# Supplementary material for: MALDI-TOF MS typing enables the classification of brewing yeasts of the genus Saccharomyces to major beer styles
Source: PLoS One. 2017 Aug 9;12(8):e0181694. doi: 10.1371/journal.pone.0181694 (PMC5549903; doi:10.1371/journal.pone.0181694)
Supplement: S4 File — The directory includes 90 raw files and was zipped to “.zip”; the folder has three strains with 30 spectra per strain; S1 Text explains the raw files with an example and Table 1 represents the yeast strains used within the experiment. (ZIP) [file pone.0181694.s007.zip › 10-12/30259-308-OG-Alt-Alt-YPG-18h-E-E_2015-07-14_3_0_D12_1.dat]

2000.53 2143
2000.95 1999
2001.37 2279
2001.79 2250
2002.21 2046
2002.64 1999
2003.06 2051
2003.48 2012
2003.90 1977
2004.32 2052
2004.75 2124
2005.17 2024
2005.59 1837
2006.01 1905
2006.43 2054
2006.86 2224
2007.28 1812
2007.70 1930
2008.12 1909
2008.55 1909
2008.97 2104
2009.39 2027
2009.81 1997
2010.24 2121
2010.66 2201
2011.08 1929
2011.50 1843
2011.93 1833
2012.35 1690
2012.77 1816
2013.20 1958
2013.62 1735
2014.04 1806
2014.46 1994
2014.89 1979
2015.31 2053
2015.73 1801
2016.16 2027
2016.58 1993
2017.00 1887
2017.43 1822
2017.85 1842
2018.27 1987
2018.70 2138
2019.12 2090
2019.54 2055
2019.97 2116
2020.39 2036
2020.82 1857
2021.24 1950
2021.66 1994
2022.09 1796
2022.51 1852
2022.94 1874
2023.36 1841
2023.78 1978
2024.21 2131
2024.63 1947
2025.06 1908
2025.48 1982
2025.90 1835
2026.33 1847
2026.75 1860
2027.18 1797
2027.60 1875
2028.03 1695
2028.45 1761
2028.88 1743
2029.30 1694
2029.72 1635
2030.15 1764
2030.57 1835
2031.00 1912
2031.42 1895
2031.85 1854
2032.27 1929
2032.70 1886
2033.12 1815
2033.55 1988
2033.97 2049
2034.40 1843
2034.82 1869
2035.25 1957
2035.67 1933
2036.10 1826
2036.52 1849
2036.95 2040
2037.38 1916
2037.80 2111
2038.23 2076
2038.65 1970
2039.08 1888
2039.50 1934
2039.93 1991
2040.36 2152
2040.78 2136
2041.21 2265
2041.63 1991
2042.06 2015
2042.48 1968
2042.91 2007
2043.34 2055
2043.76 1872
2044.19 1963
2044.62 1915
2045.04 1959
2045.47 2047
2045.89 1892
2046.32 1741
2046.75 1786
2047.17 1746
2047.60 1900
2048.03 2003
2048.45 1909
2048.88 1896
2049.31 1800
2049.73 1843
2050.16 1900
2050.59 1830
2051.01 1893
2051.44 2117
2051.87 2143
2052.29 1758
2052.72 1959
2053.15 1946
2053.58 1767
2054.00 1870
2054.43 1890
2054.86 1810
2055.28 1969
2055.71 1878
2056.14 1808
2056.57 1845
2056.99 1752
2057.42 1859
2057.85 1787
2058.28 1827
2058.71 1811
2059.13 1832
2059.56 1753
2059.99 1683
2060.42 1789
2060.84 1851
2061.27 1979
2061.70 1834
2062.13 1917
2062.56 1853
2062.98 1967
2063.41 2048
2063.84 2041
2064.27 2082
2064.70 2092
2065.13 2287
2065.55 2538
2065.98 2356
2066.41 2331
2066.84 2263
2067.27 2346
2067.70 2330
2068.13 2111
2068.55 2085
2068.98 1862
2069.41 2003
2069.84 2091
2070.27 1997
2070.70 1966
2071.13 1895
2071.56 1846
2071.99 1871
2072.41 1799
2072.84 1817
2073.27 2075
2073.70 2033
2074.13 2035
2074.56 1746
2074.99 1966
2075.42 2123
2075.85 2184
2076.28 2034
2076.71 1991
2077.14 2173
2077.57 2288
2078.00 2169
2078.43 2277
2078.86 2110
2079.29 2295
2079.72 2167
2080.15 2423
2080.58 2418
2081.01 2333
2081.44 2376
2081.87 2303
2082.30 2102
2082.73 2163
2083.16 2226
2083.59 1965
2084.02 1954
2084.45 1993
2084.88 2146
2085.31 2024
2085.74 1985
2086.17 1743
2086.60 1738
2087.03 1815
2087.46 1851
2087.89 1877
2088.32 1801
2088.75 1964
2089.18 1964
2089.62 1942
2090.05 1859
2090.48 1934
2090.91 1849
2091.34 2002
2091.77 1895
2092.20 1760
2092.63 1791
2093.06 1838
2093.49 1895
2093.93 2045
2094.36 2095
2094.79 1819
2095.22 1970
2095.65 1873
2096.08 2061
2096.52 2008
2096.95 1903
2097.38 1848
2097.81 1773
2098.24 1776
2098.67 1756
2099.11 1713
2099.54 1756
2099.97 1799
2100.40 1909
2100.83 1976
2101.27 1756
2101.70 1715
2102.13 1493
2102.56 1778
2102.99 1825
2103.43 1882
2103.86 1878
2104.29 1720
2104.72 1872
2105.16 1828
2105.59 1830
2106.02 1739
2106.45 1806
2106.89 2052
2107.32 2060
2107.75 1940
2108.19 1975
2108.62 2159
2109.05 2131
2109.48 1946
2109.92 1966
2110.35 1947
2110.78 1795
2111.22 1792
2111.65 1939
2112.08 1930
2112.52 1765
2112.95 1885
2113.38 1799
2113.82 1963
2114.25 2014
2114.68 1977
2115.12 1942
2115.55 1740
2115.98 1895
2116.42 1914
2116.85 1892
2117.28 1903
2117.72 1799
2118.15 1917
2118.59 2000
2119.02 1868
2119.45 1948
2119.89 1900
2120.32 1842
2120.76 1718
2121.19 1848
2121.62 2030
2122.06 1989
2122.49 1972
2122.93 1972
2123.36 1914
2123.80 1885
2124.23 1815
2124.66 1870
2125.10 1837
2125.53 1885
2125.97 2058
2126.40 1919
2126.84 1915
2127.27 2079
2127.71 1980
2128.14 1675
2128.58 1851
2129.01 2048
2129.45 1864
2129.88 1774
2130.32 1953
2130.75 1835
2131.19 1969
2131.62 2070
2132.06 2022
2132.49 1926
2132.93 2002
2133.36 2073
2133.80 2125
2134.23 1929
2134.67 1937
2135.11 2017
2135.54 2169
2135.98 2168
2136.41 2057
2136.85 1970
2137.28 2211
2137.72 2049
2138.16 1986
2138.59 2026
2139.03 1971
2139.46 1893
2139.90 2081
2140.34 2107
2140.77 1889
2141.21 1908
2141.64 1941
2142.08 2021
2142.52 1882
2142.95 1824
2143.39 1691
2143.83 1897
2144.26 2081
2144.70 1875
2145.14 1605
2145.57 1903
2146.01 1988
2146.45 2012
2146.88 2098
2147.32 1969
2147.76 1937
2148.19 1989
2148.63 1930
2149.07 2308
2149.50 2337
2149.94 2324
2150.38 2500
2150.81 2234
2151.25 2452
2151.69 2233
2152.13 2157
2152.56 2243
2153.00 2132
2153.44 2176
2153.88 2278
2154.31 2107
2154.75 2259
2155.19 2077
2155.63 2235
2156.06 2210
2156.50 2208
2156.94 2092
2157.38 1894
2157.82 2015
2158.25 2097
2158.69 2093
2159.13 2046
2159.57 1975
2160.01 1824
2160.44 2031
2160.88 1958
2161.32 2002
2161.76 2017
2162.20 2092
2162.63 1873
2163.07 1711
2163.51 1904
2163.95 1981
2164.39 1910
2164.83 1887
2165.27 2143
2165.70 1918
2166.14 1806
2166.58 2061
2167.02 2020
2167.46 2088
2167.90 1855
2168.34 1941
2168.78 2183
2169.22 2068
2169.65 2243
2170.09 2192
2170.53 2075
2170.97 2218
2171.41 2076
2171.85 2081
2172.29 2320
2172.73 2297
2173.17 2366
2173.61 2279
2174.05 2300
2174.49 2225
2174.93 2312
2175.37 2443
2175.81 2278
2176.25 2351
2176.69 2524
2177.13 2391
2177.57 2348
2178.01 2130
2178.45 2294
2178.89 2319
2179.33 2228
2179.77 2185
2180.21 2284
2180.65 2352
2181.09 2144
2181.53 2021
2181.97 1995
2182.41 2059
2182.85 1912
2183.29 1877
2183.73 1938
2184.17 1860
2184.61 1855
2185.05 1895
2185.49 2045
2185.93 2109
2186.37 2147
2186.81 2085
2187.25 2128
2187.69 2405
2188.14 2382
2188.58 2255
2189.02 2299
2189.46 2175
2189.90 2048
2190.34 2073
2190.78 2069
2191.22 2152
2191.66 2188
2192.11 2359
2192.55 2283
2192.99 2362
2193.43 2224
2193.87 2159
2194.31 2140
2194.76 2265
2195.20 2143
2195.64 2236
2196.08 2111
2196.52 1930
2196.96 2052
2197.41 2272
2197.85 2192
2198.29 1981
2198.73 1936
2199.17 1861
2199.62 2082
2200.06 2007
2200.50 2109
2200.94 1997
2201.38 2184
2201.83 2233
2202.27 1917
2202.71 1894
2203.15 2039
2203.60 2136
2204.04 2002
2204.48 1824
2204.92 1979
2205.37 1787
2205.81 1804
2206.25 1950
2206.70 1922
2207.14 1970
2207.58 1906
2208.02 2086
2208.47 2094
2208.91 2031
2209.35 2004
2209.80 2025
2210.24 2202
2210.68 2269
2211.13 2239
2211.57 2305
2212.01 2221
2212.46 2088
2212.90 2007
2213.34 2080
2213.79 1961
2214.23 2021
2214.67 2103
2215.12 2016
2215.56 2081
2216.00 1954
2216.45 2013
2216.89 1816
2217.34 1892
2217.78 1920
2218.22 1988
2218.67 1955
2219.11 1960
2219.56 1965
2220.00 2002
2220.44 1947
2220.89 1966
2221.33 2041
2221.78 1940
2222.22 2047
2222.67 2211
2223.11 2110
2223.55 2053
2224.00 2124
2224.44 2193
2224.89 2217
2225.33 2427
2225.78 2223
2226.22 2130
2226.67 2138
2227.11 2262
2227.56 2206
2228.00 2091
2228.45 2148
2228.89 2333
2229.34 2165
2229.78 2158
2230.23 2190
2230.67 2054
2231.12 2128
2231.56 2160
2232.01 2071
2232.45 2110
2232.90 2254
2233.35 2231
2233.79 2426
2234.24 2212
2234.68 2502
2235.13 2231
2235.57 2117
2236.02 2242
2236.46 2130
2236.91 2163
2237.36 2144
2237.80 2141
2238.25 2014
2238.69 2160
2239.14 2097
2239.59 2015
2240.03 2132
2240.48 1996
2240.92 2136
2241.37 2125
2241.82 1995
2242.26 1994
2242.71 1878
2243.16 1867
2243.60 2051
2244.05 2028
2244.50 1966
2244.94 2021
2245.39 1956
2245.84 1830
2246.28 1873
2246.73 1811
2247.18 1814
2247.62 1876
2248.07 2036
2248.52 1964
2248.96 1925
2249.41 1968
2249.86 1939
2250.31 1959
2250.75 1896
2251.20 1977
2251.65 2097
2252.10 1833
2252.54 1740
2252.99 1793
2253.44 1871
2253.89 1974
2254.33 1912
2254.78 2163
2255.23 2079
2255.68 1799
2256.12 1866
2256.57 2046
2257.02 1908
2257.47 1983
2257.91 1903
2258.36 1808
2258.81 2019
2259.26 2073
2259.71 1815
2260.16 2009
2260.60 2030
2261.05 1997
2261.50 2425
2261.95 2288
2262.40 2204
2262.84 2346
2263.29 2368
2263.74 2349
2264.19 2439
2264.64 2267
2265.09 2346
2265.54 2487
2265.98 2641
2266.43 2501
2266.88 2328
2267.33 2369
2267.78 2089
2268.23 2373
2268.68 2211
2269.13 2234
2269.58 2367
2270.03 2351
2270.47 2316
2270.92 2269
2271.37 2270
2271.82 2209
2272.27 2210
2272.72 2287
2273.17 2148
2273.62 2189
2274.07 2186
2274.52 2199
2274.97 2177
2275.42 2165
2275.87 2131
2276.32 2068
2276.77 1906
2277.22 2054
2277.67 1932
2278.12 2012
2278.57 2078
2279.02 2146
2279.47 2092
2279.92 2078
2280.37 2090
2280.82 2197
2281.27 2095
2281.72 2240
2282.17 2133
2282.62 2327
2283.07 2049
2283.52 1982
2283.97 2073
2284.42 2205
2284.87 2207
2285.32 2209
2285.77 2238
2286.22 2255
2286.67 2159
2287.13 2013
2287.58 2208
2288.03 2329
2288.48 2681
2288.93 2815
2289.38 2914
2289.83 3031
2290.28 3189
2290.73 3638
2291.18 3437
2291.64 3319
2292.09 3477
2292.54 3489
2292.99 3565
2293.44 3521
2293.89 3299
2294.34 2844
2294.80 3014
2295.25 2707
2295.70 2428
2296.15 2357
2296.60 2339
2297.05 2471
2297.51 2374
2297.96 2321
2298.41 2241
2298.86 2157
2299.31 1980
2299.77 2094
2300.22 1959
2300.67 2051
2301.12 2120
2301.57 2120
2302.03 2041
2302.48 2136
2302.93 2145
2303.38 2057
2303.84 2116
2304.29 2145
2304.74 2184
2305.19 2250
2305.65 2242
2306.10 2294
2306.55 2286
2307.01 2166
2307.46 2166
2307.91 2251
2308.36 2222
2308.82 2261
2309.27 2314
2309.72 2419
2310.18 2364
2310.63 2294
2311.08 2263
2311.54 2375
2311.99 2468
2312.44 2225
2312.90 2092
2313.35 2290
2313.80 2265
2314.26 2323
2314.71 2191
2315.16 2338
2315.62 2298
2316.07 2257
2316.52 2107
2316.98 1953
2317.43 2043
2317.88 2178
2318.34 2284
2318.79 2165
2319.25 2166
2319.70 2166
2320.15 2187
2320.61 2310
2321.06 2340
2321.52 2264
2321.97 2351
2322.43 2138
2322.88 2167
2323.33 2193
2323.79 2163
2324.24 2398
2324.70 2414
2325.15 2458
2325.61 2405
2326.06 2429
2326.52 2410
2326.97 2590
2327.43 2391
2327.88 2425
2328.34 2470
2328.79 2455
2329.25 2805
2329.70 2750
2330.16 2773
2330.61 2733
2331.07 2559
2331.52 2631
2331.98 2640
2332.43 2526
2332.89 2282
2333.34 2586
2333.80 2555
2334.25 2428
2334.71 2307
2335.16 2324
2335.62 2181
2336.08 2219
2336.53 2212
2336.99 2296
2337.44 2243
2337.90 2344
2338.35 2321
2338.81 2332
2339.27 2537
2339.72 2422
2340.18 2510
2340.63 2537
2341.09 2484
2341.55 2512
2342.00 2510
2342.46 2713
2342.91 2621
2343.37 2460
2343.83 2426
2344.28 2205
2344.74 2345
2345.20 2456
2345.65 2640
2346.11 2388
2346.57 2481
2347.02 2567
2347.48 2534
2347.94 2725
2348.39 2539
2348.85 2241
2349.31 2493
2349.76 2453
2350.22 2313
2350.68 2399
2351.14 2497
2351.59 2348
2352.05 2165
2352.51 2198
2352.96 2114
2353.42 2132
2353.88 1936
2354.34 1922
2354.79 1987
2355.25 2207
2355.71 2212
2356.17 2135
2356.62 2086
2357.08 2039
2357.54 2062
2358.00 2102
2358.46 2271
2358.91 2084
2359.37 2110
2359.83 2166
2360.29 2220
2360.74 2276
2361.20 2325
2361.66 2164
2362.12 2309
2362.58 2437
2363.04 2252
2363.49 2124
2363.95 2222
2364.41 2074
2364.87 2241
2365.33 2246
2365.79 2272
2366.24 2575
2366.70 2578
2367.16 2395
2367.62 2435
2368.08 2285
2368.54 2366
2369.00 2201
2369.46 2046
2369.91 2303
2370.37 2321
2370.83 2328
2371.29 2331
2371.75 2226
2372.21 2332
2372.67 2302
2373.13 2236
2373.59 2237
2374.05 2076
2374.51 2201
2374.97 2168
2375.42 2161
2375.88 2305
2376.34 2232
2376.80 2138
2377.26 2196
2377.72 2449
2378.18 2274
2378.64 2153
2379.10 2254
2379.56 2060
2380.02 2372
2380.48 2391
2380.94 2310
2381.40 2442
2381.86 2200
2382.32 2182
2382.78 2122
2383.24 2201
2383.70 2126
2384.16 2150
2384.62 2217
2385.08 2405
2385.54 2365
2386.00 2136
2386.47 2005
2386.93 1961
2387.39 2106
2387.85 2222
2388.31 2105
2388.77 2164
2389.23 2101
2389.69 2216
2390.15 2108
2390.61 2014
2391.07 2231
2391.53 2100
2391.99 2065
2392.46 1958
2392.92 1886
2393.38 2000
2393.84 1928
2394.30 2034
2394.76 1907
2395.22 1889
2395.68 2013
2396.15 2019
2396.61 2159
2397.07 2056
2397.53 2217
2397.99 2090
2398.45 1966
2398.92 1993
2399.38 1783
2399.84 2016
2400.30 1966
2400.76 2093
2401.23 1973
2401.69 1951
2402.15 2021
2402.61 2020
2403.07 2144
2403.54 2185
2404.00 2009
2404.46 1959
2404.92 2123
2405.38 2341
2405.85 2258
2406.31 2199
2406.77 2204
2407.23 2120
2407.70 2162
2408.16 2131
2408.62 2128
2409.08 1896
2409.55 1931
2410.01 2022
2410.47 2097
2410.94 1902
2411.40 1997
2411.86 2042
2412.32 2013
2412.79 2194
2413.25 1966
2413.71 2115
2414.18 2131
2414.64 2212
2415.10 2143
2415.57 2269
2416.03 2352
2416.49 2423
2416.96 2490
2417.42 2461
2417.88 2478
2418.35 2639
2418.81 2518
2419.28 2685
2419.74 2629
2420.20 2752
2420.67 2652
2421.13 2401
2421.59 2470
2422.06 2586
2422.52 2648
2422.99 2596
2423.45 2416
2423.91 2482
2424.38 2281
2424.84 2288
2425.31 2327
2425.77 2349
2426.24 2331
2426.70 2197
2427.16 2277
2427.63 2009
2428.09 2278
2428.56 2161
2429.02 2120
2429.49 2258
2429.95 2084
2430.42 2099
2430.88 2149
2431.35 2248
2431.81 2117
2432.28 2099
2432.74 2402
2433.21 2214
2433.67 2419
2434.14 2360
2434.60 2299
2435.07 2274
2435.53 2458
2436.00 2264
2436.46 2121
2436.93 2154
2437.39 2245
2437.86 2442
2438.32 2518
2438.79 2795
2439.26 2624
2439.72 2634
2440.19 2855
2440.65 2783
2441.12 2868
2441.58 2730
2442.05 2577
2442.52 2814
2442.98 2608
2443.45 2364
2443.91 2436
2444.38 2169
2444.85 2083
2445.31 2140
2445.78 2049
2446.24 2031
2446.71 2013
2447.18 1908
2447.64 1940
2448.11 2239
2448.58 2169
2449.04 2207
2449.51 2135
2449.98 2027
2450.44 2092
2450.91 2134
2451.38 2033
2451.84 2151
2452.31 2135
2452.78 1863
2453.24 2121
2453.71 2302
2454.18 2188
2454.64 2058
2455.11 2166
2455.58 2282
2456.05 2265
2456.51 2218
2456.98 2107
2457.45 2312
2457.92 2196
2458.38 2231
2458.85 2211
2459.32 2241
2459.79 2228
2460.25 2182
2460.72 2273
2461.19 2189
2461.66 2017
2462.12 2167
2462.59 2195
2463.06 2173
2463.53 1967
2464.00 1972
2464.46 1904
2464.93 2122
2465.40 2097
2465.87 2064
2466.34 2116
2466.80 1988
2467.27 2174
2467.74 2065
2468.21 2028
2468.68 1954
2469.15 2119
2469.61 2123
2470.08 2059
2470.55 1812
2471.02 2038
2471.49 2103
2471.96 2047
2472.43 1978
2472.89 1934
2473.36 1832
2473.83 1853
2474.30 1987
2474.77 1984
2475.24 2046
2475.71 2203
2476.18 1997
2476.65 1951
2477.12 1903
2477.59 1957
2478.05 2184
2478.52 2234
2478.99 2190
2479.46 2167
2479.93 2135
2480.40 2392
2480.87 2670
2481.34 2243
2481.81 2244
2482.28 2214
2482.75 2169
2483.22 2150
2483.69 2191
2484.16 2129
2484.63 2132
2485.10 2149
2485.57 2298
2486.04 2263
2486.51 2155
2486.98 2306
2487.45 2080
2487.92 2050
2488.39 2021
2488.86 2067
2489.33 2108
2489.80 2273
2490.27 2352
2490.74 2239
2491.21 1983
2491.68 2127
2492.15 2197
2492.62 2156
2493.10 2233
2493.57 2317
2494.04 2246
2494.51 2214
2494.98 2170
2495.45 2073
2495.92 2350
2496.39 2150
2496.86 2332
2497.33 2196
2497.80 2084
2498.28 1944
2498.75 2012
2499.22 2009
2499.69 2063
2500.16 1975
2500.63 2041
2501.10 1908
2501.58 2016
2502.05 1971
2502.52 2056
2502.99 2228
2503.46 2080
2503.93 2197
2504.41 2076
2504.88 2024
2505.35 2162
2505.82 2216
2506.29 2205
2506.76 2216
2507.24 2144
2507.71 2317
2508.18 2538
2508.65 2542
2509.13 2394
2509.60 2490
2510.07 2414
2510.54 2549
2511.01 2450
2511.49 2568
2511.96 2672
2512.43 2446
2512.90 2396
2513.38 2459
2513.85 2413
2514.32 2318
2514.80 2332
2515.27 2317
2515.74 2274
2516.21 2287
2516.69 2216
2517.16 2125
2517.63 2348
2518.11 2304
2518.58 2187
2519.05 2252
2519.53 2123
2520.00 2075
2520.47 2137
2520.95 2158
2521.42 2317
2521.89 2081
2522.37 1974
2522.84 1998
2523.31 2011
2523.79 1851
2524.26 1991
2524.73 2013
2525.21 2014
2525.68 1954
2526.16 1882
2526.63 1929
2527.10 2087
2527.58 2198
2528.05 2061
2528.52 2078
2529.00 2054
2529.47 2008
2529.95 1965
2530.42 2077
2530.90 2228
2531.37 2210
2531.84 2122
2532.32 2276
2532.79 2219
2533.27 2125
2533.74 2233
2534.22 2103
2534.69 2247
2535.17 2278
2535.64 2039
2536.12 2142
2536.59 1960
2537.07 2248
2537.54 2056
2538.02 2344
2538.49 2293
2538.97 2242
2539.44 2210
2539.92 2226
2540.39 2229
2540.87 2263
2541.34 2365
2541.82 2486
2542.29 2166
2542.77 2250
2543.24 2500
2543.72 2211
2544.19 2211
2544.67 2321
2545.14 2412
2545.62 2293
2546.10 2381
2546.57 2548
2547.05 2418
2547.52 2371
2548.00 2499
2548.47 2581
2548.95 2953
2549.43 2765
2549.90 2876
2550.38 2895
2550.86 2719
2551.33 2525
2551.81 2572
2552.28 2710
2552.76 2462
2553.24 2443
2553.71 2747
2554.19 2825
2554.67 2710
2555.14 2676
2555.62 2727
2556.10 2675
2556.57 2665
2557.05 2507
2557.53 2382
2558.00 2546
2558.48 2418
2558.96 2399
2559.43 2496
2559.91 2375
2560.39 2435
2560.86 2179
2561.34 2097
2561.82 2103
2562.30 1936
2562.77 2012
2563.25 1936
2563.73 2158
2564.21 2064
2564.68 1921
2565.16 2059
2565.64 1994
2566.12 1883
2566.59 2045
2567.07 2006
2567.55 2078
2568.03 2242
2568.50 2220
2568.98 2136
2569.46 2211
2569.94 2153
2570.42 2036
2570.89 2094
2571.37 2113
2571.85 2074
2572.33 2150
2572.81 2139
2573.28 2125
2573.76 2165
2574.24 2189
2574.72 2269
2575.20 2053
2575.68 2055
2576.15 2160
2576.63 1939
2577.11 1980
2577.59 2002
2578.07 2080
2578.55 2092
2579.03 2085
2579.50 2105
2579.98 1996
2580.46 2021
2580.94 2036
2581.42 2042
2581.90 1907
2582.38 1856
2582.86 2035
2583.34 2044
2583.82 2018
2584.30 2115
2584.77 2058
2585.25 2302
2585.73 2137
2586.21 1977
2586.69 1914
2587.17 2054
2587.65 2248
2588.13 2241
2588.61 2235
2589.09 2234
2589.57 2220
2590.05 2199
2590.53 2297
2591.01 2127
2591.49 2104
2591.97 2288
2592.45 2125
2592.93 2276
2593.41 2223
2593.89 2115
2594.37 2194
2594.85 2253
2595.33 2225
2595.81 2275
2596.29 2264
2596.77 2049
2597.25 2038
2597.73 2181
2598.21 2376
2598.69 2092
2599.17 2059
2599.65 2143
2600.14 2051
2600.62 2240
2601.10 2082
2601.58 2023
2602.06 2034
2602.54 2158
2603.02 1979
2603.50 2097
2603.98 2074
2604.46 1959
2604.95 2082
2605.43 2099
2605.91 2159
2606.39 2055
2606.87 2027
2607.35 2167
2607.83 2058
2608.31 2087
2608.80 2216
2609.28 2148
2609.76 2290
2610.24 2321
2610.72 2191
2611.20 2348
2611.69 2320
2612.17 2177
2612.65 2109
2613.13 2213
2613.61 2270
2614.10 2236
2614.58 2178
2615.06 2056
2615.54 2077
2616.02 1878
2616.51 2192
2616.99 2129
2617.47 2058
2617.95 2078
2618.44 1977
2618.92 2093
2619.40 2041
2619.88 2144
2620.37 2182
2620.85 2200
2621.33 2289
2621.81 2182
2622.30 2124
2622.78 1894
2623.26 2149
2623.75 2107
2624.23 2110
2624.71 2167
2625.19 2072
2625.68 2035
2626.16 1955
2626.64 2091
2627.13 2194
2627.61 1961
2628.09 2108
2628.58 2120
2629.06 2087
2629.54 2139
2630.03 2064
2630.51 2110
2630.99 2163
2631.48 2023
2631.96 1963
2632.45 2248
2632.93 2069
2633.41 2154
2633.90 2169
2634.38 2234
2634.86 2167
2635.35 2079
2635.83 2036
2636.32 2079
2636.80 1986
2637.28 2109
2637.77 2098
2638.25 2190
2638.74 2206
2639.22 2142
2639.71 2102
2640.19 2133
2640.68 2019
2641.16 2022
2641.64 2339
2642.13 2245
2642.61 2199
2643.10 2252
2643.58 2257
2644.07 2152
2644.55 2068
2645.04 2284
2645.52 2341
2646.01 2291
2646.49 2163
2646.98 2072
2647.46 1964
2647.95 2086
2648.43 2056
2648.92 2102
2649.40 2185
2649.89 2347
2650.37 2126
2650.86 2033
2651.34 2190
2651.83 2168
2652.32 2114
2652.80 1936
2653.29 2088
2653.77 2030
2654.26 2089
2654.74 2287
2655.23 2127
2655.72 2284
2656.20 2234
2656.69 2566
2657.17 2325
2657.66 2268
2658.15 2184
2658.63 2218
2659.12 2118
2659.60 2134
2660.09 1933
2660.58 1969
2661.06 2025
2661.55 2149
2662.04 1853
2662.52 1996
2663.01 1981
2663.49 2125
2663.98 1998
2664.47 2054
2664.95 2120
2665.44 2094
2665.93 2252
2666.42 2291
2666.90 2186
2667.39 2109
2667.88 2176
2668.36 2144
2668.85 2080
2669.34 2140
2669.82 2240
2670.31 2160
2670.80 2147
2671.29 2261
2671.77 2260
2672.26 2417
2672.75 2435
2673.24 2512
2673.72 2800
2674.21 2642
2674.70 2867
2675.19 2921
2675.67 2668
2676.16 2639
2676.65 2728
2677.14 2687
2677.62 2482
2678.11 2620
2678.60 2618
2679.09 2673
2679.58 2656
2680.06 2528
2680.55 2575
2681.04 2605
2681.53 2506
2682.02 2671
2682.51 2700
2682.99 2648
2683.48 2611
2683.97 2618
2684.46 2682
2684.95 2882
2685.44 2752
2685.92 2648
2686.41 2562
2686.90 2408
2687.39 2488
2687.88 2405
2688.37 2057
2688.86 2169
2689.35 2319
2689.83 2240
2690.32 2033
2690.81 2172
2691.30 2247
2691.79 2124
2692.28 2111
2692.77 2216
2693.26 2239
2693.75 2162
2694.24 2248
2694.73 2227
2695.22 2218
2695.71 2394
2696.20 2205
2696.68 2244
2697.17 2241
2697.66 2177
2698.15 2497
2698.64 2283
2699.13 2146
2699.62 2065
2700.11 2167
2700.60 2396
2701.09 2575
2701.58 2260
2702.07 2466
2702.56 2551
2703.05 2351
2703.54 2258
2704.03 2491
2704.52 2497
2705.01 2398
2705.50 2378
2706.00 2411
2706.49 2185
2706.98 2120
2707.47 1977
2707.96 2153
2708.45 2166
2708.94 2036
2709.43 2080
2709.92 2165
2710.41 2144
2710.90 2064
2711.39 2095
2711.88 2129
2712.37 2067
2712.87 2003
2713.36 2079
2713.85 1914
2714.34 1951
2714.83 2049
2715.32 2098
2715.81 2114
2716.30 2258
2716.80 2170
2717.29 2018
2717.78 1897
2718.27 2202
2718.76 2235
2719.25 1993
2719.75 2213
2720.24 2144
2720.73 2279
2721.22 2172
2721.71 2351
2722.20 2438
2722.70 2378
2723.19 2166
2723.68 2199
2724.17 2483
2724.66 2313
2725.16 2294
2725.65 2059
2726.14 2103
2726.63 2118
2727.13 2145
2727.62 2208
2728.11 2079
2728.60 2113
2729.10 2060
2729.59 2043
2730.08 2212
2730.57 2203
2731.07 2087
2731.56 2130
2732.05 2200
2732.54 1952
2733.04 1955
2733.53 2124
2734.02 2073
2734.52 2246
2735.01 2164
2735.50 2155
2736.00 2099
2736.49 2105
2736.98 2160
2737.47 2161
2737.97 1995
2738.46 2253
2738.95 2178
2739.45 2223
2739.94 2215
2740.44 2219
2740.93 2132
2741.42 2110
2741.92 2212
2742.41 2186
2742.90 2157
2743.40 2039
2743.89 2139
2744.39 1986
2744.88 2016
2745.37 1960
2745.87 2013
2746.36 2054
2746.86 2160
2747.35 2256
2747.84 2074
2748.34 2201
2748.83 2311
2749.33 2210
2749.82 2178
2750.32 2208
2750.81 2001
2751.30 2057
2751.80 1920
2752.29 2045
2752.79 2112
2753.28 2120
2753.78 2173
2754.27 2243
2754.77 1949
2755.26 2088
2755.76 2243
2756.25 2214
2756.75 2245
2757.24 2288
2757.74 2179
2758.23 2101
2758.73 2178
2759.22 2190
2759.72 2107
2760.21 2022
2760.71 2106
2761.20 1994
2761.70 2039
2762.20 1969
2762.69 1776
2763.19 1971
2763.68 2298
2764.18 2034
2764.67 2016
2765.17 2037
2765.67 2098
2766.16 2298
2766.66 2076
2767.15 1999
2767.65 2137
2768.14 2139
2768.64 2049
2769.14 2078
2769.63 2076
2770.13 2074
2770.63 2202
2771.12 2390
2771.62 2404
2772.11 2255
2772.61 2142
2773.11 2239
2773.60 2318
2774.10 2327
2774.60 2493
2775.09 2436
2775.59 2359
2776.09 2536
2776.58 2568
2777.08 2514
2777.58 2499
2778.07 2445
2778.57 2425
2779.07 2406
2779.57 2466
2780.06 2590
2780.56 2494
2781.06 2318
2781.55 2339
2782.05 2153
2782.55 2153
2783.05 2125
2783.54 2285
2784.04 2199
2784.54 2087
2785.04 2119
2785.53 2171
2786.03 2217
2786.53 2412
2787.03 2346
2787.52 2295
2788.02 2136
2788.52 2129
2789.02 2107
2789.52 2211
2790.01 2029
2790.51 2081
2791.01 2039
2791.51 2066
2792.01 2121
2792.50 1986
2793.00 2216
2793.50 2208
2794.00 2396
2794.50 2328
2795.00 2524
2795.50 2546
2795.99 2539
2796.49 2597
2796.99 2799
2797.49 2746
2797.99 2877
2798.49 2554
2798.99 2707
2799.48 2997
2799.98 2856
2800.48 2646
2800.98 2575
2801.48 2466
2801.98 2599
2802.48 2501
2802.98 2492
2803.48 2543
2803.98 2484
2804.48 2510
2804.97 2512
2805.47 2743
2805.97 2794
2806.47 2956
2806.97 3154
2807.47 3338
2807.97 3489
2808.47 3545
2808.97 3681
2809.47 3527
2809.97 3197
2810.47 3333
2810.97 3125
2811.47 2830
2811.97 2913
2812.47 2663
2812.97 2771
2813.47 2602
2813.97 2338
2814.47 2376
2814.97 2486
2815.47 2565
2815.97 2602
2816.47 2490
2816.97 2366
2817.47 2440
2817.97 2347
2818.47 2477
2818.97 2368
2819.47 2559
2819.98 2585
2820.48 2432
2820.98 2677
2821.48 2607
2821.98 2521
2822.48 2497
2822.98 2498
2823.48 2605
2823.98 2499
2824.48 2399
2824.98 2020
2825.49 2225
2825.99 2190
2826.49 2084
2826.99 2151
2827.49 2204
2827.99 2331
2828.49 2339
2828.99 2484
2829.50 2541
2830.00 2340
2830.50 2228
2831.00 2408
2831.50 2420
2832.00 2207
2832.51 2218
2833.01 2156
2833.51 2202
2834.01 2177
2834.51 2245
2835.02 2371
2835.52 2376
2836.02 2442
2836.52 2390
2837.02 2335
2837.53 2276
2838.03 2381
2838.53 2291
2839.03 2265
2839.54 2365
2840.04 2309
2840.54 2359
2841.04 2391
2841.55 2357
2842.05 2258
2842.55 2029
2843.05 2066
2843.56 2202
2844.06 2482
2844.56 2420
2845.07 2276
2845.57 2495
2846.07 2777
2846.57 2635
2847.08 2585
2847.58 2470
2848.08 2665
2848.59 2615
2849.09 2557
2849.59 2572
2850.10 2545
2850.60 2501
2851.10 2424
2851.61 2605
2852.11 2566
2852.61 2304
2853.12 2423
2853.62 2228
2854.12 2320
2854.63 2127
2855.13 2193
2855.64 2142
2856.14 2223
2856.64 2340
2857.15 2232
2857.65 1986
2858.16 2222
2858.66 2343
2859.16 2443
2859.67 2415
2860.17 2309
2860.68 2414
2861.18 2375
2861.69 2302
2862.19 2283
2862.69 2124
2863.20 2119
2863.70 2188
2864.21 2143
2864.71 2027
2865.22 2251
2865.72 2150
2866.23 2045
2866.73 2176
2867.24 2062
2867.74 1955
2868.25 2123
2868.75 1998
2869.26 2253
2869.76 2170
2870.27 2165
2870.77 2083
2871.28 2151
2871.78 2396
2872.29 2187
2872.79 2165
2873.30 2175
2873.80 2276
2874.31 2327
2874.81 2440
2875.32 2389
2875.83 2089
2876.33 2260
2876.84 2299
2877.34 2376
2877.85 2267
2878.35 2433
2878.86 2581
2879.37 2617
2879.87 2531
2880.38 2364
2880.88 2561
2881.39 2599
2881.90 2644
2882.40 2610
2882.91 2708
2883.41 2679
2883.92 2657
2884.43 2501
2884.93 2577
2885.44 2625
2885.95 2847
2886.45 2703
2886.96 2739
2887.47 2897
2887.97 2868
2888.48 3081
2888.99 3022
2889.49 3142
2890.00 2914
2890.51 2851
2891.01 2594
2891.52 2314
2892.03 2481
2892.54 2447
2893.04 2543
2893.55 2673
2894.06 2714
2894.56 2733
2895.07 2744
2895.58 3143
2896.09 2957
2896.59 2815
2897.10 2756
2897.61 2954
2898.12 2984
2898.62 2812
2899.13 2830
2899.64 2776
2900.15 2733
2900.65 2700
2901.16 2575
2901.67 2517
2902.18 2839
2902.69 2753
2903.19 2848
2903.70 2848
2904.21 2743
2904.72 2712
2905.23 2804
2905.73 2830
2906.24 2556
2906.75 2632
2907.26 2767
2907.77 2712
2908.28 2517
2908.79 2621
2909.29 2530
2909.80 2417
2910.31 2451
2910.82 2411
2911.33 2161
2911.84 2161
2912.35 2200
2912.85 2355
2913.36 2440
2913.87 2380
2914.38 2558
2914.89 2531
2915.40 2451
2915.91 2407
2916.42 2500
2916.93 2412
2917.44 2391
2917.95 2406
2918.45 2462
2918.96 2330
2919.47 2386
2919.98 2550
2920.49 2515
2921.00 2394
2921.51 2157
2922.02 2455
2922.53 2715
2923.04 2807
2923.55 2664
2924.06 2789
2924.57 3096
2925.08 2852
2925.59 3191
2926.10 3322
2926.61 3125
2927.12 3164
2927.63 2845
2928.14 2907
2928.65 2697
2929.16 2528
2929.67 2582
2930.18 2467
2930.69 2394
2931.20 2348
2931.71 2323
2932.22 2423
2932.73 2408
2933.25 2245
2933.76 2111
2934.27 2218
2934.78 2318
2935.29 2354
2935.80 2190
2936.31 2293
2936.82 2424
2937.33 2391
2937.84 2422
2938.35 2260
2938.87 2387
2939.38 2402
2939.89 2494
2940.40 2197
2940.91 2322
2941.42 2442
2941.93 2334
2942.44 2369
2942.96 2347
2943.47 2357
2943.98 2543
2944.49 2515
2945.00 2614
2945.51 2799
2946.03 2947
2946.54 2961
2947.05 2975
2947.56 3151
2948.07 3067
2948.59 2903
2949.10 2902
2949.61 2760
2950.12 2589
2950.63 2574
2951.15 2456
2951.66 2434
2952.17 2411
2952.68 2440
2953.19 2201
2953.71 2350
2954.22 2509
2954.73 2265
2955.24 2205
2955.76 2526
2956.27 2131
2956.78 2297
2957.30 2389
2957.81 2288
2958.32 2397
2958.83 2558
2959.35 2425
2959.86 2563
2960.37 2361
2960.89 2414
2961.40 2515
2961.91 2657
2962.43 2500
2962.94 2499
2963.45 2679
2963.96 2764
2964.48 2644
2964.99 2593
2965.51 2467
2966.02 2555
2966.53 2398
2967.05 2316
2967.56 2179
2968.07 2169
2968.59 2267
2969.10 2156
2969.61 2343
2970.13 2389
2970.64 2168
2971.16 2308
2971.67 2187
2972.18 2243
2972.70 2382
2973.21 2359
2973.73 2284
2974.24 2399
2974.75 2350
2975.27 2061
2975.78 2005
2976.30 2244
2976.81 2181
2977.33 2388
2977.84 2529
2978.36 2432
2978.87 2375
2979.38 2257
2979.90 2234
2980.41 2393
2980.93 2363
2981.44 2415
2981.96 2351
2982.47 2334
2982.99 2450
2983.50 2562
2984.02 2420
2984.53 2573
2985.05 2481
2985.56 2608
2986.08 2607
2986.59 2766
2987.11 2936
2987.63 2989
2988.14 2615
2988.66 2667
2989.17 2630
2989.69 2890
2990.20 2728
2990.72 2692
2991.23 2825
2991.75 2666
2992.27 2757
2992.78 2811
2993.30 2759
2993.81 2638
2994.33 2810
2994.84 2732
2995.36 3035
2995.88 3173
2996.39 3239
2996.91 3228
2997.43 3350
2997.94 3161
2998.46 3163
2998.97 3391
2999.49 3381
3000.01 3634
3000.52 3490
3001.04 3663
3001.56 3629
3002.07 3731
3002.59 3930
3003.11 4004
3003.62 4274
3004.14 4760
3004.66 5004
3005.17 4898
3005.69 4965
3006.21 4861
3006.72 5057
3007.24 4777
3007.76 4669
3008.28 3888
3008.79 3640
3009.31 3327
3009.83 3330
3010.34 3122
3010.86 2584
3011.38 2538
3011.90 2687
3012.41 2541
3012.93 2565
3013.45 2705
3013.97 2739
3014.48 2692
3015.00 2557
3015.52 2738
3016.04 2639
3016.56 2703
3017.07 2747
3017.59 2817
3018.11 2678
3018.63 2908
3019.15 2763
3019.66 2635
3020.18 2839
3020.70 2672
3021.22 2595
3021.74 2675
3022.26 2827
3022.77 2818
3023.29 2844
3023.81 2892
3024.33 2942
3024.85 3017
3025.37 2764
3025.88 2868
3026.40 2825
3026.92 2795
3027.44 2764
3027.96 2513
3028.48 2454
3029.00 2583
3029.52 2465
3030.04 2515
3030.55 2714
3031.07 2746
3031.59 2360
3032.11 2560
3032.63 2540
3033.15 2626
3033.67 2675
3034.19 2642
3034.71 2821
3035.23 2738
3035.75 2814
3036.27 2533
3036.79 2681
3037.31 2744
3037.83 2431
3038.35 2544
3038.87 2577
3039.39 2414
3039.91 2477
3040.42 2389
3040.94 2374
3041.46 2458
3041.98 2356
3042.50 2246
3043.03 2309
3043.55 2218
3044.07 2206
3044.59 2184
3045.11 2403
3045.63 2394
3046.15 2304
3046.67 2135
3047.19 2229
3047.71 2212
3048.23 2476
3048.75 2608
3049.27 2453
3049.79 2467
3050.31 2406
3050.83 2413
3051.35 2348
3051.87 2485
3052.39 2444
3052.92 2287
3053.44 2259
3053.96 2353
3054.48 2308
3055.00 2349
3055.52 2351
3056.04 2396
3056.56 2507
3057.09 2360
3057.61 2374
3058.13 2200
3058.65 2289
3059.17 2483
3059.69 2315
3060.21 2150
3060.74 2266
3061.26 2521
3061.78 2561
3062.30 2455
3062.82 2434
3063.34 2273
3063.87 2374
3064.39 2500
3064.91 2501
3065.43 2491
3065.95 2484
3066.48 2526
3067.00 2645
3067.52 2579
3068.04 2522
3068.57 2724
3069.09 2618
3069.61 2687
3070.13 2616
3070.66 2448
3071.18 2626
3071.70 2387
3072.22 2547
3072.75 2538
3073.27 2703
3073.79 2516
3074.31 2488
3074.84 2327
3075.36 2262
3075.88 2390
3076.41 2600
3076.93 2690
3077.45 2744
3077.97 2647
3078.50 2865
3079.02 2958
3079.54 2982
3080.07 3203
3080.59 3033
3081.11 2981
3081.64 3161
3082.16 3191
3082.68 3370
3083.21 3225
3083.73 2899
3084.26 2975
3084.78 3110
3085.30 3235
3085.83 3024
3086.35 2950
3086.87 2948
3087.40 2857
3087.92 3020
3088.45 3013
3088.97 2771
3089.49 3026
3090.02 2969
3090.54 2867
3091.07 2748
3091.59 2797
3092.11 2855
3092.64 2823
3093.16 2652
3093.69 2893
3094.21 2971
3094.74 3085
3095.26 3111
3095.79 2853
3096.31 3028
3096.84 2945
3097.36 3249
3097.89 3432
3098.41 3416
3098.93 3900
3099.46 3955
3099.98 4322
3100.51 4717
3101.03 5590
3101.56 6151
3102.09 7080
3102.61 7835
3103.14 8656
3103.66 9078
3104.19 8996
3104.71 8976
3105.24 8737
3105.76 8133
3106.29 7362
3106.81 6652
3107.34 5583
3107.86 4866
3108.39 4187
3108.92 4088
3109.44 3775
3109.97 3763
3110.49 3687
3111.02 3496
3111.55 3491
3112.07 3343
3112.60 3357
3113.12 3469
3113.65 3442
3114.18 3123
3114.70 3090
3115.23 2959
3115.75 2939
3116.28 2944
3116.81 2828
3117.33 2779
3117.86 2703
3118.39 2744
3118.91 2953
3119.44 2964
3119.97 2942
3120.49 2734
3121.02 2991
3121.55 2951
3122.07 3003
3122.60 2948
3123.13 3093
3123.65 3029
3124.18 3117
3124.71 3155
3125.24 3012
3125.76 3116
3126.29 2991
3126.82 2863
3127.34 2740
3127.87 2827
3128.40 2730
3128.93 2800
3129.45 2595
3129.98 2377
3130.51 2466
3131.04 2631
3131.56 2693
3132.09 2595
3132.62 2385
3133.15 2545
3133.68 2722
3134.20 2536
3134.73 2486
3135.26 2630
3135.79 2490
3136.32 2415
3136.84 2504
3137.37 2766
3137.90 2915
3138.43 2632
3138.96 2760
3139.48 2754
3140.01 2543
3140.54 2618
3141.07 2700
3141.60 2474
3142.13 2622
3142.66 2763
3143.18 2585
3143.71 2422
3144.24 2378
3144.77 2605
3145.30 2611
3145.83 2867
3146.36 2796
3146.89 2913
3147.41 2995
3147.94 3022
3148.47 3143
3149.00 3148
3149.53 3233
3150.06 3092
3150.59 3034
3151.12 3210
3151.65 2923
3152.18 3123
3152.71 2990
3153.24 2982
3153.77 2788
3154.30 2803
3154.82 2637
3155.35 2743
3155.88 2741
3156.41 2724
3156.94 2811
3157.47 2874
3158.00 2873
3158.53 3008
3159.06 2858
3159.59 2871
3160.12 2571
3160.65 2559
3161.18 2776
3161.71 2730
3162.24 2347
3162.77 2482
3163.30 2458
3163.83 2308
3164.37 2448
3164.90 2544
3165.43 2278
3165.96 2398
3166.49 2440
3167.02 2568
3167.55 2545
3168.08 2603
3168.61 2386
3169.14 2282
3169.67 2355
3170.20 2371
3170.73 2473
3171.26 2530
3171.80 2514
3172.33 2566
3172.86 2342
3173.39 2391
3173.92 2432
3174.45 2471
3174.98 2623
3175.51 2726
3176.05 2686
3176.58 2553
3177.11 2678
3177.64 2660
3178.17 2657
3178.70 2757
3179.23 2658
3179.77 2520
3180.30 2614
3180.83 2670
3181.36 2697
3181.89 2459
3182.43 2369
3182.96 2310
3183.49 2276
3184.02 2349
3184.55 2552
3185.09 2488
3185.62 2432
3186.15 2594
3186.68 2504
3187.21 2386
3187.75 2395
3188.28 2417
3188.81 2349
3189.34 2360
3189.88 2544
3190.41 2517
3190.94 2467
3191.47 2573
3192.01 2309
3192.54 2355
3193.07 2334
3193.61 2344
3194.14 2329
3194.67 2509
3195.20 2472
3195.74 2542
3196.27 2424
3196.80 2516
3197.34 2524
3197.87 2504
3198.40 2528
3198.94 2549
3199.47 2519
3200.00 2546
3200.54 2710
3201.07 2755
3201.60 2443
3202.14 2665
3202.67 2954
3203.21 2863
3203.74 2818
3204.27 2764
3204.81 2820
3205.34 2550
3205.87 2657
3206.41 2571
3206.94 2692
3207.48 2725
3208.01 2909
3208.54 2725
3209.08 2920
3209.61 2991
3210.15 2940
3210.68 3405
3211.22 3293
3211.75 3297
3212.28 3420
3212.82 3187
3213.35 3277
3213.89 3099
3214.42 2979
3214.96 3125
3215.49 3047
3216.03 2922
3216.56 2995
3217.10 3013
3217.63 2818
3218.17 2747
3218.70 2783
3219.24 2881
3219.77 3005
3220.31 2892
3220.84 2873
3221.38 2938
3221.91 3120
3222.45 3165
3222.98 2948
3223.52 3010
3224.05 2824
3224.59 2792
3225.12 2933
3225.66 3180
3226.19 3016
3226.73 2872
3227.27 2911
3227.80 2801
3228.34 2811
3228.87 2629
3229.41 2592
3229.94 2629
3230.48 2696
3231.02 2681
3231.55 2570
3232.09 2552
3232.62 2738
3233.16 2682
3233.70 2892
3234.23 2826
3234.77 2734
3235.31 2692
3235.84 3041
3236.38 2947
3236.91 2834
3237.45 2862
3237.99 3040
3238.52 3060
3239.06 2799
3239.60 2956
3240.13 3088
3240.67 3255
3241.21 3160
3241.75 2981
3242.28 3143
3242.82 3232
3243.36 3183
3243.89 2937
3244.43 2784
3244.97 2857
3245.50 2923
3246.04 3000
3246.58 3038
3247.12 2957
3247.65 3118
3248.19 2922
3248.73 2995
3249.27 2992
3249.80 3086
3250.34 2952
3250.88 3011
3251.42 3261
3251.95 3099
3252.49 3108
3253.03 3046
3253.57 3239
3254.11 3440
3254.64 3495
3255.18 3415
3255.72 3221
3256.26 3606
3256.80 3906
3257.33 3663
3257.87 3505
3258.41 3843
3258.95 4013
3259.49 4031
3260.02 4199
3260.56 4619
3261.10 4821
3261.64 4809
3262.18 5252
3262.72 5501
3263.26 5508
3263.79 5881
3264.33 6214
3264.87 6542
3265.41 6667
3265.95 6693
3266.49 6430
3267.03 6530
3267.57 6754
3268.11 6789
3268.64 6874
3269.18 6614
3269.72 6104
3270.26 5911
3270.80 4887
3271.34 4548
3271.88 4244
3272.42 3788
3272.96 3745
3273.50 3310
3274.04 3306
3274.58 3512
3275.12 3405
3275.66 3335
3276.20 3442
3276.74 3380
3277.28 3349
3277.82 3006
3278.36 3158
3278.90 3476
3279.44 3552
3279.98 3629
3280.52 3549
3281.06 3553
3281.60 3583
3282.14 3647
3282.68 3995
3283.22 3744
3283.76 3777
3284.30 3733
3284.84 3701
3285.38 3802
3285.92 3880
3286.46 3874
3287.00 3832
3287.54 4176
3288.08 4028
3288.62 4009
3289.16 3809
3289.70 4101
3290.24 4049
3290.79 3926
3291.33 3958
3291.87 4300
3292.41 4423
3292.95 4886
3293.49 4853
3294.03 5152
3294.57 5155
3295.11 5461
3295.66 5626
3296.20 5881
3296.74 6110
3297.28 5979
3297.82 5942
3298.36 5267
3298.90 5119
3299.45 4892
3299.99 4709
3300.53 4379
3301.07 4402
3301.61 4405
3302.16 4309
3302.70 4101
3303.24 3842
3303.78 4085
3304.32 3652
3304.87 3547
3305.41 3727
3305.95 3776
3306.49 3754
3307.03 3654
3307.58 3537
3308.12 3671
3308.66 3716
3309.20 3740
3309.75 3614
3310.29 3622
3310.83 3514
3311.37 3430
3311.92 3491
3312.46 3608
3313.00 3531
3313.54 3450
3314.09 3589
3314.63 3719
3315.17 3585
3315.72 3709
3316.26 4114
3316.80 4318
3317.35 4090
3317.89 4243
3318.43 4284
3318.97 4286
3319.52 4574
3320.06 4577
3320.60 4368
3321.15 4488
3321.69 4393
3322.23 4796
3322.78 4704
3323.32 4613
3323.87 4528
3324.41 4624
3324.95 4774
3325.50 4404
3326.04 4167
3326.58 4187
3327.13 4383
3327.67 4181
3328.22 3888
3328.76 4001
3329.30 4305
3329.85 4557
3330.39 4939
3330.94 5216
3331.48 6170
3332.03 7583
3332.57 8715
3333.11 10542
3333.66 12341
3334.20 15274
3334.75 17650
3335.29 19646
3335.84 21370
3336.38 23201
3336.93 23533
3337.47 23524
3338.02 22609
3338.56 20825
3339.11 18974
3339.65 16902
3340.20 14790
3340.74 12381
3341.29 9891
3341.83 8328
3342.38 7349
3342.92 6529
3343.47 5700
3344.01 5085
3344.56 4830
3345.10 4540
3345.65 4214
3346.19 4017
3346.74 4030
3347.28 4060
3347.83 4011
3348.38 3975
3348.92 4198
3349.47 4362
3350.01 4066
3350.56 3797
3351.10 3954
3351.65 3899
3352.20 4048
3352.74 4156
3353.29 3974
3353.83 4352
3354.38 3848
3354.93 3914
3355.47 3964
3356.02 3830
3356.56 3541
3357.11 3531
3357.66 3670
3358.20 3649
3358.75 3509
3359.30 3531
3359.84 3510
3360.39 3493
3360.94 3418
3361.48 3223
3362.03 3309
3362.58 3589
3363.12 3438
3363.67 3544
3364.22 3730
3364.76 3637
3365.31 3752
3365.86 3609
3366.41 3592
3366.95 3697
3367.50 3539
3368.05 3426
3368.59 3626
3369.14 3475
3369.69 3658
3370.24 3945
3370.78 4280
3371.33 4379
3371.88 4417
3372.43 4734
3372.97 5126
3373.52 5768
3374.07 5805
3374.62 6364
3375.17 6257
3375.71 6147
3376.26 5672
3376.81 5646
3377.36 5436
3377.91 4855
3378.45 4311
3379.00 3935
3379.55 3909
3380.10 3715
3380.65 3624
3381.19 3392
3381.74 3346
3382.29 3184
3382.84 3038
3383.39 2965
3383.94 2900
3384.49 2931
3385.03 2923
3385.58 2851
3386.13 2813
3386.68 2982
3387.23 2832
3387.78 2982
3388.33 2799
3388.88 2854
3389.42 2869
3389.97 2888
3390.52 2842
3391.07 2733
3391.62 2696
3392.17 2877
3392.72 2695
3393.27 2907
3393.82 2769
3394.37 2674
3394.92 2981
3395.47 2735
3396.02 2768
3396.57 2641
3397.11 2876
3397.66 2977
3398.21 2860
3398.76 2957
3399.31 3091
3399.86 2853
3400.41 2824
3400.96 2987
3401.51 2682
3402.06 2504
3402.61 2572
3403.16 2744
3403.71 2855
3404.26 2611
3404.81 2767
3405.36 2866
3405.91 2929
3406.46 2932
3407.02 2797
3407.57 2904
3408.12 2940
3408.67 3080
3409.22 3150
3409.77 3242
3410.32 3400
3410.87 3514
3411.42 3594
3411.97 3650
3412.52 3960
3413.07 3922
3413.62 3760
3414.17 3587
3414.73 3602
3415.28 3452
3415.83 3348
3416.38 3062
3416.93 3106
3417.48 3029
3418.03 2893
3418.58 3008
3419.14 2905
3419.69 2694
3420.24 2856
3420.79 2798
3421.34 2643
3421.89 2720
3422.44 2840
3423.00 2980
3423.55 2817
3424.10 3106
3424.65 3007
3425.20 2960
3425.76 2981
3426.31 2851
3426.86 2870
3427.41 2816
3427.96 2771
3428.52 2816
3429.07 2588
3429.62 2460
3430.17 2380
3430.72 2508
3431.28 2624
3431.83 2640
3432.38 2672
3432.93 2496
3433.49 2559
3434.04 2552
3434.59 2632
3435.14 2558
3435.70 2624
3436.25 2661
3436.80 2767
3437.36 2832
3437.91 2602
3438.46 2447
3439.01 2650
3439.57 2974
3440.12 3022
3440.67 3005
3441.23 2841
3441.78 2783
3442.33 2733
3442.89 2633
3443.44 2653
3443.99 2827
3444.55 2817
3445.10 2615
3445.65 2602
3446.21 2384
3446.76 2534
3447.31 2596
3447.87 2464
3448.42 2438
3448.98 2460
3449.53 2495
3450.08 2533
3450.64 2351
3451.19 2350
3451.75 2329
3452.30 2479
3452.85 2592
3453.41 2250
3453.96 2168
3454.52 2420
3455.07 2375
3455.62 2365
3456.18 2323
3456.73 2379
3457.29 2346
3457.84 2478
3458.40 2528
3458.95 2618
3459.51 2440
3460.06 2558
3460.62 2610
3461.17 2461
3461.72 2523
3462.28 2712
3462.83 2748
3463.39 2608
3463.94 2669
3464.50 2394
3465.05 2335
3465.61 2485
3466.17 2527
3466.72 2686
3467.28 2697
3467.83 2592
3468.39 2633
3468.94 2535
3469.50 2597
3470.05 2640
3470.61 2782
3471.16 2654
3471.72 2725
3472.27 2867
3472.83 2818
3473.39 2963
3473.94 2768
3474.50 2513
3475.05 2724
3475.61 2725
3476.17 2817
3476.72 2857
3477.28 2626
3477.83 2881
3478.39 3319
3478.95 2932
3479.50 3217
3480.06 3177
3480.61 3207
3481.17 3364
3481.73 3361
3482.28 3014
3482.84 3015
3483.40 3153
3483.95 3413
3484.51 3039
3485.07 3142
3485.62 3044
3486.18 3287
3486.74 3111
3487.29 3230
3487.85 3303
3488.41 3673
3488.97 4138
3489.52 4459
3490.08 4691
3490.64 5056
3491.19 5421
3491.75 5771
3492.31 6219
3492.87 6160
3493.42 6146
3493.98 6422
3494.54 6424
3495.09 5972
3495.65 5775
3496.21 5517
3496.77 5566
3497.33 5847
3497.88 5512
3498.44 6117
3499.00 6676
3499.56 6973
3500.11 6998
3500.67 7043
3501.23 7025
3501.79 6928
3502.35 6469
3502.90 6460
3503.46 6379
3504.02 6157
3504.58 6195
3505.14 6121
3505.70 6005
3506.25 5639
3506.81 5888
3507.37 5675
3507.93 5722
3508.49 5348
3509.05 5047
3509.61 4892
3510.16 4480
3510.72 4325
3511.28 4266
3511.84 4113
3512.40 3706
3512.96 3723
3513.52 3606
3514.08 3417
3514.63 3016
3515.19 2954
3515.75 2876
3516.31 2897
3516.87 2754
3517.43 2825
3517.99 2976
3518.55 3254
3519.11 3241
3519.67 3137
3520.23 3192
3520.79 3087
3521.35 3076
3521.91 3151
3522.47 3106
3523.03 3268
3523.59 3269
3524.15 3344
3524.71 3387
3525.26 3152
3525.82 3012
3526.38 3144
3526.94 3001
3527.50 2937
3528.07 2867
3528.63 2867
3529.19 2876
3529.75 2636
3530.31 2732
3530.87 2766
3531.43 2742
3531.99 2688
3532.55 2871
3533.11 2804
3533.67 2896
3534.23 2843
3534.79 2817
3535.35 2903
3535.91 2839
3536.47 3057
3537.03 3024
3537.59 2815
3538.15 3145
3538.72 2927
3539.28 2845
3539.84 3024
3540.40 3111
3540.96 2958
3541.52 2957
3542.08 3110
3542.64 3288
3543.20 3274
3543.77 3253
3544.33 3060
3544.89 3140
3545.45 3143
3546.01 3109
3546.57 2830
3547.14 2845
3547.70 2759
3548.26 2561
3548.82 2669
3549.38 2529
3549.94 2539
3550.51 2552
3551.07 2668
3551.63 2667
3552.19 2443
3552.75 2407
3553.32 2481
3553.88 2461
3554.44 2417
3555.00 2316
3555.56 2512
3556.13 2558
3556.69 2467
3557.25 2464
3557.81 2530
3558.38 2365
3558.94 2487
3559.50 2498
3560.06 2544
3560.63 2536
3561.19 2685
3561.75 2569
3562.32 2523
3562.88 2359
3563.44 2353
3564.00 2447
3564.57 2338
3565.13 2358
3565.69 2418
3566.26 2380
3566.82 2622
3567.38 2507
3567.95 2287
3568.51 2294
3569.07 2228
3569.64 2225
3570.20 2262
3570.76 2273
3571.33 2286
3571.89 2187
3572.45 2405
3573.02 2458
3573.58 2260
3574.15 2267
3574.71 2225
3575.27 2430
3575.84 2647
3576.40 2542
3576.96 2499
3577.53 2569
3578.09 2559
3578.66 2643
3579.22 2609
3579.79 2661
3580.35 2542
3580.91 2481
3581.48 2403
3582.04 2538
3582.61 2520
3583.17 2425
3583.74 2537
3584.30 2396
3584.87 2555
3585.43 2453
3585.99 2183
3586.56 2249
3587.12 2312
3587.69 2213
3588.25 2075
3588.82 2216
3589.38 2275
3589.95 2298
3590.51 2496
3591.08 2353
3591.64 2433
3592.21 2395
3592.77 2157
3593.34 2289
3593.91 2368
3594.47 2457
3595.04 2471
3595.60 2273
3596.17 2425
3596.73 2440
3597.30 2269
3597.86 2306
3598.43 2294
3599.00 2269
3599.56 2234
3600.13 2352
3600.69 2374
3601.26 2302
3601.82 2429
3602.39 2492
3602.96 2515
3603.52 2443
3604.09 2356
3604.65 2313
3605.22 2348
3605.79 2263
3606.35 2232
3606.92 2277
3607.49 2289
3608.05 2289
3608.62 2142
3609.19 2205
3609.75 2209
3610.32 2115
3610.89 2121
3611.45 2226
3612.02 2337
3612.59 2322
3613.15 2375
3613.72 2370
3614.29 2417
3614.85 2525
3615.42 2781
3615.99 3116
3616.55 3420
3617.12 3375
3617.69 3629
3618.26 3941
3618.82 3893
3619.39 4171
3619.96 4132
3620.53 4012
3621.09 3898
3621.66 3758
3622.23 3582
3622.80 3400
3623.36 3068
3623.93 2726
3624.50 2498
3625.07 2504
3625.63 2600
3626.20 2321
3626.77 2398
3627.34 2292
3627.91 2257
3628.47 2203
3629.04 2149
3629.61 2294
3630.18 2204
3630.75 2297
3631.31 2213
3631.88 2218
3632.45 2140
3633.02 2279
3633.59 2406
3634.16 2357
3634.73 2254
3635.29 2098
3635.86 2271
3636.43 2289
3637.00 2277
3637.57 2434
3638.14 2639
3638.71 2570
3639.28 2738
3639.84 2978
3640.41 3152
3640.98 3260
3641.55 3108
3642.12 3244
3642.69 3384
3643.26 3539
3643.83 3329
3644.40 3279
3644.97 3660
3645.54 3441
3646.11 3344
3646.67 2891
3647.24 2767
3647.81 2859
3648.38 2859
3648.95 2703
3649.52 2751
3650.09 2776
3650.66 2658
3651.23 2767
3651.80 2983
3652.37 3120
3652.94 3350
3653.51 3475
3654.08 3463
3654.65 3422
3655.22 3110
3655.79 3172
3656.36 3232
3656.93 3194
3657.50 3586
3658.07 3559
3658.64 3627
3659.21 3781
3659.78 3531
3660.35 3569
3660.93 3595
3661.50 3713
3662.07 3660
3662.64 3608
3663.21 3391
3663.78 3386
3664.35 3205
3664.92 3208
3665.49 3118
3666.06 3036
3666.63 3095
3667.20 2911
3667.78 2901
3668.35 2799
3668.92 2884
3669.49 2637
3670.06 2830
3670.63 2870
3671.20 2618
3671.77 2622
3672.35 2578
3672.92 2661
3673.49 2511
3674.06 2679
3674.63 2710
3675.20 2785
3675.78 2768
3676.35 2855
3676.92 2786
3677.49 2662
3678.06 2602
3678.64 2811
3679.21 2829
3679.78 2772
3680.35 2705
3680.92 2685
3681.50 2833
3682.07 2560
3682.64 2596
3683.21 2483
3683.79 2618
3684.36 2578
3684.93 2655
3685.50 2777
3686.07 2710
3686.65 2600
3687.22 2814
3687.79 3055
3688.37 3132
3688.94 3381
3689.51 3564
3690.08 3638
3690.66 3554
3691.23 3782
3691.80 3628
3692.38 3380
3692.95 3370
3693.52 3485
3694.10 3094
3694.67 2806
3695.24 2965
3695.81 2874
3696.39 2808
3696.96 3006
3697.54 2869
3698.11 2528
3698.68 2633
3699.26 2550
3699.83 2738
3700.40 2796
3700.98 2565
3701.55 2599
3702.12 2619
3702.70 2783
3703.27 2945
3703.85 2635
3704.42 2809
3704.99 2870
3705.57 2612
3706.14 2478
3706.72 2530
3707.29 2543
3707.86 2373
3708.44 2534
3709.01 2640
3709.59 2679
3710.16 2535
3710.74 2684
3711.31 2643
3711.89 2541
3712.46 2628
3713.03 2413
3713.61 2414
3714.18 2513
3714.76 2599
3715.33 2254
3715.91 2129
3716.48 2300
3717.06 2347
3717.63 2426
3718.21 2409
3718.78 2407
3719.36 2446
3719.93 2263
3720.51 2378
3721.08 2406
3721.66 2455
3722.23 2148
3722.81 2221
3723.39 2286
3723.96 2242
3724.54 2271
3725.11 2356
3725.69 2310
3726.26 2304
3726.84 2153
3727.41 2212
3727.99 2439
3728.57 2335
3729.14 2423
3729.72 2373
3730.29 2304
3730.87 2458
3731.45 2755
3732.02 2705
3732.60 2709
3733.17 2747
3733.75 2973
3734.33 2768
3734.90 2998
3735.48 2978
3736.06 2921
3736.63 2682
3737.21 2681
3737.79 2711
3738.36 2537
3738.94 2184
3739.52 2267
3740.09 2427
3740.67 2264
3741.25 2228
3741.82 2303
3742.40 2418
3742.98 2277
3743.55 2143
3744.13 2273
3744.71 2234
3745.28 2118
3745.86 2088
3746.44 2250
3747.02 2335
3747.59 2383
3748.17 2262
3748.75 2159
3749.33 2233
3749.90 2251
3750.48 2189
3751.06 2179
3751.64 2256
3752.21 2327
3752.79 2313
3753.37 2233
3753.95 2086
3754.52 2142
3755.10 2067
3755.68 2108
3756.26 2058
3756.84 2003
3757.41 2087
3757.99 2204
3758.57 2223
3759.15 2132
3759.73 2151
3760.31 2369
3760.88 2278
3761.46 2312
3762.04 2042
3762.62 2160
3763.20 2344
3763.78 2084
3764.35 2310
3764.93 2249
3765.51 2216
3766.09 2381
3766.67 2260
3767.25 2310
3767.83 2243
3768.41 2234
3768.99 2286
3769.56 2304
3770.14 2035
3770.72 2090
3771.30 2378
3771.88 2284
3772.46 2302
3773.04 2283
3773.62 2069
3774.20 2164
3774.78 2213
3775.36 2063
3775.94 2150
3776.52 2052
3777.10 2131
3777.67 2082
3778.25 2115
3778.83 2217
3779.41 2349
3779.99 2143
3780.57 2094
3781.15 2208
3781.73 2195
3782.31 2288
3782.89 2294
3783.47 2356
3784.05 2097
3784.63 2205
3785.21 2258
3785.79 2251
3786.37 2290
3786.95 2290
3787.54 2061
3788.12 2016
3788.70 2022
3789.28 2192
3789.86 2282
3790.44 2348
3791.02 2460
3791.60 2386
3792.18 2270
3792.76 2357
3793.34 2246
3793.92 2293
3794.50 2335
3795.08 2379
3795.66 2378
3796.25 2232
3796.83 2142
3797.41 2109
3797.99 2318
3798.57 2068
3799.15 2374
3799.73 2261
3800.31 2358
3800.90 2472
3801.48 2512
3802.06 2337
3802.64 2500
3803.22 2469
3803.80 2731
3804.39 2681
3804.97 2624
3805.55 2515
3806.13 2576
3806.71 2488
3807.29 2552
3807.88 2515
3808.46 2602
3809.04 2575
3809.62 2637
3810.20 2768
3810.79 2811
3811.37 2750
3811.95 2866
3812.53 2673
3813.12 2911
3813.70 3021
3814.28 2912
3814.86 3034
3815.45 3177
3816.03 3107
3816.61 3103
3817.19 2776
3817.78 2751
3818.36 2816
3818.94 2621
3819.52 2353
3820.11 2289
3820.69 2335
3821.27 2455
3821.86 2346
3822.44 2179
3823.02 2303
3823.61 2358
3824.19 2302
3824.77 2250
3825.36 2177
3825.94 2060
3826.52 2265
3827.11 2317
3827.69 2401
3828.27 2248
3828.86 2173
3829.44 2202
3830.02 2287
3830.61 2287
3831.19 2258
3831.77 2078
3832.36 2164
3832.94 2101
3833.53 2392
3834.11 2181
3834.69 2171
3835.28 2328
3835.86 2144
3836.45 2181
3837.03 2300
3837.61 2208
3838.20 2042
3838.78 1985
3839.37 2013
3839.95 1901
3840.54 2002
3841.12 2055
3841.70 2376
3842.29 2219
3842.87 2010
3843.46 1984
3844.04 2100
3844.63 2104
3845.21 2129
3845.80 2173
3846.38 2067
3846.97 1922
3847.55 1858
3848.14 2085
3848.72 2158
3849.31 2132
3849.89 2213
3850.48 2169
3851.06 2299
3851.65 2200
3852.23 2308
3852.82 2322
3853.40 2289
3853.99 2198
3854.58 2100
3855.16 2291
3855.75 2343
3856.33 2245
3856.92 2364
3857.50 2565
3858.09 2506
3858.68 2646
3859.26 2644
3859.85 2802
3860.43 3072
3861.02 3022
3861.60 3244
3862.19 3364
3862.78 3338
3863.36 3653
3863.95 3545
3864.54 3398
3865.12 3268
3865.71 3124
3866.29 3163
3866.88 3040
3867.47 2908
3868.05 2870
3868.64 2686
3869.23 2558
3869.81 2609
3870.40 2259
3870.99 2491
3871.57 2527
3872.16 2467
3872.75 2354
3873.33 2387
3873.92 2319
3874.51 2308
3875.10 2517
3875.68 2570
3876.27 2342
3876.86 2511
3877.44 2407
3878.03 2336
3878.62 2310
3879.21 2244
3879.79 2265
3880.38 2215
3880.97 2213
3881.56 2165
3882.14 2125
3882.73 2075
3883.32 2071
3883.91 2100
3884.49 2193
3885.08 2036
3885.67 2221
3886.26 2063
3886.85 2079
3887.43 2202
3888.02 2194
3888.61 2451
3889.20 2452
3889.79 2409
3890.38 2342
3890.96 2362
3891.55 2405
3892.14 2466
3892.73 2366
3893.32 2343
3893.91 2202
3894.49 2320
3895.08 2452
3895.67 2344
3896.26 2379
3896.85 2343
3897.44 2316
3898.03 2329
3898.61 2640
3899.20 2500
3899.79 2520
3900.38 2468
3900.97 2409
3901.56 2325
3902.15 2493
3902.74 2443
3903.33 2376
3903.92 2240
3904.51 2252
3905.09 2153
3905.68 2281
3906.27 2276
3906.86 2142
3907.45 2335
3908.04 2176
3908.63 2249
3909.22 2148
3909.81 2207
3910.40 2223
3910.99 2086
3911.58 2067
3912.17 2067
3912.76 2066
3913.35 2119
3913.94 2165
3914.53 2096
3915.12 2116
3915.71 2007
3916.30 2166
3916.89 2052
3917.48 2016
3918.07 2154
3918.66 2131
3919.25 2165
3919.84 2119
3920.43 2291
3921.02 2211
3921.61 2223
3922.20 2121
3922.80 1940
3923.39 2091
3923.98 2148
3924.57 2151
3925.16 2016
3925.75 1981
3926.34 2037
3926.93 2065
3927.52 1979
3928.11 2195
3928.70 2098
3929.30 2166
3929.89 1951
3930.48 2168
3931.07 2139
3931.66 2095
3932.25 2038
3932.84 2127
3933.44 2103
3934.03 1967
3934.62 2156
3935.21 2000
3935.80 1942
3936.39 2061
3936.98 1976
3937.58 2005
3938.17 2059
3938.76 1892
3939.35 1994
3939.94 1980
3940.54 1918
3941.13 1910
3941.72 2043
3942.31 2062
3942.90 2044
3943.50 1931
3944.09 2012
3944.68 2134
3945.27 2211
3945.87 1987
3946.46 1950
3947.05 2040
3947.64 2071
3948.24 1997
3948.83 2025
3949.42 2030
3950.01 1916
3950.61 1902
3951.20 1734
3951.79 1769
3952.39 2095
3952.98 2061
3953.57 2166
3954.16 1951
3954.76 1939
3955.35 2044
3955.94 2036
3956.54 2048
3957.13 2076
3957.72 2082
3958.32 2058
3958.91 2285
3959.50 2250
3960.10 2204
3960.69 2111
3961.28 2078
3961.88 2099
3962.47 2041
3963.07 2224
3963.66 2154
3964.25 2023
3964.85 2077
3965.44 2062
3966.03 2289
3966.63 2332
3967.22 2223
3967.82 2084
3968.41 2191
3969.00 2269
3969.60 2039
3970.19 2171
3970.79 2135
3971.38 2038
3971.98 2148
3972.57 2112
3973.17 2041
3973.76 2101
3974.35 2220
3974.95 2233
3975.54 2092
3976.14 2157
3976.73 2160
3977.33 2032
3977.92 2078
3978.52 2279
3979.11 2262
3979.71 2178
3980.30 2165
3980.90 2072
3981.49 1999
3982.09 1979
3982.68 2030
3983.28 1985
3983.87 2043
3984.47 2118
3985.06 2168
3985.66 2111
3986.25 2267
3986.85 2128
3987.45 1953
3988.04 1995
3988.64 2177
3989.23 2068
3989.83 2050
3990.42 2211
3991.02 2349
3991.62 2237
3992.21 2167
3992.81 2318
3993.40 2255
3994.00 2082
3994.60 2093
3995.19 2264
3995.79 2256
3996.38 2144
3996.98 2098
3997.58 2169
3998.17 2240
3998.77 2124
3999.37 2186
3999.96 2177
4000.56 2094
4001.15 2183
4001.75 2160
4002.35 2295
4002.94 2355
4003.54 2353
4004.14 2219
4004.73 2081
4005.33 2225
4005.93 2155
4006.53 2349
4007.12 2326
4007.72 2278
4008.32 2479
4008.91 2426
4009.51 2345
4010.11 2444
4010.71 2128
4011.30 2120
4011.90 2189
4012.50 2149
4013.10 2141
4013.69 2249
4014.29 2416
4014.89 2410
4015.49 2370
4016.08 2399
4016.68 2477
4017.28 2433
4017.88 2377
4018.47 2577
4019.07 2642
4019.67 2633
4020.27 2366
4020.87 2512
4021.46 2607
4022.06 2280
4022.66 2268
4023.26 2309
4023.86 2218
4024.45 2249
4025.05 2104
4025.65 2213
4026.25 2318
4026.85 2431
4027.45 2254
4028.05 2213
4028.64 2393
4029.24 2457
4029.84 2528
4030.44 2515
4031.04 2261
4031.64 2275
4032.24 2437
4032.84 2398
4033.43 2376
4034.03 2286
4034.63 2349
4035.23 2233
4035.83 2088
4036.43 2126
4037.03 2038
4037.63 2191
4038.23 2099
4038.83 2078
4039.43 1984
4040.03 1956
4040.63 1816
4041.22 1973
4041.82 2068
4042.42 1941
4043.02 2219
4043.62 2223
4044.22 1956
4044.82 1914
4045.42 1856
4046.02 2009
4046.62 2004
4047.22 1955
4047.82 2082
4048.42 2242
4049.02 2120
4049.62 2048
4050.22 2006
4050.82 2003
4051.42 2249
4052.02 2180
4052.62 2194
4053.22 2262
4053.83 2199
4054.43 2179
4055.03 2087
4055.63 2127
4056.23 2107
4056.83 2141
4057.43 2128
4058.03 2017
4058.63 2027
4059.23 2020
4059.83 1855
4060.43 1957
4061.03 1928
4061.64 1807
4062.24 1874
4062.84 1954
4063.44 1796
4064.04 1803
4064.64 1872
4065.24 1821
4065.84 1763
4066.45 1845
4067.05 1871
4067.65 1988
4068.25 1835
4068.85 1852
4069.45 1693
4070.05 1749
4070.66 1811
4071.26 1799
4071.86 1737
4072.46 1949
4073.06 1897
4073.67 1829
4074.27 1809
4074.87 2000
4075.47 1870
4076.07 2016
4076.68 1979
4077.28 1891
4077.88 1811
4078.48 1950
4079.09 1942
4079.69 1965
4080.29 1923
4080.89 2010
4081.50 1847
4082.10 1988
4082.70 1904
4083.30 1893
4083.91 1896
4084.51 2011
4085.11 1866
4085.71 1893
4086.32 1850
4086.92 1930
4087.52 1964
4088.13 1911
4088.73 1869
4089.33 1802
4089.94 1987
4090.54 1867
4091.14 1764
4091.74 1753
4092.35 2038
4092.95 2011
4093.55 1751
4094.16 1837
4094.76 1818
4095.37 1915
4095.97 2122
4096.57 2041
4097.18 1799
4097.78 1905
4098.38 1985
4098.99 2028
4099.59 1825
4100.20 1860
4100.80 1892
4101.40 1860
4102.01 1888
4102.61 1876
4103.22 1738
4103.82 1765
4104.42 1715
4105.03 1732
4105.63 1597
4106.24 1669
4106.84 1719
4107.45 1889
4108.05 1891
4108.65 1731
4109.26 1594
4109.86 1722
4110.47 1772
4111.07 1993
4111.68 1753
4112.28 1733
4112.89 1763
4113.49 1639
4114.10 1811
4114.70 1819
4115.31 1767
4115.91 1841
4116.52 1875
4117.12 1759
4117.73 1758
4118.33 1806
4118.94 1864
4119.54 1780
4120.15 1801
4120.75 1914
4121.36 1786
4121.97 1932
4122.57 1938
4123.18 1950
4123.78 1780
4124.39 1912
4124.99 1970
4125.60 1752
4126.21 1879
4126.81 1950
4127.42 1917
4128.02 1860
4128.63 1769
4129.24 1893
4129.84 2061
4130.45 1889
4131.05 1835
4131.66 1927
4132.27 2084
4132.87 2051
4133.48 2085
4134.08 1985
4134.69 1937
4135.30 2068
4135.90 2132
4136.51 1913
4137.12 2144
4137.72 2316
4138.33 2200
4138.94 2194
4139.54 2360
4140.15 2310
4140.76 2385
4141.37 2434
4141.97 2343
4142.58 2309
4143.19 2236
4143.79 2361
4144.40 2348
4145.01 2272
4145.61 2097
4146.22 1979
4146.83 2094
4147.44 2068
4148.04 1925
4148.65 1750
4149.26 2065
4149.87 2149
4150.47 1959
4151.08 2034
4151.69 1895
4152.30 1979
4152.91 1991
4153.51 2007
4154.12 1754
4154.73 1712
4155.34 1848
4155.94 1870
4156.55 1856
4157.16 1950
4157.77 1947
4158.38 1914
4158.99 1815
4159.59 1761
4160.20 1842
4160.81 1774
4161.42 1988
4162.03 1992
4162.64 1922
4163.24 1899
4163.85 2100
4164.46 2123
4165.07 2194
4165.68 2193
4166.29 2160
4166.90 2248
4167.51 2197
4168.11 2105
4168.72 1901
4169.33 2009
4169.94 2043
4170.55 1991
4171.16 2022
4171.77 1987
4172.38 1838
4172.99 1861
4173.60 2039
4174.21 1975
4174.81 2166
4175.42 2049
4176.03 1988
4176.64 2004
4177.25 2177
4177.86 2114
4178.47 2161
4179.08 2037
4179.69 2021
4180.30 2146
4180.91 2069
4181.52 1964
4182.13 1928
4182.74 1977
4183.35 1918
4183.96 1749
4184.57 1937
4185.18 2098
4185.79 2165
4186.40 1998
4187.01 1943
4187.62 1958
4188.23 1947
4188.84 1965
4189.45 2018
4190.06 1977
4190.67 2103
4191.29 2133
4191.90 2297
4192.51 2243
4193.12 2454
4193.73 2686
4194.34 2596
4194.95 2732
4195.56 2850
4196.17 2764
4196.78 2609
4197.39 2588
4198.00 2611
4198.62 2584
4199.23 2609
4199.84 2538
4200.45 2472
4201.06 2293
4201.67 2343
4202.28 2335
4202.89 2257
4203.51 2213
4204.12 1998
4204.73 2068
4205.34 2173
4205.95 2210
4206.56 2095
4207.18 2197
4207.79 2098
4208.40 2212
4209.01 2210
4209.62 2150
4210.24 2192
4210.85 2198
4211.46 2185
4212.07 2187
4212.68 2117
4213.30 2207
4213.91 2330
4214.52 2315
4215.13 2289
4215.74 2339
4216.36 2625
4216.97 2709
4217.58 2671
4218.19 2694
4218.81 2945
4219.42 3081
4220.03 2989
4220.65 3056
4221.26 3157
4221.87 3300
4222.48 3442
4223.10 3574
4223.71 3476
4224.32 3680
4224.94 3927
4225.55 3991
4226.16 4155
4226.78 4189
4227.39 4180
4228.00 4370
4228.61 4244
4229.23 4156
4229.84 4306
4230.46 4320
4231.07 4585
4231.68 4650
4232.30 4571
4232.91 5044
4233.52 5206
4234.14 5606
4234.75 5651
4235.36 5536
4235.98 5648
4236.59 5881
4237.21 5508
4237.82 5046
4238.43 4527
4239.05 4236
4239.66 3909
4240.28 3512
4240.89 3378
4241.50 3145
4242.12 2973
4242.73 3018
4243.35 3032
4243.96 3070
4244.58 2980
4245.19 2769
4245.81 2908
4246.42 2962
4247.03 2774
4247.65 2962
4248.26 2989
4248.88 3087
4249.49 2997
4250.11 2857
4250.72 2867
4251.34 2781
4251.95 2899
4252.57 2768
4253.18 2710
4253.80 2623
4254.41 2659
4255.03 2578
4255.64 2742
4256.26 2589
4256.88 2656
4257.49 2627
4258.11 2510
4258.72 2556
4259.34 2604
4259.95 2326
4260.57 2346
4261.18 2417
4261.80 2472
4262.42 2449
4263.03 2315
4263.65 2309
4264.26 2408
4264.88 2462
4265.49 2510
4266.11 2528
4266.73 2462
4267.34 2581
4267.96 2546
4268.58 2387
4269.19 2545
4269.81 2517
4270.42 2580
4271.04 2372
4271.66 2329
4272.27 2383
4272.89 2306
4273.51 2451
4274.12 2572
4274.74 2549
4275.36 2610
4275.97 2549
4276.59 2429
4277.21 2496
4277.82 2705
4278.44 2533
4279.06 2541
4279.67 2449
4280.29 2470
4280.91 2189
4281.53 2110
4282.14 2236
4282.76 2306
4283.38 2187
4283.99 2073
4284.61 2202
4285.23 2196
4285.85 2169
4286.46 2137
4287.08 2206
4287.70 2246
4288.32 2143
4288.93 2091
4289.55 1926
4290.17 2058
4290.79 2217
4291.41 2098
4292.02 2092
4292.64 2170
4293.26 2194
4293.88 2070
4294.50 2107
4295.11 2129
4295.73 2028
4296.35 2004
4296.97 2071
4297.59 1993
4298.21 1951
4298.82 2068
4299.44 2044
4300.06 1891
4300.68 1979
4301.30 1920
4301.92 1984
4302.53 2076
4303.15 2167
4303.77 2181
4304.39 2080
4305.01 2124
4305.63 2096
4306.25 1979
4306.87 1806
4307.49 1884
4308.10 1932
4308.72 2094
4309.34 2076
4309.96 2045
4310.58 2110
4311.20 2062
4311.82 2088
4312.44 2064
4313.06 1998
4313.68 2140
4314.30 2125
4314.92 1979
4315.54 2019
4316.16 2074
4316.78 2044
4317.40 1972
4318.02 2086
4318.64 2103
4319.26 2178
4319.88 2046
4320.50 2110
4321.11 2109
4321.74 2183
4322.36 2144
4322.98 2298
4323.60 2248
4324.22 2473
4324.84 2278
4325.46 2269
4326.08 2404
4326.70 2343
4327.32 2461
4327.94 2313
4328.56 2315
4329.18 2255
4329.80 2261
4330.42 2370
4331.04 2197
4331.66 2196
4332.28 2235
4332.90 2388
4333.52 2546
4334.15 2487
4334.77 2574
4335.39 2495
4336.01 2763
4336.63 2778
4337.25 2709
4337.87 2917
4338.49 3040
4339.11 3102
4339.74 3152
4340.36 3008
4340.98 3018
4341.60 2958
4342.22 3056
4342.84 3251
4343.46 3689
4344.09 3896
4344.71 4138
4345.33 4724
4345.95 4928
4346.57 5496
4347.19 5753
4347.82 6307
4348.44 6109
4349.06 5590
4349.68 5291
4350.30 4624
4350.93 3994
4351.55 3798
4352.17 3315
4352.79 3196
4353.42 2976
4354.04 2766
4354.66 2794
4355.28 2807
4355.91 2596
4356.53 2648
4357.15 2633
4357.77 2637
4358.40 2619
4359.02 2444
4359.64 2578
4360.26 2666
4360.89 2725
4361.51 2551
4362.13 2776
4362.76 2608
4363.38 2600
4364.00 2545
4364.62 2485
4365.25 2565
4365.87 2504
4366.49 2565
4367.12 2387
4367.74 2513
4368.36 2373
4368.99 2393
4369.61 2420
4370.23 2185
4370.86 2165
4371.48 2175
4372.11 2016
4372.73 2200
4373.35 2158
4373.98 2126
4374.60 2073
4375.22 2216
4375.85 1946
4376.47 1955
4377.10 2045
4377.72 1999
4378.34 2235
4378.97 2159
4379.59 2120
4380.22 2200
4380.84 2140
4381.47 2125
4382.09 2217
4382.71 2346
4383.34 2368
4383.96 2157
4384.59 2097
4385.21 2112
4385.84 2232
4386.46 2080
4387.09 2048
4387.71 2026
4388.34 2087
4388.96 2033
4389.59 1923
4390.21 1886
4390.84 1999
4391.46 1845
4392.09 1883
4392.71 1775
4393.34 2024
4393.96 1984
4394.59 2120
4395.21 2127
4395.84 2096
4396.46 2141
4397.09 1988
4397.71 2126
4398.34 2207
4398.96 1972
4399.59 2077
4400.22 2190
4400.84 2166
4401.47 2138
4402.09 1981
4402.72 2134
4403.34 2093
4403.97 2007
4404.60 2023
4405.22 2063
4405.85 1986
4406.47 2053
4407.10 2009
4407.73 2004
4408.35 2071
4408.98 2003
4409.61 2002
4410.23 1982
4410.86 2121
4411.48 2090
4412.11 2122
4412.74 2223
4413.36 1839
4413.99 1880
4414.62 1955
4415.24 1912
4415.87 1928
4416.50 2011
4417.12 1990
4417.75 1928
4418.38 2030
4419.01 2087
4419.63 1904
4420.26 1845
4420.89 1979
4421.51 1954
4422.14 2073
4422.77 1865
4423.40 1815
4424.02 1889
4424.65 1868
4425.28 1787
4425.91 1839
4426.53 1847
4427.16 1715
4427.79 1718
4428.42 1733
4429.04 1742
4429.67 1697
4430.30 1755
4430.93 1821
4431.55 1947
4432.18 1818
4432.81 1735
4433.44 1911
4434.07 1810
4434.69 1804
4435.32 1797
4435.95 1826
4436.58 1861
4437.21 1904
4437.84 1857
4438.46 1803
4439.09 1710
4439.72 1732
4440.35 1791
4440.98 1698
4441.61 1716
4442.24 1794
4442.86 1856
4443.49 1801
4444.12 1692
4444.75 1786
4445.38 1708
4446.01 1691
4446.64 1860
4447.27 1969
4447.90 1817
4448.52 1766
4449.15 1960
4449.78 1879
4450.41 1875
4451.04 1798
4451.67 1881
4452.30 1991
4452.93 1817
4453.56 1925
4454.19 1855
4454.82 1920
4455.45 2071
4456.08 1781
4456.71 1945
4457.34 2076
4457.97 1951
4458.60 1949
4459.23 1942
4459.86 1708
4460.49 1749
4461.12 1834
4461.75 1735
4462.38 1727
4463.01 1681
4463.64 1904
4464.27 1666
4464.90 1598
4465.53 1736
4466.16 1720
4466.79 1747
4467.42 1693
4468.05 1623
4468.68 1791
4469.31 1754
4469.94 1626
4470.57 1784
4471.20 1571
4471.83 1525
4472.46 1898
4473.09 1786
4473.72 1751
4474.35 1593
4474.99 1636
4475.62 1644
4476.25 1622
4476.88 1701
4477.51 1727
4478.14 1720
4478.77 1660
4479.40 1696
4480.03 1724
4480.67 1781
4481.30 1703
4481.93 1800
4482.56 1884
4483.19 1980
4483.82 1943
4484.46 1718
4485.09 1858
4485.72 1894
4486.35 1996
4486.98 1859
4487.61 1805
4488.25 1921
4488.88 1847
4489.51 1632
4490.14 1757
4490.77 1784
4491.41 1745
4492.04 2052
4492.67 1793
4493.30 1840
4493.94 1968
4494.57 1893
4495.20 1924
4495.83 1840
4496.46 1859
4497.10 1791
4497.73 1788
4498.36 1795
4498.99 1785
4499.63 1793
4500.26 1947
4500.89 1999
4501.53 2011
4502.16 2217
4502.79 2092
4503.42 2149
4504.06 2123
4504.69 2088
4505.32 2114
4505.96 2138
4506.59 1909
4507.22 1959
4507.86 1863
4508.49 1995
4509.12 1940
4509.76 1714
4510.39 1869
4511.02 2023
4511.66 1912
4512.29 1848
4512.92 2055
4513.56 1921
4514.19 1741
4514.83 1802
4515.46 1784
4516.09 1845
4516.73 1829
4517.36 1895
4517.99 1880
4518.63 1832
4519.26 1851
4519.90 1852
4520.53 1795
4521.17 1835
4521.80 1836
4522.43 1620
4523.07 1667
4523.70 1801
4524.34 1729
4524.97 1985
4525.61 2031
4526.24 2063
4526.88 1997
4527.51 2137
4528.14 2247
4528.78 2321
4529.41 2542
4530.05 2644
4530.68 2767
4531.32 3128
4531.95 3205
4532.59 3097
4533.22 3171
4533.86 3214
4534.49 3110
4535.13 3071
4535.76 2979
4536.40 2657
4537.04 2323
4537.67 2234
4538.31 2193
4538.94 2080
4539.58 1967
4540.21 1917
4540.85 1707
4541.48 1693
4542.12 1665
4542.76 1752
4543.39 1767
4544.03 1781
4544.66 1859
4545.30 1872
4545.93 1797
4546.57 1901
4547.21 1766
4547.84 1897
4548.48 2042
4549.11 2021
4549.75 2031
4550.39 1796
4551.02 1860
4551.66 1920
4552.30 1970
4552.93 1967
4553.57 1962
4554.21 1898
4554.84 1905
4555.48 1855
4556.12 1830
4556.75 1828
4557.39 1884
4558.03 1940
4558.66 1914
4559.30 1738
4559.94 1626
4560.57 1691
4561.21 1705
4561.85 1771
4562.48 1892
4563.12 1766
4563.76 1760
4564.40 1894
4565.03 1869
4565.67 1737
4566.31 1802
4566.95 1780
4567.58 1858
4568.22 1966
4568.86 1813
4569.50 2046
4570.13 2046
4570.77 1900
4571.41 1835
4572.05 2011
4572.68 1965
4573.32 1967
4573.96 1929
4574.60 1863
4575.24 1768
4575.87 1767
4576.51 1774
4577.15 1879
4577.79 1746
4578.43 1791
4579.06 1691
4579.70 1721
4580.34 1834
4580.98 1861
4581.62 1775
4582.26 1969
4582.90 1860
4583.53 1860
4584.17 1902
4584.81 1926
4585.45 1816
4586.09 2005
4586.73 1913
4587.37 1758
4588.01 1958
4588.64 1973
4589.28 1946
4589.92 2029
4590.56 2359
4591.20 2336
4591.84 2186
4592.48 2380
4593.12 2354
4593.76 2335
4594.40 2253
4595.04 2100
4595.68 2022
4596.31 1932
4596.95 1975
4597.59 1969
4598.23 1883
4598.87 1801
4599.51 1831
4600.15 1946
4600.79 1854
4601.43 1936
4602.07 1947
4602.71 1923
4603.35 1958
4603.99 1991
4604.63 2064
4605.27 2038
4605.91 2007
4606.55 1919
4607.19 1993
4607.83 1973
4608.47 2054
4609.11 2066
4609.75 2111
4610.39 2020
4611.03 1932
4611.68 1997
4612.32 2094
4612.96 1840
4613.60 1991
4614.24 1839
4614.88 1897
4615.52 1833
4616.16 1799
4616.80 1807
4617.44 1873
4618.08 1822
4618.72 1855
4619.36 1829
4620.01 1817
4620.65 1777
4621.29 1701
4621.93 1843
4622.57 1812
4623.21 1644
4623.85 1673
4624.50 1672
4625.14 1676
4625.78 1804
4626.42 1742
4627.06 1615
4627.70 1728
4628.34 1820
4628.99 1671
4629.63 1715
4630.27 1790
4630.91 1860
4631.55 1767
4632.20 1869
4632.84 1958
4633.48 1942
4634.12 1833
4634.76 1885
4635.41 1885
4636.05 1861
4636.69 1918
4637.33 1891
4637.98 1980
4638.62 2036
4639.26 2223
4639.90 2199
4640.55 2216
4641.19 2151
4641.83 2137
4642.47 2047
4643.12 2106
4643.76 2054
4644.40 1886
4645.04 1901
4645.69 1906
4646.33 1926
4646.97 1974
4647.62 1910
4648.26 1912
4648.90 1897
4649.55 1956
4650.19 2014
4650.83 2035
4651.48 2023
4652.12 1934
4652.76 1918
4653.41 2013
4654.05 2072
4654.69 1911
4655.34 2022
4655.98 1983
4656.62 1931
4657.27 1927
4657.91 1895
4658.55 1978
4659.20 1949
4659.84 1742
4660.49 1874
4661.13 1756
4661.77 1761
4662.42 1869
4663.06 1729
4663.71 1677
4664.35 1795
4664.99 1817
4665.64 1784
4666.28 1785
4666.93 1786
4667.57 1754
4668.22 1783
4668.86 1687
4669.51 1840
4670.15 1602
4670.79 1723
4671.44 1835
4672.08 2038
4672.73 1952
4673.37 2035
4674.02 1918
4674.66 1992
4675.31 1870
4675.95 1902
4676.60 2063
4677.24 2007
4677.89 1878
4678.53 1764
4679.18 1786
4679.82 1789
4680.47 1698
4681.12 1948
4681.76 1848
4682.41 1794
4683.05 1717
4683.70 1687
4684.34 1716
4684.99 1743
4685.63 1783
4686.28 1855
4686.93 1933
4687.57 1742
4688.22 1700
4688.86 1779
4689.51 1753
4690.15 1788
4690.80 1757
4691.45 1706
4692.09 1844
4692.74 1794
4693.39 1735
4694.03 1878
4694.68 2009
4695.32 1991
4695.97 2008
4696.62 2076
4697.26 2041
4697.91 2040
4698.56 2216
4699.20 2311
4699.85 2382
4700.50 2263
4701.14 2233
4701.79 2238
4702.44 2031
4703.08 2163
4703.73 2056
4704.38 1854
4705.02 1917
4705.67 1884
4706.32 1871
4706.97 1892
4707.61 1997
4708.26 1840
4708.91 1942
4709.55 2000
4710.20 1957
4710.85 1876
4711.50 1861
4712.14 1886
4712.79 1993
4713.44 1953
4714.09 1869
4714.73 1942
4715.38 1966
4716.03 1997
4716.68 1900
4717.33 2005
4717.97 1977
4718.62 2005
4719.27 1964
4719.92 2052
4720.57 2068
4721.21 2228
4721.86 2125
4722.51 2130
4723.16 2050
4723.81 2083
4724.45 2063
4725.10 2076
4725.75 1982
4726.40 2011
4727.05 2023
4727.70 2217
4728.35 2136
4728.99 1988
4729.64 1884
4730.29 1915
4730.94 1912
4731.59 1997
4732.24 1879
4732.89 1877
4733.54 1868
4734.19 1983
4734.83 1853
4735.48 2024
4736.13 2056
4736.78 1897
4737.43 2002
4738.08 1994
4738.73 1946
4739.38 1955
4740.03 1921
4740.68 1989
4741.33 1959
4741.98 2060
4742.63 1955
4743.28 1925
4743.93 1905
4744.58 1871
4745.23 1960
4745.87 1888
4746.52 1860
4747.17 1949
4747.82 1981
4748.47 2026
4749.12 2062
4749.77 2092
4750.42 1982
4751.08 1986
4751.73 2121
4752.38 2307
4753.03 2180
4753.68 2144
4754.33 2282
4754.98 2211
4755.63 2104
4756.28 2305
4756.93 2080
4757.58 2030
4758.23 1999
4758.88 2033
4759.53 1837
4760.18 1747
4760.83 1897
4761.48 1928
4762.13 1979
4762.79 1950
4763.44 1977
4764.09 2054
4764.74 2333
4765.39 2246
4766.04 2321
4766.69 2415
4767.34 2434
4767.99 2669
4768.65 2633
4769.30 2590
4769.95 2347
4770.60 2327
4771.25 2198
4771.90 1897
4772.56 2067
4773.21 1980
4773.86 1760
4774.51 1872
4775.16 1974
4775.81 1922
4776.47 1937
4777.12 1895
4777.77 1681
4778.42 1812
4779.07 1844
4779.73 1833
4780.38 1955
4781.03 2051
4781.68 2099
4782.34 1930
4782.99 1903
4783.64 1864
4784.29 1835
4784.94 1911
4785.60 1903
4786.25 1847
4786.90 1740
4787.56 1852
4788.21 1884
4788.86 1854
4789.51 1896
4790.17 1911
4790.82 1800
4791.47 1703
4792.13 1765
4792.78 1766
4793.43 1675
4794.08 1783
4794.74 1830
4795.39 1795
4796.04 1879
4796.70 1816
4797.35 1746
4798.00 1642
4798.66 1719
4799.31 1672
4799.96 1756
4800.62 1756
4801.27 1798
4801.93 1810
4802.58 1897
4803.23 1682
4803.89 1679
4804.54 1762
4805.19 1900
4805.85 1923
4806.50 1861
4807.16 1710
4807.81 1687
4808.46 1818
4809.12 1715
4809.77 1787
4810.43 1773
4811.08 1842
4811.73 1739
4812.39 1757
4813.04 1673
4813.70 1841
4814.35 1738
4815.01 1694
4815.66 1759
4816.32 1918
4816.97 2042
4817.63 2043
4818.28 1914
4818.94 1884
4819.59 1984
4820.24 2056
4820.90 2194
4821.55 2231
4822.21 2119
4822.86 2369
4823.52 2377
4824.18 2337
4824.83 2459
4825.49 2490
4826.14 2246
4826.80 2363
4827.45 2602
4828.11 2580
4828.76 2459
4829.42 2243
4830.07 2251
4830.73 2221
4831.38 2190
4832.04 2170
4832.70 2190
4833.35 2287
4834.01 2158
4834.66 2275
4835.32 2462
4835.98 2475
4836.63 2488
4837.29 2480
4837.94 2570
4838.60 2540
4839.26 2671
4839.91 2666
4840.57 2684
4841.22 2645
4841.88 2752
4842.54 2771
4843.19 2268
4843.85 2384
4844.51 2543
4845.16 2371
4845.82 2355
4846.48 2408
4847.13 2601
4847.79 2759
4848.45 2576
4849.10 2566
4849.76 2672
4850.42 2886
4851.07 2696
4851.73 2656
4852.39 2628
4853.05 2623
4853.70 2861
4854.36 2519
4855.02 2621
4855.68 2527
4856.33 2451
4856.99 2679
4857.65 2772
4858.30 2704
4858.96 2864
4859.62 2708
4860.28 2683
4860.94 2903
4861.59 2851
4862.25 3010
4862.91 2802
4863.57 2873
4864.22 2788
4864.88 2794
4865.54 2888
4866.20 2815
4866.86 2891
4867.51 2820
4868.17 2752
4868.83 2744
4869.49 2528
4870.15 2600
4870.81 2539
4871.46 2404
4872.12 2450
4872.78 2457
4873.44 2550
4874.10 2468
4874.76 2605
4875.41 2502
4876.07 2407
4876.73 2463
4877.39 2441
4878.05 2427
4878.71 2374
4879.37 2475
4880.03 2493
4880.69 2378
4881.34 2426
4882.00 2336
4882.66 2384
4883.32 2453
4883.98 2280
4884.64 2092
4885.30 2139
4885.96 2051
4886.62 2206
4887.28 2259
4887.94 2289
4888.60 2437
4889.26 2446
4889.92 2653
4890.58 2651
4891.24 2586
4891.89 2757
4892.55 2599
4893.21 2872
4893.87 2687
4894.53 2554
4895.19 2325
4895.85 2286
4896.51 2222
4897.17 2413
4897.83 2383
4898.49 2319
4899.16 2415
4899.82 2503
4900.48 2476
4901.14 2336
4901.80 2327
4902.46 2171
4903.12 2222
4903.78 2121
4904.44 2111
4905.10 2103
4905.76 2134
4906.42 2190
4907.08 1996
4907.74 2056
4908.40 1996
4909.06 1974
4909.72 1989
4910.39 1977
4911.05 2172
4911.71 2022
4912.37 1892
4913.03 1929
4913.69 1895
4914.35 1930
4915.01 1917
4915.68 1749
4916.34 1695
4917.00 1752
4917.66 1827
4918.32 1718
4918.98 1912
4919.64 1968
4920.31 1873
4920.97 1879
4921.63 1785
4922.29 1822
4922.95 1791
4923.62 1732
4924.28 1782
4924.94 1891
4925.60 1683
4926.26 1724
4926.93 1692
4927.59 1840
4928.25 1826
4928.91 1731
4929.57 1778
4930.24 1794
4930.90 1921
4931.56 2034
4932.22 1880
4932.89 1969
4933.55 1993
4934.21 1905
4934.87 1902
4935.54 1818
4936.20 1892
4936.86 1910
4937.53 1805
4938.19 1979
4938.85 1827
4939.51 1678
4940.18 1849
4940.84 1821
4941.50 1954
4942.17 1890
4942.83 1793
4943.49 1699
4944.16 1580
4944.82 1606
4945.48 1674
4946.15 1867
4946.81 1836
4947.47 1767
4948.14 1753
4948.80 1555
4949.46 1543
4950.13 1770
4950.79 1611
4951.45 1690
4952.12 1768
4952.78 1721
4953.45 1697
4954.11 1667
4954.77 1730
4955.44 1607
4956.10 1599
4956.77 1652
4957.43 1768
4958.09 1757
4958.76 1713
4959.42 1657
4960.09 1636
4960.75 1657
4961.42 1630
4962.08 1669
4962.75 1767
4963.41 1991
4964.07 2026
4964.74 1966
4965.40 2068
4966.07 2007
4966.73 2032
4967.40 1897
4968.06 1735
4968.73 1713
4969.39 1803
4970.06 1865
4970.72 1659
4971.39 1687
4972.05 1703
4972.72 1755
4973.38 1654
4974.05 1595
4974.71 1615
4975.38 1602
4976.05 1612
4976.71 1571
4977.38 1639
4978.04 1612
4978.71 1828
4979.37 1777
4980.04 1718
4980.70 1619
4981.37 1632
4982.04 1633
4982.70 1605
4983.37 1657
4984.03 1663
4984.70 1737
4985.37 1708
4986.03 1759
4986.70 1740
4987.36 1782
4988.03 1582
4988.70 1683
4989.36 1769
4990.03 1720
4990.70 1560
4991.36 1805
4992.03 1791
4992.69 1748
4993.36 1831
4994.03 1688
4994.69 1557
4995.36 1526
4996.03 1670
4996.69 1689
4997.36 1604
4998.03 1659
4998.70 1632
4999.36 1527
5000.03 1447
5000.70 1455
5001.36 1490
5002.03 1647
5002.70 1714
5003.37 1638
5004.03 1708
5004.70 1528
5005.37 1664
5006.03 1529
5006.70 1629
5007.37 1598
5008.04 1512
5008.70 1610
5009.37 1615
5010.04 1571
5010.71 1598
5011.38 1598
5012.04 1483
5012.71 1590
5013.38 1601
5014.05 1549
5014.72 1595
5015.38 1507
5016.05 1564
5016.72 1685
5017.39 1726
5018.06 1679
5018.72 1738
5019.39 1838
5020.06 1873
5020.73 1897
5021.40 1986
5022.07 2053
5022.73 2169
5023.40 2274
5024.07 2112
5024.74 2183
5025.41 2169
5026.08 2196
5026.75 1996
5027.42 2092
5028.08 1950
5028.75 1746
5029.42 1671
5030.09 1767
5030.76 1708
5031.43 1532
5032.10 1647
5032.77 1698
5033.44 1479
5034.11 1663
5034.78 1716
5035.45 1512
5036.11 1567
5036.78 1558
5037.45 1452
5038.12 1634
5038.79 1592
5039.46 1579
5040.13 1597
5040.80 1513
5041.47 1405
5042.14 1345
5042.81 1375
5043.48 1470
5044.15 1604
5044.82 1637
5045.49 1734
5046.16 1737
5046.83 1767
5047.50 1652
5048.17 1580
5048.84 1616
5049.51 1674
5050.18 1515
5050.85 1643
5051.52 1701
5052.19 1464
5052.86 1500
5053.54 1629
5054.21 1492
5054.88 1372
5055.55 1475
5056.22 1401
5056.89 1478
5057.56 1618
5058.23 1596
5058.90 1654
5059.57 1641
5060.24 1511
5060.91 1515
5061.59 1496
5062.26 1616
5062.93 1650
5063.60 1651
5064.27 1604
5064.94 1515
5065.61 1350
5066.28 1451
5066.96 1532
5067.63 1505
5068.30 1416
5068.97 1397
5069.64 1472
5070.31 1599
5070.99 1552
5071.66 1429
5072.33 1510
5073.00 1495
5073.67 1398
5074.35 1390
5075.02 1534
5075.69 1437
5076.36 1663
5077.03 1644
5077.71 1662
5078.38 1650
5079.05 1658
5079.72 1508
5080.39 1550
5081.07 1486
5081.74 1559
5082.41 1549
5083.08 1615
5083.76 1712
5084.43 1678
5085.10 1674
5085.78 1608
5086.45 1641
5087.12 1725
5087.79 1779
5088.47 1846
5089.14 1855
5089.81 1760
5090.49 1524
5091.16 1705
5091.83 1709
5092.51 1806
5093.18 1803
5093.85 1786
5094.52 1770
5095.20 1719
5095.87 1805
5096.54 1727
5097.22 1682
5097.89 1606
5098.57 1594
5099.24 1629
5099.91 1607
5100.59 1718
5101.26 1709
5101.93 1659
5102.61 1857
5103.28 1725
5103.96 1807
5104.63 1893
5105.30 1869
5105.98 1747
5106.65 1708
5107.33 1776
5108.00 1672
5108.67 1645
5109.35 1652
5110.02 1564
5110.70 1676
5111.37 1617
5112.05 1570
5112.72 1607
5113.40 1737
5114.07 1770
5114.74 1604
5115.42 1519
5116.09 1624
5116.77 1778
5117.44 1894
5118.12 1893
5118.79 1982
5119.47 2051
5120.14 1891
5120.82 1820
5121.49 1881
5122.17 1896
5122.84 1801
5123.52 1944
5124.19 1835
5124.87 1654
5125.54 1656
5126.22 1726
5126.90 1698
5127.57 1599
5128.25 1653
5128.92 1611
5129.60 1612
5130.27 1741
5130.95 1614
5131.62 1704
5132.30 1633
5132.98 1547
5133.65 1622
5134.33 1556
5135.00 1682
5135.68 1673
5136.36 1726
5137.03 1688
5137.71 1676
5138.38 1710
5139.06 1657
5139.74 1800
5140.41 1764
5141.09 1793
5141.77 1802
5142.44 1901
5143.12 1706
5143.80 1629
5144.47 1612
5145.15 1639
5145.83 1534
5146.50 1448
5147.18 1589
5147.86 1571
5148.53 1503
5149.21 1566
5149.89 1473
5150.56 1417
5151.24 1522
5151.92 1621
5152.60 1627
5153.27 1544
5153.95 1495
5154.63 1579
5155.30 1556
5155.98 1468
5156.66 1460
5157.34 1545
5158.01 1539
5158.69 1414
5159.37 1433
5160.05 1393
5160.72 1413
5161.40 1394
5162.08 1412
5162.76 1412
5163.44 1574
5164.11 1568
5164.79 1590
5165.47 1664
5166.15 1554
5166.83 1737
5167.50 1621
5168.18 1578
5168.86 1650
5169.54 1698
5170.22 1572
5170.89 1605
5171.57 1649
5172.25 1560
5172.93 1459
5173.61 1621
5174.29 1450
5174.97 1425
5175.64 1485
5176.32 1600
5177.00 1621
5177.68 1630
5178.36 1599
5179.04 1562
5179.72 1736
5180.40 1554
5181.08 1577
5181.75 1545
5182.43 1502
5183.11 1420
5183.79 1406
5184.47 1480
5185.15 1465
5185.83 1455
5186.51 1444
5187.19 1604
5187.87 1455
5188.55 1348
5189.23 1452
5189.91 1427
5190.59 1389
5191.27 1550
5191.95 1350
5192.63 1342
5193.31 1294
5193.98 1438
5194.66 1377
5195.34 1408
5196.02 1583
5196.70 1458
5197.38 1434
5198.07 1507
5198.75 1525
5199.43 1514
5200.11 1468
5200.79 1570
5201.47 1652
5202.15 1596
5202.83 1524
5203.51 1595
5204.19 1570
5204.87 1595
5205.55 1705
5206.23 1598
5206.91 1533
5207.59 1570
5208.27 1727
5208.95 1757
5209.63 1802
5210.31 1821
5211.00 1856
5211.68 1917
5212.36 1682
5213.04 1551
5213.72 1735
5214.40 1740
5215.08 1679
5215.76 1654
5216.45 1744
5217.13 1777
5217.81 1784
5218.49 1747
5219.17 1833
5219.85 1806
5220.53 1748
5221.22 1746
5221.90 1744
5222.58 1756
5223.26 1780
5223.94 1671
5224.62 1613
5225.31 1796
5225.99 1663
5226.67 1681
5227.35 1612
5228.03 1595
5228.72 1608
5229.40 1533
5230.08 1543
5230.76 1639
5231.45 1723
5232.13 1648
5232.81 1819
5233.49 1700
5234.18 1597
5234.86 1665
5235.54 1651
5236.22 1565
5236.91 1513
5237.59 1564
5238.27 1762
5238.95 1714
5239.64 1551
5240.32 1650
5241.00 1777
5241.69 1723
5242.37 1699
5243.05 1594
5243.73 1553
5244.42 1538
5245.10 1710
5245.78 1689
5246.47 1617
5247.15 1590
5247.83 1746
5248.52 1768
5249.20 1734
5249.88 1792
5250.57 1751
5251.25 1794
5251.94 1706
5252.62 1759
5253.30 1628
5253.99 1654
5254.67 1568
5255.35 1518
5256.04 1542
5256.72 1511
5257.41 1567
5258.09 1560
5258.77 1508
5259.46 1677
5260.14 1758
5260.83 1606
5261.51 1729
5262.20 1837
5262.88 1655
5263.56 1747
5264.25 1765
5264.93 1748
5265.62 1654
5266.30 1731
5266.99 1524
5267.67 1547
5268.36 1732
5269.04 1638
5269.73 1673
5270.41 1560
5271.10 1578
5271.78 1644
5272.47 1638
5273.15 1733
5273.84 1823
5274.52 1573
5275.21 1623
5275.89 1695
5276.58 1791
5277.26 1731
5277.95 1898
5278.63 1987
5279.32 1761
5280.00 1846
5280.69 2056
5281.37 2130
5282.06 2167
5282.75 2145
5283.43 2059
5284.12 2171
5284.80 1914
5285.49 1923
5286.17 1824
5286.86 1796
5287.55 1577
5288.23 1716
5288.92 1671
5289.60 1697
5290.29 1616
5290.98 1659
5291.66 1638
5292.35 1633
5293.04 1633
5293.72 1623
5294.41 1660
5295.10 1697
5295.78 1627
5296.47 1735
5297.15 1821
5297.84 1783
5298.53 1744
5299.21 1703
5299.90 1784
5300.59 1807
5301.28 1649
5301.96 1875
5302.65 1899
5303.34 1736
5304.02 1668
5304.71 1900
5305.40 1770
5306.08 1723
5306.77 1649
5307.46 1710
5308.15 1794
5308.83 1682
5309.52 1560
5310.21 1725
5310.90 1988
5311.58 1925
5312.27 1798
5312.96 1740
5313.65 1784
5314.33 1650
5315.02 1636
5315.71 1635
5316.40 1786
5317.09 1721
5317.77 1745
5318.46 1734
5319.15 1798
5319.84 1780
5320.53 2032
5321.21 1928
5321.90 1993
5322.59 1993
5323.28 1928
5323.97 1773
5324.65 1742
5325.34 1794
5326.03 1660
5326.72 1684
5327.41 1658
5328.10 1510
5328.79 1598
5329.47 1610
5330.16 1689
5330.85 1699
5331.54 1597
5332.23 1584
5332.92 1754
5333.61 1784
5334.30 1827
5334.99 1709
5335.67 1692
5336.36 1715
5337.05 1610
5337.74 1664
5338.43 1756
5339.12 1699
5339.81 1817
5340.50 1831
5341.19 1823
5341.88 1796
5342.57 1787
5343.26 1838
5343.95 1874
5344.64 1802
5345.33 1816
5346.02 2006
5346.71 2112
5347.40 2157
5348.09 2299
5348.78 2187
5349.47 2291
5350.16 2382
5350.85 2663
5351.54 2727
5352.23 2594
5352.92 2638
5353.61 2485
5354.30 2445
5354.99 2397
5355.68 2065
5356.37 2038
5357.06 1923
5357.75 1916
5358.44 1771
5359.13 1775
5359.82 1715
5360.51 1730
5361.20 1729
5361.89 1807
5362.58 1682
5363.27 1586
5363.97 1619
5364.66 1768
5365.35 1675
5366.04 1564
5366.73 1528
5367.42 1545
5368.11 1592
5368.80 1546
5369.49 1619
5370.19 1577
5370.88 1640
5371.57 1487
5372.26 1419
5372.95 1376
5373.64 1523
5374.33 1595
5375.03 1610
5375.72 1625
5376.41 1549
5377.10 1529
5377.79 1518
5378.49 1605
5379.18 1494
5379.87 1524
5380.56 1538
5381.25 1619
5381.95 1559
5382.64 1576
5383.33 1647
5384.02 1684
5384.71 1498
5385.41 1542
5386.10 1432
5386.79 1562
5387.48 1587
5388.18 1596
5388.87 1671
5389.56 1673
5390.25 1750
5390.95 1724
5391.64 1852
5392.33 1866
5393.02 1859
5393.72 1809
5394.41 1759
5395.10 1619
5395.80 1562
5396.49 1459
5397.18 1592
5397.88 1609
5398.57 1509
5399.26 1572
5399.95 1524
5400.65 1535
5401.34 1502
5402.03 1640
5402.73 1648
5403.42 1554
5404.12 1412
5404.81 1568
5405.50 1624
5406.20 1577
5406.89 1640
5407.58 1732
5408.28 1616
5408.97 1646
5409.66 1535
5410.36 1541
5411.05 1510
5411.75 1517
5412.44 1608
5413.13 1473
5413.83 1464
5414.52 1530
5415.22 1411
5415.91 1480
5416.61 1499
5417.30 1447
5417.99 1533
5418.69 1564
5419.38 1453
5420.08 1585
5420.77 1573
5421.47 1687
5422.16 1748
5422.86 1603
5423.55 1689
5424.25 1581
5424.94 1641
5425.64 1629
5426.33 1690
5427.03 1603
5427.72 1603
5428.42 1562
5429.11 1606
5429.81 1627
5430.50 1617
5431.20 1647
5431.89 1552
5432.59 1569
5433.28 1666
5433.98 1674
5434.67 1626
5435.37 1610
5436.06 1714
5436.76 1758
5437.46 1848
5438.15 1767
5438.85 1753
5439.54 1873
5440.24 1725
5440.93 1676
5441.63 1721
5442.33 1800
5443.02 1850
5443.72 1976
5444.41 1974
5445.11 1915
5445.81 1893
5446.50 1945
5447.20 2028
5447.90 1978
5448.59 2109
5449.29 2155
5449.98 2179
5450.68 2069
5451.38 2076
5452.07 1997
5452.77 2050
5453.47 1984
5454.16 1924
5454.86 1803
5455.56 1788
5456.25 1763
5456.95 1890
5457.65 1785
5458.35 1829
5459.04 1784
5459.74 1811
5460.44 1866
5461.13 1895
5461.83 2024
5462.53 2055
5463.23 2106
5463.92 2052
5464.62 2156
5465.32 2078
5466.02 2171
5466.71 2148
5467.41 2061
5468.11 2064
5468.81 2083
5469.50 1975
5470.20 1872
5470.90 1914
5471.60 1858
5472.29 1978
5472.99 2065
5473.69 2141
5474.39 2070
5475.09 2007
5475.78 2152
5476.48 2205
5477.18 2244
5477.88 2313
5478.58 2393
5479.28 2534
5479.97 2693
5480.67 2799
5481.37 2785
5482.07 2854
5482.77 2865
5483.47 2716
5484.17 2603
5484.86 2450
5485.56 2427
5486.26 2320
5486.96 2230
5487.66 2253
5488.36 2385
5489.06 2454
5489.76 2452
5490.45 2472
5491.15 2471
5491.85 2368
5492.55 2554
5493.25 2549
5493.95 2561
5494.65 2534
5495.35 2677
5496.05 2643
5496.75 2678
5497.45 2900
5498.15 3152
5498.85 3278
5499.55 3618
5500.25 3784
5500.95 3751
5501.65 4175
5502.35 4505
5503.04 4300
5503.74 4273
5504.44 3917
5505.14 3394
5505.84 3041
5506.54 2983
5507.24 2582
5507.94 2379
5508.65 2290
5509.35 2230
5510.05 2300
5510.75 2297
5511.45 2181
5512.15 2295
5512.85 2166
5513.55 2166
5514.25 2322
5514.95 2193
5515.65 2321
5516.35 2338
5517.05 2253
5517.75 2338
5518.45 2297
5519.15 2395
5519.85 2280
5520.56 2189
5521.26 2296
5521.96 2222
5522.66 2034
5523.36 2050
5524.06 2073
5524.76 2047
5525.46 2044
5526.16 2094
5526.87 1869
5527.57 1901
5528.27 1837
5528.97 1835
5529.67 1954
5530.37 1893
5531.07 1842
5531.78 1692
5532.48 1769
5533.18 1775
5533.88 1699
5534.58 1760
5535.29 1762
5535.99 1612
5536.69 1702
5537.39 1803
5538.09 1833
5538.80 1849
5539.50 1744
5540.20 1686
5540.90 1817
5541.60 1770
5542.31 1696
5543.01 1937
5543.71 1790
5544.41 1637
5545.12 1597
5545.82 1645
5546.52 1735
5547.22 1749
5547.93 1687
5548.63 1660
5549.33 1789
5550.04 1895
5550.74 1777
5551.44 1743
5552.14 1581
5552.85 1652
5553.55 1666
5554.25 1622
5554.96 1428
5555.66 1413
5556.36 1605
5557.07 1562
5557.77 1631
5558.47 1568
5559.18 1548
5559.88 1605
5560.58 1656
5561.29 1730
5561.99 1788
5562.69 1663
5563.40 1608
5564.10 1726
5564.80 1715
5565.51 1668
5566.21 1737
5566.92 1736
5567.62 1571
5568.32 1668
5569.03 1618
5569.73 1596
5570.44 1594
5571.14 1510
5571.84 1620
5572.55 1609
5573.25 1702
5573.96 1713
5574.66 1700
5575.37 1630
5576.07 1554
5576.78 1624
5577.48 1720
5578.18 1716
5578.89 1657
5579.59 1722
5580.30 1663
5581.00 1629
5581.71 1685
5582.41 1613
5583.12 1507
5583.82 1416
5584.53 1616
5585.23 1563
5585.94 1356
5586.64 1508
5587.35 1540
5588.05 1458
5588.76 1524
5589.46 1562
5590.17 1520
5590.88 1555
5591.58 1531
5592.29 1512
5592.99 1489
5593.70 1488
5594.40 1520
5595.11 1588
5595.81 1563
5596.52 1461
5597.23 1443
5597.93 1377
5598.64 1363
5599.34 1450
5600.05 1502
5600.76 1460
5601.46 1350
5602.17 1476
5602.87 1570
5603.58 1394
5604.29 1487
5604.99 1490
5605.70 1507
5606.41 1490
5607.11 1460
5607.82 1433
5608.52 1513
5609.23 1410
5609.94 1431
5610.64 1450
5611.35 1443
5612.06 1303
5612.76 1229
5613.47 1465
5614.18 1559
5614.89 1424
5615.59 1490
5616.30 1440
5617.01 1443
5617.71 1393
5618.42 1417
5619.13 1393
5619.84 1442
5620.54 1552
5621.25 1493
5621.96 1473
5622.66 1577
5623.37 1469
5624.08 1438
5624.79 1608
5625.49 1521
5626.20 1526
5626.91 1444
5627.62 1432
5628.33 1418
5629.03 1431
5629.74 1533
5630.45 1475
5631.16 1394
5631.87 1448
5632.57 1495
5633.28 1488
5633.99 1431
5634.70 1475
5635.41 1516
5636.11 1441
5636.82 1479
5637.53 1436
5638.24 1411
5638.95 1410
5639.66 1586
5640.36 1699
5641.07 1668
5641.78 1692
5642.49 1870
5643.20 1705
5643.91 1647
5644.62 1640
5645.33 1529
5646.03 1493
5646.74 1557
5647.45 1583
5648.16 1647
5648.87 1529
5649.58 1531
5650.29 1563
5651.00 1538
5651.71 1531
5652.42 1453
5653.13 1551
5653.84 1626
5654.54 1378
5655.25 1523
5655.96 1508
5656.67 1453
5657.38 1628
5658.09 1574
5658.80 1484
5659.51 1649
5660.22 1554
5660.93 1763
5661.64 1660
5662.35 1639
5663.06 1587
5663.77 1635
5664.48 1571
5665.19 1551
5665.90 1563
5666.61 1760
5667.32 1744
5668.03 1742
5668.74 1791
5669.45 1859
5670.16 1846
5670.87 1890
5671.58 1986
5672.29 1984
5673.01 2082
5673.72 1982
5674.43 1863
5675.14 1965
5675.85 1864
5676.56 1751
5677.27 1602
5677.98 1630
5678.69 1590
5679.40 1678
5680.11 1605
5680.82 1738
5681.54 1717
5682.25 1580
5682.96 1563
5683.67 1612
5684.38 1618
5685.09 1713
5685.80 1645
5686.51 1494
5687.23 1566
5687.94 1581
5688.65 1617
5689.36 1690
5690.07 1667
5690.78 1673
5691.50 1617
5692.21 1571
5692.92 1504
5693.63 1496
5694.34 1589
5695.06 1617
5695.77 1485
5696.48 1366
5697.19 1473
5697.90 1444
5698.62 1475
5699.33 1503
5700.04 1548
5700.75 1396
5701.46 1408
5702.18 1444
5702.89 1443
5703.60 1375
5704.31 1506
5705.03 1511
5705.74 1459
5706.45 1504
5707.17 1461
5707.88 1420
5708.59 1513
5709.30 1415
5710.02 1492
5710.73 1421
5711.44 1478
5712.16 1587
5712.87 1492
5713.58 1499
5714.30 1459
5715.01 1407
5715.72 1498
5716.43 1404
5717.15 1434
5717.86 1440
5718.58 1404
5719.29 1518
5720.00 1476
5720.72 1489
5721.43 1531
5722.14 1504
5722.86 1526
5723.57 1600
5724.28 1620
5725.00 1671
5725.71 1665
5726.43 1782
5727.14 1813
5727.85 1920
5728.57 1927
5729.28 2048
5730.00 2074
5730.71 2025
5731.42 1934
5732.14 1944
5732.85 1929
5733.57 1745
5734.28 1755
5735.00 1709
5735.71 1612
5736.43 1619
5737.14 1634
5737.85 1630
5738.57 1683
5739.28 1604
5740.00 1554
5740.71 1642
5741.43 1555
5742.14 1466
5742.86 1469
5743.57 1608
5744.29 1390
5745.00 1453
5745.72 1518
5746.43 1385
5747.15 1386
5747.86 1509
5748.58 1497
5749.30 1522
5750.01 1575
5750.73 1632
5751.44 1614
5752.16 1628
5752.87 1761
5753.59 1845
5754.30 1824
5755.02 1938
5755.74 1931
5756.45 1852
5757.17 1927
5757.88 1846
5758.60 1838
5759.31 1901
5760.03 1845
5760.75 1796
5761.46 1730
5762.18 1702
5762.90 1582
5763.61 1535
5764.33 1631
5765.04 1611
5765.76 1672
5766.48 1655
5767.19 1641
5767.91 1627
5768.63 1572
5769.34 1637
5770.06 1642
5770.78 1710
5771.49 1667
5772.21 1624
5772.93 1574
5773.64 1596
5774.36 1669
5775.08 1715
5775.79 1664
5776.51 1573
5777.23 1623
5777.95 1606
5778.66 1709
5779.38 1673
5780.10 1619
5780.81 1756
5781.53 1812
5782.25 1676
5782.97 1656
5783.68 1718
5784.40 1592
5785.12 1571
5785.84 1617
5786.55 1710
5787.27 1747
5787.99 1745
5788.71 1756
5789.43 1701
5790.14 1811
5790.86 1881
5791.58 1966
5792.30 1961
5793.02 1997
5793.73 1956
5794.45 1968
5795.17 2056
5795.89 2111
5796.61 2258
5797.33 2481
5798.04 2949
5798.76 3234
5799.48 3414
5800.20 3895
5800.92 4213
5801.64 4501
5802.36 4511
5803.07 4146
5803.79 3949
5804.51 3427
5805.23 2777
5805.95 2759
5806.67 2749
5807.39 2366
5808.11 2090
5808.82 2153
5809.54 2108
5810.26 2103
5810.98 2107
5811.70 2019
5812.42 2085
5813.14 2219
5813.86 2280
5814.58 2180
5815.30 2219
5816.02 2179
5816.74 2097
5817.46 2134
5818.18 2031
5818.90 2042
5819.62 2067
5820.34 2243
5821.06 2251
5821.78 2096
5822.50 2075
5823.22 1977
5823.94 1935
5824.66 1931
5825.38 1806
5826.10 1722
5826.82 1829
5827.54 1728
5828.26 1689
5828.98 1699
5829.70 1685
5830.42 1711
5831.14 1583
5831.86 1610
5832.58 1781
5833.30 1749
5834.02 1742
5834.74 1795
5835.46 1736
5836.18 1673
5836.90 1549
5837.62 1656
5838.34 1813
5839.07 1700
5839.79 1681
5840.51 1791
5841.23 1730
5841.95 1843
5842.67 1677
5843.39 1695
5844.11 1806
5844.83 1598
5845.56 1644
5846.28 1649
5847.00 1625
5847.72 1564
5848.44 1654
5849.16 1577
5849.88 1504
5850.61 1518
5851.33 1535
5852.05 1624
5852.77 1508
5853.49 1572
5854.22 1585
5854.94 1500
5855.66 1623
5856.38 1458
5857.10 1596
5857.83 1552
5858.55 1555
5859.27 1561
5859.99 1517
5860.71 1555
5861.44 1545
5862.16 1544
5862.88 1474
5863.60 1487
5864.33 1419
5865.05 1458
5865.77 1441
5866.49 1519
5867.22 1503
5867.94 1574
5868.66 1506
5869.38 1536
5870.11 1645
5870.83 1606
5871.55 1459
5872.28 1457
5873.00 1462
5873.72 1581
5874.45 1569
5875.17 1524
5875.89 1499
5876.62 1629
5877.34 1650
5878.06 1728
5878.79 1716
5879.51 1610
5880.23 1471
5880.96 1606
5881.68 1721
5882.40 1786
5883.13 1566
5883.85 1605
5884.57 1560
5885.30 1608
5886.02 1603
5886.75 1550
5887.47 1619
5888.19 1610
5888.92 1561
5889.64 1579
5890.37 1506
5891.09 1443
5891.81 1458
5892.54 1458
5893.26 1455
5893.99 1506
5894.71 1568
5895.44 1402
5896.16 1382
5896.88 1523
5897.61 1525
5898.33 1483
5899.06 1455
5899.78 1492
5900.51 1491
5901.23 1463
5901.96 1506
5902.68 1524
5903.41 1546
5904.13 1601
5904.86 1568
5905.58 1494
5906.31 1460
5907.03 1530
5907.76 1631
5908.48 1604
5909.21 1601
5909.93 1647
5910.66 1598
5911.38 1515
5912.11 1564
5912.83 1556
5913.56 1602
5914.29 1704
5915.01 1494
5915.74 1687
5916.46 1703
5917.19 1719
5917.91 1756
5918.64 1740
5919.37 1646
5920.09 1545
5920.82 1649
5921.54 1692
5922.27 1699
5923.00 1595
5923.72 1614
5924.45 1672
5925.17 1738
5925.90 1700
5926.63 1619
5927.35 1641
5928.08 1660
5928.81 1728
5929.53 1693
5930.26 1802
5930.99 1833
5931.71 1770
5932.44 1783
5933.17 1939
5933.89 1802
5934.62 1765
5935.35 1958
5936.07 2097
5936.80 1997
5937.53 2013
5938.25 2181
5938.98 2170
5939.71 2194
5940.44 2179
5941.16 2147
5941.89 2188
5942.62 2132
5943.35 2154
5944.07 2168
5944.80 2092
5945.53 2045
5946.26 2178
5946.98 2263
5947.71 2236
5948.44 2468
5949.17 2447
5949.89 2317
5950.62 2392
5951.35 2442
5952.08 2556
5952.80 2624
5953.53 2650
5954.26 2713
5954.99 2608
5955.72 2563
5956.45 2586
5957.17 2613
5957.90 2632
5958.63 2687
5959.36 2522
5960.09 2600
5960.82 2797
5961.54 2772
5962.27 2712
5963.00 2793
5963.73 3061
5964.46 2913
5965.19 3246
5965.92 3160
5966.64 3193
5967.37 3611
5968.10 3690
5968.83 4014
5969.56 4026
5970.29 3605
5971.02 3442
5971.75 3328
5972.48 3201
5973.21 3279
5973.93 3277
5974.66 3067
5975.39 3127
5976.12 3284
5976.85 2962
5977.58 3087
5978.31 3246
5979.04 3285
5979.77 3338
5980.50 3491
5981.23 3395
5981.96 3516
5982.69 3657
5983.42 3655
5984.15 3715
5984.88 3575
5985.61 3565
5986.34 3519
5987.07 3624
5987.80 3711
5988.53 3552
5989.26 3637
5989.99 3630
5990.72 3597
5991.45 3617
5992.18 3486
5992.91 3618
5993.64 3600
5994.37 3732
5995.10 3877
5995.83 3766
5996.56 3918
5997.29 3770
5998.02 3853
5998.75 3917
5999.49 3843
6000.22 3740
6000.95 3778
6001.68 3873
6002.41 3929
6003.14 3754
6003.87 3675
6004.60 3768
6005.33 3460
6006.06 3488
6006.80 3695
6007.53 4036
6008.26 4383
6008.99 4737
6009.72 4945
6010.45 5459
6011.18 6374
6011.92 7197
6012.65 7890
6013.38 8549
6014.11 8952
6014.84 8904
6015.57 9206
6016.31 8890
6017.04 8356
6017.77 7570
6018.50 6875
6019.23 6160
6019.97 5317
6020.70 4833
6021.43 4399
6022.16 3930
6022.89 3590
6023.63 3374
6024.36 3387
6025.09 3227
6025.82 2957
6026.56 2910
6027.29 3017
6028.02 3000
6028.75 2896
6029.49 2874
6030.22 2775
6030.95 2796
6031.68 2813
6032.42 2759
6033.15 2758
6033.88 2685
6034.62 2749
6035.35 2670
6036.08 2714
6036.81 2578
6037.55 2675
6038.28 2822
6039.01 2749
6039.75 2719
6040.48 2842
6041.21 2844
6041.95 3003
6042.68 2956
6043.41 2973
6044.15 2994
6044.88 2967
6045.61 2991
6046.35 3001
6047.08 3196
6047.82 3198
6048.55 3193
6049.28 3164
6050.02 3227
6050.75 3449
6051.49 3388
6052.22 3594
6052.95 3882
6053.69 3989
6054.42 3830
6055.16 3624
6055.89 3652
6056.62 3528
6057.36 3440
6058.09 3392
6058.83 3319
6059.56 3201
6060.30 3051
6061.03 3132
6061.77 2952
6062.50 2980
6063.23 2825
6063.97 2729
6064.70 2882
6065.44 2881
6066.17 2986
6066.91 2876
6067.64 2952
6068.38 2879
6069.11 2834
6069.85 2914
6070.58 2741
6071.32 2695
6072.05 2716
6072.79 2712
6073.52 2694
6074.26 2730
6075.00 2511
6075.73 2606
6076.47 2660
6077.20 2612
6077.94 2613
6078.67 2545
6079.41 2542
6080.14 2492
6080.88 2531
6081.62 2439
6082.35 2431
6083.09 2539
6083.82 2591
6084.56 2409
6085.30 2361
6086.03 2396
6086.77 2408
6087.50 2401
6088.24 2384
6088.98 2399
6089.71 2426
6090.45 2444
6091.19 2428
6091.92 2494
6092.66 2539
6093.39 2473
6094.13 2532
6094.87 2565
6095.60 2380
6096.34 2424
6097.08 2398
6097.81 2393
6098.55 2388
6099.29 2310
6100.03 2161
6100.76 2235
6101.50 2250
6102.24 2295
6102.97 2193
6103.71 2298
6104.45 2290
6105.18 2171
6105.92 2166
6106.66 2177
6107.40 2133
6108.13 2181
6108.87 2243
6109.61 2145
6110.35 2268
6111.08 2347
6111.82 2282
6112.56 2289
6113.30 2241
6114.03 2329
6114.77 2285
6115.51 2294
6116.25 2194
6116.99 2328
6117.72 2340
6118.46 2332
6119.20 2391
6119.94 2426
6120.68 2507
6121.41 2474
6122.15 2259
6122.89 2212
6123.63 2386
6124.37 2398
6125.11 2339
6125.84 2268
6126.58 2385
6127.32 2484
6128.06 2528
6128.80 2393
6129.54 2479
6130.28 2575
6131.02 2375
6131.75 2422
6132.49 2392
6133.23 2491
6133.97 2493
6134.71 2420
6135.45 2475
6136.19 2347
6136.93 2519
6137.67 2567
6138.41 2394
6139.14 2335
6139.88 2564
6140.62 2565
6141.36 2615
6142.10 2688
6142.84 2492
6143.58 2621
6144.32 2551
6145.06 2590
6145.80 2603
6146.54 2608
6147.28 2643
6148.02 2564
6148.76 2460
6149.50 2562
6150.24 2731
6150.98 2728
6151.72 2936
6152.46 2923
6153.20 2711
6153.94 2744
6154.68 2766
6155.42 2661
6156.16 2780
6156.90 2839
6157.64 2837
6158.38 2694
6159.12 2699
6159.86 2861
6160.60 2905
6161.34 3014
6162.08 2886
6162.82 3072
6163.57 3292
6164.31 3205
6165.05 3548
6165.79 3444
6166.53 3557
6167.27 3732
6168.01 3680
6168.75 3957
6169.49 3929
6170.23 3988
6170.98 4068
6171.72 3793
6172.46 3835
6173.20 3768
6173.94 3812
6174.68 3714
6175.42 3644
6176.16 3600
6176.91 3604
6177.65 3514
6178.39 3550
6179.13 3646
6179.87 3428
6180.61 3493
6181.36 3657
6182.10 3788
6182.84 3723
6183.58 3635
6184.32 3699
6185.07 3815
6185.81 3783
6186.55 3720
6187.29 3911
6188.03 4068
6188.78 3962
6189.52 4016
6190.26 4160
6191.00 4264
6191.75 4300
6192.49 4492
6193.23 4718
6193.97 4714
6194.72 4791
6195.46 4662
6196.20 4951
6196.94 4850
6197.69 4979
6198.43 4920
6199.17 4738
6199.92 4971
6200.66 4857
6201.40 4864
6202.15 4960
6202.89 5191
6203.63 5546
6204.37 5904
6205.12 6846
6205.86 8000
6206.60 9346
6207.35 11422
6208.09 13614
6208.83 15984
6209.58 18104
6210.32 19374
6211.07 19762
6211.81 19486
6212.55 18049
6213.30 16166
6214.04 14546
6214.78 12418
6215.53 10372
6216.27 8485
6217.02 7348
6217.76 6243
6218.50 5426
6219.25 4912
6219.99 4532
6220.74 4276
6221.48 3953
6222.22 3849
6222.97 3819
6223.71 4095
6224.46 4125
6225.20 3987
6225.95 4116
6226.69 4085
6227.44 3894
6228.18 3711
6228.92 3531
6229.67 3316
6230.41 3077
6231.16 3015
6231.90 3084
6232.65 2857
6233.39 2864
6234.14 3087
6234.88 2977
6235.63 3183
6236.37 3181
6237.12 3077
6237.86 3185
6238.61 3118
6239.35 3108
6240.10 3210
6240.85 3262
6241.59 3269
6242.34 3321
6243.08 3333
6243.83 3434
6244.57 3538
6245.32 3974
6246.06 4134
6246.81 4447
6247.56 4879
6248.30 5309
6249.05 5423
6249.79 5402
6250.54 5263
6251.29 5315
6252.03 4795
6252.78 4593
6253.52 4175
6254.27 3994
6255.02 3865
6255.76 3562
6256.51 3456
6257.26 3290
6258.00 3422
6258.75 3293
6259.49 3237
6260.24 3334
6260.99 3205
6261.73 3281
6262.48 3383
6263.23 3384
6263.97 3382
6264.72 3360
6265.47 3183
6266.21 3189
6266.96 3319
6267.71 3372
6268.46 3383
6269.20 3262
6269.95 3222
6270.70 3248
6271.44 3345
6272.19 3230
6272.94 3123
6273.69 3246
6274.43 3369
6275.18 3411
6275.93 3334
6276.68 3314
6277.42 3411
6278.17 3478
6278.92 3432
6279.67 3496
6280.41 3569
6281.16 3327
6281.91 3231
6282.66 3063
6283.41 3101
6284.15 2968
6284.90 2913
6285.65 3116
6286.40 2952
6287.15 2969
6287.89 3082
6288.64 2989
6289.39 3085
6290.14 3070
6290.89 2918
6291.64 2792
6292.38 2735
6293.13 2742
6293.88 2637
6294.63 2604
6295.38 2663
6296.13 2717
6296.88 2596
6297.62 2551
6298.37 2476
6299.12 2519
6299.87 2519
6300.62 2488
6301.37 2537
6302.12 2703
6302.87 2642
6303.62 2630
6304.37 2569
6305.11 2477
6305.86 2571
6306.61 2645
6307.36 2633
6308.11 2485
6308.86 2419
6309.61 2409
6310.36 2475
6311.11 2416
6311.86 2556
6312.61 2663
6313.36 2678
6314.11 2667
6314.86 2653
6315.61 2792
6316.36 2638
6317.11 2523
6317.86 2553
6318.61 2588
6319.36 2427
6320.11 2471
6320.86 2482
6321.61 2394
6322.36 2288
6323.11 2243
6323.86 2233
6324.61 2269
6325.36 2213
6326.11 2327
6326.86 2383
6327.61 2377
6328.36 2353
6329.11 2267
6329.86 2406
6330.61 2542
6331.37 2247
6332.12 2439
6332.87 2440
6333.62 2287
6334.37 2358
6335.12 2283
6335.87 2335
6336.62 2424
6337.37 2354
6338.12 2238
6338.88 2196
6339.63 2509
6340.38 2494
6341.13 2316
6341.88 2222
6342.63 2341
6343.38 2474
6344.14 2472
6344.89 2407
6345.64 2537
6346.39 2597
6347.14 2606
6347.89 2641
6348.65 2557
6349.40 2548
6350.15 2746
6350.90 2825
6351.65 2826
6352.41 2771
6353.16 2965
6353.91 2994
6354.66 3039
6355.41 2976
6356.17 2818
6356.92 2865
6357.67 2665
6358.42 2589
6359.18 2589
6359.93 2568
6360.68 2505
6361.43 2453
6362.19 2372
6362.94 2470
6363.69 2429
6364.44 2442
6365.20 2335
6365.95 2331
6366.70 2427
6367.46 2503
6368.21 2339
6368.96 2362
6369.71 2195
6370.47 2283
6371.22 2404
6371.97 2409
6372.73 2444
6373.48 2289
6374.23 2263
6374.99 2212
6375.74 2243
6376.49 2259
6377.25 2190
6378.00 2122
6378.75 2089
6379.51 2291
6380.26 2191
6381.02 2225
6381.77 2175
6382.52 2297
6383.28 2231
6384.03 2266
6384.78 2426
6385.54 2168
6386.29 2142
6387.05 2169
6387.80 2235
6388.56 2332
6389.31 2145
6390.06 2280
6390.82 2237
6391.57 2206
6392.33 2064
6393.08 2107
6393.84 2144
6394.59 2062
6395.34 2157
6396.10 2270
6396.85 2274
6397.61 2188
6398.36 2027
6399.12 2037
6399.87 1841
6400.63 1828
6401.38 1949
6402.14 2016
6402.89 1906
6403.65 2003
6404.40 1874
6405.16 1900
6405.91 1952
6406.67 2053
6407.42 2088
6408.18 1944
6408.93 1928
6409.69 1941
6410.45 2044
6411.20 2196
6411.96 2053
6412.71 1928
6413.47 1980
6414.22 2038
6414.98 2081
6415.73 2095
6416.49 1951
6417.25 1902
6418.00 1953
6418.76 2059
6419.51 1968
6420.27 2045
6421.03 2180
6421.78 2102
6422.54 1997
6423.29 2026
6424.05 1988
6424.81 2114
6425.56 2142
6426.32 2117
6427.08 2074
6427.83 1967
6428.59 2015
6429.35 2028
6430.10 1962
6430.86 2160
6431.62 2140
6432.37 2192
6433.13 2057
6433.89 2095
6434.64 2089
6435.40 1966
6436.16 2144
6436.91 2044
6437.67 2010
6438.43 2154
6439.19 2148
6439.94 2174
6440.70 2123
6441.46 2187
6442.21 2218
6442.97 2119
6443.73 2122
6444.49 2232
6445.24 2272
6446.00 2220
6446.76 2277
6447.52 2103
6448.28 2210
6449.03 2148
6449.79 2090
6450.55 2265
6451.31 2187
6452.06 2187
6452.82 2121
6453.58 2089
6454.34 2095
6455.10 2073
6455.85 2095
6456.61 2081
6457.37 2219
6458.13 2202
6458.89 2263
6459.65 2226
6460.40 2191
6461.16 2208
6461.92 2268
6462.68 2312
6463.44 2256
6464.20 2151
6464.96 2265
6465.71 2292
6466.47 2273
6467.23 2320
6467.99 2239
6468.75 2371
6469.51 2438
6470.27 2379
6471.03 2426
6471.79 2488
6472.54 2543
6473.30 2460
6474.06 2585
6474.82 2641
6475.58 2682
6476.34 2494
6477.10 2514
6477.86 2734
6478.62 2530
6479.38 2599
6480.14 2639
6480.90 2652
6481.66 2608
6482.42 2651
6483.18 2765
6483.94 2890
6484.70 2885
6485.46 2901
6486.22 2912
6486.98 2994
6487.74 3049
6488.50 2950
6489.26 3002
6490.02 3139
6490.78 3135
6491.54 3074
6492.30 3134
6493.06 3318
6493.82 3393
6494.58 3610
6495.34 3674
6496.10 3475
6496.86 3460
6497.62 3390
6498.38 3553
6499.14 3532
6499.90 3563
6500.66 3652
6501.42 3567
6502.19 3551
6502.95 3615
6503.71 3663
6504.47 3810
6505.23 3819
6505.99 3941
6506.75 3885
6507.51 4033
6508.27 4114
6509.04 4163
6509.80 4172
6510.56 4245
6511.32 4248
6512.08 4427
6512.84 4396
6513.60 4351
6514.37 4296
6515.13 4273
6515.89 4139
6516.65 4271
6517.41 4258
6518.17 4275
6518.94 4379
6519.70 4396
6520.46 4450
6521.22 4757
6521.98 4894
6522.75 5220
6523.51 5535
6524.27 5779
6525.03 5844
6525.79 6205
6526.56 6560
6527.32 6994
6528.08 7266
6528.84 7455
6529.61 7371
6530.37 7383
6531.13 7320
6531.89 7259
6532.66 7339
6533.42 7983
6534.18 8575
6534.94 9212
6535.71 10442
6536.47 12014
6537.23 13359
6538.00 13775
6538.76 13866
6539.52 12950
6540.29 11707
6541.05 10444
6541.81 9440
6542.57 8040
6543.34 6755
6544.10 6084
6544.86 5122
6545.63 4808
6546.39 4430
6547.16 4073
6547.92 3889
6548.68 3771
6549.45 3806
6550.21 3880
6550.97 3669
6551.74 3651
6552.50 3645
6553.26 3663
6554.03 3704
6554.79 3797
6555.56 3507
6556.32 3484
6557.08 3590
6557.85 3512
6558.61 3474
6559.38 3547
6560.14 3547
6560.91 3711
6561.67 3616
6562.43 3821
6563.20 4001
6563.96 3962
6564.73 4121
6565.49 4247
6566.26 4410
6567.02 4277
6567.79 4213
6568.55 4276
6569.32 4262
6570.08 4323
6570.85 4198
6571.61 4232
6572.38 4493
6573.14 4537
6573.91 4560
6574.67 4603
6575.44 4817
6576.20 5063
6576.97 5185
6577.73 5136
6578.50 5063
6579.26 5369
6580.03 5397
6580.79 5185
6581.56 5272
6582.32 5277
6583.09 5093
6583.86 5057
6584.62 4881
6585.39 4629
6586.15 4607
6586.92 4503
6587.68 4418
6588.45 4339
6589.22 4385
6589.98 4586
6590.75 4848
6591.51 5198
6592.28 5302
6593.05 5739
6593.81 6116
6594.58 6266
6595.35 6511
6596.11 6570
6596.88 6358
6597.64 6349
6598.41 6222
6599.18 5702
6599.94 5163
6600.71 4972
6601.48 4613
6602.24 4336
6603.01 3900
6603.78 3919
6604.54 3838
6605.31 3611
6606.08 3770
6606.85 3724
6607.61 3739
6608.38 3839
6609.15 3650
6609.91 3543
6610.68 3534
6611.45 3614
6612.22 3670
6612.98 3502
6613.75 3408
6614.52 3427
6615.28 3324
6616.05 3139
6616.82 3328
6617.59 3209
6618.36 3358
6619.12 3285
6619.89 3282
6620.66 3276
6621.43 3391
6622.19 3347
6622.96 3321
6623.73 3308
6624.50 3427
6625.27 3207
6626.03 3234
6626.80 3224
6627.57 3117
6628.34 3160
6629.11 3241
6629.88 3279
6630.64 3385
6631.41 3490
6632.18 3625
6632.95 3759
6633.72 3982
6634.49 4230
6635.25 4157
6636.02 4169
6636.79 4230
6637.56 4136
6638.33 3840
6639.10 3670
6639.87 3719
6640.64 3249
6641.41 3160
6642.17 3185
6642.94 3100
6643.71 2909
6644.48 3055
6645.25 3063
6646.02 2768
6646.79 2804
6647.56 3062
6648.33 3127
6649.10 3085
6649.87 2996
6650.64 2973
6651.41 2972
6652.18 2896
6652.95 3047
6653.71 3053
6654.48 2963
6655.25 2966
6656.02 3112
6656.79 3034
6657.56 2867
6658.33 3024
6659.10 2846
6659.87 2744
6660.64 2765
6661.41 2803
6662.18 2697
6662.95 2751
6663.72 2663
6664.50 2827
6665.27 2708
6666.04 2738
6666.81 2758
6667.58 2596
6668.35 2606
6669.12 2617
6669.89 2756
6670.66 2879
6671.43 2880
6672.20 2733
6672.97 2646
6673.74 2894
6674.51 2858
6675.28 2768
6676.06 2835
6676.83 2676
6677.60 2788
6678.37 2873
6679.14 2877
6679.91 2867
6680.68 2821
6681.45 2754
6682.22 2986
6683.00 2890
6683.77 2882
6684.54 3110
6685.31 3248
6686.08 3151
6686.85 3253
6687.63 3374
6688.40 3447
6689.17 3282
6689.94 3001
6690.71 2930
6691.48 2848
6692.26 2713
6693.03 2713
6693.80 2568
6694.57 2476
6695.34 2429
6696.12 2392
6696.89 2434
6697.66 2512
6698.43 2360
6699.21 2339
6699.98 2407
6700.75 2520
6701.52 2445
6702.30 2457
6703.07 2424
6703.84 2475
6704.61 2399
6705.39 2383
6706.16 2386
6706.93 2495
6707.70 2406
6708.48 2537
6709.25 2523
6710.02 2477
6710.80 2487
6711.57 2373
6712.34 2329
6713.12 2431
6713.89 2215
6714.66 2327
6715.44 2447
6716.21 2357
6716.98 2291
6717.76 2349
6718.53 2242
6719.30 2287
6720.08 2315
6720.85 2339
6721.62 2319
6722.40 2296
6723.17 2341
6723.94 2302
6724.72 2332
6725.49 2244
6726.27 2383
6727.04 2466
6727.81 2289
6728.59 2298
6729.36 2330
6730.14 2431
6730.91 2297
6731.68 2308
6732.46 2454
6733.23 2208
6734.01 2254
6734.78 2276
6735.56 2246
6736.33 2374
6737.10 2400
6737.88 2290
6738.65 2326
6739.43 2253
6740.20 2269
6740.98 2373
6741.75 2480
6742.53 2459
6743.30 2637
6744.08 2565
6744.85 2407
6745.63 2413
6746.40 2549
6747.18 2534
6747.95 2413
6748.73 2524
6749.50 2553
6750.28 2667
6751.05 2874
6751.83 2859
6752.60 2932
6753.38 2963
6754.16 3018
6754.93 2811
6755.71 2743
6756.48 2671
6757.26 2490
6758.03 2467
6758.81 2314
6759.59 2268
6760.36 2218
6761.14 2138
6761.91 2061
6762.69 2309
6763.46 2299
6764.24 2358
6765.02 2370
6765.79 2309
6766.57 2272
6767.35 2172
6768.12 2275
6768.90 2434
6769.67 2312
6770.45 2316
6771.23 2316
6772.00 2208
6772.78 2177
6773.56 2167
6774.33 2084
6775.11 2068
6775.89 2149
6776.66 2114
6777.44 2056
6778.22 2000
6778.99 2132
6779.77 2162
6780.55 2255
6781.33 2302
6782.10 2206
6782.88 2173
6783.66 2240
6784.43 2093
6785.21 2110
6785.99 2127
6786.77 2027
6787.54 2118
6788.32 2087
6789.10 2073
6789.88 2052
6790.65 1974
6791.43 1924
6792.21 1929
6792.99 2015
6793.76 1972
6794.54 1929
6795.32 2034
6796.10 1992
6796.88 2060
6797.65 2043
6798.43 2117
6799.21 2157
6799.99 1999
6800.77 2082
6801.55 2066
6802.32 2111
6803.10 2199
6803.88 2073
6804.66 2101
6805.44 2140
6806.22 2148
6806.99 2194
6807.77 2243
6808.55 2246
6809.33 2180
6810.11 2117
6810.89 2093
6811.67 2036
6812.44 2065
6813.22 2135
6814.00 2013
6814.78 1995
6815.56 1978
6816.34 2230
6817.12 2158
6817.90 1992
6818.68 1919
6819.46 1933
6820.24 2097
6821.02 2158
6821.79 2128
6822.57 2047
6823.35 2088
6824.13 2053
6824.91 2122
6825.69 2191
6826.47 2025
6827.25 2093
6828.03 1949
6828.81 2063
6829.59 2023
6830.37 2097
6831.15 1921
6831.93 1989
6832.71 1956
6833.49 1987
6834.27 1956
6835.05 1925
6835.83 1864
6836.61 1997
6837.39 1931
6838.17 1949
6838.95 2034
6839.73 2008
6840.51 1946
6841.29 1935
6842.07 1857
6842.85 1881
6843.64 1925
6844.42 1998
6845.20 1964
6845.98 1891
6846.76 2010
6847.54 2366
6848.32 2321
6849.10 2466
6849.88 2746
6850.66 3157
6851.44 3327
6852.23 3490
6853.01 3450
6853.79 3497
6854.57 3204
6855.35 3118
6856.13 2922
6856.91 2714
6857.69 2661
6858.48 2430
6859.26 2129
6860.04 2067
6860.82 2048
6861.60 2029
6862.38 1973
6863.17 2062
6863.95 2141
6864.73 2207
6865.51 2194
6866.29 2092
6867.07 2198
6867.86 2107
6868.64 2104
6869.42 2152
6870.20 2170
6870.99 2166
6871.77 2128
6872.55 2137
6873.33 2194
6874.11 2295
6874.90 2173
6875.68 2095
6876.46 2074
6877.24 2220
6878.03 2270
6878.81 2240
6879.59 2284
6880.38 2344
6881.16 2225
6881.94 2215
6882.72 2466
6883.51 2546
6884.29 2548
6885.07 2585
6885.86 2671
6886.64 2986
6887.42 3104
6888.20 3331
6888.99 3727
6889.77 4036
6890.55 3691
6891.34 3670
6892.12 3242
6892.90 3253
6893.69 3024
6894.47 2772
6895.26 2543
6896.04 2419
6896.82 2480
6897.61 2507
6898.39 2603
6899.17 2636
6899.96 2592
6900.74 2707
6901.53 2522
6902.31 2648
6903.09 2732
6903.88 2573
6904.66 2569
6905.45 2668
6906.23 2644
6907.01 2596
6907.80 2594
6908.58 2370
6909.37 2522
6910.15 2522
6910.94 2398
6911.72 2272
6912.51 2368
6913.29 2326
6914.07 2243
6914.86 2282
6915.64 2420
6916.43 2437
6917.21 2352
6918.00 2418
6918.78 2549
6919.57 2486
6920.35 2477
6921.14 2521
6921.92 2578
6922.71 2531
6923.49 2368
6924.28 2551
6925.06 2466
6925.85 2439
6926.64 2664
6927.42 2571
6928.21 2422
6928.99 2477
6929.78 2578
6930.56 2721
6931.35 2674
6932.13 2814
6932.92 2866
6933.71 2844
6934.49 2755
6935.28 2783
6936.06 2912
6936.85 2824
6937.63 2970
6938.42 2842
6939.21 2759
6939.99 2901
6940.78 2885
6941.57 2879
6942.35 2949
6943.14 3074
6943.92 3211
6944.71 3229
6945.50 3135
6946.28 3145
6947.07 3327
6947.86 3440
6948.64 3476
6949.43 3411
6950.22 3607
6951.00 3441
6951.79 3248
6952.58 3230
6953.36 3302
6954.15 3535
6954.94 3522
6955.72 3389
6956.51 3554
6957.30 3556
6958.09 3520
6958.87 3616
6959.66 3578
6960.45 3589
6961.24 3785
6962.02 3591
6962.81 3554
6963.60 3681
6964.38 3580
6965.17 3581
6965.96 3879
6966.75 3845
6967.54 3725
6968.32 3904
6969.11 3886
6969.90 3997
6970.69 3919
6971.47 3926
6972.26 4121
6973.05 4180
6973.84 4202
6974.63 4261
6975.41 4210
6976.20 4232
6976.99 4378
6977.78 4475
6978.57 4487
6979.36 4608
6980.14 4928
6980.93 5109
6981.72 5540
6982.51 6031
6983.30 6718
6984.09 7448
6984.88 8459
6985.66 9584
6986.45 10297
6987.24 10830
6988.03 11403
6988.82 10988
6989.61 10144
6990.40 9208
6991.19 8291
6991.98 7450
6992.76 6497
6993.55 5755
6994.34 5511
6995.13 5412
6995.92 5594
6996.71 5803
6997.50 6350
6998.29 7214
6999.08 8296
6999.87 9135
7000.66 9878
7001.45 10643
7002.24 10598
7003.03 9916
7003.82 9377
7004.61 8456
7005.40 7083
7006.19 6555
7006.98 5617
7007.77 4820
7008.56 4420
7009.35 4161
7010.14 4075
7010.93 4082
7011.72 3948
7012.51 3987
7013.30 3999
7014.09 3968
7014.88 3919
7015.67 3927
7016.46 3968
7017.25 3746
7018.04 3725
7018.83 3358
7019.62 3292
7020.41 3426
7021.20 3310
7021.99 3298
7022.78 3370
7023.57 3508
7024.37 3482
7025.16 3675
7025.95 3862
7026.74 3854
7027.53 3681
7028.32 3516
7029.11 3452
7029.90 3607
7030.69 3358
7031.49 3347
7032.28 3458
7033.07 3231
7033.86 3286
7034.65 3329
7035.44 3119
7036.23 3289
7037.03 3440
7037.82 3503
7038.61 3539
7039.40 3405
7040.19 3536
7040.98 3501
7041.78 3508
7042.57 3605
7043.36 3652
7044.15 3583
7044.94 3396
7045.74 3409
7046.53 3358
7047.32 3323
7048.11 3418
7048.91 3588
7049.70 3761
7050.49 3817
7051.28 3909
7052.08 3886
7052.87 4037
7053.66 3891
7054.45 3780
7055.25 3439
7056.04 3160
7056.83 3176
7057.62 3169
7058.42 3019
7059.21 2942
7060.00 3074
7060.80 3047
7061.59 2932
7062.38 3055
7063.17 3081
7063.97 3208
7064.76 3083
7065.55 2997
7066.35 2990
7067.14 3009
7067.93 3121
7068.73 3132
7069.52 3107
7070.31 3121
7071.11 3011
7071.90 3015
7072.69 2880
7073.49 2788
7074.28 2864
7075.08 2989
7075.87 2956
7076.66 2936
7077.46 2757
7078.25 2739
7079.05 2830
7079.84 2853
7080.63 2824
7081.43 2835
7082.22 2759
7083.02 2841
7083.81 2922
7084.60 3015
7085.40 3032
7086.19 3089
7086.99 3302
7087.78 3438
7088.58 3544
7089.37 3501
7090.17 3514
7090.96 3250
7091.76 3242
7092.55 3339
7093.34 2911
7094.14 2605
7094.93 2505
7095.73 2444
7096.52 2408
7097.32 2354
7098.11 2273
7098.91 2221
7099.70 2219
7100.50 2260
7101.29 2221
7102.09 2191
7102.89 2195
7103.68 2171
7104.48 2184
7105.27 2023
7106.07 2051
7106.86 2064
7107.66 2078
7108.45 1988
7109.25 1938
7110.05 1862
7110.84 1933
7111.64 2015
7112.43 2016
7113.23 1891
7114.02 1924
7114.82 2085
7115.62 2066
7116.41 2111
7117.21 1994
7118.00 1921
7118.80 2089
7119.60 2015
7120.39 1945
7121.19 1994
7121.99 1953
7122.78 1888
7123.58 1864
7124.38 1970
7125.17 1984
7125.97 2011
7126.77 1955
7127.56 1965
7128.36 2015
7129.16 1831
7129.95 1905
7130.75 1983
7131.55 2002
7132.34 1945
7133.14 1952
7133.94 1988
7134.73 1955
7135.53 1966
7136.33 1869
7137.13 1900
7137.92 1898
7138.72 1875
7139.52 1921
7140.32 1971
7141.11 1783
7141.91 1882
7142.71 1976
7143.51 1994
7144.30 1856
7145.10 1903
7145.90 1786
7146.70 1899
7147.49 2023
7148.29 1966
7149.09 1911
7149.89 1865
7150.69 1818
7151.48 1769
7152.28 1913
7153.08 1837
7153.88 1834
7154.68 1670
7155.47 1833
7156.27 1922
7157.07 1894
7157.87 1843
7158.67 1762
7159.47 1781
7160.27 1766
7161.06 1727
7161.86 1767
7162.66 1797
7163.46 1821
7164.26 1659
7165.06 1686
7165.86 1730
7166.66 1789
7167.45 1725
7168.25 1598
7169.05 1679
7169.85 1812
7170.65 1734
7171.45 1665
7172.25 1651
7173.05 1729
7173.85 1696
7174.65 1720
7175.45 1619
7176.25 1716
7177.04 1707
7177.84 1647
7178.64 1528
7179.44 1635
7180.24 1581
7181.04 1669
7181.84 1803
7182.64 1847
7183.44 1859
7184.24 1867
7185.04 1834
7185.84 1896
7186.64 1861
7187.44 1834
7188.24 1778
7189.04 1653
7189.84 1618
7190.64 1641
7191.44 1513
7192.24 1608
7193.04 1569
7193.84 1650
7194.64 1514
7195.44 1505
7196.25 1496
7197.05 1580
7197.85 1572
7198.65 1534
7199.45 1501
7200.25 1537
7201.05 1544
7201.85 1523
7202.65 1516
7203.45 1573
7204.25 1483
7205.05 1495
7205.86 1566
7206.66 1462
7207.46 1412
7208.26 1452
7209.06 1444
7209.86 1486
7210.66 1486
7211.46 1489
7212.27 1539
7213.07 1566
7213.87 1463
7214.67 1496
7215.47 1564
7216.27 1525
7217.07 1585
7217.88 1618
7218.68 1659
7219.48 1606
7220.28 1595
7221.08 1588
7221.89 1532
7222.69 1575
7223.49 1671
7224.29 1611
7225.09 1577
7225.90 1611
7226.70 1533
7227.50 1705
7228.30 1660
7229.11 1518
7229.91 1589
7230.71 1661
7231.51 1652
7232.32 1655
7233.12 1671
7233.92 1695
7234.72 1643
7235.53 1580
7236.33 1622
7237.13 1709
7237.93 1712
7238.74 1710
7239.54 1851
7240.34 1797
7241.15 1828
7241.95 1843
7242.75 1857
7243.56 1853
7244.36 1784
7245.16 1714
7245.97 1692
7246.77 1735
7247.57 1814
7248.38 1685
7249.18 1710
7249.98 1679
7250.79 1730
7251.59 1733
7252.39 1900
7253.20 1791
7254.00 1810
7254.81 1834
7255.61 1906
7256.41 1789
7257.22 1784
7258.02 1861
7258.82 1857
7259.63 1794
7260.43 1874
7261.24 1719
7262.04 1839
7262.85 1819
7263.65 1883
7264.45 1913
7265.26 1879
7266.06 1935
7266.87 1943
7267.67 1941
7268.48 1931
7269.28 2060
7270.09 2131
7270.89 2223
7271.70 2156
7272.50 2162
7273.30 2199
7274.11 2115
7274.91 2272
7275.72 2063
7276.52 2183
7277.33 2165
7278.13 2182
7278.94 2310
7279.74 2387
7280.55 2415
7281.36 2769
7282.16 3264
7282.97 3567
7283.77 3917
7284.58 4597
7285.38 5105
7286.19 5146
7286.99 5358
7287.80 5074
7288.60 4769
7289.41 4212
7290.22 3685
7291.02 3279
7291.83 3193
7292.63 2997
7293.44 2735
7294.25 2488
7295.05 2443
7295.86 2359
7296.66 2249
7297.47 2250
7298.28 2267
7299.08 2317
7299.89 2442
7300.70 2290
7301.50 2249
7302.31 2285
7303.11 2272
7303.92 2332
7304.73 2470
7305.53 2393
7306.34 2321
7307.15 2389
7307.95 2637
7308.76 2577
7309.57 2584
7310.37 2901
7311.18 3139
7311.99 3127
7312.80 3213
7313.60 3131
7314.41 3028
7315.22 2937
7316.02 2933
7316.83 2902
7317.64 3014
7318.45 3361
7319.25 3523
7320.06 3815
7320.87 4212
7321.68 4287
7322.48 4498
7323.29 4359
7324.10 4386
7324.91 4008
7325.71 3734
7326.52 3537
7327.33 3228
7328.14 2855
7328.95 2627
7329.75 2560
7330.56 2423
7331.37 2314
7332.18 2263
7332.99 2350
7333.79 2282
7334.60 2183
7335.41 2291
7336.22 2229
7337.03 2168
7337.84 2162
7338.64 2197
7339.45 2295
7340.26 2174
7341.07 2071
7341.88 2248
7342.69 2311
7343.50 2186
7344.30 2056
7345.11 2123
7345.92 2225
7346.73 2165
7347.54 2142
7348.35 2362
7349.16 2350
7349.97 2158
7350.78 2362
7351.58 2327
7352.39 2177
7353.20 2321
7354.01 2309
7354.82 2277
7355.63 2219
7356.44 2245
7357.25 2269
7358.06 2296
7358.87 2377
7359.68 2435
7360.49 2529
7361.30 2349
7362.11 2554
7362.92 2643
7363.73 2441
7364.54 2431
7365.35 2566
7366.16 2625
7366.97 2513
7367.78 2434
7368.59 2493
7369.40 2461
7370.21 2487
7371.02 2465
7371.83 2352
7372.64 2385
7373.45 2462
7374.26 2410
7375.07 2376
7375.88 2429
7376.69 2562
7377.50 2660
7378.31 2641
7379.12 3066
7379.93 3278
7380.74 3484
7381.55 3695
7382.37 3789
7383.18 3791
7383.99 3790
7384.80 3550
7385.61 3443
7386.42 3127
7387.23 2977
7388.04 2817
7388.85 2715
7389.67 2599
7390.48 2365
7391.29 2397
7392.10 2421
7392.91 2350
7393.72 2231
7394.53 2357
7395.35 2361
7396.16 2325
7396.97 2606
7397.78 2740
7398.59 2606
7399.40 2768
7400.22 3041
7401.03 3312
7401.84 3329
7402.65 3509
7403.46 3417
7404.28 3249
7405.09 3001
7405.90 2885
7406.71 2843
7407.52 2623
7408.34 2702
7409.15 2711
7409.96 2651
7410.77 2468
7411.59 2446
7412.40 2298
7413.21 2262
7414.02 2139
7414.84 2066
7415.65 1921
7416.46 1951
7417.27 1925
7418.09 1954
7418.90 1974
7419.71 1899
7420.53 2003
7421.34 1873
7422.15 1936
7422.97 1955
7423.78 2038
7424.59 1940
7425.40 1894
7426.22 1903
7427.03 1855
7427.84 1808
7428.66 1849
7429.47 1865
7430.28 1745
7431.10 1828
7431.91 1744
7432.73 1723
7433.54 1606
7434.35 1678
7435.17 1700
7435.98 1725
7436.79 1661
7437.61 1834
7438.42 1738
7439.24 1789
7440.05 1685
7440.86 1920
7441.68 1870
7442.49 1839
7443.31 1764
7444.12 1747
7444.94 1869
7445.75 1767
7446.56 1687
7447.38 1762
7448.19 1670
7449.01 1731
7449.82 1665
7450.64 1613
7451.45 1679
7452.27 1749
7453.08 1812
7453.90 1755
7454.71 1638
7455.52 1618
7456.34 1741
7457.15 1683
7457.97 1605
7458.78 1652
7459.60 1622
7460.42 1682
7461.23 1705
7462.05 1679
7462.86 1708
7463.68 1583
7464.49 1601
7465.31 1696
7466.12 1584
7466.94 1694
7467.75 1646
7468.57 1676
7469.38 1625
7470.20 1686
7471.02 1584
7471.83 1640
7472.65 1607
7473.46 1554
7474.28 1578
7475.10 1673
7475.91 1637
7476.73 1602
7477.54 1514
7478.36 1470
7479.18 1506
7479.99 1606
7480.81 1491
7481.62 1563
7482.44 1502
7483.26 1509
7484.07 1424
7484.89 1429
7485.71 1456
7486.52 1498
7487.34 1561
7488.16 1508
7488.97 1345
7489.79 1335
7490.61 1385
7491.42 1411
7492.24 1374
7493.06 1464
7493.87 1469
7494.69 1459
7495.51 1359
7496.33 1324
7497.14 1302
7497.96 1474
7498.78 1505
7499.59 1426
7500.41 1319
7501.23 1414
7502.05 1388
7502.86 1343
7503.68 1477
7504.50 1386
7505.32 1448
7506.13 1386
7506.95 1387
7507.77 1398
7508.59 1263
7509.40 1268
7510.22 1360
7511.04 1418
7511.86 1380
7512.68 1410
7513.49 1374
7514.31 1363
7515.13 1425
7515.95 1401
7516.77 1438
7517.59 1462
7518.40 1356
7519.22 1320
7520.04 1323
7520.86 1330
7521.68 1309
7522.50 1269
7523.31 1314
7524.13 1408
7524.95 1344
7525.77 1353
7526.59 1340
7527.41 1281
7528.23 1229
7529.05 1284
7529.86 1354
7530.68 1344
7531.50 1314
7532.32 1400
7533.14 1409
7533.96 1358
7534.78 1368
7535.60 1331
7536.42 1380
7537.24 1390
7538.06 1390
7538.88 1384
7539.70 1310
7540.51 1342
7541.33 1374
7542.15 1433
7542.97 1353
7543.79 1416
7544.61 1288
7545.43 1351
7546.25 1462
7547.07 1331
7547.89 1320
7548.71 1405
7549.53 1469
7550.35 1422
7551.17 1445
7551.99 1372
7552.81 1368
7553.63 1342
7554.45 1446
7555.27 1381
7556.09 1408
7556.91 1517
7557.73 1518
7558.56 1414
7559.38 1485
7560.20 1383
7561.02 1397
7561.84 1432
7562.66 1481
7563.48 1531
7564.30 1442
7565.12 1480
7565.94 1565
7566.76 1488
7567.58 1401
7568.40 1493
7569.23 1452
7570.05 1426
7570.87 1439
7571.69 1397
7572.51 1438
7573.33 1420
7574.15 1355
7574.97 1355
7575.80 1427
7576.62 1447
7577.44 1405
7578.26 1467
7579.08 1576
7579.90 1445
7580.73 1424
7581.55 1515
7582.37 1419
7583.19 1339
7584.01 1469
7584.83 1459
7585.66 1419
7586.48 1517
7587.30 1519
7588.12 1526
7588.95 1543
7589.77 1562
7590.59 1693
7591.41 1733
7592.23 1597
7593.06 1595
7593.88 1565
7594.70 1543
7595.52 1654
7596.35 1565
7597.17 1493
7597.99 1515
7598.81 1582
7599.64 1543
7600.46 1503
7601.28 1633
7602.11 1793
7602.93 1800
7603.75 1763
7604.57 1847
7605.40 1887
7606.22 2054
7607.04 1956
7607.87 1928
7608.69 1786
7609.51 1769
7610.34 1772
7611.16 1846
7611.98 1729
7612.81 1717
7613.63 1764
7614.45 1779
7615.28 1760
7616.10 1724
7616.92 1793
7617.75 1738
7618.57 1771
7619.40 1775
7620.22 1588
7621.04 1612
7621.87 1720
7622.69 1730
7623.52 1709
7624.34 1712
7625.16 1776
7625.99 1796
7626.81 1745
7627.64 1766
7628.46 1879
7629.28 1975
7630.11 2016
7630.93 2045
7631.76 2016
7632.58 2088
7633.41 2329
7634.23 2399
7635.06 2372
7635.88 2267
7636.71 1931
7637.53 1872
7638.36 1760
7639.18 1677
7640.01 1682
7640.83 1500
7641.66 1453
7642.48 1525
7643.31 1470
7644.13 1356
7644.96 1267
7645.78 1365
7646.61 1421
7647.43 1431
7648.26 1415
7649.08 1420
7649.91 1371
7650.73 1292
7651.56 1375
7652.38 1384
7653.21 1399
7654.04 1389
7654.86 1278
7655.69 1314
7656.51 1287
7657.34 1238
7658.16 1278
7658.99 1353
7659.82 1347
7660.64 1280
7661.47 1283
7662.29 1348
7663.12 1327
7663.95 1327
7664.77 1297
7665.60 1333
7666.43 1333
7667.25 1366
7668.08 1396
7668.91 1370
7669.73 1355
7670.56 1286
7671.38 1309
7672.21 1333
7673.04 1371
7673.87 1346
7674.69 1317
7675.52 1326
7676.35 1251
7677.17 1262
7678.00 1283
7678.83 1354
7679.65 1303
7680.48 1299
7681.31 1299
7682.13 1238
7682.96 1263
7683.79 1321
7684.62 1285
7685.44 1309
7686.27 1253
7687.10 1407
7687.93 1290
7688.75 1284
7689.58 1307
7690.41 1313
7691.24 1312
7692.06 1355
7692.89 1318
7693.72 1203
7694.55 1282
7695.38 1294
7696.20 1253
7697.03 1327
7697.86 1324
7698.69 1339
7699.52 1303
7700.34 1283
7701.17 1278
7702.00 1312
7702.83 1299
7703.66 1248
7704.49 1340
7705.31 1327
7706.14 1347
7706.97 1296
7707.80 1271
7708.63 1373
7709.46 1391
7710.29 1286
7711.11 1246
7711.94 1302
7712.77 1240
7713.60 1224
7714.43 1245
7715.26 1327
7716.09 1253
7716.92 1264
7717.75 1126
7718.58 1142
7719.40 1164
7720.23 1251
7721.06 1219
7721.89 1225
7722.72 1303
7723.55 1257
7724.38 1100
7725.21 1154
7726.04 1150
7726.87 1227
7727.70 1265
7728.53 1273
7729.36 1347
7730.19 1356
7731.02 1275
7731.85 1212
7732.68 1268
7733.51 1324
7734.34 1350
7735.17 1240
7736.00 1220
7736.83 1231
7737.66 1239
7738.49 1217
7739.32 1203
7740.15 1283
7740.98 1364
7741.81 1321
7742.64 1294
7743.47 1301
7744.30 1225
7745.13 1372
7745.96 1581
7746.79 1490
7747.62 1487
7748.45 1612
7749.29 1606
7750.12 1685
7750.95 1655
7751.78 1575
7752.61 1413
7753.44 1476
7754.27 1398
7755.10 1468
7755.93 1483
7756.76 1328
7757.60 1346
7758.43 1295
7759.26 1357
7760.09 1339
7760.92 1282
7761.75 1232
7762.58 1235
7763.42 1255
7764.25 1276
7765.08 1227
7765.91 1262
7766.74 1308
7767.57 1256
7768.41 1246
7769.24 1311
7770.07 1269
7770.90 1236
7771.73 1226
7772.57 1150
7773.40 1212
7774.23 1190
7775.06 1295
7775.90 1267
7776.73 1224
7777.56 1293
7778.39 1214
7779.22 1177
7780.06 1101
7780.89 1211
7781.72 1141
7782.55 1224
7783.39 1242
7784.22 1309
7785.05 1279
7785.89 1191
7786.72 1315
7787.55 1315
7788.38 1315
7789.22 1309
7790.05 1302
7790.88 1274
7791.72 1250
7792.55 1229
7793.38 1294
7794.22 1226
7795.05 1259
7795.88 1201
7796.72 1134
7797.55 1283
7798.38 1307
7799.22 1329
7800.05 1378
7800.88 1419
7801.72 1337
7802.55 1350
7803.38 1276
7804.22 1387
7805.05 1360
7805.89 1429
7806.72 1425
7807.55 1421
7808.39 1402
7809.22 1392
7810.06 1438
7810.89 1424
7811.72 1522
7812.56 1473
7813.39 1617
7814.23 1546
7815.06 1482
7815.89 1564
7816.73 1653
7817.56 1711
7818.40 1570
7819.23 1493
7820.07 1561
7820.90 1629
7821.74 1521
7822.57 1546
7823.41 1482
7824.24 1372
7825.08 1467
7825.91 1688
7826.75 1657
7827.58 1645
7828.42 1737
7829.25 1666
7830.09 1651
7830.92 1595
7831.76 1554
7832.59 1605
7833.43 1663
7834.26 1696
7835.10 1722
7835.93 1699
7836.77 1658
7837.60 1624
7838.44 1626
7839.28 1635
7840.11 1613
7840.95 1639
7841.78 1644
7842.62 1673
7843.45 1733
7844.29 1619
7845.13 1531
7845.96 1560
7846.80 1494
7847.63 1432
7848.47 1372
7849.31 1372
7850.14 1472
7850.98 1530
7851.82 1402
7852.65 1505
7853.49 1438
7854.32 1408
7855.16 1464
7856.00 1424
7856.83 1532
7857.67 1626
7858.51 1742
7859.34 1754
7860.18 1676
7861.02 1720
7861.85 1551
7862.69 1539
7863.53 1539
7864.37 1560
7865.20 1591
7866.04 1535
7866.88 1516
7867.71 1444
7868.55 1415
7869.39 1432
7870.23 1401
7871.06 1408
7871.90 1441
7872.74 1536
7873.57 1499
7874.41 1462
7875.25 1468
7876.09 1580
7876.93 1735
7877.76 1648
7878.60 1709
7879.44 1892
7880.28 1842
7881.11 1863
7881.95 1701
7882.79 1614
7883.63 1654
7884.47 1456
7885.30 1348
7886.14 1420
7886.98 1479
7887.82 1501
7888.66 1567
7889.50 1517
7890.33 1539
7891.17 1630
7892.01 1797
7892.85 1709
7893.69 1717
7894.53 1702
7895.36 1708
7896.20 1602
7897.04 1581
7897.88 1659
7898.72 1613
7899.56 1626
7900.40 1546
7901.24 1593
7902.08 1555
7902.91 1539
7903.75 1547
7904.59 1475
7905.43 1422
7906.27 1494
7907.11 1491
7907.95 1540
7908.79 1433
7909.63 1439
7910.47 1386
7911.31 1421
7912.15 1490
7912.99 1399
7913.83 1566
7914.67 1702
7915.50 1664
7916.34 1734
7917.18 1831
7918.02 1943
7918.86 2080
7919.70 1977
7920.54 2031
7921.38 1835
7922.22 1739
7923.06 1730
7923.90 1681
7924.74 1544
7925.58 1452
7926.42 1353
7927.27 1438
7928.11 1457
7928.95 1397
7929.79 1360
7930.63 1277
7931.47 1270
7932.31 1289
7933.15 1375
7933.99 1347
7934.83 1295
7935.67 1351
7936.51 1232
7937.35 1279
7938.19 1224
7939.03 1261
7939.88 1235
7940.72 1264
7941.56 1317
7942.40 1274
7943.24 1311
7944.08 1318
7944.92 1390
7945.76 1480
7946.60 1354
7947.45 1445
7948.29 1342
7949.13 1404
7949.97 1455
7950.81 1289
7951.65 1440
7952.50 1385
7953.34 1517
7954.18 1614
7955.02 1451
7955.86 1403
7956.70 1480
7957.55 1468
7958.39 1550
7959.23 1475
7960.07 1351
7960.91 1360
7961.76 1299
7962.60 1261
7963.44 1340
7964.28 1296
7965.13 1406
7965.97 1533
7966.81 1471
7967.65 1374
7968.50 1384
7969.34 1532
7970.18 1467
7971.02 1448
7971.87 1337
7972.71 1407
7973.55 1366
7974.39 1270
7975.24 1347
7976.08 1301
7976.92 1262
7977.77 1287
7978.61 1225
7979.45 1275
7980.30 1266
7981.14 1275
7981.98 1245
7982.83 1206
7983.67 1171
7984.51 1170
7985.36 1208
7986.20 1187
7987.04 1112
7987.89 1103
7988.73 1161
7989.57 1196
7990.42 1185
7991.26 1261
7992.10 1261
7992.95 1127
7993.79 1148
7994.64 1140
7995.48 1099
7996.32 1043
7997.17 1093
7998.01 1118
7998.86 1143
7999.70 1139
8000.54 1148
8001.39 1145
8002.23 1095
8003.08 1112
8003.92 986
8004.77 1097
8005.61 1086
8006.45 1145
8007.30 1097
8008.14 1068
8008.99 994
8009.83 1056
8010.68 1085
8011.52 1085
8012.37 1086
8013.21 1143
8014.06 1022
8014.90 1139
8015.75 1104
8016.59 1045
8017.44 1032
8018.28 1037
8019.13 1013
8019.97 1038
8020.82 1063
8021.66 1111
8022.51 1104
8023.35 1065
8024.20 1087
8025.05 989
8025.89 1029
8026.74 1020
8027.58 1019
8028.43 1133
8029.27 1089
8030.12 1134
8030.96 1150
8031.81 1124
8032.66 1104
8033.50 1110
8034.35 1097
8035.19 1052
8036.04 1054
8036.89 989
8037.73 967
8038.58 1035
8039.43 1034
8040.27 1011
8041.12 1050
8041.96 1007
8042.81 1110
8043.66 959
8044.50 959
8045.35 1020
8046.20 1064
8047.04 997
8047.89 1016
8048.74 1173
8049.58 1124
8050.43 1015
8051.28 991
8052.12 913
8052.97 1058
8053.82 1065
8054.67 950
8055.51 1000
8056.36 996
8057.21 1115
8058.05 1097
8058.90 1003
8059.75 953
8060.60 955
8061.44 1051
8062.29 1019
8063.14 943
8063.99 1036
8064.83 1033
8065.68 934
8066.53 1035
8067.38 1072
8068.22 937
8069.07 1027
8069.92 1057
8070.77 982
8071.62 958
8072.46 913
8073.31 934
8074.16 966
8075.01 945
8075.86 896
8076.71 920
8077.55 959
8078.40 964
8079.25 980
8080.10 984
8080.95 971
8081.80 986
8082.64 909
8083.49 912
8084.34 1016
8085.19 1039
8086.04 1019
8086.89 1045
8087.74 1030
8088.58 986
8089.43 1029
8090.28 933
8091.13 957
8091.98 958
8092.83 990
8093.68 1039
8094.53 1048
8095.38 1040
8096.23 1001
8097.08 929
8097.93 1042
8098.77 1038
8099.62 1057
8100.47 914
8101.32 1003
8102.17 925
8103.02 984
8103.87 988
8104.72 987
8105.57 1037
8106.42 944
8107.27 986
8108.12 907
8108.97 986
8109.82 995
8110.67 937
8111.52 1018
8112.37 961
8113.22 936
8114.07 932
8114.92 1009
8115.77 981
8116.62 929
8117.47 984
8118.32 1057
8119.17 1055
8120.02 1081
8120.87 1139
8121.72 1092
8122.58 1143
8123.43 1143
8124.28 1033
8125.13 1056
8125.98 1042
8126.83 1020
8127.68 989
8128.53 939
8129.38 945
8130.23 939
8131.08 1020
8131.94 1034
8132.79 1044
8133.64 1004
8134.49 1062
8135.34 1051
8136.19 1040
8137.04 1043
8137.89 1049
8138.75 1057
8139.60 1061
8140.45 1064
8141.30 1080
8142.15 1176
8143.00 1024
8143.86 1089
8144.71 1040
8145.56 1079
8146.41 1163
8147.26 1134
8148.12 1110
8148.97 1191
8149.82 1158
8150.67 1111
8151.52 1152
8152.38 1214
8153.23 1196
8154.08 1177
8154.93 1305
8155.78 1343
8156.64 1250
8157.49 1335
8158.34 1290
8159.19 1266
8160.05 1175
8160.90 1091
8161.75 1173
8162.61 1077
8163.46 1056
8164.31 1071
8165.16 1044
8166.02 1180
8166.87 1053
8167.72 1011
8168.58 1054
8169.43 1149
8170.28 1109
8171.14 1074
8171.99 1067
8172.84 1029
8173.70 1024
8174.55 991
8175.40 1028
8176.26 996
8177.11 997
8177.96 1035
8178.82 984
8179.67 979
8180.52 964
8181.38 935
8182.23 943
8183.08 863
8183.94 937
8184.79 1007
8185.65 976
8186.50 922
8187.35 925
8188.21 995
8189.06 993
8189.92 978
8190.77 872
8191.63 954
8192.48 1000
8193.33 953
8194.19 914
8195.04 922
8195.90 951
8196.75 995
8197.61 975
8198.46 876
8199.32 891
8200.17 1047
8201.02 946
8201.88 875
8202.73 925
8203.59 956
8204.44 918
8205.30 915
8206.15 949
8207.01 939
8207.86 932
8208.72 890
8209.57 958
8210.43 907
8211.29 893
8212.14 997
8213.00 950
8213.85 976
8214.71 968
8215.56 901
8216.42 905
8217.27 881
8218.13 881
8218.98 975
8219.84 998
8220.70 996
8221.55 972
8222.41 995
8223.26 1009
8224.12 975
8224.98 1089
8225.83 992
8226.69 1019
8227.54 1002
8228.40 1040
8229.26 1014
8230.11 970
8230.97 1018
8231.83 952
8232.68 981
8233.54 1002
8234.39 936
8235.25 896
8236.11 851
8236.96 965
8237.82 997
8238.68 913
8239.53 852
8240.39 879
8241.25 928
8242.11 922
8242.96 916
8243.82 884
8244.68 996
8245.53 918
8246.39 916
8247.25 902
8248.10 963
8248.96 1032
8249.82 960
8250.68 818
8251.53 921
8252.39 1003
8253.25 1000
8254.11 940
8254.96 878
8255.82 956
8256.68 1030
8257.54 997
8258.39 956
8259.25 925
8260.11 888
8260.97 978
8261.83 980
8262.68 898
8263.54 974
8264.40 993
8265.26 890
8266.12 961
8266.97 940
8267.83 967
8268.69 950
8269.55 1037
8270.41 1000
8271.27 922
8272.12 901
8272.98 917
8273.84 985
8274.70 919
8275.56 984
8276.42 945
8277.28 832
8278.13 912
8278.99 956
8279.85 933
8280.71 919
8281.57 962
8282.43 915
8283.29 932
8284.15 893
8285.01 948
8285.87 936
8286.72 1009
8287.58 971
8288.44 938
8289.30 1019
8290.16 1025
8291.02 1018
8291.88 1001
8292.74 1048
8293.60 1014
8294.46 996
8295.32 986
8296.18 964
8297.04 1077
8297.90 1007
8298.76 1014
8299.62 971
8300.48 925
8301.34 997
8302.20 934
8303.06 981
8303.92 961
8304.78 988
8305.64 995
8306.50 1015
8307.36 999
8308.22 986
8309.08 942
8309.94 934
8310.80 986
8311.66 973
8312.52 1069
8313.38 1048
8314.24 1038
8315.10 1012
8315.96 1068
8316.83 1040
8317.69 1128
8318.55 1047
8319.41 1077
8320.27 1056
8321.13 992
8321.99 940
8322.85 990
8323.71 994
8324.57 956
8325.44 992
8326.30 924
8327.16 955
8328.02 998
8328.88 1098
8329.74 1065
8330.60 955
8331.47 1000
8332.33 1029
8333.19 1033
8334.05 961
8334.91 997
8335.77 1031
8336.64 1024
8337.50 1008
8338.36 1023
8339.22 1024
8340.08 1022
8340.94 991
8341.81 1065
8342.67 1091
8343.53 1116
8344.39 1029
8345.26 1072
8346.12 1076
8346.98 1128
8347.84 1027
8348.71 1089
8349.57 1078
8350.43 1097
8351.29 1064
8352.16 1033
8353.02 1103
8353.88 1063
8354.74 1085
8355.61 1043
8356.47 960
8357.33 1004
8358.19 947
8359.06 1041
8359.92 1067
8360.78 1087
8361.65 1096
8362.51 1097
8363.37 1124
8364.24 1192
8365.10 1101
8365.96 1163
8366.83 1254
8367.69 1217
8368.55 1084
8369.42 1067
8370.28 1142
8371.14 1073
8372.01 1130
8372.87 1247
8373.73 1116
8374.60 1184
8375.46 1210
8376.33 1180
8377.19 1169
8378.05 1288
8378.92 1234
8379.78 1221
8380.65 1287
8381.51 1171
8382.37 1228
8383.24 1232
8384.10 1340
8384.97 1319
8385.83 1215
8386.70 1218
8387.56 1416
8388.42 1348
8389.29 1245
8390.15 1280
8391.02 1323
8391.88 1247
8392.75 1373
8393.61 1318
8394.48 1292
8395.34 1265
8396.21 1350
8397.07 1255
8397.94 1347
8398.80 1369
8399.67 1427
8400.53 1446
8401.40 1346
8402.26 1345
8403.13 1472
8403.99 1463
8404.86 1520
8405.72 1424
8406.59 1421
8407.45 1428
8408.32 1481
8409.19 1468
8410.05 1551
8410.92 1469
8411.78 1440
8412.65 1483
8413.51 1587
8414.38 1531
8415.25 1579
8416.11 1580
8416.98 1550
8417.84 1535
8418.71 1583
8419.58 1689
8420.44 1728
8421.31 1735
8422.17 1739
8423.04 1676
8423.91 1718
8424.77 1741
8425.64 1891
8426.51 1939
8427.37 1939
8428.24 2018
8429.11 2021
8429.97 1919
8430.84 1949
8431.71 1897
8432.57 2038
8433.44 2117
8434.31 2052
8435.17 2032
8436.04 2094
8436.91 2217
8437.77 2250
8438.64 2306
8439.51 2368
8440.38 2311
8441.24 2355
8442.11 2545
8442.98 2531
8443.84 2735
8444.71 2839
8445.58 2721
8446.45 2817
8447.31 2592
8448.18 2582
8449.05 2742
8449.92 2684
8450.78 2780
8451.65 2853
8452.52 2951
8453.39 3138
8454.26 3475
8455.12 3930
8455.99 4512
8456.86 4995
8457.73 5261
8458.60 5481
8459.46 5405
8460.33 5113
8461.20 4935
8462.07 4492
8462.94 4096
8463.81 3904
8464.67 3653
8465.54 3566
8466.41 3539
8467.28 3785
8468.15 4238
8469.02 5250
8469.89 6222
8470.75 6919
8471.62 7774
8472.49 8027
8473.36 7876
8474.23 7018
8475.10 6428
8475.97 5565
8476.84 4744
8477.71 3888
8478.57 3209
8479.44 2924
8480.31 2731
8481.18 2574
8482.05 2323
8482.92 2243
8483.79 2172
8484.66 2207
8485.53 2129
8486.40 2054
8487.27 2216
8488.14 2220
8489.01 2075
8489.88 2127
8490.75 2159
8491.62 2064
8492.49 2125
8493.36 2007
8494.23 2101
8495.10 2068
8495.97 2121
8496.84 2131
8497.71 2227
8498.58 2240
8499.45 2262
8500.32 2199
8501.19 2121
8502.06 2166
8502.93 2119
8503.80 2051
8504.67 2090
8505.54 2091
8506.41 2182
8507.28 2352
8508.15 2439
8509.02 2496
8509.89 2656
8510.76 2693
8511.63 2659
8512.51 2513
8513.38 2482
8514.25 2315
8515.12 2271
8515.99 2129
8516.86 2084
8517.73 2050
8518.60 2033
8519.47 1959
8520.35 2039
8521.22 1940
8522.09 1922
8522.96 1935
8523.83 1946
8524.70 2019
8525.57 2077
8526.45 2011
8527.32 1978
8528.19 2026
8529.06 2008
8529.93 2032
8530.80 2215
8531.68 2286
8532.55 2229
8533.42 2271
8534.29 2323
8535.16 2335
8536.04 2249
8536.91 2073
8537.78 2165
8538.65 2247
8539.52 2259
8540.40 2226
8541.27 2213
8542.14 2039
8543.01 2086
8543.89 2124
8544.76 2150
8545.63 2225
8546.50 2136
8547.38 2241
8548.25 2264
8549.12 2130
8549.99 2094
8550.87 2147
8551.74 2146
8552.61 2175
8553.49 2232
8554.36 2346
8555.23 2302
8556.11 2298
8556.98 2392
8557.85 2401
8558.73 2255
8559.60 2088
8560.47 1953
8561.35 2013
8562.22 1824
8563.09 1724
8563.97 1812
8564.84 1808
8565.71 1615
8566.59 1604
8567.46 1659
8568.33 1678
8569.21 1574
8570.08 1632
8570.96 1695
8571.83 1606
8572.70 1634
8573.58 1553
8574.45 1526
8575.33 1568
8576.20 1679
8577.07 1592
8577.95 1540
8578.82 1551
8579.70 1604
8580.57 1564
8581.45 1513
8582.32 1548
8583.19 1537
8584.07 1581
8584.94 1533
8585.82 1610
8586.69 1549
8587.57 1674
8588.44 1711
8589.32 1515
8590.19 1598
8591.07 1629
8591.94 1549
8592.82 1512
8593.69 1444
8594.57 1503
8595.44 1519
8596.32 1547
8597.19 1544
8598.07 1608
8598.94 1540
8599.82 1469
8600.69 1564
8601.57 1473
8602.44 1493
8603.32 1510
8604.20 1623
8605.07 1608
8605.95 1571
8606.82 1534
8607.70 1573
8608.57 1607
8609.45 1607
8610.33 1484
8611.20 1583
8612.08 1635
8612.95 1515
8613.83 1471
8614.71 1626
8615.58 1508
8616.46 1531
8617.33 1542
8618.21 1600
8619.09 1633
8619.96 1506
8620.84 1542
8621.72 1593
8622.59 1726
8623.47 1653
8624.35 1654
8625.22 1696
8626.10 1539
8626.98 1602
8627.85 1607
8628.73 1656
8629.61 1586
8630.48 1629
8631.36 1622
8632.24 1704
8633.11 1687
8633.99 1687
8634.87 1679
8635.74 1662
8636.62 1678
8637.50 1770
8638.38 1786
8639.25 1741
8640.13 1732
8641.01 1792
8641.89 1772
8642.76 1732
8643.64 1823
8644.52 1886
8645.40 1837
8646.27 1889
8647.15 1938
8648.03 1920
8648.91 1969
8649.79 2018
8650.66 2025
8651.54 1998
8652.42 1913
8653.30 2050
8654.18 1976
8655.05 2029
8655.93 2014
8656.81 1920
8657.69 1954
8658.57 2041
8659.45 2037
8660.32 2030
8661.20 1984
8662.08 2067
8662.96 1953
8663.84 2135
8664.72 2126
8665.60 2054
8666.47 2132
8667.35 2144
8668.23 2197
8669.11 2005
8669.99 2229
8670.87 2329
8671.75 2475
8672.63 2601
8673.51 2709
8674.38 2987
8675.26 3106
8676.14 3136
8677.02 3190
8677.90 3302
8678.78 3133
8679.66 2959
8680.54 2842
8681.42 2694
8682.30 2683
8683.18 2400
8684.06 2431
8684.94 2387
8685.82 2343
8686.70 2366
8687.58 2440
8688.46 2686
8689.34 2976
8690.22 3300
8691.10 3989
8691.98 4643
8692.86 5361
8693.74 5910
8694.62 6280
8695.50 6103
8696.38 5741
8697.26 5400
8698.14 4609
8699.02 3917
8699.90 3413
8700.78 3016
8701.66 2705
8702.54 2468
8703.42 2246
8704.30 1943
8705.18 1900
8706.06 1992
8706.94 1856
8707.82 1803
8708.71 1825
8709.59 1893
8710.47 1819
8711.35 1717
8712.23 1783
8713.11 1856
8713.99 1708
8714.87 1679
8715.75 1602
8716.64 1630
8717.52 1562
8718.40 1584
8719.28 1622
8720.16 1621
8721.04 1720
8721.92 1721
8722.81 1724
8723.69 1686
8724.57 1636
8725.45 1553
8726.33 1597
8727.21 1716
8728.10 1765
8728.98 1767
8729.86 1984
8730.74 1885
8731.62 1896
8732.51 1969
8733.39 1966
8734.27 1872
8735.15 1767
8736.03 1745
8736.92 1671
8737.80 1677
8738.68 1578
8739.56 1492
8740.45 1488
8741.33 1485
8742.21 1550
8743.09 1581
8743.98 1588
8744.86 1560
8745.74 1626
8746.63 1437
8747.51 1487
8748.39 1465
8749.27 1567
8750.16 1541
8751.04 1485
8751.92 1518
8752.81 1507
8753.69 1557
8754.57 1571
8755.46 1532
8756.34 1643
8757.22 1745
8758.11 1807
8758.99 1802
8759.87 1939
8760.76 1726
8761.64 1662
8762.52 1699
8763.41 1732
8764.29 1722
8765.17 1647
8766.06 1635
8766.94 1628
8767.83 1654
8768.71 1648
8769.59 1771
8770.48 1706
8771.36 1594
8772.25 1757
8773.13 1725
8774.01 1674
8774.90 1527
8775.78 1589
8776.67 1574
8777.55 1435
8778.44 1518
8779.32 1483
8780.20 1454
8781.09 1395
8781.97 1413
8782.86 1353
8783.74 1342
8784.63 1351
8785.51 1350
8786.40 1411
8787.28 1398
8788.17 1321
8789.05 1351
8789.94 1326
8790.82 1343
8791.71 1477
8792.59 1466
8793.48 1585
8794.36 1625
8795.25 1523
8796.13 1582
8797.02 1440
8797.90 1456
8798.79 1422
8799.67 1321
8800.56 1352
8801.45 1386
8802.33 1248
8803.22 1170
8804.10 1313
8804.99 1324
8805.87 1265
8806.76 1252
8807.65 1289
8808.53 1314
8809.42 1306
8810.30 1239
8811.19 1212
8812.08 1200
8812.96 1247
8813.85 1227
8814.73 1155
8815.62 1200
8816.51 1221
8817.39 1290
8818.28 1238
8819.17 1117
8820.05 1116
8820.94 1092
8821.83 1104
8822.71 1191
8823.60 1207
8824.49 1133
8825.37 1178
8826.26 1173
8827.15 1183
8828.03 1174
8828.92 1062
8829.81 1176
8830.69 1176
8831.58 1163
8832.47 1137
8833.36 1069
8834.24 1107
8835.13 1077
8836.02 1137
8836.90 1117
8837.79 1084
8838.68 1113
8839.57 1100
8840.45 1090
8841.34 1136
8842.23 1154
8843.12 1061
8844.01 1019
8844.89 1082
8845.78 1033
8846.67 1051
8847.56 1060
8848.44 1026
8849.33 1035
8850.22 1017
8851.11 1015
8852.00 1060
8852.88 1068
8853.77 1017
8854.66 1024
8855.55 1013
8856.44 1040
8857.33 1041
8858.21 1051
8859.10 1043
8859.99 1063
8860.88 1006
8861.77 1033
8862.66 1026
8863.55 1017
8864.43 1024
8865.32 996
8866.21 1022
8867.10 1076
8867.99 1071
8868.88 1006
8869.77 1035
8870.66 1017
8871.55 959
8872.44 1097
8873.32 1032
8874.21 943
8875.10 869
8875.99 902
8876.88 959
8877.77 913
8878.66 960
8879.55 961
8880.44 968
8881.33 956
8882.22 916
8883.11 978
8884.00 951
8884.89 954
8885.78 880
8886.67 943
8887.56 970
8888.45 967
8889.34 932
8890.23 899
8891.12 927
8892.01 991
8892.90 910
8893.79 889
8894.68 955
8895.57 947
8896.46 870
8897.35 926
8898.24 869
8899.13 876
8900.02 916
8900.91 950
8901.80 899
8902.69 903
8903.58 904
8904.47 900
8905.36 844
8906.26 835
8907.15 855
8908.04 853
8908.93 951
8909.82 932
8910.71 875
8911.60 934
8912.49 954
8913.38 924
8914.28 768
8915.17 881
8916.06 889
8916.95 874
8917.84 872
8918.73 849
8919.62 893
8920.52 808
8921.41 831
8922.30 818
8923.19 865
8924.08 856
8924.97 853
8925.87 837
8926.76 849
8927.65 852
8928.54 836
8929.43 803
8930.33 851
8931.22 899
8932.11 897
8933.00 791
8933.89 801
8934.79 748
8935.68 710
8936.57 773
8937.46 842
8938.36 862
8939.25 803
8940.14 820
8941.03 777
8941.93 831
8942.82 808
8943.71 753
8944.60 812
8945.50 749
8946.39 815
8947.28 860
8948.18 855
8949.07 807
8949.96 771
8950.85 787
8951.75 827
8952.64 780
8953.53 756
8954.43 832
8955.32 841
8956.21 808
8957.11 714
8958.00 740
8958.89 783
8959.79 791
8960.68 783
8961.57 774
8962.47 835
8963.36 901
8964.26 818
8965.15 820
8966.04 836
8966.94 823
8967.83 898
8968.73 849
8969.62 792
8970.51 817
8971.41 788
8972.30 830
8973.20 821
8974.09 788
8974.98 830
8975.88 765
8976.77 747
8977.67 674
8978.56 715
8979.46 759
8980.35 847
8981.25 785
8982.14 735
8983.03 767
8983.93 851
8984.82 766
8985.72 811
8986.61 763
8987.51 790
8988.40 690
8989.30 722
8990.19 757
8991.09 772
8991.98 834
8992.88 726
8993.77 729
8994.67 727
8995.56 727
8996.46 735
8997.36 686
8998.25 760
8999.15 796
9000.04 781
9000.94 794
9001.83 764
9002.73 718
9003.62 772
9004.52 775
9005.42 749
9006.31 751
9007.21 783
9008.10 668
9009.00 704
9009.90 744
9010.79 812
9011.69 749
9012.58 660
9013.48 679
9014.38 693
9015.27 718
9016.17 751
9017.07 627
9017.96 760
9018.86 733
9019.76 728
9020.65 783
9021.55 736
9022.44 747
9023.34 753
9024.24 738
9025.14 729
9026.03 741
9026.93 725
9027.83 734
9028.72 780
9029.62 796
9030.52 848
9031.41 841
9032.31 779
9033.21 684
9034.11 714
9035.00 741
9035.90 792
9036.80 683
9037.69 759
9038.59 748
9039.49 771
9040.39 731
9041.28 716
9042.18 727
9043.08 804
9043.98 750
9044.88 780
9045.77 741
9046.67 769
9047.57 762
9048.47 739
9049.36 764
9050.26 714
9051.16 746
9052.06 799
9052.96 750
9053.86 700
9054.75 715
9055.65 740
9056.55 798
9057.45 736
9058.35 743
9059.25 760
9060.14 793
9061.04 770
9061.94 749
9062.84 712
9063.74 774
9064.64 789
9065.54 743
9066.44 721
9067.33 739
9068.23 807
9069.13 832
9070.03 780
9070.93 792
9071.83 787
9072.73 742
9073.63 708
9074.53 744
9075.43 762
9076.33 797
9077.22 763
9078.12 802
9079.02 687
9079.92 715
9080.82 772
9081.72 728
9082.62 646
9083.52 689
9084.42 663
9085.32 737
9086.22 707
9087.12 708
9088.02 800
9088.92 736
9089.82 708
9090.72 717
9091.62 776
9092.52 739
9093.42 779
9094.32 720
9095.22 753
9096.12 769
9097.02 740
9097.92 724
9098.82 754
9099.72 760
9100.62 773
9101.52 759
9102.43 723
9103.33 758
9104.23 764
9105.13 710
9106.03 829
9106.93 754
9107.83 663
9108.73 696
9109.63 691
9110.53 757
9111.43 752
9112.33 706
9113.24 700
9114.14 744
9115.04 804
9115.94 715
9116.84 682
9117.74 745
9118.64 686
9119.55 730
9120.45 685
9121.35 673
9122.25 778
9123.15 720
9124.05 766
9124.96 707
9125.86 704
9126.76 723
9127.66 792
9128.56 788
9129.46 685
9130.37 688
9131.27 769
9132.17 718
9133.07 714
9133.97 759
9134.88 721
9135.78 738
9136.68 689
9137.58 685
9138.49 701
9139.39 703
9140.29 670
9141.19 739
9142.10 705
9143.00 669
9143.90 827
9144.80 754
9145.71 664
9146.61 696
9147.51 684
9148.42 810
9149.32 741
9150.22 739
9151.12 708
9152.03 661
9152.93 721
9153.83 698
9154.74 692
9155.64 684
9156.54 723
9157.45 780
9158.35 728
9159.25 766
9160.16 690
9161.06 669
9161.96 706
9162.87 737
9163.77 781
9164.68 796
9165.58 795
9166.48 717
9167.39 762
9168.29 710
9169.19 763
9170.10 787
9171.00 735
9171.91 726
9172.81 746
9173.72 748
9174.62 700
9175.52 785
9176.43 779
9177.33 689
9178.24 768
9179.14 700
9180.05 719
9180.95 761
9181.85 777
9182.76 712
9183.66 753
9184.57 660
9185.47 703
9186.38 662
9187.28 750
9188.19 730
9189.09 728
9190.00 783
9190.90 782
9191.81 738
9192.71 668
9193.62 638
9194.52 709
9195.43 738
9196.33 728
9197.24 763
9198.14 787
9199.05 801
9199.96 769
9200.86 810
9201.77 848
9202.67 834
9203.58 786
9204.48 820
9205.39 845
9206.29 737
9207.20 816
9208.11 751
9209.01 770
9209.92 745
9210.82 765
9211.73 713
9212.64 710
9213.54 717
9214.45 749
9215.35 724
9216.26 740
9217.17 887
9218.07 844
9218.98 746
9219.89 826
9220.79 879
9221.70 861
9222.61 864
9223.51 808
9224.42 761
9225.33 739
9226.23 763
9227.14 661
9228.05 675
9228.95 708
9229.86 701
9230.77 679
9231.67 715
9232.58 674
9233.49 726
9234.40 750
9235.30 706
9236.21 742
9237.12 699
9238.02 673
9238.93 766
9239.84 745
9240.75 720
9241.65 722
9242.56 670
9243.47 663
9244.38 600
9245.28 653
9246.19 746
9247.10 749
9248.01 728
9248.92 746
9249.82 684
9250.73 674
9251.64 698
9252.55 679
9253.46 778
9254.36 787
9255.27 733
9256.18 724
9257.09 749
9258.00 761
9258.90 722
9259.81 634
9260.72 694
9261.63 712
9262.54 709
9263.45 839
9264.36 827
9265.26 702
9266.17 701
9267.08 758
9267.99 711
9268.90 651
9269.81 725
9270.72 750
9271.63 679
9272.54 655
9273.44 716
9274.35 743
9275.26 752
9276.17 774
9277.08 782
9277.99 736
9278.90 725
9279.81 710
9280.72 733
9281.63 766
9282.54 750
9283.45 751
9284.36 733
9285.27 773
9286.18 733
9287.09 663
9288.00 773
9288.91 743
9289.82 746
9290.73 771
9291.64 737
9292.55 739
9293.46 704
9294.37 702
9295.28 711
9296.19 745
9297.10 752
9298.01 708
9298.92 707
9299.83 773
9300.74 779
9301.65 741
9302.56 705
9303.47 707
9304.38 767
9305.29 714
9306.20 727
9307.11 871
9308.02 827
9308.93 832
9309.84 907
9310.75 827
9311.67 817
9312.58 799
9313.49 787
9314.40 771
9315.31 813
9316.22 821
9317.13 829
9318.04 870
9318.95 846
9319.87 725
9320.78 697
9321.69 753
9322.60 853
9323.51 798
9324.42 782
9325.34 759
9326.25 757
9327.16 767
9328.07 731
9328.98 793
9329.89 759
9330.81 700
9331.72 752
9332.63 691
9333.54 711
9334.45 722
9335.37 772
9336.28 770
9337.19 778
9338.10 794
9339.01 731
9339.93 717
9340.84 763
9341.75 775
9342.66 745
9343.58 770
9344.49 766
9345.40 709
9346.31 814
9347.23 762
9348.14 731
9349.05 757
9349.97 714
9350.88 734
9351.79 802
9352.70 800
9353.62 703
9354.53 721
9355.44 739
9356.36 729
9357.27 815
9358.18 739
9359.10 785
9360.01 738
9360.92 692
9361.84 744
9362.75 733
9363.66 720
9364.58 801
9365.49 796
9366.40 804
9367.32 731
9368.23 781
9369.15 765
9370.06 790
9370.97 844
9371.89 758
9372.80 748
9373.71 743
9374.63 753
9375.54 781
9376.46 803
9377.37 779
9378.29 807
9379.20 840
9380.11 833
9381.03 761
9381.94 798
9382.86 801
9383.77 770
9384.69 843
9385.60 851
9386.51 811
9387.43 819
9388.34 828
9389.26 817
9390.17 941
9391.09 933
9392.00 902
9392.92 901
9393.83 865
9394.75 894
9395.66 921
9396.58 997
9397.49 908
9398.41 885
9399.32 932
9400.24 964
9401.15 905
9402.07 898
9402.99 913
9403.90 808
9404.82 816
9405.73 858
9406.65 872
9407.56 895
9408.48 828
9409.39 880
9410.31 889
9411.23 896
9412.14 862
9413.06 856
9413.97 855
9414.89 846
9415.81 762
9416.72 783
9417.64 907
9418.55 938
9419.47 888
9420.39 857
9421.30 832
9422.22 887
9423.14 808
9424.05 814
9424.97 868
9425.89 827
9426.80 806
9427.72 815
9428.64 806
9429.55 837
9430.47 800
9431.39 795
9432.30 852
9433.22 865
9434.14 849
9435.05 838
9435.97 848
9436.89 928
9437.80 945
9438.72 871
9439.64 903
9440.56 921
9441.47 834
9442.39 875
9443.31 821
9444.23 887
9445.14 852
9446.06 854
9446.98 874
9447.90 888
9448.81 861
9449.73 899
9450.65 994
9451.57 965
9452.48 1027
9453.40 1124
9454.32 1154
9455.24 1114
9456.16 1100
9457.07 1043
9457.99 966
9458.91 990
9459.83 1071
9460.75 948
9461.66 991
9462.58 968
9463.50 918
9464.42 885
9465.34 969
9466.26 1003
9467.18 934
9468.09 817
9469.01 945
9469.93 937
9470.85 862
9471.77 867
9472.69 938
9473.61 994
9474.53 930
9475.44 864
9476.36 854
9477.28 852
9478.20 968
9479.12 965
9480.04 926
9480.96 990
9481.88 937
9482.80 997
9483.72 985
9484.64 1032
9485.56 934
9486.47 881
9487.39 859
9488.31 946
9489.23 840
9490.15 877
9491.07 955
9491.99 980
9492.91 942
9493.83 914
9494.75 888
9495.67 885
9496.59 951
9497.51 1004
9498.43 967
9499.35 866
9500.27 882
9501.19 910
9502.11 917
9503.03 969
9503.95 990
9504.87 971
9505.79 930
9506.71 909
9507.64 949
9508.56 911
9509.48 922
9510.40 979
9511.32 1010
9512.24 991
9513.16 984
9514.08 934
9515.00 990
9515.92 1040
9516.84 949
9517.76 1042
9518.68 1033
9519.61 1202
9520.53 1042
9521.45 1000
9522.37 1060
9523.29 1062
9524.21 1097
9525.13 1015
9526.05 1008
9526.98 1095
9527.90 1086
9528.82 1122
9529.74 1264
9530.66 1284
9531.58 1379
9532.51 1480
9533.43 1682
9534.35 1576
9535.27 1649
9536.19 1604
9537.11 1641
9538.04 1543
9538.96 1407
9539.88 1275
9540.80 1230
9541.73 1211
9542.65 1114
9543.57 1135
9544.49 1141
9545.41 1095
9546.34 1083
9547.26 1021
9548.18 1086
9549.10 973
9550.03 1011
9550.95 1120
9551.87 966
9552.79 956
9553.72 1012
9554.64 992
9555.56 1028
9556.49 1097
9557.41 1063
9558.33 981
9559.25 1117
9560.18 1094
9561.10 1132
9562.02 1132
9562.95 1128
9563.87 1019
9564.79 964
9565.72 1041
9566.64 1017
9567.56 966
9568.49 997
9569.41 1007
9570.33 992
9571.26 1022
9572.18 991
9573.11 1010
9574.03 997
9574.95 987
9575.88 1032
9576.80 1052
9577.72 1036
9578.65 1078
9579.57 1028
9580.50 933
9581.42 939
9582.34 945
9583.27 942
9584.19 945
9585.12 892
9586.04 928
9586.97 900
9587.89 1007
9588.81 1050
9589.74 1095
9590.66 1014
9591.59 965
9592.51 977
9593.44 1036
9594.36 1030
9595.29 993
9596.21 974
9597.14 1016
9598.06 1052
9598.99 965
9599.91 911
9600.84 1032
9601.76 1072
9602.69 1072
9603.61 1012
9604.54 1016
9605.46 1012
9606.39 1029
9607.31 1049
9608.24 1080
9609.16 1168
9610.09 1119
9611.01 1127
9611.94 1146
9612.87 1141
9613.79 1122
9614.72 1092
9615.64 1167
9616.57 1098
9617.49 1131
9618.42 1173
9619.35 1131
9620.27 1142
9621.20 1086
9622.12 1146
9623.05 1273
9623.98 1190
9624.90 1152
9625.83 1142
9626.76 1251
9627.68 1250
9628.61 1248
9629.53 1178
9630.46 1199
9631.39 1251
9632.31 1301
9633.24 1214
9634.17 1327
9635.09 1345
9636.02 1356
9636.95 1459
9637.87 1468
9638.80 1444
9639.73 1445
9640.65 1363
9641.58 1477
9642.51 1471
9643.44 1367
9644.36 1434
9645.29 1537
9646.22 1600
9647.14 1692
9648.07 1891
9649.00 1925
9649.93 1984
9650.85 1919
9651.78 2053
9652.71 2053
9653.64 1945
9654.56 1922
9655.49 1792
9656.42 1570
9657.35 1486
9658.27 1505
9659.20 1521
9660.13 1438
9661.06 1375
9661.99 1401
9662.91 1442
9663.84 1340
9664.77 1422
9665.70 1345
9666.63 1370
9667.56 1455
9668.48 1451
9669.41 1539
9670.34 1483
9671.27 1477
9672.20 1471
9673.13 1554
9674.05 1552
9674.98 1547
9675.91 1404
9676.84 1498
9677.77 1537
9678.70 1656
9679.63 1633
9680.56 1569
9681.48 1569
9682.41 1513
9683.34 1548
9684.27 1561
9685.20 1538
9686.13 1658
9687.06 1587
9687.99 1596
9688.92 1602
9689.85 1649
9690.78 1673
9691.71 1718
9692.63 1718
9693.56 1703
9694.49 1773
9695.42 1664
9696.35 1684
9697.28 1752
9698.21 1784
9699.14 1794
9700.07 1905
9701.00 1837
9701.93 1845
9702.86 1843
9703.79 1723
9704.72 1737
9705.65 1746
9706.58 1623
9707.51 1562
9708.44 1568
9709.37 1566
9710.30 1567
9711.23 1547
9712.16 1617
9713.09 1584
9714.02 1561
9714.95 1659
9715.89 1769
9716.82 1725
9717.75 1687
9718.68 1688
9719.61 1728
9720.54 1547
9721.47 1487
9722.40 1546
9723.33 1493
9724.26 1481
9725.19 1479
9726.12 1436
9727.06 1441
9727.99 1468
9728.92 1475
9729.85 1391
9730.78 1362
9731.71 1510
9732.64 1519
9733.57 1545
9734.51 1534
9735.44 1544
9736.37 1620
9737.30 1511
9738.23 1487
9739.16 1399
9740.10 1414
9741.03 1350
9741.96 1312
9742.89 1319
9743.82 1364
9744.75 1406
9745.69 1462
9746.62 1474
9747.55 1437
9748.48 1337
9749.41 1320
9750.35 1339
9751.28 1410
9752.21 1432
9753.14 1356
9754.08 1378
9755.01 1354
9755.94 1380
9756.87 1342
9757.81 1286
9758.74 1320
9759.67 1319
9760.60 1306
9761.54 1275
9762.47 1304
9763.40 1340
9764.34 1345
9765.27 1309
9766.20 1308
9767.13 1361
9768.07 1340
9769.00 1370
9769.93 1321
9770.87 1383
9771.80 1325
9772.73 1414
9773.67 1301
9774.60 1383
9775.53 1445
9776.47 1386
9777.40 1315
9778.33 1335
9779.27 1513
9780.20 1578
9781.14 1674
9782.07 1588
9783.00 1641
9783.94 1562
9784.87 1701
9785.80 1657
9786.74 1658
9787.67 1588
9788.61 1483
9789.54 1447
9790.47 1455
9791.41 1300
9792.34 1356
9793.28 1361
9794.21 1360
9795.15 1356
9796.08 1287
9797.01 1250
9797.95 1364
9798.88 1415
9799.82 1502
9800.75 1495
9801.69 1488
9802.62 1435
9803.56 1341
9804.49 1304
9805.43 1297
9806.36 1212
9807.30 1173
9808.23 1098
9809.17 1044
9810.10 1054
9811.04 1092
9811.97 1078
9812.91 1056
9813.84 1114
9814.78 1085
9815.71 1094
9816.65 1147
9817.58 1146
9818.52 1046
9819.46 1018
9820.39 1099
9821.33 1131
9822.26 1069
9823.20 1108
9824.13 1083
9825.07 1066
9826.00 1095
9826.94 1034
9827.88 1002
9828.81 1141
9829.75 1043
9830.68 1045
9831.62 1008
9832.56 1089
9833.49 1008
9834.43 998
9835.37 1031
9836.30 998
9837.24 1019
9838.17 1072
9839.11 1074
9840.05 1071
9840.98 1030
9841.92 1047
9842.86 1093
9843.79 1098
9844.73 1013
9845.67 1032
9846.60 1031
9847.54 1065
9848.48 1042
9849.42 1036
9850.35 1059
9851.29 1076
9852.23 1092
9853.16 1018
9854.10 972
9855.04 1028
9855.98 1047
9856.91 1041
9857.85 1119
9858.79 1119
9859.72 1183
9860.66 1158
9861.60 1150
9862.54 1128
9863.47 1043
9864.41 1079
9865.35 1114
9866.29 1053
9867.23 1040
9868.16 980
9869.10 968
9870.04 967
9870.98 1027
9871.92 973
9872.85 1016
9873.79 1008
9874.73 1065
9875.67 977
9876.61 1030
9877.54 1062
9878.48 987
9879.42 1073
9880.36 1043
9881.30 1046
9882.24 1081
9883.18 1028
9884.11 1061
9885.05 1052
9885.99 1045
9886.93 957
9887.87 994
9888.81 1015
9889.75 929
9890.69 949
9891.62 985
9892.56 941
9893.50 909
9894.44 987
9895.38 916
9896.32 932
9897.26 929
9898.20 901
9899.14 913
9900.08 933
9901.02 948
9901.96 947
9902.90 1017
9903.83 979
9904.77 961
9905.71 920
9906.65 934
9907.59 975
9908.53 971
9909.47 881
9910.41 949
9911.35 984
9912.29 996
9913.23 939
9914.17 910
9915.11 942
9916.05 1012
9916.99 985
9917.93 949
9918.87 947
9919.81 944
9920.75 954
9921.69 1000
9922.64 995
9923.58 997
9924.52 1145
9925.46 1281
9926.40 1377
9927.34 1403
9928.28 1555
9929.22 1643
9930.16 1609
9931.10 1541
9932.04 1510
9932.98 1340
9933.92 1295
9934.87 1202
9935.81 1021
9936.75 1067
9937.69 1186
9938.63 1049
9939.57 947
9940.51 924
9941.45 908
9942.39 919
9943.34 871
9944.28 894
9945.22 969
9946.16 940
9947.10 930
9948.04 895
9948.99 834
9949.93 853
9950.87 912
9951.81 903
9952.75 868
9953.69 809
9954.64 848
9955.58 915
9956.52 859
9957.46 879
9958.41 820
9959.35 889
9960.29 866
9961.23 852
9962.17 807
9963.12 804
9964.06 831
9965.00 897
9965.94 825
9966.89 863
9967.83 875
9968.77 798
9969.71 840
9970.66 898
9971.60 853
9972.54 747
9973.49 848
9974.43 862
9975.37 848
9976.31 796
9977.26 821
9978.20 848
9979.14 810
9980.09 773
9981.03 800
9981.97 770
9982.92 799
9983.86 756
9984.80 805
9985.75 791
9986.69 809
9987.63 802
9988.58 739
9989.52 763
9990.46 798
9991.41 788
9992.35 708
9993.30 743
9994.24 761
9995.18 766
9996.13 757
9997.07 762
9998.02 787
9998.96 723
9999.90 770
10000.85 778
10001.79 794
10002.74 867
10003.68 858
10004.62 699
10005.57 806
10006.51 833
10007.46 854
10008.40 833
10009.35 708
10010.29 773
10011.24 824
10012.18 780
10013.13 765
10014.07 810
10015.01 795
10015.96 764
10016.90 789
10017.85 778
10018.79 743
10019.74 756
10020.68 737
10021.63 787
10022.58 793
10023.52 774
10024.47 776
10025.41 747
10026.36 743
10027.30 797
10028.25 761
10029.19 794
10030.14 773
10031.08 730
10032.03 741
10032.98 768
10033.92 804
10034.87 729
10035.81 723
10036.76 733
10037.70 682
10038.65 762
10039.60 779
10040.54 733
10041.49 730
10042.43 736
10043.38 797
10044.33 732
10045.27 764
10046.22 745
10047.17 739
10048.11 788
10049.06 730
10050.00 726
10050.95 731
10051.90 807
10052.84 689
10053.79 656
10054.74 718
10055.68 722
10056.63 642
10057.58 708
10058.52 751
10059.47 718
10060.42 676
10061.37 740
10062.31 696
10063.26 760
10064.21 721
10065.15 719
10066.10 757
10067.05 739
10068.00 705
10068.94 758
10069.89 725
10070.84 763
10071.79 830
10072.73 689
10073.68 675
10074.63 648
10075.58 706
10076.52 729
10077.47 701
10078.42 673
10079.37 610
10080.32 652
10081.26 761
10082.21 734
10083.16 740
10084.11 721
10085.06 682
10086.00 744
10086.95 703
10087.90 652
10088.85 645
10089.80 705
10090.75 686
10091.69 685
10092.64 699
10093.59 735
10094.54 706
10095.49 623
10096.44 698
10097.39 733
10098.33 691
10099.28 680
10100.23 671
10101.18 695
10102.13 692
10103.08 668
10104.03 702
10104.98 652
10105.93 681
10106.87 731
10107.82 725
10108.77 735
10109.72 675
10110.67 724
10111.62 666
10112.57 708
10113.52 631
10114.47 692
10115.42 739
10116.37 675
10117.32 616
10118.27 681
10119.22 679
10120.17 707
10121.12 710
10122.07 668
10123.02 723
10123.97 691
10124.92 675
10125.87 708
10126.82 654
10127.77 688
10128.72 684
10129.67 670
10130.62 679
10131.57 664
10132.52 636
10133.47 651
10134.42 690
10135.37 691
10136.32 674
10137.27 734
10138.22 634
10139.17 645
10140.12 673
10141.07 730
10142.02 706
10142.98 710
10143.93 687
10144.88 748
10145.83 777
10146.78 710
10147.73 688
10148.68 683
10149.63 705
10150.58 709
10151.54 747
10152.49 693
10153.44 760
10154.39 697
10155.34 665
10156.29 692
10157.24 701
10158.20 696
10159.15 679
10160.10 684
10161.05 804
10162.00 807
10162.95 744
10163.91 797
10164.86 793
10165.81 806
10166.76 794
10167.71 744
10168.67 758
10169.62 834
10170.57 815
10171.52 798
10172.47 833
10173.43 833
10174.38 745
10175.33 803
10176.28 777
10177.24 730
10178.19 782
10179.14 806
10180.09 809
10181.05 830
10182.00 883
10182.95 798
10183.90 753
10184.86 772
10185.81 857
10186.76 845
10187.72 795
10188.67 782
10189.62 839
10190.58 838
10191.53 842
10192.48 913
10193.43 913
10194.39 887
10195.34 992
10196.29 937
10197.25 927
10198.20 913
10199.16 1007
10200.11 956
10201.06 938
10202.02 912
10202.97 909
10203.92 909
10204.88 982
10205.83 1051
10206.78 1073
10207.74 1077
10208.69 1059
10209.65 1111
10210.60 1090
10211.55 1082
10212.51 1013
10213.46 934
10214.42 977
10215.37 960
10216.33 900
10217.28 873
10218.23 906
10219.19 866
10220.14 855
10221.10 929
10222.05 866
10223.01 904
10223.96 857
10224.92 943
10225.87 850
10226.83 860
10227.78 869
10228.74 917
10229.69 911
10230.65 923
10231.60 892
10232.56 952
10233.51 951
10234.47 1016
10235.42 1033
10236.38 1127
10237.33 1119
10238.29 1115
10239.24 1156
10240.20 1162
10241.15 1039
10242.11 1016
10243.06 929
10244.02 934
10244.98 921
10245.93 887
10246.89 824
10247.84 829
10248.80 737
10249.75 759
10250.71 801
10251.67 708
10252.62 722
10253.58 735
10254.53 781
10255.49 698
10256.45 734
10257.40 763
10258.36 748
10259.32 717
10260.27 753
10261.23 709
10262.18 729
10263.14 734
10264.10 725
10265.05 756
10266.01 766
10266.97 741
10267.92 729
10268.88 738
10269.84 715
10270.79 743
10271.75 788
10272.71 739
10273.67 722
10274.62 767
10275.58 744
10276.54 721
10277.49 706
10278.45 717
10279.41 735
10280.37 735
10281.32 740
10282.28 776
10283.24 772
10284.19 751
10285.15 690
10286.11 660
10287.07 725
10288.03 680
10288.98 708
10289.94 640
10290.90 681
10291.86 734
10292.81 625
10293.77 652
10294.73 672
10295.69 705
10296.65 691
10297.60 700
10298.56 728
10299.52 730
10300.48 659
10301.44 646
10302.40 683
10303.35 653
10304.31 708
10305.27 729
10306.23 703
10307.19 701
10308.15 700
10309.10 752
10310.06 745
10311.02 682
10311.98 787
10312.94 771
10313.90 792
10314.86 718
10315.82 724
10316.78 794
10317.73 728
10318.69 621
10319.65 606
10320.61 675
10321.57 665
10322.53 663
10323.49 698
10324.45 655
10325.41 677
10326.37 686
10327.33 692
10328.29 692
10329.25 733
10330.21 694
10331.17 606
10332.13 635
10333.09 675
10334.04 748
10335.00 709
10335.96 703
10336.92 646
10337.88 669
10338.84 627
10339.80 650
10340.76 660
10341.72 614
10342.68 679
10343.65 650
10344.61 664
10345.57 674
10346.53 694
10347.49 653
10348.45 643
10349.41 663
10350.37 673
10351.33 682
10352.29 665
10353.25 610
10354.21 681
10355.17 694
10356.13 665
10357.09 645
10358.05 622
10359.02 672
10359.98 653
10360.94 632
10361.90 593
10362.86 634
10363.82 561
10364.78 630
10365.74 612
10366.70 610
10367.67 649
10368.63 666
10369.59 606
10370.55 630
10371.51 618
10372.47 647
10373.43 602
10374.40 585
10375.36 614
10376.32 639
10377.28 638
10378.24 607
10379.21 653
10380.17 652
10381.13 603
10382.09 627
10383.05 665
10384.02 621
10384.98 572
10385.94 625
10386.90 670
10387.86 651
10388.83 650
10389.79 635
10390.75 662
10391.71 632
10392.68 658
10393.64 643
10394.60 647
10395.56 629
10396.53 642
10397.49 540
10398.45 606
10399.42 666
10400.38 587
10401.34 595
10402.30 620
10403.27 625
10404.23 664
10405.19 668
10406.16 682
10407.12 674
10408.08 637
10409.05 693
10410.01 648
10410.97 630
10411.94 665
10412.90 690
10413.86 725
10414.83 767
10415.79 779
10416.75 803
10417.72 819
10418.68 855
10419.65 948
10420.61 953
10421.57 955
10422.54 954
10423.50 913
10424.46 838
10425.43 846
10426.39 855
10427.36 830
10428.32 758
10429.29 735
10430.25 663
10431.21 681
10432.18 620
10433.14 611
10434.11 654
10435.07 616
10436.04 632
10437.00 613
10437.97 601
10438.93 589
10439.90 615
10440.86 617
10441.82 619
10442.79 651
10443.75 647
10444.72 629
10445.68 670
10446.65 677
10447.61 662
10448.58 675
10449.54 632
10450.51 630
10451.48 606
10452.44 624
10453.41 623
10454.37 574
10455.34 620
10456.30 609
10457.27 626
10458.23 615
10459.20 629
10460.16 687
10461.13 622
10462.10 588
10463.06 599
10464.03 617
10464.99 620
10465.96 604
10466.93 569
10467.89 554
10468.86 583
10469.82 617
10470.79 594
10471.76 602
10472.72 629
10473.69 563
10474.65 623
10475.62 606
10476.59 595
10477.55 553
10478.52 541
10479.49 627
10480.45 578
10481.42 569
10482.39 655
10483.35 603
10484.32 626
10485.29 622
10486.25 647
10487.22 694
10488.19 646
10489.15 623
10490.12 602
10491.09 633
10492.06 651
10493.02 701
10493.99 659
10494.96 659
10495.92 657
10496.89 683
10497.86 664
10498.83 647
10499.79 653
10500.76 658
10501.73 629
10502.70 646
10503.66 744
10504.63 623
10505.60 663
10506.57 711
10507.54 649
10508.50 570
10509.47 578
10510.44 634
10511.41 608
10512.38 634
10513.34 644
10514.31 634
10515.28 653
10516.25 653
10517.22 588
10518.19 601
10519.15 613
10520.12 661
10521.09 682
10522.06 689
10523.03 706
10524.00 672
10524.96 656
10525.93 545
10526.90 629
10527.87 667
10528.84 655
10529.81 657
10530.78 626
10531.75 648
10532.72 642
10533.68 583
10534.65 635
10535.62 683
10536.59 685
10537.56 655
10538.53 640
10539.50 677
10540.47 678
10541.44 655
10542.41 674
10543.38 664
10544.35 668
10545.32 643
10546.29 639
10547.26 649
10548.23 687
10549.20 660
10550.17 689
10551.13 641
10552.10 669
10553.07 720
10554.04 675
10555.01 726
10555.98 723
10556.96 767
10557.93 774
10558.90 821
10559.87 848
10560.84 950
10561.81 988
10562.78 1083
10563.75 1072
10564.72 916
10565.69 843
10566.66 893
10567.63 825
10568.60 877
10569.57 819
10570.54 722
10571.51 706
10572.48 703
10573.45 665
10574.42 662
10575.40 692
10576.37 709
10577.34 709
10578.31 651
10579.28 641
10580.25 660
10581.22 637
10582.19 676
10583.17 658
10584.14 650
10585.11 724
10586.08 697
10587.05 697
10588.02 682
10588.99 651
10589.97 759
10590.94 796
10591.91 690
10592.88 698
10593.85 706
10594.82 701
10595.80 715
10596.77 719
10597.74 676
10598.71 778
10599.68 728
10600.66 677
10601.63 699
10602.60 648
10603.57 689
10604.55 677
10605.52 663
10606.49 632
10607.46 605
10608.44 602
10609.41 617
10610.38 601
10611.35 614
10612.33 629
10613.30 631
10614.27 620
10615.24 666
10616.22 664
10617.19 615
10618.16 643
10619.14 610
10620.11 612
10621.08 601
10622.05 625
10623.03 667
10624.00 683
10624.97 670
10625.95 667
10626.92 689
10627.89 710
10628.87 687
10629.84 654
10630.81 603
10631.79 623
10632.76 704
10633.74 681
10634.71 670
10635.68 787
10636.66 736
10637.63 740
10638.60 810
10639.58 785
10640.55 802
10641.53 860
10642.50 830
10643.47 774
10644.45 823
10645.42 774
10646.40 789
10647.37 691
10648.35 669
10649.32 672
10650.29 651
10651.27 702
10652.24 637
10653.22 672
10654.19 654
10655.17 654
10656.14 682
10657.12 628
10658.09 620
10659.07 603
10660.04 646
10661.02 601
10661.99 646
10662.97 656
10663.94 680
10664.92 696
10665.89 624
10666.87 658
10667.84 654
10668.82 628
10669.79 635
10670.77 609
10671.74 655
10672.72 614
10673.69 572
10674.67 615
10675.65 585
10676.62 631
10677.60 673
10678.57 617
10679.55 659
10680.52 670
10681.50 682
10682.48 709
10683.45 737
10684.43 662
10685.40 675
10686.38 655
10687.36 627
10688.33 646
10689.31 589
10690.28 588
10691.26 629
10692.24 594
10693.21 548
10694.19 567
10695.17 541
10696.14 601
10697.12 593
10698.10 613
10699.07 638
10700.05 572
10701.03 566
10702.00 575
10702.98 548
10703.96 589
10704.93 562
10705.91 565
10706.89 531
10707.86 596
10708.84 626
10709.82 571
10710.80 588
10711.77 607
10712.75 630
10713.73 622
10714.70 552
10715.68 591
10716.66 597
10717.64 600
10718.61 596
10719.59 568
10720.57 598
10721.55 565
10722.53 635
10723.50 693
10724.48 584
10725.46 612
10726.44 673
10727.41 630
10728.39 552
10729.37 617
10730.35 568
10731.33 614
10732.31 628
10733.28 582
10734.26 613
10735.24 608
10736.22 576
10737.20 567
10738.17 612
10739.15 589
10740.13 611
10741.11 630
10742.09 600
10743.07 556
10744.05 553
10745.03 522
10746.00 635
10746.98 603
10747.96 592
10748.94 634
10749.92 598
10750.90 632
10751.88 586
10752.86 557
10753.84 537
10754.82 587
10755.79 579
10756.77 607
10757.75 618
10758.73 630
10759.71 577
10760.69 573
10761.67 581
10762.65 602
10763.63 608
10764.61 629
10765.59 579
10766.57 563
10767.55 595
10768.53 599
10769.51 582
10770.49 588
10771.47 620
10772.45 563
10773.43 568
10774.41 548
10775.39 567
10776.37 628
10777.35 635
10778.33 642
10779.31 636
10780.29 628
10781.27 626
10782.25 561
10783.23 556
10784.21 578
10785.19 656
10786.17 639
10787.15 540
10788.13 533
10789.12 599
10790.10 554
10791.08 561
10792.06 599
10793.04 604
10794.02 590
10795.00 638
10795.98 577
10796.96 547
10797.94 540
10798.93 569
10799.91 596
10800.89 554
10801.87 593
10802.85 591
10803.83 596
10804.81 583
10805.80 547
10806.78 550
10807.76 519
10808.74 606
10809.72 598
10810.70 586
10811.69 560
10812.67 580
10813.65 557
10814.63 585
10815.61 604
10816.59 590
10817.58 600
10818.56 604
10819.54 610
10820.52 554
10821.51 598
10822.49 580
10823.47 554
10824.45 584
10825.43 607
10826.42 602
10827.40 584
10828.38 587
10829.37 555
10830.35 591
10831.33 569
10832.31 604
10833.30 596
10834.28 602
10835.26 626
10836.24 530
10837.23 580
10838.21 583
10839.19 559
10840.18 610
10841.16 590
10842.14 616
10843.13 611
10844.11 609
10845.09 600
10846.08 700
10847.06 678
10848.04 667
10849.03 658
10850.01 603
10850.99 615
10851.98 684
10852.96 599
10853.94 627
10854.93 662
10855.91 627
10856.90 680
10857.88 627
10858.86 615
10859.85 616
10860.83 683
10861.82 743
10862.80 683
10863.78 626
10864.77 625
10865.75 647
10866.74 676
10867.72 630
10868.71 665
10869.69 646
10870.67 755
10871.66 705
10872.64 729
10873.63 716
10874.61 730
10875.60 686
10876.58 614
10877.57 687
10878.55 703
10879.54 720
10880.52 691
10881.51 706
10882.49 785
10883.48 733
10884.46 705
10885.45 716
10886.43 728
10887.42 698
10888.40 738
10889.39 738
10890.37 805
10891.36 756
10892.34 760
10893.33 744
10894.32 764
10895.30 759
10896.29 772
10897.27 791
10898.26 806
10899.24 765
10900.23 769
10901.22 728
10902.20 817
10903.19 810
10904.17 769
10905.16 768
10906.15 839
10907.13 813
10908.12 792
10909.10 807
10910.09 816
10911.08 811
10912.06 860
10913.05 839
10914.04 796
10915.02 837
10916.01 896
10917.00 853
10917.98 840
10918.97 892
10919.96 871
10920.94 858
10921.93 812
10922.92 815
10923.90 895
10924.89 854
10925.88 883
10926.86 890
10927.85 846
10928.84 910
10929.82 934
10930.81 900
10931.80 915
10932.79 867
10933.77 947
10934.76 993
10935.75 865
10936.74 887
10937.72 961
10938.71 944
10939.70 931
10940.69 891
10941.67 978
10942.66 1025
10943.65 1049
10944.64 1072
10945.63 982
10946.61 990
10947.60 1058
10948.59 1052
10949.58 1069
10950.57 1162
10951.55 1114
10952.54 1132
10953.53 1135
10954.52 1167
10955.51 1208
10956.49 1306
10957.48 1297
10958.47 1380
10959.46 1395
10960.45 1405
10961.44 1449
10962.43 1446
10963.41 1385
10964.40 1341
10965.39 1308
10966.38 1321
10967.37 1190
10968.36 1165
10969.35 1102
10970.34 1043
10971.33 1058
10972.31 1087
10973.30 1091
10974.29 1106
10975.28 1120
10976.27 1089
10977.26 1136
10978.25 1066
10979.24 992
10980.23 985
10981.22 1130
10982.21 1151
10983.20 1173
10984.19 1147
10985.18 1133
10986.17 1138
10987.16 1184
10988.15 1161
10989.14 1144
10990.13 1179
10991.12 1209
10992.11 1217
10993.10 1242
10994.09 1296
10995.08 1370
10996.07 1374
10997.06 1517
10998.05 1730
10999.04 1775
11000.03 1907
11001.02 2087
11002.01 2035
11003.00 2059
11003.99 1980
11004.98 1885
11005.97 1727
11006.96 1585
11007.95 1442
11008.94 1398
11009.93 1219
11010.92 1146
11011.91 1075
11012.91 1050
11013.90 1087
11014.89 1075
11015.88 1003
11016.87 1041
11017.86 1006
11018.85 933
11019.84 1003
11020.83 997
11021.83 939
11022.82 1013
11023.81 922
11024.80 939
11025.79 890
11026.78 942
11027.77 959
11028.77 961
11029.76 948
11030.75 1016
11031.74 987
11032.73 980
11033.72 989
11034.72 913
11035.71 937
11036.70 990
11037.69 1013
11038.68 941
11039.68 964
11040.67 949
11041.66 874
11042.65 884
11043.65 844
11044.64 891
11045.63 871
11046.62 917
11047.62 861
11048.61 860
11049.60 849
11050.59 875
11051.59 797
11052.58 793
11053.57 821
11054.56 800
11055.56 819
11056.55 817
11057.54 798
11058.54 819
11059.53 787
11060.52 789
11061.51 834
11062.51 840
11063.50 804
11064.49 758
11065.49 766
11066.48 779
11067.47 812
11068.47 829
11069.46 839
11070.45 791
11071.45 826
11072.44 815
11073.44 809
11074.43 790
11075.42 792
11076.42 791
11077.41 809
11078.40 860
11079.40 795
11080.39 808
11081.39 766
11082.38 718
11083.37 812
11084.37 794
11085.36 791
11086.36 810
11087.35 799
11088.35 774
11089.34 818
11090.33 798
11091.33 779
11092.32 779
11093.32 774
11094.31 762
11095.31 719
11096.30 789
11097.30 779
11098.29 751
11099.29 727
11100.28 742
11101.28 749
11102.27 707
11103.27 754
11104.26 813
11105.26 726
11106.25 751
11107.25 761
11108.24 832
11109.24 756
11110.23 724
11111.23 739
11112.22 680
11113.22 796
11114.21 760
11115.21 722
11116.20 776
11117.20 749
11118.20 725
11119.19 752
11120.19 696
11121.18 750
11122.18 769
11123.17 724
11124.17 747
11125.17 765
11126.16 779
11127.16 814
11128.15 734
11129.15 770
11130.15 707
11131.14 737
11132.14 746
11133.14 710
11134.13 682
11135.13 688
11136.13 724
11137.12 647
11138.12 731
11139.11 689
11140.11 702
11141.11 689
11142.10 738
11143.10 753
11144.10 724
11145.10 714
11146.09 711
11147.09 755
11148.09 731
11149.08 777
11150.08 731
11151.08 638
11152.07 642
11153.07 694
11154.07 671
11155.07 689
11156.06 656
11157.06 668
11158.06 711
11159.06 664
11160.05 687
11161.05 709
11162.05 692
11163.05 653
11164.04 683
11165.04 672
11166.04 670
11167.04 699
11168.04 710
11169.03 696
11170.03 668
11171.03 625
11172.03 610
11173.03 650
11174.02 693
11175.02 673
11176.02 607
11177.02 642
11178.02 609
11179.02 619
11180.01 616
11181.01 645
11182.01 633
11183.01 616
11184.01 612
11185.01 623
11186.00 592
11187.00 644
11188.00 602
11189.00 668
11190.00 736
11191.00 719
11192.00 656
11193.00 595
11194.00 633
11195.00 671
11195.99 696
11196.99 668
11197.99 666
11198.99 623
11199.99 640
11200.99 628
11201.99 666
11202.99 677
11203.99 650
11204.99 641
11205.99 629
11206.99 643
11207.99 609
11208.99 564
11209.99 615
11210.99 649
11211.99 641
11212.99 651
11213.99 598
11214.99 668
11215.99 627
11216.99 652
11217.99 638
11218.99 595
11219.99 616
11220.99 583
11221.99 577
11222.99 616
11223.99 620
11224.99 615
11225.99 597
11226.99 573
11227.99 571
11228.99 553
11229.99 621
11230.99 621
11231.99 590
11232.99 629
11233.99 624
11235.00 666
11236.00 654
11237.00 652
11238.00 554
11239.00 572
11240.00 594
11241.00 627
11242.00 647
11243.00 665
11244.01 622
11245.01 645
11246.01 689
11247.01 612
11248.01 652
11249.01 627
11250.01 645
11251.02 648
11252.02 622
11253.02 614
11254.02 583
11255.02 552
11256.02 609
11257.03 600
11258.03 592
11259.03 621
11260.03 679
11261.03 665
11262.04 637
11263.04 645
11264.04 618
11265.04 565
11266.05 584
11267.05 689
11268.05 708
11269.05 673
11270.05 654
11271.06 646
11272.06 679
11273.06 641
11274.07 662
11275.07 678
11276.07 642
11277.07 770
11278.08 745
11279.08 769
11280.08 790
11281.08 689
11282.09 766
11283.09 761
11284.09 796
11285.10 742
11286.10 711
11287.10 681
11288.11 639
11289.11 646
11290.11 656
11291.12 662
11292.12 648
11293.12 631
11294.13 630
11295.13 615
11296.13 615
11297.14 616
11298.14 634
11299.15 692
11300.15 682
11301.15 646
11302.16 705
11303.16 646
11304.16 630
11305.17 637
11306.17 676
11307.18 653
11308.18 625
11309.19 668
11310.19 617
11311.19 689
11312.20 776
11313.20 640
11314.21 663
11315.21 637
11316.22 656
11317.22 649
11318.23 605
11319.23 633
11320.23 683
11321.24 678
11322.24 692
11323.25 675
11324.25 674
11325.26 601
11326.26 636
11327.27 697
11328.27 673
11329.28 676
11330.28 637
11331.29 670
11332.29 685
11333.30 676
11334.30 648
11335.31 661
11336.32 761
11337.32 722
11338.33 739
11339.33 737
11340.34 774
11341.34 783
11342.35 854
11343.35 859
11344.36 798
11345.37 774
11346.37 781
11347.38 792
11348.38 765
11349.39 767
11350.40 708
11351.40 689
11352.41 615
11353.41 666
11354.42 702
11355.43 661
11356.43 690
11357.44 609
11358.45 663
11359.45 685
11360.46 680
11361.46 615
11362.47 595
11363.48 625
11364.48 616
11365.49 646
11366.50 643
11367.51 590
11368.51 586
11369.52 594
11370.53 615
11371.53 630
11372.54 611
11373.55 676
11374.55 684
11375.56 645
11376.57 652
11377.58 648
11378.58 626
11379.59 603
11380.60 624
11381.60 578
11382.61 597
11383.62 585
11384.63 630
11385.63 667
11386.64 647
11387.65 607
11388.66 640
11389.67 626
11390.67 593
11391.68 545
11392.69 584
11393.70 679
11394.71 640
11395.71 648
11396.72 602
11397.73 568
11398.74 601
11399.75 623
11400.75 529
11401.76 569
11402.77 586
11403.78 528
11404.79 594
11405.80 578
11406.80 619
11407.81 635
11408.82 563
11409.83 562
11410.84 582
11411.85 580
11412.86 541
11413.87 571
11414.87 633
11415.88 564
11416.89 620
11417.90 597
11418.91 569
11419.92 535
11420.93 544
11421.94 664
11422.95 618
11423.96 588
11424.97 596
11425.98 630
11426.98 622
11427.99 580
11429.00 611
11430.01 582
11431.02 591
11432.03 588
11433.04 557
11434.05 608
11435.06 569
11436.07 581
11437.08 556
11438.09 565
11439.10 563
11440.11 548
11441.12 577
11442.13 564
11443.14 582
11444.15 523
11445.16 546
11446.17 578
11447.18 575
11448.19 586
11449.20 507
11450.21 554
11451.22 572
11452.23 542
11453.25 603
11454.26 601
11455.27 590
11456.28 638
11457.29 648
11458.30 574
11459.31 580
11460.32 593
11461.33 596
11462.34 581
11463.35 576
11464.36 573
11465.38 555
11466.39 610
11467.40 577
11468.41 602
11469.42 609
11470.43 596
11471.44 630
11472.46 604
11473.47 614
11474.48 601
11475.49 646
11476.50 620
11477.51 610
11478.52 638
11479.54 631
11480.55 603
11481.56 542
11482.57 581
11483.58 587
11484.60 609
11485.61 630
11486.62 554
11487.63 642
11488.64 628
11489.66 611
11490.67 620
11491.68 693
11492.69 633
11493.71 617
11494.72 610
11495.73 649
11496.74 599
11497.76 664
11498.77 662
11499.78 628
11500.79 561
11501.81 629
11502.82 692
11503.83 636
11504.84 630
11505.86 621
11506.87 657
11507.88 579
11508.90 529
11509.91 635
11510.92 590
11511.94 621
11512.95 607
11513.96 612
11514.98 607
11515.99 610
11517.00 575
11518.02 596
11519.03 594
11520.04 612
11521.06 633
11522.07 593
11523.08 694
11524.10 694
11525.11 692
11526.13 643
11527.14 633
11528.15 677
11529.17 635
11530.18 604
11531.20 663
11532.21 743
11533.22 686
11534.24 639
11535.25 687
11536.27 656
11537.28 583
11538.29 636
11539.31 656
11540.32 664
11541.34 684
11542.35 676
11543.37 722
11544.38 673
11545.40 667
11546.41 750
11547.43 707
11548.44 646
11549.46 679
11550.47 739
11551.49 701
11552.50 676
11553.52 726
11554.53 704
11555.55 724
11556.56 753
11557.58 718
11558.59 745
11559.61 735
11560.62 723
11561.64 741
11562.65 751
11563.67 709
11564.68 697
11565.70 703
11566.71 763
11567.73 768
11568.75 766
11569.76 778
11570.78 811
11571.79 797
11572.81 755
11573.83 776
11574.84 811
11575.86 846
11576.87 845
11577.89 812
11578.91 879
11579.92 937
11580.94 1075
11581.95 1072
11582.97 988
11583.99 955
11585.00 976
11586.02 1028
11587.04 1043
11588.05 1072
11589.07 993
11590.09 1017
11591.10 1144
11592.12 1201
11593.14 1152
11594.15 1199
11595.17 1359
11596.19 1492
11597.20 1709
11598.22 1904
11599.24 2043
11600.25 2082
11601.27 2266
11602.29 2309
11603.31 2231
11604.32 2171
11605.34 1934
11606.36 1662
11607.38 1510
11608.39 1301
11609.41 1264
11610.43 1176
11611.45 986
11612.46 1028
11613.48 958
11614.50 961
11615.52 911
11616.53 882
11617.55 862
11618.57 818
11619.59 905
11620.61 874
11621.62 747
11622.64 824
11623.66 849
11624.68 812
11625.70 830
11626.71 787
11627.73 799
11628.75 856
11629.77 810
11630.79 796
11631.81 817
11632.82 786
11633.84 777
11634.86 787
11635.88 780
11636.90 841
11637.92 781
11638.94 825
11639.96 905
11640.97 875
11641.99 880
11643.01 789
11644.03 753
11645.05 733
11646.07 711
11647.09 684
11648.11 716
11649.13 714
11650.15 718
11651.17 722
11652.18 712
11653.20 728
11654.22 682
11655.24 665
11656.26 687
11657.28 706
11658.30 649
11659.32 667
11660.34 686
11661.36 756
11662.38 680
11663.40 623
11664.42 715
11665.44 732
11666.46 695
11667.48 646
11668.50 685
11669.52 771
11670.54 762
11671.56 756
11672.58 752
11673.60 755
11674.62 771
11675.64 749
11676.66 795
11677.68 749
11678.70 758
11679.72 763
11680.74 785
11681.77 832
11682.79 782
11683.81 698
11684.83 700
11685.85 767
11686.87 725
11687.89 727
11688.91 701
11689.93 677
11690.95 703
11691.97 704
11693.00 724
11694.02 717
11695.04 690
11696.06 701
11697.08 746
11698.10 656
11699.12 655
11700.14 665
11701.17 702
11702.19 712
11703.21 703
11704.23 663
11705.25 763
11706.27 723
11707.30 671
11708.32 687
11709.34 668
11710.36 677
11711.38 682
11712.41 652
11713.43 621
11714.45 600
11715.47 641
11716.49 653
11717.52 660
11718.54 650
11719.56 701
11720.58 645
11721.61 597
11722.63 606
11723.65 648
11724.67 680
11725.70 665
11726.72 600
11727.74 644
11728.76 636
11729.79 652
11730.81 601
11731.83 585
11732.86 627
11733.88 582
11734.90 580
11735.92 635
11736.95 658
11737.97 589
11738.99 543
11740.02 576
11741.04 607
11742.06 648
11743.09 628
11744.11 656
11745.13 624
11746.16 624
11747.18 603
11748.20 607
11749.23 617
11750.25 603
11751.27 646
11752.30 654
11753.32 624
11754.35 604
11755.37 611
11756.39 611
11757.42 607
11758.44 594
11759.47 548
11760.49 572
11761.51 583
11762.54 629
11763.56 552
11764.59 551
11765.61 560
11766.64 612
11767.66 608
11768.68 626
11769.71 626
11770.73 579
11771.76 599
11772.78 608
11773.81 660
11774.83 670
11775.86 575
11776.88 582
11777.91 548
11778.93 535
11779.96 561
11780.98 576
11782.01 593
11783.03 552
11784.06 560
11785.08 622
11786.11 588
11787.13 581
11788.16 573
11789.18 625
11790.21 586
11791.23 611
11792.26 590
11793.28 590
11794.31 568
11795.34 546
11796.36 558
11797.39 556
11798.41 523
11799.44 529
11800.46 564
11801.49 543
11802.52 545
11803.54 515
11804.57 550
11805.59 586
11806.62 572
11807.65 568
11808.67 599
11809.70 547
11810.73 551
11811.75 576
11812.78 625
11813.80 578
11814.83 527
11815.86 570
11816.88 578
11817.91 580
11818.94 573
11819.96 534
11820.99 538
11822.02 532
11823.04 580
11824.07 596
11825.10 588
11826.13 614
11827.15 608
11828.18 586
11829.21 597
11830.23 601
11831.26 575
11832.29 656
11833.32 642
11834.34 595
11835.37 616
11836.40 630
11837.42 611
11838.45 563
11839.48 537
11840.51 545
11841.54 616
11842.56 587
11843.59 582
11844.62 601
11845.65 602
11846.67 593
11847.70 566
11848.73 574
11849.76 543
11850.79 563
11851.81 572
11852.84 581
11853.87 563
11854.90 604
11855.93 549
11856.95 571
11857.98 580
11859.01 600
11860.04 585
11861.07 577
11862.10 649
11863.13 645
11864.15 596
11865.18 603
11866.21 610
11867.24 586
11868.27 624
11869.30 578
11870.33 592
11871.36 605
11872.38 590
11873.41 632
11874.44 645
11875.47 643
11876.50 678
11877.53 691
11878.56 590
11879.59 654
11880.62 655
11881.65 652
11882.68 670
11883.71 696
11884.74 643
11885.77 655
11886.80 630
11887.82 640
11888.85 618
11889.88 679
11890.91 678
11891.94 641
11892.97 616
11894.00 659
11895.03 626
11896.06 702
11897.09 674
11898.12 652
11899.15 724
11900.18 734
11901.21 769
11902.24 733
11903.27 822
11904.31 763
11905.34 800
11906.37 808
11907.40 748
11908.43 724
11909.46 814
11910.49 800
11911.52 819
11912.55 725
11913.58 797
11914.61 749
11915.64 716
11916.67 686
11917.70 659
11918.73 705
11919.77 730
11920.80 749
11921.83 692
11922.86 702
11923.89 735
11924.92 798
11925.95 756
11926.98 751
11928.02 821
11929.05 885
11930.08 872
11931.11 889
11932.14 1066
11933.17 1067
11934.21 981
11935.24 995
11936.27 1001
11937.30 987
11938.33 927
11939.36 832
11940.40 777
11941.43 770
11942.46 794
11943.49 788
11944.52 773
11945.56 710
11946.59 759
11947.62 718
11948.65 710
11949.69 626
11950.72 646
11951.75 651
11952.78 653
11953.82 674
11954.85 608
11955.88 609
11956.91 631
11957.95 662
11958.98 677
11960.01 667
11961.04 612
11962.08 614
11963.11 664
11964.14 613
11965.18 648
11966.21 658
11967.24 649
11968.27 640
11969.31 583
11970.34 640
11971.37 669
11972.41 697
11973.44 625
11974.47 663
11975.51 669
11976.54 691
11977.58 666
11978.61 642
11979.64 641
11980.68 670
11981.71 580
11982.74 632
11983.78 643
11984.81 641
11985.85 623
11986.88 596
11987.91 625
11988.95 670
11989.98 712
11991.02 671
11992.05 646
11993.08 667
11994.12 640
11995.15 684
11996.19 644
11997.22 633
11998.26 636
11999.29 610
12000.32 637
12001.36 710
12002.39 738
12003.43 642
12004.46 616
12005.50 645
12006.53 678
12007.57 679
12008.60 664
12009.64 686
12010.67 677
12011.71 720
12012.74 739
12013.78 690
12014.81 806
12015.85 744
12016.88 698
12017.92 740
12018.95 747
12019.99 702
12021.02 743
12022.06 784
12023.10 749
12024.13 793
12025.17 747
12026.20 801
12027.24 802
12028.27 705
12029.31 729
12030.34 722
12031.38 693
12032.42 686
12033.45 699
12034.49 712
12035.52 718
12036.56 725
12037.60 713
12038.63 684
12039.67 731
12040.71 714
12041.74 701
12042.78 728
12043.81 721
12044.85 621
12045.89 648
12046.92 760
12047.96 633
12049.00 635
12050.03 700
12051.07 752
12052.11 724
12053.14 710
12054.18 713
12055.22 755
12056.25 764
12057.29 674
12058.33 681
12059.37 690
12060.40 735
12061.44 670
12062.48 715
12063.51 692
12064.55 720
12065.59 723
12066.63 679
12067.66 667
12068.70 653
12069.74 677
12070.78 687
12071.81 634
12072.85 619
12073.89 672
12074.93 662
12075.97 671
12077.00 683
12078.04 697
12079.08 725
12080.12 727
12081.15 688
12082.19 739
12083.23 703
12084.27 673
12085.31 686
12086.35 692
12087.38 656
12088.42 689
12089.46 671
12090.50 765
12091.54 742
12092.58 646
12093.61 691
12094.65 685
12095.69 678
12096.73 701
12097.77 793
12098.81 699
12099.85 757
12100.89 794
12101.92 769
12102.96 814
12104.00 780
12105.04 788
12106.08 766
12107.12 789
12108.16 796
12109.20 808
12110.24 733
12111.28 699
12112.32 724
12113.36 686
12114.39 642
12115.43 615
12116.47 636
12117.51 656
12118.55 647
12119.59 595
12120.63 580
12121.67 600
12122.71 617
12123.75 611
12124.79 640
12125.83 634
12126.87 609
12127.91 592
12128.95 556
12129.99 632
12131.03 570
12132.07 589
12133.11 665
12134.15 630
12135.19 589
12136.23 558
12137.27 610
12138.31 625
12139.35 586
12140.40 611
12141.44 557
12142.48 594
12143.52 589
12144.56 552
12145.60 606
12146.64 644
12147.68 600
12148.72 625
12149.76 570
12150.80 613
12151.84 580
12152.89 556
12153.93 582
12154.97 630
12156.01 556
12157.05 627
12158.09 633
12159.13 609
12160.17 551
12161.22 568
12162.26 666
12163.30 569
12164.34 547
12165.38 574
12166.42 594
12167.47 594
12168.51 506
12169.55 519
12170.59 540
12171.63 562
12172.67 581
12173.72 556
12174.76 611
12175.80 597
12176.84 548
12177.89 550
12178.93 521
12179.97 568
12181.01 578
12182.05 584
12183.10 595
12184.14 614
12185.18 575
12186.22 592
12187.27 576
12188.31 554
12189.35 557
12190.39 575
12191.44 537
12192.48 536
12193.52 542
12194.57 579
12195.61 514
12196.65 523
12197.69 530
12198.74 554
12199.78 538
12200.82 604
12201.87 590
12202.91 579
12203.95 566
12205.00 627
12206.04 614
12207.08 555
12208.13 541
12209.17 541
12210.21 594
12211.26 518
12212.30 558
12213.35 553
12214.39 563
12215.43 553
12216.48 609
12217.52 583
12218.56 625
12219.61 566
12220.65 560
12221.70 554
12222.74 624
12223.78 594
12224.83 547
12225.87 494
12226.92 549
12227.96 551
12229.01 608
12230.05 554
12231.10 564
12232.14 584
12233.18 569
12234.23 519
12235.27 565
12236.32 547
12237.36 523
12238.41 512
12239.45 547
12240.50 546
12241.54 559
12242.59 573
12243.63 550
12244.68 544
12245.72 511
12246.77 526
12247.81 523
12248.86 473
12249.90 508
12250.95 491
12251.99 512
12253.04 500
12254.08 516
12255.13 529
12256.18 475
12257.22 516
12258.27 579
12259.31 549
12260.36 556
12261.40 553
12262.45 552
12263.50 549
12264.54 529
12265.59 526
12266.63 510
12267.68 570
12268.73 500
12269.77 461
12270.82 464
12271.86 538
12272.91 485
12273.96 491
12275.00 473
12276.05 489
12277.10 494
12278.14 495
12279.19 546
12280.23 504
12281.28 550
12282.33 503
12283.37 514
12284.42 546
12285.47 510
12286.52 489
12287.56 500
12288.61 540
12289.66 511
12290.70 542
12291.75 499
12292.80 545
12293.84 492
12294.89 501
12295.94 490
12296.99 511
12298.03 519
12299.08 513
12300.13 542
12301.18 523
12302.22 562
12303.27 548
12304.32 557
12305.37 488
12306.41 468
12307.46 509
12308.51 494
12309.56 536
12310.60 540
12311.65 500
12312.70 485
12313.75 490
12314.80 481
12315.84 469
12316.89 505
12317.94 531
12318.99 495
12320.04 526
12321.09 502
12322.13 470
12323.18 513
12324.23 510
12325.28 517
12326.33 517
12327.38 534
12328.42 592
12329.47 494
12330.52 564
12331.57 469
12332.62 484
12333.67 499
12334.72 455
12335.77 484
12336.82 517
12337.86 539
12338.91 511
12339.96 506
12341.01 471
12342.06 501
12343.11 448
12344.16 493
12345.21 484
12346.26 498
12347.31 481
12348.36 545
12349.41 489
12350.46 509
12351.51 476
12352.56 500
12353.60 458
12354.65 437
12355.70 450
12356.75 491
12357.80 495
12358.85 500
12359.90 508
12360.95 496
12362.00 503
12363.05 506
12364.10 510
12365.15 493
12366.20 519
12367.25 563
12368.31 533
12369.36 507
12370.41 565
12371.46 539
12372.51 531
12373.56 490
12374.61 529
12375.66 543
12376.71 562
12377.76 507
12378.81 538
12379.86 543
12380.91 529
12381.96 560
12383.01 541
12384.07 523
12385.12 540
12386.17 557
12387.22 543
12388.27 502
12389.32 454
12390.37 476
12391.42 548
12392.47 522
12393.53 531
12394.58 543
12395.63 522
12396.68 510
12397.73 542
12398.78 522
12399.84 514
12400.89 505
12401.94 553
12402.99 525
12404.04 509
12405.09 526
12406.15 527
12407.20 552
12408.25 578
12409.30 557
12410.35 567
12411.41 540
12412.46 549
12413.51 537
12414.56 533
12415.62 541
12416.67 536
12417.72 545
12418.77 529
12419.83 556
12420.88 536
12421.93 530
12422.98 543
12424.04 533
12425.09 549
12426.14 483
12427.19 579
12428.25 564
12429.30 549
12430.35 582
12431.41 478
12432.46 492
12433.51 513
12434.57 546
12435.62 540
12436.67 547
12437.72 564
12438.78 566
12439.83 571
12440.88 552
12441.94 535
12442.99 524
12444.05 559
12445.10 554
12446.15 510
12447.21 571
12448.26 572
12449.31 572
12450.37 537
12451.42 560
12452.48 540
12453.53 563
12454.58 550
12455.64 579
12456.69 555
12457.75 611
12458.80 541
12459.85 531
12460.91 571
12461.96 542
12463.02 586
12464.07 536
12465.13 556
12466.18 566
12467.23 544
12468.29 594
12469.34 634
12470.40 620
12471.45 614
12472.51 573
12473.56 597
12474.62 680
12475.67 686
12476.73 631
12477.78 656
12478.84 646
12479.89 681
12480.95 650
12482.00 624
12483.06 672
12484.11 657
12485.17 694
12486.22 706
12487.28 739
12488.33 730
12489.39 781
12490.45 774
12491.50 904
12492.56 1037
12493.61 1083
12494.67 1126
12495.72 1154
12496.78 1305
12497.84 1285
12498.89 1276
12499.95 1189
12501.00 1095
12502.06 1084
12503.11 1048
12504.17 987
12505.23 906
12506.28 757
12507.34 769
12508.40 741
12509.45 714
12510.51 635
12511.56 674
12512.62 726
12513.68 671
12514.73 643
12515.79 694
12516.85 699
12517.90 595
12518.96 660
12520.02 612
12521.07 645
12522.13 603
12523.19 693
12524.24 650
12525.30 705
12526.36 610
12527.42 608
12528.47 617
12529.53 624
12530.59 620
12531.64 633
12532.70 680
12533.76 673
12534.82 677
12535.87 697
12536.93 635
12537.99 671
12539.05 641
12540.10 666
12541.16 712
12542.22 685
12543.28 667
12544.34 646
12545.39 634
12546.45 609
12547.51 587
12548.57 608
12549.62 640
12550.68 643
12551.74 658
12552.80 599
12553.86 617
12554.92 678
12555.97 649
12557.03 689
12558.09 681
12559.15 691
12560.21 644
12561.27 655
12562.32 657
12563.38 641
12564.44 733
12565.50 690
12566.56 697
12567.62 660
12568.68 674
12569.74 708
12570.79 713
12571.85 762
12572.91 724
12573.97 782
12575.03 866
12576.09 883
12577.15 842
12578.21 894
12579.27 839
12580.33 836
12581.39 851
12582.45 806
12583.50 776
12584.56 732
12585.62 774
12586.68 709
12587.74 760
12588.80 794
12589.86 795
12590.92 822
12591.98 732
12593.04 744
12594.10 776
12595.16 809
12596.22 773
12597.28 772
12598.34 724
12599.40 723
12600.46 718
12601.52 695
12602.58 735
12603.64 723
12604.70 689
12605.76 671
12606.82 736
12607.88 708
12608.94 624
12610.01 649
12611.07 627
12612.13 615
12613.19 676
12614.25 702
12615.31 671
12616.37 679
12617.43 721
12618.49 736
12619.55 744
12620.61 705
12621.67 638
12622.74 664
12623.80 694
12624.86 710
12625.92 646
12626.98 692
12628.04 670
12629.10 639
12630.16 683
12631.23 682
12632.29 684
12633.35 639
12634.41 661
12635.47 673
12636.53 634
12637.60 701
12638.66 678
12639.72 685
12640.78 672
12641.84 681
12642.90 687
12643.97 697
12645.03 710
12646.09 716
12647.15 766
12648.22 716
12649.28 712
12650.34 734
12651.40 692
12652.46 738
12653.53 765
12654.59 792
12655.65 822
12656.71 815
12657.78 819
12658.84 826
12659.90 821
12660.96 792
12662.03 844
12663.09 908
12664.15 864
12665.22 821
12666.28 843
12667.34 808
12668.41 777
12669.47 791
12670.53 819
12671.59 790
12672.66 779
12673.72 768
12674.78 853
12675.85 835
12676.91 799
12677.97 764
12679.04 816
12680.10 876
12681.16 805
12682.23 821
12683.29 941
12684.36 825
12685.42 835
12686.48 824
12687.55 838
12688.61 871
12689.67 834
12690.74 902
12691.80 856
12692.87 892
12693.93 857
12695.00 857
12696.06 849
12697.12 915
12698.19 893
12699.25 905
12700.32 922
12701.38 879
12702.45 945
12703.51 902
12704.57 911
12705.64 900
12706.70 939
12707.77 861
12708.83 866
12709.90 807
12710.96 785
12712.03 767
12713.09 774
12714.16 782
12715.22 808
12716.29 825
12717.35 840
12718.42 752
12719.48 758
12720.55 775
12721.61 769
12722.68 739
12723.74 750
12724.81 824
12725.87 783
12726.94 764
12728.01 766
12729.07 674
12730.14 694
12731.20 686
12732.27 701
12733.33 665
12734.40 744
12735.47 728
12736.53 742
12737.60 719
12738.66 677
12739.73 685
12740.80 705
12741.86 665
12742.93 632
12743.99 688
12745.06 668
12746.13 616
12747.19 614
12748.26 673
12749.33 669
12750.39 673
12751.46 707
12752.53 656
12753.59 675
12754.66 707
12755.73 644
12756.79 603
12757.86 570
12758.93 624
12759.99 638
12761.06 638
12762.13 581
12763.19 660
12764.26 639
12765.33 574
12766.39 628
12767.46 580
12768.53 622
12769.60 607
12770.66 601
12771.73 613
12772.80 588
12773.87 650
12774.93 625
12776.00 577
12777.07 595
12778.14 548
12779.20 575
12780.27 545
12781.34 582
12782.41 529
12783.47 555
12784.54 589
12785.61 660
12786.68 650
12787.75 617
12788.81 618
12789.88 584
12790.95 567
12792.02 556
12793.09 598
12794.16 582
12795.22 556
12796.29 556
12797.36 561
12798.43 595
12799.50 571
12800.57 528
12801.64 564
12802.70 626
12803.77 580
12804.84 592
12805.91 555
12806.98 560
12808.05 562
12809.12 477
12810.19 569
12811.25 571
12812.32 504
12813.39 563
12814.46 518
12815.53 551
12816.60 575
12817.67 613
12818.74 602
12819.81 563
12820.88 594
12821.95 560
12823.02 589
12824.09 557
12825.16 588
12826.23 565
12827.30 520
12828.36 542
12829.43 590
12830.50 543
12831.57 573
12832.64 521
12833.71 572
12834.78 550
12835.85 534
12836.92 547
12837.99 559
12839.06 532
12840.13 516
12841.21 520
12842.28 571
12843.35 582
12844.42 509
12845.49 541
12846.56 523
12847.63 556
12848.70 518
12849.77 521
12850.84 537
12851.91 549
12852.98 508
12854.05 511
12855.12 511
12856.19 550
12857.26 566
12858.34 555
12859.41 534
12860.48 519
12861.55 501
12862.62 490
12863.69 484
12864.76 511
12865.83 490
12866.91 459
12867.98 461
12869.05 474
12870.12 508
12871.19 500
12872.26 534
12873.33 464
12874.41 475
12875.48 500
12876.55 517
12877.62 494
12878.69 531
12879.76 546
12880.84 529
12881.91 518
12882.98 540
12884.05 545
12885.12 478
12886.20 451
12887.27 450
12888.34 495
12889.41 477
12890.49 454
12891.56 451
12892.63 508
12893.70 506
12894.78 489
12895.85 479
12896.92 451
12897.99 451
12899.07 496
12900.14 478
12901.21 477
12902.28 466
12903.36 489
12904.43 466
12905.50 437
12906.58 462
12907.65 465
12908.72 523
12909.80 487
12910.87 483
12911.94 473
12913.02 497
12914.09 528
12915.16 444
12916.24 494
12917.31 517
12918.38 462
12919.46 482
12920.53 473
12921.60 480
12922.68 447
12923.75 440
12924.82 452
12925.90 498
12926.97 463
12928.05 501
12929.12 491
12930.19 434
12931.27 492
12932.34 485
12933.42 512
12934.49 516
12935.56 520
12936.64 509
12937.71 494
12938.79 473
12939.86 494
12940.94 509
12942.01 508
12943.08 498
12944.16 471
12945.23 449
12946.31 492
12947.38 525
12948.46 511
12949.53 451
12950.61 481
12951.68 478
12952.76 476
12953.83 443
12954.91 466
12955.98 429
12957.06 494
12958.13 508
12959.21 502
12960.28 489
12961.36 479
12962.43 462
12963.51 455
12964.58 483
12965.66 475
12966.74 476
12967.81 533
12968.89 535
12969.96 518
12971.04 461
12972.11 489
12973.19 528
12974.27 535
12975.34 510
12976.42 481
12977.49 490
12978.57 486
12979.65 488
12980.72 495
12981.80 520
12982.87 483
12983.95 542
12985.03 504
12986.10 527
12987.18 496
12988.26 435
12989.33 522
12990.41 506
12991.48 538
12992.56 520
12993.64 486
12994.71 468
12995.79 462
12996.87 499
12997.94 479
12999.02 467
13000.10 522
13001.18 528
13002.25 506
13003.33 441
13004.41 488
13005.48 493
13006.56 498
13007.64 520
13008.72 501
13009.79 511
13010.87 493
13011.95 505
13013.02 508
13014.10 544
13015.18 514
13016.26 521
13017.33 521
13018.41 503
13019.49 518
13020.57 496
13021.65 526
13022.72 521
13023.80 508
13024.88 547
13025.96 516
13027.04 531
13028.11 543
13029.19 527
13030.27 539
13031.35 482
13032.43 510
13033.50 499
13034.58 473
13035.66 509
13036.74 533
13037.82 521
13038.90 522
13039.98 529
13041.05 518
13042.13 519
13043.21 459
13044.29 497
13045.37 537
13046.45 518
13047.53 544
13048.61 518
13049.68 528
13050.76 558
13051.84 490
13052.92 502
13054.00 503
13055.08 511
13056.16 478
13057.24 502
13058.32 519
13059.40 505
13060.48 545
13061.56 497
13062.64 461
13063.71 481
13064.79 432
13065.87 409
13066.95 466
13068.03 493
13069.11 468
13070.19 464
13071.27 508
13072.35 481
13073.43 463
13074.51 481
13075.59 500
13076.67 459
13077.75 505
13078.83 459
13079.91 453
13080.99 469
13082.07 412
13083.15 455
13084.23 475
13085.31 473
13086.40 486
13087.48 476
13088.56 462
13089.64 482
13090.72 486
13091.80 452
13092.88 476
13093.96 475
13095.04 433
13096.12 405
13097.20 492
13098.28 501
13099.36 467
13100.45 454
13101.53 454
13102.61 464
13103.69 507
13104.77 510
13105.85 466
13106.93 458
13108.01 423
13109.10 459
13110.18 438
13111.26 478
13112.34 444
13113.42 480
13114.50 485
13115.58 471
13116.67 478
13117.75 481
13118.83 507
13119.91 478
13120.99 480
13122.08 426
13123.16 454
13124.24 446
13125.32 457
13126.40 473
13127.49 458
13128.57 458
13129.65 487
13130.73 440
13131.82 433
13132.90 462
13133.98 448
13135.06 413
13136.15 422
13137.23 478
13138.31 442
13139.39 423
13140.48 415
13141.56 463
13142.64 470
13143.72 473
13144.81 478
13145.89 473
13146.97 491
13148.06 471
13149.14 444
13150.22 437
13151.31 478
13152.39 436
13153.47 470
13154.56 399
13155.64 392
13156.72 477
13157.81 455
13158.89 462
13159.97 475
13161.06 484
13162.14 543
13163.22 522
13164.31 505
13165.39 460
13166.47 467
13167.56 464
13168.64 460
13169.73 441
13170.81 437
13171.89 424
13172.98 440
13174.06 458
13175.15 455
13176.23 470
13177.31 460
13178.40 436
13179.48 448
13180.57 456
13181.65 418
13182.74 417
13183.82 467
13184.91 455
13185.99 452
13187.07 422
13188.16 467
13189.24 394
13190.33 407
13191.41 485
13192.50 452
13193.58 461
13194.67 482
13195.75 473
13196.84 477
13197.92 438
13199.01 453
13200.09 481
13201.18 492
13202.26 455
13203.35 432
13204.44 413
13205.52 467
13206.61 472
13207.69 432
13208.78 446
13209.86 430
13210.95 489
13212.03 456
13213.12 440
13214.21 446
13215.29 478
13216.38 437
13217.46 424
13218.55 470
13219.63 450
13220.72 469
13221.81 482
13222.89 453
13223.98 437
13225.07 418
13226.15 491
13227.24 511
13228.32 500
13229.41 470
13230.50 427
13231.58 443
13232.67 422
13233.76 447
13234.84 406
13235.93 426
13237.02 454
13238.10 457
13239.19 444
13240.28 453
13241.36 449
13242.45 431
13243.54 457
13244.62 441
13245.71 455
13246.80 463
13247.89 417
13248.97 438
13250.06 499
13251.15 453
13252.23 476
13253.32 495
13254.41 445
13255.50 443
13256.58 442
13257.67 425
13258.76 430
13259.85 464
13260.94 471
13262.02 453
13263.11 469
13264.20 464
13265.29 467
13266.37 462
13267.46 497
13268.55 425
13269.64 456
13270.73 513
13271.81 469
13272.90 437
13273.99 494
13275.08 494
13276.17 457
13277.26 490
13278.34 495
13279.43 452
13280.52 476
13281.61 445
13282.70 438
13283.79 472
13284.88 492
13285.96 463
13287.05 489
13288.14 474
13289.23 469
13290.32 495
13291.41 477
13292.50 520
13293.59 509
13294.68 511
13295.76 492
13296.85 485
13297.94 507
13299.03 500
13300.12 518
13301.21 465
13302.30 489
13303.39 520
13304.48 571
13305.57 560
13306.66 564
13307.75 587
13308.84 504
13309.93 581
13311.02 550
13312.11 534
13313.20 533
13314.29 530
13315.38 495
13316.47 524
13317.56 556
13318.65 512
13319.74 528
13320.83 512
13321.92 589
13323.01 530
13324.10 489
13325.19 522
13326.28 512
13327.37 547
13328.46 543
13329.55 532
13330.64 460
13331.73 499
13332.82 535
13333.91 515
13335.00 545
13336.09 568
13337.18 515
13338.27 527
13339.37 531
13340.46 610
13341.55 527
13342.64 511
13343.73 518
13344.82 531
13345.91 530
13347.00 497
13348.09 519
13349.19 475
13350.28 533
13351.37 538
13352.46 508
13353.55 501
13354.64 511
13355.73 601
13356.83 596
13357.92 584
13359.01 576
13360.10 609
13361.19 586
13362.28 579
13363.38 558
13364.47 580
13365.56 556
13366.65 566
13367.74 539
13368.84 587
13369.93 595
13371.02 593
13372.11 601
13373.21 578
13374.30 588
13375.39 587
13376.48 595
13377.58 585
13378.67 578
13379.76 566
13380.85 562
13381.95 498
13383.04 493
13384.13 503
13385.22 540
13386.32 477
13387.41 495
13388.50 552
13389.60 478
13390.69 430
13391.78 514
13392.87 513
13393.97 471
13395.06 461
13396.15 517
13397.25 490
13398.34 495
13399.43 495
13400.53 462
13401.62 524
13402.71 485
13403.81 513
13404.90 514
13406.00 479
13407.09 482
13408.18 512
13409.28 534
13410.37 468
13411.46 528
13412.56 505
13413.65 498
13414.75 511
13415.84 459
13416.93 535
13418.03 513
13419.12 508
13420.22 452
13421.31 506
13422.41 528
13423.50 505
13424.59 475
13425.69 487
13426.78 452
13427.88 508
13428.97 533
13430.07 514
13431.16 502
13432.26 524
13433.35 503
13434.45 502
13435.54 534
13436.64 551
13437.73 511
13438.82 527
13439.92 490
13441.02 510
13442.11 526
13443.21 547
13444.30 544
13445.40 513
13446.49 516
13447.59 541
13448.68 567
13449.78 575
13450.87 540
13451.97 554
13453.06 522
13454.16 544
13455.25 563
13456.35 537
13457.45 562
13458.54 567
13459.64 537
13460.73 588
13461.83 603
13462.93 554
13464.02 539
13465.12 625
13466.21 567
13467.31 582
13468.41 586
13469.50 562
13470.60 550
13471.70 558
13472.79 552
13473.89 570
13474.98 557
13476.08 595
13477.18 560
13478.27 568
13479.37 605
13480.47 592
13481.56 525
13482.66 548
13483.76 570
13484.85 575
13485.95 570
13487.05 625
13488.15 592
13489.24 569
13490.34 563
13491.44 579
13492.53 636
13493.63 628
13494.73 611
13495.83 614
13496.92 643
13498.02 671
13499.12 680
13500.22 663
13501.31 675
13502.41 751
13503.51 697
13504.61 654
13505.70 641
13506.80 686
13507.90 625
13509.00 625
13510.09 607
13511.19 680
13512.29 646
13513.39 609
13514.49 572
13515.58 524
13516.68 577
13517.78 558
13518.88 528
13519.98 576
13521.08 592
13522.17 593
13523.27 545
13524.37 515
13525.47 508
13526.57 516
13527.67 549
13528.77 508
13529.86 506
13530.96 519
13532.06 485
13533.16 489
13534.26 531
13535.36 482
13536.46 473
13537.56 492
13538.66 493
13539.75 489
13540.85 506
13541.95 531
13543.05 505
13544.15 508
13545.25 481
13546.35 476
13547.45 510
13548.55 473
13549.65 466
13550.75 463
13551.85 463
13552.95 498
13554.05 501
13555.15 473
13556.25 469
13557.35 493
13558.45 482
13559.55 468
13560.65 478
13561.75 475
13562.85 494
13563.95 465
13565.05 452
13566.15 452
13567.25 438
13568.35 445
13569.45 496
13570.55 480
13571.65 524
13572.75 490
13573.85 449
13574.95 490
13576.05 511
13577.15 474
13578.25 503
13579.35 480
13580.45 520
13581.55 526
13582.65 440
13583.75 444
13584.86 489
13585.96 429
13587.06 479
13588.16 438
13589.26 472
13590.36 448
13591.46 484
13592.56 487
13593.66 495
13594.77 507
13595.87 523
13596.97 473
13598.07 437
13599.17 446
13600.27 478
13601.37 526
13602.48 477
13603.58 522
13604.68 520
13605.78 517
13606.88 461
13607.99 451
13609.09 471
13610.19 442
13611.29 444
13612.39 495
13613.50 523
13614.60 488
13615.70 483
13616.80 487
13617.90 488
13619.01 490
13620.11 525
13621.21 507
13622.31 568
13623.42 515
13624.52 494
13625.62 504
13626.72 491
13627.83 487
13628.93 494
13630.03 483
13631.13 504
13632.24 502
13633.34 484
13634.44 498
13635.55 480
13636.65 454
13637.75 488
13638.86 490
13639.96 515
13641.06 502
13642.17 447
13643.27 430
13644.37 471
13645.48 466
13646.58 463
13647.68 509
13648.79 456
13649.89 453
13650.99 467
13652.10 518
13653.20 504
13654.30 488
13655.41 486
13656.51 460
13657.62 487
13658.72 461
13659.82 456
13660.93 458
13662.03 451
13663.14 478
13664.24 472
13665.34 503
13666.45 475
13667.55 435
13668.66 451
13669.76 470
13670.87 494
13671.97 493
13673.07 466
13674.18 494
13675.28 487
13676.39 469
13677.49 468
13678.60 462
13679.70 450
13680.81 504
13681.91 481
13683.02 486
13684.12 544
13685.23 475
13686.33 480
13687.44 481
13688.54 464
13689.65 466
13690.75 468
13691.86 467
13692.96 507
13694.07 466
13695.17 460
13696.28 460
13697.39 418
13698.49 438
13699.60 474
13700.70 491
13701.81 500
13702.91 460
13704.02 456
13705.13 468
13706.23 506
13707.34 512
13708.44 498
13709.55 557
13710.65 522
13711.76 484
13712.87 507
13713.97 526
13715.08 541
13716.19 518
13717.29 504
13718.40 514
13719.50 512
13720.61 562
13721.72 533
13722.82 467
13723.93 482
13725.04 522
13726.14 548
13727.25 572
13728.36 588
13729.46 568
13730.57 590
13731.68 578
13732.78 567
13733.89 530
13735.00 594
13736.11 622
13737.21 575
13738.32 568
13739.43 536
13740.53 578
13741.64 586
13742.75 597
13743.86 575
13744.96 504
13746.07 581
13747.18 582
13748.29 555
13749.39 564
13750.50 541
13751.61 596
13752.72 607
13753.82 634
13754.93 610
13756.04 610
13757.15 636
13758.26 630
13759.36 586
13760.47 639
13761.58 669
13762.69 714
13763.80 694
13764.91 735
13766.01 775
13767.12 744
13768.23 798
13769.34 796
13770.45 849
13771.56 825
13772.66 914
13773.77 935
13774.88 865
13775.99 893
13777.10 879
13778.21 880
13779.32 847
13780.42 836
13781.53 743
13782.64 728
13783.75 747
13784.86 674
13785.97 661
13787.08 583
13788.19 623
13789.30 604
13790.41 590
13791.52 597
13792.63 572
13793.73 556
13794.84 591
13795.95 592
13797.06 585
13798.17 636
13799.28 615
13800.39 606
13801.50 589
13802.61 614
13803.72 589
13804.83 625
13805.94 593
13807.05 582
13808.16 588
13809.27 553
13810.38 525
13811.49 573
13812.60 548
13813.71 595
13814.82 596
13815.93 596
13817.04 605
13818.15 574
13819.26 601
13820.37 657
13821.48 594
13822.59 557
13823.71 547
13824.82 608
13825.93 561
13827.04 573
13828.15 573
13829.26 520
13830.37 620
13831.48 564
13832.59 520
13833.70 519
13834.81 504
13835.92 516
13837.04 557
13838.15 581
13839.26 584
13840.37 595
13841.48 607
13842.59 571
13843.70 539
13844.81 562
13845.93 580
13847.04 608
13848.15 589
13849.26 595
13850.37 585
13851.48 542
13852.60 571
13853.71 565
13854.82 566
13855.93 584
13857.04 618
13858.16 601
13859.27 568
13860.38 583
13861.49 607
13862.60 612
13863.72 672
13864.83 661
13865.94 705
13867.05 651
13868.17 701
13869.28 690
13870.39 715
13871.50 625
13872.62 589
13873.73 600
13874.84 579
13875.95 582
13877.07 651
13878.18 631
13879.29 605
13880.40 604
13881.52 626
13882.63 645
13883.74 579
13884.86 530
13885.97 557
13887.08 589
13888.20 642
13889.31 583
13890.42 601
13891.54 627
13892.65 630
13893.76 589
13894.88 645
13895.99 644
13897.10 627
13898.22 632
13899.33 587
13900.44 647
13901.56 601
13902.67 588
13903.79 630
13904.90 614
13906.01 610
13907.13 549
13908.24 600
13909.36 563
13910.47 528
13911.58 591
13912.70 567
13913.81 575
13914.93 537
13916.04 589
13917.16 544
13918.27 553
13919.38 552
13920.50 542
13921.61 544
13922.73 517
13923.84 539
13924.96 515
13926.07 548
13927.19 536
13928.30 530
13929.42 509
13930.53 508
13931.65 536
13932.76 555
13933.88 504
13934.99 499
13936.11 566
13937.22 530
13938.34 535
13939.45 550
13940.57 539
13941.68 527
13942.80 559
13943.91 584
13945.03 592
13946.14 530
13947.26 522
13948.38 564
13949.49 549
13950.61 550
13951.72 544
13952.84 522
13953.95 539
13955.07 560
13956.19 511
13957.30 505
13958.42 506
13959.53 522
13960.65 529
13961.77 527
13962.88 532
13964.00 488
13965.11 555
13966.23 484
13967.35 493
13968.46 524
13969.58 535
13970.70 545
13971.81 496
13972.93 498
13974.05 508
13975.16 530
13976.28 553
13977.40 537
13978.51 500
13979.63 535
13980.75 563
13981.86 576
13982.98 505
13984.10 489
13985.22 541
13986.33 533
13987.45 537
13988.57 534
13989.68 561
13990.80 520
13991.92 539
13993.04 565
13994.15 551
13995.27 558
13996.39 538
13997.51 508
13998.62 545
13999.74 579
14000.86 553
14001.98 543
14003.10 596
14004.21 539
14005.33 550
14006.45 584
14007.57 577
14008.68 545
14009.80 547
14010.92 518
14012.04 590
14013.16 604
14014.28 590
14015.39 569
14016.51 560
14017.63 581
14018.75 632
14019.87 654
14020.99 586
14022.10 635
14023.22 672
14024.34 643
14025.46 589
14026.58 610
14027.70 624
14028.82 566
14029.94 566
14031.05 600
14032.17 589
14033.29 595
14034.41 573
14035.53 605
14036.65 532
14037.77 529
14038.89 530
14040.01 576
14041.13 522
14042.25 535
14043.37 535
14044.49 509
14045.60 521
14046.72 540
14047.84 530
14048.96 594
14050.08 548
14051.20 558
14052.32 550
14053.44 537
14054.56 516
14055.68 527
14056.80 557
14057.92 633
14059.04 586
14060.16 594
14061.28 617
14062.40 547
14063.52 590
14064.64 567
14065.76 580
14066.88 611
14068.00 573
14069.12 547
14070.25 558
14071.37 577
14072.49 505
14073.61 597
14074.73 558
14075.85 533
14076.97 577
14078.09 559
14079.21 600
14080.33 585
14081.45 557
14082.57 646
14083.69 660
14084.82 637
14085.94 613
14087.06 612
14088.18 662
14089.30 656
14090.42 655
14091.54 609
14092.66 660
14093.79 728
14094.91 676
14096.03 706
14097.15 677
14098.27 679
14099.39 651
14100.52 750
14101.64 714
14102.76 713
14103.88 715
14105.00 644
14106.12 677
14107.25 640
14108.37 618
14109.49 616
14110.61 589
14111.74 578
14112.86 623
14113.98 615
14115.10 588
14116.22 561
14117.35 604
14118.47 567
14119.59 557
14120.71 604
14121.84 585
14122.96 531
14124.08 579
14125.20 576
14126.33 523
14127.45 524
14128.57 524
14129.70 577
14130.82 558
14131.94 492
14133.06 519
14134.19 603
14135.31 577
14136.43 544
14137.56 551
14138.68 562
14139.80 526
14140.93 524
14142.05 567
14143.17 546
14144.30 454
14145.42 485
14146.54 506
14147.67 492
14148.79 558
14149.91 518
14151.04 481
14152.16 508
14153.29 491
14154.41 525
14155.53 504
14156.66 488
14157.78 476
14158.91 453
14160.03 526
14161.15 486
14162.28 500
14163.40 528
14164.53 486
14165.65 502
14166.78 486
14167.90 489
14169.02 472
14170.15 495
14171.27 481
14172.40 473
14173.52 528
14174.65 501
14175.77 516
14176.90 513
14178.02 499
14179.15 475
14180.27 487
14181.40 483
14182.52 493
14183.65 454
14184.77 454
14185.90 491
14187.02 522
14188.15 511
14189.27 520
14190.40 490
14191.52 472
14192.65 451
14193.77 466
14194.90 458
14196.02 492
14197.15 515
14198.27 472
14199.40 496
14200.53 497
14201.65 456
14202.78 411
14203.90 450
14205.03 487
14206.16 456
14207.28 474
14208.41 446
14209.53 482
14210.66 477
14211.79 453
14212.91 458
14214.04 422
14215.16 443
14216.29 450
14217.42 425
14218.54 418
14219.67 427
14220.80 436
14221.92 423
14223.05 431
14224.18 375
14225.30 378
14226.43 398
14227.56 426
14228.68 427
14229.81 402
14230.94 396
14232.06 436
14233.19 422
14234.32 396
14235.44 444
14236.57 440
14237.70 406
14238.83 446
14239.95 408
14241.08 411
14242.21 428
14243.34 440
14244.46 471
14245.59 412
14246.72 454
14247.85 428
14248.97 452
14250.10 428
14251.23 433
14252.36 420
14253.48 451
14254.61 441
14255.74 402
14256.87 397
14258.00 380
14259.12 386
14260.25 399
14261.38 407
14262.51 421
14263.64 382
14264.76 414
14265.89 365
14267.02 395
14268.15 380
14269.28 361
14270.41 415
14271.53 406
14272.66 405
14273.79 383
14274.92 392
14276.05 378
14277.18 379
14278.31 358
14279.44 394
14280.56 418
14281.69 390
14282.82 390
14283.95 410
14285.08 344
14286.21 334
14287.34 344
14288.47 331
14289.60 376
14290.73 366
14291.86 354
14292.98 399
14294.11 391
14295.24 391
14296.37 340
14297.50 374
14298.63 369
14299.76 435
14300.89 350
14302.02 375
14303.15 406
14304.28 348
14305.41 353
14306.54 362
14307.67 372
14308.80 368
14309.93 359
14311.06 361
14312.19 334
14313.32 343
14314.45 344
14315.58 354
14316.71 387
14317.84 405
14318.97 374
14320.10 403
14321.23 390
14322.36 342
14323.49 377
14324.62 379
14325.76 381
14326.89 373
14328.02 329
14329.15 358
14330.28 358
14331.41 367
14332.54 390
14333.67 392
14334.80 363
14335.93 397
14337.06 371
14338.20 365
14339.33 382
14340.46 371
14341.59 326
14342.72 364
14343.85 370
14344.98 350
14346.12 325
14347.25 334
14348.38 344
14349.51 358
14350.64 356
14351.77 342
14352.90 369
14354.04 325
14355.17 342
14356.30 344
14357.43 323
14358.56 339
14359.70 371
14360.83 352
14361.96 336
14363.09 315
14364.22 327
14365.36 361
14366.49 360
14367.62 343
14368.75 336
14369.89 355
14371.02 347
14372.15 333
14373.28 304
14374.42 340
14375.55 323
14376.68 357
14377.81 338
14378.95 332
14380.08 341
14381.21 362
14382.35 345
14383.48 350
14384.61 318
14385.74 316
14386.88 348
14388.01 323
14389.14 324
14390.28 346
14391.41 313
14392.54 322
14393.68 320
14394.81 336
14395.94 348
14397.08 350
14398.21 319
14399.34 361
14400.48 320
14401.61 345
14402.75 331
14403.88 339
14405.01 377
14406.15 334
14407.28 317
14408.41 351
14409.55 334
14410.68 345
14411.82 347
14412.95 344
14414.08 365
14415.22 367
14416.35 344
14417.49 380
14418.62 372
14419.76 352
14420.89 336
14422.02 301
14423.16 367
14424.29 363
14425.43 343
14426.56 324
14427.70 333
14428.83 339
14429.97 380
14431.10 345
14432.24 332
14433.37 342
14434.51 350
14435.64 359
14436.78 368
14437.91 347
14439.05 363
14440.18 353
14441.32 355
14442.45 342
14443.59 343
14444.72 375
14445.86 388
14446.99 382
14448.13 363
14449.27 335
14450.40 371
14451.54 347
14452.67 343
14453.81 343
14454.94 364
14456.08 385
14457.22 394
14458.35 356
14459.49 393
14460.62 365
14461.76 364
14462.90 390
14464.03 368
14465.17 402
14466.30 393
14467.44 369
14468.58 406
14469.71 389
14470.85 390
14471.99 394
14473.12 374
14474.26 336
14475.40 356
14476.53 376
14477.67 387
14478.81 403
14479.94 394
14481.08 388
14482.22 428
14483.35 439
14484.49 388
14485.63 368
14486.76 350
14487.90 422
14489.04 376
14490.17 376
14491.31 349
14492.45 333
14493.59 349
14494.72 321
14495.86 292
14497.00 337
14498.14 328
14499.27 372
14500.41 346
14501.55 364
14502.69 334
14503.82 406
14504.96 332
14506.10 351
14507.24 345
14508.37 323
14509.51 326
14510.65 341
14511.79 340
14512.93 361
14514.06 324
14515.20 333
14516.34 352
14517.48 343
14518.62 346
14519.76 359
14520.89 337
14522.03 338
14523.17 323
14524.31 345
14525.45 320
14526.59 300
14527.73 355
14528.86 345
14530.00 338
14531.14 325
14532.28 350
14533.42 341
14534.56 321
14535.70 329
14536.84 348
14537.98 351
14539.11 367
14540.25 343
14541.39 348
14542.53 321
14543.67 326
14544.81 355
14545.95 319
14547.09 376
14548.23 363
14549.37 344
14550.51 344
14551.65 365
14552.79 346
14553.93 364
14555.07 355
14556.21 354
14557.35 363
14558.49 349
14559.63 355
14560.77 335
14561.91 336
14563.05 346
14564.19 345
14565.33 365
14566.47 377
14567.61 371
14568.75 372
14569.89 344
14571.03 323
14572.17 347
14573.31 375
14574.45 408
14575.59 356
14576.73 329
14577.87 314
14579.01 343
14580.15 357
14581.29 358
14582.43 337
14583.57 320
14584.71 345
14585.85 380
14587.00 361
14588.14 319
14589.28 355
14590.42 328
14591.56 379
14592.70 397
14593.84 376
14594.98 361
14596.12 383
14597.27 412
14598.41 379
14599.55 336
14600.69 349
14601.83 319
14602.97 338
14604.12 353
14605.26 336
14606.40 366
14607.54 385
14608.68 356
14609.82 336
14610.97 328
14612.11 344
14613.25 334
14614.39 363
14615.53 358
14616.68 385
14617.82 364
14618.96 353
14620.10 339
14621.25 368
14622.39 391
14623.53 356
14624.67 364
14625.81 375
14626.96 385
14628.10 371
14629.24 371
14630.39 346
14631.53 395
14632.67 400
14633.81 407
14634.96 400
14636.10 389
14637.24 386
14638.38 399
14639.53 374
14640.67 396
14641.81 400
14642.96 414
14644.10 387
14645.24 375
14646.39 380
14647.53 424
14648.67 349
14649.82 358
14650.96 365
14652.10 389
14653.25 335
14654.39 341
14655.53 357
14656.68 355
14657.82 367
14658.97 342
14660.11 341
14661.25 340
14662.40 368
14663.54 348
14664.69 374
14665.83 313
14666.97 295
14668.12 346
14669.26 316
14670.41 280
14671.55 303
14672.69 371
14673.84 335
14674.98 334
14676.13 378
14677.27 348
14678.42 360
14679.56 348
14680.71 328
14681.85 304
14683.00 304
14684.14 330
14685.29 365
14686.43 370
14687.57 331
14688.72 328
14689.86 335
14691.01 311
14692.15 310
14693.30 356
14694.45 326
14695.59 336
14696.74 327
14697.88 327
14699.03 356
14700.17 306
14701.32 325
14702.46 351
14703.61 336
14704.75 347
14705.90 351
14707.04 345
14708.19 312
14709.34 351
14710.48 324
14711.63 332
14712.77 328
14713.92 331
14715.07 337
14716.21 353
14717.36 334
14718.50 330
14719.65 306
14720.80 338
14721.94 345
14723.09 372
14724.24 347
14725.38 339
14726.53 298
14727.67 360
14728.82 315
14729.97 341
14731.11 331
14732.26 331
14733.41 318
14734.55 334
14735.70 332
14736.85 334
14737.99 331
14739.14 331
14740.29 371
14741.44 348
14742.58 345
14743.73 382
14744.88 348
14746.02 373
14747.17 394
14748.32 342
14749.47 344
14750.61 333
14751.76 348
14752.91 360
14754.06 323
14755.20 340
14756.35 319
14757.50 342
14758.65 377
14759.79 359
14760.94 390
14762.09 364
14763.24 380
14764.38 358
14765.53 371
14766.68 331
14767.83 341
14768.98 375
14770.13 349
14771.27 403
14772.42 372
14773.57 358
14774.72 381
14775.87 372
14777.01 380
14778.16 399
14779.31 425
14780.46 415
14781.61 412
14782.76 431
14783.91 438
14785.05 421
14786.20 409
14787.35 429
14788.50 456
14789.65 467
14790.80 457
14791.95 454
14793.10 476
14794.25 469
14795.39 441
14796.54 466
14797.69 498
14798.84 520
14799.99 490
14801.14 469
14802.29 469
14803.44 426
14804.59 407
14805.74 456
14806.89 459
14808.04 401
14809.19 411
14810.34 399
14811.49 444
14812.64 451
14813.79 411
14814.94 406
14816.09 393
14817.24 396
14818.39 413
14819.54 416
14820.69 414
14821.84 404
14822.99 440
14824.14 418
14825.29 380
14826.44 385
14827.59 365
14828.74 358
14829.89 403
14831.04 371
14832.19 350
14833.34 327
14834.49 341
14835.64 331
14836.79 322
14837.94 352
14839.09 343
14840.24 332
14841.40 332
14842.55 353
14843.70 426
14844.85 421
14846.00 306
14847.15 324
14848.30 338
14849.45 318
14850.60 309
14851.76 337
14852.91 337
14854.06 328
14855.21 331
14856.36 299
14857.51 256
14858.66 305
14859.82 297
14860.97 280
14862.12 336
14863.27 318
14864.42 283
14865.57 307
14866.73 295
14867.88 283
14869.03 295
14870.18 331
14871.33 298
14872.49 327
14873.64 283
14874.79 311
14875.94 291
14877.10 311
14878.25 279
14879.40 298
14880.55 303
14881.71 324
14882.86 326
14884.01 279
14885.16 312
14886.32 334
14887.47 306
14888.62 323
14889.77 278
14890.93 293
14892.08 296
14893.23 331
14894.39 283
14895.54 284
14896.69 324
14897.84 293
14899.00 290
14900.15 270
14901.30 299
14902.46 348
14903.61 312
14904.76 294
14905.92 297
14907.07 317
14908.22 285
14909.38 310
14910.53 288
14911.69 271
14912.84 276
14913.99 294
14915.15 293
14916.30 309
14917.45 259
14918.61 277
14919.76 285
14920.92 320
14922.07 294
14923.22 286
14924.38 273
14925.53 262
14926.69 314
14927.84 334
14928.99 308
14930.15 294
14931.30 314
14932.46 307
14933.61 258
14934.77 317
14935.92 295
14937.08 312
14938.23 305
14939.39 278
14940.54 299
14941.70 304
14942.85 269
14944.00 274
14945.16 268
14946.31 295
14947.47 309
14948.62 301
14949.78 301
14950.94 269
14952.09 277
14953.25 286
14954.40 277
14955.56 309
14956.71 300
14957.87 313
14959.02 282
14960.18 287
14961.33 252
14962.49 272
14963.64 284
14964.80 285
14965.96 296
14967.11 275
14968.27 285
14969.42 275
14970.58 299
14971.74 292
14972.89 274
14974.05 254
14975.20 299
14976.36 286
14977.52 281
14978.67 295
14979.83 265
14980.98 303
14982.14 285
14983.30 253
14984.45 244
14985.61 271
14986.77 256
14987.92 255
14989.08 256
14990.24 267
14991.39 264
14992.55 224
14993.71 251
14994.86 253
14996.02 271
14997.18 263
14998.33 220
14999.49 257
15000.65 249
15001.81 255
15002.96 239
15004.12 253
15005.28 269
15006.43 282
15007.59 257
15008.75 282
15009.91 283
15011.06 262
15012.22 244
15013.38 256
15014.54 244
15015.69 287
15016.85 255
15018.01 222
15019.17 254
15020.33 268
15021.48 250
15022.64 269
15023.80 250
15024.96 247
15026.12 272
15027.27 277
15028.43 239
15029.59 250
15030.75 236
15031.91 231
15033.07 219
15034.22 238
15035.38 211
15036.54 218
15037.70 230
15038.86 214
15040.02 229
15041.17 233
15042.33 248
15043.49 249
15044.65 238
15045.81 236
15046.97 259
15048.13 237
15049.29 259
15050.45 240
15051.60 228
15052.76 205
15053.92 217
15055.08 228
15056.24 212
15057.40 211
15058.56 245
15059.72 235
15060.88 219
15062.04 261
15063.20 236
15064.36 260
15065.52 261
15066.68 206
15067.84 236
15069.00 250
15070.16 262
15071.32 227
15072.48 226
15073.63 263
15074.79 294
15075.95 230
15077.11 219
15078.27 258
15079.44 283
15080.60 260
15081.76 270
15082.92 206
15084.08 228
15085.24 237
15086.40 249
15087.56 238
15088.72 237
15089.88 237
15091.04 257
15092.20 275
15093.36 234
15094.52 218
15095.68 230
15096.84 226
15098.00 250
15099.16 291
15100.32 292
15101.49 234
15102.65 249
15103.81 240
15104.97 276
15106.13 237
15107.29 215
15108.45 203
15109.61 238
15110.78 251
15111.94 251
15113.10 256
15114.26 242
15115.42 243
15116.58 255
15117.74 274
15118.91 236
15120.07 244
15121.23 272
15122.39 250
15123.55 229
15124.71 264
15125.88 238
15127.04 226
15128.20 240
15129.36 222
15130.52 207
15131.69 271
15132.85 239
15134.01 256
15135.17 249
15136.34 222
15137.50 286
15138.66 275
15139.82 235
15140.99 224
15142.15 222
15143.31 254
15144.47 230
15145.64 251
15146.80 242
15147.96 236
15149.12 256
15150.29 259
15151.45 254
15152.61 221
15153.78 251
15154.94 219
15156.10 243
15157.27 255
15158.43 225
15159.59 240
15160.75 265
15161.92 251
15163.08 224
15164.24 247
15165.41 242
15166.57 253
15167.74 215
15168.90 226
15170.06 216
15171.23 244
15172.39 265
15173.55 270
15174.72 284
15175.88 261
15177.05 246
15178.21 255
15179.37 229
15180.54 233
15181.70 246
15182.87 247
15184.03 264
15185.19 220
15186.36 260
15187.52 241
15188.69 215
15189.85 287
15191.02 251
15192.18 242
15193.34 249
15194.51 261
15195.67 263
15196.84 257
15198.00 246
15199.17 239
15200.33 225
15201.50 263
15202.66 267
15203.83 272
15204.99 233
15206.16 251
15207.32 252
15208.49 251
15209.65 219
15210.82 257
15211.98 239
15213.15 253
15214.31 276
15215.48 271
15216.64 246
15217.81 258
15218.97 274
15220.14 258
15221.31 260
15222.47 247
15223.64 294
15224.80 272
15225.97 266
15227.13 277
15228.30 272
15229.47 294
15230.63 269
15231.80 295
15232.96 274
15234.13 284
15235.30 272
15236.46 294
15237.63 298
15238.79 275
15239.96 278
15241.13 256
15242.29 309
15243.46 244
15244.63 271
15245.79 272
15246.96 286
15248.13 257
15249.29 258
15250.46 267
15251.63 235
15252.79 265
15253.96 288
15255.13 297
15256.29 254
15257.46 266
15258.63 302
15259.80 274
15260.96 226
15262.13 269
15263.30 268
15264.46 275
15265.63 280
15266.80 262
15267.97 266
15269.13 258
15270.30 290
15271.47 251
15272.64 238
15273.80 262
15274.97 252
15276.14 256
15277.31 270
15278.47 277
15279.64 232
15280.81 229
15281.98 211
15283.15 234
15284.31 243
15285.48 236
15286.65 251
15287.82 241
15288.99 251
15290.15 251
15291.32 259
15292.49 227
15293.66 248
15294.83 233
15296.00 222
15297.16 285
15298.33 246
15299.50 243
15300.67 276
15301.84 250
15303.01 271
15304.18 222
15305.35 230
15306.51 246
15307.68 244
15308.85 261
15310.02 259
15311.19 249
15312.36 259
15313.53 256
15314.70 238
15315.87 239
15317.04 266
15318.21 260
15319.37 218
15320.54 259
15321.71 245
15322.88 241
15324.05 264
15325.22 262
15326.39 221
15327.56 229
15328.73 293
15329.90 264
15331.07 250
15332.24 260
15333.41 270
15334.58 292
15335.75 264
15336.92 228
15338.09 237
15339.26 243
15340.43 264
15341.60 247
15342.77 240
15343.94 218
15345.11 255
15346.28 286
15347.45 257
15348.62 228
15349.79 263
15350.96 262
15352.13 236
15353.31 264
15354.48 253
15355.65 241
15356.82 247
15357.99 245
15359.16 265
15360.33 275
15361.50 284
15362.67 245
15363.84 248
15365.01 211
15366.19 221
15367.36 238
15368.53 213
15369.70 228
15370.87 253
15372.04 255
15373.21 261
15374.38 240
15375.56 253
15376.73 243
15377.90 235
15379.07 248
15380.24 239
15381.41 276
15382.59 266
15383.76 253
15384.93 252
15386.10 241
15387.27 246
15388.45 259
15389.62 241
15390.79 233
15391.96 219
15393.13 211
15394.31 240
15395.48 238
15396.65 247
15397.82 254
15399.00 289
15400.17 270
15401.34 281
15402.51 289
15403.69 256
15404.86 244
15406.03 215
15407.20 261
15408.38 240
15409.55 262
15410.72 257
15411.89 272
15413.07 237
15414.24 222
15415.41 225
15416.59 274
15417.76 229
15418.93 238
15420.11 223
15421.28 240
15422.45 221
15423.63 234
15424.80 276
15425.97 235
15427.15 203
15428.32 236
15429.49 215
15430.67 227
15431.84 257
15433.01 258
15434.19 274
15435.36 245
15436.54 228
15437.71 268
15438.88 263
15440.06 312
15441.23 262
15442.41 245
15443.58 208
15444.75 233
15445.93 247
15447.10 240
15448.28 261
15449.45 236
15450.63 281
15451.80 253
15452.97 261
15454.15 236
15455.32 280
15456.50 250
15457.67 234
15458.85 266
15460.02 248
15461.20 240
15462.37 252
15463.55 231
15464.72 251
15465.90 241
15467.07 233
15468.25 248
15469.42 233
15470.60 240
15471.77 225
15472.95 259
15474.12 269
15475.30 274
15476.47 257
15477.65 267
15478.82 260
15480.00 237
15481.17 243
15482.35 244
15483.53 277
15484.70 271
15485.88 250
15487.05 229
15488.23 246
15489.40 263
15490.58 265
15491.76 259
15492.93 283
15494.11 283
15495.28 261
15496.46 267
15497.64 281
15498.81 270
15499.99 308
15501.17 302
15502.34 247
15503.52 265
15504.69 334
15505.87 265
15507.05 218
15508.22 246
15509.40 235
15510.58 277
15511.75 245
15512.93 237
15514.11 233
15515.28 235
15516.46 222
15517.64 222
15518.81 247
15519.99 214
15521.17 198
15522.35 255
15523.52 240
15524.70 240
15525.88 230
15527.05 251
15528.23 297
15529.41 280
15530.59 255
15531.76 258
15532.94 251
15534.12 239
15535.30 260
15536.47 239
15537.65 234
15538.83 287
15540.01 268
15541.19 292
15542.36 287
15543.54 278
15544.72 283
15545.90 262
15547.08 258
15548.25 236
15549.43 245
15550.61 252
15551.79 278
15552.97 286
15554.14 245
15555.32 277
15556.50 279
15557.68 279
15558.86 248
15560.04 304
15561.22 304
15562.39 284
15563.57 270
15564.75 312
15565.93 292
15567.11 261
15568.29 237
15569.47 269
15570.65 288
15571.82 287
15573.00 258
15574.18 311
15575.36 282
15576.54 270
15577.72 289
15578.90 288
15580.08 255
15581.26 298
15582.44 310
15583.62 254
15584.80 274
15585.98 313
15587.16 252
15588.34 248
15589.51 299
15590.69 293
15591.87 274
15593.05 301
15594.23 281
15595.41 276
15596.59 308
15597.77 328
15598.95 286
15600.13 315
15601.31 311
15602.49 302
15603.67 340
15604.85 332
15606.03 346
15607.21 314
15608.40 377
15609.58 312
15610.76 305
15611.94 304
15613.12 300
15614.30 310
15615.48 347
15616.66 301
15617.84 309
15619.02 337
15620.20 300
15621.38 308
15622.56 313
15623.74 337
15624.93 312
15626.11 324
15627.29 319
15628.47 308
15629.65 342
15630.83 334
15632.01 333
15633.19 351
15634.37 343
15635.56 349
15636.74 318
15637.92 319
15639.10 327
15640.28 333
15641.46 317
15642.65 322
15643.83 313
15645.01 366
15646.19 351
15647.37 328
15648.55 374
15649.74 388
15650.92 376
15652.10 357
15653.28 357
15654.46 394
15655.65 386
15656.83 399
15658.01 370
15659.19 366
15660.38 397
15661.56 398
15662.74 414
15663.92 378
15665.11 404
15666.29 351
15667.47 376
15668.65 409
15669.84 410
15671.02 397
15672.20 389
15673.38 363
15674.57 341
15675.75 385
15676.93 392
15678.12 382
15679.30 406
15680.48 439
15681.67 393
15682.85 356
15684.03 355
15685.22 381
15686.40 341
15687.58 370
15688.77 369
15689.95 380
15691.13 393
15692.32 388
15693.50 403
15694.68 373
15695.87 345
15697.05 380
15698.23 374
15699.42 390
15700.60 407
15701.79 387
15702.97 387
15704.15 410
15705.34 402
15706.52 424
15707.71 420
15708.89 414
15710.07 421
15711.26 406
15712.44 408
15713.63 389
15714.81 428
15716.00 353
15717.18 391
15718.37 375
15719.55 392
15720.73 456
15721.92 418
15723.10 401
15724.29 406
15725.47 472
15726.66 408
15727.84 401
15729.03 404
15730.21 413
15731.40 390
15732.58 377
15733.77 414
15734.95 369
15736.14 426
15737.32 435
15738.51 456
15739.69 447
15740.88 433
15742.07 434
15743.25 405
15744.44 417
15745.62 406
15746.81 389
15747.99 406
15749.18 404
15750.36 455
15751.55 446
15752.74 468
15753.92 478
15755.11 471
15756.29 432
15757.48 443
15758.67 435
15759.85 404
15761.04 411
15762.22 439
15763.41 419
15764.60 424
15765.78 426
15766.97 404
15768.16 419
15769.34 428
15770.53 402
15771.72 383
15772.90 414
15774.09 367
15775.28 379
15776.46 432
15777.65 430
15778.84 385
15780.02 385
15781.21 400
15782.40 396
15783.58 385
15784.77 408
15785.96 494
15787.14 396
15788.33 367
15789.52 396
15790.71 396
15791.89 390
15793.08 389
15794.27 364
15795.46 364
15796.64 374
15797.83 344
15799.02 317
15800.21 335
15801.39 394
15802.58 343
15803.77 358
15804.96 334
15806.14 326
15807.33 340
15808.52 336
15809.71 328
15810.90 323
15812.08 333
15813.27 340
15814.46 312
15815.65 348
15816.84 380
15818.03 347
15819.21 323
15820.40 319
15821.59 320
15822.78 312
15823.97 335
15825.16 319
15826.35 303
15827.53 326
15828.72 329
15829.91 358
15831.10 346
15832.29 313
15833.48 282
15834.67 339
15835.86 354
15837.04 345
15838.23 330
15839.42 318
15840.61 344
15841.80 343
15842.99 277
15844.18 311
15845.37 325
15846.56 334
15847.75 318
15848.94 306
15850.13 304
15851.32 320
15852.51 333
15853.70 338
15854.89 314
15856.07 323
15857.26 362
15858.45 337
15859.64 335
15860.83 316
15862.02 322
15863.21 303
15864.40 321
15865.59 362
15866.78 333
15867.97 309
15869.16 319
15870.36 350
15871.55 342
15872.74 293
15873.93 295
15875.12 310
15876.31 300
15877.50 340
15878.69 299
15879.88 332
15881.07 296
15882.26 344
15883.45 327
15884.64 340
15885.83 346
15887.02 317
15888.21 308
15889.41 349
15890.60 324
15891.79 327
15892.98 287
15894.17 300
15895.36 333
15896.55 350
15897.74 342
15898.93 338
15900.13 340
15901.32 329
15902.51 323
15903.70 306
15904.89 340
15906.08 355
15907.28 342
15908.47 328
15909.66 347
15910.85 339
15912.04 352
15913.23 342
15914.43 344
15915.62 335
15916.81 347
15918.00 326
15919.19 316
15920.39 342
15921.58 290
15922.77 310
15923.96 308
15925.16 350
15926.35 325
15927.54 341
15928.73 354
15929.93 368
15931.12 306
15932.31 296
15933.50 355
15934.70 336
15935.89 326
15937.08 341
15938.27 304
15939.47 302
15940.66 351
15941.85 367
15943.05 331
15944.24 311
15945.43 315
15946.63 315
15947.82 277
15949.01 260
15950.21 305
15951.40 293
15952.59 314
15953.79 256
15954.98 299
15956.17 273
15957.37 247
15958.56 261
15959.75 284
15960.95 283
15962.14 235
15963.33 292
15964.53 296
15965.72 289
15966.92 279
15968.11 284
15969.30 295
15970.50 250
15971.69 277
15972.89 265
15974.08 240
15975.27 254
15976.47 253
15977.66 245
15978.86 272
15980.05 304
15981.25 257
15982.44 261
15983.63 248
15984.83 254
15986.02 272
15987.22 233
15988.41 276
15989.61 259
15990.80 254
15992.00 229
15993.19 275
15994.39 235
15995.58 251
15996.78 281
15997.97 265
15999.17 250
16000.36 260
16001.56 266
16002.75 211
16003.95 271
16005.14 258
16006.34 238
16007.53 269
16008.73 253
16009.93 266
16011.12 262
16012.32 216
16013.51 241
16014.71 222
16015.90 268
16017.10 243
16018.30 244
16019.49 245
16020.69 253
16021.88 254
16023.08 246
16024.28 242
16025.47 264
16026.67 230
16027.86 235
16029.06 257
16030.26 227
16031.45 268
16032.65 244
16033.85 216
16035.04 230
16036.24 219
16037.43 248
16038.63 255
16039.83 211
16041.02 207
16042.22 208
16043.42 239
16044.61 256
16045.81 220
16047.01 230
16048.21 217
16049.40 225
16050.60 246
16051.80 229
16052.99 207
16054.19 235
16055.39 239
16056.59 222
16057.78 221
16058.98 268
16060.18 217
16061.37 244
16062.57 245
16063.77 204
16064.97 236
16066.16 232
16067.36 234
16068.56 219
16069.76 233
16070.96 253
16072.15 248
16073.35 239
16074.55 222
16075.75 234
16076.95 221
16078.14 247
16079.34 236
16080.54 235
16081.74 214
16082.94 228
16084.13 237
16085.33 240
16086.53 217
16087.73 225
16088.93 278
16090.13 205
16091.33 209
16092.52 224
16093.72 256
16094.92 232
16096.12 221
16097.32 223
16098.52 217
16099.72 241
16100.92 245
16102.11 244
16103.31 225
16104.51 221
16105.71 268
16106.91 225
16108.11 204
16109.31 207
16110.51 240
16111.71 231
16112.91 226
16114.11 236
16115.31 220
16116.51 228
16117.70 217
16118.90 232
16120.10 232
16121.30 189
16122.50 224
16123.70 235
16124.90 185
16126.10 214
16127.30 206
16128.50 215
16129.70 227
16130.90 204
16132.10 210
16133.30 208
16134.50 234
16135.70 216
16136.90 249
16138.10 207
16139.30 226
16140.50 236
16141.71 240
16142.91 240
16144.11 194
16145.31 160
16146.51 206
16147.71 216
16148.91 205
16150.11 199
16151.31 221
16152.51 208
16153.71 219
16154.91 214
16156.11 239
16157.31 243
16158.52 212
16159.72 229
16160.92 234
16162.12 210
16163.32 212
16164.52 180
16165.72 229
16166.92 221
16168.13 228
16169.33 254
16170.53 248
16171.73 274
16172.93 207
16174.13 203
16175.34 231
16176.54 235
16177.74 231
16178.94 211
16180.14 217
16181.34 204
16182.55 220
16183.75 210
16184.95 207
16186.15 226
16187.35 225
16188.56 205
16189.76 213
16190.96 257
16192.16 235
16193.37 193
16194.57 226
16195.77 219
16196.97 240
16198.18 246
16199.38 224
16200.58 235
16201.78 230
16202.99 239
16204.19 224
16205.39 238
16206.60 223
16207.80 221
16209.00 247
16210.20 207
16211.41 226
16212.61 227
16213.81 258
16215.02 209
16216.22 215
16217.42 231
16218.63 230
16219.83 251
16221.03 242
16222.24 238
16223.44 205
16224.64 224
16225.85 214
16227.05 206
16228.25 203
16229.46 214
16230.66 244
16231.87 255
16233.07 228
16234.27 212
16235.48 238
16236.68 254
16237.89 248
16239.09 231
16240.29 251
16241.50 243
16242.70 233
16243.91 224
16245.11 236
16246.31 228
16247.52 255
16248.72 236
16249.93 260
16251.13 243
16252.34 237
16253.54 272
16254.75 270
16255.95 248
16257.16 235
16258.36 286
16259.57 251
16260.77 267
16261.97 315
16263.18 248
16264.38 258
16265.59 260
16266.80 245
16268.00 219
16269.21 196
16270.41 227
16271.62 244
16272.82 236
16274.03 247
16275.23 239
16276.44 254
16277.64 232
16278.85 232
16280.05 249
16281.26 251
16282.47 236
16283.67 235
16284.88 224
16286.08 215
16287.29 242
16288.49 242
16289.70 257
16290.91 244
16292.11 264
16293.32 248
16294.52 257
16295.73 249
16296.94 254
16298.14 291
16299.35 267
16300.56 230
16301.76 250
16302.97 262
16304.18 296
16305.38 311
16306.59 284
16307.79 282
16309.00 276
16310.21 273
16311.42 274
16312.62 283
16313.83 254
16315.04 249
16316.24 262
16317.45 266
16318.66 295
16319.86 251
16321.07 255
16322.28 263
16323.49 243
16324.69 237
16325.90 212
16327.11 210
16328.31 246
16329.52 226
16330.73 249
16331.94 295
16333.14 284
16334.35 235
16335.56 224
16336.77 187
16337.98 208
16339.18 244
16340.39 229
16341.60 236
16342.81 224
16344.01 243
16345.22 239
16346.43 268
16347.64 249
16348.85 220
16350.05 216
16351.26 250
16352.47 267
16353.68 217
16354.89 222
16356.10 194
16357.30 211
16358.51 219
16359.72 239
16360.93 234
16362.14 229
16363.35 245
16364.56 246
16365.77 190
16366.97 209
16368.18 226
16369.39 205
16370.60 199
16371.81 204
16373.02 220
16374.23 197
16375.44 216
16376.65 264
16377.86 206
16379.06 205
16380.27 247
16381.48 238
16382.69 216
16383.90 175
16385.11 182
16386.32 228
16387.53 234
16388.74 219
16389.95 192
16391.16 182
16392.37 219
16393.58 203
16394.79 198
16396.00 198
16397.21 195
16398.42 233
16399.63 207
16400.84 182
16402.05 218
16403.26 203
16404.47 191
16405.68 206
16406.89 219
16408.10 217
16409.31 219
16410.52 272
16411.73 194
16412.94 212
16414.15 212
16415.36 208
16416.57 204
16417.78 178
16419.00 195
16420.21 203
16421.42 198
16422.63 213
16423.84 199
16425.05 219
16426.26 207
16427.47 199
16428.68 211
16429.89 238
16431.11 223
16432.32 206
16433.53 183
16434.74 192
16435.95 199
16437.16 218
16438.37 219
16439.59 204
16440.80 221
16442.01 215
16443.22 215
16444.43 178
16445.64 206
16446.86 224
16448.07 221
16449.28 206
16450.49 212
16451.70 205
16452.91 229
16454.13 237
16455.34 214
16456.55 210
16457.76 186
16458.98 195
16460.19 191
16461.40 192
16462.61 173
16463.82 178
16465.04 231
16466.25 169
16467.46 197
16468.67 230
16469.89 178
16471.10 175
16472.31 200
16473.53 233
16474.74 196
16475.95 199
16477.16 201
16478.38 169
16479.59 177
16480.80 166
16482.02 147
16483.23 159
16484.44 176
16485.66 176
16486.87 176
16488.08 207
16489.30 204
16490.51 181
16491.72 165
16492.94 189
16494.15 184
16495.36 200
16496.58 188
16497.79 193
16499.00 165
16500.22 147
16501.43 176
16502.65 172
16503.86 211
16505.07 190
16506.29 161
16507.50 177
16508.71 228
16509.93 185
16511.14 162
16512.36 156
16513.57 187
16514.79 189
16516.00 157
16517.21 161
16518.43 182
16519.64 200
16520.86 173
16522.07 169
16523.29 198
16524.50 209
16525.72 193
16526.93 196
16528.15 171
16529.36 185
16530.58 202
16531.79 199
16533.01 190
16534.22 190
16535.44 203
16536.65 189
16537.87 194
16539.08 191
16540.30 186
16541.51 191
16542.73 173
16543.94 171
16545.16 168
16546.37 186
16547.59 180
16548.80 178
16550.02 188
16551.24 171
16552.45 192
16553.67 175
16554.88 195
16556.10 187
16557.31 172
16558.53 202
16559.75 207
16560.96 206
16562.18 166
16563.39 213
16564.61 180
16565.83 190
16567.04 181
16568.26 186
16569.47 194
16570.69 190
16571.91 171
16573.12 169
16574.34 186
16575.56 173
16576.77 191
16577.99 212
16579.21 168
16580.42 187
16581.64 188
16582.86 190
16584.07 194
16585.29 193
16586.51 187
16587.72 167
16588.94 205
16590.16 185
16591.38 198
16592.59 192
16593.81 189
16595.03 188
16596.24 175
16597.46 214
16598.68 197
16599.90 195
16601.11 190
16602.33 199
16603.55 217
16604.77 177
16605.98 181
16607.20 188
16608.42 166
16609.64 168
16610.86 180
16612.07 199
16613.29 187
16614.51 167
16615.73 165
16616.95 163
16618.16 164
16619.38 166
16620.60 171
16621.82 162
16623.04 151
16624.25 167
16625.47 186
16626.69 173
16627.91 192
16629.13 174
16630.35 198
16631.57 174
16632.78 169
16634.00 192
16635.22 170
16636.44 168
16637.66 173
16638.88 168
16640.10 189
16641.32 176
16642.53 150
16643.75 156
16644.97 175
16646.19 165
16647.41 155
16648.63 159
16649.85 175
16651.07 180
16652.29 208
16653.51 189
16654.73 154
16655.95 179
16657.17 155
16658.39 197
16659.61 159
16660.83 173
16662.04 175
16663.26 191
16664.48 163
16665.70 152
16666.92 171
16668.14 176
16669.36 160
16670.58 192
16671.80 191
16673.02 201
16674.24 183
16675.46 180
16676.68 189
16677.91 163
16679.13 177
16680.35 179
16681.57 172
16682.79 205
16684.01 189
16685.23 152
16686.45 175
16687.67 157
16688.89 146
16690.11 195
16691.33 188
16692.55 190
16693.77 176
16694.99 179
16696.21 180
16697.44 177
16698.66 166
16699.88 148
16701.10 171
16702.32 157
16703.54 168
16704.76 181
16705.98 174
16707.21 194
16708.43 207
16709.65 187
16710.87 157
16712.09 158
16713.31 144
16714.53 154
16715.76 190
16716.98 170
16718.20 134
16719.42 142
16720.64 193
16721.87 202
16723.09 194
16724.31 167
16725.53 183
16726.75 172
16727.98 190
16729.20 182
16730.42 149
16731.64 147
16732.86 193
16734.09 180
16735.31 185
16736.53 158
16737.75 156
16738.98 161
16740.20 187
16741.42 174
16742.64 158
16743.87 185
16745.09 178
16746.31 159
16747.54 159
16748.76 166
16749.98 185
16751.20 157
16752.43 148
16753.65 173
16754.87 149
16756.10 177
16757.32 157
16758.54 150
16759.77 170
16760.99 158
16762.21 191
16763.44 184
16764.66 149
16765.88 179
16767.11 171
16768.33 195
16769.55 189
16770.78 168
16772.00 186
16773.23 171
16774.45 156
16775.67 165
16776.90 156
16778.12 164
16779.35 176
16780.57 164
16781.79 175
16783.02 203
16784.24 199
16785.47 179
16786.69 194
16787.91 172
16789.14 161
16790.36 166
16791.59 187
16792.81 182
16794.04 178
16795.26 191
16796.49 152
16797.71 157
16798.94 168
16800.16 145
16801.38 154
16802.61 151
16803.83 153
16805.06 139
16806.28 154
16807.51 150
16808.73 199
16809.96 216
16811.18 189
16812.41 159
16813.64 164
16814.86 158
16816.09 155
16817.31 129
16818.54 146
16819.76 137
16820.99 157
16822.21 181
16823.44 184
16824.66 173
16825.89 184
16827.12 175
16828.34 175
16829.57 188
16830.79 188
16832.02 199
16833.25 197
16834.47 182
16835.70 175
16836.92 182
16838.15 185
16839.38 214
16840.60 196
16841.83 161
16843.06 183
16844.28 187
16845.51 187
16846.73 183
16847.96 193
16849.19 179
16850.41 212
16851.64 183
16852.87 176
16854.09 212
16855.32 194
16856.55 204
16857.77 186
16859.00 191
16860.23 189
16861.46 201
16862.68 187
16863.91 193
16865.14 219
16866.36 211
16867.59 208
16868.82 188
16870.05 188
16871.27 216
16872.50 186
16873.73 208
16874.96 213
16876.18 232
16877.41 217
16878.64 223
16879.87 224
16881.09 228
16882.32 173
16883.55 171
16884.78 223
16886.01 205
16887.23 186
16888.46 195
16889.69 197
16890.92 254
16892.15 201
16893.37 218
16894.60 222
16895.83 235
16897.06 206
16898.29 191
16899.51 198
16900.74 198
16901.97 215
16903.20 217
16904.43 196
16905.66 192
16906.89 190
16908.12 178
16909.34 187
16910.57 207
16911.80 212
16913.03 208
16914.26 197
16915.49 175
16916.72 190
16917.95 209
16919.18 167
16920.40 189
16921.63 185
16922.86 182
16924.09 194
16925.32 170
16926.55 143
16927.78 163
16929.01 182
16930.24 167
16931.47 190
16932.70 198
16933.93 149
16935.16 170
16936.39 193
16937.62 203
16938.85 205
16940.08 185
16941.31 178
16942.54 175
16943.77 171
16945.00 215
16946.23 195
16947.46 173
16948.69 180
16949.92 197
16951.15 184
16952.38 194
16953.61 175
16954.84 197
16956.07 192
16957.30 161
16958.53 162
16959.76 177
16960.99 166
16962.22 171
16963.45 181
16964.68 160
16965.92 174
16967.15 185
16968.38 169
16969.61 169
16970.84 150
16972.07 150
16973.30 169
16974.53 202
16975.76 177
16976.99 148
16978.23 181
16979.46 190
16980.69 157
16981.92 172
16983.15 169
16984.38 180
16985.61 193
16986.85 207
16988.08 188
16989.31 178
16990.54 157
16991.77 174
16993.00 192
16994.24 179
16995.47 160
16996.70 166
16997.93 197
16999.16 187
17000.40 160
17001.63 170
17002.86 183
17004.09 155
17005.32 153
17006.56 164
17007.79 176
17009.02 172
17010.25 179
17011.49 161
17012.72 201
17013.95 158
17015.18 171
17016.42 171
17017.65 174
17018.88 171
17020.12 168
17021.35 201
17022.58 214
17023.81 193
17025.05 214
17026.28 198
17027.51 166
17028.75 203
17029.98 189
17031.21 188
17032.45 151
17033.68 192
17034.91 178
17036.15 145
17037.38 152
17038.61 162
17039.85 156
17041.08 176
17042.31 154
17043.55 186
17044.78 188
17046.01 171
17047.25 187
17048.48 167
17049.72 159
17050.95 153
17052.18 174
17053.42 149
17054.65 136
17055.89 127
17057.12 150
17058.35 171
17059.59 165
17060.82 155
17062.06 153
17063.29 130
17064.53 156
17065.76 188
17066.99 164
17068.23 166
17069.46 166
17070.70 165
17071.93 167
17073.17 179
17074.40 169
17075.64 152
17076.87 154
17078.11 149
17079.34 163
17080.58 160
17081.81 141
17083.05 148
17084.28 184
17085.52 163
17086.75 161
17087.99 181
17089.22 168
17090.46 160
17091.69 153
17092.93 159
17094.16 148
17095.40 168
17096.64 158
17097.87 171
17099.11 174
17100.34 168
17101.58 184
17102.81 197
17104.05 182
17105.29 176
17106.52 159
17107.76 151
17108.99 152
17110.23 139
17111.47 143
17112.70 156
17113.94 164
17115.17 152
17116.41 178
17117.65 177
17118.88 183
17120.12 162
17121.36 146
17122.59 119
17123.83 132
17125.07 141
17126.30 164
17127.54 136
17128.78 179
17130.01 174
17131.25 163
17132.49 164
17133.72 185
17134.96 178
17136.20 150
17137.43 160
17138.67 174
17139.91 137
17141.15 162
17142.38 146
17143.62 139
17144.86 178
17146.10 148
17147.33 151
17148.57 127
17149.81 149
17151.05 151
17152.28 136
17153.52 148
17154.76 180
17156.00 197
17157.23 172
17158.47 163
17159.71 147
17160.95 178
17162.19 150
17163.42 142
17164.66 132
17165.90 135
17167.14 138
17168.38 168
17169.61 149
17170.85 161
17172.09 141
17173.33 169
17174.57 178
17175.81 170
17177.04 193
17178.28 188
17179.52 177
17180.76 158
17182.00 130
17183.24 138
17184.48 162
17185.71 187
17186.95 171
17188.19 167
17189.43 152
17190.67 143
17191.91 179
17193.15 148
17194.39 143
17195.63 150
17196.87 157
17198.11 149
17199.34 159
17200.58 175
17201.82 154
17203.06 138
17204.30 178
17205.54 143
17206.78 171
17208.02 147
17209.26 144
17210.50 184
17211.74 158
17212.98 148
17214.22 159
17215.46 169
17216.70 120
17217.94 143
17219.18 160
17220.42 205
17221.66 174
17222.90 136
17224.14 153
17225.38 171
17226.62 157
17227.86 165
17229.10 160
17230.34 211
17231.58 176
17232.82 132
17234.06 159
17235.30 162
17236.54 158
17237.78 155
17239.03 133
17240.27 158
17241.51 162
17242.75 150
17243.99 176
17245.23 165
17246.47 191
17247.71 144
17248.95 134
17250.19 159
17251.43 143
17252.68 158
17253.92 151
17255.16 153
17256.40 154
17257.64 131
17258.88 142
17260.12 159
17261.37 128
17262.61 113
17263.85 146
17265.09 156
17266.33 150
17267.57 138
17268.82 151
17270.06 145
17271.30 131
17272.54 147
17273.78 141
17275.03 143
17276.27 152
17277.51 184
17278.75 197
17279.99 184
17281.24 149
17282.48 169
17283.72 152
17284.96 137
17286.21 127
17287.45 126
17288.69 151
17289.93 180
17291.18 184
17292.42 185
17293.66 158
17294.90 119
17296.15 139
17297.39 149
17298.63 166
17299.88 143
17301.12 157
17302.36 144
17303.60 127
17304.85 131
17306.09 131
17307.33 158
17308.58 153
17309.82 143
17311.06 148
17312.31 146
17313.55 140
17314.79 156
17316.04 143
17317.28 128
17318.52 148
17319.77 141
17321.01 130
17322.26 139
17323.50 134
17324.74 135
17325.99 129
17327.23 168
17328.48 170
17329.72 122
17330.96 141
17332.21 137
17333.45 148
17334.70 155
17335.94 164
17337.18 178
17338.43 139
17339.67 156
17340.92 149
17342.16 143
17343.41 156
17344.65 143
17345.90 136
17347.14 124
17348.38 136
17349.63 151
17350.87 122
17352.12 132
17353.36 162
17354.61 161
17355.85 158
17357.10 162
17358.34 161
17359.59 140
17360.83 141
17362.08 158
17363.32 153
17364.57 148
17365.81 127
17367.06 153
17368.31 174
17369.55 142
17370.80 129
17372.04 133
17373.29 136
17374.53 151
17375.78 165
17377.02 151
17378.27 133
17379.52 145
17380.76 125
17382.01 138
17383.25 144
17384.50 123
17385.75 155
17386.99 146
17388.24 157
17389.48 147
17390.73 122
17391.98 140
17393.22 151
17394.47 150
17395.71 130
17396.96 131
17398.21 151
17399.45 145
17400.70 149
17401.95 117
17403.19 149
17404.44 157
17405.69 140
17406.93 172
17408.18 132
17409.43 139
17410.67 128
17411.92 125
17413.17 156
17414.42 159
17415.66 144
17416.91 114
17418.16 128
17419.40 134
17420.65 123
17421.90 121
17423.15 134
17424.39 163
17425.64 154
17426.89 130
17428.14 153
17429.38 162
17430.63 142
17431.88 147
17433.13 146
17434.37 142
17435.62 149
17436.87 156
17438.12 155
17439.37 132
17440.61 125
17441.86 154
17443.11 154
17444.36 136
17445.61 124
17446.85 142
17448.10 130
17449.35 132
17450.60 126
17451.85 123
17453.10 158
17454.34 154
17455.59 124
17456.84 130
17458.09 141
17459.34 143
17460.59 147
17461.84 133
17463.09 143
17464.33 157
17465.58 150
17466.83 144
17468.08 130
17469.33 134
17470.58 129
17471.83 145
17473.08 135
17474.33 148
17475.58 160
17476.83 109
17478.07 170
17479.32 150
17480.57 122
17481.82 134
17483.07 157
17484.32 160
17485.57 124
17486.82 148
17488.07 177
17489.32 155
17490.57 165
17491.82 150
17493.07 145
17494.32 148
17495.57 143
17496.82 139
17498.07 150
17499.32 117
17500.57 153
17501.82 149
17503.07 134
17504.32 135
17505.57 117
17506.82 128
17508.07 145
17509.32 154
17510.57 168
17511.82 136
17513.07 180
17514.32 166
17515.58 150
17516.83 144
17518.08 166
17519.33 160
17520.58 142
17521.83 157
17523.08 153
17524.33 162
17525.58 146
17526.83 158
17528.08 174
17529.34 145
17530.59 154
17531.84 168
17533.09 120
17534.34 137
17535.59 129
17536.84 145
17538.09 166
17539.35 139
17540.60 166
17541.85 143
17543.10 177
17544.35 163
17545.60 150
17546.86 140
17548.11 165
17549.36 196
17550.61 162
17551.86 157
17553.12 125
17554.37 153
17555.62 134
17556.87 138
17558.12 145
17559.38 124
17560.63 161
17561.88 124
17563.13 117
17564.39 151
17565.64 140
17566.89 148
17568.14 138
17569.40 160
17570.65 163
17571.90 153
17573.15 133
17574.41 165
17575.66 143
17576.91 144
17578.17 151
17579.42 153
17580.67 163
17581.92 148
17583.18 182
17584.43 140
17585.68 148
17586.94 152
17588.19 121
17589.44 155
17590.70 146
17591.95 123
17593.20 131
17594.46 190
17595.71 149
17596.97 150
17598.22 154
17599.47 142
17600.73 147
17601.98 146
17603.23 136
17604.49 111
17605.74 140
17607.00 171
17608.25 166
17609.50 184
17610.76 157
17612.01 141
17613.27 164
17614.52 161
17615.77 160
17617.03 147
17618.28 146
17619.54 148
17620.79 135
17622.05 140
17623.30 136
17624.56 124
17625.81 125
17627.06 131
17628.32 140
17629.57 147
17630.83 141
17632.08 137
17633.34 133
17634.59 140
17635.85 137
17637.10 102
17638.36 153
17639.61 136
17640.87 149
17642.12 140
17643.38 133
17644.63 141
17645.89 169
17647.15 125
17648.40 135
17649.66 149
17650.91 177
17652.17 130
17653.42 117
17654.68 120
17655.93 117
17657.19 146
17658.45 133
17659.70 148
17660.96 164
17662.21 153
17663.47 175
17664.73 140
17665.98 150
17667.24 150
17668.49 150
17669.75 147
17671.01 140
17672.26 168
17673.52 162
17674.77 144
17676.03 155
17677.29 146
17678.54 130
17679.80 132
17681.06 140
17682.31 117
17683.57 128
17684.83 133
17686.08 140
17687.34 139
17688.60 136
17689.85 130
17691.11 158
17692.37 159
17693.63 146
17694.88 131
17696.14 140
17697.40 145
17698.65 137
17699.91 132
17701.17 125
17702.43 117
17703.68 135
17704.94 127
17706.20 132
17707.46 143
17708.71 140
17709.97 153
17711.23 135
17712.49 136
17713.74 137
17715.00 141
17716.26 133
17717.52 118
17718.78 114
17720.03 123
17721.29 135
17722.55 152
17723.81 147
17725.07 133
17726.32 121
17727.58 130
17728.84 144
17730.10 138
17731.36 137
17732.62 152
17733.87 138
17735.13 141
17736.39 138
17737.65 139
17738.91 125
17740.17 134
17741.43 128
17742.69 133
17743.94 138
17745.20 137
17746.46 119
17747.72 135
17748.98 169
17750.24 144
17751.50 135
17752.76 142
17754.02 162
17755.28 145
17756.53 148
17757.79 134
17759.05 128
17760.31 127
17761.57 155
17762.83 141
17764.09 143
17765.35 151
17766.61 153
17767.87 131
17769.13 142
17770.39 149
17771.65 145
17772.91 138
17774.17 127
17775.43 117
17776.69 136
17777.95 132
17779.21 128
17780.47 145
17781.73 160
17782.99 132
17784.25 129
17785.51 140
17786.77 119
17788.03 135
17789.29 150
17790.55 134
17791.81 163
17793.07 203
17794.33 147
17795.59 130
17796.86 118
17798.12 134
17799.38 121
17800.64 122
17801.90 141
17803.16 115
17804.42 135
17805.68 132
17806.94 144
17808.20 131
17809.47 136
17810.73 145
17811.99 137
17813.25 134
17814.51 130
17815.77 154
17817.03 146
17818.29 154
17819.56 161
17820.82 115
17822.08 129
17823.34 140
17824.60 139
17825.86 138
17827.13 119
17828.39 138
17829.65 153
17830.91 129
17832.17 141
17833.44 118
17834.70 145
17835.96 154
17837.22 132
17838.48 113
17839.75 156
17841.01 120
17842.27 143
17843.53 128
17844.80 150
17846.06 124
17847.32 128
17848.58 133
17849.85 125
17851.11 129
17852.37 137
17853.63 131
17854.90 129
17856.16 150
17857.42 165
17858.69 134
17859.95 122
17861.21 147
17862.47 133
17863.74 154
17865.00 133
17866.26 114
17867.53 120
17868.79 139
17870.05 138
17871.32 123
17872.58 115
17873.84 118
17875.11 98
17876.37 105
17877.63 146
17878.90 117
17880.16 133
17881.43 135
17882.69 130
17883.95 130
17885.22 156
17886.48 132
17887.74 161
17889.01 139
17890.27 130
17891.54 139
17892.80 143
17894.07 138
17895.33 139
17896.59 149
17897.86 128
17899.12 130
17900.39 138
17901.65 127
17902.92 108
17904.18 125
17905.44 111
17906.71 146
17907.97 157
17909.24 122
17910.50 139
17911.77 119
17913.03 136
17914.30 133
17915.56 133
17916.83 119
17918.09 124
17919.36 137
17920.62 171
17921.89 129
17923.15 122
17924.42 134
17925.68 145
17926.95 113
17928.21 142
17929.48 130
17930.75 119
17932.01 127
17933.28 114
17934.54 128
17935.81 134
17937.07 115
17938.34 137
17939.61 129
17940.87 139
17942.14 162
17943.40 141
17944.67 138
17945.93 136
17947.20 125
17948.47 130
17949.73 125
17951.00 124
17952.27 124
17953.53 146
17954.80 120
17956.06 117
17957.33 133
17958.60 127
17959.86 131
17961.13 133
17962.40 137
17963.66 161
17964.93 143
17966.20 150
17967.46 132
17968.73 135
17970.00 125
17971.26 133
17972.53 133
17973.80 141
17975.07 139
17976.33 110
17977.60 128
17978.87 141
17980.13 136
17981.40 137
17982.67 147
17983.94 109
17985.20 127
17986.47 134
17987.74 149
17989.01 129
17990.27 127
17991.54 135
17992.81 129
17994.08 118
17995.34 136
17996.61 143
17997.88 127
17999.15 139
18000.42 128
18001.68 109
18002.95 145
18004.22 148
18005.49 148
18006.76 127
18008.02 101
18009.29 113
18010.56 124
18011.83 117
18013.10 111
18014.37 127
18015.63 125
18016.90 109
18018.17 121
18019.44 141
18020.71 139
18021.98 118
18023.25 116
18024.51 128
18025.78 128
18027.05 115
18028.32 129
18029.59 117
18030.86 106
18032.13 141
18033.40 132
18034.67 121
18035.94 134
18037.20 129
18038.47 115
18039.74 129
18041.01 106
18042.28 119
18043.55 126
18044.82 131
18046.09 120
18047.36 108
18048.63 124
18049.90 135
18051.17 126
18052.44 120
18053.71 129
18054.98 119
18056.25 119
18057.52 112
18058.79 133
18060.06 123
18061.33 122
18062.60 166
18063.87 159
18065.14 119
18066.41 128
18067.68 118
18068.95 157
18070.22 150
18071.49 117
18072.76 121
18074.03 104
18075.30 133
18076.57 126
18077.84 156
18079.11 153
18080.39 131
18081.66 135
18082.93 111
18084.20 128
18085.47 121
18086.74 138
18088.01 137
18089.28 146
18090.55 147
18091.82 135
18093.10 160
18094.37 130
18095.64 114
18096.91 125
18098.18 126
18099.45 120
18100.72 124
18102.00 131
18103.27 129
18104.54 127
18105.81 114
18107.08 108
18108.35 130
18109.63 89
18110.90 125
18112.17 111
18113.44 116
18114.71 129
18115.98 123
18117.26 144
18118.53 115
18119.80 135
18121.07 133
18122.35 127
18123.62 154
18124.89 143
18126.16 129
18127.43 153
18128.71 145
18129.98 132
18131.25 143
18132.52 133
18133.80 124
18135.07 136
18136.34 127
18137.62 146
18138.89 143
18140.16 164
18141.43 173
18142.71 118
18143.98 117
18145.25 142
18146.53 119
18147.80 142
18149.07 126
18150.35 123
18151.62 125
18152.89 134
18154.17 123
18155.44 124
18156.71 134
18157.99 150
18159.26 126
18160.53 158
18161.81 129
18163.08 124
18164.35 123
18165.63 125
18166.90 142
18168.18 119
18169.45 133
18170.72 156
18172.00 142
18173.27 140
18174.55 122
18175.82 133
18177.09 156
18178.37 128
18179.64 113
18180.92 125
18182.19 146
18183.47 128
18184.74 125
18186.01 144
18187.29 150
18188.56 119
18189.84 149
18191.11 135
18192.39 136
18193.66 98
18194.94 123
18196.21 132
18197.49 135
18198.76 148
18200.04 151
18201.31 175
18202.59 135
18203.86 123
18205.14 143
18206.41 138
18207.69 130
18208.96 134
18210.24 121
18211.51 133
18212.79 121
18214.06 128
18215.34 135
18216.62 126
18217.89 117
18219.17 128
18220.44 125
18221.72 131
18222.99 122
18224.27 145
18225.55 125
18226.82 144
18228.10 119
18229.37 120
18230.65 124
18231.93 144
18233.20 145
18234.48 122
18235.75 143
18237.03 143
18238.31 132
18239.58 129
18240.86 135
18242.14 101
18243.41 109
18244.69 123
18245.97 147
18247.24 111
18248.52 107
18249.80 159
18251.07 138
18252.35 120
18253.63 150
18254.90 147
18256.18 140
18257.46 121
18258.73 139
18260.01 129
18261.29 101
18262.57 124
18263.84 131
18265.12 161
18266.40 130
18267.67 106
18268.95 134
18270.23 140
18271.51 102
18272.78 106
18274.06 144
18275.34 147
18276.62 160
18277.89 143
18279.17 136
18280.45 120
18281.73 134
18283.01 130
18284.28 150
18285.56 143
18286.84 137
18288.12 128
18289.40 152
18290.67 141
18291.95 138
18293.23 138
18294.51 123
18295.79 129
18297.07 125
18298.34 127
18299.62 150
18300.90 127
18302.18 136
18303.46 153
18304.74 153
18306.02 125
18307.29 124
18308.57 141
18309.85 124
18311.13 112
18312.41 106
18313.69 121
18314.97 158
18316.25 134
18317.53 149
18318.80 126
18320.08 131
18321.36 139
18322.64 143
18323.92 132
18325.20 188
18326.48 160
18327.76 138
18329.04 118
18330.32 118
18331.60 120
18332.88 116
18334.16 188
18335.44 143
18336.72 125
18338.00 132
18339.28 146
18340.56 138
18341.84 99
18343.12 108
18344.40 147
18345.68 152
18346.96 154
18348.24 158
18349.52 117
18350.80 156
18352.08 168
18353.36 120
18354.64 117
18355.92 114
18357.20 125
18358.48 117
18359.76 131
18361.04 117
18362.32 127
18363.60 135
18364.88 125
18366.16 160
18367.45 139
18368.73 128
18370.01 123
18371.29 170
18372.57 127
18373.85 134
18375.13 156
18376.41 130
18377.69 164
18378.98 151
18380.26 143
18381.54 97
18382.82 119
18384.10 150
18385.38 122
18386.66 115
18387.95 113
18389.23 128
18390.51 124
18391.79 114
18393.07 140
18394.35 117
18395.64 145
18396.92 125
18398.20 133
18399.48 118
18400.76 111
18402.05 129
18403.33 134
18404.61 166
18405.89 159
18407.17 154
18408.46 131
18409.74 122
18411.02 123
18412.30 127
18413.59 130
18414.87 133
18416.15 131
18417.43 120
18418.72 131
18420.00 125
18421.28 110
18422.56 156
18423.85 154
18425.13 136
18426.41 154
18427.70 119
18428.98 121
18430.26 108
18431.54 113
18432.83 146
18434.11 119
18435.39 125
18436.68 149
18437.96 146
18439.24 120
18440.53 111
18441.81 113
18443.09 133
18444.38 127
18445.66 111
18446.95 116
18448.23 126
18449.51 146
18450.80 117
18452.08 105
18453.36 124
18454.65 140
18455.93 144
18457.22 138
18458.50 137
18459.78 109
18461.07 156
18462.35 128
18463.64 151
18464.92 133
18466.21 111
18467.49 123
18468.77 114
18470.06 118
18471.34 139
18472.63 115
18473.91 125
18475.20 141
18476.48 147
18477.77 116
18479.05 118
18480.34 136
18481.62 142
18482.91 118
18484.19 118
18485.47 142
18486.76 138
18488.04 149
18489.33 116
18490.62 135
18491.90 124
18493.19 118
18494.47 135
18495.76 120
18497.04 166
18498.33 140
18499.61 124
18500.90 128
18502.18 115
18503.47 122
18504.75 135
18506.04 133
18507.33 130
18508.61 132
18509.90 111
18511.18 124
18512.47 128
18513.76 120
18515.04 96
18516.33 96
18517.61 135
18518.90 119
18520.19 120
18521.47 110
18522.76 123
18524.04 123
18525.33 111
18526.62 118
18527.90 138
18529.19 117
18530.48 103
18531.76 114
18533.05 139
18534.34 131
18535.62 139
18536.91 122
18538.20 135
18539.48 117
18540.77 128
18542.06 124
18543.34 146
18544.63 122
18545.92 104
18547.21 132
18548.49 152
18549.78 136
18551.07 162
18552.36 127
18553.64 119
18554.93 125
18556.22 129
18557.50 152
18558.79 136
18560.08 142
18561.37 126
18562.66 131
18563.94 128
18565.23 141
18566.52 127
18567.81 141
18569.09 157
18570.38 160
18571.67 153
18572.96 156
18574.25 139
18575.53 124
18576.82 125
18578.11 148
18579.40 164
18580.69 141
18581.98 133
18583.26 180
18584.55 165
18585.84 162
18587.13 136
18588.42 156
18589.71 132
18590.99 130
18592.28 151
18593.57 149
18594.86 102
18596.15 150
18597.44 135
18598.73 144
18600.02 132
18601.31 135
18602.59 144
18603.88 148
18605.17 130
18606.46 140
18607.75 134
18609.04 133
18610.33 130
18611.62 140
18612.91 156
18614.20 123
18615.49 131
18616.78 132
18618.07 170
18619.36 164
18620.65 134
18621.94 139
18623.23 149
18624.52 155
18625.81 157
18627.10 142
18628.39 158
18629.68 147
18630.97 135
18632.26 143
18633.55 146
18634.84 148
18636.13 145
18637.42 127
18638.71 141
18640.00 142
18641.29 143
18642.58 149
18643.87 169
18645.16 173
18646.45 146
18647.74 140
18649.03 112
18650.32 128
18651.61 128
18652.90 124
18654.19 136
18655.48 154
18656.78 163
18658.07 120
18659.36 117
18660.65 132
18661.94 170
18663.23 137
18664.52 117
18665.81 128
18667.10 159
18668.40 128
18669.69 103
18670.98 108
18672.27 109
18673.56 143
18674.85 147
18676.14 130
18677.44 146
18678.73 166
18680.02 140
18681.31 149
18682.60 160
18683.90 150
18685.19 171
18686.48 140
18687.77 165
18689.06 149
18690.36 125
18691.65 132
18692.94 117
18694.23 128
18695.52 138
18696.82 123
18698.11 117
18699.40 122
18700.69 127
18701.99 131
18703.28 123
18704.57 161
18705.86 162
18707.16 143
18708.45 140
18709.74 138
18711.04 137
18712.33 134
18713.62 114
18714.91 121
18716.21 153
18717.50 140
18718.79 136
18720.09 131
18721.38 110
18722.67 123
18723.97 145
18725.26 122
18726.55 127
18727.85 122
18729.14 144
18730.43 129
18731.73 143
18733.02 135
18734.31 139
18735.61 124
18736.90 131
18738.19 134
18739.49 123
18740.78 130
18742.08 136
18743.37 117
18744.66 115
18745.96 87
18747.25 142
18748.55 131
18749.84 120
18751.13 123
18752.43 136
18753.72 145
18755.02 127
18756.31 124
18757.61 127
18758.90 132
18760.20 135
18761.49 135
18762.78 123
18764.08 133
18765.37 118
18766.67 113
18767.96 111
18769.26 137
18770.55 126
18771.85 97
18773.14 127
18774.44 116
18775.73 147
18777.03 158
18778.32 138
18779.62 149
18780.91 101
18782.21 105
18783.50 113
18784.80 114
18786.10 119
18787.39 132
18788.69 139
18789.98 152
18791.28 130
18792.57 112
18793.87 101
18795.16 129
18796.46 139
18797.76 151
18799.05 141
18800.35 171
18801.64 147
18802.94 99
18804.24 122
18805.53 132
18806.83 145
18808.12 124
18809.42 110
18810.72 135
18812.01 140
18813.31 141
18814.61 121
18815.90 133
18817.20 151
18818.50 132
18819.79 135
18821.09 106
18822.39 126
18823.68 122
18824.98 128
18826.28 159
18827.57 134
18828.87 128
18830.17 134
18831.46 110
18832.76 98
18834.06 110
18835.35 125
18836.65 143
18837.95 171
18839.25 177
18840.54 118
18841.84 131
18843.14 130
18844.44 134
18845.73 122
18847.03 121
18848.33 136
18849.63 106
18850.92 128
18852.22 120
18853.52 122
18854.82 112
18856.11 112
18857.41 136
18858.71 146
18860.01 138
18861.31 122
18862.60 114
18863.90 118
18865.20 118
18866.50 142
18867.80 133
18869.10 138
18870.39 137
18871.69 108
18872.99 118
18874.29 126
18875.59 73
18876.89 137
18878.18 129
18879.48 122
18880.78 124
18882.08 134
18883.38 138
18884.68 129
18885.98 117
18887.28 128
18888.57 122
18889.87 147
18891.17 109
18892.47 115
18893.77 115
18895.07 117
18896.37 103
18897.67 120
18898.97 123
18900.27 125
18901.57 143
18902.87 136
18904.17 133
18905.47 114
18906.76 127
18908.06 124
18909.36 113
18910.66 147
18911.96 173
18913.26 124
18914.56 144
18915.86 146
18917.16 117
18918.46 128
18919.76 140
18921.06 137
18922.36 146
18923.66 121
18924.96 120
18926.26 136
18927.56 113
18928.86 109
18930.17 113
18931.47 145
18932.77 102
18934.07 108
18935.37 128
18936.67 126
18937.97 112
18939.27 134
18940.57 126
18941.87 119
18943.17 125
18944.47 114
18945.77 124
18947.07 129
18948.38 95
18949.68 114
18950.98 116
18952.28 127
18953.58 109
18954.88 136
18956.18 109
18957.48 107
18958.79 119
18960.09 119
18961.39 104
18962.69 88
18963.99 113
18965.29 127
18966.59 131
18967.90 136
18969.20 116
18970.50 119
18971.80 113
18973.10 112
18974.41 90
18975.71 121
18977.01 106
18978.31 97
18979.61 122
18980.92 135
18982.22 133
18983.52 120
18984.82 98
18986.12 109
18987.43 123
18988.73 131
18990.03 122
18991.33 104
18992.64 111
18993.94 92
18995.24 143
18996.54 122
18997.85 120
18999.15 154
19000.45 126
19001.76 121
19003.06 101
19004.36 110
19005.66 111
19006.97 128
19008.27 156
19009.57 137
19010.88 141
19012.18 134
19013.48 114
19014.79 101
19016.09 105
19017.39 114
19018.70 127
19020.00 137
19021.30 124
19022.61 100
19023.91 99
19025.22 101
19026.52 139
19027.82 136
19029.13 123
19030.43 136
19031.73 116
19033.04 146
19034.34 144
19035.65 143
19036.95 136
19038.25 138
19039.56 134
19040.86 117
19042.17 143
19043.47 117
19044.78 104
19046.08 131
19047.38 135
19048.69 111
19049.99 135
19051.30 132
19052.60 102
19053.91 147
19055.21 127
19056.52 117
19057.82 134
19059.13 103
19060.43 110
19061.74 114
19063.04 127
19064.35 121
19065.65 103
19066.96 121
19068.26 130
19069.57 112
19070.87 128
19072.18 127
19073.48 119
19074.79 110
19076.09 150
19077.40 116
19078.70 134
19080.01 135
19081.32 124
19082.62 132
19083.93 123
19085.23 133
19086.54 122
19087.84 115
19089.15 98
19090.46 112
19091.76 134
19093.07 125
19094.37 153
19095.68 121
19096.99 136
19098.29 113
19099.60 152
19100.90 120
19102.21 123
19103.52 97
19104.82 130
19106.13 127
19107.44 102
19108.74 106
19110.05 118
19111.36 121
19112.66 113
19113.97 118
19115.28 96
19116.58 96
19117.89 98
19119.20 121
19120.50 128
19121.81 120
19123.12 139
19124.43 145
19125.73 133
19127.04 122
19128.35 135
19129.65 107
19130.96 108
19132.27 115
19133.58 115
19134.88 100
19136.19 93
19137.50 113
19138.81 138
19140.11 124
19141.42 110
19142.73 88
19144.04 133
19145.34 110
19146.65 119
19147.96 119
19149.27 125
19150.58 122
19151.88 124
19153.19 97
19154.50 109
19155.81 111
19157.12 95
19158.42 110
19159.73 101
19161.04 122
19162.35 134
19163.66 125
19164.97 136
19166.28 106
19167.58 109
19168.89 101
19170.20 116
19171.51 140
19172.82 102
19174.13 114
19175.44 128
19176.75 127
19178.05 115
19179.36 107
19180.67 121
19181.98 112
19183.29 100
19184.60 110
19185.91 105
19187.22 106
19188.53 102
19189.84 128
19191.15 127
19192.46 135
19193.76 156
19195.07 104
19196.38 112
19197.69 113
19199.00 98
19200.31 101
19201.62 117
19202.93 125
19204.24 136
19205.55 128
19206.86 121
19208.17 129
19209.48 104
19210.79 92
19212.10 112
19213.41 126
19214.72 111
19216.03 118
19217.34 118
19218.65 133
19219.96 105
19221.27 116
19222.58 114
19223.89 122
19225.20 118
19226.52 97
19227.83 95
19229.14 132
19230.45 110
19231.76 121
19233.07 116
19234.38 125
19235.69 140
19237.00 136
19238.31 93
19239.62 109
19240.93 120
19242.25 126
19243.56 121
19244.87 130
19246.18 121
19247.49 118
19248.80 108
19250.11 114
19251.42 101
19252.74 102
19254.05 119
19255.36 97
19256.67 102
19257.98 122
19259.29 116
19260.61 143
19261.92 118
19263.23 106
19264.54 107
19265.85 97
19267.17 126
19268.48 108
19269.79 99
19271.10 105
19272.41 101
19273.73 84
19275.04 111
19276.35 131
19277.66 116
19278.98 133
19280.29 137
19281.60 105
19282.91 123
19284.23 108
19285.54 100
19286.85 114
19288.16 125
19289.48 126
19290.79 130
19292.10 129
19293.41 97
19294.73 107
19296.04 97
19297.35 119
19298.67 116
19299.98 101
19301.29 99
19302.61 106
19303.92 123
19305.23 101
19306.55 103
19307.86 103
19309.17 102
19310.49 119
19311.80 106
19313.11 106
19314.43 119
19315.74 120
19317.05 88
19318.37 89
19319.68 109
19320.99 105
19322.31 113
19323.62 115
19324.94 119
19326.25 116
19327.56 117
19328.88 123
19330.19 102
19331.51 94
19332.82 117
19334.14 111
19335.45 98
19336.76 100
19338.08 130
19339.39 123
19340.71 119
19342.02 125
19343.34 122
19344.65 123
19345.97 133
19347.28 126
19348.59 125
19349.91 104
19351.22 116
19352.54 114
19353.85 119
19355.17 95
19356.48 116
19357.80 102
19359.11 113
19360.43 134
19361.74 117
19363.06 125
19364.38 137
19365.69 124
19367.01 141
19368.32 120
19369.64 129
19370.95 137
19372.27 115
19373.58 113
19374.90 106
19376.21 131
19377.53 126
19378.85 134
19380.16 106
19381.48 126
19382.79 154
19384.11 140
19385.43 133
19386.74 129
19388.06 124
19389.37 144
19390.69 119
19392.01 110
19393.32 143
19394.64 120
19395.96 144
19397.27 124
19398.59 134
19399.91 153
19401.22 116
19402.54 144
19403.85 98
19405.17 95
19406.49 106
19407.80 104
19409.12 102
19410.44 121
19411.76 119
19413.07 104
19414.39 173
19415.71 156
19417.02 117
19418.34 137
19419.66 101
19420.98 118
19422.29 130
19423.61 112
19424.93 106
19426.24 110
19427.56 120
19428.88 119
19430.20 102
19431.51 104
19432.83 128
19434.15 112
19435.47 107
19436.79 105
19438.10 118
19439.42 129
19440.74 119
19442.06 111
19443.37 129
19444.69 133
19446.01 107
19447.33 108
19448.65 93
19449.97 119
19451.28 116
19452.60 105
19453.92 130
19455.24 125
19456.56 108
19457.88 124
19459.19 111
19460.51 117
19461.83 117
19463.15 104
19464.47 140
19465.79 135
19467.11 123
19468.42 128
19469.74 129
19471.06 129
19472.38 119
19473.70 113
19475.02 115
19476.34 118
19477.66 106
19478.98 122
19480.30 113
19481.62 134
19482.93 133
19484.25 110
19485.57 107
19486.89 124
19488.21 117
19489.53 128
19490.85 118
19492.17 91
19493.49 139
19494.81 124
19496.13 125
19497.45 115
19498.77 124
19500.09 142
19501.41 142
19502.73 161
19504.05 122
19505.37 136
19506.69 112
19508.01 140
19509.33 148
19510.65 118
19511.97 137
19513.29 113
19514.61 131
19515.93 131
19517.25 135
19518.57 101
19519.89 120
19521.21 121
19522.54 106
19523.86 113
19525.18 107
19526.50 125
19527.82 125
19529.14 110
19530.46 152
19531.78 135
19533.10 125
19534.42 110
19535.74 125
19537.07 118
19538.39 109
19539.71 122
19541.03 133
19542.35 120
19543.67 135
19544.99 122
19546.31 123
19547.64 128
19548.96 126
19550.28 156
19551.60 149
19552.92 137
19554.24 118
19555.57 138
19556.89 121
19558.21 125
19559.53 139
19560.85 134
19562.18 118
19563.50 113
19564.82 117
19566.14 107
19567.46 123
19568.79 113
19570.11 132
19571.43 92
19572.75 104
19574.08 110
19575.40 110
19576.72 113
19578.04 108
19579.37 117
19580.69 106
19582.01 118
19583.33 113
19584.66 117
19585.98 136
19587.30 152
19588.63 131
19589.95 126
19591.27 122
19592.59 112
19593.92 95
19595.24 142
19596.56 112
19597.89 127
19599.21 109
19600.53 126
19601.86 108
19603.18 103
19604.50 135
19605.83 105
19607.15 109
19608.47 136
19609.80 105
19611.12 114
19612.45 106
19613.77 125
19615.09 126
19616.42 153
19617.74 124
19619.06 97
19620.39 90
19621.71 118
19623.04 112
19624.36 127
19625.69 111
19627.01 98
19628.33 127
19629.66 138
19630.98 138
19632.31 109
19633.63 114
19634.96 115
19636.28 136
19637.60 137
19638.93 118
19640.25 149
19641.58 125
19642.90 146
19644.23 117
19645.55 155
19646.88 145
19648.20 127
19649.53 95
19650.85 115
19652.18 133
19653.50 110
19654.83 121
19656.15 117
19657.48 97
19658.80 112
19660.13 82
19661.45 94
19662.78 87
19664.11 112
19665.43 124
19666.76 128
19668.08 136
19669.41 106
19670.73 107
19672.06 114
19673.39 115
19674.71 111
19676.04 108
19677.36 138
19678.69 132
19680.01 119
19681.34 122
19682.67 103
19683.99 114
19685.32 123
19686.65 93
19687.97 93
19689.30 128
19690.62 110
19691.95 101
19693.28 101
19694.60 105
19695.93 123
19697.26 101
19698.58 121
19699.91 103
19701.24 141
19702.56 127
19703.89 122
19705.22 110
19706.54 116
19707.87 116
19709.20 143
19710.53 93
19711.85 102
19713.18 122
19714.51 120
19715.83 113
19717.16 121
19718.49 113
19719.82 127
19721.14 144
19722.47 125
19723.80 122
19725.13 119
19726.45 147
19727.78 138
19729.11 105
19730.44 110
19731.76 110
19733.09 103
19734.42 112
19735.75 120
19737.08 108
19738.40 126
19739.73 108
19741.06 108
19742.39 107
19743.72 99
19745.04 105
19746.37 114
19747.70 103
19749.03 120
19750.36 96
19751.69 96
19753.01 99
19754.34 91
19755.67 106
19757.00 95
19758.33 101
19759.66 111
19760.99 139
19762.31 113
19763.64 131
19764.97 107
19766.30 125
19767.63 112
19768.96 91
19770.29 103
19771.62 128
19772.95 119
19774.28 113
19775.60 87
19776.93 100
19778.26 111
19779.59 118
19780.92 109
19782.25 95
19783.58 113
19784.91 128
19786.24 102
19787.57 121
19788.90 98
19790.23 92
19791.56 94
19792.89 101
19794.22 99
19795.55 85
19796.88 100
19798.21 112
19799.54 119
19800.87 106
19802.20 97
19803.53 93
19804.86 112
19806.19 102
19807.52 129
19808.85 112
19810.18 114
19811.51 113
19812.84 123
19814.17 92
19815.50 133
19816.83 111
19818.16 104
19819.49 128
19820.83 131
19822.16 113
19823.49 102
19824.82 97
19826.15 109
19827.48 133
19828.81 107
19830.14 99
19831.47 101
19832.80 120
19834.14 95
19835.47 108
19836.80 133
19838.13 129
19839.46 114
19840.79 114
19842.12 93
19843.46 104
19844.79 110
19846.12 105
19847.45 104
19848.78 90
19850.11 115
19851.45 110
19852.78 105
19854.11 114
19855.44 115
19856.77 123
19858.11 121
19859.44 113
19860.77 116
19862.10 96
19863.43 123
19864.77 98
19866.10 95
19867.43 129
19868.76 105
19870.10 90
19871.43 105
19872.76 120
19874.09 138
19875.43 146
19876.76 117
19878.09 91
19879.42 127
19880.76 134
19882.09 108
19883.42 97
19884.75 98
19886.09 117
19887.42 93
19888.75 114
19890.09 102
19891.42 123
19892.75 118
19894.09 116
19895.42 104
19896.75 112
19898.09 116
19899.42 115
19900.75 108
19902.09 97
19903.42 102
19904.75 147
19906.09 121
19907.42 105
19908.75 98
19910.09 94
19911.42 110
19912.76 110
19914.09 123
19915.42 135
19916.76 118
19918.09 110
19919.43 97
19920.76 96
19922.09 93
19923.43 131
19924.76 114
19926.10 110
19927.43 115
19928.77 96
19930.10 106
19931.43 139
19932.77 104
19934.10 123
19935.44 138
19936.77 111
19938.11 106
19939.44 105
19940.78 123
19942.11 125
19943.45 97
19944.78 119
19946.12 112
19947.45 116
19948.79 114
19950.12 110
19951.46 110
19952.79 119
19954.13 132
19955.46 116
19956.80 125
19958.13 116
19959.47 118
19960.80 132
19962.14 111
19963.48 91
19964.81 103
19966.15 106
19967.48 126
19968.82 125
19970.15 105
19971.49 93
19972.83 107
19974.16 117
19975.50 124
19976.83 110
19978.17 107
19979.51 123
19980.84 133
19982.18 112
19983.51 107
19984.85 115
19986.19 134
19987.52 102
19988.86 137
19990.20 117
19991.53 127
19992.87 86
19994.21 105
19995.54 109
19996.88 125
19998.22 93
19999.55 118
20000.89 116
20002.23 93
20003.56 99
20004.90 119
20006.24 143
20007.57 122
20008.91 103
20010.25 119
20011.59 105
20012.92 129
20014.26 129
20015.60 102
20016.94 103
20018.27 109
20019.61 142
20020.95 132
20022.28 110
20023.62 117
20024.96 116
20026.30 113
20027.64 113
20028.97 116
20030.31 126
20031.65 108
20032.99 110
20034.32 116
20035.66 124
20037.00 139
20038.34 127
20039.68 134
20041.02 100
20042.35 113
20043.69 111
20045.03 118
20046.37 109
20047.71 98
20049.05 128
20050.38 114
20051.72 137
20053.06 121
20054.40 111
20055.74 119
20057.08 117
20058.42 126
20059.75 106
20061.09 118
20062.43 139
20063.77 102
20065.11 96
20066.45 93
20067.79 112
20069.13 122
20070.47 153
20071.81 119
20073.14 89
20074.48 103
20075.82 132
20077.16 116
20078.50 125
20079.84 127
20081.18 125
20082.52 137
20083.86 129
20085.20 120
20086.54 121
20087.88 109
20089.22 103
20090.56 105
20091.90 130
20093.24 123
20094.58 104
20095.92 82
20097.26 98
20098.60 122
20099.94 125
20101.28 118
20102.62 121
20103.96 105
20105.30 121
20106.64 118
20107.98 119
20109.32 116
20110.66 99
20112.00 124
20113.34 117
20114.68 123
20116.02 79
20117.36 121
20118.71 135
20120.05 109
20121.39 105
20122.73 111
20124.07 104
20125.41 153
20126.75 127
20128.09 121
20129.43 103
20130.77 106
20132.12 108
20133.46 126
20134.80 109
20136.14 101
20137.48 99
20138.82 91
20140.16 114
20141.51 113
20142.85 118
20144.19 109
20145.53 86
