# Supplementary material for: MALDI-TOF MS typing enables the classification of brewing yeasts of the genus Saccharomyces to major beer styles
Source: PLoS One. 2017 Aug 9;12(8):e0181694. doi: 10.1371/journal.pone.0181694 (PMC5549903; doi:10.1371/journal.pone.0181694)
Supplement: S4 File — The directory includes 90 raw files and was zipped to “.zip”; the folder has three strains with 30 spectra per strain; S1 Text explains the raw files with an example and Table 1 represents the yeast strains used within the experiment. (ZIP) [file pone.0181694.s007.zip › 10-12/30260-210-OG-Ale-Ale-YPG-18h-E-E_2015-07-29_2_0_A2_1.dat]

2000.00 4372
2000.42 4201
2000.85 4471
2001.27 4317
2001.69 4406
2002.11 4583
2002.53 4135
2002.95 4007
2003.38 3980
2003.80 4152
2004.22 4105
2004.64 3731
2005.07 3823
2005.49 4009
2005.91 3897
2006.33 3816
2006.75 3813
2007.18 4146
2007.60 4059
2008.02 4403
2008.44 4513
2008.87 4515
2009.29 4288
2009.71 4098
2010.13 4156
2010.56 4346
2010.98 3989
2011.40 4181
2011.83 4042
2012.25 3884
2012.67 3693
2013.09 3673
2013.52 3639
2013.94 3933
2014.36 3623
2014.79 3647
2015.21 3727
2015.63 3730
2016.06 3700
2016.48 3736
2016.90 3816
2017.33 3754
2017.75 3891
2018.17 4094
2018.60 3914
2019.02 3917
2019.44 3913
2019.87 4053
2020.29 4021
2020.72 4088
2021.14 4092
2021.56 4030
2021.99 4009
2022.41 3949
2022.83 3949
2023.26 3911
2023.68 3523
2024.11 3674
2024.53 3754
2024.96 3581
2025.38 3656
2025.80 3532
2026.23 3844
2026.65 3852
2027.08 3560
2027.50 3764
2027.93 3559
2028.35 3502
2028.78 3491
2029.20 3403
2029.63 3664
2030.05 3455
2030.47 3714
2030.90 3590
2031.32 3465
2031.75 3600
2032.17 3752
2032.60 3714
2033.02 3797
2033.45 3755
2033.87 3693
2034.30 3767
2034.73 3876
2035.15 3764
2035.58 3535
2036.00 3620
2036.43 3937
2036.85 3831
2037.28 3907
2037.70 3879
2038.13 3879
2038.55 3813
2038.98 4048
2039.41 4121
2039.83 4137
2040.26 4164
2040.68 4146
2041.11 4271
2041.54 4377
2041.96 4030
2042.39 3823
2042.81 3655
2043.24 4102
2043.67 3754
2044.09 3664
2044.52 3818
2044.94 3890
2045.37 3829
2045.80 3851
2046.22 3858
2046.65 3872
2047.08 3972
2047.50 3918
2047.93 4012
2048.36 4148
2048.78 3969
2049.21 3953
2049.64 3883
2050.06 3969
2050.49 3903
2050.92 3880
2051.34 3907
2051.77 3742
2052.20 3647
2052.63 3712
2053.05 3715
2053.48 3471
2053.91 3494
2054.33 3661
2054.76 3537
2055.19 3452
2055.62 3399
2056.04 3529
2056.47 3514
2056.90 3736
2057.33 3708
2057.75 3938
2058.18 3632
2058.61 3627
2059.04 3576
2059.47 3757
2059.89 3677
2060.32 3597
2060.75 3573
2061.18 3895
2061.61 3897
2062.03 3521
2062.46 3798
2062.89 3571
2063.32 4216
2063.75 4144
2064.18 4115
2064.60 3945
2065.03 4101
2065.46 4490
2065.89 4438
2066.32 4743
2066.75 4687
2067.17 4373
2067.60 4115
2068.03 4207
2068.46 4175
2068.89 3844
2069.32 3712
2069.75 3902
2070.18 3798
2070.61 3744
2071.03 4057
2071.46 4140
2071.89 3989
2072.32 3910
2072.75 4023
2073.18 3766
2073.61 3628
2074.04 3892
2074.47 3757
2074.90 3840
2075.33 3925
2075.76 3905
2076.19 3948
2076.62 4143
2077.05 4192
2077.48 4040
2077.90 4208
2078.33 4206
2078.76 4290
2079.19 4586
2079.62 4430
2080.05 4292
2080.48 4300
2080.91 4386
2081.34 4550
2081.77 4175
2082.20 4280
2082.64 4107
2083.07 4160
2083.50 4245
2083.93 3915
2084.36 4052
2084.79 3976
2085.22 3824
2085.65 3887
2086.08 3807
2086.51 3917
2086.94 3851
2087.37 3881
2087.80 3769
2088.23 3955
2088.66 4168
2089.09 3767
2089.52 3875
2089.96 3797
2090.39 3654
2090.82 3669
2091.25 3578
2091.68 3647
2092.11 3677
2092.54 3620
2092.97 3874
2093.41 3706
2093.84 3910
2094.27 3870
2094.70 3872
2095.13 3587
2095.56 3752
2095.99 3703
2096.43 3844
2096.86 3814
2097.29 3651
2097.72 3720
2098.15 3548
2098.59 3447
2099.02 3494
2099.45 3732
2099.88 3622
2100.31 3437
2100.75 3611
2101.18 3679
2101.61 3834
2102.04 3810
2102.47 3627
2102.91 3773
2103.34 3716
2103.77 3538
2104.20 3892
2104.64 3963
2105.07 3830
2105.50 3920
2105.93 3782
2106.37 3758
2106.80 3674
2107.23 3716
2107.66 3733
2108.10 3791
2108.53 3777
2108.96 3796
2109.40 3786
2109.83 3932
2110.26 3976
2110.70 3677
2111.13 3721
2111.56 3662
2112.00 3706
2112.43 3640
2112.86 3560
2113.30 3749
2113.73 3615
2114.16 3418
2114.60 3403
2115.03 3359
2115.46 3469
2115.90 3538
2116.33 3347
2116.76 3255
2117.20 3447
2117.63 3490
2118.07 3556
2118.50 3839
2118.93 3723
2119.37 3579
2119.80 3580
2120.24 3742
2120.67 3718
2121.10 3704
2121.54 3938
2121.97 3641
2122.41 3802
2122.84 3690
2123.28 3700
2123.71 3535
2124.14 3594
2124.58 3709
2125.01 3701
2125.45 3697
2125.88 3691
2126.32 3290
2126.75 3482
2127.19 3680
2127.62 3781
2128.06 3611
2128.49 3642
2128.93 3870
2129.36 3825
2129.80 3690
2130.23 4085
2130.67 4180
2131.10 3953
2131.54 4192
2131.97 3979
2132.41 3957
2132.84 4157
2133.28 4013
2133.72 4191
2134.15 3959
2134.59 4269
2135.02 4141
2135.46 4090
2135.89 4245
2136.33 4465
2136.77 4326
2137.20 4196
2137.64 4356
2138.07 4293
2138.51 4217
2138.94 4238
2139.38 4063
2139.82 3755
2140.25 3922
2140.69 3803
2141.13 3745
2141.56 3677
2142.00 3440
2142.43 3719
2142.87 3618
2143.31 3534
2143.74 3434
2144.18 3370
2144.62 3521
2145.05 3208
2145.49 3560
2145.93 3813
2146.36 3640
2146.80 3756
2147.24 3898
2147.67 4090
2148.11 4125
2148.55 4165
2148.99 4365
2149.42 4472
2149.86 4619
2150.30 4787
2150.73 4508
2151.17 4359
2151.61 4492
2152.05 4513
2152.48 4208
2152.92 4198
2153.36 4174
2153.80 4373
2154.23 4255
2154.67 4039
2155.11 3912
2155.55 4056
2155.98 3879
2156.42 3848
2156.86 3771
2157.30 3873
2157.74 3818
2158.17 3876
2158.61 3956
2159.05 3914
2159.49 3808
2159.93 3875
2160.36 3944
2160.80 3840
2161.24 3737
2161.68 3794
2162.12 3925
2162.56 3768
2162.99 3974
2163.43 3642
2163.87 3668
2164.31 3654
2164.75 3803
2165.19 3743
2165.63 3677
2166.06 3660
2166.50 3959
2166.94 3966
2167.38 3751
2167.82 3817
2168.26 3619
2168.70 3923
2169.14 4017
2169.58 3870
2170.02 3964
2170.46 3847
2170.89 3997
2171.33 4081
2171.77 4032
2172.21 4421
2172.65 4396
2173.09 4861
2173.53 4293
2173.97 4450
2174.41 4471
2174.85 4654
2175.29 4708
2175.73 4723
2176.17 4704
2176.61 4545
2177.05 4205
2177.49 4464
2177.93 4903
2178.37 4530
2178.81 4254
2179.25 4079
2179.69 4069
2180.13 4035
2180.57 3773
2181.01 3883
2181.45 3877
2181.89 3664
2182.33 3785
2182.77 3653
2183.21 3827
2183.65 3744
2184.09 3632
2184.53 3687
2184.97 3744
2185.42 3839
2185.86 3878
2186.30 4253
2186.74 4099
2187.18 4045
2187.62 4181
2188.06 4170
2188.50 4671
2188.94 4495
2189.38 4381
2189.83 4288
2190.27 4233
2190.71 4101
2191.15 4312
2191.59 4346
2192.03 4239
2192.47 4050
2192.91 4061
2193.36 4332
2193.80 4053
2194.24 4010
2194.68 4166
2195.12 4306
2195.56 4289
2196.01 4301
2196.45 4233
2196.89 4238
2197.33 4078
2197.77 4045
2198.22 3856
2198.66 3811
2199.10 3942
2199.54 4011
2199.98 3913
2200.43 3741
2200.87 3595
2201.31 3743
2201.75 3683
2202.20 3619
2202.64 3810
2203.08 4056
2203.52 3691
2203.97 3750
2204.41 3936
2204.85 3793
2205.29 3881
2205.74 3823
2206.18 4071
2206.62 3984
2207.07 4194
2207.51 4255
2207.95 4164
2208.40 4078
2208.84 4150
2209.28 4356
2209.72 4393
2210.17 4184
2210.61 4112
2211.05 4454
2211.50 4207
2211.94 4038
2212.38 4133
2212.83 4126
2213.27 4148
2213.72 3958
2214.16 4072
2214.60 4007
2215.05 3580
2215.49 3598
2215.93 3732
2216.38 3749
2216.82 3656
2217.27 3669
2217.71 3663
2218.15 3679
2218.60 3741
2219.04 3858
2219.49 3580
2219.93 3832
2220.37 3655
2220.82 3882
2221.26 3860
2221.71 3928
2222.15 4064
2222.60 4159
2223.04 4197
2223.49 4283
2223.93 4257
2224.37 4066
2224.82 4112
2225.26 4308
2225.71 4413
2226.15 4423
2226.60 4284
2227.04 4237
2227.49 3962
2227.93 3986
2228.38 4210
2228.82 4113
2229.27 4341
2229.71 4423
2230.16 4361
2230.60 4413
2231.05 4270
2231.50 4382
2231.94 4678
2232.39 4528
2232.83 4613
2233.28 4704
2233.72 4858
2234.17 4564
2234.61 4540
2235.06 4433
2235.51 4458
2235.95 4191
2236.40 3923
2236.84 3860
2237.29 4122
2237.73 3942
2238.18 3924
2238.63 4020
2239.07 3852
2239.52 3932
2239.97 3856
2240.41 3730
2240.86 3689
2241.30 3705
2241.75 3689
2242.20 3538
2242.64 3532
2243.09 3779
2243.54 3579
2243.98 3300
2244.43 3361
2244.88 3666
2245.32 3588
2245.77 3607
2246.22 3594
2246.66 3603
2247.11 3380
2247.56 3505
2248.00 3371
2248.45 3403
2248.90 3608
2249.35 3423
2249.79 3563
2250.24 3398
2250.69 3547
2251.14 3736
2251.58 3750
2252.03 3795
2252.48 3808
2252.92 3556
2253.37 3504
2253.82 3386
2254.27 3420
2254.72 3566
2255.16 3651
2255.61 3640
2256.06 3501
2256.51 3383
2256.95 3438
2257.40 3498
2257.85 3526
2258.30 3391
2258.75 3418
2259.19 3632
2259.64 3649
2260.09 3772
2260.54 3861
2260.99 3816
2261.44 3942
2261.88 4036
2262.33 3876
2262.78 4062
2263.23 4330
2263.68 3927
2264.13 4051
2264.58 3970
2265.02 3887
2265.47 3941
2265.92 4022
2266.37 3973
2266.82 4061
2267.27 4165
2267.72 4107
2268.17 4141
2268.62 4395
2269.06 4276
2269.51 4198
2269.96 4399
2270.41 4733
2270.86 4648
2271.31 4515
2271.76 4634
2272.21 4482
2272.66 4016
2273.11 4150
2273.56 4019
2274.01 3825
2274.46 3801
2274.91 3666
2275.36 3710
2275.81 3718
2276.26 3455
2276.71 3493
2277.16 3570
2277.61 3666
2278.06 3663
2278.51 3722
2278.96 3902
2279.41 3756
2279.86 3863
2280.31 3889
2280.76 3740
2281.21 3641
2281.66 3706
2282.11 3625
2282.56 3495
2283.01 3597
2283.46 3805
2283.91 3641
2284.36 3586
2284.81 3601
2285.26 3308
2285.71 3475
2286.16 3750
2286.61 3788
2287.07 3840
2287.52 4099
2287.97 4635
2288.42 4722
2288.87 4751
2289.32 5281
2289.77 5322
2290.22 5802
2290.67 5919
2291.13 6078
2291.58 5789
2292.03 5740
2292.48 5913
2292.93 5934
2293.38 5583
2293.83 5229
2294.29 4906
2294.74 4818
2295.19 4895
2295.64 4705
2296.09 4475
2296.54 4592
2297.00 4175
2297.45 4164
2297.90 4227
2298.35 4220
2298.80 4476
2299.26 4199
2299.71 4097
2300.16 4085
2300.61 4061
2301.06 3926
2301.52 3780
2301.97 3678
2302.42 3558
2302.87 3653
2303.33 3563
2303.78 3485
2304.23 3499
2304.68 3525
2305.14 3578
2305.59 3561
2306.04 4005
2306.50 4090
2306.95 4271
2307.40 4373
2307.85 4529
2308.31 4532
2308.76 4422
2309.21 5050
2309.67 5068
2310.12 4939
2310.57 4901
2311.03 4928
2311.48 5464
2311.93 5225
2312.39 5120
2312.84 4660
2313.29 4460
2313.75 4065
2314.20 4014
2314.65 3955
2315.11 3845
2315.56 3812
2316.01 3905
2316.47 4061
2316.92 3896
2317.38 3906
2317.83 3742
2318.28 3792
2318.74 3861
2319.19 3902
2319.65 4107
2320.10 3893
2320.55 3901
2321.01 3975
2321.46 3998
2321.92 4050
2322.37 3991
2322.83 3859
2323.28 3919
2323.73 4206
2324.19 3945
2324.64 4048
2325.10 3890
2325.55 4125
2326.01 4191
2326.46 4281
2326.92 4701
2327.37 4392
2327.83 4399
2328.28 4604
2328.74 4588
2329.19 4775
2329.65 4773
2330.10 5050
2330.56 4548
2331.01 4447
2331.47 4359
2331.92 4327
2332.38 4336
2332.83 4203
2333.29 4202
2333.74 4013
2334.20 4032
2334.66 3901
2335.11 3925
2335.57 4051
2336.02 3879
2336.48 3866
2336.93 4021
2337.39 4292
2337.85 4347
2338.30 4264
2338.76 4156
2339.21 3904
2339.67 3758
2340.13 4072
2340.58 4175
2341.04 4183
2341.49 4079
2341.95 4047
2342.41 4374
2342.86 3991
2343.32 4016
2343.78 3792
2344.23 3746
2344.69 3910
2345.15 3867
2345.60 3961
2346.06 4283
2346.52 4187
2346.97 4037
2347.43 4120
2347.89 3990
2348.34 4132
2348.80 3804
2349.26 4184
2349.71 3972
2350.17 3914
2350.63 3724
2351.09 3735
2351.54 3616
2352.00 3476
2352.46 3674
2352.91 3641
2353.37 3710
2353.83 3908
2354.29 3765
2354.74 3848
2355.20 3683
2355.66 3523
2356.12 3445
2356.58 3691
2357.03 3915
2357.49 3947
2357.95 3858
2358.41 3779
2358.86 3799
2359.32 3761
2359.78 3815
2360.24 3883
2360.70 3928
2361.15 3952
2361.61 4020
2362.07 4041
2362.53 3857
2362.99 3919
2363.45 4081
2363.90 3880
2364.36 3884
2364.82 3987
2365.28 4000
2365.74 3871
2366.20 4053
2366.66 4262
2367.11 3987
2367.57 3955
2368.03 4058
2368.49 4094
2368.95 3693
2369.41 3823
2369.87 4015
2370.33 4103
2370.79 3807
2371.24 3677
2371.70 3651
2372.16 3656
2372.62 3930
2373.08 4044
2373.54 3966
2374.00 4156
2374.46 4063
2374.92 3974
2375.38 4028
2375.84 4147
2376.30 4059
2376.76 4081
2377.22 4079
2377.68 4065
2378.14 4244
2378.60 4378
2379.06 4068
2379.52 3696
2379.98 3762
2380.44 4091
2380.90 4279
2381.36 4237
2381.82 3974
2382.28 3733
2382.74 3898
2383.20 3984
2383.66 3922
2384.12 3818
2384.58 3821
2385.04 3487
2385.50 3864
2385.96 3844
2386.42 3496
2386.88 3781
2387.34 3729
2387.80 3775
2388.26 3588
2388.72 3692
2389.19 3650
2389.65 3769
2390.11 3706
2390.57 3661
2391.03 3497
2391.49 3578
2391.95 3842
2392.41 4042
2392.87 3902
2393.33 3562
2393.80 3540
2394.26 3450
2394.72 3726
2395.18 3401
2395.64 3516
2396.10 3630
2396.56 3349
2397.03 3289
2397.49 3560
2397.95 3337
2398.41 3378
2398.87 3344
2399.34 3558
2399.80 3557
2400.26 3374
2400.72 3291
2401.18 3384
2401.65 3509
2402.11 3500
2402.57 3198
2403.03 3521
2403.49 3545
2403.96 3679
2404.42 3629
2404.88 3267
2405.34 3320
2405.81 3643
2406.27 3773
2406.73 3655
2407.19 3528
2407.66 3930
2408.12 3929
2408.58 3626
2409.04 3394
2409.51 3659
2409.97 3424
2410.43 3459
2410.90 3463
2411.36 3306
2411.82 3303
2412.28 3311
2412.75 3648
2413.21 3702
2413.67 3544
2414.14 3759
2414.60 3993
2415.06 3762
2415.53 3789
2415.99 3785
2416.45 3959
2416.92 4130
2417.38 4166
2417.85 4258
2418.31 4174
2418.77 4543
2419.24 4422
2419.70 4356
2420.16 4433
2420.63 4545
2421.09 4385
2421.56 4299
2422.02 4174
2422.48 4001
2422.95 4142
2423.41 4107
2423.88 4113
2424.34 3974
2424.80 3895
2425.27 4099
2425.73 4159
2426.20 4087
2426.66 3886
2427.13 4108
2427.59 4175
2428.06 4187
2428.52 4127
2428.99 3765
2429.45 3603
2429.91 3785
2430.38 3703
2430.84 3529
2431.31 3786
2431.77 3923
2432.24 3901
2432.70 3821
2433.17 3659
2433.63 3864
2434.10 3909
2434.56 3751
2435.03 3869
2435.50 4041
2435.96 3777
2436.43 3856
2436.89 3828
2437.36 3946
2437.82 3885
2438.29 4043
2438.75 4179
2439.22 4091
2439.69 4184
2440.15 4429
2440.62 4429
2441.08 4259
2441.55 4325
2442.01 4104
2442.48 4250
2442.95 4276
2443.41 4066
2443.88 3777
2444.34 3925
2444.81 3605
2445.28 3873
2445.74 3763
2446.21 3508
2446.68 3517
2447.14 3203
2447.61 3378
2448.08 3688
2448.54 3555
2449.01 3380
2449.48 3476
2449.94 3433
2450.41 3453
2450.88 3534
2451.34 3519
2451.81 3913
2452.28 3830
2452.74 3699
2453.21 3575
2453.68 3510
2454.14 3611
2454.61 3860
2455.08 3344
2455.55 3285
2456.01 3517
2456.48 3813
2456.95 3707
2457.42 3696
2457.88 3376
2458.35 3666
2458.82 3535
2459.29 3474
2459.75 3439
2460.22 3747
2460.69 3737
2461.16 3590
2461.62 3437
2462.09 3448
2462.56 3671
2463.03 3541
2463.50 3791
2463.96 3578
2464.43 3763
2464.90 3912
2465.37 3884
2465.84 3757
2466.30 3678
2466.77 3904
2467.24 3850
2467.71 3560
2468.18 3711
2468.65 3669
2469.11 3514
2469.58 3477
2470.05 3414
2470.52 3452
2470.99 3471
2471.46 3419
2471.93 3109
2472.40 3093
2472.86 3069
2473.33 3216
2473.80 3084
2474.27 3223
2474.74 3058
2475.21 3102
2475.68 3199
2476.15 3180
2476.62 3298
2477.09 3132
2477.56 3333
2478.02 3336
2478.49 3220
2478.96 3437
2479.43 3686
2479.90 3390
2480.37 3144
2480.84 3390
2481.31 3460
2481.78 3357
2482.25 3516
2482.72 3412
2483.19 3388
2483.66 3476
2484.13 3544
2484.60 3618
2485.07 3315
2485.54 3418
2486.01 3600
2486.48 3597
2486.95 3446
2487.42 3434
2487.89 3579
2488.36 3414
2488.83 3685
2489.30 3794
2489.77 3909
2490.24 3802
2490.71 3803
2491.18 4045
2491.66 3733
2492.13 3819
2492.60 3823
2493.07 3887
2493.54 4143
2494.01 4009
2494.48 4099
2494.95 4012
2495.42 3902
2495.89 3736
2496.36 3678
2496.84 3998
2497.31 4019
2497.78 3577
2498.25 3469
2498.72 3366
2499.19 3421
2499.66 3442
2500.13 3255
2500.61 3178
2501.08 3156
2501.55 3190
2502.02 3144
2502.49 3308
2502.96 3241
2503.44 3374
2503.91 3187
2504.38 3151
2504.85 3452
2505.32 3418
2505.80 3358
2506.27 3751
2506.74 3862
2507.21 3601
2507.68 3704
2508.16 3549
2508.63 3809
2509.10 4127
2509.57 3820
2510.05 3862
2510.52 4299
2510.99 3996
2511.46 4007
2511.94 4155
2512.41 4334
2512.88 4081
2513.35 4128
2513.83 4166
2514.30 4070
2514.77 3852
2515.24 3840
2515.72 3828
2516.19 4008
2516.66 3803
2517.14 3803
2517.61 3790
2518.08 3596
2518.56 3512
2519.03 3769
2519.50 3746
2519.98 3660
2520.45 3667
2520.92 3373
2521.40 3570
2521.87 3594
2522.34 3358
2522.82 3629
2523.29 3782
2523.76 3837
2524.24 3486
2524.71 3596
2525.19 3663
2525.66 3814
2526.13 3761
2526.61 3967
2527.08 4050
2527.55 3697
2528.03 3790
2528.50 3787
2528.98 3639
2529.45 3565
2529.93 3632
2530.40 3657
2530.87 3729
2531.35 3607
2531.82 3688
2532.30 3737
2532.77 3832
2533.25 3615
2533.72 3673
2534.20 3701
2534.67 3786
2535.15 3720
2535.62 3646
2536.09 3727
2536.57 3842
2537.04 3731
2537.52 3689
2537.99 3650
2538.47 3808
2538.94 3733
2539.42 3666
2539.90 3620
2540.37 3882
2540.85 3808
2541.32 3957
2541.80 3829
2542.27 3904
2542.75 3664
2543.22 3547
2543.70 3295
2544.17 3585
2544.65 3732
2545.13 3733
2545.60 3681
2546.08 3844
2546.55 3833
2547.03 3840
2547.50 4095
2547.98 3953
2548.46 4179
2548.93 4202
2549.41 4347
2549.88 4259
2550.36 4232
2550.84 4098
2551.31 4015
2551.79 4011
2552.27 4306
2552.74 4458
2553.22 4555
2553.70 4413
2554.17 4606
2554.65 4286
2555.12 4227
2555.60 4181
2556.08 4209
2556.55 4350
2557.03 4302
2557.51 4244
2557.99 4094
2558.46 3939
2558.94 3760
2559.42 3662
2559.89 3372
2560.37 3767
2560.85 3612
2561.32 3612
2561.80 3695
2562.28 3486
2562.76 3493
2563.23 3543
2563.71 3725
2564.19 3572
2564.67 3387
2565.14 3440
2565.62 3410
2566.10 3755
2566.58 3532
2567.05 3408
2567.53 3273
2568.01 3292
2568.49 3297
2568.97 3242
2569.44 3298
2569.92 3469
2570.40 3269
2570.88 3351
2571.36 3512
2571.83 3311
2572.31 3019
2572.79 3211
2573.27 3370
2573.75 3345
2574.23 3316
2574.70 3217
2575.18 3391
2575.66 3622
2576.14 3270
2576.62 3125
2577.10 3107
2577.58 3117
2578.05 3210
2578.53 3022
2579.01 3202
2579.49 3421
2579.97 3335
2580.45 3161
2580.93 3175
2581.41 3472
2581.89 3522
2582.37 3517
2582.84 3271
2583.32 3230
2583.80 3269
2584.28 3246
2584.76 3280
2585.24 3418
2585.72 3467
2586.20 3516
2586.68 3381
2587.16 3480
2587.64 3319
2588.12 3240
2588.60 3444
2589.08 3493
2589.56 3451
2590.04 3369
2590.52 3539
2591.00 3540
2591.48 3242
2591.96 3313
2592.44 3392
2592.92 3531
2593.40 3532
2593.88 3342
2594.36 3314
2594.84 3566
2595.32 3461
2595.80 3266
2596.28 3459
2596.76 3269
2597.24 3451
2597.72 3358
2598.20 3228
2598.68 3113
2599.16 3120
2599.64 3064
2600.13 3176
2600.61 3371
2601.09 3344
2601.57 3485
2602.05 3361
2602.53 3496
2603.01 3295
2603.49 3491
2603.97 3464
2604.45 3369
2604.94 3243
2605.42 3368
2605.90 3480
2606.38 3377
2606.86 3556
2607.34 3466
2607.82 3449
2608.31 3567
2608.79 3384
2609.27 3353
2609.75 3540
2610.23 3495
2610.71 3388
2611.20 3636
2611.68 3607
2612.16 3407
2612.64 3208
2613.12 3190
2613.61 3160
2614.09 3401
2614.57 3481
2615.05 3263
2615.53 3523
2616.02 3498
2616.50 3324
2616.98 3370
2617.46 3414
2617.95 3400
2618.43 3646
2618.91 3478
2619.39 3433
2619.88 3393
2620.36 3449
2620.84 3576
2621.32 3349
2621.81 3572
2622.29 3431
2622.77 3236
2623.26 3479
2623.74 3530
2624.22 3591
2624.70 3439
2625.19 3166
2625.67 3407
2626.15 3568
2626.64 3396
2627.12 3438
2627.60 3449
2628.09 3196
2628.57 3061
2629.05 3284
2629.54 3475
2630.02 3330
2630.50 3354
2630.99 3633
2631.47 3694
2631.96 3518
2632.44 3586
2632.92 3681
2633.41 3371
2633.89 3421
2634.38 3404
2634.86 3406
2635.34 3207
2635.83 3142
2636.31 3161
2636.80 3441
2637.28 3576
2637.76 3533
2638.25 3188
2638.73 3373
2639.22 3488
2639.70 3531
2640.19 3509
2640.67 3585
2641.16 3592
2641.64 3712
2642.12 3780
2642.61 3622
2643.09 3522
2643.58 3497
2644.06 3510
2644.55 3512
2645.03 3505
2645.52 3246
2646.00 3448
2646.49 3468
2646.97 3123
2647.46 3420
2647.94 3281
2648.43 3221
2648.91 3264
2649.40 3337
2649.89 3444
2650.37 3385
2650.86 3424
2651.34 3446
2651.83 3602
2652.31 3526
2652.80 3368
2653.28 3286
2653.77 3629
2654.26 3621
2654.74 3299
2655.23 3310
2655.71 3527
2656.20 3607
2656.69 3698
2657.17 3597
2657.66 3426
2658.14 3545
2658.63 3331
2659.12 3288
2659.60 3300
2660.09 3177
2660.58 3330
2661.06 3538
2661.55 3334
2662.03 3592
2662.52 3557
2663.01 3300
2663.49 3244
2663.98 3474
2664.47 3674
2664.95 3482
2665.44 3227
2665.93 3354
2666.42 3422
2666.90 3376
2667.39 3353
2667.88 3319
2668.36 3499
2668.85 3373
2669.34 3224
2669.82 3546
2670.31 3317
2670.80 3298
2671.29 3231
2671.77 3367
2672.26 3301
2672.75 3362
2673.24 3641
2673.72 3908
2674.21 3870
2674.70 4065
2675.19 3906
2675.67 3815
2676.16 4242
2676.65 3939
2677.14 3828
2677.63 3658
2678.11 3613
2678.60 3592
2679.09 3421
2679.58 3349
2680.07 3641
2680.55 3718
2681.04 3807
2681.53 3618
2682.02 3585
2682.51 3657
2683.00 3523
2683.48 3459
2683.97 3682
2684.46 3568
2684.95 3632
2685.44 3503
2685.93 3406
2686.42 3428
2686.90 3471
2687.39 3265
2687.88 3382
2688.37 3337
2688.86 3459
2689.35 3307
2689.84 3333
2690.33 3439
2690.82 3280
2691.31 3414
2691.79 3271
2692.28 3299
2692.77 3396
2693.26 3334
2693.75 3196
2694.24 3126
2694.73 3393
2695.22 3257
2695.71 3182
2696.20 3207
2696.69 3105
2697.18 3224
2697.67 3377
2698.16 3307
2698.65 3024
2699.14 3174
2699.63 3345
2700.12 3262
2700.61 3219
2701.10 3320
2701.59 3338
2702.08 3461
2702.57 3394
2703.06 3476
2703.55 3555
2704.04 3422
2704.53 3250
2705.02 3455
2705.51 3431
2706.00 3339
2706.49 3256
2706.98 3337
2707.47 3276
2707.96 2968
2708.45 3230
2708.95 3315
2709.44 3145
2709.93 3335
2710.42 3190
2710.91 3092
2711.40 3163
2711.89 3138
2712.38 3576
2712.87 3514
2713.36 3312
2713.86 3189
2714.35 3112
2714.84 3266
2715.33 3276
2715.82 3257
2716.31 3207
2716.80 2889
2717.30 3125
2717.79 2980
2718.28 3131
2718.77 3132
2719.26 3097
2719.75 3322
2720.25 3508
2720.74 3433
2721.23 3459
2721.72 3363
2722.21 3360
2722.70 3529
2723.20 3282
2723.69 3544
2724.18 3600
2724.67 3651
2725.17 3312
2725.66 3230
2726.15 3206
2726.64 3321
2727.14 3440
2727.63 3108
2728.12 3190
2728.61 3186
2729.11 3320
2729.60 3238
2730.09 3237
2730.58 3398
2731.08 3399
2731.57 3237
2732.06 3378
2732.55 3362
2733.05 3416
2733.54 3429
2734.03 3297
2734.53 3710
2735.02 3696
2735.51 3401
2736.01 3535
2736.50 3536
2736.99 3310
2737.49 3455
2737.98 3492
2738.47 3292
2738.97 3225
2739.46 3359
2739.95 3432
2740.45 3530
2740.94 3362
2741.43 3094
2741.93 3220
2742.42 3242
2742.92 3340
2743.41 3256
2743.90 3239
2744.40 3178
2744.89 3195
2745.39 3161
2745.88 3235
2746.37 3326
2746.87 3332
2747.36 3268
2747.86 3536
2748.35 3418
2748.85 3498
2749.34 3550
2749.83 3350
2750.33 3115
2750.82 3000
2751.32 3164
2751.81 3168
2752.31 3131
2752.80 3094
2753.30 3220
2753.79 3219
2754.29 3285
2754.78 3403
2755.28 3379
2755.77 3335
2756.27 3202
2756.76 3475
2757.26 3659
2757.75 3302
2758.25 3298
2758.74 3499
2759.24 3332
2759.73 3304
2760.23 3373
2760.72 3284
2761.22 3141
2761.71 3216
2762.21 3293
2762.71 3298
2763.20 3437
2763.70 3395
2764.19 3465
2764.69 3319
2765.18 3318
2765.68 3338
2766.18 3206
2766.67 3294
2767.17 3543
2767.66 3406
2768.16 3320
2768.66 3163
2769.15 3276
2769.65 3477
2770.15 3362
2770.64 2984
2771.14 3167
2771.63 3462
2772.13 3256
2772.63 3342
2773.12 3522
2773.62 3460
2774.12 3433
2774.61 3773
2775.11 3735
2775.61 3713
2776.10 3791
2776.60 3933
2777.10 3857
2777.60 3613
2778.09 3605
2778.59 3701
2779.09 3595
2779.58 3471
2780.08 3465
2780.58 3382
2781.08 3512
2781.57 3326
2782.07 3369
2782.57 3342
2783.06 3388
2783.56 3479
2784.06 3471
2784.56 3442
2785.06 3513
2785.55 3356
2786.05 3418
2786.55 3432
2787.05 3436
2787.54 3531
2788.04 3278
2788.54 3311
2789.04 3147
2789.54 3246
2790.03 3364
2790.53 3175
2791.03 3205
2791.53 3444
2792.03 3207
2792.52 3417
2793.02 3467
2793.52 3458
2794.02 3508
2794.52 3655
2795.02 3801
2795.52 3664
2796.01 3664
2796.51 3866
2797.01 3755
2797.51 3807
2798.01 3836
2798.51 3596
2799.01 3610
2799.51 3626
2800.00 3621
2800.50 3616
2801.00 3581
2801.50 3414
2802.00 3298
2802.50 3290
2803.00 3311
2803.50 3350
2804.00 3461
2804.50 3646
2805.00 3614
2805.50 3867
2806.00 3956
2806.50 4226
2806.99 4305
2807.49 4280
2807.99 4405
2808.49 4430
2808.99 4244
2809.49 4252
2809.99 4159
2810.49 3703
2810.99 3823
2811.49 3656
2811.99 3698
2812.49 3789
2812.99 3825
2813.49 3642
2813.99 3417
2814.49 3489
2814.99 3531
2815.49 3663
2815.99 3745
2816.50 3467
2817.00 3748
2817.50 3698
2818.00 3864
2818.50 3780
2819.00 3655
2819.50 3620
2820.00 3600
2820.50 3785
2821.00 3684
2821.50 3552
2822.00 3708
2822.50 3788
2823.00 3566
2823.51 3579
2824.01 3497
2824.51 3273
2825.01 3398
2825.51 3355
2826.01 3386
2826.51 3350
2827.01 3256
2827.52 3186
2828.02 3128
2828.52 3246
2829.02 3228
2829.52 3171
2830.02 3229
2830.53 3322
2831.03 3355
2831.53 3121
2832.03 3502
2832.53 3498
2833.03 3385
2833.54 3288
2834.04 3659
2834.54 3622
2835.04 3496
2835.54 3456
2836.05 3620
2836.55 3600
2837.05 3740
2837.55 3559
2838.06 3543
2838.56 3409
2839.06 3612
2839.56 3601
2840.07 3404
2840.57 3373
2841.07 3222
2841.57 3329
2842.08 3456
2842.58 3537
2843.08 3510
2843.58 3680
2844.09 3398
2844.59 3464
2845.09 3419
2845.60 3432
2846.10 3367
2846.60 3427
2847.11 3504
2847.61 3471
2848.11 3632
2848.62 3611
2849.12 3588
2849.62 3752
2850.13 3820
2850.63 3668
2851.13 3665
2851.64 3519
2852.14 3527
2852.64 3582
2853.15 3142
2853.65 3281
2854.15 3555
2854.66 3177
2855.16 3203
2855.67 3134
2856.17 3169
2856.67 3316
2857.18 3347
2857.68 3408
2858.19 3403
2858.69 3295
2859.19 3236
2859.70 3058
2860.20 3207
2860.71 3262
2861.21 2950
2861.72 3246
2862.22 3170
2862.73 3192
2863.23 3150
2863.73 3084
2864.24 3154
2864.74 3278
2865.25 3237
2865.75 3202
2866.26 3143
2866.76 3168
2867.27 3096
2867.77 3135
2868.28 2988
2868.78 3112
2869.29 3021
2869.79 2932
2870.30 3072
2870.80 3100
2871.31 3058
2871.81 3220
2872.32 3230
2872.83 3265
2873.33 3252
2873.84 3214
2874.34 3305
2874.85 3368
2875.35 3340
2875.86 3438
2876.36 3344
2876.87 3305
2877.38 3217
2877.88 3211
2878.39 3162
2878.89 3443
2879.40 3438
2879.91 3189
2880.41 3337
2880.92 3206
2881.42 3185
2881.93 3352
2882.44 3205
2882.94 3131
2883.45 3317
2883.96 3455
2884.46 3336
2884.97 3436
2885.48 3497
2885.98 3561
2886.49 3533
2886.99 3473
2887.50 3640
2888.01 3426
2888.52 3358
2889.02 3395
2889.53 3426
2890.04 3135
2890.54 3410
2891.05 3260
2891.56 3161
2892.06 3279
2892.57 3268
2893.08 3482
2893.59 3329
2894.09 3665
2894.60 3679
2895.11 3926
2895.62 4118
2896.12 4033
2896.63 3991
2897.14 3720
2897.65 4123
2898.15 4217
2898.66 4067
2899.17 4211
2899.68 4403
2900.18 4468
2900.69 4396
2901.20 4238
2901.71 4371
2902.22 4338
2902.72 4339
2903.23 4453
2903.74 4540
2904.25 4450
2904.76 4312
2905.26 4360
2905.77 4577
2906.28 4292
2906.79 4008
2907.30 3782
2907.81 4008
2908.32 3869
2908.82 3645
2909.33 3626
2909.84 3576
2910.35 3438
2910.86 3520
2911.37 3541
2911.88 3221
2912.38 3034
2912.89 3403
2913.40 3312
2913.91 3357
2914.42 3255
2914.93 3480
2915.44 3423
2915.95 3656
2916.46 3545
2916.97 3611
2917.48 3819
2917.99 3521
2918.50 3477
2919.00 3760
2919.51 3908
2920.02 3483
2920.53 3358
2921.04 3557
2921.55 3712
2922.06 3584
2922.57 3466
2923.08 3488
2923.59 3639
2924.10 3604
2924.61 3631
2925.12 3848
2925.63 3761
2926.14 3741
2926.65 3531
2927.16 3687
2927.67 3625
2928.18 3418
2928.69 3377
2929.20 3568
2929.71 3436
2930.22 3162
2930.73 3104
2931.25 3281
2931.76 3248
2932.27 3195
2932.78 3128
2933.29 3186
2933.80 3241
2934.31 3433
2934.82 3486
2935.33 3420
2935.84 3362
2936.35 3460
2936.86 3679
2937.38 3605
2937.89 3338
2938.40 3264
2938.91 3310
2939.42 3507
2939.93 3372
2940.44 3469
2940.95 3489
2941.47 3540
2941.98 3607
2942.49 3547
2943.00 3796
2943.51 3645
2944.02 3878
2944.53 3825
2945.05 4105
2945.56 4050
2946.07 4006
2946.58 4096
2947.09 4132
2947.61 4068
2948.12 4069
2948.63 4019
2949.14 3820
2949.65 3650
2950.17 3441
2950.68 3313
2951.19 3435
2951.70 3251
2952.22 3399
2952.73 3240
2953.24 3035
2953.75 3213
2954.27 3241
2954.78 3249
2955.29 3365
2955.80 3271
2956.32 3173
2956.83 3315
2957.34 3269
2957.85 3365
2958.37 3134
2958.88 3288
2959.39 3195
2959.91 3379
2960.42 3265
2960.93 3048
2961.45 3454
2961.96 3255
2962.47 3423
2962.99 3618
2963.50 3578
2964.01 3253
2964.53 3075
2965.04 3358
2965.55 3344
2966.07 3165
2966.58 3078
2967.09 3106
2967.61 3300
2968.12 3087
2968.63 3134
2969.15 3208
2969.66 3153
2970.18 3057
2970.69 3203
2971.20 3177
2971.72 3317
2972.23 3387
2972.75 3320
2973.26 3334
2973.78 3453
2974.29 3160
2974.80 3232
2975.32 3372
2975.83 3467
2976.35 3272
2976.86 3349
2977.38 3226
2977.89 3078
2978.41 3135
2978.92 3143
2979.43 3425
2979.95 3435
2980.46 3300
2980.98 3484
2981.49 3365
2982.01 3490
2982.52 3706
2983.04 3735
2983.55 3651
2984.07 3658
2984.58 3795
2985.10 3882
2985.61 3830
2986.13 3914
2986.65 3888
2987.16 3885
2987.68 3847
2988.19 3658
2988.71 3709
2989.22 3930
2989.74 4020
2990.25 3957
2990.77 4041
2991.29 4105
2991.80 4022
2992.32 3943
2992.83 3847
2993.35 3910
2993.86 4149
2994.38 4383
2994.90 4348
2995.41 4244
2995.93 4393
2996.45 4306
2996.96 4382
2997.48 4800
2997.99 4675
2998.51 4599
2999.03 4585
2999.54 4591
3000.06 4533
3000.58 4568
3001.09 4811
3001.61 5151
3002.13 5397
3002.64 5919
3003.16 6837
3003.68 6967
3004.19 7076
3004.71 7832
3005.23 7716
3005.74 7895
3006.26 7914
3006.78 7727
3007.30 7371
3007.81 6569
3008.33 5823
3008.85 5450
3009.36 5026
3009.88 4657
3010.40 4416
3010.92 4084
3011.43 4225
3011.95 3934
3012.47 3757
3012.99 3994
3013.50 3977
3014.02 3827
3014.54 3873
3015.06 4128
3015.58 3931
3016.09 4126
3016.61 4344
3017.13 4175
3017.65 4360
3018.17 4548
3018.68 4409
3019.20 4668
3019.72 4546
3020.24 4410
3020.76 4281
3021.28 4130
3021.79 4029
3022.31 4133
3022.83 4198
3023.35 4113
3023.87 3831
3024.39 3770
3024.90 4003
3025.42 3867
3025.94 3894
3026.46 3934
3026.98 3898
3027.50 3799
3028.02 3874
3028.54 3971
3029.06 3761
3029.57 3871
3030.09 3751
3030.61 3823
3031.13 3943
3031.65 3821
3032.17 4142
3032.69 4258
3033.21 4197
3033.73 4067
3034.25 4130
3034.77 4016
3035.29 4224
3035.81 4348
3036.33 4158
3036.85 4150
3037.37 4304
3037.89 3954
3038.40 3859
3038.92 3805
3039.44 3828
3039.96 3556
3040.48 3583
3041.00 3512
3041.52 3731
3042.04 3772
3042.56 3566
3043.09 3639
3043.61 3711
3044.13 3621
3044.65 3578
3045.17 3673
3045.69 3932
3046.21 3770
3046.73 3775
3047.25 3884
3047.77 3788
3048.29 3687
3048.81 4056
3049.33 3746
3049.85 3536
3050.37 3691
3050.89 3700
3051.41 3640
3051.94 3605
3052.46 3534
3052.98 3512
3053.50 3367
3054.02 3211
3054.54 3432
3055.06 3237
3055.58 3213
3056.10 3311
3056.63 3312
3057.15 3565
3057.67 3409
3058.19 3217
3058.71 3521
3059.23 3575
3059.76 3556
3060.28 3543
3060.80 3597
3061.32 3434
3061.84 3205
3062.36 3292
3062.89 3373
3063.41 3278
3063.93 3212
3064.45 3529
3064.97 3656
3065.50 3529
3066.02 3454
3066.54 3446
3067.06 3652
3067.58 3552
3068.11 3391
3068.63 3604
3069.15 3608
3069.67 3704
3070.20 3434
3070.72 3296
3071.24 3701
3071.76 3567
3072.29 3375
3072.81 3631
3073.33 3678
3073.86 3762
3074.38 3720
3074.90 3439
3075.42 3729
3075.95 3723
3076.47 3761
3076.99 3580
3077.52 3892
3078.04 3970
3078.56 4262
3079.09 4271
3079.61 4374
3080.13 4435
3080.66 4614
3081.18 4474
3081.70 4546
3082.23 4469
3082.75 4284
3083.27 4542
3083.80 4629
3084.32 4754
3084.85 4512
3085.37 4218
3085.89 4229
3086.42 4197
3086.94 4223
3087.46 4087
3087.99 4245
3088.51 4134
3089.04 3875
3089.56 4026
3090.09 3903
3090.61 3947
3091.13 4136
3091.66 3790
3092.18 3708
3092.71 3742
3093.23 3773
3093.76 3655
3094.28 3792
3094.81 4009
3095.33 4135
3095.85 4216
3096.38 4575
3096.90 4223
3097.43 4548
3097.95 4577
3098.48 4503
3099.00 4661
3099.53 5077
3100.05 5498
3100.58 6346
3101.10 7239
3101.63 8057
3102.15 8861
3102.68 9525
3103.21 10182
3103.73 11005
3104.26 10966
3104.78 11037
3105.31 10115
3105.83 9669
3106.36 8636
3106.88 7095
3107.41 6493
3107.94 5774
3108.46 5370
3108.99 5041
3109.51 4580
3110.04 4589
3110.56 4679
3111.09 4741
3111.62 4879
3112.14 4852
3112.67 5053
3113.19 4656
3113.72 4781
3114.25 4421
3114.77 4353
3115.30 3875
3115.83 3940
3116.35 4109
3116.88 3777
3117.41 3686
3117.93 3728
3118.46 3653
3118.99 3701
3119.51 3525
3120.04 3826
3120.57 4113
3121.09 3897
3121.62 3862
3122.15 3872
3122.67 4064
3123.20 3944
3123.73 3936
3124.25 3976
3124.78 3940
3125.31 3854
3125.84 3838
3126.36 3910
3126.89 3982
3127.42 3900
3127.95 3916
3128.47 4070
3129.00 3544
3129.53 3814
3130.06 3538
3130.58 3793
3131.11 3892
3131.64 3735
3132.17 3655
3132.69 3630
3133.22 3493
3133.75 3483
3134.28 3328
3134.81 3503
3135.33 3662
3135.86 3483
3136.39 3332
3136.92 3229
3137.45 3359
3137.97 3534
3138.50 3516
3139.03 3506
3139.56 3339
3140.09 3425
3140.62 3275
3141.15 3415
3141.67 3395
3142.20 3510
3142.73 3403
3143.26 3524
3143.79 3650
3144.32 3540
3144.85 3418
3145.38 3584
3145.90 3649
3146.43 3629
3146.96 3571
3147.49 3805
3148.02 4062
3148.55 3971
3149.08 3806
3149.61 4074
3150.14 4133
3150.67 4077
3151.20 3775
3151.73 3790
3152.25 3921
3152.78 3859
3153.31 3942
3153.84 3758
3154.37 3771
3154.90 3827
3155.43 3727
3155.96 3702
3156.49 3590
3157.02 3738
3157.55 3835
3158.08 3990
3158.61 3808
3159.14 3892
3159.67 4113
3160.20 3890
3160.73 3915
3161.26 3793
3161.79 3494
3162.32 3665
3162.85 3867
3163.38 3787
3163.91 3815
3164.44 3391
3164.98 3387
3165.51 3311
3166.04 3253
3166.57 3174
3167.10 3337
3167.63 3263
3168.16 3134
3168.69 3134
3169.22 3125
3169.75 3149
3170.28 3215
3170.81 3175
3171.35 3210
3171.88 3433
3172.41 3273
3172.94 3541
3173.47 3086
3174.00 3122
3174.53 3284
3175.06 3556
3175.60 3537
3176.13 3632
3176.66 3570
3177.19 3507
3177.72 3485
3178.25 3619
3178.78 3528
3179.32 3504
3179.85 3574
3180.38 3654
3180.91 3554
3181.44 3544
3181.98 3402
3182.51 3505
3183.04 3228
3183.57 3296
3184.10 3210
3184.64 2871
3185.17 3157
3185.70 3172
3186.23 3265
3186.77 3232
3187.30 3043
3187.83 3268
3188.36 3249
3188.90 3110
3189.43 3169
3189.96 3239
3190.49 3069
3191.03 2952
3191.56 3025
3192.09 3149
3192.62 3128
3193.16 3112
3193.69 3064
3194.22 3334
3194.76 3171
3195.29 3156
3195.82 3284
3196.36 3239
3196.89 3343
3197.42 3362
3197.96 3457
3198.49 3595
3199.02 3528
3199.56 3690
3200.09 3529
3200.62 3693
3201.16 3683
3201.69 3767
3202.22 3711
3202.76 3693
3203.29 3812
3203.82 3697
3204.36 3520
3204.89 3696
3205.43 3600
3205.96 3502
3206.49 3457
3207.03 3374
3207.56 3339
3208.10 3482
3208.63 3635
3209.16 3448
3209.70 3615
3210.23 3929
3210.77 4247
3211.30 4013
3211.84 4254
3212.37 4441
3212.91 4102
3213.44 3962
3213.97 4112
3214.51 3853
3215.04 3922
3215.58 4045
3216.11 4014
3216.65 4075
3217.18 4138
3217.72 4016
3218.25 4170
3218.79 3990
3219.32 4085
3219.86 3977
3220.39 4210
3220.93 3984
3221.46 3918
3222.00 3656
3222.53 3954
3223.07 4171
3223.61 4136
3224.14 3995
3224.68 4202
3225.21 4018
3225.75 3953
3226.28 4040
3226.82 3917
3227.36 4151
3227.89 3800
3228.43 3881
3228.96 3923
3229.50 3697
3230.03 3629
3230.57 3690
3231.11 3595
3231.64 3864
3232.18 3622
3232.71 3367
3233.25 3614
3233.79 3795
3234.32 3679
3234.86 3574
3235.40 3732
3235.93 3906
3236.47 3617
3237.01 3914
3237.54 3935
3238.08 4074
3238.62 4078
3239.15 4143
3239.69 3915
3240.23 4176
3240.76 4158
3241.30 3839
3241.84 3858
3242.37 3857
3242.91 3732
3243.45 3574
3243.99 3724
3244.52 3661
3245.06 3992
3245.60 3755
3246.13 3846
3246.67 3916
3247.21 3813
3247.75 3758
3248.28 4023
3248.82 3845
3249.36 3772
3249.90 3769
3250.43 3860
3250.97 3967
3251.51 3731
3252.05 3972
3252.59 3794
3253.12 3759
3253.66 3894
3254.20 3987
3254.74 3787
3255.28 3940
3255.81 4087
3256.35 4286
3256.89 4198
3257.43 4411
3257.97 4561
3258.50 4642
3259.04 4757
3259.58 5114
3260.12 5229
3260.66 5415
3261.20 5807
3261.74 5802
3262.27 6123
3262.81 6183
3263.35 6610
3263.89 7297
3264.43 7558
3264.97 7754
3265.51 8388
3266.05 8857
3266.58 8937
3267.12 9016
3267.66 9257
3268.20 9243
3268.74 8957
3269.28 8381
3269.82 8000
3270.36 7229
3270.90 6500
3271.44 5589
3271.98 5140
3272.52 5028
3273.06 4891
3273.60 4795
3274.14 4423
3274.67 4205
3275.21 4535
3275.75 4627
3276.29 4540
3276.83 4600
3277.37 4540
3277.91 4381
3278.45 4408
3278.99 4580
3279.53 4755
3280.07 4427
3280.61 4594
3281.15 5137
3281.69 4789
3282.23 4577
3282.78 4728
3283.32 4948
3283.86 4839
3284.40 4952
3284.94 4674
3285.48 4545
3286.02 4731
3286.56 4604
3287.10 4767
3287.64 5001
3288.18 4791
3288.72 4562
3289.26 4708
3289.80 4897
3290.34 4479
3290.89 4295
3291.43 4333
3291.97 4624
3292.51 5085
3293.05 5098
3293.59 5347
3294.13 5413
3294.67 5544
3295.22 5864
3295.76 6236
3296.30 6204
3296.84 6067
3297.38 6158
3297.92 5709
3298.46 5595
3299.01 5372
3299.55 5098
3300.09 4863
3300.63 5029
3301.17 4746
3301.71 4611
3302.26 4538
3302.80 4515
3303.34 4586
3303.88 4179
3304.42 4084
3304.97 4276
3305.51 4226
3306.05 3949
3306.59 4158
3307.14 4286
3307.68 4079
3308.22 4040
3308.76 3923
3309.31 3961
3309.85 4051
3310.39 4050
3310.93 3861
3311.48 3844
3312.02 3988
3312.56 4048
3313.10 4238
3313.65 4392
3314.19 4383
3314.73 4245
3315.28 4297
3315.82 4563
3316.36 4772
3316.91 4457
3317.45 4671
3317.99 4350
3318.54 4316
3319.08 3948
3319.62 4237
3320.17 4191
3320.71 4073
3321.25 3947
3321.80 3888
3322.34 3914
3322.88 3983
3323.43 4031
3323.97 3971
3324.51 3700
3325.06 3836
3325.60 3993
3326.15 3878
3326.69 3745
3327.23 3858
3327.78 3635
3328.32 3845
3328.87 3946
3329.41 3754
3329.95 3958
3330.50 3794
3331.04 3785
3331.59 3966
3332.13 4083
3332.68 4216
3333.22 4898
3333.77 5290
3334.31 5127
3334.85 5054
3335.40 5563
3335.94 5741
3336.49 5939
3337.03 5469
3337.58 5460
3338.12 5382
3338.67 5446
3339.21 5121
3339.76 4789
3340.30 4550
3340.85 4501
3341.39 4175
3341.94 4071
3342.48 3897
3343.03 4071
3343.57 3922
3344.12 3670
3344.66 3516
3345.21 3528
3345.76 3538
3346.30 3794
3346.85 3634
3347.39 3471
3347.94 3616
3348.48 3550
3349.03 3614
3349.58 3632
3350.12 3812
3350.67 3552
3351.21 3586
3351.76 3821
3352.31 3779
3352.85 3989
3353.40 3613
3353.94 3651
3354.49 3727
3355.04 3597
3355.58 3647
3356.13 3645
3356.68 3459
3357.22 3386
3357.77 3472
3358.31 3395
3358.86 3532
3359.41 3338
3359.95 3215
3360.50 3159
3361.05 3152
3361.59 3104
3362.14 3142
3362.69 2939
3363.24 3099
3363.78 2980
3364.33 2969
3364.88 2878
3365.42 3299
3365.97 3413
3366.52 3255
3367.06 3357
3367.61 3277
3368.16 3297
3368.71 3357
3369.25 3345
3369.80 3273
3370.35 3056
3370.90 3127
3371.44 3144
3371.99 3095
3372.54 3108
3373.09 3087
3373.64 3172
3374.18 3290
3374.73 3280
3375.28 3156
3375.83 3170
3376.37 3385
3376.92 3333
3377.47 3138
3378.02 3106
3378.57 2889
3379.12 2910
3379.66 3176
3380.21 2961
3380.76 2980
3381.31 2919
3381.86 3033
3382.41 3173
3382.95 2894
3383.50 3093
3384.05 3059
3384.60 2889
3385.15 2852
3385.70 2940
3386.25 2989
3386.80 2892
3387.34 2909
3387.89 3092
3388.44 3099
3388.99 3087
3389.54 3000
3390.09 3034
3390.64 2950
3391.19 3117
3391.74 2947
3392.29 3025
3392.84 3008
3393.38 3028
3393.93 2870
3394.48 2815
3395.03 2961
3395.58 3014
3396.13 2976
3396.68 2860
3397.23 2951
3397.78 2981
3398.33 2788
3398.88 2872
3399.43 2809
3399.98 2648
3400.53 2727
3401.08 2941
3401.63 2740
3402.18 2598
3402.73 2635
3403.28 2833
3403.83 2972
3404.38 2888
3404.93 2833
3405.48 2880
3406.03 2762
3406.58 2586
3407.13 2721
3407.68 2845
3408.23 2548
3408.79 2669
3409.34 2769
3409.89 2723
3410.44 2766
3410.99 2805
3411.54 3059
3412.09 2933
3412.64 2697
3413.19 2972
3413.74 3103
3414.29 2965
3414.84 3098
3415.40 2872
3415.95 2837
3416.50 2911
3417.05 3167
3417.60 2941
3418.15 3071
3418.70 2896
3419.26 3024
3419.81 2898
3420.36 2802
3420.91 3096
3421.46 3232
3422.01 3215
3422.57 3169
3423.12 3383
3423.67 3487
3424.22 3563
3424.77 3499
3425.32 3580
3425.88 3516
3426.43 3375
3426.98 3456
3427.53 3041
3428.08 3022
3428.64 3101
3429.19 3218
3429.74 3286
3430.29 3066
3430.85 3066
3431.40 3191
3431.95 3173
3432.50 3045
3433.06 3156
3433.61 3064
3434.16 3059
3434.71 3083
3435.27 2933
3435.82 3135
3436.37 3210
3436.93 3006
3437.48 2871
3438.03 2902
3438.58 3118
3439.14 3166
3439.69 3261
3440.24 3154
3440.80 2898
3441.35 2977
3441.90 3094
3442.46 3081
3443.01 3284
3443.56 3135
3444.12 3289
3444.67 3121
3445.22 2938
3445.78 3307
3446.33 3175
3446.89 3227
3447.44 3040
3447.99 3119
3448.55 3011
3449.10 3096
3449.65 2864
3450.21 2937
3450.76 3071
3451.32 2921
3451.87 2893
3452.42 3088
3452.98 2944
3453.53 2741
3454.09 2987
3454.64 2922
3455.20 3008
3455.75 2934
3456.30 2872
3456.86 2882
3457.41 2941
3457.97 3242
3458.52 2947
3459.08 2929
3459.63 2939
3460.19 3170
3460.74 3014
3461.30 3041
3461.85 3160
3462.41 3111
3462.96 2948
3463.52 3029
3464.07 3100
3464.63 2873
3465.18 3024
3465.74 2912
3466.29 2861
3466.85 3029
3467.40 3069
3467.96 3153
3468.51 3058
3469.07 3065
3469.63 3214
3470.18 3050
3470.74 3234
3471.29 3333
3471.85 3485
3472.40 3107
3472.96 3247
3473.52 3311
3474.07 3256
3474.63 3223
3475.18 3247
3475.74 3067
3476.29 3309
3476.85 3429
3477.41 3603
3477.96 3537
3478.52 3760
3479.08 3848
3479.63 3937
3480.19 3866
3480.74 3852
3481.30 3887
3481.86 3673
3482.41 3499
3482.97 3761
3483.53 3943
3484.08 3711
3484.64 3638
3485.20 3708
3485.75 3548
3486.31 3639
3486.87 3847
3487.43 3766
3487.98 3858
3488.54 4254
3489.10 4663
3489.65 4656
3490.21 4882
3490.77 5636
3491.33 6360
3491.88 6566
3492.44 6693
3493.00 6870
3493.55 6960
3494.11 6464
3494.67 6412
3495.23 6574
3495.78 6325
3496.34 5930
3496.90 5864
3497.46 6277
3498.02 6499
3498.57 7094
3499.13 7611
3499.69 7943
3500.25 8096
3500.81 8277
3501.36 8150
3501.92 7520
3502.48 7416
3503.04 7296
3503.60 6783
3504.15 6725
3504.71 6370
3505.27 6121
3505.83 6006
3506.39 6145
3506.95 6182
3507.50 5757
3508.06 5490
3508.62 5437
3509.18 5378
3509.74 5056
3510.30 4615
3510.86 4591
3511.42 4333
3511.97 4498
3512.53 3894
3513.09 3853
3513.65 3796
3514.21 3914
3514.77 3795
3515.33 3466
3515.89 3480
3516.45 3551
3517.01 3383
3517.57 3459
3518.13 3574
3518.69 3709
3519.24 3580
3519.80 3524
3520.36 3691
3520.92 3651
3521.48 3774
3522.04 3535
3522.60 3534
3523.16 3487
3523.72 3431
3524.28 3464
3524.84 3366
3525.40 3199
3525.96 3329
3526.52 3340
3527.08 3378
3527.64 3219
3528.20 3090
3528.76 3032
3529.32 3198
3529.88 3162
3530.44 3051
3531.00 3127
3531.56 3165
3532.13 3224
3532.69 3304
3533.25 3136
3533.81 3240
3534.37 3378
3534.93 3376
3535.49 3551
3536.05 3417
3536.61 3415
3537.17 3576
3537.73 3439
3538.29 3446
3538.85 3445
3539.42 3290
3539.98 3313
3540.54 3408
3541.10 3405
3541.66 3463
3542.22 3256
3542.78 3045
3543.34 3006
3543.91 3007
3544.47 3308
3545.03 3121
3545.59 2984
3546.15 3096
3546.71 2911
3547.28 2803
3547.84 2841
3548.40 3086
3548.96 3076
3549.52 2857
3550.09 2888
3550.65 2689
3551.21 2886
3551.77 2942
3552.33 2752
3552.90 2918
3553.46 2971
3554.02 2906
3554.58 2943
3555.14 2830
3555.71 2982
3556.27 2862
3556.83 2680
3557.39 3096
3557.96 3158
3558.52 3124
3559.08 3238
3559.64 3083
3560.21 2969
3560.77 3065
3561.33 3165
3561.90 3059
3562.46 2984
3563.02 3036
3563.58 3091
3564.15 3083
3564.71 3132
3565.27 2996
3565.84 3061
3566.40 2948
3566.96 2686
3567.53 2720
3568.09 2818
3568.65 2825
3569.22 2744
3569.78 2617
3570.34 2968
3570.91 2955
3571.47 2917
3572.04 2974
3572.60 3083
3573.16 2857
3573.73 2944
3574.29 2828
3574.85 2791
3575.42 2975
3575.98 3009
3576.55 3223
3577.11 3097
3577.67 3163
3578.24 2765
3578.80 2887
3579.37 2953
3579.93 2983
3580.50 2999
3581.06 2764
3581.62 2804
3582.19 2678
3582.75 2680
3583.32 3005
3583.88 2822
3584.45 2481
3585.01 2690
3585.58 2747
3586.14 2837
3586.71 2908
3587.27 2798
3587.84 2823
3588.40 2787
3588.97 2686
3589.53 2774
3590.10 2751
3590.66 2925
3591.23 2892
3591.79 2753
3592.36 2690
3592.92 2815
3593.49 2924
3594.05 2731
3594.62 2693
3595.18 2796
3595.75 2851
3596.32 2977
3596.88 2929
3597.45 2791
3598.01 2789
3598.58 2861
3599.14 2662
3599.71 2669
3600.28 2629
3600.84 2737
3601.41 2821
3601.97 2756
3602.54 2841
3603.11 2972
3603.67 2693
3604.24 2818
3604.80 2852
3605.37 2718
3605.94 2651
3606.50 2671
3607.07 2828
3607.64 2874
3608.20 2774
3608.77 2758
3609.34 2681
3609.90 2582
3610.47 2570
3611.04 2793
3611.60 2592
3612.17 2705
3612.74 2732
3613.30 2838
3613.87 2870
3614.44 2857
3615.00 2943
3615.57 2946
3616.14 3355
3616.71 3392
3617.27 3614
3617.84 3537
3618.41 3625
3618.98 3887
3619.54 3952
3620.11 3850
3620.68 3719
3621.25 3811
3621.81 3510
3622.38 3305
3622.95 3002
3623.52 3096
3624.08 2984
3624.65 2858
3625.22 2681
3625.79 2587
3626.36 2601
3626.92 2589
3627.49 2514
3628.06 2690
3628.63 2575
3629.20 2612
3629.76 2680
3630.33 2732
3630.90 2857
3631.47 2862
3632.04 2885
3632.61 2745
3633.17 2613
3633.74 2747
3634.31 2701
3634.88 2757
3635.45 2911
3636.02 2702
3636.59 2748
3637.15 2934
3637.72 2859
3638.29 2872
3638.86 3074
3639.43 3519
3640.00 3492
3640.57 3734
3641.14 3701
3641.71 3907
3642.28 4130
3642.84 3896
3643.41 3921
3643.98 4050
3644.55 3746
3645.12 3422
3645.69 3257
3646.26 3098
3646.83 3096
3647.40 3105
3647.97 3359
3648.54 3189
3649.11 3304
3649.68 3093
3650.25 3156
3650.82 3085
3651.39 3278
3651.96 3191
3652.53 3414
3653.10 3379
3653.67 3584
3654.24 3241
3654.81 3512
3655.38 3281
3655.95 3351
3656.52 3689
3657.09 3453
3657.66 3454
3658.23 3656
3658.80 3380
3659.37 3526
3659.94 3620
3660.51 3963
3661.08 3726
3661.65 3485
3662.23 3548
3662.80 3574
3663.37 3581
3663.94 3441
3664.51 3634
3665.08 3369
3665.65 3503
3666.22 3636
3666.79 3375
3667.36 3466
3667.94 3396
3668.51 3237
3669.08 3136
3669.65 3233
3670.22 3201
3670.79 3120
3671.36 2979
3671.94 2983
3672.51 2983
3673.08 3263
3673.65 3376
3674.22 3344
3674.79 3385
3675.37 3716
3675.94 3748
3676.51 3478
3677.08 3264
3677.65 3340
3678.22 3527
3678.80 3408
3679.37 3329
3679.94 3082
3680.51 3236
3681.09 3285
3681.66 3066
3682.23 3002
3682.80 3180
3683.37 3150
3683.95 2942
3684.52 3001
3685.09 3077
3685.66 2935
3686.24 3097
3686.81 3030
3687.38 3119
3687.96 3310
3688.53 3474
3689.10 3508
3689.67 3719
3690.25 3670
3690.82 3567
3691.39 3607
3691.97 3825
3692.54 3801
3693.11 3638
3693.69 3446
3694.26 3186
3694.83 3373
3695.41 3158
3695.98 3206
3696.55 3146
3697.13 3179
3697.70 3160
3698.27 3224
3698.85 3251
3699.42 3558
3699.99 3173
3700.57 3288
3701.14 3535
3701.72 3172
3702.29 3336
3702.86 3186
3703.44 2870
3704.01 2910
3704.59 2985
3705.16 2920
3705.73 2874
3706.31 2848
3706.88 3032
3707.46 2921
3708.03 2945
3708.60 2920
3709.18 3024
3709.75 2871
3710.33 2972
3710.90 3134
3711.48 3055
3712.05 2959
3712.63 2824
3713.20 3005
3713.78 2646
3714.35 2640
3714.93 2727
3715.50 2867
3716.08 2645
3716.65 2628
3717.23 2719
3717.80 2846
3718.38 2714
3718.95 2634
3719.53 2717
3720.10 2954
3720.68 2816
3721.25 2727
3721.83 2780
3722.40 2805
3722.98 2669
3723.55 2736
3724.13 2732
3724.71 2673
3725.28 2701
3725.86 2756
3726.43 2565
3727.01 2483
3727.58 2681
3728.16 2745
3728.74 2917
3729.31 2938
3729.89 2878
3730.46 2908
3731.04 3099
3731.62 3074
3732.19 3156
3732.77 2985
3733.34 3017
3733.92 3273
3734.50 3077
3735.07 3142
3735.65 2829
3736.23 3069
3736.80 2916
3737.38 2843
3737.96 2896
3738.53 2929
3739.11 2706
3739.69 2692
3740.26 2607
3740.84 2386
3741.42 2746
3741.99 2707
3742.57 2715
3743.15 2724
3743.73 2600
3744.30 2671
3744.88 2693
3745.46 2817
3746.03 2747
3746.61 2746
3747.19 2784
3747.77 2717
3748.34 2775
3748.92 2608
3749.50 2525
3750.08 2680
3750.65 2665
3751.23 2636
3751.81 2551
3752.39 2421
3752.96 2618
3753.54 2424
3754.12 2639
3754.70 2564
3755.28 2590
3755.85 2638
3756.43 2657
3757.01 2514
3757.59 2592
3758.17 2752
3758.74 2890
3759.32 2623
3759.90 2721
3760.48 2663
3761.06 2520
3761.64 2649
3762.22 2749
3762.79 2777
3763.37 2594
3763.95 2549
3764.53 2583
3765.11 2705
3765.69 2593
3766.27 2362
3766.84 2530
3767.42 2703
3768.00 2636
3768.58 2495
3769.16 2452
3769.74 2650
3770.32 2598
3770.90 2705
3771.48 2751
3772.06 2692
3772.64 2601
3773.22 2524
3773.79 2473
3774.37 2666
3774.95 2721
3775.53 2634
3776.11 2658
3776.69 2657
3777.27 2678
3777.85 2492
3778.43 2444
3779.01 2593
3779.59 2503
3780.17 2367
3780.75 2505
3781.33 2503
3781.91 2496
3782.49 2432
3783.07 2532
3783.65 2587
3784.23 2540
3784.81 2458
3785.39 2447
3785.97 2520
3786.55 2723
3787.13 2573
3787.71 2565
3788.29 2620
3788.87 2621
3789.46 2614
3790.04 2723
3790.62 2710
3791.20 2656
3791.78 2625
3792.36 2596
3792.94 2531
3793.52 2521
3794.10 2450
3794.68 2514
3795.26 2592
3795.84 2652
3796.43 2763
3797.01 2733
3797.59 2613
3798.17 2592
3798.75 2462
3799.33 2544
3799.91 2640
3800.50 2740
3801.08 2789
3801.66 2982
3802.24 3048
3802.82 3230
3803.40 3130
3803.98 3115
3804.57 3100
3805.15 2907
3805.73 3027
3806.31 2856
3806.89 2976
3807.48 2925
3808.06 2863
3808.64 2899
3809.22 3138
3809.80 3280
3810.39 3140
3810.97 3038
3811.55 3029
3812.13 3183
3812.72 3012
3813.30 2976
3813.88 3055
3814.46 3142
3815.05 3146
3815.63 3302
3816.21 2985
3816.79 3081
3817.38 2986
3817.96 3015
3818.54 2855
3819.13 2799
3819.71 2660
3820.29 2856
3820.87 2829
3821.46 2712
3822.04 2698
3822.62 2582
3823.21 2540
3823.79 2552
3824.37 2473
3824.96 2598
3825.54 2377
3826.12 2475
3826.71 2544
3827.29 2370
3827.87 2484
3828.46 2434
3829.04 2504
3829.62 2334
3830.21 2385
3830.79 2423
3831.38 2400
3831.96 2529
3832.54 2500
3833.13 2493
3833.71 2626
3834.30 2588
3834.88 2670
3835.46 2573
3836.05 2609
3836.63 2438
3837.22 2591
3837.80 2722
3838.38 2612
3838.97 2589
3839.55 2599
3840.14 2557
3840.72 2608
3841.31 2748
3841.89 2515
3842.48 2404
3843.06 2464
3843.65 2345
3844.23 2459
3844.82 2591
3845.40 2536
3845.99 2440
3846.57 2556
3847.16 2387
3847.74 2370
3848.33 2469
3848.91 2544
3849.50 2506
3850.08 2545
3850.67 2610
3851.25 2457
3851.84 2602
3852.42 2697
3853.01 2578
3853.59 2655
3854.18 2695
3854.76 2644
3855.35 2699
3855.94 2610
3856.52 2675
3857.11 2638
3857.69 2657
3858.28 2700
3858.87 2692
3859.45 2885
3860.04 2823
3860.62 3217
3861.21 3242
3861.80 3315
3862.38 3316
3862.97 3302
3863.55 3123
3864.14 3080
3864.73 3277
3865.31 3031
3865.90 3059
3866.49 3291
3867.07 3204
3867.66 3274
3868.25 3131
3868.83 3197
3869.42 2985
3870.01 2941
3870.59 3025
3871.18 3129
3871.77 3189
3872.35 3250
3872.94 3295
3873.53 3303
3874.11 3561
3874.70 3491
3875.29 3777
3875.88 3894
3876.46 3966
3877.05 3892
3877.64 3964
3878.22 4087
3878.81 4055
3879.40 3661
3879.99 3347
3880.57 3408
3881.16 3314
3881.75 3130
3882.34 2977
3882.93 3135
3883.51 2832
3884.10 2723
3884.69 2754
3885.28 2671
3885.86 2773
3886.45 3067
3887.04 2906
3887.63 2941
3888.22 2925
3888.81 3094
3889.39 2891
3889.98 3132
3890.57 2799
3891.16 3034
3891.75 2990
3892.34 3051
3892.92 3057
3893.51 2932
3894.10 2847
3894.69 2785
3895.28 2723
3895.87 2880
3896.46 2729
3897.04 2560
3897.63 2706
3898.22 2930
3898.81 2898
3899.40 2761
3899.99 2755
3900.58 2628
3901.17 2696
3901.76 2583
3902.35 2678
3902.93 2721
3903.52 2572
3904.11 2572
3904.70 2556
3905.29 2643
3905.88 2672
3906.47 2636
3907.06 2632
3907.65 2599
3908.24 2637
3908.83 2505
3909.42 2360
3910.01 2244
3910.60 2312
3911.19 2394
3911.78 2389
3912.37 2459
3912.96 2375
3913.55 2405
3914.14 2418
3914.73 2349
3915.32 2266
3915.91 2468
3916.50 2403
3917.09 2465
3917.68 2478
3918.27 2599
3918.86 2683
3919.45 2619
3920.04 2805
3920.63 2331
3921.22 2469
3921.81 2539
3922.40 2371
3923.00 2509
3923.59 2552
3924.18 2473
3924.77 2450
3925.36 2434
3925.95 2523
3926.54 2357
3927.13 2609
3927.72 2690
3928.31 2470
3928.91 2390
3929.50 2387
3930.09 2409
3930.68 2473
3931.27 2447
3931.86 2416
3932.45 2239
3933.05 2263
3933.64 2407
3934.23 2254
3934.82 2157
3935.41 2284
3936.00 2406
3936.60 2256
3937.19 2175
3937.78 2526
3938.37 2356
3938.96 2417
3939.55 2524
3940.15 2440
3940.74 2447
3941.33 2352
3941.92 2592
3942.52 2586
3943.11 2650
3943.70 2498
3944.29 2457
3944.89 2539
3945.48 2505
3946.07 2403
3946.66 2414
3947.26 2394
3947.85 2335
3948.44 2402
3949.03 2541
3949.63 2346
3950.22 2341
3950.81 2424
3951.40 2475
3952.00 2639
3952.59 2471
3953.18 2511
3953.78 2463
3954.37 2633
3954.96 2806
3955.56 2626
3956.15 2483
3956.74 2554
3957.34 2595
3957.93 2585
3958.52 2587
3959.12 2575
3959.71 2554
3960.30 2462
3960.90 2349
3961.49 2556
3962.08 2524
3962.68 2498
3963.27 2553
3963.87 2442
3964.46 2545
3965.05 2659
3965.65 2421
3966.24 2457
3966.84 2533
3967.43 2726
3968.02 2528
3968.62 2776
3969.21 2239
3969.81 2431
3970.40 2459
3971.00 2514
3971.59 2348
3972.18 2473
3972.78 2384
3973.37 2379
3973.97 2390
3974.56 2406
3975.16 2598
3975.75 2400
3976.35 2574
3976.94 2736
3977.54 2668
3978.13 2526
3978.73 2601
3979.32 2781
3979.92 2714
3980.51 2463
3981.11 2622
3981.70 2848
3982.30 2615
3982.89 2631
3983.49 2648
3984.08 2619
3984.68 2682
3985.27 2582
3985.87 2430
3986.46 2589
3987.06 2821
3987.66 2815
3988.25 2726
3988.85 2719
3989.44 2518
3990.04 2641
3990.63 2687
3991.23 2530
3991.83 2592
3992.42 2748
3993.02 2704
3993.61 2574
3994.21 2626
3994.81 2750
3995.40 2840
3996.00 2798
3996.60 2784
3997.19 2658
3997.79 2420
3998.38 2556
3998.98 2572
3999.58 2581
4000.17 2524
4000.77 2520
4001.37 2653
4001.96 2429
4002.56 2437
4003.16 2511
4003.75 2402
4004.35 2337
4004.95 2429
4005.54 2679
4006.14 2636
4006.74 2701
4007.34 2539
4007.93 2616
4008.53 2601
4009.13 2682
4009.72 2676
4010.32 2668
4010.92 2598
4011.52 2555
4012.11 2642
4012.71 2447
4013.31 2587
4013.91 2406
4014.50 2300
4015.10 2480
4015.70 2236
4016.30 2464
4016.90 2501
4017.49 2385
4018.09 2452
4018.69 2430
4019.29 2477
4019.89 2490
4020.48 2462
4021.08 2628
4021.68 2612
4022.28 2467
4022.88 2468
4023.47 2524
4024.07 2665
4024.67 2827
4025.27 2720
4025.87 2721
4026.47 2799
4027.06 2949
4027.66 2934
4028.26 2879
4028.86 2982
4029.46 3014
4030.06 2929
4030.66 3167
4031.26 2900
4031.85 2751
4032.45 2823
4033.05 2886
4033.65 2772
4034.25 2811
4034.85 2729
4035.45 2535
4036.05 2549
4036.65 2503
4037.25 2645
4037.85 2702
4038.45 2464
4039.05 2435
4039.64 2351
4040.24 2511
4040.84 2388
4041.44 2246
4042.04 2405
4042.64 2340
4043.24 2356
4043.84 2505
4044.44 2470
4045.04 2552
4045.64 2547
4046.24 2461
4046.84 2489
4047.44 2607
4048.04 2525
4048.64 2679
4049.24 2721
4049.84 2845
4050.44 2953
4051.04 2735
4051.64 2842
4052.24 2894
4052.84 2878
4053.45 2804
4054.05 2824
4054.65 2798
4055.25 2616
4055.85 2576
4056.45 2784
4057.05 2761
4057.65 2615
4058.25 2538
4058.85 2546
4059.45 2472
4060.05 2607
4060.66 2556
4061.26 2490
4061.86 2321
4062.46 2367
4063.06 2428
4063.66 2357
4064.26 2359
4064.86 2385
4065.47 2256
4066.07 2408
4066.67 2429
4067.27 2467
4067.87 2338
4068.47 2539
4069.07 2448
4069.68 2438
4070.28 2306
4070.88 2327
4071.48 2536
4072.08 2314
4072.69 2346
4073.29 2362
4073.89 2186
4074.49 2238
4075.09 2436
4075.70 2439
4076.30 2443
4076.90 2381
4077.50 2436
4078.11 2370
4078.71 2394
4079.31 2565
4079.91 2466
4080.51 2521
4081.12 2406
4081.72 2507
4082.32 2455
4082.93 2581
4083.53 2437
4084.13 2368
4084.73 2491
4085.34 2296
4085.94 2488
4086.54 2487
4087.15 2422
4087.75 2328
4088.35 2421
4088.95 2393
4089.56 2323
4090.16 2405
4090.76 2501
4091.37 2369
4091.97 2151
4092.57 2253
4093.18 2322
4093.78 2397
4094.39 2360
4094.99 2369
4095.59 2178
4096.20 2119
4096.80 2182
4097.40 2324
4098.01 2276
4098.61 2244
4099.22 2319
4099.82 2240
4100.42 2342
4101.03 2222
4101.63 2196
4102.24 2301
4102.84 2155
4103.44 2242
4104.05 2215
4104.65 2258
4105.26 2229
4105.86 2239
4106.47 2142
4107.07 2267
4107.67 2216
4108.28 2162
4108.88 2218
4109.49 2140
4110.09 2177
4110.70 2167
4111.30 2251
4111.91 2235
4112.51 2264
4113.12 2344
4113.72 2249
4114.33 2222
4114.93 2171
4115.54 2252
4116.14 2286
4116.75 2482
4117.35 2475
4117.96 2422
4118.56 2543
4119.17 2333
4119.77 2307
4120.38 2378
4120.99 2333
4121.59 2349
4122.20 2268
4122.80 2642
4123.41 2573
4124.01 2528
4124.62 2504
4125.23 2503
4125.83 2542
4126.44 2364
4127.04 2425
4127.65 2373
4128.26 2469
4128.86 2374
4129.47 2362
4130.07 2294
4130.68 2235
4131.29 2240
4131.89 2332
4132.50 2405
4133.11 2387
4133.71 2360
4134.32 2443
4134.92 2400
4135.53 2388
4136.14 2393
4136.74 2423
4137.35 2496
4137.96 2352
4138.56 2414
4139.17 2579
4139.78 2655
4140.39 2686
4140.99 2458
4141.60 2566
4142.21 2772
4142.81 2824
4143.42 2938
4144.03 2840
4144.64 2623
4145.24 2538
4145.85 2375
4146.46 2428
4147.06 2461
4147.67 2511
4148.28 2638
4148.89 2523
4149.49 2363
4150.10 2535
4150.71 2373
4151.32 2513
4151.93 2307
4152.53 2347
4153.14 2213
4153.75 2225
4154.36 2297
4154.97 2305
4155.57 2292
4156.18 2423
4156.79 2394
4157.40 2421
4158.01 2315
4158.61 2371
4159.22 2647
4159.83 2451
4160.44 2474
4161.05 2736
4161.66 2558
4162.26 2564
4162.87 2397
4163.48 2628
4164.09 2552
4164.70 2654
4165.31 2652
4165.92 2710
4166.53 2743
4167.13 2885
4167.74 2887
4168.35 2607
4168.96 2670
4169.57 2585
4170.18 2483
4170.79 2759
4171.40 2574
4172.01 2673
4172.62 2671
4173.23 2673
4173.84 2530
4174.44 2564
4175.05 2683
4175.66 2499
4176.27 2687
4176.88 2844
4177.49 2747
4178.10 2608
4178.71 2643
4179.32 2575
4179.93 2530
4180.54 2550
4181.15 2572
4181.76 2616
4182.37 2458
4182.98 2444
4183.59 2498
4184.20 2428
4184.81 2471
4185.42 2377
4186.03 2405
4186.64 2488
4187.25 2496
4187.86 2450
4188.47 2508
4189.08 2368
4189.70 2511
4190.31 2755
4190.92 2766
4191.53 2686
4192.14 2736
4192.75 2883
4193.36 2880
4193.97 2951
4194.58 2939
4195.19 2991
4195.80 3007
4196.41 3107
4197.03 2951
4197.64 2929
4198.25 2871
4198.86 2894
4199.47 2883
4200.08 3067
4200.69 2918
4201.30 2807
4201.92 2773
4202.53 2727
4203.14 2581
4203.75 2584
4204.36 2662
4204.97 2463
4205.58 2471
4206.20 2564
4206.81 2541
4207.42 2481
4208.03 2541
4208.64 2594
4209.26 2563
4209.87 2568
4210.48 2505
4211.09 2528
4211.70 2529
4212.32 2697
4212.93 2780
4213.54 2646
4214.15 2536
4214.77 2604
4215.38 2794
4215.99 2792
4216.60 2618
4217.22 2628
4217.83 2768
4218.44 2982
4219.05 3086
4219.67 2947
4220.28 2794
4220.89 2974
4221.50 3001
4222.12 3213
4222.73 3238
4223.34 3298
4223.96 3402
4224.57 3457
4225.18 3519
4225.80 4078
4226.41 4169
4227.02 4216
4227.64 4765
4228.25 4914
4228.86 5280
4229.48 5237
4230.09 4758
4230.70 4940
4231.32 5195
4231.93 4920
4232.54 4802
4233.16 4948
4233.77 4881
4234.39 4857
4235.00 4806
4235.61 4968
4236.23 5090
4236.84 5074
4237.45 4832
4238.07 4526
4238.68 4074
4239.30 3861
4239.91 3614
4240.53 3533
4241.14 3301
4241.75 3230
4242.37 3408
4242.98 3582
4243.60 3231
4244.21 3093
4244.83 3124
4245.44 3331
4246.06 3431
4246.67 3489
4247.29 3493
4247.90 3405
4248.51 3623
4249.13 3603
4249.74 3425
4250.36 3279
4250.97 3287
4251.59 3384
4252.20 3505
4252.82 3391
4253.44 3157
4254.05 3299
4254.67 3273
4255.28 3310
4255.90 3279
4256.51 3261
4257.13 3176
4257.74 3120
4258.36 3033
4258.97 2970
4259.59 2826
4260.21 2788
4260.82 2835
4261.44 2767
4262.05 2859
4262.67 2803
4263.28 2854
4263.90 2913
4264.52 2935
4265.13 2974
4265.75 3097
4266.36 2985
4266.98 2992
4267.60 3025
4268.21 3277
4268.83 3080
4269.45 2801
4270.06 2813
4270.68 2908
4271.29 2838
4271.91 2807
4272.53 2788
4273.14 2782
4273.76 2774
4274.38 2748
4274.99 2833
4275.61 2872
4276.23 2822
4276.85 3025
4277.46 3005
4278.08 3053
4278.70 3097
4279.31 2877
4279.93 2756
4280.55 2712
4281.16 2751
4281.78 2681
4282.40 2658
4283.02 2642
4283.63 2831
4284.25 2469
4284.87 2349
4285.49 2368
4286.10 2459
4286.72 2346
4287.34 2458
4287.96 2522
4288.57 2425
4289.19 2458
4289.81 2549
4290.43 2509
4291.05 2524
4291.66 2609
4292.28 2569
4292.90 2468
4293.52 2293
4294.14 2315
4294.75 2450
4295.37 2465
4295.99 2484
4296.61 2493
4297.23 2611
4297.85 2410
4298.46 2239
4299.08 2459
4299.70 2354
4300.32 2524
4300.94 2539
4301.56 2426
4302.18 2550
4302.79 2458
4303.41 2414
4304.03 2583
4304.65 2437
4305.27 2430
4305.89 2435
4306.51 2400
4307.13 2191
4307.75 2301
4308.36 2444
4308.98 2489
4309.60 2525
4310.22 2429
4310.84 2349
4311.46 2420
4312.08 2385
4312.70 2243
4313.32 2278
4313.94 2509
4314.56 2250
4315.18 2236
4315.80 2215
4316.42 2356
4317.04 2470
4317.66 2430
4318.28 2354
4318.90 2608
4319.52 2272
4320.14 2399
4320.76 2505
4321.38 2432
4322.00 2291
4322.62 2249
4323.24 2295
4323.86 2373
4324.48 2463
4325.10 2357
4325.72 2394
4326.34 2543
4326.96 2348
4327.58 2388
4328.20 2511
4328.82 2405
4329.44 2512
4330.06 2465
4330.68 2538
4331.30 2448
4331.93 2287
4332.55 2184
4333.17 2256
4333.79 2288
4334.41 2374
4335.03 2513
4335.65 2640
4336.27 2561
4336.89 2490
4337.51 2507
4338.14 2594
4338.76 2666
4339.38 2622
4340.00 2677
4340.62 2700
4341.24 2561
4341.86 2656
4342.49 2785
4343.11 2961
4343.73 3146
4344.35 3336
4344.97 3763
4345.60 3991
4346.22 4444
4346.84 4519
4347.46 4591
4348.08 4618
4348.70 4433
4349.33 4325
4349.95 4060
4350.57 3578
4351.19 3402
4351.82 3080
4352.44 3117
4353.06 2757
4353.68 2648
4354.31 2732
4354.93 2669
4355.55 2670
4356.17 2708
4356.80 2783
4357.42 2939
4358.04 2831
4358.66 2867
4359.29 2734
4359.91 2479
4360.53 2578
4361.16 2622
4361.78 2487
4362.40 2599
4363.02 2742
4363.65 2604
4364.27 2468
4364.89 2475
4365.52 2598
4366.14 2556
4366.76 2492
4367.39 2689
4368.01 2485
4368.63 2552
4369.26 2592
4369.88 2373
4370.50 2318
4371.13 2318
4371.75 2518
4372.38 2273
4373.00 2364
4373.62 2149
4374.25 2130
4374.87 2310
4375.49 2412
4376.12 2415
4376.74 2461
4377.37 2532
4377.99 2530
4378.62 2605
4379.24 2713
4379.86 2552
4380.49 2667
4381.11 2734
4381.74 2759
4382.36 2739
4382.99 2460
4383.61 2601
4384.24 2621
4384.86 2646
4385.48 2615
4386.11 2451
4386.73 2384
4387.36 2549
4387.98 2459
4388.61 2378
4389.23 2475
4389.86 2315
4390.48 2350
4391.11 2339
4391.73 2433
4392.36 2368
4392.98 2251
4393.61 2177
4394.23 2355
4394.86 2208
4395.49 2318
4396.11 2474
4396.74 2636
4397.36 2606
4397.99 2428
4398.61 2383
4399.24 2453
4399.86 2519
4400.49 2364
4401.12 2291
4401.74 2081
4402.37 2257
4402.99 2283
4403.62 2128
4404.25 2150
4404.87 2410
4405.50 2483
4406.12 2315
4406.75 2314
4407.38 2313
4408.00 2335
4408.63 2242
4409.25 2232
4409.88 2233
4410.51 1993
4411.13 2125
4411.76 2123
4412.39 2058
4413.01 2071
4413.64 1988
4414.27 2163
4414.89 2166
4415.52 2034
4416.15 2036
4416.77 2187
4417.40 2241
4418.03 2247
4418.66 2275
4419.28 2185
4419.91 2128
4420.54 2111
4421.16 2306
4421.79 2211
4422.42 1983
4423.05 2110
4423.67 1935
4424.30 1907
4424.93 1977
4425.56 1942
4426.18 2065
4426.81 2138
4427.44 2045
4428.07 1959
4428.69 2023
4429.32 2114
4429.95 1982
4430.58 1875
4431.21 1920
4431.83 2183
4432.46 1989
4433.09 2054
4433.72 2028
4434.35 1906
4434.97 2049
4435.60 2040
4436.23 2080
4436.86 2136
4437.49 2198
4438.12 2257
4438.74 2115
4439.37 1956
4440.00 2060
4440.63 2199
4441.26 2086
4441.89 1942
4442.52 1949
4443.14 1864
4443.77 2013
4444.40 1988
4445.03 2022
4445.66 2277
4446.29 2225
4446.92 2244
4447.55 2131
4448.18 2064
4448.81 2123
4449.44 2220
4450.06 2127
4450.69 2107
4451.32 2020
4451.95 2136
4452.58 2086
4453.21 2085
4453.84 2143
4454.47 2116
4455.10 2089
4455.73 2349
4456.36 2169
4456.99 2093
4457.62 2123
4458.25 2110
4458.88 1968
4459.51 2088
4460.14 2143
4460.77 1973
4461.40 2062
4462.03 2062
4462.66 2053
4463.29 2023
4463.92 1766
4464.55 1898
4465.18 1974
4465.81 2169
4466.44 1855
4467.07 1926
4467.70 2007
4468.33 2044
4468.96 2007
4469.59 1876
4470.22 2027
4470.86 1870
4471.49 1849
4472.12 1907
4472.75 2026
4473.38 2012
4474.01 1986
4474.64 1907
4475.27 1839
4475.90 1771
4476.53 1937
4477.16 1819
4477.80 1853
4478.43 1837
4479.06 1954
4479.69 1991
4480.32 2058
4480.95 2082
4481.58 1934
4482.22 1997
4482.85 2106
4483.48 1991
4484.11 2084
4484.74 2009
4485.37 2167
4486.01 2045
4486.64 2112
4487.27 2139
4487.90 2147
4488.53 1983
4489.17 2067
4489.80 2153
4490.43 2207
4491.06 1971
4491.69 2106
4492.33 2126
4492.96 2035
4493.59 1919
4494.22 2101
4494.86 2215
4495.49 1935
4496.12 1965
4496.75 2114
4497.39 2158
4498.02 2052
4498.65 2158
4499.28 2202
4499.92 2358
4500.55 2494
4501.18 2484
4501.82 2556
4502.45 2543
4503.08 2436
4503.71 2467
4504.35 2333
4504.98 2448
4505.61 2273
4506.25 2209
4506.88 2235
4507.51 2196
4508.15 2230
4508.78 2161
4509.41 2156
4510.05 2085
4510.68 2019
4511.31 2016
4511.95 2023
4512.58 1973
4513.22 1905
4513.85 1954
4514.48 1856
4515.12 1923
4515.75 1823
4516.39 1839
4517.02 2049
4517.65 1920
4518.29 1946
4518.92 1851
4519.56 1908
4520.19 1904
4520.82 1879
4521.46 1959
4522.09 1988
4522.73 1849
4523.36 1873
4524.00 1932
4524.63 1816
4525.27 2010
4525.90 1987
4526.53 1883
4527.17 2091
4527.80 2126
4528.44 2250
4529.07 2320
4529.71 2389
4530.34 2640
4530.98 2704
4531.61 2662
4532.25 2806
4532.88 2860
4533.52 2894
4534.15 2790
4534.79 2711
4535.42 2550
4536.06 2578
4536.69 2484
4537.33 2335
4537.97 2236
4538.60 2202
4539.24 2165
4539.87 2198
4540.51 2119
4541.14 2095
4541.78 1960
4542.42 2048
4543.05 1950
4543.69 2015
4544.32 1958
4544.96 1953
4545.59 1910
4546.23 1850
4546.87 1871
4547.50 1893
4548.14 1988
4548.78 1947
4549.41 1804
4550.05 1845
4550.68 1706
4551.32 1887
4551.96 1931
4552.59 1965
4553.23 2016
4553.87 1786
4554.50 1862
4555.14 1977
4555.78 1997
4556.41 1802
4557.05 1770
4557.69 1800
4558.32 1844
4558.96 1937
4559.60 1900
4560.24 1881
4560.87 1911
4561.51 1855
4562.15 1861
4562.78 1875
4563.42 1908
4564.06 1862
4564.70 1917
4565.33 2016
4565.97 2026
4566.61 2058
4567.25 1906
4567.88 1981
4568.52 2043
4569.16 1959
4569.80 1912
4570.43 1908
4571.07 1889
4571.71 1939
4572.35 1816
4572.98 1832
4573.62 1802
4574.26 1876
4574.90 1892
4575.54 2050
4576.18 1848
4576.81 1817
4577.45 1818
4578.09 1915
4578.73 2005
4579.37 2032
4580.00 2047
4580.64 1862
4581.28 1917
4581.92 1994
4582.56 2034
4583.20 2017
4583.84 2045
4584.47 2102
4585.11 1982
4585.75 2054
4586.39 2121
4587.03 2151
4587.67 2018
4588.31 2108
4588.95 2117
4589.59 2353
4590.23 2219
4590.86 2325
4591.50 2341
4592.14 2563
4592.78 2543
4593.42 2469
4594.06 2366
4594.70 2381
4595.34 2246
4595.98 2192
4596.62 2224
4597.26 2321
4597.90 2359
4598.54 2094
4599.18 2150
4599.82 2288
4600.46 2463
4601.10 2299
4601.74 2313
4602.38 2234
4603.02 2290
4603.66 2541
4604.30 2342
4604.94 2253
4605.58 2299
4606.22 2309
4606.86 2311
4607.50 2458
4608.14 2418
4608.78 2241
4609.42 2165
4610.06 2187
4610.70 1994
4611.34 2123
4611.98 2159
4612.62 1917
4613.26 1918
4613.90 1984
4614.54 2020
4615.19 1993
4615.83 2043
4616.47 2027
4617.11 1905
4617.75 2031
4618.39 1949
4619.03 2065
4619.67 2075
4620.31 2041
4620.96 1987
4621.60 2003
4622.24 2046
4622.88 1813
4623.52 1810
4624.16 1981
4624.80 1898
4625.45 1720
4626.09 1771
4626.73 1860
4627.37 2022
4628.01 1803
4628.65 1839
4629.30 1819
4629.94 1922
4630.58 1947
4631.22 1917
4631.86 1859
4632.51 1919
4633.15 1744
4633.79 1734
4634.43 1786
4635.07 1808
4635.72 2016
4636.36 1887
4637.00 1843
4637.64 1901
4638.29 1917
4638.93 1846
4639.57 1919
4640.21 1990
4640.86 1932
4641.50 1970
4642.14 1939
4642.78 1934
4643.43 1989
4644.07 1869
4644.71 1999
4645.36 1930
4646.00 2010
4646.64 1915
4647.29 1975
4647.93 1840
4648.57 1867
4649.21 1990
4649.86 2082
4650.50 2084
4651.14 1988
4651.79 1896
4652.43 1937
4653.07 1969
4653.72 1801
4654.36 1914
4655.01 1983
4655.65 2022
4656.29 1898
4656.94 1972
4657.58 1918
4658.22 1780
4658.87 1842
4659.51 1819
4660.16 1938
4660.80 1860
4661.44 1928
4662.09 2001
4662.73 2007
4663.38 1908
4664.02 1946
4664.67 2007
4665.31 1971
4665.95 1913
4666.60 1874
4667.24 1847
4667.89 1782
4668.53 1702
4669.18 1697
4669.82 1790
4670.47 1748
4671.11 1890
4671.76 1853
4672.40 1724
4673.04 1774
4673.69 1754
4674.33 1679
4674.98 1847
4675.62 1884
4676.27 1917
4676.92 1894
4677.56 1851
4678.21 1846
4678.85 1894
4679.50 1967
4680.14 2003
4680.79 2048
4681.43 2062
4682.08 2044
4682.72 1943
4683.37 2051
4684.01 2052
4684.66 2088
4685.31 1957
4685.95 1987
4686.60 2090
4687.24 2010
4687.89 1945
4688.54 1846
4689.18 1865
4689.83 1975
4690.47 1891
4691.12 1822
4691.77 1895
4692.41 1839
4693.06 1913
4693.70 1971
4694.35 1968
4695.00 1937
4695.64 2104
4696.29 2294
4696.94 2266
4697.58 2289
4698.23 2352
4698.88 2291
4699.52 2470
4700.17 2470
4700.82 2416
4701.46 2402
4702.11 2407
4702.76 2358
4703.40 2387
4704.05 2286
4704.70 2107
4705.35 2179
4705.99 2054
4706.64 2079
4707.29 2142
4707.93 2210
4708.58 2232
4709.23 2195
4709.88 2147
4710.52 2086
4711.17 2123
4711.82 2239
4712.47 2156
4713.11 2215
4713.76 2264
4714.41 2080
4715.06 2003
4715.70 2057
4716.35 2128
4717.00 2069
4717.65 2046
4718.30 2064
4718.94 2211
4719.59 2232
4720.24 2204
4720.89 2156
4721.54 2349
4722.19 2156
4722.83 2341
4723.48 2240
4724.13 2294
4724.78 2397
4725.43 2484
4726.08 2430
4726.72 2616
4727.37 2806
4728.02 2836
4728.67 2862
4729.32 2911
4729.97 2794
4730.62 2436
4731.27 2431
4731.91 2370
4732.56 2316
4733.21 2218
4733.86 2143
4734.51 2251
4735.16 2166
4735.81 2191
4736.46 2271
4737.11 2148
4737.76 2117
4738.41 2002
4739.06 2217
4739.70 2333
4740.35 2328
4741.00 2360
4741.65 2359
4742.30 2385
4742.95 2255
4743.60 2448
4744.25 2455
4744.90 2414
4745.55 2223
4746.20 2206
4746.85 2264
4747.50 2374
4748.15 2424
4748.80 2299
4749.45 2284
4750.10 2261
4750.75 2444
4751.40 2528
4752.05 2460
4752.70 2389
4753.35 2234
4754.00 2435
4754.65 2428
4755.31 2545
4755.96 2399
4756.61 2493
4757.26 2313
4757.91 2290
4758.56 2172
4759.21 2140
4759.86 2082
4760.51 2051
4761.16 1974
4761.81 1986
4762.46 1985
4763.11 1922
4763.77 1801
4764.42 2013
4765.07 1973
4765.72 1951
4766.37 1972
4767.02 2032
4767.67 2127
4768.33 2143
4768.98 2133
4769.63 2070
4770.28 1970
4770.93 1950
4771.58 2092
4772.23 1991
4772.89 1809
4773.54 2029
4774.19 1876
4774.84 1839
4775.49 1918
4776.15 1809
4776.80 1890
4777.45 1856
4778.10 1866
4778.75 1885
4779.41 1900
4780.06 1893
4780.71 1870
4781.36 2084
4782.02 2010
4782.67 1955
4783.32 1832
4783.97 1831
4784.63 1853
4785.28 1897
4785.93 1797
4786.58 1770
4787.24 1884
4787.89 1984
4788.54 2005
4789.19 1970
4789.85 1926
4790.50 1912
4791.15 1872
4791.81 1903
4792.46 1915
4793.11 2039
4793.77 1952
4794.42 1914
4795.07 1838
4795.72 1825
4796.38 1941
4797.03 2031
4797.69 1860
4798.34 1881
4798.99 1885
4799.65 1884
4800.30 1949
4800.95 1935
4801.61 1943
4802.26 1980
4802.91 1950
4803.57 2035
4804.22 1973
4804.88 1905
4805.53 1889
4806.18 1935
4806.84 1862
4807.49 1914
4808.15 2057
4808.80 2045
4809.45 2036
4810.11 1869
4810.76 1958
4811.42 2141
4812.07 2037
4812.73 1996
4813.38 2129
4814.04 2080
4814.69 2100
4815.34 2148
4816.00 2131
4816.65 2195
4817.31 2070
4817.96 2218
4818.62 2262
4819.27 2427
4819.93 2149
4820.58 2377
4821.24 2311
4821.89 2390
4822.55 2557
4823.20 2604
4823.86 2685
4824.51 2825
4825.17 2988
4825.82 3045
4826.48 3019
4827.14 3139
4827.79 3132
4828.45 2868
4829.10 2532
4829.76 2816
4830.41 2719
4831.07 2581
4831.72 2726
4832.38 2695
4833.04 2591
4833.69 2653
4834.35 2589
4835.00 2556
4835.66 2600
4836.32 2356
4836.97 2613
4837.63 2639
4838.28 2694
4838.94 2668
4839.60 2621
4840.25 2539
4840.91 2456
4841.57 2636
4842.22 2743
4842.88 2674
4843.54 2780
4844.19 2621
4844.85 2837
4845.51 2692
4846.16 2809
4846.82 3054
4847.48 3063
4848.13 3051
4848.79 3262
4849.45 3481
4850.10 3621
4850.76 3756
4851.42 3883
4852.07 3740
4852.73 3571
4853.39 3620
4854.05 3680
4854.70 3388
4855.36 3264
4856.02 3020
4856.68 3164
4857.33 3257
4857.99 3191
4858.65 3332
4859.31 3150
4859.96 3167
4860.62 3201
4861.28 3073
4861.94 3151
4862.59 3230
4863.25 3010
4863.91 3043
4864.57 3085
4865.23 3108
4865.88 3076
4866.54 3101
4867.20 3113
4867.86 3087
4868.52 2791
4869.18 3036
4869.83 2969
4870.49 2777
4871.15 2787
4871.81 2909
4872.47 2815
4873.13 2655
4873.78 2768
4874.44 2704
4875.10 2406
4875.76 2549
4876.42 2612
4877.08 2532
4877.74 2544
4878.40 2630
4879.06 2585
4879.71 2536
4880.37 2431
4881.03 2442
4881.69 2644
4882.35 2380
4883.01 2231
4883.67 2035
4884.33 2166
4884.99 2334
4885.65 2413
4886.31 2291
4886.97 2468
4887.63 2406
4888.29 2469
4888.94 2491
4889.60 2668
4890.26 2593
4890.92 2701
4891.58 2737
4892.24 2810
4892.90 2784
4893.56 2580
4894.22 2769
4894.88 2704
4895.54 2694
4896.20 2678
4896.86 2429
4897.52 2622
4898.18 2826
4898.84 3022
4899.50 2716
4900.17 2964
4900.83 3091
4901.49 2937
4902.15 3159
4902.81 2967
4903.47 2846
4904.13 2738
4904.79 2523
4905.45 2593
4906.11 2469
4906.77 2406
4907.43 2388
4908.09 2247
4908.75 2306
4909.42 2283
4910.08 2132
4910.74 2132
4911.40 2181
4912.06 2076
4912.72 2335
4913.38 2283
4914.04 2306
4914.70 2257
4915.37 2300
4916.03 2160
4916.69 2106
4917.35 2113
4918.01 2042
4918.67 2023
4919.34 2034
4920.00 1977
4920.66 1958
4921.32 1965
4921.98 1919
4922.64 2043
4923.31 2140
4923.97 2054
4924.63 2037
4925.29 2033
4925.95 1975
4926.62 2035
4927.28 2145
4927.94 2144
4928.60 2003
4929.27 2066
4929.93 1966
4930.59 2102
4931.25 1992
4931.92 2138
4932.58 2162
4933.24 2268
4933.90 2267
4934.57 2118
4935.23 2199
4935.89 2166
4936.55 2098
4937.22 2048
4937.88 2028
4938.54 2031
4939.21 1965
4939.87 1895
4940.53 2005
4941.20 1933
4941.86 2044
4942.52 1958
4943.19 2034
4943.85 2003
4944.51 2037
4945.18 1985
4945.84 2010
4946.50 1953
4947.17 1719
4947.83 1903
4948.49 1901
4949.16 1762
4949.82 1994
4950.48 1868
4951.15 1787
4951.81 1824
4952.48 1964
4953.14 2032
4953.80 1968
4954.47 1960
4955.13 2013
4955.80 2024
4956.46 1932
4957.12 1942
4957.79 1932
4958.45 1962
4959.12 2002
4959.78 2046
4960.45 2195
4961.11 2148
4961.78 2397
4962.44 2534
4963.10 2589
4963.77 2629
4964.43 2751
4965.10 2790
4965.76 2878
4966.43 2790
4967.09 2649
4967.76 2551
4968.42 2624
4969.09 2460
4969.75 2356
4970.42 2230
4971.08 2089
4971.75 2145
4972.41 2200
4973.08 2069
4973.74 2130
4974.41 2172
4975.08 2011
4975.74 2167
4976.41 2140
4977.07 2434
4977.74 2254
4978.40 2320
4979.07 2165
4979.73 2230
4980.40 2106
4981.07 2131
4981.73 2134
4982.40 2155
4983.06 2129
4983.73 2034
4984.40 1958
4985.06 2207
4985.73 2286
4986.39 2256
4987.06 2341
4987.73 2385
4988.39 2490
4989.06 2638
4989.73 2898
4990.39 2703
4991.06 2552
4991.73 2575
4992.39 2566
4993.06 2497
4993.73 2304
4994.39 2157
4995.06 2143
4995.73 2176
4996.39 2109
4997.06 1936
4997.73 1806
4998.39 1824
4999.06 1757
4999.73 1782
5000.39 1817
5001.06 1744
5001.73 1689
5002.40 1859
5003.06 1679
5003.73 1852
5004.40 1902
5005.07 1788
5005.73 1915
5006.40 1872
5007.07 1719
5007.74 1808
5008.40 1796
5009.07 1907
5009.74 1841
5010.41 1817
5011.07 1809
5011.74 1954
5012.41 1819
5013.08 1831
5013.75 1838
5014.41 1711
5015.08 1800
5015.75 1762
5016.42 1813
5017.09 1795
5017.75 1869
5018.42 1828
5019.09 1866
5019.76 1899
5020.43 1813
5021.10 1855
5021.77 1800
5022.43 1994
5023.10 2014
5023.77 1990
5024.44 1920
5025.11 1943
5025.78 1884
5026.45 2001
5027.12 2060
5027.78 1920
5028.45 1854
5029.12 1855
5029.79 1758
5030.46 1943
5031.13 1840
5031.80 1787
5032.47 1892
5033.14 1779
5033.81 1637
5034.48 1675
5035.15 1813
5035.82 1833
5036.48 1706
5037.15 1752
5037.82 1751
5038.49 1873
5039.16 1955
5039.83 1776
5040.50 1740
5041.17 1710
5041.84 1777
5042.51 1730
5043.18 1640
5043.85 1852
5044.52 1784
5045.19 1601
5045.86 1666
5046.53 1823
5047.20 1876
5047.87 1901
5048.54 1852
5049.21 1839
5049.88 1856
5050.55 1898
5051.23 1872
5051.90 1943
5052.57 1970
5053.24 1947
5053.91 1930
5054.58 1922
5055.25 1930
5055.92 1837
5056.59 1795
5057.26 1892
5057.93 1912
5058.60 1826
5059.27 1777
5059.95 1829
5060.62 1907
5061.29 1763
5061.96 1786
5062.63 1727
5063.30 1752
5063.97 1822
5064.64 1751
5065.32 1766
5065.99 1750
5066.66 1767
5067.33 1635
5068.00 1569
5068.67 1760
5069.35 1625
5070.02 1729
5070.69 1722
5071.36 1677
5072.03 1744
5072.70 1641
5073.38 1523
5074.05 1618
5074.72 1575
5075.39 1545
5076.07 1592
5076.74 1634
5077.41 1735
5078.08 1700
5078.75 1724
5079.43 1802
5080.10 1663
5080.77 1770
5081.44 1819
5082.12 1840
5082.79 1747
5083.46 1794
5084.13 1748
5084.81 1640
5085.48 1725
5086.15 1736
5086.83 1711
5087.50 1784
5088.17 1709
5088.84 1710
5089.52 1867
5090.19 1913
5090.86 1847
5091.54 1941
5092.21 1879
5092.88 1909
5093.56 1960
5094.23 1957
5094.90 1859
5095.58 1852
5096.25 1814
5096.92 1843
5097.60 1753
5098.27 1666
5098.94 1731
5099.62 1579
5100.29 1597
5100.97 1562
5101.64 1708
5102.31 1694
5102.99 1633
5103.66 1635
5104.34 1805
5105.01 1851
5105.68 1739
5106.36 1692
5107.03 1695
5107.71 1802
5108.38 1782
5109.06 1633
5109.73 1648
5110.40 1727
5111.08 1734
5111.75 1674
5112.43 1697
5113.10 1647
5113.78 1740
5114.45 1733
5115.13 1609
5115.80 1597
5116.48 1584
5117.15 1750
5117.83 1675
5118.50 1707
5119.18 1674
5119.85 1727
5120.53 1716
5121.20 1592
5121.88 1663
5122.55 1628
5123.23 1753
5123.90 1816
5124.58 1683
5125.25 1809
5125.93 1814
5126.60 1717
5127.28 1708
5127.95 1642
5128.63 1668
5129.31 1676
5129.98 1699
5130.66 1747
5131.33 1695
5132.01 1618
5132.69 1692
5133.36 1743
5134.04 1684
5134.71 1723
5135.39 1748
5136.07 1776
5136.74 1671
5137.42 1866
5138.09 1843
5138.77 1831
5139.45 1832
5140.12 1635
5140.80 1688
5141.48 1695
5142.15 1657
5142.83 1788
5143.51 1797
5144.18 1883
5144.86 1709
5145.54 1694
5146.21 1786
5146.89 1595
5147.57 1648
5148.24 1599
5148.92 1626
5149.60 1516
5150.27 1596
5150.95 1609
5151.63 1569
5152.31 1541
5152.98 1597
5153.66 1550
5154.34 1495
5155.01 1586
5155.69 1562
5156.37 1570
5157.05 1607
5157.72 1634
5158.40 1656
5159.08 1583
5159.76 1678
5160.44 1582
5161.11 1535
5161.79 1585
5162.47 1609
5163.15 1518
5163.82 1544
5164.50 1571
5165.18 1569
5165.86 1564
5166.54 1531
5167.21 1548
5167.89 1501
5168.57 1470
5169.25 1507
5169.93 1559
5170.61 1686
5171.28 1625
5171.96 1636
5172.64 1601
5173.32 1537
5174.00 1624
5174.68 1557
5175.36 1638
5176.04 1603
5176.71 1551
5177.39 1702
5178.07 1517
5178.75 1366
5179.43 1526
5180.11 1670
5180.79 1635
5181.47 1527
5182.15 1526
5182.83 1601
5183.50 1589
5184.18 1535
5184.86 1600
5185.54 1643
5186.22 1588
5186.90 1495
5187.58 1487
5188.26 1535
5188.94 1577
5189.62 1517
5190.30 1435
5190.98 1399
5191.66 1507
5192.34 1613
5193.02 1530
5193.70 1456
5194.38 1528
5195.06 1524
5195.74 1460
5196.42 1510
5197.10 1456
5197.78 1355
5198.46 1526
5199.14 1557
5199.82 1480
5200.50 1537
5201.18 1451
5201.86 1525
5202.54 1530
5203.22 1696
5203.90 1685
5204.58 1669
5205.26 1720
5205.94 1777
5206.63 1686
5207.31 1616
5207.99 1704
5208.67 1783
5209.35 1842
5210.03 1980
5210.71 1931
5211.39 1929
5212.07 1884
5212.75 1963
5213.44 2039
5214.12 1827
5214.80 1697
5215.48 1669
5216.16 1807
5216.84 1737
5217.52 1661
5218.20 1664
5218.89 1678
5219.57 1578
5220.25 1581
5220.93 1714
5221.61 1705
5222.29 1650
5222.98 1653
5223.66 1548
5224.34 1651
5225.02 1624
5225.70 1666
5226.39 1597
5227.07 1745
5227.75 1694
5228.43 1762
5229.12 1794
5229.80 1561
5230.48 1543
5231.16 1617
5231.84 1609
5232.53 1612
5233.21 1649
5233.89 1636
5234.57 1744
5235.26 1639
5235.94 1772
5236.62 1850
5237.31 1823
5237.99 1755
5238.67 1858
5239.35 1853
5240.04 1827
5240.72 1765
5241.40 1984
5242.09 1872
5242.77 1693
5243.45 1776
5244.14 1753
5244.82 1794
5245.50 1660
5246.19 1694
5246.87 1694
5247.55 1727
5248.24 1723
5248.92 1792
5249.60 1761
5250.29 1773
5250.97 1724
5251.65 1781
5252.34 1651
5253.02 1724
5253.71 1767
5254.39 1644
5255.07 1700
5255.76 1712
5256.44 1662
5257.12 1588
5257.81 1555
5258.49 1545
5259.18 1525
5259.86 1540
5260.55 1618
5261.23 1722
5261.91 1748
5262.60 1711
5263.28 1581
5263.97 1849
5264.65 1756
5265.34 1767
5266.02 1689
5266.71 1709
5267.39 1572
5268.08 1604
5268.76 1787
5269.45 1699
5270.13 1650
5270.82 1669
5271.50 1589
5272.19 1521
5272.87 1810
5273.56 1775
5274.24 1721
5274.93 1585
5275.61 1685
5276.30 1610
5276.98 1614
5277.67 1514
5278.35 1650
5279.04 1740
5279.72 1703
5280.41 1919
5281.09 2000
5281.78 1980
5282.47 2020
5283.15 2000
5283.84 2064
5284.52 2030
5285.21 2007
5285.90 1845
5286.58 1757
5287.27 1820
5287.95 1664
5288.64 1580
5289.33 1703
5290.01 1599
5290.70 1503
5291.38 1640
5292.07 1521
5292.76 1534
5293.44 1577
5294.13 1600
5294.82 1695
5295.50 1584
5296.19 1574
5296.88 1626
5297.56 1637
5298.25 1642
5298.94 1577
5299.62 1688
5300.31 1545
5301.00 1495
5301.68 1651
5302.37 1675
5303.06 1698
5303.75 1694
5304.43 1701
5305.12 1764
5305.81 1730
5306.49 1695
5307.18 1548
5307.87 1606
5308.56 1584
5309.24 1597
5309.93 1577
5310.62 1639
5311.31 1729
5311.99 1656
5312.68 1589
5313.37 1747
5314.06 1756
5314.74 1710
5315.43 1595
5316.12 1675
5316.81 1664
5317.50 1635
5318.18 1683
5318.87 1691
5319.56 1680
5320.25 1826
5320.94 1823
5321.63 1826
5322.31 1617
5323.00 1679
5323.69 1615
5324.38 1567
5325.07 1599
5325.76 1644
5326.44 1738
5327.13 1784
5327.82 1681
5328.51 1689
5329.20 1481
5329.89 1606
5330.58 1614
5331.27 1662
5331.95 1625
5332.64 1687
5333.33 1625
5334.02 1667
5334.71 1764
5335.40 1685
5336.09 1614
5336.78 1755
5337.47 1700
5338.16 1638
5338.85 1601
5339.54 1597
5340.22 1645
5340.91 1593
5341.60 1464
5342.29 1516
5342.98 1616
5343.67 1466
5344.36 1524
5345.05 1614
5345.74 1606
5346.43 1623
5347.12 1630
5347.81 1724
5348.50 1670
5349.19 1553
5349.88 1576
5350.57 1582
5351.26 1739
5351.95 1567
5352.64 1456
5353.33 1616
5354.02 1760
5354.71 1733
5355.40 1621
5356.09 1608
5356.79 1502
5357.48 1532
5358.17 1524
5358.86 1462
5359.55 1547
5360.24 1541
5360.93 1529
5361.62 1643
5362.31 1623
5363.00 1694
5363.69 1683
5364.38 1703
5365.07 1730
5365.77 1604
5366.46 1486
5367.15 1525
5367.84 1520
5368.53 1505
5369.22 1651
5369.91 1599
5370.60 1606
5371.30 1579
5371.99 1572
5372.68 1474
5373.37 1615
5374.06 1509
5374.75 1577
5375.45 1668
5376.14 1653
5376.83 1538
5377.52 1445
5378.21 1570
5378.91 1608
5379.60 1760
5380.29 1824
5380.98 1745
5381.67 1796
5382.37 1902
5383.06 1844
5383.75 1890
5384.44 1739
5385.13 1788
5385.83 1857
5386.52 1672
5387.21 1607
5387.90 1656
5388.60 1554
5389.29 1570
5389.98 1672
5390.68 1622
5391.37 1437
5392.06 1345
5392.75 1575
5393.45 1605
5394.14 1433
5394.83 1414
5395.53 1621
5396.22 1495
5396.91 1495
5397.60 1523
5398.30 1525
5398.99 1489
5399.68 1461
5400.38 1446
5401.07 1400
5401.76 1458
5402.46 1497
5403.15 1397
5403.85 1577
5404.54 1638
5405.23 1620
5405.93 1521
5406.62 1538
5407.31 1462
5408.01 1491
5408.70 1547
5409.40 1575
5410.09 1636
5410.78 1611
5411.48 1604
5412.17 1621
5412.87 1563
5413.56 1584
5414.25 1653
5414.95 1669
5415.64 1655
5416.34 1650
5417.03 1615
5417.73 1710
5418.42 1683
5419.11 1586
5419.81 1690
5420.50 1664
5421.20 1713
5421.89 1668
5422.59 1638
5423.28 1614
5423.98 1524
5424.67 1514
5425.37 1700
5426.06 1609
5426.76 1708
5427.45 1674
5428.15 1630
5428.84 1598
5429.54 1618
5430.23 1652
5430.93 1587
5431.62 1632
5432.32 1659
5433.01 1701
5433.71 1670
5434.41 1683
5435.10 1678
5435.80 1686
5436.49 1719
5437.19 1862
5437.88 1702
5438.58 1616
5439.28 1904
5439.97 1810
5440.67 1817
5441.36 1766
5442.06 1759
5442.76 1724
5443.45 1688
5444.15 1841
5444.84 1841
5445.54 1885
5446.24 1827
5446.93 1915
5447.63 1959
5448.33 1874
5449.02 1949
5449.72 1996
5450.42 2092
5451.11 2033
5451.81 2011
5452.51 1834
5453.20 1866
5453.90 1842
5454.60 1795
5455.29 1838
5455.99 1760
5456.69 1821
5457.38 1682
5458.08 1840
5458.78 1745
5459.47 1736
5460.17 1705
5460.87 1727
5461.57 1852
5462.26 1891
5462.96 1793
5463.66 1824
5464.36 1988
5465.05 1792
5465.75 1935
5466.45 2048
5467.15 1988
5467.84 1824
5468.54 1969
5469.24 1829
5469.94 1727
5470.63 1822
5471.33 1953
5472.03 1924
5472.73 1971
5473.43 2004
5474.12 2007
5474.82 1998
5475.52 1774
5476.22 1915
5476.92 2137
5477.62 2177
5478.31 2142
5479.01 2185
5479.71 2309
5480.41 2413
5481.11 2499
5481.81 2647
5482.50 2670
5483.20 2579
5483.90 2521
5484.60 2482
5485.30 2344
5486.00 2257
5486.70 2040
5487.40 2174
5488.09 2401
5488.79 2364
5489.49 2382
5490.19 2269
5490.89 2369
5491.59 2320
5492.29 2249
5492.99 2151
5493.69 2286
5494.39 2294
5495.09 2308
5495.79 2349
5496.49 2457
5497.19 2518
5497.88 2498
5498.58 2605
5499.28 2789
5499.98 2855
5500.68 3035
5501.38 3272
5502.08 3415
5502.78 3478
5503.48 3382
5504.18 3158
5504.88 2736
5505.58 2763
5506.28 2589
5506.98 2445
5507.68 2413
5508.38 2453
5509.08 2234
5509.78 2324
5510.48 2308
5511.19 2166
5511.89 2232
5512.59 2110
5513.29 2213
5513.99 2082
5514.69 2122
5515.39 2205
5516.09 2224
5516.79 2081
5517.49 1935
5518.19 1949
5518.89 2030
5519.59 1861
5520.29 1899
5521.00 2000
5521.70 1997
5522.40 1956
5523.10 1859
5523.80 1765
5524.50 1896
5525.20 1854
5525.90 1788
5526.61 1570
5527.31 1721
5528.01 1812
5528.71 1615
5529.41 1643
5530.11 1622
5530.82 1578
5531.52 1567
5532.22 1548
5532.92 1586
5533.62 1645
5534.32 1762
5535.03 1714
5535.73 1673
5536.43 1540
5537.13 1596
5537.83 1672
5538.54 1680
5539.24 1687
5539.94 1627
5540.64 1612
5541.35 1768
5542.05 1641
5542.75 1605
5543.45 1634
5544.16 1700
5544.86 1719
5545.56 1714
5546.26 1749
5546.97 1606
5547.67 1642
5548.37 1685
5549.07 1592
5549.78 1644
5550.48 1648
5551.18 1611
5551.89 1551
5552.59 1554
5553.29 1541
5554.00 1625
5554.70 1481
5555.40 1581
5556.11 1631
5556.81 1600
5557.51 1478
5558.22 1453
5558.92 1518
5559.62 1441
5560.33 1587
5561.03 1577
5561.73 1544
5562.44 1523
5563.14 1516
5563.84 1703
5564.55 1591
5565.25 1605
5565.96 1707
5566.66 1689
5567.36 1795
5568.07 1522
5568.77 1633
5569.48 1602
5570.18 1484
5570.88 1521
5571.59 1527
5572.29 1559
5573.00 1602
5573.70 1647
5574.41 1649
5575.11 1604
5575.81 1619
5576.52 1537
5577.22 1545
5577.93 1670
5578.63 1767
5579.34 1607
5580.04 1572
5580.75 1646
5581.45 1721
5582.16 1686
5582.86 1709
5583.57 1523
5584.27 1531
5584.98 1488
5585.68 1397
5586.39 1421
5587.09 1502
5587.80 1591
5588.50 1566
5589.21 1558
5589.91 1581
5590.62 1619
5591.33 1689
5592.03 1576
5592.74 1529
5593.44 1469
5594.15 1686
5594.85 1673
5595.56 1553
5596.27 1496
5596.97 1482
5597.68 1552
5598.38 1540
5599.09 1539
5599.80 1526
5600.50 1518
5601.21 1469
5601.91 1458
5602.62 1444
5603.33 1534
5604.03 1589
5604.74 1593
5605.45 1443
5606.15 1481
5606.86 1401
5607.56 1417
5608.27 1412
5608.98 1375
5609.68 1375
5610.39 1276
5611.10 1451
5611.80 1438
5612.51 1473
5613.22 1518
5613.93 1370
5614.63 1353
5615.34 1443
5616.05 1434
5616.75 1415
5617.46 1441
5618.17 1437
5618.88 1484
5619.58 1512
5620.29 1561
5621.00 1503
5621.70 1454
5622.41 1335
5623.12 1485
5623.83 1415
5624.53 1578
5625.24 1556
5625.95 1431
5626.66 1409
5627.37 1510
5628.07 1638
5628.78 1501
5629.49 1704
5630.20 1706
5630.91 1668
5631.61 1562
5632.32 1457
5633.03 1461
5633.74 1406
5634.45 1479
5635.15 1471
5635.86 1292
5636.57 1477
5637.28 1617
5637.99 1473
5638.70 1526
5639.40 1546
5640.11 1581
5640.82 1620
5641.53 1565
5642.24 1583
5642.95 1619
5643.66 1707
5644.37 1587
5645.07 1604
5645.78 1602
5646.49 1523
5647.20 1515
5647.91 1463
5648.62 1446
5649.33 1422
5650.04 1474
5650.75 1568
5651.46 1532
5652.17 1537
5652.88 1518
5653.59 1629
5654.29 1515
5655.00 1559
5655.71 1546
5656.42 1606
5657.13 1670
5657.84 1667
5658.55 1609
5659.26 1707
5659.97 1806
5660.68 1608
5661.39 1601
5662.10 1630
5662.81 1604
5663.52 1474
5664.23 1532
5664.94 1567
5665.65 1532
5666.36 1521
5667.07 1535
5667.78 1534
5668.49 1572
5669.20 1547
5669.91 1599
5670.62 1569
5671.34 1449
5672.05 1522
5672.76 1455
5673.47 1495
5674.18 1546
5674.89 1629
5675.60 1517
5676.31 1473
5677.02 1529
5677.73 1581
5678.44 1524
5679.15 1462
5679.87 1466
5680.58 1413
5681.29 1422
5682.00 1453
5682.71 1325
5683.42 1363
5684.13 1373
5684.84 1452
5685.56 1446
5686.27 1411
5686.98 1436
5687.69 1384
5688.40 1427
5689.11 1354
5689.83 1378
5690.54 1540
5691.25 1504
5691.96 1545
5692.67 1481
5693.38 1550
5694.10 1525
5694.81 1468
5695.52 1598
5696.23 1517
5696.94 1426
5697.66 1354
5698.37 1432
5699.08 1560
5699.79 1569
5700.51 1359
5701.22 1406
5701.93 1383
5702.64 1374
5703.36 1465
5704.07 1411
5704.78 1401
5705.49 1404
5706.21 1418
5706.92 1321
5707.63 1453
5708.35 1451
5709.06 1358
5709.77 1352
5710.48 1463
5711.20 1502
5711.91 1392
5712.62 1358
5713.34 1354
5714.05 1343
5714.76 1348
5715.48 1390
5716.19 1336
5716.90 1339
5717.62 1355
5718.33 1324
5719.04 1433
5719.76 1454
5720.47 1438
5721.18 1455
5721.90 1396
5722.61 1415
5723.33 1441
5724.04 1402
5724.75 1523
5725.47 1435
5726.18 1309
5726.90 1506
5727.61 1499
5728.32 1654
5729.04 1471
5729.75 1481
5730.47 1513
5731.18 1465
5731.90 1516
5732.61 1540
5733.32 1516
5734.04 1526
5734.75 1568
5735.47 1471
5736.18 1426
5736.90 1463
5737.61 1505
5738.33 1511
5739.04 1438
5739.76 1504
5740.47 1534
5741.19 1465
5741.90 1357
5742.62 1463
5743.33 1503
5744.05 1462
5744.76 1526
5745.48 1441
5746.19 1363
5746.91 1369
5747.62 1475
5748.34 1439
5749.05 1388
5749.77 1429
5750.48 1486
5751.20 1468
5751.91 1494
5752.63 1628
5753.35 1521
5754.06 1511
5754.78 1618
5755.49 1600
5756.21 1459
5756.93 1486
5757.64 1602
5758.36 1491
5759.07 1544
5759.79 1512
5760.51 1521
5761.22 1646
5761.94 1582
5762.65 1671
5763.37 1610
5764.09 1538
5764.80 1562
5765.52 1682
5766.24 1654
5766.95 1531
5767.67 1637
5768.39 1588
5769.10 1693
5769.82 1596
5770.54 1537
5771.25 1573
5771.97 1721
5772.69 1689
5773.40 1649
5774.12 1603
5774.84 1669
5775.55 1732
5776.27 1591
5776.99 1562
5777.71 1702
5778.42 1691
5779.14 1538
5779.86 1544
5780.57 1661
5781.29 1664
5782.01 1602
5782.73 1645
5783.44 1641
5784.16 1728
5784.88 1628
5785.60 1729
5786.32 1706
5787.03 1804
5787.75 1740
5788.47 1781
5789.19 1707
5789.90 1821
5790.62 1892
5791.34 1858
5792.06 1847
5792.78 1820
5793.50 1926
5794.21 1973
5794.93 1886
5795.65 1985
5796.37 2115
5797.09 2234
5797.81 2141
5798.52 2151
5799.24 2140
5799.96 2295
5800.68 2449
5801.40 2683
5802.12 2594
5802.84 2820
5803.55 3015
5804.27 2912
5804.99 2935
5805.71 2913
5806.43 2711
5807.15 2732
5807.87 2680
5808.59 2593
5809.31 2711
5810.03 2619
5810.74 2516
5811.46 2626
5812.18 2594
5812.90 2794
5813.62 2988
5814.34 3316
5815.06 3757
5815.78 4120
5816.50 4791
5817.22 5307
5817.94 5951
5818.66 6464
5819.38 6539
5820.10 6178
5820.82 5940
5821.54 5388
5822.26 4858
5822.98 4349
5823.70 3982
5824.42 3380
5825.14 3258
5825.86 3270
5826.58 3049
5827.30 3137
5828.02 2990
5828.74 2907
5829.46 3062
5830.18 3187
5830.90 3004
5831.62 3006
5832.34 2927
5833.06 3049
5833.78 2976
5834.50 2959
5835.23 3071
5835.95 3024
5836.67 2848
5837.39 2867
5838.11 2910
5838.83 2841
5839.55 2744
5840.27 2600
5840.99 2579
5841.71 2337
5842.44 2388
5843.16 2360
5843.88 2362
5844.60 2297
5845.32 2086
5846.04 1938
5846.76 2158
5847.49 2332
5848.21 2152
5848.93 2102
5849.65 2128
5850.37 2116
5851.09 2082
5851.82 1981
5852.54 2040
5853.26 2134
5853.98 2046
5854.70 1982
5855.43 1971
5856.15 2158
5856.87 2238
5857.59 2069
5858.31 2078
5859.04 2205
5859.76 2034
5860.48 1832
5861.20 1768
5861.93 1806
5862.65 1882
5863.37 1718
5864.09 1723
5864.82 1790
5865.54 1886
5866.26 1810
5866.98 1844
5867.71 1966
5868.43 1932
5869.15 1854
5869.87 1890
5870.60 1812
5871.32 1778
5872.04 1881
5872.77 1867
5873.49 1760
5874.21 1724
5874.94 1858
5875.66 1852
5876.38 1798
5877.11 1879
5877.83 1920
5878.55 1861
5879.28 1833
5880.00 1763
5880.72 1770
5881.45 1913
5882.17 1787
5882.89 1798
5883.62 1784
5884.34 1823
5885.07 1698
5885.79 1935
5886.51 1944
5887.24 1783
5887.96 1830
5888.69 1817
5889.41 1759
5890.13 2001
5890.86 1799
5891.58 1711
5892.31 1822
5893.03 1888
5893.76 1724
5894.48 1824
5895.20 1796
5895.93 1670
5896.65 1796
5897.38 1868
5898.10 1802
5898.83 1674
5899.55 1759
5900.28 1812
5901.00 1728
5901.73 1713
5902.45 1799
5903.18 1809
5903.90 1697
5904.63 1841
5905.35 1823
5906.08 1749
5906.80 1758
5907.53 1783
5908.25 1752
5908.98 1744
5909.70 1791
5910.43 1800
5911.15 1765
5911.88 1739
5912.60 1615
5913.33 1643
5914.06 1679
5914.78 1684
5915.51 1780
5916.23 1761
5916.96 1708
5917.68 1709
5918.41 1737
5919.14 1762
5919.86 1730
5920.59 1677
5921.31 1767
5922.04 1906
5922.77 1651
5923.49 1606
5924.22 1740
5924.95 1687
5925.67 1759
5926.40 1804
5927.12 1695
5927.85 1809
5928.58 1720
5929.30 1815
5930.03 1783
5930.76 1758
5931.48 1692
5932.21 1781
5932.94 1994
5933.66 1940
5934.39 1951
5935.12 1970
5935.85 1905
5936.57 2012
5937.30 1907
5938.03 2016
5938.75 2005
5939.48 1964
5940.21 1939
5940.94 1933
5941.66 2138
5942.39 2116
5943.12 2155
5943.85 2121
5944.57 2138
5945.30 2159
5946.03 2174
5946.76 2109
5947.48 2171
5948.21 2231
5948.94 2258
5949.67 2285
5950.39 2328
5951.12 2299
5951.85 2370
5952.58 2482
5953.31 2575
5954.03 2611
5954.76 2680
5955.49 2653
5956.22 2616
5956.95 2468
5957.68 2607
5958.40 2564
5959.13 2620
5959.86 2535
5960.59 2571
5961.32 2508
5962.05 2483
5962.77 2608
5963.50 2593
5964.23 2767
5964.96 2832
5965.69 2843
5966.42 3061
5967.15 3329
5967.88 3350
5968.61 3175
5969.33 3249
5970.06 3364
5970.79 3391
5971.52 3135
5972.25 3167
5972.98 3044
5973.71 3015
5974.44 2858
5975.17 2910
5975.90 2996
5976.63 3007
5977.36 3000
5978.09 2963
5978.82 3037
5979.54 3062
5980.27 3216
5981.00 3181
5981.73 3165
5982.46 3106
5983.19 3417
5983.92 3464
5984.65 3647
5985.38 3479
5986.11 3462
5986.84 3422
5987.57 3483
5988.30 3440
5989.03 3471
5989.76 3473
5990.49 3586
5991.23 3517
5991.96 3476
5992.69 3509
5993.42 3543
5994.15 3291
5994.88 3610
5995.61 3551
5996.34 3675
5997.07 3681
5997.80 3605
5998.53 3718
5999.26 3758
5999.99 3899
6000.72 3889
6001.45 3842
6002.19 3637
6002.92 3684
6003.65 3601
6004.38 3499
6005.11 3415
6005.84 3473
6006.57 3561
6007.30 3676
6008.04 3700
6008.77 4113
6009.50 4608
6010.23 5086
6010.96 5781
6011.69 6314
6012.42 7119
6013.16 7820
6013.89 8141
6014.62 8571
6015.35 8878
6016.08 8589
6016.82 8191
6017.55 7745
6018.28 6836
6019.01 6239
6019.74 5503
6020.48 5071
6021.21 4397
6021.94 3852
6022.67 3533
6023.40 3305
6024.14 3160
6024.87 2952
6025.60 3111
6026.33 2998
6027.07 2819
6027.80 2863
6028.53 2666
6029.27 2482
6030.00 2738
6030.73 2624
6031.46 2769
6032.20 2615
6032.93 2522
6033.66 2665
6034.40 2610
6035.13 2566
6035.86 2589
6036.59 2453
6037.33 2591
6038.06 2581
6038.79 2664
6039.53 2570
6040.26 2640
6040.99 2792
6041.73 2706
6042.46 2740
6043.19 2631
6043.93 2705
6044.66 2776
6045.40 2748
6046.13 2873
6046.86 2988
6047.60 2884
6048.33 2951
6049.06 3072
6049.80 3048
6050.53 3037
6051.27 3153
6052.00 3204
6052.73 3293
6053.47 3275
6054.20 3328
6054.94 3429
6055.67 3311
6056.41 3341
6057.14 3221
6057.87 3277
6058.61 3039
6059.34 3045
6060.08 2942
6060.81 2975
6061.55 2837
6062.28 2768
6063.02 2881
6063.75 2988
6064.49 2909
6065.22 2894
6065.96 2836
6066.69 2849
6067.43 2880
6068.16 2794
6068.90 2713
6069.63 2572
6070.37 2548
6071.10 2628
6071.84 2572
6072.57 2542
6073.31 2358
6074.04 2368
6074.78 2483
6075.51 2429
6076.25 2333
6076.98 2263
6077.72 2214
6078.46 2289
6079.19 2405
6079.93 2252
6080.66 2350
6081.40 2253
6082.13 2171
6082.87 2143
6083.61 2307
6084.34 2258
6085.08 2324
6085.81 2393
6086.55 2451
6087.29 2301
6088.02 2251
6088.76 2284
6089.50 2260
6090.23 2211
6090.97 2262
6091.71 2284
6092.44 2264
6093.18 2251
6093.92 2330
6094.65 2273
6095.39 2214
6096.13 2198
6096.86 2097
6097.60 2119
6098.34 2073
6099.07 2127
6099.81 2217
6100.55 2207
6101.28 2088
6102.02 2113
6102.76 2048
6103.49 2119
6104.23 2108
6104.97 2096
6105.71 1978
6106.44 1979
6107.18 1915
6107.92 1942
6108.66 2041
6109.39 2069
6110.13 2147
6110.87 2081
6111.61 2238
6112.34 2065
6113.08 2079
6113.82 2371
6114.56 2184
6115.30 2105
6116.03 2198
6116.77 2113
6117.51 1993
6118.25 2105
6118.99 2202
6119.72 2234
6120.46 2274
6121.20 2297
6121.94 2300
6122.68 2243
6123.42 2331
6124.15 2317
6124.89 2340
6125.63 2285
6126.37 2176
6127.11 2251
6127.85 2454
6128.59 2263
6129.32 2324
6130.06 2255
6130.80 2225
6131.54 2174
6132.28 2136
6133.02 2338
6133.76 2292
6134.50 2282
6135.24 2291
6135.97 2361
6136.71 2360
6137.45 2453
6138.19 2416
6138.93 2509
6139.67 2340
6140.41 2426
6141.15 2429
6141.89 2356
6142.63 2404
6143.37 2378
6144.11 2294
6144.85 2408
6145.59 2444
6146.33 2418
6147.07 2425
6147.81 2378
6148.55 2215
6149.29 2343
6150.03 2382
6150.77 2356
6151.51 2282
6152.25 2351
6152.99 2401
6153.73 2557
6154.47 2515
6155.21 2475
6155.95 2371
6156.69 2527
6157.43 2587
6158.17 2594
6158.91 2657
6159.65 2523
6160.39 2529
6161.13 2641
6161.87 2681
6162.61 2598
6163.35 2681
6164.10 2799
6164.84 2923
6165.58 2943
6166.32 2971
6167.06 3356
6167.80 3291
6168.54 3411
6169.28 3405
6170.02 3446
6170.76 3308
6171.51 3197
6172.25 3236
6172.99 3230
6173.73 3161
6174.47 3204
6175.21 2989
6175.95 3019
6176.70 3063
6177.44 3042
6178.18 3068
6178.92 3013
6179.66 3052
6180.41 3018
6181.15 3107
6181.89 3124
6182.63 3103
6183.37 3172
6184.11 3165
6184.86 3086
6185.60 3307
6186.34 3259
6187.08 3248
6187.83 3437
6188.57 3378
6189.31 3478
6190.05 3470
6190.80 3532
6191.54 3704
6192.28 3811
6193.02 3659
6193.77 3840
6194.51 3941
6195.25 3959
6195.99 4103
6196.74 4180
6197.48 4013
6198.22 4081
6198.97 4066
6199.71 4003
6200.45 3905
6201.19 4110
6201.94 4165
6202.68 3992
6203.42 4062
6204.17 4430
6204.91 4780
6205.65 5473
6206.40 6522
6207.14 7708
6207.88 8758
6208.63 10648
6209.37 12642
6210.11 14027
6210.86 14729
6211.60 14559
6212.35 14733
6213.09 13800
6213.83 12435
6214.58 10715
6215.32 9097
6216.06 7809
6216.81 6344
6217.55 5839
6218.30 4910
6219.04 4377
6219.79 4085
6220.53 3851
6221.27 3700
6222.02 3616
6222.76 3833
6223.51 3734
6224.25 3796
6225.00 3983
6225.74 4095
6226.49 4062
6227.23 4097
6227.97 4037
6228.72 3840
6229.46 3517
6230.21 3296
6230.95 3183
6231.70 3006
6232.44 2985
6233.19 2841
6233.93 2815
6234.68 2677
6235.42 2567
6236.17 2604
6236.91 2827
6237.66 2762
6238.40 2752
6239.15 2810
6239.90 2772
6240.64 2807
6241.39 2984
6242.13 2828
6242.88 2892
6243.62 2942
6244.37 2973
6245.11 3111
6245.86 3250
6246.61 3313
6247.35 3686
6248.10 3698
6248.84 3844
6249.59 4108
6250.34 3969
6251.08 3892
6251.83 3754
6252.57 3737
6253.32 3644
6254.07 3421
6254.81 3385
6255.56 3392
6256.30 3307
6257.05 3061
6257.80 3018
6258.54 3056
6259.29 3262
6260.04 3173
6260.78 3052
6261.53 2935
6262.28 3077
6263.02 3089
6263.77 3121
6264.52 2970
6265.26 2811
6266.01 2857
6266.76 2804
6267.51 2888
6268.25 2853
6269.00 2728
6269.75 2852
6270.49 2857
6271.24 2794
6271.99 2780
6272.74 2719
6273.48 2711
6274.23 2859
6274.98 2785
6275.73 2796
6276.47 2804
6277.22 2949
6277.97 2889
6278.72 2693
6279.46 2737
6280.21 2587
6280.96 2609
6281.71 2513
6282.46 2457
6283.20 2496
6283.95 2545
6284.70 2479
6285.45 2585
6286.20 2545
6286.94 2554
6287.69 2640
6288.44 2777
6289.19 2976
6289.94 2941
6290.69 2990
6291.43 2817
6292.18 2774
6292.93 2600
6293.68 2601
6294.43 2429
6295.18 2292
6295.93 2450
6296.68 2344
6297.42 2377
6298.17 2291
6298.92 2190
6299.67 2167
6300.42 2139
6301.17 2143
6301.92 2133
6302.67 2234
6303.42 2336
6304.17 2329
6304.91 2308
6305.66 2307
6306.41 2401
6307.16 2302
6307.91 2278
6308.66 2348
6309.41 2260
6310.16 2281
6310.91 2226
6311.66 2336
6312.41 2290
6313.16 2263
6313.91 2177
6314.66 2331
6315.41 2277
6316.16 2167
6316.91 2178
6317.66 2189
6318.41 2325
6319.16 2437
6319.91 2264
6320.66 2431
6321.41 2384
6322.16 2321
6322.91 2240
6323.66 2087
6324.41 2029
6325.16 2164
6325.91 2203
6326.66 2103
6327.41 2115
6328.16 2083
6328.91 2209
6329.67 2145
6330.42 2058
6331.17 1966
6331.92 2052
6332.67 2031
6333.42 1982
6334.17 2004
6334.92 1953
6335.67 2065
6336.42 1907
6337.18 1955
6337.93 1854
6338.68 1921
6339.43 1902
6340.18 1955
6340.93 2003
6341.68 1858
6342.44 1883
6343.19 1975
6343.94 1942
6344.69 1901
6345.44 1869
6346.19 1897
6346.95 1907
6347.70 1946
6348.45 1955
6349.20 2108
6349.95 2055
6350.70 2088
6351.46 2173
6352.21 2154
6352.96 2174
6353.71 2159
6354.47 2102
6355.22 2048
6355.97 2150
6356.72 2074
6357.47 2103
6358.23 2024
6358.98 1940
6359.73 1898
6360.48 1975
6361.24 1979
6361.99 1986
6362.74 2051
6363.50 1800
6364.25 1870
6365.00 1944
6365.75 1903
6366.51 2014
6367.26 2044
6368.01 1959
6368.77 1875
6369.52 1914
6370.27 1856
6371.03 1891
6371.78 1790
6372.53 1787
6373.29 1799
6374.04 1805
6374.79 1835
6375.55 1781
6376.30 1842
6377.05 1887
6377.81 1852
6378.56 1758
6379.31 1811
6380.07 1777
6380.82 1898
6381.57 1820
6382.33 1873
6383.08 1827
6383.84 1824
6384.59 1840
6385.34 1699
6386.10 1690
6386.85 1731
6387.61 1698
6388.36 1636
6389.12 1622
6389.87 1659
6390.62 1717
6391.38 1730
6392.13 1786
6392.89 1662
6393.64 1667
6394.40 1683
6395.15 1741
6395.91 1847
6396.66 1871
6397.42 1670
6398.17 1776
6398.92 1719
6399.68 1843
6400.43 1769
6401.19 1637
6401.94 1723
6402.70 1724
6403.45 1741
6404.21 1726
6404.97 1654
6405.72 1661
6406.48 1686
6407.23 1611
6407.99 1581
6408.74 1639
6409.50 1600
6410.25 1559
6411.01 1522
6411.76 1587
6412.52 1606
6413.28 1597
6414.03 1589
6414.79 1721
6415.54 1650
6416.30 1659
6417.05 1614
6417.81 1619
6418.57 1589
6419.32 1527
6420.08 1622
6420.83 1629
6421.59 1561
6422.35 1546
6423.10 1737
6423.86 1590
6424.62 1710
6425.37 1751
6426.13 1763
6426.89 1675
6427.64 1582
6428.40 1676
6429.16 1702
6429.91 1749
6430.67 1643
6431.43 1717
6432.18 1717
6432.94 1587
6433.70 1600
6434.45 1648
6435.21 1630
6435.97 1698
6436.72 1692
6437.48 1655
6438.24 1662
6439.00 1667
6439.75 1710
6440.51 1744
6441.27 1773
6442.02 1739
6442.78 1777
6443.54 1752
6444.30 1832
6445.05 1787
6445.81 1681
6446.57 1621
6447.33 1735
6448.09 1694
6448.84 1710
6449.60 1769
6450.36 1747
6451.12 1722
6451.87 1702
6452.63 1656
6453.39 1667
6454.15 1612
6454.91 1740
6455.67 1777
6456.42 1760
6457.18 1844
6457.94 1861
6458.70 1860
6459.46 1847
6460.22 1824
6460.97 1708
6461.73 1822
6462.49 1853
6463.25 1778
6464.01 1841
6464.77 1853
6465.53 1936
6466.28 1959
6467.04 1999
6467.80 1971
6468.56 1874
6469.32 1908
6470.08 1975
6470.84 1939
6471.60 1896
6472.36 1962
6473.12 1961
6473.88 2016
6474.63 1969
6475.39 1994
6476.15 2191
6476.91 2109
6477.67 2035
6478.43 2132
6479.19 2032
6479.95 2149
6480.71 2196
6481.47 2232
6482.23 2188
6482.99 2226
6483.75 2242
6484.51 2229
6485.27 2195
6486.03 2271
6486.79 2323
6487.55 2322
6488.31 2454
6489.07 2477
6489.83 2394
6490.59 2372
6491.35 2392
6492.11 2511
6492.87 2555
6493.63 2582
6494.39 2653
6495.15 2774
6495.91 2830
6496.67 2784
6497.43 2958
6498.20 2875
6498.96 2867
6499.72 2861
6500.48 2734
6501.24 2844
6502.00 2803
6502.76 2823
6503.52 2836
6504.28 2871
6505.04 2836
6505.80 2967
6506.57 3126
6507.33 3294
6508.09 3240
6508.85 3167
6509.61 3153
6510.37 3210
6511.13 3267
6511.90 3434
6512.66 3472
6513.42 3648
6514.18 3416
6514.94 3330
6515.70 3424
6516.47 3389
6517.23 3464
6517.99 3602
6518.75 3517
6519.51 3464
6520.28 3605
6521.04 3762
6521.80 3805
6522.56 3977
6523.32 4137
6524.09 4238
6524.85 4428
6525.61 4657
6526.37 4908
6527.13 5028
6527.90 5118
6528.66 5323
6529.42 5334
6530.18 5659
6530.95 5445
6531.71 5361
6532.47 5398
6533.24 5893
6534.00 6477
6534.76 7094
6535.52 8103
6536.29 8996
6537.05 9988
6537.81 11028
6538.58 11631
6539.34 11415
6540.10 10983
6540.87 9984
6541.63 8897
6542.39 7710
6543.16 6535
6543.92 5466
6544.68 4761
6545.45 4266
6546.21 4019
6546.97 3770
6547.74 3458
6548.50 3352
6549.26 3215
6550.03 3371
6550.79 3337
6551.55 3217
6552.32 3363
6553.08 3322
6553.85 3210
6554.61 3203
6555.37 3097
6556.14 3128
6556.90 3054
6557.67 2950
6558.43 3049
6559.20 3053
6559.96 3015
6560.72 2999
6561.49 2941
6562.25 3204
6563.02 3373
6563.78 3567
6564.55 3719
6565.31 3649
6566.08 3790
6566.84 3757
6567.61 3668
6568.37 3661
6569.13 3575
6569.90 3450
6570.66 3574
6571.43 3526
6572.19 3545
6572.96 3492
6573.72 3493
6574.49 3739
6575.26 3640
6576.02 3783
6576.79 3871
6577.55 3898
6578.32 3786
6579.08 3988
6579.85 3816
6580.61 3641
6581.38 3728
6582.14 3826
6582.91 3875
6583.68 3784
6584.44 3922
6585.21 3979
6585.97 4125
6586.74 4004
6587.50 3988
6588.27 4075
6589.04 3748
6589.80 3874
6590.57 4001
6591.33 3896
6592.10 4183
6592.87 4325
6593.63 4605
6594.40 4716
6595.17 4953
6595.93 5108
6596.70 5327
6597.47 4950
6598.23 4909
6599.00 4756
6599.77 4764
6600.53 4296
6601.30 4038
6602.07 3906
6602.83 3755
6603.60 3561
6604.37 3318
6605.13 3361
6605.90 3178
6606.67 3129
6607.43 3103
6608.20 2999
6608.97 3044
6609.74 2943
6610.50 3020
6611.27 2937
6612.04 2988
6612.80 2989
6613.57 2957
6614.34 2872
6615.11 2715
6615.87 2790
6616.64 2701
6617.41 2740
6618.18 2845
6618.95 2821
6619.71 2821
6620.48 2684
6621.25 2709
6622.02 2683
6622.78 2682
6623.55 2723
6624.32 2870
6625.09 2827
6625.86 2672
6626.63 2742
6627.39 2718
6628.16 2879
6628.93 2902
6629.70 2775
6630.47 2880
6631.24 2901
6632.00 2969
6632.77 3018
6633.54 3381
6634.31 3359
6635.08 3324
6635.85 3436
6636.62 3522
6637.38 3421
6638.15 3406
6638.92 3238
6639.69 3076
6640.46 2941
6641.23 3006
6642.00 2812
6642.77 2734
6643.54 2691
6644.31 2648
6645.08 2481
6645.84 2490
6646.61 2507
6647.38 2679
6648.15 2503
6648.92 2588
6649.69 2579
6650.46 2541
6651.23 2542
6652.00 2634
6652.77 2699
6653.54 2595
6654.31 2515
6655.08 2678
6655.85 2522
6656.62 2598
6657.39 2524
6658.16 2445
6658.93 2348
6659.70 2495
6660.47 2510
6661.24 2520
6662.01 2493
6662.78 2551
6663.55 2620
6664.32 2712
6665.09 2892
6665.86 3038
6666.63 2948
6667.40 2992
6668.17 3034
6668.94 2939
6669.72 2693
6670.49 2899
6671.26 2656
6672.03 2548
6672.80 2471
6673.57 2462
6674.34 2517
6675.11 2547
6675.88 2548
6676.65 2318
6677.42 2286
6678.20 2394
6678.97 2434
6679.74 2417
6680.51 2492
6681.28 2457
6682.05 2442
6682.82 2526
6683.60 2551
6684.37 2514
6685.14 2664
6685.91 2665
6686.68 2702
6687.45 2740
6688.23 2708
6689.00 2764
6689.77 2646
6690.54 2568
6691.31 2529
6692.08 2339
6692.86 2371
6693.63 2384
6694.40 2286
6695.17 2221
6695.95 2207
6696.72 2271
6697.49 2143
6698.26 2087
6699.03 2144
6699.81 2127
6700.58 2289
6701.35 2245
6702.12 2139
6702.90 2059
6703.67 2134
6704.44 2337
6705.22 2264
6705.99 2265
6706.76 2264
6707.53 2240
6708.31 2177
6709.08 2216
6709.85 2143
6710.63 2052
6711.40 1988
6712.17 2112
6712.94 1976
6713.72 2123
6714.49 2157
6715.26 1939
6716.04 1957
6716.81 2024
6717.58 2016
6718.36 2019
6719.13 1998
6719.91 2017
6720.68 1929
6721.45 1964
6722.23 2066
6723.00 2152
6723.77 2063
6724.55 2070
6725.32 2119
6726.10 1977
6726.87 1848
6727.64 1992
6728.42 2068
6729.19 2088
6729.97 2036
6730.74 1997
6731.51 1925
6732.29 2068
6733.06 1994
6733.84 2023
6734.61 1935
6735.39 2141
6736.16 2150
6736.94 2015
6737.71 2042
6738.49 1984
6739.26 2159
6740.03 1960
6740.81 2014
6741.58 1930
6742.36 1886
6743.13 2013
6743.91 1966
6744.68 2073
6745.46 2019
6746.23 2032
6747.01 2110
6747.78 2036
6748.56 2079
6749.34 2117
6750.11 2189
6750.89 2216
6751.66 2364
6752.44 2424
6753.21 2293
6753.99 2307
6754.76 2354
6755.54 2295
6756.31 2284
6757.09 2129
6757.87 2178
6758.64 2144
6759.42 2044
6760.19 2169
6760.97 1902
6761.75 1941
6762.52 2016
6763.30 1952
6764.07 1979
6764.85 2073
6765.63 1980
6766.40 1918
6767.18 1877
6767.96 1904
6768.73 1946
6769.51 1888
6770.28 1858
6771.06 1889
6771.84 1958
6772.61 2017
6773.39 1956
6774.17 1862
6774.94 1954
6775.72 1810
6776.50 1835
6777.27 1888
6778.05 2012
6778.83 1966
6779.61 2012
6780.38 1990
6781.16 1880
6781.94 1894
6782.71 1991
6783.49 1981
6784.27 1952
6785.05 1746
6785.82 1796
6786.60 1779
6787.38 1774
6788.16 1723
6788.93 1815
6789.71 1910
6790.49 1825
6791.27 1793
6792.04 1850
6792.82 1726
6793.60 1728
6794.38 1730
6795.16 1695
6795.93 1735
6796.71 1721
6797.49 1621
6798.27 1628
6799.05 1655
6799.82 1816
6800.60 1662
6801.38 1645
6802.16 1800
6802.94 1787
6803.72 1729
6804.49 1749
6805.27 1877
6806.05 1812
6806.83 1914
6807.61 1886
6808.39 1814
6809.17 1696
6809.94 1758
6810.72 1892
6811.50 1751
6812.28 1656
6813.06 1656
6813.84 1651
6814.62 1788
6815.40 1769
6816.18 1827
6816.96 1793
6817.73 1738
6818.51 1888
6819.29 1751
6820.07 1738
6820.85 1906
6821.63 1735
6822.41 1708
6823.19 1804
6823.97 1803
6824.75 1684
6825.53 1729
6826.31 1783
6827.09 1818
6827.87 1736
6828.65 1744
6829.43 1790
6830.21 1759
6830.99 1824
6831.77 1736
6832.55 1682
6833.33 1708
6834.11 1739
6834.89 1818
6835.67 1717
6836.45 1719
6837.23 1673
6838.01 1682
6838.79 1745
6839.57 1641
6840.35 1664
6841.13 1660
6841.91 1674
6842.69 1749
6843.47 1666
6844.25 1623
6845.04 1700
6845.82 1741
6846.60 1756
6847.38 1878
6848.16 1941
6848.94 1925
6849.72 2070
6850.50 2327
6851.28 2776
6852.06 2948
6852.85 3306
6853.63 3151
6854.41 2952
6855.19 2875
6855.97 2924
6856.75 2520
6857.53 2490
6858.32 2241
6859.10 2153
6859.88 1986
6860.66 2055
6861.44 2040
6862.22 1976
6863.01 1819
6863.79 1726
6864.57 1972
6865.35 1948
6866.13 1953
6866.92 2131
6867.70 2130
6868.48 2081
6869.26 2038
6870.04 1983
6870.83 2009
6871.61 2118
6872.39 2029
6873.17 1902
6873.96 1917
6874.74 1946
6875.52 1915
6876.30 1928
6877.09 1907
6877.87 2005
6878.65 1835
6879.43 1934
6880.22 1987
6881.00 2122
6881.78 2090
6882.56 2259
6883.35 2184
6884.13 2244
6884.91 2346
6885.70 2419
6886.48 2641
6887.26 2776
6888.05 2827
6888.83 3100
6889.61 3409
6890.40 3270
6891.18 3266
6891.96 2925
6892.75 2788
6893.53 2718
6894.31 2503
6895.10 2378
6895.88 2304
6896.67 2334
6897.45 2330
6898.23 2319
6899.02 2203
6899.80 2359
6900.58 2168
6901.37 2108
6902.15 2042
6902.94 2203
6903.72 2268
6904.50 2351
6905.29 2256
6906.07 2279
6906.86 2248
6907.64 2211
6908.43 2211
6909.21 2270
6910.00 2234
6910.78 2098
6911.56 2124
6912.35 2089
6913.13 1927
6913.92 1968
6914.70 1961
6915.49 2059
6916.27 2019
6917.06 1918
6917.84 2081
6918.63 2039
6919.41 1952
6920.20 1984
6920.98 2088
6921.77 2130
6922.55 2056
6923.34 2223
6924.12 2262
6924.91 2133
6925.69 2174
6926.48 2167
6927.26 2151
6928.05 2156
6928.84 2207
6929.62 2113
6930.41 1979
6931.19 1907
6931.98 1961
6932.76 2014
6933.55 2053
6934.34 2125
6935.12 2099
6935.91 2152
6936.69 2009
6937.48 2171
6938.27 2145
6939.05 2180
6939.84 2203
6940.62 2143
6941.41 2356
6942.20 2327
6942.98 2374
6943.77 2319
6944.56 2401
6945.34 2482
6946.13 2428
6946.92 2490
6947.70 2539
6948.49 2555
6949.28 2618
6950.06 2703
6950.85 2582
6951.64 2629
6952.42 2782
6953.21 2684
6954.00 2551
6954.78 2519
6955.57 2554
6956.36 2451
6957.15 2575
6957.93 2723
6958.72 2721
6959.51 2661
6960.29 2632
6961.08 2511
6961.87 2677
6962.66 2783
6963.44 2652
6964.23 2765
6965.02 2672
6965.81 2798
6966.59 2803
6967.38 2756
6968.17 2858
6968.96 2699
6969.75 2769
6970.53 2902
6971.32 2990
6972.11 2954
6972.90 2976
6973.69 3160
6974.47 3074
6975.26 2974
6976.05 3113
6976.84 2997
6977.63 3153
6978.42 3192
6979.20 3311
6979.99 3416
6980.78 3451
6981.57 3610
6982.36 4040
6983.15 4200
6983.94 4761
6984.72 5347
6985.51 5857
6986.30 6430
6987.09 7032
6987.88 7443
6988.67 7659
6989.46 7142
6990.25 6559
6991.04 6068
6991.82 5679
6992.61 4964
6993.40 4350
6994.19 4002
6994.98 3901
6995.77 4032
6996.56 3983
6997.35 4149
6998.14 4644
6998.93 5479
6999.72 6141
7000.51 6915
7001.30 7310
7002.09 7732
7002.88 7737
7003.67 7052
7004.46 6689
7005.25 6089
7006.04 5264
7006.83 4769
7007.62 4125
7008.41 3669
7009.20 3030
7009.99 3086
7010.78 2928
7011.57 2696
7012.36 2802
7013.15 2741
7013.94 2611
7014.73 2750
7015.52 2918
7016.31 2948
7017.10 2888
7017.89 2787
7018.68 2801
7019.47 2793
7020.26 2719
7021.05 2592
7021.84 2418
7022.64 2421
7023.43 2476
7024.22 2429
7025.01 2518
7025.80 2505
7026.59 2753
7027.38 2667
7028.17 2581
7028.96 2724
7029.75 2606
7030.55 2495
7031.34 2557
7032.13 2443
7032.92 2476
7033.71 2436
7034.50 2421
7035.29 2265
7036.09 2223
7036.88 2355
7037.67 2495
7038.46 2405
7039.25 2484
7040.05 2591
7040.84 2703
7041.63 2577
7042.42 2786
7043.21 2754
7044.01 2659
7044.80 2623
7045.59 2429
7046.38 2483
7047.17 2454
7047.97 2563
7048.76 2792
7049.55 2876
7050.34 2951
7051.14 2981
7051.93 2978
7052.72 2948
7053.51 2985
7054.31 2812
7055.10 2744
7055.89 2551
7056.68 2459
7057.48 2430
7058.27 2309
7059.06 2310
7059.86 2352
7060.65 2329
7061.44 2217
7062.24 2280
7063.03 2243
7063.82 2197
7064.61 2302
7065.41 2359
7066.20 2331
7066.99 2258
7067.79 2209
7068.58 2320
7069.37 2270
7070.17 2184
7070.96 2292
7071.76 2178
7072.55 2237
7073.34 2285
7074.14 2149
7074.93 2062
7075.72 2000
7076.52 2210
7077.31 2184
7078.11 2023
7078.90 2128
7079.69 2135
7080.49 2015
7081.28 1927
7082.08 2003
7082.87 2002
7083.67 2059
7084.46 1978
7085.25 1918
7086.05 1971
7086.84 1923
7087.64 2031
7088.43 1942
7089.23 1794
7090.02 1779
7090.82 1901
7091.61 1822
7092.41 1761
7093.20 1675
7094.00 1747
7094.79 1754
7095.59 1755
7096.38 1781
7097.18 1763
7097.97 1714
7098.77 1711
7099.56 1648
7100.36 1639
7101.15 1601
7101.95 1632
7102.74 1699
7103.54 1651
7104.33 1535
7105.13 1614
7105.92 1668
7106.72 1689
7107.52 1563
7108.31 1662
7109.11 1611
7109.90 1561
7110.70 1596
7111.49 1601
7112.29 1586
7113.09 1495
7113.88 1491
7114.68 1660
7115.47 1612
7116.27 1579
7117.07 1459
7117.86 1520
7118.66 1604
7119.45 1558
7120.25 1595
7121.05 1662
7121.84 1554
7122.64 1543
7123.44 1587
7124.23 1565
7125.03 1544
7125.83 1549
7126.62 1556
7127.42 1505
7128.22 1478
7129.01 1523
7129.81 1460
7130.61 1554
7131.40 1494
7132.20 1495
7133.00 1505
7133.80 1569
7134.59 1515
7135.39 1481
7136.19 1493
7136.98 1348
7137.78 1442
7138.58 1475
7139.38 1465
7140.17 1430
7140.97 1667
7141.77 1611
7142.57 1580
7143.36 1455
7144.16 1412
7144.96 1487
7145.76 1481
7146.56 1462
7147.35 1481
7148.15 1562
7148.95 1520
7149.75 1469
7150.55 1413
7151.34 1403
7152.14 1354
7152.94 1461
7153.74 1410
7154.54 1444
7155.33 1416
7156.13 1383
7156.93 1485
7157.73 1448
7158.53 1383
7159.33 1402
7160.13 1353
7160.92 1464
7161.72 1410
7162.52 1319
7163.32 1360
7164.12 1398
7164.92 1362
7165.72 1351
7166.52 1435
7167.31 1385
7168.11 1438
7168.91 1426
7169.71 1349
7170.51 1359
7171.31 1455
7172.11 1402
7172.91 1427
7173.71 1509
7174.51 1440
7175.31 1439
7176.11 1456
7176.91 1352
7177.71 1339
7178.51 1413
7179.31 1319
7180.10 1307
7180.90 1473
7181.70 1422
7182.50 1436
7183.30 1532
7184.10 1395
7184.90 1346
7185.70 1472
7186.50 1464
7187.30 1554
7188.10 1499
7188.90 1494
7189.70 1382
7190.50 1330
7191.31 1276
7192.11 1291
7192.91 1257
7193.71 1226
7194.51 1240
7195.31 1339
7196.11 1358
7196.91 1267
7197.71 1294
7198.51 1360
7199.31 1368
7200.11 1381
7200.91 1378
7201.71 1395
7202.51 1341
7203.32 1261
7204.12 1305
7204.92 1335
7205.72 1418
7206.52 1449
7207.32 1355
7208.12 1282
7208.92 1315
7209.73 1299
7210.53 1353
7211.33 1326
7212.13 1293
7212.93 1247
7213.73 1277
7214.53 1355
7215.34 1459
7216.14 1436
7216.94 1386
7217.74 1321
7218.54 1434
7219.34 1389
7220.15 1522
7220.95 1420
7221.75 1338
7222.55 1442
7223.35 1501
7224.16 1467
7224.96 1426
7225.76 1509
7226.56 1553
7227.37 1498
7228.17 1481
7228.97 1464
7229.77 1552
7230.58 1518
7231.38 1517
7232.18 1404
7232.98 1456
7233.79 1566
7234.59 1477
7235.39 1553
7236.19 1618
7237.00 1600
7237.80 1709
7238.60 1851
7239.41 1973
7240.21 2218
7241.01 2217
7241.82 2206
7242.62 2236
7243.42 1971
7244.23 1891
7245.03 1862
7245.83 1636
7246.64 1598
7247.44 1651
7248.24 1590
7249.05 1554
7249.85 1534
7250.65 1607
7251.46 1635
7252.26 1610
7253.06 1695
7253.87 1712
7254.67 1672
7255.48 1647
7256.28 1673
7257.08 1513
7257.89 1545
7258.69 1541
7259.50 1661
7260.30 1693
7261.10 1738
7261.91 1653
7262.71 1663
7263.52 1656
7264.32 1494
7265.13 1482
7265.93 1638
7266.73 1721
7267.54 1688
7268.34 1635
7269.15 1685
7269.95 1654
7270.76 1648
7271.56 1726
7272.37 1700
7273.17 1707
7273.98 1778
7274.78 1632
7275.59 1667
7276.39 1725
7277.20 1632
7278.00 1705
7278.81 1714
7279.61 1731
7280.42 1828
7281.22 2029
7282.03 2140
7282.83 2316
7283.64 2459
7284.45 2666
7285.25 3042
7286.06 3305
7286.86 3413
7287.67 3208
7288.47 3212
7289.28 3000
7290.09 2811
7290.89 2410
7291.70 2433
7292.50 2189
7293.31 2011
7294.12 1823
7294.92 1717
7295.73 1687
7296.53 1790
7297.34 1764
7298.15 1728
7298.95 1725
7299.76 1705
7300.57 1583
7301.37 1756
7302.18 1842
7302.98 1716
7303.79 1756
7304.60 1690
7305.40 1700
7306.21 1696
7307.02 1786
7307.82 1813
7308.63 1986
7309.44 2048
7310.25 2020
7311.05 2103
7311.86 2050
7312.67 2170
7313.47 2287
7314.28 2198
7315.09 2204
7315.90 2156
7316.70 2092
7317.51 2218
7318.32 2298
7319.12 2082
7319.93 2261
7320.74 2454
7321.55 2630
7322.35 2690
7323.16 2642
7323.97 2653
7324.78 2500
7325.59 2431
7326.39 2333
7327.20 2281
7328.01 2256
7328.82 2055
7329.62 1769
7330.43 1791
7331.24 1849
7332.05 1785
7332.86 1650
7333.67 1668
7334.47 1725
7335.28 1784
7336.09 1831
7336.90 1648
7337.71 1729
7338.52 1819
7339.32 1859
7340.13 1827
7340.94 1773
7341.75 1707
7342.56 1715
7343.37 1726
7344.18 1698
7344.99 1731
7345.79 1709
7346.60 1639
7347.41 1712
7348.22 1649
7349.03 1696
7349.84 1676
7350.65 1720
7351.46 1708
7352.27 1655
7353.08 1750
7353.89 1687
7354.70 1687
7355.50 1649
7356.31 1581
7357.12 1678
7357.93 1701
7358.74 1672
7359.55 1738
7360.36 1773
7361.17 1833
7361.98 1832
7362.79 1732
7363.60 1746
7364.41 1809
7365.22 1811
7366.03 1849
7366.84 1915
7367.65 1830
7368.46 1898
7369.27 1955
7370.08 1976
7370.89 1859
7371.70 1767
7372.51 1708
7373.32 1732
7374.13 1715
7374.94 1726
7375.75 1750
7376.57 1858
7377.38 1852
7378.19 1924
7379.00 1994
7379.81 2164
7380.62 2271
7381.43 2392
7382.24 2481
7383.05 2487
7383.86 2682
7384.67 2655
7385.48 2507
7386.30 2350
7387.11 2295
7387.92 2109
7388.73 1975
7389.54 1864
7390.35 2072
7391.16 1941
7391.98 1797
7392.79 1796
7393.60 1902
7394.41 1792
7395.22 1766
7396.03 1802
7396.84 1851
7397.66 1900
7398.47 1920
7399.28 2135
7400.09 2396
7400.90 2548
7401.72 2616
7402.53 2571
7403.34 2513
7404.15 2399
7404.96 2311
7405.78 2279
7406.59 2136
7407.40 2009
7408.21 2021
7409.03 1920
7409.84 1897
7410.65 1737
7411.46 1757
7412.28 1735
7413.09 1637
7413.90 1733
7414.71 1624
7415.53 1518
7416.34 1432
7417.15 1438
7417.96 1478
7418.78 1530
7419.59 1447
7420.40 1499
7421.22 1406
7422.03 1449
7422.84 1365
7423.66 1346
7424.47 1400
7425.28 1385
7426.10 1359
7426.91 1359
7427.72 1301
7428.54 1366
7429.35 1349
7430.16 1402
7430.98 1417
7431.79 1319
7432.60 1305
7433.42 1391
7434.23 1442
7435.05 1297
7435.86 1337
7436.67 1297
7437.49 1350
7438.30 1394
7439.11 1402
7439.93 1404
7440.74 1408
7441.56 1468
7442.37 1441
7443.19 1507
7444.00 1491
7444.81 1430
7445.63 1352
7446.44 1388
7447.26 1322
7448.07 1390
7448.89 1297
7449.70 1328
7450.52 1335
7451.33 1317
7452.15 1236
7452.96 1287
7453.78 1358
7454.59 1275
7455.40 1336
7456.22 1366
7457.03 1295
7457.85 1291
7458.66 1286
7459.48 1319
7460.30 1342
7461.11 1273
7461.93 1317
7462.74 1327
7463.56 1319
7464.37 1371
7465.19 1250
7466.00 1287
7466.82 1355
7467.63 1357
7468.45 1432
7469.27 1320
7470.08 1295
7470.90 1373
7471.71 1401
7472.53 1383
7473.34 1293
7474.16 1343
7474.98 1369
7475.79 1360
7476.61 1315
7477.42 1265
7478.24 1283
7479.06 1313
7479.87 1342
7480.69 1265
7481.51 1312
7482.32 1210
7483.14 1219
7483.96 1267
7484.77 1254
7485.59 1223
7486.40 1205
7487.22 1209
7488.04 1215
7488.85 1329
7489.67 1247
7490.49 1175
7491.31 1260
7492.12 1224
7492.94 1239
7493.76 1267
7494.57 1238
7495.39 1203
7496.21 1201
7497.02 1255
7497.84 1262
7498.66 1180
7499.48 1193
7500.29 1262
7501.11 1183
7501.93 1151
7502.75 1145
7503.56 1139
7504.38 1199
7505.20 1191
7506.02 1192
7506.83 1194
7507.65 1196
7508.47 1119
7509.29 1146
7510.11 1039
7510.92 1124
7511.74 1080
7512.56 1087
7513.38 1171
7514.20 1065
7515.01 1054
7515.83 1167
7516.65 1159
7517.47 1177
7518.29 1101
7519.11 1172
7519.92 1122
7520.74 1167
7521.56 1124
7522.38 1072
7523.20 1110
7524.02 1081
7524.84 1197
7525.65 1051
7526.47 1040
7527.29 1061
7528.11 1126
7528.93 1225
7529.75 1222
7530.57 1190
7531.39 1130
7532.21 1136
7533.03 1041
7533.85 1088
7534.66 1060
7535.48 1064
7536.30 1107
7537.12 1136
7537.94 1071
7538.76 1139
7539.58 1043
7540.40 1097
7541.22 1162
7542.04 1117
7542.86 1132
7543.68 1176
7544.50 1241
7545.32 1238
7546.14 1170
7546.96 1158
7547.78 1196
7548.60 1130
7549.42 1109
7550.24 1216
7551.06 1270
7551.88 1171
7552.70 1197
7553.52 1181
7554.34 1052
7555.16 1125
7555.98 1099
7556.80 1204
7557.62 1243
7558.44 1254
7559.26 1211
7560.08 1159
7560.90 1216
7561.72 1225
7562.55 1226
7563.37 1083
7564.19 1152
7565.01 1191
7565.83 1214
7566.65 1116
7567.47 1100
7568.29 1137
7569.11 1168
7569.93 1184
7570.76 1144
7571.58 1155
7572.40 1148
7573.22 1078
7574.04 1075
7574.86 1094
7575.68 1034
7576.51 1052
7577.33 1113
7578.15 1139
7578.97 1169
7579.79 1098
7580.61 1165
7581.44 1167
7582.26 1225
7583.08 1164
7583.90 1105
7584.72 1220
7585.55 1262
7586.37 1293
7587.19 1230
7588.01 1263
7588.83 1286
7589.66 1364
7590.48 1303
7591.30 1212
7592.12 1244
7592.95 1311
7593.77 1169
7594.59 1180
7595.41 1229
7596.24 1251
7597.06 1249
7597.88 1203
7598.70 1253
7599.53 1272
7600.35 1259
7601.17 1295
7601.99 1302
7602.82 1377
7603.64 1435
7604.46 1563
7605.29 1481
7606.11 1549
7606.93 1502
7607.76 1598
7608.58 1708
7609.40 1558
7610.23 1595
7611.05 1539
7611.87 1439
7612.70 1359
7613.52 1329
7614.34 1331
7615.17 1353
7615.99 1306
7616.81 1294
7617.64 1403
7618.46 1302
7619.29 1334
7620.11 1405
7620.93 1389
7621.76 1382
7622.58 1344
7623.41 1327
7624.23 1249
7625.05 1278
7625.88 1374
7626.70 1393
7627.53 1347
7628.35 1372
7629.18 1432
7630.00 1429
7630.82 1385
7631.65 1403
7632.47 1596
7633.30 1673
7634.12 1697
7634.95 1638
7635.77 1498
7636.60 1399
7637.42 1358
7638.25 1384
7639.07 1443
7639.90 1305
7640.72 1230
7641.55 1212
7642.37 1149
7643.20 1220
7644.02 1205
7644.85 1244
7645.67 1163
7646.50 1156
7647.32 1171
7648.15 1249
7648.97 1148
7649.80 1165
7650.63 1113
7651.45 1090
7652.28 1104
7653.10 1096
7653.93 1163
7654.75 1119
7655.58 1176
7656.41 1132
7657.23 1094
7658.06 1071
7658.88 1128
7659.71 1127
7660.54 1107
7661.36 1162
7662.19 1024
7663.01 1020
7663.84 991
7664.67 1006
7665.49 1040
7666.32 1099
7667.15 1079
7667.97 1088
7668.80 1079
7669.63 1048
7670.45 1140
7671.28 1126
7672.11 1092
7672.93 1109
7673.76 1079
7674.59 1048
7675.41 1096
7676.24 1008
7677.07 1085
7677.89 1053
7678.72 1121
7679.55 1137
7680.37 1051
7681.20 1178
7682.03 1103
7682.86 1083
7683.68 1083
7684.51 1036
7685.34 1103
7686.17 1092
7686.99 1069
7687.82 1077
7688.65 1025
7689.48 1077
7690.30 1025
7691.13 1067
7691.96 1079
7692.79 1042
7693.62 1032
7694.44 1113
7695.27 1072
7696.10 1091
7696.93 1083
7697.76 1077
7698.58 1107
7699.41 1066
7700.24 1117
7701.07 1034
7701.90 1068
7702.72 1098
7703.55 1034
7704.38 1149
7705.21 1104
7706.04 1089
7706.87 1106
7707.70 1152
7708.52 1161
7709.35 1056
7710.18 1079
7711.01 1054
7711.84 1102
7712.67 1010
7713.50 1029
7714.33 1071
7715.16 1079
7715.98 1020
7716.81 1097
7717.64 1167
7718.47 1138
7719.30 1019
7720.13 1091
7720.96 1143
7721.79 1116
7722.62 1023
7723.45 1037
7724.28 1000
7725.11 1112
7725.94 1099
7726.77 1088
7727.60 1020
7728.43 1118
7729.26 1120
7730.09 1164
7730.92 1132
7731.75 1096
7732.58 1085
7733.41 1057
7734.24 1044
7735.07 1016
7735.90 1063
7736.73 1120
7737.56 1079
7738.39 1086
7739.22 1131
7740.05 1141
7740.88 1121
7741.71 1087
7742.54 1090
7743.37 1057
7744.20 1088
7745.03 1164
7745.86 1317
7746.69 1317
7747.52 1366
7748.35 1491
7749.18 1782
7750.02 1784
7750.85 1701
7751.68 1663
7752.51 1601
7753.34 1398
7754.17 1373
7755.00 1253
7755.83 1256
7756.66 1278
7757.50 1212
7758.33 1104
7759.16 1029
7759.99 1062
7760.82 1050
7761.65 1065
7762.48 1068
7763.32 1030
7764.15 1046
7764.98 1075
7765.81 1083
7766.64 1152
7767.47 1123
7768.31 1109
7769.14 1142
7769.97 1078
7770.80 1123
7771.63 1024
7772.47 984
7773.30 981
7774.13 1034
7774.96 1038
7775.80 1070
7776.63 1045
7777.46 1030
7778.29 1115
7779.12 1052
7779.96 1111
7780.79 1058
7781.62 1098
7782.46 1112
7783.29 1064
7784.12 1046
7784.95 1063
7785.79 1091
7786.62 1041
7787.45 1113
7788.28 1154
7789.12 1157
7789.95 1142
7790.78 1101
7791.62 1051
7792.45 1135
7793.28 1106
7794.12 1063
7794.95 1082
7795.78 1157
7796.62 1137
7797.45 1127
7798.28 1166
7799.12 1028
7799.95 1001
7800.78 1014
7801.62 989
7802.45 1084
7803.29 1104
7804.12 1118
7804.95 1157
7805.79 1100
7806.62 1047
7807.46 1082
7808.29 1109
7809.12 1177
7809.96 1110
7810.79 1171
7811.63 1244
7812.46 1157
7813.29 1229
7814.13 1305
7814.96 1262
7815.80 1167
7816.63 1270
7817.47 1294
7818.30 1251
7819.14 1240
7819.97 1224
7820.81 1271
7821.64 1172
7822.47 1205
7823.31 1203
7824.14 1146
7824.98 1219
7825.81 1190
7826.65 1117
7827.48 1226
7828.32 1176
7829.15 1184
7829.99 1239
7830.83 1221
7831.66 1177
7832.50 1215
7833.33 1122
7834.17 1219
7835.00 1156
7835.84 1137
7836.67 1092
7837.51 1153
7838.34 1220
7839.18 1308
7840.02 1169
7840.85 1158
7841.69 1228
7842.52 1203
7843.36 1194
7844.19 1162
7845.03 1278
7845.87 1260
7846.70 1208
7847.54 1173
7848.38 1112
7849.21 1123
7850.05 1235
7850.88 1206
7851.72 1174
7852.56 1173
7853.39 1204
7854.23 1189
7855.07 1261
7855.90 1284
7856.74 1320
7857.58 1349
7858.41 1367
7859.25 1483
7860.09 1467
7860.92 1487
7861.76 1685
7862.60 1590
7863.43 1517
7864.27 1308
7865.11 1262
7865.95 1286
7866.78 1287
7867.62 1280
7868.46 1258
7869.29 1327
7870.13 1219
7870.97 1225
7871.81 1194
7872.64 1212
7873.48 1229
7874.32 1224
7875.16 1314
7875.99 1333
7876.83 1318
7877.67 1395
7878.51 1429
7879.34 1395
7880.18 1474
7881.02 1378
7881.86 1310
7882.70 1248
7883.53 1307
7884.37 1391
7885.21 1395
7886.05 1249
7886.89 1223
7887.73 1278
7888.56 1231
7889.40 1305
7890.24 1288
7891.08 1239
7891.92 1297
7892.76 1335
7893.59 1226
7894.43 1274
7895.27 1404
7896.11 1257
7896.95 1201
7897.79 1140
7898.63 1283
7899.47 1270
7900.31 1143
7901.14 1371
7901.98 1422
7902.82 1387
7903.66 1486
7904.50 1376
7905.34 1332
7906.18 1318
7907.02 1394
7907.86 1362
7908.70 1310
7909.54 1390
7910.38 1275
7911.22 1198
7912.05 1193
7912.89 1199
7913.73 1236
7914.57 1136
7915.41 1196
7916.25 1271
7917.09 1307
7917.93 1419
7918.77 1399
7919.61 1380
7920.45 1475
7921.29 1398
7922.13 1361
7922.97 1325
7923.81 1272
7924.65 1178
7925.49 1162
7926.33 1146
7927.17 1170
7928.02 1085
7928.86 1123
7929.70 1210
7930.54 1215
7931.38 1127
7932.22 1089
7933.06 1179
7933.90 1099
7934.74 1135
7935.58 1125
7936.42 1105
7937.26 1095
7938.10 1045
7938.94 1118
7939.79 1070
7940.63 992
7941.47 953
7942.31 969
7943.15 1002
7943.99 1122
7944.83 1092
7945.67 1115
7946.52 1141
7947.36 1238
7948.20 1233
7949.04 1143
7949.88 1090
7950.72 1087
7951.56 1109
7952.41 1105
7953.25 1113
7954.09 1065
7954.93 1013
7955.77 1082
7956.62 1191
7957.46 1197
7958.30 1122
7959.14 1031
7959.98 1067
7960.83 1098
7961.67 1129
7962.51 1079
7963.35 1101
7964.20 1076
7965.04 1054
7965.88 1086
7966.72 1091
7967.56 1129
7968.41 1069
7969.25 1199
7970.09 1124
7970.94 1076
7971.78 1041
7972.62 1056
7973.46 1057
7974.31 1017
7975.15 1067
7975.99 1072
7976.84 1070
7977.68 1010
7978.52 1048
7979.36 1068
7980.21 1080
7981.05 1099
7981.89 987
7982.74 1007
7983.58 1099
7984.42 1028
7985.27 1075
7986.11 1041
7986.96 1036
7987.80 1055
7988.64 1021
7989.49 964
7990.33 985
7991.17 971
7992.02 974
7992.86 1040
7993.71 980
7994.55 968
7995.39 1035
7996.24 960
7997.08 977
7997.93 1025
7998.77 959
7999.61 929
8000.46 948
8001.30 879
8002.15 937
8002.99 940
8003.84 1003
8004.68 978
8005.52 950
8006.37 974
8007.21 979
8008.06 920
8008.90 941
8009.75 909
8010.59 1010
8011.44 930
8012.28 910
8013.13 994
8013.97 970
8014.82 897
8015.66 878
8016.51 909
8017.35 977
8018.20 911
8019.04 893
8019.89 917
8020.73 993
8021.58 973
8022.42 909
8023.27 960
8024.12 962
8024.96 909
8025.81 857
8026.65 910
8027.50 951
8028.34 929
8029.19 970
8030.03 877
8030.88 878
8031.73 927
8032.57 906
8033.42 881
8034.26 897
8035.11 928
8035.96 933
8036.80 938
8037.65 899
8038.50 952
8039.34 892
8040.19 873
8041.03 840
8041.88 955
8042.73 934
8043.57 923
8044.42 937
8045.27 936
8046.11 936
8046.96 950
8047.81 974
8048.65 958
8049.50 952
8050.35 919
8051.19 940
8052.04 926
8052.89 889
8053.74 951
8054.58 922
8055.43 996
8056.28 943
8057.12 922
8057.97 922
8058.82 835
8059.67 817
8060.51 863
8061.36 877
8062.21 881
8063.06 899
8063.90 926
8064.75 992
8065.60 952
8066.45 959
8067.29 956
8068.14 928
8068.99 874
8069.84 924
8070.69 927
8071.53 919
8072.38 924
8073.23 835
8074.08 877
8074.93 917
8075.78 929
8076.62 890
8077.47 845
8078.32 940
8079.17 885
8080.02 946
8080.87 902
8081.71 1013
8082.56 942
8083.41 919
8084.26 859
8085.11 870
8085.96 894
8086.81 908
8087.66 877
8088.50 893
8089.35 933
8090.20 936
8091.05 890
8091.90 894
8092.75 861
8093.60 870
8094.45 976
8095.30 1007
8096.15 867
8097.00 860
8097.84 921
8098.69 887
8099.54 877
8100.39 798
8101.24 853
8102.09 865
8102.94 929
8103.79 1005
8104.64 891
8105.49 849
8106.34 868
8107.19 868
8108.04 821
8108.89 889
8109.74 960
8110.59 877
8111.44 861
8112.29 858
8113.14 898
8113.99 928
8114.84 973
8115.69 970
8116.54 924
8117.39 898
8118.24 883
8119.09 802
8119.94 889
8120.80 940
8121.65 998
8122.50 960
8123.35 964
8124.20 904
8125.05 1037
8125.90 983
8126.75 1082
8127.60 1032
8128.45 998
8129.30 943
8130.15 958
8131.01 957
8131.86 943
8132.71 975
8133.56 1030
8134.41 1060
8135.26 997
8136.11 1087
8136.97 1039
8137.82 1004
8138.67 987
8139.52 1002
8140.37 1077
8141.22 1126
8142.07 1132
8142.93 1069
8143.78 1119
8144.63 1078
8145.48 1156
8146.33 1160
8147.19 1132
8148.04 1137
8148.89 1193
8149.74 1142
8150.59 1074
8151.45 1091
8152.30 1122
8153.15 1169
8154.00 1118
8154.86 1164
8155.71 1177
8156.56 1230
8157.41 1247
8158.27 1233
8159.12 1216
8159.97 1247
8160.82 1164
8161.68 1037
8162.53 1111
8163.38 1077
8164.23 1095
8165.09 1026
8165.94 1032
8166.79 1072
8167.65 1075
8168.50 1014
8169.35 1026
8170.21 1078
8171.06 1024
8171.91 1063
8172.77 1093
8173.62 1069
8174.47 1117
8175.33 1086
8176.18 1091
8177.03 1108
8177.89 1015
8178.74 1093
8179.59 1027
8180.45 880
8181.30 932
8182.16 1075
8183.01 985
8183.86 960
8184.72 1031
8185.57 936
8186.43 963
8187.28 972
8188.13 930
8188.99 954
8189.84 1000
8190.70 942
8191.55 943
8192.40 998
8193.26 954
8194.11 965
8194.97 949
8195.82 943
8196.68 923
8197.53 898
8198.39 931
8199.24 918
8200.10 934
8200.95 957
8201.81 938
8202.66 903
8203.52 906
8204.37 991
8205.23 1020
8206.08 1029
8206.94 989
8207.79 943
8208.65 971
8209.50 985
8210.36 859
8211.21 936
8212.07 957
8212.92 889
8213.78 960
8214.63 1052
8215.49 901
8216.34 961
8217.20 926
8218.06 935
8218.91 896
8219.77 949
8220.62 962
8221.48 938
8222.33 953
8223.19 952
8224.05 982
8224.90 950
8225.76 1034
8226.62 1045
8227.47 1048
8228.33 1025
8229.18 934
8230.04 987
8230.90 914
8231.75 962
8232.61 854
8233.47 893
8234.32 964
8235.18 1013
8236.04 935
8236.89 915
8237.75 931
8238.61 930
8239.46 897
8240.32 910
8241.18 960
8242.03 943
8242.89 828
8243.75 863
8244.60 1023
8245.46 950
8246.32 939
8247.18 906
8248.03 967
8248.89 956
8249.75 943
8250.60 895
8251.46 928
8252.32 957
8253.18 942
8254.03 948
8254.89 971
8255.75 875
8256.61 869
8257.47 890
8258.32 911
8259.18 852
8260.04 860
8260.90 821
8261.75 895
8262.61 887
8263.47 932
8264.33 928
8265.19 892
8266.05 926
8266.90 909
8267.76 928
8268.62 950
8269.48 936
8270.34 892
8271.20 940
8272.05 923
8272.91 855
8273.77 910
8274.63 947
8275.49 948
8276.35 979
8277.21 862
8278.06 871
8278.92 909
8279.78 938
8280.64 1017
8281.50 978
8282.36 977
8283.22 963
8284.08 966
8284.94 1030
8285.80 939
8286.66 901
8287.51 973
8288.37 1085
8289.23 955
8290.09 950
8290.95 989
8291.81 990
8292.67 1038
8293.53 989
8294.39 965
8295.25 1023
8296.11 1016
8296.97 978
8297.83 948
8298.69 1003
8299.55 1028
8300.41 1045
8301.27 1051
8302.13 1063
8302.99 1031
8303.85 1068
8304.71 1085
8305.57 1014
8306.43 975
8307.29 1051
8308.15 1074
8309.01 953
8309.87 1017
8310.73 1092
8311.59 1080
8312.45 1017
8313.31 1053
8314.18 1050
8315.04 1058
8315.90 1089
8316.76 1150
8317.62 1152
8318.48 1220
8319.34 1139
8320.20 1179
8321.06 1149
8321.92 1133
8322.78 1110
8323.65 1076
8324.51 1046
8325.37 973
8326.23 1016
8327.09 979
8327.95 948
8328.81 991
8329.68 1008
8330.54 1031
8331.40 1034
8332.26 1057
8333.12 1044
8333.98 979
8334.85 1004
8335.71 1096
8336.57 1044
8337.43 996
8338.29 1068
8339.15 971
8340.02 986
8340.88 956
8341.74 1078
8342.60 1057
8343.47 1106
8344.33 1049
8345.19 1029
8346.05 1142
8346.91 1115
8347.78 1063
8348.64 1148
8349.50 1192
8350.36 987
8351.23 1053
8352.09 1021
8352.95 1108
8353.82 1134
8354.68 1021
8355.54 1094
8356.40 1126
8357.27 1033
8358.13 1112
8358.99 1066
8359.86 1044
8360.72 1165
8361.58 1156
8362.44 1080
8363.31 1053
8364.17 1078
8365.03 1052
8365.90 1009
8366.76 1073
8367.62 1114
8368.49 1126
8369.35 1120
8370.22 1033
8371.08 1058
8371.94 1141
8372.81 1096
8373.67 1156
8374.53 1137
8375.40 1158
8376.26 1176
8377.13 1194
8377.99 1189
8378.85 1236
8379.72 1115
8380.58 1145
8381.45 1206
8382.31 1219
8383.17 1238
8384.04 1209
8384.90 1248
8385.77 1268
8386.63 1260
8387.50 1336
8388.36 1318
8389.23 1253
8390.09 1290
8390.96 1241
8391.82 1307
8392.68 1266
8393.55 1198
8394.41 1229
8395.28 1239
8396.14 1296
8397.01 1339
8397.87 1333
8398.74 1302
8399.60 1309
8400.47 1264
8401.33 1241
8402.20 1317
8403.07 1325
8403.93 1321
8404.80 1355
8405.66 1321
8406.53 1316
8407.39 1299
8408.26 1242
8409.12 1285
8409.99 1229
8410.85 1308
8411.72 1347
8412.59 1455
8413.45 1351
8414.32 1348
8415.18 1328
8416.05 1482
8416.92 1376
8417.78 1402
8418.65 1379
8419.51 1396
8420.38 1351
8421.25 1381
8422.11 1490
8422.98 1474
8423.85 1552
8424.71 1459
8425.58 1503
8426.44 1627
8427.31 1653
8428.18 1612
8429.04 1654
8429.91 1701
8430.78 1687
8431.64 1664
8432.51 1704
8433.38 1687
8434.25 1672
8435.11 1620
8435.98 1679
8436.85 1701
8437.71 1728
8438.58 1752
8439.45 1774
8440.31 1899
8441.18 1900
8442.05 1995
8442.92 2059
8443.78 2062
8444.65 2043
8445.52 2087
8446.39 2112
8447.25 2164
8448.12 2061
8448.99 2074
8449.86 2073
8450.72 2087
8451.59 2135
8452.46 2227
8453.33 2446
8454.20 2548
8455.06 2857
8455.93 3279
8456.80 3616
8457.67 3999
8458.54 4437
8459.40 4458
8460.27 4463
8461.14 4361
8462.01 3977
8462.88 3447
8463.75 3090
8464.61 2897
8465.48 2631
8466.35 2467
8467.22 2402
8468.09 2596
8468.96 2745
8469.83 3038
8470.70 3376
8471.56 3647
8472.43 3963
8473.30 4093
8474.17 3893
8475.04 3509
8475.91 3243
8476.78 2881
8477.65 2723
8478.52 2423
8479.39 2159
8480.25 1942
8481.12 1945
8481.99 1769
8482.86 1728
8483.73 1682
8484.60 1590
8485.47 1597
8486.34 1518
8487.21 1640
8488.08 1697
8488.95 1645
8489.82 1589
8490.69 1577
8491.56 1617
8492.43 1574
8493.30 1597
8494.17 1769
8495.04 1749
8495.91 1645
8496.78 1629
8497.65 1676
8498.52 1726
8499.39 1701
8500.26 1618
8501.13 1609
8502.00 1623
8502.87 1630
8503.74 1605
8504.61 1522
8505.48 1505
8506.35 1502
8507.22 1567
8508.09 1638
8508.97 1604
8509.84 1767
8510.71 1766
8511.58 1717
8512.45 1741
8513.32 1760
8514.19 1662
8515.06 1680
8515.93 1671
8516.80 1662
8517.68 1560
8518.55 1497
8519.42 1692
8520.29 1635
8521.16 1582
8522.03 1565
8522.90 1543
8523.77 1711
8524.65 1638
8525.52 1674
8526.39 1613
8527.26 1451
8528.13 1683
8529.00 1644
8529.88 1696
8530.75 1613
8531.62 1620
8532.49 1500
8533.36 1648
8534.24 1696
8535.11 1739
8535.98 1841
8536.85 1745
8537.72 1704
8538.60 1648
8539.47 1693
8540.34 1709
8541.21 1687
8542.09 1602
8542.96 1612
8543.83 1591
8544.70 1660
8545.58 1560
8546.45 1598
8547.32 1524
8548.19 1584
8549.07 1663
8549.94 1699
8550.81 1592
8551.69 1656
8552.56 1696
8553.43 1747
8554.31 1784
8555.18 1853
8556.05 2036
8556.92 2009
8557.80 1729
8558.67 1639
8559.54 1685
8560.42 1571
8561.29 1631
8562.16 1613
8563.04 1543
8563.91 1435
8564.79 1351
8565.66 1425
8566.53 1324
8567.41 1284
8568.28 1271
8569.15 1323
8570.03 1381
8570.90 1233
8571.78 1162
8572.65 1249
8573.52 1292
8574.40 1268
8575.27 1246
8576.15 1226
8577.02 1250
8577.89 1246
8578.77 1186
8579.64 1250
8580.52 1271
8581.39 1181
8582.27 1203
8583.14 1246
8584.02 1150
8584.89 1200
8585.77 1297
8586.64 1249
8587.51 1142
8588.39 1211
8589.26 1266
8590.14 1189
8591.01 1242
8591.89 1207
8592.76 1265
8593.64 1268
8594.51 1235
8595.39 1197
8596.26 1169
8597.14 1196
8598.02 1181
8598.89 1199
8599.77 1244
8600.64 1207
8601.52 1158
8602.39 1190
8603.27 1207
8604.14 1160
8605.02 1187
8605.89 1052
8606.77 1131
8607.65 1200
8608.52 1128
8609.40 1183
8610.27 1199
8611.15 1121
8612.03 1100
8612.90 1172
8613.78 1223
8614.65 1150
8615.53 1205
8616.41 1140
8617.28 1136
8618.16 1210
8619.04 1112
8619.91 1156
8620.79 1189
8621.66 1230
8622.54 1179
8623.42 1140
8624.29 1053
8625.17 1146
8626.05 1073
8626.92 1197
8627.80 1254
8628.68 1136
8629.56 1150
8630.43 1156
8631.31 1285
8632.19 1232
8633.06 1247
8633.94 1169
8634.82 1200
8635.69 1168
8636.57 1137
8637.45 1126
8638.33 1224
8639.20 1176
8640.08 1155
8640.96 1081
8641.84 1118
8642.71 1190
8643.59 1115
8644.47 1252
8645.35 1235
8646.22 1311
8647.10 1286
8647.98 1285
8648.86 1228
8649.74 1206
8650.61 1219
8651.49 1238
8652.37 1245
8653.25 1297
8654.13 1252
8655.00 1207
8655.88 1153
8656.76 1268
8657.64 1204
8658.52 1172
8659.40 1160
8660.27 1289
8661.15 1230
8662.03 1135
8662.91 1130
8663.79 1196
8664.67 1296
8665.55 1208
8666.43 1296
8667.30 1275
8668.18 1299
8669.06 1258
8669.94 1359
8670.82 1326
8671.70 1347
8672.58 1331
8673.46 1335
8674.34 1424
8675.22 1512
8676.09 1450
8676.97 1385
8677.85 1466
8678.73 1414
8679.61 1462
8680.49 1438
8681.37 1442
8682.25 1449
8683.13 1525
8684.01 1467
8684.89 1436
8685.77 1381
8686.65 1407
8687.53 1506
8688.41 1438
8689.29 1472
8690.17 1703
8691.05 1853
8691.93 2039
8692.81 2333
8693.69 2617
8694.57 2865
8695.45 2836
8696.33 2822
8697.21 2650
8698.09 2482
8698.97 2141
8699.85 1985
8700.73 1896
8701.61 1652
8702.49 1528
8703.37 1428
8704.26 1426
8705.14 1318
8706.02 1246
8706.90 1284
8707.78 1292
8708.66 1167
8709.54 1214
8710.42 1194
8711.30 1195
8712.18 1212
8713.06 1222
8713.95 1100
8714.83 1081
8715.71 1157
8716.59 1194
8717.47 1122
8718.35 1147
8719.23 1104
8720.12 1181
8721.00 1199
8721.88 1099
8722.76 1132
8723.64 1144
8724.52 1150
8725.41 1147
8726.29 1125
8727.17 1126
8728.05 1104
8728.93 1136
8729.81 1266
8730.70 1305
8731.58 1284
8732.46 1303
8733.34 1296
8734.23 1208
8735.11 1176
8735.99 1203
8736.87 1272
8737.75 1206
8738.64 1138
8739.52 1103
8740.40 1152
8741.28 1110
8742.17 1051
8743.05 1063
8743.93 1142
8744.82 1136
8745.70 1159
8746.58 1151
8747.46 1222
8748.35 1131
8749.23 1101
8750.11 1072
8751.00 1104
8751.88 1213
8752.76 1146
8753.65 1088
8754.53 1153
8755.41 1094
8756.30 1182
8757.18 1217
8758.06 1318
8758.95 1381
8759.83 1541
8760.71 1536
8761.60 1417
8762.48 1405
8763.36 1439
8764.25 1478
8765.13 1365
8766.01 1374
8766.90 1203
8767.78 1225
8768.67 1248
8769.55 1200
8770.43 1288
8771.32 1330
8772.20 1351
8773.09 1276
8773.97 1300
8774.86 1302
8775.74 1322
8776.62 1315
8777.51 1202
8778.39 1273
8779.28 1180
8780.16 1216
8781.05 1236
8781.93 1187
8782.82 1188
8783.70 1190
8784.59 1185
8785.47 1123
8786.36 1085
8787.24 1107
8788.12 1085
8789.01 1105
8789.89 1086
8790.78 1146
8791.67 1202
8792.55 1152
8793.44 1197
8794.32 1170
8795.21 1142
8796.09 1198
8796.98 1188
8797.86 1139
8798.75 1077
8799.63 1051
8800.52 1040
8801.40 1126
8802.29 1161
8803.18 1052
8804.06 1056
8804.95 1048
8805.83 1092
8806.72 959
8807.60 981
8808.49 1051
8809.38 1034
8810.26 1015
8811.15 1055
8812.04 1048
8812.92 1051
8813.81 1004
8814.69 988
8815.58 1026
8816.47 994
8817.35 997
8818.24 910
8819.13 979
8820.01 937
8820.90 911
8821.79 925
8822.67 889
8823.56 927
8824.45 920
8825.33 993
8826.22 943
8827.11 954
8827.99 1010
8828.88 970
8829.77 1050
8830.65 1015
8831.54 924
8832.43 926
8833.32 1011
8834.20 1015
8835.09 899
8835.98 938
8836.87 973
8837.75 965
8838.64 1027
8839.53 965
8840.42 951
8841.30 942
8842.19 964
8843.08 959
8843.97 907
8844.85 874
8845.74 863
8846.63 858
8847.52 905
8848.41 950
8849.29 930
8850.18 855
8851.07 877
8851.96 957
8852.85 896
8853.73 918
8854.62 954
8855.51 927
8856.40 869
8857.29 849
8858.18 846
8859.06 817
8859.95 849
8860.84 821
8861.73 753
8862.62 825
8863.51 828
8864.40 914
8865.29 864
8866.17 870
8867.06 869
8867.95 806
8868.84 785
8869.73 771
8870.62 759
8871.51 770
8872.40 840
8873.29 850
8874.18 829
8875.07 785
8875.96 814
8876.84 842
8877.73 787
8878.62 823
8879.51 830
8880.40 821
8881.29 832
8882.18 751
8883.07 827
8883.96 835
8884.85 830
8885.74 804
8886.63 794
8887.52 784
8888.41 809
8889.30 776
8890.19 750
8891.08 708
8891.97 670
8892.86 736
8893.75 739
8894.64 746
8895.53 752
8896.42 775
8897.31 786
8898.20 762
8899.09 778
8899.98 809
8900.88 855
8901.77 788
8902.66 733
8903.55 746
8904.44 819
8905.33 739
8906.22 704
8907.11 767
8908.00 786
8908.89 750
8909.78 779
8910.68 786
8911.57 758
8912.46 732
8913.35 702
8914.24 764
8915.13 834
8916.02 794
8916.91 791
8917.81 711
8918.70 771
8919.59 741
8920.48 775
8921.37 786
8922.26 749
8923.16 708
8924.05 771
8924.94 730
8925.83 750
8926.72 771
8927.61 715
8928.51 739
8929.40 765
8930.29 732
8931.18 690
8932.07 755
8932.97 676
8933.86 653
8934.75 672
8935.64 688
8936.54 699
8937.43 700
8938.32 721
8939.21 657
8940.11 703
8941.00 714
8941.89 712
8942.78 684
8943.68 675
8944.57 636
8945.46 770
8946.36 771
8947.25 712
8948.14 733
8949.03 715
8949.93 684
8950.82 755
8951.71 724
8952.61 731
8953.50 676
8954.39 642
8955.29 643
8956.18 685
8957.07 715
8957.97 699
8958.86 709
8959.75 608
8960.65 633
8961.54 631
8962.44 668
8963.33 710
8964.22 749
8965.12 713
8966.01 686
8966.90 714
8967.80 703
8968.69 702
8969.59 744
8970.48 738
8971.37 728
8972.27 718
8973.16 692
8974.06 696
8974.95 644
8975.85 665
8976.74 651
8977.64 666
8978.53 638
8979.42 611
8980.32 654
8981.21 673
8982.11 645
8983.00 658
8983.90 679
8984.79 577
8985.69 585
8986.58 609
8987.48 654
8988.37 643
8989.27 688
8990.16 706
8991.06 698
8991.95 613
8992.85 656
8993.74 671
8994.64 694
8995.53 679
8996.43 660
8997.32 660
8998.22 739
8999.12 698
9000.01 656
9000.91 641
9001.80 713
9002.70 719
9003.59 653
9004.49 619
9005.39 672
9006.28 649
9007.18 614
9008.07 681
9008.97 685
9009.87 665
9010.76 694
9011.66 707
9012.55 700
9013.45 654
9014.35 628
9015.24 622
9016.14 661
9017.04 656
9017.93 668
9018.83 669
9019.72 630
9020.62 654
9021.52 640
9022.41 607
9023.31 628
9024.21 646
9025.11 635
9026.00 632
9026.90 646
9027.80 644
9028.69 646
9029.59 632
9030.49 652
9031.38 622
9032.28 662
9033.18 636
9034.08 618
9034.97 619
9035.87 617
9036.77 637
9037.67 621
9038.56 665
9039.46 650
9040.36 635
9041.26 681
9042.15 611
9043.05 640
9043.95 679
9044.85 645
9045.74 644
9046.64 676
9047.54 610
9048.44 665
9049.34 669
9050.23 613
9051.13 585
9052.03 607
9052.93 605
9053.83 675
9054.73 669
9055.62 637
9056.52 593
9057.42 575
9058.32 654
9059.22 636
9060.12 663
9061.01 676
9061.91 695
9062.81 684
9063.71 593
9064.61 641
9065.51 638
9066.41 646
9067.31 673
9068.21 676
9069.10 696
9070.00 628
9070.90 675
9071.80 646
9072.70 648
9073.60 632
9074.50 631
9075.40 658
9076.30 658
9077.20 632
9078.10 641
9079.00 638
9079.90 588
9080.80 584
9081.70 640
9082.59 607
9083.49 672
9084.39 620
9085.29 643
9086.19 608
9087.09 658
9087.99 652
9088.89 727
9089.79 670
9090.69 647
9091.59 639
9092.49 630
9093.39 629
9094.29 644
9095.19 641
9096.10 621
9097.00 659
9097.90 653
9098.80 651
9099.70 635
9100.60 602
9101.50 641
9102.40 684
9103.30 700
9104.20 651
9105.10 664
9106.00 639
9106.90 578
9107.80 652
9108.70 638
9109.61 616
9110.51 632
9111.41 552
9112.31 633
9113.21 599
9114.11 640
9115.01 594
9115.91 657
9116.82 643
9117.72 627
9118.62 626
9119.52 634
9120.42 608
9121.32 661
9122.22 625
9123.13 634
9124.03 610
9124.93 628
9125.83 624
9126.73 617
9127.64 625
9128.54 637
9129.44 680
9130.34 619
9131.24 610
9132.15 612
9133.05 644
9133.95 673
9134.85 617
9135.76 678
9136.66 653
9137.56 588
9138.46 617
9139.36 575
9140.27 663
9141.17 691
9142.07 615
9142.98 640
9143.88 631
9144.78 627
9145.68 597
9146.59 614
9147.49 627
9148.39 659
9149.30 683
9150.20 661
9151.10 616
9152.00 657
9152.91 599
9153.81 636
9154.71 635
9155.62 613
9156.52 599
9157.42 640
9158.33 620
9159.23 604
9160.13 640
9161.04 682
9161.94 633
9162.85 662
9163.75 593
9164.65 613
9165.56 568
9166.46 580
9167.36 632
9168.27 639
9169.17 623
9170.08 671
9170.98 678
9171.88 645
9172.79 619
9173.69 622
9174.60 618
9175.50 622
9176.41 656
9177.31 554
9178.21 632
9179.12 680
9180.02 608
9180.93 639
9181.83 565
9182.74 620
9183.64 626
9184.55 668
9185.45 606
9186.36 601
9187.26 632
9188.17 592
9189.07 573
9189.98 599
9190.88 621
9191.79 596
9192.69 619
9193.60 597
9194.50 656
9195.41 681
9196.31 598
9197.22 615
9198.12 671
9199.03 674
9199.93 640
9200.84 691
9201.74 699
9202.65 664
9203.56 737
9204.46 639
9205.37 664
9206.27 692
9207.18 631
9208.09 679
9208.99 663
9209.90 656
9210.80 641
9211.71 697
9212.62 650
9213.52 621
9214.43 648
9215.33 675
9216.24 662
9217.15 723
9218.05 614
9218.96 652
9219.87 672
9220.77 634
9221.68 645
9222.59 661
9223.49 662
9224.40 660
9225.31 647
9226.21 639
9227.12 616
9228.03 560
9228.93 569
9229.84 581
9230.75 607
9231.65 593
9232.56 594
9233.47 603
9234.38 594
9235.28 607
9236.19 570
9237.10 599
9238.00 605
9238.91 651
9239.82 674
9240.73 640
9241.63 654
9242.54 646
9243.45 606
9244.36 591
9245.27 590
9246.17 633
9247.08 599
9247.99 573
9248.90 593
9249.80 630
9250.71 608
9251.62 588
9252.53 584
9253.44 586
9254.34 570
9255.25 631
9256.16 629
9257.07 611
9257.98 592
9258.89 604
9259.79 650
9260.70 557
9261.61 625
9262.52 623
9263.43 582
9264.34 634
9265.25 626
9266.16 638
9267.06 620
9267.97 594
9268.88 596
9269.79 627
9270.70 618
9271.61 577
9272.52 551
9273.43 567
9274.34 607
9275.25 607
9276.15 623
9277.06 660
9277.97 619
9278.88 641
9279.79 648
9280.70 649
9281.61 645
9282.52 613
9283.43 609
9284.34 640
9285.25 604
9286.16 540
9287.07 580
9287.98 580
9288.89 586
9289.80 688
9290.71 678
9291.62 669
9292.53 697
9293.44 675
9294.35 613
9295.26 669
9296.17 616
9297.08 639
9297.99 702
9298.90 655
9299.81 646
9300.72 666
9301.63 601
9302.54 705
9303.45 693
9304.36 720
9305.27 682
9306.18 649
9307.10 696
9308.01 682
9308.92 658
9309.83 745
9310.74 769
9311.65 741
9312.56 775
9313.47 784
9314.38 779
9315.29 746
9316.21 746
9317.12 717
9318.03 689
9318.94 665
9319.85 722
9320.76 729
9321.67 714
9322.58 659
9323.50 639
9324.41 675
9325.32 704
9326.23 678
9327.14 659
9328.05 664
9328.97 648
9329.88 710
9330.79 701
9331.70 728
9332.61 657
9333.53 633
9334.44 675
9335.35 703
9336.26 700
9337.18 683
9338.09 739
9339.00 656
9339.91 711
9340.82 717
9341.74 684
9342.65 656
9343.56 650
9344.47 674
9345.39 676
9346.30 712
9347.21 672
9348.13 667
9349.04 667
9349.95 725
9350.86 661
9351.78 683
9352.69 662
9353.60 669
9354.52 665
9355.43 642
9356.34 625
9357.26 686
9358.17 720
9359.08 629
9360.00 659
9360.91 658
9361.82 711
9362.74 675
9363.65 619
9364.56 646
9365.48 692
9366.39 692
9367.30 647
9368.22 689
9369.13 699
9370.05 725
9370.96 737
9371.87 670
9372.79 665
9373.70 707
9374.62 702
9375.53 643
9376.44 709
9377.36 714
9378.27 663
9379.19 678
9380.10 701
9381.02 741
9381.93 705
9382.84 767
9383.76 740
9384.67 717
9385.59 717
9386.50 677
9387.42 654
9388.33 717
9389.25 752
9390.16 783
9391.08 754
9391.99 787
9392.91 828
9393.82 783
9394.74 825
9395.65 781
9396.57 842
9397.48 856
9398.40 823
9399.31 799
9400.23 792
9401.14 804
9402.06 823
9402.97 815
9403.89 846
9404.80 753
9405.72 772
9406.64 827
9407.55 770
9408.47 777
9409.38 733
9410.30 810
9411.21 754
9412.13 774
9413.05 762
9413.96 752
9414.88 772
9415.79 745
9416.71 852
9417.63 797
9418.54 746
9419.46 743
9420.38 769
9421.29 772
9422.21 752
9423.12 790
9424.04 841
9424.96 854
9425.87 791
9426.79 782
9427.71 822
9428.62 770
9429.54 756
9430.46 723
9431.37 806
9432.29 811
9433.21 697
9434.13 736
9435.04 790
9435.96 856
9436.88 889
9437.79 946
9438.71 907
9439.63 907
9440.55 883
9441.46 932
9442.38 939
9443.30 875
9444.22 857
9445.13 823
9446.05 854
9446.97 859
9447.89 865
9448.80 904
9449.72 860
9450.64 901
9451.56 927
9452.47 1082
9453.39 1236
9454.31 1233
9455.23 1334
9456.15 1433
9457.06 1291
9457.98 1344
9458.90 1294
9459.82 1225
9460.74 1077
9461.66 1050
9462.57 1005
9463.49 882
9464.41 801
9465.33 907
9466.25 907
9467.17 836
9468.09 794
9469.00 834
9469.92 826
9470.84 838
9471.76 834
9472.68 784
9473.60 836
9474.52 795
9475.44 830
9476.35 803
9477.27 834
9478.19 773
9479.11 763
9480.03 829
9480.95 890
9481.87 841
9482.79 892
9483.71 915
9484.63 865
9485.55 879
9486.47 809
9487.39 904
9488.31 855
9489.23 870
9490.15 863
9491.07 826
9491.98 865
9492.90 834
9493.82 841
9494.74 757
9495.66 842
9496.58 812
9497.50 790
9498.42 763
9499.34 757
9500.27 747
9501.19 772
9502.11 749
9503.03 773
9503.95 747
9504.87 737
9505.79 798
9506.71 739
9507.63 699
9508.55 735
9509.47 738
9510.39 756
9511.31 796
9512.23 786
9513.15 729
9514.07 749
9514.99 830
9515.92 848
9516.84 789
9517.76 764
9518.68 806
9519.60 803
9520.52 834
9521.44 808
9522.36 838
9523.28 868
9524.21 810
9525.13 795
9526.05 800
9526.97 807
9527.89 852
9528.81 837
9529.73 826
9530.66 827
9531.58 861
9532.50 854
9533.42 886
9534.34 856
9535.27 899
9536.19 887
9537.11 949
9538.03 886
9538.95 931
9539.88 861
9540.80 853
9541.72 803
9542.64 803
9543.56 810
9544.49 788
9545.41 842
9546.33 781
9547.25 732
9548.18 741
9549.10 769
9550.02 775
9550.94 806
9551.87 805
9552.79 831
9553.71 805
9554.64 808
9555.56 852
9556.48 818
9557.40 865
9558.33 824
9559.25 896
9560.17 800
9561.10 783
9562.02 826
9562.94 827
9563.87 822
9564.79 876
9565.71 779
9566.64 794
9567.56 756
9568.48 791
9569.41 832
9570.33 783
9571.25 781
9572.18 825
9573.10 751
9574.02 808
9574.95 904
9575.87 794
9576.80 822
9577.72 776
9578.64 761
9579.57 777
9580.49 837
9581.42 797
9582.34 781
9583.26 773
9584.19 805
9585.11 766
9586.04 778
9586.96 770
9587.89 766
9588.81 828
9589.74 848
9590.66 808
9591.58 782
9592.51 925
9593.43 839
9594.36 852
9595.28 859
9596.21 909
9597.13 890
9598.06 797
9598.98 790
9599.91 784
9600.83 825
9601.76 886
9602.68 892
9603.61 959
9604.53 904
9605.46 864
9606.38 865
9607.31 886
9608.24 952
9609.16 942
9610.09 930
9611.01 914
9611.94 887
9612.86 885
9613.79 894
9614.71 999
9615.64 896
9616.57 874
9617.49 945
9618.42 982
9619.34 935
9620.27 914
9621.20 883
9622.12 1053
9623.05 904
9623.97 943
9624.90 936
9625.83 943
9626.75 979
9627.68 972
9628.61 1030
9629.53 1108
9630.46 1061
9631.39 1044
9632.31 1112
9633.24 1056
9634.17 1103
9635.09 1124
9636.02 1147
9636.95 1167
9637.87 1226
9638.80 1142
9639.73 1226
9640.65 1276
9641.58 1170
9642.51 1190
9643.43 1250
9644.36 1331
9645.29 1213
9646.22 1158
9647.14 1313
9648.07 1464
9649.00 1450
9649.93 1462
9650.85 1546
9651.78 1625
9652.71 1576
9653.64 1518
9654.56 1510
9655.49 1519
9656.42 1459
9657.35 1371
9658.27 1337
9659.20 1410
9660.13 1302
9661.06 1305
9661.99 1293
9662.91 1129
9663.84 1175
9664.77 1203
9665.70 1209
9666.63 1321
9667.56 1266
9668.48 1197
9669.41 1294
9670.34 1256
9671.27 1301
9672.20 1229
9673.13 1319
9674.05 1276
9674.98 1263
9675.91 1306
9676.84 1360
9677.77 1391
9678.70 1374
9679.63 1404
9680.56 1377
9681.48 1282
9682.41 1345
9683.34 1419
9684.27 1382
9685.20 1414
9686.13 1426
9687.06 1421
9687.99 1433
9688.92 1454
9689.85 1409
9690.78 1454
9691.71 1464
9692.64 1556
9693.57 1501
9694.49 1468
9695.42 1578
9696.35 1629
9697.28 1714
9698.21 1723
9699.14 1648
9700.07 1816
9701.00 1870
9701.93 1934
9702.86 1843
9703.79 1896
9704.72 1798
9705.65 1722
9706.58 1682
9707.51 1539
9708.44 1489
9709.37 1414
9710.30 1362
9711.23 1298
9712.16 1212
9713.10 1355
9714.03 1377
9714.96 1303
9715.89 1313
9716.82 1361
9717.75 1374
9718.68 1384
9719.61 1214
9720.54 1251
9721.47 1308
9722.40 1236
9723.33 1263
9724.26 1247
9725.20 1293
9726.13 1201
9727.06 1122
9727.99 1188
9728.92 1272
9729.85 1219
9730.78 1164
9731.71 1206
9732.65 1193
9733.58 1237
9734.51 1117
9735.44 1131
9736.37 1139
9737.30 1119
9738.23 1129
9739.17 1134
9740.10 1121
9741.03 1098
9741.96 1090
9742.89 1120
9743.83 1091
9744.76 1133
9745.69 1106
9746.62 1068
9747.55 1045
9748.49 1054
9749.42 1069
9750.35 1158
9751.28 1132
9752.22 1155
9753.15 1141
9754.08 1055
9755.01 1097
9755.95 1188
9756.88 1054
9757.81 1032
9758.74 1043
9759.68 1072
9760.61 1065
9761.54 1149
9762.47 1101
9763.41 1129
9764.34 1127
9765.27 1109
9766.21 1116
9767.14 1120
9768.07 1202
9769.01 1151
9769.94 1009
9770.87 1105
9771.80 1173
9772.74 1121
9773.67 1093
9774.60 1137
9775.54 1077
9776.47 1040
9777.41 1047
9778.34 1171
9779.27 1196
9780.21 1164
9781.14 1144
9782.07 1213
9783.01 1196
9783.94 1202
9784.88 1284
9785.81 1278
9786.74 1320
9787.68 1312
9788.61 1255
9789.55 1153
9790.48 1156
9791.41 1062
9792.35 1124
9793.28 1106
9794.22 993
9795.15 968
9796.09 1058
9797.02 1126
9797.95 1160
9798.89 1146
9799.82 1123
9800.76 1163
9801.69 1199
9802.63 1162
9803.56 1129
9804.50 1082
9805.43 1080
9806.37 1051
9807.30 954
9808.24 1014
9809.17 1039
9810.11 993
9811.04 962
9811.98 944
9812.91 942
9813.85 889
9814.78 881
9815.72 859
9816.65 969
9817.59 910
9818.53 929
9819.46 884
9820.40 887
9821.33 924
9822.27 861
9823.20 954
9824.14 864
9825.08 881
9826.01 881
9826.95 914
9827.88 848
9828.82 873
9829.76 866
9830.69 902
9831.63 932
9832.56 890
9833.50 811
9834.44 853
9835.37 888
9836.31 880
9837.25 868
9838.18 900
9839.12 901
9840.06 904
9840.99 874
9841.93 912
9842.86 877
9843.80 877
9844.74 912
9845.68 890
9846.61 910
9847.55 896
9848.49 876
9849.42 906
9850.36 923
9851.30 881
9852.23 838
9853.17 862
9854.11 872
9855.05 877
9855.98 855
9856.92 902
9857.86 851
9858.80 873
9859.73 930
9860.67 853
9861.61 836
9862.55 887
9863.48 899
9864.42 902
9865.36 844
9866.30 850
9867.23 842
9868.17 804
9869.11 849
9870.05 860
9870.99 903
9871.92 880
9872.86 890
9873.80 884
9874.74 882
9875.68 827
9876.62 861
9877.55 863
9878.49 843
9879.43 860
9880.37 868
9881.31 802
9882.25 885
9883.18 841
9884.12 826
9885.06 882
9886.00 937
9886.94 905
9887.88 853
9888.82 860
9889.76 869
9890.69 836
9891.63 867
9892.57 867
9893.51 872
9894.45 877
9895.39 844
9896.33 860
9897.27 869
9898.21 798
9899.15 833
9900.09 864
9901.03 880
9901.97 841
9902.91 861
9903.84 885
9904.78 840
9905.72 865
9906.66 871
9907.60 845
9908.54 911
9909.48 983
9910.42 944
9911.36 980
9912.30 964
9913.24 922
9914.18 958
9915.12 981
9916.06 1009
9917.00 983
9917.94 897
9918.88 1011
9919.82 972
9920.77 900
9921.71 934
9922.65 1006
9923.59 1040
9924.53 1147
9925.47 1264
9926.41 1396
9927.35 1652
9928.29 1788
9929.23 1899
9930.17 1935
9931.11 1939
9932.05 1869
9932.99 1757
9933.94 1518
9934.88 1382
9935.82 1237
9936.76 1167
9937.70 1039
9938.64 969
9939.58 934
9940.52 941
9941.46 934
9942.41 965
9943.35 916
9944.29 876
9945.23 873
9946.17 896
9947.11 854
9948.06 931
9949.00 862
9949.94 853
9950.88 846
9951.82 813
9952.76 853
9953.71 796
9954.65 826
9955.59 869
9956.53 817
9957.47 755
9958.42 823
9959.36 857
9960.30 892
9961.24 883
9962.19 856
9963.13 856
9964.07 839
9965.01 927
9965.96 917
9966.90 955
9967.84 908
9968.78 884
9969.73 889
9970.67 854
9971.61 857
9972.56 813
9973.50 816
9974.44 872
9975.38 894
9976.33 824
9977.27 863
9978.21 873
9979.16 840
9980.10 877
9981.04 825
9981.99 818
9982.93 769
9983.87 784
9984.82 740
9985.76 758
9986.70 768
9987.65 818
9988.59 818
9989.53 838
9990.48 838
9991.42 797
9992.37 755
9993.31 728
9994.25 677
9995.20 715
9996.14 723
9997.08 776
9998.03 759
9998.97 759
9999.92 748
10000.86 760
10001.81 843
10002.75 861
10003.69 809
10004.64 838
10005.58 851
10006.53 788
10007.47 775
10008.42 851
10009.36 786
10010.31 734
10011.25 760
10012.19 711
10013.14 717
10014.08 786
10015.03 753
10015.97 740
10016.92 711
10017.86 748
10018.81 786
10019.75 752
10020.70 758
10021.64 733
10022.59 707
10023.54 707
10024.48 771
10025.43 722
10026.37 724
10027.32 695
10028.26 727
10029.21 759
10030.15 756
10031.10 727
10032.04 769
10032.99 719
10033.94 724
10034.88 704
10035.83 682
10036.77 659
10037.72 671
10038.67 676
10039.61 684
10040.56 731
10041.50 784
10042.45 703
10043.40 680
10044.34 710
10045.29 653
10046.23 668
10047.18 710
10048.13 692
10049.07 691
10050.02 704
10050.97 667
10051.91 689
10052.86 683
10053.81 686
10054.75 640
10055.70 654
10056.65 634
10057.59 654
10058.54 765
10059.49 701
10060.43 687
10061.38 648
10062.33 691
10063.28 697
10064.22 685
10065.17 637
10066.12 653
10067.07 628
10068.01 624
10068.96 648
10069.91 611
10070.85 585
10071.80 637
10072.75 678
10073.70 655
10074.65 589
10075.59 671
10076.54 721
10077.49 623
10078.44 620
10079.38 647
10080.33 625
10081.28 660
10082.23 656
10083.18 662
10084.12 614
10085.07 570
10086.02 620
10086.97 610
10087.92 586
10088.87 685
10089.81 676
10090.76 645
10091.71 609
10092.66 666
10093.61 597
10094.56 605
10095.51 572
10096.45 628
10097.40 630
10098.35 616
10099.30 649
10100.25 640
10101.20 613
10102.15 616
10103.10 587
10104.05 570
10104.99 641
10105.94 580
10106.89 588
10107.84 554
10108.79 582
10109.74 585
10110.69 594
10111.64 649
10112.59 571
10113.54 607
10114.49 577
10115.44 607
10116.39 650
10117.34 632
10118.29 652
10119.24 602
10120.19 576
10121.14 610
10122.09 650
10123.04 592
10123.99 631
10124.94 640
10125.89 635
10126.84 587
10127.79 603
10128.74 560
10129.69 610
10130.64 659
10131.59 585
10132.54 607
10133.49 614
10134.44 573
10135.39 560
10136.34 583
10137.29 624
10138.24 603
10139.19 587
10140.14 554
10141.09 629
10142.04 627
10143.00 633
10143.95 625
10144.90 573
10145.85 596
10146.80 572
10147.75 607
10148.70 598
10149.65 622
10150.60 608
10151.56 598
10152.51 598
10153.46 561
10154.41 574
10155.36 543
10156.31 562
10157.26 582
10158.22 614
10159.17 541
10160.12 611
10161.07 570
10162.02 623
10162.97 611
10163.93 600
10164.88 589
10165.83 577
10166.78 571
10167.73 586
10168.69 587
10169.64 598
10170.59 629
10171.54 660
10172.49 653
10173.45 587
10174.40 640
10175.35 624
10176.30 650
10177.26 592
10178.21 605
10179.16 626
10180.11 630
10181.07 631
10182.02 542
10182.97 612
10183.93 649
10184.88 648
10185.83 612
10186.78 622
10187.74 631
10188.69 658
10189.64 683
10190.60 723
10191.55 672
10192.50 625
10193.46 644
10194.41 627
10195.36 663
10196.32 640
10197.27 619
10198.22 616
10199.18 700
10200.13 597
10201.08 582
10202.04 634
10202.99 617
10203.94 687
10204.90 713
10205.85 675
10206.81 768
10207.76 727
10208.71 767
10209.67 751
10210.62 843
10211.58 795
10212.53 745
10213.48 715
10214.44 714
10215.39 673
10216.35 693
10217.30 651
10218.26 662
10219.21 665
10220.17 693
10221.12 655
10222.07 614
10223.03 637
10223.98 624
10224.94 649
10225.89 669
10226.85 626
10227.80 621
10228.76 628
10229.71 649
10230.67 659
10231.62 658
10232.58 671
10233.53 679
10234.49 684
10235.44 713
10236.40 693
10237.35 698
10238.31 694
10239.27 680
10240.22 711
10241.18 650
10242.13 616
10243.09 662
10244.04 668
10245.00 618
10245.95 566
10246.91 548
10247.87 602
10248.82 535
10249.78 563
10250.73 553
10251.69 589
10252.65 601
10253.60 557
10254.56 584
10255.51 615
10256.47 649
10257.43 610
10258.38 581
10259.34 600
10260.30 596
10261.25 549
10262.21 571
10263.16 505
10264.12 568
10265.08 646
10266.03 612
10266.99 557
10267.95 579
10268.90 605
10269.86 635
10270.82 641
10271.78 616
10272.73 558
10273.69 509
10274.65 549
10275.60 584
10276.56 557
10277.52 517
10278.48 571
10279.43 556
10280.39 534
10281.35 587
10282.30 588
10283.26 553
10284.22 565
10285.18 581
10286.13 558
10287.09 534
10288.05 577
10289.01 582
10289.97 567
10290.92 521
10291.88 571
10292.84 575
10293.80 514
10294.75 576
10295.71 576
10296.67 599
10297.63 591
10298.59 551
10299.55 602
10300.50 587
10301.46 563
10302.42 548
10303.38 543
10304.34 556
10305.30 558
10306.25 536
10307.21 546
10308.17 490
10309.13 547
10310.09 550
10311.05 564
10312.01 514
10312.97 564
10313.92 527
10314.88 529
10315.84 560
10316.80 505
10317.76 545
10318.72 498
10319.68 551
10320.64 571
10321.60 567
10322.56 520
10323.52 500
10324.47 541
10325.43 596
10326.39 517
10327.35 505
10328.31 505
10329.27 528
10330.23 557
10331.19 604
10332.15 569
10333.11 574
10334.07 549
10335.03 574
10335.99 553
10336.95 571
10337.91 555
10338.87 562
10339.83 528
10340.79 497
10341.75 551
10342.71 548
10343.67 536
10344.63 549
10345.59 540
10346.55 542
10347.51 583
10348.47 552
10349.43 531
10350.40 511
10351.36 576
10352.32 581
10353.28 578
10354.24 574
10355.20 504
10356.16 520
10357.12 487
10358.08 547
10359.04 578
10360.00 536
10360.96 503
10361.93 517
10362.89 528
10363.85 544
10364.81 479
10365.77 541
10366.73 533
10367.69 517
10368.65 496
10369.62 467
10370.58 494
10371.54 541
10372.50 536
10373.46 543
10374.42 518
10375.39 521
10376.35 530
10377.31 522
10378.27 471
10379.23 596
10380.20 535
10381.16 511
10382.12 505
10383.08 554
10384.04 547
10385.01 513
10385.97 497
10386.93 513
10387.89 562
10388.86 581
10389.82 526
10390.78 541
10391.74 540
10392.71 563
10393.67 515
10394.63 504
10395.59 527
10396.56 565
10397.52 555
10398.48 519
10399.44 560
10400.41 568
10401.37 548
10402.33 571
10403.30 547
10404.26 513
10405.22 508
10406.19 543
10407.15 544
10408.11 557
10409.08 561
10410.04 542
10411.00 548
10411.97 563
10412.93 600
10413.89 568
10414.86 571
10415.82 649
10416.78 627
10417.75 650
10418.71 727
10419.67 730
10420.64 803
10421.60 832
10422.57 788
10423.53 804
10424.49 747
10425.46 765
10426.42 667
10427.39 709
10428.35 661
10429.32 589
10430.28 582
10431.24 562
10432.21 507
10433.17 573
10434.14 550
10435.10 551
10436.07 537
10437.03 528
10438.00 545
10438.96 436
10439.93 507
10440.89 542
10441.85 497
10442.82 456
10443.78 484
10444.75 514
10445.71 492
10446.68 514
10447.64 540
10448.61 511
10449.58 479
10450.54 520
10451.51 506
10452.47 500
10453.44 536
10454.40 530
10455.37 558
10456.33 520
10457.30 553
10458.26 504
10459.23 575
10460.20 575
10461.16 567
10462.13 520
10463.09 542
10464.06 507
10465.02 508
10465.99 511
10466.96 478
10467.92 471
10468.89 502
10469.85 510
10470.82 491
10471.79 445
10472.75 493
10473.72 495
10474.69 516
10475.65 528
10476.62 554
10477.59 544
10478.55 530
10479.52 500
10480.48 538
10481.45 540
10482.42 497
10483.38 487
10484.35 451
10485.32 504
10486.29 535
10487.25 511
10488.22 521
10489.19 520
10490.15 518
10491.12 556
10492.09 475
10493.06 502
10494.02 492
10494.99 488
10495.96 488
10496.92 580
10497.89 517
10498.86 503
10499.83 527
10500.79 503
10501.76 479
10502.73 493
10503.70 551
10504.66 513
10505.63 519
10506.60 496
10507.57 502
10508.54 501
10509.50 543
10510.47 500
10511.44 502
10512.41 473
10513.38 539
10514.34 524
10515.31 501
10516.28 487
10517.25 463
10518.22 511
10519.19 484
10520.15 509
10521.12 509
10522.09 516
10523.06 532
10524.03 515
10525.00 470
10525.97 526
10526.94 519
10527.90 499
10528.87 450
10529.84 497
10530.81 520
10531.78 506
10532.75 508
10533.72 476
10534.69 489
10535.66 491
10536.63 531
10537.59 492
10538.56 425
10539.53 478
10540.50 477
10541.47 469
10542.44 435
10543.41 491
10544.38 503
10545.35 510
10546.32 486
10547.29 523
10548.26 484
10549.23 505
10550.20 473
10551.17 449
10552.14 496
10553.11 485
10554.08 523
10555.05 470
10556.02 443
10556.99 502
10557.96 533
10558.93 557
10559.90 508
10560.87 515
10561.84 560
10562.81 545
10563.78 528
10564.75 517
10565.72 583
10566.69 607
10567.66 610
10568.63 558
10569.61 485
10570.58 529
10571.55 499
10572.52 493
10573.49 511
10574.46 496
10575.43 533
10576.40 518
10577.37 489
10578.34 530
10579.32 479
10580.29 487
10581.26 480
10582.23 462
10583.20 512
10584.17 449
10585.14 469
10586.11 444
10587.09 439
10588.06 427
10589.03 455
10590.00 517
10590.97 504
10591.94 506
10592.92 516
10593.89 571
10594.86 511
10595.83 500
10596.80 487
10597.78 504
10598.75 491
10599.72 479
10600.69 499
10601.66 521
10602.64 540
10603.61 454
10604.58 496
10605.55 471
10606.53 487
10607.50 452
10608.47 471
10609.44 490
10610.42 513
10611.39 504
10612.36 492
10613.33 449
10614.31 475
10615.28 429
10616.25 510
10617.23 512
10618.20 470
10619.17 470
10620.15 499
10621.12 506
10622.09 458
10623.06 473
10624.04 501
10625.01 504
10625.98 480
10626.96 481
10627.93 483
10628.90 495
10629.88 482
10630.85 484
10631.83 457
10632.80 526
10633.77 529
10634.75 532
10635.72 536
10636.69 521
10637.67 552
10638.64 504
10639.62 617
10640.59 534
10641.56 540
10642.54 495
10643.51 515
10644.49 516
10645.46 537
10646.43 504
10647.41 512
10648.38 527
10649.36 548
10650.33 518
10651.31 501
10652.28 473
10653.26 450
10654.23 510
10655.20 430
10656.18 440
10657.15 507
10658.13 504
10659.10 478
10660.08 438
10661.05 471
10662.03 448
10663.00 396
10663.98 453
10664.95 494
10665.93 464
10666.90 516
10667.88 452
10668.86 479
10669.83 452
10670.81 452
10671.78 455
10672.76 471
10673.73 466
10674.71 442
10675.68 483
10676.66 496
10677.63 439
10678.61 475
10679.59 466
10680.56 477
10681.54 507
10682.51 509
10683.49 461
10684.47 493
10685.44 503
10686.42 510
10687.39 528
10688.37 470
10689.35 460
10690.32 499
10691.30 468
10692.28 472
10693.25 464
10694.23 485
10695.20 566
10696.18 490
10697.16 453
10698.13 475
10699.11 490
10700.09 485
10701.06 446
10702.04 429
10703.02 427
10704.00 454
10704.97 409
10705.95 427
10706.93 453
10707.90 515
10708.88 475
10709.86 439
10710.83 440
10711.81 462
10712.79 443
10713.77 426
10714.74 425
10715.72 451
10716.70 454
10717.68 463
10718.65 440
10719.63 468
10720.61 407
10721.59 430
10722.57 480
10723.54 448
10724.52 456
10725.50 486
10726.48 462
10727.45 454
10728.43 407
10729.41 423
10730.39 442
10731.37 481
10732.35 446
10733.32 429
10734.30 443
10735.28 475
10736.26 442
10737.24 434
10738.22 442
10739.19 457
10740.17 460
10741.15 449
10742.13 468
10743.11 483
10744.09 455
10745.07 476
10746.04 477
10747.02 432
10748.00 405
10748.98 410
10749.96 457
10750.94 550
10751.92 471
10752.90 421
10753.88 445
10754.86 483
10755.84 404
10756.81 420
10757.79 415
10758.77 396
10759.75 476
10760.73 439
10761.71 441
10762.69 407
10763.67 478
10764.65 443
10765.63 453
10766.61 428
10767.59 440
10768.57 437
10769.55 479
10770.53 442
10771.51 452
10772.49 398
10773.47 424
10774.45 431
10775.43 485
10776.41 470
10777.39 446
10778.37 471
10779.35 479
10780.33 453
10781.31 451
10782.29 481
10783.27 485
10784.25 496
10785.23 407
10786.21 457
10787.20 440
10788.18 444
10789.16 444
10790.14 460
10791.12 482
10792.10 462
10793.08 467
10794.06 451
10795.04 439
10796.02 417
10797.01 447
10797.99 476
10798.97 491
10799.95 535
10800.93 420
10801.91 483
10802.89 413
10803.87 414
10804.86 416
10805.84 441
10806.82 438
10807.80 465
10808.78 468
10809.76 470
10810.75 424
10811.73 500
10812.71 494
10813.69 451
10814.67 459
10815.66 448
10816.64 460
10817.62 460
10818.60 447
10819.58 436
10820.57 443
10821.55 454
10822.53 488
10823.51 430
10824.50 438
10825.48 425
10826.46 450
10827.44 493
10828.43 488
10829.41 447
10830.39 466
10831.37 470
10832.36 432
10833.34 465
10834.32 455
10835.30 479
10836.29 462
10837.27 519
10838.25 459
10839.24 501
10840.22 492
10841.20 453
10842.19 456
10843.17 442
10844.15 439
10845.14 462
10846.12 484
10847.10 477
10848.09 498
10849.07 462
10850.05 510
10851.04 468
10852.02 462
10853.00 488
10853.99 428
10854.97 437
10855.96 473
10856.94 479
10857.92 462
10858.91 479
10859.89 522
10860.88 505
10861.86 516
10862.84 509
10863.83 509
10864.81 435
10865.80 448
10866.78 452
10867.77 488
10868.75 478
10869.73 528
10870.72 525
10871.70 509
10872.69 482
10873.67 462
10874.66 467
10875.64 484
10876.63 456
10877.61 537
10878.60 528
10879.58 503
10880.57 516
10881.55 491
10882.54 484
10883.52 516
10884.51 506
10885.49 538
10886.48 538
10887.46 520
10888.45 535
10889.43 562
10890.42 584
10891.40 581
10892.39 515
10893.37 564
10894.36 570
10895.35 531
10896.33 573
10897.32 505
10898.30 570
10899.29 577
10900.27 540
10901.26 560
10902.25 535
10903.23 555
10904.22 534
10905.20 576
10906.19 539
10907.18 565
10908.16 597
10909.15 553
10910.14 529
10911.12 593
10912.11 634
10913.09 601
10914.08 594
10915.07 606
10916.05 573
10917.04 593
10918.03 592
10919.01 575
10920.00 597
10920.99 588
10921.97 586
10922.96 596
10923.95 566
10924.94 599
10925.92 588
10926.91 577
10927.90 598
10928.88 616
10929.87 645
10930.86 629
10931.85 640
10932.83 602
10933.82 624
10934.81 618
10935.79 581
10936.78 569
10937.77 644
10938.76 624
10939.75 635
10940.73 678
10941.72 630
10942.71 647
10943.70 639
10944.68 657
10945.67 663
10946.66 632
10947.65 656
10948.64 671
10949.62 716
10950.61 682
10951.60 672
10952.59 656
10953.58 741
10954.56 747
10955.55 706
10956.54 819
10957.53 812
10958.52 801
10959.51 840
10960.50 899
10961.48 822
10962.47 809
10963.46 808
10964.45 875
10965.44 827
10966.43 834
10967.42 826
10968.41 725
10969.39 767
10970.38 778
10971.37 679
10972.36 723
10973.35 749
10974.34 710
10975.33 744
10976.32 764
10977.31 755
10978.30 721
10979.29 789
10980.28 730
10981.27 781
10982.26 803
10983.25 805
10984.23 774
10985.22 799
10986.21 749
10987.20 745
10988.19 750
10989.18 814
10990.17 755
10991.16 693
10992.15 751
10993.14 712
10994.13 701
10995.12 757
10996.11 846
10997.10 804
10998.09 906
10999.08 924
11000.08 1033
11001.07 1089
11002.06 1101
11003.05 1083
11004.04 1092
11005.03 1068
11006.02 972
11007.01 980
11008.00 896
11008.99 774
11009.98 815
11010.97 755
11011.96 725
11012.95 717
11013.94 706
11014.94 736
11015.93 650
11016.92 697
11017.91 689
11018.90 722
11019.89 663
11020.88 644
11021.87 670
11022.87 725
11023.86 684
11024.85 733
11025.84 665
11026.83 647
11027.82 666
11028.82 647
11029.81 635
11030.80 667
11031.79 684
11032.78 648
11033.77 633
11034.77 675
11035.76 623
11036.75 700
11037.74 690
11038.73 660
11039.73 621
11040.72 609
11041.71 649
11042.70 703
11043.70 685
11044.69 611
11045.68 663
11046.67 618
11047.67 615
11048.66 587
11049.65 619
11050.64 638
11051.64 615
11052.63 603
11053.62 560
11054.61 580
11055.61 611
11056.60 617
11057.59 591
11058.59 635
11059.58 582
11060.57 584
11061.56 614
11062.56 587
11063.55 570
11064.54 599
11065.54 543
11066.53 559
11067.52 570
11068.52 603
11069.51 591
11070.51 560
11071.50 568
11072.49 563
11073.49 548
11074.48 616
11075.47 570
11076.47 563
11077.46 577
11078.45 573
11079.45 592
11080.44 603
11081.44 601
11082.43 592
11083.43 588
11084.42 593
11085.41 555
11086.41 522
11087.40 623
11088.40 566
11089.39 579
11090.39 582
11091.38 558
11092.37 563
11093.37 609
11094.36 519
11095.36 615
11096.35 558
11097.35 535
11098.34 576
11099.34 558
11100.33 526
11101.33 553
11102.32 551
11103.32 580
11104.31 567
11105.31 590
11106.30 571
11107.30 539
11108.29 504
11109.29 559
11110.28 570
11111.28 580
11112.27 594
11113.27 528
11114.26 529
11115.26 558
11116.26 566
11117.25 520
11118.25 566
11119.24 553
11120.24 574
11121.23 549
11122.23 564
11123.23 588
11124.22 549
11125.22 599
11126.21 570
11127.21 593
11128.21 642
11129.20 627
11130.20 607
11131.20 566
11132.19 592
11133.19 574
11134.18 565
11135.18 629
11136.18 609
11137.17 551
11138.17 559
11139.17 553
11140.16 548
11141.16 533
11142.16 515
11143.15 482
11144.15 502
11145.15 491
11146.14 512
11147.14 560
11148.14 577
11149.14 617
11150.13 581
11151.13 560
11152.13 491
11153.12 491
11154.12 521
11155.12 511
11156.12 551
11157.11 556
11158.11 521
11159.11 493
11160.11 496
11161.10 537
11162.10 500
11163.10 503
11164.10 540
11165.09 492
11166.09 526
11167.09 506
11168.09 477
11169.09 492
11170.08 517
11171.08 510
11172.08 537
11173.08 489
11174.08 502
11175.07 525
11176.07 497
11177.07 505
11178.07 513
11179.07 522
11180.07 492
11181.07 484
11182.06 482
11183.06 490
11184.06 484
11185.06 549
11186.06 505
11187.06 494
11188.06 525
11189.05 485
11190.05 506
11191.05 510
11192.05 476
11193.05 472
11194.05 491
11195.05 523
11196.05 484
11197.05 445
11198.05 438
11199.05 505
11200.05 524
11201.04 479
11202.04 509
11203.04 472
11204.04 468
11205.04 481
11206.04 464
11207.04 402
11208.04 506
11209.04 526
11210.04 508
11211.04 491
11212.04 478
11213.04 530
11214.04 511
11215.04 510
11216.04 516
11217.04 538
11218.04 528
11219.04 478
11220.04 516
11221.04 511
11222.04 494
11223.04 474
11224.04 526
11225.04 498
11226.04 505
11227.04 449
11228.04 485
11229.05 480
11230.05 497
11231.05 484
11232.05 478
11233.05 476
11234.05 467
11235.05 433
11236.05 447
11237.05 444
11238.05 445
11239.05 516
11240.06 510
11241.06 463
11242.06 478
11243.06 490
11244.06 471
11245.06 503
11246.06 458
11247.06 499
11248.07 510
11249.07 508
11250.07 500
11251.07 501
11252.07 489
11253.07 497
11254.08 446
11255.08 454
11256.08 474
11257.08 529
11258.08 523
11259.09 474
11260.09 491
11261.09 477
11262.09 515
11263.09 515
11264.10 470
11265.10 464
11266.10 493
11267.10 495
11268.11 470
11269.11 507
11270.11 472
11271.11 522
11272.12 503
11273.12 514
11274.12 479
11275.12 489
11276.13 500
11277.13 491
11278.13 507
11279.13 489
11280.14 544
11281.14 524
11282.14 539
11283.15 518
11284.15 552
11285.15 530
11286.16 519
11287.16 484
11288.16 469
11289.17 463
11290.17 446
11291.17 470
11292.18 466
11293.18 475
11294.18 522
11295.19 454
11296.19 450
11297.19 483
11298.20 492
11299.20 564
11300.21 538
11301.21 472
11302.21 456
11303.22 467
11304.22 481
11305.23 472
11306.23 490
11307.23 479
11308.24 498
11309.24 503
11310.25 484
11311.25 491
11312.25 538
11313.26 532
11314.26 491
11315.27 506
11316.27 548
11317.28 514
11318.28 513
11319.29 572
11320.29 557
11321.30 551
11322.30 566
11323.31 523
11324.31 490
11325.32 477
11326.32 448
11327.33 429
11328.33 485
11329.34 493
11330.34 483
11331.35 426
11332.35 452
11333.36 489
11334.36 457
11335.37 446
11336.37 424
11337.38 447
11338.38 455
11339.39 454
11340.39 474
11341.40 468
11342.41 491
11343.41 475
11344.42 484
11345.42 419
11346.43 448
11347.44 439
11348.44 470
11349.45 482
11350.45 481
11351.46 483
11352.47 484
11353.47 479
11354.48 447
11355.48 442
11356.49 486
11357.50 470
11358.50 464
11359.51 411
11360.52 436
11361.52 413
11362.53 418
11363.54 431
11364.54 441
11365.55 443
11366.56 484
11367.56 433
11368.57 442
11369.58 427
11370.58 476
11371.59 469
11372.60 405
11373.61 407
11374.61 452
11375.62 459
11376.63 444
11377.63 434
11378.64 437
11379.65 459
11380.66 455
11381.66 428
11382.67 444
11383.68 440
11384.69 486
11385.69 476
11386.70 468
11387.71 421
11388.72 423
11389.72 412
11390.73 426
11391.74 455
11392.75 457
11393.76 469
11394.76 460
11395.77 451
11396.78 446
11397.79 472
11398.80 462
11399.80 420
11400.81 474
11401.82 482
11402.83 457
11403.84 464
11404.85 458
11405.86 446
11406.86 438
11407.87 470
11408.88 429
11409.89 458
11410.90 473
11411.91 486
11412.92 469
11413.92 450
11414.93 434
11415.94 446
11416.95 482
11417.96 433
11418.97 427
11419.98 442
11420.99 426
11422.00 449
11423.01 479
11424.02 456
11425.03 420
11426.03 452
11427.04 480
11428.05 436
11429.06 474
11430.07 514
11431.08 485
11432.09 445
11433.10 417
11434.11 453
11435.12 455
11436.13 456
11437.14 464
11438.15 480
11439.16 478
11440.17 470
11441.18 509
11442.19 475
11443.20 526
11444.21 478
11445.22 504
11446.23 483
11447.24 454
11448.25 498
11449.26 473
11450.27 512
11451.28 451
11452.30 523
11453.31 514
11454.32 465
11455.33 501
11456.34 449
11457.35 508
11458.36 451
11459.37 420
11460.38 438
11461.39 447
11462.40 517
11463.41 469
11464.43 466
11465.44 458
11466.45 523
11467.46 550
11468.47 522
11469.48 464
11470.49 489
11471.50 580
11472.52 497
11473.53 448
11474.54 527
11475.55 483
11476.56 538
11477.57 479
11478.59 501
11479.60 480
11480.61 514
11481.62 535
11482.63 535
11483.65 496
11484.66 514
11485.67 550
11486.68 534
11487.69 532
11488.71 526
11489.72 520
11490.73 493
11491.74 528
11492.75 554
11493.77 487
11494.78 517
11495.79 531
11496.80 558
11497.82 497
11498.83 519
11499.84 502
11500.86 516
11501.87 523
11502.88 541
11503.89 527
11504.91 478
11505.92 505
11506.93 493
11507.95 518
11508.96 556
11509.97 566
11510.98 505
11512.00 552
11513.01 568
11514.02 596
11515.04 586
11516.05 548
11517.06 542
11518.08 588
11519.09 568
11520.11 595
11521.12 553
11522.13 585
11523.15 581
11524.16 558
11525.17 608
11526.19 591
11527.20 623
11528.22 561
11529.23 591
11530.24 547
11531.26 520
11532.27 562
11533.29 591
11534.30 619
11535.31 564
11536.33 607
11537.34 619
11538.36 605
11539.37 589
11540.39 584
11541.40 639
11542.41 602
11543.43 649
11544.44 642
11545.46 621
11546.47 625
11547.49 578
11548.50 596
11549.52 623
11550.53 619
11551.55 640
11552.56 608
11553.58 588
11554.59 668
11555.61 650
11556.62 647
11557.64 634
11558.65 601
11559.67 727
11560.68 719
11561.70 711
11562.72 696
11563.73 691
11564.75 745
11565.76 702
11566.78 614
11567.79 674
11568.81 684
11569.82 679
11570.84 733
11571.86 732
11572.87 728
11573.89 765
11574.90 746
11575.92 740
11576.94 744
11577.95 743
11578.97 794
11579.98 803
11581.00 774
11582.02 737
11583.03 770
11584.05 798
11585.07 815
11586.08 825
11587.10 773
11588.12 809
11589.13 866
11590.15 861
11591.17 849
11592.18 953
11593.20 940
11594.22 981
11595.23 884
11596.25 871
11597.27 904
11598.28 940
11599.30 967
11600.32 1129
11601.34 1112
11602.35 1136
11603.37 1211
11604.39 1243
11605.40 1256
11606.42 1235
11607.44 1290
11608.46 1401
11609.47 1273
11610.49 1209
11611.51 1260
11612.53 1237
11613.54 1261
11614.56 1210
11615.58 1189
11616.60 1285
11617.62 1303
11618.63 1285
11619.65 1246
11620.67 1217
11621.69 1162
11622.71 1276
11623.72 1314
11624.74 1272
11625.76 1337
11626.78 1319
11627.80 1319
11628.82 1393
11629.83 1506
11630.85 1723
11631.87 1937
11632.89 2086
11633.91 2265
11634.93 2532
11635.94 2627
11636.96 2612
11637.98 2520
11639.00 2362
11640.02 2240
11641.04 1982
11642.06 1912
11643.08 1703
11644.10 1541
11645.11 1396
11646.13 1369
11647.15 1211
11648.17 1072
11649.19 1113
11650.21 1208
11651.23 1148
11652.25 1027
11653.27 1058
11654.29 1043
11655.31 1006
11656.33 970
11657.35 987
11658.37 913
11659.39 911
11660.41 891
11661.43 877
11662.45 873
11663.47 871
11664.49 909
11665.51 912
11666.53 883
11667.55 826
11668.57 885
11669.59 880
11670.61 863
11671.63 941
11672.65 877
11673.67 901
11674.69 905
11675.71 855
11676.73 829
11677.75 803
11678.77 842
11679.79 853
11680.81 775
11681.83 745
11682.85 769
11683.87 736
11684.89 738
11685.91 748
11686.93 759
11687.96 769
11688.98 788
11690.00 771
11691.02 779
11692.04 777
11693.06 726
11694.08 735
11695.10 762
11696.13 770
11697.15 730
11698.17 684
11699.19 729
11700.21 741
11701.23 765
11702.25 727
11703.28 792
11704.30 781
11705.32 782
11706.34 746
11707.36 803
11708.38 838
11709.41 808
11710.43 845
11711.45 801
11712.47 772
11713.49 793
11714.52 785
11715.54 790
11716.56 790
11717.58 831
11718.61 833
11719.63 766
11720.65 846
11721.67 815
11722.69 760
11723.72 762
11724.74 711
11725.76 787
11726.78 757
11727.81 705
11728.83 746
11729.85 739
11730.88 763
11731.90 748
11732.92 739
11733.94 774
11734.97 718
11735.99 764
11737.01 697
11738.04 781
11739.06 716
11740.08 659
11741.11 688
11742.13 738
11743.15 777
11744.18 758
11745.20 695
11746.22 782
11747.25 695
11748.27 688
11749.29 691
11750.32 654
11751.34 705
11752.37 744
11753.39 689
11754.41 691
11755.44 722
11756.46 654
11757.49 660
11758.51 666
11759.53 655
11760.56 662
11761.58 684
11762.61 692
11763.63 638
11764.65 600
11765.68 593
11766.70 641
11767.73 590
11768.75 623
11769.78 594
11770.80 614
11771.83 614
11772.85 588
11773.87 617
11774.90 599
11775.92 555
11776.95 654
11777.97 613
11779.00 570
11780.02 570
11781.05 575
11782.07 621
11783.10 613
11784.12 590
11785.15 557
11786.17 574
11787.20 605
11788.23 627
11789.25 613
11790.28 616
11791.30 560
11792.33 561
11793.35 612
11794.38 579
11795.40 578
11796.43 537
11797.46 542
11798.48 553
11799.51 558
11800.53 591
11801.56 541
11802.58 546
11803.61 588
11804.64 551
11805.66 564
11806.69 568
11807.72 559
11808.74 543
11809.77 544
11810.79 492
11811.82 520
11812.85 536
11813.87 502
11814.90 545
11815.93 535
11816.95 563
11817.98 511
11819.01 510
11820.03 517
11821.06 496
11822.09 521
11823.11 458
11824.14 499
11825.17 524
11826.19 550
11827.22 530
11828.25 513
11829.28 550
11830.30 552
11831.33 597
11832.36 575
11833.38 517
11834.41 512
11835.44 549
11836.47 542
11837.49 515
11838.52 534
11839.55 555
11840.58 557
11841.60 511
11842.63 467
11843.66 499
11844.69 529
11845.72 483
11846.74 485
11847.77 493
11848.80 530
11849.83 501
11850.85 510
11851.88 484
11852.91 426
11853.94 538
11854.97 467
11856.00 499
11857.02 486
11858.05 481
11859.08 472
11860.11 509
11861.14 560
11862.17 563
11863.20 516
11864.22 552
11865.25 503
11866.28 495
11867.31 489
11868.34 486
11869.37 449
11870.40 491
11871.43 492
11872.45 524
11873.48 499
11874.51 537
11875.54 512
11876.57 450
11877.60 515
11878.63 463
11879.66 499
11880.69 495
11881.72 480
11882.75 462
11883.78 508
11884.81 531
11885.84 524
11886.86 555
11887.89 492
11888.92 503
11889.95 524
11890.98 572
11892.01 546
11893.04 515
11894.07 526
11895.10 502
11896.13 508
11897.16 531
11898.19 520
11899.22 579
11900.25 536
11901.28 536
11902.31 577
11903.34 589
11904.38 508
11905.41 574
11906.44 598
11907.47 574
11908.50 540
11909.53 542
11910.56 567
11911.59 549
11912.62 594
11913.65 595
11914.68 543
11915.71 540
11916.74 532
11917.77 548
11918.81 608
11919.84 535
11920.87 515
11921.90 515
11922.93 542
11923.96 568
11924.99 503
11926.02 517
11927.06 575
11928.09 566
11929.12 573
11930.15 598
11931.18 590
11932.21 651
11933.24 604
11934.28 618
11935.31 673
11936.34 642
11937.37 588
11938.40 578
11939.43 610
11940.47 627
11941.50 534
11942.53 560
11943.56 491
11944.60 505
11945.63 491
11946.66 461
11947.69 454
11948.72 509
11949.76 503
11950.79 492
11951.82 491
11952.85 516
11953.89 451
11954.92 508
11955.95 484
11956.98 480
11958.02 470
11959.05 502
11960.08 467
11961.12 468
11962.15 473
11963.18 438
11964.21 527
11965.25 534
11966.28 460
11967.31 450
11968.35 471
11969.38 462
11970.41 451
11971.45 501
11972.48 486
11973.51 463
11974.55 438
11975.58 477
11976.61 525
11977.65 468
11978.68 458
11979.71 464
11980.75 553
11981.78 537
11982.82 508
11983.85 465
11984.88 513
11985.92 498
11986.95 445
11987.98 485
11989.02 492
11990.05 476
11991.09 417
11992.12 431
11993.16 464
11994.19 451
11995.22 462
11996.26 473
11997.29 483
11998.33 482
11999.36 492
12000.40 464
12001.43 446
12002.47 471
12003.50 507
12004.53 491
12005.57 445
12006.60 451
12007.64 422
12008.67 459
12009.71 512
12010.74 542
12011.78 504
12012.81 520
12013.85 534
12014.88 514
12015.92 469
12016.95 508
12017.99 468
12019.03 522
12020.06 515
12021.10 456
12022.13 467
12023.17 498
12024.20 515
12025.24 501
12026.27 483
12027.31 517
12028.35 508
12029.38 502
12030.42 514
12031.45 484
12032.49 544
12033.53 544
12034.56 495
12035.60 507
12036.63 543
12037.67 556
12038.71 521
12039.74 451
12040.78 453
12041.81 514
12042.85 539
12043.89 546
12044.92 529
12045.96 509
12047.00 504
12048.03 489
12049.07 519
12050.11 512
12051.14 505
12052.18 543
12053.22 508
12054.25 507
12055.29 489
12056.33 497
12057.36 535
12058.40 525
12059.44 503
12060.48 523
12061.51 529
12062.55 501
12063.59 497
12064.62 512
12065.66 528
12066.70 488
12067.74 440
12068.77 499
12069.81 488
12070.85 500
12071.89 510
12072.93 491
12073.96 488
12075.00 493
12076.04 470
12077.08 527
12078.11 521
12079.15 487
12080.19 515
12081.23 520
12082.27 499
12083.30 503
12084.34 504
12085.38 481
12086.42 467
12087.46 489
12088.50 542
12089.53 505
12090.57 510
12091.61 518
12092.65 478
12093.69 478
12094.73 527
12095.77 474
12096.80 495
12097.84 531
12098.88 493
12099.92 580
12100.96 534
12102.00 542
12103.04 576
12104.08 595
12105.12 564
12106.15 556
12107.19 538
12108.23 526
12109.27 540
12110.31 560
12111.35 533
12112.39 459
12113.43 536
12114.47 501
12115.51 524
12116.55 492
12117.59 489
12118.63 472
12119.67 482
12120.71 475
12121.75 471
12122.79 481
12123.83 418
12124.87 446
12125.91 452
12126.95 433
12127.99 440
12129.03 444
12130.07 437
12131.11 446
12132.15 459
12133.19 438
12134.23 440
12135.27 462
12136.31 443
12137.35 461
12138.39 492
12139.43 472
12140.47 420
12141.51 405
12142.55 447
12143.59 427
12144.63 450
12145.67 462
12146.71 437
12147.75 450
12148.80 401
12149.84 447
12150.88 409
12151.92 421
12152.96 458
12154.00 414
12155.04 462
12156.08 462
12157.12 430
12158.17 412
12159.21 437
12160.25 433
12161.29 416
12162.33 414
12163.37 384
12164.42 409
12165.46 400
12166.50 403
12167.54 449
12168.58 471
12169.62 442
12170.67 408
12171.71 405
12172.75 455
12173.79 446
12174.83 496
12175.88 486
12176.92 428
12177.96 423
12179.00 435
12180.04 404
12181.09 414
12182.13 432
12183.17 411
12184.21 395
12185.26 421
12186.30 395
12187.34 434
12188.38 421
12189.43 440
12190.47 408
12191.51 386
12192.56 412
12193.60 404
12194.64 434
12195.68 463
12196.73 431
12197.77 421
12198.81 393
12199.86 425
12200.90 414
12201.94 419
12202.99 400
12204.03 441
12205.07 420
12206.12 410
12207.16 433
12208.20 440
12209.25 407
12210.29 408
12211.33 448
12212.38 431
12213.42 398
12214.46 394
12215.51 430
12216.55 416
12217.60 431
12218.64 370
12219.68 386
12220.73 403
12221.77 416
12222.82 432
12223.86 417
12224.90 375
12225.95 455
12226.99 433
12228.04 405
12229.08 399
12230.13 408
12231.17 413
12232.22 408
12233.26 410
12234.30 449
12235.35 433
12236.39 400
12237.44 402
12238.48 381
12239.53 431
12240.57 412
12241.62 459
12242.66 433
12243.71 476
12244.75 481
12245.80 461
12246.84 461
12247.89 464
12248.93 448
12249.98 406
12251.02 430
12252.07 449
12253.12 395
12254.16 475
12255.21 425
12256.25 424
12257.30 458
12258.34 416
12259.39 425
12260.43 397
12261.48 425
12262.53 418
12263.57 411
12264.62 381
12265.66 385
12266.71 377
12267.76 369
12268.80 443
12269.85 435
12270.89 405
12271.94 439
12272.99 434
12274.03 355
12275.08 401
12276.13 392
12277.17 372
12278.22 372
12279.26 387
12280.31 400
12281.36 406
12282.40 478
12283.45 407
12284.50 346
12285.55 394
12286.59 389
12287.64 415
12288.69 364
12289.73 337
12290.78 405
12291.83 406
12292.87 406
12293.92 342
12294.97 391
12296.02 373
12297.06 353
12298.11 376
12299.16 386
12300.20 371
12301.25 371
12302.30 387
12303.35 385
12304.40 350
12305.44 387
12306.49 453
12307.54 389
12308.59 360
12309.63 357
12310.68 393
12311.73 348
12312.78 368
12313.83 367
12314.87 378
12315.92 338
12316.97 363
12318.02 361
12319.07 409
12320.11 358
12321.16 357
12322.21 413
12323.26 359
12324.31 355
12325.36 374
12326.40 390
12327.45 369
12328.50 415
12329.55 398
12330.60 448
12331.65 386
12332.70 395
12333.75 373
12334.79 334
12335.84 332
12336.89 363
12337.94 377
12338.99 369
12340.04 427
12341.09 410
12342.14 380
12343.19 329
12344.24 326
12345.29 387
12346.34 366
12347.39 364
12348.43 384
12349.48 388
12350.53 423
12351.58 392
12352.63 357
12353.68 382
12354.73 355
12355.78 371
12356.83 361
12357.88 360
12358.93 367
12359.98 357
12361.03 328
12362.08 366
12363.13 368
12364.18 377
12365.23 351
12366.28 360
12367.33 407
12368.38 410
12369.43 382
12370.48 360
12371.53 401
12372.58 409
12373.64 390
12374.69 328
12375.74 349
12376.79 411
12377.84 424
12378.89 347
12379.94 377
12380.99 349
12382.04 399
12383.09 372
12384.14 343
12385.19 361
12386.25 366
12387.30 358
12388.35 338
12389.40 365
12390.45 374
12391.50 391
12392.55 362
12393.60 383
12394.66 401
12395.71 387
12396.76 372
12397.81 363
12398.86 375
12399.91 402
12400.97 394
12402.02 370
12403.07 363
12404.12 373
12405.17 405
12406.22 369
12407.28 368
12408.33 345
12409.38 351
12410.43 335
12411.49 364
12412.54 394
12413.59 370
12414.64 380
12415.69 370
12416.75 383
12417.80 405
12418.85 441
12419.90 377
12420.96 381
12422.01 360
12423.06 372
12424.11 393
12425.17 392
12426.22 411
12427.27 374
12428.33 353
12429.38 388
12430.43 402
12431.48 354
12432.54 371
12433.59 361
12434.64 365
12435.70 361
12436.75 389
12437.80 398
12438.86 402
12439.91 397
12440.96 436
12442.02 393
12443.07 346
12444.12 400
12445.18 399
12446.23 375
12447.29 382
12448.34 397
12449.39 403
12450.45 350
12451.50 354
12452.55 382
12453.61 371
12454.66 397
12455.72 396
12456.77 403
12457.82 363
12458.88 406
12459.93 376
12460.99 368
12462.04 394
12463.10 403
12464.15 388
12465.20 447
12466.26 441
12467.31 407
12468.37 413
12469.42 348
12470.48 365
12471.53 373
12472.59 406
12473.64 400
12474.70 438
12475.75 422
12476.81 415
12477.86 432
12478.92 440
12479.97 442
12481.03 456
12482.08 472
12483.14 425
12484.19 419
12485.25 442
12486.30 473
12487.36 488
12488.41 523
12489.47 509
12490.52 522
12491.58 563
12492.64 608
12493.69 639
12494.75 630
12495.80 629
12496.86 664
12497.91 699
12498.97 682
12500.03 707
12501.08 740
12502.14 652
12503.19 605
12504.25 626
12505.31 616
12506.36 541
12507.42 508
12508.48 519
12509.53 487
12510.59 444
12511.64 452
12512.70 471
12513.76 434
12514.81 421
12515.87 453
12516.93 482
12517.98 449
12519.04 430
12520.10 404
12521.15 389
12522.21 384
12523.27 410
12524.33 433
12525.38 431
12526.44 426
12527.50 459
12528.55 437
12529.61 402
12530.67 401
12531.72 399
12532.78 483
12533.84 439
12534.90 489
12535.95 470
12537.01 489
12538.07 467
12539.13 434
12540.18 404
12541.24 417
12542.30 441
12543.36 381
12544.42 392
12545.47 390
12546.53 399
12547.59 437
12548.65 419
12549.71 396
12550.76 420
12551.82 414
12552.88 438
12553.94 460
12555.00 399
12556.05 404
12557.11 391
12558.17 445
12559.23 475
12560.29 390
12561.35 408
12562.40 500
12563.46 434
12564.52 425
12565.58 435
12566.64 472
12567.70 465
12568.76 455
12569.82 478
12570.88 422
12571.93 472
12572.99 578
12574.05 567
12575.11 580
12576.17 600
12577.23 633
12578.29 670
12579.35 620
12580.41 601
12581.47 638
12582.53 638
12583.59 523
12584.65 549
12585.70 499
12586.76 484
12587.82 487
12588.88 454
12589.94 461
12591.00 433
12592.06 455
12593.12 472
12594.18 463
12595.24 453
12596.30 440
12597.36 463
12598.42 431
12599.48 403
12600.54 390
12601.60 459
12602.66 429
12603.72 446
12604.78 439
12605.84 403
12606.90 447
12607.97 466
12609.03 433
12610.09 453
12611.15 429
12612.21 427
12613.27 426
12614.33 436
12615.39 446
12616.45 407
12617.51 471
12618.57 431
12619.63 430
12620.69 447
12621.76 449
12622.82 476
12623.88 424
12624.94 452
12626.00 421
12627.06 436
12628.12 419
12629.18 425
12630.25 403
12631.31 360
12632.37 401
12633.43 388
12634.49 410
12635.55 390
12636.62 391
12637.68 397
12638.74 411
12639.80 414
12640.86 417
12641.92 408
12642.99 391
12644.05 406
12645.11 392
12646.17 419
12647.23 390
12648.30 438
12649.36 420
12650.42 430
12651.48 429
12652.55 470
12653.61 484
12654.67 454
12655.73 415
12656.80 451
12657.86 459
12658.92 470
12659.98 463
12661.05 467
12662.11 489
12663.17 482
12664.23 475
12665.30 467
12666.36 445
12667.42 410
12668.49 483
12669.55 452
12670.61 386
12671.68 400
12672.74 430
12673.80 435
12674.87 439
12675.93 451
12676.99 442
12678.06 414
12679.12 386
12680.18 407
12681.25 405
12682.31 419
12683.37 405
12684.44 394
12685.50 407
12686.57 448
12687.63 415
12688.69 413
12689.76 437
12690.82 378
12691.88 415
12692.95 421
12694.01 422
12695.08 425
12696.14 385
12697.21 401
12698.27 462
12699.33 403
12700.40 426
12701.46 374
12702.53 373
12703.59 391
12704.66 402
12705.72 434
12706.79 460
12707.85 467
12708.92 432
12709.98 444
12711.04 409
12712.11 380
12713.17 408
12714.24 382
12715.30 383
12716.37 402
12717.43 399
12718.50 383
12719.56 383
12720.63 420
12721.70 430
12722.76 437
12723.83 422
12724.89 375
12725.96 390
12727.02 367
12728.09 431
12729.15 443
12730.22 462
12731.28 433
12732.35 398
12733.42 424
12734.48 405
12735.55 390
12736.61 439
12737.68 403
12738.75 384
12739.81 404
12740.88 400
12741.94 397
12743.01 380
12744.08 378
12745.14 410
12746.21 351
12747.28 357
12748.34 373
12749.41 377
12750.47 368
12751.54 383
12752.61 361
12753.67 357
12754.74 363
12755.81 367
12756.87 356
12757.94 382
12759.01 387
12760.07 320
12761.14 340
12762.21 340
12763.28 354
12764.34 354
12765.41 322
12766.48 333
12767.54 368
12768.61 354
12769.68 378
12770.75 382
12771.81 371
12772.88 330
12773.95 332
12775.02 345
12776.08 372
12777.15 342
12778.22 326
12779.29 332
12780.35 336
12781.42 307
12782.49 322
12783.56 316
12784.63 348
12785.69 356
12786.76 350
12787.83 398
12788.90 319
12789.97 295
12791.03 333
12792.10 311
12793.17 342
12794.24 342
12795.31 344
12796.38 327
12797.44 351
12798.51 316
12799.58 297
12800.65 318
12801.72 355
12802.79 320
12803.86 329
12804.92 308
12805.99 358
12807.06 349
12808.13 287
12809.20 297
12810.27 331
12811.34 330
12812.41 320
12813.48 325
12814.55 327
12815.61 335
12816.68 357
12817.75 319
12818.82 374
12819.89 334
12820.96 338
12822.03 331
12823.10 338
12824.17 336
12825.24 305
12826.31 314
12827.38 367
12828.45 303
12829.52 310
12830.59 309
12831.66 345
12832.73 352
12833.80 299
12834.87 316
12835.94 315
12837.01 324
12838.08 333
12839.15 297
12840.22 302
12841.29 312
12842.36 297
12843.43 288
12844.50 310
12845.57 323
12846.64 285
12847.71 307
12848.78 310
12849.85 307
12850.92 272
12851.99 295
12853.06 286
12854.14 325
12855.21 324
12856.28 287
12857.35 345
12858.42 346
12859.49 340
12860.56 332
12861.63 317
12862.70 321
12863.77 326
12864.85 290
12865.92 352
12866.99 330
12868.06 333
12869.13 342
12870.20 311
12871.27 314
12872.35 299
12873.42 356
12874.49 323
12875.56 304
12876.63 317
12877.70 323
12878.78 292
12879.85 329
12880.92 321
12881.99 325
12883.06 315
12884.14 281
12885.21 267
12886.28 307
12887.35 305
12888.43 290
12889.50 313
12890.57 270
12891.64 283
12892.71 343
12893.79 311
12894.86 304
12895.93 292
12897.00 326
12898.08 302
12899.15 294
12900.22 281
12901.30 299
12902.37 287
12903.44 337
12904.51 299
12905.59 282
12906.66 319
12907.73 260
12908.81 292
12909.88 301
12910.95 319
12912.03 296
12913.10 341
12914.17 341
12915.25 297
12916.32 282
12917.39 268
12918.47 275
12919.54 317
12920.61 308
12921.69 310
12922.76 290
12923.83 317
12924.91 319
12925.98 302
12927.06 314
12928.13 332
12929.20 286
12930.28 291
12931.35 292
12932.43 333
12933.50 319
12934.57 282
12935.65 260
12936.72 288
12937.80 345
12938.87 315
12939.95 315
12941.02 331
12942.09 351
12943.17 310
12944.24 316
12945.32 291
12946.39 325
12947.47 324
12948.54 267
12949.62 301
12950.69 264
12951.77 292
12952.84 289
12953.92 287
12954.99 331
12956.07 305
12957.14 325
12958.22 310
12959.29 289
12960.37 287
12961.44 287
12962.52 305
12963.59 272
12964.67 313
12965.74 303
12966.82 278
12967.90 287
12968.97 268
12970.05 256
12971.12 276
12972.20 286
12973.27 307
12974.35 346
12975.43 321
12976.50 302
12977.58 287
12978.65 337
12979.73 330
12980.81 325
12981.88 297
12982.96 313
12984.03 304
12985.11 312
12986.19 371
12987.26 311
12988.34 317
12989.42 355
12990.49 312
12991.57 316
12992.65 317
12993.72 302
12994.80 280
12995.88 302
12996.95 355
12998.03 324
12999.11 309
13000.18 318
13001.26 321
13002.34 349
13003.41 298
13004.49 326
13005.57 360
13006.65 340
13007.72 329
13008.80 360
13009.88 365
13010.95 331
13012.03 335
13013.11 305
13014.19 336
13015.26 340
13016.34 287
13017.42 294
13018.50 285
13019.58 325
13020.65 298
13021.73 301
13022.81 315
13023.89 327
13024.96 308
13026.04 344
13027.12 338
13028.20 307
13029.28 331
13030.35 324
13031.43 330
13032.51 336
13033.59 325
13034.67 314
13035.75 367
13036.82 346
13037.90 347
13038.98 331
13040.06 328
13041.14 300
13042.22 345
13043.30 334
13044.37 339
13045.45 365
13046.53 380
13047.61 376
13048.69 347
13049.77 393
13050.85 345
13051.93 377
13053.01 352
13054.09 377
13055.16 392
13056.24 324
13057.32 310
13058.40 320
13059.48 329
13060.56 332
13061.64 347
13062.72 338
13063.80 279
13064.88 317
13065.96 330
13067.04 324
13068.12 321
13069.20 331
13070.28 328
13071.36 318
13072.44 289
13073.52 299
13074.60 307
13075.68 344
13076.76 333
13077.84 337
13078.92 330
13080.00 330
13081.08 356
13082.16 389
13083.24 340
13084.32 362
13085.40 360
13086.48 367
13087.56 325
13088.64 316
13089.72 367
13090.80 345
13091.88 312
13092.96 305
13094.05 316
13095.13 310
13096.21 330
13097.29 333
13098.37 349
13099.45 352
13100.53 304
13101.61 336
13102.69 314
13103.77 308
13104.86 344
13105.94 365
13107.02 320
13108.10 309
13109.18 307
13110.26 322
13111.34 307
13112.43 313
13113.51 324
13114.59 316
13115.67 305
13116.75 318
13117.83 343
13118.92 307
13120.00 308
13121.08 319
13122.16 291
13123.24 285
13124.33 316
13125.41 299
13126.49 300
13127.57 304
13128.65 306
13129.74 318
13130.82 330
13131.90 315
13132.98 319
13134.07 332
13135.15 348
13136.23 314
13137.31 286
13138.40 336
13139.48 327
13140.56 332
13141.64 311
13142.73 350
13143.81 332
13144.89 322
13145.98 298
13147.06 328
13148.14 347
13149.23 285
13150.31 301
13151.39 288
13152.47 337
13153.56 353
13154.64 326
13155.72 303
13156.81 360
13157.89 298
13158.97 278
13160.06 282
13161.14 286
13162.23 309
13163.31 319
13164.39 315
13165.48 321
13166.56 338
13167.64 287
13168.73 313
13169.81 311
13170.90 317
13171.98 302
13173.06 303
13174.15 319
13175.23 320
13176.32 312
13177.40 313
13178.48 284
13179.57 288
13180.65 296
13181.74 290
13182.82 304
13183.91 343
13184.99 307
13186.08 317
13187.16 330
13188.25 269
13189.33 288
13190.42 287
13191.50 296
13192.58 308
13193.67 302
13194.75 314
13195.84 261
13196.92 304
13198.01 283
13199.09 281
13200.18 310
13201.27 301
13202.35 317
13203.44 334
13204.52 314
13205.61 280
13206.69 311
13207.78 296
13208.86 293
13209.95 296
13211.03 324
13212.12 284
13213.21 302
13214.29 359
13215.38 305
13216.46 296
13217.55 240
13218.63 278
13219.72 284
13220.81 292
13221.89 304
13222.98 294
13224.07 290
13225.15 306
13226.24 315
13227.32 292
13228.41 285
13229.50 306
13230.58 293
13231.67 281
13232.76 289
13233.84 263
13234.93 311
13236.02 302
13237.10 352
13238.19 310
13239.28 303
13240.36 302
13241.45 346
13242.54 362
13243.62 305
13244.71 315
13245.80 279
13246.89 338
13247.97 318
13249.06 314
13250.15 309
13251.23 331
13252.32 327
13253.41 344
13254.50 322
13255.58 321
13256.67 302
13257.76 273
13258.85 356
13259.93 311
13261.02 356
13262.11 282
13263.20 318
13264.28 340
13265.37 345
13266.46 352
13267.55 364
13268.64 320
13269.72 320
13270.81 319
13271.90 305
13272.99 344
13274.08 351
13275.17 317
13276.25 324
13277.34 370
13278.43 365
13279.52 318
13280.61 325
13281.70 336
13282.78 304
13283.87 306
13284.96 312
13286.05 360
13287.14 363
13288.23 315
13289.32 364
13290.41 390
13291.49 388
13292.58 319
13293.67 341
13294.76 335
13295.85 364
13296.94 347
13298.03 333
13299.12 313
13300.21 361
13301.30 385
13302.39 351
13303.48 339
13304.57 351
13305.66 360
13306.74 369
13307.83 312
13308.92 364
13310.01 387
13311.10 369
13312.19 341
13313.28 331
13314.37 330
13315.46 348
13316.55 364
13317.64 359
13318.73 380
13319.82 360
13320.91 351
13322.00 354
13323.09 342
13324.18 371
13325.27 328
13326.36 359
13327.45 374
13328.55 342
13329.64 381
13330.73 356
13331.82 361
13332.91 359
13334.00 347
13335.09 354
13336.18 391
13337.27 374
13338.36 353
13339.45 347
13340.54 366
13341.63 345
13342.73 344
13343.82 315
13344.91 323
13346.00 375
13347.09 389
13348.18 379
13349.27 394
13350.36 364
13351.46 373
13352.55 346
13353.64 350
13354.73 345
13355.82 379
13356.91 336
13358.00 406
13359.10 356
13360.19 387
13361.28 388
13362.37 391
13363.46 400
13364.56 383
13365.65 438
13366.74 436
13367.83 458
13368.92 420
13370.02 363
13371.11 395
13372.20 413
13373.29 361
13374.38 391
13375.48 416
13376.57 380
13377.66 367
13378.75 408
13379.85 403
13380.94 323
13382.03 389
13383.13 399
13384.22 390
13385.31 372
13386.40 367
13387.50 338
13388.59 317
13389.68 303
13390.78 316
13391.87 296
13392.96 339
13394.05 347
13395.15 360
13396.24 311
13397.33 316
13398.43 358
13399.52 362
13400.61 338
13401.71 318
13402.80 314
13403.89 343
13404.99 360
13406.08 344
13407.18 344
13408.27 355
13409.36 333
13410.46 353
13411.55 332
13412.64 317
13413.74 369
13414.83 344
13415.93 296
13417.02 359
13418.12 367
13419.21 329
13420.30 341
13421.40 334
13422.49 333
13423.59 338
13424.68 314
13425.78 340
13426.87 360
13427.96 337
13429.06 358
13430.15 320
13431.25 303
13432.34 305
13433.44 312
13434.53 320
13435.63 328
13436.72 341
13437.82 330
13438.91 294
13440.01 347
13441.10 328
13442.20 377
13443.29 364
13444.39 329
13445.48 303
13446.58 342
13447.67 316
13448.77 339
13449.86 360
13450.96 356
13452.06 362
13453.15 343
13454.25 316
13455.34 404
13456.44 344
13457.53 330
13458.63 347
13459.73 376
13460.82 385
13461.92 373
13463.01 348
13464.11 362
13465.20 368
13466.30 388
13467.40 362
13468.49 360
13469.59 402
13470.69 370
13471.78 342
13472.88 351
13473.98 362
13475.07 402
13476.17 374
13477.26 364
13478.36 347
13479.46 313
13480.55 346
13481.65 333
13482.75 386
13483.84 380
13484.94 369
13486.04 376
13487.14 363
13488.23 403
13489.33 367
13490.43 386
13491.52 405
13492.62 408
13493.72 397
13494.82 369
13495.91 419
13497.01 415
13498.11 416
13499.20 389
13500.30 399
13501.40 428
13502.50 426
13503.60 431
13504.69 425
13505.79 407
13506.89 488
13507.99 438
13509.08 423
13510.18 436
13511.28 402
13512.38 358
13513.48 378
13514.57 392
13515.67 345
13516.77 363
13517.87 367
13518.97 384
13520.06 386
13521.16 353
13522.26 336
13523.36 323
13524.46 339
13525.56 358
13526.66 346
13527.75 319
13528.85 385
13529.95 353
13531.05 349
13532.15 342
13533.25 358
13534.35 314
13535.45 356
13536.54 375
13537.64 331
13538.74 291
13539.84 354
13540.94 367
13542.04 317
13543.14 324
13544.24 363
13545.34 414
13546.44 364
13547.54 274
13548.64 310
13549.74 348
13550.83 352
13551.93 331
13553.03 329
13554.13 327
13555.23 361
13556.33 336
13557.43 346
13558.53 334
13559.63 308
13560.73 324
13561.83 347
13562.93 321
13564.03 279
13565.13 310
13566.23 324
13567.33 308
13568.43 322
13569.53 336
13570.63 333
13571.73 338
13572.84 355
13573.94 310
13575.04 302
13576.14 325
13577.24 326
13578.34 316
13579.44 327
13580.54 339
13581.64 355
13582.74 329
13583.84 316
13584.94 344
13586.04 339
13587.14 336
13588.25 304
13589.35 328
13590.45 292
13591.55 316
13592.65 326
13593.75 352
13594.85 341
13595.95 318
13597.06 298
13598.16 303
13599.26 321
13600.36 273
13601.46 294
13602.56 370
13603.67 334
13604.77 288
13605.87 314
13606.97 327
13608.07 348
13609.17 336
13610.28 316
13611.38 308
13612.48 322
13613.58 315
13614.68 318
13615.79 321
13616.89 348
13617.99 365
13619.09 372
13620.20 313
13621.30 292
13622.40 291
13623.50 325
13624.61 296
13625.71 297
13626.81 336
13627.91 313
13629.02 359
13630.12 327
13631.22 297
13632.33 308
13633.43 355
13634.53 341
13635.63 354
13636.74 329
13637.84 297
13638.94 333
13640.05 324
13641.15 322
13642.25 354
13643.36 359
13644.46 341
13645.56 339
13646.67 337
13647.77 316
13648.87 323
13649.98 325
13651.08 352
13652.18 344
13653.29 318
13654.39 317
13655.50 322
13656.60 357
13657.70 349
13658.81 299
13659.91 325
13661.02 356
13662.12 322
13663.22 292
13664.33 316
13665.43 333
13666.54 289
13667.64 341
13668.74 310
13669.85 323
13670.95 276
13672.06 312
13673.16 355
13674.27 319
13675.37 320
13676.48 313
13677.58 286
13678.69 308
13679.79 302
13680.90 302
13682.00 350
13683.10 333
13684.21 319
13685.31 295
13686.42 320
13687.52 310
13688.63 318
13689.74 347
13690.84 341
13691.95 344
13693.05 335
13694.16 320
13695.26 335
13696.37 335
13697.47 340
13698.58 369
13699.68 309
13700.79 306
13701.90 324
13703.00 310
13704.11 332
13705.21 340
13706.32 313
13707.42 331
13708.53 374
13709.64 320
13710.74 325
13711.85 363
13712.95 347
13714.06 358
13715.17 351
13716.27 332
13717.38 356
13718.49 357
13719.59 346
13720.70 348
13721.81 306
13722.91 355
13724.02 381
13725.12 385
13726.23 414
13727.34 360
13728.44 346
13729.55 319
13730.66 395
13731.77 381
13732.87 352
13733.98 350
13735.09 401
13736.19 377
13737.30 355
13738.41 401
13739.51 400
13740.62 412
13741.73 358
13742.84 384
13743.94 374
13745.05 421
13746.16 408
13747.27 432
13748.37 374
13749.48 378
13750.59 372
13751.70 405
13752.80 393
13753.91 448
13755.02 407
13756.13 403
13757.24 403
13758.34 416
13759.45 445
13760.56 451
13761.67 461
13762.78 450
13763.88 442
13764.99 445
13766.10 415
13767.21 490
13768.32 532
13769.43 535
13770.53 535
13771.64 545
13772.75 572
13773.86 548
13774.97 559
13776.08 568
13777.19 569
13778.29 554
13779.40 550
13780.51 556
13781.62 521
13782.73 518
13783.84 501
13784.95 452
13786.06 483
13787.17 446
13788.28 413
13789.38 432
13790.49 403
13791.60 392
13792.71 381
13793.82 406
13794.93 404
13796.04 373
13797.15 390
13798.26 380
13799.37 398
13800.48 382
13801.59 365
13802.70 386
13803.81 415
13804.92 402
13806.03 431
13807.14 327
13808.25 330
13809.36 352
13810.47 330
13811.58 360
13812.69 373
13813.80 374
13814.91 372
13816.02 330
13817.13 320
13818.24 359
13819.35 373
13820.46 362
13821.57 362
13822.68 341
13823.79 322
13824.90 315
13826.01 359
13827.12 335
13828.24 343
13829.35 340
13830.46 333
13831.57 357
13832.68 348
13833.79 333
13834.90 308
13836.01 329
13837.12 382
13838.23 332
13839.35 380
13840.46 330
13841.57 344
13842.68 357
13843.79 355
13844.90 355
13846.01 310
13847.13 349
13848.24 385
13849.35 384
13850.46 332
13851.57 348
13852.68 352
13853.80 370
13854.91 366
13856.02 358
13857.13 377
13858.24 368
13859.36 345
13860.47 369
13861.58 354
13862.69 347
13863.80 368
13864.92 366
13866.03 411
13867.14 413
13868.25 365
13869.37 366
13870.48 345
13871.59 401
13872.70 357
13873.82 376
13874.93 329
13876.04 324
13877.15 356
13878.27 355
13879.38 350
13880.49 347
13881.61 386
13882.72 391
13883.83 368
13884.94 381
13886.06 340
13887.17 354
13888.28 343
13889.40 351
13890.51 389
13891.62 379
13892.74 408
13893.85 356
13894.96 369
13896.08 385
13897.19 327
13898.30 330
13899.42 373
13900.53 393
13901.65 371
13902.76 369
13903.87 347
13904.99 312
13906.10 334
13907.21 357
13908.33 348
13909.44 366
13910.56 393
13911.67 354
13912.79 336
13913.90 356
13915.01 305
13916.13 364
13917.24 341
13918.36 352
13919.47 350
13920.59 295
13921.70 324
13922.81 307
13923.93 365
13925.04 341
13926.16 337
13927.27 334
13928.39 339
13929.50 370
13930.62 352
13931.73 322
13932.85 315
13933.96 341
13935.08 351
13936.19 319
13937.31 318
13938.42 319
13939.54 367
13940.65 368
13941.77 339
13942.88 357
13944.00 336
13945.12 345
13946.23 326
13947.35 326
13948.46 357
13949.58 312
13950.69 285
13951.81 290
13952.93 313
13954.04 308
13955.16 270
13956.27 310
13957.39 290
13958.50 304
13959.62 341
13960.74 323
13961.85 325
13962.97 299
13964.09 316
13965.20 315
13966.32 287
13967.43 290
13968.55 275
13969.67 274
13970.78 317
13971.90 332
13973.02 312
13974.13 328
13975.25 257
13976.37 330
13977.48 333
13978.60 317
13979.72 331
13980.83 342
13981.95 307
13983.07 280
13984.19 353
13985.30 305
13986.42 292
13987.54 306
13988.65 289
13989.77 325
13990.89 333
13992.01 341
13993.12 323
13994.24 300
13995.36 295
13996.48 336
13997.59 322
13998.71 301
13999.83 304
14000.95 306
14002.06 314
14003.18 306
14004.30 296
14005.42 317
14006.54 319
14007.65 303
14008.77 323
14009.89 309
14011.01 282
14012.13 323
14013.24 330
14014.36 334
14015.48 321
14016.60 354
14017.72 306
14018.84 316
14019.95 294
14021.07 299
14022.19 324
14023.31 320
14024.43 310
14025.55 333
14026.67 292
14027.79 298
14028.90 317
14030.02 337
14031.14 350
14032.26 291
14033.38 355
14034.50 324
14035.62 346
14036.74 301
14037.86 313
14038.98 326
14040.09 358
14041.21 400
14042.33 334
14043.45 325
14044.57 308
14045.69 305
14046.81 331
14047.93 330
14049.05 339
14050.17 312
14051.29 284
14052.41 321
14053.53 325
14054.65 323
14055.77 334
14056.89 308
14058.01 314
14059.13 298
14060.25 339
14061.37 335
14062.49 346
14063.61 349
14064.73 384
14065.85 373
14066.97 365
14068.09 333
14069.21 331
14070.33 347
14071.45 358
14072.57 364
14073.69 369
14074.81 348
14075.94 326
14077.06 333
14078.18 347
14079.30 356
14080.42 345
14081.54 383
14082.66 392
14083.78 393
14084.90 408
14086.02 381
14087.14 406
14088.27 414
14089.39 381
14090.51 369
14091.63 425
14092.75 379
14093.87 400
14094.99 420
14096.12 447
14097.24 483
14098.36 458
14099.48 462
14100.60 409
14101.72 435
14102.85 477
14103.97 431
14105.09 397
14106.21 375
14107.33 413
14108.46 445
14109.58 421
14110.70 387
14111.82 387
14112.94 382
14114.07 389
14115.19 391
14116.31 374
14117.43 330
14118.56 352
14119.68 359
14120.80 329
14121.92 358
14123.05 361
14124.17 373
14125.29 369
14126.41 346
14127.54 328
14128.66 309
14129.78 358
14130.90 343
14132.03 319
14133.15 324
14134.27 316
14135.40 351
14136.52 330
14137.64 342
14138.77 332
14139.89 349
14141.01 353
14142.14 318
14143.26 321
14144.38 342
14145.51 390
14146.63 345
14147.75 349
14148.88 350
14150.00 306
14151.12 327
14152.25 321
14153.37 309
14154.50 325
14155.62 315
14156.74 356
14157.87 350
14158.99 336
14160.12 305
14161.24 323
14162.36 319
14163.49 304
14164.61 333
14165.74 349
14166.86 339
14167.99 336
14169.11 330
14170.23 342
14171.36 359
14172.48 362
14173.61 333
14174.73 291
14175.86 304
14176.98 336
14178.11 296
14179.23 287
14180.36 309
14181.48 290
14182.61 315
14183.73 310
14184.86 311
14185.98 314
14187.11 324
14188.23 311
14189.36 302
14190.48 339
14191.61 321
14192.73 293
14193.86 349
14194.98 320
14196.11 276
14197.24 252
14198.36 280
14199.49 311
14200.61 281
14201.74 272
14202.86 327
14203.99 341
14205.12 313
14206.24 286
14207.37 278
14208.49 309
14209.62 301
14210.75 266
14211.87 314
14213.00 277
14214.12 283
14215.25 300
14216.38 321
14217.50 290
14218.63 298
14219.76 285
14220.88 300
14222.01 333
14223.14 316
14224.26 318
14225.39 312
14226.52 298
14227.64 301
14228.77 321
14229.90 264
14231.02 274
14232.15 298
14233.28 297
14234.40 286
14235.53 318
14236.66 332
14237.78 328
14238.91 319
14240.04 289
14241.17 290
14242.29 301
14243.42 270
14244.55 301
14245.68 298
14246.80 331
14247.93 290
14249.06 283
14250.19 313
14251.31 298
14252.44 266
14253.57 240
14254.70 264
14255.83 279
14256.95 273
14258.08 292
14259.21 298
14260.34 267
14261.47 266
14262.59 269
14263.72 292
14264.85 305
14265.98 269
14267.11 266
14268.23 262
14269.36 283
14270.49 250
14271.62 297
14272.75 278
14273.88 270
14275.01 298
14276.13 271
14277.26 270
14278.39 323
14279.52 284
14280.65 268
14281.78 252
14282.91 280
14284.04 260
14285.17 258
14286.29 266
14287.42 269
14288.55 256
14289.68 274
14290.81 269
14291.94 249
14293.07 267
14294.20 274
14295.33 270
14296.46 278
14297.59 255
14298.72 261
14299.85 276
14300.98 256
14302.11 304
14303.24 271
14304.37 254
14305.50 252
14306.63 238
14307.76 262
14308.89 264
14310.02 268
14311.15 278
14312.28 266
14313.41 237
14314.54 259
14315.67 284
14316.80 244
14317.93 258
14319.06 268
14320.19 244
14321.32 257
14322.45 287
14323.58 266
14324.71 280
14325.84 267
14326.97 260
14328.10 272
14329.23 305
14330.36 283
14331.49 267
14332.63 262
14333.76 245
14334.89 245
14336.02 270
14337.15 264
14338.28 243
14339.41 268
14340.54 254
14341.67 251
14342.81 260
14343.94 261
14345.07 271
14346.20 266
14347.33 257
14348.46 256
14349.59 261
14350.73 287
14351.86 248
14352.99 249
14354.12 230
14355.25 275
14356.39 258
14357.52 243
14358.65 292
14359.78 281
14360.91 289
14362.05 279
14363.18 300
14364.31 260
14365.44 288
14366.57 280
14367.71 298
14368.84 233
14369.97 268
14371.10 267
14372.24 276
14373.37 295
14374.50 286
14375.63 250
14376.77 264
14377.90 263
14379.03 252
14380.16 278
14381.30 278
14382.43 264
14383.56 286
14384.70 306
14385.83 262
14386.96 257
14388.10 248
14389.23 282
14390.36 264
14391.49 260
14392.63 287
14393.76 284
14394.89 279
14396.03 302
14397.16 288
14398.30 268
14399.43 263
14400.56 278
14401.70 286
14402.83 274
14403.96 274
14405.10 298
14406.23 306
14407.37 265
14408.50 272
14409.63 267
14410.77 282
14411.90 292
14413.04 307
14414.17 324
14415.30 298
14416.44 264
14417.57 301
14418.71 276
14419.84 288
14420.98 308
14422.11 336
14423.24 297
14424.38 281
14425.51 287
14426.65 279
14427.78 274
14428.92 291
14430.05 268
14431.19 316
14432.32 308
14433.46 303
14434.59 306
14435.73 327
14436.86 303
14438.00 338
14439.13 336
14440.27 315
14441.40 356
14442.54 324
14443.67 333
14444.81 326
14445.94 310
14447.08 355
14448.21 352
14449.35 319
14450.49 377
14451.62 359
14452.76 363
14453.89 363
14455.03 342
14456.16 351
14457.30 375
14458.44 355
14459.57 374
14460.71 402
14461.84 349
14462.98 360
14464.12 345
14465.25 415
14466.39 393
14467.52 413
14468.66 414
14469.80 426
14470.93 435
14472.07 471
14473.21 415
14474.34 408
14475.48 456
14476.62 479
14477.75 457
14478.89 446
14480.03 484
14481.16 518
14482.30 465
14483.44 479
14484.57 439
14485.71 429
14486.85 436
14487.98 452
14489.12 410
14490.26 371
14491.40 373
14492.53 363
14493.67 378
14494.81 368
14495.94 331
14497.08 332
14498.22 367
14499.36 346
14500.49 365
14501.63 349
14502.77 334
14503.91 328
14505.05 358
14506.18 375
14507.32 362
14508.46 325
14509.60 330
14510.73 317
14511.87 278
14513.01 308
14514.15 335
14515.29 351
14516.43 304
14517.56 294
14518.70 318
14519.84 334
14520.98 307
14522.12 300
14523.25 312
14524.39 281
14525.53 304
14526.67 294
14527.81 308
14528.95 307
14530.09 295
14531.23 274
14532.36 274
14533.50 293
14534.64 253
14535.78 263
14536.92 266
14538.06 291
14539.20 277
14540.34 246
14541.48 321
14542.62 302
14543.75 281
14544.89 262
14546.03 297
14547.17 295
14548.31 287
14549.45 284
14550.59 278
14551.73 309
14552.87 306
14554.01 280
14555.15 264
14556.29 297
14557.43 283
14558.57 284
14559.71 287
14560.85 322
14561.99 289
14563.13 266
14564.27 266
14565.41 280
14566.55 280
14567.69 279
14568.83 283
14569.97 283
14571.11 314
14572.25 291
14573.39 269
14574.53 265
14575.67 283
14576.81 299
14577.95 292
14579.09 274
14580.23 237
14581.37 254
14582.52 281
14583.66 271
14584.80 261
14585.94 302
14587.08 294
14588.22 295
14589.36 315
14590.50 272
14591.64 259
14592.78 265
14593.93 277
14595.07 270
14596.21 292
14597.35 275
14598.49 310
14599.63 303
14600.77 291
14601.92 275
14603.06 296
14604.20 255
14605.34 305
14606.48 323
14607.62 332
14608.77 302
14609.91 281
14611.05 270
14612.19 304
14613.33 289
14614.47 280
14615.62 263
14616.76 283
14617.90 301
14619.04 289
14620.19 296
14621.33 289
14622.47 324
14623.61 287
14624.76 302
14625.90 294
14627.04 275
14628.18 278
14629.33 295
14630.47 294
14631.61 284
14632.75 282
14633.90 295
14635.04 291
14636.18 295
14637.32 308
14638.47 325
14639.61 297
14640.75 306
14641.90 318
14643.04 285
14644.18 289
14645.33 287
14646.47 295
14647.61 285
14648.76 271
14649.90 298
14651.04 319
14652.19 279
14653.33 266
14654.47 275
14655.62 278
14656.76 277
14657.90 242
14659.05 232
14660.19 263
14661.34 279
14662.48 261
14663.62 258
14664.77 243
14665.91 272
14667.06 267
14668.20 276
14669.34 244
14670.49 255
14671.63 244
14672.78 272
14673.92 243
14675.07 257
14676.21 271
14677.35 276
14678.50 230
14679.64 264
14680.79 244
14681.93 274
14683.08 255
14684.22 265
14685.37 255
14686.51 247
14687.66 257
14688.80 277
14689.95 256
14691.09 254
14692.24 246
14693.38 272
14694.53 263
14695.67 255
14696.82 249
14697.96 242
14699.11 251
14700.25 247
14701.40 247
14702.54 231
14703.69 256
14704.84 259
14705.98 263
14707.13 267
14708.27 269
14709.42 242
14710.56 251
14711.71 239
14712.86 233
14714.00 243
14715.15 262
14716.29 244
14717.44 246
14718.59 259
14719.73 247
14720.88 247
14722.02 207
14723.17 221
14724.32 266
14725.46 227
14726.61 253
14727.76 258
14728.90 258
14730.05 255
14731.20 243
14732.34 249
14733.49 248
14734.64 245
14735.78 276
14736.93 238
14738.08 239
14739.22 276
14740.37 267
14741.52 265
14742.66 274
14743.81 269
14744.96 252
14746.11 264
14747.25 278
14748.40 254
14749.55 206
14750.69 252
14751.84 265
14752.99 275
14754.14 257
14755.28 230
14756.43 267
14757.58 249
14758.73 239
14759.87 221
14761.02 268
14762.17 273
14763.32 268
14764.47 274
14765.61 253
14766.76 277
14767.91 293
14769.06 245
14770.21 248
14771.35 285
14772.50 289
14773.65 283
14774.80 312
14775.95 301
14777.10 293
14778.24 280
14779.39 310
14780.54 295
14781.69 293
14782.84 312
14783.99 297
14785.14 296
14786.28 311
14787.43 332
14788.58 282
14789.73 325
14790.88 316
14792.03 359
14793.18 318
14794.33 320
14795.48 338
14796.62 347
14797.77 338
14798.92 311
14800.07 314
14801.22 312
14802.37 350
14803.52 352
14804.67 322
14805.82 330
14806.97 296
14808.12 298
14809.27 298
14810.42 308
14811.57 269
14812.72 295
14813.87 273
14815.02 276
14816.17 263
14817.32 235
14818.47 270
14819.62 267
14820.77 263
14821.92 246
14823.07 240
14824.22 241
14825.37 241
14826.52 245
14827.67 260
14828.82 258
14829.97 291
14831.12 296
14832.27 275
14833.42 274
14834.57 274
14835.72 243
14836.87 237
14838.02 249
14839.17 239
14840.33 271
14841.48 235
14842.63 224
14843.78 207
14844.93 232
14846.08 221
14847.23 208
14848.38 241
14849.53 246
14850.68 212
14851.84 217
14852.99 207
14854.14 234
14855.29 224
14856.44 213
14857.59 231
14858.74 248
14859.90 264
14861.05 230
14862.20 268
14863.35 221
14864.50 212
14865.65 200
14866.81 215
14867.96 230
14869.11 215
14870.26 233
14871.41 249
14872.57 254
14873.72 231
14874.87 193
14876.02 206
14877.18 214
14878.33 203
14879.48 242
14880.63 237
14881.79 261
14882.94 234
14884.09 223
14885.24 198
14886.40 233
14887.55 219
14888.70 209
14889.85 233
14891.01 204
14892.16 254
14893.31 255
14894.47 245
14895.62 241
14896.77 231
14897.92 253
14899.08 226
14900.23 227
14901.38 243
14902.54 242
14903.69 230
14904.84 224
14906.00 259
14907.15 230
14908.30 223
14909.46 238
14910.61 201
14911.76 213
14912.92 238
14914.07 235
14915.23 229
14916.38 218
14917.53 192
14918.69 244
14919.84 231
14921.00 221
14922.15 224
14923.30 236
14924.46 206
14925.61 213
14926.77 217
14927.92 173
14929.07 213
14930.23 200
14931.38 246
14932.54 236
14933.69 242
14934.85 256
14936.00 217
14937.16 237
14938.31 223
14939.46 209
14940.62 255
14941.77 259
14942.93 192
14944.08 217
14945.24 243
14946.39 247
14947.55 237
14948.70 237
14949.86 226
14951.01 257
14952.17 233
14953.32 249
14954.48 223
14955.63 225
14956.79 230
14957.95 237
14959.10 213
14960.26 226
14961.41 246
14962.57 222
14963.72 228
14964.88 217
14966.03 203
14967.19 188
14968.35 229
14969.50 253
14970.66 234
14971.81 255
14972.97 216
14974.13 246
14975.28 246
14976.44 233
14977.59 204
14978.75 213
14979.91 216
14981.06 189
14982.22 195
14983.38 198
14984.53 201
14985.69 213
14986.85 169
14988.00 221
14989.16 213
14990.32 216
14991.47 200
14992.63 229
14993.79 192
14994.94 182
14996.10 198
14997.26 180
14998.41 210
14999.57 202
15000.73 226
15001.88 207
15003.04 230
15004.20 215
15005.36 191
15006.51 221
15007.67 220
15008.83 213
15009.99 201
15011.14 186
15012.30 205
15013.46 198
15014.62 212
15015.77 212
15016.93 205
15018.09 222
15019.25 200
15020.40 186
15021.56 219
15022.72 263
15023.88 213
15025.04 184
15026.19 183
15027.35 213
15028.51 196
15029.67 216
15030.83 238
15031.98 201
15033.14 188
15034.30 186
15035.46 221
15036.62 212
15037.78 221
15038.94 200
15040.09 233
15041.25 243
15042.41 196
15043.57 202
15044.73 237
15045.89 217
15047.05 206
15048.21 205
15049.36 191
15050.52 192
15051.68 190
15052.84 176
15054.00 172
15055.16 180
15056.32 187
15057.48 193
15058.64 194
15059.80 211
15060.96 198
15062.12 211
15063.27 195
15064.43 197
15065.59 208
15066.75 195
15067.91 167
15069.07 191
15070.23 204
15071.39 202
15072.55 204
15073.71 180
15074.87 172
15076.03 184
15077.19 183
15078.35 202
15079.51 200
15080.67 220
15081.83 202
15082.99 180
15084.15 183
15085.31 180
15086.47 204
15087.63 192
15088.79 186
15089.96 191
15091.12 156
15092.28 196
15093.44 151
15094.60 176
15095.76 223
15096.92 204
15098.08 200
15099.24 180
15100.40 188
15101.56 181
15102.72 188
15103.88 188
15105.05 188
15106.21 181
15107.37 206
15108.53 200
15109.69 178
15110.85 174
15112.01 158
15113.17 169
15114.34 191
15115.50 154
15116.66 176
15117.82 189
15118.98 196
15120.14 174
15121.31 167
15122.47 177
15123.63 172
15124.79 195
15125.95 176
15127.11 197
15128.28 204
15129.44 195
15130.60 189
15131.76 179
15132.93 225
15134.09 202
15135.25 174
15136.41 195
15137.57 203
15138.74 177
15139.90 172
15141.06 180
15142.22 190
15143.39 182
15144.55 185
15145.71 187
15146.87 166
15148.04 165
15149.20 186
15150.36 190
15151.53 199
15152.69 183
15153.85 156
15155.01 199
15156.18 163
15157.34 156
15158.50 150
15159.67 187
15160.83 185
15161.99 161
15163.16 164
15164.32 183
15165.48 175
15166.65 178
15167.81 188
15168.97 176
15170.14 161
15171.30 181
15172.47 188
15173.63 178
15174.79 174
15175.96 185
15177.12 183
15178.28 174
15179.45 179
15180.61 192
15181.78 191
15182.94 199
15184.10 185
15185.27 199
15186.43 226
15187.60 182
15188.76 211
15189.93 218
15191.09 194
15192.25 189
15193.42 185
15194.58 185
15195.75 200
15196.91 199
15198.08 207
15199.24 190
15200.41 167
15201.57 191
15202.74 181
15203.90 169
15205.07 166
15206.23 188
15207.40 212
15208.56 184
15209.73 202
15210.89 217
15212.06 184
15213.22 179
15214.39 153
15215.55 173
15216.72 161
15217.88 190
15219.05 195
15220.22 201
15221.38 187
15222.55 202
15223.71 198
15224.88 179
15226.04 163
15227.21 180
15228.37 191
15229.54 155
15230.71 171
15231.87 189
15233.04 190
15234.20 173
15235.37 194
15236.54 180
15237.70 190
15238.87 182
15240.04 175
15241.20 193
15242.37 184
15243.53 190
15244.70 200
15245.87 165
15247.03 185
15248.20 178
15249.37 199
15250.53 195
15251.70 152
15252.87 136
15254.03 138
15255.20 158
15256.37 201
15257.54 191
15258.70 155
15259.87 177
15261.04 209
15262.20 214
15263.37 167
15264.54 174
15265.71 191
15266.87 184
15268.04 177
15269.21 174
15270.37 162
15271.54 174
15272.71 167
15273.88 166
15275.05 161
15276.21 182
15277.38 195
15278.55 195
15279.72 182
15280.88 162
15282.05 199
15283.22 189
15284.39 159
15285.56 184
15286.72 155
15287.89 158
15289.06 166
15290.23 184
15291.40 192
15292.56 193
15293.73 172
15294.90 180
15296.07 195
15297.24 209
15298.41 172
15299.58 202
15300.74 168
15301.91 205
15303.08 190
15304.25 198
15305.42 180
15306.59 204
15307.76 190
15308.93 170
15310.09 154
15311.26 182
15312.43 174
15313.60 189
15314.77 181
15315.94 185
15317.11 191
15318.28 172
15319.45 194
15320.62 205
15321.79 198
15322.96 171
15324.13 199
15325.30 192
15326.46 168
15327.63 189
15328.80 183
15329.97 169
15331.14 190
15332.31 190
15333.48 176
15334.65 149
15335.82 162
15336.99 189
15338.16 181
15339.33 192
15340.50 223
15341.67 200
15342.84 179
15344.01 176
15345.18 176
15346.35 180
15347.53 161
15348.70 191
15349.87 177
15351.04 146
15352.21 195
15353.38 181
15354.55 185
15355.72 164
15356.89 179
15358.06 164
15359.23 172
15360.40 157
15361.57 161
15362.74 149
15363.92 145
15365.09 173
15366.26 194
15367.43 188
15368.60 187
15369.77 182
15370.94 193
15372.11 163
15373.29 153
15374.46 181
15375.63 168
15376.80 190
15377.97 167
15379.14 139
15380.31 155
15381.49 174
15382.66 166
15383.83 175
15385.00 192
15386.17 210
15387.35 191
15388.52 178
15389.69 177
15390.86 158
15392.03 187
15393.21 151
15394.38 175
15395.55 173
15396.72 178
15397.89 174
15399.07 168
15400.24 162
15401.41 192
15402.58 170
15403.76 189
15404.93 191
15406.10 182
15407.28 193
15408.45 201
15409.62 203
15410.79 196
15411.97 191
15413.14 186
15414.31 196
15415.49 162
15416.66 198
15417.83 169
15419.00 152
15420.18 163
15421.35 178
15422.52 208
15423.70 183
15424.87 156
15426.04 174
15427.22 179
15428.39 179
15429.56 152
15430.74 162
15431.91 195
15433.09 183
15434.26 188
15435.43 158
15436.61 167
15437.78 191
15438.95 172
15440.13 175
15441.30 155
15442.48 162
15443.65 174
15444.82 181
15446.00 168
15447.17 157
15448.35 158
15449.52 208
15450.70 176
15451.87 147
15453.04 150
15454.22 175
15455.39 178
15456.57 172
15457.74 152
15458.92 168
15460.09 196
15461.27 203
15462.44 163
15463.62 151
15464.79 190
15465.97 161
15467.14 202
15468.32 168
15469.49 168
15470.67 169
15471.84 166
15473.02 160
15474.19 168
15475.37 173
15476.54 177
15477.72 212
15478.89 196
15480.07 208
15481.24 199
15482.42 218
15483.60 187
15484.77 158
15485.95 146
15487.12 172
15488.30 166
15489.47 168
15490.65 176
15491.83 184
15493.00 185
15494.18 198
15495.35 167
15496.53 163
15497.71 186
15498.88 195
15500.06 208
15501.24 160
15502.41 182
15503.59 189
15504.76 205
15505.94 184
15507.12 164
15508.29 178
15509.47 166
15510.65 188
15511.82 174
15513.00 193
15514.18 197
15515.35 186
15516.53 177
15517.71 175
15518.88 172
15520.06 194
15521.24 158
15522.42 165
15523.59 159
15524.77 154
15525.95 171
15527.12 168
15528.30 168
15529.48 158
15530.66 177
15531.83 149
15533.01 191
15534.19 168
15535.37 149
15536.54 169
15537.72 190
15538.90 175
15540.08 182
15541.25 176
15542.43 189
15543.61 209
15544.79 185
15545.97 180
15547.14 168
15548.32 156
15549.50 145
15550.68 186
15551.86 177
15553.04 181
15554.21 173
15555.39 168
15556.57 176
15557.75 171
15558.93 175
15560.11 185
15561.28 176
15562.46 180
15563.64 150
15564.82 164
15566.00 195
15567.18 183
15568.36 188
15569.54 193
15570.71 192
15571.89 188
15573.07 189
15574.25 153
15575.43 177
15576.61 188
15577.79 179
15578.97 172
15580.15 210
15581.33 171
15582.51 194
15583.69 192
15584.86 213
15586.04 174
15587.22 203
15588.40 201
15589.58 178
15590.76 202
15591.94 192
15593.12 179
15594.30 183
15595.48 215
15596.66 204
15597.84 175
15599.02 167
15600.20 183
15601.38 209
15602.56 206
15603.74 164
15604.92 189
15606.10 186
15607.28 184
15608.46 187
15609.64 204
15610.82 197
15612.00 217
15613.18 204
15614.37 197
15615.55 201
15616.73 204
15617.91 210
15619.09 196
15620.27 182
15621.45 173
15622.63 187
15623.81 192
15624.99 197
15626.17 195
15627.35 198
15628.54 212
15629.72 199
15630.90 220
15632.08 181
15633.26 193
15634.44 208
15635.62 222
15636.80 202
15637.99 212
15639.17 202
15640.35 204
15641.53 192
15642.71 194
15643.89 225
15645.08 189
15646.26 255
15647.44 187
15648.62 214
15649.80 202
15650.98 232
15652.17 219
15653.35 212
15654.53 206
15655.71 209
15656.90 222
15658.08 218
15659.26 234
15660.44 209
15661.62 227
15662.81 230
15663.99 242
15665.17 202
15666.35 224
15667.54 260
15668.72 230
15669.90 235
15671.08 207
15672.27 229
15673.45 243
15674.63 264
15675.82 238
15677.00 236
15678.18 220
15679.37 235
15680.55 220
15681.73 221
15682.91 234
15684.10 242
15685.28 212
15686.46 246
15687.65 220
15688.83 264
15690.01 221
15691.20 224
15692.38 255
15693.57 238
15694.75 254
15695.93 276
15697.12 272
15698.30 267
15699.48 245
15700.67 266
15701.85 251
15703.04 228
15704.22 237
15705.40 246
15706.59 262
15707.77 253
15708.96 254
15710.14 253
15711.32 282
15712.51 253
15713.69 288
15714.88 303
15716.06 291
15717.25 306
15718.43 281
15719.61 290
15720.80 302
15721.98 330
15723.17 272
15724.35 280
15725.54 293
15726.72 312
15727.91 329
15729.09 298
15730.28 268
15731.46 259
15732.65 302
15733.83 266
15735.02 272
15736.20 290
15737.39 306
15738.57 300
15739.76 282
15740.94 257
15742.13 244
15743.32 267
15744.50 268
15745.69 262
15746.87 269
15748.06 267
15749.24 265
15750.43 283
15751.61 300
15752.80 255
15753.99 287
15755.17 266
15756.36 255
15757.54 249
15758.73 249
15759.92 244
15761.10 278
15762.29 262
15763.47 252
15764.66 290
15765.85 276
15767.03 253
15768.22 251
15769.41 223
15770.59 224
15771.78 228
15772.97 237
15774.15 208
15775.34 241
15776.53 219
15777.71 255
15778.90 237
15780.09 214
15781.27 219
15782.46 252
15783.65 215
15784.83 230
15786.02 250
15787.21 209
15788.40 233
15789.58 270
15790.77 245
15791.96 206
15793.14 231
15794.33 237
15795.52 244
15796.71 196
15797.89 242
15799.08 242
15800.27 226
15801.46 170
15802.64 223
15803.83 223
15805.02 212
15806.21 207
15807.40 202
15808.58 225
15809.77 211
15810.96 192
15812.15 199
15813.34 189
15814.52 185
15815.71 207
15816.90 214
15818.09 194
15819.28 211
15820.47 211
15821.65 215
15822.84 229
15824.03 237
15825.22 252
15826.41 212
15827.60 211
15828.79 242
15829.97 208
15831.16 226
15832.35 196
15833.54 221
15834.73 191
15835.92 229
15837.11 204
15838.30 212
15839.49 196
15840.67 216
15841.86 211
15843.05 203
15844.24 239
15845.43 210
15846.62 225
15847.81 254
15849.00 245
15850.19 233
15851.38 228
15852.57 201
15853.76 226
15854.95 197
15856.14 226
15857.33 193
15858.52 186
15859.71 218
15860.90 222
15862.09 215
15863.28 212
15864.47 212
15865.66 215
15866.85 206
15868.04 196
15869.23 178
15870.42 208
15871.61 206
15872.80 191
15873.99 200
15875.18 214
15876.37 226
15877.56 192
15878.75 192
15879.94 173
15881.13 198
15882.32 205
15883.51 219
15884.70 214
15885.89 191
15887.08 177
15888.28 195
15889.47 216
15890.66 192
15891.85 202
15893.04 209
15894.23 200
15895.42 189
15896.61 210
15897.80 230
15899.00 193
15900.19 195
15901.38 199
15902.57 244
15903.76 234
15904.95 217
15906.14 181
15907.34 189
15908.53 175
15909.72 184
15910.91 194
15912.10 190
15913.30 199
15914.49 212
15915.68 236
15916.87 200
15918.06 218
15919.26 200
15920.45 212
15921.64 209
15922.83 209
15924.02 205
15925.22 212
15926.41 211
15927.60 175
15928.79 170
15929.99 204
15931.18 183
15932.37 161
15933.56 198
15934.76 216
15935.95 213
15937.14 220
15938.33 168
15939.53 192
15940.72 208
15941.91 221
15943.11 196
15944.30 159
15945.49 167
15946.69 168
15947.88 175
15949.07 191
15950.26 180
15951.46 185
15952.65 186
15953.84 167
15955.04 181
15956.23 194
15957.43 161
15958.62 176
15959.81 188
15961.01 191
15962.20 201
15963.39 170
15964.59 174
15965.78 183
15966.97 179
15968.17 153
15969.36 176
15970.56 197
15971.75 164
15972.94 170
15974.14 201
15975.33 199
15976.53 159
15977.72 176
15978.92 166
15980.11 178
15981.30 168
15982.50 166
15983.69 175
15984.89 163
15986.08 175
15987.28 162
15988.47 185
15989.67 161
15990.86 166
15992.06 166
15993.25 173
15994.45 152
15995.64 148
15996.84 153
15998.03 164
15999.23 175
16000.42 169
16001.62 157
16002.81 191
16004.01 154
16005.20 182
16006.40 159
16007.59 162
16008.79 194
16009.98 167
16011.18 150
16012.38 156
16013.57 173
16014.77 180
16015.96 170
16017.16 128
16018.35 154
16019.55 151
16020.75 166
16021.94 179
16023.14 151
16024.33 147
16025.53 152
16026.73 146
16027.92 163
16029.12 180
16030.31 166
16031.51 182
16032.71 173
16033.90 158
16035.10 138
16036.30 146
16037.49 175
16038.69 142
16039.89 143
16041.08 156
16042.28 150
16043.48 145
16044.67 156
16045.87 156
16047.07 171
16048.26 160
16049.46 176
16050.66 161
16051.85 168
16053.05 139
16054.25 154
16055.45 168
16056.64 171
16057.84 151
16059.04 185
16060.23 150
16061.43 175
16062.63 172
16063.83 145
16065.02 145
16066.22 164
16067.42 179
16068.62 161
16069.82 173
16071.01 146
16072.21 151
16073.41 151
16074.61 150
16075.80 173
16077.00 187
16078.20 166
16079.40 146
16080.60 158
16081.79 164
16082.99 154
16084.19 134
16085.39 156
16086.59 138
16087.79 154
16088.98 140
16090.18 149
16091.38 155
16092.58 170
16093.78 146
16094.98 155
16096.18 134
16097.37 121
16098.57 163
16099.77 186
16100.97 140
16102.17 159
16103.37 159
16104.57 158
16105.77 159
16106.97 147
16108.17 170
16109.36 173
16110.56 178
16111.76 171
16112.96 154
16114.16 141
16115.36 157
16116.56 151
16117.76 140
16118.96 143
16120.16 162
16121.36 184
16122.56 136
16123.76 136
16124.96 128
16126.16 153
16127.36 154
16128.56 149
16129.76 157
16130.96 151
16132.16 170
16133.36 146
16134.56 137
16135.76 158
16136.96 162
16138.16 167
16139.36 152
16140.56 192
16141.76 159
16142.96 133
16144.16 159
16145.36 155
16146.56 150
16147.76 178
16148.96 171
16150.16 159
16151.36 152
16152.57 143
16153.77 158
16154.97 167
16156.17 159
16157.37 159
16158.57 147
16159.77 175
16160.97 164
16162.17 165
16163.37 146
16164.58 154
16165.78 159
16166.98 173
16168.18 162
16169.38 157
16170.58 175
16171.78 185
16172.99 162
16174.19 171
16175.39 158
16176.59 152
16177.79 156
16178.99 145
16180.20 138
16181.40 162
16182.60 162
16183.80 163
16185.00 197
16186.21 175
16187.41 167
16188.61 154
16189.81 173
16191.02 131
16192.22 147
16193.42 169
16194.62 156
16195.82 172
16197.03 179
16198.23 182
16199.43 166
16200.63 139
16201.84 190
16203.04 166
16204.24 138
16205.45 128
16206.65 138
16207.85 140
16209.05 149
16210.26 164
16211.46 169
16212.66 150
16213.87 163
16215.07 145
16216.27 188
16217.48 163
16218.68 172
16219.88 188
16221.09 190
16222.29 169
16223.49 176
16224.70 195
16225.90 171
16227.10 167
16228.31 171
16229.51 188
16230.71 167
16231.92 168
16233.12 195
16234.33 156
16235.53 162
16236.73 183
16237.94 177
16239.14 162
16240.35 164
16241.55 169
16242.75 162
16243.96 160
16245.16 154
16246.37 149
16247.57 157
16248.78 163
16249.98 191
16251.18 189
16252.39 183
16253.59 147
16254.80 135
16256.00 152
16257.21 162
16258.41 147
16259.62 184
16260.82 191
16262.03 194
16263.23 212
16264.44 195
16265.64 187
16266.85 179
16268.05 170
16269.26 179
16270.46 175
16271.67 176
16272.87 179
16274.08 190
16275.28 182
16276.49 170
16277.69 190
16278.90 169
16280.11 152
16281.31 181
16282.52 179
16283.72 178
16284.93 167
16286.13 157
16287.34 194
16288.55 205
16289.75 202
16290.96 207
16292.16 171
16293.37 185
16294.58 158
16295.78 167
16296.99 178
16298.19 171
16299.40 183
16300.61 178
16301.81 193
16303.02 207
16304.23 201
16305.43 194
16306.64 209
16307.85 195
16309.05 234
16310.26 212
16311.47 206
16312.67 205
16313.88 194
16315.09 205
16316.29 184
16317.50 181
16318.71 174
16319.91 235
16321.12 195
16322.33 198
16323.54 188
16324.74 177
16325.95 196
16327.16 169
16328.36 181
16329.57 168
16330.78 187
16331.99 190
16333.19 193
16334.40 201
16335.61 134
16336.82 161
16338.02 186
16339.23 169
16340.44 170
16341.65 181
16342.86 198
16344.06 173
16345.27 207
16346.48 179
16347.69 163
16348.90 161
16350.10 174
16351.31 172
16352.52 160
16353.73 180
16354.94 164
16356.15 178
16357.35 155
16358.56 192
16359.77 157
16360.98 167
16362.19 159
16363.40 154
16364.61 158
16365.81 147
16367.02 164
16368.23 138
16369.44 163
16370.65 147
16371.86 173
16373.07 174
16374.28 162
16375.49 145
16376.69 154
16377.90 161
16379.11 165
16380.32 137
16381.53 157
16382.74 147
16383.95 177
16385.16 179
16386.37 147
16387.58 151
16388.79 179
16390.00 181
16391.21 143
16392.42 156
16393.63 156
16394.84 151
16396.05 154
16397.26 178
16398.47 155
16399.68 162
16400.89 153
16402.10 172
16403.31 175
16404.52 158
16405.73 161
16406.94 158
16408.15 159
16409.36 151
16410.57 152
16411.78 149
16412.99 157
16414.20 162
16415.41 168
16416.62 154
16417.83 179
16419.04 166
16420.25 152
16421.46 143
16422.68 142
16423.89 124
16425.10 167
16426.31 173
16427.52 133
16428.73 181
16429.94 179
16431.15 163
16432.36 140
16433.57 173
16434.79 142
16436.00 183
16437.21 154
16438.42 142
16439.63 131
16440.84 182
16442.05 171
16443.27 147
16444.48 162
16445.69 152
16446.90 173
16448.11 177
16449.33 159
16450.54 140
16451.75 153
16452.96 149
16454.17 157
16455.39 156
16456.60 144
16457.81 159
16459.02 156
16460.23 127
16461.45 130
16462.66 136
16463.87 150
16465.08 148
16466.30 147
16467.51 157
16468.72 164
16469.93 169
16471.15 177
16472.36 168
16473.57 131
16474.78 128
16476.00 169
16477.21 154
16478.42 184
16479.64 157
16480.85 156
16482.06 139
16483.27 141
16484.49 123
16485.70 145
16486.91 153
16488.13 139
16489.34 147
16490.55 155
16491.77 136
16492.98 165
16494.19 154
16495.41 136
16496.62 140
16497.84 161
16499.05 162
16500.26 175
16501.48 147
16502.69 123
16503.90 127
16505.12 122
16506.33 132
16507.55 135
16508.76 159
16509.97 135
16511.19 140
16512.40 151
16513.62 147
16514.83 147
16516.04 142
16517.26 147
16518.47 158
16519.69 170
16520.90 156
16522.12 152
16523.33 145
16524.55 169
16525.76 155
16526.98 167
16528.19 161
16529.40 140
16530.62 145
16531.83 160
16533.05 151
16534.26 154
16535.48 179
16536.69 159
16537.91 141
16539.12 168
16540.34 136
16541.56 170
16542.77 137
16543.99 149
16545.20 139
16546.42 136
16547.63 135
16548.85 132
16550.06 117
16551.28 131
16552.49 126
16553.71 144
16554.93 151
16556.14 136
16557.36 144
16558.57 159
16559.79 144
16561.00 148
16562.22 142
16563.44 131
16564.65 134
16565.87 133
16567.09 148
16568.30 156
16569.52 126
16570.73 134
16571.95 132
16573.17 141
16574.38 148
16575.60 148
16576.82 131
16578.03 144
16579.25 154
16580.47 144
16581.68 130
16582.90 130
16584.12 147
16585.33 137
16586.55 170
16587.77 160
16588.98 148
16590.20 162
16591.42 156
16592.64 133
16593.85 131
16595.07 144
16596.29 164
16597.50 160
16598.72 144
16599.94 143
16601.16 166
16602.37 156
16603.59 142
16604.81 164
16606.03 157
16607.24 152
16608.46 153
16609.68 146
16610.90 156
16612.12 146
16613.33 143
16614.55 140
16615.77 141
16616.99 137
16618.20 131
16619.42 138
16620.64 123
16621.86 133
16623.08 139
16624.30 149
16625.51 146
16626.73 163
16627.95 132
16629.17 146
16630.39 120
16631.61 123
16632.83 132
16634.04 155
16635.26 154
16636.48 131
16637.70 154
16638.92 132
16640.14 124
16641.36 147
16642.58 123
16643.79 152
16645.01 170
16646.23 155
16647.45 140
16648.67 133
16649.89 130
16651.11 127
16652.33 171
16653.55 134
16654.77 124
16655.99 123
16657.21 137
16658.43 147
16659.65 152
16660.86 140
16662.08 130
16663.30 145
16664.52 132
16665.74 151
16666.96 143
16668.18 172
16669.40 128
16670.62 132
16671.84 132
16673.06 137
16674.28 136
16675.50 123
16676.72 135
16677.94 146
16679.16 156
16680.38 172
16681.61 136
16682.83 150
16684.05 150
16685.27 157
16686.49 132
16687.71 141
16688.93 146
16690.15 141
16691.37 158
16692.59 143
16693.81 144
16695.03 138
16696.25 143
16697.47 125
16698.70 134
16699.92 131
16701.14 154
16702.36 157
16703.58 175
16704.80 133
16706.02 144
16707.24 141
16708.47 157
16709.69 151
16710.91 168
16712.13 135
16713.35 143
16714.57 158
16715.79 131
16717.02 126
16718.24 148
16719.46 166
16720.68 171
16721.90 143
16723.12 132
16724.35 145
16725.57 165
16726.79 143
16728.01 151
16729.24 142
16730.46 139
16731.68 162
16732.90 152
16734.12 142
16735.35 171
16736.57 131
16737.79 148
16739.01 133
16740.24 135
16741.46 139
16742.68 127
16743.90 132
16745.13 153
16746.35 151
16747.57 141
16748.80 146
16750.02 127
16751.24 145
16752.46 149
16753.69 126
16754.91 143
16756.13 157
16757.36 151
16758.58 142
16759.80 125
16761.03 148
16762.25 142
16763.47 154
16764.70 142
16765.92 134
16767.14 151
16768.37 153
16769.59 155
16770.81 155
16772.04 123
16773.26 144
16774.49 139
16775.71 161
16776.93 182
16778.16 172
16779.38 135
16780.61 119
16781.83 136
16783.05 164
16784.28 172
16785.50 133
16786.73 131
16787.95 175
16789.17 160
16790.40 136
16791.62 143
16792.85 154
16794.07 165
16795.30 156
16796.52 129
16797.75 160
16798.97 159
16800.20 164
16801.42 170
16802.64 156
16803.87 155
16805.09 176
16806.32 158
16807.54 136
16808.77 147
16809.99 148
16811.22 148
16812.45 126
16813.67 135
16814.90 144
16816.12 125
16817.35 164
16818.57 135
16819.80 147
16821.02 133
16822.25 131
16823.47 133
16824.70 126
16825.92 126
16827.15 135
16828.38 146
16829.60 132
16830.83 130
16832.05 169
16833.28 146
16834.51 136
16835.73 114
16836.96 145
16838.18 163
16839.41 142
16840.64 128
16841.86 144
16843.09 183
16844.32 162
16845.54 140
16846.77 155
16847.99 154
16849.22 135
16850.45 143
16851.67 159
16852.90 137
16854.13 141
16855.35 153
16856.58 179
16857.81 143
16859.03 111
16860.26 146
16861.49 149
16862.72 161
16863.94 163
16865.17 152
16866.40 168
16867.62 165
16868.85 141
16870.08 149
16871.31 142
16872.53 134
16873.76 153
16874.99 146
16876.22 140
16877.44 167
16878.67 161
16879.90 163
16881.13 179
16882.35 177
16883.58 174
16884.81 160
16886.04 160
16887.27 166
16888.49 170
16889.72 177
16890.95 164
16892.18 159
16893.41 179
16894.63 166
16895.86 179
16897.09 162
16898.32 169
16899.55 153
16900.78 130
16902.00 153
16903.23 163
16904.46 159
16905.69 142
16906.92 162
16908.15 160
16909.38 144
16910.60 180
16911.83 166
16913.06 162
16914.29 154
16915.52 157
16916.75 156
16917.98 149
16919.21 144
16920.44 148
16921.67 153
16922.89 172
16924.12 153
16925.35 137
16926.58 142
16927.81 155
16929.04 155
16930.27 142
16931.50 168
16932.73 166
16933.96 122
16935.19 135
16936.42 131
16937.65 146
16938.88 167
16940.11 147
16941.34 157
16942.57 144
16943.80 168
16945.03 141
16946.26 144
16947.49 150
16948.72 144
16949.95 135
16951.18 113
16952.41 154
16953.64 163
16954.87 157
16956.10 159
16957.33 139
16958.56 127
16959.79 157
16961.02 175
16962.25 155
16963.48 127
16964.71 121
16965.94 131
16967.18 113
16968.41 137
16969.64 140
16970.87 136
16972.10 136
16973.33 154
16974.56 132
16975.79 126
16977.02 148
16978.25 163
16979.49 163
16980.72 139
16981.95 128
16983.18 137
16984.41 144
16985.64 132
16986.87 141
16988.11 156
16989.34 149
16990.57 140
16991.80 137
16993.03 132
16994.26 153
16995.50 147
16996.73 139
16997.96 156
16999.19 154
17000.42 139
17001.66 162
17002.89 157
17004.12 159
17005.35 130
17006.59 137
17007.82 137
17009.05 142
17010.28 180
17011.51 126
17012.75 127
17013.98 130
17015.21 147
17016.44 162
17017.68 132
17018.91 135
17020.14 141
17021.38 156
17022.61 187
17023.84 151
17025.07 133
17026.31 144
17027.54 146
17028.77 152
17030.01 162
17031.24 130
17032.47 140
17033.71 151
17034.94 145
17036.17 165
17037.41 145
17038.64 125
17039.87 147
17041.11 158
17042.34 143
17043.57 129
17044.81 168
17046.04 150
17047.27 126
17048.51 134
17049.74 128
17050.98 120
17052.21 158
17053.44 117
17054.68 120
17055.91 149
17057.15 130
17058.38 148
17059.61 137
17060.85 155
17062.08 149
17063.32 134
17064.55 133
17065.79 152
17067.02 122
17068.26 123
17069.49 107
17070.72 134
17071.96 132
17073.19 121
17074.43 118
17075.66 135
17076.90 137
17078.13 146
17079.37 156
17080.60 147
17081.84 136
17083.07 146
17084.31 147
17085.54 126
17086.78 121
17088.01 119
17089.25 115
17090.48 121
17091.72 111
17092.95 104
17094.19 136
17095.43 151
17096.66 150
17097.90 152
17099.13 139
17100.37 139
17101.60 125
17102.84 136
17104.07 144
17105.31 133
17106.55 126
17107.78 138
17109.02 141
17110.25 126
17111.49 135
17112.73 157
17113.96 124
17115.20 125
17116.44 150
17117.67 146
17118.91 138
17120.14 123
17121.38 135
17122.62 162
17123.85 142
17125.09 119
17126.33 152
17127.56 134
17128.80 136
17130.04 141
17131.27 122
17132.51 132
17133.75 131
17134.98 121
17136.22 124
17137.46 106
17138.70 122
17139.93 155
17141.17 116
17142.41 126
17143.64 127
17144.88 146
17146.12 155
17147.36 160
17148.59 127
17149.83 151
17151.07 153
17152.31 138
17153.54 129
17154.78 127
17156.02 123
17157.26 121
17158.49 120
17159.73 108
17160.97 130
17162.21 118
17163.45 119
17164.68 123
17165.92 123
17167.16 115
17168.40 141
17169.64 109
17170.87 128
17172.11 136
17173.35 137
17174.59 124
17175.83 116
17177.07 135
17178.30 147
17179.54 132
17180.78 118
17182.02 107
17183.26 120
17184.50 109
17185.74 111
17186.98 131
17188.21 113
17189.45 113
17190.69 112
17191.93 126
17193.17 105
17194.41 124
17195.65 181
17196.89 145
17198.13 134
17199.37 126
17200.60 113
17201.84 120
17203.08 119
17204.32 158
17205.56 151
17206.80 123
17208.04 139
17209.28 129
17210.52 136
17211.76 114
17213.00 138
17214.24 157
17215.48 127
17216.72 104
17217.96 138
17219.20 131
17220.44 133
17221.68 113
17222.92 116
17224.16 147
17225.40 125
17226.64 131
17227.88 181
17229.12 141
17230.36 115
17231.60 126
17232.84 123
17234.08 127
17235.32 111
17236.56 101
17237.80 129
17239.04 132
17240.29 139
17241.53 132
17242.77 135
17244.01 123
17245.25 129
17246.49 131
17247.73 129
17248.97 121
17250.21 135
17251.45 138
17252.70 142
17253.94 119
17255.18 116
17256.42 134
17257.66 114
17258.90 127
17260.14 131
17261.38 128
17262.63 126
17263.87 126
17265.11 111
17266.35 110
17267.59 141
17268.83 144
17270.08 133
17271.32 118
17272.56 118
17273.80 128
17275.04 128
17276.29 131
17277.53 142
17278.77 131
17280.01 127
17281.25 95
17282.50 104
17283.74 125
17284.98 126
17286.22 107
17287.47 134
17288.71 132
17289.95 137
17291.19 136
17292.44 138
17293.68 126
17294.92 122
17296.16 126
17297.41 137
17298.65 126
17299.89 115
17301.14 128
17302.38 106
17303.62 116
17304.86 135
17306.11 151
17307.35 122
17308.59 127
17309.84 132
17311.08 134
17312.32 134
17313.57 105
17314.81 125
17316.05 133
17317.30 143
17318.54 114
17319.78 118
17321.03 102
17322.27 113
17323.52 140
17324.76 124
17326.00 140
17327.25 112
17328.49 139
17329.74 135
17330.98 127
17332.22 154
17333.47 120
17334.71 125
17335.96 129
17337.20 120
17338.44 141
17339.69 114
17340.93 119
17342.18 127
17343.42 130
17344.67 107
17345.91 131
17347.16 114
17348.40 113
17349.64 127
17350.89 115
17352.13 108
17353.38 135
17354.62 133
17355.87 109
17357.11 137
17358.36 114
17359.60 141
17360.85 122
17362.09 140
17363.34 144
17364.58 140
17365.83 104
17367.07 128
17368.32 108
17369.57 113
17370.81 127
17372.06 124
17373.30 124
17374.55 131
17375.79 134
17377.04 130
17378.28 133
17379.53 153
17380.78 134
17382.02 119
17383.27 109
17384.51 108
17385.76 141
17387.01 130
17388.25 142
17389.50 133
17390.74 138
17391.99 137
17393.24 121
17394.48 117
17395.73 133
17396.97 112
17398.22 120
17399.47 130
17400.71 102
17401.96 103
17403.21 107
17404.45 103
17405.70 112
17406.95 127
17408.19 120
17409.44 148
17410.69 140
17411.93 107
17413.18 119
17414.43 124
17415.68 137
17416.92 111
17418.17 137
17419.42 159
17420.66 129
17421.91 127
17423.16 122
17424.41 118
17425.65 131
17426.90 121
17428.15 141
17429.40 123
17430.64 115
17431.89 117
17433.14 111
17434.39 108
17435.63 127
17436.88 117
17438.13 119
17439.38 128
17440.63 111
17441.87 120
17443.12 130
17444.37 121
17445.62 145
17446.87 145
17448.11 128
17449.36 119
17450.61 134
17451.86 113
17453.11 103
17454.36 116
17455.60 109
17456.85 109
17458.10 137
17459.35 134
17460.60 140
17461.85 103
17463.10 131
17464.35 117
17465.59 132
17466.84 99
17468.09 121
17469.34 119
17470.59 133
17471.84 136
17473.09 126
17474.34 126
17475.59 107
17476.84 136
17478.08 103
17479.33 116
17480.58 130
17481.83 127
17483.08 106
17484.33 114
17485.58 108
17486.83 121
17488.08 134
17489.33 121
17490.58 119
17491.83 129
17493.08 139
17494.33 126
17495.58 124
17496.83 114
17498.08 161
17499.33 135
17500.58 114
17501.83 118
17503.08 125
17504.33 137
17505.58 166
17506.83 109
17508.08 116
17509.33 120
17510.58 117
17511.83 112
17513.08 108
17514.33 105
17515.58 120
17516.83 131
17518.09 129
17519.34 125
17520.59 110
17521.84 124
17523.09 112
17524.34 133
17525.59 109
17526.84 128
17528.09 154
17529.34 124
17530.59 100
17531.85 112
17533.10 123
17534.35 127
17535.60 134
17536.85 107
17538.10 111
17539.35 126
17540.61 125
17541.86 93
17543.11 119
17544.36 120
17545.61 151
17546.86 139
17548.12 120
17549.37 124
17550.62 140
17551.87 117
17553.12 124
17554.38 113
17555.63 142
17556.88 120
17558.13 124
17559.38 117
17560.64 112
17561.89 126
17563.14 142
17564.39 109
17565.65 107
17566.90 108
17568.15 117
17569.40 111
17570.66 122
17571.91 105
17573.16 93
17574.41 108
17575.67 132
17576.92 126
17578.17 135
17579.42 143
17580.68 139
17581.93 115
17583.18 128
17584.44 104
17585.69 137
17586.94 134
17588.20 136
17589.45 140
17590.70 121
17591.96 128
17593.21 125
17594.46 133
17595.72 122
17596.97 138
17598.22 127
17599.48 115
17600.73 107
17601.98 133
17603.24 124
17604.49 137
17605.75 147
17607.00 112
17608.25 120
17609.51 104
17610.76 123
17612.02 109
17613.27 127
17614.52 132
17615.78 115
17617.03 132
17618.29 123
17619.54 143
17620.80 118
17622.05 119
17623.30 145
17624.56 121
17625.81 95
17627.07 102
17628.32 115
17629.58 120
17630.83 119
17632.09 115
17633.34 116
17634.60 148
17635.85 129
17637.11 120
17638.36 95
17639.62 119
17640.87 100
17642.13 128
17643.38 138
17644.64 124
17645.89 120
17647.15 125
17648.40 126
17649.66 100
17650.91 120
17652.17 120
17653.43 133
17654.68 120
17655.94 134
17657.19 123
17658.45 147
17659.70 156
17660.96 116
17662.22 130
17663.47 122
17664.73 91
17665.98 136
17667.24 108
17668.50 107
17669.75 118
17671.01 127
17672.26 129
17673.52 105
17674.78 114
17676.03 127
17677.29 111
17678.55 121
17679.80 125
17681.06 130
17682.32 98
17683.57 107
17684.83 135
17686.09 96
17687.34 109
17688.60 118
17689.86 141
17691.11 112
17692.37 118
17693.63 101
17694.88 111
17696.14 122
17697.40 132
17698.66 119
17699.91 126
17701.17 114
17702.43 116
17703.68 126
17704.94 108
17706.20 101
17707.46 94
17708.71 112
17709.97 110
17711.23 113
17712.49 111
17713.74 110
17715.00 114
17716.26 99
17717.52 126
17718.78 105
17720.03 135
17721.29 124
17722.55 136
17723.81 119
17725.07 125
17726.32 121
17727.58 113
17728.84 135
17730.10 141
17731.36 123
17732.62 121
17733.87 118
17735.13 121
17736.39 108
17737.65 132
17738.91 111
17740.17 108
17741.43 112
17742.68 107
17743.94 105
17745.20 108
17746.46 106
17747.72 100
17748.98 116
17750.24 86
17751.50 120
17752.76 109
17754.01 122
17755.27 106
17756.53 115
17757.79 135
17759.05 130
17760.31 113
17761.57 107
17762.83 110
17764.09 120
17765.35 117
17766.61 109
17767.87 96
17769.13 113
17770.39 108
17771.65 121
17772.91 119
17774.17 116
17775.43 109
17776.69 123
17777.95 114
17779.21 92
17780.47 104
17781.73 129
17782.99 128
17784.25 115
17785.51 122
17786.77 117
17788.03 106
17789.29 116
17790.55 133
17791.81 101
17793.07 122
17794.33 131
17795.59 119
17796.85 114
17798.11 116
17799.37 119
17800.63 125
17801.90 96
17803.16 114
17804.42 103
17805.68 110
17806.94 103
17808.20 126
17809.46 113
17810.72 119
17811.98 105
17813.24 115
17814.51 111
17815.77 115
17817.03 121
17818.29 109
17819.55 123
17820.81 132
17822.07 142
17823.34 154
17824.60 132
17825.86 109
17827.12 146
17828.38 133
17829.65 101
17830.91 102
17832.17 107
17833.43 128
17834.69 141
17835.95 113
17837.22 141
17838.48 118
17839.74 132
17841.00 114
17842.27 96
17843.53 123
17844.79 105
17846.05 119
17847.32 103
17848.58 121
17849.84 122
17851.10 93
17852.37 102
17853.63 116
17854.89 95
17856.15 120
17857.42 132
17858.68 116
17859.94 111
17861.21 102
17862.47 112
17863.73 105
17864.99 108
17866.26 100
17867.52 127
17868.78 144
17870.05 113
17871.31 114
17872.57 109
17873.84 116
17875.10 97
17876.36 115
17877.63 125
17878.89 115
17880.15 135
17881.42 107
17882.68 97
17883.95 95
17885.21 110
17886.47 107
17887.74 95
17889.00 94
17890.27 96
17891.53 128
17892.79 114
17894.06 88
17895.32 107
17896.59 143
17897.85 112
17899.11 111
17900.38 83
17901.64 82
17902.91 104
17904.17 119
17905.44 117
17906.70 102
17907.97 133
17909.23 108
17910.50 98
17911.76 102
17913.02 104
17914.29 113
17915.55 127
17916.82 116
17918.08 117
17919.35 107
17920.61 104
17921.88 121
17923.14 118
17924.41 112
17925.67 94
17926.94 96
17928.21 102
17929.47 105
17930.74 116
17932.00 108
17933.27 113
17934.53 105
17935.80 105
17937.06 120
17938.33 114
17939.60 105
17940.86 110
17942.13 138
17943.39 122
17944.66 100
17945.92 97
17947.19 108
17948.46 109
17949.72 103
17950.99 109
17952.26 120
17953.52 145
17954.79 110
17956.05 119
17957.32 89
17958.59 113
17959.85 111
17961.12 103
17962.39 94
17963.65 101
17964.92 114
17966.19 82
17967.45 110
17968.72 98
17969.99 98
17971.25 109
17972.52 124
17973.79 119
17975.05 115
17976.32 89
17977.59 116
17978.85 108
17980.12 113
17981.39 98
17982.66 85
17983.92 90
17985.19 117
17986.46 85
17987.73 90
17988.99 96
17990.26 125
17991.53 98
17992.80 94
17994.06 108
17995.33 82
17996.60 100
17997.87 124
17999.13 123
18000.40 119
18001.67 85
18002.94 105
18004.21 113
18005.47 122
18006.74 116
18008.01 100
18009.28 111
18010.55 115
18011.82 109
18013.08 107
18014.35 102
18015.62 111
18016.89 112
18018.16 110
18019.43 106
18020.69 116
18021.96 106
18023.23 92
18024.50 107
18025.77 106
18027.04 124
18028.31 96
18029.58 94
18030.85 108
18032.11 110
18033.38 117
18034.65 108
18035.92 115
18037.19 99
18038.46 102
18039.73 93
18041.00 95
18042.27 124
18043.54 131
18044.81 116
18046.08 116
18047.35 106
18048.62 96
18049.88 92
18051.15 97
18052.42 94
18053.69 100
18054.96 117
18056.23 104
18057.50 102
18058.77 111
18060.04 99
18061.31 103
18062.58 118
18063.85 99
18065.12 116
18066.39 102
18067.66 103
18068.93 101
18070.20 131
18071.48 129
18072.75 104
18074.02 118
18075.29 137
18076.56 90
18077.83 94
18079.10 121
18080.37 121
18081.64 104
18082.91 104
18084.18 98
18085.45 108
18086.72 103
18087.99 96
18089.27 113
18090.54 90
18091.81 122
18093.08 126
18094.35 95
18095.62 91
18096.89 115
18098.16 124
18099.43 92
18100.71 98
18101.98 96
18103.25 123
18104.52 102
18105.79 101
18107.06 94
18108.34 120
18109.61 110
18110.88 93
18112.15 100
18113.42 87
18114.69 88
18115.97 122
18117.24 131
18118.51 109
18119.78 100
18121.06 116
18122.33 121
18123.60 105
18124.87 110
18126.14 107
18127.42 95
18128.69 112
18129.96 119
18131.23 106
18132.51 151
18133.78 128
18135.05 128
18136.32 104
18137.60 115
18138.87 90
18140.14 112
18141.42 95
18142.69 109
18143.96 115
18145.23 108
18146.51 97
18147.78 108
18149.05 112
18150.33 114
18151.60 114
18152.87 110
18154.15 105
18155.42 130
18156.69 119
18157.97 119
18159.24 137
18160.51 133
18161.79 127
18163.06 118
18164.33 124
18165.61 121
18166.88 110
18168.16 105
18169.43 93
18170.70 104
18171.98 100
18173.25 106
18174.53 134
18175.80 116
18177.07 111
18178.35 106
18179.62 115
18180.90 102
18182.17 112
18183.44 100
18184.72 107
18185.99 112
18187.27 119
18188.54 120
18189.82 100
18191.09 101
18192.37 113
18193.64 93
18194.92 114
18196.19 83
18197.46 122
18198.74 108
18200.01 101
18201.29 104
18202.56 122
18203.84 115
18205.11 79
18206.39 103
18207.67 128
18208.94 114
18210.22 92
18211.49 120
18212.77 117
18214.04 102
18215.32 121
18216.59 102
18217.87 99
18219.14 118
18220.42 112
18221.70 125
18222.97 102
18224.25 109
18225.52 112
18226.80 107
18228.07 95
18229.35 70
18230.63 85
18231.90 106
18233.18 108
18234.45 120
18235.73 129
18237.01 123
18238.28 115
18239.56 94
18240.84 94
18242.11 120
18243.39 122
18244.66 107
18245.94 100
18247.22 123
18248.49 124
18249.77 132
18251.05 112
18252.32 104
18253.60 99
18254.88 109
18256.16 99
18257.43 109
18258.71 95
18259.99 104
18261.26 94
18262.54 110
18263.82 123
18265.09 103
18266.37 99
18267.65 106
18268.93 114
18270.20 91
18271.48 110
18272.76 102
18274.04 89
18275.31 93
18276.59 102
18277.87 125
18279.15 95
18280.42 93
18281.70 101
18282.98 92
18284.26 82
18285.54 75
18286.81 112
18288.09 104
18289.37 86
18290.65 87
18291.93 83
18293.20 125
18294.48 125
18295.76 105
18297.04 114
18298.32 125
18299.60 117
18300.87 93
18302.15 100
18303.43 118
18304.71 106
18305.99 119
18307.27 95
18308.55 101
18309.82 86
18311.10 103
18312.38 100
18313.66 106
18314.94 111
18316.22 100
18317.50 114
18318.78 127
18320.06 112
18321.34 88
18322.61 123
18323.89 93
18325.17 90
18326.45 125
18327.73 113
18329.01 135
18330.29 115
18331.57 100
18332.85 97
18334.13 117
18335.41 120
18336.69 87
18337.97 95
18339.25 94
18340.53 99
18341.81 108
18343.09 124
18344.37 107
18345.65 101
18346.93 118
18348.21 115
18349.49 108
18350.77 106
18352.05 104
18353.33 109
18354.61 117
18355.89 89
18357.17 99
18358.45 109
18359.73 97
18361.01 93
18362.29 108
18363.57 103
18364.85 94
18366.13 110
18367.42 110
18368.70 95
18369.98 125
18371.26 129
18372.54 104
18373.82 100
18375.10 104
18376.38 93
18377.66 135
18378.94 111
18380.23 106
18381.51 110
18382.79 104
18384.07 98
18385.35 100
18386.63 109
18387.91 105
18389.20 114
18390.48 138
18391.76 101
18393.04 100
18394.32 95
18395.60 93
18396.89 106
18398.17 96
18399.45 124
18400.73 103
18402.01 107
18403.30 121
18404.58 129
18405.86 88
18407.14 90
18408.42 108
18409.71 103
18410.99 112
18412.27 119
18413.55 109
18414.84 105
18416.12 97
18417.40 103
18418.68 97
18419.97 112
18421.25 107
18422.53 86
18423.81 85
18425.10 101
18426.38 110
18427.66 108
18428.95 93
18430.23 111
18431.51 83
18432.79 114
18434.08 107
18435.36 114
18436.64 96
18437.93 108
18439.21 102
18440.49 121
18441.78 98
18443.06 97
18444.34 115
18445.63 114
18446.91 136
18448.19 105
18449.48 111
18450.76 94
18452.05 119
18453.33 102
18454.61 101
18455.90 120
18457.18 108
18458.47 102
18459.75 115
18461.03 122
18462.32 113
18463.60 87
18464.89 114
18466.17 107
18467.45 112
18468.74 106
18470.02 95
18471.31 95
18472.59 91
18473.88 98
18475.16 111
18476.45 129
18477.73 113
18479.01 91
18480.30 101
18481.58 90
18482.87 101
18484.15 99
18485.44 93
18486.72 113
18488.01 106
18489.29 109
18490.58 103
18491.86 123
18493.15 96
18494.43 84
18495.72 118
18497.00 114
18498.29 113
18499.58 99
18500.86 91
18502.15 131
18503.43 127
18504.72 107
18506.00 93
18507.29 118
18508.57 115
18509.86 91
18511.15 116
18512.43 119
18513.72 112
18515.00 99
18516.29 94
18517.58 97
18518.86 130
18520.15 113
18521.43 94
18522.72 113
18524.01 113
18525.29 106
18526.58 108
18527.87 104
18529.15 115
18530.44 103
18531.73 116
18533.01 106
18534.30 110
18535.59 111
18536.87 100
18538.16 121
18539.45 115
18540.73 117
18542.02 99
18543.31 93
18544.59 97
18545.88 101
18547.17 106
18548.45 94
18549.74 88
18551.03 116
18552.32 106
18553.60 86
18554.89 102
18556.18 95
18557.46 98
18558.75 109
18560.04 110
18561.33 121
18562.62 90
18563.90 98
18565.19 119
18566.48 108
18567.77 98
18569.05 105
18570.34 103
18571.63 109
18572.92 125
18574.21 118
18575.49 104
18576.78 119
18578.07 121
18579.36 108
18580.65 108
18581.93 116
18583.22 105
18584.51 98
18585.80 104
18587.09 110
18588.38 103
18589.66 107
18590.95 103
18592.24 113
18593.53 126
18594.82 122
18596.11 105
18597.40 106
18598.69 121
18599.97 94
18601.26 114
18602.55 110
18603.84 106
18605.13 113
18606.42 106
18607.71 106
18609.00 126
18610.29 114
18611.58 113
18612.87 120
18614.16 127
18615.44 104
18616.73 134
18618.02 132
18619.31 108
18620.60 91
18621.89 108
18623.18 104
18624.47 94
18625.76 124
18627.05 115
18628.34 132
18629.63 108
18630.92 133
18632.21 87
18633.50 96
18634.79 105
18636.08 103
18637.37 122
18638.66 127
18639.95 110
18641.24 130
18642.53 112
18643.82 121
18645.11 100
18646.40 106
18647.70 124
18648.99 109
18650.28 141
18651.57 109
18652.86 124
18654.15 117
18655.44 104
18656.73 105
18658.02 88
18659.31 89
18660.60 110
18661.89 118
18663.19 104
18664.48 92
18665.77 113
18667.06 124
18668.35 101
18669.64 120
18670.93 97
18672.22 117
18673.52 117
18674.81 105
18676.10 109
18677.39 110
18678.68 91
18679.97 98
18681.27 99
18682.56 100
18683.85 105
18685.14 95
18686.43 107
18687.72 85
18689.02 105
18690.31 93
18691.60 97
18692.89 104
18694.18 99
18695.48 86
18696.77 89
18698.06 101
18699.35 123
18700.65 112
18701.94 105
18703.23 100
18704.52 96
18705.82 98
18707.11 113
18708.40 100
18709.69 92
18710.99 82
18712.28 104
18713.57 123
18714.87 97
18716.16 101
18717.45 98
18718.74 108
18720.04 105
18721.33 85
18722.62 111
18723.92 108
18725.21 127
18726.50 106
18727.80 105
18729.09 95
18730.38 106
18731.68 119
18732.97 105
18734.26 108
18735.56 126
18736.85 108
18738.15 106
18739.44 105
18740.73 115
18742.03 121
18743.32 107
18744.61 97
18745.91 87
18747.20 97
18748.50 114
18749.79 101
18751.08 93
18752.38 113
18753.67 130
18754.97 108
18756.26 108
18757.56 100
18758.85 107
18760.14 108
18761.44 120
18762.73 110
18764.03 89
18765.32 98
18766.62 106
18767.91 107
18769.21 110
18770.50 102
18771.80 103
18773.09 106
18774.39 122
18775.68 117
18776.98 93
18778.27 102
18779.57 97
18780.86 126
18782.16 122
18783.45 94
18784.75 106
18786.04 94
18787.34 96
18788.63 88
18789.93 71
18791.23 98
18792.52 110
18793.82 107
18795.11 90
18796.41 83
18797.70 119
18799.00 110
18800.29 130
18801.59 91
18802.89 86
18804.18 83
18805.48 109
18806.77 110
18808.07 110
18809.37 116
18810.66 110
18811.96 109
18813.26 100
18814.55 105
18815.85 99
18817.14 103
18818.44 123
18819.74 109
18821.03 99
18822.33 99
18823.63 115
18824.92 122
18826.22 86
18827.52 103
18828.81 105
18830.11 114
18831.41 85
18832.71 90
18834.00 94
18835.30 95
18836.60 90
18837.89 77
18839.19 84
18840.49 88
18841.79 88
18843.08 89
18844.38 84
18845.68 122
18846.98 108
18848.27 102
18849.57 104
18850.87 88
18852.17 99
18853.46 84
18854.76 85
18856.06 94
18857.36 108
18858.65 92
18859.95 92
18861.25 73
18862.55 130
18863.85 108
18865.14 90
18866.44 107
18867.74 98
18869.04 98
18870.34 108
18871.64 114
18872.93 113
18874.23 95
18875.53 90
18876.83 109
18878.13 90
18879.43 91
18880.72 95
18882.02 99
18883.32 101
18884.62 104
18885.92 88
18887.22 90
18888.52 96
18889.82 100
18891.12 92
18892.41 88
18893.71 110
18895.01 116
18896.31 108
18897.61 85
18898.91 94
18900.21 109
18901.51 101
18902.81 98
18904.11 92
18905.41 96
18906.71 106
18908.01 103
18909.31 103
18910.61 85
18911.90 113
18913.20 86
18914.50 89
18915.80 87
18917.10 90
18918.40 88
18919.70 75
18921.00 94
18922.30 89
18923.60 102
18924.90 108
18926.20 115
18927.50 94
18928.80 111
18930.11 87
18931.41 75
18932.71 90
18934.01 105
18935.31 95
18936.61 90
18937.91 95
18939.21 95
18940.51 95
18941.81 109
18943.11 102
18944.41 92
18945.71 86
18947.01 105
18948.31 91
18949.62 92
18950.92 99
18952.22 104
18953.52 91
18954.82 103
18956.12 76
18957.42 108
18958.72 118
18960.03 101
18961.33 95
18962.63 77
18963.93 81
18965.23 121
18966.53 115
18967.83 89
18969.14 88
18970.44 91
18971.74 106
18973.04 96
18974.34 94
18975.64 79
18976.95 94
18978.25 88
18979.55 91
18980.85 102
18982.15 87
18983.46 99
18984.76 89
18986.06 83
18987.36 84
18988.67 100
18989.97 106
18991.27 97
18992.57 92
18993.88 86
18995.18 108
18996.48 96
18997.78 96
18999.09 75
19000.39 83
19001.69 103
19002.99 118
19004.30 95
19005.60 85
19006.90 117
19008.21 111
19009.51 124
19010.81 106
19012.12 93
19013.42 119
19014.72 92
19016.03 82
19017.33 80
19018.63 86
19019.94 92
19021.24 111
19022.54 100
19023.85 91
19025.15 90
19026.45 88
19027.76 106
19029.06 90
19030.36 78
19031.67 87
19032.97 82
19034.28 94
19035.58 82
19036.88 86
19038.19 104
19039.49 102
19040.80 102
19042.10 102
19043.40 84
19044.71 76
19046.01 99
19047.32 82
19048.62 81
19049.93 98
19051.23 93
19052.54 95
19053.84 89
19055.14 92
19056.45 122
19057.75 103
19059.06 112
19060.36 95
19061.67 99
19062.97 76
19064.28 91
19065.58 103
19066.89 74
19068.19 89
19069.50 88
19070.80 79
19072.11 102
19073.41 75
19074.72 87
19076.03 103
19077.33 80
19078.64 70
19079.94 94
19081.25 93
19082.55 120
19083.86 100
19085.16 91
19086.47 93
19087.78 112
19089.08 90
19090.39 81
19091.69 85
19093.00 101
19094.30 84
19095.61 98
19096.92 65
19098.22 81
19099.53 105
19100.84 89
19102.14 98
19103.45 100
19104.75 103
19106.06 87
19107.37 107
19108.67 99
19109.98 106
19111.29 108
19112.59 122
19113.90 105
19115.21 107
19116.51 88
19117.82 91
19119.13 93
19120.43 93
19121.74 87
19123.05 101
19124.35 107
19125.66 71
19126.97 94
19128.28 60
19129.58 104
19130.89 112
19132.20 115
19133.50 94
19134.81 97
19136.12 97
19137.43 78
19138.73 106
19140.04 85
19141.35 89
19142.66 82
19143.96 104
19145.27 106
19146.58 89
19147.89 103
19149.20 102
19150.50 105
19151.81 88
19153.12 100
19154.43 119
19155.74 94
19157.04 102
19158.35 120
19159.66 100
19160.97 116
19162.28 90
19163.59 93
19164.89 95
19166.20 83
19167.51 97
19168.82 102
19170.13 91
19171.44 98
19172.74 87
19174.05 103
19175.36 100
19176.67 100
19177.98 80
19179.29 76
19180.60 85
19181.91 101
19183.22 86
19184.52 77
19185.83 85
19187.14 85
19188.45 90
19189.76 80
19191.07 98
19192.38 105
19193.69 103
19195.00 94
19196.31 108
19197.62 83
19198.93 104
19200.24 111
19201.55 70
19202.86 73
19204.17 92
19205.48 91
19206.79 92
19208.10 90
19209.41 115
19210.72 94
19212.03 75
19213.34 87
19214.65 119
19215.96 105
19217.27 97
19218.58 72
19219.89 98
19221.20 90
19222.51 95
19223.82 111
19225.13 95
19226.44 95
19227.75 102
19229.06 99
19230.37 94
19231.68 103
19232.99 87
19234.30 85
19235.61 85
19236.92 93
19238.23 98
19239.55 116
19240.86 126
19242.17 90
19243.48 78
19244.79 113
19246.10 94
19247.41 102
19248.72 87
19250.04 88
19251.35 95
19252.66 94
19253.97 104
19255.28 105
19256.59 103
19257.90 83
19259.22 102
19260.53 89
19261.84 97
19263.15 85
19264.46 82
19265.77 82
19267.09 95
19268.40 95
19269.71 105
19271.02 102
19272.33 81
19273.65 97
19274.96 104
19276.27 113
19277.58 87
19278.90 91
19280.21 92
19281.52 74
19282.83 91
19284.14 95
19285.46 90
19286.77 108
19288.08 106
19289.40 109
19290.71 69
19292.02 102
19293.33 95
19294.65 97
19295.96 95
19297.27 86
19298.58 99
19299.90 92
19301.21 98
19302.52 99
19303.84 106
19305.15 88
19306.46 77
19307.78 85
19309.09 82
19310.40 93
19311.72 101
19313.03 100
19314.34 84
19315.66 83
19316.97 82
19318.28 109
19319.60 131
19320.91 104
19322.23 73
19323.54 103
19324.85 107
19326.17 104
19327.48 85
19328.80 72
19330.11 84
19331.42 107
19332.74 103
19334.05 117
19335.37 82
19336.68 98
19337.99 121
19339.31 80
19340.62 85
19341.94 104
19343.25 110
19344.57 104
19345.88 97
19347.20 107
19348.51 78
19349.83 90
19351.14 74
19352.45 79
19353.77 76
19355.08 60
19356.40 76
19357.71 89
19359.03 94
19360.34 102
19361.66 98
19362.97 77
19364.29 88
19365.61 115
19366.92 91
19368.24 87
19369.55 85
19370.87 79
19372.18 77
19373.50 89
19374.81 76
19376.13 76
19377.44 78
19378.76 72
19380.08 77
19381.39 98
19382.71 109
19384.02 96
19385.34 79
19386.66 74
19387.97 77
19389.29 90
19390.60 113
19391.92 97
19393.24 102
19394.55 96
19395.87 86
19397.18 92
19398.50 79
19399.82 69
19401.13 84
19402.45 97
19403.77 109
19405.08 106
19406.40 80
19407.72 97
19409.03 101
19410.35 102
19411.67 76
19412.98 95
19414.30 105
19415.62 183
19416.94 99
19418.25 91
19419.57 107
19420.89 97
19422.20 103
19423.52 103
19424.84 84
19426.16 94
19427.47 80
19428.79 84
19430.11 98
19431.43 86
19432.74 95
19434.06 90
19435.38 106
19436.70 94
19438.01 76
19439.33 93
19440.65 93
19441.97 83
19443.28 92
19444.60 97
19445.92 88
19447.24 97
19448.56 70
19449.87 81
19451.19 89
19452.51 92
19453.83 102
19455.15 82
19456.47 80
19457.78 82
19459.10 99
19460.42 103
19461.74 99
19463.06 100
19464.38 101
19465.70 89
19467.01 89
19468.33 91
19469.65 111
19470.97 110
19472.29 122
19473.61 90
19474.93 116
19476.25 80
19477.57 81
19478.88 115
19480.20 77
19481.52 90
19482.84 95
19484.16 89
19485.48 100
19486.80 90
19488.12 73
19489.44 84
19490.76 108
19492.08 84
19493.40 103
19494.72 85
19496.04 80
19497.36 85
19498.68 78
19500.00 87
19501.32 100
19502.64 80
19503.96 79
19505.28 81
19506.60 91
19507.92 72
19509.24 86
19510.56 103
19511.88 82
19513.20 80
19514.52 79
19515.84 111
19517.16 86
19518.48 86
19519.80 84
19521.12 84
19522.44 93
19523.76 86
19525.08 91
19526.40 97
19527.72 79
19529.04 90
19530.36 83
19531.69 102
19533.01 98
19534.33 103
19535.65 89
19536.97 87
19538.29 79
19539.61 98
19540.93 106
19542.25 82
19543.58 94
19544.90 100
19546.22 91
19547.54 91
19548.86 86
19550.18 78
19551.50 103
19552.83 80
19554.15 88
19555.47 82
19556.79 97
19558.11 73
19559.43 88
19560.76 65
19562.08 95
19563.40 81
19564.72 80
19566.04 76
19567.37 90
19568.69 100
19570.01 90
19571.33 96
19572.66 77
19573.98 89
19575.30 92
19576.62 87
19577.95 79
19579.27 71
19580.59 92
19581.91 80
19583.24 100
19584.56 75
19585.88 85
19587.20 94
19588.53 87
19589.85 78
19591.17 79
19592.50 85
19593.82 98
19595.14 92
19596.46 92
19597.79 96
19599.11 100
19600.43 94
19601.76 91
19603.08 86
19604.40 96
19605.73 110
19607.05 78
19608.37 83
19609.70 77
19611.02 95
19612.35 95
19613.67 94
19614.99 97
19616.32 91
19617.64 101
19618.96 122
19620.29 103
19621.61 64
19622.94 72
19624.26 68
19625.58 91
19626.91 71
19628.23 95
19629.56 101
19630.88 94
19632.21 86
19633.53 80
19634.85 90
19636.18 102
19637.50 101
19638.83 104
19640.15 77
19641.48 109
19642.80 117
19644.13 88
19645.45 84
19646.78 95
19648.10 91
19649.43 113
19650.75 102
19652.08 83
19653.40 106
19654.73 86
19656.05 99
19657.38 90
19658.70 105
19660.03 113
19661.35 114
19662.68 99
19664.00 82
19665.33 94
19666.65 86
19667.98 104
19669.30 95
19670.63 95
19671.96 116
19673.28 94
19674.61 98
19675.93 93
19677.26 105
19678.58 89
19679.91 97
19681.24 111
19682.56 105
19683.89 96
19685.21 76
19686.54 70
19687.87 98
19689.19 77
19690.52 75
19691.85 94
19693.17 102
19694.50 95
19695.82 93
19697.15 94
19698.48 97
19699.80 108
19701.13 105
19702.46 98
19703.78 88
19705.11 110
19706.44 103
19707.76 103
19709.09 74
19710.42 87
19711.75 90
19713.07 97
19714.40 93
19715.73 83
19717.05 75
19718.38 93
19719.71 91
19721.04 95
19722.36 88
19723.69 70
19725.02 69
19726.35 55
19727.67 93
19729.00 87
19730.33 77
19731.66 98
19732.98 83
19734.31 71
19735.64 82
19736.97 94
19738.29 92
19739.62 93
19740.95 95
19742.28 80
19743.61 81
19744.93 81
19746.26 79
19747.59 81
19748.92 80
19750.25 91
19751.58 90
19752.90 68
19754.23 71
19755.56 96
19756.89 75
19758.22 79
19759.55 88
19760.88 66
19762.20 87
19763.53 94
19764.86 92
19766.19 86
19767.52 67
19768.85 70
19770.18 101
19771.51 105
19772.84 75
19774.16 83
19775.49 90
19776.82 84
19778.15 92
19779.48 83
19780.81 81
19782.14 83
19783.47 106
19784.80 101
19786.13 85
19787.46 95
19788.79 92
19790.12 98
19791.45 106
19792.78 75
19794.11 89
19795.44 80
19796.77 79
19798.10 89
19799.43 84
19800.76 98
19802.09 81
19803.42 89
19804.75 85
19806.08 70
19807.41 69
19808.74 81
19810.07 89
19811.40 100
19812.73 95
19814.06 110
19815.39 110
19816.72 117
19818.05 96
19819.38 112
19820.71 84
19822.04 85
19823.37 79
19824.70 95
19826.03 100
19827.37 68
19828.70 93
19830.03 86
19831.36 87
19832.69 81
19834.02 77
19835.35 75
19836.68 73
19838.01 92
19839.35 82
19840.68 97
19842.01 76
19843.34 73
19844.67 86
19846.00 88
19847.33 79
19848.67 80
19850.00 89
19851.33 89
19852.66 85
19853.99 105
19855.32 88
19856.66 80
19857.99 107
19859.32 91
19860.65 92
19861.98 106
19863.32 101
19864.65 102
19865.98 80
19867.31 90
19868.65 86
19869.98 87
19871.31 88
19872.64 82
19873.98 92
19875.31 79
19876.64 91
19877.97 92
19879.31 99
19880.64 81
19881.97 79
19883.30 90
19884.64 94
19885.97 95
19887.30 83
19888.64 90
19889.97 94
19891.30 89
19892.63 78
19893.97 94
19895.30 95
19896.63 99
19897.97 103
19899.30 91
19900.63 77
19901.97 79
19903.30 100
19904.63 92
19905.97 90
19907.30 79
19908.64 93
19909.97 83
19911.30 94
19912.64 82
19913.97 86
19915.30 102
19916.64 98
19917.97 81
19919.31 101
19920.64 81
19921.97 94
19923.31 109
19924.64 94
19925.98 84
19927.31 72
19928.65 99
19929.98 81
19931.31 95
19932.65 108
19933.98 105
19935.32 122
19936.65 91
19937.99 121
19939.32 121
19940.66 81
19941.99 86
19943.33 108
19944.66 80
19946.00 82
19947.33 79
19948.67 90
19950.00 86
19951.34 95
19952.67 88
19954.01 91
19955.34 98
19956.68 91
19958.01 100
19959.35 95
19960.68 94
19962.02 97
19963.35 111
19964.69 94
19966.02 85
19967.36 67
19968.70 96
19970.03 109
19971.37 102
19972.70 81
19974.04 104
19975.37 103
19976.71 78
19978.05 92
19979.38 100
19980.72 76
19982.05 74
19983.39 97
19984.73 88
19986.06 80
19987.40 91
19988.74 98
19990.07 95
19991.41 77
19992.74 84
19994.08 90
19995.42 91
19996.75 84
19998.09 62
19999.43 81
20000.76 82
20002.10 77
20003.44 90
20004.77 79
20006.11 93
20007.45 104
20008.79 87
20010.12 81
20011.46 114
20012.80 104
20014.13 85
20015.47 78
20016.81 99
20018.15 88
20019.48 93
20020.82 98
20022.16 87
20023.50 94
20024.83 82
20026.17 93
20027.51 112
20028.85 101
20030.18 82
20031.52 111
20032.86 105
20034.20 91
20035.53 94
20036.87 98
20038.21 77
20039.55 87
20040.89 106
20042.22 93
20043.56 96
20044.90 111
20046.24 71
20047.58 91
20048.92 80
20050.25 83
20051.59 91
20052.93 71
20054.27 66
20055.61 95
20056.95 107
20058.29 92
20059.62 71
20060.96 85
20062.30 93
20063.64 100
20064.98 74
20066.32 74
20067.66 98
20069.00 98
20070.34 83
20071.67 78
20073.01 74
20074.35 87
20075.69 101
20077.03 88
20078.37 85
20079.71 94
20081.05 100
20082.39 79
20083.73 77
20085.07 88
20086.41 104
20087.75 84
20089.09 102
20090.43 99
20091.77 104
20093.11 95
20094.45 103
20095.79 105
20097.13 97
20098.47 93
20099.81 106
20101.15 98
20102.49 74
20103.83 78
20105.17 86
20106.51 141
20107.85 93
20109.19 90
20110.53 89
20111.87 98
20113.21 83
20114.55 55
20115.89 82
20117.23 87
20118.57 87
20119.91 96
20121.25 75
20122.59 89
20123.93 87
20125.28 93
20126.62 89
20127.96 60
20129.30 85
20130.64 77
20131.98 97
20133.32 110
20134.66 90
20136.00 94
