# Supplementary material for: MALDI-TOF MS typing enables the classification of brewing yeasts of the genus Saccharomyces to major beer styles
Source: PLoS One. 2017 Aug 9;12(8):e0181694. doi: 10.1371/journal.pone.0181694 (PMC5549903; doi:10.1371/journal.pone.0181694)
Supplement: S4 File — The directory includes 90 raw files and was zipped to “.zip”; the folder has three strains with 30 spectra per strain; S1 Text explains the raw files with an example and Table 1 represents the yeast strains used within the experiment. (ZIP) [file pone.0181694.s007.zip › 10-12/30260-210-OG-Ale-Ale-YPG-18h-E-E_2015-07-29_1_0_A1_1.dat]

2000.00 3383
2000.42 3322
2000.85 3390
2001.27 3483
2001.69 3301
2002.11 2873
2002.53 2846
2002.95 3028
2003.38 2891
2003.80 2596
2004.22 2599
2004.64 2861
2005.07 3125
2005.49 3107
2005.91 3113
2006.33 3194
2006.75 2899
2007.18 2859
2007.60 2916
2008.02 3085
2008.44 3289
2008.87 3174
2009.29 3001
2009.71 2824
2010.13 2937
2010.56 3023
2010.98 3114
2011.40 3177
2011.83 2949
2012.25 2768
2012.67 2929
2013.09 2983
2013.52 2867
2013.94 2900
2014.36 2885
2014.79 2570
2015.21 2719
2015.63 2919
2016.06 2944
2016.48 2828
2016.90 2876
2017.33 2995
2017.75 2792
2018.17 2853
2018.60 2967
2019.02 3180
2019.44 3014
2019.87 3083
2020.29 3184
2020.72 3011
2021.14 3063
2021.56 2982
2021.99 3046
2022.41 3111
2022.83 2983
2023.26 2788
2023.68 3161
2024.11 3041
2024.53 3049
2024.96 2672
2025.38 2716
2025.80 2696
2026.23 2839
2026.65 2925
2027.08 2744
2027.50 2827
2027.93 2739
2028.35 2607
2028.78 2729
2029.20 2727
2029.63 2977
2030.05 2763
2030.47 2623
2030.90 2641
2031.32 2718
2031.75 2807
2032.17 2970
2032.60 2915
2033.02 2920
2033.45 2802
2033.87 2738
2034.30 2901
2034.73 2784
2035.15 2737
2035.58 2881
2036.00 2877
2036.43 2877
2036.85 2781
2037.28 2944
2037.70 2999
2038.13 3347
2038.55 3209
2038.98 3082
2039.41 3055
2039.83 3110
2040.26 2975
2040.68 3026
2041.11 3175
2041.54 2903
2041.96 2880
2042.39 2986
2042.81 2671
2043.24 2794
2043.67 2752
2044.09 2738
2044.52 2805
2044.94 2822
2045.37 2705
2045.80 2974
2046.22 2902
2046.65 2886
2047.08 3043
2047.50 2974
2047.93 2892
2048.36 3112
2048.78 2772
2049.21 2769
2049.64 2597
2050.06 2763
2050.49 2728
2050.92 2794
2051.34 2703
2051.77 2751
2052.20 2785
2052.63 2588
2053.05 2717
2053.48 2539
2053.91 2739
2054.33 2775
2054.76 2663
2055.19 2820
2055.62 3003
2056.04 2711
2056.47 2858
2056.90 2824
2057.33 2791
2057.75 2862
2058.18 3006
2058.61 2825
2059.04 2847
2059.47 2791
2059.89 2881
2060.32 2994
2060.75 2788
2061.18 2736
2061.61 2902
2062.03 2989
2062.46 3060
2062.89 2783
2063.32 3001
2063.75 3515
2064.18 3662
2064.60 3702
2065.03 3561
2065.46 3713
2065.89 3761
2066.32 3729
2066.75 3789
2067.17 3719
2067.60 3492
2068.03 2988
2068.46 3078
2068.89 3178
2069.32 3036
2069.75 2877
2070.18 3091
2070.61 3050
2071.03 2894
2071.46 3039
2071.89 3206
2072.32 3108
2072.75 2964
2073.18 2868
2073.61 2953
2074.04 2941
2074.47 3082
2074.90 3117
2075.33 2950
2075.76 2957
2076.19 2794
2076.62 2933
2077.05 3058
2077.48 3315
2077.90 3296
2078.33 3351
2078.76 3163
2079.19 3463
2079.62 3453
2080.05 3047
2080.48 3413
2080.91 3259
2081.34 3260
2081.77 3250
2082.20 3386
2082.64 3178
2083.07 3100
2083.50 3103
2083.93 3063
2084.36 2991
2084.79 3076
2085.22 3169
2085.65 3143
2086.08 3060
2086.51 3220
2086.94 3177
2087.37 3215
2087.80 3071
2088.23 2787
2088.66 2746
2089.09 3037
2089.52 3091
2089.96 2880
2090.39 2810
2090.82 2852
2091.25 2761
2091.68 2967
2092.11 3032
2092.54 3070
2092.97 3035
2093.41 3055
2093.84 2908
2094.27 3085
2094.70 3003
2095.13 3046
2095.56 3057
2095.99 2830
2096.43 2787
2096.86 3059
2097.29 2920
2097.72 2872
2098.15 3002
2098.59 2830
2099.02 2749
2099.45 2903
2099.88 3004
2100.31 3023
2100.75 2804
2101.18 2660
2101.61 2920
2102.04 2927
2102.47 3005
2102.91 2915
2103.34 2853
2103.77 2786
2104.20 2757
2104.64 2913
2105.07 2715
2105.50 2746
2105.93 2721
2106.37 2913
2106.80 3121
2107.23 2926
2107.66 2640
2108.10 2906
2108.53 3052
2108.96 3048
2109.40 3072
2109.83 3041
2110.26 2806
2110.70 2818
2111.13 2941
2111.56 2976
2112.00 2738
2112.43 2698
2112.86 2863
2113.30 2937
2113.73 3021
2114.16 2824
2114.60 2554
2115.03 2884
2115.46 2845
2115.90 2491
2116.33 2507
2116.76 2634
2117.20 2539
2117.63 2485
2118.07 2724
2118.50 2873
2118.93 2718
2119.37 2735
2119.80 2783
2120.24 2769
2120.67 2729
2121.10 2853
2121.54 2785
2121.97 2658
2122.41 2848
2122.84 3040
2123.28 2876
2123.71 2942
2124.14 2951
2124.58 2859
2125.01 2806
2125.45 2757
2125.88 2887
2126.32 2824
2126.75 2526
2127.19 2584
2127.62 2505
2128.06 2719
2128.49 2968
2128.93 2774
2129.36 2942
2129.80 3126
2130.23 3137
2130.67 3065
2131.10 2831
2131.54 3022
2131.97 2986
2132.41 3013
2132.84 2979
2133.28 2896
2133.72 2817
2134.15 2852
2134.59 2983
2135.02 2859
2135.46 3026
2135.89 3168
2136.33 3244
2136.77 3305
2137.20 3451
2137.64 3397
2138.07 3470
2138.51 3186
2138.94 3038
2139.38 3093
2139.82 3038
2140.25 3004
2140.69 2772
2141.13 3031
2141.56 2711
2142.00 2679
2142.43 2873
2142.87 2737
2143.31 2733
2143.74 2725
2144.18 2695
2144.62 2696
2145.05 2755
2145.49 2539
2145.93 2554
2146.36 2754
2146.80 2803
2147.24 2882
2147.67 2894
2148.11 3073
2148.55 3183
2148.99 2999
2149.42 3220
2149.86 3229
2150.30 3496
2150.73 3397
2151.17 3507
2151.61 3386
2152.05 3248
2152.48 3140
2152.92 2978
2153.36 3031
2153.80 3032
2154.23 2737
2154.67 2736
2155.11 2738
2155.55 2758
2155.98 2825
2156.42 2951
2156.86 2880
2157.30 2849
2157.74 2715
2158.17 2863
2158.61 2908
2159.05 2801
2159.49 2813
2159.93 2833
2160.36 2737
2160.80 2785
2161.24 2773
2161.68 2602
2162.12 2698
2162.56 2747
2162.99 2857
2163.43 2772
2163.87 2742
2164.31 2762
2164.75 2703
2165.19 2842
2165.63 2681
2166.06 2652
2166.50 2815
2166.94 2977
2167.38 2777
2167.82 3070
2168.26 3112
2168.70 3046
2169.14 2838
2169.58 2856
2170.02 2910
2170.46 2905
2170.89 2967
2171.33 3093
2171.77 3180
2172.21 3700
2172.65 3640
2173.09 3829
2173.53 3853
2173.97 3824
2174.41 3907
2174.85 3899
2175.29 4201
2175.73 3926
2176.17 3740
2176.61 3940
2177.05 3581
2177.49 3536
2177.93 3583
2178.37 3469
2178.81 3484
2179.25 3417
2179.69 3058
2180.13 2974
2180.57 3170
2181.01 3284
2181.45 3082
2181.89 2910
2182.33 2962
2182.77 2851
2183.21 2958
2183.65 2816
2184.09 2926
2184.53 2919
2184.97 2766
2185.42 2615
2185.86 2842
2186.30 2851
2186.74 2898
2187.18 3065
2187.62 2965
2188.06 3128
2188.50 3223
2188.94 3312
2189.38 3232
2189.83 3277
2190.27 3204
2190.71 3191
2191.15 3250
2191.59 3218
2192.03 3067
2192.47 3245
2192.91 3126
2193.36 3329
2193.80 3241
2194.24 2918
2194.68 3346
2195.12 3340
2195.56 3597
2196.01 3393
2196.45 3175
2196.89 3146
2197.33 3057
2197.77 3072
2198.22 3002
2198.66 3025
2199.10 3002
2199.54 2767
2199.98 2991
2200.43 2966
2200.87 2849
2201.31 2848
2201.75 3038
2202.20 2915
2202.64 3066
2203.08 3140
2203.52 2775
2203.97 2708
2204.41 2482
2204.85 2805
2205.29 2915
2205.74 3097
2206.18 3020
2206.62 2930
2207.07 3073
2207.51 3138
2207.95 2905
2208.40 2918
2208.84 2922
2209.28 3047
2209.72 3038
2210.17 3174
2210.61 3352
2211.05 3111
2211.50 3118
2211.94 3151
2212.38 3058
2212.83 2886
2213.27 2773
2213.72 3077
2214.16 3108
2214.60 2672
2215.05 2776
2215.49 2871
2215.93 2935
2216.38 2850
2216.82 2717
2217.27 2737
2217.71 3005
2218.15 2752
2218.60 2828
2219.04 2842
2219.49 2794
2219.93 2921
2220.37 2908
2220.82 2915
2221.26 2820
2221.71 2894
2222.15 2767
2222.60 3030
2223.04 2818
2223.49 2680
2223.93 2839
2224.37 2905
2224.82 2951
2225.26 2935
2225.71 2953
2226.15 3229
2226.60 3483
2227.04 3043
2227.49 3024
2227.93 3178
2228.38 3293
2228.82 3031
2229.27 3030
2229.71 3179
2230.16 3003
2230.60 3047
2231.05 3325
2231.50 3254
2231.94 3090
2232.39 3312
2232.83 3479
2233.28 3321
2233.72 3356
2234.17 3362
2234.61 3097
2235.06 3161
2235.51 3199
2235.95 3046
2236.40 3002
2236.84 3076
2237.29 3175
2237.73 2799
2238.18 2945
2238.63 3132
2239.07 2800
2239.52 2820
2239.97 2975
2240.41 2863
2240.86 2889
2241.30 2859
2241.75 2680
2242.20 2550
2242.64 2902
2243.09 2821
2243.54 2713
2243.98 2462
2244.43 2464
2244.88 2555
2245.32 2693
2245.77 2407
2246.22 2488
2246.66 2468
2247.11 2764
2247.56 2821
2248.00 2739
2248.45 2766
2248.90 2907
2249.35 2852
2249.79 2719
2250.24 2996
2250.69 2796
2251.14 2805
2251.58 2523
2252.03 2519
2252.48 2713
2252.92 3084
2253.37 2750
2253.82 2706
2254.27 2614
2254.72 2467
2255.16 2497
2255.61 2533
2256.06 2646
2256.51 2575
2256.95 2595
2257.40 2614
2257.85 2493
2258.30 2650
2258.75 2741
2259.19 2725
2259.64 2807
2260.09 2840
2260.54 2589
2260.99 2805
2261.44 3066
2261.88 2894
2262.33 2846
2262.78 3145
2263.23 3040
2263.68 2962
2264.13 3012
2264.58 2780
2265.02 2997
2265.47 3097
2265.92 3023
2266.37 3170
2266.82 3071
2267.27 3029
2267.72 3119
2268.17 3188
2268.62 3215
2269.06 2926
2269.51 2948
2269.96 3035
2270.41 3146
2270.86 3342
2271.31 3388
2271.76 3275
2272.21 3373
2272.66 3180
2273.11 3044
2273.56 3002
2274.01 3225
2274.46 2989
2274.91 2858
2275.36 3027
2275.81 2963
2276.26 2715
2276.71 2510
2277.16 2587
2277.61 2682
2278.06 2750
2278.51 2880
2278.96 2782
2279.41 2619
2279.86 2717
2280.31 2861
2280.76 2928
2281.21 3040
2281.66 2705
2282.11 2759
2282.56 2783
2283.01 2870
2283.46 2848
2283.91 3026
2284.36 2956
2284.81 2730
2285.26 2779
2285.71 2947
2286.16 2880
2286.61 2796
2287.07 2997
2287.52 2962
2287.97 3333
2288.42 3355
2288.87 3649
2289.32 3781
2289.77 3931
2290.22 4163
2290.67 4266
2291.13 4350
2291.58 4290
2292.03 4120
2292.48 4369
2292.93 4385
2293.38 4366
2293.83 3886
2294.29 3785
2294.74 3901
2295.19 3795
2295.64 3429
2296.09 3275
2296.54 3452
2297.00 3537
2297.45 3607
2297.90 3066
2298.35 3221
2298.80 3413
2299.26 3296
2299.71 3233
2300.16 3056
2300.61 2744
2301.06 2886
2301.52 2961
2301.97 2872
2302.42 2716
2302.87 2598
2303.33 2572
2303.78 2691
2304.23 2897
2304.68 2697
2305.14 2627
2305.59 2609
2306.04 2784
2306.50 2863
2306.95 2764
2307.40 2988
2307.85 3134
2308.31 3186
2308.76 3464
2309.21 3628
2309.67 3607
2310.12 3716
2310.57 3749
2311.03 4062
2311.48 3962
2311.93 3765
2312.39 3680
2312.84 3503
2313.29 3198
2313.75 3257
2314.20 3145
2314.65 2787
2315.11 3068
2315.56 3060
2316.01 2954
2316.47 2911
2316.92 2917
2317.38 2994
2317.83 2806
2318.28 2924
2318.74 2968
2319.19 3056
2319.65 3065
2320.10 2941
2320.55 2869
2321.01 3125
2321.46 3074
2321.92 3015
2322.37 3067
2322.83 3103
2323.28 3105
2323.73 2989
2324.19 3298
2324.64 3338
2325.10 3314
2325.55 3385
2326.01 3322
2326.46 3662
2326.92 3401
2327.37 3254
2327.83 3424
2328.28 3251
2328.74 3466
2329.19 3677
2329.65 3613
2330.10 3670
2330.56 3787
2331.01 3761
2331.47 3754
2331.92 3513
2332.38 3342
2332.83 3232
2333.29 3172
2333.74 2674
2334.20 2936
2334.66 2791
2335.11 2871
2335.57 2870
2336.02 2968
2336.48 3004
2336.93 2920
2337.39 3217
2337.85 3116
2338.30 3122
2338.76 3039
2339.21 2953
2339.67 3121
2340.13 3192
2340.58 3166
2341.04 2972
2341.49 3072
2341.95 3072
2342.41 3022
2342.86 2870
2343.32 2783
2343.78 2833
2344.23 2896
2344.69 2768
2345.15 3022
2345.60 3252
2346.06 3224
2346.52 3162
2346.97 3240
2347.43 2936
2347.89 2775
2348.34 2828
2348.80 3005
2349.26 2980
2349.71 2970
2350.17 3081
2350.63 2790
2351.09 2724
2351.54 2744
2352.00 2771
2352.46 2785
2352.91 2814
2353.37 2745
2353.83 2614
2354.29 2613
2354.74 2588
2355.20 2873
2355.66 3088
2356.12 2724
2356.58 2736
2357.03 2878
2357.49 2730
2357.95 2968
2358.41 2832
2358.86 3024
2359.32 2828
2359.78 2597
2360.24 2833
2360.70 2869
2361.15 2874
2361.61 2908
2362.07 2904
2362.53 3199
2362.99 3121
2363.45 2928
2363.90 2780
2364.36 2987
2364.82 3129
2365.28 3004
2365.74 3074
2366.20 2799
2366.66 2962
2367.11 3169
2367.57 3119
2368.03 3018
2368.49 3281
2368.95 3177
2369.41 2905
2369.87 2923
2370.33 2924
2370.79 2804
2371.24 2855
2371.70 2720
2372.16 2747
2372.62 2856
2373.08 2982
2373.54 3112
2374.00 3047
2374.46 2969
2374.92 2969
2375.38 3070
2375.84 3093
2376.30 3030
2376.76 2884
2377.22 2948
2377.68 3016
2378.14 3323
2378.60 3279
2379.06 3006
2379.52 3149
2379.98 2649
2380.44 3013
2380.90 2973
2381.36 2819
2381.82 2987
2382.28 2924
2382.74 2772
2383.20 2926
2383.66 2819
2384.12 2888
2384.58 2822
2385.04 2777
2385.50 2854
2385.96 2619
2386.42 2794
2386.88 2850
2387.34 2931
2387.80 2852
2388.26 2992
2388.72 3061
2389.19 2769
2389.65 2820
2390.11 2864
2390.57 2709
2391.03 2745
2391.49 2917
2391.95 2926
2392.41 2750
2392.87 2627
2393.33 2823
2393.80 2883
2394.26 2706
2394.72 2620
2395.18 2707
2395.64 2863
2396.10 2729
2396.56 2676
2397.03 2431
2397.49 2627
2397.95 2634
2398.41 2662
2398.87 2881
2399.34 2683
2399.80 2638
2400.26 2747
2400.72 2686
2401.18 2667
2401.65 2554
2402.11 2398
2402.57 2563
2403.03 2463
2403.49 2625
2403.96 2625
2404.42 2596
2404.88 2742
2405.34 2698
2405.81 2712
2406.27 2838
2406.73 2649
2407.19 2712
2407.66 2611
2408.12 2517
2408.58 2828
2409.04 2648
2409.51 2738
2409.97 2627
2410.43 2466
2410.90 2537
2411.36 2519
2411.82 2568
2412.28 2686
2412.75 2677
2413.21 2876
2413.67 2626
2414.14 2696
2414.60 2823
2415.06 2775
2415.53 2467
2415.99 2614
2416.45 2750
2416.92 2856
2417.38 3049
2417.85 3132
2418.31 3276
2418.77 3376
2419.24 3355
2419.70 3423
2420.16 3331
2420.63 3166
2421.09 2997
2421.56 3111
2422.02 3115
2422.48 3401
2422.95 3257
2423.41 3065
2423.88 3105
2424.34 3007
2424.80 2925
2425.27 3004
2425.73 3112
2426.20 3082
2426.66 3292
2427.13 3091
2427.59 3014
2428.06 2963
2428.52 3005
2428.99 2901
2429.45 2750
2429.91 2686
2430.38 2696
2430.84 2811
2431.31 2885
2431.77 3030
2432.24 3020
2432.70 2879
2433.17 3032
2433.63 3006
2434.10 2885
2434.56 3176
2435.03 2858
2435.50 3023
2435.96 3070
2436.43 2995
2436.89 3094
2437.36 3164
2437.82 2972
2438.29 3240
2438.75 3260
2439.22 3101
2439.69 3220
2440.15 3177
2440.62 3227
2441.08 3214
2441.55 3413
2442.01 3074
2442.48 3112
2442.95 3389
2443.41 3232
2443.88 2949
2444.34 3051
2444.81 2878
2445.28 2653
2445.74 2718
2446.21 2768
2446.68 2674
2447.14 2952
2447.61 2862
2448.08 2780
2448.54 2571
2449.01 2402
2449.48 2636
2449.94 2570
2450.41 2523
2450.88 2481
2451.34 2612
2451.81 2625
2452.28 2491
2452.74 2487
2453.21 2541
2453.68 2493
2454.14 2505
2454.61 2686
2455.08 2718
2455.55 2598
2456.01 2563
2456.48 2648
2456.95 2727
2457.42 2644
2457.88 2511
2458.35 2763
2458.82 2827
2459.29 2627
2459.75 2580
2460.22 2898
2460.69 2862
2461.16 2551
2461.62 2801
2462.09 2893
2462.56 2729
2463.03 2663
2463.50 2674
2463.96 2692
2464.43 2812
2464.90 2900
2465.37 2980
2465.84 2820
2466.30 2943
2466.77 2928
2467.24 2808
2467.71 2678
2468.18 2533
2468.65 2575
2469.11 2828
2469.58 2742
2470.05 2580
2470.52 2307
2470.99 2409
2471.46 2506
2471.93 2418
2472.40 2511
2472.86 2651
2473.33 2608
2473.80 2471
2474.27 2568
2474.74 2370
2475.21 2616
2475.68 2509
2476.15 2770
2476.62 2748
2477.09 2681
2477.56 2662
2478.02 2574
2478.49 2363
2478.96 2371
2479.43 2459
2479.90 2629
2480.37 2656
2480.84 2481
2481.31 2369
2481.78 2485
2482.25 2364
2482.72 2255
2483.19 2603
2483.66 2490
2484.13 2588
2484.60 2579
2485.07 2643
2485.54 2817
2486.01 2772
2486.48 2846
2486.95 2768
2487.42 2754
2487.89 2596
2488.36 2407
2488.83 2778
2489.30 2810
2489.77 2699
2490.24 2824
2490.71 2635
2491.18 2806
2491.66 2843
2492.13 2859
2492.60 2839
2493.07 3091
2493.54 3036
2494.01 2988
2494.48 2842
2494.95 3054
2495.42 3035
2495.89 3021
2496.36 2937
2496.84 2678
2497.31 2792
2497.78 2631
2498.25 2499
2498.72 2558
2499.19 2485
2499.66 2527
2500.13 2592
2500.61 2484
2501.08 2533
2501.55 2518
2502.02 2481
2502.49 2451
2502.96 2463
2503.44 2505
2503.91 2432
2504.38 2356
2504.85 2507
2505.32 2664
2505.80 2554
2506.27 2546
2506.74 2668
2507.21 2767
2507.68 2737
2508.16 2675
2508.63 2666
2509.10 2748
2509.57 2884
2510.05 2846
2510.52 3196
2510.99 3052
2511.46 3048
2511.94 3096
2512.41 2885
2512.88 3173
2513.35 3255
2513.83 3301
2514.30 2924
2514.77 2925
2515.24 2979
2515.72 2736
2516.19 2721
2516.66 2725
2517.14 2776
2517.61 2729
2518.08 2688
2518.56 2746
2519.03 2892
2519.50 2703
2519.98 2649
2520.45 2712
2520.92 2573
2521.40 2483
2521.87 2494
2522.34 2673
2522.82 2864
2523.29 2944
2523.76 2912
2524.24 2837
2524.71 2613
2525.19 2672
2525.66 2489
2526.13 2827
2526.61 2968
2527.08 2867
2527.55 2994
2528.03 2889
2528.50 3030
2528.98 2963
2529.45 2800
2529.93 2757
2530.40 2718
2530.87 2767
2531.35 2734
2531.82 2501
2532.30 2876
2532.77 2717
2533.25 2815
2533.72 2842
2534.20 2648
2534.67 2700
2535.15 2739
2535.62 2769
2536.09 2628
2536.57 2719
2537.04 2651
2537.52 2659
2537.99 2751
2538.47 2506
2538.94 2583
2539.42 2632
2539.90 2646
2540.37 2749
2540.85 2600
2541.32 2610
2541.80 2571
2542.27 2689
2542.75 2518
2543.22 2665
2543.70 2873
2544.17 2690
2544.65 3127
2545.13 2830
2545.60 2746
2546.08 2620
2546.55 2851
2547.03 3166
2547.50 3211
2547.98 3088
2548.46 2851
2548.93 2858
2549.41 3079
2549.88 3194
2550.36 3054
2550.84 2977
2551.31 3069
2551.79 3113
2552.27 3008
2552.74 2967
2553.22 3069
2553.70 3079
2554.17 3280
2554.65 3198
2555.12 2933
2555.60 3333
2556.08 3211
2556.55 3020
2557.03 3011
2557.51 2915
2557.99 2803
2558.46 2843
2558.94 2577
2559.42 2600
2559.89 2661
2560.37 2618
2560.85 2718
2561.32 2740
2561.80 2511
2562.28 2472
2562.76 2626
2563.23 2446
2563.71 2488
2564.19 2651
2564.67 2653
2565.14 2472
2565.62 2475
2566.10 2639
2566.58 2466
2567.05 2193
2567.53 2318
2568.01 2366
2568.49 2400
2568.97 2243
2569.44 2211
2569.92 2364
2570.40 2417
2570.88 2456
2571.36 2429
2571.83 2493
2572.31 2320
2572.79 2506
2573.27 2559
2573.75 2322
2574.23 2549
2574.70 2594
2575.18 2377
2575.66 2424
2576.14 2131
2576.62 2268
2577.10 2424
2577.58 2468
2578.05 2385
2578.53 2395
2579.01 2593
2579.49 2472
2579.97 2430
2580.45 2488
2580.93 2394
2581.41 2594
2581.89 2436
2582.37 2533
2582.84 2533
2583.32 2568
2583.80 2567
2584.28 2402
2584.76 2417
2585.24 2437
2585.72 2361
2586.20 2438
2586.68 2462
2587.16 2571
2587.64 2609
2588.12 2614
2588.60 2622
2589.08 2737
2589.56 2541
2590.04 2510
2590.52 2578
2591.00 2700
2591.48 2505
2591.96 2410
2592.44 2448
2592.92 2701
2593.40 2502
2593.88 2659
2594.36 2613
2594.84 2538
2595.32 2429
2595.80 2511
2596.28 2418
2596.76 2525
2597.24 2510
2597.72 2438
2598.20 2567
2598.68 2267
2599.16 2363
2599.64 2671
2600.13 2616
2600.61 2440
2601.09 2197
2601.57 2229
2602.05 2258
2602.53 2433
2603.01 2585
2603.49 2302
2603.97 2354
2604.45 2360
2604.94 2443
2605.42 2592
2605.90 2628
2606.38 2498
2606.86 2664
2607.34 2640
2607.82 2545
2608.31 2400
2608.79 2532
2609.27 2484
2609.75 2678
2610.23 2774
2610.71 2711
2611.20 2621
2611.68 2523
2612.16 2481
2612.64 2478
2613.12 2565
2613.61 2634
2614.09 2436
2614.57 2703
2615.05 2620
2615.53 2660
2616.02 2501
2616.50 2517
2616.98 2700
2617.46 2687
2617.95 2623
2618.43 2807
2618.91 2833
2619.39 2681
2619.88 2485
2620.36 2584
2620.84 2551
2621.32 2569
2621.81 2545
2622.29 2493
2622.77 2544
2623.26 2599
2623.74 2528
2624.22 2319
2624.70 2450
2625.19 2551
2625.67 2458
2626.15 2416
2626.64 2411
2627.12 2420
2627.60 2341
2628.09 2491
2628.57 2371
2629.05 2242
2629.54 2519
2630.02 2480
2630.50 2578
2630.99 2534
2631.47 2475
2631.96 2552
2632.44 2532
2632.92 2586
2633.41 2622
2633.89 2610
2634.38 2379
2634.86 2383
2635.34 2494
2635.83 2331
2636.31 2392
2636.80 2439
2637.28 2472
2637.76 2687
2638.25 2811
2638.73 2771
2639.22 2569
2639.70 2547
2640.19 2809
2640.67 2699
2641.16 2649
2641.64 2479
2642.12 2530
2642.61 2706
2643.09 2618
2643.58 2616
2644.06 2471
2644.55 2571
2645.03 2586
2645.52 2621
2646.00 2574
2646.49 2460
2646.97 2788
2647.46 2828
2647.94 2492
2648.43 2291
2648.91 2404
2649.40 2404
2649.89 2410
2650.37 2449
2650.86 2380
2651.34 2565
2651.83 2660
2652.31 2474
2652.80 2362
2653.28 2379
2653.77 2388
2654.26 2154
2654.74 2395
2655.23 2582
2655.71 2561
2656.20 2422
2656.69 2347
2657.17 2393
2657.66 2353
2658.14 2200
2658.63 2270
2659.12 2331
2659.60 2388
2660.09 2518
2660.58 2356
2661.06 2432
2661.55 2396
2662.03 2610
2662.52 2517
2663.01 2389
2663.49 2385
2663.98 2286
2664.47 2325
2664.95 2396
2665.44 2478
2665.93 2388
2666.42 2460
2666.90 2454
2667.39 2360
2667.88 2312
2668.36 2440
2668.85 2455
2669.34 2384
2669.82 2463
2670.31 2334
2670.80 2367
2671.29 2488
2671.77 2592
2672.26 2504
2672.75 2566
2673.24 2523
2673.72 2638
2674.21 2661
2674.70 2660
2675.19 2624
2675.67 2727
2676.16 2755
2676.65 2754
2677.14 2806
2677.63 2853
2678.11 2775
2678.60 2684
2679.09 2665
2679.58 2689
2680.07 2764
2680.55 2646
2681.04 2630
2681.53 2518
2682.02 2309
2682.51 2564
2683.00 2737
2683.48 2564
2683.97 2555
2684.46 2714
2684.95 2695
2685.44 2653
2685.93 2611
2686.42 2544
2686.90 2439
2687.39 2539
2687.88 2554
2688.37 2529
2688.86 2460
2689.35 2450
2689.84 2545
2690.33 2543
2690.82 2628
2691.31 2420
2691.79 2381
2692.28 2312
2692.77 2370
2693.26 2293
2693.75 2402
2694.24 2594
2694.73 2308
2695.22 2545
2695.71 2568
2696.20 2308
2696.69 2428
2697.18 2549
2697.67 2185
2698.16 2203
2698.65 2325
2699.14 2472
2699.63 2373
2700.12 2473
2700.61 2437
2701.10 2537
2701.59 2484
2702.08 2296
2702.57 2421
2703.06 2581
2703.55 2621
2704.04 2658
2704.53 2560
2705.02 2420
2705.51 2454
2706.00 2471
2706.49 2498
2706.98 2355
2707.47 2501
2707.96 2599
2708.45 2519
2708.95 2275
2709.44 2364
2709.93 2365
2710.42 2339
2710.91 2315
2711.40 2329
2711.89 2396
2712.38 2415
2712.87 2373
2713.36 2387
2713.86 2483
2714.35 2475
2714.84 2369
2715.33 2334
2715.82 2272
2716.31 2327
2716.80 2284
2717.30 2392
2717.79 2256
2718.28 2276
2718.77 2298
2719.26 2140
2719.75 2457
2720.25 2382
2720.74 2264
2721.23 2349
2721.72 2677
2722.21 2766
2722.70 2560
2723.20 2591
2723.69 2698
2724.18 2685
2724.67 2659
2725.17 2358
2725.66 2439
2726.15 2410
2726.64 2428
2727.14 2331
2727.63 2338
2728.12 2277
2728.61 2365
2729.11 2407
2729.60 2356
2730.09 2662
2730.58 2688
2731.08 2503
2731.57 2427
2732.06 2542
2732.55 2531
2733.05 2607
2733.54 2662
2734.03 2673
2734.53 2530
2735.02 2489
2735.51 2452
2736.01 2532
2736.50 2521
2736.99 2506
2737.49 2427
2737.98 2436
2738.47 2582
2738.97 2512
2739.46 2463
2739.95 2432
2740.45 2397
2740.94 2377
2741.43 2361
2741.93 2476
2742.42 2355
2742.92 2210
2743.41 2203
2743.90 2360
2744.40 2287
2744.89 2227
2745.39 2455
2745.88 2532
2746.37 2463
2746.87 2468
2747.36 2482
2747.86 2245
2748.35 2413
2748.85 2182
2749.34 2250
2749.83 2164
2750.33 2289
2750.82 2302
2751.32 2166
2751.81 2436
2752.31 2436
2752.80 2568
2753.30 2391
2753.79 2391
2754.29 2487
2754.78 2504
2755.28 2304
2755.77 2239
2756.27 2473
2756.76 2448
2757.26 2452
2757.75 2347
2758.25 2359
2758.74 2546
2759.24 2392
2759.73 2349
2760.23 2478
2760.72 2391
2761.22 2488
2761.71 2539
2762.21 2595
2762.71 2430
2763.20 2548
2763.70 2580
2764.19 2497
2764.69 2434
2765.18 2422
2765.68 2361
2766.18 2423
2766.67 2363
2767.17 2509
2767.66 2464
2768.16 2410
2768.66 2508
2769.15 2315
2769.65 2393
2770.15 2555
2770.64 2312
2771.14 2226
2771.63 2349
2772.13 2559
2772.63 2527
2773.12 2579
2773.62 2410
2774.12 2543
2774.61 2612
2775.11 2698
2775.61 2830
2776.10 3106
2776.60 2734
2777.10 2758
2777.60 2880
2778.09 2792
2778.59 2789
2779.09 2597
2779.58 2615
2780.08 2584
2780.58 2496
2781.08 2504
2781.57 2473
2782.07 2425
2782.57 2498
2783.06 2410
2783.56 2380
2784.06 2365
2784.56 2468
2785.06 2479
2785.55 2358
2786.05 2459
2786.55 2578
2787.05 2544
2787.54 2602
2788.04 2635
2788.54 2421
2789.04 2247
2789.54 2252
2790.03 2443
2790.53 2414
2791.03 2302
2791.53 2241
2792.03 2298
2792.52 2324
2793.02 2292
2793.52 2706
2794.02 2684
2794.52 2618
2795.02 2704
2795.52 2656
2796.01 2878
2796.51 3065
2797.01 2965
2797.51 2908
2798.01 2601
2798.51 2719
2799.01 2565
2799.51 2488
2800.00 2492
2800.50 2461
2801.00 2629
2801.50 2573
2802.00 2618
2802.50 2532
2803.00 2486
2803.50 2646
2804.00 2693
2804.50 2564
2805.00 2731
2805.50 2792
2806.00 2893
2806.50 3049
2806.99 3273
2807.49 3156
2807.99 3158
2808.49 2915
2808.99 3095
2809.49 3110
2809.99 3059
2810.49 3177
2810.99 2889
2811.49 2826
2811.99 2908
2812.49 2748
2812.99 2629
2813.49 2577
2813.99 2647
2814.49 2840
2814.99 2839
2815.49 2716
2815.99 2802
2816.50 2964
2817.00 2997
2817.50 2885
2818.00 2787
2818.50 3042
2819.00 2745
2819.50 2783
2820.00 2975
2820.50 3149
2821.00 2993
2821.50 2944
2822.00 3028
2822.50 3021
2823.00 2708
2823.51 2721
2824.01 2754
2824.51 2682
2825.01 2455
2825.51 2608
2826.01 2738
2826.51 2575
2827.01 2386
2827.52 2493
2828.02 2263
2828.52 2375
2829.02 2612
2829.52 2368
2830.02 2368
2830.53 2448
2831.03 2427
2831.53 2442
2832.03 2727
2832.53 2501
2833.03 2388
2833.54 2346
2834.04 2438
2834.54 2475
2835.04 2367
2835.54 2412
2836.05 2557
2836.55 2451
2837.05 2400
2837.55 2588
2838.06 2591
2838.56 2703
2839.06 2686
2839.56 2631
2840.07 2654
2840.57 2603
2841.07 2511
2841.57 2560
2842.08 2280
2842.58 2408
2843.08 2425
2843.58 2408
2844.09 2694
2844.59 2475
2845.09 2352
2845.60 2506
2846.10 2666
2846.60 2725
2847.11 2736
2847.61 2553
2848.11 2393
2848.62 2646
2849.12 2758
2849.62 2809
2850.13 2486
2850.63 2643
2851.13 2696
2851.64 2663
2852.14 2667
2852.64 2695
2853.15 2690
2853.65 2632
2854.15 2607
2854.66 2494
2855.16 2554
2855.67 2525
2856.17 2445
2856.67 2272
2857.18 2374
2857.68 2377
2858.19 2528
2858.69 2537
2859.19 2346
2859.70 2364
2860.20 2378
2860.71 2282
2861.21 2537
2861.72 2291
2862.22 2188
2862.73 2248
2863.23 2172
2863.73 2317
2864.24 2295
2864.74 2208
2865.25 2229
2865.75 2439
2866.26 2342
2866.76 2358
2867.27 2471
2867.77 2362
2868.28 2528
2868.78 2295
2869.29 2493
2869.79 2487
2870.30 2429
2870.80 2443
2871.31 2356
2871.81 2457
2872.32 2437
2872.83 2321
2873.33 2197
2873.84 2515
2874.34 2209
2874.85 2246
2875.35 2406
2875.86 2437
2876.36 2446
2876.87 2507
2877.38 2441
2877.88 2542
2878.39 2381
2878.89 2387
2879.40 2457
2879.91 2596
2880.41 2279
2880.92 2240
2881.42 2382
2881.93 2362
2882.44 2422
2882.94 2490
2883.45 2436
2883.96 2475
2884.46 2261
2884.97 2319
2885.48 2505
2885.98 2517
2886.49 2705
2886.99 2621
2887.50 2436
2888.01 2450
2888.52 2372
2889.02 2477
2889.53 2737
2890.04 2555
2890.54 2553
2891.05 2796
2891.56 2362
2892.06 2367
2892.57 2581
2893.08 2546
2893.59 2717
2894.09 2881
2894.60 2863
2895.11 2914
2895.62 2850
2896.12 3110
2896.63 3141
2897.14 3057
2897.65 3211
2898.15 3213
2898.66 3138
2899.17 3134
2899.68 3324
2900.18 3173
2900.69 3384
2901.20 3298
2901.71 3172
2902.22 2961
2902.72 3230
2903.23 3043
2903.74 2997
2904.25 3210
2904.76 3396
2905.26 3534
2905.77 3501
2906.28 3204
2906.79 3049
2907.30 3095
2907.81 3216
2908.32 3061
2908.82 2725
2909.33 2795
2909.84 2728
2910.35 2891
2910.86 2945
2911.37 2758
2911.88 2556
2912.38 2410
2912.89 2606
2913.40 2545
2913.91 2610
2914.42 2694
2914.93 2669
2915.44 2647
2915.95 2776
2916.46 2832
2916.97 2745
2917.48 2751
2917.99 2733
2918.50 2754
2919.00 2728
2919.51 2766
2920.02 2672
2920.53 2590
2921.04 2742
2921.55 2726
2922.06 2684
2922.57 2685
2923.08 2591
2923.59 2644
2924.10 2743
2924.61 2495
2925.12 2581
2925.63 2690
2926.14 2802
2926.65 2813
2927.16 2764
2927.67 2671
2928.18 2563
2928.69 2622
2929.20 2618
2929.71 2447
2930.22 2379
2930.73 2452
2931.25 2454
2931.76 2380
2932.27 2426
2932.78 2418
2933.29 2530
2933.80 2426
2934.31 2227
2934.82 2292
2935.33 2577
2935.84 2647
2936.35 2551
2936.86 2433
2937.38 2418
2937.89 2555
2938.40 2574
2938.91 2607
2939.42 2504
2939.93 2618
2940.44 2511
2940.95 2648
2941.47 2743
2941.98 2635
2942.49 2659
2943.00 2774
2943.51 2788
2944.02 3041
2944.53 2813
2945.05 2692
2945.56 2787
2946.07 3040
2946.58 2896
2947.09 3021
2947.61 3001
2948.12 3028
2948.63 2910
2949.14 2925
2949.65 2614
2950.17 2732
2950.68 2607
2951.19 2398
2951.70 2347
2952.22 2455
2952.73 2532
2953.24 2328
2953.75 2217
2954.27 2287
2954.78 2324
2955.29 2317
2955.80 2566
2956.32 2375
2956.83 2243
2957.34 2293
2957.85 2449
2958.37 2301
2958.88 2301
2959.39 2401
2959.91 2657
2960.42 2599
2960.93 2292
2961.45 2343
2961.96 2646
2962.47 2602
2962.99 2552
2963.50 2542
2964.01 2550
2964.53 2600
2965.04 2330
2965.55 2306
2966.07 2510
2966.58 2364
2967.09 2343
2967.61 2247
2968.12 2282
2968.63 2368
2969.15 2477
2969.66 2498
2970.18 2413
2970.69 2252
2971.20 2197
2971.72 2261
2972.23 2453
2972.75 2283
2973.26 2378
2973.78 2442
2974.29 2406
2974.80 2435
2975.32 2390
2975.83 2373
2976.35 2302
2976.86 2287
2977.38 2360
2977.89 2330
2978.41 2348
2978.92 2384
2979.43 2325
2979.95 2324
2980.46 2411
2980.98 2422
2981.49 2619
2982.01 2693
2982.52 2498
2983.04 2667
2983.55 2693
2984.07 2736
2984.58 2824
2985.10 2831
2985.61 2478
2986.13 2596
2986.65 2673
2987.16 2818
2987.68 2676
2988.19 2779
2988.71 2769
2989.22 2803
2989.74 2785
2990.25 2608
2990.77 2777
2991.29 2693
2991.80 2732
2992.32 2928
2992.83 2832
2993.35 2915
2993.86 2962
2994.38 3018
2994.90 2998
2995.41 2987
2995.93 3163
2996.45 3105
2996.96 3194
2997.48 3162
2997.99 3136
2998.51 3194
2999.03 3392
2999.54 3439
3000.06 3527
3000.58 3526
3001.09 3659
3001.61 3655
3002.13 3827
3002.64 4465
3003.16 4434
3003.68 5033
3004.19 5801
3004.71 5873
3005.23 5903
3005.74 5984
3006.26 5572
3006.78 5429
3007.30 4869
3007.81 4481
3008.33 4411
3008.85 3922
3009.36 3481
3009.88 3330
3010.40 3344
3010.92 3276
3011.43 3114
3011.95 2973
3012.47 3050
3012.99 2952
3013.50 3242
3014.02 3037
3014.54 2813
3015.06 2977
3015.58 3146
3016.09 3260
3016.61 3048
3017.13 3236
3017.65 3129
3018.17 3169
3018.68 3307
3019.20 3414
3019.72 3368
3020.24 3368
3020.76 3357
3021.28 3277
3021.79 3098
3022.31 3109
3022.83 3124
3023.35 2885
3023.87 2981
3024.39 2835
3024.90 2832
3025.42 2804
3025.94 2868
3026.46 2869
3026.98 2845
3027.50 2960
3028.02 2727
3028.54 2609
3029.06 2877
3029.57 2898
3030.09 2974
3030.61 2843
3031.13 2863
3031.65 2707
3032.17 2634
3032.69 3011
3033.21 3153
3033.73 2930
3034.25 2978
3034.77 2864
3035.29 2920
3035.81 2979
3036.33 2931
3036.85 2805
3037.37 2758
3037.89 2928
3038.40 2877
3038.92 2653
3039.44 2626
3039.96 2650
3040.48 2846
3041.00 2699
3041.52 2931
3042.04 2785
3042.56 2511
3043.09 2716
3043.61 2651
3044.13 2660
3044.65 2940
3045.17 2961
3045.69 2791
3046.21 2984
3046.73 2815
3047.25 2833
3047.77 2835
3048.29 2662
3048.81 2809
3049.33 2574
3049.85 2713
3050.37 2796
3050.89 2867
3051.41 2680
3051.94 2431
3052.46 2418
3052.98 2521
3053.50 2486
3054.02 2392
3054.54 2509
3055.06 2527
3055.58 2421
3056.10 2376
3056.63 2634
3057.15 2573
3057.67 2680
3058.19 2375
3058.71 2508
3059.23 2542
3059.76 2540
3060.28 2549
3060.80 2471
3061.32 2627
3061.84 2694
3062.36 2697
3062.89 2715
3063.41 2675
3063.93 2619
3064.45 2428
3064.97 2763
3065.50 2594
3066.02 2550
3066.54 2804
3067.06 2609
3067.58 2521
3068.11 2737
3068.63 2752
3069.15 2846
3069.67 2646
3070.20 2691
3070.72 2539
3071.24 2581
3071.76 2728
3072.29 2594
3072.81 2532
3073.33 2626
3073.86 2504
3074.38 2651
3074.90 2654
3075.42 2494
3075.95 2598
3076.47 2795
3076.99 2728
3077.52 2912
3078.04 2948
3078.56 3031
3079.09 3197
3079.61 3191
3080.13 2987
3080.66 3431
3081.18 3288
3081.70 2992
3082.23 3076
3082.75 3085
3083.27 3047
3083.80 3161
3084.32 3035
3084.85 3058
3085.37 3260
3085.89 3036
3086.42 3077
3086.94 3092
3087.46 2860
3087.99 2858
3088.51 3053
3089.04 3105
3089.56 2873
3090.09 2877
3090.61 2940
3091.13 3082
3091.66 2878
3092.18 2984
3092.71 2866
3093.23 2856
3093.76 2948
3094.28 2868
3094.81 2959
3095.33 2913
3095.85 2903
3096.38 3088
3096.90 3246
3097.43 3236
3097.95 3534
3098.48 3271
3099.00 3289
3099.53 3708
3100.05 4032
3100.58 4529
3101.10 4958
3101.63 5957
3102.15 6518
3102.68 7238
3103.21 8330
3103.73 8610
3104.26 8970
3104.78 9193
3105.31 8782
3105.83 7736
3106.36 6728
3106.88 5574
3107.41 4997
3107.94 4558
3108.46 4346
3108.99 4120
3109.51 3769
3110.04 3934
3110.56 3876
3111.09 4007
3111.62 4225
3112.14 4296
3112.67 3759
3113.19 3670
3113.72 3612
3114.25 3759
3114.77 3601
3115.30 3657
3115.83 3232
3116.35 3007
3116.88 2986
3117.41 2867
3117.93 2777
3118.46 2760
3118.99 2617
3119.51 2694
3120.04 3026
3120.57 3013
3121.09 2815
3121.62 2920
3122.15 2993
3122.67 3056
3123.20 3131
3123.73 3049
3124.25 3241
3124.78 3280
3125.31 2970
3125.84 2888
3126.36 3034
3126.89 3242
3127.42 3044
3127.95 3162
3128.47 3145
3129.00 2891
3129.53 3061
3130.06 3067
3130.58 2961
3131.11 2834
3131.64 2725
3132.17 2878
3132.69 2843
3133.22 2707
3133.75 2582
3134.28 2679
3134.81 2648
3135.33 2501
3135.86 2459
3136.39 2582
3136.92 2702
3137.45 2695
3137.97 2449
3138.50 2554
3139.03 2747
3139.56 2648
3140.09 2748
3140.62 2698
3141.15 2710
3141.67 2512
3142.20 2703
3142.73 2623
3143.26 2786
3143.79 2843
3144.32 2859
3144.85 2703
3145.38 2392
3145.90 2481
3146.43 2454
3146.96 2891
3147.49 3169
3148.02 2966
3148.55 3107
3149.08 3263
3149.61 3178
3150.14 3200
3150.67 3135
3151.20 3206
3151.73 2969
3152.25 3005
3152.78 2981
3153.31 2776
3153.84 2686
3154.37 2897
3154.90 2877
3155.43 3023
3155.96 3197
3156.49 3100
3157.02 3102
3157.55 3027
3158.08 3256
3158.61 3127
3159.14 3036
3159.67 2934
3160.20 3041
3160.73 2842
3161.26 2988
3161.79 3248
3162.32 2939
3162.85 2628
3163.38 2924
3163.91 2912
3164.44 2694
3164.98 2793
3165.51 2789
3166.04 2628
3166.57 2541
3167.10 2610
3167.63 2595
3168.16 2321
3168.69 2383
3169.22 2489
3169.75 2414
3170.28 2460
3170.81 2501
3171.35 2472
3171.88 2418
3172.41 2370
3172.94 2608
3173.47 2558
3174.00 2564
3174.53 2676
3175.06 3173
3175.60 3103
3176.13 2845
3176.66 2949
3177.19 3060
3177.72 2962
3178.25 2701
3178.78 2529
3179.32 2632
3179.85 2596
3180.38 2699
3180.91 2641
3181.44 2755
3181.98 2700
3182.51 2625
3183.04 2503
3183.57 2472
3184.10 2444
3184.64 2552
3185.17 2502
3185.70 2555
3186.23 2584
3186.77 2462
3187.30 2634
3187.83 2450
3188.36 2421
3188.90 2446
3189.43 2507
3189.96 2640
3190.49 2318
3191.03 2306
3191.56 2361
3192.09 2295
3192.62 2401
3193.16 2450
3193.69 2433
3194.22 2246
3194.76 2552
3195.29 2598
3195.82 2472
3196.36 2445
3196.89 2355
3197.42 2555
3197.96 2425
3198.49 2581
3199.02 2711
3199.56 2570
3200.09 2633
3200.62 2518
3201.16 2488
3201.69 2569
3202.22 2684
3202.76 2778
3203.29 2933
3203.82 2638
3204.36 2625
3204.89 2642
3205.43 2626
3205.96 2657
3206.49 2611
3207.03 2656
3207.56 2573
3208.10 2485
3208.63 2599
3209.16 2971
3209.70 2909
3210.23 3021
3210.77 3237
3211.30 2920
3211.84 3185
3212.37 3231
3212.91 3021
3213.44 3004
3213.97 3125
3214.51 3140
3215.04 3054
3215.58 2759
3216.11 2889
3216.65 2885
3217.18 3046
3217.72 2861
3218.25 3066
3218.79 2959
3219.32 2965
3219.86 3075
3220.39 2905
3220.93 3090
3221.46 3088
3222.00 2817
3222.53 2845
3223.07 3088
3223.61 3175
3224.14 3187
3224.68 3149
3225.21 2958
3225.75 2984
3226.28 3015
3226.82 2962
3227.36 2939
3227.89 2979
3228.43 2981
3228.96 2750
3229.50 2891
3230.03 2879
3230.57 2939
3231.11 2750
3231.64 2885
3232.18 2985
3232.71 2836
3233.25 2854
3233.79 3153
3234.32 2926
3234.86 2842
3235.40 2892
3235.93 2701
3236.47 2880
3237.01 2876
3237.54 3003
3238.08 3202
3238.62 3303
3239.15 3336
3239.69 3134
3240.23 3114
3240.76 3059
3241.30 2978
3241.84 2992
3242.37 2863
3242.91 2920
3243.45 2751
3243.99 2743
3244.52 2939
3245.06 2754
3245.60 2779
3246.13 2725
3246.67 2986
3247.21 2947
3247.75 2817
3248.28 2741
3248.82 2732
3249.36 2757
3249.90 2922
3250.43 2984
3250.97 3014
3251.51 2888
3252.05 2958
3252.59 2965
3253.12 3103
3253.66 3184
3254.20 3283
3254.74 2920
3255.28 3075
3255.81 3132
3256.35 3297
3256.89 3211
3257.43 3290
3257.97 3464
3258.50 3427
3259.04 3595
3259.58 3763
3260.12 3833
3260.66 4235
3261.20 4634
3261.74 4776
3262.27 4709
3262.81 5191
3263.35 5408
3263.89 5448
3264.43 6015
3264.97 6721
3265.51 7441
3266.05 7449
3266.58 8187
3267.12 8240
3267.66 8248
3268.20 8441
3268.74 8438
3269.28 7565
3269.82 6465
3270.36 5552
3270.90 5292
3271.44 4945
3271.98 4289
3272.52 3906
3273.06 3681
3273.60 3682
3274.14 3382
3274.67 3325
3275.21 3472
3275.75 3453
3276.29 3499
3276.83 3689
3277.37 3421
3277.91 3396
3278.45 3507
3278.99 3680
3279.53 3908
3280.07 3413
3280.61 3688
3281.15 3720
3281.69 3708
3282.23 3629
3282.78 3636
3283.32 3518
3283.86 3554
3284.40 3531
3284.94 3507
3285.48 3575
3286.02 3854
3286.56 3926
3287.10 3586
3287.64 3645
3288.18 3934
3288.72 3638
3289.26 3510
3289.80 3558
3290.34 3589
3290.89 3593
3291.43 3708
3291.97 3669
3292.51 3853
3293.05 3891
3293.59 3730
3294.13 4017
3294.67 4396
3295.22 4575
3295.76 5113
3296.30 5153
3296.84 5081
3297.38 5131
3297.92 4816
3298.46 4702
3299.01 4313
3299.55 4039
3300.09 3763
3300.63 3820
3301.17 3554
3301.71 3535
3302.26 3562
3302.80 3506
3303.34 3356
3303.88 3021
3304.42 3042
3304.97 3467
3305.51 3297
3306.05 3307
3306.59 3193
3307.14 3328
3307.68 3501
3308.22 3237
3308.76 3430
3309.31 3362
3309.85 3262
3310.39 3342
3310.93 3257
3311.48 3100
3312.02 3103
3312.56 3200
3313.10 3400
3313.65 3475
3314.19 3437
3314.73 3273
3315.28 3515
3315.82 3722
3316.36 3681
3316.91 3806
3317.45 3768
3317.99 3698
3318.54 3413
3319.08 3135
3319.62 3123
3320.17 3201
3320.71 3271
3321.25 3037
3321.80 3163
3322.34 3199
3322.88 2891
3323.43 3130
3323.97 3212
3324.51 2979
3325.06 3011
3325.60 2776
3326.15 2795
3326.69 2877
3327.23 2941
3327.78 2950
3328.32 2988
3328.87 2946
3329.41 2940
3329.95 2726
3330.50 2902
3331.04 2869
3331.59 3102
3332.13 3180
3332.68 3073
3333.22 3693
3333.77 3739
3334.31 3973
3334.85 4248
3335.40 4265
3335.94 4512
3336.49 4554
3337.03 4603
3337.58 4555
3338.12 4515
3338.67 4320
3339.21 4403
3339.76 4094
3340.30 4039
3340.85 3339
3341.39 3002
3341.94 3189
3342.48 3164
3343.03 3175
3343.57 2894
3344.12 2804
3344.66 3077
3345.21 2809
3345.76 2647
3346.30 2675
3346.85 2668
3347.39 2713
3347.94 2737
3348.48 2641
3349.03 2890
3349.58 2836
3350.12 2906
3350.67 2713
3351.21 2908
3351.76 2940
3352.31 2819
3352.85 2952
3353.40 2906
3353.94 2873
3354.49 2750
3355.04 2854
3355.58 2704
3356.13 2885
3356.68 2628
3357.22 2505
3357.77 2632
3358.31 2513
3358.86 2429
3359.41 2404
3359.95 2311
3360.50 2240
3361.05 2106
3361.59 2203
3362.14 2514
3362.69 2721
3363.24 2526
3363.78 2561
3364.33 2508
3364.88 2326
3365.42 2856
3365.97 2711
3366.52 2472
3367.06 2654
3367.61 2358
3368.16 2348
3368.71 2557
3369.25 2569
3369.80 2756
3370.35 2521
3370.90 2473
3371.44 2585
3371.99 2251
3372.54 2445
3373.09 2621
3373.64 2644
3374.18 2654
3374.73 2549
3375.28 2577
3375.83 2349
3376.37 2343
3376.92 2373
3377.47 2369
3378.02 2337
3378.57 2355
3379.12 2473
3379.66 2281
3380.21 2425
3380.76 2336
3381.31 2288
3381.86 2353
3382.41 2432
3382.95 2348
3383.50 2382
3384.05 2375
3384.60 2514
3385.15 2357
3385.70 2323
3386.25 2278
3386.80 2287
3387.34 2356
3387.89 2368
3388.44 2563
3388.99 2475
3389.54 2389
3390.09 2298
3390.64 2251
3391.19 2324
3391.74 2423
3392.29 2265
3392.84 2277
3393.38 2315
3393.93 2219
3394.48 2145
3395.03 2238
3395.58 2126
3396.13 2141
3396.68 2322
3397.23 2160
3397.78 1992
3398.33 2171
3398.88 2172
3399.43 2237
3399.98 2240
3400.53 2341
3401.08 2319
3401.63 2485
3402.18 2213
3402.73 2206
3403.28 2411
3403.83 2179
3404.38 2299
3404.93 2212
3405.48 2013
3406.03 2046
3406.58 1973
3407.13 2091
3407.68 2067
3408.23 2126
3408.79 2084
3409.34 2158
3409.89 2155
3410.44 2136
3410.99 2096
3411.54 2010
3412.09 2058
3412.64 2168
3413.19 2318
3413.74 2358
3414.29 2380
3414.84 2137
3415.40 2285
3415.95 2327
3416.50 2295
3417.05 2567
3417.60 2449
3418.15 2157
3418.70 2296
3419.26 2155
3419.81 2133
3420.36 2121
3420.91 2247
3421.46 2405
3422.01 2536
3422.57 2514
3423.12 2670
3423.67 2911
3424.22 2896
3424.77 2831
3425.32 2742
3425.88 2983
3426.43 2914
3426.98 2714
3427.53 2588
3428.08 2333
3428.64 2428
3429.19 2458
3429.74 2310
3430.29 2344
3430.85 2437
3431.40 2611
3431.95 2789
3432.50 2832
3433.06 2517
3433.61 2364
3434.16 2614
3434.71 2460
3435.27 2489
3435.82 2439
3436.37 2474
3436.93 2552
3437.48 2497
3438.03 2328
3438.58 2201
3439.14 2290
3439.69 2492
3440.24 2391
3440.80 2336
3441.35 2472
3441.90 2758
3442.46 2514
3443.01 2427
3443.56 2354
3444.12 2528
3444.67 2704
3445.22 2517
3445.78 2323
3446.33 2477
3446.89 2438
3447.44 2457
3447.99 2432
3448.55 2493
3449.10 2689
3449.65 2780
3450.21 2526
3450.76 2474
3451.32 2308
3451.87 2377
3452.42 2435
3452.98 2353
3453.53 2359
3454.09 2459
3454.64 2402
3455.20 2443
3455.75 2264
3456.30 2368
3456.86 2160
3457.41 2114
3457.97 2559
3458.52 2557
3459.08 2514
3459.63 2556
3460.19 2564
3460.74 2642
3461.30 2475
3461.85 2355
3462.41 2565
3462.96 2494
3463.52 2386
3464.07 2525
3464.63 2193
3465.18 2288
3465.74 2358
3466.29 2390
3466.85 2342
3467.40 2469
3467.96 2501
3468.51 2348
3469.07 2155
3469.63 2374
3470.18 2515
3470.74 2498
3471.29 2539
3471.85 2419
3472.40 2309
3472.96 2563
3473.52 2477
3474.07 2341
3474.63 2655
3475.18 2669
3475.74 2587
3476.29 2632
3476.85 2838
3477.41 2745
3477.96 2721
3478.52 2742
3479.08 2700
3479.63 2922
3480.19 3111
3480.74 3055
3481.30 2953
3481.86 2981
3482.41 2766
3482.97 2886
3483.53 2889
3484.08 2750
3484.64 2818
3485.20 3060
3485.75 3027
3486.31 2637
3486.87 3075
3487.43 2811
3487.98 2963
3488.54 3300
3489.10 3457
3489.65 3714
3490.21 3986
3490.77 4546
3491.33 5050
3491.88 5528
3492.44 5800
3493.00 6064
3493.55 5945
3494.11 5693
3494.67 5961
3495.23 5182
3495.78 5121
3496.34 5492
3496.90 5389
3497.46 5672
3498.02 5828
3498.57 6054
3499.13 6624
3499.69 7223
3500.25 7213
3500.81 7161
3501.36 7121
3501.92 6848
3502.48 6558
3503.04 6144
3503.60 5771
3504.15 5127
3504.71 5092
3505.27 5230
3505.83 5348
3506.39 5145
3506.95 4927
3507.50 4721
3508.06 4856
3508.62 4702
3509.18 4164
3509.74 4117
3510.30 3776
3510.86 3723
3511.42 3532
3511.97 3363
3512.53 3259
3513.09 3274
3513.65 3106
3514.21 2977
3514.77 2953
3515.33 2887
3515.89 2876
3516.45 2908
3517.01 2743
3517.57 2897
3518.13 2864
3518.69 2941
3519.24 2951
3519.80 3078
3520.36 3077
3520.92 2623
3521.48 2688
3522.04 2775
3522.60 2699
3523.16 2566
3523.72 2833
3524.28 2851
3524.84 2773
3525.40 2599
3525.96 2447
3526.52 2511
3527.08 2733
3527.64 2557
3528.20 2364
3528.76 2513
3529.32 2240
3529.88 2326
3530.44 2159
3531.00 2354
3531.56 2465
3532.13 2483
3532.69 2676
3533.25 2395
3533.81 2631
3534.37 2658
3534.93 2818
3535.49 2705
3536.05 2716
3536.61 2805
3537.17 3022
3537.73 2708
3538.29 2704
3538.85 2731
3539.42 2672
3539.98 2673
3540.54 2574
3541.10 2440
3541.66 2611
3542.22 2831
3542.78 2586
3543.34 2363
3543.91 2448
3544.47 2546
3545.03 2356
3545.59 2264
3546.15 2320
3546.71 2242
3547.28 2232
3547.84 2379
3548.40 2346
3548.96 2118
3549.52 2096
3550.09 2376
3550.65 2160
3551.21 2159
3551.77 2283
3552.33 2048
3552.90 2237
3553.46 2484
3554.02 2178
3554.58 2265
3555.14 2217
3555.71 2237
3556.27 2139
3556.83 2341
3557.39 2383
3557.96 2242
3558.52 2221
3559.08 2197
3559.64 2364
3560.21 2633
3560.77 2328
3561.33 2141
3561.90 2390
3562.46 2392
3563.02 2175
3563.58 2108
3564.15 2253
3564.71 2475
3565.27 2260
3565.84 2181
3566.40 2125
3566.96 2131
3567.53 2114
3568.09 2240
3568.65 2246
3569.22 2215
3569.78 2117
3570.34 2147
3570.91 2076
3571.47 2137
3572.04 2381
3572.60 2367
3573.16 2119
3573.73 2172
3574.29 2043
3574.85 2380
3575.42 2318
3575.98 2474
3576.55 2229
3577.11 2066
3577.67 2278
3578.24 2233
3578.80 2084
3579.37 2189
3579.93 2366
3580.50 2141
3581.06 1988
3581.62 1969
3582.19 2207
3582.75 2440
3583.32 2323
3583.88 2171
3584.45 2124
3585.01 2307
3585.58 2392
3586.14 2292
3586.71 2188
3587.27 1970
3587.84 2125
3588.40 2104
3588.97 2159
3589.53 2255
3590.10 2026
3590.66 2094
3591.23 1876
3591.79 2164
3592.36 2010
3592.92 2353
3593.49 2377
3594.05 2017
3594.62 2129
3595.18 2215
3595.75 2148
3596.32 2101
3596.88 2096
3597.45 2092
3598.01 2059
3598.58 2116
3599.14 2251
3599.71 2239
3600.28 2192
3600.84 2157
3601.41 2290
3601.97 2096
3602.54 2060
3603.11 2095
3603.67 2123
3604.24 2130
3604.80 2144
3605.37 2065
3605.94 2064
3606.50 2025
3607.07 2000
3607.64 1980
3608.20 1916
3608.77 1914
3609.34 2008
3609.90 1986
3610.47 1876
3611.04 1879
3611.60 2160
3612.17 2053
3612.74 2177
3613.30 2266
3613.87 2090
3614.44 2200
3615.00 2286
3615.57 2384
3616.14 2355
3616.71 2527
3617.27 2698
3617.84 3009
3618.41 2986
3618.98 3011
3619.54 2984
3620.11 2901
3620.68 2650
3621.25 2839
3621.81 2702
3622.38 2464
3622.95 2267
3623.52 2295
3624.08 2065
3624.65 2067
3625.22 2117
3625.79 2083
3626.36 2011
3626.92 1894
3627.49 1994
3628.06 2177
3628.63 2134
3629.20 1972
3629.76 2018
3630.33 2176
3630.90 2137
3631.47 2269
3632.04 2372
3632.61 2374
3633.17 2220
3633.74 2034
3634.31 2010
3634.88 2168
3635.45 1996
3636.02 2006
3636.59 2032
3637.15 2155
3637.72 2188
3638.29 2262
3638.86 2469
3639.43 2539
3640.00 2719
3640.57 2738
3641.14 2898
3641.71 3119
3642.28 3334
3642.84 3492
3643.41 3202
3643.98 3087
3644.55 2946
3645.12 2949
3645.69 2683
3646.26 2594
3646.83 2423
3647.40 2265
3647.97 2396
3648.54 2540
3649.11 2581
3649.68 2425
3650.25 2375
3650.82 2392
3651.39 2535
3651.96 2816
3652.53 2729
3653.10 2624
3653.67 2731
3654.24 2855
3654.81 2650
3655.38 2789
3655.95 2877
3656.52 2589
3657.09 2652
3657.66 2677
3658.23 2688
3658.80 2911
3659.37 2918
3659.94 2899
3660.51 3058
3661.08 2771
3661.65 2704
3662.23 3034
3662.80 2909
3663.37 2736
3663.94 2773
3664.51 2628
3665.08 2696
3665.65 2525
3666.22 2798
3666.79 2925
3667.36 3005
3667.94 2932
3668.51 2696
3669.08 2754
3669.65 2768
3670.22 2447
3670.79 2456
3671.36 2544
3671.94 2615
3672.51 2443
3673.08 2583
3673.65 2670
3674.22 2593
3674.79 2532
3675.37 2667
3675.94 2674
3676.51 2719
3677.08 2649
3677.65 2605
3678.22 2556
3678.80 2755
3679.37 2536
3679.94 2592
3680.51 2254
3681.09 2280
3681.66 2384
3682.23 2341
3682.80 2300
3683.37 2377
3683.95 2269
3684.52 2252
3685.09 2229
3685.66 2170
3686.24 2440
3686.81 2494
3687.38 2637
3687.96 2657
3688.53 2848
3689.10 2966
3689.67 2958
3690.25 3116
3690.82 3180
3691.39 3325
3691.97 3282
3692.54 3106
3693.11 3022
3693.69 2753
3694.26 2541
3694.83 2409
3695.41 2734
3695.98 2470
3696.55 2494
3697.13 2538
3697.70 2440
3698.27 2278
3698.85 2425
3699.42 2532
3699.99 2646
3700.57 2703
3701.14 2746
3701.72 2610
3702.29 2549
3702.86 2433
3703.44 2574
3704.01 2420
3704.59 2203
3705.16 2285
3705.73 2264
3706.31 2323
3706.88 2220
3707.46 2295
3708.03 2443
3708.60 2506
3709.18 2364
3709.75 2455
3710.33 2378
3710.90 2396
3711.48 2429
3712.05 2144
3712.63 2216
3713.20 2236
3713.78 2131
3714.35 2127
3714.93 2222
3715.50 2082
3716.08 2005
3716.65 2129
3717.23 2177
3717.80 2225
3718.38 2116
3718.95 2092
3719.53 2155
3720.10 2124
3720.68 2099
3721.25 2160
3721.83 2111
3722.40 2098
3722.98 2066
3723.55 2013
3724.13 2052
3724.71 1930
3725.28 1979
3725.86 2106
3726.43 2081
3727.01 2202
3727.58 2183
3728.16 2148
3728.74 2312
3729.31 2275
3729.89 2301
3730.46 2145
3731.04 2353
3731.62 2316
3732.19 2417
3732.77 2365
3733.34 2352
3733.92 2338
3734.50 2565
3735.07 2525
3735.65 2138
3736.23 2258
3736.80 2186
3737.38 2140
3737.96 2095
3738.53 2230
3739.11 2212
3739.69 1975
3740.26 1841
3740.84 1862
3741.42 2064
3741.99 2011
3742.57 1956
3743.15 2061
3743.73 2036
3744.30 2131
3744.88 2073
3745.46 2125
3746.03 2069
3746.61 1949
3747.19 2061
3747.77 2085
3748.34 1936
3748.92 1915
3749.50 1953
3750.08 1877
3750.65 2026
3751.23 2072
3751.81 1988
3752.39 1982
3752.96 2002
3753.54 1903
3754.12 2042
3754.70 1883
3755.28 2032
3755.85 1960
3756.43 1775
3757.01 2041
3757.59 1999
3758.17 2004
3758.74 2008
3759.32 2097
3759.90 2088
3760.48 2012
3761.06 1995
3761.64 2056
3762.22 2084
3762.79 2004
3763.37 1967
3763.95 2055
3764.53 2063
3765.11 2014
3765.69 1933
3766.27 1856
3766.84 1944
3767.42 1909
3768.00 1986
3768.58 1882
3769.16 1985
3769.74 1982
3770.32 2034
3770.90 1815
3771.48 1938
3772.06 1864
3772.64 2029
3773.22 2106
3773.79 2091
3774.37 1919
3774.95 1850
3775.53 1716
3776.11 1919
3776.69 2016
3777.27 1965
3777.85 1966
3778.43 2028
3779.01 2216
3779.59 2091
3780.17 1810
3780.75 1855
3781.33 1988
3781.91 1956
3782.49 1826
3783.07 1874
3783.65 1899
3784.23 2017
3784.81 1942
3785.39 1890
3785.97 1939
3786.55 1892
3787.13 1949
3787.71 1877
3788.29 1918
3788.87 1947
3789.46 2013
3790.04 2101
3790.62 1880
3791.20 1890
3791.78 1817
3792.36 1839
3792.94 1768
3793.52 1893
3794.10 1858
3794.68 1760
3795.26 2001
3795.84 1991
3796.43 1925
3797.01 1946
3797.59 1907
3798.17 1907
3798.75 2108
3799.33 2197
3799.91 2091
3800.50 2219
3801.08 2340
3801.66 2479
3802.24 2525
3802.82 2598
3803.40 2337
3803.98 2311
3804.57 2353
3805.15 2442
3805.73 2328
3806.31 2367
3806.89 2328
3807.48 2120
3808.06 2374
3808.64 2256
3809.22 2295
3809.80 2277
3810.39 2522
3810.97 2433
3811.55 2281
3812.13 2205
3812.72 2431
3813.30 2336
3813.88 2494
3814.46 2563
3815.05 2317
3815.63 2550
3816.21 2649
3816.79 2648
3817.38 2538
3817.96 2348
3818.54 2234
3819.13 2333
3819.71 2084
3820.29 2168
3820.87 1927
3821.46 2034
3822.04 2140
3822.62 2004
3823.21 2104
3823.79 2058
3824.37 2041
3824.96 1944
3825.54 1959
3826.12 2047
3826.71 2031
3827.29 2072
3827.87 1726
3828.46 1860
3829.04 1863
3829.62 1820
3830.21 1886
3830.79 2145
3831.38 1826
3831.96 1796
3832.54 1900
3833.13 1913
3833.71 2066
3834.30 1956
3834.88 2108
3835.46 1991
3836.05 1894
3836.63 1990
3837.22 2051
3837.80 1912
3838.38 1988
3838.97 1793
3839.55 1781
3840.14 1853
3840.72 1907
3841.31 1975
3841.89 1855
3842.48 1942
3843.06 1839
3843.65 1858
3844.23 1819
3844.82 1639
3845.40 1741
3845.99 1684
3846.57 1789
3847.16 1908
3847.74 1898
3848.33 1910
3848.91 1868
3849.50 1927
3850.08 2008
3850.67 1977
3851.25 1850
3851.84 1886
3852.42 2050
3853.01 1929
3853.59 2068
3854.18 1951
3854.76 1855
3855.35 1898
3855.94 2027
3856.52 2022
3857.11 2157
3857.69 2165
3858.28 2011
3858.87 2070
3859.45 2280
3860.04 2259
3860.62 2470
3861.21 2388
3861.80 2309
3862.38 2559
3862.97 2511
3863.55 2460
3864.14 2453
3864.73 2469
3865.31 2361
3865.90 2401
3866.49 2388
3867.07 2503
3867.66 2639
3868.25 2642
3868.83 2669
3869.42 2654
3870.01 2838
3870.59 2517
3871.18 2659
3871.77 2655
3872.35 2637
3872.94 2771
3873.53 2634
3874.11 3180
3874.70 3472
3875.29 3343
3875.88 3325
3876.46 3601
3877.05 3858
3877.64 3726
3878.22 3846
3878.81 3745
3879.40 3896
3879.99 3450
3880.57 3275
3881.16 3270
3881.75 3099
3882.34 2717
3882.93 2732
3883.51 2581
3884.10 2701
3884.69 2620
3885.28 2671
3885.86 2444
3886.45 2483
3887.04 2377
3887.63 2252
3888.22 2416
3888.81 2373
3889.39 2323
3889.98 2528
3890.57 2465
3891.16 2272
3891.75 2325
3892.34 2352
3892.92 2336
3893.51 2339
3894.10 2352
3894.69 2451
3895.28 2293
3895.87 2246
3896.46 2278
3897.04 2275
3897.63 2269
3898.22 2283
3898.81 2253
3899.40 2219
3899.99 2108
3900.58 2146
3901.17 2174
3901.76 2146
3902.35 2289
3902.93 2197
3903.52 2294
3904.11 2023
3904.70 2051
3905.29 2067
3905.88 2006
3906.47 2104
3907.06 2155
3907.65 2166
3908.24 2036
3908.83 2120
3909.42 1949
3910.01 1928
3910.60 2036
3911.19 2082
3911.78 2084
3912.37 2161
3912.96 2019
3913.55 1847
3914.14 1834
3914.73 1869
3915.32 1898
3915.91 1862
3916.50 1827
3917.09 1964
3917.68 1924
3918.27 1859
3918.86 1906
3919.45 2080
3920.04 1901
3920.63 1945
3921.22 2085
3921.81 2031
3922.40 2014
3923.00 2001
3923.59 2083
3924.18 2173
3924.77 1941
3925.36 1913
3925.95 1809
3926.54 1983
3927.13 1972
3927.72 1866
3928.31 1881
3928.91 2038
3929.50 1858
3930.09 1914
3930.68 1699
3931.27 1705
3931.86 1938
3932.45 1953
3933.05 1843
3933.64 1736
3934.23 1756
3934.82 1719
3935.41 1818
3936.00 1734
3936.60 1782
3937.19 1759
3937.78 1722
3938.37 1934
3938.96 1910
3939.55 1884
3940.15 1832
3940.74 1801
3941.33 1971
3941.92 2084
3942.52 1886
3943.11 2103
3943.70 1924
3944.29 1902
3944.89 1878
3945.48 1872
3946.07 1857
3946.66 2038
3947.26 2027
3947.85 1954
3948.44 1882
3949.03 1706
3949.63 1854
3950.22 1945
3950.81 1838
3951.40 1976
3952.00 2115
3952.59 2108
3953.18 1930
3953.78 1881
3954.37 1863
3954.96 2066
3955.56 1925
3956.15 1963
3956.74 1935
3957.34 1918
3957.93 1960
3958.52 2080
3959.12 2141
3959.71 2211
3960.30 2075
3960.90 1929
3961.49 1884
3962.08 1847
3962.68 1923
3963.27 1906
3963.87 1912
3964.46 1903
3965.05 2151
3965.65 1871
3966.24 2001
3966.84 2045
3967.43 2031
3968.02 2023
3968.62 1947
3969.21 1966
3969.81 2068
3970.40 1860
3971.00 1892
3971.59 2045
3972.18 1973
3972.78 1949
3973.37 1876
3973.97 1889
3974.56 2013
3975.16 1768
3975.75 1784
3976.35 1962
3976.94 1985
3977.54 2189
3978.13 2280
3978.73 2012
3979.32 2054
3979.92 2162
3980.51 2082
3981.11 2269
3981.70 2266
3982.30 2168
3982.89 2038
3983.49 2056
3984.08 2015
3984.68 2010
3985.27 2002
3985.87 2048
3986.46 2158
3987.06 1999
3987.66 2055
3988.25 2055
3988.85 2028
3989.44 2096
3990.04 2023
3990.63 1841
3991.23 2071
3991.83 1989
3992.42 2075
3993.02 2081
3993.61 2075
3994.21 2184
3994.81 1943
3995.40 2070
3996.00 1983
3996.60 2158
3997.19 2213
3997.79 2261
3998.38 2128
3998.98 1993
3999.58 2193
4000.17 1991
4000.77 1836
4001.37 2001
4001.96 1962
4002.56 1956
4003.16 1962
4003.75 2069
4004.35 1924
4004.95 1898
4005.54 2024
4006.14 2111
4006.74 2187
4007.34 2294
4007.93 2193
4008.53 1931
4009.13 2140
4009.72 2179
4010.32 2232
4010.92 2294
4011.52 2112
4012.11 1963
4012.71 1837
4013.31 1938
4013.91 1841
4014.50 1943
4015.10 1773
4015.70 1819
4016.30 2010
4016.90 1881
4017.49 1877
4018.09 1874
4018.69 1844
4019.29 1857
4019.89 1686
4020.48 1821
4021.08 1884
4021.68 1975
4022.28 2036
4022.88 1870
4023.47 1874
4024.07 1858
4024.67 1908
4025.27 2037
4025.87 2114
4026.47 2198
4027.06 2361
4027.66 2186
4028.26 2179
4028.86 2347
4029.46 2375
4030.06 2299
4030.66 2325
4031.26 2460
4031.85 2252
4032.45 2257
4033.05 2200
4033.65 1922
4034.25 1941
4034.85 2120
4035.45 2018
4036.05 1901
4036.65 2091
4037.25 1898
4037.85 1662
4038.45 1641
4039.05 1881
4039.64 1815
4040.24 1794
4040.84 1784
4041.44 1778
4042.04 1860
4042.64 1873
4043.24 1775
4043.84 1745
4044.44 1913
4045.04 1816
4045.64 1991
4046.24 1825
4046.84 1903
4047.44 2010
4048.04 1973
4048.64 2169
4049.24 2102
4049.84 2165
4050.44 2303
4051.04 2224
4051.64 2380
4052.24 2153
4052.84 1934
4053.45 2096
4054.05 2124
4054.65 2026
4055.25 1951
4055.85 1917
4056.45 1925
4057.05 1824
4057.65 2048
4058.25 2069
4058.85 1861
4059.45 1820
4060.05 1816
4060.66 1901
4061.26 1825
4061.86 2016
4062.46 1856
4063.06 1883
4063.66 1750
4064.26 1934
4064.86 1848
4065.47 1735
4066.07 1913
4066.67 1888
4067.27 1775
4067.87 1869
4068.47 1844
4069.07 1784
4069.68 1824
4070.28 1782
4070.88 1915
4071.48 1821
4072.08 1792
4072.69 1786
4073.29 1850
4073.89 1943
4074.49 1929
4075.09 1846
4075.70 1787
4076.30 1891
4076.90 1945
4077.50 2133
4078.11 2030
4078.71 1851
4079.31 2030
4079.91 1874
4080.51 1859
4081.12 1853
4081.72 1873
4082.32 1868
4082.93 1792
4083.53 1849
4084.13 1725
4084.73 1898
4085.34 1828
4085.94 1854
4086.54 1790
4087.15 1950
4087.75 2052
4088.35 1841
4088.95 1886
4089.56 1827
4090.16 1688
4090.76 1774
4091.37 1793
4091.97 1795
4092.57 1705
4093.18 1883
4093.78 1697
4094.39 1632
4094.99 1622
4095.59 1669
4096.20 1706
4096.80 1550
4097.40 1664
4098.01 1658
4098.61 1657
4099.22 1674
4099.82 1662
4100.42 1694
4101.03 1760
4101.63 1742
4102.24 1691
4102.84 1680
4103.44 1727
4104.05 1619
4104.65 1691
4105.26 1777
4105.86 1802
4106.47 1611
4107.07 1725
4107.67 1706
4108.28 1857
4108.88 1796
4109.49 1658
4110.09 1827
4110.70 1812
4111.30 1785
4111.91 1701
4112.51 1713
4113.12 1774
4113.72 1712
4114.33 1700
4114.93 1815
4115.54 1667
4116.14 1599
4116.75 1633
4117.35 1624
4117.96 1782
4118.56 1737
4119.17 1742
4119.77 1856
4120.38 1982
4120.99 1897
4121.59 1754
4122.20 1757
4122.80 1830
4123.41 1742
4124.01 1814
4124.62 1892
4125.23 1851
4125.83 1838
4126.44 1744
4127.04 1975
4127.65 1876
4128.26 1727
4128.86 1727
4129.47 1815
4130.07 1848
4130.68 1866
4131.29 1721
4131.89 1941
4132.50 1918
4133.11 1789
4133.71 1963
4134.32 1871
4134.92 1846
4135.53 1897
4136.14 1988
4136.74 1836
4137.35 1930
4137.96 2082
4138.56 2058
4139.17 2038
4139.78 2192
4140.39 2008
4140.99 1998
4141.60 1948
4142.21 2012
4142.81 2098
4143.42 2086
4144.03 2027
4144.64 1914
4145.24 2001
4145.85 1992
4146.46 1921
4147.06 1889
4147.67 1908
4148.28 1853
4148.89 1840
4149.49 1745
4150.10 1854
4150.71 1830
4151.32 1813
4151.93 1764
4152.53 1864
4153.14 1803
4153.75 1767
4154.36 1682
4154.97 1903
4155.57 1861
4156.18 1721
4156.79 1755
4157.40 1961
4158.01 1935
4158.61 1872
4159.22 1674
4159.83 1634
4160.44 1868
4161.05 1735
4161.66 1921
4162.26 1775
4162.87 2060
4163.48 2005
4164.09 2064
4164.70 2115
4165.31 2390
4165.92 2221
4166.53 2250
4167.13 2290
4167.74 2151
4168.35 2148
4168.96 2282
4169.57 2135
4170.18 2077
4170.79 2189
4171.40 2149
4172.01 2082
4172.62 2037
4173.23 2173
4173.84 2273
4174.44 2142
4175.05 1962
4175.66 2271
4176.27 2172
4176.88 2089
4177.49 1927
4178.10 1970
4178.71 1976
4179.32 2025
4179.93 1986
4180.54 2055
4181.15 2011
4181.76 1931
4182.37 1869
4182.98 1873
4183.59 1820
4184.20 1969
4184.81 1802
4185.42 1883
4186.03 2040
4186.64 1948
4187.25 2051
4187.86 2082
4188.47 1930
4189.08 1932
4189.70 2233
4190.31 2147
4190.92 2032
4191.53 2182
4192.14 2151
4192.75 2431
4193.36 2480
4193.97 2546
4194.58 2303
4195.19 2363
4195.80 2394
4196.41 2296
4197.03 2289
4197.64 2342
4198.25 2402
4198.86 2277
4199.47 2374
4200.08 2407
4200.69 2313
4201.30 2180
4201.92 2285
4202.53 2091
4203.14 2102
4203.75 2194
4204.36 2132
4204.97 2078
4205.58 1909
4206.20 1937
4206.81 2086
4207.42 1959
4208.03 1799
4208.64 2159
4209.26 2093
4209.87 2093
4210.48 2011
4211.09 1854
4211.70 2053
4212.32 2008
4212.93 2170
4213.54 2223
4214.15 2139
4214.77 2083
4215.38 2129
4215.99 2164
4216.60 2181
4217.22 2238
4217.83 2199
4218.44 2232
4219.05 2357
4219.67 2570
4220.28 2504
4220.89 2568
4221.50 2536
4222.12 2551
4222.73 2462
4223.34 2603
4223.96 2626
4224.57 2722
4225.18 2876
4225.80 3351
4226.41 3722
4227.02 4192
4227.64 4215
4228.25 4253
4228.86 4241
4229.48 4654
4230.09 4906
4230.70 4500
4231.32 4428
4231.93 4469
4232.54 4427
4233.16 4470
4233.77 4555
4234.39 4321
4235.00 4570
4235.61 4755
4236.23 4747
4236.84 4824
4237.45 4650
4238.07 4341
4238.68 3895
4239.30 3740
4239.91 3400
4240.53 3067
4241.14 2927
4241.75 2941
4242.37 2763
4242.98 2563
4243.60 2502
4244.21 2689
4244.83 2809
4245.44 2617
4246.06 2752
4246.67 2781
4247.29 2634
4247.90 2671
4248.51 2731
4249.13 2855
4249.74 2969
4250.36 2808
4250.97 2924
4251.59 2778
4252.20 2690
4252.82 2504
4253.44 2499
4254.05 2608
4254.67 2712
4255.28 2735
4255.90 2470
4256.51 2631
4257.13 2462
4257.74 2716
4258.36 2351
4258.97 2248
4259.59 2265
4260.21 2208
4260.82 2192
4261.44 2019
4262.05 2074
4262.67 2226
4263.28 2293
4263.90 2125
4264.52 2394
4265.13 2243
4265.75 2344
4266.36 2228
4266.98 2224
4267.60 2275
4268.21 2384
4268.83 2357
4269.45 2395
4270.06 2300
4270.68 2366
4271.29 2232
4271.91 2253
4272.53 2179
4273.14 2285
4273.76 2141
4274.38 2275
4274.99 2391
4275.61 2443
4276.23 2454
4276.85 2365
4277.46 2267
4278.08 2285
4278.70 2470
4279.31 2626
4279.93 2526
4280.55 2352
4281.16 2281
4281.78 2093
4282.40 2081
4283.02 1947
4283.63 1909
4284.25 1923
4284.87 1894
4285.49 1866
4286.10 2058
4286.72 2014
4287.34 1948
4287.96 1924
4288.57 2003
4289.19 2083
4289.81 1983
4290.43 1947
4291.05 1859
4291.66 1908
4292.28 1856
4292.90 1975
4293.52 2167
4294.14 2220
4294.75 1934
4295.37 1866
4295.99 1968
4296.61 1903
4297.23 1753
4297.85 1996
4298.46 1758
4299.08 1741
4299.70 1826
4300.32 2006
4300.94 1995
4301.56 1929
4302.18 1856
4302.79 1867
4303.41 2027
4304.03 2065
4304.65 1938
4305.27 2007
4305.89 2053
4306.51 2080
4307.13 1951
4307.75 1943
4308.36 1941
4308.98 2007
4309.60 1920
4310.22 1878
4310.84 1762
4311.46 1849
4312.08 1879
4312.70 1684
4313.32 1827
4313.94 1746
4314.56 1848
4315.18 1942
4315.80 2033
4316.42 1977
4317.04 1909
4317.66 1832
4318.28 1840
4318.90 1724
4319.52 1872
4320.14 1909
4320.76 1751
4321.38 1802
4322.00 1889
4322.62 1732
4323.24 1916
4323.86 1937
4324.48 1927
4325.10 1736
4325.72 1784
4326.34 1875
4326.96 1999
4327.58 2069
4328.20 1778
4328.82 1892
4329.44 1977
4330.06 1876
4330.68 1791
4331.30 1892
4331.93 1939
4332.55 1857
4333.17 1678
4333.79 1860
4334.41 1825
4335.03 1903
4335.65 1892
4336.27 2116
4336.89 2203
4337.51 2241
4338.14 2177
4338.76 2333
4339.38 2357
4340.00 2260
4340.62 2144
4341.24 2120
4341.86 2239
4342.49 2273
4343.11 2326
4343.73 2615
4344.35 2825
4344.97 2976
4345.60 3511
4346.22 3841
4346.84 3867
4347.46 4205
4348.08 4522
4348.70 3980
4349.33 3637
4349.95 3232
4350.57 3160
4351.19 3125
4351.82 2746
4352.44 2385
4353.06 2166
4353.68 2227
4354.31 2279
4354.93 2189
4355.55 2169
4356.17 2036
4356.80 2070
4357.42 2103
4358.04 2017
4358.66 1928
4359.29 1929
4359.91 2021
4360.53 2088
4361.16 2054
4361.78 2113
4362.40 1976
4363.02 1881
4363.65 1993
4364.27 1988
4364.89 2158
4365.52 2013
4366.14 1943
4366.76 2030
4367.39 1971
4368.01 2136
4368.63 2104
4369.26 1827
4369.88 1788
4370.50 1907
4371.13 1818
4371.75 2044
4372.38 1916
4373.00 1693
4373.62 1708
4374.25 1743
4374.87 1773
4375.49 1889
4376.12 1908
4376.74 1825
4377.37 1992
4377.99 2101
4378.62 2046
4379.24 2096
4379.86 2185
4380.49 2139
4381.11 2108
4381.74 2069
4382.36 2094
4382.99 2082
4383.61 2078
4384.24 1938
4384.86 1986
4385.48 2043
4386.11 1941
4386.73 1923
4387.36 1854
4387.98 1953
4388.61 1989
4389.23 2107
4389.86 1984
4390.48 1768
4391.11 1890
4391.73 1957
4392.36 1998
4392.98 1825
4393.61 1818
4394.23 1929
4394.86 1870
4395.49 1922
4396.11 2004
4396.74 1950
4397.36 1866
4397.99 2003
4398.61 1889
4399.24 1872
4399.86 1919
4400.49 2010
4401.12 1876
4401.74 1977
4402.37 1950
4402.99 1965
4403.62 2018
4404.25 1903
4404.87 1759
4405.50 1911
4406.12 1924
4406.75 1720
4407.38 1818
4408.00 1723
4408.63 1718
4409.25 1757
4409.88 1698
4410.51 1753
4411.13 1653
4411.76 1653
4412.39 1670
4413.01 1670
4413.64 1770
4414.27 1750
4414.89 1660
4415.52 1797
4416.15 1731
4416.77 1590
4417.40 1606
4418.03 1755
4418.66 1703
4419.28 1726
4419.91 1576
4420.54 1612
4421.16 1557
4421.79 1569
4422.42 1669
4423.05 1612
4423.67 1699
4424.30 1551
4424.93 1814
4425.56 1523
4426.18 1620
4426.81 1784
4427.44 1641
4428.07 1532
4428.69 1499
4429.32 1426
4429.95 1493
4430.58 1530
4431.21 1508
4431.83 1438
4432.46 1586
4433.09 1568
4433.72 1591
4434.35 1583
4434.97 1560
4435.60 1580
4436.23 1532
4436.86 1580
4437.49 1663
4438.12 1594
4438.74 1589
4439.37 1566
4440.00 1636
4440.63 1680
4441.26 1617
4441.89 1591
4442.52 1531
4443.14 1648
4443.77 1581
4444.40 1514
4445.03 1555
4445.66 1702
4446.29 1687
4446.92 1665
4447.55 1688
4448.18 1632
4448.81 1682
4449.44 1572
4450.06 1624
4450.69 1660
4451.32 1770
4451.95 1788
4452.58 1634
4453.21 1564
4453.84 1703
4454.47 1609
4455.10 1744
4455.73 1680
4456.36 1627
4456.99 1714
4457.62 1632
4458.25 1505
4458.88 1564
4459.51 1629
4460.14 1720
4460.77 1676
4461.40 1699
4462.03 1608
4462.66 1613
4463.29 1600
4463.92 1447
4464.55 1654
4465.18 1405
4465.81 1410
4466.44 1482
4467.07 1398
4467.70 1381
4468.33 1351
4468.96 1711
4469.59 1501
4470.22 1342
4470.86 1466
4471.49 1494
4472.12 1420
4472.75 1399
4473.38 1410
4474.01 1465
4474.64 1319
4475.27 1520
4475.90 1329
4476.53 1424
4477.16 1572
4477.80 1511
4478.43 1558
4479.06 1304
4479.69 1285
4480.32 1448
4480.95 1488
4481.58 1557
4482.22 1426
4482.85 1472
4483.48 1593
4484.11 1609
4484.74 1624
4485.37 1589
4486.01 1748
4486.64 1655
4487.27 1525
4487.90 1513
4488.53 1454
4489.17 1583
4489.80 1614
4490.43 1481
4491.06 1608
4491.69 1605
4492.33 1632
4492.96 1627
4493.59 1637
4494.22 1553
4494.86 1537
4495.49 1579
4496.12 1463
4496.75 1583
4497.39 1715
4498.02 1745
4498.65 1746
4499.28 1673
4499.92 1984
4500.55 1851
4501.18 1843
4501.82 1976
4502.45 2114
4503.08 2024
4503.71 1976
4504.35 1967
4504.98 1991
4505.61 1887
4506.25 1777
4506.88 1898
4507.51 1682
4508.15 1615
4508.78 1678
4509.41 1631
4510.05 1704
4510.68 1768
4511.31 1588
4511.95 1546
4512.58 1582
4513.22 1605
4513.85 1509
4514.48 1571
4515.12 1491
4515.75 1514
4516.39 1551
4517.02 1600
4517.65 1592
4518.29 1432
4518.92 1496
4519.56 1542
4520.19 1489
4520.82 1492
4521.46 1533
4522.09 1458
4522.73 1477
4523.36 1467
4524.00 1537
4524.63 1433
4525.27 1615
4525.90 1601
4526.53 1573
4527.17 1526
4527.80 1709
4528.44 1932
4529.07 1803
4529.71 1785
4530.34 2001
4530.98 2067
4531.61 1944
4532.25 2110
4532.88 2137
4533.52 2060
4534.15 2085
4534.79 2017
4535.42 2134
4536.06 1962
4536.69 1907
4537.33 1860
4537.97 1677
4538.60 1680
4539.24 1655
4539.87 1665
4540.51 1591
4541.14 1589
4541.78 1590
4542.42 1616
4543.05 1623
4543.69 1629
4544.32 1546
4544.96 1402
4545.59 1450
4546.23 1410
4546.87 1418
4547.50 1448
4548.14 1358
4548.78 1424
4549.41 1476
4550.05 1448
4550.68 1431
4551.32 1521
4551.96 1583
4552.59 1480
4553.23 1463
4553.87 1518
4554.50 1459
4555.14 1534
4555.78 1631
4556.41 1570
4557.05 1597
4557.69 1655
4558.32 1575
4558.96 1394
4559.60 1547
4560.24 1562
4560.87 1562
4561.51 1463
4562.15 1546
4562.78 1587
4563.42 1568
4564.06 1417
4564.70 1531
4565.33 1560
4565.97 1483
4566.61 1449
4567.25 1407
4567.88 1529
4568.52 1600
4569.16 1552
4569.80 1529
4570.43 1480
4571.07 1496
4571.71 1361
4572.35 1482
4572.98 1419
4573.62 1490
4574.26 1489
4574.90 1446
4575.54 1397
4576.18 1529
4576.81 1580
4577.45 1459
4578.09 1527
4578.73 1466
4579.37 1458
4580.00 1496
4580.64 1585
4581.28 1534
4581.92 1546
4582.56 1470
4583.20 1719
4583.84 1627
4584.47 1612
4585.11 1576
4585.75 1677
4586.39 1802
4587.03 1543
4587.67 1410
4588.31 1760
4588.95 1891
4589.59 1868
4590.23 1871
4590.86 2022
4591.50 2193
4592.14 2187
4592.78 2313
4593.42 2242
4594.06 2176
4594.70 2148
4595.34 1998
4595.98 1862
4596.62 1671
4597.26 1703
4597.90 1892
4598.54 1709
4599.18 1506
4599.82 1639
4600.46 1851
4601.10 1578
4601.74 1641
4602.38 1848
4603.02 1899
4603.66 2095
4604.30 1910
4604.94 1761
4605.58 1893
4606.22 2016
4606.86 2001
4607.50 1812
4608.14 1815
4608.78 1764
4609.42 1820
4610.06 1640
4610.70 1534
4611.34 1573
4611.98 1638
4612.62 1494
4613.26 1647
4613.90 1510
4614.54 1436
4615.19 1557
4615.83 1505
4616.47 1581
4617.11 1553
4617.75 1710
4618.39 1646
4619.03 1546
4619.67 1544
4620.31 1631
4620.96 1538
4621.60 1542
4622.24 1676
4622.88 1525
4623.52 1539
4624.16 1518
4624.80 1475
4625.45 1396
4626.09 1400
4626.73 1449
4627.37 1492
4628.01 1496
4628.65 1568
4629.30 1413
4629.94 1409
4630.58 1470
4631.22 1554
4631.86 1560
4632.51 1570
4633.15 1820
4633.79 1621
4634.43 1682
4635.07 1665
4635.72 1487
4636.36 1639
4637.00 1730
4637.64 1618
4638.29 1499
4638.93 1551
4639.57 1663
4640.21 1620
4640.86 1679
4641.50 1718
4642.14 1743
4642.78 1573
4643.43 1574
4644.07 1677
4644.71 1744
4645.36 1731
4646.00 1644
4646.64 1661
4647.29 1637
4647.93 1533
4648.57 1533
4649.21 1415
4649.86 1388
4650.50 1636
4651.14 1492
4651.79 1411
4652.43 1537
4653.07 1484
4653.72 1423
4654.36 1434
4655.01 1531
4655.65 1484
4656.29 1612
4656.94 1543
4657.58 1517
4658.22 1463
4658.87 1327
4659.51 1360
4660.16 1459
4660.80 1487
4661.44 1560
4662.09 1288
4662.73 1508
4663.38 1411
4664.02 1300
4664.67 1525
4665.31 1516
4665.95 1692
4666.60 1471
4667.24 1568
4667.89 1463
4668.53 1471
4669.18 1487
4669.82 1381
4670.47 1426
4671.11 1476
4671.76 1432
4672.40 1379
4673.04 1347
4673.69 1514
4674.33 1483
4674.98 1418
4675.62 1377
4676.27 1549
4676.92 1396
4677.56 1501
4678.21 1489
4678.85 1496
4679.50 1551
4680.14 1402
4680.79 1536
4681.43 1534
4682.08 1469
4682.72 1523
4683.37 1528
4684.01 1582
4684.66 1586
4685.31 1642
4685.95 1569
4686.60 1603
4687.24 1535
4687.89 1528
4688.54 1568
4689.18 1574
4689.83 1569
4690.47 1628
4691.12 1418
4691.77 1445
4692.41 1513
4693.06 1582
4693.70 1584
4694.35 1529
4695.00 1685
4695.64 1598
4696.29 1611
4696.94 1822
4697.58 1844
4698.23 1860
4698.88 1819
4699.52 2109
4700.17 2339
4700.82 2161
4701.46 2119
4702.11 2091
4702.76 2045
4703.40 2094
4704.05 1991
4704.70 1963
4705.35 1750
4705.99 1745
4706.64 1664
4707.29 1707
4707.93 1680
4708.58 1851
4709.23 1913
4709.88 1690
4710.52 1619
4711.17 1626
4711.82 1785
4712.47 1715
4713.11 1717
4713.76 1626
4714.41 1532
4715.06 1660
4715.70 1643
4716.35 1594
4717.00 1583
4717.65 1675
4718.30 1844
4718.94 1791
4719.59 1810
4720.24 1712
4720.89 1710
4721.54 1714
4722.19 1741
4722.83 1812
4723.48 1772
4724.13 1756
4724.78 1907
4725.43 2098
4726.08 2179
4726.72 2367
4727.37 2510
4728.02 2528
4728.67 2364
4729.32 2499
4729.97 2377
4730.62 2229
4731.27 2059
4731.91 2062
4732.56 1780
4733.21 1616
4733.86 1582
4734.51 1685
4735.16 1742
4735.81 1822
4736.46 1684
4737.11 1874
4737.76 1876
4738.41 1838
4739.06 1742
4739.70 1858
4740.35 1837
4741.00 1975
4741.65 2008
4742.30 1939
4742.95 1841
4743.60 1748
4744.25 1886
4744.90 1771
4745.55 1780
4746.20 1770
4746.85 1812
4747.50 1784
4748.15 1877
4748.80 1887
4749.45 1823
4750.10 1928
4750.75 1958
4751.40 1889
4752.05 1812
4752.70 1901
4753.35 2131
4754.00 1843
4754.65 1958
4755.31 1886
4755.96 1873
4756.61 1641
4757.26 1712
4757.91 1854
4758.56 1627
4759.21 1614
4759.86 1677
4760.51 1669
4761.16 1701
4761.81 1538
4762.46 1545
4763.11 1648
4763.77 1667
4764.42 1495
4765.07 1449
4765.72 1608
4766.37 1768
4767.02 1770
4767.67 1620
4768.33 1656
4768.98 1825
4769.63 1685
4770.28 1575
4770.93 1701
4771.58 1657
4772.23 1598
4772.89 1542
4773.54 1499
4774.19 1494
4774.84 1470
4775.49 1346
4776.15 1417
4776.80 1431
4777.45 1425
4778.10 1387
4778.75 1523
4779.41 1526
4780.06 1552
4780.71 1579
4781.36 1782
4782.02 1689
4782.67 1623
4783.32 1599
4783.97 1510
4784.63 1689
4785.28 1685
4785.93 1466
4786.58 1418
4787.24 1403
4787.89 1451
4788.54 1393
4789.19 1404
4789.85 1470
4790.50 1363
4791.15 1445
4791.81 1374
4792.46 1543
4793.11 1460
4793.77 1464
4794.42 1446
4795.07 1500
4795.72 1665
4796.38 1489
4797.03 1444
4797.69 1371
4798.34 1433
4798.99 1459
4799.65 1436
4800.30 1374
4800.95 1438
4801.61 1315
4802.26 1387
4802.91 1557
4803.57 1547
4804.22 1500
4804.88 1483
4805.53 1594
4806.18 1686
4806.84 1646
4807.49 1541
4808.15 1540
4808.80 1513
4809.45 1478
4810.11 1528
4810.76 1526
4811.42 1452
4812.07 1512
4812.73 1461
4813.38 1651
4814.04 1788
4814.69 1754
4815.34 1673
4816.00 1584
4816.65 1559
4817.31 1666
4817.96 1752
4818.62 1826
4819.27 1844
4819.93 1911
4820.58 1761
4821.24 1923
4821.89 2044
4822.55 2124
4823.20 2167
4823.86 2205
4824.51 2257
4825.17 2408
4825.82 2338
4826.48 2439
4827.14 2625
4827.79 2375
4828.45 2328
4829.10 2326
4829.76 2269
4830.41 2148
4831.07 2114
4831.72 1977
4832.38 1902
4833.04 1956
4833.69 1994
4834.35 1961
4835.00 2046
4835.66 2010
4836.32 2147
4836.97 2192
4837.63 2070
4838.28 2054
4838.94 2159
4839.60 2213
4840.25 2241
4840.91 2090
4841.57 2209
4842.22 2120
4842.88 2058
4843.54 2124
4844.19 2370
4844.85 2358
4845.51 2446
4846.16 2374
4846.82 2481
4847.48 2605
4848.13 2634
4848.79 2810
4849.45 3082
4850.10 3192
4850.76 3186
4851.42 3206
4852.07 3343
4852.73 3188
4853.39 3313
4854.05 3254
4854.70 3123
4855.36 2769
4856.02 2557
4856.68 2815
4857.33 2650
4857.99 2678
4858.65 2680
4859.31 2495
4859.96 2694
4860.62 2554
4861.28 2685
4861.94 2704
4862.59 2608
4863.25 2484
4863.91 2564
4864.57 2602
4865.23 2498
4865.88 2459
4866.54 2589
4867.20 2687
4867.86 2573
4868.52 2457
4869.18 2380
4869.83 2315
4870.49 2430
4871.15 2345
4871.81 2376
4872.47 2271
4873.13 2381
4873.78 2299
4874.44 2173
4875.10 2206
4875.76 2149
4876.42 2013
4877.08 2154
4877.74 2052
4878.40 2121
4879.06 2103
4879.71 1977
4880.37 2089
4881.03 2136
4881.69 2388
4882.35 2241
4883.01 2087
4883.67 1851
4884.33 1860
4884.99 1818
4885.65 2019
4886.31 2105
4886.97 2042
4887.63 1992
4888.29 2017
4888.94 2036
4889.60 2162
4890.26 2131
4890.92 2108
4891.58 2274
4892.24 2273
4892.90 2208
4893.56 2344
4894.22 2307
4894.88 2305
4895.54 2153
4896.20 2100
4896.86 2062
4897.52 2091
4898.18 2065
4898.84 2229
4899.50 2362
4900.17 2373
4900.83 2520
4901.49 2429
4902.15 2216
4902.81 2237
4903.47 2314
4904.13 2105
4904.79 2197
4905.45 2180
4906.11 2102
4906.77 1981
4907.43 2064
4908.09 2045
4908.75 2020
4909.42 1854
4910.08 1890
4910.74 1810
4911.40 1814
4912.06 1960
4912.72 1957
4913.38 1615
4914.04 1681
4914.70 1773
4915.37 1724
4916.03 1622
4916.69 1627
4917.35 1652
4918.01 1670
4918.67 1597
4919.34 1651
4920.00 1785
4920.66 1735
4921.32 1595
4921.98 1610
4922.64 1656
4923.31 1609
4923.97 1583
4924.63 1665
4925.29 1560
4925.95 1584
4926.62 1693
4927.28 1640
4927.94 1634
4928.60 1696
4929.27 1723
4929.93 1705
4930.59 1700
4931.25 1810
4931.92 1846
4932.58 1785
4933.24 1787
4933.90 1901
4934.57 1806
4935.23 1862
4935.89 1713
4936.55 1636
4937.22 1567
4937.88 1587
4938.54 1693
4939.21 1587
4939.87 1560
4940.53 1696
4941.20 1789
4941.86 1674
4942.52 1660
4943.19 1678
4943.85 1601
4944.51 1601
4945.18 1581
4945.84 1512
4946.50 1539
4947.17 1570
4947.83 1434
4948.49 1502
4949.16 1541
4949.82 1507
4950.48 1431
4951.15 1529
4951.81 1583
4952.48 1512
4953.14 1454
4953.80 1442
4954.47 1471
4955.13 1478
4955.80 1597
4956.46 1463
4957.12 1387
4957.79 1477
4958.45 1620
4959.12 1712
4959.78 1677
4960.45 1747
4961.11 1674
4961.78 1949
4962.44 2051
4963.10 2219
4963.77 2276
4964.43 2248
4965.10 2398
4965.76 2370
4966.43 2370
4967.09 2297
4967.76 2206
4968.42 2116
4969.09 2131
4969.75 1792
4970.42 1896
4971.08 1861
4971.75 1786
4972.41 1755
4973.08 1730
4973.74 1749
4974.41 1721
4975.08 1677
4975.74 1803
4976.41 1809
4977.07 1848
4977.74 1760
4978.40 1780
4979.07 1729
4979.73 1672
4980.40 1885
4981.07 1859
4981.73 1857
4982.40 1617
4983.06 1677
4983.73 1833
4984.40 1744
4985.06 1765
4985.73 1692
4986.39 1857
4987.06 1972
4987.73 2106
4988.39 2178
4989.06 2134
4989.73 2186
4990.39 2217
4991.06 2158
4991.73 2104
4992.39 2156
4993.06 2008
4993.73 1865
4994.39 1811
4995.06 1722
4995.73 1652
4996.39 1585
4997.06 1424
4997.73 1474
4998.39 1503
4999.06 1511
4999.73 1434
5000.39 1455
5001.06 1511
5001.73 1436
5002.40 1460
5003.06 1635
5003.73 1545
5004.40 1482
5005.07 1393
5005.73 1433
5006.40 1398
5007.07 1412
5007.74 1433
5008.40 1351
5009.07 1372
5009.74 1461
5010.41 1498
5011.07 1452
5011.74 1509
5012.41 1447
5013.08 1353
5013.75 1421
5014.41 1449
5015.08 1412
5015.75 1478
5016.42 1354
5017.09 1429
5017.75 1376
5018.42 1444
5019.09 1445
5019.76 1415
5020.43 1503
5021.10 1480
5021.77 1529
5022.43 1504
5023.10 1489
5023.77 1452
5024.44 1562
5025.11 1629
5025.78 1693
5026.45 1730
5027.12 1532
5027.78 1515
5028.45 1559
5029.12 1427
5029.79 1250
5030.46 1387
5031.13 1388
5031.80 1485
5032.47 1506
5033.14 1442
5033.81 1407
5034.48 1362
5035.15 1453
5035.82 1263
5036.48 1374
5037.15 1407
5037.82 1434
5038.49 1446
5039.16 1432
5039.83 1237
5040.50 1403
5041.17 1332
5041.84 1320
5042.51 1384
5043.18 1230
5043.85 1347
5044.52 1396
5045.19 1474
5045.86 1384
5046.53 1337
5047.20 1320
5047.87 1319
5048.54 1383
5049.21 1376
5049.88 1491
5050.55 1440
5051.23 1394
5051.90 1474
5052.57 1309
5053.24 1427
5053.91 1570
5054.58 1436
5055.25 1383
5055.92 1407
5056.59 1472
5057.26 1503
5057.93 1303
5058.60 1474
5059.27 1372
5059.95 1397
5060.62 1413
5061.29 1331
5061.96 1358
5062.63 1395
5063.30 1442
5063.97 1338
5064.64 1236
5065.32 1278
5065.99 1339
5066.66 1238
5067.33 1332
5068.00 1326
5068.67 1264
5069.35 1294
5070.02 1388
5070.69 1230
5071.36 1153
5072.03 1305
5072.70 1263
5073.38 1313
5074.05 1272
5074.72 1278
5075.39 1158
5076.07 1173
5076.74 1208
5077.41 1452
5078.08 1277
5078.75 1262
5079.43 1451
5080.10 1465
5080.77 1436
5081.44 1424
5082.12 1400
5082.79 1483
5083.46 1462
5084.13 1353
5084.81 1376
5085.48 1366
5086.15 1436
5086.83 1389
5087.50 1414
5088.17 1401
5088.84 1475
5089.52 1474
5090.19 1464
5090.86 1534
5091.54 1556
5092.21 1447
5092.88 1544
5093.56 1625
5094.23 1445
5094.90 1338
5095.58 1327
5096.25 1349
5096.92 1338
5097.60 1273
5098.27 1391
5098.94 1443
5099.62 1498
5100.29 1551
5100.97 1314
5101.64 1305
5102.31 1287
5102.99 1405
5103.66 1384
5104.34 1465
5105.01 1520
5105.68 1464
5106.36 1416
5107.03 1474
5107.71 1400
5108.38 1351
5109.06 1304
5109.73 1271
5110.40 1267
5111.08 1314
5111.75 1296
5112.43 1303
5113.10 1275
5113.78 1279
5114.45 1282
5115.13 1190
5115.80 1150
5116.48 1310
5117.15 1414
5117.83 1319
5118.50 1399
5119.18 1428
5119.85 1317
5120.53 1322
5121.20 1344
5121.88 1249
5122.55 1335
5123.23 1224
5123.90 1322
5124.58 1348
5125.25 1370
5125.93 1292
5126.60 1485
5127.28 1397
5127.95 1430
5128.63 1313
5129.31 1397
5129.98 1382
5130.66 1385
5131.33 1351
5132.01 1482
5132.69 1420
5133.36 1514
5134.04 1376
5134.71 1309
5135.39 1351
5136.07 1322
5136.74 1352
5137.42 1367
5138.09 1426
5138.77 1467
5139.45 1404
5140.12 1368
5140.80 1381
5141.48 1370
5142.15 1307
5142.83 1419
5143.51 1358
5144.18 1303
5144.86 1428
5145.54 1352
5146.21 1255
5146.89 1278
5147.57 1315
5148.24 1238
5148.92 1339
5149.60 1353
5150.27 1350
5150.95 1289
5151.63 1268
5152.31 1314
5152.98 1283
5153.66 1269
5154.34 1274
5155.01 1330
5155.69 1271
5156.37 1169
5157.05 1266
5157.72 1274
5158.40 1248
5159.08 1089
5159.76 1208
5160.44 1255
5161.11 1282
5161.79 1282
5162.47 1339
5163.15 1304
5163.82 1362
5164.50 1297
5165.18 1118
5165.86 1255
5166.54 1276
5167.21 1212
5167.89 1251
5168.57 1435
5169.25 1386
5169.93 1434
5170.61 1329
5171.28 1279
5171.96 1252
5172.64 1248
5173.32 1258
5174.00 1112
5174.68 1145
5175.36 1260
5176.04 1290
5176.71 1119
5177.39 1177
5178.07 1303
5178.75 1253
5179.43 1289
5180.11 1293
5180.79 1277
5181.47 1237
5182.15 1164
5182.83 1243
5183.50 1196
5184.18 1234
5184.86 1161
5185.54 1166
5186.22 1240
5186.90 1152
5187.58 1132
5188.26 1174
5188.94 1277
5189.62 1237
5190.30 1227
5190.98 1184
5191.66 1339
5192.34 1213
5193.02 1245
5193.70 1238
5194.38 1061
5195.06 1176
5195.74 1198
5196.42 1160
5197.10 1158
5197.78 1177
5198.46 1105
5199.14 1182
5199.82 1215
5200.50 1332
5201.18 1239
5201.86 1122
5202.54 1288
5203.22 1384
5203.90 1134
5204.58 1208
5205.26 1229
5205.94 1292
5206.63 1331
5207.31 1364
5207.99 1395
5208.67 1531
5209.35 1627
5210.03 1562
5210.71 1611
5211.39 1633
5212.07 1585
5212.75 1622
5213.44 1541
5214.12 1454
5214.80 1351
5215.48 1390
5216.16 1339
5216.84 1327
5217.52 1357
5218.20 1225
5218.89 1302
5219.57 1278
5220.25 1280
5220.93 1276
5221.61 1315
5222.29 1349
5222.98 1367
5223.66 1286
5224.34 1266
5225.02 1294
5225.70 1249
5226.39 1138
5227.07 1253
5227.75 1226
5228.43 1192
5229.12 1241
5229.80 1370
5230.48 1259
5231.16 1388
5231.84 1356
5232.53 1280
5233.21 1247
5233.89 1310
5234.57 1307
5235.26 1461
5235.94 1275
5236.62 1347
5237.31 1387
5237.99 1389
5238.67 1484
5239.35 1388
5240.04 1432
5240.72 1399
5241.40 1269
5242.09 1309
5242.77 1304
5243.45 1345
5244.14 1417
5244.82 1269
5245.50 1310
5246.19 1297
5246.87 1250
5247.55 1152
5248.24 1296
5248.92 1356
5249.60 1406
5250.29 1475
5250.97 1450
5251.65 1486
5252.34 1461
5253.02 1539
5253.71 1589
5254.39 1409
5255.07 1320
5255.76 1449
5256.44 1348
5257.12 1395
5257.81 1358
5258.49 1367
5259.18 1352
5259.86 1363
5260.55 1317
5261.23 1343
5261.91 1299
5262.60 1465
5263.28 1363
5263.97 1287
5264.65 1372
5265.34 1233
5266.02 1313
5266.71 1401
5267.39 1469
5268.08 1344
5268.76 1265
5269.45 1262
5270.13 1214
5270.82 1212
5271.50 1341
5272.19 1282
5272.87 1404
5273.56 1268
5274.24 1306
5274.93 1349
5275.61 1277
5276.30 1311
5276.98 1339
5277.67 1441
5278.35 1417
5279.04 1292
5279.72 1339
5280.41 1465
5281.09 1513
5281.78 1514
5282.47 1558
5283.15 1686
5283.84 1720
5284.52 1652
5285.21 1695
5285.90 1474
5286.58 1519
5287.27 1429
5287.95 1283
5288.64 1248
5289.33 1322
5290.01 1313
5290.70 1198
5291.38 1130
5292.07 1288
5292.76 1253
5293.44 1318
5294.13 1288
5294.82 1287
5295.50 1165
5296.19 1183
5296.88 1270
5297.56 1219
5298.25 1336
5298.94 1230
5299.62 1312
5300.31 1340
5301.00 1206
5301.68 1188
5302.37 1413
5303.06 1340
5303.75 1276
5304.43 1244
5305.12 1299
5305.81 1250
5306.49 1149
5307.18 1202
5307.87 1280
5308.56 1350
5309.24 1334
5309.93 1387
5310.62 1363
5311.31 1351
5311.99 1338
5312.68 1331
5313.37 1295
5314.06 1360
5314.74 1318
5315.43 1357
5316.12 1367
5316.81 1451
5317.50 1558
5318.18 1361
5318.87 1498
5319.56 1562
5320.25 1531
5320.94 1522
5321.63 1354
5322.31 1377
5323.00 1485
5323.69 1363
5324.38 1212
5325.07 1314
5325.76 1295
5326.44 1358
5327.13 1315
5327.82 1254
5328.51 1370
5329.20 1316
5329.89 1392
5330.58 1391
5331.27 1366
5331.95 1431
5332.64 1337
5333.33 1280
5334.02 1352
5334.71 1397
5335.40 1417
5336.09 1266
5336.78 1250
5337.47 1299
5338.16 1223
5338.85 1272
5339.54 1273
5340.22 1312
5340.91 1252
5341.60 1231
5342.29 1231
5342.98 1248
5343.67 1355
5344.36 1258
5345.05 1167
5345.74 1311
5346.43 1223
5347.12 1313
5347.81 1483
5348.50 1384
5349.19 1217
5349.88 1259
5350.57 1360
5351.26 1188
5351.95 1245
5352.64 1175
5353.33 1214
5354.02 1280
5354.71 1253
5355.40 1217
5356.09 1129
5356.79 1210
5357.48 1274
5358.17 1127
5358.86 1150
5359.55 1178
5360.24 1192
5360.93 1142
5361.62 1208
5362.31 1213
5363.00 1305
5363.69 1285
5364.38 1324
5365.07 1290
5365.77 1195
5366.46 1236
5367.15 1226
5367.84 1133
5368.53 1126
5369.22 1110
5369.91 1197
5370.60 1235
5371.30 1186
5371.99 1149
5372.68 1177
5373.37 1092
5374.06 1031
5374.75 1152
5375.45 1162
5376.14 1156
5376.83 1227
5377.52 1257
5378.21 1275
5378.91 1320
5379.60 1327
5380.29 1234
5380.98 1292
5381.67 1347
5382.37 1415
5383.06 1525
5383.75 1533
5384.44 1378
5385.13 1363
5385.83 1302
5386.52 1320
5387.21 1110
5387.90 1272
5388.60 1223
5389.29 1163
5389.98 1202
5390.68 1247
5391.37 1301
5392.06 1249
5392.75 1208
5393.45 1157
5394.14 1169
5394.83 1139
5395.53 1167
5396.22 1226
5396.91 1194
5397.60 1180
5398.30 1120
5398.99 1187
5399.68 1217
5400.38 1165
5401.07 1080
5401.76 1127
5402.46 1197
5403.15 1176
5403.85 1178
5404.54 1110
5405.23 1145
5405.93 1184
5406.62 1076
5407.31 1142
5408.01 1154
5408.70 1200
5409.40 1189
5410.09 1137
5410.78 1141
5411.48 1118
5412.17 1186
5412.87 1149
5413.56 1126
5414.25 1129
5414.95 1179
5415.64 1068
5416.34 1181
5417.03 1155
5417.73 1128
5418.42 1322
5419.11 1259
5419.81 1226
5420.50 1210
5421.20 1185
5421.89 1118
5422.59 1184
5423.28 1188
5423.98 1337
5424.67 1235
5425.37 1159
5426.06 1157
5426.76 1127
5427.45 1253
5428.15 1185
5428.84 1243
5429.54 1320
5430.23 1267
5430.93 1133
5431.62 1238
5432.32 1388
5433.01 1324
5433.71 1243
5434.41 1411
5435.10 1433
5435.80 1288
5436.49 1356
5437.19 1404
5437.88 1588
5438.58 1533
5439.28 1451
5439.97 1494
5440.67 1312
5441.36 1272
5442.06 1358
5442.76 1440
5443.45 1461
5444.15 1434
5444.84 1522
5445.54 1478
5446.24 1505
5446.93 1569
5447.63 1547
5448.33 1628
5449.02 1582
5449.72 1562
5450.42 1551
5451.11 1572
5451.81 1394
5452.51 1455
5453.20 1478
5453.90 1453
5454.60 1273
5455.29 1362
5455.99 1313
5456.69 1370
5457.38 1391
5458.08 1403
5458.78 1382
5459.47 1407
5460.17 1359
5460.87 1465
5461.57 1480
5462.26 1332
5462.96 1373
5463.66 1492
5464.36 1510
5465.05 1384
5465.75 1406
5466.45 1420
5467.15 1530
5467.84 1559
5468.54 1447
5469.24 1463
5469.94 1478
5470.63 1376
5471.33 1387
5472.03 1283
5472.73 1430
5473.43 1395
5474.12 1407
5474.82 1316
5475.52 1325
5476.22 1534
5476.92 1557
5477.62 1533
5478.31 1643
5479.01 1715
5479.71 1809
5480.41 1948
5481.11 2119
5481.81 1982
5482.50 2034
5483.20 2029
5483.90 2107
5484.60 1963
5485.30 1846
5486.00 1711
5486.70 1696
5487.40 1666
5488.09 1656
5488.79 1594
5489.49 1694
5490.19 1769
5490.89 1682
5491.59 1599
5492.29 1546
5492.99 1744
5493.69 1848
5494.39 1751
5495.09 1623
5495.79 1920
5496.49 1829
5497.19 1991
5497.88 1815
5498.58 1866
5499.28 2198
5499.98 2600
5500.68 2709
5501.38 2813
5502.08 2862
5502.78 2775
5503.48 2859
5504.18 2579
5504.88 2372
5505.58 2297
5506.28 2128
5506.98 2025
5507.68 2074
5508.38 2025
5509.08 1946
5509.78 1811
5510.48 1793
5511.19 1782
5511.89 1743
5512.59 1733
5513.29 1679
5513.99 1724
5514.69 1644
5515.39 1652
5516.09 1639
5516.79 1780
5517.49 1492
5518.19 1480
5518.89 1616
5519.59 1617
5520.29 1445
5521.00 1536
5521.70 1445
5522.40 1558
5523.10 1497
5523.80 1458
5524.50 1343
5525.20 1281
5525.90 1371
5526.61 1341
5527.31 1424
5528.01 1347
5528.71 1374
5529.41 1402
5530.11 1384
5530.82 1254
5531.52 1262
5532.22 1321
5532.92 1307
5533.62 1287
5534.32 1266
5535.03 1356
5535.73 1316
5536.43 1453
5537.13 1443
5537.83 1346
5538.54 1214
5539.24 1257
5539.94 1391
5540.64 1348
5541.35 1338
5542.05 1297
5542.75 1160
5543.45 1206
5544.16 1244
5544.86 1315
5545.56 1330
5546.26 1381
5546.97 1391
5547.67 1276
5548.37 1251
5549.07 1425
5549.78 1404
5550.48 1211
5551.18 1156
5551.89 1180
5552.59 1267
5553.29 1300
5554.00 1148
5554.70 1169
5555.40 1219
5556.11 1182
5556.81 1231
5557.51 1144
5558.22 1081
5558.92 1106
5559.62 1223
5560.33 1260
5561.03 1312
5561.73 1322
5562.44 1259
5563.14 1528
5563.84 1377
5564.55 1218
5565.25 1252
5565.96 1276
5566.66 1269
5567.36 1274
5568.07 1384
5568.77 1223
5569.48 1209
5570.18 1182
5570.88 1221
5571.59 1241
5572.29 1225
5573.00 1242
5573.70 1192
5574.41 1307
5575.11 1215
5575.81 1167
5576.52 1293
5577.22 1236
5577.93 1308
5578.63 1272
5579.34 1254
5580.04 1195
5580.75 1276
5581.45 1236
5582.16 1137
5582.86 1151
5583.57 1180
5584.27 1220
5584.98 1228
5585.68 1272
5586.39 1161
5587.09 1179
5587.80 1193
5588.50 1246
5589.21 1251
5589.91 1125
5590.62 1116
5591.33 1175
5592.03 1162
5592.74 1234
5593.44 1219
5594.15 1159
5594.85 1173
5595.56 1114
5596.27 1109
5596.97 1095
5597.68 1209
5598.38 1280
5599.09 1158
5599.80 1091
5600.50 1111
5601.21 1103
5601.91 1231
5602.62 1220
5603.33 1000
5604.03 1094
5604.74 1115
5605.45 1212
5606.15 1120
5606.86 1083
5607.56 1304
5608.27 1135
5608.98 1118
5609.68 1205
5610.39 1056
5611.10 1078
5611.80 1276
5612.51 1084
5613.22 988
5613.93 1114
5614.63 1146
5615.34 1039
5616.05 1075
5616.75 1128
5617.46 1136
5618.17 1126
5618.88 1120
5619.58 1107
5620.29 1036
5621.00 1084
5621.70 1145
5622.41 1119
5623.12 1143
5623.83 1125
5624.53 1110
5625.24 1152
5625.95 1191
5626.66 1219
5627.37 1213
5628.07 1215
5628.78 1243
5629.49 1250
5630.20 1214
5630.91 1190
5631.61 1256
5632.32 1227
5633.03 1125
5633.74 1139
5634.45 1062
5635.15 1112
5635.86 1138
5636.57 1229
5637.28 1181
5637.99 1298
5638.70 1227
5639.40 1219
5640.11 1221
5640.82 1209
5641.53 1250
5642.24 1233
5642.95 1345
5643.66 1436
5644.37 1318
5645.07 1338
5645.78 1262
5646.49 1208
5647.20 1146
5647.91 1109
5648.62 997
5649.33 1161
5650.04 1278
5650.75 1351
5651.46 1232
5652.17 1213
5652.88 1143
5653.59 1246
5654.29 1201
5655.00 1186
5655.71 1200
5656.42 1241
5657.13 1203
5657.84 1306
5658.55 1375
5659.26 1342
5659.97 1452
5660.68 1333
5661.39 1235
5662.10 1250
5662.81 1154
5663.52 1164
5664.23 1207
5664.94 1237
5665.65 1244
5666.36 1143
5667.07 1130
5667.78 1105
5668.49 1235
5669.20 1217
5669.91 1187
5670.62 1249
5671.34 1153
5672.05 1160
5672.76 1026
5673.47 957
5674.18 1164
5674.89 1186
5675.60 1199
5676.31 1194
5677.02 1202
5677.73 1233
5678.44 1200
5679.15 1123
5679.87 1104
5680.58 1215
5681.29 1196
5682.00 1132
5682.71 1059
5683.42 1080
5684.13 1081
5684.84 1233
5685.56 1119
5686.27 1092
5686.98 1042
5687.69 1035
5688.40 1088
5689.11 1085
5689.83 1116
5690.54 1166
5691.25 1075
5691.96 1110
5692.67 1256
5693.38 1205
5694.10 1099
5694.81 1073
5695.52 1023
5696.23 1028
5696.94 1028
5697.66 1016
5698.37 1090
5699.08 1062
5699.79 1119
5700.51 1060
5701.22 1014
5701.93 1035
5702.64 1048
5703.36 1025
5704.07 1090
5704.78 1085
5705.49 1127
5706.21 1181
5706.92 1088
5707.63 1061
5708.35 1041
5709.06 1085
5709.77 1088
5710.48 1091
5711.20 1023
5711.91 1091
5712.62 1046
5713.34 1105
5714.05 983
5714.76 1092
5715.48 1187
5716.19 1158
5716.90 1187
5717.62 1124
5718.33 1098
5719.04 1133
5719.76 1157
5720.47 1068
5721.18 1022
5721.90 1082
5722.61 1214
5723.33 1094
5724.04 1128
5724.75 1117
5725.47 1122
5726.18 1130
5726.90 1104
5727.61 1147
5728.32 1184
5729.04 1144
5729.75 1265
5730.47 1261
5731.18 1290
5731.90 1188
5732.61 1231
5733.32 1150
5734.04 1053
5734.75 1077
5735.47 1054
5736.18 1099
5736.90 1157
5737.61 1107
5738.33 1094
5739.04 1087
5739.76 1088
5740.47 984
5741.19 1048
5741.90 1086
5742.62 1134
5743.33 1145
5744.05 1144
5744.76 1063
5745.48 1094
5746.19 1213
5746.91 1184
5747.62 1230
5748.34 1102
5749.05 1106
5749.77 1145
5750.48 1162
5751.20 1212
5751.91 1184
5752.63 1183
5753.35 1203
5754.06 1236
5754.78 1111
5755.49 1218
5756.21 1283
5756.93 1229
5757.64 1254
5758.36 1197
5759.07 1186
5759.79 1329
5760.51 1276
5761.22 1283
5761.94 1216
5762.65 1164
5763.37 1296
5764.09 1136
5764.80 1204
5765.52 1234
5766.24 1326
5766.95 1298
5767.67 1229
5768.39 1163
5769.10 1286
5769.82 1323
5770.54 1263
5771.25 1155
5771.97 1198
5772.69 1266
5773.40 1251
5774.12 1312
5774.84 1261
5775.55 1200
5776.27 1222
5776.99 1203
5777.71 1297
5778.42 1354
5779.14 1478
5779.86 1386
5780.57 1381
5781.29 1283
5782.01 1419
5782.73 1430
5783.44 1432
5784.16 1398
5784.88 1414
5785.60 1362
5786.32 1396
5787.03 1234
5787.75 1277
5788.47 1469
5789.19 1428
5789.90 1323
5790.62 1473
5791.34 1495
5792.06 1434
5792.78 1544
5793.50 1555
5794.21 1527
5794.93 1604
5795.65 1623
5796.37 1680
5797.09 1680
5797.81 1895
5798.52 1923
5799.24 1882
5799.96 1905
5800.68 2031
5801.40 2150
5802.12 2431
5802.84 2786
5803.55 2780
5804.27 2822
5804.99 2712
5805.71 2563
5806.43 2429
5807.15 2420
5807.87 2302
5808.59 2422
5809.31 2285
5810.03 2161
5810.74 2162
5811.46 2273
5812.18 2474
5812.90 2582
5813.62 2551
5814.34 2826
5815.06 3351
5815.78 4273
5816.50 4679
5817.22 5558
5817.94 6384
5818.66 6854
5819.38 6798
5820.10 6649
5820.82 6143
5821.54 5512
5822.26 4817
5822.98 4241
5823.70 3951
5824.42 3304
5825.14 3158
5825.86 3207
5826.58 3050
5827.30 3203
5828.02 2973
5828.74 3174
5829.46 2979
5830.18 2729
5830.90 2792
5831.62 2646
5832.34 2750
5833.06 2791
5833.78 2771
5834.50 2891
5835.23 2686
5835.95 2642
5836.67 2660
5837.39 2424
5838.11 2329
5838.83 2472
5839.55 2309
5840.27 2385
5840.99 2389
5841.71 2251
5842.44 2008
5843.16 2056
5843.88 1825
5844.60 1861
5845.32 1855
5846.04 1653
5846.76 1904
5847.49 1728
5848.21 1819
5848.93 1778
5849.65 1654
5850.37 1647
5851.09 1547
5851.82 1581
5852.54 1698
5853.26 1661
5853.98 1643
5854.70 1609
5855.43 1642
5856.15 1695
5856.87 1661
5857.59 1622
5858.31 1714
5859.04 1660
5859.76 1608
5860.48 1685
5861.20 1535
5861.93 1493
5862.65 1421
5863.37 1418
5864.09 1470
5864.82 1454
5865.54 1452
5866.26 1476
5866.98 1515
5867.71 1476
5868.43 1421
5869.15 1442
5869.87 1447
5870.60 1483
5871.32 1536
5872.04 1518
5872.77 1466
5873.49 1418
5874.21 1392
5874.94 1489
5875.66 1496
5876.38 1512
5877.11 1536
5877.83 1360
5878.55 1401
5879.28 1542
5880.00 1517
5880.72 1418
5881.45 1431
5882.17 1499
5882.89 1377
5883.62 1427
5884.34 1450
5885.07 1353
5885.79 1401
5886.51 1411
5887.24 1391
5887.96 1462
5888.69 1458
5889.41 1468
5890.13 1435
5890.86 1612
5891.58 1505
5892.31 1349
5893.03 1386
5893.76 1403
5894.48 1542
5895.20 1489
5895.93 1417
5896.65 1275
5897.38 1327
5898.10 1407
5898.83 1340
5899.55 1400
5900.28 1422
5901.00 1409
5901.73 1372
5902.45 1502
5903.18 1558
5903.90 1477
5904.63 1316
5905.35 1454
5906.08 1370
5906.80 1329
5907.53 1382
5908.25 1369
5908.98 1240
5909.70 1203
5910.43 1233
5911.15 1296
5911.88 1288
5912.60 1316
5913.33 1499
5914.06 1225
5914.78 1175
5915.51 1305
5916.23 1358
5916.96 1191
5917.68 1361
5918.41 1216
5919.14 1247
5919.86 1297
5920.59 1233
5921.31 1113
5922.04 1155
5922.77 1314
5923.49 1240
5924.22 1258
5924.95 1284
5925.67 1235
5926.40 1341
5927.12 1282
5927.85 1289
5928.58 1247
5929.30 1319
5930.03 1363
5930.76 1402
5931.48 1389
5932.21 1455
5932.94 1438
5933.66 1359
5934.39 1391
5935.12 1264
5935.85 1351
5936.57 1296
5937.30 1384
5938.03 1337
5938.75 1382
5939.48 1450
5940.21 1470
5940.94 1470
5941.66 1386
5942.39 1376
5943.12 1505
5943.85 1430
5944.57 1362
5945.30 1461
5946.03 1550
5946.76 1405
5947.48 1422
5948.21 1644
5948.94 1552
5949.67 1507
5950.39 1579
5951.12 1594
5951.85 1687
5952.58 1902
5953.31 1763
5954.03 1764
5954.76 1730
5955.49 1971
5956.22 1824
5956.95 1689
5957.68 1703
5958.40 1746
5959.13 1810
5959.86 1853
5960.59 1635
5961.32 1762
5962.05 1726
5962.77 1806
5963.50 1995
5964.23 1932
5964.96 2025
5965.69 2183
5966.42 2226
5967.15 2431
5967.88 2449
5968.61 2429
5969.33 2451
5970.06 2459
5970.79 2184
5971.52 2198
5972.25 2216
5972.98 2054
5973.71 1958
5974.44 1909
5975.17 1987
5975.90 2020
5976.63 1989
5977.36 1936
5978.09 1971
5978.82 2095
5979.54 2120
5980.27 2125
5981.00 2096
5981.73 2066
5982.46 2176
5983.19 2248
5983.92 2235
5984.65 2269
5985.38 2169
5986.11 2245
5986.84 2186
5987.57 2166
5988.30 2222
5989.03 2251
5989.76 2145
5990.49 2093
5991.23 2278
5991.96 2167
5992.69 2191
5993.42 2136
5994.15 2189
5994.88 2283
5995.61 2348
5996.34 2250
5997.07 2188
5997.80 2204
5998.53 2164
5999.26 2204
5999.99 2227
6000.72 2141
6001.45 2218
6002.19 2292
6002.92 2179
6003.65 2388
6004.38 2311
6005.11 2161
6005.84 2151
6006.57 2169
6007.30 2396
6008.04 2573
6008.77 2763
6009.50 3134
6010.23 3660
6010.96 3901
6011.69 4324
6012.42 4779
6013.16 5156
6013.89 5151
6014.62 5295
6015.35 5375
6016.08 5149
6016.82 4789
6017.55 4279
6018.28 4073
6019.01 3805
6019.74 3165
6020.48 2891
6021.21 3008
6021.94 2603
6022.67 2336
6023.40 2308
6024.14 2057
6024.87 1999
6025.60 1991
6026.33 1810
6027.07 1962
6027.80 1889
6028.53 1819
6029.27 1848
6030.00 1836
6030.73 1775
6031.46 1775
6032.20 1815
6032.93 1734
6033.66 1758
6034.40 1673
6035.13 1834
6035.86 1752
6036.59 1755
6037.33 1854
6038.06 1846
6038.79 1881
6039.53 1777
6040.26 1719
6040.99 1829
6041.73 1842
6042.46 1883
6043.19 1868
6043.93 1769
6044.66 1869
6045.40 2103
6046.13 2166
6046.86 2002
6047.60 1980
6048.33 2040
6049.06 2050
6049.80 2210
6050.53 2135
6051.27 2065
6052.00 2254
6052.73 2511
6053.47 2354
6054.20 2470
6054.94 2446
6055.67 2477
6056.41 2265
6057.14 2215
6057.87 2254
6058.61 2009
6059.34 2010
6060.08 2032
6060.81 1930
6061.55 1950
6062.28 1933
6063.02 1839
6063.75 1933
6064.49 1892
6065.22 1794
6065.96 1998
6066.69 1789
6067.43 1756
6068.16 1754
6068.90 1828
6069.63 1902
6070.37 1859
6071.10 1858
6071.84 1911
6072.57 1688
6073.31 1715
6074.04 1676
6074.78 1675
6075.51 1661
6076.25 1630
6076.98 1692
6077.72 1557
6078.46 1711
6079.19 1578
6079.93 1613
6080.66 1530
6081.40 1626
6082.13 1723
6082.87 1697
6083.61 1758
6084.34 1643
6085.08 1586
6085.81 1616
6086.55 1463
6087.29 1511
6088.02 1573
6088.76 1462
6089.50 1452
6090.23 1517
6090.97 1590
6091.71 1478
6092.44 1484
6093.18 1548
6093.92 1471
6094.65 1492
6095.39 1511
6096.13 1461
6096.86 1405
6097.60 1496
6098.34 1429
6099.07 1394
6099.81 1456
6100.55 1516
6101.28 1474
6102.02 1437
6102.76 1416
6103.49 1330
6104.23 1406
6104.97 1392
6105.71 1374
6106.44 1453
6107.18 1386
6107.92 1392
6108.66 1362
6109.39 1514
6110.13 1434
6110.87 1460
6111.61 1398
6112.34 1348
6113.08 1288
6113.82 1387
6114.56 1416
6115.30 1410
6116.03 1458
6116.77 1399
6117.51 1493
6118.25 1572
6118.99 1537
6119.72 1401
6120.46 1496
6121.20 1571
6121.94 1657
6122.68 1566
6123.42 1608
6124.15 1666
6124.89 1669
6125.63 1638
6126.37 1626
6127.11 1596
6127.85 1565
6128.59 1670
6129.32 1620
6130.06 1564
6130.80 1484
6131.54 1507
6132.28 1474
6133.02 1608
6133.76 1610
6134.50 1524
6135.24 1557
6135.97 1606
6136.71 1529
6137.45 1590
6138.19 1556
6138.93 1564
6139.67 1588
6140.41 1539
6141.15 1610
6141.89 1705
6142.63 1545
6143.37 1626
6144.11 1687
6144.85 1721
6145.59 1569
6146.33 1522
6147.07 1541
6147.81 1548
6148.55 1598
6149.29 1531
6150.03 1616
6150.77 1510
6151.51 1411
6152.25 1429
6152.99 1487
6153.73 1604
6154.47 1660
6155.21 1660
6155.95 1613
6156.69 1733
6157.43 1757
6158.17 1671
6158.91 1801
6159.65 1687
6160.39 1705
6161.13 1690
6161.87 1756
6162.61 1799
6163.35 1778
6164.10 1828
6164.84 1926
6165.58 1914
6166.32 1913
6167.06 2044
6167.80 2109
6168.54 2190
6169.28 2176
6170.02 2310
6170.76 2228
6171.51 2120
6172.25 2126
6172.99 2041
6173.73 2013
6174.47 1896
6175.21 2068
6175.95 1952
6176.70 1950
6177.44 2007
6178.18 1993
6178.92 1963
6179.66 1883
6180.41 1847
6181.15 1965
6181.89 1936
6182.63 1825
6183.37 1856
6184.11 2001
6184.86 2035
6185.60 1995
6186.34 2082
6187.08 2113
6187.83 2140
6188.57 2005
6189.31 2051
6190.05 2165
6190.80 2186
6191.54 2329
6192.28 2298
6193.02 2326
6193.77 2320
6194.51 2245
6195.25 2478
6195.99 2560
6196.74 2406
6197.48 2447
6198.22 2418
6198.97 2507
6199.71 2407
6200.45 2456
6201.19 2513
6201.94 2572
6202.68 2583
6203.42 2662
6204.17 2866
6204.91 3220
6205.65 3608
6206.40 4216
6207.14 5146
6207.88 6186
6208.63 7266
6209.37 8296
6210.11 9303
6210.86 9879
6211.60 9974
6212.35 9847
6213.09 9254
6213.83 8372
6214.58 7521
6215.32 6581
6216.06 5543
6216.81 4751
6217.55 3983
6218.30 3583
6219.04 3217
6219.79 3006
6220.53 2740
6221.27 2777
6222.02 2882
6222.76 2867
6223.51 2857
6224.25 2970
6225.00 3037
6225.74 2964
6226.49 3304
6227.23 3365
6227.97 3341
6228.72 3262
6229.46 2995
6230.21 2697
6230.95 2515
6231.70 2438
6232.44 2131
6233.19 1987
6233.93 1981
6234.68 1874
6235.42 1758
6236.17 1959
6236.91 1899
6237.66 1897
6238.40 1862
6239.15 1929
6239.90 2054
6240.64 2090
6241.39 2002
6242.13 1947
6242.88 2030
6243.62 2128
6244.37 2319
6245.11 2257
6245.86 2207
6246.61 2341
6247.35 2613
6248.10 2615
6248.84 2777
6249.59 2936
6250.34 3112
6251.08 3157
6251.83 2951
6252.57 2899
6253.32 2746
6254.07 2519
6254.81 2410
6255.56 2222
6256.30 2278
6257.05 2068
6257.80 2132
6258.54 2089
6259.29 2275
6260.04 2187
6260.78 2105
6261.53 2161
6262.28 2158
6263.02 2224
6263.77 2215
6264.52 2259
6265.26 2360
6266.01 2183
6266.76 2021
6267.51 2019
6268.25 2015
6269.00 2176
6269.75 2167
6270.49 2103
6271.24 2053
6271.99 2009
6272.74 2019
6273.48 2034
6274.23 1948
6274.98 2108
6275.73 2123
6276.47 2083
6277.22 1975
6277.97 2119
6278.72 1895
6279.46 1941
6280.21 1884
6280.96 1954
6281.71 1925
6282.46 1920
6283.20 1813
6283.95 1926
6284.70 1843
6285.45 1930
6286.20 2077
6286.94 2037
6287.69 2045
6288.44 2216
6289.19 2327
6289.94 2513
6290.69 2475
6291.43 2411
6292.18 2187
6292.93 2112
6293.68 2101
6294.43 1948
6295.18 1875
6295.93 1819
6296.68 1703
6297.42 1726
6298.17 1683
6298.92 1795
6299.67 1695
6300.42 1750
6301.17 1774
6301.92 1771
6302.67 1716
6303.42 1800
6304.17 1740
6304.91 1882
6305.66 1815
6306.41 1872
6307.16 1680
6307.91 1771
6308.66 1770
6309.41 1856
6310.16 1974
6310.91 1902
6311.66 1967
6312.41 1911
6313.16 1855
6313.91 1830
6314.66 1945
6315.41 1839
6316.16 1819
6316.91 1806
6317.66 1964
6318.41 1984
6319.16 1889
6319.91 1886
6320.66 1807
6321.41 1804
6322.16 1811
6322.91 1827
6323.66 1647
6324.41 1622
6325.16 1626
6325.91 1662
6326.66 1658
6327.41 1657
6328.16 1721
6328.91 1686
6329.67 1655
6330.42 1784
6331.17 1686
6331.92 1606
6332.67 1590
6333.42 1678
6334.17 1491
6334.92 1566
6335.67 1503
6336.42 1481
6337.18 1584
6337.93 1490
6338.68 1404
6339.43 1472
6340.18 1512
6340.93 1416
6341.68 1375
6342.44 1487
6343.19 1614
6343.94 1457
6344.69 1467
6345.44 1387
6346.19 1525
6346.95 1529
6347.70 1554
6348.45 1623
6349.20 1527
6349.95 1492
6350.70 1422
6351.46 1544
6352.21 1555
6352.96 1635
6353.71 1609
6354.47 1648
6355.22 1525
6355.97 1522
6356.72 1472
6357.47 1544
6358.23 1480
6358.98 1494
6359.73 1475
6360.48 1612
6361.24 1592
6361.99 1499
6362.74 1471
6363.50 1424
6364.25 1453
6365.00 1437
6365.75 1305
6366.51 1373
6367.26 1474
6368.01 1566
6368.77 1429
6369.52 1467
6370.27 1400
6371.03 1440
6371.78 1495
6372.53 1445
6373.29 1461
6374.04 1410
6374.79 1456
6375.55 1447
6376.30 1401
6377.05 1399
6377.81 1339
6378.56 1356
6379.31 1229
6380.07 1353
6380.82 1423
6381.57 1492
6382.33 1459
6383.08 1386
6383.84 1363
6384.59 1348
6385.34 1359
6386.10 1323
6386.85 1380
6387.61 1430
6388.36 1347
6389.12 1378
6389.87 1264
6390.62 1267
6391.38 1327
6392.13 1372
6392.89 1358
6393.64 1313
6394.40 1297
6395.15 1314
6395.91 1355
6396.66 1259
6397.42 1348
6398.17 1344
6398.92 1246
6399.68 1272
6400.43 1138
6401.19 1178
6401.94 1261
6402.70 1203
6403.45 1133
6404.21 1230
6404.97 1154
6405.72 1197
6406.48 1195
6407.23 1188
6407.99 1228
6408.74 1193
6409.50 1261
6410.25 1271
6411.01 1281
6411.76 1212
6412.52 1226
6413.28 1226
6414.03 1201
6414.79 1174
6415.54 1134
6416.30 1210
6417.05 1239
6417.81 1256
6418.57 1295
6419.32 1258
6420.08 1158
6420.83 1242
6421.59 1250
6422.35 1185
6423.10 1130
6423.86 1224
6424.62 1249
6425.37 1162
6426.13 1281
6426.89 1299
6427.64 1182
6428.40 1228
6429.16 1201
6429.91 1170
6430.67 1227
6431.43 1260
6432.18 1166
6432.94 1284
6433.70 1290
6434.45 1203
6435.21 1213
6435.97 1261
6436.72 1213
6437.48 1162
6438.24 1195
6439.00 1212
6439.75 1224
6440.51 1218
6441.27 1160
6442.02 1205
6442.78 1329
6443.54 1310
6444.30 1260
6445.05 1171
6445.81 1238
6446.57 1196
6447.33 1254
6448.09 1184
6448.84 1226
6449.60 1132
6450.36 1210
6451.12 1113
6451.87 1251
6452.63 1190
6453.39 1188
6454.15 1299
6454.91 1289
6455.67 1162
6456.42 1174
6457.18 1238
6457.94 1302
6458.70 1293
6459.46 1302
6460.22 1239
6460.97 1271
6461.73 1241
6462.49 1255
6463.25 1243
6464.01 1309
6464.77 1282
6465.53 1320
6466.28 1328
6467.04 1188
6467.80 1215
6468.56 1284
6469.32 1362
6470.08 1310
6470.84 1319
6471.60 1329
6472.36 1444
6473.12 1441
6473.88 1428
6474.63 1335
6475.39 1365
6476.15 1375
6476.91 1445
6477.67 1404
6478.43 1386
6479.19 1471
6479.95 1479
6480.71 1403
6481.47 1434
6482.23 1349
6482.99 1439
6483.75 1497
6484.51 1513
6485.27 1475
6486.03 1537
6486.79 1611
6487.55 1609
6488.31 1696
6489.07 1540
6489.83 1634
6490.59 1556
6491.35 1660
6492.11 1647
6492.87 1807
6493.63 1815
6494.39 1902
6495.15 1920
6495.91 1948
6496.67 1993
6497.43 1991
6498.20 1912
6498.96 2062
6499.72 1997
6500.48 1984
6501.24 1954
6502.00 1829
6502.76 1933
6503.52 1876
6504.28 1862
6505.04 1897
6505.80 1940
6506.57 2113
6507.33 2079
6508.09 2094
6508.85 2055
6509.61 2122
6510.37 2263
6511.13 2385
6511.90 2363
6512.66 2479
6513.42 2469
6514.18 2389
6514.94 2349
6515.70 2391
6516.47 2272
6517.23 2397
6517.99 2331
6518.75 2350
6519.51 2378
6520.28 2601
6521.04 2753
6521.80 2726
6522.56 2703
6523.32 2749
6524.09 2906
6524.85 3187
6525.61 3241
6526.37 3251
6527.13 3498
6527.90 3815
6528.66 4043
6529.42 3975
6530.18 4060
6530.95 4011
6531.71 4079
6532.47 3964
6533.24 4095
6534.00 4877
6534.76 5365
6535.52 6081
6536.29 7045
6537.05 8081
6537.81 8775
6538.58 9249
6539.34 9314
6540.10 8557
6540.87 7835
6541.63 6998
6542.39 6003
6543.16 5131
6543.92 4074
6544.68 3506
6545.45 3250
6546.21 2844
6546.97 2735
6547.74 2452
6548.50 2410
6549.26 2270
6550.03 2414
6550.79 2512
6551.55 2344
6552.32 2288
6553.08 2303
6553.85 2247
6554.61 2220
6555.37 2052
6556.14 2102
6556.90 2192
6557.67 2021
6558.43 1904
6559.20 1953
6559.96 2146
6560.72 2158
6561.49 2253
6562.25 2143
6563.02 2265
6563.78 2323
6564.55 2503
6565.31 2531
6566.08 2644
6566.84 2828
6567.61 2632
6568.37 2601
6569.13 2572
6569.90 2496
6570.66 2399
6571.43 2318
6572.19 2360
6572.96 2395
6573.72 2432
6574.49 2454
6575.26 2605
6576.02 2723
6576.79 2714
6577.55 2582
6578.32 2616
6579.08 2670
6579.85 2642
6580.61 2738
6581.38 2629
6582.14 2605
6582.91 2693
6583.68 2768
6584.44 2734
6585.21 2725
6585.97 2726
6586.74 2805
6587.50 2689
6588.27 2578
6589.04 2682
6589.80 2660
6590.57 2771
6591.33 2949
6592.10 2933
6592.87 2982
6593.63 3312
6594.40 3644
6595.17 3610
6595.93 3666
6596.70 3706
6597.47 3791
6598.23 3638
6599.00 3446
6599.77 3398
6600.53 3100
6601.30 2934
6602.07 2680
6602.83 2622
6603.60 2558
6604.37 2422
6605.13 2406
6605.90 2243
6606.67 2179
6607.43 2082
6608.20 2158
6608.97 2192
6609.74 2249
6610.50 2215
6611.27 2131
6612.04 2185
6612.80 2196
6613.57 2063
6614.34 2129
6615.11 2015
6615.87 1877
6616.64 1972
6617.41 2008
6618.18 2010
6618.95 2059
6619.71 1971
6620.48 2146
6621.25 1978
6622.02 1934
6622.78 1929
6623.55 2073
6624.32 2148
6625.09 2126
6625.86 2124
6626.63 2094
6627.39 2120
6628.16 2133
6628.93 1959
6629.70 2055
6630.47 2071
6631.24 2032
6632.00 2059
6632.77 2268
6633.54 2281
6634.31 2416
6635.08 2689
6635.85 2689
6636.62 2740
6637.38 2606
6638.15 2544
6638.92 2541
6639.69 2245
6640.46 2182
6641.23 2143
6642.00 1966
6642.77 1835
6643.54 1859
6644.31 1828
6645.08 1806
6645.84 1784
6646.61 1711
6647.38 1758
6648.15 1785
6648.92 1994
6649.69 1834
6650.46 1786
6651.23 1939
6652.00 1839
6652.77 2000
6653.54 1982
6654.31 1908
6655.08 1952
6655.85 1886
6656.62 1873
6657.39 1970
6658.16 1852
6658.93 1777
6659.70 1909
6660.47 1835
6661.24 1894
6662.01 1830
6662.78 1969
6663.55 2189
6664.32 2112
6665.09 1964
6665.86 2078
6666.63 2080
6667.40 2097
6668.17 2128
6668.94 2063
6669.72 2032
6670.49 2099
6671.26 2046
6672.03 1910
6672.80 1947
6673.57 1913
6674.34 1882
6675.11 1801
6675.88 1864
6676.65 1917
6677.42 1710
6678.20 1768
6678.97 1754
6679.74 1753
6680.51 1862
6681.28 1804
6682.05 1833
6682.82 1831
6683.60 1945
6684.37 2013
6685.14 1906
6685.91 2079
6686.68 2211
6687.45 2237
6688.23 2162
6689.00 2002
6689.77 1995
6690.54 1816
6691.31 1813
6692.08 1762
6692.86 1838
6693.63 1739
6694.40 1673
6695.17 1746
6695.95 1567
6696.72 1551
6697.49 1582
6698.26 1558
6699.03 1584
6699.81 1710
6700.58 1570
6701.35 1593
6702.12 1617
6702.90 1623
6703.67 1689
6704.44 1676
6705.22 1647
6705.99 1535
6706.76 1536
6707.53 1578
6708.31 1536
6709.08 1469
6709.85 1610
6710.63 1536
6711.40 1602
6712.17 1596
6712.94 1476
6713.72 1439
6714.49 1498
6715.26 1389
6716.04 1427
6716.81 1435
6717.58 1423
6718.36 1457
6719.13 1473
6719.91 1584
6720.68 1452
6721.45 1496
6722.23 1438
6723.00 1525
6723.77 1394
6724.55 1502
6725.32 1540
6726.10 1488
6726.87 1508
6727.64 1493
6728.42 1467
6729.19 1447
6729.97 1533
6730.74 1542
6731.51 1534
6732.29 1440
6733.06 1401
6733.84 1526
6734.61 1539
6735.39 1533
6736.16 1560
6736.94 1627
6737.71 1482
6738.49 1525
6739.26 1535
6740.03 1554
6740.81 1517
6741.58 1508
6742.36 1534
6743.13 1600
6743.91 1744
6744.68 1540
6745.46 1502
6746.23 1644
6747.01 1498
6747.78 1662
6748.56 1628
6749.34 1577
6750.11 1680
6750.89 1688
6751.66 1774
6752.44 1951
6753.21 1815
6753.99 1939
6754.76 1944
6755.54 1876
6756.31 1867
6757.09 1756
6757.87 1706
6758.64 1618
6759.42 1559
6760.19 1487
6760.97 1474
6761.75 1340
6762.52 1412
6763.30 1528
6764.07 1436
6764.85 1501
6765.63 1503
6766.40 1532
6767.18 1499
6767.96 1420
6768.73 1598
6769.51 1563
6770.28 1466
6771.06 1468
6771.84 1464
6772.61 1442
6773.39 1452
6774.17 1479
6774.94 1479
6775.72 1475
6776.50 1511
6777.27 1504
6778.05 1538
6778.83 1440
6779.61 1489
6780.38 1458
6781.16 1428
6781.94 1398
6782.71 1489
6783.49 1467
6784.27 1334
6785.05 1399
6785.82 1379
6786.60 1287
6787.38 1234
6788.16 1236
6788.93 1279
6789.71 1284
6790.49 1397
6791.27 1344
6792.04 1293
6792.82 1245
6793.60 1293
6794.38 1277
6795.16 1405
6795.93 1297
6796.71 1394
6797.49 1375
6798.27 1317
6799.05 1295
6799.82 1332
6800.60 1276
6801.38 1220
6802.16 1308
6802.94 1333
6803.72 1514
6804.49 1352
6805.27 1296
6806.05 1286
6806.83 1397
6807.61 1416
6808.39 1420
6809.17 1315
6809.94 1427
6810.72 1379
6811.50 1434
6812.28 1418
6813.06 1401
6813.84 1358
6814.62 1519
6815.40 1408
6816.18 1325
6816.96 1422
6817.73 1426
6818.51 1406
6819.29 1428
6820.07 1413
6820.85 1277
6821.63 1380
6822.41 1416
6823.19 1350
6823.97 1278
6824.75 1252
6825.53 1262
6826.31 1343
6827.09 1307
6827.87 1361
6828.65 1345
6829.43 1284
6830.21 1355
6830.99 1403
6831.77 1422
6832.55 1210
6833.33 1318
6834.11 1369
6834.89 1405
6835.67 1383
6836.45 1355
6837.23 1355
6838.01 1268
6838.79 1366
6839.57 1300
6840.35 1302
6841.13 1292
6841.91 1320
6842.69 1323
6843.47 1355
6844.25 1475
6845.04 1319
6845.82 1298
6846.60 1362
6847.38 1365
6848.16 1527
6848.94 1708
6849.72 1909
6850.50 1899
6851.28 2163
6852.06 2277
6852.85 2383
6853.63 2400
6854.41 2458
6855.19 2365
6855.97 2185
6856.75 1869
6857.53 1740
6858.32 1656
6859.10 1503
6859.88 1450
6860.66 1407
6861.44 1447
6862.22 1467
6863.01 1469
6863.79 1411
6864.57 1429
6865.35 1547
6866.13 1467
6866.92 1683
6867.70 1680
6868.48 1791
6869.26 1749
6870.04 1741
6870.83 1606
6871.61 1578
6872.39 1521
6873.17 1515
6873.96 1430
6874.74 1414
6875.52 1521
6876.30 1463
6877.09 1427
6877.87 1405
6878.65 1544
6879.43 1489
6880.22 1576
6881.00 1611
6881.78 1660
6882.56 1805
6883.35 1860
6884.13 1801
6884.91 1821
6885.70 1921
6886.48 2083
6887.26 2268
6888.05 2621
6888.83 2741
6889.61 2607
6890.40 2683
6891.18 2653
6891.96 2451
6892.75 2226
6893.53 1957
6894.31 1953
6895.10 1798
6895.88 1930
6896.67 1910
6897.45 1771
6898.23 1851
6899.02 1755
6899.80 1707
6900.58 1804
6901.37 1757
6902.15 1852
6902.94 1834
6903.72 1773
6904.50 1643
6905.29 1663
6906.07 1774
6906.86 1651
6907.64 1590
6908.43 1701
6909.21 1708
6910.00 1606
6910.78 1579
6911.56 1573
6912.35 1520
6913.13 1621
6913.92 1592
6914.70 1612
6915.49 1563
6916.27 1517
6917.06 1538
6917.84 1474
6918.63 1453
6919.41 1479
6920.20 1636
6920.98 1500
6921.77 1528
6922.55 1531
6923.34 1654
6924.12 1676
6924.91 1670
6925.69 1575
6926.48 1444
6927.26 1500
6928.05 1717
6928.84 1450
6929.62 1433
6930.41 1487
6931.19 1512
6931.98 1554
6932.76 1586
6933.55 1485
6934.34 1553
6935.12 1578
6935.91 1539
6936.69 1457
6937.48 1450
6938.27 1558
6939.05 1578
6939.84 1514
6940.62 1529
6941.41 1616
6942.20 1604
6942.98 1582
6943.77 1658
6944.56 1772
6945.34 1692
6946.13 1786
6946.92 1776
6947.70 1899
6948.49 1869
6949.28 1934
6950.06 1962
6950.85 1993
6951.64 1915
6952.42 1945
6953.21 1940
6954.00 1762
6954.78 1724
6955.57 1687
6956.36 1837
6957.15 1950
6957.93 1842
6958.72 1917
6959.51 2015
6960.29 2013
6961.08 2044
6961.87 1984
6962.66 2030
6963.44 1934
6964.23 1944
6965.02 1964
6965.81 1948
6966.59 1980
6967.38 1959
6968.17 1966
6968.96 2216
6969.75 2108
6970.53 2175
6971.32 2151
6972.11 2223
6972.90 2083
6973.69 2038
6974.47 2076
6975.26 2249
6976.05 2142
6976.84 2139
6977.63 2210
6978.42 2290
6979.20 2228
6979.99 2345
6980.78 2444
6981.57 2599
6982.36 2884
6983.15 3212
6983.94 3771
6984.72 3987
6985.51 4699
6986.30 5201
6987.09 5530
6987.88 5960
6988.67 5739
6989.46 5538
6990.25 5126
6991.04 4591
6991.82 4174
6992.61 3864
6993.40 3507
6994.19 3126
6994.98 2840
6995.77 2917
6996.56 3213
6997.35 3351
6998.14 3706
6998.93 4396
6999.72 5065
7000.51 5408
7001.30 6135
7002.09 6297
7002.88 6085
7003.67 5861
7004.46 5307
7005.25 4756
7006.04 4221
7006.83 3729
7007.62 3301
7008.41 2839
7009.20 2518
7009.99 2322
7010.78 2263
7011.57 2279
7012.36 2185
7013.15 2043
7013.94 2018
7014.73 2190
7015.52 2227
7016.31 2104
7017.10 2231
7017.89 2280
7018.68 2273
7019.47 2194
7020.26 2030
7021.05 1986
7021.84 1913
7022.64 1862
7023.43 1951
7024.22 2027
7025.01 1960
7025.80 1915
7026.59 1940
7027.38 1951
7028.17 1922
7028.96 1951
7029.75 1894
7030.55 1908
7031.34 1786
7032.13 1829
7032.92 1775
7033.71 1751
7034.50 1753
7035.29 1756
7036.09 1813
7036.88 1977
7037.67 1955
7038.46 1973
7039.25 1932
7040.05 1838
7040.84 1889
7041.63 1940
7042.42 2063
7043.21 1967
7044.01 1996
7044.80 1874
7045.59 1929
7046.38 1913
7047.17 1985
7047.97 2147
7048.76 2141
7049.55 2101
7050.34 2360
7051.14 2588
7051.93 2582
7052.72 2497
7053.51 2511
7054.31 2403
7055.10 2267
7055.89 2041
7056.68 1896
7057.48 1859
7058.27 1810
7059.06 1729
7059.86 1666
7060.65 1802
7061.44 1723
7062.24 1704
7063.03 1810
7063.82 1711
7064.61 1726
7065.41 1789
7066.20 1773
7066.99 1693
7067.79 1736
7068.58 1697
7069.37 1742
7070.17 1706
7070.96 1746
7071.76 1660
7072.55 1686
7073.34 1766
7074.14 1735
7074.93 1703
7075.72 1682
7076.52 1614
7077.31 1630
7078.11 1604
7078.90 1581
7079.69 1596
7080.49 1560
7081.28 1459
7082.08 1552
7082.87 1622
7083.67 1649
7084.46 1524
7085.25 1493
7086.05 1509
7086.84 1434
7087.64 1409
7088.43 1397
7089.23 1441
7090.02 1362
7090.82 1371
7091.61 1402
7092.41 1401
7093.20 1392
7094.00 1407
7094.79 1352
7095.59 1310
7096.38 1234
7097.18 1443
7097.97 1390
7098.77 1408
7099.56 1389
7100.36 1311
7101.15 1290
7101.95 1285
7102.74 1373
7103.54 1349
7104.33 1313
7105.13 1394
7105.92 1420
7106.72 1306
7107.52 1209
7108.31 1190
7109.11 1246
7109.90 1232
7110.70 1283
7111.49 1255
7112.29 1193
7113.09 1280
7113.88 1288
7114.68 1208
7115.47 1259
7116.27 1251
7117.07 1315
7117.86 1290
7118.66 1289
7119.45 1286
7120.25 1213
7121.05 1316
7121.84 1267
7122.64 1242
7123.44 1298
7124.23 1230
7125.03 1278
7125.83 1235
7126.62 1237
7127.42 1202
7128.22 1180
7129.01 1159
7129.81 1137
7130.61 1201
7131.40 1100
7132.20 1239
7133.00 1131
7133.80 1073
7134.59 1213
7135.39 1150
7136.19 1209
7136.98 1179
7137.78 1176
7138.58 1149
7139.38 1099
7140.17 1160
7140.97 1230
7141.77 1215
7142.57 1145
7143.36 1227
7144.16 1204
7144.96 1180
7145.76 1238
7146.56 1220
7147.35 1118
7148.15 1103
7148.95 1186
7149.75 1141
7150.55 1125
7151.34 1083
7152.14 1030
7152.94 975
7153.74 1172
7154.54 1063
7155.33 1029
7156.13 1034
7156.93 1051
7157.73 1050
7158.53 1100
7159.33 1139
7160.13 1108
7160.92 1103
7161.72 1116
7162.52 1159
7163.32 1032
7164.12 1055
7164.92 1125
7165.72 1028
7166.52 1064
7167.31 1059
7168.11 1047
7168.91 1180
7169.71 1073
7170.51 1021
7171.31 1047
7172.11 1204
7172.91 1115
7173.71 1090
7174.51 1101
7175.31 1052
7176.11 1120
7176.91 1069
7177.71 1093
7178.51 1052
7179.31 1026
7180.10 1065
7180.90 1023
7181.70 1113
7182.50 1122
7183.30 1101
7184.10 1062
7184.90 1099
7185.70 1155
7186.50 1105
7187.30 1078
7188.10 1030
7188.90 1066
7189.70 1009
7190.50 1038
7191.31 1026
7192.11 1024
7192.91 1043
7193.71 1047
7194.51 1056
7195.31 933
7196.11 1025
7196.91 973
7197.71 1034
7198.51 998
7199.31 1021
7200.11 956
7200.91 961
7201.71 1026
7202.51 1004
7203.32 973
7204.12 1091
7204.92 1031
7205.72 1038
7206.52 1008
7207.32 1093
7208.12 1045
7208.92 1051
7209.73 987
7210.53 984
7211.33 972
7212.13 1129
7212.93 1060
7213.73 1114
7214.53 1108
7215.34 1126
7216.14 991
7216.94 972
7217.74 1095
7218.54 1069
7219.34 1108
7220.15 1138
7220.95 1036
7221.75 1077
7222.55 1048
7223.35 1094
7224.16 1151
7224.96 1103
7225.76 1097
7226.56 1102
7227.37 1130
7228.17 1226
7228.97 1202
7229.77 1173
7230.58 1299
7231.38 1150
7232.18 1090
7232.98 1082
7233.79 1177
7234.59 1234
7235.39 1258
7236.19 1304
7237.00 1338
7237.80 1507
7238.60 1668
7239.41 1720
7240.21 1992
7241.01 2057
7241.82 2018
7242.62 1886
7243.42 1846
7244.23 1751
7245.03 1603
7245.83 1404
7246.64 1364
7247.44 1315
7248.24 1207
7249.05 1170
7249.85 1231
7250.65 1330
7251.46 1355
7252.26 1211
7253.06 1251
7253.87 1366
7254.67 1320
7255.48 1304
7256.28 1314
7257.08 1388
7257.89 1321
7258.69 1230
7259.50 1282
7260.30 1217
7261.10 1188
7261.91 1208
7262.71 1177
7263.52 1224
7264.32 1193
7265.13 1166
7265.93 1304
7266.73 1234
7267.54 1131
7268.34 1225
7269.15 1171
7269.95 1147
7270.76 1225
7271.56 1204
7272.37 1304
7273.17 1181
7273.98 1238
7274.78 1174
7275.59 1268
7276.39 1343
7277.20 1348
7278.00 1353
7278.81 1275
7279.61 1349
7280.42 1370
7281.22 1372
7282.03 1553
7282.83 1720
7283.64 1950
7284.45 2210
7285.25 2425
7286.06 2598
7286.86 2645
7287.67 2703
7288.47 2504
7289.28 2129
7290.09 2009
7290.89 1836
7291.70 1665
7292.50 1590
7293.31 1486
7294.12 1429
7294.92 1382
7295.73 1349
7296.53 1305
7297.34 1246
7298.15 1227
7298.95 1317
7299.76 1252
7300.57 1257
7301.37 1307
7302.18 1299
7302.98 1298
7303.79 1384
7304.60 1364
7305.40 1320
7306.21 1315
7307.02 1277
7307.82 1335
7308.63 1386
7309.44 1437
7310.25 1463
7311.05 1478
7311.86 1560
7312.67 1572
7313.47 1638
7314.28 1558
7315.09 1539
7315.90 1576
7316.70 1568
7317.51 1582
7318.32 1790
7319.12 1846
7319.93 1943
7320.74 1981
7321.55 1982
7322.35 2131
7323.16 2190
7323.97 2036
7324.78 1909
7325.59 1866
7326.39 1939
7327.20 1699
7328.01 1562
7328.82 1468
7329.62 1482
7330.43 1329
7331.24 1352
7332.05 1414
7332.86 1445
7333.67 1396
7334.47 1304
7335.28 1295
7336.09 1388
7336.90 1377
7337.71 1303
7338.52 1306
7339.32 1368
7340.13 1350
7340.94 1276
7341.75 1388
7342.56 1228
7343.37 1241
7344.18 1341
7344.99 1264
7345.79 1244
7346.60 1267
7347.41 1191
7348.22 1185
7349.03 1236
7349.84 1257
7350.65 1246
7351.46 1327
7352.27 1312
7353.08 1306
7353.89 1281
7354.70 1294
7355.50 1233
7356.31 1240
7357.12 1238
7357.93 1200
7358.74 1288
7359.55 1286
7360.36 1226
7361.17 1269
7361.98 1237
7362.79 1332
7363.60 1341
7364.41 1233
7365.22 1296
7366.03 1391
7366.84 1315
7367.65 1183
7368.46 1344
7369.27 1365
7370.08 1283
7370.89 1199
7371.70 1203
7372.51 1285
7373.32 1305
7374.13 1254
7374.94 1248
7375.75 1348
7376.57 1321
7377.38 1300
7378.19 1392
7379.00 1478
7379.81 1545
7380.62 1752
7381.43 1893
7382.24 2004
7383.05 2013
7383.86 1907
7384.67 2021
7385.48 2022
7386.30 1799
7387.11 1645
7387.92 1537
7388.73 1517
7389.54 1324
7390.35 1380
7391.16 1393
7391.98 1422
7392.79 1301
7393.60 1327
7394.41 1372
7395.22 1338
7396.03 1348
7396.84 1507
7397.66 1540
7398.47 1713
7399.28 1905
7400.09 2058
7400.90 1960
7401.72 2018
7402.53 2193
7403.34 2121
7404.15 1956
7404.96 1803
7405.78 1761
7406.59 1625
7407.40 1476
7408.21 1540
7409.03 1493
7409.84 1419
7410.65 1384
7411.46 1514
7412.28 1360
7413.09 1300
7413.90 1243
7414.71 1305
7415.53 1239
7416.34 1270
7417.15 1245
7417.96 1263
7418.78 1256
7419.59 1193
7420.40 1160
7421.22 1215
7422.03 1261
7422.84 1063
7423.66 1082
7424.47 992
7425.28 1026
7426.10 989
7426.91 1008
7427.72 998
7428.54 1050
7429.35 1100
7430.16 1078
7430.98 1098
7431.79 1004
7432.60 952
7433.42 1013
7434.23 1076
7435.05 990
7435.86 926
7436.67 1057
7437.49 1063
7438.30 1088
7439.11 1049
7439.93 1045
7440.74 1039
7441.56 1069
7442.37 1018
7443.19 1051
7444.00 1037
7444.81 1028
7445.63 942
7446.44 962
7447.26 932
7448.07 987
7448.89 1046
7449.70 912
7450.52 990
7451.33 990
7452.15 1098
7452.96 975
7453.78 925
7454.59 977
7455.40 1061
7456.22 1023
7457.03 1016
7457.85 1048
7458.66 1020
7459.48 1032
7460.30 944
7461.11 1029
7461.93 1018
7462.74 1014
7463.56 1014
7464.37 1047
7465.19 1019
7466.00 948
7466.82 952
7467.63 1040
7468.45 965
7469.27 978
7470.08 1042
7470.90 1106
7471.71 1101
7472.53 1077
7473.34 985
7474.16 992
7474.98 1108
7475.79 1069
7476.61 932
7477.42 960
7478.24 1030
7479.06 1052
7479.87 983
7480.69 1058
7481.51 918
7482.32 953
7483.14 1056
7483.96 972
7484.77 934
7485.59 981
7486.40 970
7487.22 885
7488.04 917
7488.85 950
7489.67 911
7490.49 909
7491.31 989
7492.12 965
7492.94 998
7493.76 982
7494.57 1004
7495.39 989
7496.21 883
7497.02 934
7497.84 996
7498.66 884
7499.48 816
7500.29 827
7501.11 974
7501.93 959
7502.75 923
7503.56 848
7504.38 927
7505.20 866
7506.02 956
7506.83 829
7507.65 875
7508.47 903
7509.29 845
7510.11 869
7510.92 793
7511.74 811
7512.56 862
7513.38 802
7514.20 836
7515.01 833
7515.83 826
7516.65 816
7517.47 784
7518.29 780
7519.11 846
7519.92 889
7520.74 840
7521.56 872
7522.38 880
7523.20 869
7524.02 832
7524.84 768
7525.65 743
7526.47 760
7527.29 851
7528.11 891
7528.93 743
7529.75 801
7530.57 793
7531.39 759
7532.21 741
7533.03 810
7533.85 800
7534.66 829
7535.48 820
7536.30 863
7537.12 881
7537.94 886
7538.76 888
7539.58 929
7540.40 905
7541.22 902
7542.04 852
7542.86 798
7543.68 756
7544.50 820
7545.32 881
7546.14 839
7546.96 843
7547.78 886
7548.60 913
7549.42 841
7550.24 832
7551.06 856
7551.88 821
7552.70 817
7553.52 836
7554.34 921
7555.16 820
7555.98 863
7556.80 929
7557.62 883
7558.44 881
7559.26 937
7560.08 962
7560.90 890
7561.72 897
7562.55 924
7563.37 886
7564.19 839
7565.01 863
7565.83 913
7566.65 827
7567.47 818
7568.29 891
7569.11 788
7569.93 736
7570.76 818
7571.58 796
7572.40 805
7573.22 805
7574.04 851
7574.86 824
7575.68 822
7576.51 812
7577.33 831
7578.15 762
7578.97 770
7579.79 768
7580.61 841
7581.44 836
7582.26 826
7583.08 838
7583.90 834
7584.72 894
7585.55 844
7586.37 866
7587.19 989
7588.01 956
7588.83 981
7589.66 946
7590.48 866
7591.30 850
7592.12 926
7592.95 942
7593.77 992
7594.59 977
7595.41 879
7596.24 871
7597.06 883
7597.88 917
7598.70 861
7599.53 870
7600.35 810
7601.17 972
7601.99 947
7602.82 961
7603.64 1112
7604.46 1213
7605.29 1179
7606.11 1205
7606.93 1240
7607.76 1226
7608.58 1165
7609.40 1089
7610.23 976
7611.05 1042
7611.87 1048
7612.70 1037
7613.52 1019
7614.34 1032
7615.17 1071
7615.99 1047
7616.81 1046
7617.64 1064
7618.46 1179
7619.29 1173
7620.11 1077
7620.93 1100
7621.76 1108
7622.58 1106
7623.41 1113
7624.23 1020
7625.05 1024
7625.88 1050
7626.70 1028
7627.53 920
7628.35 955
7629.18 1047
7630.00 1088
7630.82 1089
7631.65 1125
7632.47 1244
7633.30 1231
7634.12 1222
7634.95 1202
7635.77 1238
7636.60 1215
7637.42 1182
7638.25 979
7639.07 965
7639.90 978
7640.72 874
7641.55 923
7642.37 899
7643.20 983
7644.02 906
7644.85 832
7645.67 860
7646.50 901
7647.32 872
7648.15 830
7648.97 862
7649.80 878
7650.63 839
7651.45 863
7652.28 811
7653.10 853
7653.93 932
7654.75 870
7655.58 862
7656.41 818
7657.23 840
7658.06 828
7658.88 795
7659.71 761
7660.54 780
7661.36 821
7662.19 845
7663.01 885
7663.84 839
7664.67 858
7665.49 782
7666.32 813
7667.15 823
7667.97 812
7668.80 745
7669.63 775
7670.45 822
7671.28 858
7672.11 878
7672.93 821
7673.76 794
7674.59 824
7675.41 748
7676.24 771
7677.07 785
7677.89 829
7678.72 836
7679.55 846
7680.37 735
7681.20 742
7682.03 854
7682.86 713
7683.68 822
7684.51 839
7685.34 823
7686.17 864
7686.99 831
7687.82 777
7688.65 841
7689.48 816
7690.30 848
7691.13 857
7691.96 830
7692.79 847
7693.62 808
7694.44 796
7695.27 826
7696.10 865
7696.93 826
7697.76 762
7698.58 785
7699.41 846
7700.24 882
7701.07 884
7701.90 818
7702.72 816
7703.55 896
7704.38 912
7705.21 828
7706.04 814
7706.87 756
7707.70 767
7708.52 800
7709.35 853
7710.18 795
7711.01 803
7711.84 822
7712.67 789
7713.50 734
7714.33 848
7715.16 823
7715.98 814
7716.81 837
7717.64 839
7718.47 878
7719.30 752
7720.13 819
7720.96 816
7721.79 794
7722.62 865
7723.45 884
7724.28 858
7725.11 837
7725.94 877
7726.77 817
7727.60 758
7728.43 788
7729.26 789
7730.09 762
7730.92 762
7731.75 798
7732.58 783
7733.41 775
7734.24 803
7735.07 823
7735.90 850
7736.73 785
7737.56 826
7738.39 894
7739.22 872
7740.05 844
7740.88 781
7741.71 758
7742.54 774
7743.37 827
7744.20 854
7745.03 913
7745.86 1048
7746.69 1162
7747.52 1208
7748.35 1252
7749.18 1387
7750.02 1484
7750.85 1407
7751.68 1334
7752.51 1310
7753.34 1231
7754.17 1099
7755.00 1067
7755.83 1053
7756.66 907
7757.50 881
7758.33 866
7759.16 880
7759.99 871
7760.82 929
7761.65 880
7762.48 864
7763.32 924
7764.15 878
7764.98 884
7765.81 873
7766.64 868
7767.47 930
7768.31 880
7769.14 854
7769.97 774
7770.80 865
7771.63 774
7772.47 789
7773.30 830
7774.13 783
7774.96 749
7775.80 812
7776.63 814
7777.46 746
7778.29 812
7779.12 861
7779.96 844
7780.79 781
7781.62 815
7782.46 764
7783.29 785
7784.12 877
7784.95 786
7785.79 820
7786.62 870
7787.45 877
7788.28 845
7789.12 800
7789.95 857
7790.78 829
7791.62 773
7792.45 791
7793.28 898
7794.12 854
7794.95 878
7795.78 794
7796.62 758
7797.45 792
7798.28 847
7799.12 845
7799.95 838
7800.78 784
7801.62 899
7802.45 890
7803.29 890
7804.12 856
7804.95 774
7805.79 860
7806.62 859
7807.46 822
7808.29 789
7809.12 908
7809.96 927
7810.79 783
7811.63 804
7812.46 886
7813.29 950
7814.13 889
7814.96 886
7815.80 888
7816.63 977
7817.47 889
7818.30 923
7819.14 924
7819.97 988
7820.81 968
7821.64 1010
7822.47 933
7823.31 914
7824.14 957
7824.98 867
7825.81 900
7826.65 975
7827.48 918
7828.32 920
7829.15 887
7829.99 960
7830.83 1005
7831.66 899
7832.50 893
7833.33 825
7834.17 850
7835.00 941
7835.84 909
7836.67 944
7837.51 874
7838.34 936
7839.18 981
7840.02 950
7840.85 953
7841.69 913
7842.52 922
7843.36 914
7844.19 890
7845.03 852
7845.87 963
7846.70 920
7847.54 942
7848.38 915
7849.21 878
7850.05 903
7850.88 904
7851.72 918
7852.56 1046
7853.39 969
7854.23 922
7855.07 954
7855.90 901
7856.74 941
7857.58 1027
7858.41 1108
7859.25 1073
7860.09 1268
7860.92 1230
7861.76 1175
7862.60 1150
7863.43 1143
7864.27 1141
7865.11 1098
7865.95 940
7866.78 1036
7867.62 999
7868.46 1022
7869.29 998
7870.13 948
7870.97 1068
7871.81 980
7872.64 1029
7873.48 942
7874.32 1012
7875.16 1007
7875.99 1027
7876.83 1089
7877.67 1183
7878.51 1206
7879.34 1228
7880.18 1138
7881.02 1234
7881.86 1127
7882.70 1052
7883.53 1091
7884.37 995
7885.21 1005
7886.05 1026
7886.89 1060
7887.73 996
7888.56 1031
7889.40 1039
7890.24 1005
7891.08 991
7891.92 945
7892.76 1065
7893.59 976
7894.43 984
7895.27 1063
7896.11 924
7896.95 1030
7897.79 1032
7898.63 1038
7899.47 1066
7900.31 1092
7901.14 1112
7901.98 1044
7902.82 1064
7903.66 1153
7904.50 1162
7905.34 1098
7906.18 1093
7907.02 1075
7907.86 1072
7908.70 1058
7909.54 984
7910.38 1064
7911.22 969
7912.05 873
7912.89 882
7913.73 960
7914.57 994
7915.41 991
7916.25 919
7917.09 996
7917.93 970
7918.77 1068
7919.61 1071
7920.45 1157
7921.29 994
7922.13 922
7922.97 898
7923.81 984
7924.65 973
7925.49 844
7926.33 852
7927.17 849
7928.02 905
7928.86 902
7929.70 835
7930.54 858
7931.38 876
7932.22 822
7933.06 825
7933.90 788
7934.74 833
7935.58 915
7936.42 772
7937.26 806
7938.10 811
7938.94 836
7939.79 813
7940.63 831
7941.47 806
7942.31 917
7943.15 813
7943.99 862
7944.83 824
7945.67 873
7946.52 856
7947.36 832
7948.20 818
7949.04 881
7949.88 816
7950.72 781
7951.56 877
7952.41 797
7953.25 797
7954.09 827
7954.93 910
7955.77 819
7956.62 830
7957.46 818
7958.30 887
7959.14 835
7959.98 819
7960.83 820
7961.67 828
7962.51 772
7963.35 741
7964.20 766
7965.04 789
7965.88 846
7966.72 835
7967.56 819
7968.41 909
7969.25 947
7970.09 909
7970.94 856
7971.78 883
7972.62 871
7973.46 804
7974.31 788
7975.15 844
7975.99 807
7976.84 806
7977.68 824
7978.52 818
7979.36 811
7980.21 881
7981.05 888
7981.89 900
7982.74 852
7983.58 794
7984.42 842
7985.27 880
7986.11 794
7986.96 789
7987.80 802
7988.64 765
7989.49 777
7990.33 790
7991.17 825
7992.02 731
7992.86 796
7993.71 732
7994.55 770
7995.39 722
7996.24 693
7997.08 749
7997.93 774
7998.77 698
7999.61 633
8000.46 700
8001.30 705
8002.15 726
8002.99 700
8003.84 719
8004.68 728
8005.52 795
8006.37 741
8007.21 726
8008.06 700
8008.90 687
8009.75 768
8010.59 677
8011.44 733
8012.28 700
8013.13 714
8013.97 707
8014.82 739
8015.66 715
8016.51 718
8017.35 768
8018.20 671
8019.04 750
8019.89 741
8020.73 713
8021.58 793
8022.42 748
8023.27 733
8024.12 750
8024.96 732
8025.81 716
8026.65 692
8027.50 692
8028.34 679
8029.19 754
8030.03 673
8030.88 712
8031.73 733
8032.57 733
8033.42 749
8034.26 759
8035.11 716
8035.96 710
8036.80 648
8037.65 642
8038.50 731
8039.34 693
8040.19 688
8041.03 704
8041.88 724
8042.73 674
8043.57 590
8044.42 661
8045.27 689
8046.11 692
8046.96 664
8047.81 625
8048.65 664
8049.50 664
8050.35 673
8051.19 637
8052.04 665
8052.89 616
8053.74 598
8054.58 617
8055.43 655
8056.28 665
8057.12 716
8057.97 653
8058.82 608
8059.67 684
8060.51 723
8061.36 720
8062.21 701
8063.06 713
8063.90 695
8064.75 690
8065.60 684
8066.45 668
8067.29 655
8068.14 725
8068.99 677
8069.84 648
8070.69 639
8071.53 684
8072.38 668
8073.23 736
8074.08 676
8074.93 642
8075.78 656
8076.62 672
8077.47 650
8078.32 687
8079.17 759
8080.02 703
8080.87 700
8081.71 679
8082.56 677
8083.41 650
8084.26 669
8085.11 646
8085.96 675
8086.81 667
8087.66 668
8088.50 700
8089.35 640
8090.20 673
8091.05 676
8091.90 737
8092.75 688
8093.60 689
8094.45 637
8095.30 653
8096.15 679
8097.00 750
8097.84 704
8098.69 690
8099.54 668
8100.39 700
8101.24 656
8102.09 667
8102.94 762
8103.79 754
8104.64 741
8105.49 706
8106.34 691
8107.19 671
8108.04 687
8108.89 604
8109.74 700
8110.59 714
8111.44 606
8112.29 657
8113.14 680
8113.99 674
8114.84 635
8115.69 701
8116.54 664
8117.39 716
8118.24 747
8119.09 782
8119.94 686
8120.80 760
8121.65 792
8122.50 834
8123.35 846
8124.20 836
8125.05 765
8125.90 762
8126.75 718
8127.60 755
8128.45 705
8129.30 773
8130.15 825
8131.01 749
8131.86 749
8132.71 722
8133.56 751
8134.41 741
8135.26 735
8136.11 723
8136.97 866
8137.82 830
8138.67 795
8139.52 789
8140.37 807
8141.22 817
8142.07 895
8142.93 879
8143.78 839
8144.63 883
8145.48 892
8146.33 922
8147.19 869
8148.04 893
8148.89 867
8149.74 937
8150.59 920
8151.45 929
8152.30 846
8153.15 831
8154.00 953
8154.86 896
8155.71 1107
8156.56 1036
8157.41 1180
8158.27 1112
8159.12 1111
8159.97 1013
8160.82 969
8161.68 885
8162.53 849
8163.38 846
8164.23 899
8165.09 849
8165.94 862
8166.79 952
8167.65 907
8168.50 826
8169.35 804
8170.21 839
8171.06 854
8171.91 894
8172.77 815
8173.62 774
8174.47 860
8175.33 819
8176.18 783
8177.03 868
8177.89 799
8178.74 797
8179.59 749
8180.45 734
8181.30 756
8182.16 778
8183.01 763
8183.86 741
8184.72 751
8185.57 737
8186.43 739
8187.28 709
8188.13 667
8188.99 712
8189.84 757
8190.70 769
8191.55 684
8192.40 702
8193.26 713
8194.11 749
8194.97 694
8195.82 684
8196.68 650
8197.53 634
8198.39 715
8199.24 726
8200.10 718
8200.95 754
8201.81 761
8202.66 648
8203.52 741
8204.37 810
8205.23 768
8206.08 801
8206.94 707
8207.79 711
8208.65 748
8209.50 787
8210.36 813
8211.21 752
8212.07 789
8212.92 825
8213.78 776
8214.63 737
8215.49 778
8216.34 814
8217.20 808
8218.06 776
8218.91 725
8219.77 717
8220.62 735
8221.48 754
8222.33 705
8223.19 742
8224.05 770
8224.90 804
8225.76 792
8226.62 780
8227.47 807
8228.33 817
8229.18 742
8230.04 784
8230.90 722
8231.75 726
8232.61 829
8233.47 793
8234.32 759
8235.18 769
8236.04 794
8236.89 758
8237.75 837
8238.61 721
8239.46 733
8240.32 777
8241.18 729
8242.03 724
8242.89 771
8243.75 721
8244.60 691
8245.46 684
8246.32 680
8247.18 728
8248.03 794
8248.89 710
8249.75 706
8250.60 779
8251.46 785
8252.32 727
8253.18 691
8254.03 757
8254.89 745
8255.75 767
8256.61 723
8257.47 756
8258.32 694
8259.18 769
8260.04 778
8260.90 773
8261.75 769
8262.61 793
8263.47 736
8264.33 647
8265.19 634
8266.05 605
8266.90 667
8267.76 697
8268.62 677
8269.48 697
8270.34 733
8271.20 755
8272.05 692
8272.91 641
8273.77 680
8274.63 785
8275.49 716
8276.35 667
8277.21 711
8278.06 665
8278.92 724
8279.78 687
8280.64 713
8281.50 810
8282.36 771
8283.22 782
8284.08 740
8284.94 694
8285.80 704
8286.66 748
8287.51 752
8288.37 767
8289.23 750
8290.09 774
8290.95 794
8291.81 773
8292.67 752
8293.53 829
8294.39 789
8295.25 786
8296.11 799
8296.97 741
8297.83 777
8298.69 764
8299.55 835
8300.41 783
8301.27 713
8302.13 717
8302.99 832
8303.85 797
8304.71 733
8305.57 726
8306.43 781
8307.29 792
8308.15 788
8309.01 844
8309.87 846
8310.73 834
8311.59 792
8312.45 817
8313.31 831
8314.18 878
8315.04 906
8315.90 924
8316.76 989
8317.62 1051
8318.48 1131
8319.34 961
8320.20 1000
8321.06 967
8321.92 998
8322.78 911
8323.65 848
8324.51 844
8325.37 811
8326.23 850
8327.09 803
8327.95 810
8328.81 797
8329.68 844
8330.54 771
8331.40 763
8332.26 779
8333.12 803
8333.98 778
8334.85 757
8335.71 757
8336.57 748
8337.43 818
8338.29 797
8339.15 766
8340.02 782
8340.88 884
8341.74 920
8342.60 866
8343.47 880
8344.33 831
8345.19 908
8346.05 901
8346.91 897
8347.78 895
8348.64 950
8349.50 833
8350.36 733
8351.23 824
8352.09 868
8352.95 948
8353.82 935
8354.68 847
8355.54 821
8356.40 897
8357.27 844
8358.13 806
8358.99 797
8359.86 874
8360.72 846
8361.58 863
8362.44 805
8363.31 821
8364.17 866
8365.03 794
8365.90 751
8366.76 798
8367.62 784
8368.49 798
8369.35 773
8370.22 786
8371.08 810
8371.94 841
8372.81 874
8373.67 884
8374.53 827
8375.40 868
8376.26 811
8377.13 831
8377.99 874
8378.85 796
8379.72 894
8380.58 909
8381.45 849
8382.31 825
8383.17 934
8384.04 951
8384.90 908
8385.77 896
8386.63 920
8387.50 871
8388.36 831
8389.23 881
8390.09 855
8390.96 813
8391.82 907
8392.68 973
8393.55 884
8394.41 917
8395.28 881
8396.14 1014
8397.01 1050
8397.87 966
8398.74 969
8399.60 933
8400.47 1003
8401.33 1039
8402.20 996
8403.07 993
8403.93 1058
8404.80 967
8405.66 1004
8406.53 1030
8407.39 962
8408.26 1014
8409.12 1001
8409.99 1008
8410.85 991
8411.72 1116
8412.59 1110
8413.45 1101
8414.32 1067
8415.18 1053
8416.05 1085
8416.92 1061
8417.78 1087
8418.65 1056
8419.51 1053
8420.38 1050
8421.25 1041
8422.11 1080
8422.98 1049
8423.85 1029
8424.71 1178
8425.58 1131
8426.44 1144
8427.31 1103
8428.18 1319
8429.04 1312
8429.91 1330
8430.78 1195
8431.64 1285
8432.51 1358
8433.38 1179
8434.25 1212
8435.11 1216
8435.98 1218
8436.85 1331
8437.71 1312
8438.58 1410
8439.45 1441
8440.31 1503
8441.18 1505
8442.05 1545
8442.92 1527
8443.78 1580
8444.65 1679
8445.52 1609
8446.39 1647
8447.25 1620
8448.12 1626
8448.99 1598
8449.86 1520
8450.72 1691
8451.59 1686
8452.46 1770
8453.33 1908
8454.20 2161
8455.06 2561
8455.93 3017
8456.80 3333
8457.67 3794
8458.54 4227
8459.40 4078
8460.27 3753
8461.14 3575
8462.01 3229
8462.88 2902
8463.75 2627
8464.61 2263
8465.48 2043
8466.35 1905
8467.22 2100
8468.09 2128
8468.96 2286
8469.83 2804
8470.70 3240
8471.56 3501
8472.43 3701
8473.30 3564
8474.17 3340
8475.04 3184
8475.91 2694
8476.78 2400
8477.65 2262
8478.52 2120
8479.39 1775
8480.25 1580
8481.12 1447
8481.99 1393
8482.86 1339
8483.73 1310
8484.60 1291
8485.47 1336
8486.34 1370
8487.21 1312
8488.08 1316
8488.95 1317
8489.82 1349
8490.69 1286
8491.56 1233
8492.43 1307
8493.30 1215
8494.17 1216
8495.04 1169
8495.91 1270
8496.78 1311
8497.65 1238
8498.52 1368
8499.39 1332
8500.26 1224
8501.13 1117
8502.00 1052
8502.87 1136
8503.74 1199
8504.61 1215
8505.48 1128
8506.35 1171
8507.22 1246
8508.09 1272
8508.97 1184
8509.84 1249
8510.71 1184
8511.58 1222
8512.45 1313
8513.32 1365
8514.19 1177
8515.06 1203
8515.93 1255
8516.80 1236
8517.68 1281
8518.55 1168
8519.42 1163
8520.29 1174
8521.16 1133
8522.03 1095
8522.90 1235
8523.77 1188
8524.65 1219
8525.52 1134
8526.39 1101
8527.26 1180
8528.13 1179
8529.00 1255
8529.88 1192
8530.75 1226
8531.62 1268
8532.49 1312
8533.36 1262
8534.24 1307
8535.11 1293
8535.98 1293
8536.85 1327
8537.72 1306
8538.60 1257
8539.47 1282
8540.34 1192
8541.21 1170
8542.09 1182
8542.96 1243
8543.83 1243
8544.70 1130
8545.58 1154
8546.45 1128
8547.32 1178
8548.19 1147
8549.07 1240
8549.94 1213
8550.81 1143
8551.69 1166
8552.56 1227
8553.43 1230
8554.31 1283
8555.18 1449
8556.05 1374
8556.92 1441
8557.80 1430
8558.67 1413
8559.54 1267
8560.42 1327
8561.29 1224
8562.16 1115
8563.04 1048
8563.91 1071
8564.79 970
8565.66 919
8566.53 956
8567.41 968
8568.28 1033
8569.15 931
8570.03 924
8570.90 902
8571.78 941
8572.65 982
8573.52 943
8574.40 914
8575.27 929
8576.15 1010
8577.02 913
8577.89 852
8578.77 852
8579.64 933
8580.52 966
8581.39 960
8582.27 852
8583.14 870
8584.02 901
8584.89 863
8585.77 960
8586.64 902
8587.51 827
8588.39 934
8589.26 896
8590.14 862
8591.01 833
8591.89 888
8592.76 868
8593.64 888
8594.51 867
8595.39 904
8596.26 871
8597.14 857
8598.02 825
8598.89 857
8599.77 879
8600.64 868
8601.52 901
8602.39 835
8603.27 752
8604.14 756
8605.02 830
8605.89 816
8606.77 842
8607.65 820
8608.52 850
8609.40 870
8610.27 875
8611.15 857
8612.03 885
8612.90 849
8613.78 815
8614.65 835
8615.53 818
8616.41 836
8617.28 921
8618.16 908
8619.04 840
8619.91 849
8620.79 876
8621.66 957
8622.54 854
8623.42 872
8624.29 836
8625.17 878
8626.05 904
8626.92 938
8627.80 954
8628.68 992
8629.56 925
8630.43 958
8631.31 887
8632.19 907
8633.06 900
8633.94 883
8634.82 859
8635.69 856
8636.57 833
8637.45 847
8638.33 834
8639.20 801
8640.08 843
8640.96 897
8641.84 859
8642.71 891
8643.59 844
8644.47 880
8645.35 924
8646.22 917
8647.10 858
8647.98 925
8648.86 932
8649.74 899
8650.61 908
8651.49 889
8652.37 891
8653.25 924
8654.13 985
8655.00 976
8655.88 942
8656.76 855
8657.64 902
8658.52 863
8659.40 940
8660.27 924
8661.15 913
8662.03 902
8662.91 887
8663.79 936
8664.67 889
8665.55 887
8666.43 884
8667.30 938
8668.18 904
8669.06 875
8669.94 939
8670.82 929
8671.70 976
8672.58 993
8673.46 956
8674.34 1059
8675.22 1047
8676.09 1004
8676.97 1092
8677.85 1154
8678.73 1185
8679.61 1094
8680.49 1041
8681.37 1065
8682.25 1007
8683.13 1038
8684.01 948
8684.89 1018
8685.77 977
8686.65 987
8687.53 1033
8688.41 1052
8689.29 1115
8690.17 1289
8691.05 1462
8691.93 1728
8692.81 1915
8693.69 2173
8694.57 2349
8695.45 2356
8696.33 2226
8697.21 2029
8698.09 1962
8698.97 1769
8699.85 1547
8700.73 1330
8701.61 1192
8702.49 1123
8703.37 1056
8704.26 1063
8705.14 959
8706.02 977
8706.90 918
8707.78 911
8708.66 883
8709.54 928
8710.42 862
8711.30 871
8712.18 862
8713.06 863
8713.95 851
8714.83 830
8715.71 841
8716.59 865
8717.47 856
8718.35 861
8719.23 832
8720.12 800
8721.00 812
8721.88 743
8722.76 828
8723.64 826
8724.52 846
8725.41 830
8726.29 793
8727.17 862
8728.05 924
8728.93 904
8729.81 923
8730.70 891
8731.58 939
8732.46 937
8733.34 939
8734.23 904
8735.11 856
8735.99 874
8736.87 850
8737.75 793
8738.64 760
8739.52 775
8740.40 790
8741.28 753
8742.17 773
8743.05 823
8743.93 795
8744.82 775
8745.70 795
8746.58 760
8747.46 875
8748.35 883
8749.23 866
8750.11 809
8751.00 845
8751.88 850
8752.76 808
8753.65 805
8754.53 821
8755.41 826
8756.30 901
8757.18 991
8758.06 973
8758.95 1032
8759.83 1051
8760.71 1083
8761.60 1087
8762.48 1036
8763.36 995
8764.25 984
8765.13 939
8766.01 938
8766.90 1002
8767.78 1026
8768.67 1065
8769.55 965
8770.43 998
8771.32 910
8772.20 973
8773.09 1051
8773.97 883
8774.86 938
8775.74 1096
8776.62 997
8777.51 988
8778.39 948
8779.28 920
8780.16 912
8781.05 948
8781.93 900
8782.82 901
8783.70 800
8784.59 809
8785.47 825
8786.36 773
8787.24 866
8788.12 927
8789.01 920
8789.89 874
8790.78 809
8791.67 792
8792.55 842
8793.44 921
8794.32 852
8795.21 887
8796.09 938
8796.98 914
8797.86 819
8798.75 858
8799.63 850
8800.52 778
8801.40 785
8802.29 810
8803.18 845
8804.06 789
8804.95 837
8805.83 844
8806.72 818
8807.60 812
8808.49 836
8809.38 863
8810.26 796
8811.15 737
8812.04 821
8812.92 833
8813.81 817
8814.69 805
8815.58 786
8816.47 796
8817.35 781
8818.24 672
8819.13 699
8820.01 753
8820.90 746
8821.79 720
8822.67 740
8823.56 684
8824.45 748
8825.33 777
8826.22 745
8827.11 816
8827.99 783
8828.88 723
8829.77 757
8830.65 807
8831.54 763
8832.43 760
8833.32 759
8834.20 742
8835.09 720
8835.98 810
8836.87 726
8837.75 725
8838.64 749
8839.53 739
8840.42 689
8841.30 684
8842.19 697
8843.08 735
8843.97 683
8844.85 658
8845.74 734
8846.63 740
8847.52 783
8848.41 712
8849.29 674
8850.18 673
8851.07 705
8851.96 666
8852.85 729
8853.73 688
8854.62 604
8855.51 675
8856.40 723
8857.29 690
8858.18 659
8859.06 665
8859.95 664
8860.84 673
8861.73 632
8862.62 684
8863.51 640
8864.40 664
8865.29 650
8866.17 648
8867.06 683
8867.95 706
8868.84 627
8869.73 650
8870.62 611
8871.51 581
8872.40 617
8873.29 643
8874.18 617
8875.07 678
8875.96 690
8876.84 624
8877.73 593
8878.62 610
8879.51 587
8880.40 624
8881.29 588
8882.18 557
8883.07 537
8883.96 568
8884.85 626
8885.74 618
8886.63 687
8887.52 609
8888.41 559
8889.30 574
8890.19 595
8891.08 551
8891.97 528
8892.86 570
8893.75 588
8894.64 610
8895.53 616
8896.42 633
8897.31 542
8898.20 579
8899.09 601
8899.98 628
8900.88 535
8901.77 576
8902.66 525
8903.55 565
8904.44 585
8905.33 595
8906.22 570
8907.11 489
8908.00 654
8908.89 597
8909.78 497
8910.68 511
8911.57 598
8912.46 623
8913.35 595
8914.24 563
8915.13 592
8916.02 628
8916.91 568
8917.81 618
8918.70 599
8919.59 638
8920.48 574
8921.37 545
8922.26 540
8923.16 560
8924.05 544
8924.94 557
8925.83 530
8926.72 559
8927.61 518
8928.51 518
8929.40 562
8930.29 536
8931.18 540
8932.07 533
8932.97 550
8933.86 562
8934.75 515
8935.64 554
8936.54 525
8937.43 505
8938.32 534
8939.21 533
8940.11 557
8941.00 567
8941.89 526
8942.78 567
8943.68 573
8944.57 556
8945.46 540
8946.36 520
8947.25 540
8948.14 519
8949.03 504
8949.93 587
8950.82 565
8951.71 539
8952.61 458
8953.50 537
8954.39 545
8955.29 546
8956.18 493
8957.07 480
8957.97 534
8958.86 546
8959.75 562
8960.65 543
8961.54 539
8962.44 513
8963.33 493
8964.22 448
8965.12 461
8966.01 567
8966.90 519
8967.80 546
8968.69 498
8969.59 495
8970.48 542
8971.37 585
8972.27 543
8973.16 527
8974.06 544
8974.95 517
8975.85 518
8976.74 551
8977.64 534
8978.53 469
8979.42 517
8980.32 524
8981.21 531
8982.11 528
8983.00 540
8983.90 518
8984.79 507
8985.69 498
8986.58 462
8987.48 471
8988.37 475
8989.27 478
8990.16 464
8991.06 434
8991.95 563
8992.85 553
8993.74 497
8994.64 496
8995.53 517
8996.43 490
8997.32 517
8998.22 497
8999.12 495
9000.01 465
9000.91 520
9001.80 469
9002.70 487
9003.59 451
9004.49 449
9005.39 439
9006.28 491
9007.18 579
9008.07 554
9008.97 507
9009.87 497
9010.76 544
9011.66 549
9012.55 500
9013.45 535
9014.35 485
9015.24 534
9016.14 489
9017.04 513
9017.93 510
9018.83 478
9019.72 443
9020.62 505
9021.52 529
9022.41 431
9023.31 530
9024.21 474
9025.11 480
9026.00 461
9026.90 512
9027.80 497
9028.69 484
9029.59 485
9030.49 493
9031.38 529
9032.28 554
9033.18 490
9034.08 502
9034.97 499
9035.87 511
9036.77 469
9037.67 481
9038.56 452
9039.46 461
9040.36 486
9041.26 483
9042.15 477
9043.05 510
9043.95 470
9044.85 440
9045.74 428
9046.64 472
9047.54 478
9048.44 539
9049.34 501
9050.23 465
9051.13 502
9052.03 466
9052.93 492
9053.83 530
9054.73 445
9055.62 417
9056.52 456
9057.42 464
9058.32 471
9059.22 478
9060.12 433
9061.01 472
9061.91 477
9062.81 437
9063.71 500
9064.61 455
9065.51 422
9066.41 469
9067.31 465
9068.21 464
9069.10 464
9070.00 504
9070.90 531
9071.80 504
9072.70 445
9073.60 516
9074.50 453
9075.40 511
9076.30 469
9077.20 471
9078.10 484
9079.00 481
9079.90 511
9080.80 552
9081.70 510
9082.59 463
9083.49 490
9084.39 519
9085.29 487
9086.19 521
9087.09 545
9087.99 520
9088.89 497
9089.79 501
9090.69 519
9091.59 484
9092.49 517
9093.39 453
9094.29 517
9095.19 476
9096.10 512
9097.00 518
9097.90 482
9098.80 463
9099.70 493
9100.60 485
9101.50 442
9102.40 485
9103.30 466
9104.20 463
9105.10 491
9106.00 475
9106.90 484
9107.80 495
9108.70 450
9109.61 479
9110.51 506
9111.41 518
9112.31 486
9113.21 481
9114.11 456
9115.01 451
9115.91 458
9116.82 464
9117.72 528
9118.62 483
9119.52 522
9120.42 530
9121.32 504
9122.22 445
9123.13 464
9124.03 445
9124.93 417
9125.83 482
9126.73 443
9127.64 485
9128.54 462
9129.44 483
9130.34 484
9131.24 456
9132.15 440
9133.05 442
9133.95 491
9134.85 501
9135.76 515
9136.66 464
9137.56 462
9138.46 468
9139.36 458
9140.27 449
9141.17 517
9142.07 529
9142.98 477
9143.88 483
9144.78 487
9145.68 477
9146.59 462
9147.49 475
9148.39 403
9149.30 441
9150.20 422
9151.10 460
9152.00 450
9152.91 466
9153.81 461
9154.71 488
9155.62 508
9156.52 470
9157.42 424
9158.33 460
9159.23 476
9160.13 430
9161.04 492
9161.94 491
9162.85 452
9163.75 435
9164.65 464
9165.56 449
9166.46 447
9167.36 501
9168.27 467
9169.17 453
9170.08 469
9170.98 477
9171.88 494
9172.79 477
9173.69 448
9174.60 473
9175.50 446
9176.41 449
9177.31 411
9178.21 428
9179.12 464
9180.02 469
9180.93 460
9181.83 440
9182.74 413
9183.64 439
9184.55 422
9185.45 428
9186.36 464
9187.26 531
9188.17 514
9189.07 472
9189.98 464
9190.88 486
9191.79 474
9192.69 475
9193.60 436
9194.50 465
9195.41 425
9196.31 467
9197.22 458
9198.12 507
9199.03 563
9199.93 495
9200.84 502
9201.74 595
9202.65 628
9203.56 570
9204.46 578
9205.37 587
9206.27 515
9207.18 498
9208.09 493
9208.99 551
9209.90 525
9210.80 533
9211.71 465
9212.62 482
9213.52 476
9214.43 456
9215.33 449
9216.24 463
9217.15 497
9218.05 493
9218.96 505
9219.87 533
9220.77 517
9221.68 519
9222.59 514
9223.49 504
9224.40 492
9225.31 509
9226.21 460
9227.12 446
9228.03 431
9228.93 439
9229.84 435
9230.75 401
9231.65 416
9232.56 541
9233.47 526
9234.38 498
9235.28 456
9236.19 457
9237.10 424
9238.00 457
9238.91 509
9239.82 476
9240.73 430
9241.63 447
9242.54 480
9243.45 439
9244.36 498
9245.27 483
9246.17 459
9247.08 471
9247.99 475
9248.90 470
9249.80 451
9250.71 466
9251.62 523
9252.53 480
9253.44 475
9254.34 439
9255.25 455
9256.16 459
9257.07 436
9257.98 421
9258.89 421
9259.79 455
9260.70 467
9261.61 426
9262.52 450
9263.43 446
9264.34 535
9265.25 482
9266.16 498
9267.06 480
9267.97 507
9268.88 430
9269.79 453
9270.70 425
9271.61 437
9272.52 469
9273.43 522
9274.34 453
9275.25 462
9276.15 461
9277.06 452
9277.97 460
9278.88 450
9279.79 427
9280.70 439
9281.61 457
9282.52 482
9283.43 436
9284.34 438
9285.25 453
9286.16 447
9287.07 487
9287.98 499
9288.89 487
9289.80 476
9290.71 454
9291.62 471
9292.53 510
9293.44 474
9294.35 492
9295.26 478
9296.17 540
9297.08 507
9297.99 486
9298.90 538
9299.81 530
9300.72 488
9301.63 492
9302.54 500
9303.45 496
9304.36 479
9305.27 519
9306.18 527
9307.10 533
9308.01 524
9308.92 539
9309.83 538
9310.74 601
9311.65 662
9312.56 629
9313.47 538
9314.38 575
9315.29 580
9316.21 494
9317.12 530
9318.03 494
9318.94 554
9319.85 544
9320.76 474
9321.67 510
9322.58 544
9323.50 535
9324.41 506
9325.32 527
9326.23 493
9327.14 482
9328.05 498
9328.97 474
9329.88 501
9330.79 484
9331.70 517
9332.61 496
9333.53 553
9334.44 530
9335.35 495
9336.26 471
9337.18 453
9338.09 528
9339.00 490
9339.91 531
9340.82 543
9341.74 496
9342.65 551
9343.56 545
9344.47 529
9345.39 538
9346.30 530
9347.21 530
9348.13 495
9349.04 525
9349.95 473
9350.86 537
9351.78 543
9352.69 540
9353.60 513
9354.52 506
9355.43 460
9356.34 492
9357.26 487
9358.17 431
9359.08 513
9360.00 505
9360.91 470
9361.82 533
9362.74 511
9363.65 485
9364.56 530
9365.48 514
9366.39 489
9367.30 467
9368.22 433
9369.13 466
9370.05 462
9370.96 495
9371.87 458
9372.79 477
9373.70 537
9374.62 490
9375.53 507
9376.44 491
9377.36 500
9378.27 538
9379.19 504
9380.10 483
9381.02 461
9381.93 549
9382.84 564
9383.76 507
9384.67 520
9385.59 515
9386.50 474
9387.42 509
9388.33 540
9389.25 545
9390.16 560
9391.08 558
9391.99 601
9392.91 667
9393.82 576
9394.74 612
9395.65 667
9396.57 635
9397.48 589
9398.40 598
9399.31 579
9400.23 626
9401.14 607
9402.06 579
9402.97 582
9403.89 587
9404.80 559
9405.72 559
9406.64 534
9407.55 546
9408.47 575
9409.38 521
9410.30 533
9411.21 560
9412.13 536
9413.05 569
9413.96 569
9414.88 524
9415.79 558
9416.71 550
9417.63 532
9418.54 574
9419.46 532
9420.38 542
9421.29 559
9422.21 523
9423.12 516
9424.04 569
9424.96 559
9425.87 551
9426.79 529
9427.71 604
9428.62 562
9429.54 594
9430.46 606
9431.37 594
9432.29 591
9433.21 604
9434.13 615
9435.04 554
9435.96 592
9436.88 626
9437.79 664
9438.71 726
9439.63 617
9440.55 662
9441.46 717
9442.38 619
9443.30 652
9444.22 639
9445.13 617
9446.05 607
9446.97 670
9447.89 617
9448.80 580
9449.72 676
9450.64 755
9451.56 825
9452.47 934
9453.39 1025
9454.31 1131
9455.23 1144
9456.15 1165
9457.06 1147
9457.98 996
9458.90 1038
9459.82 886
9460.74 825
9461.66 751
9462.57 722
9463.49 709
9464.41 674
9465.33 594
9466.25 598
9467.17 596
9468.09 589
9469.00 659
9469.92 592
9470.84 556
9471.76 608
9472.68 637
9473.60 550
9474.52 529
9475.44 573
9476.35 523
9477.27 621
9478.19 678
9479.11 713
9480.03 648
9480.95 676
9481.87 703
9482.79 690
9483.71 748
9484.63 720
9485.55 680
9486.47 626
9487.39 587
9488.31 604
9489.23 651
9490.15 653
9491.07 601
9491.98 656
9492.90 656
9493.82 579
9494.74 558
9495.66 615
9496.58 678
9497.50 590
9498.42 600
9499.34 574
9500.27 511
9501.19 561
9502.11 569
9503.03 562
9503.95 580
9504.87 575
9505.79 556
9506.71 529
9507.63 539
9508.55 489
9509.47 510
9510.39 521
9511.31 579
9512.23 587
9513.15 552
9514.07 579
9514.99 576
9515.92 566
9516.84 547
9517.76 566
9518.68 618
9519.60 636
9520.52 624
9521.44 569
9522.36 577
9523.28 591
9524.21 590
9525.13 611
9526.05 555
9526.97 567
9527.89 623
9528.81 596
9529.73 549
9530.66 609
9531.58 654
9532.50 663
9533.42 652
9534.34 694
9535.27 607
9536.19 698
9537.11 741
9538.03 685
9538.95 650
9539.88 607
9540.80 610
9541.72 627
9542.64 592
9543.56 571
9544.49 627
9545.41 609
9546.33 568
9547.25 587
9548.18 527
9549.10 565
9550.02 584
9550.94 561
9551.87 521
9552.79 557
9553.71 526
9554.64 566
9555.56 570
9556.48 545
9557.40 571
9558.33 582
9559.25 549
9560.17 612
9561.10 551
9562.02 557
9562.94 599
9563.87 595
9564.79 558
9565.71 544
9566.64 577
9567.56 568
9568.48 555
9569.41 625
9570.33 636
9571.25 554
9572.18 573
9573.10 564
9574.02 596
9574.95 530
9575.87 543
9576.80 549
9577.72 544
9578.64 567
9579.57 522
9580.49 571
9581.42 626
9582.34 536
9583.26 536
9584.19 584
9585.11 600
9586.04 554
9586.96 561
9587.89 539
9588.81 544
9589.74 551
9590.66 548
9591.58 570
9592.51 536
9593.43 568
9594.36 561
9595.28 559
9596.21 554
9597.13 548
9598.06 619
9598.98 586
9599.91 602
9600.83 645
9601.76 633
9602.68 585
9603.61 645
9604.53 607
9605.46 559
9606.38 572
9607.31 627
9608.24 664
9609.16 632
9610.09 598
9611.01 585
9611.94 646
9612.86 642
9613.79 634
9614.71 628
9615.64 645
9616.57 663
9617.49 593
9618.42 643
9619.34 661
9620.27 609
9621.20 653
9622.12 674
9623.05 595
9623.97 673
9624.90 674
9625.83 677
9626.75 640
9627.68 666
9628.61 606
9629.53 674
9630.46 752
9631.39 792
9632.31 758
9633.24 698
9634.17 767
9635.09 746
9636.02 792
9636.95 776
9637.87 793
9638.80 868
9639.73 936
9640.65 834
9641.58 858
9642.51 881
9643.43 862
9644.36 846
9645.29 913
9646.22 882
9647.14 977
9648.07 1018
9649.00 999
9649.93 1068
9650.85 1045
9651.78 1108
9652.71 1093
9653.64 1118
9654.56 1080
9655.49 1092
9656.42 1008
9657.35 975
9658.27 919
9659.20 910
9660.13 955
9661.06 900
9661.99 900
9662.91 947
9663.84 894
9664.77 816
9665.70 849
9666.63 855
9667.56 932
9668.48 858
9669.41 796
9670.34 846
9671.27 860
9672.20 849
9673.13 926
9674.05 933
9674.98 946
9675.91 953
9676.84 937
9677.77 979
9678.70 945
9679.63 979
9680.56 923
9681.48 950
9682.41 993
9683.34 987
9684.27 944
9685.20 984
9686.13 998
9687.06 1039
9687.99 1060
9688.92 998
9689.85 1037
9690.78 1035
9691.71 1074
9692.64 1042
9693.57 1102
9694.49 1167
9695.42 1143
9696.35 1204
9697.28 1233
9698.21 1265
9699.14 1350
9700.07 1343
9701.00 1569
9701.93 1631
9702.86 1514
9703.79 1445
9704.72 1346
9705.65 1260
9706.58 1217
9707.51 1131
9708.44 1082
9709.37 992
9710.30 1014
9711.23 1011
9712.16 1051
9713.10 972
9714.03 964
9714.96 946
9715.89 1033
9716.82 1065
9717.75 1083
9718.68 979
9719.61 1031
9720.54 987
9721.47 1008
9722.40 911
9723.33 931
9724.26 961
9725.20 932
9726.13 842
9727.06 866
9727.99 822
9728.92 833
9729.85 885
9730.78 856
9731.71 858
9732.65 819
9733.58 862
9734.51 847
9735.44 882
9736.37 810
9737.30 808
9738.23 846
9739.17 807
9740.10 781
9741.03 753
9741.96 826
9742.89 752
9743.83 759
9744.76 804
9745.69 790
9746.62 823
9747.55 806
9748.49 759
9749.42 793
9750.35 782
9751.28 756
9752.22 785
9753.15 765
9754.08 763
9755.01 723
9755.95 761
9756.88 795
9757.81 729
9758.74 796
9759.68 747
9760.61 744
9761.54 734
9762.47 753
9763.41 762
9764.34 767
9765.27 792
9766.21 803
9767.14 725
9768.07 751
9769.01 785
9769.94 850
9770.87 755
9771.80 786
9772.74 775
9773.67 745
9774.60 759
9775.54 816
9776.47 885
9777.41 825
9778.34 828
9779.27 805
9780.21 841
9781.14 870
9782.07 888
9783.01 910
9783.94 932
9784.88 923
9785.81 911
9786.74 925
9787.68 995
9788.61 863
9789.55 921
9790.48 858
9791.41 788
9792.35 815
9793.28 815
9794.22 819
9795.15 828
9796.09 849
9797.02 862
9797.95 891
9798.89 895
9799.82 867
9800.76 875
9801.69 918
9802.63 910
9803.56 893
9804.50 880
9805.43 829
9806.37 729
9807.30 787
9808.24 718
9809.17 730
9810.11 704
9811.04 685
9811.98 655
9812.91 677
9813.85 672
9814.78 685
9815.72 689
9816.65 642
9817.59 659
9818.53 699
9819.46 654
9820.40 598
9821.33 687
9822.27 677
9823.20 625
9824.14 627
9825.08 627
9826.01 638
9826.95 643
9827.88 681
9828.82 656
9829.76 631
9830.69 669
9831.63 589
9832.56 637
9833.50 617
9834.44 635
9835.37 629
9836.31 674
9837.25 643
9838.18 669
9839.12 639
9840.06 621
9840.99 645
9841.93 653
9842.86 669
9843.80 621
9844.74 656
9845.68 693
9846.61 653
9847.55 670
9848.49 664
9849.42 653
9850.36 633
9851.30 613
9852.23 642
9853.17 651
9854.11 621
9855.05 657
9855.98 633
9856.92 662
9857.86 616
9858.80 674
9859.73 661
9860.67 682
9861.61 678
9862.55 617
9863.48 681
9864.42 651
9865.36 677
9866.30 611
9867.23 626
9868.17 645
9869.11 655
9870.05 648
9870.99 621
9871.92 579
9872.86 620
9873.80 630
9874.74 638
9875.68 653
9876.62 674
9877.55 636
9878.49 690
9879.43 623
9880.37 649
9881.31 684
9882.25 637
9883.18 606
9884.12 647
9885.06 656
9886.00 628
9886.94 622
9887.88 599
9888.82 608
9889.76 676
9890.69 670
9891.63 659
9892.57 616
9893.51 623
9894.45 643
9895.39 645
9896.33 635
9897.27 682
9898.21 629
9899.15 624
9900.09 632
9901.03 644
9901.97 635
9902.91 658
9903.84 647
9904.78 623
9905.72 697
9906.66 683
9907.60 643
9908.54 667
9909.48 689
9910.42 732
9911.36 651
9912.30 666
9913.24 727
9914.18 707
9915.12 727
9916.06 677
9917.00 701
9917.94 694
9918.88 699
9919.82 685
9920.77 685
9921.71 724
9922.65 710
9923.59 830
9924.53 878
9925.47 1025
9926.41 1184
9927.35 1395
9928.29 1479
9929.23 1528
9930.17 1559
9931.11 1560
9932.05 1490
9932.99 1297
9933.94 1152
9934.88 1028
9935.82 911
9936.76 801
9937.70 772
9938.64 737
9939.58 722
9940.52 685
9941.46 744
9942.41 691
9943.35 719
9944.29 739
9945.23 742
9946.17 772
9947.11 758
9948.06 679
9949.00 680
9949.94 674
9950.88 622
9951.82 621
9952.76 615
9953.71 673
9954.65 624
9955.59 637
9956.53 614
9957.47 644
9958.42 650
9959.36 646
9960.30 663
9961.24 640
9962.19 598
9963.13 630
9964.07 669
9965.01 685
9965.96 700
9966.90 714
9967.84 685
9968.78 690
9969.73 670
9970.67 661
9971.61 685
9972.56 716
9973.50 742
9974.44 716
9975.38 734
9976.33 661
9977.27 698
9978.21 621
9979.16 607
9980.10 600
9981.04 627
9981.99 663
9982.93 593
9983.87 566
9984.82 574
9985.76 584
9986.70 651
9987.65 614
9988.59 594
9989.53 570
9990.48 561
9991.42 662
9992.37 592
9993.31 558
9994.25 584
9995.20 567
9996.14 551
9997.08 542
9998.03 523
9998.97 555
9999.92 635
10000.86 685
10001.81 650
10002.75 608
10003.69 653
10004.64 615
10005.58 600
10006.53 552
10007.47 537
10008.42 580
10009.36 588
10010.31 646
10011.25 614
10012.19 556
10013.14 523
10014.08 569
10015.03 631
10015.97 537
10016.92 574
10017.86 554
10018.81 548
10019.75 575
10020.70 529
10021.64 526
10022.59 552
10023.54 533
10024.48 561
10025.43 523
10026.37 534
10027.32 632
10028.26 516
10029.21 524
10030.15 567
10031.10 546
10032.04 561
10032.99 526
10033.94 508
10034.88 561
10035.83 518
10036.77 553
10037.72 552
10038.67 462
10039.61 521
10040.56 483
10041.50 526
10042.45 585
10043.40 499
10044.34 509
10045.29 514
10046.23 512
10047.18 506
10048.13 537
10049.07 532
10050.02 507
10050.97 459
10051.91 490
10052.86 527
10053.81 505
10054.75 519
10055.70 549
10056.65 522
10057.59 474
10058.54 469
10059.49 495
10060.43 463
10061.38 502
10062.33 485
10063.28 498
10064.22 511
10065.17 469
10066.12 472
10067.07 499
10068.01 515
10068.96 496
10069.91 483
10070.85 472
10071.80 463
10072.75 490
10073.70 464
10074.65 458
10075.59 485
10076.54 506
10077.49 443
10078.44 469
10079.38 468
10080.33 507
10081.28 535
10082.23 479
10083.18 466
10084.12 527
10085.07 497
10086.02 470
10086.97 512
10087.92 496
10088.87 499
10089.81 480
10090.76 426
10091.71 417
10092.66 482
10093.61 465
10094.56 509
10095.51 444
10096.45 482
10097.40 501
10098.35 493
10099.30 443
10100.25 469
10101.20 485
10102.15 449
10103.10 479
10104.05 460
10104.99 466
10105.94 445
10106.89 432
10107.84 477
10108.79 428
10109.74 470
10110.69 411
10111.64 414
10112.59 443
10113.54 452
10114.49 418
10115.44 437
10116.39 472
10117.34 471
10118.29 471
10119.24 533
10120.19 494
10121.14 441
10122.09 428
10123.04 423
10123.99 467
10124.94 430
10125.89 427
10126.84 468
10127.79 447
10128.74 453
10129.69 415
10130.64 451
10131.59 429
10132.54 429
10133.49 410
10134.44 392
10135.39 452
10136.34 468
10137.29 427
10138.24 399
10139.19 430
10140.14 417
10141.09 410
10142.04 430
10143.00 439
10143.95 442
10144.90 415
10145.85 444
10146.80 455
10147.75 419
10148.70 432
10149.65 466
10150.60 463
10151.56 418
10152.51 411
10153.46 400
10154.41 440
10155.36 419
10156.31 405
10157.26 420
10158.22 420
10159.17 438
10160.12 431
10161.07 372
10162.02 441
10162.97 450
10163.93 468
10164.88 414
10165.83 471
10166.78 528
10167.73 424
10168.69 447
10169.64 453
10170.59 492
10171.54 423
10172.49 494
10173.45 490
10174.40 479
10175.35 438
10176.30 466
10177.26 443
10178.21 460
10179.16 472
10180.11 445
10181.07 541
10182.02 439
10182.97 492
10183.93 469
10184.88 422
10185.83 513
10186.78 510
10187.74 548
10188.69 556
10189.64 493
10190.60 473
10191.55 525
10192.50 535
10193.46 498
10194.41 472
10195.36 499
10196.32 448
10197.27 438
10198.22 518
10199.18 503
10200.13 518
10201.08 566
10202.04 560
10202.99 500
10203.94 525
10204.90 556
10205.85 581
10206.81 608
10207.76 618
10208.71 587
10209.67 570
10210.62 648
10211.58 624
10212.53 628
10213.48 605
10214.44 572
10215.39 599
10216.35 503
10217.30 516
10218.26 502
10219.21 527
10220.17 547
10221.12 518
10222.07 480
10223.03 499
10223.98 547
10224.94 491
10225.89 471
10226.85 410
10227.80 484
10228.76 521
10229.71 505
10230.67 531
10231.62 520
10232.58 529
10233.53 518
10234.49 486
10235.44 525
10236.40 517
10237.35 516
10238.31 547
10239.27 553
10240.22 510
10241.18 468
10242.13 514
10243.09 531
10244.04 491
10245.00 446
10245.95 488
10246.91 470
10247.87 501
10248.82 462
10249.78 441
10250.73 468
10251.69 468
10252.65 437
10253.60 452
10254.56 450
10255.51 457
10256.47 431
10257.43 390
10258.38 436
10259.34 475
10260.30 437
10261.25 397
10262.21 439
10263.16 477
10264.12 473
10265.08 433
10266.03 439
10266.99 423
10267.95 420
10268.90 479
10269.86 471
10270.82 482
10271.78 440
10272.73 376
10273.69 417
10274.65 448
10275.60 422
10276.56 442
10277.52 430
10278.48 442
10279.43 472
10280.39 419
10281.35 434
10282.30 427
10283.26 427
10284.22 391
10285.18 393
10286.13 399
10287.09 449
10288.05 448
10289.01 421
10289.97 441
10290.92 457
10291.88 449
10292.84 416
10293.80 404
10294.75 422
10295.71 442
10296.67 424
10297.63 426
10298.59 472
10299.55 438
10300.50 500
10301.46 465
10302.42 413
10303.38 442
10304.34 420
10305.30 379
10306.25 381
10307.21 405
10308.17 411
10309.13 406
10310.09 469
10311.05 447
10312.01 374
10312.97 380
10313.92 379
10314.88 392
10315.84 388
10316.80 425
10317.76 452
10318.72 435
10319.68 398
10320.64 408
10321.60 426
10322.56 462
10323.52 411
10324.47 411
10325.43 380
10326.39 362
10327.35 435
10328.31 403
10329.27 426
10330.23 472
10331.19 457
10332.15 493
10333.11 448
10334.07 425
10335.03 444
10335.99 451
10336.95 418
10337.91 376
10338.87 407
10339.83 338
10340.79 360
10341.75 373
10342.71 397
10343.67 374
10344.63 367
10345.59 366
10346.55 424
10347.51 408
10348.47 401
10349.43 422
10350.40 423
10351.36 448
10352.32 366
10353.28 412
10354.24 440
10355.20 418
10356.16 386
10357.12 377
10358.08 389
10359.04 416
10360.00 425
10360.96 436
10361.93 405
10362.89 402
10363.85 402
10364.81 428
10365.77 396
10366.73 429
10367.69 391
10368.65 374
10369.62 322
10370.58 349
10371.54 427
10372.50 368
10373.46 396
10374.42 364
10375.39 441
10376.35 401
10377.31 419
10378.27 356
10379.23 354
10380.20 428
10381.16 435
10382.12 377
10383.08 389
10384.04 378
10385.01 375
10385.97 410
10386.93 422
10387.89 399
10388.86 383
10389.82 433
10390.78 436
10391.74 404
10392.71 416
10393.67 395
10394.63 392
10395.59 390
10396.56 419
10397.52 377
10398.48 371
10399.44 413
10400.41 406
10401.37 387
10402.33 377
10403.30 456
10404.26 436
10405.22 426
10406.19 410
10407.15 448
10408.11 433
10409.08 426
10410.04 447
10411.00 428
10411.97 453
10412.93 480
10413.89 494
10414.86 435
10415.82 490
10416.78 530
10417.75 564
10418.71 620
10419.67 686
10420.64 679
10421.60 679
10422.57 690
10423.53 632
10424.49 657
10425.46 599
10426.42 512
10427.39 543
10428.35 452
10429.32 405
10430.28 424
10431.24 424
10432.21 385
10433.17 405
10434.14 421
10435.10 389
10436.07 414
10437.03 451
10438.00 399
10438.96 400
10439.93 380
10440.89 362
10441.85 368
10442.82 382
10443.78 386
10444.75 364
10445.71 366
10446.68 386
10447.64 410
10448.61 355
10449.58 420
10450.54 367
10451.51 415
10452.47 431
10453.44 409
10454.40 396
10455.37 448
10456.33 409
10457.30 416
10458.26 396
10459.23 362
10460.20 369
10461.16 372
10462.13 375
10463.09 355
10464.06 359
10465.02 390
10465.99 386
10466.96 386
10467.92 389
10468.89 360
10469.85 391
10470.82 394
10471.79 375
10472.75 385
10473.72 356
10474.69 382
10475.65 429
10476.62 424
10477.59 403
10478.55 371
10479.52 350
10480.48 377
10481.45 349
10482.42 369
10483.38 382
10484.35 354
10485.32 367
10486.29 363
10487.25 387
10488.22 409
10489.19 365
10490.15 379
10491.12 380
10492.09 375
10493.06 390
10494.02 367
10494.99 314
10495.96 340
10496.92 361
10497.89 370
10498.86 358
10499.83 396
10500.79 391
10501.76 387
10502.73 408
10503.70 418
10504.66 384
10505.63 357
10506.60 377
10507.57 417
10508.54 361
10509.50 375
10510.47 393
10511.44 388
10512.41 364
10513.38 433
10514.34 420
10515.31 402
10516.28 396
10517.25 343
10518.22 377
10519.19 441
10520.15 416
10521.12 340
10522.09 343
10523.06 345
10524.03 391
10525.00 387
10525.97 359
10526.94 392
10527.90 353
10528.87 363
10529.84 346
10530.81 384
10531.78 400
10532.75 389
10533.72 363
10534.69 357
10535.66 382
10536.63 346
10537.59 365
10538.56 345
10539.53 376
10540.50 378
10541.47 307
10542.44 351
10543.41 358
10544.38 371
10545.35 393
10546.32 359
10547.29 371
10548.26 365
10549.23 345
10550.20 368
10551.17 366
10552.14 364
10553.11 364
10554.08 379
10555.05 357
10556.02 373
10556.99 384
10557.96 422
10558.93 386
10559.90 381
10560.87 389
10561.84 408
10562.81 406
10563.78 433
10564.75 426
10565.72 380
10566.69 426
10567.66 395
10568.63 408
10569.61 387
10570.58 345
10571.55 335
10572.52 396
10573.49 367
10574.46 367
10575.43 358
10576.40 405
10577.37 400
10578.34 397
10579.32 354
10580.29 342
10581.26 394
10582.23 378
10583.20 346
10584.17 393
10585.14 373
10586.11 370
10587.09 365
10588.06 393
10589.03 381
10590.00 395
10590.97 391
10591.94 365
10592.92 357
10593.89 368
10594.86 363
10595.83 374
10596.80 373
10597.78 359
10598.75 401
10599.72 373
10600.69 354
10601.66 364
10602.64 361
10603.61 404
10604.58 386
10605.55 354
10606.53 333
10607.50 404
10608.47 385
10609.44 315
10610.42 367
10611.39 365
10612.36 300
10613.33 333
10614.31 328
10615.28 371
10616.25 381
10617.23 361
10618.20 380
10619.17 365
10620.15 391
10621.12 383
10622.09 409
10623.06 406
10624.04 354
10625.01 390
10625.98 418
10626.96 383
10627.93 362
10628.90 339
10629.88 362
10630.85 364
10631.83 324
10632.80 365
10633.77 374
10634.75 314
10635.72 380
10636.69 404
10637.67 386
10638.64 402
10639.62 430
10640.59 492
10641.56 481
10642.54 450
10643.51 473
10644.49 423
10645.46 388
10646.43 421
10647.41 365
10648.38 422
10649.36 385
10650.33 358
10651.31 341
10652.28 362
10653.26 302
10654.23 339
10655.20 349
10656.18 333
10657.15 411
10658.13 332
10659.10 353
10660.08 376
10661.05 329
10662.03 345
10663.00 346
10663.98 355
10664.95 375
10665.93 365
10666.90 389
10667.88 385
10668.86 364
10669.83 413
10670.81 411
10671.78 345
10672.76 373
10673.73 358
10674.71 335
10675.68 343
10676.66 331
10677.63 339
10678.61 319
10679.59 362
10680.56 397
10681.54 349
10682.51 310
10683.49 353
10684.47 344
10685.44 356
10686.42 347
10687.39 352
10688.37 351
10689.35 341
10690.32 364
10691.30 342
10692.28 311
10693.25 367
10694.23 328
10695.20 336
10696.18 335
10697.16 346
10698.13 330
10699.11 372
10700.09 374
10701.06 345
10702.04 321
10703.02 369
10704.00 353
10704.97 349
10705.95 376
10706.93 370
10707.90 341
10708.88 336
10709.86 294
10710.83 331
10711.81 343
10712.79 337
10713.77 350
10714.74 340
10715.72 335
10716.70 347
10717.68 362
10718.65 328
10719.63 310
10720.61 355
10721.59 356
10722.57 361
10723.54 362
10724.52 334
10725.50 360
10726.48 359
10727.45 353
10728.43 329
10729.41 321
10730.39 331
10731.37 360
10732.35 351
10733.32 310
10734.30 355
10735.28 331
10736.26 346
10737.24 330
10738.22 365
10739.19 362
10740.17 319
10741.15 334
10742.13 319
10743.11 316
10744.09 335
10745.07 361
10746.04 334
10747.02 284
10748.00 293
10748.98 294
10749.96 291
10750.94 328
10751.92 315
10752.90 358
10753.88 370
10754.86 317
10755.84 345
10756.81 330
10757.79 352
10758.77 318
10759.75 310
10760.73 361
10761.71 372
10762.69 306
10763.67 337
10764.65 382
10765.63 335
10766.61 363
10767.59 310
10768.57 324
10769.55 315
10770.53 339
10771.51 335
10772.49 307
10773.47 311
10774.45 299
10775.43 358
10776.41 352
10777.39 361
10778.37 332
10779.35 353
10780.33 328
10781.31 293
10782.29 344
10783.27 342
10784.25 332
10785.23 331
10786.21 363
10787.20 360
10788.18 344
10789.16 305
10790.14 312
10791.12 368
10792.10 348
10793.08 319
10794.06 350
10795.04 363
10796.02 334
10797.01 311
10797.99 348
10798.97 358
10799.95 348
10800.93 359
10801.91 330
10802.89 361
10803.87 352
10804.86 307
10805.84 329
10806.82 370
10807.80 336
10808.78 331
10809.76 347
10810.75 354
10811.73 347
10812.71 327
10813.69 315
10814.67 293
10815.66 361
10816.64 420
10817.62 320
10818.60 306
10819.58 347
10820.57 365
10821.55 373
10822.53 337
10823.51 327
10824.50 326
10825.48 323
10826.46 311
10827.44 345
10828.43 330
10829.41 315
10830.39 358
10831.37 335
10832.36 340
10833.34 296
10834.32 370
10835.30 389
10836.29 357
10837.27 378
10838.25 323
10839.24 324
10840.22 366
10841.20 335
10842.19 354
10843.17 370
10844.15 352
10845.14 365
10846.12 350
10847.10 374
10848.09 354
10849.07 359
10850.05 338
10851.04 309
10852.02 315
10853.00 283
10853.99 363
10854.97 347
10855.96 326
10856.94 378
10857.92 366
10858.91 325
10859.89 342
10860.88 328
10861.86 328
10862.84 361
10863.83 349
10864.81 361
10865.80 417
10866.78 403
10867.77 355
10868.75 340
10869.73 328
10870.72 375
10871.70 372
10872.69 379
10873.67 377
10874.66 387
10875.64 419
10876.63 390
10877.61 384
10878.60 408
10879.58 356
10880.57 345
10881.55 356
10882.54 354
10883.52 398
10884.51 342
10885.49 355
10886.48 356
10887.46 330
10888.45 398
10889.43 414
10890.42 386
10891.40 376
10892.39 342
10893.37 360
10894.36 375
10895.35 405
10896.33 408
10897.32 445
10898.30 418
10899.29 408
10900.27 366
10901.26 373
10902.25 387
10903.23 389
10904.22 439
10905.20 415
10906.19 440
10907.18 388
10908.16 432
10909.15 451
10910.14 396
10911.12 342
10912.11 399
10913.09 466
10914.08 434
10915.07 415
10916.05 439
10917.04 417
10918.03 423
10919.01 428
10920.00 418
10920.99 436
10921.97 477
10922.96 429
10923.95 416
10924.94 422
10925.92 431
10926.91 429
10927.90 404
10928.88 391
10929.87 464
10930.86 473
10931.85 454
10932.83 483
10933.82 442
10934.81 453
10935.79 444
10936.78 448
10937.77 434
10938.76 377
10939.75 442
10940.73 419
10941.72 406
10942.71 441
10943.70 434
10944.68 476
10945.67 489
10946.66 444
10947.65 466
10948.64 501
10949.62 510
10950.61 478
10951.60 453
10952.59 498
10953.58 511
10954.56 537
10955.55 510
10956.54 537
10957.53 574
10958.52 619
10959.51 653
10960.50 660
10961.48 591
10962.47 605
10963.46 662
10964.45 596
10965.44 620
10966.43 640
10967.42 593
10968.41 646
10969.39 565
10970.38 554
10971.37 534
10972.36 585
10973.35 563
10974.34 597
10975.33 559
10976.32 557
10977.31 578
10978.30 596
10979.29 549
10980.28 611
10981.27 659
10982.26 510
10983.25 530
10984.23 590
10985.22 589
10986.21 596
10987.20 590
10988.19 585
10989.18 606
10990.17 541
10991.16 536
10992.15 550
10993.14 566
10994.13 584
10995.12 596
10996.11 638
10997.10 643
10998.09 722
10999.08 774
11000.08 843
11001.07 870
11002.06 889
11003.05 880
11004.04 844
11005.03 843
11006.02 785
11007.01 703
11008.00 694
11008.99 659
11009.98 616
11010.97 610
11011.96 571
11012.95 528
11013.94 508
11014.94 524
11015.93 510
11016.92 522
11017.91 490
11018.90 528
11019.89 525
11020.88 550
11021.87 506
11022.87 504
11023.86 455
11024.85 532
11025.84 512
11026.83 469
11027.82 477
11028.82 483
11029.81 439
11030.80 482
11031.79 451
11032.78 458
11033.77 461
11034.77 477
11035.76 454
11036.75 510
11037.74 486
11038.73 466
11039.73 511
11040.72 471
11041.71 444
11042.70 468
11043.70 426
11044.69 458
11045.68 419
11046.67 436
11047.67 421
11048.66 383
11049.65 404
11050.64 426
11051.64 422
11052.63 415
11053.62 402
11054.61 370
11055.61 383
11056.60 412
11057.59 407
11058.59 413
11059.58 414
11060.57 395
11061.56 411
11062.56 383
11063.55 412
11064.54 412
11065.54 391
11066.53 392
11067.52 404
11068.52 402
11069.51 403
11070.51 415
11071.50 394
11072.49 419
11073.49 406
11074.48 418
11075.47 396
11076.47 446
11077.46 408
11078.45 393
11079.45 402
11080.44 423
11081.44 393
11082.43 441
11083.43 411
11084.42 421
11085.41 430
11086.41 473
11087.40 459
11088.40 411
11089.39 412
11090.39 414
11091.38 371
11092.37 351
11093.37 397
11094.36 387
11095.36 412
11096.35 464
11097.35 427
11098.34 410
11099.34 391
11100.33 382
11101.33 392
11102.32 428
11103.32 406
11104.31 375
11105.31 433
11106.30 425
11107.30 450
11108.29 411
11109.29 424
11110.28 458
11111.28 443
11112.27 435
11113.27 440
11114.26 487
11115.26 442
11116.26 425
11117.25 443
11118.25 440
11119.24 474
11120.24 470
11121.23 451
11122.23 406
11123.23 379
11124.22 428
11125.22 422
11126.21 438
11127.21 454
11128.21 451
11129.20 477
11130.20 425
11131.20 456
11132.19 443
11133.19 440
11134.18 404
11135.18 418
11136.18 500
11137.17 442
11138.17 418
11139.17 386
11140.16 411
11141.16 435
11142.16 441
11143.15 430
11144.15 435
11145.15 471
11146.14 437
11147.14 433
11148.14 451
11149.14 394
11150.13 402
11151.13 402
11152.13 430
11153.12 421
11154.12 375
11155.12 428
11156.12 405
11157.11 429
11158.11 399
11159.11 414
11160.11 402
11161.10 365
11162.10 407
11163.10 429
11164.10 364
11165.09 419
11166.09 366
11167.09 399
11168.09 416
11169.09 412
11170.08 427
11171.08 353
11172.08 350
11173.08 350
11174.08 386
11175.07 355
11176.07 371
11177.07 393
11178.07 394
11179.07 382
11180.07 361
11181.07 373
11182.06 386
11183.06 412
11184.06 372
11185.06 344
11186.06 367
11187.06 377
11188.06 378
11189.05 381
11190.05 406
11191.05 419
11192.05 413
11193.05 367
11194.05 413
11195.05 347
11196.05 385
11197.05 386
11198.05 386
11199.05 332
11200.05 370
11201.04 350
11202.04 364
11203.04 355
11204.04 364
11205.04 398
11206.04 386
11207.04 371
11208.04 363
11209.04 392
11210.04 370
11211.04 346
11212.04 346
11213.04 358
11214.04 369
11215.04 335
11216.04 332
11217.04 353
11218.04 357
11219.04 388
11220.04 322
11221.04 320
11222.04 354
11223.04 352
11224.04 345
11225.04 343
11226.04 403
11227.04 348
11228.04 403
11229.05 327
11230.05 337
11231.05 381
11232.05 342
11233.05 338
11234.05 340
11235.05 323
11236.05 382
11237.05 362
11238.05 382
11239.05 332
11240.06 328
11241.06 292
11242.06 358
11243.06 351
11244.06 365
11245.06 383
11246.06 384
11247.06 372
11248.07 387
11249.07 382
11250.07 374
11251.07 362
11252.07 377
11253.07 379
11254.08 344
11255.08 348
11256.08 334
11257.08 353
11258.08 343
11259.09 354
11260.09 356
11261.09 349
11262.09 343
11263.09 361
11264.10 395
11265.10 376
11266.10 399
11267.10 374
11268.11 396
11269.11 398
11270.11 406
11271.11 358
11272.12 405
11273.12 364
11274.12 328
11275.12 396
11276.13 413
11277.13 391
11278.13 404
11279.13 430
11280.14 422
11281.14 411
11282.14 437
11283.15 415
11284.15 450
11285.15 423
11286.16 410
11287.16 364
11288.16 347
11289.17 376
11290.17 394
11291.17 307
11292.18 329
11293.18 345
11294.18 362
11295.19 346
11296.19 398
11297.19 338
11298.20 367
11299.20 366
11300.21 370
11301.21 338
11302.21 364
11303.22 428
11304.22 387
11305.23 380
11306.23 349
11307.23 351
11308.24 336
11309.24 403
11310.25 401
11311.25 400
11312.25 406
11313.26 415
11314.26 409
11315.27 399
11316.27 412
11317.28 416
11318.28 419
11319.29 356
11320.29 360
11321.30 412
11322.30 402
11323.31 339
11324.31 380
11325.32 355
11326.32 354
11327.33 366
11328.33 355
11329.34 351
11330.34 328
11331.35 332
11332.35 324
11333.36 322
11334.36 318
11335.37 383
11336.37 346
11337.38 344
11338.38 374
11339.39 384
11340.39 391
11341.40 356
11342.41 328
11343.41 351
11344.42 353
11345.42 341
11346.43 326
11347.44 318
11348.44 325
11349.45 279
11350.45 330
11351.46 320
11352.47 352
11353.47 379
11354.48 349
11355.48 356
11356.49 355
11357.50 351
11358.50 356
11359.51 323
11360.52 346
11361.52 358
11362.53 333
11363.54 323
11364.54 329
11365.55 327
11366.56 350
11367.56 346
11368.57 335
11369.58 312
11370.58 329
11371.59 302
11372.60 336
11373.61 317
11374.61 303
11375.62 327
11376.63 290
11377.63 298
11378.64 334
11379.65 284
11380.66 320
11381.66 330
11382.67 317
11383.68 299
11384.69 306
11385.69 335
11386.70 341
11387.71 314
11388.72 303
11389.72 312
11390.73 294
11391.74 362
11392.75 361
11393.76 342
11394.76 275
11395.77 352
11396.78 356
11397.79 349
11398.80 359
11399.80 362
11400.81 330
11401.82 300
11402.83 329
11403.84 350
11404.85 327
11405.86 294
11406.86 342
11407.87 354
11408.88 354
11409.89 313
11410.90 312
11411.91 290
11412.92 335
11413.92 349
11414.93 325
11415.94 334
11416.95 313
11417.96 320
11418.97 315
11419.98 358
11420.99 350
11422.00 345
11423.01 372
11424.02 359
11425.03 362
11426.03 355
11427.04 361
11428.05 388
11429.06 376
11430.07 364
11431.08 332
11432.09 386
11433.10 327
11434.11 303
11435.12 339
11436.13 331
11437.14 316
11438.15 344
11439.16 351
11440.17 313
11441.18 292
11442.19 328
11443.20 360
11444.21 318
11445.22 366
11446.23 349
11447.24 293
11448.25 313
11449.26 334
11450.27 347
11451.28 354
11452.30 343
11453.31 324
11454.32 323
11455.33 360
11456.34 359
11457.35 389
11458.36 360
11459.37 334
11460.38 329
11461.39 365
11462.40 358
11463.41 348
11464.43 318
11465.44 353
11466.45 360
11467.46 358
11468.47 330
11469.48 312
11470.49 369
11471.50 360
11472.52 371
11473.53 373
11474.54 371
11475.55 375
11476.56 389
11477.57 418
11478.59 356
11479.60 392
11480.61 391
11481.62 414
11482.63 390
11483.65 379
11484.66 397
11485.67 426
11486.68 388
11487.69 398
11488.71 382
11489.72 427
11490.73 408
11491.74 378
11492.75 347
11493.77 339
11494.78 338
11495.79 366
11496.80 379
11497.82 353
11498.83 411
11499.84 359
11500.86 382
11501.87 425
11502.88 392
11503.89 373
11504.91 384
11505.92 377
11506.93 409
11507.95 396
11508.96 397
11509.97 417
11510.98 401
11512.00 363
11513.01 377
11514.02 411
11515.04 381
11516.05 412
11517.06 422
11518.08 377
11519.09 406
11520.11 396
11521.12 393
11522.13 361
11523.15 430
11524.16 391
11525.17 386
11526.19 427
11527.20 442
11528.22 447
11529.23 369
11530.24 361
11531.26 409
11532.27 420
11533.29 443
11534.30 394
11535.31 443
11536.33 431
11537.34 397
11538.36 368
11539.37 370
11540.39 403
11541.40 419
11542.41 433
11543.43 457
11544.44 443
11545.46 451
11546.47 451
11547.49 479
11548.50 483
11549.52 442
11550.53 469
11551.55 456
11552.56 449
11553.58 404
11554.59 404
11555.61 508
11556.62 445
11557.64 419
11558.65 419
11559.67 491
11560.68 518
11561.70 482
11562.72 479
11563.73 511
11564.75 500
11565.76 521
11566.78 513
11567.79 495
11568.81 503
11569.82 466
11570.84 543
11571.86 560
11572.87 544
11573.89 528
11574.90 549
11575.92 520
11576.94 512
11577.95 586
11578.97 610
11579.98 575
11581.00 545
11582.02 598
11583.03 644
11584.05 671
11585.07 631
11586.08 627
11587.10 666
11588.12 692
11589.13 701
11590.15 645
11591.17 636
11592.18 684
11593.20 703
11594.22 778
11595.23 774
11596.25 732
11597.27 764
11598.28 823
11599.30 782
11600.32 827
11601.34 902
11602.35 989
11603.37 1035
11604.39 1053
11605.40 1112
11606.42 1058
11607.44 1084
11608.46 1073
11609.47 1043
11610.49 973
11611.51 1073
11612.53 1041
11613.54 1002
11614.56 1030
11615.58 1032
11616.60 1037
11617.62 1010
11618.63 1070
11619.65 1149
11620.67 1105
11621.69 1090
11622.71 1112
11623.72 1077
11624.74 1099
11625.76 1153
11626.78 1177
11627.80 1347
11628.82 1380
11629.83 1408
11630.85 1702
11631.87 2041
11632.89 2172
11633.91 2453
11634.93 2510
11635.94 2542
11636.96 2526
11637.98 2417
11639.00 2300
11640.02 1999
11641.04 1808
11642.06 1573
11643.08 1401
11644.10 1271
11645.11 1178
11646.13 1092
11647.15 1087
11648.17 961
11649.19 927
11650.21 915
11651.23 918
11652.25 857
11653.27 932
11654.29 903
11655.31 849
11656.33 859
11657.35 888
11658.37 873
11659.39 808
11660.41 769
11661.43 813
11662.45 801
11663.47 791
11664.49 743
11665.51 763
11666.53 776
11667.55 755
11668.57 654
11669.59 716
11670.61 710
11671.63 694
11672.65 707
11673.67 682
11674.69 683
11675.71 728
11676.73 665
11677.75 694
11678.77 637
11679.79 621
11680.81 682
11681.83 658
11682.85 579
11683.87 604
11684.89 565
11685.91 527
11686.93 498
11687.96 552
11688.98 555
11690.00 592
11691.02 582
11692.04 549
11693.06 610
11694.08 587
11695.10 559
11696.13 543
11697.15 587
11698.17 566
11699.19 596
11700.21 548
11701.23 562
11702.25 571
11703.28 575
11704.30 572
11705.32 571
11706.34 561
11707.36 597
11708.38 604
11709.41 634
11710.43 623
11711.45 586
11712.47 606
11713.49 650
11714.52 627
11715.54 584
11716.56 627
11717.58 585
11718.61 633
11719.63 631
11720.65 665
11721.67 618
11722.69 583
11723.72 583
11724.74 530
11725.76 575
11726.78 570
11727.81 569
11728.83 579
11729.85 578
11730.88 573
11731.90 598
11732.92 566
11733.94 554
11734.97 595
11735.99 606
11737.01 541
11738.04 530
11739.06 547
11740.08 640
11741.11 562
11742.13 553
11743.15 569
11744.18 522
11745.20 532
11746.22 504
11747.25 475
11748.27 517
11749.29 527
11750.32 564
11751.34 558
11752.37 547
11753.39 523
11754.41 533
11755.44 494
11756.46 526
11757.49 500
11758.51 479
11759.53 444
11760.56 480
11761.58 465
11762.61 444
11763.63 484
11764.65 453
11765.68 489
11766.70 455
11767.73 443
11768.75 415
11769.78 473
11770.80 468
11771.83 456
11772.85 496
11773.87 437
11774.90 468
11775.92 468
11776.95 426
11777.97 473
11779.00 473
11780.02 451
11781.05 486
11782.07 477
11783.10 436
11784.12 448
11785.15 480
11786.17 398
11787.20 479
11788.23 428
11789.25 440
11790.28 440
11791.30 432
11792.33 419
11793.35 408
11794.38 426
11795.40 422
11796.43 413
11797.46 435
11798.48 458
11799.51 437
11800.53 445
11801.56 430
11802.58 430
11803.61 466
11804.64 446
11805.66 449
11806.69 431
11807.72 445
11808.74 482
11809.77 444
11810.79 406
11811.82 396
11812.85 419
11813.87 391
11814.90 402
11815.93 389
11816.95 407
11817.98 429
11819.01 412
11820.03 380
11821.06 387
11822.09 411
11823.11 426
11824.14 445
11825.17 398
11826.19 399
11827.22 417
11828.25 394
11829.28 410
11830.30 366
11831.33 384
11832.36 382
11833.38 409
11834.41 379
11835.44 417
11836.47 405
11837.49 367
11838.52 386
11839.55 379
11840.58 369
11841.60 349
11842.63 401
11843.66 347
11844.69 375
11845.72 321
11846.74 335
11847.77 346
11848.80 377
11849.83 371
11850.85 370
11851.88 362
11852.91 377
11853.94 400
11854.97 365
11856.00 349
11857.02 385
11858.05 388
11859.08 395
11860.11 361
11861.14 380
11862.17 397
11863.20 364
11864.22 407
11865.25 359
11866.28 348
11867.31 328
11868.34 350
11869.37 358
11870.40 365
11871.43 375
11872.45 380
11873.48 369
11874.51 378
11875.54 345
11876.57 348
11877.60 388
11878.63 373
11879.66 374
11880.69 365
11881.72 376
11882.75 337
11883.78 334
11884.81 344
11885.84 383
11886.86 377
11887.89 357
11888.92 344
11889.95 377
11890.98 342
11892.01 388
11893.04 380
11894.07 397
11895.10 381
11896.13 401
11897.16 432
11898.19 354
11899.22 372
11900.25 383
11901.28 391
11902.31 438
11903.34 428
11904.38 457
11905.41 426
11906.44 420
11907.47 388
11908.50 426
11909.53 422
11910.56 437
11911.59 444
11912.62 382
11913.65 407
11914.68 399
11915.71 389
11916.74 393
11917.77 398
11918.81 391
11919.84 372
11920.87 411
11921.90 408
11922.93 383
11923.96 395
11924.99 397
11926.02 393
11927.06 421
11928.09 446
11929.12 418
11930.15 469
11931.18 468
11932.21 501
11933.24 535
11934.28 541
11935.31 519
11936.34 527
11937.37 533
11938.40 463
11939.43 435
11940.47 400
11941.50 391
11942.53 403
11943.56 423
11944.60 396
11945.63 395
11946.66 388
11947.69 393
11948.72 384
11949.76 369
11950.79 352
11951.82 382
11952.85 390
11953.89 396
11954.92 337
11955.95 350
11956.98 341
11958.02 335
11959.05 320
11960.08 308
11961.12 314
11962.15 359
11963.18 359
11964.21 329
11965.25 325
11966.28 303
11967.31 328
11968.35 295
11969.38 315
11970.41 330
11971.45 324
11972.48 363
11973.51 393
11974.55 390
11975.58 373
11976.61 379
11977.65 369
11978.68 307
11979.71 299
11980.75 341
11981.78 368
11982.82 350
11983.85 308
11984.88 348
11985.92 354
11986.95 314
11987.98 324
11989.02 305
11990.05 299
11991.09 318
11992.12 372
11993.16 273
11994.19 305
11995.22 311
11996.26 326
11997.29 315
11998.33 305
11999.36 360
12000.40 365
12001.43 347
12002.47 349
12003.50 382
12004.53 346
12005.57 356
12006.60 358
12007.64 363
12008.67 349
12009.71 334
12010.74 307
12011.78 330
12012.81 363
12013.85 360
12014.88 352
12015.92 367
12016.95 341
12017.99 354
12019.03 374
12020.06 381
12021.10 373
12022.13 352
12023.17 329
12024.20 375
12025.24 384
12026.27 341
12027.31 350
12028.35 366
12029.38 380
12030.42 360
12031.45 352
12032.49 354
12033.53 393
12034.56 396
12035.60 334
12036.63 356
12037.67 347
12038.71 380
12039.74 352
12040.78 347
12041.81 364
12042.85 371
12043.89 330
12044.92 375
12045.96 385
12047.00 354
12048.03 355
12049.07 355
12050.11 356
12051.14 340
12052.18 390
12053.22 370
12054.25 356
12055.29 319
12056.33 325
12057.36 351
12058.40 351
12059.44 391
12060.48 388
12061.51 320
12062.55 400
12063.59 361
12064.62 360
12065.66 368
12066.70 365
12067.74 352
12068.77 354
12069.81 368
12070.85 344
12071.89 382
12072.93 393
12073.96 409
12075.00 383
12076.04 375
12077.08 390
12078.11 421
12079.15 374
12080.19 356
12081.23 348
12082.27 369
12083.30 397
12084.34 424
12085.38 382
12086.42 374
12087.46 407
12088.50 377
12089.53 382
12090.57 342
12091.61 387
12092.65 414
12093.69 400
12094.73 380
12095.77 349
12096.80 386
12097.84 431
12098.88 458
12099.92 415
12100.96 414
12102.00 432
12103.04 395
12104.08 422
12105.12 455
12106.15 438
12107.19 451
12108.23 440
12109.27 465
12110.31 387
12111.35 390
12112.39 344
12113.43 338
12114.47 356
12115.51 374
12116.55 359
12117.59 345
12118.63 355
12119.67 341
12120.71 330
12121.75 361
12122.79 333
12123.83 318
12124.87 366
12125.91 316
12126.95 306
12127.99 343
12129.03 347
12130.07 333
12131.11 332
12132.15 327
12133.19 345
12134.23 352
12135.27 331
12136.31 379
12137.35 339
12138.39 366
12139.43 299
12140.47 345
12141.51 307
12142.55 333
12143.59 341
12144.63 305
12145.67 321
12146.71 318
12147.75 332
12148.80 338
12149.84 339
12150.88 319
12151.92 300
12152.96 293
12154.00 305
12155.04 334
12156.08 297
12157.12 321
12158.17 317
12159.21 317
12160.25 309
12161.29 349
12162.33 332
12163.37 266
12164.42 298
12165.46 316
12166.50 334
12167.54 327
12168.58 324
12169.62 295
12170.67 301
12171.71 302
12172.75 300
12173.79 308
12174.83 297
12175.88 326
12176.92 309
12177.96 276
12179.00 307
12180.04 317
12181.09 297
12182.13 306
12183.17 304
12184.21 272
12185.26 259
12186.30 317
12187.34 302
12188.38 270
12189.43 309
12190.47 315
12191.51 313
12192.56 311
12193.60 298
12194.64 283
12195.68 323
12196.73 281
12197.77 283
12198.81 315
12199.86 297
12200.90 305
12201.94 320
12202.99 304
12204.03 303
12205.07 326
12206.12 324
12207.16 280
12208.20 270
12209.25 301
12210.29 320
12211.33 325
12212.38 351
12213.42 330
12214.46 319
12215.51 293
12216.55 316
12217.60 300
12218.64 316
12219.68 356
12220.73 317
12221.77 337
12222.82 324
12223.86 330
12224.90 302
12225.95 292
12226.99 280
12228.04 285
12229.08 319
12230.13 297
12231.17 319
12232.22 300
12233.26 312
12234.30 293
12235.35 295
12236.39 308
12237.44 293
12238.48 295
12239.53 314
12240.57 346
12241.62 345
12242.66 360
12243.71 332
12244.75 350
12245.80 336
12246.84 305
12247.89 322
12248.93 343
12249.98 335
12251.02 338
12252.07 337
12253.12 331
12254.16 354
12255.21 315
12256.25 270
12257.30 331
12258.34 340
12259.39 262
12260.43 296
12261.48 313
12262.53 306
12263.57 309
12264.62 302
12265.66 296
12266.71 294
12267.76 310
12268.80 300
12269.85 264
12270.89 241
12271.94 281
12272.99 263
12274.03 307
12275.08 331
12276.13 320
12277.17 261
12278.22 271
12279.26 281
12280.31 276
12281.36 261
12282.40 305
12283.45 306
12284.50 288
12285.55 316
12286.59 297
12287.64 283
12288.69 317
12289.73 273
12290.78 257
12291.83 267
12292.87 285
12293.92 297
12294.97 273
12296.02 270
12297.06 249
12298.11 267
12299.16 271
12300.20 284
12301.25 274
12302.30 256
12303.35 290
12304.40 295
12305.44 267
12306.49 247
12307.54 309
12308.59 278
12309.63 276
12310.68 282
12311.73 302
12312.78 258
12313.83 269
12314.87 270
12315.92 247
12316.97 241
12318.02 297
12319.07 295
12320.11 276
12321.16 257
12322.21 237
12323.26 244
12324.31 267
12325.36 229
12326.40 237
12327.45 249
12328.50 283
12329.55 324
12330.60 237
12331.65 242
12332.70 260
12333.75 259
12334.79 262
12335.84 269
12336.89 274
12337.94 269
12338.99 266
12340.04 208
12341.09 230
12342.14 223
12343.19 272
12344.24 249
12345.29 240
12346.34 242
12347.39 266
12348.43 276
12349.48 259
12350.53 258
12351.58 239
12352.63 272
12353.68 242
12354.73 248
12355.78 250
12356.83 271
12357.88 296
12358.93 289
12359.98 286
12361.03 279
12362.08 260
12363.13 269
12364.18 289
12365.23 272
12366.28 283
12367.33 255
12368.38 279
12369.43 262
12370.48 256
12371.53 251
12372.58 280
12373.64 271
12374.69 232
12375.74 200
12376.79 259
12377.84 305
12378.89 245
12379.94 263
12380.99 233
12382.04 285
12383.09 278
12384.14 247
12385.19 247
12386.25 235
12387.30 285
12388.35 250
12389.40 256
12390.45 269
12391.50 270
12392.55 271
12393.60 256
12394.66 242
12395.71 261
12396.76 287
12397.81 244
12398.86 231
12399.91 272
12400.97 242
12402.02 247
12403.07 300
12404.12 268
12405.17 281
12406.22 269
12407.28 274
12408.33 234
12409.38 274
12410.43 259
12411.49 249
12412.54 247
12413.59 261
12414.64 238
12415.69 269
12416.75 282
12417.80 296
12418.85 325
12419.90 294
12420.96 255
12422.01 284
12423.06 288
12424.11 284
12425.17 309
12426.22 250
12427.27 276
12428.33 262
12429.38 303
12430.43 286
12431.48 266
12432.54 278
12433.59 318
12434.64 261
12435.70 301
12436.75 294
12437.80 286
12438.86 302
12439.91 261
12440.96 299
12442.02 276
12443.07 264
12444.12 271
12445.18 242
12446.23 260
12447.29 258
12448.34 225
12449.39 254
12450.45 296
12451.50 294
12452.55 308
12453.61 302
12454.66 267
12455.72 271
12456.77 286
12457.82 254
12458.88 253
12459.93 253
12460.99 262
12462.04 263
12463.10 283
12464.15 268
12465.20 261
12466.26 284
12467.31 285
12468.37 269
12469.42 278
12470.48 274
12471.53 291
12472.59 263
12473.64 292
12474.70 302
12475.75 303
12476.81 324
12477.86 305
12478.92 308
12479.97 337
12481.03 337
12482.08 330
12483.14 328
12484.19 296
12485.25 331
12486.30 321
12487.36 320
12488.41 354
12489.47 378
12490.52 338
12491.58 464
12492.64 513
12493.69 469
12494.75 538
12495.80 589
12496.86 602
12497.91 633
12498.97 627
12500.03 614
12501.08 574
12502.14 471
12503.19 423
12504.25 447
12505.31 458
12506.36 446
12507.42 345
12508.48 337
12509.53 350
12510.59 349
12511.64 318
12512.70 333
12513.76 373
12514.81 363
12515.87 306
12516.93 332
12517.98 327
12519.04 347
12520.10 350
12521.15 379
12522.21 326
12523.27 300
12524.33 302
12525.38 317
12526.44 337
12527.50 326
12528.55 322
12529.61 294
12530.67 304
12531.72 316
12532.78 306
12533.84 314
12534.90 353
12535.95 317
12537.01 322
12538.07 335
12539.13 373
12540.18 311
12541.24 303
12542.30 294
12543.36 331
12544.42 325
12545.47 328
12546.53 316
12547.59 280
12548.65 300
12549.71 267
12550.76 290
12551.82 300
12552.88 301
12553.94 293
12555.00 296
12556.05 285
12557.11 282
12558.17 305
12559.23 318
12560.29 342
12561.35 303
12562.40 316
12563.46 360
12564.52 384
12565.58 329
12566.64 345
12567.70 362
12568.76 361
12569.82 368
12570.88 372
12571.93 431
12572.99 433
12574.05 435
12575.11 496
12576.17 509
12577.23 545
12578.29 537
12579.35 537
12580.41 451
12581.47 460
12582.53 474
12583.59 424
12584.65 395
12585.70 417
12586.76 369
12587.82 382
12588.88 361
12589.94 360
12591.00 391
12592.06 364
12593.12 334
12594.18 344
12595.24 307
12596.30 342
12597.36 328
12598.42 300
12599.48 308
12600.54 305
12601.60 325
12602.66 334
12603.72 314
12604.78 344
12605.84 307
12606.90 294
12607.97 322
12609.03 303
12610.09 329
12611.15 307
12612.21 329
12613.27 296
12614.33 313
12615.39 324
12616.45 320
12617.51 326
12618.57 302
12619.63 299
12620.69 363
12621.76 340
12622.82 358
12623.88 315
12624.94 287
12626.00 290
12627.06 274
12628.12 267
12629.18 282
12630.25 290
12631.31 302
12632.37 259
12633.43 275
12634.49 279
12635.55 275
12636.62 277
12637.68 267
12638.74 259
12639.80 286
12640.86 333
12641.92 281
12642.99 291
12644.05 290
12645.11 274
12646.17 286
12647.23 269
12648.30 295
12649.36 306
12650.42 317
12651.48 350
12652.55 361
12653.61 344
12654.67 358
12655.73 367
12656.80 361
12657.86 326
12658.92 380
12659.98 353
12661.05 352
12662.11 334
12663.17 337
12664.23 336
12665.30 342
12666.36 358
12667.42 358
12668.49 304
12669.55 308
12670.61 305
12671.68 329
12672.74 277
12673.80 301
12674.87 313
12675.93 277
12676.99 289
12678.06 319
12679.12 302
12680.18 290
12681.25 293
12682.31 317
12683.37 346
12684.44 327
12685.50 263
12686.57 310
12687.63 304
12688.69 290
12689.76 280
12690.82 276
12691.88 311
12692.95 330
12694.01 315
12695.08 284
12696.14 308
12697.21 283
12698.27 293
12699.33 340
12700.40 314
12701.46 314
12702.53 326
12703.59 286
12704.66 316
12705.72 327
12706.79 286
12707.85 281
12708.92 275
12709.98 268
12711.04 278
12712.11 278
12713.17 260
12714.24 284
12715.30 287
12716.37 271
12717.43 247
12718.50 283
12719.56 285
12720.63 266
12721.70 278
12722.76 303
12723.83 276
12724.89 302
12725.96 304
12727.02 244
12728.09 267
12729.15 244
12730.22 278
12731.28 264
12732.35 265
12733.42 251
12734.48 282
12735.55 279
12736.61 286
12737.68 279
12738.75 283
12739.81 329
12740.88 315
12741.94 264
12743.01 250
12744.08 260
12745.14 267
12746.21 255
12747.28 247
12748.34 274
12749.41 275
12750.47 261
12751.54 254
12752.61 226
12753.67 239
12754.74 264
12755.81 250
12756.87 242
12757.94 253
12759.01 286
12760.07 276
12761.14 274
12762.21 256
12763.28 221
12764.34 239
12765.41 258
12766.48 244
12767.54 261
12768.61 271
12769.68 281
12770.75 243
12771.81 232
12772.88 188
12773.95 235
12775.02 236
12776.08 256
12777.15 219
12778.22 221
12779.29 227
12780.35 217
12781.42 267
12782.49 218
12783.56 231
12784.63 209
12785.69 248
12786.76 210
12787.83 200
12788.90 205
12789.97 243
12791.03 244
12792.10 253
12793.17 230
12794.24 238
12795.31 260
12796.38 219
12797.44 204
12798.51 209
12799.58 202
12800.65 214
12801.72 217
12802.79 206
12803.86 219
12804.92 225
12805.99 229
12807.06 240
12808.13 240
12809.20 234
12810.27 239
12811.34 246
12812.41 251
12813.48 254
12814.55 252
12815.61 244
12816.68 232
12817.75 232
12818.82 233
12819.89 222
12820.96 205
12822.03 237
12823.10 268
12824.17 263
12825.24 229
12826.31 280
12827.38 237
12828.45 216
12829.52 238
12830.59 218
12831.66 231
12832.73 236
12833.80 233
12834.87 209
12835.94 215
12837.01 215
12838.08 249
12839.15 255
12840.22 247
12841.29 237
12842.36 251
12843.43 236
12844.50 228
12845.57 198
12846.64 207
12847.71 252
12848.78 225
12849.85 221
12850.92 219
12851.99 209
12853.06 216
12854.14 211
12855.21 207
12856.28 226
12857.35 214
12858.42 207
12859.49 233
12860.56 213
12861.63 204
12862.70 218
12863.77 218
12864.85 220
12865.92 197
12866.99 206
12868.06 215
12869.13 218
12870.20 213
12871.27 196
12872.35 182
12873.42 200
12874.49 225
12875.56 228
12876.63 195
12877.70 206
12878.78 226
12879.85 220
12880.92 204
12881.99 241
12883.06 204
12884.14 255
12885.21 244
12886.28 216
12887.35 185
12888.43 235
12889.50 219
12890.57 199
12891.64 183
12892.71 215
12893.79 242
12894.86 227
12895.93 233
12897.00 190
12898.08 194
12899.15 215
12900.22 202
12901.30 222
12902.37 216
12903.44 217
12904.51 231
12905.59 193
12906.66 235
12907.73 201
12908.81 195
12909.88 199
12910.95 210
12912.03 210
12913.10 221
12914.17 190
12915.25 192
12916.32 205
12917.39 202
12918.47 209
12919.54 171
12920.61 213
12921.69 216
12922.76 186
12923.83 178
12924.91 183
12925.98 194
12927.06 192
12928.13 200
12929.20 212
12930.28 204
12931.35 188
12932.43 208
12933.50 198
12934.57 183
12935.65 230
12936.72 228
12937.80 190
12938.87 203
12939.95 204
12941.02 200
12942.09 216
12943.17 211
12944.24 202
12945.32 194
12946.39 241
12947.47 242
12948.54 203
12949.62 196
12950.69 210
12951.77 206
12952.84 221
12953.92 240
12954.99 196
12956.07 182
12957.14 208
12958.22 192
12959.29 194
12960.37 158
12961.44 203
12962.52 218
12963.59 213
12964.67 202
12965.74 206
12966.82 195
12967.90 198
12968.97 180
12970.05 212
12971.12 223
12972.20 200
12973.27 222
12974.35 212
12975.43 206
12976.50 188
12977.58 210
12978.65 192
12979.73 201
12980.81 197
12981.88 193
12982.96 211
12984.03 208
12985.11 221
12986.19 181
12987.26 183
12988.34 211
12989.42 184
12990.49 207
12991.57 175
12992.65 206
12993.72 209
12994.80 222
12995.88 192
12996.95 235
12998.03 234
12999.11 208
13000.18 240
13001.26 218
13002.34 231
13003.41 205
13004.49 227
13005.57 215
13006.65 215
13007.72 225
13008.80 247
13009.88 225
13010.95 221
13012.03 230
13013.11 226
13014.19 236
13015.26 240
13016.34 233
13017.42 221
13018.50 274
13019.58 276
13020.65 244
13021.73 214
13022.81 206
13023.89 236
13024.96 232
13026.04 219
13027.12 247
13028.20 260
13029.28 243
13030.35 211
13031.43 263
13032.51 222
13033.59 249
13034.67 260
13035.75 247
13036.82 223
13037.90 227
13038.98 230
13040.06 204
13041.14 228
13042.22 233
13043.30 242
13044.37 302
13045.45 245
13046.53 213
13047.61 235
13048.69 263
13049.77 251
13050.85 243
13051.93 274
13053.01 284
13054.09 241
13055.16 252
13056.24 231
13057.32 255
13058.40 273
13059.48 259
13060.56 223
13061.64 240
13062.72 209
13063.80 233
13064.88 258
13065.96 241
13067.04 211
13068.12 224
13069.20 239
13070.28 243
13071.36 201
13072.44 213
13073.52 239
13074.60 211
13075.68 210
13076.76 215
13077.84 240
13078.92 234
13080.00 218
13081.08 245
13082.16 245
13083.24 231
13084.32 242
13085.40 224
13086.48 221
13087.56 215
13088.64 194
13089.72 236
13090.80 221
13091.88 242
13092.96 235
13094.05 230
13095.13 233
13096.21 229
13097.29 223
13098.37 249
13099.45 249
13100.53 227
13101.61 242
13102.69 244
13103.77 230
13104.86 217
13105.94 239
13107.02 223
13108.10 240
13109.18 219
13110.26 214
13111.34 238
13112.43 252
13113.51 211
13114.59 237
13115.67 229
13116.75 232
13117.83 231
13118.92 222
13120.00 215
13121.08 211
13122.16 249
13123.24 276
13124.33 232
13125.41 236
13126.49 253
13127.57 229
13128.65 225
13129.74 220
13130.82 199
13131.90 213
13132.98 218
13134.07 235
13135.15 236
13136.23 227
13137.31 201
13138.40 206
13139.48 238
13140.56 203
13141.64 210
13142.73 206
13143.81 215
13144.89 190
13145.98 194
13147.06 218
13148.14 225
13149.23 215
13150.31 194
13151.39 196
13152.47 206
13153.56 199
13154.64 238
13155.72 185
13156.81 213
13157.89 236
13158.97 199
13160.06 185
13161.14 240
13162.23 230
13163.31 208
13164.39 184
13165.48 186
13166.56 192
13167.64 181
13168.73 213
13169.81 196
13170.90 211
13171.98 179
13173.06 200
13174.15 210
13175.23 213
13176.32 213
13177.40 217
13178.48 221
13179.57 239
13180.65 222
13181.74 224
13182.82 245
13183.91 216
13184.99 222
13186.08 185
13187.16 210
13188.25 201
13189.33 188
13190.42 190
13191.50 203
13192.58 165
13193.67 221
13194.75 199
13195.84 241
13196.92 247
13198.01 234
13199.09 235
13200.18 256
13201.27 214
13202.35 236
13203.44 183
13204.52 187
13205.61 194
13206.69 205
13207.78 210
13208.86 217
13209.95 199
13211.03 223
13212.12 217
13213.21 204
13214.29 208
13215.38 240
13216.46 209
13217.55 228
13218.63 234
13219.72 195
13220.81 197
13221.89 233
13222.98 198
13224.07 187
13225.15 188
13226.24 193
13227.32 192
13228.41 187
13229.50 194
13230.58 205
13231.67 187
13232.76 183
13233.84 192
13234.93 210
13236.02 211
13237.10 213
13238.19 202
13239.28 193
13240.36 211
13241.45 209
13242.54 200
13243.62 204
13244.71 222
13245.80 193
13246.89 220
13247.97 228
13249.06 212
13250.15 192
13251.23 205
13252.32 220
13253.41 207
13254.50 200
13255.58 204
13256.67 207
13257.76 204
13258.85 228
13259.93 208
13261.02 228
13262.11 197
13263.20 219
13264.28 192
13265.37 215
13266.46 182
13267.55 229
13268.64 198
13269.72 221
13270.81 221
13271.90 206
13272.99 212
13274.08 190
13275.17 205
13276.25 190
13277.34 217
13278.43 238
13279.52 212
13280.61 214
13281.70 229
13282.78 220
13283.87 212
13284.96 204
13286.05 197
13287.14 228
13288.23 218
13289.32 241
13290.41 220
13291.49 204
13292.58 208
13293.67 253
13294.76 245
13295.85 229
13296.94 204
13298.03 224
13299.12 198
13300.21 232
13301.30 233
13302.39 223
13303.48 226
13304.57 243
13305.66 235
13306.74 217
13307.83 247
13308.92 206
13310.01 211
13311.10 249
13312.19 249
13313.28 231
13314.37 248
13315.46 255
13316.55 254
13317.64 210
13318.73 201
13319.82 241
13320.91 207
13322.00 212
13323.09 209
13324.18 229
13325.27 244
13326.36 232
13327.45 248
13328.55 234
13329.64 258
13330.73 263
13331.82 225
13332.91 223
13334.00 251
13335.09 238
13336.18 245
13337.27 266
13338.36 242
13339.45 271
13340.54 248
13341.63 234
13342.73 257
13343.82 223
13344.91 258
13346.00 249
13347.09 240
13348.18 251
13349.27 237
13350.36 256
13351.46 259
13352.55 242
13353.64 221
13354.73 224
13355.82 236
13356.91 229
13358.00 234
13359.10 244
13360.19 255
13361.28 262
13362.37 261
13363.46 233
13364.56 229
13365.65 260
13366.74 279
13367.83 273
13368.92 241
13370.02 241
13371.11 261
13372.20 255
13373.29 254
13374.38 241
13375.48 265
13376.57 279
13377.66 285
13378.75 254
13379.85 238
13380.94 231
13382.03 255
13383.13 224
13384.22 223
13385.31 208
13386.40 247
13387.50 238
13388.59 221
13389.68 210
13390.78 210
13391.87 245
13392.96 209
13394.05 227
13395.15 242
13396.24 243
13397.33 227
13398.43 241
13399.52 249
13400.61 217
13401.71 221
13402.80 233
13403.89 240
13404.99 248
13406.08 230
13407.18 218
13408.27 260
13409.36 230
13410.46 237
13411.55 187
13412.64 212
13413.74 242
13414.83 250
13415.93 237
13417.02 215
13418.12 197
13419.21 239
13420.30 233
13421.40 224
13422.49 244
13423.59 239
13424.68 211
13425.78 219
13426.87 240
13427.96 227
13429.06 243
13430.15 252
13431.25 250
13432.34 230
13433.44 241
13434.53 247
13435.63 251
13436.72 259
13437.82 227
13438.91 256
13440.01 243
13441.10 221
13442.20 248
13443.29 229
13444.39 244
13445.48 235
13446.58 210
13447.67 234
13448.77 215
13449.86 265
13450.96 235
13452.06 239
13453.15 256
13454.25 249
13455.34 240
13456.44 210
13457.53 227
13458.63 223
13459.73 242
13460.82 235
13461.92 293
13463.01 251
13464.11 232
13465.20 260
13466.30 294
13467.40 281
13468.49 286
13469.59 277
13470.69 255
13471.78 242
13472.88 257
13473.98 254
13475.07 223
13476.17 242
13477.26 252
13478.36 264
13479.46 264
13480.55 261
13481.65 219
13482.75 247
13483.84 255
13484.94 239
13486.04 240
13487.14 312
13488.23 277
13489.33 269
13490.43 252
13491.52 245
13492.62 267
13493.72 266
13494.82 237
13495.91 272
13497.01 265
13498.11 287
13499.20 306
13500.30 291
13501.40 285
13502.50 280
13503.60 302
13504.69 327
13505.79 297
13506.89 304
13507.99 309
13509.08 316
13510.18 296
13511.28 261
13512.38 272
13513.48 273
13514.57 273
13515.67 204
13516.77 261
13517.87 311
13518.97 271
13520.06 266
13521.16 222
13522.26 230
13523.36 226
13524.46 280
13525.56 282
13526.66 253
13527.75 252
13528.85 213
13529.95 260
13531.05 221
13532.15 210
13533.25 231
13534.35 214
13535.45 229
13536.54 246
13537.64 224
13538.74 242
13539.84 242
13540.94 240
13542.04 252
13543.14 187
13544.24 234
13545.34 226
13546.44 225
13547.54 226
13548.64 240
13549.74 238
13550.83 189
13551.93 204
13553.03 240
13554.13 245
13555.23 220
13556.33 245
13557.43 200
13558.53 204
13559.63 182
13560.73 239
13561.83 197
13562.93 211
13564.03 223
13565.13 220
13566.23 242
13567.33 228
13568.43 210
13569.53 204
13570.63 209
13571.73 216
13572.84 224
13573.94 239
13575.04 196
13576.14 202
13577.24 220
13578.34 226
13579.44 222
13580.54 217
13581.64 217
13582.74 207
13583.84 209
13584.94 203
13586.04 216
13587.14 266
13588.25 224
13589.35 196
13590.45 237
13591.55 213
13592.65 239
13593.75 221
13594.85 194
13595.95 187
13597.06 212
13598.16 205
13599.26 198
13600.36 210
13601.46 184
13602.56 242
13603.67 239
13604.77 207
13605.87 200
13606.97 202
13608.07 252
13609.17 256
13610.28 245
13611.38 228
13612.48 220
13613.58 218
13614.68 240
13615.79 254
13616.89 236
13617.99 257
13619.09 232
13620.20 230
13621.30 178
13622.40 226
13623.50 250
13624.61 219
13625.71 219
13626.81 237
13627.91 225
13629.02 223
13630.12 209
13631.22 217
13632.33 203
13633.43 235
13634.53 226
13635.63 230
13636.74 254
13637.84 207
13638.94 220
13640.05 242
13641.15 240
13642.25 240
13643.36 210
13644.46 252
13645.56 258
13646.67 218
13647.77 226
13648.87 226
13649.98 209
13651.08 217
13652.18 234
13653.29 211
13654.39 205
13655.50 207
13656.60 222
13657.70 207
13658.81 213
13659.91 221
13661.02 241
13662.12 223
13663.22 184
13664.33 212
13665.43 236
13666.54 205
13667.64 248
13668.74 232
13669.85 235
13670.95 248
13672.06 243
13673.16 214
13674.27 200
13675.37 224
13676.48 267
13677.58 226
13678.69 195
13679.79 205
13680.90 226
13682.00 209
13683.10 223
13684.21 221
13685.31 212
13686.42 215
13687.52 236
13688.63 229
13689.74 200
13690.84 205
13691.95 252
13693.05 255
13694.16 214
13695.26 210
13696.37 228
13697.47 207
13698.58 264
13699.68 227
13700.79 212
13701.90 211
13703.00 225
13704.11 235
13705.21 207
13706.32 215
13707.42 240
13708.53 260
13709.64 262
13710.74 233
13711.85 232
13712.95 249
13714.06 248
13715.17 235
13716.27 227
13717.38 223
13718.49 239
13719.59 253
13720.70 259
13721.81 274
13722.91 225
13724.02 250
13725.12 263
13726.23 248
13727.34 250
13728.44 254
13729.55 268
13730.66 223
13731.77 273
13732.87 277
13733.98 278
13735.09 269
13736.19 282
13737.30 267
13738.41 253
13739.51 228
13740.62 263
13741.73 268
13742.84 299
13743.94 293
13745.05 274
13746.16 286
13747.27 293
13748.37 274
13749.48 278
13750.59 310
13751.70 296
13752.80 241
13753.91 270
13755.02 279
13756.13 273
13757.24 295
13758.34 324
13759.45 348
13760.56 316
13761.67 279
13762.78 299
13763.88 311
13764.99 347
13766.10 337
13767.21 371
13768.32 400
13769.43 382
13770.53 413
13771.64 453
13772.75 436
13773.86 459
13774.97 471
13776.08 512
13777.19 400
13778.29 440
13779.40 461
13780.51 383
13781.62 402
13782.73 377
13783.84 363
13784.95 330
13786.06 339
13787.17 308
13788.28 297
13789.38 291
13790.49 282
13791.60 291
13792.71 313
13793.82 284
13794.93 277
13796.04 261
13797.15 276
13798.26 250
13799.37 268
13800.48 293
13801.59 264
13802.70 332
13803.81 291
13804.92 284
13806.03 291
13807.14 290
13808.25 248
13809.36 257
13810.47 254
13811.58 285
13812.69 271
13813.80 269
13814.91 247
13816.02 261
13817.13 297
13818.24 268
13819.35 261
13820.46 242
13821.57 242
13822.68 256
13823.79 236
13824.90 239
13826.01 268
13827.12 229
13828.24 243
13829.35 229
13830.46 219
13831.57 249
13832.68 279
13833.79 263
13834.90 223
13836.01 230
13837.12 236
13838.23 232
13839.35 217
13840.46 211
13841.57 228
13842.68 226
13843.79 232
13844.90 220
13846.01 222
13847.13 243
13848.24 253
13849.35 241
13850.46 260
13851.57 243
13852.68 251
13853.80 265
13854.91 267
13856.02 237
13857.13 273
13858.24 268
13859.36 229
13860.47 268
13861.58 257
13862.69 273
13863.80 286
13864.92 266
13866.03 225
13867.14 239
13868.25 243
13869.37 269
13870.48 256
13871.59 267
13872.70 236
13873.82 207
13874.93 226
13876.04 254
13877.15 256
13878.27 271
13879.38 248
13880.49 227
13881.61 228
13882.72 234
13883.83 254
13884.94 219
13886.06 234
13887.17 278
13888.28 276
13889.40 270
13890.51 311
13891.62 253
13892.74 262
13893.85 284
13894.96 299
13896.08 283
13897.19 257
13898.30 282
13899.42 267
13900.53 262
13901.65 249
13902.76 244
13903.87 245
13904.99 249
13906.10 275
13907.21 240
13908.33 257
13909.44 277
13910.56 270
13911.67 255
13912.79 258
13913.90 245
13915.01 231
13916.13 230
13917.24 216
13918.36 241
13919.47 250
13920.59 228
13921.70 228
13922.81 250
13923.93 261
13925.04 191
13926.16 226
13927.27 271
13928.39 275
13929.50 253
13930.62 205
13931.73 248
13932.85 231
13933.96 258
13935.08 230
13936.19 227
13937.31 237
13938.42 241
13939.54 248
13940.65 249
13941.77 238
13942.88 224
13944.00 217
13945.12 237
13946.23 229
13947.35 248
13948.46 254
13949.58 243
13950.69 222
13951.81 213
13952.93 244
13954.04 213
13955.16 225
13956.27 239
13957.39 219
13958.50 230
13959.62 235
13960.74 216
13961.85 203
13962.97 217
13964.09 222
13965.20 235
13966.32 226
13967.43 198
13968.55 188
13969.67 209
13970.78 246
13971.90 291
13973.02 220
13974.13 240
13975.25 217
13976.37 241
13977.48 225
13978.60 216
13979.72 230
13980.83 212
13981.95 224
13983.07 217
13984.19 201
13985.30 194
13986.42 210
13987.54 220
13988.65 228
13989.77 211
13990.89 221
13992.01 247
13993.12 243
13994.24 239
13995.36 232
13996.48 171
13997.59 212
13998.71 211
13999.83 195
14000.95 191
14002.06 252
14003.18 207
14004.30 205
14005.42 204
14006.54 238
14007.65 228
14008.77 215
14009.89 231
14011.01 246
14012.13 218
14013.24 215
14014.36 222
14015.48 234
14016.60 201
14017.72 220
14018.84 214
14019.95 222
14021.07 199
14022.19 234
14023.31 225
14024.43 208
14025.55 206
14026.67 182
14027.79 201
14028.90 224
14030.02 230
14031.14 236
14032.26 220
14033.38 205
14034.50 218
14035.62 206
14036.74 193
14037.86 228
14038.98 230
14040.09 206
14041.21 188
14042.33 207
14043.45 229
14044.57 236
14045.69 250
14046.81 248
14047.93 209
14049.05 199
14050.17 222
14051.29 210
14052.41 234
14053.53 234
14054.65 230
14055.77 255
14056.89 229
14058.01 210
14059.13 230
14060.25 258
14061.37 258
14062.49 258
14063.61 233
14064.73 247
14065.85 235
14066.97 260
14068.09 246
14069.21 227
14070.33 260
14071.45 237
14072.57 259
14073.69 239
14074.81 269
14075.94 271
14077.06 314
14078.18 330
14079.30 303
14080.42 288
14081.54 247
14082.66 283
14083.78 322
14084.90 305
14086.02 275
14087.14 289
14088.27 302
14089.39 305
14090.51 320
14091.63 288
14092.75 326
14093.87 326
14094.99 352
14096.12 362
14097.24 327
14098.36 361
14099.48 374
14100.60 342
14101.72 361
14102.85 376
14103.97 372
14105.09 368
14106.21 341
14107.33 272
14108.46 294
14109.58 279
14110.70 289
14111.82 280
14112.94 279
14114.07 313
14115.19 309
14116.31 269
14117.43 236
14118.56 241
14119.68 278
14120.80 261
14121.92 302
14123.05 250
14124.17 246
14125.29 258
14126.41 252
14127.54 286
14128.66 244
14129.78 219
14130.90 246
14132.03 243
14133.15 249
14134.27 221
14135.40 254
14136.52 280
14137.64 249
14138.77 233
14139.89 257
14141.01 266
14142.14 257
14143.26 237
14144.38 221
14145.51 222
14146.63 256
14147.75 267
14148.88 244
14150.00 265
14151.12 240
14152.25 260
14153.37 214
14154.50 225
14155.62 268
14156.74 246
14157.87 206
14158.99 241
14160.12 265
14161.24 250
14162.36 239
14163.49 263
14164.61 257
14165.74 225
14166.86 237
14167.99 241
14169.11 245
14170.23 241
14171.36 218
14172.48 273
14173.61 227
14174.73 270
14175.86 230
14176.98 206
14178.11 224
14179.23 255
14180.36 248
14181.48 238
14182.61 215
14183.73 231
14184.86 209
14185.98 217
14187.11 212
14188.23 233
14189.36 236
14190.48 243
14191.61 240
14192.73 246
14193.86 215
14194.98 262
14196.11 239
14197.24 217
14198.36 239
14199.49 214
14200.61 219
14201.74 210
14202.86 248
14203.99 217
14205.12 215
14206.24 225
14207.37 231
14208.49 220
14209.62 233
14210.75 220
14211.87 204
14213.00 210
14214.12 231
14215.25 228
14216.38 200
14217.50 211
14218.63 207
14219.76 219
14220.88 204
14222.01 221
14223.14 203
14224.26 235
14225.39 240
14226.52 223
14227.64 229
14228.77 206
14229.90 216
14231.02 216
14232.15 197
14233.28 197
14234.40 218
14235.53 186
14236.66 210
14237.78 228
14238.91 167
14240.04 187
14241.17 196
14242.29 224
14243.42 199
14244.55 189
14245.68 196
14246.80 211
14247.93 221
14249.06 223
14250.19 208
14251.31 219
14252.44 231
14253.57 235
14254.70 199
14255.83 217
14256.95 189
14258.08 207
14259.21 230
14260.34 205
14261.47 191
14262.59 215
14263.72 215
14264.85 212
14265.98 182
14267.11 174
14268.23 203
14269.36 200
14270.49 190
14271.62 176
14272.75 195
14273.88 208
14275.01 220
14276.13 201
14277.26 225
14278.39 222
14279.52 182
14280.65 205
14281.78 184
14282.91 221
14284.04 168
14285.17 188
14286.29 224
14287.42 204
14288.55 203
14289.68 202
14290.81 178
14291.94 198
14293.07 188
14294.20 220
14295.33 197
14296.46 205
14297.59 199
14298.72 207
14299.85 184
14300.98 193
14302.11 193
14303.24 184
14304.37 215
14305.50 167
14306.63 184
14307.76 191
14308.89 213
14310.02 178
14311.15 168
14312.28 193
14313.41 185
14314.54 222
14315.67 190
14316.80 193
14317.93 196
14319.06 168
14320.19 198
14321.32 221
14322.45 206
14323.58 207
14324.71 194
14325.84 200
14326.97 157
14328.10 171
14329.23 212
14330.36 201
14331.49 228
14332.63 182
14333.76 184
14334.89 206
14336.02 176
14337.15 193
14338.28 200
14339.41 184
14340.54 195
14341.67 181
14342.81 200
14343.94 193
14345.07 193
14346.20 167
14347.33 176
14348.46 198
14349.59 211
14350.73 199
14351.86 166
14352.99 195
14354.12 189
14355.25 204
14356.39 166
14357.52 179
14358.65 209
14359.78 249
14360.91 211
14362.05 185
14363.18 193
14364.31 193
14365.44 201
14366.57 214
14367.71 202
14368.84 195
14369.97 183
14371.10 212
14372.24 186
14373.37 160
14374.50 156
14375.63 181
14376.77 193
14377.90 172
14379.03 181
14380.16 204
14381.30 205
14382.43 167
14383.56 185
14384.70 212
14385.83 216
14386.96 212
14388.10 193
14389.23 178
14390.36 174
14391.49 194
14392.63 211
14393.76 217
14394.89 189
14396.03 222
14397.16 221
14398.30 186
14399.43 210
14400.56 233
14401.70 206
14402.83 192
14403.96 185
14405.10 204
14406.23 184
14407.37 197
14408.50 225
14409.63 198
14410.77 211
14411.90 189
14413.04 214
14414.17 229
14415.30 215
14416.44 218
14417.57 245
14418.71 226
14419.84 210
14420.98 216
14422.11 217
14423.24 194
14424.38 200
14425.51 235
14426.65 239
14427.78 233
14428.92 242
14430.05 241
14431.19 228
14432.32 214
14433.46 210
14434.59 218
14435.73 277
14436.86 270
14438.00 286
14439.13 252
14440.27 266
14441.40 252
14442.54 272
14443.67 298
14444.81 255
14445.94 247
14447.08 274
14448.21 238
14449.35 232
14450.49 242
14451.62 253
14452.76 276
14453.89 238
14455.03 277
14456.16 332
14457.30 302
14458.44 277
14459.57 303
14460.71 284
14461.84 293
14462.98 284
14464.12 332
14465.25 298
14466.39 315
14467.52 311
14468.66 336
14469.80 334
14470.93 362
14472.07 388
14473.21 396
14474.34 365
14475.48 397
14476.62 386
14477.75 411
14478.89 419
14480.03 434
14481.16 386
14482.30 377
14483.44 386
14484.57 366
14485.71 367
14486.85 310
14487.98 328
14489.12 305
14490.26 322
14491.40 286
14492.53 290
14493.67 280
14494.81 282
14495.94 308
14497.08 281
14498.22 298
14499.36 308
14500.49 269
14501.63 253
14502.77 260
14503.91 266
14505.05 248
14506.18 234
14507.32 271
14508.46 241
14509.60 237
14510.73 254
14511.87 228
14513.01 221
14514.15 221
14515.29 231
14516.43 218
14517.56 213
14518.70 231
14519.84 229
14520.98 257
14522.12 238
14523.25 194
14524.39 210
14525.53 203
14526.67 252
14527.81 230
14528.95 199
14530.09 197
14531.23 216
14532.36 224
14533.50 199
14534.64 200
14535.78 221
14536.92 235
14538.06 206
14539.20 192
14540.34 197
14541.48 197
14542.62 193
14543.75 220
14544.89 203
14546.03 218
14547.17 231
14548.31 201
14549.45 206
14550.59 223
14551.73 239
14552.87 200
14554.01 217
14555.15 207
14556.29 221
14557.43 197
14558.57 206
14559.71 241
14560.85 227
14561.99 202
14563.13 220
14564.27 208
14565.41 227
14566.55 204
14567.69 196
14568.83 214
14569.97 203
14571.11 232
14572.25 197
14573.39 209
14574.53 205
14575.67 210
14576.81 213
14577.95 198
14579.09 187
14580.23 221
14581.37 227
14582.52 220
14583.66 247
14584.80 259
14585.94 224
14587.08 188
14588.22 198
14589.36 204
14590.50 206
14591.64 217
14592.78 257
14593.93 198
14595.07 216
14596.21 212
14597.35 195
14598.49 227
14599.63 214
14600.77 219
14601.92 204
14603.06 231
14604.20 220
14605.34 202
14606.48 224
14607.62 240
14608.77 221
14609.91 257
14611.05 198
14612.19 212
14613.33 233
14614.47 210
14615.62 208
14616.76 219
14617.90 180
14619.04 228
14620.19 235
14621.33 239
14622.47 238
14623.61 203
14624.76 188
14625.90 200
14627.04 200
14628.18 225
14629.33 248
14630.47 225
14631.61 233
14632.75 243
14633.90 245
14635.04 249
14636.18 256
14637.32 281
14638.47 239
14639.61 223
14640.75 203
14641.90 214
14643.04 206
14644.18 181
14645.33 207
14646.47 250
14647.61 218
14648.76 241
14649.90 234
14651.04 217
14652.19 198
14653.33 207
14654.47 204
14655.62 274
14656.76 213
14657.90 205
14659.05 221
14660.19 236
14661.34 218
14662.48 205
14663.62 198
14664.77 239
14665.91 228
14667.06 209
14668.20 189
14669.34 192
14670.49 184
14671.63 212
14672.78 183
14673.92 208
14675.07 186
14676.21 184
14677.35 171
14678.50 187
14679.64 200
14680.79 193
14681.93 217
14683.08 204
14684.22 208
14685.37 201
14686.51 230
14687.66 229
14688.80 204
14689.95 189
14691.09 251
14692.24 184
14693.38 225
14694.53 193
14695.67 190
14696.82 181
14697.96 176
14699.11 204
14700.25 188
14701.40 194
14702.54 200
14703.69 182
14704.84 220
14705.98 182
14707.13 172
14708.27 169
14709.42 147
14710.56 162
14711.71 171
14712.86 160
14714.00 169
14715.15 191
14716.29 181
14717.44 167
14718.59 161
14719.73 178
14720.88 202
14722.02 181
14723.17 163
14724.32 171
14725.46 191
14726.61 181
14727.76 160
14728.90 161
14730.05 179
14731.20 178
14732.34 183
14733.49 180
14734.64 174
14735.78 203
14736.93 196
14738.08 173
14739.22 184
14740.37 190
14741.52 194
14742.66 201
14743.81 178
14744.96 206
14746.11 177
14747.25 212
14748.40 188
14749.55 166
14750.69 198
14751.84 189
14752.99 183
14754.14 204
14755.28 207
14756.43 191
14757.58 211
14758.73 175
14759.87 197
14761.02 182
14762.17 182
14763.32 163
14764.47 222
14765.61 199
14766.76 194
14767.91 215
14769.06 227
14770.21 201
14771.35 228
14772.50 219
14773.65 185
14774.80 203
14775.95 218
14777.10 209
14778.24 193
14779.39 236
14780.54 195
14781.69 231
14782.84 239
14783.99 227
14785.14 219
14786.28 256
14787.43 276
14788.58 235
14789.73 240
14790.88 243
14792.03 254
14793.18 236
14794.33 293
14795.48 276
14796.62 299
14797.77 307
14798.92 275
14800.07 260
14801.22 271
14802.37 265
14803.52 235
14804.67 230
14805.82 226
14806.97 209
14808.12 207
14809.27 193
14810.42 221
14811.57 221
14812.72 188
14813.87 221
14815.02 196
14816.17 188
14817.32 194
14818.47 193
14819.62 224
14820.77 237
14821.92 219
14823.07 190
14824.22 201
14825.37 182
14826.52 168
14827.67 179
14828.82 178
14829.97 187
14831.12 187
14832.27 168
14833.42 202
14834.57 177
14835.72 153
14836.87 173
14838.02 150
14839.17 175
14840.33 196
14841.48 203
14842.63 215
14843.78 182
14844.93 177
14846.08 169
14847.23 160
14848.38 168
14849.53 196
14850.68 187
14851.84 164
14852.99 147
14854.14 165
14855.29 166
14856.44 169
14857.59 167
14858.74 141
14859.90 175
14861.05 184
14862.20 181
14863.35 170
14864.50 156
14865.65 160
14866.81 140
14867.96 129
14869.11 151
14870.26 169
14871.41 200
14872.57 188
14873.72 137
14874.87 156
14876.02 174
14877.18 170
14878.33 159
14879.48 138
14880.63 153
14881.79 194
14882.94 186
14884.09 150
14885.24 168
14886.40 165
14887.55 210
14888.70 185
14889.85 181
14891.01 191
14892.16 197
14893.31 219
14894.47 132
14895.62 151
14896.77 167
14897.92 174
14899.08 168
14900.23 175
14901.38 173
14902.54 166
14903.69 161
14904.84 183
14906.00 145
14907.15 155
14908.30 182
14909.46 189
14910.61 178
14911.76 171
14912.92 177
14914.07 172
14915.23 163
14916.38 153
14917.53 194
14918.69 165
14919.84 171
14921.00 154
14922.15 196
14923.30 207
14924.46 189
14925.61 176
14926.77 151
14927.92 154
14929.07 164
14930.23 167
14931.38 174
14932.54 189
14933.69 182
14934.85 176
14936.00 173
14937.16 146
14938.31 166
14939.46 177
14940.62 188
14941.77 186
14942.93 203
14944.08 185
14945.24 197
14946.39 178
14947.55 183
14948.70 167
14949.86 176
14951.01 155
14952.17 185
14953.32 196
14954.48 175
14955.63 188
14956.79 178
14957.95 181
14959.10 210
14960.26 182
14961.41 207
14962.57 175
14963.72 180
14964.88 175
14966.03 171
14967.19 171
14968.35 198
14969.50 176
14970.66 166
14971.81 132
14972.97 132
14974.13 176
14975.28 175
14976.44 180
14977.59 174
14978.75 169
14979.91 161
14981.06 165
14982.22 167
14983.38 165
14984.53 167
14985.69 171
14986.85 179
14988.00 194
14989.16 164
14990.32 152
14991.47 180
14992.63 170
14993.79 188
14994.94 148
14996.10 140
14997.26 163
14998.41 154
14999.57 154
15000.73 152
15001.88 151
15003.04 165
15004.20 150
15005.36 164
15006.51 163
15007.67 138
15008.83 198
15009.99 191
15011.14 129
15012.30 157
15013.46 160
15014.62 153
15015.77 146
15016.93 148
15018.09 151
15019.25 133
15020.40 158
15021.56 156
15022.72 152
15023.88 142
15025.04 161
15026.19 150
15027.35 152
15028.51 140
15029.67 135
15030.83 162
15031.98 159
15033.14 151
15034.30 133
15035.46 129
15036.62 146
15037.78 176
15038.94 159
15040.09 158
15041.25 132
15042.41 136
15043.57 158
15044.73 156
15045.89 133
15047.05 124
15048.21 146
15049.36 143
15050.52 145
15051.68 154
15052.84 127
15054.00 149
15055.16 164
15056.32 135
15057.48 142
15058.64 157
15059.80 160
15060.96 141
15062.12 131
15063.27 145
15064.43 133
15065.59 152
15066.75 141
15067.91 145
15069.07 128
15070.23 133
15071.39 145
15072.55 134
15073.71 143
15074.87 142
15076.03 165
15077.19 114
15078.35 159
15079.51 130
15080.67 110
15081.83 110
15082.99 150
15084.15 138
15085.31 121
15086.47 123
15087.63 121
15088.79 138
15089.96 143
15091.12 136
15092.28 125
15093.44 144
15094.60 133
15095.76 141
15096.92 141
15098.08 135
15099.24 145
15100.40 143
15101.56 128
15102.72 151
15103.88 137
15105.05 133
15106.21 121
15107.37 145
15108.53 131
15109.69 136
15110.85 140
15112.01 140
15113.17 133
15114.34 113
15115.50 140
15116.66 119
15117.82 140
15118.98 117
15120.14 138
15121.31 147
15122.47 150
15123.63 149
15124.79 118
15125.95 139
15127.11 120
15128.28 140
15129.44 126
15130.60 165
15131.76 129
15132.93 143
15134.09 154
15135.25 124
15136.41 122
15137.57 134
15138.74 113
15139.90 144
15141.06 118
15142.22 119
15143.39 126
15144.55 138
15145.71 130
15146.87 152
15148.04 136
15149.20 116
15150.36 93
15151.53 109
15152.69 142
15153.85 116
15155.01 127
15156.18 120
15157.34 120
15158.50 127
15159.67 135
15160.83 123
15161.99 111
15163.16 120
15164.32 139
15165.48 129
15166.65 143
15167.81 131
15168.97 150
15170.14 156
15171.30 133
15172.47 121
15173.63 119
15174.79 130
15175.96 132
15177.12 135
15178.28 126
15179.45 133
15180.61 122
15181.78 138
15182.94 134
15184.10 127
15185.27 144
15186.43 141
15187.60 143
15188.76 144
15189.93 135
15191.09 133
15192.25 125
15193.42 130
15194.58 147
15195.75 132
15196.91 144
15198.08 136
15199.24 115
15200.41 127
15201.57 170
15202.74 177
15203.90 133
15205.07 125
15206.23 147
15207.40 139
15208.56 131
15209.73 118
15210.89 138
15212.06 123
15213.22 116
15214.39 138
15215.55 118
15216.72 149
15217.88 152
15219.05 132
15220.22 137
15221.38 139
15222.55 155
15223.71 165
15224.88 142
15226.04 117
15227.21 154
15228.37 157
15229.54 140
15230.71 116
15231.87 124
15233.04 150
15234.20 138
15235.37 146
15236.54 125
15237.70 165
15238.87 136
15240.04 161
15241.20 148
15242.37 136
15243.53 144
15244.70 145
15245.87 145
15247.03 144
15248.20 155
15249.37 134
15250.53 124
15251.70 153
15252.87 144
15254.03 123
15255.20 136
15256.37 140
15257.54 168
15258.70 136
15259.87 143
15261.04 120
15262.20 144
15263.37 145
15264.54 128
15265.71 140
15266.87 131
15268.04 116
15269.21 142
15270.37 149
15271.54 140
15272.71 146
15273.88 116
15275.05 150
15276.21 132
15277.38 119
15278.55 139
15279.72 132
15280.88 126
15282.05 143
15283.22 128
15284.39 133
15285.56 133
15286.72 112
15287.89 117
15289.06 111
15290.23 123
15291.40 132
15292.56 104
15293.73 141
15294.90 128
15296.07 139
15297.24 145
15298.41 115
15299.58 115
15300.74 143
15301.91 166
15303.08 121
15304.25 126
15305.42 151
15306.59 126
15307.76 146
15308.93 130
15310.09 121
15311.26 142
15312.43 136
15313.60 130
15314.77 110
15315.94 133
15317.11 140
15318.28 136
15319.45 115
15320.62 111
15321.79 112
15322.96 128
15324.13 139
15325.30 121
15326.46 120
15327.63 125
15328.80 141
15329.97 132
15331.14 138
15332.31 141
15333.48 131
15334.65 124
15335.82 118
15336.99 126
15338.16 150
15339.33 118
15340.50 123
15341.67 111
15342.84 135
15344.01 141
15345.18 150
15346.35 138
15347.53 134
15348.70 123
15349.87 147
15351.04 167
15352.21 124
15353.38 118
15354.55 132
15355.72 120
15356.89 136
15358.06 145
15359.23 103
15360.40 134
15361.57 131
15362.74 146
15363.92 116
15365.09 138
15366.26 133
15367.43 119
15368.60 126
15369.77 126
15370.94 120
15372.11 116
15373.29 126
15374.46 133
15375.63 122
15376.80 122
15377.97 120
15379.14 107
15380.31 102
15381.49 132
15382.66 125
15383.83 114
15385.00 120
15386.17 112
15387.35 122
15388.52 135
15389.69 125
15390.86 129
15392.03 137
15393.21 133
15394.38 130
15395.55 123
15396.72 120
15397.89 125
15399.07 127
15400.24 152
15401.41 139
15402.58 141
15403.76 122
15404.93 120
15406.10 110
15407.28 107
15408.45 103
15409.62 125
15410.79 140
15411.97 125
15413.14 122
15414.31 98
15415.49 117
15416.66 130
15417.83 132
15419.00 129
15420.18 113
15421.35 105
15422.52 134
15423.70 126
15424.87 132
15426.04 146
15427.22 136
15428.39 139
15429.56 110
15430.74 126
15431.91 118
15433.09 123
15434.26 112
15435.43 119
15436.61 135
15437.78 154
15438.95 155
15440.13 135
15441.30 101
15442.48 114
15443.65 113
15444.82 118
15446.00 119
15447.17 148
15448.35 123
15449.52 113
15450.70 120
15451.87 127
15453.04 110
15454.22 98
15455.39 130
15456.57 156
15457.74 107
15458.92 135
15460.09 110
15461.27 135
15462.44 106
15463.62 132
15464.79 119
15465.97 114
15467.14 119
15468.32 107
15469.49 143
15470.67 130
15471.84 116
15473.02 119
15474.19 127
15475.37 116
15476.54 149
15477.72 129
15478.89 127
15480.07 113
15481.24 144
15482.42 134
15483.60 135
15484.77 105
15485.95 124
15487.12 127
15488.30 124
15489.47 131
15490.65 142
15491.83 132
15493.00 120
15494.18 116
15495.35 112
15496.53 132
15497.71 142
15498.88 144
15500.06 129
15501.24 105
15502.41 119
15503.59 135
15504.76 116
15505.94 124
15507.12 130
15508.29 114
15509.47 131
15510.65 131
15511.82 106
15513.00 107
15514.18 120
15515.35 115
15516.53 112
15517.71 91
15518.88 118
15520.06 108
15521.24 136
15522.42 127
15523.59 135
15524.77 137
15525.95 125
15527.12 109
15528.30 129
15529.48 117
15530.66 119
15531.83 128
15533.01 117
15534.19 112
15535.37 143
15536.54 130
15537.72 114
15538.90 117
15540.08 122
15541.25 124
15542.43 116
15543.61 147
15544.79 151
15545.97 122
15547.14 138
15548.32 125
15549.50 143
15550.68 131
15551.86 147
15553.04 130
15554.21 137
15555.39 106
15556.57 138
15557.75 125
15558.93 118
15560.11 122
15561.28 121
15562.46 119
15563.64 131
15564.82 127
15566.00 110
15567.18 128
15568.36 143
15569.54 122
15570.71 133
15571.89 125
15573.07 147
15574.25 133
15575.43 128
15576.61 124
15577.79 148
15578.97 148
15580.15 130
15581.33 128
15582.51 126
15583.69 131
15584.86 114
15586.04 119
15587.22 128
15588.40 149
15589.58 133
15590.76 138
15591.94 146
15593.12 124
15594.30 142
15595.48 127
15596.66 103
15597.84 139
15599.02 131
15600.20 130
15601.38 121
15602.56 121
15603.74 137
15604.92 114
15606.10 119
15607.28 144
15608.46 138
15609.64 120
15610.82 145
15612.00 129
15613.18 119
15614.37 146
15615.55 129
15616.73 140
15617.91 153
15619.09 165
15620.27 136
15621.45 169
15622.63 128
15623.81 121
15624.99 131
15626.17 136
15627.35 146
15628.54 148
15629.72 168
15630.90 156
15632.08 152
15633.26 179
15634.44 143
15635.62 130
15636.80 135
15637.99 143
15639.17 161
15640.35 160
15641.53 127
15642.71 157
15643.89 165
15645.08 137
15646.26 154
15647.44 151
15648.62 143
15649.80 174
15650.98 173
15652.17 149
15653.35 120
15654.53 168
15655.71 164
15656.90 158
15658.08 159
15659.26 142
15660.44 174
15661.62 160
15662.81 151
15663.99 145
15665.17 158
15666.35 174
15667.54 149
15668.72 155
15669.90 168
15671.08 193
15672.27 159
15673.45 163
15674.63 159
15675.82 160
15677.00 155
15678.18 170
15679.37 188
15680.55 194
15681.73 162
15682.91 197
15684.10 167
15685.28 163
15686.46 168
15687.65 156
15688.83 184
15690.01 162
15691.20 193
15692.38 206
15693.57 186
15694.75 172
15695.93 181
15697.12 182
15698.30 174
15699.48 195
15700.67 224
15701.85 208
15703.04 191
15704.22 180
15705.40 193
15706.59 191
15707.77 209
15708.96 176
15710.14 181
15711.32 217
15712.51 221
15713.69 191
15714.88 213
15716.06 222
15717.25 190
15718.43 208
15719.61 237
15720.80 256
15721.98 248
15723.17 260
15724.35 229
15725.54 244
15726.72 264
15727.91 229
15729.09 204
15730.28 213
15731.46 208
15732.65 227
15733.83 195
15735.02 181
15736.20 211
15737.39 195
15738.57 209
15739.76 221
15740.94 191
15742.13 209
15743.32 216
15744.50 216
15745.69 214
15746.87 199
15748.06 227
15749.24 199
15750.43 184
15751.61 185
15752.80 205
15753.99 217
15755.17 229
15756.36 204
15757.54 210
15758.73 206
15759.92 234
15761.10 196
15762.29 216
15763.47 214
15764.66 206
15765.85 211
15767.03 187
15768.22 189
15769.41 167
15770.59 188
15771.78 194
15772.97 162
15774.15 174
15775.34 181
15776.53 185
15777.71 180
15778.90 159
15780.09 175
15781.27 176
15782.46 197
15783.65 174
15784.83 171
15786.02 172
15787.21 157
15788.40 178
15789.58 201
15790.77 170
15791.96 175
15793.14 160
15794.33 166
15795.52 205
15796.71 159
15797.89 169
15799.08 135
15800.27 156
15801.46 169
15802.64 170
15803.83 174
15805.02 165
15806.21 173
15807.40 151
15808.58 158
15809.77 153
15810.96 155
15812.15 146
15813.34 159
15814.52 153
15815.71 150
15816.90 167
15818.09 169
15819.28 158
15820.47 157
15821.65 157
15822.84 166
15824.03 153
15825.22 166
15826.41 132
15827.60 167
15828.79 194
15829.97 147
15831.16 161
15832.35 142
15833.54 180
15834.73 153
15835.92 138
15837.11 167
15838.30 146
15839.49 154
15840.67 133
15841.86 153
15843.05 151
15844.24 140
15845.43 146
15846.62 151
15847.81 144
15849.00 134
15850.19 156
15851.38 127
15852.57 122
15853.76 136
15854.95 163
15856.14 149
15857.33 120
15858.52 147
15859.71 152
15860.90 182
15862.09 154
15863.28 154
15864.47 152
15865.66 107
15866.85 128
15868.04 154
15869.23 146
15870.42 142
15871.61 142
15872.80 157
15873.99 134
15875.18 144
15876.37 146
15877.56 148
15878.75 127
15879.94 127
15881.13 131
15882.32 134
15883.51 135
15884.70 148
15885.89 148
15887.08 139
15888.28 146
15889.47 159
15890.66 129
15891.85 95
15893.04 142
15894.23 134
15895.42 122
15896.61 129
15897.80 117
15899.00 160
15900.19 138
15901.38 140
15902.57 152
15903.76 143
15904.95 154
15906.14 158
15907.34 156
15908.53 167
15909.72 154
15910.91 135
15912.10 151
15913.30 121
15914.49 118
15915.68 152
15916.87 128
15918.06 149
15919.26 151
15920.45 163
15921.64 146
15922.83 143
15924.02 147
15925.22 152
15926.41 143
15927.60 149
15928.79 137
15929.99 146
15931.18 149
15932.37 129
15933.56 147
15934.76 163
15935.95 165
15937.14 137
15938.33 123
15939.53 152
15940.72 133
15941.91 138
15943.11 132
15944.30 159
15945.49 147
15946.69 120
15947.88 138
15949.07 140
15950.26 111
15951.46 116
15952.65 126
15953.84 123
15955.04 113
15956.23 141
15957.43 159
15958.62 141
15959.81 125
15961.01 111
15962.20 98
15963.39 119
15964.59 112
15965.78 127
15966.97 118
15968.17 132
15969.36 141
15970.56 115
15971.75 127
15972.94 115
15974.14 113
15975.33 106
15976.53 129
15977.72 122
15978.92 108
15980.11 129
15981.30 116
15982.50 106
15983.69 98
15984.89 107
15986.08 130
15987.28 120
15988.47 120
15989.67 98
15990.86 128
15992.06 134
15993.25 140
15994.45 117
15995.64 128
15996.84 127
15998.03 139
15999.23 128
16000.42 101
16001.62 140
16002.81 140
16004.01 121
16005.20 133
16006.40 134
16007.59 129
16008.79 108
16009.98 132
16011.18 124
16012.38 109
16013.57 112
16014.77 98
16015.96 111
16017.16 100
16018.35 109
16019.55 127
16020.75 118
16021.94 94
16023.14 114
16024.33 106
16025.53 116
16026.73 116
16027.92 103
16029.12 115
16030.31 103
16031.51 121
16032.71 109
16033.90 136
16035.10 138
16036.30 130
16037.49 121
16038.69 115
16039.89 129
16041.08 134
16042.28 129
16043.48 125
16044.67 111
16045.87 135
16047.07 133
16048.26 135
16049.46 110
16050.66 127
16051.85 129
16053.05 141
16054.25 136
16055.45 125
16056.64 119
16057.84 102
16059.04 105
16060.23 144
16061.43 124
16062.63 127
16063.83 120
16065.02 113
16066.22 124
16067.42 114
16068.62 127
16069.82 123
16071.01 121
16072.21 126
16073.41 126
16074.61 125
16075.80 129
16077.00 120
16078.20 101
16079.40 98
16080.60 119
16081.79 101
16082.99 125
16084.19 134
16085.39 106
16086.59 108
16087.79 116
16088.98 145
16090.18 101
16091.38 121
16092.58 113
16093.78 122
16094.98 152
16096.18 107
16097.37 121
16098.57 136
16099.77 130
16100.97 111
16102.17 114
16103.37 120
16104.57 90
16105.77 128
16106.97 124
16108.17 106
16109.36 117
16110.56 132
16111.76 124
16112.96 116
16114.16 127
16115.36 114
16116.56 94
16117.76 108
16118.96 124
16120.16 118
16121.36 113
16122.56 90
16123.76 114
16124.96 121
16126.16 98
16127.36 112
16128.56 112
16129.76 118
16130.96 124
16132.16 130
16133.36 110
16134.56 127
16135.76 91
16136.96 106
16138.16 138
16139.36 131
16140.56 109
16141.76 126
16142.96 132
16144.16 119
16145.36 122
16146.56 125
16147.76 108
16148.96 118
16150.16 119
16151.36 124
16152.57 119
16153.77 109
16154.97 106
16156.17 112
16157.37 123
16158.57 91
16159.77 126
16160.97 151
16162.17 125
16163.37 115
16164.58 110
16165.78 118
16166.98 117
16168.18 130
16169.38 126
16170.58 108
16171.78 124
16172.99 131
16174.19 122
16175.39 116
16176.59 119
16177.79 124
16178.99 133
16180.20 117
16181.40 118
16182.60 103
16183.80 109
16185.00 134
16186.21 131
16187.41 97
16188.61 103
16189.81 121
16191.02 110
16192.22 91
16193.42 129
16194.62 107
16195.82 113
16197.03 137
16198.23 119
16199.43 126
16200.63 116
16201.84 113
16203.04 113
16204.24 111
16205.45 110
16206.65 112
16207.85 105
16209.05 104
16210.26 89
16211.46 134
16212.66 138
16213.87 125
16215.07 135
16216.27 106
16217.48 117
16218.68 124
16219.88 122
16221.09 125
16222.29 121
16223.49 114
16224.70 139
16225.90 130
16227.10 141
16228.31 123
16229.51 130
16230.71 133
16231.92 139
16233.12 146
16234.33 133
16235.53 121
16236.73 125
16237.94 114
16239.14 122
16240.35 140
16241.55 130
16242.75 120
16243.96 122
16245.16 110
16246.37 139
16247.57 111
16248.78 109
16249.98 143
16251.18 146
16252.39 123
16253.59 135
16254.80 131
16256.00 126
16257.21 111
16258.41 126
16259.62 128
16260.82 112
16262.03 149
16263.23 144
16264.44 95
16265.64 116
16266.85 127
16268.05 147
16269.26 151
16270.46 138
16271.67 162
16272.87 139
16274.08 136
16275.28 110
16276.49 145
16277.69 144
16278.90 147
16280.11 135
16281.31 149
16282.52 134
16283.72 138
16284.93 143
16286.13 106
16287.34 155
16288.55 160
16289.75 161
16290.96 158
16292.16 163
16293.37 164
16294.58 154
16295.78 153
16296.99 131
16298.19 122
16299.40 132
16300.61 136
16301.81 133
16303.02 133
16304.23 133
16305.43 157
16306.64 152
16307.85 149
16309.05 154
16310.26 144
16311.47 162
16312.67 143
16313.88 154
16315.09 154
16316.29 172
16317.50 156
16318.71 148
16319.91 138
16321.12 137
16322.33 174
16323.54 167
16324.74 141
16325.95 153
16327.16 159
16328.36 146
16329.57 129
16330.78 144
16331.99 123
16333.19 142
16334.40 155
16335.61 142
16336.82 141
16338.02 119
16339.23 136
16340.44 128
16341.65 126
16342.86 121
16344.06 115
16345.27 120
16346.48 136
16347.69 135
16348.90 129
16350.10 138
16351.31 115
16352.52 123
16353.73 122
16354.94 108
16356.15 124
16357.35 119
16358.56 118
16359.77 120
16360.98 121
16362.19 167
16363.40 135
16364.61 121
16365.81 122
16367.02 129
16368.23 103
16369.44 126
16370.65 116
16371.86 113
16373.07 107
16374.28 132
16375.49 116
16376.69 106
16377.90 116
16379.11 115
16380.32 108
16381.53 133
16382.74 128
16383.95 114
16385.16 117
16386.37 110
16387.58 91
16388.79 98
16390.00 113
16391.21 97
16392.42 134
16393.63 137
16394.84 117
16396.05 102
16397.26 105
16398.47 133
16399.68 116
16400.89 133
16402.10 111
16403.31 123
16404.52 115
16405.73 102
16406.94 113
16408.15 102
16409.36 108
16410.57 111
16411.78 113
16412.99 112
16414.20 120
16415.41 126
16416.62 130
16417.83 108
16419.04 114
16420.25 132
16421.46 120
16422.68 114
16423.89 105
16425.10 112
16426.31 107
16427.52 100
16428.73 135
16429.94 138
16431.15 120
16432.36 117
16433.57 97
16434.79 97
16436.00 124
16437.21 114
16438.42 110
16439.63 117
16440.84 115
16442.05 106
16443.27 91
16444.48 96
16445.69 112
16446.90 98
16448.11 112
16449.33 102
16450.54 107
16451.75 109
16452.96 98
16454.17 125
16455.39 139
16456.60 115
16457.81 94
16459.02 108
16460.23 102
16461.45 99
16462.66 103
16463.87 108
16465.08 98
16466.30 91
16467.51 90
16468.72 125
16469.93 103
16471.15 98
16472.36 128
16473.57 103
16474.78 93
16476.00 108
16477.21 82
16478.42 104
16479.64 126
16480.85 114
16482.06 114
16483.27 108
16484.49 117
16485.70 147
16486.91 132
16488.13 97
16489.34 99
16490.55 124
16491.77 113
16492.98 119
16494.19 119
16495.41 114
16496.62 117
16497.84 117
16499.05 112
16500.26 106
16501.48 103
16502.69 116
16503.90 109
16505.12 108
16506.33 102
16507.55 96
16508.76 96
16509.97 92
16511.19 83
16512.40 106
16513.62 115
16514.83 108
16516.04 105
16517.26 99
16518.47 128
16519.69 109
16520.90 110
16522.12 99
16523.33 127
16524.55 106
16525.76 102
16526.98 103
16528.19 117
16529.40 110
16530.62 126
16531.83 96
16533.05 92
16534.26 92
16535.48 103
16536.69 127
16537.91 119
16539.12 94
16540.34 91
16541.56 150
16542.77 89
16543.99 105
16545.20 86
16546.42 107
16547.63 108
16548.85 108
16550.06 115
16551.28 88
16552.49 107
16553.71 100
16554.93 95
16556.14 98
16557.36 116
16558.57 114
16559.79 126
16561.00 87
16562.22 108
16563.44 110
16564.65 111
16565.87 88
16567.09 112
16568.30 131
16569.52 138
16570.73 106
16571.95 106
16573.17 120
16574.38 95
16575.60 96
16576.82 96
16578.03 117
16579.25 111
16580.47 114
16581.68 88
16582.90 111
16584.12 112
16585.33 123
16586.55 119
16587.77 89
16588.98 112
16590.20 122
16591.42 113
16592.64 106
16593.85 88
16595.07 95
16596.29 90
16597.50 99
16598.72 100
16599.94 107
16601.16 123
16602.37 131
16603.59 129
16604.81 99
16606.03 101
16607.24 98
16608.46 111
16609.68 109
16610.90 116
16612.12 114
16613.33 104
16614.55 91
16615.77 100
16616.99 99
16618.20 123
16619.42 106
16620.64 116
16621.86 109
16623.08 127
16624.30 127
16625.51 103
16626.73 107
16627.95 113
16629.17 102
16630.39 116
16631.61 109
16632.83 118
16634.04 97
16635.26 93
16636.48 93
16637.70 106
16638.92 113
16640.14 111
16641.36 114
16642.58 109
16643.79 107
16645.01 110
16646.23 106
16647.45 109
16648.67 108
16649.89 113
16651.11 95
16652.33 93
16653.55 121
16654.77 107
16655.99 135
16657.21 109
16658.43 95
16659.65 99
16660.86 99
16662.08 124
16663.30 102
16664.52 108
16665.74 90
16666.96 95
16668.18 98
16669.40 119
16670.62 104
16671.84 117
16673.06 101
16674.28 113
16675.50 114
16676.72 85
16677.94 94
16679.16 107
16680.38 97
16681.61 118
16682.83 116
16684.05 100
16685.27 119
16686.49 96
16687.71 79
16688.93 96
16690.15 120
16691.37 88
16692.59 111
16693.81 104
16695.03 101
16696.25 103
16697.47 124
16698.70 104
16699.92 104
16701.14 82
16702.36 104
16703.58 115
16704.80 101
16706.02 104
16707.24 96
16708.47 105
16709.69 82
16710.91 111
16712.13 120
16713.35 90
16714.57 104
16715.79 105
16717.02 102
16718.24 100
16719.46 119
16720.68 90
16721.90 129
16723.12 116
16724.35 109
16725.57 89
16726.79 95
16728.01 99
16729.24 119
16730.46 127
16731.68 119
16732.90 122
16734.12 109
16735.35 121
16736.57 90
16737.79 71
16739.01 99
16740.24 104
16741.46 108
16742.68 95
16743.90 109
16745.13 137
16746.35 97
16747.57 107
16748.80 97
16750.02 106
16751.24 126
16752.46 107
16753.69 90
16754.91 83
16756.13 122
16757.36 110
16758.58 103
16759.80 95
16761.03 101
16762.25 116
16763.47 111
16764.70 114
16765.92 98
16767.14 99
16768.37 110
16769.59 123
16770.81 124
16772.04 112
16773.26 113
16774.49 117
16775.71 121
16776.93 121
16778.16 102
16779.38 116
16780.61 125
16781.83 100
16783.05 105
16784.28 105
16785.50 80
16786.73 99
16787.95 122
16789.17 114
16790.40 101
16791.62 104
16792.85 97
16794.07 91
16795.30 113
16796.52 106
16797.75 113
16798.97 116
16800.20 115
16801.42 107
16802.64 101
16803.87 111
16805.09 111
16806.32 92
16807.54 96
16808.77 96
16809.99 104
16811.22 127
16812.45 94
16813.67 108
16814.90 103
16816.12 105
16817.35 114
16818.57 123
16819.80 103
16821.02 92
16822.25 113
16823.47 114
16824.70 100
16825.92 127
16827.15 90
16828.38 97
16829.60 100
16830.83 111
16832.05 109
16833.28 111
16834.51 116
16835.73 121
16836.96 105
16838.18 98
16839.41 116
16840.64 86
16841.86 104
16843.09 105
16844.32 109
16845.54 100
16846.77 101
16847.99 106
16849.22 110
16850.45 111
16851.67 115
16852.90 93
16854.13 110
16855.35 115
16856.58 148
16857.81 108
16859.03 94
16860.26 87
16861.49 107
16862.72 114
16863.94 119
16865.17 125
16866.40 115
16867.62 117
16868.85 93
16870.08 101
16871.31 101
16872.53 132
16873.76 111
16874.99 122
16876.22 125
16877.44 123
16878.67 138
16879.90 114
16881.13 97
16882.35 122
16883.58 138
16884.81 139
16886.04 133
16887.27 131
16888.49 123
16889.72 133
16890.95 119
16892.18 129
16893.41 118
16894.63 108
16895.86 131
16897.09 145
16898.32 139
16899.55 156
16900.78 110
16902.00 142
16903.23 102
16904.46 100
16905.69 107
16906.92 116
16908.15 136
16909.38 114
16910.60 113
16911.83 124
16913.06 106
16914.29 104
16915.52 103
16916.75 120
16917.98 109
16919.21 105
16920.44 102
16921.67 102
16922.89 112
16924.12 109
16925.35 125
16926.58 123
16927.81 105
16929.04 121
16930.27 109
16931.50 93
16932.73 108
16933.96 105
16935.19 115
16936.42 99
16937.65 99
16938.88 107
16940.11 107
16941.34 93
16942.57 98
16943.80 101
16945.03 102
16946.26 69
16947.49 106
16948.72 91
16949.95 101
16951.18 112
16952.41 124
16953.64 102
16954.87 101
16956.10 100
16957.33 121
16958.56 89
16959.79 107
16961.02 122
16962.25 124
16963.48 100
16964.71 119
16965.94 89
16967.18 84
16968.41 101
16969.64 115
16970.87 132
16972.10 112
16973.33 115
16974.56 114
16975.79 109
16977.02 109
16978.25 106
16979.49 93
16980.72 127
16981.95 141
16983.18 88
16984.41 93
16985.64 85
16986.87 107
16988.11 109
16989.34 112
16990.57 90
16991.80 101
16993.03 105
16994.26 98
16995.50 95
16996.73 94
16997.96 119
16999.19 103
17000.42 137
17001.66 114
17002.89 94
17004.12 88
17005.35 111
17006.59 99
17007.82 98
17009.05 99
17010.28 97
17011.51 108
17012.75 92
17013.98 96
17015.21 115
17016.44 99
17017.68 107
17018.91 114
17020.14 79
17021.38 95
17022.61 100
17023.84 109
17025.07 86
17026.31 100
17027.54 85
17028.77 74
17030.01 85
17031.24 98
17032.47 97
17033.71 95
17034.94 98
17036.17 94
17037.41 106
17038.64 97
17039.87 95
17041.11 109
17042.34 120
17043.57 133
17044.81 103
17046.04 97
17047.27 98
17048.51 100
17049.74 89
17050.98 71
17052.21 93
17053.44 99
17054.68 96
17055.91 101
17057.15 98
17058.38 76
17059.61 96
17060.85 97
17062.08 86
17063.32 81
17064.55 90
17065.79 111
17067.02 91
17068.26 90
17069.49 83
17070.72 85
17071.96 116
17073.19 106
17074.43 106
17075.66 117
17076.90 102
17078.13 99
17079.37 109
17080.60 81
17081.84 83
17083.07 72
17084.31 114
17085.54 106
17086.78 94
17088.01 90
17089.25 98
17090.48 90
17091.72 102
17092.95 78
17094.19 96
17095.43 106
17096.66 80
17097.90 98
17099.13 92
17100.37 85
17101.60 87
17102.84 116
17104.07 91
17105.31 82
17106.55 82
17107.78 99
17109.02 86
17110.25 72
17111.49 96
17112.73 85
17113.96 98
17115.20 89
17116.44 90
17117.67 102
17118.91 101
17120.14 94
17121.38 101
17122.62 86
17123.85 105
17125.09 89
17126.33 90
17127.56 94
17128.80 104
17130.04 116
17131.27 87
17132.51 75
17133.75 103
17134.98 107
17136.22 102
17137.46 104
17138.70 96
17139.93 92
17141.17 82
17142.41 95
17143.64 79
17144.88 77
17146.12 89
17147.36 99
17148.59 100
17149.83 94
17151.07 92
17152.31 96
17153.54 85
17154.78 79
17156.02 91
17157.26 76
17158.49 95
17159.73 96
17160.97 101
17162.21 100
17163.45 88
17164.68 88
17165.92 88
17167.16 87
17168.40 110
17169.64 73
17170.87 77
17172.11 105
17173.35 89
17174.59 85
17175.83 95
17177.07 94
17178.30 83
17179.54 95
17180.78 83
17182.02 99
17183.26 100
17184.50 97
17185.74 94
17186.98 87
17188.21 81
17189.45 87
17190.69 76
17191.93 82
17193.17 93
17194.41 83
17195.65 102
17196.89 99
17198.13 119
17199.37 104
17200.60 94
17201.84 87
17203.08 86
17204.32 84
17205.56 81
17206.80 82
17208.04 102
17209.28 72
17210.52 80
17211.76 89
17213.00 79
17214.24 85
17215.48 69
17216.72 61
17217.96 78
17219.20 110
17220.44 104
17221.68 76
17222.92 81
17224.16 72
17225.40 93
17226.64 71
17227.88 79
17229.12 85
17230.36 82
17231.60 99
17232.84 71
17234.08 61
17235.32 81
17236.56 72
17237.80 98
17239.04 94
17240.29 105
17241.53 94
17242.77 90
17244.01 92
17245.25 97
17246.49 75
17247.73 75
17248.97 78
17250.21 86
17251.45 84
17252.70 76
17253.94 93
17255.18 95
17256.42 81
17257.66 93
17258.90 103
17260.14 83
17261.38 90
17262.63 99
17263.87 85
17265.11 88
17266.35 80
17267.59 86
17268.83 96
17270.08 68
17271.32 73
17272.56 80
17273.80 86
17275.04 94
17276.29 85
17277.53 108
17278.77 105
17280.01 95
17281.25 97
17282.50 106
17283.74 91
17284.98 98
17286.22 102
17287.47 75
17288.71 97
17289.95 84
17291.19 101
17292.44 77
17293.68 95
17294.92 82
17296.16 106
17297.41 110
17298.65 63
17299.89 86
17301.14 90
17302.38 88
17303.62 102
17304.86 81
17306.11 84
17307.35 87
17308.59 88
17309.84 77
17311.08 87
17312.32 79
17313.57 86
17314.81 96
17316.05 80
17317.30 78
17318.54 96
17319.78 103
17321.03 90
17322.27 76
17323.52 85
17324.76 98
17326.00 97
17327.25 76
17328.49 88
17329.74 106
17330.98 83
17332.22 93
17333.47 97
17334.71 88
17335.96 84
17337.20 80
17338.44 94
17339.69 92
17340.93 92
17342.18 89
17343.42 80
17344.67 105
17345.91 82
17347.16 79
17348.40 80
17349.64 88
17350.89 87
17352.13 83
17353.38 89
17354.62 80
17355.87 60
17357.11 79
17358.36 92
17359.60 84
17360.85 93
17362.09 89
17363.34 100
17364.58 87
17365.83 72
17367.07 58
17368.32 53
17369.57 85
17370.81 73
17372.06 75
17373.30 66
17374.55 81
17375.79 69
17377.04 72
17378.28 74
17379.53 71
17380.78 96
17382.02 85
17383.27 83
17384.51 93
17385.76 75
17387.01 91
17388.25 113
17389.50 89
17390.74 88
17391.99 70
17393.24 82
17394.48 82
17395.73 68
17396.97 94
17398.22 88
17399.47 112
17400.71 78
17401.96 90
17403.21 75
17404.45 85
17405.70 62
17406.95 91
17408.19 96
17409.44 110
17410.69 89
17411.93 92
17413.18 83
17414.43 82
17415.68 106
17416.92 90
17418.17 104
17419.42 85
17420.66 82
17421.91 88
17423.16 94
17424.41 95
17425.65 74
17426.90 102
17428.15 90
17429.40 77
17430.64 79
17431.89 84
17433.14 74
17434.39 78
17435.63 75
17436.88 108
17438.13 106
17439.38 99
17440.63 88
17441.87 93
17443.12 75
17444.37 71
17445.62 75
17446.87 82
17448.11 93
17449.36 60
17450.61 86
17451.86 82
17453.11 85
17454.36 98
17455.60 108
17456.85 71
17458.10 90
17459.35 85
17460.60 89
17461.85 85
17463.10 105
17464.35 76
17465.59 92
17466.84 64
17468.09 76
17469.34 89
17470.59 87
17471.84 91
17473.09 78
17474.34 74
17475.59 84
17476.84 88
17478.08 114
17479.33 103
17480.58 84
17481.83 76
17483.08 69
17484.33 105
17485.58 75
17486.83 84
17488.08 83
17489.33 79
17490.58 84
17491.83 87
17493.08 94
17494.33 79
17495.58 67
17496.83 81
17498.08 66
17499.33 82
17500.58 104
17501.83 89
17503.08 86
17504.33 83
17505.58 98
17506.83 76
17508.08 74
17509.33 89
17510.58 95
17511.83 89
17513.08 70
17514.33 90
17515.58 95
17516.83 82
17518.09 77
17519.34 83
17520.59 105
17521.84 96
17523.09 105
17524.34 98
17525.59 90
17526.84 90
17528.09 111
17529.34 90
17530.59 119
17531.85 71
17533.10 91
17534.35 86
17535.60 85
17536.85 74
17538.10 87
17539.35 86
17540.61 68
17541.86 85
17543.11 102
17544.36 94
17545.61 89
17546.86 84
17548.12 82
17549.37 84
17550.62 93
17551.87 104
17553.12 108
17554.38 87
17555.63 81
17556.88 105
17558.13 88
17559.38 73
17560.64 74
17561.89 79
17563.14 110
17564.39 86
17565.65 90
17566.90 82
17568.15 95
17569.40 73
17570.66 89
17571.91 92
17573.16 82
17574.41 92
17575.67 92
17576.92 77
17578.17 86
17579.42 88
17580.68 62
17581.93 79
17583.18 80
17584.44 81
17585.69 87
17586.94 76
17588.20 89
17589.45 79
17590.70 92
17591.96 79
17593.21 82
17594.46 77
17595.72 102
17596.97 93
17598.22 83
17599.48 96
17600.73 103
17601.98 81
17603.24 88
17604.49 88
17605.75 97
17607.00 84
17608.25 94
17609.51 93
17610.76 97
17612.02 96
17613.27 92
17614.52 95
17615.78 100
17617.03 68
17618.29 82
17619.54 106
17620.80 84
17622.05 85
17623.30 73
17624.56 88
17625.81 96
17627.07 92
17628.32 74
17629.58 74
17630.83 72
17632.09 73
17633.34 86
17634.60 81
17635.85 79
17637.11 95
17638.36 95
17639.62 87
17640.87 81
17642.13 79
17643.38 73
17644.64 94
17645.89 77
17647.15 75
17648.40 90
17649.66 81
17650.91 87
17652.17 79
17653.43 82
17654.68 84
17655.94 78
17657.19 100
17658.45 112
17659.70 84
17660.96 87
17662.22 87
17663.47 73
17664.73 101
17665.98 70
17667.24 85
17668.50 100
17669.75 102
17671.01 102
17672.26 80
17673.52 82
17674.78 76
17676.03 86
17677.29 77
17678.55 95
17679.80 74
17681.06 58
17682.32 80
17683.57 69
17684.83 81
17686.09 67
17687.34 69
17688.60 80
17689.86 80
17691.11 69
17692.37 68
17693.63 83
17694.88 83
17696.14 64
17697.40 99
17698.66 87
17699.91 97
17701.17 104
17702.43 88
17703.68 75
17704.94 76
17706.20 76
17707.46 81
17708.71 81
17709.97 66
17711.23 70
17712.49 81
17713.74 97
17715.00 78
17716.26 80
17717.52 75
17718.78 84
17720.03 66
17721.29 79
17722.55 100
17723.81 82
17725.07 91
17726.32 76
17727.58 86
17728.84 75
17730.10 88
17731.36 78
17732.62 69
17733.87 67
17735.13 65
17736.39 79
17737.65 94
17738.91 83
17740.17 67
17741.43 94
17742.68 90
17743.94 77
17745.20 68
17746.46 68
17747.72 88
17748.98 82
17750.24 69
17751.50 104
17752.76 75
17754.01 74
17755.27 84
17756.53 86
17757.79 89
17759.05 67
17760.31 77
17761.57 93
17762.83 67
17764.09 78
17765.35 82
17766.61 85
17767.87 95
17769.13 76
17770.39 72
17771.65 70
17772.91 96
17774.17 83
17775.43 82
17776.69 117
17777.95 91
17779.21 75
17780.47 74
17781.73 89
17782.99 78
17784.25 93
17785.51 91
17786.77 73
17788.03 76
17789.29 82
17790.55 55
17791.81 83
17793.07 87
17794.33 75
17795.59 88
17796.85 94
17798.11 88
17799.37 91
17800.63 86
17801.90 88
17803.16 83
17804.42 98
17805.68 81
17806.94 77
17808.20 75
17809.46 83
17810.72 79
17811.98 85
17813.24 76
17814.51 74
17815.77 92
17817.03 57
17818.29 85
17819.55 94
17820.81 87
17822.07 78
17823.34 68
17824.60 82
17825.86 76
17827.12 88
17828.38 97
17829.65 79
17830.91 85
17832.17 65
17833.43 87
17834.69 69
17835.95 101
17837.22 80
17838.48 94
17839.74 98
17841.00 93
17842.27 90
17843.53 65
17844.79 66
17846.05 98
17847.32 76
17848.58 78
17849.84 78
17851.10 87
17852.37 84
17853.63 79
17854.89 85
17856.15 98
17857.42 78
17858.68 79
17859.94 86
17861.21 81
17862.47 91
17863.73 103
17864.99 73
17866.26 79
17867.52 110
17868.78 83
17870.05 70
17871.31 61
17872.57 88
17873.84 81
17875.10 79
17876.36 84
17877.63 85
17878.89 103
17880.15 93
17881.42 101
17882.68 72
17883.95 91
17885.21 99
17886.47 116
17887.74 117
17889.00 58
17890.27 69
17891.53 80
17892.79 98
17894.06 89
17895.32 88
17896.59 79
17897.85 96
17899.11 90
17900.38 84
17901.64 89
17902.91 90
17904.17 88
17905.44 104
17906.70 89
17907.97 69
17909.23 81
17910.50 83
17911.76 81
17913.02 86
17914.29 82
17915.55 75
17916.82 82
17918.08 69
17919.35 63
17920.61 80
17921.88 101
17923.14 86
17924.41 70
17925.67 83
17926.94 85
17928.21 89
17929.47 89
17930.74 73
17932.00 83
17933.27 83
17934.53 67
17935.80 74
17937.06 78
17938.33 103
17939.60 71
17940.86 76
17942.13 86
17943.39 72
17944.66 78
17945.92 60
17947.19 94
17948.46 76
17949.72 89
17950.99 86
17952.26 77
17953.52 69
17954.79 77
17956.05 79
17957.32 85
17958.59 81
17959.85 83
17961.12 79
17962.39 74
17963.65 89
17964.92 67
17966.19 72
17967.45 69
17968.72 61
17969.99 65
17971.25 93
17972.52 80
17973.79 92
17975.05 68
17976.32 85
17977.59 91
17978.85 64
17980.12 72
17981.39 73
17982.66 83
17983.92 68
17985.19 85
17986.46 94
17987.73 71
17988.99 85
17990.26 72
17991.53 73
17992.80 63
17994.06 87
17995.33 75
17996.60 62
17997.87 76
17999.13 76
18000.40 76
18001.67 83
18002.94 72
18004.21 85
18005.47 64
18006.74 79
18008.01 71
18009.28 67
18010.55 96
18011.82 85
18013.08 87
18014.35 76
18015.62 65
18016.89 82
18018.16 80
18019.43 86
18020.69 78
18021.96 82
18023.23 94
18024.50 80
18025.77 62
18027.04 75
18028.31 88
18029.58 84
18030.85 76
18032.11 82
18033.38 77
18034.65 82
18035.92 77
18037.19 82
18038.46 86
18039.73 91
18041.00 89
18042.27 77
18043.54 93
18044.81 69
18046.08 81
18047.35 90
18048.62 74
18049.88 72
18051.15 58
18052.42 64
18053.69 66
18054.96 90
18056.23 80
18057.50 80
18058.77 91
18060.04 63
18061.31 64
18062.58 73
18063.85 91
18065.12 88
18066.39 78
18067.66 65
18068.93 61
18070.20 82
18071.48 98
18072.75 97
18074.02 84
18075.29 77
18076.56 71
18077.83 93
18079.10 85
18080.37 73
18081.64 69
18082.91 84
18084.18 80
18085.45 94
18086.72 79
18087.99 79
18089.27 96
18090.54 79
18091.81 65
18093.08 70
18094.35 84
18095.62 100
18096.89 99
18098.16 86
18099.43 79
18100.71 90
18101.98 100
18103.25 75
18104.52 80
18105.79 77
18107.06 99
18108.34 100
18109.61 76
18110.88 65
18112.15 75
18113.42 80
18114.69 72
18115.97 69
18117.24 71
18118.51 81
18119.78 93
18121.06 65
18122.33 62
18123.60 69
18124.87 86
18126.14 81
18127.42 68
18128.69 70
18129.96 79
18131.23 74
18132.51 92
18133.78 82
18135.05 76
18136.32 87
18137.60 82
18138.87 72
18140.14 69
18141.42 77
18142.69 68
18143.96 70
18145.23 103
18146.51 86
18147.78 78
18149.05 77
18150.33 87
18151.60 91
18152.87 79
18154.15 82
18155.42 91
18156.69 70
18157.97 78
18159.24 76
18160.51 94
18161.79 70
18163.06 89
18164.33 76
18165.61 98
18166.88 74
18168.16 76
18169.43 95
18170.70 80
18171.98 67
18173.25 97
18174.53 88
18175.80 90
18177.07 70
18178.35 75
18179.62 83
18180.90 98
18182.17 92
18183.44 91
18184.72 87
18185.99 78
18187.27 80
18188.54 77
18189.82 72
18191.09 69
18192.37 67
18193.64 73
18194.92 67
18196.19 100
18197.46 73
18198.74 86
18200.01 73
18201.29 69
18202.56 76
18203.84 83
18205.11 73
18206.39 88
18207.67 84
18208.94 68
18210.22 81
18211.49 95
18212.77 86
18214.04 78
18215.32 82
18216.59 96
18217.87 77
18219.14 70
18220.42 80
18221.70 74
18222.97 83
18224.25 86
18225.52 77
18226.80 89
18228.07 56
18229.35 88
18230.63 86
18231.90 61
18233.18 75
18234.45 103
18235.73 101
18237.01 88
18238.28 80
18239.56 57
18240.84 69
18242.11 94
18243.39 70
18244.66 78
18245.94 76
18247.22 78
18248.49 88
18249.77 84
18251.05 70
18252.32 66
18253.60 75
18254.88 77
18256.16 84
18257.43 67
18258.71 90
18259.99 81
18261.26 60
18262.54 87
18263.82 72
18265.09 86
18266.37 77
18267.65 72
18268.93 70
18270.20 66
18271.48 67
18272.76 83
18274.04 73
18275.31 81
18276.59 74
18277.87 75
18279.15 85
18280.42 85
18281.70 80
18282.98 70
18284.26 94
18285.54 72
18286.81 105
18288.09 96
18289.37 80
18290.65 77
18291.93 67
18293.20 74
18294.48 93
18295.76 80
18297.04 69
18298.32 86
18299.60 73
18300.87 76
18302.15 68
18303.43 79
18304.71 102
18305.99 74
18307.27 84
18308.55 79
18309.82 78
18311.10 83
18312.38 97
18313.66 86
18314.94 102
18316.22 75
18317.50 75
18318.78 76
18320.06 73
18321.34 75
18322.61 94
18323.89 81
18325.17 114
18326.45 86
18327.73 89
18329.01 78
18330.29 68
18331.57 79
18332.85 89
18334.13 78
18335.41 88
18336.69 75
18337.97 89
18339.25 63
18340.53 75
18341.81 86
18343.09 78
18344.37 74
18345.65 86
18346.93 81
18348.21 88
18349.49 82
18350.77 91
18352.05 84
18353.33 78
18354.61 86
18355.89 71
18357.17 91
18358.45 65
18359.73 86
18361.01 74
18362.29 78
18363.57 77
18364.85 79
18366.13 66
18367.42 54
18368.70 72
18369.98 82
18371.26 81
18372.54 83
18373.82 93
18375.10 75
18376.38 65
18377.66 72
18378.94 66
18380.23 63
18381.51 82
18382.79 79
18384.07 91
18385.35 65
18386.63 64
18387.91 73
18389.20 68
18390.48 85
18391.76 72
18393.04 80
18394.32 67
18395.60 70
18396.89 98
18398.17 66
18399.45 64
18400.73 81
18402.01 88
18403.30 87
18404.58 77
18405.86 72
18407.14 76
18408.42 64
18409.71 68
18410.99 59
18412.27 79
18413.55 91
18414.84 79
18416.12 85
18417.40 89
18418.68 83
18419.97 85
18421.25 89
18422.53 90
18423.81 84
18425.10 68
18426.38 54
18427.66 82
18428.95 72
18430.23 63
18431.51 62
18432.79 67
18434.08 77
18435.36 85
18436.64 81
18437.93 86
18439.21 84
18440.49 96
18441.78 76
18443.06 83
18444.34 80
18445.63 92
18446.91 84
18448.19 85
18449.48 79
18450.76 76
18452.05 82
18453.33 92
18454.61 79
18455.90 67
18457.18 78
18458.47 78
18459.75 86
18461.03 61
18462.32 72
18463.60 76
18464.89 82
18466.17 64
18467.45 87
18468.74 87
18470.02 94
18471.31 71
18472.59 71
18473.88 65
18475.16 68
18476.45 95
18477.73 76
18479.01 62
18480.30 74
18481.58 78
18482.87 83
18484.15 75
18485.44 78
18486.72 69
18488.01 79
18489.29 102
18490.58 90
18491.86 82
18493.15 79
18494.43 82
18495.72 62
18497.00 73
18498.29 64
18499.58 68
18500.86 57
18502.15 88
18503.43 81
18504.72 80
18506.00 80
18507.29 86
18508.57 92
18509.86 69
18511.15 65
18512.43 76
18513.72 85
18515.00 63
18516.29 59
18517.58 61
18518.86 67
18520.15 79
18521.43 81
18522.72 54
18524.01 59
18525.29 81
18526.58 66
18527.87 84
18529.15 89
18530.44 77
18531.73 87
18533.01 78
18534.30 80
18535.59 71
18536.87 78
18538.16 67
18539.45 85
18540.73 73
18542.02 74
18543.31 71
18544.59 88
18545.88 86
18547.17 82
18548.45 80
18549.74 97
18551.03 79
18552.32 87
18553.60 80
18554.89 101
18556.18 108
18557.46 87
18558.75 65
18560.04 83
18561.33 83
18562.62 102
18563.90 93
18565.19 91
18566.48 93
18567.77 66
18569.05 91
18570.34 87
18571.63 65
18572.92 69
18574.21 82
18575.49 88
18576.78 99
18578.07 84
18579.36 74
18580.65 93
18581.93 91
18583.22 81
18584.51 77
18585.80 89
18587.09 93
18588.38 77
18589.66 68
18590.95 99
18592.24 97
18593.53 75
18594.82 86
18596.11 93
18597.40 76
18598.69 94
18599.97 78
18601.26 95
18602.55 82
18603.84 79
18605.13 106
18606.42 102
18607.71 90
18609.00 79
18610.29 72
18611.58 80
18612.87 89
18614.16 91
18615.44 110
18616.73 94
18618.02 88
18619.31 90
18620.60 94
18621.89 110
18623.18 97
18624.47 89
18625.76 85
18627.05 85
18628.34 97
18629.63 94
18630.92 80
18632.21 80
18633.50 90
18634.79 83
18636.08 90
18637.37 109
18638.66 107
18639.95 84
18641.24 102
18642.53 103
18643.82 78
18645.11 102
18646.40 95
18647.70 96
18648.99 91
18650.28 92
18651.57 86
18652.86 103
18654.15 82
18655.44 68
18656.73 87
18658.02 97
18659.31 86
18660.60 89
18661.89 73
18663.19 86
18664.48 71
18665.77 80
18667.06 77
18668.35 67
18669.64 81
18670.93 84
18672.22 95
18673.52 74
18674.81 81
18676.10 83
18677.39 79
18678.68 94
18679.97 71
18681.27 62
18682.56 69
18683.85 74
18685.14 89
18686.43 61
18687.72 78
18689.02 76
18690.31 91
18691.60 69
18692.89 80
18694.18 78
18695.48 82
18696.77 81
18698.06 83
18699.35 67
18700.65 88
18701.94 76
18703.23 91
18704.52 67
18705.82 93
18707.11 79
18708.40 79
18709.69 82
18710.99 71
18712.28 91
18713.57 72
18714.87 80
18716.16 72
18717.45 80
18718.74 81
18720.04 75
18721.33 84
18722.62 95
18723.92 76
18725.21 65
18726.50 59
18727.80 77
18729.09 83
18730.38 70
18731.68 70
18732.97 65
18734.26 93
18735.56 78
18736.85 66
18738.15 84
18739.44 74
18740.73 69
18742.03 64
18743.32 62
18744.61 67
18745.91 76
18747.20 81
18748.50 84
18749.79 80
18751.08 80
18752.38 85
18753.67 116
18754.97 95
18756.26 63
18757.56 81
18758.85 82
18760.14 82
18761.44 64
18762.73 78
18764.03 86
18765.32 91
18766.62 82
18767.91 80
18769.21 68
18770.50 71
18771.80 81
18773.09 74
18774.39 52
18775.68 68
18776.98 85
18778.27 80
18779.57 69
18780.86 68
18782.16 75
18783.45 79
18784.75 83
18786.04 69
18787.34 60
18788.63 75
18789.93 64
18791.23 62
18792.52 65
18793.82 54
18795.11 74
18796.41 84
18797.70 77
18799.00 64
18800.29 62
18801.59 75
18802.89 88
18804.18 77
18805.48 71
18806.77 52
18808.07 65
18809.37 79
18810.66 78
18811.96 88
18813.26 70
18814.55 65
18815.85 77
18817.14 54
18818.44 65
18819.74 64
18821.03 73
18822.33 70
18823.63 59
18824.92 70
18826.22 54
18827.52 51
18828.81 87
18830.11 79
18831.41 64
18832.71 65
18834.00 70
18835.30 97
18836.60 71
18837.89 79
18839.19 84
18840.49 89
18841.79 84
18843.08 64
18844.38 88
18845.68 71
18846.98 81
18848.27 63
18849.57 68
18850.87 85
18852.17 73
18853.46 65
18854.76 73
18856.06 71
18857.36 79
18858.65 75
18859.95 96
18861.25 73
18862.55 64
18863.85 67
18865.14 77
18866.44 74
18867.74 100
18869.04 111
18870.34 79
18871.64 79
18872.93 85
18874.23 81
18875.53 77
18876.83 98
18878.13 73
18879.43 53
18880.72 80
18882.02 80
18883.32 85
18884.62 79
18885.92 75
18887.22 70
18888.52 75
18889.82 82
18891.12 87
18892.41 61
18893.71 65
18895.01 89
18896.31 98
18897.61 81
18898.91 73
18900.21 74
18901.51 83
18902.81 79
18904.11 65
18905.41 70
18906.71 79
18908.01 77
18909.31 68
18910.61 82
18911.90 94
18913.20 83
18914.50 85
18915.80 87
18917.10 71
18918.40 76
18919.70 68
18921.00 71
18922.30 74
18923.60 76
18924.90 61
18926.20 61
18927.50 85
18928.80 71
18930.11 49
18931.41 72
18932.71 60
18934.01 76
18935.31 78
18936.61 87
18937.91 77
18939.21 70
18940.51 75
18941.81 72
18943.11 68
18944.41 68
18945.71 72
18947.01 78
18948.31 68
18949.62 68
18950.92 68
18952.22 64
18953.52 74
18954.82 99
18956.12 82
18957.42 85
18958.72 95
18960.03 70
18961.33 75
18962.63 69
18963.93 68
18965.23 85
18966.53 79
18967.83 90
18969.14 83
18970.44 73
18971.74 68
18973.04 74
18974.34 79
18975.64 79
18976.95 68
18978.25 80
18979.55 84
18980.85 77
18982.15 75
18983.46 74
18984.76 106
18986.06 71
18987.36 55
18988.67 76
18989.97 66
18991.27 61
18992.57 83
18993.88 73
18995.18 65
18996.48 55
18997.78 66
18999.09 71
19000.39 90
19001.69 74
19002.99 73
19004.30 72
19005.60 78
19006.90 89
19008.21 68
19009.51 75
19010.81 70
19012.12 68
19013.42 74
19014.72 72
19016.03 75
19017.33 78
19018.63 71
19019.94 67
19021.24 69
19022.54 70
19023.85 72
19025.15 81
19026.45 68
19027.76 67
19029.06 80
19030.36 67
19031.67 60
19032.97 71
19034.28 68
19035.58 66
19036.88 55
19038.19 72
19039.49 80
19040.80 68
19042.10 71
19043.40 72
19044.71 66
19046.01 69
19047.32 72
19048.62 72
19049.93 70
19051.23 72
19052.54 80
19053.84 90
19055.14 64
19056.45 64
19057.75 70
19059.06 86
19060.36 87
19061.67 78
19062.97 59
19064.28 90
19065.58 80
19066.89 59
19068.19 71
19069.50 73
19070.80 70
19072.11 72
19073.41 68
19074.72 86
19076.03 72
19077.33 78
19078.64 60
19079.94 50
19081.25 73
19082.55 63
19083.86 78
19085.16 67
19086.47 69
19087.78 76
19089.08 73
19090.39 67
19091.69 67
19093.00 59
19094.30 78
19095.61 66
19096.92 78
19098.22 59
19099.53 69
19100.84 60
19102.14 68
19103.45 77
19104.75 62
19106.06 62
19107.37 65
19108.67 66
19109.98 68
19111.29 65
19112.59 61
19113.90 73
19115.21 74
19116.51 79
19117.82 58
19119.13 71
19120.43 72
19121.74 67
19123.05 77
19124.35 68
19125.66 64
19126.97 64
19128.28 63
19129.58 92
19130.89 77
19132.20 74
19133.50 82
19134.81 68
19136.12 81
19137.43 68
19138.73 75
19140.04 67
19141.35 63
19142.66 64
19143.96 75
19145.27 83
19146.58 78
19147.89 65
19149.20 66
19150.50 65
19151.81 76
19153.12 71
19154.43 93
19155.74 87
19157.04 81
19158.35 87
19159.66 81
19160.97 71
19162.28 68
19163.59 70
19164.89 85
19166.20 80
19167.51 64
19168.82 63
19170.13 79
19171.44 85
19172.74 68
19174.05 92
19175.36 59
19176.67 78
19177.98 66
19179.29 64
19180.60 62
19181.91 57
19183.22 75
19184.52 69
19185.83 81
19187.14 72
19188.45 73
19189.76 76
19191.07 56
19192.38 62
19193.69 57
19195.00 79
19196.31 67
19197.62 53
19198.93 66
19200.24 72
19201.55 77
19202.86 75
19204.17 82
19205.48 65
19206.79 67
19208.10 70
19209.41 86
19210.72 57
19212.03 54
19213.34 57
19214.65 72
19215.96 78
19217.27 70
19218.58 70
19219.89 67
19221.20 64
19222.51 78
19223.82 97
19225.13 77
19226.44 57
19227.75 60
19229.06 70
19230.37 61
19231.68 96
19232.99 82
19234.30 68
19235.61 59
19236.92 67
19238.23 68
19239.55 68
19240.86 62
19242.17 66
19243.48 84
19244.79 82
19246.10 75
19247.41 61
19248.72 62
19250.04 58
19251.35 75
19252.66 63
19253.97 63
19255.28 51
19256.59 72
19257.90 71
19259.22 94
19260.53 71
19261.84 75
19263.15 72
19264.46 74
19265.77 62
19267.09 61
19268.40 71
19269.71 69
19271.02 80
19272.33 65
19273.65 66
19274.96 63
19276.27 77
19277.58 66
19278.90 71
19280.21 77
19281.52 94
19282.83 87
19284.14 74
19285.46 72
19286.77 63
19288.08 66
19289.40 71
19290.71 64
19292.02 66
19293.33 62
19294.65 64
19295.96 59
19297.27 65
19298.58 65
19299.90 54
19301.21 85
19302.52 69
19303.84 63
19305.15 65
19306.46 74
19307.78 98
19309.09 70
19310.40 69
19311.72 85
19313.03 61
19314.34 63
19315.66 84
19316.97 82
19318.28 65
19319.60 64
19320.91 74
19322.23 67
19323.54 62
19324.85 71
19326.17 68
19327.48 57
19328.80 78
19330.11 76
19331.42 74
19332.74 79
19334.05 57
19335.37 60
19336.68 65
19337.99 69
19339.31 64
19340.62 76
19341.94 65
19343.25 54
19344.57 74
19345.88 63
19347.20 65
19348.51 72
19349.83 61
19351.14 61
19352.45 80
19353.77 75
19355.08 56
19356.40 72
19357.71 60
19359.03 52
19360.34 74
19361.66 79
19362.97 84
19364.29 67
19365.61 65
19366.92 76
19368.24 76
19369.55 65
19370.87 68
19372.18 70
19373.50 67
19374.81 62
19376.13 81
19377.44 69
19378.76 75
19380.08 67
19381.39 69
19382.71 71
19384.02 70
19385.34 67
19386.66 59
19387.97 58
19389.29 60
19390.60 72
19391.92 77
19393.24 60
19394.55 60
19395.87 59
19397.18 73
19398.50 64
19399.82 73
19401.13 68
19402.45 69
19403.77 72
19405.08 83
19406.40 71
19407.72 73
19409.03 63
19410.35 79
19411.67 86
19412.98 78
19414.30 74
19415.62 73
19416.94 64
19418.25 56
19419.57 89
19420.89 69
19422.20 61
19423.52 66
19424.84 65
19426.16 59
19427.47 69
19428.79 60
19430.11 62
19431.43 62
19432.74 55
19434.06 75
19435.38 64
19436.70 72
19438.01 63
19439.33 82
19440.65 80
19441.97 66
19443.28 64
19444.60 65
19445.92 67
19447.24 75
19448.56 54
19449.87 64
19451.19 61
19452.51 73
19453.83 72
19455.15 72
19456.47 73
19457.78 70
19459.10 66
19460.42 81
19461.74 62
19463.06 47
19464.38 66
19465.70 70
19467.01 67
19468.33 73
19469.65 71
19470.97 54
19472.29 85
19473.61 71
19474.93 54
19476.25 62
19477.57 57
19478.88 71
19480.20 65
19481.52 70
19482.84 53
19484.16 74
19485.48 60
19486.80 54
19488.12 66
19489.44 81
19490.76 77
19492.08 68
19493.40 79
19494.72 74
19496.04 68
19497.36 64
19498.68 72
19500.00 70
19501.32 67
19502.64 57
19503.96 91
19505.28 83
19506.60 78
19507.92 60
19509.24 52
19510.56 62
19511.88 53
19513.20 51
19514.52 48
19515.84 62
19517.16 74
19518.48 91
19519.80 67
19521.12 57
19522.44 75
19523.76 79
19525.08 75
19526.40 70
19527.72 72
19529.04 57
19530.36 72
19531.69 60
19533.01 64
19534.33 87
19535.65 91
19536.97 88
19538.29 68
19539.61 64
19540.93 66
19542.25 75
19543.58 68
19544.90 58
19546.22 68
19547.54 70
19548.86 60
19550.18 71
19551.50 66
19552.83 72
19554.15 70
19555.47 74
19556.79 58
19558.11 63
19559.43 61
19560.76 65
19562.08 55
19563.40 66
19564.72 66
19566.04 78
19567.37 66
19568.69 65
19570.01 65
19571.33 71
19572.66 74
19573.98 86
19575.30 64
19576.62 50
19577.95 72
19579.27 75
19580.59 75
19581.91 52
19583.24 71
19584.56 74
19585.88 97
19587.20 78
19588.53 76
19589.85 68
19591.17 67
19592.50 52
19593.82 66
19595.14 71
19596.46 70
19597.79 57
19599.11 70
19600.43 73
19601.76 72
19603.08 73
19604.40 72
19605.73 65
19607.05 64
19608.37 82
19609.70 71
19611.02 83
19612.35 59
19613.67 71
19614.99 75
19616.32 63
19617.64 65
19618.96 64
19620.29 63
19621.61 67
19622.94 89
19624.26 71
19625.58 48
19626.91 75
19628.23 68
19629.56 58
19630.88 73
19632.21 71
19633.53 70
19634.85 72
19636.18 56
19637.50 65
19638.83 64
19640.15 66
19641.48 81
19642.80 59
19644.13 58
19645.45 67
19646.78 73
19648.10 66
19649.43 69
19650.75 68
19652.08 53
19653.40 72
19654.73 78
19656.05 70
19657.38 82
19658.70 67
19660.03 70
19661.35 58
19662.68 74
19664.00 64
19665.33 63
19666.65 69
19667.98 61
19669.30 72
19670.63 67
19671.96 59
19673.28 67
19674.61 63
19675.93 43
19677.26 54
19678.58 76
19679.91 57
19681.24 70
19682.56 68
19683.89 74
19685.21 73
19686.54 80
19687.87 63
19689.19 72
19690.52 77
19691.85 70
19693.17 89
19694.50 65
19695.82 68
19697.15 63
19698.48 66
19699.80 73
19701.13 77
19702.46 60
19703.78 69
19705.11 73
19706.44 72
19707.76 91
19709.09 76
19710.42 67
19711.75 62
19713.07 67
19714.40 68
19715.73 50
19717.05 72
19718.38 76
19719.71 85
19721.04 58
19722.36 48
19723.69 62
19725.02 90
19726.35 61
19727.67 55
19729.00 76
19730.33 78
19731.66 74
19732.98 55
19734.31 54
19735.64 59
19736.97 78
19738.29 82
19739.62 65
19740.95 60
19742.28 77
19743.61 75
19744.93 78
19746.26 70
19747.59 85
19748.92 75
19750.25 74
19751.58 71
19752.90 60
19754.23 78
19755.56 71
19756.89 82
19758.22 61
19759.55 67
19760.88 75
19762.20 72
19763.53 64
19764.86 45
19766.19 59
19767.52 53
19768.85 60
19770.18 82
19771.51 61
19772.84 70
19774.16 74
19775.49 67
19776.82 62
19778.15 74
19779.48 66
19780.81 62
19782.14 59
19783.47 69
19784.80 70
19786.13 65
19787.46 80
19788.79 65
19790.12 63
19791.45 49
19792.78 70
19794.11 60
19795.44 65
19796.77 59
19798.10 68
19799.43 69
19800.76 60
19802.09 68
19803.42 55
19804.75 69
19806.08 54
19807.41 69
19808.74 84
19810.07 74
19811.40 68
19812.73 72
19814.06 73
19815.39 84
19816.72 59
19818.05 51
19819.38 60
19820.71 79
19822.04 61
19823.37 58
19824.70 72
19826.03 60
19827.37 59
19828.70 69
19830.03 72
19831.36 58
19832.69 65
19834.02 85
19835.35 60
19836.68 81
19838.01 91
19839.35 61
19840.68 71
19842.01 47
19843.34 71
19844.67 65
19846.00 64
19847.33 63
19848.67 78
19850.00 67
19851.33 62
19852.66 69
19853.99 59
19855.32 57
19856.66 76
19857.99 76
19859.32 65
19860.65 81
19861.98 55
19863.32 69
19864.65 78
19865.98 74
19867.31 56
19868.65 63
19869.98 66
19871.31 85
19872.64 53
19873.98 56
19875.31 68
19876.64 68
19877.97 68
19879.31 51
19880.64 60
19881.97 51
19883.30 72
19884.64 60
19885.97 63
19887.30 73
19888.64 80
19889.97 63
19891.30 46
19892.63 66
19893.97 58
19895.30 63
19896.63 67
19897.97 71
19899.30 71
19900.63 72
19901.97 70
19903.30 80
19904.63 58
19905.97 56
19907.30 77
19908.64 83
19909.97 68
19911.30 53
19912.64 68
19913.97 60
19915.30 69
19916.64 64
19917.97 68
19919.31 66
19920.64 81
19921.97 76
19923.31 84
19924.64 74
19925.98 55
19927.31 59
19928.65 70
19929.98 57
19931.31 61
19932.65 46
19933.98 74
19935.32 61
19936.65 78
19937.99 64
19939.32 72
19940.66 56
19941.99 53
19943.33 69
19944.66 70
19946.00 61
19947.33 69
19948.67 73
19950.00 72
19951.34 64
19952.67 59
19954.01 68
19955.34 83
19956.68 66
19958.01 76
19959.35 87
19960.68 60
19962.02 74
19963.35 72
19964.69 62
19966.02 63
19967.36 68
19968.70 58
19970.03 77
19971.37 62
19972.70 64
19974.04 75
19975.37 76
19976.71 55
19978.05 78
19979.38 71
19980.72 45
19982.05 58
19983.39 74
19984.73 68
19986.06 81
19987.40 63
19988.74 70
19990.07 73
19991.41 76
19992.74 66
19994.08 61
19995.42 66
19996.75 67
19998.09 77
19999.43 76
20000.76 74
20002.10 56
20003.44 80
20004.77 68
20006.11 69
20007.45 70
20008.79 68
20010.12 66
20011.46 75
20012.80 74
20014.13 87
20015.47 79
20016.81 77
20018.15 79
20019.48 82
20020.82 68
20022.16 69
20023.50 95
20024.83 72
20026.17 84
20027.51 71
20028.85 75
20030.18 62
20031.52 78
20032.86 70
20034.20 84
20035.53 77
20036.87 79
20038.21 76
20039.55 81
20040.89 72
20042.22 84
20043.56 72
20044.90 66
20046.24 66
20047.58 88
20048.92 80
20050.25 78
20051.59 84
20052.93 79
20054.27 80
20055.61 76
20056.95 78
20058.29 75
20059.62 79
20060.96 65
20062.30 67
20063.64 76
20064.98 58
20066.32 74
20067.66 83
20069.00 89
20070.34 79
20071.67 77
20073.01 90
20074.35 78
20075.69 81
20077.03 65
20078.37 72
20079.71 64
20081.05 72
20082.39 69
20083.73 75
20085.07 68
20086.41 64
20087.75 80
20089.09 78
20090.43 53
20091.77 75
20093.11 73
20094.45 75
20095.79 74
20097.13 52
20098.47 83
20099.81 77
20101.15 58
20102.49 58
20103.83 62
20105.17 74
20106.51 66
20107.85 96
20109.19 69
20110.53 64
20111.87 73
20113.21 73
20114.55 67
20115.89 70
20117.23 72
20118.57 77
20119.91 63
20121.25 50
20122.59 71
20123.93 51
20125.28 67
20126.62 76
20127.96 69
20129.30 85
20130.64 80
20131.98 66
20133.32 70
20134.66 75
20136.00 71
