# Supplementary material for: MALDI-TOF MS typing enables the classification of brewing yeasts of the genus Saccharomyces to major beer styles
Source: PLoS One. 2017 Aug 9;12(8):e0181694. doi: 10.1371/journal.pone.0181694 (PMC5549903; doi:10.1371/journal.pone.0181694)
Supplement: S4 File — The directory includes 90 raw files and was zipped to “.zip”; the folder has three strains with 30 spectra per strain; S1 Text explains the raw files with an example and Table 1 represents the yeast strains used within the experiment. (ZIP) [file pone.0181694.s007.zip › 10-12/30260-210-OG-Ale-Ale-YPG-18h-E-E_2015-07-27_2_0_A2_1.dat]

2000.14 5328
2000.56 5032
2000.98 5495
2001.40 4944
2001.83 5160
2002.25 5058
2002.67 5129
2003.09 4971
2003.51 4963
2003.93 5210
2004.36 5166
2004.78 5102
2005.20 5033
2005.62 4950
2006.05 5174
2006.47 5601
2006.89 5524
2007.31 5561
2007.73 5341
2008.16 5774
2008.58 5405
2009.00 5336
2009.42 5341
2009.85 5329
2010.27 4977
2010.69 5230
2011.12 5242
2011.54 4736
2011.96 4728
2012.38 4835
2012.81 4603
2013.23 4487
2013.65 4555
2014.08 4660
2014.50 4474
2014.92 4555
2015.35 4611
2015.77 4595
2016.19 4762
2016.62 4759
2017.04 4826
2017.46 5016
2017.89 4779
2018.31 4960
2018.73 5285
2019.16 5309
2019.58 5381
2020.00 5346
2020.43 5572
2020.85 5579
2021.27 5483
2021.70 5279
2022.12 4985
2022.55 5052
2022.97 5125
2023.39 5246
2023.82 4867
2024.24 4712
2024.67 4836
2025.09 4963
2025.52 4723
2025.94 4612
2026.36 4876
2026.79 4964
2027.21 4776
2027.64 4715
2028.06 4560
2028.49 4643
2028.91 4569
2029.34 4778
2029.76 4740
2030.19 4920
2030.61 5050
2031.03 4836
2031.46 4804
2031.88 4751
2032.31 4910
2032.73 4881
2033.16 5095
2033.58 4867
2034.01 4866
2034.44 5140
2034.86 5151
2035.29 4875
2035.71 5054
2036.14 5515
2036.56 5366
2036.99 5121
2037.41 5034
2037.84 5376
2038.26 5616
2038.69 5193
2039.12 5277
2039.54 5224
2039.97 5488
2040.39 5168
2040.82 5149
2041.24 5345
2041.67 5022
2042.10 4845
2042.52 4961
2042.95 4871
2043.37 4902
2043.80 4920
2044.23 5060
2044.65 4960
2045.08 4705
2045.51 4855
2045.93 4969
2046.36 5322
2046.79 5348
2047.21 5240
2047.64 5249
2048.07 4915
2048.49 5049
2048.92 4724
2049.35 4651
2049.77 4618
2050.20 4510
2050.63 4790
2051.05 4744
2051.48 4405
2051.91 4343
2052.33 4412
2052.76 4361
2053.19 4581
2053.62 4756
2054.04 4546
2054.47 4645
2054.90 4736
2055.32 4613
2055.75 4831
2056.18 4792
2056.61 4793
2057.03 4515
2057.46 4700
2057.89 4784
2058.32 4725
2058.75 4466
2059.17 4668
2059.60 4641
2060.03 4819
2060.46 4848
2060.88 4865
2061.31 4865
2061.74 4890
2062.17 4904
2062.60 4963
2063.02 4904
2063.45 5272
2063.88 5336
2064.31 5232
2064.74 5481
2065.17 5139
2065.59 5192
2066.02 5189
2066.45 5229
2066.88 4962
2067.31 4717
2067.74 4905
2068.17 5022
2068.60 4953
2069.02 5028
2069.45 4691
2069.88 4565
2070.31 4804
2070.74 4606
2071.17 4643
2071.60 5184
2072.03 4997
2072.46 4733
2072.89 4725
2073.31 4779
2073.74 5230
2074.17 5294
2074.60 5185
2075.03 5099
2075.46 5002
2075.89 4902
2076.32 4874
2076.75 4841
2077.18 5207
2077.61 5349
2078.04 5613
2078.47 5729
2078.90 5360
2079.33 5808
2079.76 5832
2080.19 5653
2080.62 5680
2081.05 5423
2081.48 5320
2081.91 5463
2082.34 5176
2082.77 5318
2083.20 5023
2083.63 4986
2084.06 5137
2084.49 5043
2084.92 5165
2085.35 5064
2085.78 5091
2086.21 5175
2086.64 4943
2087.07 4912
2087.50 4725
2087.94 5018
2088.37 4698
2088.80 4610
2089.23 5038
2089.66 4846
2090.09 4850
2090.52 4832
2090.95 4927
2091.38 4867
2091.81 5051
2092.25 5105
2092.68 4986
2093.11 4942
2093.54 4999
2093.97 4856
2094.40 4410
2094.83 4801
2095.27 4821
2095.70 4639
2096.13 4556
2096.56 4500
2096.99 4625
2097.42 4790
2097.86 4685
2098.29 4545
2098.72 4413
2099.15 4828
2099.58 4825
2100.01 4713
2100.45 4577
2100.88 4538
2101.31 4654
2101.74 4645
2102.18 4647
2102.61 4519
2103.04 4725
2103.47 4988
2103.90 4626
2104.34 4506
2104.77 4753
2105.20 4796
2105.63 4807
2106.07 4907
2106.50 4944
2106.93 4778
2107.37 4649
2107.80 4884
2108.23 4878
2108.66 4921
2109.10 4929
2109.53 5044
2109.96 4807
2110.40 4857
2110.83 4809
2111.26 4665
2111.70 4685
2112.13 4479
2112.56 4740
2113.00 4690
2113.43 4361
2113.86 4662
2114.30 4478
2114.73 4282
2115.16 4165
2115.60 4208
2116.03 4454
2116.46 4393
2116.90 4405
2117.33 4256
2117.77 4373
2118.20 4223
2118.63 4355
2119.07 4189
2119.50 4638
2119.94 4334
2120.37 4372
2120.80 4362
2121.24 4559
2121.67 4789
2122.11 4550
2122.54 4510
2122.97 4433
2123.41 4591
2123.84 4433
2124.28 4416
2124.71 4278
2125.15 4483
2125.58 4614
2126.02 4847
2126.45 4854
2126.89 4600
2127.32 4408
2127.76 4424
2128.19 4491
2128.63 4538
2129.06 4741
2129.50 5008
2129.93 4706
2130.37 4728
2130.80 4866
2131.24 5045
2131.67 4977
2132.11 5208
2132.54 5004
2132.98 5092
2133.41 4900
2133.85 5023
2134.28 5422
2134.72 5327
2135.16 5335
2135.59 5427
2136.03 5357
2136.46 5342
2136.90 5631
2137.33 5576
2137.77 5571
2138.21 4957
2138.64 5312
2139.08 5209
2139.51 5065
2139.95 4934
2140.39 4977
2140.82 4724
2141.26 4306
2141.69 4250
2142.13 4323
2142.57 4386
2143.00 4576
2143.44 4386
2143.88 4434
2144.31 4399
2144.75 4381
2145.19 4518
2145.62 4566
2146.06 4753
2146.50 4888
2146.93 5174
2147.37 5143
2147.81 5361
2148.24 5273
2148.68 5313
2149.12 5738
2149.56 5755
2149.99 5782
2150.43 5783
2150.87 6068
2151.30 6027
2151.74 5834
2152.18 5319
2152.62 5118
2153.05 5112
2153.49 5081
2153.93 4963
2154.37 4874
2154.80 4954
2155.24 5202
2155.68 5178
2156.12 4759
2156.55 4879
2156.99 4704
2157.43 4966
2157.87 5033
2158.31 4963
2158.74 4858
2159.18 4826
2159.62 4788
2160.06 4738
2160.50 4637
2160.93 4952
2161.37 4694
2161.81 4776
2162.25 4846
2162.69 4491
2163.13 4427
2163.57 4657
2164.00 4680
2164.44 4458
2164.88 4676
2165.32 4587
2165.76 4470
2166.20 4714
2166.64 4898
2167.07 4908
2167.51 4762
2167.95 5190
2168.39 5020
2168.83 4906
2169.27 5242
2169.71 5324
2170.15 5409
2170.59 5293
2171.03 5447
2171.47 5338
2171.91 5538
2172.34 5856
2172.78 5598
2173.22 5786
2173.66 5646
2174.10 5700
2174.54 5765
2174.98 5694
2175.42 5679
2175.86 5615
2176.30 5661
2176.74 5347
2177.18 5340
2177.62 5334
2178.06 5444
2178.50 5495
2178.94 4952
2179.38 4822
2179.82 4879
2180.26 4543
2180.70 4602
2181.14 4549
2181.58 4554
2182.02 4418
2182.46 4499
2182.90 4498
2183.34 4746
2183.78 4612
2184.22 4363
2184.67 4521
2185.11 4784
2185.55 4949
2185.99 4863
2186.43 4881
2186.87 5247
2187.31 5312
2187.75 5394
2188.19 5530
2188.63 5555
2189.07 5398
2189.52 5298
2189.96 5217
2190.40 5292
2190.84 5099
2191.28 5248
2191.72 5187
2192.16 5232
2192.60 5334
2193.05 5128
2193.49 5290
2193.93 5032
2194.37 5240
2194.81 5156
2195.25 5036
2195.70 4829
2196.14 4897
2196.58 5117
2197.02 4771
2197.46 4886
2197.91 4938
2198.35 5033
2198.79 5166
2199.23 4753
2199.67 4877
2200.12 4903
2200.56 4754
2201.00 4961
2201.44 5034
2201.89 5030
2202.33 4763
2202.77 4798
2203.21 4812
2203.66 4648
2204.10 4533
2204.54 4484
2204.98 4624
2205.43 4752
2205.87 4727
2206.31 5083
2206.75 5352
2207.20 5179
2207.64 5013
2208.08 5065
2208.53 5143
2208.97 5115
2209.41 5212
2209.86 4751
2210.30 5214
2210.74 5298
2211.19 5078
2211.63 4933
2212.07 4960
2212.52 5092
2212.96 4943
2213.40 4518
2213.85 4565
2214.29 4541
2214.73 4459
2215.18 4571
2215.62 4595
2216.06 4778
2216.51 4604
2216.95 4628
2217.40 4815
2217.84 4486
2218.28 4722
2218.73 4528
2219.17 4498
2219.62 4248
2220.06 4369
2220.51 4784
2220.95 5027
2221.39 5135
2221.84 4942
2222.28 5049
2222.73 5055
2223.17 4836
2223.62 5037
2224.06 5234
2224.51 5398
2224.95 5474
2225.39 5490
2225.84 5504
2226.28 5468
2226.73 5272
2227.17 5286
2227.62 5288
2228.06 5215
2228.51 5115
2228.95 5387
2229.40 5234
2229.84 5214
2230.29 5419
2230.73 5669
2231.18 5672
2231.63 5846
2232.07 5993
2232.52 5869
2232.96 5452
2233.41 5591
2233.85 5246
2234.30 5251
2234.74 5374
2235.19 5510
2235.64 5390
2236.08 5163
2236.53 4965
2236.97 5218
2237.42 5058
2237.87 4916
2238.31 5112
2238.76 5277
2239.20 4791
2239.65 4649
2240.10 4591
2240.54 4725
2240.99 4843
2241.43 4623
2241.88 4400
2242.33 4151
2242.77 4393
2243.22 4283
2243.67 4281
2244.11 4315
2244.56 4435
2245.01 4518
2245.45 4040
2245.90 4110
2246.35 4357
2246.79 4327
2247.24 4384
2247.69 4565
2248.13 4459
2248.58 4262
2249.03 4285
2249.48 4576
2249.92 4543
2250.37 4784
2250.82 4632
2251.27 4661
2251.71 4707
2252.16 4485
2252.61 4658
2253.05 4321
2253.50 4309
2253.95 4192
2254.40 4073
2254.85 4187
2255.29 4238
2255.74 4494
2256.19 4233
2256.64 4342
2257.08 4130
2257.53 4348
2257.98 4226
2258.43 4268
2258.88 4415
2259.32 4657
2259.77 4641
2260.22 4591
2260.67 4788
2261.12 4910
2261.57 4566
2262.01 5048
2262.46 5332
2262.91 5067
2263.36 4993
2263.81 5054
2264.26 4896
2264.71 4869
2265.15 4721
2265.60 4927
2266.05 5249
2266.50 4964
2266.95 5623
2267.40 5572
2267.85 5659
2268.30 5215
2268.75 5316
2269.19 5355
2269.64 5057
2270.09 5314
2270.54 5231
2270.99 5387
2271.44 5306
2271.89 5703
2272.34 5460
2272.79 5439
2273.24 5322
2273.69 5105
2274.14 4990
2274.59 4807
2275.04 4789
2275.49 4412
2275.94 4311
2276.39 4384
2276.84 4690
2277.29 4703
2277.74 4647
2278.19 4467
2278.64 4124
2279.09 4481
2279.54 4589
2279.99 4494
2280.44 4425
2280.89 4629
2281.34 4736
2281.79 4248
2282.24 4491
2282.69 4385
2283.14 4620
2283.59 4757
2284.04 4386
2284.49 4299
2284.94 4412
2285.39 4774
2285.84 4700
2286.29 4793
2286.74 5105
2287.19 5459
2287.65 5746
2288.10 6280
2288.55 6249
2289.00 6301
2289.45 7059
2289.90 7079
2290.35 6979
2290.80 7311
2291.25 7210
2291.71 7132
2292.16 7177
2292.61 6868
2293.06 6497
2293.51 6646
2293.96 6361
2294.41 6150
2294.87 5885
2295.32 5537
2295.77 5377
2296.22 5179
2296.67 5259
2297.12 5214
2297.58 4996
2298.03 5298
2298.48 5484
2298.93 5063
2299.38 4785
2299.84 4900
2300.29 4671
2300.74 4825
2301.19 4576
2301.65 4600
2302.10 4702
2302.55 4413
2303.00 4690
2303.46 4514
2303.91 4659
2304.36 4627
2304.81 4517
2305.27 4766
2305.72 4761
2306.17 4880
2306.62 4903
2307.08 5272
2307.53 5690
2307.98 6051
2308.44 6103
2308.89 6337
2309.34 6103
2309.79 6557
2310.25 6491
2310.70 6278
2311.15 6683
2311.61 6126
2312.06 5882
2312.51 5502
2312.97 5324
2313.42 5267
2313.87 4985
2314.33 4882
2314.78 5071
2315.24 4764
2315.69 4512
2316.14 4523
2316.60 4564
2317.05 4840
2317.50 4813
2317.96 4668
2318.41 4748
2318.87 4929
2319.32 4859
2319.77 5008
2320.23 4779
2320.68 4707
2321.14 4903
2321.59 5023
2322.05 4901
2322.50 4815
2322.95 4921
2323.41 4928
2323.86 5176
2324.32 5521
2324.77 5496
2325.23 5067
2325.68 5086
2326.14 5183
2326.59 5331
2327.05 5438
2327.50 5342
2327.96 5480
2328.41 5828
2328.86 5520
2329.32 5452
2329.78 5378
2330.23 5320
2330.69 5322
2331.14 5183
2331.60 5154
2332.05 4719
2332.51 4906
2332.96 4923
2333.42 4725
2333.87 4710
2334.33 4455
2334.78 4706
2335.24 4959
2335.69 5205
2336.15 5225
2336.61 4904
2337.06 5189
2337.52 5102
2337.97 4837
2338.43 5154
2338.89 5379
2339.34 5207
2339.80 5411
2340.25 5059
2340.71 5217
2341.17 5099
2341.62 5278
2342.08 5009
2342.53 4771
2342.99 4830
2343.45 4961
2343.90 4940
2344.36 4853
2344.82 4975
2345.27 4888
2345.73 5050
2346.19 5177
2346.64 5149
2347.10 5079
2347.56 4650
2348.01 4850
2348.47 5010
2348.93 4726
2349.38 4630
2349.84 4523
2350.30 4453
2350.76 4328
2351.21 4707
2351.67 4423
2352.13 4402
2352.58 4626
2353.04 4851
2353.50 4898
2353.96 4647
2354.41 4616
2354.87 4275
2355.33 4437
2355.79 4475
2356.24 4705
2356.70 4480
2357.16 4453
2357.62 4304
2358.08 4445
2358.53 4420
2358.99 4703
2359.45 4677
2359.91 4801
2360.37 4653
2360.82 4947
2361.28 4790
2361.74 4923
2362.20 5141
2362.66 4602
2363.11 4671
2363.57 4848
2364.03 4817
2364.49 4896
2364.95 4707
2365.41 4695
2365.86 4563
2366.32 4586
2366.78 4637
2367.24 4640
2367.70 4411
2368.16 4369
2368.62 4707
2369.08 4507
2369.54 4422
2369.99 4584
2370.45 4855
2370.91 4651
2371.37 4504
2371.83 4643
2372.29 4545
2372.75 4980
2373.21 5037
2373.67 4857
2374.13 5010
2374.59 4953
2375.05 4882
2375.51 4658
2375.96 4698
2376.42 4739
2376.88 4817
2377.34 4763
2377.80 4585
2378.26 4858
2378.72 4947
2379.18 5129
2379.64 5290
2380.10 4926
2380.56 4821
2381.02 4555
2381.48 4677
2381.94 4591
2382.40 4897
2382.86 4910
2383.32 4622
2383.78 4692
2384.24 4586
2384.70 4250
2385.17 4359
2385.63 4421
2386.09 4226
2386.55 4680
2387.01 4779
2387.47 4515
2387.93 4535
2388.39 4447
2388.85 4533
2389.31 4555
2389.77 4556
2390.23 4883
2390.69 4520
2391.15 4644
2391.62 4693
2392.08 4525
2392.54 4344
2393.00 4221
2393.46 4386
2393.92 4228
2394.38 4026
2394.84 4176
2395.31 4317
2395.77 4234
2396.23 4070
2396.69 3997
2397.15 4190
2397.61 4164
2398.08 4143
2398.54 4273
2399.00 4335
2399.46 4204
2399.92 4307
2400.38 4252
2400.85 4069
2401.31 4165
2401.77 4395
2402.23 4357
2402.69 4296
2403.16 4315
2403.62 4368
2404.08 4472
2404.54 4804
2405.01 4294
2405.47 4221
2405.93 4206
2406.39 4439
2406.86 4286
2407.32 4084
2407.78 4185
2408.24 4221
2408.71 4145
2409.17 4118
2409.63 4036
2410.09 4151
2410.56 4224
2411.02 4058
2411.48 3901
2411.95 4188
2412.41 4217
2412.87 4111
2413.34 4595
2413.80 4634
2414.26 4491
2414.73 4590
2415.19 4556
2415.65 4960
2416.12 4894
2416.58 4707
2417.04 5286
2417.51 5225
2417.97 5296
2418.43 5260
2418.90 5508
2419.36 5634
2419.82 5411
2420.29 5448
2420.75 5576
2421.22 5198
2421.68 5537
2422.14 5207
2422.61 4876
2423.07 4854
2423.54 4984
2424.00 4968
2424.47 4780
2424.93 4693
2425.39 4649
2425.86 5079
2426.32 5220
2426.79 4991
2427.25 4805
2427.72 4565
2428.18 4651
2428.65 4588
2429.11 4590
2429.57 4481
2430.04 4573
2430.50 4295
2430.97 4618
2431.43 4835
2431.90 4580
2432.36 4690
2432.83 4653
2433.29 4476
2433.76 4595
2434.22 4670
2434.69 4792
2435.15 4761
2435.62 4737
2436.09 4739
2436.55 4866
2437.02 5042
2437.48 4911
2437.95 5322
2438.41 5651
2438.88 5458
2439.34 5370
2439.81 5333
2440.28 5855
2440.74 5929
2441.21 5501
2441.67 5244
2442.14 5179
2442.60 5170
2443.07 4719
2443.54 4615
2444.00 4790
2444.47 4589
2444.94 4636
2445.40 4454
2445.87 4045
2446.33 4176
2446.80 4085
2447.27 3946
2447.73 4031
2448.20 3914
2448.67 4170
2449.13 4064
2449.60 3871
2450.07 3895
2450.53 4174
2451.00 4107
2451.47 4231
2451.93 4150
2452.40 4251
2452.87 4193
2453.33 4252
2453.80 4363
2454.27 4401
2454.74 4367
2455.20 4364
2455.67 4126
2456.14 4231
2456.60 4215
2457.07 4042
2457.54 4279
2458.01 4535
2458.47 4009
2458.94 4097
2459.41 4215
2459.88 4150
2460.34 4334
2460.81 4296
2461.28 4329
2461.75 4178
2462.21 4007
2462.68 4331
2463.15 4567
2463.62 4694
2464.09 4705
2464.55 4571
2465.02 4430
2465.49 4472
2465.96 4411
2466.43 4308
2466.90 4652
2467.36 4532
2467.83 4348
2468.30 4277
2468.77 4481
2469.24 4669
2469.71 4403
2470.17 4074
2470.64 4027
2471.11 3902
2471.58 4172
2472.05 3865
2472.52 3901
2472.99 3890
2473.46 3760
2473.93 3903
2474.39 3961
2474.86 4042
2475.33 3915
2475.80 3835
2476.27 3994
2476.74 4053
2477.21 3819
2477.68 4073
2478.15 3880
2478.62 3862
2479.09 3925
2479.56 4041
2480.03 4199
2480.49 4146
2480.96 4068
2481.43 4038
2481.90 4033
2482.37 3950
2482.84 4158
2483.31 3917
2483.78 3849
2484.25 3977
2484.72 3917
2485.19 4069
2485.66 4234
2486.13 4432
2486.60 4214
2487.07 4098
2487.54 4102
2488.01 4344
2488.48 4374
2488.95 4311
2489.43 4305
2489.90 4407
2490.37 4781
2490.84 4885
2491.31 4606
2491.78 4870
2492.25 4973
2492.72 4886
2493.19 4689
2493.66 4764
2494.13 4907
2494.60 4915
2495.07 4750
2495.54 4482
2496.02 4465
2496.49 4304
2496.96 4411
2497.43 4420
2497.90 4184
2498.37 4474
2498.84 4260
2499.31 4160
2499.79 4104
2500.26 4040
2500.73 3951
2501.20 4030
2501.67 3912
2502.14 4173
2502.61 4133
2503.09 3878
2503.56 3866
2504.03 4054
2504.50 4172
2504.97 4004
2505.45 4087
2505.92 4184
2506.39 4130
2506.86 4304
2507.33 4389
2507.81 4467
2508.28 4641
2508.75 4913
2509.22 4771
2509.69 4790
2510.17 4712
2510.64 4826
2511.11 4950
2511.58 4862
2512.06 4811
2512.53 5052
2513.00 4835
2513.47 4433
2513.95 4510
2514.42 4605
2514.89 4472
2515.37 4429
2515.84 4571
2516.31 4897
2516.78 4733
2517.26 4706
2517.73 4638
2518.20 4626
2518.68 4653
2519.15 4408
2519.62 4551
2520.10 4358
2520.57 4692
2521.04 4347
2521.52 4254
2521.99 4287
2522.46 4313
2522.94 4384
2523.41 4268
2523.89 4554
2524.36 4722
2524.83 4450
2525.31 4432
2525.78 4320
2526.25 4595
2526.73 4431
2527.20 4703
2527.68 4463
2528.15 4469
2528.62 4420
2529.10 4422
2529.57 4459
2530.05 4617
2530.52 4658
2531.00 4344
2531.47 4276
2531.94 4559
2532.42 4438
2532.89 4297
2533.37 4271
2533.84 4285
2534.32 4595
2534.79 4609
2535.27 4467
2535.74 4359
2536.22 4421
2536.69 4491
2537.17 4590
2537.64 4266
2538.12 4402
2538.59 4439
2539.07 4254
2539.54 4202
2540.02 4124
2540.49 4501
2540.97 4511
2541.44 4018
2541.92 4336
2542.39 4000
2542.87 3991
2543.34 4121
2543.82 4323
2544.29 4339
2544.77 4506
2545.25 4607
2545.72 4871
2546.20 4672
2546.67 4790
2547.15 5015
2547.62 5160
2548.10 5258
2548.58 5295
2549.05 5288
2549.53 5285
2550.00 5091
2550.48 5097
2550.96 5042
2551.43 4945
2551.91 4991
2552.39 5098
2552.86 5543
2553.34 5745
2553.82 5328
2554.29 5353
2554.77 5266
2555.24 5048
2555.72 5196
2556.20 5220
2556.67 4935
2557.15 4787
2557.63 5003
2558.11 4825
2558.58 4567
2559.06 4315
2559.54 4304
2560.01 4137
2560.49 4241
2560.97 4239
2561.44 4200
2561.92 4078
2562.40 4368
2562.88 4230
2563.35 4112
2563.83 4106
2564.31 3955
2564.79 3866
2565.26 3806
2565.74 4074
2566.22 4218
2566.70 3912
2567.17 3738
2567.65 3962
2568.13 4194
2568.61 4070
2569.09 3979
2569.56 3884
2570.04 3874
2570.52 3938
2571.00 4040
2571.48 3843
2571.95 3740
2572.43 3971
2572.91 3973
2573.39 3735
2573.87 3840
2574.35 3827
2574.82 3872
2575.30 3841
2575.78 3834
2576.26 3885
2576.74 3969
2577.22 4008
2577.70 3846
2578.17 4038
2578.65 3906
2579.13 4030
2579.61 3803
2580.09 3656
2580.57 3750
2581.05 3860
2581.53 3725
2582.01 3936
2582.48 4050
2582.96 4003
2583.44 4229
2583.92 3823
2584.40 4030
2584.88 3991
2585.36 3846
2585.84 3932
2586.32 4030
2586.80 4202
2587.28 4084
2587.76 4085
2588.24 4232
2588.72 4182
2589.20 3964
2589.68 4044
2590.16 4115
2590.64 4117
2591.12 4093
2591.60 4189
2592.08 4130
2592.56 4074
2593.04 4102
2593.52 4209
2594.00 4104
2594.48 3970
2594.96 4159
2595.44 4256
2595.92 4148
2596.40 3973
2596.88 3885
2597.36 3867
2597.84 4089
2598.32 3913
2598.80 3747
2599.28 3665
2599.76 3932
2600.24 3915
2600.72 3610
2601.21 3754
2601.69 3804
2602.17 3833
2602.65 3656
2603.13 3780
2603.61 3900
2604.09 3841
2604.57 4052
2605.05 4269
2605.54 3925
2606.02 4087
2606.50 4068
2606.98 4220
2607.46 4064
2607.94 4128
2608.42 4054
2608.91 4007
2609.39 4149
2609.87 3973
2610.35 3988
2610.83 3863
2611.31 3939
2611.80 3988
2612.28 4008
2612.76 4199
2613.24 4023
2613.72 4048
2614.21 4068
2614.69 4034
2615.17 4189
2615.65 4140
2616.13 4184
2616.62 4514
2617.10 4228
2617.58 4141
2618.06 4246
2618.55 4285
2619.03 4314
2619.51 4375
2619.99 4347
2620.48 4071
2620.96 4003
2621.44 4003
2621.92 3893
2622.41 3906
2622.89 4064
2623.37 3810
2623.86 3738
2624.34 3801
2624.82 3719
2625.31 3801
2625.79 3785
2626.27 3934
2626.75 3797
2627.24 4126
2627.72 4260
2628.20 4058
2628.69 3944
2629.17 3958
2629.66 4063
2630.14 3969
2630.62 4271
2631.11 4133
2631.59 3860
2632.07 4082
2632.56 4351
2633.04 4177
2633.52 4107
2634.01 4123
2634.49 3822
2634.98 3774
2635.46 4127
2635.94 3971
2636.43 3762
2636.91 3886
2637.40 4032
2637.88 3937
2638.37 4033
2638.85 4371
2639.33 4428
2639.82 4295
2640.30 4315
2640.79 4278
2641.27 4250
2641.76 4336
2642.24 4239
2642.73 3834
2643.21 4120
2643.70 4138
2644.18 3893
2644.67 4083
2645.15 4154
2645.64 3820
2646.12 3918
2646.61 3806
2647.09 4022
2647.58 4332
2648.06 4114
2648.55 4350
2649.03 4216
2649.52 4127
2650.00 3856
2650.49 4011
2650.97 3808
2651.46 4250
2651.94 4023
2652.43 3827
2652.92 3798
2653.40 3810
2653.89 3782
2654.37 3720
2654.86 3814
2655.34 3863
2655.83 3871
2656.32 4096
2656.80 3908
2657.29 3925
2657.77 3761
2658.26 3827
2658.75 3740
2659.23 4044
2659.72 4045
2660.21 3978
2660.69 3736
2661.18 3847
2661.66 4074
2662.15 3957
2662.64 3939
2663.12 3874
2663.61 4073
2664.10 4093
2664.58 3889
2665.07 3810
2665.56 4039
2666.04 4030
2666.53 3894
2667.02 3959
2667.50 3646
2667.99 3812
2668.48 3762
2668.97 3804
2669.45 3907
2669.94 3669
2670.43 3755
2670.91 3980
2671.40 3957
2671.89 4006
2672.38 4012
2672.86 4065
2673.35 4112
2673.84 4388
2674.33 4495
2674.81 4437
2675.30 4483
2675.79 4719
2676.28 4665
2676.77 4567
2677.25 4448
2677.74 4437
2678.23 4587
2678.72 4429
2679.21 4246
2679.69 4290
2680.18 4339
2680.67 4096
2681.16 4437
2681.65 4133
2682.13 4070
2682.62 4159
2683.11 4280
2683.60 4177
2684.09 4136
2684.58 4203
2685.07 4320
2685.55 4436
2686.04 4200
2686.53 4196
2687.02 4132
2687.51 4040
2688.00 4034
2688.49 3908
2688.98 3892
2689.46 4053
2689.95 4057
2690.44 4113
2690.93 3965
2691.42 3984
2691.91 4154
2692.40 3704
2692.89 3792
2693.38 3989
2693.87 3785
2694.36 3624
2694.85 3690
2695.34 3824
2695.83 3812
2696.31 3740
2696.80 3517
2697.29 3759
2697.78 3753
2698.27 3629
2698.76 3727
2699.25 3822
2699.74 3947
2700.23 4029
2700.72 3873
2701.21 4119
2701.70 4204
2702.19 3953
2702.68 4294
2703.17 4273
2703.66 4092
2704.15 4240
2704.64 4337
2705.13 3943
2705.63 3977
2706.12 3892
2706.61 3889
2707.10 3802
2707.59 3820
2708.08 3921
2708.57 4003
2709.06 3577
2709.55 3678
2710.04 3615
2710.53 3839
2711.02 3924
2711.51 4027
2712.01 3887
2712.50 3589
2712.99 3761
2713.48 3742
2713.97 3947
2714.46 3858
2714.95 3666
2715.44 3652
2715.93 3569
2716.43 3683
2716.92 3699
2717.41 3579
2717.90 3493
2718.39 3582
2718.88 3493
2719.38 3774
2719.87 3941
2720.36 3821
2720.85 4174
2721.34 4107
2721.83 4029
2722.33 3945
2722.82 3999
2723.31 3887
2723.80 3903
2724.30 3822
2724.79 4081
2725.28 3946
2725.77 3664
2726.26 3686
2726.76 3654
2727.25 3706
2727.74 3781
2728.23 3911
2728.73 3797
2729.22 3856
2729.71 3721
2730.20 3994
2730.70 4262
2731.19 4148
2731.68 4036
2732.18 4072
2732.67 4110
2733.16 3977
2733.65 4054
2734.15 4233
2734.64 4172
2735.13 3939
2735.63 4142
2736.12 4239
2736.61 4014
2737.11 3934
2737.60 3945
2738.09 3841
2738.59 3928
2739.08 3770
2739.57 3901
2740.07 3988
2740.56 3955
2741.05 3919
2741.55 3477
2742.04 3518
2742.54 3805
2743.03 3670
2743.52 3663
2744.02 3643
2744.51 3432
2745.00 3771
2745.50 3740
2745.99 4001
2746.49 3953
2746.98 3895
2747.48 3902
2747.97 3551
2748.46 3642
2748.96 3707
2749.45 3435
2749.95 3561
2750.44 3555
2750.94 3490
2751.43 3663
2751.93 3957
2752.42 3720
2752.91 3593
2753.41 3660
2753.90 3698
2754.40 4009
2754.89 3984
2755.39 3970
2755.88 4031
2756.38 4011
2756.87 3899
2757.37 3953
2757.86 3917
2758.36 3662
2758.85 3744
2759.35 3907
2759.85 4147
2760.34 4024
2760.84 3739
2761.33 3764
2761.83 3837
2762.32 3694
2762.82 3734
2763.31 3496
2763.81 3562
2764.31 3682
2764.80 3701
2765.30 3665
2765.79 3829
2766.29 3617
2766.78 3559
2767.28 3824
2767.78 4072
2768.27 3857
2768.77 3648
2769.27 3737
2769.76 3668
2770.26 3462
2770.75 3606
2771.25 3746
2771.75 3842
2772.24 3847
2772.74 4233
2773.24 3910
2773.73 4019
2774.23 4138
2774.73 4331
2775.22 4598
2775.72 4461
2776.22 4527
2776.71 4380
2777.21 4327
2777.71 4411
2778.20 4245
2778.70 3910
2779.20 4196
2779.70 4154
2780.19 4094
2780.69 4020
2781.19 3751
2781.68 3985
2782.18 3819
2782.68 3865
2783.18 3875
2783.67 3901
2784.17 4015
2784.67 3896
2785.17 4114
2785.66 4073
2786.16 3714
2786.66 3885
2787.16 3865
2787.66 3772
2788.15 4000
2788.65 3995
2789.15 3872
2789.65 3895
2790.14 3866
2790.64 3851
2791.14 4039
2791.64 3934
2792.14 4134
2792.64 3908
2793.13 3947
2793.63 4167
2794.13 4157
2794.63 4418
2795.13 4408
2795.63 4438
2796.12 4690
2796.62 4532
2797.12 4394
2797.62 4514
2798.12 4424
2798.62 4330
2799.12 4229
2799.62 4097
2800.12 4092
2800.61 4095
2801.11 4049
2801.61 3840
2802.11 3837
2802.61 4087
2803.11 4405
2803.61 4661
2804.11 4582
2804.61 4616
2805.11 5106
2805.61 4991
2806.11 5239
2806.61 5281
2807.11 5331
2807.60 5376
2808.10 5329
2808.60 5153
2809.10 4996
2809.60 4967
2810.10 4887
2810.60 4732
2811.10 4308
2811.60 4328
2812.10 4401
2812.60 4449
2813.10 4257
2813.60 3969
2814.10 3982
2814.60 4100
2815.10 4357
2815.60 4195
2816.10 4000
2816.61 3925
2817.11 4159
2817.61 4133
2818.11 4104
2818.61 4009
2819.11 4121
2819.61 4397
2820.11 4468
2820.61 4200
2821.11 4198
2821.61 4229
2822.11 4084
2822.61 3787
2823.11 3927
2823.62 3912
2824.12 3805
2824.62 3811
2825.12 3909
2825.62 3644
2826.12 3718
2826.62 3622
2827.12 3824
2827.63 3793
2828.13 3899
2828.63 3984
2829.13 3898
2829.63 3850
2830.13 3594
2830.63 3781
2831.14 3643
2831.64 3615
2832.14 3306
2832.64 3608
2833.14 3767
2833.65 3896
2834.15 3793
2834.65 3813
2835.15 4036
2835.65 4056
2836.16 3896
2836.66 4154
2837.16 4035
2837.66 4265
2838.16 4428
2838.67 4156
2839.17 4288
2839.67 4172
2840.17 4119
2840.68 4163
2841.18 4087
2841.68 3914
2842.19 3992
2842.69 3880
2843.19 3780
2843.69 3934
2844.20 3948
2844.70 4067
2845.20 4165
2845.71 4053
2846.21 4466
2846.71 4287
2847.21 4380
2847.72 4370
2848.22 4360
2848.72 4247
2849.23 4256
2849.73 4104
2850.23 4057
2850.74 4207
2851.24 4212
2851.74 3886
2852.25 3932
2852.75 4010
2853.26 3625
2853.76 3842
2854.26 3991
2854.77 3898
2855.27 3635
2855.77 3678
2856.28 3658
2856.78 3764
2857.29 3851
2857.79 3741
2858.29 3954
2858.80 3726
2859.30 3925
2859.81 3959
2860.31 3884
2860.82 3687
2861.32 3474
2861.82 3647
2862.33 3477
2862.83 3666
2863.34 3629
2863.84 3491
2864.35 3610
2864.85 3832
2865.36 3629
2865.86 3356
2866.37 3456
2866.87 3452
2867.38 3428
2867.88 3619
2868.39 3699
2868.89 3519
2869.40 3420
2869.90 3616
2870.41 3763
2870.91 3797
2871.42 3692
2871.92 3667
2872.43 3717
2872.93 3432
2873.44 3596
2873.94 3762
2874.45 3801
2874.95 3774
2875.46 3692
2875.97 3844
2876.47 3845
2876.98 3774
2877.48 3670
2877.99 3917
2878.49 3915
2879.00 3646
2879.51 3539
2880.01 3876
2880.52 3886
2881.03 3869
2881.53 3844
2882.04 3676
2882.54 3682
2883.05 3813
2883.56 4046
2884.06 4103
2884.57 4120
2885.08 4149
2885.58 4040
2886.09 4090
2886.60 4009
2887.10 4170
2887.61 4095
2888.12 3879
2888.62 4049
2889.13 4163
2889.64 3853
2890.14 3871
2890.65 3758
2891.16 4049
2891.66 3842
2892.17 3910
2892.68 4255
2893.18 4121
2893.69 4227
2894.20 4348
2894.71 4518
2895.21 4722
2895.72 4777
2896.23 4417
2896.74 4588
2897.24 4430
2897.75 4608
2898.26 4773
2898.77 4672
2899.27 4631
2899.78 4522
2900.29 4855
2900.80 4764
2901.31 5035
2901.81 5099
2902.32 5152
2902.83 5228
2903.34 5289
2903.85 4815
2904.35 4870
2904.86 4919
2905.37 4713
2905.88 4625
2906.39 4718
2906.90 4524
2907.40 4489
2907.91 4318
2908.42 3979
2908.93 3940
2909.44 3919
2909.95 3910
2910.46 3774
2910.96 3580
2911.47 3930
2911.98 4009
2912.49 3809
2913.00 4101
2913.51 4094
2914.02 4074
2914.53 4266
2915.04 4067
2915.54 4113
2916.05 4135
2916.56 4096
2917.07 4103
2917.58 4083
2918.09 4384
2918.60 4505
2919.11 4331
2919.62 4000
2920.13 3853
2920.64 4033
2921.15 4114
2921.66 4087
2922.17 4095
2922.68 4276
2923.19 4154
2923.70 4306
2924.21 4490
2924.72 4490
2925.23 4742
2925.74 4249
2926.25 4301
2926.76 4559
2927.27 4423
2927.78 3951
2928.29 3833
2928.80 3777
2929.31 3628
2929.82 3627
2930.33 3639
2930.84 3363
2931.35 3708
2931.86 3557
2932.37 3628
2932.88 3849
2933.39 3773
2933.90 4057
2934.41 3983
2934.92 3994
2935.44 4074
2935.95 3883
2936.46 3823
2936.97 4112
2937.48 3949
2937.99 4073
2938.50 4059
2939.01 3913
2939.52 3983
2940.04 3840
2940.55 3842
2941.06 3982
2941.57 4172
2942.08 4148
2942.59 4322
2943.10 4224
2943.62 4322
2944.13 4665
2944.64 4801
2945.15 4867
2945.66 4561
2946.17 4695
2946.69 4799
2947.20 4885
2947.71 4625
2948.22 4574
2948.73 4748
2949.25 3930
2949.76 3997
2950.27 3994
2950.78 3678
2951.29 3651
2951.81 3749
2952.32 3668
2952.83 3748
2953.34 3434
2953.86 3400
2954.37 3322
2954.88 3592
2955.39 3667
2955.91 3533
2956.42 3580
2956.93 3487
2957.45 3725
2957.96 3742
2958.47 3674
2958.98 3709
2959.50 3662
2960.01 3849
2960.52 3855
2961.04 3961
2961.55 3917
2962.06 3819
2962.58 3881
2963.09 3881
2963.60 3807
2964.12 3753
2964.63 3674
2965.14 3582
2965.66 3618
2966.17 3366
2966.68 3599
2967.20 3791
2967.71 3673
2968.22 3467
2968.74 3510
2969.25 3678
2969.77 3654
2970.28 3592
2970.79 3689
2971.31 3817
2971.82 3810
2972.34 3672
2972.85 3858
2973.36 4008
2973.88 3853
2974.39 3860
2974.91 3882
2975.42 3748
2975.94 3740
2976.45 3664
2976.96 3772
2977.48 3878
2977.99 3735
2978.51 3919
2979.02 4018
2979.54 4097
2980.05 3988
2980.57 3901
2981.08 3976
2981.60 3865
2982.11 3781
2982.63 3720
2983.14 3986
2983.66 4203
2984.17 4005
2984.69 3821
2985.20 3997
2985.72 4493
2986.23 4478
2986.75 4167
2987.26 4112
2987.78 4353
2988.29 4405
2988.81 4440
2989.32 4371
2989.84 4527
2990.36 4602
2990.87 4494
2991.39 4386
2991.90 4330
2992.42 4461
2992.94 4437
2993.45 4981
2993.97 4831
2994.48 4979
2995.00 5095
2995.51 5134
2996.03 5090
2996.55 5227
2997.06 5198
2997.58 5385
2998.10 5289
2998.61 5234
2999.13 5461
2999.65 5734
3000.16 5991
3000.68 5996
3001.19 6118
3001.71 6934
3002.23 7046
3002.74 7333
3003.26 7885
3003.78 8157
3004.30 8441
3004.81 8346
3005.33 8322
3005.85 8389
3006.36 7779
3006.88 7093
3007.40 6520
3007.91 6214
3008.43 5730
3008.95 5555
3009.47 5354
3009.98 4902
3010.50 4696
3011.02 4716
3011.54 4620
3012.05 4554
3012.57 4388
3013.09 4303
3013.61 4631
3014.12 4696
3014.64 4853
3015.16 4949
3015.68 4806
3016.19 4742
3016.71 4652
3017.23 4723
3017.75 4767
3018.27 5039
3018.78 5156
3019.30 5063
3019.82 4979
3020.34 4789
3020.86 4627
3021.38 4629
3021.89 4373
3022.41 4575
3022.93 4649
3023.45 4755
3023.97 4511
3024.49 4257
3025.01 4217
3025.52 4195
3026.04 4273
3026.56 4212
3027.08 4298
3027.60 4641
3028.12 4652
3028.64 4758
3029.16 4636
3029.67 4561
3030.19 4678
3030.71 4635
3031.23 4675
3031.75 4734
3032.27 5163
3032.79 4927
3033.31 4954
3033.83 4906
3034.35 4865
3034.87 4968
3035.39 4929
3035.91 5031
3036.43 4691
3036.95 4364
3037.47 4419
3037.99 4036
3038.50 4246
3039.02 4088
3039.54 4138
3040.06 4377
3040.58 4347
3041.10 4167
3041.62 4239
3042.14 4340
3042.66 4418
3043.18 4553
3043.70 4770
3044.23 4532
3044.75 4472
3045.27 4412
3045.79 4339
3046.31 4358
3046.83 4501
3047.35 4567
3047.87 4302
3048.39 4298
3048.91 4381
3049.43 4242
3049.95 4024
3050.47 3936
3050.99 3905
3051.51 3912
3052.03 3753
3052.56 3958
3053.08 3928
3053.60 3799
3054.12 3571
3054.64 3896
3055.16 4050
3055.68 3971
3056.20 3759
3056.72 3676
3057.25 3745
3057.77 3864
3058.29 3593
3058.81 3693
3059.33 3904
3059.85 3740
3060.38 3990
3060.90 3581
3061.42 3715
3061.94 3841
3062.46 3988
3062.98 3931
3063.51 4005
3064.03 4022
3064.55 3981
3065.07 3859
3065.59 4059
3066.12 3970
3066.64 3712
3067.16 4082
3067.68 4137
3068.21 4081
3068.73 3984
3069.25 3977
3069.77 3933
3070.30 3936
3070.82 3811
3071.34 3499
3071.86 3913
3072.39 3941
3072.91 4082
3073.43 4153
3073.95 4055
3074.48 3757
3075.00 4216
3075.52 4487
3076.05 4422
3076.57 4495
3077.09 4724
3077.61 5074
3078.14 4893
3078.66 4722
3079.18 4887
3079.71 4751
3080.23 4919
3080.75 4897
3081.28 5010
3081.80 4862
3082.32 4881
3082.85 4603
3083.37 4620
3083.90 4840
3084.42 4973
3084.94 5148
3085.47 4664
3085.99 4672
3086.51 4741
3087.04 4632
3087.56 4535
3088.09 4370
3088.61 4454
3089.13 4449
3089.66 4361
3090.18 4480
3090.71 4343
3091.23 4383
3091.76 4331
3092.28 4444
3092.80 4295
3093.33 4598
3093.85 4625
3094.38 4771
3094.90 4856
3095.43 4918
3095.95 4920
3096.48 4921
3097.00 4922
3097.53 5141
3098.05 5790
3098.58 6064
3099.10 6930
3099.63 7646
3100.15 7868
3100.68 8796
3101.20 10146
3101.73 10953
3102.25 11162
3102.78 11108
3103.30 11136
3103.83 11027
3104.35 10431
3104.88 9970
3105.40 9185
3105.93 8188
3106.45 7249
3106.98 6686
3107.51 5817
3108.03 5739
3108.56 5179
3109.08 5110
3109.61 5050
3110.13 5132
3110.66 5331
3111.19 5180
3111.71 5127
3112.24 5238
3112.76 4939
3113.29 5039
3113.82 4821
3114.34 4519
3114.87 4276
3115.40 4157
3115.92 4111
3116.45 4099
3116.98 4157
3117.50 4008
3118.03 4285
3118.55 4090
3119.08 4306
3119.61 4044
3120.13 4079
3120.66 4574
3121.19 4432
3121.72 4416
3122.24 4507
3122.77 4506
3123.30 4674
3123.82 4443
3124.35 4522
3124.88 4679
3125.40 4530
3125.93 4414
3126.46 4564
3126.99 4218
3127.51 4223
3128.04 4382
3128.57 4127
3129.10 4022
3129.62 4124
3130.15 4254
3130.68 4233
3131.21 3986
3131.73 3918
3132.26 3995
3132.79 3768
3133.32 3927
3133.85 4083
3134.37 3942
3134.90 3647
3135.43 3723
3135.96 3621
3136.49 3589
3137.01 3716
3137.54 3678
3138.07 3923
3138.60 3597
3139.13 3402
3139.65 3662
3140.18 3957
3140.71 3938
3141.24 3980
3141.77 3955
3142.30 3926
3142.83 3828
3143.35 3795
3143.88 3899
3144.41 4055
3144.94 4139
3145.47 4321
3146.00 4182
3146.53 4306
3147.06 4575
3147.59 4739
3148.11 4598
3148.64 4451
3149.17 4569
3149.70 4583
3150.23 4259
3150.76 4165
3151.29 4269
3151.82 4055
3152.35 3929
3152.88 3822
3153.41 4223
3153.94 4174
3154.47 4175
3155.00 4280
3155.53 4362
3156.06 4127
3156.59 4242
3157.12 4202
3157.65 4353
3158.18 4165
3158.71 4030
3159.24 4118
3159.77 4134
3160.30 4042
3160.83 4108
3161.36 3994
3161.89 3953
3162.42 3960
3162.95 3861
3163.48 3850
3164.01 3811
3164.54 3763
3165.07 3882
3165.60 3791
3166.13 3827
3166.66 3671
3167.19 3479
3167.72 3412
3168.25 3517
3168.78 3487
3169.31 3481
3169.85 3620
3170.38 3654
3170.91 3647
3171.44 3550
3171.97 3358
3172.50 3793
3173.03 3875
3173.56 3882
3174.09 3958
3174.63 3979
3175.16 3983
3175.69 4094
3176.22 4004
3176.75 4141
3177.28 4193
3177.81 3816
3178.35 3664
3178.88 3736
3179.41 3853
3179.94 3961
3180.47 3907
3181.00 3860
3181.54 3780
3182.07 3715
3182.60 3739
3183.13 3740
3183.66 3579
3184.20 3539
3184.73 3717
3185.26 3502
3185.79 3576
3186.33 3579
3186.86 3623
3187.39 3650
3187.92 3526
3188.46 3556
3188.99 3572
3189.52 3459
3190.05 3612
3190.59 3553
3191.12 3250
3191.65 3399
3192.18 3469
3192.72 3641
3193.25 3460
3193.78 3572
3194.32 3622
3194.85 3550
3195.38 3409
3195.91 3362
3196.45 3759
3196.98 3797
3197.51 3916
3198.05 3946
3198.58 4192
3199.11 4265
3199.65 4244
3200.18 4230
3200.71 4344
3201.25 3985
3201.78 4075
3202.32 4170
3202.85 4196
3203.38 4208
3203.92 4307
3204.45 4085
3204.98 3836
3205.52 3940
3206.05 4062
3206.59 3919
3207.12 3950
3207.65 4119
3208.19 4217
3208.72 4449
3209.26 4675
3209.79 4595
3210.32 4618
3210.86 4656
3211.39 4599
3211.93 4767
3212.46 4738
3213.00 4521
3213.53 4420
3214.07 4332
3214.60 4415
3215.14 4340
3215.67 4084
3216.20 4376
3216.74 4420
3217.27 4413
3217.81 4362
3218.34 4308
3218.88 4301
3219.41 4409
3219.95 4569
3220.48 4392
3221.02 4354
3221.56 4540
3222.09 4383
3222.63 4556
3223.16 4518
3223.70 4565
3224.23 4488
3224.77 4416
3225.30 4518
3225.84 4208
3226.37 4073
3226.91 4434
3227.45 4275
3227.98 4285
3228.52 4220
3229.05 3837
3229.59 4045
3230.12 3904
3230.66 4006
3231.20 4093
3231.73 4007
3232.27 3946
3232.81 3905
3233.34 3724
3233.88 3830
3234.41 4122
3234.95 4037
3235.49 4117
3236.02 4099
3236.56 4267
3237.10 4275
3237.63 4095
3238.17 4085
3238.71 4060
3239.24 4192
3239.78 4224
3240.32 4424
3240.85 4217
3241.39 4113
3241.93 4091
3242.46 4082
3243.00 4011
3243.54 3791
3244.07 3760
3244.61 3738
3245.15 3750
3245.69 3897
3246.22 3929
3246.76 3795
3247.30 4060
3247.84 4002
3248.37 3955
3248.91 3956
3249.45 3891
3249.99 3949
3250.52 4016
3251.06 3940
3251.60 4082
3252.14 4042
3252.67 3992
3253.21 4526
3253.75 4474
3254.29 4169
3254.83 4279
3255.36 4465
3255.90 4651
3256.44 4548
3256.98 4791
3257.52 4759
3258.05 4879
3258.59 5201
3259.13 5770
3259.67 6008
3260.21 5756
3260.75 6135
3261.29 6517
3261.82 6848
3262.36 7404
3262.90 7958
3263.44 8386
3263.98 8892
3264.52 9262
3265.06 9315
3265.60 9801
3266.13 9542
3266.67 9662
3267.21 9764
3267.75 9354
3268.29 8785
3268.83 8016
3269.37 7479
3269.91 6830
3270.45 6411
3270.99 6229
3271.53 5437
3272.07 5013
3272.60 4993
3273.14 4840
3273.68 4730
3274.22 4909
3274.76 4508
3275.30 4667
3275.84 4778
3276.38 4684
3276.92 4687
3277.46 4828
3278.00 4918
3278.54 5012
3279.08 4752
3279.62 4756
3280.16 4935
3280.70 5081
3281.24 4966
3281.78 4933
3282.32 4725
3282.86 4678
3283.40 4975
3283.94 5244
3284.48 5187
3285.02 5192
3285.56 5270
3286.11 5310
3286.65 5282
3287.19 5240
3287.73 5139
3288.27 5171
3288.81 5250
3289.35 5263
3289.89 5051
3290.43 5173
3290.97 5124
3291.51 5472
3292.05 5717
3292.60 5862
3293.14 6246
3293.68 6551
3294.22 6640
3294.76 6414
3295.30 6740
3295.84 6600
3296.38 6700
3296.93 6874
3297.47 6156
3298.01 6160
3298.55 5817
3299.09 5404
3299.63 4901
3300.18 4894
3300.72 4694
3301.26 4709
3301.80 4754
3302.34 4559
3302.89 4489
3303.43 4367
3303.97 4268
3304.51 4251
3305.05 4539
3305.60 4253
3306.14 4471
3306.68 4105
3307.22 4322
3307.76 4363
3308.31 4174
3308.85 4178
3309.39 4070
3309.93 4106
3310.48 4130
3311.02 4254
3311.56 4458
3312.11 4358
3312.65 4330
3313.19 4699
3313.73 4697
3314.28 4457
3314.82 4750
3315.36 4754
3315.91 4720
3316.45 4689
3316.99 4647
3317.53 4484
3318.08 4376
3318.62 4418
3319.16 4396
3319.71 4429
3320.25 4214
3320.79 3982
3321.34 4269
3321.88 4173
3322.43 4336
3322.97 4062
3323.51 4077
3324.06 3999
3324.60 4207
3325.14 4227
3325.69 4184
3326.23 4047
3326.78 3998
3327.32 4064
3327.86 4027
3328.41 3904
3328.95 3867
3329.50 4266
3330.04 4205
3330.58 4463
3331.13 4527
3331.67 4421
3332.22 4890
3332.76 5156
3333.31 5318
3333.85 5378
3334.39 5378
3334.94 5570
3335.48 5638
3336.03 5636
3336.57 5687
3337.12 5545
3337.66 5479
3338.21 5043
3338.75 4987
3339.30 4873
3339.84 4720
3340.39 4650
3340.93 4497
3341.48 4085
3342.02 4007
3342.57 3895
3343.11 3931
3343.66 3916
3344.20 3866
3344.75 3768
3345.29 3679
3345.84 3933
3346.39 3801
3346.93 3687
3347.48 3633
3348.02 3756
3348.57 4120
3349.11 3951
3349.66 4039
3350.21 3987
3350.75 3912
3351.30 3974
3351.84 4040
3352.39 3811
3352.94 3786
3353.48 3654
3354.03 3817
3354.57 3860
3355.12 3985
3355.67 3793
3356.21 3830
3356.76 3613
3357.31 3432
3357.85 3257
3358.40 3364
3358.94 3715
3359.49 3604
3360.04 3416
3360.58 3262
3361.13 3177
3361.68 3315
3362.22 3361
3362.77 3247
3363.32 3236
3363.87 3385
3364.41 3478
3364.96 3393
3365.51 3295
3366.05 3332
3366.60 3566
3367.15 3589
3367.70 3400
3368.24 3447
3368.79 3576
3369.34 3450
3369.88 3411
3370.43 3349
3370.98 3465
3371.53 3540
3372.07 3557
3372.62 3518
3373.17 3465
3373.72 3387
3374.27 3499
3374.81 3672
3375.36 3584
3375.91 3544
3376.46 3182
3377.01 2959
3377.55 3282
3378.10 3095
3378.65 3195
3379.20 3359
3379.75 3249
3380.29 3055
3380.84 3070
3381.39 3199
3381.94 3340
3382.49 3082
3383.04 3039
3383.58 3156
3384.13 3132
3384.68 3161
3385.23 3315
3385.78 3305
3386.33 3136
3386.88 3300
3387.43 3362
3387.97 3374
3388.52 3229
3389.07 3127
3389.62 3157
3390.17 3084
3390.72 3186
3391.27 3233
3391.82 3083
3392.37 3297
3392.92 3266
3393.47 3356
3394.02 3170
3394.56 3193
3395.11 3013
3395.66 2907
3396.21 2923
3396.76 2883
3397.31 2946
3397.86 3166
3398.41 3071
3398.96 2930
3399.51 3006
3400.06 2981
3400.61 3094
3401.16 3080
3401.71 2941
3402.26 3024
3402.81 3063
3403.36 2935
3403.91 2949
3404.46 2900
3405.01 3095
3405.56 3037
3406.11 2799
3406.66 2864
3407.21 2997
3407.76 3093
3408.32 3042
3408.87 2817
3409.42 3004
3409.97 2968
3410.52 3159
3411.07 3094
3411.62 3040
3412.17 3050
3412.72 3229
3413.27 3099
3413.82 3020
3414.37 3134
3414.93 3282
3415.48 3277
3416.03 3098
3416.58 3169
3417.13 3332
3417.68 3194
3418.23 3102
3418.78 3334
3419.34 3348
3419.89 3318
3420.44 3514
3420.99 3576
3421.54 3542
3422.09 3650
3422.65 3724
3423.20 3929
3423.75 3871
3424.30 3758
3424.85 3695
3425.40 3821
3425.96 3949
3426.51 3768
3427.06 3371
3427.61 3647
3428.16 3557
3428.72 3457
3429.27 3407
3429.82 3337
3430.37 3446
3430.93 3418
3431.48 3415
3432.03 3248
3432.58 3447
3433.14 3480
3433.69 3550
3434.24 3426
3434.79 3365
3435.35 3327
3435.90 3280
3436.45 3369
3437.00 3310
3437.56 3200
3438.11 3022
3438.66 3073
3439.22 3400
3439.77 3385
3440.32 3338
3440.88 3375
3441.43 3269
3441.98 3392
3442.54 3197
3443.09 3137
3443.64 3436
3444.20 3320
3444.75 3333
3445.30 3307
3445.86 3415
3446.41 3351
3446.96 3199
3447.52 3204
3448.07 3556
3448.63 3551
3449.18 3211
3449.73 3220
3450.29 3160
3450.84 3115
3451.39 3105
3451.95 3183
3452.50 2963
3453.06 3009
3453.61 2892
3454.17 3167
3454.72 3235
3455.27 3317
3455.83 3178
3456.38 3076
3456.94 3168
3457.49 3412
3458.05 3346
3458.60 3144
3459.16 3269
3459.71 3470
3460.27 3264
3460.82 3385
3461.37 3253
3461.93 3098
3462.48 3173
3463.04 3078
3463.59 3240
3464.15 3231
3464.70 3258
3465.26 3310
3465.82 3081
3466.37 3116
3466.93 3313
3467.48 3352
3468.04 3187
3468.59 3306
3469.15 3553
3469.70 3671
3470.26 3430
3470.81 3547
3471.37 3631
3471.92 3343
3472.48 3461
3473.04 3517
3473.59 3605
3474.15 3624
3474.70 3670
3475.26 3702
3475.82 3928
3476.37 3884
3476.93 3897
3477.48 3684
3478.04 3784
3478.60 4061
3479.15 4198
3479.71 4175
3480.27 4317
3480.82 4335
3481.38 4233
3481.93 3904
3482.49 4027
3483.05 3789
3483.60 3816
3484.16 4224
3484.72 4190
3485.27 3933
3485.83 4374
3486.39 4455
3486.94 4661
3487.50 5174
3488.06 5508
3488.62 6233
3489.17 6224
3489.73 6854
3490.29 7378
3490.84 7959
3491.40 7814
3491.96 7796
3492.52 7718
3493.07 8133
3493.63 7436
3494.19 7522
3494.75 7283
3495.30 7862
3495.86 8375
3496.42 8208
3496.98 8317
3497.53 8420
3498.09 9084
3498.65 9371
3499.21 9531
3499.76 9287
3500.32 9485
3500.88 9194
3501.44 8217
3502.00 7959
3502.56 7444
3503.11 7212
3503.67 7088
3504.23 6988
3504.79 6673
3505.35 6561
3505.90 6668
3506.46 6193
3507.02 6060
3507.58 5940
3508.14 5529
3508.70 5109
3509.26 4981
3509.81 4904
3510.37 4606
3510.93 4235
3511.49 4377
3512.05 4304
3512.61 3952
3513.17 3999
3513.73 4065
3514.29 3990
3514.84 4164
3515.40 3813
3515.96 3492
3516.52 3804
3517.08 4108
3517.64 3862
3518.20 3810
3518.76 4032
3519.32 4098
3519.88 3976
3520.44 3989
3521.00 3742
3521.56 3423
3522.12 3605
3522.68 3632
3523.24 3695
3523.80 3830
3524.36 3572
3524.92 3792
3525.48 3649
3526.04 3273
3526.60 3327
3527.16 3276
3527.72 3347
3528.28 3338
3528.84 3446
3529.40 3445
3529.96 3228
3530.52 3346
3531.08 3408
3531.64 3445
3532.20 3512
3532.76 3536
3533.32 3533
3533.88 3456
3534.44 3700
3535.00 3917
3535.56 4041
3536.12 4087
3536.68 4227
3537.25 4190
3537.81 3857
3538.37 3678
3538.93 3637
3539.49 3753
3540.05 3665
3540.61 3398
3541.17 3508
3541.73 3447
3542.30 3419
3542.86 3249
3543.42 3304
3543.98 3212
3544.54 3157
3545.10 3421
3545.66 3312
3546.23 3237
3546.79 3231
3547.35 3120
3547.91 3147
3548.47 3420
3549.03 3409
3549.60 3471
3550.16 3286
3550.72 3182
3551.28 3192
3551.84 3164
3552.41 3099
3552.97 3259
3553.53 3068
3554.09 3218
3554.65 3366
3555.22 3173
3555.78 3276
3556.34 3177
3556.90 3331
3557.47 3338
3558.03 3133
3558.59 3236
3559.15 3144
3559.72 3154
3560.28 3059
3560.84 3121
3561.41 3235
3561.97 3174
3562.53 3168
3563.09 3309
3563.66 3074
3564.22 3131
3564.78 3224
3565.35 2961
3565.91 3161
3566.47 3129
3567.04 3100
3567.60 3101
3568.16 2983
3568.73 3007
3569.29 3026
3569.85 3138
3570.42 3095
3570.98 3134
3571.54 3096
3572.11 3220
3572.67 3112
3573.23 3058
3573.80 3015
3574.36 3141
3574.93 3294
3575.49 3380
3576.05 3306
3576.62 3340
3577.18 3305
3577.75 2945
3578.31 3162
3578.87 3250
3579.44 3188
3580.00 3047
3580.57 3079
3581.13 3156
3581.70 3361
3582.26 3030
3582.82 3080
3583.39 3121
3583.95 2985
3584.52 3015
3585.08 2847
3585.65 2916
3586.21 2925
3586.78 2982
3587.34 3216
3587.91 2913
3588.47 3184
3589.04 2954
3589.60 3074
3590.17 2938
3590.73 2976
3591.30 3097
3591.86 3038
3592.43 3031
3592.99 2857
3593.56 3093
3594.12 2882
3594.69 2778
3595.25 3101
3595.82 3291
3596.39 3342
3596.95 3088
3597.52 3019
3598.08 3085
3598.65 3012
3599.21 3155
3599.78 3170
3600.35 3017
3600.91 3046
3601.48 2993
3602.04 2895
3602.61 3006
3603.18 2810
3603.74 2989
3604.31 2923
3604.87 2940
3605.44 2764
3606.01 2842
3606.57 2944
3607.14 2753
3607.71 2808
3608.27 2742
3608.84 2693
3609.41 2744
3609.97 2866
3610.54 2770
3611.11 2964
3611.67 3000
3612.24 2956
3612.81 3147
3613.37 3740
3613.94 3564
3614.51 3219
3615.07 3569
3615.64 3819
3616.21 3748
3616.77 4054
3617.34 4386
3617.91 4156
3618.48 4061
3619.04 4313
3619.61 4311
3620.18 3927
3620.75 3771
3621.31 3481
3621.88 3269
3622.45 3438
3623.02 3494
3623.58 2954
3624.15 2691
3624.72 2837
3625.29 3020
3625.86 2794
3626.42 2700
3626.99 2744
3627.56 2799
3628.13 2951
3628.70 2972
3629.26 2820
3629.83 2765
3630.40 2746
3630.97 2836
3631.54 2801
3632.10 3010
3632.67 3216
3633.24 2921
3633.81 2827
3634.38 2881
3634.95 2922
3635.52 2865
3636.08 2811
3636.65 2954
3637.22 3431
3637.79 3386
3638.36 3438
3638.93 3620
3639.50 3858
3640.07 3830
3640.64 3776
3641.20 3893
3641.77 4107
3642.34 3995
3642.91 3966
3643.48 3832
3644.05 3875
3644.62 3499
3645.19 3253
3645.76 3398
3646.33 3257
3646.90 3085
3647.47 3286
3648.04 3660
3648.61 3608
3649.18 3456
3649.75 3196
3650.32 3215
3650.89 3229
3651.46 3330
3652.03 3452
3652.60 3504
3653.17 3595
3653.74 3553
3654.31 3437
3654.88 3437
3655.45 3617
3656.02 3688
3656.59 3706
3657.16 3694
3657.73 3655
3658.30 3708
3658.87 3567
3659.44 3606
3660.01 3858
3660.58 3689
3661.15 3610
3661.72 3785
3662.29 3639
3662.86 3345
3663.43 3524
3664.00 3721
3664.58 3557
3665.15 3619
3665.72 3114
3666.29 3295
3666.86 3215
3667.43 3139
3668.00 3133
3668.57 3074
3669.14 3259
3669.72 3422
3670.29 3352
3670.86 3288
3671.43 3228
3672.00 3466
3672.57 3247
3673.14 3501
3673.72 3540
3674.29 3520
3674.86 3588
3675.43 3448
3676.00 3601
3676.57 3719
3677.15 3852
3677.72 3483
3678.29 3376
3678.86 3251
3679.43 3318
3680.01 3316
3680.58 3276
3681.15 3178
3681.72 3312
3682.29 3087
3682.87 3094
3683.44 2985
3684.01 3088
3684.58 3411
3685.16 3323
3685.73 3332
3686.30 3745
3686.87 3865
3687.45 3744
3688.02 3853
3688.59 3958
3689.17 3928
3689.74 3855
3690.31 3943
3690.88 3988
3691.46 3973
3692.03 3869
3692.60 3538
3693.18 3635
3693.75 3496
3694.32 3513
3694.90 3194
3695.47 3295
3696.04 3338
3696.62 3093
3697.19 3201
3697.76 3406
3698.34 3434
3698.91 3408
3699.48 3320
3700.06 3335
3700.63 3335
3701.21 3295
3701.78 3211
3702.35 3112
3702.93 3232
3703.50 3091
3704.07 3054
3704.65 3061
3705.22 2900
3705.80 3083
3706.37 3050
3706.95 2980
3707.52 2976
3708.09 2950
3708.67 3097
3709.24 2946
3709.82 3085
3710.39 3111
3710.97 3126
3711.54 3154
3712.11 3006
3712.69 3048
3713.26 3058
3713.84 3034
3714.41 2943
3714.99 2996
3715.56 2877
3716.14 2909
3716.71 2982
3717.29 2883
3717.86 2738
3718.44 2733
3719.01 2924
3719.59 2794
3720.16 2910
3720.74 2901
3721.31 2895
3721.89 2978
3722.47 2954
3723.04 2658
3723.62 2778
3724.19 2959
3724.77 2967
3725.34 3030
3725.92 2854
3726.49 3083
3727.07 3215
3727.65 3079
3728.22 3161
3728.80 3114
3729.37 3272
3729.95 3296
3730.53 3468
3731.10 3352
3731.68 3346
3732.25 3367
3732.83 3483
3733.41 3343
3733.98 3488
3734.56 3343
3735.14 3072
3735.71 3033
3736.29 3161
3736.86 3159
3737.44 3110
3738.02 3068
3738.59 2882
3739.17 2886
3739.75 2962
3740.32 2924
3740.90 2841
3741.48 2767
3742.06 2737
3742.63 2851
3743.21 2921
3743.79 2904
3744.36 2898
3744.94 2975
3745.52 2872
3746.09 2905
3746.67 2937
3747.25 3162
3747.83 2868
3748.40 2806
3748.98 2772
3749.56 2814
3750.14 2735
3750.71 2687
3751.29 2823
3751.87 2608
3752.45 2674
3753.03 2670
3753.60 2555
3754.18 2602
3754.76 2719
3755.34 2734
3755.91 2712
3756.49 2706
3757.07 2626
3757.65 2755
3758.23 2827
3758.81 2843
3759.38 2878
3759.96 2801
3760.54 2935
3761.12 2929
3761.70 2918
3762.28 2730
3762.85 2661
3763.43 2918
3764.01 2940
3764.59 2600
3765.17 2846
3765.75 2747
3766.33 2872
3766.90 3036
3767.48 2955
3768.06 2916
3768.64 2893
3769.22 2867
3769.80 2889
3770.38 2827
3770.96 2903
3771.54 2770
3772.12 2791
3772.70 2721
3773.27 2647
3773.85 2620
3774.43 2490
3775.01 2672
3775.59 2691
3776.17 2861
3776.75 2658
3777.33 2834
3777.91 2626
3778.49 2634
3779.07 2828
3779.65 2851
3780.23 2691
3780.81 2666
3781.39 2708
3781.97 2645
3782.55 2836
3783.13 2987
3783.71 2734
3784.29 2646
3784.87 2651
3785.45 2610
3786.03 2538
3786.61 2636
3787.19 2590
3787.77 2720
3788.35 2639
3788.93 2589
3789.51 2832
3790.09 2710
3790.67 2625
3791.26 2757
3791.84 2708
3792.42 2606
3793.00 2638
3793.58 2692
3794.16 2685
3794.74 2668
3795.32 2685
3795.90 2822
3796.48 2642
3797.07 2692
3797.65 2827
3798.23 2892
3798.81 2715
3799.39 2653
3799.97 2699
3800.55 2893
3801.13 2957
3801.72 2971
3802.30 3021
3802.88 3061
3803.46 3237
3804.04 3084
3804.62 2761
3805.21 2905
3805.79 2885
3806.37 3098
3806.95 3073
3807.53 3225
3808.12 3284
3808.70 3316
3809.28 3079
3809.86 3096
3810.44 3100
3811.03 3274
3811.61 3154
3812.19 3328
3812.77 3269
3813.36 3087
3813.94 3175
3814.52 3243
3815.10 3160
3815.69 3145
3816.27 3077
3816.85 3052
3817.43 2923
3818.02 2864
3818.60 2686
3819.18 2821
3819.76 2786
3820.35 2789
3820.93 2680
3821.51 2638
3822.10 2581
3822.68 2730
3823.26 2681
3823.85 2744
3824.43 2711
3825.01 2661
3825.60 2656
3826.18 2766
3826.76 2648
3827.35 2535
3827.93 2504
3828.51 2567
3829.10 2513
3829.68 2390
3830.26 2546
3830.85 2402
3831.43 2387
3832.02 2539
3832.60 2507
3833.18 2782
3833.77 2591
3834.35 2633
3834.93 2568
3835.52 2377
3836.10 2492
3836.69 2648
3837.27 2541
3837.86 2623
3838.44 2507
3839.02 2685
3839.61 2676
3840.19 2601
3840.78 2772
3841.36 2606
3841.95 2546
3842.53 2564
3843.12 2666
3843.70 2580
3844.29 2579
3844.87 2387
3845.46 2594
3846.04 2635
3846.63 2553
3847.21 2744
3847.80 2754
3848.38 2663
3848.97 2672
3849.55 2737
3850.14 2589
3850.72 2824
3851.31 2947
3851.89 2839
3852.48 2697
3853.06 2608
3853.65 2921
3854.23 2943
3854.82 2754
3855.40 2888
3855.99 2816
3856.58 2678
3857.16 2969
3857.75 3143
3858.33 3113
3858.92 3369
3859.50 3415
3860.09 3522
3860.68 3532
3861.26 3516
3861.85 3600
3862.43 3734
3863.02 3704
3863.61 3596
3864.19 3521
3864.78 3390
3865.37 3520
3865.95 3467
3866.54 3556
3867.13 3502
3867.71 3450
3868.30 3262
3868.89 3132
3869.47 3360
3870.06 3480
3870.65 3491
3871.23 3519
3871.82 3506
3872.41 3916
3872.99 3764
3873.58 4077
3874.17 4131
3874.75 4408
3875.34 4275
3875.93 4244
3876.52 4175
3877.10 4106
3877.69 4153
3878.28 3787
3878.86 3778
3879.45 3885
3880.04 3421
3880.63 3251
3881.21 3145
3881.80 2809
3882.39 2641
3882.98 2880
3883.57 2924
3884.15 3173
3884.74 3122
3885.33 2951
3885.92 2917
3886.50 2977
3887.09 3099
3887.68 2855
3888.27 2831
3888.86 2927
3889.45 2941
3890.03 2843
3890.62 3094
3891.21 3088
3891.80 3232
3892.39 3095
3892.98 3196
3893.56 2881
3894.15 2987
3894.74 3135
3895.33 2894
3895.92 2888
3896.51 3027
3897.10 2959
3897.68 2912
3898.27 2928
3898.86 3055
3899.45 2814
3900.04 2975
3900.63 2944
3901.22 2864
3901.81 2940
3902.40 3012
3902.99 2977
3903.57 2788
3904.16 2838
3904.75 2797
3905.34 2649
3905.93 2786
3906.52 2908
3907.11 2953
3907.70 2896
3908.29 2978
3908.88 2742
3909.47 2575
3910.06 2623
3910.65 2492
3911.24 2625
3911.83 2560
3912.42 2582
3913.01 2448
3913.60 2500
3914.19 2621
3914.78 2677
3915.37 2637
3915.96 2599
3916.55 2699
3917.14 2519
3917.73 2548
3918.32 2532
3918.91 2568
3919.50 2616
3920.09 2440
3920.68 2929
3921.27 2770
3921.86 2714
3922.45 2554
3923.05 2793
3923.64 2670
3924.23 2805
3924.82 2775
3925.41 2884
3926.00 2620
3926.59 2626
3927.18 2443
3927.77 2407
3928.36 2446
3928.95 2291
3929.55 2190
3930.14 2603
3930.73 2559
3931.32 2174
3931.91 2227
3932.50 2364
3933.09 2432
3933.69 2401
3934.28 2668
3934.87 2539
3935.46 2435
3936.05 2486
3936.64 2481
3937.24 2419
3937.83 2572
3938.42 2504
3939.01 2770
3939.60 2636
3940.20 2569
3940.79 2757
3941.38 2864
3941.97 2774
3942.56 2824
3943.16 2660
3943.75 2753
3944.34 2814
3944.93 2878
3945.53 2536
3946.12 2447
3946.71 2567
3947.30 2618
3947.90 2647
3948.49 2544
3949.08 2569
3949.67 2796
3950.27 2693
3950.86 2755
3951.45 2532
3952.05 2627
3952.64 2732
3953.23 2744
3953.82 2632
3954.42 2761
3955.01 2599
3955.60 2433
3956.20 2830
3956.79 2587
3957.38 2787
3957.98 2789
3958.57 2690
3959.16 2741
3959.76 2867
3960.35 2871
3960.94 2872
3961.54 2694
3962.13 2552
3962.73 2745
3963.32 2850
3963.91 2835
3964.51 2862
3965.10 2938
3965.69 2965
3966.29 2733
3966.88 2708
3967.48 2611
3968.07 2713
3968.66 2699
3969.26 2643
3969.85 2420
3970.45 2485
3971.04 2742
3971.64 2560
3972.23 2643
3972.82 2689
3973.42 2650
3974.01 2791
3974.61 2773
3975.20 2704
3975.80 2803
3976.39 2947
3976.99 2877
3977.58 2729
3978.18 2884
3978.77 2973
3979.37 2983
3979.96 2793
3980.56 2558
3981.15 2821
3981.75 2647
3982.34 2796
3982.94 2701
3983.53 2493
3984.13 2549
3984.72 2669
3985.32 2842
3985.91 2754
3986.51 2748
3987.11 2727
3987.70 2663
3988.30 2685
3988.89 2760
3989.49 2819
3990.08 2665
3990.68 2864
3991.28 2880
3991.87 2817
3992.47 2797
3993.06 2873
3993.66 2797
3994.26 2892
3994.85 2979
3995.45 2808
3996.04 2720
3996.64 2869
3997.24 2923
3997.83 3100
3998.43 2909
3999.03 2841
3999.62 2620
4000.22 2548
4000.81 2667
4001.41 2536
4002.01 2867
4002.60 2842
4003.20 2816
4003.80 2870
4004.40 2836
4004.99 2883
4005.59 2874
4006.19 3003
4006.78 3011
4007.38 2742
4007.98 2819
4008.57 2766
4009.17 2878
4009.77 2854
4010.37 2962
4010.96 2936
4011.56 2880
4012.16 2825
4012.76 2813
4013.35 2847
4013.95 2767
4014.55 2922
4015.15 2821
4015.74 2767
4016.34 2510
4016.94 2504
4017.54 2407
4018.13 2457
4018.73 2731
4019.33 2765
4019.93 2747
4020.53 2723
4021.12 2623
4021.72 2767
4022.32 2762
4022.92 2875
4023.52 3007
4024.12 2891
4024.71 3235
4025.31 3300
4025.91 3546
4026.51 3472
4027.11 3587
4027.71 3797
4028.30 3818
4028.90 3653
4029.50 3573
4030.10 3545
4030.70 3326
4031.30 3165
4031.90 3284
4032.50 3163
4033.10 3113
4033.69 3015
4034.29 2948
4034.89 2944
4035.49 2814
4036.09 2863
4036.69 2609
4037.29 2653
4037.89 2451
4038.49 2470
4039.09 2385
4039.69 2525
4040.29 2653
4040.89 2678
4041.49 2417
4042.08 2485
4042.68 2590
4043.28 2662
4043.88 2778
4044.48 2807
4045.08 2792
4045.68 2752
4046.28 2908
4046.88 2959
4047.48 3120
4048.08 3170
4048.68 3038
4049.28 3185
4049.88 3041
4050.48 3034
4051.08 3124
4051.69 3243
4052.29 3210
4052.89 2956
4053.49 2918
4054.09 2968
4054.69 3044
4055.29 2879
4055.89 2712
4056.49 2699
4057.09 2676
4057.69 2560
4058.29 2522
4058.89 2815
4059.49 2784
4060.09 2729
4060.70 2477
4061.30 2591
4061.90 2652
4062.50 2727
4063.10 2618
4063.70 2560
4064.30 2682
4064.90 2681
4065.51 2718
4066.11 2530
4066.71 2418
4067.31 2596
4067.91 2652
4068.51 2591
4069.11 2529
4069.72 2564
4070.32 2405
4070.92 2479
4071.52 2566
4072.12 2466
4072.73 2416
4073.33 2553
4073.93 2522
4074.53 2666
4075.13 2619
4075.74 2377
4076.34 2477
4076.94 2515
4077.54 2626
4078.14 2728
4078.75 2618
4079.35 2542
4079.95 2622
4080.55 2666
4081.16 2702
4081.76 2513
4082.36 2422
4082.96 2321
4083.57 2349
4084.17 2551
4084.77 2703
4085.38 2633
4085.98 2349
4086.58 2334
4087.18 2515
4087.79 2490
4088.39 2569
4088.99 2298
4089.60 2402
4090.20 2426
4090.80 2469
4091.41 2422
4092.01 2333
4092.61 2274
4093.22 2382
4093.82 2520
4094.42 2435
4095.03 2427
4095.63 2276
4096.23 2366
4096.84 2543
4097.44 2604
4098.05 2387
4098.65 2463
4099.25 2392
4099.86 2543
4100.46 2386
4101.06 2368
4101.67 2498
4102.27 2459
4102.88 2430
4103.48 2570
4104.09 2343
4104.69 2486
4105.29 2438
4105.90 2436
4106.50 2329
4107.11 2271
4107.71 2257
4108.32 2209
4108.92 2379
4109.53 2573
4110.13 2522
4110.74 2320
4111.34 2525
4111.94 2454
4112.55 2364
4113.15 2374
4113.76 2496
4114.36 2399
4114.97 2245
4115.57 2412
4116.18 2336
4116.78 2566
4117.39 2339
4118.00 2456
4118.60 2306
4119.21 2537
4119.81 2413
4120.42 2367
4121.02 2434
4121.63 2496
4122.23 2419
4122.84 2632
4123.44 2678
4124.05 2625
4124.66 2656
4125.26 2653
4125.87 2500
4126.47 2448
4127.08 2450
4127.68 2534
4128.29 2699
4128.90 2667
4129.50 2520
4130.11 2514
4130.72 2405
4131.32 2710
4131.93 2710
4132.53 2369
4133.14 2540
4133.75 2737
4134.35 2729
4134.96 2669
4135.57 2511
4136.17 2406
4136.78 2568
4137.39 2641
4137.99 2690
4138.60 2646
4139.21 2724
4139.81 2701
4140.42 2847
4141.03 2620
4141.63 2638
4142.24 2696
4142.85 2637
4143.46 2614
4144.06 2443
4144.67 2567
4145.28 2587
4145.88 2459
4146.49 2534
4147.10 2453
4147.71 2335
4148.31 2489
4148.92 2397
4149.53 2346
4150.14 2338
4150.74 2406
4151.35 2322
4151.96 2333
4152.57 2391
4153.18 2522
4153.78 2748
4154.39 2635
4155.00 2556
4155.61 2511
4156.22 2555
4156.82 2518
4157.43 2388
4158.04 2334
4158.65 2507
4159.26 2674
4159.86 2839
4160.47 2598
4161.08 2663
4161.69 2644
4162.30 2705
4162.91 2488
4163.52 2675
4164.12 2703
4164.73 2886
4165.34 2970
4165.95 2827
4166.56 2913
4167.17 2971
4167.78 2936
4168.39 2897
4168.99 2738
4169.60 2759
4170.21 2793
4170.82 2831
4171.43 2575
4172.04 2684
4172.65 2817
4173.26 2766
4173.87 2696
4174.48 2700
4175.09 2845
4175.70 2897
4176.31 2767
4176.92 2759
4177.53 2613
4178.13 2747
4178.74 2715
4179.35 2852
4179.96 2798
4180.57 2559
4181.18 2505
4181.79 2650
4182.40 2508
4183.01 2612
4183.62 2425
4184.23 2665
4184.84 2663
4185.45 2594
4186.06 2432
4186.67 2492
4187.29 2632
4187.90 2592
4188.51 2588
4189.12 2539
4189.73 2655
4190.34 2792
4190.95 3005
4191.56 3040
4192.17 2944
4192.78 2912
4193.39 3204
4194.00 3330
4194.61 3332
4195.22 3240
4195.83 3175
4196.45 3302
4197.06 3134
4197.67 2961
4198.28 3164
4198.89 3158
4199.50 2925
4200.11 2913
4200.72 2752
4201.33 2565
4201.95 2572
4202.56 2755
4203.17 2736
4203.78 2468
4204.39 2633
4205.00 2592
4205.62 2561
4206.23 2513
4206.84 2518
4207.45 2437
4208.06 2495
4208.67 2467
4209.29 2631
4209.90 2572
4210.51 2372
4211.12 2679
4211.73 2686
4212.35 2571
4212.96 2507
4213.57 2780
4214.18 2852
4214.80 2807
4215.41 2871
4216.02 2864
4216.63 2774
4217.25 2955
4217.86 2967
4218.47 3125
4219.08 3242
4219.70 3179
4220.31 3177
4220.92 3474
4221.53 3134
4222.15 3402
4222.76 3686
4223.37 3499
4223.99 3885
4224.60 4221
4225.21 4383
4225.83 4827
4226.44 4957
4227.05 4989
4227.66 5008
4228.28 5070
4228.89 5297
4229.51 5377
4230.12 5256
4230.73 4862
4231.35 4941
4231.96 4803
4232.57 5259
4233.19 5238
4233.80 5244
4234.41 5315
4235.03 4826
4235.64 5137
4236.26 4950
4236.87 4654
4237.48 4526
4238.10 4185
4238.71 3824
4239.33 3745
4239.94 3460
4240.55 3411
4241.17 3150
4241.78 3243
4242.40 3429
4243.01 3395
4243.63 3430
4244.24 3564
4244.85 3393
4245.47 3603
4246.08 3559
4246.70 3387
4247.31 3623
4247.93 3454
4248.54 3521
4249.16 3635
4249.77 3500
4250.39 3467
4251.00 3469
4251.62 3458
4252.23 3340
4252.85 3419
4253.46 3420
4254.08 3293
4254.69 3187
4255.31 3171
4255.92 3233
4256.54 2935
4257.15 3022
4257.77 2881
4258.39 2909
4259.00 2961
4259.62 2717
4260.23 2885
4260.85 3088
4261.46 3243
4262.08 3168
4262.69 2940
4263.31 2992
4263.93 3181
4264.54 3072
4265.16 2877
4265.77 2930
4266.39 3274
4267.01 3080
4267.62 3220
4268.24 2987
4268.86 3073
4269.47 3043
4270.09 3116
4270.70 3025
4271.32 2914
4271.94 2891
4272.55 2909
4273.17 2961
4273.79 2859
4274.40 2932
4275.02 2982
4275.64 2943
4276.25 3116
4276.87 3276
4277.49 2965
4278.10 2895
4278.72 2910
4279.34 2695
4279.96 2732
4280.57 2561
4281.19 2651
4281.81 2453
4282.42 2527
4283.04 2490
4283.66 2544
4284.28 2511
4284.89 2396
4285.51 2443
4286.13 2452
4286.75 2420
4287.36 2472
4287.98 2526
4288.60 2602
4289.22 2611
4289.83 2506
4290.45 2513
4291.07 2416
4291.69 2381
4292.31 2520
4292.92 2485
4293.54 2281
4294.16 2299
4294.78 2564
4295.40 2625
4296.01 2357
4296.63 2268
4297.25 2442
4297.87 2610
4298.49 2462
4299.11 2507
4299.72 2481
4300.34 2613
4300.96 2612
4301.58 2706
4302.20 2632
4302.82 2456
4303.44 2543
4304.06 2408
4304.67 2458
4305.29 2610
4305.91 2543
4306.53 2500
4307.15 2408
4307.77 2364
4308.39 2402
4309.01 2526
4309.63 2366
4310.25 2437
4310.86 2330
4311.48 2327
4312.10 2312
4312.72 2229
4313.34 2185
4313.96 2447
4314.58 2360
4315.20 2302
4315.82 2387
4316.44 2447
4317.06 2400
4317.68 2415
4318.30 2383
4318.92 2361
4319.54 2376
4320.16 2556
4320.78 2514
4321.40 2513
4322.02 2464
4322.64 2501
4323.26 2490
4323.88 2554
4324.50 2780
4325.12 2476
4325.74 2362
4326.36 2480
4326.98 2398
4327.60 2108
4328.22 2270
4328.84 2294
4329.46 2476
4330.08 2432
4330.71 2375
4331.33 2668
4331.95 2548
4332.57 2593
4333.19 2548
4333.81 2611
4334.43 2659
4335.05 2582
4335.67 2791
4336.29 2859
4336.91 2799
4337.54 2920
4338.16 2816
4338.78 2939
4339.40 2955
4340.02 2896
4340.64 3120
4341.26 3143
4341.89 3464
4342.51 3677
4343.13 4071
4343.75 4267
4344.37 4871
4344.99 4879
4345.62 4648
4346.24 4926
4346.86 5087
4347.48 4585
4348.10 4508
4348.73 4310
4349.35 4014
4349.97 3950
4350.59 3466
4351.21 3099
4351.84 3005
4352.46 2863
4353.08 2822
4353.70 2939
4354.33 2948
4354.95 2737
4355.57 2780
4356.19 2856
4356.82 2874
4357.44 2567
4358.06 2620
4358.68 2683
4359.31 2597
4359.93 2588
4360.55 2470
4361.17 2669
4361.80 2680
4362.42 2476
4363.04 2500
4363.67 2505
4364.29 2500
4364.91 2566
4365.54 2548
4366.16 2663
4366.78 2392
4367.41 2380
4368.03 2412
4368.65 2374
4369.28 2425
4369.90 2299
4370.52 2363
4371.15 2383
4371.77 2323
4372.39 2119
4373.02 2411
4373.64 2364
4374.27 2530
4374.89 2704
4375.51 2768
4376.14 2497
4376.76 2580
4377.39 2672
4378.01 2698
4378.63 2666
4379.26 2724
4379.88 2846
4380.51 2838
4381.13 2822
4381.75 2762
4382.38 2878
4383.00 2739
4383.63 2679
4384.25 2678
4384.88 2623
4385.50 2613
4386.13 2606
4386.75 2542
4387.38 2480
4388.00 2557
4388.63 2504
4389.25 2391
4389.88 2414
4390.50 2557
4391.13 2527
4391.75 2468
4392.38 2698
4393.00 2581
4393.63 2511
4394.25 2655
4394.88 2578
4395.50 2497
4396.13 2514
4396.75 2413
4397.38 2497
4398.00 2372
4398.63 2393
4399.26 2550
4399.88 2526
4400.51 2403
4401.13 2442
4401.76 2468
4402.38 2324
4403.01 2159
4403.64 2227
4404.26 2546
4404.89 2554
4405.51 2282
4406.14 2267
4406.77 2254
4407.39 2423
4408.02 2371
4408.64 2309
4409.27 2268
4409.90 2117
4410.52 2282
4411.15 2280
4411.78 2159
4412.40 2225
4413.03 2288
4413.66 2205
4414.28 2405
4414.91 2112
4415.54 2063
4416.16 2063
4416.79 2004
4417.42 2170
4418.04 2075
4418.67 2049
4419.30 2240
4419.93 2250
4420.55 2205
4421.18 2133
4421.81 2209
4422.43 1986
4423.06 2066
4423.69 2089
4424.32 2013
4424.94 2092
4425.57 1991
4426.20 2045
4426.83 1918
4427.45 2004
4428.08 2094
4428.71 1959
4429.34 1940
4429.96 2239
4430.59 2140
4431.22 2143
4431.85 2076
4432.48 1911
4433.10 2037
4433.73 2119
4434.36 2100
4434.99 1953
4435.62 2128
4436.24 2146
4436.87 2122
4437.50 2238
4438.13 2094
4438.76 1997
4439.39 2131
4440.02 2059
4440.64 2094
4441.27 2058
4441.90 2134
4442.53 2050
4443.16 2018
4443.79 2138
4444.42 2090
4445.04 1984
4445.67 2320
4446.30 2331
4446.93 2253
4447.56 2132
4448.19 2264
4448.82 2229
4449.45 2278
4450.08 2266
4450.71 2332
4451.34 2004
4451.97 2082
4452.59 2230
4453.22 2275
4453.85 2430
4454.48 2242
4455.11 2276
4455.74 2350
4456.37 2208
4457.00 2367
4457.63 2171
4458.26 2199
4458.89 2098
4459.52 1968
4460.15 2026
4460.78 2123
4461.41 2022
4462.04 1925
4462.67 1975
4463.30 1881
4463.93 1927
4464.56 1981
4465.19 1911
4465.82 1945
4466.45 1820
4467.08 1857
4467.71 1918
4468.34 2123
4468.97 2017
4469.61 1967
4470.24 2150
4470.87 1998
4471.50 1942
4472.13 1986
4472.76 1949
4473.39 1790
4474.02 1956
4474.65 1919
4475.28 1962
4475.91 2068
4476.54 1891
4477.18 1848
4477.81 1897
4478.44 1985
4479.07 2019
4479.70 2015
4480.33 1935
4480.96 1973
4481.59 2050
4482.23 2147
4482.86 1991
4483.49 2035
4484.12 2285
4484.75 2177
4485.38 2023
4486.02 2138
4486.65 2009
4487.28 1956
4487.91 2002
4488.54 2065
4489.18 2105
4489.81 2201
4490.44 2105
4491.07 2052
4491.70 2058
4492.34 2106
4492.97 2266
4493.60 2196
4494.23 2079
4494.87 2072
4495.50 2100
4496.13 2104
4496.76 2318
4497.40 2195
4498.03 2348
4498.66 2558
4499.29 2504
4499.93 2390
4500.56 2771
4501.19 2473
4501.82 2488
4502.46 2560
4503.09 2708
4503.72 2611
4504.36 2258
4504.99 2201
4505.62 2173
4506.26 2361
4506.89 2376
4507.52 2190
4508.16 2129
4508.79 2335
4509.42 2247
4510.06 2079
4510.69 2222
4511.32 2065
4511.96 2215
4512.59 2282
4513.22 2123
4513.86 2150
4514.49 2143
4515.13 2164
4515.76 2198
4516.39 2080
4517.03 1913
4517.66 2008
4518.30 1949
4518.93 2054
4519.56 1945
4520.20 2004
4520.83 2088
4521.47 1901
4522.10 1864
4522.73 1991
4523.37 2243
4524.00 2235
4524.64 2195
4525.27 2222
4525.91 2371
4526.54 2631
4527.18 2563
4527.81 2607
4528.45 2751
4529.08 2870
4529.72 2938
4530.35 2992
4530.99 3196
4531.62 3163
4532.26 3041
4532.89 3065
4533.53 2938
4534.16 2980
4534.80 2798
4535.43 2534
4536.07 2395
4536.70 2367
4537.34 2231
4537.97 2373
4538.61 2191
4539.24 2186
4539.88 2328
4540.51 2090
4541.15 2045
4541.79 2016
4542.42 1905
4543.06 2007
4543.69 2094
4544.33 2015
4544.96 1838
4545.60 1851
4546.24 2064
4546.87 2046
4547.51 1858
4548.14 1903
4548.78 1963
4549.42 1884
4550.05 1803
4550.69 1879
4551.33 1927
4551.96 2081
4552.60 2098
4553.24 1919
4553.87 2028
4554.51 2008
4555.15 1866
4555.78 1870
4556.42 1892
4557.06 1882
4557.69 1862
4558.33 1909
4558.97 1802
4559.60 2031
4560.24 2101
4560.88 1987
4561.51 1812
4562.15 1806
4562.79 1889
4563.43 1847
4564.06 1940
4564.70 2117
4565.34 1982
4565.97 1952
4566.61 2096
4567.25 2022
4567.89 1987
4568.52 1848
4569.16 2084
4569.80 2285
4570.44 2014
4571.07 1885
4571.71 1987
4572.35 1967
4572.99 1946
4573.63 1975
4574.26 2109
4574.90 2026
4575.54 2035
4576.18 2055
4576.82 2048
4577.45 2087
4578.09 2086
4578.73 2031
4579.37 2033
4580.01 2131
4580.65 2083
4581.28 2121
4581.92 1947
4582.56 1994
4583.20 1963
4583.84 2062
4584.48 2056
4585.12 2076
4585.76 2261
4586.39 2181
4587.03 2154
4587.67 2210
4588.31 2288
4588.95 2256
4589.59 2350
4590.23 2284
4590.87 2378
4591.51 2441
4592.15 2286
4592.78 2149
4593.42 1943
4594.06 2193
4594.70 2185
4595.34 2104
4595.98 1934
4596.62 2060
4597.26 2242
4597.90 2149
4598.54 2216
4599.18 2296
4599.82 2196
4600.46 2280
4601.10 2401
4601.74 2298
4602.38 2368
4603.02 2532
4603.66 2507
4604.30 2339
4604.94 2390
4605.58 2579
4606.22 2572
4606.86 2581
4607.50 2399
4608.14 2234
4608.78 2224
4609.42 2314
4610.06 2247
4610.70 1908
4611.34 1925
4611.98 2108
4612.62 2266
4613.26 2238
4613.90 2235
4614.55 2077
4615.19 1943
4615.83 1995
4616.47 2128
4617.11 1994
4617.75 2026
4618.39 1932
4619.03 2021
4619.67 1957
4620.31 2009
4620.96 2077
4621.60 1942
4622.24 1953
4622.88 1849
4623.52 1815
4624.16 1850
4624.80 1873
4625.44 1750
4626.09 1866
4626.73 1924
4627.37 1952
4628.01 1779
4628.65 1879
4629.29 1870
4629.94 1877
4630.58 1832
4631.22 2040
4631.86 2010
4632.50 1884
4633.15 1981
4633.79 2077
4634.43 2122
4635.07 1999
4635.72 1930
4636.36 2094
4637.00 2067
4637.64 2185
4638.28 2213
4638.93 2372
4639.57 2377
4640.21 2257
4640.85 2134
4641.50 2250
4642.14 2245
4642.78 2151
4643.43 2091
4644.07 1990
4644.71 1867
4645.35 1982
4646.00 2000
4646.64 2042
4647.28 2007
4647.93 2023
4648.57 1952
4649.21 1966
4649.86 2050
4650.50 1951
4651.14 2023
4651.79 1928
4652.43 2192
4653.07 2077
4653.72 2047
4654.36 1935
4655.00 2003
4655.65 1766
4656.29 1939
4656.93 1946
4657.58 1894
4658.22 1834
4658.87 1875
4659.51 1954
4660.15 2040
4660.80 2014
4661.44 1962
4662.09 1999
4662.73 1919
4663.37 1999
4664.02 2038
4664.66 1753
4665.31 1808
4665.95 1897
4666.59 1815
4667.24 1902
4667.88 2025
4668.53 1890
4669.17 1910
4669.82 1749
4670.46 1773
4671.11 1814
4671.75 1852
4672.40 1854
4673.04 1813
4673.69 1822
4674.33 1876
4674.98 1922
4675.62 1816
4676.27 1943
4676.91 2050
4677.56 1914
4678.20 1958
4678.85 2019
4679.49 1993
4680.14 2027
4680.78 2096
4681.43 2161
4682.07 2167
4682.72 2271
4683.36 2227
4684.01 2196
4684.66 2130
4685.30 2066
4685.95 2094
4686.59 1945
4687.24 1972
4687.88 2056
4688.53 1851
4689.18 2100
4689.82 2137
4690.47 1980
4691.11 1968
4691.76 2060
4692.41 2030
4693.05 1953
4693.70 2073
4694.34 2079
4694.99 2359
4695.64 2202
4696.28 2250
4696.93 2451
4697.58 2535
4698.22 2531
4698.87 2387
4699.52 2310
4700.16 2297
4700.81 2227
4701.46 2248
4702.10 2212
4702.75 2129
4703.40 2333
4704.04 2231
4704.69 2268
4705.34 2169
4705.99 2160
4706.63 2196
4707.28 2268
4707.93 2015
4708.57 2135
4709.22 2081
4709.87 2146
4710.52 2016
4711.16 2128
4711.81 2120
4712.46 2194
4713.11 1997
4713.75 2054
4714.40 2082
4715.05 1968
4715.70 2021
4716.35 2176
4716.99 2002
4717.64 2234
4718.29 2209
4718.94 2316
4719.58 2219
4720.23 2240
4720.88 2341
4721.53 2294
4722.18 2431
4722.83 2494
4723.47 2743
4724.12 2931
4724.77 2949
4725.42 3111
4726.07 3008
4726.72 3084
4727.36 2976
4728.01 2930
4728.66 2680
4729.31 2623
4729.96 2420
4730.61 2125
4731.26 2289
4731.91 2163
4732.55 2252
4733.20 2189
4733.85 2135
4734.50 2134
4735.15 2030
4735.80 2291
4736.45 2245
4737.10 2168
4737.75 2210
4738.40 2364
4739.05 2502
4739.70 2447
4740.35 2249
4740.99 2472
4741.64 2498
4742.29 2502
4742.94 2489
4743.59 2428
4744.24 2500
4744.89 2380
4745.54 2265
4746.19 2221
4746.84 2266
4747.49 2459
4748.14 2257
4748.79 2500
4749.44 2500
4750.09 2417
4750.74 2627
4751.39 2606
4752.04 2648
4752.69 2594
4753.34 2626
4753.99 2610
4754.64 2585
4755.29 2435
4755.95 2432
4756.60 2128
4757.25 2251
4757.90 2139
4758.55 2022
4759.20 2133
4759.85 1993
4760.50 2161
4761.15 2020
4761.80 2047
4762.45 2057
4763.10 2365
4763.75 2375
4764.41 2225
4765.06 2084
4765.71 2074
4766.36 2247
4767.01 2136
4767.66 2122
4768.31 2232
4768.97 2150
4769.62 2074
4770.27 2103
4770.92 1933
4771.57 1918
4772.22 1884
4772.87 1852
4773.53 1823
4774.18 1948
4774.83 1898
4775.48 1936
4776.13 1967
4776.79 1966
4777.44 1934
4778.09 2005
4778.74 1959
4779.39 2041
4780.05 2083
4780.70 1993
4781.35 2138
4782.00 2111
4782.65 1984
4783.31 1930
4783.96 1895
4784.61 1822
4785.26 1964
4785.92 2067
4786.57 2006
4787.22 1954
4787.88 1937
4788.53 1902
4789.18 2006
4789.83 1924
4790.49 1851
4791.14 1879
4791.79 1940
4792.45 2052
4793.10 1986
4793.75 1778
4794.40 1939
4795.06 1895
4795.71 1875
4796.36 1929
4797.02 1997
4797.67 1907
4798.32 1814
4798.98 2064
4799.63 2025
4800.29 2133
4800.94 2108
4801.59 2074
4802.25 1956
4802.90 1970
4803.55 2075
4804.21 1891
4804.86 2015
4805.52 1889
4806.17 1978
4806.82 1969
4807.48 2011
4808.13 1922
4808.79 1879
4809.44 1979
4810.09 1994
4810.75 2078
4811.40 2083
4812.06 2014
4812.71 2200
4813.37 2153
4814.02 2065
4814.67 2292
4815.33 2317
4815.98 2304
4816.64 2353
4817.29 2364
4817.95 2366
4818.60 2220
4819.26 2470
4819.91 2595
4820.57 2576
4821.22 2625
4821.88 2706
4822.53 2827
4823.19 2825
4823.84 2819
4824.50 2693
4825.15 2898
4825.81 2701
4826.46 2760
4827.12 2791
4827.77 2668
4828.43 2576
4829.09 2539
4829.74 2455
4830.40 2480
4831.05 2587
4831.71 2563
4832.36 2582
4833.02 2656
4833.68 2730
4834.33 2708
4834.99 2785
4835.64 2779
4836.30 2595
4836.96 2781
4837.61 2811
4838.27 2662
4838.92 2781
4839.58 2723
4840.24 2635
4840.89 2689
4841.55 2873
4842.21 2908
4842.86 3016
4843.52 2800
4844.17 2867
4844.83 3062
4845.49 3315
4846.14 3465
4846.80 3663
4847.46 3649
4848.11 3898
4848.77 3932
4849.43 3963
4850.09 4068
4850.74 4077
4851.40 3835
4852.06 3694
4852.71 3929
4853.37 3649
4854.03 3498
4854.69 3551
4855.34 3448
4856.00 3370
4856.66 3196
4857.31 3305
4857.97 3290
4858.63 3424
4859.29 3503
4859.94 3513
4860.60 3251
4861.26 3455
4861.92 3352
4862.58 3237
4863.23 3210
4863.89 3071
4864.55 3299
4865.21 2966
4865.87 3149
4866.52 2929
4867.18 2766
4867.84 3057
4868.50 3039
4869.16 3080
4869.81 2821
4870.47 2758
4871.13 2667
4871.79 2842
4872.45 2900
4873.11 2475
4873.77 2516
4874.42 2483
4875.08 2659
4875.74 2607
4876.40 2562
4877.06 2379
4877.72 2656
4878.38 2335
4879.03 2410
4879.69 2424
4880.35 2309
4881.01 2300
4881.67 2411
4882.33 2326
4882.99 2291
4883.65 2216
4884.31 2307
4884.97 2356
4885.63 2358
4886.29 2513
4886.95 2364
4887.60 2357
4888.26 2463
4888.92 2405
4889.58 2490
4890.24 2485
4890.90 2488
4891.56 2531
4892.22 2531
4892.88 2405
4893.54 2388
4894.20 2426
4894.86 2532
4895.52 2562
4896.18 2610
4896.84 2701
4897.50 2546
4898.16 2570
4898.82 2828
4899.48 2750
4900.14 2898
4900.80 2754
4901.46 2707
4902.12 2661
4902.79 2441
4903.45 2392
4904.11 2526
4904.77 2316
4905.43 2217
4906.09 2175
4906.75 2280
4907.41 2080
4908.07 2057
4908.73 2028
4909.39 2171
4910.05 2218
4910.71 2017
4911.38 1987
4912.04 2088
4912.70 2104
4913.36 1918
4914.02 1932
4914.68 1962
4915.34 2039
4916.00 1766
4916.67 1851
4917.33 1997
4917.99 2006
4918.65 1930
4919.31 1897
4919.97 1911
4920.64 1826
4921.30 2041
4921.96 2003
4922.62 1889
4923.28 2087
4923.94 1947
4924.61 1995
4925.27 1931
4925.93 1975
4926.59 2007
4927.26 1924
4927.92 1853
4928.58 1924
4929.24 1886
4929.90 1940
4930.57 2183
4931.23 2252
4931.89 2104
4932.55 1983
4933.22 2083
4933.88 1972
4934.54 2091
4935.20 2206
4935.87 2036
4936.53 2056
4937.19 2038
4937.86 1928
4938.52 1986
4939.18 1926
4939.84 1989
4940.51 1945
4941.17 1961
4941.83 1900
4942.50 1938
4943.16 1936
4943.82 2017
4944.49 1820
4945.15 1916
4945.81 2082
4946.48 1975
4947.14 1927
4947.80 1818
4948.47 1929
4949.13 1844
4949.79 1991
4950.46 1824
4951.12 1735
4951.79 1833
4952.45 1866
4953.11 1990
4953.78 1837
4954.44 1765
4955.11 1901
4955.77 1947
4956.43 1886
4957.10 2046
4957.76 2136
4958.43 2043
4959.09 2102
4959.76 2128
4960.42 2281
4961.08 2568
4961.75 2542
4962.41 2603
4963.08 2499
4963.74 2794
4964.41 2760
4965.07 2654
4965.74 2701
4966.40 2289
4967.07 2141
4967.73 2221
4968.40 2157
4969.06 2204
4969.73 2147
4970.39 2208
4971.06 1977
4971.72 2071
4972.39 2367
4973.05 2165
4973.72 2178
4974.38 2225
4975.05 2210
4975.71 2151
4976.38 2165
4977.04 2175
4977.71 2163
4978.37 2183
4979.04 2097
4979.71 2099
4980.37 2160
4981.04 2179
4981.70 2225
4982.37 2145
4983.04 2227
4983.70 2181
4984.37 2186
4985.03 2254
4985.70 2448
4986.37 2735
4987.03 2868
4987.70 2872
4988.36 2950
4989.03 2920
4989.70 2817
4990.36 2778
4991.03 2758
4991.70 2751
4992.36 2404
4993.03 2368
4993.70 2268
4994.36 2082
4995.03 1880
4995.70 2063
4996.36 2058
4997.03 1966
4997.70 1869
4998.36 1903
4999.03 1801
4999.70 1842
5000.36 1794
5001.03 1853
5001.70 1967
5002.37 1868
5003.03 1755
5003.70 1828
5004.37 1894
5005.03 1720
5005.70 1797
5006.37 1749
5007.04 1795
5007.70 1832
5008.37 1843
5009.04 1941
5009.71 1986
5010.38 1909
5011.04 1742
5011.71 1621
5012.38 1750
5013.05 1815
5013.71 1797
5014.38 1829
5015.05 1760
5015.72 1852
5016.39 1825
5017.06 1766
5017.72 1786
5018.39 1767
5019.06 1827
5019.73 1841
5020.40 1983
5021.07 2152
5021.73 2167
5022.40 2187
5023.07 2177
5023.74 2063
5024.41 2032
5025.08 2044
5025.75 2019
5026.41 1994
5027.08 1913
5027.75 2082
5028.42 2139
5029.09 1959
5029.76 1911
5030.43 1949
5031.10 1920
5031.77 1888
5032.44 1731
5033.10 1896
5033.77 1886
5034.44 1895
5035.11 1794
5035.78 1899
5036.45 1791
5037.12 1816
5037.79 1904
5038.46 1852
5039.13 1865
5039.80 1818
5040.47 1830
5041.14 1828
5041.81 1743
5042.48 1832
5043.15 1860
5043.82 1874
5044.49 1877
5045.16 1904
5045.83 1920
5046.50 1897
5047.17 1743
5047.84 1873
5048.51 1882
5049.18 1853
5049.85 1936
5050.52 1992
5051.19 2007
5051.86 2010
5052.53 1982
5053.20 1987
5053.87 2080
5054.54 2057
5055.21 1925
5055.89 1912
5056.56 1970
5057.23 1859
5057.90 1680
5058.57 1725
5059.24 1732
5059.91 1711
5060.58 1681
5061.25 1807
5061.92 1794
5062.60 1689
5063.27 1725
5063.94 1752
5064.61 1738
5065.28 1593
5065.95 1685
5066.62 1664
5067.30 1682
5067.97 1778
5068.64 1683
5069.31 1534
5069.98 1609
5070.65 1626
5071.33 1719
5072.00 1669
5072.67 1516
5073.34 1492
5074.01 1688
5074.68 1788
5075.36 1704
5076.03 1749
5076.70 1641
5077.37 1790
5078.05 1860
5078.72 1989
5079.39 1862
5080.06 1802
5080.73 1828
5081.41 1809
5082.08 1905
5082.75 1913
5083.42 1803
5084.10 1688
5084.77 1786
5085.44 1842
5086.12 1859
5086.79 1963
5087.46 1902
5088.13 1986
5088.81 2084
5089.48 2089
5090.15 2072
5090.83 2005
5091.50 1920
5092.17 1906
5092.85 1989
5093.52 1946
5094.19 1957
5094.87 1775
5095.54 1861
5096.21 1745
5096.89 1735
5097.56 1657
5098.23 1670
5098.91 1716
5099.58 1933
5100.25 1678
5100.93 1684
5101.60 1699
5102.28 1896
5102.95 1783
5103.62 1756
5104.30 1817
5104.97 1832
5105.65 1797
5106.32 1857
5106.99 1765
5107.67 1654
5108.34 1718
5109.02 1751
5109.69 1674
5110.36 1726
5111.04 1757
5111.71 1677
5112.39 1575
5113.06 1656
5113.74 1530
5114.41 1711
5115.09 1634
5115.76 1645
5116.44 1778
5117.11 1678
5117.79 1703
5118.46 1892
5119.14 1996
5119.81 1707
5120.49 1808
5121.16 1837
5121.84 1654
5122.51 1801
5123.19 1664
5123.86 1724
5124.54 1722
5125.21 1802
5125.89 1706
5126.56 1791
5127.24 1845
5127.91 1770
5128.59 1693
5129.27 1659
5129.94 1644
5130.62 1750
5131.29 1766
5131.97 1801
5132.64 1613
5133.32 1710
5134.00 1708
5134.67 1845
5135.35 1721
5136.02 1710
5136.70 1745
5137.38 1792
5138.05 1926
5138.73 1829
5139.40 1746
5140.08 1728
5140.76 1878
5141.43 1738
5142.11 1744
5142.79 1698
5143.46 1679
5144.14 1630
5144.82 1600
5145.49 1649
5146.17 1468
5146.85 1563
5147.52 1562
5148.20 1494
5148.88 1657
5149.55 1631
5150.23 1569
5150.91 1553
5151.59 1589
5152.26 1653
5152.94 1617
5153.62 1681
5154.29 1737
5154.97 1689
5155.65 1642
5156.33 1687
5157.00 1588
5157.68 1583
5158.36 1464
5159.04 1607
5159.71 1641
5160.39 1548
5161.07 1405
5161.75 1541
5162.42 1632
5163.10 1577
5163.78 1575
5164.46 1660
5165.14 1758
5165.81 1516
5166.49 1513
5167.17 1668
5167.85 1631
5168.53 1500
5169.21 1638
5169.88 1662
5170.56 1541
5171.24 1553
5171.92 1519
5172.60 1644
5173.28 1602
5173.95 1554
5174.63 1508
5175.31 1660
5175.99 1531
5176.67 1569
5177.35 1544
5178.03 1697
5178.71 1710
5179.38 1509
5180.06 1513
5180.74 1591
5181.42 1751
5182.10 1598
5182.78 1421
5183.46 1626
5184.14 1497
5184.82 1505
5185.50 1622
5186.18 1534
5186.86 1478
5187.53 1525
5188.21 1437
5188.89 1573
5189.57 1703
5190.25 1760
5190.93 1449
5191.61 1343
5192.29 1519
5192.97 1545
5193.65 1426
5194.33 1508
5195.01 1511
5195.69 1441
5196.37 1419
5197.05 1562
5197.73 1621
5198.41 1611
5199.09 1430
5199.77 1489
5200.45 1580
5201.13 1603
5201.81 1736
5202.49 1636
5203.17 1582
5203.86 1722
5204.54 1733
5205.22 1780
5205.90 1764
5206.58 1796
5207.26 1853
5207.94 1817
5208.62 1845
5209.30 1840
5209.98 1933
5210.66 1855
5211.34 1850
5212.02 1723
5212.71 1569
5213.39 1646
5214.07 1680
5214.75 1615
5215.43 1637
5216.11 1623
5216.79 1707
5217.47 1616
5218.16 1641
5218.84 1544
5219.52 1651
5220.20 1608
5220.88 1420
5221.56 1662
5222.25 1705
5222.93 1613
5223.61 1588
5224.29 1655
5224.97 1633
5225.66 1579
5226.34 1660
5227.02 1461
5227.70 1560
5228.38 1460
5229.07 1471
5229.75 1607
5230.43 1608
5231.11 1712
5231.79 1644
5232.48 1532
5233.16 1548
5233.84 1640
5234.52 1735
5235.21 1723
5235.89 1607
5236.57 1694
5237.26 1673
5237.94 1738
5238.62 1811
5239.30 1773
5239.99 1628
5240.67 1664
5241.35 1685
5242.04 1621
5242.72 1719
5243.40 1642
5244.08 1657
5244.77 1747
5245.45 1708
5246.13 1713
5246.82 1728
5247.50 1763
5248.18 1681
5248.87 1696
5249.55 1764
5250.24 1605
5250.92 1654
5251.60 1725
5252.29 1624
5252.97 1439
5253.65 1593
5254.34 1586
5255.02 1597
5255.71 1596
5256.39 1614
5257.07 1510
5257.76 1443
5258.44 1436
5259.13 1563
5259.81 1662
5260.49 1689
5261.18 1644
5261.86 1532
5262.55 1654
5263.23 1798
5263.92 1788
5264.60 1699
5265.28 1583
5265.97 1562
5266.65 1606
5267.34 1636
5268.02 1579
5268.71 1679
5269.39 1654
5270.08 1644
5270.76 1554
5271.45 1643
5272.13 1571
5272.82 1691
5273.50 1603
5274.19 1576
5274.87 1681
5275.56 1763
5276.24 1792
5276.93 1792
5277.61 1857
5278.30 1943
5278.98 2075
5279.67 2013
5280.36 2039
5281.04 2027
5281.73 1878
5282.41 1987
5283.10 1956
5283.78 1807
5284.47 1954
5285.16 1921
5285.84 1750
5286.53 1550
5287.21 1626
5287.90 1657
5288.59 1699
5289.27 1545
5289.96 1644
5290.64 1532
5291.33 1510
5292.02 1619
5292.70 1599
5293.39 1632
5294.08 1555
5294.76 1672
5295.45 1617
5296.13 1670
5296.82 1690
5297.51 1624
5298.19 1681
5298.88 1721
5299.57 1604
5300.25 1619
5300.94 1648
5301.63 1717
5302.32 1797
5303.00 1724
5303.69 1706
5304.38 1622
5305.06 1610
5305.75 1726
5306.44 1646
5307.13 1578
5307.81 1671
5308.50 1662
5309.19 1625
5309.87 1742
5310.56 1732
5311.25 1767
5311.94 1809
5312.62 1836
5313.31 1725
5314.00 1669
5314.69 1725
5315.38 1634
5316.06 1685
5316.75 1835
5317.44 1776
5318.13 1810
5318.82 1802
5319.50 1850
5320.19 1822
5320.88 1651
5321.57 1728
5322.26 1707
5322.94 1699
5323.63 1594
5324.32 1623
5325.01 1702
5325.70 1676
5326.39 1703
5327.07 1795
5327.76 1869
5328.45 1842
5329.14 1804
5329.83 1820
5330.52 1751
5331.21 1831
5331.90 1824
5332.58 1746
5333.27 1695
5333.96 1740
5334.65 1817
5335.34 1670
5336.03 1596
5336.72 1620
5337.41 1733
5338.10 1663
5338.79 1677
5339.48 1766
5340.17 1574
5340.86 1603
5341.54 1647
5342.23 1645
5342.92 1712
5343.61 1637
5344.30 1618
5344.99 1814
5345.68 1858
5346.37 1897
5347.06 1807
5347.75 2064
5348.44 2060
5349.13 1739
5349.82 1735
5350.51 1812
5351.20 1753
5351.89 1582
5352.58 1579
5353.27 1647
5353.96 1752
5354.65 1820
5355.34 1696
5356.03 1582
5356.72 1525
5357.42 1596
5358.11 1472
5358.80 1632
5359.49 1598
5360.18 1765
5360.87 1757
5361.56 1612
5362.25 1790
5362.94 1745
5363.63 1716
5364.32 1734
5365.01 1703
5365.70 1638
5366.40 1664
5367.09 1643
5367.78 1581
5368.47 1555
5369.16 1476
5369.85 1626
5370.54 1608
5371.23 1672
5371.93 1538
5372.62 1486
5373.31 1627
5374.00 1699
5374.69 1672
5375.38 1731
5376.08 1695
5376.77 1741
5377.46 1826
5378.15 1896
5378.84 1837
5379.53 1884
5380.23 1959
5380.92 1911
5381.61 1960
5382.30 1908
5383.00 1839
5383.69 1702
5384.38 1789
5385.07 1646
5385.76 1492
5386.46 1555
5387.15 1711
5387.84 1765
5388.53 1697
5389.23 1715
5389.92 1521
5390.61 1590
5391.30 1557
5392.00 1589
5392.69 1655
5393.38 1677
5394.08 1616
5394.77 1576
5395.46 1488
5396.15 1508
5396.85 1436
5397.54 1436
5398.23 1486
5398.93 1523
5399.62 1596
5400.31 1497
5401.01 1489
5401.70 1495
5402.39 1438
5403.09 1413
5403.78 1598
5404.47 1569
5405.17 1448
5405.86 1677
5406.56 1672
5407.25 1580
5407.94 1513
5408.64 1757
5409.33 1649
5410.02 1520
5410.72 1619
5411.41 1577
5412.11 1493
5412.80 1580
5413.49 1571
5414.19 1526
5414.88 1578
5415.58 1637
5416.27 1607
5416.97 1630
5417.66 1553
5418.35 1608
5419.05 1503
5419.74 1533
5420.44 1650
5421.13 1699
5421.83 1816
5422.52 1836
5423.22 1763
5423.91 1759
5424.61 1656
5425.30 1638
5426.00 1566
5426.69 1618
5427.39 1613
5428.08 1589
5428.78 1443
5429.47 1689
5430.17 1645
5430.86 1641
5431.56 1622
5432.25 1593
5432.95 1584
5433.64 1677
5434.34 1864
5435.03 1987
5435.73 1763
5436.43 1691
5437.12 1799
5437.82 1792
5438.51 1677
5439.21 1710
5439.90 1665
5440.60 1574
5441.30 1725
5441.99 1801
5442.69 1915
5443.38 2006
5444.08 1882
5444.78 2141
5445.47 2216
5446.17 2098
5446.86 2149
5447.56 2255
5448.26 2182
5448.95 2184
5449.65 2146
5450.35 2018
5451.04 1842
5451.74 1692
5452.44 1840
5453.13 1758
5453.83 1677
5454.53 1722
5455.22 1898
5455.92 1910
5456.62 1869
5457.31 1796
5458.01 1813
5458.71 1727
5459.40 1924
5460.10 1936
5460.80 1920
5461.50 1869
5462.19 1795
5462.89 1954
5463.59 2045
5464.29 2026
5464.98 1883
5465.68 1775
5466.38 1834
5467.08 2140
5467.77 2177
5468.47 1953
5469.17 1898
5469.87 1868
5470.56 1918
5471.26 1961
5471.96 1922
5472.66 1920
5473.36 1917
5474.05 1990
5474.75 1978
5475.45 2057
5476.15 2179
5476.85 2209
5477.54 2271
5478.24 2468
5478.94 2701
5479.64 2626
5480.34 2632
5481.04 2546
5481.73 2423
5482.43 2404
5483.13 2220
5483.83 2041
5484.53 2100
5485.23 2263
5485.93 2280
5486.62 2131
5487.32 2152
5488.02 2310
5488.72 2363
5489.42 2343
5490.12 2254
5490.82 2152
5491.52 2104
5492.22 2104
5492.92 2215
5493.62 2191
5494.31 2271
5495.01 2408
5495.71 2510
5496.41 2539
5497.11 2844
5497.81 2718
5498.51 3064
5499.21 3403
5499.91 3476
5500.61 3276
5501.31 3348
5502.01 3279
5502.71 3029
5503.41 2698
5504.11 2688
5504.81 2398
5505.51 2315
5506.21 2236
5506.91 2227
5507.61 2156
5508.31 1913
5509.01 2064
5509.71 2144
5510.41 2068
5511.11 2019
5511.81 1994
5512.51 1933
5513.21 1941
5513.91 2013
5514.61 2065
5515.31 1971
5516.01 2036
5516.72 1863
5517.42 1863
5518.12 1914
5518.82 1774
5519.52 1871
5520.22 1858
5520.92 1802
5521.62 1742
5522.32 1712
5523.02 1755
5523.73 1759
5524.43 1759
5525.13 1722
5525.83 1794
5526.53 1764
5527.23 1660
5527.93 1625
5528.63 1588
5529.34 1536
5530.04 1597
5530.74 1617
5531.44 1621
5532.14 1501
5532.84 1604
5533.55 1634
5534.25 1500
5534.95 1418
5535.65 1461
5536.35 1593
5537.06 1626
5537.76 1604
5538.46 1579
5539.16 1559
5539.86 1671
5540.57 1560
5541.27 1657
5541.97 1597
5542.67 1570
5543.38 1719
5544.08 1602
5544.78 1711
5545.48 1690
5546.19 1783
5546.89 1697
5547.59 1605
5548.29 1594
5549.00 1632
5549.70 1485
5550.40 1531
5551.11 1652
5551.81 1594
5552.51 1433
5553.21 1456
5553.92 1606
5554.62 1665
5555.32 1513
5556.03 1526
5556.73 1599
5557.43 1554
5558.14 1605
5558.84 1678
5559.54 1558
5560.25 1654
5560.95 1626
5561.65 1725
5562.36 1695
5563.06 1692
5563.77 1509
5564.47 1577
5565.17 1606
5565.88 1553
5566.58 1464
5567.28 1581
5567.99 1593
5568.69 1562
5569.40 1483
5570.10 1495
5570.80 1552
5571.51 1486
5572.21 1443
5572.92 1588
5573.62 1513
5574.33 1594
5575.03 1622
5575.73 1472
5576.44 1565
5577.14 1667
5577.85 1627
5578.55 1516
5579.26 1521
5579.96 1598
5580.67 1506
5581.37 1489
5582.08 1430
5582.78 1503
5583.49 1431
5584.19 1475
5584.90 1505
5585.60 1485
5586.31 1465
5587.01 1377
5587.72 1517
5588.42 1522
5589.13 1557
5589.83 1653
5590.54 1477
5591.24 1525
5591.95 1492
5592.66 1373
5593.36 1529
5594.07 1505
5594.77 1501
5595.48 1573
5596.18 1434
5596.89 1561
5597.60 1420
5598.30 1375
5599.01 1515
5599.71 1496
5600.42 1460
5601.13 1603
5601.83 1603
5602.54 1471
5603.24 1501
5603.95 1394
5604.66 1330
5605.36 1495
5606.07 1414
5606.78 1432
5607.48 1492
5608.19 1463
5608.89 1489
5609.60 1569
5610.31 1435
5611.01 1357
5611.72 1436
5612.43 1439
5613.14 1522
5613.84 1340
5614.55 1387
5615.26 1473
5615.96 1501
5616.67 1446
5617.38 1423
5618.08 1456
5618.79 1479
5619.50 1432
5620.21 1364
5620.91 1404
5621.62 1532
5622.33 1566
5623.04 1420
5623.74 1402
5624.45 1466
5625.16 1642
5625.87 1476
5626.57 1411
5627.28 1460
5627.99 1466
5628.70 1510
5629.40 1422
5630.11 1447
5630.82 1496
5631.53 1400
5632.24 1403
5632.94 1434
5633.65 1447
5634.36 1537
5635.07 1559
5635.78 1605
5636.49 1480
5637.19 1454
5637.90 1540
5638.61 1617
5639.32 1461
5640.03 1604
5640.74 1572
5641.44 1548
5642.15 1518
5642.86 1486
5643.57 1488
5644.28 1510
5644.99 1435
5645.70 1489
5646.41 1414
5647.12 1462
5647.82 1454
5648.53 1449
5649.24 1430
5649.95 1486
5650.66 1499
5651.37 1567
5652.08 1595
5652.79 1442
5653.50 1493
5654.21 1503
5654.92 1685
5655.63 1678
5656.34 1774
5657.05 1734
5657.76 1784
5658.46 1925
5659.17 1655
5659.88 1623
5660.59 1632
5661.30 1512
5662.01 1445
5662.72 1506
5663.43 1513
5664.14 1433
5664.85 1397
5665.56 1467
5666.27 1610
5666.98 1527
5667.69 1402
5668.40 1475
5669.12 1449
5669.83 1469
5670.54 1493
5671.25 1492
5671.96 1444
5672.67 1424
5673.38 1420
5674.09 1444
5674.80 1500
5675.51 1611
5676.22 1607
5676.93 1502
5677.64 1529
5678.35 1545
5679.06 1527
5679.78 1510
5680.49 1418
5681.20 1506
5681.91 1453
5682.62 1475
5683.33 1435
5684.04 1458
5684.75 1596
5685.47 1496
5686.18 1437
5686.89 1544
5687.60 1592
5688.31 1437
5689.02 1376
5689.73 1247
5690.45 1411
5691.16 1477
5691.87 1413
5692.58 1376
5693.29 1437
5694.01 1400
5694.72 1343
5695.43 1410
5696.14 1449
5696.85 1378
5697.57 1554
5698.28 1513
5698.99 1566
5699.70 1550
5700.41 1377
5701.13 1411
5701.84 1393
5702.55 1474
5703.26 1296
5703.98 1415
5704.69 1373
5705.40 1356
5706.11 1461
5706.83 1338
5707.54 1318
5708.25 1396
5708.97 1448
5709.68 1485
5710.39 1379
5711.10 1449
5711.82 1421
5712.53 1425
5713.24 1361
5713.96 1437
5714.67 1430
5715.38 1398
5716.10 1356
5716.81 1482
5717.52 1529
5718.24 1438
5718.95 1546
5719.66 1460
5720.38 1370
5721.09 1457
5721.80 1469
5722.52 1445
5723.23 1585
5723.95 1681
5724.66 1548
5725.37 1549
5726.09 1616
5726.80 1575
5727.52 1639
5728.23 1573
5728.94 1496
5729.66 1533
5730.37 1519
5731.09 1453
5731.80 1566
5732.51 1562
5733.23 1471
5733.94 1328
5734.66 1454
5735.37 1528
5736.09 1472
5736.80 1418
5737.52 1430
5738.23 1429
5738.95 1426
5739.66 1373
5740.38 1411
5741.09 1440
5741.81 1471
5742.52 1612
5743.24 1529
5743.95 1430
5744.67 1502
5745.38 1436
5746.10 1558
5746.81 1631
5747.53 1593
5748.24 1580
5748.96 1608
5749.67 1552
5750.39 1547
5751.10 1600
5751.82 1601
5752.53 1533
5753.25 1652
5753.97 1579
5754.68 1588
5755.40 1512
5756.11 1695
5756.83 1659
5757.54 1583
5758.26 1612
5758.98 1644
5759.69 1594
5760.41 1640
5761.12 1760
5761.84 1848
5762.56 1808
5763.27 1818
5763.99 1877
5764.71 1758
5765.42 1741
5766.14 1718
5766.85 1767
5767.57 1709
5768.29 1714
5769.00 1599
5769.72 1621
5770.44 1666
5771.15 1665
5771.87 1696
5772.59 1776
5773.30 1702
5774.02 1789
5774.74 1824
5775.46 1736
5776.17 1774
5776.89 1818
5777.61 1898
5778.32 1816
5779.04 1755
5779.76 1889
5780.48 1932
5781.19 1884
5781.91 1858
5782.63 1988
5783.35 1916
5784.06 1824
5784.78 1845
5785.50 1871
5786.22 1815
5786.93 2027
5787.65 1986
5788.37 1938
5789.09 1873
5789.80 2020
5790.52 2068
5791.24 2113
5791.96 2253
5792.68 2233
5793.39 2159
5794.11 2243
5794.83 2395
5795.55 2337
5796.27 2332
5796.99 2419
5797.70 2567
5798.42 2735
5799.14 2903
5799.86 2981
5800.58 3294
5801.30 3407
5802.02 3407
5802.73 3520
5803.45 3455
5804.17 3406
5804.89 3275
5805.61 2922
5806.33 2700
5807.05 2759
5807.77 2841
5808.49 3032
5809.20 3066
5809.92 3040
5810.64 3263
5811.36 3602
5812.08 3968
5812.80 4435
5813.52 5114
5814.24 5853
5814.96 6689
5815.68 7563
5816.40 7692
5817.12 7715
5817.84 7419
5818.56 7263
5819.28 6758
5820.00 5840
5820.72 4914
5821.44 4383
5822.16 4105
5822.88 3906
5823.60 3746
5824.32 3662
5825.04 3607
5825.76 3433
5826.48 3290
5827.20 3348
5827.92 3395
5828.64 3306
5829.36 3275
5830.08 3270
5830.80 3274
5831.52 3315
5832.24 3401
5832.96 3320
5833.68 3297
5834.40 3237
5835.12 3054
5835.84 2901
5836.56 2984
5837.28 2848
5838.00 2672
5838.73 2895
5839.45 2686
5840.17 2470
5840.89 2205
5841.61 2309
5842.33 2416
5843.05 2459
5843.77 2236
5844.49 2265
5845.22 2205
5845.94 2210
5846.66 2207
5847.38 2233
5848.10 2052
5848.82 2111
5849.54 2063
5850.27 2038
5850.99 2016
5851.71 2098
5852.43 2036
5853.15 2090
5853.88 1958
5854.60 2169
5855.32 2226
5856.04 2198
5856.76 2085
5857.49 1908
5858.21 1936
5858.93 2036
5859.65 1992
5860.37 1769
5861.10 1842
5861.82 1823
5862.54 1940
5863.26 1871
5863.99 1961
5864.71 2035
5865.43 1960
5866.15 1812
5866.88 1885
5867.60 1974
5868.32 1945
5869.04 1960
5869.77 2048
5870.49 1921
5871.21 1868
5871.94 1822
5872.66 1882
5873.38 1847
5874.11 1780
5874.83 1802
5875.55 1899
5876.27 1794
5877.00 1791
5877.72 1893
5878.44 1882
5879.17 1924
5879.89 1899
5880.62 1908
5881.34 1825
5882.06 1870
5882.79 1921
5883.51 1829
5884.23 1879
5884.96 2026
5885.68 2006
5886.40 1935
5887.13 1896
5887.85 1897
5888.58 1992
5889.30 2039
5890.02 2059
5890.75 1956
5891.47 1790
5892.20 1828
5892.92 1878
5893.65 1748
5894.37 1642
5895.09 1819
5895.82 1794
5896.54 1854
5897.27 1858
5897.99 1831
5898.72 1858
5899.44 1833
5900.17 1908
5900.89 1799
5901.62 1853
5902.34 1914
5903.07 2007
5903.79 1831
5904.52 1770
5905.24 1811
5905.97 1930
5906.69 1778
5907.42 1814
5908.14 1741
5908.87 1949
5909.59 1982
5910.32 1890
5911.04 1839
5911.77 1740
5912.49 1783
5913.22 1838
5913.94 1882
5914.67 1827
5915.40 1767
5916.12 1804
5916.85 1855
5917.57 1773
5918.30 1814
5919.02 1911
5919.75 1953
5920.48 1817
5921.20 1677
5921.93 1747
5922.65 1881
5923.38 1929
5924.11 1954
5924.83 1875
5925.56 1900
5926.29 1896
5927.01 2071
5927.74 2099
5928.47 1979
5929.19 1998
5929.92 2016
5930.64 2137
5931.37 2145
5932.10 2115
5932.82 1963
5933.55 2141
5934.28 2156
5935.01 2127
5935.73 2068
5936.46 2094
5937.19 2220
5937.91 2221
5938.64 2408
5939.37 2373
5940.09 2173
5940.82 2212
5941.55 2255
5942.28 2365
5943.00 2367
5943.73 2370
5944.46 2386
5945.19 2655
5945.91 2661
5946.64 2656
5947.37 2559
5948.10 2638
5948.82 2857
5949.55 2885
5950.28 2876
5951.01 2841
5951.73 3006
5952.46 3057
5953.19 2983
5953.92 2958
5954.65 2994
5955.38 2901
5956.10 3057
5956.83 2915
5957.56 2970
5958.29 3092
5959.02 2996
5959.74 2998
5960.47 3181
5961.20 3201
5961.93 3232
5962.66 3240
5963.39 3404
5964.12 3507
5964.84 3803
5965.57 4139
5966.30 4092
5967.03 3895
5967.76 3673
5968.49 3729
5969.22 3746
5969.95 3669
5970.68 3656
5971.40 3498
5972.13 3582
5972.86 3576
5973.59 3564
5974.32 3475
5975.05 3612
5975.78 3762
5976.51 3783
5977.24 3498
5977.97 3639
5978.70 3827
5979.43 3869
5980.16 3929
5980.89 4048
5981.62 4227
5982.35 4174
5983.08 4287
5983.81 4146
5984.54 4005
5985.27 3890
5986.00 4184
5986.73 4217
5987.46 4085
5988.19 4363
5988.92 4360
5989.65 4276
5990.38 4209
5991.11 4140
5991.84 4381
5992.57 4464
5993.30 4493
5994.03 4863
5994.76 4666
5995.49 4667
5996.22 4721
5996.95 4901
5997.68 4842
5998.41 4625
5999.14 4680
5999.87 4698
6000.60 4875
6001.34 4598
6002.07 4681
6002.80 4634
6003.53 4386
6004.26 4735
6004.99 4749
6005.72 5182
6006.45 5534
6007.18 5750
6007.92 6726
6008.65 7581
6009.38 8213
6010.11 9594
6010.84 10824
6011.57 11517
6012.30 11897
6013.04 12350
6013.77 12244
6014.50 11616
6015.23 10637
6015.96 9831
6016.69 8775
6017.43 7670
6018.16 7059
6018.89 6043
6019.62 5317
6020.35 4578
6021.09 4194
6021.82 3918
6022.55 3643
6023.28 3444
6024.02 3342
6024.75 3311
6025.48 3354
6026.21 3452
6026.94 3273
6027.68 3199
6028.41 3189
6029.14 3027
6029.88 3130
6030.61 3039
6031.34 3014
6032.07 2950
6032.81 3075
6033.54 3119
6034.27 2835
6035.01 2876
6035.74 2905
6036.47 2875
6037.20 3009
6037.94 3103
6038.67 3113
6039.40 3024
6040.14 3066
6040.87 3195
6041.60 3104
6042.34 3066
6043.07 3082
6043.80 3252
6044.54 3262
6045.27 3440
6046.00 3604
6046.74 3827
6047.47 3641
6048.21 3553
6048.94 3636
6049.67 4011
6050.41 4015
6051.14 4167
6051.88 4168
6052.61 3925
6053.34 3962
6054.08 3964
6054.81 3788
6055.55 3870
6056.28 3568
6057.01 3300
6057.75 3506
6058.48 3638
6059.22 3473
6059.95 3439
6060.69 3439
6061.42 3428
6062.16 3371
6062.89 3024
6063.63 3257
6064.36 3224
6065.09 3193
6065.83 3060
6066.56 3023
6067.30 3101
6068.03 3099
6068.77 3047
6069.50 3011
6070.24 3072
6070.97 2972
6071.71 2876
6072.45 2722
6073.18 2716
6073.92 2762
6074.65 2813
6075.39 2723
6076.12 2635
6076.86 2714
6077.59 2657
6078.33 2716
6079.06 2655
6079.80 2696
6080.54 2632
6081.27 2625
6082.01 2478
6082.74 2467
6083.48 2490
6084.21 2581
6084.95 2487
6085.69 2553
6086.42 2509
6087.16 2523
6087.90 2581
6088.63 2572
6089.37 2691
6090.10 2697
6090.84 2576
6091.58 2505
6092.31 2506
6093.05 2522
6093.79 2423
6094.52 2598
6095.26 2498
6096.00 2396
6096.73 2466
6097.47 2342
6098.21 2357
6098.94 2468
6099.68 2412
6100.42 2382
6101.15 2347
6101.89 2291
6102.63 2138
6103.37 2207
6104.10 2237
6104.84 2239
6105.58 2303
6106.31 2239
6107.05 2294
6107.79 2330
6108.53 2275
6109.26 2200
6110.00 2293
6110.74 2333
6111.48 2431
6112.21 2349
6112.95 2364
6113.69 2270
6114.43 2390
6115.17 2396
6115.90 2409
6116.64 2512
6117.38 2439
6118.12 2404
6118.85 2544
6119.59 2464
6120.33 2321
6121.07 2477
6121.81 2467
6122.55 2515
6123.28 2588
6124.02 2689
6124.76 2659
6125.50 2649
6126.24 2527
6126.98 2561
6127.71 2591
6128.45 2648
6129.19 2645
6129.93 2563
6130.67 2710
6131.41 2681
6132.15 2679
6132.89 2746
6133.63 2607
6134.36 2547
6135.10 2478
6135.84 2537
6136.58 2589
6137.32 2721
6138.06 2745
6138.80 2667
6139.54 2490
6140.28 2514
6141.02 2596
6141.76 2729
6142.50 2723
6143.24 2671
6143.97 2663
6144.71 2732
6145.45 2650
6146.19 2535
6146.93 2777
6147.67 2764
6148.41 2745
6149.15 2607
6149.89 2746
6150.63 2820
6151.37 2726
6152.11 2821
6152.85 2917
6153.59 2765
6154.33 2843
6155.07 3133
6155.81 3015
6156.55 2981
6157.29 2875
6158.03 3065
6158.78 3208
6159.52 3129
6160.26 3219
6161.00 3320
6161.74 3355
6162.48 3541
6163.22 3664
6163.96 3736
6164.70 3915
6165.44 4048
6166.18 4229
6166.92 4264
6167.66 4340
6168.41 4169
6169.15 4353
6169.89 4180
6170.63 3867
6171.37 3775
6172.11 3953
6172.85 3795
6173.59 3656
6174.34 3545
6175.08 3714
6175.82 3603
6176.56 3582
6177.30 3430
6178.04 3615
6178.78 3719
6179.53 3671
6180.27 3823
6181.01 3758
6181.75 3890
6182.49 3927
6183.24 3946
6183.98 3952
6184.72 4086
6185.46 4137
6186.20 4147
6186.95 4153
6187.69 4260
6188.43 4318
6189.17 4415
6189.91 4379
6190.66 4589
6191.40 4802
6192.14 4916
6192.88 4991
6193.63 4988
6194.37 5034
6195.11 5118
6195.85 4746
6196.60 5075
6197.34 4967
6198.08 4763
6198.83 4740
6199.57 4815
6200.31 4940
6201.05 5224
6201.80 5823
6202.54 6461
6203.28 7561
6204.03 8865
6204.77 10368
6205.51 12367
6206.26 14591
6207.00 16637
6207.74 18220
6208.49 19765
6209.23 20108
6209.97 19754
6210.72 18611
6211.46 16818
6212.21 14931
6212.95 12841
6213.69 10850
6214.44 8914
6215.18 7782
6215.92 6848
6216.67 5955
6217.41 5548
6218.16 5070
6218.90 4834
6219.64 4706
6220.39 4595
6221.13 4732
6221.88 4723
6222.62 4733
6223.37 5149
6224.11 5090
6224.85 5092
6225.60 4931
6226.34 4783
6227.09 4376
6227.83 4074
6228.58 3820
6229.32 3744
6230.07 3536
6230.81 3397
6231.56 3281
6232.30 3136
6233.05 3080
6233.79 3071
6234.54 3138
6235.28 3126
6236.03 3250
6236.77 3369
6237.52 3290
6238.26 3331
6239.01 3481
6239.75 3462
6240.50 3451
6241.24 3575
6241.99 3648
6242.73 3594
6243.48 3951
6244.22 4254
6244.97 4368
6245.72 4637
6246.46 4689
6247.21 4622
6247.95 4853
6248.70 5044
6249.45 4780
6250.19 4606
6250.94 4421
6251.68 4166
6252.43 4237
6253.18 4159
6253.92 3958
6254.67 3963
6255.41 3851
6256.16 3796
6256.91 3827
6257.65 3859
6258.40 3746
6259.15 3777
6259.89 3716
6260.64 3742
6261.39 3662
6262.13 3357
6262.88 3556
6263.63 3509
6264.37 3405
6265.12 3395
6265.87 3140
6266.61 3384
6267.36 3209
6268.11 3224
6268.85 3275
6269.60 3199
6270.35 3305
6271.10 3264
6271.84 3241
6272.59 3195
6273.34 3186
6274.08 3234
6274.83 3414
6275.58 3339
6276.33 3340
6277.07 3360
6277.82 3500
6278.57 3354
6279.32 3082
6280.07 3032
6280.81 3069
6281.56 3168
6282.31 3017
6283.06 3073
6283.80 3091
6284.55 3400
6285.30 3377
6286.05 3446
6286.80 3473
6287.54 3579
6288.29 3462
6289.04 3406
6289.79 3299
6290.54 3141
6291.29 3116
6292.03 3011
6292.78 2873
6293.53 2739
6294.28 2811
6295.03 2692
6295.78 2590
6296.53 2650
6297.28 2701
6298.02 2594
6298.77 2597
6299.52 2633
6300.27 2700
6301.02 2688
6301.77 2778
6302.52 2658
6303.27 2542
6304.02 2511
6304.77 2736
6305.51 2762
6306.26 2563
6307.01 2642
6307.76 2728
6308.51 2619
6309.26 2704
6310.01 2659
6310.76 2687
6311.51 2721
6312.26 2613
6313.01 2562
6313.76 2675
6314.51 2804
6315.26 2610
6316.01 2624
6316.76 2682
6317.51 2711
6318.26 2693
6319.01 2569
6319.76 2387
6320.51 2577
6321.26 2485
6322.01 2405
6322.76 2357
6323.51 2482
6324.26 2417
6325.01 2471
6325.76 2464
6326.51 2538
6327.26 2560
6328.01 2508
6328.76 2452
6329.51 2376
6330.26 2254
6331.02 2242
6331.77 2221
6332.52 2290
6333.27 2375
6334.02 2305
6334.77 2042
6335.52 2181
6336.27 2123
6337.02 2208
6337.77 2237
6338.53 2169
6339.28 2032
6340.03 2130
6340.78 2146
6341.53 2166
6342.28 2116
6343.03 2040
6343.78 2145
6344.54 2159
6345.29 2271
6346.04 2134
6346.79 2163
6347.54 2230
6348.29 2197
6349.05 2298
6349.80 2235
6350.55 2314
6351.30 2327
6352.05 2393
6352.81 2306
6353.56 2315
6354.31 2323
6355.06 2317
6355.82 2229
6356.57 2255
6357.32 2337
6358.07 2204
6358.82 2151
6359.58 2047
6360.33 2119
6361.08 2073
6361.83 1954
6362.59 1953
6363.34 2052
6364.09 2184
6364.85 2161
6365.60 2098
6366.35 2115
6367.10 1985
6367.86 2024
6368.61 2145
6369.36 2140
6370.12 2110
6370.87 2048
6371.62 2080
6372.38 1970
6373.13 2053
6373.88 1874
6374.64 1826
6375.39 1864
6376.14 1896
6376.90 2064
6377.65 2074
6378.40 1988
6379.16 2191
6379.91 2068
6380.66 2136
6381.42 2131
6382.17 1991
6382.92 1921
6383.68 1924
6384.43 1921
6385.19 1822
6385.94 1879
6386.69 1987
6387.45 1859
6388.20 1925
6388.96 1841
6389.71 1838
6390.47 1870
6391.22 1814
6391.97 1925
6392.73 1819
6393.48 1890
6394.24 1950
6394.99 1795
6395.75 1873
6396.50 1842
6397.26 1781
6398.01 1867
6398.77 1801
6399.52 1853
6400.28 1787
6401.03 1786
6401.79 1819
6402.54 1815
6403.30 1790
6404.05 1897
6404.81 1987
6405.56 1728
6406.32 1781
6407.07 1756
6407.83 1885
6408.58 1777
6409.34 1878
6410.09 1892
6410.85 1913
6411.60 1901
6412.36 1814
6413.11 1846
6413.87 1659
6414.63 1845
6415.38 1916
6416.14 1910
6416.89 1935
6417.65 1787
6418.41 1712
6419.16 1777
6419.92 1746
6420.67 1696
6421.43 1818
6422.19 1874
6422.94 1853
6423.70 1763
6424.45 1836
6425.21 1748
6425.97 1744
6426.72 1853
6427.48 1789
6428.24 1989
6428.99 1898
6429.75 1756
6430.51 1760
6431.26 1715
6432.02 1837
6432.78 1829
6433.53 1873
6434.29 1866
6435.05 1840
6435.80 1796
6436.56 1899
6437.32 1870
6438.08 1919
6438.83 2042
6439.59 1914
6440.35 1842
6441.10 1835
6441.86 1905
6442.62 1853
6443.38 1917
6444.13 1886
6444.89 1805
6445.65 1853
6446.41 1880
6447.16 1891
6447.92 1917
6448.68 1902
6449.44 1982
6450.19 2081
6450.95 1991
6451.71 2018
6452.47 1986
6453.23 1880
6453.98 2007
6454.74 2057
6455.50 1969
6456.26 2008
6457.02 2090
6457.78 2026
6458.53 1966
6459.29 2075
6460.05 2159
6460.81 2169
6461.57 2183
6462.33 2051
6463.08 2008
6463.84 2071
6464.60 2192
6465.36 2194
6466.12 2161
6466.88 2342
6467.64 2305
6468.40 2217
6469.15 2267
6469.91 2284
6470.67 2345
6471.43 2309
6472.19 2407
6472.95 2500
6473.71 2434
6474.47 2336
6475.23 2337
6475.99 2361
6476.75 2335
6477.51 2541
6478.26 2491
6479.02 2529
6479.78 2713
6480.54 2655
6481.30 2665
6482.06 2584
6482.82 2574
6483.58 2734
6484.34 2702
6485.10 2886
6485.86 2940
6486.62 2864
6487.38 3024
6488.14 3003
6488.90 3071
6489.66 3206
6490.42 3280
6491.18 3551
6491.94 3429
6492.70 3481
6493.46 3620
6494.22 3536
6494.98 3642
6495.74 3537
6496.51 3692
6497.27 3549
6498.03 3653
6498.79 3545
6499.55 3606
6500.31 3638
6501.07 3651
6501.83 3512
6502.59 3604
6503.35 3728
6504.11 3679
6504.87 3689
6505.64 3716
6506.40 3871
6507.16 3988
6507.92 4168
6508.68 4043
6509.44 4044
6510.20 4315
6510.96 4281
6511.73 4214
6512.49 4234
6513.25 4287
6514.01 4339
6514.77 4355
6515.53 4350
6516.29 4386
6517.06 4446
6517.82 4621
6518.58 4601
6519.34 4659
6520.10 5136
6520.87 5216
6521.63 5293
6522.39 5536
6523.15 5939
6523.91 6189
6524.68 6563
6525.44 6951
6526.20 7166
6526.96 7162
6527.73 7009
6528.49 7126
6529.25 7264
6530.01 7473
6530.78 7772
6531.54 8746
6532.30 9820
6533.06 11197
6533.83 13001
6534.59 14506
6535.35 15676
6536.11 16254
6536.88 15865
6537.64 14834
6538.40 14072
6539.17 12800
6539.93 10940
6540.69 9323
6541.46 7955
6542.22 6989
6542.98 5694
6543.74 5237
6544.51 4698
6545.27 4313
6546.04 4219
6546.80 4244
6547.56 4154
6548.33 4111
6549.09 3982
6549.85 4124
6550.62 4137
6551.38 4000
6552.14 3910
6552.91 3971
6553.67 3814
6554.44 3600
6555.20 3581
6555.96 3530
6556.73 3596
6557.49 3613
6558.26 3490
6559.02 3683
6559.78 3715
6560.55 3971
6561.31 4138
6562.08 4057
6562.84 4233
6563.61 4247
6564.37 4439
6565.14 4411
6565.90 4298
6566.66 4380
6567.43 4181
6568.19 4179
6568.96 3982
6569.72 3931
6570.49 4001
6571.25 4131
6572.02 4188
6572.78 4553
6573.55 4657
6574.31 4522
6575.08 4672
6575.84 4729
6576.61 4705
6577.37 4505
6578.14 4704
6578.90 4541
6579.67 4445
6580.44 4410
6581.20 4663
6581.97 4839
6582.73 4770
6583.50 4609
6584.26 4783
6585.03 4522
6585.79 4432
6586.56 4603
6587.33 4703
6588.09 4736
6588.86 5024
6589.62 5319
6590.39 5602
6591.16 5695
6591.92 6015
6592.69 6449
6593.45 6658
6594.22 6726
6594.99 6739
6595.75 6478
6596.52 6257
6597.29 5967
6598.05 5636
6598.82 5392
6599.59 4777
6600.35 4480
6601.12 4096
6601.89 4107
6602.65 3856
6603.42 3635
6604.19 3622
6604.95 3668
6605.72 3423
6606.49 3349
6607.25 3363
6608.02 3398
6608.79 3292
6609.55 3176
6610.32 3121
6611.09 3311
6611.86 3217
6612.62 3285
6613.39 3271
6614.16 3198
6614.93 3268
6615.69 3102
6616.46 3154
6617.23 3000
6618.00 3204
6618.76 2943
6619.53 3128
6620.30 3055
6621.07 3237
6621.83 3373
6622.60 3057
6623.37 3011
6624.14 3168
6624.91 3157
6625.67 3156
6626.44 3286
6627.21 3156
6627.98 3102
6628.75 3293
6629.52 3395
6630.28 3649
6631.05 3795
6631.82 3929
6632.59 4222
6633.36 4127
6634.13 4135
6634.90 3968
6635.66 3965
6636.43 3900
6637.20 3763
6637.97 3597
6638.74 3418
6639.51 3099
6640.28 3142
6641.05 3047
6641.81 2908
6642.58 2851
6643.35 2955
6644.12 2816
6644.89 2861
6645.66 2842
6646.43 2927
6647.20 2908
6647.97 2860
6648.74 2994
6649.51 2981
6650.28 2891
6651.05 2917
6651.82 2964
6652.59 2828
6653.35 2862
6654.12 2986
6654.89 2900
6655.66 2851
6656.43 2775
6657.20 2752
6657.97 2718
6658.74 2895
6659.51 2798
6660.28 2760
6661.05 2909
6661.82 3071
6662.59 3186
6663.36 3405
6664.13 3653
6664.91 3486
6665.68 3290
6666.45 3361
6667.22 3437
6667.99 3343
6668.76 2950
6669.53 2837
6670.30 2852
6671.07 2818
6671.84 2757
6672.61 2723
6673.38 2707
6674.15 2776
6674.92 2696
6675.69 2821
6676.47 2586
6677.24 2650
6678.01 2687
6678.78 2752
6679.55 2647
6680.32 2766
6681.09 3175
6681.86 2924
6682.64 2982
6683.41 3167
6684.18 3129
6684.95 3044
6685.72 2982
6686.49 2931
6687.26 2802
6688.04 2658
6688.81 2737
6689.58 2700
6690.35 2629
6691.12 2499
6691.90 2500
6692.67 2435
6693.44 2289
6694.21 2397
6694.98 2420
6695.76 2481
6696.53 2389
6697.30 2317
6698.07 2323
6698.84 2477
6699.62 2402
6700.39 2373
6701.16 2375
6701.93 2376
6702.71 2286
6703.48 2160
6704.25 2257
6705.02 2233
6705.80 2230
6706.57 2241
6707.34 2342
6708.12 2348
6708.89 2267
6709.66 2314
6710.43 2253
6711.21 2186
6711.98 2102
6712.75 2278
6713.53 2309
6714.30 2029
6715.07 2017
6715.85 2063
6716.62 2158
6717.39 2032
6718.17 2078
6718.94 2102
6719.71 2058
6720.49 2005
6721.26 2064
6722.03 2001
6722.81 2023
6723.58 2173
6724.36 2142
6725.13 2044
6725.90 2168
6726.68 2095
6727.45 2117
6728.23 2109
6729.00 1991
6729.77 2078
6730.55 1988
6731.32 1990
6732.10 2150
6732.87 2048
6733.64 2214
6734.42 2210
6735.19 2187
6735.97 2146
6736.74 2074
6737.52 2185
6738.29 2197
6739.07 2340
6739.84 2146
6740.62 2147
6741.39 2181
6742.16 2124
6742.94 2156
6743.71 2215
6744.49 2422
6745.26 2446
6746.04 2225
6746.81 2230
6747.59 2400
6748.36 2561
6749.14 2599
6749.92 2864
6750.69 2920
6751.47 2857
6752.24 2690
6753.02 2782
6753.79 2837
6754.57 2729
6755.34 2504
6756.12 2432
6756.89 2252
6757.67 2117
6758.45 2200
6759.22 2239
6760.00 2264
6760.77 2056
6761.55 1994
6762.33 2032
6763.10 2025
6763.88 1932
6764.65 2015
6765.43 2013
6766.21 2075
6766.98 2054
6767.76 2036
6768.53 2114
6769.31 1931
6770.09 1935
6770.86 2010
6771.64 1989
6772.42 1938
6773.19 1940
6773.97 2022
6774.75 2056
6775.52 1978
6776.30 2064
6777.08 2158
6777.85 2097
6778.63 1982
6779.41 1913
6780.18 1907
6780.96 2005
6781.74 2123
6782.52 2156
6783.29 1923
6784.07 1987
6784.85 1951
6785.62 1911
6786.40 1773
6787.18 1923
6787.96 2055
6788.73 1877
6789.51 1848
6790.29 1883
6791.07 1809
6791.84 1814
6792.62 1839
6793.40 1802
6794.18 1798
6794.96 1799
6795.73 1790
6796.51 1830
6797.29 1914
6798.07 1796
6798.85 1814
6799.62 1866
6800.40 1857
6801.18 1947
6801.96 1886
6802.74 1989
6803.51 1853
6804.29 1856
6805.07 1956
6805.85 1757
6806.63 1771
6807.41 1891
6808.19 1816
6808.96 1823
6809.74 1922
6810.52 1740
6811.30 1911
6812.08 1912
6812.86 1810
6813.64 1732
6814.42 1796
6815.20 1808
6815.97 1824
6816.75 1864
6817.53 1767
6818.31 1849
6819.09 2000
6819.87 1902
6820.65 1883
6821.43 1931
6822.21 1986
6822.99 1917
6823.77 1910
6824.55 1878
6825.33 1760
6826.11 1797
6826.89 1914
6827.67 1930
6828.44 1926
6829.22 1834
6830.00 1866
6830.78 1833
6831.56 1883
6832.34 1981
6833.12 2015
6833.90 1980
6834.68 2013
6835.46 1975
6836.24 1999
6837.03 1896
6837.81 1896
6838.59 1850
6839.37 1838
6840.15 1907
6840.93 1767
6841.71 1909
6842.49 2018
6843.27 1928
6844.05 2151
6844.83 2347
6845.61 2453
6846.39 2627
6847.17 2923
6847.95 3243
6848.73 3575
6849.52 3919
6850.30 4193
6851.08 4247
6851.86 4012
6852.64 3763
6853.42 3438
6854.20 3058
6854.98 2861
6855.76 2793
6856.55 2577
6857.33 2356
6858.11 2329
6858.89 2202
6859.67 2090
6860.45 2149
6861.23 2321
6862.02 2196
6862.80 2246
6863.58 2308
6864.36 2364
6865.14 2335
6865.93 2216
6866.71 2271
6867.49 2301
6868.27 2391
6869.05 2159
6869.84 2141
6870.62 2173
6871.40 2113
6872.18 2075
6872.96 1991
6873.75 2108
6874.53 2174
6875.31 2020
6876.09 2150
6876.88 2231
6877.66 2189
6878.44 2316
6879.22 2322
6880.01 2655
6880.79 2428
6881.57 2445
6882.36 2587
6883.14 2669
6883.92 2883
6884.70 3023
6885.49 3226
6886.27 3402
6887.05 3327
6887.84 3420
6888.62 3265
6889.40 3234
6890.19 3149
6890.97 3039
6891.75 2760
6892.54 2602
6893.32 2548
6894.10 2489
6894.89 2513
6895.67 2400
6896.45 2451
6897.24 2506
6898.02 2488
6898.81 2522
6899.59 2409
6900.37 2501
6901.16 2515
6901.94 2475
6902.73 2481
6903.51 2408
6904.29 2413
6905.08 2302
6905.86 2529
6906.65 2403
6907.43 2440
6908.21 2375
6909.00 2368
6909.78 2388
6910.57 2327
6911.35 2223
6912.14 2265
6912.92 2285
6913.71 2260
6914.49 2231
6915.27 2264
6916.06 2281
6916.84 2305
6917.63 2326
6918.41 2374
6919.20 2256
6919.98 2482
6920.77 2460
6921.55 2500
6922.34 2524
6923.12 2614
6923.91 2510
6924.69 2418
6925.48 2433
6926.27 2435
6927.05 2337
6927.84 2448
6928.62 2486
6929.41 2439
6930.19 2433
6930.98 2377
6931.76 2503
6932.55 2473
6933.34 2565
6934.12 2454
6934.91 2463
6935.69 2454
6936.48 2372
6937.26 2441
6938.05 2573
6938.84 2733
6939.62 2804
6940.41 2714
6941.20 2848
6941.98 2950
6942.77 3040
6943.55 3148
6944.34 3126
6945.13 3093
6945.91 3196
6946.70 3261
6947.49 3174
6948.27 3011
6949.06 2987
6949.85 3128
6950.63 3052
6951.42 3198
6952.21 3244
6952.99 3235
6953.78 3259
6954.57 3281
6955.35 3484
6956.14 3472
6956.93 3574
6957.72 3539
6958.50 3539
6959.29 3522
6960.08 3485
6960.86 3423
6961.65 3311
6962.44 3313
6963.23 3374
6964.01 3374
6964.80 3376
6965.59 3663
6966.38 3522
6967.16 3666
6967.95 4037
6968.74 3895
6969.53 4120
6970.32 4211
6971.10 4147
6971.89 4115
6972.68 4006
6973.47 4022
6974.26 4052
6975.04 4236
6975.83 4268
6976.62 4086
6977.41 4496
6978.20 4730
6978.98 5118
6979.77 5650
6980.56 6185
6981.35 6928
6982.14 7964
6982.93 8815
6983.72 9963
6984.50 11036
6985.29 11262
6986.08 11451
6986.87 10811
6987.66 10159
6988.45 9282
6989.24 8329
6990.03 7428
6990.81 6515
6991.60 6090
6992.39 6056
6993.18 5864
6993.97 5967
6994.76 6738
6995.55 7414
6996.34 8485
6997.13 9618
6997.92 10853
6998.71 11797
6999.50 11910
7000.29 11880
7001.08 11403
7001.87 10433
7002.65 9232
7003.44 7849
7004.23 6900
7005.02 6047
7005.81 5289
7006.60 4596
7007.39 4116
7008.18 3823
7008.97 3674
7009.76 3479
7010.55 3407
7011.34 3575
7012.13 3625
7012.92 3639
7013.71 3587
7014.50 3355
7015.30 3452
7016.09 3386
7016.88 3226
7017.67 3203
7018.46 3141
7019.25 3118
7020.04 3028
7020.83 3024
7021.62 2923
7022.41 3005
7023.20 3155
7023.99 3176
7024.78 3114
7025.57 3294
7026.37 3310
7027.16 3251
7027.95 2950
7028.74 2977
7029.53 2996
7030.32 2799
7031.11 2797
7031.90 2807
7032.69 2880
7033.49 2894
7034.28 2921
7035.07 2929
7035.86 3068
7036.65 3139
7037.44 3040
7038.24 3051
7039.03 3091
7039.82 3073
7040.61 3137
7041.40 3160
7042.19 3115
7042.99 3159
7043.78 3156
7044.57 3060
7045.36 3153
7046.15 3151
7046.95 3336
7047.74 3268
7048.53 3535
7049.32 3535
7050.12 3484
7050.91 3580
7051.70 3295
7052.49 3080
7053.29 2901
7054.08 2916
7054.87 2900
7055.66 2754
7056.46 2807
7057.25 2805
7058.04 2650
7058.83 2673
7059.63 2658
7060.42 2724
7061.21 2608
7062.01 2647
7062.80 2588
7063.59 2664
7064.39 2724
7065.18 2567
7065.97 2588
7066.77 2745
7067.56 2710
7068.35 2695
7069.15 2467
7069.94 2388
7070.73 2333
7071.53 2405
7072.32 2419
7073.11 2553
7073.91 2475
7074.70 2332
7075.49 2316
7076.29 2379
7077.08 2288
7077.88 2423
7078.67 2242
7079.46 2438
7080.26 2304
7081.05 2179
7081.85 2264
7082.64 2338
7083.43 2093
7084.23 2189
7085.02 2129
7085.82 2045
7086.61 2051
7087.41 1987
7088.20 2065
7089.00 2063
7089.79 1923
7090.58 1970
7091.38 1911
7092.17 2027
7092.97 2081
7093.76 1926
7094.56 1863
7095.35 1924
7096.15 1924
7096.94 1977
7097.74 1881
7098.53 1878
7099.33 1963
7100.12 1897
7100.92 1809
7101.71 1848
7102.51 1731
7103.30 1867
7104.10 1879
7104.89 1755
7105.69 1714
7106.49 1838
7107.28 1764
7108.08 1793
7108.87 1872
7109.67 1829
7110.46 1832
7111.26 1844
7112.06 1907
7112.85 1729
7113.65 1829
7114.44 1705
7115.24 1760
7116.04 1719
7116.83 1807
7117.63 1777
7118.42 1744
7119.22 1845
7120.02 1738
7120.81 1777
7121.61 1792
7122.41 1832
7123.20 1786
7124.00 1764
7124.79 1663
7125.59 1761
7126.39 1664
7127.18 1641
7127.98 1639
7128.78 1665
7129.57 1741
7130.37 1677
7131.17 1770
7131.97 1770
7132.76 1683
7133.56 1701
7134.36 1738
7135.15 1624
7135.95 1706
7136.75 1676
7137.55 1662
7138.34 1731
7139.14 1762
7139.94 1802
7140.73 1803
7141.53 1761
7142.33 1655
7143.13 1688
7143.92 1712
7144.72 1662
7145.52 1769
7146.32 1647
7147.12 1608
7147.91 1616
7148.71 1633
7149.51 1695
7150.31 1597
7151.11 1582
7151.90 1745
7152.70 1759
7153.50 1756
7154.30 1628
7155.10 1570
7155.89 1646
7156.69 1644
7157.49 1719
7158.29 1620
7159.09 1635
7159.89 1608
7160.68 1555
7161.48 1571
7162.28 1592
7163.08 1502
7163.88 1561
7164.68 1486
7165.48 1479
7166.28 1554
7167.07 1552
7167.87 1587
7168.67 1545
7169.47 1550
7170.27 1542
7171.07 1546
7171.87 1627
7172.67 1616
7173.47 1494
7174.27 1550
7175.07 1577
7175.87 1573
7176.67 1560
7177.46 1536
7178.26 1553
7179.06 1463
7179.86 1433
7180.66 1511
7181.46 1429
7182.26 1577
7183.06 1614
7183.86 1562
7184.66 1483
7185.46 1511
7186.26 1493
7187.06 1393
7187.86 1496
7188.66 1401
7189.46 1304
7190.26 1461
7191.06 1477
7191.86 1286
7192.66 1337
7193.46 1417
7194.26 1439
7195.06 1365
7195.86 1519
7196.67 1500
7197.47 1503
7198.27 1392
7199.07 1469
7199.87 1407
7200.67 1354
7201.47 1371
7202.27 1443
7203.07 1485
7203.87 1433
7204.67 1438
7205.47 1325
7206.28 1333
7207.08 1390
7207.88 1437
7208.68 1453
7209.48 1489
7210.28 1400
7211.08 1473
7211.88 1390
7212.69 1356
7213.49 1451
7214.29 1334
7215.09 1392
7215.89 1533
7216.69 1492
7217.50 1447
7218.30 1461
7219.10 1434
7219.90 1421
7220.70 1568
7221.50 1427
7222.31 1464
7223.11 1514
7223.91 1561
7224.71 1573
7225.51 1454
7226.32 1488
7227.12 1581
7227.92 1571
7228.72 1596
7229.53 1595
7230.33 1639
7231.13 1673
7231.93 1722
7232.74 1616
7233.54 1761
7234.34 1853
7235.14 1866
7235.95 2050
7236.75 2270
7237.55 2569
7238.36 2484
7239.16 2511
7239.96 2392
7240.76 2185
7241.57 2086
7242.37 1946
7243.17 1851
7243.98 1845
7244.78 1743
7245.58 1695
7246.39 1633
7247.19 1587
7247.99 1662
7248.80 1840
7249.60 1723
7250.40 1728
7251.21 1689
7252.01 1745
7252.81 1767
7253.62 1741
7254.42 1742
7255.23 1766
7256.03 1610
7256.83 1749
7257.64 1857
7258.44 1706
7259.25 1562
7260.05 1538
7260.85 1605
7261.66 1683
7262.46 1631
7263.27 1612
7264.07 1743
7264.87 1775
7265.68 1745
7266.48 1786
7267.29 1834
7268.09 1893
7268.90 1829
7269.70 1787
7270.51 1792
7271.31 1845
7272.12 1897
7272.92 1833
7273.73 1854
7274.53 1956
7275.34 2062
7276.14 2084
7276.95 2034
7277.75 2049
7278.56 2322
7279.36 2457
7280.17 2839
7280.97 3077
7281.78 3421
7282.58 3867
7283.39 3999
7284.19 4150
7285.00 4216
7285.80 3887
7286.61 3784
7287.41 3437
7288.22 3036
7289.03 2854
7289.83 2677
7290.64 2442
7291.44 2326
7292.25 2180
7293.06 1993
7293.86 2150
7294.67 1988
7295.47 1913
7296.28 1975
7297.09 2006
7297.89 2005
7298.70 1970
7299.50 1811
7300.31 1884
7301.12 2003
7301.92 2012
7302.73 2023
7303.54 1947
7304.34 1975
7305.15 2020
7305.96 2023
7306.76 2245
7307.57 2379
7308.38 2388
7309.18 2535
7309.99 2551
7310.80 2539
7311.60 2435
7312.41 2460
7313.22 2300
7314.02 2390
7314.83 2591
7315.64 2531
7316.45 2533
7317.25 2799
7318.06 2963
7318.87 3039
7319.67 3001
7320.48 2952
7321.29 3097
7322.10 3055
7322.90 2894
7323.71 2812
7324.52 2595
7325.33 2521
7326.14 2258
7326.94 2209
7327.75 2062
7328.56 2020
7329.37 1926
7330.17 1901
7330.98 1937
7331.79 1978
7332.60 2028
7333.41 2014
7334.22 1894
7335.02 1868
7335.83 1913
7336.64 2024
7337.45 1910
7338.26 1735
7339.07 1845
7339.87 1893
7340.68 1925
7341.49 1969
7342.30 1813
7343.11 1949
7343.92 1964
7344.73 1849
7345.53 1864
7346.34 1843
7347.15 1855
7347.96 1882
7348.77 1917
7349.58 1993
7350.39 1882
7351.20 1874
7352.01 1857
7352.82 1863
7353.62 1917
7354.43 1833
7355.24 1962
7356.05 1983
7356.86 2033
7357.67 2016
7358.48 1836
7359.29 1929
7360.10 1990
7360.91 1912
7361.72 1915
7362.53 1969
7363.34 1935
7364.15 2072
7364.96 1984
7365.77 1905
7366.58 1930
7367.39 1977
7368.20 1960
7369.01 1901
7369.82 2038
7370.63 2181
7371.44 2121
7372.25 1995
7373.06 2028
7373.87 2128
7374.68 2266
7375.49 2416
7376.30 2464
7377.11 2565
7377.92 2866
7378.73 2972
7379.54 3085
7380.36 3119
7381.17 3163
7381.98 3086
7382.79 2924
7383.60 2792
7384.41 2709
7385.22 2400
7386.03 2236
7386.84 2100
7387.65 1945
7388.46 1962
7389.28 2043
7390.09 1952
7390.90 1880
7391.71 1986
7392.52 2053
7393.33 2057
7394.14 2064
7394.96 2157
7395.77 2446
7396.58 2485
7397.39 2423
7398.20 2707
7399.01 2930
7399.83 2725
7400.64 2873
7401.45 2712
7402.26 2555
7403.07 2417
7403.89 2395
7404.70 2270
7405.51 2178
7406.32 2183
7407.13 2040
7407.95 1920
7408.76 1968
7409.57 1924
7410.38 1825
7411.20 1835
7412.01 1819
7412.82 1788
7413.63 1683
7414.45 1549
7415.26 1576
7416.07 1545
7416.88 1650
7417.70 1557
7418.51 1510
7419.32 1587
7420.14 1618
7420.95 1733
7421.76 1534
7422.57 1560
7423.39 1501
7424.20 1437
7425.01 1399
7425.83 1428
7426.64 1604
7427.45 1517
7428.27 1562
7429.08 1452
7429.89 1385
7430.71 1517
7431.52 1467
7432.33 1431
7433.15 1531
7433.96 1485
7434.78 1598
7435.59 1561
7436.40 1502
7437.22 1532
7438.03 1483
7438.84 1533
7439.66 1479
7440.47 1457
7441.29 1504
7442.10 1490
7442.91 1357
7443.73 1512
7444.54 1367
7445.36 1379
7446.17 1373
7446.99 1387
7447.80 1402
7448.62 1460
7449.43 1503
7450.24 1445
7451.06 1358
7451.87 1358
7452.69 1333
7453.50 1304
7454.32 1366
7455.13 1376
7455.95 1604
7456.76 1490
7457.58 1430
7458.39 1425
7459.21 1477
7460.02 1448
7460.84 1364
7461.65 1469
7462.47 1378
7463.28 1366
7464.10 1502
7464.91 1460
7465.73 1483
7466.54 1413
7467.36 1436
7468.18 1466
7468.99 1401
7469.81 1308
7470.62 1396
7471.44 1398
7472.25 1398
7473.07 1409
7473.89 1316
7474.70 1413
7475.52 1266
7476.33 1341
7477.15 1338
7477.97 1320
7478.78 1376
7479.60 1283
7480.41 1350
7481.23 1380
7482.05 1389
7482.86 1169
7483.68 1145
7484.50 1251
7485.31 1273
7486.13 1283
7486.95 1271
7487.76 1382
7488.58 1374
7489.40 1315
7490.21 1243
7491.03 1276
7491.85 1357
7492.66 1337
7493.48 1251
7494.30 1327
7495.11 1339
7495.93 1287
7496.75 1202
7497.57 1178
7498.38 1176
7499.20 1137
7500.02 1184
7500.83 1302
7501.65 1239
7502.47 1176
7503.29 1185
7504.10 1293
7504.92 1306
7505.74 1270
7506.56 1244
7507.37 1225
7508.19 1150
7509.01 1169
7509.83 1206
7510.65 1141
7511.46 1201
7512.28 1171
7513.10 1198
7513.92 1142
7514.74 1126
7515.55 1169
7516.37 1125
7517.19 1197
7518.01 1165
7518.83 1168
7519.64 1211
7520.46 1173
7521.28 1081
7522.10 1108
7522.92 1115
7523.74 1162
7524.56 1156
7525.37 1241
7526.19 1088
7527.01 1061
7527.83 1087
7528.65 1195
7529.47 1157
7530.29 1212
7531.11 1291
7531.93 1142
7532.74 1158
7533.56 1268
7534.38 1180
7535.20 1215
7536.02 1180
7536.84 1244
7537.66 1157
7538.48 1220
7539.30 1230
7540.12 1279
7540.94 1223
7541.76 1136
7542.58 1222
7543.40 1195
7544.22 1192
7545.04 1185
7545.86 1236
7546.68 1296
7547.50 1249
7548.32 1272
7549.14 1230
7549.96 1231
7550.78 1195
7551.60 1181
7552.42 1188
7553.24 1219
7554.06 1334
7554.88 1196
7555.70 1207
7556.52 1251
7557.34 1215
7558.16 1247
7558.98 1156
7559.80 1212
7560.62 1215
7561.44 1186
7562.26 1164
7563.08 1122
7563.90 1166
7564.72 1149
7565.54 1129
7566.36 1161
7567.19 1182
7568.01 1162
7568.83 1223
7569.65 1260
7570.47 1176
7571.29 1258
7572.11 1202
7572.93 1191
7573.76 1130
7574.58 1167
7575.40 1181
7576.22 1129
7577.04 1091
7577.86 1167
7578.68 1201
7579.51 1239
7580.33 1154
7581.15 1139
7581.97 1166
7582.79 1204
7583.61 1273
7584.44 1264
7585.26 1346
7586.08 1398
7586.90 1340
7587.72 1230
7588.55 1225
7589.37 1146
7590.19 1175
7591.01 1233
7591.83 1251
7592.66 1272
7593.48 1272
7594.30 1267
7595.12 1269
7595.95 1425
7596.77 1388
7597.59 1311
7598.41 1319
7599.24 1388
7600.06 1369
7600.88 1412
7601.71 1587
7602.53 1555
7603.35 1554
7604.17 1528
7605.00 1522
7605.82 1420
7606.64 1462
7607.47 1414
7608.29 1420
7609.11 1349
7609.94 1367
7610.76 1268
7611.58 1291
7612.41 1307
7613.23 1345
7614.05 1485
7614.88 1463
7615.70 1394
7616.52 1474
7617.35 1449
7618.17 1400
7619.00 1374
7619.82 1361
7620.64 1443
7621.47 1352
7622.29 1349
7623.11 1438
7623.94 1413
7624.76 1414
7625.59 1380
7626.41 1378
7627.24 1440
7628.06 1492
7628.88 1530
7629.71 1510
7630.53 1511
7631.36 1465
7632.18 1550
7633.01 1586
7633.83 1509
7634.66 1381
7635.48 1329
7636.30 1357
7637.13 1302
7637.95 1363
7638.78 1241
7639.60 1243
7640.43 1208
7641.25 1150
7642.08 1102
7642.90 1170
7643.73 1152
7644.55 1083
7645.38 1120
7646.20 1257
7647.03 1209
7647.85 1156
7648.68 1234
7649.51 1209
7650.33 1310
7651.16 1199
7651.98 1130
7652.81 1117
7653.63 1095
7654.46 1230
7655.28 1208
7656.11 1188
7656.94 1134
7657.76 1171
7658.59 1154
7659.41 1207
7660.24 1281
7661.07 1203
7661.89 1113
7662.72 1065
7663.54 1051
7664.37 1133
7665.20 1097
7666.02 1183
7666.85 1218
7667.68 1306
7668.50 1199
7669.33 1179
7670.16 1208
7670.98 1128
7671.81 1135
7672.64 1126
7673.46 1146
7674.29 1111
7675.12 1087
7675.94 1198
7676.77 1103
7677.60 1123
7678.42 1136
7679.25 1116
7680.08 1095
7680.90 1085
7681.73 1101
7682.56 1144
7683.39 1182
7684.21 1084
7685.04 1096
7685.87 1307
7686.69 1147
7687.52 1248
7688.35 1010
7689.18 982
7690.01 1177
7690.83 1158
7691.66 1146
7692.49 1134
7693.32 1177
7694.14 1172
7694.97 1167
7695.80 1164
7696.63 1234
7697.46 1180
7698.28 1167
7699.11 1177
7699.94 1158
7700.77 1194
7701.60 1116
7702.42 1150
7703.25 1202
7704.08 1220
7704.91 1209
7705.74 1166
7706.57 1160
7707.39 1198
7708.22 1242
7709.05 1214
7709.88 1117
7710.71 1138
7711.54 1142
7712.37 1148
7713.20 1255
7714.02 1151
7714.85 1126
7715.68 1149
7716.51 1214
7717.34 1226
7718.17 1207
7719.00 1164
7719.83 1113
7720.66 1246
7721.49 1223
7722.32 1181
7723.15 1151
7723.97 1134
7724.80 1138
7725.63 1153
7726.46 1215
7727.29 1233
7728.12 1159
7728.95 1137
7729.78 1120
7730.61 1254
7731.44 1181
7732.27 1147
7733.10 1216
7733.93 1170
7734.76 1195
7735.59 1302
7736.42 1203
7737.25 1134
7738.08 1192
7738.91 1161
7739.74 1183
7740.57 1308
7741.40 1316
7742.23 1474
7743.06 1557
7743.89 1682
7744.72 1946
7745.56 2083
7746.39 2398
7747.22 2523
7748.05 2401
7748.88 2081
7749.71 2056
7750.54 1990
7751.37 1662
7752.20 1492
7753.03 1575
7753.86 1357
7754.69 1286
7755.53 1196
7756.36 1314
7757.19 1213
7758.02 1154
7758.85 1128
7759.68 1249
7760.51 1442
7761.35 1354
7762.18 1294
7763.01 1256
7763.84 1215
7764.67 1290
7765.50 1299
7766.33 1152
7767.17 1248
7768.00 1193
7768.83 1268
7769.66 1182
7770.49 1150
7771.33 1194
7772.16 1191
7772.99 1152
7773.82 1121
7774.65 1167
7775.49 1182
7776.32 1072
7777.15 1167
7777.98 1188
7778.82 1216
7779.65 1189
7780.48 1170
7781.31 1188
7782.15 1203
7782.98 1256
7783.81 1299
7784.64 1284
7785.48 1297
7786.31 1243
7787.14 1347
7787.97 1342
7788.81 1231
7789.64 1269
7790.47 1312
7791.31 1217
7792.14 1206
7792.97 1206
7793.81 1151
7794.64 1251
7795.47 1178
7796.31 1155
7797.14 1194
7797.97 1265
7798.81 1240
7799.64 1268
7800.47 1157
7801.31 1219
7802.14 1194
7802.97 1249
7803.81 1265
7804.64 1202
7805.47 1263
7806.31 1269
7807.14 1201
7807.98 1196
7808.81 1336
7809.64 1356
7810.48 1267
7811.31 1393
7812.15 1383
7812.98 1358
7813.82 1446
7814.65 1430
7815.48 1498
7816.32 1472
7817.15 1389
7817.99 1303
7818.82 1170
7819.66 1349
7820.49 1334
7821.33 1340
7822.16 1347
7822.99 1303
7823.83 1267
7824.66 1250
7825.50 1275
7826.33 1286
7827.17 1267
7828.00 1306
7828.84 1342
7829.67 1281
7830.51 1278
7831.34 1260
7832.18 1201
7833.02 1165
7833.85 1235
7834.69 1257
7835.52 1227
7836.36 1251
7837.19 1259
7838.03 1232
7838.86 1222
7839.70 1359
7840.53 1360
7841.37 1186
7842.21 1202
7843.04 1251
7843.88 1191
7844.71 1263
7845.55 1242
7846.39 1278
7847.22 1172
7848.06 1173
7848.89 1257
7849.73 1186
7850.57 1225
7851.40 1197
7852.24 1244
7853.08 1205
7853.91 1238
7854.75 1356
7855.58 1431
7856.42 1442
7857.26 1446
7858.09 1498
7858.93 1493
7859.77 1494
7860.60 1416
7861.44 1344
7862.28 1318
7863.11 1385
7863.95 1295
7864.79 1219
7865.63 1236
7866.46 1359
7867.30 1303
7868.14 1266
7868.97 1255
7869.81 1226
7870.65 1383
7871.49 1291
7872.32 1302
7873.16 1403
7874.00 1371
7874.84 1373
7875.67 1399
7876.51 1451
7877.35 1396
7878.19 1407
7879.02 1473
7879.86 1384
7880.70 1379
7881.54 1310
7882.38 1318
7883.21 1250
7884.05 1208
7884.89 1244
7885.73 1257
7886.57 1299
7887.40 1266
7888.24 1332
7889.08 1328
7889.92 1366
7890.76 1447
7891.59 1424
7892.43 1267
7893.27 1267
7894.11 1270
7894.95 1373
7895.79 1288
7896.63 1373
7897.47 1492
7898.30 1529
7899.14 1594
7899.98 1683
7900.82 1648
7901.66 1685
7902.50 1630
7903.34 1582
7904.18 1604
7905.02 1598
7905.85 1604
7906.69 1451
7907.53 1399
7908.37 1405
7909.21 1411
7910.05 1319
7910.89 1412
7911.73 1416
7912.57 1453
7913.41 1459
7914.25 1540
7915.09 1609
7915.93 1660
7916.77 1695
7917.61 1604
7918.45 1570
7919.29 1476
7920.13 1483
7920.97 1437
7921.81 1357
7922.65 1300
7923.49 1281
7924.33 1250
7925.17 1184
7926.01 1202
7926.85 1221
7927.69 1187
7928.53 1129
7929.37 1251
7930.21 1179
7931.05 1130
7931.89 1149
7932.73 1121
7933.57 1105
7934.41 1100
7935.25 1150
7936.09 1162
7936.93 1187
7937.78 1199
7938.62 1110
7939.46 1168
7940.30 1081
7941.14 1108
7941.98 1131
7942.82 1199
7943.66 1254
7944.50 1232
7945.35 1130
7946.19 1134
7947.03 1113
7947.87 1154
7948.71 1166
7949.55 1200
7950.39 1191
7951.24 1201
7952.08 1314
7952.92 1125
7953.76 1089
7954.60 1188
7955.44 1257
7956.29 1257
7957.13 1209
7957.97 1169
7958.81 1173
7959.65 1190
7960.50 1125
7961.34 1191
7962.18 1254
7963.02 1243
7963.86 1264
7964.71 1273
7965.55 1222
7966.39 1199
7967.23 1299
7968.08 1152
7968.92 1167
7969.76 1277
7970.60 1135
7971.45 1122
7972.29 1233
7973.13 1254
7973.97 1197
7974.82 1216
7975.66 1096
7976.50 1172
7977.35 1193
7978.19 1198
7979.03 1170
7979.87 1160
7980.72 1093
7981.56 1195
7982.40 1255
7983.25 1248
7984.09 1124
7984.93 1103
7985.78 1136
7986.62 1054
7987.46 1049
7988.31 1068
7989.15 1024
7990.00 1094
7990.84 1094
7991.68 1078
7992.53 1094
7993.37 1036
7994.21 978
7995.06 979
7995.90 1002
7996.75 1043
7997.59 982
7998.43 1015
7999.28 947
8000.12 976
8000.97 995
8001.81 1003
8002.65 1000
8003.50 1051
8004.34 1044
8005.19 1008
8006.03 1051
8006.88 1004
8007.72 1027
8008.57 977
8009.41 1014
8010.26 1041
8011.10 1008
8011.95 1027
8012.79 1068
8013.63 1118
8014.48 1104
8015.32 1086
8016.17 1107
8017.01 1075
8017.86 1038
8018.70 969
8019.55 1019
8020.40 1099
8021.24 1083
8022.09 1008
8022.93 973
8023.78 965
8024.62 908
8025.47 946
8026.31 946
8027.16 910
8028.00 933
8028.85 954
8029.70 1058
8030.54 1025
8031.39 959
8032.23 959
8033.08 1008
8033.92 1062
8034.77 1006
8035.62 952
8036.46 1119
8037.31 1090
8038.16 1021
8039.00 1096
8039.85 1001
8040.69 950
8041.54 925
8042.39 980
8043.23 1011
8044.08 1009
8044.93 1107
8045.77 1013
8046.62 1045
8047.47 1002
8048.31 1060
8049.16 1126
8050.01 989
8050.85 1033
8051.70 1021
8052.55 1009
8053.39 1061
8054.24 986
8055.09 961
8055.94 964
8056.78 1019
8057.63 1016
8058.48 974
8059.32 957
8060.17 968
8061.02 1025
8061.87 1033
8062.71 1049
8063.56 979
8064.41 1013
8065.26 1027
8066.10 1064
8066.95 1051
8067.80 1062
8068.65 992
8069.49 1007
8070.34 990
8071.19 980
8072.04 909
8072.89 945
8073.73 929
8074.58 967
8075.43 978
8076.28 951
8077.13 984
8077.98 921
8078.82 992
8079.67 989
8080.52 1022
8081.37 1000
8082.22 895
8083.07 934
8083.91 974
8084.76 1094
8085.61 1005
8086.46 1062
8087.31 995
8088.16 927
8089.01 991
8089.86 972
8090.70 1083
8091.55 953
8092.40 1010
8093.25 1000
8094.10 981
8094.95 1030
8095.80 933
8096.65 925
8097.50 1029
8098.35 942
8099.20 924
8100.05 1056
8100.90 1084
8101.74 1051
8102.59 1075
8103.44 1014
8104.29 1087
8105.14 952
8105.99 965
8106.84 938
8107.69 985
8108.54 1026
8109.39 984
8110.24 965
8111.09 870
8111.94 1039
8112.79 1009
8113.64 1056
8114.49 1029
8115.34 1046
8116.19 1018
8117.04 1069
8117.89 1089
8118.74 1119
8119.59 1047
8120.45 1003
8121.30 1092
8122.15 1128
8123.00 1106
8123.85 1108
8124.70 1109
8125.55 1089
8126.40 1075
8127.25 1017
8128.10 1138
8128.95 995
8129.80 1059
8130.65 1093
8131.51 1075
8132.36 1086
8133.21 1109
8134.06 1171
8134.91 1090
8135.76 1142
8136.61 1203
8137.46 1232
8138.32 1197
8139.17 1220
8140.02 1293
8140.87 1281
8141.72 1227
8142.57 1230
8143.43 1227
8144.28 1247
8145.13 1297
8145.98 1293
8146.83 1226
8147.68 1265
8148.54 1223
8149.39 1310
8150.24 1254
8151.09 1208
8151.94 1314
8152.80 1446
8153.65 1478
8154.50 1487
8155.35 1389
8156.21 1318
8157.06 1357
8157.91 1303
8158.76 1214
8159.62 1295
8160.47 1153
8161.32 1110
8162.17 1144
8163.03 1107
8163.88 1077
8164.73 1066
8165.59 1119
8166.44 1134
8167.29 1164
8168.14 1153
8169.00 1163
8169.85 1109
8170.70 1143
8171.56 1068
8172.41 1109
8173.26 1108
8174.12 1042
8174.97 1060
8175.82 1106
8176.68 1092
8177.53 1087
8178.38 1026
8179.24 1036
8180.09 1139
8180.94 1171
8181.80 1083
8182.65 1096
8183.51 1002
8184.36 1024
8185.21 1050
8186.07 1001
8186.92 986
8187.78 976
8188.63 960
8189.48 955
8190.34 951
8191.19 989
8192.05 1049
8192.90 1016
8193.75 972
8194.61 995
8195.46 1109
8196.32 1112
8197.17 1059
8198.03 1110
8198.88 1124
8199.74 1027
8200.59 1094
8201.45 987
8202.30 940
8203.16 1028
8204.01 1096
8204.87 1101
8205.72 1050
8206.57 1088
8207.43 1099
8208.29 1105
8209.14 992
8210.00 990
8210.85 1026
8211.71 1072
8212.56 1066
8213.42 1088
8214.27 1093
8215.13 1053
8215.98 1079
8216.84 1070
8217.69 1055
8218.55 1042
8219.41 1052
8220.26 1063
8221.12 1175
8221.97 1065
8222.83 1084
8223.68 1120
8224.54 1087
8225.40 1096
8226.25 1144
8227.11 971
8227.96 1119
8228.82 1085
8229.68 982
8230.53 1039
8231.39 1016
8232.25 1027
8233.10 974
8233.96 1073
8234.82 984
8235.67 968
8236.53 1012
8237.38 1124
8238.24 1119
8239.10 1074
8239.95 1042
8240.81 995
8241.67 979
8242.53 1012
8243.38 950
8244.24 981
8245.10 1059
8245.95 1014
8246.81 1028
8247.67 1055
8248.52 1037
8249.38 1090
8250.24 1145
8251.10 1053
8251.95 1077
8252.81 1052
8253.67 1109
8254.53 1067
8255.38 935
8256.24 1078
8257.10 1033
8257.96 917
8258.81 1074
8259.67 984
8260.53 979
8261.39 999
8262.25 918
8263.10 967
8263.96 1067
8264.82 1047
8265.68 979
8266.54 994
8267.39 1058
8268.25 1052
8269.11 1048
8269.97 1058
8270.83 947
8271.69 1037
8272.54 1011
8273.40 949
8274.26 956
8275.12 1014
8275.98 1069
8276.84 1015
8277.70 1023
8278.55 992
8279.41 1062
8280.27 1061
8281.13 1075
8281.99 1061
8282.85 1110
8283.71 1166
8284.57 1125
8285.43 1100
8286.29 1086
8287.14 1024
8288.00 1114
8288.86 1121
8289.72 1167
8290.58 1141
8291.44 1077
8292.30 1092
8293.16 1171
8294.02 1124
8294.88 1187
8295.74 1175
8296.60 1223
8297.46 1288
8298.32 1190
8299.18 1136
8300.04 1232
8300.90 1207
8301.76 1117
8302.62 1156
8303.48 1208
8304.34 1147
8305.20 1177
8306.06 1239
8306.92 1203
8307.78 1128
8308.64 1162
8309.50 1307
8310.36 1324
8311.22 1295
8312.08 1402
8312.94 1434
8313.80 1418
8314.66 1467
8315.52 1528
8316.38 1645
8317.24 1556
8318.11 1492
8318.97 1465
8319.83 1345
8320.69 1288
8321.55 1215
8322.41 1237
8323.27 1171
8324.13 1187
8324.99 1121
8325.85 1062
8326.72 1221
8327.58 1135
8328.44 1142
8329.30 1226
8330.16 1135
8331.02 1090
8331.88 1169
8332.75 1200
8333.61 1125
8334.47 1173
8335.33 1128
8336.19 1161
8337.05 1109
8337.92 1123
8338.78 1098
8339.64 1179
8340.50 1224
8341.36 1209
8342.23 1308
8343.09 1260
8343.95 1352
8344.81 1395
8345.67 1222
8346.54 1226
8347.40 1205
8348.26 1184
8349.12 1180
8349.99 1197
8350.85 1184
8351.71 1219
8352.57 1321
8353.44 1262
8354.30 1253
8355.16 1308
8356.03 1335
8356.89 1226
8357.75 1191
8358.61 1245
8359.48 1167
8360.34 1267
8361.20 1182
8362.07 1230
8362.93 1264
8363.79 1202
8364.66 1107
8365.52 1164
8366.38 1204
8367.25 1217
8368.11 1269
8368.97 1232
8369.84 1295
8370.70 1326
8371.56 1297
8372.43 1219
8373.29 1326
8374.15 1397
8375.02 1273
8375.88 1284
8376.74 1252
8377.61 1254
8378.47 1261
8379.34 1337
8380.20 1339
8381.06 1398
8381.93 1412
8382.79 1372
8383.66 1359
8384.52 1372
8385.39 1492
8386.25 1498
8387.11 1391
8387.98 1365
8388.84 1359
8389.71 1445
8390.57 1492
8391.44 1433
8392.30 1461
8393.17 1450
8394.03 1473
8394.90 1470
8395.76 1450
8396.63 1417
8397.49 1431
8398.36 1477
8399.22 1426
8400.09 1537
8400.95 1517
8401.82 1508
8402.68 1494
8403.55 1504
8404.41 1538
8405.28 1465
8406.14 1447
8407.01 1423
8407.87 1534
8408.74 1511
8409.60 1644
8410.47 1690
8411.34 1656
8412.20 1667
8413.07 1683
8413.93 1647
8414.80 1555
8415.66 1608
8416.53 1591
8417.40 1582
8418.26 1662
8419.13 1752
8419.99 1780
8420.86 1748
8421.73 1732
8422.59 1820
8423.46 1907
8424.32 1918
8425.19 1996
8426.06 2047
8426.92 2013
8427.79 1986
8428.66 1999
8429.52 2075
8430.39 1949
8431.26 1959
8432.12 1918
8432.99 2040
8433.86 2109
8434.72 2147
8435.59 2162
8436.46 2244
8437.32 2296
8438.19 2390
8439.06 2233
8439.93 2407
8440.79 2532
8441.66 2504
8442.53 2591
8443.39 2562
8444.26 2543
8445.13 2570
8446.00 2481
8446.86 2385
8447.73 2489
8448.60 2617
8449.47 2808
8450.33 3121
8451.20 3446
8452.07 4001
8452.94 4724
8453.81 5454
8454.67 5715
8455.54 6079
8456.41 6269
8457.28 5942
8458.15 5341
8459.01 4874
8459.88 4472
8460.75 3856
8461.62 3435
8462.49 3280
8463.35 3220
8464.22 3209
8465.09 3382
8465.96 3730
8466.83 4438
8467.70 4885
8468.57 5445
8469.43 5589
8470.30 5466
8471.17 5232
8472.04 4748
8472.91 4318
8473.78 3849
8474.65 3445
8475.52 2895
8476.38 2623
8477.25 2379
8478.12 2233
8478.99 2167
8479.86 2046
8480.73 2015
8481.60 1960
8482.47 1938
8483.34 1932
8484.21 1950
8485.08 2011
8485.95 1926
8486.82 1873
8487.69 1936
8488.55 1815
8489.42 1799
8490.29 1816
8491.16 1818
8492.03 1823
8492.90 1940
8493.77 2021
8494.64 1895
8495.51 1898
8496.38 1895
8497.25 1919
8498.12 1825
8498.99 1744
8499.86 1746
8500.73 1708
8501.60 1743
8502.47 1582
8503.34 1783
8504.22 1839
8505.09 1769
8505.96 1831
8506.83 2039
8507.70 1998
8508.57 1999
8509.44 1965
8510.31 1931
8511.18 1836
8512.05 1850
8512.92 1889
8513.79 1962
8514.66 1857
8515.53 1762
8516.41 1745
8517.28 1937
8518.15 1802
8519.02 1823
8519.89 1753
8520.76 1874
8521.63 1816
8522.50 1892
8523.38 1805
8524.25 1811
8525.12 1880
8525.99 1748
8526.86 1932
8527.73 1990
8528.60 1911
8529.48 1935
8530.35 1912
8531.22 1907
8532.09 1974
8532.96 1988
8533.84 1966
8534.71 1889
8535.58 1903
8536.45 1986
8537.32 1921
8538.20 1973
8539.07 1950
8539.94 1829
8540.81 1756
8541.68 1799
8542.56 1876
8543.43 1758
8544.30 1750
8545.17 1822
8546.05 1803
8546.92 1895
8547.79 1769
8548.67 1815
8549.54 1811
8550.41 1852
8551.28 2072
8552.16 2047
8553.03 2200
8553.90 2062
8554.78 2005
8555.65 1983
8556.52 2054
8557.39 1840
8558.27 1739
8559.14 1779
8560.01 1627
8560.89 1516
8561.76 1551
8562.63 1580
8563.51 1536
8564.38 1488
8565.25 1451
8566.13 1456
8567.00 1552
8567.88 1474
8568.75 1436
8569.62 1489
8570.50 1544
8571.37 1440
8572.24 1358
8573.12 1394
8573.99 1379
8574.87 1373
8575.74 1376
8576.61 1419
8577.49 1396
8578.36 1501
8579.24 1310
8580.11 1308
8580.99 1357
8581.86 1352
8582.73 1287
8583.61 1279
8584.48 1335
8585.36 1401
8586.23 1405
8587.11 1409
8587.98 1450
8588.86 1345
8589.73 1318
8590.61 1381
8591.48 1348
8592.36 1420
8593.23 1431
8594.11 1349
8594.98 1357
8595.86 1323
8596.73 1301
8597.61 1229
8598.48 1279
8599.36 1317
8600.23 1251
8601.11 1248
8601.98 1299
8602.86 1235
8603.73 1230
8604.61 1285
8605.49 1370
8606.36 1341
8607.24 1212
8608.11 1215
8608.99 1367
8609.86 1289
8610.74 1312
8611.62 1368
8612.49 1397
8613.37 1340
8614.24 1279
8615.12 1295
8616.00 1280
8616.87 1326
8617.75 1252
8618.62 1332
8619.50 1332
8620.38 1269
8621.25 1313
8622.13 1265
8623.01 1293
8623.88 1427
8624.76 1357
8625.64 1537
8626.51 1480
8627.39 1303
8628.27 1308
8629.14 1319
8630.02 1393
8630.90 1375
8631.77 1298
8632.65 1300
8633.53 1355
8634.40 1484
8635.28 1448
8636.16 1399
8637.04 1438
8637.91 1398
8638.79 1363
8639.67 1464
8640.55 1440
8641.42 1410
8642.30 1366
8643.18 1410
8644.06 1417
8644.93 1505
8645.81 1469
8646.69 1484
8647.57 1480
8648.44 1555
8649.32 1595
8650.20 1596
8651.08 1635
8651.96 1552
8652.83 1525
8653.71 1546
8654.59 1475
8655.47 1445
8656.35 1497
8657.22 1552
8658.10 1676
8658.98 1587
8659.86 1459
8660.74 1479
8661.62 1527
8662.49 1561
8663.37 1578
8664.25 1490
8665.13 1498
8666.01 1613
8666.89 1746
8667.77 1715
8668.64 1654
8669.52 1763
8670.40 1871
8671.28 1932
8672.16 1848
8673.04 1933
8673.92 1976
8674.80 1947
8675.68 2010
8676.56 1976
8677.44 1818
8678.31 1824
8679.19 1705
8680.07 1797
8680.95 1737
8681.83 1683
8682.71 1658
8683.59 1769
8684.47 1867
8685.35 1942
8686.23 2257
8687.11 2487
8687.99 2812
8688.87 3206
8689.75 3540
8690.63 3960
8691.51 4293
8692.39 4269
8693.27 3968
8694.15 3784
8695.03 3262
8695.91 2958
8696.79 2530
8697.67 2356
8698.55 2046
8699.43 1850
8700.31 1732
8701.19 1607
8702.07 1680
8702.95 1583
8703.83 1586
8704.71 1380
8705.59 1391
8706.48 1454
8707.36 1445
8708.24 1484
8709.12 1444
8710.00 1389
8710.88 1314
8711.76 1347
8712.64 1377
8713.52 1302
8714.40 1394
8715.28 1298
8716.17 1368
8717.05 1374
8717.93 1323
8718.81 1346
8719.69 1294
8720.57 1313
8721.45 1318
8722.34 1287
8723.22 1394
8724.10 1355
8724.98 1415
8725.86 1453
8726.74 1342
8727.63 1469
8728.51 1493
8729.39 1434
8730.27 1415
8731.15 1488
8732.04 1379
8732.92 1406
8733.80 1365
8734.68 1397
8735.56 1241
8736.45 1384
8737.33 1364
8738.21 1403
8739.09 1383
8739.98 1388
8740.86 1327
8741.74 1274
8742.62 1405
8743.51 1385
8744.39 1342
8745.27 1336
8746.15 1413
8747.04 1347
8747.92 1284
8748.80 1393
8749.69 1394
8750.57 1402
8751.45 1466
8752.33 1487
8753.22 1660
8754.10 1728
8754.98 1787
8755.87 1842
8756.75 1939
8757.63 2127
8758.52 2049
8759.40 2017
8760.28 1896
8761.17 1867
8762.05 1807
8762.93 1788
8763.82 1645
8764.70 1704
8765.59 1541
8766.47 1564
8767.35 1513
8768.24 1538
8769.12 1596
8770.00 1592
8770.89 1571
8771.77 1580
8772.66 1626
8773.54 1652
8774.42 1571
8775.31 1504
8776.19 1528
8777.08 1514
8777.96 1474
8778.85 1370
8779.73 1470
8780.62 1484
8781.50 1415
8782.38 1432
8783.27 1274
8784.15 1361
8785.04 1422
8785.92 1318
8786.81 1378
8787.69 1432
8788.58 1561
8789.46 1482
8790.35 1461
8791.23 1456
8792.12 1437
8793.00 1456
8793.89 1441
8794.77 1379
8795.66 1291
8796.54 1319
8797.43 1429
8798.31 1427
8799.20 1337
8800.08 1327
8800.97 1279
8801.86 1188
8802.74 1299
8803.63 1225
8804.51 1274
8805.40 1294
8806.28 1330
8807.17 1312
8808.06 1339
8808.94 1286
8809.83 1294
8810.71 1219
8811.60 1206
8812.49 1228
8813.37 1137
8814.26 1184
8815.14 1175
8816.03 1064
8816.92 1062
8817.80 1132
8818.69 1130
8819.58 1144
8820.46 1124
8821.35 1162
8822.24 1183
8823.12 1199
8824.01 1118
8824.90 1055
8825.78 1109
8826.67 1125
8827.56 1106
8828.44 1142
8829.33 1067
8830.22 1045
8831.10 1021
8831.99 1074
8832.88 1092
8833.77 1088
8834.65 1078
8835.54 1114
8836.43 1118
8837.31 1090
8838.20 1080
8839.09 1084
8839.98 1054
8840.86 1001
8841.75 1005
8842.64 1088
8843.53 1036
8844.41 1006
8845.30 1061
8846.19 1014
8847.08 979
8847.97 1045
8848.85 1022
8849.74 1049
8850.63 982
8851.52 963
8852.41 959
8853.29 1030
8854.18 986
8855.07 969
8855.96 934
8856.85 920
8857.74 961
8858.62 946
8859.51 954
8860.40 961
8861.29 975
8862.18 981
8863.07 1047
8863.95 960
8864.84 975
8865.73 925
8866.62 882
8867.51 877
8868.40 924
8869.29 833
8870.18 925
8871.07 937
8871.95 889
8872.84 872
8873.73 860
8874.62 930
8875.51 940
8876.40 859
8877.29 932
8878.18 954
8879.07 926
8879.96 908
8880.85 883
8881.74 880
8882.63 849
8883.52 873
8884.41 894
8885.30 838
8886.19 810
8887.08 813
8887.97 864
8888.86 821
8889.75 762
8890.64 822
8891.53 844
8892.42 847
8893.31 830
8894.20 839
8895.09 843
8895.98 823
8896.87 809
8897.76 900
8898.65 833
8899.54 879
8900.43 814
8901.32 834
8902.21 849
8903.10 845
8903.99 872
8904.88 829
8905.77 806
8906.66 786
8907.55 852
8908.45 875
8909.34 816
8910.23 799
8911.12 817
8912.01 771
8912.90 830
8913.79 856
8914.68 816
8915.57 827
8916.47 861
8917.36 833
8918.25 864
8919.14 924
8920.03 859
8920.92 878
8921.81 804
8922.71 791
8923.60 805
8924.49 774
8925.38 801
8926.27 833
8927.16 829
8928.06 770
8928.95 767
8929.84 762
8930.73 710
8931.62 690
8932.52 774
8933.41 800
8934.30 731
8935.19 782
8936.09 795
8936.98 791
8937.87 756
8938.76 768
8939.65 731
8940.55 748
8941.44 807
8942.33 856
8943.23 724
8944.12 802
8945.01 751
8945.90 762
8946.80 714
8947.69 709
8948.58 753
8949.47 788
8950.37 715
8951.26 727
8952.15 768
8953.05 746
8953.94 764
8954.83 788
8955.73 764
8956.62 791
8957.51 757
8958.41 776
8959.30 752
8960.19 725
8961.09 701
8961.98 761
8962.87 781
8963.77 746
8964.66 690
8965.56 719
8966.45 757
8967.34 842
8968.24 759
8969.13 753
8970.03 754
8970.92 730
8971.81 729
8972.71 724
8973.60 707
8974.50 697
8975.39 707
8976.28 714
8977.18 718
8978.07 780
8978.97 782
8979.86 777
8980.76 711
8981.65 781
8982.55 771
8983.44 762
8984.33 743
8985.23 786
8986.12 736
8987.02 685
8987.91 700
8988.81 684
8989.70 703
8990.60 686
8991.49 640
8992.39 713
8993.28 744
8994.18 715
8995.07 729
8995.97 668
8996.87 693
8997.76 694
8998.66 670
8999.55 738
9000.45 655
9001.34 689
9002.24 733
9003.13 724
9004.03 722
9004.93 662
9005.82 696
9006.72 738
9007.61 675
9008.51 643
9009.40 650
9010.30 690
9011.20 738
9012.09 679
9012.99 729
9013.88 746
9014.78 710
9015.68 720
9016.57 691
9017.47 647
9018.37 751
9019.26 735
9020.16 679
9021.06 635
9021.95 678
9022.85 655
9023.75 716
9024.64 686
9025.54 701
9026.44 655
9027.33 681
9028.23 684
9029.13 652
9030.02 646
9030.92 713
9031.82 688
9032.71 704
9033.61 652
9034.51 650
9035.41 696
9036.30 685
9037.20 703
9038.10 718
9039.00 680
9039.89 676
9040.79 635
9041.69 717
9042.59 677
9043.48 688
9044.38 689
9045.28 705
9046.18 744
9047.07 725
9047.97 709
9048.87 649
9049.77 657
9050.67 674
9051.56 671
9052.46 684
9053.36 695
9054.26 731
9055.16 656
9056.06 713
9056.95 670
9057.85 716
9058.75 650
9059.65 614
9060.55 695
9061.45 696
9062.34 712
9063.24 670
9064.14 722
9065.04 738
9065.94 733
9066.84 710
9067.74 690
9068.64 618
9069.53 719
9070.43 701
9071.33 668
9072.23 697
9073.13 670
9074.03 707
9074.93 714
9075.83 724
9076.73 704
9077.63 736
9078.53 705
9079.43 641
9080.33 653
9081.23 655
9082.12 710
9083.02 709
9083.92 708
9084.82 711
9085.72 692
9086.62 684
9087.52 711
9088.42 671
9089.32 692
9090.22 731
9091.12 758
9092.02 684
9092.92 703
9093.82 725
9094.72 731
9095.62 677
9096.52 745
9097.42 693
9098.32 690
9099.22 665
9100.13 602
9101.03 647
9101.93 666
9102.83 673
9103.73 673
9104.63 688
9105.53 634
9106.43 664
9107.33 662
9108.23 652
9109.13 682
9110.03 682
9110.93 672
9111.84 691
9112.74 648
9113.64 647
9114.54 690
9115.44 691
9116.34 626
9117.24 598
9118.14 658
9119.05 692
9119.95 609
9120.85 635
9121.75 647
9122.65 674
9123.55 682
9124.45 682
9125.36 654
9126.26 626
9127.16 641
9128.06 672
9128.96 653
9129.87 579
9130.77 621
9131.67 604
9132.57 592
9133.47 622
9134.38 589
9135.28 644
9136.18 641
9137.08 695
9137.98 652
9138.89 594
9139.79 615
9140.69 720
9141.59 663
9142.50 682
9143.40 616
9144.30 584
9145.21 640
9146.11 615
9147.01 650
9147.91 667
9148.82 622
9149.72 717
9150.62 686
9151.53 651
9152.43 730
9153.33 654
9154.23 623
9155.14 663
9156.04 693
9156.94 754
9157.85 719
9158.75 699
9159.65 648
9160.56 669
9161.46 672
9162.36 721
9163.27 681
9164.17 601
9165.08 662
9165.98 673
9166.88 698
9167.79 659
9168.69 683
9169.59 686
9170.50 662
9171.40 622
9172.31 622
9173.21 720
9174.11 679
9175.02 603
9175.92 628
9176.83 553
9177.73 564
9178.64 625
9179.54 621
9180.44 622
9181.35 622
9182.25 673
9183.16 710
9184.06 773
9184.97 676
9185.87 643
9186.78 663
9187.68 636
9188.59 654
9189.49 641
9190.40 654
9191.30 604
9192.21 692
9193.11 831
9194.02 738
9194.92 710
9195.83 709
9196.73 731
9197.64 727
9198.54 795
9199.45 812
9200.35 813
9201.26 784
9202.16 718
9203.07 753
9203.98 759
9204.88 707
9205.79 652
9206.69 693
9207.60 680
9208.50 641
9209.41 657
9210.32 688
9211.22 701
9212.13 668
9213.03 712
9213.94 656
9214.85 684
9215.75 745
9216.66 675
9217.57 648
9218.47 715
9219.38 700
9220.28 680
9221.19 730
9222.10 633
9223.00 634
9223.91 663
9224.82 640
9225.72 694
9226.63 627
9227.54 681
9228.44 718
9229.35 695
9230.26 695
9231.16 665
9232.07 675
9232.98 650
9233.89 646
9234.79 642
9235.70 671
9236.61 601
9237.51 670
9238.42 650
9239.33 595
9240.24 570
9241.14 631
9242.05 607
9242.96 617
9243.87 658
9244.77 677
9245.68 646
9246.59 630
9247.50 638
9248.40 653
9249.31 652
9250.22 703
9251.13 689
9252.04 730
9252.94 698
9253.85 653
9254.76 673
9255.67 650
9256.58 611
9257.48 634
9258.39 584
9259.30 622
9260.21 640
9261.12 582
9262.03 600
9262.94 617
9263.84 683
9264.75 659
9265.66 644
9266.57 649
9267.48 649
9268.39 700
9269.30 720
9270.20 765
9271.11 677
9272.02 666
9272.93 669
9273.84 668
9274.75 640
9275.66 662
9276.57 689
9277.48 706
9278.39 696
9279.30 653
9280.21 697
9281.11 660
9282.02 615
9282.93 673
9283.84 674
9284.75 677
9285.66 682
9286.57 634
9287.48 674
9288.39 752
9289.30 655
9290.21 719
9291.12 689
9292.03 701
9292.94 636
9293.85 632
9294.76 594
9295.67 615
9296.58 715
9297.49 654
9298.40 726
9299.31 707
9300.22 663
9301.13 734
9302.04 712
9302.95 713
9303.86 680
9304.77 698
9305.69 715
9306.60 749
9307.51 810
9308.42 844
9309.33 776
9310.24 761
9311.15 760
9312.06 733
9312.97 738
9313.88 738
9314.79 727
9315.70 728
9316.62 757
9317.53 745
9318.44 676
9319.35 672
9320.26 764
9321.17 729
9322.08 718
9322.99 636
9323.91 688
9324.82 727
9325.73 704
9326.64 672
9327.55 699
9328.46 728
9329.38 711
9330.29 696
9331.20 733
9332.11 651
9333.02 680
9333.94 708
9334.85 684
9335.76 757
9336.67 658
9337.58 666
9338.50 663
9339.41 672
9340.32 690
9341.23 704
9342.15 713
9343.06 680
9343.97 686
9344.88 710
9345.80 655
9346.71 611
9347.62 739
9348.53 723
9349.45 638
9350.36 696
9351.27 742
9352.18 698
9353.10 717
9354.01 720
9354.92 711
9355.84 691
9356.75 719
9357.66 732
9358.58 765
9359.49 732
9360.40 646
9361.32 722
9362.23 760
9363.14 705
9364.06 698
9364.97 690
9365.88 719
9366.80 763
9367.71 704
9368.62 761
9369.54 775
9370.45 756
9371.37 767
9372.28 728
9373.19 710
9374.11 725
9375.02 704
9375.94 752
9376.85 826
9377.76 756
9378.68 799
9379.59 789
9380.51 798
9381.42 854
9382.33 855
9383.25 857
9384.16 837
9385.08 888
9385.99 868
9386.91 783
9387.82 828
9388.74 908
9389.65 935
9390.57 890
9391.48 879
9392.40 897
9393.31 915
9394.23 840
9395.14 829
9396.06 829
9396.97 914
9397.89 861
9398.80 848
9399.72 875
9400.63 935
9401.55 830
9402.46 788
9403.38 857
9404.29 900
9405.21 829
9406.12 851
9407.04 795
9407.95 802
9408.87 874
9409.79 880
9410.70 845
9411.62 872
9412.53 919
9413.45 857
9414.36 816
9415.28 812
9416.20 829
9417.11 858
9418.03 862
9418.95 861
9419.86 882
9420.78 846
9421.69 851
9422.61 890
9423.53 944
9424.44 942
9425.36 908
9426.28 849
9427.19 890
9428.11 878
9429.03 892
9429.94 933
9430.86 968
9431.78 1008
9432.69 1004
9433.61 1052
9434.53 1020
9435.44 1031
9436.36 1052
9437.28 1035
9438.19 1034
9439.11 1004
9440.03 968
9440.95 1026
9441.86 1032
9442.78 1070
9443.70 1025
9444.62 1068
9445.53 1113
9446.45 1187
9447.37 1166
9448.29 1389
9449.20 1573
9450.12 1702
9451.04 1801
9451.96 1887
9452.87 1968
9453.79 1832
9454.71 1762
9455.63 1730
9456.55 1600
9457.46 1400
9458.38 1174
9459.30 1226
9460.22 1086
9461.14 1100
9462.05 1075
9462.97 1113
9463.89 982
9464.81 976
9465.73 1013
9466.65 885
9467.56 868
9468.48 984
9469.40 1012
9470.32 1011
9471.24 989
9472.16 1013
9473.08 1029
9473.99 908
9474.91 929
9475.83 1061
9476.75 1011
9477.67 1041
9478.59 1024
9479.51 1149
9480.43 1104
9481.35 1118
9482.27 1031
9483.19 1031
9484.10 965
9485.02 1054
9485.94 919
9486.86 987
9487.78 1051
9488.70 974
9489.62 853
9490.54 907
9491.46 909
9492.38 899
9493.30 946
9494.22 941
9495.14 937
9496.06 850
9496.98 783
9497.90 876
9498.82 847
9499.74 841
9500.66 888
9501.58 873
9502.50 830
9503.42 847
9504.34 934
9505.26 870
9506.18 881
9507.10 865
9508.02 886
9508.94 843
9509.86 865
9510.78 853
9511.70 926
9512.63 924
9513.55 911
9514.47 1028
9515.39 944
9516.31 969
9517.23 922
9518.15 971
9519.07 1016
9519.99 969
9520.91 946
9521.83 895
9522.76 915
9523.68 963
9524.60 1031
9525.52 964
9526.44 983
9527.36 1036
9528.28 1083
9529.21 1086
9530.13 1122
9531.05 1162
9531.97 1092
9532.89 1199
9533.81 1075
9534.74 1023
9535.66 1013
9536.58 1068
9537.50 992
9538.42 946
9539.35 954
9540.27 946
9541.19 846
9542.11 878
9543.03 888
9543.96 849
9544.88 913
9545.80 928
9546.72 937
9547.64 898
9548.57 859
9549.49 917
9550.41 918
9551.33 878
9552.26 827
9553.18 824
9554.10 887
9555.03 865
9555.95 885
9556.87 907
9557.79 868
9558.72 941
9559.64 951
9560.56 928
9561.49 893
9562.41 847
9563.33 865
9564.26 923
9565.18 947
9566.10 924
9567.03 893
9567.95 959
9568.87 908
9569.80 886
9570.72 893
9571.64 868
9572.57 976
9573.49 919
9574.41 860
9575.34 943
9576.26 951
9577.18 803
9578.11 851
9579.03 833
9579.96 888
9580.88 922
9581.80 851
9582.73 851
9583.65 867
9584.58 875
9585.50 913
9586.43 892
9587.35 843
9588.27 918
9589.20 1000
9590.12 955
9591.05 916
9591.97 896
9592.90 817
9593.82 855
9594.75 952
9595.67 972
9596.60 941
9597.52 925
9598.45 908
9599.37 905
9600.29 884
9601.22 965
9602.14 1016
9603.07 1041
9604.00 1053
9604.92 1025
9605.85 1043
9606.77 998
9607.70 994
9608.62 1044
9609.55 1028
9610.47 1099
9611.40 1172
9612.32 1126
9613.25 1026
9614.17 1059
9615.10 1094
9616.03 1136
9616.95 1067
9617.88 1122
9618.80 1110
9619.73 1117
9620.65 1187
9621.58 1162
9622.51 1140
9623.43 1147
9624.36 1192
9625.29 1198
9626.21 1113
9627.14 1181
9628.06 1182
9628.99 1254
9629.92 1227
9630.84 1269
9631.77 1288
9632.70 1262
9633.62 1299
9634.55 1323
9635.48 1319
9636.40 1316
9637.33 1333
9638.26 1374
9639.18 1366
9640.11 1335
9641.04 1424
9641.96 1423
9642.89 1496
9643.82 1562
9644.74 1652
9645.67 1659
9646.60 1693
9647.53 1753
9648.45 1845
9649.38 1848
9650.31 1739
9651.24 1723
9652.16 1629
9653.09 1615
9654.02 1565
9654.95 1542
9655.87 1522
9656.80 1584
9657.73 1552
9658.66 1509
9659.58 1456
9660.51 1427
9661.44 1346
9662.37 1362
9663.30 1513
9664.22 1503
9665.15 1343
9666.08 1437
9667.01 1444
9667.94 1465
9668.86 1543
9669.79 1459
9670.72 1470
9671.65 1428
9672.58 1528
9673.51 1506
9674.43 1526
9675.36 1584
9676.29 1583
9677.22 1616
9678.15 1626
9679.08 1702
9680.01 1629
9680.94 1748
9681.86 1694
9682.79 1620
9683.72 1749
9684.65 1773
9685.58 1641
9686.51 1676
9687.44 1618
9688.37 1735
9689.30 1617
9690.23 1735
9691.16 1823
9692.08 1867
9693.01 1822
9693.94 2147
9694.87 2339
9695.80 2500
9696.73 2490
9697.66 2674
9698.59 2690
9699.52 2586
9700.45 2521
9701.38 2466
9702.31 2238
9703.24 2096
9704.17 1972
9705.10 1857
9706.03 1715
9706.96 1642
9707.89 1649
9708.82 1611
9709.75 1627
9710.68 1757
9711.61 1602
9712.54 1640
9713.47 1625
9714.40 1707
9715.33 1552
9716.26 1554
9717.19 1501
9718.12 1463
9719.06 1445
9719.99 1442
9720.92 1375
9721.85 1287
9722.78 1306
9723.71 1353
9724.64 1293
9725.57 1260
9726.50 1328
9727.43 1387
9728.36 1343
9729.30 1299
9730.23 1354
9731.16 1295
9732.09 1307
9733.02 1244
9733.95 1242
9734.88 1159
9735.81 1231
9736.75 1266
9737.68 1269
9738.61 1280
9739.54 1161
9740.47 1183
9741.40 1247
9742.34 1172
9743.27 1171
9744.20 1206
9745.13 1197
9746.06 1205
9747.00 1152
9747.93 1143
9748.86 1221
9749.79 1229
9750.72 1192
9751.66 1140
9752.59 1152
9753.52 1162
9754.45 1133
9755.39 1180
9756.32 1104
9757.25 1148
9758.18 1184
9759.12 1197
9760.05 1148
9760.98 1151
9761.91 1154
9762.85 1152
9763.78 1227
9764.71 1245
9765.64 1260
9766.58 1210
9767.51 1217
9768.44 1294
9769.38 1203
9770.31 1241
9771.24 1196
9772.18 1209
9773.11 1167
9774.04 1130
9774.98 1189
9775.91 1231
9776.84 1213
9777.78 1247
9778.71 1329
9779.64 1314
9780.58 1370
9781.51 1370
9782.44 1278
9783.38 1129
9784.31 1286
9785.25 1299
9786.18 1304
9787.11 1180
9788.05 1102
9788.98 1107
9789.92 1133
9790.85 1135
9791.78 1126
9792.72 1221
9793.65 1126
9794.59 1191
9795.52 1219
9796.46 1214
9797.39 1205
9798.32 1188
9799.26 1172
9800.19 1154
9801.13 1129
9802.06 1135
9803.00 1080
9803.93 993
9804.87 1031
9805.80 997
9806.74 977
9807.67 969
9808.61 992
9809.54 989
9810.48 973
9811.41 941
9812.35 898
9813.28 941
9814.22 959
9815.15 981
9816.09 947
9817.02 927
9817.96 949
9818.89 843
9819.83 947
9820.76 980
9821.70 938
9822.64 944
9823.57 932
9824.51 946
9825.44 968
9826.38 827
9827.31 940
9828.25 894
9829.19 839
9830.12 930
9831.06 918
9831.99 905
9832.93 899
9833.87 905
9834.80 912
9835.74 890
9836.68 878
9837.61 833
9838.55 924
9839.48 930
9840.42 980
9841.36 905
9842.29 928
9843.23 967
9844.17 914
9845.10 988
9846.04 935
9846.98 894
9847.91 997
9848.85 910
9849.79 900
9850.72 921
9851.66 909
9852.60 912
9853.54 897
9854.47 864
9855.41 876
9856.35 907
9857.28 897
9858.22 949
9859.16 961
9860.10 875
9861.03 888
9861.97 863
9862.91 906
9863.85 943
9864.78 886
9865.72 913
9866.66 917
9867.60 908
9868.54 913
9869.47 981
9870.41 928
9871.35 941
9872.29 926
9873.22 939
9874.16 999
9875.10 922
9876.04 972
9876.98 924
9877.92 897
9878.85 891
9879.79 983
9880.73 1010
9881.67 944
9882.61 909
9883.55 848
9884.48 858
9885.42 858
9886.36 911
9887.30 909
9888.24 850
9889.18 858
9890.12 870
9891.06 904
9891.99 872
9892.93 858
9893.87 914
9894.81 876
9895.75 807
9896.69 858
9897.63 878
9898.57 910
9899.51 784
9900.45 821
9901.39 854
9902.33 948
9903.27 993
9904.20 937
9905.14 914
9906.08 914
9907.02 939
9907.96 996
9908.90 1007
9909.84 972
9910.78 1029
9911.72 1027
9912.66 1013
9913.60 990
9914.54 999
9915.48 1073
9916.42 1059
9917.36 986
9918.30 1042
9919.24 1101
9920.18 1237
9921.12 1383
9922.06 1589
9923.00 1844
9923.94 2086
9924.88 2221
9925.83 2160
9926.77 2317
9927.71 2189
9928.65 1883
9929.59 1766
9930.53 1540
9931.47 1389
9932.41 1348
9933.35 1198
9934.29 1126
9935.23 1087
9936.17 1028
9937.12 956
9938.06 960
9939.00 1013
9939.94 964
9940.88 998
9941.82 971
9942.76 947
9943.70 975
9944.65 928
9945.59 923
9946.53 951
9947.47 873
9948.41 882
9949.35 894
9950.29 901
9951.24 861
9952.18 849
9953.12 891
9954.06 986
9955.00 887
9955.95 880
9956.89 887
9957.83 876
9958.77 857
9959.71 873
9960.66 886
9961.60 851
9962.54 906
9963.48 902
9964.43 929
9965.37 866
9966.31 874
9967.25 917
9968.20 908
9969.14 876
9970.08 852
9971.02 867
9971.97 948
9972.91 879
9973.85 835
9974.79 775
9975.74 799
9976.68 864
9977.62 873
9978.57 832
9979.51 843
9980.45 871
9981.40 802
9982.34 818
9983.28 816
9984.23 821
9985.17 790
9986.11 837
9987.06 881
9988.00 810
9988.94 806
9989.89 813
9990.83 820
9991.77 818
9992.72 805
9993.66 795
9994.60 763
9995.55 788
9996.49 862
9997.44 822
9998.38 777
9999.32 807
10000.27 881
10001.21 880
10002.16 889
10003.10 790
10004.04 822
10004.99 786
10005.93 846
10006.88 803
10007.82 858
10008.77 862
10009.71 753
10010.66 726
10011.60 813
10012.54 793
10013.49 700
10014.43 794
10015.38 780
10016.32 711
10017.27 686
10018.21 711
10019.16 705
10020.10 730
10021.05 766
10021.99 793
10022.94 747
10023.88 740
10024.83 734
10025.77 731
10026.72 698
10027.67 664
10028.61 674
10029.56 675
10030.50 717
10031.45 700
10032.39 701
10033.34 716
10034.28 779
10035.23 755
10036.18 697
10037.12 699
10038.07 678
10039.01 741
10039.96 764
10040.90 716
10041.85 696
10042.80 674
10043.74 675
10044.69 772
10045.64 699
10046.58 727
10047.53 691
10048.47 725
10049.42 665
10050.37 686
10051.31 752
10052.26 662
10053.21 670
10054.15 650
10055.10 703
10056.05 676
10056.99 662
10057.94 704
10058.89 696
10059.83 722
10060.78 728
10061.73 625
10062.67 666
10063.62 713
10064.57 676
10065.52 641
10066.46 634
10067.41 660
10068.36 709
10069.30 679
10070.25 688
10071.20 619
10072.15 655
10073.09 630
10074.04 646
10074.99 617
10075.94 572
10076.88 615
10077.83 607
10078.78 683
10079.73 703
10080.68 656
10081.62 670
10082.57 658
10083.52 638
10084.47 630
10085.42 595
10086.36 622
10087.31 657
10088.26 630
10089.21 655
10090.16 678
10091.11 671
10092.05 711
10093.00 702
10093.95 678
10094.90 611
10095.85 636
10096.80 673
10097.75 629
10098.69 610
10099.64 613
10100.59 637
10101.54 642
10102.49 586
10103.44 584
10104.39 606
10105.34 581
10106.28 574
10107.23 621
10108.18 611
10109.13 551
10110.08 598
10111.03 589
10111.98 573
10112.93 617
10113.88 689
10114.83 615
10115.78 635
10116.73 589
10117.68 594
10118.63 634
10119.58 600
10120.53 572
10121.48 587
10122.43 551
10123.38 588
10124.33 595
10125.28 596
10126.23 628
10127.18 603
10128.13 571
10129.08 570
10130.03 577
10130.98 584
10131.93 631
10132.88 565
10133.83 586
10134.78 614
10135.73 576
10136.68 565
10137.63 630
10138.58 602
10139.53 530
10140.48 547
10141.43 530
10142.38 587
10143.33 582
10144.28 571
10145.23 580
10146.19 622
10147.14 601
10148.09 606
10149.04 583
10149.99 615
10150.94 560
10151.89 566
10152.84 608
10153.79 590
10154.75 553
10155.70 568
10156.65 577
10157.60 568
10158.55 565
10159.50 651
10160.46 593
10161.41 543
10162.36 591
10163.31 586
10164.26 594
10165.21 660
10166.17 646
10167.12 691
10168.07 633
10169.02 628
10169.97 667
10170.93 636
10171.88 624
10172.83 677
10173.78 630
10174.73 629
10175.69 686
10176.64 593
10177.59 616
10178.54 601
10179.50 597
10180.45 665
10181.40 670
10182.35 676
10183.31 654
10184.26 600
10185.21 609
10186.17 677
10187.12 650
10188.07 642
10189.02 667
10189.98 693
10190.93 681
10191.88 654
10192.84 626
10193.79 682
10194.74 698
10195.70 663
10196.65 657
10197.60 650
10198.56 653
10199.51 693
10200.46 639
10201.42 637
10202.37 656
10203.32 704
10204.28 751
10205.23 713
10206.18 762
10207.14 743
10208.09 720
10209.05 728
10210.00 637
10210.95 660
10211.91 709
10212.86 660
10213.82 662
10214.77 593
10215.72 654
10216.68 645
10217.63 613
10218.59 683
10219.54 696
10220.50 623
10221.45 671
10222.41 607
10223.36 713
10224.31 697
10225.27 648
10226.22 632
10227.18 650
10228.13 667
10229.09 596
10230.04 593
10231.00 650
10231.95 600
10232.91 665
10233.86 699
10234.82 693
10235.77 707
10236.73 677
10237.68 631
10238.64 605
10239.59 653
10240.55 646
10241.50 602
10242.46 606
10243.42 626
10244.37 600
10245.33 590
10246.28 547
10247.24 558
10248.19 638
10249.15 645
10250.11 629
10251.06 634
10252.02 629
10252.97 601
10253.93 622
10254.89 566
10255.84 595
10256.80 580
10257.75 585
10258.71 605
10259.67 560
10260.62 563
10261.58 547
10262.54 566
10263.49 580
10264.45 598
10265.40 554
10266.36 589
10267.32 576
10268.27 590
10269.23 581
10270.19 634
10271.14 649
10272.10 559
10273.06 612
10274.02 598
10274.97 646
10275.93 566
10276.89 559
10277.84 582
10278.80 563
10279.76 499
10280.71 484
10281.67 545
10282.63 563
10283.59 522
10284.54 554
10285.50 576
10286.46 558
10287.42 557
10288.37 584
10289.33 523
10290.29 575
10291.25 572
10292.21 577
10293.16 585
10294.12 510
10295.08 584
10296.04 544
10296.99 563
10297.95 596
10298.91 570
10299.87 512
10300.83 536
10301.79 547
10302.74 551
10303.70 593
10304.66 582
10305.62 608
10306.58 576
10307.54 538
10308.49 531
10309.45 598
10310.41 577
10311.37 539
10312.33 540
10313.29 574
10314.25 572
10315.21 574
10316.16 584
10317.12 539
10318.08 576
10319.04 642
10320.00 623
10320.96 592
10321.92 565
10322.88 584
10323.84 564
10324.80 558
10325.76 595
10326.71 568
10327.67 568
10328.63 554
10329.59 606
10330.55 598
10331.51 596
10332.47 557
10333.43 608
10334.39 578
10335.35 577
10336.31 552
10337.27 588
10338.23 557
10339.19 550
10340.15 594
10341.11 559
10342.07 525
10343.03 518
10343.99 525
10344.95 550
10345.91 557
10346.87 617
10347.83 588
10348.79 548
10349.75 575
10350.71 553
10351.67 561
10352.63 518
10353.60 486
10354.56 586
10355.52 602
10356.48 535
10357.44 496
10358.40 546
10359.36 498
10360.32 568
10361.28 508
10362.24 566
10363.20 544
10364.17 582
10365.13 553
10366.09 542
10367.05 547
10368.01 609
10368.97 549
10369.93 546
10370.89 606
10371.86 576
10372.82 537
10373.78 539
10374.74 573
10375.70 578
10376.66 537
10377.63 479
10378.59 497
10379.55 535
10380.51 557
10381.47 527
10382.44 512
10383.40 514
10384.36 490
10385.32 493
10386.28 538
10387.25 542
10388.21 549
10389.17 519
10390.13 487
10391.10 542
10392.06 527
10393.02 530
10393.98 522
10394.94 527
10395.91 526
10396.87 540
10397.83 541
10398.80 541
10399.76 550
10400.72 525
10401.68 479
10402.65 524
10403.61 544
10404.57 519
10405.54 593
10406.50 627
10407.46 608
10408.43 586
10409.39 545
10410.35 541
10411.32 570
10412.28 557
10413.24 609
10414.21 654
10415.17 711
10416.13 722
10417.10 782
10418.06 690
10419.02 715
10419.99 679
10420.95 646
10421.91 608
10422.88 584
10423.84 622
10424.81 647
10425.77 523
10426.73 563
10427.70 593
10428.66 533
10429.63 583
10430.59 565
10431.56 587
10432.52 548
10433.48 514
10434.45 509
10435.41 506
10436.38 549
10437.34 584
10438.31 536
10439.27 503
10440.24 494
10441.20 525
10442.16 522
10443.13 518
10444.09 512
10445.06 529
10446.02 533
10446.99 500
10447.95 441
10448.92 475
10449.88 560
10450.85 547
10451.81 534
10452.78 496
10453.75 473
10454.71 503
10455.68 496
10456.64 495
10457.61 475
10458.57 523
10459.54 517
10460.50 506
10461.47 512
10462.43 539
10463.40 506
10464.37 551
10465.33 501
10466.30 481
10467.26 470
10468.23 504
10469.20 522
10470.16 499
10471.13 450
10472.09 473
10473.06 519
10474.03 518
10474.99 494
10475.96 484
10476.93 446
10477.89 515
10478.86 492
10479.82 506
10480.79 519
10481.76 482
10482.72 537
10483.69 532
10484.66 545
10485.62 458
10486.59 476
10487.56 479
10488.52 529
10489.49 506
10490.46 528
10491.43 559
10492.39 517
10493.36 491
10494.33 510
10495.29 539
10496.26 485
10497.23 496
10498.20 496
10499.16 471
10500.13 471
10501.10 495
10502.07 454
10503.03 492
10504.00 525
10504.97 553
10505.94 527
10506.90 540
10507.87 483
10508.84 483
10509.81 468
10510.78 468
10511.74 415
10512.71 433
10513.68 517
10514.65 453
10515.62 522
10516.58 574
10517.55 518
10518.52 517
10519.49 473
10520.46 460
10521.43 465
10522.39 504
10523.36 512
10524.33 473
10525.30 460
10526.27 489
10527.24 475
10528.21 475
10529.17 468
10530.14 432
10531.11 458
10532.08 489
10533.05 525
10534.02 527
10534.99 503
10535.96 469
10536.93 494
10537.90 529
10538.86 570
10539.83 551
10540.80 491
10541.77 515
10542.74 425
10543.71 493
10544.68 499
10545.65 455
10546.62 473
10547.59 542
10548.56 545
10549.53 543
10550.50 512
10551.47 516
10552.44 526
10553.41 501
10554.38 459
10555.35 523
10556.32 574
10557.29 570
10558.26 592
10559.23 607
10560.20 585
10561.17 577
10562.14 524
10563.11 587
10564.08 591
10565.05 545
10566.02 579
10566.99 559
10567.96 506
10568.93 505
10569.90 499
10570.87 491
10571.84 489
10572.82 553
10573.79 530
10574.76 496
10575.73 521
10576.70 530
10577.67 498
10578.64 554
10579.61 528
10580.58 469
10581.55 494
10582.53 559
10583.50 529
10584.47 565
10585.44 552
10586.41 518
10587.38 468
10588.35 524
10589.33 536
10590.30 491
10591.27 461
10592.24 511
10593.21 584
10594.18 512
10595.16 545
10596.13 487
10597.10 472
10598.07 567
10599.04 547
10600.01 476
10600.99 532
10601.96 534
10602.93 513
10603.90 530
10604.88 523
10605.85 517
10606.82 476
10607.79 488
10608.77 487
10609.74 480
10610.71 524
10611.68 542
10612.66 539
10613.63 555
10614.60 499
10615.57 515
10616.55 548
10617.52 546
10618.49 547
10619.46 569
10620.44 582
10621.41 485
10622.38 552
10623.36 548
10624.33 571
10625.30 545
10626.28 522
10627.25 506
10628.22 527
10629.20 547
10630.17 558
10631.14 560
10632.12 561
10633.09 627
10634.06 546
10635.04 597
10636.01 666
10636.99 623
10637.96 618
10638.93 637
10639.91 553
10640.88 533
10641.85 540
10642.83 494
10643.80 533
10644.78 545
10645.75 545
10646.72 540
10647.70 487
10648.67 516
10649.65 478
10650.62 461
10651.60 472
10652.57 509
10653.55 548
10654.52 505
10655.49 497
10656.47 541
10657.44 531
10658.42 499
10659.39 490
10660.37 479
10661.34 446
10662.32 469
10663.29 469
10664.27 481
10665.24 507
10666.22 504
10667.19 486
10668.17 486
10669.14 513
10670.12 519
10671.09 470
10672.07 514
10673.04 489
10674.02 501
10675.00 471
10675.97 518
10676.95 518
10677.92 562
10678.90 492
10679.87 515
10680.85 501
10681.82 488
10682.80 552
10683.78 518
10684.75 503
10685.73 498
10686.70 561
10687.68 491
10688.66 459
10689.63 473
10690.61 493
10691.58 479
10692.56 458
10693.54 465
10694.51 460
10695.49 505
10696.47 463
10697.44 476
10698.42 467
10699.40 480
10700.37 460
10701.35 438
10702.33 469
10703.30 507
10704.28 487
10705.26 455
10706.23 496
10707.21 491
10708.19 472
10709.16 525
10710.14 528
10711.12 478
10712.10 473
10713.07 478
10714.05 469
10715.03 472
10716.01 456
10716.98 474
10717.96 489
10718.94 478
10719.91 502
10720.89 463
10721.87 452
10722.85 436
10723.83 465
10724.80 483
10725.78 466
10726.76 452
10727.74 514
10728.71 510
10729.69 465
10730.67 498
10731.65 476
10732.63 455
10733.60 490
10734.58 497
10735.56 527
10736.54 523
10737.52 467
10738.50 490
10739.47 477
10740.45 479
10741.43 455
10742.41 429
10743.39 460
10744.37 539
10745.35 516
10746.32 490
10747.30 446
10748.28 493
10749.26 548
10750.24 488
10751.22 479
10752.20 487
10753.18 509
10754.16 471
10755.14 453
10756.11 480
10757.09 426
10758.07 411
10759.05 446
10760.03 443
10761.01 448
10761.99 463
10762.97 506
10763.95 487
10764.93 442
10765.91 491
10766.89 476
10767.87 476
10768.85 446
10769.83 473
10770.81 498
10771.79 463
10772.77 452
10773.75 516
10774.73 470
10775.71 454
10776.69 486
10777.67 468
10778.65 461
10779.63 465
10780.61 459
10781.59 517
10782.57 525
10783.55 508
10784.53 518
10785.51 495
10786.49 465
10787.47 466
10788.45 474
10789.43 509
10790.41 449
10791.39 479
10792.38 490
10793.36 505
10794.34 453
10795.32 478
10796.30 467
10797.28 494
10798.26 494
10799.24 481
10800.22 489
10801.21 505
10802.19 455
10803.17 443
10804.15 459
10805.13 473
10806.11 492
10807.09 474
10808.07 481
10809.06 510
10810.04 441
10811.02 427
10812.00 496
10812.98 447
10813.97 495
10814.95 493
10815.93 497
10816.91 462
10817.89 493
10818.87 481
10819.86 470
10820.84 454
10821.82 497
10822.80 513
10823.79 461
10824.77 439
10825.75 423
10826.73 461
10827.72 490
10828.70 512
10829.68 505
10830.66 556
10831.65 474
10832.63 538
10833.61 483
10834.59 471
10835.58 491
10836.56 473
10837.54 487
10838.52 472
10839.51 506
10840.49 486
10841.47 469
10842.46 486
10843.44 529
10844.42 504
10845.41 502
10846.39 512
10847.37 517
10848.36 515
10849.34 483
10850.32 538
10851.31 463
10852.29 472
10853.27 527
10854.26 537
10855.24 522
10856.23 485
10857.21 471
10858.19 488
10859.18 565
10860.16 514
10861.14 531
10862.13 543
10863.11 523
10864.10 529
10865.08 475
10866.07 532
10867.05 521
10868.03 533
10869.02 538
10870.00 496
10870.99 579
10871.97 543
10872.96 566
10873.94 539
10874.92 584
10875.91 570
10876.89 534
10877.88 519
10878.86 509
10879.85 563
10880.83 663
10881.82 599
10882.80 598
10883.79 570
10884.77 567
10885.76 592
10886.74 550
10887.73 581
10888.71 600
10889.70 566
10890.68 586
10891.67 608
10892.65 632
10893.64 624
10894.63 685
10895.61 651
10896.60 637
10897.58 577
10898.57 601
10899.55 618
10900.54 607
10901.53 622
10902.51 626
10903.50 717
10904.48 633
10905.47 638
10906.46 628
10907.44 608
10908.43 669
10909.41 605
10910.40 605
10911.39 648
10912.37 689
10913.36 635
10914.34 678
10915.33 697
10916.32 704
10917.30 702
10918.29 682
10919.28 614
10920.26 648
10921.25 672
10922.24 633
10923.22 632
10924.21 678
10925.20 680
10926.18 687
10927.17 694
10928.16 675
10929.15 727
10930.13 736
10931.12 688
10932.11 757
10933.09 694
10934.08 683
10935.07 725
10936.06 705
10937.04 678
10938.03 687
10939.02 653
10940.01 723
10940.99 744
10941.98 760
10942.97 785
10943.96 765
10944.94 726
10945.93 806
10946.92 757
10947.91 784
10948.90 822
10949.88 861
10950.87 861
10951.86 911
10952.85 962
10953.84 1043
10954.82 995
10955.81 972
10956.80 1044
10957.79 1001
10958.78 978
10959.77 974
10960.75 958
10961.74 955
10962.73 911
10963.72 857
10964.71 776
10965.70 897
10966.69 847
10967.68 827
10968.66 835
10969.65 872
10970.64 823
10971.63 815
10972.62 810
10973.61 802
10974.60 821
10975.59 842
10976.58 802
10977.57 816
10978.55 838
10979.54 911
10980.53 861
10981.52 887
10982.51 867
10983.50 828
10984.49 789
10985.48 846
10986.47 857
10987.46 857
10988.45 870
10989.44 879
10990.43 859
10991.42 896
10992.41 932
10993.40 1020
10994.39 1130
10995.38 1246
10996.37 1266
10997.36 1280
10998.35 1349
10999.34 1334
11000.33 1256
11001.32 1197
11002.31 1146
11003.30 1008
11004.29 980
11005.28 951
11006.27 865
11007.26 843
11008.25 783
11009.24 749
11010.24 802
11011.23 846
11012.22 804
11013.21 766
11014.20 757
11015.19 785
11016.18 764
11017.17 706
11018.16 723
11019.15 672
11020.14 684
11021.14 668
11022.13 662
11023.12 755
11024.11 734
11025.10 635
11026.09 672
11027.08 635
11028.08 666
11029.07 727
11030.06 717
11031.05 680
11032.04 651
11033.03 716
11034.03 722
11035.02 720
11036.01 680
11037.00 695
11037.99 662
11038.99 638
11039.98 644
11040.97 679
11041.96 593
11042.95 597
11043.95 605
11044.94 628
11045.93 596
11046.92 590
11047.92 555
11048.91 603
11049.90 567
11050.89 588
11051.89 616
11052.88 620
11053.87 606
11054.86 610
11055.86 618
11056.85 567
11057.84 633
11058.83 600
11059.83 571
11060.82 599
11061.81 591
11062.81 674
11063.80 547
11064.79 568
11065.79 594
11066.78 608
11067.77 574
11068.77 622
11069.76 581
11070.75 580
11071.75 617
11072.74 587
11073.73 586
11074.73 604
11075.72 588
11076.71 595
11077.71 588
11078.70 579
11079.70 578
11080.69 556
11081.68 613
11082.68 622
11083.67 616
11084.67 611
11085.66 576
11086.65 574
11087.65 665
11088.64 578
11089.64 539
11090.63 558
11091.63 606
11092.62 619
11093.61 578
11094.61 596
11095.60 648
11096.60 617
11097.59 554
11098.59 536
11099.58 590
11100.58 556
11101.57 574
11102.57 553
11103.56 537
11104.56 585
11105.55 629
11106.55 585
11107.54 603
11108.54 557
11109.53 567
11110.53 605
11111.52 569
11112.52 562
11113.51 558
11114.51 595
11115.50 569
11116.50 543
11117.49 574
11118.49 614
11119.49 636
11120.48 596
11121.48 629
11122.47 620
11123.47 681
11124.46 647
11125.46 698
11126.46 668
11127.45 626
11128.45 567
11129.44 577
11130.44 599
11131.44 573
11132.43 586
11133.43 554
11134.43 500
11135.42 531
11136.42 534
11137.41 591
11138.41 651
11139.41 566
11140.40 556
11141.40 571
11142.40 610
11143.39 564
11144.39 579
11145.39 533
11146.38 547
11147.38 590
11148.38 498
11149.38 491
11150.37 557
11151.37 539
11152.37 520
11153.36 578
11154.36 537
11155.36 532
11156.36 549
11157.35 565
11158.35 541
11159.35 498
11160.34 490
11161.34 501
11162.34 529
11163.34 547
11164.33 541
11165.33 506
11166.33 505
11167.33 529
11168.33 570
11169.32 555
11170.32 566
11171.32 551
11172.32 476
11173.32 505
11174.31 548
11175.31 511
11176.31 524
11177.31 539
11178.31 486
11179.30 517
11180.30 497
11181.30 515
11182.30 517
11183.30 489
11184.30 489
11185.30 480
11186.29 553
11187.29 526
11188.29 492
11189.29 499
11190.29 510
11191.29 520
11192.29 505
11193.29 495
11194.28 505
11195.28 525
11196.28 495
11197.28 480
11198.28 483
11199.28 485
11200.28 503
11201.28 522
11202.28 549
11203.28 557
11204.28 496
11205.28 524
11206.28 536
11207.28 517
11208.28 489
11209.27 444
11210.27 533
11211.27 497
11212.27 540
11213.27 485
11214.27 479
11215.27 480
11216.27 547
11217.27 459
11218.27 461
11219.27 495
11220.27 473
11221.27 494
11222.27 562
11223.27 527
11224.27 442
11225.28 467
11226.28 460
11227.28 508
11228.28 560
11229.28 528
11230.28 534
11231.28 529
11232.28 483
11233.28 510
11234.28 520
11235.28 533
11236.28 499
11237.28 502
11238.28 458
11239.28 518
11240.29 515
11241.29 506
11242.29 482
11243.29 514
11244.29 482
11245.29 591
11246.29 541
11247.29 553
11248.30 533
11249.30 537
11250.30 561
11251.30 503
11252.30 614
11253.30 495
11254.31 520
11255.31 532
11256.31 471
11257.31 508
11258.31 446
11259.31 491
11260.32 501
11261.32 532
11262.32 592
11263.32 598
11264.32 522
11265.33 514
11266.33 567
11267.33 555
11268.33 500
11269.34 510
11270.34 503
11271.34 538
11272.34 571
11273.35 540
11274.35 553
11275.35 574
11276.35 570
11277.36 594
11278.36 534
11279.36 562
11280.36 537
11281.37 567
11282.37 549
11283.37 536
11284.38 570
11285.38 502
11286.38 531
11287.38 531
11288.39 549
11289.39 524
11290.39 558
11291.40 518
11292.40 554
11293.40 564
11294.41 617
11295.41 604
11296.41 588
11297.42 496
11298.42 460
11299.43 518
11300.43 561
11301.43 612
11302.44 590
11303.44 514
11304.44 554
11305.45 582
11306.45 618
11307.46 597
11308.46 582
11309.47 658
11310.47 661
11311.47 665
11312.48 672
11313.48 629
11314.49 613
11315.49 609
11316.50 590
11317.50 551
11318.50 497
11319.51 565
11320.51 568
11321.52 510
11322.52 545
11323.53 563
11324.53 518
11325.54 515
11326.54 474
11327.55 501
11328.55 491
11329.56 504
11330.56 492
11331.57 527
11332.57 493
11333.58 487
11334.58 507
11335.59 525
11336.59 479
11337.60 502
11338.60 495
11339.61 480
11340.61 449
11341.62 486
11342.63 507
11343.63 559
11344.64 502
11345.64 522
11346.65 528
11347.65 535
11348.66 505
11349.67 524
11350.67 492
11351.68 475
11352.68 454
11353.69 458
11354.70 514
11355.70 480
11356.71 533
11357.72 568
11358.72 478
11359.73 537
11360.73 514
11361.74 492
11362.75 525
11363.75 523
11364.76 510
11365.77 463
11366.77 488
11367.78 540
11368.79 474
11369.79 492
11370.80 480
11371.81 511
11372.81 492
11373.82 434
11374.83 519
11375.84 491
11376.84 532
11377.85 517
11378.86 508
11379.86 520
11380.87 520
11381.88 526
11382.89 552
11383.89 519
11384.90 518
11385.91 503
11386.92 514
11387.92 521
11388.93 497
11389.94 498
11390.95 503
11391.95 487
11392.96 477
11393.97 490
11394.98 472
11395.99 479
11396.99 517
11398.00 502
11399.01 489
11400.02 532
11401.03 550
11402.03 548
11403.04 569
11404.05 507
11405.06 491
11406.07 514
11407.08 545
11408.09 522
11409.09 529
11410.10 513
11411.11 519
11412.12 526
11413.13 498
11414.14 484
11415.15 498
11416.15 534
11417.16 516
11418.17 475
11419.18 539
11420.19 521
11421.20 518
11422.21 494
11423.22 499
11424.23 509
11425.24 522
11426.25 512
11427.26 504
11428.26 478
11429.27 508
11430.28 531
11431.29 532
11432.30 544
11433.31 487
11434.32 530
11435.33 549
11436.34 539
11437.35 537
11438.36 437
11439.37 479
11440.38 530
11441.39 556
11442.40 534
11443.41 538
11444.42 562
11445.43 566
11446.44 536
11447.45 526
11448.46 552
11449.47 568
11450.48 517
11451.49 514
11452.50 566
11453.51 586
11454.52 568
11455.53 532
11456.55 558
11457.56 530
11458.57 556
11459.58 562
11460.59 544
11461.60 554
11462.61 551
11463.62 593
11464.63 582
11465.64 554
11466.65 578
11467.67 592
11468.68 596
11469.69 628
11470.70 580
11471.71 566
11472.72 638
11473.73 628
11474.74 565
11475.76 543
11476.77 617
11477.78 626
11478.79 636
11479.80 621
11480.81 561
11481.83 583
11482.84 652
11483.85 581
11484.86 558
11485.87 667
11486.89 654
11487.90 643
11488.91 680
11489.92 589
11490.93 594
11491.95 608
11492.96 589
11493.97 610
11494.98 662
11496.00 640
11497.01 574
11498.02 630
11499.03 661
11500.05 637
11501.06 626
11502.07 625
11503.08 671
11504.10 652
11505.11 636
11506.12 615
11507.13 613
11508.15 616
11509.16 587
11510.17 613
11511.19 619
11512.20 705
11513.21 733
11514.23 638
11515.24 699
11516.25 698
11517.27 729
11518.28 714
11519.29 663
11520.31 644
11521.32 684
11522.33 645
11523.35 657
11524.36 722
11525.37 680
11526.39 671
11527.40 673
11528.42 674
11529.43 655
11530.44 658
11531.46 743
11532.47 692
11533.48 674
11534.50 706
11535.51 755
11536.53 711
11537.54 747
11538.56 797
11539.57 796
11540.58 801
11541.60 789
11542.61 719
11543.63 785
11544.64 748
11545.66 762
11546.67 807
11547.69 782
11548.70 778
11549.72 787
11550.73 811
11551.75 785
11552.76 765
11553.78 747
11554.79 851
11555.81 888
11556.82 821
11557.84 847
11558.85 793
11559.87 857
11560.88 860
11561.90 881
11562.91 823
11563.93 885
11564.94 903
11565.96 911
11566.97 946
11567.99 906
11569.00 897
11570.02 902
11571.04 924
11572.05 920
11573.07 951
11574.08 950
11575.10 996
11576.11 1043
11577.13 998
11578.15 996
11579.16 1057
11580.18 1064
11581.20 1030
11582.21 1116
11583.23 1088
11584.24 1108
11585.26 1160
11586.28 1200
11587.29 1252
11588.31 1256
11589.33 1313
11590.34 1236
11591.36 1343
11592.38 1325
11593.39 1338
11594.41 1433
11595.43 1455
11596.44 1504
11597.46 1534
11598.48 1698
11599.49 1796
11600.51 1895
11601.53 1899
11602.54 1780
11603.56 1769
11604.58 1776
11605.60 1744
11606.61 1763
11607.63 1765
11608.65 1665
11609.67 1732
11610.68 1676
11611.70 1676
11612.72 1716
11613.74 1660
11614.75 1856
11615.77 1827
11616.79 1833
11617.81 1806
11618.82 1852
11619.84 1804
11620.86 1830
11621.88 1967
11622.90 2102
11623.91 2260
11624.93 2433
11625.95 2723
11626.97 3013
11627.99 3287
11629.00 3724
11630.02 3836
11631.04 4028
11632.06 4121
11633.08 3904
11634.10 3805
11635.11 3456
11636.13 3158
11637.15 2782
11638.17 2438
11639.19 2180
11640.21 2017
11641.23 1906
11642.25 1638
11643.26 1744
11644.28 1662
11645.30 1598
11646.32 1558
11647.34 1444
11648.36 1402
11649.38 1315
11650.40 1357
11651.42 1313
11652.44 1227
11653.46 1244
11654.47 1275
11655.49 1227
11656.51 1155
11657.53 1179
11658.55 1194
11659.57 1129
11660.59 1178
11661.61 1178
11662.63 1103
11663.65 1105
11664.67 1129
11665.69 1137
11666.71 1073
11667.73 1138
11668.75 1117
11669.77 1085
11670.79 1071
11671.81 1097
11672.83 1065
11673.85 1075
11674.87 1032
11675.89 993
11676.91 948
11677.93 939
11678.95 968
11679.97 943
11680.99 898
11682.01 886
11683.03 862
11684.06 891
11685.08 915
11686.10 909
11687.12 886
11688.14 846
11689.16 884
11690.18 1007
11691.20 921
11692.22 930
11693.24 925
11694.26 909
11695.29 962
11696.31 941
11697.33 917
11698.35 928
11699.37 966
11700.39 918
11701.41 1007
11702.43 1062
11703.46 996
11704.48 1012
11705.50 994
11706.52 1080
11707.54 1039
11708.56 1046
11709.59 1132
11710.61 1054
11711.63 1055
11712.65 1072
11713.67 1060
11714.70 1049
11715.72 997
11716.74 989
11717.76 983
11718.78 987
11719.81 1028
11720.83 957
11721.85 1014
11722.87 967
11723.90 979
11724.92 1014
11725.94 982
11726.96 934
11727.99 858
11729.01 901
11730.03 837
11731.05 1003
11732.08 993
11733.10 923
11734.12 904
11735.15 920
11736.17 902
11737.19 884
11738.21 815
11739.24 864
11740.26 858
11741.28 827
11742.31 762
11743.33 817
11744.35 830
11745.38 790
11746.40 836
11747.42 775
11748.45 786
11749.47 799
11750.49 800
11751.52 820
11752.54 805
11753.56 737
11754.59 704
11755.61 730
11756.64 718
11757.66 772
11758.68 694
11759.71 696
11760.73 660
11761.76 732
11762.78 697
11763.80 672
11764.83 628
11765.85 679
11766.88 687
11767.90 768
11768.93 747
11769.95 679
11770.97 698
11772.00 736
11773.02 742
11774.05 720
11775.07 698
11776.10 710
11777.12 725
11778.15 685
11779.17 642
11780.20 707
11781.22 715
11782.25 713
11783.27 663
11784.30 692
11785.32 726
11786.35 695
11787.37 738
11788.40 754
11789.42 685
11790.45 631
11791.47 656
11792.50 631
11793.52 657
11794.55 624
11795.57 625
11796.60 628
11797.63 584
11798.65 632
11799.68 658
11800.70 680
11801.73 637
11802.75 583
11803.78 622
11804.81 651
11805.83 622
11806.86 594
11807.88 602
11808.91 651
11809.94 631
11810.96 611
11811.99 608
11813.02 594
11814.04 566
11815.07 570
11816.09 614
11817.12 630
11818.15 661
11819.17 660
11820.20 638
11821.23 567
11822.25 601
11823.28 565
11824.31 611
11825.33 626
11826.36 615
11827.39 548
11828.42 557
11829.44 521
11830.47 579
11831.50 593
11832.52 532
11833.55 543
11834.58 523
11835.61 512
11836.63 541
11837.66 559
11838.69 616
11839.71 588
11840.74 547
11841.77 588
11842.80 547
11843.83 597
11844.85 535
11845.88 531
11846.91 547
11847.94 537
11848.96 565
11849.99 504
11851.02 526
11852.05 555
11853.08 553
11854.10 543
11855.13 538
11856.16 534
11857.19 534
11858.22 554
11859.24 532
11860.27 539
11861.30 569
11862.33 561
11863.36 548
11864.39 551
11865.42 589
11866.44 550
11867.47 584
11868.50 592
11869.53 544
11870.56 545
11871.59 526
11872.62 580
11873.65 584
11874.67 545
11875.70 554
11876.73 518
11877.76 558
11878.79 563
11879.82 554
11880.85 545
11881.88 578
11882.91 594
11883.94 583
11884.97 594
11886.00 578
11887.03 529
11888.06 602
11889.09 547
11890.11 604
11891.14 573
11892.17 594
11893.20 583
11894.23 607
11895.26 598
11896.29 652
11897.32 681
11898.35 683
11899.38 662
11900.41 685
11901.44 687
11902.47 615
11903.50 671
11904.53 689
11905.56 660
11906.59 624
11907.63 609
11908.66 645
11909.69 624
11910.72 572
11911.75 629
11912.78 643
11913.81 607
11914.84 614
11915.87 610
11916.90 600
11917.93 628
11918.96 599
11919.99 560
11921.02 605
11922.06 638
11923.09 638
11924.12 629
11925.15 636
11926.18 671
11927.21 767
11928.24 818
11929.27 804
11930.31 819
11931.34 805
11932.37 789
11933.40 743
11934.43 710
11935.46 690
11936.49 629
11937.53 612
11938.56 677
11939.59 595
11940.62 575
11941.65 600
11942.69 599
11943.72 559
11944.75 547
11945.78 559
11946.81 569
11947.85 571
11948.88 515
11949.91 530
11950.94 499
11951.97 473
11953.01 596
11954.04 544
11955.07 499
11956.10 502
11957.14 540
11958.17 568
11959.20 562
11960.24 496
11961.27 527
11962.30 557
11963.33 558
11964.37 558
11965.40 535
11966.43 542
11967.47 544
11968.50 499
11969.53 528
11970.56 510
11971.60 538
11972.63 504
11973.66 489
11974.70 497
11975.73 539
11976.76 506
11977.80 471
11978.83 535
11979.86 516
11980.90 542
11981.93 538
11982.97 550
11984.00 536
11985.03 480
11986.07 483
11987.10 506
11988.13 559
11989.17 555
11990.20 452
11991.24 496
11992.27 485
11993.30 522
11994.34 513
11995.37 527
11996.41 539
11997.44 524
11998.48 586
11999.51 582
12000.54 546
12001.58 547
12002.61 537
12003.65 535
12004.68 534
12005.72 489
12006.75 554
12007.79 520
12008.82 543
12009.86 530
12010.89 550
12011.93 538
12012.96 549
12014.00 533
12015.03 561
12016.07 568
12017.10 549
12018.14 607
12019.17 614
12020.21 533
12021.24 533
12022.28 545
12023.31 584
12024.35 567
12025.38 583
12026.42 551
12027.46 570
12028.49 635
12029.53 610
12030.56 602
12031.60 606
12032.63 622
12033.67 566
12034.71 518
12035.74 571
12036.78 604
12037.81 588
12038.85 610
12039.89 554
12040.92 521
12041.96 581
12042.99 613
12044.03 624
12045.07 594
12046.10 575
12047.14 618
12048.18 542
12049.21 555
12050.25 619
12051.29 609
12052.32 610
12053.36 582
12054.40 600
12055.43 572
12056.47 638
12057.51 612
12058.54 620
12059.58 606
12060.62 604
12061.65 591
12062.69 609
12063.73 570
12064.77 615
12065.80 632
12066.84 617
12067.88 611
12068.92 593
12069.95 626
12070.99 615
12072.03 608
12073.07 603
12074.10 574
12075.14 545
12076.18 628
12077.22 619
12078.25 618
12079.29 612
12080.33 659
12081.37 653
12082.41 600
12083.44 579
12084.48 649
12085.52 661
12086.56 634
12087.60 608
12088.63 624
12089.67 607
12090.71 666
12091.75 666
12092.79 625
12093.83 664
12094.86 732
12095.90 734
12096.94 681
12097.98 692
12099.02 734
12100.06 824
12101.10 764
12102.13 731
12103.17 789
12104.21 793
12105.25 759
12106.29 645
12107.33 667
12108.37 617
12109.41 607
12110.45 616
12111.49 575
12112.53 571
12113.56 568
12114.60 553
12115.64 573
12116.68 606
12117.72 526
12118.76 525
12119.80 576
12120.84 555
12121.88 534
12122.92 530
12123.96 492
12125.00 620
12126.04 555
12127.08 520
12128.12 507
12129.16 526
12130.20 529
12131.24 532
12132.28 544
12133.32 506
12134.36 504
12135.40 554
12136.44 519
12137.48 473
12138.52 525
12139.56 483
12140.60 503
12141.64 485
12142.68 488
12143.72 459
12144.76 492
12145.81 511
12146.85 488
12147.89 492
12148.93 452
12149.97 449
12151.01 481
12152.05 414
12153.09 436
12154.13 488
12155.17 469
12156.21 438
12157.26 481
12158.30 526
12159.34 523
12160.38 520
12161.42 448
12162.46 501
12163.50 476
12164.55 554
12165.59 496
12166.63 535
12167.67 504
12168.71 474
12169.75 456
12170.80 429
12171.84 447
12172.88 481
12173.92 482
12174.96 516
12176.00 472
12177.05 475
12178.09 470
12179.13 471
12180.17 471
12181.22 482
12182.26 476
12183.30 518
12184.34 465
12185.38 505
12186.43 467
12187.47 485
12188.51 475
12189.55 460
12190.60 450
12191.64 475
12192.68 533
12193.72 502
12194.77 472
12195.81 485
12196.85 489
12197.90 484
12198.94 486
12199.98 482
12201.03 467
12202.07 460
12203.11 438
12204.15 433
12205.20 395
12206.24 436
12207.28 464
12208.33 457
12209.37 451
12210.41 499
12211.46 479
12212.50 486
12213.55 509
12214.59 483
12215.63 468
12216.68 483
12217.72 446
12218.76 439
12219.81 476
12220.85 481
12221.90 515
12222.94 496
12223.98 476
12225.03 488
12226.07 512
12227.12 511
12228.16 494
12229.20 470
12230.25 517
12231.29 519
12232.34 493
12233.38 512
12234.43 462
12235.47 492
12236.52 548
12237.56 519
12238.61 511
12239.65 497
12240.69 568
12241.74 559
12242.78 526
12243.83 520
12244.87 539
12245.92 520
12246.96 530
12248.01 508
12249.05 494
12250.10 458
12251.14 468
12252.19 482
12253.24 510
12254.28 471
12255.33 450
12256.37 479
12257.42 431
12258.46 458
12259.51 458
12260.55 440
12261.60 456
12262.64 452
12263.69 434
12264.74 418
12265.78 436
12266.83 438
12267.87 436
12268.92 437
12269.97 475
12271.01 424
12272.06 423
12273.10 459
12274.15 424
12275.20 444
12276.24 457
12277.29 504
12278.34 460
12279.38 420
12280.43 448
12281.47 448
12282.52 444
12283.57 401
12284.61 388
12285.66 470
12286.71 417
12287.75 420
12288.80 413
12289.85 460
12290.90 445
12291.94 451
12292.99 421
12294.04 415
12295.08 411
12296.13 442
12297.18 403
12298.22 421
12299.27 416
12300.32 415
12301.37 410
12302.41 413
12303.46 437
12304.51 467
12305.56 473
12306.60 490
12307.65 446
12308.70 419
12309.75 365
12310.79 380
12311.84 428
12312.89 417
12313.94 402
12314.99 414
12316.03 424
12317.08 452
12318.13 427
12319.18 409
12320.23 418
12321.27 404
12322.32 410
12323.37 379
12324.42 401
12325.47 385
12326.52 340
12327.56 345
12328.61 469
12329.66 398
12330.71 423
12331.76 382
12332.81 396
12333.86 394
12334.91 404
12335.95 407
12337.00 435
12338.05 417
12339.10 432
12340.15 424
12341.20 425
12342.25 424
12343.30 410
12344.35 441
12345.40 431
12346.44 409
12347.49 417
12348.54 388
12349.59 435
12350.64 442
12351.69 374
12352.74 328
12353.79 409
12354.84 455
12355.89 427
12356.94 417
12357.99 468
12359.04 381
12360.09 397
12361.14 399
12362.19 409
12363.24 389
12364.29 446
12365.34 416
12366.39 424
12367.44 449
12368.49 459
12369.54 492
12370.59 458
12371.64 441
12372.69 397
12373.74 405
12374.79 455
12375.84 426
12376.89 419
12377.94 382
12378.99 442
12380.05 410
12381.10 401
12382.15 407
12383.20 432
12384.25 428
12385.30 454
12386.35 435
12387.40 432
12388.45 402
12389.50 387
12390.55 419
12391.61 416
12392.66 382
12393.71 446
12394.76 462
12395.81 401
12396.86 411
12397.91 416
12398.97 410
12400.02 433
12401.07 405
12402.12 417
12403.17 408
12404.22 408
12405.28 450
12406.33 411
12407.38 406
12408.43 435
12409.48 478
12410.53 408
12411.59 451
12412.64 444
12413.69 399
12414.74 443
12415.80 430
12416.85 400
12417.90 427
12418.95 432
12420.00 439
12421.06 453
12422.11 412
12423.16 462
12424.21 481
12425.27 455
12426.32 466
12427.37 449
12428.43 431
12429.48 437
12430.53 450
12431.58 470
12432.64 462
12433.69 486
12434.74 487
12435.80 484
12436.85 447
12437.90 454
12438.96 477
12440.01 467
12441.06 464
12442.12 466
12443.17 467
12444.22 439
12445.28 458
12446.33 471
12447.38 468
12448.44 478
12449.49 484
12450.54 477
12451.60 447
12452.65 492
12453.71 456
12454.76 411
12455.81 462
12456.87 476
12457.92 455
12458.98 477
12460.03 488
12461.08 489
12462.14 492
12463.19 511
12464.25 500
12465.30 442
12466.35 443
12467.41 456
12468.46 492
12469.52 498
12470.57 486
12471.63 466
12472.68 523
12473.74 542
12474.79 586
12475.85 576
12476.90 543
12477.96 526
12479.01 538
12480.07 591
12481.12 583
12482.18 615
12483.23 587
12484.29 617
12485.34 721
12486.40 702
12487.45 720
12488.51 826
12489.56 921
12490.62 959
12491.67 959
12492.73 1026
12493.78 1070
12494.84 1037
12495.90 1026
12496.95 1010
12498.01 892
12499.06 837
12500.12 815
12501.17 728
12502.23 693
12503.29 634
12504.34 610
12505.40 568
12506.45 615
12507.51 592
12508.57 609
12509.62 591
12510.68 573
12511.73 589
12512.79 588
12513.85 545
12514.90 582
12515.96 528
12517.02 541
12518.07 511
12519.13 558
12520.19 528
12521.24 541
12522.30 483
12523.36 485
12524.41 503
12525.47 498
12526.53 532
12527.58 542
12528.64 558
12529.70 559
12530.76 548
12531.81 486
12532.87 444
12533.93 497
12534.98 543
12536.04 519
12537.10 515
12538.16 500
12539.21 528
12540.27 502
12541.33 538
12542.39 513
12543.44 504
12544.50 523
12545.56 515
12546.62 511
12547.68 506
12548.73 508
12549.79 506
12550.85 527
12551.91 506
12552.96 558
12554.02 559
12555.08 528
12556.14 531
12557.20 605
12558.26 555
12559.31 544
12560.37 544
12561.43 601
12562.49 570
12563.55 609
12564.61 648
12565.66 659
12566.72 725
12567.78 689
12568.84 831
12569.90 865
12570.96 852
12572.02 913
12573.08 874
12574.13 903
12575.19 850
12576.25 860
12577.31 844
12578.37 786
12579.43 784
12580.49 727
12581.55 654
12582.61 687
12583.67 696
12584.73 649
12585.79 622
12586.85 570
12587.91 594
12588.96 564
12590.02 591
12591.08 570
12592.14 570
12593.20 527
12594.26 568
12595.32 579
12596.38 514
12597.44 488
12598.50 492
12599.56 498
12600.62 528
12601.68 566
12602.74 535
12603.80 562
12604.86 514
12605.92 532
12606.98 476
12608.04 518
12609.10 516
12610.17 554
12611.23 553
12612.29 474
12613.35 515
12614.41 564
12615.47 577
12616.53 557
12617.59 568
12618.65 570
12619.71 518
12620.77 492
12621.83 467
12622.89 486
12623.95 528
12625.02 547
12626.08 518
12627.14 464
12628.20 483
12629.26 499
12630.32 497
12631.38 478
12632.44 438
12633.51 480
12634.57 466
12635.63 438
12636.69 474
12637.75 450
12638.81 484
12639.88 501
12640.94 508
12642.00 514
12643.06 495
12644.12 568
12645.18 565
12646.25 513
12647.31 550
12648.37 536
12649.43 620
12650.50 568
12651.56 591
12652.62 620
12653.68 586
12654.74 529
12655.81 583
12656.87 568
12657.93 602
12658.99 528
12660.06 521
12661.12 597
12662.18 531
12663.24 492
12664.31 551
12665.37 559
12666.43 448
12667.50 484
12668.56 492
12669.62 480
12670.68 449
12671.75 434
12672.81 505
12673.87 528
12674.94 456
12676.00 422
12677.06 473
12678.13 482
12679.19 453
12680.25 461
12681.32 426
12682.38 523
12683.44 459
12684.51 455
12685.57 486
12686.63 461
12687.70 461
12688.76 462
12689.83 443
12690.89 466
12691.95 460
12693.02 455
12694.08 449
12695.15 441
12696.21 468
12697.27 458
12698.34 444
12699.40 449
12700.47 430
12701.53 444
12702.60 520
12703.66 540
12704.72 460
12705.79 435
12706.85 420
12707.92 442
12708.98 425
12710.05 450
12711.11 460
12712.18 425
12713.24 445
12714.31 419
12715.37 388
12716.44 482
12717.50 430
12718.57 407
12719.63 461
12720.70 401
12721.76 402
12722.83 478
12723.89 453
12724.96 444
12726.02 425
12727.09 380
12728.15 411
12729.22 449
12730.28 427
12731.35 432
12732.41 449
12733.48 371
12734.55 405
12735.61 418
12736.68 402
12737.74 380
12738.81 408
12739.88 398
12740.94 403
12742.01 431
12743.07 393
12744.14 381
12745.21 393
12746.27 411
12747.34 363
12748.40 384
12749.47 388
12750.54 342
12751.60 366
12752.67 424
12753.74 367
12754.80 428
12755.87 376
12756.94 369
12758.00 372
12759.07 394
12760.14 404
12761.20 374
12762.27 379
12763.34 377
12764.40 350
12765.47 331
12766.54 395
12767.60 330
12768.67 340
12769.74 376
12770.81 375
12771.87 342
12772.94 329
12774.01 325
12775.08 388
12776.14 350
12777.21 397
12778.28 402
12779.35 354
12780.41 337
12781.48 342
12782.55 376
12783.62 362
12784.68 336
12785.75 338
12786.82 336
12787.89 341
12788.96 323
12790.02 337
12791.09 281
12792.16 315
12793.23 355
12794.30 324
12795.36 312
12796.43 343
12797.50 303
12798.57 354
12799.64 352
12800.71 321
12801.77 329
12802.84 336
12803.91 352
12804.98 330
12806.05 349
12807.12 363
12808.19 357
12809.25 328
12810.32 291
12811.39 300
12812.46 323
12813.53 347
12814.60 330
12815.67 317
12816.74 347
12817.81 372
12818.88 368
12819.95 328
12821.01 357
12822.08 379
12823.15 382
12824.22 309
12825.29 332
12826.36 357
12827.43 332
12828.50 318
12829.57 325
12830.64 326
12831.71 351
12832.78 369
12833.85 332
12834.92 320
12835.99 328
12837.06 356
12838.13 345
12839.20 329
12840.27 316
12841.34 302
12842.41 307
12843.48 272
12844.55 305
12845.62 341
12846.69 379
12847.76 332
12848.83 347
12849.90 367
12850.97 304
12852.04 354
12853.11 378
12854.19 273
12855.26 315
12856.33 341
12857.40 325
12858.47 361
12859.54 347
12860.61 320
12861.68 376
12862.75 304
12863.82 315
12864.89 352
12865.97 362
12867.04 355
12868.11 326
12869.18 343
12870.25 334
12871.32 286
12872.39 309
12873.47 297
12874.54 320
12875.61 295
12876.68 325
12877.75 308
12878.82 283
12879.90 289
12880.97 350
12882.04 353
12883.11 316
12884.18 289
12885.25 300
12886.33 278
12887.40 287
12888.47 364
12889.54 310
12890.62 318
12891.69 275
12892.76 292
12893.83 317
12894.90 297
12895.98 312
12897.05 322
12898.12 310
12899.19 282
12900.27 289
12901.34 307
12902.41 284
12903.49 300
12904.56 299
12905.63 265
12906.70 288
12907.78 296
12908.85 302
12909.92 281
12911.00 305
12912.07 305
12913.14 311
12914.22 283
12915.29 277
12916.36 320
12917.44 345
12918.51 316
12919.58 273
12920.66 256
12921.73 326
12922.80 309
12923.88 279
12924.95 310
12926.02 336
12927.10 347
12928.17 352
12929.24 369
12930.32 291
12931.39 311
12932.47 351
12933.54 342
12934.61 309
12935.69 319
12936.76 278
12937.84 316
12938.91 343
12939.99 336
12941.06 300
12942.13 343
12943.21 301
12944.28 342
12945.36 296
12946.43 305
12947.51 303
12948.58 311
12949.66 309
12950.73 286
12951.81 317
12952.88 344
12953.95 339
12955.03 301
12956.10 313
12957.18 317
12958.25 298
12959.33 316
12960.40 355
12961.48 297
12962.56 330
12963.63 313
12964.71 301
12965.78 349
12966.86 313
12967.93 322
12969.01 291
12970.08 339
12971.16 330
12972.23 327
12973.31 339
12974.39 344
12975.46 351
12976.54 337
12977.61 344
12978.69 298
12979.76 294
12980.84 328
12981.92 346
12982.99 304
12984.07 294
12985.14 308
12986.22 315
12987.30 305
12988.37 327
12989.45 312
12990.53 345
12991.60 354
12992.68 396
12993.76 381
12994.83 321
12995.91 350
12996.99 371
12998.06 318
12999.14 300
13000.22 335
13001.29 316
13002.37 339
13003.45 330
13004.52 324
13005.60 337
13006.68 365
13007.75 384
13008.83 362
13009.91 320
13010.99 346
13012.06 384
13013.14 424
13014.22 372
13015.30 340
13016.37 387
13017.45 405
13018.53 385
13019.61 395
13020.68 375
13021.76 416
13022.84 403
13023.92 364
13024.99 394
13026.07 357
13027.15 356
13028.23 384
13029.31 399
13030.38 413
13031.46 431
13032.54 420
13033.62 373
13034.70 393
13035.77 368
13036.85 360
13037.93 387
13039.01 389
13040.09 398
13041.17 416
13042.24 438
13043.32 406
13044.40 400
13045.48 398
13046.56 350
13047.64 306
13048.72 341
13049.80 375
13050.87 379
13051.95 354
13053.03 374
13054.11 368
13055.19 345
13056.27 332
13057.35 366
13058.43 348
13059.51 366
13060.59 339
13061.67 372
13062.74 397
13063.82 347
13064.90 347
13065.98 341
13067.06 370
13068.14 392
13069.22 320
13070.30 354
13071.38 336
13072.46 343
13073.54 347
13074.62 333
13075.70 324
13076.78 323
13077.86 348
13078.94 362
13080.02 341
13081.10 343
13082.18 333
13083.26 379
13084.34 361
13085.42 342
13086.50 374
13087.58 379
13088.66 376
13089.74 336
13090.82 348
13091.90 335
13092.99 348
13094.07 360
13095.15 329
13096.23 331
13097.31 307
13098.39 320
13099.47 393
13100.55 335
13101.63 330
13102.71 388
13103.79 403
13104.88 372
13105.96 341
13107.04 321
13108.12 329
13109.20 346
13110.28 378
13111.36 345
13112.44 357
13113.53 343
13114.61 384
13115.69 357
13116.77 374
13117.85 345
13118.93 353
13120.02 400
13121.10 375
13122.18 380
13123.26 329
13124.34 376
13125.42 340
13126.51 349
13127.59 345
13128.67 357
13129.75 381
13130.84 364
13131.92 359
13133.00 356
13134.08 369
13135.16 338
13136.25 339
13137.33 328
13138.41 353
13139.49 311
13140.58 312
13141.66 297
13142.74 296
13143.82 325
13144.91 412
13145.99 340
13147.07 325
13148.16 302
13149.24 328
13150.32 339
13151.41 293
13152.49 308
13153.57 332
13154.65 283
13155.74 345
13156.82 362
13157.90 342
13158.99 337
13160.07 330
13161.15 331
13162.24 310
13163.32 304
13164.40 270
13165.49 282
13166.57 304
13167.66 307
13168.74 342
13169.82 323
13170.91 357
13171.99 340
13173.08 348
13174.16 318
13175.24 308
13176.33 335
13177.41 329
13178.50 290
13179.58 302
13180.66 298
13181.75 300
13182.83 325
13183.92 279
13185.00 310
13186.09 321
13187.17 289
13188.25 345
13189.34 336
13190.42 313
13191.51 335
13192.59 337
13193.68 279
13194.76 271
13195.85 317
13196.93 309
13198.02 310
13199.10 312
13200.19 334
13201.27 331
13202.36 349
13203.44 317
13204.53 334
13205.61 329
13206.70 370
13207.78 339
13208.87 316
13209.96 324
13211.04 341
13212.13 325
13213.21 295
13214.30 326
13215.38 334
13216.47 333
13217.55 303
13218.64 285
13219.73 295
13220.81 342
13221.90 341
13222.98 299
13224.07 291
13225.16 319
13226.24 325
13227.33 315
13228.41 348
13229.50 320
13230.59 303
13231.67 304
13232.76 342
13233.85 332
13234.93 307
13236.02 337
13237.11 320
13238.19 281
13239.28 322
13240.37 307
13241.45 304
13242.54 314
13243.63 335
13244.71 338
13245.80 297
13246.89 337
13247.97 352
13249.06 330
13250.15 347
13251.24 332
13252.32 344
13253.41 331
13254.50 334
13255.58 340
13256.67 326
13257.76 287
13258.85 315
13259.93 338
13261.02 363
13262.11 340
13263.20 315
13264.28 314
13265.37 351
13266.46 307
13267.55 324
13268.64 338
13269.72 390
13270.81 351
13271.90 372
13272.99 364
13274.08 331
13275.16 353
13276.25 357
13277.34 325
13278.43 318
13279.52 333
13280.61 325
13281.69 326
13282.78 328
13283.87 309
13284.96 352
13286.05 350
13287.14 399
13288.23 368
13289.31 342
13290.40 384
13291.49 410
13292.58 352
13293.67 332
13294.76 311
13295.85 348
13296.94 389
13298.03 396
13299.11 359
13300.20 351
13301.29 397
13302.38 379
13303.47 372
13304.56 362
13305.65 385
13306.74 407
13307.83 405
13308.92 402
13310.01 402
13311.10 432
13312.19 381
13313.28 344
13314.37 345
13315.46 365
13316.55 370
13317.64 386
13318.73 411
13319.82 381
13320.91 371
13322.00 433
13323.09 414
13324.18 399
13325.27 325
13326.36 326
13327.45 373
13328.54 389
13329.63 362
13330.72 382
13331.81 383
13332.90 345
13333.99 338
13335.08 362
13336.17 387
13337.26 391
13338.35 375
13339.44 407
13340.53 343
13341.62 346
13342.72 403
13343.81 399
13344.90 405
13345.99 385
13347.08 427
13348.17 413
13349.26 425
13350.35 364
13351.44 353
13352.54 392
13353.63 405
13354.72 438
13355.81 382
13356.90 411
13357.99 418
13359.08 426
13360.18 452
13361.27 457
13362.36 430
13363.45 454
13364.54 478
13365.63 457
13366.73 459
13367.82 479
13368.91 475
13370.00 430
13371.09 385
13372.19 376
13373.28 424
13374.37 390
13375.46 411
13376.56 372
13377.65 405
13378.74 364
13379.83 380
13380.93 400
13382.02 360
13383.11 368
13384.20 390
13385.30 389
13386.39 352
13387.48 333
13388.57 346
13389.67 335
13390.76 317
13391.85 371
13392.95 371
13394.04 348
13395.13 419
13396.22 343
13397.32 350
13398.41 357
13399.50 368
13400.60 340
13401.69 330
13402.78 384
13403.88 373
13404.97 358
13406.06 391
13407.16 378
13408.25 374
13409.35 382
13410.44 399
13411.53 343
13412.63 348
13413.72 336
13414.81 350
13415.91 380
13417.00 368
13418.10 363
13419.19 368
13420.28 366
13421.38 357
13422.47 367
13423.57 359
13424.66 400
13425.76 395
13426.85 405
13427.94 370
13429.04 392
13430.13 361
13431.23 356
13432.32 373
13433.42 326
13434.51 359
13435.61 400
13436.70 378
13437.80 374
13438.89 406
13439.99 388
13441.08 376
13442.18 373
13443.27 351
13444.37 357
13445.46 387
13446.56 405
13447.65 382
13448.75 385
13449.84 419
13450.94 374
13452.03 421
13453.13 419
13454.22 429
13455.32 419
13456.41 440
13457.51 451
13458.61 456
13459.70 384
13460.80 441
13461.89 491
13462.99 439
13464.08 461
13465.18 471
13466.28 431
13467.37 443
13468.47 400
13469.56 454
13470.66 465
13471.76 442
13472.85 406
13473.95 424
13475.05 450
13476.14 379
13477.24 390
13478.33 398
13479.43 413
13480.53 424
13481.62 438
13482.72 416
13483.82 456
13484.91 417
13486.01 425
13487.11 430
13488.20 491
13489.30 494
13490.40 494
13491.50 462
13492.59 441
13493.69 489
13494.79 497
13495.88 512
13496.98 484
13498.08 568
13499.18 521
13500.27 467
13501.37 502
13502.47 555
13503.57 497
13504.66 512
13505.76 504
13506.86 481
13507.96 460
13509.05 445
13510.15 423
13511.25 419
13512.35 387
13513.44 380
13514.54 452
13515.64 348
13516.74 393
13517.84 406
13518.93 395
13520.03 398
13521.13 379
13522.23 381
13523.33 406
13524.43 420
13525.52 392
13526.62 377
13527.72 412
13528.82 375
13529.92 367
13531.02 363
13532.12 363
13533.21 404
13534.31 394
13535.41 384
13536.51 327
13537.61 363
13538.71 345
13539.81 378
13540.91 337
13542.01 353
13543.10 362
13544.20 331
13545.30 353
13546.40 331
13547.50 352
13548.60 336
13549.70 349
13550.80 347
13551.90 363
13553.00 382
13554.10 411
13555.20 368
13556.30 365
13557.40 366
13558.50 315
13559.60 314
13560.70 311
13561.80 359
13562.90 346
13564.00 333
13565.10 316
13566.20 344
13567.30 373
13568.40 353
13569.50 323
13570.60 340
13571.70 370
13572.80 332
13573.90 319
13575.00 325
13576.10 337
13577.20 324
13578.30 327
13579.40 357
13580.50 368
13581.60 353
13582.70 384
13583.80 373
13584.90 385
13586.00 330
13587.10 363
13588.21 382
13589.31 360
13590.41 282
13591.51 301
13592.61 383
13593.71 352
13594.81 299
13595.91 335
13597.01 331
13598.12 314
13599.22 339
13600.32 346
13601.42 348
13602.52 298
13603.62 381
13604.72 348
13605.83 332
13606.93 339
13608.03 324
13609.13 359
13610.23 315
13611.34 317
13612.44 286
13613.54 295
13614.64 355
13615.74 401
13616.85 394
13617.95 356
13619.05 361
13620.15 343
13621.25 330
13622.36 360
13623.46 326
13624.56 336
13625.66 318
13626.77 319
13627.87 324
13628.97 307
13630.07 307
13631.18 340
13632.28 355
13633.38 379
13634.48 338
13635.59 289
13636.69 302
13637.79 337
13638.90 336
13640.00 323
13641.10 352
13642.21 325
13643.31 293
13644.41 324
13645.52 298
13646.62 320
13647.72 301
13648.83 299
13649.93 321
13651.03 346
13652.14 325
13653.24 368
13654.34 278
13655.45 289
13656.55 298
13657.65 319
13658.76 337
13659.86 288
13660.97 297
13662.07 277
13663.17 328
13664.28 321
13665.38 323
13666.49 312
13667.59 326
13668.69 346
13669.80 340
13670.90 343
13672.01 319
13673.11 351
13674.22 308
13675.32 326
13676.42 334
13677.53 333
13678.63 328
13679.74 312
13680.84 333
13681.95 303
13683.05 307
13684.16 342
13685.26 324
13686.37 315
13687.47 318
13688.58 350
13689.68 344
13690.79 344
13691.89 329
13693.00 327
13694.10 325
13695.21 348
13696.31 328
13697.42 330
13698.52 356
13699.63 332
13700.73 342
13701.84 364
13702.95 354
13704.05 384
13705.16 362
13706.26 347
13707.37 312
13708.47 368
13709.58 343
13710.69 370
13711.79 374
13712.90 349
13714.00 378
13715.11 325
13716.22 367
13717.32 348
13718.43 366
13719.53 332
13720.64 366
13721.75 422
13722.85 377
13723.96 347
13725.07 397
13726.17 389
13727.28 422
13728.39 419
13729.49 396
13730.60 377
13731.71 460
13732.81 415
13733.92 430
13735.03 392
13736.13 381
13737.24 426
13738.35 408
13739.46 347
13740.56 425
13741.67 456
13742.78 413
13743.88 432
13744.99 416
13746.10 399
13747.21 420
13748.31 437
13749.42 445
13750.53 469
13751.64 427
13752.74 468
13753.85 451
13754.96 449
13756.07 525
13757.17 416
13758.28 432
13759.39 454
13760.50 505
13761.61 482
13762.71 514
13763.82 500
13764.93 550
13766.04 560
13767.15 558
13768.25 599
13769.36 594
13770.47 606
13771.58 608
13772.69 612
13773.80 608
13774.90 575
13776.01 602
13777.12 468
13778.23 541
13779.34 499
13780.45 454
13781.56 452
13782.67 513
13783.77 447
13784.88 418
13785.99 375
13787.10 403
13788.21 366
13789.32 382
13790.43 354
13791.54 393
13792.65 379
13793.76 417
13794.86 414
13795.97 402
13797.08 399
13798.19 375
13799.30 348
13800.41 380
13801.52 382
13802.63 373
13803.74 398
13804.85 400
13805.96 361
13807.07 364
13808.18 382
13809.29 389
13810.40 327
13811.51 373
13812.62 395
13813.73 377
13814.84 387
13815.95 395
13817.06 358
13818.17 354
13819.28 326
13820.39 335
13821.50 349
13822.61 385
13823.72 354
13824.83 341
13825.94 290
13827.05 324
13828.16 381
13829.27 360
13830.39 341
13831.50 345
13832.61 333
13833.72 345
13834.83 366
13835.94 368
13837.05 353
13838.16 295
13839.27 303
13840.38 351
13841.50 358
13842.61 350
13843.72 319
13844.83 367
13845.94 356
13847.05 360
13848.16 381
13849.27 387
13850.39 327
13851.50 334
13852.61 377
13853.72 352
13854.83 365
13855.94 349
13857.06 382
13858.17 356
13859.28 351
13860.39 353
13861.50 362
13862.62 359
13863.73 367
13864.84 378
13865.95 343
13867.06 367
13868.18 391
13869.29 362
13870.40 384
13871.51 353
13872.63 368
13873.74 361
13874.85 379
13875.96 351
13877.08 351
13878.19 370
13879.30 375
13880.41 355
13881.53 343
13882.64 357
13883.75 419
13884.87 385
13885.98 398
13887.09 369
13888.20 403
13889.32 376
13890.43 378
13891.54 413
13892.66 411
13893.77 421
13894.88 420
13896.00 411
13897.11 370
13898.22 407
13899.34 363
13900.45 337
13901.56 369
13902.68 363
13903.79 353
13904.91 368
13906.02 371
13907.13 347
13908.25 353
13909.36 320
13910.48 369
13911.59 343
13912.70 348
13913.82 343
13914.93 355
13916.05 367
13917.16 354
13918.27 360
13919.39 340
13920.50 337
13921.62 367
13922.73 326
13923.85 310
13924.96 326
13926.08 350
13927.19 331
13928.30 304
13929.42 303
13930.53 312
13931.65 358
13932.76 395
13933.88 333
13934.99 349
13936.11 304
13937.22 299
13938.34 331
13939.45 310
13940.57 309
13941.68 306
13942.80 352
13943.91 291
13945.03 337
13946.15 313
13947.26 317
13948.38 319
13949.49 330
13950.61 352
13951.72 388
13952.84 313
13953.95 306
13955.07 352
13956.19 312
13957.30 346
13958.42 332
13959.53 302
13960.65 258
13961.77 293
13962.88 310
13964.00 306
13965.11 345
13966.23 330
13967.35 330
13968.46 325
13969.58 304
13970.69 322
13971.81 366
13972.93 338
13974.04 338
13975.16 302
13976.28 338
13977.39 336
13978.51 313
13979.63 292
13980.74 306
13981.86 337
13982.98 333
13984.09 329
13985.21 342
13986.33 324
13987.45 320
13988.56 321
13989.68 285
13990.80 319
13991.91 321
13993.03 306
13994.15 346
13995.27 329
13996.38 336
13997.50 330
13998.62 306
13999.74 308
14000.85 359
14001.97 317
14003.09 313
14004.21 348
14005.32 344
14006.44 328
14007.56 346
14008.68 322
14009.80 306
14010.91 308
14012.03 312
14013.15 357
14014.27 361
14015.39 318
14016.50 365
14017.62 321
14018.74 315
14019.86 310
14020.98 314
14022.10 328
14023.21 300
14024.33 297
14025.45 324
14026.57 318
14027.69 319
14028.81 341
14029.93 328
14031.04 319
14032.16 333
14033.28 338
14034.40 344
14035.52 359
14036.64 312
14037.76 308
14038.88 347
14040.00 334
14041.12 324
14042.23 303
14043.35 341
14044.47 322
14045.59 340
14046.71 369
14047.83 360
14048.95 342
14050.07 310
14051.19 367
14052.31 385
14053.43 359
14054.55 328
14055.67 375
14056.79 382
14057.91 378
14059.03 374
14060.15 383
14061.27 359
14062.39 374
14063.51 396
14064.63 342
14065.75 394
14066.87 372
14067.99 354
14069.11 376
14070.23 404
14071.35 380
14072.47 386
14073.59 435
14074.71 421
14075.83 381
14076.95 374
14078.07 422
14079.19 423
14080.31 471
14081.44 393
14082.56 460
14083.68 469
14084.80 417
14085.92 473
14087.04 437
14088.16 465
14089.28 469
14090.40 478
14091.52 538
14092.65 487
14093.77 494
14094.89 512
14096.01 527
14097.13 532
14098.25 503
14099.37 490
14100.50 493
14101.62 438
14102.74 427
14103.86 469
14104.98 424
14106.10 438
14107.23 382
14108.35 405
14109.47 407
14110.59 436
14111.71 406
14112.84 390
14113.96 381
14115.08 394
14116.20 395
14117.32 364
14118.45 337
14119.57 320
14120.69 377
14121.81 358
14122.94 341
14124.06 342
14125.18 347
14126.30 333
14127.43 378
14128.55 345
14129.67 364
14130.79 372
14131.92 381
14133.04 383
14134.16 385
14135.29 390
14136.41 371
14137.53 354
14138.66 360
14139.78 325
14140.90 357
14142.02 351
14143.15 372
14144.27 341
14145.39 384
14146.52 387
14147.64 365
14148.76 357
14149.89 355
14151.01 329
14152.14 362
14153.26 354
14154.38 358
14155.51 377
14156.63 351
14157.75 347
14158.88 365
14160.00 345
14161.13 328
14162.25 394
14163.37 319
14164.50 280
14165.62 326
14166.75 343
14167.87 337
14168.99 327
14170.12 302
14171.24 334
14172.37 373
14173.49 350
14174.62 289
14175.74 351
14176.87 341
14177.99 315
14179.12 324
14180.24 359
14181.36 372
14182.49 304
14183.61 327
14184.74 321
14185.86 334
14186.99 338
14188.11 336
14189.24 342
14190.36 315
14191.49 326
14192.62 329
14193.74 280
14194.87 315
14195.99 289
14197.12 274
14198.24 302
14199.37 345
14200.49 326
14201.62 322
14202.74 330
14203.87 342
14205.00 333
14206.12 319
14207.25 319
14208.37 319
14209.50 349
14210.62 299
14211.75 348
14212.88 316
14214.00 302
14215.13 333
14216.26 321
14217.38 301
14218.51 335
14219.63 315
14220.76 299
14221.89 330
14223.01 302
14224.14 332
14225.27 319
14226.39 325
14227.52 336
14228.65 308
14229.77 268
14230.90 300
14232.03 321
14233.15 336
14234.28 308
14235.41 297
14236.53 273
14237.66 280
14238.79 287
14239.91 264
14241.04 290
14242.17 319
14243.30 297
14244.42 254
14245.55 278
14246.68 325
14247.81 299
14248.93 334
14250.06 302
14251.19 300
14252.32 279
14253.44 322
14254.57 294
14255.70 328
14256.83 322
14257.95 284
14259.08 266
14260.21 272
14261.34 290
14262.47 269
14263.59 299
14264.72 283
14265.85 280
14266.98 260
14268.11 313
14269.23 296
14270.36 265
14271.49 252
14272.62 288
14273.75 261
14274.88 266
14276.01 267
14277.13 268
14278.26 251
14279.39 309
14280.52 278
14281.65 252
14282.78 273
14283.91 265
14285.04 264
14286.16 276
14287.29 248
14288.42 296
14289.55 297
14290.68 246
14291.81 260
14292.94 256
14294.07 250
14295.20 260
14296.33 238
14297.46 258
14298.59 269
14299.71 299
14300.84 245
14301.97 248
14303.10 249
14304.23 257
14305.36 271
14306.49 313
14307.62 284
14308.75 278
14309.88 287
14311.01 259
14312.14 245
14313.27 260
14314.40 262
14315.53 259
14316.66 258
14317.79 238
14318.92 270
14320.05 299
14321.18 271
14322.31 262
14323.44 290
14324.57 271
14325.70 295
14326.84 276
14327.97 236
14329.10 257
14330.23 255
14331.36 270
14332.49 256
14333.62 294
14334.75 257
14335.88 271
14337.01 291
14338.14 273
14339.27 232
14340.41 308
14341.54 311
14342.67 309
14343.80 272
14344.93 274
14346.06 260
14347.19 271
14348.32 242
14349.46 239
14350.59 251
14351.72 240
14352.85 259
14353.98 302
14355.11 288
14356.25 247
14357.38 298
14358.51 263
14359.64 272
14360.77 267
14361.90 277
14363.04 299
14364.17 313
14365.30 275
14366.43 256
14367.56 282
14368.70 256
14369.83 234
14370.96 262
14372.09 269
14373.23 268
14374.36 233
14375.49 268
14376.62 310
14377.76 285
14378.89 267
14380.02 293
14381.15 300
14382.29 302
14383.42 295
14384.55 285
14385.69 256
14386.82 248
14387.95 272
14389.08 293
14390.22 268
14391.35 265
14392.48 293
14393.62 282
14394.75 278
14395.88 251
14397.02 276
14398.15 295
14399.28 267
14400.42 260
14401.55 271
14402.68 323
14403.82 340
14404.95 283
14406.08 292
14407.22 334
14408.35 293
14409.49 302
14410.62 316
14411.75 285
14412.89 285
14414.02 328
14415.16 361
14416.29 341
14417.42 336
14418.56 313
14419.69 312
14420.83 318
14421.96 289
14423.10 314
14424.23 366
14425.36 360
14426.50 327
14427.63 330
14428.77 323
14429.90 335
14431.04 323
14432.17 333
14433.31 286
14434.44 307
14435.58 344
14436.71 367
14437.85 357
14438.98 328
14440.12 363
14441.25 374
14442.39 376
14443.52 395
14444.66 358
14445.79 351
14446.93 398
14448.06 381
14449.20 441
14450.33 434
14451.47 409
14452.60 438
14453.74 454
14454.87 440
14456.01 458
14457.15 453
14458.28 439
14459.42 482
14460.55 464
14461.69 463
14462.83 490
14463.96 468
14465.10 471
14466.23 493
14467.37 577
14468.51 540
14469.64 529
14470.78 524
14471.91 507
14473.05 571
14474.19 591
14475.32 584
14476.46 594
14477.60 544
14478.73 520
14479.87 504
14481.01 459
14482.14 472
14483.28 463
14484.42 452
14485.55 450
14486.69 424
14487.83 391
14488.96 374
14490.10 388
14491.24 354
14492.37 377
14493.51 341
14494.65 399
14495.79 368
14496.92 344
14498.06 315
14499.20 364
14500.34 368
14501.47 351
14502.61 381
14503.75 338
14504.89 352
14506.02 329
14507.16 317
14508.30 347
14509.44 346
14510.57 311
14511.71 310
14512.85 288
14513.99 331
14515.13 337
14516.26 294
14517.40 318
14518.54 314
14519.68 288
14520.82 278
14521.95 317
14523.09 305
14524.23 317
14525.37 297
14526.51 288
14527.65 332
14528.78 367
14529.92 290
14531.06 277
14532.20 298
14533.34 297
14534.48 283
14535.62 289
14536.76 285
14537.89 289
14539.03 317
14540.17 301
14541.31 270
14542.45 274
14543.59 299
14544.73 332
14545.87 318
14547.01 298
14548.15 299
14549.29 317
14550.42 298
14551.56 270
14552.70 281
14553.84 252
14554.98 310
14556.12 388
14557.26 295
14558.40 289
14559.54 273
14560.68 311
14561.82 335
14562.96 318
14564.10 330
14565.24 315
14566.38 305
14567.52 321
14568.66 296
14569.80 322
14570.94 313
14572.08 303
14573.22 313
14574.36 307
14575.50 312
14576.64 302
14577.78 302
14578.92 325
14580.06 344
14581.20 294
14582.35 310
14583.49 319
14584.63 314
14585.77 286
14586.91 323
14588.05 337
14589.19 307
14590.33 278
14591.47 286
14592.61 285
14593.75 331
14594.89 307
14596.04 291
14597.18 330
14598.32 311
14599.46 297
14600.60 290
14601.74 286
14602.88 280
14604.03 319
14605.17 311
14606.31 305
14607.45 272
14608.59 313
14609.73 297
14610.87 344
14612.02 309
14613.16 322
14614.30 295
14615.44 313
14616.58 306
14617.73 319
14618.87 348
14620.01 354
14621.15 345
14622.29 404
14623.44 365
14624.58 338
14625.72 327
14626.86 299
14628.01 319
14629.15 344
14630.29 354
14631.43 381
14632.58 325
14633.72 312
14634.86 309
14636.00 375
14637.15 384
14638.29 324
14639.43 318
14640.58 294
14641.72 292
14642.86 292
14644.00 290
14645.15 309
14646.29 307
14647.43 319
14648.58 323
14649.72 264
14650.86 285
14652.01 258
14653.15 309
14654.29 315
14655.44 312
14656.58 291
14657.72 281
14658.87 301
14660.01 282
14661.16 261
14662.30 311
14663.44 326
14664.59 280
14665.73 262
14666.87 266
14668.02 266
14669.16 252
14670.31 253
14671.45 307
14672.59 358
14673.74 309
14674.88 275
14676.03 237
14677.17 245
14678.32 262
14679.46 220
14680.60 239
14681.75 264
14682.89 291
14684.04 253
14685.18 277
14686.33 251
14687.47 259
14688.62 278
14689.76 278
14690.91 235
14692.05 250
14693.20 277
14694.34 269
14695.49 271
14696.63 254
14697.78 257
14698.92 249
14700.07 244
14701.21 227
14702.36 242
14703.50 251
14704.65 237
14705.79 259
14706.94 263
14708.09 247
14709.23 233
14710.38 262
14711.52 269
14712.67 252
14713.81 253
14714.96 252
14716.11 273
14717.25 255
14718.40 219
14719.54 239
14720.69 253
14721.84 278
14722.98 256
14724.13 277
14725.27 253
14726.42 238
14727.57 233
14728.71 259
14729.86 277
14731.01 246
14732.15 248
14733.30 277
14734.45 261
14735.59 327
14736.74 260
14737.88 297
14739.03 318
14740.18 262
14741.33 254
14742.47 281
14743.62 256
14744.77 265
14745.91 290
14747.06 284
14748.21 286
14749.35 287
14750.50 314
14751.65 293
14752.80 294
14753.94 239
14755.09 272
14756.24 300
14757.39 284
14758.53 272
14759.68 261
14760.83 298
14761.98 283
14763.12 292
14764.27 280
14765.42 329
14766.57 328
14767.71 336
14768.86 295
14770.01 302
14771.16 309
14772.31 335
14773.45 325
14774.60 314
14775.75 329
14776.90 335
14778.05 324
14779.20 340
14780.34 316
14781.49 315
14782.64 334
14783.79 333
14784.94 319
14786.09 332
14787.24 363
14788.38 331
14789.53 355
14790.68 384
14791.83 381
14792.98 365
14794.13 404
14795.28 372
14796.43 331
14797.57 363
14798.72 381
14799.87 342
14801.02 291
14802.17 291
14803.32 308
14804.47 320
14805.62 280
14806.77 285
14807.92 282
14809.07 334
14810.22 316
14811.37 259
14812.52 257
14813.67 252
14814.82 238
14815.97 284
14817.12 255
14818.26 231
14819.41 274
14820.56 267
14821.71 266
14822.86 247
14824.01 258
14825.16 234
14826.31 233
14827.47 292
14828.62 261
14829.77 275
14830.92 264
14832.07 248
14833.22 239
14834.37 244
14835.52 226
14836.67 263
14837.82 233
14838.97 219
14840.12 239
14841.27 206
14842.42 211
14843.57 242
14844.72 183
14845.87 229
14847.03 226
14848.18 198
14849.33 229
14850.48 242
14851.63 216
14852.78 198
14853.93 240
14855.08 202
14856.23 238
14857.39 232
14858.54 249
14859.69 233
14860.84 242
14861.99 258
14863.14 211
14864.29 213
14865.45 214
14866.60 213
14867.75 224
14868.90 238
14870.05 227
14871.21 223
14872.36 254
14873.51 216
14874.66 232
14875.81 253
14876.97 229
14878.12 234
14879.27 198
14880.42 258
14881.57 221
14882.73 249
14883.88 211
14885.03 215
14886.18 241
14887.34 209
14888.49 215
14889.64 217
14890.79 228
14891.95 239
14893.10 222
14894.25 213
14895.41 224
14896.56 243
14897.71 296
14898.86 282
14900.02 217
14901.17 225
14902.32 240
14903.48 231
14904.63 234
14905.78 238
14906.94 259
14908.09 257
14909.24 264
14910.40 238
14911.55 205
14912.70 250
14913.86 239
14915.01 256
14916.16 238
14917.32 218
14918.47 211
14919.63 208
14920.78 251
14921.93 235
14923.09 215
14924.24 229
14925.39 255
14926.55 254
14927.70 204
14928.86 213
14930.01 213
14931.17 246
14932.32 231
14933.47 246
14934.63 216
14935.78 193
14936.94 192
14938.09 225
14939.25 221
14940.40 206
14941.56 207
14942.71 220
14943.86 203
14945.02 213
14946.17 256
14947.33 205
14948.48 209
14949.64 212
14950.79 193
14951.95 222
14953.10 226
14954.26 239
14955.41 246
14956.57 219
14957.72 212
14958.88 212
14960.04 221
14961.19 244
14962.35 233
14963.50 211
14964.66 216
14965.81 209
14966.97 216
14968.12 231
14969.28 194
14970.44 225
14971.59 227
14972.75 198
14973.90 174
14975.06 194
14976.21 212
14977.37 194
14978.53 185
14979.68 192
14980.84 185
14981.99 192
14983.15 202
14984.31 191
14985.46 191
14986.62 228
14987.78 220
14988.93 226
14990.09 235
14991.25 233
14992.40 196
14993.56 201
14994.72 209
14995.87 175
14997.03 202
14998.19 196
14999.34 199
15000.50 194
15001.66 216
15002.81 217
15003.97 195
15005.13 207
15006.29 215
15007.44 232
15008.60 192
15009.76 221
15010.91 197
15012.07 192
15013.23 199
15014.39 168
15015.54 189
15016.70 200
15017.86 230
15019.02 183
15020.17 167
15021.33 171
15022.49 199
15023.65 248
15024.81 225
15025.96 192
15027.12 204
15028.28 199
15029.44 188
15030.59 228
15031.75 186
15032.91 167
15034.07 191
15035.23 183
15036.39 188
15037.54 172
15038.70 199
15039.86 221
15041.02 203
15042.18 189
15043.34 181
15044.50 202
15045.65 188
15046.81 189
15047.97 188
15049.13 177
15050.29 205
15051.45 187
15052.61 187
15053.77 192
15054.92 203
15056.08 232
15057.24 170
15058.40 172
15059.56 184
15060.72 201
15061.88 195
15063.04 207
15064.20 208
15065.36 207
15066.52 174
15067.68 155
15068.84 160
15070.00 159
15071.16 176
15072.32 193
15073.47 203
15074.63 177
15075.79 182
15076.95 171
15078.11 199
15079.27 206
15080.43 208
15081.59 173
15082.75 180
15083.91 181
15085.07 187
15086.23 196
15087.39 195
15088.56 231
15089.72 206
15090.88 189
15092.04 168
15093.20 183
15094.36 198
15095.52 192
15096.68 187
15097.84 185
15099.00 179
15100.16 177
15101.32 191
15102.48 178
15103.64 171
15104.80 205
15105.97 181
15107.13 199
15108.29 194
15109.45 194
15110.61 175
15111.77 167
15112.93 172
15114.09 174
15115.25 199
15116.42 222
15117.58 179
15118.74 184
15119.90 181
15121.06 180
15122.22 171
15123.39 170
15124.55 191
15125.71 183
15126.87 188
15128.03 160
15129.19 159
15130.36 173
15131.52 177
15132.68 166
15133.84 157
15135.00 176
15136.17 165
15137.33 206
15138.49 160
15139.65 167
15140.82 206
15141.98 177
15143.14 180
15144.30 177
15145.46 124
15146.63 181
15147.79 180
15148.95 208
15150.12 195
15151.28 210
15152.44 168
15153.60 136
15154.77 185
15155.93 156
15157.09 159
15158.26 192
15159.42 199
15160.58 190
15161.74 192
15162.91 201
15164.07 237
15165.23 183
15166.40 168
15167.56 159
15168.72 171
15169.89 200
15171.05 169
15172.21 162
15173.38 173
15174.54 175
15175.71 165
15176.87 165
15178.03 180
15179.20 167
15180.36 152
15181.52 191
15182.69 166
15183.85 179
15185.02 157
15186.18 181
15187.34 169
15188.51 178
15189.67 186
15190.84 160
15192.00 173
15193.17 168
15194.33 198
15195.49 202
15196.66 191
15197.82 175
15198.99 191
15200.15 201
15201.32 196
15202.48 187
15203.65 151
15204.81 176
15205.98 210
15207.14 189
15208.31 172
15209.47 175
15210.64 180
15211.80 163
15212.97 163
15214.13 182
15215.30 177
15216.46 213
15217.63 192
15218.79 171
15219.96 184
15221.12 204
15222.29 202
15223.45 185
15224.62 166
15225.78 194
15226.95 202
15228.12 162
15229.28 197
15230.45 182
15231.61 206
15232.78 182
15233.95 185
15235.11 174
15236.28 170
15237.44 173
15238.61 197
15239.78 179
15240.94 224
15242.11 178
15243.27 196
15244.44 181
15245.61 163
15246.77 165
15247.94 183
15249.11 183
15250.27 155
15251.44 199
15252.61 169
15253.77 157
15254.94 183
15256.11 192
15257.27 187
15258.44 201
15259.61 205
15260.77 185
15261.94 200
15263.11 194
15264.27 170
15265.44 160
15266.61 186
15267.78 160
15268.94 197
15270.11 200
15271.28 165
15272.44 192
15273.61 194
15274.78 206
15275.95 196
15277.11 190
15278.28 193
15279.45 187
15280.62 181
15281.79 180
15282.95 158
15284.12 167
15285.29 173
15286.46 210
15287.62 160
15288.79 161
15289.96 160
15291.13 158
15292.30 167
15293.47 171
15294.63 151
15295.80 185
15296.97 180
15298.14 184
15299.31 177
15300.48 154
15301.64 163
15302.81 189
15303.98 168
15305.15 179
15306.32 177
15307.49 176
15308.66 155
15309.82 150
15310.99 165
15312.16 148
15313.33 172
15314.50 140
15315.67 156
15316.84 173
15318.01 162
15319.18 155
15320.35 144
15321.51 162
15322.68 203
15323.85 198
15325.02 183
15326.19 132
15327.36 149
15328.53 166
15329.70 161
15330.87 198
15332.04 178
15333.21 189
15334.38 169
15335.55 178
15336.72 173
15337.89 178
15339.06 148
15340.23 182
15341.40 172
15342.57 142
15343.74 165
15344.91 159
15346.08 145
15347.25 172
15348.42 176
15349.59 189
15350.76 191
15351.93 161
15353.10 193
15354.27 193
15355.44 186
15356.61 168
15357.78 154
15358.95 185
15360.13 180
15361.30 154
15362.47 183
15363.64 213
15364.81 179
15365.98 233
15367.15 146
15368.32 150
15369.49 163
15370.66 180
15371.84 199
15373.01 181
15374.18 184
15375.35 164
15376.52 161
15377.69 145
15378.86 154
15380.03 155
15381.21 168
15382.38 179
15383.55 172
15384.72 135
15385.89 153
15387.06 179
15388.24 171
15389.41 154
15390.58 154
15391.75 175
15392.92 185
15394.10 189
15395.27 167
15396.44 165
15397.61 184
15398.78 165
15399.96 157
15401.13 162
15402.30 168
15403.47 188
15404.65 152
15405.82 151
15406.99 170
15408.16 158
15409.34 154
15410.51 176
15411.68 192
15412.85 165
15414.03 180
15415.20 177
15416.37 169
15417.55 157
15418.72 159
15419.89 172
15421.06 181
15422.24 152
15423.41 162
15424.58 178
15425.76 192
15426.93 183
15428.10 185
15429.28 148
15430.45 195
15431.62 182
15432.80 156
15433.97 163
15435.15 167
15436.32 204
15437.49 162
15438.67 157
15439.84 141
15441.01 175
15442.19 213
15443.36 170
15444.54 176
15445.71 140
15446.88 174
15448.06 170
15449.23 185
15450.41 157
15451.58 148
15452.75 150
15453.93 179
15455.10 186
15456.28 203
15457.45 194
15458.63 202
15459.80 187
15460.98 162
15462.15 169
15463.32 193
15464.50 169
15465.67 166
15466.85 165
15468.02 187
15469.20 163
15470.37 160
15471.55 190
15472.72 165
15473.90 143
15475.07 149
15476.25 176
15477.42 193
15478.60 172
15479.77 145
15480.95 178
15482.13 184
15483.30 162
15484.48 164
15485.65 184
15486.83 206
15488.00 152
15489.18 191
15490.35 195
15491.53 165
15492.71 170
15493.88 187
15495.06 148
15496.23 160
15497.41 167
15498.59 167
15499.76 145
15500.94 125
15502.11 151
15503.29 141
15504.47 155
15505.64 168
15506.82 167
15508.00 174
15509.17 165
15510.35 183
15511.52 217
15512.70 177
15513.88 152
15515.05 155
15516.23 155
15517.41 152
15518.58 154
15519.76 173
15520.94 163
15522.12 158
15523.29 139
15524.47 162
15525.65 167
15526.82 195
15528.00 150
15529.18 174
15530.35 197
15531.53 154
15532.71 160
15533.89 188
15535.06 172
15536.24 178
15537.42 173
15538.60 159
15539.77 177
15540.95 181
15542.13 174
15543.31 167
15544.48 160
15545.66 172
15546.84 162
15548.02 182
15549.20 189
15550.37 160
15551.55 157
15552.73 173
15553.91 188
15555.09 157
15556.26 160
15557.44 169
15558.62 156
15559.80 176
15560.98 165
15562.16 192
15563.34 157
15564.51 167
15565.69 188
15566.87 166
15568.05 169
15569.23 169
15570.41 204
15571.59 173
15572.76 152
15573.94 200
15575.12 170
15576.30 162
15577.48 172
15578.66 187
15579.84 163
15581.02 159
15582.20 170
15583.38 163
15584.56 175
15585.73 203
15586.91 179
15588.09 182
15589.27 188
15590.45 174
15591.63 175
15592.81 178
15593.99 195
15595.17 180
15596.35 152
15597.53 176
15598.71 201
15599.89 183
15601.07 148
15602.25 185
15603.43 195
15604.61 199
15605.79 160
15606.97 165
15608.15 177
15609.33 214
15610.51 190
15611.69 204
15612.87 205
15614.05 188
15615.23 200
15616.41 186
15617.59 218
15618.77 173
15619.95 198
15621.14 199
15622.32 173
15623.50 174
15624.68 207
15625.86 221
15627.04 178
15628.22 195
15629.40 192
15630.58 159
15631.76 201
15632.94 188
15634.13 211
15635.31 172
15636.49 170
15637.67 180
15638.85 201
15640.03 229
15641.21 209
15642.39 227
15643.58 185
15644.76 206
15645.94 212
15647.12 227
15648.30 247
15649.48 233
15650.67 242
15651.85 216
15653.03 221
15654.21 236
15655.39 198
15656.58 171
15657.76 199
15658.94 217
15660.12 247
15661.30 214
15662.49 212
15663.67 212
15664.85 199
15666.03 213
15667.22 216
15668.40 242
15669.58 221
15670.76 248
15671.95 219
15673.13 224
15674.31 223
15675.49 199
15676.68 244
15677.86 214
15679.04 213
15680.23 228
15681.41 221
15682.59 236
15683.77 234
15684.96 237
15686.14 237
15687.32 191
15688.51 204
15689.69 214
15690.87 231
15692.06 204
15693.24 232
15694.42 225
15695.61 217
15696.79 209
15697.97 222
15699.16 252
15700.34 234
15701.53 185
15702.71 206
15703.89 217
15705.08 214
15706.26 268
15707.44 263
15708.63 248
15709.81 261
15711.00 264
15712.18 286
15713.36 268
15714.55 242
15715.73 296
15716.92 242
15718.10 242
15719.29 229
15720.47 286
15721.66 253
15722.84 242
15724.02 219
15725.21 253
15726.39 228
15727.58 218
15728.76 253
15729.95 236
15731.13 241
15732.32 217
15733.50 216
15734.69 218
15735.87 231
15737.06 216
15738.24 213
15739.43 256
15740.61 241
15741.80 218
15742.98 223
15744.17 220
15745.35 248
15746.54 197
15747.72 220
15748.91 257
15750.10 232
15751.28 260
15752.47 200
15753.65 227
15754.84 241
15756.02 247
15757.21 247
15758.40 215
15759.58 209
15760.77 242
15761.95 218
15763.14 236
15764.33 237
15765.51 225
15766.70 226
15767.88 202
15769.07 240
15770.26 239
15771.44 220
15772.63 221
15773.82 205
15775.00 184
15776.19 217
15777.38 227
15778.56 225
15779.75 201
15780.94 200
15782.12 237
15783.31 247
15784.50 234
15785.68 223
15786.87 243
15788.06 233
15789.24 201
15790.43 205
15791.62 204
15792.81 186
15793.99 191
15795.18 220
15796.37 235
15797.55 208
15798.74 208
15799.93 206
15801.12 198
15802.30 185
15803.49 185
15804.68 214
15805.87 215
15807.05 186
15808.24 198
15809.43 189
15810.62 199
15811.81 202
15812.99 201
15814.18 170
15815.37 182
15816.56 180
15817.75 168
15818.93 223
15820.12 203
15821.31 193
15822.50 198
15823.69 210
15824.88 201
15826.06 174
15827.25 179
15828.44 184
15829.63 175
15830.82 174
15832.01 203
15833.20 150
15834.38 174
15835.57 184
15836.76 181
15837.95 196
15839.14 178
15840.33 190
15841.52 197
15842.71 182
15843.90 216
15845.08 183
15846.27 208
15847.46 203
15848.65 209
15849.84 167
15851.03 209
15852.22 161
15853.41 163
15854.60 171
15855.79 178
15856.98 166
15858.17 179
15859.36 176
15860.55 183
15861.74 185
15862.93 169
15864.12 171
15865.31 175
15866.50 223
15867.69 207
15868.88 175
15870.07 173
15871.26 161
15872.45 170
15873.64 183
15874.83 180
15876.02 186
15877.21 217
15878.40 234
15879.59 171
15880.78 185
15881.97 199
15883.16 214
15884.35 191
15885.54 180
15886.73 196
15887.92 205
15889.11 174
15890.30 186
15891.50 195
15892.69 193
15893.88 197
15895.07 190
15896.26 196
15897.45 178
15898.64 194
15899.83 204
15901.02 207
15902.22 181
15903.41 187
15904.60 175
15905.79 181
15906.98 170
15908.17 227
15909.36 192
15910.56 187
15911.75 174
15912.94 205
15914.13 193
15915.32 207
15916.51 192
15917.71 192
15918.90 165
15920.09 168
15921.28 204
15922.47 174
15923.67 188
15924.86 203
15926.05 203
15927.24 178
15928.43 177
15929.63 174
15930.82 180
15932.01 169
15933.20 166
15934.40 212
15935.59 185
15936.78 190
15937.97 183
15939.17 174
15940.36 201
15941.55 166
15942.75 175
15943.94 159
15945.13 171
15946.32 180
15947.52 177
15948.71 161
15949.90 145
15951.10 176
15952.29 203
15953.48 171
15954.68 175
15955.87 157
15957.06 133
15958.26 169
15959.45 180
15960.64 178
15961.84 146
15963.03 145
15964.22 152
15965.42 161
15966.61 159
15967.80 154
15969.00 191
15970.19 157
15971.39 183
15972.58 152
15973.77 155
15974.97 149
15976.16 133
15977.36 139
15978.55 122
15979.74 130
15980.94 183
15982.13 168
15983.33 134
15984.52 143
15985.72 144
15986.91 141
15988.10 182
15989.30 170
15990.49 132
15991.69 178
15992.88 152
15994.08 157
15995.27 162
15996.47 152
15997.66 150
15998.86 138
16000.05 149
16001.25 166
16002.44 163
16003.64 164
16004.83 169
16006.03 146
16007.22 128
16008.42 154
16009.61 169
16010.81 167
16012.00 152
16013.20 163
16014.40 154
16015.59 152
16016.79 128
16017.98 153
16019.18 151
16020.37 164
16021.57 138
16022.76 137
16023.96 131
16025.16 146
16026.35 147
16027.55 158
16028.74 176
16029.94 168
16031.14 137
16032.33 148
16033.53 153
16034.73 131
16035.92 111
16037.12 155
16038.31 156
16039.51 139
16040.71 144
16041.90 128
16043.10 153
16044.30 161
16045.49 161
16046.69 152
16047.89 153
16049.08 177
16050.28 172
16051.48 146
16052.67 153
16053.87 169
16055.07 171
16056.27 146
16057.46 133
16058.66 175
16059.86 175
16061.05 166
16062.25 185
16063.45 160
16064.65 168
16065.84 159
16067.04 167
16068.24 132
16069.44 124
16070.63 170
16071.83 162
16073.03 151
16074.23 145
16075.42 138
16076.62 157
16077.82 179
16079.02 148
16080.22 148
16081.41 172
16082.61 158
16083.81 160
16085.01 150
16086.21 166
16087.40 156
16088.60 161
16089.80 169
16091.00 159
16092.20 179
16093.40 172
16094.59 165
16095.79 157
16096.99 153
16098.19 144
16099.39 144
16100.59 153
16101.79 169
16102.99 133
16104.18 146
16105.38 174
16106.58 152
16107.78 148
16108.98 150
16110.18 155
16111.38 120
16112.58 146
16113.78 147
16114.98 122
16116.17 141
16117.37 137
16118.57 135
16119.77 149
16120.97 126
16122.17 147
16123.37 123
16124.57 182
16125.77 159
16126.97 141
16128.17 171
16129.37 162
16130.57 154
16131.77 132
16132.97 112
16134.17 165
16135.37 151
16136.57 140
16137.77 113
16138.97 126
16140.17 144
16141.37 149
16142.57 140
16143.77 145
16144.97 154
16146.17 155
16147.37 170
16148.57 149
16149.77 164
16150.97 155
16152.17 159
16153.37 150
16154.58 163
16155.78 148
16156.98 162
16158.18 162
16159.38 157
16160.58 140
16161.78 118
16162.98 128
16164.18 148
16165.38 142
16166.59 188
16167.79 171
16168.99 160
16170.19 146
16171.39 171
16172.59 165
16173.79 129
16174.99 162
16176.20 149
16177.40 125
16178.60 171
16179.80 156
16181.00 145
16182.20 141
16183.41 155
16184.61 161
16185.81 168
16187.01 157
16188.21 137
16189.42 150
16190.62 154
16191.82 149
16193.02 146
16194.22 141
16195.43 146
16196.63 143
16197.83 144
16199.03 133
16200.24 161
16201.44 140
16202.64 154
16203.84 158
16205.05 113
16206.25 153
16207.45 197
16208.65 171
16209.86 163
16211.06 172
16212.26 174
16213.47 160
16214.67 161
16215.87 179
16217.07 155
16218.28 171
16219.48 161
16220.68 162
16221.89 173
16223.09 149
16224.29 162
16225.50 138
16226.70 165
16227.90 171
16229.11 158
16230.31 147
16231.51 158
16232.72 174
16233.92 147
16235.13 164
16236.33 174
16237.53 188
16238.74 154
16239.94 159
16241.15 158
16242.35 165
16243.55 180
16244.76 178
16245.96 201
16247.17 186
16248.37 174
16249.57 123
16250.78 174
16251.98 165
16253.19 161
16254.39 153
16255.60 160
16256.80 199
16258.01 190
16259.21 202
16260.41 180
16261.62 176
16262.82 160
16264.03 146
16265.23 175
16266.44 161
16267.64 184
16268.85 204
16270.05 181
16271.26 181
16272.46 187
16273.67 159
16274.87 203
16276.08 189
16277.28 177
16278.49 194
16279.70 179
16280.90 185
16282.11 215
16283.31 194
16284.52 173
16285.72 166
16286.93 174
16288.13 191
16289.34 211
16290.55 184
16291.75 161
16292.96 194
16294.16 203
16295.37 198
16296.58 217
16297.78 189
16298.99 235
16300.19 192
16301.40 175
16302.61 231
16303.81 188
16305.02 202
16306.22 215
16307.43 229
16308.64 227
16309.84 226
16311.05 178
16312.26 189
16313.46 167
16314.67 190
16315.88 215
16317.08 218
16318.29 201
16319.50 166
16320.70 180
16321.91 186
16323.12 163
16324.33 163
16325.53 159
16326.74 161
16327.95 160
16329.15 157
16330.36 168
16331.57 174
16332.78 168
16333.98 179
16335.19 164
16336.40 159
16337.61 184
16338.81 176
16340.02 163
16341.23 146
16342.44 169
16343.64 194
16344.85 155
16346.06 178
16347.27 175
16348.48 139
16349.68 163
16350.89 154
16352.10 161
16353.31 167
16354.52 176
16355.72 178
16356.93 131
16358.14 158
16359.35 151
16360.56 159
16361.77 141
16362.97 141
16364.18 161
16365.39 160
16366.60 136
16367.81 125
16369.02 130
16370.23 140
16371.43 160
16372.64 155
16373.85 142
16375.06 168
16376.27 172
16377.48 160
16378.69 134
16379.90 170
16381.11 145
16382.32 168
16383.52 162
16384.73 150
16385.94 157
16387.15 143
16388.36 135
16389.57 150
16390.78 135
16391.99 144
16393.20 132
16394.41 174
16395.62 154
16396.83 147
16398.04 157
16399.25 133
16400.46 161
16401.67 170
16402.88 159
16404.09 162
16405.30 161
16406.51 184
16407.72 142
16408.93 151
16410.14 146
16411.35 154
16412.56 136
16413.77 139
16414.98 139
16416.19 132
16417.40 143
16418.61 146
16419.82 138
16421.03 158
16422.24 141
16423.45 138
16424.67 175
16425.88 130
16427.09 156
16428.30 166
16429.51 150
16430.72 131
16431.93 168
16433.14 137
16434.35 141
16435.56 101
16436.78 141
16437.99 137
16439.20 133
16440.41 128
16441.62 128
16442.83 156
16444.04 130
16445.25 131
16446.47 120
16447.68 149
16448.89 143
16450.10 136
16451.31 137
16452.52 124
16453.74 139
16454.95 125
16456.16 139
16457.37 142
16458.58 122
16459.80 121
16461.01 150
16462.22 146
16463.43 134
16464.65 128
16465.86 131
16467.07 138
16468.28 146
16469.49 171
16470.71 151
16471.92 128
16473.13 120
16474.34 127
16475.56 161
16476.77 153
16477.98 129
16479.20 150
16480.41 123
16481.62 144
16482.83 120
16484.05 131
16485.26 145
16486.47 136
16487.69 120
16488.90 126
16490.11 129
16491.33 157
16492.54 130
16493.75 110
16494.97 129
16496.18 127
16497.39 135
16498.61 143
16499.82 138
16501.03 130
16502.25 178
16503.46 175
16504.67 143
16505.89 148
16507.10 129
16508.32 130
16509.53 131
16510.74 170
16511.96 155
16513.17 139
16514.39 123
16515.60 125
16516.81 139
16518.03 118
16519.24 130
16520.46 167
16521.67 133
16522.88 147
16524.10 175
16525.31 119
16526.53 117
16527.74 136
16528.96 127
16530.17 116
16531.39 157
16532.60 132
16533.82 148
16535.03 165
16536.25 147
16537.46 150
16538.68 146
16539.89 132
16541.11 132
16542.32 119
16543.54 137
16544.75 149
16545.97 128
16547.18 123
16548.40 94
16549.61 106
16550.83 133
16552.04 146
16553.26 116
16554.47 120
16555.69 130
16556.91 154
16558.12 160
16559.34 114
16560.55 109
16561.77 115
16562.98 142
16564.20 142
16565.42 137
16566.63 177
16567.85 114
16569.06 132
16570.28 150
16571.50 135
16572.71 156
16573.93 127
16575.15 119
16576.36 91
16577.58 128
16578.79 136
16580.01 130
16581.23 134
16582.44 127
16583.66 136
16584.88 141
16586.09 162
16587.31 123
16588.53 130
16589.74 135
16590.96 136
16592.18 138
16593.40 123
16594.61 130
16595.83 125
16597.05 159
16598.26 146
16599.48 119
16600.70 123
16601.92 137
16603.13 134
16604.35 114
16605.57 124
16606.78 129
16608.00 139
16609.22 146
16610.44 148
16611.66 154
16612.87 123
16614.09 119
16615.31 119
16616.53 131
16617.74 113
16618.96 133
16620.18 117
16621.40 132
16622.62 119
16623.83 138
16625.05 142
16626.27 129
16627.49 156
16628.71 122
16629.93 136
16631.14 117
16632.36 140
16633.58 143
16634.80 137
16636.02 130
16637.24 148
16638.45 141
16639.67 132
16640.89 134
16642.11 122
16643.33 124
16644.55 147
16645.77 124
16646.99 148
16648.21 114
16649.42 145
16650.64 130
16651.86 118
16653.08 155
16654.30 120
16655.52 136
16656.74 132
16657.96 132
16659.18 117
16660.40 115
16661.62 130
16662.84 138
16664.06 132
16665.28 113
16666.50 124
16667.72 118
16668.93 146
16670.15 128
16671.37 132
16672.59 124
16673.81 154
16675.03 135
16676.25 134
16677.47 151
16678.69 138
16679.91 122
16681.13 149
16682.36 126
16683.58 137
16684.80 123
16686.02 128
16687.24 166
16688.46 133
16689.68 130
16690.90 112
16692.12 128
16693.34 121
16694.56 118
16695.78 127
16697.00 135
16698.22 121
16699.44 120
16700.66 124
16701.89 115
16703.11 131
16704.33 124
16705.55 148
16706.77 137
16707.99 115
16709.21 98
16710.43 136
16711.65 103
16712.88 145
16714.10 127
16715.32 140
16716.54 113
16717.76 127
16718.98 105
16720.20 122
16721.43 136
16722.65 139
16723.87 130
16725.09 132
16726.31 115
16727.54 138
16728.76 128
16729.98 110
16731.20 116
16732.42 112
16733.65 122
16734.87 133
16736.09 135
16737.31 98
16738.53 146
16739.76 141
16740.98 139
16742.20 122
16743.42 124
16744.65 133
16745.87 137
16747.09 138
16748.31 110
16749.54 140
16750.76 156
16751.98 115
16753.21 112
16754.43 126
16755.65 141
16756.87 94
16758.10 134
16759.32 120
16760.54 118
16761.77 124
16762.99 112
16764.21 101
16765.44 116
16766.66 101
16767.88 123
16769.11 138
16770.33 162
16771.55 153
16772.78 125
16774.00 116
16775.22 142
16776.45 110
16777.67 129
16778.90 138
16780.12 136
16781.34 138
16782.57 146
16783.79 139
16785.02 123
16786.24 141
16787.46 162
16788.69 146
16789.91 125
16791.14 119
16792.36 118
16793.58 160
16794.81 137
16796.03 103
16797.26 137
16798.48 148
16799.71 127
16800.93 126
16802.16 114
16803.38 112
16804.61 141
16805.83 139
16807.06 120
16808.28 135
16809.50 113
16810.73 125
16811.95 138
16813.18 119
16814.40 132
16815.63 112
16816.86 122
16818.08 129
16819.31 102
16820.53 111
16821.76 113
16822.98 111
16824.21 84
16825.43 112
16826.66 145
16827.88 123
16829.11 107
16830.33 107
16831.56 126
16832.79 121
16834.01 149
16835.24 130
16836.46 125
16837.69 118
16838.92 144
16840.14 141
16841.37 135
16842.59 139
16843.82 116
16845.05 141
16846.27 171
16847.50 132
16848.73 129
16849.95 136
16851.18 139
16852.40 158
16853.63 120
16854.86 120
16856.08 152
16857.31 154
16858.54 167
16859.76 124
16860.99 175
16862.22 165
16863.44 163
16864.67 159
16865.90 138
16867.13 126
16868.35 131
16869.58 142
16870.81 159
16872.03 166
16873.26 130
16874.49 131
16875.72 160
16876.94 153
16878.17 151
16879.40 173
16880.63 157
16881.85 154
16883.08 133
16884.31 155
16885.54 164
16886.76 146
16887.99 131
16889.22 137
16890.45 163
16891.68 150
16892.90 163
16894.13 159
16895.36 132
16896.59 123
16897.82 122
16899.04 130
16900.27 134
16901.50 146
16902.73 116
16903.96 130
16905.18 137
16906.41 153
16907.64 165
16908.87 165
16910.10 142
16911.33 107
16912.56 121
16913.78 143
16915.01 128
16916.24 123
16917.47 131
16918.70 129
16919.93 153
16921.16 154
16922.39 120
16923.62 109
16924.85 131
16926.07 140
16927.30 121
16928.53 133
16929.76 109
16930.99 138
16932.22 137
16933.45 144
16934.68 136
16935.91 129
16937.14 120
16938.37 129
16939.60 133
16940.83 115
16942.06 108
16943.29 139
16944.52 125
16945.75 125
16946.98 105
16948.21 127
16949.44 114
16950.67 113
16951.90 103
16953.13 115
16954.36 116
16955.59 139
16956.82 128
16958.05 120
16959.28 119
16960.51 120
16961.74 125
16962.97 142
16964.20 145
16965.43 134
16966.66 144
16967.89 122
16969.12 137
16970.35 122
16971.58 152
16972.82 148
16974.05 146
16975.28 132
16976.51 130
16977.74 123
16978.97 130
16980.20 101
16981.43 122
16982.66 128
16983.90 135
16985.13 131
16986.36 139
16987.59 136
16988.82 131
16990.05 116
16991.28 121
16992.52 122
16993.75 130
16994.98 114
16996.21 124
16997.44 142
16998.67 107
16999.91 144
17001.14 138
17002.37 90
17003.60 114
17004.83 112
17006.07 98
17007.30 114
17008.53 132
17009.76 115
17010.99 106
17012.23 137
17013.46 112
17014.69 125
17015.92 119
17017.16 135
17018.39 125
17019.62 112
17020.85 120
17022.09 125
17023.32 122
17024.55 123
17025.78 128
17027.02 141
17028.25 119
17029.48 141
17030.72 118
17031.95 111
17033.18 108
17034.42 108
17035.65 119
17036.88 95
17038.11 111
17039.35 121
17040.58 118
17041.81 118
17043.05 95
17044.28 116
17045.52 114
17046.75 97
17047.98 110
17049.22 138
17050.45 131
17051.68 126
17052.92 126
17054.15 105
17055.38 136
17056.62 116
17057.85 121
17059.09 122
17060.32 120
17061.55 118
17062.79 108
17064.02 146
17065.26 123
17066.49 121
17067.73 132
17068.96 139
17070.19 145
17071.43 120
17072.66 104
17073.90 107
17075.13 108
17076.37 97
17077.60 107
17078.84 109
17080.07 118
17081.31 134
17082.54 125
17083.78 120
17085.01 111
17086.25 117
17087.48 113
17088.72 126
17089.95 117
17091.19 125
17092.42 123
17093.66 124
17094.89 114
17096.13 116
17097.36 124
17098.60 116
17099.83 77
17101.07 107
17102.30 113
17103.54 121
17104.78 114
17106.01 106
17107.25 106
17108.48 127
17109.72 141
17110.95 130
17112.19 93
17113.43 117
17114.66 92
17115.90 117
17117.13 100
17118.37 99
17119.61 95
17120.84 100
17122.08 100
17123.32 104
17124.55 106
17125.79 113
17127.02 125
17128.26 120
17129.50 110
17130.73 117
17131.97 137
17133.21 89
17134.44 105
17135.68 114
17136.92 116
17138.15 119
17139.39 123
17140.63 135
17141.87 130
17143.10 129
17144.34 117
17145.58 132
17146.81 109
17148.05 98
17149.29 121
17150.53 113
17151.76 103
17153.00 104
17154.24 118
17155.48 112
17156.71 124
17157.95 108
17159.19 134
17160.43 124
17161.66 128
17162.90 117
17164.14 91
17165.38 90
17166.62 103
17167.85 149
17169.09 124
17170.33 83
17171.57 120
17172.81 122
17174.04 109
17175.28 98
17176.52 90
17177.76 100
17179.00 121
17180.23 96
17181.47 98
17182.71 99
17183.95 99
17185.19 103
17186.43 110
17187.67 95
17188.90 101
17190.14 107
17191.38 104
17192.62 105
17193.86 76
17195.10 95
17196.34 94
17197.58 109
17198.82 109
17200.05 139
17201.29 142
17202.53 117
17203.77 108
17205.01 81
17206.25 99
17207.49 122
17208.73 121
17209.97 86
17211.21 116
17212.45 92
17213.69 106
17214.93 93
17216.17 83
17217.41 102
17218.65 102
17219.89 120
17221.13 108
17222.37 107
17223.61 101
17224.85 105
17226.09 111
17227.33 126
17228.57 106
17229.81 108
17231.05 122
17232.29 123
17233.53 130
17234.77 115
17236.01 118
17237.25 102
17238.49 97
17239.73 107
17240.97 101
17242.21 97
17243.45 91
17244.69 102
17245.93 106
17247.17 91
17248.41 120
17249.66 99
17250.90 95
17252.14 120
17253.38 107
17254.62 112
17255.86 133
17257.10 103
17258.34 92
17259.58 123
17260.83 96
17262.07 92
17263.31 93
17264.55 90
17265.79 83
17267.03 93
17268.27 104
17269.52 114
17270.76 107
17272.00 90
17273.24 94
17274.48 111
17275.72 109
17276.97 91
17278.21 108
17279.45 120
17280.69 82
17281.93 103
17283.18 95
17284.42 114
17285.66 98
17286.90 87
17288.15 100
17289.39 102
17290.63 83
17291.87 97
17293.11 88
17294.36 106
17295.60 114
17296.84 124
17298.08 91
17299.33 100
17300.57 104
17301.81 120
17303.06 116
17304.30 114
17305.54 121
17306.78 100
17308.03 110
17309.27 111
17310.51 94
17311.76 98
17313.00 87
17314.24 113
17315.49 129
17316.73 127
17317.97 89
17319.22 109
17320.46 91
17321.70 116
17322.95 102
17324.19 93
17325.43 103
17326.68 95
17327.92 81
17329.17 73
17330.41 95
17331.65 98
17332.90 79
17334.14 109
17335.38 90
17336.63 114
17337.87 103
17339.12 113
17340.36 112
17341.61 96
17342.85 70
17344.09 92
17345.34 102
17346.58 110
17347.83 96
17349.07 88
17350.32 89
17351.56 104
17352.80 85
17354.05 67
17355.29 92
17356.54 108
17357.78 104
17359.03 73
17360.27 103
17361.52 104
17362.76 109
17364.01 103
17365.25 107
17366.50 134
17367.74 123
17368.99 108
17370.23 107
17371.48 86
17372.72 99
17373.97 104
17375.22 103
17376.46 104
17377.71 139
17378.95 101
17380.20 101
17381.44 135
17382.69 118
17383.93 91
17385.18 109
17386.43 126
17387.67 86
17388.92 102
17390.16 110
17391.41 97
17392.66 102
17393.90 85
17395.15 107
17396.39 89
17397.64 99
17398.89 137
17400.13 114
17401.38 92
17402.63 101
17403.87 81
17405.12 97
17406.37 104
17407.61 92
17408.86 89
17410.11 99
17411.35 135
17412.60 116
17413.85 85
17415.09 107
17416.34 101
17417.59 104
17418.83 130
17420.08 109
17421.33 96
17422.57 111
17423.82 108
17425.07 118
17426.32 120
17427.56 85
17428.81 98
17430.06 124
17431.31 111
17432.55 103
17433.80 103
17435.05 92
17436.30 94
17437.54 103
17438.79 106
17440.04 96
17441.29 121
17442.53 107
17443.78 99
17445.03 121
17446.28 83
17447.53 105
17448.77 104
17450.02 96
17451.27 107
17452.52 101
17453.77 82
17455.01 104
17456.26 103
17457.51 106
17458.76 114
17460.01 93
17461.26 91
17462.51 83
17463.75 102
17465.00 106
17466.25 121
17467.50 109
17468.75 96
17470.00 113
17471.25 106
17472.50 119
17473.74 96
17474.99 96
17476.24 96
17477.49 95
17478.74 100
17479.99 103
17481.24 81
17482.49 118
17483.74 112
17484.99 109
17486.24 102
17487.49 110
17488.74 92
17489.98 116
17491.23 99
17492.48 144
17493.73 108
17494.98 81
17496.23 96
17497.48 105
17498.73 126
17499.98 118
17501.23 104
17502.48 101
17503.73 104
17504.98 143
17506.23 121
17507.48 113
17508.73 115
17509.98 116
17511.23 93
17512.48 110
17513.73 91
17514.98 106
17516.24 118
17517.49 120
17518.74 107
17519.99 101
17521.24 113
17522.49 91
17523.74 109
17524.99 111
17526.24 109
17527.49 108
17528.74 115
17529.99 119
17531.24 125
17532.50 103
17533.75 122
17535.00 84
17536.25 111
17537.50 94
17538.75 122
17540.00 125
17541.25 108
17542.51 111
17543.76 107
17545.01 132
17546.26 120
17547.51 113
17548.76 87
17550.01 119
17551.27 110
17552.52 109
17553.77 118
17555.02 107
17556.27 125
17557.53 129
17558.78 133
17560.03 121
17561.28 95
17562.53 102
17563.79 102
17565.04 109
17566.29 90
17567.54 130
17568.80 128
17570.05 123
17571.30 99
17572.55 106
17573.81 93
17575.06 107
17576.31 111
17577.56 111
17578.82 108
17580.07 102
17581.32 107
17582.57 115
17583.83 91
17585.08 96
17586.33 107
17587.59 108
17588.84 114
17590.09 90
17591.35 98
17592.60 98
17593.85 91
17595.11 116
17596.36 110
17597.61 122
17598.87 111
17600.12 100
17601.37 112
17602.63 112
17603.88 108
17605.13 102
17606.39 90
17607.64 99
17608.89 119
17610.15 108
17611.40 116
17612.66 116
17613.91 101
17615.16 101
17616.42 102
17617.67 119
17618.93 110
17620.18 110
17621.43 106
17622.69 110
17623.94 101
17625.20 99
17626.45 98
17627.71 79
17628.96 91
17630.22 89
17631.47 114
17632.72 116
17633.98 97
17635.23 108
17636.49 123
17637.74 93
17639.00 99
17640.25 95
17641.51 110
17642.76 108
17644.02 88
17645.27 119
17646.53 116
17647.78 101
17649.04 101
17650.29 108
17651.55 103
17652.80 109
17654.06 93
17655.32 106
17656.57 89
17657.83 105
17659.08 88
17660.34 84
17661.59 126
17662.85 89
17664.11 104
17665.36 112
17666.62 101
17667.87 107
17669.13 77
17670.38 105
17671.64 93
17672.90 115
17674.15 93
17675.41 108
17676.67 94
17677.92 110
17679.18 98
17680.43 97
17681.69 114
17682.95 101
17684.20 89
17685.46 94
17686.72 107
17687.97 103
17689.23 93
17690.49 88
17691.74 99
17693.00 102
17694.26 74
17695.51 82
17696.77 117
17698.03 115
17699.28 109
17700.54 100
17701.80 97
17703.06 89
17704.31 96
17705.57 89
17706.83 77
17708.08 93
17709.34 110
17710.60 111
17711.86 70
17713.11 95
17714.37 116
17715.63 96
17716.89 105
17718.14 103
17719.40 101
17720.66 99
17721.92 105
17723.18 102
17724.43 92
17725.69 109
17726.95 119
17728.21 121
17729.47 128
17730.72 67
17731.98 101
17733.24 110
17734.50 105
17735.76 91
17737.02 107
17738.27 104
17739.53 144
17740.79 161
17742.05 85
17743.31 88
17744.57 98
17745.83 126
17747.08 124
17748.34 108
17749.60 102
17750.86 87
17752.12 95
17753.38 99
17754.64 99
17755.90 94
17757.16 94
17758.41 109
17759.67 116
17760.93 94
17762.19 110
17763.45 115
17764.71 94
17765.97 82
17767.23 103
17768.49 98
17769.75 67
17771.01 111
17772.27 90
17773.53 99
17774.79 111
17776.05 95
17777.31 123
17778.57 114
17779.83 102
17781.09 98
17782.35 125
17783.61 81
17784.87 92
17786.13 93
17787.39 91
17788.65 90
17789.91 102
17791.17 90
17792.43 81
17793.69 90
17794.95 83
17796.21 107
17797.47 90
17798.73 82
17799.99 92
17801.25 106
17802.51 94
17803.77 76
17805.03 113
17806.29 102
17807.55 93
17808.82 73
17810.08 72
17811.34 89
17812.60 90
17813.86 85
17815.12 103
17816.38 121
17817.64 107
17818.90 81
17820.17 105
17821.43 114
17822.69 100
17823.95 85
17825.21 95
17826.47 78
17827.73 98
17829.00 96
17830.26 77
17831.52 99
17832.78 104
17834.04 103
17835.31 96
17836.57 128
17837.83 96
17839.09 110
17840.35 130
17841.61 96
17842.88 100
17844.14 93
17845.40 110
17846.66 100
17847.93 82
17849.19 88
17850.45 84
17851.71 91
17852.98 97
17854.24 82
17855.50 95
17856.76 104
17858.03 111
17859.29 108
17860.55 96
17861.81 98
17863.08 104
17864.34 106
17865.60 105
17866.87 107
17868.13 85
17869.39 90
17870.65 108
17871.92 82
17873.18 92
17874.44 93
17875.71 101
17876.97 107
17878.23 112
17879.50 109
17880.76 85
17882.02 68
17883.29 84
17884.55 114
17885.82 100
17887.08 118
17888.34 112
17889.61 86
17890.87 96
17892.13 93
17893.40 105
17894.66 98
17895.93 94
17897.19 73
17898.45 101
17899.72 108
17900.98 86
17902.25 93
17903.51 88
17904.78 91
17906.04 85
17907.30 86
17908.57 76
17909.83 85
17911.10 87
17912.36 108
17913.63 94
17914.89 106
17916.16 101
17917.42 101
17918.69 85
17919.95 86
17921.22 86
17922.48 71
17923.75 109
17925.01 98
17926.28 119
17927.54 77
17928.81 89
17930.07 108
17931.34 83
17932.60 97
17933.87 89
17935.13 108
17936.40 95
17937.66 92
17938.93 92
17940.19 82
17941.46 87
17942.73 112
17943.99 104
17945.26 108
17946.52 116
17947.79 111
17949.05 109
17950.32 108
17951.59 95
17952.85 92
17954.12 99
17955.38 94
17956.65 85
17957.92 106
17959.18 77
17960.45 75
17961.72 79
17962.98 95
17964.25 95
17965.52 87
17966.78 86
17968.05 88
17969.31 96
17970.58 82
17971.85 107
17973.11 112
17974.38 125
17975.65 118
17976.92 105
17978.18 119
17979.45 97
17980.72 94
17981.98 76
17983.25 95
17984.52 112
17985.78 91
17987.05 91
17988.32 79
17989.59 90
17990.85 106
17992.12 92
17993.39 85
17994.66 120
17995.92 91
17997.19 82
17998.46 104
17999.73 120
18000.99 100
18002.26 103
18003.53 103
18004.80 91
18006.07 96
18007.33 100
18008.60 97
18009.87 99
18011.14 109
18012.41 93
18013.67 98
18014.94 117
18016.21 89
18017.48 98
18018.75 79
18020.02 85
18021.28 110
18022.55 98
18023.82 98
18025.09 81
18026.36 96
18027.63 88
18028.90 98
18030.16 85
18031.43 98
18032.70 152
18033.97 103
18035.24 71
18036.51 78
18037.78 89
18039.05 82
18040.32 73
18041.58 95
18042.85 83
18044.12 84
18045.39 101
18046.66 88
18047.93 128
18049.20 118
18050.47 106
18051.74 115
18053.01 99
18054.28 89
18055.55 94
18056.82 85
18058.09 92
18059.36 88
18060.63 84
18061.90 85
18063.17 129
18064.44 82
18065.71 84
18066.98 102
18068.25 100
18069.52 104
18070.79 92
18072.06 88
18073.33 83
18074.60 87
18075.87 89
18077.14 93
18078.41 108
18079.68 119
18080.95 93
18082.22 88
18083.49 95
18084.76 90
18086.03 85
18087.30 100
18088.57 74
18089.85 102
18091.12 98
18092.39 97
18093.66 66
18094.93 108
18096.20 114
18097.47 81
18098.74 106
18100.01 97
18101.29 86
18102.56 104
18103.83 97
18105.10 92
18106.37 71
18107.64 90
18108.91 99
18110.19 97
18111.46 90
18112.73 83
18114.00 106
18115.27 88
18116.54 89
18117.82 103
18119.09 96
18120.36 121
18121.63 99
18122.90 78
18124.18 91
18125.45 110
18126.72 126
18127.99 110
18129.26 110
18130.54 96
18131.81 83
18133.08 104
18134.35 98
18135.63 104
18136.90 85
18138.17 116
18139.44 125
18140.72 104
18141.99 97
18143.26 99
18144.53 114
18145.81 104
18147.08 107
18148.35 98
18149.63 96
18150.90 113
18152.17 113
18153.45 113
18154.72 136
18155.99 123
18157.26 121
18158.54 98
18159.81 86
18161.08 110
18162.36 84
18163.63 103
18164.91 104
18166.18 91
18167.45 119
18168.73 127
18170.00 105
18171.27 106
18172.55 91
18173.82 90
18175.09 107
18176.37 100
18177.64 96
18178.92 95
18180.19 82
18181.46 59
18182.74 84
18184.01 96
18185.29 122
18186.56 92
18187.84 93
18189.11 69
18190.38 79
18191.66 81
18192.93 82
18194.21 95
18195.48 79
18196.76 81
18198.03 111
18199.31 121
18200.58 86
18201.86 83
18203.13 98
18204.41 87
18205.68 82
18206.96 96
18208.23 77
18209.51 86
18210.78 100
18212.06 121
18213.33 98
18214.61 105
18215.88 117
18217.16 102
18218.43 118
18219.71 91
18220.98 100
18222.26 88
18223.53 88
18224.81 93
18226.09 105
18227.36 116
18228.64 87
18229.91 91
18231.19 100
18232.46 114
18233.74 86
18235.02 89
18236.29 96
18237.57 92
18238.84 86
18240.12 91
18241.40 74
18242.67 100
18243.95 103
18245.23 102
18246.50 75
18247.78 112
18249.05 103
18250.33 88
18251.61 71
18252.88 66
18254.16 101
18255.44 86
18256.71 106
18257.99 109
18259.27 87
18260.54 90
18261.82 89
18263.10 81
18264.38 86
18265.65 86
18266.93 86
18268.21 110
18269.48 99
18270.76 99
18272.04 125
18273.32 139
18274.59 102
18275.87 87
18277.15 79
18278.43 89
18279.70 85
18280.98 102
18282.26 89
18283.54 73
18284.81 86
18286.09 104
18287.37 97
18288.65 84
18289.92 108
18291.20 97
18292.48 94
18293.76 98
18295.04 94
18296.31 98
18297.59 107
18298.87 86
18300.15 98
18301.43 106
18302.71 113
18303.98 123
18305.26 84
18306.54 71
18307.82 82
18309.10 87
18310.38 87
18311.66 91
18312.93 79
18314.21 76
18315.49 81
18316.77 91
18318.05 77
18319.33 111
18320.61 107
18321.89 125
18323.17 100
18324.44 93
18325.72 97
18327.00 87
18328.28 92
18329.56 98
18330.84 88
18332.12 96
18333.40 106
18334.68 93
18335.96 85
18337.24 84
18338.52 91
18339.80 123
18341.08 97
18342.36 91
18343.64 90
18344.92 102
18346.20 113
18347.48 103
18348.76 100
18350.04 111
18351.32 117
18352.60 89
18353.88 85
18355.16 86
18356.44 94
18357.72 93
18359.00 114
18360.28 110
18361.56 90
18362.84 93
18364.12 94
18365.40 66
18366.68 86
18367.96 85
18369.24 96
18370.52 102
18371.80 91
18373.08 95
18374.36 102
18375.64 99
18376.93 87
18378.21 105
18379.49 84
18380.77 109
18382.05 90
18383.33 75
18384.61 70
18385.89 72
18387.17 99
18388.46 91
18389.74 77
18391.02 88
18392.30 81
18393.58 78
18394.86 64
18396.15 99
18397.43 92
18398.71 91
18399.99 88
18401.27 97
18402.55 91
18403.84 88
18405.12 84
18406.40 81
18407.68 95
18408.96 81
18410.25 85
18411.53 99
18412.81 108
18414.09 89
18415.37 114
18416.66 83
18417.94 82
18419.22 84
18420.50 78
18421.79 91
18423.07 92
18424.35 82
18425.63 98
18426.92 81
18428.20 93
18429.48 87
18430.77 86
18432.05 71
18433.33 82
18434.61 92
18435.90 90
18437.18 107
18438.46 103
18439.75 87
18441.03 86
18442.31 82
18443.60 90
18444.88 100
18446.16 90
18447.45 79
18448.73 83
18450.01 71
18451.30 95
18452.58 87
18453.86 81
18455.15 109
18456.43 95
18457.71 101
18459.00 91
18460.28 92
18461.57 97
18462.85 101
18464.13 135
18465.42 88
18466.70 105
18467.99 95
18469.27 92
18470.55 78
18471.84 94
18473.12 97
18474.41 80
18475.69 95
18476.98 73
18478.26 85
18479.55 87
18480.83 104
18482.11 107
18483.40 97
18484.68 83
18485.97 109
18487.25 121
18488.54 102
18489.82 95
18491.11 107
18492.39 106
18493.68 72
18494.96 99
18496.25 82
18497.53 85
18498.82 88
18500.10 84
18501.39 92
18502.67 108
18503.96 87
18505.24 87
18506.53 98
18507.82 84
18509.10 106
18510.39 91
18511.67 101
18512.96 78
18514.24 80
18515.53 80
18516.82 88
18518.10 94
18519.39 72
18520.67 87
18521.96 76
18523.25 78
18524.53 74
18525.82 89
18527.10 97
18528.39 90
18529.68 86
18530.96 99
18532.25 100
18533.54 115
18534.82 108
18536.11 92
18537.39 72
18538.68 80
18539.97 87
18541.25 74
18542.54 90
18543.83 78
18545.11 91
18546.40 91
18547.69 86
18548.98 94
18550.26 79
18551.55 91
18552.84 93
18554.12 94
18555.41 100
18556.70 108
18557.99 95
18559.27 103
18560.56 83
18561.85 87
18563.13 87
18564.42 95
18565.71 100
18567.00 125
18568.28 95
18569.57 91
18570.86 81
18572.15 105
18573.44 102
18574.72 103
18576.01 99
18577.30 88
18578.59 105
18579.88 112
18581.16 122
18582.45 98
18583.74 83
18585.03 89
18586.32 110
18587.60 98
18588.89 113
18590.18 111
18591.47 100
18592.76 109
18594.05 83
18595.33 101
18596.62 85
18597.91 113
18599.20 94
18600.49 111
18601.78 119
18603.07 118
18604.36 108
18605.64 89
18606.93 117
18608.22 88
18609.51 89
18610.80 116
18612.09 92
18613.38 104
18614.67 112
18615.96 123
18617.25 133
18618.54 112
18619.83 101
18621.12 107
18622.40 109
18623.69 75
18624.98 83
18626.27 98
18627.56 105
18628.85 107
18630.14 91
18631.43 97
18632.72 115
18634.01 110
18635.30 85
18636.59 95
18637.88 93
18639.17 92
18640.46 99
18641.75 73
18643.04 74
18644.33 107
18645.62 97
18646.91 103
18648.20 107
18649.49 101
18650.78 129
18652.08 105
18653.37 93
18654.66 75
18655.95 82
18657.24 119
18658.53 107
18659.82 105
18661.11 84
18662.40 108
18663.69 77
18664.98 97
18666.27 88
18667.56 99
18668.86 109
18670.15 102
18671.44 97
18672.73 75
18674.02 66
18675.31 113
18676.60 101
18677.90 96
18679.19 96
18680.48 96
18681.77 102
18683.06 97
18684.35 77
18685.64 83
18686.94 97
18688.23 99
18689.52 80
18690.81 74
18692.10 80
18693.40 88
18694.69 122
18695.98 85
18697.27 106
18698.56 79
18699.86 92
18701.15 74
18702.44 88
18703.73 89
18705.03 78
18706.32 111
18707.61 114
18708.90 93
18710.19 91
18711.49 96
18712.78 71
18714.07 75
18715.37 68
18716.66 89
18717.95 95
18719.24 97
18720.54 87
18721.83 91
18723.12 78
18724.42 98
18725.71 92
18727.00 84
18728.30 86
18729.59 86
18730.88 91
18732.17 104
18733.47 76
18734.76 70
18736.05 92
18737.35 78
18738.64 106
18739.94 75
18741.23 93
18742.52 81
18743.82 80
18745.11 68
18746.40 103
18747.70 110
18748.99 88
18750.29 82
18751.58 83
18752.87 96
18754.17 76
18755.46 85
18756.76 85
18758.05 74
18759.34 88
18760.64 73
18761.93 85
18763.23 55
18764.52 76
18765.82 94
18767.11 100
18768.41 89
18769.70 72
18770.99 99
18772.29 95
18773.58 84
18774.88 85
18776.17 103
18777.47 89
18778.76 80
18780.06 96
18781.35 73
18782.65 104
18783.94 82
18785.24 87
18786.53 89
18787.83 98
18789.12 91
18790.42 92
18791.71 103
18793.01 94
18794.31 85
18795.60 93
18796.90 88
18798.19 106
18799.49 80
18800.78 90
18802.08 82
18803.37 78
18804.67 72
18805.97 84
18807.26 81
18808.56 99
18809.85 90
18811.15 86
18812.45 95
18813.74 87
18815.04 108
18816.34 91
18817.63 101
18818.93 94
18820.22 82
18821.52 90
18822.82 79
18824.11 100
18825.41 79
18826.71 98
18828.00 68
18829.30 71
18830.60 67
18831.89 72
18833.19 78
18834.49 83
18835.78 82
18837.08 86
18838.38 83
18839.67 98
18840.97 96
18842.27 97
18843.57 73
18844.86 63
18846.16 83
18847.46 118
18848.75 81
18850.05 77
18851.35 93
18852.65 81
18853.94 64
18855.24 72
18856.54 85
18857.84 96
18859.13 69
18860.43 49
18861.73 67
18863.03 71
18864.33 90
18865.62 85
18866.92 63
18868.22 75
18869.52 73
18870.82 88
18872.11 97
18873.41 91
18874.71 81
18876.01 77
18877.31 87
18878.61 79
18879.90 86
18881.20 92
18882.50 92
18883.80 85
18885.10 88
18886.40 57
18887.70 73
18888.99 77
18890.29 86
18891.59 94
18892.89 95
18894.19 70
18895.49 99
18896.79 76
18898.09 96
18899.39 74
18900.68 64
18901.98 76
18903.28 77
18904.58 88
18905.88 85
18907.18 120
18908.48 92
18909.78 82
18911.08 104
18912.38 99
18913.68 75
18914.98 85
18916.28 86
18917.58 71
18918.88 87
18920.18 83
18921.48 67
18922.78 83
18924.08 70
18925.38 65
18926.68 74
18927.98 112
18929.28 88
18930.58 71
18931.88 94
18933.18 75
18934.48 98
18935.78 114
18937.08 102
18938.38 95
18939.68 90
18940.98 73
18942.28 77
18943.58 92
18944.88 74
18946.18 76
18947.48 85
18948.78 67
18950.08 67
18951.39 97
18952.69 83
18953.99 71
18955.29 86
18956.59 74
18957.89 69
18959.19 83
18960.49 75
18961.79 79
18963.09 72
18964.40 82
18965.70 76
18967.00 85
18968.30 78
18969.60 87
18970.90 95
18972.21 72
18973.51 91
18974.81 73
18976.11 67
18977.41 74
18978.71 76
18980.02 97
18981.32 90
18982.62 92
18983.92 86
18985.22 82
18986.53 98
18987.83 67
18989.13 85
18990.43 77
18991.73 70
18993.04 75
18994.34 87
18995.64 128
18996.94 89
18998.25 81
18999.55 74
19000.85 79
19002.15 94
19003.46 83
19004.76 77
19006.06 78
19007.36 91
19008.67 95
19009.97 82
19011.27 50
19012.58 75
19013.88 92
19015.18 61
19016.49 89
19017.79 87
19019.09 88
19020.40 90
19021.70 98
19023.00 91
19024.31 82
19025.61 91
19026.91 85
19028.22 75
19029.52 87
19030.82 77
19032.13 79
19033.43 103
19034.73 75
19036.04 86
19037.34 99
19038.65 83
19039.95 83
19041.25 82
19042.56 96
19043.86 55
19045.17 82
19046.47 94
19047.77 83
19049.08 93
19050.38 84
19051.69 101
19052.99 88
19054.30 88
19055.60 74
19056.90 77
19058.21 78
19059.51 80
19060.82 74
19062.12 73
19063.43 85
19064.73 90
19066.04 88
19067.34 89
19068.65 87
19069.95 87
19071.26 95
19072.56 85
19073.87 80
19075.17 104
19076.48 109
19077.78 82
19079.09 72
19080.39 79
19081.70 87
19083.00 83
19084.31 70
19085.61 67
19086.92 92
19088.23 76
19089.53 66
19090.84 84
19092.14 79
19093.45 78
19094.75 85
19096.06 86
19097.37 83
19098.67 86
19099.98 77
19101.28 78
19102.59 91
19103.90 79
19105.20 85
19106.51 91
19107.81 93
19109.12 96
19110.43 95
19111.73 77
19113.04 80
19114.35 80
19115.65 88
19116.96 80
19118.27 57
19119.57 63
19120.88 86
19122.19 79
19123.49 69
19124.80 68
19126.11 70
19127.41 73
19128.72 92
19130.03 112
19131.33 84
19132.64 101
19133.95 76
19135.26 78
19136.56 75
19137.87 83
19139.18 81
19140.49 109
19141.79 82
19143.10 61
19144.41 69
19145.71 85
19147.02 78
19148.33 78
19149.64 73
19150.95 52
19152.25 83
19153.56 74
19154.87 88
19156.18 79
19157.48 65
19158.79 80
19160.10 79
19161.41 104
19162.72 77
19164.03 61
19165.33 84
19166.64 98
19167.95 76
19169.26 68
19170.57 70
19171.88 82
19173.18 73
19174.49 76
19175.80 75
19177.11 78
19178.42 67
19179.73 74
19181.04 89
19182.34 75
19183.65 70
19184.96 53
19186.27 70
19187.58 79
19188.89 83
19190.20 71
19191.51 63
19192.82 68
19194.13 61
19195.43 74
19196.74 58
19198.05 96
19199.36 78
19200.67 73
19201.98 66
19203.29 92
19204.60 94
19205.91 96
19207.22 87
19208.53 80
19209.84 107
19211.15 85
19212.46 65
19213.77 67
19215.08 58
19216.39 68
19217.70 81
19219.01 55
19220.32 60
19221.63 83
19222.94 82
19224.25 102
19225.56 86
19226.87 92
19228.18 96
19229.49 81
19230.80 71
19232.11 57
19233.42 65
19234.73 99
19236.04 116
19237.35 108
19238.67 85
19239.98 81
19241.29 78
19242.60 80
19243.91 73
19245.22 75
19246.53 83
19247.84 72
19249.15 82
19250.46 72
19251.77 78
19253.09 75
19254.40 88
19255.71 88
19257.02 80
19258.33 48
19259.64 73
19260.95 82
19262.27 101
19263.58 91
19264.89 82
19266.20 93
19267.51 84
19268.82 83
19270.14 85
19271.45 81
19272.76 64
19274.07 91
19275.38 87
19276.70 58
19278.01 67
19279.32 87
19280.63 86
19281.94 88
19283.26 57
19284.57 101
19285.88 70
19287.19 83
19288.51 77
19289.82 66
19291.13 73
19292.44 72
19293.76 79
19295.07 86
19296.38 67
19297.69 59
19299.01 79
19300.32 85
19301.63 44
19302.95 56
19304.26 66
19305.57 80
19306.88 61
19308.20 55
19309.51 98
19310.82 84
19312.14 66
19313.45 69
19314.76 84
19316.08 69
19317.39 82
19318.70 60
19320.02 75
19321.33 75
19322.64 84
19323.96 85
19325.27 77
19326.59 79
19327.90 78
19329.21 80
19330.53 71
19331.84 82
19333.15 77
19334.47 88
19335.78 63
19337.10 61
19338.41 71
19339.73 78
19341.04 69
19342.35 73
19343.67 63
19344.98 64
19346.30 79
19347.61 83
19348.93 65
19350.24 58
19351.55 74
19352.87 69
19354.18 90
19355.50 77
19356.81 94
19358.13 70
19359.44 77
19360.76 103
19362.07 92
19363.39 80
19364.70 68
19366.02 57
19367.33 71
19368.65 55
19369.96 66
19371.28 95
19372.59 71
19373.91 91
19375.22 91
19376.54 77
19377.86 57
19379.17 66
19380.49 76
19381.80 63
19383.12 82
19384.43 75
19385.75 74
19387.07 102
19388.38 65
19389.70 77
19391.01 88
19392.33 80
19393.65 99
19394.96 78
19396.28 73
19397.59 69
19398.91 65
19400.23 70
19401.54 74
19402.86 77
19404.17 51
19405.49 89
19406.81 82
19408.12 73
19409.44 67
19410.76 76
19412.07 86
19413.39 75
19414.71 100
19416.02 85
19417.34 64
19418.66 59
19419.97 79
19421.29 88
19422.61 83
19423.93 63
19425.24 77
19426.56 79
19427.88 73
19429.19 86
19430.51 92
19431.83 74
19433.15 79
19434.46 94
19435.78 90
19437.10 75
19438.42 81
19439.73 66
19441.05 68
19442.37 77
19443.69 84
19445.00 65
19446.32 67
19447.64 68
19448.96 73
19450.28 58
19451.59 90
19452.91 80
19454.23 86
19455.55 109
19456.87 73
19458.18 68
19459.50 90
19460.82 78
19462.14 99
19463.46 79
19464.78 96
19466.09 81
19467.41 79
19468.73 68
19470.05 76
19471.37 66
19472.69 85
19474.01 87
19475.33 83
19476.64 82
19477.96 75
19479.28 78
19480.60 74
19481.92 63
19483.24 66
19484.56 77
19485.88 91
19487.20 84
19488.52 83
19489.83 58
19491.15 68
19492.47 95
19493.79 79
19495.11 72
19496.43 74
19497.75 91
19499.07 56
19500.39 57
19501.71 89
19503.03 111
19504.35 85
19505.67 83
19506.99 57
19508.31 55
19509.63 65
19510.95 65
19512.27 52
19513.59 68
19514.91 84
19516.23 70
19517.55 85
19518.87 79
19520.19 76
19521.51 88
19522.83 81
19524.15 95
19525.47 76
19526.79 90
19528.11 87
19529.43 69
19530.75 62
19532.08 72
19533.40 57
19534.72 68
19536.04 65
19537.36 67
19538.68 85
19540.00 69
19541.32 77
19542.64 82
19543.96 68
19545.29 68
19546.61 94
19547.93 72
19549.25 81
19550.57 70
19551.89 76
19553.21 73
19554.53 71
19555.86 83
19557.18 77
19558.50 72
19559.82 76
19561.14 100
19562.46 83
19563.79 79
19565.11 79
19566.43 83
19567.75 73
19569.07 72
19570.40 79
19571.72 95
19573.04 76
19574.36 72
19575.68 87
19577.01 94
19578.33 69
19579.65 69
19580.97 68
19582.30 64
19583.62 62
19584.94 74
19586.26 78
19587.59 65
19588.91 80
19590.23 69
19591.55 79
19592.88 75
19594.20 62
19595.52 71
19596.85 71
19598.17 88
19599.49 74
19600.81 58
19602.14 73
19603.46 73
19604.78 94
19606.11 68
19607.43 61
19608.75 78
19610.08 90
19611.40 97
19612.72 82
19614.05 94
19615.37 84
19616.69 67
19618.02 73
19619.34 54
19620.67 85
19621.99 85
19623.31 79
19624.64 75
19625.96 70
19627.29 65
19628.61 74
19629.93 80
19631.26 86
19632.58 64
19633.91 71
19635.23 74
19636.55 80
19637.88 65
19639.20 91
19640.53 82
19641.85 93
19643.18 74
19644.50 80
19645.82 71
19647.15 92
19648.47 78
19649.80 100
19651.12 72
19652.45 94
19653.77 83
19655.10 77
19656.42 78
19657.75 62
19659.07 70
19660.40 75
19661.72 67
19663.05 62
19664.37 86
19665.70 77
19667.02 65
19668.35 66
19669.67 68
19671.00 88
19672.33 97
19673.65 83
19674.98 62
19676.30 65
19677.63 60
19678.95 64
19680.28 57
19681.61 65
19682.93 68
19684.26 54
19685.58 51
19686.91 86
19688.23 81
19689.56 59
19690.89 74
19692.21 84
19693.54 79
19694.87 71
19696.19 76
19697.52 73
19698.84 67
19700.17 67
19701.50 80
19702.82 65
19704.15 90
19705.48 66
19706.80 56
19708.13 72
19709.46 74
19710.78 58
19712.11 65
19713.44 76
19714.76 80
19716.09 72
19717.42 71
19718.75 70
19720.07 61
19721.40 58
19722.73 70
19724.05 66
19725.38 67
19726.71 93
19728.04 77
19729.36 83
19730.69 68
19732.02 82
19733.35 75
19734.67 76
19736.00 77
19737.33 63
19738.66 97
19739.98 79
19741.31 87
19742.64 69
19743.97 73
19745.30 78
19746.62 79
19747.95 72
19749.28 76
19750.61 73
19751.94 84
19753.26 71
19754.59 96
19755.92 72
19757.25 61
19758.58 68
19759.91 65
19761.23 61
19762.56 68
19763.89 69
19765.22 77
19766.55 70
19767.88 80
19769.21 73
19770.53 73
19771.86 69
19773.19 61
19774.52 74
19775.85 71
19777.18 73
19778.51 90
19779.84 86
19781.17 65
19782.50 87
19783.83 81
19785.15 76
19786.48 63
19787.81 52
19789.14 58
19790.47 67
19791.80 77
19793.13 75
19794.46 78
19795.79 71
19797.12 69
19798.45 69
19799.78 81
19801.11 92
19802.44 75
19803.77 84
19805.10 69
19806.43 74
19807.76 68
19809.09 74
19810.42 55
19811.75 70
19813.08 92
19814.41 62
19815.74 64
19817.07 53
19818.40 87
19819.73 66
19821.06 72
19822.39 75
19823.72 54
19825.05 61
19826.38 78
19827.71 54
19829.05 67
19830.38 74
19831.71 76
19833.04 69
19834.37 79
19835.70 72
19837.03 64
19838.36 60
19839.69 66
19841.02 81
19842.36 64
19843.69 74
19845.02 56
19846.35 83
19847.68 63
19849.01 72
19850.34 69
19851.68 66
19853.01 51
19854.34 75
19855.67 84
19857.00 81
19858.33 74
19859.67 62
19861.00 75
19862.33 72
19863.66 62
19864.99 77
19866.32 64
19867.66 59
19868.99 77
19870.32 80
19871.65 81
19872.99 67
19874.32 70
19875.65 76
19876.98 71
19878.32 84
19879.65 89
19880.98 74
19882.31 61
19883.65 95
19884.98 85
19886.31 67
19887.64 51
19888.98 53
19890.31 62
19891.64 55
19892.97 60
19894.31 65
19895.64 74
19896.97 80
19898.31 65
19899.64 94
19900.97 83
19902.31 80
19903.64 84
19904.97 77
19906.31 66
19907.64 82
19908.97 61
19910.31 98
19911.64 77
19912.97 61
19914.31 70
19915.64 72
19916.97 80
19918.31 85
19919.64 58
19920.98 58
19922.31 49
19923.64 82
19924.98 58
19926.31 84
19927.65 79
19928.98 86
19930.31 62
19931.65 76
19932.98 74
19934.32 84
19935.65 74
19936.99 72
19938.32 78
19939.65 85
19940.99 88
19942.32 81
19943.66 97
19944.99 89
19946.33 73
19947.66 68
19949.00 73
19950.33 55
19951.67 49
19953.00 61
19954.34 73
19955.67 65
19957.01 73
19958.34 66
19959.68 72
19961.01 75
19962.35 67
19963.68 67
19965.02 74
19966.35 68
19967.69 65
19969.02 65
19970.36 78
19971.70 78
19973.03 76
19974.37 91
19975.70 74
19977.04 71
19978.37 72
19979.71 71
19981.05 92
19982.38 83
19983.72 76
19985.05 62
19986.39 78
19987.73 58
19989.06 64
19990.40 65
19991.73 74
19993.07 88
19994.41 76
19995.74 70
19997.08 70
19998.42 71
19999.75 81
20001.09 65
20002.43 50
20003.76 59
20005.10 72
20006.44 76
20007.77 72
20009.11 50
20010.45 59
20011.78 71
20013.12 69
20014.46 78
20015.79 76
20017.13 83
20018.47 83
20019.81 82
20021.14 94
20022.48 87
20023.82 66
20025.15 80
20026.49 72
20027.83 67
20029.17 68
20030.50 79
20031.84 83
20033.18 90
20034.52 62
20035.85 88
20037.19 103
20038.53 82
20039.87 83
20041.21 75
20042.54 75
20043.88 93
20045.22 81
20046.56 89
20047.90 69
20049.23 75
20050.57 96
20051.91 59
20053.25 69
20054.59 71
20055.93 75
20057.26 77
20058.60 59
20059.94 81
20061.28 68
20062.62 70
20063.96 73
20065.30 101
20066.63 69
20067.97 75
20069.31 75
20070.65 65
20071.99 74
20073.33 82
20074.67 69
20076.01 67
20077.35 62
20078.68 50
20080.02 80
20081.36 84
20082.70 72
20084.04 70
20085.38 70
20086.72 111
20088.06 119
20089.40 68
20090.74 72
20092.08 99
20093.42 77
20094.76 64
20096.10 54
20097.44 73
20098.78 71
20100.12 82
20101.46 68
20102.80 63
20104.14 73
20105.48 90
20106.82 78
20108.16 71
20109.50 98
20110.84 88
20112.18 67
20113.52 85
20114.86 91
20116.20 73
20117.54 86
20118.88 83
20120.22 56
20121.56 69
20122.90 64
20124.24 78
20125.58 57
20126.92 72
20128.26 72
20129.61 73
20130.95 84
20132.29 76
20133.63 79
20134.97 70
20136.31 67
20137.65 59
20138.99 75
20140.33 64
20141.67 70
20143.02 72
