# Supplementary material for: MALDI-TOF MS typing enables the classification of brewing yeasts of the genus Saccharomyces to major beer styles
Source: PLoS One. 2017 Aug 9;12(8):e0181694. doi: 10.1371/journal.pone.0181694 (PMC5549903; doi:10.1371/journal.pone.0181694)
Supplement: S4 File — The directory includes 90 raw files and was zipped to “.zip”; the folder has three strains with 30 spectra per strain; S1 Text explains the raw files with an example and Table 1 represents the yeast strains used within the experiment. (ZIP) [file pone.0181694.s007.zip › 10-12/30259-308-OG-Alt-Alt-YPG-18h-E-E_2015-07-13_2_0_B5_1.dat]

2000.66 1704
2001.08 1714
2001.50 1718
2001.92 1663
2002.34 1671
2002.77 1603
2003.19 1627
2003.61 1577
2004.03 1422
2004.45 1494
2004.88 1596
2005.30 1567
2005.72 1528
2006.14 1477
2006.56 1578
2006.99 1477
2007.41 1587
2007.83 1645
2008.25 1534
2008.67 1569
2009.10 1533
2009.52 1367
2009.94 1455
2010.36 1436
2010.79 1557
2011.21 1472
2011.63 1320
2012.06 1384
2012.48 1321
2012.90 1291
2013.32 1444
2013.75 1349
2014.17 1350
2014.59 1335
2015.02 1325
2015.44 1329
2015.86 1330
2016.28 1420
2016.71 1389
2017.13 1483
2017.55 1509
2017.98 1611
2018.40 1575
2018.82 1487
2019.25 1506
2019.67 1760
2020.09 1667
2020.52 1618
2020.94 1517
2021.37 1389
2021.79 1375
2022.21 1485
2022.64 1433
2023.06 1473
2023.48 1455
2023.91 1547
2024.33 1261
2024.76 1319
2025.18 1346
2025.60 1242
2026.03 1319
2026.45 1274
2026.88 1378
2027.30 1402
2027.73 1354
2028.15 1421
2028.57 1443
2029.00 1251
2029.42 1336
2029.85 1260
2030.27 1356
2030.70 1381
2031.12 1365
2031.55 1334
2031.97 1563
2032.40 1607
2032.82 1506
2033.25 1578
2033.67 1512
2034.10 1434
2034.52 1441
2034.95 1447
2035.37 1352
2035.80 1415
2036.22 1395
2036.65 1375
2037.07 1276
2037.50 1483
2037.92 1634
2038.35 1673
2038.77 1512
2039.20 1488
2039.63 1630
2040.05 1477
2040.48 1537
2040.90 1553
2041.33 1592
2041.75 1452
2042.18 1419
2042.61 1523
2043.03 1509
2043.46 1469
2043.88 1614
2044.31 1568
2044.74 1475
2045.16 1429
2045.59 1557
2046.01 1512
2046.44 1354
2046.87 1304
2047.29 1429
2047.72 1457
2048.15 1359
2048.57 1419
2049.00 1518
2049.43 1483
2049.85 1510
2050.28 1251
2050.71 1396
2051.13 1379
2051.56 1154
2051.99 1347
2052.41 1395
2052.84 1225
2053.27 1313
2053.69 1265
2054.12 1242
2054.55 1379
2054.98 1402
2055.40 1367
2055.83 1427
2056.26 1408
2056.68 1455
2057.11 1535
2057.54 1440
2057.97 1524
2058.39 1549
2058.82 1396
2059.25 1420
2059.68 1509
2060.11 1351
2060.53 1343
2060.96 1418
2061.39 1552
2061.82 1501
2062.24 1513
2062.67 1544
2063.10 1491
2063.53 1593
2063.96 1450
2064.39 1521
2064.81 1564
2065.24 1659
2065.67 1704
2066.10 1631
2066.53 1722
2066.95 1837
2067.38 1802
2067.81 1652
2068.24 1554
2068.67 1672
2069.10 1462
2069.53 1280
2069.96 1476
2070.38 1621
2070.81 1620
2071.24 1519
2071.67 1518
2072.10 1376
2072.53 1353
2072.96 1544
2073.39 1501
2073.82 1410
2074.24 1404
2074.67 1375
2075.10 1439
2075.53 1496
2075.96 1587
2076.39 1629
2076.82 1473
2077.25 1399
2077.68 1615
2078.11 1675
2078.54 1583
2078.97 1752
2079.40 1626
2079.83 1672
2080.26 1694
2080.69 1640
2081.12 1613
2081.55 1715
2081.98 1517
2082.41 1455
2082.84 1512
2083.27 1558
2083.70 1385
2084.13 1356
2084.56 1379
2084.99 1371
2085.42 1504
2085.85 1363
2086.28 1473
2086.71 1510
2087.14 1516
2087.57 1483
2088.00 1295
2088.43 1224
2088.86 1307
2089.29 1387
2089.73 1275
2090.16 1291
2090.59 1398
2091.02 1401
2091.45 1423
2091.88 1465
2092.31 1462
2092.74 1299
2093.17 1391
2093.60 1438
2094.04 1287
2094.47 1439
2094.90 1420
2095.33 1381
2095.76 1391
2096.19 1438
2096.62 1518
2097.06 1422
2097.49 1411
2097.92 1334
2098.35 1364
2098.78 1376
2099.21 1380
2099.65 1433
2100.08 1344
2100.51 1231
2100.94 1251
2101.37 1239
2101.81 1305
2102.24 1373
2102.67 1368
2103.10 1285
2103.53 1414
2103.97 1456
2104.40 1297
2104.83 1309
2105.26 1442
2105.70 1321
2106.13 1430
2106.56 1389
2106.99 1388
2107.43 1447
2107.86 1284
2108.29 1307
2108.72 1409
2109.16 1553
2109.59 1450
2110.02 1522
2110.46 1459
2110.89 1439
2111.32 1333
2111.75 1323
2112.19 1284
2112.62 1414
2113.05 1294
2113.49 1430
2113.92 1307
2114.35 1336
2114.79 1249
2115.22 1249
2115.65 1326
2116.09 1437
2116.52 1363
2116.95 1320
2117.39 1266
2117.82 1358
2118.26 1272
2118.69 1307
2119.12 1316
2119.56 1267
2119.99 1436
2120.42 1411
2120.86 1426
2121.29 1446
2121.73 1554
2122.16 1404
2122.59 1383
2123.03 1363
2123.46 1218
2123.90 1321
2124.33 1436
2124.77 1350
2125.20 1288
2125.64 1383
2126.07 1239
2126.50 1210
2126.94 1258
2127.37 1156
2127.81 1262
2128.24 1331
2128.68 1451
2129.11 1581
2129.55 1401
2129.98 1545
2130.42 1572
2130.85 1536
2131.29 1516
2131.72 1665
2132.16 1646
2132.59 1595
2133.03 1518
2133.46 1615
2133.90 1593
2134.33 1459
2134.77 1672
2135.20 1659
2135.64 1634
2136.08 1740
2136.51 1835
2136.95 1929
2137.38 1991
2137.82 1694
2138.25 1827
2138.69 1918
2139.13 1749
2139.56 1440
2140.00 1445
2140.43 1370
2140.87 1413
2141.31 1301
2141.74 1474
2142.18 1401
2142.61 1352
2143.05 1251
2143.49 1300
2143.92 1319
2144.36 1275
2144.80 1287
2145.23 1378
2145.67 1511
2146.11 1498
2146.54 1592
2146.98 1612
2147.42 1547
2147.85 1497
2148.29 1481
2148.73 1627
2149.16 1674
2149.60 1611
2150.04 1861
2150.47 2069
2150.91 1937
2151.35 1974
2151.79 1847
2152.22 1799
2152.66 1597
2153.10 1698
2153.53 1664
2153.97 1725
2154.41 1562
2154.85 1512
2155.28 1576
2155.72 1517
2156.16 1535
2156.60 1502
2157.03 1476
2157.47 1590
2157.91 1504
2158.35 1413
2158.79 1381
2159.22 1372
2159.66 1368
2160.10 1487
2160.54 1408
2160.98 1533
2161.41 1350
2161.85 1380
2162.29 1448
2162.73 1465
2163.17 1589
2163.60 1555
2164.04 1354
2164.48 1360
2164.92 1359
2165.36 1400
2165.80 1421
2166.24 1445
2166.67 1444
2167.11 1529
2167.55 1509
2167.99 1433
2168.43 1375
2168.87 1476
2169.31 1366
2169.75 1396
2170.19 1540
2170.62 1714
2171.06 1497
2171.50 1484
2171.94 1575
2172.38 1683
2172.82 1712
2173.26 1819
2173.70 1775
2174.14 1643
2174.58 1664
2175.02 1721
2175.46 1981
2175.90 1798
2176.34 1693
2176.78 1766
2177.22 1704
2177.66 1632
2178.10 1615
2178.54 1572
2178.97 1791
2179.41 1704
2179.85 1577
2180.29 1684
2180.74 1573
2181.18 1742
2181.62 1489
2182.06 1480
2182.50 1453
2182.94 1403
2183.38 1387
2183.82 1408
2184.26 1374
2184.70 1395
2185.14 1371
2185.58 1400
2186.02 1500
2186.46 1444
2186.90 1585
2187.34 1733
2187.78 1545
2188.22 1501
2188.66 1628
2189.11 1655
2189.55 1717
2189.99 1711
2190.43 1662
2190.87 1700
2191.31 1572
2191.75 1611
2192.19 1707
2192.63 1651
2193.08 1421
2193.52 1610
2193.96 1663
2194.40 1516
2194.84 1345
2195.28 1709
2195.72 1570
2196.17 1406
2196.61 1516
2197.05 1458
2197.49 1657
2197.93 1501
2198.37 1491
2198.82 1676
2199.26 1663
2199.70 1458
2200.14 1461
2200.58 1596
2201.03 1662
2201.47 1599
2201.91 1572
2202.35 1520
2202.80 1509
2203.24 1825
2203.68 1654
2204.12 1558
2204.57 1538
2205.01 1594
2205.45 1561
2205.89 1584
2206.34 1500
2206.78 1501
2207.22 1525
2207.66 1653
2208.11 1665
2208.55 1584
2208.99 1607
2209.44 1674
2209.88 1614
2210.32 1606
2210.76 1718
2211.21 1770
2211.65 1698
2212.09 1695
2212.54 1791
2212.98 1725
2213.42 1600
2213.87 1619
2214.31 1580
2214.75 1497
2215.20 1521
2215.64 1502
2216.09 1551
2216.53 1416
2216.97 1246
2217.42 1277
2217.86 1460
2218.30 1523
2218.75 1606
2219.19 1435
2219.64 1530
2220.08 1503
2220.52 1420
2220.97 1436
2221.41 1465
2221.86 1412
2222.30 1222
2222.75 1428
2223.19 1768
2223.63 1635
2224.08 1587
2224.52 1606
2224.97 1607
2225.41 1836
2225.86 1726
2226.30 1761
2226.75 1744
2227.19 1632
2227.64 1759
2228.08 1645
2228.53 1711
2228.97 1765
2229.42 1732
2229.86 1619
2230.31 1727
2230.75 1566
2231.20 1420
2231.64 1634
2232.09 1688
2232.53 1818
2232.98 1576
2233.42 1692
2233.87 1578
2234.31 1786
2234.76 1789
2235.20 1690
2235.65 1741
2236.10 1795
2236.54 1582
2236.99 1532
2237.43 1697
2237.88 1515
2238.32 1672
2238.77 1654
2239.22 1554
2239.66 1494
2240.11 1582
2240.55 1578
2241.00 1555
2241.45 1472
2241.89 1454
2242.34 1450
2242.79 1509
2243.23 1453
2243.68 1449
2244.12 1499
2244.57 1560
2245.02 1463
2245.46 1432
2245.91 1385
2246.36 1352
2246.80 1438
2247.25 1484
2247.70 1434
2248.14 1470
2248.59 1453
2249.04 1519
2249.49 1379
2249.93 1459
2250.38 1435
2250.83 1495
2251.27 1433
2251.72 1395
2252.17 1405
2252.62 1412
2253.06 1392
2253.51 1375
2253.96 1535
2254.40 1695
2254.85 1607
2255.30 1439
2255.75 1399
2256.20 1386
2256.64 1321
2257.09 1161
2257.54 1311
2257.99 1388
2258.43 1329
2258.88 1500
2259.33 1689
2259.78 1490
2260.23 1413
2260.67 1472
2261.12 1466
2261.57 1538
2262.02 1644
2262.47 1586
2262.92 1751
2263.36 1784
2263.81 1639
2264.26 1622
2264.71 1661
2265.16 1677
2265.61 1645
2266.05 1819
2266.50 1823
2266.95 1840
2267.40 1802
2267.85 1601
2268.30 1737
2268.75 1835
2269.20 1961
2269.65 1765
2270.09 1717
2270.54 1796
2270.99 1765
2271.44 1693
2271.89 1673
2272.34 1746
2272.79 1876
2273.24 1596
2273.69 1541
2274.14 1490
2274.59 1525
2275.04 1659
2275.49 1656
2275.94 1483
2276.38 1501
2276.83 1589
2277.28 1553
2277.73 1411
2278.18 1507
2278.63 1550
2279.08 1578
2279.53 1505
2279.98 1474
2280.43 1612
2280.88 1679
2281.33 1584
2281.78 1490
2282.23 1475
2282.68 1577
2283.13 1515
2283.59 1479
2284.04 1472
2284.49 1492
2284.94 1654
2285.39 1569
2285.84 1703
2286.29 1623
2286.74 1565
2287.19 1644
2287.64 1737
2288.09 1841
2288.54 1963
2288.99 2143
2289.44 2309
2289.89 2259
2290.35 2479
2290.80 2538
2291.25 2517
2291.70 2688
2292.15 2701
2292.60 2743
2293.05 2738
2293.50 2577
2293.96 2593
2294.41 2622
2294.86 2301
2295.31 2225
2295.76 2121
2296.21 2187
2296.66 1964
2297.12 1753
2297.57 1670
2298.02 1780
2298.47 1762
2298.92 1642
2299.38 1649
2299.83 1909
2300.28 1632
2300.73 1512
2301.18 1572
2301.64 1615
2302.09 1552
2302.54 1533
2302.99 1414
2303.44 1618
2303.90 1646
2304.35 1506
2304.80 1489
2305.25 1746
2305.71 1733
2306.16 1721
2306.61 1747
2307.07 1829
2307.52 1815
2307.97 1794
2308.42 1907
2308.88 1793
2309.33 1933
2309.78 1635
2310.23 1691
2310.69 1747
2311.14 1944
2311.59 1800
2312.05 1703
2312.50 1739
2312.95 1663
2313.41 1636
2313.86 1640
2314.31 1664
2314.77 1846
2315.22 1685
2315.67 1646
2316.13 1613
2316.58 1716
2317.04 1620
2317.49 1541
2317.94 1611
2318.40 1533
2318.85 1582
2319.30 1584
2319.76 1492
2320.21 1555
2320.67 1617
2321.12 1603
2321.57 1648
2322.03 1623
2322.48 1647
2322.94 1649
2323.39 1745
2323.85 1785
2324.30 1605
2324.75 1655
2325.21 1827
2325.66 1720
2326.12 1641
2326.57 1835
2327.03 1717
2327.48 1947
2327.94 1998
2328.39 2163
2328.85 2021
2329.30 2069
2329.76 1948
2330.21 2112
2330.67 1960
2331.12 2038
2331.58 2201
2332.03 2067
2332.49 1753
2332.94 1749
2333.40 1801
2333.85 1652
2334.31 1687
2334.76 1655
2335.22 1648
2335.67 1544
2336.13 1529
2336.58 1655
2337.04 1635
2337.50 1664
2337.95 1670
2338.41 1580
2338.86 1590
2339.32 1769
2339.77 1934
2340.23 1887
2340.69 1936
2341.14 1863
2341.60 1883
2342.05 1956
2342.51 1875
2342.97 1890
2343.42 1608
2343.88 1726
2344.34 1798
2344.79 1745
2345.25 1794
2345.70 1842
2346.16 1649
2346.62 1747
2347.07 1912
2347.53 1782
2347.99 1858
2348.44 1872
2348.90 1745
2349.36 1675
2349.81 1498
2350.27 1746
2350.73 1799
2351.19 1675
2351.64 1549
2352.10 1480
2352.56 1612
2353.01 1645
2353.47 1458
2353.93 1465
2354.39 1551
2354.84 1506
2355.30 1478
2355.76 1562
2356.22 1611
2356.67 1444
2357.13 1488
2357.59 1542
2358.05 1544
2358.50 1664
2358.96 1589
2359.42 1555
2359.88 1541
2360.33 1626
2360.79 1595
2361.25 1604
2361.71 1583
2362.17 1647
2362.62 1503
2363.08 1756
2363.54 1718
2364.00 1554
2364.46 1560
2364.92 1573
2365.37 1603
2365.83 1646
2366.29 1610
2366.75 1652
2367.21 1683
2367.67 1558
2368.12 1711
2368.58 1640
2369.04 1709
2369.50 1774
2369.96 1620
2370.42 1438
2370.88 1523
2371.34 1503
2371.80 1689
2372.25 1572
2372.71 1573
2373.17 1544
2373.63 1426
2374.09 1552
2374.55 1655
2375.01 1593
2375.47 1559
2375.93 1766
2376.39 1758
2376.85 1617
2377.31 1707
2377.77 1622
2378.23 1668
2378.69 1662
2379.15 1647
2379.61 1736
2380.06 1605
2380.52 1615
2380.98 1651
2381.44 1645
2381.90 1674
2382.36 1640
2382.82 1545
2383.28 1580
2383.74 1519
2384.20 1499
2384.67 1569
2385.13 1520
2385.59 1564
2386.05 1475
2386.51 1504
2386.97 1507
2387.43 1503
2387.89 1613
2388.35 1603
2388.81 1448
2389.27 1607
2389.73 1597
2390.19 1580
2390.65 1643
2391.11 1543
2391.57 1486
2392.03 1401
2392.50 1551
2392.96 1612
2393.42 1473
2393.88 1556
2394.34 1527
2394.80 1521
2395.26 1484
2395.72 1455
2396.19 1331
2396.65 1526
2397.11 1457
2397.57 1532
2398.03 1489
2398.49 1551
2398.95 1368
2399.42 1425
2399.88 1486
2400.34 1279
2400.80 1413
2401.26 1430
2401.73 1591
2402.19 1473
2402.65 1638
2403.11 1556
2403.57 1569
2404.04 1569
2404.50 1506
2404.96 1488
2405.42 1587
2405.88 1464
2406.35 1565
2406.81 1573
2407.27 1373
2407.73 1579
2408.20 1447
2408.66 1383
2409.12 1419
2409.58 1393
2410.05 1418
2410.51 1439
2410.97 1490
2411.43 1322
2411.90 1281
2412.36 1531
2412.82 1508
2413.29 1418
2413.75 1389
2414.21 1488
2414.68 1517
2415.14 1723
2415.60 1707
2416.07 1792
2416.53 1848
2416.99 1806
2417.46 1895
2417.92 1860
2418.38 1778
2418.85 2069
2419.31 2045
2419.77 1832
2420.24 1872
2420.70 2017
2421.16 1943
2421.63 1827
2422.09 1596
2422.56 1761
2423.02 1747
2423.48 1917
2423.95 1704
2424.41 1642
2424.88 1569
2425.34 1572
2425.80 1611
2426.27 1628
2426.73 1712
2427.20 1645
2427.66 1485
2428.13 1476
2428.59 1532
2429.05 1537
2429.52 1556
2429.98 1661
2430.45 1535
2430.91 1542
2431.38 1603
2431.84 1640
2432.31 1741
2432.77 1666
2433.24 1527
2433.70 1619
2434.17 1773
2434.63 1772
2435.10 1713
2435.56 1761
2436.03 1757
2436.49 1595
2436.96 1727
2437.42 1765
2437.89 1796
2438.35 1770
2438.82 1847
2439.28 1829
2439.75 2028
2440.22 2355
2440.68 2292
2441.15 2159
2441.61 2135
2442.08 2150
2442.54 2103
2443.01 1898
2443.48 1817
2443.94 1622
2444.41 1590
2444.87 1653
2445.34 1664
2445.81 1539
2446.27 1477
2446.74 1351
2447.20 1404
2447.67 1470
2448.14 1462
2448.60 1422
2449.07 1544
2449.54 1538
2450.00 1501
2450.47 1489
2450.94 1610
2451.40 1506
2451.87 1362
2452.34 1482
2452.80 1617
2453.27 1560
2453.74 1638
2454.20 1477
2454.67 1506
2455.14 1522
2455.60 1647
2456.07 1598
2456.54 1606
2457.01 1781
2457.47 1679
2457.94 1712
2458.41 1618
2458.88 1630
2459.34 1533
2459.81 1474
2460.28 1604
2460.74 1568
2461.21 1549
2461.68 1561
2462.15 1424
2462.62 1396
2463.08 1524
2463.55 1675
2464.02 1603
2464.49 1518
2464.95 1409
2465.42 1532
2465.89 1522
2466.36 1568
2466.83 1653
2467.30 1680
2467.76 1706
2468.23 1529
2468.70 1460
2469.17 1543
2469.64 1544
2470.10 1657
2470.57 1584
2471.04 1488
2471.51 1366
2471.98 1357
2472.45 1400
2472.92 1335
2473.39 1408
2473.85 1402
2474.32 1437
2474.79 1433
2475.26 1371
2475.73 1386
2476.20 1505
2476.67 1478
2477.14 1445
2477.61 1411
2478.07 1499
2478.54 1658
2479.01 1541
2479.48 1664
2479.95 1673
2480.42 1555
2480.89 1547
2481.36 1744
2481.83 1617
2482.30 1533
2482.77 1394
2483.24 1421
2483.71 1511
2484.18 1539
2484.65 1530
2485.12 1575
2485.59 1538
2486.06 1594
2486.53 1610
2487.00 1591
2487.47 1719
2487.94 1650
2488.41 1489
2488.88 1420
2489.35 1605
2489.82 1611
2490.29 1483
2490.76 1458
2491.23 1434
2491.70 1528
2492.17 1684
2492.64 1663
2493.11 1719
2493.58 1643
2494.05 1659
2494.52 1770
2494.99 1686
2495.47 1665
2495.94 1526
2496.41 1442
2496.88 1600
2497.35 1766
2497.82 1838
2498.29 1589
2498.76 1508
2499.23 1553
2499.70 1601
2500.18 1520
2500.65 1325
2501.12 1338
2501.59 1392
2502.06 1351
2502.53 1476
2503.00 1314
2503.48 1475
2503.95 1506
2504.42 1455
2504.89 1477
2505.36 1417
2505.83 1524
2506.31 1697
2506.78 1708
2507.25 1713
2507.72 1715
2508.19 1794
2508.67 1701
2509.14 1951
2509.61 1988
2510.08 1977
2510.56 1917
2511.03 1681
2511.50 1783
2511.97 1806
2512.44 1838
2512.92 1922
2513.39 1832
2513.86 1740
2514.33 1731
2514.81 1594
2515.28 1622
2515.75 1712
2516.23 1677
2516.70 1533
2517.17 1457
2517.64 1480
2518.12 1502
2518.59 1630
2519.06 1545
2519.54 1623
2520.01 1410
2520.48 1432
2520.96 1523
2521.43 1412
2521.90 1437
2522.38 1454
2522.85 1326
2523.32 1534
2523.80 1694
2524.27 1547
2524.74 1561
2525.22 1543
2525.69 1578
2526.16 1531
2526.64 1671
2527.11 1491
2527.59 1516
2528.06 1627
2528.53 1513
2529.01 1766
2529.48 1561
2529.96 1507
2530.43 1513
2530.90 1661
2531.38 1658
2531.85 1673
2532.33 1577
2532.80 1687
2533.28 1548
2533.75 1545
2534.22 1706
2534.70 1705
2535.17 1629
2535.65 1504
2536.12 1692
2536.60 1711
2537.07 1577
2537.55 1457
2538.02 1478
2538.50 1496
2538.97 1555
2539.45 1377
2539.92 1409
2540.40 1556
2540.87 1593
2541.35 1432
2541.82 1490
2542.30 1543
2542.77 1612
2543.25 1598
2543.72 1596
2544.20 1569
2544.67 1486
2545.15 1380
2545.62 1612
2546.10 1681
2546.58 1667
2547.05 1773
2547.53 1716
2548.00 1693
2548.48 1768
2548.95 1806
2549.43 1720
2549.91 1944
2550.38 2050
2550.86 1913
2551.33 1936
2551.81 1934
2552.29 1898
2552.76 2013
2553.24 2086
2553.72 2070
2554.19 2075
2554.67 2099
2555.14 2301
2555.62 2146
2556.10 1946
2556.57 2092
2557.05 2167
2557.53 1892
2558.00 1747
2558.48 1856
2558.96 1790
2559.43 1867
2559.91 1605
2560.39 1640
2560.87 1692
2561.34 1590
2561.82 1557
2562.30 1562
2562.77 1515
2563.25 1460
2563.73 1584
2564.21 1572
2564.68 1542
2565.16 1372
2565.64 1471
2566.11 1429
2566.59 1455
2567.07 1597
2567.55 1562
2568.03 1474
2568.50 1496
2568.98 1410
2569.46 1487
2569.94 1348
2570.41 1371
2570.89 1433
2571.37 1628
2571.85 1676
2572.33 1398
2572.80 1586
2573.28 1552
2573.76 1528
2574.24 1599
2574.72 1458
2575.19 1471
2575.67 1541
2576.15 1415
2576.63 1476
2577.11 1493
2577.59 1505
2578.07 1470
2578.54 1459
2579.02 1476
2579.50 1515
2579.98 1369
2580.46 1360
2580.94 1393
2581.42 1478
2581.90 1517
2582.37 1520
2582.85 1434
2583.33 1319
2583.81 1547
2584.29 1436
2584.77 1380
2585.25 1575
2585.73 1508
2586.21 1496
2586.69 1552
2587.17 1480
2587.65 1555
2588.13 1520
2588.61 1574
2589.08 1556
2589.56 1686
2590.04 1682
2590.52 1703
2591.00 1623
2591.48 1651
2591.96 1612
2592.44 1530
2592.92 1637
2593.40 1700
2593.88 1719
2594.36 1742
2594.84 1720
2595.32 1658
2595.80 1717
2596.28 1751
2596.76 1523
2597.24 1632
2597.72 1577
2598.21 1577
2598.69 1499
2599.17 1406
2599.65 1499
2600.13 1467
2600.61 1622
2601.09 1741
2601.57 1494
2602.05 1424
2602.53 1536
2603.01 1647
2603.49 1552
2603.97 1467
2604.45 1520
2604.94 1611
2605.42 1540
2605.90 1494
2606.38 1630
2606.86 1625
2607.34 1655
2607.82 1583
2608.30 1580
2608.79 1549
2609.27 1568
2609.75 1730
2610.23 1588
2610.71 1702
2611.19 1642
2611.68 1712
2612.16 1603
2612.64 1702
2613.12 1653
2613.60 1608
2614.08 1526
2614.57 1540
2615.05 1599
2615.53 1603
2616.01 1708
2616.49 1545
2616.98 1390
2617.46 1324
2617.94 1584
2618.42 1536
2618.91 1531
2619.39 1523
2619.87 1552
2620.35 1557
2620.84 1666
2621.32 1416
2621.80 1494
2622.28 1500
2622.77 1439
2623.25 1506
2623.73 1418
2624.21 1407
2624.70 1619
2625.18 1293
2625.66 1400
2626.15 1598
2626.63 1537
2627.11 1594
2627.60 1519
2628.08 1597
2628.56 1578
2629.05 1695
2629.53 1564
2630.01 1509
2630.50 1636
2630.98 1456
2631.46 1434
2631.95 1609
2632.43 1776
2632.91 1655
2633.40 1492
2633.88 1603
2634.36 1655
2634.85 1499
2635.33 1604
2635.82 1604
2636.30 1489
2636.78 1427
2637.27 1420
2637.75 1503
2638.24 1562
2638.72 1554
2639.20 1487
2639.69 1569
2640.17 1711
2640.66 1753
2641.14 1601
2641.63 1680
2642.11 1624
2642.60 1401
2643.08 1457
2643.56 1463
2644.05 1533
2644.53 1403
2645.02 1531
2645.50 1543
2645.99 1432
2646.47 1532
2646.96 1692
2647.44 1727
2647.93 1664
2648.41 1637
2648.90 1759
2649.38 1696
2649.87 1530
2650.35 1562
2650.84 1520
2651.32 1539
2651.81 1399
2652.30 1436
2652.78 1392
2653.27 1560
2653.75 1615
2654.24 1458
2654.72 1468
2655.21 1497
2655.69 1383
2656.18 1448
2656.67 1497
2657.15 1503
2657.64 1536
2658.12 1570
2658.61 1428
2659.10 1436
2659.58 1463
2660.07 1321
2660.55 1338
2661.04 1417
2661.53 1512
2662.01 1438
2662.50 1406
2662.99 1427
2663.47 1395
2663.96 1653
2664.44 1523
2664.93 1429
2665.42 1501
2665.90 1471
2666.39 1432
2666.88 1539
2667.36 1463
2667.85 1437
2668.34 1514
2668.83 1406
2669.31 1583
2669.80 1630
2670.29 1497
2670.77 1620
2671.26 1605
2671.75 1543
2672.24 1720
2672.72 1603
2673.21 1685
2673.70 1594
2674.18 1661
2674.67 1953
2675.16 1921
2675.65 1854
2676.13 2092
2676.62 1974
2677.11 1837
2677.60 1873
2678.09 2012
2678.57 1801
2679.06 1730
2679.55 1915
2680.04 1948
2680.53 2000
2681.01 1939
2681.50 1930
2681.99 2019
2682.48 1992
2682.97 2034
2683.45 1922
2683.94 1939
2684.43 2034
2684.92 1949
2685.41 1961
2685.90 1938
2686.38 1739
2686.87 1694
2687.36 1642
2687.85 1595
2688.34 1687
2688.83 1566
2689.32 1675
2689.81 1510
2690.29 1512
2690.78 1784
2691.27 1547
2691.76 1494
2692.25 1513
2692.74 1542
2693.23 1660
2693.72 1538
2694.21 1621
2694.70 1589
2695.19 1624
2695.68 1613
2696.16 1619
2696.65 1564
2697.14 1505
2697.63 1633
2698.12 1586
2698.61 1728
2699.10 1698
2699.59 1737
2700.08 1658
2700.57 1634
2701.06 1765
2701.55 1752
2702.04 1657
2702.53 1759
2703.02 1661
2703.51 1773
2704.00 1946
2704.49 1731
2704.98 1796
2705.47 1845
2705.96 1588
2706.45 1561
2706.94 1663
2707.43 1668
2707.92 1644
2708.41 1635
2708.91 1509
2709.40 1568
2709.89 1423
2710.38 1504
2710.87 1466
2711.36 1457
2711.85 1516
2712.34 1502
2712.83 1470
2713.32 1589
2713.81 1514
2714.30 1537
2714.80 1530
2715.29 1556
2715.78 1340
2716.27 1436
2716.76 1427
2717.25 1578
2717.74 1594
2718.23 1748
2718.73 1682
2719.22 1641
2719.71 1649
2720.20 1659
2720.69 1722
2721.18 1555
2721.68 1664
2722.17 1560
2722.66 1640
2723.15 1668
2723.64 1601
2724.14 1773
2724.63 1794
2725.12 1550
2725.61 1678
2726.10 1573
2726.60 1748
2727.09 1643
2727.58 1556
2728.07 1564
2728.56 1414
2729.06 1518
2729.55 1548
2730.04 1654
2730.53 1594
2731.03 1738
2731.52 1707
2732.01 1577
2732.51 1568
2733.00 1520
2733.49 1701
2733.98 1506
2734.48 1596
2734.97 1542
2735.46 1418
2735.96 1623
2736.45 1683
2736.94 1686
2737.43 1671
2737.93 1665
2738.42 1631
2738.91 1513
2739.41 1569
2739.90 1611
2740.39 1629
2740.89 1600
2741.38 1570
2741.88 1583
2742.37 1533
2742.86 1627
2743.36 1585
2743.85 1410
2744.34 1421
2744.84 1459
2745.33 1504
2745.83 1502
2746.32 1554
2746.81 1597
2747.31 1613
2747.80 1633
2748.30 1438
2748.79 1483
2749.28 1508
2749.78 1444
2750.27 1407
2750.77 1645
2751.26 1592
2751.76 1461
2752.25 1369
2752.74 1475
2753.24 1397
2753.73 1515
2754.23 1614
2754.72 1559
2755.22 1408
2755.71 1514
2756.21 1515
2756.70 1643
2757.20 1523
2757.69 1522
2758.19 1493
2758.68 1350
2759.18 1528
2759.67 1645
2760.17 1521
2760.66 1488
2761.16 1505
2761.65 1512
2762.15 1483
2762.64 1625
2763.14 1565
2763.64 1531
2764.13 1589
2764.63 1567
2765.12 1353
2765.62 1419
2766.11 1459
2766.61 1397
2767.11 1359
2767.60 1514
2768.10 1674
2768.59 1670
2769.09 1663
2769.59 1500
2770.08 1589
2770.58 1716
2771.07 1689
2771.57 1641
2772.07 1560
2772.56 1610
2773.06 1763
2773.56 1583
2774.05 1748
2774.55 1694
2775.04 1653
2775.54 1571
2776.04 1585
2776.53 1617
2777.03 1689
2777.53 1631
2778.03 1675
2778.52 1601
2779.02 1792
2779.52 1862
2780.01 1624
2780.51 1405
2781.01 1524
2781.50 1555
2782.00 1618
2782.50 1613
2783.00 1501
2783.49 1551
2783.99 1433
2784.49 1605
2784.99 1640
2785.48 1394
2785.98 1677
2786.48 1696
2786.98 1568
2787.47 1457
2787.97 1452
2788.47 1533
2788.97 1628
2789.46 1470
2789.96 1475
2790.46 1334
2790.96 1456
2791.46 1494
2791.95 1458
2792.45 1621
2792.95 1547
2793.45 1538
2793.95 1592
2794.44 1904
2794.94 1786
2795.44 1706
2795.94 1934
2796.44 1926
2796.94 1936
2797.44 1842
2797.93 1938
2798.43 2022
2798.93 2022
2799.43 1887
2799.93 2050
2800.43 1958
2800.93 1889
2801.43 1796
2801.92 1609
2802.42 1651
2802.92 1716
2803.42 1778
2803.92 1858
2804.42 1798
2804.92 1766
2805.42 2085
2805.92 2288
2806.42 2272
2806.92 2306
2807.42 2247
2807.91 2343
2808.41 2452
2808.91 2429
2809.41 2315
2809.91 2381
2810.41 2298
2810.91 2200
2811.41 2079
2811.91 2027
2812.41 1780
2812.91 1726
2813.41 1841
2813.91 1733
2814.41 1612
2814.91 1684
2815.41 1806
2815.91 1743
2816.41 1777
2816.91 1867
2817.41 1690
2817.91 1816
2818.41 1787
2818.91 1724
2819.42 1781
2819.92 1801
2820.42 1971
2820.92 2039
2821.42 2060
2821.92 1782
2822.42 1666
2822.92 1561
2823.42 1506
2823.92 1632
2824.42 1682
2824.92 1625
2825.42 1535
2825.93 1595
2826.43 1572
2826.93 1647
2827.43 1628
2827.93 1588
2828.43 1628
2828.93 1482
2829.43 1532
2829.94 1485
2830.44 1444
2830.94 1518
2831.44 1391
2831.94 1474
2832.44 1621
2832.95 1650
2833.45 1649
2833.95 1345
2834.45 1478
2834.95 1549
2835.45 1563
2835.96 1649
2836.46 1686
2836.96 1759
2837.46 1697
2837.97 1710
2838.47 1615
2838.97 1645
2839.47 1693
2839.97 1590
2840.48 1671
2840.98 1642
2841.48 1589
2841.98 1597
2842.49 1548
2842.99 1590
2843.49 1557
2843.99 1655
2844.50 1828
2845.00 1723
2845.50 1823
2846.01 1938
2846.51 1680
2847.01 1669
2847.51 1868
2848.02 1889
2848.52 1926
2849.02 1903
2849.53 1983
2850.03 1915
2850.53 1933
2851.04 1778
2851.54 1734
2852.04 1774
2852.55 1656
2853.05 1462
2853.55 1455
2854.06 1526
2854.56 1507
2855.06 1518
2855.57 1397
2856.07 1592
2856.58 1571
2857.08 1648
2857.58 1775
2858.09 1881
2858.59 1806
2859.10 1632
2859.60 1672
2860.10 1580
2860.61 1549
2861.11 1437
2861.62 1464
2862.12 1549
2862.62 1532
2863.13 1599
2863.63 1553
2864.14 1545
2864.64 1571
2865.15 1524
2865.65 1544
2866.16 1515
2866.66 1476
2867.17 1479
2867.67 1470
2868.18 1419
2868.68 1382
2869.19 1526
2869.69 1565
2870.20 1460
2870.70 1566
2871.21 1593
2871.71 1573
2872.22 1679
2872.72 1661
2873.23 1600
2873.73 1706
2874.24 1622
2874.74 1692
2875.25 1787
2875.75 1774
2876.26 1771
2876.76 1602
2877.27 1660
2877.78 1668
2878.28 1657
2878.79 1638
2879.29 1802
2879.80 1740
2880.30 1870
2880.81 1857
2881.32 1824
2881.82 1807
2882.33 1851
2882.83 1992
2883.34 2120
2883.85 2039
2884.35 1970
2884.86 2053
2885.37 1984
2885.87 1845
2886.38 1976
2886.88 2065
2887.39 2016
2887.90 1857
2888.40 2010
2888.91 1898
2889.42 1880
2889.92 1951
2890.43 1821
2890.94 1857
2891.45 1822
2891.95 1694
2892.46 1739
2892.97 1715
2893.47 1709
2893.98 1619
2894.49 1860
2894.99 1898
2895.50 1919
2896.01 2007
2896.52 1890
2897.02 1787
2897.53 1799
2898.04 1966
2898.55 2140
2899.05 1966
2899.56 1996
2900.07 1868
2900.58 2048
2901.08 2073
2901.59 2112
2902.10 2119
2902.61 2267
2903.12 2345
2903.62 2104
2904.13 2028
2904.64 1989
2905.15 2050
2905.66 2139
2906.16 1844
2906.67 1901
2907.18 1767
2907.69 1823
2908.20 1734
2908.71 1842
2909.21 1780
2909.72 1680
2910.23 1543
2910.74 1667
2911.25 1575
2911.76 1630
2912.26 1621
2912.77 1636
2913.28 1630
2913.79 1705
2914.30 1596
2914.81 1543
2915.32 1597
2915.83 1712
2916.34 1715
2916.85 1728
2917.35 1665
2917.86 1688
2918.37 1567
2918.88 1592
2919.39 1786
2919.90 1775
2920.41 1769
2920.92 1712
2921.43 1822
2921.94 1664
2922.45 1639
2922.96 1753
2923.47 1821
2923.98 1832
2924.49 1981
2925.00 2331
2925.51 2033
2926.02 2130
2926.53 1971
2927.04 2015
2927.55 2116
2928.06 2077
2928.57 1949
2929.08 1953
2929.59 1870
2930.10 1491
2930.61 1486
2931.12 1506
2931.63 1646
2932.14 1615
2932.65 1626
2933.16 1599
2933.67 1647
2934.18 1601
2934.69 1717
2935.20 1741
2935.71 1657
2936.22 1664
2936.73 1682
2937.25 1657
2937.76 1634
2938.27 1538
2938.78 1484
2939.29 1785
2939.80 1698
2940.31 1635
2940.82 1734
2941.33 1788
2941.85 1798
2942.36 1782
2942.87 1846
2943.38 1778
2943.89 2002
2944.40 2253
2944.91 2204
2945.43 2222
2945.94 2185
2946.45 2175
2946.96 2237
2947.47 2161
2947.98 2062
2948.50 2155
2949.01 2013
2949.52 2049
2950.03 1931
2950.54 1769
2951.06 1826
2951.57 1767
2952.08 1725
2952.59 1803
2953.10 1578
2953.62 1773
2954.13 1811
2954.64 1619
2955.15 1667
2955.67 1670
2956.18 1642
2956.69 1494
2957.20 1618
2957.72 1679
2958.23 1673
2958.74 1661
2959.25 1617
2959.77 1604
2960.28 1594
2960.79 1677
2961.31 1753
2961.82 1919
2962.33 1824
2962.85 1944
2963.36 1989
2963.87 1951
2964.39 1882
2964.90 1919
2965.41 1975
2965.93 1876
2966.44 1758
2966.95 1636
2967.47 1668
2967.98 1760
2968.49 1629
2969.01 1594
2969.52 1668
2970.03 1588
2970.55 1468
2971.06 1605
2971.58 1676
2972.09 1578
2972.60 1561
2973.12 1634
2973.63 1548
2974.15 1633
2974.66 1648
2975.17 1705
2975.69 1712
2976.20 1657
2976.72 1644
2977.23 1795
2977.74 1721
2978.26 1605
2978.77 1675
2979.29 1733
2979.80 1494
2980.32 1719
2980.83 1752
2981.35 1627
2981.86 1546
2982.38 1599
2982.89 1702
2983.41 1785
2983.92 1792
2984.44 1780
2984.95 1789
2985.47 1892
2985.98 1820
2986.50 1744
2987.01 1728
2987.53 1769
2988.04 1912
2988.56 1905
2989.07 1917
2989.59 1984
2990.10 1933
2990.62 1845
2991.13 1885
2991.65 1986
2992.17 1858
2992.68 1904
2993.20 2010
2993.71 2005
2994.23 2028
2994.74 2272
2995.26 2133
2995.78 2011
2996.29 2228
2996.81 2322
2997.32 2370
2997.84 2514
2998.36 2795
2998.87 2591
2999.39 2326
2999.91 2386
3000.42 2338
3000.94 2226
3001.45 2499
3001.97 2641
3002.49 2499
3003.00 2829
3003.52 3174
3004.04 3095
3004.55 3173
3005.07 3288
3005.59 3331
3006.10 3671
3006.62 3094
3007.14 2939
3007.66 2636
3008.17 2446
3008.69 2237
3009.21 2033
3009.72 1976
3010.24 2036
3010.76 1785
3011.28 1841
3011.79 1850
3012.31 1902
3012.83 1842
3013.35 1847
3013.86 1991
3014.38 1946
3014.90 1842
3015.42 1954
3015.93 1913
3016.45 1933
3016.97 1865
3017.49 1813
3018.00 1915
3018.52 2043
3019.04 1853
3019.56 1952
3020.08 1908
3020.59 1963
3021.11 1870
3021.63 1902
3022.15 1883
3022.67 1880
3023.19 2197
3023.70 2137
3024.22 2070
3024.74 1923
3025.26 1848
3025.78 1846
3026.30 1786
3026.81 1758
3027.33 1927
3027.85 1682
3028.37 1662
3028.89 1797
3029.41 1935
3029.93 1804
3030.45 1723
3030.97 1801
3031.48 1838
3032.00 1788
3032.52 1782
3033.04 1762
3033.56 1761
3034.08 1787
3034.60 1821
3035.12 1972
3035.64 1910
3036.16 1820
3036.68 1954
3037.20 1897
3037.72 1905
3038.24 1787
3038.76 1752
3039.27 1901
3039.79 1756
3040.31 1688
3040.83 1694
3041.35 1709
3041.87 1766
3042.39 1827
3042.91 1683
3043.43 1553
3043.95 1692
3044.47 1618
3044.99 1582
3045.51 1711
3046.03 1652
3046.56 1728
3047.08 1653
3047.60 1819
3048.12 1682
3048.64 1773
3049.16 1863
3049.68 1651
3050.20 1579
3050.72 1764
3051.24 1677
3051.76 1705
3052.28 1769
3052.80 1773
3053.32 1758
3053.84 1662
3054.37 1617
3054.89 1600
3055.41 1682
3055.93 1621
3056.45 1662
3056.97 1735
3057.49 1622
3058.01 1703
3058.53 1700
3059.06 1769
3059.58 1755
3060.10 1680
3060.62 1678
3061.14 1707
3061.66 1709
3062.19 1809
3062.71 1761
3063.23 1700
3063.75 1789
3064.27 1847
3064.79 1884
3065.32 1982
3065.84 1782
3066.36 1774
3066.88 1793
3067.40 1902
3067.93 1753
3068.45 1697
3068.97 1711
3069.49 1751
3070.02 1720
3070.54 1712
3071.06 1784
3071.58 1850
3072.10 1725
3072.63 1957
3073.15 1894
3073.67 1734
3074.20 1788
3074.72 1768
3075.24 1998
3075.76 1912
3076.29 1892
3076.81 2078
3077.33 2107
3077.86 2005
3078.38 2074
3078.90 2109
3079.42 2117
3079.95 2224
3080.47 2228
3080.99 2128
3081.52 2232
3082.04 2352
3082.56 2223
3083.09 2111
3083.61 2209
3084.13 2151
3084.66 2186
3085.18 2123
3085.71 1990
3086.23 2265
3086.75 2251
3087.28 2070
3087.80 1947
3088.32 2052
3088.85 2065
3089.37 2188
3089.90 2134
3090.42 1934
3090.94 1958
3091.47 2009
3091.99 2096
3092.52 1962
3093.04 1991
3093.57 1887
3094.09 2107
3094.61 2141
3095.14 2405
3095.66 2329
3096.19 2329
3096.71 2396
3097.24 2293
3097.76 2519
3098.29 2614
3098.81 2814
3099.34 3087
3099.86 3250
3100.39 3670
3100.91 4132
3101.44 4600
3101.96 5006
3102.49 5620
3103.01 5960
3103.54 6146
3104.06 6173
3104.59 5964
3105.11 6011
3105.64 4888
3106.16 4371
3106.69 3911
3107.21 3353
3107.74 3044
3108.26 2859
3108.79 2763
3109.32 2623
3109.84 2720
3110.37 2705
3110.89 2480
3111.42 2407
3111.94 2359
3112.47 2397
3113.00 2638
3113.52 2488
3114.05 2233
3114.57 2195
3115.10 2099
3115.63 2008
3116.15 2108
3116.68 1950
3117.21 1963
3117.73 1828
3118.26 1982
3118.78 1894
3119.31 2131
3119.84 2219
3120.36 2280
3120.89 2131
3121.42 2015
3121.94 2140
3122.47 2148
3123.00 2138
3123.52 2137
3124.05 2217
3124.58 2137
3125.11 2109
3125.63 2172
3126.16 1885
3126.69 2047
3127.21 1900
3127.74 1750
3128.27 1821
3128.80 2003
3129.32 2029
3129.85 1827
3130.38 1773
3130.91 1791
3131.43 1775
3131.96 1690
3132.49 1661
3133.02 1831
3133.54 1898
3134.07 1698
3134.60 1773
3135.13 1769
3135.65 1663
3136.18 1755
3136.71 1930
3137.24 1820
3137.77 1812
3138.29 1907
3138.82 1777
3139.35 1651
3139.88 1721
3140.41 1564
3140.94 1759
3141.46 1905
3141.99 1845
3142.52 1725
3143.05 1766
3143.58 1897
3144.11 1858
3144.64 1839
3145.16 1866
3145.69 1976
3146.22 1976
3146.75 2091
3147.28 2135
3147.81 2245
3148.34 2261
3148.87 2167
3149.40 2230
3149.92 1981
3150.45 2061
3150.98 2171
3151.51 2116
3152.04 2089
3152.57 2043
3153.10 1962
3153.63 1942
3154.16 1881
3154.69 1937
3155.22 1909
3155.75 1937
3156.28 2071
3156.81 2248
3157.34 2135
3157.87 1985
3158.40 1983
3158.93 2153
3159.46 2020
3159.99 1947
3160.52 1842
3161.05 1791
3161.58 1967
3162.11 1923
3162.64 1849
3163.17 1809
3163.70 1652
3164.23 1729
3164.76 1693
3165.29 1682
3165.82 1817
3166.35 1798
3166.88 1706
3167.41 1629
3167.94 1653
3168.47 1679
3169.00 1727
3169.53 1702
3170.06 1713
3170.59 1555
3171.12 1642
3171.65 1686
3172.19 1615
3172.72 1547
3173.25 1632
3173.78 1774
3174.31 1881
3174.84 1901
3175.37 1895
3175.90 2095
3176.44 1940
3176.97 1825
3177.50 1808
3178.03 1971
3178.56 2017
3179.09 1753
3179.62 1700
3180.16 1874
3180.69 1827
3181.22 1815
3181.75 1743
3182.28 1707
3182.81 1565
3183.35 1665
3183.88 1702
3184.41 1946
3184.94 1828
3185.47 1672
3186.01 1588
3186.54 1510
3187.07 1522
3187.60 1636
3188.14 1797
3188.67 1748
3189.20 1578
3189.73 1703
3190.26 1732
3190.80 1622
3191.33 1608
3191.86 1739
3192.39 1745
3192.93 1679
3193.46 1673
3193.99 1782
3194.53 1728
3195.06 1667
3195.59 1553
3196.12 1711
3196.66 1621
3197.19 1565
3197.72 1715
3198.26 1781
3198.79 1830
3199.32 1760
3199.86 1898
3200.39 1939
3200.92 1923
3201.46 1764
3201.99 1929
3202.52 2026
3203.06 1980
3203.59 1999
3204.12 2116
3204.66 2059
3205.19 2111
3205.73 2128
3206.26 2074
3206.79 2001
3207.33 1887
3207.86 1798
3208.39 1973
3208.93 2140
3209.46 2037
3210.00 2255
3210.53 2260
3211.07 2310
3211.60 2341
3212.13 2222
3212.67 2287
3213.20 2097
3213.74 2168
3214.27 2262
3214.81 2189
3215.34 2132
3215.88 2032
3216.41 1874
3216.94 2154
3217.48 2116
3218.01 2066
3218.55 2032
3219.08 2107
3219.62 2093
3220.15 2141
3220.69 1922
3221.22 2038
3221.76 2071
3222.29 1968
3222.83 2037
3223.36 2081
3223.90 2030
3224.43 2007
3224.97 1998
3225.51 1996
3226.04 2119
3226.58 2034
3227.11 2017
3227.65 1989
3228.18 1827
3228.72 1951
3229.25 1943
3229.79 2058
3230.33 1983
3230.86 1835
3231.40 1743
3231.93 1696
3232.47 1908
3233.01 1845
3233.54 1756
3234.08 1873
3234.61 1910
3235.15 2038
3235.69 1932
3236.22 1984
3236.76 2126
3237.30 2059
3237.83 2154
3238.37 2183
3238.91 2245
3239.44 2064
3239.98 2228
3240.51 2301
3241.05 2071
3241.59 2279
3242.13 2215
3242.66 2090
3243.20 2076
3243.74 2043
3244.27 1901
3244.81 1918
3245.35 2025
3245.88 1834
3246.42 1933
3246.96 2113
3247.50 2226
3248.03 2059
3248.57 2028
3249.11 2151
3249.64 2006
3250.18 1876
3250.72 2025
3251.26 2134
3251.79 2023
3252.33 2138
3252.87 2071
3253.41 2189
3253.95 2263
3254.48 2321
3255.02 2334
3255.56 2336
3256.10 2357
3256.64 2243
3257.17 2394
3257.71 2546
3258.25 2564
3258.79 2243
3259.33 2309
3259.86 2642
3260.40 2723
3260.94 2991
3261.48 3074
3262.02 3093
3262.56 3247
3263.09 3715
3263.63 3621
3264.17 3778
3264.71 4211
3265.25 4321
3265.79 4469
3266.33 4562
3266.87 4973
3267.40 4979
3267.94 4500
3268.48 4280
3269.02 4035
3269.56 3764
3270.10 3326
3270.64 3120
3271.18 2777
3271.72 2708
3272.26 2503
3272.80 2561
3273.33 2247
3273.87 2337
3274.41 2378
3274.95 2200
3275.49 2318
3276.03 2411
3276.57 2309
3277.11 2236
3277.65 2272
3278.19 2381
3278.73 2440
3279.27 2516
3279.81 2196
3280.35 2326
3280.89 2592
3281.43 2377
3281.97 2373
3282.51 2600
3283.05 2564
3283.59 2440
3284.13 2483
3284.67 2399
3285.21 2387
3285.75 2307
3286.29 2381
3286.83 2366
3287.37 2445
3287.91 2560
3288.45 2652
3289.00 2635
3289.54 2690
3290.08 2541
3290.62 2569
3291.16 2590
3291.70 2823
3292.24 3015
3292.78 3129
3293.32 3276
3293.86 3423
3294.40 3643
3294.95 3669
3295.49 3703
3296.03 3856
3296.57 4165
3297.11 3746
3297.65 3726
3298.19 3578
3298.74 3375
3299.28 3174
3299.82 2991
3300.36 2703
3300.90 2836
3301.44 2679
3301.98 2658
3302.53 2653
3303.07 2668
3303.61 2624
3304.15 2610
3304.69 2415
3305.24 2518
3305.78 2441
3306.32 2398
3306.86 2257
3307.40 2267
3307.95 2166
3308.49 2105
3309.03 2157
3309.57 2352
3310.12 2250
3310.66 2287
3311.20 2351
3311.74 2220
3312.29 2245
3312.83 2340
3313.37 2652
3313.91 2583
3314.46 2454
3315.00 2692
3315.54 2805
3316.09 2927
3316.63 2797
3317.17 2976
3317.71 2826
3318.26 2776
3318.80 2756
3319.34 3054
3319.89 3328
3320.43 3244
3320.97 3121
3321.52 3370
3322.06 3431
3322.60 3152
3323.15 3178
3323.69 3087
3324.23 2987
3324.78 3099
3325.32 2974
3325.86 2818
3326.41 2786
3326.95 3091
3327.50 2890
3328.04 2940
3328.58 2775
3329.13 2803
3329.67 2944
3330.22 3437
3330.76 3897
3331.30 4646
3331.85 5548
3332.39 6577
3332.94 8025
3333.48 9402
3334.03 10597
3334.57 11963
3335.11 13934
3335.66 15120
3336.20 15638
3336.75 16020
3337.29 15353
3337.84 14303
3338.38 13420
3338.93 11651
3339.47 9968
3340.02 8464
3340.56 7232
3341.11 6118
3341.65 5103
3342.20 4429
3342.74 3903
3343.29 3478
3343.83 3303
3344.38 3066
3344.92 3020
3345.47 2745
3346.01 2799
3346.56 2885
3347.10 3065
3347.65 2740
3348.19 2682
3348.74 2841
3349.29 2910
3349.83 3056
3350.38 3145
3350.92 3127
3351.47 3206
3352.01 3393
3352.56 3098
3353.11 3003
3353.65 3035
3354.20 2937
3354.74 2884
3355.29 2577
3355.84 2654
3356.38 2652
3356.93 2597
3357.47 2407
3358.02 2215
3358.57 2366
3359.11 2335
3359.66 2150
3360.21 2123
3360.75 2182
3361.30 2293
3361.85 2276
3362.39 2320
3362.94 2426
3363.49 2457
3364.03 2361
3364.58 2372
3365.13 2421
3365.67 2419
3366.22 2209
3366.77 2226
3367.31 2195
3367.86 2231
3368.41 2404
3368.96 2348
3369.50 2432
3370.05 2650
3370.60 2512
3371.15 2612
3371.69 2794
3372.24 3008
3372.79 3186
3373.34 3329
3373.88 3257
3374.43 3347
3374.98 3541
3375.53 3364
3376.07 3186
3376.62 3090
3377.17 2699
3377.72 2697
3378.27 2552
3378.81 2311
3379.36 2170
3379.91 2150
3380.46 1985
3381.01 2041
3381.55 2041
3382.10 2048
3382.65 2022
3383.20 2100
3383.75 2028
3384.30 1944
3384.84 1846
3385.39 2005
3385.94 2016
3386.49 2064
3387.04 2012
3387.59 2059
3388.14 1985
3388.69 1907
3389.23 1795
3389.78 1875
3390.33 1825
3390.88 1912
3391.43 1958
3391.98 1830
3392.53 1882
3393.08 1929
3393.63 1808
3394.18 1793
3394.72 1789
3395.27 1807
3395.82 1882
3396.37 1744
3396.92 1737
3397.47 1868
3398.02 1816
3398.57 1783
3399.12 1868
3399.67 1719
3400.22 1726
3400.77 1936
3401.32 1832
3401.87 1731
3402.42 1852
3402.97 1797
3403.52 1835
3404.07 1743
3404.62 1654
3405.17 1719
3405.72 1622
3406.27 1744
3406.82 1757
3407.37 1622
3407.92 1885
3408.47 1879
3409.02 1995
3409.57 2017
3410.12 2036
3410.67 2144
3411.22 2218
3411.78 2274
3412.33 2174
3412.88 2337
3413.43 2295
3413.98 2334
3414.53 2336
3415.08 2094
3415.63 1993
3416.18 2004
3416.73 1957
3417.28 1829
3417.84 1706
3418.39 1769
3418.94 1637
3419.49 1688
3420.04 1681
3420.59 1813
3421.14 1799
3421.69 1913
3422.25 1946
3422.80 2053
3423.35 2191
3423.90 2118
3424.45 2110
3425.00 2090
3425.56 1947
3426.11 1845
3426.66 1803
3427.21 1825
3427.76 1812
3428.32 1799
3428.87 1809
3429.42 1800
3429.97 1729
3430.52 1560
3431.08 1485
3431.63 1722
3432.18 1744
3432.73 1793
3433.29 1668
3433.84 1724
3434.39 1878
3434.94 1894
3435.50 1829
3436.05 1752
3436.60 1771
3437.15 1747
3437.71 1651
3438.26 1759
3438.81 1691
3439.37 1870
3439.92 1863
3440.47 1834
3441.02 1707
3441.58 1766
3442.13 1971
3442.68 1797
3443.24 1846
3443.79 1905
3444.34 1831
3444.90 1667
3445.45 1527
3446.00 1777
3446.56 1633
3447.11 1666
3447.66 1650
3448.22 1781
3448.77 1627
3449.33 1786
3449.88 1639
3450.43 1608
3450.99 1537
3451.54 1595
3452.09 1502
3452.65 1516
3453.20 1647
3453.76 1618
3454.31 1557
3454.86 1532
3455.42 1567
3455.97 1603
3456.53 1592
3457.08 1598
3457.64 1597
3458.19 1759
3458.75 1767
3459.30 1654
3459.85 1802
3460.41 1677
3460.96 1799
3461.52 1755
3462.07 1823
3462.63 1735
3463.18 1663
3463.74 1722
3464.29 1719
3464.85 1857
3465.40 1842
3465.96 1883
3466.51 1752
3467.07 1557
3467.62 1661
3468.18 1793
3468.73 1758
3469.29 1793
3469.84 1839
3470.40 1876
3470.95 1626
3471.51 1809
3472.07 1835
3472.62 1769
3473.18 1971
3473.73 2028
3474.29 2038
3474.84 1835
3475.40 1891
3475.96 1934
3476.51 1970
3477.07 1927
3477.62 1980
3478.18 2065
3478.74 2035
3479.29 2115
3479.85 2181
3480.40 2239
3480.96 2292
3481.52 2309
3482.07 2184
3482.63 2316
3483.19 2174
3483.74 2011
3484.30 2247
3484.86 2169
3485.41 2242
3485.97 2142
3486.53 2265
3487.08 2194
3487.64 2243
3488.20 2540
3488.75 2611
3489.31 3033
3489.87 3332
3490.42 3599
3490.98 3819
3491.54 4202
3492.09 4113
3492.65 4375
3493.21 4564
3493.77 4311
3494.32 4167
3494.88 3895
3495.44 3721
3496.00 3699
3496.55 3820
3497.11 3804
3497.67 3871
3498.23 4418
3498.78 4384
3499.34 4777
3499.90 5097
3500.46 5101
3501.01 4886
3501.57 4309
3502.13 4322
3502.69 4112
3503.25 4010
3503.80 4048
3504.36 4278
3504.92 4155
3505.48 4063
3506.04 4102
3506.60 3704
3507.15 3627
3507.71 3622
3508.27 3378
3508.83 3438
3509.39 3201
3509.95 2863
3510.50 2861
3511.06 2682
3511.62 2593
3512.18 2409
3512.74 2231
3513.30 2308
3513.86 2098
3514.42 2086
3514.98 2194
3515.53 2137
3516.09 1963
3516.65 1997
3517.21 2026
3517.77 1930
3518.33 1966
3518.89 2098
3519.45 2167
3520.01 2181
3520.57 2130
3521.13 2257
3521.69 2057
3522.25 1991
3522.81 2115
3523.36 2089
3523.92 2013
3524.48 2063
3525.04 1952
3525.60 1954
3526.16 1888
3526.72 1979
3527.28 1796
3527.84 1856
3528.40 1776
3528.96 1853
3529.52 1669
3530.08 1732
3530.64 1833
3531.20 1808
3531.76 1801
3532.32 1830
3532.89 1874
3533.45 1661
3534.01 1783
3534.57 1899
3535.13 1869
3535.69 1831
3536.25 1872
3536.81 1973
3537.37 1932
3537.93 1894
3538.49 2022
3539.05 1911
3539.61 1900
3540.17 1853
3540.74 1935
3541.30 2090
3541.86 2144
3542.42 2150
3542.98 1975
3543.54 2048
3544.10 1905
3544.66 1882
3545.22 1968
3545.79 1858
3546.35 1987
3546.91 1839
3547.47 1648
3548.03 1635
3548.59 1604
3549.16 1648
3549.72 1647
3550.28 1697
3550.84 1603
3551.40 1692
3551.96 1614
3552.53 1601
3553.09 1506
3553.65 1564
3554.21 1511
3554.77 1521
3555.34 1621
3555.90 1466
3556.46 1528
3557.02 1571
3557.59 1498
3558.15 1451
3558.71 1645
3559.27 1540
3559.84 1606
3560.40 1647
3560.96 1583
3561.52 1577
3562.09 1640
3562.65 1636
3563.21 1669
3563.77 1734
3564.34 1840
3564.90 1773
3565.46 1580
3566.03 1637
3566.59 1612
3567.15 1439
3567.72 1601
3568.28 1616
3568.84 1475
3569.41 1607
3569.97 1525
3570.53 1604
3571.10 1615
3571.66 1644
3572.22 1678
3572.79 1594
3573.35 1545
3573.91 1688
3574.48 1792
3575.04 1786
3575.60 1814
3576.17 1687
3576.73 1734
3577.30 1709
3577.86 1640
3578.42 1760
3578.99 1678
3579.55 1675
3580.12 1685
3580.68 1663
3581.24 1594
3581.81 1680
3582.37 1679
3582.94 1619
3583.50 1708
3584.07 1559
3584.63 1422
3585.20 1576
3585.76 1555
3586.32 1601
3586.89 1653
3587.45 1484
3588.02 1542
3588.58 1449
3589.15 1496
3589.71 1562
3590.28 1623
3590.84 1536
3591.41 1541
3591.97 1564
3592.54 1571
3593.10 1697
3593.67 1579
3594.23 1667
3594.80 1712
3595.36 1715
3595.93 1561
3596.50 1592
3597.06 1573
3597.63 1517
3598.19 1597
3598.76 1747
3599.32 1642
3599.89 1468
3600.45 1482
3601.02 1527
3601.59 1650
3602.15 1534
3602.72 1599
3603.28 1579
3603.85 1699
3604.42 1563
3604.98 1556
3605.55 1458
3606.11 1383
3606.68 1456
3607.25 1438
3607.81 1434
3608.38 1453
3608.95 1443
3609.51 1452
3610.08 1491
3610.65 1387
3611.21 1377
3611.78 1454
3612.35 1477
3612.91 1502
3613.48 1556
3614.05 1652
3614.61 1843
3615.18 1775
3615.75 2107
3616.31 2095
3616.88 2181
3617.45 2324
3618.01 2398
3618.58 2411
3619.15 2463
3619.72 2426
3620.28 2316
3620.85 2274
3621.42 2270
3621.99 1934
3622.55 1909
3623.12 1870
3623.69 1572
3624.26 1592
3624.82 1509
3625.39 1341
3625.96 1591
3626.53 1572
3627.09 1510
3627.66 1464
3628.23 1400
3628.80 1468
3629.37 1492
3629.93 1602
3630.50 1551
3631.07 1599
3631.64 1444
3632.21 1515
3632.77 1461
3633.34 1437
3633.91 1454
3634.48 1490
3635.05 1595
3635.62 1489
3636.19 1561
3636.75 1736
3637.32 1700
3637.89 1715
3638.46 1975
3639.03 1867
3639.60 1907
3640.17 1971
3640.73 2035
3641.30 2142
3641.87 2362
3642.44 2422
3643.01 2330
3643.58 2399
3644.15 2139
3644.72 2092
3645.29 2014
3645.86 1845
3646.43 1977
3647.00 1917
3647.57 1767
3648.13 1814
3648.70 1856
3649.27 1767
3649.84 1871
3650.41 1804
3650.98 1922
3651.55 1911
3652.12 1885
3652.69 1993
3653.26 1946
3653.83 2154
3654.40 2164
3654.97 2397
3655.54 2224
3656.11 2161
3656.68 2045
3657.25 2266
3657.82 2161
3658.39 2276
3658.96 2524
3659.53 2504
3660.10 2383
3660.67 2408
3661.24 2578
3661.82 2162
3662.39 1981
3662.96 2100
3663.53 2069
3664.10 1891
3664.67 1853
3665.24 1804
3665.81 1873
3666.38 1838
3666.95 1761
3667.52 1848
3668.09 1699
3668.67 1674
3669.24 1808
3669.81 1759
3670.38 1586
3670.95 1595
3671.52 1728
3672.09 1758
3672.66 1785
3673.24 1805
3673.81 1812
3674.38 1794
3674.95 1887
3675.52 1891
3676.09 1990
3676.66 1950
3677.24 1859
3677.81 1892
3678.38 1802
3678.95 1810
3679.52 1810
3680.10 1773
3680.67 1748
3681.24 1794
3681.81 1754
3682.38 1717
3682.96 1851
3683.53 1719
3684.10 1806
3684.67 1783
3685.25 1772
3685.82 1806
3686.39 1830
3686.96 1888
3687.54 2093
3688.11 2249
3688.68 2210
3689.25 2350
3689.83 2305
3690.40 2260
3690.97 2398
3691.54 2306
3692.12 2251
3692.69 2184
3693.26 2081
3693.84 1846
3694.41 1902
3694.98 1886
3695.56 1776
3696.13 1753
3696.70 1800
3697.28 1775
3697.85 1842
3698.42 1763
3699.00 1821
3699.57 1703
3700.14 1796
3700.72 1763
3701.29 1741
3701.86 1928
3702.44 1868
3703.01 1827
3703.58 1863
3704.16 1827
3704.73 1752
3705.31 1730
3705.88 1639
3706.45 1729
3707.03 1728
3707.60 1736
3708.18 1854
3708.75 1914
3709.33 1752
3709.90 1737
3710.47 1767
3711.05 1758
3711.62 1563
3712.20 1474
3712.77 1682
3713.35 1818
3713.92 1643
3714.50 1674
3715.07 1627
3715.64 1545
3716.22 1491
3716.79 1505
3717.37 1481
3717.94 1486
3718.52 1629
3719.09 1485
3719.67 1547
3720.24 1457
3720.82 1516
3721.39 1596
3721.97 1656
3722.54 1364
3723.12 1343
3723.70 1444
3724.27 1464
3724.85 1526
3725.42 1510
3726.00 1446
3726.57 1556
3727.15 1703
3727.72 1698
3728.30 1697
3728.88 1703
3729.45 1739
3730.03 1843
3730.60 1741
3731.18 1754
3731.75 1807
3732.33 1860
3732.91 2001
3733.48 1816
3734.06 1863
3734.64 2002
3735.21 1757
3735.79 1733
3736.36 1652
3736.94 1639
3737.52 1672
3738.09 1519
3738.67 1515
3739.25 1539
3739.82 1597
3740.40 1512
3740.98 1525
3741.55 1476
3742.13 1518
3742.71 1438
3743.28 1521
3743.86 1535
3744.44 1385
3745.01 1285
3745.59 1428
3746.17 1435
3746.75 1496
3747.32 1509
3747.90 1550
3748.48 1542
3749.05 1572
3749.63 1586
3750.21 1613
3750.79 1586
3751.36 1496
3751.94 1639
3752.52 1386
3753.10 1302
3753.67 1383
3754.25 1290
3754.83 1329
3755.41 1407
3755.99 1240
3756.56 1293
3757.14 1414
3757.72 1455
3758.30 1384
3758.88 1370
3759.45 1497
3760.03 1430
3760.61 1426
3761.19 1580
3761.77 1501
3762.35 1498
3762.92 1486
3763.50 1497
3764.08 1460
3764.66 1526
3765.24 1646
3765.82 1505
3766.39 1506
3766.97 1433
3767.55 1438
3768.13 1491
3768.71 1355
3769.29 1355
3769.87 1386
3770.45 1623
3771.03 1425
3771.60 1345
3772.18 1526
3772.76 1463
3773.34 1616
3773.92 1417
3774.50 1510
3775.08 1484
3775.66 1473
3776.24 1549
3776.82 1407
3777.40 1435
3777.98 1507
3778.56 1454
3779.14 1561
3779.72 1595
3780.30 1449
3780.88 1326
3781.46 1356
3782.04 1482
3782.61 1408
3783.19 1310
3783.77 1426
3784.35 1342
3784.93 1416
3785.52 1437
3786.10 1386
3786.68 1438
3787.26 1339
3787.84 1259
3788.42 1409
3789.00 1453
3789.58 1402
3790.16 1522
3790.74 1356
3791.32 1470
3791.90 1450
3792.48 1395
3793.06 1516
3793.64 1555
3794.22 1358
3794.80 1321
3795.38 1324
3795.96 1424
3796.55 1320
3797.13 1399
3797.71 1409
3798.29 1372
3798.87 1445
3799.45 1506
3800.03 1374
3800.61 1370
3801.19 1556
3801.78 1605
3802.36 1467
3802.94 1386
3803.52 1407
3804.10 1565
3804.68 1564
3805.27 1594
3805.85 1792
3806.43 1644
3807.01 1522
3807.59 1686
3808.17 1885
3808.76 1750
3809.34 1793
3809.92 1765
3810.50 1598
3811.08 1666
3811.67 1626
3812.25 1616
3812.83 1661
3813.41 1835
3814.00 1661
3814.58 1432
3815.16 1614
3815.74 1656
3816.32 1534
3816.91 1549
3817.49 1582
3818.07 1645
3818.66 1703
3819.24 1589
3819.82 1359
3820.40 1503
3820.99 1407
3821.57 1373
3822.15 1497
3822.73 1493
3823.32 1425
3823.90 1459
3824.48 1426
3825.07 1379
3825.65 1325
3826.23 1285
3826.82 1392
3827.40 1396
3827.98 1440
3828.57 1384
3829.15 1392
3829.73 1537
3830.32 1370
3830.90 1381
3831.48 1279
3832.07 1194
3832.65 1316
3833.24 1413
3833.82 1480
3834.40 1453
3834.99 1326
3835.57 1445
3836.16 1464
3836.74 1369
3837.32 1423
3837.91 1361
3838.49 1368
3839.08 1331
3839.66 1394
3840.24 1402
3840.83 1394
3841.41 1397
3842.00 1293
3842.58 1384
3843.17 1378
3843.75 1319
3844.34 1372
3844.92 1277
3845.51 1324
3846.09 1478
3846.67 1368
3847.26 1391
3847.84 1399
3848.43 1355
3849.01 1330
3849.60 1443
3850.18 1573
3850.77 1494
3851.35 1341
3851.94 1288
3852.53 1339
3853.11 1352
3853.70 1267
3854.28 1334
3854.87 1404
3855.45 1402
3856.04 1368
3856.62 1419
3857.21 1538
3857.79 1510
3858.38 1662
3858.97 1772
3859.55 1770
3860.14 1859
3860.72 1869
3861.31 1732
3861.90 2047
3862.48 2151
3863.07 2057
3863.65 1977
3864.24 1965
3864.83 1979
3865.41 1915
3866.00 1796
3866.58 1917
3867.17 1740
3867.76 1682
3868.34 1639
3868.93 1556
3869.52 1535
3870.10 1710
3870.69 1573
3871.28 1708
3871.86 1724
3872.45 1722
3873.04 1453
3873.62 1414
3874.21 1652
3874.80 1672
3875.38 1580
3875.97 1581
3876.56 1636
3877.15 1560
3877.73 1540
3878.32 1581
3878.91 1601
3879.49 1475
3880.08 1422
3880.67 1432
3881.26 1508
3881.84 1449
3882.43 1363
3883.02 1271
3883.61 1287
3884.19 1419
3884.78 1387
3885.37 1370
3885.96 1454
3886.55 1516
3887.13 1450
3887.72 1408
3888.31 1505
3888.90 1529
3889.49 1596
3890.07 1683
3890.66 1719
3891.25 1641
3891.84 1560
3892.43 1625
3893.01 1541
3893.60 1484
3894.19 1538
3894.78 1538
3895.37 1588
3895.96 1535
3896.55 1498
3897.13 1501
3897.72 1473
3898.31 1329
3898.90 1382
3899.49 1488
3900.08 1504
3900.67 1443
3901.26 1509
3901.84 1578
3902.43 1559
3903.02 1642
3903.61 1416
3904.20 1615
3904.79 1566
3905.38 1443
3905.97 1343
3906.56 1399
3907.15 1510
3907.74 1378
3908.33 1431
3908.92 1420
3909.50 1382
3910.09 1395
3910.68 1497
3911.27 1362
3911.86 1301
3912.45 1328
3913.04 1332
3913.63 1320
3914.22 1460
3914.81 1302
3915.40 1242
3915.99 1362
3916.58 1395
3917.17 1484
3917.76 1487
3918.35 1465
3918.94 1402
3919.53 1372
3920.12 1415
3920.72 1349
3921.31 1384
3921.90 1400
3922.49 1381
3923.08 1525
3923.67 1435
3924.26 1419
3924.85 1311
3925.44 1306
3926.03 1220
3926.62 1247
3927.21 1253
3927.80 1293
3928.39 1331
3928.99 1427
3929.58 1255
3930.17 1353
3930.76 1284
3931.35 1390
3931.94 1346
3932.53 1234
3933.12 1386
3933.72 1293
3934.31 1235
3934.90 1199
3935.49 1259
3936.08 1337
3936.67 1277
3937.26 1264
3937.86 1262
3938.45 1267
3939.04 1313
3939.63 1215
3940.22 1230
3940.82 1176
3941.41 1227
3942.00 1234
3942.59 1238
3943.18 1175
3943.78 1148
3944.37 1224
3944.96 1312
3945.55 1233
3946.14 1357
3946.74 1294
3947.33 1313
3947.92 1296
3948.51 1265
3949.11 1267
3949.70 1293
3950.29 1242
3950.88 1274
3951.48 1399
3952.07 1229
3952.66 1193
3953.26 1229
3953.85 1222
3954.44 1123
3955.03 1222
3955.63 1265
3956.22 1276
3956.81 1409
3957.41 1351
3958.00 1384
3958.59 1480
3959.19 1521
3959.78 1335
3960.37 1306
3960.97 1360
3961.56 1364
3962.15 1433
3962.75 1339
3963.34 1347
3963.93 1270
3964.53 1232
3965.12 1284
3965.72 1373
3966.31 1366
3966.90 1433
3967.50 1442
3968.09 1433
3968.69 1430
3969.28 1377
3969.87 1391
3970.47 1420
3971.06 1295
3971.66 1359
3972.25 1353
3972.85 1230
3973.44 1299
3974.03 1336
3974.63 1318
3975.22 1469
3975.82 1486
3976.41 1329
3977.01 1419
3977.60 1449
3978.20 1445
3978.79 1435
3979.39 1374
3979.98 1398
3980.58 1353
3981.17 1378
3981.77 1361
3982.36 1280
3982.96 1299
3983.55 1371
3984.15 1439
3984.74 1369
3985.34 1470
3985.93 1394
3986.53 1285
3987.12 1254
3987.72 1261
3988.31 1386
3988.91 1472
3989.50 1352
3990.10 1412
3990.70 1568
3991.29 1493
3991.89 1555
3992.48 1476
3993.08 1535
3993.67 1473
3994.27 1486
3994.87 1623
3995.46 1417
3996.06 1397
3996.65 1463
3997.25 1514
3997.85 1507
3998.44 1431
3999.04 1414
3999.64 1444
4000.23 1485
4000.83 1445
4001.43 1349
4002.02 1565
4002.62 1456
4003.21 1477
4003.81 1421
4004.41 1484
4005.00 1433
4005.60 1369
4006.20 1463
4006.80 1465
4007.39 1507
4007.99 1517
4008.59 1557
4009.18 1539
4009.78 1482
4010.38 1464
4010.97 1669
4011.57 1639
4012.17 1554
4012.77 1521
4013.36 1486
4013.96 1597
4014.56 1655
4015.16 1681
4015.75 1811
4016.35 1801
4016.95 1624
4017.55 1561
4018.14 1559
4018.74 1658
4019.34 1689
4019.94 1443
4020.54 1360
4021.13 1365
4021.73 1444
4022.33 1384
4022.93 1391
4023.53 1388
4024.12 1355
4024.72 1353
4025.32 1456
4025.92 1452
4026.52 1565
4027.12 1547
4027.71 1518
4028.31 1484
4028.91 1384
4029.51 1564
4030.11 1495
4030.71 1485
4031.31 1454
4031.90 1443
4032.50 1571
4033.10 1324
4033.70 1472
4034.30 1455
4034.90 1499
4035.50 1323
4036.10 1283
4036.70 1358
4037.29 1279
4037.89 1207
4038.49 1259
4039.09 1317
4039.69 1279
4040.29 1345
4040.89 1415
4041.49 1346
4042.09 1315
4042.69 1268
4043.29 1238
4043.89 1337
4044.49 1532
4045.09 1315
4045.69 1390
4046.29 1337
4046.89 1355
4047.49 1325
4048.09 1286
4048.69 1341
4049.29 1347
4049.89 1386
4050.49 1308
4051.09 1415
4051.69 1359
4052.29 1405
4052.89 1392
4053.49 1410
4054.09 1355
4054.69 1331
4055.29 1327
4055.89 1391
4056.49 1387
4057.09 1338
4057.69 1247
4058.29 1251
4058.89 1249
4059.49 1066
4060.09 1145
4060.70 1225
4061.30 1169
4061.90 1141
4062.50 1114
4063.10 1162
4063.70 1175
4064.30 1175
4064.90 1266
4065.50 1250
4066.11 1270
4066.71 1251
4067.31 1222
4067.91 1194
4068.51 1233
4069.11 1249
4069.71 1320
4070.32 1298
4070.92 1263
4071.52 1163
4072.12 1205
4072.72 1205
4073.32 1301
4073.93 1231
4074.53 1239
4075.13 1183
4075.73 1214
4076.33 1201
4076.94 1177
4077.54 1203
4078.14 1285
4078.74 1262
4079.34 1323
4079.95 1224
4080.55 1211
4081.15 1216
4081.75 1452
4082.36 1448
4082.96 1277
4083.56 1222
4084.16 1242
4084.77 1276
4085.37 1185
4085.97 1155
4086.58 1209
4087.18 1250
4087.78 1289
4088.38 1207
4088.99 1192
4089.59 1264
4090.19 1239
4090.80 1257
4091.40 1226
4092.00 1341
4092.61 1318
4093.21 1316
4093.81 1322
4094.42 1309
4095.02 1333
4095.62 1303
4096.23 1308
4096.83 1391
4097.43 1226
4098.04 1223
4098.64 1307
4099.24 1328
4099.85 1283
4100.45 1228
4101.06 1117
4101.66 1264
4102.26 1236
4102.87 1209
4103.47 1242
4104.08 1326
4104.68 1233
4105.28 1190
4105.89 1063
4106.49 1245
4107.10 1188
4107.70 1092
4108.31 1102
4108.91 1205
4109.51 1161
4110.12 1127
4110.72 1109
4111.33 1308
4111.93 1382
4112.54 1356
4113.14 1277
4113.75 1147
4114.35 1307
4114.96 1125
4115.56 1175
4116.17 1257
4116.77 1199
4117.38 1254
4117.98 1309
4118.59 1252
4119.19 1280
4119.80 1236
4120.40 1265
4121.01 1270
4121.61 1228
4122.22 1257
4122.82 1314
4123.43 1267
4124.04 1276
4124.64 1174
4125.25 1163
4125.85 1243
4126.46 1245
4127.06 1280
4127.67 1195
4128.28 1297
4128.88 1279
4129.49 1205
4130.09 1327
4130.70 1319
4131.31 1133
4131.91 1338
4132.52 1253
4133.12 1145
4133.73 1189
4134.34 1247
4134.94 1347
4135.55 1420
4136.16 1334
4136.76 1378
4137.37 1339
4137.98 1381
4138.58 1416
4139.19 1462
4139.80 1475
4140.40 1406
4141.01 1424
4141.62 1429
4142.22 1545
4142.83 1588
4143.44 1349
4144.04 1453
4144.65 1406
4145.26 1412
4145.86 1335
4146.47 1304
4147.08 1257
4147.69 1181
4148.29 1197
4148.90 1230
4149.51 1175
4150.12 1221
4150.72 1279
4151.33 1303
4151.94 1181
4152.55 1248
4153.15 1326
4153.76 1240
4154.37 1238
4154.98 1214
4155.59 1316
4156.19 1208
4156.80 1240
4157.41 1306
4158.02 1384
4158.63 1275
4159.23 1155
4159.84 1288
4160.45 1229
4161.06 1228
4161.67 1224
4162.28 1368
4162.88 1237
4163.49 1405
4164.10 1513
4164.71 1478
4165.32 1396
4165.93 1398
4166.53 1309
4167.14 1372
4167.75 1452
4168.36 1392
4168.97 1307
4169.58 1255
4170.19 1248
4170.80 1260
4171.41 1308
4172.01 1383
4172.62 1397
4173.23 1448
4173.84 1256
4174.45 1307
4175.06 1396
4175.67 1358
4176.28 1452
4176.89 1281
4177.50 1365
4178.11 1409
4178.72 1344
4179.33 1431
4179.94 1389
4180.55 1330
4181.16 1259
4181.77 1247
4182.38 1255
4182.99 1170
4183.60 1222
4184.21 1197
4184.82 1222
4185.43 1320
4186.04 1431
4186.65 1314
4187.26 1229
4187.87 1264
4188.48 1206
4189.09 1242
4189.70 1322
4190.31 1392
4190.92 1479
4191.53 1536
4192.14 1537
4192.75 1547
4193.36 1610
4193.97 1728
4194.58 1783
4195.19 1695
4195.80 1885
4196.41 1672
4197.03 1543
4197.64 1720
4198.25 1660
4198.86 1629
4199.47 1608
4200.08 1510
4200.69 1426
4201.30 1393
4201.91 1305
4202.53 1403
4203.14 1339
4203.75 1430
4204.36 1433
4204.97 1406
4205.58 1450
4206.19 1265
4206.81 1298
4207.42 1384
4208.03 1509
4208.64 1434
4209.25 1305
4209.86 1324
4210.48 1413
4211.09 1343
4211.70 1401
4212.31 1381
4212.92 1436
4213.54 1440
4214.15 1513
4214.76 1529
4215.37 1582
4215.99 1602
4216.60 1659
4217.21 1672
4217.82 1688
4218.43 1773
4219.05 1761
4219.66 1849
4220.27 1879
4220.89 2087
4221.50 2144
4222.11 2185
4222.72 2340
4223.34 2321
4223.95 2219
4224.56 2317
4225.17 2339
4225.79 2387
4226.40 2461
4227.01 2427
4227.63 2538
4228.24 2503
4228.85 2567
4229.47 2568
4230.08 2664
4230.69 2710
4231.31 2863
4231.92 2837
4232.53 3037
4233.15 3304
4233.76 3289
4234.37 3444
4234.99 3585
4235.60 3575
4236.22 3239
4236.83 3215
4237.44 3014
4238.06 2815
4238.67 2448
4239.28 2351
4239.90 2179
4240.51 1950
4241.13 2026
4241.74 1967
4242.36 1860
4242.97 1864
4243.58 1822
4244.20 1818
4244.81 1678
4245.43 1781
4246.04 1865
4246.66 1721
4247.27 1641
4247.89 1717
4248.50 1763
4249.11 1874
4249.73 1787
4250.34 1770
4250.96 1700
4251.57 1633
4252.19 1702
4252.80 1632
4253.42 1638
4254.03 1552
4254.65 1545
4255.26 1622
4255.88 1557
4256.49 1538
4257.11 1556
4257.72 1625
4258.34 1576
4258.96 1454
4259.57 1423
4260.19 1488
4260.80 1466
4261.42 1432
4262.03 1436
4262.65 1375
4263.26 1421
4263.88 1489
4264.50 1500
4265.11 1560
4265.73 1407
4266.34 1432
4266.96 1449
4267.58 1367
4268.19 1537
4268.81 1479
4269.42 1364
4270.04 1460
4270.66 1432
4271.27 1464
4271.89 1617
4272.51 1550
4273.12 1517
4273.74 1568
4274.36 1391
4274.97 1539
4275.59 1477
4276.20 1414
4276.82 1478
4277.44 1512
4278.06 1336
4278.67 1382
4279.29 1353
4279.91 1365
4280.52 1374
4281.14 1317
4281.76 1284
4282.37 1238
4282.99 1213
4283.61 1315
4284.23 1350
4284.84 1222
4285.46 1233
4286.08 1310
4286.69 1319
4287.31 1342
4287.93 1352
4288.55 1332
4289.16 1286
4289.78 1249
4290.40 1325
4291.02 1316
4291.64 1259
4292.25 1321
4292.87 1221
4293.49 1213
4294.11 1278
4294.73 1367
4295.34 1383
4295.96 1387
4296.58 1343
4297.20 1218
4297.82 1312
4298.43 1376
4299.05 1323
4299.67 1296
4300.29 1304
4300.91 1287
4301.53 1274
4302.14 1217
4302.76 1267
4303.38 1316
4304.00 1274
4304.62 1171
4305.24 1267
4305.86 1274
4306.48 1327
4307.09 1266
4307.71 1262
4308.33 1268
4308.95 1323
4309.57 1263
4310.19 1270
4310.81 1184
4311.43 1201
4312.05 1230
4312.67 1351
4313.29 1217
4313.90 1171
4314.52 1244
4315.14 1247
4315.76 1274
4316.38 1332
4317.00 1282
4317.62 1201
4318.24 1392
4318.86 1282
4319.48 1280
4320.10 1275
4320.72 1317
4321.34 1276
4321.96 1265
4322.58 1397
4323.20 1430
4323.82 1215
4324.44 1226
4325.06 1317
4325.68 1506
4326.30 1523
4326.92 1474
4327.54 1417
4328.16 1408
4328.78 1333
4329.40 1308
4330.02 1327
4330.64 1364
4331.27 1441
4331.89 1509
4332.51 1481
4333.13 1391
4333.75 1454
4334.37 1451
4334.99 1606
4335.61 1719
4336.23 1568
4336.85 1515
4337.47 1576
4338.09 1635
4338.72 1658
4339.34 1716
4339.96 1616
4340.58 1685
4341.20 1680
4341.82 1810
4342.44 2017
4343.07 1891
4343.69 2250
4344.31 2399
4344.93 2477
4345.55 2956
4346.17 3040
4346.79 2719
4347.42 2640
4348.04 2836
4348.66 2846
4349.28 2523
4349.90 2244
4350.53 2114
4351.15 2016
4351.77 1727
4352.39 1543
4353.01 1356
4353.64 1506
4354.26 1465
4354.88 1408
4355.50 1474
4356.13 1458
4356.75 1578
4357.37 1410
4357.99 1486
4358.62 1559
4359.24 1486
4359.86 1454
4360.48 1634
4361.11 1512
4361.73 1435
4362.35 1365
4362.98 1423
4363.60 1514
4364.22 1575
4364.84 1545
4365.47 1465
4366.09 1399
4366.71 1398
4367.34 1438
4367.96 1386
4368.58 1238
4369.21 1211
4369.83 1228
4370.45 1283
4371.08 1198
4371.70 1280
4372.32 1285
4372.95 1230
4373.57 1201
4374.20 1203
4374.82 1374
4375.44 1330
4376.07 1176
4376.69 1331
4377.31 1371
4377.94 1386
4378.56 1377
4379.19 1491
4379.81 1378
4380.43 1278
4381.06 1320
4381.68 1364
4382.31 1292
4382.93 1202
4383.56 1299
4384.18 1364
4384.80 1367
4385.43 1297
4386.05 1410
4386.68 1333
4387.30 1320
4387.93 1104
4388.55 1185
4389.18 1137
4389.80 1190
4390.43 1227
4391.05 1187
4391.68 1144
4392.30 1346
4392.93 1258
4393.55 1107
4394.18 1156
4394.80 1295
4395.43 1296
4396.05 1232
4396.68 1352
4397.30 1321
4397.93 1230
4398.55 1155
4399.18 1173
4399.80 1336
4400.43 1341
4401.06 1335
4401.68 1156
4402.31 1188
4402.93 1146
4403.56 1287
4404.18 1274
4404.81 1217
4405.44 1171
4406.06 1226
4406.69 1261
4407.31 1298
4407.94 1252
4408.57 1245
4409.19 1173
4409.82 1186
4410.45 1277
4411.07 1331
4411.70 1317
4412.32 1192
4412.95 1379
4413.58 1263
4414.20 1296
4414.83 1319
4415.46 1252
4416.08 1279
4416.71 1228
4417.34 1252
4417.96 1227
4418.59 1245
4419.22 1143
4419.84 1355
4420.47 1355
4421.10 1304
4421.73 1192
4422.35 1316
4422.98 1222
4423.61 1197
4424.23 1179
4424.86 1158
4425.49 1095
4426.12 1128
4426.74 1207
4427.37 1141
4428.00 1130
4428.63 943
4429.25 992
4429.88 1090
4430.51 1047
4431.14 1021
4431.77 1146
4432.39 1131
4433.02 1167
4433.65 1069
4434.28 1257
4434.90 1114
4435.53 1063
4436.16 1068
4436.79 1158
4437.42 1018
4438.05 1104
4438.67 1032
4439.30 1034
4439.93 1017
4440.56 1146
4441.19 1005
4441.82 1087
4442.44 1111
4443.07 1108
4443.70 1064
4444.33 1117
4444.96 1159
4445.59 1123
4446.22 1063
4446.85 1169
4447.47 1102
4448.10 1062
4448.73 1116
4449.36 1118
4449.99 1170
4450.62 1117
4451.25 1180
4451.88 1192
4452.51 1141
4453.14 1112
4453.77 1151
4454.40 1245
4455.02 1214
4455.65 1113
4456.28 1205
4456.91 1219
4457.54 1143
4458.17 1130
4458.80 1301
4459.43 1183
4460.06 1164
4460.69 1191
4461.32 1049
4461.95 1104
4462.58 1232
4463.21 1108
4463.84 1032
4464.47 1154
4465.10 1086
4465.73 1020
4466.36 1038
4466.99 1096
4467.62 1117
4468.25 1090
4468.88 999
4469.51 1095
4470.14 1109
4470.78 1122
4471.41 1108
4472.04 1099
4472.67 1138
4473.30 1163
4473.93 1021
4474.56 1018
4475.19 918
4475.82 990
4476.45 1001
4477.08 924
4477.71 1000
4478.35 1081
4478.98 1141
4479.61 1131
4480.24 1045
4480.87 1147
4481.50 1213
4482.13 1112
4482.76 1080
4483.40 1107
4484.03 1152
4484.66 1102
4485.29 1291
4485.92 1215
4486.55 1135
4487.19 1152
4487.82 1194
4488.45 1085
4489.08 1172
4489.71 1233
4490.34 1156
4490.98 1129
4491.61 1102
4492.24 1107
4492.87 1194
4493.50 1104
4494.14 1117
4494.77 1048
4495.40 1077
4496.03 1116
4496.67 1029
4497.30 1121
4497.93 1268
4498.56 1158
4499.20 1208
4499.83 1186
4500.46 1290
4501.09 1374
4501.73 1292
4502.36 1357
4502.99 1318
4503.63 1285
4504.26 1197
4504.89 1212
4505.52 1189
4506.16 1127
4506.79 1144
4507.42 1197
4508.06 1172
4508.69 1119
4509.32 1158
4509.96 988
4510.59 1111
4511.22 1101
4511.86 1175
4512.49 1293
4513.12 1250
4513.76 1092
4514.39 1008
4515.02 1120
4515.66 1130
4516.29 1080
4516.93 1142
4517.56 990
4518.19 1173
4518.83 1120
4519.46 1003
4520.10 1060
4520.73 1147
4521.36 1092
4522.00 1149
4522.63 1135
4523.27 1096
4523.90 1218
4524.54 1137
4525.17 1215
4525.80 1283
4526.44 1314
4527.07 1294
4527.71 1343
4528.34 1594
4528.98 1622
4529.61 1840
4530.25 1967
4530.88 2049
4531.52 1932
4532.15 1937
4532.79 1970
4533.42 1783
4534.06 1803
4534.69 1796
4535.33 1560
4535.96 1414
4536.60 1372
4537.23 1384
4537.87 1266
4538.50 1139
4539.14 1138
4539.77 1296
4540.41 1215
4541.04 1109
4541.68 1143
4542.31 1192
4542.95 1166
4543.59 1199
4544.22 1205
4544.86 1233
4545.49 1282
4546.13 1256
4546.77 1285
4547.40 1169
4548.04 1199
4548.67 1264
4549.31 1258
4549.95 1198
4550.58 1239
4551.22 1282
4551.85 1343
4552.49 1294
4553.13 1293
4553.76 1284
4554.40 1247
4555.04 1327
4555.67 1267
4556.31 1220
4556.95 1167
4557.58 1152
4558.22 1203
4558.86 1106
4559.49 1164
4560.13 1157
4560.77 1136
4561.40 1169
4562.04 1237
4562.68 1228
4563.31 1250
4563.95 1139
4564.59 1137
4565.23 1094
4565.86 1104
4566.50 1150
4567.14 1166
4567.77 1082
4568.41 1101
4569.05 1216
4569.69 1205
4570.32 1357
4570.96 1142
4571.60 1038
4572.24 1062
4572.88 1121
4573.51 1164
4574.15 1088
4574.79 1045
4575.43 1179
4576.06 1191
4576.70 1137
4577.34 1055
4577.98 1110
4578.62 1142
4579.26 1063
4579.89 1069
4580.53 1142
4581.17 1132
4581.81 1223
4582.45 1160
4583.09 1067
4583.72 1122
4584.36 1112
4585.00 1147
4585.64 1242
4586.28 1284
4586.92 1069
4587.56 1175
4588.19 1232
4588.83 1347
4589.47 1304
4590.11 1392
4590.75 1461
4591.39 1261
4592.03 1233
4592.67 1308
4593.31 1200
4593.95 1143
4594.58 1116
4595.22 1083
4595.86 1113
4596.50 1053
4597.14 1180
4597.78 1148
4598.42 1113
4599.06 1182
4599.70 1055
4600.34 1204
4600.98 1213
4601.62 1265
4602.26 1246
4602.90 1248
4603.54 1175
4604.18 1200
4604.82 1258
4605.46 1314
4606.10 1297
4606.74 1396
4607.38 1363
4608.02 1248
4608.66 1329
4609.30 1412
4609.94 1370
4610.58 1338
4611.22 1289
4611.86 1310
4612.50 1281
4613.14 1276
4613.78 1227
4614.42 1179
4615.06 1149
4615.70 1202
4616.35 1131
4616.99 1154
4617.63 1142
4618.27 1208
4618.91 1106
4619.55 1062
4620.19 1075
4620.83 1073
4621.47 1100
4622.11 1158
4622.76 1067
4623.40 1063
4624.04 1105
4624.68 1006
4625.32 1075
4625.96 1088
4626.60 1032
4627.25 1103
4627.89 1035
4628.53 1018
4629.17 1096
4629.81 1067
4630.45 1159
4631.10 1150
4631.74 1147
4632.38 1257
4633.02 1217
4633.66 1090
4634.30 1195
4634.95 1329
4635.59 1393
4636.23 1228
4636.87 1340
4637.52 1553
4638.16 1304
4638.80 1326
4639.44 1451
4640.08 1549
4640.73 1489
4641.37 1420
4642.01 1313
4642.66 1342
4643.30 1207
4643.94 1165
4644.58 1266
4645.23 1222
4645.87 1171
4646.51 1092
4647.15 1096
4647.80 1138
4648.44 1245
4649.08 1098
4649.73 1158
4650.37 1155
4651.01 1150
4651.66 1193
4652.30 1266
4652.94 1304
4653.59 1261
4654.23 1273
4654.87 1186
4655.52 1127
4656.16 1053
4656.80 1211
4657.45 1199
4658.09 1105
4658.73 1126
4659.38 1197
4660.02 1051
4660.67 1008
4661.31 1028
4661.95 1028
4662.60 1044
4663.24 1065
4663.89 1132
4664.53 1146
4665.17 1119
4665.82 1137
4666.46 1204
4667.11 1113
4667.75 1095
4668.40 1145
4669.04 1071
4669.68 1148
4670.33 1241
4670.97 1177
4671.62 1156
4672.26 1161
4672.91 1183
4673.55 1119
4674.20 1088
4674.84 1124
4675.49 1220
4676.13 1251
4676.78 1093
4677.42 1157
4678.07 1075
4678.71 1088
4679.36 1257
4680.00 1227
4680.65 1102
4681.29 1078
4681.94 1157
4682.58 1112
4683.23 1156
4683.87 1190
4684.52 1087
4685.16 1089
4685.81 1172
4686.46 1022
4687.10 1062
4687.75 1040
4688.39 1135
4689.04 1049
4689.68 953
4690.33 1080
4690.98 1064
4691.62 1113
4692.27 1070
4692.91 1126
4693.56 1090
4694.21 1155
4694.85 1076
4695.50 1037
4696.15 1065
4696.79 1132
4697.44 1172
4698.08 1196
4698.73 1359
4699.38 1292
4700.02 1326
4700.67 1372
4701.32 1237
4701.96 1238
4702.61 1243
4703.26 1241
4703.90 1187
4704.55 1150
4705.20 1169
4705.84 1194
4706.49 1112
4707.14 1142
4707.79 1227
4708.43 1170
4709.08 1174
4709.73 1156
4710.37 1090
4711.02 1172
4711.67 1077
4712.32 1221
4712.96 1163
4713.61 1164
4714.26 1280
4714.91 1174
4715.55 1201
4716.20 1220
4716.85 1192
4717.50 1206
4718.15 1100
4718.79 1138
4719.44 1191
4720.09 1175
4720.74 1191
4721.39 1295
4722.03 1134
4722.68 1268
4723.33 1383
4723.98 1336
4724.63 1246
4725.27 1195
4725.92 1310
4726.57 1448
4727.22 1251
4727.87 1319
4728.52 1292
4729.16 1238
4729.81 1303
4730.46 1109
4731.11 1171
4731.76 1183
4732.41 1078
4733.06 1039
4733.71 1088
4734.36 1062
4735.00 1176
4735.65 1173
4736.30 1165
4736.95 1175
4737.60 1143
4738.25 1155
4738.90 1217
4739.55 1279
4740.20 1292
4740.85 1308
4741.50 1330
4742.15 1300
4742.80 1256
4743.44 1258
4744.09 1264
4744.74 1169
4745.39 1262
4746.04 1288
4746.69 1278
4747.34 1226
4747.99 1191
4748.64 1253
4749.29 1265
4749.94 1363
4750.59 1277
4751.24 1320
4751.89 1302
4752.54 1342
4753.19 1403
4753.84 1424
4754.49 1480
4755.14 1327
4755.79 1274
4756.44 1266
4757.10 1199
4757.75 1244
4758.40 1197
4759.05 1174
4759.70 1164
4760.35 1172
4761.00 1151
4761.65 1266
4762.30 1232
4762.95 1300
4763.60 1339
4764.25 1362
4764.90 1449
4765.56 1391
4766.21 1371
4766.86 1433
4767.51 1452
4768.16 1437
4768.81 1316
4769.46 1208
4770.11 1225
4770.77 1288
4771.42 1214
4772.07 1119
4772.72 1131
4773.37 1185
4774.02 1155
4774.67 1171
4775.33 1168
4775.98 1144
4776.63 1164
4777.28 1179
4777.93 1166
4778.59 1119
4779.24 1175
4779.89 1254
4780.54 1215
4781.19 1253
4781.85 1266
4782.50 1283
4783.15 1316
4783.80 1281
4784.46 1173
4785.11 1139
4785.76 1101
4786.41 1149
4787.07 1225
4787.72 1210
4788.37 1188
4789.02 1119
4789.68 984
4790.33 1069
4790.98 1145
4791.63 1095
4792.29 1130
4792.94 1122
4793.59 1160
4794.25 1128
4794.90 1066
4795.55 1069
4796.21 1052
4796.86 1126
4797.51 1068
4798.17 1051
4798.82 1061
4799.47 1057
4800.13 1138
4800.78 1098
4801.43 1063
4802.09 1059
4802.74 1163
4803.39 1094
4804.05 1130
4804.70 938
4805.35 959
4806.01 1038
4806.66 1091
4807.32 1032
4807.97 1048
4808.62 1090
4809.28 1057
4809.93 991
4810.59 994
4811.24 1034
4811.89 1104
4812.55 1126
4813.20 1149
4813.86 1048
4814.51 1172
4815.17 1127
4815.82 1236
4816.48 1137
4817.13 1170
4817.78 1178
4818.44 1274
4819.09 1282
4819.75 1151
4820.40 1320
4821.06 1229
4821.71 1384
4822.37 1423
4823.02 1274
4823.68 1343
4824.33 1354
4824.99 1473
4825.64 1526
4826.30 1440
4826.95 1517
4827.61 1419
4828.26 1419
4828.92 1505
4829.58 1429
4830.23 1287
4830.89 1385
4831.54 1343
4832.20 1413
4832.85 1511
4833.51 1427
4834.16 1496
4834.82 1610
4835.48 1551
4836.13 1502
4836.79 1560
4837.44 1567
4838.10 1656
4838.76 1641
4839.41 1545
4840.07 1588
4840.72 1662
4841.38 1562
4842.04 1415
4842.69 1486
4843.35 1509
4844.01 1507
4844.66 1475
4845.32 1476
4845.98 1449
4846.63 1655
4847.29 1742
4847.95 1909
4848.60 1876
4849.26 1856
4849.92 1958
4850.57 1914
4851.23 1866
4851.89 1809
4852.54 1769
4853.20 1789
4853.86 1724
4854.51 1591
4855.17 1583
4855.83 1794
4856.49 1749
4857.14 1712
4857.80 1877
4858.46 1790
4859.12 1841
4859.77 1714
4860.43 1689
4861.09 1751
4861.75 1679
4862.40 1667
4863.06 1666
4863.72 1637
4864.38 1690
4865.03 1700
4865.69 1760
4866.35 1676
4867.01 1743
4867.67 1652
4868.32 1702
4868.98 1527
4869.64 1403
4870.30 1555
4870.96 1524
4871.62 1547
4872.27 1524
4872.93 1400
4873.59 1436
4874.25 1521
4874.91 1421
4875.57 1319
4876.22 1329
4876.88 1366
4877.54 1336
4878.20 1462
4878.86 1409
4879.52 1369
4880.18 1464
4880.84 1368
4881.49 1334
4882.15 1410
4882.81 1218
4883.47 1149
4884.13 1117
4884.79 1210
4885.45 1204
4886.11 1306
4886.77 1305
4887.43 1354
4888.09 1401
4888.75 1371
4889.41 1506
4890.07 1415
4890.72 1385
4891.38 1440
4892.04 1366
4892.70 1374
4893.36 1373
4894.02 1222
4894.68 1267
4895.34 1278
4896.00 1169
4896.66 1200
4897.32 1274
4897.98 1311
4898.64 1278
4899.30 1266
4899.96 1257
4900.62 1259
4901.28 1297
4901.94 1276
4902.60 1149
4903.27 1264
4903.93 1309
4904.59 1299
4905.25 1155
4905.91 1070
4906.57 1208
4907.23 1113
4907.89 1156
4908.55 1107
4909.21 1065
4909.87 1105
4910.53 1188
4911.19 1073
4911.85 1133
4912.52 1103
4913.18 1179
4913.84 1097
4914.50 1170
4915.16 1101
4915.82 1055
4916.48 1152
4917.14 1132
4917.81 1165
4918.47 1185
4919.13 1046
4919.79 1049
4920.45 1006
4921.11 1048
4921.77 1030
4922.44 1029
4923.10 1025
4923.76 980
4924.42 983
4925.08 1004
4925.75 1055
4926.41 1112
4927.07 1016
4927.73 1073
4928.39 1026
4929.06 907
4929.72 983
4930.38 1027
4931.04 1148
4931.71 1094
4932.37 1160
4933.03 1133
4933.69 1122
4934.36 1183
4935.02 1216
4935.68 1060
4936.34 1009
4937.01 1140
4937.67 1109
4938.33 991
4938.99 1167
4939.66 1164
4940.32 1058
4940.98 1077
4941.65 1153
4942.31 1095
4942.97 1066
4943.63 1013
4944.30 1072
4944.96 1099
4945.62 959
4946.29 1016
4946.95 985
4947.61 1010
4948.28 1040
4948.94 1160
4949.61 1005
4950.27 1029
4950.93 1093
4951.60 1053
4952.26 1120
4952.92 1120
4953.59 974
4954.25 979
4954.92 1116
4955.58 947
4956.24 888
4956.91 842
4957.57 930
4958.24 1004
4958.90 1040
4959.56 944
4960.23 1125
4960.89 1146
4961.56 1172
4962.22 1046
4962.89 1157
4963.55 1091
4964.21 1059
4964.88 1232
4965.54 1083
4966.21 1010
4966.87 1140
4967.54 1110
4968.20 988
4968.87 940
4969.53 926
4970.20 980
4970.86 985
4971.53 1000
4972.19 1133
4972.86 1016
4973.52 1028
4974.19 1066
4974.85 1098
4975.52 1174
4976.18 1039
4976.85 1016
4977.51 1087
4978.18 1059
4978.85 943
4979.51 1036
4980.18 953
4980.84 895
4981.51 963
4982.17 1031
4982.84 1085
4983.50 1014
4984.17 1041
4984.84 1099
4985.50 1094
4986.17 1003
4986.83 981
4987.50 985
4988.17 1016
4988.83 1020
4989.50 932
4990.17 975
4990.83 926
4991.50 1076
4992.16 1012
4992.83 997
4993.50 902
4994.16 949
4994.83 1035
4995.50 1059
4996.16 975
4996.83 972
4997.50 981
4998.16 1036
4998.83 1002
4999.50 1008
5000.16 967
5000.83 965
5001.50 970
5002.17 1045
5002.83 1082
5003.50 1110
5004.17 1006
5004.83 886
5005.50 1010
5006.17 1052
5006.84 1066
5007.50 1037
5008.17 1079
5008.84 1082
5009.51 1016
5010.17 962
5010.84 937
5011.51 937
5012.18 1063
5012.84 1006
5013.51 1030
5014.18 1046
5014.85 1008
5015.52 957
5016.18 1032
5016.85 1142
5017.52 1074
5018.19 1202
5018.86 1261
5019.52 1201
5020.19 1274
5020.86 1294
5021.53 1421
5022.20 1357
5022.87 1391
5023.54 1508
5024.20 1429
5024.87 1338
5025.54 1336
5026.21 1214
5026.88 1179
5027.55 1099
5028.22 1072
5028.88 1075
5029.55 992
5030.22 1032
5030.89 1029
5031.56 986
5032.23 951
5032.90 970
5033.57 1025
5034.24 992
5034.91 984
5035.58 946
5036.25 939
5036.91 959
5037.58 971
5038.25 1045
5038.92 939
5039.59 916
5040.26 887
5040.93 921
5041.60 979
5042.27 949
5042.94 947
5043.61 964
5044.28 944
5044.95 1023
5045.62 1046
5046.29 1091
5046.96 1008
5047.63 935
5048.30 1009
5048.97 968
5049.64 1031
5050.31 954
5050.98 842
5051.65 969
5052.32 927
5052.99 803
5053.66 869
5054.33 896
5055.00 879
5055.68 971
5056.35 990
5057.02 863
5057.69 861
5058.36 938
5059.03 970
5059.70 1084
5060.37 1103
5061.04 1007
5061.71 940
5062.38 897
5063.06 1000
5063.73 1009
5064.40 952
5065.07 952
5065.74 986
5066.41 1046
5067.08 968
5067.75 959
5068.43 1017
5069.10 951
5069.77 899
5070.44 998
5071.11 1006
5071.78 826
5072.46 917
5073.13 869
5073.80 885
5074.47 900
5075.14 881
5075.81 888
5076.49 966
5077.16 976
5077.83 959
5078.50 999
5079.18 1054
5079.85 1035
5080.52 992
5081.19 973
5081.86 1005
5082.54 950
5083.21 957
5083.88 1015
5084.55 1001
5085.23 1002
5085.90 1089
5086.57 1059
5087.25 1046
5087.92 1081
5088.59 1081
5089.26 1099
5089.94 1202
5090.61 1216
5091.28 1105
5091.96 1189
5092.63 1154
5093.30 1059
5093.97 1267
5094.65 1078
5095.32 1065
5095.99 1043
5096.67 984
5097.34 997
5098.01 1008
5098.69 950
5099.36 1009
5100.04 997
5100.71 912
5101.38 933
5102.06 1061
5102.73 1167
5103.40 1087
5104.08 993
5104.75 958
5105.43 927
5106.10 945
5106.77 1033
5107.45 966
5108.12 994
5108.80 900
5109.47 971
5110.14 975
5110.82 1031
5111.49 1020
5112.17 977
5112.84 1027
5113.52 1009
5114.19 937
5114.87 988
5115.54 1025
5116.21 952
5116.89 1111
5117.56 1156
5118.24 1171
5118.91 1164
5119.59 1166
5120.26 1056
5120.94 1059
5121.61 1052
5122.29 1037
5122.96 1035
5123.64 1042
5124.31 1067
5124.99 957
5125.66 975
5126.34 955
5127.01 1105
5127.69 1131
5128.37 1064
5129.04 1127
5129.72 1028
5130.39 1019
5131.07 1164
5131.74 1134
5132.42 1013
5133.09 1088
5133.77 962
5134.45 1044
5135.12 983
5135.80 911
5136.47 973
5137.15 1069
5137.83 1050
5138.50 1004
5139.18 1030
5139.85 1005
5140.53 1059
5141.21 949
5141.88 1098
5142.56 1006
5143.24 945
5143.91 978
5144.59 1009
5145.27 1051
5145.94 944
5146.62 970
5147.30 986
5147.97 977
5148.65 847
5149.33 909
5150.00 875
5150.68 1036
5151.36 1087
5152.03 957
5152.71 923
5153.39 962
5154.07 974
5154.74 913
5155.42 935
5156.10 896
5156.77 953
5157.45 861
5158.13 872
5158.81 846
5159.48 920
5160.16 967
5160.84 915
5161.52 879
5162.19 896
5162.87 894
5163.55 828
5164.23 921
5164.91 931
5165.58 955
5166.26 983
5166.94 1017
5167.62 971
5168.30 974
5168.97 1025
5169.65 1000
5170.33 907
5171.01 910
5171.69 923
5172.37 898
5173.04 950
5173.72 900
5174.40 926
5175.08 929
5175.76 911
5176.44 944
5177.11 963
5177.79 943
5178.47 920
5179.15 867
5179.83 914
5180.51 1007
5181.19 963
5181.87 962
5182.55 937
5183.22 898
5183.90 957
5184.58 932
5185.26 929
5185.94 870
5186.62 865
5187.30 813
5187.98 970
5188.66 869
5189.34 957
5190.02 877
5190.70 927
5191.38 899
5192.06 829
5192.74 835
5193.42 933
5194.10 947
5194.78 935
5195.46 965
5196.14 896
5196.82 903
5197.50 892
5198.18 855
5198.86 912
5199.54 934
5200.22 911
5200.90 963
5201.58 913
5202.26 850
5202.94 872
5203.62 937
5204.30 991
5204.98 965
5205.66 982
5206.34 1022
5207.02 941
5207.70 987
5208.38 912
5209.06 1028
5209.74 1010
5210.42 1071
5211.10 1142
5211.79 1171
5212.47 1040
5213.15 1111
5213.83 1005
5214.51 892
5215.19 930
5215.87 1024
5216.55 1019
5217.23 1067
5217.92 1066
5218.60 890
5219.28 956
5219.96 931
5220.64 998
5221.32 1024
5222.00 966
5222.69 930
5223.37 907
5224.05 989
5224.73 938
5225.41 926
5226.10 909
5226.78 874
5227.46 967
5228.14 1045
5228.82 1005
5229.51 984
5230.19 907
5230.87 917
5231.55 899
5232.23 941
5232.92 949
5233.60 1084
5234.28 1008
5234.96 934
5235.65 1020
5236.33 936
5237.01 1039
5237.69 959
5238.38 928
5239.06 929
5239.74 967
5240.42 1050
5241.11 1023
5241.79 928
5242.47 931
5243.16 928
5243.84 1012
5244.52 948
5245.21 935
5245.89 1043
5246.57 1090
5247.26 1022
5247.94 972
5248.62 1028
5249.31 1009
5249.99 1122
5250.67 1023
5251.36 996
5252.04 953
5252.72 997
5253.41 1016
5254.09 939
5254.77 856
5255.46 821
5256.14 864
5256.83 829
5257.51 924
5258.19 805
5258.88 905
5259.56 930
5260.25 1028
5260.93 1019
5261.61 913
5262.30 961
5262.98 972
5263.67 1041
5264.35 1047
5265.04 1055
5265.72 1042
5266.40 967
5267.09 981
5267.77 922
5268.46 935
5269.14 990
5269.83 942
5270.51 886
5271.20 957
5271.88 960
5272.57 947
5273.25 994
5273.94 994
5274.62 976
5275.31 1023
5275.99 1058
5276.68 1132
5277.36 1068
5278.05 1026
5278.73 1122
5279.42 1207
5280.10 1189
5280.79 1274
5281.47 1200
5282.16 1238
5282.85 1292
5283.53 1258
5284.22 1159
5284.90 1141
5285.59 1034
5286.27 994
5286.96 1035
5287.65 972
5288.33 984
5289.02 996
5289.70 1038
5290.39 1032
5291.08 1022
5291.76 996
5292.45 929
5293.13 873
5293.82 978
5294.51 1089
5295.19 1076
5295.88 1013
5296.57 933
5297.25 1030
5297.94 1017
5298.63 1064
5299.31 1132
5300.00 1035
5300.69 1085
5301.37 1147
5302.06 1090
5302.75 1066
5303.43 1061
5304.12 993
5304.81 1047
5305.49 1003
5306.18 948
5306.87 1114
5307.56 1096
5308.24 1132
5308.93 966
5309.62 964
5310.30 1044
5310.99 986
5311.68 1027
5312.37 1088
5313.05 969
5313.74 1036
5314.43 1045
5315.12 979
5315.81 972
5316.49 977
5317.18 1030
5317.87 958
5318.56 1050
5319.24 1136
5319.93 1066
5320.62 1094
5321.31 1121
5322.00 1138
5322.68 1059
5323.37 1193
5324.06 1028
5324.75 1073
5325.44 947
5326.13 961
5326.81 976
5327.50 1015
5328.19 948
5328.88 979
5329.57 1049
5330.26 972
5330.95 952
5331.63 1068
5332.32 1002
5333.01 1092
5333.70 1134
5334.39 1127
5335.08 1023
5335.77 1050
5336.46 1027
5337.15 1015
5337.84 1006
5338.52 1215
5339.21 1170
5339.90 1098
5340.59 1165
5341.28 1151
5341.97 1159
5342.66 1097
5343.35 1113
5344.04 1068
5344.73 1128
5345.42 1194
5346.11 1155
5346.80 1235
5347.49 1328
5348.18 1345
5348.87 1415
5349.56 1434
5350.25 1398
5350.94 1488
5351.63 1405
5352.32 1490
5353.01 1447
5353.70 1349
5354.39 1379
5355.08 1094
5355.77 1073
5356.46 1134
5357.15 1046
5357.84 939
5358.53 1029
5359.22 1041
5359.91 1096
5360.60 1027
5361.29 1022
5361.98 999
5362.67 907
5363.36 1047
5364.06 1004
5364.75 904
5365.44 978
5366.13 971
5366.82 976
5367.51 913
5368.20 823
5368.89 898
5369.58 835
5370.27 996
5370.97 981
5371.66 844
5372.35 893
5373.04 906
5373.73 856
5374.42 854
5375.11 837
5375.81 958
5376.50 971
5377.19 972
5377.88 910
5378.57 898
5379.26 822
5379.96 944
5380.65 1009
5381.34 951
5382.03 938
5382.72 924
5383.42 964
5384.11 840
5384.80 805
5385.49 847
5386.19 942
5386.88 981
5387.57 994
5388.26 1076
5388.96 978
5389.65 905
5390.34 979
5391.03 1061
5391.73 937
5392.42 916
5393.11 914
5393.80 943
5394.50 957
5395.19 912
5395.88 817
5396.57 813
5397.27 908
5397.96 968
5398.65 990
5399.35 1030
5400.04 973
5400.73 877
5401.43 938
5402.12 872
5402.81 928
5403.51 898
5404.20 914
5404.89 983
5405.59 989
5406.28 939
5406.97 957
5407.67 1052
5408.36 994
5409.06 954
5409.75 970
5410.44 1002
5411.14 1048
5411.83 974
5412.52 953
5413.22 947
5413.91 923
5414.61 879
5415.30 930
5415.99 954
5416.69 938
5417.38 911
5418.08 955
5418.77 969
5419.47 920
5420.16 1088
5420.86 934
5421.55 1056
5422.24 1046
5422.94 1132
5423.63 1096
5424.33 961
5425.02 918
5425.72 935
5426.41 1005
5427.11 972
5427.80 1035
5428.50 1054
5429.19 1031
5429.89 1039
5430.58 951
5431.28 960
5431.97 999
5432.67 963
5433.36 997
5434.06 979
5434.75 1039
5435.45 1132
5436.15 1070
5436.84 1039
5437.54 1034
5438.23 1068
5438.93 1173
5439.62 1119
5440.32 1165
5441.01 1170
5441.71 1184
5442.41 1088
5443.10 1035
5443.80 1183
5444.49 1211
5445.19 1409
5445.89 1380
5446.58 1353
5447.28 1342
5447.98 1554
5448.67 1420
5449.37 1361
5450.06 1425
5450.76 1372
5451.46 1314
5452.15 1372
5452.85 1148
5453.55 1149
5454.24 1137
5454.94 1057
5455.64 1167
5456.33 990
5457.03 965
5457.73 1025
5458.42 1054
5459.12 1217
5459.82 1188
5460.51 1167
5461.21 1182
5461.91 1232
5462.61 1248
5463.30 1207
5464.00 1364
5464.70 1368
5465.40 1328
5466.09 1253
5466.79 1230
5467.49 1260
5468.18 1233
5468.88 1254
5469.58 1187
5470.28 1080
5470.98 1045
5471.67 1178
5472.37 1128
5473.07 1187
5473.77 1195
5474.46 1257
5475.16 1221
5475.86 1181
5476.56 1256
5477.26 1375
5477.95 1583
5478.65 1465
5479.35 1474
5480.05 1603
5480.75 1596
5481.45 1598
5482.14 1518
5482.84 1583
5483.54 1343
5484.24 1456
5484.94 1442
5485.64 1499
5486.34 1493
5487.03 1372
5487.73 1394
5488.43 1319
5489.13 1299
5489.83 1318
5490.53 1351
5491.23 1304
5491.93 1286
5492.63 1423
5493.33 1388
5494.02 1361
5494.72 1341
5495.42 1494
5496.12 1465
5496.82 1571
5497.52 1532
5498.22 1674
5498.92 1865
5499.62 2105
5500.32 2252
5501.02 2357
5501.72 2357
5502.42 2117
5503.12 2189
5503.82 1971
5504.52 1733
5505.22 1637
5505.92 1570
5506.62 1394
5507.32 1353
5508.02 1396
5508.72 1300
5509.42 1429
5510.12 1305
5510.82 1302
5511.52 1399
5512.22 1253
5512.92 1278
5513.62 1342
5514.32 1250
5515.02 1288
5515.72 1219
5516.42 1202
5517.12 1339
5517.82 1248
5518.52 1295
5519.22 1127
5519.93 1209
5520.63 1198
5521.33 1051
5522.03 1151
5522.73 1185
5523.43 1186
5524.13 1145
5524.83 1163
5525.53 1116
5526.23 1088
5526.94 1063
5527.64 1098
5528.34 1101
5529.04 1169
5529.74 1054
5530.44 1005
5531.14 955
5531.85 982
5532.55 982
5533.25 1040
5533.95 975
5534.65 976
5535.35 1086
5536.06 1013
5536.76 1098
5537.46 978
5538.16 977
5538.86 1031
5539.57 1054
5540.27 991
5540.97 1039
5541.67 978
5542.37 1040
5543.08 975
5543.78 1012
5544.48 986
5545.18 992
5545.89 1055
5546.59 1097
5547.29 1046
5547.99 990
5548.70 994
5549.40 946
5550.10 1019
5550.81 1025
5551.51 942
5552.21 1111
5552.91 1006
5553.62 932
5554.32 902
5555.02 906
5555.73 965
5556.43 976
5557.13 975
5557.84 907
5558.54 979
5559.24 996
5559.95 1062
5560.65 962
5561.35 904
5562.06 941
5562.76 923
5563.46 916
5564.17 1020
5564.87 1007
5565.57 934
5566.28 958
5566.98 971
5567.69 1001
5568.39 889
5569.09 854
5569.80 1003
5570.50 1000
5571.21 1016
5571.91 1068
5572.61 1055
5573.32 1046
5574.02 975
5574.73 989
5575.43 1046
5576.14 1031
5576.84 1016
5577.54 960
5578.25 967
5578.95 978
5579.66 926
5580.36 928
5581.07 994
5581.77 925
5582.48 970
5583.18 993
5583.89 949
5584.59 788
5585.30 932
5586.00 905
5586.71 928
5587.41 982
5588.12 905
5588.82 959
5589.53 925
5590.23 844
5590.94 976
5591.64 953
5592.35 932
5593.05 999
5593.76 933
5594.47 932
5595.17 913
5595.88 973
5596.58 944
5597.29 845
5597.99 874
5598.70 863
5599.41 881
5600.11 883
5600.82 825
5601.52 890
5602.23 841
5602.94 878
5603.64 876
5604.35 996
5605.05 827
5605.76 804
5606.47 826
5607.17 783
5607.88 832
5608.59 789
5609.29 887
5610.00 841
5610.70 812
5611.41 835
5612.12 914
5612.82 815
5613.53 803
5614.24 876
5614.95 924
5615.65 857
5616.36 990
5617.07 887
5617.77 910
5618.48 962
5619.19 922
5619.89 866
5620.60 856
5621.31 877
5622.02 809
5622.72 819
5623.43 833
5624.14 864
5624.85 818
5625.55 808
5626.26 852
5626.97 902
5627.68 929
5628.38 868
5629.09 946
5629.80 908
5630.51 895
5631.21 853
5631.92 856
5632.63 932
5633.34 872
5634.05 840
5634.75 919
5635.46 884
5636.17 872
5636.88 922
5637.59 941
5638.30 883
5639.00 919
5639.71 871
5640.42 921
5641.13 1077
5641.84 968
5642.55 912
5643.26 888
5643.96 892
5644.67 974
5645.38 931
5646.09 875
5646.80 824
5647.51 844
5648.22 963
5648.93 912
5649.64 943
5650.34 916
5651.05 895
5651.76 880
5652.47 935
5653.18 1055
5653.89 953
5654.60 959
5655.31 888
5656.02 871
5656.73 903
5657.44 890
5658.15 972
5658.86 997
5659.57 895
5660.28 928
5660.99 960
5661.70 961
5662.41 918
5663.12 924
5663.83 896
5664.54 821
5665.25 869
5665.96 1033
5666.67 1006
5667.38 999
5668.09 1002
5668.80 1070
5669.51 1245
5670.22 1204
5670.93 1248
5671.64 1268
5672.35 1279
5673.06 1116
5673.77 1052
5674.48 1034
5675.19 1072
5675.90 1047
5676.61 1033
5677.32 1014
5678.03 1041
5678.74 1075
5679.45 998
5680.17 974
5680.88 929
5681.59 896
5682.30 966
5683.01 961
5683.72 901
5684.43 961
5685.14 996
5685.85 1033
5686.57 934
5687.28 1031
5687.99 1033
5688.70 939
5689.41 904
5690.12 952
5690.84 936
5691.55 922
5692.26 950
5692.97 946
5693.68 945
5694.39 919
5695.11 1023
5695.82 1024
5696.53 902
5697.24 852
5697.95 870
5698.67 907
5699.38 1001
5700.09 1018
5700.80 828
5701.51 898
5702.23 835
5702.94 783
5703.65 959
5704.36 899
5705.08 917
5705.79 900
5706.50 928
5707.21 967
5707.93 991
5708.64 923
5709.35 912
5710.07 889
5710.78 891
5711.49 924
5712.20 845
5712.92 798
5713.63 840
5714.34 932
5715.06 830
5715.77 834
5716.48 931
5717.20 837
5717.91 895
5718.62 903
5719.34 816
5720.05 869
5720.76 849
5721.48 830
5722.19 967
5722.90 967
5723.62 1043
5724.33 1060
5725.05 1039
5725.76 1183
5726.47 1152
5727.19 1220
5727.90 1259
5728.61 1220
5729.33 1226
5730.04 1225
5730.76 1115
5731.47 973
5732.19 1025
5732.90 997
5733.61 981
5734.33 946
5735.04 904
5735.76 875
5736.47 799
5737.19 924
5737.90 935
5738.61 1017
5739.33 1055
5740.04 976
5740.76 1012
5741.47 983
5742.19 982
5742.90 926
5743.62 895
5744.33 935
5745.05 940
5745.76 974
5746.48 950
5747.19 924
5747.91 967
5748.62 974
5749.34 1003
5750.05 983
5750.77 967
5751.49 1067
5752.20 1108
5752.92 1072
5753.63 1062
5754.35 1107
5755.06 1105
5755.78 1176
5756.49 1107
5757.21 1142
5757.93 1191
5758.64 1090
5759.36 1028
5760.07 969
5760.79 969
5761.51 1045
5762.22 1001
5762.94 920
5763.65 919
5764.37 984
5765.09 1041
5765.80 1035
5766.52 993
5767.24 944
5767.95 1009
5768.67 991
5769.39 988
5770.10 1008
5770.82 1000
5771.53 1033
5772.25 1010
5772.97 945
5773.69 952
5774.40 964
5775.12 1008
5775.84 961
5776.55 1009
5777.27 1056
5777.99 1079
5778.70 1084
5779.42 1018
5780.14 945
5780.86 1057
5781.57 1028
5782.29 1015
5783.01 1036
5783.72 1059
5784.44 1043
5785.16 1115
5785.88 1018
5786.59 1107
5787.31 1098
5788.03 1131
5788.75 1161
5789.47 1223
5790.18 1255
5790.90 1137
5791.62 1188
5792.34 1380
5793.06 1346
5793.77 1293
5794.49 1245
5795.21 1357
5795.93 1392
5796.65 1477
5797.36 1719
5798.08 1933
5798.80 2032
5799.52 2403
5800.24 2648
5800.96 2646
5801.67 2475
5802.39 2298
5803.11 2178
5803.83 1911
5804.55 1693
5805.27 1606
5805.99 1496
5806.71 1424
5807.42 1293
5808.14 1289
5808.86 1306
5809.58 1269
5810.30 1253
5811.02 1194
5811.74 1423
5812.46 1357
5813.18 1396
5813.90 1296
5814.62 1312
5815.34 1346
5816.05 1245
5816.77 1252
5817.49 1247
5818.21 1383
5818.93 1271
5819.65 1317
5820.37 1237
5821.09 1180
5821.81 1176
5822.53 1145
5823.25 1137
5823.97 1135
5824.69 1057
5825.41 1054
5826.13 1049
5826.85 1022
5827.57 1129
5828.29 1122
5829.01 1139
5829.73 1128
5830.45 1114
5831.17 1124
5831.89 1127
5832.61 1028
5833.33 1013
5834.05 1009
5834.78 1101
5835.50 1150
5836.22 1069
5836.94 1135
5837.66 1074
5838.38 1090
5839.10 1038
5839.82 1060
5840.54 1078
5841.26 1078
5841.98 1024
5842.70 942
5843.43 964
5844.15 1040
5844.87 1019
5845.59 962
5846.31 998
5847.03 954
5847.75 997
5848.47 954
5849.20 846
5849.92 879
5850.64 1011
5851.36 1001
5852.08 954
5852.80 947
5853.53 1004
5854.25 1004
5854.97 987
5855.69 1014
5856.41 996
5857.14 1039
5857.86 940
5858.58 912
5859.30 926
5860.02 957
5860.75 1021
5861.47 942
5862.19 828
5862.91 904
5863.64 883
5864.36 880
5865.08 958
5865.80 956
5866.52 940
5867.25 983
5867.97 995
5868.69 1050
5869.42 945
5870.14 1006
5870.86 996
5871.58 938
5872.31 955
5873.03 965
5873.75 951
5874.48 943
5875.20 899
5875.92 873
5876.65 948
5877.37 941
5878.09 987
5878.81 1114
5879.54 962
5880.26 1006
5880.99 974
5881.71 967
5882.43 1036
5883.16 1053
5883.88 925
5884.60 887
5885.33 975
5886.05 940
5886.77 953
5887.50 990
5888.22 919
5888.95 974
5889.67 923
5890.39 885
5891.12 904
5891.84 937
5892.57 964
5893.29 986
5894.01 918
5894.74 968
5895.46 946
5896.19 957
5896.91 1004
5897.64 1008
5898.36 926
5899.09 995
5899.81 930
5900.53 1047
5901.26 910
5901.98 933
5902.71 1025
5903.43 978
5904.16 986
5904.88 933
5905.61 1064
5906.33 1055
5907.06 982
5907.78 980
5908.51 1039
5909.23 958
5909.96 952
5910.68 1084
5911.41 1026
5912.14 1040
5912.86 1065
5913.59 1029
5914.31 1188
5915.04 1054
5915.76 1097
5916.49 1099
5917.21 1010
5917.94 1002
5918.67 998
5919.39 1039
5920.12 1119
5920.84 1082
5921.57 1010
5922.29 1069
5923.02 969
5923.75 1045
5924.47 1036
5925.20 1108
5925.93 1187
5926.65 1171
5927.38 1099
5928.10 1103
5928.83 1097
5929.56 1098
5930.28 1227
5931.01 1164
5931.74 1104
5932.46 1139
5933.19 1198
5933.92 1305
5934.64 1240
5935.37 1252
5936.10 1248
5936.82 1226
5937.55 1282
5938.28 1291
5939.00 1296
5939.73 1255
5940.46 1427
5941.19 1347
5941.91 1315
5942.64 1351
5943.37 1276
5944.09 1336
5944.82 1290
5945.55 1377
5946.28 1398
5947.00 1368
5947.73 1325
5948.46 1366
5949.19 1486
5949.92 1514
5950.64 1593
5951.37 1594
5952.10 1578
5952.83 1606
5953.55 1547
5954.28 1595
5955.01 1610
5955.74 1631
5956.47 1667
5957.19 1617
5957.92 1624
5958.65 1640
5959.38 1643
5960.11 1621
5960.84 1544
5961.56 1617
5962.29 1596
5963.02 1695
5963.75 1830
5964.48 1802
5965.21 1906
5965.94 2083
5966.66 2224
5967.39 2108
5968.12 2143
5968.85 2245
5969.58 2131
5970.31 2017
5971.04 1958
5971.77 1998
5972.50 1943
5973.22 1935
5973.95 1910
5974.68 1953
5975.41 1883
5976.14 1916
5976.87 2003
5977.60 1904
5978.33 1917
5979.06 2154
5979.79 2172
5980.52 2124
5981.25 2192
5981.98 2197
5982.71 2220
5983.44 2214
5984.17 2204
5984.90 2293
5985.63 2122
5986.36 2150
5987.09 2055
5987.82 2347
5988.55 2245
5989.28 2225
5990.01 2265
5990.74 2306
5991.47 2226
5992.20 2436
5992.93 2440
5993.66 2372
5994.39 2513
5995.12 2477
5995.85 2471
5996.58 2459
5997.31 2468
5998.04 2432
5998.77 2497
5999.50 2527
6000.23 2443
6000.96 2309
6001.69 2325
6002.42 2383
6003.16 2298
6003.89 2367
6004.62 2243
6005.35 2478
6006.08 2542
6006.81 2705
6007.54 2926
6008.27 3158
6009.00 3240
6009.74 3550
6010.47 4279
6011.20 4574
6011.93 4976
6012.66 5293
6013.39 5463
6014.13 5762
6014.86 5545
6015.59 5263
6016.32 4944
6017.05 4409
6017.78 3802
6018.52 3650
6019.25 3153
6019.98 2640
6020.71 2525
6021.44 2215
6022.18 2153
6022.91 2009
6023.64 2029
6024.37 1934
6025.10 1792
6025.84 1689
6026.57 1801
6027.30 1856
6028.03 1906
6028.77 1730
6029.50 1769
6030.23 1817
6030.96 1755
6031.70 1675
6032.43 1789
6033.16 1709
6033.90 1710
6034.63 1592
6035.36 1536
6036.09 1641
6036.83 1636
6037.56 1673
6038.29 1867
6039.03 1767
6039.76 1691
6040.49 1772
6041.23 1918
6041.96 1782
6042.69 1785
6043.43 1898
6044.16 1920
6044.89 1828
6045.63 1951
6046.36 1929
6047.09 1852
6047.83 1915
6048.56 1932
6049.29 1998
6050.03 2102
6050.76 2123
6051.50 2220
6052.23 2190
6052.96 2348
6053.70 2366
6054.43 2219
6055.17 2053
6055.90 2103
6056.63 2055
6057.37 1913
6058.10 2032
6058.84 2024
6059.57 2000
6060.31 1928
6061.04 2016
6061.77 1842
6062.51 1905
6063.24 1858
6063.98 1873
6064.71 1870
6065.45 1691
6066.18 1732
6066.92 1771
6067.65 1824
6068.39 1834
6069.12 1691
6069.86 1744
6070.59 1763
6071.33 1674
6072.06 1620
6072.80 1587
6073.53 1628
6074.27 1563
6075.00 1570
6075.74 1515
6076.47 1631
6077.21 1656
6077.95 1598
6078.68 1576
6079.42 1544
6080.15 1499
6080.89 1542
6081.62 1609
6082.36 1636
6083.09 1533
6083.83 1432
6084.57 1521
6085.30 1564
6086.04 1549
6086.77 1539
6087.51 1609
6088.25 1635
6088.98 1573
6089.72 1573
6090.46 1510
6091.19 1546
6091.93 1614
6092.66 1681
6093.40 1633
6094.14 1617
6094.87 1657
6095.61 1546
6096.35 1560
6097.08 1553
6097.82 1545
6098.56 1494
6099.29 1432
6100.03 1394
6100.77 1436
6101.50 1497
6102.24 1516
6102.98 1465
6103.72 1395
6104.45 1433
6105.19 1495
6105.93 1476
6106.66 1424
6107.40 1535
6108.14 1652
6108.88 1564
6109.61 1594
6110.35 1486
6111.09 1507
6111.83 1379
6112.56 1449
6113.30 1533
6114.04 1611
6114.78 1466
6115.51 1433
6116.25 1551
6116.99 1515
6117.73 1455
6118.47 1540
6119.20 1586
6119.94 1582
6120.68 1572
6121.42 1579
6122.16 1474
6122.89 1559
6123.63 1570
6124.37 1627
6125.11 1563
6125.85 1558
6126.59 1553
6127.32 1558
6128.06 1626
6128.80 1635
6129.54 1598
6130.28 1620
6131.02 1561
6131.76 1643
6132.49 1713
6133.23 1654
6133.97 1706
6134.71 1706
6135.45 1644
6136.19 1655
6136.93 1701
6137.67 1686
6138.41 1679
6139.15 1689
6139.88 1708
6140.62 1679
6141.36 1754
6142.10 1781
6142.84 1718
6143.58 1655
6144.32 1635
6145.06 1745
6145.80 1771
6146.54 1791
6147.28 1672
6148.02 1693
6148.76 1840
6149.50 1818
6150.24 1804
6150.98 1913
6151.72 1975
6152.46 1932
6153.20 1912
6153.94 1973
6154.68 2129
6155.42 1944
6156.16 1989
6156.90 2065
6157.64 1987
6158.38 2039
6159.12 1953
6159.86 2053
6160.60 2253
6161.34 2134
6162.08 2286
6162.82 2322
6163.56 2388
6164.30 2507
6165.05 2759
6165.79 2836
6166.53 2870
6167.27 2835
6168.01 2799
6168.75 2867
6169.49 2893
6170.23 2785
6170.97 2813
6171.71 2710
6172.46 2788
6173.20 2695
6173.94 2619
6174.68 2627
6175.42 2491
6176.16 2423
6176.90 2534
6177.64 2538
6178.39 2621
6179.13 2577
6179.87 2614
6180.61 2723
6181.35 2674
6182.09 2846
6182.84 2732
6183.58 2788
6184.32 2866
6185.06 2808
6185.80 2797
6186.55 2856
6187.29 2859
6188.03 2857
6188.77 2900
6189.52 3070
6190.26 3148
6191.00 3208
6191.74 3373
6192.48 3480
6193.23 3510
6193.97 3473
6194.71 3468
6195.45 3486
6196.20 3522
6196.94 3407
6197.68 3506
6198.43 3478
6199.17 3623
6199.91 3462
6200.65 3572
6201.40 3513
6202.14 3708
6202.88 4175
6203.63 4487
6204.37 5127
6205.11 6174
6205.86 7337
6206.60 8599
6207.34 10354
6208.09 11829
6208.83 13298
6209.57 13913
6210.32 13685
6211.06 13183
6211.80 12163
6212.55 10928
6213.29 9480
6214.03 7876
6214.78 6649
6215.52 5551
6216.26 4917
6217.01 4118
6217.75 3754
6218.50 3321
6219.24 3157
6219.98 3010
6220.73 3004
6221.47 3074
6222.22 3201
6222.96 3196
6223.71 3134
6224.45 3354
6225.19 3338
6225.94 3206
6226.68 3122
6227.43 2895
6228.17 2808
6228.92 2538
6229.66 2319
6230.41 2225
6231.15 2218
6231.90 2176
6232.64 2163
6233.39 2111
6234.13 2092
6234.87 2152
6235.62 2224
6236.36 2069
6237.11 2096
6237.86 2188
6238.60 2269
6239.35 2289
6240.09 2264
6240.84 2361
6241.58 2534
6242.33 2560
6243.07 2412
6243.82 2543
6244.56 2671
6245.31 2878
6246.05 2994
6246.80 2998
6247.55 3156
6248.29 3242
6249.04 3321
6249.78 3355
6250.53 3458
6251.27 3126
6252.02 2908
6252.77 2782
6253.51 2743
6254.26 2605
6255.01 2652
6255.75 2506
6256.50 2415
6257.24 2473
6257.99 2419
6258.74 2411
6259.48 2350
6260.23 2393
6260.98 2278
6261.72 2345
6262.47 2307
6263.22 2235
6263.96 2209
6264.71 2227
6265.46 2242
6266.20 2202
6266.95 2218
6267.70 2230
6268.44 2170
6269.19 2105
6269.94 2179
6270.68 2090
6271.43 2083
6272.18 2199
6272.93 2229
6273.67 2258
6274.42 2237
6275.17 2344
6275.92 2249
6276.66 2313
6277.41 2307
6278.16 2260
6278.91 2432
6279.65 2229
6280.40 2152
6281.15 2103
6281.90 2174
6282.64 2215
6283.39 1996
6284.14 1974
6284.89 1971
6285.64 1903
6286.38 1984
6287.13 2037
6287.88 2115
6288.63 2194
6289.38 2193
6290.12 2050
6290.87 2004
6291.62 2029
6292.37 1853
6293.12 1833
6293.87 1842
6294.61 1697
6295.36 1722
6296.11 1772
6296.86 1779
6297.61 1737
6298.36 1710
6299.11 1765
6299.86 1742
6300.60 1790
6301.35 1636
6302.10 1595
6302.85 1672
6303.60 1749
6304.35 1861
6305.10 1707
6305.85 1728
6306.60 1668
6307.35 1614
6308.10 1615
6308.85 1549
6309.59 1787
6310.34 1699
6311.09 1730
6311.84 1731
6312.59 1724
6313.34 1725
6314.09 1737
6314.84 1873
6315.59 1908
6316.34 1779
6317.09 1854
6317.84 1779
6318.59 1788
6319.34 1768
6320.09 1796
6320.84 1680
6321.59 1552
6322.34 1657
6323.09 1634
6323.84 1577
6324.59 1550
6325.34 1487
6326.09 1577
6326.84 1490
6327.59 1637
6328.34 1510
6329.09 1442
6329.85 1375
6330.60 1468
6331.35 1407
6332.10 1478
6332.85 1471
6333.60 1469
6334.35 1428
6335.10 1367
6335.85 1366
6336.60 1324
6337.35 1447
6338.10 1415
6338.86 1357
6339.61 1464
6340.36 1390
6341.11 1481
6341.86 1541
6342.61 1545
6343.36 1483
6344.12 1383
6344.87 1427
6345.62 1435
6346.37 1393
6347.12 1441
6347.87 1479
6348.62 1542
6349.38 1650
6350.13 1623
6350.88 1510
6351.63 1560
6352.38 1677
6353.14 1562
6353.89 1612
6354.64 1637
6355.39 1601
6356.14 1458
6356.90 1591
6357.65 1588
6358.40 1454
6359.15 1400
6359.91 1441
6360.66 1428
6361.41 1326
6362.16 1431
6362.92 1491
6363.67 1385
6364.42 1443
6365.17 1320
6365.93 1393
6366.68 1373
6367.43 1422
6368.19 1477
6368.94 1485
6369.69 1473
6370.44 1464
6371.20 1458
6371.95 1436
6372.70 1342
6373.46 1365
6374.21 1349
6374.96 1356
6375.72 1344
6376.47 1336
6377.22 1445
6377.98 1433
6378.73 1423
6379.48 1391
6380.24 1364
6380.99 1434
6381.75 1420
6382.50 1416
6383.25 1413
6384.01 1402
6384.76 1238
6385.51 1251
6386.27 1286
6387.02 1288
6387.78 1368
6388.53 1383
6389.28 1372
6390.04 1298
6390.79 1385
6391.55 1396
6392.30 1294
6393.06 1314
6393.81 1270
6394.56 1274
6395.32 1259
6396.07 1358
6396.83 1303
6397.58 1279
6398.34 1252
6399.09 1275
6399.85 1241
6400.60 1331
6401.36 1300
6402.11 1281
6402.87 1215
6403.62 1299
6404.38 1256
6405.13 1190
6405.89 1256
6406.64 1267
6407.40 1316
6408.15 1252
6408.91 1230
6409.66 1265
6410.42 1304
6411.17 1333
6411.93 1272
6412.68 1353
6413.44 1218
6414.20 1172
6414.95 1302
6415.71 1268
6416.46 1266
6417.22 1326
6417.97 1281
6418.73 1202
6419.49 1219
6420.24 1290
6421.00 1272
6421.75 1314
6422.51 1267
6423.27 1202
6424.02 1227
6424.78 1275
6425.54 1389
6426.29 1313
6427.05 1317
6427.80 1288
6428.56 1204
6429.32 1296
6430.07 1287
6430.83 1270
6431.59 1273
6432.34 1351
6433.10 1230
6433.86 1307
6434.61 1263
6435.37 1278
6436.13 1298
6436.88 1319
6437.64 1343
6438.40 1365
6439.16 1387
6439.91 1399
6440.67 1355
6441.43 1281
6442.18 1436
6442.94 1389
6443.70 1232
6444.46 1328
6445.21 1430
6445.97 1320
6446.73 1232
6447.49 1362
6448.24 1443
6449.00 1395
6449.76 1445
6450.52 1377
6451.28 1440
6452.03 1403
6452.79 1406
6453.55 1350
6454.31 1439
6455.06 1429
6455.82 1400
6456.58 1432
6457.34 1414
6458.10 1427
6458.86 1532
6459.61 1540
6460.37 1526
6461.13 1458
6461.89 1510
6462.65 1507
6463.41 1430
6464.16 1576
6464.92 1557
6465.68 1514
6466.44 1579
6467.20 1419
6467.96 1474
6468.72 1546
6469.48 1575
6470.23 1592
6470.99 1645
6471.75 1639
6472.51 1652
6473.27 1733
6474.03 1700
6474.79 1641
6475.55 1599
6476.31 1712
6477.07 1681
6477.83 1707
6478.59 1662
6479.35 1860
6480.10 1733
6480.86 1664
6481.62 1746
6482.38 1891
6483.14 1781
6483.90 1766
6484.66 1905
6485.42 1814
6486.18 1839
6486.94 1941
6487.70 1901
6488.46 1997
6489.22 2029
6489.98 2110
6490.74 2012
6491.50 2223
6492.26 2220
6493.02 2301
6493.78 2231
6494.54 2307
6495.30 2424
6496.06 2445
6496.82 2385
6497.59 2405
6498.35 2365
6499.11 2355
6499.87 2327
6500.63 2181
6501.39 2274
6502.15 2341
6502.91 2311
6503.67 2419
6504.43 2477
6505.19 2505
6505.95 2758
6506.71 2824
6507.48 2763
6508.24 2677
6509.00 2782
6509.76 2876
6510.52 2875
6511.28 2839
6512.04 2824
6512.80 2775
6513.57 2732
6514.33 2742
6515.09 2800
6515.85 2728
6516.61 2636
6517.37 2669
6518.14 2912
6518.90 2754
6519.66 2926
6520.42 3076
6521.18 3221
6521.95 3248
6522.71 3418
6523.47 3763
6524.23 3660
6524.99 3933
6525.76 4355
6526.52 4540
6527.28 4617
6528.04 4816
6528.80 4941
6529.57 4902
6530.33 4860
6531.09 4675
6531.85 4944
6532.62 5176
6533.38 5639
6534.14 6637
6534.91 7605
6535.67 8577
6536.43 8687
6537.19 9049
6537.96 9101
6538.72 8517
6539.48 7957
6540.25 6634
6541.01 5735
6541.77 4941
6542.53 4101
6543.30 3667
6544.06 3155
6544.82 2977
6545.59 2685
6546.35 2634
6547.11 2466
6547.88 2420
6548.64 2544
6549.41 2334
6550.17 2387
6550.93 2430
6551.70 2310
6552.46 2316
6553.22 2357
6553.99 2271
6554.75 2271
6555.52 2382
6556.28 2312
6557.04 2212
6557.81 2130
6558.57 2225
6559.34 2414
6560.10 2261
6560.86 2364
6561.63 2537
6562.39 2407
6563.16 2533
6563.92 2554
6564.69 2546
6565.45 2681
6566.21 2673
6566.98 2632
6567.74 2561
6568.51 2666
6569.27 2553
6570.04 2700
6570.80 2595
6571.57 2674
6572.33 2753
6573.10 2831
6573.86 3069
6574.63 3211
6575.39 3155
6576.16 3219
6576.92 3169
6577.69 3324
6578.45 3156
6579.22 3237
6579.98 3313
6580.75 3225
6581.51 3394
6582.28 3477
6583.05 3243
6583.81 3064
6584.58 3023
6585.34 2883
6586.11 2793
6586.87 2821
6587.64 2863
6588.41 2812
6589.17 2808
6589.94 3054
6590.70 3248
6591.47 3298
6592.24 3836
6593.00 3830
6593.77 4002
6594.53 4066
6595.30 4274
6596.07 4076
6596.83 3709
6597.60 3637
6598.37 3434
6599.13 3209
6599.90 2961
6600.66 2855
6601.43 2692
6602.20 2453
6602.96 2427
6603.73 2412
6604.50 2501
6605.26 2515
6606.03 2520
6606.80 2327
6607.57 2255
6608.33 2367
6609.10 2338
6609.87 2394
6610.63 2245
6611.40 2364
6612.17 2322
6612.94 2222
6613.70 2192
6614.47 2211
6615.24 2141
6616.00 2063
6616.77 2008
6617.54 2082
6618.31 2127
6619.08 2010
6619.84 2137
6620.61 2189
6621.38 2159
6622.15 2168
6622.91 2110
6623.68 2123
6624.45 2020
6625.22 2046
6625.99 1982
6626.75 1944
6627.52 2000
6628.29 1988
6629.06 2033
6629.83 2084
6630.59 2248
6631.36 2400
6632.13 2393
6632.90 2316
6633.67 2450
6634.44 2489
6635.21 2615
6635.97 2558
6636.74 2526
6637.51 2448
6638.28 2434
6639.05 2161
6639.82 2073
6640.59 1954
6641.36 1795
6642.12 1955
6642.89 1850
6643.66 1829
6644.43 1871
6645.20 1951
6645.97 1858
6646.74 1847
6647.51 1762
6648.28 1780
6649.05 1804
6649.82 1814
6650.59 1768
6651.36 1710
6652.12 1734
6652.89 1724
6653.66 1658
6654.43 1804
6655.20 1820
6655.97 1775
6656.74 1731
6657.51 1724
6658.28 1690
6659.05 1552
6659.82 1593
6660.59 1681
6661.36 1719
6662.13 1653
6662.90 1655
6663.67 1627
6664.44 1603
6665.21 1610
6665.98 1658
6666.75 1641
6667.52 1681
6668.30 1796
6669.07 1569
6669.84 1808
6670.61 1727
6671.38 1761
6672.15 1763
6672.92 1648
6673.69 1699
6674.46 1643
6675.23 1723
6676.00 1622
6676.77 1715
6677.54 1603
6678.32 1645
6679.09 1650
6679.86 1695
6680.63 1740
6681.40 1777
6682.17 1710
6682.94 1792
6683.71 1831
6684.49 1923
6685.26 1871
6686.03 1813
6686.80 1811
6687.57 1743
6688.34 1825
6689.11 1677
6689.89 1524
6690.66 1623
6691.43 1454
6692.20 1446
6692.97 1414
6693.75 1506
6694.52 1566
6695.29 1549
6696.06 1432
6696.83 1454
6697.61 1462
6698.38 1495
6699.15 1494
6699.92 1465
6700.70 1562
6701.47 1495
6702.24 1446
6703.01 1429
6703.79 1490
6704.56 1453
6705.33 1420
6706.10 1458
6706.88 1405
6707.65 1544
6708.42 1472
6709.19 1404
6709.97 1492
6710.74 1412
6711.51 1463
6712.29 1509
6713.06 1417
6713.83 1368
6714.61 1383
6715.38 1345
6716.15 1241
6716.92 1383
6717.70 1416
6718.47 1389
6719.24 1393
6720.02 1318
6720.79 1258
6721.57 1249
6722.34 1202
6723.11 1373
6723.89 1346
6724.66 1380
6725.43 1392
6726.21 1380
6726.98 1350
6727.76 1369
6728.53 1327
6729.30 1291
6730.08 1350
6730.85 1417
6731.63 1369
6732.40 1325
6733.17 1292
6733.95 1266
6734.72 1156
6735.50 1238
6736.27 1378
6737.05 1331
6737.82 1352
6738.59 1364
6739.37 1340
6740.14 1342
6740.92 1306
6741.69 1356
6742.47 1385
6743.24 1405
6744.02 1410
6744.79 1405
6745.57 1491
6746.34 1568
6747.12 1471
6747.89 1475
6748.67 1469
6749.44 1587
6750.22 1706
6750.99 1662
6751.77 1620
6752.54 1558
6753.32 1626
6754.09 1730
6754.87 1540
6755.65 1635
6756.42 1634
6757.20 1424
6757.97 1428
6758.75 1548
6759.52 1445
6760.30 1323
6761.08 1304
6761.85 1297
6762.63 1382
6763.40 1496
6764.18 1417
6764.96 1332
6765.73 1359
6766.51 1333
6767.28 1228
6768.06 1235
6768.84 1402
6769.61 1385
6770.39 1354
6771.17 1256
6771.94 1268
6772.72 1273
6773.50 1223
6774.27 1309
6775.05 1345
6775.82 1288
6776.60 1333
6777.38 1291
6778.16 1386
6778.93 1366
6779.71 1331
6780.49 1302
6781.26 1331
6782.04 1358
6782.82 1317
6783.59 1311
6784.37 1259
6785.15 1244
6785.93 1165
6786.70 1261
6787.48 1311
6788.26 1223
6789.04 1198
6789.81 1229
6790.59 1218
6791.37 1232
6792.15 1300
6792.92 1327
6793.70 1291
6794.48 1255
6795.26 1244
6796.03 1298
6796.81 1213
6797.59 1183
6798.37 1251
6799.15 1224
6799.92 1223
6800.70 1201
6801.48 1288
6802.26 1238
6803.04 1313
6803.81 1319
6804.59 1258
6805.37 1241
6806.15 1214
6806.93 1295
6807.71 1329
6808.49 1262
6809.26 1205
6810.04 1172
6810.82 1149
6811.60 1233
6812.38 1205
6813.16 1244
6813.94 1271
6814.72 1256
6815.49 1231
6816.27 1282
6817.05 1360
6817.83 1322
6818.61 1270
6819.39 1222
6820.17 1258
6820.95 1316
6821.73 1196
6822.51 1170
6823.29 1279
6824.07 1224
6824.85 1291
6825.62 1326
6826.40 1410
6827.18 1414
6827.96 1375
6828.74 1360
6829.52 1366
6830.30 1312
6831.08 1334
6831.86 1280
6832.64 1277
6833.42 1349
6834.20 1368
6834.98 1302
6835.76 1293
6836.54 1239
6837.32 1352
6838.10 1335
6838.88 1254
6839.66 1207
6840.44 1230
6841.22 1300
6842.01 1269
6842.79 1280
6843.57 1284
6844.35 1489
6845.13 1357
6845.91 1377
6846.69 1578
6847.47 1699
6848.25 1858
6849.03 1982
6849.81 2178
6850.59 2312
6851.37 2441
6852.16 2459
6852.94 2294
6853.72 2062
6854.50 2033
6855.28 1894
6856.06 1711
6856.84 1618
6857.62 1547
6858.41 1465
6859.19 1453
6859.97 1388
6860.75 1283
6861.53 1265
6862.31 1319
6863.09 1378
6863.88 1394
6864.66 1375
6865.44 1477
6866.22 1495
6867.00 1488
6867.79 1400
6868.57 1406
6869.35 1359
6870.13 1389
6870.91 1514
6871.70 1407
6872.48 1337
6873.26 1308
6874.04 1338
6874.83 1376
6875.61 1497
6876.39 1498
6877.17 1435
6877.96 1513
6878.74 1599
6879.52 1625
6880.30 1488
6881.09 1578
6881.87 1608
6882.65 1663
6883.43 1622
6884.22 1680
6885.00 1868
6885.78 1950
6886.57 2075
6887.35 2136
6888.13 2089
6888.92 2090
6889.70 1973
6890.48 2049
6891.26 1889
6892.05 1781
6892.83 1649
6893.62 1665
6894.40 1646
6895.18 1592
6895.97 1653
6896.75 1646
6897.53 1599
6898.32 1632
6899.10 1658
6899.88 1710
6900.67 1705
6901.45 1658
6902.24 1691
6903.02 1667
6903.80 1648
6904.59 1615
6905.37 1626
6906.16 1657
6906.94 1663
6907.72 1629
6908.51 1637
6909.29 1636
6910.08 1620
6910.86 1592
6911.65 1688
6912.43 1524
6913.21 1443
6914.00 1619
6914.78 1543
6915.57 1509
6916.35 1569
6917.14 1614
6917.92 1659
6918.71 1620
6919.49 1646
6920.28 1583
6921.06 1476
6921.85 1551
6922.63 1561
6923.42 1643
6924.20 1662
6924.99 1567
6925.77 1754
6926.56 1846
6927.34 1662
6928.13 1545
6928.91 1670
6929.70 1718
6930.49 1772
6931.27 1797
6932.06 1738
6932.84 1833
6933.63 1773
6934.41 1802
6935.20 1839
6935.99 1711
6936.77 1837
6937.56 1878
6938.34 1962
6939.13 1942
6939.92 1949
6940.70 1940
6941.49 1981
6942.27 2030
6943.06 2225
6943.85 2165
6944.63 2161
6945.42 2152
6946.21 2190
6946.99 2199
6947.78 2238
6948.57 2246
6949.35 2182
6950.14 2111
6950.92 2094
6951.71 2234
6952.50 2206
6953.29 2222
6954.07 2228
6954.86 2243
6955.65 2369
6956.43 2271
6957.22 2444
6958.01 2452
6958.79 2465
6959.58 2608
6960.37 2674
6961.16 2487
6961.94 2572
6962.73 2552
6963.52 2516
6964.31 2542
6965.09 2657
6965.88 2604
6966.67 2504
6967.46 2597
6968.24 2660
6969.03 2745
6969.82 2729
6970.61 2812
6971.39 2786
6972.18 2747
6972.97 2853
6973.76 2708
6974.55 2977
6975.33 2950
6976.12 3108
6976.91 3140
6977.70 3150
6978.49 3437
6979.27 3558
6980.06 3869
6980.85 4048
6981.64 4342
6982.43 5277
6983.22 5914
6984.01 6832
6984.79 7562
6985.58 8080
6986.37 8482
6987.16 8163
6987.95 7795
6988.74 7140
6989.53 6326
6990.32 5721
6991.10 5107
6991.89 4455
6992.68 4251
6993.47 3795
6994.26 3965
6995.05 4245
6995.84 4657
6996.63 5082
6997.42 5619
6998.21 6294
6999.00 7237
6999.79 7635
7000.58 7575
7001.36 7629
7002.15 7279
7002.94 6521
7003.73 5919
7004.52 5076
7005.31 4470
7006.10 3736
7006.89 3075
7007.68 2888
7008.47 2744
7009.26 2513
7010.05 2488
7010.84 2508
7011.63 2521
7012.42 2389
7013.21 2533
7014.00 2581
7014.79 2646
7015.58 2634
7016.37 2560
7017.16 2477
7017.96 2257
7018.75 2264
7019.54 2223
7020.33 2279
7021.12 2282
7021.91 2134
7022.70 2195
7023.49 2198
7024.28 2208
7025.07 2243
7025.86 2341
7026.65 2334
7027.44 2296
7028.24 2267
7029.03 2168
7029.82 2159
7030.61 2065
7031.40 1958
7032.19 1959
7032.98 1907
7033.77 1934
7034.57 1905
7035.36 1988
7036.15 2154
7036.94 2317
7037.73 2213
7038.52 2255
7039.32 2228
7040.11 2180
7040.90 2177
7041.69 2169
7042.48 2159
7043.27 2200
7044.07 2113
7044.86 2136
7045.65 2120
7046.44 2004
7047.23 2165
7048.03 2202
7048.82 2188
7049.61 2264
7050.40 2303
7051.20 2216
7051.99 2162
7052.78 2174
7053.57 2096
7054.37 2011
7055.16 2031
7055.95 2013
7056.74 1995
7057.54 1908
7058.33 1776
7059.12 1837
7059.91 1870
7060.71 1898
7061.50 1879
7062.29 1855
7063.09 1883
7063.88 1889
7064.67 1820
7065.47 1837
7066.26 1858
7067.05 1857
7067.85 1749
7068.64 1787
7069.43 1807
7070.23 1689
7071.02 1814
7071.81 1903
7072.61 1935
7073.40 1814
7074.19 1704
7074.99 1706
7075.78 1598
7076.57 1579
7077.37 1685
7078.16 1660
7078.96 1783
7079.75 1696
7080.54 1573
7081.34 1561
7082.13 1578
7082.93 1596
7083.72 1669
7084.51 1681
7085.31 1820
7086.10 1923
7086.90 1889
7087.69 1885
7088.49 2010
7089.28 1989
7090.08 1785
7090.87 1829
7091.66 1857
7092.46 1762
7093.25 1619
7094.05 1555
7094.84 1536
7095.64 1394
7096.43 1306
7097.23 1499
7098.02 1502
7098.82 1367
7099.61 1275
7100.41 1344
7101.20 1282
7102.00 1296
7102.79 1356
7103.59 1404
7104.38 1312
7105.18 1280
7105.98 1296
7106.77 1192
7107.57 1169
7108.36 1286
7109.16 1250
7109.95 1196
7110.75 1229
7111.54 1190
7112.34 1213
7113.14 1195
7113.93 1192
7114.73 1307
7115.52 1292
7116.32 1201
7117.12 1239
7117.91 1173
7118.71 1126
7119.50 1155
7120.30 1196
7121.10 1149
7121.89 1199
7122.69 1218
7123.49 1189
7124.28 1161
7125.08 1159
7125.88 1265
7126.67 1281
7127.47 1292
7128.27 1180
7129.06 1131
7129.86 1201
7130.66 1163
7131.45 1218
7132.25 1206
7133.05 1099
7133.84 1140
7134.64 1190
7135.44 1143
7136.23 1186
7137.03 1165
7137.83 1180
7138.63 1231
7139.42 1192
7140.22 1225
7141.02 1222
7141.82 1192
7142.61 1233
7143.41 1278
7144.21 1204
7145.01 1173
7145.80 1185
7146.60 1210
7147.40 1152
7148.20 1165
7148.99 1073
7149.79 1070
7150.59 1163
7151.39 1152
7152.19 1164
7152.98 1123
7153.78 1187
7154.58 1209
7155.38 1184
7156.18 1176
7156.98 1153
7157.77 1194
7158.57 1126
7159.37 1141
7160.17 1091
7160.97 1074
7161.77 1109
7162.56 1040
7163.36 1038
7164.16 1015
7164.96 1024
7165.76 1209
7166.56 1100
7167.36 1100
7168.16 1077
7168.95 1088
7169.75 1107
7170.55 1082
7171.35 1144
7172.15 1091
7172.95 1072
7173.75 1003
7174.55 1042
7175.35 1018
7176.15 980
7176.95 1051
7177.75 1133
7178.55 1029
7179.35 1107
7180.14 1185
7180.94 1179
7181.74 1219
7182.54 1205
7183.34 1127
7184.14 1129
7184.94 1217
7185.74 1127
7186.54 1061
7187.34 1070
7188.14 1024
7188.94 991
7189.74 1035
7190.54 1006
7191.34 966
7192.14 961
7192.94 952
7193.74 977
7194.54 987
7195.35 994
7196.15 961
7196.95 952
7197.75 1011
7198.55 1027
7199.35 1043
7200.15 961
7200.95 981
7201.75 945
7202.55 994
7203.35 1011
7204.15 917
7204.95 943
7205.75 917
7206.56 943
7207.36 985
7208.16 1048
7208.96 941
7209.76 938
7210.56 896
7211.36 934
7212.16 1040
7212.97 1056
7213.77 964
7214.57 991
7215.37 1020
7216.17 987
7216.97 919
7217.78 925
7218.58 1005
7219.38 992
7220.18 1079
7220.98 983
7221.78 986
7222.59 981
7223.39 1009
7224.19 1002
7224.99 960
7225.79 966
7226.60 1075
7227.40 988
7228.20 1017
7229.00 976
7229.81 996
7230.61 1000
7231.41 1024
7232.21 1013
7233.02 984
7233.82 1101
7234.62 1106
7235.42 1217
7236.23 1186
7237.03 1098
7237.83 1219
7238.63 1174
7239.44 1268
7240.24 1162
7241.04 1130
7241.85 1186
7242.65 1204
7243.45 1235
7244.26 1164
7245.06 1156
7245.86 1162
7246.67 1113
7247.47 1103
7248.27 1175
7249.08 1166
7249.88 1157
7250.68 1123
7251.49 1190
7252.29 1204
7253.09 1127
7253.90 1268
7254.70 1247
7255.50 1199
7256.31 1252
7257.11 1135
7257.92 1235
7258.72 1155
7259.52 1275
7260.33 1296
7261.13 1289
7261.94 1329
7262.74 1244
7263.54 1241
7264.35 1325
7265.15 1361
7265.96 1418
7266.76 1432
7267.57 1456
7268.37 1479
7269.18 1442
7269.98 1485
7270.78 1492
7271.59 1429
7272.39 1510
7273.20 1471
7274.00 1553
7274.81 1567
7275.61 1545
7276.42 1474
7277.22 1537
7278.03 1653
7278.83 1751
7279.64 1877
7280.44 2038
7281.25 2473
7282.05 2738
7282.86 3082
7283.66 3508
7284.47 3822
7285.28 4015
7286.08 3810
7286.89 3474
7287.69 3312
7288.50 2901
7289.30 2457
7290.11 2234
7290.91 2064
7291.72 1951
7292.53 1781
7293.33 1700
7294.14 1616
7294.94 1681
7295.75 1603
7296.56 1505
7297.36 1630
7298.17 1665
7298.97 1501
7299.78 1512
7300.59 1512
7301.39 1544
7302.20 1533
7303.01 1655
7303.81 1768
7304.62 1762
7305.43 1710
7306.23 1603
7307.04 1783
7307.85 1890
7308.65 2043
7309.46 2087
7310.27 2071
7311.07 2110
7311.88 2020
7312.69 2159
7313.49 2015
7314.30 2006
7315.11 2003
7315.91 1983
7316.72 1991
7317.53 2198
7318.34 2382
7319.14 2587
7319.95 2845
7320.76 2986
7321.57 3109
7322.37 3096
7323.18 2979
7323.99 2684
7324.80 2542
7325.60 2291
7326.41 2092
7327.22 1801
7328.03 1681
7328.83 1485
7329.64 1464
7330.45 1630
7331.26 1525
7332.07 1473
7332.87 1551
7333.68 1422
7334.49 1439
7335.30 1523
7336.11 1522
7336.92 1455
7337.72 1525
7338.53 1506
7339.34 1557
7340.15 1605
7340.96 1611
7341.77 1628
7342.57 1506
7343.38 1572
7344.19 1468
7345.00 1483
7345.81 1479
7346.62 1468
7347.43 1518
7348.24 1467
7349.05 1540
7349.85 1507
7350.66 1525
7351.47 1542
7352.28 1565
7353.09 1482
7353.90 1597
7354.71 1660
7355.52 1586
7356.33 1532
7357.14 1537
7357.95 1560
7358.76 1567
7359.57 1664
7360.38 1692
7361.18 1744
7361.99 1789
7362.80 1706
7363.61 1747
7364.42 1758
7365.23 1758
7366.04 1790
7366.85 1641
7367.66 1577
7368.47 1666
7369.28 1673
7370.09 1659
7370.90 1754
7371.71 1628
7372.52 1659
7373.33 1573
7374.14 1675
7374.96 1729
7375.77 1868
7376.58 1924
7377.39 2080
7378.20 2212
7379.01 2280
7379.82 2415
7380.63 2607
7381.44 2703
7382.25 2698
7383.06 2701
7383.87 2547
7384.68 2255
7385.49 2104
7386.31 1967
7387.12 1801
7387.93 1666
7388.74 1647
7389.55 1650
7390.36 1618
7391.17 1603
7391.98 1527
7392.79 1596
7393.61 1478
7394.42 1508
7395.23 1622
7396.04 1701
7396.85 1860
7397.66 1894
7398.48 2017
7399.29 2029
7400.10 2177
7400.91 2201
7401.72 2083
7402.53 2089
7403.35 1991
7404.16 1906
7404.97 1790
7405.78 1746
7406.59 1761
7407.41 1796
7408.22 1721
7409.03 1636
7409.84 1562
7410.66 1527
7411.47 1492
7412.28 1431
7413.09 1404
7413.91 1401
7414.72 1251
7415.53 1266
7416.34 1280
7417.16 1342
7417.97 1365
7418.78 1281
7419.60 1315
7420.41 1301
7421.22 1315
7422.03 1237
7422.85 1268
7423.66 1206
7424.47 1150
7425.29 1144
7426.10 1152
7426.91 1184
7427.73 1219
7428.54 1143
7429.35 1126
7430.17 1126
7430.98 1087
7431.79 1134
7432.61 1224
7433.42 1231
7434.23 1089
7435.05 1166
7435.86 1142
7436.67 1175
7437.49 1175
7438.30 1194
7439.12 1162
7439.93 1170
7440.74 1137
7441.56 1161
7442.37 1162
7443.19 1233
7444.00 1214
7444.82 1137
7445.63 1081
7446.44 1093
7447.26 1178
7448.07 1113
7448.89 1004
7449.70 1012
7450.52 1082
7451.33 1113
7452.15 1106
7452.96 1066
7453.77 1026
7454.59 1129
7455.40 1084
7456.22 1122
7457.03 1043
7457.85 983
7458.66 1107
7459.48 1016
7460.29 1053
7461.11 1160
7461.92 1103
7462.74 1074
7463.55 1119
7464.37 1131
7465.19 1108
7466.00 984
7466.82 1047
7467.63 1080
7468.45 1069
7469.26 1139
7470.08 1114
7470.89 977
7471.71 1141
7472.53 1051
7473.34 1010
7474.16 1012
7474.97 1122
7475.79 1092
7476.60 1016
7477.42 915
7478.24 954
7479.05 954
7479.87 889
7480.69 973
7481.50 926
7482.32 865
7483.13 889
7483.95 852
7484.77 875
7485.58 852
7486.40 913
7487.22 1008
7488.03 943
7488.85 891
7489.67 896
7490.48 857
7491.30 936
7492.12 922
7492.93 861
7493.75 936
7494.57 887
7495.38 957
7496.20 896
7497.02 891
7497.84 879
7498.65 817
7499.47 876
7500.29 910
7501.10 891
7501.92 835
7502.74 858
7503.56 935
7504.37 879
7505.19 832
7506.01 838
7506.83 920
7507.64 866
7508.46 890
7509.28 906
7510.10 925
7510.92 853
7511.73 804
7512.55 859
7513.37 850
7514.19 780
7515.01 798
7515.82 858
7516.64 845
7517.46 843
7518.28 854
7519.10 813
7519.91 842
7520.73 902
7521.55 888
7522.37 895
7523.19 871
7524.01 829
7524.83 843
7525.64 845
7526.46 830
7527.28 843
7528.10 821
7528.92 869
7529.74 841
7530.56 838
7531.38 840
7532.20 783
7533.01 781
7533.83 858
7534.65 844
7535.47 856
7536.29 871
7537.11 834
7537.93 797
7538.75 744
7539.57 790
7540.39 806
7541.21 921
7542.03 827
7542.85 841
7543.67 821
7544.49 907
7545.31 894
7546.12 836
7546.94 828
7547.76 816
7548.58 814
7549.40 756
7550.22 819
7551.04 803
7551.86 774
7552.68 788
7553.50 800
7554.33 841
7555.15 837
7555.97 867
7556.79 798
7557.61 801
7558.43 847
7559.25 868
7560.07 894
7560.89 801
7561.71 806
7562.53 889
7563.35 781
7564.17 801
7564.99 794
7565.81 794
7566.63 811
7567.45 769
7568.28 798
7569.10 827
7569.92 880
7570.74 852
7571.56 829
7572.38 803
7573.20 853
7574.02 871
7574.84 792
7575.67 841
7576.49 861
7577.31 833
7578.13 805
7578.95 821
7579.77 793
7580.60 845
7581.42 918
7582.24 836
7583.06 774
7583.88 825
7584.70 894
7585.53 881
7586.35 851
7587.17 849
7587.99 839
7588.81 842
7589.64 853
7590.46 859
7591.28 943
7592.10 925
7592.93 889
7593.75 925
7594.57 823
7595.39 864
7596.21 843
7597.04 891
7597.86 901
7598.68 812
7599.51 858
7600.33 942
7601.15 865
7601.97 859
7602.80 935
7603.62 1023
7604.44 1039
7605.27 1014
7606.09 974
7606.91 1047
7607.73 1023
7608.56 923
7609.38 941
7610.20 964
7611.03 984
7611.85 939
7612.67 868
7613.50 910
7614.32 911
7615.14 925
7615.97 956
7616.79 905
7617.62 880
7618.44 881
7619.26 956
7620.09 961
7620.91 1005
7621.73 1048
7622.56 909
7623.38 826
7624.21 928
7625.03 948
7625.85 974
7626.68 923
7627.50 975
7628.33 963
7629.15 1054
7629.98 1100
7630.80 1066
7631.62 1080
7632.45 1101
7633.27 1168
7634.10 1096
7634.92 916
7635.75 990
7636.57 941
7637.40 852
7638.22 829
7639.05 849
7639.87 841
7640.70 766
7641.52 788
7642.35 787
7643.17 787
7644.00 767
7644.82 745
7645.65 797
7646.47 803
7647.30 822
7648.12 787
7648.95 792
7649.77 797
7650.60 846
7651.42 814
7652.25 835
7653.07 819
7653.90 809
7654.73 835
7655.55 794
7656.38 795
7657.20 779
7658.03 745
7658.85 709
7659.68 727
7660.51 756
7661.33 773
7662.16 775
7662.98 753
7663.81 722
7664.64 671
7665.46 640
7666.29 702
7667.12 743
7667.94 723
7668.77 802
7669.59 769
7670.42 806
7671.25 720
7672.07 752
7672.90 759
7673.73 780
7674.55 721
7675.38 703
7676.21 702
7677.03 732
7677.86 739
7678.69 718
7679.52 665
7680.34 668
7681.17 645
7682.00 731
7682.82 731
7683.65 685
7684.48 712
7685.31 776
7686.13 724
7686.96 744
7687.79 793
7688.62 716
7689.44 714
7690.27 710
7691.10 699
7691.93 705
7692.75 711
7693.58 733
7694.41 709
7695.24 733
7696.07 720
7696.89 762
7697.72 766
7698.55 821
7699.38 794
7700.21 734
7701.03 757
7701.86 789
7702.69 730
7703.52 696
7704.35 751
7705.17 747
7706.00 744
7706.83 765
7707.66 785
7708.49 728
7709.32 693
7710.15 673
7710.97 710
7711.80 709
7712.63 787
7713.46 800
7714.29 799
7715.12 736
7715.95 677
7716.78 745
7717.61 735
7718.44 748
7719.26 709
7720.09 686
7720.92 765
7721.75 743
7722.58 722
7723.41 716
7724.24 736
7725.07 739
7725.90 681
7726.73 665
7727.56 753
7728.39 802
7729.22 756
7730.05 707
7730.88 728
7731.71 718
7732.54 699
7733.37 693
7734.20 730
7735.03 666
7735.86 656
7736.69 732
7737.52 784
7738.35 720
7739.18 764
7740.01 810
7740.84 766
7741.67 768
7742.50 773
7743.33 717
7744.16 788
7744.99 809
7745.82 941
7746.65 1081
7747.48 1058
7748.31 1010
7749.14 1048
7749.97 1024
7750.80 965
7751.64 878
7752.47 858
7753.30 867
7754.13 848
7754.96 821
7755.79 705
7756.62 693
7757.45 731
7758.28 752
7759.12 798
7759.95 823
7760.78 760
7761.61 782
7762.44 750
7763.27 706
7764.10 794
7764.94 712
7765.77 671
7766.60 697
7767.43 737
7768.26 723
7769.09 740
7769.93 678
7770.76 640
7771.59 636
7772.42 699
7773.25 745
7774.09 702
7774.92 698
7775.75 689
7776.58 680
7777.41 668
7778.25 681
7779.08 698
7779.91 720
7780.74 700
7781.58 711
7782.41 754
7783.24 760
7784.07 754
7784.91 788
7785.74 791
7786.57 816
7787.41 805
7788.24 744
7789.07 777
7789.90 744
7790.74 844
7791.57 778
7792.40 740
7793.24 788
7794.07 738
7794.90 763
7795.74 767
7796.57 716
7797.40 718
7798.24 833
7799.07 765
7799.90 805
7800.74 725
7801.57 757
7802.40 832
7803.24 799
7804.07 800
7804.90 756
7805.74 781
7806.57 757
7807.41 792
7808.24 878
7809.07 800
7809.91 873
7810.74 806
7811.58 866
7812.41 897
7813.24 894
7814.08 916
7814.91 972
7815.75 898
7816.58 949
7817.42 884
7818.25 955
7819.09 959
7819.92 863
7820.75 777
7821.59 824
7822.42 817
7823.26 874
7824.09 866
7824.93 901
7825.76 947
7826.60 1040
7827.43 950
7828.27 871
7829.10 870
7829.94 861
7830.77 958
7831.61 894
7832.44 833
7833.28 874
7834.11 904
7834.95 889
7835.78 852
7836.62 873
7837.46 853
7838.29 843
7839.13 969
7839.96 939
7840.80 883
7841.63 911
7842.47 938
7843.31 882
7844.14 805
7844.98 809
7845.81 781
7846.65 752
7847.48 752
7848.32 774
7849.16 790
7849.99 747
7850.83 767
7851.67 731
7852.50 766
7853.34 815
7854.17 734
7855.01 742
7855.85 715
7856.68 772
7857.52 812
7858.36 870
7859.19 869
7860.03 782
7860.87 765
7861.70 713
7862.54 735
7863.38 764
7864.21 793
7865.05 731
7865.89 776
7866.73 746
7867.56 803
7868.40 844
7869.24 836
7870.07 794
7870.91 708
7871.75 721
7872.59 753
7873.42 799
7874.26 847
7875.10 821
7875.94 779
7876.77 858
7877.61 810
7878.45 744
7879.29 821
7880.12 855
7880.96 901
7881.80 827
7882.64 804
7883.48 846
7884.31 821
7885.15 810
7885.99 878
7886.83 758
7887.67 767
7888.50 858
7889.34 850
7890.18 860
7891.02 867
7891.86 884
7892.70 902
7893.53 861
7894.37 863
7895.21 905
7896.05 807
7896.89 833
7897.73 925
7898.57 912
7899.41 911
7900.24 930
7901.08 917
7901.92 865
7902.76 829
7903.60 875
7904.44 853
7905.28 815
7906.12 786
7906.96 814
7907.80 773
7908.63 759
7909.47 786
7910.31 841
7911.15 841
7911.99 874
7912.83 1022
7913.67 967
7914.51 1052
7915.35 1214
7916.19 1237
7917.03 1324
7917.87 1355
7918.71 1241
7919.55 1190
7920.39 1146
7921.23 1086
7922.07 1046
7922.91 952
7923.75 914
7924.59 911
7925.43 824
7926.27 789
7927.11 856
7927.95 725
7928.79 783
7929.63 755
7930.47 760
7931.31 770
7932.15 710
7932.99 712
7933.83 762
7934.67 762
7935.52 751
7936.36 733
7937.20 708
7938.04 693
7938.88 752
7939.72 686
7940.56 692
7941.40 688
7942.24 695
7943.08 806
7943.92 740
7944.77 795
7945.61 778
7946.45 754
7947.29 768
7948.13 699
7948.97 753
7949.81 692
7950.66 705
7951.50 776
7952.34 761
7953.18 801
7954.02 852
7954.86 782
7955.71 770
7956.55 766
7957.39 777
7958.23 713
7959.07 703
7959.92 786
7960.76 705
7961.60 645
7962.44 708
7963.28 683
7964.13 659
7964.97 779
7965.81 734
7966.65 637
7967.50 667
7968.34 684
7969.18 722
7970.02 732
7970.87 724
7971.71 713
7972.55 647
7973.39 639
7974.24 664
7975.08 687
7975.92 735
7976.76 823
7977.61 778
7978.45 678
7979.29 694
7980.14 704
7980.98 665
7981.82 632
7982.67 579
7983.51 671
7984.35 754
7985.20 725
7986.04 655
7986.88 634
7987.73 674
7988.57 665
7989.41 638
7990.26 658
7991.10 630
7991.94 685
7992.79 674
7993.63 681
7994.48 670
7995.32 671
7996.16 712
7997.01 643
7997.85 572
7998.70 636
7999.54 666
8000.38 641
8001.23 640
8002.07 636
8002.92 664
8003.76 654
8004.61 623
8005.45 656
8006.29 634
8007.14 646
8007.98 702
8008.83 721
8009.67 642
8010.52 650
8011.36 652
8012.21 643
8013.05 688
8013.90 663
8014.74 631
8015.59 684
8016.43 681
8017.28 695
8018.12 617
8018.97 652
8019.81 598
8020.66 596
8021.50 636
8022.35 617
8023.19 616
8024.04 656
8024.88 573
8025.73 641
8026.57 676
8027.42 553
8028.27 601
8029.11 634
8029.96 558
8030.80 653
8031.65 634
8032.49 639
8033.34 608
8034.19 650
8035.03 588
8035.88 617
8036.72 620
8037.57 687
8038.42 653
8039.26 639
8040.11 582
8040.96 607
8041.80 682
8042.65 587
8043.49 594
8044.34 642
8045.19 621
8046.03 695
8046.88 638
8047.73 639
8048.57 705
8049.42 709
8050.27 735
8051.11 652
8051.96 589
8052.81 670
8053.66 608
8054.50 640
8055.35 615
8056.20 565
8057.04 575
8057.89 595
8058.74 597
8059.59 557
8060.43 618
8061.28 604
8062.13 604
8062.97 567
8063.82 596
8064.67 544
8065.52 581
8066.37 632
8067.21 641
8068.06 575
8068.91 624
8069.76 628
8070.60 634
8071.45 642
8072.30 694
8073.15 604
8074.00 513
8074.84 602
8075.69 620
8076.54 586
8077.39 652
8078.24 565
8079.08 564
8079.93 532
8080.78 637
8081.63 616
8082.48 626
8083.33 633
8084.18 604
8085.02 614
8085.87 620
8086.72 613
8087.57 622
8088.42 560
8089.27 593
8090.12 598
8090.97 590
8091.81 584
8092.66 609
8093.51 557
8094.36 589
8095.21 599
8096.06 610
8096.91 569
8097.76 629
8098.61 620
8099.46 589
8100.31 557
8101.16 563
8102.01 672
8102.86 637
8103.71 622
8104.55 586
8105.40 570
8106.25 643
8107.10 621
8107.95 599
8108.80 584
8109.65 559
8110.50 579
8111.35 556
8112.20 586
8113.05 566
8113.90 631
8114.75 559
8115.60 612
8116.45 585
8117.30 624
8118.16 593
8119.01 643
8119.86 643
8120.71 641
8121.56 658
8122.41 649
8123.26 639
8124.11 578
8124.96 615
8125.81 621
8126.66 591
8127.51 612
8128.36 645
8129.21 580
8130.06 654
8130.92 614
8131.77 644
8132.62 575
8133.47 581
8134.32 567
8135.17 592
8136.02 566
8136.87 609
8137.73 608
8138.58 635
8139.43 717
8140.28 735
8141.13 682
8141.98 601
8142.83 667
8143.69 726
8144.54 719
8145.39 697
8146.24 650
8147.09 606
8147.95 593
8148.80 602
8149.65 633
8150.50 698
8151.35 651
8152.21 667
8153.06 689
8153.91 765
8154.76 777
8155.61 790
8156.47 836
8157.32 687
8158.17 810
8159.02 706
8159.88 695
8160.73 664
8161.58 625
8162.44 675
8163.29 686
8164.14 716
8164.99 655
8165.85 600
8166.70 624
8167.55 663
8168.41 621
8169.26 641
8170.11 683
8170.96 710
8171.82 647
8172.67 605
8173.52 604
8174.38 617
8175.23 656
8176.08 534
8176.94 588
8177.79 568
8178.64 608
8179.50 578
8180.35 582
8181.21 643
8182.06 584
8182.91 622
8183.77 596
8184.62 575
8185.47 607
8186.33 604
8187.18 566
8188.04 582
8188.89 556
8189.74 547
8190.60 584
8191.45 606
8192.31 572
8193.16 598
8194.02 542
8194.87 588
8195.72 572
8196.58 546
8197.43 526
8198.29 553
8199.14 565
8200.00 563
8200.85 521
8201.71 583
8202.56 661
8203.42 588
8204.27 620
8205.13 636
8205.98 633
8206.84 602
8207.69 561
8208.55 619
8209.40 584
8210.26 597
8211.11 630
8211.97 575
8212.82 521
8213.68 623
8214.53 635
8215.39 639
8216.24 607
8217.10 615
8217.96 668
8218.81 697
8219.67 723
8220.52 651
8221.38 682
8222.23 706
8223.09 729
8223.95 702
8224.80 738
8225.66 699
8226.51 700
8227.37 658
8228.23 607
8229.08 702
8229.94 625
8230.79 566
8231.65 598
8232.51 656
8233.36 619
8234.22 582
8235.08 655
8235.93 591
8236.79 517
8237.65 626
8238.50 609
8239.36 605
8240.22 586
8241.07 574
8241.93 600
8242.79 641
8243.64 580
8244.50 560
8245.36 625
8246.21 565
8247.07 589
8247.93 568
8248.79 609
8249.64 571
8250.50 599
8251.36 666
8252.22 606
8253.07 649
8253.93 597
8254.79 556
8255.65 617
8256.50 551
8257.36 533
8258.22 584
8259.08 622
8259.93 639
8260.79 576
8261.65 593
8262.51 648
8263.37 564
8264.22 630
8265.08 575
8265.94 529
8266.80 620
8267.66 607
8268.51 573
8269.37 523
8270.23 577
8271.09 556
8271.95 555
8272.81 615
8273.66 593
8274.52 599
8275.38 586
8276.24 586
8277.10 545
8277.96 568
8278.82 544
8279.67 640
8280.53 673
8281.39 600
8282.25 580
8283.11 568
8283.97 609
8284.83 640
8285.69 630
8286.55 681
8287.41 624
8288.27 589
8289.12 640
8289.98 678
8290.84 642
8291.70 589
8292.56 617
8293.42 637
8294.28 664
8295.14 652
8296.00 654
8296.86 679
8297.72 629
8298.58 638
8299.44 599
8300.30 600
8301.16 637
8302.02 692
8302.88 651
8303.74 631
8304.60 647
8305.46 651
8306.32 634
8307.18 654
8308.04 648
8308.90 610
8309.76 665
8310.62 580
8311.48 642
8312.34 576
8313.20 631
8314.06 676
8314.92 671
8315.78 614
8316.65 627
8317.51 671
8318.37 719
8319.23 666
8320.09 717
8320.95 781
8321.81 673
8322.67 668
8323.53 696
8324.39 641
8325.26 692
8326.12 679
8326.98 647
8327.84 606
8328.70 636
8329.56 630
8330.42 643
8331.28 673
8332.15 638
8333.01 622
8333.87 607
8334.73 607
8335.59 638
8336.45 675
8337.32 626
8338.18 709
8339.04 692
8339.90 629
8340.76 587
8341.63 641
8342.49 607
8343.35 631
8344.21 677
8345.07 726
8345.94 652
8346.80 636
8347.66 662
8348.52 665
8349.39 651
8350.25 643
8351.11 617
8351.97 672
8352.84 702
8353.70 692
8354.56 699
8355.42 717
8356.29 756
8357.15 712
8358.01 687
8358.88 572
8359.74 581
8360.60 711
8361.46 739
8362.33 674
8363.19 697
8364.05 686
8364.92 735
8365.78 702
8366.64 719
8367.51 754
8368.37 759
8369.23 771
8370.10 713
8370.96 675
8371.82 725
8372.69 674
8373.55 748
8374.42 812
8375.28 820
8376.14 818
8377.01 760
8377.87 729
8378.73 771
8379.60 735
8380.46 843
8381.33 808
8382.19 744
8383.06 740
8383.92 811
8384.78 772
8385.65 829
8386.51 769
8387.38 778
8388.24 795
8389.11 756
8389.97 824
8390.83 794
8391.70 836
8392.56 809
8393.43 825
8394.29 786
8395.16 820
8396.02 880
8396.89 801
8397.75 831
8398.62 853
8399.48 876
8400.35 838
8401.21 783
8402.08 843
8402.94 828
8403.81 915
8404.67 965
8405.54 985
8406.40 928
8407.27 934
8408.14 973
8409.00 955
8409.87 964
8410.73 1022
8411.60 1046
8412.46 1024
8413.33 1023
8414.19 1016
8415.06 1023
8415.93 1097
8416.79 1072
8417.66 951
8418.52 1024
8419.39 1109
8420.26 1146
8421.12 1066
8421.99 1093
8422.85 1198
8423.72 1301
8424.59 1324
8425.45 1247
8426.32 1250
8427.19 1284
8428.05 1309
8428.92 1255
8429.79 1243
8430.65 1331
8431.52 1330
8432.39 1347
8433.25 1429
8434.12 1367
8434.99 1359
8435.85 1435
8436.72 1471
8437.59 1478
8438.45 1637
8439.32 1675
8440.19 1572
8441.06 1599
8441.92 1686
8442.79 1758
8443.66 1753
8444.52 1727
8445.39 1771
8446.26 1798
8447.13 1823
8447.99 1765
8448.86 1769
8449.73 1817
8450.60 1874
8451.47 1942
8452.33 2129
8453.20 2458
8454.07 2786
8454.94 3177
8455.80 3578
8456.67 3718
8457.54 3622
8458.41 3482
8459.28 3319
8460.14 3140
8461.01 2939
8461.88 2673
8462.75 2413
8463.62 2376
8464.49 2234
8465.35 2206
8466.22 2631
8467.09 3174
8467.96 3793
8468.83 4692
8469.70 5322
8470.57 5564
8471.43 5611
8472.30 5353
8473.17 4829
8474.04 4286
8474.91 3702
8475.78 3057
8476.65 2526
8477.52 2164
8478.39 1913
8479.25 1744
8480.12 1633
8480.99 1524
8481.86 1403
8482.73 1428
8483.60 1456
8484.47 1466
8485.34 1386
8486.21 1366
8487.08 1439
8487.95 1427
8488.82 1293
8489.69 1282
8490.56 1296
8491.43 1281
8492.30 1351
8493.17 1232
8494.04 1271
8494.91 1395
8495.78 1429
8496.65 1301
8497.52 1281
8498.39 1366
8499.26 1360
8500.13 1314
8501.00 1245
8501.87 1254
8502.74 1240
8503.61 1229
8504.48 1259
8505.35 1290
8506.22 1280
8507.09 1475
8507.96 1576
8508.83 1542
8509.70 1592
8510.57 1602
8511.44 1503
8512.31 1437
8513.19 1408
8514.06 1378
8514.93 1360
8515.80 1239
8516.67 1348
8517.54 1217
8518.41 1225
8519.28 1224
8520.15 1221
8521.03 1289
8521.90 1238
8522.77 1363
8523.64 1265
8524.51 1356
8525.38 1306
8526.25 1241
8527.13 1309
8528.00 1278
8528.87 1311
8529.74 1407
8530.61 1499
8531.48 1387
8532.36 1357
8533.23 1399
8534.10 1385
8534.97 1381
8535.84 1379
8536.72 1450
8537.59 1400
8538.46 1343
8539.33 1384
8540.20 1411
8541.08 1352
8541.95 1306
8542.82 1369
8543.69 1368
8544.57 1434
8545.44 1392
8546.31 1442
8547.18 1370
8548.06 1378
8548.93 1445
8549.80 1329
8550.67 1389
8551.55 1365
8552.42 1383
8553.29 1375
8554.17 1310
8555.04 1289
8555.91 1267
8556.79 1198
8557.66 1208
8558.53 1158
8559.41 1143
8560.28 1112
8561.15 1124
8562.03 1014
8562.90 997
8563.77 1011
8564.65 958
8565.52 1006
8566.39 1047
8567.27 952
8568.14 905
8569.01 1039
8569.89 988
8570.76 911
8571.64 933
8572.51 954
8573.38 1025
8574.26 1004
8575.13 978
8576.01 1035
8576.88 957
8577.75 1038
8578.63 921
8579.50 910
8580.38 893
8581.25 1020
8582.12 994
8583.00 972
8583.87 870
8584.75 954
8585.62 989
8586.50 916
8587.37 863
8588.25 895
8589.12 943
8590.00 1013
8590.87 945
8591.75 877
8592.62 978
8593.50 912
8594.37 961
8595.25 865
8596.12 762
8597.00 815
8597.87 834
8598.75 852
8599.62 907
8600.50 883
8601.37 918
8602.25 908
8603.12 926
8604.00 913
8604.87 979
8605.75 875
8606.63 949
8607.50 881
8608.38 877
8609.25 920
8610.13 965
8611.01 893
8611.88 865
8612.76 838
8613.63 847
8614.51 960
8615.39 963
8616.26 1007
8617.14 945
8618.01 874
8618.89 988
8619.77 979
8620.64 929
8621.52 924
8622.40 963
8623.27 941
8624.15 921
8625.03 1014
8625.90 994
8626.78 977
8627.66 991
8628.53 995
8629.41 993
8630.29 1000
8631.16 1030
8632.04 937
8632.92 902
8633.79 924
8634.67 870
8635.55 1016
8636.42 983
8637.30 1015
8638.18 1012
8639.06 964
8639.93 1082
8640.81 1103
8641.69 1091
8642.57 1045
8643.44 1061
8644.32 1039
8645.20 1084
8646.08 1125
8646.95 1020
8647.83 1027
8648.71 1083
8649.59 1105
8650.47 1178
8651.34 1113
8652.22 1116
8653.10 1100
8653.98 1103
8654.86 1077
8655.73 1073
8656.61 1089
8657.49 1112
8658.37 1127
8659.25 1132
8660.13 1132
8661.00 1150
8661.88 1161
8662.76 1115
8663.64 1210
8664.52 1160
8665.40 1179
8666.27 1131
8667.15 1142
8668.03 1152
8668.91 1239
8669.79 1324
8670.67 1359
8671.55 1404
8672.43 1413
8673.31 1524
8674.19 1570
8675.06 1663
8675.94 1616
8676.82 1542
8677.70 1613
8678.58 1590
8679.46 1417
8680.34 1408
8681.22 1463
8682.10 1269
8682.98 1157
8683.86 1287
8684.74 1340
8685.62 1250
8686.50 1317
8687.38 1493
8688.26 1710
8689.14 1956
8690.02 2333
8690.90 2598
8691.78 2700
8692.66 2934
8693.54 3202
8694.42 3079
8695.30 2859
8696.18 2430
8697.06 2140
8697.94 1952
8698.82 1602
8699.70 1472
8700.58 1361
8701.46 1243
8702.34 1125
8703.22 1145
8704.10 1127
8704.98 1107
8705.86 1071
8706.74 1028
8707.62 985
8708.50 980
8709.39 912
8710.27 891
8711.15 972
8712.03 958
8712.91 931
8713.79 927
8714.67 959
8715.55 870
8716.43 904
8717.32 851
8718.20 831
8719.08 890
8719.96 836
8720.84 861
8721.72 895
8722.60 873
8723.49 864
8724.37 897
8725.25 879
8726.13 972
8727.01 909
8727.89 964
8728.78 948
8729.66 954
8730.54 1015
8731.42 1060
8732.30 1005
8733.19 992
8734.07 921
8734.95 990
8735.83 952
8736.71 894
8737.60 902
8738.48 848
8739.36 910
8740.24 908
8741.13 927
8742.01 869
8742.89 834
8743.77 810
8744.66 886
8745.54 862
8746.42 844
8747.31 859
8748.19 827
8749.07 864
8749.95 820
8750.84 876
8751.72 920
8752.60 902
8753.49 818
8754.37 844
8755.25 920
8756.14 956
8757.02 957
8757.90 940
8758.79 952
8759.67 938
8760.55 890
8761.44 930
8762.32 929
8763.20 911
8764.09 943
8764.97 932
8765.85 933
8766.74 907
8767.62 894
8768.51 952
8769.39 928
8770.27 819
8771.16 899
8772.04 870
8772.93 828
8773.81 899
8774.69 910
8775.58 905
8776.46 960
8777.35 776
8778.23 807
8779.12 811
8780.00 847
8780.88 721
8781.77 721
8782.65 702
8783.54 766
8784.42 763
8785.31 717
8786.19 731
8787.08 729
8787.96 762
8788.85 814
8789.73 779
8790.62 876
8791.50 832
8792.39 847
8793.27 803
8794.16 804
8795.04 860
8795.93 813
8796.81 781
8797.70 733
8798.58 782
8799.47 709
8800.35 803
8801.24 770
8802.13 668
8803.01 694
8803.90 684
8804.78 693
8805.67 731
8806.55 672
8807.44 686
8808.33 754
8809.21 745
8810.10 666
8810.98 663
8811.87 661
8812.76 763
8813.64 755
8814.53 642
8815.41 586
8816.30 643
8817.19 660
8818.07 658
8818.96 647
8819.85 602
8820.73 639
8821.62 672
8822.51 687
8823.39 639
8824.28 654
8825.17 655
8826.05 589
8826.94 640
8827.83 598
8828.71 614
8829.60 612
8830.49 606
8831.37 610
8832.26 629
8833.15 610
8834.04 578
8834.92 597
8835.81 631
8836.70 662
8837.58 679
8838.47 673
8839.36 641
8840.25 569
8841.13 596
8842.02 605
8842.91 561
8843.80 566
8844.69 563
8845.57 614
8846.46 587
8847.35 594
8848.24 619
8849.12 619
8850.01 609
8850.90 613
8851.79 603
8852.68 589
8853.56 602
8854.45 606
8855.34 596
8856.23 579
8857.12 517
8858.01 553
8858.89 596
8859.78 593
8860.67 605
8861.56 641
8862.45 588
8863.34 530
8864.23 521
8865.12 536
8866.00 570
8866.89 558
8867.78 579
8868.67 615
8869.56 599
8870.45 528
8871.34 554
8872.23 582
8873.12 526
8874.00 516
8874.89 520
8875.78 568
8876.67 547
8877.56 535
8878.45 535
8879.34 527
8880.23 559
8881.12 583
8882.01 561
8882.90 544
8883.79 560
8884.68 639
8885.57 629
8886.46 531
8887.35 537
8888.24 578
8889.13 521
8890.02 508
8890.91 506
8891.80 512
8892.69 451
8893.58 492
8894.47 546
8895.36 581
8896.25 548
8897.14 538
8898.03 558
8898.92 533
8899.81 494
8900.70 562
8901.59 539
8902.48 519
8903.37 495
8904.26 519
8905.15 498
8906.05 534
8906.94 468
8907.83 483
8908.72 498
8909.61 519
8910.50 518
8911.39 499
8912.28 469
8913.17 530
8914.06 547
8914.96 517
8915.85 477
8916.74 534
8917.63 554
8918.52 478
8919.41 512
8920.30 498
8921.20 542
8922.09 485
8922.98 507
8923.87 492
8924.76 534
8925.65 549
8926.55 502
8927.44 473
8928.33 508
8929.22 536
8930.11 506
8931.01 488
8931.90 480
8932.79 480
8933.68 512
8934.57 476
8935.47 499
8936.36 474
8937.25 428
8938.14 509
8939.04 480
8939.93 434
8940.82 542
8941.71 490
8942.61 456
8943.50 476
8944.39 501
8945.28 502
8946.18 473
8947.07 507
8947.96 491
8948.86 512
8949.75 474
8950.64 469
8951.54 481
8952.43 482
8953.32 472
8954.21 509
8955.11 536
8956.00 527
8956.89 441
8957.79 431
8958.68 472
8959.57 542
8960.47 482
8961.36 461
8962.26 397
8963.15 430
8964.04 472
8964.94 450
8965.83 493
8966.72 535
8967.62 497
8968.51 518
8969.41 535
8970.30 508
8971.19 447
8972.09 522
8972.98 509
8973.88 513
8974.77 448
8975.67 467
8976.56 466
8977.45 485
8978.35 474
8979.24 456
8980.14 461
8981.03 492
8981.93 481
8982.82 444
8983.72 414
8984.61 462
8985.51 445
8986.40 503
8987.29 498
8988.19 500
8989.08 456
8989.98 507
8990.87 458
8991.77 428
8992.66 415
8993.56 430
8994.46 439
8995.35 436
8996.25 462
8997.14 417
8998.04 442
8998.93 400
8999.83 386
9000.72 462
9001.62 437
9002.51 417
9003.41 410
9004.31 443
9005.20 380
9006.10 435
9006.99 477
9007.89 435
9008.78 444
9009.68 504
9010.58 504
9011.47 471
9012.37 424
9013.27 393
9014.16 413
9015.06 445
9015.95 452
9016.85 430
9017.75 474
9018.64 459
9019.54 416
9020.44 423
9021.33 425
9022.23 430
9023.13 426
9024.02 427
9024.92 438
9025.82 451
9026.71 457
9027.61 427
9028.51 462
9029.40 462
9030.30 421
9031.20 400
9032.09 417
9032.99 433
9033.89 447
9034.79 409
9035.68 445
9036.58 423
9037.48 446
9038.38 449
9039.27 395
9040.17 461
9041.07 417
9041.97 418
9042.86 393
9043.76 434
9044.66 471
9045.56 503
9046.45 466
9047.35 450
9048.25 476
9049.15 470
9050.05 424
9050.94 406
9051.84 393
9052.74 472
9053.64 482
9054.54 456
9055.44 397
9056.33 445
9057.23 440
9058.13 442
9059.03 417
9059.93 464
9060.83 466
9061.72 463
9062.62 495
9063.52 490
9064.42 430
9065.32 475
9066.22 480
9067.12 432
9068.02 453
9068.91 436
9069.81 465
9070.71 510
9071.61 515
9072.51 489
9073.41 432
9074.31 479
9075.21 494
9076.11 388
9077.01 342
9077.91 437
9078.81 438
9079.71 470
9080.60 470
9081.50 432
9082.40 477
9083.30 474
9084.20 417
9085.10 405
9086.00 415
9086.90 392
9087.80 425
9088.70 447
9089.60 414
9090.50 435
9091.40 404
9092.30 441
9093.20 426
9094.10 401
9095.00 418
9095.90 478
9096.80 483
9097.70 400
9098.60 428
9099.50 494
9100.41 497
9101.31 415
9102.21 449
9103.11 426
9104.01 442
9104.91 437
9105.81 475
9106.71 426
9107.61 333
9108.51 395
9109.41 437
9110.31 477
9111.21 434
9112.12 375
9113.02 458
9113.92 478
9114.82 396
9115.72 395
9116.62 410
9117.52 405
9118.42 415
9119.33 434
9120.23 446
9121.13 440
9122.03 415
9122.93 429
9123.83 423
9124.74 431
9125.64 415
9126.54 388
9127.44 419
9128.34 357
9129.24 415
9130.15 431
9131.05 434
9131.95 378
9132.85 390
9133.75 427
9134.66 431
9135.56 401
9136.46 357
9137.36 373
9138.27 401
9139.17 377
9140.07 422
9140.97 455
9141.88 479
9142.78 398
9143.68 353
9144.58 415
9145.49 419
9146.39 400
9147.29 407
9148.20 406
9149.10 442
9150.00 400
9150.90 400
9151.81 431
9152.71 428
9153.61 445
9154.52 324
9155.42 378
9156.32 443
9157.23 425
9158.13 436
9159.03 418
9159.94 398
9160.84 427
9161.74 407
9162.65 396
9163.55 426
9164.45 358
9165.36 374
9166.26 448
9167.17 367
9168.07 412
9168.97 426
9169.88 429
9170.78 438
9171.69 384
9172.59 428
9173.49 431
9174.40 400
9175.30 442
9176.21 394
9177.11 369
9178.01 390
9178.92 393
9179.82 404
9180.73 412
9181.63 451
9182.54 402
9183.44 386
9184.35 387
9185.25 363
9186.16 380
9187.06 456
9187.97 461
9188.87 406
9189.78 450
9190.68 438
9191.59 368
9192.49 390
9193.40 400
9194.30 392
9195.21 424
9196.11 435
9197.02 498
9197.92 444
9198.83 435
9199.73 435
9200.64 473
9201.54 477
9202.45 510
9203.35 500
9204.26 492
9205.17 503
9206.07 493
9206.98 447
9207.88 437
9208.79 443
9209.69 420
9210.60 485
9211.51 415
9212.41 447
9213.32 472
9214.22 477
9215.13 450
9216.04 525
9216.94 544
9217.85 468
9218.76 468
9219.66 508
9220.57 468
9221.48 480
9222.38 451
9223.29 420
9224.20 427
9225.10 441
9226.01 434
9226.92 404
9227.82 391
9228.73 407
9229.64 430
9230.54 456
9231.45 429
9232.36 400
9233.26 422
9234.17 452
9235.08 480
9235.99 425
9236.89 427
9237.80 408
9238.71 435
9239.61 474
9240.52 418
9241.43 474
9242.34 422
9243.24 390
9244.15 393
9245.06 369
9245.97 429
9246.88 415
9247.78 438
9248.69 465
9249.60 413
9250.51 355
9251.41 384
9252.32 421
9253.23 426
9254.14 397
9255.05 390
9255.96 429
9256.86 432
9257.77 385
9258.68 423
9259.59 399
9260.50 471
9261.41 477
9262.31 421
9263.22 425
9264.13 421
9265.04 378
9265.95 378
9266.86 382
9267.77 358
9268.67 354
9269.58 461
9270.49 452
9271.40 394
9272.31 416
9273.22 374
9274.13 374
9275.04 349
9275.95 412
9276.86 418
9277.76 402
9278.67 396
9279.58 372
9280.49 431
9281.40 449
9282.31 369
9283.22 464
9284.13 455
9285.04 458
9285.95 453
9286.86 409
9287.77 429
9288.68 422
9289.59 418
9290.50 414
9291.41 401
9292.32 367
9293.23 380
9294.14 386
9295.05 394
9295.96 404
9296.87 414
9297.78 407
9298.69 428
9299.60 430
9300.51 398
9301.42 422
9302.33 467
9303.24 467
9304.15 452
9305.06 437
9305.97 454
9306.88 400
9307.80 474
9308.71 470
9309.62 435
9310.53 427
9311.44 424
9312.35 421
9313.26 412
9314.17 437
9315.08 455
9315.99 459
9316.91 383
9317.82 417
9318.73 489
9319.64 438
9320.55 464
9321.46 465
9322.37 427
9323.28 446
9324.20 436
9325.11 470
9326.02 443
9326.93 448
9327.84 448
9328.75 422
9329.67 440
9330.58 434
9331.49 396
9332.40 402
9333.31 427
9334.23 438
9335.14 469
9336.05 458
9336.96 487
9337.87 418
9338.79 424
9339.70 449
9340.61 477
9341.52 473
9342.44 431
9343.35 467
9344.26 450
9345.17 445
9346.09 397
9347.00 431
9347.91 465
9348.82 438
9349.74 477
9350.65 495
9351.56 459
9352.48 455
9353.39 461
9354.30 432
9355.21 398
9356.13 420
9357.04 425
9357.95 451
9358.87 464
9359.78 474
9360.69 454
9361.61 475
9362.52 488
9363.43 457
9364.35 490
9365.26 493
9366.18 451
9367.09 458
9368.00 442
9368.92 502
9369.83 521
9370.74 477
9371.66 454
9372.57 485
9373.49 431
9374.40 465
9375.31 462
9376.23 473
9377.14 480
9378.06 461
9378.97 483
9379.88 464
9380.80 464
9381.71 440
9382.63 478
9383.54 523
9384.46 479
9385.37 483
9386.29 515
9387.20 490
9388.11 519
9389.03 466
9389.94 486
9390.86 531
9391.77 534
9392.69 469
9393.60 476
9394.52 541
9395.43 550
9396.35 540
9397.26 548
9398.18 528
9399.09 565
9400.01 569
9400.92 528
9401.84 512
9402.76 454
9403.67 475
9404.59 537
9405.50 509
9406.42 529
9407.33 483
9408.25 523
9409.16 506
9410.08 494
9411.00 487
9411.91 535
9412.83 540
9413.74 543
9414.66 517
9415.58 492
9416.49 507
9417.41 522
9418.32 568
9419.24 456
9420.16 477
9421.07 525
9421.99 511
9422.91 496
9423.82 471
9424.74 527
9425.65 585
9426.57 521
9427.49 529
9428.40 517
9429.32 501
9430.24 531
9431.15 541
9432.07 485
9432.99 486
9433.90 540
9434.82 608
9435.74 658
9436.66 615
9437.57 583
9438.49 558
9439.41 573
9440.32 589
9441.24 537
9442.16 562
9443.08 528
9443.99 522
9444.91 565
9445.83 568
9446.75 552
9447.66 548
9448.58 578
9449.50 674
9450.42 671
9451.33 740
9452.25 820
9453.17 902
9454.09 818
9455.01 801
9455.92 802
9456.84 805
9457.76 704
9458.68 648
9459.60 637
9460.51 592
9461.43 511
9462.35 578
9463.27 585
9464.19 600
9465.11 528
9466.02 550
9466.94 572
9467.86 547
9468.78 567
9469.70 584
9470.62 596
9471.54 568
9472.46 531
9473.37 565
9474.29 543
9475.21 589
9476.13 550
9477.05 554
9477.97 580
9478.89 613
9479.81 620
9480.73 623
9481.65 641
9482.56 578
9483.48 606
9484.40 612
9485.32 563
9486.24 552
9487.16 570
9488.08 581
9489.00 607
9489.92 630
9490.84 631
9491.76 599
9492.68 601
9493.60 551
9494.52 582
9495.44 552
9496.36 550
9497.28 595
9498.20 617
9499.12 576
9500.04 540
9500.96 582
9501.88 566
9502.80 520
9503.72 576
9504.64 542
9505.56 570
9506.48 586
9507.40 617
9508.32 620
9509.24 582
9510.16 561
9511.08 543
9512.00 630
9512.93 594
9513.85 605
9514.77 596
9515.69 611
9516.61 621
9517.53 616
9518.45 595
9519.37 678
9520.29 620
9521.21 623
9522.14 616
9523.06 653
9523.98 675
9524.90 630
9525.82 641
9526.74 673
9527.66 627
9528.59 669
9529.51 793
9530.43 742
9531.35 857
9532.27 938
9533.19 933
9534.11 939
9535.04 970
9535.96 830
9536.88 858
9537.80 801
9538.72 779
9539.65 711
9540.57 717
9541.49 652
9542.41 680
9543.34 733
9544.26 696
9545.18 635
9546.10 643
9547.02 638
9547.95 635
9548.87 655
9549.79 645
9550.71 631
9551.64 582
9552.56 584
9553.48 699
9554.41 636
9555.33 594
9556.25 611
9557.17 641
9558.10 691
9559.02 651
9559.94 672
9560.87 648
9561.79 612
9562.71 602
9563.64 633
9564.56 636
9565.48 594
9566.41 562
9567.33 561
9568.25 610
9569.18 655
9570.10 612
9571.02 608
9571.95 557
9572.87 659
9573.79 620
9574.72 569
9575.64 584
9576.56 582
9577.49 623
9578.41 631
9579.34 521
9580.26 582
9581.18 641
9582.11 611
9583.03 562
9583.96 606
9584.88 625
9585.81 618
9586.73 542
9587.65 574
9588.58 579
9589.50 569
9590.43 580
9591.35 558
9592.28 684
9593.20 602
9594.13 583
9595.05 636
9595.98 651
9596.90 599
9597.83 612
9598.75 611
9599.68 621
9600.60 595
9601.53 596
9602.45 653
9603.38 604
9604.30 635
9605.23 663
9606.15 705
9607.08 724
9608.00 682
9608.93 700
9609.85 690
9610.78 684
9611.70 703
9612.63 733
9613.55 716
9614.48 696
9615.41 677
9616.33 632
9617.26 674
9618.18 703
9619.11 702
9620.04 731
9620.96 734
9621.89 736
9622.81 719
9623.74 749
9624.67 706
9625.59 645
9626.52 715
9627.44 738
9628.37 708
9629.30 794
9630.22 806
9631.15 810
9632.08 815
9633.00 773
9633.93 820
9634.86 867
9635.78 847
9636.71 852
9637.64 932
9638.56 931
9639.49 909
9640.42 883
9641.34 821
9642.27 867
9643.20 922
9644.13 855
9645.05 954
9645.98 1021
9646.91 1019
9647.83 1141
9648.76 1198
9649.69 1163
9650.62 1167
9651.54 1129
9652.47 1108
9653.40 1033
9654.33 1043
9655.25 952
9656.18 930
9657.11 898
9658.04 859
9658.96 860
9659.89 820
9660.82 895
9661.75 832
9662.68 846
9663.60 828
9664.53 884
9665.46 862
9666.39 1006
9667.32 940
9668.25 874
9669.17 909
9670.10 887
9671.03 916
9671.96 871
9672.89 898
9673.82 924
9674.74 906
9675.67 892
9676.60 884
9677.53 924
9678.46 915
9679.39 886
9680.32 915
9681.25 982
9682.17 1019
9683.10 1005
9684.03 935
9684.96 980
9685.89 961
9686.82 964
9687.75 962
9688.68 1002
9689.61 998
9690.54 1049
9691.47 1059
9692.40 1075
9693.33 1082
9694.25 1113
9695.18 1116
9696.11 1171
9697.04 1279
9697.97 1266
9698.90 1346
9699.83 1268
9700.76 1306
9701.69 1231
9702.62 1253
9703.55 1185
9704.48 1080
9705.41 997
9706.34 1003
9707.27 1019
9708.20 998
9709.13 975
9710.06 1017
9710.99 942
9711.92 950
9712.85 1000
9713.78 1048
9714.71 1062
9715.65 1010
9716.58 1027
9717.51 993
9718.44 985
9719.37 984
9720.30 970
9721.23 903
9722.16 880
9723.09 852
9724.02 827
9724.95 894
9725.88 868
9726.82 881
9727.75 868
9728.68 847
9729.61 855
9730.54 861
9731.47 900
9732.40 946
9733.33 824
9734.27 846
9735.20 841
9736.13 853
9737.06 843
9737.99 843
9738.92 853
9739.86 827
9740.79 717
9741.72 772
9742.65 756
9743.58 789
9744.51 819
9745.45 774
9746.38 762
9747.31 824
9748.24 778
9749.17 826
9750.11 771
9751.04 742
9751.97 774
9752.90 782
9753.84 767
9754.77 677
9755.70 755
9756.63 716
9757.57 727
9758.50 787
9759.43 740
9760.36 738
9761.30 742
9762.23 773
9763.16 704
9764.09 723
9765.03 678
9765.96 719
9766.89 751
9767.83 751
9768.76 737
9769.69 740
9770.63 717
9771.56 697
9772.49 783
9773.43 755
9774.36 750
9775.29 772
9776.23 752
9777.16 777
9778.09 785
9779.03 843
9779.96 915
9780.89 895
9781.83 831
9782.76 884
9783.70 893
9784.63 777
9785.56 798
9786.50 826
9787.43 756
9788.37 731
9789.30 698
9790.23 728
9791.17 675
9792.10 703
9793.04 769
9793.97 716
9794.90 708
9795.84 682
9796.77 734
9797.71 721
9798.64 778
9799.58 784
9800.51 751
9801.45 771
9802.38 740
9803.32 684
9804.25 637
9805.19 609
9806.12 570
9807.05 612
9807.99 654
9808.92 590
9809.86 580
9810.80 677
9811.73 671
9812.67 578
9813.60 632
9814.54 622
9815.47 617
9816.41 545
9817.34 579
9818.28 545
9819.21 582
9820.15 594
9821.08 619
9822.02 620
9822.96 640
9823.89 584
9824.83 578
9825.76 655
9826.70 554
9827.63 537
9828.57 600
9829.51 586
9830.44 563
9831.38 584
9832.31 580
9833.25 617
9834.19 562
9835.12 563
9836.06 554
9837.00 550
9837.93 526
9838.87 528
9839.81 550
9840.74 611
9841.68 641
9842.61 577
9843.55 558
9844.49 588
9845.43 539
9846.36 556
9847.30 557
9848.24 558
9849.17 540
9850.11 524
9851.05 577
9851.98 593
9852.92 541
9853.86 585
9854.79 631
9855.73 632
9856.67 590
9857.61 601
9858.54 577
9859.48 630
9860.42 577
9861.36 619
9862.29 596
9863.23 555
9864.17 550
9865.11 610
9866.04 564
9866.98 534
9867.92 537
9868.86 579
9869.80 595
9870.73 598
9871.67 540
9872.61 548
9873.55 578
9874.49 577
9875.42 563
9876.36 602
9877.30 598
9878.24 588
9879.18 562
9880.12 540
9881.05 537
9881.99 588
9882.93 533
9883.87 525
9884.81 490
9885.75 552
9886.69 525
9887.63 502
9888.56 572
9889.50 485
9890.44 554
9891.38 527
9892.32 485
9893.26 467
9894.20 546
9895.14 512
9896.08 461
9897.02 522
9897.95 504
9898.89 499
9899.83 481
9900.77 525
9901.71 537
9902.65 537
9903.59 509
9904.53 507
9905.47 496
9906.41 475
9907.35 522
9908.29 540
9909.23 523
9910.17 501
9911.11 519
9912.05 580
9912.99 572
9913.93 483
9914.87 546
9915.81 519
9916.75 535
9917.69 559
9918.63 552
9919.57 510
9920.51 515
9921.45 599
9922.39 612
9923.33 661
9924.27 716
9925.21 800
9926.15 747
9927.09 740
9928.03 856
9928.97 874
9929.92 817
9930.86 763
9931.80 715
9932.74 664
9933.68 580
9934.62 598
9935.56 526
9936.50 489
9937.44 478
9938.38 452
9939.33 453
9940.27 452
9941.21 515
9942.15 540
9943.09 480
9944.03 520
9944.97 529
9945.92 464
9946.86 461
9947.80 475
9948.74 472
9949.68 498
9950.62 420
9951.57 439
9952.51 439
9953.45 452
9954.39 510
9955.33 487
9956.28 477
9957.22 488
9958.16 500
9959.10 505
9960.04 478
9960.99 455
9961.93 471
9962.87 485
9963.81 507
9964.76 503
9965.70 470
9966.64 495
9967.58 455
9968.53 488
9969.47 454
9970.41 515
9971.35 458
9972.30 458
9973.24 450
9974.18 428
9975.13 430
9976.07 530
9977.01 519
9977.95 446
9978.90 438
9979.84 409
9980.78 462
9981.73 445
9982.67 414
9983.61 395
9984.56 435
9985.50 440
9986.44 427
9987.39 470
9988.33 475
9989.27 423
9990.22 441
9991.16 457
9992.11 431
9993.05 472
9993.99 435
9994.94 444
9995.88 435
9996.82 442
9997.77 437
9998.71 441
9999.66 467
10000.60 411
10001.55 426
10002.49 450
10003.43 450
10004.38 476
10005.32 427
10006.27 409
10007.21 458
10008.16 452
10009.10 409
10010.04 428
10010.99 436
10011.93 414
10012.88 451
10013.82 486
10014.77 450
10015.71 421
10016.66 452
10017.60 478
10018.55 446
10019.49 439
10020.44 442
10021.38 468
10022.33 452
10023.27 372
10024.22 433
10025.16 467
10026.11 472
10027.05 430
10028.00 381
10028.95 412
10029.89 435
10030.84 357
10031.78 366
10032.73 405
10033.67 402
10034.62 412
10035.57 415
10036.51 411
10037.46 385
10038.40 386
10039.35 432
10040.30 432
10041.24 405
10042.19 409
10043.13 408
10044.08 411
10045.03 417
10045.97 423
10046.92 381
10047.86 382
10048.81 425
10049.76 432
10050.70 383
10051.65 381
10052.60 446
10053.54 417
10054.49 377
10055.44 389
10056.38 364
10057.33 379
10058.28 336
10059.22 408
10060.17 400
10061.12 377
10062.07 418
10063.01 398
10063.96 361
10064.91 401
10065.85 353
10066.80 375
10067.75 448
10068.70 399
10069.64 416
10070.59 435
10071.54 437
10072.49 400
10073.43 373
10074.38 429
10075.33 444
10076.28 496
10077.22 423
10078.17 431
10079.12 380
10080.07 440
10081.02 373
10081.96 375
10082.91 407
10083.86 385
10084.81 351
10085.76 357
10086.70 370
10087.65 415
10088.60 381
10089.55 384
10090.50 392
10091.45 372
10092.39 422
10093.34 352
10094.29 378
10095.24 380
10096.19 389
10097.14 404
10098.09 364
10099.03 361
10099.98 350
10100.93 343
10101.88 342
10102.83 376
10103.78 417
10104.73 378
10105.68 344
10106.63 324
10107.58 359
10108.53 392
10109.47 430
10110.42 329
10111.37 350
10112.32 387
10113.27 358
10114.22 425
10115.17 409
10116.12 374
10117.07 353
10118.02 366
10118.97 411
10119.92 442
10120.87 365
10121.82 370
10122.77 372
10123.72 353
10124.67 397
10125.62 379
10126.57 381
10127.52 340
10128.47 398
10129.42 428
10130.37 422
10131.32 416
10132.27 370
10133.22 390
10134.17 362
10135.12 365
10136.07 387
10137.02 350
10137.97 398
10138.92 446
10139.87 384
10140.83 366
10141.78 392
10142.73 378
10143.68 416
10144.63 414
10145.58 415
10146.53 371
10147.48 369
10148.43 399
10149.38 374
10150.34 363
10151.29 350
10152.24 391
10153.19 397
10154.14 428
10155.09 387
10156.04 387
10156.99 394
10157.95 394
10158.90 373
10159.85 385
10160.80 384
10161.75 447
10162.70 424
10163.66 405
10164.61 398
10165.56 418
10166.51 413
10167.46 419
10168.42 364
10169.37 384
10170.32 369
10171.27 435
10172.23 420
10173.18 462
10174.13 470
10175.08 419
10176.03 442
10176.99 417
10177.94 429
10178.89 449
10179.84 411
10180.80 406
10181.75 440
10182.70 469
10183.66 464
10184.61 436
10185.56 424
10186.51 477
10187.47 500
10188.42 485
10189.37 494
10190.33 469
10191.28 450
10192.23 470
10193.19 443
10194.14 476
10195.09 409
10196.05 475
10197.00 431
10197.95 460
10198.91 439
10199.86 365
10200.81 390
10201.77 399
10202.72 420
10203.67 453
10204.63 489
10205.58 500
10206.53 486
10207.49 501
10208.44 529
10209.40 505
10210.35 544
10211.30 555
10212.26 428
10213.21 449
10214.17 450
10215.12 422
10216.08 436
10217.03 455
10217.98 413
10218.94 418
10219.89 412
10220.85 419
10221.80 442
10222.76 461
10223.71 448
10224.67 453
10225.62 453
10226.58 454
10227.53 431
10228.49 450
10229.44 467
10230.40 415
10231.35 447
10232.31 460
10233.26 479
10234.22 549
10235.17 549
10236.13 535
10237.08 525
10238.04 592
10238.99 577
10239.95 523
10240.90 522
10241.86 544
10242.81 419
10243.77 397
10244.72 443
10245.68 426
10246.64 416
10247.59 432
10248.55 399
10249.50 392
10250.46 432
10251.42 397
10252.37 407
10253.33 375
10254.28 417
10255.24 421
10256.20 376
10257.15 403
10258.11 469
10259.06 351
10260.02 364
10260.98 390
10261.93 366
10262.89 363
10263.85 376
10264.80 404
10265.76 352
10266.72 379
10267.67 397
10268.63 375
10269.59 375
10270.54 418
10271.50 388
10272.46 400
10273.41 412
10274.37 459
10275.33 399
10276.29 372
10277.24 391
10278.20 401
10279.16 352
10280.11 389
10281.07 376
10282.03 375
10282.99 331
10283.94 336
10284.90 340
10285.86 366
10286.82 394
10287.77 399
10288.73 373
10289.69 337
10290.65 406
10291.61 360
10292.56 394
10293.52 383
10294.48 373
10295.44 377
10296.39 348
10297.35 359
10298.31 386
10299.27 399
10300.23 418
10301.19 388
10302.14 399
10303.10 349
10304.06 438
10305.02 335
10305.98 354
10306.94 367
10307.89 373
10308.85 373
10309.81 386
10310.77 374
10311.73 329
10312.69 378
10313.65 398
10314.61 405
10315.57 396
10316.52 416
10317.48 399
10318.44 419
10319.40 383
10320.36 334
10321.32 353
10322.28 382
10323.24 345
10324.20 369
10325.16 369
10326.12 395
10327.08 388
10328.04 368
10328.99 390
10329.95 410
10330.91 373
10331.87 419
10332.83 393
10333.79 408
10334.75 361
10335.71 322
10336.67 361
10337.63 355
10338.59 415
10339.55 340
10340.51 358
10341.47 382
10342.43 366
10343.39 391
10344.35 391
10345.31 408
10346.27 332
10347.23 351
10348.20 352
10349.16 356
10350.12 372
10351.08 367
10352.04 329
10353.00 338
10353.96 333
10354.92 382
10355.88 352
10356.84 343
10357.80 352
10358.76 340
10359.72 349
10360.69 346
10361.65 353
10362.61 356
10363.57 319
10364.53 281
10365.49 347
10366.45 343
10367.41 335
10368.38 360
10369.34 334
10370.30 346
10371.26 416
10372.22 327
10373.18 334
10374.14 340
10375.11 310
10376.07 380
10377.03 360
10377.99 318
10378.95 325
10379.92 334
10380.88 366
10381.84 317
10382.80 332
10383.76 339
10384.73 332
10385.69 307
10386.65 331
10387.61 367
10388.57 364
10389.54 347
10390.50 336
10391.46 348
10392.42 357
10393.39 388
10394.35 376
10395.31 388
10396.27 383
10397.24 361
10398.20 354
10399.16 330
10400.13 316
10401.09 374
10402.05 369
10403.02 336
10403.98 388
10404.94 356
10405.90 373
10406.87 342
10407.83 375
10408.79 402
10409.76 357
10410.72 372
10411.68 368
10412.65 368
10413.61 386
10414.57 347
10415.54 391
10416.50 402
10417.47 452
10418.43 510
10419.39 512
10420.36 541
10421.32 473
10422.28 441
10423.25 472
10424.21 412
10425.18 433
10426.14 411
10427.10 408
10428.07 405
10429.03 369
10430.00 392
10430.96 389
10431.93 402
10432.89 396
10433.85 407
10434.82 394
10435.78 357
10436.75 318
10437.71 363
10438.68 357
10439.64 335
10440.61 350
10441.57 321
10442.54 367
10443.50 305
10444.47 340
10445.43 355
10446.40 312
10447.36 336
10448.33 334
10449.29 370
10450.26 359
10451.22 329
10452.19 343
10453.15 354
10454.12 347
10455.08 358
10456.05 340
10457.01 320
10457.98 359
10458.95 324
10459.91 317
10460.88 285
10461.84 320
10462.81 350
10463.77 357
10464.74 340
10465.71 328
10466.67 331
10467.64 353
10468.60 359
10469.57 334
10470.54 315
10471.50 317
10472.47 329
10473.44 369
10474.40 361
10475.37 348
10476.33 343
10477.30 321
10478.27 304
10479.23 304
10480.20 340
10481.17 359
10482.13 351
10483.10 342
10484.07 331
10485.03 311
10486.00 302
10486.97 350
10487.93 353
10488.90 298
10489.87 316
10490.84 310
10491.80 332
10492.77 343
10493.74 351
10494.70 349
10495.67 364
10496.64 332
10497.61 363
10498.57 362
10499.54 374
10500.51 373
10501.48 344
10502.44 373
10503.41 351
10504.38 358
10505.35 403
10506.31 337
10507.28 356
10508.25 352
10509.22 320
10510.19 360
10511.15 334
10512.12 346
10513.09 404
10514.06 385
10515.03 381
10516.00 421
10516.96 393
10517.93 416
10518.90 366
10519.87 364
10520.84 392
10521.81 380
10522.77 361
10523.74 406
10524.71 328
10525.68 367
10526.65 358
10527.62 385
10528.59 404
10529.56 328
10530.52 350
10531.49 386
10532.46 396
10533.43 344
10534.40 375
10535.37 389
10536.34 390
10537.31 346
10538.28 354
10539.25 346
10540.22 327
10541.18 337
10542.15 312
10543.12 374
10544.09 402
10545.06 418
10546.03 435
10547.00 361
10547.97 382
10548.94 420
10549.91 404
10550.88 386
10551.85 332
10552.82 359
10553.79 382
10554.76 391
10555.73 435
10556.70 423
10557.67 463
10558.64 455
10559.61 522
10560.58 493
10561.55 498
10562.52 520
10563.49 531
10564.46 533
10565.43 462
10566.40 448
10567.38 454
10568.35 462
10569.32 396
10570.29 358
10571.26 332
10572.23 344
10573.20 362
10574.17 396
10575.14 345
10576.11 328
10577.08 347
10578.06 400
10579.03 362
10580.00 407
10580.97 388
10581.94 391
10582.91 395
10583.88 423
10584.85 383
10585.83 387
10586.80 396
10587.77 369
10588.74 397
10589.71 383
10590.68 376
10591.66 399
10592.63 401
10593.60 374
10594.57 378
10595.54 448
10596.51 422
10597.49 395
10598.46 401
10599.43 379
10600.40 394
10601.37 426
10602.35 376
10603.32 416
10604.29 385
10605.26 370
10606.24 375
10607.21 354
10608.18 297
10609.15 343
10610.13 369
10611.10 352
10612.07 334
10613.04 366
10614.02 376
10614.99 384
10615.96 384
10616.94 347
10617.91 433
10618.88 388
10619.85 349
10620.83 386
10621.80 389
10622.77 396
10623.75 358
10624.72 321
10625.69 380
10626.67 415
10627.64 405
10628.61 382
10629.59 363
10630.56 355
10631.53 358
10632.51 411
10633.48 397
10634.46 394
10635.43 411
10636.40 424
10637.38 411
10638.35 476
10639.32 465
10640.30 505
10641.27 499
10642.25 434
10643.22 436
10644.19 427
10645.17 412
10646.14 379
10647.12 408
10648.09 376
10649.07 345
10650.04 362
10651.01 393
10651.99 388
10652.96 376
10653.94 381
10654.91 349
10655.89 359
10656.86 339
10657.84 359
10658.81 341
10659.79 346
10660.76 346
10661.74 378
10662.71 383
10663.69 428
10664.66 416
10665.64 358
10666.61 366
10667.59 345
10668.56 394
10669.54 359
10670.51 362
10671.49 369
10672.46 323
10673.44 302
10674.42 342
10675.39 311
10676.37 310
10677.34 352
10678.32 357
10679.29 371
10680.27 438
10681.25 403
10682.22 354
10683.20 343
10684.17 323
10685.15 320
10686.12 344
10687.10 344
10688.08 320
10689.05 307
10690.03 351
10691.01 373
10691.98 355
10692.96 341
10693.94 327
10694.91 337
10695.89 340
10696.86 306
10697.84 312
10698.82 291
10699.79 368
10700.77 301
10701.75 292
10702.72 312
10703.70 363
10704.68 338
10705.66 342
10706.63 308
10707.61 306
10708.59 335
10709.56 345
10710.54 323
10711.52 363
10712.50 374
10713.47 299
10714.45 360
10715.43 319
10716.41 297
10717.38 307
10718.36 337
10719.34 290
10720.32 347
10721.29 323
10722.27 360
10723.25 331
10724.23 327
10725.20 356
10726.18 315
10727.16 356
10728.14 376
10729.12 345
10730.09 319
10731.07 297
10732.05 290
10733.03 338
10734.01 342
10734.99 370
10735.96 319
10736.94 319
10737.92 308
10738.90 333
10739.88 335
10740.86 299
10741.83 340
10742.81 331
10743.79 332
10744.77 292
10745.75 269
10746.73 314
10747.71 322
10748.69 286
10749.67 320
10750.64 316
10751.62 334
10752.60 308
10753.58 317
10754.56 302
10755.54 287
10756.52 339
10757.50 323
10758.48 312
10759.46 331
10760.44 311
10761.42 338
10762.40 343
10763.38 292
10764.35 300
10765.33 292
10766.31 317
10767.29 298
10768.27 296
10769.25 299
10770.23 308
10771.21 317
10772.19 291
10773.17 273
10774.15 319
10775.13 302
10776.11 331
10777.09 329
10778.07 305
10779.05 336
10780.04 327
10781.02 319
10782.00 316
10782.98 315
10783.96 331
10784.94 304
10785.92 307
10786.90 307
10787.88 371
10788.86 289
10789.84 321
10790.82 336
10791.80 312
10792.78 324
10793.77 279
10794.75 297
10795.73 325
10796.71 303
10797.69 315
10798.67 312
10799.65 294
10800.63 337
10801.61 361
10802.60 336
10803.58 284
10804.56 294
10805.54 297
10806.52 317
10807.50 319
10808.49 281
10809.47 328
10810.45 307
10811.43 320
10812.41 347
10813.39 326
10814.38 302
10815.36 315
10816.34 358
10817.32 335
10818.30 344
10819.29 331
10820.27 333
10821.25 346
10822.23 296
10823.22 335
10824.20 322
10825.18 321
10826.16 325
10827.15 329
10828.13 332
10829.11 326
10830.09 384
10831.08 318
10832.06 305
10833.04 318
10834.02 362
10835.01 365
10835.99 367
10836.97 321
10837.96 294
10838.94 357
10839.92 344
10840.90 357
10841.89 342
10842.87 320
10843.85 332
10844.84 383
10845.82 323
10846.80 350
10847.79 332
10848.77 376
10849.76 389
10850.74 365
10851.72 347
10852.71 353
10853.69 349
10854.67 288
10855.66 302
10856.64 314
10857.62 335
10858.61 378
10859.59 354
10860.58 384
10861.56 366
10862.55 387
10863.53 336
10864.51 346
10865.50 334
10866.48 332
10867.47 402
10868.45 378
10869.44 419
10870.42 368
10871.40 371
10872.39 384
10873.37 371
10874.36 346
10875.34 363
10876.33 383
10877.31 413
10878.30 404
10879.28 442
10880.27 392
10881.25 415
10882.24 411
10883.22 391
10884.21 375
10885.19 400
10886.18 436
10887.16 416
10888.15 439
10889.13 461
10890.12 413
10891.10 445
10892.09 442
10893.07 371
10894.06 397
10895.05 374
10896.03 398
10897.02 402
10898.00 407
10898.99 438
10899.97 386
10900.96 442
10901.95 462
10902.93 391
10903.92 408
10904.90 415
10905.89 433
10906.88 457
10907.86 422
10908.85 381
10909.84 408
10910.82 425
10911.81 505
10912.79 434
10913.78 409
10914.77 444
10915.75 424
10916.74 441
10917.73 493
10918.71 451
10919.70 457
10920.69 517
10921.67 469
10922.66 508
10923.65 476
10924.63 463
10925.62 453
10926.61 472
10927.60 461
10928.58 475
10929.57 526
10930.56 471
10931.54 444
10932.53 476
10933.52 477
10934.51 431
10935.49 473
10936.48 456
10937.47 494
10938.46 443
10939.44 498
10940.43 529
10941.42 546
10942.41 541
10943.39 551
10944.38 536
10945.37 567
10946.36 525
10947.35 549
10948.33 586
10949.32 581
10950.31 562
10951.30 592
10952.29 617
10953.28 617
10954.26 605
10955.25 699
10956.24 704
10957.23 758
10958.22 730
10959.21 710
10960.19 752
10961.18 733
10962.17 737
10963.16 656
10964.15 648
10965.14 621
10966.13 654
10967.11 607
10968.10 559
10969.09 571
10970.08 571
10971.07 596
10972.06 562
10973.05 549
10974.04 551
10975.03 547
10976.02 582
10977.01 600
10978.00 614
10978.98 624
10979.97 573
10980.96 613
10981.95 638
10982.94 619
10983.93 607
10984.92 598
10985.91 557
10986.90 603
10987.89 589
10988.88 607
10989.87 619
10990.86 612
10991.85 616
10992.84 656
10993.83 677
10994.82 710
10995.81 741
10996.80 826
10997.79 940
10998.78 1003
10999.77 1040
11000.76 1042
11001.75 1080
11002.74 966
11003.73 871
11004.72 849
11005.72 848
11006.71 680
11007.70 587
11008.69 611
11009.68 600
11010.67 565
11011.66 563
11012.65 588
11013.64 558
11014.63 504
11015.62 497
11016.61 497
11017.61 576
11018.60 498
11019.59 505
11020.58 518
11021.57 480
11022.56 470
11023.55 487
11024.55 512
11025.54 545
11026.53 523
11027.52 442
11028.51 444
11029.50 439
11030.49 473
11031.49 497
11032.48 497
11033.47 500
11034.46 523
11035.45 464
11036.45 431
11037.44 449
11038.43 524
11039.42 468
11040.41 478
11041.41 457
11042.40 466
11043.39 494
11044.38 472
11045.38 434
11046.37 430
11047.36 437
11048.35 437
11049.35 373
11050.34 418
11051.33 509
11052.32 437
11053.32 425
11054.31 418
11055.30 390
11056.30 376
11057.29 389
11058.28 406
11059.27 408
11060.27 426
11061.26 398
11062.25 405
11063.25 391
11064.24 391
11065.23 418
11066.23 440
11067.22 457
11068.21 413
11069.21 448
11070.20 458
11071.19 463
11072.19 432
11073.18 399
11074.17 393
11075.17 423
11076.16 464
11077.16 424
11078.15 441
11079.14 383
11080.14 408
11081.13 447
11082.13 390
11083.12 398
11084.11 434
11085.11 460
11086.10 415
11087.10 396
11088.09 391
11089.09 404
11090.08 399
11091.07 412
11092.07 402
11093.06 351
11094.06 377
11095.05 427
11096.05 381
11097.04 383
11098.04 415
11099.03 359
11100.03 409
11101.02 395
11102.02 367
11103.01 405
11104.01 370
11105.00 352
11106.00 415
11106.99 417
11107.99 419
11108.98 421
11109.98 401
11110.97 405
11111.97 391
11112.96 386
11113.96 399
11114.95 430
11115.95 380
11116.95 362
11117.94 377
11118.94 389
11119.93 383
11120.93 355
11121.92 315
11122.92 366
11123.92 444
11124.91 394
11125.91 383
11126.90 373
11127.90 373
11128.90 351
11129.89 374
11130.89 341
11131.89 374
11132.88 386
11133.88 360
11134.87 350
11135.87 382
11136.87 360
11137.86 356
11138.86 351
11139.86 331
11140.85 352
11141.85 381
11142.85 366
11143.84 361
11144.84 354
11145.84 352
11146.84 418
11147.83 393
11148.83 396
11149.83 406
11150.82 382
11151.82 338
11152.82 398
11153.82 365
11154.81 357
11155.81 363
11156.81 377
11157.80 372
11158.80 371
11159.80 366
11160.80 361
11161.79 354
11162.79 371
11163.79 336
11164.79 370
11165.79 346
11166.78 330
11167.78 313
11168.78 343
11169.78 355
11170.78 338
11171.77 351
11172.77 359
11173.77 317
11174.77 338
11175.77 362
11176.76 350
11177.76 349
11178.76 340
11179.76 339
11180.76 367
11181.76 372
11182.76 337
11183.75 357
11184.75 319
11185.75 373
11186.75 309
11187.75 381
11188.75 370
11189.75 324
11190.75 339
11191.74 373
11192.74 396
11193.74 389
11194.74 377
11195.74 291
11196.74 318
11197.74 346
11198.74 334
11199.74 332
11200.74 316
11201.74 300
11202.74 300
11203.74 318
11204.74 313
11205.73 337
11206.73 336
11207.73 335
11208.73 318
11209.73 320
11210.73 340
11211.73 319
11212.73 309
11213.73 316
11214.73 342
11215.73 347
11216.73 340
11217.73 298
11218.73 316
11219.73 317
11220.73 363
11221.73 313
11222.73 309
11223.74 324
11224.74 358
11225.74 357
11226.74 322
11227.74 327
11228.74 347
11229.74 344
11230.74 343
11231.74 288
11232.74 280
11233.74 314
11234.74 382
11235.74 365
11236.74 295
11237.75 309
11238.75 339
11239.75 342
11240.75 297
11241.75 324
11242.75 335
11243.75 320
11244.75 315
11245.76 340
11246.76 333
11247.76 321
11248.76 324
11249.76 326
11250.76 295
11251.76 293
11252.77 343
11253.77 328
11254.77 295
11255.77 282
11256.77 336
11257.78 326
11258.78 299
11259.78 318
11260.78 336
11261.78 330
11262.79 397
11263.79 319
11264.79 292
11265.79 333
11266.79 333
11267.80 341
11268.80 327
11269.80 300
11270.80 369
11271.81 311
11272.81 308
11273.81 331
11274.81 338
11275.82 340
11276.82 303
11277.82 341
11278.83 378
11279.83 384
11280.83 397
11281.83 371
11282.84 341
11283.84 331
11284.84 361
11285.85 400
11286.85 373
11287.85 326
11288.86 316
11289.86 315
11290.86 332
11291.87 337
11292.87 345
11293.87 325
11294.88 334
11295.88 316
11296.89 335
11297.89 345
11298.89 358
11299.90 332
11300.90 353
11301.90 369
11302.91 304
11303.91 349
11304.92 353
11305.92 341
11306.92 354
11307.93 336
11308.93 355
11309.94 361
11310.94 358
11311.95 356
11312.95 338
11313.95 329
11314.96 364
11315.96 382
11316.97 340
11317.97 330
11318.98 359
11319.98 370
11320.99 388
11321.99 349
11323.00 373
11324.00 393
11325.01 337
11326.01 360
11327.02 332
11328.02 324
11329.03 382
11330.03 318
11331.04 345
11332.04 371
11333.05 344
11334.05 382
11335.06 386
11336.06 412
11337.07 396
11338.07 450
11339.08 504
11340.09 462
11341.09 453
11342.10 410
11343.10 442
11344.11 434
11345.11 418
11346.12 405
11347.13 379
11348.13 402
11349.14 407
11350.14 361
11351.15 337
11352.16 343
11353.16 346
11354.17 363
11355.17 365
11356.18 323
11357.19 349
11358.19 366
11359.20 321
11360.21 329
11361.21 328
11362.22 366
11363.23 353
11364.23 368
11365.24 357
11366.25 310
11367.25 306
11368.26 325
11369.27 286
11370.27 335
11371.28 338
11372.29 341
11373.29 336
11374.30 332
11375.31 343
11376.32 327
11377.32 372
11378.33 305
11379.34 324
11380.35 364
11381.35 390
11382.36 363
11383.37 345
11384.38 329
11385.38 327
11386.39 333
11387.40 299
11388.41 314
11389.41 334
11390.42 313
11391.43 301
11392.44 318
11393.45 296
11394.45 330
11395.46 354
11396.47 315
11397.48 284
11398.49 308
11399.49 276
11400.50 304
11401.51 353
11402.52 327
11403.53 316
11404.54 316
11405.54 301
11406.55 314
11407.56 313
11408.57 328
11409.58 275
11410.59 321
11411.60 301
11412.61 311
11413.61 336
11414.62 338
11415.63 351
11416.64 322
11417.65 291
11418.66 315
11419.67 312
11420.68 283
11421.69 282
11422.70 325
11423.71 327
11424.71 355
11425.72 335
11426.73 310
11427.74 304
11428.75 332
11429.76 348
11430.77 375
11431.78 321
11432.79 351
11433.80 348
11434.81 330
11435.82 328
11436.83 346
11437.84 329
11438.85 338
11439.86 352
11440.87 316
11441.88 291
11442.89 310
11443.90 327
11444.91 317
11445.92 331
11446.93 326
11447.94 317
11448.95 349
11449.96 350
11450.97 302
11451.98 405
11452.99 390
11454.01 301
11455.02 351
11456.03 353
11457.04 321
11458.05 365
11459.06 338
11460.07 327
11461.08 317
11462.09 279
11463.10 341
11464.11 315
11465.13 359
11466.14 367
11467.15 346
11468.16 327
11469.17 342
11470.18 345
11471.19 323
11472.20 341
11473.22 311
11474.23 341
11475.24 333
11476.25 330
11477.26 327
11478.27 360
11479.29 381
11480.30 331
11481.31 333
11482.32 343
11483.33 353
11484.35 372
11485.36 378
11486.37 344
11487.38 328
11488.39 318
11489.41 344
11490.42 366
11491.43 363
11492.44 327
11493.46 325
11494.47 323
11495.48 376
11496.49 328
11497.51 335
11498.52 339
11499.53 344
11500.54 370
11501.56 328
11502.57 310
11503.58 356
11504.59 375
11505.61 382
11506.62 398
11507.63 367
11508.65 335
11509.66 347
11510.67 341
11511.69 345
11512.70 411
11513.71 378
11514.73 325
11515.74 369
11516.75 398
11517.77 329
11518.78 290
11519.79 330
11520.81 331
11521.82 323
11522.83 381
11523.85 371
11524.86 358
11525.88 361
11526.89 408
11527.90 373
11528.92 321
11529.93 339
11530.95 323
11531.96 394
11532.97 428
11533.99 394
11535.00 394
11536.02 393
11537.03 424
11538.05 388
11539.06 356
11540.07 394
11541.09 423
11542.10 368
11543.12 355
11544.13 420
11545.15 387
11546.16 426
11547.18 438
11548.19 399
11549.21 366
11550.22 391
11551.24 414
11552.25 419
11553.27 397
11554.28 423
11555.30 401
11556.31 390
11557.33 461
11558.34 440
11559.36 402
11560.37 403
11561.39 408
11562.40 426
11563.42 404
11564.43 457
11565.45 447
11566.47 451
11567.48 443
11568.50 453
11569.51 442
11570.53 463
11571.54 474
11572.56 519
11573.58 480
11574.59 527
11575.61 524
11576.62 470
11577.64 583
11578.66 542
11579.67 579
11580.69 633
11581.70 598
11582.72 607
11583.74 635
11584.75 624
11585.77 634
11586.79 606
11587.80 655
11588.82 656
11589.84 688
11590.85 701
11591.87 731
11592.89 755
11593.90 849
11594.92 971
11595.94 1073
11596.95 1196
11597.97 1290
11598.99 1361
11600.01 1405
11601.02 1380
11602.04 1303
11603.06 1263
11604.07 1107
11605.09 904
11606.11 801
11607.13 725
11608.14 668
11609.16 647
11610.18 608
11611.20 644
11612.21 516
11613.23 561
11614.25 543
11615.27 520
11616.29 549
11617.30 519
11618.32 489
11619.34 484
11620.36 457
11621.38 469
11622.39 463
11623.41 429
11624.43 412
11625.45 438
11626.47 446
11627.48 410
11628.50 419
11629.52 459
11630.54 466
11631.56 479
11632.58 486
11633.59 441
11634.61 440
11635.63 483
11636.65 481
11637.67 462
11638.69 470
11639.71 443
11640.73 475
11641.75 435
11642.76 447
11643.78 470
11644.80 407
11645.82 370
11646.84 373
11647.86 382
11648.88 374
11649.90 369
11650.92 416
11651.94 394
11652.96 410
11653.98 400
11655.00 425
11656.01 377
11657.03 363
11658.05 380
11659.07 394
11660.09 390
11661.11 416
11662.13 376
11663.15 419
11664.17 374
11665.19 376
11666.21 402
11667.23 373
11668.25 450
11669.27 421
11670.29 425
11671.31 431
11672.33 425
11673.35 430
11674.37 413
11675.39 392
11676.42 468
11677.44 509
11678.46 455
11679.48 434
11680.50 419
11681.52 427
11682.54 417
11683.56 419
11684.58 387
11685.60 426
11686.62 422
11687.64 397
11688.66 432
11689.69 374
11690.71 390
11691.73 426
11692.75 443
11693.77 438
11694.79 415
11695.81 386
11696.83 444
11697.85 420
11698.88 436
11699.90 381
11700.92 440
11701.94 382
11702.96 352
11703.98 374
11705.01 410
11706.03 415
11707.05 365
11708.07 360
11709.09 346
11710.12 371
11711.14 348
11712.16 372
11713.18 371
11714.20 354
11715.23 373
11716.25 353
11717.27 378
11718.29 387
11719.31 383
11720.34 400
11721.36 330
11722.38 354
11723.40 340
11724.43 340
11725.45 319
11726.47 366
11727.49 321
11728.52 316
11729.54 341
11730.56 356
11731.59 352
11732.61 317
11733.63 351
11734.65 328
11735.68 336
11736.70 365
11737.72 341
11738.75 336
11739.77 374
11740.79 366
11741.82 325
11742.84 328
11743.86 320
11744.89 342
11745.91 340
11746.93 323
11747.96 373
11748.98 348
11750.01 351
11751.03 289
11752.05 300
11753.08 299
11754.10 341
11755.12 285
11756.15 334
11757.17 358
11758.20 337
11759.22 305
11760.24 321
11761.27 318
11762.29 290
11763.32 294
11764.34 321
11765.37 289
11766.39 300
11767.41 293
11768.44 294
11769.46 287
11770.49 322
11771.51 362
11772.54 316
11773.56 307
11774.59 336
11775.61 316
11776.64 293
11777.66 325
11778.69 298
11779.71 303
11780.74 293
11781.76 312
11782.79 322
11783.81 270
11784.84 308
11785.86 305
11786.89 275
11787.91 273
11788.94 304
11789.96 325
11790.99 324
11792.01 315
11793.04 304
11794.07 299
11795.09 320
11796.12 316
11797.14 290
11798.17 306
11799.19 315
11800.22 331
11801.25 269
11802.27 269
11803.30 274
11804.32 277
11805.35 286
11806.38 331
11807.40 288
11808.43 292
11809.45 294
11810.48 299
11811.51 314
11812.53 290
11813.56 305
11814.59 328
11815.61 334
11816.64 315
11817.67 318
11818.69 327
11819.72 315
11820.75 363
11821.77 336
11822.80 303
11823.83 354
11824.85 358
11825.88 334
11826.91 309
11827.94 326
11828.96 349
11829.99 317
11831.02 297
11832.04 292
11833.07 287
11834.10 350
11835.13 309
11836.15 275
11837.18 322
11838.21 305
11839.24 318
11840.26 308
11841.29 294
11842.32 345
11843.35 327
11844.37 320
11845.40 350
11846.43 333
11847.46 307
11848.49 316
11849.51 317
11850.54 296
11851.57 288
11852.60 308
11853.63 333
11854.65 323
11855.68 339
11856.71 321
11857.74 332
11858.77 350
11859.80 365
11860.83 285
11861.85 302
11862.88 302
11863.91 338
11864.94 333
11865.97 317
11867.00 332
11868.03 295
11869.05 266
11870.08 319
11871.11 324
11872.14 299
11873.17 305
11874.20 304
11875.23 315
11876.26 332
11877.29 305
11878.32 329
11879.35 374
11880.38 314
11881.40 313
11882.43 305
11883.46 372
11884.49 322
11885.52 328
11886.55 334
11887.58 318
11888.61 331
11889.64 355
11890.67 318
11891.70 339
11892.73 335
11893.76 329
11894.79 366
11895.82 405
11896.85 385
11897.88 397
11898.91 407
11899.94 346
11900.97 354
11902.00 396
11903.03 445
11904.06 450
11905.09 361
11906.12 387
11907.15 306
11908.18 352
11909.22 384
11910.25 404
11911.28 331
11912.31 352
11913.34 358
11914.37 320
11915.40 371
11916.43 365
11917.46 348
11918.49 341
11919.52 393
11920.55 371
11921.59 305
11922.62 322
11923.65 401
11924.68 382
11925.71 388
11926.74 440
11927.77 420
11928.81 472
11929.84 465
11930.87 471
11931.90 455
11932.93 477
11933.96 484
11935.00 486
11936.03 489
11937.06 483
11938.09 456
11939.12 427
11940.15 381
11941.19 377
11942.22 363
11943.25 339
11944.28 341
11945.31 311
11946.35 339
11947.38 415
11948.41 380
11949.44 332
11950.48 304
11951.51 325
11952.54 308
11953.57 310
11954.61 326
11955.64 337
11956.67 359
11957.70 282
11958.74 290
11959.77 334
11960.80 325
11961.84 347
11962.87 336
11963.90 326
11964.93 326
11965.97 327
11967.00 323
11968.03 313
11969.07 264
11970.10 286
11971.13 307
11972.17 291
11973.20 293
11974.23 358
11975.27 406
11976.30 318
11977.33 303
11978.37 351
11979.40 350
11980.44 397
11981.47 346
11982.50 301
11983.54 304
11984.57 316
11985.60 311
11986.64 340
11987.67 340
11988.71 308
11989.74 305
11990.77 328
11991.81 339
11992.84 396
11993.88 333
11994.91 349
11995.95 336
11996.98 346
11998.02 333
11999.05 310
12000.08 335
12001.12 327
12002.15 326
12003.19 336
12004.22 410
12005.26 361
12006.29 325
12007.33 349
12008.36 347
12009.40 380
12010.43 385
12011.47 368
12012.50 350
12013.54 298
12014.57 339
12015.61 361
12016.64 342
12017.68 363
12018.71 396
12019.75 353
12020.78 318
12021.82 309
12022.86 379
12023.89 347
12024.93 345
12025.96 349
12027.00 326
12028.03 355
12029.07 385
12030.11 392
12031.14 354
12032.18 361
12033.21 389
12034.25 326
12035.29 342
12036.32 385
12037.36 379
12038.39 342
12039.43 328
12040.47 315
12041.50 322
12042.54 335
12043.58 350
12044.61 367
12045.65 350
12046.69 338
12047.72 340
12048.76 376
12049.80 394
12050.83 371
12051.87 357
12052.91 367
12053.94 334
12054.98 355
12056.02 371
12057.05 345
12058.09 341
12059.13 339
12060.16 363
12061.20 362
12062.24 384
12063.28 365
12064.31 384
12065.35 391
12066.39 401
12067.43 291
12068.46 348
12069.50 400
12070.54 344
12071.58 364
12072.61 376
12073.65 385
12074.69 345
12075.73 362
12076.76 329
12077.80 340
12078.84 331
12079.88 377
12080.92 342
12081.95 348
12082.99 368
12084.03 393
12085.07 379
12086.11 386
12087.15 347
12088.18 375
12089.22 394
12090.26 398
12091.30 374
12092.34 336
12093.38 414
12094.42 385
12095.45 383
12096.49 400
12097.53 367
12098.57 370
12099.61 412
12100.65 413
12101.69 380
12102.73 406
12103.76 467
12104.80 456
12105.84 425
12106.88 458
12107.92 415
12108.96 337
12110.00 327
12111.04 367
12112.08 387
12113.12 329
12114.16 367
12115.20 353
12116.24 297
12117.28 358
12118.32 364
12119.36 309
12120.40 308
12121.44 276
12122.47 308
12123.51 307
12124.55 332
12125.59 302
12126.63 320
12127.67 298
12128.71 312
12129.76 313
12130.80 287
12131.84 294
12132.88 303
12133.92 283
12134.96 286
12136.00 305
12137.04 324
12138.08 336
12139.12 327
12140.16 286
12141.20 315
12142.24 303
12143.28 291
12144.32 304
12145.36 314
12146.40 320
12147.44 313
12148.49 296
12149.53 298
12150.57 318
12151.61 306
12152.65 313
12153.69 324
12154.73 320
12155.77 313
12156.81 298
12157.86 284
12158.90 326
12159.94 347
12160.98 351
12162.02 316
12163.06 349
12164.10 333
12165.15 293
12166.19 313
12167.23 295
12168.27 308
12169.31 330
12170.36 310
12171.40 320
12172.44 347
12173.48 298
12174.52 302
12175.57 293
12176.61 293
12177.65 309
12178.69 287
12179.73 301
12180.78 267
12181.82 300
12182.86 294
12183.90 271
12184.95 294
12185.99 332
12187.03 338
12188.07 331
12189.12 279
12190.16 277
12191.20 312
12192.25 297
12193.29 326
12194.33 288
12195.37 253
12196.42 289
12197.46 301
12198.50 284
12199.55 346
12200.59 293
12201.63 312
12202.68 300
12203.72 267
12204.76 251
12205.81 239
12206.85 316
12207.89 314
12208.94 268
12209.98 292
12211.02 303
12212.07 314
12213.11 296
12214.16 288
12215.20 309
12216.24 262
12217.29 287
12218.33 293
12219.37 312
12220.42 314
12221.46 291
12222.51 294
12223.55 279
12224.60 284
12225.64 330
12226.68 346
12227.73 351
12228.77 297
12229.82 290
12230.86 380
12231.91 342
12232.95 337
12234.00 361
12235.04 324
12236.08 284
12237.13 273
12238.17 295
12239.22 324
12240.26 298
12241.31 271
12242.35 311
12243.40 322
12244.44 313
12245.49 301
12246.53 318
12247.58 299
12248.62 292
12249.67 336
12250.72 308
12251.76 277
12252.81 291
12253.85 294
12254.90 256
12255.94 289
12256.99 261
12258.03 307
12259.08 296
12260.13 250
12261.17 290
12262.22 337
12263.26 323
12264.31 253
12265.35 293
12266.40 302
12267.45 269
12268.49 292
12269.54 281
12270.59 257
12271.63 268
12272.68 292
12273.72 260
12274.77 246
12275.82 261
12276.86 266
12277.91 260
12278.96 274
12280.00 282
12281.05 259
12282.10 313
12283.14 293
12284.19 270
12285.24 236
12286.28 317
12287.33 306
12288.38 255
12289.42 283
12290.47 297
12291.52 246
12292.57 271
12293.61 280
12294.66 264
12295.71 267
12296.75 289
12297.80 285
12298.85 295
12299.90 316
12300.94 295
12301.99 285
12303.04 332
12304.09 274
12305.13 297
12306.18 309
12307.23 307
12308.28 303
12309.33 286
12310.37 245
12311.42 276
12312.47 275
12313.52 282
12314.57 244
12315.61 246
12316.66 269
12317.71 258
12318.76 290
12319.81 283
12320.85 289
12321.90 285
12322.95 259
12324.00 257
12325.05 233
12326.10 303
12327.15 308
12328.19 325
12329.24 293
12330.29 296
12331.34 301
12332.39 283
12333.44 294
12334.49 262
12335.54 301
12336.59 295
12337.63 284
12338.68 313
12339.73 313
12340.78 258
12341.83 288
12342.88 283
12343.93 243
12344.98 264
12346.03 264
12347.08 292
12348.13 288
12349.18 263
12350.23 255
12351.28 240
12352.33 301
12353.38 287
12354.43 276
12355.48 285
12356.52 283
12357.57 260
12358.62 295
12359.67 293
12360.72 296
12361.77 309
12362.82 287
12363.88 297
12364.93 266
12365.98 283
12367.03 276
12368.08 259
12369.13 272
12370.18 268
12371.23 236
12372.28 301
12373.33 273
12374.38 299
12375.43 256
12376.48 246
12377.53 229
12378.58 278
12379.63 238
12380.68 276
12381.73 272
12382.79 301
12383.84 289
12384.89 269
12385.94 260
12386.99 244
12388.04 346
12389.09 288
12390.14 291
12391.20 289
12392.25 293
12393.30 273
12394.35 270
12395.40 268
12396.45 245
12397.50 297
12398.56 295
12399.61 292
12400.66 288
12401.71 286
12402.76 319
12403.81 309
12404.87 275
12405.92 370
12406.97 311
12408.02 293
12409.07 306
12410.13 312
12411.18 300
12412.23 280
12413.28 291
12414.34 282
12415.39 270
12416.44 300
12417.49 319
12418.55 321
12419.60 328
12420.65 306
12421.70 294
12422.76 317
12423.81 344
12424.86 309
12425.91 259
12426.97 265
12428.02 309
12429.07 326
12430.13 344
12431.18 289
12432.23 345
12433.29 344
12434.34 310
12435.39 300
12436.44 292
12437.50 291
12438.55 308
12439.61 370
12440.66 319
12441.71 313
12442.77 318
12443.82 315
12444.87 321
12445.93 283
12446.98 303
12448.03 343
12449.09 332
12450.14 327
12451.20 326
12452.25 313
12453.30 324
12454.36 329
12455.41 348
12456.47 315
12457.52 342
12458.57 331
12459.63 318
12460.68 356
12461.74 321
12462.79 331
12463.85 320
12464.90 330
12465.95 320
12467.01 323
12468.06 332
12469.12 321
12470.17 348
12471.23 344
12472.28 330
12473.34 339
12474.39 352
12475.45 370
12476.50 314
12477.56 386
12478.61 372
12479.67 398
12480.72 411
12481.78 351
12482.83 359
12483.89 391
12484.94 422
12486.00 434
12487.05 417
12488.11 442
12489.17 529
12490.22 569
12491.28 591
12492.33 682
12493.39 703
12494.44 781
12495.50 789
12496.55 759
12497.61 771
12498.67 726
12499.72 708
12500.78 655
12501.83 587
12502.89 600
12503.95 547
12505.00 467
12506.06 468
12507.12 444
12508.17 409
12509.23 437
12510.28 392
12511.34 373
12512.40 348
12513.45 364
12514.51 398
12515.57 395
12516.62 395
12517.68 334
12518.74 393
12519.79 389
12520.85 356
12521.91 322
12522.96 358
12524.02 290
12525.08 315
12526.14 332
12527.19 332
12528.25 377
12529.31 377
12530.36 371
12531.42 353
12532.48 340
12533.54 331
12534.59 357
12535.65 321
12536.71 348
12537.77 346
12538.82 349
12539.88 339
12540.94 334
12542.00 341
12543.05 353
12544.11 333
12545.17 327
12546.23 315
12547.29 307
12548.34 302
12549.40 320
12550.46 372
12551.52 360
12552.58 351
12553.64 339
12554.69 343
12555.75 312
12556.81 334
12557.87 367
12558.93 379
12559.99 373
12561.04 385
12562.10 380
12563.16 316
12564.22 335
12565.28 349
12566.34 365
12567.40 337
12568.45 409
12569.51 412
12570.57 398
12571.63 463
12572.69 447
12573.75 464
12574.81 463
12575.87 495
12576.93 509
12577.99 475
12579.05 439
12580.11 420
12581.16 458
12582.22 416
12583.28 412
12584.34 420
12585.40 386
12586.46 394
12587.52 403
12588.58 376
12589.64 418
12590.70 455
12591.76 417
12592.82 415
12593.88 371
12594.94 363
12596.00 370
12597.06 391
12598.12 395
12599.18 375
12600.24 386
12601.30 334
12602.36 362
12603.42 369
12604.48 349
12605.54 364
12606.60 343
12607.66 357
12608.72 333
12609.79 370
12610.85 392
12611.91 324
12612.97 347
12614.03 385
12615.09 326
12616.15 335
12617.21 356
12618.27 377
12619.33 348
12620.39 322
12621.45 361
12622.52 341
12623.58 340
12624.64 329
12625.70 318
12626.76 338
12627.82 320
12628.88 362
12629.95 318
12631.01 337
12632.07 341
12633.13 317
12634.19 335
12635.25 345
12636.31 343
12637.38 372
12638.44 341
12639.50 368
12640.56 372
12641.62 366
12642.69 321
12643.75 349
12644.81 397
12645.87 318
12646.93 334
12648.00 368
12649.06 355
12650.12 328
12651.18 341
12652.25 348
12653.31 355
12654.37 397
12655.43 363
12656.50 369
12657.56 358
12658.62 314
12659.68 323
12660.75 359
12661.81 361
12662.87 352
12663.94 366
12665.00 354
12666.06 406
12667.12 355
12668.19 355
12669.25 368
12670.31 309
12671.38 337
12672.44 310
12673.50 365
12674.57 374
12675.63 332
12676.69 364
12677.76 372
12678.82 366
12679.88 326
12680.95 389
12682.01 345
12683.07 362
12684.14 329
12685.20 341
12686.27 333
12687.33 315
12688.39 337
12689.46 349
12690.52 376
12691.59 342
12692.65 340
12693.71 340
12694.78 341
12695.84 346
12696.91 344
12697.97 355
12699.04 356
12700.10 364
12701.16 344
12702.23 355
12703.29 382
12704.36 349
12705.42 355
12706.49 309
12707.55 319
12708.62 352
12709.68 389
12710.75 351
12711.81 323
12712.88 325
12713.94 317
12715.01 359
12716.07 373
12717.14 360
12718.20 346
12719.27 326
12720.33 329
12721.40 373
12722.46 357
12723.53 318
12724.59 369
12725.66 369
12726.72 340
12727.79 327
12728.86 352
12729.92 303
12730.99 331
12732.05 334
12733.12 299
12734.18 308
12735.25 311
12736.32 323
12737.38 342
12738.45 315
12739.51 335
12740.58 299
12741.65 291
12742.71 303
12743.78 346
12744.85 359
12745.91 290
12746.98 342
12748.04 310
12749.11 282
12750.18 314
12751.24 311
12752.31 283
12753.38 287
12754.44 288
12755.51 265
12756.58 289
12757.64 285
12758.71 291
12759.78 281
12760.85 298
12761.91 296
12762.98 282
12764.05 303
12765.11 285
12766.18 278
12767.25 291
12768.32 296
12769.38 298
12770.45 297
12771.52 300
12772.58 310
12773.65 286
12774.72 320
12775.79 296
12776.86 301
12777.92 280
12778.99 276
12780.06 245
12781.13 272
12782.19 276
12783.26 302
12784.33 295
12785.40 296
12786.47 298
12787.53 301
12788.60 285
12789.67 280
12790.74 274
12791.81 280
12792.87 291
12793.94 264
12795.01 242
12796.08 256
12797.15 266
12798.22 275
12799.29 293
12800.35 250
12801.42 224
12802.49 278
12803.56 313
12804.63 289
12805.70 259
12806.77 310
12807.84 272
12808.90 333
12809.97 292
12811.04 280
12812.11 295
12813.18 248
12814.25 286
12815.32 294
12816.39 265
12817.46 312
12818.53 305
12819.60 281
12820.67 303
12821.74 307
12822.81 308
12823.88 307
12824.94 268
12826.01 279
12827.08 272
12828.15 274
12829.22 278
12830.29 236
12831.36 245
12832.43 259
12833.50 300
12834.57 271
12835.64 261
12836.71 264
12837.78 250
12838.85 243
12839.92 246
12840.99 279
12842.07 292
12843.14 254
12844.21 288
12845.28 257
12846.35 283
12847.42 255
12848.49 235
12849.56 303
12850.63 285
12851.70 271
12852.77 254
12853.84 245
12854.91 262
12855.98 261
12857.06 235
12858.13 238
12859.20 273
12860.27 255
12861.34 249
12862.41 244
12863.48 241
12864.55 259
12865.62 266
12866.70 266
12867.77 297
12868.84 263
12869.91 229
12870.98 263
12872.05 286
12873.13 257
12874.20 219
12875.27 264
12876.34 265
12877.41 262
12878.48 240
12879.56 276
12880.63 267
12881.70 250
12882.77 241
12883.84 262
12884.92 253
12885.99 232
12887.06 252
12888.13 256
12889.21 265
12890.28 264
12891.35 254
12892.42 246
12893.50 266
12894.57 241
12895.64 248
12896.71 228
12897.79 211
12898.86 235
12899.93 200
12901.00 218
12902.08 228
12903.15 244
12904.22 257
12905.30 250
12906.37 240
12907.44 237
12908.52 199
12909.59 238
12910.66 259
12911.73 278
12912.81 279
12913.88 257
12914.96 238
12916.03 245
12917.10 254
12918.18 244
12919.25 233
12920.32 212
12921.40 224
12922.47 192
12923.54 236
12924.62 212
12925.69 227
12926.77 236
12927.84 252
12928.91 234
12929.99 244
12931.06 246
12932.14 256
12933.21 268
12934.28 252
12935.36 243
12936.43 251
12937.51 238
12938.58 253
12939.66 246
12940.73 253
12941.80 284
12942.88 264
12943.95 224
12945.03 227
12946.10 203
12947.18 252
12948.25 240
12949.33 258
12950.40 212
12951.48 236
12952.55 260
12953.63 268
12954.70 254
12955.78 227
12956.85 223
12957.93 232
12959.00 260
12960.08 229
12961.15 252
12962.23 252
12963.30 201
12964.38 241
12965.46 251
12966.53 261
12967.61 231
12968.68 238
12969.76 257
12970.83 206
12971.91 234
12972.99 251
12974.06 263
12975.14 257
12976.21 242
12977.29 258
12978.37 284
12979.44 290
12980.52 250
12981.59 237
12982.67 276
12983.75 275
12984.82 279
12985.90 255
12986.98 263
12988.05 263
12989.13 275
12990.20 247
12991.28 255
12992.36 264
12993.43 244
12994.51 243
12995.59 253
12996.67 261
12997.74 279
12998.82 241
12999.90 268
13000.97 271
13002.05 265
13003.13 264
13004.20 278
13005.28 290
13006.36 276
13007.44 252
13008.51 217
13009.59 238
13010.67 260
13011.75 235
13012.82 233
13013.90 248
13014.98 215
13016.06 220
13017.13 270
13018.21 252
13019.29 238
13020.37 274
13021.44 290
13022.52 247
13023.60 264
13024.68 281
13025.76 264
13026.83 259
13027.91 231
13028.99 273
13030.07 227
13031.15 232
13032.23 282
13033.30 262
13034.38 243
13035.46 293
13036.54 278
13037.62 256
13038.70 245
13039.77 289
13040.85 255
13041.93 279
13043.01 267
13044.09 279
13045.17 273
13046.25 258
13047.33 232
13048.40 218
13049.48 230
13050.56 225
13051.64 237
13052.72 281
13053.80 264
13054.88 258
13055.96 256
13057.04 239
13058.12 256
13059.20 230
13060.28 233
13061.36 264
13062.44 245
13063.51 259
13064.59 244
13065.67 237
13066.75 258
13067.83 260
13068.91 231
13069.99 222
13071.07 274
13072.15 271
13073.23 253
13074.31 245
13075.39 256
13076.47 232
13077.55 264
13078.63 251
13079.71 241
13080.79 243
13081.87 236
13082.96 259
13084.04 229
13085.12 229
13086.20 244
13087.28 228
13088.36 221
13089.44 261
13090.52 233
13091.60 244
13092.68 208
13093.76 228
13094.84 247
13095.92 230
13097.00 223
13098.09 276
13099.17 241
13100.25 228
13101.33 237
13102.41 232
13103.49 234
13104.57 208
13105.65 248
13106.74 275
13107.82 238
13108.90 211
13109.98 208
13111.06 250
13112.14 256
13113.22 265
13114.31 257
13115.39 256
13116.47 266
13117.55 207
13118.63 222
13119.72 269
13120.80 210
13121.88 225
13122.96 248
13124.04 263
13125.13 276
13126.21 297
13127.29 255
13128.37 253
13129.45 231
13130.54 224
13131.62 230
13132.70 257
13133.78 252
13134.87 248
13135.95 233
13137.03 246
13138.11 229
13139.20 267
13140.28 248
13141.36 256
13142.45 221
13143.53 215
13144.61 226
13145.69 228
13146.78 267
13147.86 291
13148.94 225
13150.03 223
13151.11 240
13152.19 247
13153.28 254
13154.36 197
13155.44 238
13156.53 233
13157.61 243
13158.69 203
13159.78 241
13160.86 219
13161.94 243
13163.03 231
13164.11 230
13165.20 249
13166.28 218
13167.36 254
13168.45 292
13169.53 238
13170.62 254
13171.70 257
13172.78 249
13173.87 244
13174.95 209
13176.04 210
13177.12 223
13178.21 222
13179.29 229
13180.37 219
13181.46 225
13182.54 307
13183.63 271
13184.71 263
13185.80 238
13186.88 236
13187.97 263
13189.05 242
13190.14 199
13191.22 222
13192.31 201
13193.39 244
13194.48 225
13195.56 211
13196.65 197
13197.73 246
13198.82 271
13199.90 245
13200.99 238
13202.07 239
13203.16 265
13204.24 249
13205.33 243
13206.41 238
13207.50 265
13208.58 220
13209.67 208
13210.76 233
13211.84 214
13212.93 226
13214.01 239
13215.10 238
13216.19 208
13217.27 221
13218.36 245
13219.44 234
13220.53 226
13221.62 219
13222.70 250
13223.79 213
13224.87 219
13225.96 243
13227.05 211
13228.13 214
13229.22 210
13230.31 184
13231.39 206
13232.48 256
13233.57 223
13234.65 192
13235.74 236
13236.83 279
13237.91 267
13239.00 236
13240.09 237
13241.17 261
13242.26 201
13243.35 237
13244.43 236
13245.52 239
13246.61 227
13247.70 247
13248.78 230
13249.87 230
13250.96 203
13252.05 197
13253.13 200
13254.22 224
13255.31 246
13256.39 283
13257.48 265
13258.57 240
13259.66 216
13260.75 246
13261.83 248
13262.92 259
13264.01 256
13265.10 211
13266.19 210
13267.27 232
13268.36 245
13269.45 257
13270.54 255
13271.63 254
13272.71 228
13273.80 294
13274.89 237
13275.98 236
13277.07 231
13278.16 265
13279.24 251
13280.33 224
13281.42 265
13282.51 238
13283.60 245
13284.69 266
13285.78 230
13286.86 239
13287.95 257
13289.04 222
13290.13 250
13291.22 236
13292.31 262
13293.40 269
13294.49 289
13295.58 240
13296.67 275
13297.76 247
13298.84 245
13299.93 248
13301.02 249
13302.11 266
13303.20 295
13304.29 295
13305.38 274
13306.47 242
13307.56 265
13308.65 280
13309.74 303
13310.83 256
13311.92 220
13313.01 239
13314.10 240
13315.19 236
13316.28 259
13317.37 255
13318.46 248
13319.55 270
13320.64 283
13321.73 248
13322.82 265
13323.91 287
13325.00 274
13326.09 234
13327.18 238
13328.27 271
13329.36 271
13330.45 246
13331.54 243
13332.64 263
13333.73 255
13334.82 232
13335.91 259
13337.00 269
13338.09 238
13339.18 234
13340.27 254
13341.36 271
13342.45 268
13343.54 256
13344.64 249
13345.73 307
13346.82 308
13347.91 278
13349.00 273
13350.09 275
13351.18 257
13352.28 284
13353.37 247
13354.46 264
13355.55 291
13356.64 300
13357.73 270
13358.83 259
13359.92 310
13361.01 293
13362.10 256
13363.19 279
13364.29 281
13365.38 302
13366.47 261
13367.56 263
13368.65 322
13369.75 308
13370.84 262
13371.93 283
13373.02 270
13374.12 301
13375.21 303
13376.30 269
13377.39 277
13378.49 289
13379.58 278
13380.67 246
13381.76 232
13382.86 267
13383.95 274
13385.04 240
13386.13 292
13387.23 247
13388.32 250
13389.41 264
13390.51 271
13391.60 237
13392.69 239
13393.79 241
13394.88 281
13395.97 257
13397.07 220
13398.16 278
13399.25 284
13400.35 251
13401.44 277
13402.53 235
13403.63 219
13404.72 255
13405.81 275
13406.91 286
13408.00 270
13409.10 271
13410.19 224
13411.28 213
13412.38 213
13413.47 261
13414.57 272
13415.66 243
13416.75 234
13417.85 253
13418.94 249
13420.04 271
13421.13 255
13422.22 230
13423.32 280
13424.41 254
13425.51 302
13426.60 270
13427.70 241
13428.79 259
13429.89 270
13430.98 284
13432.08 245
13433.17 215
13434.27 281
13435.36 249
13436.46 255
13437.55 253
13438.65 299
13439.74 274
13440.84 239
13441.93 255
13443.03 235
13444.12 261
13445.22 306
13446.31 280
13447.41 263
13448.50 263
13449.60 256
13450.69 298
13451.79 273
13452.89 283
13453.98 252
13455.08 287
13456.17 304
13457.27 262
13458.36 260
13459.46 284
13460.56 267
13461.65 288
13462.75 273
13463.84 286
13464.94 319
13466.04 255
13467.13 312
13468.23 276
13469.32 254
13470.42 268
13471.52 257
13472.61 251
13473.71 246
13474.81 288
13475.90 274
13477.00 224
13478.10 257
13479.19 242
13480.29 255
13481.39 278
13482.48 270
13483.58 262
13484.68 259
13485.77 282
13486.87 261
13487.97 322
13489.07 335
13490.16 354
13491.26 285
13492.36 315
13493.45 290
13494.55 294
13495.65 312
13496.75 280
13497.84 328
13498.94 350
13500.04 314
13501.14 336
13502.23 347
13503.33 394
13504.43 369
13505.53 350
13506.63 311
13507.72 365
13508.82 342
13509.92 310
13511.02 315
13512.12 288
13513.21 251
13514.31 286
13515.41 301
13516.51 254
13517.61 261
13518.70 282
13519.80 286
13520.90 304
13522.00 292
13523.10 274
13524.20 230
13525.30 269
13526.39 286
13527.49 281
13528.59 262
13529.69 250
13530.79 262
13531.89 264
13532.99 288
13534.09 302
13535.18 251
13536.28 287
13537.38 280
13538.48 280
13539.58 247
13540.68 249
13541.78 231
13542.88 227
13543.98 242
13545.08 239
13546.18 223
13547.28 212
13548.38 203
13549.48 248
13550.57 249
13551.67 243
13552.77 241
13553.87 270
13554.97 285
13556.07 258
13557.17 240
13558.27 274
13559.37 286
13560.47 249
13561.57 248
13562.67 256
13563.77 254
13564.87 220
13565.97 226
13567.07 216
13568.17 245
13569.28 257
13570.38 248
13571.48 248
13572.58 279
13573.68 254
13574.78 260
13575.88 224
13576.98 211
13578.08 215
13579.18 213
13580.28 255
13581.38 230
13582.48 214
13583.58 245
13584.69 230
13585.79 269
13586.89 243
13587.99 277
13589.09 261
13590.19 275
13591.29 268
13592.39 252
13593.49 231
13594.60 232
13595.70 262
13596.80 241
13597.90 223
13599.00 261
13600.10 250
13601.21 278
13602.31 261
13603.41 256
13604.51 287
13605.61 238
13606.71 232
13607.82 252
13608.92 267
13610.02 236
13611.12 246
13612.22 251
13613.33 252
13614.43 248
13615.53 233
13616.63 226
13617.74 216
13618.84 246
13619.94 248
13621.04 234
13622.15 284
13623.25 271
13624.35 271
13625.45 228
13626.56 232
13627.66 238
13628.76 240
13629.86 237
13630.97 239
13632.07 245
13633.17 242
13634.28 241
13635.38 269
13636.48 275
13637.59 277
13638.69 241
13639.79 232
13640.90 254
13642.00 227
13643.10 206
13644.21 247
13645.31 232
13646.41 264
13647.52 244
13648.62 240
13649.72 232
13650.83 209
13651.93 232
13653.03 253
13654.14 237
13655.24 228
13656.35 266
13657.45 264
13658.55 244
13659.66 220
13660.76 219
13661.87 256
13662.97 252
13664.07 230
13665.18 225
13666.28 257
13667.39 259
13668.49 222
13669.60 218
13670.70 244
13671.81 240
13672.91 253
13674.01 253
13675.12 235
13676.22 236
13677.33 243
13678.43 235
13679.54 206
13680.64 273
13681.75 248
13682.85 240
13683.96 234
13685.06 242
13686.17 265
13687.27 245
13688.38 248
13689.48 273
13690.59 245
13691.69 244
13692.80 243
13693.91 246
13695.01 239
13696.12 208
13697.22 227
13698.33 219
13699.43 229
13700.54 255
13701.64 243
13702.75 228
13703.86 212
13704.96 238
13706.07 284
13707.17 292
13708.28 236
13709.39 245
13710.49 245
13711.60 216
13712.70 222
13713.81 230
13714.92 242
13716.02 264
13717.13 289
13718.24 230
13719.34 232
13720.45 253
13721.56 243
13722.66 266
13723.77 269
13724.88 266
13725.98 284
13727.09 288
13728.20 289
13729.30 235
13730.41 230
13731.52 298
13732.62 301
13733.73 313
13734.84 303
13735.94 274
13737.05 273
13738.16 282
13739.27 310
13740.37 316
13741.48 332
13742.59 265
13743.70 276
13744.80 278
13745.91 270
13747.02 271
13748.13 309
13749.23 293
13750.34 278
13751.45 304
13752.56 333
13753.67 272
13754.77 274
13755.88 327
13756.99 334
13758.10 346
13759.21 363
13760.31 349
13761.42 317
13762.53 336
13763.64 342
13764.75 334
13765.85 334
13766.96 368
13768.07 374
13769.18 370
13770.29 378
13771.40 382
13772.51 415
13773.61 416
13774.72 397
13775.83 424
13776.94 415
13778.05 389
13779.16 385
13780.27 375
13781.38 353
13782.48 334
13783.59 349
13784.70 365
13785.81 335
13786.92 287
13788.03 312
13789.14 294
13790.25 327
13791.36 291
13792.47 291
13793.58 319
13794.69 309
13795.80 293
13796.91 259
13798.02 247
13799.13 272
13800.24 258
13801.35 298
13802.45 298
13803.56 344
13804.67 309
13805.78 293
13806.89 263
13808.00 280
13809.11 291
13810.22 263
13811.34 299
13812.45 281
13813.56 304
13814.67 257
13815.78 291
13816.89 294
13818.00 278
13819.11 254
13820.22 247
13821.33 265
13822.44 253
13823.55 293
13824.66 283
13825.77 258
13826.88 288
13827.99 246
13829.10 272
13830.22 298
13831.33 270
13832.44 272
13833.55 275
13834.66 253
13835.77 295
13836.88 273
13837.99 248
13839.10 233
13840.22 232
13841.33 303
13842.44 317
13843.55 261
13844.66 288
13845.77 279
13846.88 260
13848.00 257
13849.11 270
13850.22 255
13851.33 268
13852.44 261
13853.56 248
13854.67 285
13855.78 291
13856.89 310
13858.00 237
13859.12 267
13860.23 259
13861.34 251
13862.45 254
13863.56 306
13864.68 269
13865.79 319
13866.90 306
13868.01 292
13869.13 260
13870.24 334
13871.35 273
13872.46 258
13873.58 291
13874.69 303
13875.80 316
13876.91 321
13878.03 263
13879.14 241
13880.25 265
13881.37 315
13882.48 284
13883.59 271
13884.71 260
13885.82 295
13886.93 305
13888.05 276
13889.16 267
13890.27 293
13891.39 250
13892.50 267
13893.61 270
13894.73 244
13895.84 256
13896.95 248
13898.07 251
13899.18 296
13900.29 296
13901.41 304
13902.52 267
13903.64 274
13904.75 297
13905.86 283
13906.98 314
13908.09 274
13909.21 286
13910.32 275
13911.43 268
13912.55 259
13913.66 253
13914.78 277
13915.89 237
13917.01 252
13918.12 239
13919.24 248
13920.35 247
13921.46 241
13922.58 283
13923.69 295
13924.81 245
13925.92 247
13927.04 270
13928.15 243
13929.27 246
13930.38 251
13931.50 283
13932.61 214
13933.73 230
13934.84 230
13935.96 257
13937.07 270
13938.19 263
13939.30 263
13940.42 243
13941.54 236
13942.65 254
13943.77 244
13944.88 262
13946.00 254
13947.11 246
13948.23 246
13949.34 255
13950.46 278
13951.58 257
13952.69 276
13953.81 288
13954.92 301
13956.04 268
13957.16 270
13958.27 217
13959.39 236
13960.50 264
13961.62 227
13962.74 225
13963.85 243
13964.97 262
13966.09 262
13967.20 253
13968.32 253
13969.44 260
13970.55 239
13971.67 280
13972.79 252
13973.90 306
13975.02 308
13976.14 258
13977.25 250
13978.37 253
13979.49 231
13980.60 273
13981.72 287
13982.84 275
13983.95 278
13985.07 254
13986.19 275
13987.31 269
13988.42 264
13989.54 266
13990.66 256
13991.78 265
13992.89 266
13994.01 226
13995.13 254
13996.25 261
13997.36 300
13998.48 231
13999.60 218
14000.72 279
14001.83 282
14002.95 295
14004.07 231
14005.19 261
14006.31 268
14007.42 264
14008.54 277
14009.66 261
14010.78 272
14011.90 301
14013.02 303
14014.13 289
14015.25 276
14016.37 265
14017.49 243
14018.61 283
14019.73 259
14020.84 276
14021.96 272
14023.08 340
14024.20 313
14025.32 269
14026.44 263
14027.56 263
14028.68 297
14029.80 282
14030.91 243
14032.03 285
14033.15 299
14034.27 269
14035.39 237
14036.51 238
14037.63 240
14038.75 267
14039.87 286
14040.99 296
14042.11 249
14043.23 250
14044.35 277
14045.47 285
14046.58 253
14047.70 246
14048.82 276
14049.94 292
14051.06 270
14052.18 259
14053.30 249
14054.42 253
14055.54 239
14056.66 232
14057.78 260
14058.90 235
14060.02 248
14061.14 297
14062.26 271
14063.38 288
14064.51 240
14065.63 265
14066.75 251
14067.87 247
14068.99 258
14070.11 272
14071.23 284
14072.35 278
14073.47 266
14074.59 265
14075.71 267
14076.83 288
14077.95 279
14079.07 259
14080.19 245
14081.32 260
14082.44 254
14083.56 247
14084.68 279
14085.80 264
14086.92 275
14088.04 283
14089.16 296
14090.29 312
14091.41 285
14092.53 310
14093.65 304
14094.77 299
14095.89 319
14097.01 294
14098.14 326
14099.26 401
14100.38 365
14101.50 307
14102.62 316
14103.75 302
14104.87 303
14105.99 304
14107.11 294
14108.23 295
14109.36 281
14110.48 274
14111.60 281
14112.72 289
14113.84 277
14114.97 303
14116.09 279
14117.21 237
14118.33 258
14119.46 265
14120.58 285
14121.70 260
14122.82 268
14123.95 244
14125.07 247
14126.19 275
14127.32 261
14128.44 279
14129.56 240
14130.68 229
14131.81 234
14132.93 241
14134.05 258
14135.18 196
14136.30 200
14137.42 228
14138.55 225
14139.67 250
14140.79 282
14141.92 229
14143.04 211
14144.16 221
14145.29 210
14146.41 235
14147.54 242
14148.66 195
14149.78 222
14150.91 250
14152.03 265
14153.15 293
14154.28 255
14155.40 255
14156.53 224
14157.65 227
14158.77 199
14159.90 222
14161.02 278
14162.15 269
14163.27 228
14164.40 247
14165.52 295
14166.64 250
14167.77 232
14168.89 229
14170.02 226
14171.14 231
14172.27 221
14173.39 223
14174.52 226
14175.64 249
14176.77 242
14177.89 218
14179.02 250
14180.14 257
14181.27 248
14182.39 236
14183.52 240
14184.64 227
14185.77 245
14186.89 270
14188.02 222
14189.14 237
14190.27 220
14191.39 209
14192.52 195
14193.64 200
14194.77 215
14195.90 197
14197.02 207
14198.15 198
14199.27 189
14200.40 256
14201.52 219
14202.65 174
14203.78 171
14204.90 192
14206.03 195
14207.15 193
14208.28 181
14209.41 236
14210.53 231
14211.66 205
14212.78 183
14213.91 215
14215.04 227
14216.16 212
14217.29 187
14218.42 221
14219.54 206
14220.67 210
14221.80 227
14222.92 256
14224.05 184
14225.18 190
14226.30 212
14227.43 206
14228.56 199
14229.68 201
14230.81 203
14231.94 212
14233.06 232
14234.19 227
14235.32 230
14236.45 224
14237.57 233
14238.70 208
14239.83 168
14240.96 184
14242.08 181
14243.21 200
14244.34 215
14245.47 204
14246.59 199
14247.72 182
14248.85 198
14249.98 194
14251.10 186
14252.23 176
14253.36 202
14254.49 197
14255.62 200
14256.74 174
14257.87 212
14259.00 201
14260.13 182
14261.26 216
14262.38 193
14263.51 226
14264.64 184
14265.77 169
14266.90 207
14268.03 190
14269.15 179
14270.28 197
14271.41 190
14272.54 214
14273.67 209
14274.80 211
14275.93 160
14277.06 170
14278.18 227
14279.31 187
14280.44 180
14281.57 187
14282.70 212
14283.83 223
14284.96 203
14286.09 197
14287.22 199
14288.35 206
14289.48 185
14290.60 193
14291.73 194
14292.86 176
14293.99 201
14295.12 213
14296.25 186
14297.38 166
14298.51 166
14299.64 163
14300.77 174
14301.90 199
14303.03 194
14304.16 196
14305.29 204
14306.42 173
14307.55 184
14308.68 169
14309.81 218
14310.94 182
14312.07 165
14313.20 178
14314.33 191
14315.46 190
14316.59 172
14317.72 177
14318.85 202
14319.98 163
14321.11 195
14322.24 161
14323.38 157
14324.51 167
14325.64 173
14326.77 176
14327.90 183
14329.03 232
14330.16 208
14331.29 195
14332.42 183
14333.55 187
14334.68 177
14335.82 199
14336.95 206
14338.08 170
14339.21 169
14340.34 187
14341.47 186
14342.60 217
14343.73 197
14344.87 217
14346.00 198
14347.13 173
14348.26 178
14349.39 187
14350.52 167
14351.66 185
14352.79 157
14353.92 181
14355.05 168
14356.18 187
14357.32 167
14358.45 158
14359.58 163
14360.71 143
14361.84 140
14362.98 157
14364.11 155
14365.24 196
14366.37 198
14367.51 171
14368.64 186
14369.77 195
14370.90 198
14372.04 168
14373.17 204
14374.30 180
14375.43 143
14376.57 149
14377.70 151
14378.83 148
14379.97 164
14381.10 172
14382.23 194
14383.36 157
14384.50 172
14385.63 188
14386.76 176
14387.90 195
14389.03 174
14390.16 165
14391.30 173
14392.43 144
14393.56 201
14394.70 170
14395.83 177
14396.96 152
14398.10 155
14399.23 143
14400.37 176
14401.50 175
14402.63 178
14403.77 177
14404.90 218
14406.03 202
14407.17 152
14408.30 165
14409.44 163
14410.57 139
14411.70 166
14412.84 197
14413.97 155
14415.11 179
14416.24 145
14417.38 191
14418.51 194
14419.64 162
14420.78 158
14421.91 167
14423.05 194
14424.18 161
14425.32 143
14426.45 195
14427.59 178
14428.72 160
14429.86 170
14430.99 178
14432.13 185
14433.26 176
14434.40 199
14435.53 188
14436.67 208
14437.80 195
14438.94 189
14440.07 189
14441.21 187
14442.34 184
14443.48 200
14444.61 168
14445.75 179
14446.89 181
14448.02 159
14449.16 164
14450.29 160
14451.43 170
14452.56 191
14453.70 175
14454.84 190
14455.97 185
14457.11 176
14458.24 183
14459.38 199
14460.52 205
14461.65 187
14462.79 170
14463.92 221
14465.06 179
14466.20 180
14467.33 192
14468.47 187
14469.61 205
14470.74 194
14471.88 160
14473.02 190
14474.15 188
14475.29 205
14476.43 192
14477.56 191
14478.70 185
14479.84 212
14480.97 184
14482.11 169
14483.25 162
14484.38 176
14485.52 177
14486.66 169
14487.79 177
14488.93 156
14490.07 173
14491.21 181
14492.34 188
14493.48 164
14494.62 166
14495.76 177
14496.89 159
14498.03 170
14499.17 195
14500.31 194
14501.44 172
14502.58 178
14503.72 165
14504.86 169
14506.00 203
14507.13 190
14508.27 168
14509.41 144
14510.55 173
14511.69 199
14512.82 163
14513.96 153
14515.10 153
14516.24 188
14517.38 176
14518.51 185
14519.65 152
14520.79 159
14521.93 157
14523.07 182
14524.21 167
14525.35 162
14526.48 164
14527.62 158
14528.76 162
14529.90 157
14531.04 173
14532.18 174
14533.32 159
14534.46 182
14535.60 191
14536.73 189
14537.87 162
14539.01 187
14540.15 180
14541.29 191
14542.43 197
14543.57 227
14544.71 174
14545.85 185
14546.99 152
14548.13 145
14549.27 189
14550.41 174
14551.55 195
14552.69 182
14553.83 157
14554.97 180
14556.11 165
14557.25 132
14558.39 172
14559.53 174
14560.67 186
14561.81 174
14562.95 157
14564.09 149
14565.23 185
14566.37 151
14567.51 154
14568.65 171
14569.79 163
14570.93 160
14572.07 143
14573.21 183
14574.35 233
14575.49 186
14576.63 169
14577.77 134
14578.91 160
14580.05 185
14581.19 191
14582.33 163
14583.48 167
14584.62 156
14585.76 155
14586.90 152
14588.04 167
14589.18 179
14590.32 166
14591.46 160
14592.60 207
14593.75 171
14594.89 217
14596.03 182
14597.17 190
14598.31 188
14599.45 191
14600.59 173
14601.74 190
14602.88 172
14604.02 177
14605.16 155
14606.30 185
14607.44 198
14608.59 210
14609.73 183
14610.87 197
14612.01 162
14613.15 175
14614.30 168
14615.44 152
14616.58 182
14617.72 170
14618.87 190
14620.01 195
14621.15 197
14622.29 167
14623.44 165
14624.58 160
14625.72 199
14626.86 187
14628.01 158
14629.15 188
14630.29 210
14631.43 220
14632.58 209
14633.72 191
14634.86 187
14636.01 212
14637.15 193
14638.29 180
14639.44 198
14640.58 212
14641.72 189
14642.86 195
14644.01 162
14645.15 161
14646.29 203
14647.44 202
14648.58 185
14649.73 195
14650.87 181
14652.01 172
14653.16 176
14654.30 190
14655.44 191
14656.59 208
14657.73 165
14658.87 203
14660.02 183
14661.16 190
14662.31 176
14663.45 198
14664.59 165
14665.74 179
14666.88 212
14668.03 213
14669.17 185
14670.32 193
14671.46 206
14672.60 184
14673.75 189
14674.89 193
14676.04 194
14677.18 152
14678.33 148
14679.47 160
14680.62 174
14681.76 170
14682.91 190
14684.05 189
14685.20 186
14686.34 169
14687.49 167
14688.63 155
14689.78 166
14690.92 189
14692.07 219
14693.21 169
14694.36 196
14695.50 175
14696.65 172
14697.79 179
14698.94 173
14700.08 195
14701.23 196
14702.38 160
14703.52 152
14704.67 163
14705.81 166
14706.96 183
14708.10 195
14709.25 197
14710.40 175
14711.54 158
14712.69 184
14713.83 156
14714.98 177
14716.13 210
14717.27 210
14718.42 171
14719.56 167
14720.71 169
14721.86 137
14723.00 155
14724.15 173
14725.30 209
14726.44 204
14727.59 210
14728.74 183
14729.88 167
14731.03 186
14732.18 190
14733.32 205
14734.47 171
14735.62 145
14736.76 181
14737.91 154
14739.06 173
14740.20 177
14741.35 188
14742.50 171
14743.65 160
14744.79 151
14745.94 154
14747.09 197
14748.23 161
14749.38 177
14750.53 162
14751.68 155
14752.82 180
14753.97 193
14755.12 207
14756.27 186
14757.42 157
14758.56 160
14759.71 200
14760.86 173
14762.01 170
14763.15 200
14764.30 198
14765.45 190
14766.60 187
14767.75 208
14768.90 212
14770.04 233
14771.19 237
14772.34 192
14773.49 197
14774.64 219
14775.79 216
14776.93 228
14778.08 237
14779.23 193
14780.38 235
14781.53 220
14782.68 230
14783.83 242
14784.97 256
14786.12 231
14787.27 232
14788.42 210
14789.57 240
14790.72 233
14791.87 227
14793.02 273
14794.17 251
14795.32 276
14796.46 271
14797.61 268
14798.76 247
14799.91 246
14801.06 264
14802.21 234
14803.36 215
14804.51 234
14805.66 254
14806.81 230
14807.96 218
14809.11 232
14810.26 206
14811.41 221
14812.56 232
14813.71 214
14814.86 210
14816.01 185
14817.16 196
14818.31 219
14819.46 184
14820.61 197
14821.76 180
14822.91 202
14824.06 217
14825.21 213
14826.36 193
14827.51 208
14828.66 222
14829.81 190
14830.96 186
14832.11 181
14833.26 185
14834.42 193
14835.57 172
14836.72 176
14837.87 202
14839.02 183
14840.17 161
14841.32 183
14842.47 174
14843.62 136
14844.77 179
14845.92 196
14847.08 203
14848.23 208
14849.38 186
14850.53 169
14851.68 175
14852.83 182
14853.98 170
14855.14 178
14856.29 155
14857.44 153
14858.59 165
14859.74 150
14860.89 169
14862.05 145
14863.20 153
14864.35 150
14865.50 165
14866.65 178
14867.81 198
14868.96 150
14870.11 181
14871.26 177
14872.41 174
14873.57 156
14874.72 161
14875.87 169
14877.02 158
14878.18 155
14879.33 190
14880.48 162
14881.63 141
14882.79 145
14883.94 168
14885.09 138
14886.24 158
14887.40 151
14888.55 166
14889.70 150
14890.86 157
14892.01 147
14893.16 157
14894.31 131
14895.47 158
14896.62 162
14897.77 140
14898.93 152
14900.08 144
14901.23 181
14902.39 164
14903.54 159
14904.69 190
14905.85 174
14907.00 152
14908.16 165
14909.31 135
14910.46 131
14911.62 147
14912.77 160
14913.92 118
14915.08 168
14916.23 138
14917.39 148
14918.54 167
14919.69 147
14920.85 142
14922.00 162
14923.16 157
14924.31 143
14925.46 138
14926.62 153
14927.77 161
14928.93 149
14930.08 167
14931.24 160
14932.39 124
14933.55 148
14934.70 147
14935.85 144
14937.01 163
14938.16 145
14939.32 175
14940.47 141
14941.63 134
14942.78 132
14943.94 173
14945.09 155
14946.25 133
14947.40 127
14948.56 147
14949.71 154
14950.87 169
14952.03 165
14953.18 153
14954.34 153
14955.49 140
14956.65 144
14957.80 153
14958.96 154
14960.11 141
14961.27 142
14962.42 128
14963.58 124
14964.74 132
14965.89 154
14967.05 137
14968.20 127
14969.36 126
14970.52 145
14971.67 148
14972.83 136
14973.98 138
14975.14 158
14976.30 114
14977.45 141
14978.61 140
14979.77 142
14980.92 149
14982.08 140
14983.24 155
14984.39 121
14985.55 149
14986.70 119
14987.86 148
14989.02 129
14990.18 129
14991.33 159
14992.49 160
14993.65 158
14994.80 117
14995.96 123
14997.12 130
14998.27 136
14999.43 122
15000.59 153
15001.75 160
15002.90 119
15004.06 107
15005.22 125
15006.37 129
15007.53 147
15008.69 140
15009.85 153
15011.00 143
15012.16 118
15013.32 113
15014.48 127
15015.64 137
15016.79 125
15017.95 114
15019.11 113
15020.27 135
15021.43 146
15022.58 135
15023.74 135
15024.90 136
15026.06 171
15027.22 122
15028.37 126
15029.53 134
15030.69 138
15031.85 146
15033.01 162
15034.17 141
15035.32 134
15036.48 137
15037.64 122
15038.80 131
15039.96 113
15041.12 121
15042.28 144
15043.44 125
15044.59 135
15045.75 138
15046.91 122
15048.07 115
15049.23 114
15050.39 119
15051.55 160
15052.71 145
15053.87 121
15055.03 140
15056.19 149
15057.35 135
15058.50 145
15059.66 142
15060.82 138
15061.98 120
15063.14 112
15064.30 135
15065.46 135
15066.62 130
15067.78 141
15068.94 160
15070.10 146
15071.26 99
15072.42 130
15073.58 123
15074.74 119
15075.90 122
15077.06 141
15078.22 136
15079.38 134
15080.54 123
15081.70 111
15082.86 126
15084.02 135
15085.18 129
15086.34 132
15087.50 123
15088.67 96
15089.83 100
15090.99 122
15092.15 113
15093.31 129
15094.47 144
15095.63 158
15096.79 136
15097.95 123
15099.11 123
15100.27 133
15101.43 136
15102.60 107
15103.76 103
15104.92 127
15106.08 107
15107.24 123
15108.40 122
15109.56 108
15110.72 100
15111.89 126
15113.05 117
15114.21 108
15115.37 100
15116.53 119
15117.69 156
15118.86 130
15120.02 122
15121.18 135
15122.34 140
15123.50 160
15124.67 116
15125.83 115
15126.99 138
15128.15 149
15129.31 135
15130.48 126
15131.64 123
15132.80 122
15133.96 110
15135.13 94
15136.29 131
15137.45 147
15138.61 145
15139.78 128
15140.94 103
15142.10 122
15143.26 104
15144.43 122
15145.59 114
15146.75 118
15147.91 106
15149.08 125
15150.24 155
15151.40 139
15152.57 138
15153.73 162
15154.89 143
15156.06 101
15157.22 114
15158.38 106
15159.55 136
15160.71 97
15161.87 108
15163.04 109
15164.20 108
15165.36 130
15166.53 133
15167.69 103
15168.85 118
15170.02 111
15171.18 118
15172.35 130
15173.51 120
15174.67 122
15175.84 102
15177.00 126
15178.17 163
15179.33 118
15180.49 119
15181.66 96
15182.82 132
15183.99 112
15185.15 113
15186.31 107
15187.48 110
15188.64 145
15189.81 137
15190.97 124
15192.14 141
15193.30 144
15194.47 108
15195.63 143
15196.80 129
15197.96 156
15199.13 134
15200.29 132
15201.46 110
15202.62 129
15203.79 133
15204.95 125
15206.12 131
15207.28 109
15208.45 136
15209.61 147
15210.78 149
15211.94 116
15213.11 117
15214.27 102
15215.44 126
15216.60 173
15217.77 137
15218.93 144
15220.10 132
15221.27 122
15222.43 114
15223.60 109
15224.76 119
15225.93 128
15227.10 146
15228.26 147
15229.43 112
15230.59 122
15231.76 135
15232.93 136
15234.09 134
15235.26 153
15236.42 148
15237.59 165
15238.76 153
15239.92 122
15241.09 159
15242.26 143
15243.42 126
15244.59 123
15245.76 129
15246.92 142
15248.09 122
15249.26 124
15250.42 131
15251.59 149
15252.76 133
15253.92 136
15255.09 126
15256.26 96
15257.43 96
15258.59 107
15259.76 130
15260.93 131
15262.09 103
15263.26 127
15264.43 132
15265.60 131
15266.76 143
15267.93 138
15269.10 152
15270.27 113
15271.43 111
15272.60 128
15273.77 123
15274.94 122
15276.10 139
15277.27 123
15278.44 115
15279.61 119
15280.78 142
15281.94 133
15283.11 126
15284.28 104
15285.45 112
15286.62 140
15287.79 124
15288.95 131
15290.12 130
15291.29 101
15292.46 97
15293.63 133
15294.80 126
15295.96 121
15297.13 143
15298.30 146
15299.47 134
15300.64 121
15301.81 128
15302.98 117
15304.15 129
15305.31 137
15306.48 116
15307.65 104
15308.82 116
15309.99 113
15311.16 139
15312.33 148
15313.50 137
15314.67 134
15315.84 111
15317.01 143
15318.18 143
15319.34 140
15320.51 128
15321.68 146
15322.85 133
15324.02 118
15325.19 113
15326.36 138
15327.53 144
15328.70 127
15329.87 105
15331.04 133
15332.21 118
15333.38 153
15334.55 123
15335.72 116
15336.89 122
15338.06 154
15339.23 134
15340.40 116
15341.57 132
15342.74 131
15343.91 146
15345.08 135
15346.26 121
15347.43 103
15348.60 127
15349.77 139
15350.94 135
15352.11 133
15353.28 136
15354.45 138
15355.62 144
15356.79 132
15357.96 130
15359.13 112
15360.30 136
15361.48 115
15362.65 95
15363.82 122
15364.99 140
15366.16 143
15367.33 100
15368.50 138
15369.67 140
15370.85 134
15372.02 114
15373.19 100
15374.36 102
15375.53 133
15376.70 143
15377.88 132
15379.05 131
15380.22 134
15381.39 129
15382.56 141
15383.73 135
15384.91 106
15386.08 156
15387.25 151
15388.42 109
15389.59 124
15390.77 131
15391.94 164
15393.11 145
15394.28 173
15395.46 139
15396.63 119
15397.80 100
15398.97 98
15400.15 108
15401.32 135
15402.49 142
15403.66 105
15404.84 116
15406.01 109
15407.18 119
15408.36 123
15409.53 136
15410.70 133
15411.87 127
15413.05 134
15414.22 152
15415.39 126
15416.57 115
15417.74 114
15418.91 150
15420.09 138
15421.26 127
15422.43 135
15423.61 123
15424.78 103
15425.95 103
15427.13 110
15428.30 99
15429.47 122
15430.65 105
15431.82 127
15433.00 106
15434.17 105
15435.34 115
15436.52 144
15437.69 137
15438.87 140
15440.04 138
15441.21 114
15442.39 123
15443.56 124
15444.74 118
15445.91 143
15447.09 143
15448.26 147
15449.43 143
15450.61 122
15451.78 114
15452.96 128
15454.13 136
15455.31 114
15456.48 133
15457.66 115
15458.83 142
15460.01 122
15461.18 130
15462.36 122
15463.53 125
15464.71 150
15465.88 155
15467.06 133
15468.23 142
15469.41 112
15470.58 122
15471.76 129
15472.93 118
15474.11 129
15475.28 155
15476.46 145
15477.63 136
15478.81 132
15479.99 118
15481.16 119
15482.34 95
15483.51 123
15484.69 130
15485.86 110
15487.04 142
15488.22 113
15489.39 145
15490.57 140
15491.74 141
15492.92 133
15494.10 129
15495.27 114
15496.45 94
15497.62 111
15498.80 116
15499.98 115
15501.15 107
15502.33 111
15503.51 130
15504.68 123
15505.86 143
15507.04 117
15508.21 105
15509.39 103
15510.57 119
15511.74 117
15512.92 155
15514.10 134
15515.27 115
15516.45 116
15517.63 108
15518.81 140
15519.98 130
15521.16 137
15522.34 150
15523.51 142
15524.69 143
15525.87 137
15527.05 157
15528.22 115
15529.40 131
15530.58 134
15531.76 155
15532.93 156
15534.11 121
15535.29 129
15536.47 124
15537.64 140
15538.82 143
15540.00 138
15541.18 149
15542.36 117
15543.53 116
15544.71 138
15545.89 143
15547.07 114
15548.25 129
15549.43 116
15550.60 143
15551.78 160
15552.96 158
15554.14 124
15555.32 130
15556.50 147
15557.67 116
15558.85 131
15560.03 140
15561.21 131
15562.39 126
15563.57 135
15564.75 130
15565.93 122
15567.10 125
15568.28 141
15569.46 92
15570.64 121
15571.82 115
15573.00 126
15574.18 133
15575.36 120
15576.54 152
15577.72 120
15578.90 100
15580.08 141
15581.26 138
15582.43 128
15583.61 121
15584.79 133
15585.97 149
15587.15 145
15588.33 131
15589.51 128
15590.69 138
15591.87 147
15593.05 135
15594.23 153
15595.41 141
15596.59 123
15597.77 152
15598.95 153
15600.13 114
15601.31 145
15602.49 130
15603.67 144
15604.85 145
15606.03 130
15607.21 141
15608.40 123
15609.58 149
15610.76 159
15611.94 143
15613.12 159
15614.30 130
15615.48 158
15616.66 130
15617.84 133
15619.02 131
15620.20 124
15621.38 124
15622.56 121
15623.75 134
15624.93 145
15626.11 154
15627.29 161
15628.47 151
15629.65 151
15630.83 143
15632.01 130
15633.20 138
15634.38 160
15635.56 129
15636.74 119
15637.92 149
15639.10 152
15640.29 155
15641.47 144
15642.65 163
15643.83 160
15645.01 181
15646.19 148
15647.38 154
15648.56 149
15649.74 181
15650.92 168
15652.10 161
15653.29 134
15654.47 146
15655.65 166
15656.83 168
15658.02 166
15659.20 176
15660.38 180
15661.56 156
15662.75 173
15663.93 172
15665.11 135
15666.29 135
15667.48 174
15668.66 144
15669.84 177
15671.03 168
15672.21 167
15673.39 181
15674.57 141
15675.76 154
15676.94 194
15678.12 186
15679.31 151
15680.49 157
15681.67 123
15682.86 127
15684.04 162
15685.22 129
15686.41 149
15687.59 126
15688.77 148
15689.96 171
15691.14 161
15692.32 134
15693.51 141
15694.69 122
15695.88 116
15697.06 130
15698.24 153
15699.43 150
15700.61 154
15701.80 154
15702.98 151
15704.16 198
15705.35 153
15706.53 156
15707.72 168
15708.90 181
15710.09 151
15711.27 136
15712.45 148
15713.64 159
15714.82 162
15716.01 162
15717.19 139
15718.38 142
15719.56 144
15720.75 156
15721.93 163
15723.12 143
15724.30 134
15725.49 159
15726.67 163
15727.86 140
15729.04 150
15730.23 178
15731.41 152
15732.60 158
15733.78 162
15734.97 141
15736.15 122
15737.34 160
15738.52 170
15739.71 174
15740.89 177
15742.08 169
15743.27 167
15744.45 165
15745.64 159
15746.82 164
15748.01 173
15749.19 163
15750.38 193
15751.57 184
15752.75 163
15753.94 171
15755.12 181
15756.31 164
15757.50 172
15758.68 160
15759.87 178
15761.05 119
15762.24 156
15763.43 139
15764.61 149
15765.80 183
15766.99 186
15768.17 180
15769.36 169
15770.55 137
15771.73 164
15772.92 169
15774.11 134
15775.29 132
15776.48 155
15777.67 155
15778.85 138
15780.04 142
15781.23 154
15782.42 174
15783.60 157
15784.79 168
15785.98 168
15787.16 149
15788.35 158
15789.54 157
15790.73 182
15791.91 147
15793.10 145
15794.29 147
15795.48 150
15796.66 159
15797.85 141
15799.04 167
15800.23 139
15801.41 121
15802.60 118
15803.79 152
15804.98 135
15806.17 132
15807.35 137
15808.54 141
15809.73 130
15810.92 142
15812.11 129
15813.30 132
15814.48 127
15815.67 122
15816.86 143
15818.05 151
15819.24 167
15820.43 132
15821.61 146
15822.80 118
15823.99 118
15825.18 133
15826.37 132
15827.56 137
15828.75 161
15829.94 147
15831.12 137
15832.31 138
15833.50 129
15834.69 155
15835.88 136
15837.07 151
15838.26 147
15839.45 130
15840.64 143
15841.83 124
15843.02 118
15844.21 141
15845.39 145
15846.58 131
15847.77 139
15848.96 126
15850.15 122
15851.34 132
15852.53 110
15853.72 119
15854.91 129
15856.10 146
15857.29 156
15858.48 140
15859.67 136
15860.86 123
15862.05 142
15863.24 130
15864.43 115
15865.62 129
15866.81 128
15868.00 127
15869.19 140
15870.38 163
15871.57 108
15872.76 152
15873.96 133
15875.15 124
15876.34 144
15877.53 129
15878.72 131
15879.91 123
15881.10 125
15882.29 127
15883.48 151
15884.67 151
15885.86 138
15887.05 109
15888.25 101
15889.44 117
15890.63 135
15891.82 142
15893.01 158
15894.20 145
15895.39 153
15896.58 135
15897.78 164
15898.97 156
15900.16 115
15901.35 146
15902.54 147
15903.73 131
15904.92 140
15906.12 128
15907.31 132
15908.50 142
15909.69 138
15910.88 146
15912.08 147
15913.27 148
15914.46 150
15915.65 123
15916.84 149
15918.04 127
15919.23 132
15920.42 141
15921.61 109
15922.81 161
15924.00 154
15925.19 125
15926.38 136
15927.58 114
15928.77 129
15929.96 114
15931.15 136
15932.35 134
15933.54 133
15934.73 108
15935.92 132
15937.12 147
15938.31 149
15939.50 125
15940.70 122
15941.89 136
15943.08 125
15944.28 116
15945.47 130
15946.66 117
15947.86 118
15949.05 126
15950.24 121
15951.44 107
15952.63 108
15953.82 132
15955.02 106
15956.21 112
15957.40 105
15958.60 121
15959.79 124
15960.99 103
15962.18 133
15963.37 121
15964.57 122
15965.76 136
15966.96 116
15968.15 130
15969.34 125
15970.54 117
15971.73 124
15972.93 103
15974.12 126
15975.31 104
15976.51 96
15977.70 119
15978.90 100
15980.09 127
15981.29 138
15982.48 117
15983.68 104
15984.87 100
15986.07 108
15987.26 128
15988.46 119
15989.65 157
15990.85 118
15992.04 106
15993.24 125
15994.43 115
15995.63 106
15996.82 110
15998.02 89
15999.21 104
16000.41 111
16001.60 122
16002.80 124
16003.99 112
16005.19 95
16006.38 113
16007.58 123
16008.77 104
16009.97 115
16011.17 115
16012.36 123
16013.56 137
16014.75 117
16015.95 132
16017.14 107
16018.34 106
16019.54 102
16020.73 121
16021.93 140
16023.13 134
16024.32 123
16025.52 123
16026.71 118
16027.91 108
16029.11 121
16030.30 114
16031.50 105
16032.70 112
16033.89 121
16035.09 119
16036.29 104
16037.48 146
16038.68 129
16039.88 105
16041.07 107
16042.27 102
16043.47 127
16044.66 120
16045.86 133
16047.06 103
16048.25 142
16049.45 136
16050.65 123
16051.85 127
16053.04 99
16054.24 112
16055.44 117
16056.64 124
16057.83 114
16059.03 106
16060.23 102
16061.43 92
16062.62 101
16063.82 105
16065.02 110
16066.22 112
16067.41 99
16068.61 104
16069.81 134
16071.01 116
16072.21 110
16073.40 100
16074.60 104
16075.80 97
16077.00 111
16078.20 91
16079.39 91
16080.59 128
16081.79 99
16082.99 85
16084.19 105
16085.39 119
16086.58 110
16087.78 91
16088.98 114
16090.18 130
16091.38 115
16092.58 111
16093.78 106
16094.98 119
16096.17 108
16097.37 120
16098.57 126
16099.77 105
16100.97 121
16102.17 100
16103.37 111
16104.57 113
16105.77 114
16106.97 76
16108.17 117
16109.36 133
16110.56 133
16111.76 113
16112.96 92
16114.16 123
16115.36 120
16116.56 117
16117.76 125
16118.96 114
16120.16 94
16121.36 103
16122.56 106
16123.76 128
16124.96 113
16126.16 130
16127.36 93
16128.56 112
16129.76 132
16130.96 111
16132.16 107
16133.36 117
16134.56 117
16135.76 109
16136.96 79
16138.16 107
16139.36 137
16140.56 137
16141.76 101
16142.97 110
16144.17 88
16145.37 91
16146.57 99
16147.77 108
16148.97 119
16150.17 99
16151.37 122
16152.57 112
16153.77 94
16154.97 107
16156.18 88
16157.38 104
16158.58 105
16159.78 101
16160.98 115
16162.18 126
16163.38 96
16164.58 91
16165.79 111
16166.99 146
16168.19 97
16169.39 95
16170.59 83
16171.79 105
16173.00 104
16174.20 91
16175.40 120
16176.60 100
16177.80 96
16179.01 120
16180.21 115
16181.41 102
16182.61 95
16183.81 95
16185.02 135
16186.22 113
16187.42 93
16188.62 92
16189.82 99
16191.03 103
16192.23 111
16193.43 93
16194.63 133
16195.84 113
16197.04 105
16198.24 115
16199.45 100
16200.65 131
16201.85 143
16203.05 123
16204.26 110
16205.46 108
16206.66 124
16207.87 121
16209.07 100
16210.27 105
16211.48 109
16212.68 108
16213.88 105
16215.08 106
16216.29 122
16217.49 111
16218.70 124
16219.90 119
16221.10 105
16222.31 126
16223.51 129
16224.71 93
16225.92 110
16227.12 100
16228.32 116
16229.53 136
16230.73 118
16231.94 122
16233.14 127
16234.34 145
16235.55 143
16236.75 123
16237.96 101
16239.16 128
16240.36 121
16241.57 131
16242.77 146
16243.98 117
16245.18 141
16246.39 156
16247.59 124
16248.80 111
16250.00 119
16251.21 127
16252.41 138
16253.61 112
16254.82 108
16256.02 117
16257.23 96
16258.43 104
16259.64 130
16260.84 108
16262.05 140
16263.25 118
16264.46 111
16265.66 125
16266.87 106
16268.08 122
16269.28 136
16270.49 143
16271.69 121
16272.90 93
16274.10 106
16275.31 107
16276.51 120
16277.72 110
16278.92 142
16280.13 141
16281.34 124
16282.54 110
16283.75 114
16284.95 137
16286.16 134
16287.37 106
16288.57 133
16289.78 122
16290.98 141
16292.19 147
16293.40 123
16294.60 165
16295.81 145
16297.02 120
16298.22 117
16299.43 105
16300.63 116
16301.84 145
16303.05 141
16304.25 127
16305.46 140
16306.67 132
16307.87 133
16309.08 130
16310.29 146
16311.50 148
16312.70 152
16313.91 144
16315.12 106
16316.32 110
16317.53 123
16318.74 118
16319.94 125
16321.15 131
16322.36 142
16323.57 129
16324.77 129
16325.98 128
16327.19 135
16328.40 115
16329.60 131
16330.81 102
16332.02 90
16333.23 111
16334.43 125
16335.64 109
16336.85 98
16338.06 104
16339.27 117
16340.47 110
16341.68 109
16342.89 88
16344.10 106
16345.31 102
16346.51 86
16347.72 117
16348.93 123
16350.14 99
16351.35 105
16352.56 108
16353.77 117
16354.97 123
16356.18 122
16357.39 127
16358.60 101
16359.81 128
16361.02 130
16362.23 102
16363.43 144
16364.64 116
16365.85 105
16367.06 113
16368.27 126
16369.48 131
16370.69 97
16371.90 108
16373.11 119
16374.32 102
16375.53 101
16376.73 91
16377.94 89
16379.15 97
16380.36 100
16381.57 86
16382.78 113
16383.99 113
16385.20 119
16386.41 107
16387.62 124
16388.83 102
16390.04 90
16391.25 112
16392.46 113
16393.67 134
16394.88 90
16396.09 101
16397.30 96
16398.51 110
16399.72 98
16400.93 112
16402.14 136
16403.35 110
16404.56 96
16405.77 106
16406.98 115
16408.19 103
16409.40 114
16410.61 112
16411.82 95
16413.04 109
16414.25 135
16415.46 89
16416.67 87
16417.88 88
16419.09 94
16420.30 113
16421.51 123
16422.72 108
16423.93 91
16425.14 92
16426.36 99
16427.57 84
16428.78 84
16429.99 100
16431.20 101
16432.41 131
16433.62 85
16434.83 94
16436.05 106
16437.26 92
16438.47 86
16439.68 104
16440.89 81
16442.10 86
16443.32 112
16444.53 110
16445.74 110
16446.95 122
16448.16 106
16449.38 111
16450.59 96
16451.80 88
16453.01 98
16454.22 96
16455.44 96
16456.65 104
16457.86 108
16459.07 85
16460.29 95
16461.50 107
16462.71 82
16463.92 93
16465.14 102
16466.35 105
16467.56 104
16468.77 106
16469.99 114
16471.20 116
16472.41 95
16473.63 71
16474.84 112
16476.05 123
16477.26 84
16478.48 86
16479.69 98
16480.90 117
16482.12 84
16483.33 87
16484.54 116
16485.76 110
16486.97 92
16488.18 97
16489.40 98
16490.61 104
16491.82 109
16493.04 89
16494.25 75
16495.47 95
16496.68 113
16497.89 88
16499.11 85
16500.32 104
16501.53 115
16502.75 117
16503.96 88
16505.18 102
16506.39 88
16507.61 94
16508.82 116
16510.03 85
16511.25 95
16512.46 100
16513.68 112
16514.89 92
16516.11 102
16517.32 95
16518.53 105
16519.75 94
16520.96 114
16522.18 104
16523.39 83
16524.61 104
16525.82 100
16527.04 111
16528.25 118
16529.47 104
16530.68 94
16531.90 100
16533.11 91
16534.33 94
16535.54 105
16536.76 86
16537.97 95
16539.19 98
16540.40 96
16541.62 81
16542.84 101
16544.05 111
16545.27 83
16546.48 95
16547.70 88
16548.91 108
16550.13 112
16551.35 113
16552.56 95
16553.78 106
16554.99 105
16556.21 97
16557.42 121
16558.64 102
16559.86 112
16561.07 117
16562.29 87
16563.51 86
16564.72 93
16565.94 92
16567.15 72
16568.37 83
16569.59 79
16570.80 109
16572.02 108
16573.24 69
16574.45 101
16575.67 94
16576.89 120
16578.10 95
16579.32 81
16580.54 114
16581.75 97
16582.97 86
16584.19 101
16585.41 95
16586.62 108
16587.84 97
16589.06 97
16590.27 105
16591.49 75
16592.71 106
16593.93 96
16595.14 89
16596.36 94
16597.58 98
16598.80 85
16600.01 91
16601.23 93
16602.45 119
16603.67 114
16604.88 88
16606.10 111
16607.32 108
16608.54 103
16609.76 91
16610.97 86
16612.19 77
16613.41 94
16614.63 76
16615.85 88
16617.06 106
16618.28 90
16619.50 81
16620.72 83
16621.94 94
16623.16 139
16624.37 105
16625.59 95
16626.81 86
16628.03 94
16629.25 106
16630.47 102
16631.69 93
16632.90 72
16634.12 86
16635.34 88
16636.56 102
16637.78 90
16639.00 117
16640.22 106
16641.44 98
16642.66 81
16643.88 95
16645.09 87
16646.31 82
16647.53 86
16648.75 83
16649.97 97
16651.19 101
16652.41 87
16653.63 90
16654.85 97
16656.07 95
16657.29 104
16658.51 103
16659.73 88
16660.95 89
16662.17 80
16663.39 85
16664.61 79
16665.83 87
16667.05 114
16668.27 85
16669.49 103
16670.71 95
16671.93 82
16673.15 87
16674.37 91
16675.59 89
16676.81 96
16678.03 76
16679.25 73
16680.47 89
16681.69 104
16682.91 77
16684.13 76
16685.35 93
16686.58 93
16687.80 90
16689.02 104
16690.24 88
16691.46 118
16692.68 82
16693.90 108
16695.12 97
16696.34 76
16697.56 95
16698.79 109
16700.01 85
16701.23 72
16702.45 99
16703.67 82
16704.89 97
16706.11 95
16707.34 107
16708.56 86
16709.78 87
16711.00 76
16712.22 96
16713.44 92
16714.67 115
16715.89 97
16717.11 83
16718.33 112
16719.55 94
16720.78 102
16722.00 99
16723.22 95
16724.44 96
16725.66 86
16726.89 116
16728.11 105
16729.33 101
16730.55 115
16731.78 92
16733.00 116
16734.22 94
16735.44 96
16736.67 88
16737.89 83
16739.11 95
16740.33 82
16741.56 101
16742.78 90
16744.00 99
16745.22 90
16746.45 72
16747.67 76
16748.89 84
16750.12 94
16751.34 86
16752.56 115
16753.79 95
16755.01 117
16756.23 93
16757.46 92
16758.68 98
16759.90 77
16761.13 85
16762.35 72
16763.57 82
16764.80 89
16766.02 87
16767.24 95
16768.47 115
16769.69 88
16770.92 83
16772.14 87
16773.36 90
16774.59 83
16775.81 85
16777.04 84
16778.26 69
16779.48 87
16780.71 101
16781.93 95
16783.16 104
16784.38 77
16785.61 86
16786.83 74
16788.05 91
16789.28 76
16790.50 97
16791.73 80
16792.95 81
16794.18 85
16795.40 85
16796.63 98
16797.85 104
16799.08 96
16800.30 95
16801.53 87
16802.75 81
16803.98 75
16805.20 88
16806.43 76
16807.65 75
16808.88 78
16810.10 115
16811.33 95
16812.55 94
16813.78 91
16815.00 92
16816.23 111
16817.46 100
16818.68 99
16819.91 114
16821.13 108
16822.36 119
16823.58 85
16824.81 109
16826.04 95
16827.26 97
16828.49 92
16829.71 110
16830.94 97
16832.17 95
16833.39 108
16834.62 109
16835.84 73
16837.07 66
16838.30 91
16839.52 101
16840.75 98
16841.98 83
16843.20 93
16844.43 94
16845.66 94
16846.88 90
16848.11 80
16849.34 112
16850.56 88
16851.79 85
16853.02 92
16854.24 68
16855.47 80
16856.70 88
16857.92 91
16859.15 91
16860.38 91
16861.61 87
16862.83 113
16864.06 100
16865.29 107
16866.52 117
16867.74 93
16868.97 95
16870.20 110
16871.42 99
16872.65 108
16873.88 105
16875.11 96
16876.34 106
16877.56 99
16878.79 101
16880.02 110
16881.25 108
16882.47 87
16883.70 92
16884.93 84
16886.16 78
16887.39 107
16888.62 88
16889.84 98
16891.07 97
16892.30 102
16893.53 104
16894.76 95
16895.98 86
16897.21 91
16898.44 95
16899.67 93
16900.90 92
16902.13 98
16903.36 107
16904.59 95
16905.81 86
16907.04 117
16908.27 106
16909.50 113
16910.73 104
16911.96 104
16913.19 113
16914.42 99
16915.65 107
16916.88 86
16918.10 88
16919.33 98
16920.56 77
16921.79 98
16923.02 112
16924.25 100
16925.48 96
16926.71 101
16927.94 118
16929.17 100
16930.40 95
16931.63 86
16932.86 93
16934.09 100
16935.32 122
16936.55 111
16937.78 102
16939.01 82
16940.24 100
16941.47 96
16942.70 82
16943.93 80
16945.16 97
16946.39 82
16947.62 90
16948.85 79
16950.08 98
16951.31 100
16952.54 97
16953.77 98
16955.00 91
16956.23 81
16957.46 98
16958.69 101
16959.93 88
16961.16 92
16962.39 100
16963.62 102
16964.85 108
16966.08 109
16967.31 80
16968.54 79
16969.77 94
16971.00 95
16972.24 83
16973.47 80
16974.70 104
16975.93 90
16977.16 76
16978.39 107
16979.62 109
16980.85 89
16982.09 100
16983.32 105
16984.55 96
16985.78 105
16987.01 83
16988.24 85
16989.48 103
16990.71 101
16991.94 90
16993.17 92
16994.40 83
16995.64 90
16996.87 86
16998.10 79
16999.33 117
17000.57 102
17001.80 98
17003.03 96
17004.26 115
17005.49 88
17006.73 88
17007.96 103
17009.19 92
17010.42 83
17011.66 85
17012.89 100
17014.12 75
17015.36 106
17016.59 104
17017.82 97
17019.05 94
17020.29 104
17021.52 76
17022.75 88
17023.99 84
17025.22 90
17026.45 84
17027.69 84
17028.92 87
17030.15 85
17031.39 94
17032.62 90
17033.85 83
17035.09 78
17036.32 104
17037.55 126
17038.79 97
17040.02 116
17041.25 98
17042.49 102
17043.72 84
17044.96 67
17046.19 91
17047.42 84
17048.66 96
17049.89 89
17051.13 71
17052.36 91
17053.59 86
17054.83 79
17056.06 77
17057.30 81
17058.53 76
17059.77 75
17061.00 84
17062.23 87
17063.47 97
17064.70 94
17065.94 103
17067.17 97
17068.41 92
17069.64 98
17070.88 77
17072.11 76
17073.35 84
17074.58 99
17075.82 95
17077.05 100
17078.29 95
17079.52 90
17080.76 80
17081.99 98
17083.23 89
17084.46 96
17085.70 79
17086.93 86
17088.17 76
17089.40 95
17090.64 89
17091.88 71
17093.11 92
17094.35 99
17095.58 106
17096.82 84
17098.05 82
17099.29 100
17100.53 97
17101.76 99
17103.00 57
17104.23 80
17105.47 99
17106.71 105
17107.94 97
17109.18 76
17110.41 103
17111.65 119
17112.89 98
17114.12 65
17115.36 86
17116.60 103
17117.83 115
17119.07 111
17120.31 83
17121.54 88
17122.78 85
17124.02 81
17125.25 110
17126.49 94
17127.73 74
17128.96 92
17130.20 104
17131.44 82
17132.67 81
17133.91 95
17135.15 104
17136.39 93
17137.62 80
17138.86 86
17140.10 75
17141.33 91
17142.57 74
17143.81 84
17145.05 77
17146.28 90
17147.52 91
17148.76 74
17150.00 82
17151.24 101
17152.47 94
17153.71 83
17154.95 77
17156.19 81
17157.42 110
17158.66 112
17159.90 92
17161.14 99
17162.38 121
17163.61 90
17164.85 104
17166.09 83
17167.33 87
17168.57 100
17169.81 88
17171.04 108
17172.28 108
17173.52 88
17174.76 80
17176.00 65
17177.24 86
17178.48 72
17179.72 111
17180.95 90
17182.19 77
17183.43 91
17184.67 81
17185.91 85
17187.15 88
17188.39 99
17189.63 96
17190.87 102
17192.10 84
17193.34 81
17194.58 96
17195.82 96
17197.06 84
17198.30 81
17199.54 86
17200.78 90
17202.02 89
17203.26 88
17204.50 82
17205.74 71
17206.98 101
17208.22 75
17209.46 70
17210.70 76
17211.94 71
17213.18 90
17214.42 67
17215.66 81
17216.90 97
17218.14 99
17219.38 86
17220.62 82
17221.86 72
17223.10 96
17224.34 82
17225.58 85
17226.82 101
17228.06 93
17229.30 82
17230.54 85
17231.78 84
17233.02 82
17234.26 77
17235.50 93
17236.75 84
17237.99 83
17239.23 85
17240.47 88
17241.71 123
17242.95 102
17244.19 97
17245.43 95
17246.67 80
17247.92 94
17249.16 99
17250.40 100
17251.64 103
17252.88 96
17254.12 75
17255.36 84
17256.60 76
17257.85 80
17259.09 80
17260.33 77
17261.57 104
17262.81 88
17264.05 92
17265.30 73
17266.54 78
17267.78 83
17269.02 73
17270.26 78
17271.51 86
17272.75 84
17273.99 89
17275.23 84
17276.48 91
17277.72 96
17278.96 75
17280.20 77
17281.44 82
17282.69 82
17283.93 78
17285.17 76
17286.41 95
17287.66 86
17288.90 88
17290.14 79
17291.39 84
17292.63 61
17293.87 83
17295.11 87
17296.36 74
17297.60 89
17298.84 81
17300.09 80
17301.33 73
17302.57 89
17303.82 102
17305.06 76
17306.30 84
17307.55 101
17308.79 108
17310.03 96
17311.28 73
17312.52 73
17313.76 68
17315.01 67
17316.25 76
17317.49 77
17318.74 68
17319.98 74
17321.23 87
17322.47 99
17323.71 70
17324.96 80
17326.20 81
17327.45 83
17328.69 69
17329.93 79
17331.18 73
17332.42 115
17333.67 94
17334.91 76
17336.16 92
17337.40 80
17338.64 65
17339.89 101
17341.13 90
17342.38 85
17343.62 82
17344.87 95
17346.11 101
17347.36 78
17348.60 64
17349.85 95
17351.09 98
17352.34 113
17353.58 100
17354.83 74
17356.07 76
17357.32 69
17358.56 88
17359.81 83
17361.05 64
17362.30 75
17363.54 98
17364.79 62
17366.03 81
17367.28 67
17368.53 76
17369.77 58
17371.02 81
17372.26 78
17373.51 90
17374.75 84
17376.00 82
17377.25 77
17378.49 78
17379.74 84
17380.98 96
17382.23 93
17383.48 77
17384.72 69
17385.97 89
17387.21 93
17388.46 80
17389.71 76
17390.95 86
17392.20 100
17393.45 86
17394.69 77
17395.94 79
17397.19 100
17398.43 98
17399.68 89
17400.93 88
17402.17 74
17403.42 87
17404.67 74
17405.91 97
17407.16 75
17408.41 78
17409.65 65
17410.90 77
17412.15 60
17413.40 79
17414.64 80
17415.89 94
17417.14 93
17418.39 81
17419.63 82
17420.88 73
17422.13 95
17423.38 86
17424.62 76
17425.87 66
17427.12 85
17428.37 71
17429.61 66
17430.86 72
17432.11 84
17433.36 101
17434.60 83
17435.85 76
17437.10 77
17438.35 80
17439.60 105
17440.85 83
17442.09 82
17443.34 70
17444.59 69
17445.84 76
17447.09 71
17448.34 54
17449.58 63
17450.83 77
17452.08 70
17453.33 75
17454.58 72
17455.83 72
17457.08 86
17458.32 87
17459.57 65
17460.82 86
17462.07 66
17463.32 64
17464.57 84
17465.82 76
17467.07 97
17468.32 78
17469.57 95
17470.81 102
17472.06 75
17473.31 72
17474.56 74
17475.81 92
17477.06 79
17478.31 98
17479.56 83
17480.81 57
17482.06 87
17483.31 74
17484.56 82
17485.81 84
17487.06 92
17488.31 86
17489.56 86
17490.81 85
17492.06 83
17493.31 94
17494.56 87
17495.81 71
17497.06 68
17498.31 77
17499.56 88
17500.81 97
17502.06 61
17503.31 53
17504.56 80
17505.81 93
17507.06 60
17508.31 68
17509.56 78
17510.81 79
17512.06 85
17513.32 72
17514.57 80
17515.82 79
17517.07 76
17518.32 76
17519.57 79
17520.82 85
17522.07 68
17523.32 89
17524.57 70
17525.83 68
17527.08 76
17528.33 91
17529.58 78
17530.83 91
17532.08 75
17533.33 81
17534.59 94
17535.84 77
17537.09 81
17538.34 80
17539.59 117
17540.84 79
17542.10 69
17543.35 86
17544.60 101
17545.85 89
17547.10 83
17548.36 93
17549.61 98
17550.86 96
17552.11 75
17553.36 79
17554.62 65
17555.87 76
17557.12 60
17558.37 82
17559.63 67
17560.88 82
17562.13 82
17563.38 53
17564.64 89
17565.89 97
17567.14 80
17568.39 90
17569.65 67
17570.90 90
17572.15 81
17573.41 83
17574.66 81
17575.91 80
17577.16 73
17578.42 85
17579.67 89
17580.92 87
17582.18 87
17583.43 81
17584.68 60
17585.94 82
17587.19 76
17588.44 65
17589.70 70
17590.95 87
17592.20 97
17593.46 109
17594.71 100
17595.97 70
17597.22 80
17598.47 75
17599.73 82
17600.98 80
17602.23 76
17603.49 89
17604.74 99
17606.00 87
17607.25 90
17608.51 84
17609.76 104
17611.01 70
17612.27 77
17613.52 59
17614.78 60
17616.03 64
17617.29 54
17618.54 58
17619.79 87
17621.05 79
17622.30 74
17623.56 73
17624.81 87
17626.07 72
17627.32 72
17628.58 71
17629.83 86
17631.09 82
17632.34 97
17633.60 83
17634.85 98
17636.11 93
17637.36 79
17638.62 88
17639.87 90
17641.13 83
17642.39 78
17643.64 86
17644.90 78
17646.15 79
17647.41 115
17648.66 104
17649.92 67
17651.17 67
17652.43 69
17653.69 81
17654.94 84
17656.20 87
17657.45 77
17658.71 72
17659.97 76
17661.22 74
17662.48 62
17663.73 102
17664.99 94
17666.25 70
17667.50 75
17668.76 85
17670.02 82
17671.27 93
17672.53 66
17673.78 80
17675.04 72
17676.30 74
17677.55 83
17678.81 97
17680.07 82
17681.32 99
17682.58 101
17683.84 86
17685.10 65
17686.35 82
17687.61 79
17688.87 77
17690.12 63
17691.38 86
17692.64 76
17693.89 110
17695.15 93
17696.41 88
17697.67 83
17698.92 77
17700.18 66
17701.44 64
17702.70 87
17703.95 74
17705.21 75
17706.47 90
17707.73 79
17708.98 76
17710.24 93
17711.50 85
17712.76 74
17714.02 72
17715.27 74
17716.53 87
17717.79 56
17719.05 61
17720.31 92
17721.57 85
17722.82 57
17724.08 66
17725.34 79
17726.60 86
17727.86 100
17729.12 68
17730.37 76
17731.63 106
17732.89 68
17734.15 54
17735.41 65
17736.67 75
17737.93 92
17739.18 83
17740.44 84
17741.70 86
17742.96 61
17744.22 84
17745.48 75
17746.74 70
17748.00 83
17749.26 84
17750.52 77
17751.78 59
17753.04 62
17754.29 96
17755.55 93
17756.81 77
17758.07 58
17759.33 75
17760.59 90
17761.85 67
17763.11 73
17764.37 84
17765.63 79
17766.89 90
17768.15 87
17769.41 70
17770.67 69
17771.93 75
17773.19 72
17774.45 86
17775.71 81
17776.97 72
17778.23 85
17779.49 81
17780.75 71
17782.01 84
17783.27 81
17784.53 77
17785.79 80
17787.05 95
17788.31 89
17789.58 82
17790.84 88
17792.10 80
17793.36 70
17794.62 57
17795.88 82
17797.14 87
17798.40 98
17799.66 97
17800.92 77
17802.18 68
17803.45 74
17804.71 91
17805.97 83
17807.23 61
17808.49 59
17809.75 68
17811.01 93
17812.27 51
17813.54 60
17814.80 64
17816.06 66
17817.32 80
17818.58 77
17819.84 75
17821.11 78
17822.37 82
17823.63 90
17824.89 62
17826.15 80
17827.42 86
17828.68 94
17829.94 86
17831.20 84
17832.46 90
17833.73 86
17834.99 73
17836.25 80
17837.51 72
17838.78 74
17840.04 91
17841.30 83
17842.56 110
17843.83 78
17845.09 81
17846.35 96
17847.61 95
17848.88 75
17850.14 67
17851.40 84
17852.66 87
17853.93 81
17855.19 73
17856.45 82
17857.72 81
17858.98 74
17860.24 94
17861.51 69
17862.77 74
17864.03 56
17865.30 56
17866.56 59
17867.82 59
17869.09 83
17870.35 76
17871.61 92
17872.88 71
17874.14 62
17875.40 75
17876.67 64
17877.93 72
17879.20 65
17880.46 77
17881.72 79
17882.99 50
17884.25 69
17885.52 71
17886.78 81
17888.04 69
17889.31 81
17890.57 85
17891.84 75
17893.10 74
17894.36 79
17895.63 68
17896.89 79
17898.16 109
17899.42 72
17900.69 49
17901.95 79
17903.22 85
17904.48 73
17905.75 75
17907.01 70
17908.28 77
17909.54 88
17910.81 85
17912.07 65
17913.34 72
17914.60 66
17915.87 85
17917.13 80
17918.40 61
17919.66 70
17920.93 71
17922.19 86
17923.46 92
17924.72 89
17925.99 80
17927.25 125
17928.52 94
17929.79 90
17931.05 74
17932.32 50
17933.58 64
17934.85 69
17936.11 80
17937.38 62
17938.65 62
17939.91 70
17941.18 74
17942.44 69
17943.71 58
17944.98 76
17946.24 89
17947.51 77
17948.77 80
17950.04 66
17951.31 74
17952.57 68
17953.84 71
17955.11 75
17956.37 74
17957.64 73
17958.91 60
17960.17 60
17961.44 74
17962.71 79
17963.97 77
17965.24 96
17966.51 71
17967.77 80
17969.04 52
17970.31 68
17971.58 78
17972.84 84
17974.11 90
17975.38 71
17976.64 78
17977.91 72
17979.18 78
17980.45 75
17981.71 85
17982.98 84
17984.25 74
17985.52 82
17986.78 83
17988.05 87
17989.32 79
17990.59 88
17991.86 78
17993.12 100
17994.39 81
17995.66 67
17996.93 85
17998.20 79
17999.46 74
18000.73 77
18002.00 77
18003.27 80
18004.54 94
18005.80 100
18007.07 87
18008.34 62
18009.61 70
18010.88 80
18012.15 60
18013.42 76
18014.68 70
18015.95 62
18017.22 66
18018.49 103
18019.76 70
18021.03 86
18022.30 70
18023.57 88
18024.83 89
18026.10 76
18027.37 78
18028.64 96
18029.91 84
18031.18 69
18032.45 88
18033.72 73
18034.99 72
18036.26 61
18037.53 71
18038.80 72
18040.07 69
18041.34 76
18042.60 68
18043.87 70
18045.14 61
18046.41 71
18047.68 61
18048.95 85
18050.22 79
18051.49 75
18052.76 67
18054.03 57
18055.30 74
18056.57 81
18057.84 80
18059.11 68
18060.38 74
18061.65 79
18062.92 96
18064.20 83
18065.47 67
18066.74 71
18068.01 69
18069.28 82
18070.55 70
18071.82 65
18073.09 64
18074.36 69
18075.63 84
18076.90 71
18078.17 86
18079.44 67
18080.71 79
18081.99 77
18083.26 82
18084.53 70
18085.80 72
18087.07 68
18088.34 62
18089.61 58
18090.88 74
18092.15 96
18093.43 67
18094.70 68
18095.97 66
18097.24 82
18098.51 74
18099.78 88
18101.06 75
18102.33 91
18103.60 74
18104.87 82
18106.14 65
18107.41 76
18108.69 84
18109.96 80
18111.23 89
18112.50 77
18113.77 82
18115.05 78
18116.32 93
18117.59 64
18118.86 83
18120.14 81
18121.41 78
18122.68 78
18123.95 61
18125.23 54
18126.50 73
18127.77 87
18129.04 68
18130.32 72
18131.59 76
18132.86 79
18134.13 78
18135.41 58
18136.68 58
18137.95 59
18139.23 93
18140.50 76
18141.77 66
18143.05 57
18144.32 75
18145.59 66
18146.87 55
18148.14 56
18149.41 85
18150.69 77
18151.96 74
18153.23 86
18154.51 67
18155.78 86
18157.05 89
18158.33 91
18159.60 65
18160.88 64
18162.15 79
18163.42 71
18164.70 74
18165.97 80
18167.24 79
18168.52 85
18169.79 90
18171.07 56
18172.34 63
18173.62 91
18174.89 102
18176.16 69
18177.44 70
18178.71 76
18179.99 88
18181.26 84
18182.54 68
18183.81 61
18185.09 101
18186.36 92
18187.63 69
18188.91 79
18190.18 83
18191.46 84
18192.73 82
18194.01 69
18195.28 94
18196.56 77
18197.83 79
18199.11 95
18200.38 62
18201.66 71
18202.94 78
18204.21 94
18205.49 83
18206.76 73
18208.04 67
18209.31 82
18210.59 79
18211.86 94
18213.14 68
18214.41 86
18215.69 69
18216.97 65
18218.24 72
18219.52 84
18220.79 103
18222.07 95
18223.35 94
18224.62 80
18225.90 83
18227.17 81
18228.45 67
18229.73 65
18231.00 66
18232.28 97
18233.56 74
18234.83 79
18236.11 81
18237.38 68
18238.66 79
18239.94 82
18241.21 85
18242.49 79
18243.77 79
18245.04 98
18246.32 81
18247.60 74
18248.87 55
18250.15 67
18251.43 72
18252.71 79
18253.98 105
18255.26 88
18256.54 64
18257.81 72
18259.09 71
18260.37 71
18261.65 69
18262.92 69
18264.20 74
18265.48 75
18266.76 72
18268.03 68
18269.31 74
18270.59 94
18271.87 57
18273.14 50
18274.42 69
18275.70 87
18276.98 107
18278.26 84
18279.53 66
18280.81 91
18282.09 75
18283.37 67
18284.65 84
18285.92 80
18287.20 82
18288.48 71
18289.76 47
18291.04 61
18292.32 67
18293.59 74
18294.87 84
18296.15 100
18297.43 85
18298.71 76
18299.99 87
18301.27 72
18302.54 65
18303.82 71
18305.10 75
18306.38 70
18307.66 81
18308.94 63
18310.22 73
18311.50 69
18312.78 94
18314.06 64
18315.33 61
18316.61 64
18317.89 71
18319.17 59
18320.45 66
18321.73 55
18323.01 67
18324.29 73
18325.57 67
18326.85 75
18328.13 65
18329.41 58
18330.69 68
18331.97 73
18333.25 75
18334.53 75
18335.81 67
18337.09 79
18338.37 89
18339.65 75
18340.93 84
18342.21 54
18343.49 60
18344.77 72
18346.05 72
18347.33 73
18348.61 85
18349.89 88
18351.17 101
18352.45 74
18353.73 71
18355.01 59
18356.29 73
18357.57 93
18358.85 77
18360.14 67
18361.42 73
18362.70 83
18363.98 93
18365.26 92
18366.54 77
18367.82 73
18369.10 78
18370.38 78
18371.66 77
18372.95 73
18374.23 72
18375.51 86
18376.79 80
18378.07 82
18379.35 56
18380.63 68
18381.92 74
18383.20 78
18384.48 68
18385.76 69
18387.04 87
18388.32 78
18389.61 94
18390.89 101
18392.17 94
18393.45 88
18394.73 72
18396.02 72
18397.30 61
18398.58 80
18399.86 65
18401.14 78
18402.43 80
18403.71 80
18404.99 80
18406.27 67
18407.56 80
18408.84 65
18410.12 64
18411.40 89
18412.69 57
18413.97 71
18415.25 78
18416.53 68
18417.82 86
18419.10 71
18420.38 73
18421.67 72
18422.95 62
18424.23 76
18425.51 102
18426.80 79
18428.08 69
18429.36 82
18430.65 70
18431.93 69
18433.21 74
18434.50 75
18435.78 84
18437.06 75
18438.35 76
18439.63 64
18440.92 64
18442.20 68
18443.48 87
18444.77 67
18446.05 64
18447.33 89
18448.62 66
18449.90 60
18451.19 78
18452.47 66
18453.75 72
18455.04 69
18456.32 67
18457.61 83
18458.89 94
18460.17 57
18461.46 75
18462.74 107
18464.03 90
18465.31 84
18466.60 81
18467.88 90
18469.17 57
18470.45 69
18471.74 46
18473.02 48
18474.30 60
18475.59 52
18476.87 77
18478.16 70
18479.44 57
18480.73 56
18482.01 73
18483.30 78
18484.58 89
18485.87 76
18487.16 101
18488.44 90
18489.73 76
18491.01 87
18492.30 73
18493.58 80
18494.87 88
18496.15 89
18497.44 80
18498.72 70
18500.01 81
18501.30 84
18502.58 88
18503.87 61
18505.15 46
18506.44 64
18507.73 85
18509.01 78
18510.30 58
18511.58 68
18512.87 66
18514.16 69
18515.44 68
18516.73 57
18518.01 52
18519.30 69
18520.59 66
18521.87 61
18523.16 66
18524.45 77
18525.73 79
18527.02 69
18528.31 83
18529.59 59
18530.88 71
18532.17 80
18533.45 71
18534.74 75
18536.03 73
18537.31 85
18538.60 83
18539.89 63
18541.18 64
18542.46 65
18543.75 61
18545.04 71
18546.32 78
18547.61 85
18548.90 72
18550.19 82
18551.47 78
18552.76 67
18554.05 79
18555.34 83
18556.62 63
18557.91 77
18559.20 91
18560.49 83
18561.78 84
18563.06 106
18564.35 102
18565.64 82
18566.93 71
18568.22 74
18569.50 63
18570.79 87
18572.08 78
18573.37 86
18574.66 73
18575.94 84
18577.23 55
18578.52 72
18579.81 85
18581.10 87
18582.39 58
18583.68 87
18584.96 65
18586.25 75
18587.54 72
18588.83 70
18590.12 85
18591.41 73
18592.70 90
18593.99 64
18595.27 93
18596.56 59
18597.85 90
18599.14 78
18600.43 68
18601.72 82
18603.01 83
18604.30 88
18605.59 90
18606.88 83
18608.17 85
18609.46 108
18610.75 112
18612.04 98
18613.33 76
18614.62 71
18615.90 51
18617.19 71
18618.48 80
18619.77 82
18621.06 75
18622.35 67
18623.64 77
18624.93 82
18626.22 87
18627.51 82
18628.80 66
18630.09 74
18631.39 82
18632.68 81
18633.97 76
18635.26 64
18636.55 68
18637.84 77
18639.13 83
18640.42 52
18641.71 57
18643.00 69
18644.29 69
18645.58 80
18646.87 79
18648.16 65
18649.45 84
18650.74 81
18652.04 76
18653.33 76
18654.62 88
18655.91 75
18657.20 61
18658.49 81
18659.78 96
18661.07 78
18662.36 88
18663.66 71
18664.95 68
18666.24 69
18667.53 60
18668.82 73
18670.11 77
18671.41 74
18672.70 75
18673.99 84
18675.28 70
18676.57 85
18677.86 82
18679.16 115
18680.45 73
18681.74 61
18683.03 60
18684.32 104
18685.62 75
18686.91 77
18688.20 93
18689.49 82
18690.79 69
18692.08 83
18693.37 79
18694.66 85
18695.96 72
18697.25 94
18698.54 71
18699.83 70
18701.13 58
18702.42 84
18703.71 95
18705.00 80
18706.30 85
18707.59 67
18708.88 76
18710.18 79
18711.47 70
18712.76 80
18714.05 84
18715.35 80
18716.64 81
18717.93 71
18719.23 63
18720.52 56
18721.81 70
18723.11 75
18724.40 63
18725.69 48
18726.99 75
18728.28 66
18729.58 71
18730.87 81
18732.16 92
18733.46 92
18734.75 77
18736.04 81
18737.34 75
18738.63 77
18739.93 75
18741.22 84
18742.51 84
18743.81 82
18745.10 77
18746.40 75
18747.69 75
18748.99 69
18750.28 67
18751.58 74
18752.87 88
18754.16 65
18755.46 65
18756.75 56
18758.05 75
18759.34 105
18760.64 79
18761.93 61
18763.23 73
18764.52 75
18765.82 69
18767.11 68
18768.41 61
18769.70 80
18771.00 85
18772.29 70
18773.59 65
18774.88 73
18776.18 76
18777.47 84
18778.77 81
18780.06 53
18781.36 67
18782.65 71
18783.95 78
18785.25 81
18786.54 72
18787.84 65
18789.13 86
18790.43 88
18791.72 79
18793.02 83
18794.32 83
18795.61 67
18796.91 81
18798.20 65
18799.50 50
18800.80 73
18802.09 89
18803.39 65
18804.69 57
18805.98 80
18807.28 54
18808.57 69
18809.87 87
18811.17 64
18812.46 70
18813.76 59
18815.06 63
18816.35 44
18817.65 58
18818.95 63
18820.24 60
18821.54 64
18822.84 57
18824.13 63
18825.43 64
18826.73 60
18828.03 63
18829.32 76
18830.62 77
18831.92 84
18833.21 98
18834.51 77
18835.81 69
18837.11 62
18838.40 77
18839.70 76
18841.00 84
18842.30 77
18843.59 71
18844.89 90
18846.19 64
18847.49 77
18848.79 80
18850.08 80
18851.38 63
18852.68 54
18853.98 79
18855.27 75
18856.57 74
18857.87 55
18859.17 72
18860.47 68
18861.77 59
18863.06 68
18864.36 64
18865.66 70
18866.96 56
18868.26 65
18869.56 69
18870.85 83
18872.15 62
18873.45 52
18874.75 62
18876.05 60
18877.35 76
18878.65 64
18879.95 68
18881.24 73
18882.54 66
18883.84 57
18885.14 72
18886.44 71
18887.74 83
18889.04 71
18890.34 75
18891.64 79
18892.94 62
18894.24 84
18895.54 60
18896.84 61
18898.13 69
18899.43 78
18900.73 94
18902.03 63
18903.33 74
18904.63 58
18905.93 67
18907.23 76
18908.53 79
18909.83 89
18911.13 69
18912.43 90
18913.73 54
18915.03 71
18916.33 69
18917.63 72
18918.93 70
18920.23 70
18921.53 70
18922.83 62
18924.13 63
18925.43 63
18926.74 66
18928.04 77
18929.34 82
18930.64 83
18931.94 80
18933.24 62
18934.54 64
18935.84 52
18937.14 49
18938.44 70
18939.74 62
18941.04 65
18942.34 61
18943.65 75
18944.95 77
18946.25 70
18947.55 49
18948.85 80
18950.15 83
18951.45 74
18952.75 77
18954.06 90
18955.36 89
18956.66 73
18957.96 85
18959.26 94
18960.56 117
18961.87 99
18963.17 70
18964.47 67
18965.77 62
18967.07 75
18968.37 97
18969.68 106
18970.98 88
18972.28 68
18973.58 77
18974.88 69
18976.19 69
18977.49 61
18978.79 59
18980.09 86
18981.40 77
18982.70 49
18984.00 50
18985.30 78
18986.61 63
18987.91 86
18989.21 89
18990.51 65
18991.82 71
18993.12 85
18994.42 66
18995.73 77
18997.03 89
18998.33 99
18999.63 80
19000.94 67
19002.24 53
19003.54 64
19004.85 81
19006.15 62
19007.45 73
19008.76 68
19010.06 76
19011.36 96
19012.67 74
19013.97 60
19015.27 56
19016.58 80
19017.88 91
19019.18 66
19020.49 48
19021.79 56
19023.10 96
19024.40 74
19025.70 79
19027.01 75
19028.31 79
19029.62 78
19030.92 69
19032.22 66
19033.53 58
19034.83 76
19036.14 85
19037.44 68
19038.75 51
19040.05 79
19041.35 74
19042.66 73
19043.96 82
19045.27 71
19046.57 79
19047.88 85
19049.18 65
19050.49 53
19051.79 58
19053.10 64
19054.40 78
19055.71 58
19057.01 65
19058.32 94
19059.62 64
19060.93 75
19062.23 56
19063.54 62
19064.84 64
19066.15 90
19067.45 90
19068.76 102
19070.06 85
19071.37 74
19072.67 61
19073.98 64
19075.29 62
19076.59 65
19077.90 68
19079.20 70
19080.51 70
19081.81 65
19083.12 74
19084.43 71
19085.73 85
19087.04 64
19088.34 72
19089.65 76
19090.96 83
19092.26 98
19093.57 75
19094.87 74
19096.18 89
19097.49 66
19098.79 78
19100.10 81
19101.41 92
19102.71 72
19104.02 53
19105.33 78
19106.63 75
19107.94 71
19109.25 84
19110.55 74
19111.86 59
19113.17 57
19114.47 53
19115.78 71
19117.09 67
19118.40 71
19119.70 79
19121.01 86
19122.32 62
19123.62 65
19124.93 56
19126.24 57
19127.55 66
19128.85 80
19130.16 68
19131.47 57
19132.78 73
19134.08 55
19135.39 61
19136.70 55
19138.01 97
19139.32 74
19140.62 53
19141.93 74
19143.24 72
19144.55 50
19145.85 60
19147.16 72
19148.47 77
19149.78 73
19151.09 68
19152.40 80
19153.70 59
19155.01 47
19156.32 67
19157.63 55
19158.94 54
19160.25 75
19161.55 54
19162.86 66
19164.17 76
19165.48 68
19166.79 78
19168.10 71
19169.41 64
19170.72 50
19172.02 73
19173.33 65
19174.64 61
19175.95 59
19177.26 61
19178.57 73
19179.88 52
19181.19 41
19182.50 55
19183.81 54
19185.12 61
19186.43 64
19187.74 58
19189.05 76
19190.35 97
19191.66 83
19192.97 64
19194.28 62
19195.59 62
19196.90 91
19198.21 66
19199.52 50
19200.83 42
19202.14 46
19203.45 79
19204.76 74
19206.07 52
19207.38 63
19208.69 98
19210.00 76
19211.31 72
19212.62 66
19213.93 69
19215.24 71
19216.56 81
19217.87 67
19219.18 86
19220.49 49
19221.80 90
19223.11 68
19224.42 84
19225.73 79
19227.04 56
19228.35 63
19229.66 68
19230.97 67
19232.28 61
19233.60 72
19234.91 76
19236.22 65
19237.53 66
19238.84 58
19240.15 68
19241.46 69
19242.77 60
19244.09 73
19245.40 64
19246.71 80
19248.02 82
19249.33 56
19250.64 63
19251.95 76
19253.27 67
19254.58 73
19255.89 74
19257.20 78
19258.51 78
19259.83 61
19261.14 61
19262.45 63
19263.76 53
19265.07 73
19266.39 55
19267.70 61
19269.01 69
19270.32 62
19271.63 54
19272.95 81
19274.26 58
19275.57 73
19276.88 49
19278.20 55
19279.51 65
19280.82 55
19282.14 67
19283.45 77
19284.76 49
19286.07 65
19287.39 75
19288.70 67
19290.01 61
19291.33 71
19292.64 88
19293.95 71
19295.26 58
19296.58 59
19297.89 67
19299.20 81
19300.52 66
19301.83 75
19303.14 69
19304.46 57
19305.77 58
19307.09 91
19308.40 64
19309.71 52
19311.03 63
19312.34 67
19313.65 64
19314.97 81
19316.28 81
19317.60 68
19318.91 53
19320.22 59
19321.54 53
19322.85 62
19324.17 60
19325.48 72
19326.79 61
19328.11 57
19329.42 62
19330.74 59
19332.05 39
19333.37 51
19334.68 65
19335.99 70
19337.31 72
19338.62 68
19339.94 65
19341.25 63
19342.57 60
19343.88 73
19345.20 64
19346.51 80
19347.83 76
19349.14 65
19350.46 57
19351.77 69
19353.09 77
19354.40 88
19355.72 71
19357.03 74
19358.35 60
19359.66 72
19360.98 71
19362.29 76
19363.61 83
19364.93 68
19366.24 75
19367.56 81
19368.87 67
19370.19 61
19371.50 64
19372.82 70
19374.14 74
19375.45 59
19376.77 55
19378.08 67
19379.40 73
19380.72 77
19382.03 72
19383.35 75
19384.66 72
19385.98 64
19387.30 53
19388.61 55
19389.93 64
19391.25 70
19392.56 74
19393.88 68
19395.20 74
19396.51 72
19397.83 80
19399.15 64
19400.46 73
19401.78 58
19403.10 79
19404.41 64
19405.73 55
19407.05 50
19408.36 76
19409.68 65
19411.00 62
19412.31 64
19413.63 65
19414.95 64
19416.27 55
19417.58 66
19418.90 71
19420.22 72
19421.54 75
19422.85 59
19424.17 57
19425.49 68
19426.81 66
19428.12 64
19429.44 73
19430.76 69
19432.08 67
19433.40 62
19434.71 57
19436.03 76
19437.35 59
19438.67 54
19439.99 59
19441.30 75
19442.62 64
19443.94 61
19445.26 63
19446.58 69
19447.89 75
19449.21 69
19450.53 90
19451.85 76
19453.17 67
19454.49 74
19455.81 86
19457.12 72
19458.44 74
19459.76 60
19461.08 51
19462.40 67
19463.72 74
19465.04 85
19466.36 86
19467.68 69
19468.99 77
19470.31 87
19471.63 83
19472.95 67
19474.27 78
19475.59 94
19476.91 102
19478.23 76
19479.55 50
19480.87 80
19482.19 61
19483.51 65
19484.83 79
19486.15 75
19487.47 55
19488.79 58
19490.11 57
19491.43 69
19492.75 69
19494.07 56
19495.39 63
19496.71 85
19498.03 61
19499.35 72
19500.67 61
19501.99 68
19503.31 61
19504.63 67
19505.95 90
19507.27 76
19508.59 97
19509.91 91
19511.23 74
19512.55 75
19513.87 74
19515.19 62
19516.51 88
19517.83 63
19519.15 66
19520.47 64
19521.79 55
19523.12 78
19524.44 60
19525.76 81
19527.08 71
19528.40 80
19529.72 69
19531.04 65
19532.36 66
19533.68 104
19535.01 74
19536.33 57
19537.65 46
19538.97 62
19540.29 42
19541.61 41
19542.93 66
19544.26 61
19545.58 58
19546.90 61
19548.22 54
19549.54 69
19550.87 74
19552.19 79
19553.51 71
19554.83 66
19556.15 58
19557.47 73
19558.80 60
19560.12 66
19561.44 57
19562.76 72
19564.09 90
19565.41 71
19566.73 54
19568.05 50
19569.38 61
19570.70 64
19572.02 63
19573.34 49
19574.67 80
19575.99 76
19577.31 64
19578.63 58
19579.96 58
19581.28 63
19582.60 60
19583.93 64
19585.25 56
19586.57 73
19587.90 79
19589.22 89
19590.54 63
19591.86 71
19593.19 76
19594.51 70
19595.83 81
19597.16 67
19598.48 43
19599.81 49
19601.13 89
19602.45 76
19603.78 48
19605.10 51
19606.42 56
19607.75 68
19609.07 63
19610.40 62
19611.72 72
19613.04 72
19614.37 78
19615.69 68
19617.02 61
19618.34 62
19619.66 72
19620.99 71
19622.31 75
19623.64 68
19624.96 60
19626.29 69
19627.61 54
19628.93 46
19630.26 47
19631.58 56
19632.91 67
19634.23 63
19635.56 60
19636.88 48
19638.21 65
19639.53 56
19640.86 60
19642.18 55
19643.51 66
19644.83 59
19646.16 59
19647.48 69
19648.81 73
19650.13 64
19651.46 70
19652.78 60
19654.11 103
19655.43 54
19656.76 67
19658.08 56
19659.41 69
19660.74 75
19662.06 49
19663.39 78
19664.71 74
19666.04 91
19667.36 82
19668.69 58
19670.02 72
19671.34 67
19672.67 63
19673.99 64
19675.32 77
19676.65 44
19677.97 63
19679.30 57
19680.63 71
19681.95 63
19683.28 60
19684.60 67
19685.93 58
19687.26 67
19688.58 84
19689.91 89
19691.24 72
19692.56 45
19693.89 66
19695.22 66
19696.54 63
19697.87 49
19699.20 50
19700.52 59
19701.85 74
19703.18 51
19704.51 66
19705.83 66
19707.16 60
19708.49 63
19709.81 66
19711.14 66
19712.47 69
19713.80 68
19715.12 67
19716.45 42
19717.78 67
19719.11 79
19720.43 62
19721.76 64
19723.09 60
19724.42 80
19725.74 76
19727.07 82
19728.40 55
19729.73 58
19731.06 80
19732.38 73
19733.71 58
19735.04 59
19736.37 58
19737.70 74
19739.02 91
19740.35 74
19741.68 67
19743.01 79
19744.34 71
19745.67 71
19747.00 65
19748.32 48
19749.65 59
19750.98 82
19752.31 64
19753.64 70
19754.97 60
19756.30 80
19757.62 79
19758.95 59
19760.28 73
19761.61 68
19762.94 67
19764.27 63
19765.60 58
19766.93 51
19768.26 83
19769.59 66
19770.92 78
19772.25 71
19773.57 68
19774.90 92
19776.23 61
19777.56 67
19778.89 53
19780.22 56
19781.55 65
19782.88 67
19784.21 65
19785.54 55
19786.87 56
19788.20 69
19789.53 63
19790.86 57
19792.19 57
19793.52 79
19794.85 83
19796.18 62
19797.51 46
19798.84 62
19800.17 69
19801.50 56
19802.83 62
19804.16 54
19805.49 62
19806.82 64
19808.16 55
19809.49 66
19810.82 63
19812.15 63
19813.48 77
19814.81 65
19816.14 67
19817.47 67
19818.80 74
19820.13 68
19821.46 63
19822.79 51
19824.13 63
19825.46 60
19826.79 76
19828.12 62
19829.45 64
19830.78 90
19832.11 66
19833.44 66
19834.78 51
19836.11 73
19837.44 71
19838.77 53
19840.10 59
19841.43 66
19842.77 81
19844.10 86
19845.43 62
19846.76 59
19848.09 55
19849.42 48
19850.76 54
19852.09 54
19853.42 60
19854.75 56
19856.09 53
19857.42 52
19858.75 62
19860.08 49
19861.41 48
19862.75 66
19864.08 62
19865.41 58
19866.74 72
19868.08 60
19869.41 63
19870.74 63
19872.08 64
19873.41 82
19874.74 66
19876.07 49
19877.41 69
19878.74 68
19880.07 63
19881.41 61
19882.74 82
19884.07 56
19885.40 67
19886.74 61
19888.07 65
19889.40 73
19890.74 63
19892.07 36
19893.40 62
19894.74 69
19896.07 77
19897.41 61
19898.74 62
19900.07 54
19901.41 89
19902.74 71
19904.07 55
19905.41 71
19906.74 61
19908.08 65
19909.41 54
19910.74 69
19912.08 64
19913.41 74
19914.75 68
19916.08 59
19917.41 74
19918.75 69
19920.08 62
19921.42 63
19922.75 68
19924.09 63
19925.42 55
19926.76 67
19928.09 47
19929.42 68
19930.76 64
19932.09 60
19933.43 48
19934.76 61
19936.10 77
19937.43 68
19938.77 80
19940.10 76
19941.44 58
19942.77 58
19944.11 69
19945.44 55
19946.78 50
19948.11 53
19949.45 67
19950.79 57
19952.12 59
19953.46 47
19954.79 59
19956.13 76
19957.46 51
19958.80 58
19960.13 61
19961.47 69
19962.81 91
19964.14 54
19965.48 42
19966.81 55
19968.15 61
19969.49 67
19970.82 58
19972.16 70
19973.49 64
19974.83 72
19976.17 74
19977.50 56
19978.84 57
19980.18 54
19981.51 43
19982.85 60
19984.18 41
19985.52 59
19986.86 61
19988.19 69
19989.53 56
19990.87 86
19992.20 66
19993.54 64
19994.88 69
19996.21 58
19997.55 49
19998.89 53
20000.23 74
20001.56 60
20002.90 51
20004.24 69
20005.57 76
20006.91 67
20008.25 63
20009.59 76
20010.92 66
20012.26 71
20013.60 89
20014.94 78
20016.27 59
20017.61 60
20018.95 69
20020.29 66
20021.62 61
20022.96 70
20024.30 60
20025.64 73
20026.98 60
20028.31 57
20029.65 62
20030.99 61
20032.33 57
20033.67 57
20035.00 62
20036.34 65
20037.68 58
20039.02 63
20040.36 67
20041.70 53
20043.03 61
20044.37 76
20045.71 57
20047.05 64
20048.39 63
20049.73 59
20051.07 77
20052.41 64
20053.74 65
20055.08 76
20056.42 72
20057.76 79
20059.10 62
20060.44 59
20061.78 61
20063.12 80
20064.46 63
20065.80 84
20067.13 44
20068.47 79
20069.81 76
20071.15 74
20072.49 78
20073.83 55
20075.17 65
20076.51 73
20077.85 74
20079.19 47
20080.53 59
20081.87 64
20083.21 69
20084.55 67
20085.89 66
20087.23 55
20088.57 69
20089.91 52
20091.25 55
20092.59 76
20093.93 67
20095.27 68
20096.61 69
20097.95 55
20099.29 62
20100.63 71
20101.97 59
20103.31 61
20104.65 67
20105.99 58
20107.33 67
20108.67 57
20110.02 55
20111.36 69
20112.70 65
20114.04 58
20115.38 58
20116.72 68
20118.06 59
20119.40 72
20120.74 67
20122.08 47
20123.43 51
20124.77 53
20126.11 57
20127.45 70
20128.79 53
20130.13 57
20131.47 60
20132.81 84
20134.16 61
20135.50 66
20136.84 75
20138.18 76
20139.52 72
20140.86 59
20142.21 69
20143.55 51
20144.89 57
