# Supplementary material for: MALDI-TOF MS typing enables the classification of brewing yeasts of the genus Saccharomyces to major beer styles
Source: PLoS One. 2017 Aug 9;12(8):e0181694. doi: 10.1371/journal.pone.0181694 (PMC5549903; doi:10.1371/journal.pone.0181694)
Supplement: S4 File — The directory includes 90 raw files and was zipped to “.zip”; the folder has three strains with 30 spectra per strain; S1 Text explains the raw files with an example and Table 1 represents the yeast strains used within the experiment. (ZIP) [file pone.0181694.s007.zip › 10-12/30259-308-OG-Alt-Alt-YPG-18h-E-E_2015-07-15_3_0_B6_1.dat]

2000.53 974
2000.95 894
2001.37 1017
2001.79 1044
2002.21 967
2002.64 1071
2003.06 1014
2003.48 907
2003.90 954
2004.32 983
2004.75 906
2005.17 935
2005.59 1003
2006.01 1001
2006.43 960
2006.86 927
2007.28 1012
2007.70 914
2008.12 1055
2008.55 965
2008.97 897
2009.39 1037
2009.81 1165
2010.24 1008
2010.66 929
2011.08 1084
2011.50 973
2011.93 918
2012.35 945
2012.77 974
2013.20 971
2013.62 940
2014.04 884
2014.46 917
2014.89 882
2015.31 981
2015.73 966
2016.16 944
2016.58 846
2017.00 865
2017.43 1056
2017.85 1143
2018.27 1035
2018.70 927
2019.12 959
2019.54 1076
2019.97 1156
2020.39 1145
2020.82 1130
2021.24 976
2021.66 928
2022.09 964
2022.51 1015
2022.94 982
2023.36 901
2023.78 895
2024.21 896
2024.63 918
2025.06 828
2025.48 911
2025.90 868
2026.33 998
2026.75 861
2027.18 810
2027.60 885
2028.03 919
2028.45 866
2028.88 815
2029.30 928
2029.72 960
2030.15 826
2030.57 836
2031.00 915
2031.42 848
2031.85 932
2032.27 1039
2032.70 1050
2033.12 1050
2033.55 906
2033.97 845
2034.40 1035
2034.82 940
2035.25 923
2035.67 910
2036.10 975
2036.52 990
2036.95 976
2037.38 1035
2037.80 965
2038.23 1025
2038.65 1268
2039.08 1137
2039.50 1253
2039.93 1182
2040.36 1071
2040.78 1114
2041.21 1120
2041.63 1059
2042.06 1032
2042.48 914
2042.91 1025
2043.34 971
2043.76 968
2044.19 1017
2044.62 908
2045.04 861
2045.47 831
2045.89 923
2046.32 834
2046.75 913
2047.17 794
2047.60 927
2048.03 872
2048.45 889
2048.88 927
2049.31 953
2049.73 869
2050.16 928
2050.59 1009
2051.01 854
2051.44 983
2051.87 989
2052.29 1042
2052.72 996
2053.15 1061
2053.58 981
2054.00 1063
2054.43 1043
2054.86 998
2055.28 953
2055.71 901
2056.14 911
2056.57 852
2056.99 818
2057.42 1031
2057.85 1012
2058.28 974
2058.71 1086
2059.13 1177
2059.56 1095
2059.99 984
2060.42 968
2060.84 961
2061.27 946
2061.70 945
2062.13 1073
2062.56 1063
2062.98 1008
2063.41 1109
2063.84 1088
2064.27 1085
2064.70 1275
2065.13 1093
2065.55 1245
2065.98 1285
2066.41 1187
2066.84 1246
2067.27 1175
2067.70 1194
2068.13 1133
2068.55 1172
2068.98 1201
2069.41 1174
2069.84 1196
2070.27 1086
2070.70 1024
2071.13 981
2071.56 1124
2071.99 938
2072.41 930
2072.84 891
2073.27 901
2073.70 870
2074.13 1002
2074.56 1035
2074.99 997
2075.42 1119
2075.85 1033
2076.28 1020
2076.71 1176
2077.14 1086
2077.57 1142
2078.00 968
2078.43 1030
2078.86 1120
2079.29 1088
2079.72 1110
2080.15 971
2080.58 1110
2081.01 1193
2081.44 1215
2081.87 1153
2082.30 1010
2082.73 909
2083.16 897
2083.59 855
2084.02 960
2084.45 996
2084.88 955
2085.31 1012
2085.74 1078
2086.17 1010
2086.60 1008
2087.03 1026
2087.46 1083
2087.89 1049
2088.32 1057
2088.75 1002
2089.18 1029
2089.62 1059
2090.05 955
2090.48 1041
2090.91 940
2091.34 984
2091.77 1000
2092.20 1024
2092.63 1022
2093.06 1040
2093.49 1025
2093.93 950
2094.36 1039
2094.79 1139
2095.22 1224
2095.65 998
2096.08 980
2096.52 1090
2096.95 984
2097.38 952
2097.81 926
2098.24 911
2098.67 967
2099.11 907
2099.54 830
2099.97 827
2100.40 841
2100.83 835
2101.27 895
2101.70 934
2102.13 942
2102.56 906
2102.99 1016
2103.43 1001
2103.86 935
2104.29 1002
2104.72 996
2105.16 978
2105.59 1008
2106.02 941
2106.45 936
2106.89 900
2107.32 1112
2107.75 1155
2108.19 1143
2108.62 899
2109.05 915
2109.48 1078
2109.92 942
2110.35 1049
2110.78 873
2111.22 859
2111.65 918
2112.08 933
2112.52 921
2112.95 950
2113.38 1043
2113.82 956
2114.25 992
2114.68 830
2115.12 934
2115.55 934
2115.98 871
2116.42 834
2116.85 868
2117.28 922
2117.72 1000
2118.15 918
2118.59 1028
2119.02 1089
2119.45 965
2119.89 872
2120.32 919
2120.76 915
2121.19 1010
2121.62 964
2122.06 956
2122.49 874
2122.93 899
2123.36 993
2123.80 982
2124.23 942
2124.66 884
2125.10 810
2125.53 885
2125.97 926
2126.40 997
2126.84 965
2127.27 985
2127.71 1104
2128.14 911
2128.58 989
2129.01 914
2129.45 1032
2129.88 1131
2130.32 1095
2130.75 1041
2131.19 1114
2131.62 1089
2132.06 1056
2132.49 1022
2132.93 984
2133.36 942
2133.80 1011
2134.23 1165
2134.67 1222
2135.11 1231
2135.54 1159
2135.98 1199
2136.41 1260
2136.85 1433
2137.28 1086
2137.72 1179
2138.16 1238
2138.59 1172
2139.03 1096
2139.46 1059
2139.90 1113
2140.34 896
2140.77 948
2141.21 1036
2141.64 984
2142.08 1013
2142.52 964
2142.95 869
2143.39 843
2143.83 963
2144.26 929
2144.70 929
2145.14 947
2145.57 1083
2146.01 1076
2146.45 916
2146.88 910
2147.32 1083
2147.76 1179
2148.19 1136
2148.63 1037
2149.07 1126
2149.50 1308
2149.94 1365
2150.38 1295
2150.81 1439
2151.25 1391
2151.69 1196
2152.13 1143
2152.56 1087
2153.00 1188
2153.44 1205
2153.88 1077
2154.31 1083
2154.75 1148
2155.19 931
2155.63 989
2156.06 1078
2156.50 1141
2156.94 1086
2157.38 1038
2157.82 1049
2158.25 1143
2158.69 946
2159.13 1015
2159.57 1093
2160.01 1008
2160.44 964
2160.88 1093
2161.32 1006
2161.76 971
2162.20 1118
2162.63 1044
2163.07 885
2163.51 1065
2163.95 1029
2164.39 1135
2164.83 1006
2165.27 1035
2165.70 1029
2166.14 1089
2166.58 1051
2167.02 1027
2167.46 1013
2167.90 1216
2168.34 1126
2168.78 981
2169.22 986
2169.65 1078
2170.09 1160
2170.53 1318
2170.97 1199
2171.41 1123
2171.85 1184
2172.29 1070
2172.73 1078
2173.17 1310
2173.61 1250
2174.05 1077
2174.49 1177
2174.93 1227
2175.37 1243
2175.81 1167
2176.25 1250
2176.69 1210
2177.13 1212
2177.57 1349
2178.01 1317
2178.45 1223
2178.89 1209
2179.33 1223
2179.77 1132
2180.21 1076
2180.65 1035
2181.09 1159
2181.53 1174
2181.97 1135
2182.41 1078
2182.85 1010
2183.29 1099
2183.73 1078
2184.17 1063
2184.61 929
2185.05 1139
2185.49 1095
2185.93 1268
2186.37 1142
2186.81 1044
2187.25 1064
2187.69 1142
2188.14 1204
2188.58 1259
2189.02 1236
2189.46 1169
2189.90 1221
2190.34 1237
2190.78 1274
2191.22 1174
2191.66 1244
2192.11 1127
2192.55 1212
2192.99 1203
2193.43 1208
2193.87 1119
2194.31 1026
2194.76 1081
2195.20 1150
2195.64 1151
2196.08 1105
2196.52 1116
2196.96 1282
2197.41 1147
2197.85 1059
2198.29 1053
2198.73 1118
2199.17 1061
2199.62 1150
2200.06 1006
2200.50 1088
2200.94 1093
2201.38 1022
2201.83 1077
2202.27 1196
2202.71 1216
2203.15 1158
2203.60 980
2204.04 1086
2204.48 969
2204.92 861
2205.37 1074
2205.81 1061
2206.25 1056
2206.70 1189
2207.14 1073
2207.58 1112
2208.02 1227
2208.47 1226
2208.91 1147
2209.35 1113
2209.80 1229
2210.24 1133
2210.68 1337
2211.13 1256
2211.57 1032
2212.01 1136
2212.46 1152
2212.90 1134
2213.34 1212
2213.79 1095
2214.23 1083
2214.67 1079
2215.12 1078
2215.56 917
2216.00 1114
2216.45 1056
2216.89 1095
2217.34 1050
2217.78 1001
2218.22 1054
2218.67 1018
2219.11 1059
2219.56 1050
2220.00 979
2220.44 1040
2220.89 1085
2221.33 1034
2221.78 1029
2222.22 1073
2222.67 1043
2223.11 960
2223.55 1190
2224.00 1093
2224.44 1111
2224.89 1183
2225.33 1153
2225.78 1263
2226.22 1097
2226.67 1100
2227.11 1211
2227.56 1203
2228.00 1166
2228.45 1207
2228.89 1193
2229.34 1181
2229.78 1244
2230.23 1229
2230.67 1189
2231.12 1218
2231.56 1258
2232.01 1360
2232.45 1214
2232.90 1289
2233.35 1220
2233.79 1227
2234.24 1140
2234.68 1109
2235.13 1253
2235.57 1197
2236.02 1225
2236.46 1297
2236.91 1053
2237.36 1074
2237.80 1237
2238.25 1218
2238.69 1257
2239.14 1149
2239.59 1058
2240.03 1117
2240.48 1083
2240.92 1023
2241.37 1087
2241.82 1219
2242.26 1125
2242.71 1017
2243.16 1102
2243.60 921
2244.05 958
2244.50 1058
2244.94 1042
2245.39 1087
2245.84 1093
2246.28 1048
2246.73 1097
2247.18 1153
2247.62 1121
2248.07 1230
2248.52 1074
2248.96 1139
2249.41 999
2249.86 1046
2250.31 939
2250.75 970
2251.20 980
2251.65 976
2252.10 1015
2252.54 1033
2252.99 1074
2253.44 1171
2253.89 1120
2254.33 953
2254.78 1011
2255.23 962
2255.68 980
2256.12 991
2256.57 1005
2257.02 1056
2257.47 928
2257.91 839
2258.36 913
2258.81 918
2259.26 1021
2259.71 1130
2260.16 995
2260.60 952
2261.05 1063
2261.50 1242
2261.95 1268
2262.40 1224
2262.84 1152
2263.29 1147
2263.74 1157
2264.19 1323
2264.64 1133
2265.09 1171
2265.54 1158
2265.98 1250
2266.43 1176
2266.88 1238
2267.33 1250
2267.78 1380
2268.23 1411
2268.68 1212
2269.13 1083
2269.58 1184
2270.03 1345
2270.47 1562
2270.92 1459
2271.37 1243
2271.82 1257
2272.27 1110
2272.72 1131
2273.17 1104
2273.62 1189
2274.07 1314
2274.52 1194
2274.97 1136
2275.42 1099
2275.87 1197
2276.32 1136
2276.77 1071
2277.22 1129
2277.67 1010
2278.12 997
2278.57 1085
2279.02 991
2279.47 985
2279.92 974
2280.37 1124
2280.82 1119
2281.27 1066
2281.72 990
2282.17 1113
2282.62 1159
2283.07 1181
2283.52 1264
2283.97 1087
2284.42 1038
2284.87 1180
2285.32 1117
2285.77 1130
2286.22 1063
2286.67 1137
2287.13 1534
2287.58 1488
2288.03 1514
2288.48 1634
2288.93 1705
2289.38 1855
2289.83 2072
2290.28 2158
2290.73 2317
2291.18 2438
2291.64 2230
2292.09 2274
2292.54 2253
2292.99 2395
2293.44 1992
2293.89 1936
2294.34 1968
2294.80 1893
2295.25 1694
2295.70 1573
2296.15 1553
2296.60 1369
2297.05 1343
2297.51 1372
2297.96 1303
2298.41 1295
2298.86 1048
2299.31 1152
2299.77 1083
2300.22 1095
2300.67 1102
2301.12 1073
2301.57 926
2302.03 1120
2302.48 1035
2302.93 1166
2303.38 1046
2303.84 1080
2304.29 1088
2304.74 1044
2305.19 1178
2305.65 1091
2306.10 1136
2306.55 1231
2307.01 1269
2307.46 1409
2307.91 1219
2308.36 1182
2308.82 1385
2309.27 1319
2309.72 1458
2310.18 1480
2310.63 1444
2311.08 1519
2311.54 1416
2311.99 1325
2312.44 1259
2312.90 1167
2313.35 1244
2313.80 1130
2314.26 1059
2314.71 1172
2315.16 1098
2315.62 1093
2316.07 1228
2316.52 1168
2316.98 1198
2317.43 1144
2317.88 1296
2318.34 1154
2318.79 1157
2319.25 1498
2319.70 1442
2320.15 1231
2320.61 1081
2321.06 1207
2321.52 1101
2321.97 1201
2322.43 1232
2322.88 1309
2323.33 1106
2323.79 1143
2324.24 1157
2324.70 1271
2325.15 1255
2325.61 1207
2326.06 1246
2326.52 1294
2326.97 1201
2327.43 1174
2327.88 1248
2328.34 1395
2328.79 1280
2329.25 1350
2329.70 1423
2330.16 1469
2330.61 1588
2331.07 1618
2331.52 1425
2331.98 1406
2332.43 1353
2332.89 1292
2333.34 1237
2333.80 1251
2334.25 1214
2334.71 1249
2335.16 1268
2335.62 1275
2336.08 1303
2336.53 1144
2336.99 1133
2337.44 1198
2337.90 1188
2338.35 1169
2338.81 1229
2339.27 1312
2339.72 1372
2340.18 1342
2340.63 1300
2341.09 1153
2341.55 1251
2342.00 1324
2342.46 1315
2342.91 1348
2343.37 1328
2343.83 1265
2344.28 1280
2344.74 1301
2345.20 1300
2345.65 1318
2346.11 1484
2346.57 1450
2347.02 1298
2347.48 1325
2347.94 1372
2348.39 1179
2348.85 1386
2349.31 1327
2349.76 1095
2350.22 1113
2350.68 1254
2351.14 1312
2351.59 1139
2352.05 1186
2352.51 1068
2352.96 1082
2353.42 1451
2353.88 1344
2354.34 1170
2354.79 1074
2355.25 1147
2355.71 1075
2356.17 1017
2356.62 1122
2357.08 1131
2357.54 1137
2358.00 1095
2358.46 1175
2358.91 1248
2359.37 1097
2359.83 1237
2360.29 1211
2360.74 1059
2361.20 1133
2361.66 1118
2362.12 1099
2362.58 1244
2363.04 1249
2363.49 1228
2363.95 1215
2364.41 1092
2364.87 1143
2365.33 1246
2365.79 1183
2366.24 1279
2366.70 1300
2367.16 1184
2367.62 1336
2368.08 1205
2368.54 1244
2369.00 1264
2369.46 1332
2369.91 1198
2370.37 1165
2370.83 1098
2371.29 1191
2371.75 1149
2372.21 1133
2372.67 1345
2373.13 1139
2373.59 1135
2374.05 1217
2374.51 1162
2374.97 1140
2375.42 1167
2375.88 1372
2376.34 1317
2376.80 1343
2377.26 1331
2377.72 1242
2378.18 1274
2378.64 1198
2379.10 1284
2379.56 1268
2380.02 1241
2380.48 1176
2380.94 1182
2381.40 1177
2381.86 1123
2382.32 1235
2382.78 1179
2383.24 1159
2383.70 1141
2384.16 1166
2384.62 1158
2385.08 1203
2385.54 1089
2386.00 1058
2386.47 1083
2386.93 1160
2387.39 1154
2387.85 1112
2388.31 1154
2388.77 1102
2389.23 1157
2389.69 1158
2390.15 1132
2390.61 1124
2391.07 1065
2391.53 1084
2391.99 1194
2392.46 1157
2392.92 1208
2393.38 1080
2393.84 974
2394.30 1193
2394.76 1239
2395.22 1099
2395.68 1103
2396.15 1073
2396.61 1155
2397.07 1115
2397.53 876
2397.99 971
2398.45 1112
2398.92 1216
2399.38 1074
2399.84 1067
2400.30 1043
2400.76 1099
2401.23 1132
2401.69 1064
2402.15 978
2402.61 959
2403.07 966
2403.54 1144
2404.00 986
2404.46 1112
2404.92 1061
2405.38 967
2405.85 1132
2406.31 1007
2406.77 1085
2407.23 1146
2407.70 1144
2408.16 1190
2408.62 1097
2409.08 1217
2409.55 1168
2410.01 1275
2410.47 1103
2410.94 1127
2411.40 1204
2411.86 1057
2412.32 1101
2412.79 1053
2413.25 1169
2413.71 1219
2414.18 1147
2414.64 1117
2415.10 1370
2415.57 1346
2416.03 1379
2416.49 1273
2416.96 1408
2417.42 1513
2417.88 1494
2418.35 1695
2418.81 1511
2419.28 1508
2419.74 1697
2420.20 1511
2420.67 1326
2421.13 1463
2421.59 1465
2422.06 1411
2422.52 1317
2422.99 1292
2423.45 1119
2423.91 1251
2424.38 1204
2424.84 1180
2425.31 1143
2425.77 1038
2426.24 1115
2426.70 980
2427.16 1063
2427.63 1213
2428.09 1149
2428.56 1221
2429.02 1200
2429.49 1292
2429.95 1186
2430.42 1076
2430.88 1276
2431.35 1161
2431.81 1077
2432.28 1219
2432.74 1295
2433.21 1247
2433.67 1291
2434.14 1186
2434.60 1228
2435.07 1244
2435.53 1166
2436.00 1166
2436.46 1148
2436.93 1097
2437.39 1241
2437.86 1304
2438.32 1325
2438.79 1361
2439.26 1404
2439.72 1487
2440.19 1459
2440.65 1507
2441.12 1411
2441.58 1487
2442.05 1433
2442.52 1405
2442.98 1404
2443.45 1358
2443.91 1182
2444.38 1182
2444.85 1164
2445.31 1168
2445.78 1182
2446.24 1225
2446.71 1172
2447.18 1190
2447.64 1030
2448.11 1048
2448.58 1066
2449.04 1128
2449.51 1158
2449.98 1061
2450.44 1034
2450.91 1157
2451.38 1075
2451.84 1094
2452.31 1146
2452.78 1241
2453.24 1021
2453.71 1078
2454.18 1105
2454.64 1150
2455.11 1053
2455.58 1095
2456.05 1163
2456.51 1147
2456.98 1106
2457.45 1032
2457.92 1080
2458.38 1102
2458.85 1014
2459.32 1006
2459.79 1144
2460.25 1260
2460.72 1194
2461.19 1025
2461.66 980
2462.12 1093
2462.59 1125
2463.06 1065
2463.53 967
2464.00 1080
2464.46 1022
2464.93 1076
2465.40 1248
2465.87 1155
2466.34 1107
2466.80 1111
2467.27 1082
2467.74 1272
2468.21 1204
2468.68 1072
2469.15 1179
2469.61 1289
2470.08 1203
2470.55 1193
2471.02 1238
2471.49 1017
2471.96 1073
2472.43 1098
2472.89 1128
2473.36 953
2473.83 1114
2474.30 1244
2474.77 1130
2475.24 1065
2475.71 976
2476.18 1075
2476.65 1104
2477.12 1056
2477.59 1135
2478.05 1117
2478.52 1344
2478.99 1418
2479.46 1132
2479.93 1187
2480.40 1333
2480.87 1138
2481.34 1264
2481.81 1170
2482.28 1219
2482.75 1231
2483.22 1160
2483.69 1010
2484.16 1173
2484.63 1342
2485.10 1216
2485.57 1164
2486.04 1139
2486.51 1234
2486.98 1201
2487.45 1013
2487.92 1055
2488.39 1135
2488.86 1092
2489.33 1206
2489.80 1153
2490.27 1123
2490.74 1094
2491.21 1212
2491.68 1178
2492.15 1209
2492.62 1298
2493.10 1293
2493.57 1221
2494.04 1293
2494.51 1451
2494.98 1259
2495.45 1143
2495.92 1063
2496.39 1237
2496.86 1317
2497.33 1184
2497.80 1042
2498.28 1048
2498.75 1103
2499.22 1156
2499.69 1161
2500.16 1102
2500.63 1177
2501.10 1124
2501.58 941
2502.05 1044
2502.52 1080
2502.99 1083
2503.46 1040
2503.93 1094
2504.41 955
2504.88 1102
2505.35 1315
2505.82 1371
2506.29 1503
2506.76 1352
2507.24 1375
2507.71 1416
2508.18 1319
2508.65 1372
2509.13 1469
2509.60 1476
2510.07 1496
2510.54 1506
2511.01 1497
2511.49 1383
2511.96 1410
2512.43 1446
2512.90 1314
2513.38 1272
2513.85 1217
2514.32 1361
2514.80 1310
2515.27 1200
2515.74 1309
2516.21 1331
2516.69 1286
2517.16 1252
2517.63 1132
2518.11 1233
2518.58 1163
2519.05 1008
2519.53 1235
2520.00 1212
2520.47 1135
2520.95 1110
2521.42 1043
2521.89 1085
2522.37 1205
2522.84 1094
2523.31 976
2523.79 982
2524.26 1061
2524.73 1070
2525.21 1097
2525.68 1106
2526.16 1109
2526.63 1064
2527.10 1118
2527.58 1124
2528.05 1084
2528.52 1052
2529.00 1175
2529.47 1192
2529.95 1101
2530.42 1100
2530.90 1202
2531.37 1172
2531.84 1199
2532.32 1201
2532.79 1119
2533.27 1189
2533.74 1220
2534.22 1279
2534.69 1136
2535.17 1214
2535.64 1213
2536.12 1180
2536.59 1193
2537.07 1192
2537.54 1139
2538.02 1219
2538.49 1154
2538.97 1178
2539.44 1261
2539.92 1289
2540.39 1229
2540.87 1212
2541.34 1269
2541.82 1161
2542.29 1329
2542.77 1308
2543.24 1207
2543.72 1201
2544.19 1230
2544.67 1321
2545.14 1353
2545.62 1288
2546.10 1339
2546.57 1430
2547.05 1301
2547.52 1397
2548.00 1561
2548.47 1400
2548.95 1410
2549.43 1506
2549.90 1509
2550.38 1666
2550.86 1688
2551.33 1671
2551.81 1521
2552.28 1432
2552.76 1457
2553.24 1490
2553.71 1521
2554.19 1465
2554.67 1536
2555.14 1577
2555.62 1464
2556.10 1535
2556.57 1480
2557.05 1363
2557.53 1378
2558.00 1301
2558.48 1365
2558.96 1323
2559.43 1289
2559.91 1194
2560.39 1130
2560.86 1226
2561.34 1291
2561.82 1323
2562.30 1224
2562.77 1071
2563.25 1216
2563.73 1175
2564.21 1155
2564.68 1074
2565.16 1188
2565.64 1126
2566.12 1016
2566.59 1124
2567.07 947
2567.55 1086
2568.03 1071
2568.50 1067
2568.98 1156
2569.46 1059
2569.94 1186
2570.42 1129
2570.89 1116
2571.37 1081
2571.85 1040
2572.33 1093
2572.81 1264
2573.28 1166
2573.76 1108
2574.24 1183
2574.72 1169
2575.20 1141
2575.68 1089
2576.15 1120
2576.63 1169
2577.11 1146
2577.59 976
2578.07 1083
2578.55 1177
2579.03 1252
2579.50 1208
2579.98 1227
2580.46 1173
2580.94 1214
2581.42 1193
2581.90 1116
2582.38 1080
2582.86 1117
2583.34 1024
2583.82 972
2584.30 1019
2584.77 1114
2585.25 1107
2585.73 1156
2586.21 1199
2586.69 1117
2587.17 1277
2587.65 1250
2588.13 1094
2588.61 1177
2589.09 1150
2589.57 1126
2590.05 1122
2590.53 1128
2591.01 1174
2591.49 1208
2591.97 1150
2592.45 1263
2592.93 1430
2593.41 1310
2593.89 1235
2594.37 1282
2594.85 1406
2595.33 1298
2595.81 1228
2596.29 1396
2596.77 1271
2597.25 1304
2597.73 1199
2598.21 1257
2598.69 1217
2599.17 1091
2599.65 1178
2600.14 1120
2600.62 1040
2601.10 1157
2601.58 1219
2602.06 1226
2602.54 1156
2603.02 1188
2603.50 1196
2603.98 1145
2604.46 1116
2604.95 1255
2605.43 1111
2605.91 1181
2606.39 1311
2606.87 1040
2607.35 1046
2607.83 1172
2608.31 1235
2608.80 1267
2609.28 1176
2609.76 1138
2610.24 1154
2610.72 1089
2611.20 1316
2611.69 1293
2612.17 1047
2612.65 1211
2613.13 1296
2613.61 1196
2614.10 1138
2614.58 1146
2615.06 1085
2615.54 1140
2616.02 1132
2616.51 1155
2616.99 1217
2617.47 1249
2617.95 1144
2618.44 1221
2618.92 1313
2619.40 1146
2619.88 1186
2620.37 1153
2620.85 1246
2621.33 1260
2621.81 1204
2622.30 1164
2622.78 1224
2623.26 1147
2623.75 1129
2624.23 1086
2624.71 1214
2625.19 1198
2625.68 1150
2626.16 1020
2626.64 1155
2627.13 1114
2627.61 1084
2628.09 1113
2628.58 1148
2629.06 1091
2629.54 1125
2630.03 1186
2630.51 1300
2630.99 1200
2631.48 1172
2631.96 1063
2632.45 1262
2632.93 1117
2633.41 1247
2633.90 1366
2634.38 1357
2634.86 1228
2635.35 1145
2635.83 1331
2636.32 1257
2636.80 1185
2637.28 1053
2637.77 1114
2638.25 1288
2638.74 1244
2639.22 1271
2639.71 1324
2640.19 1355
2640.68 1340
2641.16 1292
2641.64 1283
2642.13 1393
2642.61 1240
2643.10 1304
2643.58 1223
2644.07 1082
2644.55 1216
2645.04 1275
2645.52 1224
2646.01 1264
2646.49 1161
2646.98 1156
2647.46 1190
2647.95 1355
2648.43 1254
2648.92 1228
2649.40 1377
2649.89 1283
2650.37 1256
2650.86 1374
2651.34 1257
2651.83 1237
2652.32 1167
2652.80 1114
2653.29 1188
2653.77 1280
2654.26 1139
2654.74 1179
2655.23 1342
2655.72 1325
2656.20 1155
2656.69 1322
2657.17 1260
2657.66 1323
2658.15 1257
2658.63 1280
2659.12 1210
2659.60 1233
2660.09 1327
2660.58 1119
2661.06 1088
2661.55 1120
2662.04 1182
2662.52 1110
2663.01 1129
2663.49 1156
2663.98 1298
2664.47 1272
2664.95 1232
2665.44 1236
2665.93 1100
2666.42 1227
2666.90 1259
2667.39 1177
2667.88 1053
2668.36 1211
2668.85 1191
2669.34 1079
2669.82 1192
2670.31 1149
2670.80 1176
2671.29 1318
2671.77 1341
2672.26 1347
2672.75 1414
2673.24 1386
2673.72 1449
2674.21 1631
2674.70 1738
2675.19 1606
2675.67 1721
2676.16 1689
2676.65 1644
2677.14 1562
2677.62 1576
2678.11 1478
2678.60 1519
2679.09 1477
2679.58 1248
2680.06 1491
2680.55 1527
2681.04 1454
2681.53 1501
2682.02 1600
2682.51 1777
2682.99 1643
2683.48 1490
2683.97 1420
2684.46 1512
2684.95 1467
2685.44 1567
2685.92 1451
2686.41 1472
2686.90 1472
2687.39 1407
2687.88 1364
2688.37 1278
2688.86 1193
2689.35 1219
2689.83 1198
2690.32 1271
2690.81 1254
2691.30 1324
2691.79 1187
2692.28 1268
2692.77 1318
2693.26 1170
2693.75 1211
2694.24 1249
2694.73 1353
2695.22 1270
2695.71 1224
2696.20 1252
2696.68 1257
2697.17 1208
2697.66 1394
2698.15 1320
2698.64 1252
2699.13 1317
2699.62 1398
2700.11 1452
2700.60 1284
2701.09 1267
2701.58 1241
2702.07 1195
2702.56 1334
2703.05 1419
2703.54 1316
2704.03 1338
2704.52 1418
2705.01 1363
2705.50 1191
2706.00 1187
2706.49 1247
2706.98 1321
2707.47 1330
2707.96 1147
2708.45 1136
2708.94 1105
2709.43 1213
2709.92 1215
2710.41 1156
2710.90 1126
2711.39 1226
2711.88 1213
2712.37 1075
2712.87 1145
2713.36 1194
2713.85 1124
2714.34 1122
2714.83 955
2715.32 1201
2715.81 1213
2716.30 1079
2716.80 993
2717.29 1064
2717.78 1101
2718.27 1140
2718.76 1259
2719.25 1142
2719.75 1239
2720.24 1196
2720.73 1235
2721.22 1256
2721.71 1271
2722.20 1380
2722.70 1392
2723.19 1351
2723.68 1387
2724.17 1350
2724.66 1380
2725.16 1179
2725.65 1230
2726.14 1361
2726.63 1212
2727.13 1113
2727.62 1081
2728.11 1173
2728.60 1186
2729.10 1168
2729.59 1228
2730.08 1134
2730.57 1230
2731.07 1308
2731.56 1286
2732.05 1243
2732.54 1168
2733.04 1102
2733.53 1202
2734.02 1389
2734.52 1263
2735.01 1272
2735.50 1359
2736.00 1264
2736.49 1308
2736.98 1166
2737.47 1098
2737.97 1133
2738.46 1254
2738.95 1218
2739.45 1248
2739.94 1242
2740.44 1301
2740.93 1188
2741.42 1207
2741.92 1203
2742.41 1085
2742.90 1152
2743.40 1091
2743.89 1008
2744.39 1029
2744.88 1161
2745.37 1178
2745.87 1115
2746.36 1147
2746.86 1166
2747.35 1155
2747.84 1092
2748.34 1142
2748.83 1123
2749.33 1091
2749.82 1171
2750.32 1102
2750.81 1063
2751.30 1055
2751.80 1083
2752.29 1065
2752.79 1111
2753.28 1319
2753.78 1236
2754.27 1169
2754.77 1154
2755.26 1311
2755.76 1378
2756.25 1293
2756.75 1231
2757.24 1209
2757.74 1233
2758.23 1113
2758.73 1209
2759.22 1135
2759.72 1209
2760.21 1175
2760.71 1144
2761.20 1031
2761.70 1112
2762.20 1213
2762.69 1201
2763.19 1006
2763.68 1129
2764.18 1233
2764.67 1172
2765.17 1314
2765.67 1323
2766.16 1294
2766.66 1183
2767.15 1196
2767.65 1242
2768.14 1288
2768.64 1219
2769.14 1266
2769.63 1383
2770.13 1330
2770.63 1270
2771.12 1284
2771.62 1454
2772.11 1308
2772.61 1191
2773.11 1313
2773.60 1332
2774.10 1438
2774.60 1405
2775.09 1378
2775.59 1498
2776.09 1503
2776.58 1360
2777.08 1400
2777.58 1299
2778.07 1250
2778.57 1348
2779.07 1342
2779.57 1424
2780.06 1355
2780.56 1389
2781.06 1451
2781.55 1336
2782.05 1341
2782.55 1226
2783.05 1267
2783.54 1187
2784.04 1130
2784.54 1319
2785.04 1133
2785.53 1107
2786.03 1285
2786.53 1280
2787.03 1160
2787.52 1179
2788.02 1248
2788.52 1245
2789.02 1268
2789.52 1297
2790.01 1212
2790.51 1206
2791.01 1286
2791.51 1175
2792.01 1073
2792.50 1271
2793.00 1188
2793.50 1231
2794.00 1348
2794.50 1316
2795.00 1257
2795.50 1359
2795.99 1468
2796.49 1469
2796.99 1546
2797.49 1651
2797.99 1717
2798.49 1628
2798.99 1599
2799.48 1600
2799.98 1420
2800.48 1545
2800.98 1485
2801.48 1468
2801.98 1308
2802.48 1356
2802.98 1453
2803.48 1420
2803.98 1486
2804.48 1524
2804.97 1648
2805.47 1674
2805.97 1854
2806.47 1825
2806.97 1770
2807.47 1897
2807.97 2047
2808.47 1814
2808.97 1926
2809.47 1998
2809.97 1980
2810.47 1890
2810.97 1762
2811.47 1700
2811.97 1543
2812.47 1554
2812.97 1546
2813.47 1497
2813.97 1501
2814.47 1264
2814.97 1388
2815.47 1411
2815.97 1364
2816.47 1347
2816.97 1566
2817.47 1304
2817.97 1349
2818.47 1314
2818.97 1351
2819.47 1370
2819.98 1338
2820.48 1294
2820.98 1405
2821.48 1341
2821.98 1277
2822.48 1312
2822.98 1272
2823.48 1336
2823.98 1178
2824.48 1123
2824.98 1342
2825.49 1320
2825.99 1169
2826.49 1122
2826.99 1237
2827.49 1251
2827.99 1188
2828.49 1331
2828.99 1294
2829.50 1145
2830.00 1253
2830.50 1270
2831.00 1187
2831.50 1160
2832.00 1102
2832.51 1101
2833.01 1185
2833.51 1235
2834.01 1316
2834.51 1341
2835.02 1392
2835.52 1355
2836.02 1431
2836.52 1369
2837.02 1503
2837.53 1563
2838.03 1298
2838.53 1341
2839.03 1285
2839.54 1306
2840.04 1394
2840.54 1427
2841.04 1394
2841.55 1375
2842.05 1197
2842.55 1191
2843.05 1202
2843.56 1211
2844.06 1168
2844.56 1211
2845.07 1465
2845.57 1442
2846.07 1462
2846.57 1550
2847.08 1655
2847.58 1432
2848.08 1409
2848.59 1479
2849.09 1472
2849.59 1535
2850.10 1569
2850.60 1407
2851.10 1400
2851.61 1320
2852.11 1322
2852.61 1296
2853.12 1288
2853.62 1249
2854.12 1051
2854.63 1288
2855.13 1310
2855.64 1379
2856.14 1268
2856.64 1306
2857.15 1410
2857.65 1260
2858.16 1163
2858.66 1273
2859.16 1413
2859.67 1423
2860.17 1306
2860.68 1303
2861.18 1253
2861.69 1306
2862.19 1222
2862.69 1337
2863.20 1266
2863.70 1237
2864.21 1064
2864.71 1108
2865.22 1136
2865.72 1095
2866.23 1004
2866.73 1102
2867.24 1141
2867.74 1151
2868.25 1161
2868.75 1156
2869.26 1137
2869.76 1134
2870.27 1169
2870.77 1250
2871.28 1465
2871.78 1256
2872.29 1145
2872.79 1284
2873.30 1168
2873.80 1195
2874.31 1372
2874.81 1325
2875.32 1346
2875.83 1504
2876.33 1448
2876.84 1362
2877.34 1274
2877.85 1313
2878.35 1290
2878.86 1288
2879.37 1307
2879.87 1642
2880.38 1312
2880.88 1423
2881.39 1383
2881.90 1447
2882.40 1486
2882.91 1548
2883.41 1462
2883.92 1413
2884.43 1378
2884.93 1468
2885.44 1546
2885.95 1592
2886.45 1845
2886.96 1780
2887.47 1675
2887.97 1624
2888.48 1803
2888.99 1559
2889.49 1500
2890.00 1417
2890.51 1456
2891.01 1496
2891.52 1474
2892.03 1511
2892.54 1379
2893.04 1385
2893.55 1508
2894.06 1566
2894.56 1499
2895.07 1564
2895.58 1543
2896.09 1445
2896.59 1524
2897.10 1743
2897.61 1622
2898.12 1889
2898.62 1649
2899.13 1608
2899.64 1786
2900.15 1577
2900.65 1607
2901.16 1578
2901.67 1604
2902.18 1716
2902.69 1762
2903.19 1845
2903.70 1845
2904.21 1806
2904.72 1799
2905.23 1687
2905.73 1561
2906.24 1584
2906.75 1543
2907.26 1605
2907.77 1460
2908.28 1365
2908.79 1363
2909.29 1488
2909.80 1523
2910.31 1380
2910.82 1288
2911.33 1490
2911.84 1518
2912.35 1350
2912.85 1290
2913.36 1332
2913.87 1423
2914.38 1402
2914.89 1385
2915.40 1152
2915.91 1220
2916.42 1255
2916.93 1162
2917.44 1277
2917.95 1248
2918.45 1218
2918.96 1360
2919.47 1328
2919.98 1277
2920.49 1439
2921.00 1320
2921.51 1457
2922.02 1433
2922.53 1385
2923.04 1459
2923.55 1599
2924.06 1530
2924.57 1562
2925.08 1620
2925.59 1797
2926.10 1668
2926.61 1749
2927.12 1727
2927.63 1652
2928.14 1831
2928.65 1525
2929.16 1458
2929.67 1522
2930.18 1396
2930.69 1368
2931.20 1317
2931.71 1252
2932.22 1351
2932.73 1226
2933.25 1279
2933.76 1383
2934.27 1475
2934.78 1229
2935.29 1208
2935.80 1399
2936.31 1491
2936.82 1413
2937.33 1453
2937.84 1388
2938.35 1411
2938.87 1411
2939.38 1563
2939.89 1388
2940.40 1483
2940.91 1428
2941.42 1385
2941.93 1333
2942.44 1425
2942.96 1648
2943.47 1730
2943.98 1728
2944.49 1597
2945.00 1701
2945.51 1821
2946.03 1950
2946.54 1938
2947.05 1929
2947.56 2015
2948.07 1798
2948.59 1779
2949.10 1824
2949.61 1722
2950.12 1712
2950.63 1627
2951.15 1535
2951.66 1512
2952.17 1394
2952.68 1267
2953.19 1268
2953.71 1414
2954.22 1447
2954.73 1552
2955.24 1426
2955.76 1365
2956.27 1418
2956.78 1203
2957.30 1288
2957.81 1423
2958.32 1458
2958.83 1312
2959.35 1347
2959.86 1396
2960.37 1413
2960.89 1337
2961.40 1352
2961.91 1529
2962.43 1569
2962.94 1686
2963.45 1561
2963.96 1625
2964.48 1439
2964.99 1395
2965.51 1498
2966.02 1314
2966.53 1396
2967.05 1326
2967.56 1285
2968.07 1252
2968.59 1274
2969.10 1352
2969.61 1311
2970.13 1460
2970.64 1346
2971.16 1204
2971.67 1304
2972.18 1413
2972.70 1368
2973.21 1231
2973.73 1351
2974.24 1264
2974.75 1352
2975.27 1429
2975.78 1258
2976.30 1292
2976.81 1281
2977.33 1314
2977.84 1364
2978.36 1294
2978.87 1357
2979.38 1333
2979.90 1157
2980.41 1335
2980.93 1269
2981.44 1235
2981.96 1434
2982.47 1562
2982.99 1422
2983.50 1411
2984.02 1545
2984.53 1555
2985.05 1470
2985.56 1474
2986.08 1533
2986.59 1533
2987.11 1739
2987.63 1694
2988.14 1524
2988.66 1750
2989.17 1806
2989.69 1618
2990.20 1607
2990.72 1614
2991.23 1610
2991.75 1781
2992.27 1682
2992.78 1814
2993.30 1785
2993.81 1636
2994.33 1721
2994.84 1763
2995.36 1731
2995.88 1894
2996.39 2076
2996.91 2023
2997.43 2056
2997.94 1859
2998.46 1707
2998.97 1927
2999.49 1915
3000.01 2169
3000.52 1962
3001.04 2001
3001.56 1973
3002.07 2098
3002.59 2328
3003.11 2256
3003.62 2840
3004.14 2836
3004.66 2615
3005.17 2829
3005.69 2769
3006.21 2869
3006.72 3024
3007.24 2713
3007.76 2330
3008.28 2192
3008.79 2023
3009.31 1932
3009.83 1857
3010.34 1708
3010.86 1715
3011.38 1735
3011.90 1635
3012.41 1624
3012.93 1546
3013.45 1653
3013.97 1722
3014.48 1716
3015.00 1511
3015.52 1574
3016.04 1707
3016.56 1702
3017.07 1525
3017.59 1635
3018.11 1732
3018.63 1695
3019.15 1696
3019.66 1681
3020.18 1789
3020.70 1620
3021.22 1729
3021.74 1702
3022.26 1624
3022.77 1649
3023.29 1693
3023.81 1667
3024.33 1565
3024.85 1629
3025.37 1796
3025.88 1860
3026.40 1625
3026.92 1722
3027.44 1612
3027.96 1448
3028.48 1408
3029.00 1495
3029.52 1420
3030.04 1551
3030.55 1552
3031.07 1398
3031.59 1516
3032.11 1522
3032.63 1384
3033.15 1535
3033.67 1472
3034.19 1562
3034.71 1704
3035.23 1704
3035.75 1523
3036.27 1375
3036.79 1641
3037.31 1538
3037.83 1523
3038.35 1293
3038.87 1430
3039.39 1316
3039.91 1228
3040.42 1359
3040.94 1441
3041.46 1404
3041.98 1384
3042.50 1452
3043.03 1446
3043.55 1462
3044.07 1341
3044.59 1315
3045.11 1498
3045.63 1427
3046.15 1385
3046.67 1440
3047.19 1332
3047.71 1424
3048.23 1500
3048.75 1419
3049.27 1470
3049.79 1294
3050.31 1309
3050.83 1383
3051.35 1405
3051.87 1298
3052.39 1303
3052.92 1317
3053.44 1353
3053.96 1455
3054.48 1318
3055.00 1186
3055.52 1222
3056.04 1441
3056.56 1373
3057.09 1374
3057.61 1250
3058.13 1203
3058.65 1368
3059.17 1148
3059.69 1304
3060.21 1442
3060.74 1440
3061.26 1447
3061.78 1427
3062.30 1258
3062.82 1303
3063.34 1378
3063.87 1509
3064.39 1605
3064.91 1568
3065.43 1571
3065.95 1305
3066.48 1530
3067.00 1564
3067.52 1573
3068.04 1513
3068.57 1523
3069.09 1537
3069.61 1632
3070.13 1528
3070.66 1363
3071.18 1386
3071.70 1489
3072.22 1434
3072.75 1469
3073.27 1411
3073.79 1404
3074.31 1554
3074.84 1560
3075.36 1599
3075.88 1523
3076.41 1622
3076.93 1593
3077.45 1775
3077.97 1716
3078.50 1750
3079.02 1737
3079.54 1868
3080.07 2022
3080.59 1781
3081.11 2037
3081.64 1778
3082.16 1779
3082.68 1859
3083.21 1844
3083.73 2020
3084.26 1793
3084.78 1731
3085.30 1868
3085.83 1759
3086.35 1867
3086.87 1745
3087.40 1635
3087.92 1929
3088.45 1792
3088.97 1889
3089.49 1689
3090.02 1771
3090.54 1731
3091.07 1670
3091.59 1747
3092.11 1692
3092.64 1794
3093.16 1766
3093.69 1641
3094.21 1905
3094.74 1840
3095.26 1839
3095.79 1805
3096.31 1962
3096.84 2046
3097.36 2251
3097.89 2099
3098.41 2197
3098.93 2566
3099.46 2590
3099.98 2900
3100.51 3020
3101.03 3581
3101.56 4013
3102.09 4376
3102.61 4830
3103.14 5404
3103.66 5499
3104.19 5177
3104.71 4856
3105.24 5163
3105.76 4713
3106.29 4073
3106.81 3364
3107.34 3075
3107.86 2454
3108.39 2182
3108.92 2030
3109.44 2225
3109.97 1976
3110.49 1818
3111.02 1908
3111.55 2116
3112.07 1975
3112.60 1811
3113.12 1920
3113.65 1876
3114.18 1866
3114.70 1881
3115.23 1688
3115.75 1605
3116.28 1400
3116.81 1518
3117.33 1828
3117.86 1584
3118.39 1664
3118.91 1500
3119.44 1603
3119.97 1729
3120.49 1703
3121.02 1685
3121.55 1927
3122.07 1937
3122.60 1854
3123.13 1936
3123.65 1704
3124.18 1565
3124.71 1674
3125.24 1778
3125.76 1697
3126.29 1643
3126.82 1543
3127.34 1698
3127.87 1637
3128.40 1525
3128.93 1579
3129.45 1520
3129.98 1427
3130.51 1529
3131.04 1500
3131.56 1492
3132.09 1506
3132.62 1559
3133.15 1491
3133.68 1452
3134.20 1456
3134.73 1555
3135.26 1613
3135.79 1387
3136.32 1359
3136.84 1454
3137.37 1508
3137.90 1469
3138.43 1388
3138.96 1403
3139.48 1485
3140.01 1477
3140.54 1460
3141.07 1445
3141.60 1329
3142.13 1369
3142.66 1329
3143.18 1446
3143.71 1484
3144.24 1429
3144.77 1548
3145.30 1606
3145.83 1780
3146.36 2031
3146.89 1769
3147.41 1824
3147.94 1761
3148.47 1957
3149.00 1935
3149.53 1860
3150.06 1773
3150.59 1641
3151.12 1584
3151.65 1663
3152.18 1715
3152.71 1577
3153.24 1634
3153.77 1566
3154.30 1603
3154.82 1505
3155.35 1560
3155.88 1613
3156.41 1667
3156.94 1580
3157.47 1469
3158.00 1580
3158.53 1719
3159.06 1737
3159.59 1646
3160.12 1557
3160.65 1605
3161.18 1540
3161.71 1414
3162.24 1377
3162.77 1558
3163.30 1554
3163.83 1533
3164.37 1387
3164.90 1436
3165.43 1509
3165.96 1357
3166.49 1474
3167.02 1354
3167.55 1308
3168.08 1377
3168.61 1475
3169.14 1457
3169.67 1546
3170.20 1399
3170.73 1293
3171.26 1326
3171.80 1424
3172.33 1262
3172.86 1625
3173.39 1601
3173.92 1474
3174.45 1521
3174.98 1356
3175.51 1403
3176.05 1530
3176.58 1546
3177.11 1525
3177.64 1463
3178.17 1606
3178.70 1520
3179.23 1438
3179.77 1448
3180.30 1552
3180.83 1658
3181.36 1642
3181.89 1543
3182.43 1493
3182.96 1510
3183.49 1508
3184.02 1486
3184.55 1462
3185.09 1254
3185.62 1374
3186.15 1403
3186.68 1352
3187.21 1382
3187.75 1379
3188.28 1357
3188.81 1466
3189.34 1370
3189.88 1405
3190.41 1564
3190.94 1388
3191.47 1408
3192.01 1462
3192.54 1362
3193.07 1344
3193.61 1366
3194.14 1548
3194.67 1530
3195.20 1394
3195.74 1428
3196.27 1266
3196.80 1336
3197.34 1399
3197.87 1418
3198.40 1285
3198.94 1436
3199.47 1385
3200.00 1414
3200.54 1448
3201.07 1531
3201.60 1543
3202.14 1580
3202.67 1578
3203.21 1545
3203.74 1593
3204.27 1635
3204.81 1565
3205.34 1635
3205.87 1790
3206.41 1745
3206.94 1763
3207.48 1831
3208.01 1859
3208.54 1996
3209.08 1835
3209.61 1875
3210.15 2112
3210.68 2363
3211.22 2254
3211.75 2367
3212.28 2304
3212.82 2203
3213.35 2157
3213.89 2010
3214.42 1946
3214.96 1983
3215.49 2109
3216.03 1967
3216.56 1939
3217.10 1834
3217.63 1983
3218.17 1875
3218.70 1915
3219.24 1865
3219.77 1770
3220.31 1796
3220.84 1687
3221.38 1959
3221.91 1802
3222.45 1635
3222.98 1739
3223.52 2037
3224.05 1883
3224.59 1862
3225.12 1885
3225.66 1841
3226.19 1943
3226.73 1810
3227.27 2018
3227.80 1940
3228.34 1765
3228.87 1745
3229.41 1730
3229.94 1628
3230.48 1477
3231.02 1446
3231.55 1499
3232.09 1400
3232.62 1565
3233.16 1515
3233.70 1467
3234.23 1386
3234.77 1577
3235.31 1724
3235.84 1729
3236.38 1748
3236.91 1765
3237.45 1793
3237.99 1788
3238.52 1795
3239.06 1686
3239.60 1712
3240.13 1862
3240.67 1797
3241.21 2005
3241.75 1748
3242.28 1783
3242.82 1881
3243.36 1842
3243.89 1688
3244.43 1703
3244.97 1719
3245.50 1688
3246.04 1983
3246.58 1795
3247.12 1799
3247.65 1737
3248.19 1564
3248.73 1661
3249.27 1785
3249.80 1742
3250.34 1701
3250.88 1928
3251.42 1892
3251.95 1951
3252.49 1896
3253.03 1869
3253.57 1945
3254.11 1884
3254.64 1960
3255.18 1966
3255.72 1905
3256.26 1865
3256.80 2060
3257.33 2064
3257.87 2105
3258.41 2425
3258.95 2318
3259.49 2339
3260.02 2643
3260.56 2447
3261.10 2668
3261.64 2876
3262.18 3142
3262.72 3074
3263.26 3243
3263.79 3547
3264.33 3612
3264.87 4094
3265.41 4036
3265.95 3872
3266.49 3959
3267.03 4412
3267.57 4437
3268.11 4262
3268.64 4284
3269.18 4235
3269.72 3643
3270.26 3369
3270.80 3082
3271.34 2763
3271.88 2576
3272.42 2547
3272.96 2109
3273.50 2040
3274.04 1925
3274.58 1990
3275.12 2048
3275.66 2070
3276.20 2120
3276.74 2103
3277.28 2178
3277.82 2005
3278.36 2126
3278.90 2167
3279.44 2070
3279.98 2071
3280.52 2220
3281.06 2141
3281.60 2121
3282.14 2024
3282.68 2109
3283.22 2040
3283.76 1843
3284.30 2101
3284.84 2255
3285.38 2233
3285.92 2198
3286.46 2049
3287.00 1998
3287.54 2133
3288.08 2191
3288.62 2259
3289.16 2372
3289.70 2170
3290.24 2290
3290.79 2148
3291.33 2233
3291.87 2601
3292.41 2632
3292.95 2848
3293.49 3011
3294.03 3040
3294.57 3284
3295.11 3671
3295.66 3810
3296.20 3581
3296.74 3722
3297.28 3493
3297.82 3371
3298.36 3182
3298.90 3093
3299.45 2775
3299.99 2428
3300.53 2368
3301.07 2469
3301.61 2355
3302.16 2083
3302.70 2053
3303.24 2137
3303.78 2242
3304.32 2289
3304.87 2334
3305.41 2269
3305.95 2037
3306.49 1880
3307.03 1924
3307.58 1791
3308.12 1917
3308.66 1970
3309.20 2041
3309.75 2001
3310.29 1964
3310.83 1911
3311.37 2042
3311.92 2273
3312.46 2047
3313.00 1978
3313.54 1944
3314.09 2040
3314.63 2162
3315.17 2312
3315.72 2132
3316.26 2275
3316.80 2308
3317.35 2471
3317.89 2622
3318.43 2460
3318.97 2748
3319.52 2832
3320.06 2690
3320.60 2908
3321.15 2786
3321.69 2954
3322.23 2942
3322.78 2829
3323.32 2981
3323.87 2922
3324.41 2791
3324.95 2626
3325.50 2558
3326.04 2525
3326.58 2428
3327.13 2500
3327.67 2616
3328.22 2432
3328.76 2355
3329.30 2543
3329.85 2755
3330.39 3093
3330.94 3406
3331.48 4164
3332.03 5271
3332.57 6093
3333.11 7215
3333.66 8432
3334.20 10028
3334.75 11672
3335.29 13382
3335.84 14682
3336.38 14880
3336.93 15482
3337.47 15600
3338.02 14339
3338.56 13134
3339.11 12175
3339.65 10257
3340.20 8539
3340.74 7047
3341.29 5973
3341.83 5021
3342.38 4127
3342.92 3683
3343.47 3439
3344.01 3015
3344.56 2821
3345.10 2736
3345.65 2526
3346.19 2588
3346.74 2542
3347.28 2573
3347.83 2551
3348.38 2346
3348.92 2242
3349.47 2416
3350.01 2546
3350.56 2362
3351.10 2663
3351.65 2499
3352.20 2573
3352.74 2546
3353.29 2355
3353.83 2379
3354.38 2297
3354.93 2409
3355.47 2351
3356.02 2327
3356.56 2338
3357.11 2159
3357.66 2101
3358.20 2158
3358.75 2095
3359.30 2146
3359.84 2049
3360.39 2109
3360.94 2157
3361.48 2135
3362.03 2013
3362.58 1980
3363.12 1773
3363.67 2116
3364.22 2191
3364.76 2064
3365.31 2088
3365.86 2096
3366.41 2018
3366.95 2097
3367.50 2092
3368.05 2127
3368.59 2102
3369.14 2073
3369.69 2155
3370.24 2307
3370.78 2411
3371.33 2347
3371.88 2257
3372.43 2580
3372.97 2675
3373.52 2789
3374.07 3293
3374.62 3274
3375.17 3232
3375.71 2948
3376.26 2969
3376.81 2945
3377.36 2653
3377.91 2505
3378.45 2176
3379.00 2192
3379.55 2179
3380.10 2038
3380.65 1959
3381.19 1810
3381.74 1814
3382.29 1912
3382.84 1796
3383.39 1787
3383.94 1812
3384.49 1664
3385.03 1804
3385.58 1831
3386.13 1830
3386.68 1822
3387.23 1804
3387.78 1705
3388.33 1817
3388.88 1745
3389.42 1678
3389.97 1653
3390.52 1725
3391.07 1744
3391.62 1628
3392.17 1688
3392.72 1591
3393.27 1480
3393.82 1558
3394.37 1567
3394.92 1459
3395.47 1602
3396.02 1593
3396.57 1602
3397.11 1653
3397.66 1568
3398.21 1709
3398.76 1578
3399.31 1522
3399.86 1575
3400.41 1520
3400.96 1750
3401.51 1788
3402.06 1713
3402.61 1397
3403.16 1521
3403.71 1667
3404.26 1524
3404.81 1524
3405.36 1538
3405.91 1610
3406.46 1491
3407.02 1479
3407.57 1584
3408.12 1632
3408.67 1601
3409.22 1754
3409.77 1829
3410.32 1659
3410.87 1898
3411.42 1855
3411.97 1987
3412.52 1853
3413.07 1932
3413.62 1916
3414.17 1807
3414.73 1642
3415.28 1741
3415.83 1684
3416.38 1720
3416.93 1619
3417.48 1557
3418.03 1643
3418.58 1627
3419.14 1467
3419.69 1543
3420.24 1541
3420.79 1613
3421.34 1580
3421.89 1674
3422.44 1599
3423.00 1648
3423.55 1705
3424.10 1651
3424.65 1792
3425.20 1792
3425.76 1655
3426.31 1532
3426.86 1532
3427.41 1565
3427.96 1535
3428.52 1396
3429.07 1479
3429.62 1540
3430.17 1452
3430.72 1457
3431.28 1397
3431.83 1541
3432.38 1653
3432.93 1446
3433.49 1544
3434.04 1616
3434.59 1529
3435.14 1443
3435.70 1459
3436.25 1439
3436.80 1379
3437.36 1448
3437.91 1605
3438.46 1662
3439.01 1571
3439.57 1718
3440.12 1714
3440.67 1677
3441.23 1771
3441.78 1659
3442.33 1645
3442.89 1632
3443.44 1482
3443.99 1472
3444.55 1556
3445.10 1408
3445.65 1342
3446.21 1463
3446.76 1393
3447.31 1422
3447.87 1469
3448.42 1424
3448.98 1490
3449.53 1337
3450.08 1388
3450.64 1486
3451.19 1498
3451.75 1455
3452.30 1382
3452.85 1370
3453.41 1420
3453.96 1378
3454.52 1367
3455.07 1396
3455.62 1494
3456.18 1436
3456.73 1328
3457.29 1313
3457.84 1429
3458.40 1568
3458.95 1541
3459.51 1499
3460.06 1581
3460.62 1775
3461.17 1666
3461.72 1491
3462.28 1593
3462.83 1630
3463.39 1679
3463.94 1691
3464.50 1454
3465.05 1451
3465.61 1532
3466.17 1406
3466.72 1614
3467.28 1505
3467.83 1739
3468.39 1632
3468.94 1743
3469.50 1618
3470.05 1623
3470.61 1673
3471.16 1628
3471.72 1563
3472.27 1634
3472.83 1683
3473.39 1769
3473.94 1630
3474.50 1654
3475.05 1646
3475.61 1841
3476.17 1664
3476.72 1704
3477.28 1753
3477.83 1735
3478.39 1653
3478.95 1667
3479.50 1798
3480.06 1990
3480.61 1910
3481.17 1746
3481.73 1729
3482.28 1782
3482.84 1800
3483.40 2021
3483.95 1805
3484.51 1608
3485.07 1577
3485.62 1642
3486.18 1907
3486.74 1892
3487.29 2056
3487.85 2009
3488.41 2231
3488.97 2519
3489.52 2786
3490.08 3054
3490.64 3368
3491.19 3685
3491.75 3782
3492.31 3964
3492.87 4152
3493.42 4280
3493.98 4194
3494.54 3908
3495.09 3688
3495.65 3486
3496.21 3169
3496.77 3505
3497.33 3827
3497.88 4025
3498.44 3951
3499.00 3972
3499.56 4134
3500.11 4200
3500.67 4455
3501.23 4851
3501.79 4647
3502.35 4530
3502.90 4326
3503.46 4053
3504.02 4061
3504.58 4295
3505.14 4191
3505.70 3969
3506.25 3744
3506.81 3999
3507.37 3937
3507.93 3784
3508.49 3504
3509.05 3175
3509.61 2856
3510.16 2666
3510.72 2538
3511.28 2364
3511.84 2307
3512.40 2232
3512.96 2022
3513.52 1871
3514.08 1837
3514.63 1789
3515.19 1840
3515.75 1889
3516.31 1848
3516.87 1861
3517.43 1855
3517.99 1854
3518.55 1772
3519.11 1720
3519.67 1771
3520.23 1882
3520.79 1935
3521.35 1722
3521.91 1830
3522.47 1795
3523.03 1797
3523.59 1889
3524.15 1805
3524.71 1854
3525.26 1926
3525.82 1812
3526.38 1753
3526.94 1607
3527.50 1612
3528.07 1618
3528.63 1583
3529.19 1494
3529.75 1549
3530.31 1848
3530.87 1663
3531.43 1511
3531.99 1526
3532.55 1644
3533.11 1621
3533.67 1575
3534.23 1517
3534.79 1636
3535.35 1772
3535.91 1822
3536.47 1911
3537.03 1748
3537.59 1550
3538.15 1658
3538.72 1779
3539.28 1772
3539.84 1719
3540.40 1794
3540.96 1865
3541.52 1701
3542.08 1730
3542.64 1882
3543.20 1664
3543.77 1892
3544.33 1776
3544.89 1742
3545.45 1707
3546.01 1750
3546.57 1641
3547.14 1665
3547.70 1628
3548.26 1739
3548.82 1690
3549.38 1502
3549.94 1485
3550.51 1371
3551.07 1376
3551.63 1519
3552.19 1479
3552.75 1342
3553.32 1515
3553.88 1516
3554.44 1382
3555.00 1416
3555.56 1339
3556.13 1216
3556.69 1241
3557.25 1372
3557.81 1493
3558.38 1649
3558.94 1459
3559.50 1418
3560.06 1388
3560.63 1529
3561.19 1570
3561.75 1480
3562.32 1449
3562.88 1533
3563.44 1420
3564.00 1329
3564.57 1378
3565.13 1450
3565.69 1423
3566.26 1402
3566.82 1326
3567.38 1437
3567.95 1471
3568.51 1355
3569.07 1472
3569.64 1375
3570.20 1394
3570.76 1281
3571.33 1247
3571.89 1441
3572.45 1343
3573.02 1401
3573.58 1326
3574.15 1365
3574.71 1363
3575.27 1585
3575.84 1603
3576.40 1525
3576.96 1458
3577.53 1479
3578.09 1661
3578.66 1635
3579.22 1595
3579.79 1547
3580.35 1448
3580.91 1434
3581.48 1396
3582.04 1398
3582.61 1512
3583.17 1464
3583.74 1500
3584.30 1351
3584.87 1455
3585.43 1345
3585.99 1370
3586.56 1406
3587.12 1466
3587.69 1514
3588.25 1316
3588.82 1374
3589.38 1501
3589.95 1597
3590.51 1396
3591.08 1459
3591.64 1394
3592.21 1532
3592.77 1694
3593.34 1524
3593.91 1492
3594.47 1526
3595.04 1645
3595.60 1421
3596.17 1382
3596.73 1387
3597.30 1450
3597.86 1402
3598.43 1448
3599.00 1302
3599.56 1432
3600.13 1378
3600.69 1381
3601.26 1499
3601.82 1409
3602.39 1435
3602.96 1505
3603.52 1490
3604.09 1324
3604.65 1226
3605.22 1353
3605.79 1528
3606.35 1413
3606.92 1357
3607.49 1331
3608.05 1197
3608.62 1177
3609.19 1255
3609.75 1160
3610.32 1227
3610.89 1213
3611.45 1282
3612.02 1132
3612.59 1258
3613.15 1284
3613.72 1463
3614.29 1505
3614.85 1701
3615.42 1732
3615.99 1978
3616.55 1907
3617.12 2159
3617.69 2099
3618.26 2151
3618.82 2184
3619.39 2202
3619.96 2339
3620.53 2239
3621.09 2061
3621.66 2091
3622.23 1769
3622.80 1739
3623.36 1699
3623.93 1520
3624.50 1428
3625.07 1271
3625.63 1390
3626.20 1435
3626.77 1342
3627.34 1274
3627.91 1253
3628.47 1294
3629.04 1370
3629.61 1323
3630.18 1425
3630.75 1344
3631.31 1207
3631.88 1203
3632.45 1334
3633.02 1333
3633.59 1316
3634.16 1400
3634.73 1479
3635.29 1309
3635.86 1331
3636.43 1401
3637.00 1391
3637.57 1411
3638.14 1464
3638.71 1361
3639.28 1664
3639.84 1813
3640.41 1832
3640.98 1863
3641.55 2106
3642.12 2126
3642.69 2046
3643.26 2067
3643.83 2014
3644.40 2042
3644.97 1974
3645.54 1836
3646.11 1796
3646.67 1659
3647.24 1787
3647.81 1691
3648.38 1605
3648.95 1445
3649.52 1537
3650.09 1658
3650.66 1510
3651.23 1641
3651.80 1614
3652.37 1721
3652.94 1664
3653.51 1828
3654.08 1797
3654.65 1654
3655.22 1752
3655.79 1894
3656.36 1947
3656.93 1991
3657.50 1940
3658.07 1962
3658.64 2062
3659.21 1961
3659.78 2045
3660.35 2216
3660.93 2061
3661.50 2083
3662.07 1920
3662.64 1772
3663.21 1726
3663.78 1653
3664.35 1595
3664.92 1565
3665.49 1619
3666.06 1896
3666.63 1754
3667.20 1655
3667.78 1640
3668.35 1566
3668.92 1500
3669.49 1593
3670.06 1511
3670.63 1510
3671.20 1595
3671.77 1563
3672.35 1634
3672.92 1650
3673.49 1691
3674.06 1686
3674.63 1782
3675.20 1517
3675.78 1763
3676.35 1727
3676.92 1733
3677.49 1667
3678.06 1591
3678.64 1620
3679.21 1629
3679.78 1558
3680.35 1589
3680.92 1490
3681.50 1389
3682.07 1386
3682.64 1392
3683.21 1539
3683.79 1505
3684.36 1497
3684.93 1427
3685.50 1512
3686.07 1538
3686.65 1531
3687.22 1669
3687.79 1953
3688.37 1964
3688.94 1929
3689.51 2108
3690.08 1966
3690.66 1988
3691.23 1909
3691.80 1964
3692.38 1988
3692.95 2121
3693.52 2038
3694.10 1765
3694.67 1502
3695.24 1530
3695.81 1491
3696.39 1477
3696.96 1669
3697.54 1672
3698.11 1544
3698.68 1707
3699.26 1637
3699.83 1483
3700.40 1563
3700.98 1655
3701.55 1604
3702.12 1614
3702.70 1577
3703.27 1638
3703.85 1534
3704.42 1762
3704.99 1902
3705.57 1387
3706.14 1426
3706.72 1567
3707.29 1484
3707.86 1478
3708.44 1558
3709.01 1578
3709.59 1553
3710.16 1387
3710.74 1391
3711.31 1586
3711.89 1595
3712.46 1456
3713.03 1526
3713.61 1466
3714.18 1459
3714.76 1502
3715.33 1489
3715.91 1513
3716.48 1417
3717.06 1393
3717.63 1461
3718.21 1364
3718.78 1429
3719.36 1381
3719.93 1310
3720.51 1280
3721.08 1280
3721.66 1348
3722.23 1410
3722.81 1289
3723.39 1137
3723.96 1077
3724.54 1162
3725.11 1238
3725.69 1238
3726.26 1341
3726.84 1364
3727.41 1315
3727.99 1379
3728.57 1494
3729.14 1530
3729.72 1398
3730.29 1433
3730.87 1563
3731.45 1651
3732.02 1574
3732.60 1707
3733.17 1680
3733.75 1539
3734.33 1481
3734.90 1669
3735.48 1652
3736.06 1680
3736.63 1591
3737.21 1676
3737.79 1583
3738.36 1537
3738.94 1374
3739.52 1554
3740.09 1416
3740.67 1282
3741.25 1457
3741.82 1230
3742.40 1278
3742.98 1304
3743.55 1372
3744.13 1327
3744.71 1375
3745.28 1305
3745.86 1327
3746.44 1302
3747.02 1336
3747.59 1387
3748.17 1298
3748.75 1342
3749.33 1333
3749.90 1288
3750.48 1273
3751.06 1150
3751.64 1232
3752.21 1272
3752.79 1197
3753.37 1173
3753.95 1311
3754.52 1213
3755.10 1174
3755.68 1211
3756.26 1256
3756.84 1231
3757.41 1249
3757.99 1289
3758.57 1332
3759.15 1284
3759.73 1402
3760.31 1353
3760.88 1355
3761.46 1375
3762.04 1269
3762.62 1217
3763.20 1319
3763.78 1289
3764.35 1264
3764.93 1244
3765.51 1232
3766.09 1156
3766.67 1123
3767.25 1291
3767.83 1306
3768.41 1347
3768.99 1252
3769.56 1272
3770.14 1336
3770.72 1182
3771.30 1242
3771.88 1225
3772.46 1367
3773.04 1502
3773.62 1250
3774.20 1265
3774.78 1343
3775.36 1286
3775.94 1287
3776.52 1227
3777.10 1371
3777.67 1358
3778.25 1285
3778.83 1330
3779.41 1266
3779.99 1257
3780.57 1260
3781.15 1308
3781.73 1263
3782.31 1261
3782.89 1298
3783.47 1362
3784.05 1231
3784.63 1354
3785.21 1314
3785.79 1264
3786.37 1340
3786.95 1357
3787.54 1443
3788.12 1332
3788.70 1362
3789.28 1474
3789.86 1267
3790.44 1278
3791.02 1513
3791.60 1242
3792.18 1219
3792.76 1276
3793.34 1356
3793.92 1303
3794.50 1259
3795.08 1133
3795.66 1184
3796.25 1212
3796.83 1361
3797.41 1265
3797.99 1092
3798.57 1177
3799.15 1278
3799.73 1215
3800.31 1201
3800.90 1273
3801.48 1263
3802.06 1300
3802.64 1371
3803.22 1514
3803.80 1458
3804.39 1581
3804.97 1388
3805.55 1329
3806.13 1388
3806.71 1563
3807.29 1392
3807.88 1540
3808.46 1490
3809.04 1599
3809.62 1674
3810.20 1538
3810.79 1505
3811.37 1501
3811.95 1495
3812.53 1585
3813.12 1495
3813.70 1424
3814.28 1542
3814.86 1493
3815.45 1492
3816.03 1487
3816.61 1555
3817.19 1619
3817.78 1473
3818.36 1381
3818.94 1417
3819.52 1199
3820.11 1134
3820.69 1222
3821.27 1266
3821.86 1314
3822.44 1258
3823.02 1314
3823.61 1268
3824.19 1386
3824.77 1229
3825.36 1274
3825.94 1200
3826.52 1094
3827.11 1171
3827.69 1275
3828.27 1220
3828.86 1299
3829.44 1274
3830.02 1322
3830.61 1318
3831.19 1298
3831.77 1235
3832.36 1139
3832.94 1100
3833.53 1372
3834.11 1209
3834.69 1290
3835.28 1368
3835.86 1313
3836.45 1364
3837.03 1242
3837.61 1194
3838.20 1200
3838.78 1239
3839.37 1218
3839.95 1267
3840.54 1102
3841.12 1126
3841.70 1243
3842.29 1141
3842.87 1142
3843.46 1222
3844.04 1303
3844.63 1163
3845.21 1249
3845.80 1176
3846.38 1267
3846.97 1240
3847.55 1158
3848.14 1155
3848.72 1117
3849.31 1266
3849.89 1269
3850.48 1234
3851.06 1136
3851.65 1222
3852.23 1259
3852.82 1209
3853.40 1206
3853.99 1391
3854.58 1294
3855.16 1402
3855.75 1361
3856.33 1362
3856.92 1370
3857.50 1288
3858.09 1489
3858.68 1472
3859.26 1494
3859.85 1657
3860.43 1803
3861.02 1883
3861.60 1825
3862.19 2035
3862.78 2119
3863.36 1992
3863.95 1884
3864.54 2024
3865.12 1874
3865.71 1883
3866.29 1728
3866.88 1613
3867.47 1600
3868.05 1603
3868.64 1526
3869.23 1415
3869.81 1551
3870.40 1461
3870.99 1365
3871.57 1449
3872.16 1477
3872.75 1306
3873.33 1367
3873.92 1398
3874.51 1422
3875.10 1394
3875.68 1414
3876.27 1443
3876.86 1334
3877.44 1391
3878.03 1468
3878.62 1305
3879.21 1271
3879.79 1214
3880.38 1334
3880.97 1357
3881.56 1212
3882.14 1242
3882.73 1216
3883.32 1236
3883.91 1223
3884.49 1356
3885.08 1138
3885.67 1176
3886.26 1211
3886.85 1349
3887.43 1252
3888.02 1398
3888.61 1188
3889.20 1238
3889.79 1537
3890.38 1473
3890.96 1501
3891.55 1482
3892.14 1527
3892.73 1629
3893.32 1521
3893.91 1546
3894.49 1514
3895.08 1499
3895.67 1330
3896.26 1222
3896.85 1245
3897.44 1463
3898.03 1355
3898.61 1302
3899.20 1318
3899.79 1251
3900.38 1524
3900.97 1441
3901.56 1360
3902.15 1314
3902.74 1307
3903.33 1390
3903.92 1317
3904.51 1273
3905.09 1303
3905.68 1354
3906.27 1380
3906.86 1360
3907.45 1365
3908.04 1228
3908.63 1292
3909.22 1329
3909.81 1330
3910.40 1387
3910.99 1241
3911.58 1263
3912.17 1146
3912.76 1250
3913.35 1156
3913.94 1173
3914.53 1222
3915.12 1379
3915.71 1283
3916.30 1210
3916.89 1067
3917.48 1137
3918.07 1257
3918.66 1311
3919.25 1370
3919.84 1319
3920.43 1364
3921.02 1372
3921.61 1396
3922.20 1369
3922.80 1232
3923.39 1214
3923.98 1328
3924.57 1235
3925.16 1193
3925.75 1153
3926.34 1106
3926.93 1052
3927.52 1120
3928.11 1127
3928.70 1020
3929.30 1174
3929.89 1123
3930.48 1030
3931.07 1351
3931.66 1131
3932.25 1076
3932.84 1123
3933.44 1254
3934.03 1073
3934.62 1051
3935.21 1183
3935.80 1197
3936.39 1039
3936.98 1006
3937.58 1088
3938.17 1074
3938.76 1130
3939.35 1233
3939.94 1171
3940.54 1142
3941.13 1098
3941.72 1159
3942.31 1151
3942.90 1189
3943.50 1187
3944.09 1292
3944.68 1226
3945.27 1304
3945.87 1357
3946.46 1241
3947.05 1270
3947.64 1139
3948.24 1200
3948.83 1141
3949.42 1102
3950.01 1038
3950.61 1076
3951.20 1120
3951.79 1077
3952.39 1139
3952.98 1188
3953.57 1074
3954.16 1092
3954.76 1195
3955.35 1311
3955.94 1242
3956.54 1205
3957.13 1185
3957.72 1306
3958.32 1255
3958.91 1413
3959.50 1298
3960.10 1248
3960.69 1258
3961.28 1231
3961.88 1131
3962.47 1242
3963.07 1349
3963.66 1353
3964.25 1235
3964.85 1099
3965.44 1195
3966.03 1263
3966.63 1203
3967.22 1217
3967.82 1238
3968.41 1300
3969.00 1317
3969.60 1321
3970.19 1100
3970.79 1230
3971.38 1184
3971.98 1139
3972.57 1226
3973.17 1201
3973.76 1181
3974.35 1166
3974.95 1139
3975.54 1225
3976.14 1235
3976.73 1170
3977.33 1286
3977.92 1250
3978.52 1330
3979.11 1318
3979.71 1294
3980.30 1347
3980.90 1300
3981.49 1244
3982.09 1212
3982.68 1218
3983.28 1244
3983.87 1205
3984.47 1330
3985.06 1218
3985.66 1144
3986.25 1125
3986.85 1155
3987.45 1320
3988.04 1337
3988.64 1188
3989.23 1233
3989.83 1147
3990.42 1185
3991.02 1043
3991.62 1284
3992.21 1353
3992.81 1311
3993.40 1248
3994.00 1291
3994.60 1329
3995.19 1227
3995.79 1254
3996.38 1411
3996.98 1372
3997.58 1295
3998.17 1228
3998.77 1243
3999.37 1370
3999.96 1251
4000.56 1279
4001.15 1319
4001.75 1270
4002.35 1340
4002.94 1193
4003.54 1262
4004.14 1359
4004.73 1248
4005.33 1355
4005.93 1409
4006.53 1336
4007.12 1329
4007.72 1337
4008.32 1448
4008.91 1503
4009.51 1541
4010.11 1411
4010.71 1375
4011.30 1447
4011.90 1411
4012.50 1391
4013.10 1377
4013.69 1381
4014.29 1336
4014.89 1314
4015.49 1413
4016.08 1430
4016.68 1451
4017.28 1468
4017.88 1602
4018.47 1639
4019.07 1508
4019.67 1511
4020.27 1429
4020.87 1360
4021.46 1320
4022.06 1390
4022.66 1257
4023.26 1292
4023.86 1375
4024.45 1648
4025.05 1629
4025.65 1465
4026.25 1331
4026.85 1307
4027.45 1360
4028.05 1429
4028.64 1475
4029.24 1388
4029.84 1459
4030.44 1456
4031.04 1416
4031.64 1412
4032.24 1377
4032.84 1299
4033.43 1346
4034.03 1387
4034.63 1290
4035.23 1324
4035.83 1392
4036.43 1226
4037.03 1241
4037.63 1262
4038.23 1185
4038.83 1146
4039.43 1171
4040.03 1248
4040.63 1207
4041.22 1124
4041.82 1124
4042.42 1125
4043.02 1214
4043.62 1276
4044.22 1076
4044.82 1048
4045.42 1249
4046.02 1179
4046.62 1214
4047.22 1273
4047.82 1220
4048.42 1273
4049.02 1164
4049.62 1181
4050.22 1317
4050.82 1195
4051.42 1337
4052.02 1304
4052.62 1153
4053.22 1288
4053.83 1206
4054.43 1288
4055.03 1261
4055.63 1288
4056.23 1276
4056.83 1227
4057.43 1172
4058.03 1309
4058.63 1266
4059.23 1220
4059.83 1139
4060.43 1177
4061.03 1181
4061.64 1227
4062.24 1164
4062.84 1110
4063.44 1114
4064.04 1113
4064.64 1219
4065.24 1151
4065.84 1162
4066.45 1096
4067.05 1194
4067.65 1106
4068.25 1172
4068.85 1097
4069.45 1096
4070.05 1132
4070.66 1049
4071.26 1069
4071.86 1045
4072.46 1084
4073.06 1054
4073.67 1021
4074.27 1132
4074.87 1166
4075.47 1205
4076.07 1172
4076.68 1189
4077.28 1120
4077.88 1054
4078.48 1095
4079.09 1050
4079.69 1192
4080.29 1340
4080.89 1233
4081.50 1057
4082.10 1142
4082.70 1117
4083.30 1073
4083.91 1135
4084.51 1153
4085.11 1040
4085.71 1084
4086.32 1060
4086.92 1122
4087.52 1053
4088.13 968
4088.73 1032
4089.33 1116
4089.94 1062
4090.54 1081
4091.14 1104
4091.74 1109
4092.35 1049
4092.95 1138
4093.55 1188
4094.16 1077
4094.76 1139
4095.37 1194
4095.97 1148
4096.57 1030
4097.18 1020
4097.78 1081
4098.38 1169
4098.99 1145
4099.59 1059
4100.20 1087
4100.80 1033
4101.40 1057
4102.01 1098
4102.61 1029
4103.22 1043
4103.82 1194
4104.42 1224
4105.03 1105
4105.63 1110
4106.24 1055
4106.84 1125
4107.45 1069
4108.05 1043
4108.65 1097
4109.26 1192
4109.86 1220
4110.47 1075
4111.07 1066
4111.68 1167
4112.28 1218
4112.89 1075
4113.49 979
4114.10 1056
4114.70 1081
4115.31 1049
4115.91 1130
4116.52 1166
4117.12 1219
4117.73 1056
4118.33 1107
4118.94 1076
4119.54 1107
4120.15 1022
4120.75 1171
4121.36 1103
4121.97 1268
4122.57 1218
4123.18 1077
4123.78 1123
4124.39 1238
4124.99 1084
4125.60 1047
4126.21 1043
4126.81 1154
4127.42 1141
4128.02 1225
4128.63 1014
4129.24 1050
4129.84 1134
4130.45 1090
4131.05 1046
4131.66 1226
4132.27 1191
4132.87 1234
4133.48 1256
4134.08 1230
4134.69 1332
4135.30 1260
4135.90 1229
4136.51 1189
4137.12 1226
4137.72 1248
4138.33 1239
4138.94 1516
4139.54 1458
4140.15 1276
4140.76 1346
4141.37 1556
4141.97 1405
4142.58 1464
4143.19 1437
4143.79 1449
4144.40 1321
4145.01 1213
4145.61 1301
4146.22 1222
4146.83 1168
4147.44 1332
4148.04 1211
4148.65 1093
4149.26 1142
4149.87 1246
4150.47 1163
4151.08 1034
4151.69 1089
4152.30 1206
4152.91 1147
4153.51 979
4154.12 1111
4154.73 1170
4155.34 1157
4155.94 1073
4156.55 1222
4157.16 1091
4157.77 1025
4158.38 1117
4158.99 1073
4159.59 1174
4160.20 1236
4160.81 1230
4161.42 1185
4162.03 1172
4162.64 1239
4163.24 1235
4163.85 1265
4164.46 1254
4165.07 1329
4165.68 1222
4166.29 1237
4166.90 1298
4167.51 1216
4168.11 1248
4168.72 1244
4169.33 1105
4169.94 1163
4170.55 1170
4171.16 1155
4171.77 1190
4172.38 1308
4172.99 1262
4173.60 1147
4174.21 1205
4174.81 1313
4175.42 1276
4176.03 1224
4176.64 1391
4177.25 1324
4177.86 1210
4178.47 1295
4179.08 1164
4179.69 1246
4180.30 1144
4180.91 1190
4181.52 1105
4182.13 1123
4182.74 1250
4183.35 1156
4183.96 1227
4184.57 1177
4185.18 1165
4185.79 1157
4186.40 1002
4187.01 1136
4187.62 1149
4188.23 1164
4188.84 1160
4189.45 1245
4190.06 1348
4190.67 1404
4191.29 1388
4191.90 1428
4192.51 1449
4193.12 1486
4193.73 1563
4194.34 1770
4194.95 1902
4195.56 1867
4196.17 1732
4196.78 1509
4197.39 1567
4198.00 1527
4198.62 1547
4199.23 1590
4199.84 1302
4200.45 1379
4201.06 1297
4201.67 1181
4202.28 1251
4202.89 1180
4203.51 1319
4204.12 1318
4204.73 1097
4205.34 1200
4205.95 1184
4206.56 1261
4207.18 1232
4207.79 1128
4208.40 1231
4209.01 1218
4209.62 1260
4210.24 1285
4210.85 1328
4211.46 1263
4212.07 1428
4212.68 1348
4213.30 1289
4213.91 1296
4214.52 1284
4215.13 1405
4215.74 1405
4216.36 1556
4216.97 1462
4217.58 1488
4218.19 1620
4218.81 1847
4219.42 1760
4220.03 1723
4220.65 1844
4221.26 1911
4221.87 1932
4222.48 1784
4223.10 1863
4223.71 2082
4224.32 2130
4224.94 2193
4225.55 2083
4226.16 2180
4226.78 2404
4227.39 2301
4228.00 2346
4228.61 2437
4229.23 2486
4229.84 2498
4230.46 2408
4231.07 2673
4231.68 2505
4232.30 2672
4232.91 2663
4233.52 2680
4234.14 3071
4234.75 2972
4235.36 3048
4235.98 3016
4236.59 2967
4237.21 2936
4237.82 2693
4238.43 2510
4239.05 2130
4239.66 2073
4240.28 2016
4240.89 1761
4241.50 1726
4242.12 1656
4242.73 1591
4243.35 1596
4243.96 1670
4244.58 1596
4245.19 1669
4245.81 1655
4246.42 1703
4247.03 1663
4247.65 1757
4248.26 1610
4248.88 1628
4249.49 1601
4250.11 1636
4250.72 1689
4251.34 1763
4251.95 1608
4252.57 1420
4253.18 1427
4253.80 1433
4254.41 1353
4255.03 1446
4255.64 1355
4256.26 1299
4256.88 1433
4257.49 1417
4258.11 1484
4258.72 1405
4259.34 1357
4259.95 1306
4260.57 1310
4261.18 1297
4261.80 1284
4262.42 1272
4263.03 1265
4263.65 1168
4264.26 1268
4264.88 1388
4265.49 1391
4266.11 1249
4266.73 1312
4267.34 1373
4267.96 1301
4268.58 1330
4269.19 1440
4269.81 1443
4270.42 1257
4271.04 1375
4271.66 1437
4272.27 1330
4272.89 1185
4273.51 1194
4274.12 1318
4274.74 1499
4275.36 1636
4275.97 1416
4276.59 1285
4277.21 1295
4277.82 1349
4278.44 1306
4279.06 1273
4279.67 1290
4280.29 1277
4280.91 1167
4281.53 1337
4282.14 1288
4282.76 1263
4283.38 1122
4283.99 1253
4284.61 1249
4285.23 1070
4285.85 1263
4286.46 1216
4287.08 1137
4287.70 1187
4288.32 1220
4288.93 1278
4289.55 1240
4290.17 1183
4290.79 1120
4291.41 1024
4292.02 1192
4292.64 1157
4293.26 1103
4293.88 1172
4294.50 1309
4295.11 1103
4295.73 1134
4296.35 1014
4296.97 1026
4297.59 1091
4298.21 1158
4298.82 1192
4299.44 1121
4300.06 1125
4300.68 1113
4301.30 1152
4301.92 1162
4302.53 1121
4303.15 1132
4303.77 1173
4304.39 1154
4305.01 1055
4305.63 1156
4306.25 1138
4306.87 1174
4307.49 1330
4308.10 1304
4308.72 1117
4309.34 1090
4309.96 1139
4310.58 1187
4311.20 1085
4311.82 1172
4312.44 1168
4313.06 1361
4313.68 1185
4314.30 1163
4314.92 1208
4315.54 1163
4316.16 1233
4316.78 1143
4317.40 1214
4318.02 1253
4318.64 1156
4319.26 1257
4319.88 1279
4320.50 1217
4321.11 1272
4321.74 1418
4322.36 1222
4322.98 1208
4323.60 1370
4324.22 1306
4324.84 1269
4325.46 1332
4326.08 1359
4326.70 1290
4327.32 1337
4327.94 1501
4328.56 1476
4329.18 1272
4329.80 1204
4330.42 1238
4331.04 1311
4331.66 1231
4332.28 1384
4332.90 1339
4333.52 1310
4334.15 1297
4334.77 1443
4335.39 1747
4336.01 1849
4336.63 1666
4337.25 1769
4337.87 1708
4338.49 1674
4339.11 1725
4339.74 1722
4340.36 1676
4340.98 1561
4341.60 1962
4342.22 1803
4342.84 1799
4343.46 2070
4344.09 2294
4344.71 2539
4345.33 2917
4345.95 2842
4346.57 2959
4347.19 3374
4347.82 3197
4348.44 3025
4349.06 3028
4349.68 2670
4350.30 2452
4350.93 2049
4351.55 1866
4352.17 1817
4352.79 1657
4353.42 1489
4354.04 1444
4354.66 1426
4355.28 1405
4355.91 1339
4356.53 1573
4357.15 1460
4357.77 1455
4358.40 1401
4359.02 1275
4359.64 1394
4360.26 1697
4360.89 1513
4361.51 1430
4362.13 1498
4362.76 1404
4363.38 1357
4364.00 1300
4364.62 1365
4365.25 1430
4365.87 1418
4366.49 1350
4367.12 1416
4367.74 1341
4368.36 1271
4368.99 1329
4369.61 1262
4370.23 1272
4370.86 1297
4371.48 1075
4372.11 1213
4372.73 1198
4373.35 1157
4373.98 1160
4374.60 1026
4375.22 1043
4375.85 1133
4376.47 1155
4377.10 1147
4377.72 1098
4378.34 1171
4378.97 1132
4379.59 1186
4380.22 1161
4380.84 1231
4381.47 1273
4382.09 1189
4382.71 1016
4383.34 1142
4383.96 1203
4384.59 1202
4385.21 1255
4385.84 1109
4386.46 1313
4387.09 1244
4387.71 1278
4388.34 1206
4388.96 1104
4389.59 1098
4390.21 1055
4390.84 1047
4391.46 1098
4392.09 1100
4392.71 1063
4393.34 1094
4393.96 1001
4394.59 1075
4395.21 1044
4395.84 1083
4396.46 1151
4397.09 1190
4397.71 1177
4398.34 1140
4398.96 1034
4399.59 1106
4400.22 1213
4400.84 1122
4401.47 1161
4402.09 1133
4402.72 1205
4403.34 1279
4403.97 1240
4404.60 1227
4405.22 1247
4405.85 1182
4406.47 1273
4407.10 1101
4407.73 1181
4408.35 1204
4408.98 1071
4409.61 1125
4410.23 1283
4410.86 1109
4411.48 1095
4412.11 1083
4412.74 1096
4413.36 1099
4413.99 1240
4414.62 1237
4415.24 1238
4415.87 1232
4416.50 1182
4417.12 1201
4417.75 1097
4418.38 1159
4419.01 1103
4419.63 1121
4420.26 1215
4420.89 1160
4421.51 1124
4422.14 1131
4422.77 1117
4423.40 914
4424.02 1104
4424.65 1168
4425.28 1093
4425.91 1006
4426.53 1031
4427.16 999
4427.79 1055
4428.42 1031
4429.04 983
4429.67 1033
4430.30 1018
4430.93 1089
4431.55 1118
4432.18 1019
4432.81 1019
4433.44 1091
4434.07 1013
4434.69 1137
4435.32 1094
4435.95 1061
4436.58 1018
4437.21 1049
4437.84 1116
4438.46 1125
4439.09 1153
4439.72 1110
4440.35 1072
4440.98 1083
4441.61 969
4442.24 924
4442.86 1014
4443.49 996
4444.12 1014
4444.75 992
4445.38 977
4446.01 1014
4446.64 978
4447.27 1138
4447.90 1171
4448.52 991
4449.15 1108
4449.78 1266
4450.41 1126
4451.04 1110
4451.67 1042
4452.30 1076
4452.93 1205
4453.56 1186
4454.19 1156
4454.82 1203
4455.45 1210
4456.08 1219
4456.71 1207
4457.34 1182
4457.97 1161
4458.60 1067
4459.23 1054
4459.86 1092
4460.49 972
4461.12 939
4461.75 1059
4462.38 973
4463.01 967
4463.64 1120
4464.27 998
4464.90 999
4465.53 908
4466.16 993
4466.79 1003
4467.42 1033
4468.05 991
4468.68 965
4469.31 1034
4469.94 1045
4470.57 957
4471.20 990
4471.83 947
4472.46 968
4473.09 936
4473.72 934
4474.35 871
4474.99 892
4475.62 956
4476.25 960
4476.88 923
4477.51 990
4478.14 1002
4478.77 1018
4479.40 985
4480.03 945
4480.67 1046
4481.30 1064
4481.93 988
4482.56 1051
4483.19 1118
4483.82 1127
4484.46 1203
4485.09 1114
4485.72 1003
4486.35 1106
4486.98 1166
4487.61 1078
4488.25 1064
4488.88 1088
4489.51 1148
4490.14 1083
4490.77 1079
4491.41 1079
4492.04 1158
4492.67 1088
4493.30 1151
4493.94 1063
4494.57 992
4495.20 965
4495.83 1054
4496.46 1048
4497.10 1118
4497.73 1056
4498.36 1152
4498.99 1212
4499.63 1139
4500.26 1256
4500.89 1358
4501.53 1269
4502.16 1241
4502.79 1278
4503.42 1378
4504.06 1356
4504.69 1357
4505.32 1459
4505.96 1397
4506.59 1312
4507.22 1174
4507.86 1199
4508.49 1196
4509.12 1191
4509.76 1174
4510.39 1202
4511.02 966
4511.66 1009
4512.29 1014
4512.92 1093
4513.56 1006
4514.19 1048
4514.83 1127
4515.46 983
4516.09 968
4516.73 1018
4517.36 982
4517.99 1069
4518.63 1060
4519.26 1097
4519.90 1045
4520.53 1012
4521.17 992
4521.80 995
4522.43 1046
4523.07 1164
4523.70 1147
4524.34 1117
4524.97 1046
4525.61 1096
4526.24 1247
4526.88 1396
4527.51 1373
4528.14 1454
4528.78 1389
4529.41 1439
4530.05 1648
4530.68 1879
4531.32 1975
4531.95 1932
4532.59 1961
4533.22 1937
4533.86 1884
4534.49 1837
4535.13 1631
4535.76 1555
4536.40 1460
4537.04 1346
4537.67 1286
4538.31 1242
4538.94 1195
4539.58 1093
4540.21 1073
4540.85 1111
4541.48 1110
4542.12 1199
4542.76 1185
4543.39 1143
4544.03 1183
4544.66 1055
4545.30 1095
4545.93 1143
4546.57 1117
4547.21 1123
4547.84 1204
4548.48 1219
4549.11 1314
4549.75 1229
4550.39 1294
4551.02 1403
4551.66 1315
4552.30 1332
4552.93 1303
4553.57 1214
4554.21 1352
4554.84 1127
4555.48 1083
4556.12 1072
4556.75 1157
4557.39 1083
4558.03 1182
4558.66 1128
4559.30 1018
4559.94 1039
4560.57 1062
4561.21 1035
4561.85 967
4562.48 1042
4563.12 1052
4563.76 1122
4564.40 1175
4565.03 1081
4565.67 1081
4566.31 1160
4566.95 1112
4567.58 1091
4568.22 1082
4568.86 1238
4569.50 1194
4570.13 1146
4570.77 1050
4571.41 1240
4572.05 1175
4572.68 1207
4573.32 1227
4573.96 1146
4574.60 1165
4575.24 1090
4575.87 1071
4576.51 1222
4577.15 1110
4577.79 1073
4578.43 1086
4579.06 1106
4579.70 1032
4580.34 1010
4580.98 1070
4581.62 1103
4582.26 1230
4582.90 1169
4583.53 1083
4584.17 1067
4584.81 1043
4585.45 1180
4586.09 1129
4586.73 961
4587.37 1117
4588.01 1167
4588.64 1149
4589.28 1150
4589.92 1276
4590.56 1237
4591.20 1374
4591.84 1395
4592.48 1303
4593.12 1449
4593.76 1419
4594.40 1237
4595.04 1114
4595.68 952
4596.31 1100
4596.95 1221
4597.59 1189
4598.23 1201
4598.87 1209
4599.51 1202
4600.15 1086
4600.79 1036
4601.43 1153
4602.07 1312
4602.71 1383
4603.35 1294
4603.99 1259
4604.63 1262
4605.27 1317
4605.91 1275
4606.55 1293
4607.19 1170
4607.83 1304
4608.47 1224
4609.11 1118
4609.75 1165
4610.39 1228
4611.03 1246
4611.68 1154
4612.32 1088
4612.96 1224
4613.60 1099
4614.24 1061
4614.88 1201
4615.52 1323
4616.16 1145
4616.80 1039
4617.44 1116
4618.08 1121
4618.72 1078
4619.36 1052
4620.01 1063
4620.65 1067
4621.29 1121
4621.93 1133
4622.57 1178
4623.21 1184
4623.85 1024
4624.50 1020
4625.14 1032
4625.78 1138
4626.42 1154
4627.06 1118
4627.70 998
4628.34 1102
4628.99 1077
4629.63 953
4630.27 1057
4630.91 961
4631.55 1017
4632.20 971
4632.84 1095
4633.48 1086
4634.12 1110
4634.76 1103
4635.41 1250
4636.05 1187
4636.69 1296
4637.33 1254
4637.98 1375
4638.62 1334
4639.26 1415
4639.90 1310
4640.55 1344
4641.19 1431
4641.83 1296
4642.47 1250
4643.12 1289
4643.76 1260
4644.40 1165
4645.04 1193
4645.69 1156
4646.33 1148
4646.97 1057
4647.62 1117
4648.26 1211
4648.90 1145
4649.55 1218
4650.19 1243
4650.83 1218
4651.48 1292
4652.12 1087
4652.76 1201
4653.41 1243
4654.05 1237
4654.69 1121
4655.34 1147
4655.98 1100
4656.62 1116
4657.27 1120
4657.91 1189
4658.55 1015
4659.20 987
4659.84 1077
4660.49 990
4661.13 935
4661.77 1027
4662.42 1145
4663.06 1104
4663.71 1078
4664.35 1060
4664.99 1097
4665.64 1063
4666.28 975
4666.93 919
4667.57 952
4668.22 1011
4668.86 1010
4669.51 1045
4670.15 934
4670.79 910
4671.44 1134
4672.08 1137
4672.73 989
4673.37 1087
4674.02 1143
4674.66 1068
4675.31 1115
4675.95 1123
4676.60 1152
4677.24 1248
4677.89 1166
4678.53 1117
4679.18 1014
4679.82 996
4680.47 1085
4681.12 1007
4681.76 959
4682.41 922
4683.05 1055
4683.70 1102
4684.34 1139
4684.99 1076
4685.63 1024
4686.28 984
4686.93 1000
4687.57 956
4688.22 964
4688.86 922
4689.51 1008
4690.15 1016
4690.80 1036
4691.45 1102
4692.09 1077
4692.74 1038
4693.39 1079
4694.03 994
4694.68 1049
4695.32 1019
4695.97 1021
4696.62 1178
4697.26 1130
4697.91 1273
4698.56 1241
4699.20 1121
4699.85 1304
4700.50 1358
4701.14 1227
4701.79 1161
4702.44 1122
4703.08 1223
4703.73 1220
4704.38 1116
4705.02 1113
4705.67 1062
4706.32 1124
4706.97 1084
4707.61 1015
4708.26 1101
4708.91 1127
4709.55 1132
4710.20 1082
4710.85 1022
4711.50 1077
4712.14 1207
4712.79 1223
4713.44 1147
4714.09 1166
4714.73 1141
4715.38 1091
4716.03 1030
4716.68 1131
4717.33 1053
4717.97 1019
4718.62 1130
4719.27 1075
4719.92 1089
4720.57 1110
4721.21 1087
4721.86 1153
4722.51 1139
4723.16 1140
4723.81 1210
4724.45 1065
4725.10 1115
4725.75 1173
4726.40 1106
4727.05 1155
4727.70 1134
4728.35 1103
4728.99 1156
4729.64 1213
4730.29 1235
4730.94 1060
4731.59 1054
4732.24 1061
4732.89 1047
4733.54 1066
4734.19 1183
4734.83 1119
4735.48 1054
4736.13 1036
4736.78 1089
4737.43 1178
4738.08 1198
4738.73 1220
4739.38 1178
4740.03 1069
4740.68 1125
4741.33 1223
4741.98 1192
4742.63 1390
4743.28 1309
4743.93 1294
4744.58 1197
4745.23 1073
4745.87 1228
4746.52 1155
4747.17 1201
4747.82 1226
4748.47 1285
4749.12 1123
4749.77 1231
4750.42 1326
4751.08 1329
4751.73 1262
4752.38 1248
4753.03 1347
4753.68 1440
4754.33 1409
4754.98 1322
4755.63 1334
4756.28 1444
4756.93 1270
4757.58 1193
4758.23 1247
4758.88 1156
4759.53 1149
4760.18 1024
4760.83 1108
4761.48 1079
4762.13 1098
4762.79 1172
4763.44 1198
4764.09 1192
4764.74 1165
4765.39 1278
4766.04 1246
4766.69 1327
4767.34 1385
4767.99 1295
4768.65 1414
4769.30 1316
4769.95 1239
4770.60 1180
4771.25 1181
4771.90 1168
4772.56 1210
4773.21 1150
4773.86 1150
4774.51 1081
4775.16 1128
4775.81 1094
4776.47 1155
4777.12 1184
4777.77 1137
4778.42 1194
4779.07 1240
4779.73 1181
4780.38 1213
4781.03 1217
4781.68 1246
4782.34 1137
4782.99 1199
4783.64 1155
4784.29 1065
4784.94 1129
4785.60 1064
4786.25 1052
4786.90 1112
4787.56 1056
4788.21 974
4788.86 971
4789.51 1078
4790.17 1037
4790.82 981
4791.47 1023
4792.13 1085
4792.78 1204
4793.43 1138
4794.08 1063
4794.74 1124
4795.39 1094
4796.04 1050
4796.70 1085
4797.35 1000
4798.00 1023
4798.66 1012
4799.31 952
4799.96 1075
4800.62 968
4801.27 913
4801.93 1073
4802.58 1029
4803.23 1025
4803.89 975
4804.54 1115
4805.19 1151
4805.85 1196
4806.50 1099
4807.16 1027
4807.81 1022
4808.46 1060
4809.12 1137
4809.77 1194
4810.43 1059
4811.08 1090
4811.73 1045
4812.39 1096
4813.04 1027
4813.70 1009
4814.35 1029
4815.01 1158
4815.66 1134
4816.32 1117
4816.97 1078
4817.63 1084
4818.28 1158
4818.94 1199
4819.59 1124
4820.24 1155
4820.90 1025
4821.55 1225
4822.21 1316
4822.86 1372
4823.52 1408
4824.18 1433
4824.83 1359
4825.49 1453
4826.14 1388
4826.80 1354
4827.45 1391
4828.11 1423
4828.76 1216
4829.42 1139
4830.07 1234
4830.73 1216
4831.38 1301
4832.04 1422
4832.70 1325
4833.35 1513
4834.01 1494
4834.66 1290
4835.32 1223
4835.98 1493
4836.63 1482
4837.29 1592
4837.94 1641
4838.60 1583
4839.26 1579
4839.91 1585
4840.57 1497
4841.22 1438
4841.88 1435
4842.54 1499
4843.19 1440
4843.85 1450
4844.51 1379
4845.16 1379
4845.82 1407
4846.48 1546
4847.13 1549
4847.79 1557
4848.45 1548
4849.10 1543
4849.76 1524
4850.42 1549
4851.07 1799
4851.73 1553
4852.39 1640
4853.05 1567
4853.70 1641
4854.36 1632
4855.02 1693
4855.68 1655
4856.33 1626
4856.99 1655
4857.65 1813
4858.30 1989
4858.96 1771
4859.62 1892
4860.28 1874
4860.94 1871
4861.59 1848
4862.25 1787
4862.91 1664
4863.57 1544
4864.22 1652
4864.88 1725
4865.54 1706
4866.20 1753
4866.86 1676
4867.51 1819
4868.17 1842
4868.83 1683
4869.49 1624
4870.15 1608
4870.81 1658
4871.46 1516
4872.12 1472
4872.78 1341
4873.44 1485
4874.10 1457
4874.76 1506
4875.41 1493
4876.07 1405
4876.73 1395
4877.39 1422
4878.05 1331
4878.71 1412
4879.37 1364
4880.03 1240
4880.69 1326
4881.34 1283
4882.00 1279
4882.66 1202
4883.32 1108
4883.98 1265
4884.64 1239
4885.30 1142
4885.96 1278
4886.62 1226
4887.28 1189
4887.94 1231
4888.60 1362
4889.26 1416
4889.92 1375
4890.58 1311
4891.24 1468
4891.89 1468
4892.55 1529
4893.21 1553
4893.87 1444
4894.53 1363
4895.19 1284
4895.85 1241
4896.51 1359
4897.17 1288
4897.83 1220
4898.49 1204
4899.16 1378
4899.82 1271
4900.48 1243
4901.14 1269
4901.80 1216
4902.46 1186
4903.12 1205
4903.78 1207
4904.44 1109
4905.10 1065
4905.76 1151
4906.42 1132
4907.08 1252
4907.74 1214
4908.40 1222
4909.06 1171
4909.72 1065
4910.39 1255
4911.05 1119
4911.71 1127
4912.37 1041
4913.03 1074
4913.69 1116
4914.35 1188
4915.01 1085
4915.68 1136
4916.34 1187
4917.00 1159
4917.66 1183
4918.32 1118
4918.98 1134
4919.64 1146
4920.31 1159
4920.97 1110
4921.63 1037
4922.29 1095
4922.95 1082
4923.62 1114
4924.28 986
4924.94 1011
4925.60 985
4926.26 1012
4926.93 1035
4927.59 995
4928.25 1111
4928.91 1166
4929.57 977
4930.24 1042
4930.90 1059
4931.56 1210
4932.22 1158
4932.89 1016
4933.55 1140
4934.21 1154
4934.87 1058
4935.54 957
4936.20 1125
4936.86 1071
4937.53 1123
4938.19 1043
4938.85 1069
4939.51 1003
4940.18 968
4940.84 1084
4941.50 1052
4942.17 979
4942.83 914
4943.49 966
4944.16 983
4944.82 971
4945.48 1104
4946.15 1104
4946.81 986
4947.47 1048
4948.14 1072
4948.80 961
4949.46 924
4950.13 1068
4950.79 936
4951.45 908
4952.12 1001
4952.78 1032
4953.45 921
4954.11 881
4954.77 949
4955.44 973
4956.10 1009
4956.77 1026
4957.43 1039
4958.09 1010
4958.76 1016
4959.42 1008
4960.09 996
4960.75 1053
4961.42 1181
4962.08 1035
4962.75 1049
4963.41 1034
4964.07 1171
4964.74 1195
4965.40 1198
4966.07 1141
4966.73 1093
4967.40 1030
4968.06 1053
4968.73 1018
4969.39 1064
4970.06 1135
4970.72 946
4971.39 1085
4972.05 1052
4972.72 960
4973.38 1039
4974.05 992
4974.71 959
4975.38 1032
4976.05 998
4976.71 1015
4977.38 931
4978.04 992
4978.71 1001
4979.37 948
4980.04 907
4980.70 927
4981.37 940
4982.04 961
4982.70 1045
4983.37 916
4984.03 971
4984.70 960
4985.37 937
4986.03 875
4986.70 984
4987.36 974
4988.03 912
4988.70 938
4989.36 959
4990.03 1038
4990.70 996
4991.36 918
4992.03 945
4992.69 943
4993.36 894
4994.03 963
4994.69 951
4995.36 898
4996.03 892
4996.69 927
4997.36 953
4998.03 963
4998.70 917
4999.36 856
5000.03 848
5000.70 895
5001.36 904
5002.03 858
5002.70 960
5003.37 967
5004.03 962
5004.70 1086
5005.37 1068
5006.03 1063
5006.70 1063
5007.37 1035
5008.04 889
5008.70 983
5009.37 956
5010.04 984
5010.71 980
5011.38 911
5012.04 936
5012.71 1062
5013.38 1038
5014.05 924
5014.72 982
5015.38 996
5016.05 963
5016.72 955
5017.39 949
5018.06 949
5018.72 1069
5019.39 1206
5020.06 1250
5020.73 1277
5021.40 1358
5022.07 1380
5022.73 1424
5023.40 1527
5024.07 1625
5024.74 1527
5025.41 1524
5026.08 1329
5026.75 1375
5027.42 1308
5028.08 1254
5028.75 1131
5029.42 1059
5030.09 1003
5030.76 1050
5031.43 990
5032.10 972
5032.77 960
5033.44 939
5034.11 972
5034.78 1008
5035.45 1014
5036.11 958
5036.78 1015
5037.45 912
5038.12 877
5038.79 955
5039.46 1084
5040.13 1016
5040.80 1025
5041.47 990
5042.14 948
5042.81 954
5043.48 898
5044.15 953
5044.82 996
5045.49 952
5046.16 913
5046.83 1016
5047.50 999
5048.17 959
5048.84 1029
5049.51 1097
5050.18 919
5050.85 933
5051.52 974
5052.19 950
5052.86 981
5053.54 998
5054.21 907
5054.88 849
5055.55 928
5056.22 947
5056.89 918
5057.56 836
5058.23 923
5058.90 986
5059.57 1046
5060.24 1028
5060.91 987
5061.59 951
5062.26 878
5062.93 923
5063.60 910
5064.27 894
5064.94 935
5065.61 852
5066.28 984
5066.96 1027
5067.63 948
5068.30 893
5068.97 930
5069.64 999
5070.31 930
5070.99 901
5071.66 918
5072.33 956
5073.00 907
5073.67 921
5074.35 927
5075.02 964
5075.69 931
5076.36 895
5077.03 941
5077.71 954
5078.38 981
5079.05 1200
5079.72 1040
5080.39 992
5081.07 1047
5081.74 1057
5082.41 983
5083.08 1019
5083.76 985
5084.43 860
5085.10 972
5085.78 950
5086.45 1118
5087.12 1066
5087.79 1073
5088.47 1040
5089.14 1006
5089.81 1079
5090.49 1074
5091.16 1167
5091.83 1152
5092.51 1183
5093.18 1199
5093.85 1037
5094.52 1092
5095.20 1146
5095.87 1166
5096.54 987
5097.22 1030
5097.89 1110
5098.57 997
5099.24 997
5099.91 1064
5100.59 1164
5101.26 930
5101.93 893
5102.61 997
5103.28 997
5103.96 1031
5104.63 1082
5105.30 1096
5105.98 1127
5106.65 1136
5107.33 1010
5108.00 1121
5108.67 1050
5109.35 958
5110.02 925
5110.70 944
5111.37 980
5112.05 1035
5112.72 939
5113.40 996
5114.07 1066
5114.74 880
5115.42 927
5116.09 1003
5116.77 1073
5117.44 931
5118.12 907
5118.79 992
5119.47 1120
5120.14 1205
5120.82 1232
5121.49 1139
5122.17 1059
5122.84 1052
5123.52 1037
5124.19 981
5124.87 908
5125.54 1045
5126.22 1039
5126.90 969
5127.57 955
5128.25 971
5128.92 969
5129.60 948
5130.27 976
5130.95 1115
5131.62 1167
5132.30 1120
5132.98 1087
5133.65 1020
5134.33 1012
5135.00 998
5135.68 1009
5136.36 935
5137.03 982
5137.71 1000
5138.38 1080
5139.06 1041
5139.74 1082
5140.41 1094
5141.09 1174
5141.77 1125
5142.44 1043
5143.12 1061
5143.80 971
5144.47 986
5145.15 998
5145.83 819
5146.50 896
5147.18 898
5147.86 881
5148.53 945
5149.21 868
5149.89 943
5150.56 833
5151.24 979
5151.92 855
5152.60 868
5153.27 913
5153.95 936
5154.63 882
5155.30 949
5155.98 858
5156.66 935
5157.34 968
5158.01 903
5158.69 927
5159.37 888
5160.05 879
5160.72 849
5161.40 882
5162.08 873
5162.76 880
5163.44 915
5164.11 870
5164.79 827
5165.47 856
5166.15 965
5166.83 987
5167.50 945
5168.18 844
5168.86 939
5169.54 946
5170.22 924
5170.89 848
5171.57 856
5172.25 873
5172.93 885
5173.61 953
5174.29 824
5174.97 859
5175.64 879
5176.32 854
5177.00 898
5177.68 905
5178.36 951
5179.04 908
5179.72 932
5180.40 926
5181.08 856
5181.75 901
5182.43 887
5183.11 911
5183.79 904
5184.47 916
5185.15 949
5185.83 839
5186.51 860
5187.19 810
5187.87 902
5188.55 998
5189.23 877
5189.91 985
5190.59 971
5191.27 863
5191.95 822
5192.63 932
5193.31 975
5193.98 945
5194.66 918
5195.34 932
5196.02 838
5196.70 881
5197.38 912
5198.07 918
5198.75 825
5199.43 856
5200.11 841
5200.79 897
5201.47 932
5202.15 960
5202.83 913
5203.51 867
5204.19 954
5204.87 987
5205.55 985
5206.23 882
5206.91 954
5207.59 966
5208.27 1138
5208.95 1172
5209.63 1041
5210.31 1013
5211.00 963
5211.68 967
5212.36 1106
5213.04 1131
5213.72 920
5214.40 940
5215.08 976
5215.76 1042
5216.45 946
5217.13 998
5217.81 955
5218.49 889
5219.17 922
5219.85 878
5220.53 931
5221.22 1041
5221.90 1005
5222.58 1075
5223.26 1143
5223.94 1084
5224.62 956
5225.31 935
5225.99 956
5226.67 991
5227.35 900
5228.03 944
5228.72 904
5229.40 993
5230.08 979
5230.76 941
5231.45 860
5232.13 1015
5232.81 903
5233.49 974
5234.18 900
5234.86 971
5235.54 1017
5236.22 976
5236.91 856
5237.59 907
5238.27 882
5238.95 978
5239.64 985
5240.32 1027
5241.00 992
5241.69 946
5242.37 1015
5243.05 967
5243.73 1013
5244.42 919
5245.10 903
5245.78 844
5246.47 908
5247.15 898
5247.83 913
5248.52 1031
5249.20 1005
5249.88 1101
5250.57 1188
5251.25 1039
5251.94 1063
5252.62 1026
5253.30 959
5253.99 990
5254.67 996
5255.35 884
5256.04 878
5256.72 889
5257.41 868
5258.09 867
5258.77 901
5259.46 1016
5260.14 985
5260.83 957
5261.51 965
5262.20 906
5262.88 1002
5263.56 968
5264.25 872
5264.93 1037
5265.62 1047
5266.30 927
5266.99 1026
5267.67 1013
5268.36 1018
5269.04 1030
5269.73 1036
5270.41 991
5271.10 968
5271.78 929
5272.47 934
5273.15 889
5273.84 996
5274.52 1045
5275.21 979
5275.89 1086
5276.58 982
5277.26 941
5277.95 946
5278.63 1119
5279.32 1097
5280.00 1086
5280.69 1148
5281.37 1190
5282.06 1275
5282.75 1365
5283.43 1340
5284.12 1249
5284.80 1209
5285.49 1073
5286.17 1063
5286.86 1004
5287.55 996
5288.23 993
5288.92 963
5289.60 992
5290.29 1060
5290.98 1135
5291.66 978
5292.35 979
5293.04 1040
5293.72 928
5294.41 1049
5295.10 1016
5295.78 1088
5296.47 1087
5297.15 1088
5297.84 917
5298.53 840
5299.21 947
5299.90 969
5300.59 995
5301.28 1001
5301.96 1003
5302.65 1011
5303.34 1035
5304.02 964
5304.71 1017
5305.40 1041
5306.08 959
5306.77 925
5307.46 1087
5308.15 1077
5308.83 961
5309.52 933
5310.21 963
5310.90 939
5311.58 961
5312.27 1085
5312.96 1103
5313.65 1038
5314.33 1010
5315.02 987
5315.71 907
5316.40 972
5317.09 999
5317.77 1016
5318.46 1042
5319.15 1039
5319.84 1014
5320.53 1142
5321.21 1157
5321.90 1195
5322.59 1206
5323.28 1099
5323.97 921
5324.65 944
5325.34 1036
5326.03 975
5326.72 1007
5327.41 963
5328.10 1022
5328.79 988
5329.47 1014
5330.16 993
5330.85 898
5331.54 878
5332.23 944
5332.92 1058
5333.61 1080
5334.30 1033
5334.99 891
5335.67 952
5336.36 1099
5337.05 1102
5337.74 1152
5338.43 1153
5339.12 1153
5339.81 1107
5340.50 1105
5341.19 1075
5341.88 1063
5342.57 1147
5343.26 1140
5343.95 1092
5344.64 1157
5345.33 1119
5346.02 1169
5346.71 1296
5347.40 1220
5348.09 1297
5348.78 1411
5349.47 1558
5350.16 1690
5350.85 1738
5351.54 1590
5352.23 1685
5352.92 1624
5353.61 1754
5354.30 1560
5354.99 1371
5355.68 1239
5356.37 1187
5357.06 1196
5357.75 1259
5358.44 1028
5359.13 986
5359.82 974
5360.51 985
5361.20 1025
5361.89 930
5362.58 972
5363.27 1001
5363.97 886
5364.66 862
5365.35 1003
5366.04 1008
5366.73 966
5367.42 906
5368.11 1007
5368.80 949
5369.49 849
5370.19 853
5370.88 916
5371.57 843
5372.26 873
5372.95 919
5373.64 895
5374.33 890
5375.03 839
5375.72 794
5376.41 856
5377.10 889
5377.79 851
5378.49 807
5379.18 858
5379.87 866
5380.56 851
5381.25 935
5381.95 898
5382.64 980
5383.33 909
5384.02 959
5384.71 966
5385.41 943
5386.10 863
5386.79 894
5387.48 870
5388.18 978
5388.87 979
5389.56 987
5390.25 971
5390.95 952
5391.64 889
5392.33 1086
5393.02 1044
5393.72 1030
5394.41 1053
5395.10 963
5395.80 930
5396.49 998
5397.18 970
5397.88 921
5398.57 1004
5399.26 949
5399.95 858
5400.65 940
5401.34 906
5402.03 919
5402.73 1002
5403.42 927
5404.12 945
5404.81 1036
5405.50 984
5406.20 980
5406.89 932
5407.58 922
5408.28 962
5408.97 951
5409.66 973
5410.36 993
5411.05 995
5411.75 1007
5412.44 989
5413.13 978
5413.83 941
5414.52 921
5415.22 893
5415.91 905
5416.61 849
5417.30 965
5417.99 949
5418.69 881
5419.38 843
5420.08 881
5420.77 957
5421.47 985
5422.16 999
5422.86 906
5423.55 872
5424.25 958
5424.94 1013
5425.64 946
5426.33 938
5427.03 965
5427.72 899
5428.42 960
5429.11 977
5429.81 1004
5430.50 840
5431.20 935
5431.89 859
5432.59 918
5433.28 1024
5433.98 1003
5434.67 1018
5435.37 1024
5436.06 1043
5436.76 1066
5437.46 1141
5438.15 1134
5438.85 1068
5439.54 989
5440.24 1041
5440.93 1088
5441.63 1018
5442.33 1079
5443.02 1087
5443.72 1161
5444.41 1172
5445.11 1237
5445.81 1345
5446.50 1329
5447.20 1483
5447.90 1507
5448.59 1417
5449.29 1388
5449.98 1442
5450.68 1513
5451.38 1365
5452.07 1245
5452.77 1160
5453.47 1210
5454.16 1230
5454.86 1178
5455.56 992
5456.25 1055
5456.95 1145
5457.65 1145
5458.35 1169
5459.04 1091
5459.74 1160
5460.44 1225
5461.13 1189
5461.83 1200
5462.53 1296
5463.23 1304
5463.92 1481
5464.62 1347
5465.32 1307
5466.02 1300
5466.71 1315
5467.41 1435
5468.11 1332
5468.81 1226
5469.50 1209
5470.20 1287
5470.90 1252
5471.60 1294
5472.29 1302
5472.99 1326
5473.69 1218
5474.39 1318
5475.09 1323
5475.78 1267
5476.48 1157
5477.18 1276
5477.88 1415
5478.58 1458
5479.28 1640
5479.97 1752
5480.67 1691
5481.37 1749
5482.07 1676
5482.77 1682
5483.47 1690
5484.17 1568
5484.86 1561
5485.56 1503
5486.26 1379
5486.96 1432
5487.66 1449
5488.36 1478
5489.06 1343
5489.76 1418
5490.45 1403
5491.15 1351
5491.85 1493
5492.55 1477
5493.25 1409
5493.95 1389
5494.65 1496
5495.35 1528
5496.05 1633
5496.75 1893
5497.45 1676
5498.15 1810
5498.85 1979
5499.55 2275
5500.25 2582
5500.95 2811
5501.65 2904
5502.35 2888
5503.04 2541
5503.74 2645
5504.44 2380
5505.14 2268
5505.84 1934
5506.54 1688
5507.24 1576
5507.94 1511
5508.65 1495
5509.35 1482
5510.05 1422
5510.75 1451
5511.45 1375
5512.15 1180
5512.85 1349
5513.55 1421
5514.25 1456
5514.95 1418
5515.65 1386
5516.35 1314
5517.05 1355
5517.75 1236
5518.45 1340
5519.15 1313
5519.85 1282
5520.56 1269
5521.26 1282
5521.96 1255
5522.66 1210
5523.36 1240
5524.06 1210
5524.76 1223
5525.46 1249
5526.16 1227
5526.87 1149
5527.57 1094
5528.27 1144
5528.97 1155
5529.67 1077
5530.37 1096
5531.07 1125
5531.78 1109
5532.48 984
5533.18 921
5533.88 952
5534.58 1028
5535.29 1127
5535.99 1188
5536.69 1135
5537.39 1030
5538.09 1042
5538.80 1026
5539.50 1010
5540.20 930
5540.90 1064
5541.60 1001
5542.31 963
5543.01 994
5543.71 974
5544.41 999
5545.12 987
5545.82 988
5546.52 1042
5547.22 1083
5547.93 1076
5548.63 1074
5549.33 1116
5550.04 1083
5550.74 958
5551.44 1013
5552.14 1038
5552.85 1025
5553.55 1049
5554.25 974
5554.96 1034
5555.66 970
5556.36 1056
5557.07 1016
5557.77 996
5558.47 913
5559.18 1011
5559.88 993
5560.58 937
5561.29 937
5561.99 1027
5562.69 1007
5563.40 963
5564.10 1003
5564.80 914
5565.51 1013
5566.21 952
5566.92 938
5567.62 923
5568.32 961
5569.03 959
5569.73 995
5570.44 934
5571.14 1043
5571.84 1002
5572.55 971
5573.25 962
5573.96 917
5574.66 1059
5575.37 965
5576.07 1045
5576.78 904
5577.48 923
5578.18 1042
5578.89 1027
5579.59 999
5580.30 1056
5581.00 882
5581.71 882
5582.41 911
5583.12 1024
5583.82 961
5584.53 965
5585.23 935
5585.94 920
5586.64 883
5587.35 944
5588.05 922
5588.76 911
5589.46 905
5590.17 853
5590.88 879
5591.58 827
5592.29 891
5592.99 909
5593.70 826
5594.40 905
5595.11 918
5595.81 999
5596.52 894
5597.23 924
5597.93 869
5598.64 836
5599.34 937
5600.05 829
5600.76 803
5601.46 799
5602.17 888
5602.87 725
5603.58 749
5604.29 865
5604.99 910
5605.70 835
5606.41 862
5607.11 928
5607.82 875
5608.52 870
5609.23 808
5609.94 864
5610.64 865
5611.35 852
5612.06 903
5612.76 837
5613.47 829
5614.18 882
5614.89 864
5615.59 980
5616.30 906
5617.01 861
5617.71 949
5618.42 974
5619.13 955
5619.84 914
5620.54 949
5621.25 867
5621.96 893
5622.66 898
5623.37 875
5624.08 977
5624.79 960
5625.49 800
5626.20 937
5626.91 781
5627.62 790
5628.33 872
5629.03 747
5629.74 760
5630.45 909
5631.16 847
5631.87 951
5632.57 819
5633.28 793
5633.99 813
5634.70 956
5635.41 841
5636.11 786
5636.82 923
5637.53 900
5638.24 886
5638.95 854
5639.66 870
5640.36 882
5641.07 935
5641.78 1008
5642.49 960
5643.20 953
5643.91 981
5644.62 1000
5645.33 928
5646.03 947
5646.74 915
5647.45 915
5648.16 910
5648.87 883
5649.58 920
5650.29 937
5651.00 936
5651.71 920
5652.42 916
5653.13 903
5653.84 961
5654.54 1049
5655.25 892
5655.96 868
5656.67 971
5657.38 928
5658.09 878
5658.80 756
5659.51 732
5660.22 966
5660.93 940
5661.64 930
5662.35 853
5663.06 984
5663.77 1006
5664.48 978
5665.19 900
5665.90 968
5666.61 1012
5667.32 1032
5668.03 1121
5668.74 1026
5669.45 1049
5670.16 1186
5670.87 1351
5671.58 1272
5672.29 1223
5673.01 1339
5673.72 1303
5674.43 1174
5675.14 1192
5675.85 1009
5676.56 1065
5677.27 999
5677.98 978
5678.69 1082
5679.40 1025
5680.11 922
5680.82 1028
5681.54 906
5682.25 882
5682.96 853
5683.67 965
5684.38 1018
5685.09 1049
5685.80 1022
5686.51 877
5687.23 982
5687.94 948
5688.65 874
5689.36 915
5690.07 978
5690.78 889
5691.50 868
5692.21 914
5692.92 935
5693.63 919
5694.34 891
5695.06 880
5695.77 884
5696.48 846
5697.19 919
5697.90 1032
5698.62 868
5699.33 853
5700.04 1016
5700.75 987
5701.46 922
5702.18 890
5702.89 920
5703.60 894
5704.31 826
5705.03 895
5705.74 902
5706.45 864
5707.17 797
5707.88 769
5708.59 728
5709.30 808
5710.02 817
5710.73 875
5711.44 806
5712.16 796
5712.87 807
5713.58 884
5714.30 840
5715.01 777
5715.72 833
5716.43 890
5717.15 914
5717.86 867
5718.58 849
5719.29 919
5720.00 929
5720.72 919
5721.43 890
5722.14 946
5722.86 976
5723.57 949
5724.28 853
5725.00 1115
5725.71 1080
5726.43 1046
5727.14 1111
5727.85 1077
5728.57 1196
5729.28 1131
5730.00 1266
5730.71 1245
5731.42 1172
5732.14 1112
5732.85 1161
5733.57 1087
5734.28 987
5735.00 1017
5735.71 958
5736.43 892
5737.14 886
5737.85 949
5738.57 843
5739.28 935
5740.00 905
5740.71 824
5741.43 852
5742.14 840
5742.86 918
5743.57 950
5744.29 904
5745.00 893
5745.72 902
5746.43 861
5747.15 960
5747.86 887
5748.58 924
5749.30 944
5750.01 1043
5750.73 967
5751.44 982
5752.16 1044
5752.87 1042
5753.59 1077
5754.30 1233
5755.02 1268
5755.74 1215
5756.45 1253
5757.17 1223
5757.88 1072
5758.60 1055
5759.31 1113
5760.03 1028
5760.75 1041
5761.46 957
5762.18 910
5762.90 916
5763.61 917
5764.33 1008
5765.04 968
5765.76 989
5766.48 945
5767.19 1018
5767.91 1051
5768.63 929
5769.34 887
5770.06 874
5770.78 884
5771.49 816
5772.21 885
5772.93 879
5773.64 1026
5774.36 1023
5775.08 981
5775.79 1136
5776.51 1097
5777.23 1045
5777.95 1071
5778.66 1000
5779.38 959
5780.10 1006
5780.81 1094
5781.53 1135
5782.25 912
5782.97 1011
5783.68 1075
5784.40 1102
5785.12 1080
5785.84 1089
5786.55 1146
5787.27 1042
5787.99 995
5788.71 987
5789.43 1012
5790.14 1184
5790.86 1141
5791.58 1143
5792.30 1229
5793.02 1137
5793.73 1206
5794.45 1098
5795.17 1249
5795.89 1228
5796.61 1261
5797.33 1411
5798.04 1665
5798.76 1951
5799.48 2081
5800.20 2360
5800.92 2348
5801.64 2503
5802.36 2528
5803.07 2361
5803.79 2137
5804.51 1976
5805.23 1732
5805.95 1539
5806.67 1387
5807.39 1339
5808.11 1361
5808.82 1261
5809.54 1241
5810.26 1166
5810.98 1158
5811.70 1152
5812.42 1199
5813.14 1212
5813.86 1279
5814.58 1379
5815.30 1318
5816.02 1252
5816.74 1295
5817.46 1255
5818.18 1206
5818.90 1150
5819.62 1124
5820.34 1152
5821.06 1162
5821.78 1104
5822.50 1126
5823.22 1115
5823.94 1162
5824.66 1097
5825.38 1165
5826.10 1056
5826.82 987
5827.54 1057
5828.26 1027
5828.98 1028
5829.70 933
5830.42 986
5831.14 1055
5831.86 987
5832.58 1052
5833.30 1016
5834.02 942
5834.74 1013
5835.46 1011
5836.18 1007
5836.90 1012
5837.62 1094
5838.34 1013
5839.07 924
5839.79 943
5840.51 1079
5841.23 1055
5841.95 1040
5842.67 1157
5843.39 1081
5844.11 994
5844.83 984
5845.56 906
5846.28 944
5847.00 902
5847.72 825
5848.44 939
5849.16 912
5849.88 941
5850.61 935
5851.33 946
5852.05 897
5852.77 973
5853.49 992
5854.22 999
5854.94 912
5855.66 889
5856.38 926
5857.10 907
5857.83 931
5858.55 983
5859.27 867
5859.99 927
5860.71 940
5861.44 1017
5862.16 970
5862.88 946
5863.60 880
5864.33 965
5865.05 926
5865.77 908
5866.49 928
5867.22 953
5867.94 934
5868.66 871
5869.38 865
5870.11 933
5870.83 950
5871.55 919
5872.28 831
5873.00 942
5873.72 968
5874.45 942
5875.17 957
5875.89 1050
5876.62 977
5877.34 1000
5878.06 972
5878.79 968
5879.51 957
5880.23 955
5880.96 967
5881.68 848
5882.40 866
5883.13 967
5883.85 991
5884.57 868
5885.30 907
5886.02 970
5886.75 966
5887.47 938
5888.19 1012
5888.92 1038
5889.64 970
5890.37 913
5891.09 948
5891.81 889
5892.54 841
5893.26 941
5893.99 1014
5894.71 937
5895.44 808
5896.16 822
5896.88 927
5897.61 892
5898.33 877
5899.06 934
5899.78 870
5900.51 973
5901.23 921
5901.96 819
5902.68 866
5903.41 954
5904.13 966
5904.86 996
5905.58 899
5906.31 967
5907.03 978
5907.76 926
5908.48 932
5909.21 963
5909.93 993
5910.66 1005
5911.38 1007
5912.11 1044
5912.83 929
5913.56 1021
5914.29 1065
5915.01 1066
5915.74 1044
5916.46 991
5917.19 1067
5917.91 1036
5918.64 1086
5919.37 1019
5920.09 955
5920.82 972
5921.54 1079
5922.27 1004
5923.00 1018
5923.72 1057
5924.45 1089
5925.17 1087
5925.90 1035
5926.63 1102
5927.35 1115
5928.08 1152
5928.81 1100
5929.53 1119
5930.26 1119
5930.99 1147
5931.71 1168
5932.44 1121
5933.17 1232
5933.89 1305
5934.62 1260
5935.35 1181
5936.07 1272
5936.80 1315
5937.53 1267
5938.25 1342
5938.98 1357
5939.71 1443
5940.44 1321
5941.16 1348
5941.89 1444
5942.62 1342
5943.35 1333
5944.07 1390
5944.80 1344
5945.53 1404
5946.26 1346
5946.98 1465
5947.71 1497
5948.44 1502
5949.17 1465
5949.89 1659
5950.62 1728
5951.35 1704
5952.08 1802
5952.80 1832
5953.53 1822
5954.26 1788
5954.99 1667
5955.72 1803
5956.45 1894
5957.17 1737
5957.90 1682
5958.63 1777
5959.36 1764
5960.09 1810
5960.82 1783
5961.54 1780
5962.27 1903
5963.00 1775
5963.73 1857
5964.46 2000
5965.19 2087
5965.92 2281
5966.64 2325
5967.37 2515
5968.10 2642
5968.83 2553
5969.56 2394
5970.29 2396
5971.02 2347
5971.75 2167
5972.48 2145
5973.21 2198
5973.93 2192
5974.66 2034
5975.39 2085
5976.12 2197
5976.85 2183
5977.58 2266
5978.31 2234
5979.04 2139
5979.77 2081
5980.50 2259
5981.23 2272
5981.96 2387
5982.69 2457
5983.42 2318
5984.15 2453
5984.88 2437
5985.61 2490
5986.34 2556
5987.07 2489
5987.80 2437
5988.53 2349
5989.26 2463
5989.99 2526
5990.72 2400
5991.45 2412
5992.18 2465
5992.91 2408
5993.64 2434
5994.37 2593
5995.10 2542
5995.83 2551
5996.56 2644
5997.29 2562
5998.02 2674
5998.75 2671
5999.49 2866
6000.22 2826
6000.95 2710
6001.68 2599
6002.41 2521
6003.14 2594
6003.87 2555
6004.60 2522
6005.33 2508
6006.06 2479
6006.80 2688
6007.53 2995
6008.26 3210
6008.99 3601
6009.72 3949
6010.45 4548
6011.18 5256
6011.92 5656
6012.65 6131
6013.38 6653
6014.11 6754
6014.84 6884
6015.57 6841
6016.31 6341
6017.04 5837
6017.77 5408
6018.50 4645
6019.23 4079
6019.97 3587
6020.70 3026
6021.43 2841
6022.16 2536
6022.89 2217
6023.63 2173
6024.36 2074
6025.09 1995
6025.82 2021
6026.56 2024
6027.29 2117
6028.02 2019
6028.75 2036
6029.49 1949
6030.22 1921
6030.95 1856
6031.68 1848
6032.42 1940
6033.15 1794
6033.88 1793
6034.62 1708
6035.35 1726
6036.08 1728
6036.81 1737
6037.55 1912
6038.28 1819
6039.01 1916
6039.75 1790
6040.48 1833
6041.21 1897
6041.95 2008
6042.68 1990
6043.41 1960
6044.15 1905
6044.88 1881
6045.61 1990
6046.35 1924
6047.08 2052
6047.82 1991
6048.55 1978
6049.28 2145
6050.02 2131
6050.75 2142
6051.49 2178
6052.22 2456
6052.95 2670
6053.69 2449
6054.42 2518
6055.16 2554
6055.89 2482
6056.62 2410
6057.36 2113
6058.09 2106
6058.83 2125
6059.56 2268
6060.30 2168
6061.03 2189
6061.77 2117
6062.50 2083
6063.23 2087
6063.97 2088
6064.70 2021
6065.44 1904
6066.17 1924
6066.91 1932
6067.64 1917
6068.38 1924
6069.11 1765
6069.85 1823
6070.58 1769
6071.32 1637
6072.05 1737
6072.79 1809
6073.52 1686
6074.26 1687
6075.00 1717
6075.73 1659
6076.47 1731
6077.20 1625
6077.94 1603
6078.67 1674
6079.41 1810
6080.14 1700
6080.88 1547
6081.62 1496
6082.35 1453
6083.09 1649
6083.82 1666
6084.56 1615
6085.30 1562
6086.03 1617
6086.77 1538
6087.50 1537
6088.24 1561
6088.98 1476
6089.71 1586
6090.45 1602
6091.19 1572
6091.92 1531
6092.66 1650
6093.39 1527
6094.13 1482
6094.87 1618
6095.60 1647
6096.34 1630
6097.08 1415
6097.81 1527
6098.55 1410
6099.29 1465
6100.03 1569
6100.76 1533
6101.50 1485
6102.24 1447
6102.97 1420
6103.71 1394
6104.45 1337
6105.18 1346
6105.92 1478
6106.66 1407
6107.40 1466
6108.13 1591
6108.87 1689
6109.61 1577
6110.35 1593
6111.08 1619
6111.82 1538
6112.56 1527
6113.30 1528
6114.03 1528
6114.77 1566
6115.51 1496
6116.25 1569
6116.99 1505
6117.72 1645
6118.46 1610
6119.20 1476
6119.94 1551
6120.68 1593
6121.41 1656
6122.15 1624
6122.89 1521
6123.63 1637
6124.37 1630
6125.11 1531
6125.84 1640
6126.58 1675
6127.32 1644
6128.06 1687
6128.80 1755
6129.54 1739
6130.28 1736
6131.02 1714
6131.75 1685
6132.49 1825
6133.23 1778
6133.97 1557
6134.71 1664
6135.45 1806
6136.19 1857
6136.93 1758
6137.67 1897
6138.41 1723
6139.14 1893
6139.88 1879
6140.62 1772
6141.36 1857
6142.10 1780
6142.84 1795
6143.58 1882
6144.32 1802
6145.06 1878
6145.80 1835
6146.54 1739
6147.28 1729
6148.02 1820
6148.76 1703
6149.50 1777
6150.24 1839
6150.98 1750
6151.72 1815
6152.46 1980
6153.20 1978
6153.94 1947
6154.68 1807
6155.42 1874
6156.16 1959
6156.90 1827
6157.64 1962
6158.38 1966
6159.12 2068
6159.86 1886
6160.60 1841
6161.34 2039
6162.08 1978
6162.82 2114
6163.57 2157
6164.31 2283
6165.05 2533
6165.79 2706
6166.53 2607
6167.27 2855
6168.01 3122
6168.75 3099
6169.49 3088
6170.23 3117
6170.98 2975
6171.72 2881
6172.46 2638
6173.20 2641
6173.94 2657
6174.68 2576
6175.42 2654
6176.16 2477
6176.91 2354
6177.65 2569
6178.39 2594
6179.13 2536
6179.87 2487
6180.61 2471
6181.36 2653
6182.10 2698
6182.84 2709
6183.58 2715
6184.32 2781
6185.07 2646
6185.81 2897
6186.55 2926
6187.29 3000
6188.03 2929
6188.78 2925
6189.52 3028
6190.26 3084
6191.00 3212
6191.75 3297
6192.49 3264
6193.23 3329
6193.97 3365
6194.72 3595
6195.46 3519
6196.20 3671
6196.94 3507
6197.69 3438
6198.43 3508
6199.17 3441
6199.92 3570
6200.66 3660
6201.40 3488
6202.15 3585
6202.89 3699
6203.63 4007
6204.37 4572
6205.12 5260
6205.86 6583
6206.60 8092
6207.35 9823
6208.09 11966
6208.83 13868
6209.58 15437
6210.32 15996
6211.07 15746
6211.81 15346
6212.55 14062
6213.30 12583
6214.04 10880
6214.78 8951
6215.53 7208
6216.27 6075
6217.02 4824
6217.76 4139
6218.50 3820
6219.25 3381
6219.99 3115
6220.74 2846
6221.48 3070
6222.22 3004
6222.97 2905
6223.71 2924
6224.46 2949
6225.20 3049
6225.95 3111
6226.69 3051
6227.44 2904
6228.18 2758
6228.92 2575
6229.67 2440
6230.41 2225
6231.16 2115
6231.90 2051
6232.65 1926
6233.39 1947
6234.14 1991
6234.88 1893
6235.63 2090
6236.37 1997
6237.12 2048
6237.86 2225
6238.61 2195
6239.35 2153
6240.10 2145
6240.85 2214
6241.59 2235
6242.34 2131
6243.08 2167
6243.83 2382
6244.57 2355
6245.32 2496
6246.06 2718
6246.81 2962
6247.56 3095
6248.30 3230
6249.05 3340
6249.79 3344
6250.54 3326
6251.29 3221
6252.03 2776
6252.78 2588
6253.52 2513
6254.27 2327
6255.02 2300
6255.76 2126
6256.51 2269
6257.26 2227
6258.00 2216
6258.75 2221
6259.49 2156
6260.24 2193
6260.99 2205
6261.73 2207
6262.48 2172
6263.23 2264
6263.97 2190
6264.72 2171
6265.47 2118
6266.21 2158
6266.96 2197
6267.71 2369
6268.46 2192
6269.20 2137
6269.95 2170
6270.70 2171
6271.44 2243
6272.19 2131
6272.94 2139
6273.69 2152
6274.43 2257
6275.18 2205
6275.93 2352
6276.68 2265
6277.42 2276
6278.17 2338
6278.92 2430
6279.67 2366
6280.41 2228
6281.16 2204
6281.91 2053
6282.66 1959
6283.41 1973
6284.15 1887
6284.90 1981
6285.65 2016
6286.40 1892
6287.15 1839
6287.89 1998
6288.64 1838
6289.39 1944
6290.14 2023
6290.89 1928
6291.64 1877
6292.38 1801
6293.13 1788
6293.88 1774
6294.63 1650
6295.38 1708
6296.13 1816
6296.88 1729
6297.62 1691
6298.37 1687
6299.12 1693
6299.87 1635
6300.62 1601
6301.37 1735
6302.12 1749
6302.87 1623
6303.62 1533
6304.37 1579
6305.11 1653
6305.86 1652
6306.61 1688
6307.36 1568
6308.11 1690
6308.86 1629
6309.61 1669
6310.36 1620
6311.11 1641
6311.86 1536
6312.61 1672
6313.36 1707
6314.11 1770
6314.86 1684
6315.61 1653
6316.36 1595
6317.11 1674
6317.86 1722
6318.61 1664
6319.36 1588
6320.11 1745
6320.86 1652
6321.61 1482
6322.36 1477
6323.11 1601
6323.86 1540
6324.61 1575
6325.36 1529
6326.11 1465
6326.86 1396
6327.61 1413
6328.36 1475
6329.11 1592
6329.86 1576
6330.61 1531
6331.37 1550
6332.12 1476
6332.87 1399
6333.62 1446
6334.37 1536
6335.12 1576
6335.87 1416
6336.62 1471
6337.37 1407
6338.12 1407
6338.88 1410
6339.63 1525
6340.38 1473
6341.13 1457
6341.88 1406
6342.63 1419
6343.38 1593
6344.14 1469
6344.89 1492
6345.64 1495
6346.39 1432
6347.14 1432
6347.89 1404
6348.65 1415
6349.40 1487
6350.15 1652
6350.90 1677
6351.65 1708
6352.41 1718
6353.16 1695
6353.91 1770
6354.66 1778
6355.41 1675
6356.17 1662
6356.92 1589
6357.67 1575
6358.42 1688
6359.18 1564
6359.93 1547
6360.68 1522
6361.43 1521
6362.19 1458
6362.94 1409
6363.69 1433
6364.44 1390
6365.20 1422
6365.95 1416
6366.70 1423
6367.46 1348
6368.21 1448
6368.96 1355
6369.71 1421
6370.47 1540
6371.22 1404
6371.97 1269
6372.73 1379
6373.48 1471
6374.23 1463
6374.99 1496
6375.74 1488
6376.49 1398
6377.25 1396
6378.00 1530
6378.75 1482
6379.51 1452
6380.26 1470
6381.02 1364
6381.77 1378
6382.52 1344
6383.28 1402
6384.03 1401
6384.78 1464
6385.54 1491
6386.29 1380
6387.05 1346
6387.80 1304
6388.56 1336
6389.31 1376
6390.06 1273
6390.82 1261
6391.57 1294
6392.33 1323
6393.08 1393
6393.84 1324
6394.59 1441
6395.34 1375
6396.10 1338
6396.85 1382
6397.61 1356
6398.36 1287
6399.12 1259
6399.87 1301
6400.63 1288
6401.38 1267
6402.14 1222
6402.89 1180
6403.65 1247
6404.40 1227
6405.16 1218
6405.91 1228
6406.67 1257
6407.42 1366
6408.18 1265
6408.93 1338
6409.69 1256
6410.45 1357
6411.20 1366
6411.96 1383
6412.71 1354
6413.47 1434
6414.22 1299
6414.98 1410
6415.73 1209
6416.49 1316
6417.25 1332
6418.00 1244
6418.76 1129
6419.51 1198
6420.27 1348
6421.03 1460
6421.78 1441
6422.54 1319
6423.29 1313
6424.05 1323
6424.81 1347
6425.56 1334
6426.32 1315
6427.08 1274
6427.83 1453
6428.59 1319
6429.35 1377
6430.10 1357
6430.86 1388
6431.62 1309
6432.37 1294
6433.13 1328
6433.89 1293
6434.64 1288
6435.40 1492
6436.16 1403
6436.91 1382
6437.67 1331
6438.43 1318
6439.19 1360
6439.94 1307
6440.70 1421
6441.46 1327
6442.21 1402
6442.97 1369
6443.73 1406
6444.49 1401
6445.24 1418
6446.00 1401
6446.76 1475
6447.52 1437
6448.28 1388
6449.03 1486
6449.79 1501
6450.55 1385
6451.31 1400
6452.06 1375
6452.82 1335
6453.58 1404
6454.34 1462
6455.10 1362
6455.85 1260
6456.61 1365
6457.37 1392
6458.13 1444
6458.89 1449
6459.65 1512
6460.40 1489
6461.16 1385
6461.92 1407
6462.68 1521
6463.44 1741
6464.20 1619
6464.96 1525
6465.71 1540
6466.47 1575
6467.23 1519
6467.99 1559
6468.75 1549
6469.51 1697
6470.27 1615
6471.03 1682
6471.79 1626
6472.54 1729
6473.30 1663
6474.06 1726
6474.82 1721
6475.58 1754
6476.34 1796
6477.10 1772
6477.86 1840
6478.62 1817
6479.38 1755
6480.14 1788
6480.90 1831
6481.66 1898
6482.42 1880
6483.18 1873
6483.94 1945
6484.70 2042
6485.46 2124
6486.22 2010
6486.98 2052
6487.74 2086
6488.50 2078
6489.26 2128
6490.02 2166
6490.78 2222
6491.54 2263
6492.30 2384
6493.06 2378
6493.82 2494
6494.58 2585
6495.34 2686
6496.10 2528
6496.86 2723
6497.62 2675
6498.38 2535
6499.14 2508
6499.90 2572
6500.66 2540
6501.42 2580
6502.19 2727
6502.95 2506
6503.71 2640
6504.47 2703
6505.23 2757
6505.99 2702
6506.75 2840
6507.51 2907
6508.27 3194
6509.04 3207
6509.80 3189
6510.56 3050
6511.32 3132
6512.08 3241
6512.84 3300
6513.60 3079
6514.37 3086
6515.13 3175
6515.89 3110
6516.65 3117
6517.41 2996
6518.17 3073
6518.94 3209
6519.70 3333
6520.46 3463
6521.22 3639
6521.98 3512
6522.75 3893
6523.51 3993
6524.27 4282
6525.03 4424
6525.79 4773
6526.56 5039
6527.32 5140
6528.08 5664
6528.84 5832
6529.61 5793
6530.37 5786
6531.13 5398
6531.89 5413
6532.66 5879
6533.42 6596
6534.18 7219
6534.94 7874
6535.71 9237
6536.47 10671
6537.23 11742
6538.00 11859
6538.76 11355
6539.52 10555
6540.29 9468
6541.05 8259
6541.81 7056
6542.57 5958
6543.34 4840
6544.10 4348
6544.86 3880
6545.63 3438
6546.39 3057
6547.16 2801
6547.92 2749
6548.68 2663
6549.45 2676
6550.21 2596
6550.97 2542
6551.74 2582
6552.50 2590
6553.26 2502
6554.03 2468
6554.79 2536
6555.56 2603
6556.32 2544
6557.08 2339
6557.85 2249
6558.61 2310
6559.38 2316
6560.14 2396
6560.91 2493
6561.67 2562
6562.43 2639
6563.20 2739
6563.96 2766
6564.73 2923
6565.49 2816
6566.26 2879
6567.02 2967
6567.79 2908
6568.55 2940
6569.32 2809
6570.08 2846
6570.85 2869
6571.61 2777
6572.38 2925
6573.14 3086
6573.91 3131
6574.67 3335
6575.44 3520
6576.20 3470
6576.97 3550
6577.73 3533
6578.50 3488
6579.26 3487
6580.03 3601
6580.79 3623
6581.56 3712
6582.32 3698
6583.09 3660
6583.86 3503
6584.62 3495
6585.39 3234
6586.15 3142
6586.92 3107
6587.68 3049
6588.45 3021
6589.22 3296
6589.98 3194
6590.75 3307
6591.51 3459
6592.28 3690
6593.05 4120
6593.81 4455
6594.58 4747
6595.35 4819
6596.11 4969
6596.88 4899
6597.64 4670
6598.41 4401
6599.18 3889
6599.94 3759
6600.71 3377
6601.48 3200
6602.24 3118
6603.01 2947
6603.78 2821
6604.54 2684
6605.31 2599
6606.08 2652
6606.85 2581
6607.61 2435
6608.38 2482
6609.15 2445
6609.91 2608
6610.68 2546
6611.45 2409
6612.22 2429
6612.98 2296
6613.75 2250
6614.52 2308
6615.28 2223
6616.05 2190
6616.82 2232
6617.59 2098
6618.36 2253
6619.12 2027
6619.89 1990
6620.66 2236
6621.43 2209
6622.19 2266
6622.96 2327
6623.73 2163
6624.50 2214
6625.27 2222
6626.03 2054
6626.80 2108
6627.57 2158
6628.34 2151
6629.11 2169
6629.88 2199
6630.64 2236
6631.41 2372
6632.18 2344
6632.95 2529
6633.72 2528
6634.49 2746
6635.25 2915
6636.02 2896
6636.79 2750
6637.56 2574
6638.33 2548
6639.10 2606
6639.87 2375
6640.64 2110
6641.41 2104
6642.17 2036
6642.94 2048
6643.71 2085
6644.48 2061
6645.25 1899
6646.02 1932
6646.79 1893
6647.56 1954
6648.33 2058
6649.10 1980
6649.87 1960
6650.64 2032
6651.41 2033
6652.18 2130
6652.95 2035
6653.71 1999
6654.48 2003
6655.25 1985
6656.02 2032
6656.79 1835
6657.56 1870
6658.33 2033
6659.10 1995
6659.87 2008
6660.64 1850
6661.41 1890
6662.18 1833
6662.95 1833
6663.72 1859
6664.50 2011
6665.27 1798
6666.04 1678
6666.81 1773
6667.58 1839
6668.35 1718
6669.12 1784
6669.89 1814
6670.66 1922
6671.43 1829
6672.20 1834
6672.97 1914
6673.74 1923
6674.51 1932
6675.28 1923
6676.06 1851
6676.83 1750
6677.60 1698
6678.37 1655
6679.14 1723
6679.91 1906
6680.68 1833
6681.45 1898
6682.22 1981
6683.00 2093
6683.77 2231
6684.54 2198
6685.31 2235
6686.08 2362
6686.85 2439
6687.63 2409
6688.40 2107
6689.17 2064
6689.94 1834
6690.71 1830
6691.48 1796
6692.26 1703
6693.03 1700
6693.80 1651
6694.57 1636
6695.34 1649
6696.12 1728
6696.89 1663
6697.66 1604
6698.43 1562
6699.21 1534
6699.98 1570
6700.75 1619
6701.52 1633
6702.30 1568
6703.07 1694
6703.84 1718
6704.61 1584
6705.39 1563
6706.16 1611
6706.93 1565
6707.70 1492
6708.48 1614
6709.25 1651
6710.02 1525
6710.80 1500
6711.57 1501
6712.34 1567
6713.12 1538
6713.89 1416
6714.66 1427
6715.44 1538
6716.21 1557
6716.98 1481
6717.76 1525
6718.53 1458
6719.30 1501
6720.08 1532
6720.85 1494
6721.62 1457
6722.40 1544
6723.17 1526
6723.94 1481
6724.72 1540
6725.49 1481
6726.27 1541
6727.04 1532
6727.81 1483
6728.59 1494
6729.36 1404
6730.14 1391
6730.91 1508
6731.68 1438
6732.46 1404
6733.23 1383
6734.01 1433
6734.78 1486
6735.56 1523
6736.33 1459
6737.10 1494
6737.88 1486
6738.65 1449
6739.43 1556
6740.20 1363
6740.98 1410
6741.75 1482
6742.53 1431
6743.30 1508
6744.08 1534
6744.85 1655
6745.63 1544
6746.40 1492
6747.18 1700
6747.95 1637
6748.73 1710
6749.50 1721
6750.28 1762
6751.05 1655
6751.83 1943
6752.60 2042
6753.38 1941
6754.16 1951
6754.93 1944
6755.71 1933
6756.48 1731
6757.26 1552
6758.03 1409
6758.81 1482
6759.59 1525
6760.36 1540
6761.14 1365
6761.91 1408
6762.69 1426
6763.46 1438
6764.24 1324
6765.02 1434
6765.79 1416
6766.57 1402
6767.35 1296
6768.12 1274
6768.90 1407
6769.67 1359
6770.45 1362
6771.23 1379
6772.00 1359
6772.78 1422
6773.56 1328
6774.33 1454
6775.11 1295
6775.89 1416
6776.66 1325
6777.44 1317
6778.22 1440
6778.99 1351
6779.77 1346
6780.55 1440
6781.33 1392
6782.10 1349
6782.88 1505
6783.66 1345
6784.43 1261
6785.21 1248
6785.99 1251
6786.77 1288
6787.54 1343
6788.32 1201
6789.10 1241
6789.88 1366
6790.65 1293
6791.43 1333
6792.21 1285
6792.99 1240
6793.76 1378
6794.54 1346
6795.32 1299
6796.10 1221
6796.88 1217
6797.65 1269
6798.43 1298
6799.21 1152
6799.99 1200
6800.77 1294
6801.55 1217
6802.32 1214
6803.10 1325
6803.88 1426
6804.66 1435
6805.44 1427
6806.22 1383
6806.99 1354
6807.77 1303
6808.55 1329
6809.33 1258
6810.11 1268
6810.89 1279
6811.67 1428
6812.44 1289
6813.22 1216
6814.00 1213
6814.78 1340
6815.56 1184
6816.34 1217
6817.12 1306
6817.90 1294
6818.68 1303
6819.46 1222
6820.24 1270
6821.02 1297
6821.79 1249
6822.57 1240
6823.35 1296
6824.13 1306
6824.91 1271
6825.69 1188
6826.47 1228
6827.25 1247
6828.03 1311
6828.81 1375
6829.59 1346
6830.37 1300
6831.15 1286
6831.93 1346
6832.71 1277
6833.49 1220
6834.27 1337
6835.05 1282
6835.83 1303
6836.61 1261
6837.39 1199
6838.17 1302
6838.95 1332
6839.73 1307
6840.51 1188
6841.29 1204
6842.07 1222
6842.85 1317
6843.64 1304
6844.42 1297
6845.20 1294
6845.98 1323
6846.76 1408
6847.54 1429
6848.32 1567
6849.10 1794
6849.88 2112
6850.66 2271
6851.44 2387
6852.23 2561
6853.01 2572
6853.79 2552
6854.57 2516
6855.35 2235
6856.13 2034
6856.91 1884
6857.69 1727
6858.48 1519
6859.26 1484
6860.04 1423
6860.82 1348
6861.60 1382
6862.38 1395
6863.17 1296
6863.95 1337
6864.73 1437
6865.51 1446
6866.29 1436
6867.07 1451
6867.86 1547
6868.64 1364
6869.42 1467
6870.20 1498
6870.99 1436
6871.77 1438
6872.55 1279
6873.33 1273
6874.11 1347
6874.90 1336
6875.68 1367
6876.46 1357
6877.24 1462
6878.03 1458
6878.81 1537
6879.59 1580
6880.38 1477
6881.16 1497
6881.94 1749
6882.72 1782
6883.51 1649
6884.29 1780
6885.07 1677
6885.86 2019
6886.64 2298
6887.42 2393
6888.20 2446
6888.99 2525
6889.77 2615
6890.55 2698
6891.34 2341
6892.12 2198
6892.90 2177
6893.69 1970
6894.47 1983
6895.26 1842
6896.04 1865
6896.82 1737
6897.61 1680
6898.39 1735
6899.17 1787
6899.96 1606
6900.74 1768
6901.53 1819
6902.31 1837
6903.09 1704
6903.88 1771
6904.66 1655
6905.45 1690
6906.23 1635
6907.01 1693
6907.80 1680
6908.58 1565
6909.37 1538
6910.15 1694
6910.94 1680
6911.72 1552
6912.51 1561
6913.29 1567
6914.07 1520
6914.86 1536
6915.64 1537
6916.43 1682
6917.21 1516
6918.00 1635
6918.78 1745
6919.57 1672
6920.35 1526
6921.14 1564
6921.92 1652
6922.71 1610
6923.49 1666
6924.28 1670
6925.06 1663
6925.85 1824
6926.64 1734
6927.42 1690
6928.21 1767
6928.99 1736
6929.78 1669
6930.56 1694
6931.35 1781
6932.13 1861
6932.92 1831
6933.71 1897
6934.49 1838
6935.28 1996
6936.06 1972
6936.85 1900
6937.63 1919
6938.42 1973
6939.21 1883
6939.99 1945
6940.78 1967
6941.57 2174
6942.35 2160
6943.14 2105
6943.92 2107
6944.71 2254
6945.50 2217
6946.28 2235
6947.07 2288
6947.86 2457
6948.64 2349
6949.43 2343
6950.22 2398
6951.00 2470
6951.79 2392
6952.58 2522
6953.36 2454
6954.15 2274
6954.94 2436
6955.72 2364
6956.51 2449
6957.30 2364
6958.09 2541
6958.87 2540
6959.66 2687
6960.45 2719
6961.24 2583
6962.02 2574
6962.81 2569
6963.60 2547
6964.38 2667
6965.17 2660
6965.96 2619
6966.75 2837
6967.54 2678
6968.32 2847
6969.11 2678
6969.90 2709
6970.69 2898
6971.47 2950
6972.26 3016
6973.05 2921
6973.84 3040
6974.63 3179
6975.41 3047
6976.20 2853
6976.99 3130
6977.78 3354
6978.57 3250
6979.36 3370
6980.14 3536
6980.93 3788
6981.72 4182
6982.51 4802
6983.30 5725
6984.09 6445
6984.88 7470
6985.66 8501
6986.45 9017
6987.24 9190
6988.03 8992
6988.82 8445
6989.61 7876
6990.40 6944
6991.19 6044
6991.98 5262
6992.76 4522
6993.55 4138
6994.34 4002
6995.13 3863
6995.92 4073
6996.71 4476
6997.50 5134
6998.29 6120
6999.08 7027
6999.87 7902
7000.66 8615
7001.45 8536
7002.24 8548
7003.03 7747
7003.82 7213
7004.61 6154
7005.40 5477
7006.19 4334
7006.98 3828
7007.77 3400
7008.56 2994
7009.35 2651
7010.14 2535
7010.93 2596
7011.72 2726
7012.51 2708
7013.30 2693
7014.09 2751
7014.88 2845
7015.67 2731
7016.46 2564
7017.25 2399
7018.04 2222
7018.83 2184
7019.62 2187
7020.41 2108
7021.20 2120
7021.99 2170
7022.78 2067
7023.57 2065
7024.37 2164
7025.16 2283
7025.95 2382
7026.74 2277
7027.53 2278
7028.32 2283
7029.11 2303
7029.90 2135
7030.69 2082
7031.49 2101
7032.28 1952
7033.07 1917
7033.86 1937
7034.65 2036
7035.44 2114
7036.23 2107
7037.03 2149
7037.82 2191
7038.61 2324
7039.40 2285
7040.19 2132
7040.98 2266
7041.78 2365
7042.57 2276
7043.36 2196
7044.15 2138
7044.94 2184
7045.74 2067
7046.53 2083
7047.32 2225
7048.11 2195
7048.91 2248
7049.70 2327
7050.49 2308
7051.28 2424
7052.08 2544
7052.87 2338
7053.66 2193
7054.45 2146
7055.25 2092
7056.04 2135
7056.83 1967
7057.62 1928
7058.42 1987
7059.21 1915
7060.00 1904
7060.80 1899
7061.59 1885
7062.38 1957
7063.17 1897
7063.97 1943
7064.76 1789
7065.55 1799
7066.35 1984
7067.14 1955
7067.93 1896
7068.73 1966
7069.52 1827
7070.31 1839
7071.11 1784
7071.90 1717
7072.69 1746
7073.49 1738
7074.28 1814
7075.08 1831
7075.87 1880
7076.66 1677
7077.46 1700
7078.25 1743
7079.05 1720
7079.84 1607
7080.63 1660
7081.43 1662
7082.22 1649
7083.02 1697
7083.81 1732
7084.60 1759
7085.40 1798
7086.19 1823
7086.99 1854
7087.78 2079
7088.58 2096
7089.37 2111
7090.17 2143
7090.96 2030
7091.76 1876
7092.55 1806
7093.34 1694
7094.14 1588
7094.93 1488
7095.73 1527
7096.52 1348
7097.32 1441
7098.11 1365
7098.91 1391
7099.70 1360
7100.50 1421
7101.29 1472
7102.09 1367
7102.89 1300
7103.68 1257
7104.48 1270
7105.27 1262
7106.07 1255
7106.86 1197
7107.66 1144
7108.45 1138
7109.25 1151
7110.05 1229
7110.84 1177
7111.64 1179
7112.43 1185
7113.23 1165
7114.02 1120
7114.82 1121
7115.62 1226
7116.41 1214
7117.21 1264
7118.00 1291
7118.80 1277
7119.60 1198
7120.39 1187
7121.19 1172
7121.99 1131
7122.78 1196
7123.58 1210
7124.38 1207
7125.17 1229
7125.97 1269
7126.77 1228
7127.56 1179
7128.36 1167
7129.16 1174
7129.95 1155
7130.75 1216
7131.55 1245
7132.34 1153
7133.14 1209
7133.94 1220
7134.73 1166
7135.53 1139
7136.33 1178
7137.13 1246
7137.92 1146
7138.72 1011
7139.52 1085
7140.32 1098
7141.11 1084
7141.91 1180
7142.71 1152
7143.51 1147
7144.30 1247
7145.10 1152
7145.90 1217
7146.70 1219
7147.49 1147
7148.29 1073
7149.09 1148
7149.89 1146
7150.69 1176
7151.48 1038
7152.28 1068
7153.08 1152
7153.88 1203
7154.68 1151
7155.47 1106
7156.27 1182
7157.07 1115
7157.87 1168
7158.67 1117
7159.47 1135
7160.27 1185
7161.06 1135
7161.86 1126
7162.66 1060
7163.46 1071
7164.26 1121
7165.06 1151
7165.86 1060
7166.66 1045
7167.45 1026
7168.25 1084
7169.05 1126
7169.85 1126
7170.65 1146
7171.45 1048
7172.25 1036
7173.05 1028
7173.85 966
7174.65 1034
7175.45 1071
7176.25 1079
7177.04 1026
7177.84 972
7178.64 1002
7179.44 1062
7180.24 1078
7181.04 1124
7181.84 1250
7182.64 1220
7183.44 1241
7184.24 1264
7185.04 1203
7185.84 1223
7186.64 1134
7187.44 1178
7188.24 1167
7189.04 1051
7189.84 1028
7190.64 1058
7191.44 976
7192.24 1021
7193.04 937
7193.84 991
7194.64 889
7195.44 937
7196.25 955
7197.05 964
7197.85 987
7198.65 982
7199.45 935
7200.25 986
7201.05 988
7201.85 1025
7202.65 965
7203.45 890
7204.25 925
7205.05 969
7205.86 935
7206.66 930
7207.46 925
7208.26 954
7209.06 951
7209.86 880
7210.66 953
7211.46 944
7212.27 994
7213.07 1069
7213.87 1005
7214.67 951
7215.47 1008
7216.27 968
7217.07 1037
7217.88 944
7218.68 963
7219.48 966
7220.28 945
7221.08 1014
7221.89 985
7222.69 1001
7223.49 1101
7224.29 989
7225.09 912
7225.90 959
7226.70 975
7227.50 985
7228.30 944
7229.11 984
7229.91 993
7230.71 1079
7231.51 1029
7232.32 1052
7233.12 966
7233.92 913
7234.72 1004
7235.53 1097
7236.33 1094
7237.13 1088
7237.93 1074
7238.74 1133
7239.54 1141
7240.34 1148
7241.15 1128
7241.95 1193
7242.75 1160
7243.56 1101
7244.36 1080
7245.16 1120
7245.97 1128
7246.77 1085
7247.57 1159
7248.38 1138
7249.18 1183
7249.98 1129
7250.79 1101
7251.59 1139
7252.39 1123
7253.20 1080
7254.00 1063
7254.81 1123
7255.61 1222
7256.41 1248
7257.22 1247
7258.02 1252
7258.82 1195
7259.63 1181
7260.43 1180
7261.24 1259
7262.04 1198
7262.85 1243
7263.65 1275
7264.45 1279
7265.26 1193
7266.06 1282
7266.87 1314
7267.67 1349
7268.48 1354
7269.28 1430
7270.09 1369
7270.89 1419
7271.70 1487
7272.50 1440
7273.30 1634
7274.11 1587
7274.91 1401
7275.72 1379
7276.52 1385
7277.33 1435
7278.13 1494
7278.94 1611
7279.74 1649
7280.55 1870
7281.36 1967
7282.16 2373
7282.97 2731
7283.77 3235
7284.58 3563
7285.38 3929
7286.19 4077
7286.99 3846
7287.80 3620
7288.60 3438
7289.41 2998
7290.22 2598
7291.02 2266
7291.83 1998
7292.63 2025
7293.44 1787
7294.25 1688
7295.05 1599
7295.86 1522
7296.66 1500
7297.47 1432
7298.28 1518
7299.08 1643
7299.89 1556
7300.70 1632
7301.50 1633
7302.31 1599
7303.11 1650
7303.92 1689
7304.73 1738
7305.53 1722
7306.34 1774
7307.15 1835
7307.95 1903
7308.76 1985
7309.57 2057
7310.37 2216
7311.18 2303
7311.99 2389
7312.80 2422
7313.60 2335
7314.41 2338
7315.22 2153
7316.02 2108
7316.83 2185
7317.64 2208
7318.45 2488
7319.25 2749
7320.06 2681
7320.87 2990
7321.68 2912
7322.48 2993
7323.29 3050
7324.10 2988
7324.91 2780
7325.71 2447
7326.52 2248
7327.33 2046
7328.14 1956
7328.95 1726
7329.75 1659
7330.56 1639
7331.37 1542
7332.18 1504
7332.99 1371
7333.79 1514
7334.60 1466
7335.41 1436
7336.22 1483
7337.03 1560
7337.84 1628
7338.64 1583
7339.45 1584
7340.26 1563
7341.07 1539
7341.88 1611
7342.69 1521
7343.50 1563
7344.30 1471
7345.11 1516
7345.92 1567
7346.73 1510
7347.54 1546
7348.35 1550
7349.16 1541
7349.97 1456
7350.78 1584
7351.58 1544
7352.39 1511
7353.20 1496
7354.01 1575
7354.82 1543
7355.63 1426
7356.44 1524
7357.25 1574
7358.06 1453
7358.87 1586
7359.68 1612
7360.49 1620
7361.30 1632
7362.11 1614
7362.92 1515
7363.73 1673
7364.54 1700
7365.35 1687
7366.16 1677
7366.97 1632
7367.78 1698
7368.59 1664
7369.40 1638
7370.21 1684
7371.02 1666
7371.83 1690
7372.64 1656
7373.45 1705
7374.26 1608
7375.07 1722
7375.88 1761
7376.69 1871
7377.50 2011
7378.31 2011
7379.12 2261
7379.93 2496
7380.74 2619
7381.55 2794
7382.37 2929
7383.18 3019
7383.99 2882
7384.80 2584
7385.61 2333
7386.42 2152
7387.23 2019
7388.04 1846
7388.85 1735
7389.67 1569
7390.48 1560
7391.29 1492
7392.10 1589
7392.91 1489
7393.72 1429
7394.53 1536
7395.35 1518
7396.16 1535
7396.97 1745
7397.78 1737
7398.59 1822
7399.40 1991
7400.22 2223
7401.03 2374
7401.84 2309
7402.65 2285
7403.46 2218
7404.28 2226
7405.09 2123
7405.90 2029
7406.71 1986
7407.52 1823
7408.34 1946
7409.15 1833
7409.96 1694
7410.77 1763
7411.59 1642
7412.40 1572
7413.21 1452
7414.02 1394
7414.84 1365
7415.65 1347
7416.46 1368
7417.27 1248
7418.09 1189
7418.90 1313
7419.71 1262
7420.53 1212
7421.34 1191
7422.15 1247
7422.97 1192
7423.78 1153
7424.59 1102
7425.40 1174
7426.22 1190
7427.03 1125
7427.84 1192
7428.66 1153
7429.47 1071
7430.28 1067
7431.10 1054
7431.91 1069
7432.73 1102
7433.54 1124
7434.35 1086
7435.17 1050
7435.98 1095
7436.79 1096
7437.61 1114
7438.42 1063
7439.24 1104
7440.05 1070
7440.86 1139
7441.68 1059
7442.49 1176
7443.31 1100
7444.12 1057
7444.94 1089
7445.75 1117
7446.56 1097
7447.38 1068
7448.19 1016
7449.01 1043
7449.82 1012
7450.64 957
7451.45 1003
7452.27 995
7453.08 1029
7453.90 1133
7454.71 983
7455.52 1072
7456.34 1058
7457.15 1124
7457.97 1108
7458.78 1038
7459.60 1017
7460.42 1053
7461.23 1057
7462.05 1095
7462.86 1107
7463.68 1131
7464.49 988
7465.31 988
7466.12 1038
7466.94 1063
7467.75 1015
7468.57 1057
7469.38 1095
7470.20 1094
7471.02 1094
7471.83 1082
7472.65 1087
7473.46 1035
7474.28 1022
7475.10 990
7475.91 976
7476.73 1025
7477.54 1026
7478.36 1035
7479.18 918
7479.99 917
7480.81 1013
7481.62 955
7482.44 833
7483.26 888
7484.07 930
7484.89 931
7485.71 884
7486.52 926
7487.34 839
7488.16 853
7488.97 972
7489.79 866
7490.61 861
7491.42 884
7492.24 954
7493.06 877
7493.87 829
7494.69 804
7495.51 798
7496.33 828
7497.14 836
7497.96 838
7498.78 885
7499.59 863
7500.41 883
7501.23 846
7502.05 868
7502.86 884
7503.68 838
7504.50 720
7505.32 879
7506.13 879
7506.95 837
7507.77 877
7508.59 827
7509.40 842
7510.22 778
7511.04 801
7511.86 862
7512.68 870
7513.49 866
7514.31 818
7515.13 800
7515.95 768
7516.77 754
7517.59 779
7518.40 779
7519.22 900
7520.04 853
7520.86 741
7521.68 795
7522.50 823
7523.31 764
7524.13 849
7524.95 824
7525.77 792
7526.59 819
7527.41 777
7528.23 823
7529.05 867
7529.86 796
7530.68 789
7531.50 841
7532.32 862
7533.14 788
7533.96 752
7534.78 828
7535.60 832
7536.42 799
7537.24 783
7538.06 896
7538.88 831
7539.70 830
7540.51 799
7541.33 794
7542.15 819
7542.97 854
7543.79 924
7544.61 932
7545.43 886
7546.25 857
7547.07 923
7547.89 898
7548.71 856
7549.53 816
7550.35 756
7551.17 797
7551.99 860
7552.81 830
7553.63 845
7554.45 827
7555.27 815
7556.09 814
7556.91 857
7557.73 854
7558.56 807
7559.38 843
7560.20 893
7561.02 898
7561.84 870
7562.66 850
7563.48 873
7564.30 878
7565.12 803
7565.94 775
7566.76 798
7567.58 810
7568.40 819
7569.23 817
7570.05 826
7570.87 875
7571.69 853
7572.51 821
7573.33 845
7574.15 839
7574.97 842
7575.80 729
7576.62 812
7577.44 859
7578.26 876
7579.08 880
7579.90 788
7580.73 782
7581.55 846
7582.37 797
7583.19 778
7584.01 870
7584.83 850
7585.66 838
7586.48 904
7587.30 983
7588.12 952
7588.95 909
7589.77 866
7590.59 925
7591.41 910
7592.23 856
7593.06 824
7593.88 872
7594.70 762
7595.52 850
7596.35 866
7597.17 999
7597.99 1013
7598.81 935
7599.64 893
7600.46 964
7601.28 1016
7602.11 1068
7602.93 1016
7603.75 1127
7604.57 1070
7605.40 1116
7606.22 1173
7607.04 1061
7607.87 1076
7608.69 1057
7609.51 962
7610.34 939
7611.16 1018
7611.98 953
7612.81 914
7613.63 1044
7614.45 1111
7615.28 1026
7616.10 1042
7616.92 1051
7617.75 1077
7618.57 1126
7619.40 1082
7620.22 1077
7621.04 1147
7621.87 1024
7622.69 987
7623.52 988
7624.34 953
7625.16 1041
7625.99 962
7626.81 1021
7627.64 1069
7628.46 1159
7629.28 1169
7630.11 1160
7630.93 1147
7631.76 1230
7632.58 1290
7633.41 1280
7634.23 1290
7635.06 1223
7635.88 1101
7636.71 1049
7637.53 1024
7638.36 916
7639.18 900
7640.01 859
7640.83 855
7641.66 829
7642.48 817
7643.31 820
7644.13 826
7644.96 883
7645.78 917
7646.61 907
7647.43 794
7648.26 787
7649.08 845
7649.91 815
7650.73 849
7651.56 850
7652.38 781
7653.21 802
7654.04 795
7654.86 760
7655.69 716
7656.51 753
7657.34 696
7658.16 784
7658.99 829
7659.82 775
7660.64 783
7661.47 807
7662.29 750
7663.12 716
7663.95 757
7664.77 761
7665.60 879
7666.43 911
7667.25 798
7668.08 818
7668.91 773
7669.73 813
7670.56 769
7671.38 829
7672.21 832
7673.04 766
7673.87 848
7674.69 871
7675.52 807
7676.35 745
7677.17 776
7678.00 731
7678.83 764
7679.65 764
7680.48 714
7681.31 769
7682.13 758
7682.96 746
7683.79 739
7684.62 791
7685.44 765
7686.27 789
7687.10 768
7687.93 740
7688.75 774
7689.58 717
7690.41 780
7691.24 730
7692.06 715
7692.89 819
7693.72 780
7694.55 715
7695.38 774
7696.20 697
7697.03 768
7697.86 738
7698.69 766
7699.52 698
7700.34 710
7701.17 799
7702.00 773
7702.83 784
7703.66 764
7704.49 728
7705.31 810
7706.14 840
7706.97 823
7707.80 718
7708.63 699
7709.46 725
7710.29 760
7711.11 790
7711.94 814
7712.77 792
7713.60 771
7714.43 765
7715.26 794
7716.09 721
7716.92 645
7717.75 795
7718.58 814
7719.40 755
7720.23 758
7721.06 806
7721.89 758
7722.72 702
7723.55 733
7724.38 759
7725.21 770
7726.04 751
7726.87 737
7727.70 733
7728.53 728
7729.36 744
7730.19 791
7731.02 791
7731.85 699
7732.68 699
7733.51 790
7734.34 788
7735.17 752
7736.00 760
7736.83 665
7737.66 770
7738.49 738
7739.32 738
7740.15 735
7740.98 772
7741.81 760
7742.64 749
7743.47 783
7744.30 772
7745.13 817
7745.96 916
7746.79 1033
7747.62 998
7748.45 972
7749.29 1049
7750.12 1061
7750.95 1127
7751.78 935
7752.61 887
7753.44 855
7754.27 833
7755.10 803
7755.93 737
7756.76 710
7757.60 820
7758.43 890
7759.26 825
7760.09 773
7760.92 750
7761.75 770
7762.58 701
7763.42 700
7764.25 727
7765.08 727
7765.91 774
7766.74 773
7767.57 678
7768.41 727
7769.24 752
7770.07 767
7770.90 752
7771.73 780
7772.57 714
7773.40 748
7774.23 686
7775.06 732
7775.90 794
7776.73 737
7777.56 783
7778.39 736
7779.22 738
7780.06 654
7780.89 732
7781.72 684
7782.55 763
7783.39 780
7784.22 776
7785.05 850
7785.89 791
7786.72 788
7787.55 824
7788.38 896
7789.22 737
7790.05 665
7790.88 736
7791.72 692
7792.55 774
7793.38 716
7794.22 881
7795.05 878
7795.88 773
7796.72 736
7797.55 720
7798.38 796
7799.22 772
7800.05 755
7800.88 777
7801.72 801
7802.55 803
7803.38 786
7804.22 792
7805.05 777
7805.89 813
7806.72 741
7807.55 831
7808.39 904
7809.22 870
7810.06 827
7810.89 901
7811.72 871
7812.56 953
7813.39 961
7814.23 1018
7815.06 1050
7815.89 1067
7816.73 1072
7817.56 1142
7818.40 1177
7819.23 1041
7820.07 1003
7820.90 969
7821.74 910
7822.57 918
7823.41 906
7824.24 879
7825.08 971
7825.91 978
7826.75 1016
7827.58 1080
7828.42 1059
7829.25 960
7830.09 983
7830.92 971
7831.76 977
7832.59 963
7833.43 931
7834.26 1081
7835.10 1065
7835.93 1143
7836.77 1060
7837.60 1056
7838.44 992
7839.28 1062
7840.11 1021
7840.95 1004
7841.78 949
7842.62 934
7843.45 933
7844.29 997
7845.13 932
7845.96 973
7846.80 961
7847.63 949
7848.47 944
7849.31 847
7850.14 798
7850.98 800
7851.82 808
7852.65 907
7853.49 878
7854.32 928
7855.16 890
7856.00 877
7856.83 920
7857.67 873
7858.51 932
7859.34 976
7860.18 948
7861.02 983
7861.85 870
7862.69 922
7863.53 928
7864.37 927
7865.20 839
7866.04 808
7866.88 872
7867.71 921
7868.55 879
7869.39 869
7870.23 782
7871.06 829
7871.90 895
7872.74 803
7873.57 805
7874.41 917
7875.25 1007
7876.09 922
7876.93 1030
7877.76 1068
7878.60 1067
7879.44 962
7880.28 983
7881.11 984
7881.95 887
7882.79 940
7883.63 920
7884.47 907
7885.30 881
7886.14 892
7886.98 925
7887.82 908
7888.66 925
7889.50 973
7890.33 936
7891.17 1008
7892.01 1111
7892.85 1004
7893.69 959
7894.53 1004
7895.36 988
7896.20 896
7897.04 929
7897.88 955
7898.72 994
7899.56 939
7900.40 1006
7901.24 997
7902.08 1030
7902.91 1021
7903.75 935
7904.59 922
7905.43 1047
7906.27 929
7907.11 876
7907.95 837
7908.79 914
7909.63 840
7910.47 875
7911.31 873
7912.15 856
7912.99 909
7913.83 907
7914.67 976
7915.50 1010
7916.34 1110
7917.18 1165
7918.02 1247
7918.86 1335
7919.70 1319
7920.54 1268
7921.38 1257
7922.22 1100
7923.06 1062
7923.90 1014
7924.74 1023
7925.58 998
7926.42 824
7927.27 880
7928.11 836
7928.95 783
7929.79 805
7930.63 805
7931.47 792
7932.31 853
7933.15 876
7933.99 778
7934.83 828
7935.67 726
7936.51 791
7937.35 766
7938.19 702
7939.03 756
7939.88 836
7940.72 809
7941.56 778
7942.40 785
7943.24 842
7944.08 744
7944.92 751
7945.76 856
7946.60 847
7947.45 859
7948.29 885
7949.13 812
7949.97 820
7950.81 762
7951.65 807
7952.50 823
7953.34 778
7954.18 807
7955.02 845
7955.86 834
7956.70 870
7957.55 834
7958.39 789
7959.23 793
7960.07 815
7960.91 813
7961.76 774
7962.60 755
7963.44 718
7964.28 711
7965.13 817
7965.97 806
7966.81 771
7967.65 818
7968.50 861
7969.34 898
7970.18 856
7971.02 810
7971.87 828
7972.71 856
7973.55 820
7974.39 784
7975.24 798
7976.08 860
7976.92 746
7977.77 786
7978.61 671
7979.45 765
7980.30 727
7981.14 711
7981.98 707
7982.83 721
7983.67 688
7984.51 646
7985.36 726
7986.20 715
7987.04 708
7987.89 730
7988.73 733
7989.57 750
7990.42 820
7991.26 773
7992.10 700
7992.95 710
7993.79 686
7994.64 683
7995.48 671
7996.32 652
7997.17 742
7998.01 662
7998.86 663
7999.70 781
8000.54 671
8001.39 691
8002.23 707
8003.08 735
8003.92 682
8004.77 631
8005.61 641
8006.45 662
8007.30 676
8008.14 633
8008.99 608
8009.83 609
8010.68 659
8011.52 569
8012.37 659
8013.21 661
8014.06 644
8014.90 659
8015.75 660
8016.59 643
8017.44 724
8018.28 585
8019.13 681
8019.97 623
8020.82 627
8021.66 614
8022.51 591
8023.35 616
8024.20 653
8025.05 623
8025.89 569
8026.74 554
8027.58 628
8028.43 594
8029.27 621
8030.12 612
8030.96 678
8031.81 586
8032.66 584
8033.50 563
8034.35 579
8035.19 646
8036.04 691
8036.89 686
8037.73 715
8038.58 700
8039.43 661
8040.27 641
8041.12 594
8041.96 609
8042.81 565
8043.66 610
8044.50 636
8045.35 604
8046.20 717
8047.04 661
8047.89 661
8048.74 638
8049.58 611
8050.43 679
8051.28 713
8052.12 612
8052.97 564
8053.82 641
8054.67 592
8055.51 575
8056.36 668
8057.21 644
8058.05 616
8058.90 639
8059.75 616
8060.60 605
8061.44 624
8062.29 654
8063.14 644
8063.99 672
8064.83 638
8065.68 615
8066.53 590
8067.38 599
8068.22 683
8069.07 637
8069.92 660
8070.77 635
8071.62 614
8072.46 635
8073.31 674
8074.16 616
8075.01 644
8075.86 685
8076.71 694
8077.55 650
8078.40 655
8079.25 602
8080.10 664
8080.95 634
8081.80 666
8082.64 620
8083.49 557
8084.34 623
8085.19 649
8086.04 618
8086.89 626
8087.74 622
8088.58 567
8089.43 557
8090.28 668
8091.13 699
8091.98 605
8092.83 607
8093.68 555
8094.53 593
8095.38 637
8096.23 661
8097.08 647
8097.93 571
8098.77 631
8099.62 571
8100.47 607
8101.32 582
8102.17 562
8103.02 612
8103.87 660
8104.72 614
8105.57 641
8106.42 632
8107.27 576
8108.12 568
8108.97 529
8109.82 590
8110.67 617
8111.52 570
8112.37 591
8113.22 613
8114.07 616
8114.92 611
8115.77 643
8116.62 637
8117.47 607
8118.32 618
8119.17 615
8120.02 656
8120.87 678
8121.72 741
8122.58 634
8123.43 612
8124.28 680
8125.13 689
8125.98 635
8126.83 647
8127.68 668
8128.53 640
8129.38 598
8130.23 646
8131.08 653
8131.94 609
8132.79 600
8133.64 682
8134.49 658
8135.34 698
8136.19 652
8137.04 630
8137.89 620
8138.75 607
8139.60 668
8140.45 661
8141.30 718
8142.15 691
8143.00 645
8143.86 670
8144.71 718
8145.56 701
8146.41 698
8147.26 667
8148.12 757
8148.97 734
8149.82 704
8150.67 749
8151.52 705
8152.38 690
8153.23 684
8154.08 739
8154.93 780
8155.78 757
8156.64 832
8157.49 920
8158.34 806
8159.19 771
8160.05 697
8160.90 704
8161.75 598
8162.61 622
8163.46 565
8164.31 631
8165.16 642
8166.02 713
8166.87 594
8167.72 644
8168.58 660
8169.43 642
8170.28 612
8171.14 629
8171.99 616
8172.84 604
8173.70 636
8174.55 624
8175.40 600
8176.26 572
8177.11 571
8177.96 557
8178.82 542
8179.67 570
8180.52 544
8181.38 588
8182.23 643
8183.08 618
8183.94 636
8184.79 690
8185.65 646
8186.50 627
8187.35 591
8188.21 589
8189.06 558
8189.92 579
8190.77 652
8191.63 645
8192.48 613
8193.33 607
8194.19 575
8195.04 567
8195.90 580
8196.75 560
8197.61 600
8198.46 596
8199.32 636
8200.17 622
8201.02 639
8201.88 659
8202.73 585
8203.59 521
8204.44 581
8205.30 602
8206.15 672
8207.01 629
8207.86 632
8208.72 613
8209.57 597
8210.43 605
8211.29 601
8212.14 577
8213.00 632
8213.85 660
8214.71 581
8215.56 646
8216.42 597
8217.27 647
8218.13 617
8218.98 632
8219.84 617
8220.70 624
8221.55 686
8222.41 651
8223.26 681
8224.12 708
8224.98 659
8225.83 684
8226.69 711
8227.54 745
8228.40 664
8229.26 614
8230.11 650
8230.97 673
8231.83 619
8232.68 619
8233.54 654
8234.39 646
8235.25 633
8236.11 579
8236.96 655
8237.82 551
8238.68 553
8239.53 643
8240.39 629
8241.25 594
8242.11 607
8242.96 546
8243.82 605
8244.68 635
8245.53 663
8246.39 595
8247.25 606
8248.10 649
8248.96 589
8249.82 562
8250.68 558
8251.53 629
8252.39 622
8253.25 643
8254.11 638
8254.96 605
8255.82 586
8256.68 541
8257.54 582
8258.39 553
8259.25 622
8260.11 610
8260.97 617
8261.83 690
8262.68 654
8263.54 600
8264.40 560
8265.26 601
8266.12 617
8266.97 631
8267.83 588
8268.69 636
8269.55 638
8270.41 571
8271.27 528
8272.12 605
8272.98 609
8273.84 661
8274.70 574
8275.56 543
8276.42 628
8277.28 636
8278.13 581
8278.99 599
8279.85 566
8280.71 603
8281.57 585
8282.43 602
8283.29 591
8284.15 564
8285.01 631
8285.87 577
8286.72 646
8287.58 652
8288.44 616
8289.30 640
8290.16 600
8291.02 621
8291.88 665
8292.74 646
8293.60 687
8294.46 656
8295.32 635
8296.18 646
8297.04 700
8297.90 641
8298.76 641
8299.62 615
8300.48 653
8301.34 664
8302.20 681
8303.06 620
8303.92 580
8304.78 556
8305.64 646
8306.50 635
8307.36 622
8308.22 599
8309.08 685
8309.94 632
8310.80 694
8311.66 713
8312.52 606
8313.38 698
8314.24 712
8315.10 751
8315.96 698
8316.83 699
8317.69 691
8318.55 767
8319.41 665
8320.27 668
8321.13 683
8321.99 639
8322.85 671
8323.71 696
8324.57 722
8325.44 694
8326.30 574
8327.16 599
8328.02 667
8328.88 680
8329.74 637
8330.60 666
8331.47 687
8332.33 691
8333.19 720
8334.05 656
8334.91 589
8335.77 654
8336.64 621
8337.50 610
8338.36 741
8339.22 691
8340.08 634
8340.94 623
8341.81 651
8342.67 679
8343.53 635
8344.39 703
8345.26 678
8346.12 686
8346.98 674
8347.84 718
8348.71 739
8349.57 731
8350.43 715
8351.29 681
8352.16 695
8353.02 691
8353.88 656
8354.74 712
8355.61 651
8356.47 674
8357.33 750
8358.19 710
8359.06 705
8359.92 725
8360.78 716
8361.65 700
8362.51 683
8363.37 707
8364.24 687
8365.10 708
8365.96 687
8366.83 688
8367.69 653
8368.55 736
8369.42 743
8370.28 821
8371.14 700
8372.01 675
8372.87 800
8373.73 823
8374.60 695
8375.46 744
8376.33 751
8377.19 676
8378.05 798
8378.92 824
8379.78 749
8380.65 787
8381.51 774
8382.37 907
8383.24 864
8384.10 847
8384.97 948
8385.83 850
8386.70 838
8387.56 812
8388.42 845
8389.29 909
8390.15 916
8391.02 864
8391.88 834
8392.75 856
8393.61 918
8394.48 829
8395.34 897
8396.21 895
8397.07 945
8397.94 903
8398.80 932
8399.67 834
8400.53 850
8401.40 874
8402.26 932
8403.13 914
8403.99 977
8404.86 1029
8405.72 960
8406.59 917
8407.45 991
8408.32 997
8409.19 998
8410.05 984
8410.92 1028
8411.78 1036
8412.65 1086
8413.51 1102
8414.38 1080
8415.25 1092
8416.11 1093
8416.98 1064
8417.84 1107
8418.71 1104
8419.58 1182
8420.44 1128
8421.31 1141
8422.17 1165
8423.04 1150
8423.91 1265
8424.77 1302
8425.64 1314
8426.51 1309
8427.37 1301
8428.24 1297
8429.11 1414
8429.97 1461
8430.84 1382
8431.71 1408
8432.57 1300
8433.44 1322
8434.31 1340
8435.17 1379
8436.04 1454
8436.91 1510
8437.77 1479
8438.64 1547
8439.51 1566
8440.38 1589
8441.24 1763
8442.11 1787
8442.98 1800
8443.84 1791
8444.71 1806
8445.58 1877
8446.45 1882
8447.31 1819
8448.18 1775
8449.05 1764
8449.92 1878
8450.78 1934
8451.65 1973
8452.52 2066
8453.39 2338
8454.26 2496
8455.12 2909
8455.99 3131
8456.86 3563
8457.73 3887
8458.60 4043
8459.46 3904
8460.33 3609
8461.20 3338
8462.07 2960
8462.94 2654
8463.81 2442
8464.67 2425
8465.54 2414
8466.41 2441
8467.28 2876
8468.15 3395
8469.02 4176
8469.89 4945
8470.75 5942
8471.62 6107
8472.49 6021
8473.36 5680
8474.23 5179
8475.10 4463
8475.97 3707
8476.84 3099
8477.71 2666
8478.57 2180
8479.44 1907
8480.31 1726
8481.18 1583
8482.05 1392
8482.92 1330
8483.79 1331
8484.66 1356
8485.53 1443
8486.40 1434
8487.27 1337
8488.14 1329
8489.01 1393
8489.88 1330
8490.75 1335
8491.62 1328
8492.49 1281
8493.36 1299
8494.23 1280
8495.10 1281
8495.97 1324
8496.84 1257
8497.71 1372
8498.58 1353
8499.45 1357
8500.32 1350
8501.19 1334
8502.06 1351
8502.93 1298
8503.80 1245
8504.67 1259
8505.54 1303
8506.41 1349
8507.28 1456
8508.15 1563
8509.02 1588
8509.89 1528
8510.76 1533
8511.63 1536
8512.51 1417
8513.38 1438
8514.25 1369
8515.12 1245
8515.99 1392
8516.86 1353
8517.73 1237
8518.60 1277
8519.47 1358
8520.35 1250
8521.22 1269
8522.09 1154
8522.96 1178
8523.83 1328
8524.70 1285
8525.57 1351
8526.45 1318
8527.32 1378
8528.19 1359
8529.06 1323
8529.93 1436
8530.80 1499
8531.68 1385
8532.55 1425
8533.42 1397
8534.29 1479
8535.16 1487
8536.04 1435
8536.91 1455
8537.78 1499
8538.65 1499
8539.52 1360
8540.40 1388
8541.27 1422
8542.14 1439
8543.01 1469
8543.89 1404
8544.76 1353
8545.63 1349
8546.50 1371
8547.38 1379
8548.25 1348
8549.12 1304
8549.99 1309
8550.87 1313
8551.74 1400
8552.61 1435
8553.49 1444
8554.36 1455
8555.23 1482
8556.11 1445
8556.98 1467
8557.85 1420
8558.73 1373
8559.60 1330
8560.47 1300
8561.35 1164
8562.22 1096
8563.09 1136
8563.97 1052
8564.84 1057
8565.71 1010
8566.59 1019
8567.46 1034
8568.33 1046
8569.21 1062
8570.08 1044
8570.96 1086
8571.83 1009
8572.70 995
8573.58 1004
8574.45 1020
8575.33 1027
8576.20 975
8577.07 928
8577.95 990
8578.82 950
8579.70 921
8580.57 873
8581.45 934
8582.32 945
8583.19 1007
8584.07 985
8584.94 950
8585.82 991
8586.69 1001
8587.57 933
8588.44 886
8589.32 941
8590.19 978
8591.07 1004
8591.94 917
8592.82 878
8593.69 917
8594.57 931
8595.44 945
8596.32 883
8597.19 894
8598.07 967
8598.94 1023
8599.82 919
8600.69 898
8601.57 921
8602.44 936
8603.32 931
8604.20 1024
8605.07 953
8605.95 986
8606.82 1031
8607.70 931
8608.57 978
8609.45 924
8610.33 933
8611.20 987
8612.08 963
8612.95 956
8613.83 974
8614.71 985
8615.58 890
8616.46 930
8617.33 987
8618.21 1001
8619.09 1046
8619.96 1070
8620.84 1063
8621.72 976
8622.59 998
8623.47 985
8624.35 1087
8625.22 1048
8626.10 1027
8626.98 1034
8627.85 1059
8628.73 1163
8629.61 1136
8630.48 1083
8631.36 1198
8632.24 1161
8633.11 1148
8633.99 1027
8634.87 1087
8635.74 1150
8636.62 1106
8637.50 1049
8638.38 1035
8639.25 1142
8640.13 1141
8641.01 1109
8641.89 1199
8642.76 1118
8643.64 1113
8644.52 1181
8645.40 1221
8646.27 1177
8647.15 1202
8648.03 1258
8648.91 1317
8649.79 1314
8650.66 1278
8651.54 1299
8652.42 1324
8653.30 1369
8654.18 1416
8655.05 1315
8655.93 1303
8656.81 1319
8657.69 1368
8658.57 1352
8659.45 1277
8660.32 1252
8661.20 1301
8662.08 1379
8662.96 1475
8663.84 1304
8664.72 1337
8665.60 1332
8666.47 1350
8667.35 1445
8668.23 1374
8669.11 1348
8669.99 1474
8670.87 1568
8671.75 1814
8672.63 1833
8673.51 2024
8674.38 2129
8675.26 2206
8676.14 2269
8677.02 2398
8677.90 2328
8678.78 2149
8679.66 2065
8680.54 1991
8681.42 1772
8682.30 1659
8683.18 1628
8684.06 1432
8684.94 1455
8685.82 1539
8686.70 1579
8687.58 1679
8688.46 1816
8689.34 2006
8690.22 2404
8691.10 2730
8691.98 3426
8692.86 3861
8693.74 4047
8694.62 4422
8695.50 4182
8696.38 3805
8697.26 3158
8698.14 2696
8699.02 2249
8699.90 2120
8700.78 1760
8701.66 1492
8702.54 1413
8703.42 1232
8704.30 1175
8705.18 1172
8706.06 1171
8706.94 1093
8707.82 1084
8708.71 1050
8709.59 980
8710.47 1017
8711.35 1030
8712.23 1049
8713.11 1088
8713.99 973
8714.87 956
8715.75 952
8716.64 966
8717.52 912
8718.40 982
8719.28 973
8720.16 994
8721.04 1090
8721.92 1055
8722.81 1004
8723.69 983
8724.57 1067
8725.45 953
8726.33 1009
8727.21 1068
8728.10 1083
8728.98 1170
8729.86 1075
8730.74 1127
8731.62 1184
8732.51 1171
8733.39 1128
8734.27 1038
8735.15 1095
8736.03 1023
8736.92 954
8737.80 956
8738.68 982
8739.56 939
8740.45 951
8741.33 949
8742.21 985
8743.09 925
8743.98 906
8744.86 846
8745.74 961
8746.63 1035
8747.51 959
8748.39 937
8749.27 890
8750.16 912
8751.04 976
8751.92 896
8752.81 947
8753.69 945
8754.57 992
8755.46 1032
8756.34 1053
8757.22 1010
8758.11 968
8758.99 1028
8759.87 1027
8760.76 1072
8761.64 1024
8762.52 1040
8763.41 1013
8764.29 1035
8765.17 1000
8766.06 1034
8766.94 1016
8767.83 956
8768.71 970
8769.59 990
8770.48 993
8771.36 1042
8772.25 1034
8773.13 978
8774.01 1018
8774.90 960
8775.78 917
8776.67 955
8777.55 912
8778.44 954
8779.32 873
8780.20 854
8781.09 878
8781.97 830
8782.86 809
8783.74 850
8784.63 796
8785.51 769
8786.40 722
8787.28 797
8788.17 864
8789.05 813
8789.94 844
8790.82 897
8791.71 943
8792.59 912
8793.48 931
8794.36 925
8795.25 912
8796.13 961
8797.02 927
8797.90 830
8798.79 825
8799.67 792
8800.56 780
8801.45 846
8802.33 766
8803.22 791
8804.10 823
8804.99 859
8805.87 870
8806.76 826
8807.65 795
8808.53 749
8809.42 781
8810.30 799
8811.19 769
8812.08 840
8812.96 803
8813.85 793
8814.73 728
8815.62 779
8816.51 762
8817.39 711
8818.28 754
8819.17 673
8820.05 659
8820.94 639
8821.83 722
8822.71 759
8823.60 700
8824.49 714
8825.37 642
8826.26 656
8827.15 705
8828.03 744
8828.92 725
8829.81 643
8830.69 729
8831.58 668
8832.47 663
8833.36 730
8834.24 728
8835.13 736
8836.02 667
8836.90 695
8837.79 705
8838.68 675
8839.57 640
8840.45 696
8841.34 659
8842.23 713
8843.12 655
8844.01 651
8844.89 673
8845.78 639
8846.67 669
8847.56 674
8848.44 663
8849.33 645
8850.22 685
8851.11 648
8852.00 599
8852.88 586
8853.77 618
8854.66 620
8855.55 631
8856.44 634
8857.33 640
8858.21 633
8859.10 612
8859.99 557
8860.88 575
8861.77 576
8862.66 645
8863.55 576
8864.43 634
8865.32 659
8866.21 615
8867.10 608
8867.99 637
8868.88 551
8869.77 601
8870.66 584
8871.55 641
8872.44 665
8873.32 651
8874.21 623
8875.10 662
8875.99 608
8876.88 579
8877.77 532
8878.66 543
8879.55 555
8880.44 581
8881.33 531
8882.22 568
8883.11 561
8884.00 532
8884.89 587
8885.78 550
8886.67 584
8887.56 703
8888.45 614
8889.34 579
8890.23 544
8891.12 531
8892.01 587
8892.90 566
8893.79 543
8894.68 572
8895.57 606
8896.46 596
8897.35 550
8898.24 499
8899.13 550
8900.02 628
8900.91 561
8901.80 573
8902.69 544
8903.58 517
8904.47 535
8905.36 548
8906.26 593
8907.15 551
8908.04 560
8908.93 609
8909.82 545
8910.71 552
8911.60 507
8912.49 488
8913.38 569
8914.28 626
8915.17 581
8916.06 606
8916.95 506
8917.84 552
8918.73 577
8919.62 565
8920.52 492
8921.41 522
8922.30 501
8923.19 553
8924.08 498
8924.97 538
8925.87 518
8926.76 520
8927.65 516
8928.54 537
8929.43 519
8930.33 549
8931.22 551
8932.11 531
8933.00 518
8933.89 502
8934.79 543
8935.68 546
8936.57 541
8937.46 522
8938.36 539
8939.25 483
8940.14 518
8941.03 507
8941.93 463
8942.82 508
8943.71 574
8944.60 543
8945.50 488
8946.39 525
8947.28 516
8948.18 525
8949.07 583
8949.96 524
8950.85 473
8951.75 543
8952.64 490
8953.53 508
8954.43 517
8955.32 531
8956.21 501
8957.11 502
8958.00 502
8958.89 515
8959.79 470
8960.68 495
8961.57 522
8962.47 548
8963.36 525
8964.26 520
8965.15 552
8966.04 570
8966.94 591
8967.83 538
8968.73 552
8969.62 500
8970.51 540
8971.41 579
8972.30 508
8973.20 549
8974.09 544
8974.98 529
8975.88 437
8976.77 462
8977.67 523
8978.56 560
8979.46 526
8980.35 553
8981.25 544
8982.14 472
8983.03 491
8983.93 523
8984.82 490
8985.72 510
8986.61 520
8987.51 526
8988.40 515
8989.30 444
8990.19 478
8991.09 483
8991.98 526
8992.88 465
8993.77 507
8994.67 523
8995.56 491
8996.46 487
8997.36 491
8998.25 455
8999.15 485
9000.04 473
9000.94 500
9001.83 458
9002.73 540
9003.62 536
9004.52 516
9005.42 501
9006.31 476
9007.21 513
9008.10 468
9009.00 468
9009.90 433
9010.79 441
9011.69 500
9012.58 483
9013.48 490
9014.38 501
9015.27 453
9016.17 526
9017.07 426
9017.96 442
9018.86 448
9019.76 468
9020.65 503
9021.55 501
9022.44 474
9023.34 486
9024.24 476
9025.14 480
9026.03 453
9026.93 438
9027.83 440
9028.72 472
9029.62 477
9030.52 432
9031.41 462
9032.31 470
9033.21 489
9034.11 523
9035.00 480
9035.90 498
9036.80 483
9037.69 508
9038.59 436
9039.49 468
9040.39 467
9041.28 496
9042.18 441
9043.08 461
9043.98 472
9044.88 432
9045.77 482
9046.67 474
9047.57 438
9048.47 454
9049.36 447
9050.26 488
9051.16 529
9052.06 492
9052.96 525
9053.86 459
9054.75 475
9055.65 463
9056.55 442
9057.45 524
9058.35 560
9059.25 463
9060.14 468
9061.04 487
9061.94 503
9062.84 445
9063.74 490
9064.64 505
9065.54 509
9066.44 469
9067.33 465
9068.23 463
9069.13 520
9070.03 510
9070.93 528
9071.83 466
9072.73 485
9073.63 494
9074.53 495
9075.43 501
9076.33 473
9077.22 445
9078.12 432
9079.02 478
9079.92 507
9080.82 468
9081.72 470
9082.62 489
9083.52 526
9084.42 558
9085.32 515
9086.22 427
9087.12 452
9088.02 464
9088.92 489
9089.82 453
9090.72 444
9091.62 516
9092.52 525
9093.42 467
9094.32 448
9095.22 480
9096.12 503
9097.02 488
9097.92 487
9098.82 503
9099.72 496
9100.62 488
9101.52 455
9102.43 490
9103.33 416
9104.23 456
9105.13 446
9106.03 435
9106.93 473
9107.83 445
9108.73 466
9109.63 484
9110.53 483
9111.43 474
9112.33 425
9113.24 461
9114.14 470
9115.04 496
9115.94 540
9116.84 521
9117.74 465
9118.64 487
9119.55 457
9120.45 493
9121.35 496
9122.25 497
9123.15 447
9124.05 434
9124.96 471
9125.86 417
9126.76 440
9127.66 457
9128.56 468
9129.46 457
9130.37 458
9131.27 451
9132.17 424
9133.07 456
9133.97 444
9134.88 443
9135.78 461
9136.68 476
9137.58 455
9138.49 420
9139.39 460
9140.29 490
9141.19 511
9142.10 502
9143.00 459
9143.90 501
9144.80 477
9145.71 465
9146.61 432
9147.51 458
9148.42 436
9149.32 484
9150.22 460
9151.12 430
9152.03 421
9152.93 435
9153.83 455
9154.74 460
9155.64 472
9156.54 453
9157.45 455
9158.35 440
9159.25 448
9160.16 456
9161.06 498
9161.96 495
9162.87 495
9163.77 489
9164.68 502
9165.58 493
9166.48 533
9167.39 447
9168.29 415
9169.19 457
9170.10 493
9171.00 507
9171.91 472
9172.81 465
9173.72 447
9174.62 487
9175.52 498
9176.43 497
9177.33 486
9178.24 506
9179.14 463
9180.05 444
9180.95 554
9181.85 515
9182.76 473
9183.66 486
9184.57 478
9185.47 477
9186.38 512
9187.28 497
9188.19 510
9189.09 484
9190.00 513
9190.90 543
9191.81 486
9192.71 514
9193.62 496
9194.52 511
9195.43 447
9196.33 486
9197.24 553
9198.14 577
9199.05 544
9199.96 528
9200.86 528
9201.77 577
9202.67 557
9203.58 572
9204.48 543
9205.39 540
9206.29 563
9207.20 497
9208.11 541
9209.01 488
9209.92 441
9210.82 502
9211.73 529
9212.64 431
9213.54 500
9214.45 530
9215.35 545
9216.26 585
9217.17 550
9218.07 562
9218.98 581
9219.89 640
9220.79 637
9221.70 561
9222.61 510
9223.51 542
9224.42 562
9225.33 511
9226.23 507
9227.14 526
9228.05 460
9228.95 495
9229.86 452
9230.77 435
9231.67 528
9232.58 536
9233.49 503
9234.40 465
9235.30 459
9236.21 476
9237.12 465
9238.02 440
9238.93 526
9239.84 448
9240.75 461
9241.65 431
9242.56 446
9243.47 426
9244.38 461
9245.28 457
9246.19 435
9247.10 424
9248.01 420
9248.92 461
9249.82 467
9250.73 477
9251.64 492
9252.55 477
9253.46 477
9254.36 467
9255.27 462
9256.18 487
9257.09 475
9258.00 521
9258.90 466
9259.81 411
9260.72 497
9261.63 475
9262.54 438
9263.45 472
9264.36 511
9265.26 479
9266.17 413
9267.08 436
9267.99 512
9268.90 454
9269.81 502
9270.72 428
9271.63 436
9272.54 554
9273.44 505
9274.35 445
9275.26 416
9276.17 468
9277.08 456
9277.99 442
9278.90 468
9279.81 497
9280.72 503
9281.63 497
9282.54 474
9283.45 440
9284.36 473
9285.27 437
9286.18 486
9287.09 485
9288.00 481
9288.91 485
9289.82 501
9290.73 480
9291.64 477
9292.55 429
9293.46 486
9294.37 483
9295.28 505
9296.19 462
9297.10 525
9298.01 506
9298.92 463
9299.83 456
9300.74 440
9301.65 467
9302.56 504
9303.47 490
9304.38 449
9305.29 479
9306.20 512
9307.11 526
9308.02 541
9308.93 514
9309.84 597
9310.75 573
9311.67 518
9312.58 463
9313.49 508
9314.40 509
9315.31 443
9316.22 459
9317.13 465
9318.04 526
9318.95 484
9319.87 471
9320.78 478
9321.69 553
9322.60 513
9323.51 551
9324.42 459
9325.34 491
9326.25 497
9327.16 485
9328.07 483
9328.98 462
9329.89 504
9330.81 473
9331.72 519
9332.63 517
9333.54 431
9334.45 483
9335.37 469
9336.28 471
9337.19 555
9338.10 488
9339.01 479
9339.93 504
9340.84 548
9341.75 506
9342.66 488
9343.58 517
9344.49 459
9345.40 522
9346.31 498
9347.23 530
9348.14 524
9349.05 484
9349.97 546
9350.88 454
9351.79 516
9352.70 548
9353.62 476
9354.53 486
9355.44 488
9356.36 482
9357.27 511
9358.18 501
9359.10 453
9360.01 540
9360.92 533
9361.84 493
9362.75 464
9363.66 538
9364.58 503
9365.49 465
9366.40 457
9367.32 523
9368.23 588
9369.15 564
9370.06 551
9370.97 537
9371.89 549
9372.80 500
9373.71 513
9374.63 514
9375.54 501
9376.46 526
9377.37 524
9378.29 506
9379.20 501
9380.11 514
9381.03 552
9381.94 508
9382.86 506
9383.77 503
9384.69 521
9385.60 542
9386.51 582
9387.43 550
9388.34 550
9389.26 565
9390.17 574
9391.09 596
9392.00 605
9392.92 617
9393.83 621
9394.75 634
9395.66 599
9396.58 549
9397.49 635
9398.41 653
9399.32 639
9400.24 580
9401.15 554
9402.07 565
9402.99 542
9403.90 504
9404.82 514
9405.73 547
9406.65 532
9407.56 569
9408.48 522
9409.39 511
9410.31 558
9411.23 582
9412.14 532
9413.06 540
9413.97 517
9414.89 576
9415.81 528
9416.72 537
9417.64 532
9418.55 594
9419.47 597
9420.39 624
9421.30 568
9422.22 519
9423.14 540
9424.05 563
9424.97 593
9425.89 608
9426.80 669
9427.72 610
9428.64 600
9429.55 549
9430.47 556
9431.39 557
9432.30 582
9433.22 582
9434.14 604
9435.05 573
9435.97 605
9436.89 686
9437.80 710
9438.72 665
9439.64 662
9440.56 620
9441.47 621
9442.39 676
9443.31 622
9444.23 649
9445.14 599
9446.06 636
9446.98 568
9447.90 604
9448.81 658
9449.73 640
9450.65 698
9451.57 742
9452.48 762
9453.40 790
9454.32 789
9455.24 827
9456.16 834
9457.07 836
9457.99 788
9458.91 687
9459.83 671
9460.75 638
9461.66 699
9462.58 668
9463.50 630
9464.42 642
9465.34 628
9466.26 622
9467.18 607
9468.09 603
9469.01 626
9469.93 605
9470.85 570
9471.77 562
9472.69 583
9473.61 639
9474.53 635
9475.44 609
9476.36 606
9477.28 580
9478.20 572
9479.12 565
9480.04 662
9480.96 662
9481.88 692
9482.80 632
9483.72 688
9484.64 705
9485.56 626
9486.47 633
9487.39 691
9488.31 614
9489.23 692
9490.15 681
9491.07 646
9491.99 581
9492.91 614
9493.83 644
9494.75 644
9495.67 622
9496.59 612
9497.51 618
9498.43 666
9499.35 627
9500.27 631
9501.19 642
9502.11 615
9503.03 623
9503.95 637
9504.87 632
9505.79 621
9506.71 638
9507.64 628
9508.56 594
9509.48 629
9510.40 664
9511.32 631
9512.24 680
9513.16 684
9514.08 649
9515.00 767
9515.92 743
9516.84 716
9517.76 746
9518.68 828
9519.61 701
9520.53 728
9521.45 779
9522.37 708
9523.29 684
9524.21 716
9525.13 767
9526.05 820
9526.98 772
9527.90 728
9528.82 754
9529.74 823
9530.66 927
9531.58 970
9532.51 1077
9533.43 1156
9534.35 1167
9535.27 1090
9536.19 1094
9537.11 1058
9538.04 973
9538.96 916
9539.88 865
9540.80 921
9541.73 900
9542.65 846
9543.57 802
9544.49 778
9545.41 767
9546.34 731
9547.26 721
9548.18 694
9549.10 686
9550.03 676
9550.95 651
9551.87 630
9552.79 664
9553.72 686
9554.64 679
9555.56 728
9556.49 677
9557.41 702
9558.33 689
9559.25 762
9560.18 776
9561.10 828
9562.02 858
9562.95 757
9563.87 837
9564.79 754
9565.72 702
9566.64 692
9567.56 766
9568.49 678
9569.41 656
9570.33 622
9571.26 670
9572.18 671
9573.11 728
9574.03 651
9574.95 653
9575.88 664
9576.80 654
9577.72 621
9578.65 641
9579.57 665
9580.50 641
9581.42 660
9582.34 680
9583.27 620
9584.19 669
9585.12 605
9586.04 718
9586.97 697
9587.89 681
9588.81 697
9589.74 754
9590.66 753
9591.59 743
9592.51 723
9593.44 706
9594.36 674
9595.29 715
9596.21 712
9597.14 747
9598.06 738
9598.99 692
9599.91 781
9600.84 713
9601.76 692
9602.69 793
9603.61 799
9604.54 793
9605.46 759
9606.39 723
9607.31 777
9608.24 775
9609.16 787
9610.09 715
9611.01 810
9611.94 775
9612.87 796
9613.79 782
9614.72 773
9615.64 775
9616.57 827
9617.49 755
9618.42 819
9619.35 788
9620.27 818
9621.20 931
9622.12 841
9623.05 780
9623.98 834
9624.90 870
9625.83 840
9626.76 919
9627.68 888
9628.61 865
9629.53 950
9630.46 845
9631.39 964
9632.31 976
9633.24 961
9634.17 1040
9635.09 1047
9636.02 1086
9636.95 1077
9637.87 1037
9638.80 1111
9639.73 975
9640.65 1047
9641.58 1010
9642.51 1020
9643.44 993
9644.36 1109
9645.29 1120
9646.22 1199
9647.14 1372
9648.07 1260
9649.00 1372
9649.93 1409
9650.85 1531
9651.78 1536
9652.71 1466
9653.64 1441
9654.56 1358
9655.49 1281
9656.42 1240
9657.35 1177
9658.27 1081
9659.20 1055
9660.13 958
9661.06 1057
9661.99 1020
9662.91 1081
9663.84 1095
9664.77 1025
9665.70 955
9666.63 1079
9667.56 1054
9668.48 1057
9669.41 1185
9670.34 1064
9671.27 1095
9672.20 1112
9673.13 1095
9674.05 1137
9674.98 1225
9675.91 1190
9676.84 1120
9677.77 1155
9678.70 1116
9679.63 1253
9680.56 1156
9681.48 1114
9682.41 1149
9683.34 1245
9684.27 1250
9685.20 1178
9686.13 1216
9687.06 1203
9687.99 1270
9688.92 1360
9689.85 1277
9690.78 1198
9691.71 1257
9692.63 1259
9693.56 1245
9694.49 1321
9695.42 1226
9696.35 1305
9697.28 1350
9698.21 1328
9699.14 1421
9700.07 1443
9701.00 1497
9701.93 1390
9702.86 1345
9703.79 1352
9704.72 1325
9705.65 1325
9706.58 1303
9707.51 1209
9708.44 1185
9709.37 1275
9710.30 1213
9711.23 1230
9712.16 1203
9713.09 1310
9714.02 1330
9714.95 1370
9715.89 1451
9716.82 1346
9717.75 1363
9718.68 1220
9719.61 1335
9720.54 1382
9721.47 1231
9722.40 1187
9723.33 1074
9724.26 1063
9725.19 1049
9726.12 987
9727.06 1068
9727.99 1021
9728.92 1045
9729.85 1120
9730.78 1095
9731.71 1122
9732.64 1165
9733.57 1101
9734.51 1140
9735.44 1187
9736.37 1100
9737.30 1144
9738.23 1004
9739.16 1065
9740.10 1094
9741.03 1075
9741.96 968
9742.89 1007
9743.82 959
9744.75 909
9745.69 959
9746.62 970
9747.55 1004
9748.48 972
9749.41 998
9750.35 986
9751.28 862
9752.21 874
9753.14 884
9754.08 929
9755.01 889
9755.94 918
9756.87 918
9757.81 887
9758.74 943
9759.67 913
9760.60 962
9761.54 880
9762.47 831
9763.40 899
9764.34 936
9765.27 971
9766.20 928
9767.13 891
9768.07 887
9769.00 889
9769.93 931
9770.87 939
9771.80 893
9772.73 918
9773.67 930
9774.60 922
9775.53 911
9776.47 927
9777.40 962
9778.33 969
9779.27 1058
9780.20 1051
9781.14 1062
9782.07 1030
9783.00 1107
9783.94 1103
9784.87 1044
9785.80 1129
9786.74 1043
9787.67 1005
9788.61 1008
9789.54 997
9790.47 914
9791.41 893
9792.34 898
9793.28 869
9794.21 901
9795.15 900
9796.08 832
9797.01 872
9797.95 915
9798.88 922
9799.82 854
9800.75 981
9801.69 964
9802.62 968
9803.56 952
9804.49 890
9805.43 826
9806.36 836
9807.30 809
9808.23 781
9809.17 787
9810.10 727
9811.04 735
9811.97 766
9812.91 733
9813.84 730
9814.78 724
9815.71 753
9816.65 765
9817.58 684
9818.52 726
9819.46 734
9820.39 750
9821.33 753
9822.26 674
9823.20 691
9824.13 680
9825.07 700
9826.00 718
9826.94 704
9827.88 772
9828.81 724
9829.75 631
9830.68 706
9831.62 752
9832.56 692
9833.49 718
9834.43 710
9835.37 690
9836.30 660
9837.24 696
9838.17 761
9839.11 717
9840.05 736
9840.98 765
9841.92 807
9842.86 711
9843.79 687
9844.73 737
9845.67 735
9846.60 739
9847.54 757
9848.48 745
9849.42 712
9850.35 643
9851.29 674
9852.23 785
9853.16 779
9854.10 701
9855.04 728
9855.98 721
9856.91 828
9857.85 774
9858.79 791
9859.72 802
9860.66 711
9861.60 743
9862.54 702
9863.47 702
9864.41 694
9865.35 688
9866.29 692
9867.23 650
9868.16 673
9869.10 697
9870.04 692
9870.98 686
9871.92 639
9872.85 672
9873.79 716
9874.73 684
9875.67 668
9876.61 665
9877.54 679
9878.48 741
9879.42 688
9880.36 622
9881.30 682
9882.24 694
9883.18 683
9884.11 682
9885.05 702
9885.99 636
9886.93 663
9887.87 697
9888.81 638
9889.75 659
9890.69 674
9891.62 624
9892.56 632
9893.50 592
9894.44 599
9895.38 625
9896.32 631
9897.26 596
9898.20 577
9899.14 583
9900.08 608
9901.02 604
9901.96 588
9902.90 582
9903.83 534
9904.77 609
9905.71 589
9906.65 600
9907.59 657
9908.53 662
9909.47 667
9910.41 670
9911.35 633
9912.29 652
9913.23 658
9914.17 657
9915.11 646
9916.05 642
9916.99 662
9917.93 585
9918.87 614
9919.81 683
9920.75 631
9921.69 651
9922.64 668
9923.58 763
9924.52 795
9925.46 870
9926.40 944
9927.34 1034
9928.28 1146
9929.22 1198
9930.16 1168
9931.10 1113
9932.04 1007
9932.98 938
9933.92 920
9934.87 813
9935.81 750
9936.75 758
9937.69 734
9938.63 726
9939.57 672
9940.51 670
9941.45 707
9942.39 685
9943.34 612
9944.28 646
9945.22 589
9946.16 596
9947.10 652
9948.04 633
9948.99 620
9949.93 699
9950.87 654
9951.81 599
9952.75 612
9953.69 548
9954.64 564
9955.58 589
9956.52 594
9957.46 571
9958.41 613
9959.35 620
9960.29 595
9961.23 568
9962.17 577
9963.12 559
9964.06 587
9965.00 548
9965.94 603
9966.89 561
9967.83 486
9968.77 587
9969.71 610
9970.66 511
9971.60 522
9972.54 505
9973.49 543
9974.43 509
9975.37 561
9976.31 530
9977.26 476
9978.20 512
9979.14 541
9980.09 505
9981.03 598
9981.97 547
9982.92 552
9983.86 502
9984.80 508
9985.75 515
9986.69 597
9987.63 541
9988.58 553
9989.52 530
9990.46 543
9991.41 553
9992.35 510
9993.30 508
9994.24 553
9995.18 529
9996.13 565
9997.07 502
9998.02 506
9998.96 566
9999.90 519
10000.85 489
10001.79 490
10002.74 533
10003.68 585
10004.62 559
10005.57 506
10006.51 557
10007.46 537
10008.40 491
10009.35 589
10010.29 564
10011.24 543
10012.18 532
10013.13 547
10014.07 520
10015.01 571
10015.96 480
10016.90 491
10017.85 554
10018.79 560
10019.74 476
10020.68 532
10021.63 525
10022.58 496
10023.52 523
10024.47 564
10025.41 491
10026.36 484
10027.30 531
10028.25 518
10029.19 474
10030.14 491
10031.08 488
10032.03 469
10032.98 530
10033.92 546
10034.87 495
10035.81 500
10036.76 478
10037.70 514
10038.65 521
10039.60 501
10040.54 516
10041.49 516
10042.43 494
10043.38 527
10044.33 513
10045.27 513
10046.22 460
10047.17 529
10048.11 555
10049.06 564
10050.00 502
10050.95 447
10051.90 466
10052.84 503
10053.79 533
10054.74 516
10055.68 484
10056.63 449
10057.58 464
10058.52 454
10059.47 487
10060.42 554
10061.37 459
10062.31 502
10063.26 509
10064.21 495
10065.15 503
10066.10 489
10067.05 470
10068.00 484
10068.94 486
10069.89 461
10070.84 464
10071.79 461
10072.73 467
10073.68 476
10074.63 491
10075.58 503
10076.52 502
10077.47 468
10078.42 478
10079.37 451
10080.32 460
10081.26 478
10082.21 496
10083.16 536
10084.11 479
10085.06 448
10086.00 445
10086.95 459
10087.90 434
10088.85 448
10089.80 446
10090.75 434
10091.69 457
10092.64 437
10093.59 442
10094.54 503
10095.49 458
10096.44 482
10097.39 430
10098.33 448
10099.28 427
10100.23 423
10101.18 447
10102.13 470
10103.08 404
10104.03 433
10104.98 461
10105.93 483
10106.87 466
10107.82 460
10108.77 419
10109.72 423
10110.67 463
10111.62 429
10112.57 419
10113.52 458
10114.47 494
10115.42 494
10116.37 478
10117.32 483
10118.27 470
10119.22 488
10120.17 473
10121.12 433
10122.07 426
10123.02 442
10123.97 423
10124.92 439
10125.87 449
10126.82 432
10127.77 487
10128.72 458
10129.67 405
10130.62 440
10131.57 474
10132.52 409
10133.47 429
10134.42 456
10135.37 434
10136.32 438
10137.27 485
10138.22 459
10139.17 415
10140.12 436
10141.07 461
10142.02 436
10142.98 458
10143.93 476
10144.88 462
10145.83 473
10146.78 532
10147.73 535
10148.68 486
10149.63 461
10150.58 484
10151.54 482
10152.49 490
10153.44 443
10154.39 482
10155.34 489
10156.29 495
10157.24 530
10158.20 471
10159.15 516
10160.10 549
10161.05 480
10162.00 463
10162.95 474
10163.91 526
10164.86 543
10165.81 483
10166.76 494
10167.71 502
10168.67 500
10169.62 540
10170.57 562
10171.52 618
10172.47 528
10173.43 518
10174.38 511
10175.33 523
10176.28 571
10177.24 536
10178.19 464
10179.14 583
10180.09 536
10181.05 593
10182.00 574
10182.95 569
10183.90 530
10184.86 540
10185.81 568
10186.76 542
10187.72 551
10188.67 556
10189.62 659
10190.58 600
10191.53 643
10192.48 577
10193.43 496
10194.39 556
10195.34 572
10196.29 576
10197.25 614
10198.20 589
10199.16 582
10200.11 644
10201.06 612
10202.02 600
10202.97 574
10203.92 618
10204.88 664
10205.83 643
10206.78 663
10207.74 711
10208.69 719
10209.65 787
10210.60 744
10211.55 690
10212.51 624
10213.46 639
10214.42 596
10215.37 655
10216.33 567
10217.28 577
10218.23 572
10219.19 567
10220.14 577
10221.10 632
10222.05 581
10223.01 604
10223.96 661
10224.92 655
10225.87 651
10226.83 601
10227.78 566
10228.74 585
10229.69 581
10230.65 608
10231.60 619
10232.56 610
10233.51 621
10234.47 721
10235.42 757
10236.38 844
10237.33 841
10238.29 750
10239.24 787
10240.20 747
10241.15 733
10242.11 654
10243.06 599
10244.02 563
10244.98 592
10245.93 631
10246.89 503
10247.84 532
10248.80 527
10249.75 498
10250.71 518
10251.67 431
10252.62 485
10253.58 554
10254.53 606
10255.49 511
10256.45 485
10257.40 523
10258.36 619
10259.32 543
10260.27 500
10261.23 470
10262.18 429
10263.14 462
10264.10 448
10265.05 459
10266.01 470
10266.97 465
10267.92 472
10268.88 467
10269.84 489
10270.79 504
10271.75 528
10272.71 527
10273.67 467
10274.62 468
10275.58 460
10276.54 462
10277.49 448
10278.45 442
10279.41 409
10280.37 488
10281.32 499
10282.28 505
10283.24 471
10284.19 456
10285.15 465
10286.11 458
10287.07 534
10288.03 479
10288.98 482
10289.94 486
10290.90 454
10291.86 457
10292.81 458
10293.77 487
10294.73 535
10295.69 473
10296.65 456
10297.60 441
10298.56 428
10299.52 465
10300.48 459
10301.44 466
10302.40 494
10303.35 469
10304.31 431
10305.27 442
10306.23 452
10307.19 438
10308.15 465
10309.10 467
10310.06 491
10311.02 420
10311.98 482
10312.94 484
10313.90 444
10314.86 509
10315.82 516
10316.78 491
10317.73 489
10318.69 518
10319.65 460
10320.61 493
10321.57 480
10322.53 438
10323.49 469
10324.45 477
10325.41 453
10326.37 449
10327.33 458
10328.29 435
10329.25 478
10330.21 484
10331.17 509
10332.13 510
10333.09 496
10334.04 517
10335.00 523
10335.96 449
10336.92 428
10337.88 430
10338.84 443
10339.80 451
10340.76 400
10341.72 406
10342.68 448
10343.65 423
10344.61 434
10345.57 439
10346.53 455
10347.49 469
10348.45 424
10349.41 471
10350.37 489
10351.33 419
10352.29 431
10353.25 432
10354.21 406
10355.17 415
10356.13 411
10357.09 435
10358.05 415
10359.02 401
10359.98 410
10360.94 415
10361.90 474
10362.86 442
10363.82 390
10364.78 436
10365.74 445
10366.70 429
10367.67 444
10368.63 438
10369.59 439
10370.55 416
10371.51 412
10372.47 379
10373.43 369
10374.40 414
10375.36 462
10376.32 416
10377.28 403
10378.24 422
10379.21 423
10380.17 405
10381.13 403
10382.09 342
10383.05 442
10384.02 385
10384.98 426
10385.94 422
10386.90 425
10387.86 456
10388.83 416
10389.79 431
10390.75 427
10391.71 449
10392.68 398
10393.64 442
10394.60 443
10395.56 417
10396.53 449
10397.49 417
10398.45 398
10399.42 397
10400.38 402
10401.34 420
10402.30 445
10403.27 488
10404.23 441
10405.19 417
10406.16 473
10407.12 489
10408.08 492
10409.05 489
10410.01 490
10410.97 511
10411.94 463
10412.90 464
10413.86 433
10414.83 479
10415.79 553
10416.75 566
10417.72 609
10418.68 678
10419.65 735
10420.61 659
10421.57 610
10422.54 639
10423.50 649
10424.46 642
10425.43 584
10426.39 507
10427.36 456
10428.32 490
10429.29 462
10430.25 467
10431.21 437
10432.18 459
10433.14 487
10434.11 457
10435.07 411
10436.04 398
10437.00 455
10437.97 481
10438.93 469
10439.90 383
10440.86 360
10441.82 401
10442.79 414
10443.75 435
10444.72 416
10445.68 429
10446.65 390
10447.61 454
10448.58 406
10449.54 416
10450.51 399
10451.48 423
10452.44 414
10453.41 392
10454.37 420
10455.34 404
10456.30 426
10457.27 455
10458.23 449
10459.20 512
10460.16 472
10461.13 421
10462.10 418
10463.06 399
10464.03 426
10464.99 412
10465.96 382
10466.93 434
10467.89 404
10468.86 394
10469.82 450
10470.79 402
10471.76 384
10472.72 434
10473.69 425
10474.65 393
10475.62 413
10476.59 402
10477.55 379
10478.52 358
10479.49 400
10480.45 415
10481.42 405
10482.39 434
10483.35 463
10484.32 425
10485.29 387
10486.25 427
10487.22 485
10488.19 467
10489.15 408
10490.12 468
10491.09 476
10492.06 417
10493.02 423
10493.99 412
10494.96 407
10495.92 442
10496.89 425
10497.86 367
10498.83 445
10499.79 483
10500.76 430
10501.73 391
10502.70 424
10503.66 471
10504.63 452
10505.60 414
10506.57 391
10507.54 491
10508.50 489
10509.47 406
10510.44 451
10511.41 441
10512.38 434
10513.34 447
10514.31 430
10515.28 408
10516.25 451
10517.22 395
10518.19 411
10519.15 415
10520.12 409
10521.09 451
10522.06 466
10523.03 443
10524.00 436
10524.96 436
10525.93 479
10526.90 453
10527.87 452
10528.84 444
10529.81 458
10530.78 461
10531.75 432
10532.72 428
10533.68 435
10534.65 447
10535.62 471
10536.59 426
10537.56 420
10538.53 416
10539.50 447
10540.47 463
10541.44 452
10542.41 456
10543.38 512
10544.35 478
10545.32 470
10546.29 455
10547.26 443
10548.23 454
10549.20 493
10550.17 473
10551.13 488
10552.10 480
10553.07 460
10554.04 436
10555.01 479
10555.98 485
10556.96 557
10557.93 592
10558.90 593
10559.87 625
10560.84 641
10561.81 723
10562.78 650
10563.75 688
10564.72 713
10565.69 581
10566.66 570
10567.63 550
10568.60 520
10569.57 479
10570.54 466
10571.51 454
10572.48 540
10573.45 484
10574.42 438
10575.40 410
10576.37 419
10577.34 477
10578.31 461
10579.28 514
10580.25 505
10581.22 478
10582.19 502
10583.17 508
10584.14 504
10585.11 440
10586.08 451
10587.05 559
10588.02 546
10588.99 506
10589.97 505
10590.94 534
10591.91 518
10592.88 488
10593.85 497
10594.82 509
10595.80 529
10596.77 510
10597.74 461
10598.71 505
10599.68 452
10600.66 466
10601.63 407
10602.60 455
10603.57 464
10604.55 435
10605.52 467
10606.49 501
10607.46 420
10608.44 501
10609.41 475
10610.38 475
10611.35 454
10612.33 389
10613.30 424
10614.27 470
10615.24 437
10616.22 488
10617.19 493
10618.16 515
10619.14 421
10620.11 398
10621.08 396
10622.05 452
10623.03 434
10624.00 446
10624.97 524
10625.95 464
10626.92 470
10627.89 502
10628.87 478
10629.84 468
10630.81 446
10631.79 467
10632.76 427
10633.74 415
10634.71 518
10635.68 546
10636.66 601
10637.63 589
10638.60 659
10639.58 599
10640.55 609
10641.53 584
10642.50 572
10643.47 608
10644.45 596
10645.42 545
10646.40 463
10647.37 529
10648.35 512
10649.32 449
10650.29 466
10651.27 428
10652.24 471
10653.22 437
10654.19 439
10655.17 453
10656.14 476
10657.12 432
10658.09 434
10659.07 515
10660.04 483
10661.02 423
10661.99 442
10662.97 443
10663.94 410
10664.92 406
10665.89 477
10666.87 432
10667.84 435
10668.82 403
10669.79 413
10670.77 415
10671.74 446
10672.72 489
10673.69 445
10674.67 441
10675.65 482
10676.62 466
10677.60 462
10678.57 466
10679.55 468
10680.52 471
10681.50 481
10682.48 472
10683.45 462
10684.43 484
10685.40 464
10686.38 448
10687.36 452
10688.33 459
10689.31 408
10690.28 385
10691.26 372
10692.24 454
10693.21 437
10694.19 431
10695.17 422
10696.14 427
10697.12 415
10698.10 398
10699.07 389
10700.05 395
10701.03 396
10702.00 434
10702.98 422
10703.96 356
10704.93 399
10705.91 430
10706.89 419
10707.86 419
10708.84 401
10709.82 404
10710.80 407
10711.77 383
10712.75 407
10713.73 417
10714.70 361
10715.68 344
10716.66 399
10717.64 369
10718.61 411
10719.59 408
10720.57 374
10721.55 426
10722.53 404
10723.50 377
10724.48 411
10725.46 384
10726.44 345
10727.41 432
10728.39 405
10729.37 440
10730.35 457
10731.33 405
10732.31 391
10733.28 363
10734.26 396
10735.24 337
10736.22 398
10737.20 407
10738.17 390
10739.15 421
10740.13 448
10741.11 396
10742.09 429
10743.07 447
10744.05 383
10745.03 357
10746.00 407
10746.98 385
10747.96 376
10748.94 373
10749.92 325
10750.90 319
10751.88 349
10752.86 369
10753.84 373
10754.82 386
10755.79 353
10756.77 377
10757.75 402
10758.73 443
10759.71 394
10760.69 399
10761.67 359
10762.65 380
10763.63 393
10764.61 419
10765.59 425
10766.57 430
10767.55 393
10768.53 377
10769.51 352
10770.49 354
10771.47 384
10772.45 402
10773.43 399
10774.41 411
10775.39 379
10776.37 455
10777.35 430
10778.33 380
10779.31 435
10780.29 461
10781.27 432
10782.25 399
10783.23 378
10784.21 419
10785.19 455
10786.17 396
10787.15 391
10788.13 377
10789.12 397
10790.10 371
10791.08 386
10792.06 408
10793.04 370
10794.02 344
10795.00 369
10795.98 373
10796.96 384
10797.94 355
10798.93 425
10799.91 403
10800.89 381
10801.87 371
10802.85 397
10803.83 345
10804.81 393
10805.80 415
10806.78 419
10807.76 366
10808.74 386
10809.72 369
10810.70 383
10811.69 421
10812.67 407
10813.65 417
10814.63 448
10815.61 446
10816.59 450
10817.58 468
10818.56 454
10819.54 426
10820.52 407
10821.51 373
10822.49 354
10823.47 421
10824.45 417
10825.43 420
10826.42 458
10827.40 405
10828.38 458
10829.37 411
10830.35 398
10831.33 434
10832.31 492
10833.30 440
10834.28 384
10835.26 381
10836.24 399
10837.23 471
10838.21 443
10839.19 428
10840.18 434
10841.16 504
10842.14 463
10843.13 439
10844.11 430
10845.09 382
10846.08 444
10847.06 455
10848.04 455
10849.03 450
10850.01 443
10850.99 446
10851.98 503
10852.96 488
10853.94 439
10854.93 483
10855.91 505
10856.90 410
10857.88 393
10858.86 426
10859.85 444
10860.83 459
10861.82 440
10862.80 419
10863.78 454
10864.77 431
10865.75 429
10866.74 472
10867.72 430
10868.71 495
10869.69 518
10870.67 530
10871.66 521
10872.64 519
10873.63 510
10874.61 509
10875.60 512
10876.58 512
10877.57 490
10878.55 488
10879.54 500
10880.52 479
10881.51 531
10882.49 536
10883.48 483
10884.46 497
10885.45 522
10886.43 502
10887.42 530
10888.40 521
10889.39 598
10890.37 563
10891.36 556
10892.34 499
10893.33 488
10894.32 579
10895.30 595
10896.29 573
10897.27 531
10898.26 541
10899.24 590
10900.23 595
10901.22 594
10902.20 607
10903.19 615
10904.17 586
10905.16 581
10906.15 582
10907.13 582
10908.12 565
10909.10 591
10910.09 637
10911.08 569
10912.06 589
10913.05 597
10914.04 615
10915.02 572
10916.01 640
10917.00 652
10917.98 713
10918.97 630
10919.96 654
10920.94 620
10921.93 656
10922.92 660
10923.90 687
10924.89 647
10925.88 671
10926.86 608
10927.85 616
10928.84 626
10929.82 657
10930.81 662
10931.80 696
10932.79 596
10933.77 674
10934.76 710
10935.75 701
10936.74 652
10937.72 669
10938.71 658
10939.70 678
10940.69 707
10941.67 719
10942.66 700
10943.65 777
10944.64 766
10945.63 750
10946.61 740
10947.60 756
10948.59 772
10949.58 845
10950.57 753
10951.55 728
10952.54 813
10953.53 842
10954.52 867
10955.51 946
10956.49 975
10957.48 990
10958.47 1121
10959.46 1110
10960.45 1136
10961.44 1171
10962.43 1153
10963.41 1009
10964.40 1025
10965.39 972
10966.38 870
10967.37 887
10968.36 891
10969.35 842
10970.34 833
10971.33 816
10972.31 853
10973.30 792
10974.29 824
10975.28 781
10976.27 766
10977.26 834
10978.25 796
10979.24 814
10980.23 832
10981.22 863
10982.21 840
10983.20 939
10984.19 888
10985.18 836
10986.17 874
10987.16 866
10988.15 835
10989.14 782
10990.13 830
10991.12 829
10992.11 847
10993.10 902
10994.09 977
10995.08 1012
10996.07 1136
10997.06 1247
10998.05 1411
10999.04 1371
11000.03 1465
11001.02 1588
11002.01 1545
11003.00 1565
11003.99 1455
11004.98 1388
11005.97 1232
11006.96 1126
11007.95 1038
11008.94 924
11009.93 871
11010.92 782
11011.91 771
11012.91 800
11013.90 739
11014.89 756
11015.88 757
11016.87 748
11017.86 709
11018.85 712
11019.84 699
11020.83 707
11021.83 740
11022.82 759
11023.81 736
11024.80 661
11025.79 729
11026.78 648
11027.77 629
11028.77 668
11029.76 703
11030.75 662
11031.74 692
11032.73 685
11033.72 626
11034.72 669
11035.71 707
11036.70 716
11037.69 638
11038.68 659
11039.68 665
11040.67 634
11041.66 666
11042.65 738
11043.65 699
11044.64 623
11045.63 659
11046.62 565
11047.62 576
11048.61 560
11049.60 577
11050.59 532
11051.59 552
11052.58 507
11053.57 568
11054.56 559
11055.56 575
11056.55 618
11057.54 613
11058.54 556
11059.53 561
11060.52 564
11061.51 549
11062.51 586
11063.50 563
11064.49 531
11065.49 614
11066.48 622
11067.47 581
11068.47 607
11069.46 620
11070.45 548
11071.45 605
11072.44 564
11073.44 538
11074.43 581
11075.42 604
11076.42 560
11077.41 550
11078.40 542
11079.40 505
11080.39 529
11081.39 620
11082.38 541
11083.37 544
11084.37 519
11085.36 534
11086.36 518
11087.35 538
11088.35 533
11089.34 523
11090.33 548
11091.33 525
11092.32 540
11093.32 538
11094.31 520
11095.31 492
11096.30 508
11097.30 505
11098.29 487
11099.29 520
11100.28 552
11101.28 494
11102.27 555
11103.27 528
11104.26 537
11105.26 473
11106.25 556
11107.25 542
11108.24 549
11109.24 548
11110.23 468
11111.23 503
11112.22 476
11113.22 504
11114.21 586
11115.21 484
11116.20 507
11117.20 460
11118.20 449
11119.19 466
11120.19 530
11121.18 549
11122.18 492
11123.17 541
11124.17 504
11125.17 547
11126.16 525
11127.16 494
11128.15 539
11129.15 528
11130.15 497
11131.14 468
11132.14 505
11133.14 532
11134.13 455
11135.13 437
11136.13 425
11137.12 494
11138.12 491
11139.11 489
11140.11 454
11141.11 493
11142.10 482
11143.10 487
11144.10 502
11145.10 502
11146.09 497
11147.09 503
11148.09 463
11149.08 471
11150.08 433
11151.08 484
11152.07 483
11153.07 451
11154.07 443
11155.07 475
11156.06 451
11157.06 441
11158.06 486
11159.06 450
11160.05 436
11161.05 442
11162.05 441
11163.05 452
11164.04 452
11165.04 462
11166.04 430
11167.04 426
11168.04 435
11169.03 444
11170.03 427
11171.03 421
11172.03 439
11173.03 441
11174.02 440
11175.02 427
11176.02 427
11177.02 379
11178.02 424
11179.02 424
11180.01 454
11181.01 442
11182.01 461
11183.01 477
11184.01 468
11185.01 384
11186.00 452
11187.00 460
11188.00 451
11189.00 403
11190.00 432
11191.00 400
11192.00 462
11193.00 470
11194.00 477
11195.00 434
11195.99 407
11196.99 437
11197.99 475
11198.99 447
11199.99 399
11200.99 419
11201.99 431
11202.99 406
11203.99 441
11204.99 424
11205.99 438
11206.99 441
11207.99 463
11208.99 411
11209.99 417
11210.99 450
11211.99 447
11212.99 415
11213.99 461
11214.99 468
11215.99 426
11216.99 436
11217.99 392
11218.99 429
11219.99 450
11220.99 461
11221.99 383
11222.99 448
11223.99 467
11224.99 480
11225.99 435
11226.99 435
11227.99 419
11228.99 416
11229.99 406
11230.99 426
11231.99 431
11232.99 430
11233.99 394
11235.00 409
11236.00 435
11237.00 409
11238.00 408
11239.00 454
11240.00 481
11241.00 444
11242.00 421
11243.00 403
11244.01 435
11245.01 432
11246.01 420
11247.01 426
11248.01 462
11249.01 497
11250.01 432
11251.02 455
11252.02 443
11253.02 405
11254.02 397
11255.02 442
11256.02 423
11257.03 407
11258.03 417
11259.03 403
11260.03 448
11261.03 464
11262.04 429
11263.04 429
11264.04 420
11265.04 429
11266.05 435
11267.05 448
11268.05 386
11269.05 404
11270.05 431
11271.06 394
11272.06 413
11273.06 415
11274.07 432
11275.07 477
11276.07 470
11277.07 500
11278.08 461
11279.08 525
11280.08 522
11281.08 500
11282.09 532
11283.09 563
11284.09 448
11285.10 491
11286.10 474
11287.10 475
11288.11 437
11289.11 426
11290.11 469
11291.12 445
11292.12 426
11293.12 394
11294.13 429
11295.13 449
11296.13 472
11297.14 465
11298.14 486
11299.15 459
11300.15 468
11301.15 488
11302.16 470
11303.16 446
11304.16 460
11305.17 462
11306.17 428
11307.18 446
11308.18 424
11309.19 379
11310.19 437
11311.19 425
11312.20 442
11313.20 442
11314.21 444
11315.21 442
11316.22 448
11317.22 422
11318.23 436
11319.23 506
11320.23 515
11321.24 486
11322.24 483
11323.25 490
11324.25 469
11325.26 522
11326.26 487
11327.27 436
11328.27 429
11329.28 409
11330.28 462
11331.29 485
11332.29 461
11333.30 505
11334.30 469
11335.31 525
11336.32 495
11337.32 529
11338.33 541
11339.33 568
11340.34 637
11341.34 643
11342.35 591
11343.35 623
11344.36 609
11345.37 558
11346.37 524
11347.38 537
11348.38 548
11349.39 460
11350.40 480
11351.40 479
11352.41 473
11353.41 399
11354.42 406
11355.43 463
11356.43 470
11357.44 453
11358.45 453
11359.45 457
11360.46 418
11361.46 395
11362.47 427
11363.48 423
11364.48 445
11365.49 456
11366.50 437
11367.51 475
11368.51 433
11369.52 445
11370.53 392
11371.53 432
11372.54 486
11373.55 459
11374.55 481
11375.56 422
11376.57 480
11377.58 465
11378.58 413
11379.59 406
11380.60 402
11381.60 432
11382.61 440
11383.62 410
11384.63 441
11385.63 409
11386.64 428
11387.65 469
11388.66 363
11389.67 379
11390.67 461
11391.68 419
11392.69 360
11393.70 396
11394.71 405
11395.71 370
11396.72 360
11397.73 394
11398.74 429
11399.75 416
11400.75 443
11401.76 414
11402.77 435
11403.78 441
11404.79 397
11405.80 397
11406.80 400
11407.81 421
11408.82 370
11409.83 467
11410.84 411
11411.85 393
11412.86 376
11413.87 425
11414.87 399
11415.88 410
11416.89 418
11417.90 411
11418.91 441
11419.92 408
11420.93 435
11421.94 405
11422.95 412
11423.96 410
11424.97 400
11425.98 427
11426.98 422
11427.99 457
11429.00 485
11430.01 408
11431.02 417
11432.03 412
11433.04 399
11434.05 472
11435.06 412
11436.07 433
11437.08 478
11438.09 442
11439.10 475
11440.11 436
11441.12 452
11442.13 434
11443.14 428
11444.15 447
11445.16 421
11446.17 486
11447.18 403
11448.19 417
11449.20 496
11450.21 415
11451.22 388
11452.23 396
11453.25 408
11454.26 420
11455.27 448
11456.28 461
11457.29 380
11458.30 381
11459.31 437
11460.32 466
11461.33 419
11462.34 384
11463.35 428
11464.36 458
11465.38 432
11466.39 396
11467.40 392
11468.41 395
11469.42 455
11470.43 430
11471.44 376
11472.46 442
11473.47 434
11474.48 453
11475.49 409
11476.50 407
11477.51 448
11478.52 456
11479.54 456
11480.55 432
11481.56 413
11482.57 425
11483.58 447
11484.60 425
11485.61 456
11486.62 449
11487.63 435
11488.64 429
11489.66 428
11490.67 412
11491.68 403
11492.69 352
11493.71 432
11494.72 469
11495.73 442
11496.74 446
11497.76 382
11498.77 416
11499.78 412
11500.79 391
11501.81 397
11502.82 464
11503.83 387
11504.84 463
11505.86 393
11506.87 413
11507.88 393
11508.90 415
11509.91 438
11510.92 437
11511.94 388
11512.95 467
11513.96 400
11514.98 364
11515.99 394
11517.00 390
11518.02 391
11519.03 413
11520.04 412
11521.06 461
11522.07 422
11523.08 415
11524.10 395
11525.11 450
11526.13 445
11527.14 436
11528.15 436
11529.17 476
11530.18 462
11531.20 453
11532.21 468
11533.22 469
11534.24 440
11535.25 443
11536.27 459
11537.28 463
11538.29 456
11539.31 445
11540.32 479
11541.34 442
11542.35 490
11543.37 520
11544.38 515
11545.40 463
11546.41 419
11547.43 443
11548.44 467
11549.46 438
11550.47 429
11551.49 488
11552.50 472
11553.52 463
11554.53 489
11555.55 563
11556.56 510
11557.58 499
11558.59 505
11559.61 522
11560.62 488
11561.64 548
11562.65 534
11563.67 520
11564.68 490
11565.70 571
11566.71 577
11567.73 507
11568.75 577
11569.76 610
11570.78 555
11571.79 543
11572.81 528
11573.83 648
11574.84 659
11575.86 627
11576.87 628
11577.89 641
11578.91 627
11579.92 682
11580.94 706
11581.95 634
11582.97 742
11583.99 733
11585.00 743
11586.02 760
11587.04 698
11588.05 711
11589.07 776
11590.09 787
11591.10 818
11592.12 850
11593.14 903
11594.15 1010
11595.17 1066
11596.19 1149
11597.20 1247
11598.22 1416
11599.24 1536
11600.25 1634
11601.27 1657
11602.29 1640
11603.31 1604
11604.32 1542
11605.34 1302
11606.36 1170
11607.38 1050
11608.39 984
11609.41 875
11610.43 707
11611.45 689
11612.46 701
11613.48 726
11614.50 627
11615.52 610
11616.53 565
11617.55 612
11618.57 623
11619.59 579
11620.61 563
11621.62 557
11622.64 547
11623.66 474
11624.68 542
11625.70 522
11626.71 522
11627.73 527
11628.75 538
11629.77 554
11630.79 631
11631.81 582
11632.82 560
11633.84 531
11634.86 554
11635.88 511
11636.90 495
11637.92 551
11638.94 522
11639.96 492
11640.97 534
11641.99 532
11643.01 509
11644.03 456
11645.05 453
11646.07 429
11647.09 457
11648.11 395
11649.13 410
11650.15 424
11651.17 424
11652.18 458
11653.20 465
11654.22 444
11655.24 430
11656.26 429
11657.28 514
11658.30 515
11659.32 446
11660.34 453
11661.36 439
11662.38 449
11663.40 452
11664.42 437
11665.44 499
11666.46 493
11667.48 527
11668.50 462
11669.52 462
11670.54 428
11671.56 473
11672.58 490
11673.60 472
11674.62 481
11675.64 462
11676.66 488
11677.68 452
11678.70 530
11679.72 521
11680.74 488
11681.77 492
11682.79 457
11683.81 474
11684.83 524
11685.85 527
11686.87 561
11687.89 466
11688.91 486
11689.93 501
11690.95 482
11691.97 438
11693.00 485
11694.02 520
11695.04 516
11696.06 514
11697.08 485
11698.10 472
11699.12 429
11700.14 451
11701.17 503
11702.19 478
11703.21 450
11704.23 459
11705.25 444
11706.27 461
11707.30 481
11708.32 480
11709.34 456
11710.36 493
11711.38 476
11712.41 433
11713.43 449
11714.45 454
11715.47 444
11716.49 398
11717.52 426
11718.54 425
11719.56 389
11720.58 411
11721.61 396
11722.63 429
11723.65 419
11724.67 409
11725.70 433
11726.72 435
11727.74 389
11728.76 379
11729.79 388
11730.81 397
11731.83 445
11732.86 390
11733.88 403
11734.90 358
11735.92 382
11736.95 374
11737.97 424
11738.99 387
11740.02 446
11741.04 375
11742.06 392
11743.09 418
11744.11 439
11745.13 455
11746.16 445
11747.18 424
11748.20 403
11749.23 410
11750.25 404
11751.27 434
11752.30 417
11753.32 455
11754.35 472
11755.37 410
11756.39 382
11757.42 404
11758.44 437
11759.47 420
11760.49 429
11761.51 400
11762.54 408
11763.56 393
11764.59 351
11765.61 356
11766.64 379
11767.66 345
11768.68 401
11769.71 372
11770.73 395
11771.76 437
11772.78 439
11773.81 385
11774.83 376
11775.86 395
11776.88 363
11777.91 387
11778.93 363
11779.96 403
11780.98 413
11782.01 434
11783.03 384
11784.06 380
11785.08 361
11786.11 349
11787.13 400
11788.16 391
11789.18 380
11790.21 408
11791.23 424
11792.26 385
11793.28 444
11794.31 417
11795.34 361
11796.36 391
11797.39 391
11798.41 395
11799.44 372
11800.46 385
11801.49 361
11802.52 350
11803.54 359
11804.57 380
11805.59 393
11806.62 366
11807.65 383
11808.67 380
11809.70 365
11810.73 383
11811.75 352
11812.78 365
11813.80 344
11814.83 381
11815.86 407
11816.88 409
11817.91 408
11818.94 398
11819.96 410
11820.99 435
11822.02 379
11823.04 363
11824.07 384
11825.10 382
11826.13 413
11827.15 404
11828.18 413
11829.21 417
11830.23 437
11831.26 408
11832.29 410
11833.32 406
11834.34 416
11835.37 404
11836.40 389
11837.42 438
11838.45 442
11839.48 383
11840.51 387
11841.54 437
11842.56 435
11843.59 438
11844.62 415
11845.65 368
11846.67 441
11847.70 412
11848.73 390
11849.76 402
11850.79 430
11851.81 401
11852.84 417
11853.87 378
11854.90 416
11855.93 457
11856.95 416
11857.98 403
11859.01 461
11860.04 399
11861.07 465
11862.10 405
11863.13 366
11864.15 393
11865.18 436
11866.21 451
11867.24 444
11868.27 492
11869.30 431
11870.33 378
11871.36 419
11872.38 442
11873.41 412
11874.44 459
11875.47 421
11876.50 414
11877.53 406
11878.56 445
11879.59 504
11880.62 469
11881.65 472
11882.68 514
11883.71 462
11884.74 456
11885.77 456
11886.80 499
11887.82 439
11888.85 469
11889.88 449
11890.91 429
11891.94 482
11892.97 473
11894.00 462
11895.03 440
11896.06 500
11897.09 497
11898.12 505
11899.15 523
11900.18 533
11901.21 511
11902.24 545
11903.27 606
11904.31 618
11905.34 544
11906.37 531
11907.40 558
11908.43 504
11909.46 520
11910.49 488
11911.52 518
11912.55 502
11913.58 534
11914.61 491
11915.64 583
11916.67 531
11917.70 525
11918.73 491
11919.77 544
11920.80 559
11921.83 536
11922.86 496
11923.89 550
11924.92 508
11925.95 515
11926.98 609
11928.02 592
11929.05 655
11930.08 716
11931.11 688
11932.14 746
11933.17 694
11934.21 753
11935.24 726
11936.27 694
11937.30 721
11938.33 670
11939.36 613
11940.40 540
11941.43 516
11942.46 512
11943.49 466
11944.52 469
11945.56 517
11946.59 534
11947.62 493
11948.65 474
11949.69 434
11950.72 468
11951.75 412
11952.78 434
11953.82 434
11954.85 404
11955.88 470
11956.91 480
11957.95 404
11958.98 418
11960.01 478
11961.04 465
11962.08 417
11963.11 412
11964.14 458
11965.18 457
11966.21 423
11967.24 447
11968.27 480
11969.31 403
11970.34 451
11971.37 468
11972.41 433
11973.44 442
11974.47 424
11975.51 452
11976.54 411
11977.58 449
11978.61 422
11979.64 460
11980.68 414
11981.71 446
11982.74 486
11983.78 448
11984.81 424
11985.85 451
11986.88 447
11987.91 456
11988.95 426
11989.98 404
11991.02 425
11992.05 460
11993.08 453
11994.12 465
11995.15 461
11996.19 475
11997.22 478
11998.26 467
11999.29 476
12000.32 515
12001.36 487
12002.39 478
12003.43 439
12004.46 440
12005.50 473
12006.53 406
12007.57 479
12008.60 485
12009.64 468
12010.67 468
12011.71 461
12012.74 448
12013.78 490
12014.81 469
12015.85 508
12016.88 498
12017.92 528
12018.95 493
12019.99 519
12021.02 501
12022.06 479
12023.10 504
12024.13 525
12025.17 495
12026.20 454
12027.24 516
12028.27 537
12029.31 456
12030.34 545
12031.38 514
12032.42 451
12033.45 462
12034.49 507
12035.52 500
12036.56 478
12037.60 535
12038.63 500
12039.67 535
12040.71 495
12041.74 463
12042.78 435
12043.81 505
12044.85 511
12045.89 481
12046.92 491
12047.96 528
12049.00 549
12050.03 459
12051.07 446
12052.11 497
12053.14 471
12054.18 455
12055.22 492
12056.25 505
12057.29 452
12058.33 496
12059.37 513
12060.40 504
12061.44 519
12062.48 502
12063.51 504
12064.55 449
12065.59 496
12066.63 553
12067.66 472
12068.70 496
12069.74 483
12070.78 494
12071.81 437
12072.85 459
12073.89 503
12074.93 459
12075.97 512
12077.00 504
12078.04 499
12079.08 484
12080.12 486
12081.15 465
12082.19 461
12083.23 477
12084.27 520
12085.31 513
12086.35 516
12087.38 497
12088.42 463
12089.46 474
12090.50 522
12091.54 555
12092.58 487
12093.61 492
12094.65 487
12095.69 564
12096.73 548
12097.77 556
12098.81 536
12099.85 547
12100.89 557
12101.92 601
12102.96 554
12104.00 607
12105.04 620
12106.08 571
12107.12 563
12108.16 580
12109.20 560
12110.24 533
12111.28 489
12112.32 461
12113.36 499
12114.39 488
12115.43 510
12116.47 485
12117.51 478
12118.55 446
12119.59 482
12120.63 509
12121.67 486
12122.71 409
12123.75 415
12124.79 388
12125.83 434
12126.87 450
12127.91 392
12128.95 407
12129.99 407
12131.03 405
12132.07 397
12133.11 415
12134.15 419
12135.19 399
12136.23 371
12137.27 372
12138.31 401
12139.35 381
12140.40 412
12141.44 403
12142.48 434
12143.52 401
12144.56 409
12145.60 393
12146.64 403
12147.68 398
12148.72 370
12149.76 358
12150.80 368
12151.84 376
12152.89 359
12153.93 402
12154.97 413
12156.01 396
12157.05 392
12158.09 366
12159.13 399
12160.17 424
12161.22 385
12162.26 434
12163.30 375
12164.34 408
12165.38 425
12166.42 408
12167.47 409
12168.51 395
12169.55 396
12170.59 386
12171.63 405
12172.67 415
12173.72 429
12174.76 467
12175.80 409
12176.84 404
12177.89 415
12178.93 358
12179.97 385
12181.01 432
12182.05 400
12183.10 419
12184.14 408
12185.18 377
12186.22 376
12187.27 358
12188.31 326
12189.35 416
12190.39 472
12191.44 424
12192.48 433
12193.52 444
12194.57 387
12195.61 384
12196.65 360
12197.69 409
12198.74 384
12199.78 376
12200.82 385
12201.87 401
12202.91 406
12203.95 427
12205.00 455
12206.04 429
12207.08 426
12208.13 402
12209.17 414
12210.21 428
12211.26 379
12212.30 386
12213.35 414
12214.39 397
12215.43 386
12216.48 376
12217.52 362
12218.56 382
12219.61 411
12220.65 409
12221.70 428
12222.74 409
12223.78 417
12224.83 412
12225.87 395
12226.92 447
12227.96 411
12229.01 412
12230.05 434
12231.10 393
12232.14 425
12233.18 414
12234.23 434
12235.27 439
12236.32 382
12237.36 385
12238.41 411
12239.45 420
12240.50 390
12241.54 367
12242.59 342
12243.63 416
12244.68 407
12245.72 381
12246.77 393
12247.81 443
12248.86 377
12249.90 395
12250.95 367
12251.99 399
12253.04 358
12254.08 408
12255.13 412
12256.18 388
12257.22 393
12258.27 365
12259.31 362
12260.36 362
12261.40 378
12262.45 400
12263.50 338
12264.54 391
12265.59 394
12266.63 335
12267.68 397
12268.73 399
12269.77 391
12270.82 359
12271.86 336
12272.91 406
12273.96 390
12275.00 402
12276.05 371
12277.10 355
12278.14 379
12279.19 348
12280.23 352
12281.28 335
12282.33 348
12283.37 355
12284.42 360
12285.47 317
12286.52 326
12287.56 362
12288.61 309
12289.66 382
12290.70 362
12291.75 330
12292.80 329
12293.84 374
12294.89 391
12295.94 360
12296.99 330
12298.03 325
12299.08 328
12300.13 324
12301.18 376
12302.22 345
12303.27 334
12304.32 377
12305.37 400
12306.41 388
12307.46 379
12308.51 346
12309.56 387
12310.60 382
12311.65 332
12312.70 332
12313.75 387
12314.80 414
12315.84 387
12316.89 343
12317.94 380
12318.99 349
12320.04 341
12321.09 389
12322.13 377
12323.18 356
12324.23 388
12325.28 386
12326.33 362
12327.38 323
12328.42 325
12329.47 323
12330.52 361
12331.57 380
12332.62 389
12333.67 396
12334.72 360
12335.77 343
12336.82 343
12337.86 366
12338.91 304
12339.96 327
12341.01 403
12342.06 372
12343.11 347
12344.16 364
12345.21 317
12346.26 323
12347.31 324
12348.36 322
12349.41 311
12350.46 358
12351.51 350
12352.56 343
12353.60 347
12354.65 334
12355.70 329
12356.75 351
12357.80 360
12358.85 349
12359.90 341
12360.95 361
12362.00 346
12363.05 381
12364.10 399
12365.15 373
12366.20 357
12367.25 392
12368.31 364
12369.36 363
12370.41 383
12371.46 345
12372.51 335
12373.56 321
12374.61 368
12375.66 333
12376.71 347
12377.76 358
12378.81 338
12379.86 353
12380.91 357
12381.96 378
12383.01 339
12384.07 354
12385.12 335
12386.17 372
12387.22 395
12388.27 375
12389.32 371
12390.37 359
12391.42 395
12392.47 353
12393.53 335
12394.58 353
12395.63 345
12396.68 384
12397.73 394
12398.78 415
12399.84 376
12400.89 370
12401.94 355
12402.99 357
12404.04 416
12405.09 358
12406.15 358
12407.20 376
12408.25 390
12409.30 389
12410.35 396
12411.41 374
12412.46 409
12413.51 396
12414.56 359
12415.62 398
12416.67 408
12417.72 345
12418.77 310
12419.83 401
12420.88 352
12421.93 338
12422.98 347
12424.04 349
12425.09 367
12426.14 418
12427.19 378
12428.25 389
12429.30 407
12430.35 398
12431.41 367
12432.46 369
12433.51 393
12434.57 391
12435.62 377
12436.67 423
12437.72 418
12438.78 373
12439.83 398
12440.88 385
12441.94 368
12442.99 414
12444.05 395
12445.10 373
12446.15 399
12447.21 396
12448.26 376
12449.31 365
12450.37 358
12451.42 338
12452.48 380
12453.53 393
12454.58 410
12455.64 362
12456.69 391
12457.75 418
12458.80 447
12459.85 400
12460.91 423
12461.96 454
12463.02 373
12464.07 459
12465.13 405
12466.18 431
12467.23 441
12468.29 396
12469.34 424
12470.40 393
12471.45 400
12472.51 418
12473.56 416
12474.62 457
12475.67 490
12476.73 452
12477.78 474
12478.84 463
12479.89 460
12480.95 482
12482.00 496
12483.06 518
12484.11 509
12485.17 487
12486.22 500
12487.28 510
12488.33 506
12489.39 535
12490.45 591
12491.50 692
12492.56 675
12493.61 696
12494.67 864
12495.72 892
12496.78 943
12497.84 1006
12498.89 884
12499.95 866
12501.00 761
12502.06 705
12503.11 685
12504.17 620
12505.23 586
12506.28 594
12507.34 561
12508.40 479
12509.45 455
12510.51 441
12511.56 472
12512.62 447
12513.68 431
12514.73 441
12515.79 492
12516.85 472
12517.90 408
12518.96 446
12520.02 440
12521.07 480
12522.13 470
12523.19 460
12524.24 452
12525.30 414
12526.36 432
12527.42 447
12528.47 448
12529.53 479
12530.59 472
12531.64 451
12532.70 454
12533.76 459
12534.82 417
12535.87 456
12536.93 443
12537.99 423
12539.05 448
12540.10 428
12541.16 466
12542.22 458
12543.28 417
12544.34 377
12545.39 412
12546.45 401
12547.51 457
12548.57 432
12549.62 423
12550.68 427
12551.74 384
12552.80 400
12553.86 460
12554.92 413
12555.97 411
12557.03 454
12558.09 437
12559.15 464
12560.21 435
12561.27 431
12562.32 450
12563.38 444
12564.44 448
12565.50 513
12566.56 526
12567.62 482
12568.68 466
12569.74 482
12570.79 510
12571.85 608
12572.91 575
12573.97 565
12575.03 599
12576.09 659
12577.15 620
12578.21 605
12579.27 630
12580.33 590
12581.39 603
12582.45 545
12583.50 562
12584.56 574
12585.62 536
12586.68 505
12587.74 510
12588.80 493
12589.86 496
12590.92 559
12591.98 546
12593.04 552
12594.10 593
12595.16 570
12596.22 538
12597.28 525
12598.34 493
12599.40 498
12600.46 517
12601.52 499
12602.58 479
12603.64 468
12604.70 475
12605.76 457
12606.82 493
12607.88 490
12608.94 472
12610.01 494
12611.07 474
12612.13 493
12613.19 495
12614.25 485
12615.31 480
12616.37 503
12617.43 513
12618.49 471
12619.55 467
12620.61 418
12621.67 431
12622.74 442
12623.80 465
12624.86 458
12625.92 461
12626.98 453
12628.04 488
12629.10 430
12630.16 494
12631.23 430
12632.29 477
12633.35 486
12634.41 458
12635.47 427
12636.53 438
12637.60 402
12638.66 446
12639.72 489
12640.78 478
12641.84 446
12642.90 524
12643.97 487
12645.03 491
12646.09 449
12647.15 444
12648.22 446
12649.28 462
12650.34 526
12651.40 497
12652.46 492
12653.53 478
12654.59 537
12655.65 612
12656.71 596
12657.78 545
12658.84 571
12659.90 548
12660.96 525
12662.03 480
12663.09 538
12664.15 561
12665.22 532
12666.28 572
12667.34 535
12668.41 535
12669.47 547
12670.53 538
12671.59 516
12672.66 564
12673.72 547
12674.78 511
12675.85 523
12676.91 545
12677.97 533
12679.04 527
12680.10 526
12681.16 541
12682.23 533
12683.29 507
12684.36 454
12685.42 515
12686.48 538
12687.55 541
12688.61 575
12689.67 579
12690.74 546
12691.80 608
12692.87 551
12693.93 578
12695.00 550
12696.06 534
12697.12 564
12698.19 555
12699.25 612
12700.32 573
12701.38 566
12702.45 555
12703.51 579
12704.57 552
12705.64 605
12706.70 595
12707.77 512
12708.83 519
12709.90 482
12710.96 560
12712.03 554
12713.09 566
12714.16 510
12715.22 546
12716.29 584
12717.35 546
12718.42 548
12719.48 523
12720.55 501
12721.61 520
12722.68 554
12723.74 497
12724.81 544
12725.87 498
12726.94 494
12728.01 503
12729.07 480
12730.14 465
12731.20 531
12732.27 511
12733.33 528
12734.40 487
12735.47 491
12736.53 481
12737.60 458
12738.66 442
12739.73 465
12740.80 450
12741.86 455
12742.93 463
12743.99 445
12745.06 492
12746.13 462
12747.19 489
12748.26 457
12749.33 455
12750.39 492
12751.46 485
12752.53 414
12753.59 466
12754.66 456
12755.73 444
12756.79 448
12757.86 406
12758.93 391
12759.99 403
12761.06 464
12762.13 459
12763.19 422
12764.26 460
12765.33 425
12766.39 449
12767.46 456
12768.53 400
12769.60 368
12770.66 445
12771.73 446
12772.80 432
12773.87 428
12774.93 412
12776.00 405
12777.07 399
12778.14 443
12779.20 406
12780.27 410
12781.34 471
12782.41 444
12783.47 383
12784.54 426
12785.61 416
12786.68 392
12787.75 398
12788.81 394
12789.88 397
12790.95 429
12792.02 403
12793.09 398
12794.16 391
12795.22 425
12796.29 437
12797.36 401
12798.43 400
12799.50 434
12800.57 400
12801.64 382
12802.70 365
12803.77 396
12804.84 455
12805.91 385
12806.98 360
12808.05 396
12809.12 397
12810.19 365
12811.25 429
12812.32 383
12813.39 402
12814.46 408
12815.53 452
12816.60 413
12817.67 380
12818.74 368
12819.81 396
12820.88 417
12821.95 392
12823.02 414
12824.09 436
12825.16 413
12826.23 382
12827.30 414
12828.36 380
12829.43 388
12830.50 401
12831.57 360
12832.64 394
12833.71 415
12834.78 407
12835.85 391
12836.92 370
12837.99 360
12839.06 386
12840.13 356
12841.21 358
12842.28 377
12843.35 422
12844.42 387
12845.49 405
12846.56 412
12847.63 381
12848.70 331
12849.77 372
12850.84 355
12851.91 369
12852.98 374
12854.05 375
12855.12 348
12856.19 352
12857.26 368
12858.34 379
12859.41 358
12860.48 376
12861.55 385
12862.62 321
12863.69 310
12864.76 316
12865.83 339
12866.91 364
12867.98 356
12869.05 336
12870.12 356
12871.19 393
12872.26 385
12873.33 313
12874.41 309
12875.48 330
12876.55 370
12877.62 379
12878.69 381
12879.76 371
12880.84 395
12881.91 390
12882.98 366
12884.05 322
12885.12 379
12886.20 407
12887.27 383
12888.34 371
12889.41 353
12890.49 360
12891.56 339
12892.63 317
12893.70 384
12894.78 353
12895.85 343
12896.92 330
12897.99 318
12899.07 342
12900.14 332
12901.21 352
12902.28 368
12903.36 348
12904.43 362
12905.50 382
12906.58 358
12907.65 345
12908.72 347
12909.80 324
12910.87 313
12911.94 348
12913.02 356
12914.09 353
12915.16 309
12916.24 344
12917.31 313
12918.38 302
12919.46 365
12920.53 331
12921.60 327
12922.68 341
12923.75 379
12924.82 404
12925.90 384
12926.97 335
12928.05 346
12929.12 364
12930.19 390
12931.27 369
12932.34 322
12933.42 349
12934.49 342
12935.56 351
12936.64 332
12937.71 346
12938.79 336
12939.86 332
12940.94 305
12942.01 310
12943.08 366
12944.16 321
12945.23 338
12946.31 389
12947.38 357
12948.46 356
12949.53 344
12950.61 330
12951.68 330
12952.76 337
12953.83 342
12954.91 355
12955.98 345
12957.06 303
12958.13 342
12959.21 319
12960.28 340
12961.36 349
12962.43 370
12963.51 365
12964.58 335
12965.66 343
12966.74 393
12967.81 321
12968.89 322
12969.96 347
12971.04 301
12972.11 322
12973.19 374
12974.27 351
12975.34 352
12976.42 359
12977.49 325
12978.57 364
12979.65 343
12980.72 381
12981.80 354
12982.87 354
12983.95 363
12985.03 344
12986.10 327
12987.18 324
12988.26 367
12989.33 406
12990.41 367
12991.48 356
12992.56 389
12993.64 395
12994.71 343
12995.79 318
12996.87 347
12997.94 365
12999.02 372
13000.10 368
13001.18 368
13002.25 421
13003.33 371
13004.41 352
13005.48 402
13006.56 391
13007.64 362
13008.72 401
13009.79 377
13010.87 356
13011.95 340
13013.02 367
13014.10 370
13015.18 372
13016.26 354
13017.33 367
13018.41 367
13019.49 409
13020.57 356
13021.65 327
13022.72 332
13023.80 363
13024.88 375
13025.96 405
13027.04 347
13028.11 326
13029.19 396
13030.27 427
13031.35 393
13032.43 349
13033.50 360
13034.58 387
13035.66 377
13036.74 323
13037.82 368
13038.90 389
13039.98 414
13041.05 417
13042.13 406
13043.21 370
13044.29 385
13045.37 393
13046.45 349
13047.53 325
13048.61 371
13049.68 372
13050.76 394
13051.84 382
13052.92 349
13054.00 353
13055.08 369
13056.16 356
13057.24 367
13058.32 316
13059.40 314
13060.48 366
13061.56 378
13062.64 371
13063.71 367
13064.79 374
13065.87 353
13066.95 338
13068.03 379
13069.11 354
13070.19 333
13071.27 394
13072.35 324
13073.43 347
13074.51 332
13075.59 382
13076.67 348
13077.75 328
13078.83 350
13079.91 352
13080.99 332
13082.07 316
13083.15 327
13084.23 392
13085.31 394
13086.40 323
13087.48 344
13088.56 324
13089.64 322
13090.72 347
13091.80 354
13092.88 319
13093.96 339
13095.04 302
13096.12 324
13097.20 335
13098.28 323
13099.36 339
13100.45 369
13101.53 352
13102.61 291
13103.69 294
13104.77 344
13105.85 343
13106.93 323
13108.01 298
13109.10 326
13110.18 345
13111.26 367
13112.34 390
13113.42 380
13114.50 364
13115.58 326
13116.67 305
13117.75 312
13118.83 313
13119.91 331
13120.99 371
13122.08 314
13123.16 293
13124.24 316
13125.32 326
13126.40 364
13127.49 298
13128.57 280
13129.65 364
13130.73 356
13131.82 327
13132.90 334
13133.98 365
13135.06 344
13136.15 362
13137.23 355
13138.31 334
13139.39 365
13140.48 330
13141.56 321
13142.64 330
13143.72 316
13144.81 336
13145.89 336
13146.97 347
13148.06 319
13149.14 299
13150.22 362
13151.31 319
13152.39 352
13153.47 341
13154.56 338
13155.64 317
13156.72 363
13157.81 327
13158.89 346
13159.97 346
13161.06 314
13162.14 337
13163.22 344
13164.31 337
13165.39 352
13166.47 366
13167.56 338
13168.64 342
13169.73 339
13170.81 314
13171.89 321
13172.98 324
13174.06 311
13175.15 353
13176.23 318
13177.31 326
13178.40 326
13179.48 338
13180.57 337
13181.65 312
13182.74 346
13183.82 372
13184.91 308
13185.99 340
13187.07 320
13188.16 304
13189.24 370
13190.33 370
13191.41 393
13192.50 355
13193.58 283
13194.67 318
13195.75 318
13196.84 353
13197.92 355
13199.01 312
13200.09 374
13201.18 387
13202.26 338
13203.35 335
13204.44 377
13205.52 324
13206.61 346
13207.69 358
13208.78 356
13209.86 316
13210.95 313
13212.03 345
13213.12 360
13214.21 319
13215.29 337
13216.38 323
13217.46 307
13218.55 292
13219.63 326
13220.72 319
13221.81 330
13222.89 364
13223.98 344
13225.07 363
13226.15 312
13227.24 299
13228.32 329
13229.41 353
13230.50 387
13231.58 349
13232.67 363
13233.76 348
13234.84 352
13235.93 334
13237.02 376
13238.10 387
13239.19 326
13240.28 365
13241.36 335
13242.45 358
13243.54 365
13244.62 361
13245.71 335
13246.80 343
13247.89 370
13248.97 341
13250.06 345
13251.15 377
13252.23 381
13253.32 314
13254.41 369
13255.50 358
13256.58 350
13257.67 354
13258.76 353
13259.85 330
13260.94 364
13262.02 316
13263.11 334
13264.20 322
13265.29 351
13266.37 347
13267.46 353
13268.55 403
13269.64 361
13270.73 362
13271.81 374
13272.90 361
13273.99 374
13275.08 330
13276.17 399
13277.26 398
13278.34 403
13279.43 370
13280.52 365
13281.61 385
13282.70 387
13283.79 363
13284.88 370
13285.96 365
13287.05 393
13288.14 380
13289.23 370
13290.32 393
13291.41 400
13292.50 400
13293.59 373
13294.68 331
13295.76 340
13296.85 366
13297.94 347
13299.03 367
13300.12 389
13301.21 359
13302.30 365
13303.39 386
13304.48 389
13305.57 408
13306.66 403
13307.75 388
13308.84 388
13309.93 411
13311.02 417
13312.11 376
13313.20 392
13314.29 390
13315.38 376
13316.47 396
13317.56 360
13318.65 409
13319.74 377
13320.83 393
13321.92 445
13323.01 417
13324.10 411
13325.19 377
13326.28 378
13327.37 435
13328.46 419
13329.55 427
13330.64 439
13331.73 365
13332.82 337
13333.91 394
13335.00 368
13336.09 394
13337.18 400
13338.27 399
13339.37 394
13340.46 365
13341.55 393
13342.64 443
13343.73 438
13344.82 407
13345.91 420
13347.00 369
13348.09 441
13349.19 448
13350.28 414
13351.37 414
13352.46 446
13353.55 435
13354.64 403
13355.73 438
13356.83 431
13357.92 411
13359.01 408
13360.10 487
13361.19 457
13362.28 449
13363.38 406
13364.47 448
13365.56 485
13366.65 436
13367.74 499
13368.84 510
13369.93 465
13371.02 519
13372.11 521
13373.21 449
13374.30 507
13375.39 490
13376.48 440
13377.58 394
13378.67 390
13379.76 423
13380.85 464
13381.95 411
13383.04 423
13384.13 424
13385.22 430
13386.32 374
13387.41 375
13388.50 389
13389.60 375
13390.69 393
13391.78 338
13392.87 363
13393.97 355
13395.06 412
13396.15 393
13397.25 378
13398.34 373
13399.43 396
13400.53 368
13401.62 375
13402.71 374
13403.81 385
13404.90 356
13406.00 366
13407.09 368
13408.18 357
13409.28 362
13410.37 380
13411.46 375
13412.56 374
13413.65 368
13414.75 395
13415.84 427
13416.93 398
13418.03 392
13419.12 371
13420.22 340
13421.31 381
13422.41 419
13423.50 393
13424.59 347
13425.69 373
13426.78 363
13427.88 384
13428.97 406
13430.07 410
13431.16 417
13432.26 413
13433.35 431
13434.45 404
13435.54 401
13436.64 425
13437.73 378
13438.82 383
13439.92 396
13441.02 455
13442.11 435
13443.21 453
13444.30 382
13445.40 346
13446.49 380
13447.59 400
13448.68 396
13449.78 411
13450.87 372
13451.97 389
13453.06 437
13454.16 393
13455.25 440
13456.35 444
13457.45 420
13458.54 451
13459.64 439
13460.73 423
13461.83 435
13462.93 452
13464.02 461
13465.12 451
13466.21 457
13467.31 478
13468.41 448
13469.50 448
13470.60 499
13471.70 470
13472.79 466
13473.89 481
13474.98 477
13476.08 475
13477.18 452
13478.27 479
13479.37 465
13480.47 444
13481.56 460
13482.66 444
13483.76 450
13484.85 417
13485.95 436
13487.05 443
13488.15 430
13489.24 480
13490.34 512
13491.44 481
13492.53 461
13493.63 491
13494.73 539
13495.83 519
13496.92 518
13498.02 497
13499.12 484
13500.22 575
13501.31 544
13502.41 539
13503.51 562
13504.61 590
13505.70 549
13506.80 528
13507.90 554
13509.00 517
13510.09 537
13511.19 509
13512.29 503
13513.39 497
13514.49 447
13515.58 484
13516.68 432
13517.78 404
13518.88 429
13519.98 438
13521.08 426
13522.17 437
13523.27 432
13524.37 405
13525.47 403
13526.57 376
13527.67 405
13528.77 425
13529.86 427
13530.96 463
13532.06 432
13533.16 405
13534.26 418
13535.36 396
13536.46 391
13537.56 375
13538.66 380
13539.75 406
13540.85 386
13541.95 401
13543.05 385
13544.15 374
13545.25 391
13546.35 385
13547.45 352
13548.55 361
13549.65 384
13550.75 377
13551.85 372
13552.95 353
13554.05 387
13555.15 375
13556.25 406
13557.35 381
13558.45 331
13559.55 330
13560.65 349
13561.75 363
13562.85 388
13563.95 366
13565.05 337
13566.15 405
13567.25 372
13568.35 389
13569.45 438
13570.55 365
13571.65 378
13572.75 335
13573.85 394
13574.95 392
13576.05 359
13577.15 357
13578.25 352
13579.35 358
13580.45 351
13581.55 354
13582.65 352
13583.75 349
13584.86 329
13585.96 353
13587.06 357
13588.16 334
13589.26 351
13590.36 355
13591.46 375
13592.56 360
13593.66 367
13594.77 383
13595.87 389
13596.97 393
13598.07 347
13599.17 387
13600.27 359
13601.37 374
13602.48 371
13603.58 356
13604.68 378
13605.78 408
13606.88 383
13607.99 347
13609.09 346
13610.19 380
13611.29 396
13612.39 397
13613.50 389
13614.60 352
13615.70 345
13616.80 343
13617.90 395
13619.01 339
13620.11 328
13621.21 368
13622.31 382
13623.42 379
13624.52 326
13625.62 361
13626.72 370
13627.83 368
13628.93 374
13630.03 370
13631.13 369
13632.24 363
13633.34 348
13634.44 377
13635.55 366
13636.65 387
13637.75 392
13638.86 383
13639.96 365
13641.06 372
13642.17 328
13643.27 401
13644.37 372
13645.48 354
13646.58 339
13647.68 344
13648.79 342
13649.89 362
13650.99 356
13652.10 343
13653.20 346
13654.30 386
13655.41 411
13656.51 370
13657.62 335
13658.72 356
13659.82 369
13660.93 365
13662.03 380
13663.14 366
13664.24 371
13665.34 368
13666.45 369
13667.55 352
13668.66 349
13669.76 355
13670.87 362
13671.97 353
13673.07 348
13674.18 355
13675.28 356
13676.39 353
13677.49 352
13678.60 344
13679.70 374
13680.81 363
13681.91 311
13683.02 327
13684.12 361
13685.23 357
13686.33 350
13687.44 358
13688.54 397
13689.65 348
13690.75 342
13691.86 382
13692.96 404
13694.07 371
13695.17 335
13696.28 334
13697.39 402
13698.49 356
13699.60 382
13700.70 387
13701.81 391
13702.91 382
13704.02 362
13705.13 340
13706.23 368
13707.34 412
13708.44 403
13709.55 424
13710.65 387
13711.76 383
13712.87 357
13713.97 372
13715.08 366
13716.19 399
13717.29 421
13718.40 420
13719.50 457
13720.61 366
13721.72 436
13722.82 513
13723.93 414
13725.04 411
13726.14 452
13727.25 444
13728.36 435
13729.46 436
13730.57 464
13731.68 468
13732.78 475
13733.89 470
13735.00 422
13736.11 452
13737.21 457
13738.32 488
13739.43 456
13740.53 489
13741.64 501
13742.75 458
13743.86 464
13744.96 462
13746.07 432
13747.18 421
13748.29 464
13749.39 455
13750.50 520
13751.61 509
13752.72 520
13753.82 532
13754.93 531
13756.04 490
13757.15 507
13758.26 577
13759.36 629
13760.47 574
13761.58 526
13762.69 543
13763.80 548
13764.91 616
13766.01 598
13767.12 616
13768.23 619
13769.34 699
13770.45 724
13771.56 767
13772.66 757
13773.77 787
13774.88 804
13775.99 834
13777.10 796
13778.21 727
13779.32 651
13780.42 654
13781.53 622
13782.64 606
13783.75 584
13784.86 566
13785.97 562
13787.08 522
13788.19 533
13789.30 500
13790.41 452
13791.52 438
13792.63 476
13793.73 459
13794.84 451
13795.95 475
13797.06 496
13798.17 492
13799.28 463
13800.39 489
13801.50 460
13802.61 488
13803.72 489
13804.83 513
13805.94 489
13807.05 494
13808.16 482
13809.27 480
13810.38 465
13811.49 450
13812.60 427
13813.71 422
13814.82 416
13815.93 421
13817.04 461
13818.15 401
13819.26 469
13820.37 368
13821.48 401
13822.59 411
13823.71 443
13824.82 457
13825.93 423
13827.04 449
13828.15 418
13829.26 404
13830.37 412
13831.48 409
13832.59 381
13833.70 410
13834.81 410
13835.92 457
13837.04 410
13838.15 446
13839.26 451
13840.37 466
13841.48 448
13842.59 469
13843.70 417
13844.81 410
13845.93 425
13847.04 434
13848.15 461
13849.26 446
13850.37 479
13851.48 443
13852.60 425
13853.71 455
13854.82 450
13855.93 460
13857.04 462
13858.16 469
13859.27 476
13860.38 426
13861.49 485
13862.60 497
13863.72 532
13864.83 448
13865.94 486
13867.05 531
13868.17 535
13869.28 520
13870.39 509
13871.50 491
13872.62 526
13873.73 460
13874.84 456
13875.95 441
13877.07 478
13878.18 467
13879.29 449
13880.40 446
13881.52 444
13882.63 483
13883.74 473
13884.86 444
13885.97 439
13887.08 450
13888.20 454
13889.31 467
13890.42 420
13891.54 480
13892.65 516
13893.76 529
13894.88 479
13895.99 430
13897.10 457
13898.22 495
13899.33 445
13900.44 498
13901.56 457
13902.67 439
13903.79 439
13904.90 457
13906.01 469
13907.13 388
13908.24 416
13909.36 444
13910.47 426
13911.58 405
13912.70 440
13913.81 430
13914.93 435
13916.04 412
13917.16 388
13918.27 412
13919.38 393
13920.50 422
13921.61 440
13922.73 399
13923.84 412
13924.96 451
13926.07 456
13927.19 407
13928.30 380
13929.42 368
13930.53 400
13931.65 416
13932.76 399
13933.88 386
13934.99 437
13936.11 404
13937.22 377
13938.34 364
13939.45 375
13940.57 411
13941.68 399
13942.80 388
13943.91 385
13945.03 363
13946.14 414
13947.26 388
13948.38 415
13949.49 385
13950.61 417
13951.72 417
13952.84 402
13953.95 404
13955.07 417
13956.19 398
13957.30 436
13958.42 396
13959.53 389
13960.65 330
13961.77 325
13962.88 384
13964.00 387
13965.11 434
13966.23 406
13967.35 412
13968.46 389
13969.58 408
13970.70 394
13971.81 431
13972.93 362
13974.05 388
13975.16 385
13976.28 400
13977.40 386
13978.51 407
13979.63 360
13980.75 358
13981.86 419
13982.98 415
13984.10 420
13985.22 394
13986.33 390
13987.45 394
13988.57 421
13989.68 367
13990.80 371
13991.92 425
13993.04 414
13994.15 423
13995.27 417
13996.39 456
13997.51 410
13998.62 392
13999.74 387
14000.86 372
14001.98 422
14003.10 402
14004.21 395
14005.33 402
14006.45 407
14007.57 414
14008.68 404
14009.80 423
14010.92 418
14012.04 397
14013.16 367
14014.28 381
14015.39 458
14016.51 429
14017.63 400
14018.75 418
14019.87 457
14020.99 461
14022.10 427
14023.22 485
14024.34 465
14025.46 420
14026.58 414
14027.70 432
14028.82 445
14029.94 435
14031.05 433
14032.17 406
14033.29 401
14034.41 375
14035.53 417
14036.65 389
14037.77 352
14038.89 430
14040.01 370
14041.13 371
14042.25 368
14043.37 371
14044.49 365
14045.60 355
14046.72 371
14047.84 390
14048.96 382
14050.08 382
14051.20 403
14052.32 369
14053.44 370
14054.56 385
14055.68 450
14056.80 390
14057.92 367
14059.04 383
14060.16 417
14061.28 435
14062.40 404
14063.52 400
14064.64 401
14065.76 419
14066.88 372
14068.00 412
14069.12 464
14070.25 414
14071.37 394
14072.49 428
14073.61 450
14074.73 405
14075.85 399
14076.97 410
14078.09 409
14079.21 410
14080.33 389
14081.45 419
14082.57 424
14083.69 462
14084.82 438
14085.94 424
14087.06 450
14088.18 451
14089.30 433
14090.42 471
14091.54 494
14092.66 472
14093.79 495
14094.91 468
14096.03 498
14097.15 529
14098.27 552
14099.39 507
14100.52 498
14101.64 536
14102.76 528
14103.88 495
14105.00 500
14106.12 491
14107.25 449
14108.37 463
14109.49 464
14110.61 458
14111.74 380
14112.86 376
14113.98 357
14115.10 379
14116.22 367
14117.35 365
14118.47 387
14119.59 397
14120.71 378
14121.84 409
14122.96 341
14124.08 360
14125.20 373
14126.33 352
14127.45 369
14128.57 371
14129.70 353
14130.82 367
14131.94 406
14133.06 388
14134.19 378
14135.31 307
14136.43 362
14137.56 372
14138.68 353
14139.80 363
14140.93 402
14142.05 388
14143.17 387
14144.30 379
14145.42 349
14146.54 369
14147.67 384
14148.79 388
14149.91 336
14151.04 351
14152.16 356
14153.29 324
14154.41 341
14155.53 338
14156.66 344
14157.78 321
14158.91 360
14160.03 315
14161.15 328
14162.28 341
14163.40 364
14164.53 387
14165.65 362
14166.78 365
14167.90 346
14169.02 366
14170.15 341
14171.27 386
14172.40 384
14173.52 359
14174.65 340
14175.77 337
14176.90 359
14178.02 353
14179.15 299
14180.27 319
14181.40 308
14182.52 331
14183.65 297
14184.77 302
14185.90 327
14187.02 343
14188.15 334
14189.27 343
14190.40 363
14191.52 304
14192.65 332
14193.77 366
14194.90 357
14196.02 306
14197.15 300
14198.27 303
14199.40 334
14200.53 307
14201.65 319
14202.78 367
14203.90 304
14205.03 344
14206.16 363
14207.28 366
14208.41 335
14209.53 313
14210.66 328
14211.79 340
14212.91 324
14214.04 308
14215.16 311
14216.29 294
14217.42 288
14218.54 293
14219.67 295
14220.80 301
14221.92 285
14223.05 335
14224.18 339
14225.30 316
14226.43 321
14227.56 311
14228.68 314
14229.81 283
14230.94 286
14232.06 290
14233.19 282
14234.32 293
14235.44 274
14236.57 333
14237.70 290
14238.83 280
14239.95 242
14241.08 321
14242.21 328
14243.34 308
14244.46 299
14245.59 318
14246.72 295
14247.85 271
14248.97 260
14250.10 265
14251.23 271
14252.36 323
14253.48 285
14254.61 249
14255.74 315
14256.87 325
14258.00 289
14259.12 301
14260.25 323
14261.38 323
14262.51 279
14263.64 308
14264.76 273
14265.89 280
14267.02 303
14268.15 308
14269.28 327
14270.41 274
14271.53 281
14272.66 292
14273.79 263
14274.92 277
14276.05 281
14277.18 302
14278.31 341
14279.44 310
14280.56 269
14281.69 265
14282.82 289
14283.95 311
14285.08 294
14286.21 281
14287.34 278
14288.47 262
14289.60 291
14290.73 305
14291.86 289
14292.98 302
14294.11 262
14295.24 268
14296.37 260
14297.50 277
14298.63 259
14299.76 298
14300.89 269
14302.02 262
14303.15 269
14304.28 250
14305.41 259
14306.54 240
14307.67 288
14308.80 238
14309.93 229
14311.06 240
14312.19 268
14313.32 248
14314.45 269
14315.58 295
14316.71 291
14317.84 254
14318.97 287
14320.10 251
14321.23 303
14322.36 266
14323.49 272
14324.62 237
14325.76 254
14326.89 255
14328.02 270
14329.15 240
14330.28 251
14331.41 254
14332.54 259
14333.67 254
14334.80 247
14335.93 263
14337.06 252
14338.20 255
14339.33 229
14340.46 240
14341.59 245
14342.72 272
14343.85 232
14344.98 234
14346.12 260
14347.25 230
14348.38 222
14349.51 250
14350.64 251
14351.77 265
14352.90 272
14354.04 261
14355.17 279
14356.30 263
14357.43 235
14358.56 278
14359.70 266
14360.83 276
14361.96 257
14363.09 258
14364.22 290
14365.36 273
14366.49 278
14367.62 295
14368.75 259
14369.89 246
14371.02 294
14372.15 262
14373.28 261
14374.42 261
14375.55 255
14376.68 300
14377.81 247
14378.95 229
14380.08 228
14381.21 283
14382.35 279
14383.48 252
14384.61 246
14385.74 229
14386.88 238
14388.01 249
14389.14 252
14390.28 238
14391.41 275
14392.54 264
14393.68 282
14394.81 256
14395.94 248
14397.08 233
14398.21 262
14399.34 254
14400.48 267
14401.61 251
14402.75 252
14403.88 256
14405.01 260
14406.15 265
14407.28 253
14408.41 259
14409.55 280
14410.68 269
14411.82 266
14412.95 265
14414.08 274
14415.22 267
14416.35 275
14417.49 322
14418.62 271
14419.76 250
14420.89 283
14422.02 238
14423.16 229
14424.29 232
14425.43 277
14426.56 245
14427.70 281
14428.83 267
14429.97 275
14431.10 262
14432.24 259
14433.37 243
14434.51 249
14435.64 276
14436.78 241
14437.91 271
14439.05 305
14440.18 275
14441.32 273
14442.45 248
14443.59 260
14444.72 280
14445.86 265
14446.99 238
14448.13 239
14449.27 263
14450.40 291
14451.54 235
14452.67 233
14453.81 239
14454.94 248
14456.08 255
14457.22 251
14458.35 267
14459.49 291
14460.62 275
14461.76 281
14462.90 311
14464.03 296
14465.17 260
14466.30 276
14467.44 278
14468.58 248
14469.71 212
14470.85 294
14471.99 265
14473.12 289
14474.26 288
14475.40 282
14476.53 276
14477.67 296
14478.81 251
14479.94 278
14481.08 270
14482.22 298
14483.35 278
14484.49 257
14485.63 279
14486.76 304
14487.90 248
14489.04 254
14490.17 261
14491.31 258
14492.45 258
14493.59 257
14494.72 239
14495.86 257
14497.00 268
14498.14 256
14499.27 246
14500.41 269
14501.55 234
14502.69 278
14503.82 271
14504.96 247
14506.10 250
14507.24 238
14508.37 237
14509.51 262
14510.65 234
14511.79 225
14512.93 248
14514.06 233
14515.20 241
14516.34 251
14517.48 247
14518.62 228
14519.76 240
14520.89 234
14522.03 257
14523.17 258
14524.31 270
14525.45 227
14526.59 224
14527.73 267
14528.86 284
14530.00 293
14531.14 252
14532.28 264
14533.42 235
14534.56 281
14535.70 266
14536.84 221
14537.98 239
14539.11 224
14540.25 247
14541.39 263
14542.53 287
14543.67 235
14544.81 235
14545.95 258
14547.09 257
14548.23 257
14549.37 265
14550.51 261
14551.65 281
14552.79 250
14553.93 263
14555.07 267
14556.21 237
14557.35 265
14558.49 258
14559.63 288
14560.77 273
14561.91 228
14563.05 251
14564.19 242
14565.33 249
14566.47 233
14567.61 278
14568.75 265
14569.89 252
14571.03 272
14572.17 271
14573.31 261
14574.45 252
14575.59 256
14576.73 278
14577.87 287
14579.01 244
14580.15 221
14581.29 253
14582.43 248
14583.57 260
14584.71 275
14585.85 301
14587.00 278
14588.14 279
14589.28 255
14590.42 266
14591.56 281
14592.70 268
14593.84 275
14594.98 244
14596.12 263
14597.27 249
14598.41 252
14599.55 245
14600.69 269
14601.83 259
14602.97 272
14604.12 275
14605.26 245
14606.40 244
14607.54 284
14608.68 270
14609.82 253
14610.97 320
14612.11 332
14613.25 334
14614.39 303
14615.53 265
14616.68 262
14617.82 282
14618.96 293
14620.10 325
14621.25 299
14622.39 283
14623.53 302
14624.67 302
14625.81 290
14626.96 299
14628.10 313
14629.24 316
14630.39 317
14631.53 308
14632.67 344
14633.81 335
14634.96 312
14636.10 382
14637.24 342
14638.38 327
14639.53 348
14640.67 328
14641.81 296
14642.96 284
14644.10 273
14645.24 273
14646.39 319
14647.53 279
14648.67 273
14649.82 313
14650.96 305
14652.10 278
14653.25 290
14654.39 312
14655.53 301
14656.68 281
14657.82 239
14658.97 265
14660.11 253
14661.25 293
14662.40 299
14663.54 277
14664.69 246
14665.83 243
14666.97 253
14668.12 249
14669.26 270
14670.41 273
14671.55 290
14672.69 269
14673.84 290
14674.98 280
14676.13 253
14677.27 310
14678.42 274
14679.56 287
14680.71 269
14681.85 307
14683.00 267
14684.14 238
14685.29 224
14686.43 247
14687.57 241
14688.72 245
14689.86 269
14691.01 247
14692.15 277
14693.30 275
14694.45 264
14695.59 257
14696.74 260
14697.88 253
14699.03 236
14700.17 265
14701.32 240
14702.46 259
14703.61 288
14704.75 288
14705.90 255
14707.04 257
14708.19 247
14709.34 212
14710.48 231
14711.63 254
14712.77 272
14713.92 265
14715.07 259
14716.21 240
14717.36 280
14718.50 240
14719.65 248
14720.80 250
14721.94 263
14723.09 257
14724.24 274
14725.38 271
14726.53 245
14727.67 229
14728.82 253
14729.97 261
14731.11 272
14732.26 255
14733.41 237
14734.55 269
14735.70 268
14736.85 245
14737.99 233
14739.14 251
14740.29 259
14741.44 289
14742.58 273
14743.73 273
14744.88 259
14746.02 224
14747.17 252
14748.32 288
14749.47 294
14750.61 261
14751.76 258
14752.91 257
14754.06 234
14755.20 289
14756.35 269
14757.50 286
14758.65 284
14759.79 274
14760.94 308
14762.09 318
14763.24 304
14764.38 269
14765.53 279
14766.68 306
14767.83 297
14768.98 274
14770.13 276
14771.27 288
14772.42 339
14773.57 324
14774.72 334
14775.87 306
14777.01 308
14778.16 313
14779.31 300
14780.46 289
14781.61 315
14782.76 325
14783.91 341
14785.05 336
14786.20 357
14787.35 342
14788.50 320
14789.65 317
14790.80 361
14791.95 369
14793.10 287
14794.25 374
14795.39 374
14796.54 372
14797.69 374
14798.84 377
14799.99 374
14801.14 394
14802.29 377
14803.44 351
14804.59 318
14805.74 295
14806.89 323
14808.04 316
14809.19 297
14810.34 300
14811.49 363
14812.64 294
14813.79 306
14814.94 327
14816.09 301
14817.24 300
14818.39 303
14819.54 320
14820.69 311
14821.84 321
14822.99 298
14824.14 330
14825.29 325
14826.44 326
14827.59 289
14828.74 263
14829.89 249
14831.04 236
14832.19 261
14833.34 261
14834.49 251
14835.64 262
14836.79 255
14837.94 292
14839.09 245
14840.24 264
14841.40 266
14842.55 270
14843.70 275
14844.85 238
14846.00 249
14847.15 236
14848.30 264
14849.45 204
14850.60 241
14851.76 223
14852.91 247
14854.06 263
14855.21 248
14856.36 227
14857.51 251
14858.66 263
14859.82 253
14860.97 256
14862.12 234
14863.27 224
14864.42 202
14865.57 218
14866.73 210
14867.88 217
14869.03 210
14870.18 218
14871.33 197
14872.49 212
14873.64 211
14874.79 249
14875.94 235
14877.10 224
14878.25 224
14879.40 246
14880.55 185
14881.71 224
14882.86 245
14884.01 235
14885.16 203
14886.32 221
14887.47 206
14888.62 207
14889.77 228
14890.93 253
14892.08 224
14893.23 267
14894.39 258
14895.54 217
14896.69 229
14897.84 215
14899.00 192
14900.15 255
14901.30 242
14902.46 207
14903.61 231
14904.76 223
14905.92 198
14907.07 225
14908.22 223
14909.38 242
14910.53 234
14911.69 214
14912.84 210
14913.99 216
14915.15 205
14916.30 231
14917.45 246
14918.61 225
14919.76 251
14920.92 229
14922.07 246
14923.22 228
14924.38 245
14925.53 230
14926.69 182
14927.84 186
14928.99 189
14930.15 226
14931.30 200
14932.46 194
14933.61 195
14934.77 221
14935.92 209
14937.08 241
14938.23 228
14939.39 229
14940.54 247
14941.70 210
14942.85 210
14944.00 240
14945.16 253
14946.31 244
14947.47 217
14948.62 216
14949.78 203
14950.94 222
14952.09 236
14953.25 231
14954.40 212
14955.56 216
14956.71 209
14957.87 224
14959.02 207
14960.18 249
14961.33 204
14962.49 201
14963.64 201
14964.80 191
14965.96 188
14967.11 212
14968.27 213
14969.42 214
14970.58 218
14971.74 236
14972.89 240
14974.05 245
14975.20 172
14976.36 198
14977.52 230
14978.67 228
14979.83 210
14980.98 190
14982.14 221
14983.30 207
14984.45 218
14985.61 206
14986.77 200
14987.92 202
14989.08 201
14990.24 216
14991.39 243
14992.55 199
14993.71 198
14994.86 220
14996.02 204
14997.18 170
14998.33 185
14999.49 181
15000.65 196
15001.81 214
15002.96 196
15004.12 203
15005.28 208
15006.43 210
15007.59 208
15008.75 256
15009.91 214
15011.06 178
15012.22 195
15013.38 197
15014.54 191
15015.69 231
15016.85 252
15018.01 179
15019.17 201
15020.33 190
15021.48 175
15022.64 202
15023.80 200
15024.96 189
15026.12 191
15027.27 169
15028.43 163
15029.59 181
15030.75 198
15031.91 204
15033.07 181
15034.22 182
15035.38 200
15036.54 204
15037.70 167
15038.86 170
15040.02 185
15041.17 189
15042.33 186
15043.49 184
15044.65 157
15045.81 166
15046.97 170
15048.13 172
15049.29 197
15050.45 216
15051.60 206
15052.76 179
15053.92 187
15055.08 182
15056.24 168
15057.40 165
15058.56 187
15059.72 225
15060.88 203
15062.04 189
15063.20 191
15064.36 187
15065.52 224
15066.68 218
15067.84 196
15069.00 213
15070.16 184
15071.32 211
15072.48 170
15073.63 162
15074.79 173
15075.95 204
15077.11 214
15078.27 175
15079.44 179
15080.60 159
15081.76 176
15082.92 188
15084.08 205
15085.24 192
15086.40 147
15087.56 202
15088.72 187
15089.88 178
15091.04 183
15092.20 186
15093.36 190
15094.52 191
15095.68 171
15096.84 163
15098.00 196
15099.16 199
15100.32 195
15101.49 205
15102.65 231
15103.81 168
15104.97 159
15106.13 200
15107.29 216
15108.45 175
15109.61 184
15110.78 193
15111.94 188
15113.10 211
15114.26 207
15115.42 194
15116.58 177
15117.74 206
15118.91 210
15120.07 202
15121.23 212
15122.39 200
15123.55 167
15124.71 183
15125.88 184
15127.04 200
15128.20 194
15129.36 198
15130.52 189
15131.69 190
15132.85 194
15134.01 170
15135.17 208
15136.34 172
15137.50 191
15138.66 175
15139.82 189
15140.99 183
15142.15 185
15143.31 203
15144.47 205
15145.64 205
15146.80 174
15147.96 161
15149.12 187
15150.29 179
15151.45 203
15152.61 187
15153.78 192
15154.94 204
15156.10 200
15157.27 186
15158.43 192
15159.59 199
15160.75 201
15161.92 199
15163.08 208
15164.24 195
15165.41 206
15166.57 193
15167.74 194
15168.90 247
15170.06 243
15171.23 203
15172.39 200
15173.55 184
15174.72 153
15175.88 194
15177.05 218
15178.21 196
15179.37 240
15180.54 226
15181.70 187
15182.87 206
15184.03 174
15185.19 179
15186.36 249
15187.52 232
15188.69 181
15189.85 196
15191.02 196
15192.18 216
15193.34 194
15194.51 201
15195.67 187
15196.84 207
15198.00 244
15199.17 223
15200.33 207
15201.50 195
15202.66 239
15203.83 221
15204.99 209
15206.16 164
15207.32 181
15208.49 192
15209.65 206
15210.82 226
15211.98 213
15213.15 222
15214.31 210
15215.48 196
15216.64 209
15217.81 219
15218.97 223
15220.14 210
15221.31 174
15222.47 174
15223.64 189
15224.80 202
15225.97 203
15227.13 257
15228.30 197
15229.47 191
15230.63 189
15231.80 214
15232.96 245
15234.13 243
15235.30 206
15236.46 206
15237.63 221
15238.79 230
15239.96 209
15241.13 243
15242.29 219
15243.46 185
15244.63 220
15245.79 193
15246.96 205
15248.13 182
15249.29 218
15250.46 200
15251.63 197
15252.79 180
15253.96 167
15255.13 191
15256.29 217
15257.46 178
15258.63 183
15259.80 195
15260.96 185
15262.13 205
15263.30 166
15264.46 199
15265.63 230
15266.80 213
15267.97 164
15269.13 169
15270.30 171
15271.47 180
15272.64 182
15273.80 189
15274.97 187
15276.14 191
15277.31 206
15278.47 185
15279.64 155
15280.81 160
15281.98 188
15283.15 192
15284.31 209
15285.48 175
15286.65 183
15287.82 215
15288.99 205
15290.15 178
15291.32 184
15292.49 210
15293.66 208
15294.83 200
15296.00 181
15297.16 207
15298.33 196
15299.50 184
15300.67 188
15301.84 214
15303.01 199
15304.18 188
15305.35 205
15306.51 192
15307.68 212
15308.85 201
15310.02 173
15311.19 203
15312.36 254
15313.53 231
15314.70 187
15315.87 223
15317.04 212
15318.21 206
15319.37 207
15320.54 180
15321.71 194
15322.88 210
15324.05 200
15325.22 173
15326.39 187
15327.56 197
15328.73 194
15329.90 226
15331.07 189
15332.24 152
15333.41 186
15334.58 196
15335.75 186
15336.92 201
15338.09 189
15339.26 186
15340.43 202
15341.60 213
15342.77 179
15343.94 172
15345.11 208
15346.28 210
15347.45 199
15348.62 171
15349.79 186
15350.96 206
15352.13 189
15353.31 202
15354.48 206
15355.65 221
15356.82 186
15357.99 166
15359.16 201
15360.33 182
15361.50 202
15362.67 199
15363.84 199
15365.01 166
15366.19 180
15367.36 204
15368.53 196
15369.70 180
15370.87 186
15372.04 169
15373.21 216
15374.38 200
15375.56 176
15376.73 206
15377.90 215
15379.07 179
15380.24 193
15381.41 177
15382.59 204
15383.76 189
15384.93 207
15386.10 200
15387.27 221
15388.45 216
15389.62 209
15390.79 188
15391.96 205
15393.13 171
15394.31 187
15395.48 173
15396.65 176
15397.82 189
15399.00 183
15400.17 163
15401.34 175
15402.51 203
15403.69 225
15404.86 182
15406.03 192
15407.20 186
15408.38 218
15409.55 204
15410.72 185
15411.89 176
15413.07 198
15414.24 187
15415.41 197
15416.59 189
15417.76 198
15418.93 191
15420.11 173
15421.28 189
15422.45 203
15423.63 194
15424.80 180
15425.97 185
15427.15 158
15428.32 186
15429.49 160
15430.67 168
15431.84 199
15433.01 176
15434.19 168
15435.36 183
15436.54 187
15437.71 177
15438.88 178
15440.06 202
15441.23 192
15442.41 204
15443.58 187
15444.75 180
15445.93 171
15447.10 190
15448.28 224
15449.45 195
15450.63 183
15451.80 184
15452.97 186
15454.15 211
15455.32 202
15456.50 175
15457.67 200
15458.85 204
15460.02 187
15461.20 170
15462.37 198
15463.55 204
15464.72 196
15465.90 164
15467.07 197
15468.25 212
15469.42 209
15470.60 189
15471.77 167
15472.95 191
15474.12 177
15475.30 172
15476.47 193
15477.65 217
15478.82 226
15480.00 190
15481.17 170
15482.35 154
15483.53 215
15484.70 213
15485.88 203
15487.05 184
15488.23 191
15489.40 159
15490.58 180
15491.76 179
15492.93 184
15494.11 153
15495.28 199
15496.46 213
15497.64 203
15498.81 220
15499.99 207
15501.17 198
15502.34 202
15503.52 236
15504.69 207
15505.87 221
15507.05 226
15508.22 203
15509.40 238
15510.58 205
15511.75 212
15512.93 223
15514.11 195
15515.28 200
15516.46 182
15517.64 191
15518.81 176
15519.99 195
15521.17 192
15522.35 213
15523.52 187
15524.70 213
15525.88 200
15527.05 198
15528.23 202
15529.41 168
15530.59 210
15531.76 204
15532.94 195
15534.12 199
15535.30 198
15536.47 200
15537.65 190
15538.83 191
15540.01 215
15541.19 228
15542.36 198
15543.54 231
15544.72 227
15545.90 186
15547.08 185
15548.25 223
15549.43 187
15550.61 224
15551.79 181
15552.97 207
15554.14 169
15555.32 174
15556.50 190
15557.68 205
15558.86 198
15560.04 189
15561.22 203
15562.39 199
15563.57 216
15564.75 227
15565.93 227
15567.11 195
15568.29 227
15569.47 199
15570.65 209
15571.82 215
15573.00 196
15574.18 211
15575.36 210
15576.54 216
15577.72 201
15578.90 189
15580.08 212
15581.26 235
15582.44 243
15583.62 204
15584.80 207
15585.98 232
15587.16 205
15588.34 201
15589.51 224
15590.69 227
15591.87 227
15593.05 274
15594.23 240
15595.41 214
15596.59 199
15597.77 218
15598.95 214
15600.13 236
15601.31 239
15602.49 255
15603.67 236
15604.85 224
15606.03 235
15607.21 229
15608.40 235
15609.58 249
15610.76 254
15611.94 236
15613.12 257
15614.30 230
15615.48 240
15616.66 247
15617.84 274
15619.02 261
15620.20 251
15621.38 285
15622.56 250
15623.74 257
15624.93 265
15626.11 247
15627.29 228
15628.47 238
15629.65 237
15630.83 282
15632.01 307
15633.19 299
15634.37 269
15635.56 265
15636.74 259
15637.92 254
15639.10 226
15640.28 236
15641.46 247
15642.65 265
15643.83 284
15645.01 288
15646.19 274
15647.37 297
15648.55 294
15649.74 292
15650.92 267
15652.10 319
15653.28 285
15654.46 311
15655.65 283
15656.83 295
15658.01 255
15659.19 297
15660.38 290
15661.56 225
15662.74 251
15663.92 258
15665.11 301
15666.29 301
15667.47 278
15668.65 311
15669.84 294
15671.02 273
15672.20 252
15673.38 271
15674.57 292
15675.75 255
15676.93 261
15678.12 292
15679.30 289
15680.48 273
15681.67 275
15682.85 263
15684.03 265
15685.22 262
15686.40 265
15687.58 283
15688.77 264
15689.95 299
15691.13 305
15692.32 288
15693.50 300
15694.68 288
15695.87 255
15697.05 264
15698.23 270
15699.42 234
15700.60 248
15701.79 267
15702.97 271
15704.15 279
15705.34 285
15706.52 277
15707.71 247
15708.89 246
15710.07 241
15711.26 271
15712.44 286
15713.63 271
15714.81 282
15716.00 289
15717.18 308
15718.37 324
15719.55 261
15720.73 273
15721.92 304
15723.10 314
15724.29 276
15725.47 227
15726.66 258
15727.84 315
15729.03 274
15730.21 279
15731.40 300
15732.58 286
15733.77 272
15734.95 283
15736.14 284
15737.32 283
15738.51 291
15739.69 297
15740.88 267
15742.07 284
15743.25 336
15744.44 333
15745.62 299
15746.81 273
15747.99 319
15749.18 332
15750.36 312
15751.55 323
15752.74 313
15753.92 339
15755.11 327
15756.29 301
15757.48 316
15758.67 303
15759.85 344
15761.04 337
15762.22 332
15763.41 308
15764.60 306
15765.78 260
15766.97 306
15768.16 321
15769.34 291
15770.53 262
15771.72 262
15772.90 297
15774.09 302
15775.28 297
15776.46 253
15777.65 242
15778.84 286
15780.02 267
15781.21 299
15782.40 321
15783.58 280
15784.77 302
15785.96 274
15787.14 249
15788.33 286
15789.52 271
15790.71 252
15791.89 270
15793.08 277
15794.27 251
15795.46 234
15796.64 276
15797.83 246
15799.02 270
15800.21 262
15801.39 230
15802.58 235
15803.77 250
15804.96 266
15806.14 273
15807.33 282
15808.52 285
15809.71 301
15810.90 259
15812.08 238
15813.27 224
15814.46 243
15815.65 231
15816.84 244
15818.03 203
15819.21 222
15820.40 248
15821.59 232
15822.78 254
15823.97 254
15825.16 242
15826.35 209
15827.53 228
15828.72 225
15829.91 217
15831.10 218
15832.29 204
15833.48 212
15834.67 210
15835.86 261
15837.04 234
15838.23 226
15839.42 214
15840.61 257
15841.80 243
15842.99 215
15844.18 235
15845.37 239
15846.56 214
15847.75 230
15848.94 207
15850.13 204
15851.32 220
15852.51 238
15853.70 223
15854.89 224
15856.07 219
15857.26 238
15858.45 229
15859.64 216
15860.83 201
15862.02 223
15863.21 218
15864.40 225
15865.59 233
15866.78 226
15867.97 247
15869.16 235
15870.36 223
15871.55 234
15872.74 237
15873.93 192
15875.12 216
15876.31 240
15877.50 268
15878.69 209
15879.88 215
15881.07 218
15882.26 228
15883.45 210
15884.64 219
15885.83 249
15887.02 261
15888.21 246
15889.41 228
15890.60 250
15891.79 248
15892.98 224
15894.17 198
15895.36 245
15896.55 233
15897.74 237
15898.93 254
15900.13 249
15901.32 239
15902.51 272
15903.70 268
15904.89 274
15906.08 260
15907.28 248
15908.47 252
15909.66 239
15910.85 253
15912.04 270
15913.23 265
15914.43 245
15915.62 237
15916.81 255
15918.00 243
15919.19 218
15920.39 234
15921.58 240
15922.77 269
15923.96 240
15925.16 264
15926.35 264
15927.54 234
15928.73 214
15929.93 221
15931.12 208
15932.31 198
15933.50 226
15934.70 243
15935.89 218
15937.08 226
15938.27 233
15939.47 232
15940.66 212
15941.85 179
15943.05 197
15944.24 196
15945.43 197
15946.63 228
15947.82 231
15949.01 214
15950.21 207
15951.40 202
15952.59 234
15953.79 220
15954.98 210
15956.17 210
15957.37 214
15958.56 185
15959.75 185
15960.95 199
15962.14 199
15963.33 204
15964.53 184
15965.72 164
15966.92 198
15968.11 196
15969.30 178
15970.50 191
15971.69 160
15972.89 197
15974.08 188
15975.27 178
15976.47 194
15977.66 190
15978.86 213
15980.05 206
15981.25 205
15982.44 196
15983.63 206
15984.83 206
15986.02 185
15987.22 198
15988.41 216
15989.61 211
15990.80 205
15992.00 191
15993.19 172
15994.39 179
15995.58 153
15996.78 183
15997.97 171
15999.17 170
16000.36 225
16001.56 196
16002.75 203
16003.95 195
16005.14 173
16006.34 202
16007.53 205
16008.73 186
16009.93 177
16011.12 197
16012.32 177
16013.51 185
16014.71 180
16015.90 181
16017.10 189
16018.30 161
16019.49 155
16020.69 170
16021.88 172
16023.08 168
16024.28 181
16025.47 191
16026.67 165
16027.86 168
16029.06 170
16030.26 154
16031.45 165
16032.65 164
16033.85 178
16035.04 180
16036.24 180
16037.43 185
16038.63 161
16039.83 196
16041.02 196
16042.22 171
16043.42 185
16044.61 166
16045.81 169
16047.01 183
16048.21 185
16049.40 152
16050.60 157
16051.80 182
16052.99 170
16054.19 182
16055.39 171
16056.59 173
16057.78 184
16058.98 178
16060.18 184
16061.37 176
16062.57 150
16063.77 182
16064.97 184
16066.16 170
16067.36 170
16068.56 172
16069.76 159
16070.96 155
16072.15 150
16073.35 162
16074.55 162
16075.75 166
16076.95 173
16078.14 146
16079.34 179
16080.54 202
16081.74 166
16082.94 164
16084.13 177
16085.33 175
16086.53 156
16087.73 169
16088.93 182
16090.13 195
16091.33 184
16092.52 169
16093.72 223
16094.92 192
16096.12 154
16097.32 169
16098.52 166
16099.72 180
16100.92 154
16102.11 154
16103.31 177
16104.51 181
16105.71 151
16106.91 161
16108.11 187
16109.31 171
16110.51 178
16111.71 197
16112.91 176
16114.11 151
16115.31 183
16116.51 167
16117.70 177
16118.90 182
16120.10 194
16121.30 154
16122.50 196
16123.70 195
16124.90 149
16126.10 220
16127.30 158
16128.50 210
16129.70 192
16130.90 179
16132.10 162
16133.30 160
16134.50 187
16135.70 167
16136.90 182
16138.10 189
16139.30 176
16140.50 159
16141.71 185
16142.91 164
16144.11 185
16145.31 189
16146.51 189
16147.71 187
16148.91 188
16150.11 147
16151.31 146
16152.51 163
16153.71 198
16154.91 149
16156.11 156
16157.31 166
16158.52 180
16159.72 168
16160.92 164
16162.12 173
16163.32 164
16164.52 202
16165.72 173
16166.92 188
16168.13 172
16169.33 156
16170.53 200
16171.73 173
16172.93 168
16174.13 176
16175.34 152
16176.54 174
16177.74 190
16178.94 185
16180.14 182
16181.34 175
16182.55 190
16183.75 169
16184.95 185
16186.15 203
16187.35 183
16188.56 172
16189.76 183
16190.96 205
16192.16 209
16193.37 175
16194.57 196
16195.77 179
16196.97 167
16198.18 171
16199.38 169
16200.58 210
16201.78 159
16202.99 177
16204.19 188
16205.39 203
16206.60 170
16207.80 194
16209.00 212
16210.20 202
16211.41 217
16212.61 209
16213.81 187
16215.02 176
16216.22 182
16217.42 176
16218.63 162
16219.83 180
16221.03 195
16222.24 172
16223.44 162
16224.64 172
16225.85 212
16227.05 193
16228.25 193
16229.46 192
16230.66 204
16231.87 192
16233.07 163
16234.27 162
16235.48 189
16236.68 216
16237.89 191
16239.09 182
16240.29 171
16241.50 202
16242.70 199
16243.91 154
16245.11 153
16246.31 215
16247.52 208
16248.72 188
16249.93 202
16251.13 197
16252.34 207
16253.54 192
16254.75 248
16255.95 210
16257.16 179
16258.36 214
16259.57 244
16260.77 182
16261.97 194
16263.18 170
16264.38 208
16265.59 188
16266.80 212
16268.00 177
16269.21 197
16270.41 192
16271.62 184
16272.82 191
16274.03 206
16275.23 196
16276.44 213
16277.64 173
16278.85 196
16280.05 189
16281.26 193
16282.47 219
16283.67 199
16284.88 198
16286.08 201
16287.29 212
16288.49 237
16289.70 211
16290.91 182
16292.11 212
16293.32 220
16294.52 229
16295.73 240
16296.94 231
16298.14 208
16299.35 231
16300.56 230
16301.76 219
16302.97 235
16304.18 242
16305.38 240
16306.59 221
16307.79 220
16309.00 231
16310.21 228
16311.42 227
16312.62 214
16313.83 198
16315.04 225
16316.24 212
16317.45 216
16318.66 217
16319.86 204
16321.07 198
16322.28 199
16323.49 235
16324.69 184
16325.90 210
16327.11 211
16328.31 222
16329.52 217
16330.73 198
16331.94 195
16333.14 195
16334.35 196
16335.56 223
16336.77 173
16337.98 177
16339.18 201
16340.39 202
16341.60 169
16342.81 157
16344.01 205
16345.22 181
16346.43 179
16347.64 199
16348.85 181
16350.05 162
16351.26 176
16352.47 158
16353.68 155
16354.89 170
16356.10 190
16357.30 197
16358.51 202
16359.72 173
16360.93 160
16362.14 174
16363.35 192
16364.56 177
16365.77 186
16366.97 171
16368.18 177
16369.39 157
16370.60 163
16371.81 190
16373.02 198
16374.23 195
16375.44 169
16376.65 147
16377.86 169
16379.06 154
16380.27 182
16381.48 181
16382.69 188
16383.90 176
16385.11 175
16386.32 170
16387.53 127
16388.74 169
16389.95 195
16391.16 161
16392.37 166
16393.58 186
16394.79 199
16396.00 180
16397.21 171
16398.42 178
16399.63 170
16400.84 158
16402.05 166
16403.26 175
16404.47 159
16405.68 148
16406.89 141
16408.10 161
16409.31 152
16410.52 181
16411.73 157
16412.94 147
16414.15 186
16415.36 192
16416.57 168
16417.78 163
16419.00 127
16420.21 159
16421.42 165
16422.63 166
16423.84 194
16425.05 200
16426.26 143
16427.47 151
16428.68 152
16429.89 161
16431.11 149
16432.32 165
16433.53 178
16434.74 162
16435.95 147
16437.16 184
16438.37 180
16439.59 185
16440.80 186
16442.01 201
16443.22 175
16444.43 143
16445.64 161
16446.86 167
16448.07 165
16449.28 184
16450.49 186
16451.70 174
16452.91 164
16454.13 171
16455.34 146
16456.55 170
16457.76 149
16458.98 124
16460.19 171
16461.40 167
16462.61 148
16463.82 131
16465.04 146
16466.25 120
16467.46 151
16468.67 150
16469.89 158
16471.10 152
16472.31 149
16473.53 184
16474.74 201
16475.95 169
16477.16 171
16478.38 183
16479.59 131
16480.80 174
16482.02 165
16483.23 159
16484.44 145
16485.66 158
16486.87 155
16488.08 182
16489.30 181
16490.51 146
16491.72 168
16492.94 156
16494.15 135
16495.36 167
16496.58 149
16497.79 175
16499.00 150
16500.22 154
16501.43 160
16502.65 153
16503.86 141
16505.07 143
16506.29 155
16507.50 153
16508.71 161
16509.93 144
16511.14 156
16512.36 161
16513.57 157
16514.79 147
16516.00 158
16517.21 171
16518.43 189
16519.64 168
16520.86 153
16522.07 181
16523.29 158
16524.50 163
16525.72 161
16526.93 154
16528.15 145
16529.36 159
16530.58 161
16531.79 151
16533.01 153
16534.22 141
16535.44 156
16536.65 144
16537.87 155
16539.08 143
16540.30 140
16541.51 142
16542.73 154
16543.94 163
16545.16 144
16546.37 161
16547.59 187
16548.80 151
16550.02 134
16551.24 179
16552.45 140
16553.67 166
16554.88 154
16556.10 149
16557.31 122
16558.53 180
16559.75 154
16560.96 141
16562.18 179
16563.39 169
16564.61 176
16565.83 180
16567.04 175
16568.26 161
16569.47 167
16570.69 164
16571.91 155
16573.12 188
16574.34 152
16575.56 136
16576.77 159
16577.99 157
16579.21 148
16580.42 156
16581.64 146
16582.86 128
16584.07 141
16585.29 169
16586.51 191
16587.72 160
16588.94 146
16590.16 122
16591.38 150
16592.59 156
16593.81 177
16595.03 183
16596.24 179
16597.46 163
16598.68 176
16599.90 156
16601.11 178
16602.33 153
16603.55 130
16604.77 137
16605.98 154
16607.20 164
16608.42 163
16609.64 136
16610.86 151
16612.07 155
16613.29 151
16614.51 179
16615.73 163
16616.95 164
16618.16 178
16619.38 139
16620.60 144
16621.82 151
16623.04 161
16624.25 154
16625.47 138
16626.69 150
16627.91 154
16629.13 158
16630.35 160
16631.57 180
16632.78 161
16634.00 122
16635.22 183
16636.44 189
16637.66 147
16638.88 156
16640.10 167
16641.32 136
16642.53 162
16643.75 133
16644.97 139
16646.19 172
16647.41 154
16648.63 152
16649.85 141
16651.07 166
16652.29 154
16653.51 180
16654.73 150
16655.95 166
16657.17 159
16658.39 134
16659.61 134
16660.83 147
16662.04 143
16663.26 140
16664.48 148
16665.70 136
16666.92 149
16668.14 164
16669.36 152
16670.58 124
16671.80 160
16673.02 158
16674.24 145
16675.46 163
16676.68 146
16677.91 166
16679.13 174
16680.35 150
16681.57 143
16682.79 166
16684.01 154
16685.23 125
16686.45 123
16687.67 122
16688.89 146
16690.11 135
16691.33 132
16692.55 131
16693.77 161
16694.99 151
16696.21 129
16697.44 132
16698.66 166
16699.88 204
16701.10 153
16702.32 168
16703.54 199
16704.76 141
16705.98 157
16707.21 147
16708.43 144
16709.65 181
16710.87 162
16712.09 147
16713.31 162
16714.53 149
16715.76 153
16716.98 131
16718.20 145
16719.42 147
16720.64 142
16721.87 131
16723.09 143
16724.31 153
16725.53 139
16726.75 187
16727.98 141
16729.20 154
16730.42 157
16731.64 154
16732.86 169
16734.09 141
16735.31 130
16736.53 151
16737.75 171
16738.98 174
16740.20 157
16741.42 150
16742.64 155
16743.87 151
16745.09 143
16746.31 145
16747.54 174
16748.76 112
16749.98 131
16751.20 144
16752.43 124
16753.65 142
16754.87 157
16756.10 162
16757.32 146
16758.54 166
16759.77 156
16760.99 161
16762.21 172
16763.44 156
16764.66 140
16765.88 133
16767.11 130
16768.33 124
16769.55 129
16770.78 119
16772.00 125
16773.23 125
16774.45 164
16775.67 162
16776.90 147
16778.12 144
16779.35 151
16780.57 136
16781.79 127
16783.02 143
16784.24 127
16785.47 150
16786.69 164
16787.91 143
16789.14 128
16790.36 146
16791.59 140
16792.81 134
16794.04 154
16795.26 210
16796.49 159
16797.71 165
16798.94 125
16800.16 136
16801.38 136
16802.61 148
16803.83 128
16805.06 154
16806.28 142
16807.51 155
16808.73 175
16809.96 131
16811.18 137
16812.41 147
16813.64 144
16814.86 123
16816.09 169
16817.31 130
16818.54 135
16819.76 158
16820.99 173
16822.21 146
16823.44 130
16824.66 155
16825.89 162
16827.12 140
16828.34 162
16829.57 151
16830.79 158
16832.02 148
16833.25 162
16834.47 174
16835.70 165
16836.92 211
16838.15 172
16839.38 139
16840.60 141
16841.83 172
16843.06 184
16844.28 160
16845.51 158
16846.73 159
16847.96 164
16849.19 160
16850.41 190
16851.64 183
16852.87 178
16854.09 174
16855.32 145
16856.55 148
16857.77 157
16859.00 143
16860.23 163
16861.46 144
16862.68 154
16863.91 172
16865.14 149
16866.36 179
16867.59 158
16868.82 155
16870.05 177
16871.27 164
16872.50 174
16873.73 152
16874.96 164
16876.18 165
16877.41 163
16878.64 154
16879.87 149
16881.09 166
16882.32 168
16883.55 156
16884.78 164
16886.01 180
16887.23 162
16888.46 152
16889.69 184
16890.92 177
16892.15 170
16893.37 177
16894.60 162
16895.83 162
16897.06 189
16898.29 179
16899.51 186
16900.74 159
16901.97 171
16903.20 171
16904.43 149
16905.66 142
16906.89 169
16908.12 154
16909.34 145
16910.57 155
16911.80 169
16913.03 154
16914.26 143
16915.49 171
16916.72 175
16917.95 159
16919.18 147
16920.40 133
16921.63 146
16922.86 157
16924.09 141
16925.32 158
16926.55 133
16927.78 140
16929.01 116
16930.24 142
16931.47 188
16932.70 166
16933.93 186
16935.16 166
16936.39 148
16937.62 163
16938.85 127
16940.08 159
16941.31 145
16942.54 159
16943.77 132
16945.00 147
16946.23 166
16947.46 157
16948.69 152
16949.92 130
16951.15 149
16952.38 136
16953.61 150
16954.84 155
16956.07 175
16957.30 157
16958.53 133
16959.76 138
16960.99 143
16962.22 163
16963.45 154
16964.68 140
16965.92 140
16967.15 132
16968.38 173
16969.61 150
16970.84 158
16972.07 150
16973.30 120
16974.53 146
16975.76 140
16976.99 136
16978.23 141
16979.46 143
16980.69 179
16981.92 175
16983.15 155
16984.38 179
16985.61 187
16986.85 155
16988.08 183
16989.31 159
16990.54 167
16991.77 157
16993.00 176
16994.24 154
16995.47 124
16996.70 129
16997.93 146
16999.16 155
17000.40 159
17001.63 147
17002.86 138
17004.09 173
17005.32 165
17006.56 154
17007.79 165
17009.02 123
17010.25 143
17011.49 177
17012.72 157
17013.95 131
17015.18 102
17016.42 146
17017.65 165
17018.88 133
17020.12 129
17021.35 149
17022.58 155
17023.81 125
17025.05 170
17026.28 133
17027.51 133
17028.75 131
17029.98 139
17031.21 143
17032.45 152
17033.68 158
17034.91 153
17036.15 130
17037.38 148
17038.61 137
17039.85 129
17041.08 130
17042.31 152
17043.55 133
17044.78 136
17046.01 145
17047.25 161
17048.48 132
17049.72 141
17050.95 151
17052.18 145
17053.42 142
17054.65 174
17055.89 138
17057.12 135
17058.35 162
17059.59 118
17060.82 130
17062.06 148
17063.29 141
17064.53 183
17065.76 149
17066.99 147
17068.23 131
17069.46 151
17070.70 133
17071.93 118
17073.17 157
17074.40 151
17075.64 154
17076.87 123
17078.11 141
17079.34 158
17080.58 140
17081.81 122
17083.05 144
17084.28 136
17085.52 151
17086.75 132
17087.99 165
17089.22 194
17090.46 150
17091.69 163
17092.93 145
17094.16 136
17095.40 134
17096.64 156
17097.87 161
17099.11 146
17100.34 150
17101.58 131
17102.81 155
17104.05 178
17105.29 138
17106.52 116
17107.76 133
17108.99 139
17110.23 129
17111.47 125
17112.70 156
17113.94 145
17115.17 146
17116.41 138
17117.65 145
17118.88 151
17120.12 155
17121.36 165
17122.59 129
17123.83 126
17125.07 157
17126.30 160
17127.54 168
17128.78 157
17130.01 139
17131.25 139
17132.49 111
17133.72 124
17134.96 127
17136.20 118
17137.43 146
17138.67 156
17139.91 159
17141.15 161
17142.38 152
17143.62 119
17144.86 148
17146.10 128
17147.33 139
17148.57 148
17149.81 164
17151.05 165
17152.28 141
17153.52 168
17154.76 139
17156.00 134
17157.23 135
17158.47 148
17159.71 150
17160.95 157
17162.19 102
17163.42 134
17164.66 144
17165.90 129
17167.14 137
17168.38 126
17169.61 171
17170.85 137
17172.09 156
17173.33 143
17174.57 150
17175.81 196
17177.04 168
17178.28 130
17179.52 156
17180.76 155
17182.00 137
17183.24 134
17184.48 136
17185.71 163
17186.95 146
17188.19 128
17189.43 126
17190.67 124
17191.91 103
17193.15 146
17194.39 140
17195.63 135
17196.87 139
17198.11 128
17199.34 158
17200.58 152
17201.82 154
17203.06 140
17204.30 146
17205.54 129
17206.78 141
17208.02 156
17209.26 137
17210.50 125
17211.74 131
17212.98 162
17214.22 144
17215.46 125
17216.70 133
17217.94 147
17219.18 153
17220.42 156
17221.66 125
17222.90 152
17224.14 142
17225.38 153
17226.62 107
17227.86 136
17229.10 120
17230.34 161
17231.58 148
17232.82 141
17234.06 115
17235.30 150
17236.54 164
17237.78 137
17239.03 134
17240.27 111
17241.51 141
17242.75 150
17243.99 141
17245.23 118
17246.47 142
17247.71 164
17248.95 134
17250.19 129
17251.43 131
17252.68 141
17253.92 115
17255.16 134
17256.40 138
17257.64 154
17258.88 165
17260.12 135
17261.37 142
17262.61 128
17263.85 125
17265.09 127
17266.33 120
17267.57 134
17268.82 116
17270.06 120
17271.30 142
17272.54 108
17273.78 117
17275.03 111
17276.27 148
17277.51 119
17278.75 115
17279.99 127
17281.24 129
17282.48 153
17283.72 149
17284.96 109
17286.21 121
17287.45 131
17288.69 141
17289.93 199
17291.18 169
17292.42 145
17293.66 126
17294.90 121
17296.15 144
17297.39 118
17298.63 133
17299.88 122
17301.12 122
17302.36 139
17303.60 131
17304.85 130
17306.09 138
17307.33 128
17308.58 155
17309.82 145
17311.06 124
17312.31 142
17313.55 114
17314.79 146
17316.04 117
17317.28 133
17318.52 151
17319.77 141
17321.01 154
17322.26 137
17323.50 111
17324.74 111
17325.99 110
17327.23 114
17328.48 131
17329.72 128
17330.96 146
17332.21 126
17333.45 138
17334.70 123
17335.94 114
17337.18 116
17338.43 126
17339.67 135
17340.92 140
17342.16 123
17343.41 138
17344.65 134
17345.90 138
17347.14 139
17348.38 124
17349.63 133
17350.87 138
17352.12 115
17353.36 131
17354.61 128
17355.85 123
17357.10 130
17358.34 133
17359.59 121
17360.83 150
17362.08 148
17363.32 146
17364.57 146
17365.81 141
17367.06 124
17368.31 123
17369.55 127
17370.80 142
17372.04 143
17373.29 134
17374.53 128
17375.78 123
17377.02 100
17378.27 127
17379.52 131
17380.76 121
17382.01 123
17383.25 112
17384.50 137
17385.75 153
17386.99 158
17388.24 107
17389.48 108
17390.73 125
17391.98 114
17393.22 157
17394.47 115
17395.71 118
17396.96 117
17398.21 124
17399.45 142
17400.70 149
17401.95 136
17403.19 146
17404.44 122
17405.69 102
17406.93 101
17408.18 120
17409.43 149
17410.67 114
17411.92 122
17413.17 133
17414.42 117
17415.66 128
17416.91 134
17418.16 105
17419.40 126
17420.65 130
17421.90 118
17423.15 114
17424.39 113
17425.64 140
17426.89 129
17428.14 145
17429.38 151
17430.63 122
17431.88 127
17433.13 132
17434.37 133
17435.62 110
17436.87 108
17438.12 110
17439.37 131
17440.61 118
17441.86 132
17443.11 118
17444.36 131
17445.61 159
17446.85 136
17448.10 128
17449.35 133
17450.60 124
17451.85 138
17453.10 150
17454.34 142
17455.59 130
17456.84 125
17458.09 165
17459.34 141
17460.59 117
17461.84 117
17463.09 127
17464.33 139
17465.58 135
17466.83 148
17468.08 112
17469.33 144
17470.58 132
17471.83 153
17473.08 134
17474.33 135
17475.58 117
17476.83 125
17478.07 128
17479.32 122
17480.57 153
17481.82 130
17483.07 130
17484.32 121
17485.57 119
17486.82 127
17488.07 125
17489.32 143
17490.57 133
17491.82 132
17493.07 152
17494.32 148
17495.57 129
17496.82 126
17498.07 158
17499.32 129
17500.57 119
17501.82 130
17503.07 117
17504.32 143
17505.57 138
17506.82 161
17508.07 159
17509.32 142
17510.57 144
17511.82 150
17513.07 119
17514.32 135
17515.58 143
17516.83 139
17518.08 118
17519.33 133
17520.58 129
17521.83 133
17523.08 149
17524.33 119
17525.58 116
17526.83 119
17528.08 105
17529.34 156
17530.59 152
17531.84 126
17533.09 121
17534.34 139
17535.59 153
17536.84 128
17538.09 137
17539.35 161
17540.60 137
17541.85 150
17543.10 141
17544.35 147
17545.60 140
17546.86 148
17548.11 145
17549.36 117
17550.61 107
17551.86 125
17553.12 131
17554.37 145
17555.62 117
17556.87 125
17558.12 123
17559.38 157
17560.63 145
17561.88 128
17563.13 145
17564.39 130
17565.64 126
17566.89 148
17568.14 134
17569.40 143
17570.65 131
17571.90 146
17573.15 122
17574.41 140
17575.66 134
17576.91 152
17578.17 136
17579.42 144
17580.67 140
17581.92 117
17583.18 145
17584.43 162
17585.68 153
17586.94 124
17588.19 107
17589.44 112
17590.70 118
17591.95 130
17593.20 148
17594.46 132
17595.71 119
17596.97 134
17598.22 124
17599.47 118
17600.73 125
17601.98 134
17603.23 145
17604.49 142
17605.74 142
17607.00 147
17608.25 125
17609.50 121
17610.76 131
17612.01 143
17613.27 139
17614.52 159
17615.77 131
17617.03 138
17618.28 107
17619.54 131
17620.79 148
17622.05 120
17623.30 134
17624.56 129
17625.81 149
17627.06 159
17628.32 120
17629.57 139
17630.83 139
17632.08 151
17633.34 119
17634.59 148
17635.85 128
17637.10 124
17638.36 96
17639.61 144
17640.87 141
17642.12 98
17643.38 138
17644.63 136
17645.89 163
17647.15 137
17648.40 123
17649.66 131
17650.91 128
17652.17 113
17653.42 112
17654.68 139
17655.93 157
17657.19 114
17658.45 136
17659.70 119
17660.96 143
17662.21 112
17663.47 129
17664.73 124
17665.98 137
17667.24 133
17668.49 134
17669.75 130
17671.01 108
17672.26 130
17673.52 132
17674.77 124
17676.03 150
17677.29 129
17678.54 143
17679.80 149
17681.06 121
17682.31 129
17683.57 99
17684.83 119
17686.08 129
17687.34 147
17688.60 149
17689.85 124
17691.11 121
17692.37 99
17693.63 133
17694.88 106
17696.14 133
17697.40 146
17698.65 132
17699.91 110
17701.17 100
17702.43 127
17703.68 126
17704.94 135
17706.20 135
17707.46 126
17708.71 109
17709.97 128
17711.23 143
17712.49 126
17713.74 108
17715.00 143
17716.26 135
17717.52 114
17718.78 132
17720.03 130
17721.29 132
17722.55 144
17723.81 122
17725.07 141
17726.32 132
17727.58 145
17728.84 146
17730.10 122
17731.36 129
17732.62 127
17733.87 136
17735.13 127
17736.39 121
17737.65 118
17738.91 135
17740.17 138
17741.43 141
17742.69 133
17743.94 130
17745.20 116
17746.46 120
17747.72 129
17748.98 124
17750.24 118
17751.50 119
17752.76 108
17754.02 121
17755.28 123
17756.53 116
17757.79 110
17759.05 102
17760.31 130
17761.57 135
17762.83 124
17764.09 120
17765.35 128
17766.61 128
17767.87 136
17769.13 115
17770.39 130
17771.65 126
17772.91 133
17774.17 116
17775.43 125
17776.69 102
17777.95 95
17779.21 127
17780.47 111
17781.73 108
17782.99 106
17784.25 125
17785.51 116
17786.77 120
17788.03 118
17789.29 116
17790.55 148
17791.81 114
17793.07 116
17794.33 120
17795.59 124
17796.86 117
17798.12 103
17799.38 138
17800.64 118
17801.90 153
17803.16 134
17804.42 121
17805.68 111
17806.94 131
17808.20 129
17809.47 123
17810.73 95
17811.99 91
17813.25 113
17814.51 116
17815.77 124
17817.03 142
17818.29 105
17819.56 136
17820.82 134
17822.08 96
17823.34 122
17824.60 112
17825.86 146
17827.13 126
17828.39 112
17829.65 126
17830.91 119
17832.17 129
17833.44 144
17834.70 104
17835.96 125
17837.22 131
17838.48 96
17839.75 104
17841.01 116
17842.27 106
17843.53 109
17844.80 119
17846.06 104
17847.32 121
17848.58 130
17849.85 139
17851.11 99
17852.37 109
17853.63 136
17854.90 139
17856.16 126
17857.42 132
17858.69 115
17859.95 152
17861.21 115
17862.47 112
17863.74 134
17865.00 129
17866.26 157
17867.53 130
17868.79 118
17870.05 134
17871.32 123
17872.58 132
17873.84 110
17875.11 128
17876.37 117
17877.63 127
17878.90 131
17880.16 129
17881.43 126
17882.69 137
17883.95 140
17885.22 110
17886.48 144
17887.74 148
17889.01 113
17890.27 162
17891.54 124
17892.80 124
17894.07 145
17895.33 170
17896.59 131
17897.86 124
17899.12 99
17900.39 112
17901.65 139
17902.92 111
17904.18 124
17905.44 142
17906.71 130
17907.97 141
17909.24 130
17910.50 127
17911.77 147
17913.03 138
17914.30 129
17915.56 125
17916.83 144
17918.09 145
17919.36 115
17920.62 125
17921.89 135
17923.15 127
17924.42 116
17925.68 132
17926.95 131
17928.21 126
17929.48 135
17930.75 129
17932.01 133
17933.28 120
17934.54 139
17935.81 109
17937.07 101
17938.34 94
17939.61 101
17940.87 125
17942.14 123
17943.40 132
17944.67 126
17945.93 112
17947.20 120
17948.47 135
17949.73 123
17951.00 145
17952.27 163
17953.53 117
17954.80 119
17956.06 110
17957.33 118
17958.60 131
17959.86 133
17961.13 117
17962.40 113
17963.66 126
17964.93 110
17966.20 122
17967.46 119
17968.73 112
17970.00 133
17971.26 135
17972.53 148
17973.80 136
17975.07 112
17976.33 121
17977.60 127
17978.87 117
17980.13 137
17981.40 158
17982.67 154
17983.94 147
17985.20 114
17986.47 112
17987.74 131
17989.01 119
17990.27 133
17991.54 143
17992.81 137
17994.08 133
17995.34 113
17996.61 126
17997.88 118
17999.15 134
18000.42 114
18001.68 132
18002.95 117
18004.22 143
18005.49 114
18006.76 123
18008.02 124
18009.29 119
18010.56 123
18011.83 110
18013.10 131
18014.37 124
18015.63 104
18016.90 134
18018.17 108
18019.44 105
18020.71 123
18021.98 129
18023.25 145
18024.51 155
18025.78 141
18027.05 125
18028.32 122
18029.59 152
18030.86 157
18032.13 119
18033.40 123
18034.67 123
18035.94 147
18037.20 140
18038.47 136
18039.74 169
18041.01 128
18042.28 115
18043.55 104
18044.82 110
18046.09 131
18047.36 123
18048.63 144
18049.90 150
18051.17 123
18052.44 111
18053.71 127
18054.98 107
18056.25 141
18057.52 107
18058.79 123
18060.06 100
18061.33 108
18062.60 102
18063.87 115
18065.14 124
18066.41 94
18067.68 134
18068.95 124
18070.22 127
18071.49 128
18072.76 113
18074.03 131
18075.30 154
18076.57 125
18077.84 118
18079.11 101
18080.39 124
18081.66 139
18082.93 127
18084.20 133
18085.47 133
18086.74 147
18088.01 146
18089.28 118
18090.55 122
18091.82 138
18093.10 156
18094.37 117
18095.64 109
18096.91 135
18098.18 134
18099.45 132
18100.72 145
18102.00 121
18103.27 107
18104.54 142
18105.81 110
18107.08 137
18108.35 116
18109.63 123
18110.90 115
18112.17 116
18113.44 114
18114.71 119
18115.98 157
18117.26 144
18118.53 148
18119.80 133
18121.07 114
18122.35 121
18123.62 147
18124.89 138
18126.16 120
18127.43 142
18128.71 145
18129.98 114
18131.25 126
18132.52 132
18133.80 135
18135.07 166
18136.34 120
18137.62 112
18138.89 135
18140.16 128
18141.43 177
18142.71 149
18143.98 121
18145.25 109
18146.53 144
18147.80 151
18149.07 127
18150.35 123
18151.62 132
18152.89 108
18154.17 145
18155.44 112
18156.71 109
18157.99 123
18159.26 130
18160.53 133
18161.81 117
18163.08 118
18164.35 128
18165.63 124
18166.90 112
18168.18 121
18169.45 145
18170.72 102
18172.00 106
18173.27 95
18174.55 132
18175.82 99
18177.09 116
18178.37 122
18179.64 145
18180.92 156
18182.19 125
18183.47 99
18184.74 117
18186.01 136
18187.29 134
18188.56 125
18189.84 106
18191.11 115
18192.39 106
18193.66 114
18194.94 113
18196.21 112
18197.49 113
18198.76 118
18200.04 134
18201.31 138
18202.59 117
18203.86 137
18205.14 125
18206.41 125
18207.69 117
18208.96 103
18210.24 128
18211.51 124
18212.79 127
18214.06 128
18215.34 120
18216.62 108
18217.89 119
18219.17 121
18220.44 162
18221.72 119
18222.99 129
18224.27 127
18225.55 119
18226.82 121
18228.10 138
18229.37 127
18230.65 123
18231.93 140
18233.20 119
18234.48 113
18235.75 135
18237.03 141
18238.31 125
18239.58 130
18240.86 129
18242.14 125
18243.41 116
18244.69 120
18245.97 152
18247.24 134
18248.52 140
18249.80 130
18251.07 111
18252.35 121
18253.63 134
18254.90 124
18256.18 138
18257.46 113
18258.73 108
18260.01 148
18261.29 137
18262.57 131
18263.84 115
18265.12 137
18266.40 146
18267.67 122
18268.95 125
18270.23 119
18271.51 106
18272.78 104
18274.06 116
18275.34 112
18276.62 102
18277.89 110
18279.17 121
18280.45 128
18281.73 134
18283.01 105
18284.28 130
18285.56 148
18286.84 130
18288.12 121
18289.40 139
18290.67 125
18291.95 133
18293.23 119
18294.51 127
18295.79 114
18297.07 115
18298.34 154
18299.62 130
18300.90 124
18302.18 125
18303.46 110
18304.74 106
18306.02 142
18307.29 139
18308.57 106
18309.85 104
18311.13 125
18312.41 112
18313.69 143
18314.97 126
18316.25 119
18317.53 126
18318.80 134
18320.08 138
18321.36 114
18322.64 115
18323.92 126
18325.20 124
18326.48 113
18327.76 118
18329.04 114
18330.32 108
18331.60 143
18332.88 144
18334.16 139
18335.44 129
18336.72 134
18338.00 119
18339.28 95
18340.56 107
18341.84 136
18343.12 137
18344.40 139
18345.68 123
18346.96 121
18348.24 110
18349.52 118
18350.80 121
18352.08 124
18353.36 115
18354.64 118
18355.92 118
18357.20 111
18358.48 122
18359.76 121
18361.04 127
18362.32 134
18363.60 133
18364.88 120
18366.16 140
18367.45 122
18368.73 146
18370.01 134
18371.29 140
18372.57 150
18373.85 149
18375.13 115
18376.41 142
18377.69 126
18378.98 103
18380.26 120
18381.54 130
18382.82 110
18384.10 113
18385.38 138
18386.66 102
18387.95 107
18389.23 135
18390.51 134
18391.79 95
18393.07 134
18394.35 100
18395.64 116
18396.92 135
18398.20 123
18399.48 110
18400.76 111
18402.05 114
18403.33 114
18404.61 133
18405.89 106
18407.17 104
18408.46 126
18409.74 134
18411.02 121
18412.30 117
18413.59 129
18414.87 133
18416.15 148
18417.43 133
18418.72 140
18420.00 137
18421.28 122
18422.56 106
18423.85 124
18425.13 98
18426.41 118
18427.70 129
18428.98 136
18430.26 108
18431.54 135
18432.83 127
18434.11 123
18435.39 126
18436.68 105
18437.96 121
18439.24 101
18440.53 120
18441.81 128
18443.09 120
18444.38 130
18445.66 134
18446.95 127
18448.23 117
18449.51 129
18450.80 101
18452.08 109
18453.36 119
18454.65 107
18455.93 114
18457.22 124
18458.50 115
18459.78 138
18461.07 128
18462.35 144
18463.64 147
18464.92 127
18466.21 128
18467.49 101
18468.77 127
18470.06 128
18471.34 107
18472.63 140
18473.91 135
18475.20 118
18476.48 142
18477.77 126
18479.05 114
18480.34 114
18481.62 117
18482.91 105
18484.19 131
18485.47 111
18486.76 114
18488.04 121
18489.33 152
18490.62 132
18491.90 134
18493.19 108
18494.47 118
18495.76 122
18497.04 138
18498.33 134
18499.61 127
18500.90 105
18502.18 112
18503.47 108
18504.75 129
18506.04 118
18507.33 124
18508.61 111
18509.90 119
18511.18 125
18512.47 122
18513.76 116
18515.04 115
18516.33 146
18517.61 143
18518.90 104
18520.19 128
18521.47 116
18522.76 133
18524.04 136
18525.33 120
18526.62 131
18527.90 118
18529.19 124
18530.48 132
18531.76 102
18533.05 125
18534.34 151
18535.62 152
18536.91 134
18538.20 109
18539.48 142
18540.77 131
18542.06 118
18543.34 134
18544.63 138
18545.92 132
18547.21 127
18548.49 110
18549.78 116
18551.07 126
18552.36 132
18553.64 114
18554.93 157
18556.22 179
18557.50 132
18558.79 128
18560.08 128
18561.37 141
18562.66 130
18563.94 148
18565.23 142
18566.52 139
18567.81 141
18569.09 127
18570.38 135
18571.67 147
18572.96 126
18574.25 125
18575.53 136
18576.82 134
18578.11 136
18579.40 130
18580.69 137
18581.98 115
18583.26 131
18584.55 116
18585.84 155
18587.13 122
18588.42 123
18589.71 121
18590.99 148
18592.28 147
18593.57 156
18594.86 141
18596.15 150
18597.44 126
18598.73 149
18600.02 137
18601.31 123
18602.59 140
18603.88 139
18605.17 129
18606.46 127
18607.75 145
18609.04 126
18610.33 150
18611.62 138
18612.91 98
18614.20 99
18615.49 111
18616.78 106
18618.07 126
18619.36 159
18620.65 127
18621.94 132
18623.23 124
18624.52 135
18625.81 158
18627.10 153
18628.39 148
18629.68 137
18630.97 169
18632.26 129
18633.55 150
18634.84 129
18636.13 146
18637.42 134
18638.71 143
18640.00 170
18641.29 151
18642.58 145
18643.87 128
18645.16 122
18646.45 131
18647.74 148
18649.03 110
18650.32 115
18651.61 110
18652.90 117
18654.19 125
18655.48 139
18656.78 139
18658.07 118
18659.36 109
18660.65 136
18661.94 144
18663.23 114
18664.52 129
18665.81 119
18667.10 146
18668.40 102
18669.69 122
18670.98 119
18672.27 126
18673.56 127
18674.85 107
18676.14 120
18677.44 126
18678.73 126
18680.02 130
18681.31 119
18682.60 115
18683.90 128
18685.19 134
18686.48 142
18687.77 117
18689.06 112
18690.36 152
18691.65 127
18692.94 113
18694.23 132
18695.52 144
18696.82 127
18698.11 106
18699.40 128
18700.69 118
18701.99 128
18703.28 130
18704.57 108
18705.86 100
18707.16 110
18708.45 133
18709.74 126
18711.04 100
18712.33 102
18713.62 133
18714.91 136
18716.21 123
18717.50 121
18718.79 104
18720.09 112
18721.38 124
18722.67 112
18723.97 129
18725.26 113
18726.55 113
18727.85 98
18729.14 104
18730.43 99
18731.73 131
18733.02 156
18734.31 152
18735.61 122
18736.90 104
18738.19 125
18739.49 131
18740.78 118
18742.08 110
18743.37 74
18744.66 127
18745.96 117
18747.25 128
18748.55 142
18749.84 139
18751.13 141
18752.43 119
18753.72 127
18755.02 125
18756.31 131
18757.61 113
18758.90 119
18760.20 122
18761.49 128
18762.78 151
18764.08 139
18765.37 104
18766.67 116
18767.96 131
18769.26 166
18770.55 131
18771.85 115
18773.14 127
18774.44 153
18775.73 100
18777.03 120
18778.32 98
18779.62 115
18780.91 111
18782.21 114
18783.50 131
18784.80 128
18786.10 117
18787.39 139
18788.69 126
18789.98 144
18791.28 122
18792.57 116
18793.87 105
18795.16 107
18796.46 141
18797.76 119
18799.05 123
18800.35 129
18801.64 129
18802.94 112
18804.24 93
18805.53 114
18806.83 147
18808.12 111
18809.42 122
18810.72 121
18812.01 133
18813.31 146
18814.61 180
18815.90 109
18817.20 124
18818.50 114
18819.79 105
18821.09 113
18822.39 138
18823.68 120
18824.98 121
18826.28 112
18827.57 111
18828.87 116
18830.17 111
18831.46 138
18832.76 116
18834.06 100
18835.35 118
18836.65 126
18837.95 114
18839.25 132
18840.54 138
18841.84 123
18843.14 117
18844.44 104
18845.73 114
18847.03 121
18848.33 109
18849.63 103
18850.92 117
18852.22 127
18853.52 123
18854.82 100
18856.11 105
18857.41 119
18858.71 112
18860.01 110
18861.31 141
18862.60 133
18863.90 121
18865.20 108
18866.50 114
18867.80 117
18869.10 124
18870.39 149
18871.69 136
18872.99 125
18874.29 113
18875.59 139
18876.89 127
18878.18 108
18879.48 105
18880.78 120
18882.08 134
18883.38 116
18884.68 101
18885.98 124
18887.28 124
18888.57 102
18889.87 154
18891.17 128
18892.47 115
18893.77 109
18895.07 111
18896.37 144
18897.67 123
18898.97 128
18900.27 119
18901.57 123
18902.87 122
18904.17 115
18905.47 103
18906.76 99
18908.06 115
18909.36 124
18910.66 136
18911.96 119
18913.26 111
18914.56 145
18915.86 104
18917.16 128
18918.46 126
18919.76 124
18921.06 119
18922.36 105
18923.66 127
18924.96 142
18926.26 138
18927.56 125
18928.86 132
18930.17 130
18931.47 118
18932.77 108
18934.07 139
18935.37 108
18936.67 133
18937.97 118
18939.27 118
18940.57 124
18941.87 119
18943.17 109
18944.47 89
18945.77 118
18947.07 128
18948.38 115
18949.68 129
18950.98 111
18952.28 83
18953.58 108
18954.88 114
18956.18 125
18957.48 123
18958.79 115
18960.09 113
18961.39 137
18962.69 137
18963.99 127
18965.29 115
18966.59 124
18967.90 148
18969.20 121
18970.50 123
18971.80 123
18973.10 104
18974.41 114
18975.71 111
18977.01 110
18978.31 93
18979.61 116
18980.92 126
18982.22 132
18983.52 133
18984.82 115
18986.12 99
18987.43 129
18988.73 112
18990.03 112
18991.33 97
18992.64 124
18993.94 135
18995.24 140
18996.54 123
18997.85 88
18999.15 138
19000.45 121
19001.76 118
19003.06 143
19004.36 120
19005.66 107
19006.97 118
19008.27 113
19009.57 99
19010.88 113
19012.18 106
19013.48 115
19014.79 113
19016.09 107
19017.39 126
19018.70 108
19020.00 107
19021.30 117
19022.61 109
19023.91 122
19025.22 113
19026.52 112
19027.82 108
19029.13 121
19030.43 105
19031.73 144
19033.04 103
19034.34 101
19035.65 120
19036.95 124
19038.25 123
19039.56 115
19040.86 107
19042.17 111
19043.47 98
19044.78 115
19046.08 136
19047.38 126
19048.69 125
19049.99 110
19051.30 104
19052.60 103
19053.91 109
19055.21 117
19056.52 99
19057.82 83
19059.13 119
19060.43 113
19061.74 104
19063.04 148
19064.35 116
19065.65 155
19066.96 141
19068.26 123
19069.57 103
19070.87 112
19072.18 112
19073.48 106
19074.79 103
19076.09 94
19077.40 113
19078.70 117
19080.01 111
19081.32 118
19082.62 115
19083.93 131
19085.23 123
19086.54 117
19087.84 109
19089.15 116
19090.46 135
19091.76 115
19093.07 126
19094.37 138
19095.68 107
19096.99 119
19098.29 116
19099.60 109
19100.90 127
19102.21 111
19103.52 123
19104.82 101
19106.13 124
19107.44 113
19108.74 123
19110.05 110
19111.36 115
19112.66 118
19113.97 109
19115.28 121
19116.58 127
19117.89 112
19119.20 123
19120.50 140
19121.81 109
19123.12 100
19124.43 124
19125.73 142
19127.04 129
19128.35 97
19129.65 124
19130.96 119
19132.27 121
19133.58 91
19134.88 104
19136.19 109
19137.50 125
19138.81 130
19140.11 117
19141.42 118
19142.73 112
19144.04 130
19145.34 109
19146.65 136
19147.96 130
19149.27 120
19150.58 119
19151.88 94
19153.19 113
19154.50 119
19155.81 108
19157.12 130
19158.42 114
19159.73 113
19161.04 134
19162.35 109
19163.66 114
19164.97 123
19166.28 100
19167.58 93
19168.89 121
19170.20 99
19171.51 113
19172.82 106
19174.13 125
19175.44 114
19176.75 100
19178.05 118
19179.36 122
19180.67 139
19181.98 115
19183.29 127
19184.60 116
19185.91 122
19187.22 125
19188.53 132
19189.84 124
19191.15 101
19192.46 114
19193.76 142
19195.07 130
19196.38 107
19197.69 96
19199.00 130
19200.31 100
19201.62 101
19202.93 87
19204.24 103
19205.55 118
19206.86 94
19208.17 110
19209.48 106
19210.79 116
19212.10 112
19213.41 104
19214.72 97
19216.03 110
19217.34 112
19218.65 115
19219.96 124
19221.27 126
19222.58 114
19223.89 117
19225.20 127
19226.52 122
19227.83 122
19229.14 115
19230.45 112
19231.76 114
19233.07 116
19234.38 125
19235.69 126
19237.00 109
19238.31 103
19239.62 126
19240.93 119
19242.25 98
19243.56 90
19244.87 136
19246.18 110
19247.49 105
19248.80 111
19250.11 94
19251.42 105
19252.74 99
19254.05 128
19255.36 95
19256.67 132
19257.98 134
19259.29 126
19260.61 94
19261.92 113
19263.23 108
19264.54 117
19265.85 129
19267.17 116
19268.48 122
19269.79 115
19271.10 103
19272.41 117
19273.73 129
19275.04 128
19276.35 115
19277.66 137
19278.98 132
19280.29 98
19281.60 106
19282.91 149
19284.23 133
19285.54 103
19286.85 100
19288.16 105
19289.48 109
19290.79 124
19292.10 111
19293.41 105
19294.73 140
19296.04 137
19297.35 135
19298.67 80
19299.98 110
19301.29 112
19302.61 99
19303.92 118
19305.23 99
19306.55 103
19307.86 139
19309.17 115
19310.49 111
19311.80 99
19313.11 115
19314.43 130
19315.74 126
19317.05 114
19318.37 106
19319.68 121
19320.99 116
19322.31 127
19323.62 110
19324.94 85
19326.25 112
19327.56 138
19328.88 127
19330.19 101
19331.51 117
19332.82 119
19334.14 122
19335.45 114
19336.76 135
19338.08 112
19339.39 101
19340.71 107
19342.02 95
19343.34 109
19344.65 108
19345.97 149
19347.28 143
19348.59 105
19349.91 122
19351.22 99
19352.54 105
19353.85 110
19355.17 124
19356.48 124
19357.80 124
19359.11 124
19360.43 99
19361.74 113
19363.06 117
19364.38 118
19365.69 108
19367.01 101
19368.32 112
19369.64 127
19370.95 112
19372.27 126
19373.58 123
19374.90 112
19376.21 116
19377.53 115
19378.85 118
19380.16 99
19381.48 137
19382.79 128
19384.11 96
19385.43 102
19386.74 110
19388.06 127
19389.37 109
19390.69 95
19392.01 103
19393.32 136
19394.64 124
19395.96 106
19397.27 122
19398.59 132
19399.91 145
19401.22 120
19402.54 118
19403.85 105
19405.17 115
19406.49 115
19407.80 115
19409.12 118
19410.44 106
19411.76 125
19413.07 135
19414.39 132
19415.71 99
19417.02 91
19418.34 131
19419.66 112
19420.98 116
19422.29 112
19423.61 124
19424.93 121
19426.24 124
19427.56 112
19428.88 130
19430.20 105
19431.51 95
19432.83 107
19434.15 113
19435.47 103
19436.79 140
19438.10 128
19439.42 103
19440.74 125
19442.06 101
19443.37 138
19444.69 124
19446.01 89
19447.33 109
19448.65 117
19449.97 104
19451.28 117
19452.60 111
19453.92 133
19455.24 125
19456.56 105
19457.88 101
19459.19 94
19460.51 110
19461.83 96
19463.15 99
19464.47 127
19465.79 111
19467.11 121
19468.42 110
19469.74 113
19471.06 122
19472.38 121
19473.70 119
19475.02 107
19476.34 111
19477.66 110
19478.98 125
19480.30 138
19481.62 130
19482.93 113
19484.25 106
19485.57 110
19486.89 96
19488.21 119
19489.53 130
19490.85 127
19492.17 122
19493.49 94
19494.81 99
19496.13 126
19497.45 127
19498.77 122
19500.09 122
19501.41 107
19502.73 100
19504.05 97
19505.37 142
19506.69 114
19508.01 104
19509.33 115
19510.65 129
19511.97 129
19513.29 126
19514.61 129
19515.93 117
19517.25 125
19518.57 101
19519.89 108
19521.21 119
19522.54 109
19523.86 123
19525.18 119
19526.50 141
19527.82 129
19529.14 127
19530.46 122
19531.78 137
19533.10 117
19534.42 90
19535.74 109
19537.07 123
19538.39 125
19539.71 107
19541.03 108
19542.35 112
19543.67 101
19544.99 109
19546.31 114
19547.64 133
19548.96 130
19550.28 130
19551.60 114
19552.92 117
19554.24 110
19555.57 118
19556.89 137
19558.21 144
19559.53 107
19560.85 114
19562.18 132
19563.50 116
19564.82 103
19566.14 115
19567.46 112
19568.79 102
19570.11 110
19571.43 125
19572.75 115
19574.08 109
19575.40 120
19576.72 113
19578.04 114
19579.37 148
19580.69 107
19582.01 123
19583.33 118
19584.66 142
19585.98 124
19587.30 135
19588.63 126
19589.95 138
19591.27 137
19592.59 126
19593.92 98
19595.24 109
19596.56 112
19597.89 122
19599.21 116
19600.53 99
19601.86 126
19603.18 116
19604.50 111
19605.83 93
19607.15 86
19608.47 118
19609.80 132
19611.12 136
19612.45 113
19613.77 131
19615.09 126
19616.42 129
19617.74 135
19619.06 121
19620.39 121
19621.71 116
19623.04 107
19624.36 121
19625.69 108
19627.01 116
19628.33 140
19629.66 118
19630.98 114
19632.31 114
19633.63 110
19634.96 121
19636.28 137
19637.60 147
19638.93 105
19640.25 109
19641.58 119
19642.90 98
19644.23 112
19645.55 135
19646.88 120
19648.20 119
19649.53 98
19650.85 107
19652.18 105
19653.50 110
19654.83 149
19656.15 117
19657.48 119
19658.80 131
19660.13 112
19661.45 122
19662.78 108
19664.11 109
19665.43 97
19666.76 104
19668.08 108
19669.41 102
19670.73 102
19672.06 104
19673.39 126
19674.71 100
19676.04 119
19677.36 121
19678.69 122
19680.01 115
19681.34 119
19682.67 109
19683.99 106
19685.32 116
19686.65 93
19687.97 131
19689.30 126
19690.62 93
19691.95 108
19693.28 109
19694.60 92
19695.93 119
19697.26 117
19698.58 127
19699.91 102
19701.24 101
19702.56 106
19703.89 112
19705.22 112
19706.54 108
19707.87 99
19709.20 106
19710.53 147
19711.85 130
19713.18 117
19714.51 111
19715.83 116
19717.16 125
19718.49 118
19719.82 104
19721.14 96
19722.47 126
19723.80 119
19725.13 112
19726.45 97
19727.78 97
19729.11 93
19730.44 104
19731.76 124
19733.09 120
19734.42 102
19735.75 112
19737.08 91
19738.40 112
19739.73 105
19741.06 121
19742.39 96
19743.72 88
19745.04 104
19746.37 130
19747.70 83
19749.03 93
19750.36 130
19751.69 118
19753.01 101
19754.34 130
19755.67 89
19757.00 93
19758.33 89
19759.66 99
19760.99 116
19762.31 144
19763.64 132
19764.97 116
19766.30 100
19767.63 132
19768.96 122
19770.29 115
19771.62 87
19772.95 105
19774.28 149
19775.60 150
19776.93 116
19778.26 118
19779.59 119
19780.92 128
19782.25 134
19783.58 121
19784.91 121
19786.24 126
19787.57 108
19788.90 125
19790.23 98
19791.56 115
19792.89 92
19794.22 103
19795.55 114
19796.88 102
19798.21 107
19799.54 109
19800.87 101
19802.20 112
19803.53 96
19804.86 104
19806.19 137
19807.52 113
19808.85 93
19810.18 109
19811.51 116
19812.84 106
19814.17 99
19815.50 110
19816.83 126
19818.16 129
19819.49 125
19820.83 125
19822.16 111
19823.49 120
19824.82 141
19826.15 104
19827.48 114
19828.81 122
19830.14 123
19831.47 113
19832.80 109
19834.14 104
19835.47 115
19836.80 125
19838.13 102
19839.46 112
19840.79 94
19842.12 85
19843.46 86
19844.79 114
19846.12 105
19847.45 113
19848.78 102
19850.11 109
19851.45 97
19852.78 114
19854.11 133
19855.44 140
19856.77 127
19858.11 114
19859.44 109
19860.77 107
19862.10 97
19863.43 70
19864.77 100
19866.10 111
19867.43 111
19868.76 122
19870.10 86
19871.43 102
19872.76 114
19874.09 101
19875.43 87
19876.76 111
19878.09 118
19879.42 122
19880.76 106
19882.09 117
19883.42 102
19884.75 120
19886.09 114
19887.42 104
19888.75 91
19890.09 105
19891.42 121
19892.75 85
19894.09 99
19895.42 79
19896.75 114
19898.09 120
19899.42 110
19900.75 104
19902.09 108
19903.42 125
19904.75 107
19906.09 128
19907.42 120
19908.75 127
19910.09 134
19911.42 107
19912.76 94
19914.09 86
19915.42 127
19916.76 111
19918.09 110
19919.43 110
19920.76 125
19922.09 109
19923.43 114
19924.76 116
19926.10 137
19927.43 104
19928.77 107
19930.10 116
19931.43 132
19932.77 111
19934.10 110
19935.44 108
19936.77 107
19938.11 98
19939.44 117
19940.78 117
19942.11 127
19943.45 105
19944.78 91
19946.12 103
19947.45 108
19948.79 122
19950.12 109
19951.46 113
19952.79 99
19954.13 98
19955.46 117
19956.80 108
19958.13 128
19959.47 105
19960.80 114
19962.14 106
19963.48 99
19964.81 103
19966.15 107
19967.48 99
19968.82 93
19970.15 97
19971.49 114
19972.83 117
19974.16 123
19975.50 102
19976.83 118
19978.17 138
19979.51 103
19980.84 111
19982.18 106
19983.51 113
19984.85 116
19986.19 107
19987.52 103
19988.86 112
19990.20 106
19991.53 111
19992.87 116
19994.21 106
19995.54 90
19996.88 111
19998.22 99
19999.55 121
20000.89 107
20002.23 125
20003.56 119
20004.90 109
20006.24 90
20007.57 87
20008.91 94
20010.25 106
20011.59 124
20012.92 120
20014.26 109
20015.60 110
20016.94 90
20018.27 100
20019.61 106
20020.95 95
20022.28 102
20023.62 100
20024.96 97
20026.30 123
20027.64 157
20028.97 124
20030.31 123
20031.65 105
20032.99 102
20034.32 110
20035.66 107
20037.00 121
20038.34 117
20039.68 125
20041.02 124
20042.35 112
20043.69 136
20045.03 119
20046.37 112
20047.71 126
20049.05 103
20050.38 112
20051.72 122
20053.06 110
20054.40 118
20055.74 114
20057.08 122
20058.42 110
20059.75 105
20061.09 107
20062.43 129
20063.77 105
20065.11 156
20066.45 118
20067.79 94
20069.13 113
20070.47 100
20071.81 106
20073.14 119
20074.48 125
20075.82 95
20077.16 104
20078.50 107
20079.84 115
20081.18 126
20082.52 135
20083.86 102
20085.20 142
20086.54 113
20087.88 104
20089.22 113
20090.56 121
20091.90 109
20093.24 114
20094.58 119
20095.92 122
20097.26 110
20098.60 80
20099.94 116
20101.28 112
20102.62 113
20103.96 136
20105.30 127
20106.64 107
20107.98 137
20109.32 126
20110.66 121
20112.00 126
20113.34 148
20114.68 100
20116.02 110
20117.36 119
20118.71 108
20120.05 111
20121.39 115
20122.73 130
20124.07 123
20125.41 129
20126.75 113
20128.09 99
20129.43 111
20130.77 101
20132.12 102
20133.46 77
20134.80 103
20136.14 123
20137.48 101
20138.82 129
20140.16 131
20141.51 120
20142.85 123
20144.19 108
20145.53 103
