# Supplementary material for: MALDI-TOF MS typing enables the classification of brewing yeasts of the genus Saccharomyces to major beer styles
Source: PLoS One. 2017 Aug 9;12(8):e0181694. doi: 10.1371/journal.pone.0181694 (PMC5549903; doi:10.1371/journal.pone.0181694)
Supplement: S4 File — The directory includes 90 raw files and was zipped to “.zip”; the folder has three strains with 30 spectra per strain; S1 Text explains the raw files with an example and Table 1 represents the yeast strains used within the experiment. (ZIP) [file pone.0181694.s007.zip › 10-12/30260-210-OG-Ale-Ale-YPG-18h-E-E_2015-07-28_3_0_D3_1.dat]

2000.78 4357
2001.20 4149
2001.62 4182
2002.04 4312
2002.46 4343
2002.88 4424
2003.31 4385
2003.73 3936
2004.15 4127
2004.57 4314
2004.99 4173
2005.42 4171
2005.84 4066
2006.26 4152
2006.68 4242
2007.11 4260
2007.53 4446
2007.95 4436
2008.37 4645
2008.80 4235
2009.22 4400
2009.64 4513
2010.06 4411
2010.49 4251
2010.91 3916
2011.33 4049
2011.75 4323
2012.18 4081
2012.60 3880
2013.02 3717
2013.45 3660
2013.87 3665
2014.29 3802
2014.72 3701
2015.14 3510
2015.56 3745
2015.99 3544
2016.41 3904
2016.83 3610
2017.26 3594
2017.68 3844
2018.10 4083
2018.53 4189
2018.95 4159
2019.37 4026
2019.80 4194
2020.22 4006
2020.65 3965
2021.07 4210
2021.49 4541
2021.92 4569
2022.34 4353
2022.76 4361
2023.19 4103
2023.61 3988
2024.04 3895
2024.46 4030
2024.89 3889
2025.31 3929
2025.73 3866
2026.16 3777
2026.58 3788
2027.01 4151
2027.43 3927
2027.86 3727
2028.28 3835
2028.71 3923
2029.13 3934
2029.56 3914
2029.98 3531
2030.40 3955
2030.83 3898
2031.25 3650
2031.68 3805
2032.10 3748
2032.53 3856
2032.95 4160
2033.38 3963
2033.80 4074
2034.23 4020
2034.66 3883
2035.08 3990
2035.51 4170
2035.93 4082
2036.36 4309
2036.78 4144
2037.21 4183
2037.63 4085
2038.06 4223
2038.48 4449
2038.91 4336
2039.34 4279
2039.76 4209
2040.19 4161
2040.61 4276
2041.04 4217
2041.47 4241
2041.89 4140
2042.32 4185
2042.74 4084
2043.17 4114
2043.60 4307
2044.02 4388
2044.45 4103
2044.87 4049
2045.30 3945
2045.73 4021
2046.15 4322
2046.58 4019
2047.01 4164
2047.43 4391
2047.86 4015
2048.29 4205
2048.71 4180
2049.14 4341
2049.57 4110
2049.99 4203
2050.42 3837
2050.85 4062
2051.28 3955
2051.70 3771
2052.13 3708
2052.56 3563
2052.98 3654
2053.41 3699
2053.84 3954
2054.27 4002
2054.69 3898
2055.12 3983
2055.55 4012
2055.97 3867
2056.40 3855
2056.83 4065
2057.26 3707
2057.69 3647
2058.11 3960
2058.54 3674
2058.97 3769
2059.40 3612
2059.82 3788
2060.25 3833
2060.68 3863
2061.11 3942
2061.54 3935
2061.96 3997
2062.39 3793
2062.82 3818
2063.25 4006
2063.68 4228
2064.11 4436
2064.53 4157
2064.96 4099
2065.39 4107
2065.82 4405
2066.25 4279
2066.68 3899
2067.11 4220
2067.53 4443
2067.96 4165
2068.39 4131
2068.82 4137
2069.25 3980
2069.68 4169
2070.11 3861
2070.54 3545
2070.96 3631
2071.39 3802
2071.82 3957
2072.25 3715
2072.68 3930
2073.11 4035
2073.54 3904
2073.97 3883
2074.40 3928
2074.83 3923
2075.26 4030
2075.69 3865
2076.12 3944
2076.55 4143
2076.98 4379
2077.41 4284
2077.84 4201
2078.27 4281
2078.70 4377
2079.13 4550
2079.56 4497
2079.98 4674
2080.42 4614
2080.85 4543
2081.28 4445
2081.71 4612
2082.14 4434
2082.57 4128
2083.00 4302
2083.43 4330
2083.86 3972
2084.29 3870
2084.72 4129
2085.15 4091
2085.58 4213
2086.01 4133
2086.44 4218
2086.87 4346
2087.30 4263
2087.73 4160
2088.16 3976
2088.59 3984
2089.02 3935
2089.46 4075
2089.89 3928
2090.32 3990
2090.75 4173
2091.18 3876
2091.61 4058
2092.04 4235
2092.47 4005
2092.90 4064
2093.34 4021
2093.77 3809
2094.20 3856
2094.63 3784
2095.06 3851
2095.49 3732
2095.93 3896
2096.36 3913
2096.79 3814
2097.22 3830
2097.65 3831
2098.08 3945
2098.52 3737
2098.95 3816
2099.38 3714
2099.81 3731
2100.24 3546
2100.68 3666
2101.11 3619
2101.54 3580
2101.97 3565
2102.41 3744
2102.84 3612
2103.27 3894
2103.70 3910
2104.13 3871
2104.57 3882
2105.00 3784
2105.43 3779
2105.86 3705
2106.30 3909
2106.73 3990
2107.16 3923
2107.60 3821
2108.03 3819
2108.46 3703
2108.89 3736
2109.33 3696
2109.76 3575
2110.19 3729
2110.63 3942
2111.06 4025
2111.49 3942
2111.93 3819
2112.36 3677
2112.79 3795
2113.23 3900
2113.66 3828
2114.09 3854
2114.53 3779
2114.96 3677
2115.39 3789
2115.83 3826
2116.26 3644
2116.70 3763
2117.13 3695
2117.56 3752
2118.00 3540
2118.43 3625
2118.87 3566
2119.30 3215
2119.73 3277
2120.17 3667
2120.60 3861
2121.04 3687
2121.47 3552
2121.90 3915
2122.34 3737
2122.77 3814
2123.21 4081
2123.64 3786
2124.08 3704
2124.51 3863
2124.95 3885
2125.38 3566
2125.81 3810
2126.25 3900
2126.68 3659
2127.12 3634
2127.55 3536
2127.99 3934
2128.42 4005
2128.86 4320
2129.29 4363
2129.73 4106
2130.16 3893
2130.60 4247
2131.03 4166
2131.47 4039
2131.91 4427
2132.34 4337
2132.78 4074
2133.21 4140
2133.65 3963
2134.08 4099
2134.52 4217
2134.95 4232
2135.39 4239
2135.82 4453
2136.26 4502
2136.70 4499
2137.13 4783
2137.57 4657
2138.00 4552
2138.44 4180
2138.88 4552
2139.31 4357
2139.75 4171
2140.18 3858
2140.62 3725
2141.06 4243
2141.49 3928
2141.93 3922
2142.37 3728
2142.80 3764
2143.24 3705
2143.68 3511
2144.11 3467
2144.55 3376
2144.99 3706
2145.42 3647
2145.86 3521
2146.30 3779
2146.73 3750
2147.17 3708
2147.61 3871
2148.04 4156
2148.48 4274
2148.92 4617
2149.35 4796
2149.79 4881
2150.23 4770
2150.67 4877
2151.10 5080
2151.54 5033
2151.98 5054
2152.42 5428
2152.85 5127
2153.29 4658
2153.73 4310
2154.17 4236
2154.60 4315
2155.04 4150
2155.48 4044
2155.92 4213
2156.35 4096
2156.79 3978
2157.23 4059
2157.67 4142
2158.11 3943
2158.54 4028
2158.98 3919
2159.42 3917
2159.86 3919
2160.30 3871
2160.73 4055
2161.17 3986
2161.61 3707
2162.05 3790
2162.49 3958
2162.93 4163
2163.36 3888
2163.80 3843
2164.24 3817
2164.68 4080
2165.12 4016
2165.56 3641
2166.00 3513
2166.44 3727
2166.87 3841
2167.31 3800
2167.75 3824
2168.19 3876
2168.63 3942
2169.07 3805
2169.51 3943
2169.95 4066
2170.39 4072
2170.83 3982
2171.27 4048
2171.71 4100
2172.14 4103
2172.58 4132
2173.02 4127
2173.46 4257
2173.90 4404
2174.34 4355
2174.78 4138
2175.22 4430
2175.66 4507
2176.10 4648
2176.54 4919
2176.98 4940
2177.42 4785
2177.86 4712
2178.30 4656
2178.74 4602
2179.18 4552
2179.62 4358
2180.06 4453
2180.50 4431
2180.94 4199
2181.38 3964
2181.82 3992
2182.26 4064
2182.70 3833
2183.14 3944
2183.58 3941
2184.03 3717
2184.47 3935
2184.91 3749
2185.35 3869
2185.79 3765
2186.23 3778
2186.67 3767
2187.11 3936
2187.55 4116
2187.99 4317
2188.43 4380
2188.87 4451
2189.32 4428
2189.76 4466
2190.20 4571
2190.64 4577
2191.08 4593
2191.52 4688
2191.96 4551
2192.41 4508
2192.85 4333
2193.29 4171
2193.73 4224
2194.17 4240
2194.61 3902
2195.06 4017
2195.50 4185
2195.94 4288
2196.38 4050
2196.82 4265
2197.26 4136
2197.71 4312
2198.15 4104
2198.59 4062
2199.03 3936
2199.47 3843
2199.92 4099
2200.36 4366
2200.80 4162
2201.24 3996
2201.69 3994
2202.13 3879
2202.57 3926
2203.01 4054
2203.46 4435
2203.90 4033
2204.34 3776
2204.78 3990
2205.23 4095
2205.67 3911
2206.11 4231
2206.56 3975
2207.00 3992
2207.44 4201
2207.88 4221
2208.33 4295
2208.77 4631
2209.21 4480
2209.66 4420
2210.10 4230
2210.54 3905
2210.99 4108
2211.43 4371
2211.87 4288
2212.32 4321
2212.76 4379
2213.20 4497
2213.65 4382
2214.09 4048
2214.53 4059
2214.98 4164
2215.42 3917
2215.87 3814
2216.31 3827
2216.75 3785
2217.20 3904
2217.64 3887
2218.09 3734
2218.53 3896
2218.97 4114
2219.42 3783
2219.86 3869
2220.31 4040
2220.75 3763
2221.20 3701
2221.64 3944
2222.08 4046
2222.53 4093
2222.97 3930
2223.42 4217
2223.86 4258
2224.31 4215
2224.75 4297
2225.20 4450
2225.64 4430
2226.09 4512
2226.53 4382
2226.98 4408
2227.42 4222
2227.87 4562
2228.31 4402
2228.76 4414
2229.20 4348
2229.65 4543
2230.09 4524
2230.54 4273
2230.98 4235
2231.43 4357
2231.87 4498
2232.32 4450
2232.76 4908
2233.21 4974
2233.66 4755
2234.10 4760
2234.55 4779
2234.99 4874
2235.44 4762
2235.88 4645
2236.33 4751
2236.78 4516
2237.22 4285
2237.67 4139
2238.11 4163
2238.56 4128
2239.01 4063
2239.45 4017
2239.90 4107
2240.34 3898
2240.79 4197
2241.24 3864
2241.68 3987
2242.13 3750
2242.58 3536
2243.02 3711
2243.47 3683
2243.92 3742
2244.36 3668
2244.81 3605
2245.26 3732
2245.70 3611
2246.15 3541
2246.60 3811
2247.04 3678
2247.49 3669
2247.94 3791
2248.38 3755
2248.83 3637
2249.28 3532
2249.73 3809
2250.17 3820
2250.62 3754
2251.07 3579
2251.52 3660
2251.96 3745
2252.41 3800
2252.86 3640
2253.31 3663
2253.75 3728
2254.20 3755
2254.65 3823
2255.10 3716
2255.54 3621
2255.99 3547
2256.44 3614
2256.89 3637
2257.34 3667
2257.78 3270
2258.23 3404
2258.68 3585
2259.13 3758
2259.58 3918
2260.02 3855
2260.47 3603
2260.92 3654
2261.37 3885
2261.82 3942
2262.27 3895
2262.71 4101
2263.16 3941
2263.61 4384
2264.06 4476
2264.51 4156
2264.96 3951
2265.41 3670
2265.85 3753
2266.30 3835
2266.75 4071
2267.20 3971
2267.65 4066
2268.10 4237
2268.55 4302
2269.00 4345
2269.45 4345
2269.90 4696
2270.35 4799
2270.79 4803
2271.24 4950
2271.69 4733
2272.14 4454
2272.59 4508
2273.04 4460
2273.49 4248
2273.94 4434
2274.39 4376
2274.84 4269
2275.29 4161
2275.74 3927
2276.19 3705
2276.64 4069
2277.09 4005
2277.54 3806
2277.99 3715
2278.44 3731
2278.89 3747
2279.34 3648
2279.79 3704
2280.24 3559
2280.69 3592
2281.14 3742
2281.59 3663
2282.04 3648
2282.49 3747
2282.94 3916
2283.39 3884
2283.84 3893
2284.29 3822
2284.74 3798
2285.20 3712
2285.65 3877
2286.10 3933
2286.55 3667
2287.00 3730
2287.45 3990
2287.90 4222
2288.35 4579
2288.80 5086
2289.25 4974
2289.70 5265
2290.16 6023
2290.61 6323
2291.06 6673
2291.51 7053
2291.96 6735
2292.41 7121
2292.86 7340
2293.32 6803
2293.77 6403
2294.22 6201
2294.67 6095
2295.12 5951
2295.57 5491
2296.03 5367
2296.48 5181
2296.93 5209
2297.38 5010
2297.83 4888
2298.29 4498
2298.74 4269
2299.19 4548
2299.64 4214
2300.09 4175
2300.55 4104
2301.00 4036
2301.45 3750
2301.90 3935
2302.36 3888
2302.81 3783
2303.26 3595
2303.71 3810
2304.17 3789
2304.62 3645
2305.07 3629
2305.52 3472
2305.98 3758
2306.43 3559
2306.88 3865
2307.33 4243
2307.79 4290
2308.24 4505
2308.69 4726
2309.15 4800
2309.60 5033
2310.05 5247
2310.51 5303
2310.96 5427
2311.41 5426
2311.87 5720
2312.32 5425
2312.77 5162
2313.23 4908
2313.68 4983
2314.13 4657
2314.59 4348
2315.04 4280
2315.49 4274
2315.95 3992
2316.40 4125
2316.86 4076
2317.31 4074
2317.76 4010
2318.22 4109
2318.67 3883
2319.13 4091
2319.58 3962
2320.03 4172
2320.49 4011
2320.94 4269
2321.40 4444
2321.85 4403
2322.31 4315
2322.76 4239
2323.21 4277
2323.67 4314
2324.12 4266
2324.58 4526
2325.03 4322
2325.49 4023
2325.94 4173
2326.40 4316
2326.85 4015
2327.31 4141
2327.76 4212
2328.22 4263
2328.67 4429
2329.13 4506
2329.58 4441
2330.04 4601
2330.49 4724
2330.95 4424
2331.40 4379
2331.86 4397
2332.31 4418
2332.77 4316
2333.22 4411
2333.68 4093
2334.13 4204
2334.59 3897
2335.05 4076
2335.50 3996
2335.96 4006
2336.41 4209
2336.87 4251
2337.32 4064
2337.78 4036
2338.24 3979
2338.69 4006
2339.15 4075
2339.60 4092
2340.06 4012
2340.52 4181
2340.97 4210
2341.43 4210
2341.88 4187
2342.34 4190
2342.80 3984
2343.25 4174
2343.71 4045
2344.17 3961
2344.62 3741
2345.08 3786
2345.54 4279
2345.99 4307
2346.45 4378
2346.91 4487
2347.36 4234
2347.82 4267
2348.28 4046
2348.73 4124
2349.19 3921
2349.65 3863
2350.11 4051
2350.56 4167
2351.02 3994
2351.48 3995
2351.93 3628
2352.39 3461
2352.85 3695
2353.31 4006
2353.76 3968
2354.22 3797
2354.68 3778
2355.14 4023
2355.59 3810
2356.05 3759
2356.51 3769
2356.97 3964
2357.42 3959
2357.88 3996
2358.34 3836
2358.80 3840
2359.26 3826
2359.71 4051
2360.17 3544
2360.63 3710
2361.09 3820
2361.55 4023
2362.00 4327
2362.46 3933
2362.92 3965
2363.38 4223
2363.84 4093
2364.30 3841
2364.76 3852
2365.21 4294
2365.67 4179
2366.13 4187
2366.59 4115
2367.05 4438
2367.51 4318
2367.97 4076
2368.42 4234
2368.88 4151
2369.34 4224
2369.80 4164
2370.26 4008
2370.72 3893
2371.18 4017
2371.64 3866
2372.10 3811
2372.56 3871
2373.02 3826
2373.48 3428
2373.93 3790
2374.39 4152
2374.85 4034
2375.31 4167
2375.77 3863
2376.23 3968
2376.69 4306
2377.15 4320
2377.61 4254
2378.07 4083
2378.53 3922
2378.99 4149
2379.45 4362
2379.91 4134
2380.37 4155
2380.83 4307
2381.29 3998
2381.75 3958
2382.21 3929
2382.67 3877
2383.13 4080
2383.59 4157
2384.05 4071
2384.51 4068
2384.97 4092
2385.43 4158
2385.89 3950
2386.36 3837
2386.82 3792
2387.28 3736
2387.74 3997
2388.20 3974
2388.66 3850
2389.12 3787
2389.58 3828
2390.04 4015
2390.50 3773
2390.96 3709
2391.42 3837
2391.89 4088
2392.35 4240
2392.81 4102
2393.27 4139
2393.73 4141
2394.19 4079
2394.65 3873
2395.11 3449
2395.58 3379
2396.04 3678
2396.50 3658
2396.96 3482
2397.42 3558
2397.88 3631
2398.35 3603
2398.81 3485
2399.27 3202
2399.73 3359
2400.19 3894
2400.66 3926
2401.12 3595
2401.58 3452
2402.04 3334
2402.50 3579
2402.97 3775
2403.43 3725
2403.89 3506
2404.35 3534
2404.82 3688
2405.28 3553
2405.74 3739
2406.20 3881
2406.67 3929
2407.13 3585
2407.59 3639
2408.05 3559
2408.52 3601
2408.98 3571
2409.44 3590
2409.90 3503
2410.37 3483
2410.83 3547
2411.29 3523
2411.76 3443
2412.22 3552
2412.68 3411
2413.15 3353
2413.61 3447
2414.07 3359
2414.54 3670
2415.00 3844
2415.46 3713
2415.93 3745
2416.39 3601
2416.85 3673
2417.32 4058
2417.78 4199
2418.24 4451
2418.71 4639
2419.17 4564
2419.63 4296
2420.10 4309
2420.56 4295
2421.03 4255
2421.49 4387
2421.95 4163
2422.42 4085
2422.88 4019
2423.35 4232
2423.81 4090
2424.28 4102
2424.74 3978
2425.20 3940
2425.67 4014
2426.13 3955
2426.60 3997
2427.06 3940
2427.53 4022
2427.99 4349
2428.46 4296
2428.92 4080
2429.38 3977
2429.85 3775
2430.31 4082
2430.78 3774
2431.24 3899
2431.71 3892
2432.17 4035
2432.64 3922
2433.10 3749
2433.57 3777
2434.03 3876
2434.50 3990
2434.96 3921
2435.43 4134
2435.90 4327
2436.36 4026
2436.83 4126
2437.29 3990
2437.76 3899
2438.22 4130
2438.69 4086
2439.15 4110
2439.62 4241
2440.09 4160
2440.55 4306
2441.02 4431
2441.48 4420
2441.95 4314
2442.42 4429
2442.88 4332
2443.35 4250
2443.81 4114
2444.28 4139
2444.75 4037
2445.21 3977
2445.68 4141
2446.14 4117
2446.61 3865
2447.08 3768
2447.54 3722
2448.01 3686
2448.48 3672
2448.94 3517
2449.41 3456
2449.88 3510
2450.34 3452
2450.81 3479
2451.28 3357
2451.74 3348
2452.21 3327
2452.68 3216
2453.14 3560
2453.61 3704
2454.08 3487
2454.55 3335
2455.01 3391
2455.48 3484
2455.95 3464
2456.42 3300
2456.88 3395
2457.35 3576
2457.82 3767
2458.28 3730
2458.75 3749
2459.22 3819
2459.69 3793
2460.16 3683
2460.62 3731
2461.09 3492
2461.56 3461
2462.03 3723
2462.49 3700
2462.96 3742
2463.43 3617
2463.90 3635
2464.37 3492
2464.83 3629
2465.30 3742
2465.77 3629
2466.24 3605
2466.71 3881
2467.18 3981
2467.64 3701
2468.11 3780
2468.58 4001
2469.05 3878
2469.52 3568
2469.99 3509
2470.46 3691
2470.92 3388
2471.39 3554
2471.86 3398
2472.33 3484
2472.80 3524
2473.27 3252
2473.74 3054
2474.21 3217
2474.68 3331
2475.14 3143
2475.61 3119
2476.08 3215
2476.55 3456
2477.02 3247
2477.49 3217
2477.96 3422
2478.43 3328
2478.90 3497
2479.37 3447
2479.84 3503
2480.31 3701
2480.78 3377
2481.25 3424
2481.72 3571
2482.19 3259
2482.66 3213
2483.13 3457
2483.60 3439
2484.07 3516
2484.54 3445
2485.01 3493
2485.48 3699
2485.95 3655
2486.42 3733
2486.89 3749
2487.36 3977
2487.83 3689
2488.30 3686
2488.77 3750
2489.24 3804
2489.71 3644
2490.18 3486
2490.65 3837
2491.12 3913
2491.59 3941
2492.06 3695
2492.53 3901
2493.00 4148
2493.47 4209
2493.94 4153
2494.42 3899
2494.89 4158
2495.36 4271
2495.83 4386
2496.30 4488
2496.77 4121
2497.24 4156
2497.71 4089
2498.18 4054
2498.66 3833
2499.13 3594
2499.60 3659
2500.07 3550
2500.54 3371
2501.01 3425
2501.48 3487
2501.96 3394
2502.43 3281
2502.90 3372
2503.37 3281
2503.84 3483
2504.31 3504
2504.79 3503
2505.26 3572
2505.73 3765
2506.20 3627
2506.67 3717
2507.15 3555
2507.62 3526
2508.09 3763
2508.56 3749
2509.04 3843
2509.51 3892
2509.98 3861
2510.45 4201
2510.93 3977
2511.40 4312
2511.87 4377
2512.34 4257
2512.82 4287
2513.29 4280
2513.76 4490
2514.23 4499
2514.71 4419
2515.18 4365
2515.65 4013
2516.13 3856
2516.60 3860
2517.07 3914
2517.54 4009
2518.02 3939
2518.49 3964
2518.96 3980
2519.44 3812
2519.91 3792
2520.38 3856
2520.86 3893
2521.33 3845
2521.80 3669
2522.28 3791
2522.75 3819
2523.23 3935
2523.70 3972
2524.17 3724
2524.65 3620
2525.12 3733
2525.59 3988
2526.07 4057
2526.54 3724
2527.02 3975
2527.49 3942
2527.96 4038
2528.44 4260
2528.91 4135
2529.39 4341
2529.86 4141
2530.34 4044
2530.81 4026
2531.28 3899
2531.76 4079
2532.23 3976
2532.71 3668
2533.18 3816
2533.66 3989
2534.13 3800
2534.61 3825
2535.08 3740
2535.56 3656
2536.03 3862
2536.51 4038
2536.98 3885
2537.46 3858
2537.93 3795
2538.41 3888
2538.88 3679
2539.36 3578
2539.83 3780
2540.31 3551
2540.78 3698
2541.26 3723
2541.73 3655
2542.21 3285
2542.68 3446
2543.16 3529
2543.63 3400
2544.11 3737
2544.58 3865
2545.06 3643
2545.54 3317
2546.01 3574
2546.49 3928
2546.96 3845
2547.44 3868
2547.92 4288
2548.39 4236
2548.87 3994
2549.34 4255
2549.82 4225
2550.30 4272
2550.77 4251
2551.25 4395
2551.72 4362
2552.20 4481
2552.68 4309
2553.15 4469
2553.63 4439
2554.11 4318
2554.58 4449
2555.06 4760
2555.54 4969
2556.01 4702
2556.49 4633
2556.97 4340
2557.44 4215
2557.92 4422
2558.40 4273
2558.87 4002
2559.35 4028
2559.83 3915
2560.31 3881
2560.78 3827
2561.26 3715
2561.74 3749
2562.21 3582
2562.69 3619
2563.17 3853
2563.65 3906
2564.12 3985
2564.60 3926
2565.08 3785
2565.56 3526
2566.03 3555
2566.51 3494
2566.99 3565
2567.47 3757
2567.95 3650
2568.42 3614
2568.90 3610
2569.38 3520
2569.86 3243
2570.34 3274
2570.81 3397
2571.29 3490
2571.77 3370
2572.25 3276
2572.73 3312
2573.20 3252
2573.68 3288
2574.16 3331
2574.64 3459
2575.12 3278
2575.60 3406
2576.08 3389
2576.55 3505
2577.03 3606
2577.51 3413
2577.99 3494
2578.47 3476
2578.95 3465
2579.43 3464
2579.91 3254
2580.38 3380
2580.86 3379
2581.34 3638
2581.82 3298
2582.30 3267
2582.78 3306
2583.26 3362
2583.74 3266
2584.22 3397
2584.70 3373
2585.18 3440
2585.66 3307
2586.14 3419
2586.62 3358
2587.09 3479
2587.57 3477
2588.05 3674
2588.53 3616
2589.01 3383
2589.49 3428
2589.97 3473
2590.45 3597
2590.93 3622
2591.41 3811
2591.89 3567
2592.37 3642
2592.85 3629
2593.33 3468
2593.81 3725
2594.29 3849
2594.77 3921
2595.25 3777
2595.74 3716
2596.22 3649
2596.70 3408
2597.18 3436
2597.66 3493
2598.14 3573
2598.62 3458
2599.10 3569
2599.58 3347
2600.06 3032
2600.54 3193
2601.02 3321
2601.50 3521
2601.98 3530
2602.47 3166
2602.95 3051
2603.43 3202
2603.91 3406
2604.39 3484
2604.87 3401
2605.35 3476
2605.83 3142
2606.32 3287
2606.80 3508
2607.28 3817
2607.76 3769
2608.24 3591
2608.72 3420
2609.20 3668
2609.69 3540
2610.17 3642
2610.65 3483
2611.13 3616
2611.61 3570
2612.10 3565
2612.58 3778
2613.06 3631
2613.54 3447
2614.02 3476
2614.51 3519
2614.99 3533
2615.47 3409
2615.95 3654
2616.43 3666
2616.92 3557
2617.40 3571
2617.88 3688
2618.36 3628
2618.85 3485
2619.33 3672
2619.81 3873
2620.29 3709
2620.78 3704
2621.26 3566
2621.74 3507
2622.23 3691
2622.71 3455
2623.19 3476
2623.67 3457
2624.16 3298
2624.64 3424
2625.12 3460
2625.61 3359
2626.09 3359
2626.57 3245
2627.06 3291
2627.54 3473
2628.02 3656
2628.51 3597
2628.99 3494
2629.47 3289
2629.96 3631
2630.44 3481
2630.92 3593
2631.41 3499
2631.89 3541
2632.38 3594
2632.86 3344
2633.34 3470
2633.83 3225
2634.31 3283
2634.80 3276
2635.28 3444
2635.76 3506
2636.25 3336
2636.73 3448
2637.22 3431
2637.70 3538
2638.18 3428
2638.67 3584
2639.15 3797
2639.64 3466
2640.12 3780
2640.61 3938
2641.09 3703
2641.58 3766
2642.06 3536
2642.55 3482
2643.03 3643
2643.51 3935
2644.00 3619
2644.48 3564
2644.97 3562
2645.45 3739
2645.94 3681
2646.42 3685
2646.91 3570
2647.39 3538
2647.88 3267
2648.37 3485
2648.85 3601
2649.34 3638
2649.82 3610
2650.31 3618
2650.79 3590
2651.28 3488
2651.76 3358
2652.25 3356
2652.73 3457
2653.22 3179
2653.71 3363
2654.19 3264
2654.68 3257
2655.16 3381
2655.65 3304
2656.14 3380
2656.62 3720
2657.11 3635
2657.59 3626
2658.08 3751
2658.57 3595
2659.05 3427
2659.54 3368
2660.02 3463
2660.51 3263
2661.00 3326
2661.48 3448
2661.97 3528
2662.46 3306
2662.94 3167
2663.43 3471
2663.92 3533
2664.40 3448
2664.89 3533
2665.38 3474
2665.86 3505
2666.35 3194
2666.84 3263
2667.32 3181
2667.81 3343
2668.30 3420
2668.79 3323
2669.27 3321
2669.76 3285
2670.25 3248
2670.74 3190
2671.22 3104
2671.71 3543
2672.20 3587
2672.68 3360
2673.17 3664
2673.66 3749
2674.15 3735
2674.63 3786
2675.12 4093
2675.61 4113
2676.10 4157
2676.59 3893
2677.07 3887
2677.56 3997
2678.05 4309
2678.54 4045
2679.03 3848
2679.51 3639
2680.00 3679
2680.49 3766
2680.98 3698
2681.47 3857
2681.96 3657
2682.44 3692
2682.93 3635
2683.42 3657
2683.91 3648
2684.40 3731
2684.89 3569
2685.37 3849
2685.86 3894
2686.35 3712
2686.84 3630
2687.33 3771
2687.82 3834
2688.31 3692
2688.80 3614
2689.29 3492
2689.77 3195
2690.26 3429
2690.75 3451
2691.24 3373
2691.73 3487
2692.22 3415
2692.71 3522
2693.20 3502
2693.69 3262
2694.18 3307
2694.67 3489
2695.16 3597
2695.65 3394
2696.14 3545
2696.63 3498
2697.12 3480
2697.60 3419
2698.09 3337
2698.58 3350
2699.07 3594
2699.56 3333
2700.05 3098
2700.54 3409
2701.03 3761
2701.52 3645
2702.01 3733
2702.50 3759
2703.00 3676
2703.49 3794
2703.98 3490
2704.47 3569
2704.96 3782
2705.45 3570
2705.94 3853
2706.43 3689
2706.92 3468
2707.41 3677
2707.90 3507
2708.39 3500
2708.88 3401
2709.37 3177
2709.86 3217
2710.35 3208
2710.84 3487
2711.34 3340
2711.83 3341
2712.32 3247
2712.81 3226
2713.30 3356
2713.79 3261
2714.28 3302
2714.77 3268
2715.27 3264
2715.76 3244
2716.25 3420
2716.74 3435
2717.23 3321
2717.72 3269
2718.21 3052
2718.71 3042
2719.20 3155
2719.69 3479
2720.18 3434
2720.67 3482
2721.17 3347
2721.66 3343
2722.15 3357
2722.64 3541
2723.13 3799
2723.63 3677
2724.12 3732
2724.61 3633
2725.10 3575
2725.59 3462
2726.09 3471
2726.58 3417
2727.07 3468
2727.56 3381
2728.06 3388
2728.55 3188
2729.04 3069
2729.53 3194
2730.03 3128
2730.52 2968
2731.01 3152
2731.50 3445
2732.00 3371
2732.49 3539
2732.98 3536
2733.48 3381
2733.97 3556
2734.46 3660
2734.96 3721
2735.45 3506
2735.94 3663
2736.44 3684
2736.93 3650
2737.42 3542
2737.92 3509
2738.41 3463
2738.90 3387
2739.40 3422
2739.89 3330
2740.38 3297
2740.88 3148
2741.37 3378
2741.86 3253
2742.36 3235
2742.85 3316
2743.35 3291
2743.84 3497
2744.33 3093
2744.83 3184
2745.32 3347
2745.82 3352
2746.31 3205
2746.80 3074
2747.30 3186
2747.79 3375
2748.29 3444
2748.78 3427
2749.28 3267
2749.77 3436
2750.26 3528
2750.76 3378
2751.25 3156
2751.75 3224
2752.24 3154
2752.74 3212
2753.23 3368
2753.73 3409
2754.22 3240
2754.72 3394
2755.21 3307
2755.71 3502
2756.20 3544
2756.70 3407
2757.19 3318
2757.69 3592
2758.18 3494
2758.68 3267
2759.17 3511
2759.67 3385
2760.16 3458
2760.66 3673
2761.16 3290
2761.65 3479
2762.15 3378
2762.64 3550
2763.14 3439
2763.63 3579
2764.13 3524
2764.63 3470
2765.12 3302
2765.62 3214
2766.11 3357
2766.61 3495
2767.10 3422
2767.60 3241
2768.10 3150
2768.59 3208
2769.09 3043
2769.59 3116
2770.08 3089
2770.58 3058
2771.07 3198
2771.57 3323
2772.07 3382
2772.56 3458
2773.06 3330
2773.56 3476
2774.05 3435
2774.55 3538
2775.05 3417
2775.54 3688
2776.04 3691
2776.54 3744
2777.03 3842
2777.53 3803
2778.03 4034
2778.53 3736
2779.02 3578
2779.52 3556
2780.02 3901
2780.51 3775
2781.01 3538
2781.51 3662
2782.01 3550
2782.50 3410
2783.00 3400
2783.50 3377
2784.00 3322
2784.49 3455
2784.99 3611
2785.49 3580
2785.99 3483
2786.48 3310
2786.98 3312
2787.48 3539
2787.98 3526
2788.48 3420
2788.97 3568
2789.47 3390
2789.97 3365
2790.47 3146
2790.97 3183
2791.46 3177
2791.96 3182
2792.46 3378
2792.96 3420
2793.46 3491
2793.96 3488
2794.45 3466
2794.95 3646
2795.45 3493
2795.95 3895
2796.45 3784
2796.95 3713
2797.45 3971
2797.95 3886
2798.44 3757
2798.94 3769
2799.44 3822
2799.94 3513
2800.44 3625
2800.94 3870
2801.44 3626
2801.94 3436
2802.44 3485
2802.94 3400
2803.43 3343
2803.93 3178
2804.43 3442
2804.93 3469
2805.43 3752
2805.93 4152
2806.43 3916
2806.93 3914
2807.43 4116
2807.93 4090
2808.43 4354
2808.93 4602
2809.43 4413
2809.93 4330
2810.43 4370
2810.93 4436
2811.43 4350
2811.93 4039
2812.43 4210
2812.93 3856
2813.43 4029
2813.93 3814
2814.43 3644
2814.93 3622
2815.43 3612
2815.93 3724
2816.43 3630
2816.93 3612
2817.43 3696
2817.93 3617
2818.43 3394
2818.93 3462
2819.43 3560
2819.94 3790
2820.44 3733
2820.94 3776
2821.44 3501
2821.94 3553
2822.44 3614
2822.94 3541
2823.44 3327
2823.94 3484
2824.44 3315
2824.95 3499
2825.45 3469
2825.95 3591
2826.45 3403
2826.95 3205
2827.45 3078
2827.95 3267
2828.46 3151
2828.96 3052
2829.46 3501
2829.96 3275
2830.46 2993
2830.96 3150
2831.47 3227
2831.97 3412
2832.47 3317
2832.97 3125
2833.47 3171
2833.97 3503
2834.48 3383
2834.98 3272
2835.48 3016
2835.98 3069
2836.49 3157
2836.99 3489
2837.49 3571
2837.99 3576
2838.49 3495
2839.00 3614
2839.50 3625
2840.00 3436
2840.50 3365
2841.01 3435
2841.51 3402
2842.01 3583
2842.52 3426
2843.02 3229
2843.52 3207
2844.02 3440
2844.53 3282
2845.03 3249
2845.53 3331
2846.04 3360
2846.54 3511
2847.04 3577
2847.55 3563
2848.05 3729
2848.55 3827
2849.05 3811
2849.56 3889
2850.06 3862
2850.57 3676
2851.07 3734
2851.57 3588
2852.08 3475
2852.58 3470
2853.08 3442
2853.59 3284
2854.09 3443
2854.59 3638
2855.10 3573
2855.60 3292
2856.11 3235
2856.61 3310
2857.11 3130
2857.62 3154
2858.12 3153
2858.63 3293
2859.13 3320
2859.63 3153
2860.14 3183
2860.64 3214
2861.15 3347
2861.65 3232
2862.16 3360
2862.66 3006
2863.17 3026
2863.67 3313
2864.18 3286
2864.68 3032
2865.18 3078
2865.69 2963
2866.19 3092
2866.70 3197
2867.20 3172
2867.71 3226
2868.21 2994
2868.72 3161
2869.22 3048
2869.73 2942
2870.23 3190
2870.74 3228
2871.25 3278
2871.75 3289
2872.26 3326
2872.76 3189
2873.27 3452
2873.77 3314
2874.28 3264
2874.78 3328
2875.29 3491
2875.79 3421
2876.30 3371
2876.81 3449
2877.31 3426
2877.82 3656
2878.32 3074
2878.83 2951
2879.34 3285
2879.84 3550
2880.35 3340
2880.85 3445
2881.36 3382
2881.87 3196
2882.37 3084
2882.88 3162
2883.39 3421
2883.89 3523
2884.40 3471
2884.90 3235
2885.41 3195
2885.92 3356
2886.42 3453
2886.93 3523
2887.44 3667
2887.94 3426
2888.45 3364
2888.96 3508
2889.47 3699
2889.97 3789
2890.48 3309
2890.99 3463
2891.49 3744
2892.00 3635
2892.51 3477
2893.01 3385
2893.52 3545
2894.03 3476
2894.54 3407
2895.04 3666
2895.55 3726
2896.06 3790
2896.57 3663
2897.07 3844
2897.58 4036
2898.09 4074
2898.60 3880
2899.10 3947
2899.61 4260
2900.12 4345
2900.63 3956
2901.14 4208
2901.64 4600
2902.15 4497
2902.66 4742
2903.17 5084
2903.68 5313
2904.18 4787
2904.69 4585
2905.20 4870
2905.71 4744
2906.22 4620
2906.73 4470
2907.23 4401
2907.74 4376
2908.25 4364
2908.76 4033
2909.27 4137
2909.78 4080
2910.29 3752
2910.79 3490
2911.30 3375
2911.81 3113
2912.32 3353
2912.83 3667
2913.34 3616
2913.85 3454
2914.36 3399
2914.87 3468
2915.38 3216
2915.88 3435
2916.39 3746
2916.90 3747
2917.41 3516
2917.92 3761
2918.43 3988
2918.94 3672
2919.45 3492
2919.96 3717
2920.47 3659
2920.98 3617
2921.49 3477
2922.00 3491
2922.51 3434
2923.02 3356
2923.53 3669
2924.04 3596
2924.55 3610
2925.06 3761
2925.57 3658
2926.08 3803
2926.59 3923
2927.10 3801
2927.61 3706
2928.12 3600
2928.63 3571
2929.14 3616
2929.65 3395
2930.16 3505
2930.67 3406
2931.18 3409
2931.69 3350
2932.20 3383
2932.71 3451
2933.22 3450
2933.73 3234
2934.25 3480
2934.76 3369
2935.27 3495
2935.78 3646
2936.29 3492
2936.80 3557
2937.31 3717
2937.82 3725
2938.33 3772
2938.84 3833
2939.36 3809
2939.87 3557
2940.38 3443
2940.89 3469
2941.40 3633
2941.91 3686
2942.42 3602
2942.94 4035
2943.45 3673
2943.96 4153
2944.47 3953
2944.98 3977
2945.49 4006
2946.01 4066
2946.52 4272
2947.03 4147
2947.54 4473
2948.05 4268
2948.57 4277
2949.08 4219
2949.59 4190
2950.10 4227
2950.61 4143
2951.13 3677
2951.64 3463
2952.15 3570
2952.66 3386
2953.18 3530
2953.69 3397
2954.20 3464
2954.71 3239
2955.23 3204
2955.74 3268
2956.25 3217
2956.76 3244
2957.28 3500
2957.79 3349
2958.30 3371
2958.82 3311
2959.33 3324
2959.84 3375
2960.36 3400
2960.87 3435
2961.38 3578
2961.89 3519
2962.41 3528
2962.92 3571
2963.43 3608
2963.95 3708
2964.46 3362
2964.98 3335
2965.49 3482
2966.00 3322
2966.52 3249
2967.03 3084
2967.54 3176
2968.06 3131
2968.57 3095
2969.08 3291
2969.60 3194
2970.11 2810
2970.63 3004
2971.14 3103
2971.65 3170
2972.17 3030
2972.68 3324
2973.20 3381
2973.71 3263
2974.23 3415
2974.74 3361
2975.25 3351
2975.77 3314
2976.28 3360
2976.80 3257
2977.31 3367
2977.83 3471
2978.34 3400
2978.86 3459
2979.37 3279
2979.89 3486
2980.40 3365
2980.91 3294
2981.43 3285
2981.94 3363
2982.46 3555
2982.97 3310
2983.49 3209
2984.00 3367
2984.52 3550
2985.04 3298
2985.55 3310
2986.07 3520
2986.58 3547
2987.10 3654
2987.61 3634
2988.13 3643
2988.64 3749
2989.16 3791
2989.67 3902
2990.19 3839
2990.71 3598
2991.22 3557
2991.74 3836
2992.25 3867
2992.77 3681
2993.28 3699
2993.80 3649
2994.32 4052
2994.83 3966
2995.35 4128
2995.87 4067
2996.38 4084
2996.90 3837
2997.41 4051
2997.93 4228
2998.45 4231
2998.96 4481
2999.48 4355
3000.00 4391
3000.51 4497
3001.03 4242
3001.55 4404
3002.06 4240
3002.58 4481
3003.10 4972
3003.61 5132
3004.13 5589
3004.65 5676
3005.16 6036
3005.68 6044
3006.20 6170
3006.71 6077
3007.23 5996
3007.75 5752
3008.27 5059
3008.78 5210
3009.30 5099
3009.82 4682
3010.34 4392
3010.85 4236
3011.37 4093
3011.89 3890
3012.41 3791
3012.92 3829
3013.44 3903
3013.96 3926
3014.48 4048
3014.99 3909
3015.51 3960
3016.03 4246
3016.55 3861
3017.07 3830
3017.58 4068
3018.10 4231
3018.62 4158
3019.14 4227
3019.66 4384
3020.17 4377
3020.69 4277
3021.21 4407
3021.73 4265
3022.25 4238
3022.77 4234
3023.28 4183
3023.80 4071
3024.32 3998
3024.84 3886
3025.36 3815
3025.88 3741
3026.40 3848
3026.92 3938
3027.43 3721
3027.95 3567
3028.47 3753
3028.99 3606
3029.51 3556
3030.03 3567
3030.55 3555
3031.07 3635
3031.59 3853
3032.11 3727
3032.63 3896
3033.14 3982
3033.66 3893
3034.18 3901
3034.70 3890
3035.22 4103
3035.74 4155
3036.26 4102
3036.78 4009
3037.30 3971
3037.82 3578
3038.34 3708
3038.86 3739
3039.38 3882
3039.90 3941
3040.42 3848
3040.94 3808
3041.46 3662
3041.98 3901
3042.50 3690
3043.02 3649
3043.54 3728
3044.06 3849
3044.58 3794
3045.10 3724
3045.62 3793
3046.14 3739
3046.66 3601
3047.18 3698
3047.70 4047
3048.23 3882
3048.75 3950
3049.27 3962
3049.79 4075
3050.31 3912
3050.83 3734
3051.35 3575
3051.87 3617
3052.39 3614
3052.91 3674
3053.43 3719
3053.96 3551
3054.48 3579
3055.00 3739
3055.52 3589
3056.04 3364
3056.56 3423
3057.08 3555
3057.60 3467
3058.13 3540
3058.65 3829
3059.17 3461
3059.69 3626
3060.21 3621
3060.73 3491
3061.26 3386
3061.78 3426
3062.30 3626
3062.82 3613
3063.34 3727
3063.87 3802
3064.39 3654
3064.91 3424
3065.43 3517
3065.95 3501
3066.48 3706
3067.00 3629
3067.52 3803
3068.04 3802
3068.57 3681
3069.09 3452
3069.61 3535
3070.13 3501
3070.65 3448
3071.18 3273
3071.70 3211
3072.22 3346
3072.75 3397
3073.27 3329
3073.79 3331
3074.31 3491
3074.84 3290
3075.36 3235
3075.88 3571
3076.41 3618
3076.93 3614
3077.45 4037
3077.98 3754
3078.50 3685
3079.02 4123
3079.55 4246
3080.07 4298
3080.59 4148
3081.12 4636
3081.64 4643
3082.16 4555
3082.69 4715
3083.21 4579
3083.73 4478
3084.26 4478
3084.78 4236
3085.30 4339
3085.83 4367
3086.35 4111
3086.88 4148
3087.40 4419
3087.92 4220
3088.45 3996
3088.97 3942
3089.50 3950
3090.02 3969
3090.55 4070
3091.07 4072
3091.59 3905
3092.12 4021
3092.64 3811
3093.17 3891
3093.69 3872
3094.22 4217
3094.74 3908
3095.27 4065
3095.79 4015
3096.31 3974
3096.84 4332
3097.36 4331
3097.89 4075
3098.41 4404
3098.94 4587
3099.46 4615
3099.99 4752
3100.51 4995
3101.04 5964
3101.56 6305
3102.09 7022
3102.62 8111
3103.14 9091
3103.67 8867
3104.19 9129
3104.72 10203
3105.24 10514
3105.77 9610
3106.29 9368
3106.82 8862
3107.34 7982
3107.87 7045
3108.40 5964
3108.92 5417
3109.45 5296
3109.97 5323
3110.50 4898
3111.03 4970
3111.55 4797
3112.08 4444
3112.60 4938
3113.13 4868
3113.66 4831
3114.18 4675
3114.71 4764
3115.24 4243
3115.76 4055
3116.29 4153
3116.81 4093
3117.34 3800
3117.87 3738
3118.39 3603
3118.92 3610
3119.45 3670
3119.97 3586
3120.50 3700
3121.03 3757
3121.55 3767
3122.08 3820
3122.61 3733
3123.14 3905
3123.66 3830
3124.19 3866
3124.72 3780
3125.24 3935
3125.77 4034
3126.30 3860
3126.83 3912
3127.35 3932
3127.88 3962
3128.41 3872
3128.94 3885
3129.46 3961
3129.99 3715
3130.52 3713
3131.05 4083
3131.57 4110
3132.10 3624
3132.63 3537
3133.16 3480
3133.69 3495
3134.21 3745
3134.74 3267
3135.27 3573
3135.80 3555
3136.33 3477
3136.85 3451
3137.38 3564
3137.91 3533
3138.44 3527
3138.97 3583
3139.50 3489
3140.02 3455
3140.55 3696
3141.08 3406
3141.61 3285
3142.14 3171
3142.67 3281
3143.20 3354
3143.72 3275
3144.25 3340
3144.78 3214
3145.31 3502
3145.84 3558
3146.37 3676
3146.90 3928
3147.43 3931
3147.96 3923
3148.48 4131
3149.01 4190
3149.54 4194
3150.07 4128
3150.60 4024
3151.13 4230
3151.66 4239
3152.19 4126
3152.72 4059
3153.25 3817
3153.78 3798
3154.31 3792
3154.84 3720
3155.37 3693
3155.90 3481
3156.43 3618
3156.96 3950
3157.49 3777
3158.02 3931
3158.55 3902
3159.08 3728
3159.61 3960
3160.14 4098
3160.67 3854
3161.20 3917
3161.73 3849
3162.26 3603
3162.79 3556
3163.32 3688
3163.85 3808
3164.38 3782
3164.91 3533
3165.44 3353
3165.97 3472
3166.50 3481
3167.03 3639
3167.56 3293
3168.09 3651
3168.63 3450
3169.16 3475
3169.69 3319
3170.22 3402
3170.75 3351
3171.28 3208
3171.81 3325
3172.34 3221
3172.87 3349
3173.40 3378
3173.94 3326
3174.47 3386
3175.00 3424
3175.53 3538
3176.06 3624
3176.59 3629
3177.12 3567
3177.66 3623
3178.19 3346
3178.72 3501
3179.25 3668
3179.78 3677
3180.31 3681
3180.85 3697
3181.38 3685
3181.91 3528
3182.44 3587
3182.97 3429
3183.51 3328
3184.04 3383
3184.57 3439
3185.10 3566
3185.64 3594
3186.17 3423
3186.70 3655
3187.23 3386
3187.77 3276
3188.30 3405
3188.83 3671
3189.36 3238
3189.90 3082
3190.43 3184
3190.96 3286
3191.49 3189
3192.03 3350
3192.56 3373
3193.09 3217
3193.62 3233
3194.16 3467
3194.69 3580
3195.22 3277
3195.76 3326
3196.29 3207
3196.82 3296
3197.36 3437
3197.89 3389
3198.42 3521
3198.96 3250
3199.49 3454
3200.02 3508
3200.56 3577
3201.09 3669
3201.62 3723
3202.16 3787
3202.69 3976
3203.23 4131
3203.76 4190
3204.29 4066
3204.83 4046
3205.36 3860
3205.89 3904
3206.43 3865
3206.96 3736
3207.50 3657
3208.03 3555
3208.57 3611
3209.10 3696
3209.63 3636
3210.17 3953
3210.70 4499
3211.24 4472
3211.77 4367
3212.31 4642
3212.84 4828
3213.37 4754
3213.91 4350
3214.44 4480
3214.98 4648
3215.51 4352
3216.05 4081
3216.58 4188
3217.12 3944
3217.65 3913
3218.19 4311
3218.72 4097
3219.26 4194
3219.79 4346
3220.33 4318
3220.86 4314
3221.40 4332
3221.93 4433
3222.47 4396
3223.00 4354
3223.54 4449
3224.08 4263
3224.61 4322
3225.15 4405
3225.68 4269
3226.22 4512
3226.75 4372
3227.29 4269
3227.83 4073
3228.36 3735
3228.90 3761
3229.43 3632
3229.97 3787
3230.50 3531
3231.04 3639
3231.58 3746
3232.11 3911
3232.65 3627
3233.19 3701
3233.72 3822
3234.26 3901
3234.79 3959
3235.33 3736
3235.87 3721
3236.40 3752
3236.94 3803
3237.48 3908
3238.01 4079
3238.55 4210
3239.09 4096
3239.62 4124
3240.16 4295
3240.70 4199
3241.23 4054
3241.77 4312
3242.31 4377
3242.85 4145
3243.38 3921
3243.92 3966
3244.46 3805
3244.99 3647
3245.53 3535
3246.07 3771
3246.61 3622
3247.14 3440
3247.68 3563
3248.22 3714
3248.76 3931
3249.29 3753
3249.83 3920
3250.37 3825
3250.91 3614
3251.44 3679
3251.98 3782
3252.52 3520
3253.06 3734
3253.60 3756
3254.13 4015
3254.67 3851
3255.21 3715
3255.75 3780
3256.29 3993
3256.82 3985
3257.36 3934
3257.90 4236
3258.44 4595
3258.98 4524
3259.52 4689
3260.05 4506
3260.59 4583
3261.13 4761
3261.67 5178
3262.21 5361
3262.75 5407
3263.29 5741
3263.82 6216
3264.36 6332
3264.90 6872
3265.44 6843
3265.98 7330
3266.52 8070
3267.06 7968
3267.60 8419
3268.14 8297
3268.68 8247
3269.21 8490
3269.75 8153
3270.29 7680
3270.83 7137
3271.37 6535
3271.91 6077
3272.45 5468
3272.99 4884
3273.53 4577
3274.07 4577
3274.61 4562
3275.15 4504
3275.69 4203
3276.23 4294
3276.77 4404
3277.31 4368
3277.85 4653
3278.39 4239
3278.93 4313
3279.47 4393
3280.01 4339
3280.55 4401
3281.09 4628
3281.63 4618
3282.17 4611
3282.71 4685
3283.25 4756
3283.79 4551
3284.33 4781
3284.87 4883
3285.41 4548
3285.95 4331
3286.49 4450
3287.03 4654
3287.57 4792
3288.11 4850
3288.66 4761
3289.20 4664
3289.74 4527
3290.28 4432
3290.82 4529
3291.36 4427
3291.90 4670
3292.44 4682
3292.98 4585
3293.52 4597
3294.07 4958
3294.61 5147
3295.15 5150
3295.69 5397
3296.23 5669
3296.77 5746
3297.31 5909
3297.86 5966
3298.40 6250
3298.94 5857
3299.48 5834
3300.02 5563
3300.56 5227
3301.11 4784
3301.65 4656
3302.19 4604
3302.73 4339
3303.27 4355
3303.82 4680
3304.36 4537
3304.90 4135
3305.44 4125
3305.99 4232
3306.53 4075
3307.07 3979
3307.61 4124
3308.15 4087
3308.70 4059
3309.24 3890
3309.78 3904
3310.32 4055
3310.87 4012
3311.41 3991
3311.95 3867
3312.50 4184
3313.04 4337
3313.58 4056
3314.12 4179
3314.67 4228
3315.21 4103
3315.75 4271
3316.30 4231
3316.84 4459
3317.38 4071
3317.93 4364
3318.47 4268
3319.01 4149
3319.56 4144
3320.10 4343
3320.64 4151
3321.19 3988
3321.73 4218
3322.27 4154
3322.82 4000
3323.36 4108
3323.90 3928
3324.45 4011
3324.99 4175
3325.54 4089
3326.08 4061
3326.62 3944
3327.17 3733
3327.71 3782
3328.26 3667
3328.80 3744
3329.34 3722
3329.89 3489
3330.43 3675
3330.98 3680
3331.52 3493
3332.07 3302
3332.61 3895
3333.15 3943
3333.70 4070
3334.24 4288
3334.79 4706
3335.33 4823
3335.88 4822
3336.42 5075
3336.97 5269
3337.51 5600
3338.06 5344
3338.60 5027
3339.15 5184
3339.69 5293
3340.24 5073
3340.78 4728
3341.33 4520
3341.87 4315
3342.42 4017
3342.96 3882
3343.51 4021
3344.05 3679
3344.60 3572
3345.14 3808
3345.69 3735
3346.23 3645
3346.78 3565
3347.33 3549
3347.87 3662
3348.42 3829
3348.96 3768
3349.51 3783
3350.05 3799
3350.60 3697
3351.15 3698
3351.69 3688
3352.24 3759
3352.78 3901
3353.33 3705
3353.88 3686
3354.42 3619
3354.97 3605
3355.52 3455
3356.06 3569
3356.61 3531
3357.15 3493
3357.70 3562
3358.25 3571
3358.79 3144
3359.34 3511
3359.89 3453
3360.43 3428
3360.98 3147
3361.53 3044
3362.07 3168
3362.62 3311
3363.17 3050
3363.72 3264
3364.26 3214
3364.81 3144
3365.36 3292
3365.90 3674
3366.45 3316
3367.00 3154
3367.55 3318
3368.09 3177
3368.64 3226
3369.19 3181
3369.73 3286
3370.28 3354
3370.83 3366
3371.38 3234
3371.92 3218
3372.47 3408
3373.02 3544
3373.57 3386
3374.12 3374
3374.66 3479
3375.21 3294
3375.76 3359
3376.31 3327
3376.86 3115
3377.40 3053
3377.95 3027
3378.50 3070
3379.05 3120
3379.60 2998
3380.14 2813
3380.69 3126
3381.24 2860
3381.79 2819
3382.34 2980
3382.89 2949
3383.44 3005
3383.98 2956
3384.53 2995
3385.08 3021
3385.63 3094
3386.18 3139
3386.73 3195
3387.28 2986
3387.83 3095
3388.37 3131
3388.92 3024
3389.47 3229
3390.02 2859
3390.57 2935
3391.12 2965
3391.67 3030
3392.22 2976
3392.77 2950
3393.32 2985
3393.87 2777
3394.42 2945
3394.97 2877
3395.52 3054
3396.06 3112
3396.61 3112
3397.16 2993
3397.71 2913
3398.26 2737
3398.81 2849
3399.36 3000
3399.91 2836
3400.46 2881
3401.01 3078
3401.56 2950
3402.11 2931
3402.66 2836
3403.21 2971
3403.76 3013
3404.31 2827
3404.86 2747
3405.41 2878
3405.96 2780
3406.52 2877
3407.07 2772
3407.62 2797
3408.17 2865
3408.72 2691
3409.27 2673
3409.82 2766
3410.37 2860
3410.92 2855
3411.47 2651
3412.02 2838
3412.57 2822
3413.12 3000
3413.68 2858
3414.23 2734
3414.78 2960
3415.33 2984
3415.88 2820
3416.43 2634
3416.98 3024
3417.53 3006
3418.08 2844
3418.64 2963
3419.19 3037
3419.74 2950
3420.29 3075
3420.84 3064
3421.39 3031
3421.95 3062
3422.50 3063
3423.05 3184
3423.60 3105
3424.15 3094
3424.70 3471
3425.26 3413
3425.81 3596
3426.36 3792
3426.91 3394
3427.46 3442
3428.02 3460
3428.57 3282
3429.12 3132
3429.67 3150
3430.23 3289
3430.78 3197
3431.33 3123
3431.88 3179
3432.44 3210
3432.99 3138
3433.54 3087
3434.09 3073
3434.65 3233
3435.20 3305
3435.75 3134
3436.30 2970
3436.86 3120
3437.41 3141
3437.96 3044
3438.52 3218
3439.07 2952
3439.62 2728
3440.18 2919
3440.73 2958
3441.28 2973
3441.84 3241
3442.39 3081
3442.94 3022
3443.50 2817
3444.05 3166
3444.60 3333
3445.16 3061
3445.71 2949
3446.26 3063
3446.82 2971
3447.37 3062
3447.92 3138
3448.48 3013
3449.03 3271
3449.59 3112
3450.14 3240
3450.69 3118
3451.25 3142
3451.80 2918
3452.36 2875
3452.91 3045
3453.47 2987
3454.02 2885
3454.57 3092
3455.13 3046
3455.68 2980
3456.24 2736
3456.79 2977
3457.35 3045
3457.90 2899
3458.46 3209
3459.01 3091
3459.56 3008
3460.12 2952
3460.67 3002
3461.23 3180
3461.78 3194
3462.34 3246
3462.89 3201
3463.45 3308
3464.00 3167
3464.56 3122
3465.11 3154
3465.67 3232
3466.22 3176
3466.78 3083
3467.34 3168
3467.89 3088
3468.45 3138
3469.00 3015
3469.56 3144
3470.11 3120
3470.67 3357
3471.22 3151
3471.78 3120
3472.34 3183
3472.89 3453
3473.45 3425
3474.00 3456
3474.56 3566
3475.11 3273
3475.67 3235
3476.23 3483
3476.78 3476
3477.34 3426
3477.89 3318
3478.45 3627
3479.01 3562
3479.56 3586
3480.12 3601
3480.68 3594
3481.23 3697
3481.79 3852
3482.35 3786
3482.90 3735
3483.46 3836
3484.02 3841
3484.57 3687
3485.13 3538
3485.69 3401
3486.24 3688
3486.80 3588
3487.36 3573
3487.91 3852
3488.47 3855
3489.03 3786
3489.58 4079
3490.14 4402
3490.70 4660
3491.26 5278
3491.81 5978
3492.37 5943
3492.93 6228
3493.49 6741
3494.04 6627
3494.60 6419
3495.16 6741
3495.72 6272
3496.27 5975
3496.83 6210
3497.39 6092
3497.95 6019
3498.50 6187
3499.06 6804
3499.62 7343
3500.18 7556
3500.74 7633
3501.29 7757
3501.85 7534
3502.41 7655
3502.97 7875
3503.53 7895
3504.09 8076
3504.64 7782
3505.20 8125
3505.76 8010
3506.32 7665
3506.88 7812
3507.44 7432
3507.99 7169
3508.55 7163
3509.11 6835
3509.67 6443
3510.23 6079
3510.79 5882
3511.35 5724
3511.91 5371
3512.46 5013
3513.02 4615
3513.58 4460
3514.14 4292
3514.70 4408
3515.26 4155
3515.82 3999
3516.38 3633
3516.94 3568
3517.50 3768
3518.06 3794
3518.62 3789
3519.18 3836
3519.74 3868
3520.29 3657
3520.85 3620
3521.41 3492
3521.97 3837
3522.53 4013
3523.09 3799
3523.65 3689
3524.21 3653
3524.77 3495
3525.33 3337
3525.89 3322
3526.45 3432
3527.01 3485
3527.57 3266
3528.13 3239
3528.69 3098
3529.25 2971
3529.81 3120
3530.37 3299
3530.94 2941
3531.50 3150
3532.06 3162
3532.62 3216
3533.18 3234
3533.74 3086
3534.30 3248
3534.86 3451
3535.42 3626
3535.98 3564
3536.54 3446
3537.10 3502
3537.66 3585
3538.22 3644
3538.79 3661
3539.35 3796
3539.91 3907
3540.47 3629
3541.03 3670
3541.59 3675
3542.15 3582
3542.71 3446
3543.28 3680
3543.84 3435
3544.40 3441
3544.96 3441
3545.52 3253
3546.08 3118
3546.64 3267
3547.21 3272
3547.77 3023
3548.33 3015
3548.89 3269
3549.45 3258
3550.02 3177
3550.58 3086
3551.14 2932
3551.70 2880
3552.26 2918
3552.83 2893
3553.39 3125
3553.95 3037
3554.51 2941
3555.07 2867
3555.64 3080
3556.20 3014
3556.76 2923
3557.32 2844
3557.89 3062
3558.45 3056
3559.01 3136
3559.58 3123
3560.14 3177
3560.70 2949
3561.26 3023
3561.83 3031
3562.39 2803
3562.95 2917
3563.52 2921
3564.08 2937
3564.64 3135
3565.20 3151
3565.77 2946
3566.33 3154
3566.89 3167
3567.46 2869
3568.02 2999
3568.58 2963
3569.15 2914
3569.71 2855
3570.27 2843
3570.84 3106
3571.40 2929
3571.97 2880
3572.53 3022
3573.09 2993
3573.66 2896
3574.22 2920
3574.78 2971
3575.35 3236
3575.91 3109
3576.48 3096
3577.04 3390
3577.60 3086
3578.17 3276
3578.73 3242
3579.30 3289
3579.86 3349
3580.43 3312
3580.99 3140
3581.55 3119
3582.12 2995
3582.68 3034
3583.25 2891
3583.81 2878
3584.38 3092
3584.94 3071
3585.51 3081
3586.07 3052
3586.64 2980
3587.20 2893
3587.77 2915
3588.33 3106
3588.90 2893
3589.46 2804
3590.03 2981
3590.59 3043
3591.16 3068
3591.72 2991
3592.29 3047
3592.85 2719
3593.42 2883
3593.98 2780
3594.55 2717
3595.11 3035
3595.68 2866
3596.24 2804
3596.81 3024
3597.38 3047
3597.94 2958
3598.51 2999
3599.07 2810
3599.64 2818
3600.21 3027
3600.77 2752
3601.34 2906
3601.90 2867
3602.47 2838
3603.04 2828
3603.60 2850
3604.17 2767
3604.73 2839
3605.30 2828
3605.87 2869
3606.43 2633
3607.00 2680
3607.57 2816
3608.13 2824
3608.70 2809
3609.27 2809
3609.83 2554
3610.40 2670
3610.97 2633
3611.53 2650
3612.10 2605
3612.67 2723
3613.23 2777
3613.80 2655
3614.37 2689
3614.93 2578
3615.50 2888
3616.07 3024
3616.64 3128
3617.20 3384
3617.77 3555
3618.34 3792
3618.90 3660
3619.47 3959
3620.04 4113
3620.61 4051
3621.17 3938
3621.74 3648
3622.31 3620
3622.88 3709
3623.45 3501
3624.01 3225
3624.58 3243
3625.15 3283
3625.72 3064
3626.28 2905
3626.85 2750
3627.42 2657
3627.99 2528
3628.56 2646
3629.12 2616
3629.69 2612
3630.26 2899
3630.83 2794
3631.40 2879
3631.97 2745
3632.53 2729
3633.10 2646
3633.67 2804
3634.24 2706
3634.81 2785
3635.38 2971
3635.95 2981
3636.51 2761
3637.08 2607
3637.65 2642
3638.22 2879
3638.79 2892
3639.36 3072
3639.93 3164
3640.50 3226
3641.07 3426
3641.64 3444
3642.20 3755
3642.77 3845
3643.34 3659
3643.91 3891
3644.48 4165
3645.05 4126
3645.62 3591
3646.19 3249
3646.76 3394
3647.33 3227
3647.90 3313
3648.47 3170
3649.04 3160
3649.61 3277
3650.18 3142
3650.75 3194
3651.32 3186
3651.89 3209
3652.46 3221
3653.03 3312
3653.60 3363
3654.17 3258
3654.74 3400
3655.31 3314
3655.88 3217
3656.45 3349
3657.02 3186
3657.59 3169
3658.16 3174
3658.73 3593
3659.30 3557
3659.87 3737
3660.44 3536
3661.01 3406
3661.58 3399
3662.15 3494
3662.73 3278
3663.30 3208
3663.87 3161
3664.44 3306
3665.01 3270
3665.58 3232
3666.15 3056
3666.72 2954
3667.29 3142
3667.86 2977
3668.44 3090
3669.01 3156
3669.58 3228
3670.15 2987
3670.72 3015
3671.29 3144
3671.86 2983
3672.44 3042
3673.01 3095
3673.58 3141
3674.15 3144
3674.72 3092
3675.29 3246
3675.87 3465
3676.44 3643
3677.01 3493
3677.58 3356
3678.15 3434
3678.73 3266
3679.30 3034
3679.87 3223
3680.44 3135
3681.01 3147
3681.59 3065
3682.16 2773
3682.73 2956
3683.30 3052
3683.88 3093
3684.45 3079
3685.02 2926
3685.59 2624
3686.17 2793
3686.74 2749
3687.31 2857
3687.88 2983
3688.46 3383
3689.03 3353
3689.60 3428
3690.18 3576
3690.75 3693
3691.32 3836
3691.89 3656
3692.47 3734
3693.04 3862
3693.61 3773
3694.19 3669
3694.76 3562
3695.33 3490
3695.91 3190
3696.48 3186
3697.05 3194
3697.63 3274
3698.20 3294
3698.77 3242
3699.35 3009
3699.92 3163
3700.50 3144
3701.07 3382
3701.64 3344
3702.22 3181
3702.79 3283
3703.36 3099
3703.94 3150
3704.51 3176
3705.09 3064
3705.66 3027
3706.24 3031
3706.81 2968
3707.38 2901
3707.96 3062
3708.53 3012
3709.11 3066
3709.68 2927
3710.26 2830
3710.83 2986
3711.40 2944
3711.98 2911
3712.55 3011
3713.13 3200
3713.70 2937
3714.28 2836
3714.85 2829
3715.43 2810
3716.00 2643
3716.58 2730
3717.15 2748
3717.73 2779
3718.30 2632
3718.88 2678
3719.45 2899
3720.03 2691
3720.60 2526
3721.18 2700
3721.75 3082
3722.33 2908
3722.91 2755
3723.48 2845
3724.06 2620
3724.63 2703
3725.21 2593
3725.78 2655
3726.36 2721
3726.94 2743
3727.51 2660
3728.09 2629
3728.66 2691
3729.24 2841
3729.81 3073
3730.39 2939
3730.97 3070
3731.54 3160
3732.12 3132
3732.70 3248
3733.27 3232
3733.85 3390
3734.42 3234
3735.00 3141
3735.58 3062
3736.15 3011
3736.73 3002
3737.31 2934
3737.88 2933
3738.46 2894
3739.04 2721
3739.61 2646
3740.19 2723
3740.77 2795
3741.34 2721
3741.92 2425
3742.50 2548
3743.08 2583
3743.65 2723
3744.23 2902
3744.81 2876
3745.38 2837
3745.96 2707
3746.54 2857
3747.12 2859
3747.69 2715
3748.27 2658
3748.85 2689
3749.43 2635
3750.00 2668
3750.58 2817
3751.16 2916
3751.74 2706
3752.31 2755
3752.89 2724
3753.47 2580
3754.05 2600
3754.62 2634
3755.20 2552
3755.78 2699
3756.36 2555
3756.94 2419
3757.52 2567
3758.09 2662
3758.67 2691
3759.25 2724
3759.83 2616
3760.41 2543
3760.99 2639
3761.56 2647
3762.14 2728
3762.72 2604
3763.30 2795
3763.88 2809
3764.46 2644
3765.04 2625
3765.61 2772
3766.19 2745
3766.77 2435
3767.35 2486
3767.93 2760
3768.51 2598
3769.09 2532
3769.67 2524
3770.25 2584
3770.82 2602
3771.40 2618
3771.98 2718
3772.56 2667
3773.14 2893
3773.72 2579
3774.30 2635
3774.88 2518
3775.46 2572
3776.04 2725
3776.62 2750
3777.20 2660
3777.78 2535
3778.36 2557
3778.94 2418
3779.52 2552
3780.10 2593
3780.68 2697
3781.26 2534
3781.84 2761
3782.42 2778
3783.00 2665
3783.58 2343
3784.16 2393
3784.74 2581
3785.32 2559
3785.90 2366
3786.48 2640
3787.06 2595
3787.64 2444
3788.22 2345
3788.80 2629
3789.38 2684
3789.96 2660
3790.54 2505
3791.12 2750
3791.70 2744
3792.29 2637
3792.87 2627
3793.45 2646
3794.03 2386
3794.61 2499
3795.19 2413
3795.77 2542
3796.35 2607
3796.93 2577
3797.51 2597
3798.10 2661
3798.68 2650
3799.26 2637
3799.84 2631
3800.42 2707
3801.00 2686
3801.58 2634
3802.17 2815
3802.75 3029
3803.33 3012
3803.91 3001
3804.49 2820
3805.07 2899
3805.66 3160
3806.24 3119
3806.82 3036
3807.40 3113
3807.98 3018
3808.57 3087
3809.15 3156
3809.73 3179
3810.31 3307
3810.89 3369
3811.48 3177
3812.06 3245
3812.64 3339
3813.22 3207
3813.81 3070
3814.39 3078
3814.97 3233
3815.55 3307
3816.14 3186
3816.72 2933
3817.30 2954
3817.88 3122
3818.47 2795
3819.05 3032
3819.63 2951
3820.22 2816
3820.80 2609
3821.38 2744
3821.97 2764
3822.55 2717
3823.13 2672
3823.72 2685
3824.30 2627
3824.88 2489
3825.46 2536
3826.05 2740
3826.63 2638
3827.22 2545
3827.80 2417
3828.38 2470
3828.97 2485
3829.55 2526
3830.13 2385
3830.72 2472
3831.30 2394
3831.88 2345
3832.47 2431
3833.05 2564
3833.64 2567
3834.22 2548
3834.80 2502
3835.39 2381
3835.97 2546
3836.56 2627
3837.14 2566
3837.73 2628
3838.31 2623
3838.89 2589
3839.48 2681
3840.06 2726
3840.65 2687
3841.23 2649
3841.82 2604
3842.40 2517
3842.99 2477
3843.57 2373
3844.16 2593
3844.74 2570
3845.33 2598
3845.91 2479
3846.50 2552
3847.08 2643
3847.67 2671
3848.25 2522
3848.84 2361
3849.42 2450
3850.01 2634
3850.59 2606
3851.18 2508
3851.76 2550
3852.35 2621
3852.93 2686
3853.52 2626
3854.10 2638
3854.69 2594
3855.27 2742
3855.86 2603
3856.45 2511
3857.03 2498
3857.62 2596
3858.20 2590
3858.79 2512
3859.38 2767
3859.96 2777
3860.55 2604
3861.13 2811
3861.72 2825
3862.31 2900
3862.89 3048
3863.48 3137
3864.06 2970
3864.65 3121
3865.24 2930
3865.82 3071
3866.41 3007
3867.00 3161
3867.58 3063
3868.17 3046
3868.76 3131
3869.34 2801
3869.93 2970
3870.52 3073
3871.10 2870
3871.69 2665
3872.28 3028
3872.86 2874
3873.45 2819
3874.04 3038
3874.63 2962
3875.21 3137
3875.80 3211
3876.39 3210
3876.97 3418
3877.56 3686
3878.15 3434
3878.74 3633
3879.32 3669
3879.91 3482
3880.50 3244
3881.09 3328
3881.67 3245
3882.26 3106
3882.85 2869
3883.44 2782
3884.03 2844
3884.61 2749
3885.20 2632
3885.79 2545
3886.38 2448
3886.96 2766
3887.55 3022
3888.14 2917
3888.73 2827
3889.32 2697
3889.91 2546
3890.49 2661
3891.08 2710
3891.67 2610
3892.26 2678
3892.85 2739
3893.44 2598
3894.02 2561
3894.61 2751
3895.20 2625
3895.79 2796
3896.38 2901
3896.97 2731
3897.56 2728
3898.15 2760
3898.73 2611
3899.32 2735
3899.91 2561
3900.50 2679
3901.09 2791
3901.68 2749
3902.27 2745
3902.86 2636
3903.45 2590
3904.04 2584
3904.63 2570
3905.22 2587
3905.81 2522
3906.39 2591
3906.98 2796
3907.57 2452
3908.16 2454
3908.75 2459
3909.34 2388
3909.93 2487
3910.52 2546
3911.11 2617
3911.70 2537
3912.29 2519
3912.88 2532
3913.47 2411
3914.06 2416
3914.65 2338
3915.24 2348
3915.83 2327
3916.42 2234
3917.01 2277
3917.60 2433
3918.19 2307
3918.78 2450
3919.37 2557
3919.97 2546
3920.56 2490
3921.15 2601
3921.74 2539
3922.33 2496
3922.92 2437
3923.51 2487
3924.10 2763
3924.69 2617
3925.28 2530
3925.87 2429
3926.46 2251
3927.06 2329
3927.65 2513
3928.24 2560
3928.83 2527
3929.42 2461
3930.01 2420
3930.60 2259
3931.19 2312
3931.79 2304
3932.38 2212
3932.97 2267
3933.56 2214
3934.15 2261
3934.74 2433
3935.33 2427
3935.93 2251
3936.52 2408
3937.11 2400
3937.70 2341
3938.29 2479
3938.89 2476
3939.48 2326
3940.07 2475
3940.66 2443
3941.25 2392
3941.85 2566
3942.44 2497
3943.03 2576
3943.62 2459
3944.22 2312
3944.81 2361
3945.40 2579
3945.99 2567
3946.59 2491
3947.18 2323
3947.77 2432
3948.36 2429
3948.96 2646
3949.55 2508
3950.14 2566
3950.73 2470
3951.33 2551
3951.92 2475
3952.51 2468
3953.11 2342
3953.70 2277
3954.29 2472
3954.89 2542
3955.48 2525
3956.07 2366
3956.66 2418
3957.26 2441
3957.85 2589
3958.44 2557
3959.04 2503
3959.63 2439
3960.23 2513
3960.82 2529
3961.41 2636
3962.01 2552
3962.60 2512
3963.19 2166
3963.79 2152
3964.38 2458
3964.98 2597
3965.57 2581
3966.16 2558
3966.76 2604
3967.35 2630
3967.95 2590
3968.54 2571
3969.13 2506
3969.73 2787
3970.32 2709
3970.92 2485
3971.51 2533
3972.11 2598
3972.70 2475
3973.29 2695
3973.89 2555
3974.48 2370
3975.08 2415
3975.67 2465
3976.27 2565
3976.86 2684
3977.46 2605
3978.05 2699
3978.65 2561
3979.24 2669
3979.84 2773
3980.43 2676
3981.03 2775
3981.62 2713
3982.22 2719
3982.81 2772
3983.41 2641
3984.00 2564
3984.60 2680
3985.19 2649
3985.79 2469
3986.39 2640
3986.98 2660
3987.58 2797
3988.17 2754
3988.77 2691
3989.36 2584
3989.96 2580
3990.56 2577
3991.15 2589
3991.75 2640
3992.34 2644
3992.94 2507
3993.54 2784
3994.13 2603
3994.73 2609
3995.32 2720
3995.92 2887
3996.52 2791
3997.11 2812
3997.71 2970
3998.31 2805
3998.90 2907
3999.50 2781
4000.09 2823
4000.69 2737
4001.29 2658
4001.88 2548
4002.48 2510
4003.08 2555
4003.68 2555
4004.27 2482
4004.87 2492
4005.47 2632
4006.06 2656
4006.66 2634
4007.26 2758
4007.85 2498
4008.45 2755
4009.05 2659
4009.65 2654
4010.24 2614
4010.84 2681
4011.44 2709
4012.04 2544
4012.63 2788
4013.23 2739
4013.83 2644
4014.43 2480
4015.02 2639
4015.62 2558
4016.22 2451
4016.82 2554
4017.41 2495
4018.01 2437
4018.61 2414
4019.21 2478
4019.81 2531
4020.40 2621
4021.00 2706
4021.60 2486
4022.20 2431
4022.80 2356
4023.39 2493
4023.99 2488
4024.59 2630
4025.19 2612
4025.79 2641
4026.39 2732
4026.99 2763
4027.58 2801
4028.18 3133
4028.78 3182
4029.38 3208
4029.98 3266
4030.58 2998
4031.18 3049
4031.78 3213
4032.37 3132
4032.97 2987
4033.57 2981
4034.17 2886
4034.77 2788
4035.37 2696
4035.97 2766
4036.57 2697
4037.17 2576
4037.77 2548
4038.37 2606
4038.97 2562
4039.56 2537
4040.16 2577
4040.76 2413
4041.36 2507
4041.96 2240
4042.56 2384
4043.16 2557
4043.76 2588
4044.36 2520
4044.96 2514
4045.56 2457
4046.16 2322
4046.76 2597
4047.36 2808
4047.96 2678
4048.56 2664
4049.16 2595
4049.76 2490
4050.36 2537
4050.96 2790
4051.56 2889
4052.16 2973
4052.76 2906
4053.37 2753
4053.97 2812
4054.57 3024
4055.17 3170
4055.77 3028
4056.37 2840
4056.97 2798
4057.57 2739
4058.17 2738
4058.77 2651
4059.37 2522
4059.97 2449
4060.57 2634
4061.18 2351
4061.78 2392
4062.38 2460
4062.98 2275
4063.58 2371
4064.18 2333
4064.78 2346
4065.38 2245
4065.99 2437
4066.59 2467
4067.19 2409
4067.79 2345
4068.39 2442
4068.99 2443
4069.60 2441
4070.20 2468
4070.80 2516
4071.40 2505
4072.00 2402
4072.60 2439
4073.21 2469
4073.81 2347
4074.41 2259
4075.01 2223
4075.62 2399
4076.22 2375
4076.82 2500
4077.42 2424
4078.02 2591
4078.63 2299
4079.23 2398
4079.83 2584
4080.43 2559
4081.04 2409
4081.64 2336
4082.24 2391
4082.84 2299
4083.45 2350
4084.05 2408
4084.65 2329
4085.26 2298
4085.86 2316
4086.46 2183
4087.06 2155
4087.67 2274
4088.27 2390
4088.87 2350
4089.48 2248
4090.08 2419
4090.68 2400
4091.29 2202
4091.89 2289
4092.49 2315
4093.10 2438
4093.70 2253
4094.30 2247
4094.91 2277
4095.51 2319
4096.11 2296
4096.72 2369
4097.32 2193
4097.93 2278
4098.53 2110
4099.13 2262
4099.74 2422
4100.34 2164
4100.95 2201
4101.55 2200
4102.15 2323
4102.76 2483
4103.36 2290
4103.97 2391
4104.57 2449
4105.18 2291
4105.78 2293
4106.38 2262
4106.99 2192
4107.59 2240
4108.20 2141
4108.80 2328
4109.41 2472
4110.01 2458
4110.62 2240
4111.22 2141
4111.83 2305
4112.43 2305
4113.04 2154
4113.64 2217
4114.25 2136
4114.85 2244
4115.46 2341
4116.06 2156
4116.67 2179
4117.27 2205
4117.88 2063
4118.48 2337
4119.09 2377
4119.69 2438
4120.30 2472
4120.90 2460
4121.51 2329
4122.11 2375
4122.72 2477
4123.33 2782
4123.93 2548
4124.54 2464
4125.14 2360
4125.75 2420
4126.35 2458
4126.96 2502
4127.57 2337
4128.17 2393
4128.78 2437
4129.39 2485
4129.99 2395
4130.60 2419
4131.20 2596
4131.81 2407
4132.42 2204
4133.02 2427
4133.63 2406
4134.24 2373
4134.84 2472
4135.45 2397
4136.06 2623
4136.66 2620
4137.27 2565
4137.88 2693
4138.48 2607
4139.09 2674
4139.70 2776
4140.30 2748
4140.91 2672
4141.52 2550
4142.12 2582
4142.73 2751
4143.34 2752
4143.95 2622
4144.55 2633
4145.16 2531
4145.77 2636
4146.37 2638
4146.98 2649
4147.59 2531
4148.20 2615
4148.80 2455
4149.41 2436
4150.02 2392
4150.63 2268
4151.23 2402
4151.84 2412
4152.45 2329
4153.06 2334
4153.67 2388
4154.27 2509
4154.88 2299
4155.49 2410
4156.10 2537
4156.71 2414
4157.31 2416
4157.92 2293
4158.53 2252
4159.14 2110
4159.75 2491
4160.36 2275
4160.96 2232
4161.57 2215
4162.18 2457
4162.79 2497
4163.40 2491
4164.01 2461
4164.62 2440
4165.22 2557
4165.83 2710
4166.44 2686
4167.05 2739
4167.66 2643
4168.27 2763
4168.88 2882
4169.49 2708
4170.10 2746
4170.71 2830
4171.31 2604
4171.92 2713
4172.53 2780
4173.14 2777
4173.75 2864
4174.36 2797
4174.97 2712
4175.58 2752
4176.19 2645
4176.80 2832
4177.41 2755
4178.02 2719
4178.63 2710
4179.24 2680
4179.85 2604
4180.46 2710
4181.07 2582
4181.68 2763
4182.29 2722
4182.90 2605
4183.51 2642
4184.12 2445
4184.73 2389
4185.34 2450
4185.95 2621
4186.56 2608
4187.17 2488
4187.78 2375
4188.39 2521
4189.00 2574
4189.61 2465
4190.22 2470
4190.83 2699
4191.44 2740
4192.05 2740
4192.66 3154
4193.28 2913
4193.89 2985
4194.50 3110
4195.11 3180
4195.72 3236
4196.33 3208
4196.94 3336
4197.55 3227
4198.16 3160
4198.77 3259
4199.39 3268
4200.00 3259
4200.61 3101
4201.22 3080
4201.83 2866
4202.44 2922
4203.05 3000
4203.67 2833
4204.28 2747
4204.89 2623
4205.50 2576
4206.11 2466
4206.72 2563
4207.34 2579
4207.95 2555
4208.56 2600
4209.17 2565
4209.78 2540
4210.40 2494
4211.01 2493
4211.62 2613
4212.23 2569
4212.84 2450
4213.46 2482
4214.07 2658
4214.68 2884
4215.29 2858
4215.91 2755
4216.52 2586
4217.13 2677
4217.74 2938
4218.36 2854
4218.97 2839
4219.58 3318
4220.19 2995
4220.81 2700
4221.42 2635
4222.03 2996
4222.65 3146
4223.26 3008
4223.87 3184
4224.48 3208
4225.10 3347
4225.71 3154
4226.32 3427
4226.94 3779
4227.55 3699
4228.16 3924
4228.78 4159
4229.39 4092
4230.00 4503
4230.62 4925
4231.23 4858
4231.85 4464
4232.46 4502
4233.07 4276
4233.69 4309
4234.30 4306
4234.91 4198
4235.53 4417
4236.14 4360
4236.76 4596
4237.37 4677
4237.98 4791
4238.60 4655
4239.21 4447
4239.83 3913
4240.44 3635
4241.05 3582
4241.67 3390
4242.28 3242
4242.90 3013
4243.51 3005
4244.13 3064
4244.74 2977
4245.36 2925
4245.97 3111
4246.58 3044
4247.20 3082
4247.81 3358
4248.43 3258
4249.04 3183
4249.66 3360
4250.27 3223
4250.89 3076
4251.50 3097
4252.12 3214
4252.73 3258
4253.35 3372
4253.96 3277
4254.58 3243
4255.19 3137
4255.81 3167
4256.43 3035
4257.04 3124
4257.66 2968
4258.27 2823
4258.89 2731
4259.50 2827
4260.12 2969
4260.73 2851
4261.35 2838
4261.97 2775
4262.58 2791
4263.20 2783
4263.81 2563
4264.43 2762
4265.05 2863
4265.66 2729
4266.28 2798
4266.89 2876
4267.51 3000
4268.13 2894
4268.74 2777
4269.36 2780
4269.98 2907
4270.59 2913
4271.21 2991
4271.82 2874
4272.44 2767
4273.06 2705
4273.67 2604
4274.29 2610
4274.91 2769
4275.52 2710
4276.14 2508
4276.76 2601
4277.38 2844
4277.99 3048
4278.61 2957
4279.23 2874
4279.84 2604
4280.46 2680
4281.08 2583
4281.69 2655
4282.31 2599
4282.93 2460
4283.55 2453
4284.16 2249
4284.78 2403
4285.40 2355
4286.02 2404
4286.63 2312
4287.25 2369
4287.87 2487
4288.49 2456
4289.10 2328
4289.72 2324
4290.34 2355
4290.96 2350
4291.58 2353
4292.19 2429
4292.81 2391
4293.43 2306
4294.05 2322
4294.67 2247
4295.28 2376
4295.90 2389
4296.52 2382
4297.14 2452
4297.76 2437
4298.38 2547
4298.99 2392
4299.61 2383
4300.23 2518
4300.85 2524
4301.47 2317
4302.09 2420
4302.71 2430
4303.33 2458
4303.94 2553
4304.56 2390
4305.18 2632
4305.80 2577
4306.42 2556
4307.04 2627
4307.66 2681
4308.28 2595
4308.90 2605
4309.52 2673
4310.13 2483
4310.75 2506
4311.37 2600
4311.99 2564
4312.61 2678
4313.23 2469
4313.85 2614
4314.47 2618
4315.09 2524
4315.71 2642
4316.33 2572
4316.95 2440
4317.57 2441
4318.19 2491
4318.81 2389
4319.43 2352
4320.05 2465
4320.67 2480
4321.29 2462
4321.91 2508
4322.53 2376
4323.15 2462
4323.77 2446
4324.39 2395
4325.01 2383
4325.63 2496
4326.25 2499
4326.87 2484
4327.49 2475
4328.11 2536
4328.73 2494
4329.35 2325
4329.97 2428
4330.60 2490
4331.22 2456
4331.84 2566
4332.46 2761
4333.08 2587
4333.70 2503
4334.32 2537
4334.94 2592
4335.56 2639
4336.18 2662
4336.80 2516
4337.43 2737
4338.05 2895
4338.67 2835
4339.29 2828
4339.91 2978
4340.53 2969
4341.15 3087
4341.78 2943
4342.40 2929
4343.02 2892
4343.64 2916
4344.26 3335
4344.88 3464
4345.51 3474
4346.13 3931
4346.75 4121
4347.37 4734
4347.99 4788
4348.62 4729
4349.24 4752
4349.86 4754
4350.48 4721
4351.10 4377
4351.73 3914
4352.35 3748
4352.97 3399
4353.59 3200
4354.22 3056
4354.84 2904
4355.46 2780
4356.08 2831
4356.71 2493
4357.33 2512
4357.95 2638
4358.57 2608
4359.20 2649
4359.82 2734
4360.44 2655
4361.07 2637
4361.69 2606
4362.31 2595
4362.93 2807
4363.56 2735
4364.18 2691
4364.80 2551
4365.43 2601
4366.05 2585
4366.67 2553
4367.30 2411
4367.92 2479
4368.54 2619
4369.17 2637
4369.79 2385
4370.41 2338
4371.04 2408
4371.66 2331
4372.29 2384
4372.91 2281
4373.53 2232
4374.16 2391
4374.78 2160
4375.40 2245
4376.03 2333
4376.65 2187
4377.28 2323
4377.90 2547
4378.53 2475
4379.15 2364
4379.77 2493
4380.40 2500
4381.02 2494
4381.65 2566
4382.27 2575
4382.90 2472
4383.52 2576
4384.14 2431
4384.77 2610
4385.39 2349
4386.02 2408
4386.64 2552
4387.27 2453
4387.89 2228
4388.52 2414
4389.14 2636
4389.77 2471
4390.39 2396
4391.02 2239
4391.64 2161
4392.27 2154
4392.89 2248
4393.52 2153
4394.14 2142
4394.77 2283
4395.39 2432
4396.02 2269
4396.65 2376
4397.27 2331
4397.90 2350
4398.52 2303
4399.15 2262
4399.77 2350
4400.40 2149
4401.02 2402
4401.65 2457
4402.28 2381
4402.90 2488
4403.53 2486
4404.15 2346
4404.78 2250
4405.41 2401
4406.03 2407
4406.66 2214
4407.28 2176
4407.91 2123
4408.54 2098
4409.16 2125
4409.79 2177
4410.42 2168
4411.04 2196
4411.67 2224
4412.30 2151
4412.92 2018
4413.55 2134
4414.18 2256
4414.80 2076
4415.43 2165
4416.06 2124
4416.68 2237
4417.31 2337
4417.94 2196
4418.56 2236
4419.19 2371
4419.82 2371
4420.45 2130
4421.07 2077
4421.70 2216
4422.33 2138
4422.95 1958
4423.58 1985
4424.21 2083
4424.84 2034
4425.46 1931
4426.09 2032
4426.72 2076
4427.35 1989
4427.97 2033
4428.60 2004
4429.23 2063
4429.86 2061
4430.49 1979
4431.11 2109
4431.74 1933
4432.37 2039
4433.00 1957
4433.63 2019
4434.25 2278
4434.88 2226
4435.51 2206
4436.14 1953
4436.77 2068
4437.40 2168
4438.02 2167
4438.65 2129
4439.28 2129
4439.91 2242
4440.54 2133
4441.17 1951
4441.80 2048
4442.42 2153
4443.05 2107
4443.68 2169
4444.31 2169
4444.94 2137
4445.57 2043
4446.20 2111
4446.83 1970
4447.46 1826
4448.08 2048
4448.71 2390
4449.34 2298
4449.97 2216
4450.60 2209
4451.23 1961
4451.86 1984
4452.49 2183
4453.12 2270
4453.75 2218
4454.38 2139
4455.01 2218
4455.64 2364
4456.27 2271
4456.90 2237
4457.53 2150
4458.16 2181
4458.79 2221
4459.42 1899
4460.05 1967
4460.68 2152
4461.31 2292
4461.94 1985
4462.57 1927
4463.20 2063
4463.83 1991
4464.46 2015
4465.09 1894
4465.72 1826
4466.35 1902
4466.98 1910
4467.61 1739
4468.24 1936
4468.87 2073
4469.50 2057
4470.13 1977
4470.76 1971
4471.39 1920
4472.02 1916
4472.65 2028
4473.29 2119
4473.92 2034
4474.55 1934
4475.18 2028
4475.81 1928
4476.44 1851
4477.07 1945
4477.70 1855
4478.33 1899
4478.97 1698
4479.60 1797
4480.23 1958
4480.86 1782
4481.49 1929
4482.12 2008
4482.75 1981
4483.39 1873
4484.02 1954
4484.65 2017
4485.28 2033
4485.91 2040
4486.54 2177
4487.18 2030
4487.81 2186
4488.44 2271
4489.07 2292
4489.70 2087
4490.34 2186
4490.97 2129
4491.60 1997
4492.23 2018
4492.86 1941
4493.50 1960
4494.13 2028
4494.76 2026
4495.39 2029
4496.03 1993
4496.66 2056
4497.29 1994
4497.92 2094
4498.56 2053
4499.19 2098
4499.82 2046
4500.46 2172
4501.09 2246
4501.72 2366
4502.35 2455
4502.99 2468
4503.62 2529
4504.25 2629
4504.89 2456
4505.52 2625
4506.15 2683
4506.79 2463
4507.42 2297
4508.05 2462
4508.69 2328
4509.32 2295
4509.95 2247
4510.59 2109
4511.22 2237
4511.85 2024
4512.49 2167
4513.12 2279
4513.75 2034
4514.39 2063
4515.02 2086
4515.66 2154
4516.29 2051
4516.92 1943
4517.56 2088
4518.19 1911
4518.83 1952
4519.46 2052
4520.09 2044
4520.73 1961
4521.36 1846
4522.00 1948
4522.63 1928
4523.27 1961
4523.90 2045
4524.54 2061
4525.17 2113
4525.80 1907
4526.44 2059
4527.07 2237
4527.71 1990
4528.34 2166
4528.98 2215
4529.61 2343
4530.25 2351
4530.88 2415
4531.52 2606
4532.15 2604
4532.79 2644
4533.42 2693
4534.06 2809
4534.69 2869
4535.33 2691
4535.96 2723
4536.60 2761
4537.23 2545
4537.87 2378
4538.51 2130
4539.14 2191
4539.78 2202
4540.41 2100
4541.05 2160
4541.68 2118
4542.32 2191
4542.96 2038
4543.59 2046
4544.23 2090
4544.86 1951
4545.50 1976
4546.13 1791
4546.77 1840
4547.41 1888
4548.04 1949
4548.68 1984
4549.32 2009
4549.95 2035
4550.59 1904
4551.22 1741
4551.86 1881
4552.50 2012
4553.13 1998
4553.77 2015
4554.41 2103
4555.04 2160
4555.68 1980
4556.32 1834
4556.95 1881
4557.59 1902
4558.23 1951
4558.86 1889
4559.50 1860
4560.14 1890
4560.78 1983
4561.41 1876
4562.05 1926
4562.69 2177
4563.32 2021
4563.96 1851
4564.60 1961
4565.24 2126
4565.87 1985
4566.51 1956
4567.15 1943
4567.79 2137
4568.42 2079
4569.06 2095
4569.70 2054
4570.34 2009
4570.97 2040
4571.61 1942
4572.25 1862
4572.89 1880
4573.53 1959
4574.16 2090
4574.80 2110
4575.44 1960
4576.08 2070
4576.72 1938
4577.35 1986
4577.99 1932
4578.63 1901
4579.27 1957
4579.91 2103
4580.55 2043
4581.18 1918
4581.82 1970
4582.46 2084
4583.10 2126
4583.74 2058
4584.38 2049
4585.02 2041
4585.65 2101
4586.29 2080
4586.93 2069
4587.57 1992
4588.21 2151
4588.85 2164
4589.49 2082
4590.13 2078
4590.77 2060
4591.41 2086
4592.05 2255
4592.68 2479
4593.32 2412
4593.96 2351
4594.60 2214
4595.24 2151
4595.88 2018
4596.52 2082
4597.16 2179
4597.80 2149
4598.44 2181
4599.08 2015
4599.72 1984
4600.36 2143
4601.00 2089
4601.64 2176
4602.28 2266
4602.92 2138
4603.56 2105
4604.20 2239
4604.84 2507
4605.48 2516
4606.12 2450
4606.76 2337
4607.40 2338
4608.04 2333
4608.68 2184
4609.32 2114
4609.96 2183
4610.60 2157
4611.24 2119
4611.88 2171
4612.52 2277
4613.16 2090
4613.81 2228
4614.45 2204
4615.09 2161
4615.73 2128
4616.37 2170
4617.01 2146
4617.65 2005
4618.29 2046
4618.93 2008
4619.57 2040
4620.22 1997
4620.86 1994
4621.50 2027
4622.14 1898
4622.78 1912
4623.42 1864
4624.06 2046
4624.70 1913
4625.35 1858
4625.99 2038
4626.63 2068
4627.27 1891
4627.91 1972
4628.55 1976
4629.20 1971
4629.84 1961
4630.48 1938
4631.12 1883
4631.76 1834
4632.41 1773
4633.05 1934
4633.69 2055
4634.33 1939
4634.97 1986
4635.62 2183
4636.26 2108
4636.90 2130
4637.54 2135
4638.19 2102
4638.83 2105
4639.47 2191
4640.11 2117
4640.76 2250
4641.40 2204
4642.04 2274
4642.68 2172
4643.33 2050
4643.97 2145
4644.61 2244
4645.26 2277
4645.90 2126
4646.54 2016
4647.19 2177
4647.83 2215
4648.47 1953
4649.11 1888
4649.76 2089
4650.40 2218
4651.04 1997
4651.69 1913
4652.33 1996
4652.97 1909
4653.62 1994
4654.26 2011
4654.91 1967
4655.55 1996
4656.19 1915
4656.84 2018
4657.48 1993
4658.12 2080
4658.77 1956
4659.41 1861
4660.06 1954
4660.70 1885
4661.34 1844
4661.99 1886
4662.63 1881
4663.28 1952
4663.92 1930
4664.56 1876
4665.21 2062
4665.85 2060
4666.50 1961
4667.14 1885
4667.79 1787
4668.43 1785
4669.08 1747
4669.72 1741
4670.36 1972
4671.01 2000
4671.65 1915
4672.30 1837
4672.94 1740
4673.59 1709
4674.23 1869
4674.88 1742
4675.52 1889
4676.17 1877
4676.81 1867
4677.46 1767
4678.10 1787
4678.75 1813
4679.39 1647
4680.04 1865
4680.69 1869
4681.33 1856
4681.98 1788
4682.62 1937
4683.27 2199
4683.91 1830
4684.56 2001
4685.20 2116
4685.85 2113
4686.50 1963
4687.14 1850
4687.79 1990
4688.43 2013
4689.08 1892
4689.73 1999
4690.37 1920
4691.02 1941
4691.66 1834
4692.31 1864
4692.96 1842
4693.60 1876
4694.25 1993
4694.90 1997
4695.54 1951
4696.19 1927
4696.83 2128
4697.48 2233
4698.13 2178
4698.77 2255
4699.42 2291
4700.07 2232
4700.71 2381
4701.36 2329
4702.01 2195
4702.65 2232
4703.30 2339
4703.95 2207
4704.60 2184
4705.24 2088
4705.89 2001
4706.54 1950
4707.18 1994
4707.83 1999
4708.48 2009
4709.13 2125
4709.77 2319
4710.42 2253
4711.07 2191
4711.72 2193
4712.36 2064
4713.01 2138
4713.66 2034
4714.31 2180
4714.95 2161
4715.60 2039
4716.25 1962
4716.90 1967
4717.55 2058
4718.19 1963
4718.84 1948
4719.49 2107
4720.14 1992
4720.79 1864
4721.43 2081
4722.08 2216
4722.73 2071
4723.38 2074
4724.03 2234
4724.68 2357
4725.32 2302
4725.97 2564
4726.62 2508
4727.27 2573
4727.92 2492
4728.57 2771
4729.22 2591
4729.86 2484
4730.51 2641
4731.16 2409
4731.81 2567
4732.46 2484
4733.11 2379
4733.76 2276
4734.41 2253
4735.06 2279
4735.71 2235
4736.35 2063
4737.00 2115
4737.65 2150
4738.30 2047
4738.95 1966
4739.60 2133
4740.25 2225
4740.90 2443
4741.55 2411
4742.20 2271
4742.85 2233
4743.50 2357
4744.15 2378
4744.80 2203
4745.45 2096
4746.10 2119
4746.75 2251
4747.40 2198
4748.05 2120
4748.70 2237
4749.35 2248
4750.00 2442
4750.65 2355
4751.30 2617
4751.95 2411
4752.60 2558
4753.25 2437
4753.90 2534
4754.55 2586
4755.20 2405
4755.85 2392
4756.50 2403
4757.15 2495
4757.80 2538
4758.45 2430
4759.10 2240
4759.76 2200
4760.41 1954
4761.06 2018
4761.71 2014
4762.36 2030
4763.01 2098
4763.66 2024
4764.31 2053
4764.96 1926
4765.62 1868
4766.27 1785
4766.92 1901
4767.57 1964
4768.22 2005
4768.87 2236
4769.52 2028
4770.17 2070
4770.83 2011
4771.48 2050
4772.13 2016
4772.78 1939
4773.43 1888
4774.08 1980
4774.74 1986
4775.39 1855
4776.04 1877
4776.69 1966
4777.34 1986
4778.00 1884
4778.65 1965
4779.30 2105
4779.95 2016
4780.61 2097
4781.26 2086
4781.91 1901
4782.56 1984
4783.21 1969
4783.87 1877
4784.52 1951
4785.17 2017
4785.82 2058
4786.48 1976
4787.13 2019
4787.78 1908
4788.44 2031
4789.09 1902
4789.74 2017
4790.39 1961
4791.05 1945
4791.70 2018
4792.35 1952
4793.01 2007
4793.66 1882
4794.31 1859
4794.97 1891
4795.62 1871
4796.27 2051
4796.93 1908
4797.58 1942
4798.23 2016
4798.89 1922
4799.54 1877
4800.19 1993
4800.85 1925
4801.50 2049
4802.15 2022
4802.81 1898
4803.46 1928
4804.12 1947
4804.77 2121
4805.42 2182
4806.08 1853
4806.73 2009
4807.39 1999
4808.04 1960
4808.69 1993
4809.35 1974
4810.00 1966
4810.66 2089
4811.31 2020
4811.97 2045
4812.62 2058
4813.27 1852
4813.93 1867
4814.58 2098
4815.24 1945
4815.89 1863
4816.55 1974
4817.20 2000
4817.86 2064
4818.51 2163
4819.17 2245
4819.82 2208
4820.48 2085
4821.13 2257
4821.79 2295
4822.44 2518
4823.10 2500
4823.75 2697
4824.41 2648
4825.06 2581
4825.72 2664
4826.37 2609
4827.03 2716
4827.68 2887
4828.34 3152
4828.99 2958
4829.65 2761
4830.31 2539
4830.96 2607
4831.62 2579
4832.27 2504
4832.93 2431
4833.58 2528
4834.24 2438
4834.90 2577
4835.55 2580
4836.21 2406
4836.86 2506
4837.52 2508
4838.18 2680
4838.83 2736
4839.49 2767
4840.15 2707
4840.80 2664
4841.46 2556
4842.11 2569
4842.77 2646
4843.43 2606
4844.08 2601
4844.74 2760
4845.40 2643
4846.05 2630
4846.71 2729
4847.37 2677
4848.02 2707
4848.68 3039
4849.34 3171
4850.00 3297
4850.65 3369
4851.31 3331
4851.97 3671
4852.62 3972
4853.28 3701
4853.94 3839
4854.60 3379
4855.25 3491
4855.91 3453
4856.57 3402
4857.22 3071
4857.88 3195
4858.54 3034
4859.20 3050
4859.86 3047
4860.51 3240
4861.17 3250
4861.83 3237
4862.49 3025
4863.14 3219
4863.80 3068
4864.46 3100
4865.12 3029
4865.78 3195
4866.43 3107
4867.09 3220
4867.75 3086
4868.41 3125
4869.07 3092
4869.72 3058
4870.38 2871
4871.04 2923
4871.70 3032
4872.36 2906
4873.02 2498
4873.68 2491
4874.33 2619
4874.99 2731
4875.65 2544
4876.31 2583
4876.97 2666
4877.63 2643
4878.29 2552
4878.95 2534
4879.60 2428
4880.26 2573
4880.92 2501
4881.58 2419
4882.24 2368
4882.90 2411
4883.56 2461
4884.22 2417
4884.88 2430
4885.54 2548
4886.20 2351
4886.86 2389
4887.52 2481
4888.18 2485
4888.83 2485
4889.49 2560
4890.15 2572
4890.81 2638
4891.47 2629
4892.13 2696
4892.79 2607
4893.45 2666
4894.11 2584
4894.77 2795
4895.43 2798
4896.09 2773
4896.75 2690
4897.41 2526
4898.07 2508
4898.73 2585
4899.39 2584
4900.05 2669
4900.72 2782
4901.38 2758
4902.04 2854
4902.70 3028
4903.36 2903
4904.02 2870
4904.68 2772
4905.34 2820
4906.00 2588
4906.66 2599
4907.32 2835
4907.98 2400
4908.64 2315
4909.30 2327
4909.97 2280
4910.63 2302
4911.29 2414
4911.95 2256
4912.61 2262
4913.27 2051
4913.93 2119
4914.59 2183
4915.26 2179
4915.92 2184
4916.58 2207
4917.24 2200
4917.90 1948
4918.56 2142
4919.22 2020
4919.89 2032
4920.55 2072
4921.21 2081
4921.87 2069
4922.53 2239
4923.20 2144
4923.86 2161
4924.52 1959
4925.18 2019
4925.84 2122
4926.51 2066
4927.17 1941
4927.83 2086
4928.49 2111
4929.15 2154
4929.82 2089
4930.48 2034
4931.14 2083
4931.80 2113
4932.47 2196
4933.13 2189
4933.79 2273
4934.45 2157
4935.12 2265
4935.78 2166
4936.44 2219
4937.11 2175
4937.77 2071
4938.43 2172
4939.09 2163
4939.76 2080
4940.42 2203
4941.08 2258
4941.75 2435
4942.41 2132
4943.07 2023
4943.74 2087
4944.40 2053
4945.06 2097
4945.73 2114
4946.39 2033
4947.05 1988
4947.72 1859
4948.38 1928
4949.04 1922
4949.71 2010
4950.37 1783
4951.04 1785
4951.70 1919
4952.36 1902
4953.03 2101
4953.69 1867
4954.36 1859
4955.02 1985
4955.68 1939
4956.35 1961
4957.01 1851
4957.68 1927
4958.34 1936
4959.00 1993
4959.67 1979
4960.33 2099
4961.00 2138
4961.66 2147
4962.33 2226
4962.99 2301
4963.66 2382
4964.32 2656
4964.99 2573
4965.65 2533
4966.31 2765
4966.98 2718
4967.64 2558
4968.31 2444
4968.97 2512
4969.64 2516
4970.30 2249
4970.97 2157
4971.64 2356
4972.30 2202
4972.97 2108
4973.63 2151
4974.30 2048
4974.96 2170
4975.63 2243
4976.29 2099
4976.96 2075
4977.62 2307
4978.29 2102
4978.95 2109
4979.62 2196
4980.29 2035
4980.95 2092
4981.62 2084
4982.28 1973
4982.95 1984
4983.62 2092
4984.28 2071
4984.95 1990
4985.61 2011
4986.28 2148
4986.95 2317
4987.61 2206
4988.28 2306
4988.94 2375
4989.61 2392
4990.28 2686
4990.94 2692
4991.61 2805
4992.28 2635
4992.94 2567
4993.61 2614
4994.28 2553
4994.94 2357
4995.61 2252
4996.28 2236
4996.94 2175
4997.61 2193
4998.28 2139
4998.95 1878
4999.61 1849
5000.28 2050
5000.95 1960
5001.61 1870
5002.28 1796
5002.95 1769
5003.62 1692
5004.28 1687
5004.95 1772
5005.62 1966
5006.29 1848
5006.95 1884
5007.62 1751
5008.29 1852
5008.96 1896
5009.62 1748
5010.29 1867
5010.96 1987
5011.63 2041
5012.29 1884
5012.96 1779
5013.63 1710
5014.30 1851
5014.97 1731
5015.63 1773
5016.30 1800
5016.97 1863
5017.64 1805
5018.31 1813
5018.98 1815
5019.64 1899
5020.31 1916
5020.98 1993
5021.65 2060
5022.32 1975
5022.99 1989
5023.66 1880
5024.32 2052
5024.99 1989
5025.66 2115
5026.33 2166
5027.00 2038
5027.67 2057
5028.34 2068
5029.01 2125
5029.67 1970
5030.34 1842
5031.01 1900
5031.68 1979
5032.35 1905
5033.02 1873
5033.69 1899
5034.36 1999
5035.03 1862
5035.70 1893
5036.37 1804
5037.04 1824
5037.71 1804
5038.38 1851
5039.05 1855
5039.72 1791
5040.39 1882
5041.06 1995
5041.73 1878
5042.40 1648
5043.07 1693
5043.74 1914
5044.41 1832
5045.08 1835
5045.75 1970
5046.42 1846
5047.09 1977
5047.76 1884
5048.43 1958
5049.10 1979
5049.77 1842
5050.44 1813
5051.11 1840
5051.78 1815
5052.45 1897
5053.12 2006
5053.79 2001
5054.46 2017
5055.13 1899
5055.80 1847
5056.47 2023
5057.14 2065
5057.82 1984
5058.49 1984
5059.16 1955
5059.83 1747
5060.50 1885
5061.17 1897
5061.84 1956
5062.51 1849
5063.18 1808
5063.86 1855
5064.53 1870
5065.20 1865
5065.87 1914
5066.54 1806
5067.21 1837
5067.88 1807
5068.56 1930
5069.23 1735
5069.90 1758
5070.57 1727
5071.24 1533
5071.91 1633
5072.59 1612
5073.26 1766
5073.93 1712
5074.60 1646
5075.27 1755
5075.95 1705
5076.62 1720
5077.29 1854
5077.96 1868
5078.64 1746
5079.31 1726
5079.98 1847
5080.65 1857
5081.33 2054
5082.00 1929
5082.67 1731
5083.34 1852
5084.02 1843
5084.69 1970
5085.36 1857
5086.03 1869
5086.71 1870
5087.38 1804
5088.05 1887
5088.73 1916
5089.40 1981
5090.07 1814
5090.74 1992
5091.42 1915
5092.09 1833
5092.76 1936
5093.44 2013
5094.11 2067
5094.78 2088
5095.46 2075
5096.13 1854
5096.80 1910
5097.48 1799
5098.15 1864
5098.83 1728
5099.50 1727
5100.17 1723
5100.85 1677
5101.52 1664
5102.19 1783
5102.87 1720
5103.54 1715
5104.22 1755
5104.89 1930
5105.56 1901
5106.24 1960
5106.91 1751
5107.59 1866
5108.26 1771
5108.93 1775
5109.61 1725
5110.28 1855
5110.96 1781
5111.63 1684
5112.31 1787
5112.98 1863
5113.66 2046
5114.33 1887
5115.01 2023
5115.68 1661
5116.36 1557
5117.03 1691
5117.70 1799
5118.38 1874
5119.05 1825
5119.73 1770
5120.40 1805
5121.08 1782
5121.76 1915
5122.43 1766
5123.11 1903
5123.78 1945
5124.46 1754
5125.13 1763
5125.81 1798
5126.48 1874
5127.16 1857
5127.83 1723
5128.51 1771
5129.18 1791
5129.86 1782
5130.54 1845
5131.21 1875
5131.89 1763
5132.56 1694
5133.24 1775
5133.92 1908
5134.59 1857
5135.27 1886
5135.94 1879
5136.62 1850
5137.30 1922
5137.97 1945
5138.65 1863
5139.32 1852
5140.00 1756
5140.68 1853
5141.35 1727
5142.03 1763
5142.71 1830
5143.38 1836
5144.06 1860
5144.74 1841
5145.41 1878
5146.09 1875
5146.77 1780
5147.44 1604
5148.12 1555
5148.80 1638
5149.47 1717
5150.15 1741
5150.83 1700
5151.51 1500
5152.18 1711
5152.86 1651
5153.54 1583
5154.21 1552
5154.89 1613
5155.57 1617
5156.25 1611
5156.92 1545
5157.60 1666
5158.28 1512
5158.96 1728
5159.63 1600
5160.31 1645
5160.99 1689
5161.67 1482
5162.35 1551
5163.02 1480
5163.70 1677
5164.38 1610
5165.06 1651
5165.74 1684
5166.41 1674
5167.09 1613
5167.77 1621
5168.45 1694
5169.13 1692
5169.80 1666
5170.48 1652
5171.16 1579
5171.84 1643
5172.52 1673
5173.20 1743
5173.88 1688
5174.55 1775
5175.23 1701
5175.91 1596
5176.59 1672
5177.27 1630
5177.95 1539
5178.63 1484
5179.31 1508
5179.98 1594
5180.66 1677
5181.34 1583
5182.02 1564
5182.70 1706
5183.38 1584
5184.06 1687
5184.74 1531
5185.42 1565
5186.10 1493
5186.78 1633
5187.46 1620
5188.14 1609
5188.82 1646
5189.50 1483
5190.17 1419
5190.85 1374
5191.53 1515
5192.21 1549
5192.89 1549
5193.57 1471
5194.25 1535
5194.93 1531
5195.61 1628
5196.29 1622
5196.97 1585
5197.65 1554
5198.33 1540
5199.01 1690
5199.69 1665
5200.38 1583
5201.06 1516
5201.74 1612
5202.42 1575
5203.10 1606
5203.78 1544
5204.46 1660
5205.14 1702
5205.82 1678
5206.50 1556
5207.18 1668
5207.86 1803
5208.54 1834
5209.22 1985
5209.90 1893
5210.59 1823
5211.27 1942
5211.95 1819
5212.63 1809
5213.31 1856
5213.99 1839
5214.67 1926
5215.35 1815
5216.03 1746
5216.72 1870
5217.40 1843
5218.08 1677
5218.76 1701
5219.44 1540
5220.12 1638
5220.81 1596
5221.49 1645
5222.17 1662
5222.85 1626
5223.53 1688
5224.21 1709
5224.90 1712
5225.58 1696
5226.26 1554
5226.94 1708
5227.62 1488
5228.31 1509
5228.99 1657
5229.67 1542
5230.35 1664
5231.04 1760
5231.72 1615
5232.40 1691
5233.08 1680
5233.77 1719
5234.45 1751
5235.13 1749
5235.81 1876
5236.50 1697
5237.18 1662
5237.86 1607
5238.54 1747
5239.23 1716
5239.91 1633
5240.59 1854
5241.28 1942
5241.96 1680
5242.64 1704
5243.33 1783
5244.01 1762
5244.69 1801
5245.37 1760
5246.06 1741
5246.74 1758
5247.42 1651
5248.11 1661
5248.79 1642
5249.48 1650
5250.16 1622
5250.84 1676
5251.53 1699
5252.21 1622
5252.89 1715
5253.58 1722
5254.26 1608
5254.95 1704
5255.63 1615
5256.31 1649
5257.00 1583
5257.68 1630
5258.37 1603
5259.05 1600
5259.73 1566
5260.42 1512
5261.10 1586
5261.79 1601
5262.47 1613
5263.16 1693
5263.84 1663
5264.52 1856
5265.21 1757
5265.89 1849
5266.58 1728
5267.26 1672
5267.95 1698
5268.63 1743
5269.32 1754
5270.00 1795
5270.69 1816
5271.37 1784
5272.06 1608
5272.74 1610
5273.43 1730
5274.11 1742
5274.80 1642
5275.48 1691
5276.17 1636
5276.85 1709
5277.54 1531
5278.22 1713
5278.91 1721
5279.59 1834
5280.28 1836
5280.97 1802
5281.65 1994
5282.34 1964
5283.02 2014
5283.71 2015
5284.39 2113
5285.08 1997
5285.77 1956
5286.45 2019
5287.14 1978
5287.82 1922
5288.51 1891
5289.20 1693
5289.88 1741
5290.57 1689
5291.25 1769
5291.94 1817
5292.63 1744
5293.31 1623
5294.00 1632
5294.69 1606
5295.37 1718
5296.06 1485
5296.75 1662
5297.43 1599
5298.12 1699
5298.81 1780
5299.49 1937
5300.18 1675
5300.87 1573
5301.55 1598
5302.24 1689
5302.93 1775
5303.62 1846
5304.30 1727
5304.99 1649
5305.68 1646
5306.36 1679
5307.05 1633
5307.74 1622
5308.43 1710
5309.11 1706
5309.80 1609
5310.49 1618
5311.18 1639
5311.86 1667
5312.55 1828
5313.24 1768
5313.93 1800
5314.61 1660
5315.30 1714
5315.99 1722
5316.68 1771
5317.37 1732
5318.05 1637
5318.74 1647
5319.43 1707
5320.12 1712
5320.81 1756
5321.49 1669
5322.18 1774
5322.87 1681
5323.56 1687
5324.25 1724
5324.94 1718
5325.62 1664
5326.31 1770
5327.00 1693
5327.69 1608
5328.38 1638
5329.07 1615
5329.76 1597
5330.44 1688
5331.13 1723
5331.82 1915
5332.51 1672
5333.20 1814
5333.89 1625
5334.58 1733
5335.27 1828
5335.96 1703
5336.65 1800
5337.34 1662
5338.02 1560
5338.71 1687
5339.40 1701
5340.09 1685
5340.78 1774
5341.47 1699
5342.16 1520
5342.85 1568
5343.54 1718
5344.23 1810
5344.92 1695
5345.61 1774
5346.30 1744
5346.99 1547
5347.68 1778
5348.37 1887
5349.06 1747
5349.75 1881
5350.44 1792
5351.13 1859
5351.82 1860
5352.51 1687
5353.20 1755
5353.89 1546
5354.58 1829
5355.27 1840
5355.96 1684
5356.65 1762
5357.34 1607
5358.03 1660
5358.72 1597
5359.41 1632
5360.11 1696
5360.80 1530
5361.49 1634
5362.18 1740
5362.87 1794
5363.56 1731
5364.25 1701
5364.94 1641
5365.63 1709
5366.32 1642
5367.01 1664
5367.71 1629
5368.40 1675
5369.09 1635
5369.78 1694
5370.47 1613
5371.16 1660
5371.85 1757
5372.55 1557
5373.24 1706
5373.93 1622
5374.62 1661
5375.31 1722
5376.00 1678
5376.70 1738
5377.39 1561
5378.08 1565
5378.77 1690
5379.46 1763
5380.15 1747
5380.85 1768
5381.54 1836
5382.23 1879
5382.92 1741
5383.62 1888
5384.31 1868
5385.00 1706
5385.69 1848
5386.38 1938
5387.08 1853
5387.77 1725
5388.46 1671
5389.16 1673
5389.85 1691
5390.54 1700
5391.23 1807
5391.93 1718
5392.62 1590
5393.31 1646
5394.00 1723
5394.70 1732
5395.39 1551
5396.08 1495
5396.78 1518
5397.47 1780
5398.16 1591
5398.86 1547
5399.55 1581
5400.24 1596
5400.94 1528
5401.63 1515
5402.32 1534
5403.02 1542
5403.71 1598
5404.40 1564
5405.10 1522
5405.79 1474
5406.48 1479
5407.18 1494
5407.87 1457
5408.57 1735
5409.26 1753
5409.95 1596
5410.65 1621
5411.34 1588
5412.04 1734
5412.73 1640
5413.42 1564
5414.12 1651
5414.81 1723
5415.51 1641
5416.20 1601
5416.89 1710
5417.59 1712
5418.28 1679
5418.98 1573
5419.67 1574
5420.37 1727
5421.06 1692
5421.76 1674
5422.45 1671
5423.15 1573
5423.84 1672
5424.54 1865
5425.23 1808
5425.93 1782
5426.62 1792
5427.32 1663
5428.01 1593
5428.71 1599
5429.40 1582
5430.10 1641
5430.79 1510
5431.49 1534
5432.18 1635
5432.88 1705
5433.57 1649
5434.27 1589
5434.96 1526
5435.66 1592
5436.36 1663
5437.05 1741
5437.75 1669
5438.44 1715
5439.14 1695
5439.83 1646
5440.53 1649
5441.23 1792
5441.92 1858
5442.62 1693
5443.31 1776
5444.01 1766
5444.71 1711
5445.40 1864
5446.10 2035
5446.79 1912
5447.49 1977
5448.19 1984
5448.88 1961
5449.58 2026
5450.28 2175
5450.97 2218
5451.67 2212
5452.37 2147
5453.06 2004
5453.76 2059
5454.46 2037
5455.15 1901
5455.85 1808
5456.55 1855
5457.24 1950
5457.94 1968
5458.64 1756
5459.34 1889
5460.03 1790
5460.73 1795
5461.43 1830
5462.12 1835
5462.82 1808
5463.52 1899
5464.22 1735
5464.91 1833
5465.61 1860
5466.31 1868
5467.01 2005
5467.70 1967
5468.40 1891
5469.10 1856
5469.80 1805
5470.49 2043
5471.19 2084
5471.89 1936
5472.59 1883
5473.29 1986
5473.98 1872
5474.68 1869
5475.38 1883
5476.08 1953
5476.78 1837
5477.48 1817
5478.17 1971
5478.87 2062
5479.57 2188
5480.27 2152
5480.97 2306
5481.67 2401
5482.36 2452
5483.06 2457
5483.76 2592
5484.46 2547
5485.16 2427
5485.86 2508
5486.56 2353
5487.26 2339
5487.95 2291
5488.65 2165
5489.35 2331
5490.05 2256
5490.75 2017
5491.45 2163
5492.15 2171
5492.85 2218
5493.55 2257
5494.25 2101
5494.95 2057
5495.65 2249
5496.34 2273
5497.04 2320
5497.74 2390
5498.44 2286
5499.14 2348
5499.84 2408
5500.54 2733
5501.24 2835
5501.94 3039
5502.64 3186
5503.34 3384
5504.04 3244
5504.74 3301
5505.44 3295
5506.14 3037
5506.84 2831
5507.54 2526
5508.24 2372
5508.94 2651
5509.64 2332
5510.34 2344
5511.04 2243
5511.74 2209
5512.44 2194
5513.14 2185
5513.85 2099
5514.55 2096
5515.25 2048
5515.95 2063
5516.65 1982
5517.35 1948
5518.05 2064
5518.75 1966
5519.45 2101
5520.15 1950
5520.85 1953
5521.55 1891
5522.26 1833
5522.96 1934
5523.66 1929
5524.36 1928
5525.06 1794
5525.76 1845
5526.46 1963
5527.16 2021
5527.87 1982
5528.57 1895
5529.27 1900
5529.97 1793
5530.67 1709
5531.37 1817
5532.08 1880
5532.78 1773
5533.48 1764
5534.18 1758
5534.88 1824
5535.58 1771
5536.29 1795
5536.99 1638
5537.69 1625
5538.39 1548
5539.10 1467
5539.80 1755
5540.50 1631
5541.20 1857
5541.90 1778
5542.61 1657
5543.31 1797
5544.01 1691
5544.71 1779
5545.42 1750
5546.12 1801
5546.82 1655
5547.52 1577
5548.23 1546
5548.93 1743
5549.63 1793
5550.34 1671
5551.04 1611
5551.74 1721
5552.44 1683
5553.15 1759
5553.85 1784
5554.55 1554
5555.26 1643
5555.96 1554
5556.66 1480
5557.37 1579
5558.07 1621
5558.77 1535
5559.48 1629
5560.18 1581
5560.88 1589
5561.59 1485
5562.29 1553
5563.00 1633
5563.70 1727
5564.40 1730
5565.11 1719
5565.81 1699
5566.51 1708
5567.22 1905
5567.92 1865
5568.63 1720
5569.33 1557
5570.03 1530
5570.74 1697
5571.44 1699
5572.15 1532
5572.85 1723
5573.56 1659
5574.26 1586
5574.96 1729
5575.67 1620
5576.37 1644
5577.08 1679
5577.78 1760
5578.49 1690
5579.19 1702
5579.90 1621
5580.60 1725
5581.31 1848
5582.01 1772
5582.72 1653
5583.42 1729
5584.13 1713
5584.83 1672
5585.54 1681
5586.24 1706
5586.95 1599
5587.65 1600
5588.36 1690
5589.06 1543
5589.77 1698
5590.47 1561
5591.18 1554
5591.88 1524
5592.59 1587
5593.30 1597
5594.00 1730
5594.71 1587
5595.41 1482
5596.12 1467
5596.82 1544
5597.53 1584
5598.24 1492
5598.94 1518
5599.65 1553
5600.35 1394
5601.06 1479
5601.77 1446
5602.47 1462
5603.18 1493
5603.89 1460
5604.59 1533
5605.30 1439
5606.00 1404
5606.71 1466
5607.42 1470
5608.12 1659
5608.83 1591
5609.54 1589
5610.24 1565
5610.95 1714
5611.66 1459
5612.36 1437
5613.07 1499
5613.78 1622
5614.48 1487
5615.19 1527
5615.90 1494
5616.61 1487
5617.31 1493
5618.02 1530
5618.73 1580
5619.43 1482
5620.14 1640
5620.85 1493
5621.56 1553
5622.26 1565
5622.97 1500
5623.68 1482
5624.39 1528
5625.09 1384
5625.80 1465
5626.51 1560
5627.22 1450
5627.92 1431
5628.63 1579
5629.34 1577
5630.05 1534
5630.76 1601
5631.46 1578
5632.17 1481
5632.88 1475
5633.59 1504
5634.30 1451
5635.01 1539
5635.71 1484
5636.42 1564
5637.13 1455
5637.84 1496
5638.55 1477
5639.26 1445
5639.96 1431
5640.67 1471
5641.38 1547
5642.09 1563
5642.80 1646
5643.51 1560
5644.22 1517
5644.93 1491
5645.63 1626
5646.34 1508
5647.05 1507
5647.76 1452
5648.47 1511
5649.18 1559
5649.89 1511
5650.60 1583
5651.31 1538
5652.02 1605
5652.73 1551
5653.43 1571
5654.14 1734
5654.85 1645
5655.56 1618
5656.27 1534
5656.98 1626
5657.69 1658
5658.40 1685
5659.11 1836
5659.82 1753
5660.53 1722
5661.24 1830
5661.95 1846
5662.66 1731
5663.37 1637
5664.08 1645
5664.79 1593
5665.50 1522
5666.21 1609
5666.92 1555
5667.63 1637
5668.34 1651
5669.05 1504
5669.76 1429
5670.47 1403
5671.18 1466
5671.89 1490
5672.61 1451
5673.32 1465
5674.03 1575
5674.74 1550
5675.45 1446
5676.16 1536
5676.87 1531
5677.58 1579
5678.29 1541
5679.00 1556
5679.71 1476
5680.42 1443
5681.14 1508
5681.85 1424
5682.56 1590
5683.27 1473
5683.98 1559
5684.69 1592
5685.40 1488
5686.11 1532
5686.83 1588
5687.54 1484
5688.25 1553
5688.96 1547
5689.67 1530
5690.38 1483
5691.10 1494
5691.81 1475
5692.52 1409
5693.23 1440
5693.94 1488
5694.66 1467
5695.37 1489
5696.08 1569
5696.79 1530
5697.50 1452
5698.22 1446
5698.93 1443
5699.64 1285
5700.35 1427
5701.07 1374
5701.78 1474
5702.49 1493
5703.20 1528
5703.92 1630
5704.63 1368
5705.34 1448
5706.05 1372
5706.77 1440
5707.48 1455
5708.19 1309
5708.90 1480
5709.62 1412
5710.33 1458
5711.04 1411
5711.76 1370
5712.47 1519
5713.18 1484
5713.90 1415
5714.61 1359
5715.32 1350
5716.04 1339
5716.75 1340
5717.46 1370
5718.18 1403
5718.89 1488
5719.60 1561
5720.32 1494
5721.03 1470
5721.74 1498
5722.46 1477
5723.17 1413
5723.89 1408
5724.60 1445
5725.31 1415
5726.03 1438
5726.74 1431
5727.45 1530
5728.17 1488
5728.88 1523
5729.60 1675
5730.31 1627
5731.03 1854
5731.74 1785
5732.45 1809
5733.17 1769
5733.88 1649
5734.60 1762
5735.31 1748
5736.03 1639
5736.74 1570
5737.46 1614
5738.17 1574
5738.89 1498
5739.60 1460
5740.31 1473
5741.03 1465
5741.74 1422
5742.46 1451
5743.17 1376
5743.89 1450
5744.60 1457
5745.32 1495
5746.04 1475
5746.75 1535
5747.47 1507
5748.18 1598
5748.90 1565
5749.61 1558
5750.33 1437
5751.04 1452
5751.76 1520
5752.47 1520
5753.19 1353
5753.91 1423
5754.62 1549
5755.34 1623
5756.05 1572
5756.77 1614
5757.48 1540
5758.20 1655
5758.92 1658
5759.63 1719
5760.35 1660
5761.06 1583
5761.78 1655
5762.50 1613
5763.21 1575
5763.93 1485
5764.65 1625
5765.36 1576
5766.08 1570
5766.79 1684
5767.51 1614
5768.23 1681
5768.94 1882
5769.66 1738
5770.38 1632
5771.09 1634
5771.81 1822
5772.53 1771
5773.25 1622
5773.96 1566
5774.68 1638
5775.40 1679
5776.11 1705
5776.83 1680
5777.55 1763
5778.26 1641
5778.98 1651
5779.70 1712
5780.42 1715
5781.13 1661
5781.85 1694
5782.57 1669
5783.29 1540
5784.00 1658
5784.72 1711
5785.44 1679
5786.16 1757
5786.87 1769
5787.59 1666
5788.31 1733
5789.03 1708
5789.75 1619
5790.46 1659
5791.18 1655
5791.90 1708
5792.62 1793
5793.34 1769
5794.05 1692
5794.77 1783
5795.49 1883
5796.21 1942
5796.93 1961
5797.65 1903
5798.36 1931
5799.08 1822
5799.80 1872
5800.52 1911
5801.24 1843
5801.96 2010
5802.68 2055
5803.39 2530
5804.11 2638
5804.83 2595
5805.55 2487
5806.27 2480
5806.99 2569
5807.71 2567
5808.43 2449
5809.15 2394
5809.87 2327
5810.58 2307
5811.30 2323
5812.02 2352
5812.74 2375
5813.46 2387
5814.18 2718
5814.90 2719
5815.62 2649
5816.34 2867
5817.06 3481
5817.78 4140
5818.50 4316
5819.22 4881
5819.94 5444
5820.66 5299
5821.38 5085
5822.10 5088
5822.82 4627
5823.54 4328
5824.26 4040
5824.98 3664
5825.70 3420
5826.42 3056
5827.14 2951
5827.86 3064
5828.58 2970
5829.30 2747
5830.02 2696
5830.74 2787
5831.46 2846
5832.18 2696
5832.90 2800
5833.62 2740
5834.34 2618
5835.06 2567
5835.78 2698
5836.51 2824
5837.23 2756
5837.95 2655
5838.67 2457
5839.39 2488
5840.11 2401
5840.83 2388
5841.55 2365
5842.27 2317
5842.99 2306
5843.72 2130
5844.44 2164
5845.16 2233
5845.88 2187
5846.60 2165
5847.32 2025
5848.04 2050
5848.77 1792
5849.49 1965
5850.21 1949
5850.93 1949
5851.65 1860
5852.37 1873
5853.10 1810
5853.82 1790
5854.54 1907
5855.26 1893
5855.98 1948
5856.71 1774
5857.43 1859
5858.15 1882
5858.87 1903
5859.59 1874
5860.32 1902
5861.04 2011
5861.76 1724
5862.48 1796
5863.21 1865
5863.93 1773
5864.65 1735
5865.37 1852
5866.10 1871
5866.82 1757
5867.54 1741
5868.27 1860
5868.99 1763
5869.71 1696
5870.43 1763
5871.16 1786
5871.88 1763
5872.60 1618
5873.33 1702
5874.05 1764
5874.77 1738
5875.50 1760
5876.22 1744
5876.94 1636
5877.67 1622
5878.39 1635
5879.11 1710
5879.84 1699
5880.56 1799
5881.28 1780
5882.01 1787
5882.73 1696
5883.45 1908
5884.18 1920
5884.90 1790
5885.62 1700
5886.35 1757
5887.07 1657
5887.80 1678
5888.52 1678
5889.24 1763
5889.97 1704
5890.69 1747
5891.42 1845
5892.14 1919
5892.87 1746
5893.59 1723
5894.31 1741
5895.04 1896
5895.76 1851
5896.49 1943
5897.21 1839
5897.94 1764
5898.66 1738
5899.39 1747
5900.11 1760
5900.84 1639
5901.56 1733
5902.29 1772
5903.01 1761
5903.74 1843
5904.46 1800
5905.19 1897
5905.91 1923
5906.64 2015
5907.36 1860
5908.09 1839
5908.81 1836
5909.54 1825
5910.26 1796
5910.99 1753
5911.71 1849
5912.44 1775
5913.16 1778
5913.89 1795
5914.61 1693
5915.34 1725
5916.07 1738
5916.79 1764
5917.52 1706
5918.24 1619
5918.97 1706
5919.70 1696
5920.42 1756
5921.15 1756
5921.87 1607
5922.60 1677
5923.33 1787
5924.05 1852
5924.78 1913
5925.50 1806
5926.23 1756
5926.96 1737
5927.68 1724
5928.41 1766
5929.14 1768
5929.86 1792
5930.59 1918
5931.32 1884
5932.04 1895
5932.77 1882
5933.50 1894
5934.22 1901
5934.95 1941
5935.68 1938
5936.40 2005
5937.13 2059
5937.86 1928
5938.59 2089
5939.31 2128
5940.04 2081
5940.77 2253
5941.49 2201
5942.22 2134
5942.95 2251
5943.68 2268
5944.40 2307
5945.13 2266
5945.86 2276
5946.59 2375
5947.31 2214
5948.04 2300
5948.77 2272
5949.50 2416
5950.22 2428
5950.95 2242
5951.68 2299
5952.41 2411
5953.14 2619
5953.86 2532
5954.59 2623
5955.32 2847
5956.05 2922
5956.78 2750
5957.51 2705
5958.23 2737
5958.96 2575
5959.69 2515
5960.42 2528
5961.15 2579
5961.88 2688
5962.60 2579
5963.33 2653
5964.06 2609
5964.79 2817
5965.52 2784
5966.25 2974
5966.98 3056
5967.71 3140
5968.43 3359
5969.16 3745
5969.89 3698
5970.62 3781
5971.35 3623
5972.08 3567
5972.81 3337
5973.54 3207
5974.27 3137
5975.00 3215
5975.73 3188
5976.46 3074
5977.19 3101
5977.91 3046
5978.64 3028
5979.37 3239
5980.10 3248
5980.83 3370
5981.56 3225
5982.29 3348
5983.02 3421
5983.75 3554
5984.48 3569
5985.21 3538
5985.94 3436
5986.67 3618
5987.40 3653
5988.13 3458
5988.86 3628
5989.59 3674
5990.32 3688
5991.05 3655
5991.78 3548
5992.51 3522
5993.24 3597
5993.97 3668
5994.71 3700
5995.44 3643
5996.17 3930
5996.90 3853
5997.63 3930
5998.36 3866
5999.09 3847
5999.82 4052
6000.55 4107
6001.28 3954
6002.01 3651
6002.74 3867
6003.48 3692
6004.21 3678
6004.94 3639
6005.67 3553
6006.40 3537
6007.13 3615
6007.86 3871
6008.59 3767
6009.33 4158
6010.06 4350
6010.79 4656
6011.52 5202
6012.25 6094
6012.98 6713
6013.71 7426
6014.45 7990
6015.18 8898
6015.91 8875
6016.64 9006
6017.37 8833
6018.11 8511
6018.84 8074
6019.57 7532
6020.30 6515
6021.03 5544
6021.77 4983
6022.50 4649
6023.23 4172
6023.96 3726
6024.70 3621
6025.43 3410
6026.16 3381
6026.89 3229
6027.63 3127
6028.36 2978
6029.09 2848
6029.82 2929
6030.56 2973
6031.29 2931
6032.02 2852
6032.75 2696
6033.49 2803
6034.22 2832
6034.95 2713
6035.69 2649
6036.42 2534
6037.15 2593
6037.89 2719
6038.62 2728
6039.35 2871
6040.09 2702
6040.82 2923
6041.55 2898
6042.29 2851
6043.02 2860
6043.75 2982
6044.49 2974
6045.22 2927
6045.95 2873
6046.69 3031
6047.42 3006
6048.15 3069
6048.89 2992
6049.62 3023
6050.36 3123
6051.09 3064
6051.82 3160
6052.56 3420
6053.29 3598
6054.03 3702
6054.76 3721
6055.49 3780
6056.23 3628
6056.96 3566
6057.70 3661
6058.43 3465
6059.17 3544
6059.90 3288
6060.64 3268
6061.37 3275
6062.10 3139
6062.84 3017
6063.57 2963
6064.31 3023
6065.04 3049
6065.78 2964
6066.51 3046
6067.25 3004
6067.98 2873
6068.72 2793
6069.45 2876
6070.19 2814
6070.92 3010
6071.66 2722
6072.39 2677
6073.13 2719
6073.86 2593
6074.60 2675
6075.34 2785
6076.07 2604
6076.81 2628
6077.54 2662
6078.28 2616
6079.01 2592
6079.75 2669
6080.49 2615
6081.22 2464
6081.96 2493
6082.69 2413
6083.43 2413
6084.16 2530
6084.90 2632
6085.64 2455
6086.37 2534
6087.11 2505
6087.84 2393
6088.58 2474
6089.32 2524
6090.05 2359
6090.79 2443
6091.53 2471
6092.26 2452
6093.00 2412
6093.74 2315
6094.47 2326
6095.21 2382
6095.95 2317
6096.68 2306
6097.42 2345
6098.16 2328
6098.89 2438
6099.63 2340
6100.37 2381
6101.10 2265
6101.84 2261
6102.58 2331
6103.32 2357
6104.05 2376
6104.79 2451
6105.53 2372
6106.26 2153
6107.00 2196
6107.74 2271
6108.48 2263
6109.21 2273
6109.95 2173
6110.69 2295
6111.43 2417
6112.16 2210
6112.90 2307
6113.64 2264
6114.38 2247
6115.12 2298
6115.85 2274
6116.59 2194
6117.33 2304
6118.07 2347
6118.81 2436
6119.54 2513
6120.28 2459
6121.02 2378
6121.76 2374
6122.50 2293
6123.23 2334
6123.97 2461
6124.71 2594
6125.45 2500
6126.19 2528
6126.93 2356
6127.67 2336
6128.40 2439
6129.14 2459
6129.88 2589
6130.62 2639
6131.36 2584
6132.10 2600
6132.84 2641
6133.58 2537
6134.31 2518
6135.05 2661
6135.79 2515
6136.53 2497
6137.27 2568
6138.01 2659
6138.75 2692
6139.49 2729
6140.23 2729
6140.97 2577
6141.71 2618
6142.45 2665
6143.19 2727
6143.93 2637
6144.67 2617
6145.41 2701
6146.14 2711
6146.88 2684
6147.62 2713
6148.36 2551
6149.10 2609
6149.84 2682
6150.58 2721
6151.32 2730
6152.06 2740
6152.80 2842
6153.54 2806
6154.28 2693
6155.02 2744
6155.77 2851
6156.51 2875
6157.25 2868
6157.99 2852
6158.73 3057
6159.47 3043
6160.21 2816
6160.95 2960
6161.69 3051
6162.43 3145
6163.17 3215
6163.91 3152
6164.65 3333
6165.39 3443
6166.13 3566
6166.88 3878
6167.62 3839
6168.36 3910
6169.10 4121
6169.84 4149
6170.58 4131
6171.32 4233
6172.06 4229
6172.80 4194
6173.55 4164
6174.29 4078
6175.03 3966
6175.77 3991
6176.51 3991
6177.25 3943
6177.99 3795
6178.74 3730
6179.48 3625
6180.22 3575
6180.96 3675
6181.70 3828
6182.45 3956
6183.19 3767
6183.93 3752
6184.67 3704
6185.41 3987
6186.16 4166
6186.90 4155
6187.64 4160
6188.38 4244
6189.12 4066
6189.87 4275
6190.61 4222
6191.35 4212
6192.09 4333
6192.84 4449
6193.58 4682
6194.32 4793
6195.06 4846
6195.81 4983
6196.55 4958
6197.29 5126
6198.04 5279
6198.78 5077
6199.52 4977
6200.26 5177
6201.01 5122
6201.75 5020
6202.49 4919
6203.24 5095
6203.98 5172
6204.72 5607
6205.47 5764
6206.21 6204
6206.95 7256
6207.70 8443
6208.44 10194
6209.18 12071
6209.93 14363
6210.67 16235
6211.41 18000
6212.16 19353
6212.90 19836
6213.65 19440
6214.39 18412
6215.13 17228
6215.88 15650
6216.62 13499
6217.37 11419
6218.11 9712
6218.85 8114
6219.60 7101
6220.34 6168
6221.09 5656
6221.83 5054
6222.57 4835
6223.32 4697
6224.06 4669
6224.81 4815
6225.55 4962
6226.30 4927
6227.04 5138
6227.79 5324
6228.53 5065
6229.28 5147
6230.02 4946
6230.76 4775
6231.51 4659
6232.25 4143
6233.00 3732
6233.74 3570
6234.49 3579
6235.23 3557
6235.98 3609
6236.72 3482
6237.47 3383
6238.22 3272
6238.96 3296
6239.71 3347
6240.45 3415
6241.20 3446
6241.94 3533
6242.69 3497
6243.43 3535
6244.18 3464
6244.92 3588
6245.67 3601
6246.42 3869
6247.16 3803
6247.91 4061
6248.65 4114
6249.40 4171
6250.15 4665
6250.89 4687
6251.64 4794
6252.38 5027
6253.13 5059
6253.88 4668
6254.62 4494
6255.37 4332
6256.11 4145
6256.86 4059
6257.61 3836
6258.35 3719
6259.10 3751
6259.85 3665
6260.59 3471
6261.34 3639
6262.09 3612
6262.83 3605
6263.58 3557
6264.33 3562
6265.07 3542
6265.82 3409
6266.57 3403
6267.31 3402
6268.06 3332
6268.81 3348
6269.56 3518
6270.30 3513
6271.05 3527
6271.80 3610
6272.54 3571
6273.29 3293
6274.04 3340
6274.79 3506
6275.53 3453
6276.28 3348
6277.03 3440
6277.78 3328
6278.52 3405
6279.27 3245
6280.02 3290
6280.77 3244
6281.52 3325
6282.26 3168
6283.01 3184
6283.76 3059
6284.51 3124
6285.26 3248
6286.00 3091
6286.75 3100
6287.50 3339
6288.25 3207
6289.00 3223
6289.74 3328
6290.49 3415
6291.24 3588
6291.99 3532
6292.74 3521
6293.49 3428
6294.24 3235
6294.98 3140
6295.73 3023
6296.48 3039
6297.23 3023
6297.98 2820
6298.73 2831
6299.48 2940
6300.23 2795
6300.97 2739
6301.72 2730
6302.47 2560
6303.22 2522
6303.97 2656
6304.72 2712
6305.47 2654
6306.22 2776
6306.97 2711
6307.72 2685
6308.47 2650
6309.22 2651
6309.97 2710
6310.72 2759
6311.47 2679
6312.22 2617
6312.96 2831
6313.71 2812
6314.46 2887
6315.21 2776
6315.96 2787
6316.71 2962
6317.46 2853
6318.21 2782
6318.96 2830
6319.71 2886
6320.46 2888
6321.21 2841
6321.96 2658
6322.72 2718
6323.47 2742
6324.22 2619
6324.97 2638
6325.72 2503
6326.47 2595
6327.22 2428
6327.97 2439
6328.72 2473
6329.47 2383
6330.22 2588
6330.97 2516
6331.72 2493
6332.47 2563
6333.22 2684
6333.97 2601
6334.73 2485
6335.48 2467
6336.23 2516
6336.98 2397
6337.73 2232
6338.48 2220
6339.23 2256
6339.98 2188
6340.74 2252
6341.49 2301
6342.24 2231
6342.99 2312
6343.74 2276
6344.49 2169
6345.24 2273
6346.00 2312
6346.75 2187
6347.50 2329
6348.25 2348
6349.00 2391
6349.76 2245
6350.51 2230
6351.26 2385
6352.01 2308
6352.76 2359
6353.52 2430
6354.27 2340
6355.02 2376
6355.77 2520
6356.52 2377
6357.28 2463
6358.03 2416
6358.78 2365
6359.53 2452
6360.29 2384
6361.04 2369
6361.79 2262
6362.54 2343
6363.30 2409
6364.05 2363
6364.80 2604
6365.56 2477
6366.31 2479
6367.06 2373
6367.81 2412
6368.57 2520
6369.32 2474
6370.07 2343
6370.83 2426
6371.58 2323
6372.33 2222
6373.09 2325
6373.84 2220
6374.59 2069
6375.35 2110
6376.10 2122
6376.85 2193
6377.61 2288
6378.36 2114
6379.11 1986
6379.87 2126
6380.62 2112
6381.37 2158
6382.13 2117
6382.88 2165
6383.64 2359
6384.39 2251
6385.14 2151
6385.90 2126
6386.65 2162
6387.41 2016
6388.16 2089
6388.91 2104
6389.67 2032
6390.42 2117
6391.18 2063
6391.93 1984
6392.69 1987
6393.44 2100
6394.20 1986
6394.95 1909
6395.70 1923
6396.46 1977
6397.21 1923
6397.97 1927
6398.72 2029
6399.48 2075
6400.23 2057
6400.99 2036
6401.74 2113
6402.50 1907
6403.25 2012
6404.01 2057
6404.76 2058
6405.52 1864
6406.27 1892
6407.03 1996
6407.78 2060
6408.54 1992
6409.30 2018
6410.05 1896
6410.81 1918
6411.56 2033
6412.32 2141
6413.07 2008
6413.83 2074
6414.58 2028
6415.34 1980
6416.10 1986
6416.85 1922
6417.61 1951
6418.36 1880
6419.12 1922
6419.88 1837
6420.63 1944
6421.39 1967
6422.14 1884
6422.90 1790
6423.66 1744
6424.41 1857
6425.17 1974
6425.93 1925
6426.68 1897
6427.44 1868
6428.20 1866
6428.95 1875
6429.71 1952
6430.47 1985
6431.22 1893
6431.98 1798
6432.74 1841
6433.49 1938
6434.25 1954
6435.01 2018
6435.76 2123
6436.52 2068
6437.28 2070
6438.03 1995
6438.79 1992
6439.55 2026
6440.31 1994
6441.06 2066
6441.82 2042
6442.58 2017
6443.34 2068
6444.09 2071
6444.85 2017
6445.61 1987
6446.37 1963
6447.12 1963
6447.88 1877
6448.64 1914
6449.40 2029
6450.15 2011
6450.91 1981
6451.67 2007
6452.43 2059
6453.19 2103
6453.94 2130
6454.70 2015
6455.46 2082
6456.22 2113
6456.98 2155
6457.73 2143
6458.49 2039
6459.25 2107
6460.01 2068
6460.77 2190
6461.53 2190
6462.29 2243
6463.04 2140
6463.80 2194
6464.56 2195
6465.32 2300
6466.08 2289
6466.84 2202
6467.60 2132
6468.36 2201
6469.11 2187
6469.87 2318
6470.63 2451
6471.39 2352
6472.15 2285
6472.91 2374
6473.67 2530
6474.43 2320
6475.19 2246
6475.95 2490
6476.71 2504
6477.47 2420
6478.22 2378
6478.98 2445
6479.74 2458
6480.50 2575
6481.26 2543
6482.02 2525
6482.78 2487
6483.54 2616
6484.30 2629
6485.06 2478
6485.82 2612
6486.58 2739
6487.34 2780
6488.10 2726
6488.86 2809
6489.62 2752
6490.38 2922
6491.14 2912
6491.90 2810
6492.66 2910
6493.42 2944
6494.18 3041
6494.94 3189
6495.70 3285
6496.47 3474
6497.23 3466
6497.99 3441
6498.75 3521
6499.51 3571
6500.27 3568
6501.03 3655
6501.79 3530
6502.55 3531
6503.31 3422
6504.07 3430
6504.83 3570
6505.60 3552
6506.36 3618
6507.12 3649
6507.88 3855
6508.64 3943
6509.40 3834
6510.16 3713
6510.92 3935
6511.69 4108
6512.45 4186
6513.21 4151
6513.97 4281
6514.73 4293
6515.49 4287
6516.26 4381
6517.02 4295
6517.78 4411
6518.54 4299
6519.30 4376
6520.06 4436
6520.83 4411
6521.59 4442
6522.35 4725
6523.11 4779
6523.87 4844
6524.64 5073
6525.40 5298
6526.16 5498
6526.92 5716
6527.69 6077
6528.45 6479
6529.21 6754
6529.97 7340
6530.74 7424
6531.50 7279
6532.26 7470
6533.02 7510
6533.79 7439
6534.55 7220
6535.31 8006
6536.08 9167
6536.84 10655
6537.60 11970
6538.36 13480
6539.13 15032
6539.89 15983
6540.65 15931
6541.42 15515
6542.18 14359
6542.94 12958
6543.71 11266
6544.47 9785
6545.23 8570
6546.00 7554
6546.76 6202
6547.52 5626
6548.29 4973
6549.05 4738
6549.81 4404
6550.58 4304
6551.34 4047
6552.11 3897
6552.87 4065
6553.63 4245
6554.40 4155
6555.16 4071
6555.93 4041
6556.69 3907
6557.45 3827
6558.22 3684
6558.98 3635
6559.75 3627
6560.51 3496
6561.27 3639
6562.04 3638
6562.80 3759
6563.57 3998
6564.33 3894
6565.10 4061
6565.86 4413
6566.63 4555
6567.39 4622
6568.16 4679
6568.92 4643
6569.69 4725
6570.45 4499
6571.22 4382
6571.98 4404
6572.75 4395
6573.51 4438
6574.28 4532
6575.04 4436
6575.81 4538
6576.57 4565
6577.34 4688
6578.10 4861
6578.87 4999
6579.63 5019
6580.40 5021
6581.16 4973
6581.93 4926
6582.69 4943
6583.46 4810
6584.23 4827
6584.99 4986
6585.76 5024
6586.52 5033
6587.29 5052
6588.05 5054
6588.82 4951
6589.59 5137
6590.35 5168
6591.12 4983
6591.88 5043
6592.65 5194
6593.42 5245
6594.18 5607
6594.95 5962
6595.72 6432
6596.48 6799
6597.25 6796
6598.02 7118
6598.78 6987
6599.55 7035
6600.31 6675
6601.08 6023
6601.85 5876
6602.62 5534
6603.38 5364
6604.15 5007
6604.92 4644
6605.68 4415
6606.45 4258
6607.22 4064
6607.98 3911
6608.75 3862
6609.52 3801
6610.28 3906
6611.05 3926
6611.82 3839
6612.59 3807
6613.35 3729
6614.12 3746
6614.89 3865
6615.66 3618
6616.42 3544
6617.19 3459
6617.96 3485
6618.73 3559
6619.49 3419
6620.26 3674
6621.03 3540
6621.80 3399
6622.57 3461
6623.33 3571
6624.10 3549
6624.87 3707
6625.64 3706
6626.41 3663
6627.17 3583
6627.94 3499
6628.71 3473
6629.48 3357
6630.25 3585
6631.02 3414
6631.78 3596
6632.55 3351
6633.32 3499
6634.09 3663
6634.86 3949
6635.63 4049
6636.40 4225
6637.16 4240
6637.93 4339
6638.70 4600
6639.47 4272
6640.24 4082
6641.01 4099
6641.78 3872
6642.55 3635
6643.32 3376
6644.09 3212
6644.85 3016
6645.62 3080
6646.39 3189
6647.16 2995
6647.93 3182
6648.70 3124
6649.47 3023
6650.24 3011
6651.01 3149
6651.78 3258
6652.55 3300
6653.32 3216
6654.09 3187
6654.86 3015
6655.63 2995
6656.40 3051
6657.17 3083
6657.94 3171
6658.71 3153
6659.48 3079
6660.25 2911
6661.02 2979
6661.79 3016
6662.56 3021
6663.33 3098
6664.10 3224
6664.87 3142
6665.64 3234
6666.41 3432
6667.18 3310
6667.95 3273
6668.72 3618
6669.49 3543
6670.26 3529
6671.03 3501
6671.80 3408
6672.58 3312
6673.35 2911
6674.12 2983
6674.89 2945
6675.66 2958
6676.43 2914
6677.20 2917
6677.97 2947
6678.74 2927
6679.51 2974
6680.29 2814
6681.06 2865
6681.83 2803
6682.60 2918
6683.37 3049
6684.14 3092
6684.91 3006
6685.69 3167
6686.46 3308
6687.23 3280
6688.00 3520
6688.77 3662
6689.54 3486
6690.32 3442
6691.09 3331
6691.86 3391
6692.63 3422
6693.40 3246
6694.18 3143
6694.95 3031
6695.72 2949
6696.49 2788
6697.26 2736
6698.04 2760
6698.81 2799
6699.58 2771
6700.35 2710
6701.13 2711
6701.90 2700
6702.67 2633
6703.44 2546
6704.22 2522
6704.99 2561
6705.76 2598
6706.54 2633
6707.31 2591
6708.08 2542
6708.85 2634
6709.63 2540
6710.40 2561
6711.17 2637
6711.95 2515
6712.72 2560
6713.49 2655
6714.27 2641
6715.04 2549
6715.81 2667
6716.59 2464
6717.36 2459
6718.13 2378
6718.91 2373
6719.68 2539
6720.45 2449
6721.23 2453
6722.00 2506
6722.77 2467
6723.55 2504
6724.32 2451
6725.09 2488
6725.87 2468
6726.64 2360
6727.42 2295
6728.19 2535
6728.96 2495
6729.74 2312
6730.51 2266
6731.29 2186
6732.06 2437
6732.84 2533
6733.61 2491
6734.38 2434
6735.16 2407
6735.93 2387
6736.71 2472
6737.48 2370
6738.26 2330
6739.03 2315
6739.81 2388
6740.58 2412
6741.36 2503
6742.13 2565
6742.91 2403
6743.68 2446
6744.46 2487
6745.23 2471
6746.01 2331
6746.78 2434
6747.56 2438
6748.33 2506
6749.11 2562
6749.88 2631
6750.66 2501
6751.43 2637
6752.21 2818
6752.98 2779
6753.76 2810
6754.53 2846
6755.31 2895
6756.08 2869
6756.86 2865
6757.64 2868
6758.41 2511
6759.19 2406
6759.96 2379
6760.74 2475
6761.52 2439
6762.29 2389
6763.07 2496
6763.84 2360
6764.62 2329
6765.40 2305
6766.17 2261
6766.95 2414
6767.72 2240
6768.50 2249
6769.28 2284
6770.05 2294
6770.83 2344
6771.61 2274
6772.38 2162
6773.16 2228
6773.94 2220
6774.71 2190
6775.49 2294
6776.27 2295
6777.04 2187
6777.82 2300
6778.60 2268
6779.37 2349
6780.15 2319
6780.93 2403
6781.71 2412
6782.48 2355
6783.26 2414
6784.04 2520
6784.81 2226
6785.59 2355
6786.37 2356
6787.15 2109
6787.92 2115
6788.70 2093
6789.48 2190
6790.26 2241
6791.03 2146
6791.81 2161
6792.59 2023
6793.37 2042
6794.15 1959
6794.92 1987
6795.70 1942
6796.48 1964
6797.26 1929
6798.03 2116
6798.81 2137
6799.59 2025
6800.37 1936
6801.15 2006
6801.93 2084
6802.70 1971
6803.48 1957
6804.26 1964
6805.04 1984
6805.82 2088
6806.60 2165
6807.37 2183
6808.15 2212
6808.93 2045
6809.71 1988
6810.49 2031
6811.27 2019
6812.05 2088
6812.83 2085
6813.60 2050
6814.38 2036
6815.16 1936
6815.94 2045
6816.72 2204
6817.50 2001
6818.28 2075
6819.06 2089
6819.84 2083
6820.62 2032
6821.40 2044
6822.18 2091
6822.96 2099
6823.73 2095
6824.51 2079
6825.29 2033
6826.07 2110
6826.85 1991
6827.63 2056
6828.41 2045
6829.19 2097
6829.97 2120
6830.75 2116
6831.53 2182
6832.31 2153
6833.09 2151
6833.87 2070
6834.65 2032
6835.43 2077
6836.21 2183
6836.99 2178
6837.77 2002
6838.55 2000
6839.33 2002
6840.11 1991
6840.90 2085
6841.68 2068
6842.46 1987
6843.24 1992
6844.02 2032
6844.80 2059
6845.58 1985
6846.36 2043
6847.14 1978
6847.92 2040
6848.70 2082
6849.48 2198
6850.26 2315
6851.05 2666
6851.83 2921
6852.61 3208
6853.39 3427
6854.17 3639
6854.95 3794
6855.73 3806
6856.51 3580
6857.30 3313
6858.08 3190
6858.86 2978
6859.64 2684
6860.42 2425
6861.20 2362
6861.99 2393
6862.77 2153
6863.55 2160
6864.33 2301
6865.11 2221
6865.89 2270
6866.68 2218
6867.46 2214
6868.24 2346
6869.02 2531
6869.80 2469
6870.59 2484
6871.37 2516
6872.15 2487
6872.93 2525
6873.72 2290
6874.50 2300
6875.28 2371
6876.06 2511
6876.85 2374
6877.63 2332
6878.41 2261
6879.19 2298
6879.98 2351
6880.76 2401
6881.54 2429
6882.32 2425
6883.11 2419
6883.89 2454
6884.67 2449
6885.46 2659
6886.24 2692
6887.02 2629
6887.81 2629
6888.59 2862
6889.37 3208
6890.16 3268
6890.94 3501
6891.72 3568
6892.51 3517
6893.29 3253
6894.07 3089
6894.86 3037
6895.64 2863
6896.42 2843
6897.21 2771
6897.99 2634
6898.77 2740
6899.56 2591
6900.34 2593
6901.13 2656
6901.91 2718
6902.69 2637
6903.48 2731
6904.26 2679
6905.05 2570
6905.83 2647
6906.62 2818
6907.40 2619
6908.18 2630
6908.97 2548
6909.75 2567
6910.54 2589
6911.32 2553
6912.11 2509
6912.89 2508
6913.68 2496
6914.46 2437
6915.24 2303
6916.03 2450
6916.81 2439
6917.60 2372
6918.38 2357
6919.17 2348
6919.95 2462
6920.74 2488
6921.52 2597
6922.31 2553
6923.09 2647
6923.88 2487
6924.66 2521
6925.45 2600
6926.24 2480
6927.02 2446
6927.81 2542
6928.59 2550
6929.38 2542
6930.16 2608
6930.95 2617
6931.73 2693
6932.52 2518
6933.31 2345
6934.09 2479
6934.88 2416
6935.66 2406
6936.45 2444
6937.24 2519
6938.02 2551
6938.81 2489
6939.59 2654
6940.38 2668
6941.17 2563
6941.95 2589
6942.74 2622
6943.52 2559
6944.31 2625
6945.10 2828
6945.88 2787
6946.67 3162
6947.46 3020
6948.24 3090
6949.03 3036
6949.82 3019
6950.60 3054
6951.39 3224
6952.18 3315
6952.96 3359
6953.75 3223
6954.54 3125
6955.32 3280
6956.11 3203
6956.90 3238
6957.69 3198
6958.47 3155
6959.26 3209
6960.05 3382
6960.83 3350
6961.62 3370
6962.41 3494
6963.20 3573
6963.98 3322
6964.77 3383
6965.56 3377
6966.35 3565
6967.14 3373
6967.92 3496
6968.71 3714
6969.50 3787
6970.29 3791
6971.07 3786
6971.86 3926
6972.65 3831
6973.44 3690
6974.23 3883
6975.01 4036
6975.80 4108
6976.59 3969
6977.38 4091
6978.17 3948
6978.96 4141
6979.74 4258
6980.53 4115
6981.32 4223
6982.11 4461
6982.90 4545
6983.69 4810
6984.48 5301
6985.26 6053
6986.05 7157
6986.84 7729
6987.63 8394
6988.42 9248
6989.21 9872
6990.00 9766
6990.79 9855
6991.57 9185
6992.36 8401
6993.15 7630
6993.94 7145
6994.73 6514
6995.52 6001
6996.31 5329
6997.10 5217
6997.89 5202
6998.68 5543
6999.47 6163
7000.26 6968
7001.05 7851
7001.84 8785
7002.63 9597
7003.42 10184
7004.21 10083
7005.00 10061
7005.79 9374
7006.58 8287
7007.37 7663
7008.16 6689
7008.95 5945
7009.74 5160
7010.53 4669
7011.32 4135
7012.11 3863
7012.90 3932
7013.69 3457
7014.48 3564
7015.27 3503
7016.06 3569
7016.85 3798
7017.64 3464
7018.43 3493
7019.22 3541
7020.01 3566
7020.80 3416
7021.59 3373
7022.38 3234
7023.17 3390
7023.96 3299
7024.76 3314
7025.55 3209
7026.34 3178
7027.13 3083
7027.92 3081
7028.71 3196
7029.50 3236
7030.29 3113
7031.08 3326
7031.88 3249
7032.67 3032
7033.46 2935
7034.25 2912
7035.04 2918
7035.83 3095
7036.62 2934
7037.42 2761
7038.21 2687
7039.00 2840
7039.79 2916
7040.58 2910
7041.38 3127
7042.17 3271
7042.96 3264
7043.75 3338
7044.54 3126
7045.33 3201
7046.13 3183
7046.92 3248
7047.71 3152
7048.50 3005
7049.30 3076
7050.09 3154
7050.88 3073
7051.67 3275
7052.47 3327
7053.26 3302
7054.05 3300
7054.84 3268
7055.64 3221
7056.43 3121
7057.22 2935
7058.01 2973
7058.81 2906
7059.60 2762
7060.39 2727
7061.19 2666
7061.98 2653
7062.77 2768
7063.57 2636
7064.36 2763
7065.15 2654
7065.94 2615
7066.74 2589
7067.53 2682
7068.32 2677
7069.12 2650
7069.91 2602
7070.71 2518
7071.50 2483
7072.29 2529
7073.09 2591
7073.88 2562
7074.67 2584
7075.47 2507
7076.26 2385
7077.05 2329
7077.85 2471
7078.64 2466
7079.44 2361
7080.23 2413
7081.02 2411
7081.82 2463
7082.61 2441
7083.41 2389
7084.20 2417
7085.00 2348
7085.79 2296
7086.58 2347
7087.38 2332
7088.17 2389
7088.97 2202
7089.76 2139
7090.56 2229
7091.35 2131
7092.15 2103
7092.94 2051
7093.74 2044
7094.53 2046
7095.33 2143
7096.12 2027
7096.92 2083
7097.71 2010
7098.51 1984
7099.30 2037
7100.10 2010
7100.89 1946
7101.69 1992
7102.48 1977
7103.28 1898
7104.07 1977
7104.87 1957
7105.66 1919
7106.46 1949
7107.26 1917
7108.05 1954
7108.85 1846
7109.64 1838
7110.44 1996
7111.23 1976
7112.03 1925
7112.83 1864
7113.62 1872
7114.42 1876
7115.21 1828
7116.01 1763
7116.81 1798
7117.60 1797
7118.40 1874
7119.19 1883
7119.99 1937
7120.79 1826
7121.58 1814
7122.38 1840
7123.18 1975
7123.97 1950
7124.77 1774
7125.57 1814
7126.36 1860
7127.16 1962
7127.96 1937
7128.75 1985
7129.55 1906
7130.35 1957
7131.14 1979
7131.94 1803
7132.74 1823
7133.53 1816
7134.33 1845
7135.13 2068
7135.93 1850
7136.72 1786
7137.52 1867
7138.32 1800
7139.11 1856
7139.91 1867
7140.71 1800
7141.51 1881
7142.30 1736
7143.10 1824
7143.90 1852
7144.70 1930
7145.49 1931
7146.29 1884
7147.09 1766
7147.89 1852
7148.69 1760
7149.48 1819
7150.28 1743
7151.08 1690
7151.88 1683
7152.68 1812
7153.47 1821
7154.27 1795
7155.07 1724
7155.87 1737
7156.67 1830
7157.47 1897
7158.26 1866
7159.06 1917
7159.86 1972
7160.66 1948
7161.46 1917
7162.26 1624
7163.06 1648
7163.85 1754
7164.65 1798
7165.45 1654
7166.25 1754
7167.05 1547
7167.85 1650
7168.65 1720
7169.45 1715
7170.25 1711
7171.04 1745
7171.84 1730
7172.64 1704
7173.44 1822
7174.24 1714
7175.04 1816
7175.84 1781
7176.64 1715
7177.44 1594
7178.24 1593
7179.04 1582
7179.84 1660
7180.64 1527
7181.44 1560
7182.24 1597
7183.04 1666
7183.84 1685
7184.64 1618
7185.44 1626
7186.24 1766
7187.04 1681
7187.84 1732
7188.64 1680
7189.44 1591
7190.24 1649
7191.04 1587
7191.84 1532
7192.64 1581
7193.44 1548
7194.24 1578
7195.04 1484
7195.84 1529
7196.64 1548
7197.44 1558
7198.24 1542
7199.04 1682
7199.84 1676
7200.64 1619
7201.44 1654
7202.25 1543
7203.05 1518
7203.85 1576
7204.65 1439
7205.45 1479
7206.25 1574
7207.05 1589
7207.85 1470
7208.65 1536
7209.46 1547
7210.26 1502
7211.06 1638
7211.86 1638
7212.66 1544
7213.46 1535
7214.26 1557
7215.07 1545
7215.87 1596
7216.67 1573
7217.47 1586
7218.27 1544
7219.07 1511
7219.88 1604
7220.68 1569
7221.48 1590
7222.28 1743
7223.08 1685
7223.89 1558
7224.69 1662
7225.49 1617
7226.29 1498
7227.10 1508
7227.90 1581
7228.70 1601
7229.50 1690
7230.30 1734
7231.11 1735
7231.91 1734
7232.71 1756
7233.51 1790
7234.32 1861
7235.12 1728
7235.92 1799
7236.73 1685
7237.53 1744
7238.33 1854
7239.13 1996
7239.94 2046
7240.74 2097
7241.54 2243
7242.35 2341
7243.15 2334
7243.95 2293
7244.76 2277
7245.56 2199
7246.36 2149
7247.17 1866
7247.97 1889
7248.77 1972
7249.58 1896
7250.38 1813
7251.18 1769
7251.99 1969
7252.79 1885
7253.59 1963
7254.40 1854
7255.20 1810
7256.01 1858
7256.81 1858
7257.61 1883
7258.42 1916
7259.22 1952
7260.03 1857
7260.83 1803
7261.63 1931
7262.44 1913
7263.24 1803
7264.05 1904
7264.85 1970
7265.66 1823
7266.46 1938
7267.26 1854
7268.07 1845
7268.87 1978
7269.68 1988
7270.48 2040
7271.29 2076
7272.09 2160
7272.90 2136
7273.70 2088
7274.51 2102
7275.31 1993
7276.12 1921
7276.92 2067
7277.73 1924
7278.53 1955
7279.34 2116
7280.14 2175
7280.95 2172
7281.75 2275
7282.56 2362
7283.36 2628
7284.17 2919
7284.97 3117
7285.78 3476
7286.59 4149
7287.39 4378
7288.20 4828
7289.00 4908
7289.81 4619
7290.61 4332
7291.42 4046
7292.23 3755
7293.03 3406
7293.84 3046
7294.64 2708
7295.45 2607
7296.26 2443
7297.06 2311
7297.87 2257
7298.67 2303
7299.48 2275
7300.29 2279
7301.09 2205
7301.90 2256
7302.71 2208
7303.51 2156
7304.32 2167
7305.13 2241
7305.93 2111
7306.74 2159
7307.55 2060
7308.35 2081
7309.16 2117
7309.97 2266
7310.77 2478
7311.58 2453
7312.39 2603
7313.19 2831
7314.00 2901
7314.81 2917
7315.62 2833
7316.42 2832
7317.23 2884
7318.04 2782
7318.84 2823
7319.65 2914
7320.46 2958
7321.27 3110
7322.07 3192
7322.88 3411
7323.69 3425
7324.50 3407
7325.31 3601
7326.11 3594
7326.92 3380
7327.73 3233
7328.54 3110
7329.34 2780
7330.15 2782
7330.96 2631
7331.77 2406
7332.58 2357
7333.38 2302
7334.19 2297
7335.00 2189
7335.81 2134
7336.62 2090
7337.43 2170
7338.23 2105
7339.04 2118
7339.85 2138
7340.66 2333
7341.47 2184
7342.28 2275
7343.09 2326
7343.89 2240
7344.70 2267
7345.51 2175
7346.32 2241
7347.13 2131
7347.94 2199
7348.75 2250
7349.56 2127
7350.37 2210
7351.18 2008
7351.98 2018
7352.79 2153
7353.60 2083
7354.41 2026
7355.22 2031
7356.03 2167
7356.84 2167
7357.65 2196
7358.46 2247
7359.27 2238
7360.08 2244
7360.89 2158
7361.70 2091
7362.51 2035
7363.32 2067
7364.13 2100
7364.94 2161
7365.75 2107
7366.56 2225
7367.37 2231
7368.18 2241
7368.99 2299
7369.80 2291
7370.61 2287
7371.42 2209
7372.23 2143
7373.04 2189
7373.85 2217
7374.66 2174
7375.47 2110
7376.28 2131
7377.09 2237
7377.90 2300
7378.71 2384
7379.52 2408
7380.33 2492
7381.14 2630
7381.96 2899
7382.77 3023
7383.58 3262
7384.39 3356
7385.20 3551
7386.01 3493
7386.82 3308
7387.63 3138
7388.44 3005
7389.25 2767
7390.07 2625
7390.88 2544
7391.69 2347
7392.50 2335
7393.31 2193
7394.12 2350
7394.93 2195
7395.75 2242
7396.56 2341
7397.37 2322
7398.18 2191
7398.99 2345
7399.80 2402
7400.62 2681
7401.43 2854
7402.24 2930
7403.05 3213
7403.86 3291
7404.68 3338
7405.49 3390
7406.30 3292
7407.11 3067
7407.93 2909
7408.74 2747
7409.55 2740
7410.36 2539
7411.17 2440
7411.99 2426
7412.80 2469
7413.61 2261
7414.42 2131
7415.24 2054
7416.05 2097
7416.86 1963
7417.68 1997
7418.49 1956
7419.30 1846
7420.11 1895
7420.93 1875
7421.74 1781
7422.55 1804
7423.37 1808
7424.18 1816
7424.99 1725
7425.81 1748
7426.62 1820
7427.43 1682
7428.25 1679
7429.06 1746
7429.87 1721
7430.69 1670
7431.50 1820
7432.31 1748
7433.13 1745
7433.94 1692
7434.75 1695
7435.57 1703
7436.38 1712
7437.20 1701
7438.01 1610
7438.82 1613
7439.64 1626
7440.45 1614
7441.27 1697
7442.08 1712
7442.89 1663
7443.71 1693
7444.52 1780
7445.34 1648
7446.15 1690
7446.97 1697
7447.78 1681
7448.59 1704
7449.41 1628
7450.22 1686
7451.04 1768
7451.85 1714
7452.67 1593
7453.48 1637
7454.30 1632
7455.11 1634
7455.93 1601
7456.74 1554
7457.56 1580
7458.37 1547
7459.19 1535
7460.00 1565
7460.82 1548
7461.63 1744
7462.45 1684
7463.26 1631
7464.08 1550
7464.89 1419
7465.71 1560
7466.52 1523
7467.34 1589
7468.16 1560
7468.97 1557
7469.79 1611
7470.60 1743
7471.42 1660
7472.23 1575
7473.05 1544
7473.87 1583
7474.68 1523
7475.50 1598
7476.31 1586
7477.13 1656
7477.95 1594
7478.76 1542
7479.58 1522
7480.39 1461
7481.21 1531
7482.03 1506
7482.84 1471
7483.66 1492
7484.48 1426
7485.29 1492
7486.11 1402
7486.93 1434
7487.74 1548
7488.56 1461
7489.38 1406
7490.19 1497
7491.01 1460
7491.83 1367
7492.64 1446
7493.46 1434
7494.28 1492
7495.09 1498
7495.91 1398
7496.73 1387
7497.55 1405
7498.36 1445
7499.18 1344
7500.00 1373
7500.81 1358
7501.63 1321
7502.45 1393
7503.27 1330
7504.08 1297
7504.90 1330
7505.72 1332
7506.54 1405
7507.36 1381
7508.17 1335
7508.99 1307
7509.81 1248
7510.63 1331
7511.44 1406
7512.26 1346
7513.08 1402
7513.90 1352
7514.72 1369
7515.53 1401
7516.35 1352
7517.17 1339
7517.99 1483
7518.81 1382
7519.63 1369
7520.44 1271
7521.26 1203
7522.08 1324
7522.90 1253
7523.72 1328
7524.54 1342
7525.36 1333
7526.17 1214
7526.99 1247
7527.81 1146
7528.63 1369
7529.45 1300
7530.27 1343
7531.09 1281
7531.91 1246
7532.73 1345
7533.54 1398
7534.36 1382
7535.18 1322
7536.00 1291
7536.82 1283
7537.64 1314
7538.46 1239
7539.28 1287
7540.10 1404
7540.92 1309
7541.74 1340
7542.56 1277
7543.38 1328
7544.20 1345
7545.02 1323
7545.84 1385
7546.66 1432
7547.48 1456
7548.30 1351
7549.12 1257
7549.94 1324
7550.76 1283
7551.58 1326
7552.40 1404
7553.22 1312
7554.04 1325
7554.86 1292
7555.68 1377
7556.50 1263
7557.32 1358
7558.14 1352
7558.96 1293
7559.78 1241
7560.60 1366
7561.42 1417
7562.24 1438
7563.06 1442
7563.88 1379
7564.70 1459
7565.53 1417
7566.35 1301
7567.17 1366
7567.99 1355
7568.81 1354
7569.63 1337
7570.45 1308
7571.27 1329
7572.09 1267
7572.92 1330
7573.74 1314
7574.56 1293
7575.38 1329
7576.20 1223
7577.02 1278
7577.84 1329
7578.67 1244
7579.49 1282
7580.31 1242
7581.13 1261
7581.95 1300
7582.77 1255
7583.60 1300
7584.42 1348
7585.24 1346
7586.06 1316
7586.88 1437
7587.71 1402
7588.53 1475
7589.35 1553
7590.17 1380
7590.99 1328
7591.82 1437
7592.64 1474
7593.46 1511
7594.28 1452
7595.11 1498
7595.93 1535
7596.75 1472
7597.57 1414
7598.40 1496
7599.22 1476
7600.04 1382
7600.87 1606
7601.69 1448
7602.51 1459
7603.33 1556
7604.16 1480
7604.98 1661
7605.80 1828
7606.63 1822
7607.45 1919
7608.27 1901
7609.10 1882
7609.92 1836
7610.74 1886
7611.57 1817
7612.39 1622
7613.21 1701
7614.04 1716
7614.86 1702
7615.68 1647
7616.51 1476
7617.33 1546
7618.15 1583
7618.98 1567
7619.80 1550
7620.63 1659
7621.45 1553
7622.27 1593
7623.10 1501
7623.92 1660
7624.75 1690
7625.57 1606
7626.39 1717
7627.22 1581
7628.04 1600
7628.87 1506
7629.69 1648
7630.52 1651
7631.34 1542
7632.16 1672
7632.99 1745
7633.81 1762
7634.64 1811
7635.46 1825
7636.29 2007
7637.11 2013
7637.94 1797
7638.76 1646
7639.59 1582
7640.41 1651
7641.24 1636
7642.06 1618
7642.89 1498
7643.71 1434
7644.54 1516
7645.36 1363
7646.19 1467
7647.01 1506
7647.84 1393
7648.66 1397
7649.49 1345
7650.31 1371
7651.14 1300
7651.96 1360
7652.79 1464
7653.62 1342
7654.44 1311
7655.27 1256
7656.09 1257
7656.92 1233
7657.75 1322
7658.57 1274
7659.40 1349
7660.22 1245
7661.05 1239
7661.88 1323
7662.70 1300
7663.53 1238
7664.35 1269
7665.18 1345
7666.01 1335
7666.83 1279
7667.66 1337
7668.49 1293
7669.31 1199
7670.14 1262
7670.96 1271
7671.79 1226
7672.62 1252
7673.44 1273
7674.27 1340
7675.10 1305
7675.93 1241
7676.75 1325
7677.58 1238
7678.41 1224
7679.23 1190
7680.06 1239
7680.89 1243
7681.71 1231
7682.54 1262
7683.37 1289
7684.20 1243
7685.02 1185
7685.85 1129
7686.68 1142
7687.51 1196
7688.33 1268
7689.16 1235
7689.99 1267
7690.82 1282
7691.64 1209
7692.47 1150
7693.30 1188
7694.13 1147
7694.96 1236
7695.78 1230
7696.61 1234
7697.44 1261
7698.27 1287
7699.10 1258
7699.92 1231
7700.75 1301
7701.58 1220
7702.41 1294
7703.24 1256
7704.06 1231
7704.89 1294
7705.72 1309
7706.55 1243
7707.38 1234
7708.21 1209
7709.04 1280
7709.86 1289
7710.69 1182
7711.52 1218
7712.35 1273
7713.18 1350
7714.01 1245
7714.84 1315
7715.67 1163
7716.50 1212
7717.32 1202
7718.15 1300
7718.98 1244
7719.81 1240
7720.64 1214
7721.47 1278
7722.30 1296
7723.13 1326
7723.96 1280
7724.79 1232
7725.62 1328
7726.45 1247
7727.28 1280
7728.11 1262
7728.94 1265
7729.77 1186
7730.60 1259
7731.43 1310
7732.26 1244
7733.09 1212
7733.92 1185
7734.75 1291
7735.58 1196
7736.41 1259
7737.24 1240
7738.07 1188
7738.90 1283
7739.73 1243
7740.56 1285
7741.39 1283
7742.22 1220
7743.05 1282
7743.88 1253
7744.71 1298
7745.54 1354
7746.37 1377
7747.20 1495
7748.03 1560
7748.86 1723
7749.69 1757
7750.52 1841
7751.36 1959
7752.19 1991
7753.02 1928
7753.85 1876
7754.68 1777
7755.51 1712
7756.34 1623
7757.17 1532
7758.00 1435
7758.84 1232
7759.67 1304
7760.50 1284
7761.33 1201
7762.16 1411
7762.99 1273
7763.82 1233
7764.66 1429
7765.49 1379
7766.32 1355
7767.15 1302
7767.98 1322
7768.81 1313
7769.65 1419
7770.48 1359
7771.31 1222
7772.14 1315
7772.97 1282
7773.81 1240
7774.64 1248
7775.47 1120
7776.30 1172
7777.14 1153
7777.97 1127
7778.80 1237
7779.63 1189
7780.47 1206
7781.30 1339
7782.13 1239
7782.96 1260
7783.80 1230
7784.63 1229
7785.46 1185
7786.29 1195
7787.13 1244
7787.96 1252
7788.79 1309
7789.63 1292
7790.46 1256
7791.29 1291
7792.12 1277
7792.96 1300
7793.79 1222
7794.62 1184
7795.46 1241
7796.29 1299
7797.12 1352
7797.96 1177
7798.79 1174
7799.62 1171
7800.46 1269
7801.29 1197
7802.12 1252
7802.96 1290
7803.79 1292
7804.63 1283
7805.46 1257
7806.29 1255
7807.13 1256
7807.96 1299
7808.80 1349
7809.63 1307
7810.46 1441
7811.30 1305
7812.13 1297
7812.97 1399
7813.80 1387
7814.63 1391
7815.47 1388
7816.30 1356
7817.14 1341
7817.97 1317
7818.81 1346
7819.64 1447
7820.48 1357
7821.31 1292
7822.15 1407
7822.98 1398
7823.81 1299
7824.65 1296
7825.48 1436
7826.32 1387
7827.15 1394
7827.99 1405
7828.82 1343
7829.66 1283
7830.49 1392
7831.33 1418
7832.17 1330
7833.00 1283
7833.84 1485
7834.67 1417
7835.51 1304
7836.34 1381
7837.18 1299
7838.01 1447
7838.85 1422
7839.68 1390
7840.52 1423
7841.36 1458
7842.19 1368
7843.03 1472
7843.86 1449
7844.70 1411
7845.54 1385
7846.37 1387
7847.21 1357
7848.04 1330
7848.88 1273
7849.72 1326
7850.55 1297
7851.39 1355
7852.22 1273
7853.06 1299
7853.90 1349
7854.73 1269
7855.57 1367
7856.41 1275
7857.24 1259
7858.08 1448
7858.92 1408
7859.75 1438
7860.59 1478
7861.43 1476
7862.26 1490
7863.10 1601
7863.94 1509
7864.77 1632
7865.61 1463
7866.45 1419
7867.29 1441
7868.12 1382
7868.96 1336
7869.80 1312
7870.63 1299
7871.47 1320
7872.31 1423
7873.15 1429
7873.98 1288
7874.82 1326
7875.66 1469
7876.50 1443
7877.33 1398
7878.17 1391
7879.01 1413
7879.85 1475
7880.69 1456
7881.52 1522
7882.36 1550
7883.20 1488
7884.04 1500
7884.88 1479
7885.71 1541
7886.55 1340
7887.39 1370
7888.23 1251
7889.07 1456
7889.90 1485
7890.74 1333
7891.58 1384
7892.42 1364
7893.26 1423
7894.10 1376
7894.94 1412
7895.77 1398
7896.61 1298
7897.45 1476
7898.29 1511
7899.13 1447
7899.97 1381
7900.81 1456
7901.65 1410
7902.48 1452
7903.32 1424
7904.16 1418
7905.00 1509
7905.84 1626
7906.68 1555
7907.52 1522
7908.36 1509
7909.20 1377
7910.04 1458
7910.88 1533
7911.72 1432
7912.56 1416
7913.40 1325
7914.24 1363
7915.07 1415
7915.91 1306
7916.75 1364
7917.59 1448
7918.43 1471
7919.27 1441
7920.11 1487
7920.95 1516
7921.79 1454
7922.63 1409
7923.47 1467
7924.31 1476
7925.15 1400
7925.99 1427
7926.83 1324
7927.67 1248
7928.52 1328
7929.36 1301
7930.20 1241
7931.04 1219
7931.88 1217
7932.72 1277
7933.56 1325
7934.40 1302
7935.24 1208
7936.08 1343
7936.92 1241
7937.76 1235
7938.60 1217
7939.44 1194
7940.29 1214
7941.13 1279
7941.97 1178
7942.81 1208
7943.65 1204
7944.49 1226
7945.33 1185
7946.17 1240
7947.01 1179
7947.86 1184
7948.70 1237
7949.54 1200
7950.38 1198
7951.22 1233
7952.06 1269
7952.91 1220
7953.75 1191
7954.59 1156
7955.43 1182
7956.27 1176
7957.11 1282
7957.96 1209
7958.80 1204
7959.64 1268
7960.48 1335
7961.32 1308
7962.17 1252
7963.01 1173
7963.85 1241
7964.69 1244
7965.54 1272
7966.38 1202
7967.22 1292
7968.06 1221
7968.91 1165
7969.75 1193
7970.59 1185
7971.43 1242
7972.28 1276
7973.12 1229
7973.96 1185
7974.80 1177
7975.65 1146
7976.49 1098
7977.33 1102
7978.18 1129
7979.02 1186
7979.86 1275
7980.71 1221
7981.55 1182
7982.39 1195
7983.24 1084
7984.08 1141
7984.92 1095
7985.77 1185
7986.61 1219
7987.45 1150
7988.30 1154
7989.14 1128
7989.98 1171
7990.83 1085
7991.67 1173
7992.51 1097
7993.36 1121
7994.20 1095
7995.05 1113
7995.89 1060
7996.73 1052
7997.58 1046
7998.42 1107
7999.27 1055
8000.11 1122
8000.95 1079
8001.80 1046
8002.64 1062
8003.49 1111
8004.33 1099
8005.18 1099
8006.02 1077
8006.86 1072
8007.71 1100
8008.55 1099
8009.40 1117
8010.24 1109
8011.09 1142
8011.93 1091
8012.78 1046
8013.62 1035
8014.47 1023
8015.31 1080
8016.16 1132
8017.00 1077
8017.85 1012
8018.69 1089
8019.54 1047
8020.38 1055
8021.23 1089
8022.07 1079
8022.92 1069
8023.76 1035
8024.61 1038
8025.46 1079
8026.30 1139
8027.15 1121
8027.99 1133
8028.84 1086
8029.68 1113
8030.53 1055
8031.38 1013
8032.22 1012
8033.07 1050
8033.91 1028
8034.76 1035
8035.61 1011
8036.45 1154
8037.30 1133
8038.14 1097
8038.99 1061
8039.84 1048
8040.68 1116
8041.53 1085
8042.37 1002
8043.22 1079
8044.07 1123
8044.91 1108
8045.76 1127
8046.61 1083
8047.45 1081
8048.30 977
8049.15 1081
8049.99 1055
8050.84 1092
8051.69 1149
8052.54 1057
8053.38 950
8054.23 1078
8055.08 957
8055.92 990
8056.77 1072
8057.62 978
8058.46 1076
8059.31 1125
8060.16 1054
8061.01 991
8061.85 926
8062.70 1003
8063.55 1087
8064.40 1179
8065.24 1129
8066.09 1108
8066.94 1044
8067.79 1002
8068.64 1057
8069.48 964
8070.33 1007
8071.18 1066
8072.03 1121
8072.87 1018
8073.72 984
8074.57 964
8075.42 1047
8076.27 1065
8077.12 928
8077.96 1023
8078.81 1062
8079.66 1064
8080.51 1049
8081.36 1054
8082.21 1048
8083.05 1055
8083.90 1029
8084.75 1048
8085.60 1048
8086.45 1033
8087.30 1045
8088.15 1114
8089.00 1025
8089.84 1008
8090.69 1049
8091.54 1005
8092.39 1015
8093.24 965
8094.09 980
8094.94 1027
8095.79 999
8096.64 971
8097.49 951
8098.34 1002
8099.19 1034
8100.03 1081
8100.88 1086
8101.73 1023
8102.58 1137
8103.43 1058
8104.28 974
8105.13 1001
8105.98 1035
8106.83 1043
8107.68 1022
8108.53 1056
8109.38 1026
8110.23 1046
8111.08 1063
8111.93 1058
8112.78 1048
8113.63 1068
8114.48 1107
8115.33 1079
8116.18 1023
8117.03 1089
8117.88 1042
8118.73 1121
8119.58 1186
8120.43 1144
8121.28 1118
8122.14 1135
8122.99 1123
8123.84 1206
8124.69 1177
8125.54 1172
8126.39 1182
8127.24 1170
8128.09 1114
8128.94 1127
8129.79 1156
8130.64 1265
8131.49 1153
8132.35 1076
8133.20 1142
8134.05 1118
8134.90 1136
8135.75 1105
8136.60 1193
8137.45 1248
8138.31 1204
8139.16 1228
8140.01 1236
8140.86 1194
8141.71 1132
8142.56 1095
8143.41 1222
8144.27 1189
8145.12 1137
8145.97 1125
8146.82 1259
8147.67 1256
8148.53 1245
8149.38 1216
8150.23 1360
8151.08 1337
8151.93 1255
8152.79 1265
8153.64 1244
8154.49 1310
8155.34 1265
8156.20 1349
8157.05 1435
8157.90 1430
8158.75 1397
8159.61 1528
8160.46 1441
8161.31 1449
8162.16 1388
8163.02 1285
8163.87 1222
8164.72 1302
8165.57 1179
8166.43 1182
8167.28 1199
8168.13 1204
8168.99 1152
8169.84 1174
8170.69 1240
8171.55 1176
8172.40 1225
8173.25 1271
8174.11 1207
8174.96 1222
8175.81 1183
8176.67 1148
8177.52 1173
8178.37 1200
8179.23 1126
8180.08 1147
8180.93 1110
8181.79 1136
8182.64 1162
8183.50 1050
8184.35 1101
8185.20 1135
8186.06 1147
8186.91 1112
8187.76 1134
8188.62 1146
8189.47 1192
8190.33 1082
8191.18 1066
8192.04 1027
8192.89 980
8193.74 1045
8194.60 1064
8195.45 1055
8196.31 1144
8197.16 1070
8198.02 1020
8198.87 1022
8199.73 1029
8200.58 1051
8201.44 1121
8202.29 1081
8203.15 1022
8204.00 1056
8204.85 1077
8205.71 1040
8206.56 1104
8207.42 1084
8208.27 1120
8209.13 1121
8209.99 1143
8210.84 1125
8211.70 1032
8212.55 1159
8213.41 1176
8214.26 1111
8215.12 1080
8215.97 1120
8216.83 1214
8217.68 1120
8218.54 1190
8219.40 1167
8220.25 1141
8221.11 1128
8221.96 1067
8222.82 1162
8223.67 1131
8224.53 1098
8225.39 1176
8226.24 1210
8227.10 1169
8227.95 1252
8228.81 1199
8229.67 1254
8230.52 1205
8231.38 1223
8232.24 1165
8233.09 1229
8233.95 1091
8234.81 1067
8235.66 1136
8236.52 1079
8237.37 1126
8238.23 1100
8239.09 1138
8239.95 1170
8240.80 1166
8241.66 1156
8242.52 1127
8243.37 1083
8244.23 1151
8245.09 1075
8245.94 1095
8246.80 1089
8247.66 1106
8248.52 1148
8249.37 1116
8250.23 1102
8251.09 1079
8251.94 1129
8252.80 1121
8253.66 1006
8254.52 1005
8255.37 1062
8256.23 1100
8257.09 1044
8257.95 1057
8258.80 1162
8259.66 1148
8260.52 1116
8261.38 1055
8262.24 1037
8263.09 1125
8263.95 1101
8264.81 1022
8265.67 1068
8266.53 1139
8267.38 1067
8268.24 1055
8269.10 1099
8269.96 1108
8270.82 1070
8271.68 1079
8272.53 1066
8273.39 1101
8274.25 1042
8275.11 1052
8275.97 1074
8276.83 1086
8277.69 1128
8278.55 1119
8279.40 1061
8280.26 1041
8281.12 1145
8281.98 1116
8282.84 1075
8283.70 1180
8284.56 1146
8285.42 1137
8286.28 1121
8287.14 1088
8287.99 1124
8288.85 1132
8289.71 1157
8290.57 1199
8291.43 1161
8292.29 1129
8293.15 1085
8294.01 1250
8294.87 1183
8295.73 1256
8296.59 1200
8297.45 1211
8298.31 1130
8299.17 1139
8300.03 1131
8300.89 1157
8301.75 1215
8302.61 1200
8303.47 1179
8304.33 1263
8305.19 1271
8306.05 1268
8306.91 1208
8307.77 1309
8308.63 1329
8309.49 1196
8310.35 1253
8311.21 1309
8312.07 1360
8312.93 1222
8313.79 1201
8314.65 1285
8315.51 1290
8316.37 1276
8317.24 1387
8318.10 1483
8318.96 1465
8319.82 1495
8320.68 1534
8321.54 1494
8322.40 1374
8323.26 1439
8324.12 1359
8324.98 1379
8325.85 1273
8326.71 1197
8327.57 1201
8328.43 1223
8329.29 1308
8330.15 1222
8331.01 1170
8331.88 1140
8332.74 1301
8333.60 1320
8334.46 1276
8335.32 1258
8336.18 1266
8337.05 1320
8337.91 1274
8338.77 1228
8339.63 1248
8340.49 1285
8341.36 1274
8342.22 1202
8343.08 1196
8343.94 1187
8344.80 1216
8345.67 1244
8346.53 1278
8347.39 1262
8348.25 1351
8349.12 1359
8349.98 1531
8350.84 1334
8351.70 1244
8352.57 1269
8353.43 1314
8354.29 1288
8355.15 1233
8356.02 1207
8356.88 1238
8357.74 1297
8358.60 1365
8359.47 1316
8360.33 1335
8361.19 1253
8362.06 1345
8362.92 1332
8363.78 1343
8364.65 1240
8365.51 1154
8366.37 1284
8367.24 1280
8368.10 1317
8368.96 1320
8369.83 1383
8370.69 1349
8371.55 1355
8372.42 1367
8373.28 1384
8374.14 1329
8375.01 1332
8375.87 1392
8376.74 1362
8377.60 1304
8378.46 1392
8379.33 1443
8380.19 1363
8381.06 1254
8381.92 1279
8382.78 1388
8383.65 1393
8384.51 1399
8385.38 1425
8386.24 1419
8387.11 1453
8387.97 1486
8388.83 1540
8389.70 1514
8390.56 1551
8391.43 1472
8392.29 1380
8393.16 1398
8394.02 1411
8394.89 1398
8395.75 1319
8396.62 1256
8397.48 1345
8398.35 1398
8399.21 1414
8400.08 1461
8400.94 1523
8401.81 1492
8402.67 1469
8403.54 1434
8404.40 1545
8405.27 1581
8406.13 1544
8407.00 1458
8407.86 1466
8408.73 1484
8409.60 1444
8410.46 1593
8411.33 1574
8412.19 1473
8413.06 1589
8413.92 1656
8414.79 1677
8415.66 1532
8416.52 1599
8417.39 1725
8418.25 1717
8419.12 1772
8419.99 1798
8420.85 1803
8421.72 1735
8422.58 1726
8423.45 1728
8424.32 1761
8425.18 1758
8426.05 1792
8426.92 1824
8427.78 1932
8428.65 1946
8429.52 1861
8430.38 1995
8431.25 1954
8432.12 1956
8432.98 1959
8433.85 2000
8434.72 2028
8435.58 2025
8436.45 2007
8437.32 2014
8438.18 2084
8439.05 2091
8439.92 2162
8440.79 2176
8441.65 2151
8442.52 2191
8443.39 2393
8444.25 2469
8445.12 2516
8445.99 2490
8446.86 2505
8447.72 2529
8448.59 2471
8449.46 2524
8450.33 2439
8451.19 2512
8452.06 2463
8452.93 2444
8453.80 2486
8454.67 2823
8455.53 2983
8456.40 3333
8457.27 3983
8458.14 4522
8459.01 4969
8459.87 5497
8460.74 5594
8461.61 5803
8462.48 5817
8463.35 5448
8464.22 4842
8465.08 4436
8465.95 3802
8466.82 3626
8467.69 3343
8468.56 3151
8469.43 3174
8470.29 3344
8471.16 3806
8472.03 4186
8472.90 4599
8473.77 5144
8474.64 5332
8475.51 5184
8476.38 5104
8477.25 4665
8478.11 4360
8478.98 3958
8479.85 3490
8480.72 3205
8481.59 2870
8482.46 2590
8483.33 2466
8484.20 2250
8485.07 2141
8485.94 2180
8486.81 2093
8487.68 2078
8488.55 2150
8489.42 2182
8490.29 2123
8491.16 2152
8492.03 2226
8492.90 2127
8493.77 2087
8494.64 1996
8495.51 2175
8496.38 2081
8497.25 2163
8498.12 2145
8498.99 2066
8499.86 2113
8500.73 2191
8501.60 2263
8502.47 2161
8503.34 2065
8504.21 1960
8505.08 1960
8505.95 1999
8506.82 1856
8507.69 1843
8508.56 1917
8509.43 2005
8510.30 1919
8511.17 1904
8512.04 2014
8512.91 2076
8513.79 2186
8514.66 2177
8515.53 2139
8516.40 2088
8517.27 2170
8518.14 2098
8519.01 1973
8519.88 1926
8520.75 2002
8521.63 1989
8522.50 1838
8523.37 1801
8524.24 1794
8525.11 1799
8525.98 1839
8526.85 1904
8527.73 1934
8528.60 1888
8529.47 1905
8530.34 1903
8531.21 1918
8532.08 1884
8532.96 1896
8533.83 1953
8534.70 1984
8535.57 2057
8536.44 1983
8537.32 1984
8538.19 2057
8539.06 2065
8539.93 2003
8540.81 2005
8541.68 2100
8542.55 1995
8543.42 1954
8544.29 1960
8545.17 1919
8546.04 1926
8546.91 1965
8547.79 1948
8548.66 1902
8549.53 1813
8550.40 1937
8551.28 1866
8552.15 1841
8553.02 1852
8553.89 2025
8554.77 1985
8555.64 1994
8556.51 2028
8557.39 2074
8558.26 2172
8559.13 2230
8560.01 2211
8560.88 2058
8561.75 2010
8562.63 1934
8563.50 1799
8564.37 1744
8565.25 1783
8566.12 1695
8566.99 1880
8567.87 1808
8568.74 1603
8569.62 1650
8570.49 1669
8571.36 1647
8572.24 1583
8573.11 1699
8573.99 1642
8574.86 1608
8575.73 1578
8576.61 1602
8577.48 1667
8578.36 1581
8579.23 1413
8580.10 1505
8580.98 1496
8581.85 1502
8582.73 1530
8583.60 1529
8584.48 1535
8585.35 1521
8586.23 1577
8587.10 1580
8587.98 1491
8588.85 1509
8589.72 1585
8590.60 1528
8591.47 1486
8592.35 1516
8593.22 1568
8594.10 1443
8594.97 1493
8595.85 1655
8596.72 1514
8597.60 1448
8598.47 1531
8599.35 1538
8600.23 1435
8601.10 1472
8601.98 1557
8602.85 1498
8603.73 1477
8604.60 1516
8605.48 1504
8606.35 1410
8607.23 1445
8608.11 1539
8608.98 1479
8609.86 1431
8610.73 1526
8611.61 1578
8612.48 1589
8613.36 1561
8614.24 1648
8615.11 1714
8615.99 1641
8616.87 1640
8617.74 1660
8618.62 1647
8619.49 1533
8620.37 1561
8621.25 1489
8622.12 1441
8623.00 1569
8623.88 1640
8624.75 1641
8625.63 1677
8626.51 1644
8627.38 1627
8628.26 1739
8629.14 1707
8630.01 1801
8630.89 1891
8631.77 1782
8632.64 1730
8633.52 1718
8634.40 1766
8635.28 1738
8636.15 1633
8637.03 1581
8637.91 1471
8638.78 1572
8639.66 1513
8640.54 1621
8641.42 1658
8642.29 1486
8643.17 1554
8644.05 1637
8644.93 1625
8645.80 1669
8646.68 1650
8647.56 1555
8648.44 1561
8649.31 1623
8650.19 1632
8651.07 1803
8651.95 1829
8652.83 1790
8653.70 1614
8654.58 1760
8655.46 1946
8656.34 1823
8657.22 1775
8658.10 1703
8658.97 1675
8659.85 1794
8660.73 1837
8661.61 1814
8662.49 1797
8663.37 1749
8664.24 1823
8665.12 1771
8666.00 1676
8666.88 1728
8667.76 1657
8668.64 1678
8669.52 1727
8670.40 1893
8671.27 1906
8672.15 1943
8673.03 1869
8673.91 1948
8674.79 2017
8675.67 2125
8676.55 2148
8677.43 2250
8678.31 2341
8679.19 2290
8680.07 2308
8680.95 2371
8681.83 2364
8682.71 2330
8683.58 2244
8684.46 2129
8685.34 2118
8686.22 2055
8687.10 2009
8687.98 2032
8688.86 2057
8689.74 2096
8690.62 2120
8691.50 2352
8692.38 2780
8693.26 2966
8694.14 3271
8695.02 3800
8695.90 4222
8696.78 4504
8697.66 4247
8698.54 4263
8699.42 4077
8700.30 3637
8701.19 3291
8702.07 3047
8702.95 2751
8703.83 2483
8704.71 2187
8705.59 1953
8706.47 1793
8707.35 1829
8708.23 1805
8709.11 1772
8709.99 1717
8710.87 1700
8711.75 1665
8712.64 1628
8713.52 1663
8714.40 1635
8715.28 1592
8716.16 1614
8717.04 1557
8717.92 1452
8718.80 1335
8719.69 1577
8720.57 1566
8721.45 1574
8722.33 1567
8723.21 1561
8724.09 1504
8724.97 1530
8725.86 1542
8726.74 1469
8727.62 1415
8728.50 1520
8729.38 1519
8730.27 1638
8731.15 1693
8732.03 1614
8732.91 1622
8733.79 1647
8734.68 1651
8735.56 1800
8736.44 1672
8737.32 1707
8738.20 1650
8739.09 1629
8739.97 1527
8740.85 1483
8741.73 1390
8742.62 1412
8743.50 1437
8744.38 1398
8745.27 1421
8746.15 1473
8747.03 1465
8747.91 1401
8748.80 1452
8749.68 1456
8750.56 1469
8751.45 1478
8752.33 1543
8753.21 1529
8754.09 1456
8754.98 1481
8755.86 1502
8756.74 1582
8757.63 1670
8758.51 1597
8759.39 1705
8760.28 1774
8761.16 1773
8762.04 1805
8762.93 1819
8763.81 1705
8764.70 1746
8765.58 1704
8766.46 1765
8767.35 1666
8768.23 1545
8769.11 1539
8770.00 1620
8770.88 1593
8771.77 1550
8772.65 1619
8773.53 1599
8774.42 1613
8775.30 1705
8776.19 1717
8777.07 1598
8777.96 1478
8778.84 1588
8779.72 1681
8780.61 1527
8781.49 1466
8782.38 1494
8783.26 1520
8784.15 1463
8785.03 1372
8785.92 1401
8786.80 1361
8787.69 1408
8788.57 1394
8789.46 1375
8790.34 1453
8791.23 1510
8792.11 1467
8793.00 1330
8793.88 1348
8794.77 1394
8795.65 1525
8796.54 1503
8797.42 1426
8798.31 1403
8799.19 1466
8800.08 1406
8800.96 1357
8801.85 1399
8802.74 1339
8803.62 1461
8804.51 1318
8805.39 1313
8806.28 1349
8807.16 1288
8808.05 1227
8808.94 1341
8809.82 1461
8810.71 1252
8811.59 1318
8812.48 1313
8813.37 1261
8814.25 1303
8815.14 1195
8816.02 1278
8816.91 1168
8817.80 1233
8818.68 1180
8819.57 1188
8820.46 1269
8821.34 1203
8822.23 1276
8823.12 1199
8824.00 1119
8824.89 1193
8825.78 1214
8826.66 1173
8827.55 1136
8828.44 1132
8829.32 1209
8830.21 1210
8831.10 1189
8831.99 1200
8832.87 1202
8833.76 1311
8834.65 1266
8835.53 1240
8836.42 1100
8837.31 1115
8838.20 1105
8839.08 1079
8839.97 1142
8840.86 1163
8841.75 1129
8842.63 1225
8843.52 1178
8844.41 1136
8845.30 1132
8846.18 1179
8847.07 1158
8847.96 1253
8848.85 1152
8849.74 1072
8850.62 1147
8851.51 1240
8852.40 1240
8853.29 1124
8854.18 1109
8855.06 1090
8855.95 1097
8856.84 1076
8857.73 1114
8858.62 1058
8859.51 1030
8860.39 1109
8861.28 1063
8862.17 998
8863.06 1042
8863.95 1037
8864.84 1032
8865.73 1032
8866.62 1092
8867.50 1132
8868.39 1019
8869.28 1078
8870.17 1043
8871.06 1018
8871.95 1098
8872.84 978
8873.73 976
8874.62 986
8875.51 1003
8876.40 1030
8877.28 988
8878.17 1011
8879.06 1031
8879.95 1028
8880.84 1001
8881.73 968
8882.62 985
8883.51 956
8884.40 930
8885.29 975
8886.18 939
8887.07 942
8887.96 933
8888.85 1036
8889.74 990
8890.63 974
8891.52 965
8892.41 982
8893.30 977
8894.19 949
8895.08 882
8895.97 968
8896.86 936
8897.75 968
8898.64 958
8899.53 954
8900.42 916
8901.31 913
8902.20 939
8903.10 987
8903.99 969
8904.88 869
8905.77 903
8906.66 964
8907.55 957
8908.44 896
8909.33 955
8910.22 923
8911.11 903
8912.00 915
8912.90 950
8913.79 934
8914.68 883
8915.57 971
8916.46 919
8917.35 927
8918.24 959
8919.13 924
8920.03 960
8920.92 888
8921.81 970
8922.70 985
8923.59 872
8924.48 984
8925.38 902
8926.27 899
8927.16 936
8928.05 904
8928.94 954
8929.84 891
8930.73 885
8931.62 953
8932.51 882
8933.40 871
8934.30 811
8935.19 840
8936.08 852
8936.97 895
8937.86 876
8938.76 859
8939.65 853
8940.54 850
8941.43 874
8942.33 911
8943.22 878
8944.11 880
8945.01 886
8945.90 854
8946.79 862
8947.68 838
8948.58 865
8949.47 859
8950.36 842
8951.26 802
8952.15 856
8953.04 809
8953.94 768
8954.83 785
8955.72 797
8956.62 854
8957.51 843
8958.40 840
8959.30 832
8960.19 844
8961.08 826
8961.98 817
8962.87 877
8963.76 839
8964.66 905
8965.55 901
8966.44 912
8967.34 915
8968.23 825
8969.13 886
8970.02 876
8970.91 948
8971.81 885
8972.70 818
8973.60 871
8974.49 894
8975.39 829
8976.28 831
8977.17 905
8978.07 865
8978.96 813
8979.86 834
8980.75 862
8981.65 896
8982.54 905
8983.44 877
8984.33 801
8985.22 829
8986.12 889
8987.01 844
8987.91 789
8988.80 784
8989.70 857
8990.59 802
8991.49 793
8992.38 780
8993.28 768
8994.17 827
8995.07 850
8995.97 915
8996.86 868
8997.76 854
8998.65 860
8999.55 847
9000.44 874
9001.34 798
9002.23 820
9003.13 803
9004.02 826
9004.92 843
9005.82 788
9006.71 862
9007.61 812
9008.50 833
9009.40 852
9010.30 818
9011.19 741
9012.09 797
9012.98 791
9013.88 749
9014.78 773
9015.67 813
9016.57 837
9017.47 750
9018.36 682
9019.26 783
9020.15 749
9021.05 816
9021.95 726
9022.84 719
9023.74 788
9024.64 741
9025.53 839
9026.43 851
9027.33 751
9028.23 804
9029.12 817
9030.02 809
9030.92 750
9031.81 782
9032.71 824
9033.61 747
9034.50 784
9035.40 778
9036.30 777
9037.20 803
9038.09 817
9038.99 780
9039.89 834
9040.79 773
9041.68 771
9042.58 762
9043.48 786
9044.38 781
9045.27 783
9046.17 731
9047.07 748
9047.97 792
9048.87 804
9049.76 776
9050.66 815
9051.56 849
9052.46 808
9053.36 819
9054.25 749
9055.15 786
9056.05 736
9056.95 753
9057.85 729
9058.75 766
9059.64 794
9060.54 748
9061.44 767
9062.34 776
9063.24 733
9064.14 783
9065.04 796
9065.93 809
9066.83 777
9067.73 719
9068.63 786
9069.53 742
9070.43 684
9071.33 788
9072.23 790
9073.13 759
9074.03 719
9074.92 799
9075.82 818
9076.72 830
9077.62 763
9078.52 763
9079.42 768
9080.32 813
9081.22 780
9082.12 825
9083.02 814
9083.92 772
9084.82 816
9085.72 739
9086.62 779
9087.52 794
9088.42 882
9089.32 885
9090.22 825
9091.12 741
9092.02 757
9092.92 792
9093.82 804
9094.72 761
9095.62 826
9096.52 772
9097.42 773
9098.32 785
9099.22 767
9100.12 761
9101.02 828
9101.92 837
9102.82 785
9103.72 816
9104.62 797
9105.52 746
9106.43 799
9107.33 838
9108.23 788
9109.13 773
9110.03 800
9110.93 770
9111.83 731
9112.73 710
9113.63 779
9114.53 829
9115.44 753
9116.34 835
9117.24 824
9118.14 789
9119.04 743
9119.94 690
9120.84 809
9121.75 802
9122.65 851
9123.55 823
9124.45 815
9125.35 785
9126.25 738
9127.16 759
9128.06 770
9128.96 749
9129.86 782
9130.76 786
9131.66 851
9132.57 811
9133.47 768
9134.37 789
9135.27 907
9136.18 794
9137.08 743
9137.98 808
9138.88 766
9139.79 765
9140.69 817
9141.59 794
9142.49 804
9143.40 825
9144.30 793
9145.20 764
9146.10 812
9147.01 860
9147.91 805
9148.81 729
9149.71 732
9150.62 750
9151.52 789
9152.42 786
9153.33 746
9154.23 749
9155.13 794
9156.04 849
9156.94 750
9157.84 770
9158.75 763
9159.65 704
9160.55 704
9161.46 786
9162.36 725
9163.26 771
9164.17 822
9165.07 762
9165.97 763
9166.88 746
9167.78 758
9168.69 737
9169.59 738
9170.49 756
9171.40 741
9172.30 792
9173.21 766
9174.11 720
9175.01 754
9175.92 683
9176.82 723
9177.73 747
9178.63 762
9179.54 788
9180.44 776
9181.35 796
9182.25 745
9183.15 788
9184.06 757
9184.96 760
9185.87 770
9186.77 775
9187.68 813
9188.58 808
9189.49 751
9190.39 759
9191.30 714
9192.20 772
9193.11 760
9194.01 730
9194.92 812
9195.82 787
9196.73 738
9197.63 766
9198.54 838
9199.44 812
9200.35 813
9201.25 840
9202.16 830
9203.07 817
9203.97 908
9204.88 901
9205.78 914
9206.69 922
9207.59 857
9208.50 814
9209.41 814
9210.31 798
9211.22 813
9212.12 870
9213.03 841
9213.94 839
9214.84 755
9215.75 783
9216.65 811
9217.56 808
9218.47 749
9219.37 760
9220.28 840
9221.19 846
9222.09 813
9223.00 849
9223.91 794
9224.81 723
9225.72 800
9226.63 779
9227.53 805
9228.44 803
9229.35 768
9230.25 804
9231.16 761
9232.07 758
9232.97 792
9233.88 798
9234.79 739
9235.70 756
9236.60 775
9237.51 749
9238.42 756
9239.32 696
9240.23 751
9241.14 775
9242.05 782
9242.95 779
9243.86 749
9244.77 727
9245.68 731
9246.58 722
9247.49 752
9248.40 738
9249.31 724
9250.22 687
9251.12 712
9252.03 741
9252.94 752
9253.85 740
9254.76 737
9255.66 757
9256.57 664
9257.48 653
9258.39 675
9259.30 729
9260.21 683
9261.11 727
9262.02 737
9262.93 697
9263.84 806
9264.75 747
9265.66 775
9266.57 778
9267.47 740
9268.38 727
9269.29 763
9270.20 753
9271.11 800
9272.02 764
9272.93 762
9273.84 783
9274.75 741
9275.65 710
9276.56 800
9277.47 828
9278.38 767
9279.29 699
9280.20 692
9281.11 778
9282.02 711
9282.93 755
9283.84 768
9284.75 779
9285.66 691
9286.57 754
9287.48 743
9288.39 741
9289.30 809
9290.21 880
9291.12 800
9292.03 772
9292.94 741
9293.85 791
9294.76 797
9295.67 753
9296.58 738
9297.49 756
9298.40 781
9299.31 779
9300.22 770
9301.13 692
9302.04 706
9302.95 750
9303.86 762
9304.77 812
9305.68 832
9306.59 872
9307.50 827
9308.41 847
9309.32 853
9310.23 852
9311.15 890
9312.06 903
9312.97 924
9313.88 962
9314.79 929
9315.70 884
9316.61 943
9317.52 907
9318.43 930
9319.35 960
9320.26 818
9321.17 822
9322.08 807
9322.99 819
9323.90 886
9324.81 825
9325.73 766
9326.64 851
9327.55 781
9328.46 806
9329.37 812
9330.28 836
9331.20 828
9332.11 719
9333.02 769
9333.93 863
9334.84 838
9335.76 902
9336.67 873
9337.58 836
9338.49 833
9339.40 828
9340.32 813
9341.23 851
9342.14 817
9343.05 813
9343.97 790
9344.88 847
9345.79 744
9346.70 777
9347.62 805
9348.53 792
9349.44 843
9350.35 861
9351.27 868
9352.18 821
9353.09 740
9354.01 744
9354.92 813
9355.83 772
9356.75 757
9357.66 831
9358.57 827
9359.49 792
9360.40 821
9361.31 898
9362.23 756
9363.14 853
9364.05 864
9364.97 817
9365.88 859
9366.79 781
9367.71 807
9368.62 804
9369.53 849
9370.45 826
9371.36 815
9372.28 917
9373.19 811
9374.10 833
9375.02 833
9375.93 853
9376.84 793
9377.76 850
9378.67 853
9379.59 880
9380.50 865
9381.42 849
9382.33 857
9383.24 805
9384.16 896
9385.07 871
9385.99 872
9386.90 905
9387.82 854
9388.73 865
9389.65 920
9390.56 853
9391.48 916
9392.39 890
9393.31 943
9394.22 951
9395.14 1060
9396.05 1044
9396.97 1042
9397.88 1022
9398.80 1096
9399.71 1068
9400.63 1026
9401.54 968
9402.46 1026
9403.37 992
9404.29 922
9405.20 918
9406.12 975
9407.03 990
9407.95 914
9408.87 921
9409.78 987
9410.70 1002
9411.61 951
9412.53 924
9413.44 984
9414.36 1002
9415.28 969
9416.19 942
9417.11 1016
9418.02 947
9418.94 914
9419.86 860
9420.77 867
9421.69 944
9422.61 1012
9423.52 996
9424.44 987
9425.36 987
9426.27 946
9427.19 961
9428.10 985
9429.02 920
9429.94 912
9430.85 901
9431.77 967
9432.69 1014
9433.61 994
9434.52 1030
9435.44 983
9436.36 954
9437.27 1030
9438.19 1137
9439.11 1021
9440.02 1042
9440.94 1090
9441.86 1210
9442.78 1046
9443.69 1159
9444.61 1126
9445.53 1085
9446.45 1126
9447.36 1131
9448.28 1077
9449.20 1060
9450.12 1103
9451.03 1143
9451.95 1224
9452.87 1209
9453.79 1266
9454.71 1452
9455.62 1576
9456.54 1736
9457.46 1777
9458.38 1786
9459.30 1792
9460.21 1638
9461.13 1615
9462.05 1501
9462.97 1479
9463.89 1442
9464.80 1261
9465.72 1129
9466.64 1096
9467.56 1063
9468.48 1044
9469.40 1040
9470.32 1112
9471.23 1083
9472.15 1055
9473.07 1017
9473.99 1067
9474.91 1094
9475.83 1062
9476.75 1041
9477.67 1028
9478.59 1071
9479.50 1136
9480.42 1102
9481.34 1112
9482.26 1154
9483.18 1199
9484.10 1218
9485.02 1188
9485.94 1205
9486.86 1237
9487.78 1179
9488.70 1195
9489.62 1241
9490.54 1093
9491.46 1058
9492.38 1050
9493.30 1044
9494.22 1059
9495.14 1024
9496.06 1005
9496.98 988
9497.90 989
9498.82 958
9499.74 1011
9500.66 973
9501.58 942
9502.50 993
9503.42 949
9504.34 945
9505.26 921
9506.18 933
9507.10 943
9508.02 1004
9508.94 940
9509.86 915
9510.78 907
9511.70 960
9512.62 962
9513.54 1028
9514.46 1011
9515.38 1004
9516.30 997
9517.23 996
9518.15 1035
9519.07 936
9519.99 929
9520.91 993
9521.83 1051
9522.75 1145
9523.67 1070
9524.59 994
9525.52 993
9526.44 1026
9527.36 1061
9528.28 1007
9529.20 1010
9530.12 1030
9531.04 1063
9531.97 1061
9532.89 1107
9533.81 1126
9534.73 1093
9535.65 1165
9536.57 1170
9537.50 1120
9538.42 1191
9539.34 1221
9540.26 1180
9541.18 1135
9542.11 1126
9543.03 1081
9543.95 1081
9544.87 1005
9545.80 1047
9546.72 1003
9547.64 971
9548.56 1051
9549.49 1025
9550.41 1023
9551.33 941
9552.25 925
9553.18 1033
9554.10 989
9555.02 953
9555.94 920
9556.87 986
9557.79 1064
9558.71 1035
9559.64 975
9560.56 997
9561.48 1008
9562.40 986
9563.33 989
9564.25 981
9565.17 995
9566.10 1051
9567.02 1044
9567.94 1074
9568.87 1024
9569.79 971
9570.71 964
9571.64 963
9572.56 980
9573.49 935
9574.41 934
9575.33 1055
9576.26 984
9577.18 964
9578.10 918
9579.03 1017
9579.95 1059
9580.88 1018
9581.80 942
9582.72 983
9583.65 1006
9584.57 1012
9585.50 968
9586.42 1016
9587.35 961
9588.27 1034
9589.19 1021
9590.12 928
9591.04 1016
9591.97 1085
9592.89 1046
9593.82 965
9594.74 963
9595.67 1025
9596.59 979
9597.52 1053
9598.44 1058
9599.37 1026
9600.29 992
9601.22 1078
9602.14 1082
9603.07 1119
9603.99 1074
9604.92 1125
9605.84 1147
9606.77 1140
9607.69 1097
9608.62 1148
9609.54 1254
9610.47 1137
9611.39 1141
9612.32 1154
9613.24 1236
9614.17 1144
9615.10 1206
9616.02 1217
9616.95 1278
9617.87 1215
9618.80 1214
9619.72 1173
9620.65 1183
9621.58 1158
9622.50 1222
9623.43 1253
9624.35 1230
9625.28 1267
9626.21 1210
9627.13 1265
9628.06 1246
9628.99 1266
9629.91 1260
9630.84 1395
9631.76 1399
9632.69 1295
9633.62 1353
9634.54 1383
9635.47 1279
9636.40 1442
9637.32 1524
9638.25 1491
9639.18 1606
9640.10 1539
9641.03 1596
9641.96 1625
9642.89 1596
9643.81 1518
9644.74 1509
9645.67 1647
9646.59 1665
9647.52 1713
9648.45 1701
9649.38 1797
9650.30 1925
9651.23 2004
9652.16 2117
9653.09 2195
9654.01 2157
9654.94 2231
9655.87 2312
9656.80 2261
9657.72 2042
9658.65 1979
9659.58 1936
9660.51 1842
9661.43 1798
9662.36 1725
9663.29 1697
9664.22 1562
9665.15 1663
9666.07 1529
9667.00 1558
9667.93 1579
9668.86 1573
9669.79 1642
9670.72 1677
9671.64 1641
9672.57 1574
9673.50 1724
9674.43 1619
9675.36 1598
9676.29 1753
9677.22 1664
9678.14 1622
9679.07 1627
9680.00 1739
9680.93 1776
9681.86 1859
9682.79 1713
9683.72 1826
9684.65 1733
9685.58 1918
9686.50 1863
9687.43 1778
9688.36 1925
9689.29 1878
9690.22 1904
9691.15 1884
9692.08 1872
9693.01 1874
9693.94 1954
9694.87 1863
9695.80 2022
9696.73 2098
9697.66 2076
9698.59 2143
9699.52 2164
9700.45 2286
9701.38 2456
9702.31 2429
9703.24 2507
9704.17 2549
9705.10 2587
9706.03 2636
9706.96 2438
9707.89 2321
9708.82 2267
9709.75 2105
9710.68 1973
9711.61 1903
9712.54 1875
9713.47 1819
9714.40 1748
9715.33 1715
9716.26 1698
9717.19 1723
9718.12 1723
9719.05 1687
9719.98 1590
9720.91 1685
9721.84 1791
9722.77 1666
9723.70 1657
9724.64 1718
9725.57 1612
9726.50 1616
9727.43 1580
9728.36 1488
9729.29 1496
9730.22 1426
9731.15 1495
9732.08 1446
9733.02 1397
9733.95 1460
9734.88 1498
9735.81 1563
9736.74 1491
9737.67 1398
9738.60 1475
9739.54 1443
9740.47 1468
9741.40 1482
9742.33 1432
9743.26 1453
9744.20 1385
9745.13 1343
9746.06 1468
9746.99 1436
9747.92 1282
9748.86 1339
9749.79 1420
9750.72 1398
9751.65 1354
9752.58 1429
9753.52 1255
9754.45 1256
9755.38 1304
9756.31 1322
9757.25 1308
9758.18 1287
9759.11 1312
9760.04 1293
9760.98 1267
9761.91 1251
9762.84 1318
9763.77 1259
9764.71 1342
9765.64 1266
9766.57 1279
9767.51 1282
9768.44 1357
9769.37 1382
9770.31 1372
9771.24 1336
9772.17 1320
9773.10 1312
9774.04 1325
9774.97 1391
9775.90 1288
9776.84 1351
9777.77 1289
9778.71 1371
9779.64 1393
9780.57 1397
9781.51 1452
9782.44 1519
9783.37 1437
9784.31 1489
9785.24 1495
9786.17 1514
9787.11 1565
9788.04 1572
9788.98 1508
9789.91 1464
9790.84 1475
9791.78 1411
9792.71 1318
9793.65 1371
9794.58 1359
9795.52 1369
9796.45 1310
9797.38 1281
9798.32 1393
9799.25 1365
9800.19 1320
9801.12 1361
9802.06 1402
9802.99 1395
9803.93 1357
9804.86 1398
9805.80 1358
9806.73 1280
9807.67 1347
9808.60 1285
9809.54 1257
9810.47 1207
9811.41 1246
9812.34 1284
9813.28 1211
9814.21 1199
9815.15 1238
9816.08 1159
9817.02 1207
9817.95 1184
9818.89 1132
9819.82 1158
9820.76 1158
9821.69 1218
9822.63 1107
9823.57 1073
9824.50 1173
9825.44 1093
9826.37 1088
9827.31 1085
9828.25 1112
9829.18 1150
9830.12 1129
9831.05 1074
9831.99 1139
9832.93 1196
9833.86 1173
9834.80 1164
9835.73 1068
9836.67 1110
9837.61 1031
9838.54 1142
9839.48 1125
9840.42 1173
9841.35 1191
9842.29 1213
9843.23 1197
9844.16 1203
9845.10 1155
9846.04 1190
9846.97 1167
9847.91 1164
9848.85 1093
9849.78 1102
9850.72 1201
9851.66 1148
9852.59 1194
9853.53 1222
9854.47 1117
9855.40 1167
9856.34 1196
9857.28 1186
9858.22 1190
9859.15 1171
9860.09 1194
9861.03 1183
9861.97 1179
9862.90 1184
9863.84 1270
9864.78 1143
9865.72 1119
9866.65 1162
9867.59 1146
9868.53 1051
9869.47 1137
9870.41 1091
9871.34 1058
9872.28 1097
9873.22 1221
9874.16 1161
9875.10 1074
9876.03 1104
9876.97 1067
9877.91 1141
9878.85 1108
9879.79 1192
9880.73 1248
9881.66 1192
9882.60 1133
9883.54 1147
9884.48 1127
9885.42 1140
9886.36 1081
9887.30 1110
9888.23 1110
9889.17 1088
9890.11 1141
9891.05 1155
9891.99 1183
9892.93 1144
9893.87 1185
9894.81 1170
9895.75 1194
9896.68 1063
9897.62 1036
9898.56 1062
9899.50 1185
9900.44 1123
9901.38 1160
9902.32 1106
9903.26 1048
9904.20 1110
9905.14 1137
9906.08 1173
9907.02 1191
9907.96 1199
9908.90 1110
9909.84 1145
9910.78 1139
9911.72 1161
9912.66 1245
9913.60 1246
9914.54 1235
9915.48 1215
9916.42 1295
9917.36 1273
9918.30 1228
9919.24 1237
9920.18 1252
9921.12 1238
9922.06 1177
9923.00 1317
9923.94 1282
9924.88 1377
9925.82 1451
9926.76 1601
9927.70 1875
9928.64 2101
9929.58 2367
9930.52 2483
9931.46 2645
9932.40 2770
9933.35 2755
9934.29 2625
9935.23 2355
9936.17 2280
9937.11 2007
9938.05 1821
9938.99 1608
9939.93 1482
9940.87 1496
9941.82 1418
9942.76 1321
9943.70 1310
9944.64 1216
9945.58 1177
9946.52 1274
9947.46 1212
9948.41 1190
9949.35 1171
9950.29 1210
9951.23 1199
9952.17 1138
9953.11 1158
9954.06 1094
9955.00 1157
9955.94 1135
9956.88 1147
9957.82 1088
9958.77 1087
9959.71 1163
9960.65 1103
9961.59 1201
9962.54 1182
9963.48 1061
9964.42 1036
9965.36 1091
9966.30 1108
9967.25 1077
9968.19 1107
9969.13 1135
9970.07 1060
9971.02 1093
9971.96 1154
9972.90 1119
9973.85 1162
9974.79 1073
9975.73 1043
9976.67 1170
9977.62 1066
9978.56 1114
9979.50 1055
9980.45 996
9981.39 1044
9982.33 1036
9983.28 962
9984.22 1012
9985.16 1027
9986.11 984
9987.05 1000
9987.99 967
9988.94 1004
9989.88 1026
9990.82 1067
9991.77 961
9992.71 918
9993.65 978
9994.60 1065
9995.54 1051
9996.49 986
9997.43 987
9998.37 949
9999.32 973
10000.26 1043
10001.21 1072
10002.15 1020
10003.09 1044
10004.04 992
10004.98 960
10005.93 1095
10006.87 1061
10007.82 1025
10008.76 999
10009.71 999
10010.65 993
10011.59 950
10012.54 1044
10013.48 932
10014.43 1030
10015.37 990
10016.32 997
10017.26 1023
10018.21 997
10019.15 1019
10020.10 984
10021.04 966
10021.99 970
10022.93 943
10023.88 1005
10024.82 950
10025.77 966
10026.71 997
10027.66 970
10028.60 972
10029.55 945
10030.50 1012
10031.44 989
10032.39 985
10033.33 908
10034.28 924
10035.22 906
10036.17 867
10037.12 889
10038.06 855
10039.01 838
10039.95 871
10040.90 896
10041.84 916
10042.79 868
10043.74 871
10044.68 890
10045.63 835
10046.58 868
10047.52 877
10048.47 823
10049.41 862
10050.36 794
10051.31 845
10052.25 910
10053.20 922
10054.15 876
10055.09 930
10056.04 867
10056.99 868
10057.93 875
10058.88 887
10059.83 909
10060.77 937
10061.72 837
10062.67 830
10063.62 878
10064.56 822
10065.51 850
10066.46 844
10067.40 886
10068.35 874
10069.30 892
10070.25 852
10071.19 858
10072.14 835
10073.09 843
10074.04 837
10074.98 806
10075.93 828
10076.88 871
10077.83 856
10078.77 838
10079.72 840
10080.67 854
10081.62 825
10082.57 805
10083.51 862
10084.46 857
10085.41 824
10086.36 786
10087.31 821
10088.25 932
10089.20 789
10090.15 772
10091.10 827
10092.05 850
10093.00 822
10093.94 863
10094.89 833
10095.84 813
10096.79 825
10097.74 855
10098.69 858
10099.64 870
10100.58 799
10101.53 809
10102.48 825
10103.43 827
10104.38 807
10105.33 813
10106.28 845
10107.23 810
10108.18 794
10109.13 726
10110.08 763
10111.02 762
10111.97 833
10112.92 820
10113.87 793
10114.82 802
10115.77 772
10116.72 806
10117.67 812
10118.62 720
10119.57 726
10120.52 759
10121.47 795
10122.42 788
10123.37 786
10124.32 731
10125.27 773
10126.22 808
10127.17 775
10128.12 778
10129.07 824
10130.02 792
10130.97 801
10131.92 754
10132.87 780
10133.82 762
10134.77 747
10135.72 730
10136.67 709
10137.62 704
10138.57 729
10139.52 726
10140.47 770
10141.42 818
10142.38 759
10143.33 763
10144.28 742
10145.23 742
10146.18 736
10147.13 743
10148.08 780
10149.03 743
10149.98 792
10150.93 761
10151.89 724
10152.84 731
10153.79 724
10154.74 725
10155.69 686
10156.64 675
10157.59 702
10158.55 762
10159.50 752
10160.45 689
10161.40 743
10162.35 773
10163.30 780
10164.26 766
10165.21 754
10166.16 762
10167.11 710
10168.06 753
10169.01 771
10169.97 750
10170.92 782
10171.87 800
10172.82 783
10173.78 815
10174.73 818
10175.68 750
10176.63 778
10177.58 839
10178.54 847
10179.49 882
10180.44 816
10181.39 836
10182.35 810
10183.30 856
10184.25 833
10185.21 816
10186.16 830
10187.11 793
10188.06 841
10189.02 857
10189.97 786
10190.92 760
10191.88 811
10192.83 890
10193.78 809
10194.74 757
10195.69 814
10196.64 819
10197.60 810
10198.55 770
10199.50 797
10200.46 796
10201.41 815
10202.36 853
10203.32 841
10204.27 787
10205.22 730
10206.18 793
10207.13 862
10208.09 930
10209.04 921
10209.99 926
10210.95 951
10211.90 925
10212.86 964
10213.81 957
10214.76 948
10215.72 884
10216.67 876
10217.63 934
10218.58 910
10219.53 884
10220.49 852
10221.44 750
10222.40 806
10223.35 834
10224.31 860
10225.26 832
10226.22 834
10227.17 872
10228.13 863
10229.08 891
10230.04 848
10230.99 840
10231.95 872
10232.90 757
10233.86 817
10234.81 840
10235.77 776
10236.72 891
10237.68 841
10238.63 879
10239.59 881
10240.54 863
10241.50 865
10242.45 878
10243.41 878
10244.36 878
10245.32 891
10246.28 769
10247.23 866
10248.19 817
10249.14 787
10250.10 754
10251.05 784
10252.01 761
10252.97 757
10253.92 767
10254.88 733
10255.83 756
10256.79 774
10257.75 813
10258.70 753
10259.66 773
10260.61 719
10261.57 765
10262.53 721
10263.48 764
10264.44 741
10265.40 762
10266.35 706
10267.31 792
10268.27 742
10269.22 777
10270.18 708
10271.14 726
10272.09 719
10273.05 703
10274.01 745
10274.96 716
10275.92 703
10276.88 701
10277.84 755
10278.79 769
10279.75 734
10280.71 694
10281.66 736
10282.62 767
10283.58 684
10284.54 684
10285.49 756
10286.45 808
10287.41 727
10288.37 743
10289.32 716
10290.28 755
10291.24 655
10292.20 680
10293.16 710
10294.11 743
10295.07 744
10296.03 824
10296.99 765
10297.95 715
10298.90 718
10299.86 718
10300.82 747
10301.78 740
10302.74 686
10303.69 725
10304.65 772
10305.61 812
10306.57 750
10307.53 715
10308.49 757
10309.44 698
10310.40 675
10311.36 655
10312.32 715
10313.28 698
10314.24 657
10315.20 689
10316.16 772
10317.12 726
10318.07 616
10319.03 676
10319.99 724
10320.95 651
10321.91 733
10322.87 696
10323.83 728
10324.79 698
10325.75 708
10326.71 743
10327.67 681
10328.63 663
10329.59 706
10330.54 708
10331.50 748
10332.46 694
10333.42 671
10334.38 648
10335.34 712
10336.30 638
10337.26 693
10338.22 721
10339.18 725
10340.14 734
10341.10 645
10342.06 724
10343.02 682
10343.98 714
10344.94 705
10345.90 748
10346.86 694
10347.82 696
10348.78 710
10349.75 705
10350.71 710
10351.67 638
10352.63 671
10353.59 684
10354.55 648
10355.51 705
10356.47 672
10357.43 652
10358.39 632
10359.35 653
10360.31 652
10361.27 630
10362.23 643
10363.20 672
10364.16 699
10365.12 698
10366.08 678
10367.04 629
10368.00 684
10368.96 614
10369.92 671
10370.89 640
10371.85 633
10372.81 648
10373.77 671
10374.73 638
10375.69 660
10376.66 690
10377.62 738
10378.58 699
10379.54 672
10380.50 680
10381.46 732
10382.43 652
10383.39 702
10384.35 716
10385.31 749
10386.28 673
10387.24 609
10388.20 639
10389.16 595
10390.12 688
10391.09 666
10392.05 640
10393.01 672
10393.97 661
10394.94 692
10395.90 655
10396.86 675
10397.82 701
10398.79 666
10399.75 651
10400.71 643
10401.68 660
10402.64 699
10403.60 646
10404.56 712
10405.53 726
10406.49 689
10407.45 652
10408.42 673
10409.38 731
10410.34 713
10411.31 761
10412.27 720
10413.23 759
10414.20 696
10415.16 758
10416.12 753
10417.09 712
10418.05 725
10419.01 784
10419.98 839
10420.94 915
10421.91 972
10422.87 1017
10423.83 1040
10424.80 1018
10425.76 1037
10426.73 1025
10427.69 912
10428.65 816
10429.62 819
10430.58 800
10431.55 865
10432.51 851
10433.47 767
10434.44 751
10435.40 753
10436.37 752
10437.33 675
10438.30 709
10439.26 696
10440.23 679
10441.19 628
10442.16 642
10443.12 748
10444.09 719
10445.05 672
10446.02 714
10446.98 703
10447.95 753
10448.91 638
10449.88 635
10450.84 679
10451.81 670
10452.77 641
10453.74 646
10454.70 647
10455.67 642
10456.63 668
10457.60 685
10458.56 670
10459.53 678
10460.49 654
10461.46 674
10462.43 698
10463.39 644
10464.36 678
10465.32 670
10466.29 679
10467.25 637
10468.22 669
10469.19 653
10470.15 639
10471.12 572
10472.08 533
10473.05 621
10474.02 637
10474.98 639
10475.95 621
10476.92 616
10477.88 627
10478.85 601
10479.82 586
10480.78 664
10481.75 611
10482.71 592
10483.68 592
10484.65 683
10485.61 681
10486.58 668
10487.55 657
10488.52 648
10489.48 628
10490.45 627
10491.42 635
10492.38 613
10493.35 612
10494.32 613
10495.28 636
10496.25 655
10497.22 736
10498.19 730
10499.15 697
10500.12 712
10501.09 630
10502.06 660
10503.02 658
10503.99 670
10504.96 647
10505.93 634
10506.89 639
10507.86 632
10508.83 675
10509.80 604
10510.77 646
10511.73 661
10512.70 660
10513.67 656
10514.64 626
10515.61 576
10516.57 614
10517.54 651
10518.51 680
10519.48 630
10520.45 631
10521.42 632
10522.38 674
10523.35 624
10524.32 583
10525.29 565
10526.26 658
10527.23 636
10528.20 628
10529.16 602
10530.13 643
10531.10 581
10532.07 560
10533.04 583
10534.01 601
10534.98 613
10535.95 645
10536.92 639
10537.89 628
10538.85 625
10539.82 618
10540.79 659
10541.76 618
10542.73 594
10543.70 612
10544.67 650
10545.64 637
10546.61 597
10547.58 537
10548.55 575
10549.52 620
10550.49 666
10551.46 663
10552.43 622
10553.40 628
10554.37 718
10555.34 631
10556.31 643
10557.28 597
10558.25 630
10559.22 624
10560.19 675
10561.16 692
10562.13 657
10563.10 704
10564.07 706
10565.04 697
10566.01 761
10566.98 783
10567.95 707
10568.92 737
10569.89 739
10570.86 699
10571.83 720
10572.80 680
10573.78 721
10574.75 649
10575.72 671
10576.69 612
10577.66 637
10578.63 630
10579.60 669
10580.57 642
10581.54 626
10582.51 639
10583.49 601
10584.46 598
10585.43 603
10586.40 595
10587.37 660
10588.34 648
10589.31 585
10590.29 629
10591.26 637
10592.23 669
10593.20 644
10594.17 661
10595.14 642
10596.12 651
10597.09 650
10598.06 637
10599.03 627
10600.00 616
10600.98 601
10601.95 599
10602.92 597
10603.89 608
10604.87 594
10605.84 547
10606.81 583
10607.78 632
10608.75 660
10609.73 640
10610.70 586
10611.67 599
10612.64 653
10613.62 660
10614.59 631
10615.56 645
10616.54 656
10617.51 605
10618.48 626
10619.45 696
10620.43 659
10621.40 584
10622.37 664
10623.35 639
10624.32 641
10625.29 630
10626.27 616
10627.24 653
10628.21 697
10629.19 623
10630.16 640
10631.13 677
10632.11 699
10633.08 670
10634.05 673
10635.03 641
10636.00 687
10636.97 705
10637.95 613
10638.92 643
10639.90 684
10640.87 663
10641.84 673
10642.82 656
10643.79 673
10644.77 753
10645.74 731
10646.71 730
10647.69 709
10648.66 725
10649.64 651
10650.61 622
10651.59 682
10652.56 627
10653.53 657
10654.51 662
10655.48 614
10656.46 568
10657.43 611
10658.41 565
10659.38 603
10660.36 602
10661.33 621
10662.31 586
10663.28 610
10664.26 662
10665.23 603
10666.21 554
10667.18 579
10668.16 573
10669.13 520
10670.11 591
10671.08 639
10672.06 607
10673.03 566
10674.01 567
10674.98 586
10675.96 584
10676.93 638
10677.91 620
10678.89 612
10679.86 680
10680.84 588
10681.81 657
10682.79 625
10683.76 600
10684.74 597
10685.72 621
10686.69 621
10687.67 655
10688.64 677
10689.62 638
10690.60 618
10691.57 563
10692.55 542
10693.53 614
10694.50 589
10695.48 561
10696.46 626
10697.43 621
10698.41 581
10699.38 594
10700.36 587
10701.34 585
10702.31 624
10703.29 585
10704.27 579
10705.25 573
10706.22 563
10707.20 584
10708.18 508
10709.15 607
10710.13 571
10711.11 514
10712.08 528
10713.06 571
10714.04 577
10715.02 597
10715.99 580
10716.97 541
10717.95 563
10718.93 610
10719.90 589
10720.88 553
10721.86 583
10722.84 601
10723.81 564
10724.79 567
10725.77 551
10726.75 585
10727.72 563
10728.70 574
10729.68 588
10730.66 537
10731.64 529
10732.61 581
10733.59 572
10734.57 556
10735.55 568
10736.53 574
10737.51 604
10738.48 580
10739.46 560
10740.44 521
10741.42 555
10742.40 564
10743.38 567
10744.36 556
10745.33 536
10746.31 571
10747.29 558
10748.27 556
10749.25 511
10750.23 561
10751.21 607
10752.19 544
10753.16 506
10754.14 527
10755.12 547
10756.10 556
10757.08 544
10758.06 534
10759.04 549
10760.02 600
10761.00 585
10761.98 565
10762.96 605
10763.94 596
10764.92 530
10765.90 520
10766.88 537
10767.86 551
10768.84 546
10769.82 545
10770.80 515
10771.78 537
10772.75 562
10773.73 589
10774.71 572
10775.69 488
10776.68 509
10777.66 587
10778.64 542
10779.62 563
10780.60 547
10781.58 506
10782.56 569
10783.54 572
10784.52 593
10785.50 550
10786.48 603
10787.46 560
10788.44 550
10789.42 544
10790.40 602
10791.38 529
10792.36 559
10793.34 522
10794.32 518
10795.31 563
10796.29 619
10797.27 592
10798.25 571
10799.23 540
10800.21 559
10801.19 548
10802.17 508
10803.15 573
10804.14 589
10805.12 564
10806.10 577
10807.08 577
10808.06 566
10809.04 555
10810.03 591
10811.01 616
10811.99 496
10812.97 537
10813.95 557
10814.93 541
10815.92 608
10816.90 606
10817.88 560
10818.86 582
10819.84 609
10820.83 615
10821.81 610
10822.79 509
10823.77 608
10824.75 559
10825.74 559
10826.72 534
10827.70 545
10828.68 581
10829.67 563
10830.65 605
10831.63 652
10832.61 618
10833.60 580
10834.58 574
10835.56 603
10836.55 605
10837.53 594
10838.51 592
10839.49 583
10840.48 605
10841.46 621
10842.44 628
10843.43 603
10844.41 584
10845.39 641
10846.38 551
10847.36 535
10848.34 594
10849.33 610
10850.31 593
10851.29 644
10852.28 606
10853.26 631
10854.24 600
10855.23 542
10856.21 584
10857.20 612
10858.18 601
10859.16 623
10860.15 655
10861.13 643
10862.12 594
10863.10 581
10864.08 627
10865.07 660
10866.05 658
10867.04 526
10868.02 683
10869.00 613
10869.99 632
10870.97 653
10871.96 634
10872.94 622
10873.93 631
10874.91 617
10875.90 604
10876.88 630
10877.86 573
10878.85 615
10879.83 648
10880.82 673
10881.80 678
10882.79 675
10883.77 640
10884.76 685
10885.74 632
10886.73 622
10887.71 677
10888.70 692
10889.68 635
10890.67 623
10891.66 682
10892.64 677
10893.63 733
10894.61 766
10895.60 809
10896.58 726
10897.57 686
10898.55 639
10899.54 681
10900.53 745
10901.51 643
10902.50 644
10903.48 677
10904.47 709
10905.45 738
10906.44 772
10907.43 711
10908.41 731
10909.40 768
10910.39 743
10911.37 767
10912.36 756
10913.34 775
10914.33 764
10915.32 727
10916.30 755
10917.29 725
10918.28 833
10919.26 856
10920.25 734
10921.24 740
10922.22 761
10923.21 743
10924.20 718
10925.18 782
10926.17 777
10927.16 795
10928.14 757
10929.13 788
10930.12 812
10931.11 849
10932.09 815
10933.08 798
10934.07 800
10935.05 847
10936.04 801
10937.03 820
10938.02 871
10939.00 821
10939.99 802
10940.98 837
10941.97 928
10942.95 864
10943.94 832
10944.93 844
10945.92 828
10946.91 880
10947.89 900
10948.88 971
10949.87 913
10950.86 809
10951.85 933
10952.83 1047
10953.82 960
10954.81 961
10955.80 961
10956.79 982
10957.77 1036
10958.76 1086
10959.75 1144
10960.74 1205
10961.73 1156
10962.72 1214
10963.71 1192
10964.69 1255
10965.68 1140
10966.67 1090
10967.66 1176
10968.65 1160
10969.64 1126
10970.63 1068
10971.62 1135
10972.60 1043
10973.59 1053
10974.58 960
10975.57 1010
10976.56 1013
10977.55 1039
10978.54 1021
10979.53 1070
10980.52 1002
10981.51 1022
10982.50 1010
10983.49 1070
10984.48 1105
10985.47 1048
10986.46 1071
10987.44 1112
10988.43 1149
10989.42 1017
10990.41 1003
10991.40 983
10992.39 974
10993.38 990
10994.37 1090
10995.36 1025
10996.35 1057
10997.34 1048
10998.33 1083
10999.32 1165
11000.31 1188
11001.30 1317
11002.30 1436
11003.29 1494
11004.28 1504
11005.27 1586
11006.26 1561
11007.25 1569
11008.24 1462
11009.23 1441
11010.22 1361
11011.21 1235
11012.20 1119
11013.19 1055
11014.18 1076
11015.17 1013
11016.16 973
11017.16 970
11018.15 943
11019.14 937
11020.13 936
11021.12 928
11022.11 967
11023.10 900
11024.09 963
11025.09 874
11026.08 875
11027.07 903
11028.06 865
11029.05 901
11030.04 897
11031.03 968
11032.03 843
11033.02 827
11034.01 870
11035.00 856
11035.99 925
11036.99 869
11037.98 766
11038.97 856
11039.96 884
11040.95 834
11041.95 847
11042.94 879
11043.93 899
11044.92 852
11045.91 836
11046.91 859
11047.90 844
11048.89 835
11049.88 809
11050.88 802
11051.87 805
11052.86 794
11053.85 817
11054.85 776
11055.84 741
11056.83 783
11057.83 809
11058.82 728
11059.81 702
11060.80 739
11061.80 725
11062.79 709
11063.78 746
11064.78 803
11065.77 785
11066.76 768
11067.76 696
11068.75 739
11069.74 741
11070.74 696
11071.73 801
11072.72 793
11073.72 707
11074.71 675
11075.70 789
11076.70 707
11077.69 707
11078.69 762
11079.68 736
11080.67 734
11081.67 742
11082.66 769
11083.65 741
11084.65 694
11085.64 777
11086.64 718
11087.63 760
11088.63 749
11089.62 721
11090.61 746
11091.61 786
11092.60 770
11093.60 780
11094.59 783
11095.59 791
11096.58 749
11097.58 727
11098.57 702
11099.56 723
11100.56 675
11101.55 699
11102.55 728
11103.54 722
11104.54 745
11105.53 714
11106.53 771
11107.52 720
11108.52 713
11109.51 683
11110.51 703
11111.50 737
11112.50 739
11113.50 750
11114.49 710
11115.49 684
11116.48 729
11117.48 716
11118.47 673
11119.47 765
11120.46 778
11121.46 751
11122.46 790
11123.45 798
11124.45 816
11125.44 800
11126.44 748
11127.43 792
11128.43 815
11129.43 818
11130.42 819
11131.42 781
11132.42 773
11133.41 740
11134.41 713
11135.40 740
11136.40 726
11137.40 784
11138.39 793
11139.39 725
11140.39 713
11141.38 718
11142.38 723
11143.38 675
11144.37 692
11145.37 671
11146.37 674
11147.36 639
11148.36 708
11149.36 741
11150.35 725
11151.35 704
11152.35 704
11153.35 670
11154.34 724
11155.34 746
11156.34 689
11157.33 661
11158.33 686
11159.33 704
11160.33 747
11161.32 750
11162.32 761
11163.32 696
11164.32 692
11165.31 649
11166.31 743
11167.31 732
11168.31 676
11169.31 648
11170.30 634
11171.30 687
11172.30 657
11173.30 690
11174.30 683
11175.29 671
11176.29 696
11177.29 671
11178.29 655
11179.29 637
11180.29 660
11181.28 709
11182.28 639
11183.28 634
11184.28 726
11185.28 652
11186.28 620
11187.27 660
11188.27 657
11189.27 688
11190.27 645
11191.27 668
11192.27 615
11193.27 622
11194.27 642
11195.27 613
11196.26 578
11197.26 581
11198.26 603
11199.26 664
11200.26 589
11201.26 607
11202.26 611
11203.26 626
11204.26 661
11205.26 596
11206.26 614
11207.26 581
11208.26 634
11209.26 625
11210.26 729
11211.26 646
11212.26 623
11213.26 642
11214.26 639
11215.25 600
11216.25 634
11217.25 578
11218.25 584
11219.25 617
11220.26 630
11221.26 626
11222.26 608
11223.26 645
11224.26 623
11225.26 578
11226.26 570
11227.26 598
11228.26 590
11229.26 617
11230.26 628
11231.26 609
11232.26 626
11233.26 674
11234.26 623
11235.26 568
11236.26 605
11237.26 643
11238.26 667
11239.27 625
11240.27 620
11241.27 587
11242.27 614
11243.27 596
11244.27 639
11245.27 625
11246.27 616
11247.28 612
11248.28 539
11249.28 631
11250.28 603
11251.28 644
11252.28 663
11253.28 651
11254.29 661
11255.29 582
11256.29 634
11257.29 635
11258.29 643
11259.29 644
11260.30 618
11261.30 633
11262.30 598
11263.30 611
11264.30 605
11265.31 655
11266.31 618
11267.31 645
11268.31 662
11269.32 674
11270.32 605
11271.32 602
11272.32 612
11273.33 654
11274.33 612
11275.33 596
11276.33 584
11277.34 665
11278.34 650
11279.34 624
11280.34 611
11281.35 622
11282.35 679
11283.35 641
11284.36 670
11285.36 689
11286.36 731
11287.36 659
11288.37 608
11289.37 647
11290.37 661
11291.38 687
11292.38 689
11293.38 678
11294.39 622
11295.39 599
11296.40 584
11297.40 586
11298.40 570
11299.41 627
11300.41 628
11301.41 594
11302.42 610
11303.42 664
11304.42 647
11305.43 643
11306.43 592
11307.44 592
11308.44 632
11309.44 601
11310.45 643
11311.45 654
11312.46 618
11313.46 634
11314.47 651
11315.47 639
11316.47 642
11317.48 723
11318.48 703
11319.49 756
11320.49 738
11321.50 756
11322.50 778
11323.51 723
11324.51 665
11325.52 649
11326.52 727
11327.53 720
11328.53 662
11329.54 658
11330.54 680
11331.55 621
11332.55 600
11333.56 624
11334.56 605
11335.57 591
11336.57 585
11337.58 607
11338.58 611
11339.59 600
11340.59 584
11341.60 627
11342.61 615
11343.61 716
11344.62 591
11345.62 602
11346.63 603
11347.63 616
11348.64 654
11349.65 620
11350.65 571
11351.66 612
11352.66 618
11353.67 538
11354.68 611
11355.68 615
11356.69 561
11357.69 558
11358.70 553
11359.71 614
11360.71 606
11361.72 599
11362.73 605
11363.73 583
11364.74 572
11365.75 574
11366.75 567
11367.76 606
11368.77 610
11369.77 606
11370.78 618
11371.79 576
11372.79 615
11373.80 613
11374.81 582
11375.81 571
11376.82 538
11377.83 600
11378.84 611
11379.84 627
11380.85 564
11381.86 571
11382.86 562
11383.87 580
11384.88 551
11385.89 628
11386.89 546
11387.90 558
11388.91 523
11389.92 524
11390.93 593
11391.93 575
11392.94 609
11393.95 581
11394.96 598
11395.96 546
11396.97 538
11397.98 544
11398.99 588
11400.00 520
11401.00 576
11402.01 587
11403.02 613
11404.03 557
11405.04 557
11406.05 593
11407.05 592
11408.06 617
11409.07 592
11410.08 571
11411.09 586
11412.10 548
11413.11 613
11414.12 588
11415.12 596
11416.13 578
11417.14 566
11418.15 596
11419.16 569
11420.17 529
11421.18 520
11422.19 568
11423.20 549
11424.20 592
11425.21 553
11426.22 526
11427.23 547
11428.24 524
11429.25 512
11430.26 549
11431.27 585
11432.28 549
11433.29 549
11434.30 600
11435.31 579
11436.32 560
11437.33 515
11438.34 533
11439.35 532
11440.36 537
11441.37 540
11442.38 587
11443.39 522
11444.40 513
11445.41 560
11446.42 567
11447.43 548
11448.44 557
11449.45 581
11450.46 562
11451.47 550
11452.48 574
11453.49 595
11454.50 547
11455.51 553
11456.52 596
11457.53 563
11458.54 600
11459.55 619
11460.57 573
11461.58 629
11462.59 631
11463.60 608
11464.61 587
11465.62 593
11466.63 608
11467.64 588
11468.65 592
11469.66 610
11470.68 579
11471.69 602
11472.70 615
11473.71 592
11474.72 587
11475.73 598
11476.74 613
11477.76 666
11478.77 622
11479.78 622
11480.79 597
11481.80 612
11482.81 642
11483.83 652
11484.84 630
11485.85 620
11486.86 679
11487.87 660
11488.89 662
11489.90 653
11490.91 617
11491.92 603
11492.93 646
11493.95 641
11494.96 629
11495.97 638
11496.98 609
11498.00 620
11499.01 600
11500.02 638
11501.03 668
11502.05 663
11503.06 641
11504.07 642
11505.09 596
11506.10 610
11507.11 678
11508.12 668
11509.14 678
11510.15 667
11511.16 631
11512.18 666
11513.19 657
11514.20 691
11515.22 689
11516.23 736
11517.24 634
11518.26 612
11519.27 685
11520.28 685
11521.30 710
11522.31 660
11523.32 709
11524.34 719
11525.35 661
11526.36 639
11527.38 679
11528.39 630
11529.41 678
11530.42 659
11531.43 643
11532.45 606
11533.46 653
11534.47 651
11535.49 664
11536.50 682
11537.52 674
11538.53 668
11539.55 704
11540.56 666
11541.57 723
11542.59 740
11543.60 772
11544.62 720
11545.63 757
11546.65 690
11547.66 714
11548.68 765
11549.69 773
11550.71 758
11551.72 753
11552.74 751
11553.75 746
11554.77 669
11555.78 690
11556.80 723
11557.81 739
11558.83 708
11559.84 755
11560.86 654
11561.87 778
11562.89 789
11563.90 769
11564.92 854
11565.93 868
11566.95 811
11567.96 843
11568.98 833
11570.00 841
11571.01 819
11572.03 840
11573.04 830
11574.06 838
11575.07 823
11576.09 838
11577.11 818
11578.12 850
11579.14 870
11580.15 890
11581.17 903
11582.19 902
11583.20 958
11584.22 848
11585.24 853
11586.25 915
11587.27 940
11588.28 981
11589.30 953
11590.32 1025
11591.33 1058
11592.35 1038
11593.37 1099
11594.38 1025
11595.40 1033
11596.42 999
11597.43 1078
11598.45 1144
11599.47 1112
11600.48 1201
11601.50 1198
11602.52 1241
11603.54 1258
11604.55 1335
11605.57 1329
11606.59 1398
11607.61 1516
11608.62 1474
11609.64 1491
11610.66 1511
11611.67 1480
11612.69 1397
11613.71 1372
11614.73 1381
11615.74 1450
11616.76 1447
11617.78 1390
11618.80 1402
11619.82 1499
11620.83 1547
11621.85 1509
11622.87 1485
11623.89 1510
11624.91 1496
11625.92 1544
11626.94 1597
11627.96 1602
11628.98 1660
11630.00 1646
11631.01 1802
11632.03 1967
11633.05 2047
11634.07 2309
11635.09 2561
11636.11 2649
11637.13 2831
11638.14 3021
11639.16 2924
11640.18 2884
11641.20 2902
11642.22 2682
11643.24 2545
11644.26 2289
11645.28 2168
11646.29 2049
11647.31 1915
11648.33 1794
11649.35 1670
11650.37 1478
11651.39 1345
11652.41 1358
11653.43 1401
11654.45 1414
11655.47 1275
11656.49 1228
11657.51 1217
11658.53 1224
11659.55 1304
11660.57 1196
11661.58 1179
11662.60 1134
11663.62 1142
11664.64 1136
11665.66 1106
11666.68 1147
11667.70 1122
11668.72 1102
11669.74 1045
11670.76 1072
11671.78 1063
11672.80 1128
11673.82 1132
11674.84 1023
11675.86 1115
11676.89 1100
11677.91 1025
11678.93 1073
11679.95 1004
11680.97 1027
11681.99 1023
11683.01 969
11684.03 909
11685.05 861
11686.07 918
11687.09 903
11688.11 923
11689.13 926
11690.15 924
11691.17 955
11692.20 852
11693.22 849
11694.24 855
11695.26 900
11696.28 960
11697.30 930
11698.32 927
11699.34 877
11700.36 873
11701.39 888
11702.41 863
11703.43 859
11704.45 864
11705.47 898
11706.49 934
11707.52 828
11708.54 933
11709.56 882
11710.58 898
11711.60 948
11712.62 927
11713.65 898
11714.67 874
11715.69 928
11716.71 887
11717.73 962
11718.76 933
11719.78 954
11720.80 920
11721.82 946
11722.85 941
11723.87 858
11724.89 922
11725.91 922
11726.94 954
11727.96 933
11728.98 948
11730.00 921
11731.03 918
11732.05 906
11733.07 917
11734.09 893
11735.12 848
11736.14 882
11737.16 903
11738.19 893
11739.21 890
11740.23 891
11741.26 854
11742.28 895
11743.30 840
11744.33 862
11745.35 866
11746.37 908
11747.40 858
11748.42 857
11749.44 849
11750.47 879
11751.49 794
11752.51 813
11753.54 799
11754.56 811
11755.58 762
11756.61 837
11757.63 805
11758.66 811
11759.68 853
11760.70 887
11761.73 784
11762.75 808
11763.78 812
11764.80 759
11765.82 732
11766.85 719
11767.87 814
11768.90 775
11769.92 742
11770.95 751
11771.97 707
11772.99 724
11774.02 694
11775.04 692
11776.07 729
11777.09 797
11778.12 788
11779.14 790
11780.17 818
11781.19 761
11782.22 822
11783.24 738
11784.27 798
11785.29 870
11786.32 757
11787.34 736
11788.37 755
11789.39 758
11790.42 690
11791.44 743
11792.47 768
11793.49 787
11794.52 733
11795.55 710
11796.57 709
11797.60 775
11798.62 752
11799.65 680
11800.67 674
11801.70 677
11802.73 734
11803.75 765
11804.78 690
11805.80 689
11806.83 699
11807.86 705
11808.88 669
11809.91 678
11810.93 701
11811.96 667
11812.99 676
11814.01 731
11815.04 684
11816.07 698
11817.09 708
11818.12 622
11819.14 634
11820.17 681
11821.20 676
11822.22 679
11823.25 706
11824.28 679
11825.30 645
11826.33 652
11827.36 676
11828.39 681
11829.41 677
11830.44 662
11831.47 695
11832.49 723
11833.52 701
11834.55 670
11835.58 754
11836.60 697
11837.63 604
11838.66 620
11839.68 598
11840.71 635
11841.74 683
11842.77 667
11843.79 639
11844.82 606
11845.85 586
11846.88 637
11847.91 635
11848.93 573
11849.96 623
11850.99 587
11852.02 579
11853.05 654
11854.07 629
11855.10 625
11856.13 634
11857.16 610
11858.19 610
11859.21 619
11860.24 657
11861.27 695
11862.30 653
11863.33 604
11864.36 627
11865.38 698
11866.41 679
11867.44 692
11868.47 679
11869.50 688
11870.53 659
11871.56 688
11872.59 621
11873.61 660
11874.64 760
11875.67 729
11876.70 695
11877.73 665
11878.76 644
11879.79 690
11880.82 606
11881.85 639
11882.88 680
11883.91 646
11884.94 639
11885.97 695
11886.99 662
11888.02 714
11889.05 711
11890.08 702
11891.11 702
11892.14 679
11893.17 690
11894.20 675
11895.23 693
11896.26 649
11897.29 671
11898.32 696
11899.35 804
11900.38 700
11901.41 733
11902.44 737
11903.47 828
11904.50 838
11905.53 770
11906.56 783
11907.59 772
11908.62 775
11909.65 767
11910.69 811
11911.72 811
11912.75 746
11913.78 744
11914.81 758
11915.84 733
11916.87 813
11917.90 757
11918.93 779
11919.96 755
11920.99 776
11922.02 764
11923.05 760
11924.09 733
11925.12 806
11926.15 785
11927.18 780
11928.21 812
11929.24 784
11930.27 833
11931.30 821
11932.34 853
11933.37 858
11934.40 943
11935.43 947
11936.46 944
11937.49 946
11938.53 1013
11939.56 974
11940.59 909
11941.62 902
11942.65 891
11943.69 909
11944.72 834
11945.75 862
11946.78 801
11947.81 767
11948.85 740
11949.88 771
11950.91 697
11951.94 720
11952.97 722
11954.01 703
11955.04 689
11956.07 633
11957.10 670
11958.14 654
11959.17 629
11960.20 674
11961.24 701
11962.27 632
11963.30 647
11964.33 582
11965.37 656
11966.40 667
11967.43 664
11968.47 646
11969.50 642
11970.53 605
11971.56 568
11972.60 642
11973.63 669
11974.66 652
11975.70 649
11976.73 695
11977.76 678
11978.80 614
11979.83 656
11980.86 618
11981.90 623
11982.93 627
11983.97 623
11985.00 562
11986.03 611
11987.07 594
11988.10 602
11989.13 615
11990.17 584
11991.20 575
11992.24 603
11993.27 593
11994.31 570
11995.34 634
11996.37 640
11997.41 665
11998.44 599
11999.48 595
12000.51 617
12001.55 651
12002.58 622
12003.61 581
12004.65 601
12005.68 620
12006.72 577
12007.75 633
12008.79 689
12009.82 640
12010.86 635
12011.89 591
12012.93 624
12013.96 665
12015.00 632
12016.03 631
12017.07 615
12018.10 668
12019.14 607
12020.17 626
12021.21 677
12022.24 687
12023.28 700
12024.31 636
12025.35 598
12026.39 648
12027.42 652
12028.46 693
12029.49 698
12030.53 687
12031.56 650
12032.60 681
12033.64 737
12034.67 688
12035.71 595
12036.74 642
12037.78 650
12038.82 647
12039.85 653
12040.89 641
12041.92 687
12042.96 659
12044.00 649
12045.03 663
12046.07 741
12047.11 712
12048.14 656
12049.18 706
12050.21 639
12051.25 685
12052.29 664
12053.32 653
12054.36 691
12055.40 734
12056.43 722
12057.47 694
12058.51 696
12059.55 642
12060.58 655
12061.62 685
12062.66 723
12063.69 655
12064.73 610
12065.77 659
12066.81 735
12067.84 726
12068.88 669
12069.92 676
12070.95 692
12071.99 654
12073.03 643
12074.07 678
12075.11 667
12076.14 692
12077.18 654
12078.22 672
12079.26 673
12080.29 653
12081.33 652
12082.37 646
12083.41 641
12084.45 657
12085.48 684
12086.52 644
12087.56 690
12088.60 703
12089.64 631
12090.67 722
12091.71 769
12092.75 767
12093.79 708
12094.83 665
12095.87 742
12096.91 751
12097.94 709
12098.98 712
12100.02 769
12101.06 725
12102.10 726
12103.14 750
12104.18 761
12105.22 862
12106.25 781
12107.29 834
12108.33 823
12109.37 849
12110.41 884
12111.45 778
12112.49 767
12113.53 787
12114.57 762
12115.61 752
12116.65 796
12117.69 739
12118.73 734
12119.77 729
12120.80 602
12121.84 636
12122.88 636
12123.92 605
12124.96 628
12126.00 625
12127.04 649
12128.08 679
12129.12 603
12130.16 632
12131.20 669
12132.24 602
12133.28 605
12134.32 606
12135.36 660
12136.40 622
12137.44 578
12138.48 614
12139.52 613
12140.57 607
12141.61 619
12142.65 667
12143.69 602
12144.73 616
12145.77 608
12146.81 590
12147.85 598
12148.89 588
12149.93 623
12150.97 678
12152.01 588
12153.05 558
12154.10 595
12155.14 598
12156.18 604
12157.22 596
12158.26 563
12159.30 558
12160.34 607
12161.38 591
12162.42 564
12163.47 571
12164.51 560
12165.55 592
12166.59 568
12167.63 545
12168.67 553
12169.72 585
12170.76 598
12171.80 622
12172.84 599
12173.88 569
12174.92 584
12175.97 674
12177.01 568
12178.05 584
12179.09 630
12180.13 605
12181.18 596
12182.22 578
12183.26 575
12184.30 630
12185.35 602
12186.39 524
12187.43 611
12188.47 625
12189.52 604
12190.56 641
12191.60 640
12192.64 567
12193.69 609
12194.73 630
12195.77 593
12196.82 570
12197.86 563
12198.90 588
12199.94 596
12200.99 627
12202.03 533
12203.07 577
12204.12 592
12205.16 579
12206.20 612
12207.25 564
12208.29 570
12209.33 570
12210.38 595
12211.42 568
12212.46 578
12213.51 603
12214.55 558
12215.59 561
12216.64 639
12217.68 550
12218.73 572
12219.77 568
12220.81 585
12221.86 599
12222.90 575
12223.94 619
12224.99 617
12226.03 609
12227.08 582
12228.12 550
12229.17 589
12230.21 608
12231.25 631
12232.30 584
12233.34 606
12234.39 575
12235.43 628
12236.48 606
12237.52 548
12238.57 527
12239.61 562
12240.66 624
12241.70 588
12242.74 586
12243.79 539
12244.83 535
12245.88 582
12246.92 642
12247.97 572
12249.01 606
12250.06 676
12251.10 615
12252.15 632
12253.20 622
12254.24 632
12255.29 663
12256.33 664
12257.38 656
12258.42 572
12259.47 604
12260.51 580
12261.56 599
12262.60 609
12263.65 612
12264.70 589
12265.74 555
12266.79 573
12267.83 554
12268.88 522
12269.93 553
12270.97 540
12272.02 546
12273.06 545
12274.11 552
12275.16 524
12276.20 516
12277.25 544
12278.30 520
12279.34 520
12280.39 561
12281.43 542
12282.48 570
12283.53 531
12284.57 540
12285.62 572
12286.67 559
12287.71 551
12288.76 579
12289.81 576
12290.85 522
12291.90 492
12292.95 581
12294.00 617
12295.04 555
12296.09 550
12297.14 537
12298.18 589
12299.23 513
12300.28 590
12301.33 533
12302.37 526
12303.42 594
12304.47 538
12305.52 547
12306.56 507
12307.61 502
12308.66 528
12309.71 500
12310.75 497
12311.80 550
12312.85 526
12313.90 517
12314.95 549
12315.99 608
12317.04 547
12318.09 508
12319.14 471
12320.19 471
12321.23 541
12322.28 520
12323.33 526
12324.38 498
12325.43 520
12326.47 561
12327.52 538
12328.57 507
12329.62 486
12330.67 499
12331.72 521
12332.77 552
12333.81 492
12334.86 457
12335.91 511
12336.96 567
12338.01 500
12339.06 443
12340.11 492
12341.16 497
12342.21 511
12343.26 490
12344.30 490
12345.35 495
12346.40 536
12347.45 512
12348.50 496
12349.55 472
12350.60 504
12351.65 561
12352.70 530
12353.75 538
12354.80 519
12355.85 516
12356.90 516
12357.95 506
12359.00 521
12360.05 476
12361.10 514
12362.15 506
12363.20 496
12364.25 478
12365.30 485
12366.35 506
12367.40 547
12368.45 554
12369.50 551
12370.55 554
12371.60 495
12372.65 496
12373.70 527
12374.75 499
12375.80 530
12376.85 575
12377.90 470
12378.95 498
12380.00 499
12381.05 507
12382.10 548
12383.15 523
12384.21 555
12385.26 534
12386.31 528
12387.36 579
12388.41 525
12389.46 524
12390.51 550
12391.56 583
12392.61 564
12393.67 543
12394.72 572
12395.77 562
12396.82 526
12397.87 534
12398.92 481
12399.97 489
12401.03 543
12402.08 574
12403.13 543
12404.18 538
12405.23 533
12406.28 542
12407.34 626
12408.39 586
12409.44 562
12410.49 559
12411.54 543
12412.60 577
12413.65 506
12414.70 556
12415.75 599
12416.80 536
12417.86 513
12418.91 540
12419.96 524
12421.01 555
12422.07 570
12423.12 573
12424.17 510
12425.22 497
12426.28 559
12427.33 580
12428.38 535
12429.43 534
12430.49 518
12431.54 565
12432.59 601
12433.65 590
12434.70 530
12435.75 534
12436.80 552
12437.86 543
12438.91 534
12439.96 567
12441.02 535
12442.07 508
12443.12 566
12444.18 490
12445.23 550
12446.28 535
12447.34 548
12448.39 597
12449.45 561
12450.50 559
12451.55 537
12452.61 525
12453.66 559
12454.71 579
12455.77 586
12456.82 569
12457.88 596
12458.93 620
12459.98 569
12461.04 551
12462.09 519
12463.15 518
12464.20 519
12465.26 584
12466.31 602
12467.36 517
12468.42 531
12469.47 517
12470.53 569
12471.58 549
12472.64 633
12473.69 595
12474.75 574
12475.80 589
12476.86 619
12477.91 649
12478.97 621
12480.02 631
12481.08 621
12482.13 655
12483.19 635
12484.24 656
12485.30 688
12486.35 666
12487.41 641
12488.46 709
12489.52 785
12490.57 796
12491.63 827
12492.68 789
12493.74 894
12494.79 976
12495.85 991
12496.90 975
12497.96 1126
12499.02 1184
12500.07 1203
12501.13 1218
12502.18 1165
12503.24 1218
12504.30 1144
12505.35 1084
12506.41 1057
12507.46 1024
12508.52 977
12509.58 879
12510.63 867
12511.69 815
12512.74 728
12513.80 718
12514.86 754
12515.91 726
12516.97 668
12518.03 683
12519.08 681
12520.14 633
12521.20 615
12522.25 675
12523.31 667
12524.37 648
12525.42 611
12526.48 639
12527.54 689
12528.59 674
12529.65 635
12530.71 638
12531.77 689
12532.82 680
12533.88 644
12534.94 667
12535.99 654
12537.05 704
12538.11 682
12539.17 659
12540.22 624
12541.28 649
12542.34 632
12543.40 653
12544.45 666
12545.51 697
12546.57 592
12547.63 632
12548.69 673
12549.74 647
12550.80 599
12551.86 603
12552.92 645
12553.98 636
12555.03 636
12556.09 643
12557.15 660
12558.21 635
12559.27 657
12560.32 720
12561.38 704
12562.44 619
12563.50 642
12564.56 672
12565.62 716
12566.68 701
12567.73 709
12568.79 678
12569.85 763
12570.91 739
12571.97 734
12573.03 846
12574.09 807
12575.15 804
12576.20 822
12577.26 910
12578.32 936
12579.38 986
12580.44 948
12581.50 1014
12582.56 1022
12583.62 954
12584.68 972
12585.74 949
12586.80 867
12587.86 802
12588.92 830
12589.98 803
12591.04 764
12592.10 758
12593.15 728
12594.21 738
12595.27 792
12596.33 692
12597.39 714
12598.45 737
12599.51 697
12600.57 663
12601.63 649
12602.69 700
12603.75 681
12604.81 660
12605.87 657
12606.93 695
12608.00 681
12609.06 665
12610.12 618
12611.18 669
12612.24 681
12613.30 671
12614.36 679
12615.42 718
12616.48 688
12617.54 658
12618.60 700
12619.66 749
12620.72 673
12621.78 662
12622.84 681
12623.91 704
12624.97 682
12626.03 694
12627.09 667
12628.15 672
12629.21 667
12630.27 661
12631.33 659
12632.40 658
12633.46 647
12634.52 642
12635.58 601
12636.64 630
12637.70 593
12638.76 636
12639.83 620
12640.89 595
12641.95 592
12643.01 583
12644.07 630
12645.13 618
12646.20 638
12647.26 606
12648.32 582
12649.38 552
12650.45 624
12651.51 614
12652.57 664
12653.63 729
12654.69 675
12655.76 703
12656.82 694
12657.88 652
12658.94 711
12660.01 713
12661.07 745
12662.13 715
12663.19 694
12664.26 662
12665.32 703
12666.38 653
12667.45 685
12668.51 663
12669.57 647
12670.63 645
12671.70 679
12672.76 632
12673.82 622
12674.89 602
12675.95 599
12677.01 584
12678.08 612
12679.14 539
12680.20 526
12681.27 577
12682.33 591
12683.39 602
12684.46 646
12685.52 562
12686.58 571
12687.65 542
12688.71 533
12689.77 593
12690.84 615
12691.90 610
12692.97 586
12694.03 642
12695.09 633
12696.16 618
12697.22 580
12698.29 602
12699.35 592
12700.42 586
12701.48 616
12702.54 603
12703.61 560
12704.67 617
12705.74 571
12706.80 625
12707.87 617
12708.93 604
12710.00 604
12711.06 589
12712.12 570
12713.19 565
12714.25 529
12715.32 572
12716.38 591
12717.45 546
12718.51 538
12719.58 575
12720.64 568
12721.71 540
12722.77 604
12723.84 592
12724.90 549
12725.97 601
12727.04 573
12728.10 530
12729.17 546
12730.23 531
12731.30 508
12732.36 531
12733.43 515
12734.49 556
12735.56 532
12736.63 575
12737.69 606
12738.76 567
12739.82 591
12740.89 579
12741.95 551
12743.02 525
12744.09 575
12745.15 566
12746.22 557
12747.28 540
12748.35 524
12749.42 546
12750.48 558
12751.55 528
12752.62 537
12753.68 506
12754.75 482
12755.82 473
12756.88 564
12757.95 558
12759.02 489
12760.08 518
12761.15 482
12762.22 484
12763.28 495
12764.35 526
12765.42 489
12766.48 546
12767.55 481
12768.62 506
12769.69 543
12770.75 471
12771.82 497
12772.89 510
12773.95 475
12775.02 456
12776.09 443
12777.16 491
12778.22 473
12779.29 445
12780.36 431
12781.43 444
12782.49 479
12783.56 455
12784.63 474
12785.70 460
12786.77 489
12787.83 426
12788.90 426
12789.97 454
12791.04 492
12792.11 491
12793.17 493
12794.24 479
12795.31 463
12796.38 446
12797.45 461
12798.51 466
12799.58 494
12800.65 507
12801.72 483
12802.79 428
12803.86 463
12804.93 422
12805.99 438
12807.06 494
12808.13 499
12809.20 468
12810.27 425
12811.34 432
12812.41 493
12813.48 443
12814.54 475
12815.61 476
12816.68 475
12817.75 464
12818.82 459
12819.89 436
12820.96 433
12822.03 442
12823.10 501
12824.17 454
12825.24 459
12826.31 522
12827.38 503
12828.45 461
12829.52 452
12830.59 478
12831.65 452
12832.72 395
12833.79 394
12834.86 439
12835.93 455
12837.00 460
12838.07 451
12839.14 415
12840.21 440
12841.28 465
12842.35 463
12843.42 490
12844.50 411
12845.57 421
12846.64 454
12847.71 479
12848.78 457
12849.85 456
12850.92 461
12851.99 441
12853.06 435
12854.13 433
12855.20 420
12856.27 452
12857.34 482
12858.41 475
12859.48 461
12860.55 483
12861.63 412
12862.70 442
12863.77 432
12864.84 459
12865.91 423
12866.98 428
12868.05 466
12869.12 423
12870.19 484
12871.27 450
12872.34 425
12873.41 418
12874.48 439
12875.55 415
12876.62 396
12877.70 399
12878.77 386
12879.84 396
12880.91 422
12881.98 431
12883.05 411
12884.13 417
12885.20 416
12886.27 414
12887.34 402
12888.41 383
12889.49 433
12890.56 406
12891.63 438
12892.70 405
12893.78 372
12894.85 413
12895.92 450
12896.99 469
12898.06 443
12899.14 430
12900.21 449
12901.28 469
12902.36 460
12903.43 433
12904.50 425
12905.57 378
12906.65 407
12907.72 391
12908.79 395
12909.87 438
12910.94 401
12912.01 386
12913.08 383
12914.16 396
12915.23 410
12916.30 394
12917.38 377
12918.45 416
12919.52 420
12920.60 437
12921.67 438
12922.74 408
12923.82 423
12924.89 386
12925.97 429
12927.04 459
12928.11 421
12929.19 403
12930.26 413
12931.33 422
12932.41 406
12933.48 390
12934.56 431
12935.63 447
12936.70 421
12937.78 374
12938.85 363
12939.93 411
12941.00 437
12942.08 402
12943.15 407
12944.22 403
12945.30 401
12946.37 391
12947.45 396
12948.52 405
12949.60 432
12950.67 435
12951.75 431
12952.82 424
12953.90 417
12954.97 393
12956.05 398
12957.12 365
12958.20 387
12959.27 433
12960.35 409
12961.42 382
12962.50 405
12963.57 423
12964.65 406
12965.72 432
12966.80 417
12967.87 394
12968.95 424
12970.02 442
12971.10 448
12972.17 409
12973.25 397
12974.33 411
12975.40 395
12976.48 401
12977.55 408
12978.63 417
12979.70 431
12980.78 430
12981.86 407
12982.93 446
12984.01 434
12985.08 437
12986.16 457
12987.24 436
12988.31 444
12989.39 473
12990.47 411
12991.54 404
12992.62 438
12993.70 447
12994.77 441
12995.85 404
12996.93 401
12998.00 437
12999.08 457
13000.16 432
13001.23 409
13002.31 458
13003.39 444
13004.46 441
13005.54 426
13006.62 466
13007.69 468
13008.77 461
13009.85 471
13010.93 466
13012.00 461
13013.08 451
13014.16 441
13015.23 413
13016.31 470
13017.39 490
13018.47 429
13019.54 459
13020.62 452
13021.70 461
13022.78 398
13023.85 455
13024.93 428
13026.01 441
13027.09 434
13028.17 470
13029.24 460
13030.32 462
13031.40 438
13032.48 486
13033.56 511
13034.63 490
13035.71 434
13036.79 440
13037.87 474
13038.95 529
13040.03 500
13041.10 471
13042.18 476
13043.26 452
13044.34 461
13045.42 512
13046.50 467
13047.58 487
13048.65 478
13049.73 467
13050.81 489
13051.89 474
13052.97 462
13054.05 482
13055.13 459
13056.21 462
13057.29 489
13058.37 504
13059.44 516
13060.52 490
13061.60 452
13062.68 504
13063.76 490
13064.84 464
13065.92 442
13067.00 453
13068.08 449
13069.16 467
13070.24 447
13071.32 452
13072.40 477
13073.48 471
13074.56 463
13075.64 415
13076.72 459
13077.80 485
13078.88 477
13079.96 439
13081.04 439
13082.12 456
13083.20 432
13084.28 446
13085.36 441
13086.44 429
13087.52 414
13088.60 430
13089.68 453
13090.76 469
13091.84 517
13092.92 463
13094.00 447
13095.08 429
13096.16 450
13097.24 472
13098.33 449
13099.41 417
13100.49 440
13101.57 425
13102.65 437
13103.73 437
13104.81 394
13105.89 445
13106.97 447
13108.05 472
13109.14 419
13110.22 414
13111.30 458
13112.38 442
13113.46 427
13114.54 478
13115.62 443
13116.71 461
13117.79 430
13118.87 416
13119.95 427
13121.03 396
13122.11 411
13123.20 423
13124.28 487
13125.36 492
13126.44 426
13127.52 411
13128.61 449
13129.69 449
13130.77 473
13131.85 474
13132.94 468
13134.02 447
13135.10 412
13136.18 440
13137.26 427
13138.35 435
13139.43 415
13140.51 430
13141.59 416
13142.68 471
13143.76 441
13144.84 448
13145.93 448
13147.01 430
13148.09 491
13149.17 428
13150.26 424
13151.34 462
13152.42 408
13153.51 445
13154.59 424
13155.67 425
13156.76 452
13157.84 459
13158.92 412
13160.01 419
13161.09 457
13162.17 487
13163.26 434
13164.34 427
13165.42 438
13166.51 366
13167.59 386
13168.67 432
13169.76 438
13170.84 452
13171.93 407
13173.01 446
13174.09 437
13175.18 429
13176.26 432
13177.35 430
13178.43 427
13179.51 417
13180.60 440
13181.68 399
13182.77 423
13183.85 400
13184.94 460
13186.02 464
13187.10 455
13188.19 437
13189.27 414
13190.36 465
13191.44 447
13192.53 457
13193.61 479
13194.70 447
13195.78 393
13196.87 405
13197.95 429
13199.04 474
13200.12 487
13201.21 453
13202.29 397
13203.38 423
13204.46 478
13205.55 432
13206.63 389
13207.72 400
13208.80 428
13209.89 466
13210.97 466
13212.06 423
13213.14 422
13214.23 446
13215.32 458
13216.40 424
13217.49 402
13218.57 396
13219.66 436
13220.74 455
13221.83 427
13222.92 441
13224.00 450
13225.09 459
13226.17 406
13227.26 450
13228.35 435
13229.43 427
13230.52 435
13231.61 415
13232.69 390
13233.78 424
13234.87 456
13235.95 441
13237.04 432
13238.12 420
13239.21 473
13240.30 449
13241.38 440
13242.47 412
13243.56 417
13244.65 462
13245.73 448
13246.82 454
13247.91 464
13248.99 477
13250.08 456
13251.17 434
13252.25 415
13253.34 396
13254.43 407
13255.52 459
13256.60 445
13257.69 457
13258.78 427
13259.87 509
13260.95 475
13262.04 455
13263.13 444
13264.22 473
13265.30 467
13266.39 476
13267.48 447
13268.57 448
13269.65 415
13270.74 453
13271.83 450
13272.92 465
13274.01 467
13275.09 461
13276.18 477
13277.27 468
13278.36 448
13279.45 511
13280.54 501
13281.62 415
13282.71 445
13283.80 433
13284.89 482
13285.98 486
13287.07 462
13288.16 459
13289.24 483
13290.33 495
13291.42 504
13292.51 484
13293.60 482
13294.69 464
13295.78 472
13296.87 509
13297.96 458
13299.04 483
13300.13 495
13301.22 497
13302.31 531
13303.40 567
13304.49 497
13305.58 483
13306.67 418
13307.76 451
13308.85 477
13309.94 521
13311.03 514
13312.12 519
13313.21 527
13314.30 565
13315.39 539
13316.48 530
13317.57 517
13318.66 507
13319.75 544
13320.84 535
13321.93 484
13323.02 513
13324.11 535
13325.20 522
13326.29 516
13327.38 487
13328.47 535
13329.56 512
13330.65 535
13331.74 518
13332.83 566
13333.92 506
13335.01 503
13336.10 513
13337.19 476
13338.28 498
13339.37 522
13340.46 550
13341.55 568
13342.64 548
13343.74 493
13344.83 496
13345.92 500
13347.01 518
13348.10 514
13349.19 528
13350.28 550
13351.37 533
13352.46 553
13353.56 571
13354.65 553
13355.74 535
13356.83 552
13357.92 550
13359.01 513
13360.10 499
13361.20 522
13362.29 575
13363.38 601
13364.47 637
13365.56 613
13366.65 604
13367.75 581
13368.84 552
13369.93 551
13371.02 605
13372.11 604
13373.21 580
13374.30 618
13375.39 607
13376.48 640
13377.58 580
13378.67 552
13379.76 561
13380.85 561
13381.95 583
13383.04 561
13384.13 519
13385.22 525
13386.32 601
13387.41 569
13388.50 547
13389.59 550
13390.69 509
13391.78 486
13392.87 533
13393.97 515
13395.06 483
13396.15 494
13397.24 524
13398.34 476
13399.43 479
13400.52 554
13401.62 538
13402.71 500
13403.80 485
13404.90 523
13405.99 541
13407.08 503
13408.18 465
13409.27 442
13410.37 458
13411.46 473
13412.55 470
13413.65 497
13414.74 476
13415.83 477
13416.93 504
13418.02 465
13419.12 519
13420.21 501
13421.30 471
13422.40 507
13423.49 539
13424.59 533
13425.68 457
13426.78 456
13427.87 440
13428.96 435
13430.06 498
13431.15 485
13432.25 445
13433.34 500
13434.44 509
13435.53 483
13436.63 460
13437.72 440
13438.82 449
13439.91 461
13441.01 472
13442.10 501
13443.20 470
13444.29 491
13445.39 480
13446.48 542
13447.58 510
13448.67 497
13449.77 531
13450.86 543
13451.96 548
13453.05 482
13454.15 469
13455.24 512
13456.34 497
13457.43 505
13458.53 479
13459.63 558
13460.72 530
13461.82 506
13462.91 494
13464.01 543
13465.10 614
13466.20 566
13467.30 539
13468.39 512
13469.49 533
13470.58 563
13471.68 532
13472.78 534
13473.87 532
13474.97 509
13476.07 523
13477.16 512
13478.26 506
13479.35 522
13480.45 512
13481.55 500
13482.64 490
13483.74 523
13484.84 539
13485.93 552
13487.03 587
13488.13 450
13489.22 504
13490.32 586
13491.42 560
13492.52 553
13493.61 559
13494.71 566
13495.81 587
13496.90 594
13498.00 605
13499.10 594
13500.20 636
13501.29 616
13502.39 594
13503.49 684
13504.59 615
13505.68 617
13506.78 642
13507.88 607
13508.98 605
13510.07 628
13511.17 604
13512.27 577
13513.37 574
13514.47 578
13515.56 576
13516.66 596
13517.76 522
13518.86 465
13519.96 528
13521.05 529
13522.15 542
13523.25 514
13524.35 509
13525.45 512
13526.54 491
13527.64 502
13528.74 524
13529.84 486
13530.94 532
13532.04 544
13533.14 548
13534.23 548
13535.33 531
13536.43 477
13537.53 506
13538.63 521
13539.73 526
13540.83 534
13541.93 460
13543.03 493
13544.12 527
13545.22 495
13546.32 470
13547.42 469
13548.52 501
13549.62 510
13550.72 468
13551.82 472
13552.92 509
13554.02 450
13555.12 450
13556.22 508
13557.32 500
13558.42 489
13559.52 472
13560.62 470
13561.72 444
13562.82 483
13563.92 488
13565.02 476
13566.12 459
13567.22 439
13568.32 420
13569.42 431
13570.52 464
13571.62 490
13572.72 445
13573.82 443
13574.92 501
13576.02 501
13577.12 466
13578.22 437
13579.32 488
13580.42 494
13581.52 492
13582.62 466
13583.72 447
13584.82 459
13585.92 474
13587.02 459
13588.13 443
13589.23 465
13590.33 443
13591.43 459
13592.53 468
13593.63 462
13594.73 446
13595.83 470
13596.93 447
13598.04 480
13599.14 453
13600.24 466
13601.34 483
13602.44 471
13603.54 428
13604.64 406
13605.75 472
13606.85 518
13607.95 464
13609.05 455
13610.15 430
13611.25 427
13612.36 488
13613.46 478
13614.56 422
13615.66 438
13616.76 499
13617.87 472
13618.97 491
13620.07 469
13621.17 444
13622.28 449
13623.38 459
13624.48 452
13625.58 430
13626.68 446
13627.79 484
13628.89 457
13629.99 456
13631.09 437
13632.20 475
13633.30 438
13634.40 416
13635.51 420
13636.61 427
13637.71 471
13638.81 454
13639.92 441
13641.02 476
13642.12 476
13643.23 504
13644.33 454
13645.43 451
13646.54 408
13647.64 466
13648.74 474
13649.85 468
13650.95 486
13652.05 418
13653.16 443
13654.26 464
13655.36 438
13656.47 431
13657.57 426
13658.68 430
13659.78 421
13660.88 450
13661.99 438
13663.09 467
13664.19 440
13665.30 504
13666.40 446
13667.51 419
13668.61 437
13669.72 448
13670.82 434
13671.92 447
13673.03 465
13674.13 441
13675.24 498
13676.34 471
13677.45 430
13678.55 404
13679.65 443
13680.76 461
13681.86 468
13682.97 488
13684.07 537
13685.18 478
13686.28 464
13687.39 462
13688.49 424
13689.60 443
13690.70 439
13691.81 421
13692.91 434
13694.02 476
13695.12 505
13696.23 477
13697.33 485
13698.44 459
13699.55 480
13700.65 477
13701.76 433
13702.86 467
13703.97 433
13705.07 467
13706.18 509
13707.28 490
13708.39 444
13709.50 437
13710.60 468
13711.71 493
13712.81 497
13713.92 450
13715.03 489
13716.13 482
13717.24 521
13718.34 459
13719.45 473
13720.56 503
13721.66 472
13722.77 503
13723.88 598
13724.98 538
13726.09 507
13727.19 455
13728.30 501
13729.41 482
13730.51 535
13731.62 514
13732.73 535
13733.83 532
13734.94 565
13736.05 566
13737.16 536
13738.26 554
13739.37 600
13740.48 563
13741.58 533
13742.69 577
13743.80 561
13744.91 538
13746.01 509
13747.12 568
13748.23 586
13749.33 568
13750.44 533
13751.55 570
13752.66 534
13753.76 547
13754.87 530
13755.98 543
13757.09 539
13758.20 598
13759.30 630
13760.41 610
13761.52 577
13762.63 622
13763.74 581
13764.84 611
13765.95 647
13767.06 622
13768.17 687
13769.28 702
13770.38 679
13771.49 737
13772.60 754
13773.71 713
13774.82 784
13775.93 804
13777.03 811
13778.14 770
13779.25 772
13780.36 801
13781.47 779
13782.58 801
13783.69 756
13784.80 757
13785.90 685
13787.01 684
13788.12 688
13789.23 686
13790.34 602
13791.45 616
13792.56 647
13793.67 647
13794.78 578
13795.89 576
13797.00 572
13798.11 578
13799.21 571
13800.32 549
13801.43 538
13802.54 587
13803.65 543
13804.76 561
13805.87 556
13806.98 553
13808.09 520
13809.20 522
13810.31 534
13811.42 551
13812.53 558
13813.64 566
13814.75 570
13815.86 533
13816.97 552
13818.08 574
13819.19 521
13820.30 551
13821.41 613
13822.52 566
13823.63 498
13824.74 509
13825.85 486
13826.96 507
13828.08 457
13829.19 488
13830.30 556
13831.41 527
13832.52 532
13833.63 516
13834.74 523
13835.85 501
13836.96 514
13838.07 569
13839.18 517
13840.29 515
13841.41 506
13842.52 478
13843.63 539
13844.74 526
13845.85 489
13846.96 518
13848.07 541
13849.19 514
13850.30 535
13851.41 528
13852.52 495
13853.63 533
13854.74 586
13855.85 490
13856.97 486
13858.08 536
13859.19 536
13860.30 515
13861.41 521
13862.53 537
13863.64 538
13864.75 553
13865.86 528
13866.97 521
13868.09 556
13869.20 522
13870.31 512
13871.42 565
13872.54 563
13873.65 550
13874.76 522
13875.87 526
13876.99 535
13878.10 535
13879.21 544
13880.32 560
13881.44 591
13882.55 551
13883.66 534
13884.77 503
13885.89 554
13887.00 621
13888.11 542
13889.23 574
13890.34 544
13891.45 530
13892.57 527
13893.68 526
13894.79 542
13895.91 542
13897.02 600
13898.13 546
13899.25 558
13900.36 569
13901.47 617
13902.59 611
13903.70 594
13904.81 564
13905.93 627
13907.04 615
13908.16 557
13909.27 580
13910.38 603
13911.50 567
13912.61 612
13913.73 560
13914.84 517
13915.95 545
13917.07 565
13918.18 504
13919.30 490
13920.41 524
13921.52 574
13922.64 574
13923.75 499
13924.87 485
13925.98 510
13927.10 528
13928.21 499
13929.33 489
13930.44 500
13931.56 513
13932.67 504
13933.79 523
13934.90 485
13936.02 503
13937.13 480
13938.25 484
13939.36 475
13940.48 518
13941.59 510
13942.71 477
13943.82 458
13944.94 501
13946.05 480
13947.17 460
13948.28 491
13949.40 481
13950.51 490
13951.63 468
13952.74 471
13953.86 493
13954.98 474
13956.09 447
13957.21 470
13958.32 455
13959.44 533
13960.56 434
13961.67 433
13962.79 452
13963.90 462
13965.02 460
13966.14 438
13967.25 461
13968.37 483
13969.48 448
13970.60 464
13971.72 478
13972.83 488
13973.95 487
13975.07 415
13976.18 451
13977.30 436
13978.42 457
13979.53 479
13980.65 448
13981.77 488
13982.88 452
13984.00 462
13985.12 450
13986.23 446
13987.35 397
13988.47 442
13989.58 478
13990.70 446
13991.82 502
13992.94 444
13994.05 437
13995.17 450
13996.29 436
13997.41 436
13998.52 459
13999.64 465
14000.76 460
14001.88 444
14002.99 467
14004.11 484
14005.23 490
14006.35 430
14007.46 459
14008.58 427
14009.70 441
14010.82 518
14011.94 481
14013.05 480
14014.17 454
14015.29 430
14016.41 449
14017.53 451
14018.64 467
14019.76 436
14020.88 495
14022.00 476
14023.12 462
14024.24 443
14025.35 440
14026.47 454
14027.59 434
14028.71 429
14029.83 461
14030.95 475
14032.07 470
14033.19 434
14034.30 450
14035.42 435
14036.54 466
14037.66 484
14038.78 408
14039.90 489
14041.02 472
14042.14 448
14043.26 492
14044.38 468
14045.50 405
14046.61 413
14047.73 412
14048.85 443
14049.97 462
14051.09 492
14052.21 486
14053.33 523
14054.45 528
14055.57 464
14056.69 491
14057.81 475
14058.93 477
14060.05 465
14061.17 501
14062.29 544
14063.41 485
14064.53 485
14065.65 519
14066.77 479
14067.89 514
14069.01 546
14070.13 512
14071.25 503
14072.37 504
14073.49 486
14074.61 507
14075.73 484
14076.85 517
14077.97 510
14079.10 499
14080.22 565
14081.34 459
14082.46 517
14083.58 565
14084.70 568
14085.82 543
14086.94 544
14088.06 542
14089.18 523
14090.30 593
14091.43 562
14092.55 568
14093.67 601
14094.79 609
14095.91 571
14097.03 616
14098.15 567
14099.28 610
14100.40 602
14101.52 634
14102.64 661
14103.76 692
14104.88 690
14106.00 698
14107.13 704
14108.25 626
14109.37 624
14110.49 632
14111.61 628
14112.74 515
14113.86 568
14114.98 606
14116.10 607
14117.22 573
14118.35 519
14119.47 525
14120.59 511
14121.71 507
14122.84 527
14123.96 513
14125.08 529
14126.20 491
14127.33 508
14128.45 464
14129.57 451
14130.69 510
14131.82 505
14132.94 588
14134.06 461
14135.19 538
14136.31 507
14137.43 514
14138.55 517
14139.68 526
14140.80 504
14141.92 465
14143.05 495
14144.17 510
14145.29 443
14146.42 468
14147.54 478
14148.66 488
14149.79 485
14150.91 459
14152.03 472
14153.16 463
14154.28 463
14155.40 464
14156.53 490
14157.65 515
14158.78 517
14159.90 488
14161.02 450
14162.15 439
14163.27 435
14164.40 465
14165.52 512
14166.64 487
14167.77 468
14168.89 477
14170.02 453
14171.14 510
14172.27 521
14173.39 475
14174.51 470
14175.64 514
14176.76 497
14177.89 487
14179.01 503
14180.14 514
14181.26 477
14182.39 444
14183.51 487
14184.64 441
14185.76 475
14186.89 467
14188.01 435
14189.14 451
14190.26 488
14191.39 480
14192.51 482
14193.64 491
14194.76 445
14195.89 460
14197.01 451
14198.14 518
14199.26 460
14200.39 478
14201.52 496
14202.64 470
14203.77 419
14204.89 430
14206.02 423
14207.14 467
14208.27 443
14209.39 429
14210.52 461
14211.65 447
14212.77 381
14213.90 397
14215.02 435
14216.15 411
14217.28 428
14218.40 408
14219.53 431
14220.66 418
14221.78 437
14222.91 435
14224.04 418
14225.16 399
14226.29 435
14227.41 494
14228.54 402
14229.67 407
14230.79 427
14231.92 395
14233.05 374
14234.17 435
14235.30 418
14236.43 456
14237.56 443
14238.68 440
14239.81 442
14240.94 436
14242.06 465
14243.19 417
14244.32 432
14245.45 443
14246.57 470
14247.70 445
14248.83 393
14249.96 454
14251.08 473
14252.21 437
14253.34 442
14254.47 448
14255.59 435
14256.72 396
14257.85 391
14258.98 419
14260.10 405
14261.23 393
14262.36 360
14263.49 375
14264.62 387
14265.74 400
14266.87 403
14268.00 381
14269.13 373
14270.26 410
14271.39 378
14272.51 411
14273.64 381
14274.77 399
14275.90 386
14277.03 375
14278.16 397
14279.28 370
14280.41 404
14281.54 404
14282.67 412
14283.80 415
14284.93 448
14286.06 417
14287.19 389
14288.32 392
14289.44 383
14290.57 399
14291.70 377
14292.83 375
14293.96 388
14295.09 371
14296.22 397
14297.35 383
14298.48 415
14299.61 445
14300.74 411
14301.87 409
14303.00 405
14304.13 381
14305.26 354
14306.38 384
14307.51 352
14308.64 369
14309.77 424
14310.90 407
14312.03 387
14313.16 358
14314.29 374
14315.42 373
14316.55 366
14317.68 381
14318.81 383
14319.94 407
14321.07 394
14322.21 381
14323.34 394
14324.47 343
14325.60 375
14326.73 423
14327.86 372
14328.99 380
14330.12 379
14331.25 380
14332.38 386
14333.51 350
14334.64 425
14335.77 421
14336.90 379
14338.03 395
14339.17 412
14340.30 380
14341.43 354
14342.56 371
14343.69 373
14344.82 351
14345.95 350
14347.08 392
14348.21 418
14349.35 380
14350.48 358
14351.61 348
14352.74 343
14353.87 358
14355.00 399
14356.14 402
14357.27 402
14358.40 367
14359.53 358
14360.66 333
14361.79 358
14362.93 362
14364.06 367
14365.19 362
14366.32 312
14367.45 360
14368.59 413
14369.72 366
14370.85 363
14371.98 349
14373.12 368
14374.25 381
14375.38 351
14376.51 392
14377.65 358
14378.78 363
14379.91 377
14381.04 346
14382.18 416
14383.31 390
14384.44 396
14385.57 398
14386.71 393
14387.84 387
14388.97 371
14390.11 389
14391.24 389
14392.37 394
14393.51 389
14394.64 384
14395.77 385
14396.90 386
14398.04 384
14399.17 372
14400.30 384
14401.44 424
14402.57 381
14403.71 370
14404.84 380
14405.97 437
14407.11 421
14408.24 365
14409.37 365
14410.51 396
14411.64 390
14412.78 408
14413.91 409
14415.04 390
14416.18 372
14417.31 367
14418.45 424
14419.58 420
14420.71 402
14421.85 401
14422.98 443
14424.12 439
14425.25 390
14426.39 394
14427.52 405
14428.65 418
14429.79 400
14430.92 384
14432.06 418
14433.19 414
14434.33 441
14435.46 452
14436.60 496
14437.73 460
14438.87 475
14440.00 482
14441.14 499
14442.27 477
14443.41 437
14444.54 467
14445.68 521
14446.81 436
14447.95 464
14449.08 493
14450.22 462
14451.35 482
14452.49 465
14453.63 499
14454.76 533
14455.90 487
14457.03 455
14458.17 492
14459.30 511
14460.44 537
14461.58 492
14462.71 523
14463.85 554
14464.98 533
14466.12 546
14467.25 558
14468.39 558
14469.53 560
14470.66 574
14471.80 591
14472.94 603
14474.07 646
14475.21 644
14476.34 623
14477.48 620
14478.62 580
14479.75 613
14480.89 636
14482.03 659
14483.16 591
14484.30 620
14485.44 709
14486.57 642
14487.71 660
14488.85 601
14489.99 588
14491.12 614
14492.26 567
14493.40 530
14494.53 549
14495.67 592
14496.81 533
14497.94 497
14499.08 474
14500.22 516
14501.36 525
14502.49 478
14503.63 531
14504.77 456
14505.91 471
14507.04 487
14508.18 523
14509.32 523
14510.46 474
14511.60 509
14512.73 476
14513.87 508
14515.01 477
14516.15 436
14517.29 487
14518.42 466
14519.56 445
14520.70 418
14521.84 421
14522.98 449
14524.11 431
14525.25 478
14526.39 468
14527.53 433
14528.67 470
14529.81 407
14530.94 374
14532.08 414
14533.22 448
14534.36 428
14535.50 431
14536.64 436
14537.78 440
14538.92 410
14540.05 425
14541.19 402
14542.33 388
14543.47 417
14544.61 454
14545.75 435
14546.89 407
14548.03 402
14549.17 399
14550.31 415
14551.45 382
14552.59 412
14553.72 393
14554.86 423
14556.00 434
14557.14 410
14558.28 429
14559.42 406
14560.56 458
14561.70 482
14562.84 451
14563.98 406
14565.12 396
14566.26 423
14567.40 432
14568.54 426
14569.68 412
14570.82 442
14571.96 420
14573.10 413
14574.24 412
14575.38 408
14576.52 429
14577.66 413
14578.80 398
14579.94 383
14581.08 430
14582.23 461
14583.37 482
14584.51 409
14585.65 404
14586.79 418
14587.93 367
14589.07 412
14590.21 409
14591.35 425
14592.49 479
14593.63 449
14594.77 435
14595.92 394
14597.06 437
14598.20 426
14599.34 441
14600.48 403
14601.62 420
14602.76 449
14603.90 468
14605.05 460
14606.19 441
14607.33 425
14608.47 453
14609.61 447
14610.75 417
14611.90 433
14613.04 450
14614.18 441
14615.32 443
14616.46 418
14617.61 449
14618.75 436
14619.89 428
14621.03 418
14622.17 415
14623.32 457
14624.46 499
14625.60 465
14626.74 428
14627.88 479
14629.03 439
14630.17 447
14631.31 463
14632.45 485
14633.60 492
14634.74 520
14635.88 498
14637.03 470
14638.17 407
14639.31 514
14640.45 511
14641.60 484
14642.74 500
14643.88 482
14645.03 438
14646.17 466
14647.31 506
14648.45 470
14649.60 483
14650.74 496
14651.88 453
14653.03 437
14654.17 448
14655.31 456
14656.46 444
14657.60 438
14658.74 420
14659.89 454
14661.03 434
14662.18 414
14663.32 397
14664.46 419
14665.61 427
14666.75 446
14667.90 412
14669.04 413
14670.18 417
14671.33 425
14672.47 399
14673.62 377
14674.76 368
14675.90 413
14677.05 395
14678.19 427
14679.34 371
14680.48 415
14681.63 411
14682.77 415
14683.91 402
14685.06 400
14686.20 383
14687.35 369
14688.49 414
14689.64 444
14690.78 411
14691.93 396
14693.07 384
14694.22 388
14695.36 355
14696.51 396
14697.65 350
14698.80 408
14699.94 350
14701.09 330
14702.23 353
14703.38 382
14704.52 393
14705.67 342
14706.81 361
14707.96 366
14709.11 376
14710.25 367
14711.40 390
14712.54 383
14713.69 437
14714.83 373
14715.98 356
14717.13 364
14718.27 380
14719.42 348
14720.56 372
14721.71 378
14722.86 368
14724.00 410
14725.15 390
14726.29 344
14727.44 350
14728.59 389
14729.73 385
14730.88 380
14732.03 367
14733.17 418
14734.32 402
14735.47 385
14736.61 343
14737.76 379
14738.91 410
14740.05 394
14741.20 398
14742.35 388
14743.49 379
14744.64 337
14745.79 344
14746.93 378
14748.08 317
14749.23 356
14750.37 375
14751.52 376
14752.67 376
14753.82 373
14754.96 397
14756.11 424
14757.26 433
14758.41 406
14759.55 395
14760.70 348
14761.85 356
14763.00 443
14764.14 370
14765.29 390
14766.44 418
14767.59 430
14768.73 422
14769.88 408
14771.03 369
14772.18 428
14773.33 412
14774.47 434
14775.62 410
14776.77 438
14777.92 421
14779.07 458
14780.22 462
14781.36 413
14782.51 400
14783.66 403
14784.81 424
14785.96 413
14787.11 400
14788.26 458
14789.40 504
14790.55 484
14791.70 473
14792.85 463
14794.00 458
14795.15 459
14796.30 395
14797.45 406
14798.59 446
14799.74 460
14800.89 442
14802.04 461
14803.19 506
14804.34 472
14805.49 444
14806.64 445
14807.79 431
14808.94 442
14810.09 439
14811.24 431
14812.39 453
14813.54 404
14814.69 361
14815.84 404
14816.98 405
14818.13 399
14819.28 369
14820.43 407
14821.58 409
14822.73 366
14823.88 397
14825.03 375
14826.18 368
14827.33 406
14828.48 410
14829.63 387
14830.79 322
14831.94 333
14833.09 382
14834.24 363
14835.39 332
14836.54 324
14837.69 355
14838.84 324
14839.99 353
14841.14 335
14842.29 353
14843.44 307
14844.59 329
14845.74 333
14846.89 334
14848.04 346
14849.20 322
14850.35 307
14851.50 303
14852.65 309
14853.80 358
14854.95 327
14856.10 343
14857.25 320
14858.41 334
14859.56 362
14860.71 315
14861.86 316
14863.01 325
14864.16 326
14865.31 357
14866.47 328
14867.62 320
14868.77 359
14869.92 312
14871.07 329
14872.22 306
14873.38 327
14874.53 335
14875.68 310
14876.83 342
14877.98 324
14879.14 348
14880.29 322
14881.44 308
14882.59 324
14883.75 342
14884.90 345
14886.05 337
14887.20 302
14888.36 355
14889.51 322
14890.66 327
14891.81 352
14892.97 353
14894.12 335
14895.27 327
14896.42 344
14897.58 329
14898.73 275
14899.88 297
14901.04 321
14902.19 341
14903.34 343
14904.50 322
14905.65 319
14906.80 316
14907.96 326
14909.11 331
14910.26 312
14911.42 294
14912.57 334
14913.72 327
14914.88 336
14916.03 304
14917.18 322
14918.34 332
14919.49 369
14920.64 312
14921.80 325
14922.95 308
14924.11 300
14925.26 292
14926.41 303
14927.57 341
14928.72 359
14929.88 292
14931.03 328
14932.18 363
14933.34 332
14934.49 299
14935.65 285
14936.80 295
14937.96 301
14939.11 317
14940.26 312
14941.42 342
14942.57 305
14943.73 290
14944.88 266
14946.04 268
14947.19 308
14948.35 334
14949.50 315
14950.66 296
14951.81 304
14952.97 321
14954.12 326
14955.28 293
14956.43 357
14957.59 315
14958.74 364
14959.90 309
14961.05 304
14962.21 327
14963.36 323
14964.52 311
14965.68 324
14966.83 330
14967.99 323
14969.14 323
14970.30 317
14971.45 275
14972.61 296
14973.77 336
14974.92 343
14976.08 325
14977.23 290
14978.39 327
14979.54 320
14980.70 300
14981.86 289
14983.01 285
14984.17 282
14985.33 307
14986.48 312
14987.64 277
14988.79 313
14989.95 295
14991.11 299
14992.26 305
14993.42 317
14994.58 319
14995.73 285
14996.89 324
14998.05 327
14999.20 301
15000.36 323
15001.52 310
15002.68 250
15003.83 238
15004.99 289
15006.15 305
15007.30 278
15008.46 281
15009.62 284
15010.77 308
15011.93 277
15013.09 292
15014.25 280
15015.40 299
15016.56 288
15017.72 304
15018.88 264
15020.03 283
15021.19 300
15022.35 279
15023.51 257
15024.67 273
15025.82 238
15026.98 274
15028.14 265
15029.30 274
15030.45 259
15031.61 267
15032.77 284
15033.93 275
15035.09 246
15036.25 259
15037.40 298
15038.56 290
15039.72 264
15040.88 301
15042.04 293
15043.20 277
15044.35 286
15045.51 282
15046.67 269
15047.83 265
15048.99 276
15050.15 295
15051.31 243
15052.47 252
15053.62 278
15054.78 278
15055.94 254
15057.10 289
15058.26 285
15059.42 297
15060.58 282
15061.74 259
15062.90 286
15064.06 276
15065.22 259
15066.38 282
15067.53 310
15068.69 254
15069.85 245
15071.01 272
15072.17 274
15073.33 277
15074.49 249
15075.65 283
15076.81 253
15077.97 266
15079.13 257
15080.29 263
15081.45 257
15082.61 257
15083.77 271
15084.93 278
15086.09 277
15087.25 240
15088.41 252
15089.57 300
15090.73 261
15091.89 265
15093.05 266
15094.21 293
15095.37 280
15096.54 255
15097.70 264
15098.86 287
15100.02 305
15101.18 253
15102.34 243
15103.50 255
15104.66 277
15105.82 269
15106.98 265
15108.14 266
15109.30 264
15110.47 269
15111.63 289
15112.79 283
15113.95 300
15115.11 268
15116.27 246
15117.43 272
15118.59 234
15119.76 240
15120.92 252
15122.08 276
15123.24 274
15124.40 295
15125.56 280
15126.73 313
15127.89 294
15129.05 282
15130.21 265
15131.37 282
15132.53 293
15133.70 265
15134.86 251
15136.02 269
15137.18 287
15138.35 243
15139.51 262
15140.67 264
15141.83 241
15142.99 273
15144.16 294
15145.32 293
15146.48 272
15147.64 248
15148.81 275
15149.97 281
15151.13 282
15152.29 282
15153.46 276
15154.62 248
15155.78 263
15156.95 281
15158.11 249
15159.27 259
15160.43 270
15161.60 291
15162.76 258
15163.92 269
15165.09 250
15166.25 236
15167.41 239
15168.58 234
15169.74 253
15170.90 284
15172.07 297
15173.23 246
15174.39 219
15175.56 277
15176.72 272
15177.89 235
15179.05 241
15180.21 244
15181.38 261
15182.54 268
15183.70 278
15184.87 299
15186.03 245
15187.20 257
15188.36 264
15189.52 278
15190.69 222
15191.85 266
15193.02 292
15194.18 283
15195.35 256
15196.51 268
15197.68 267
15198.84 278
15200.00 248
15201.17 248
15202.33 273
15203.50 279
15204.66 262
15205.83 277
15206.99 276
15208.16 276
15209.32 259
15210.49 225
15211.65 277
15212.82 260
15213.98 271
15215.15 262
15216.31 272
15217.48 240
15218.64 226
15219.81 285
15220.97 308
15222.14 317
15223.30 308
15224.47 277
15225.64 264
15226.80 260
15227.97 236
15229.13 288
15230.30 274
15231.46 299
15232.63 283
15233.80 279
15234.96 264
15236.13 268
15237.29 252
15238.46 251
15239.63 283
15240.79 308
15241.96 296
15243.12 268
15244.29 276
15245.46 303
15246.62 301
15247.79 308
15248.96 279
15250.12 274
15251.29 284
15252.45 258
15253.62 282
15254.79 276
15255.95 267
15257.12 270
15258.29 263
15259.45 247
15260.62 251
15261.79 262
15262.96 279
15264.12 301
15265.29 280
15266.46 240
15267.62 260
15268.79 271
15269.96 287
15271.13 263
15272.29 236
15273.46 240
15274.63 253
15275.80 257
15276.96 260
15278.13 227
15279.30 241
15280.47 275
15281.63 311
15282.80 269
15283.97 250
15285.14 253
15286.30 221
15287.47 235
15288.64 248
15289.81 245
15290.98 280
15292.14 261
15293.31 263
15294.48 265
15295.65 243
15296.82 228
15297.99 260
15299.15 258
15300.32 248
15301.49 255
15302.66 257
15303.83 250
15305.00 270
15306.16 278
15307.33 267
15308.50 252
15309.67 256
15310.84 270
15312.01 268
15313.18 259
15314.35 243
15315.52 251
15316.68 248
15317.85 237
15319.02 284
15320.19 240
15321.36 247
15322.53 263
15323.70 296
15324.87 262
15326.04 256
15327.21 281
15328.38 269
15329.55 262
15330.72 249
15331.89 254
15333.05 229
15334.22 226
15335.39 258
15336.56 260
15337.73 241
15338.90 262
15340.07 249
15341.24 262
15342.41 221
15343.58 249
15344.75 239
15345.92 257
15347.09 248
15348.26 241
15349.43 258
15350.60 214
15351.78 244
15352.95 253
15354.12 240
15355.29 261
15356.46 239
15357.63 248
15358.80 252
15359.97 264
15361.14 259
15362.31 220
15363.48 234
15364.65 230
15365.82 228
15366.99 224
15368.16 234
15369.34 242
15370.51 223
15371.68 273
15372.85 222
15374.02 227
15375.19 203
15376.36 241
15377.53 256
15378.71 238
15379.88 207
15381.05 207
15382.22 213
15383.39 250
15384.56 253
15385.74 268
15386.91 257
15388.08 232
15389.25 245
15390.42 230
15391.59 272
15392.77 285
15393.94 260
15395.11 250
15396.28 245
15397.45 264
15398.63 252
15399.80 236
15400.97 261
15402.14 225
15403.32 236
15404.49 262
15405.66 251
15406.83 251
15408.01 234
15409.18 252
15410.35 219
15411.52 246
15412.70 286
15413.87 236
15415.04 230
15416.21 236
15417.39 246
15418.56 278
15419.73 245
15420.91 236
15422.08 229
15423.25 251
15424.42 238
15425.60 252
15426.77 251
15427.94 254
15429.12 268
15430.29 223
15431.46 271
15432.64 242
15433.81 208
15434.99 260
15436.16 249
15437.33 232
15438.51 225
15439.68 243
15440.85 247
15442.03 272
15443.20 226
15444.37 227
15445.55 242
15446.72 237
15447.90 249
15449.07 241
15450.25 240
15451.42 230
15452.59 264
15453.77 265
15454.94 248
15456.12 263
15457.29 237
15458.47 240
15459.64 267
15460.81 238
15461.99 229
15463.16 250
15464.34 265
15465.51 249
15466.69 253
15467.86 276
15469.04 239
15470.21 212
15471.39 206
15472.56 215
15473.74 265
15474.91 243
15476.09 223
15477.26 211
15478.44 236
15479.61 268
15480.79 225
15481.96 248
15483.14 265
15484.31 263
15485.49 253
15486.66 240
15487.84 229
15489.02 295
15490.19 276
15491.37 239
15492.54 245
15493.72 266
15494.89 261
15496.07 258
15497.25 241
15498.42 235
15499.60 235
15500.77 244
15501.95 251
15503.13 254
15504.30 248
15505.48 258
15506.66 274
15507.83 242
15509.01 235
15510.18 264
15511.36 234
15512.54 241
15513.71 227
15514.89 282
15516.07 229
15517.24 240
15518.42 216
15519.60 245
15520.77 289
15521.95 197
15523.13 272
15524.30 232
15525.48 233
15526.66 263
15527.84 246
15529.01 229
15530.19 230
15531.37 222
15532.54 212
15533.72 242
15534.90 228
15536.08 225
15537.25 250
15538.43 220
15539.61 205
15540.79 253
15541.96 258
15543.14 248
15544.32 252
15545.50 227
15546.67 254
15547.85 244
15549.03 258
15550.21 271
15551.39 232
15552.56 270
15553.74 268
15554.92 265
15556.10 205
15557.28 230
15558.46 289
15559.63 256
15560.81 262
15561.99 260
15563.17 249
15564.35 254
15565.53 236
15566.70 250
15567.88 269
15569.06 281
15570.24 286
15571.42 252
15572.60 251
15573.78 245
15574.96 249
15576.13 284
15577.31 239
15578.49 267
15579.67 253
15580.85 265
15582.03 256
15583.21 222
15584.39 239
15585.57 256
15586.75 260
15587.93 280
15589.10 274
15590.28 278
15591.46 271
15592.64 258
15593.82 262
15595.00 264
15596.18 241
15597.36 260
15598.54 241
15599.72 234
15600.90 263
15602.08 257
15603.26 287
15604.44 248
15605.62 296
15606.80 286
15607.98 271
15609.16 275
15610.34 261
15611.52 266
15612.70 290
15613.88 296
15615.06 265
15616.24 272
15617.42 294
15618.60 284
15619.78 266
15620.97 271
15622.15 287
15623.33 299
15624.51 252
15625.69 293
15626.87 292
15628.05 314
15629.23 275
15630.41 307
15631.59 310
15632.77 289
15633.96 279
15635.14 305
15636.32 275
15637.50 274
15638.68 277
15639.86 291
15641.04 298
15642.22 300
15643.41 293
15644.59 315
15645.77 290
15646.95 308
15648.13 337
15649.31 318
15650.50 276
15651.68 305
15652.86 310
15654.04 315
15655.22 299
15656.40 284
15657.59 322
15658.77 304
15659.95 315
15661.13 311
15662.31 330
15663.50 320
15664.68 332
15665.86 322
15667.04 315
15668.23 291
15669.41 323
15670.59 337
15671.77 312
15672.96 324
15674.14 288
15675.32 299
15676.50 294
15677.69 285
15678.87 294
15680.05 292
15681.24 320
15682.42 322
15683.60 296
15684.78 292
15685.97 330
15687.15 338
15688.33 320
15689.52 331
15690.70 336
15691.88 354
15693.07 351
15694.25 332
15695.43 352
15696.62 349
15697.80 362
15698.98 296
15700.17 281
15701.35 310
15702.54 309
15703.72 330
15704.90 364
15706.09 357
15707.27 358
15708.45 352
15709.64 344
15710.82 323
15712.01 330
15713.19 332
15714.37 362
15715.56 394
15716.74 365
15717.93 373
15719.11 375
15720.30 375
15721.48 363
15722.66 341
15723.85 381
15725.03 366
15726.22 415
15727.40 383
15728.59 377
15729.77 388
15730.96 382
15732.14 390
15733.33 377
15734.51 347
15735.70 352
15736.88 376
15738.07 361
15739.25 389
15740.44 339
15741.62 372
15742.81 377
15743.99 347
15745.18 351
15746.36 381
15747.55 369
15748.73 352
15749.92 354
15751.11 357
15752.29 364
15753.48 388
15754.66 332
15755.85 359
15757.03 404
15758.22 338
15759.40 378
15760.59 375
15761.78 342
15762.96 346
15764.15 365
15765.33 335
15766.52 368
15767.71 377
15768.89 378
15770.08 337
15771.27 335
15772.45 340
15773.64 341
15774.82 302
15776.01 321
15777.20 315
15778.38 324
15779.57 322
15780.76 290
15781.94 309
15783.13 302
15784.32 319
15785.50 312
15786.69 317
15787.88 300
15789.07 294
15790.25 295
15791.44 310
15792.63 298
15793.81 288
15795.00 308
15796.19 293
15797.38 305
15798.56 287
15799.75 299
15800.94 314
15802.13 303
15803.31 311
15804.50 310
15805.69 319
15806.88 296
15808.06 303
15809.25 298
15810.44 267
15811.63 321
15812.81 335
15814.00 332
15815.19 311
15816.38 282
15817.57 291
15818.75 300
15819.94 276
15821.13 268
15822.32 270
15823.51 282
15824.70 300
15825.88 289
15827.07 265
15828.26 286
15829.45 281
15830.64 319
15831.83 290
15833.01 303
15834.20 297
15835.39 292
15836.58 273
15837.77 263
15838.96 259
15840.15 289
15841.34 332
15842.52 302
15843.71 305
15844.90 253
15846.09 240
15847.28 259
15848.47 259
15849.66 304
15850.85 299
15852.04 265
15853.23 253
15854.42 281
15855.61 305
15856.80 297
15857.99 304
15859.18 260
15860.36 288
15861.55 246
15862.74 292
15863.93 285
15865.12 270
15866.31 264
15867.50 267
15868.69 307
15869.88 293
15871.07 272
15872.26 301
15873.45 289
15874.64 267
15875.83 263
15877.02 305
15878.21 282
15879.41 296
15880.60 241
15881.79 267
15882.98 277
15884.17 278
15885.36 298
15886.55 279
15887.74 272
15888.93 246
15890.12 270
15891.31 289
15892.50 288
15893.69 283
15894.88 287
15896.08 264
15897.27 257
15898.46 267
15899.65 285
15900.84 280
15902.03 257
15903.22 273
15904.41 239
15905.60 262
15906.80 265
15907.99 264
15909.18 243
15910.37 268
15911.56 254
15912.75 301
15913.95 320
15915.14 270
15916.33 269
15917.52 312
15918.71 275
15919.90 249
15921.10 252
15922.29 276
15923.48 266
15924.67 280
15925.86 274
15927.06 302
15928.25 265
15929.44 271
15930.63 254
15931.83 266
15933.02 268
15934.21 283
15935.40 263
15936.60 221
15937.79 282
15938.98 273
15940.17 254
15941.37 256
15942.56 263
15943.75 266
15944.94 259
15946.14 269
15947.33 292
15948.52 254
15949.72 234
15950.91 273
15952.10 311
15953.29 276
15954.49 244
15955.68 252
15956.87 259
15958.07 260
15959.26 254
15960.45 262
15961.65 289
15962.84 240
15964.04 245
15965.23 243
15966.42 258
15967.62 258
15968.81 245
15970.00 250
15971.20 256
15972.39 281
15973.59 263
15974.78 241
15975.97 242
15977.17 262
15978.36 249
15979.56 280
15980.75 248
15981.94 221
15983.14 242
15984.33 239
15985.53 240
15986.72 251
15987.92 254
15989.11 239
15990.30 249
15991.50 249
15992.69 236
15993.89 209
15995.08 250
15996.28 222
15997.47 253
15998.67 249
15999.86 240
16001.06 214
16002.25 226
16003.45 217
16004.64 246
16005.84 269
16007.03 233
16008.23 224
16009.42 229
16010.62 246
16011.81 230
16013.01 253
16014.20 256
16015.40 227
16016.60 220
16017.79 220
16018.99 250
16020.18 254
16021.38 246
16022.57 228
16023.77 231
16024.96 232
16026.16 239
16027.36 205
16028.55 260
16029.75 238
16030.94 299
16032.14 258
16033.34 221
16034.53 235
16035.73 244
16036.93 225
16038.12 219
16039.32 231
16040.51 221
16041.71 234
16042.91 211
16044.10 205
16045.30 220
16046.50 235
16047.69 238
16048.89 234
16050.09 261
16051.28 221
16052.48 240
16053.68 216
16054.87 240
16056.07 237
16057.27 213
16058.47 250
16059.66 262
16060.86 260
16062.06 235
16063.25 247
16064.45 236
16065.65 192
16066.85 218
16068.04 241
16069.24 242
16070.44 206
16071.64 213
16072.83 225
16074.03 235
16075.23 263
16076.43 261
16077.63 241
16078.82 245
16080.02 267
16081.22 242
16082.42 231
16083.61 205
16084.81 194
16086.01 234
16087.21 225
16088.41 241
16089.61 232
16090.80 234
16092.00 250
16093.20 207
16094.40 208
16095.60 227
16096.80 233
16097.99 233
16099.19 234
16100.39 201
16101.59 215
16102.79 242
16103.99 214
16105.19 204
16106.39 207
16107.58 233
16108.78 268
16109.98 256
16111.18 228
16112.38 233
16113.58 230
16114.78 231
16115.98 215
16117.18 187
16118.38 235
16119.58 248
16120.78 206
16121.97 242
16123.17 225
16124.37 219
16125.57 211
16126.77 205
16127.97 250
16129.17 226
16130.37 196
16131.57 228
16132.77 223
16133.97 221
16135.17 232
16136.37 256
16137.57 243
16138.77 222
16139.97 232
16141.17 238
16142.37 204
16143.57 192
16144.77 208
16145.97 221
16147.17 245
16148.37 228
16149.57 219
16150.78 215
16151.98 208
16153.18 225
16154.38 235
16155.58 235
16156.78 228
16157.98 231
16159.18 245
16160.38 213
16161.58 233
16162.78 219
16163.98 221
16165.18 234
16166.39 215
16167.59 244
16168.79 243
16169.99 224
16171.19 206
16172.39 225
16173.59 241
16174.79 227
16176.00 212
16177.20 240
16178.40 209
16179.60 231
16180.80 248
16182.00 272
16183.21 220
16184.41 288
16185.61 270
16186.81 224
16188.01 240
16189.22 231
16190.42 239
16191.62 229
16192.82 236
16194.02 208
16195.23 225
16196.43 238
16197.63 240
16198.83 257
16200.03 227
16201.24 209
16202.44 223
16203.64 243
16204.84 234
16206.05 260
16207.25 258
16208.45 216
16209.66 234
16210.86 252
16212.06 209
16213.26 243
16214.47 231
16215.67 216
16216.87 229
16218.08 256
16219.28 237
16220.48 231
16221.68 273
16222.89 276
16224.09 247
16225.29 212
16226.50 247
16227.70 229
16228.90 220
16230.11 218
16231.31 234
16232.52 238
16233.72 221
16234.92 220
16236.13 266
16237.33 262
16238.53 257
16239.74 255
16240.94 264
16242.15 249
16243.35 264
16244.55 263
16245.76 261
16246.96 257
16248.17 237
16249.37 266
16250.57 251
16251.78 277
16252.98 298
16254.19 270
16255.39 260
16256.60 259
16257.80 265
16259.00 270
16260.21 258
16261.41 235
16262.62 258
16263.82 275
16265.03 240
16266.23 251
16267.44 290
16268.64 261
16269.85 277
16271.05 298
16272.26 255
16273.46 295
16274.67 288
16275.87 279
16277.08 265
16278.28 234
16279.49 259
16280.69 256
16281.90 265
16283.11 272
16284.31 254
16285.52 270
16286.72 267
16287.93 248
16289.13 253
16290.34 284
16291.54 267
16292.75 310
16293.96 260
16295.16 265
16296.37 262
16297.57 304
16298.78 295
16299.99 255
16301.19 265
16302.40 268
16303.60 277
16304.81 281
16306.02 272
16307.22 279
16308.43 253
16309.64 271
16310.84 256
16312.05 285
16313.26 277
16314.46 291
16315.67 282
16316.88 303
16318.08 318
16319.29 302
16320.50 290
16321.70 278
16322.91 296
16324.12 280
16325.32 237
16326.53 269
16327.74 265
16328.95 266
16330.15 278
16331.36 279
16332.57 267
16333.77 262
16334.98 265
16336.19 239
16337.40 226
16338.60 244
16339.81 256
16341.02 261
16342.23 244
16343.43 238
16344.64 204
16345.85 245
16347.06 242
16348.27 233
16349.47 271
16350.68 256
16351.89 252
16353.10 232
16354.31 254
16355.51 254
16356.72 236
16357.93 250
16359.14 239
16360.35 226
16361.56 263
16362.76 259
16363.97 228
16365.18 249
16366.39 235
16367.60 233
16368.81 256
16370.01 249
16371.22 260
16372.43 247
16373.64 228
16374.85 252
16376.06 240
16377.27 224
16378.48 229
16379.69 198
16380.89 266
16382.10 231
16383.31 219
16384.52 255
16385.73 200
16386.94 203
16388.15 223
16389.36 241
16390.57 215
16391.78 215
16392.99 218
16394.20 227
16395.41 214
16396.62 229
16397.83 233
16399.04 220
16400.25 243
16401.46 216
16402.67 227
16403.88 209
16405.09 211
16406.30 223
16407.51 219
16408.72 194
16409.93 233
16411.14 216
16412.35 208
16413.56 211
16414.77 233
16415.98 210
16417.19 238
16418.40 202
16419.61 215
16420.82 219
16422.03 232
16423.24 233
16424.45 216
16425.66 225
16426.87 232
16428.08 241
16429.29 198
16430.51 264
16431.72 238
16432.93 246
16434.14 224
16435.35 223
16436.56 231
16437.77 236
16438.98 219
16440.19 203
16441.41 207
16442.62 213
16443.83 204
16445.04 235
16446.25 221
16447.46 199
16448.67 195
16449.89 213
16451.10 222
16452.31 220
16453.52 237
16454.73 236
16455.94 232
16457.16 207
16458.37 193
16459.58 226
16460.79 216
16462.00 213
16463.22 216
16464.43 194
16465.64 215
16466.85 214
16468.07 171
16469.28 239
16470.49 241
16471.70 246
16472.91 207
16474.13 204
16475.34 184
16476.55 196
16477.77 216
16478.98 232
16480.19 225
16481.40 185
16482.62 214
16483.83 229
16485.04 234
16486.25 172
16487.47 203
16488.68 201
16489.89 211
16491.11 237
16492.32 248
16493.53 234
16494.75 244
16495.96 210
16497.17 201
16498.39 203
16499.60 218
16500.81 219
16502.03 230
16503.24 247
16504.45 233
16505.67 204
16506.88 196
16508.10 217
16509.31 199
16510.52 200
16511.74 199
16512.95 218
16514.17 182
16515.38 169
16516.59 184
16517.81 162
16519.02 208
16520.24 200
16521.45 217
16522.66 194
16523.88 168
16525.09 206
16526.31 255
16527.52 212
16528.74 195
16529.95 182
16531.17 191
16532.38 186
16533.60 174
16534.81 207
16536.02 203
16537.24 212
16538.45 204
16539.67 200
16540.88 198
16542.10 180
16543.31 206
16544.53 223
16545.74 228
16546.96 212
16548.18 166
16549.39 195
16550.61 177
16551.82 207
16553.04 204
16554.25 195
16555.47 196
16556.68 222
16557.90 211
16559.11 192
16560.33 212
16561.55 195
16562.76 209
16563.98 221
16565.19 209
16566.41 219
16567.63 225
16568.84 193
16570.06 212
16571.27 201
16572.49 212
16573.71 214
16574.92 192
16576.14 238
16577.35 217
16578.57 212
16579.79 204
16581.00 205
16582.22 213
16583.44 172
16584.65 181
16585.87 207
16587.09 207
16588.30 243
16589.52 251
16590.74 236
16591.95 228
16593.17 191
16594.39 188
16595.60 195
16596.82 209
16598.04 229
16599.26 208
16600.47 191
16601.69 230
16602.91 246
16604.12 218
16605.34 232
16606.56 208
16607.78 241
16608.99 210
16610.21 198
16611.43 181
16612.65 240
16613.86 234
16615.08 229
16616.30 226
16617.52 222
16618.74 244
16619.95 207
16621.17 215
16622.39 202
16623.61 207
16624.83 231
16626.04 211
16627.26 207
16628.48 209
16629.70 210
16630.92 226
16632.14 208
16633.35 188
16634.57 195
16635.79 218
16637.01 229
16638.23 183
16639.45 198
16640.66 199
16641.88 232
16643.10 246
16644.32 214
16645.54 212
16646.76 224
16647.98 199
16649.20 213
16650.42 199
16651.63 192
16652.85 223
16654.07 206
16655.29 219
16656.51 221
16657.73 235
16658.95 191
16660.17 192
16661.39 218
16662.61 214
16663.83 213
16665.05 233
16666.27 221
16667.49 183
16668.71 216
16669.93 171
16671.15 214
16672.37 224
16673.59 215
16674.81 236
16676.03 206
16677.25 210
16678.47 196
16679.69 198
16680.91 217
16682.13 237
16683.35 192
16684.57 195
16685.79 205
16687.01 168
16688.23 210
16689.45 201
16690.67 213
16691.89 194
16693.11 212
16694.33 196
16695.55 237
16696.77 217
16697.99 202
16699.21 232
16700.43 215
16701.65 190
16702.88 205
16704.10 193
16705.32 194
16706.54 184
16707.76 183
16708.98 199
16710.20 200
16711.42 189
16712.64 218
16713.87 199
16715.09 227
16716.31 219
16717.53 181
16718.75 191
16719.97 207
16721.19 208
16722.42 214
16723.64 202
16724.86 218
16726.08 237
16727.30 188
16728.52 219
16729.75 249
16730.97 227
16732.19 217
16733.41 196
16734.63 184
16735.86 204
16737.08 208
16738.30 171
16739.52 172
16740.75 177
16741.97 192
16743.19 206
16744.41 199
16745.64 185
16746.86 196
16748.08 205
16749.30 207
16750.53 216
16751.75 219
16752.97 224
16754.19 182
16755.42 208
16756.64 184
16757.86 199
16759.09 203
16760.31 196
16761.53 211
16762.76 186
16763.98 191
16765.20 200
16766.43 203
16767.65 255
16768.87 225
16770.10 231
16771.32 215
16772.54 211
16773.77 212
16774.99 237
16776.21 217
16777.44 231
16778.66 210
16779.88 195
16781.11 211
16782.33 219
16783.56 196
16784.78 205
16786.00 197
16787.23 177
16788.45 201
16789.68 197
16790.90 193
16792.12 195
16793.35 200
16794.57 221
16795.80 214
16797.02 237
16798.25 203
16799.47 202
16800.69 193
16801.92 164
16803.14 190
16804.37 187
16805.59 189
16806.82 227
16808.04 248
16809.27 216
16810.49 211
16811.72 185
16812.94 180
16814.17 218
16815.39 233
16816.62 200
16817.84 223
16819.07 206
16820.29 227
16821.52 208
16822.74 176
16823.97 221
16825.19 191
16826.42 193
16827.64 180
16828.87 177
16830.10 187
16831.32 182
16832.55 189
16833.77 197
16835.00 182
16836.22 197
16837.45 214
16838.68 191
16839.90 212
16841.13 201
16842.35 229
16843.58 243
16844.81 208
16846.03 184
16847.26 181
16848.49 197
16849.71 200
16850.94 211
16852.16 215
16853.39 198
16854.62 197
16855.84 206
16857.07 237
16858.30 210
16859.52 244
16860.75 233
16861.98 193
16863.20 220
16864.43 180
16865.66 218
16866.88 200
16868.11 213
16869.34 206
16870.57 243
16871.79 182
16873.02 205
16874.25 228
16875.47 220
16876.70 203
16877.93 218
16879.16 196
16880.38 247
16881.61 234
16882.84 222
16884.07 205
16885.29 227
16886.52 240
16887.75 239
16888.98 225
16890.20 216
16891.43 208
16892.66 277
16893.89 253
16895.12 221
16896.34 214
16897.57 202
16898.80 228
16900.03 248
16901.26 222
16902.48 201
16903.71 230
16904.94 258
16906.17 245
16907.40 229
16908.63 208
16909.86 232
16911.08 211
16912.31 206
16913.54 201
16914.77 217
16916.00 207
16917.23 214
16918.46 185
16919.68 196
16920.91 191
16922.14 191
16923.37 176
16924.60 246
16925.83 206
16927.06 185
16928.29 209
16929.52 221
16930.75 187
16931.98 199
16933.20 208
16934.43 229
16935.66 204
16936.89 216
16938.12 190
16939.35 201
16940.58 170
16941.81 168
16943.04 193
16944.27 204
16945.50 198
16946.73 215
16947.96 198
16949.19 203
16950.42 192
16951.65 215
16952.88 174
16954.11 162
16955.34 192
16956.57 213
16957.80 246
16959.03 176
16960.26 171
16961.49 189
16962.72 181
16963.95 184
16965.18 225
16966.41 223
16967.64 196
16968.88 203
16970.11 216
16971.34 218
16972.57 207
16973.80 221
16975.03 194
16976.26 184
16977.49 176
16978.72 173
16979.95 215
16981.18 203
16982.42 175
16983.65 196
16984.88 193
16986.11 195
16987.34 203
16988.57 213
16989.80 212
16991.03 181
16992.27 177
16993.50 201
16994.73 187
16995.96 190
16997.19 190
16998.42 199
16999.66 189
17000.89 186
17002.12 202
17003.35 221
17004.58 200
17005.82 189
17007.05 199
17008.28 193
17009.51 181
17010.74 202
17011.98 187
17013.21 203
17014.44 201
17015.67 186
17016.91 239
17018.14 216
17019.37 219
17020.60 187
17021.84 204
17023.07 203
17024.30 196
17025.53 200
17026.77 208
17028.00 187
17029.23 163
17030.46 170
17031.70 224
17032.93 202
17034.16 199
17035.40 192
17036.63 187
17037.86 164
17039.10 173
17040.33 205
17041.56 234
17042.80 193
17044.03 199
17045.26 184
17046.50 163
17047.73 174
17048.96 158
17050.20 182
17051.43 172
17052.66 181
17053.90 175
17055.13 239
17056.37 185
17057.60 185
17058.83 227
17060.07 187
17061.30 166
17062.54 193
17063.77 177
17065.00 176
17066.24 192
17067.47 175
17068.71 172
17069.94 185
17071.17 172
17072.41 172
17073.64 200
17074.88 186
17076.11 179
17077.35 185
17078.58 224
17079.82 201
17081.05 191
17082.29 206
17083.52 187
17084.76 225
17085.99 205
17087.23 195
17088.46 222
17089.70 183
17090.93 166
17092.17 177
17093.40 158
17094.64 193
17095.87 216
17097.11 211
17098.34 179
17099.58 178
17100.81 180
17102.05 153
17103.28 175
17104.52 188
17105.76 159
17106.99 178
17108.23 178
17109.46 233
17110.70 195
17111.93 166
17113.17 160
17114.41 155
17115.64 163
17116.88 147
17118.11 192
17119.35 189
17120.59 183
17121.82 176
17123.06 194
17124.29 185
17125.53 182
17126.77 159
17128.00 198
17129.24 212
17130.48 162
17131.71 168
17132.95 194
17134.19 183
17135.42 194
17136.66 164
17137.90 185
17139.13 204
17140.37 210
17141.61 197
17142.84 181
17144.08 205
17145.32 210
17146.56 189
17147.79 164
17149.03 192
17150.27 194
17151.50 173
17152.74 186
17153.98 171
17155.22 150
17156.45 155
17157.69 180
17158.93 184
17160.17 187
17161.40 168
17162.64 179
17163.88 177
17165.12 169
17166.35 172
17167.59 172
17168.83 199
17170.07 184
17171.31 182
17172.54 169
17173.78 193
17175.02 149
17176.26 146
17177.50 177
17178.74 182
17179.97 165
17181.21 163
17182.45 169
17183.69 149
17184.93 150
17186.17 150
17187.40 189
17188.64 187
17189.88 158
17191.12 157
17192.36 184
17193.60 178
17194.84 173
17196.08 188
17197.31 184
17198.55 169
17199.79 167
17201.03 163
17202.27 189
17203.51 175
17204.75 175
17205.99 181
17207.23 172
17208.47 161
17209.71 160
17210.95 209
17212.19 161
17213.42 179
17214.66 184
17215.90 170
17217.14 198
17218.38 179
17219.62 165
17220.86 205
17222.10 193
17223.34 199
17224.58 155
17225.82 200
17227.06 166
17228.30 179
17229.54 153
17230.78 172
17232.02 187
17233.26 179
17234.50 180
17235.74 182
17236.98 185
17238.22 173
17239.46 149
17240.71 163
17241.95 180
17243.19 139
17244.43 158
17245.67 176
17246.91 171
17248.15 192
17249.39 202
17250.63 194
17251.87 177
17253.11 182
17254.35 182
17255.59 161
17256.84 203
17258.08 181
17259.32 141
17260.56 183
17261.80 155
17263.04 167
17264.28 164
17265.52 166
17266.77 166
17268.01 167
17269.25 178
17270.49 200
17271.73 158
17272.97 163
17274.22 181
17275.46 168
17276.70 150
17277.94 191
17279.18 171
17280.42 154
17281.67 187
17282.91 193
17284.15 146
17285.39 138
17286.63 148
17287.88 156
17289.12 172
17290.36 143
17291.60 173
17292.85 170
17294.09 146
17295.33 163
17296.57 175
17297.82 170
17299.06 180
17300.30 186
17301.54 178
17302.79 173
17304.03 153
17305.27 177
17306.52 166
17307.76 177
17309.00 168
17310.24 161
17311.49 178
17312.73 162
17313.97 149
17315.22 144
17316.46 148
17317.70 145
17318.95 151
17320.19 169
17321.43 149
17322.68 163
17323.92 163
17325.16 145
17326.41 158
17327.65 156
17328.89 158
17330.14 173
17331.38 186
17332.63 189
17333.87 195
17335.11 195
17336.36 163
17337.60 162
17338.85 186
17340.09 171
17341.33 173
17342.58 163
17343.82 183
17345.07 196
17346.31 158
17347.55 165
17348.80 159
17350.04 135
17351.29 146
17352.53 147
17353.78 184
17355.02 165
17356.27 141
17357.51 158
17358.76 155
17360.00 143
17361.25 150
17362.49 140
17363.74 158
17364.98 175
17366.23 163
17367.47 176
17368.72 144
17369.96 134
17371.21 132
17372.45 146
17373.70 166
17374.94 162
17376.19 145
17377.43 172
17378.68 166
17379.92 170
17381.17 139
17382.41 168
17383.66 177
17384.91 177
17386.15 188
17387.40 179
17388.64 174
17389.89 159
17391.13 197
17392.38 156
17393.63 150
17394.87 169
17396.12 168
17397.37 162
17398.61 171
17399.86 168
17401.10 168
17402.35 172
17403.60 153
17404.84 137
17406.09 172
17407.34 166
17408.58 218
17409.83 159
17411.08 174
17412.32 156
17413.57 157
17414.82 151
17416.06 152
17417.31 139
17418.56 165
17419.80 156
17421.05 175
17422.30 171
17423.54 169
17424.79 160
17426.04 165
17427.29 164
17428.53 174
17429.78 127
17431.03 149
17432.28 167
17433.52 186
17434.77 140
17436.02 158
17437.27 145
17438.51 153
17439.76 177
17441.01 185
17442.26 180
17443.50 180
17444.75 167
17446.00 161
17447.25 156
17448.50 129
17449.74 139
17450.99 178
17452.24 156
17453.49 149
17454.74 163
17455.98 190
17457.23 183
17458.48 139
17459.73 144
17460.98 188
17462.23 189
17463.47 182
17464.72 166
17465.97 176
17467.22 202
17468.47 171
17469.72 180
17470.97 164
17472.22 204
17473.46 189
17474.71 160
17475.96 170
17477.21 156
17478.46 161
17479.71 176
17480.96 167
17482.21 143
17483.46 167
17484.71 160
17485.96 133
17487.20 151
17488.45 141
17489.70 149
17490.95 158
17492.20 156
17493.45 167
17494.70 149
17495.95 161
17497.20 153
17498.45 163
17499.70 138
17500.95 157
17502.20 177
17503.45 174
17504.70 179
17505.95 163
17507.20 176
17508.45 177
17509.70 174
17510.95 173
17512.20 196
17513.45 170
17514.70 179
17515.95 194
17517.20 171
17518.45 173
17519.70 189
17520.95 183
17522.20 185
17523.46 172
17524.71 172
17525.96 160
17527.21 175
17528.46 197
17529.71 196
17530.96 186
17532.21 194
17533.46 147
17534.71 172
17535.96 162
17537.22 169
17538.47 176
17539.72 166
17540.97 195
17542.22 186
17543.47 190
17544.72 193
17545.97 192
17547.23 177
17548.48 179
17549.73 147
17550.98 188
17552.23 169
17553.48 163
17554.74 157
17555.99 176
17557.24 189
17558.49 170
17559.74 157
17561.00 162
17562.25 162
17563.50 182
17564.75 165
17566.00 156
17567.26 159
17568.51 173
17569.76 160
17571.01 128
17572.27 165
17573.52 161
17574.77 152
17576.02 145
17577.28 156
17578.53 149
17579.78 183
17581.03 199
17582.29 157
17583.54 194
17584.79 152
17586.04 162
17587.30 161
17588.55 173
17589.80 158
17591.06 160
17592.31 138
17593.56 162
17594.82 163
17596.07 158
17597.32 137
17598.58 174
17599.83 174
17601.08 168
17602.34 168
17603.59 166
17604.84 186
17606.10 159
17607.35 167
17608.60 148
17609.86 189
17611.11 162
17612.37 182
17613.62 177
17614.87 165
17616.13 171
17617.38 172
17618.64 170
17619.89 191
17621.14 172
17622.40 167
17623.65 163
17624.91 149
17626.16 152
17627.42 124
17628.67 153
17629.92 146
17631.18 144
17632.43 175
17633.69 192
17634.94 186
17636.20 163
17637.45 136
17638.71 155
17639.96 188
17641.22 184
17642.47 179
17643.73 166
17644.98 173
17646.24 164
17647.49 188
17648.75 155
17650.00 178
17651.26 173
17652.51 204
17653.77 189
17655.02 164
17656.28 138
17657.53 148
17658.79 176
17660.04 158
17661.30 172
17662.56 141
17663.81 141
17665.07 188
17666.32 172
17667.58 156
17668.83 140
17670.09 137
17671.35 181
17672.60 149
17673.86 135
17675.11 178
17676.37 132
17677.63 154
17678.88 181
17680.14 177
17681.40 160
17682.65 151
17683.91 157
17685.17 147
17686.42 150
17687.68 160
17688.93 152
17690.19 166
17691.45 166
17692.70 169
17693.96 158
17695.22 147
17696.47 155
17697.73 170
17698.99 157
17700.25 194
17701.50 197
17702.76 188
17704.02 154
17705.27 145
17706.53 148
17707.79 155
17709.05 150
17710.30 163
17711.56 159
17712.82 170
17714.08 199
17715.33 193
17716.59 179
17717.85 147
17719.11 165
17720.36 162
17721.62 144
17722.88 157
17724.14 181
17725.39 167
17726.65 131
17727.91 166
17729.17 174
17730.43 167
17731.68 159
17732.94 189
17734.20 144
17735.46 152
17736.72 147
17737.98 169
17739.23 158
17740.49 151
17741.75 155
17743.01 169
17744.27 158
17745.53 174
17746.78 158
17748.04 179
17749.30 169
17750.56 152
17751.82 139
17753.08 137
17754.34 139
17755.60 107
17756.86 153
17758.11 167
17759.37 178
17760.63 165
17761.89 175
17763.15 192
17764.41 201
17765.67 141
17766.93 157
17768.19 174
17769.45 176
17770.71 167
17771.97 186
17773.23 166
17774.49 192
17775.75 182
17777.01 162
17778.27 160
17779.52 144
17780.78 159
17782.04 150
17783.30 148
17784.56 159
17785.82 167
17787.08 177
17788.34 178
17789.60 178
17790.86 183
17792.13 181
17793.39 173
17794.65 159
17795.91 160
17797.17 156
17798.43 173
17799.69 185
17800.95 161
17802.21 171
17803.47 176
17804.73 185
17805.99 160
17807.25 142
17808.51 166
17809.77 160
17811.03 191
17812.30 166
17813.56 171
17814.82 164
17816.08 165
17817.34 152
17818.60 140
17819.86 151
17821.12 158
17822.38 143
17823.65 142
17824.91 146
17826.17 178
17827.43 153
17828.69 144
17829.95 153
17831.21 183
17832.48 149
17833.74 143
17835.00 138
17836.26 145
17837.52 153
17838.79 160
17840.05 167
17841.31 154
17842.57 157
17843.83 170
17845.10 191
17846.36 185
17847.62 160
17848.88 158
17850.14 156
17851.41 159
17852.67 161
17853.93 180
17855.19 172
17856.46 149
17857.72 150
17858.98 140
17860.24 154
17861.51 154
17862.77 172
17864.03 163
17865.30 183
17866.56 150
17867.82 160
17869.08 194
17870.35 150
17871.61 127
17872.87 164
17874.14 147
17875.40 158
17876.66 136
17877.93 162
17879.19 135
17880.45 139
17881.72 182
17882.98 187
17884.24 170
17885.51 140
17886.77 152
17888.03 191
17889.30 149
17890.56 159
17891.83 151
17893.09 142
17894.35 160
17895.62 151
17896.88 156
17898.14 161
17899.41 173
17900.67 142
17901.94 163
17903.20 172
17904.47 172
17905.73 162
17906.99 157
17908.26 136
17909.52 150
17910.79 178
17912.05 160
17913.32 180
17914.58 170
17915.85 181
17917.11 172
17918.37 165
17919.64 159
17920.90 155
17922.17 158
17923.43 172
17924.70 144
17925.96 181
17927.23 124
17928.49 144
17929.76 153
17931.02 151
17932.29 167
17933.55 157
17934.82 153
17936.09 159
17937.35 137
17938.62 155
17939.88 178
17941.15 164
17942.41 161
17943.68 157
17944.94 157
17946.21 129
17947.48 140
17948.74 174
17950.01 158
17951.27 173
17952.54 158
17953.81 141
17955.07 140
17956.34 160
17957.60 170
17958.87 174
17960.14 142
17961.40 139
17962.67 158
17963.93 147
17965.20 117
17966.47 143
17967.73 135
17969.00 170
17970.27 171
17971.53 148
17972.80 173
17974.07 143
17975.33 166
17976.60 142
17977.87 142
17979.13 140
17980.40 141
17981.67 158
17982.93 133
17984.20 133
17985.47 133
17986.74 147
17988.00 162
17989.27 158
17990.54 140
17991.80 144
17993.07 164
17994.34 148
17995.61 146
17996.87 134
17998.14 150
17999.41 145
18000.68 150
18001.95 173
18003.21 160
18004.48 164
18005.75 161
18007.02 198
18008.28 159
18009.55 124
18010.82 167
18012.09 166
18013.36 173
18014.62 183
18015.89 174
18017.16 181
18018.43 161
18019.70 163
18020.97 166
18022.23 143
18023.50 152
18024.77 168
18026.04 185
18027.31 155
18028.58 142
18029.85 166
18031.11 176
18032.38 153
18033.65 158
18034.92 168
18036.19 169
18037.46 175
18038.73 154
18040.00 159
18041.26 148
18042.53 164
18043.80 180
18045.07 142
18046.34 162
18047.61 158
18048.88 169
18050.15 152
18051.42 157
18052.69 137
18053.96 152
18055.23 142
18056.50 150
18057.77 140
18059.04 140
18060.31 153
18061.58 176
18062.85 143
18064.12 138
18065.39 153
18066.66 161
18067.93 145
18069.20 149
18070.47 158
18071.74 168
18073.01 140
18074.28 126
18075.55 160
18076.82 151
18078.09 163
18079.36 147
18080.63 158
18081.90 149
18083.17 166
18084.44 141
18085.71 137
18086.98 111
18088.25 146
18089.52 147
18090.79 157
18092.06 157
18093.33 148
18094.61 159
18095.88 155
18097.15 184
18098.42 150
18099.69 147
18100.96 135
18102.23 172
18103.50 163
18104.77 164
18106.05 151
18107.32 165
18108.59 152
18109.86 134
18111.13 174
18112.40 179
18113.68 135
18114.95 129
18116.22 142
18117.49 127
18118.76 162
18120.03 131
18121.31 169
18122.58 156
18123.85 184
18125.12 166
18126.39 141
18127.67 134
18128.94 136
18130.21 166
18131.48 155
18132.75 162
18134.03 146
18135.30 150
18136.57 152
18137.84 147
18139.12 149
18140.39 145
18141.66 160
18142.93 156
18144.21 163
18145.48 154
18146.75 179
18148.03 165
18149.30 165
18150.57 162
18151.84 147
18153.12 155
18154.39 157
18155.66 159
18156.94 155
18158.21 161
18159.48 128
18160.76 145
18162.03 157
18163.30 165
18164.58 190
18165.85 170
18167.12 174
18168.40 163
18169.67 141
18170.94 136
18172.22 160
18173.49 160
18174.77 144
18176.04 161
18177.31 163
18178.59 184
18179.86 165
18181.13 163
18182.41 152
18183.68 129
18184.96 135
18186.23 136
18187.51 138
18188.78 151
18190.05 143
18191.33 149
18192.60 155
18193.88 146
18195.15 147
18196.43 139
18197.70 154
18198.98 138
18200.25 132
18201.52 153
18202.80 132
18204.07 141
18205.35 153
18206.62 140
18207.90 149
18209.17 167
18210.45 133
18211.72 136
18213.00 126
18214.27 133
18215.55 145
18216.82 172
18218.10 148
18219.37 135
18220.65 140
18221.93 139
18223.20 139
18224.48 150
18225.75 159
18227.03 179
18228.30 155
18229.58 130
18230.85 144
18232.13 137
18233.41 146
18234.68 153
18235.96 168
18237.23 137
18238.51 143
18239.79 132
18241.06 158
18242.34 144
18243.61 152
18244.89 175
18246.17 129
18247.44 123
18248.72 139
18250.00 162
18251.27 131
18252.55 154
18253.83 170
18255.10 130
18256.38 158
18257.66 178
18258.93 184
18260.21 154
18261.49 162
18262.76 138
18264.04 150
18265.32 135
18266.59 143
18267.87 168
18269.15 157
18270.42 144
18271.70 155
18272.98 162
18274.26 171
18275.53 146
18276.81 143
18278.09 133
18279.37 145
18280.64 145
18281.92 130
18283.20 147
18284.48 135
18285.75 125
18287.03 142
18288.31 140
18289.59 145
18290.86 131
18292.14 131
18293.42 158
18294.70 152
18295.98 142
18297.25 142
18298.53 166
18299.81 146
18301.09 150
18302.37 143
18303.65 141
18304.92 104
18306.20 123
18307.48 144
18308.76 152
18310.04 157
18311.32 146
18312.59 165
18313.87 145
18315.15 167
18316.43 159
18317.71 183
18318.99 179
18320.27 181
18321.55 142
18322.83 149
18324.10 149
18325.38 163
18326.66 153
18327.94 135
18329.22 154
18330.50 162
18331.78 143
18333.06 155
18334.34 159
18335.62 170
18336.90 174
18338.18 187
18339.46 157
18340.74 155
18342.01 170
18343.29 157
18344.57 178
18345.85 139
18347.13 139
18348.41 170
18349.69 151
18350.97 160
18352.25 128
18353.53 148
18354.81 160
18356.09 150
18357.37 177
18358.65 165
18359.93 138
18361.21 149
18362.49 147
18363.78 156
18365.06 159
18366.34 133
18367.62 148
18368.90 181
18370.18 154
18371.46 173
18372.74 144
18374.02 166
18375.30 157
18376.58 137
18377.86 131
18379.14 166
18380.42 141
18381.71 154
18382.99 143
18384.27 135
18385.55 149
18386.83 152
18388.11 133
18389.39 149
18390.67 155
18391.96 156
18393.24 167
18394.52 166
18395.80 143
18397.08 145
18398.36 141
18399.64 142
18400.93 152
18402.21 139
18403.49 159
18404.77 134
18406.05 139
18407.34 138
18408.62 155
18409.90 159
18411.18 148
18412.46 154
18413.75 135
18415.03 168
18416.31 164
18417.59 166
18418.87 155
18420.16 130
18421.44 152
18422.72 151
18424.00 146
18425.29 157
18426.57 147
18427.85 141
18429.13 136
18430.42 140
18431.70 164
18432.98 166
18434.27 173
18435.55 137
18436.83 147
18438.11 152
18439.40 162
18440.68 167
18441.96 140
18443.25 158
18444.53 152
18445.81 142
18447.10 137
18448.38 127
18449.66 122
18450.95 141
18452.23 151
18453.51 139
18454.80 157
18456.08 135
18457.36 142
18458.65 144
18459.93 141
18461.22 133
18462.50 120
18463.78 132
18465.07 147
18466.35 139
18467.64 133
18468.92 163
18470.20 148
18471.49 151
18472.77 163
18474.06 144
18475.34 157
18476.62 136
18477.91 181
18479.19 142
18480.48 140
18481.76 135
18483.05 140
18484.33 138
18485.62 159
18486.90 151
18488.19 138
18489.47 135
18490.76 130
18492.04 150
18493.32 176
18494.61 159
18495.89 145
18497.18 134
18498.47 176
18499.75 150
18501.04 129
18502.32 172
18503.61 156
18504.89 139
18506.18 156
18507.46 177
18508.75 208
18510.03 165
18511.32 150
18512.60 156
18513.89 170
18515.18 142
18516.46 176
18517.75 185
18519.03 159
18520.32 128
18521.60 123
18522.89 164
18524.18 140
18525.46 138
18526.75 147
18528.03 142
18529.32 129
18530.61 148
18531.89 133
18533.18 169
18534.47 129
18535.75 159
18537.04 147
18538.33 141
18539.61 164
18540.90 153
18542.18 161
18543.47 146
18544.76 130
18546.04 132
18547.33 144
18548.62 155
18549.91 163
18551.19 181
18552.48 195
18553.77 164
18555.05 148
18556.34 156
18557.63 154
18558.91 128
18560.20 157
18561.49 157
18562.78 154
18564.06 136
18565.35 163
18566.64 163
18567.93 151
18569.21 167
18570.50 144
18571.79 151
18573.08 126
18574.36 140
18575.65 184
18576.94 190
18578.23 159
18579.52 157
18580.80 155
18582.09 149
18583.38 141
18584.67 172
18585.96 163
18587.24 156
18588.53 142
18589.82 166
18591.11 174
18592.40 149
18593.69 156
18594.97 152
18596.26 171
18597.55 149
18598.84 164
18600.13 149
18601.42 183
18602.71 164
18603.99 165
18605.28 149
18606.57 162
18607.86 165
18609.15 149
18610.44 135
18611.73 158
18613.02 182
18614.31 177
18615.60 168
18616.88 178
18618.17 159
18619.46 175
18620.75 186
18622.04 138
18623.33 144
18624.62 178
18625.91 186
18627.20 155
18628.49 163
18629.78 160
18631.07 173
18632.36 192
18633.65 181
18634.94 164
18636.23 142
18637.52 169
18638.81 182
18640.10 157
18641.39 129
18642.68 139
18643.97 160
18645.26 142
18646.55 156
18647.84 169
18649.13 157
18650.42 154
18651.71 165
18653.00 137
18654.29 165
18655.58 197
18656.87 165
18658.16 160
18659.45 162
18660.74 164
18662.04 136
18663.33 149
18664.62 132
18665.91 122
18667.20 163
18668.49 149
18669.78 138
18671.07 134
18672.36 127
18673.65 141
18674.95 130
18676.24 126
18677.53 145
18678.82 170
18680.11 165
18681.40 140
18682.69 146
18683.99 162
18685.28 146
18686.57 144
18687.86 130
18689.15 130
18690.44 144
18691.74 162
18693.03 158
18694.32 156
18695.61 162
18696.90 140
18698.20 160
18699.49 156
18700.78 135
18702.07 138
18703.36 146
18704.66 151
18705.95 174
18707.24 148
18708.53 143
18709.83 126
18711.12 133
18712.41 120
18713.70 146
18715.00 171
18716.29 148
18717.58 154
18718.87 148
18720.17 156
18721.46 129
18722.75 143
18724.05 125
18725.34 147
18726.63 129
18727.92 155
18729.22 139
18730.51 135
18731.80 153
18733.10 158
18734.39 129
18735.68 146
18736.98 152
18738.27 147
18739.56 143
18740.86 163
18742.15 140
18743.44 153
18744.74 155
18746.03 164
18747.33 151
18748.62 140
18749.91 147
18751.21 162
18752.50 151
18753.79 127
18755.09 152
18756.38 172
18757.68 152
18758.97 154
18760.27 154
18761.56 153
18762.85 148
18764.15 160
18765.44 145
18766.74 165
18768.03 146
18769.33 133
18770.62 146
18771.92 164
18773.21 156
18774.50 145
18775.80 134
18777.09 164
18778.39 163
18779.68 148
18780.98 145
18782.27 140
18783.57 147
18784.86 173
18786.16 154
18787.45 159
18788.75 141
18790.04 146
18791.34 148
18792.63 129
18793.93 147
18795.23 144
18796.52 171
18797.82 146
18799.11 166
18800.41 134
18801.70 156
18803.00 147
18804.29 153
18805.59 156
18806.89 139
18808.18 157
18809.48 147
18810.77 133
18812.07 156
18813.37 171
18814.66 165
18815.96 159
18817.25 131
18818.55 133
18819.85 152
18821.14 151
18822.44 145
18823.74 157
18825.03 179
18826.33 161
18827.62 139
18828.92 112
18830.22 135
18831.51 154
18832.81 152
18834.11 148
18835.40 155
18836.70 151
18838.00 127
18839.30 133
18840.59 144
18841.89 141
18843.19 155
18844.48 129
18845.78 103
18847.08 138
18848.37 120
18849.67 139
18850.97 133
18852.27 166
18853.56 141
18854.86 144
18856.16 120
18857.46 121
18858.75 133
18860.05 155
18861.35 152
18862.65 117
18863.94 120
18865.24 131
18866.54 137
18867.84 127
18869.14 130
18870.43 127
18871.73 137
18873.03 140
18874.33 152
18875.63 159
18876.93 158
18878.22 144
18879.52 130
18880.82 146
18882.12 129
18883.42 123
18884.72 119
18886.01 118
18887.31 117
18888.61 120
18889.91 110
18891.21 122
18892.51 158
18893.81 182
18895.10 131
18896.40 135
18897.70 147
18899.00 114
18900.30 117
18901.60 134
18902.90 139
18904.20 153
18905.50 167
18906.80 162
18908.10 129
18909.39 153
18910.69 166
18911.99 132
18913.29 131
18914.59 127
18915.89 135
18917.19 125
18918.49 137
18919.79 142
18921.09 104
18922.39 158
18923.69 139
18924.99 138
18926.29 124
18927.59 111
18928.89 123
18930.19 121
18931.49 114
18932.79 127
18934.09 122
18935.39 131
18936.69 136
18937.99 138
18939.29 140
18940.59 118
18941.89 166
18943.19 149
18944.49 151
18945.79 116
18947.09 142
18948.40 146
18949.70 155
18951.00 131
18952.30 131
18953.60 144
18954.90 151
18956.20 150
18957.50 140
18958.80 137
18960.10 129
18961.40 131
18962.71 136
18964.01 125
18965.31 129
18966.61 138
18967.91 144
18969.21 131
18970.51 123
18971.82 134
18973.12 118
18974.42 153
18975.72 133
18977.02 103
18978.32 137
18979.63 121
18980.93 129
18982.23 128
18983.53 104
18984.83 137
18986.13 138
18987.44 142
18988.74 149
18990.04 138
18991.34 124
18992.65 149
18993.95 135
18995.25 133
18996.55 114
18997.85 159
18999.16 149
19000.46 122
19001.76 143
19003.06 123
19004.37 158
19005.67 138
19006.97 134
19008.28 133
19009.58 129
19010.88 144
19012.18 135
19013.49 153
19014.79 109
19016.09 127
19017.40 141
19018.70 143
19020.00 126
19021.30 142
19022.61 126
19023.91 125
19025.21 114
19026.52 119
19027.82 130
19029.12 137
19030.43 132
19031.73 130
19033.04 126
19034.34 131
19035.64 135
19036.95 106
19038.25 108
19039.55 125
19040.86 127
19042.16 132
19043.47 133
19044.77 109
19046.07 106
19047.38 123
19048.68 149
19049.99 133
19051.29 139
19052.59 126
19053.90 137
19055.20 143
19056.51 155
19057.81 127
19059.12 123
19060.42 142
19061.73 138
19063.03 130
19064.34 135
19065.64 123
19066.94 168
19068.25 139
19069.55 152
19070.86 126
19072.16 106
19073.47 113
19074.77 113
19076.08 126
19077.38 127
19078.69 117
19079.99 122
19081.30 124
19082.61 158
19083.91 129
19085.22 142
19086.52 160
19087.83 134
19089.13 102
19090.44 120
19091.74 146
19093.05 114
19094.35 126
19095.66 143
19096.97 144
19098.27 139
19099.58 149
19100.88 126
19102.19 118
19103.50 121
19104.80 137
19106.11 119
19107.41 131
19108.72 124
19110.03 147
19111.33 129
19112.64 124
19113.95 121
19115.25 143
19116.56 152
19117.86 130
19119.17 136
19120.48 107
19121.78 131
19123.09 128
19124.40 119
19125.70 127
19127.01 134
19128.32 151
19129.63 132
19130.93 121
19132.24 131
19133.55 129
19134.85 136
19136.16 143
19137.47 91
19138.77 134
19140.08 127
19141.39 125
19142.70 123
19144.00 146
19145.31 148
19146.62 122
19147.93 131
19149.23 124
19150.54 148
19151.85 141
19153.16 140
19154.46 128
19155.77 126
19157.08 114
19158.39 111
19159.70 104
19161.00 121
19162.31 99
19163.62 132
19164.93 144
19166.24 127
19167.54 123
19168.85 139
19170.16 144
19171.47 130
19172.78 119
19174.09 120
19175.39 129
19176.70 112
19178.01 149
19179.32 124
19180.63 135
19181.94 131
19183.25 148
19184.56 125
19185.86 129
19187.17 98
19188.48 119
19189.79 158
19191.10 131
19192.41 146
19193.72 115
19195.03 139
19196.34 112
19197.65 106
19198.96 117
19200.26 118
19201.57 131
19202.88 128
19204.19 161
19205.50 135
19206.81 123
19208.12 109
19209.43 102
19210.74 136
19212.05 121
19213.36 146
19214.67 122
19215.98 123
19217.29 136
19218.60 143
19219.91 157
19221.22 147
19222.53 107
19223.84 156
19225.15 163
19226.46 124
19227.77 121
19229.08 120
19230.39 126
19231.70 145
19233.01 133
19234.32 121
19235.63 93
19236.94 123
19238.25 169
19239.56 126
19240.88 144
19242.19 124
19243.50 127
19244.81 139
19246.12 146
19247.43 152
19248.74 122
19250.05 142
19251.36 130
19252.67 122
19253.99 136
19255.30 116
19256.61 159
19257.92 124
19259.23 151
19260.54 134
19261.85 131
19263.16 123
19264.48 115
19265.79 113
19267.10 131
19268.41 136
19269.72 128
19271.03 162
19272.35 142
19273.66 129
19274.97 113
19276.28 123
19277.59 140
19278.91 140
19280.22 133
19281.53 111
19282.84 140
19284.15 121
19285.47 137
19286.78 138
19288.09 130
19289.40 127
19290.72 114
19292.03 114
19293.34 141
19294.65 108
19295.97 136
19297.28 142
19298.59 171
19299.90 121
19301.22 123
19302.53 107
19303.84 141
19305.16 127
19306.47 123
19307.78 104
19309.09 126
19310.41 117
19311.72 107
19313.03 140
19314.35 120
19315.66 120
19316.97 125
19318.29 143
19319.60 114
19320.91 116
19322.23 109
19323.54 132
19324.85 120
19326.17 134
19327.48 129
19328.79 128
19330.11 135
19331.42 117
19332.74 135
19334.05 126
19335.36 155
19336.68 130
19337.99 119
19339.31 120
19340.62 118
19341.93 115
19343.25 110
19344.56 102
19345.88 111
19347.19 103
19348.51 114
19349.82 124
19351.13 114
19352.45 121
19353.76 109
19355.08 146
19356.39 121
19357.71 100
19359.02 136
19360.34 121
19361.65 148
19362.97 175
19364.28 127
19365.60 127
19366.91 123
19368.23 145
19369.54 127
19370.86 102
19372.17 129
19373.49 115
19374.80 117
19376.12 111
19377.43 121
19378.75 102
19380.06 129
19381.38 129
19382.70 139
19384.01 130
19385.33 124
19386.64 147
19387.96 125
19389.27 114
19390.59 117
19391.91 153
19393.22 155
19394.54 144
19395.85 126
19397.17 115
19398.49 118
19399.80 122
19401.12 110
19402.43 130
19403.75 132
19405.07 134
19406.38 130
19407.70 137
19409.02 104
19410.33 134
19411.65 130
19412.97 124
19414.28 100
19415.60 102
19416.92 133
19418.23 132
19419.55 124
19420.87 121
19422.18 131
19423.50 128
19424.82 136
19426.13 120
19427.45 109
19428.77 132
19430.09 140
19431.40 149
19432.72 127
19434.04 138
19435.35 158
19436.67 140
19437.99 137
19439.31 131
19440.62 131
19441.94 127
19443.26 118
19444.58 136
19445.89 137
19447.21 169
19448.53 141
19449.85 136
19451.17 130
19452.48 131
19453.80 138
19455.12 139
19456.44 133
19457.76 119
19459.07 117
19460.39 128
19461.71 157
19463.03 127
19464.35 128
19465.67 138
19466.98 135
19468.30 101
19469.62 108
19470.94 126
19472.26 126
19473.58 126
19474.90 140
19476.21 108
19477.53 117
19478.85 126
19480.17 134
19481.49 134
19482.81 150
19484.13 120
19485.45 129
19486.77 149
19488.08 137
19489.40 165
19490.72 129
19492.04 132
19493.36 128
19494.68 112
19496.00 121
19497.32 117
19498.64 125
19499.96 149
19501.28 126
19502.60 143
19503.92 120
19505.24 116
19506.56 108
19507.88 104
19509.20 99
19510.52 115
19511.84 141
19513.16 113
19514.48 91
19515.80 97
19517.12 121
19518.44 140
19519.76 114
19521.08 115
19522.40 135
19523.72 140
19525.04 133
19526.36 102
19527.68 130
19529.00 139
19530.32 137
19531.64 107
19532.96 112
19534.28 127
19535.60 132
19536.92 149
19538.24 155
19539.57 142
19540.89 135
19542.21 153
19543.53 128
19544.85 136
19546.17 116
19547.49 123
19548.81 145
19550.13 135
19551.46 124
19552.78 100
19554.10 122
19555.42 122
19556.74 132
19558.06 102
19559.38 127
19560.71 127
19562.03 135
19563.35 124
19564.67 133
19565.99 145
19567.31 135
19568.64 119
19569.96 109
19571.28 113
19572.60 105
19573.92 129
19575.25 114
19576.57 124
19577.89 122
19579.21 108
19580.53 131
19581.86 118
19583.18 135
19584.50 173
19585.82 111
19587.15 122
19588.47 125
19589.79 114
19591.11 102
19592.44 114
19593.76 125
19595.08 111
19596.41 111
19597.73 115
19599.05 124
19600.37 142
19601.70 141
19603.02 129
19604.34 139
19605.67 133
19606.99 127
19608.31 148
19609.64 131
19610.96 110
19612.28 143
19613.61 137
19614.93 98
19616.25 113
19617.58 122
19618.90 112
19620.22 127
19621.55 116
19622.87 116
19624.19 109
19625.52 126
19626.84 129
19628.17 133
19629.49 135
19630.81 151
19632.14 148
19633.46 119
19634.79 130
19636.11 122
19637.43 123
19638.76 119
19640.08 151
19641.41 120
19642.73 124
19644.06 131
19645.38 109
19646.71 121
19648.03 118
19649.35 104
19650.68 119
19652.00 118
19653.33 125
19654.65 124
19655.98 124
19657.30 111
19658.63 130
19659.95 107
19661.28 109
19662.60 112
19663.93 101
19665.25 111
19666.58 132
19667.90 111
19669.23 131
19670.55 116
19671.88 130
19673.20 121
19674.53 132
19675.86 126
19677.18 122
19678.51 120
19679.83 124
19681.16 122
19682.48 127
19683.81 88
19685.14 129
19686.46 124
19687.79 129
19689.11 117
19690.44 106
19691.76 145
19693.09 142
19694.42 125
19695.74 120
19697.07 129
19698.40 91
19699.72 111
19701.05 144
19702.37 129
19703.70 133
19705.03 137
19706.35 127
19707.68 113
19709.01 121
19710.33 115
19711.66 115
19712.99 103
19714.31 119
19715.64 127
19716.97 125
19718.29 140
19719.62 146
19720.95 136
19722.28 122
19723.60 121
19724.93 129
19726.26 113
19727.58 122
19728.91 120
19730.24 84
19731.57 99
19732.89 127
19734.22 126
19735.55 107
19736.88 101
19738.20 124
19739.53 123
19740.86 135
19742.19 123
19743.51 125
19744.84 151
19746.17 111
19747.50 125
19748.83 115
19750.15 113
19751.48 128
19752.81 121
19754.14 128
19755.47 125
19756.80 134
19758.12 124
19759.45 113
19760.78 132
19762.11 120
19763.44 127
19764.77 120
19766.09 107
19767.42 122
19768.75 148
19770.08 134
19771.41 128
19772.74 102
19774.07 96
19775.40 113
19776.72 109
19778.05 168
19779.38 136
19780.71 136
19782.04 152
19783.37 142
19784.70 134
19786.03 131
19787.36 96
19788.69 116
19790.02 118
19791.34 110
19792.67 106
19794.00 145
19795.33 113
19796.66 114
19797.99 116
19799.32 117
19800.65 99
19801.98 98
19803.31 114
19804.64 122
19805.97 122
19807.30 107
19808.63 108
19809.96 121
19811.29 119
19812.62 134
19813.95 122
19815.28 107
19816.61 139
19817.94 103
19819.27 104
19820.60 127
19821.93 134
19823.26 133
19824.59 108
19825.92 126
19827.26 122
19828.59 117
19829.92 103
19831.25 97
19832.58 105
19833.91 107
19835.24 124
19836.57 120
19837.90 118
19839.23 120
19840.56 135
19841.89 141
19843.23 108
19844.56 117
19845.89 107
19847.22 130
19848.55 144
19849.88 115
19851.21 121
19852.54 134
19853.88 119
19855.21 125
19856.54 117
19857.87 140
19859.20 111
19860.53 115
19861.87 131
19863.20 125
19864.53 154
19865.86 141
19867.19 117
19868.53 103
19869.86 112
19871.19 148
19872.52 162
19873.85 138
19875.19 115
19876.52 119
19877.85 110
19879.18 132
19880.52 125
19881.85 123
19883.18 117
19884.51 137
19885.85 133
19887.18 123
19888.51 114
19889.84 132
19891.18 116
19892.51 127
19893.84 116
19895.17 115
19896.51 153
19897.84 134
19899.17 148
19900.51 131
19901.84 122
19903.17 106
19904.51 120
19905.84 140
19907.17 147
19908.51 129
19909.84 125
19911.17 113
19912.51 130
19913.84 138
19915.17 118
19916.51 120
19917.84 118
19919.17 112
19920.51 110
19921.84 121
19923.18 122
19924.51 134
19925.84 140
19927.18 116
19928.51 107
19929.85 122
19931.18 131
19932.51 111
19933.85 119
19935.18 112
19936.52 133
19937.85 115
19939.19 125
19940.52 111
19941.85 117
19943.19 119
19944.52 133
19945.86 126
19947.19 107
19948.53 119
19949.86 117
19951.20 118
19952.53 115
19953.87 124
19955.20 114
19956.54 108
19957.87 106
19959.21 135
19960.54 100
19961.88 125
19963.21 115
19964.55 118
19965.88 128
19967.22 119
19968.55 133
19969.89 97
19971.22 88
19972.56 124
19973.89 129
19975.23 125
19976.57 129
19977.90 123
19979.24 91
19980.57 139
19981.91 123
19983.24 120
19984.58 134
19985.92 126
19987.25 123
19988.59 109
19989.92 139
19991.26 118
19992.60 126
19993.93 130
19995.27 148
19996.61 119
19997.94 117
19999.28 111
20000.61 137
20001.95 135
20003.29 133
20004.62 113
20005.96 122
20007.30 156
20008.63 118
20009.97 132
20011.31 123
20012.64 144
20013.98 132
20015.32 138
20016.65 152
20017.99 140
20019.33 131
20020.67 135
20022.00 123
20023.34 110
20024.68 120
20026.01 121
20027.35 129
20028.69 126
20030.03 160
20031.36 139
20032.70 144
20034.04 139
20035.38 128
20036.71 114
20038.05 147
20039.39 152
20040.73 147
20042.07 146
20043.40 124
20044.74 136
20046.08 130
20047.42 133
20048.76 118
20050.09 118
20051.43 139
20052.77 116
20054.11 108
20055.45 130
20056.78 126
20058.12 151
20059.46 145
20060.80 122
20062.14 121
20063.48 156
20064.82 159
20066.15 135
20067.49 119
20068.83 97
20070.17 114
20071.51 139
20072.85 144
20074.19 120
20075.53 103
20076.86 118
20078.20 135
20079.54 136
20080.88 120
20082.22 128
20083.56 134
20084.90 129
20086.24 125
20087.58 141
20088.92 127
20090.26 148
20091.60 153
20092.94 159
20094.28 123
20095.61 114
20096.95 124
20098.29 123
20099.63 106
20100.97 127
20102.31 120
20103.65 108
20104.99 109
20106.33 129
20107.67 123
20109.01 143
20110.35 136
20111.69 115
20113.03 113
20114.37 118
20115.71 135
20117.05 106
20118.39 121
20119.74 124
20121.08 125
20122.42 104
20123.76 117
20125.10 130
20126.44 125
20127.78 124
20129.12 128
20130.46 125
20131.80 120
20133.14 128
20134.48 111
20135.82 104
20137.16 133
20138.51 131
20139.85 132
20141.19 130
20142.53 131
20143.87 122
20145.21 113
