# Supplementary material for: MALDI-TOF MS typing enables the classification of brewing yeasts of the genus Saccharomyces to major beer styles
Source: PLoS One. 2017 Aug 9;12(8):e0181694. doi: 10.1371/journal.pone.0181694 (PMC5549903; doi:10.1371/journal.pone.0181694)
Supplement: S4 File — The directory includes 90 raw files and was zipped to “.zip”; the folder has three strains with 30 spectra per strain; S1 Text explains the raw files with an example and Table 1 represents the yeast strains used within the experiment. (ZIP) [file pone.0181694.s007.zip › 10-12/30259-308-OG-Alt-Alt-YPG-18h-E-E_2015-07-22_1_0_F7_1.dat]

2000.14 1815
2000.56 1985
2000.98 2004
2001.40 1879
2001.83 1890
2002.25 2020
2002.67 1963
2003.09 1854
2003.51 1998
2003.93 1943
2004.36 1757
2004.78 1892
2005.20 1884
2005.62 2001
2006.05 1845
2006.47 1771
2006.89 1734
2007.31 1910
2007.73 1935
2008.16 2004
2008.58 2155
2009.00 1971
2009.42 2000
2009.85 1912
2010.27 1910
2010.69 1923
2011.12 1910
2011.54 1823
2011.96 1720
2012.38 1803
2012.81 1846
2013.23 1838
2013.65 1858
2014.08 1837
2014.50 1684
2014.92 1592
2015.35 1722
2015.77 1615
2016.19 1763
2016.62 1726
2017.04 2060
2017.46 1982
2017.89 2204
2018.31 2070
2018.73 1866
2019.16 1902
2019.58 1953
2020.00 2091
2020.43 2102
2020.85 1937
2021.27 1770
2021.70 1795
2022.12 1979
2022.55 1987
2022.97 2023
2023.39 1831
2023.82 1604
2024.24 1670
2024.67 1777
2025.09 1835
2025.52 1885
2025.94 1866
2026.36 1731
2026.79 1767
2027.21 1854
2027.64 1838
2028.06 1778
2028.49 1812
2028.91 1906
2029.34 1854
2029.76 1835
2030.19 1841
2030.61 1826
2031.03 1873
2031.46 1762
2031.88 1894
2032.31 1824
2032.73 1840
2033.16 1733
2033.58 1751
2034.01 1738
2034.44 1729
2034.86 1705
2035.29 1849
2035.71 1835
2036.14 1720
2036.56 1951
2036.99 1761
2037.41 1983
2037.84 1935
2038.26 1819
2038.69 2048
2039.12 2134
2039.54 2067
2039.97 2203
2040.39 2261
2040.82 2256
2041.24 2140
2041.67 1974
2042.10 1933
2042.52 1920
2042.95 1764
2043.37 2026
2043.80 1893
2044.23 1785
2044.65 1947
2045.08 1837
2045.51 1916
2045.93 1928
2046.36 1868
2046.79 1759
2047.21 1765
2047.64 1697
2048.07 1671
2048.49 1722
2048.92 1663
2049.35 1689
2049.77 1658
2050.20 1855
2050.63 1923
2051.05 1812
2051.48 1640
2051.91 1850
2052.33 1853
2052.76 1813
2053.19 1776
2053.62 1812
2054.04 1814
2054.47 1701
2054.90 1616
2055.32 1583
2055.75 1768
2056.18 1647
2056.61 1584
2057.03 1671
2057.46 1610
2057.89 1761
2058.32 1837
2058.75 1593
2059.17 1618
2059.60 1815
2060.03 1826
2060.46 1892
2060.88 1794
2061.31 1651
2061.74 1774
2062.17 1726
2062.60 1638
2063.02 1823
2063.45 1893
2063.88 2001
2064.31 1857
2064.74 1856
2065.17 1836
2065.59 1880
2066.02 1976
2066.45 1945
2066.88 2059
2067.31 2009
2067.74 2076
2068.17 1856
2068.60 1882
2069.02 2058
2069.45 1881
2069.88 1788
2070.31 1930
2070.74 1948
2071.17 1712
2071.60 1884
2072.03 1879
2072.46 1883
2072.89 1921
2073.31 1886
2073.74 1918
2074.17 1732
2074.60 1766
2075.03 1710
2075.46 1925
2075.89 2053
2076.32 2096
2076.75 1980
2077.18 1994
2077.61 2063
2078.04 2083
2078.47 1964
2078.90 2238
2079.33 2104
2079.76 2231
2080.19 2229
2080.62 2252
2081.05 2306
2081.48 2203
2081.91 2351
2082.34 2134
2082.77 2053
2083.20 2144
2083.63 1786
2084.06 1909
2084.49 2176
2084.92 2097
2085.35 1859
2085.78 1897
2086.21 1756
2086.64 1801
2087.07 1827
2087.50 1812
2087.94 1796
2088.37 1898
2088.80 1935
2089.23 1819
2089.66 1780
2090.09 1928
2090.52 1979
2090.95 1892
2091.38 1796
2091.81 1812
2092.25 1935
2092.68 1762
2093.11 1867
2093.54 1740
2093.97 1836
2094.40 1839
2094.83 1805
2095.27 2059
2095.70 2092
2096.13 1872
2096.56 1850
2096.99 1932
2097.42 1710
2097.86 1712
2098.29 1654
2098.72 1763
2099.15 1887
2099.58 1892
2100.01 1836
2100.45 1714
2100.88 1769
2101.31 1665
2101.74 1706
2102.18 1711
2102.61 1724
2103.04 1899
2103.47 1992
2103.90 1947
2104.34 1717
2104.77 1812
2105.20 1772
2105.63 1777
2106.07 1698
2106.50 1731
2106.93 1756
2107.37 1851
2107.80 1915
2108.23 1953
2108.66 1913
2109.10 1862
2109.53 2016
2109.96 1928
2110.40 1770
2110.83 1729
2111.26 1702
2111.70 1814
2112.13 1784
2112.56 1754
2113.00 1751
2113.43 1655
2113.86 1764
2114.30 1832
2114.73 1761
2115.16 1707
2115.60 1933
2116.03 1810
2116.46 1751
2116.90 1637
2117.33 1665
2117.77 1839
2118.20 1779
2118.63 1667
2119.07 1994
2119.50 1917
2119.94 1843
2120.37 1842
2120.80 1838
2121.24 1755
2121.67 1828
2122.11 1782
2122.54 1731
2122.97 1917
2123.41 1665
2123.84 1811
2124.28 1914
2124.71 1915
2125.15 1945
2125.58 1763
2126.02 1837
2126.45 1823
2126.89 1728
2127.32 1670
2127.76 1590
2128.19 1650
2128.63 1789
2129.06 1661
2129.50 1772
2129.93 1892
2130.37 1947
2130.80 1872
2131.24 1973
2131.67 1900
2132.11 2017
2132.54 2081
2132.98 1861
2133.41 1979
2133.85 1855
2134.28 2039
2134.72 2060
2135.16 2106
2135.59 2115
2136.03 2087
2136.46 2302
2136.90 2148
2137.33 2065
2137.77 2223
2138.21 2395
2138.64 2106
2139.08 2035
2139.51 1973
2139.95 2096
2140.39 1887
2140.82 1853
2141.26 1819
2141.69 1887
2142.13 1799
2142.57 1737
2143.00 1659
2143.44 1809
2143.88 1592
2144.31 1550
2144.75 1606
2145.19 1643
2145.62 1752
2146.06 1747
2146.50 1598
2146.93 1694
2147.37 1968
2147.81 2140
2148.24 1956
2148.68 2112
2149.12 2204
2149.56 2133
2149.99 2256
2150.43 2396
2150.87 2391
2151.30 2393
2151.74 2539
2152.18 2342
2152.62 2298
2153.05 2233
2153.49 2150
2153.93 1978
2154.37 1979
2154.80 1957
2155.24 1939
2155.68 1954
2156.12 1976
2156.55 1995
2156.99 1859
2157.43 1906
2157.87 1989
2158.31 2033
2158.74 1924
2159.18 1781
2159.62 1900
2160.06 1746
2160.50 1731
2160.93 1805
2161.37 1782
2161.81 1820
2162.25 1789
2162.69 1821
2163.13 1913
2163.57 1964
2164.00 1798
2164.44 1894
2164.88 2019
2165.32 1915
2165.76 2019
2166.20 2021
2166.64 2014
2167.07 2025
2167.51 2130
2167.95 1910
2168.39 1975
2168.83 2047
2169.27 1982
2169.71 1778
2170.15 1863
2170.59 2023
2171.03 2020
2171.47 2077
2171.91 1996
2172.34 2135
2172.78 2077
2173.22 2105
2173.66 2163
2174.10 2127
2174.54 2038
2174.98 2208
2175.42 2221
2175.86 2331
2176.30 2238
2176.74 2150
2177.18 2054
2177.62 2195
2178.06 2252
2178.50 2193
2178.94 2135
2179.38 1967
2179.82 1988
2180.26 1822
2180.70 2171
2181.14 2054
2181.58 1939
2182.02 1822
2182.46 1859
2182.90 1934
2183.34 1950
2183.78 1934
2184.22 1888
2184.67 2069
2185.11 1999
2185.55 1932
2185.99 2024
2186.43 2204
2186.87 1973
2187.31 2087
2187.75 2196
2188.19 2217
2188.63 2223
2189.07 2185
2189.52 2246
2189.96 2225
2190.40 2318
2190.84 2283
2191.28 2324
2191.72 2169
2192.16 2170
2192.60 2156
2193.05 2088
2193.49 2071
2193.93 1962
2194.37 2132
2194.81 1940
2195.25 2081
2195.70 2067
2196.14 1928
2196.58 1991
2197.02 2299
2197.46 2162
2197.91 1969
2198.35 2068
2198.79 1909
2199.23 2056
2199.67 2088
2200.12 1906
2200.56 1773
2201.00 1960
2201.44 2162
2201.89 2075
2202.33 2045
2202.77 2102
2203.21 1827
2203.66 1865
2204.10 1969
2204.54 2135
2204.98 2003
2205.43 1929
2205.87 1982
2206.31 1888
2206.75 2167
2207.20 2149
2207.64 2164
2208.08 2088
2208.53 2016
2208.97 1968
2209.41 2061
2209.86 2186
2210.30 2130
2210.74 1909
2211.19 1957
2211.63 2074
2212.07 2191
2212.52 2188
2212.96 2154
2213.40 2064
2213.85 1983
2214.29 2056
2214.73 1830
2215.18 1890
2215.62 1866
2216.06 2000
2216.51 1976
2216.95 1934
2217.40 2088
2217.84 1991
2218.28 1821
2218.73 1862
2219.17 2130
2219.62 2117
2220.06 1992
2220.51 1925
2220.95 2018
2221.39 1935
2221.84 1874
2222.28 1980
2222.73 1857
2223.17 1926
2223.62 1894
2224.06 2056
2224.51 2078
2224.95 1967
2225.39 1991
2225.84 2089
2226.28 2213
2226.73 2383
2227.17 2266
2227.62 2287
2228.06 2334
2228.51 2252
2228.95 2179
2229.40 2290
2229.84 2193
2230.29 2303
2230.73 2236
2231.18 2141
2231.63 2259
2232.07 2214
2232.52 2391
2232.96 2273
2233.41 2291
2233.85 2472
2234.30 2238
2234.74 2273
2235.19 2402
2235.64 2354
2236.08 2217
2236.53 2235
2236.97 2181
2237.42 2140
2237.87 2127
2238.31 2208
2238.76 2330
2239.20 2037
2239.65 2189
2240.10 2036
2240.54 2010
2240.99 2090
2241.43 1945
2241.88 1964
2242.33 2080
2242.77 1931
2243.22 1950
2243.67 1995
2244.11 1822
2244.56 2025
2245.01 1908
2245.45 1968
2245.90 1920
2246.35 1969
2246.79 1919
2247.24 1939
2247.69 2023
2248.13 2020
2248.58 1922
2249.03 1811
2249.48 2086
2249.92 1943
2250.37 2031
2250.82 1979
2251.27 2077
2251.71 2108
2252.16 2052
2252.61 2194
2253.05 2054
2253.50 1985
2253.95 2041
2254.40 1940
2254.85 1959
2255.29 1893
2255.74 1891
2256.19 1936
2256.64 1900
2257.08 1986
2257.53 2007
2257.98 1856
2258.43 1787
2258.88 1854
2259.32 1979
2259.77 2046
2260.22 2126
2260.67 2074
2261.12 2029
2261.57 2104
2262.01 2184
2262.46 2134
2262.91 2144
2263.36 2106
2263.81 2078
2264.26 2111
2264.71 2230
2265.15 2235
2265.60 2345
2266.05 2600
2266.50 2488
2266.95 2452
2267.40 2463
2267.85 2440
2268.30 2292
2268.75 2370
2269.19 2584
2269.64 2226
2270.09 2381
2270.54 2459
2270.99 2431
2271.44 2421
2271.89 2405
2272.34 2390
2272.79 2385
2273.24 2350
2273.69 2362
2274.14 2103
2274.59 2109
2275.04 1978
2275.49 2069
2275.94 2134
2276.39 1926
2276.84 2056
2277.29 2264
2277.74 2030
2278.19 1933
2278.64 2002
2279.09 2015
2279.54 1947
2279.99 2009
2280.44 2173
2280.89 2091
2281.34 2082
2281.79 2230
2282.24 2029
2282.69 2119
2283.14 2329
2283.59 2270
2284.04 2327
2284.49 2283
2284.94 2340
2285.39 2174
2285.84 2228
2286.29 2182
2286.74 2336
2287.19 2530
2287.65 2385
2288.10 2462
2288.55 2747
2289.00 3024
2289.45 3302
2289.90 3325
2290.35 3544
2290.80 3648
2291.25 3856
2291.71 3800
2292.16 3868
2292.61 3825
2293.06 3914
2293.51 4023
2293.96 3471
2294.41 3363
2294.87 3004
2295.32 2951
2295.77 2814
2296.22 2681
2296.67 2783
2297.12 2468
2297.58 2458
2298.03 2508
2298.48 2478
2298.93 2177
2299.38 2069
2299.84 2168
2300.29 2177
2300.74 2184
2301.19 2255
2301.65 2158
2302.10 1994
2302.55 2234
2303.00 2357
2303.46 2292
2303.91 2179
2304.36 2325
2304.81 2478
2305.27 2277
2305.72 2163
2306.17 2122
2306.62 2289
2307.08 2288
2307.53 2167
2307.98 2342
2308.44 2111
2308.89 2272
2309.34 2710
2309.79 2570
2310.25 2449
2310.70 2534
2311.15 2447
2311.61 2493
2312.06 2554
2312.51 2441
2312.97 2436
2313.42 2320
2313.87 2475
2314.33 2298
2314.78 2339
2315.24 2213
2315.69 2114
2316.14 2171
2316.60 2191
2317.05 2081
2317.50 2224
2317.96 2232
2318.41 2168
2318.87 2041
2319.32 2159
2319.77 2353
2320.23 2193
2320.68 2316
2321.14 2275
2321.59 2207
2322.05 1968
2322.50 2205
2322.95 2290
2323.41 2137
2323.86 2129
2324.32 2329
2324.77 2115
2325.23 2379
2325.68 2421
2326.14 2209
2326.59 2196
2327.05 2228
2327.50 2249
2327.96 2410
2328.41 2319
2328.86 2292
2329.32 2580
2329.78 2493
2330.23 2412
2330.69 2513
2331.14 2581
2331.60 2503
2332.05 2279
2332.51 2289
2332.96 2393
2333.42 2185
2333.87 2207
2334.33 2157
2334.78 2257
2335.24 2154
2335.69 2081
2336.15 2223
2336.61 2367
2337.06 2262
2337.52 2340
2337.97 2362
2338.43 2246
2338.89 2388
2339.34 2297
2339.80 2455
2340.25 2343
2340.71 2496
2341.17 2557
2341.62 2363
2342.08 2316
2342.53 2412
2342.99 2400
2343.45 2325
2343.90 2222
2344.36 2392
2344.82 2212
2345.27 2155
2345.73 2443
2346.19 2460
2346.64 2247
2347.10 2290
2347.56 2332
2348.01 2250
2348.47 2462
2348.93 2555
2349.38 2251
2349.84 2161
2350.30 2215
2350.76 2105
2351.21 2275
2351.67 2178
2352.13 2094
2352.58 2004
2353.04 2057
2353.50 2294
2353.96 2274
2354.41 2061
2354.87 2170
2355.33 2056
2355.79 1872
2356.24 1911
2356.70 2050
2357.16 2194
2357.62 2015
2358.08 1958
2358.53 1956
2358.99 1996
2359.45 2179
2359.91 2126
2360.37 2061
2360.82 1952
2361.28 1872
2361.74 2147
2362.20 2226
2362.66 2246
2363.11 2123
2363.57 2133
2364.03 1922
2364.49 2011
2364.95 2066
2365.41 2118
2365.86 2132
2366.32 2296
2366.78 2264
2367.24 2287
2367.70 2282
2368.16 2168
2368.62 2156
2369.08 2032
2369.54 2064
2369.99 2145
2370.45 2250
2370.91 2250
2371.37 2098
2371.83 2288
2372.29 2157
2372.75 2157
2373.21 2074
2373.67 2094
2374.13 2127
2374.59 2119
2375.05 2075
2375.51 2047
2375.96 2062
2376.42 2060
2376.88 1970
2377.34 2077
2377.80 1999
2378.26 2031
2378.72 2070
2379.18 2138
2379.64 2090
2380.10 2063
2380.56 2033
2381.02 2057
2381.48 2129
2381.94 2173
2382.40 2161
2382.86 2153
2383.32 2002
2383.78 1945
2384.24 2142
2384.70 2208
2385.17 2104
2385.63 2165
2386.09 2105
2386.55 1993
2387.01 2074
2387.47 2080
2387.93 2083
2388.39 2202
2388.85 2072
2389.31 2196
2389.77 2183
2390.23 2158
2390.69 2205
2391.15 2133
2391.62 2075
2392.08 2063
2392.54 1948
2393.00 2065
2393.46 1995
2393.92 1935
2394.38 1996
2394.84 2071
2395.31 1960
2395.77 1860
2396.23 1821
2396.69 2007
2397.15 2108
2397.61 2107
2398.08 1857
2398.54 1945
2399.00 1900
2399.46 1997
2399.92 1914
2400.38 2001
2400.85 1855
2401.31 1875
2401.77 1799
2402.23 1967
2402.69 2053
2403.16 2009
2403.62 2101
2404.08 2176
2404.54 2115
2405.01 2085
2405.47 2152
2405.93 1999
2406.39 2283
2406.86 2058
2407.32 2046
2407.78 1929
2408.24 1951
2408.71 2171
2409.17 2023
2409.63 1969
2410.09 1859
2410.56 1971
2411.02 1924
2411.48 1915
2411.95 1944
2412.41 1815
2412.87 1826
2413.34 1837
2413.80 1806
2414.26 1871
2414.73 1997
2415.19 2209
2415.65 2101
2416.12 2461
2416.58 2421
2417.04 2471
2417.51 2597
2417.97 2658
2418.43 2623
2418.90 2597
2419.36 2506
2419.82 2567
2420.29 2639
2420.75 2466
2421.22 2469
2421.68 2558
2422.14 2668
2422.61 2454
2423.07 2268
2423.54 2226
2424.00 2448
2424.47 2203
2424.93 2055
2425.39 1959
2425.86 1876
2426.32 2075
2426.79 2161
2427.25 2170
2427.72 2168
2428.18 2094
2428.65 2259
2429.11 2028
2429.57 2087
2430.04 2203
2430.50 1966
2430.97 2066
2431.43 2135
2431.90 2174
2432.36 2058
2432.83 2103
2433.29 2195
2433.76 2159
2434.22 2176
2434.69 2288
2435.15 2201
2435.62 2183
2436.09 2212
2436.55 2267
2437.02 2068
2437.48 2187
2437.95 2312
2438.41 2274
2438.88 2451
2439.34 2482
2439.81 2470
2440.28 2432
2440.74 2538
2441.21 2557
2441.67 2493
2442.14 2646
2442.60 2750
2443.07 2531
2443.54 2369
2444.00 2387
2444.47 2178
2444.94 2118
2445.40 2406
2445.87 2084
2446.33 2073
2446.80 1903
2447.27 1873
2447.73 1940
2448.20 1976
2448.67 1996
2449.13 1954
2449.60 1909
2450.07 1806
2450.53 1931
2451.00 2043
2451.47 2096
2451.93 2090
2452.40 2107
2452.87 2101
2453.33 2130
2453.80 2078
2454.27 2108
2454.74 2096
2455.20 2114
2455.67 2062
2456.14 2164
2456.60 1970
2457.07 1917
2457.54 2101
2458.01 1972
2458.47 2086
2458.94 1969
2459.41 2044
2459.88 1960
2460.34 2036
2460.81 1942
2461.28 1916
2461.75 1941
2462.21 1904
2462.68 2045
2463.15 2148
2463.62 2114
2464.09 2091
2464.55 2037
2465.02 2158
2465.49 2185
2465.96 2262
2466.43 2073
2466.90 2107
2467.36 2163
2467.83 1951
2468.30 1978
2468.77 2181
2469.24 1949
2469.71 2072
2470.17 2115
2470.64 2210
2471.11 2204
2471.58 2054
2472.05 2112
2472.52 2015
2472.99 1976
2473.46 1936
2473.93 1879
2474.39 1966
2474.86 1893
2475.33 1901
2475.80 2053
2476.27 2043
2476.74 2006
2477.21 1936
2477.68 1960
2478.15 2091
2478.62 2169
2479.09 2395
2479.56 2404
2480.03 2108
2480.49 2186
2480.96 2368
2481.43 2264
2481.90 2121
2482.37 1989
2482.84 1990
2483.31 2078
2483.78 1967
2484.25 2085
2484.72 1976
2485.19 2093
2485.66 2146
2486.13 2025
2486.60 2191
2487.07 2262
2487.54 2201
2488.01 2064
2488.48 2040
2488.95 2265
2489.43 2188
2489.90 2070
2490.37 1884
2490.84 2026
2491.31 2065
2491.78 1936
2492.25 2064
2492.72 2201
2493.19 2033
2493.66 2087
2494.13 2409
2494.60 2268
2495.07 2404
2495.54 2383
2496.02 2202
2496.49 2199
2496.96 2128
2497.43 2165
2497.90 2123
2498.37 2110
2498.84 2050
2499.31 2009
2499.79 1980
2500.26 1875
2500.73 1793
2501.20 1820
2501.67 1689
2502.14 1806
2502.61 1812
2503.09 1848
2503.56 1777
2504.03 1817
2504.50 1889
2504.97 1980
2505.45 1988
2505.92 1881
2506.39 2120
2506.86 2176
2507.33 2263
2507.81 2339
2508.28 2381
2508.75 2330
2509.22 2464
2509.69 2432
2510.17 2445
2510.64 2375
2511.11 2290
2511.58 2269
2512.06 2262
2512.53 2401
2513.00 2371
2513.47 2396
2513.95 2348
2514.42 2271
2514.89 2366
2515.37 2203
2515.84 2396
2516.31 2302
2516.78 2180
2517.26 2129
2517.73 2059
2518.20 2148
2518.68 2172
2519.15 2051
2519.62 2086
2520.10 2024
2520.57 2001
2521.04 1919
2521.52 1987
2521.99 1966
2522.46 2015
2522.94 1878
2523.41 1864
2523.89 1911
2524.36 2127
2524.83 1953
2525.31 1861
2525.78 1922
2526.25 2031
2526.73 2002
2527.20 2000
2527.68 1965
2528.15 2075
2528.62 1996
2529.10 2032
2529.57 2014
2530.05 2020
2530.52 2105
2531.00 2038
2531.47 2143
2531.94 2090
2532.42 2043
2532.89 2128
2533.37 2251
2533.84 2222
2534.32 2152
2534.79 2154
2535.27 2091
2535.74 2049
2536.22 2020
2536.69 1935
2537.17 2031
2537.64 1966
2538.12 1999
2538.59 1948
2539.07 2142
2539.54 1956
2540.02 2086
2540.49 2001
2540.97 1941
2541.44 1938
2541.92 2010
2542.39 2009
2542.87 2080
2543.34 2149
2543.82 1977
2544.29 1932
2544.77 2144
2545.25 2052
2545.72 2433
2546.20 2394
2546.67 2393
2547.15 2435
2547.62 2479
2548.10 2670
2548.58 2559
2549.05 2555
2549.53 2409
2550.00 2422
2550.48 2495
2550.96 2486
2551.43 2339
2551.91 2307
2552.39 2632
2552.86 2704
2553.34 2868
2553.82 2626
2554.29 2707
2554.77 2854
2555.24 2657
2555.72 2633
2556.20 2828
2556.67 2654
2557.15 2600
2557.63 2578
2558.11 2430
2558.58 2343
2559.06 2124
2559.54 2081
2560.01 2137
2560.49 2299
2560.97 2241
2561.44 2117
2561.92 1943
2562.40 1962
2562.88 2184
2563.35 1988
2563.83 1961
2564.31 1937
2564.79 1882
2565.26 2092
2565.74 1883
2566.22 1935
2566.70 2004
2567.17 1915
2567.65 1959
2568.13 2001
2568.61 1869
2569.09 1888
2569.56 2096
2570.04 2042
2570.52 1868
2571.00 1929
2571.48 2105
2571.95 2029
2572.43 2004
2572.91 1806
2573.39 1833
2573.87 1862
2574.35 1926
2574.82 1885
2575.30 2023
2575.78 1938
2576.26 1952
2576.74 2020
2577.22 2003
2577.70 1983
2578.17 1926
2578.65 1772
2579.13 1891
2579.61 1894
2580.09 1997
2580.57 2100
2581.05 1918
2581.53 1859
2582.01 2049
2582.48 1882
2582.96 1896
2583.44 1771
2583.92 1949
2584.40 2035
2584.88 1942
2585.36 1989
2585.84 2053
2586.32 1827
2586.80 1864
2587.28 1879
2587.76 1988
2588.24 2002
2588.72 1954
2589.20 2153
2589.68 1902
2590.16 1972
2590.64 2089
2591.12 2095
2591.60 2260
2592.08 2069
2592.56 1972
2593.04 1987
2593.52 1983
2594.00 2126
2594.48 2089
2594.96 2252
2595.44 2180
2595.92 2120
2596.40 2192
2596.88 1946
2597.36 1861
2597.84 1957
2598.32 1904
2598.80 2048
2599.28 1971
2599.76 1859
2600.24 2023
2600.72 1893
2601.21 1803
2601.69 1725
2602.17 1747
2602.65 1868
2603.13 1999
2603.61 1913
2604.09 1835
2604.57 1927
2605.05 1889
2605.54 1885
2606.02 1810
2606.50 1800
2606.98 2033
2607.46 1934
2607.94 2037
2608.42 2163
2608.91 2080
2609.39 1959
2609.87 2043
2610.35 2335
2610.83 2092
2611.31 2004
2611.80 1910
2612.28 1976
2612.76 2190
2613.24 2170
2613.72 1976
2614.21 1989
2614.69 2022
2615.17 2087
2615.65 2138
2616.13 1932
2616.62 2066
2617.10 2233
2617.58 2080
2618.06 2066
2618.55 1949
2619.03 1989
2619.51 2001
2619.99 2169
2620.48 2087
2620.96 2025
2621.44 1897
2621.92 1885
2622.41 2081
2622.89 2157
2623.37 2041
2623.86 2108
2624.34 2260
2624.82 2024
2625.31 1830
2625.79 1946
2626.27 2027
2626.75 2060
2627.24 1988
2627.72 1954
2628.20 1886
2628.69 1982
2629.17 2195
2629.66 2144
2630.14 2141
2630.62 2066
2631.11 2071
2631.59 2117
2632.07 1933
2632.56 1971
2633.04 2052
2633.52 2015
2634.01 2040
2634.49 1955
2634.98 1893
2635.46 1954
2635.94 1935
2636.43 2006
2636.91 1954
2637.40 1753
2637.88 1845
2638.37 1897
2638.85 1859
2639.33 1953
2639.82 2139
2640.30 2160
2640.79 2132
2641.27 2247
2641.76 2041
2642.24 1983
2642.73 1883
2643.21 2028
2643.70 2180
2644.18 2073
2644.67 2201
2645.15 2115
2645.64 1830
2646.12 1855
2646.61 1905
2647.09 1852
2647.58 2106
2648.06 1870
2648.55 1799
2649.03 2103
2649.52 2079
2650.00 1835
2650.49 2072
2650.97 2072
2651.46 2067
2651.94 2258
2652.43 2069
2652.92 1989
2653.40 2012
2653.89 2002
2654.37 1910
2654.86 1993
2655.34 1933
2655.83 1828
2656.32 1941
2656.80 2002
2657.29 1915
2657.77 1930
2658.26 1885
2658.75 1799
2659.23 1907
2659.72 1820
2660.21 1850
2660.69 1896
2661.18 1972
2661.66 1985
2662.15 1810
2662.64 1879
2663.12 1972
2663.61 2043
2664.10 1957
2664.58 1954
2665.07 2039
2665.56 2061
2666.04 1844
2666.53 1943
2667.02 2076
2667.50 2016
2667.99 2207
2668.48 2031
2668.97 1893
2669.45 1969
2669.94 2137
2670.43 1915
2670.91 2072
2671.40 2031
2671.89 2068
2672.38 2012
2672.86 2196
2673.35 2211
2673.84 2236
2674.33 2121
2674.81 2334
2675.30 2459
2675.79 2378
2676.28 2190
2676.77 2185
2677.25 2458
2677.74 2433
2678.23 2395
2678.72 2275
2679.21 2103
2679.69 2309
2680.18 2231
2680.67 2358
2681.16 2534
2681.65 2410
2682.13 2264
2682.62 2478
2683.11 2412
2683.60 2323
2684.09 2323
2684.58 2257
2685.07 2285
2685.55 2146
2686.04 2091
2686.53 2117
2687.02 2205
2687.51 2078
2688.00 2111
2688.49 2111
2688.98 2093
2689.46 2073
2689.95 1873
2690.44 1945
2690.93 2062
2691.42 2074
2691.91 2079
2692.40 2033
2692.89 1932
2693.38 1929
2693.87 1879
2694.36 1795
2694.85 1811
2695.34 2076
2695.83 2035
2696.31 2068
2696.80 2117
2697.29 2048
2697.78 2181
2698.27 2184
2698.76 2286
2699.25 2201
2699.74 2039
2700.23 2190
2700.72 2057
2701.21 2210
2701.70 2239
2702.19 2282
2702.68 2047
2703.17 2202
2703.66 2053
2704.15 2082
2704.64 2062
2705.13 2181
2705.63 2197
2706.12 2086
2706.61 2116
2707.10 2183
2707.59 1830
2708.08 1967
2708.57 2089
2709.06 1889
2709.55 1870
2710.04 1881
2710.53 1919
2711.02 1856
2711.51 1928
2712.01 2112
2712.50 1990
2712.99 1961
2713.48 1997
2713.97 1804
2714.46 1749
2714.95 1778
2715.44 1977
2715.93 2028
2716.43 2032
2716.92 1908
2717.41 1789
2717.90 1855
2718.39 1839
2718.88 1859
2719.38 1926
2719.87 1974
2720.36 1806
2720.85 1978
2721.34 2040
2721.83 2283
2722.33 2170
2722.82 2173
2723.31 2226
2723.80 2025
2724.30 2008
2724.79 1971
2725.28 2086
2725.77 2122
2726.26 2115
2726.76 1961
2727.25 2025
2727.74 2094
2728.23 2003
2728.73 1829
2729.22 2048
2729.71 1964
2730.20 1940
2730.70 2046
2731.19 2163
2731.68 2056
2732.18 1967
2732.67 1889
2733.16 2148
2733.65 2190
2734.15 2233
2734.64 2105
2735.13 2038
2735.63 2049
2736.12 2135
2736.61 2099
2737.11 2081
2737.60 2059
2738.09 2050
2738.59 2197
2739.08 2165
2739.57 2081
2740.07 2162
2740.56 2031
2741.05 2099
2741.55 1957
2742.04 1819
2742.54 1872
2743.03 1767
2743.52 1898
2744.02 1905
2744.51 2043
2745.00 1850
2745.50 1826
2745.99 1861
2746.49 1834
2746.98 1763
2747.48 1928
2747.97 1877
2748.46 1908
2748.96 1963
2749.45 1999
2749.95 1899
2750.44 1963
2750.94 2005
2751.43 1845
2751.93 1762
2752.42 1938
2752.91 1887
2753.41 1934
2753.90 1964
2754.40 1837
2754.89 1975
2755.39 1958
2755.88 2033
2756.38 2025
2756.87 2015
2757.37 2089
2757.86 2011
2758.36 1900
2758.85 2076
2759.35 2057
2759.85 1971
2760.34 1960
2760.84 1868
2761.33 1949
2761.83 1870
2762.32 2134
2762.82 1950
2763.31 2055
2763.81 2039
2764.31 2118
2764.80 2368
2765.30 2197
2765.79 1998
2766.29 1945
2766.78 2174
2767.28 2177
2767.78 2054
2768.27 2071
2768.77 2066
2769.27 1944
2769.76 1940
2770.26 2070
2770.75 1998
2771.25 2125
2771.75 1975
2772.24 1891
2772.74 2051
2773.24 2064
2773.73 2183
2774.23 2107
2774.73 2184
2775.22 2327
2775.72 2184
2776.22 2135
2776.71 2114
2777.21 2217
2777.71 2372
2778.20 2089
2778.70 2229
2779.20 2121
2779.70 1942
2780.19 1992
2780.69 1982
2781.19 2177
2781.68 1955
2782.18 1964
2782.68 2005
2783.18 1877
2783.67 1877
2784.17 2052
2784.67 2065
2785.17 2082
2785.66 2048
2786.16 2078
2786.66 1999
2787.16 1976
2787.66 1955
2788.15 2047
2788.65 2086
2789.15 1976
2789.65 2017
2790.14 2081
2790.64 1975
2791.14 1977
2791.64 2177
2792.14 1999
2792.64 1993
2793.13 1876
2793.63 2051
2794.13 2096
2794.63 2008
2795.13 2049
2795.63 2411
2796.12 2412
2796.62 2456
2797.12 2460
2797.62 2462
2798.12 2378
2798.62 2485
2799.12 2463
2799.62 2570
2800.12 2348
2800.61 2299
2801.11 2340
2801.61 2397
2802.11 2136
2802.61 2043
2803.11 2275
2803.61 2278
2804.11 2289
2804.61 2319
2805.11 2706
2805.61 2465
2806.11 2659
2806.61 3005
2807.11 2971
2807.60 3056
2808.10 3186
2808.60 3188
2809.10 3174
2809.60 3304
2810.10 3108
2810.60 3335
2811.10 3101
2811.60 2589
2812.10 2570
2812.60 2596
2813.10 2277
2813.60 2261
2814.10 1989
2814.60 2112
2815.10 2171
2815.60 2059
2816.10 2249
2816.61 2425
2817.11 2271
2817.61 2297
2818.11 2135
2818.61 2215
2819.11 2406
2819.61 2510
2820.11 2442
2820.61 2449
2821.11 2425
2821.61 2172
2822.11 2218
2822.61 2346
2823.11 2182
2823.62 2210
2824.12 2101
2824.62 2159
2825.12 2065
2825.62 2112
2826.12 2239
2826.62 2102
2827.12 1958
2827.63 1915
2828.13 2095
2828.63 2222
2829.13 2193
2829.63 1933
2830.13 1948
2830.63 1899
2831.14 1916
2831.64 2074
2832.14 1984
2832.64 1857
2833.14 2117
2833.65 2052
2834.15 2014
2834.65 1960
2835.15 1849
2835.65 1932
2836.16 2070
2836.66 2083
2837.16 2144
2837.66 2158
2838.16 2236
2838.67 2144
2839.17 2159
2839.67 2083
2840.17 2119
2840.68 2191
2841.18 1951
2841.68 2118
2842.19 1956
2842.69 1916
2843.19 2055
2843.69 2223
2844.20 2101
2844.70 2013
2845.20 2206
2845.71 2399
2846.21 2225
2846.71 2247
2847.21 2435
2847.72 2553
2848.22 2369
2848.72 2385
2849.23 2319
2849.73 2527
2850.23 2492
2850.74 2219
2851.24 2303
2851.74 2274
2852.25 2254
2852.75 2123
2853.26 1952
2853.76 1916
2854.26 2039
2854.77 1999
2855.27 1894
2855.77 1985
2856.28 2026
2856.78 2069
2857.29 2035
2857.79 2094
2858.29 1953
2858.80 2074
2859.30 2057
2859.81 2035
2860.31 2172
2860.82 2060
2861.32 1984
2861.82 2000
2862.33 1984
2862.83 2004
2863.34 1870
2863.84 2029
2864.35 1847
2864.85 1697
2865.36 1877
2865.86 1978
2866.37 1832
2866.87 2017
2867.38 2080
2867.88 1877
2868.39 1811
2868.89 1995
2869.40 1955
2869.90 2000
2870.41 1913
2870.91 2066
2871.42 2084
2871.92 1956
2872.43 2078
2872.93 1936
2873.44 1945
2873.94 1993
2874.45 2042
2874.95 2166
2875.46 2079
2875.97 2041
2876.47 2071
2876.98 1986
2877.48 2047
2877.99 2026
2878.49 1970
2879.00 2060
2879.51 2085
2880.01 2142
2880.52 2298
2881.03 2283
2881.53 2376
2882.04 2270
2882.54 2278
2883.05 2456
2883.56 2535
2884.06 2473
2884.57 2462
2885.08 2376
2885.58 2490
2886.09 2378
2886.60 2418
2887.10 2654
2887.61 2516
2888.12 2474
2888.62 2444
2889.13 2477
2889.64 2423
2890.14 2473
2890.65 2295
2891.16 2091
2891.66 2245
2892.17 2192
2892.68 2206
2893.18 2105
2893.69 2061
2894.20 2114
2894.71 2237
2895.21 2497
2895.72 2310
2896.23 2101
2896.74 2230
2897.24 2494
2897.75 2471
2898.26 2455
2898.77 2360
2899.27 2403
2899.78 2318
2900.29 2386
2900.80 2585
2901.31 2413
2901.81 2581
2902.32 2782
2902.83 2770
2903.34 2609
2903.85 2611
2904.35 2594
2904.86 2505
2905.37 2608
2905.88 2475
2906.39 2562
2906.90 2325
2907.40 2308
2907.91 2476
2908.42 2578
2908.93 2318
2909.44 2258
2909.95 2253
2910.46 2288
2910.96 2258
2911.47 2206
2911.98 2085
2912.49 1931
2913.00 2236
2913.51 2008
2914.02 2107
2914.53 2180
2915.04 2108
2915.54 2340
2916.05 2122
2916.56 2100
2917.07 2003
2917.58 2060
2918.09 2120
2918.60 2088
2919.11 2165
2919.62 2214
2920.13 2307
2920.64 2062
2921.15 2318
2921.66 2452
2922.17 2343
2922.68 2434
2923.19 2560
2923.70 2567
2924.21 2332
2924.72 2476
2925.23 2547
2925.74 2838
2926.25 2716
2926.76 2934
2927.27 2727
2927.78 2625
2928.29 2550
2928.80 2313
2929.31 2334
2929.82 2281
2930.33 2208
2930.84 2001
2931.35 1944
2931.86 1949
2932.37 1779
2932.88 1916
2933.39 2119
2933.90 2182
2934.41 1894
2934.92 2032
2935.44 2213
2935.95 2023
2936.46 2138
2936.97 2158
2937.48 2212
2937.99 2208
2938.50 2313
2939.01 2156
2939.52 2409
2940.04 2162
2940.55 2215
2941.06 2208
2941.57 2153
2942.08 2279
2942.59 2160
2943.10 2201
2943.62 2309
2944.13 2392
2944.64 2479
2945.15 2392
2945.66 2425
2946.17 2525
2946.69 2514
2947.20 2472
2947.71 2440
2948.22 2641
2948.73 2622
2949.25 2710
2949.76 2370
2950.27 2147
2950.78 2231
2951.29 2274
2951.81 2177
2952.32 1866
2952.83 1862
2953.34 2052
2953.86 1991
2954.37 1911
2954.88 1851
2955.39 2017
2955.91 2047
2956.42 2106
2956.93 1964
2957.45 1901
2957.96 1924
2958.47 2080
2958.98 2133
2959.50 2026
2960.01 2167
2960.52 2165
2961.04 2363
2961.55 2256
2962.06 2212
2962.58 2144
2963.09 2106
2963.60 2220
2964.12 2366
2964.63 2453
2965.14 2284
2965.66 2226
2966.17 2191
2966.68 2152
2967.20 2117
2967.71 1929
2968.22 1878
2968.74 2139
2969.25 2009
2969.77 1891
2970.28 1936
2970.79 2093
2971.31 2073
2971.82 2028
2972.34 2053
2972.85 2100
2973.36 1971
2973.88 2034
2974.39 2024
2974.91 1946
2975.42 1936
2975.94 1862
2976.45 2144
2976.96 2045
2977.48 2031
2977.99 2196
2978.51 2127
2979.02 2221
2979.54 2082
2980.05 2294
2980.57 2189
2981.08 2101
2981.60 2146
2982.11 2005
2982.63 2180
2983.14 2107
2983.66 2135
2984.17 2131
2984.69 2100
2985.20 1947
2985.72 2186
2986.23 2240
2986.75 2237
2987.26 2271
2987.78 2078
2988.29 2164
2988.81 2080
2989.32 2144
2989.84 2100
2990.36 2077
2990.87 2191
2991.39 2364
2991.90 2461
2992.42 2440
2992.94 2393
2993.45 2359
2993.97 2451
2994.48 2239
2995.00 2348
2995.51 2534
2996.03 2717
2996.55 2912
2997.06 2946
2997.58 2839
2998.10 2792
2998.61 2950
2999.13 2879
2999.65 2832
3000.16 2681
3000.68 2578
3001.19 2732
3001.71 2615
3002.23 2708
3002.74 2630
3003.26 2459
3003.78 2524
3004.30 2304
3004.81 2313
3005.33 2436
3005.85 2388
3006.36 2372
3006.88 2607
3007.40 2246
3007.91 2112
3008.43 2199
3008.95 2139
3009.47 2204
3009.98 1942
3010.50 2025
3011.02 2181
3011.54 2246
3012.05 2139
3012.57 2101
3013.09 2149
3013.61 2359
3014.12 2463
3014.64 2252
3015.16 2154
3015.68 2072
3016.19 2323
3016.71 2413
3017.23 2555
3017.75 2453
3018.27 2450
3018.78 2435
3019.30 2171
3019.82 2185
3020.34 2247
3020.86 2384
3021.38 2443
3021.89 2450
3022.41 2228
3022.93 2271
3023.45 2390
3023.97 2300
3024.49 2069
3025.01 2086
3025.52 2134
3026.04 2343
3026.56 2375
3027.08 2227
3027.60 2265
3028.12 2280
3028.64 2309
3029.16 2148
3029.67 2242
3030.19 2328
3030.71 2111
3031.23 2109
3031.75 2205
3032.27 2186
3032.79 2508
3033.31 2254
3033.83 2235
3034.35 2336
3034.87 2283
3035.39 2418
3035.91 2717
3036.43 2451
3036.95 2285
3037.47 2174
3037.99 2235
3038.50 2323
3039.02 2385
3039.54 2440
3040.06 2213
3040.58 2088
3041.10 2227
3041.62 2194
3042.14 2048
3042.66 2010
3043.18 1914
3043.70 1851
3044.23 1998
3044.75 1882
3045.27 1858
3045.79 1997
3046.31 1960
3046.83 1982
3047.35 2163
3047.87 2127
3048.39 2056
3048.91 2142
3049.43 2185
3049.95 2055
3050.47 1887
3050.99 2032
3051.51 2217
3052.03 2172
3052.56 2084
3053.08 2120
3053.60 2151
3054.12 2150
3054.64 2046
3055.16 2083
3055.68 1930
3056.20 2027
3056.72 2099
3057.25 2071
3057.77 1927
3058.29 1842
3058.81 1955
3059.33 2208
3059.85 2201
3060.38 2086
3060.90 2041
3061.42 2033
3061.94 2043
3062.46 2140
3062.98 2234
3063.51 2015
3064.03 2166
3064.55 2117
3065.07 2254
3065.59 2060
3066.12 1997
3066.64 1843
3067.16 2220
3067.68 2206
3068.21 2043
3068.73 2061
3069.25 2005
3069.77 2041
3070.30 2089
3070.82 2167
3071.34 2146
3071.86 2011
3072.39 1910
3072.91 2042
3073.43 2045
3073.95 2140
3074.48 2165
3075.00 2208
3075.52 2109
3076.05 2131
3076.57 2414
3077.09 2415
3077.61 2127
3078.14 2337
3078.66 2534
3079.18 2424
3079.71 2539
3080.23 2624
3080.75 2776
3081.28 2733
3081.80 2753
3082.32 2760
3082.85 2621
3083.37 2563
3083.90 2527
3084.42 2353
3084.94 2586
3085.47 2537
3085.99 2366
3086.51 2347
3087.04 2397
3087.56 2349
3088.09 2511
3088.61 2431
3089.13 2523
3089.66 2263
3090.18 2589
3090.71 2560
3091.23 2330
3091.76 2469
3092.28 2382
3092.80 2422
3093.33 2482
3093.85 2224
3094.38 2248
3094.90 2301
3095.43 2370
3095.95 2582
3096.48 2593
3097.00 2513
3097.53 2501
3098.05 2519
3098.58 2625
3099.10 2654
3099.63 2702
3100.15 2920
3100.68 3196
3101.20 3759
3101.73 4092
3102.25 4325
3102.78 4544
3103.30 4851
3103.83 5281
3104.35 5181
3104.88 4839
3105.40 4689
3105.93 4551
3106.45 4341
3106.98 3690
3107.51 3328
3108.03 3308
3108.56 3058
3109.08 2839
3109.61 2809
3110.13 2812
3110.66 2912
3111.19 2884
3111.71 3044
3112.24 3145
3112.76 3010
3113.29 2939
3113.82 2776
3114.34 2787
3114.87 2777
3115.40 2627
3115.92 2413
3116.45 2548
3116.98 2367
3117.50 2305
3118.03 2441
3118.55 2414
3119.08 2306
3119.61 2553
3120.13 2464
3120.66 2470
3121.19 2347
3121.72 2463
3122.24 2442
3122.77 2583
3123.30 2434
3123.82 2343
3124.35 2229
3124.88 2206
3125.40 2331
3125.93 2645
3126.46 2411
3126.99 2253
3127.51 2377
3128.04 2259
3128.57 2260
3129.10 2445
3129.62 2444
3130.15 2289
3130.68 2193
3131.21 2307
3131.73 2318
3132.26 2227
3132.79 2174
3133.32 2227
3133.85 2158
3134.37 2058
3134.90 1928
3135.43 2134
3135.96 2254
3136.49 2250
3137.01 2171
3137.54 2114
3138.07 2187
3138.60 2398
3139.13 2255
3139.65 2267
3140.18 2226
3140.71 2062
3141.24 2067
3141.77 2239
3142.30 2263
3142.83 2074
3143.35 2054
3143.88 2142
3144.41 2162
3144.94 2129
3145.47 2217
3146.00 2316
3146.53 2399
3147.06 2594
3147.59 2559
3148.11 2435
3148.64 2300
3149.17 2369
3149.70 2432
3150.23 2402
3150.76 2384
3151.29 2461
3151.82 2154
3152.35 2110
3152.88 2193
3153.41 2199
3153.94 2309
3154.47 2244
3155.00 2265
3155.53 2423
3156.06 2338
3156.59 2306
3157.12 2309
3157.65 2395
3158.18 2366
3158.71 2309
3159.24 2227
3159.77 2467
3160.30 2378
3160.83 2212
3161.36 2193
3161.89 2342
3162.42 2321
3162.95 2100
3163.48 2124
3164.01 2402
3164.54 2286
3165.07 2068
3165.60 2225
3166.13 2151
3166.66 2038
3167.19 2091
3167.72 2209
3168.25 2161
3168.78 2078
3169.31 2003
3169.85 2042
3170.38 2006
3170.91 1859
3171.44 1866
3171.97 1949
3172.50 1988
3173.03 2131
3173.56 2135
3174.09 1888
3174.63 1898
3175.16 2029
3175.69 2122
3176.22 2109
3176.75 2077
3177.28 2164
3177.81 2157
3178.35 2192
3178.88 2178
3179.41 2047
3179.94 2084
3180.47 2100
3181.00 2172
3181.54 2211
3182.07 2206
3182.60 2191
3183.13 1957
3183.66 2103
3184.20 2001
3184.73 2086
3185.26 2169
3185.79 2105
3186.33 2000
3186.86 1995
3187.39 2157
3187.92 2032
3188.46 2071
3188.99 2084
3189.52 1958
3190.05 1999
3190.59 2089
3191.12 1916
3191.65 2045
3192.18 1815
3192.72 1808
3193.25 2033
3193.78 2135
3194.32 1976
3194.85 1947
3195.38 1990
3195.91 1873
3196.45 1916
3196.98 2044
3197.51 2085
3198.05 2236
3198.58 2055
3199.11 2128
3199.65 2143
3200.18 2162
3200.71 2017
3201.25 2269
3201.78 2304
3202.32 2363
3202.85 2221
3203.38 2267
3203.92 2342
3204.45 2535
3204.98 2427
3205.52 2248
3206.05 2308
3206.59 2180
3207.12 2285
3207.65 2268
3208.19 2311
3208.72 2272
3209.26 2431
3209.79 2541
3210.32 2512
3210.86 2597
3211.39 2570
3211.93 2676
3212.46 2557
3213.00 2544
3213.53 2459
3214.07 2493
3214.60 2583
3215.14 2427
3215.67 2317
3216.20 2222
3216.74 2152
3217.27 2271
3217.81 2447
3218.34 2455
3218.88 2355
3219.41 2405
3219.95 2528
3220.48 2497
3221.02 2450
3221.56 2527
3222.09 2677
3222.63 2542
3223.16 2478
3223.70 2554
3224.23 2399
3224.77 2552
3225.30 2737
3225.84 2685
3226.37 2687
3226.91 2561
3227.45 2452
3227.98 2548
3228.52 2645
3229.05 2381
3229.59 2488
3230.12 2473
3230.66 2235
3231.20 2471
3231.73 2388
3232.27 2268
3232.81 2206
3233.34 2094
3233.88 2138
3234.41 2323
3234.95 2385
3235.49 2298
3236.02 2304
3236.56 2282
3237.10 2197
3237.63 2374
3238.17 2619
3238.71 2429
3239.24 2412
3239.78 2624
3240.32 2619
3240.85 2662
3241.39 2515
3241.93 2489
3242.46 2392
3243.00 2492
3243.54 2358
3244.07 2378
3244.61 2216
3245.15 2172
3245.69 2127
3246.22 2178
3246.76 2083
3247.30 2188
3247.84 2321
3248.37 2314
3248.91 2408
3249.45 2557
3249.99 2425
3250.52 2302
3251.06 2309
3251.60 2505
3252.14 2390
3252.67 2475
3253.21 2426
3253.75 2524
3254.29 2480
3254.83 2502
3255.36 2529
3255.90 2581
3256.44 2513
3256.98 2455
3257.52 2684
3258.05 2747
3258.59 2678
3259.13 2733
3259.67 2741
3260.21 2813
3260.75 2780
3261.29 2988
3261.82 2905
3262.36 3082
3262.90 3437
3263.44 3667
3263.98 3638
3264.52 4216
3265.06 4288
3265.60 4716
3266.13 4484
3266.67 4892
3267.21 5277
3267.75 5233
3268.29 5295
3268.83 5513
3269.37 4741
3269.91 4364
3270.45 3988
3270.99 3656
3271.53 3163
3272.07 3091
3272.60 2981
3273.14 2794
3273.68 2653
3274.22 2867
3274.76 2776
3275.30 2710
3275.84 2789
3276.38 2769
3276.92 2735
3277.46 2809
3278.00 2745
3278.54 2854
3279.08 2909
3279.62 3195
3280.16 3232
3280.70 2807
3281.24 2710
3281.78 2771
3282.32 2838
3282.86 2786
3283.40 2652
3283.94 2782
3284.48 2815
3285.02 2860
3285.56 2908
3286.11 2948
3286.65 3178
3287.19 3205
3287.73 3200
3288.27 3175
3288.81 3212
3289.35 2904
3289.89 2898
3290.43 3016
3290.97 2925
3291.51 3160
3292.05 3264
3292.60 3150
3293.14 3208
3293.68 3295
3294.22 3303
3294.76 3507
3295.30 3741
3295.84 3849
3296.38 4106
3296.93 3863
3297.47 3649
3298.01 3432
3298.55 3601
3299.09 3355
3299.63 3147
3300.18 3158
3300.72 3059
3301.26 3182
3301.80 2881
3302.34 2889
3302.89 2833
3303.43 2993
3303.97 3068
3304.51 2622
3305.05 2732
3305.60 2697
3306.14 2670
3306.68 2777
3307.22 2878
3307.76 2793
3308.31 2736
3308.85 2938
3309.39 2967
3309.93 2746
3310.48 2633
3311.02 2722
3311.56 2603
3312.11 2731
3312.65 2651
3313.19 2718
3313.73 2825
3314.28 2918
3314.82 2837
3315.36 2862
3315.91 2905
3316.45 2848
3316.99 3151
3317.53 3251
3318.08 3270
3318.62 3213
3319.16 3400
3319.71 3400
3320.25 3287
3320.79 3343
3321.34 3267
3321.88 3473
3322.43 3469
3322.97 3340
3323.51 3293
3324.06 3594
3324.60 3380
3325.14 3383
3325.69 3416
3326.23 3211
3326.78 3150
3327.32 3158
3327.86 3110
3328.41 3294
3328.95 3113
3329.50 3052
3330.04 2969
3330.58 3530
3331.13 3805
3331.67 4132
3332.22 4613
3332.76 5504
3333.31 6600
3333.85 7677
3334.39 8659
3334.94 9832
3335.48 11381
3336.03 12602
3336.57 13044
3337.12 13309
3337.66 13085
3338.21 12085
3338.75 11835
3339.30 10669
3339.84 8945
3340.39 7586
3340.93 6647
3341.48 5827
3342.02 4892
3342.57 4471
3343.11 4031
3343.66 3547
3344.20 3228
3344.75 3206
3345.29 3080
3345.84 3188
3346.39 3291
3346.93 3017
3347.48 3228
3348.02 3331
3348.57 3213
3349.11 3332
3349.66 3682
3350.21 3896
3350.75 3957
3351.30 4100
3351.84 4126
3352.39 3999
3352.94 4025
3353.48 4348
3354.03 4119
3354.57 3932
3355.12 3890
3355.67 3580
3356.21 3413
3356.76 3237
3357.31 3075
3357.85 2876
3358.40 2940
3358.94 2906
3359.49 2796
3360.04 2718
3360.58 2712
3361.13 2636
3361.68 2715
3362.22 2627
3362.77 2611
3363.32 3026
3363.87 2751
3364.41 2803
3364.96 2874
3365.51 2751
3366.05 3048
3366.60 3034
3367.15 2916
3367.70 2888
3368.24 2984
3368.79 3162
3369.34 3223
3369.88 2986
3370.43 3196
3370.98 3131
3371.53 3203
3372.07 3286
3372.62 3464
3373.17 3355
3373.72 3429
3374.27 3604
3374.81 3523
3375.36 3494
3375.91 3909
3376.46 3686
3377.01 3285
3377.55 3174
3378.10 3036
3378.65 3086
3379.20 2855
3379.75 2973
3380.29 2676
3380.84 2717
3381.39 2950
3381.94 2926
3382.49 2895
3383.04 3058
3383.58 3070
3384.13 3104
3384.68 3215
3385.23 3138
3385.78 2956
3386.33 2932
3386.88 2909
3387.43 2982
3387.97 2822
3388.52 2780
3389.07 2488
3389.62 2480
3390.17 2510
3390.72 2407
3391.27 2461
3391.82 2425
3392.37 2391
3392.92 2207
3393.47 2292
3394.02 2333
3394.56 2242
3395.11 2397
3395.66 2430
3396.21 2210
3396.76 2177
3397.31 2336
3397.86 2220
3398.41 2214
3398.96 2182
3399.51 2223
3400.06 2029
3400.61 1897
3401.16 2149
3401.71 2029
3402.26 2110
3402.81 2275
3403.36 2214
3403.91 2233
3404.46 2299
3405.01 2451
3405.56 2248
3406.11 2200
3406.66 2054
3407.21 2143
3407.76 2078
3408.32 2180
3408.87 2009
3409.42 2140
3409.97 2201
3410.52 2377
3411.07 2313
3411.62 2380
3412.17 2396
3412.72 2438
3413.27 2573
3413.82 2603
3414.37 2737
3414.93 2527
3415.48 2512
3416.03 2478
3416.58 2303
3417.13 2345
3417.68 2321
3418.23 2278
3418.78 2237
3419.34 2137
3419.89 2092
3420.44 2255
3420.99 2108
3421.54 2206
3422.09 2283
3422.65 2083
3423.20 2141
3423.75 2343
3424.30 2402
3424.85 2252
3425.40 2250
3425.96 2201
3426.51 2071
3427.06 2240
3427.61 2201
3428.16 2145
3428.72 2077
3429.27 2215
3429.82 2316
3430.37 2293
3430.93 2369
3431.48 2267
3432.03 2187
3432.58 2151
3433.14 2067
3433.69 1961
3434.24 2066
3434.79 2161
3435.35 2067
3435.90 2092
3436.45 2114
3437.00 2259
3437.56 2312
3438.11 2384
3438.66 2194
3439.22 2231
3439.77 2254
3440.32 2238
3440.88 2357
3441.43 2234
3441.98 2268
3442.54 2330
3443.09 2407
3443.64 2114
3444.20 2112
3444.75 2040
3445.30 2098
3445.86 2173
3446.41 2065
3446.96 2019
3447.52 1959
3448.07 1994
3448.63 2028
3449.18 2156
3449.73 2119
3450.29 2032
3450.84 2087
3451.39 2108
3451.95 2060
3452.50 1916
3453.06 1977
3453.61 1789
3454.17 1939
3454.72 1939
3455.27 2185
3455.83 2259
3456.38 2104
3456.94 2203
3457.49 2084
3458.05 1948
3458.60 2069
3459.16 2067
3459.71 1966
3460.27 2170
3460.82 2019
3461.37 1994
3461.93 2051
3462.48 1988
3463.04 2038
3463.59 2047
3464.15 2041
3464.70 1892
3465.26 2055
3465.82 2060
3466.37 2256
3466.93 2216
3467.48 2177
3468.04 2077
3468.59 2045
3469.15 1962
3469.70 2041
3470.26 2347
3470.81 2222
3471.37 2278
3471.92 2100
3472.48 2200
3473.04 2244
3473.59 2280
3474.15 2063
3474.70 2202
3475.26 2277
3475.82 2267
3476.37 2196
3476.93 2206
3477.48 2274
3478.04 2384
3478.60 2584
3479.15 2472
3479.71 2385
3480.27 2544
3480.82 2599
3481.38 2627
3481.93 2497
3482.49 2417
3483.05 2373
3483.60 2450
3484.16 2305
3484.72 2407
3485.27 2216
3485.83 2300
3486.39 2463
3486.94 2602
3487.50 2513
3488.06 2418
3488.62 2575
3489.17 2919
3489.73 3132
3490.29 3359
3490.84 3431
3491.40 3740
3491.96 3929
3492.52 4174
3493.07 4354
3493.63 4336
3494.19 4262
3494.75 4085
3495.30 3958
3495.86 3998
3496.42 3757
3496.98 3860
3497.53 3805
3498.09 3830
3498.65 4188
3499.21 4575
3499.76 4648
3500.32 4668
3500.88 4814
3501.44 4706
3502.00 4672
3502.56 4545
3503.11 4633
3503.67 4331
3504.23 4244
3504.79 4315
3505.35 3998
3505.90 4007
3506.46 4064
3507.02 3967
3507.58 4236
3508.14 3931
3508.70 3859
3509.26 3685
3509.81 3361
3510.37 3292
3510.93 3298
3511.49 3101
3512.05 2983
3512.61 2798
3513.17 2804
3513.73 2689
3514.29 2714
3514.84 2259
3515.40 2395
3515.96 2458
3516.52 2343
3517.08 2127
3517.64 2336
3518.20 2541
3518.76 2473
3519.32 2377
3519.88 2398
3520.44 2480
3521.00 2436
3521.56 2605
3522.12 2627
3522.68 2509
3523.24 2480
3523.80 2499
3524.36 2255
3524.92 2414
3525.48 2468
3526.04 2291
3526.60 2189
3527.16 2086
3527.72 2277
3528.28 2129
3528.84 1989
3529.40 2197
3529.96 2266
3530.52 2138
3531.08 2159
3531.64 2138
3532.20 2252
3532.76 2301
3533.32 2184
3533.88 2210
3534.44 2146
3535.00 2280
3535.56 2349
3536.12 2446
3536.68 2369
3537.25 2425
3537.81 2614
3538.37 2522
3538.93 2364
3539.49 2293
3540.05 2446
3540.61 2213
3541.17 2317
3541.73 2380
3542.30 2330
3542.86 2584
3543.42 2478
3543.98 2375
3544.54 2387
3545.10 2361
3545.66 2283
3546.23 2167
3546.79 2288
3547.35 2275
3547.91 2089
3548.47 2107
3549.03 2182
3549.60 2187
3550.16 2050
3550.72 2037
3551.28 1924
3551.84 1989
3552.41 1997
3552.97 1977
3553.53 1969
3554.09 1806
3554.65 1833
3555.22 1843
3555.78 1967
3556.34 1968
3556.90 2042
3557.47 1799
3558.03 1843
3558.59 2083
3559.15 2082
3559.72 2005
3560.28 2040
3560.84 2074
3561.41 2121
3561.97 2034
3562.53 1888
3563.09 1972
3563.66 1966
3564.22 1930
3564.78 1943
3565.35 2067
3565.91 2088
3566.47 2098
3567.04 1918
3567.60 1832
3568.16 1799
3568.73 1950
3569.29 1898
3569.85 1831
3570.42 1913
3570.98 1846
3571.54 1809
3572.11 1949
3572.67 1928
3573.23 1868
3573.80 1878
3574.36 1842
3574.93 2076
3575.49 1885
3576.05 1965
3576.62 2090
3577.18 2150
3577.75 1897
3578.31 1909
3578.87 1947
3579.44 2149
3580.00 2091
3580.57 2038
3581.13 1994
3581.70 1877
3582.26 1865
3582.82 1925
3583.39 1951
3583.95 1952
3584.52 1994
3585.08 1925
3585.65 1886
3586.21 1877
3586.78 1948
3587.34 1896
3587.91 1864
3588.47 1804
3589.04 1831
3589.60 1828
3590.17 1872
3590.73 1986
3591.30 1989
3591.86 2065
3592.43 2038
3592.99 1942
3593.56 1898
3594.12 1788
3594.69 1841
3595.25 2041
3595.82 1875
3596.39 1860
3596.95 1902
3597.52 2071
3598.08 1996
3598.65 1830
3599.21 1875
3599.78 1998
3600.35 1915
3600.91 1939
3601.48 1962
3602.04 1939
3602.61 1974
3603.18 2055
3603.74 1818
3604.31 1847
3604.87 1905
3605.44 2031
3606.01 1982
3606.57 1882
3607.14 1733
3607.71 1751
3608.27 1874
3608.84 1805
3609.41 1709
3609.97 1749
3610.54 1783
3611.11 1901
3611.67 1765
3612.24 1615
3612.81 1678
3613.37 1798
3613.94 1921
3614.51 1862
3615.07 1786
3615.64 2040
3616.21 2297
3616.77 2523
3617.34 2507
3617.91 2873
3618.48 3062
3619.04 3150
3619.61 3051
3620.18 2768
3620.75 2728
3621.31 2896
3621.88 2579
3622.45 2368
3623.02 2197
3623.58 2135
3624.15 2110
3624.72 2101
3625.29 2071
3625.86 1920
3626.42 1760
3626.99 1786
3627.56 1718
3628.13 1716
3628.70 1908
3629.26 1855
3629.83 2046
3630.40 1863
3630.97 1902
3631.54 1934
3632.10 1741
3632.67 1768
3633.24 1676
3633.81 1774
3634.38 1723
3634.95 1767
3635.52 1780
3636.08 1775
3636.65 1849
3637.22 1741
3637.79 1813
3638.36 1971
3638.93 1960
3639.50 2025
3640.07 2183
3640.64 2242
3641.20 2341
3641.77 2411
3642.34 2441
3642.91 2416
3643.48 2457
3644.05 2450
3644.62 2401
3645.19 2245
3645.76 2149
3646.33 2117
3646.90 2098
3647.47 2137
3648.04 1960
3648.61 2004
3649.18 2077
3649.75 2079
3650.32 1956
3650.89 2090
3651.46 2264
3652.03 1968
3652.60 2053
3653.17 2033
3653.74 2073
3654.31 2320
3654.88 2164
3655.45 2160
3656.02 2072
3656.59 2319
3657.16 2263
3657.73 2333
3658.30 2308
3658.87 2432
3659.44 2498
3660.01 2494
3660.58 2541
3661.15 2408
3661.72 2366
3662.29 2397
3662.86 2193
3663.43 2411
3664.00 2236
3664.58 2032
3665.15 2051
3665.72 2235
3666.29 2092
3666.86 2242
3667.43 2088
3668.00 2104
3668.57 2217
3669.14 2139
3669.72 2134
3670.29 2245
3670.86 2140
3671.43 2127
3672.00 2002
3672.57 2023
3673.14 2077
3673.72 2146
3674.29 2183
3674.86 2248
3675.43 2188
3676.00 2214
3676.57 2083
3677.15 2259
3677.72 2223
3678.29 2093
3678.86 2070
3679.43 2103
3680.01 1984
3680.58 1913
3681.15 2009
3681.72 1931
3682.29 1905
3682.87 1913
3683.44 2084
3684.01 1904
3684.58 1752
3685.16 1774
3685.73 2005
3686.30 2012
3686.87 2106
3687.45 2159
3688.02 2346
3688.59 2312
3689.17 2396
3689.74 2520
3690.31 2589
3690.88 2500
3691.46 2343
3692.03 2414
3692.60 2346
3693.18 2281
3693.75 2495
3694.32 2461
3694.90 2068
3695.47 1883
3696.04 1998
3696.62 2043
3697.19 2103
3697.76 1966
3698.34 1804
3698.91 2021
3699.48 2123
3700.06 2073
3700.63 1921
3701.21 2149
3701.78 1921
3702.35 1873
3702.93 1800
3703.50 2030
3704.07 1996
3704.65 2069
3705.22 1921
3705.80 1916
3706.37 1879
3706.95 2012
3707.52 2229
3708.09 1949
3708.67 2072
3709.24 2197
3709.82 2136
3710.39 1984
3710.97 2260
3711.54 2107
3712.11 2005
3712.69 1823
3713.26 1894
3713.84 1895
3714.41 2021
3714.99 1955
3715.56 1915
3716.14 1999
3716.71 1919
3717.29 1777
3717.86 1836
3718.44 1767
3719.01 1755
3719.59 1790
3720.16 1883
3720.74 1833
3721.31 1778
3721.89 1846
3722.47 1894
3723.04 1754
3723.62 1733
3724.19 1759
3724.77 2013
3725.34 1795
3725.92 1695
3726.49 1686
3727.07 1841
3727.65 1869
3728.22 1738
3728.80 1949
3729.37 1877
3729.95 1989
3730.53 2015
3731.10 2090
3731.68 2080
3732.25 2203
3732.83 2224
3733.41 2197
3733.98 2159
3734.56 2017
3735.14 2149
3735.71 2244
3736.29 2026
3736.86 2039
3737.44 2077
3738.02 2113
3738.59 2052
3739.17 1876
3739.75 1920
3740.32 1877
3740.90 1823
3741.48 1828
3742.06 1811
3742.63 1825
3743.21 1904
3743.79 1933
3744.36 1772
3744.94 1694
3745.52 1679
3746.09 1782
3746.67 1914
3747.25 1803
3747.83 1835
3748.40 1814
3748.98 2015
3749.56 1929
3750.14 1944
3750.71 1770
3751.29 1798
3751.87 1716
3752.45 1613
3753.03 1625
3753.60 1829
3754.18 1865
3754.76 1733
3755.34 1770
3755.91 1667
3756.49 1706
3757.07 1715
3757.65 1740
3758.23 1674
3758.81 1885
3759.38 1702
3759.96 1794
3760.54 1676
3761.12 1707
3761.70 1666
3762.28 1857
3762.85 1740
3763.43 1739
3764.01 1667
3764.59 1646
3765.17 1677
3765.75 1658
3766.33 1662
3766.90 1730
3767.48 1780
3768.06 1872
3768.64 1727
3769.22 1683
3769.80 1681
3770.38 1604
3770.96 1700
3771.54 1686
3772.12 1588
3772.70 1651
3773.27 1659
3773.85 1729
3774.43 1689
3775.01 1689
3775.59 1676
3776.17 1768
3776.75 1649
3777.33 1516
3777.91 1665
3778.49 1676
3779.07 1744
3779.65 1839
3780.23 1874
3780.81 1618
3781.39 1655
3781.97 1683
3782.55 1663
3783.13 1665
3783.71 1586
3784.29 1634
3784.87 1705
3785.45 1792
3786.03 1669
3786.61 1659
3787.19 1726
3787.77 1739
3788.35 1700
3788.93 1739
3789.51 1733
3790.09 1735
3790.67 1751
3791.26 1608
3791.84 1686
3792.42 1718
3793.00 1740
3793.58 1729
3794.16 1653
3794.74 1674
3795.32 1600
3795.90 1631
3796.48 1606
3797.07 1618
3797.65 1771
3798.23 1547
3798.81 1604
3799.39 1461
3799.97 1515
3800.55 1626
3801.13 1621
3801.72 1702
3802.30 1816
3802.88 1990
3803.46 2004
3804.04 1867
3804.62 1867
3805.21 1886
3805.79 1960
3806.37 1969
3806.95 2016
3807.53 1942
3808.12 1995
3808.70 2137
3809.28 2121
3809.86 1979
3810.44 2000
3811.03 2030
3811.61 2237
3812.19 2252
3812.77 1979
3813.36 1970
3813.94 2017
3814.52 1944
3815.10 1962
3815.69 1940
3816.27 1979
3816.85 2027
3817.43 1959
3818.02 1923
3818.60 1870
3819.18 1636
3819.76 1711
3820.35 1758
3820.93 1731
3821.51 1678
3822.10 1717
3822.68 1707
3823.26 1727
3823.85 1713
3824.43 1638
3825.01 1699
3825.60 1685
3826.18 1628
3826.76 1785
3827.35 1847
3827.93 1710
3828.51 1691
3829.10 1716
3829.68 1776
3830.26 1719
3830.85 1648
3831.43 1671
3832.02 1771
3832.60 1694
3833.18 1889
3833.77 1797
3834.35 1777
3834.93 1591
3835.52 1741
3836.10 1806
3836.69 1641
3837.27 1639
3837.86 1734
3838.44 1536
3839.02 1633
3839.61 1541
3840.19 1643
3840.78 1572
3841.36 1617
3841.95 1760
3842.53 1648
3843.12 1596
3843.70 1735
3844.29 1633
3844.87 1599
3845.46 1621
3846.04 1538
3846.63 1541
3847.21 1618
3847.80 1636
3848.38 1626
3848.97 1669
3849.55 1641
3850.14 1509
3850.72 1661
3851.31 1603
3851.89 1541
3852.48 1555
3853.06 1581
3853.65 1756
3854.23 1682
3854.82 1619
3855.40 1600
3855.99 1639
3856.58 1642
3857.16 1641
3857.75 1719
3858.33 1934
3858.92 2167
3859.50 1989
3860.09 1888
3860.68 2105
3861.26 2334
3861.85 2400
3862.43 2287
3863.02 2518
3863.61 2561
3864.19 2579
3864.78 2555
3865.37 2367
3865.95 2381
3866.54 2186
3867.13 2131
3867.71 2049
3868.30 1968
3868.89 1870
3869.47 1824
3870.06 1755
3870.65 1947
3871.23 1921
3871.82 1712
3872.41 1789
3872.99 1867
3873.58 2004
3874.17 1875
3874.75 1869
3875.34 2010
3875.93 1838
3876.52 1742
3877.10 1762
3877.69 1665
3878.28 1815
3878.86 1727
3879.45 1717
3880.04 1797
3880.63 1748
3881.21 1717
3881.80 1744
3882.39 1685
3882.98 1608
3883.57 1690
3884.15 1642
3884.74 1520
3885.33 1474
3885.92 1645
3886.50 1703
3887.09 1651
3887.68 1876
3888.27 1827
3888.86 1799
3889.45 1627
3890.03 1658
3890.62 1758
3891.21 1850
3891.80 1957
3892.39 1952
3892.98 1877
3893.56 1823
3894.15 1878
3894.74 1828
3895.33 1739
3895.92 1719
3896.51 1741
3897.10 1670
3897.68 1751
3898.27 1848
3898.86 1839
3899.45 1841
3900.04 1790
3900.63 1846
3901.22 1937
3901.81 1913
3902.40 1764
3902.99 1781
3903.57 1924
3904.16 1796
3904.75 1708
3905.34 1817
3905.93 1778
3906.52 1749
3907.11 1685
3907.70 1727
3908.29 1646
3908.88 1646
3909.47 1711
3910.06 1629
3910.65 1703
3911.24 1749
3911.83 1634
3912.42 1810
3913.01 1681
3913.60 1723
3914.19 1700
3914.78 1598
3915.37 1678
3915.96 1849
3916.55 1766
3917.14 1543
3917.73 1546
3918.32 1681
3918.91 1784
3919.50 1650
3920.09 1653
3920.68 1765
3921.27 1750
3921.86 1829
3922.45 1714
3923.05 1698
3923.64 1722
3924.23 1750
3924.82 1576
3925.41 1534
3926.00 1539
3926.59 1705
3927.18 1623
3927.77 1548
3928.36 1605
3928.95 1610
3929.55 1560
3930.14 1696
3930.73 1556
3931.32 1450
3931.91 1472
3932.50 1462
3933.09 1650
3933.69 1538
3934.28 1544
3934.87 1505
3935.46 1555
3936.05 1543
3936.64 1422
3937.24 1391
3937.83 1487
3938.42 1484
3939.01 1571
3939.60 1592
3940.20 1607
3940.79 1561
3941.38 1492
3941.97 1643
3942.56 1714
3943.16 1586
3943.75 1599
3944.34 1664
3944.93 1591
3945.53 1694
3946.12 1565
3946.71 1708
3947.30 1530
3947.90 1636
3948.49 1617
3949.08 1628
3949.67 1559
3950.27 1478
3950.86 1604
3951.45 1638
3952.05 1494
3952.64 1496
3953.23 1594
3953.82 1556
3954.42 1565
3955.01 1586
3955.60 1595
3956.20 1725
3956.79 1594
3957.38 1704
3957.98 1667
3958.57 1775
3959.16 1706
3959.76 1609
3960.35 1658
3960.94 1777
3961.54 1712
3962.13 1561
3962.73 1592
3963.32 1593
3963.91 1659
3964.51 1629
3965.10 1571
3965.69 1612
3966.29 1753
3966.88 1555
3967.48 1647
3968.07 1720
3968.66 1770
3969.26 1618
3969.85 1580
3970.45 1749
3971.04 1645
3971.64 1649
3972.23 1625
3972.82 1544
3973.42 1585
3974.01 1677
3974.61 1578
3975.20 1486
3975.80 1527
3976.39 1605
3976.99 1764
3977.58 1702
3978.18 1673
3978.77 1755
3979.37 1688
3979.96 1670
3980.56 1555
3981.15 1511
3981.75 1631
3982.34 1662
3982.94 1747
3983.53 1675
3984.13 1593
3984.72 1765
3985.32 1719
3985.91 1623
3986.51 1685
3987.11 1958
3987.70 1717
3988.30 1645
3988.89 1470
3989.49 1553
3990.08 1670
3990.68 1713
3991.28 1800
3991.87 1665
3992.47 1724
3993.06 1666
3993.66 1762
3994.26 1823
3994.85 1774
3995.45 1694
3996.04 1721
3996.64 1756
3997.24 1952
3997.83 1797
3998.43 1725
3999.03 1771
3999.62 1685
4000.22 1487
4000.81 1706
4001.41 1722
4002.01 1617
4002.60 1744
4003.20 1745
4003.80 1741
4004.40 1834
4004.99 1867
4005.59 1892
4006.19 1780
4006.78 1807
4007.38 1752
4007.98 1789
4008.57 1651
4009.17 1684
4009.77 1735
4010.37 1879
4010.96 1882
4011.56 1634
4012.16 1757
4012.76 1788
4013.35 1787
4013.95 1809
4014.55 1868
4015.15 1984
4015.74 1758
4016.34 1737
4016.94 1906
4017.54 1912
4018.13 1904
4018.73 1775
4019.33 1853
4019.93 1928
4020.53 1857
4021.12 1754
4021.72 1932
4022.32 1862
4022.92 1751
4023.52 1681
4024.12 1811
4024.71 1730
4025.31 1595
4025.91 1787
4026.51 2050
4027.11 1959
4027.71 2029
4028.30 2086
4028.90 2086
4029.50 2140
4030.10 2011
4030.70 1793
4031.30 1925
4031.90 2082
4032.50 1991
4033.10 1912
4033.69 1839
4034.29 1766
4034.89 1795
4035.49 1735
4036.09 1706
4036.69 1780
4037.29 1769
4037.89 1641
4038.49 1601
4039.09 1677
4039.69 1566
4040.29 1733
4040.89 1739
4041.49 1494
4042.08 1481
4042.68 1475
4043.28 1502
4043.88 1658
4044.48 1647
4045.08 1611
4045.68 1506
4046.28 1599
4046.88 1617
4047.48 1681
4048.08 1728
4048.68 1607
4049.28 1637
4049.88 1745
4050.48 1645
4051.08 1705
4051.69 1717
4052.29 1704
4052.89 1687
4053.49 1803
4054.09 1734
4054.69 1707
4055.29 1707
4055.89 1736
4056.49 1738
4057.09 1650
4057.69 1603
4058.29 1638
4058.89 1594
4059.49 1749
4060.09 1772
4060.70 1543
4061.30 1486
4061.90 1564
4062.50 1471
4063.10 1626
4063.70 1513
4064.30 1604
4064.90 1698
4065.51 1691
4066.11 1503
4066.71 1514
4067.31 1481
4067.91 1623
4068.51 1565
4069.11 1581
4069.72 1538
4070.32 1516
4070.92 1668
4071.52 1563
4072.12 1691
4072.73 1588
4073.33 1570
4073.93 1524
4074.53 1520
4075.13 1620
4075.74 1513
4076.34 1472
4076.94 1613
4077.54 1668
4078.14 1621
4078.75 1486
4079.35 1663
4079.95 1654
4080.55 1584
4081.16 1665
4081.76 1626
4082.36 1601
4082.96 1599
4083.57 1567
4084.17 1432
4084.77 1548
4085.38 1482
4085.98 1599
4086.58 1616
4087.18 1467
4087.79 1383
4088.39 1437
4088.99 1577
4089.60 1610
4090.20 1463
4090.80 1558
4091.41 1582
4092.01 1456
4092.61 1435
4093.22 1532
4093.82 1591
4094.42 1441
4095.03 1442
4095.63 1421
4096.23 1444
4096.84 1516
4097.44 1634
4098.05 1659
4098.65 1832
4099.25 1641
4099.86 1594
4100.46 1607
4101.06 1531
4101.67 1471
4102.27 1539
4102.88 1481
4103.48 1534
4104.09 1625
4104.69 1399
4105.29 1431
4105.90 1486
4106.50 1582
4107.11 1519
4107.71 1365
4108.32 1525
4108.92 1660
4109.53 1549
4110.13 1512
4110.74 1468
4111.34 1496
4111.94 1496
4112.55 1347
4113.15 1453
4113.76 1534
4114.36 1418
4114.97 1373
4115.57 1446
4116.18 1471
4116.78 1529
4117.39 1474
4118.00 1665
4118.60 1765
4119.21 1593
4119.81 1597
4120.42 1490
4121.02 1496
4121.63 1516
4122.23 1487
4122.84 1308
4123.44 1525
4124.05 1440
4124.66 1504
4125.26 1617
4125.87 1560
4126.47 1293
4127.08 1377
4127.68 1427
4128.29 1506
4128.90 1497
4129.50 1578
4130.11 1510
4130.72 1507
4131.32 1590
4131.93 1522
4132.53 1660
4133.14 1632
4133.75 1606
4134.35 1591
4134.96 1594
4135.57 1542
4136.17 1649
4136.78 1686
4137.39 1567
4137.99 1615
4138.60 1692
4139.21 1659
4139.81 1810
4140.42 1937
4141.03 1875
4141.63 1844
4142.24 1798
4142.85 1779
4143.46 1752
4144.06 1940
4144.67 1843
4145.28 1800
4145.88 1753
4146.49 1707
4147.10 1642
4147.71 1608
4148.31 1553
4148.92 1471
4149.53 1556
4150.14 1606
4150.74 1603
4151.35 1439
4151.96 1398
4152.57 1310
4153.18 1557
4153.78 1572
4154.39 1506
4155.00 1495
4155.61 1612
4156.22 1492
4156.82 1487
4157.43 1509
4158.04 1584
4158.65 1428
4159.26 1569
4159.86 1507
4160.47 1534
4161.08 1583
4161.69 1545
4162.30 1543
4162.91 1485
4163.52 1490
4164.12 1560
4164.73 1468
4165.34 1564
4165.95 1697
4166.56 1810
4167.17 1765
4167.78 1678
4168.39 1572
4168.99 1664
4169.60 1767
4170.21 1710
4170.82 1561
4171.43 1553
4172.04 1517
4172.65 1658
4173.26 1659
4173.87 1878
4174.48 1778
4175.09 1742
4175.70 1678
4176.31 1573
4176.92 1598
4177.53 1530
4178.13 1542
4178.74 1693
4179.35 1664
4179.96 1534
4180.57 1602
4181.18 1504
4181.79 1624
4182.40 1640
4183.01 1616
4183.62 1823
4184.23 1739
4184.84 1537
4185.45 1543
4186.06 1458
4186.67 1501
4187.29 1489
4187.90 1604
4188.51 1551
4189.12 1360
4189.73 1453
4190.34 1666
4190.95 1629
4191.56 1546
4192.17 1667
4192.78 1564
4193.39 1709
4194.00 1924
4194.61 1958
4195.22 1935
4195.83 1917
4196.45 1914
4197.06 1789
4197.67 1755
4198.28 1836
4198.89 1723
4199.50 1680
4200.11 1790
4200.72 1642
4201.33 1650
4201.95 1706
4202.56 1583
4203.17 1548
4203.78 1521
4204.39 1509
4205.00 1525
4205.62 1530
4206.23 1618
4206.84 1635
4207.45 1763
4208.06 1744
4208.67 1704
4209.29 1644
4209.90 1640
4210.51 1582
4211.12 1573
4211.73 1578
4212.35 1681
4212.96 1844
4213.57 1682
4214.18 1694
4214.80 1708
4215.41 1700
4216.02 1695
4216.63 1698
4217.25 1918
4217.86 1814
4218.47 1680
4219.08 1959
4219.70 1964
4220.31 1983
4220.92 2004
4221.53 2184
4222.15 2191
4222.76 2154
4223.37 1979
4223.99 2207
4224.60 2376
4225.21 2298
4225.83 2417
4226.44 2329
4227.05 2325
4227.66 2255
4228.28 2324
4228.89 2430
4229.51 2376
4230.12 2506
4230.73 2855
4231.35 2963
4231.96 2828
4232.57 2710
4233.19 2779
4233.80 2859
4234.41 2912
4235.03 3161
4235.64 3081
4236.26 3122
4236.87 3190
4237.48 3088
4238.10 2919
4238.71 2500
4239.33 2548
4239.94 2305
4240.55 2223
4241.17 2090
4241.78 2111
4242.40 2022
4243.01 2012
4243.63 1908
4244.24 1789
4244.85 1862
4245.47 2012
4246.08 1929
4246.70 2016
4247.31 2228
4247.93 2065
4248.54 2067
4249.16 1946
4249.77 1888
4250.39 1896
4251.00 2108
4251.62 2004
4252.23 1993
4252.85 1932
4253.46 1863
4254.08 1740
4254.69 1804
4255.31 1875
4255.92 1825
4256.54 1857
4257.15 1750
4257.77 1928
4258.39 1829
4259.00 1836
4259.62 1767
4260.23 1870
4260.85 1729
4261.46 1719
4262.08 1857
4262.69 1720
4263.31 1828
4263.93 1700
4264.54 1739
4265.16 1628
4265.77 1786
4266.39 1849
4267.01 1660
4267.62 1665
4268.24 1915
4268.86 1736
4269.47 1686
4270.09 1740
4270.70 1830
4271.32 1533
4271.94 1580
4272.55 1647
4273.17 1750
4273.79 1681
4274.40 1815
4275.02 1740
4275.64 1625
4276.25 1655
4276.87 1718
4277.49 1703
4278.10 1479
4278.72 1698
4279.34 1484
4279.96 1503
4280.57 1581
4281.19 1535
4281.81 1493
4282.42 1551
4283.04 1597
4283.66 1578
4284.28 1584
4284.89 1514
4285.51 1640
4286.13 1531
4286.75 1469
4287.36 1557
4287.98 1417
4288.60 1545
4289.22 1629
4289.83 1638
4290.45 1540
4291.07 1479
4291.69 1488
4292.31 1541
4292.92 1568
4293.54 1429
4294.16 1519
4294.78 1496
4295.40 1568
4296.01 1504
4296.63 1500
4297.25 1449
4297.87 1441
4298.49 1582
4299.11 1395
4299.72 1459
4300.34 1590
4300.96 1557
4301.58 1552
4302.20 1500
4302.82 1632
4303.44 1531
4304.06 1605
4304.67 1475
4305.29 1592
4305.91 1580
4306.53 1502
4307.15 1477
4307.77 1624
4308.39 1713
4309.01 1574
4309.63 1538
4310.25 1572
4310.86 1594
4311.48 1657
4312.10 1522
4312.72 1567
4313.34 1594
4313.96 1589
4314.58 1503
4315.20 1487
4315.82 1696
4316.44 1615
4317.06 1604
4317.68 1666
4318.30 1540
4318.92 1495
4319.54 1463
4320.16 1448
4320.78 1540
4321.40 1543
4322.02 1569
4322.64 1617
4323.26 1549
4323.88 1520
4324.50 1622
4325.12 1563
4325.74 1479
4326.36 1719
4326.98 1706
4327.60 1541
4328.22 1576
4328.84 1573
4329.46 1615
4330.08 1730
4330.71 1649
4331.33 1554
4331.95 1439
4332.57 1451
4333.19 1511
4333.81 1565
4334.43 1698
4335.05 1567
4335.67 1581
4336.29 1568
4336.91 1658
4337.54 1576
4338.16 1742
4338.78 1835
4339.40 1738
4340.02 1821
4340.64 1878
4341.26 1850
4341.89 1907
4342.51 1851
4343.13 1888
4343.75 2101
4344.37 2180
4344.99 2490
4345.62 2795
4346.24 3039
4346.86 3151
4347.48 3194
4348.10 3207
4348.73 3066
4349.35 3011
4349.97 2854
4350.59 2543
4351.21 2255
4351.84 1999
4352.46 2054
4353.08 1856
4353.70 1793
4354.33 1817
4354.95 1858
4355.57 1699
4356.19 1665
4356.82 1648
4357.44 1786
4358.06 1747
4358.68 1713
4359.31 1819
4359.93 1758
4360.55 1648
4361.17 1644
4361.80 1686
4362.42 1730
4363.04 1840
4363.67 1922
4364.29 1959
4364.91 1786
4365.54 1832
4366.16 1803
4366.78 1802
4367.41 1639
4368.03 1567
4368.65 1548
4369.28 1575
4369.90 1644
4370.52 1559
4371.15 1303
4371.77 1398
4372.39 1460
4373.02 1477
4373.64 1568
4374.27 1520
4374.89 1472
4375.51 1464
4376.14 1540
4376.76 1473
4377.39 1551
4378.01 1651
4378.63 1568
4379.26 1538
4379.88 1462
4380.51 1479
4381.13 1565
4381.75 1358
4382.38 1433
4383.00 1310
4383.63 1423
4384.25 1389
4384.88 1488
4385.50 1648
4386.13 1570
4386.75 1513
4387.38 1357
4388.00 1379
4388.63 1426
4389.25 1277
4389.88 1330
4390.50 1257
4391.13 1380
4391.75 1294
4392.38 1365
4393.00 1270
4393.63 1286
4394.25 1311
4394.88 1404
4395.50 1596
4396.13 1470
4396.75 1423
4397.38 1521
4398.00 1454
4398.63 1275
4399.26 1385
4399.88 1382
4400.51 1375
4401.13 1449
4401.76 1398
4402.38 1558
4403.01 1613
4403.64 1528
4404.26 1461
4404.89 1366
4405.51 1401
4406.14 1432
4406.77 1409
4407.39 1537
4408.02 1420
4408.64 1357
4409.27 1555
4409.90 1547
4410.52 1461
4411.15 1526
4411.78 1384
4412.40 1284
4413.03 1380
4413.66 1351
4414.28 1439
4414.91 1433
4415.54 1422
4416.16 1527
4416.79 1356
4417.42 1451
4418.04 1495
4418.67 1544
4419.30 1448
4419.93 1568
4420.55 1570
4421.18 1388
4421.81 1427
4422.43 1495
4423.06 1511
4423.69 1321
4424.32 1424
4424.94 1402
4425.57 1425
4426.20 1404
4426.83 1258
4427.45 1206
4428.08 1207
4428.71 1244
4429.34 1240
4429.96 1263
4430.59 1300
4431.22 1376
4431.85 1283
4432.48 1126
4433.10 1195
4433.73 1312
4434.36 1290
4434.99 1376
4435.62 1352
4436.24 1213
4436.87 1347
4437.50 1218
4438.13 1301
4438.76 1295
4439.39 1337
4440.02 1282
4440.64 1223
4441.27 1326
4441.90 1284
4442.53 1317
4443.16 1302
4443.79 1383
4444.42 1275
4445.04 1227
4445.67 1414
4446.30 1365
4446.93 1336
4447.56 1294
4448.19 1279
4448.82 1364
4449.45 1390
4450.08 1408
4450.71 1351
4451.34 1335
4451.97 1313
4452.59 1434
4453.22 1494
4453.85 1374
4454.48 1440
4455.11 1290
4455.74 1403
4456.37 1314
4457.00 1272
4457.63 1364
4458.26 1362
4458.89 1348
4459.52 1330
4460.15 1294
4460.78 1401
4461.41 1298
4462.04 1214
4462.67 1254
4463.30 1349
4463.93 1293
4464.56 1207
4465.19 1216
4465.82 1240
4466.45 1295
4467.08 1357
4467.71 1322
4468.34 1096
4468.97 1181
4469.61 1290
4470.24 1219
4470.87 1139
4471.50 1076
4472.13 1146
4472.76 1265
4473.39 1282
4474.02 1276
4474.65 1239
4475.28 1273
4475.91 1287
4476.54 1291
4477.18 1360
4477.81 1335
4478.44 1376
4479.07 1253
4479.70 1297
4480.33 1300
4480.96 1219
4481.59 1256
4482.23 1311
4482.86 1291
4483.49 1313
4484.12 1342
4484.75 1283
4485.38 1320
4486.02 1404
4486.65 1440
4487.28 1341
4487.91 1292
4488.54 1488
4489.18 1454
4489.81 1288
4490.44 1294
4491.07 1328
4491.70 1365
4492.34 1320
4492.97 1238
4493.60 1228
4494.23 1287
4494.87 1342
4495.50 1360
4496.13 1277
4496.76 1249
4497.40 1288
4498.03 1325
4498.66 1233
4499.29 1441
4499.93 1462
4500.56 1517
4501.19 1462
4501.82 1431
4502.46 1568
4503.09 1606
4503.72 1709
4504.36 1592
4504.99 1713
4505.62 1530
4506.26 1506
4506.89 1547
4507.52 1461
4508.16 1337
4508.79 1396
4509.42 1463
4510.06 1413
4510.69 1359
4511.32 1408
4511.96 1485
4512.59 1409
4513.22 1346
4513.86 1376
4514.49 1431
4515.13 1449
4515.76 1411
4516.39 1390
4517.03 1377
4517.66 1308
4518.30 1240
4518.93 1292
4519.56 1409
4520.20 1345
4520.83 1364
4521.47 1327
4522.10 1355
4522.73 1304
4523.37 1248
4524.00 1455
4524.64 1415
4525.27 1301
4525.91 1393
4526.54 1378
4527.18 1403
4527.81 1463
4528.45 1562
4529.08 1532
4529.72 1626
4530.35 1953
4530.99 2071
4531.62 1975
4532.26 2047
4532.89 2377
4533.53 2170
4534.16 1993
4534.80 2115
4535.43 2054
4536.07 1834
4536.70 1793
4537.34 1790
4537.97 1684
4538.61 1553
4539.24 1402
4539.88 1471
4540.51 1391
4541.15 1238
4541.79 1268
4542.42 1323
4543.06 1337
4543.69 1364
4544.33 1444
4544.96 1401
4545.60 1325
4546.24 1407
4546.87 1387
4547.51 1459
4548.14 1485
4548.78 1527
4549.42 1435
4550.05 1438
4550.69 1466
4551.33 1436
4551.96 1373
4552.60 1562
4553.24 1468
4553.87 1351
4554.51 1391
4555.15 1299
4555.78 1442
4556.42 1370
4557.06 1401
4557.69 1326
4558.33 1324
4558.97 1334
4559.60 1219
4560.24 1325
4560.88 1351
4561.51 1390
4562.15 1346
4562.79 1317
4563.43 1268
4564.06 1359
4564.70 1466
4565.34 1394
4565.97 1340
4566.61 1509
4567.25 1531
4567.89 1458
4568.52 1485
4569.16 1416
4569.80 1423
4570.44 1544
4571.07 1464
4571.71 1422
4572.35 1363
4572.99 1246
4573.63 1194
4574.26 1280
4574.90 1328
4575.54 1383
4576.18 1295
4576.82 1265
4577.45 1263
4578.09 1335
4578.73 1309
4579.37 1421
4580.01 1379
4580.65 1442
4581.28 1400
4581.92 1439
4582.56 1545
4583.20 1393
4583.84 1399
4584.48 1393
4585.12 1411
4585.76 1379
4586.39 1329
4587.03 1451
4587.67 1398
4588.31 1373
4588.95 1370
4589.59 1374
4590.23 1380
4590.87 1367
4591.51 1581
4592.15 1632
4592.78 1582
4593.42 1507
4594.06 1479
4594.70 1414
4595.34 1526
4595.98 1357
4596.62 1391
4597.26 1291
4597.90 1345
4598.54 1524
4599.18 1389
4599.82 1336
4600.46 1405
4601.10 1428
4601.74 1444
4602.38 1488
4603.02 1456
4603.66 1457
4604.30 1582
4604.94 1670
4605.58 1560
4606.22 1473
4606.86 1472
4607.50 1543
4608.14 1565
4608.78 1456
4609.42 1421
4610.06 1459
4610.70 1426
4611.34 1597
4611.98 1396
4612.62 1531
4613.26 1521
4613.90 1433
4614.55 1365
4615.19 1327
4615.83 1355
4616.47 1445
4617.11 1404
4617.75 1455
4618.39 1403
4619.03 1376
4619.67 1375
4620.31 1421
4620.96 1427
4621.60 1208
4622.24 1200
4622.88 1390
4623.52 1253
4624.16 1349
4624.80 1389
4625.44 1407
4626.09 1352
4626.73 1261
4627.37 1395
4628.01 1393
4628.65 1369
4629.29 1351
4629.94 1289
4630.58 1274
4631.22 1354
4631.86 1295
4632.50 1275
4633.15 1362
4633.79 1398
4634.43 1289
4635.07 1149
4635.72 1325
4636.36 1392
4637.00 1352
4637.64 1422
4638.28 1505
4638.93 1515
4639.57 1617
4640.21 1584
4640.85 1469
4641.50 1550
4642.14 1539
4642.78 1404
4643.43 1398
4644.07 1446
4644.71 1366
4645.35 1412
4646.00 1336
4646.64 1307
4647.28 1400
4647.93 1482
4648.57 1469
4649.21 1318
4649.86 1293
4650.50 1429
4651.14 1504
4651.79 1440
4652.43 1269
4653.07 1319
4653.72 1331
4654.36 1402
4655.00 1397
4655.65 1411
4656.29 1469
4656.93 1512
4657.58 1248
4658.22 1218
4658.87 1320
4659.51 1309
4660.15 1365
4660.80 1391
4661.44 1542
4662.09 1347
4662.73 1348
4663.37 1358
4664.02 1257
4664.66 1282
4665.31 1195
4665.95 1362
4666.59 1306
4667.24 1260
4667.88 1238
4668.53 1224
4669.17 1220
4669.82 1241
4670.46 1161
4671.11 1344
4671.75 1296
4672.40 1196
4673.04 1250
4673.69 1189
4674.33 1253
4674.98 1389
4675.62 1256
4676.27 1215
4676.91 1317
4677.56 1311
4678.20 1283
4678.85 1233
4679.49 1287
4680.14 1327
4680.78 1464
4681.43 1303
4682.07 1207
4682.72 1303
4683.36 1308
4684.01 1335
4684.66 1231
4685.30 1256
4685.95 1258
4686.59 1291
4687.24 1197
4687.88 1282
4688.53 1358
4689.18 1310
4689.82 1265
4690.47 1226
4691.11 1343
4691.76 1272
4692.41 1170
4693.05 1270
4693.70 1260
4694.34 1204
4694.99 1458
4695.64 1293
4696.28 1282
4696.93 1357
4697.58 1433
4698.22 1561
4698.87 1414
4699.52 1423
4700.16 1430
4700.81 1435
4701.46 1439
4702.10 1388
4702.75 1308
4703.40 1400
4704.04 1373
4704.69 1281
4705.34 1295
4705.99 1387
4706.63 1311
4707.28 1326
4707.93 1285
4708.57 1343
4709.22 1287
4709.87 1385
4710.52 1297
4711.16 1314
4711.81 1386
4712.46 1484
4713.11 1447
4713.75 1513
4714.40 1473
4715.05 1388
4715.70 1396
4716.35 1360
4716.99 1340
4717.64 1336
4718.29 1323
4718.94 1328
4719.58 1345
4720.23 1371
4720.88 1346
4721.53 1347
4722.18 1294
4722.83 1337
4723.47 1402
4724.12 1322
4724.77 1304
4725.42 1562
4726.07 1467
4726.72 1572
4727.36 1449
4728.01 1498
4728.66 1538
4729.31 1297
4729.96 1377
4730.61 1452
4731.26 1339
4731.91 1268
4732.55 1408
4733.20 1399
4733.85 1308
4734.50 1309
4735.15 1275
4735.80 1266
4736.45 1335
4737.10 1278
4737.75 1269
4738.40 1328
4739.05 1277
4739.70 1299
4740.35 1452
4740.99 1310
4741.64 1320
4742.29 1268
4742.94 1405
4743.59 1533
4744.24 1377
4744.89 1311
4745.54 1393
4746.19 1347
4746.84 1416
4747.49 1560
4748.14 1433
4748.79 1477
4749.44 1637
4750.09 1438
4750.74 1511
4751.39 1540
4752.04 1547
4752.69 1690
4753.34 1702
4753.99 1575
4754.64 1466
4755.29 1548
4755.95 1590
4756.60 1548
4757.25 1332
4757.90 1405
4758.55 1368
4759.20 1522
4759.85 1370
4760.50 1317
4761.15 1282
4761.80 1418
4762.45 1322
4763.10 1400
4763.75 1521
4764.41 1369
4765.06 1401
4765.71 1390
4766.36 1410
4767.01 1461
4767.66 1369
4768.31 1335
4768.97 1286
4769.62 1301
4770.27 1499
4770.92 1452
4771.57 1253
4772.22 1205
4772.87 1301
4773.53 1243
4774.18 1257
4774.83 1248
4775.48 1346
4776.13 1394
4776.79 1261
4777.44 1305
4778.09 1235
4778.74 1259
4779.39 1349
4780.05 1374
4780.70 1227
4781.35 1233
4782.00 1303
4782.65 1287
4783.31 1444
4783.96 1404
4784.61 1446
4785.26 1301
4785.92 1339
4786.57 1474
4787.22 1248
4787.88 1265
4788.53 1268
4789.18 1262
4789.83 1306
4790.49 1213
4791.14 1227
4791.79 1374
4792.45 1291
4793.10 1316
4793.75 1301
4794.40 1293
4795.06 1305
4795.71 1354
4796.36 1376
4797.02 1310
4797.67 1307
4798.32 1276
4798.98 1236
4799.63 1190
4800.29 1235
4800.94 1271
4801.59 1320
4802.25 1261
4802.90 1215
4803.55 1249
4804.21 1266
4804.86 1411
4805.52 1351
4806.17 1278
4806.82 1327
4807.48 1358
4808.13 1412
4808.79 1297
4809.44 1304
4810.09 1289
4810.75 1236
4811.40 1262
4812.06 1282
4812.71 1309
4813.37 1338
4814.02 1349
4814.67 1247
4815.33 1215
4815.98 1245
4816.64 1239
4817.29 1410
4817.95 1353
4818.60 1413
4819.26 1379
4819.91 1398
4820.57 1328
4821.22 1453
4821.88 1546
4822.53 1450
4823.19 1451
4823.84 1432
4824.50 1514
4825.15 1391
4825.81 1409
4826.46 1461
4827.12 1507
4827.77 1417
4828.43 1350
4829.09 1401
4829.74 1583
4830.40 1491
4831.05 1436
4831.71 1544
4832.36 1414
4833.02 1421
4833.68 1417
4834.33 1436
4834.99 1515
4835.64 1590
4836.30 1692
4836.96 1757
4837.61 1849
4838.27 1774
4838.92 1771
4839.58 1636
4840.24 1599
4840.89 1697
4841.55 1737
4842.21 1742
4842.86 1781
4843.52 1535
4844.17 1455
4844.83 1629
4845.49 1590
4846.14 1541
4846.80 1640
4847.46 1692
4848.11 1694
4848.77 1638
4849.43 1772
4850.09 1822
4850.74 1817
4851.40 1865
4852.06 1776
4852.71 1808
4853.37 1804
4854.03 1827
4854.69 1695
4855.34 1703
4856.00 1670
4856.66 1611
4857.31 1809
4857.97 1882
4858.63 1850
4859.29 1717
4859.94 1617
4860.60 1610
4861.26 1837
4861.92 1808
4862.58 1811
4863.23 1794
4863.89 1830
4864.55 1764
4865.21 1833
4865.87 1878
4866.52 1854
4867.18 1764
4867.84 1853
4868.50 1662
4869.16 1648
4869.81 1645
4870.47 1674
4871.13 1626
4871.79 1624
4872.45 1660
4873.11 1641
4873.77 1666
4874.42 1686
4875.08 1774
4875.74 1687
4876.40 1539
4877.06 1506
4877.72 1591
4878.38 1561
4879.03 1531
4879.69 1505
4880.35 1523
4881.01 1680
4881.67 1644
4882.33 1568
4882.99 1583
4883.65 1538
4884.31 1582
4884.97 1486
4885.63 1486
4886.29 1473
4886.95 1470
4887.60 1434
4888.26 1481
4888.92 1417
4889.58 1576
4890.24 1568
4890.90 1539
4891.56 1594
4892.22 1713
4892.88 1532
4893.54 1494
4894.20 1498
4894.86 1580
4895.52 1507
4896.18 1488
4896.84 1510
4897.50 1392
4898.16 1433
4898.82 1435
4899.48 1555
4900.14 1604
4900.80 1497
4901.46 1471
4902.12 1319
4902.79 1297
4903.45 1484
4904.11 1472
4904.77 1592
4905.43 1416
4906.09 1432
4906.75 1485
4907.41 1399
4908.07 1555
4908.73 1344
4909.39 1339
4910.05 1294
4910.71 1452
4911.38 1349
4912.04 1263
4912.70 1270
4913.36 1259
4914.02 1392
4914.68 1312
4915.34 1233
4916.00 1288
4916.67 1324
4917.33 1301
4917.99 1334
4918.65 1278
4919.31 1429
4919.97 1473
4920.64 1424
4921.30 1348
4921.96 1275
4922.62 1223
4923.28 1167
4923.94 1242
4924.61 1373
4925.27 1256
4925.93 1296
4926.59 1236
4927.26 1278
4927.92 1230
4928.58 1353
4929.24 1412
4929.90 1375
4930.57 1278
4931.23 1312
4931.89 1389
4932.55 1401
4933.22 1258
4933.88 1337
4934.54 1387
4935.20 1288
4935.87 1253
4936.53 1280
4937.19 1348
4937.86 1266
4938.52 1282
4939.18 1304
4939.84 1304
4940.51 1287
4941.17 1316
4941.83 1226
4942.50 1196
4943.16 1273
4943.82 1255
4944.49 1243
4945.15 1189
4945.81 1349
4946.48 1240
4947.14 1253
4947.80 1289
4948.47 1287
4949.13 1303
4949.79 1253
4950.46 1201
4951.12 1244
4951.79 1151
4952.45 1183
4953.11 1213
4953.78 1202
4954.44 1330
4955.11 1050
4955.77 1075
4956.43 1230
4957.10 1281
4957.76 1143
4958.43 1165
4959.09 1259
4959.76 1141
4960.42 1097
4961.08 1176
4961.75 1241
4962.41 1296
4963.08 1281
4963.74 1334
4964.41 1262
4965.07 1222
4965.74 1329
4966.40 1335
4967.07 1362
4967.73 1139
4968.40 1209
4969.06 1243
4969.73 1359
4970.39 1231
4971.06 1228
4971.72 1283
4972.39 1295
4973.05 1283
4973.72 1239
4974.38 1164
4975.05 1237
4975.71 1253
4976.38 1231
4977.04 1250
4977.71 1299
4978.37 1242
4979.04 1164
4979.71 1279
4980.37 1262
4981.04 1185
4981.70 1224
4982.37 1210
4983.04 1234
4983.70 1248
4984.37 1302
4985.03 1211
4985.70 1287
4986.37 1296
4987.03 1302
4987.70 1258
4988.36 1168
4989.03 1200
4989.70 1229
4990.36 1380
4991.03 1249
4991.70 1208
4992.36 1266
4993.03 1246
4993.70 1223
4994.36 1243
4995.03 1181
4995.70 1171
4996.36 1168
4997.03 1200
4997.70 1379
4998.36 1272
4999.03 1164
4999.70 1237
5000.36 1166
5001.03 1200
5001.70 1206
5002.37 1234
5003.03 1174
5003.70 1121
5004.37 1161
5005.03 1138
5005.70 1130
5006.37 1243
5007.04 1143
5007.70 1182
5008.37 1151
5009.04 1124
5009.71 1177
5010.38 1218
5011.04 1228
5011.71 1145
5012.38 1084
5013.05 1184
5013.71 1284
5014.38 1222
5015.05 1253
5015.72 1192
5016.39 1136
5017.06 1212
5017.72 1179
5018.39 1245
5019.06 1399
5019.73 1411
5020.40 1384
5021.07 1447
5021.73 1607
5022.40 1535
5023.07 1539
5023.74 1656
5024.41 1808
5025.08 1776
5025.75 1653
5026.41 1464
5027.08 1568
5027.75 1522
5028.42 1413
5029.09 1270
5029.76 1327
5030.43 1365
5031.10 1355
5031.77 1189
5032.44 1260
5033.10 1255
5033.77 1168
5034.44 1058
5035.11 1082
5035.78 1133
5036.45 1134
5037.12 1217
5037.79 1210
5038.46 1194
5039.13 1157
5039.80 1101
5040.47 1215
5041.14 1185
5041.81 1070
5042.48 1155
5043.15 1157
5043.82 1152
5044.49 1208
5045.16 1275
5045.83 1164
5046.50 1243
5047.17 1098
5047.84 1220
5048.51 1175
5049.18 1275
5049.85 1260
5050.52 1138
5051.19 1186
5051.86 1230
5052.53 1192
5053.20 1210
5053.87 1192
5054.54 1129
5055.21 1129
5055.89 1231
5056.56 1240
5057.23 1152
5057.90 1090
5058.57 1330
5059.24 1280
5059.91 1149
5060.58 1215
5061.25 1149
5061.92 1134
5062.60 1208
5063.27 1249
5063.94 1322
5064.61 1299
5065.28 1264
5065.95 1257
5066.62 1220
5067.30 1252
5067.97 1130
5068.64 1215
5069.31 1298
5069.98 1242
5070.65 1222
5071.33 1183
5072.00 1112
5072.67 1068
5073.34 1074
5074.01 1162
5074.68 1225
5075.36 1065
5076.03 1207
5076.70 1278
5077.37 1169
5078.05 1160
5078.72 1225
5079.39 1201
5080.06 1213
5080.73 1191
5081.41 1141
5082.08 1293
5082.75 1244
5083.42 1167
5084.10 1208
5084.77 1311
5085.44 1320
5086.12 1236
5086.79 1202
5087.46 1192
5088.13 1210
5088.81 1302
5089.48 1355
5090.15 1378
5090.83 1540
5091.50 1467
5092.17 1560
5092.85 1531
5093.52 1555
5094.19 1452
5094.87 1355
5095.54 1293
5096.21 1230
5096.89 1186
5097.56 1165
5098.23 1213
5098.91 1284
5099.58 1141
5100.25 1101
5100.93 1197
5101.60 1185
5102.28 1223
5102.95 1268
5103.62 1309
5104.30 1252
5104.97 1246
5105.65 1429
5106.32 1335
5106.99 1240
5107.67 1188
5108.34 1265
5109.02 1278
5109.69 1238
5110.36 1310
5111.04 1226
5111.71 1133
5112.39 1133
5113.06 1186
5113.74 1346
5114.41 1263
5115.09 1169
5115.76 1203
5116.44 1158
5117.11 1203
5117.79 1181
5118.46 1243
5119.14 1335
5119.81 1398
5120.49 1259
5121.16 1154
5121.84 1133
5122.51 1305
5123.19 1318
5123.86 1330
5124.54 1303
5125.21 1061
5125.89 1069
5126.56 1132
5127.24 1215
5127.91 1150
5128.59 1211
5129.27 1076
5129.94 1237
5130.62 1174
5131.29 1151
5131.97 1225
5132.64 1221
5133.32 1156
5134.00 1237
5134.67 1202
5135.35 1251
5136.02 1244
5136.70 1254
5137.38 1292
5138.05 1330
5138.73 1336
5139.40 1389
5140.08 1260
5140.76 1276
5141.43 1376
5142.11 1318
5142.79 1245
5143.46 1085
5144.14 1055
5144.82 981
5145.49 1074
5146.17 1175
5146.85 1112
5147.52 1160
5148.20 1088
5148.88 1066
5149.55 1161
5150.23 1088
5150.91 1098
5151.59 1134
5152.26 1163
5152.94 1240
5153.62 1081
5154.29 1128
5154.97 1062
5155.65 1195
5156.33 1123
5157.00 1098
5157.68 1076
5158.36 1072
5159.04 993
5159.71 1055
5160.39 1158
5161.07 1183
5161.75 1212
5162.42 1184
5163.10 1177
5163.78 1109
5164.46 1085
5165.14 1180
5165.81 1222
5166.49 1279
5167.17 1198
5167.85 1144
5168.53 1203
5169.21 1167
5169.88 1177
5170.56 1057
5171.24 1143
5171.92 1162
5172.60 1057
5173.28 1095
5173.95 1117
5174.63 1106
5175.31 1153
5175.99 1145
5176.67 1192
5177.35 1154
5178.03 1142
5178.71 1101
5179.38 1199
5180.06 1066
5180.74 1175
5181.42 1262
5182.10 1177
5182.78 1136
5183.46 1061
5184.14 1060
5184.82 1164
5185.50 1224
5186.18 1191
5186.86 1166
5187.53 1179
5188.21 1102
5188.89 1135
5189.57 931
5190.25 1119
5190.93 1013
5191.61 1079
5192.29 1134
5192.97 1057
5193.65 1171
5194.33 1116
5195.01 1175
5195.69 1143
5196.37 1009
5197.05 1030
5197.73 1039
5198.41 1156
5199.09 1025
5199.77 1043
5200.45 1119
5201.13 1070
5201.81 1048
5202.49 1100
5203.17 1113
5203.86 1202
5204.54 1161
5205.22 1275
5205.90 1240
5206.58 1239
5207.26 1251
5207.94 1107
5208.62 1210
5209.30 1230
5209.98 1257
5210.66 1282
5211.34 1219
5212.02 1220
5212.71 1119
5213.39 1109
5214.07 1250
5214.75 1140
5215.43 1128
5216.11 1197
5216.79 1254
5217.47 1094
5218.16 1146
5218.84 1169
5219.52 1212
5220.20 1170
5220.88 1134
5221.56 1109
5222.25 1120
5222.93 1058
5223.61 1091
5224.29 1063
5224.97 1046
5225.66 1154
5226.34 1146
5227.02 1136
5227.70 1171
5228.38 1158
5229.07 1129
5229.75 1084
5230.43 1087
5231.11 1145
5231.79 1238
5232.48 1186
5233.16 1155
5233.84 1196
5234.52 1267
5235.21 1185
5235.89 1184
5236.57 1143
5237.26 1243
5237.94 1274
5238.62 1175
5239.30 1155
5239.99 1138
5240.67 1151
5241.35 1265
5242.04 1291
5242.72 1157
5243.40 1182
5244.08 1132
5244.77 1177
5245.45 1285
5246.13 1263
5246.82 1302
5247.50 1338
5248.18 1321
5248.87 1446
5249.55 1633
5250.24 1571
5250.92 1482
5251.60 1459
5252.29 1398
5252.97 1308
5253.65 1412
5254.34 1268
5255.02 1188
5255.71 1077
5256.39 1106
5257.07 1077
5257.76 1205
5258.44 1264
5259.13 1155
5259.81 1151
5260.49 1083
5261.18 1166
5261.86 1158
5262.55 1162
5263.23 1244
5263.92 1169
5264.60 1111
5265.28 1128
5265.97 1248
5266.65 1202
5267.34 1196
5268.02 1175
5268.71 1150
5269.39 1068
5270.08 1137
5270.76 1115
5271.45 1122
5272.13 1069
5272.82 987
5273.50 1166
5274.19 1184
5274.87 1046
5275.56 1158
5276.24 1166
5276.93 1178
5277.61 1113
5278.30 1204
5278.98 1156
5279.67 1091
5280.36 1137
5281.04 1270
5281.73 1343
5282.41 1392
5283.10 1388
5283.78 1454
5284.47 1393
5285.16 1399
5285.84 1293
5286.53 1281
5287.21 1279
5287.90 1262
5288.59 1101
5289.27 1154
5289.96 1219
5290.64 1189
5291.33 1179
5292.02 1184
5292.70 1218
5293.39 1241
5294.08 1148
5294.76 1127
5295.45 1094
5296.13 1155
5296.82 1171
5297.51 1165
5298.19 1190
5298.88 1172
5299.57 1214
5300.25 1221
5300.94 1243
5301.63 1218
5302.32 1229
5303.00 1229
5303.69 1199
5304.38 1258
5305.06 1238
5305.75 1177
5306.44 1233
5307.13 1301
5307.81 1317
5308.50 1222
5309.19 1232
5309.87 1206
5310.56 1164
5311.25 1197
5311.94 1282
5312.62 1158
5313.31 1161
5314.00 1208
5314.69 1242
5315.38 1267
5316.06 1195
5316.75 1104
5317.44 1090
5318.13 1150
5318.82 1294
5319.50 1270
5320.19 1246
5320.88 1318
5321.57 1306
5322.26 1365
5322.94 1201
5323.63 1246
5324.32 1282
5325.01 1091
5325.70 1074
5326.39 1181
5327.07 1190
5327.76 1108
5328.45 1055
5329.14 1150
5329.83 1244
5330.52 1198
5331.21 1283
5331.90 1292
5332.58 1223
5333.27 1224
5333.96 1149
5334.65 1194
5335.34 1210
5336.03 1248
5336.72 1243
5337.41 1124
5338.10 1149
5338.79 1090
5339.48 1135
5340.17 1121
5340.86 1191
5341.54 1178
5342.23 1182
5342.92 1252
5343.61 1273
5344.30 1173
5344.99 1283
5345.68 1173
5346.37 1246
5347.06 1206
5347.75 1384
5348.44 1273
5349.13 1231
5349.82 1457
5350.51 1531
5351.20 1563
5351.89 1633
5352.58 1590
5353.27 1611
5353.96 1531
5354.65 1464
5355.34 1431
5356.03 1313
5356.72 1367
5357.42 1410
5358.11 1284
5358.80 1224
5359.49 1140
5360.18 1264
5360.87 1145
5361.56 1117
5362.25 1219
5362.94 1258
5363.63 1134
5364.32 1115
5365.01 1195
5365.70 1184
5366.40 1125
5367.09 1073
5367.78 1125
5368.47 1175
5369.16 1155
5369.85 1098
5370.54 1117
5371.23 1112
5371.93 1071
5372.62 972
5373.31 1011
5374.00 990
5374.69 994
5375.38 974
5376.08 1061
5376.77 1059
5377.46 1120
5378.15 1083
5378.84 1086
5379.53 1059
5380.23 1109
5380.92 1097
5381.61 1114
5382.30 1168
5383.00 1164
5383.69 1098
5384.38 1031
5385.07 1009
5385.76 1102
5386.46 1154
5387.15 1101
5387.84 1074
5388.53 1132
5389.23 1062
5389.92 1062
5390.61 1122
5391.30 1224
5392.00 1288
5392.69 1266
5393.38 1159
5394.08 1133
5394.77 1054
5395.46 1156
5396.15 1121
5396.85 1081
5397.54 997
5398.23 1030
5398.93 1063
5399.62 1136
5400.31 1027
5401.01 1096
5401.70 1144
5402.39 1063
5403.09 1095
5403.78 1024
5404.47 1053
5405.17 1180
5405.86 1148
5406.56 1106
5407.25 1065
5407.94 1082
5408.64 1187
5409.33 1126
5410.02 1141
5410.72 1260
5411.41 1253
5412.11 1182
5412.80 1132
5413.49 1213
5414.19 1011
5414.88 1063
5415.58 1126
5416.27 1074
5416.97 1079
5417.66 1182
5418.35 1096
5419.05 1097
5419.74 1107
5420.44 1132
5421.13 1215
5421.83 1212
5422.52 1170
5423.22 1145
5423.91 1247
5424.61 1154
5425.30 1144
5426.00 1141
5426.69 1100
5427.39 1080
5428.08 1134
5428.78 1151
5429.47 1159
5430.17 1095
5430.86 1063
5431.56 1107
5432.25 1124
5432.95 1073
5433.64 1113
5434.34 1146
5435.03 1123
5435.73 1231
5436.43 1239
5437.12 1282
5437.82 1296
5438.51 1239
5439.21 1184
5439.90 1210
5440.60 1334
5441.30 1225
5441.99 1188
5442.69 1227
5443.38 1205
5444.08 1166
5444.78 1218
5445.47 1272
5446.17 1372
5446.86 1386
5447.56 1520
5448.26 1576
5448.95 1615
5449.65 1582
5450.35 1480
5451.04 1446
5451.74 1450
5452.44 1492
5453.13 1525
5453.83 1394
5454.53 1241
5455.22 1186
5455.92 1252
5456.62 1283
5457.31 1168
5458.01 1213
5458.71 1216
5459.40 1233
5460.10 1255
5460.80 1425
5461.50 1465
5462.19 1643
5462.89 1655
5463.59 1740
5464.29 1765
5464.98 1754
5465.68 1910
5466.38 1869
5467.08 1705
5467.77 1582
5468.47 1471
5469.17 1554
5469.87 1533
5470.56 1389
5471.26 1451
5471.96 1404
5472.66 1425
5473.36 1345
5474.05 1420
5474.75 1423
5475.45 1402
5476.15 1443
5476.85 1384
5477.54 1345
5478.24 1495
5478.94 1585
5479.64 1562
5480.34 1665
5481.04 1620
5481.73 1732
5482.43 1764
5483.13 1691
5483.83 1723
5484.53 1647
5485.23 1557
5485.93 1515
5486.62 1534
5487.32 1662
5488.02 1561
5488.72 1602
5489.42 1509
5490.12 1672
5490.82 1690
5491.52 1486
5492.22 1493
5492.92 1407
5493.62 1503
5494.31 1461
5495.01 1620
5495.71 1570
5496.41 1626
5497.11 1622
5497.81 1698
5498.51 1851
5499.21 1993
5499.91 2070
5500.61 2194
5501.31 2390
5502.01 2436
5502.71 2582
5503.41 2418
5504.11 2363
5504.81 2231
5505.51 1955
5506.21 1817
5506.91 1786
5507.61 1599
5508.31 1704
5509.01 1623
5509.71 1719
5510.41 1564
5511.11 1528
5511.81 1528
5512.51 1559
5513.21 1517
5513.91 1521
5514.61 1361
5515.31 1433
5516.01 1562
5516.72 1458
5517.42 1375
5518.12 1461
5518.82 1501
5519.52 1596
5520.22 1577
5520.92 1483
5521.62 1391
5522.32 1438
5523.02 1477
5523.73 1346
5524.43 1427
5525.13 1422
5525.83 1515
5526.53 1468
5527.23 1336
5527.93 1301
5528.63 1360
5529.34 1500
5530.04 1378
5530.74 1295
5531.44 1313
5532.14 1309
5532.84 1233
5533.55 1141
5534.25 1206
5534.95 1254
5535.65 1203
5536.35 1219
5537.06 1185
5537.76 1192
5538.46 1245
5539.16 1215
5539.86 1157
5540.57 1281
5541.27 1288
5541.97 1293
5542.67 1152
5543.38 1152
5544.08 1198
5544.78 1187
5545.48 1231
5546.19 1291
5546.89 1211
5547.59 1124
5548.29 1177
5549.00 1055
5549.70 1095
5550.40 1152
5551.11 1202
5551.81 1183
5552.51 1157
5553.21 1214
5553.92 1104
5554.62 1296
5555.32 1260
5556.03 1253
5556.73 1151
5557.43 1094
5558.14 1109
5558.84 1159
5559.54 1140
5560.25 1097
5560.95 1127
5561.65 1083
5562.36 950
5563.06 987
5563.77 1153
5564.47 1228
5565.17 1158
5565.88 1220
5566.58 1199
5567.28 1183
5567.99 1117
5568.69 1128
5569.40 1144
5570.10 1074
5570.80 1146
5571.51 1156
5572.21 1128
5572.92 1078
5573.62 1007
5574.33 1203
5575.03 1280
5575.73 1209
5576.44 1142
5577.14 1191
5577.85 1259
5578.55 1240
5579.26 1169
5579.96 1175
5580.67 1224
5581.37 1176
5582.08 1040
5582.78 1099
5583.49 1060
5584.19 1052
5584.90 1116
5585.60 975
5586.31 1016
5587.01 1057
5587.72 1066
5588.42 1160
5589.13 1129
5589.83 1078
5590.54 1175
5591.24 1158
5591.95 1221
5592.66 1106
5593.36 1063
5594.07 1037
5594.77 1036
5595.48 1075
5596.18 995
5596.89 915
5597.60 877
5598.30 886
5599.01 947
5599.71 1036
5600.42 970
5601.13 998
5601.83 1021
5602.54 960
5603.24 1025
5603.95 981
5604.66 1050
5605.36 1142
5606.07 1169
5606.78 1028
5607.48 941
5608.19 1004
5608.89 979
5609.60 1043
5610.31 1051
5611.01 1044
5611.72 1079
5612.43 998
5613.14 945
5613.84 1064
5614.55 1062
5615.26 969
5615.96 1141
5616.67 1095
5617.38 1091
5618.08 1045
5618.79 1014
5619.50 1046
5620.21 1076
5620.91 1072
5621.62 1040
5622.33 1143
5623.04 1034
5623.74 1027
5624.45 1032
5625.16 966
5625.87 929
5626.57 960
5627.28 1042
5627.99 992
5628.70 1078
5629.40 1026
5630.11 1041
5630.82 1002
5631.53 1034
5632.24 1015
5632.94 924
5633.65 1026
5634.36 1024
5635.07 1017
5635.78 1021
5636.49 970
5637.19 968
5637.90 1102
5638.61 1176
5639.32 1033
5640.03 1185
5640.74 1141
5641.44 1033
5642.15 1112
5642.86 1146
5643.57 1113
5644.28 1087
5644.99 1048
5645.70 1030
5646.41 1090
5647.12 1004
5647.82 1113
5648.53 1042
5649.24 1027
5649.95 998
5650.66 964
5651.37 992
5652.08 1013
5652.79 1069
5653.50 1087
5654.21 1181
5654.92 1073
5655.63 1105
5656.34 1132
5657.05 1055
5657.76 1072
5658.46 1032
5659.17 979
5659.88 1032
5660.59 1016
5661.30 1095
5662.01 1034
5662.72 1054
5663.43 1016
5664.14 1079
5664.85 1092
5665.56 1050
5666.27 1083
5666.98 1088
5667.69 1127
5668.40 1234
5669.12 1171
5669.83 1127
5670.54 1212
5671.25 1375
5671.96 1346
5672.67 1330
5673.38 1298
5674.09 1313
5674.80 1275
5675.51 1261
5676.22 1204
5676.93 1101
5677.64 1004
5678.35 1119
5679.06 1110
5679.78 1062
5680.49 1085
5681.20 1112
5681.91 1161
5682.62 1178
5683.33 1183
5684.04 1166
5684.75 1058
5685.47 1053
5686.18 1128
5686.89 1144
5687.60 1116
5688.31 1137
5689.02 1117
5689.73 1155
5690.45 1127
5691.16 1100
5691.87 1096
5692.58 1103
5693.29 1112
5694.01 1046
5694.72 925
5695.43 1035
5696.14 1072
5696.85 1028
5697.57 1012
5698.28 981
5698.99 1068
5699.70 1065
5700.41 937
5701.13 1018
5701.84 1021
5702.55 1028
5703.26 999
5703.98 998
5704.69 977
5705.40 977
5706.11 986
5706.83 1073
5707.54 1071
5708.25 1010
5708.97 1089
5709.68 1101
5710.39 1061
5711.10 1025
5711.82 980
5712.53 938
5713.24 1063
5713.96 1004
5714.67 966
5715.38 1035
5716.10 1090
5716.81 942
5717.52 1057
5718.24 995
5718.95 1022
5719.66 991
5720.38 907
5721.09 963
5721.80 943
5722.52 931
5723.23 912
5723.95 1000
5724.66 1035
5725.37 1067
5726.09 1083
5726.80 1088
5727.52 1190
5728.23 1198
5728.94 1187
5729.66 1253
5730.37 1269
5731.09 1199
5731.80 1262
5732.51 1226
5733.23 1168
5733.94 1075
5734.66 1097
5735.37 1143
5736.09 1223
5736.80 1072
5737.52 1013
5738.23 1046
5738.95 1062
5739.66 1032
5740.38 1072
5741.09 1079
5741.81 963
5742.52 973
5743.24 1024
5743.95 1006
5744.67 1015
5745.38 1032
5746.10 1061
5746.81 1061
5747.53 1078
5748.24 1048
5748.96 927
5749.67 1073
5750.39 1093
5751.10 1051
5751.82 1050
5752.53 1135
5753.25 1105
5753.97 1126
5754.68 1149
5755.40 1268
5756.11 1290
5756.83 1223
5757.54 1243
5758.26 1295
5758.98 1338
5759.69 1253
5760.41 1133
5761.12 1106
5761.84 1080
5762.56 1075
5763.27 1100
5763.99 1156
5764.71 1092
5765.42 1065
5766.14 1056
5766.85 1088
5767.57 1205
5768.29 1050
5769.00 985
5769.72 1078
5770.44 1134
5771.15 1110
5771.87 997
5772.59 1030
5773.30 1077
5774.02 1141
5774.74 1135
5775.46 1060
5776.17 1047
5776.89 1010
5777.61 1105
5778.32 1075
5779.04 1177
5779.76 1136
5780.48 1145
5781.19 1135
5781.91 1182
5782.63 1053
5783.35 1128
5784.06 1181
5784.78 1169
5785.50 1011
5786.22 1124
5786.93 1146
5787.65 1163
5788.37 1090
5789.09 1076
5789.80 1228
5790.52 1216
5791.24 1151
5791.96 1158
5792.68 1215
5793.39 1269
5794.11 1222
5794.83 1240
5795.55 1275
5796.27 1320
5796.99 1399
5797.70 1376
5798.42 1547
5799.14 1662
5799.86 1935
5800.58 1879
5801.30 2216
5802.02 2264
5802.73 2085
5803.45 1906
5804.17 1909
5804.89 1971
5805.61 1671
5806.33 1426
5807.05 1412
5807.77 1422
5808.49 1418
5809.20 1395
5809.92 1427
5810.64 1410
5811.36 1337
5812.08 1327
5812.80 1301
5813.52 1278
5814.24 1418
5814.96 1326
5815.68 1368
5816.40 1405
5817.12 1411
5817.84 1269
5818.56 1314
5819.28 1239
5820.00 1305
5820.72 1308
5821.44 1290
5822.16 1349
5822.88 1372
5823.60 1327
5824.32 1308
5825.04 1235
5825.76 1218
5826.48 1169
5827.20 1126
5827.92 1154
5828.64 1150
5829.36 1111
5830.08 1213
5830.80 1142
5831.52 1209
5832.24 1228
5832.96 1267
5833.68 1208
5834.40 1114
5835.12 1065
5835.84 1235
5836.56 1101
5837.28 1273
5838.00 1186
5838.73 1141
5839.45 1106
5840.17 1183
5840.89 1119
5841.61 1104
5842.33 1076
5843.05 1045
5843.77 1166
5844.49 1114
5845.22 1043
5845.94 1061
5846.66 1057
5847.38 1104
5848.10 1083
5848.82 1146
5849.54 1055
5850.27 1085
5850.99 1083
5851.71 1062
5852.43 1054
5853.15 1085
5853.88 1150
5854.60 1059
5855.32 982
5856.04 993
5856.76 1121
5857.49 1112
5858.21 1026
5858.93 1022
5859.65 1054
5860.37 1010
5861.10 1032
5861.82 925
5862.54 1017
5863.26 985
5863.99 1023
5864.71 1049
5865.43 1069
5866.15 1091
5866.88 1004
5867.60 1042
5868.32 1002
5869.04 927
5869.77 959
5870.49 1134
5871.21 1068
5871.94 1058
5872.66 980
5873.38 975
5874.11 997
5874.83 1072
5875.55 991
5876.27 1116
5877.00 1094
5877.72 1062
5878.44 1062
5879.17 1083
5879.89 952
5880.62 958
5881.34 983
5882.06 1015
5882.79 1032
5883.51 1001
5884.23 983
5884.96 976
5885.68 1011
5886.40 1026
5887.13 941
5887.85 960
5888.58 1081
5889.30 1018
5890.02 982
5890.75 977
5891.47 1051
5892.20 976
5892.92 952
5893.65 1005
5894.37 1040
5895.09 999
5895.82 1000
5896.54 912
5897.27 1004
5897.99 984
5898.72 976
5899.44 952
5900.17 958
5900.89 966
5901.62 1023
5902.34 970
5903.07 1038
5903.79 1046
5904.52 989
5905.24 954
5905.97 991
5906.69 1012
5907.42 1048
5908.14 1033
5908.87 980
5909.59 999
5910.32 1036
5911.04 1031
5911.77 1046
5912.49 1015
5913.22 1003
5913.94 1053
5914.67 1115
5915.40 986
5916.12 1025
5916.85 1058
5917.57 1007
5918.30 962
5919.02 1097
5919.75 1057
5920.48 1052
5921.20 959
5921.93 1035
5922.65 994
5923.38 1016
5924.11 1027
5924.83 1067
5925.56 1066
5926.29 999
5927.01 1166
5927.74 1148
5928.47 1014
5929.19 1029
5929.92 1058
5930.64 1112
5931.37 1086
5932.10 1048
5932.82 1073
5933.55 1054
5934.28 1159
5935.01 1129
5935.73 1024
5936.46 1111
5937.19 1249
5937.91 1245
5938.64 1225
5939.37 1234
5940.09 1167
5940.82 1215
5941.55 1165
5942.28 1225
5943.00 1110
5943.73 1159
5944.46 1050
5945.19 1048
5945.91 1217
5946.64 1250
5947.37 1174
5948.10 1194
5948.82 1187
5949.55 1218
5950.28 1387
5951.01 1316
5951.73 1291
5952.46 1370
5953.19 1395
5953.92 1414
5954.65 1524
5955.38 1360
5956.10 1346
5956.83 1328
5957.56 1305
5958.29 1360
5959.02 1346
5959.74 1363
5960.47 1333
5961.20 1427
5961.93 1399
5962.66 1349
5963.39 1279
5964.12 1389
5964.84 1493
5965.57 1470
5966.30 1615
5967.03 1753
5967.76 1675
5968.49 1685
5969.22 1759
5969.95 1788
5970.68 1707
5971.40 1700
5972.13 1687
5972.86 1614
5973.59 1618
5974.32 1497
5975.05 1451
5975.78 1497
5976.51 1589
5977.24 1495
5977.97 1499
5978.70 1442
5979.43 1458
5980.16 1458
5980.89 1596
5981.62 1511
5982.35 1490
5983.08 1502
5983.81 1535
5984.54 1525
5985.27 1526
5986.00 1488
5986.73 1479
5987.46 1516
5988.19 1547
5988.92 1458
5989.65 1601
5990.38 1533
5991.11 1618
5991.84 1542
5992.57 1640
5993.30 1593
5994.03 1471
5994.76 1476
5995.49 1521
5996.22 1666
5996.95 1466
5997.68 1461
5998.41 1612
5999.14 1625
5999.87 1593
6000.60 1450
6001.34 1527
6002.07 1543
6002.80 1498
6003.53 1482
6004.26 1491
6004.99 1419
6005.72 1460
6006.45 1526
6007.18 1471
6007.92 1447
6008.65 1739
6009.38 1776
6010.11 2038
6010.84 2087
6011.57 2108
6012.30 2095
6013.04 2296
6013.77 2266
6014.50 2181
6015.23 2074
6015.96 2086
6016.69 1936
6017.43 1876
6018.16 1797
6018.89 1633
6019.62 1643
6020.35 1569
6021.09 1562
6021.82 1565
6022.55 1639
6023.28 1504
6024.02 1427
6024.75 1376
6025.48 1357
6026.21 1355
6026.94 1247
6027.68 1358
6028.41 1408
6029.14 1457
6029.88 1246
6030.61 1317
6031.34 1391
6032.07 1336
6032.81 1342
6033.54 1397
6034.27 1312
6035.01 1448
6035.74 1439
6036.47 1402
6037.20 1420
6037.94 1306
6038.67 1340
6039.40 1285
6040.14 1356
6040.87 1285
6041.60 1309
6042.34 1439
6043.07 1367
6043.80 1428
6044.54 1569
6045.27 1488
6046.00 1394
6046.74 1415
6047.47 1530
6048.21 1422
6048.94 1468
6049.67 1525
6050.41 1532
6051.14 1482
6051.88 1377
6052.61 1439
6053.34 1411
6054.08 1599
6054.81 1583
6055.55 1567
6056.28 1523
6057.01 1605
6057.75 1542
6058.48 1460
6059.22 1374
6059.95 1510
6060.69 1498
6061.42 1387
6062.16 1441
6062.89 1394
6063.63 1519
6064.36 1424
6065.09 1538
6065.83 1474
6066.56 1495
6067.30 1456
6068.03 1377
6068.77 1460
6069.50 1446
6070.24 1358
6070.97 1277
6071.71 1328
6072.45 1373
6073.18 1428
6073.92 1409
6074.65 1430
6075.39 1468
6076.12 1361
6076.86 1395
6077.59 1518
6078.33 1414
6079.06 1420
6079.80 1362
6080.54 1422
6081.27 1417
6082.01 1374
6082.74 1373
6083.48 1341
6084.21 1344
6084.95 1410
6085.69 1471
6086.42 1346
6087.16 1355
6087.90 1324
6088.63 1354
6089.37 1317
6090.10 1318
6090.84 1393
6091.58 1408
6092.31 1499
6093.05 1372
6093.79 1344
6094.52 1255
6095.26 1460
6096.00 1494
6096.73 1327
6097.47 1323
6098.21 1332
6098.94 1401
6099.68 1276
6100.42 1333
6101.15 1372
6101.89 1353
6102.63 1339
6103.37 1425
6104.10 1372
6104.84 1456
6105.58 1450
6106.31 1218
6107.05 1294
6107.79 1353
6108.53 1382
6109.26 1332
6110.00 1383
6110.74 1315
6111.48 1312
6112.21 1375
6112.95 1407
6113.69 1477
6114.43 1431
6115.17 1529
6115.90 1429
6116.64 1437
6117.38 1476
6118.12 1500
6118.85 1555
6119.59 1494
6120.33 1392
6121.07 1415
6121.81 1507
6122.55 1345
6123.28 1489
6124.02 1400
6124.76 1440
6125.50 1441
6126.24 1438
6126.98 1585
6127.71 1498
6128.45 1394
6129.19 1456
6129.93 1602
6130.67 1562
6131.41 1424
6132.15 1596
6132.89 1635
6133.63 1641
6134.36 1511
6135.10 1543
6135.84 1598
6136.58 1528
6137.32 1592
6138.06 1610
6138.80 1641
6139.54 1678
6140.28 1544
6141.02 1522
6141.76 1487
6142.50 1503
6143.24 1479
6143.97 1431
6144.71 1536
6145.45 1565
6146.19 1678
6146.93 1585
6147.67 1542
6148.41 1632
6149.15 1616
6149.89 1634
6150.63 1693
6151.37 1741
6152.11 1654
6152.85 1639
6153.59 1679
6154.33 1674
6155.07 1952
6155.81 1807
6156.55 1806
6157.29 1790
6158.03 1870
6158.78 1801
6159.52 1739
6160.26 1785
6161.00 1713
6161.74 1797
6162.48 1786
6163.22 1861
6163.96 1938
6164.70 1976
6165.44 2170
6166.18 2192
6166.92 2229
6167.66 2391
6168.41 2474
6169.15 2404
6169.89 2537
6170.63 2472
6171.37 2435
6172.11 2403
6172.85 2342
6173.59 2292
6174.34 2290
6175.08 2345
6175.82 2145
6176.56 2181
6177.30 2316
6178.04 2285
6178.78 2342
6179.53 2254
6180.27 2215
6181.01 2234
6181.75 2227
6182.49 2389
6183.24 2486
6183.98 2538
6184.72 2523
6185.46 2359
6186.20 2446
6186.95 2376
6187.69 2470
6188.43 2590
6189.17 2447
6189.91 2624
6190.66 2420
6191.40 2599
6192.14 2646
6192.88 2867
6193.63 2839
6194.37 2755
6195.11 2721
6195.85 2936
6196.60 3047
6197.34 2845
6198.08 2965
6198.83 2959
6199.57 2931
6200.31 2944
6201.05 2958
6201.80 2991
6202.54 2906
6203.28 3037
6204.03 3286
6204.77 3564
6205.51 3810
6206.26 4251
6207.00 5043
6207.74 6218
6208.49 7578
6209.23 8810
6209.97 9987
6210.72 10179
6211.46 10611
6212.21 10360
6212.95 9797
6213.69 8935
6214.44 7909
6215.18 6639
6215.92 5621
6216.67 4788
6217.41 4409
6218.16 4041
6218.90 3554
6219.64 3234
6220.39 3147
6221.13 3089
6221.88 3069
6222.62 3150
6223.37 3311
6224.11 3433
6224.85 3672
6225.60 3931
6226.34 4262
6227.09 4144
6227.83 3815
6228.58 3759
6229.32 3692
6230.07 3376
6230.81 2974
6231.56 2742
6232.30 2706
6233.05 2620
6233.79 2425
6234.54 2409
6235.28 2416
6236.03 2265
6236.77 2237
6237.52 2190
6238.26 2377
6239.01 2409
6239.75 2515
6240.50 2485
6241.24 2504
6241.99 2559
6242.73 2426
6243.48 2544
6244.22 2537
6244.97 2566
6245.72 2656
6246.46 2731
6247.21 2936
6247.95 3063
6248.70 3161
6249.45 3082
6250.19 2963
6250.94 2951
6251.68 2959
6252.43 2947
6253.18 2626
6253.92 2548
6254.67 2534
6255.41 2288
6256.16 2552
6256.91 2583
6257.65 2389
6258.40 2423
6259.15 2399
6259.89 2474
6260.64 2419
6261.39 2397
6262.13 2352
6262.88 2384
6263.63 2424
6264.37 2384
6265.12 2472
6265.87 2456
6266.61 2328
6267.36 2352
6268.11 2280
6268.85 2387
6269.60 2282
6270.35 2316
6271.10 2249
6271.84 2205
6272.59 2276
6273.34 2231
6274.08 2140
6274.83 2134
6275.58 2235
6276.33 2326
6277.07 2486
6277.82 2612
6278.57 2458
6279.32 2470
6280.07 2409
6280.81 2446
6281.56 2428
6282.31 2305
6283.06 2181
6283.80 2154
6284.55 2068
6285.30 1976
6286.05 2034
6286.80 2107
6287.54 2059
6288.29 2186
6289.04 2198
6289.79 2118
6290.54 2098
6291.29 1908
6292.03 1964
6292.78 2031
6293.53 1877
6294.28 1805
6295.03 1988
6295.78 1942
6296.53 1944
6297.28 1986
6298.02 1876
6298.77 1849
6299.52 1833
6300.27 1826
6301.02 1833
6301.77 1824
6302.52 1788
6303.27 1769
6304.02 1800
6304.77 1805
6305.51 1836
6306.26 1914
6307.01 1876
6307.76 1783
6308.51 1881
6309.26 1662
6310.01 1740
6310.76 1689
6311.51 1735
6312.26 1763
6313.01 1663
6313.76 1711
6314.51 1672
6315.26 1812
6316.01 1733
6316.76 1928
6317.51 1860
6318.26 1684
6319.01 1780
6319.76 1731
6320.51 1637
6321.26 1638
6322.01 1598
6322.76 1670
6323.51 1589
6324.26 1691
6325.01 1466
6325.76 1539
6326.51 1572
6327.26 1525
6328.01 1611
6328.76 1617
6329.51 1552
6330.26 1512
6331.02 1500
6331.77 1570
6332.52 1533
6333.27 1476
6334.02 1448
6334.77 1477
6335.52 1505
6336.27 1367
6337.02 1457
6337.77 1442
6338.53 1454
6339.28 1301
6340.03 1398
6340.78 1460
6341.53 1495
6342.28 1448
6343.03 1537
6343.78 1484
6344.54 1378
6345.29 1379
6346.04 1495
6346.79 1500
6347.54 1468
6348.29 1364
6349.05 1495
6349.80 1531
6350.55 1416
6351.30 1462
6352.05 1599
6352.81 1557
6353.56 1658
6354.31 1683
6355.06 1663
6355.82 1541
6356.57 1537
6357.32 1503
6358.07 1509
6358.82 1514
6359.58 1503
6360.33 1410
6361.08 1392
6361.83 1456
6362.59 1408
6363.34 1427
6364.09 1374
6364.85 1338
6365.60 1399
6366.35 1397
6367.10 1359
6367.86 1327
6368.61 1304
6369.36 1393
6370.12 1331
6370.87 1335
6371.62 1393
6372.38 1403
6373.13 1343
6373.88 1334
6374.64 1247
6375.39 1365
6376.14 1438
6376.90 1368
6377.65 1394
6378.40 1349
6379.16 1427
6379.91 1408
6380.66 1270
6381.42 1378
6382.17 1419
6382.92 1375
6383.68 1384
6384.43 1374
6385.19 1439
6385.94 1436
6386.69 1296
6387.45 1307
6388.20 1477
6388.96 1335
6389.71 1427
6390.47 1441
6391.22 1453
6391.97 1368
6392.73 1379
6393.48 1461
6394.24 1395
6394.99 1373
6395.75 1330
6396.50 1186
6397.26 1338
6398.01 1309
6398.77 1291
6399.52 1352
6400.28 1356
6401.03 1295
6401.79 1300
6402.54 1250
6403.30 1291
6404.05 1298
6404.81 1288
6405.56 1388
6406.32 1388
6407.07 1369
6407.83 1239
6408.58 1311
6409.34 1277
6410.09 1286
6410.85 1256
6411.60 1290
6412.36 1357
6413.11 1313
6413.87 1356
6414.63 1331
6415.38 1408
6416.14 1371
6416.89 1337
6417.65 1319
6418.41 1337
6419.16 1388
6419.92 1354
6420.67 1414
6421.43 1302
6422.19 1291
6422.94 1278
6423.70 1258
6424.45 1312
6425.21 1290
6425.97 1241
6426.72 1263
6427.48 1318
6428.24 1391
6428.99 1344
6429.75 1274
6430.51 1252
6431.26 1272
6432.02 1186
6432.78 1334
6433.53 1366
6434.29 1344
6435.05 1410
6435.80 1403
6436.56 1298
6437.32 1394
6438.08 1320
6438.83 1410
6439.59 1358
6440.35 1402
6441.10 1459
6441.86 1464
6442.62 1387
6443.38 1432
6444.13 1370
6444.89 1321
6445.65 1324
6446.41 1290
6447.16 1430
6447.92 1286
6448.68 1303
6449.44 1419
6450.19 1429
6450.95 1368
6451.71 1354
6452.47 1302
6453.23 1298
6453.98 1366
6454.74 1521
6455.50 1419
6456.26 1436
6457.02 1469
6457.78 1501
6458.53 1485
6459.29 1478
6460.05 1541
6460.81 1534
6461.57 1363
6462.33 1431
6463.08 1399
6463.84 1420
6464.60 1503
6465.36 1479
6466.12 1512
6466.88 1581
6467.64 1509
6468.40 1564
6469.15 1480
6469.91 1625
6470.67 1513
6471.43 1588
6472.19 1698
6472.95 1542
6473.71 1587
6474.47 1710
6475.23 1701
6475.99 1675
6476.75 1644
6477.51 1618
6478.26 1634
6479.02 1680
6479.78 1720
6480.54 1643
6481.30 1716
6482.06 1761
6482.82 1788
6483.58 1761
6484.34 1804
6485.10 1881
6485.86 1779
6486.62 1802
6487.38 1928
6488.14 1840
6488.90 1931
6489.66 2028
6490.42 1972
6491.18 1938
6491.94 2067
6492.70 1987
6493.46 2113
6494.22 2258
6494.98 2232
6495.74 2431
6496.51 2389
6497.27 2345
6498.03 2321
6498.79 2263
6499.55 2297
6500.31 2247
6501.07 2187
6501.83 2285
6502.59 2216
6503.35 2186
6504.11 2318
6504.87 2379
6505.64 2325
6506.40 2334
6507.16 2292
6507.92 2349
6508.68 2555
6509.44 2631
6510.20 2631
6510.96 2741
6511.73 2786
6512.49 2870
6513.25 2734
6514.01 2769
6514.77 2766
6515.53 2735
6516.29 2806
6517.06 2777
6517.82 2663
6518.58 2708
6519.34 2858
6520.10 2998
6520.87 2916
6521.63 3011
6522.39 3032
6523.15 3077
6523.91 3180
6524.68 3205
6525.44 3487
6526.20 3627
6526.96 3687
6527.73 3767
6528.49 3694
6529.25 3907
6530.01 3720
6530.78 3728
6531.54 3811
6532.30 3930
6533.06 4280
6533.83 4861
6534.59 5544
6535.35 6661
6536.11 7921
6536.88 8983
6537.64 10419
6538.40 10739
6539.17 10494
6539.93 10241
6540.69 9333
6541.46 8370
6542.22 6850
6542.98 5988
6543.74 4989
6544.51 4364
6545.27 3812
6546.04 3376
6546.80 2993
6547.56 2818
6548.33 2731
6549.09 2641
6549.85 2535
6550.62 2420
6551.38 2587
6552.14 2435
6552.91 2302
6553.67 2140
6554.44 2332
6555.20 2368
6555.96 2309
6556.73 2319
6557.49 2201
6558.26 2046
6559.02 2164
6559.78 2200
6560.55 2150
6561.31 2049
6562.08 2196
6562.84 2178
6563.61 2311
6564.37 2497
6565.14 2543
6565.90 2540
6566.66 2566
6567.43 2613
6568.19 2537
6568.96 2562
6569.72 2457
6570.49 2535
6571.25 2562
6572.02 2408
6572.78 2474
6573.55 2660
6574.31 3033
6575.08 3219
6575.84 3251
6576.61 3244
6577.37 3311
6578.14 3320
6578.90 3441
6579.67 3358
6580.44 3185
6581.20 3295
6581.97 3467
6582.73 3189
6583.50 3071
6584.26 2957
6585.03 2945
6585.79 3032
6586.56 2830
6587.33 2757
6588.09 2751
6588.86 2721
6589.62 2781
6590.39 2761
6591.16 2884
6591.92 2942
6592.69 3119
6593.45 3114
6594.22 3115
6594.99 3200
6595.75 3299
6596.52 3260
6597.29 3274
6598.05 3019
6598.82 2968
6599.59 2873
6600.35 2790
6601.12 2831
6601.89 2838
6602.65 2637
6603.42 2371
6604.19 2313
6604.95 2408
6605.72 2396
6606.49 2504
6607.25 2506
6608.02 2417
6608.79 2270
6609.55 2296
6610.32 2294
6611.09 2376
6611.86 2478
6612.62 2518
6613.39 2482
6614.16 2273
6614.93 2415
6615.69 2446
6616.46 2324
6617.23 2181
6618.00 2047
6618.76 2045
6619.53 2205
6620.30 2097
6621.07 2118
6621.83 2216
6622.60 2185
6623.37 2171
6624.14 2217
6624.91 2144
6625.67 2217
6626.44 2087
6627.21 2087
6627.98 1931
6628.75 1891
6629.52 2105
6630.28 1934
6631.05 2104
6631.82 2260
6632.59 2063
6633.36 2116
6634.13 2430
6634.90 2523
6635.66 2429
6636.43 2416
6637.20 2449
6637.97 2279
6638.74 2244
6639.51 2125
6640.28 2165
6641.05 2032
6641.81 1977
6642.58 1999
6643.35 2003
6644.12 1887
6644.89 1932
6645.66 1895
6646.43 1921
6647.20 1837
6647.97 1897
6648.74 1946
6649.51 1972
6650.28 1977
6651.05 1835
6651.82 1875
6652.59 1821
6653.35 1956
6654.12 1956
6654.89 1873
6655.66 1757
6656.43 1703
6657.20 1687
6657.97 1779
6658.74 1791
6659.51 1740
6660.28 1673
6661.05 1676
6661.82 1684
6662.59 1710
6663.36 1672
6664.13 1618
6664.91 1690
6665.68 1756
6666.45 1731
6667.22 1640
6667.99 1627
6668.76 1782
6669.53 1785
6670.30 1726
6671.07 1636
6671.84 1637
6672.61 1700
6673.38 1749
6674.15 1802
6674.92 1775
6675.69 1768
6676.47 1803
6677.24 1745
6678.01 1650
6678.78 1606
6679.55 1728
6680.32 1649
6681.09 1643
6681.86 1710
6682.64 1739
6683.41 1839
6684.18 1796
6684.95 1767
6685.72 1851
6686.49 1824
6687.26 1972
6688.04 2001
6688.81 1865
6689.58 1802
6690.35 1902
6691.12 1781
6691.90 1657
6692.67 1882
6693.44 1618
6694.21 1578
6694.98 1581
6695.76 1521
6696.53 1434
6697.30 1441
6698.07 1386
6698.84 1544
6699.62 1588
6700.39 1538
6701.16 1457
6701.93 1552
6702.71 1522
6703.48 1547
6704.25 1659
6705.02 1723
6705.80 1690
6706.57 1606
6707.34 1587
6708.12 1529
6708.89 1596
6709.66 1631
6710.43 1392
6711.21 1417
6711.98 1594
6712.75 1468
6713.53 1552
6714.30 1559
6715.07 1439
6715.85 1487
6716.62 1435
6717.39 1393
6718.17 1435
6718.94 1401
6719.71 1385
6720.49 1485
6721.26 1400
6722.03 1351
6722.81 1415
6723.58 1506
6724.36 1306
6725.13 1473
6725.90 1416
6726.68 1461
6727.45 1380
6728.23 1415
6729.00 1404
6729.77 1413
6730.55 1373
6731.32 1375
6732.10 1440
6732.87 1353
6733.64 1386
6734.42 1346
6735.19 1395
6735.97 1432
6736.74 1387
6737.52 1284
6738.29 1411
6739.07 1437
6739.84 1482
6740.62 1418
6741.39 1413
6742.16 1440
6742.94 1378
6743.71 1378
6744.49 1462
6745.26 1477
6746.04 1471
6746.81 1500
6747.59 1397
6748.36 1388
6749.14 1448
6749.92 1463
6750.69 1467
6751.47 1701
6752.24 1646
6753.02 1517
6753.79 1541
6754.57 1604
6755.34 1559
6756.12 1518
6756.89 1377
6757.67 1380
6758.45 1360
6759.22 1379
6760.00 1382
6760.77 1373
6761.55 1396
6762.33 1389
6763.10 1401
6763.88 1303
6764.65 1323
6765.43 1379
6766.21 1411
6766.98 1400
6767.76 1311
6768.53 1496
6769.31 1506
6770.09 1469
6770.86 1562
6771.64 1420
6772.42 1342
6773.19 1290
6773.97 1314
6774.75 1333
6775.52 1352
6776.30 1310
6777.08 1313
6777.85 1494
6778.63 1407
6779.41 1384
6780.18 1519
6780.96 1400
6781.74 1352
6782.52 1359
6783.29 1419
6784.07 1349
6784.85 1263
6785.62 1374
6786.40 1235
6787.18 1303
6787.96 1299
6788.73 1243
6789.51 1300
6790.29 1144
6791.07 1224
6791.84 1292
6792.62 1248
6793.40 1207
6794.18 1258
6794.96 1325
6795.73 1324
6796.51 1241
6797.29 1324
6798.07 1359
6798.85 1248
6799.62 1361
6800.40 1318
6801.18 1182
6801.96 1206
6802.74 1238
6803.51 1235
6804.29 1288
6805.07 1214
6805.85 1256
6806.63 1346
6807.41 1374
6808.19 1341
6808.96 1341
6809.74 1350
6810.52 1294
6811.30 1239
6812.08 1293
6812.86 1280
6813.64 1237
6814.42 1239
6815.20 1289
6815.97 1312
6816.75 1285
6817.53 1306
6818.31 1296
6819.09 1345
6819.87 1324
6820.65 1285
6821.43 1321
6822.21 1315
6822.99 1329
6823.77 1315
6824.55 1317
6825.33 1371
6826.11 1351
6826.89 1336
6827.67 1304
6828.44 1417
6829.22 1280
6830.00 1443
6830.78 1414
6831.56 1416
6832.34 1364
6833.12 1272
6833.90 1385
6834.68 1334
6835.46 1264
6836.24 1377
6837.03 1377
6837.81 1328
6838.59 1343
6839.37 1356
6840.15 1410
6840.93 1405
6841.71 1338
6842.49 1414
6843.27 1316
6844.05 1341
6844.83 1367
6845.61 1363
6846.39 1441
6847.17 1462
6847.95 1388
6848.73 1509
6849.52 1560
6850.30 1797
6851.08 1894
6851.86 1865
6852.64 2179
6853.42 2141
6854.20 2163
6854.98 2075
6855.76 1953
6856.55 1736
6857.33 1619
6858.11 1603
6858.89 1565
6859.67 1526
6860.45 1381
6861.23 1329
6862.02 1360
6862.80 1272
6863.58 1402
6864.36 1427
6865.14 1533
6865.93 1614
6866.71 1595
6867.49 1779
6868.27 1840
6869.05 1665
6869.84 1698
6870.62 1761
6871.40 1729
6872.18 1742
6872.96 1640
6873.75 1585
6874.53 1483
6875.31 1526
6876.09 1559
6876.88 1480
6877.66 1446
6878.44 1440
6879.22 1494
6880.01 1631
6880.79 1584
6881.57 1619
6882.36 1559
6883.14 1528
6883.92 1669
6884.70 1722
6885.49 1675
6886.27 1875
6887.05 1960
6887.84 1952
6888.62 2034
6889.40 2125
6890.19 2266
6890.97 2014
6891.75 1968
6892.54 1953
6893.32 1962
6894.10 1859
6894.89 1847
6895.67 1874
6896.45 1717
6897.24 1630
6898.02 1761
6898.81 1760
6899.59 1728
6900.37 1731
6901.16 1720
6901.94 1790
6902.73 1677
6903.51 1621
6904.29 1621
6905.08 1739
6905.86 1804
6906.65 1669
6907.43 1786
6908.21 1775
6909.00 1725
6909.78 1752
6910.57 1727
6911.35 1668
6912.14 1583
6912.92 1670
6913.71 1617
6914.49 1543
6915.27 1558
6916.06 1543
6916.84 1682
6917.63 1712
6918.41 1513
6919.20 1672
6919.98 1658
6920.77 1672
6921.55 1801
6922.34 1679
6923.12 1726
6923.91 1586
6924.69 1662
6925.48 1762
6926.27 1774
6927.05 1626
6927.84 1784
6928.62 1827
6929.41 1709
6930.19 1758
6930.98 1831
6931.76 1763
6932.55 1788
6933.34 1868
6934.12 1868
6934.91 1933
6935.69 1901
6936.48 1885
6937.26 1860
6938.05 1829
6938.84 1811
6939.62 1946
6940.41 1992
6941.20 2002
6941.98 2058
6942.77 2144
6943.55 2075
6944.34 2120
6945.13 2089
6945.91 2119
6946.70 2137
6947.49 2177
6948.27 2231
6949.06 2236
6949.85 2194
6950.63 2130
6951.42 2181
6952.21 2242
6952.99 2243
6953.78 2185
6954.57 2272
6955.35 2167
6956.14 2219
6956.93 2328
6957.72 2416
6958.50 2435
6959.29 2387
6960.08 2465
6960.86 2422
6961.65 2573
6962.44 2460
6963.23 2433
6964.01 2420
6964.80 2395
6965.59 2427
6966.38 2450
6967.16 2525
6967.95 2464
6968.74 2592
6969.53 2644
6970.32 2771
6971.10 2782
6971.89 2704
6972.68 2732
6973.47 2884
6974.26 2774
6975.04 2825
6975.83 2827
6976.62 2840
6977.41 2867
6978.20 2935
6978.98 2917
6979.77 3207
6980.56 3208
6981.35 3199
6982.14 3657
6982.93 3919
6983.72 4519
6984.50 5091
6985.29 5558
6986.08 6153
6986.87 6615
6987.66 7102
6988.45 7100
6989.24 6814
6990.03 6350
6990.81 6031
6991.60 5502
6992.39 4892
6993.18 4152
6993.97 4119
6994.76 4023
6995.55 3661
6996.34 3757
6997.13 4051
6997.92 4276
6998.71 4969
6999.50 5533
7000.29 6306
7001.08 6938
7001.87 7450
7002.65 7329
7003.44 7096
7004.23 6557
7005.02 6119
7005.81 5330
7006.60 4434
7007.39 4079
7008.18 3619
7008.97 3234
7009.76 3070
7010.55 2937
7011.34 2842
7012.13 2613
7012.92 2764
7013.71 2997
7014.50 2935
7015.30 2918
7016.09 3019
7016.88 2922
7017.67 2824
7018.46 2768
7019.25 2683
7020.04 2745
7020.83 2589
7021.62 2428
7022.41 2359
7023.20 2410
7023.99 2515
7024.78 2440
7025.57 2573
7026.37 2595
7027.16 2589
7027.95 2567
7028.74 2434
7029.53 2458
7030.32 2436
7031.11 2355
7031.90 2384
7032.69 2326
7033.49 2222
7034.28 2148
7035.07 2119
7035.86 2100
7036.65 2102
7037.44 2124
7038.24 2331
7039.03 2526
7039.82 2526
7040.61 2436
7041.40 2526
7042.19 2499
7042.99 2462
7043.78 2393
7044.57 2370
7045.36 2359
7046.15 2315
7046.95 2355
7047.74 2286
7048.53 2352
7049.32 2305
7050.12 2315
7050.91 2314
7051.70 2373
7052.49 2368
7053.29 2472
7054.08 2359
7054.87 2225
7055.66 2169
7056.46 2240
7057.25 2195
7058.04 2106
7058.83 2093
7059.63 2013
7060.42 1994
7061.21 2029
7062.01 2005
7062.80 2063
7063.59 2095
7064.39 2042
7065.18 1963
7065.97 1993
7066.77 1995
7067.56 2018
7068.35 2132
7069.15 2099
7069.94 2071
7070.73 2004
7071.53 2058
7072.32 1889
7073.11 1952
7073.91 1921
7074.70 2032
7075.49 1913
7076.29 1899
7077.08 1817
7077.88 1868
7078.67 1773
7079.46 1859
7080.26 1866
7081.05 1857
7081.85 1857
7082.64 1842
7083.43 1789
7084.23 1882
7085.02 1816
7085.82 1914
7086.61 2037
7087.41 1957
7088.20 2041
7089.00 2193
7089.79 2164
7090.58 2033
7091.38 2109
7092.17 2035
7092.97 2078
7093.76 1977
7094.56 1804
7095.35 1763
7096.15 1673
7096.94 1637
7097.74 1522
7098.53 1669
7099.33 1586
7100.12 1519
7100.92 1567
7101.71 1663
7102.51 1564
7103.30 1511
7104.10 1470
7104.89 1479
7105.69 1478
7106.49 1372
7107.28 1461
7108.08 1411
7108.87 1505
7109.67 1378
7110.46 1425
7111.26 1541
7112.06 1483
7112.85 1359
7113.65 1328
7114.44 1281
7115.24 1364
7116.04 1365
7116.83 1421
7117.63 1364
7118.42 1389
7119.22 1434
7120.02 1400
7120.81 1390
7121.61 1354
7122.41 1285
7123.20 1321
7124.00 1333
7124.79 1349
7125.59 1340
7126.39 1255
7127.18 1317
7127.98 1422
7128.78 1378
7129.57 1535
7130.37 1448
7131.17 1285
7131.97 1331
7132.76 1400
7133.56 1330
7134.36 1315
7135.15 1329
7135.95 1341
7136.75 1266
7137.55 1259
7138.34 1293
7139.14 1349
7139.94 1338
7140.73 1402
7141.53 1296
7142.33 1366
7143.13 1348
7143.92 1228
7144.72 1157
7145.52 1339
7146.32 1270
7147.12 1280
7147.91 1267
7148.71 1276
7149.51 1241
7150.31 1217
7151.11 1348
7151.90 1283
7152.70 1325
7153.50 1358
7154.30 1234
7155.10 1302
7155.89 1273
7156.69 1227
7157.49 1269
7158.29 1363
7159.09 1297
7159.89 1259
7160.68 1176
7161.48 1240
7162.28 1254
7163.08 1198
7163.88 1154
7164.68 1213
7165.48 1121
7166.28 1184
7167.07 1294
7167.87 1256
7168.67 1220
7169.47 1079
7170.27 1164
7171.07 1202
7171.87 1209
7172.67 1227
7173.47 1140
7174.27 1108
7175.07 1078
7175.87 1170
7176.67 1076
7177.46 1045
7178.26 1047
7179.06 1084
7179.86 1093
7180.66 1168
7181.46 1220
7182.26 1230
7183.06 1245
7183.86 1307
7184.66 1312
7185.46 1306
7186.26 1225
7187.06 1130
7187.86 1182
7188.66 1193
7189.46 1217
7190.26 1240
7191.06 1132
7191.86 1194
7192.66 1089
7193.46 1132
7194.26 1095
7195.06 1125
7195.86 1116
7196.67 1058
7197.47 1086
7198.27 1109
7199.07 1093
7199.87 1136
7200.67 1077
7201.47 1074
7202.27 1071
7203.07 1036
7203.87 1057
7204.67 1098
7205.47 1002
7206.28 985
7207.08 1095
7207.88 1090
7208.68 1075
7209.48 1137
7210.28 985
7211.08 1041
7211.88 1074
7212.69 1112
7213.49 997
7214.29 1142
7215.09 1067
7215.89 1075
7216.69 1078
7217.50 1096
7218.30 981
7219.10 968
7219.90 951
7220.70 961
7221.50 1100
7222.31 1085
7223.11 1110
7223.91 1057
7224.71 1113
7225.51 1163
7226.32 1077
7227.12 1045
7227.92 1187
7228.72 1190
7229.53 1113
7230.33 1164
7231.13 1133
7231.93 1153
7232.74 1113
7233.54 1169
7234.34 1172
7235.14 1150
7235.95 1168
7236.75 1199
7237.55 1192
7238.36 1170
7239.16 1268
7239.96 1218
7240.76 1185
7241.57 1322
7242.37 1297
7243.17 1217
7243.98 1282
7244.78 1218
7245.58 1223
7246.39 1193
7247.19 1246
7247.99 1144
7248.80 1089
7249.60 1113
7250.40 1140
7251.21 1127
7252.01 1111
7252.81 1148
7253.62 1225
7254.42 1225
7255.23 1148
7256.03 1144
7256.83 1248
7257.64 1178
7258.44 1176
7259.25 1213
7260.05 1218
7260.85 1248
7261.66 1279
7262.46 1362
7263.27 1257
7264.07 1237
7264.87 1153
7265.68 1128
7266.48 1172
7267.29 1286
7268.09 1351
7268.90 1186
7269.70 1241
7270.51 1372
7271.31 1424
7272.12 1433
7272.92 1338
7273.73 1339
7274.53 1332
7275.34 1398
7276.14 1441
7276.95 1464
7277.75 1411
7278.56 1502
7279.36 1469
7280.17 1621
7280.97 1592
7281.78 1841
7282.58 2001
7283.39 2245
7284.19 2418
7285.00 2869
7285.80 2938
7286.61 3074
7287.41 3208
7288.22 2967
7289.03 2737
7289.83 2557
7290.64 2371
7291.44 2091
7292.25 1842
7293.06 1658
7293.86 1664
7294.67 1570
7295.47 1581
7296.28 1524
7297.09 1424
7297.89 1392
7298.70 1498
7299.50 1500
7300.31 1479
7301.12 1419
7301.92 1409
7302.73 1517
7303.54 1453
7304.34 1457
7305.15 1376
7305.96 1270
7306.76 1540
7307.57 1545
7308.38 1496
7309.18 1524
7309.99 1593
7310.80 1679
7311.60 1728
7312.41 1743
7313.22 1875
7314.02 1854
7314.83 1830
7315.64 1744
7316.45 1728
7317.25 1727
7318.06 1765
7318.87 1753
7319.67 1946
7320.48 2001
7321.29 2071
7322.10 2201
7322.90 2349
7323.71 2303
7324.52 2348
7325.33 2327
7326.14 2175
7326.94 1966
7327.75 1867
7328.56 1775
7329.37 1689
7330.17 1543
7330.98 1506
7331.79 1472
7332.60 1522
7333.41 1465
7334.22 1416
7335.02 1506
7335.83 1508
7336.64 1455
7337.45 1571
7338.26 1530
7339.07 1556
7339.87 1501
7340.68 1533
7341.49 1610
7342.30 1571
7343.11 1566
7343.92 1485
7344.73 1417
7345.53 1532
7346.34 1471
7347.15 1412
7347.96 1407
7348.77 1518
7349.58 1420
7350.39 1491
7351.20 1504
7352.01 1450
7352.82 1467
7353.62 1435
7354.43 1467
7355.24 1411
7356.05 1372
7356.86 1452
7357.67 1436
7358.48 1426
7359.29 1460
7360.10 1489
7360.91 1548
7361.72 1563
7362.53 1587
7363.34 1587
7364.15 1486
7364.96 1489
7365.77 1425
7366.58 1517
7367.39 1539
7368.20 1480
7369.01 1446
7369.82 1563
7370.63 1575
7371.44 1547
7372.25 1534
7373.06 1579
7373.87 1596
7374.68 1505
7375.49 1451
7376.30 1567
7377.11 1571
7377.92 1630
7378.73 1784
7379.54 1793
7380.36 1799
7381.17 2004
7381.98 2164
7382.79 2331
7383.60 2204
7384.41 2183
7385.22 2122
7386.03 2057
7386.84 1901
7387.65 1774
7388.46 1807
7389.28 1721
7390.09 1613
7390.90 1585
7391.71 1478
7392.52 1414
7393.33 1532
7394.14 1518
7394.96 1546
7395.77 1564
7396.58 1607
7397.39 1537
7398.20 1674
7399.01 1752
7399.83 1906
7400.64 1963
7401.45 2009
7402.26 2075
7403.07 2118
7403.89 2035
7404.70 1973
7405.51 1761
7406.32 1754
7407.13 1822
7407.95 1645
7408.76 1708
7409.57 1670
7410.38 1605
7411.20 1559
7412.01 1580
7412.82 1540
7413.63 1368
7414.45 1389
7415.26 1405
7416.07 1377
7416.88 1303
7417.70 1395
7418.51 1305
7419.32 1311
7420.14 1310
7420.95 1311
7421.76 1346
7422.57 1388
7423.39 1316
7424.20 1270
7425.01 1199
7425.83 1217
7426.64 1330
7427.45 1300
7428.27 1112
7429.08 1127
7429.89 1236
7430.71 1192
7431.52 1199
7432.33 1134
7433.15 1156
7433.96 1069
7434.78 1124
7435.59 1255
7436.40 1098
7437.22 1200
7438.03 1166
7438.84 1141
7439.66 1228
7440.47 1160
7441.29 1166
7442.10 1187
7442.91 1282
7443.73 1191
7444.54 1147
7445.36 1139
7446.17 1170
7446.99 1141
7447.80 1208
7448.62 1235
7449.43 1151
7450.24 1173
7451.06 1075
7451.87 1046
7452.69 1068
7453.50 1086
7454.32 1097
7455.13 1116
7455.95 1162
7456.76 1101
7457.58 1101
7458.39 1189
7459.21 1199
7460.02 1155
7460.84 1095
7461.65 1168
7462.47 1057
7463.28 1005
7464.10 998
7464.91 1074
7465.73 1040
7466.54 1107
7467.36 1059
7468.18 1086
7468.99 1138
7469.81 1142
7470.62 1136
7471.44 1124
7472.25 1084
7473.07 1091
7473.89 1075
7474.70 1034
7475.52 1043
7476.33 971
7477.15 995
7477.97 960
7478.78 970
7479.60 1053
7480.41 1007
7481.23 1048
7482.05 1020
7482.86 986
7483.68 1018
7484.50 1007
7485.31 959
7486.13 1002
7486.95 1018
7487.76 944
7488.58 938
7489.40 914
7490.21 909
7491.03 924
7491.85 925
7492.66 893
7493.48 937
7494.30 905
7495.11 959
7495.93 1024
7496.75 928
7497.57 932
7498.38 919
7499.20 910
7500.02 973
7500.83 965
7501.65 937
7502.47 934
7503.29 969
7504.10 1019
7504.92 1009
7505.74 1060
7506.56 1006
7507.37 902
7508.19 910
7509.01 880
7509.83 953
7510.65 915
7511.46 887
7512.28 929
7513.10 941
7513.92 888
7514.74 912
7515.55 976
7516.37 905
7517.19 870
7518.01 832
7518.83 897
7519.64 848
7520.46 950
7521.28 917
7522.10 890
7522.92 915
7523.74 978
7524.56 955
7525.37 878
7526.19 881
7527.01 1018
7527.83 927
7528.65 906
7529.47 931
7530.29 884
7531.11 923
7531.93 907
7532.74 878
7533.56 883
7534.38 823
7535.20 849
7536.02 914
7536.84 876
7537.66 831
7538.48 888
7539.30 853
7540.12 874
7540.94 873
7541.76 959
7542.58 845
7543.40 962
7544.22 914
7545.04 907
7545.86 898
7546.68 926
7547.50 965
7548.32 923
7549.14 818
7549.96 905
7550.78 923
7551.60 918
7552.42 945
7553.24 1025
7554.06 959
7554.88 902
7555.70 824
7556.52 858
7557.34 875
7558.16 914
7558.98 870
7559.80 942
7560.62 898
7561.44 933
7562.26 898
7563.08 902
7563.90 913
7564.72 889
7565.54 888
7566.36 903
7567.19 906
7568.01 882
7568.83 865
7569.65 958
7570.47 828
7571.29 821
7572.11 932
7572.93 866
7573.76 845
7574.58 918
7575.40 913
7576.22 950
7577.04 885
7577.86 874
7578.68 880
7579.51 877
7580.33 905
7581.15 852
7581.97 858
7582.79 937
7583.61 835
7584.44 863
7585.26 1023
7586.08 1018
7586.90 1035
7587.72 921
7588.55 930
7589.37 955
7590.19 927
7591.01 859
7591.83 926
7592.66 951
7593.48 907
7594.30 964
7595.12 899
7595.95 904
7596.77 997
7597.59 989
7598.41 915
7599.24 930
7600.06 922
7600.88 962
7601.71 942
7602.53 1044
7603.35 993
7604.17 947
7605.00 1105
7605.82 1169
7606.64 1159
7607.47 1059
7608.29 1022
7609.11 1033
7609.94 972
7610.76 1017
7611.58 1008
7612.41 1057
7613.23 1015
7614.05 979
7614.88 1067
7615.70 1008
7616.52 1054
7617.35 967
7618.17 1033
7619.00 1088
7619.82 1010
7620.64 1049
7621.47 1035
7622.29 972
7623.11 967
7623.94 991
7624.76 940
7625.59 953
7626.41 977
7627.24 979
7628.06 971
7628.88 1097
7629.71 1089
7630.53 1035
7631.36 1048
7632.18 1160
7633.01 1193
7633.83 1255
7634.66 1302
7635.48 1167
7636.30 1179
7637.13 1151
7637.95 1055
7638.78 1006
7639.60 973
7640.43 955
7641.25 893
7642.08 955
7642.90 917
7643.73 920
7644.55 923
7645.38 896
7646.20 949
7647.03 865
7647.85 871
7648.68 955
7649.51 905
7650.33 949
7651.16 889
7651.98 880
7652.81 823
7653.63 858
7654.46 890
7655.28 873
7656.11 877
7656.94 843
7657.76 882
7658.59 794
7659.41 786
7660.24 823
7661.07 843
7661.89 837
7662.72 836
7663.54 852
7664.37 787
7665.20 866
7666.02 805
7666.85 805
7667.68 899
7668.50 869
7669.33 888
7670.16 848
7670.98 818
7671.81 852
7672.64 856
7673.46 817
7674.29 862
7675.12 799
7675.94 896
7676.77 937
7677.60 832
7678.42 794
7679.25 821
7680.08 734
7680.90 754
7681.73 737
7682.56 777
7683.39 816
7684.21 847
7685.04 859
7685.87 789
7686.69 840
7687.52 877
7688.35 857
7689.18 826
7690.01 772
7690.83 845
7691.66 802
7692.49 883
7693.32 840
7694.14 814
7694.97 717
7695.80 768
7696.63 779
7697.46 767
7698.28 832
7699.11 848
7699.94 805
7700.77 751
7701.60 799
7702.42 869
7703.25 825
7704.08 792
7704.91 857
7705.74 797
7706.57 855
7707.39 818
7708.22 789
7709.05 782
7709.88 801
7710.71 828
7711.54 794
7712.37 819
7713.20 853
7714.02 858
7714.85 862
7715.68 822
7716.51 763
7717.34 850
7718.17 770
7719.00 827
7719.83 858
7720.66 776
7721.49 767
7722.32 794
7723.15 828
7723.97 716
7724.80 805
7725.63 820
7726.46 737
7727.29 737
7728.12 840
7728.95 885
7729.78 800
7730.61 801
7731.44 753
7732.27 868
7733.10 820
7733.93 797
7734.76 802
7735.59 727
7736.42 715
7737.25 772
7738.08 800
7738.91 789
7739.74 799
7740.57 815
7741.40 846
7742.23 798
7743.06 783
7743.89 862
7744.72 839
7745.56 812
7746.39 880
7747.22 962
7748.05 965
7748.88 993
7749.71 1011
7750.54 1006
7751.37 1046
7752.20 962
7753.03 885
7753.86 927
7754.69 834
7755.53 948
7756.36 892
7757.19 851
7758.02 820
7758.85 804
7759.68 870
7760.51 843
7761.35 829
7762.18 872
7763.01 815
7763.84 849
7764.67 866
7765.50 896
7766.33 853
7767.17 870
7768.00 878
7768.83 797
7769.66 790
7770.49 805
7771.33 801
7772.16 743
7772.99 755
7773.82 827
7774.65 824
7775.49 833
7776.32 770
7777.15 769
7777.98 813
7778.82 837
7779.65 811
7780.48 757
7781.31 835
7782.15 843
7782.98 737
7783.81 774
7784.64 813
7785.48 867
7786.31 881
7787.14 851
7787.97 795
7788.81 833
7789.64 815
7790.47 814
7791.31 851
7792.14 878
7792.97 820
7793.81 829
7794.64 872
7795.47 874
7796.31 808
7797.14 788
7797.97 782
7798.81 833
7799.64 893
7800.47 918
7801.31 853
7802.14 830
7802.97 778
7803.81 841
7804.64 831
7805.47 851
7806.31 856
7807.14 814
7807.98 868
7808.81 835
7809.64 871
7810.48 844
7811.31 896
7812.15 948
7812.98 931
7813.82 869
7814.65 859
7815.48 1013
7816.32 976
7817.15 1057
7817.99 1108
7818.82 1042
7819.66 994
7820.49 924
7821.33 938
7822.16 902
7822.99 892
7823.83 882
7824.66 867
7825.50 899
7826.33 907
7827.17 889
7828.00 936
7828.84 1033
7829.67 1012
7830.51 953
7831.34 910
7832.18 959
7833.02 980
7833.85 1080
7834.69 1008
7835.52 1028
7836.36 1018
7837.19 1069
7838.03 962
7838.86 1029
7839.70 1015
7840.53 975
7841.37 972
7842.21 911
7843.04 886
7843.88 887
7844.71 896
7845.55 1082
7846.39 990
7847.22 929
7848.06 927
7848.89 818
7849.73 868
7850.57 917
7851.40 891
7852.24 876
7853.08 796
7853.91 898
7854.75 922
7855.58 898
7856.42 841
7857.26 865
7858.09 919
7858.93 871
7859.77 886
7860.60 852
7861.44 925
7862.28 869
7863.11 855
7863.95 916
7864.79 902
7865.63 832
7866.46 814
7867.30 777
7868.14 818
7868.97 806
7869.81 829
7870.65 874
7871.49 968
7872.32 957
7873.16 919
7874.00 923
7874.84 928
7875.67 989
7876.51 990
7877.35 1030
7878.19 1005
7879.02 992
7879.86 967
7880.70 868
7881.54 898
7882.38 926
7883.21 974
7884.05 871
7884.89 857
7885.73 879
7886.57 894
7887.40 932
7888.24 928
7889.08 884
7889.92 907
7890.76 967
7891.59 934
7892.43 950
7893.27 948
7894.11 921
7894.95 932
7895.79 919
7896.63 949
7897.47 980
7898.30 930
7899.14 916
7899.98 978
7900.82 994
7901.66 1002
7902.50 1025
7903.34 986
7904.18 1018
7905.02 945
7905.85 911
7906.69 933
7907.53 934
7908.37 829
7909.21 803
7910.05 781
7910.89 932
7911.73 959
7912.57 843
7913.41 973
7914.25 938
7915.09 889
7915.93 994
7916.77 1013
7917.61 1038
7918.45 936
7919.29 1072
7920.13 1075
7920.97 1193
7921.81 993
7922.65 818
7923.49 904
7924.33 871
7925.17 834
7926.01 912
7926.85 794
7927.69 883
7928.53 775
7929.37 841
7930.21 838
7931.05 814
7931.89 839
7932.73 810
7933.57 801
7934.41 873
7935.25 813
7936.09 796
7936.93 758
7937.78 811
7938.62 765
7939.46 739
7940.30 766
7941.14 812
7941.98 721
7942.82 789
7943.66 817
7944.50 836
7945.35 861
7946.19 904
7947.03 877
7947.87 856
7948.71 863
7949.55 911
7950.39 860
7951.24 765
7952.08 810
7952.92 784
7953.76 802
7954.60 825
7955.44 853
7956.29 831
7957.13 933
7957.97 862
7958.81 883
7959.65 832
7960.50 833
7961.34 799
7962.18 866
7963.02 785
7963.86 834
7964.71 829
7965.55 837
7966.39 878
7967.23 895
7968.08 886
7968.92 919
7969.76 967
7970.60 918
7971.45 809
7972.29 792
7973.13 787
7973.97 835
7974.82 852
7975.66 806
7976.50 876
7977.35 849
7978.19 803
7979.03 781
7979.87 810
7980.72 860
7981.56 958
7982.40 895
7983.25 816
7984.09 782
7984.93 731
7985.78 834
7986.62 785
7987.46 865
7988.31 800
7989.15 856
7990.00 761
7990.84 762
7991.68 787
7992.53 761
7993.37 847
7994.21 724
7995.06 714
7995.90 711
7996.75 762
7997.59 724
7998.43 796
7999.28 739
8000.12 729
8000.97 760
8001.81 705
8002.65 683
8003.50 824
8004.34 771
8005.19 782
8006.03 750
8006.88 715
8007.72 691
8008.57 668
8009.41 719
8010.26 695
8011.10 768
8011.95 828
8012.79 770
8013.63 730
8014.48 728
8015.32 720
8016.17 749
8017.01 758
8017.86 739
8018.70 719
8019.55 695
8020.40 689
8021.24 757
8022.09 740
8022.93 794
8023.78 746
8024.62 762
8025.47 731
8026.31 724
8027.16 715
8028.00 770
8028.85 727
8029.70 706
8030.54 733
8031.39 687
8032.23 683
8033.08 730
8033.92 777
8034.77 677
8035.62 784
8036.46 714
8037.31 710
8038.16 690
8039.00 755
8039.85 693
8040.69 743
8041.54 726
8042.39 703
8043.23 665
8044.08 739
8044.93 696
8045.77 737
8046.62 752
8047.47 682
8048.31 705
8049.16 711
8050.01 723
8050.85 766
8051.70 728
8052.55 710
8053.39 628
8054.24 689
8055.09 767
8055.94 735
8056.78 655
8057.63 680
8058.48 708
8059.32 677
8060.17 669
8061.02 719
8061.87 746
8062.71 704
8063.56 699
8064.41 712
8065.26 725
8066.10 777
8066.95 736
8067.80 665
8068.65 646
8069.49 712
8070.34 722
8071.19 713
8072.04 702
8072.89 674
8073.73 691
8074.58 732
8075.43 721
8076.28 660
8077.13 761
8077.98 783
8078.82 675
8079.67 676
8080.52 695
8081.37 721
8082.22 660
8083.07 667
8083.91 701
8084.76 686
8085.61 709
8086.46 690
8087.31 698
8088.16 666
8089.01 672
8089.86 664
8090.70 781
8091.55 671
8092.40 608
8093.25 651
8094.10 655
8094.95 636
8095.80 691
8096.65 714
8097.50 708
8098.35 677
8099.20 696
8100.05 718
8100.90 700
8101.74 638
8102.59 677
8103.44 664
8104.29 703
8105.14 747
8105.99 712
8106.84 625
8107.69 697
8108.54 695
8109.39 721
8110.24 703
8111.09 705
8111.94 646
8112.79 657
8113.64 687
8114.49 658
8115.34 691
8116.19 708
8117.04 698
8117.89 756
8118.74 684
8119.59 746
8120.45 759
8121.30 705
8122.15 727
8123.00 782
8123.85 728
8124.70 726
8125.55 751
8126.40 780
8127.25 742
8128.10 630
8128.95 640
8129.80 651
8130.65 703
8131.51 694
8132.36 707
8133.21 696
8134.06 712
8134.91 702
8135.76 686
8136.61 711
8137.46 712
8138.32 737
8139.17 676
8140.02 713
8140.87 746
8141.72 731
8142.57 693
8143.43 704
8144.28 780
8145.13 681
8145.98 770
8146.83 788
8147.68 805
8148.54 763
8149.39 698
8150.24 731
8151.09 726
8151.94 779
8152.80 788
8153.65 739
8154.50 765
8155.35 703
8156.21 852
8157.06 813
8157.91 821
8158.76 732
8159.62 809
8160.47 846
8161.32 729
8162.17 727
8163.03 761
8163.88 722
8164.73 754
8165.59 803
8166.44 743
8167.29 728
8168.14 726
8169.00 746
8169.85 675
8170.70 730
8171.56 770
8172.41 774
8173.26 693
8174.12 770
8174.97 745
8175.82 690
8176.68 721
8177.53 839
8178.38 709
8179.24 707
8180.09 647
8180.94 682
8181.80 681
8182.65 674
8183.51 673
8184.36 768
8185.21 719
8186.07 663
8186.92 713
8187.78 691
8188.63 661
8189.48 715
8190.34 747
8191.19 666
8192.05 691
8192.90 623
8193.75 659
8194.61 655
8195.46 692
8196.32 697
8197.17 634
8198.03 588
8198.88 582
8199.74 610
8200.59 644
8201.45 673
8202.30 669
8203.16 684
8204.01 688
8204.87 657
8205.72 650
8206.57 691
8207.43 697
8208.29 678
8209.14 676
8210.00 651
8210.85 674
8211.71 689
8212.56 680
8213.42 682
8214.27 697
8215.13 689
8215.98 690
8216.84 677
8217.69 677
8218.55 756
8219.41 737
8220.26 750
8221.12 695
8221.97 767
8222.83 750
8223.68 781
8224.54 804
8225.40 779
8226.25 828
8227.11 795
8227.96 742
8228.82 834
8229.68 731
8230.53 725
8231.39 686
8232.25 696
8233.10 710
8233.96 665
8234.82 679
8235.67 661
8236.53 673
8237.38 699
8238.24 684
8239.10 723
8239.95 668
8240.81 678
8241.67 647
8242.53 729
8243.38 667
8244.24 760
8245.10 676
8245.95 712
8246.81 667
8247.67 682
8248.52 697
8249.38 696
8250.24 728
8251.10 759
8251.95 779
8252.81 709
8253.67 760
8254.53 749
8255.38 783
8256.24 657
8257.10 679
8257.96 717
8258.81 669
8259.67 639
8260.53 670
8261.39 691
8262.25 710
8263.10 671
8263.96 670
8264.82 688
8265.68 680
8266.54 618
8267.39 692
8268.25 601
8269.11 613
8269.97 631
8270.83 660
8271.69 667
8272.54 630
8273.40 719
8274.26 692
8275.12 624
8275.98 642
8276.84 686
8277.70 727
8278.55 700
8279.41 706
8280.27 668
8281.13 716
8281.99 643
8282.85 685
8283.71 694
8284.57 664
8285.43 730
8286.29 755
8287.14 660
8288.00 687
8288.86 756
8289.72 816
8290.58 735
8291.44 706
8292.30 738
8293.16 720
8294.02 734
8294.88 671
8295.74 716
8296.60 725
8297.46 762
8298.32 753
8299.18 700
8300.04 746
8300.90 708
8301.76 757
8302.62 713
8303.48 708
8304.34 777
8305.20 776
8306.06 725
8306.92 684
8307.78 718
8308.64 664
8309.50 709
8310.36 679
8311.22 694
8312.08 703
8312.94 740
8313.80 666
8314.66 679
8315.52 765
8316.38 739
8317.24 762
8318.11 744
8318.97 749
8319.83 771
8320.69 732
8321.55 650
8322.41 645
8323.27 674
8324.13 718
8324.99 753
8325.85 698
8326.72 691
8327.58 724
8328.44 652
8329.30 705
8330.16 683
8331.02 710
8331.88 697
8332.75 766
8333.61 794
8334.47 821
8335.33 812
8336.19 696
8337.05 752
8337.92 704
8338.78 706
8339.64 720
8340.50 833
8341.36 759
8342.23 765
8343.09 746
8343.95 759
8344.81 767
8345.67 778
8346.54 768
8347.40 716
8348.26 655
8349.12 745
8349.99 711
8350.85 670
8351.71 717
8352.57 755
8353.44 748
8354.30 782
8355.16 744
8356.03 714
8356.89 764
8357.75 698
8358.61 746
8359.48 784
8360.34 738
8361.20 764
8362.07 754
8362.93 803
8363.79 792
8364.66 789
8365.52 764
8366.38 736
8367.25 723
8368.11 759
8368.97 791
8369.84 697
8370.70 730
8371.56 775
8372.43 738
8373.29 802
8374.15 848
8375.02 796
8375.88 821
8376.74 833
8377.61 850
8378.47 839
8379.34 884
8380.20 844
8381.06 895
8381.93 811
8382.79 864
8383.66 801
8384.52 810
8385.39 861
8386.25 844
8387.11 878
8387.98 885
8388.84 854
8389.71 886
8390.57 845
8391.44 888
8392.30 853
8393.17 921
8394.03 904
8394.90 845
8395.76 813
8396.63 822
8397.49 832
8398.36 879
8399.22 885
8400.09 896
8400.95 934
8401.82 898
8402.68 906
8403.55 916
8404.41 980
8405.28 907
8406.14 973
8407.01 943
8407.87 950
8408.74 1015
8409.60 992
8410.47 978
8411.34 946
8412.20 960
8413.07 949
8413.93 1018
8414.80 1094
8415.66 951
8416.53 971
8417.40 924
8418.26 1032
8419.13 1008
8419.99 949
8420.86 1066
8421.73 1055
8422.59 1139
8423.46 1121
8424.32 1050
8425.19 1127
8426.06 1243
8426.92 1148
8427.79 1150
8428.66 1220
8429.52 1126
8430.39 1232
8431.26 1228
8432.12 1223
8432.99 1162
8433.86 1135
8434.72 1141
8435.59 1174
8436.46 1172
8437.32 1350
8438.19 1271
8439.06 1315
8439.93 1379
8440.79 1407
8441.66 1450
8442.53 1480
8443.39 1349
8444.26 1492
8445.13 1496
8446.00 1556
8446.86 1611
8447.73 1611
8448.60 1599
8449.47 1494
8450.33 1494
8451.20 1610
8452.07 1746
8452.94 1782
8453.81 1922
8454.67 1890
8455.54 2159
8456.41 2398
8457.28 2719
8458.15 2934
8459.01 2866
8459.88 2857
8460.75 2870
8461.62 2605
8462.49 2484
8463.35 2328
8464.22 2068
8465.09 2017
8465.96 1920
8466.83 1844
8467.70 2009
8468.57 2428
8469.43 2878
8470.30 3428
8471.17 4004
8472.04 4300
8472.91 4540
8473.78 4450
8474.65 4062
8475.52 3690
8476.38 3185
8477.25 2779
8478.12 2402
8478.99 2153
8479.86 2010
8480.73 1785
8481.60 1573
8482.47 1449
8483.34 1400
8484.21 1355
8485.08 1392
8485.95 1370
8486.82 1351
8487.69 1428
8488.55 1396
8489.42 1422
8490.29 1393
8491.16 1292
8492.03 1296
8492.90 1398
8493.77 1273
8494.64 1225
8495.51 1333
8496.38 1361
8497.25 1330
8498.12 1399
8498.99 1413
8499.86 1375
8500.73 1341
8501.60 1254
8502.47 1162
8503.34 1183
8504.22 1163
8505.09 1128
8505.96 1158
8506.83 1215
8507.70 1360
8508.57 1496
8509.44 1442
8510.31 1445
8511.18 1516
8512.05 1419
8512.92 1425
8513.79 1310
8514.66 1390
8515.53 1343
8516.41 1297
8517.28 1286
8518.15 1310
8519.02 1269
8519.89 1188
8520.76 1182
8521.63 1198
8522.50 1256
8523.38 1185
8524.25 1245
8525.12 1200
8525.99 1241
8526.86 1246
8527.73 1237
8528.60 1181
8529.48 1239
8530.35 1351
8531.22 1312
8532.09 1369
8532.96 1343
8533.84 1426
8534.71 1360
8535.58 1287
8536.45 1285
8537.32 1398
8538.20 1404
8539.07 1368
8539.94 1383
8540.81 1340
8541.68 1295
8542.56 1326
8543.43 1329
8544.30 1299
8545.17 1363
8546.05 1349
8546.92 1288
8547.79 1295
8548.67 1257
8549.54 1261
8550.41 1303
8551.28 1323
8552.16 1306
8553.03 1324
8553.90 1355
8554.78 1305
8555.65 1366
8556.52 1360
8557.39 1315
8558.27 1332
8559.14 1195
8560.01 1239
8560.89 1234
8561.76 1122
8562.63 1039
8563.51 1075
8564.38 1098
8565.25 1085
8566.13 1061
8567.00 1058
8567.88 1108
8568.75 1089
8569.62 1065
8570.50 1098
8571.37 1024
8572.24 1053
8573.12 1081
8573.99 1042
8574.87 1061
8575.74 978
8576.61 1027
8577.49 1032
8578.36 1021
8579.24 896
8580.11 896
8580.99 928
8581.86 995
8582.73 1031
8583.61 1016
8584.48 945
8585.36 957
8586.23 1030
8587.11 1084
8587.98 1063
8588.86 1000
8589.73 964
8590.61 950
8591.48 970
8592.36 1002
8593.23 1025
8594.11 997
8594.98 946
8595.86 934
8596.73 885
8597.61 904
8598.48 973
8599.36 978
8600.23 944
8601.11 952
8601.98 948
8602.86 983
8603.73 986
8604.61 904
8605.49 930
8606.36 986
8607.24 982
8608.11 980
8608.99 971
8609.86 961
8610.74 930
8611.62 968
8612.49 964
8613.37 997
8614.24 959
8615.12 955
8616.00 960
8616.87 935
8617.75 863
8618.62 893
8619.50 971
8620.38 970
8621.25 956
8622.13 987
8623.01 986
8623.88 935
8624.76 984
8625.64 1012
8626.51 969
8627.39 959
8628.27 999
8629.14 1035
8630.02 1037
8630.90 1027
8631.77 1034
8632.65 979
8633.53 967
8634.40 986
8635.28 951
8636.16 998
8637.04 1058
8637.91 1018
8638.79 986
8639.67 1026
8640.55 1018
8641.42 1096
8642.30 1033
8643.18 1068
8644.06 1031
8644.93 1037
8645.81 1111
8646.69 1106
8647.57 1041
8648.44 1129
8649.32 1130
8650.20 1107
8651.08 1148
8651.96 1131
8652.83 1164
8653.71 1162
8654.59 1082
8655.47 1138
8656.35 1130
8657.22 1256
8658.10 1271
8658.98 1215
8659.86 1191
8660.74 1189
8661.62 1170
8662.49 1187
8663.37 1149
8664.25 1129
8665.13 1138
8666.01 1161
8666.89 1197
8667.77 1156
8668.64 1123
8669.52 1155
8670.40 1209
8671.28 1278
8672.16 1293
8673.04 1421
8673.92 1311
8674.80 1379
8675.68 1479
8676.56 1455
8677.44 1561
8678.31 1483
8679.19 1459
8680.07 1510
8680.95 1496
8681.83 1454
8682.71 1396
8683.59 1392
8684.47 1405
8685.35 1350
8686.23 1288
8687.11 1311
8687.99 1397
8688.87 1417
8689.75 1621
8690.63 1738
8691.51 1947
8692.39 2366
8693.27 2660
8694.15 3034
8695.03 3096
8695.91 3112
8696.79 3052
8697.67 2760
8698.55 2491
8699.43 2231
8700.31 1946
8701.19 1717
8702.07 1568
8702.95 1439
8703.83 1282
8704.71 1249
8705.59 1202
8706.48 1196
8707.36 1101
8708.24 1120
8709.12 1141
8710.00 1104
8710.88 1074
8711.76 1028
8712.64 986
8713.52 953
8714.40 956
8715.28 979
8716.17 1008
8717.05 959
8717.93 914
8718.81 945
8719.69 946
8720.57 959
8721.45 925
8722.34 930
8723.22 999
8724.10 992
8724.98 966
8725.86 1016
8726.74 1030
8727.63 1015
8728.51 1043
8729.39 1054
8730.27 1069
8731.15 1121
8732.04 1045
8732.92 1111
8733.80 1108
8734.68 1075
8735.56 1056
8736.45 1053
8737.33 994
8738.21 968
8739.09 871
8739.98 879
8740.86 891
8741.74 954
8742.62 959
8743.51 973
8744.39 875
8745.27 851
8746.15 902
8747.04 951
8747.92 966
8748.80 931
8749.69 917
8750.57 904
8751.45 933
8752.33 875
8753.22 926
8754.10 991
8754.98 974
8755.87 948
8756.75 938
8757.63 944
8758.52 953
8759.40 963
8760.28 960
8761.17 909
8762.05 954
8762.93 1020
8763.82 1065
8764.70 961
8765.59 935
8766.47 998
8767.35 1033
8768.24 945
8769.12 934
8770.00 969
8770.89 1009
8771.77 1078
8772.66 933
8773.54 984
8774.42 959
8775.31 965
8776.19 922
8777.08 921
8777.96 922
8778.85 905
8779.73 900
8780.62 866
8781.50 810
8782.38 786
8783.27 840
8784.15 816
8785.04 814
8785.92 833
8786.81 815
8787.69 811
8788.58 853
8789.46 945
8790.35 863
8791.23 830
8792.12 907
8793.00 858
8793.89 781
8794.77 763
8795.66 825
8796.54 829
8797.43 819
8798.31 768
8799.20 831
8800.08 754
8800.97 780
8801.86 779
8802.74 783
8803.63 754
8804.51 757
8805.40 839
8806.28 762
8807.17 771
8808.06 737
8808.94 773
8809.83 846
8810.71 839
8811.60 839
8812.49 802
8813.37 742
8814.26 832
8815.14 842
8816.03 745
8816.92 764
8817.80 719
8818.69 696
8819.58 683
8820.46 665
8821.35 632
8822.24 733
8823.12 767
8824.01 762
8824.90 763
8825.78 788
8826.67 760
8827.56 815
8828.44 710
8829.33 719
8830.22 782
8831.10 755
8831.99 775
8832.88 795
8833.77 759
8834.65 777
8835.54 775
8836.43 763
8837.31 681
8838.20 729
8839.09 723
8839.98 729
8840.86 732
8841.75 673
8842.64 655
8843.53 738
8844.41 687
8845.30 739
8846.19 701
8847.08 687
8847.97 701
8848.85 685
8849.74 698
8850.63 730
8851.52 729
8852.41 652
8853.29 645
8854.18 758
8855.07 651
8855.96 659
8856.85 632
8857.74 652
8858.62 696
8859.51 640
8860.40 711
8861.29 657
8862.18 665
8863.07 669
8863.95 637
8864.84 640
8865.73 688
8866.62 622
8867.51 646
8868.40 689
8869.29 645
8870.18 622
8871.07 714
8871.95 596
8872.84 698
8873.73 626
8874.62 629
8875.51 618
8876.40 634
8877.29 611
8878.18 636
8879.07 589
8879.96 650
8880.85 671
8881.74 660
8882.63 655
8883.52 680
8884.41 598
8885.30 614
8886.19 584
8887.08 556
8887.97 581
8888.86 559
8889.75 545
8890.64 607
8891.53 672
8892.42 649
8893.31 664
8894.20 665
8895.09 615
8895.98 569
8896.87 512
8897.76 553
8898.65 614
8899.54 621
8900.43 587
8901.32 625
8902.21 608
8903.10 642
8903.99 662
8904.88 621
8905.77 551
8906.66 562
8907.55 588
8908.45 616
8909.34 614
8910.23 599
8911.12 609
8912.01 659
8912.90 610
8913.79 586
8914.68 581
8915.57 598
8916.47 577
8917.36 611
8918.25 550
8919.14 537
8920.03 621
8920.92 641
8921.81 618
8922.71 575
8923.60 609
8924.49 628
8925.38 610
8926.27 548
8927.16 597
8928.06 581
8928.95 596
8929.84 593
8930.73 551
8931.62 538
8932.52 509
8933.41 533
8934.30 514
8935.19 526
8936.09 535
8936.98 548
8937.87 548
8938.76 572
8939.65 531
8940.55 527
8941.44 568
8942.33 616
8943.23 571
8944.12 558
8945.01 592
8945.90 565
8946.80 574
8947.69 548
8948.58 555
8949.47 556
8950.37 520
8951.26 506
8952.15 561
8953.05 564
8953.94 508
8954.83 627
8955.73 555
8956.62 540
8957.51 589
8958.41 576
8959.30 544
8960.19 507
8961.09 557
8961.98 583
8962.87 561
8963.77 578
8964.66 594
8965.56 545
8966.45 567
8967.34 528
8968.24 573
8969.13 545
8970.03 584
8970.92 612
8971.81 611
8972.71 535
8973.60 565
8974.50 599
8975.39 580
8976.28 561
8977.18 497
8978.07 536
8978.97 590
8979.86 611
8980.76 532
8981.65 574
8982.55 594
8983.44 614
8984.33 564
8985.23 511
8986.12 527
8987.02 586
8987.91 561
8988.81 519
8989.70 512
8990.60 511
8991.49 507
8992.39 524
8993.28 528
8994.18 533
8995.07 542
8995.97 541
8996.87 552
8997.76 539
8998.66 510
8999.55 494
9000.45 504
9001.34 582
9002.24 490
9003.13 553
9004.03 577
9004.93 560
9005.82 541
9006.72 495
9007.61 537
9008.51 570
9009.40 550
9010.30 553
9011.20 519
9012.09 501
9012.99 508
9013.88 478
9014.78 533
9015.68 544
9016.57 489
9017.47 467
9018.37 461
9019.26 525
9020.16 551
9021.06 545
9021.95 491
9022.85 526
9023.75 526
9024.64 509
9025.54 559
9026.44 554
9027.33 543
9028.23 481
9029.13 572
9030.02 614
9030.92 507
9031.82 497
9032.71 595
9033.61 590
9034.51 564
9035.41 553
9036.30 545
9037.20 523
9038.10 560
9039.00 508
9039.89 561
9040.79 520
9041.69 533
9042.59 521
9043.48 537
9044.38 484
9045.28 473
9046.18 485
9047.07 532
9047.97 550
9048.87 515
9049.77 507
9050.67 499
9051.56 467
9052.46 489
9053.36 465
9054.26 520
9055.16 529
9056.06 566
9056.95 506
9057.85 502
9058.75 538
9059.65 549
9060.55 530
9061.45 539
9062.34 604
9063.24 502
9064.14 560
9065.04 569
9065.94 487
9066.84 497
9067.74 553
9068.64 519
9069.53 533
9070.43 466
9071.33 532
9072.23 532
9073.13 454
9074.03 443
9074.93 481
9075.83 523
9076.73 568
9077.63 570
9078.53 507
9079.43 509
9080.33 565
9081.23 528
9082.12 479
9083.02 512
9083.92 525
9084.82 469
9085.72 547
9086.62 521
9087.52 526
9088.42 567
9089.32 565
9090.22 590
9091.12 539
9092.02 510
9092.92 521
9093.82 508
9094.72 507
9095.62 550
9096.52 537
9097.42 502
9098.32 527
9099.22 590
9100.13 455
9101.03 443
9101.93 491
9102.83 464
9103.73 511
9104.63 526
9105.53 514
9106.43 532
9107.33 538
9108.23 551
9109.13 520
9110.03 501
9110.93 578
9111.84 557
9112.74 545
9113.64 530
9114.54 521
9115.44 505
9116.34 528
9117.24 550
9118.14 588
9119.05 504
9119.95 511
9120.85 498
9121.75 431
9122.65 508
9123.55 479
9124.45 462
9125.36 519
9126.26 493
9127.16 541
9128.06 551
9128.96 540
9129.87 474
9130.77 497
9131.67 436
9132.57 486
9133.47 489
9134.38 493
9135.28 517
9136.18 520
9137.08 511
9137.98 465
9138.89 495
9139.79 575
9140.69 537
9141.59 565
9142.50 573
9143.40 548
9144.30 500
9145.21 512
9146.11 519
9147.01 482
9147.91 517
9148.82 536
9149.72 513
9150.62 459
9151.53 491
9152.43 475
9153.33 479
9154.23 485
9155.14 476
9156.04 468
9156.94 533
9157.85 496
9158.75 489
9159.65 536
9160.56 521
9161.46 522
9162.36 544
9163.27 532
9164.17 516
9165.08 534
9165.98 543
9166.88 520
9167.79 483
9168.69 510
9169.59 542
9170.50 513
9171.40 526
9172.31 501
9173.21 485
9174.11 541
9175.02 535
9175.92 505
9176.83 555
9177.73 549
9178.64 566
9179.54 469
9180.44 529
9181.35 478
9182.25 521
9183.16 506
9184.06 478
9184.97 426
9185.87 521
9186.78 494
9187.68 521
9188.59 566
9189.49 518
9190.40 510
9191.30 512
9192.21 511
9193.11 561
9194.02 548
9194.92 534
9195.83 534
9196.73 491
9197.64 538
9198.54 499
9199.45 557
9200.35 555
9201.26 517
9202.16 523
9203.07 526
9203.98 516
9204.88 509
9205.79 585
9206.69 565
9207.60 527
9208.50 508
9209.41 514
9210.32 495
9211.22 509
9212.13 557
9213.03 448
9213.94 459
9214.85 550
9215.75 556
9216.66 566
9217.57 563
9218.47 599
9219.38 612
9220.28 633
9221.19 568
9222.10 601
9223.00 566
9223.91 549
9224.82 580
9225.72 562
9226.63 523
9227.54 495
9228.44 554
9229.35 554
9230.26 474
9231.16 498
9232.07 469
9232.98 472
9233.89 481
9234.79 445
9235.70 489
9236.61 512
9237.51 526
9238.42 513
9239.33 521
9240.24 538
9241.14 523
9242.05 499
9242.96 536
9243.87 569
9244.77 493
9245.68 521
9246.59 522
9247.50 525
9248.40 532
9249.31 494
9250.22 453
9251.13 466
9252.04 499
9252.94 490
9253.85 512
9254.76 495
9255.67 526
9256.58 478
9257.48 496
9258.39 502
9259.30 484
9260.21 486
9261.12 498
9262.03 484
9262.94 463
9263.84 438
9264.75 479
9265.66 517
9266.57 459
9267.48 502
9268.39 492
9269.30 474
9270.20 485
9271.11 524
9272.02 491
9272.93 504
9273.84 521
9274.75 512
9275.66 554
9276.57 519
9277.48 515
9278.39 500
9279.30 485
9280.21 486
9281.11 436
9282.02 433
9282.93 504
9283.84 495
9284.75 500
9285.66 479
9286.57 481
9287.48 456
9288.39 523
9289.30 507
9290.21 450
9291.12 467
9292.03 503
9292.94 486
9293.85 520
9294.76 515
9295.67 506
9296.58 469
9297.49 513
9298.40 508
9299.31 527
9300.22 482
9301.13 420
9302.04 442
9302.95 546
9303.86 559
9304.77 473
9305.69 470
9306.60 508
9307.51 512
9308.42 513
9309.33 536
9310.24 565
9311.15 516
9312.06 564
9312.97 532
9313.88 524
9314.79 517
9315.70 530
9316.62 518
9317.53 520
9318.44 540
9319.35 493
9320.26 511
9321.17 531
9322.08 562
9322.99 540
9323.91 474
9324.82 483
9325.73 493
9326.64 517
9327.55 518
9328.46 492
9329.38 542
9330.29 531
9331.20 477
9332.11 527
9333.02 524
9333.94 502
9334.85 481
9335.76 537
9336.67 543
9337.58 543
9338.50 547
9339.41 513
9340.32 579
9341.23 598
9342.15 572
9343.06 515
9343.97 525
9344.88 581
9345.80 529
9346.71 525
9347.62 477
9348.53 527
9349.45 488
9350.36 569
9351.27 535
9352.18 545
9353.10 515
9354.01 533
9354.92 578
9355.84 513
9356.75 487
9357.66 512
9358.58 560
9359.49 536
9360.40 517
9361.32 545
9362.23 501
9363.14 516
9364.06 530
9364.97 556
9365.88 531
9366.80 506
9367.71 500
9368.62 534
9369.54 516
9370.45 488
9371.37 510
9372.28 494
9373.19 483
9374.11 467
9375.02 551
9375.94 519
9376.85 540
9377.76 530
9378.68 552
9379.59 535
9380.51 548
9381.42 545
9382.33 566
9383.25 512
9384.16 554
9385.08 560
9385.99 498
9386.91 478
9387.82 545
9388.74 545
9389.65 578
9390.57 513
9391.48 534
9392.40 630
9393.31 556
9394.23 616
9395.14 639
9396.06 557
9396.97 567
9397.89 587
9398.80 586
9399.72 592
9400.63 648
9401.55 629
9402.46 632
9403.38 557
9404.29 587
9405.21 569
9406.12 592
9407.04 611
9407.95 542
9408.87 574
9409.79 612
9410.70 632
9411.62 570
9412.53 544
9413.45 555
9414.36 594
9415.28 540
9416.20 560
9417.11 590
9418.03 539
9418.95 477
9419.86 530
9420.78 589
9421.69 546
9422.61 611
9423.53 598
9424.44 585
9425.36 591
9426.28 616
9427.19 608
9428.11 550
9429.03 470
9429.94 535
9430.86 567
9431.78 563
9432.69 590
9433.61 670
9434.53 588
9435.44 558
9436.36 595
9437.28 518
9438.19 574
9439.11 545
9440.03 504
9440.95 590
9441.86 583
9442.78 561
9443.70 570
9444.62 586
9445.53 598
9446.45 603
9447.37 599
9448.29 637
9449.20 613
9450.12 598
9451.04 637
9451.96 620
9452.87 626
9453.79 707
9454.71 760
9455.63 768
9456.55 750
9457.46 694
9458.38 722
9459.30 677
9460.22 665
9461.14 607
9462.05 627
9462.97 633
9463.89 617
9464.81 629
9465.73 580
9466.65 618
9467.56 623
9468.48 606
9469.40 609
9470.32 621
9471.24 573
9472.16 589
9473.08 602
9473.99 589
9474.91 610
9475.83 616
9476.75 629
9477.67 603
9478.59 637
9479.51 593
9480.43 629
9481.35 578
9482.27 654
9483.19 605
9484.10 564
9485.02 659
9485.94 649
9486.86 695
9487.78 665
9488.70 655
9489.62 644
9490.54 588
9491.46 577
9492.38 591
9493.30 584
9494.22 629
9495.14 649
9496.06 642
9496.98 594
9497.90 560
9498.82 587
9499.74 607
9500.66 574
9501.58 562
9502.50 576
9503.42 605
9504.34 612
9505.26 605
9506.18 597
9507.10 567
9508.02 560
9508.94 577
9509.86 571
9510.78 550
9511.70 585
9512.63 624
9513.55 607
9514.47 573
9515.39 546
9516.31 566
9517.23 589
9518.15 664
9519.07 591
9519.99 645
9520.91 671
9521.83 650
9522.76 648
9523.68 676
9524.60 622
9525.52 653
9526.44 584
9527.36 633
9528.28 627
9529.21 655
9530.13 673
9531.05 648
9531.97 662
9532.89 720
9533.81 724
9534.74 817
9535.66 841
9536.58 759
9537.50 769
9538.42 787
9539.35 763
9540.27 676
9541.19 706
9542.11 648
9543.03 722
9543.96 656
9544.88 626
9545.80 666
9546.72 668
9547.64 692
9548.57 677
9549.49 671
9550.41 598
9551.33 607
9552.26 694
9553.18 694
9554.10 636
9555.03 653
9555.95 651
9556.87 607
9557.79 582
9558.72 599
9559.64 608
9560.56 616
9561.49 656
9562.41 656
9563.33 739
9564.26 651
9565.18 632
9566.10 684
9567.03 678
9567.95 637
9568.87 640
9569.80 628
9570.72 618
9571.64 700
9572.57 707
9573.49 656
9574.41 658
9575.34 657
9576.26 648
9577.18 629
9578.11 612
9579.03 611
9579.96 586
9580.88 624
9581.80 628
9582.73 582
9583.65 626
9584.58 598
9585.50 557
9586.43 644
9587.35 651
9588.27 600
9589.20 634
9590.12 609
9591.05 696
9591.97 630
9592.90 599
9593.82 603
9594.75 656
9595.67 632
9596.60 617
9597.52 629
9598.45 633
9599.37 631
9600.29 646
9601.22 678
9602.14 638
9603.07 653
9604.00 680
9604.92 638
9605.85 635
9606.77 648
9607.70 576
9608.62 640
9609.55 698
9610.47 756
9611.40 677
9612.32 634
9613.25 688
9614.17 721
9615.10 726
9616.03 680
9616.95 672
9617.88 723
9618.80 703
9619.73 662
9620.65 664
9621.58 675
9622.51 756
9623.43 726
9624.36 713
9625.29 737
9626.21 660
9627.14 662
9628.06 699
9628.99 746
9629.92 725
9630.84 757
9631.77 762
9632.70 767
9633.62 796
9634.55 793
9635.48 812
9636.40 864
9637.33 833
9638.26 824
9639.18 792
9640.11 822
9641.04 846
9641.96 850
9642.89 865
9643.82 811
9644.74 825
9645.67 873
9646.60 869
9647.53 859
9648.45 867
9649.38 896
9650.31 918
9651.24 953
9652.16 958
9653.09 1030
9654.02 942
9654.95 995
9655.87 936
9656.80 959
9657.73 947
9658.66 939
9659.58 847
9660.51 895
9661.44 888
9662.37 841
9663.30 805
9664.22 865
9665.15 811
9666.08 869
9667.01 753
9667.94 901
9668.86 891
9669.79 941
9670.72 899
9671.65 949
9672.58 897
9673.51 889
9674.43 933
9675.36 905
9676.29 958
9677.22 952
9678.15 865
9679.08 959
9680.01 963
9680.94 882
9681.86 901
9682.79 967
9683.72 1003
9684.65 899
9685.58 939
9686.51 950
9687.44 1020
9688.37 958
9689.30 944
9690.23 1008
9691.16 983
9692.08 984
9693.01 1044
9693.94 1056
9694.87 1059
9695.80 1017
9696.73 1021
9697.66 1140
9698.59 1122
9699.52 1222
9700.45 1267
9701.38 1187
9702.31 1249
9703.24 1292
9704.17 1203
9705.10 1222
9706.03 1139
9706.96 1080
9707.89 1022
9708.82 1058
9709.75 1054
9710.68 1024
9711.61 1078
9712.54 935
9713.47 1001
9714.40 985
9715.33 995
9716.26 970
9717.19 958
9718.12 1097
9719.06 1040
9719.99 944
9720.92 1030
9721.85 1050
9722.78 888
9723.71 926
9724.64 882
9725.57 982
9726.50 924
9727.43 914
9728.36 904
9729.30 932
9730.23 927
9731.16 923
9732.09 963
9733.02 905
9733.95 942
9734.88 923
9735.81 897
9736.75 935
9737.68 881
9738.61 893
9739.54 889
9740.47 881
9741.40 865
9742.34 928
9743.27 852
9744.20 786
9745.13 832
9746.06 810
9747.00 768
9747.93 832
9748.86 817
9749.79 768
9750.72 792
9751.66 715
9752.59 872
9753.52 850
9754.45 874
9755.39 844
9756.32 850
9757.25 824
9758.18 845
9759.12 801
9760.05 833
9760.98 788
9761.91 773
9762.85 807
9763.78 812
9764.71 845
9765.64 780
9766.58 782
9767.51 792
9768.44 783
9769.38 805
9770.31 819
9771.24 782
9772.18 760
9773.11 800
9774.04 779
9774.98 852
9775.91 791
9776.84 800
9777.78 856
9778.71 920
9779.64 923
9780.58 915
9781.51 866
9782.44 910
9783.38 939
9784.31 955
9785.25 882
9786.18 841
9787.11 863
9788.05 858
9788.98 830
9789.92 813
9790.85 794
9791.78 829
9792.72 790
9793.65 849
9794.59 844
9795.52 846
9796.46 833
9797.39 904
9798.32 828
9799.26 757
9800.19 807
9801.13 752
9802.06 730
9803.00 751
9803.93 821
9804.87 765
9805.80 863
9806.74 834
9807.67 758
9808.61 744
9809.54 793
9810.48 796
9811.41 766
9812.35 777
9813.28 685
9814.22 688
9815.15 688
9816.09 655
9817.02 670
9817.96 677
9818.89 675
9819.83 730
9820.76 693
9821.70 699
9822.64 687
9823.57 653
9824.51 675
9825.44 729
9826.38 659
9827.31 672
9828.25 672
9829.19 652
9830.12 680
9831.06 607
9831.99 640
9832.93 661
9833.87 622
9834.80 662
9835.74 664
9836.68 618
9837.61 615
9838.55 648
9839.48 665
9840.42 692
9841.36 655
9842.29 686
9843.23 639
9844.17 689
9845.10 675
9846.04 679
9846.98 623
9847.91 643
9848.85 615
9849.79 661
9850.72 595
9851.66 661
9852.60 692
9853.54 668
9854.47 653
9855.41 652
9856.35 695
9857.28 684
9858.22 657
9859.16 638
9860.10 692
9861.03 674
9861.97 648
9862.91 699
9863.85 666
9864.78 680
9865.72 700
9866.66 640
9867.60 647
9868.54 583
9869.47 657
9870.41 661
9871.35 636
9872.29 652
9873.22 654
9874.16 660
9875.10 628
9876.04 660
9876.98 667
9877.92 586
9878.85 662
9879.79 650
9880.73 653
9881.67 673
9882.61 659
9883.55 667
9884.48 606
9885.42 662
9886.36 606
9887.30 605
9888.24 618
9889.18 597
9890.12 675
9891.06 669
9891.99 627
9892.93 677
9893.87 602
9894.81 602
9895.75 609
9896.69 596
9897.63 606
9898.57 633
9899.51 664
9900.45 627
9901.39 612
9902.33 576
9903.27 582
9904.20 609
9905.14 620
9906.08 632
9907.02 614
9907.96 600
9908.90 603
9909.84 618
9910.78 638
9911.72 674
9912.66 639
9913.60 624
9914.54 542
9915.48 590
9916.42 578
9917.36 610
9918.30 664
9919.24 612
9920.18 635
9921.12 623
9922.06 565
9923.00 588
9923.94 649
9924.88 657
9925.83 761
9926.77 770
9927.71 792
9928.65 798
9929.59 822
9930.53 829
9931.47 787
9932.41 802
9933.35 784
9934.29 747
9935.23 704
9936.17 637
9937.12 612
9938.06 604
9939.00 594
9939.94 623
9940.88 578
9941.82 651
9942.76 690
9943.70 567
9944.65 592
9945.59 621
9946.53 612
9947.47 611
9948.41 557
9949.35 541
9950.29 531
9951.24 555
9952.18 580
9953.12 629
9954.06 626
9955.00 615
9955.95 593
9956.89 594
9957.83 577
9958.77 571
9959.71 574
9960.66 561
9961.60 569
9962.54 548
9963.48 574
9964.43 593
9965.37 562
9966.31 531
9967.25 506
9968.20 565
9969.14 564
9970.08 616
9971.02 551
9971.97 530
9972.91 534
9973.85 566
9974.79 520
9975.74 545
9976.68 508
9977.62 524
9978.57 530
9979.51 484
9980.45 513
9981.40 538
9982.34 542
9983.28 526
9984.23 595
9985.17 613
9986.11 538
9987.06 513
9988.00 541
9988.94 556
9989.89 517
9990.83 532
9991.77 542
9992.72 533
9993.66 515
9994.60 528
9995.55 484
9996.49 528
9997.44 539
9998.38 511
9999.32 524
10000.27 522
10001.21 529
10002.16 596
10003.10 514
10004.04 501
10004.99 511
10005.93 580
10006.88 569
10007.82 562
10008.77 505
10009.71 501
10010.66 535
10011.60 597
10012.54 529
10013.49 538
10014.43 507
10015.38 552
10016.32 560
10017.27 508
10018.21 513
10019.16 520
10020.10 580
10021.05 535
10021.99 523
10022.94 460
10023.88 521
10024.83 536
10025.77 465
10026.72 493
10027.67 552
10028.61 470
10029.56 473
10030.50 565
10031.45 558
10032.39 535
10033.34 503
10034.28 533
10035.23 540
10036.18 537
10037.12 519
10038.07 509
10039.01 487
10039.96 463
10040.90 461
10041.85 492
10042.80 459
10043.74 535
10044.69 486
10045.64 452
10046.58 472
10047.53 472
10048.47 523
10049.42 542
10050.37 503
10051.31 529
10052.26 510
10053.21 523
10054.15 546
10055.10 528
10056.05 516
10056.99 528
10057.94 499
10058.89 514
10059.83 466
10060.78 477
10061.73 501
10062.67 527
10063.62 498
10064.57 510
10065.52 503
10066.46 603
10067.41 512
10068.36 516
10069.30 465
10070.25 529
10071.20 497
10072.15 516
10073.09 483
10074.04 491
10074.99 512
10075.94 498
10076.88 447
10077.83 467
10078.78 500
10079.73 562
10080.68 503
10081.62 500
10082.57 497
10083.52 569
10084.47 540
10085.42 457
10086.36 426
10087.31 479
10088.26 488
10089.21 466
10090.16 453
10091.11 448
10092.05 496
10093.00 490
10093.95 490
10094.90 509
10095.85 475
10096.80 457
10097.75 443
10098.69 513
10099.64 498
10100.59 489
10101.54 449
10102.49 472
10103.44 459
10104.39 501
10105.34 490
10106.28 481
10107.23 489
10108.18 511
10109.13 451
10110.08 451
10111.03 475
10111.98 498
10112.93 505
10113.88 417
10114.83 454
10115.78 479
10116.73 485
10117.68 522
10118.63 524
10119.58 479
10120.53 520
10121.48 518
10122.43 500
10123.38 467
10124.33 455
10125.28 460
10126.23 449
10127.18 450
10128.13 477
10129.08 447
10130.03 472
10130.98 491
10131.93 468
10132.88 484
10133.83 500
10134.78 478
10135.73 477
10136.68 487
10137.63 439
10138.58 505
10139.53 468
10140.48 527
10141.43 546
10142.38 484
10143.33 512
10144.28 474
10145.23 454
10146.19 444
10147.14 469
10148.09 518
10149.04 495
10149.99 466
10150.94 500
10151.89 447
10152.84 467
10153.79 477
10154.75 519
10155.70 533
10156.65 547
10157.60 510
10158.55 489
10159.50 545
10160.46 585
10161.41 514
10162.36 504
10163.31 514
10164.26 444
10165.21 499
10166.17 478
10167.12 528
10168.07 524
10169.02 514
10169.97 499
10170.93 481
10171.88 556
10172.83 499
10173.78 460
10174.73 477
10175.69 480
10176.64 483
10177.59 529
10178.54 527
10179.50 492
10180.45 493
10181.40 521
10182.35 502
10183.31 534
10184.26 551
10185.21 506
10186.17 573
10187.12 510
10188.07 550
10189.02 558
10189.98 537
10190.93 534
10191.88 565
10192.84 529
10193.79 539
10194.74 526
10195.70 564
10196.65 536
10197.60 514
10198.56 543
10199.51 524
10200.46 517
10201.42 515
10202.37 484
10203.32 492
10204.28 540
10205.23 554
10206.18 530
10207.14 550
10208.09 616
10209.05 583
10210.00 574
10210.95 586
10211.91 594
10212.86 630
10213.82 604
10214.77 529
10215.72 532
10216.68 604
10217.63 538
10218.59 531
10219.54 552
10220.50 530
10221.45 530
10222.41 609
10223.36 569
10224.31 583
10225.27 546
10226.22 563
10227.18 579
10228.13 498
10229.09 567
10230.04 576
10231.00 575
10231.95 506
10232.91 546
10233.86 537
10234.82 551
10235.77 617
10236.73 665
10237.68 673
10238.64 640
10239.59 621
10240.55 627
10241.50 633
10242.46 598
10243.42 583
10244.37 610
10245.33 563
10246.28 462
10247.24 539
10248.19 544
10249.15 578
10250.11 536
10251.06 500
10252.02 530
10252.97 535
10253.93 536
10254.89 548
10255.84 540
10256.80 505
10257.75 539
10258.71 455
10259.67 488
10260.62 499
10261.58 473
10262.54 456
10263.49 419
10264.45 458
10265.40 476
10266.36 458
10267.32 484
10268.27 428
10269.23 461
10270.19 508
10271.14 490
10272.10 518
10273.06 535
10274.02 483
10274.97 443
10275.93 507
10276.89 503
10277.84 406
10278.80 473
10279.76 475
10280.71 501
10281.67 485
10282.63 451
10283.59 446
10284.54 481
10285.50 484
10286.46 474
10287.42 486
10288.37 464
10289.33 448
10290.29 499
10291.25 438
10292.21 474
10293.16 486
10294.12 484
10295.08 526
10296.04 546
10296.99 445
10297.95 461
10298.91 511
10299.87 465
10300.83 499
10301.79 501
10302.74 528
10303.70 487
10304.66 467
10305.62 494
10306.58 444
10307.54 476
10308.49 476
10309.45 463
10310.41 489
10311.37 466
10312.33 454
10313.29 494
10314.25 478
10315.21 467
10316.16 454
10317.12 412
10318.08 446
10319.04 447
10320.00 473
10320.96 526
10321.92 493
10322.88 501
10323.84 486
10324.80 475
10325.76 430
10326.71 452
10327.67 450
10328.63 495
10329.59 424
10330.55 487
10331.51 512
10332.47 477
10333.43 482
10334.39 494
10335.35 486
10336.31 469
10337.27 469
10338.23 449
10339.19 463
10340.15 443
10341.11 457
10342.07 466
10343.03 466
10343.99 466
10344.95 488
10345.91 471
10346.87 406
10347.83 448
10348.79 495
10349.75 519
10350.71 514
10351.67 471
10352.63 429
10353.60 421
10354.56 491
10355.52 436
10356.48 456
10357.44 449
10358.40 441
10359.36 409
10360.32 429
10361.28 453
10362.24 474
10363.20 459
10364.17 500
10365.13 468
10366.09 411
10367.05 411
10368.01 433
10368.97 434
10369.93 441
10370.89 427
10371.86 434
10372.82 457
10373.78 435
10374.74 455
10375.70 477
10376.66 486
10377.63 416
10378.59 443
10379.55 434
10380.51 441
10381.47 446
10382.44 450
10383.40 448
10384.36 440
10385.32 452
10386.28 428
10387.25 450
10388.21 410
10389.17 419
10390.13 461
10391.10 472
10392.06 452
10393.02 444
10393.98 416
10394.94 422
10395.91 449
10396.87 460
10397.83 457
10398.80 414
10399.76 431
10400.72 444
10401.68 400
10402.65 422
10403.61 466
10404.57 457
10405.54 480
10406.50 482
10407.46 515
10408.43 448
10409.39 420
10410.35 437
10411.32 448
10412.28 403
10413.24 463
10414.21 471
10415.17 454
10416.13 467
10417.10 514
10418.06 562
10419.02 570
10419.99 591
10420.95 611
10421.91 640
10422.88 642
10423.84 602
10424.81 541
10425.77 535
10426.73 542
10427.70 537
10428.66 499
10429.63 527
10430.59 489
10431.56 461
10432.52 488
10433.48 461
10434.45 432
10435.41 464
10436.38 460
10437.34 488
10438.31 471
10439.27 457
10440.24 523
10441.20 457
10442.16 478
10443.13 421
10444.09 446
10445.06 542
10446.02 512
10446.99 486
10447.95 450
10448.92 457
10449.88 421
10450.85 442
10451.81 470
10452.78 505
10453.75 471
10454.71 483
10455.68 436
10456.64 423
10457.61 428
10458.57 443
10459.54 440
10460.50 404
10461.47 402
10462.43 452
10463.40 438
10464.37 420
10465.33 427
10466.30 438
10467.26 447
10468.23 386
10469.20 392
10470.16 427
10471.13 471
10472.09 475
10473.06 455
10474.03 385
10474.99 391
10475.96 436
10476.93 398
10477.89 427
10478.86 433
10479.82 426
10480.79 452
10481.76 465
10482.72 457
10483.69 453
10484.66 458
10485.62 432
10486.59 414
10487.56 450
10488.52 483
10489.49 444
10490.46 422
10491.43 453
10492.39 419
10493.36 437
10494.33 433
10495.29 462
10496.26 469
10497.23 460
10498.20 421
10499.16 420
10500.13 478
10501.10 485
10502.07 464
10503.03 448
10504.00 433
10504.97 435
10505.94 438
10506.90 417
10507.87 469
10508.84 474
10509.81 414
10510.78 466
10511.74 485
10512.71 409
10513.68 433
10514.65 484
10515.62 477
10516.58 453
10517.55 407
10518.52 443
10519.49 455
10520.46 402
10521.43 446
10522.39 451
10523.36 409
10524.33 440
10525.30 454
10526.27 424
10527.24 423
10528.21 442
10529.17 418
10530.14 436
10531.11 435
10532.08 454
10533.05 405
10534.02 407
10534.99 397
10535.96 384
10536.93 398
10537.90 459
10538.86 481
10539.83 439
10540.80 541
10541.77 484
10542.74 407
10543.71 396
10544.68 446
10545.65 443
10546.62 431
10547.59 407
10548.56 450
10549.53 443
10550.50 488
10551.47 477
10552.44 499
10553.41 508
10554.38 502
10555.35 496
10556.32 432
10557.29 485
10558.26 455
10559.23 470
10560.20 494
10561.17 586
10562.14 615
10563.11 596
10564.08 587
10565.05 608
10566.02 615
10566.99 549
10567.96 541
10568.93 537
10569.90 571
10570.87 494
10571.84 468
10572.82 469
10573.79 518
10574.76 469
10575.73 465
10576.70 463
10577.67 491
10578.64 471
10579.61 417
10580.58 477
10581.55 496
10582.53 531
10583.50 499
10584.47 447
10585.44 445
10586.41 415
10587.38 470
10588.35 453
10589.33 520
10590.30 471
10591.27 497
10592.24 486
10593.21 445
10594.18 451
10595.16 467
10596.13 473
10597.10 457
10598.07 466
10599.04 498
10600.01 451
10600.99 462
10601.96 499
10602.93 509
10603.90 491
10604.88 510
10605.85 481
10606.82 475
10607.79 458
10608.77 421
10609.74 419
10610.71 432
10611.68 473
10612.66 433
10613.63 435
10614.60 450
10615.57 423
10616.55 430
10617.52 434
10618.49 471
10619.46 441
10620.44 452
10621.41 453
10622.38 471
10623.36 490
10624.33 448
10625.30 465
10626.28 417
10627.25 433
10628.22 399
10629.20 431
10630.17 471
10631.14 395
10632.12 405
10633.09 397
10634.06 449
10635.04 477
10636.01 442
10636.99 487
10637.96 517
10638.93 523
10639.91 523
10640.88 531
10641.85 525
10642.83 559
10643.80 465
10644.78 529
10645.75 541
10646.72 474
10647.70 464
10648.67 497
10649.65 477
10650.62 481
10651.60 443
10652.57 443
10653.55 421
10654.52 448
10655.49 432
10656.47 489
10657.44 468
10658.42 492
10659.39 428
10660.37 460
10661.34 481
10662.32 417
10663.29 440
10664.27 442
10665.24 438
10666.22 401
10667.19 423
10668.17 454
10669.14 497
10670.12 427
10671.09 451
10672.07 460
10673.04 435
10674.02 418
10675.00 447
10675.97 450
10676.95 400
10677.92 455
10678.90 469
10679.87 481
10680.85 486
10681.82 416
10682.80 433
10683.78 492
10684.75 489
10685.73 454
10686.70 463
10687.68 424
10688.66 419
10689.63 401
10690.61 414
10691.58 452
10692.56 438
10693.54 433
10694.51 412
10695.49 467
10696.47 459
10697.44 462
10698.42 409
10699.40 396
10700.37 399
10701.35 461
10702.33 429
10703.30 460
10704.28 415
10705.26 445
10706.23 461
10707.21 401
10708.19 436
10709.16 422
10710.14 428
10711.12 378
10712.10 337
10713.07 443
10714.05 411
10715.03 432
10716.01 390
10716.98 407
10717.96 421
10718.94 438
10719.91 416
10720.89 419
10721.87 395
10722.85 448
10723.83 424
10724.80 425
10725.78 463
10726.76 418
10727.74 429
10728.71 411
10729.69 412
10730.67 457
10731.65 389
10732.63 417
10733.60 425
10734.58 439
10735.56 443
10736.54 404
10737.52 418
10738.50 464
10739.47 411
10740.45 383
10741.43 420
10742.41 498
10743.39 467
10744.37 447
10745.35 368
10746.32 407
10747.30 471
10748.28 467
10749.26 456
10750.24 400
10751.22 374
10752.20 379
10753.18 418
10754.16 403
10755.14 421
10756.11 400
10757.09 456
10758.07 439
10759.05 418
10760.03 411
10761.01 397
10761.99 411
10762.97 417
10763.95 406
10764.93 365
10765.91 402
10766.89 391
10767.87 375
10768.85 404
10769.83 413
10770.81 402
10771.79 399
10772.77 397
10773.75 375
10774.73 337
10775.71 444
10776.69 408
10777.67 411
10778.65 460
10779.63 374
10780.61 425
10781.59 406
10782.57 348
10783.55 393
10784.53 440
10785.51 436
10786.49 420
10787.47 397
10788.45 384
10789.43 397
10790.41 430
10791.39 418
10792.38 433
10793.36 438
10794.34 422
10795.32 389
10796.30 440
10797.28 380
10798.26 402
10799.24 368
10800.22 387
10801.21 406
10802.19 402
10803.17 401
10804.15 464
10805.13 434
10806.11 433
10807.09 401
10808.07 420
10809.06 458
10810.04 376
10811.02 361
10812.00 352
10812.98 435
10813.97 451
10814.95 434
10815.93 386
10816.91 374
10817.89 457
10818.87 413
10819.86 408
10820.84 410
10821.82 429
10822.80 423
10823.79 434
10824.77 444
10825.75 441
10826.73 421
10827.72 422
10828.70 460
10829.68 464
10830.66 431
10831.65 411
10832.63 457
10833.61 421
10834.59 421
10835.58 467
10836.56 431
10837.54 404
10838.52 445
10839.51 420
10840.49 355
10841.47 380
10842.46 408
10843.44 429
10844.42 422
10845.41 483
10846.39 436
10847.37 428
10848.36 396
10849.34 355
10850.32 386
10851.31 444
10852.29 458
10853.27 460
10854.26 470
10855.24 466
10856.23 436
10857.21 410
10858.19 412
10859.18 450
10860.16 430
10861.14 433
10862.13 415
10863.11 479
10864.10 503
10865.08 469
10866.07 461
10867.05 486
10868.03 497
10869.02 500
10870.00 437
10870.99 429
10871.97 476
10872.96 479
10873.94 500
10874.92 476
10875.91 441
10876.89 452
10877.88 512
10878.86 477
10879.85 479
10880.83 463
10881.82 484
10882.80 514
10883.79 484
10884.77 457
10885.76 445
10886.74 490
10887.73 492
10888.71 420
10889.70 497
10890.68 532
10891.67 481
10892.65 496
10893.64 492
10894.63 482
10895.61 488
10896.60 511
10897.58 494
10898.57 502
10899.55 486
10900.54 484
10901.53 530
10902.51 521
10903.50 505
10904.48 501
10905.47 533
10906.46 487
10907.44 505
10908.43 568
10909.41 501
10910.40 529
10911.39 541
10912.37 483
10913.36 536
10914.34 528
10915.33 558
10916.32 523
10917.30 554
10918.29 587
10919.28 525
10920.26 562
10921.25 585
10922.24 516
10923.22 496
10924.21 543
10925.20 600
10926.18 578
10927.17 538
10928.16 586
10929.15 578
10930.13 583
10931.12 592
10932.11 593
10933.09 602
10934.08 596
10935.07 634
10936.06 606
10937.04 560
10938.03 576
10939.02 555
10940.01 632
10940.99 603
10941.98 597
10942.97 623
10943.96 604
10944.94 627
10945.93 617
10946.92 646
10947.91 627
10948.90 586
10949.88 668
10950.87 629
10951.86 644
10952.85 652
10953.84 700
10954.82 715
10955.81 683
10956.80 699
10957.79 776
10958.78 791
10959.77 802
10960.75 781
10961.74 763
10962.73 812
10963.72 756
10964.71 792
10965.70 755
10966.69 712
10967.68 747
10968.66 796
10969.65 728
10970.64 696
10971.63 700
10972.62 673
10973.61 727
10974.60 727
10975.59 710
10976.58 749
10977.57 735
10978.55 692
10979.54 691
10980.53 692
10981.52 707
10982.51 730
10983.50 730
10984.49 728
10985.48 722
10986.47 691
10987.46 704
10988.45 701
10989.44 698
10990.43 700
10991.42 698
10992.41 708
10993.40 764
10994.39 810
10995.38 784
10996.37 716
10997.36 824
10998.35 891
10999.34 904
11000.33 1053
11001.32 1125
11002.31 1222
11003.30 1102
11004.29 1160
11005.28 1087
11006.27 936
11007.26 901
11008.25 841
11009.24 844
11010.24 791
11011.23 785
11012.22 712
11013.21 750
11014.20 714
11015.19 722
11016.18 706
11017.17 772
11018.16 780
11019.15 723
11020.14 711
11021.14 763
11022.13 691
11023.12 630
11024.11 658
11025.10 604
11026.09 631
11027.08 572
11028.08 611
11029.07 615
11030.06 662
11031.05 624
11032.04 556
11033.03 579
11034.03 522
11035.02 555
11036.01 587
11037.00 556
11037.99 672
11038.99 694
11039.98 578
11040.97 563
11041.96 601
11042.95 607
11043.95 578
11044.94 572
11045.93 550
11046.92 554
11047.92 587
11048.91 647
11049.90 614
11050.89 548
11051.89 560
11052.88 552
11053.87 545
11054.86 551
11055.86 538
11056.85 559
11057.84 557
11058.83 511
11059.83 531
11060.82 507
11061.81 531
11062.81 541
11063.80 499
11064.79 506
11065.79 463
11066.78 454
11067.77 508
11068.77 529
11069.76 551
11070.75 526
11071.75 533
11072.74 576
11073.73 551
11074.73 531
11075.72 526
11076.71 544
11077.71 539
11078.70 451
11079.70 544
11080.69 590
11081.68 530
11082.68 481
11083.67 484
11084.67 525
11085.66 546
11086.65 561
11087.65 506
11088.64 502
11089.64 523
11090.63 503
11091.63 519
11092.62 531
11093.61 522
11094.61 481
11095.60 502
11096.60 519
11097.59 466
11098.59 472
11099.58 500
11100.58 559
11101.57 537
11102.57 511
11103.56 488
11104.56 510
11105.55 506
11106.55 529
11107.54 456
11108.54 482
11109.53 509
11110.53 533
11111.52 463
11112.52 462
11113.51 482
11114.51 444
11115.50 454
11116.50 466
11117.49 481
11118.49 500
11119.49 476
11120.48 466
11121.48 480
11122.47 469
11123.47 429
11124.46 470
11125.46 457
11126.46 484
11127.45 470
11128.45 451
11129.44 437
11130.44 503
11131.44 498
11132.43 490
11133.43 483
11134.43 511
11135.42 499
11136.42 482
11137.41 466
11138.41 425
11139.41 467
11140.40 490
11141.40 452
11142.40 448
11143.39 480
11144.39 503
11145.39 454
11146.38 477
11147.38 465
11148.38 409
11149.38 472
11150.37 508
11151.37 571
11152.37 479
11153.36 455
11154.36 493
11155.36 482
11156.36 413
11157.35 456
11158.35 459
11159.35 466
11160.34 434
11161.34 422
11162.34 439
11163.34 429
11164.33 460
11165.33 444
11166.33 458
11167.33 455
11168.33 490
11169.32 456
11170.32 418
11171.32 497
11172.32 456
11173.32 448
11174.31 490
11175.31 431
11176.31 440
11177.31 416
11178.31 409
11179.30 415
11180.30 392
11181.30 436
11182.30 435
11183.30 438
11184.30 438
11185.30 433
11186.29 416
11187.29 429
11188.29 456
11189.29 405
11190.29 466
11191.29 470
11192.29 434
11193.29 438
11194.28 404
11195.28 424
11196.28 421
11197.28 460
11198.28 483
11199.28 437
11200.28 408
11201.28 399
11202.28 390
11203.28 442
11204.28 415
11205.28 411
11206.28 452
11207.28 489
11208.28 428
11209.27 440
11210.27 450
11211.27 465
11212.27 455
11213.27 455
11214.27 444
11215.27 457
11216.27 446
11217.27 442
11218.27 439
11219.27 402
11220.27 437
11221.27 474
11222.27 498
11223.27 465
11224.27 390
11225.28 414
11226.28 457
11227.28 472
11228.28 418
11229.28 436
11230.28 436
11231.28 443
11232.28 419
11233.28 436
11234.28 434
11235.28 449
11236.28 413
11237.28 419
11238.28 418
11239.28 438
11240.29 400
11241.29 410
11242.29 399
11243.29 401
11244.29 381
11245.29 439
11246.29 431
11247.29 482
11248.30 401
11249.30 434
11250.30 430
11251.30 499
11252.30 455
11253.30 440
11254.31 442
11255.31 445
11256.31 467
11257.31 416
11258.31 422
11259.31 450
11260.32 435
11261.32 454
11262.32 406
11263.32 441
11264.32 415
11265.33 429
11266.33 406
11267.33 418
11268.33 418
11269.34 428
11270.34 425
11271.34 406
11272.34 441
11273.35 502
11274.35 475
11275.35 462
11276.35 446
11277.36 449
11278.36 478
11279.36 479
11280.36 461
11281.37 450
11282.37 498
11283.37 455
11284.38 494
11285.38 457
11286.38 494
11287.38 466
11288.39 387
11289.39 404
11290.39 429
11291.40 411
11292.40 402
11293.40 383
11294.41 418
11295.41 404
11296.41 397
11297.42 453
11298.42 461
11299.43 427
11300.43 432
11301.43 413
11302.44 432
11303.44 422
11304.44 438
11305.45 423
11306.45 452
11307.46 450
11308.46 436
11309.47 415
11310.47 421
11311.47 402
11312.48 407
11313.48 412
11314.49 421
11315.49 392
11316.50 409
11317.50 493
11318.50 467
11319.51 442
11320.51 432
11321.52 442
11322.52 463
11323.53 466
11324.53 506
11325.54 491
11326.54 419
11327.55 414
11328.55 413
11329.56 433
11330.56 460
11331.57 451
11332.57 466
11333.58 471
11334.58 464
11335.59 451
11336.59 470
11337.60 489
11338.60 488
11339.61 527
11340.61 559
11341.62 512
11342.63 574
11343.63 610
11344.64 600
11345.64 554
11346.65 501
11347.65 494
11348.66 494
11349.67 528
11350.67 474
11351.68 426
11352.68 442
11353.69 453
11354.70 483
11355.70 486
11356.71 476
11357.72 426
11358.72 435
11359.73 450
11360.73 443
11361.74 430
11362.75 441
11363.75 466
11364.76 396
11365.77 405
11366.77 441
11367.78 468
11368.79 415
11369.79 458
11370.80 461
11371.81 359
11372.81 398
11373.82 426
11374.83 415
11375.84 396
11376.84 379
11377.85 431
11378.86 431
11379.86 456
11380.87 457
11381.88 452
11382.89 439
11383.89 444
11384.90 449
11385.91 406
11386.92 417
11387.92 420
11388.93 463
11389.94 462
11390.95 356
11391.95 376
11392.96 391
11393.97 401
11394.98 386
11395.99 455
11396.99 435
11398.00 398
11399.01 378
11400.02 460
11401.03 451
11402.03 438
11403.04 442
11404.05 454
11405.06 438
11406.07 388
11407.08 432
11408.09 466
11409.09 459
11410.10 383
11411.11 385
11412.12 418
11413.13 448
11414.14 449
11415.15 421
11416.15 421
11417.16 386
11418.17 409
11419.18 376
11420.19 413
11421.20 388
11422.21 386
11423.22 433
11424.23 412
11425.24 400
11426.25 415
11427.26 446
11428.26 456
11429.27 400
11430.28 418
11431.29 397
11432.30 387
11433.31 375
11434.32 426
11435.33 421
11436.34 405
11437.35 426
11438.36 406
11439.37 394
11440.38 385
11441.39 403
11442.40 406
11443.41 396
11444.42 404
11445.43 394
11446.44 406
11447.45 406
11448.46 376
11449.47 362
11450.48 398
11451.49 413
11452.50 393
11453.51 395
11454.52 389
11455.53 390
11456.55 364
11457.56 412
11458.57 405
11459.58 377
11460.59 402
11461.60 369
11462.61 397
11463.62 413
11464.63 378
11465.64 379
11466.65 433
11467.67 390
11468.68 436
11469.69 428
11470.70 450
11471.71 415
11472.72 416
11473.73 406
11474.74 418
11475.76 364
11476.77 365
11477.78 399
11478.79 440
11479.80 421
11480.81 425
11481.83 420
11482.84 428
11483.85 436
11484.86 414
11485.87 442
11486.89 443
11487.90 464
11488.91 420
11489.92 420
11490.93 376
11491.95 386
11492.96 405
11493.97 436
11494.98 420
11496.00 431
11497.01 424
11498.02 464
11499.03 418
11500.05 431
11501.06 419
11502.07 395
11503.08 432
11504.10 443
11505.11 420
11506.12 420
11507.13 430
11508.15 461
11509.16 405
11510.17 378
11511.19 396
11512.20 381
11513.21 422
11514.23 422
11515.24 440
11516.25 380
11517.27 373
11518.28 397
11519.29 411
11520.31 377
11521.32 380
11522.33 402
11523.35 401
11524.36 442
11525.37 397
11526.39 404
11527.40 414
11528.42 388
11529.43 407
11530.44 447
11531.46 445
11532.47 437
11533.48 427
11534.50 443
11535.51 452
11536.53 450
11537.54 468
11538.56 416
11539.57 419
11540.58 477
11541.60 466
11542.61 415
11543.63 450
11544.64 466
11545.66 460
11546.67 415
11547.69 453
11548.70 464
11549.72 437
11550.73 486
11551.75 420
11552.76 462
11553.78 465
11554.79 457
11555.81 481
11556.82 453
11557.84 446
11558.85 430
11559.87 491
11560.88 510
11561.90 521
11562.91 453
11563.93 491
11564.94 483
11565.96 482
11566.97 453
11567.99 483
11569.00 518
11570.02 519
11571.04 539
11572.05 506
11573.07 480
11574.08 543
11575.10 461
11576.11 484
11577.13 537
11578.15 557
11579.16 575
11580.18 530
11581.20 570
11582.21 577
11583.23 583
11584.24 606
11585.26 589
11586.28 618
11587.29 589
11588.31 586
11589.33 588
11590.34 608
11591.36 660
11592.38 668
11593.39 671
11594.41 655
11595.43 694
11596.44 797
11597.46 850
11598.48 941
11599.49 947
11600.51 1060
11601.53 1204
11602.54 1145
11603.56 1132
11604.58 1054
11605.60 1027
11606.61 988
11607.63 878
11608.65 780
11609.67 797
11610.68 724
11611.70 662
11612.72 590
11613.74 605
11614.75 582
11615.77 653
11616.79 533
11617.81 508
11618.82 558
11619.84 547
11620.86 506
11621.88 531
11622.90 524
11623.91 478
11624.93 493
11625.95 573
11626.97 541
11627.99 535
11629.00 541
11630.02 568
11631.04 570
11632.06 526
11633.08 494
11634.10 490
11635.11 519
11636.13 496
11637.15 473
11638.17 493
11639.19 603
11640.21 552
11641.23 520
11642.25 475
11643.26 486
11644.28 458
11645.30 514
11646.32 522
11647.34 537
11648.36 448
11649.38 438
11650.40 458
11651.42 471
11652.44 450
11653.46 476
11654.47 417
11655.49 441
11656.51 436
11657.53 440
11658.55 421
11659.57 429
11660.59 432
11661.61 522
11662.63 481
11663.65 457
11664.67 453
11665.69 454
11666.71 454
11667.73 481
11668.75 485
11669.77 450
11670.79 461
11671.81 446
11672.83 455
11673.85 466
11674.87 516
11675.89 489
11676.91 438
11677.93 465
11678.95 498
11679.97 478
11680.99 464
11682.01 460
11683.03 469
11684.06 529
11685.08 547
11686.10 495
11687.12 497
11688.14 481
11689.16 486
11690.18 474
11691.20 489
11692.22 521
11693.24 450
11694.26 497
11695.29 477
11696.31 429
11697.33 433
11698.35 471
11699.37 462
11700.39 488
11701.41 539
11702.43 464
11703.46 448
11704.48 372
11705.50 435
11706.52 453
11707.54 457
11708.56 432
11709.59 419
11710.61 414
11711.63 397
11712.65 488
11713.67 453
11714.70 458
11715.72 477
11716.74 453
11717.76 496
11718.78 449
11719.81 362
11720.83 437
11721.85 474
11722.87 440
11723.90 386
11724.92 451
11725.94 416
11726.96 405
11727.99 422
11729.01 398
11730.03 461
11731.05 480
11732.08 444
11733.10 425
11734.12 441
11735.15 451
11736.17 458
11737.19 452
11738.21 436
11739.24 456
11740.26 439
11741.28 347
11742.31 389
11743.33 399
11744.35 397
11745.38 453
11746.40 451
11747.42 401
11748.45 397
11749.47 374
11750.49 403
11751.52 401
11752.54 414
11753.56 487
11754.59 482
11755.61 474
11756.64 441
11757.66 361
11758.68 374
11759.71 412
11760.73 462
11761.76 415
11762.78 411
11763.80 438
11764.83 407
11765.85 406
11766.88 385
11767.90 417
11768.93 405
11769.95 394
11770.97 405
11772.00 394
11773.02 384
11774.05 395
11775.07 364
11776.10 405
11777.12 388
11778.15 430
11779.17 432
11780.20 382
11781.22 401
11782.25 325
11783.27 381
11784.30 395
11785.32 344
11786.35 392
11787.37 389
11788.40 404
11789.42 369
11790.45 399
11791.47 382
11792.50 376
11793.52 405
11794.55 408
11795.57 380
11796.60 370
11797.63 420
11798.65 371
11799.68 407
11800.70 421
11801.73 419
11802.75 402
11803.78 385
11804.81 335
11805.83 347
11806.86 387
11807.88 399
11808.91 356
11809.94 388
11810.96 371
11811.99 345
11813.02 365
11814.04 356
11815.07 373
11816.09 315
11817.12 371
11818.15 356
11819.17 362
11820.20 322
11821.23 371
11822.25 374
11823.28 383
11824.31 415
11825.33 423
11826.36 414
11827.39 375
11828.42 392
11829.44 413
11830.47 392
11831.50 417
11832.52 433
11833.55 394
11834.58 425
11835.61 424
11836.63 440
11837.66 450
11838.69 407
11839.71 365
11840.74 400
11841.77 415
11842.80 388
11843.83 422
11844.85 345
11845.88 414
11846.91 438
11847.94 420
11848.96 341
11849.99 403
11851.02 428
11852.05 427
11853.08 395
11854.10 436
11855.13 438
11856.16 390
11857.19 408
11858.22 404
11859.24 442
11860.27 429
11861.30 467
11862.33 415
11863.36 410
11864.39 388
11865.42 406
11866.44 406
11867.47 385
11868.50 386
11869.53 451
11870.56 392
11871.59 393
11872.62 383
11873.65 408
11874.67 399
11875.70 406
11876.73 411
11877.76 437
11878.79 431
11879.82 423
11880.85 477
11881.88 436
11882.91 421
11883.94 447
11884.97 466
11886.00 434
11887.03 412
11888.06 425
11889.09 441
11890.11 456
11891.14 449
11892.17 393
11893.20 418
11894.23 474
11895.26 448
11896.29 412
11897.32 472
11898.35 452
11899.38 448
11900.41 418
11901.44 471
11902.47 534
11903.50 472
11904.53 451
11905.56 454
11906.59 520
11907.63 495
11908.66 462
11909.69 474
11910.72 417
11911.75 455
11912.78 416
11913.81 424
11914.84 443
11915.87 434
11916.90 486
11917.93 472
11918.96 465
11919.99 488
11921.02 453
11922.06 437
11923.09 424
11924.12 477
11925.15 450
11926.18 481
11927.21 513
11928.24 503
11929.27 475
11930.31 495
11931.34 576
11932.37 561
11933.40 628
11934.43 627
11935.46 601
11936.49 597
11937.53 550
11938.56 575
11939.59 519
11940.62 549
11941.65 535
11942.69 508
11943.72 472
11944.75 484
11945.78 491
11946.81 437
11947.85 464
11948.88 487
11949.91 506
11950.94 496
11951.97 473
11953.01 430
11954.04 461
11955.07 437
11956.10 418
11957.14 366
11958.17 384
11959.20 466
11960.24 454
11961.27 407
11962.30 394
11963.33 417
11964.37 447
11965.40 455
11966.43 421
11967.47 388
11968.50 415
11969.53 478
11970.56 426
11971.60 412
11972.63 409
11973.66 400
11974.70 428
11975.73 419
11976.76 386
11977.80 355
11978.83 394
11979.86 417
11980.90 423
11981.93 435
11982.97 426
11984.00 385
11985.03 439
11986.07 396
11987.10 383
11988.13 337
11989.17 409
11990.20 416
11991.24 430
11992.27 386
11993.30 424
11994.34 436
11995.37 433
11996.41 431
11997.44 403
11998.48 411
11999.51 379
12000.54 393
12001.58 371
12002.61 391
12003.65 435
12004.68 395
12005.72 431
12006.75 448
12007.79 462
12008.82 439
12009.86 444
12010.89 409
12011.93 415
12012.96 405
12014.00 441
12015.03 441
12016.07 435
12017.10 484
12018.14 465
12019.17 470
12020.21 417
12021.24 434
12022.28 426
12023.31 479
12024.35 422
12025.38 444
12026.42 419
12027.46 428
12028.49 407
12029.53 395
12030.56 464
12031.60 429
12032.63 437
12033.67 410
12034.71 412
12035.74 401
12036.78 425
12037.81 451
12038.85 412
12039.89 449
12040.92 426
12041.96 412
12042.99 438
12044.03 432
12045.07 455
12046.10 425
12047.14 458
12048.18 416
12049.21 415
12050.25 441
12051.29 409
12052.32 430
12053.36 438
12054.40 401
12055.43 373
12056.47 376
12057.51 409
12058.54 390
12059.58 364
12060.62 393
12061.65 460
12062.69 428
12063.73 375
12064.77 390
12065.80 425
12066.84 375
12067.88 354
12068.92 442
12069.95 457
12070.99 395
12072.03 427
12073.07 372
12074.10 376
12075.14 379
12076.18 390
12077.22 438
12078.25 369
12079.29 422
12080.33 461
12081.37 420
12082.41 429
12083.44 394
12084.48 375
12085.52 354
12086.56 359
12087.60 421
12088.63 394
12089.67 414
12090.71 399
12091.75 443
12092.79 389
12093.83 410
12094.86 489
12095.90 474
12096.94 461
12097.98 408
12099.02 433
12100.06 424
12101.10 447
12102.13 474
12103.17 473
12104.21 461
12105.25 436
12106.29 449
12107.33 402
12108.37 407
12109.41 436
12110.45 410
12111.49 372
12112.53 432
12113.56 385
12114.60 380
12115.64 365
12116.68 398
12117.72 397
12118.76 373
12119.80 411
12120.84 443
12121.88 422
12122.92 396
12123.96 366
12125.00 387
12126.04 409
12127.08 402
12128.12 382
12129.16 385
12130.20 381
12131.24 357
12132.28 388
12133.32 356
12134.36 341
12135.40 349
12136.44 370
12137.48 358
12138.52 357
12139.56 368
12140.60 388
12141.64 404
12142.68 363
12143.72 384
12144.76 350
12145.81 363
12146.85 389
12147.89 439
12148.93 374
12149.97 392
12151.01 326
12152.05 362
12153.09 386
12154.13 381
12155.17 368
12156.21 380
12157.26 380
12158.30 351
12159.34 378
12160.38 370
12161.42 335
12162.46 352
12163.50 347
12164.55 407
12165.59 390
12166.63 378
12167.67 393
12168.71 377
12169.75 412
12170.80 337
12171.84 358
12172.88 319
12173.92 362
12174.96 344
12176.00 323
12177.05 396
12178.09 344
12179.13 330
12180.17 367
12181.22 339
12182.26 349
12183.30 359
12184.34 345
12185.38 356
12186.43 390
12187.47 397
12188.51 358
12189.55 371
12190.60 358
12191.64 383
12192.68 319
12193.72 349
12194.77 338
12195.81 335
12196.85 382
12197.90 352
12198.94 391
12199.98 367
12201.03 377
12202.07 399
12203.11 401
12204.15 349
12205.20 349
12206.24 396
12207.28 371
12208.33 347
12209.37 356
12210.41 367
12211.46 324
12212.50 304
12213.55 358
12214.59 359
12215.63 362
12216.68 365
12217.72 338
12218.76 368
12219.81 345
12220.85 384
12221.90 375
12222.94 374
12223.98 381
12225.03 367
12226.07 364
12227.12 374
12228.16 411
12229.20 416
12230.25 382
12231.29 377
12232.34 402
12233.38 406
12234.43 379
12235.47 393
12236.52 374
12237.56 365
12238.61 365
12239.65 362
12240.69 358
12241.74 336
12242.78 361
12243.83 369
12244.87 366
12245.92 368
12246.96 374
12248.01 349
12249.05 391
12250.10 393
12251.14 385
12252.19 366
12253.24 323
12254.28 347
12255.33 341
12256.37 352
12257.42 361
12258.46 331
12259.51 344
12260.55 387
12261.60 382
12262.64 383
12263.69 360
12264.74 361
12265.78 361
12266.83 358
12267.87 345
12268.92 405
12269.97 363
12271.01 361
12272.06 344
12273.10 369
12274.15 342
12275.20 347
12276.24 359
12277.29 302
12278.34 346
12279.38 340
12280.43 360
12281.47 359
12282.52 318
12283.57 320
12284.61 383
12285.66 400
12286.71 365
12287.75 381
12288.80 322
12289.85 344
12290.90 364
12291.94 368
12292.99 365
12294.04 350
12295.08 356
12296.13 347
12297.18 358
12298.22 351
12299.27 339
12300.32 336
12301.37 318
12302.41 387
12303.46 364
12304.51 347
12305.56 338
12306.60 355
12307.65 342
12308.70 390
12309.75 351
12310.79 381
12311.84 393
12312.89 354
12313.94 353
12314.99 358
12316.03 352
12317.08 367
12318.13 359
12319.18 339
12320.23 357
12321.27 348
12322.32 328
12323.37 329
12324.42 336
12325.47 316
12326.52 373
12327.56 360
12328.61 344
12329.66 312
12330.71 331
12331.76 355
12332.81 350
12333.86 312
12334.91 308
12335.95 378
12337.00 342
12338.05 341
12339.10 331
12340.15 341
12341.20 337
12342.25 336
12343.30 338
12344.35 348
12345.40 317
12346.44 370
12347.49 375
12348.54 345
12349.59 318
12350.64 339
12351.69 325
12352.74 350
12353.79 353
12354.84 367
12355.89 319
12356.94 327
12357.99 334
12359.04 365
12360.09 333
12361.14 365
12362.19 345
12363.24 333
12364.29 363
12365.34 344
12366.39 352
12367.44 395
12368.49 376
12369.54 354
12370.59 360
12371.64 370
12372.69 354
12373.74 357
12374.79 358
12375.84 354
12376.89 324
12377.94 374
12378.99 324
12380.05 359
12381.10 377
12382.15 354
12383.20 327
12384.25 335
12385.30 343
12386.35 396
12387.40 418
12388.45 386
12389.50 347
12390.55 306
12391.61 345
12392.66 400
12393.71 393
12394.76 382
12395.81 357
12396.86 367
12397.91 386
12398.97 377
12400.02 364
12401.07 401
12402.12 382
12403.17 358
12404.22 357
12405.28 347
12406.33 339
12407.38 368
12408.43 359
12409.48 392
12410.53 366
12411.59 354
12412.64 373
12413.69 330
12414.74 339
12415.80 343
12416.85 347
12417.90 371
12418.95 388
12420.00 355
12421.06 346
12422.11 338
12423.16 330
12424.21 329
12425.27 330
12426.32 324
12427.37 381
12428.43 346
12429.48 385
12430.53 354
12431.58 384
12432.64 341
12433.69 347
12434.74 359
12435.80 335
12436.85 346
12437.90 381
12438.96 359
12440.01 348
12441.06 397
12442.12 352
12443.17 403
12444.22 451
12445.28 360
12446.33 365
12447.38 370
12448.44 309
12449.49 360
12450.54 381
12451.60 408
12452.65 326
12453.71 387
12454.76 374
12455.81 339
12456.87 342
12457.92 310
12458.98 379
12460.03 383
12461.08 306
12462.14 347
12463.19 408
12464.25 425
12465.30 405
12466.35 386
12467.41 389
12468.46 353
12469.52 342
12470.57 351
12471.63 398
12472.68 363
12473.74 390
12474.79 424
12475.85 416
12476.90 391
12477.96 377
12479.01 397
12480.07 380
12481.12 368
12482.18 425
12483.23 426
12484.29 461
12485.34 454
12486.40 420
12487.45 441
12488.51 430
12489.56 427
12490.62 444
12491.67 505
12492.73 553
12493.78 541
12494.84 617
12495.90 595
12496.95 661
12498.01 640
12499.06 702
12500.12 656
12501.17 623
12502.23 648
12503.29 574
12504.34 531
12505.40 529
12506.45 514
12507.51 471
12508.57 400
12509.62 433
12510.68 455
12511.73 447
12512.79 450
12513.85 425
12514.90 456
12515.96 412
12517.02 462
12518.07 412
12519.13 426
12520.19 376
12521.24 408
12522.30 415
12523.36 402
12524.41 434
12525.47 415
12526.53 395
12527.58 425
12528.64 449
12529.70 458
12530.76 399
12531.81 380
12532.87 348
12533.93 423
12534.98 443
12536.04 402
12537.10 426
12538.16 400
12539.21 391
12540.27 416
12541.33 452
12542.39 484
12543.44 428
12544.50 389
12545.56 378
12546.62 364
12547.68 309
12548.73 379
12549.79 395
12550.85 400
12551.91 419
12552.96 373
12554.02 407
12555.08 412
12556.14 402
12557.20 402
12558.26 336
12559.31 353
12560.37 363
12561.43 388
12562.49 361
12563.55 354
12564.61 350
12565.66 400
12566.72 386
12567.78 380
12568.84 418
12569.90 404
12570.96 410
12572.02 395
12573.08 465
12574.13 513
12575.19 477
12576.25 455
12577.31 459
12578.37 446
12579.43 464
12580.49 456
12581.55 467
12582.61 484
12583.67 431
12584.73 417
12585.79 435
12586.85 436
12587.91 426
12588.96 419
12590.02 395
12591.08 413
12592.14 385
12593.20 360
12594.26 396
12595.32 440
12596.38 425
12597.44 450
12598.50 432
12599.56 406
12600.62 412
12601.68 421
12602.74 392
12603.80 432
12604.86 389
12605.92 406
12606.98 402
12608.04 398
12609.10 377
12610.17 339
12611.23 387
12612.29 387
12613.35 410
12614.41 410
12615.47 441
12616.53 381
12617.59 370
12618.65 394
12619.71 401
12620.77 415
12621.83 398
12622.89 384
12623.95 407
12625.02 347
12626.08 360
12627.14 383
12628.20 334
12629.26 370
12630.32 372
12631.38 379
12632.44 387
12633.51 342
12634.57 348
12635.63 365
12636.69 344
12637.75 364
12638.81 355
12639.88 389
12640.94 365
12642.00 362
12643.06 306
12644.12 342
12645.18 354
12646.25 366
12647.31 383
12648.37 378
12649.43 396
12650.50 370
12651.56 333
12652.62 328
12653.68 375
12654.74 387
12655.81 390
12656.87 436
12657.93 433
12658.99 379
12660.06 385
12661.12 375
12662.18 377
12663.24 397
12664.31 367
12665.37 346
12666.43 330
12667.50 364
12668.56 388
12669.62 456
12670.68 413
12671.75 390
12672.81 398
12673.87 380
12674.94 360
12676.00 350
12677.06 378
12678.13 361
12679.19 383
12680.25 412
12681.32 389
12682.38 367
12683.44 374
12684.51 415
12685.57 386
12686.63 414
12687.70 395
12688.76 448
12689.83 387
12690.89 344
12691.95 349
12693.02 390
12694.08 440
12695.15 414
12696.21 366
12697.27 376
12698.34 344
12699.40 322
12700.47 433
12701.53 365
12702.60 344
12703.66 361
12704.72 417
12705.79 390
12706.85 380
12707.92 377
12708.98 367
12710.05 382
12711.11 371
12712.18 347
12713.24 348
12714.31 375
12715.37 371
12716.44 354
12717.50 338
12718.57 366
12719.63 363
12720.70 376
12721.76 318
12722.83 343
12723.89 366
12724.96 375
12726.02 350
12727.09 349
12728.15 320
12729.22 347
12730.28 382
12731.35 353
12732.41 360
12733.48 357
12734.55 340
12735.61 375
12736.68 360
12737.74 356
12738.81 327
12739.88 318
12740.94 319
12742.01 372
12743.07 350
12744.14 377
12745.21 399
12746.27 353
12747.34 359
12748.40 345
12749.47 318
12750.54 346
12751.60 364
12752.67 368
12753.74 361
12754.80 327
12755.87 349
12756.94 331
12758.00 358
12759.07 319
12760.14 329
12761.20 354
12762.27 317
12763.34 324
12764.40 312
12765.47 354
12766.54 312
12767.60 335
12768.67 344
12769.74 372
12770.81 306
12771.87 328
12772.94 331
12774.01 304
12775.08 321
12776.14 360
12777.21 360
12778.28 377
12779.35 349
12780.41 349
12781.48 343
12782.55 304
12783.62 317
12784.68 382
12785.75 354
12786.82 320
12787.89 354
12788.96 359
12790.02 356
12791.09 350
12792.16 312
12793.23 337
12794.30 346
12795.36 306
12796.43 353
12797.50 354
12798.57 316
12799.64 309
12800.71 285
12801.77 315
12802.84 348
12803.91 318
12804.98 317
12806.05 335
12807.12 314
12808.19 339
12809.25 322
12810.32 335
12811.39 309
12812.46 295
12813.53 349
12814.60 328
12815.67 332
12816.74 304
12817.81 336
12818.88 332
12819.95 288
12821.01 337
12822.08 318
12823.15 328
12824.22 345
12825.29 386
12826.36 292
12827.43 302
12828.50 316
12829.57 337
12830.64 348
12831.71 321
12832.78 311
12833.85 306
12834.92 277
12835.99 302
12837.06 317
12838.13 325
12839.20 345
12840.27 305
12841.34 300
12842.41 325
12843.48 305
12844.55 304
12845.62 330
12846.69 310
12847.76 306
12848.83 324
12849.90 265
12850.97 292
12852.04 277
12853.11 293
12854.19 310
12855.26 300
12856.33 296
12857.40 337
12858.47 358
12859.54 315
12860.61 295
12861.68 330
12862.75 284
12863.82 308
12864.89 287
12865.97 326
12867.04 301
12868.11 279
12869.18 325
12870.25 312
12871.32 292
12872.39 317
12873.47 295
12874.54 319
12875.61 317
12876.68 279
12877.75 266
12878.82 273
12879.90 336
12880.97 345
12882.04 262
12883.11 308
12884.18 296
12885.25 285
12886.33 302
12887.40 335
12888.47 278
12889.54 287
12890.62 341
12891.69 300
12892.76 291
12893.83 299
12894.90 342
12895.98 311
12897.05 331
12898.12 297
12899.19 301
12900.27 312
12901.34 319
12902.41 286
12903.49 314
12904.56 290
12905.63 267
12906.70 296
12907.78 305
12908.85 300
12909.92 287
12911.00 274
12912.07 307
12913.14 278
12914.22 303
12915.29 274
12916.36 272
12917.44 305
12918.51 271
12919.58 298
12920.66 289
12921.73 294
12922.80 332
12923.88 270
12924.95 286
12926.02 290
12927.10 289
12928.17 301
12929.24 270
12930.32 281
12931.39 320
12932.47 282
12933.54 316
12934.61 340
12935.69 299
12936.76 287
12937.84 299
12938.91 305
12939.99 303
12941.06 310
12942.13 284
12943.21 301
12944.28 299
12945.36 277
12946.43 309
12947.51 284
12948.58 300
12949.66 279
12950.73 282
12951.81 301
12952.88 306
12953.95 274
12955.03 278
12956.10 274
12957.18 296
12958.25 276
12959.33 326
12960.40 310
12961.48 239
12962.56 280
12963.63 296
12964.71 275
12965.78 279
12966.86 282
12967.93 279
12969.01 309
12970.08 306
12971.16 262
12972.23 303
12973.31 343
12974.39 318
12975.46 266
12976.54 260
12977.61 273
12978.69 273
12979.76 266
12980.84 246
12981.92 278
12982.99 312
12984.07 280
12985.14 286
12986.22 317
12987.30 298
12988.37 269
12989.45 313
12990.53 287
12991.60 249
12992.68 259
12993.76 295
12994.83 291
12995.91 273
12996.99 265
12998.06 285
12999.14 301
13000.22 277
13001.29 306
13002.37 316
13003.45 289
13004.52 296
13005.60 293
13006.68 328
13007.75 339
13008.83 312
13009.91 310
13010.99 303
13012.06 342
13013.14 278
13014.22 268
13015.30 277
13016.37 256
13017.45 301
13018.53 317
13019.61 316
13020.68 343
13021.76 310
13022.84 303
13023.92 317
13024.99 298
13026.07 292
13027.15 327
13028.23 327
13029.31 298
13030.38 273
13031.46 303
13032.54 295
13033.62 286
13034.70 308
13035.77 286
13036.85 310
13037.93 311
13039.01 277
13040.09 277
13041.17 307
13042.24 318
13043.32 298
13044.40 298
13045.48 267
13046.56 272
13047.64 283
13048.72 307
13049.80 303
13050.87 247
13051.95 275
13053.03 297
13054.11 316
13055.19 298
13056.27 260
13057.35 296
13058.43 295
13059.51 289
13060.59 250
13061.67 289
13062.74 306
13063.82 324
13064.90 309
13065.98 324
13067.06 318
13068.14 354
13069.22 308
13070.30 309
13071.38 294
13072.46 326
13073.54 289
13074.62 286
13075.70 253
13076.78 292
13077.86 331
13078.94 260
13080.02 282
13081.10 273
13082.18 277
13083.26 289
13084.34 281
13085.42 268
13086.50 272
13087.58 255
13088.66 289
13089.74 269
13090.82 304
13091.90 312
13092.99 330
13094.07 302
13095.15 308
13096.23 293
13097.31 290
13098.39 320
13099.47 267
13100.55 337
13101.63 315
13102.71 292
13103.79 344
13104.88 275
13105.96 279
13107.04 285
13108.12 296
13109.20 299
13110.28 275
13111.36 314
13112.44 289
13113.53 294
13114.61 276
13115.69 302
13116.77 251
13117.85 290
13118.93 287
13120.02 280
13121.10 289
13122.18 280
13123.26 277
13124.34 280
13125.42 265
13126.51 276
13127.59 290
13128.67 286
13129.75 290
13130.84 256
13131.92 253
13133.00 276
13134.08 295
13135.16 293
13136.25 271
13137.33 308
13138.41 271
13139.49 284
13140.58 288
13141.66 293
13142.74 263
13143.82 275
13144.91 285
13145.99 288
13147.07 281
13148.16 262
13149.24 278
13150.32 285
13151.41 256
13152.49 283
13153.57 279
13154.65 292
13155.74 287
13156.82 281
13157.90 259
13158.99 279
13160.07 315
13161.15 277
13162.24 269
13163.32 314
13164.40 323
13165.49 229
13166.57 248
13167.66 241
13168.74 301
13169.82 264
13170.91 272
13171.99 277
13173.08 285
13174.16 322
13175.24 301
13176.33 239
13177.41 262
13178.50 254
13179.58 255
13180.66 289
13181.75 274
13182.83 279
13183.92 304
13185.00 273
13186.09 263
13187.17 216
13188.25 221
13189.34 232
13190.42 291
13191.51 262
13192.59 268
13193.68 258
13194.76 232
13195.85 264
13196.93 267
13198.02 290
13199.10 265
13200.19 298
13201.27 264
13202.36 272
13203.44 289
13204.53 309
13205.61 303
13206.70 320
13207.78 333
13208.87 281
13209.96 304
13211.04 249
13212.13 236
13213.21 271
13214.30 270
13215.38 277
13216.47 256
13217.55 258
13218.64 229
13219.73 298
13220.81 291
13221.90 306
13222.98 270
13224.07 278
13225.16 281
13226.24 280
13227.33 279
13228.41 298
13229.50 242
13230.59 285
13231.67 266
13232.76 272
13233.85 289
13234.93 271
13236.02 300
13237.11 281
13238.19 276
13239.28 274
13240.37 304
13241.45 313
13242.54 277
13243.63 300
13244.71 274
13245.80 315
13246.89 283
13247.97 241
13249.06 285
13250.15 269
13251.24 261
13252.32 296
13253.41 276
13254.50 283
13255.58 290
13256.67 274
13257.76 274
13258.85 282
13259.93 320
13261.02 324
13262.11 261
13263.20 308
13264.28 310
13265.37 282
13266.46 311
13267.55 317
13268.64 296
13269.72 294
13270.81 284
13271.90 270
13272.99 261
13274.08 291
13275.16 265
13276.25 260
13277.34 298
13278.43 286
13279.52 241
13280.61 253
13281.69 256
13282.78 279
13283.87 280
13284.96 251
13286.05 273
13287.14 286
13288.23 315
13289.31 300
13290.40 303
13291.49 283
13292.58 326
13293.67 318
13294.76 249
13295.85 295
13296.94 300
13298.03 302
13299.11 313
13300.20 326
13301.29 327
13302.38 270
13303.47 290
13304.56 304
13305.65 272
13306.74 266
13307.83 298
13308.92 331
13310.01 301
13311.10 316
13312.19 309
13313.28 333
13314.37 327
13315.46 356
13316.55 307
13317.64 307
13318.73 335
13319.82 273
13320.91 258
13322.00 281
13323.09 295
13324.18 306
13325.27 300
13326.36 331
13327.45 248
13328.54 216
13329.63 275
13330.72 253
13331.81 291
13332.90 295
13333.99 351
13335.08 288
13336.17 299
13337.26 296
13338.35 293
13339.44 272
13340.53 293
13341.62 329
13342.72 323
13343.81 303
13344.90 310
13345.99 308
13347.08 269
13348.17 321
13349.26 351
13350.35 345
13351.44 350
13352.54 341
13353.63 304
13354.72 351
13355.81 310
13356.90 315
13357.99 286
13359.08 309
13360.18 307
13361.27 284
13362.36 287
13363.45 279
13364.54 320
13365.63 329
13366.73 322
13367.82 304
13368.91 316
13370.00 321
13371.09 365
13372.19 312
13373.28 354
13374.37 332
13375.46 326
13376.56 297
13377.65 323
13378.74 326
13379.83 318
13380.93 357
13382.02 338
13383.11 317
13384.20 314
13385.30 318
13386.39 284
13387.48 291
13388.57 308
13389.67 278
13390.76 308
13391.85 300
13392.95 309
13394.04 259
13395.13 287
13396.22 256
13397.32 299
13398.41 331
13399.50 312
13400.60 336
13401.69 271
13402.78 235
13403.88 242
13404.97 308
13406.06 263
13407.16 337
13408.25 314
13409.35 311
13410.44 300
13411.53 310
13412.63 322
13413.72 335
13414.81 297
13415.91 301
13417.00 328
13418.10 301
13419.19 296
13420.28 272
13421.38 275
13422.47 313
13423.57 300
13424.66 292
13425.76 327
13426.85 287
13427.94 309
13429.04 304
13430.13 291
13431.23 277
13432.32 279
13433.42 267
13434.51 298
13435.61 288
13436.70 340
13437.80 298
13438.89 282
13439.99 304
13441.08 287
13442.18 247
13443.27 280
13444.37 302
13445.46 288
13446.56 320
13447.65 277
13448.75 271
13449.84 321
13450.94 336
13452.03 307
13453.13 274
13454.22 278
13455.32 292
13456.41 306
13457.51 256
13458.61 292
13459.70 289
13460.80 349
13461.89 337
13462.99 303
13464.08 329
13465.18 339
13466.28 346
13467.37 324
13468.47 296
13469.56 326
13470.66 324
13471.76 323
13472.85 306
13473.95 303
13475.05 288
13476.14 294
13477.24 272
13478.33 306
13479.43 289
13480.53 297
13481.62 312
13482.72 321
13483.82 316
13484.91 294
13486.01 284
13487.11 291
13488.20 295
13489.30 281
13490.40 302
13491.50 287
13492.59 259
13493.69 318
13494.79 331
13495.88 344
13496.98 341
13498.08 337
13499.18 363
13500.27 351
13501.37 321
13502.47 332
13503.57 337
13504.66 364
13505.76 329
13506.86 312
13507.96 325
13509.05 324
13510.15 334
13511.25 340
13512.35 322
13513.44 300
13514.54 335
13515.64 293
13516.74 345
13517.84 292
13518.93 358
13520.03 357
13521.13 310
13522.23 298
13523.33 302
13524.43 312
13525.52 298
13526.62 277
13527.72 346
13528.82 317
13529.92 259
13531.02 312
13532.12 282
13533.21 300
13534.31 292
13535.41 293
13536.51 311
13537.61 324
13538.71 261
13539.81 318
13540.91 292
13542.01 279
13543.10 289
13544.20 317
13545.30 270
13546.40 306
13547.50 290
13548.60 281
13549.70 236
13550.80 288
13551.90 267
13553.00 283
13554.10 297
13555.20 296
13556.30 287
13557.40 285
13558.50 299
13559.60 244
13560.70 284
13561.80 254
13562.90 260
13564.00 306
13565.10 282
13566.20 307
13567.30 319
13568.40 290
13569.50 266
13570.60 285
13571.70 288
13572.80 287
13573.90 314
13575.00 260
13576.10 303
13577.20 334
13578.30 338
13579.40 289
13580.50 298
13581.60 304
13582.70 309
13583.80 312
13584.90 284
13586.00 262
13587.10 306
13588.21 275
13589.31 302
13590.41 310
13591.51 273
13592.61 288
13593.71 238
13594.81 334
13595.91 270
13597.01 299
13598.12 311
13599.22 279
13600.32 257
13601.42 289
13602.52 271
13603.62 303
13604.72 293
13605.83 326
13606.93 334
13608.03 284
13609.13 297
13610.23 308
13611.34 308
13612.44 286
13613.54 262
13614.64 279
13615.74 281
13616.85 302
13617.95 309
13619.05 322
13620.15 284
13621.25 250
13622.36 300
13623.46 307
13624.56 308
13625.66 303
13626.77 286
13627.87 284
13628.97 302
13630.07 267
13631.18 308
13632.28 311
13633.38 284
13634.48 335
13635.59 338
13636.69 261
13637.79 258
13638.90 295
13640.00 276
13641.10 260
13642.21 294
13643.31 298
13644.41 300
13645.52 299
13646.62 259
13647.72 308
13648.83 305
13649.93 304
13651.03 296
13652.14 296
13653.24 282
13654.34 298
13655.45 284
13656.55 304
13657.65 269
13658.76 286
13659.86 279
13660.97 274
13662.07 298
13663.17 274
13664.28 292
13665.38 303
13666.49 265
13667.59 292
13668.69 290
13669.80 258
13670.90 285
13672.01 266
13673.11 289
13674.22 301
13675.32 266
13676.42 267
13677.53 317
13678.63 320
13679.74 341
13680.84 310
13681.95 299
13683.05 300
13684.16 316
13685.26 269
13686.37 286
13687.47 304
13688.58 274
13689.68 312
13690.79 273
13691.89 296
13693.00 290
13694.10 273
13695.21 267
13696.31 270
13697.42 300
13698.52 304
13699.63 309
13700.73 273
13701.84 316
13702.95 296
13704.05 315
13705.16 321
13706.26 283
13707.37 266
13708.47 293
13709.58 323
13710.69 352
13711.79 332
13712.90 345
13714.00 290
13715.11 298
13716.22 318
13717.32 348
13718.43 331
13719.53 277
13720.64 322
13721.75 314
13722.85 298
13723.96 268
13725.07 271
13726.17 336
13727.28 310
13728.39 345
13729.49 333
13730.60 368
13731.71 326
13732.81 386
13733.92 351
13735.03 318
13736.13 334
13737.24 380
13738.35 324
13739.46 341
13740.56 385
13741.67 382
13742.78 346
13743.88 382
13744.99 355
13746.10 369
13747.21 342
13748.31 358
13749.42 327
13750.53 394
13751.64 368
13752.74 331
13753.85 333
13754.96 440
13756.07 385
13757.17 360
13758.28 377
13759.39 409
13760.50 362
13761.61 357
13762.71 387
13763.82 383
13764.93 381
13766.04 392
13767.15 389
13768.25 417
13769.36 406
13770.47 453
13771.58 494
13772.69 475
13773.80 480
13774.90 472
13776.01 446
13777.12 447
13778.23 435
13779.34 444
13780.45 439
13781.56 478
13782.67 453
13783.77 403
13784.88 377
13785.99 365
13787.10 401
13788.21 375
13789.32 382
13790.43 345
13791.54 354
13792.65 323
13793.76 367
13794.86 348
13795.97 370
13797.08 370
13798.19 329
13799.30 340
13800.41 356
13801.52 351
13802.63 379
13803.74 368
13804.85 357
13805.96 307
13807.07 364
13808.18 368
13809.29 406
13810.40 373
13811.51 344
13812.62 367
13813.73 396
13814.84 340
13815.95 324
13817.06 353
13818.17 397
13819.28 378
13820.39 326
13821.50 368
13822.61 382
13823.72 359
13824.83 347
13825.94 363
13827.05 348
13828.16 328
13829.27 304
13830.39 331
13831.50 354
13832.61 319
13833.72 345
13834.83 301
13835.94 314
13837.05 307
13838.16 267
13839.27 356
13840.38 341
13841.50 348
13842.61 302
13843.72 362
13844.83 346
13845.94 336
13847.05 362
13848.16 365
13849.27 377
13850.39 327
13851.50 310
13852.61 347
13853.72 364
13854.83 334
13855.94 374
13857.06 367
13858.17 357
13859.28 338
13860.39 379
13861.50 393
13862.62 383
13863.73 402
13864.84 379
13865.95 404
13867.06 372
13868.18 348
13869.29 370
13870.40 343
13871.51 370
13872.63 324
13873.74 356
13874.85 363
13875.96 313
13877.08 396
13878.19 364
13879.30 350
13880.41 361
13881.53 339
13882.64 332
13883.75 364
13884.87 380
13885.98 337
13887.09 381
13888.20 360
13889.32 330
13890.43 333
13891.54 350
13892.66 323
13893.77 330
13894.88 365
13896.00 416
13897.11 371
13898.22 362
13899.34 364
13900.45 346
13901.56 325
13902.68 331
13903.79 327
13904.91 353
13906.02 363
13907.13 356
13908.25 352
13909.36 359
13910.48 369
13911.59 334
13912.70 340
13913.82 344
13914.93 370
13916.05 381
13917.16 394
13918.27 338
13919.39 345
13920.50 336
13921.62 334
13922.73 323
13923.85 325
13924.96 365
13926.08 345
13927.19 338
13928.30 343
13929.42 320
13930.53 325
13931.65 358
13932.76 339
13933.88 341
13934.99 291
13936.11 338
13937.22 327
13938.34 352
13939.45 398
13940.57 332
13941.68 312
13942.80 320
13943.91 326
13945.03 318
13946.15 333
13947.26 358
13948.38 336
13949.49 294
13950.61 276
13951.72 332
13952.84 339
13953.95 317
13955.07 318
13956.19 324
13957.30 331
13958.42 331
13959.53 325
13960.65 318
13961.77 332
13962.88 335
13964.00 351
13965.11 273
13966.23 308
13967.35 331
13968.46 347
13969.58 330
13970.69 288
13971.81 306
13972.93 300
13974.04 308
13975.16 345
13976.28 333
13977.39 306
13978.51 355
13979.63 319
13980.74 345
13981.86 366
13982.98 319
13984.09 328
13985.21 300
13986.33 330
13987.45 328
13988.56 307
13989.68 315
13990.80 309
13991.91 338
13993.03 355
13994.15 342
13995.27 329
13996.38 344
13997.50 319
13998.62 330
13999.74 327
14000.85 337
14001.97 315
14003.09 322
14004.21 338
14005.32 397
14006.44 329
14007.56 311
14008.68 325
14009.80 307
14010.91 329
14012.03 330
14013.15 359
14014.27 337
14015.39 310
14016.50 324
14017.62 371
14018.74 371
14019.86 349
14020.98 340
14022.10 354
14023.21 350
14024.33 318
14025.45 348
14026.57 317
14027.69 296
14028.81 361
14029.93 338
14031.04 341
14032.16 357
14033.28 375
14034.40 399
14035.52 381
14036.64 352
14037.76 282
14038.88 320
14040.00 330
14041.12 316
14042.23 350
14043.35 277
14044.47 297
14045.59 332
14046.71 313
14047.83 323
14048.95 318
14050.07 347
14051.19 325
14052.31 322
14053.43 325
14054.55 338
14055.67 316
14056.79 320
14057.91 363
14059.03 327
14060.15 334
14061.27 348
14062.39 320
14063.51 322
14064.63 321
14065.75 361
14066.87 343
14067.99 321
14069.11 325
14070.23 298
14071.35 352
14072.47 351
14073.59 297
14074.71 314
14075.83 379
14076.95 373
14078.07 332
14079.19 331
14080.31 298
14081.44 382
14082.56 352
14083.68 334
14084.80 342
14085.92 342
14087.04 352
14088.16 339
14089.28 342
14090.40 354
14091.52 389
14092.65 360
14093.77 377
14094.89 379
14096.01 387
14097.13 382
14098.25 365
14099.37 397
14100.50 364
14101.62 433
14102.74 374
14103.86 396
14104.98 424
14106.10 373
14107.23 413
14108.35 394
14109.47 416
14110.59 366
14111.71 411
14112.84 370
14113.96 343
14115.08 355
14116.20 356
14117.32 322
14118.45 334
14119.57 322
14120.69 302
14121.81 351
14122.94 322
14124.06 301
14125.18 311
14126.30 331
14127.43 333
14128.55 299
14129.67 294
14130.79 310
14131.92 327
14133.04 341
14134.16 303
14135.29 320
14136.41 311
14137.53 351
14138.66 323
14139.78 297
14140.90 297
14142.02 304
14143.15 307
14144.27 286
14145.39 307
14146.52 300
14147.64 315
14148.76 346
14149.89 307
14151.01 295
14152.14 301
14153.26 309
14154.38 286
14155.51 303
14156.63 255
14157.75 301
14158.88 314
14160.00 306
14161.13 279
14162.25 304
14163.37 350
14164.50 332
14165.62 288
14166.75 288
14167.87 315
14168.99 312
14170.12 310
14171.24 288
14172.37 314
14173.49 285
14174.62 259
14175.74 240
14176.87 297
14177.99 292
14179.12 276
14180.24 304
14181.36 304
14182.49 285
14183.61 292
14184.74 303
14185.86 303
14186.99 335
14188.11 327
14189.24 321
14190.36 320
14191.49 290
14192.62 301
14193.74 280
14194.87 297
14195.99 310
14197.12 286
14198.24 257
14199.37 264
14200.49 277
14201.62 252
14202.74 336
14203.87 268
14205.00 300
14206.12 303
14207.25 276
14208.37 303
14209.50 317
14210.62 292
14211.75 289
14212.88 303
14214.00 309
14215.13 274
14216.26 272
14217.38 260
14218.51 249
14219.63 239
14220.76 276
14221.89 288
14223.01 304
14224.14 285
14225.27 251
14226.39 277
14227.52 272
14228.65 253
14229.77 307
14230.90 256
14232.03 262
14233.15 289
14234.28 286
14235.41 271
14236.53 269
14237.66 233
14238.79 273
14239.91 262
14241.04 277
14242.17 287
14243.30 279
14244.42 273
14245.55 259
14246.68 261
14247.81 214
14248.93 290
14250.06 294
14251.19 270
14252.32 243
14253.44 229
14254.57 225
14255.70 274
14256.83 245
14257.95 294
14259.08 263
14260.21 272
14261.34 274
14262.47 286
14263.59 269
14264.72 308
14265.85 291
14266.98 281
14268.11 281
14269.23 240
14270.36 239
14271.49 243
14272.62 290
14273.75 259
14274.88 252
14276.01 241
14277.13 229
14278.26 240
14279.39 241
14280.52 251
14281.65 236
14282.78 253
14283.91 272
14285.04 257
14286.16 211
14287.29 219
14288.42 251
14289.55 248
14290.68 261
14291.81 241
14292.94 249
14294.07 214
14295.20 234
14296.33 279
14297.46 273
14298.59 224
14299.71 203
14300.84 228
14301.97 243
14303.10 214
14304.23 244
14305.36 244
14306.49 239
14307.62 222
14308.75 262
14309.88 254
14311.01 265
14312.14 230
14313.27 230
14314.40 241
14315.53 217
14316.66 239
14317.79 247
14318.92 236
14320.05 221
14321.18 231
14322.31 276
14323.44 226
14324.57 247
14325.70 239
14326.84 252
14327.97 268
14329.10 272
14330.23 245
14331.36 223
14332.49 234
14333.62 245
14334.75 229
14335.88 263
14337.01 243
14338.14 242
14339.27 278
14340.41 231
14341.54 240
14342.67 275
14343.80 280
14344.93 260
14346.06 238
14347.19 241
14348.32 271
14349.46 271
14350.59 263
14351.72 244
14352.85 243
14353.98 235
14355.11 262
14356.25 244
14357.38 209
14358.51 236
14359.64 258
14360.77 253
14361.90 230
14363.04 207
14364.17 213
14365.30 220
14366.43 266
14367.56 274
14368.70 271
14369.83 232
14370.96 227
14372.09 283
14373.23 243
14374.36 225
14375.49 228
14376.62 236
14377.76 242
14378.89 248
14380.02 229
14381.15 226
14382.29 234
14383.42 227
14384.55 227
14385.69 216
14386.82 242
14387.95 236
14389.08 222
14390.22 225
14391.35 222
14392.48 211
14393.62 232
14394.75 218
14395.88 231
14397.02 242
14398.15 211
14399.28 207
14400.42 231
14401.55 264
14402.68 242
14403.82 259
14404.95 251
14406.08 237
14407.22 248
14408.35 244
14409.49 230
14410.62 229
14411.75 225
14412.89 233
14414.02 234
14415.16 205
14416.29 194
14417.42 267
14418.56 268
14419.69 241
14420.83 246
14421.96 240
14423.10 262
14424.23 249
14425.36 222
14426.50 262
14427.63 265
14428.77 240
14429.90 248
14431.04 231
14432.17 224
14433.31 229
14434.44 248
14435.58 228
14436.71 232
14437.85 239
14438.98 273
14440.12 244
14441.25 254
14442.39 263
14443.52 256
14444.66 275
14445.79 239
14446.93 226
14448.06 262
14449.20 253
14450.33 254
14451.47 244
14452.60 219
14453.74 251
14454.87 256
14456.01 232
14457.15 228
14458.28 259
14459.42 245
14460.55 221
14461.69 277
14462.83 265
14463.96 237
14465.10 247
14466.23 220
14467.37 257
14468.51 212
14469.64 226
14470.78 315
14471.91 253
14473.05 256
14474.19 276
14475.32 297
14476.46 257
14477.60 274
14478.73 276
14479.87 281
14481.01 269
14482.14 236
14483.28 233
14484.42 254
14485.55 295
14486.69 273
14487.83 286
14488.96 259
14490.10 269
14491.24 251
14492.37 247
14493.51 226
14494.65 268
14495.79 283
14496.92 274
14498.06 252
14499.20 213
14500.34 249
14501.47 246
14502.61 236
14503.75 232
14504.89 255
14506.02 243
14507.16 239
14508.30 212
14509.44 256
14510.57 246
14511.71 239
14512.85 236
14513.99 257
14515.13 269
14516.26 204
14517.40 250
14518.54 205
14519.68 234
14520.82 190
14521.95 238
14523.09 245
14524.23 210
14525.37 241
14526.51 253
14527.65 227
14528.78 240
14529.92 261
14531.06 206
14532.20 275
14533.34 250
14534.48 236
14535.62 209
14536.76 244
14537.89 232
14539.03 260
14540.17 217
14541.31 234
14542.45 264
14543.59 288
14544.73 261
14545.87 236
14547.01 238
14548.15 246
14549.29 244
14550.42 238
14551.56 238
14552.70 210
14553.84 258
14554.98 249
14556.12 239
14557.26 241
14558.40 263
14559.54 207
14560.68 249
14561.82 249
14562.96 242
14564.10 205
14565.24 257
14566.38 262
14567.52 235
14568.66 228
14569.80 208
14570.94 251
14572.08 271
14573.22 240
14574.36 216
14575.50 235
14576.64 258
14577.78 235
14578.92 254
14580.06 227
14581.20 255
14582.35 243
14583.49 225
14584.63 242
14585.77 252
14586.91 280
14588.05 243
14589.19 223
14590.33 255
14591.47 219
14592.61 243
14593.75 235
14594.89 251
14596.04 232
14597.18 278
14598.32 235
14599.46 227
14600.60 213
14601.74 197
14602.88 239
14604.03 237
14605.17 226
14606.31 250
14607.45 220
14608.59 242
14609.73 246
14610.87 259
14612.02 282
14613.16 241
14614.30 235
14615.44 242
14616.58 246
14617.73 229
14618.87 214
14620.01 248
14621.15 286
14622.29 278
14623.44 270
14624.58 248
14625.72 215
14626.86 222
14628.01 246
14629.15 258
14630.29 266
14631.43 249
14632.58 225
14633.72 261
14634.86 296
14636.00 276
14637.15 276
14638.29 323
14639.43 257
14640.58 233
14641.72 250
14642.86 263
14644.00 286
14645.15 250
14646.29 226
14647.43 247
14648.58 251
14649.72 268
14650.86 248
14652.01 242
14653.15 267
14654.29 235
14655.44 249
14656.58 238
14657.72 245
14658.87 247
14660.01 251
14661.16 218
14662.30 218
14663.44 224
14664.59 250
14665.73 252
14666.87 261
14668.02 230
14669.16 246
14670.31 254
14671.45 212
14672.59 211
14673.74 259
14674.88 211
14676.03 209
14677.17 232
14678.32 246
14679.46 218
14680.60 215
14681.75 225
14682.89 259
14684.04 211
14685.18 234
14686.33 235
14687.47 218
14688.62 226
14689.76 250
14690.91 307
14692.05 247
14693.20 202
14694.34 221
14695.49 275
14696.63 208
14697.78 249
14698.92 232
14700.07 243
14701.21 245
14702.36 240
14703.50 235
14704.65 235
14705.79 222
14706.94 218
14708.09 232
14709.23 232
14710.38 234
14711.52 258
14712.67 236
14713.81 229
14714.96 218
14716.11 249
14717.25 264
14718.40 235
14719.54 228
14720.69 204
14721.84 225
14722.98 234
14724.13 258
14725.27 243
14726.42 265
14727.57 256
14728.71 237
14729.86 275
14731.01 259
14732.15 224
14733.30 272
14734.45 247
14735.59 219
14736.74 258
14737.88 270
14739.03 263
14740.18 229
14741.33 272
14742.47 250
14743.62 247
14744.77 250
14745.91 264
14747.06 233
14748.21 249
14749.35 258
14750.50 239
14751.65 241
14752.80 249
14753.94 246
14755.09 245
14756.24 277
14757.39 234
14758.53 276
14759.68 282
14760.83 255
14761.98 249
14763.12 230
14764.27 263
14765.42 247
14766.57 221
14767.71 232
14768.86 247
14770.01 262
14771.16 267
14772.31 263
14773.45 270
14774.60 286
14775.75 270
14776.90 249
14778.05 270
14779.20 267
14780.34 312
14781.49 254
14782.64 256
14783.79 259
14784.94 274
14786.09 307
14787.24 280
14788.38 326
14789.53 312
14790.68 324
14791.83 345
14792.98 322
14794.13 327
14795.28 323
14796.43 333
14797.57 344
14798.72 358
14799.87 332
14801.02 312
14802.17 297
14803.32 300
14804.47 309
14805.62 316
14806.77 360
14807.92 330
14809.07 253
14810.22 286
14811.37 305
14812.52 330
14813.67 283
14814.82 284
14815.97 311
14817.12 320
14818.26 263
14819.41 328
14820.56 320
14821.71 327
14822.86 373
14824.01 288
14825.16 325
14826.31 315
14827.47 264
14828.62 245
14829.77 246
14830.92 276
14832.07 243
14833.22 258
14834.37 237
14835.52 241
14836.67 239
14837.82 274
14838.97 265
14840.12 260
14841.27 232
14842.42 245
14843.57 249
14844.72 212
14845.87 216
14847.03 222
14848.18 257
14849.33 255
14850.48 252
14851.63 227
14852.78 224
14853.93 269
14855.08 273
14856.23 239
14857.39 227
14858.54 251
14859.69 261
14860.84 236
14861.99 265
14863.14 232
14864.29 238
14865.45 201
14866.60 212
14867.75 248
14868.90 215
14870.05 243
14871.21 258
14872.36 207
14873.51 244
14874.66 241
14875.81 195
14876.97 220
14878.12 243
14879.27 228
14880.42 238
14881.57 215
14882.73 216
14883.88 227
14885.03 240
14886.18 230
14887.34 230
14888.49 215
14889.64 222
14890.79 201
14891.95 239
14893.10 231
14894.25 196
14895.41 215
14896.56 219
14897.71 234
14898.86 223
14900.02 238
14901.17 212
14902.32 203
14903.48 184
14904.63 215
14905.78 212
14906.94 203
14908.09 221
14909.24 224
14910.40 221
14911.55 241
14912.70 226
14913.86 239
14915.01 198
14916.16 181
14917.32 203
14918.47 229
14919.63 243
14920.78 212
14921.93 192
14923.09 242
14924.24 229
14925.39 247
14926.55 246
14927.70 209
14928.86 208
14930.01 222
14931.17 209
14932.32 188
14933.47 195
14934.63 244
14935.78 251
14936.94 187
14938.09 196
14939.25 225
14940.40 219
14941.56 209
14942.71 189
14943.86 192
14945.02 236
14946.17 222
14947.33 178
14948.48 191
14949.64 195
14950.79 213
14951.95 209
14953.10 219
14954.26 217
14955.41 202
14956.57 198
14957.72 215
14958.88 217
14960.04 209
14961.19 236
14962.35 240
14963.50 192
14964.66 189
14965.81 241
14966.97 214
14968.12 224
14969.28 224
14970.44 196
14971.59 199
14972.75 193
14973.90 207
14975.06 252
14976.21 201
14977.37 179
14978.53 188
14979.68 215
14980.84 191
14981.99 209
14983.15 212
14984.31 171
14985.46 184
14986.62 181
14987.78 229
14988.93 209
14990.09 195
14991.25 208
14992.40 177
14993.56 212
14994.72 177
14995.87 222
14997.03 203
14998.19 229
14999.34 184
15000.50 187
15001.66 190
15002.81 210
15003.97 198
15005.13 199
15006.29 203
15007.44 169
15008.60 209
15009.76 208
15010.91 194
15012.07 179
15013.23 210
15014.39 205
15015.54 196
15016.70 221
15017.86 207
15019.02 206
15020.17 186
15021.33 203
15022.49 239
15023.65 206
15024.81 190
15025.96 167
15027.12 194
15028.28 154
15029.44 156
15030.59 165
15031.75 195
15032.91 178
15034.07 169
15035.23 154
15036.39 192
15037.54 187
15038.70 222
15039.86 225
15041.02 172
15042.18 190
15043.34 200
15044.50 203
15045.65 177
15046.81 182
15047.97 161
15049.13 164
15050.29 191
15051.45 171
15052.61 173
15053.77 192
15054.92 201
15056.08 173
15057.24 188
15058.40 182
15059.56 184
15060.72 183
15061.88 148
15063.04 214
15064.20 190
15065.36 184
15066.52 170
15067.68 181
15068.84 184
15070.00 176
15071.16 178
15072.32 198
15073.47 178
15074.63 188
15075.79 195
15076.95 192
15078.11 181
15079.27 177
15080.43 209
15081.59 217
15082.75 187
15083.91 144
15085.07 167
15086.23 193
15087.39 202
15088.56 192
15089.72 194
15090.88 170
15092.04 217
15093.20 187
15094.36 213
15095.52 174
15096.68 252
15097.84 194
15099.00 168
15100.16 178
15101.32 218
15102.48 219
15103.64 210
15104.80 180
15105.97 208
15107.13 199
15108.29 209
15109.45 183
15110.61 196
15111.77 207
15112.93 182
15114.09 208
15115.25 222
15116.42 192
15117.58 219
15118.74 163
15119.90 179
15121.06 181
15122.22 183
15123.39 198
15124.55 194
15125.71 192
15126.87 173
15128.03 190
15129.19 184
15130.36 207
15131.52 207
15132.68 174
15133.84 191
15135.00 181
15136.17 210
15137.33 221
15138.49 216
15139.65 209
15140.82 186
15141.98 184
15143.14 201
15144.30 215
15145.46 200
15146.63 178
15147.79 189
15148.95 194
15150.12 191
15151.28 153
15152.44 149
15153.60 173
15154.77 164
15155.93 178
15157.09 181
15158.26 186
15159.42 187
15160.58 187
15161.74 205
15162.91 167
15164.07 185
15165.23 212
15166.40 165
15167.56 153
15168.72 151
15169.89 164
15171.05 193
15172.21 210
15173.38 197
15174.54 175
15175.71 196
15176.87 183
15178.03 189
15179.20 198
15180.36 159
15181.52 174
15182.69 172
15183.85 209
15185.02 184
15186.18 193
15187.34 207
15188.51 176
15189.67 188
15190.84 195
15192.00 187
15193.17 186
15194.33 199
15195.49 181
15196.66 223
15197.82 198
15198.99 210
15200.15 178
15201.32 206
15202.48 179
15203.65 164
15204.81 169
15205.98 207
15207.14 208
15208.31 165
15209.47 174
15210.64 173
15211.80 200
15212.97 199
15214.13 166
15215.30 172
15216.46 216
15217.63 189
15218.79 197
15219.96 195
15221.12 206
15222.29 183
15223.45 211
15224.62 180
15225.78 160
15226.95 165
15228.12 171
15229.28 217
15230.45 191
15231.61 187
15232.78 202
15233.95 237
15235.11 218
15236.28 189
15237.44 177
15238.61 219
15239.78 178
15240.94 189
15242.11 208
15243.27 200
15244.44 232
15245.61 232
15246.77 193
15247.94 193
15249.11 204
15250.27 184
15251.44 196
15252.61 164
15253.77 198
15254.94 192
15256.11 207
15257.27 186
15258.44 177
15259.61 189
15260.77 186
15261.94 183
15263.11 212
15264.27 167
15265.44 236
15266.61 214
15267.78 219
15268.94 199
15270.11 221
15271.28 179
15272.44 212
15273.61 198
15274.78 188
15275.95 207
15277.11 207
15278.28 218
15279.45 194
15280.62 192
15281.79 182
15282.95 179
15284.12 213
15285.29 178
15286.46 180
15287.62 202
15288.79 231
15289.96 210
15291.13 199
15292.30 183
15293.47 198
15294.63 218
15295.80 190
15296.97 226
15298.14 203
15299.31 211
15300.48 196
15301.64 191
15302.81 182
15303.98 182
15305.15 180
15306.32 174
15307.49 138
15308.66 188
15309.82 180
15310.99 157
15312.16 171
15313.33 206
15314.50 181
15315.67 181
15316.84 191
15318.01 175
15319.18 224
15320.35 194
15321.51 192
15322.68 181
15323.85 207
15325.02 180
15326.19 184
15327.36 187
15328.53 201
15329.70 222
15330.87 211
15332.04 178
15333.21 181
15334.38 201
15335.55 186
15336.72 184
15337.89 158
15339.06 162
15340.23 182
15341.40 177
15342.57 186
15343.74 182
15344.91 153
15346.08 172
15347.25 191
15348.42 170
15349.59 160
15350.76 205
15351.93 189
15353.10 179
15354.27 176
15355.44 195
15356.61 217
15357.78 176
15358.95 180
15360.13 167
15361.30 186
15362.47 184
15363.64 181
15364.81 214
15365.98 225
15367.15 199
15368.32 188
15369.49 191
15370.66 195
15371.84 186
15373.01 186
15374.18 180
15375.35 166
15376.52 190
15377.69 170
15378.86 184
15380.03 176
15381.21 149
15382.38 197
15383.55 173
15384.72 191
15385.89 179
15387.06 178
15388.24 184
15389.41 205
15390.58 217
15391.75 179
15392.92 163
15394.10 199
15395.27 200
15396.44 207
15397.61 198
15398.78 185
15399.96 233
15401.13 227
15402.30 194
15403.47 179
15404.65 170
15405.82 183
15406.99 187
15408.16 191
15409.34 188
15410.51 172
15411.68 169
15412.85 166
15414.03 159
15415.20 172
15416.37 151
15417.55 159
15418.72 200
15419.89 155
15421.06 175
15422.24 158
15423.41 171
15424.58 172
15425.76 185
15426.93 164
15428.10 181
15429.28 195
15430.45 182
15431.62 166
15432.80 170
15433.97 196
15435.15 242
15436.32 205
15437.49 206
15438.67 196
15439.84 181
15441.01 194
15442.19 189
15443.36 179
15444.54 174
15445.71 176
15446.88 190
15448.06 192
15449.23 185
15450.41 213
15451.58 213
15452.75 209
15453.93 202
15455.10 206
15456.28 199
15457.45 191
15458.63 197
15459.80 196
15460.98 172
15462.15 179
15463.32 176
15464.50 197
15465.67 213
15466.85 188
15468.02 193
15469.20 188
15470.37 180
15471.55 169
15472.72 150
15473.90 174
15475.07 134
15476.25 155
15477.42 158
15478.60 202
15479.77 220
15480.95 207
15482.13 166
15483.30 152
15484.48 157
15485.65 178
15486.83 161
15488.00 145
15489.18 192
15490.35 159
15491.53 165
15492.71 161
15493.88 147
15495.06 160
15496.23 183
15497.41 222
15498.59 174
15499.76 175
15500.94 192
15502.11 190
15503.29 165
15504.47 163
15505.64 163
15506.82 198
15508.00 192
15509.17 180
15510.35 168
15511.52 168
15512.70 170
15513.88 197
15515.05 203
15516.23 189
15517.41 197
15518.58 167
15519.76 209
15520.94 196
15522.12 187
15523.29 190
15524.47 182
15525.65 166
15526.82 204
15528.00 203
15529.18 175
15530.35 185
15531.53 184
15532.71 163
15533.89 171
15535.06 166
15536.24 183
15537.42 201
15538.60 189
15539.77 193
15540.95 198
15542.13 184
15543.31 166
15544.48 210
15545.66 188
15546.84 201
15548.02 195
15549.20 187
15550.37 160
15551.55 149
15552.73 162
15553.91 162
15555.09 177
15556.26 185
15557.44 171
15558.62 191
15559.80 200
15560.98 176
15562.16 161
15563.34 166
15564.51 197
15565.69 164
15566.87 187
15568.05 179
15569.23 143
15570.41 177
15571.59 158
15572.76 165
15573.94 163
15575.12 183
15576.30 183
15577.48 187
15578.66 159
15579.84 199
15581.02 186
15582.20 142
15583.38 170
15584.56 197
15585.73 198
15586.91 157
15588.09 149
15589.27 169
15590.45 190
15591.63 209
15592.81 197
15593.99 224
15595.17 195
15596.35 176
15597.53 220
15598.71 205
15599.89 191
15601.07 225
15602.25 207
15603.43 191
15604.61 186
15605.79 175
15606.97 197
15608.15 213
15609.33 186
15610.51 179
15611.69 179
15612.87 203
15614.05 208
15615.23 192
15616.41 157
15617.59 188
15618.77 189
15619.95 236
15621.14 221
15622.32 186
15623.50 184
15624.68 205
15625.86 214
15627.04 207
15628.22 210
15629.40 230
15630.58 202
15631.76 203
15632.94 216
15634.13 226
15635.31 199
15636.49 226
15637.67 221
15638.85 215
15640.03 197
15641.21 202
15642.39 222
15643.58 209
15644.76 211
15645.94 216
15647.12 214
15648.30 252
15649.48 217
15650.67 227
15651.85 238
15653.03 236
15654.21 175
15655.39 198
15656.58 225
15657.76 220
15658.94 216
15660.12 205
15661.30 254
15662.49 231
15663.67 205
15664.85 224
15666.03 236
15667.22 218
15668.40 263
15669.58 200
15670.76 217
15671.95 180
15673.13 219
15674.31 267
15675.49 239
15676.68 212
15677.86 249
15679.04 219
15680.23 223
15681.41 210
15682.59 195
15683.77 201
15684.96 216
15686.14 212
15687.32 192
15688.51 243
15689.69 211
15690.87 232
15692.06 228
15693.24 197
15694.42 190
15695.61 204
15696.79 214
15697.97 220
15699.16 207
15700.34 223
15701.53 223
15702.71 194
15703.89 203
15705.08 204
15706.26 170
15707.44 194
15708.63 200
15709.81 215
15711.00 208
15712.18 222
15713.36 226
15714.55 188
15715.73 250
15716.92 234
15718.10 234
15719.29 201
15720.47 213
15721.66 238
15722.84 208
15724.02 212
15725.21 238
15726.39 218
15727.58 218
15728.76 204
15729.95 230
15731.13 210
15732.32 218
15733.50 212
15734.69 191
15735.87 189
15737.06 238
15738.24 224
15739.43 210
15740.61 205
15741.80 249
15742.98 238
15744.17 246
15745.35 249
15746.54 216
15747.72 216
15748.91 232
15750.10 253
15751.28 217
15752.47 195
15753.65 219
15754.84 219
15756.02 232
15757.21 240
15758.40 254
15759.58 230
15760.77 231
15761.95 258
15763.14 226
15764.33 220
15765.51 248
15766.70 239
15767.88 217
15769.07 208
15770.26 208
15771.44 212
15772.63 196
15773.82 245
15775.00 250
15776.19 206
15777.38 231
15778.56 237
15779.75 191
15780.94 225
15782.12 224
15783.31 224
15784.50 240
15785.68 226
15786.87 259
15788.06 226
15789.24 202
15790.43 180
15791.62 189
15792.81 225
15793.99 216
15795.18 203
15796.37 212
15797.55 194
15798.74 224
15799.93 208
15801.12 169
15802.30 192
15803.49 192
15804.68 197
15805.87 184
15807.05 205
15808.24 207
15809.43 204
15810.62 190
15811.81 233
15812.99 225
15814.18 213
15815.37 199
15816.56 175
15817.75 173
15818.93 174
15820.12 204
15821.31 225
15822.50 223
15823.69 165
15824.88 184
15826.06 194
15827.25 199
15828.44 194
15829.63 207
15830.82 204
15832.01 195
15833.20 189
15834.38 215
15835.57 214
15836.76 197
15837.95 199
15839.14 214
15840.33 217
15841.52 175
15842.71 210
15843.90 195
15845.08 218
15846.27 196
15847.46 206
15848.65 206
15849.84 216
15851.03 222
15852.22 219
15853.41 186
15854.60 210
15855.79 183
15856.98 201
15858.17 204
15859.36 184
15860.55 194
15861.74 193
15862.93 213
15864.12 172
15865.31 196
15866.50 207
15867.69 207
15868.88 175
15870.07 191
15871.26 160
15872.45 174
15873.64 186
15874.83 190
15876.02 155
15877.21 183
15878.40 209
15879.59 203
15880.78 215
15881.97 202
15883.16 199
15884.35 193
15885.54 192
15886.73 186
15887.92 185
15889.11 193
15890.30 193
15891.50 208
15892.69 204
15893.88 207
15895.07 200
15896.26 222
15897.45 207
15898.64 205
15899.83 203
15901.02 207
15902.22 147
15903.41 178
15904.60 200
15905.79 194
15906.98 214
15908.17 201
15909.36 190
15910.56 197
15911.75 199
15912.94 200
15914.13 205
15915.32 201
15916.51 196
15917.71 190
15918.90 203
15920.09 222
15921.28 202
15922.47 210
15923.67 216
15924.86 207
15926.05 183
15927.24 211
15928.43 203
15929.63 192
15930.82 177
15932.01 200
15933.20 175
15934.40 204
15935.59 225
15936.78 183
15937.97 187
15939.17 193
15940.36 214
15941.55 224
15942.75 206
15943.94 194
15945.13 199
15946.32 176
15947.52 180
15948.71 175
15949.90 179
15951.10 195
15952.29 201
15953.48 171
15954.68 207
15955.87 192
15957.06 227
15958.26 188
15959.45 202
15960.64 186
15961.84 156
15963.03 168
15964.22 157
15965.42 173
15966.61 156
15967.80 155
15969.00 183
15970.19 183
15971.39 192
15972.58 186
15973.77 156
15974.97 213
15976.16 208
15977.36 155
15978.55 175
15979.74 188
15980.94 172
15982.13 188
15983.33 169
15984.52 154
15985.72 186
15986.91 175
15988.10 176
15989.30 186
15990.49 174
15991.69 170
15992.88 198
15994.08 164
15995.27 168
15996.47 193
15997.66 181
15998.86 187
16000.05 172
16001.25 187
16002.44 171
16003.64 165
16004.83 168
16006.03 168
16007.22 198
16008.42 185
16009.61 186
16010.81 176
16012.00 179
16013.20 185
16014.40 190
16015.59 158
16016.79 163
16017.98 178
16019.18 146
16020.37 148
16021.57 168
16022.76 202
16023.96 172
16025.16 171
16026.35 144
16027.55 159
16028.74 173
16029.94 182
16031.14 153
16032.33 155
16033.53 152
16034.73 165
16035.92 150
16037.12 176
16038.31 185
16039.51 167
16040.71 163
16041.90 158
16043.10 164
16044.30 152
16045.49 147
16046.69 170
16047.89 145
16049.08 153
16050.28 157
16051.48 139
16052.67 189
16053.87 194
16055.07 153
16056.27 162
16057.46 154
16058.66 151
16059.86 198
16061.05 190
16062.25 149
16063.45 143
16064.65 162
16065.84 145
16067.04 167
16068.24 141
16069.44 146
16070.63 155
16071.83 153
16073.03 156
16074.23 173
16075.42 181
16076.62 152
16077.82 150
16079.02 149
16080.22 153
16081.41 162
16082.61 156
16083.81 141
16085.01 156
16086.21 186
16087.40 160
16088.60 188
16089.80 184
16091.00 165
16092.20 171
16093.40 164
16094.59 185
16095.79 196
16096.99 191
16098.19 136
16099.39 147
16100.59 168
16101.79 166
16102.99 153
16104.18 145
16105.38 151
16106.58 174
16107.78 135
16108.98 146
16110.18 152
16111.38 176
16112.58 164
16113.78 147
16114.98 148
16116.17 149
16117.37 150
16118.57 166
16119.77 163
16120.97 166
16122.17 193
16123.37 195
16124.57 184
16125.77 132
16126.97 138
16128.17 162
16129.37 161
16130.57 170
16131.77 192
16132.97 167
16134.17 164
16135.37 151
16136.57 174
16137.77 174
16138.97 146
16140.17 162
16141.37 126
16142.57 159
16143.77 189
16144.97 183
16146.17 137
16147.37 173
16148.57 167
16149.77 188
16150.97 151
16152.17 158
16153.37 145
16154.58 177
16155.78 150
16156.98 172
16158.18 192
16159.38 164
16160.58 173
16161.78 160
16162.98 133
16164.18 162
16165.38 174
16166.59 186
16167.79 182
16168.99 156
16170.19 128
16171.39 141
16172.59 169
16173.79 160
16174.99 147
16176.20 142
16177.40 184
16178.60 171
16179.80 139
16181.00 135
16182.20 148
16183.41 160
16184.61 164
16185.81 186
16187.01 185
16188.21 135
16189.42 162
16190.62 157
16191.82 157
16193.02 167
16194.22 175
16195.43 150
16196.63 148
16197.83 176
16199.03 185
16200.24 166
16201.44 154
16202.64 182
16203.84 159
16205.05 168
16206.25 145
16207.45 164
16208.65 192
16209.86 151
16211.06 149
16212.26 179
16213.47 171
16214.67 152
16215.87 198
16217.07 176
16218.28 181
16219.48 198
16220.68 154
16221.89 162
16223.09 184
16224.29 147
16225.50 178
16226.70 168
16227.90 152
16229.11 142
16230.31 143
16231.51 153
16232.72 139
16233.92 157
16235.13 166
16236.33 167
16237.53 149
16238.74 180
16239.94 142
16241.15 165
16242.35 168
16243.55 163
16244.76 151
16245.96 166
16247.17 191
16248.37 177
16249.57 169
16250.78 173
16251.98 158
16253.19 144
16254.39 166
16255.60 155
16256.80 174
16258.01 155
16259.21 141
16260.41 164
16261.62 155
16262.82 146
16264.03 168
16265.23 160
16266.44 172
16267.64 172
16268.85 188
16270.05 195
16271.26 176
16272.46 168
16273.67 193
16274.87 175
16276.08 177
16277.28 163
16278.49 181
16279.70 190
16280.90 180
16282.11 156
16283.31 179
16284.52 194
16285.72 162
16286.93 154
16288.13 184
16289.34 174
16290.55 168
16291.75 145
16292.96 169
16294.16 187
16295.37 175
16296.58 180
16297.78 187
16298.99 178
16300.19 136
16301.40 151
16302.61 190
16303.81 153
16305.02 167
16306.22 167
16307.43 176
16308.64 159
16309.84 176
16311.05 194
16312.26 197
16313.46 203
16314.67 196
16315.88 163
16317.08 184
16318.29 187
16319.50 185
16320.70 210
16321.91 190
16323.12 213
16324.33 186
16325.53 171
16326.74 163
16327.95 175
16329.15 166
16330.36 175
16331.57 199
16332.78 163
16333.98 173
16335.19 144
16336.40 166
16337.61 157
16338.81 163
16340.02 165
16341.23 148
16342.44 182
16343.64 178
16344.85 129
16346.06 174
16347.27 189
16348.48 186
16349.68 153
16350.89 158
16352.10 163
16353.31 165
16354.52 158
16355.72 155
16356.93 162
16358.14 159
16359.35 129
16360.56 155
16361.77 169
16362.97 124
16364.18 128
16365.39 189
16366.60 181
16367.81 157
16369.02 159
16370.23 176
16371.43 179
16372.64 169
16373.85 185
16375.06 171
16376.27 157
16377.48 144
16378.69 166
16379.90 151
16381.11 152
16382.32 167
16383.52 183
16384.73 159
16385.94 141
16387.15 140
16388.36 181
16389.57 153
16390.78 165
16391.99 173
16393.20 152
16394.41 175
16395.62 162
16396.83 133
16398.04 138
16399.25 169
16400.46 150
16401.67 138
16402.88 171
16404.09 146
16405.30 172
16406.51 141
16407.72 164
16408.93 175
16410.14 152
16411.35 152
16412.56 155
16413.77 144
16414.98 148
16416.19 144
16417.40 164
16418.61 153
16419.82 121
16421.03 151
16422.24 142
16423.45 184
16424.67 173
16425.88 157
16427.09 148
16428.30 141
16429.51 169
16430.72 162
16431.93 163
16433.14 153
16434.35 166
16435.56 126
16436.78 166
16437.99 162
16439.20 153
16440.41 185
16441.62 137
16442.83 146
16444.04 166
16445.25 149
16446.47 139
16447.68 132
16448.89 140
16450.10 154
16451.31 154
16452.52 146
16453.74 125
16454.95 151
16456.16 148
16457.37 125
16458.58 155
16459.80 162
16461.01 134
16462.22 153
16463.43 141
16464.65 160
16465.86 133
16467.07 148
16468.28 149
16469.49 151
16470.71 160
16471.92 152
16473.13 147
16474.34 146
16475.56 173
16476.77 150
16477.98 172
16479.20 121
16480.41 125
16481.62 119
16482.83 154
16484.05 169
16485.26 117
16486.47 163
16487.69 142
16488.90 132
16490.11 136
16491.33 152
16492.54 120
16493.75 165
16494.97 145
16496.18 133
16497.39 149
16498.61 136
16499.82 136
16501.03 114
16502.25 137
16503.46 125
16504.67 132
16505.89 137
16507.10 145
16508.32 128
16509.53 134
16510.74 164
16511.96 142
16513.17 114
16514.39 125
16515.60 126
16516.81 125
16518.03 136
16519.24 125
16520.46 135
16521.67 143
16522.88 114
16524.10 122
16525.31 111
16526.53 164
16527.74 154
16528.96 136
16530.17 150
16531.39 160
16532.60 141
16533.82 128
16535.03 132
16536.25 142
16537.46 166
16538.68 140
16539.89 127
16541.11 132
16542.32 142
16543.54 171
16544.75 152
16545.97 147
16547.18 113
16548.40 139
16549.61 149
16550.83 165
16552.04 158
16553.26 165
16554.47 151
16555.69 162
16556.91 158
16558.12 154
16559.34 121
16560.55 138
16561.77 155
16562.98 147
16564.20 126
16565.42 143
16566.63 145
16567.85 122
16569.06 146
16570.28 143
16571.50 139
16572.71 145
16573.93 151
16575.15 156
16576.36 143
16577.58 150
16578.79 131
16580.01 151
16581.23 155
16582.44 193
16583.66 167
16584.88 152
16586.09 164
16587.31 162
16588.53 135
16589.74 137
16590.96 136
16592.18 139
16593.40 135
16594.61 153
16595.83 189
16597.05 197
16598.26 144
16599.48 153
16600.70 127
16601.92 129
16603.13 139
16604.35 143
16605.57 131
16606.78 136
16608.00 142
16609.22 166
16610.44 154
16611.66 100
16612.87 145
16614.09 158
16615.31 155
16616.53 159
16617.74 130
16618.96 151
16620.18 131
16621.40 142
16622.62 131
16623.83 155
16625.05 140
16626.27 154
16627.49 133
16628.71 142
16629.93 178
16631.14 184
16632.36 158
16633.58 136
16634.80 153
16636.02 147
16637.24 151
16638.45 151
16639.67 129
16640.89 125
16642.11 134
16643.33 156
16644.55 111
16645.77 116
16646.99 137
16648.21 149
16649.42 118
16650.64 128
16651.86 140
16653.08 125
16654.30 136
16655.52 130
16656.74 121
16657.96 132
16659.18 194
16660.40 179
16661.62 130
16662.84 124
16664.06 141
16665.28 136
16666.50 143
16667.72 158
16668.93 154
16670.15 166
16671.37 145
16672.59 126
16673.81 137
16675.03 117
16676.25 156
16677.47 123
16678.69 140
16679.91 156
16681.13 162
16682.36 166
16683.58 134
16684.80 133
16686.02 140
16687.24 149
16688.46 137
16689.68 107
16690.90 176
16692.12 148
16693.34 148
16694.56 143
16695.78 137
16697.00 187
16698.22 149
16699.44 127
16700.66 156
16701.89 155
16703.11 137
16704.33 122
16705.55 129
16706.77 151
16707.99 112
16709.21 128
16710.43 142
16711.65 117
16712.88 146
16714.10 133
16715.32 143
16716.54 134
16717.76 147
16718.98 132
16720.20 138
16721.43 120
16722.65 144
16723.87 134
16725.09 151
16726.31 179
16727.54 145
16728.76 132
16729.98 114
16731.20 151
16732.42 132
16733.65 133
16734.87 147
16736.09 137
16737.31 152
16738.53 138
16739.76 165
16740.98 144
16742.20 132
16743.42 127
16744.65 143
16745.87 133
16747.09 159
16748.31 144
16749.54 120
16750.76 130
16751.98 141
16753.21 140
16754.43 163
16755.65 160
16756.87 164
16758.10 134
16759.32 147
16760.54 147
16761.77 118
16762.99 152
16764.21 161
16765.44 159
16766.66 130
16767.88 163
16769.11 137
16770.33 146
16771.55 142
16772.78 180
16774.00 172
16775.22 142
16776.45 124
16777.67 129
16778.90 149
16780.12 160
16781.34 142
16782.57 142
16783.79 127
16785.02 121
16786.24 128
16787.46 133
16788.69 136
16789.91 130
16791.14 130
16792.36 136
16793.58 121
16794.81 124
16796.03 155
16797.26 149
16798.48 142
16799.71 131
16800.93 124
16802.16 136
16803.38 148
16804.61 140
16805.83 128
16807.06 135
16808.28 144
16809.50 126
16810.73 150
16811.95 130
16813.18 115
16814.40 126
16815.63 122
16816.86 121
16818.08 117
16819.31 140
16820.53 128
16821.76 142
16822.98 133
16824.21 145
16825.43 120
16826.66 128
16827.88 114
16829.11 127
16830.33 123
16831.56 131
16832.79 126
16834.01 132
16835.24 111
16836.46 132
16837.69 136
16838.92 134
16840.14 128
16841.37 156
16842.59 134
16843.82 144
16845.05 120
16846.27 144
16847.50 161
16848.73 154
16849.95 135
16851.18 128
16852.40 117
16853.63 140
16854.86 124
16856.08 137
16857.31 155
16858.54 171
16859.76 150
16860.99 134
16862.22 145
16863.44 117
16864.67 155
16865.90 191
16867.13 170
16868.35 146
16869.58 140
16870.81 144
16872.03 126
16873.26 129
16874.49 132
16875.72 121
16876.94 124
16878.17 154
16879.40 108
16880.63 122
16881.85 119
16883.08 164
16884.31 119
16885.54 146
16886.76 139
16887.99 151
16889.22 146
16890.45 118
16891.68 159
16892.90 151
16894.13 148
16895.36 121
16896.59 113
16897.82 123
16899.04 148
16900.27 135
16901.50 157
16902.73 154
16903.96 129
16905.18 143
16906.41 163
16907.64 141
16908.87 152
16910.10 137
16911.33 165
16912.56 156
16913.78 138
16915.01 159
16916.24 165
16917.47 158
16918.70 138
16919.93 120
16921.16 127
16922.39 122
16923.62 158
16924.85 137
16926.07 121
16927.30 159
16928.53 169
16929.76 126
16930.99 141
16932.22 170
16933.45 154
16934.68 154
16935.91 167
16937.14 177
16938.37 167
16939.60 154
16940.83 140
16942.06 125
16943.29 154
16944.52 142
16945.75 134
16946.98 148
16948.21 124
16949.44 134
16950.67 124
16951.90 136
16953.13 154
16954.36 143
16955.59 150
16956.82 142
16958.05 160
16959.28 131
16960.51 125
16961.74 138
16962.97 152
16964.20 139
16965.43 112
16966.66 157
16967.89 139
16969.12 133
16970.35 131
16971.58 156
16972.82 120
16974.05 129
16975.28 141
16976.51 121
16977.74 133
16978.97 123
16980.20 157
16981.43 121
16982.66 150
16983.90 156
16985.13 158
16986.36 112
16987.59 107
16988.82 146
16990.05 144
16991.28 126
16992.52 125
16993.75 120
16994.98 141
16996.21 179
16997.44 179
16998.67 109
16999.91 140
17001.14 110
17002.37 135
17003.60 143
17004.83 174
17006.07 145
17007.30 149
17008.53 124
17009.76 151
17010.99 115
17012.23 128
17013.46 131
17014.69 124
17015.92 110
17017.16 167
17018.39 139
17019.62 141
17020.85 124
17022.09 131
17023.32 121
17024.55 140
17025.78 145
17027.02 144
17028.25 131
17029.48 139
17030.72 118
17031.95 115
17033.18 129
17034.42 137
17035.65 135
17036.88 127
17038.11 125
17039.35 128
17040.58 172
17041.81 136
17043.05 130
17044.28 149
17045.52 134
17046.75 99
17047.98 117
17049.22 118
17050.45 122
17051.68 134
17052.92 115
17054.15 119
17055.38 124
17056.62 136
17057.85 129
17059.09 139
17060.32 131
17061.55 142
17062.79 128
17064.02 118
17065.26 117
17066.49 110
17067.73 128
17068.96 137
17070.19 124
17071.43 134
17072.66 152
17073.90 152
17075.13 132
17076.37 139
17077.60 132
17078.84 142
17080.07 116
17081.31 117
17082.54 122
17083.78 148
17085.01 150
17086.25 153
17087.48 138
17088.72 151
17089.95 138
17091.19 142
17092.42 151
17093.66 143
17094.89 121
17096.13 139
17097.36 156
17098.60 134
17099.83 144
17101.07 139
17102.30 126
17103.54 139
17104.78 116
17106.01 152
17107.25 158
17108.48 154
17109.72 135
17110.95 138
17112.19 123
17113.43 110
17114.66 129
17115.90 133
17117.13 115
17118.37 120
17119.61 141
17120.84 128
17122.08 129
17123.32 130
17124.55 114
17125.79 143
17127.02 139
17128.26 123
17129.50 137
17130.73 98
17131.97 116
17133.21 140
17134.44 133
17135.68 142
17136.92 113
17138.15 117
17139.39 117
17140.63 127
17141.87 117
17143.10 114
17144.34 124
17145.58 109
17146.81 124
17148.05 132
17149.29 131
17150.53 142
17151.76 110
17153.00 119
17154.24 143
17155.48 121
17156.71 119
17157.95 133
17159.19 95
17160.43 128
17161.66 147
17162.90 167
17164.14 120
17165.38 110
17166.62 99
17167.85 145
17169.09 117
17170.33 115
17171.57 125
17172.81 145
17174.04 153
17175.28 125
17176.52 107
17177.76 119
17179.00 148
17180.23 132
17181.47 107
17182.71 134
17183.95 131
17185.19 140
17186.43 121
17187.67 119
17188.90 131
17190.14 131
17191.38 120
17192.62 131
17193.86 123
17195.10 108
17196.34 133
17197.58 121
17198.82 146
17200.05 134
17201.29 123
17202.53 142
17203.77 117
17205.01 116
17206.25 110
17207.49 129
17208.73 134
17209.97 128
17211.21 118
17212.45 123
17213.69 120
17214.93 128
17216.17 130
17217.41 116
17218.65 145
17219.89 148
17221.13 122
17222.37 116
17223.61 109
17224.85 113
17226.09 160
17227.33 141
17228.57 119
17229.81 111
17231.05 129
17232.29 120
17233.53 120
17234.77 139
17236.01 146
17237.25 130
17238.49 113
17239.73 108
17240.97 97
17242.21 131
17243.45 140
17244.69 119
17245.93 114
17247.17 130
17248.41 118
17249.66 142
17250.90 133
17252.14 140
17253.38 149
17254.62 140
17255.86 112
17257.10 125
17258.34 126
17259.58 123
17260.83 110
17262.07 116
17263.31 122
17264.55 106
17265.79 106
17267.03 102
17268.27 108
17269.52 117
17270.76 117
17272.00 142
17273.24 100
17274.48 117
17275.72 122
17276.97 141
17278.21 135
17279.45 138
17280.69 132
17281.93 119
17283.18 125
17284.42 138
17285.66 143
17286.90 138
17288.15 136
17289.39 113
17290.63 107
17291.87 94
17293.11 110
17294.36 114
17295.60 121
17296.84 128
17298.08 108
17299.33 112
17300.57 134
17301.81 125
17303.06 124
17304.30 119
17305.54 129
17306.78 122
17308.03 145
17309.27 120
17310.51 98
17311.76 108
17313.00 135
17314.24 151
17315.49 106
17316.73 111
17317.97 131
17319.22 143
17320.46 112
17321.70 113
17322.95 119
17324.19 154
17325.43 151
17326.68 107
17327.92 99
17329.17 116
17330.41 121
17331.65 121
17332.90 109
17334.14 97
17335.38 108
17336.63 118
17337.87 107
17339.12 144
17340.36 148
17341.61 126
17342.85 137
17344.09 124
17345.34 119
17346.58 112
17347.83 125
17349.07 139
17350.32 119
17351.56 123
17352.80 137
17354.05 114
17355.29 135
17356.54 107
17357.78 137
17359.03 99
17360.27 116
17361.52 125
17362.76 135
17364.01 118
17365.25 112
17366.50 118
17367.74 134
17368.99 126
17370.23 131
17371.48 123
17372.72 129
17373.97 130
17375.22 128
17376.46 120
17377.71 120
17378.95 127
17380.20 108
17381.44 121
17382.69 111
17383.93 112
17385.18 116
17386.43 123
17387.67 109
17388.92 111
17390.16 88
17391.41 111
17392.66 112
17393.90 95
17395.15 98
17396.39 99
17397.64 148
17398.89 133
17400.13 141
17401.38 108
17402.63 91
17403.87 116
17405.12 116
17406.37 117
17407.61 116
17408.86 116
17410.11 129
17411.35 114
17412.60 123
17413.85 132
17415.09 151
17416.34 153
17417.59 120
17418.83 136
17420.08 137
17421.33 123
17422.57 133
17423.82 121
17425.07 135
17426.32 134
17427.56 142
17428.81 146
17430.06 126
17431.31 111
17432.55 131
17433.80 133
17435.05 146
17436.30 125
17437.54 110
17438.79 112
17440.04 132
17441.29 120
17442.53 120
17443.78 126
17445.03 117
17446.28 116
17447.53 109
17448.77 123
17450.02 145
17451.27 111
17452.52 110
17453.77 129
17455.01 116
17456.26 124
17457.51 112
17458.76 114
17460.01 111
17461.26 110
17462.51 136
17463.75 147
17465.00 123
17466.25 115
17467.50 121
17468.75 106
17470.00 119
17471.25 129
17472.50 144
17473.74 113
17474.99 111
17476.24 127
17477.49 125
17478.74 122
17479.99 131
17481.24 123
17482.49 142
17483.74 128
17484.99 122
17486.24 112
17487.49 135
17488.74 155
17489.98 125
17491.23 113
17492.48 103
17493.73 111
17494.98 105
17496.23 132
17497.48 111
17498.73 132
17499.98 116
17501.23 109
17502.48 125
17503.73 118
17504.98 110
17506.23 99
17507.48 117
17508.73 96
17509.98 100
17511.23 128
17512.48 122
17513.73 108
17514.98 126
17516.24 112
17517.49 111
17518.74 99
17519.99 112
17521.24 139
17522.49 136
17523.74 130
17524.99 113
17526.24 126
17527.49 120
17528.74 116
17529.99 132
17531.24 125
17532.50 122
17533.75 128
17535.00 123
17536.25 124
17537.50 112
17538.75 131
17540.00 118
17541.25 134
17542.51 130
17543.76 137
17545.01 108
17546.26 128
17547.51 129
17548.76 122
17550.01 88
17551.27 119
17552.52 123
17553.77 85
17555.02 144
17556.27 109
17557.53 127
17558.78 129
17560.03 126
17561.28 123
17562.53 122
17563.79 132
17565.04 123
17566.29 134
17567.54 128
17568.80 139
17570.05 120
17571.30 117
17572.55 126
17573.81 124
17575.06 137
17576.31 133
17577.56 113
17578.82 132
17580.07 116
17581.32 120
17582.57 117
17583.83 122
17585.08 140
17586.33 119
17587.59 124
17588.84 131
17590.09 153
17591.35 120
17592.60 131
17593.85 115
17595.11 140
17596.36 129
17597.61 110
17598.87 117
17600.12 115
17601.37 105
17602.63 112
17603.88 105
17605.13 121
17606.39 117
17607.64 141
17608.89 158
17610.15 131
17611.40 122
17612.66 96
17613.91 94
17615.16 116
17616.42 132
17617.67 129
17618.93 118
17620.18 90
17621.43 121
17622.69 124
17623.94 122
17625.20 106
17626.45 124
17627.71 124
17628.96 131
17630.22 152
17631.47 122
17632.72 112
17633.98 116
17635.23 143
17636.49 173
17637.74 158
17639.00 127
17640.25 125
17641.51 132
17642.76 123
17644.02 100
17645.27 121
17646.53 137
17647.78 107
17649.04 111
17650.29 137
17651.55 147
17652.80 128
17654.06 116
17655.32 112
17656.57 149
17657.83 136
17659.08 127
17660.34 127
17661.59 106
17662.85 119
17664.11 151
17665.36 113
17666.62 126
17667.87 98
17669.13 120
17670.38 107
17671.64 98
17672.90 99
17674.15 103
17675.41 128
17676.67 112
17677.92 132
17679.18 100
17680.43 107
17681.69 127
17682.95 120
17684.20 134
17685.46 74
17686.72 151
17687.97 114
17689.23 108
17690.49 126
17691.74 121
17693.00 109
17694.26 110
17695.51 116
17696.77 136
17698.03 115
17699.28 115
17700.54 122
17701.80 121
17703.06 127
17704.31 126
17705.57 118
17706.83 109
17708.08 127
17709.34 99
17710.60 134
17711.86 124
17713.11 115
17714.37 123
17715.63 116
17716.89 124
17718.14 102
17719.40 120
17720.66 119
17721.92 119
17723.18 110
17724.43 111
17725.69 91
17726.95 133
17728.21 128
17729.47 129
17730.72 123
17731.98 103
17733.24 112
17734.50 102
17735.76 124
17737.02 116
17738.27 119
17739.53 124
17740.79 114
17742.05 110
17743.31 119
17744.57 110
17745.83 126
17747.08 128
17748.34 95
17749.60 116
17750.86 121
17752.12 124
17753.38 133
17754.64 110
17755.90 108
17757.16 92
17758.41 112
17759.67 124
17760.93 123
17762.19 138
17763.45 102
17764.71 128
17765.97 131
17767.23 109
17768.49 114
17769.75 134
17771.01 142
17772.27 134
17773.53 108
17774.79 112
17776.05 119
17777.31 115
17778.57 105
17779.83 127
17781.09 136
17782.35 128
17783.61 126
17784.87 98
17786.13 130
17787.39 102
17788.65 110
17789.91 130
17791.17 109
17792.43 116
17793.69 108
17794.95 102
17796.21 95
17797.47 123
17798.73 115
17799.99 130
17801.25 117
17802.51 100
17803.77 102
17805.03 104
17806.29 92
17807.55 137
17808.82 127
17810.08 129
17811.34 128
17812.60 100
17813.86 116
17815.12 105
17816.38 99
17817.64 108
17818.90 110
17820.17 122
17821.43 121
17822.69 125
17823.95 133
17825.21 137
17826.47 103
17827.73 140
17829.00 121
17830.26 112
17831.52 122
17832.78 103
17834.04 102
17835.31 111
17836.57 105
17837.83 112
17839.09 92
17840.35 86
17841.61 106
17842.88 128
17844.14 109
17845.40 108
17846.66 109
17847.93 145
17849.19 112
17850.45 118
17851.71 102
17852.98 112
17854.24 103
17855.50 107
17856.76 106
17858.03 110
17859.29 97
17860.55 119
17861.81 125
17863.08 122
17864.34 151
17865.60 126
17866.87 104
17868.13 105
17869.39 103
17870.65 125
17871.92 94
17873.18 122
17874.44 135
17875.71 133
17876.97 133
17878.23 117
17879.50 116
17880.76 131
17882.02 102
17883.29 118
17884.55 112
17885.82 113
17887.08 128
17888.34 107
17889.61 112
17890.87 130
17892.13 128
17893.40 126
17894.66 130
17895.93 111
17897.19 118
17898.45 160
17899.72 117
17900.98 102
17902.25 99
17903.51 125
17904.78 135
17906.04 139
17907.30 114
17908.57 131
17909.83 133
17911.10 117
17912.36 120
17913.63 98
17914.89 108
17916.16 149
17917.42 112
17918.69 124
17919.95 131
17921.22 160
17922.48 139
17923.75 132
17925.01 132
17926.28 118
17927.54 120
17928.81 119
17930.07 119
17931.34 115
17932.60 138
17933.87 129
17935.13 132
17936.40 104
17937.66 122
17938.93 123
17940.19 116
17941.46 105
17942.73 112
17943.99 119
17945.26 126
17946.52 126
17947.79 99
17949.05 109
17950.32 105
17951.59 119
17952.85 106
17954.12 118
17955.38 143
17956.65 106
17957.92 97
17959.18 114
17960.45 115
17961.72 136
17962.98 142
17964.25 105
17965.52 125
17966.78 115
17968.05 128
17969.31 114
17970.58 100
17971.85 124
17973.11 85
17974.38 117
17975.65 111
17976.92 90
17978.18 123
17979.45 112
17980.72 104
17981.98 103
17983.25 96
17984.52 111
17985.78 120
17987.05 147
17988.32 113
17989.59 110
17990.85 105
17992.12 115
17993.39 97
17994.66 95
17995.92 132
17997.19 108
17998.46 120
17999.73 125
18000.99 123
18002.26 137
18003.53 137
18004.80 105
18006.07 118
18007.33 94
18008.60 103
18009.87 129
18011.14 119
18012.41 111
18013.67 119
18014.94 119
18016.21 116
18017.48 113
18018.75 143
18020.02 122
18021.28 118
18022.55 123
18023.82 101
18025.09 134
18026.36 124
18027.63 124
18028.90 155
18030.16 139
18031.43 111
18032.70 129
18033.97 157
18035.24 132
18036.51 119
18037.78 115
18039.05 118
18040.32 110
18041.58 110
18042.85 103
18044.12 119
18045.39 108
18046.66 96
18047.93 116
18049.20 116
18050.47 94
18051.74 122
18053.01 120
18054.28 124
18055.55 126
18056.82 124
18058.09 121
18059.36 100
18060.63 117
18061.90 126
18063.17 122
18064.44 116
18065.71 107
18066.98 118
18068.25 120
18069.52 121
18070.79 111
18072.06 114
18073.33 115
18074.60 105
18075.87 121
18077.14 102
18078.41 117
18079.68 110
18080.95 121
18082.22 114
18083.49 97
18084.76 123
18086.03 103
18087.30 104
18088.57 127
18089.85 124
18091.12 136
18092.39 155
18093.66 129
18094.93 111
18096.20 111
18097.47 128
18098.74 128
18100.01 85
18101.29 127
18102.56 135
18103.83 103
18105.10 112
18106.37 110
18107.64 82
18108.91 99
18110.19 115
18111.46 125
18112.73 121
18114.00 115
18115.27 123
18116.54 103
18117.82 126
18119.09 116
18120.36 95
18121.63 102
18122.90 116
18124.18 118
18125.45 123
18126.72 114
18127.99 110
18129.26 140
18130.54 121
18131.81 101
18133.08 119
18134.35 157
18135.63 126
18136.90 112
18138.17 115
18139.44 153
18140.72 123
18141.99 105
18143.26 110
18144.53 115
18145.81 108
18147.08 120
18148.35 116
18149.63 101
18150.90 102
18152.17 123
18153.45 130
18154.72 91
18155.99 100
18157.26 121
18158.54 97
18159.81 117
18161.08 115
18162.36 119
18163.63 127
18164.91 120
18166.18 133
18167.45 103
18168.73 121
18170.00 104
18171.27 110
18172.55 137
18173.82 113
18175.09 106
18176.37 133
18177.64 92
18178.92 112
18180.19 99
18181.46 100
18182.74 135
18184.01 127
18185.29 134
18186.56 114
18187.84 121
18189.11 110
18190.38 135
18191.66 102
18192.93 125
18194.21 138
18195.48 130
18196.76 99
18198.03 117
18199.31 109
18200.58 111
18201.86 106
18203.13 112
18204.41 93
18205.68 103
18206.96 94
18208.23 114
18209.51 99
18210.78 117
18212.06 118
18213.33 115
18214.61 112
18215.88 112
18217.16 127
18218.43 121
18219.71 138
18220.98 108
18222.26 102
18223.53 127
18224.81 120
18226.09 143
18227.36 122
18228.64 96
18229.91 108
18231.19 119
18232.46 124
18233.74 122
18235.02 120
18236.29 114
18237.57 126
18238.84 120
18240.12 106
18241.40 73
18242.67 120
18243.95 114
18245.23 105
18246.50 109
18247.78 101
18249.05 119
18250.33 129
18251.61 115
18252.88 104
18254.16 111
18255.44 95
18256.71 115
18257.99 118
18259.27 121
18260.54 122
18261.82 104
18263.10 93
18264.38 98
18265.65 94
18266.93 103
18268.21 119
18269.48 108
18270.76 132
18272.04 108
18273.32 110
18274.59 116
18275.87 138
18277.15 97
18278.43 100
18279.70 114
18280.98 114
18282.26 119
18283.54 121
18284.81 119
18286.09 114
18287.37 117
18288.65 110
18289.92 100
18291.20 141
18292.48 119
18293.76 136
18295.04 156
18296.31 136
18297.59 130
18298.87 102
18300.15 114
18301.43 118
18302.71 112
18303.98 120
18305.26 118
18306.54 158
18307.82 129
18309.10 106
18310.38 109
18311.66 141
18312.93 111
18314.21 122
18315.49 110
18316.77 112
18318.05 121
18319.33 115
18320.61 104
18321.89 100
18323.17 126
18324.44 153
18325.72 116
18327.00 116
18328.28 134
18329.56 102
18330.84 103
18332.12 108
18333.40 116
18334.68 91
18335.96 111
18337.24 123
18338.52 102
18339.80 104
18341.08 120
18342.36 147
18343.64 119
18344.92 140
18346.20 124
18347.48 105
18348.76 109
18350.04 101
18351.32 113
18352.60 135
18353.88 115
18355.16 112
18356.44 118
18357.72 95
18359.00 91
18360.28 114
18361.56 107
18362.84 112
18364.12 121
18365.40 108
18366.68 106
18367.96 88
18369.24 120
18370.52 152
18371.80 118
18373.08 76
18374.36 105
18375.64 110
18376.93 92
18378.21 74
18379.49 110
18380.77 135
18382.05 115
18383.33 97
18384.61 118
18385.89 110
18387.17 106
18388.46 108
18389.74 120
18391.02 115
18392.30 91
18393.58 104
18394.86 98
18396.15 101
18397.43 107
18398.71 111
18399.99 91
18401.27 99
18402.55 133
18403.84 127
18405.12 104
18406.40 94
18407.68 100
18408.96 105
18410.25 114
18411.53 123
18412.81 117
18414.09 111
18415.37 116
18416.66 112
18417.94 115
18419.22 96
18420.50 106
18421.79 112
18423.07 101
18424.35 97
18425.63 96
18426.92 100
18428.20 112
18429.48 108
18430.77 99
18432.05 116
18433.33 135
18434.61 108
18435.90 97
18437.18 115
18438.46 119
18439.75 120
18441.03 119
18442.31 112
18443.60 98
18444.88 81
18446.16 111
18447.45 101
18448.73 120
18450.01 135
18451.30 114
18452.58 95
18453.86 84
18455.15 114
18456.43 126
18457.71 110
18459.00 105
18460.28 106
18461.57 122
18462.85 116
18464.13 127
18465.42 102
18466.70 116
18467.99 126
18469.27 111
18470.55 130
18471.84 100
18473.12 117
18474.41 157
18475.69 130
18476.98 116
18478.26 103
18479.55 98
18480.83 106
18482.11 107
18483.40 92
18484.68 112
18485.97 120
18487.25 98
18488.54 108
18489.82 121
18491.11 126
18492.39 134
18493.68 127
18494.96 105
18496.25 104
18497.53 94
18498.82 106
18500.10 116
18501.39 128
18502.67 123
18503.96 120
18505.24 140
18506.53 122
18507.82 119
18509.10 121
18510.39 154
18511.67 148
18512.96 128
18514.24 132
18515.53 136
18516.82 142
18518.10 104
18519.39 135
18520.67 120
18521.96 88
18523.25 100
18524.53 119
18525.82 124
18527.10 117
18528.39 110
18529.68 100
18530.96 93
18532.25 110
18533.54 147
18534.82 146
18536.11 128
18537.39 121
18538.68 101
18539.97 115
18541.25 115
18542.54 98
18543.83 114
18545.11 117
18546.40 108
18547.69 105
18548.98 95
18550.26 82
18551.55 88
18552.84 139
18554.12 113
18555.41 103
18556.70 121
18557.99 107
18559.27 136
18560.56 110
18561.85 120
18563.13 96
18564.42 106
18565.71 121
18567.00 109
18568.28 115
18569.57 145
18570.86 109
18572.15 121
18573.44 131
18574.72 127
18576.01 121
18577.30 135
18578.59 117
18579.88 106
18581.16 121
18582.45 111
18583.74 118
18585.03 109
18586.32 111
18587.60 110
18588.89 86
18590.18 123
18591.47 126
18592.76 109
18594.05 115
18595.33 106
18596.62 101
18597.91 120
18599.20 136
18600.49 100
18601.78 102
18603.07 108
18604.36 127
18605.64 133
18606.93 108
18608.22 109
18609.51 96
18610.80 106
18612.09 114
18613.38 117
18614.67 108
18615.96 138
18617.25 138
18618.54 133
18619.83 142
18621.12 108
18622.40 127
18623.69 125
18624.98 106
18626.27 108
18627.56 108
18628.85 115
18630.14 91
18631.43 106
18632.72 143
18634.01 111
18635.30 123
18636.59 128
18637.88 136
18639.17 128
18640.46 100
18641.75 126
18643.04 117
18644.33 107
18645.62 134
18646.91 115
18648.20 136
18649.49 136
18650.78 137
18652.08 122
18653.37 136
18654.66 102
18655.95 132
18657.24 138
18658.53 129
18659.82 120
18661.11 93
18662.40 114
18663.69 133
18664.98 94
18666.27 110
18667.56 108
18668.86 110
18670.15 110
18671.44 103
18672.73 117
18674.02 121
18675.31 118
18676.60 140
18677.90 142
18679.19 113
18680.48 107
18681.77 122
18683.06 129
18684.35 131
18685.64 131
18686.94 170
18688.23 129
18689.52 112
18690.81 122
18692.10 124
18693.40 116
18694.69 144
18695.98 136
18697.27 139
18698.56 139
18699.86 111
18701.15 119
18702.44 127
18703.73 123
18705.03 117
18706.32 102
18707.61 121
18708.90 99
18710.19 102
18711.49 126
18712.78 128
18714.07 132
18715.37 113
18716.66 108
18717.95 119
18719.24 119
18720.54 109
18721.83 108
18723.12 112
18724.42 124
18725.71 144
18727.00 153
18728.30 139
18729.59 103
18730.88 95
18732.17 125
18733.47 89
18734.76 102
18736.05 109
18737.35 103
18738.64 127
18739.94 148
18741.23 148
18742.52 136
18743.82 114
18745.11 107
18746.40 105
18747.70 120
18748.99 92
18750.29 93
18751.58 102
18752.87 115
18754.17 109
18755.46 122
18756.76 128
18758.05 128
18759.34 126
18760.64 123
18761.93 113
18763.23 135
18764.52 120
18765.82 112
18767.11 156
18768.41 120
18769.70 125
18770.99 101
18772.29 92
18773.58 99
18774.88 110
18776.17 120
18777.47 108
18778.76 121
18780.06 105
18781.35 110
18782.65 112
18783.94 97
18785.24 108
18786.53 115
18787.83 100
18789.12 136
18790.42 96
18791.71 104
18793.01 117
18794.31 117
18795.60 107
18796.90 128
18798.19 131
18799.49 107
18800.78 99
18802.08 129
18803.37 121
18804.67 110
18805.97 148
18807.26 105
18808.56 135
18809.85 95
18811.15 112
18812.45 124
18813.74 115
18815.04 120
18816.34 138
18817.63 145
18818.93 119
18820.22 123
18821.52 101
18822.82 79
18824.11 82
18825.41 103
18826.71 113
18828.00 120
18829.30 112
18830.60 93
18831.89 92
18833.19 97
18834.49 106
18835.78 101
18837.08 120
18838.38 114
18839.67 86
18840.97 112
18842.27 125
18843.57 145
18844.86 104
18846.16 116
18847.46 128
18848.75 126
18850.05 126
18851.35 126
18852.65 123
18853.94 95
18855.24 86
18856.54 123
18857.84 102
18859.13 109
18860.43 144
18861.73 98
18863.03 87
18864.33 115
18865.62 105
18866.92 120
18868.22 113
18869.52 111
18870.82 112
18872.11 94
18873.41 106
18874.71 105
18876.01 101
18877.31 83
18878.61 111
18879.90 113
18881.20 104
18882.50 113
18883.80 93
18885.10 108
18886.40 90
18887.70 100
18888.99 96
18890.29 96
18891.59 89
18892.89 78
18894.19 91
18895.49 93
18896.79 113
18898.09 109
18899.39 121
18900.68 120
18901.98 105
18903.28 100
18904.58 90
18905.88 116
18907.18 93
18908.48 87
18909.78 97
18911.08 125
18912.38 114
18913.68 90
18914.98 99
18916.28 95
18917.58 119
18918.88 140
18920.18 104
18921.48 96
18922.78 94
18924.08 109
18925.38 119
18926.68 91
18927.98 127
18929.28 119
18930.58 99
18931.88 119
18933.18 129
18934.48 88
18935.78 112
18937.08 129
18938.38 101
18939.68 107
18940.98 99
18942.28 108
18943.58 113
18944.88 97
18946.18 96
18947.48 128
18948.78 121
18950.08 108
18951.39 82
18952.69 98
18953.99 103
18955.29 108
18956.59 116
18957.89 114
18959.19 102
18960.49 96
18961.79 123
18963.09 117
18964.40 96
18965.70 92
18967.00 114
18968.30 104
18969.60 109
18970.90 92
18972.21 131
18973.51 109
18974.81 102
18976.11 94
18977.41 118
18978.71 96
18980.02 78
18981.32 111
18982.62 129
18983.92 98
18985.22 123
18986.53 103
18987.83 90
18989.13 104
18990.43 91
18991.73 96
18993.04 94
18994.34 106
18995.64 94
18996.94 109
18998.25 98
18999.55 99
19000.85 96
19002.15 110
19003.46 128
19004.76 111
19006.06 95
19007.36 114
19008.67 116
19009.97 108
19011.27 101
19012.58 105
19013.88 95
19015.18 112
19016.49 110
19017.79 114
19019.09 114
19020.40 104
19021.70 93
19023.00 109
19024.31 98
19025.61 111
19026.91 91
19028.22 103
19029.52 89
19030.82 110
19032.13 98
19033.43 100
19034.73 85
19036.04 91
19037.34 81
19038.65 85
19039.95 99
19041.25 100
19042.56 105
19043.86 127
19045.17 85
19046.47 97
19047.77 77
19049.08 116
19050.38 146
19051.69 116
19052.99 98
19054.30 90
19055.60 104
19056.90 104
19058.21 101
19059.51 116
19060.82 117
19062.12 93
19063.43 131
19064.73 108
19066.04 130
19067.34 111
19068.65 89
19069.95 98
19071.26 95
19072.56 108
19073.87 101
19075.17 96
19076.48 76
19077.78 94
19079.09 108
19080.39 97
19081.70 83
19083.00 103
19084.31 100
19085.61 118
19086.92 108
19088.23 90
19089.53 122
19090.84 105
19092.14 112
19093.45 106
19094.75 98
19096.06 106
19097.37 97
19098.67 123
19099.98 117
19101.28 116
19102.59 126
19103.90 107
19105.20 104
19106.51 103
19107.81 120
19109.12 115
19110.43 118
19111.73 118
19113.04 126
19114.35 110
19115.65 80
19116.96 121
19118.27 114
19119.57 93
19120.88 111
19122.19 102
19123.49 119
19124.80 119
19126.11 109
19127.41 102
19128.72 93
19130.03 84
19131.33 122
19132.64 97
19133.95 106
19135.26 106
19136.56 113
19137.87 93
19139.18 130
19140.49 96
19141.79 103
19143.10 98
19144.41 99
19145.71 119
19147.02 104
19148.33 107
19149.64 94
19150.95 89
19152.25 93
19153.56 108
19154.87 86
19156.18 98
19157.48 115
19158.79 112
19160.10 111
19161.41 90
19162.72 112
19164.03 108
19165.33 89
19166.64 120
19167.95 97
19169.26 105
19170.57 97
19171.88 104
19173.18 115
19174.49 97
19175.80 102
19177.11 111
19178.42 124
19179.73 109
19181.04 97
19182.34 98
19183.65 98
19184.96 93
19186.27 88
19187.58 124
19188.89 130
19190.20 130
19191.51 106
19192.82 111
19194.13 117
19195.43 97
19196.74 115
19198.05 110
19199.36 95
19200.67 116
19201.98 114
19203.29 113
19204.60 110
19205.91 104
19207.22 98
19208.53 96
19209.84 127
19211.15 106
19212.46 106
19213.77 99
19215.08 124
19216.39 105
19217.70 93
19219.01 112
19220.32 104
19221.63 138
19222.94 104
19224.25 102
19225.56 98
19226.87 98
19228.18 94
19229.49 105
19230.80 112
19232.11 111
19233.42 92
19234.73 114
19236.04 120
19237.35 105
19238.67 87
19239.98 118
19241.29 102
19242.60 117
19243.91 115
19245.22 102
19246.53 105
19247.84 93
19249.15 99
19250.46 87
19251.77 86
19253.09 132
19254.40 122
19255.71 106
19257.02 98
19258.33 73
19259.64 124
19260.95 145
19262.27 100
19263.58 107
19264.89 111
19266.20 96
19267.51 115
19268.82 111
19270.14 113
19271.45 117
19272.76 129
19274.07 95
19275.38 105
19276.70 124
19278.01 97
19279.32 114
19280.63 115
19281.94 90
19283.26 104
19284.57 104
19285.88 109
19287.19 106
19288.51 109
19289.82 111
19291.13 102
19292.44 114
19293.76 96
19295.07 104
19296.38 106
19297.69 114
19299.01 108
19300.32 87
19301.63 106
19302.95 112
19304.26 108
19305.57 106
19306.88 73
19308.20 96
19309.51 100
19310.82 103
19312.14 85
19313.45 114
19314.76 113
19316.08 113
19317.39 105
19318.70 104
19320.02 112
19321.33 92
19322.64 105
19323.96 121
19325.27 102
19326.59 104
19327.90 102
19329.21 97
19330.53 97
19331.84 87
19333.15 110
19334.47 119
19335.78 110
19337.10 105
19338.41 102
19339.73 102
19341.04 100
19342.35 91
19343.67 122
19344.98 110
19346.30 92
19347.61 93
19348.93 110
19350.24 101
19351.55 101
19352.87 124
19354.18 119
19355.50 101
19356.81 79
19358.13 80
19359.44 77
19360.76 111
19362.07 125
19363.39 111
19364.70 108
19366.02 114
19367.33 111
19368.65 103
19369.96 98
19371.28 91
19372.59 97
19373.91 104
19375.22 97
19376.54 98
19377.86 129
19379.17 103
19380.49 109
19381.80 103
19383.12 96
19384.43 103
19385.75 122
19387.07 110
19388.38 103
19389.70 105
19391.01 116
19392.33 103
19393.65 116
19394.96 119
19396.28 110
19397.59 125
19398.91 118
19400.23 92
19401.54 105
19402.86 130
19404.17 105
19405.49 110
19406.81 111
19408.12 126
19409.44 103
19410.76 106
19412.07 101
19413.39 116
19414.71 105
19416.02 90
19417.34 90
19418.66 91
19419.97 102
19421.29 109
19422.61 106
19423.93 99
19425.24 102
19426.56 88
19427.88 99
19429.19 113
19430.51 94
19431.83 119
19433.15 114
19434.46 114
19435.78 111
19437.10 96
19438.42 91
19439.73 121
19441.05 115
19442.37 95
19443.69 91
19445.00 81
19446.32 90
19447.64 139
19448.96 94
19450.28 107
19451.59 106
19452.91 95
19454.23 128
19455.55 138
19456.87 122
19458.18 137
19459.50 109
19460.82 115
19462.14 105
19463.46 98
19464.78 116
19466.09 107
19467.41 114
19468.73 110
19470.05 116
19471.37 97
19472.69 112
19474.01 134
19475.33 130
19476.64 117
19477.96 108
19479.28 127
19480.60 120
19481.92 116
19483.24 110
19484.56 82
19485.88 117
19487.20 116
19488.52 91
19489.83 109
19491.15 104
19492.47 137
19493.79 115
19495.11 98
19496.43 92
19497.75 106
19499.07 106
19500.39 93
19501.71 106
19503.03 80
19504.35 95
19505.67 94
19506.99 117
19508.31 90
19509.63 120
19510.95 103
19512.27 121
19513.59 96
19514.91 87
19516.23 89
19517.55 112
19518.87 120
19520.19 101
19521.51 92
19522.83 105
19524.15 134
19525.47 96
19526.79 112
19528.11 91
19529.43 113
19530.75 117
19532.08 95
19533.40 101
19534.72 107
19536.04 115
19537.36 91
19538.68 111
19540.00 103
19541.32 122
19542.64 121
19543.96 86
19545.29 90
19546.61 103
19547.93 110
19549.25 96
19550.57 122
19551.89 101
19553.21 104
19554.53 106
19555.86 82
19557.18 94
19558.50 109
19559.82 94
19561.14 115
19562.46 116
19563.79 125
19565.11 95
19566.43 114
19567.75 86
19569.07 80
19570.40 85
19571.72 102
19573.04 114
19574.36 116
19575.68 107
19577.01 109
19578.33 120
19579.65 107
19580.97 111
19582.30 101
19583.62 91
19584.94 104
19586.26 126
19587.59 101
19588.91 82
19590.23 65
19591.55 110
19592.88 103
19594.20 105
19595.52 98
19596.85 94
19598.17 124
19599.49 92
19600.81 94
19602.14 83
19603.46 110
19604.78 123
19606.11 100
19607.43 101
19608.75 81
19610.08 66
19611.40 105
19612.72 91
19614.05 88
19615.37 69
19616.69 90
19618.02 91
19619.34 101
19620.67 108
19621.99 103
19623.31 89
19624.64 86
19625.96 112
19627.29 97
19628.61 105
19629.93 96
19631.26 124
19632.58 116
19633.91 99
19635.23 104
19636.55 99
19637.88 119
19639.20 109
19640.53 112
19641.85 95
19643.18 105
19644.50 100
19645.82 89
19647.15 97
19648.47 83
19649.80 105
19651.12 96
19652.45 96
19653.77 93
19655.10 92
19656.42 113
19657.75 106
19659.07 98
19660.40 102
19661.72 100
19663.05 92
19664.37 99
19665.70 108
19667.02 96
19668.35 111
19669.67 95
19671.00 123
19672.33 126
19673.65 100
19674.98 112
19676.30 97
19677.63 121
19678.95 83
19680.28 94
19681.61 94
19682.93 106
19684.26 114
19685.58 153
19686.91 128
19688.23 133
19689.56 115
19690.89 106
19692.21 90
19693.54 108
19694.87 95
19696.19 98
19697.52 96
19698.84 107
19700.17 125
19701.50 110
19702.82 109
19704.15 100
19705.48 95
19706.80 106
19708.13 106
19709.46 82
19710.78 99
19712.11 113
19713.44 112
19714.76 120
19716.09 75
19717.42 81
19718.75 83
19720.07 103
19721.40 121
19722.73 103
19724.05 99
19725.38 114
19726.71 112
19728.04 108
19729.36 95
19730.69 106
19732.02 105
19733.35 99
19734.67 96
19736.00 81
19737.33 82
19738.66 81
19739.98 87
19741.31 85
19742.64 82
19743.97 104
19745.30 109
19746.62 104
19747.95 112
19749.28 101
19750.61 117
19751.94 93
19753.26 119
19754.59 81
19755.92 89
19757.25 113
19758.58 103
19759.91 111
19761.23 100
19762.56 81
19763.89 76
19765.22 90
19766.55 94
19767.88 117
19769.21 90
19770.53 105
19771.86 89
19773.19 97
19774.52 108
19775.85 104
19777.18 98
19778.51 102
19779.84 71
19781.17 81
19782.50 82
19783.83 72
19785.15 92
19786.48 103
19787.81 96
19789.14 109
19790.47 111
19791.80 97
19793.13 91
19794.46 90
19795.79 97
19797.12 124
19798.45 119
19799.78 97
19801.11 79
19802.44 80
19803.77 110
19805.10 82
19806.43 96
19807.76 79
19809.09 104
19810.42 116
19811.75 102
19813.08 109
19814.41 84
19815.74 90
19817.07 101
19818.40 103
19819.73 86
19821.06 90
19822.39 94
19823.72 97
19825.05 99
19826.38 95
19827.71 97
19829.05 79
19830.38 73
19831.71 84
19833.04 78
19834.37 97
19835.70 121
19837.03 119
19838.36 95
19839.69 108
19841.02 95
19842.36 118
19843.69 112
19845.02 88
19846.35 92
19847.68 80
19849.01 82
19850.34 83
19851.68 74
19853.01 104
19854.34 103
19855.67 103
19857.00 99
19858.33 87
19859.67 111
19861.00 93
19862.33 111
19863.66 111
19864.99 92
19866.32 73
19867.66 91
19868.99 115
19870.32 128
19871.65 122
19872.99 111
19874.32 106
19875.65 92
19876.98 93
19878.32 99
19879.65 94
19880.98 100
19882.31 95
19883.65 99
19884.98 114
19886.31 92
19887.64 90
19888.98 105
19890.31 96
19891.64 80
19892.97 97
19894.31 97
19895.64 94
19896.97 111
19898.31 107
19899.64 114
19900.97 82
19902.31 87
19903.64 86
19904.97 96
19906.31 101
19907.64 96
19908.97 86
19910.31 126
19911.64 96
19912.97 88
19914.31 83
19915.64 97
19916.97 91
19918.31 86
19919.64 99
19920.98 113
19922.31 105
19923.64 104
19924.98 88
19926.31 111
19927.65 108
19928.98 85
19930.31 85
19931.65 106
19932.98 109
19934.32 117
19935.65 108
19936.99 106
19938.32 110
19939.65 103
19940.99 79
19942.32 87
19943.66 94
19944.99 106
19946.33 96
19947.66 96
19949.00 105
19950.33 111
19951.67 108
19953.00 100
19954.34 112
19955.67 99
19957.01 106
19958.34 89
19959.68 97
19961.01 82
19962.35 80
19963.68 87
19965.02 106
19966.35 91
19967.69 93
19969.02 80
19970.36 97
19971.70 85
19973.03 76
19974.37 118
19975.70 104
19977.04 107
19978.37 97
19979.71 92
19981.05 102
19982.38 118
19983.72 81
19985.05 73
19986.39 94
19987.73 108
19989.06 88
19990.40 85
19991.73 105
19993.07 90
19994.41 105
19995.74 102
19997.08 101
19998.42 103
19999.75 82
20001.09 96
20002.43 78
20003.76 90
20005.10 98
20006.44 95
20007.77 107
20009.11 92
20010.45 117
20011.78 121
20013.12 108
20014.46 115
20015.79 91
20017.13 84
20018.47 109
20019.81 112
20021.14 95
20022.48 92
20023.82 91
20025.15 103
20026.49 111
20027.83 91
20029.17 90
20030.50 85
20031.84 89
20033.18 88
20034.52 95
20035.85 110
20037.19 105
20038.53 133
20039.87 106
20041.21 94
20042.54 99
20043.88 93
20045.22 107
20046.56 113
20047.90 136
20049.23 91
20050.57 88
20051.91 98
20053.25 91
20054.59 121
20055.93 88
20057.26 111
20058.60 96
20059.94 92
20061.28 88
20062.62 76
20063.96 87
20065.30 94
20066.63 103
20067.97 91
20069.31 98
20070.65 86
20071.99 92
20073.33 93
20074.67 108
20076.01 94
20077.35 81
20078.68 90
20080.02 75
20081.36 90
20082.70 84
20084.04 89
20085.38 99
20086.72 102
20088.06 102
20089.40 114
20090.74 105
20092.08 96
20093.42 90
20094.76 86
20096.10 82
20097.44 88
20098.78 94
20100.12 81
20101.46 60
20102.80 75
20104.14 94
20105.48 111
20106.82 81
20108.16 105
20109.50 82
20110.84 90
20112.18 114
20113.52 105
20114.86 102
20116.20 94
20117.54 104
20118.88 109
20120.22 96
20121.56 89
20122.90 89
20124.24 94
20125.58 101
20126.92 90
20128.26 87
20129.61 106
20130.95 93
20132.29 106
20133.63 101
20134.97 82
20136.31 89
20137.65 86
20138.99 104
20140.33 92
20141.67 87
20143.02 98
