# Supplementary material for: MALDI-TOF MS typing enables the classification of brewing yeasts of the genus Saccharomyces to major beer styles
Source: PLoS One. 2017 Aug 9;12(8):e0181694. doi: 10.1371/journal.pone.0181694 (PMC5549903; doi:10.1371/journal.pone.0181694)
Supplement: S4 File — The directory includes 90 raw files and was zipped to “.zip”; the folder has three strains with 30 spectra per strain; S1 Text explains the raw files with an example and Table 1 represents the yeast strains used within the experiment. (ZIP) [file pone.0181694.s007.zip › 10-12/30261-211-OG-Ale-Ale-YPG-18h-E-E_2015-07-17_1_0_B7_1.dat]

1999.70 4073
2000.13 4023
2000.55 4209
2000.97 4178
2001.39 4145
2001.81 3942
2002.23 3829
2002.66 3953
2003.08 4019
2003.50 3942
2003.92 3921
2004.34 3818
2004.77 3980
2005.19 4036
2005.61 4226
2006.03 4117
2006.46 4113
2006.88 4266
2007.30 4594
2007.72 4714
2008.15 4993
2008.57 4793
2008.99 4543
2009.41 4443
2009.84 4729
2010.26 4552
2010.68 4803
2011.10 4443
2011.53 4262
2011.95 4078
2012.37 4141
2012.80 4060
2013.22 4136
2013.64 4149
2014.07 3919
2014.49 3992
2014.91 4015
2015.33 4116
2015.76 4327
2016.18 4182
2016.60 4119
2017.03 4175
2017.45 4271
2017.88 4214
2018.30 4210
2018.72 4503
2019.15 4470
2019.57 4431
2019.99 4565
2020.42 4825
2020.84 4746
2021.26 4570
2021.69 4619
2022.11 4522
2022.54 4311
2022.96 4163
2023.38 4287
2023.81 4429
2024.23 4338
2024.66 4214
2025.08 4376
2025.51 4552
2025.93 4346
2026.35 4288
2026.78 4222
2027.20 4226
2027.63 4360
2028.05 4180
2028.48 4426
2028.90 4115
2029.33 4027
2029.75 4056
2030.18 4049
2030.60 4221
2031.03 4340
2031.45 4182
2031.88 4198
2032.30 4219
2032.73 4231
2033.15 4205
2033.58 4288
2034.00 4101
2034.43 4343
2034.85 4704
2035.28 4448
2035.70 4542
2036.13 4495
2036.55 4478
2036.98 4734
2037.40 4906
2037.83 4803
2038.26 4896
2038.68 4906
2039.11 4718
2039.53 4506
2039.96 4389
2040.39 4510
2040.81 4601
2041.24 4406
2041.66 4495
2042.09 4301
2042.52 4069
2042.94 4231
2043.37 4191
2043.79 3777
2044.22 4061
2044.65 3828
2045.07 3809
2045.50 4178
2045.93 4213
2046.35 4217
2046.78 4348
2047.21 4581
2047.63 4099
2048.06 4089
2048.49 4224
2048.91 3953
2049.34 3918
2049.77 3946
2050.19 3942
2050.62 3903
2051.05 3846
2051.47 3982
2051.90 3824
2052.33 3858
2052.75 4149
2053.18 3844
2053.61 4009
2054.04 4171
2054.46 3946
2054.89 4022
2055.32 3898
2055.75 4016
2056.17 4091
2056.60 3859
2057.03 3948
2057.46 4098
2057.88 4091
2058.31 4235
2058.74 4243
2059.17 4138
2059.60 4168
2060.02 4106
2060.45 4189
2060.88 4004
2061.31 3855
2061.74 3873
2062.16 4108
2062.59 4316
2063.02 4114
2063.45 4280
2063.88 4163
2064.31 4115
2064.73 4175
2065.16 4678
2065.59 4346
2066.02 4244
2066.45 4361
2066.88 4321
2067.30 4244
2067.73 4477
2068.16 4263
2068.59 4329
2069.02 4318
2069.45 4281
2069.88 4311
2070.31 3740
2070.74 4167
2071.16 4115
2071.59 3969
2072.02 4004
2072.45 4324
2072.88 4069
2073.31 3952
2073.74 4348
2074.17 4416
2074.60 4266
2075.03 4227
2075.46 4428
2075.89 4327
2076.32 4414
2076.75 4518
2077.18 4580
2077.61 4543
2078.04 4744
2078.47 4475
2078.90 4328
2079.33 4453
2079.76 4762
2080.19 4781
2080.62 4678
2081.05 4368
2081.48 4706
2081.91 4592
2082.34 4295
2082.77 4473
2083.20 4418
2083.63 4345
2084.06 4179
2084.49 4143
2084.92 4312
2085.35 4480
2085.78 4186
2086.21 4082
2086.64 4433
2087.07 4280
2087.50 3961
2087.93 4123
2088.36 4595
2088.80 4183
2089.23 4206
2089.66 4316
2090.09 4543
2090.52 4530
2090.95 4263
2091.38 3983
2091.81 4014
2092.24 4126
2092.68 4225
2093.11 4131
2093.54 4531
2093.97 4315
2094.40 4278
2094.83 4264
2095.26 4125
2095.70 4027
2096.13 4062
2096.56 4299
2096.99 4112
2097.42 3845
2097.85 3920
2098.29 3861
2098.72 3972
2099.15 4064
2099.58 4002
2100.01 4018
2100.45 4068
2100.88 3846
2101.31 3872
2101.74 4210
2102.18 3996
2102.61 4013
2103.04 4005
2103.47 4222
2103.90 4196
2104.34 4617
2104.77 4383
2105.20 4428
2105.64 4248
2106.07 4212
2106.50 4478
2106.93 4302
2107.37 4526
2107.80 4450
2108.23 4254
2108.66 4397
2109.10 4110
2109.53 4227
2109.96 4218
2110.40 4159
2110.83 4136
2111.26 4159
2111.70 4167
2112.13 4007
2112.56 4153
2113.00 4094
2113.43 4323
2113.86 3936
2114.30 4002
2114.73 4281
2115.16 3855
2115.60 3943
2116.03 4057
2116.47 3999
2116.90 4047
2117.33 3695
2117.77 3980
2118.20 3711
2118.64 3733
2119.07 3868
2119.50 3955
2119.94 3957
2120.37 4093
2120.81 4264
2121.24 4290
2121.67 4302
2122.11 4202
2122.54 4147
2122.98 4226
2123.41 4151
2123.85 4190
2124.28 4037
2124.72 4073
2125.15 4001
2125.58 4020
2126.02 4046
2126.45 4012
2126.89 4157
2127.32 4024
2127.76 3942
2128.19 4012
2128.63 4108
2129.06 4234
2129.50 4395
2129.93 4242
2130.37 4248
2130.80 4436
2131.24 4261
2131.67 4375
2132.11 4761
2132.55 4526
2132.98 4606
2133.42 4307
2133.85 4853
2134.29 4435
2134.72 4360
2135.16 4617
2135.59 4593
2136.03 4687
2136.47 4745
2136.90 4560
2137.34 4492
2137.77 4657
2138.21 4699
2138.65 4278
2139.08 4537
2139.52 4430
2139.95 4199
2140.39 4135
2140.83 4203
2141.26 4084
2141.70 4166
2142.14 4100
2142.57 4075
2143.01 3846
2143.44 4029
2143.88 3987
2144.32 3709
2144.75 3878
2145.19 3898
2145.63 4055
2146.06 4117
2146.50 4356
2146.94 4502
2147.38 4317
2147.81 4614
2148.25 4464
2148.69 4640
2149.12 5078
2149.56 4964
2150.00 5197
2150.44 4973
2150.87 5091
2151.31 4821
2151.75 4778
2152.18 5017
2152.62 5079
2153.06 5046
2153.50 4869
2153.93 4641
2154.37 4501
2154.81 4414
2155.25 4316
2155.69 4311
2156.12 4401
2156.56 3969
2157.00 3965
2157.44 4482
2157.87 4312
2158.31 4440
2158.75 4300
2159.19 4310
2159.63 4086
2160.07 4053
2160.50 4151
2160.94 4054
2161.38 4387
2161.82 4044
2162.26 4135
2162.70 4238
2163.13 4134
2163.57 4018
2164.01 4213
2164.45 4228
2164.89 4176
2165.33 4341
2165.77 4105
2166.20 4305
2166.64 4257
2167.08 4462
2167.52 4195
2167.96 4248
2168.40 4498
2168.84 4384
2169.28 4474
2169.72 4257
2170.16 4514
2170.60 4415
2171.03 4514
2171.47 4294
2171.91 4344
2172.35 4535
2172.79 4838
2173.23 4919
2173.67 4689
2174.11 4807
2174.55 5160
2174.99 5304
2175.43 5115
2175.87 5139
2176.31 5204
2176.75 4938
2177.19 4876
2177.63 5132
2178.07 4893
2178.51 4723
2178.95 4820
2179.39 4888
2179.83 4849
2180.27 4301
2180.71 4176
2181.15 4238
2181.59 4121
2182.03 4235
2182.47 3859
2182.91 4100
2183.35 4206
2183.79 4263
2184.23 4131
2184.68 4152
2185.12 3983
2185.56 4271
2186.00 4446
2186.44 4267
2186.88 4334
2187.32 4370
2187.76 4653
2188.20 4748
2188.64 5116
2189.08 5301
2189.53 4971
2189.97 5003
2190.41 4867
2190.85 5017
2191.29 5149
2191.73 4713
2192.17 4827
2192.62 4926
2193.06 5160
2193.50 4883
2193.94 4711
2194.38 4641
2194.82 4839
2195.27 4578
2195.71 4699
2196.15 5090
2196.59 4751
2197.03 4780
2197.47 4787
2197.92 4800
2198.36 4299
2198.80 4242
2199.24 4103
2199.69 4400
2200.13 4457
2200.57 4428
2201.01 4256
2201.45 4331
2201.90 4305
2202.34 4673
2202.78 4200
2203.22 4181
2203.67 4436
2204.11 4588
2204.55 4347
2205.00 4560
2205.44 4437
2205.88 4580
2206.32 4769
2206.77 4793
2207.21 4686
2207.65 4552
2208.10 4792
2208.54 4681
2208.98 4691
2209.43 4676
2209.87 4899
2210.31 4633
2210.76 4615
2211.20 4606
2211.64 4537
2212.09 4725
2212.53 4610
2212.97 4358
2213.42 4498
2213.86 4555
2214.30 4360
2214.75 4424
2215.19 4420
2215.63 4203
2216.08 4126
2216.52 3914
2216.97 4152
2217.41 4298
2217.85 4096
2218.30 4086
2218.74 3943
2219.19 4035
2219.63 4285
2220.07 4030
2220.52 4283
2220.96 4285
2221.41 4249
2221.85 4537
2222.30 4691
2222.74 4649
2223.19 4728
2223.63 4614
2224.08 4942
2224.52 5201
2224.96 5491
2225.41 5289
2225.85 5368
2226.30 5364
2226.74 4953
2227.19 5466
2227.63 5389
2228.08 5179
2228.52 5303
2228.97 5375
2229.41 5269
2229.86 5166
2230.31 5259
2230.75 5034
2231.20 5022
2231.64 5472
2232.09 5403
2232.53 5244
2232.98 5616
2233.42 5316
2233.87 5215
2234.31 5234
2234.76 5026
2235.21 5111
2235.65 5033
2236.10 4944
2236.54 5163
2236.99 4939
2237.44 4817
2237.88 4487
2238.33 4821
2238.77 4608
2239.22 4559
2239.67 4388
2240.11 4216
2240.56 4342
2241.01 4194
2241.45 4157
2241.90 4165
2242.34 4100
2242.79 4227
2243.24 3994
2243.68 3836
2244.13 4081
2244.58 4133
2245.02 4254
2245.47 4383
2245.92 4406
2246.36 4247
2246.81 4315
2247.26 4215
2247.71 4142
2248.15 4050
2248.60 3961
2249.05 4009
2249.49 4397
2249.94 4176
2250.39 4470
2250.84 4437
2251.28 4265
2251.73 4257
2252.18 4146
2252.63 4368
2253.07 4096
2253.52 4190
2253.97 4327
2254.42 4208
2254.86 4279
2255.31 4409
2255.76 4009
2256.21 3822
2256.66 3931
2257.10 4238
2257.55 4237
2258.00 3829
2258.45 3735
2258.90 3845
2259.34 3943
2259.79 4062
2260.24 4421
2260.69 4393
2261.14 4578
2261.58 4783
2262.03 4869
2262.48 4574
2262.93 4781
2263.38 4745
2263.83 4794
2264.28 4721
2264.72 4705
2265.17 4519
2265.62 4659
2266.07 4593
2266.52 4914
2266.97 4988
2267.42 4951
2267.87 4793
2268.32 5084
2268.77 5133
2269.21 5141
2269.66 5088
2270.11 5339
2270.56 5510
2271.01 5541
2271.46 5527
2271.91 5519
2272.36 5430
2272.81 5264
2273.26 5028
2273.71 5027
2274.16 4945
2274.61 5061
2275.06 4739
2275.51 4617
2275.96 4628
2276.41 4653
2276.86 4530
2277.31 4250
2277.76 4375
2278.21 4336
2278.66 4223
2279.11 4138
2279.56 4064
2280.01 4326
2280.46 4383
2280.91 4166
2281.36 4271
2281.81 4068
2282.26 4202
2282.71 4421
2283.16 4399
2283.61 4519
2284.06 4372
2284.51 4179
2284.96 4379
2285.41 4508
2285.86 4867
2286.31 4839
2286.77 4882
2287.22 4900
2287.67 5360
2288.12 5584
2288.57 5925
2289.02 6345
2289.47 6755
2289.92 7082
2290.37 7514
2290.83 7329
2291.28 7974
2291.73 7973
2292.18 7620
2292.63 8142
2293.08 7546
2293.53 6988
2293.99 6454
2294.44 6574
2294.89 5878
2295.34 5422
2295.79 5393
2296.24 5297
2296.70 4990
2297.15 4994
2297.60 5096
2298.05 4911
2298.50 4537
2298.96 4547
2299.41 4625
2299.86 4436
2300.31 4275
2300.77 4769
2301.22 4447
2301.67 4168
2302.12 4401
2302.57 4481
2303.03 4412
2303.48 4420
2303.93 4546
2304.38 4548
2304.84 4608
2305.29 4634
2305.74 4611
2306.20 4471
2306.65 4550
2307.10 5030
2307.55 5468
2308.01 5429
2308.46 5480
2308.91 5635
2309.37 5742
2309.82 5946
2310.27 6051
2310.73 6003
2311.18 5921
2311.63 5825
2312.09 5810
2312.54 5270
2312.99 5289
2313.45 5265
2313.90 5149
2314.35 4871
2314.81 4635
2315.26 4533
2315.71 4545
2316.17 4511
2316.62 4457
2317.08 4431
2317.53 4677
2317.98 4838
2318.44 4872
2318.89 4491
2319.35 4472
2319.80 4803
2320.25 4806
2320.71 4515
2321.16 4462
2321.62 4562
2322.07 4794
2322.53 4738
2322.98 4532
2323.44 4630
2323.89 4617
2324.34 4460
2324.80 4729
2325.25 4359
2325.71 4433
2326.16 4433
2326.62 4869
2327.07 4891
2327.53 4700
2327.98 4941
2328.44 5104
2328.89 5218
2329.35 4913
2329.80 5045
2330.26 4976
2330.71 5330
2331.17 4933
2331.62 5033
2332.08 4971
2332.53 4834
2332.99 4838
2333.45 4830
2333.90 4567
2334.36 4149
2334.81 4288
2335.27 4485
2335.72 4557
2336.18 4783
2336.63 4620
2337.09 4444
2337.55 4624
2338.00 4483
2338.46 4493
2338.91 4622
2339.37 4584
2339.83 4518
2340.28 4382
2340.74 4679
2341.19 4636
2341.65 4482
2342.11 4690
2342.56 4571
2343.02 4667
2343.48 4792
2343.93 4583
2344.39 4896
2344.85 4902
2345.30 4610
2345.76 4769
2346.22 4935
2346.67 5046
2347.13 5046
2347.59 4956
2348.04 4759
2348.50 4905
2348.96 4731
2349.41 4817
2349.87 4784
2350.33 4903
2350.79 4651
2351.24 4548
2351.70 4353
2352.16 4645
2352.61 4605
2353.07 4269
2353.53 4746
2353.99 4548
2354.44 4279
2354.90 4522
2355.36 4460
2355.82 4600
2356.28 4512
2356.73 4452
2357.19 4362
2357.65 4417
2358.11 4768
2358.56 4703
2359.02 4675
2359.48 4690
2359.94 4599
2360.40 4752
2360.85 4914
2361.31 4966
2361.77 4749
2362.23 4754
2362.69 4951
2363.15 4691
2363.60 4356
2364.06 4487
2364.52 4323
2364.98 4659
2365.44 4886
2365.90 4867
2366.36 4804
2366.81 4843
2367.27 4912
2367.73 4893
2368.19 4913
2368.65 4884
2369.11 4601
2369.57 4422
2370.03 4621
2370.49 4345
2370.94 4679
2371.40 4658
2371.86 4728
2372.32 4672
2372.78 5113
2373.24 5016
2373.70 4897
2374.16 4880
2374.62 5192
2375.08 4934
2375.54 5108
2376.00 5238
2376.46 5168
2376.92 5225
2377.38 5254
2377.84 5341
2378.30 5329
2378.76 5261
2379.22 5172
2379.68 4937
2380.14 5145
2380.60 4922
2381.06 4990
2381.52 4932
2381.98 4678
2382.44 4724
2382.90 4456
2383.36 4486
2383.82 4460
2384.28 4407
2384.74 4462
2385.20 4377
2385.66 4203
2386.12 4312
2386.58 4618
2387.04 4574
2387.50 4600
2387.96 4541
2388.42 4223
2388.89 4434
2389.35 4531
2389.81 4427
2390.27 4529
2390.73 4512
2391.19 4562
2391.65 4614
2392.11 4772
2392.57 4770
2393.03 4452
2393.50 4649
2393.96 4644
2394.42 4363
2394.88 4429
2395.34 4561
2395.80 4193
2396.26 4189
2396.73 4099
2397.19 4327
2397.65 4469
2398.11 4482
2398.57 4513
2399.04 4177
2399.50 4247
2399.96 4370
2400.42 4380
2400.88 4369
2401.35 4452
2401.81 4423
2402.27 4546
2402.73 4302
2403.19 4197
2403.66 4274
2404.12 4409
2404.58 4319
2405.04 4409
2405.51 4802
2405.97 4639
2406.43 4542
2406.89 4463
2407.36 4208
2407.82 4205
2408.28 4265
2408.74 4530
2409.21 4532
2409.67 4327
2410.13 4260
2410.60 4337
2411.06 4528
2411.52 4416
2411.98 4183
2412.45 4293
2412.91 4329
2413.37 4244
2413.84 4472
2414.30 4582
2414.76 4512
2415.23 5082
2415.69 4910
2416.15 4948
2416.62 5227
2417.08 5477
2417.54 5417
2418.01 5370
2418.47 5723
2418.94 5207
2419.40 5317
2419.86 5494
2420.33 5347
2420.79 5267
2421.26 5656
2421.72 5312
2422.18 5049
2422.65 5138
2423.11 4946
2423.58 4895
2424.04 5009
2424.50 4909
2424.97 4749
2425.43 4619
2425.90 4853
2426.36 4804
2426.83 4550
2427.29 4520
2427.76 4535
2428.22 4770
2428.69 4896
2429.15 4865
2429.61 4500
2430.08 4724
2430.54 4436
2431.01 4461
2431.47 4447
2431.94 4509
2432.40 4622
2432.87 4435
2433.33 4616
2433.80 4546
2434.26 4595
2434.73 4690
2435.20 4773
2435.66 4515
2436.13 4406
2436.59 4466
2437.06 4461
2437.52 4723
2437.99 4572
2438.45 4808
2438.92 4956
2439.38 5117
2439.85 5056
2440.32 5470
2440.78 5515
2441.25 5523
2441.71 5440
2442.18 5313
2442.65 5262
2443.11 5223
2443.58 5077
2444.04 4781
2444.51 4678
2444.98 4739
2445.44 4495
2445.91 4419
2446.38 4532
2446.84 4304
2447.31 4172
2447.78 4270
2448.24 4341
2448.71 4305
2449.18 4240
2449.64 4150
2450.11 4328
2450.58 4315
2451.04 4404
2451.51 4387
2451.98 4180
2452.44 4317
2452.91 4369
2453.38 4408
2453.84 4358
2454.31 4057
2454.78 4311
2455.25 4425
2455.71 4339
2456.18 4587
2456.65 4450
2457.11 4202
2457.58 4381
2458.05 4297
2458.52 4185
2458.98 4121
2459.45 4379
2459.92 4156
2460.39 4448
2460.86 4327
2461.32 4489
2461.79 4363
2462.26 4195
2462.73 4003
2463.19 4232
2463.66 4312
2464.13 4146
2464.60 4456
2465.07 4304
2465.54 4333
2466.00 4436
2466.47 4257
2466.94 4423
2467.41 4651
2467.88 4596
2468.35 4724
2468.81 4552
2469.28 4669
2469.75 4436
2470.22 4190
2470.69 4436
2471.16 4287
2471.63 4185
2472.09 4173
2472.56 3966
2473.03 3924
2473.50 4181
2473.97 4247
2474.44 4082
2474.91 3963
2475.38 3835
2475.85 4020
2476.32 3886
2476.79 4196
2477.25 4323
2477.72 4160
2478.19 4037
2478.66 4136
2479.13 4103
2479.60 4334
2480.07 4323
2480.54 4211
2481.01 4257
2481.48 4281
2481.95 4172
2482.42 4229
2482.89 4252
2483.36 4189
2483.83 4035
2484.30 4261
2484.77 4402
2485.24 4448
2485.71 4648
2486.18 5039
2486.65 4976
2487.12 4944
2487.59 4966
2488.06 4885
2488.53 4826
2489.00 5168
2489.47 4926
2489.94 5035
2490.41 5202
2490.88 5127
2491.35 4996
2491.83 4915
2492.30 4837
2492.77 4748
2493.24 4907
2493.71 5122
2494.18 5097
2494.65 4820
2495.12 5256
2495.59 5182
2496.06 4846
2496.53 4769
2497.01 4677
2497.48 4832
2497.95 4795
2498.42 4688
2498.89 4494
2499.36 4433
2499.83 4301
2500.31 4147
2500.78 4362
2501.25 4243
2501.72 4078
2502.19 4183
2502.66 4105
2503.14 4103
2503.61 4329
2504.08 4250
2504.55 4402
2505.02 4432
2505.49 4379
2505.97 4381
2506.44 4370
2506.91 4611
2507.38 4675
2507.86 4883
2508.33 4860
2508.80 4969
2509.27 4982
2509.74 5397
2510.22 5533
2510.69 5726
2511.16 5648
2511.63 5493
2512.11 5254
2512.58 5469
2513.05 5626
2513.53 5716
2514.00 5448
2514.47 5502
2514.94 5303
2515.42 5278
2515.89 5152
2516.36 5006
2516.84 5047
2517.31 5049
2517.78 4845
2518.26 4816
2518.73 4602
2519.20 4784
2519.68 4650
2520.15 4390
2520.62 4760
2521.10 4901
2521.57 4541
2522.04 4620
2522.52 4636
2522.99 4484
2523.46 4460
2523.94 4323
2524.41 4275
2524.88 4324
2525.36 4500
2525.83 4426
2526.31 4406
2526.78 4467
2527.25 4353
2527.73 4510
2528.20 4733
2528.68 4603
2529.15 4661
2529.62 4384
2530.10 4631
2530.57 4606
2531.05 4597
2531.52 4516
2532.00 4607
2532.47 4370
2532.95 4543
2533.42 4935
2533.90 4694
2534.37 4823
2534.84 4508
2535.32 4673
2535.79 4623
2536.27 4388
2536.74 4378
2537.22 4594
2537.69 4859
2538.17 4879
2538.64 4711
2539.12 4639
2539.59 4285
2540.07 4435
2540.54 4582
2541.02 4489
2541.50 4420
2541.97 4541
2542.45 4255
2542.92 4367
2543.40 4160
2543.87 4554
2544.35 4648
2544.82 4619
2545.30 4533
2545.78 4838
2546.25 5276
2546.73 5101
2547.20 5208
2547.68 5621
2548.16 5435
2548.63 5470
2549.11 5547
2549.58 5339
2550.06 5587
2550.54 5421
2551.01 5296
2551.49 5446
2551.96 5241
2552.44 5211
2552.92 5528
2553.39 5474
2553.87 5508
2554.35 5828
2554.82 6003
2555.30 5952
2555.78 5408
2556.25 5282
2556.73 5169
2557.21 5353
2557.68 5328
2558.16 5132
2558.64 4913
2559.12 4663
2559.59 4647
2560.07 4679
2560.55 4660
2561.02 4692
2561.50 4861
2561.98 5000
2562.46 4775
2562.93 4882
2563.41 4898
2563.89 4760
2564.37 4513
2564.84 4605
2565.32 4555
2565.80 4467
2566.28 4512
2566.75 4448
2567.23 4336
2567.71 4603
2568.19 4507
2568.66 4004
2569.14 4094
2569.62 4050
2570.10 4093
2570.58 4142
2571.06 4106
2571.53 4225
2572.01 4348
2572.49 4484
2572.97 4076
2573.45 4221
2573.92 4208
2574.40 4050
2574.88 4025
2575.36 4115
2575.84 4260
2576.32 4068
2576.80 3926
2577.27 4018
2577.75 3985
2578.23 3768
2578.71 3630
2579.19 3756
2579.67 3785
2580.15 3855
2580.63 3764
2581.11 3991
2581.59 4021
2582.06 4171
2582.54 4137
2583.02 3880
2583.50 4111
2583.98 4324
2584.46 4300
2584.94 4435
2585.42 4189
2585.90 4276
2586.38 4250
2586.86 4544
2587.34 4492
2587.82 4559
2588.30 4518
2588.78 4466
2589.26 4444
2589.74 4504
2590.22 4548
2590.70 4417
2591.18 4557
2591.66 4453
2592.14 4183
2592.62 4212
2593.10 4426
2593.58 4457
2594.06 4521
2594.54 4510
2595.02 4509
2595.50 4404
2595.98 4466
2596.46 4320
2596.94 4099
2597.42 4261
2597.90 4257
2598.38 4377
2598.86 4254
2599.34 4244
2599.82 4102
2600.30 4369
2600.79 4208
2601.27 4153
2601.75 4213
2602.23 4258
2602.71 4469
2603.19 4618
2603.67 4539
2604.15 4701
2604.63 4479
2605.12 4531
2605.60 4459
2606.08 4720
2606.56 4612
2607.04 4658
2607.52 4536
2608.00 4533
2608.49 4560
2608.97 4776
2609.45 4921
2609.93 4534
2610.41 4578
2610.89 4348
2611.38 4348
2611.86 4350
2612.34 4194
2612.82 4269
2613.30 4169
2613.79 4016
2614.27 4133
2614.75 4087
2615.23 4184
2615.72 4473
2616.20 4566
2616.68 4520
2617.16 4771
2617.64 5098
2618.13 4923
2618.61 4674
2619.09 4768
2619.57 4709
2620.06 4632
2620.54 4410
2621.02 4515
2621.51 4716
2621.99 4625
2622.47 4414
2622.95 4336
2623.44 4075
2623.92 4305
2624.40 4388
2624.89 4406
2625.37 4257
2625.85 4373
2626.34 4277
2626.82 4346
2627.30 4288
2627.79 4479
2628.27 4498
2628.75 4532
2629.24 4434
2629.72 4463
2630.20 4595
2630.69 4832
2631.17 4951
2631.65 4827
2632.14 4770
2632.62 4759
2633.11 4565
2633.59 4875
2634.07 4826
2634.56 4550
2635.04 4802
2635.53 4875
2636.01 4532
2636.49 4482
2636.98 4665
2637.46 4678
2637.95 4444
2638.43 4610
2638.92 4827
2639.40 4763
2639.89 4656
2640.37 4812
2640.85 4772
2641.34 4940
2641.82 4916
2642.31 5178
2642.79 5030
2643.28 4643
2643.76 4618
2644.25 4669
2644.73 4701
2645.22 4596
2645.70 4526
2646.19 4553
2646.67 4516
2647.16 4382
2647.64 4402
2648.13 4382
2648.61 4285
2649.10 4469
2649.58 4332
2650.07 4163
2650.56 4353
2651.04 4187
2651.53 4414
2652.01 4352
2652.50 4215
2652.98 4309
2653.47 4621
2653.95 4350
2654.44 4568
2654.93 4382
2655.41 4189
2655.90 4252
2656.38 4282
2656.87 4429
2657.36 4285
2657.84 4230
2658.33 4450
2658.81 4468
2659.30 4611
2659.79 4524
2660.27 4220
2660.76 4418
2661.25 4303
2661.73 4467
2662.22 4276
2662.71 4259
2663.19 4475
2663.68 4394
2664.17 4342
2664.65 4358
2665.14 4671
2665.63 4468
2666.11 4192
2666.60 4316
2667.09 4282
2667.57 4247
2668.06 3981
2668.55 4242
2669.04 4270
2669.52 4429
2670.01 4391
2670.50 4314
2670.99 4624
2671.47 4703
2671.96 4892
2672.45 5013
2672.93 5188
2673.42 5280
2673.91 5566
2674.40 5933
2674.89 5653
2675.37 5850
2675.86 6009
2676.35 5946
2676.84 5661
2677.32 5609
2677.81 5596
2678.30 5387
2678.79 5443
2679.28 5023
2679.76 4652
2680.25 4658
2680.74 4822
2681.23 4766
2681.72 4655
2682.21 4604
2682.69 4692
2683.18 4348
2683.67 4660
2684.16 4461
2684.65 4782
2685.14 4984
2685.63 4611
2686.11 4717
2686.60 4393
2687.09 4537
2687.58 4816
2688.07 4546
2688.56 4648
2689.05 4570
2689.54 4660
2690.03 4481
2690.52 4221
2691.00 4482
2691.49 4428
2691.98 4212
2692.47 4445
2692.96 4715
2693.45 4652
2693.94 4823
2694.43 4657
2694.92 4477
2695.41 4617
2695.90 4867
2696.39 4774
2696.88 4720
2697.37 4825
2697.86 4951
2698.35 4608
2698.84 4453
2699.33 4666
2699.82 4195
2700.31 4489
2700.80 4844
2701.29 4832
2701.78 4894
2702.27 4887
2702.76 4869
2703.25 5116
2703.74 5192
2704.23 5022
2704.72 4891
2705.21 4962
2705.70 4816
2706.19 4631
2706.68 4641
2707.17 4581
2707.66 4535
2708.15 4432
2708.64 4514
2709.13 4514
2709.63 4438
2710.12 4320
2710.61 4407
2711.10 4372
2711.59 4372
2712.08 4405
2712.57 4306
2713.06 4688
2713.55 4729
2714.05 4343
2714.54 4545
2715.03 4392
2715.52 4400
2716.01 4454
2716.50 4401
2716.99 4390
2717.49 4191
2717.98 4205
2718.47 4246
2718.96 4303
2719.45 4169
2719.94 4312
2720.44 4562
2720.93 4680
2721.42 4486
2721.91 4611
2722.40 4691
2722.90 4712
2723.39 4795
2723.88 4796
2724.37 4708
2724.86 4380
2725.36 4023
2725.85 4232
2726.34 4384
2726.83 4646
2727.33 4308
2727.82 4275
2728.31 4162
2728.80 4355
2729.30 4472
2729.79 4150
2730.28 4510
2730.77 4310
2731.27 4295
2731.76 4639
2732.25 4827
2732.75 4667
2733.24 4788
2733.73 4993
2734.23 5084
2734.72 4947
2735.21 4882
2735.70 4878
2736.20 4775
2736.69 4877
2737.18 4786
2737.68 4686
2738.17 4804
2738.66 4832
2739.16 4666
2739.65 4504
2740.15 4680
2740.64 4312
2741.13 4153
2741.63 4289
2742.12 4250
2742.61 3999
2743.11 4079
2743.60 4127
2744.10 3777
2744.59 4004
2745.08 3993
2745.58 3724
2746.07 3963
2746.57 4211
2747.06 4017
2747.56 3966
2748.05 4062
2748.54 4101
2749.04 4230
2749.53 4310
2750.03 4333
2750.52 4422
2751.02 4348
2751.51 4427
2752.01 4452
2752.50 4597
2753.00 4588
2753.49 4832
2753.98 4496
2754.48 4172
2754.97 4282
2755.47 4290
2755.96 4329
2756.46 4454
2756.95 4345
2757.45 4098
2757.95 4412
2758.44 4294
2758.94 4736
2759.43 4648
2759.93 4362
2760.42 4537
2760.92 4602
2761.41 4566
2761.91 4398
2762.40 4505
2762.90 4471
2763.40 4455
2763.89 4244
2764.39 4352
2764.88 4353
2765.38 4324
2765.87 4232
2766.37 4346
2766.87 4423
2767.36 4468
2767.86 4214
2768.36 4037
2768.85 4125
2769.35 4388
2769.84 4352
2770.34 4492
2770.84 4376
2771.33 4361
2771.83 4476
2772.33 4549
2772.82 4562
2773.32 5049
2773.82 5268
2774.31 5196
2774.81 5468
2775.31 5622
2775.80 5828
2776.30 5924
2776.80 6216
2777.29 6190
2777.79 6322
2778.29 6006
2778.78 5807
2779.28 5704
2779.78 5399
2780.28 5110
2780.77 5104
2781.27 5167
2781.77 4759
2782.27 4421
2782.76 4454
2783.26 4546
2783.76 4386
2784.26 4626
2784.75 4516
2785.25 4573
2785.75 4535
2786.25 4415
2786.74 4438
2787.24 4360
2787.74 4354
2788.24 4255
2788.74 4196
2789.23 4180
2789.73 4132
2790.23 4146
2790.73 4362
2791.23 4382
2791.72 4533
2792.22 4453
2792.72 4554
2793.22 4694
2793.72 4490
2794.22 4432
2794.72 4522
2795.21 4569
2795.71 4756
2796.21 4826
2796.71 4777
2797.21 4924
2797.71 4700
2798.21 4693
2798.70 5158
2799.20 4814
2799.70 4782
2800.20 4922
2800.70 4869
2801.20 4984
2801.70 4656
2802.20 4733
2802.70 4726
2803.20 4913
2803.70 5060
2804.20 5074
2804.69 5075
2805.19 5386
2805.69 5359
2806.19 5561
2806.69 5786
2807.19 5724
2807.69 6232
2808.19 6353
2808.69 6368
2809.19 6502
2809.69 6565
2810.19 6405
2810.69 6148
2811.19 6109
2811.69 5734
2812.19 5539
2812.69 5264
2813.19 5218
2813.69 5021
2814.19 4853
2814.69 4896
2815.19 4926
2815.69 4936
2816.19 4852
2816.69 4838
2817.19 4997
2817.69 5109
2818.20 4980
2818.70 5192
2819.20 4898
2819.70 4870
2820.20 4977
2820.70 5253
2821.20 4990
2821.70 4898
2822.20 4825
2822.70 4681
2823.20 4600
2823.70 4372
2824.21 4634
2824.71 4358
2825.21 4207
2825.71 4377
2826.21 4321
2826.71 4326
2827.21 4337
2827.72 4153
2828.22 4098
2828.72 4034
2829.22 3988
2829.72 4117
2830.22 4091
2830.72 4185
2831.23 4327
2831.73 4237
2832.23 4182
2832.73 4310
2833.23 4049
2833.74 3999
2834.24 4184
2834.74 4092
2835.24 4143
2835.74 4250
2836.25 4323
2836.75 4336
2837.25 4335
2837.75 4663
2838.26 4626
2838.76 4500
2839.26 4597
2839.76 4464
2840.27 4530
2840.77 4345
2841.27 4450
2841.77 4363
2842.28 4403
2842.78 4492
2843.28 4595
2843.79 4674
2844.29 4562
2844.79 4477
2845.29 4521
2845.80 4642
2846.30 4788
2846.80 4851
2847.31 5083
2847.81 5192
2848.31 5271
2848.82 5355
2849.32 5284
2849.82 5341
2850.33 5313
2850.83 5124
2851.33 4815
2851.84 4863
2852.34 4694
2852.84 4783
2853.35 4683
2853.85 4730
2854.36 4610
2854.86 4443
2855.36 4125
2855.87 4220
2856.37 4161
2856.88 4344
2857.38 4648
2857.88 4542
2858.39 4421
2858.89 4515
2859.40 4354
2859.90 4203
2860.41 4394
2860.91 4549
2861.41 4420
2861.92 4262
2862.42 4420
2862.93 4265
2863.43 4168
2863.94 3911
2864.44 3946
2864.95 4154
2865.45 3978
2865.96 4087
2866.46 3855
2866.97 3876
2867.47 3985
2867.98 3934
2868.48 3767
2868.99 3934
2869.49 4285
2870.00 4191
2870.50 4521
2871.01 4081
2871.51 4343
2872.02 4589
2872.52 4656
2873.03 4394
2873.53 4816
2874.04 4656
2874.54 4604
2875.05 4783
2875.56 4746
2876.06 4840
2876.57 4774
2877.07 4606
2877.58 4359
2878.09 4662
2878.59 4708
2879.10 4606
2879.60 4339
2880.11 4393
2880.62 4803
2881.12 4517
2881.63 4357
2882.13 4448
2882.64 4127
2883.15 4259
2883.65 4574
2884.16 4717
2884.67 4647
2885.17 4534
2885.68 4507
2886.19 4445
2886.69 4451
2887.20 4516
2887.71 4841
2888.21 4959
2888.72 4810
2889.23 4719
2889.73 4656
2890.24 4605
2890.75 4382
2891.25 4403
2891.76 4594
2892.27 4439
2892.78 4527
2893.28 4518
2893.79 4375
2894.30 4510
2894.81 4472
2895.31 4511
2895.82 4699
2896.33 4658
2896.84 4825
2897.34 4816
2897.85 5020
2898.36 5342
2898.87 5498
2899.37 5354
2899.88 5720
2900.39 5970
2900.90 5829
2901.41 5770
2901.91 5920
2902.42 6310
2902.93 6487
2903.44 6277
2903.95 6354
2904.45 6474
2904.96 6247
2905.47 5907
2905.98 5819
2906.49 5903
2907.00 5750
2907.50 5880
2908.01 5730
2908.52 5446
2909.03 5345
2909.54 5061
2910.05 4921
2910.56 4930
2911.06 4627
2911.57 4630
2912.08 4809
2912.59 4621
2913.10 4626
2913.61 4624
2914.12 4674
2914.63 4700
2915.14 4624
2915.65 4697
2916.16 4886
2916.66 4469
2917.17 4487
2917.68 4899
2918.19 4927
2918.70 5136
2919.21 4727
2919.72 4664
2920.23 4621
2920.74 4586
2921.25 4576
2921.76 4742
2922.27 4900
2922.78 5065
2923.29 5072
2923.80 5002
2924.31 4915
2924.82 4698
2925.33 4841
2925.84 5005
2926.35 5032
2926.86 4847
2927.37 5160
2927.88 4929
2928.39 4746
2928.90 4877
2929.41 4607
2929.92 4504
2930.43 4461
2930.94 4350
2931.45 4303
2931.96 4369
2932.47 4314
2932.99 4328
2933.50 4229
2934.01 4519
2934.52 4554
2935.03 4291
2935.54 4383
2936.05 4503
2936.56 4453
2937.07 4435
2937.58 4664
2938.09 4706
2938.61 4791
2939.12 4581
2939.63 4594
2940.14 4652
2940.65 4994
2941.16 4935
2941.67 4853
2942.19 4681
2942.70 4588
2943.21 5054
2943.72 5160
2944.23 5115
2944.74 5269
2945.26 5444
2945.77 5582
2946.28 5591
2946.79 5437
2947.30 5935
2947.82 5767
2948.33 5837
2948.84 5392
2949.35 5309
2949.86 5207
2950.38 4937
2950.89 4820
2951.40 4863
2951.91 4686
2952.43 4434
2952.94 4247
2953.45 4321
2953.96 4256
2954.48 4359
2954.99 4149
2955.50 4426
2956.01 4260
2956.53 4199
2957.04 4220
2957.55 4011
2958.06 4038
2958.58 4164
2959.09 4249
2959.60 4372
2960.12 4654
2960.63 4486
2961.14 4339
2961.66 4220
2962.17 4372
2962.68 4419
2963.20 4414
2963.71 4734
2964.22 4461
2964.74 4257
2965.25 4215
2965.76 4244
2966.28 4187
2966.79 4134
2967.30 4134
2967.82 4145
2968.33 4070
2968.85 4047
2969.36 3997
2969.87 3930
2970.39 4301
2970.90 4061
2971.42 3998
2971.93 3960
2972.44 4003
2972.96 3965
2973.47 4117
2973.99 4032
2974.50 4027
2975.02 4076
2975.53 4068
2976.04 4152
2976.56 4243
2977.07 4262
2977.59 4247
2978.10 4134
2978.62 4136
2979.13 4285
2979.65 4088
2980.16 4226
2980.68 4030
2981.19 4365
2981.71 4572
2982.22 4566
2982.74 4326
2983.25 4512
2983.77 4550
2984.28 4634
2984.80 4610
2985.31 4445
2985.83 4471
2986.34 4528
2986.86 4319
2987.37 4375
2987.89 4283
2988.40 4551
2988.92 4510
2989.44 4460
2989.95 4461
2990.47 4286
2990.98 4539
2991.50 4495
2992.01 4282
2992.53 4421
2993.05 4748
2993.56 4700
2994.08 4785
2994.59 5036
2995.11 4946
2995.63 5262
2996.14 5091
2996.66 5624
2997.17 5951
2997.69 5614
2998.21 5589
2998.72 5667
2999.24 5627
2999.76 5495
3000.27 5657
3000.79 5509
3001.31 5295
3001.82 5330
3002.34 5197
3002.86 5098
3003.37 4885
3003.89 5069
3004.41 4988
3004.92 4575
3005.44 4816
3005.96 4855
3006.48 4701
3006.99 4636
3007.51 4512
3008.03 4814
3008.54 4525
3009.06 4276
3009.58 4380
3010.10 4329
3010.61 4179
3011.13 4194
3011.65 4303
3012.17 4584
3012.68 4887
3013.20 4561
3013.72 4581
3014.24 4568
3014.75 4882
3015.27 4809
3015.79 5139
3016.31 4846
3016.83 5124
3017.34 5047
3017.86 5104
3018.38 5161
3018.90 5079
3019.42 5385
3019.94 5393
3020.45 5228
3020.97 5141
3021.49 5251
3022.01 5056
3022.53 4937
3023.05 4979
3023.56 4849
3024.08 4764
3024.60 4613
3025.12 4635
3025.64 4860
3026.16 4459
3026.68 4467
3027.20 4650
3027.71 4722
3028.23 4760
3028.75 4523
3029.27 4714
3029.79 4453
3030.31 4744
3030.83 4834
3031.35 4919
3031.87 4870
3032.39 4910
3032.91 4872
3033.43 4856
3033.94 4977
3034.46 5250
3034.98 5174
3035.50 5306
3036.02 5040
3036.54 5130
3037.06 5053
3037.58 5023
3038.10 5120
3038.62 4984
3039.14 4812
3039.66 4641
3040.18 4692
3040.70 4753
3041.22 4672
3041.74 4570
3042.26 4589
3042.78 4557
3043.30 4347
3043.82 4478
3044.34 4542
3044.86 4565
3045.38 4468
3045.90 4534
3046.42 4500
3046.94 4767
3047.47 4805
3047.99 4652
3048.51 4676
3049.03 4641
3049.55 4597
3050.07 4554
3050.59 4397
3051.11 4282
3051.63 4300
3052.15 4383
3052.67 4348
3053.20 4287
3053.72 4446
3054.24 4580
3054.76 4495
3055.28 4366
3055.80 4422
3056.32 4345
3056.84 4385
3057.37 4638
3057.89 4408
3058.41 4293
3058.93 4435
3059.45 4384
3059.97 4148
3060.49 4094
3061.02 4134
3061.54 4304
3062.06 4477
3062.58 4326
3063.10 4213
3063.63 4439
3064.15 4481
3064.67 4812
3065.19 4745
3065.71 4517
3066.24 4453
3066.76 4331
3067.28 4564
3067.80 4759
3068.33 4748
3068.85 4753
3069.37 4654
3069.89 4561
3070.42 4429
3070.94 4351
3071.46 4408
3071.98 4617
3072.51 4518
3073.03 4429
3073.55 4280
3074.08 4421
3074.60 4542
3075.12 4693
3075.64 4711
3076.17 4688
3076.69 5102
3077.21 4992
3077.74 5232
3078.26 5458
3078.78 5199
3079.31 5243
3079.83 5707
3080.35 5617
3080.88 5513
3081.40 5499
3081.92 5472
3082.45 5546
3082.97 5480
3083.49 5380
3084.02 5211
3084.54 5389
3085.07 5298
3085.59 5445
3086.11 5312
3086.64 5292
3087.16 5135
3087.69 5088
3088.21 5288
3088.73 4928
3089.26 5188
3089.78 4727
3090.31 4777
3090.83 4942
3091.35 4700
3091.88 4623
3092.40 4878
3092.93 5058
3093.45 4888
3093.98 4598
3094.50 4547
3095.03 4320
3095.55 4605
3096.08 4454
3096.60 4497
3097.13 4744
3097.65 4856
3098.18 4696
3098.70 4658
3099.23 5025
3099.75 5192
3100.28 5435
3100.80 5389
3101.33 5260
3101.85 5559
3102.38 5941
3102.90 6074
3103.43 6163
3103.95 6225
3104.48 6212
3105.00 6265
3105.53 5985
3106.05 5844
3106.58 5792
3107.11 5413
3107.63 4987
3108.16 4643
3108.68 4878
3109.21 4870
3109.73 5068
3110.26 4807
3110.79 4628
3111.31 4762
3111.84 4542
3112.36 4635
3112.89 4684
3113.42 4681
3113.94 4520
3114.47 4554
3115.00 4692
3115.52 4335
3116.05 4092
3116.58 4264
3117.10 4386
3117.63 4180
3118.16 3944
3118.68 4218
3119.21 4188
3119.74 4212
3120.26 4371
3120.79 4473
3121.32 4507
3121.84 4607
3122.37 4230
3122.90 4298
3123.42 4373
3123.95 4176
3124.48 4052
3125.01 4185
3125.53 4181
3126.06 4470
3126.59 4243
3127.11 4237
3127.64 4375
3128.17 4329
3128.70 4350
3129.22 4249
3129.75 4150
3130.28 4360
3130.81 4449
3131.33 4368
3131.86 4389
3132.39 4300
3132.92 4108
3133.45 4191
3133.97 4349
3134.50 4261
3135.03 4180
3135.56 4250
3136.09 3982
3136.61 4484
3137.14 4287
3137.67 4459
3138.20 4190
3138.73 4344
3139.26 4544
3139.78 4357
3140.31 4449
3140.84 4348
3141.37 4350
3141.90 4552
3142.43 4316
3142.96 4242
3143.48 4509
3144.01 4426
3144.54 4731
3145.07 4625
3145.60 4915
3146.13 4968
3146.66 5428
3147.19 5506
3147.72 5758
3148.25 5773
3148.77 5722
3149.30 5539
3149.83 5806
3150.36 5274
3150.89 5277
3151.42 5138
3151.95 5237
3152.48 5053
3153.01 5041
3153.54 4737
3154.07 4483
3154.60 4660
3155.13 4584
3155.66 4608
3156.19 4751
3156.72 4705
3157.25 4699
3157.78 4755
3158.31 4672
3158.84 4881
3159.37 5270
3159.90 5009
3160.43 5035
3160.96 5192
3161.49 4890
3162.02 4809
3162.55 4899
3163.08 5191
3163.61 4984
3164.14 4722
3164.67 4954
3165.20 4853
3165.73 5033
3166.26 4561
3166.79 4674
3167.32 4659
3167.86 4430
3168.39 4506
3168.92 4273
3169.45 4184
3169.98 4204
3170.51 4297
3171.04 4598
3171.57 4605
3172.10 4484
3172.63 4577
3173.17 4678
3173.70 4936
3174.23 4687
3174.76 4885
3175.29 4785
3175.82 5058
3176.35 4922
3176.89 4762
3177.42 4632
3177.95 4745
3178.48 4758
3179.01 4806
3179.54 4838
3180.08 4710
3180.61 4754
3181.14 4749
3181.67 4631
3182.20 4348
3182.74 4502
3183.27 4370
3183.80 4211
3184.33 4305
3184.86 4237
3185.40 4244
3185.93 4281
3186.46 4088
3186.99 4332
3187.53 4240
3188.06 4147
3188.59 4268
3189.12 4221
3189.66 4270
3190.19 4184
3190.72 4200
3191.25 4074
3191.79 4184
3192.32 4180
3192.85 4469
3193.39 4630
3193.92 4249
3194.45 4321
3194.98 4422
3195.52 4278
3196.05 4260
3196.58 4097
3197.12 4500
3197.65 4539
3198.18 4677
3198.72 4647
3199.25 4670
3199.78 5043
3200.32 5059
3200.85 5168
3201.39 5480
3201.92 5286
3202.45 5637
3202.99 5444
3203.52 5372
3204.05 5349
3204.59 5284
3205.12 5260
3205.66 5146
3206.19 5005
3206.72 4816
3207.26 4975
3207.79 4708
3208.33 4579
3208.86 4698
3209.39 5040
3209.93 4936
3210.46 4835
3211.00 5245
3211.53 5523
3212.07 5365
3212.60 5301
3213.14 5378
3213.67 5231
3214.20 5148
3214.74 5342
3215.27 5377
3215.81 5342
3216.34 5211
3216.88 5205
3217.41 5241
3217.95 5152
3218.48 5193
3219.02 5550
3219.55 5399
3220.09 5503
3220.62 5329
3221.16 5525
3221.70 5622
3222.23 5577
3222.77 5413
3223.30 5438
3223.84 5523
3224.37 5550
3224.91 5452
3225.44 5582
3225.98 5627
3226.51 5309
3227.05 5340
3227.59 5479
3228.12 5341
3228.66 5093
3229.19 5035
3229.73 4692
3230.27 4609
3230.80 4437
3231.34 4295
3231.87 4412
3232.41 4579
3232.95 4375
3233.48 4563
3234.02 4652
3234.56 4772
3235.09 4479
3235.63 4644
3236.16 4793
3236.70 4910
3237.24 5008
3237.77 5081
3238.31 5297
3238.85 5138
3239.38 5167
3239.92 5259
3240.46 5155
3241.00 5090
3241.53 4952
3242.07 5143
3242.61 4820
3243.14 4742
3243.68 4789
3244.22 4657
3244.75 4489
3245.29 4434
3245.83 4376
3246.37 4205
3246.90 4287
3247.44 4504
3247.98 4449
3248.52 4443
3249.05 4332
3249.59 4458
3250.13 4610
3250.67 4515
3251.20 4564
3251.74 4433
3252.28 4520
3252.82 4610
3253.36 4439
3253.89 4745
3254.43 4540
3254.97 4807
3255.51 4723
3256.05 4825
3256.58 4948
3257.12 4891
3257.66 5146
3258.20 4954
3258.74 5085
3259.28 5294
3259.81 5086
3260.35 5241
3260.89 5383
3261.43 5543
3261.97 5505
3262.51 5402
3263.05 5718
3263.59 5892
3264.12 6255
3264.66 6461
3265.20 6404
3265.74 6843
3266.28 7088
3266.82 6993
3267.36 6889
3267.90 7173
3268.44 6942
3268.98 6803
3269.51 6677
3270.05 6283
3270.59 6123
3271.13 5751
3271.67 5494
3272.21 5472
3272.75 5168
3273.29 4845
3273.83 4895
3274.37 4974
3274.91 4653
3275.45 4584
3275.99 4879
3276.53 5035
3277.07 5230
3277.61 5031
3278.15 5152
3278.69 5171
3279.23 5398
3279.77 5359
3280.31 5047
3280.85 5199
3281.39 5229
3281.93 5361
3282.47 5353
3283.01 5629
3283.55 5635
3284.09 5749
3284.63 5727
3285.17 5897
3285.71 5953
3286.25 6275
3286.79 6483
3287.34 6296
3287.88 5963
3288.42 6268
3288.96 6433
3289.50 6129
3290.04 6223
3290.58 5931
3291.12 5766
3291.66 5702
3292.20 5773
3292.74 6090
3293.29 6120
3293.83 6367
3294.37 6200
3294.91 6259
3295.45 6395
3295.99 6808
3296.53 6758
3297.08 6562
3297.62 6449
3298.16 6520
3298.70 6268
3299.24 6136
3299.78 5863
3300.33 5588
3300.87 5663
3301.41 5785
3301.95 5483
3302.49 5096
3303.04 5029
3303.58 5055
3304.12 5232
3304.66 5073
3305.20 5116
3305.75 5186
3306.29 5060
3306.83 4976
3307.37 4955
3307.92 4822
3308.46 5087
3309.00 4847
3309.54 4720
3310.09 4648
3310.63 4711
3311.17 4816
3311.71 4770
3312.26 4757
3312.80 4719
3313.34 4803
3313.89 4775
3314.43 5016
3314.97 5087
3315.51 4996
3316.06 4847
3316.60 5032
3317.14 5203
3317.69 5134
3318.23 5032
3318.77 5192
3319.32 5004
3319.86 4875
3320.40 4865
3320.95 4997
3321.49 4978
3322.03 5021
3322.58 5143
3323.12 5310
3323.67 5236
3324.21 5154
3324.75 5319
3325.30 4996
3325.84 4931
3326.38 4830
3326.93 4729
3327.47 4639
3328.02 4737
3328.56 4515
3329.10 4452
3329.65 4683
3330.19 4706
3330.74 4757
3331.28 4879
3331.83 4884
3332.37 5133
3332.92 5465
3333.46 5404
3334.00 5623
3334.55 5683
3335.09 6090
3335.64 6320
3336.18 6567
3336.73 6680
3337.27 6392
3337.82 6789
3338.36 6480
3338.91 6190
3339.45 6022
3340.00 5646
3340.54 5788
3341.09 5339
3341.63 5090
3342.18 4893
3342.72 4768
3343.27 4903
3343.81 4741
3344.36 4495
3344.90 4532
3345.45 4673
3346.00 4388
3346.54 4239
3347.09 4608
3347.63 4813
3348.18 4643
3348.72 4921
3349.27 4847
3349.82 5102
3350.36 5316
3350.91 4972
3351.45 4717
3352.00 4815
3352.55 4699
3353.09 4795
3353.64 4949
3354.18 4608
3354.73 4708
3355.28 4392
3355.82 4538
3356.37 4664
3356.92 4538
3357.46 4596
3358.01 4489
3358.56 4278
3359.10 4194
3359.65 4167
3360.20 4052
3360.74 4266
3361.29 4187
3361.84 3959
3362.38 3814
3362.93 3937
3363.48 3928
3364.02 4126
3364.57 4336
3365.12 4331
3365.66 4400
3366.21 4415
3366.76 4302
3367.31 4307
3367.85 4449
3368.40 4503
3368.95 4606
3369.50 4623
3370.04 4424
3370.59 4225
3371.14 4117
3371.69 4216
3372.23 4295
3372.78 4226
3373.33 4238
3373.88 4057
3374.42 4368
3374.97 4208
3375.52 4149
3376.07 4254
3376.62 4183
3377.16 3995
3377.71 3950
3378.26 3935
3378.81 3954
3379.36 3944
3379.91 4007
3380.45 3861
3381.00 3952
3381.55 3946
3382.10 4066
3382.65 3921
3383.20 3839
3383.75 3905
3384.29 3687
3384.84 4054
3385.39 4286
3385.94 4015
3386.49 4124
3387.04 4004
3387.59 3898
3388.14 4250
3388.68 4116
3389.23 4001
3389.78 4042
3390.33 4005
3390.88 4011
3391.43 4271
3391.98 3838
3392.53 3832
3393.08 4200
3393.63 4210
3394.18 4198
3394.73 3996
3395.28 3923
3395.83 3988
3396.38 3802
3396.93 3702
3397.48 3711
3398.02 3555
3398.57 3697
3399.12 3803
3399.67 3702
3400.22 3632
3400.77 3659
3401.32 3764
3401.87 3949
3402.42 3896
3402.97 3967
3403.52 3810
3404.08 3980
3404.63 3791
3405.18 3965
3405.73 4029
3406.28 3844
3406.83 3958
3407.38 3805
3407.93 3968
3408.48 4044
3409.03 3868
3409.58 3982
3410.13 3735
3410.68 3820
3411.23 3773
3411.78 3827
3412.33 3881
3412.89 3861
3413.44 3604
3413.99 3847
3414.54 3962
3415.09 3970
3415.64 3966
3416.19 3930
3416.74 3732
3417.29 3870
3417.85 4219
3418.40 3880
3418.95 3913
3419.50 3922
3420.05 3989
3420.60 4107
3421.16 4326
3421.71 4197
3422.26 4251
3422.81 4285
3423.36 4150
3423.91 4159
3424.47 4447
3425.02 4172
3425.57 4058
3426.12 4401
3426.67 4169
3427.23 3953
3427.78 4084
3428.33 4205
3428.88 3851
3429.44 3937
3429.99 4319
3430.54 4251
3431.09 4213
3431.64 4411
3432.20 4236
3432.75 4313
3433.30 4103
3433.86 4123
3434.41 4198
3434.96 4293
3435.51 3974
3436.07 4033
3436.62 4141
3437.17 4083
3437.73 3744
3438.28 3920
3438.83 4213
3439.38 4158
3439.94 4082
3440.49 4261
3441.04 4276
3441.60 4334
3442.15 4279
3442.70 4143
3443.26 4213
3443.81 4132
3444.36 4136
3444.92 4253
3445.47 4088
3446.03 4050
3446.58 4108
3447.13 4156
3447.69 4111
3448.24 4198
3448.79 4134
3449.35 4275
3449.90 4168
3450.46 3987
3451.01 3691
3451.56 3847
3452.12 4004
3452.67 3973
3453.23 4036
3453.78 4192
3454.34 4112
3454.89 4058
3455.44 4094
3456.00 4151
3456.55 3987
3457.11 3984
3457.66 3957
3458.22 3774
3458.77 3992
3459.33 4209
3459.88 3981
3460.44 4266
3460.99 4371
3461.55 4275
3462.10 4274
3462.66 4201
3463.21 4554
3463.77 4317
3464.32 4009
3464.88 4106
3465.43 4510
3465.99 4452
3466.54 4336
3467.10 4426
3467.65 4506
3468.21 4603
3468.76 4431
3469.32 4685
3469.87 4663
3470.43 4420
3470.99 4665
3471.54 4732
3472.10 4794
3472.65 4741
3473.21 4893
3473.76 4467
3474.32 4651
3474.88 4729
3475.43 4553
3475.99 4481
3476.54 4760
3477.10 4670
3477.66 4498
3478.21 4510
3478.77 4771
3479.33 4520
3479.88 4815
3480.44 5185
3480.99 4883
3481.55 4982
3482.11 4740
3482.66 4619
3483.22 4795
3483.78 4807
3484.33 4665
3484.89 4631
3485.45 4744
3486.00 4995
3486.56 4932
3487.12 5065
3487.68 5384
3488.23 5537
3488.79 5642
3489.35 5890
3489.90 5951
3490.46 6245
3491.02 6504
3491.58 6112
3492.13 6603
3492.69 6982
3493.25 6583
3493.81 6428
3494.36 6764
3494.92 6794
3495.48 6522
3496.04 6413
3496.59 6308
3497.15 6267
3497.71 6547
3498.27 6683
3498.82 6958
3499.38 7630
3499.94 8239
3500.50 8942
3501.06 9652
3501.61 11261
3502.17 12381
3502.73 13960
3503.29 16275
3503.85 17735
3504.41 19248
3504.96 20912
3505.52 22141
3506.08 22622
3506.64 22672
3507.20 22003
3507.76 20714
3508.32 19570
3508.87 17960
3509.43 15841
3509.99 13113
3510.55 11681
3511.11 10296
3511.67 8676
3512.23 7604
3512.79 6809
3513.34 6501
3513.90 5961
3514.46 5576
3515.02 5470
3515.58 5173
3516.14 5252
3516.70 5208
3517.26 5107
3517.82 4969
3518.38 5150
3518.94 5155
3519.50 5001
3520.06 5201
3520.62 5382
3521.18 5315
3521.74 5387
3522.30 5296
3522.86 5394
3523.42 5317
3523.97 5223
3524.53 5317
3525.09 5170
3525.65 5011
3526.21 4862
3526.77 4777
3527.34 4724
3527.90 4641
3528.46 4646
3529.02 4539
3529.58 4622
3530.14 4776
3530.70 4779
3531.26 4810
3531.82 4980
3532.38 5120
3532.94 5422
3533.50 5384
3534.06 5537
3534.62 5619
3535.18 5661
3535.74 5780
3536.30 6096
3536.86 6258
3537.43 6060
3537.99 5811
3538.55 5900
3539.11 5921
3539.67 5723
3540.23 5474
3540.79 5639
3541.35 5618
3541.91 5789
3542.48 5697
3543.04 5690
3543.60 5757
3544.16 5899
3544.72 5724
3545.28 5560
3545.84 5391
3546.41 5279
3546.97 5599
3547.53 5104
3548.09 4855
3548.65 4808
3549.22 4542
3549.78 4572
3550.34 4585
3550.90 4661
3551.46 4221
3552.03 4424
3552.59 4431
3553.15 4221
3553.71 4409
3554.27 4186
3554.84 4190
3555.40 4098
3555.96 4588
3556.52 4528
3557.09 4362
3557.65 4422
3558.21 4620
3558.77 4597
3559.34 4538
3559.90 4572
3560.46 4604
3561.03 4660
3561.59 4692
3562.15 4689
3562.71 4333
3563.28 4492
3563.84 4536
3564.40 4250
3564.97 4450
3565.53 4415
3566.09 4210
3566.66 4120
3567.22 4136
3567.78 4100
3568.35 4113
3568.91 4294
3569.47 4370
3570.04 4295
3570.60 4130
3571.16 4075
3571.73 4211
3572.29 4325
3572.85 4343
3573.42 4552
3573.98 4393
3574.55 4735
3575.11 5025
3575.67 5090
3576.24 5046
3576.80 5127
3577.37 5354
3577.93 5571
3578.49 5482
3579.06 5460
3579.62 5290
3580.19 5280
3580.75 5312
3581.32 5107
3581.88 5230
3582.45 4841
3583.01 4639
3583.57 4520
3584.14 4419
3584.70 4376
3585.27 4422
3585.83 4309
3586.40 4452
3586.96 4219
3587.53 4260
3588.09 4228
3588.66 4531
3589.22 4264
3589.79 4116
3590.35 3921
3590.92 4094
3591.48 4118
3592.05 4039
3592.61 4043
3593.18 4057
3593.75 3878
3594.31 4223
3594.88 4176
3595.44 4050
3596.01 4074
3596.57 4129
3597.14 4257
3597.70 4438
3598.27 4140
3598.84 4125
3599.40 4053
3599.97 4327
3600.53 4366
3601.10 4338
3601.67 4543
3602.23 4433
3602.80 4450
3603.36 4503
3603.93 4258
3604.50 4060
3605.06 4237
3605.63 4047
3606.20 4096
3606.76 4194
3607.33 4158
3607.89 3987
3608.46 3837
3609.03 3837
3609.59 3870
3610.16 3677
3610.73 3646
3611.29 3761
3611.86 3770
3612.43 3794
3613.00 3736
3613.56 3814
3614.13 4002
3614.70 4309
3615.26 4511
3615.83 4617
3616.40 5281
3616.97 5582
3617.53 5722
3618.10 5878
3618.67 6076
3619.23 5972
3619.80 5797
3620.37 5793
3620.94 5637
3621.50 5529
3622.07 5556
3622.64 5025
3623.21 4778
3623.78 4423
3624.34 4225
3624.91 4096
3625.48 3798
3626.05 3983
3626.61 3636
3627.18 3657
3627.75 3667
3628.32 3775
3628.89 3690
3629.46 3510
3630.02 3686
3630.59 3489
3631.16 3434
3631.73 3652
3632.30 3913
3632.87 3833
3633.43 3832
3634.00 3770
3634.57 3872
3635.14 3882
3635.71 3635
3636.28 3737
3636.85 3649
3637.41 3631
3637.98 3734
3638.55 4051
3639.12 4158
3639.69 4197
3640.26 4248
3640.83 4549
3641.40 4750
3641.97 4486
3642.54 4550
3643.11 4470
3643.68 4677
3644.24 4507
3644.81 4544
3645.38 4380
3645.95 4337
3646.52 4229
3647.09 3980
3647.66 4137
3648.23 3902
3648.80 4143
3649.37 4243
3649.94 4009
3650.51 4186
3651.08 4198
3651.65 4145
3652.22 3989
3652.79 3956
3653.36 4006
3653.93 4187
3654.50 4215
3655.07 4276
3655.64 4286
3656.21 4339
3656.78 4427
3657.35 4728
3657.92 4388
3658.49 4323
3659.06 4569
3659.63 4842
3660.20 4807
3660.78 4486
3661.35 4559
3661.92 4432
3662.49 4666
3663.06 4526
3663.63 4018
3664.20 4005
3664.77 4044
3665.34 4195
3665.91 3882
3666.48 3805
3667.06 3792
3667.63 3869
3668.20 3595
3668.77 3614
3669.34 3842
3669.91 3811
3670.48 3989
3671.05 3892
3671.63 3612
3672.20 3783
3672.77 3914
3673.34 4017
3673.91 4287
3674.48 4383
3675.06 4414
3675.63 4574
3676.20 4729
3676.77 4467
3677.34 4574
3677.92 4617
3678.49 4734
3679.06 4388
3679.63 4035
3680.20 3973
3680.78 4083
3681.35 3752
3681.92 3805
3682.49 3900
3683.07 3857
3683.64 3718
3684.21 3798
3684.78 3651
3685.36 3625
3685.93 3873
3686.50 3930
3687.07 3769
3687.65 3953
3688.22 4062
3688.79 4113
3689.37 4228
3689.94 4441
3690.51 4243
3691.08 4284
3691.66 4616
3692.23 4448
3692.80 4295
3693.38 4527
3693.95 4306
3694.52 4256
3695.10 4097
3695.67 3992
3696.24 4163
3696.82 4269
3697.39 4334
3697.96 4114
3698.54 4119
3699.11 4078
3699.68 3844
3700.26 4001
3700.83 4345
3701.41 3962
3701.98 3949
3702.55 3907
3703.13 4062
3703.70 3891
3704.28 4141
3704.85 3926
3705.42 3933
3706.00 3694
3706.57 3830
3707.15 3705
3707.72 3938
3708.30 4123
3708.87 4161
3709.44 3930
3710.02 3871
3710.59 4195
3711.17 4250
3711.74 4163
3712.32 4070
3712.89 4146
3713.47 4064
3714.04 3821
3714.62 4042
3715.19 4066
3715.77 4018
3716.34 4154
3716.92 4230
3717.49 4379
3718.07 4578
3718.64 4874
3719.22 4690
3719.79 4878
3720.37 4593
3720.94 4563
3721.52 4772
3722.09 4661
3722.67 4652
3723.24 4364
3723.82 4486
3724.40 4245
3724.97 3936
3725.55 3843
3726.12 3877
3726.70 3832
3727.27 3707
3727.85 3915
3728.43 3894
3729.00 3869
3729.58 4005
3730.15 3747
3730.73 4012
3731.31 4081
3731.88 4274
3732.46 4143
3733.03 4107
3733.61 4184
3734.19 4217
3734.76 4104
3735.34 3858
3735.92 4108
3736.49 4183
3737.07 3932
3737.65 4074
3738.22 3912
3738.80 4161
3739.38 4107
3739.95 3821
3740.53 3842
3741.11 3830
3741.68 3838
3742.26 3744
3742.84 3789
3743.42 3959
3743.99 3882
3744.57 3963
3745.15 3827
3745.72 3877
3746.30 3865
3746.88 3865
3747.46 3720
3748.03 3794
3748.61 4008
3749.19 4148
3749.77 3999
3750.34 4137
3750.92 4224
3751.50 3972
3752.08 3915
3752.65 3736
3753.23 3753
3753.81 3544
3754.39 3536
3754.97 3734
3755.54 3635
3756.12 3671
3756.70 3774
3757.28 3954
3757.86 3977
3758.44 4010
3759.01 3807
3759.59 3857
3760.17 3898
3760.75 4055
3761.33 3793
3761.91 4002
3762.48 4288
3763.06 4031
3763.64 4080
3764.22 4046
3764.80 3941
3765.38 3821
3765.96 3863
3766.53 3879
3767.11 3750
3767.69 3794
3768.27 3505
3768.85 3676
3769.43 3607
3770.01 3794
3770.59 3741
3771.17 3577
3771.75 3580
3772.33 3735
3772.91 3814
3773.48 3925
3774.06 3723
3774.64 3747
3775.22 3559
3775.80 3365
3776.38 3478
3776.96 3504
3777.54 3626
3778.12 3556
3778.70 3670
3779.28 3458
3779.86 3417
3780.44 3338
3781.02 3438
3781.60 3620
3782.18 3524
3782.76 3487
3783.34 3522
3783.92 3463
3784.50 3370
3785.08 3334
3785.66 3473
3786.24 3327
3786.82 3308
3787.40 3509
3787.98 3579
3788.56 3606
3789.15 3693
3789.73 3587
3790.31 3519
3790.89 3634
3791.47 3795
3792.05 3749
3792.63 3632
3793.21 3694
3793.79 3550
3794.37 3540
3794.95 3400
3795.53 3533
3796.12 3668
3796.70 3503
3797.28 3393
3797.86 3611
3798.44 3713
3799.02 3682
3799.60 3535
3800.18 3805
3800.77 3792
3801.35 3653
3801.93 3809
3802.51 3892
3803.09 4164
3803.67 4213
3804.26 4228
3804.84 4093
3805.42 4073
3806.00 4444
3806.58 4677
3807.17 4742
3807.75 4461
3808.33 4617
3808.91 4856
3809.49 4960
3810.08 4967
3810.66 4944
3811.24 5246
3811.82 5214
3812.41 5219
3812.99 4614
3813.57 4703
3814.15 4851
3814.74 4755
3815.32 4630
3815.90 4382
3816.48 4633
3817.07 4618
3817.65 4645
3818.23 4461
3818.81 4351
3819.40 4022
3819.98 3898
3820.56 3784
3821.15 3785
3821.73 3971
3822.31 3709
3822.90 3721
3823.48 3554
3824.06 3352
3824.65 3303
3825.23 3442
3825.81 3439
3826.40 3273
3826.98 3390
3827.56 3486
3828.15 3338
3828.73 3252
3829.31 3295
3829.90 3192
3830.48 3175
3831.06 3297
3831.65 3346
3832.23 3376
3832.82 3416
3833.40 3442
3833.98 3200
3834.57 3299
3835.15 3409
3835.74 3500
3836.32 3546
3836.91 3706
3837.49 3581
3838.07 3347
3838.66 3608
3839.24 3591
3839.83 3477
3840.41 3370
3841.00 3446
3841.58 3411
3842.17 3350
3842.75 3238
3843.34 3366
3843.92 3249
3844.50 3558
3845.09 3481
3845.67 3378
3846.26 3278
3846.84 3494
3847.43 3290
3848.01 3291
3848.60 3562
3849.18 3609
3849.77 3770
3850.36 3387
3850.94 3387
3851.53 3426
3852.11 3413
3852.70 3480
3853.28 3354
3853.87 3440
3854.45 3519
3855.04 3655
3855.62 3559
3856.21 3683
3856.80 3572
3857.38 3533
3857.97 3385
3858.55 3716
3859.14 3855
3859.73 3923
3860.31 4249
3860.90 4226
3861.48 4168
3862.07 4184
3862.66 4447
3863.24 4390
3863.83 4540
3864.42 4723
3865.00 4666
3865.59 4394
3866.17 4470
3866.76 4389
3867.35 4257
3867.93 4284
3868.52 3871
3869.11 3830
3869.69 3834
3870.28 3670
3870.87 3673
3871.45 3836
3872.04 3824
3872.63 3856
3873.22 4024
3873.80 3869
3874.39 3886
3874.98 4160
3875.56 4272
3876.15 4109
3876.74 4217
3877.33 4141
3877.91 4169
3878.50 4056
3879.09 3775
3879.68 3864
3880.26 3883
3880.85 3806
3881.44 3634
3882.03 3510
3882.61 3478
3883.20 3707
3883.79 3504
3884.38 3575
3884.97 3329
3885.55 3204
3886.14 3081
3886.73 3282
3887.32 3265
3887.91 3306
3888.49 3285
3889.08 3506
3889.67 3481
3890.26 3604
3890.85 3690
3891.44 3550
3892.02 3727
3892.61 3982
3893.20 4026
3893.79 3921
3894.38 3806
3894.97 3784
3895.56 3687
3896.14 3577
3896.73 3971
3897.32 3868
3897.91 3749
3898.50 3805
3899.09 3843
3899.68 3690
3900.27 3760
3900.86 3905
3901.44 3766
3902.03 3684
3902.62 3723
3903.21 3659
3903.80 3577
3904.39 3666
3904.98 3549
3905.57 3413
3906.16 3529
3906.75 3459
3907.34 3503
3907.93 3412
3908.52 3313
3909.11 3456
3909.70 3418
3910.29 3371
3910.88 3268
3911.47 3277
3912.06 3106
3912.65 3239
3913.24 3214
3913.83 3009
3914.42 2959
3915.01 2873
3915.60 3092
3916.19 3159
3916.78 3272
3917.37 3122
3917.96 3076
3918.55 3273
3919.14 3249
3919.73 3313
3920.32 3150
3920.91 3477
3921.50 3355
3922.09 3454
3922.68 3524
3923.27 3256
3923.87 3308
3924.46 3321
3925.05 3208
3925.64 3150
3926.23 3197
3926.82 3290
3927.41 3140
3928.00 3129
3928.59 3174
3929.18 3186
3929.78 3170
3930.37 2940
3930.96 2832
3931.55 3167
3932.14 3028
3932.73 2940
3933.32 3186
3933.92 3221
3934.51 2964
3935.10 2925
3935.69 3191
3936.28 3350
3936.87 3328
3937.47 3214
3938.06 3151
3938.65 3185
3939.24 3428
3939.83 3458
3940.43 3596
3941.02 3408
3941.61 3687
3942.20 3694
3942.80 3835
3943.39 3797
3943.98 3809
3944.57 3471
3945.17 3572
3945.76 3581
3946.35 3389
3946.94 3355
3947.54 3328
3948.13 3333
3948.72 3106
3949.31 3025
3949.91 3083
3950.50 3136
3951.09 3334
3951.68 3341
3952.28 3160
3952.87 3228
3953.46 3221
3954.06 3213
3954.65 3345
3955.24 3355
3955.84 3279
3956.43 3464
3957.02 3319
3957.62 3506
3958.21 3515
3958.80 3280
3959.40 3341
3959.99 3431
3960.58 3622
3961.18 3648
3961.77 3480
3962.37 3402
3962.96 3512
3963.55 3404
3964.15 3473
3964.74 3467
3965.33 3512
3965.93 3370
3966.52 3297
3967.12 3552
3967.71 3607
3968.31 3502
3968.90 3486
3969.49 3615
3970.09 3392
3970.68 3632
3971.28 3259
3971.87 3273
3972.47 3156
3973.06 3161
3973.65 3172
3974.25 2972
3974.84 2946
3975.44 3051
3976.03 3018
3976.63 2839
3977.22 3208
3977.82 3129
3978.41 3178
3979.01 3253
3979.60 3419
3980.20 3320
3980.79 3464
3981.39 3340
3981.98 3507
3982.58 3437
3983.17 3599
3983.77 3530
3984.36 3341
3984.96 3288
3985.56 3502
3986.15 3523
3986.75 3466
3987.34 3380
3987.94 3345
3988.53 3318
3989.13 3478
3989.73 3476
3990.32 3409
3990.92 3435
3991.51 3378
3992.11 3511
3992.71 3783
3993.30 3486
3993.90 3497
3994.49 3671
3995.09 3751
3995.69 3737
3996.28 3680
3996.88 4100
3997.47 4241
3998.07 4241
3998.67 3875
3999.26 3827
3999.86 3790
4000.46 3557
4001.05 3757
4001.65 3663
4002.25 3569
4002.84 3556
4003.44 3537
4004.04 3674
4004.63 3585
4005.23 3676
4005.83 3849
4006.43 4138
4007.02 4264
4007.62 4131
4008.22 4172
4008.81 3915
4009.41 3786
4010.01 3993
4010.61 3957
4011.20 3926
4011.80 3750
4012.40 3762
4013.00 3705
4013.59 3758
4014.19 3591
4014.79 3523
4015.39 3441
4015.98 3687
4016.58 3556
4017.18 3545
4017.78 3482
4018.38 3442
4018.97 3590
4019.57 3551
4020.17 3563
4020.77 3474
4021.37 3401
4021.96 3449
4022.56 3563
4023.16 3465
4023.76 3745
4024.36 4116
4024.96 4155
4025.55 4388
4026.15 4582
4026.75 4418
4027.35 4538
4027.95 5060
4028.55 4983
4029.15 5079
4029.74 5217
4030.34 5284
4030.94 4998
4031.54 5073
4032.14 4792
4032.74 4794
4033.34 4564
4033.94 4294
4034.54 3947
4035.14 3776
4035.73 3873
4036.33 3700
4036.93 3732
4037.53 3691
4038.13 3579
4038.73 3681
4039.33 3685
4039.93 3642
4040.53 3615
4041.13 3707
4041.73 3578
4042.33 3796
4042.93 3521
4043.53 3566
4044.13 3502
4044.73 3384
4045.33 3531
4045.93 3636
4046.53 3543
4047.13 3411
4047.73 3533
4048.33 3610
4048.93 3788
4049.53 3832
4050.13 3619
4050.73 3657
4051.33 3662
4051.93 3751
4052.53 3623
4053.13 3681
4053.73 3789
4054.33 3922
4054.93 3927
4055.53 3792
4056.13 3713
4056.74 3744
4057.34 3635
4057.94 3594
4058.54 3398
4059.14 3427
4059.74 3421
4060.34 3355
4060.94 3387
4061.54 3668
4062.14 3537
4062.75 3432
4063.35 3429
4063.95 3459
4064.55 3436
4065.15 3540
4065.75 3504
4066.35 3424
4066.96 3393
4067.56 3558
4068.16 3490
4068.76 3590
4069.36 3541
4069.96 3583
4070.57 3426
4071.17 3565
4071.77 3660
4072.37 3301
4072.97 3296
4073.58 3474
4074.18 3459
4074.78 3208
4075.38 3323
4075.98 3483
4076.59 3344
4077.19 3216
4077.79 3174
4078.39 3156
4079.00 3225
4079.60 3229
4080.20 3153
4080.80 3285
4081.41 3300
4082.01 3256
4082.61 3210
4083.21 3470
4083.82 3357
4084.42 3255
4085.02 3321
4085.63 3105
4086.23 3173
4086.83 3200
4087.43 3206
4088.04 3199
4088.64 3221
4089.24 3126
4089.85 3222
4090.45 3191
4091.05 3273
4091.66 3190
4092.26 3163
4092.86 3054
4093.47 2924
4094.07 2966
4094.67 3104
4095.28 3111
4095.88 3084
4096.49 2975
4097.09 2941
4097.69 2974
4098.30 3075
4098.90 3317
4099.50 3346
4100.11 2912
4100.71 3193
4101.32 3131
4101.92 3056
4102.52 2875
4103.13 3022
4103.73 3122
4104.34 3194
4104.94 3125
4105.55 3146
4106.15 3191
4106.76 3137
4107.36 3057
4107.96 3162
4108.57 3131
4109.17 3158
4109.78 2977
4110.38 3226
4110.99 3187
4111.59 3166
4112.20 3207
4112.80 3129
4113.41 3229
4114.01 3353
4114.62 3362
4115.22 3271
4115.83 3255
4116.43 3145
4117.04 3002
4117.64 3289
4118.25 3138
4118.85 3138
4119.46 3451
4120.06 3362
4120.67 3378
4121.28 3162
4121.88 3276
4122.49 3324
4123.09 3390
4123.70 3153
4124.30 3192
4124.91 3589
4125.52 3492
4126.12 3470
4126.73 3333
4127.33 3335
4127.94 3382
4128.55 3406
4129.15 3352
4129.76 3236
4130.36 3149
4130.97 3139
4131.58 3156
4132.18 3327
4132.79 3551
4133.40 3610
4134.00 3478
4134.61 3381
4135.22 3814
4135.82 3748
4136.43 3750
4137.04 3963
4137.64 4032
4138.25 4058
4138.86 4119
4139.46 4021
4140.07 3988
4140.68 4254
4141.28 4488
4141.89 4612
4142.50 4682
4143.11 4975
4143.71 4746
4144.32 4784
4144.93 4535
4145.53 4442
4146.14 4483
4146.75 4352
4147.36 3957
4147.96 3736
4148.57 3661
4149.18 3512
4149.79 3532
4150.39 3598
4151.00 3355
4151.61 3334
4152.22 3363
4152.83 3370
4153.43 3370
4154.04 3411
4154.65 3229
4155.26 3420
4155.87 3424
4156.47 3316
4157.08 3437
4157.69 3215
4158.30 3246
4158.91 3382
4159.52 3495
4160.12 3232
4160.73 3160
4161.34 3216
4161.95 3342
4162.56 3277
4163.17 3333
4163.77 3402
4164.38 3417
4164.99 3240
4165.60 3360
4166.21 3468
4166.82 3469
4167.43 3437
4168.04 3585
4168.65 3727
4169.25 3399
4169.86 3491
4170.47 3564
4171.08 3541
4171.69 3597
4172.30 3517
4172.91 3582
4173.52 3662
4174.13 3676
4174.74 3554
4175.35 3742
4175.96 3669
4176.57 3552
4177.18 3819
4177.79 3687
4178.40 3658
4179.01 3535
4179.62 3579
4180.23 3645
4180.84 3614
4181.45 3578
4182.06 3415
4182.67 3431
4183.28 3489
4183.89 3389
4184.50 3552
4185.11 3362
4185.72 3227
4186.33 3311
4186.94 2999
4187.55 3160
4188.16 3238
4188.77 3244
4189.38 3367
4189.99 3368
4190.60 3493
4191.21 3697
4191.82 3690
4192.43 3842
4193.04 4120
4193.65 4023
4194.26 4308
4194.88 4504
4195.49 4380
4196.10 4397
4196.71 4359
4197.32 4345
4197.93 4445
4198.54 4303
4199.15 4207
4199.76 4161
4200.38 3840
4200.99 3882
4201.60 3865
4202.21 3686
4202.82 3641
4203.43 3582
4204.05 3400
4204.66 3292
4205.27 3254
4205.88 3553
4206.49 3572
4207.10 3446
4207.72 3373
4208.33 3313
4208.94 3214
4209.55 3321
4210.16 3256
4210.78 3294
4211.39 3319
4212.00 3409
4212.61 3632
4213.22 3396
4213.84 3486
4214.45 3504
4215.06 3631
4215.67 3385
4216.29 3599
4216.90 3921
4217.51 3894
4218.12 4134
4218.74 4156
4219.35 4444
4219.96 4362
4220.58 4518
4221.19 4691
4221.80 4695
4222.41 4457
4223.03 4396
4223.64 4288
4224.25 4149
4224.87 4169
4225.48 4066
4226.09 3954
4226.71 3990
4227.32 4345
4227.93 4547
4228.55 4554
4229.16 4507
4229.77 4505
4230.39 4483
4231.00 4508
4231.61 4420
4232.23 4481
4232.84 4540
4233.45 4508
4234.07 4525
4234.68 4428
4235.30 4287
4235.91 4244
4236.52 4524
4237.14 4321
4237.75 4190
4238.37 4173
4238.98 4182
4239.59 4063
4240.21 3885
4240.82 3694
4241.44 3553
4242.05 3282
4242.67 3445
4243.28 3490
4243.90 3607
4244.51 3520
4245.12 3474
4245.74 3570
4246.35 3607
4246.97 3719
4247.58 3867
4248.20 3816
4248.81 4118
4249.43 3986
4250.04 3827
4250.66 4032
4251.27 3995
4251.89 3946
4252.50 4146
4253.12 3694
4253.73 3605
4254.35 3767
4254.96 3643
4255.58 3624
4256.19 3343
4256.81 3464
4257.43 3589
4258.04 3644
4258.66 3477
4259.27 3561
4259.89 3757
4260.50 3623
4261.12 3706
4261.73 3544
4262.35 3393
4262.97 3296
4263.58 3542
4264.20 3569
4264.81 3644
4265.43 3398
4266.05 3479
4266.66 3622
4267.28 3689
4267.90 3556
4268.51 3534
4269.13 3694
4269.74 3597
4270.36 3621
4270.98 3528
4271.59 3528
4272.21 3389
4272.83 3308
4273.44 3132
4274.06 3130
4274.68 3297
4275.29 3241
4275.91 3406
4276.53 3397
4277.14 3437
4277.76 3477
4278.38 3558
4279.00 3575
4279.61 3556
4280.23 3350
4280.85 3371
4281.46 3232
4282.08 3112
4282.70 2791
4283.32 2944
4283.93 3012
4284.55 3061
4285.17 3233
4285.79 2973
4286.40 2997
4287.02 3133
4287.64 3167
4288.26 3166
4288.87 3219
4289.49 3114
4290.11 2973
4290.73 2830
4291.35 2765
4291.96 2972
4292.58 2849
4293.20 2889
4293.82 3007
4294.44 3002
4295.05 2931
4295.67 2803
4296.29 2938
4296.91 3010
4297.53 2972
4298.15 3059
4298.76 3007
4299.38 3015
4300.00 2969
4300.62 3133
4301.24 3100
4301.86 3122
4302.48 3142
4303.09 3187
4303.71 3017
4304.33 3004
4304.95 3177
4305.57 3205
4306.19 3197
4306.81 3125
4307.43 3098
4308.05 3280
4308.67 2943
4309.28 3146
4309.90 3089
4310.52 3247
4311.14 3217
4311.76 3166
4312.38 3072
4313.00 2878
4313.62 2989
4314.24 2997
4314.86 3068
4315.48 3202
4316.10 2957
4316.72 2975
4317.34 3061
4317.96 2902
4318.58 2960
4319.20 2926
4319.82 3058
4320.44 3060
4321.06 3009
4321.68 2824
4322.30 2881
4322.92 2948
4323.54 2795
4324.16 2875
4324.78 3003
4325.40 2991
4326.02 2929
4326.64 2960
4327.26 2990
4327.88 2866
4328.50 2950
4329.12 2901
4329.74 2967
4330.36 3127
4330.99 2904
4331.61 2764
4332.23 2904
4332.85 3013
4333.47 2877
4334.09 2845
4334.71 2677
4335.33 2805
4335.95 2755
4336.57 2795
4337.20 2814
4337.82 2783
4338.44 2869
4339.06 2653
4339.68 2718
4340.30 2919
4340.92 2855
4341.55 2781
4342.17 2928
4342.79 2992
4343.41 3054
4344.03 3117
4344.65 3108
4345.28 3054
4345.90 3206
4346.52 3209
4347.14 3353
4347.76 3062
4348.39 3401
4349.01 3341
4349.63 3279
4350.25 3037
4350.87 2976
4351.50 2905
4352.12 3000
4352.74 3000
4353.36 2945
4353.99 2787
4354.61 2840
4355.23 2836
4355.85 2676
4356.48 2695
4357.10 2746
4357.72 2848
4358.34 2800
4358.97 2877
4359.59 2854
4360.21 2692
4360.84 2817
4361.46 2963
4362.08 3002
4362.70 2770
4363.33 2844
4363.95 2818
4364.57 2836
4365.20 2996
4365.82 2887
4366.44 2820
4367.07 2703
4367.69 2854
4368.31 2829
4368.94 2793
4369.56 2892
4370.19 2728
4370.81 2776
4371.43 2714
4372.06 2670
4372.68 2749
4373.30 2765
4373.93 2984
4374.55 2730
4375.18 2822
4375.80 2791
4376.42 2837
4377.05 2850
4377.67 2923
4378.30 2860
4378.92 2959
4379.54 2997
4380.17 2788
4380.79 2847
4381.42 2967
4382.04 2811
4382.67 2877
4383.29 2931
4383.92 2915
4384.54 2803
4385.16 2921
4385.79 2866
4386.41 3065
4387.04 3001
4387.66 3126
4388.29 2954
4388.91 2786
4389.54 2855
4390.16 2931
4390.79 3073
4391.41 3070
4392.04 3276
4392.66 3176
4393.29 3156
4393.91 3160
4394.54 3034
4395.17 3005
4395.79 3089
4396.42 3149
4397.04 3112
4397.67 3404
4398.29 3159
4398.92 3289
4399.54 3156
4400.17 3168
4400.80 3362
4401.42 3261
4402.05 3050
4402.67 3180
4403.30 3058
4403.93 3068
4404.55 3278
4405.18 2991
4405.80 2977
4406.43 2745
4407.06 2909
4407.68 3069
4408.31 2862
4408.93 3020
4409.56 2950
4410.19 2865
4410.81 2895
4411.44 3031
4412.07 3164
4412.69 3144
4413.32 3174
4413.95 2973
4414.57 3113
4415.20 3148
4415.83 3210
4416.45 3346
4417.08 3241
4417.71 3029
4418.34 3329
4418.96 3207
4419.59 3375
4420.22 3238
4420.84 3101
4421.47 2951
4422.10 3021
4422.73 3066
4423.35 2950
4423.98 2937
4424.61 2795
4425.24 2696
4425.86 2744
4426.49 2672
4427.12 2467
4427.75 2522
4428.37 2309
4429.00 2538
4429.63 2572
4430.26 2612
4430.89 2484
4431.51 2520
4432.14 2555
4432.77 2608
4433.40 2700
4434.03 2820
4434.65 2623
4435.28 2805
4435.91 2800
4436.54 2662
4437.17 2632
4437.80 2795
4438.42 2669
4439.05 2833
4439.68 2975
4440.31 2684
4440.94 2599
4441.57 2530
4442.20 2626
4442.82 2746
4443.45 2496
4444.08 2411
4444.71 2495
4445.34 2457
4445.97 2475
4446.60 2663
4447.23 2750
4447.86 2845
4448.48 2599
4449.11 2751
4449.74 2908
4450.37 2843
4451.00 2867
4451.63 2772
4452.26 2896
4452.89 2814
4453.52 2789
4454.15 2512
4454.78 2549
4455.41 2557
4456.04 2631
4456.67 2700
4457.30 2685
4457.93 2825
4458.56 2710
4459.19 2709
4459.82 2676
4460.45 2562
4461.08 2576
4461.71 2666
4462.34 2507
4462.97 2510
4463.60 2487
4464.23 2478
4464.86 2555
4465.49 2518
4466.12 2477
4466.75 2386
4467.38 2417
4468.01 2404
4468.64 2317
4469.27 2469
4469.90 2498
4470.53 2561
4471.16 2599
4471.80 2561
4472.43 2438
4473.06 2359
4473.69 2496
4474.32 2579
4474.95 2438
4475.58 2579
4476.21 2485
4476.84 2465
4477.47 2628
4478.11 2545
4478.74 2483
4479.37 2426
4480.00 2341
4480.63 2311
4481.26 2426
4481.89 2526
4482.53 2487
4483.16 2540
4483.79 2632
4484.42 2576
4485.05 2564
4485.68 2519
4486.32 2739
4486.95 2754
4487.58 2532
4488.21 2662
4488.84 2652
4489.48 2387
4490.11 2549
4490.74 2635
4491.37 2600
4492.00 2498
4492.64 2318
4493.27 2598
4493.90 2496
4494.53 2485
4495.17 2602
4495.80 2454
4496.43 2490
4497.06 2759
4497.70 2546
4498.33 2591
4498.96 2692
4499.60 2725
4500.23 2663
4500.86 2756
4501.49 2885
4502.13 2862
4502.76 2884
4503.39 2886
4504.03 3020
4504.66 3052
4505.29 3254
4505.93 3277
4506.56 3092
4507.19 3078
4507.83 3011
4508.46 2804
4509.09 2994
4509.73 2767
4510.36 2703
4510.99 2797
4511.63 2587
4512.26 2609
4512.89 2442
4513.53 2539
4514.16 2620
4514.80 2531
4515.43 2581
4516.06 2490
4516.70 2481
4517.33 2689
4517.96 2777
4518.60 2585
4519.23 2530
4519.87 2490
4520.50 2589
4521.14 2503
4521.77 2517
4522.40 2501
4523.04 2639
4523.67 2642
4524.31 2755
4524.94 2582
4525.58 2730
4526.21 2901
4526.85 2874
4527.48 3036
4528.12 3154
4528.75 3073
4529.39 3172
4530.02 3406
4530.66 3578
4531.29 3604
4531.93 3637
4532.56 3898
4533.20 4187
4533.83 4127
4534.47 3973
4535.10 3919
4535.74 3701
4536.37 3517
4537.01 3515
4537.64 3249
4538.28 2993
4538.91 2828
4539.55 2876
4540.19 2876
4540.82 2702
4541.46 2777
4542.09 2914
4542.73 2723
4543.36 2507
4544.00 2478
4544.64 2500
4545.27 2414
4545.91 2402
4546.54 2425
4547.18 2658
4547.82 2447
4548.45 2488
4549.09 2589
4549.73 2497
4550.36 2561
4551.00 2485
4551.63 2509
4552.27 2584
4552.91 2640
4553.54 2798
4554.18 2768
4554.82 2625
4555.45 2564
4556.09 2643
4556.73 2527
4557.36 2476
4558.00 2506
4558.64 2555
4559.27 2556
4559.91 2473
4560.55 2526
4561.19 2584
4561.82 2454
4562.46 2503
4563.10 2569
4563.73 2507
4564.37 2502
4565.01 2654
4565.65 2696
4566.28 2553
4566.92 2582
4567.56 2807
4568.20 2783
4568.83 2730
4569.47 2499
4570.11 2527
4570.75 2584
4571.39 2634
4572.02 2628
4572.66 2734
4573.30 2570
4573.94 2606
4574.58 2521
4575.21 2430
4575.85 2436
4576.49 2380
4577.13 2404
4577.77 2326
4578.40 2529
4579.04 2663
4579.68 2563
4580.32 2568
4580.96 2427
4581.60 2401
4582.24 2483
4582.87 2521
4583.51 2456
4584.15 2510
4584.79 2640
4585.43 2608
4586.07 2449
4586.71 2437
4587.35 2614
4587.98 2451
4588.62 2375
4589.26 2458
4589.90 2534
4590.54 2618
4591.18 2378
4591.82 2416
4592.46 2521
4593.10 2600
4593.74 2458
4594.38 2352
4595.02 2271
4595.66 2386
4596.29 2369
4596.93 2273
4597.57 2251
4598.21 2502
4598.85 2327
4599.49 2328
4600.13 2597
4600.77 2651
4601.41 2612
4602.05 2696
4602.69 2784
4603.33 2702
4603.97 2801
4604.61 2806
4605.25 2832
4605.89 2971
4606.53 2980
4607.17 2985
4607.81 3114
4608.45 3003
4609.10 2724
4609.74 2852
4610.38 2780
4611.02 2890
4611.66 2777
4612.30 2569
4612.94 2573
4613.58 2657
4614.22 2644
4614.86 2690
4615.50 2633
4616.14 2602
4616.78 2746
4617.42 2511
4618.07 2424
4618.71 2558
4619.35 2597
4619.99 2467
4620.63 2464
4621.27 2554
4621.91 2315
4622.55 2376
4623.20 2360
4623.84 2366
4624.48 2352
4625.12 2202
4625.76 2330
4626.40 2358
4627.05 2351
4627.69 2360
4628.33 2261
4628.97 2150
4629.61 2327
4630.25 2387
4630.90 2256
4631.54 2296
4632.18 2262
4632.82 2321
4633.46 2148
4634.11 2276
4634.75 2537
4635.39 2376
4636.03 2469
4636.68 2405
4637.32 2232
4637.96 2260
4638.60 2233
4639.25 2434
4639.89 2364
4640.53 2475
4641.17 2389
4641.82 2450
4642.46 2297
4643.10 2444
4643.75 2422
4644.39 2375
4645.03 2395
4645.67 2330
4646.32 2426
4646.96 2434
4647.60 2399
4648.25 2267
4648.89 2508
4649.53 2434
4650.18 2346
4650.82 2445
4651.46 2437
4652.11 2336
4652.75 2261
4653.39 2446
4654.04 2499
4654.68 2218
4655.32 2464
4655.97 2428
4656.61 2425
4657.26 2326
4657.90 2453
4658.54 2457
4659.19 2461
4659.83 2533
4660.47 2418
4661.12 2450
4661.76 2575
4662.41 2603
4663.05 2406
4663.70 2529
4664.34 2692
4664.98 2491
4665.63 2483
4666.27 2328
4666.92 2459
4667.56 2348
4668.21 2408
4668.85 2393
4669.50 2429
4670.14 2174
4670.78 2280
4671.43 2160
4672.07 2165
4672.72 2193
4673.36 2133
4674.01 2143
4674.65 2240
4675.30 2271
4675.94 2273
4676.59 2222
4677.23 2090
4677.88 2082
4678.52 2142
4679.17 2279
4679.82 2368
4680.46 2270
4681.11 2221
4681.75 2324
4682.40 2354
4683.04 2407
4683.69 2434
4684.33 2393
4684.98 2302
4685.63 2382
4686.27 2525
4686.92 2439
4687.56 2503
4688.21 2367
4688.85 2363
4689.50 2259
4690.15 2201
4690.79 2353
4691.44 2295
4692.09 2171
4692.73 2188
4693.38 2276
4694.02 2278
4694.67 2305
4695.32 2300
4695.96 2506
4696.61 2440
4697.26 2640
4697.90 2600
4698.55 2572
4699.20 2755
4699.84 2470
4700.49 2531
4701.14 2683
4701.78 2287
4702.43 2406
4703.08 2446
4703.72 2376
4704.37 2206
4705.02 2409
4705.67 2653
4706.31 2417
4706.96 2472
4707.61 2330
4708.25 2403
4708.90 2473
4709.55 2640
4710.20 2694
4710.84 2562
4711.49 2511
4712.14 2508
4712.79 2454
4713.43 2443
4714.08 2509
4714.73 2368
4715.38 2322
4716.03 2304
4716.67 2277
4717.32 2354
4717.97 2346
4718.62 2437
4719.27 2487
4719.91 2478
4720.56 2387
4721.21 2357
4721.86 2383
4722.51 2269
4723.15 2274
4723.80 2446
4724.45 2432
4725.10 2660
4725.75 2513
4726.40 2556
4727.05 2676
4727.69 2670
4728.34 2726
4728.99 2737
4729.64 2644
4730.29 2738
4730.94 2600
4731.59 2502
4732.24 2411
4732.89 2399
4733.53 2314
4734.18 2242
4734.83 2268
4735.48 2284
4736.13 2385
4736.78 2524
4737.43 2459
4738.08 2463
4738.73 2285
4739.38 2311
4740.03 2343
4740.68 2467
4741.33 2441
4741.98 2393
4742.63 2610
4743.28 2401
4743.92 2390
4744.57 2545
4745.22 2603
4745.87 2455
4746.52 2549
4747.17 2523
4747.82 2593
4748.47 2778
4749.12 2713
4749.77 2768
4750.42 2834
4751.08 2821
4751.73 2882
4752.38 2914
4753.03 2960
4753.68 3126
4754.33 3216
4754.98 3283
4755.63 3107
4756.28 2960
4756.93 2781
4757.58 2769
4758.23 2799
4758.88 2721
4759.53 2609
4760.18 2237
4760.83 2212
4761.49 2372
4762.14 2441
4762.79 2336
4763.44 2189
4764.09 2353
4764.74 2448
4765.39 2310
4766.04 2392
4766.69 2516
4767.35 2401
4768.00 2482
4768.65 2321
4769.30 2280
4769.95 2442
4770.60 2321
4771.25 2462
4771.91 2338
4772.56 2425
4773.21 2469
4773.86 2531
4774.51 2313
4775.17 2250
4775.82 2160
4776.47 2223
4777.12 2113
4777.77 2259
4778.43 2159
4779.08 2237
4779.73 2322
4780.38 2378
4781.03 2347
4781.69 2321
4782.34 2347
4782.99 2477
4783.64 2291
4784.30 2241
4784.95 2355
4785.60 2349
4786.25 2389
4786.91 2473
4787.56 2451
4788.21 2380
4788.87 2066
4789.52 2123
4790.17 2287
4790.82 2325
4791.48 2262
4792.13 2306
4792.78 2223
4793.44 2437
4794.09 2341
4794.74 2237
4795.40 2284
4796.05 2261
4796.70 2344
4797.36 2277
4798.01 2239
4798.66 2093
4799.32 2174
4799.97 2161
4800.62 2235
4801.28 2130
4801.93 2140
4802.59 2187
4803.24 2213
4803.89 2222
4804.55 2193
4805.20 2088
4805.85 2147
4806.51 2123
4807.16 2290
4807.82 2192
4808.47 2195
4809.13 2228
4809.78 2255
4810.43 2364
4811.09 2318
4811.74 2203
4812.40 2242
4813.05 2115
4813.71 2310
4814.36 2553
4815.02 2337
4815.67 2442
4816.32 2501
4816.98 2479
4817.63 2604
4818.29 2540
4818.94 2706
4819.60 2675
4820.25 2536
4820.91 2549
4821.56 2751
4822.22 2711
4822.87 2903
4823.53 2992
4824.18 3277
4824.84 3444
4825.50 3232
4826.15 3309
4826.81 3098
4827.46 3109
4828.12 3160
4828.77 3152
4829.43 3099
4830.08 2953
4830.74 2941
4831.40 3053
4832.05 2997
4832.71 2916
4833.36 2762
4834.02 2836
4834.67 2971
4835.33 2831
4835.99 2980
4836.64 2976
4837.30 2852
4837.95 3020
4838.61 2871
4839.27 3008
4839.92 2899
4840.58 2849
4841.24 2650
4841.89 2797
4842.55 2904
4843.21 2941
4843.86 2916
4844.52 2794
4845.18 2776
4845.83 2833
4846.49 2868
4847.15 2733
4847.80 2698
4848.46 2826
4849.12 2884
4849.77 3066
4850.43 3138
4851.09 3064
4851.74 3035
4852.40 3098
4853.06 2756
4853.72 2971
4854.37 3067
4855.03 2896
4855.69 2772
4856.35 2721
4857.00 2766
4857.66 2729
4858.32 3072
4858.98 2884
4859.63 2888
4860.29 2723
4860.95 2660
4861.61 2667
4862.26 2830
4862.92 3184
4863.58 3017
4864.24 2850
4864.90 2989
4865.55 2999
4866.21 3074
4866.87 2967
4867.53 3311
4868.19 3328
4868.85 3015
4869.50 3004
4870.16 2890
4870.82 2912
4871.48 2855
4872.14 2758
4872.80 2861
4873.45 2787
4874.11 2685
4874.77 2593
4875.43 2423
4876.09 2596
4876.75 2582
4877.41 2606
4878.07 2599
4878.72 2703
4879.38 2726
4880.04 2610
4880.70 2586
4881.36 2429
4882.02 2530
4882.68 2359
4883.34 2393
4884.00 2365
4884.66 2507
4885.32 2473
4885.98 2510
4886.64 2320
4887.29 2501
4887.95 2703
4888.61 2584
4889.27 2561
4889.93 2627
4890.59 2592
4891.25 2777
4891.91 2769
4892.57 2757
4893.23 2799
4893.89 2954
4894.55 2968
4895.21 2974
4895.87 2695
4896.53 2714
4897.19 2783
4897.85 2899
4898.51 2905
4899.17 3139
4899.83 2939
4900.49 3033
4901.16 2874
4901.82 2900
4902.48 2990
4903.14 2738
4903.80 2804
4904.46 2778
4905.12 2586
4905.78 2667
4906.44 2682
4907.10 2710
4907.76 2677
4908.42 2651
4909.08 2625
4909.74 2566
4910.41 2399
4911.07 2304
4911.73 2435
4912.39 2568
4913.05 2413
4913.71 2425
4914.37 2455
4915.03 2297
4915.70 2217
4916.36 2359
4917.02 2208
4917.68 2155
4918.34 2329
4919.00 2201
4919.67 2144
4920.33 2146
4920.99 2174
4921.65 2182
4922.31 2279
4922.97 2159
4923.64 2300
4924.30 2358
4924.96 2232
4925.62 2293
4926.29 2215
4926.95 2266
4927.61 2286
4928.27 2241
4928.93 2436
4929.60 2371
4930.26 2283
4930.92 2435
4931.58 2393
4932.25 2288
4932.91 2259
4933.57 2200
4934.23 2342
4934.90 2270
4935.56 2297
4936.22 2395
4936.89 2431
4937.55 2420
4938.21 2391
4938.87 2374
4939.54 2434
4940.20 2244
4940.86 2285
4941.53 2139
4942.19 2490
4942.85 2327
4943.52 2286
4944.18 2413
4944.84 2229
4945.51 2176
4946.17 2226
4946.83 2139
4947.50 2220
4948.16 2228
4948.82 2231
4949.49 2197
4950.15 2086
4950.82 2044
4951.48 2018
4952.14 2080
4952.81 2062
4953.47 2056
4954.14 2114
4954.80 1990
4955.46 2061
4956.13 2116
4956.79 2305
4957.46 2215
4958.12 2161
4958.79 2309
4959.45 2286
4960.11 2493
4960.78 2468
4961.44 2522
4962.11 2779
4962.77 2755
4963.44 2760
4964.10 2913
4964.77 2830
4965.43 2857
4966.10 2963
4966.76 2974
4967.43 2952
4968.09 2837
4968.76 2679
4969.42 2773
4970.09 2603
4970.75 2425
4971.42 2661
4972.08 2633
4972.75 2517
4973.41 2475
4974.08 2449
4974.74 2486
4975.41 2603
4976.07 2575
4976.74 2584
4977.40 2493
4978.07 2441
4978.74 2387
4979.40 2407
4980.07 2532
4980.73 2526
4981.40 2372
4982.06 2274
4982.73 2346
4983.40 2382
4984.06 2291
4984.73 2282
4985.39 2404
4986.06 2583
4986.73 2769
4987.39 2842
4988.06 2864
4988.73 3085
4989.39 3210
4990.06 3374
4990.73 3333
4991.39 3471
4992.06 3197
4992.73 3215
4993.39 3136
4994.06 2980
4994.73 2892
4995.39 2593
4996.06 2584
4996.73 2352
4997.39 2391
4998.06 2466
4998.73 2455
4999.39 2482
5000.06 2414
5000.73 2146
5001.39 2199
5002.06 2060
5002.73 2087
5003.40 2033
5004.06 2047
5004.73 2184
5005.40 2152
5006.07 2181
5006.73 2159
5007.40 2116
5008.07 2118
5008.74 2176
5009.40 2107
5010.07 2075
5010.74 2117
5011.41 2251
5012.08 2204
5012.74 2129
5013.41 2211
5014.08 2109
5014.75 2066
5015.42 2156
5016.08 2166
5016.75 2062
5017.42 2237
5018.09 2333
5018.76 2407
5019.43 2308
5020.09 2271
5020.76 2320
5021.43 2283
5022.10 2428
5022.77 2548
5023.44 2434
5024.11 2428
5024.77 2616
5025.44 2403
5026.11 2302
5026.78 2416
5027.45 2649
5028.12 2542
5028.79 2340
5029.46 2316
5030.13 2222
5030.80 2292
5031.46 2259
5032.13 2284
5032.80 2125
5033.47 2097
5034.14 2244
5034.81 2185
5035.48 2256
5036.15 2165
5036.82 2203
5037.49 2157
5038.16 2111
5038.83 2183
5039.50 2169
5040.17 2302
5040.84 2163
5041.51 2104
5042.18 2217
5042.85 2199
5043.52 2208
5044.19 2308
5044.86 2334
5045.53 2451
5046.20 2475
5046.87 2403
5047.54 2247
5048.21 2414
5048.88 2333
5049.55 2249
5050.22 2188
5050.89 2349
5051.56 2186
5052.23 2220
5052.90 2212
5053.57 2278
5054.24 2317
5054.91 2299
5055.58 2335
5056.26 2114
5056.93 2093
5057.60 2214
5058.27 2238
5058.94 2220
5059.61 2198
5060.28 2223
5060.95 2336
5061.62 2224
5062.30 2265
5062.97 2167
5063.64 2149
5064.31 2133
5064.98 2161
5065.65 2119
5066.32 1877
5067.00 1981
5067.67 2012
5068.34 1956
5069.01 2005
5069.68 2112
5070.35 2059
5071.03 1967
5071.70 2101
5072.37 1978
5073.04 1979
5073.71 2005
5074.39 1976
5075.06 2144
5075.73 2129
5076.40 2068
5077.07 2075
5077.75 2090
5078.42 2363
5079.09 2271
5079.76 2197
5080.44 2305
5081.11 2327
5081.78 2285
5082.45 2311
5083.13 2411
5083.80 2433
5084.47 2469
5085.14 2364
5085.82 2402
5086.49 2400
5087.16 2277
5087.84 2397
5088.51 2472
5089.18 2483
5089.85 2520
5090.53 2480
5091.20 2438
5091.87 2351
5092.55 2383
5093.22 2482
5093.89 2438
5094.57 2464
5095.24 2614
5095.91 2397
5096.59 2517
5097.26 2469
5097.93 2354
5098.61 2370
5099.28 2223
5099.96 2271
5100.63 2230
5101.30 2191
5101.98 2134
5102.65 2268
5103.33 2319
5104.00 2082
5104.67 2071
5105.35 2332
5106.02 2257
5106.70 2346
5107.37 2290
5108.04 2268
5108.72 2247
5109.39 2021
5110.07 2075
5110.74 2139
5111.42 2165
5112.09 2058
5112.77 2009
5113.44 2022
5114.11 2118
5114.79 2126
5115.46 2085
5116.14 2107
5116.81 2097
5117.49 2080
5118.16 2027
5118.84 2013
5119.51 2049
5120.19 2051
5120.86 2004
5121.54 2146
5122.21 2016
5122.89 1990
5123.56 2050
5124.24 2128
5124.92 2147
5125.59 2111
5126.27 2163
5126.94 2137
5127.62 2204
5128.29 2113
5128.97 1985
5129.64 1975
5130.32 2104
5131.00 2229
5131.67 2263
5132.35 2289
5133.02 2080
5133.70 2252
5134.38 2174
5135.05 2187
5135.73 2032
5136.40 2220
5137.08 2360
5137.76 2290
5138.43 2412
5139.11 2406
5139.79 2404
5140.46 2397
5141.14 2473
5141.81 2607
5142.49 2571
5143.17 2447
5143.84 2568
5144.52 2442
5145.20 2271
5145.87 2199
5146.55 2170
5147.23 2095
5147.91 1900
5148.58 2043
5149.26 1959
5149.94 2034
5150.61 1872
5151.29 1977
5151.97 1976
5152.64 1964
5153.32 1934
5154.00 2026
5154.68 2018
5155.35 1986
5156.03 2065
5156.71 2133
5157.39 2088
5158.06 2085
5158.74 2069
5159.42 2097
5160.10 1943
5160.77 2010
5161.45 2031
5162.13 2033
5162.81 1843
5163.49 2064
5164.16 2095
5164.84 1880
5165.52 1824
5166.20 1887
5166.88 2014
5167.55 1958
5168.23 1959
5168.91 2086
5169.59 1889
5170.27 1911
5170.95 1901
5171.62 1930
5172.30 1947
5172.98 2016
5173.66 1932
5174.34 1888
5175.02 1881
5175.70 1961
5176.38 1899
5177.05 2001
5177.73 1949
5178.41 1856
5179.09 2027
5179.77 1949
5180.45 2050
5181.13 2105
5181.81 2157
5182.49 2011
5183.17 2101
5183.84 1938
5184.52 2001
5185.20 2000
5185.88 1902
5186.56 1923
5187.24 1760
5187.92 1912
5188.60 2021
5189.28 1833
5189.96 1873
5190.64 2071
5191.32 1859
5192.00 1943
5192.68 1930
5193.36 1979
5194.04 2079
5194.72 1866
5195.40 1854
5196.08 1773
5196.76 1895
5197.44 1860
5198.12 1894
5198.80 1819
5199.48 1899
5200.16 1926
5200.84 2084
5201.52 1945
5202.20 2022
5202.88 1961
5203.56 1962
5204.24 2069
5204.92 2118
5205.60 2226
5206.29 2082
5206.97 2060
5207.65 2221
5208.33 2215
5209.01 2221
5209.69 2279
5210.37 2433
5211.05 2479
5211.73 2560
5212.41 2610
5213.10 2581
5213.78 2499
5214.46 2385
5215.14 2375
5215.82 2290
5216.50 2293
5217.18 1964
5217.86 2026
5218.55 1907
5219.23 2148
5219.91 2184
5220.59 2086
5221.27 1976
5221.95 1936
5222.64 2028
5223.32 2050
5224.00 2040
5224.68 1972
5225.36 2009
5226.05 2024
5226.73 2023
5227.41 1984
5228.09 1929
5228.77 1874
5229.46 2036
5230.14 1882
5230.82 2042
5231.50 2005
5232.19 2100
5232.87 2056
5233.55 2078
5234.23 2128
5234.92 2005
5235.60 1995
5236.28 2161
5236.96 2165
5237.65 1992
5238.33 2065
5239.01 2226
5239.70 2173
5240.38 2163
5241.06 2090
5241.75 2242
5242.43 2181
5243.11 2000
5243.79 2052
5244.48 2151
5245.16 2124
5245.84 1934
5246.53 1947
5247.21 1955
5247.89 1909
5248.58 1851
5249.26 1894
5249.95 2006
5250.63 1937
5251.31 1825
5252.00 1877
5252.68 1830
5253.36 1863
5254.05 1931
5254.73 1792
5255.42 1872
5256.10 1885
5256.78 1872
5257.47 1790
5258.15 1898
5258.84 1805
5259.52 1719
5260.20 1746
5260.89 1796
5261.57 1905
5262.26 1977
5262.94 2025
5263.63 2060
5264.31 2066
5265.00 1924
5265.68 1924
5266.37 1967
5267.05 2125
5267.73 2105
5268.42 2183
5269.10 2191
5269.79 2076
5270.47 2052
5271.16 1944
5271.84 2049
5272.53 2125
5273.21 2058
5273.90 1925
5274.58 1862
5275.27 2088
5275.95 2076
5276.64 2023
5277.33 2046
5278.01 1990
5278.70 2222
5279.38 2276
5280.07 2305
5280.75 2491
5281.44 2388
5282.12 2416
5282.81 2292
5283.50 2387
5284.18 2450
5284.87 2478
5285.55 2349
5286.24 2252
5286.93 2150
5287.61 2127
5288.30 2097
5288.98 2238
5289.67 1999
5290.36 1878
5291.04 2071
5291.73 2077
5292.42 2014
5293.10 1975
5293.79 1965
5294.47 2050
5295.16 2057
5295.85 1972
5296.53 2032
5297.22 1970
5297.91 1991
5298.59 1995
5299.28 2052
5299.97 1983
5300.65 1910
5301.34 1959
5302.03 2049
5302.72 1949
5303.40 1989
5304.09 1888
5304.78 1919
5305.46 1971
5306.15 1831
5306.84 1948
5307.53 1868
5308.21 2005
5308.90 1950
5309.59 1887
5310.28 1903
5310.96 1998
5311.65 1917
5312.34 1910
5313.03 1977
5313.71 1908
5314.40 1843
5315.09 1821
5315.78 1952
5316.47 1813
5317.15 1935
5317.84 1914
5318.53 2012
5319.22 1917
5319.91 1938
5320.59 1919
5321.28 1999
5321.97 2025
5322.66 1903
5323.35 1887
5324.04 1922
5324.72 1943
5325.41 1979
5326.10 1989
5326.79 1968
5327.48 1860
5328.17 1760
5328.86 1753
5329.54 1943
5330.23 1959
5330.92 2041
5331.61 1919
5332.30 1861
5332.99 2017
5333.68 2015
5334.37 2006
5335.06 1938
5335.75 2057
5336.43 2090
5337.12 1989
5337.81 1912
5338.50 1891
5339.19 1731
5339.88 1731
5340.57 1709
5341.26 1854
5341.95 1860
5342.64 1743
5343.33 1740
5344.02 1936
5344.71 1879
5345.40 1908
5346.09 1983
5346.78 2110
5347.47 2119
5348.16 2109
5348.85 2112
5349.54 2140
5350.23 2201
5350.92 2236
5351.61 2272
5352.30 2201
5352.99 2207
5353.68 2211
5354.37 2332
5355.06 2132
5355.75 2148
5356.44 2179
5357.13 2131
5357.82 2070
5358.51 1874
5359.20 1954
5359.89 1974
5360.58 2062
5361.28 1880
5361.97 1991
5362.66 2056
5363.35 2095
5364.04 2063
5364.73 2049
5365.42 1980
5366.11 1944
5366.80 1889
5367.50 1890
5368.19 2054
5368.88 2079
5369.57 1933
5370.26 1928
5370.95 1786
5371.64 1936
5372.33 1926
5373.03 1918
5373.72 1949
5374.41 1929
5375.10 1784
5375.79 1890
5376.48 1958
5377.18 1885
5377.87 1953
5378.56 1945
5379.25 1933
5379.94 2007
5380.64 1986
5381.33 2110
5382.02 1941
5382.71 2085
5383.41 2023
5384.10 2046
5384.79 2079
5385.48 2193
5386.17 2038
5386.87 1999
5387.56 2018
5388.25 2012
5388.94 1965
5389.64 1998
5390.33 1999
5391.02 1890
5391.72 1759
5392.41 1831
5393.10 1913
5393.79 1938
5394.49 1797
5395.18 1862
5395.87 1843
5396.57 1936
5397.26 1992
5397.95 1835
5398.65 1790
5399.34 1833
5400.03 1857
5400.73 1799
5401.42 1786
5402.11 1895
5402.81 1768
5403.50 1860
5404.19 1868
5404.89 1878
5405.58 1789
5406.27 1618
5406.97 1797
5407.66 1925
5408.36 1867
5409.05 1866
5409.74 1807
5410.44 1916
5411.13 1966
5411.83 1870
5412.52 1809
5413.21 1936
5413.91 1976
5414.60 1860
5415.30 1891
5415.99 1811
5416.69 1787
5417.38 1738
5418.07 1684
5418.77 1860
5419.46 1802
5420.16 1845
5420.85 1859
5421.55 1845
5422.24 1921
5422.94 2052
5423.63 1876
5424.33 1882
5425.02 1990
5425.72 1883
5426.41 1990
5427.11 1914
5427.80 1828
5428.50 1852
5429.19 1802
5429.89 1698
5430.58 1768
5431.28 1785
5431.97 1710
5432.67 1699
5433.36 1754
5434.06 1901
5434.75 1763
5435.45 1716
5436.15 1824
5436.84 1858
5437.54 1847
5438.23 1701
5438.93 1775
5439.62 1790
5440.32 1778
5441.02 1866
5441.71 1925
5442.41 1892
5443.10 1764
5443.80 1783
5444.50 1793
5445.19 1850
5445.89 1964
5446.59 1940
5447.28 1981
5447.98 1914
5448.68 2048
5449.37 2021
5450.07 1864
5450.76 2067
5451.46 1994
5452.16 1902
5452.85 1910
5453.55 2007
5454.25 1902
5454.94 1891
5455.64 1865
5456.34 1731
5457.04 1902
5457.73 1883
5458.43 1832
5459.13 1912
5459.82 1843
5460.52 1884
5461.22 1861
5461.92 1781
5462.61 1814
5463.31 1893
5464.01 1832
5464.71 1688
5465.40 1820
5466.10 1844
5466.80 1961
5467.50 2000
5468.19 1961
5468.89 1774
5469.59 1892
5470.29 1968
5470.98 1905
5471.68 1869
5472.38 1802
5473.08 1775
5473.78 1690
5474.47 1775
5475.17 1831
5475.87 1925
5476.57 1949
5477.27 1976
5477.97 1789
5478.66 1741
5479.36 1851
5480.06 1819
5480.76 1892
5481.46 2062
5482.16 1990
5482.85 1991
5483.55 1924
5484.25 1957
5484.95 1815
5485.65 1854
5486.35 1888
5487.05 1916
5487.75 1910
5488.45 1930
5489.14 2057
5489.84 1968
5490.54 2014
5491.24 2085
5491.94 1999
5492.64 2030
5493.34 1881
5494.04 1967
5494.74 1969
5495.44 1988
5496.14 1944
5496.84 1972
5497.54 2081
5498.24 2078
5498.94 2094
5499.63 2098
5500.33 2117
5501.03 2126
5501.73 2124
5502.43 2210
5503.13 2253
5503.83 2263
5504.53 2392
5505.23 2654
5505.93 2676
5506.63 2710
5507.33 2620
5508.03 2892
5508.73 2822
5509.44 2822
5510.14 2926
5510.84 2912
5511.54 2684
5512.24 2754
5512.94 2575
5513.64 2200
5514.34 2122
5515.04 2066
5515.74 2022
5516.44 2094
5517.14 2046
5517.84 2081
5518.54 2011
5519.24 1912
5519.95 1876
5520.65 2047
5521.35 2069
5522.05 2197
5522.75 2158
5523.45 2214
5524.15 2039
5524.85 2031
5525.55 2126
5526.26 2070
5526.96 1978
5527.66 2040
5528.36 1931
5529.06 1998
5529.76 1991
5530.47 1891
5531.17 1820
5531.87 1813
5532.57 1865
5533.27 1791
5533.97 1772
5534.68 1802
5535.38 1855
5536.08 1888
5536.78 2081
5537.48 2022
5538.19 1933
5538.89 1837
5539.59 1743
5540.29 1845
5541.00 1901
5541.70 1808
5542.40 1748
5543.10 1788
5543.81 1630
5544.51 1768
5545.21 1933
5545.91 1968
5546.62 1950
5547.32 1953
5548.02 1966
5548.72 1999
5549.43 2034
5550.13 1928
5550.83 1874
5551.54 1829
5552.24 1877
5552.94 1816
5553.64 1780
5554.35 1614
5555.05 1571
5555.75 1673
5556.46 1832
5557.16 1879
5557.86 1871
5558.57 1891
5559.27 1677
5559.97 1920
5560.68 1683
5561.38 1753
5562.09 1638
5562.79 1707
5563.49 1850
5564.20 1764
5564.90 1796
5565.60 1792
5566.31 1909
5567.01 1801
5567.72 1734
5568.42 1857
5569.12 1886
5569.83 1851
5570.53 1700
5571.24 1703
5571.94 1850
5572.65 1756
5573.35 1690
5574.05 1731
5574.76 1705
5575.46 1735
5576.17 1817
5576.87 1731
5577.58 1784
5578.28 1753
5578.99 1881
5579.69 1763
5580.40 1835
5581.10 1688
5581.81 1668
5582.51 1834
5583.22 1894
5583.92 1840
5584.63 1773
5585.33 1707
5586.04 1627
5586.74 1700
5587.45 1592
5588.15 1711
5588.86 1770
5589.56 1826
5590.27 1680
5590.97 1746
5591.68 1608
5592.39 1632
5593.09 1638
5593.80 1717
5594.50 1767
5595.21 1742
5595.91 1659
5596.62 1660
5597.33 1649
5598.03 1639
5598.74 1691
5599.44 1668
5600.15 1700
5600.86 1702
5601.56 1608
5602.27 1676
5602.97 1598
5603.68 1739
5604.39 1565
5605.09 1514
5605.80 1605
5606.51 1741
5607.21 1676
5607.92 1548
5608.63 1531
5609.33 1643
5610.04 1740
5610.75 1577
5611.45 1640
5612.16 1667
5612.87 1610
5613.57 1596
5614.28 1681
5614.99 1630
5615.69 1716
5616.40 1662
5617.11 1538
5617.82 1624
5618.52 1628
5619.23 1623
5619.94 1679
5620.64 1730
5621.35 1672
5622.06 1695
5622.77 1535
5623.47 1618
5624.18 1678
5624.89 1539
5625.60 1503
5626.30 1389
5627.01 1494
5627.72 1513
5628.43 1622
5629.14 1591
5629.84 1630
5630.55 1627
5631.26 1576
5631.97 1662
5632.68 1543
5633.38 1529
5634.09 1545
5634.80 1646
5635.51 1625
5636.22 1457
5636.93 1604
5637.63 1614
5638.34 1643
5639.05 1833
5639.76 1683
5640.47 1606
5641.18 1755
5641.89 1974
5642.59 1867
5643.30 1766
5644.01 1877
5644.72 1813
5645.43 1678
5646.14 1679
5646.85 1646
5647.56 1529
5648.27 1595
5648.98 1626
5649.68 1639
5650.39 1696
5651.10 1635
5651.81 1805
5652.52 1731
5653.23 1628
5653.94 1727
5654.65 1586
5655.36 1520
5656.07 1650
5656.78 1669
5657.49 1668
5658.20 1661
5658.91 1782
5659.62 1752
5660.33 1715
5661.04 1604
5661.75 1644
5662.46 1759
5663.17 1652
5663.88 1631
5664.59 1668
5665.30 1614
5666.01 1577
5666.72 1719
5667.43 1692
5668.14 1732
5668.85 1660
5669.56 1551
5670.27 1598
5670.98 1552
5671.69 1633
5672.40 1796
5673.11 1937
5673.82 1839
5674.53 1687
5675.24 1675
5675.96 1635
5676.67 1593
5677.38 1636
5678.09 1543
5678.80 1537
5679.51 1584
5680.22 1604
5680.93 1538
5681.64 1577
5682.36 1471
5683.07 1486
5683.78 1518
5684.49 1695
5685.20 1598
5685.91 1625
5686.62 1630
5687.34 1530
5688.05 1539
5688.76 1590
5689.47 1605
5690.18 1596
5690.89 1581
5691.61 1532
5692.32 1516
5693.03 1569
5693.74 1692
5694.45 1693
5695.17 1594
5695.88 1565
5696.59 1611
5697.30 1540
5698.01 1541
5698.73 1717
5699.44 1667
5700.15 1626
5700.86 1613
5701.58 1643
5702.29 1616
5703.00 1595
5703.71 1542
5704.43 1640
5705.14 1565
5705.85 1667
5706.56 1566
5707.28 1409
5707.99 1390
5708.70 1448
5709.42 1553
5710.13 1428
5710.84 1398
5711.55 1494
5712.27 1470
5712.98 1563
5713.69 1497
5714.41 1538
5715.12 1524
5715.83 1581
5716.55 1588
5717.26 1494
5717.97 1541
5718.69 1530
5719.40 1485
5720.11 1488
5720.83 1468
5721.54 1578
5722.26 1661
5722.97 1584
5723.68 1540
5724.40 1618
5725.11 1659
5725.82 1553
5726.54 1673
5727.25 1599
5727.97 1598
5728.68 1628
5729.40 1667
5730.11 1702
5730.82 1753
5731.54 1641
5732.25 1634
5732.97 1602
5733.68 1577
5734.40 1602
5735.11 1577
5735.83 1580
5736.54 1530
5737.25 1546
5737.97 1710
5738.68 1661
5739.40 1514
5740.11 1613
5740.83 1481
5741.54 1397
5742.26 1589
5742.97 1546
5743.69 1605
5744.40 1468
5745.12 1454
5745.83 1530
5746.55 1644
5747.26 1563
5747.98 1551
5748.70 1561
5749.41 1532
5750.13 1451
5750.84 1501
5751.56 1578
5752.27 1625
5752.99 1588
5753.70 1533
5754.42 1545
5755.14 1506
5755.85 1620
5756.57 1779
5757.28 1664
5758.00 1653
5758.72 1663
5759.43 1642
5760.15 1595
5760.86 1710
5761.58 1678
5762.30 1761
5763.01 1789
5763.73 1698
5764.44 1727
5765.16 1724
5765.88 1644
5766.59 1702
5767.31 1760
5768.03 1836
5768.74 1712
5769.46 1726
5770.18 1791
5770.89 1623
5771.61 1620
5772.33 1657
5773.04 1674
5773.76 1650
5774.48 1706
5775.20 1882
5775.91 1767
5776.63 1670
5777.35 1768
5778.06 1796
5778.78 1674
5779.50 2018
5780.22 1941
5780.93 1956
5781.65 1890
5782.37 1936
5783.09 1976
5783.80 1878
5784.52 1835
5785.24 1797
5785.96 1836
5786.67 1928
5787.39 1873
5788.11 1778
5788.83 1718
5789.55 1820
5790.26 1736
5790.98 1880
5791.70 1804
5792.42 1892
5793.14 1848
5793.85 1808
5794.57 1854
5795.29 1979
5796.01 2061
5796.73 1997
5797.45 2158
5798.16 2145
5798.88 2121
5799.60 2200
5800.32 2508
5801.04 2695
5801.76 2693
5802.48 2822
5803.19 3001
5803.91 2817
5804.63 2660
5805.35 2812
5806.07 2727
5806.79 2585
5807.51 2467
5808.23 2405
5808.95 2381
5809.67 2214
5810.38 2071
5811.10 2224
5811.82 2170
5812.54 2176
5813.26 2160
5813.98 2190
5814.70 2228
5815.42 2580
5816.14 2676
5816.86 2679
5817.58 3123
5818.30 3161
5819.02 3236
5819.74 3331
5820.46 3173
5821.18 3239
5821.90 3186
5822.62 2739
5823.34 2602
5824.06 2578
5824.78 2464
5825.50 2475
5826.22 2246
5826.94 2246
5827.66 2306
5828.38 2276
5829.10 2319
5829.82 2204
5830.54 2106
5831.26 2022
5831.98 2022
5832.70 2023
5833.42 2196
5834.14 2260
5834.86 2162
5835.59 2170
5836.31 2203
5837.03 2138
5837.75 1914
5838.47 1949
5839.19 1907
5839.91 1948
5840.63 2132
5841.35 2102
5842.07 2062
5842.80 2033
5843.52 1845
5844.24 1816
5844.96 1887
5845.68 1946
5846.40 1722
5847.12 1795
5847.85 1776
5848.57 1692
5849.29 1743
5850.01 1740
5850.73 1749
5851.45 1708
5852.18 1733
5852.90 1686
5853.62 1641
5854.34 1739
5855.06 1690
5855.79 1748
5856.51 1819
5857.23 1723
5857.95 1684
5858.67 1693
5859.40 1744
5860.12 1744
5860.84 1805
5861.56 1780
5862.29 1681
5863.01 1630
5863.73 1594
5864.45 1583
5865.18 1549
5865.90 1620
5866.62 1589
5867.34 1656
5868.07 1700
5868.79 1517
5869.51 1550
5870.24 1645
5870.96 1594
5871.68 1623
5872.40 1692
5873.13 1597
5873.85 1566
5874.57 1656
5875.30 1550
5876.02 1550
5876.74 1585
5877.47 1657
5878.19 1638
5878.91 1542
5879.64 1658
5880.36 1565
5881.08 1620
5881.81 1695
5882.53 1660
5883.26 1695
5883.98 1621
5884.70 1718
5885.43 1726
5886.15 1795
5886.88 1667
5887.60 1721
5888.32 1647
5889.05 1599
5889.77 1565
5890.50 1577
5891.22 1678
5891.94 1575
5892.67 1532
5893.39 1617
5894.12 1518
5894.84 1646
5895.57 1423
5896.29 1516
5897.01 1461
5897.74 1560
5898.46 1578
5899.19 1487
5899.91 1548
5900.64 1708
5901.36 1692
5902.09 1581
5902.81 1624
5903.54 1650
5904.26 1668
5904.99 1694
5905.71 1661
5906.44 1686
5907.16 1559
5907.89 1552
5908.61 1503
5909.34 1676
5910.06 1586
5910.79 1532
5911.52 1687
5912.24 1699
5912.97 1565
5913.69 1517
5914.42 1568
5915.14 1587
5915.87 1549
5916.60 1558
5917.32 1563
5918.05 1649
5918.77 1480
5919.50 1461
5920.22 1405
5920.95 1469
5921.68 1425
5922.40 1482
5923.13 1442
5923.86 1485
5924.58 1477
5925.31 1490
5926.03 1505
5926.76 1550
5927.49 1556
5928.21 1551
5928.94 1606
5929.67 1563
5930.39 1594
5931.12 1662
5931.85 1511
5932.57 1507
5933.30 1561
5934.03 1515
5934.75 1516
5935.48 1622
5936.21 1792
5936.94 1755
5937.66 1846
5938.39 1739
5939.12 1691
5939.84 1763
5940.57 1830
5941.30 1765
5942.03 1651
5942.75 1713
5943.48 1668
5944.21 1620
5944.94 1576
5945.66 1571
5946.39 1717
5947.12 1667
5947.85 1664
5948.57 1698
5949.30 1613
5950.03 1486
5950.76 1630
5951.48 1654
5952.21 1702
5952.94 1700
5953.67 1761
5954.40 1962
5955.13 1855
5955.85 1798
5956.58 1773
5957.31 1773
5958.04 1706
5958.77 1698
5959.49 1740
5960.22 1733
5960.95 1786
5961.68 1690
5962.41 1663
5963.14 1676
5963.87 1801
5964.60 1760
5965.32 1683
5966.05 1672
5966.78 1859
5967.51 1833
5968.24 1945
5968.97 2007
5969.70 1950
5970.43 1918
5971.16 1838
5971.88 1986
5972.61 1998
5973.34 1820
5974.07 1941
5974.80 1919
5975.53 1977
5976.26 1940
5976.99 1815
5977.72 1856
5978.45 1812
5979.18 1842
5979.91 1921
5980.64 1826
5981.37 1939
5982.10 1826
5982.83 2014
5983.56 1933
5984.29 1934
5985.02 2038
5985.75 1926
5986.48 1965
5987.21 1944
5987.94 1935
5988.67 1895
5989.40 1932
5990.13 1906
5990.86 1897
5991.59 1921
5992.32 1979
5993.05 2091
5993.78 2034
5994.51 2042
5995.24 2012
5995.97 2057
5996.70 2091
5997.43 1911
5998.16 1991
5998.90 2031
5999.63 1995
6000.36 1996
6001.09 1825
6001.82 1943
6002.55 1841
6003.28 1771
6004.01 1774
6004.74 1884
6005.47 2017
6006.21 1980
6006.94 2019
6007.67 2029
6008.40 2090
6009.13 2136
6009.86 2270
6010.59 2461
6011.33 2454
6012.06 2619
6012.79 2566
6013.52 2722
6014.25 2713
6014.98 2523
6015.72 2543
6016.45 2485
6017.18 2369
6017.91 2297
6018.64 2110
6019.38 2071
6020.11 1909
6020.84 1855
6021.57 1853
6022.30 1785
6023.04 1934
6023.77 1807
6024.50 1662
6025.23 1882
6025.97 1921
6026.70 1691
6027.43 1672
6028.16 1682
6028.90 1597
6029.63 1836
6030.36 1771
6031.10 1763
6031.83 1693
6032.56 1733
6033.29 1841
6034.03 1748
6034.76 1643
6035.49 1712
6036.23 1655
6036.96 1712
6037.69 1709
6038.43 1663
6039.16 1646
6039.89 1593
6040.63 1606
6041.36 1690
6042.09 1661
6042.83 1839
6043.56 1754
6044.29 1623
6045.03 1684
6045.76 1789
6046.49 1853
6047.23 1821
6047.96 1803
6048.70 1675
6049.43 1790
6050.16 1889
6050.90 1870
6051.63 1839
6052.37 1763
6053.10 1753
6053.83 1720
6054.57 1827
6055.30 1807
6056.04 1707
6056.77 1817
6057.50 1766
6058.24 1731
6058.97 1720
6059.71 1697
6060.44 1638
6061.18 1730
6061.91 1653
6062.65 1649
6063.38 1741
6064.12 1784
6064.85 1784
6065.59 1729
6066.32 1885
6067.06 1689
6067.79 1748
6068.53 1623
6069.26 1621
6070.00 1610
6070.73 1733
6071.47 1612
6072.20 1667
6072.94 1604
6073.67 1503
6074.41 1639
6075.14 1627
6075.88 1739
6076.61 1707
6077.35 1679
6078.09 1763
6078.82 1661
6079.56 1583
6080.29 1631
6081.03 1667
6081.76 1601
6082.50 1602
6083.24 1717
6083.97 1732
6084.71 1663
6085.44 1642
6086.18 1649
6086.92 1585
6087.65 1616
6088.39 1709
6089.13 1718
6089.86 1661
6090.60 1668
6091.33 1588
6092.07 1656
6092.81 1702
6093.54 1726
6094.28 1759
6095.02 1671
6095.75 1733
6096.49 1711
6097.23 1655
6097.96 1592
6098.70 1636
6099.44 1641
6100.18 1591
6100.91 1600
6101.65 1662
6102.39 1565
6103.12 1573
6103.86 1536
6104.60 1486
6105.34 1452
6106.07 1587
6106.81 1640
6107.55 1595
6108.28 1537
6109.02 1586
6109.76 1531
6110.50 1507
6111.24 1554
6111.97 1519
6112.71 1557
6113.45 1513
6114.19 1700
6114.92 1713
6115.66 1702
6116.40 1675
6117.14 1721
6117.88 1700
6118.61 1708
6119.35 1620
6120.09 1710
6120.83 1726
6121.57 1787
6122.31 1792
6123.04 1768
6123.78 1687
6124.52 1653
6125.26 1602
6126.00 1747
6126.74 1651
6127.47 1690
6128.21 1636
6128.95 1643
6129.69 1696
6130.43 1692
6131.17 1615
6131.91 1612
6132.65 1784
6133.39 1795
6134.12 1767
6134.86 1772
6135.60 1820
6136.34 1828
6137.08 1858
6137.82 1793
6138.56 1732
6139.30 1655
6140.04 1698
6140.78 1801
6141.52 1820
6142.26 1733
6143.00 1791
6143.74 1730
6144.48 1720
6145.21 1719
6145.95 1794
6146.69 1759
6147.43 1706
6148.17 1761
6148.91 1717
6149.65 1735
6150.39 1749
6151.13 1645
6151.87 1679
6152.61 1803
6153.35 1758
6154.09 1801
6154.83 1879
6155.58 1825
6156.32 1783
6157.06 1673
6157.80 1836
6158.54 1885
6159.28 1850
6160.02 1916
6160.76 1882
6161.50 1961
6162.24 1984
6162.98 1994
6163.72 1940
6164.46 1856
6165.20 1919
6165.94 2062
6166.69 1946
6167.43 2085
6168.17 2131
6168.91 2214
6169.65 2343
6170.39 2401
6171.13 2306
6171.87 2357
6172.61 2376
6173.36 2423
6174.10 2590
6174.84 2572
6175.58 2403
6176.32 2509
6177.06 2404
6177.81 2514
6178.55 2344
6179.29 2410
6180.03 2259
6180.77 2276
6181.51 2169
6182.26 2153
6183.00 2018
6183.74 2121
6184.48 2112
6185.22 1996
6185.97 1965
6186.71 1985
6187.45 2066
6188.19 2072
6188.94 2011
6189.68 1947
6190.42 2174
6191.16 2199
6191.91 2049
6192.65 2049
6193.39 2007
6194.13 2178
6194.88 2159
6195.62 2239
6196.36 2293
6197.10 2320
6197.85 2266
6198.59 2325
6199.33 2366
6200.08 2350
6200.82 2331
6201.56 2305
6202.31 2314
6203.05 2470
6203.79 2356
6204.53 2462
6205.28 2615
6206.02 2916
6206.76 3120
6207.51 3653
6208.25 4165
6209.00 4534
6209.74 4952
6210.48 5383
6211.23 5807
6211.97 5881
6212.71 5835
6213.46 5627
6214.20 5236
6214.94 4866
6215.69 4427
6216.43 3945
6217.18 3331
6217.92 3037
6218.67 2769
6219.41 2562
6220.15 2353
6220.90 2272
6221.64 2426
6222.39 2363
6223.13 2404
6223.88 2447
6224.62 2392
6225.36 2518
6226.11 2528
6226.85 2595
6227.60 2636
6228.34 2569
6229.09 2467
6229.83 2624
6230.58 2507
6231.32 2466
6232.07 2269
6232.81 2258
6233.56 2347
6234.30 2209
6235.05 2015
6235.79 2082
6236.54 2130
6237.28 2080
6238.03 2058
6238.77 2009
6239.52 1963
6240.26 2037
6241.01 2015
6241.75 1981
6242.50 1955
6243.25 1977
6243.99 2119
6244.74 2054
6245.48 2049
6246.23 2142
6246.97 2094
6247.72 2150
6248.47 2310
6249.21 2235
6249.96 2369
6250.70 2295
6251.45 2373
6252.20 2366
6252.94 2388
6253.69 2349
6254.43 2362
6255.18 2325
6255.93 2336
6256.67 2189
6257.42 2263
6258.17 2307
6258.91 2115
6259.66 2234
6260.41 2367
6261.15 2290
6261.90 2162
6262.65 2255
6263.39 2250
6264.14 2222
6264.89 2250
6265.63 2196
6266.38 2164
6267.13 2060
6267.87 2110
6268.62 2165
6269.37 2150
6270.12 2312
6270.86 2361
6271.61 2156
6272.36 2150
6273.11 2100
6273.85 2259
6274.60 2424
6275.35 2426
6276.10 2499
6276.84 2657
6277.59 2690
6278.34 2711
6279.09 2844
6279.83 2699
6280.58 2764
6281.33 2731
6282.08 2534
6282.83 2552
6283.57 2450
6284.32 2224
6285.07 2210
6285.82 2161
6286.57 1930
6287.31 1931
6288.06 2000
6288.81 1999
6289.56 2074
6290.31 2074
6291.06 2035
6291.80 1993
6292.55 2114
6293.30 2021
6294.05 2006
6294.80 1975
6295.55 2043
6296.30 1991
6297.04 2002
6297.79 1951
6298.54 1850
6299.29 1923
6300.04 1898
6300.79 1700
6301.54 1817
6302.29 1884
6303.04 1958
6303.79 2025
6304.53 1964
6305.28 2045
6306.03 1947
6306.78 2053
6307.53 2005
6308.28 1928
6309.03 1785
6309.78 1823
6310.53 1939
6311.28 2079
6312.03 1878
6312.78 1881
6313.53 1812
6314.28 1709
6315.03 1822
6315.78 1799
6316.53 1789
6317.28 1922
6318.03 1962
6318.78 1816
6319.53 1983
6320.28 1997
6321.03 1850
6321.78 1848
6322.53 1749
6323.28 1733
6324.03 1792
6324.78 1769
6325.53 1709
6326.28 1704
6327.03 1600
6327.78 1718
6328.53 1713
6329.28 1635
6330.04 1619
6330.79 1632
6331.54 1713
6332.29 1711
6333.04 1618
6333.79 1690
6334.54 1619
6335.29 1550
6336.04 1596
6336.79 1730
6337.55 1726
6338.30 1764
6339.05 1660
6339.80 1587
6340.55 1544
6341.30 1593
6342.05 1583
6342.81 1516
6343.56 1597
6344.31 1573
6345.06 1544
6345.81 1618
6346.56 1592
6347.32 1491
6348.07 1553
6348.82 1582
6349.57 1528
6350.32 1670
6351.07 1657
6351.83 1624
6352.58 1515
6353.33 1541
6354.08 1507
6354.84 1605
6355.59 1703
6356.34 1613
6357.09 1709
6357.84 1646
6358.60 1512
6359.35 1539
6360.10 1621
6360.85 1613
6361.61 1605
6362.36 1636
6363.11 1510
6363.87 1528
6364.62 1540
6365.37 1608
6366.12 1590
6366.88 1457
6367.63 1559
6368.38 1658
6369.14 1523
6369.89 1446
6370.64 1547
6371.40 1547
6372.15 1566
6372.90 1646
6373.66 1635
6374.41 1555
6375.16 1495
6375.92 1534
6376.67 1540
6377.42 1475
6378.18 1432
6378.93 1531
6379.68 1615
6380.44 1478
6381.19 1509
6381.95 1574
6382.70 1657
6383.45 1713
6384.21 1624
6384.96 1622
6385.71 1710
6386.47 1791
6387.22 1580
6387.98 1558
6388.73 1494
6389.49 1574
6390.24 1589
6390.99 1472
6391.75 1436
6392.50 1384
6393.26 1476
6394.01 1462
6394.77 1523
6395.52 1504
6396.28 1497
6397.03 1499
6397.79 1440
6398.54 1519
6399.30 1576
6400.05 1461
6400.81 1458
6401.56 1471
6402.32 1521
6403.07 1410
6403.83 1377
6404.58 1498
6405.34 1575
6406.09 1538
6406.85 1487
6407.60 1471
6408.36 1589
6409.11 1569
6409.87 1500
6410.62 1608
6411.38 1581
6412.13 1616
6412.89 1586
6413.65 1530
6414.40 1511
6415.16 1552
6415.91 1579
6416.67 1486
6417.43 1485
6418.18 1524
6418.94 1488
6419.69 1473
6420.45 1486
6421.21 1560
6421.96 1569
6422.72 1568
6423.47 1533
6424.23 1576
6424.99 1432
6425.74 1572
6426.50 1509
6427.26 1520
6428.01 1464
6428.77 1453
6429.53 1489
6430.28 1512
6431.04 1370
6431.80 1392
6432.55 1516
6433.31 1539
6434.07 1464
6434.82 1504
6435.58 1612
6436.34 1657
6437.10 1629
6437.85 1512
6438.61 1461
6439.37 1500
6440.12 1529
6440.88 1581
6441.64 1426
6442.40 1429
6443.15 1494
6443.91 1546
6444.67 1557
6445.43 1522
6446.18 1503
6446.94 1513
6447.70 1545
6448.46 1546
6449.21 1450
6449.97 1431
6450.73 1509
6451.49 1469
6452.25 1327
6453.00 1537
6453.76 1495
6454.52 1416
6455.28 1532
6456.04 1598
6456.80 1518
6457.55 1433
6458.31 1411
6459.07 1563
6459.83 1582
6460.59 1642
6461.35 1538
6462.10 1522
6462.86 1519
6463.62 1654
6464.38 1597
6465.14 1412
6465.90 1535
6466.66 1631
6467.42 1547
6468.17 1488
6468.93 1434
6469.69 1555
6470.45 1512
6471.21 1577
6471.97 1607
6472.73 1551
6473.49 1564
6474.25 1539
6475.01 1598
6475.77 1521
6476.53 1674
6477.28 1630
6478.04 1680
6478.80 1600
6479.56 1714
6480.32 1643
6481.08 1643
6481.84 1697
6482.60 1660
6483.36 1764
6484.12 1710
6484.88 1698
6485.64 1693
6486.40 1676
6487.16 1772
6487.92 1842
6488.68 1830
6489.44 1892
6490.20 1819
6490.96 1845
6491.72 1836
6492.48 1952
6493.24 1957
6494.00 1808
6494.76 1851
6495.53 1858
6496.29 1947
6497.05 1827
6497.81 1944
6498.57 2018
6499.33 1882
6500.09 1844
6500.85 1784
6501.61 1903
6502.37 1986
6503.13 1894
6503.89 1954
6504.65 1980
6505.42 2050
6506.18 1938
6506.94 2001
6507.70 1996
6508.46 1980
6509.22 2146
6509.98 2080
6510.74 2109
6511.51 2190
6512.27 2183
6513.03 2172
6513.79 2086
6514.55 2200
6515.31 2204
6516.08 2206
6516.84 2270
6517.60 2097
6518.36 2222
6519.12 2191
6519.89 2202
6520.65 2326
6521.41 2427
6522.17 2313
6522.93 2311
6523.70 2391
6524.46 2601
6525.22 2733
6525.98 2750
6526.74 2744
6527.51 2671
6528.27 2981
6529.03 2845
6529.79 2910
6530.56 2948
6531.32 2896
6532.08 2872
6532.85 3104
6533.61 3200
6534.37 3477
6535.13 3954
6535.90 4323
6536.66 4906
6537.42 4946
6538.19 5668
6538.95 5913
6539.71 6224
6540.47 5827
6541.24 5577
6542.00 5096
6542.76 4341
6543.53 3841
6544.29 3364
6545.05 3123
6545.82 2783
6546.58 2565
6547.35 2487
6548.11 2228
6548.87 2195
6549.64 2300
6550.40 2148
6551.16 2082
6551.93 2122
6552.69 2130
6553.46 2087
6554.22 2164
6554.98 2023
6555.75 1877
6556.51 1993
6557.28 2043
6558.04 1928
6558.80 1960
6559.57 2108
6560.33 1956
6561.10 2010
6561.86 2005
6562.63 2046
6563.39 2099
6564.15 2116
6564.92 2151
6565.68 2107
6566.45 2108
6567.21 2253
6567.98 2254
6568.74 2317
6569.51 2251
6570.27 2293
6571.04 2153
6571.80 2230
6572.57 2330
6573.33 2335
6574.10 2328
6574.86 2372
6575.63 2363
6576.39 2454
6577.16 2542
6577.92 2616
6578.69 2584
6579.45 2543
6580.22 2531
6580.99 2520
6581.75 2614
6582.52 2738
6583.28 2789
6584.05 2722
6584.81 2797
6585.58 2908
6586.35 2975
6587.11 3012
6587.88 2860
6588.64 2769
6589.41 2784
6590.18 2830
6590.94 2755
6591.71 2660
6592.47 2870
6593.24 2847
6594.01 2775
6594.77 2888
6595.54 3022
6596.31 2818
6597.07 2736
6597.84 2769
6598.61 2682
6599.37 2517
6600.14 2557
6600.91 2546
6601.67 2492
6602.44 2421
6603.21 2442
6603.97 2364
6604.74 2335
6605.51 2311
6606.27 2314
6607.04 2273
6607.81 2197
6608.57 2211
6609.34 2123
6610.11 2099
6610.88 2109
6611.64 2143
6612.41 2129
6613.18 2055
6613.95 2176
6614.71 2135
6615.48 2181
6616.25 2075
6617.02 2070
6617.78 2117
6618.55 2116
6619.32 2091
6620.09 2137
6620.85 2231
6621.62 2224
6622.39 2196
6623.16 2292
6623.93 2408
6624.69 2478
6625.46 2413
6626.23 2413
6627.00 2347
6627.77 2317
6628.54 2202
6629.30 2189
6630.07 2036
6630.84 2053
6631.61 2240
6632.38 2323
6633.15 2317
6633.91 2352
6634.68 2505
6635.45 2578
6636.22 2540
6636.99 2763
6637.76 2847
6638.53 2814
6639.30 2594
6640.06 2469
6640.83 2451
6641.60 2346
6642.37 2284
6643.14 2258
6643.91 2135
6644.68 2125
6645.45 2026
6646.22 2098
6646.99 2165
6647.76 2160
6648.53 2110
6649.30 2065
6650.07 2070
6650.83 2189
6651.60 2282
6652.37 2321
6653.14 2297
6653.91 2273
6654.68 2215
6655.45 2123
6656.22 2100
6656.99 2045
6657.76 2062
6658.53 2030
6659.30 1924
6660.07 2084
6660.84 2024
6661.61 2000
6662.38 2064
6663.15 2152
6663.92 2180
6664.70 2369
6665.47 2425
6666.24 2449
6667.01 2391
6667.78 2485
6668.55 2537
6669.32 2513
6670.09 2281
6670.86 2352
6671.63 2321
6672.40 2186
6673.17 2117
6673.94 2056
6674.71 2015
6675.49 1987
6676.26 1956
6677.03 1917
6677.80 1874
6678.57 1850
6679.34 1915
6680.11 1805
6680.88 1833
6681.65 1869
6682.43 1741
6683.20 1877
6683.97 1906
6684.74 1974
6685.51 2134
6686.28 2138
6687.06 1961
6687.83 2094
6688.60 2279
6689.37 2363
6690.14 2164
6690.91 2175
6691.69 2137
6692.46 2068
6693.23 1891
6694.00 1953
6694.77 1843
6695.55 1906
6696.32 1836
6697.09 1834
6697.86 1723
6698.64 1697
6699.41 1746
6700.18 1630
6700.95 1696
6701.73 1751
6702.50 1878
6703.27 1877
6704.04 1644
6704.82 1825
6705.59 1845
6706.36 1736
6707.13 1734
6707.91 1855
6708.68 1699
6709.45 1784
6710.23 1811
6711.00 1799
6711.77 1771
6712.55 1681
6713.32 1822
6714.09 1768
6714.87 1721
6715.64 1714
6716.41 1759
6717.19 1820
6717.96 1759
6718.73 1732
6719.51 1769
6720.28 1623
6721.05 1684
6721.83 1756
6722.60 1839
6723.37 1657
6724.15 1577
6724.92 1668
6725.70 1653
6726.47 1633
6727.24 1672
6728.02 1661
6728.79 1577
6729.57 1551
6730.34 1629
6731.11 1646
6731.89 1653
6732.66 1649
6733.44 1531
6734.21 1531
6734.99 1657
6735.76 1679
6736.54 1636
6737.31 1611
6738.08 1578
6738.86 1556
6739.63 1566
6740.41 1634
6741.18 1670
6741.96 1576
6742.73 1541
6743.51 1651
6744.28 1721
6745.06 1721
6745.83 1698
6746.61 1671
6747.38 1723
6748.16 1788
6748.93 1896
6749.71 1793
6750.48 1888
6751.26 1834
6752.04 1795
6752.81 1777
6753.59 1701
6754.36 1745
6755.14 1872
6755.91 1779
6756.69 1666
6757.46 1627
6758.24 1563
6759.02 1628
6759.79 1609
6760.57 1689
6761.34 1655
6762.12 1654
6762.90 1527
6763.67 1579
6764.45 1598
6765.22 1597
6766.00 1655
6766.78 1667
6767.55 1578
6768.33 1579
6769.11 1649
6769.88 1534
6770.66 1518
6771.44 1522
6772.21 1643
6772.99 1658
6773.77 1655
6774.54 1676
6775.32 1634
6776.10 1587
6776.87 1506
6777.65 1694
6778.43 1849
6779.20 1861
6779.98 1911
6780.76 1840
6781.53 1800
6782.31 1851
6783.09 1893
6783.87 1836
6784.64 1657
6785.42 1634
6786.20 1598
6786.98 1655
6787.75 1603
6788.53 1548
6789.31 1536
6790.09 1572
6790.86 1534
6791.64 1574
6792.42 1469
6793.20 1412
6793.97 1452
6794.75 1336
6795.53 1333
6796.31 1355
6797.09 1348
6797.86 1368
6798.64 1448
6799.42 1452
6800.20 1384
6800.98 1462
6801.76 1473
6802.53 1312
6803.31 1300
6804.09 1435
6804.87 1434
6805.65 1388
6806.43 1495
6807.20 1535
6807.98 1381
6808.76 1281
6809.54 1386
6810.32 1352
6811.10 1338
6811.88 1318
6812.66 1324
6813.44 1449
6814.21 1457
6814.99 1509
6815.77 1543
6816.55 1566
6817.33 1501
6818.11 1493
6818.89 1497
6819.67 1454
6820.45 1466
6821.23 1520
6822.01 1501
6822.79 1552
6823.57 1523
6824.35 1457
6825.12 1475
6825.90 1456
6826.68 1456
6827.46 1402
6828.24 1425
6829.02 1388
6829.80 1401
6830.58 1361
6831.36 1495
6832.14 1557
6832.92 1489
6833.70 1445
6834.48 1445
6835.26 1677
6836.04 1532
6836.82 1417
6837.60 1422
6838.39 1469
6839.17 1405
6839.95 1350
6840.73 1436
6841.51 1519
6842.29 1402
6843.07 1389
6843.85 1352
6844.63 1386
6845.41 1492
6846.19 1472
6846.97 1471
6847.75 1579
6848.53 1650
6849.32 1604
6850.10 1703
6850.88 1824
6851.66 1833
6852.44 1932
6853.22 2052
6854.00 1984
6854.78 2073
6855.56 1917
6856.35 1926
6857.13 1766
6857.91 1716
6858.69 1715
6859.47 1757
6860.25 1599
6861.04 1514
6861.82 1510
6862.60 1538
6863.38 1416
6864.16 1425
6864.94 1489
6865.73 1536
6866.51 1552
6867.29 1621
6868.07 1575
6868.85 1602
6869.64 1556
6870.42 1506
6871.20 1596
6871.98 1540
6872.77 1553
6873.55 1498
6874.33 1507
6875.11 1476
6875.90 1466
6876.68 1579
6877.46 1494
6878.24 1471
6879.03 1539
6879.81 1588
6880.59 1535
6881.37 1593
6882.16 1492
6882.94 1558
6883.72 1605
6884.51 1785
6885.29 1662
6886.07 1666
6886.86 1626
6887.64 1680
6888.42 1697
6889.21 1849
6889.99 1768
6890.77 1851
6891.56 1728
6892.34 1716
6893.12 1682
6893.91 1676
6894.69 1549
6895.47 1558
6896.26 1532
6897.04 1633
6897.82 1582
6898.61 1443
6899.39 1456
6900.18 1584
6900.96 1530
6901.74 1456
6902.53 1452
6903.31 1504
6904.10 1604
6904.88 1525
6905.66 1557
6906.45 1566
6907.23 1499
6908.02 1408
6908.80 1477
6909.59 1558
6910.37 1477
6911.16 1386
6911.94 1445
6912.72 1463
6913.51 1499
6914.29 1524
6915.08 1468
6915.86 1292
6916.65 1390
6917.43 1423
6918.22 1542
6919.00 1513
6919.79 1557
6920.57 1589
6921.36 1540
6922.14 1540
6922.93 1716
6923.71 1694
6924.50 1685
6925.28 1830
6926.07 1643
6926.86 1699
6927.64 1749
6928.43 1675
6929.21 1599
6930.00 1537
6930.78 1527
6931.57 1554
6932.35 1517
6933.14 1527
6933.93 1393
6934.71 1470
6935.50 1540
6936.28 1554
6937.07 1471
6937.86 1422
6938.64 1420
6939.43 1394
6940.21 1353
6941.00 1414
6941.79 1362
6942.57 1315
6943.36 1394
6944.15 1452
6944.93 1390
6945.72 1364
6946.51 1389
6947.29 1388
6948.08 1337
6948.86 1511
6949.65 1621
6950.44 1536
6951.23 1496
6952.01 1490
6952.80 1491
6953.59 1500
6954.37 1496
6955.16 1471
6955.95 1459
6956.73 1574
6957.52 1506
6958.31 1500
6959.10 1590
6959.88 1585
6960.67 1528
6961.46 1475
6962.25 1632
6963.03 1640
6963.82 1593
6964.61 1651
6965.40 1644
6966.18 1678
6966.97 1800
6967.76 1594
6968.55 1709
6969.33 1883
6970.12 1809
6970.91 1731
6971.70 1741
6972.49 1742
6973.27 1706
6974.06 1824
6974.85 1878
6975.64 1834
6976.43 1783
6977.21 1773
6978.00 1859
6978.79 1784
6979.58 2012
6980.37 2062
6981.16 1823
6981.95 2055
6982.73 2150
6983.52 2202
6984.31 2340
6985.10 2492
6985.89 2481
6986.68 2610
6987.47 2727
6988.26 2841
6989.04 3112
6989.83 2949
6990.62 2866
6991.41 2722
6992.20 2447
6992.99 2273
6993.78 2151
6994.57 1966
6995.36 1856
6996.15 1827
6996.94 1954
6997.73 1989
6998.51 2109
6999.30 2303
7000.09 2330
7000.88 2395
7001.67 2559
7002.46 2691
7003.25 2888
7004.04 2720
7004.83 2683
7005.62 2350
7006.41 2196
7007.20 2039
7007.99 1937
7008.78 1844
7009.57 1752
7010.36 1704
7011.15 1550
7011.94 1573
7012.73 1604
7013.52 1575
7014.31 1577
7015.10 1652
7015.89 1652
7016.69 1636
7017.48 1569
7018.27 1583
7019.06 1640
7019.85 1709
7020.64 1613
7021.43 1641
7022.22 1457
7023.01 1533
7023.80 1477
7024.59 1406
7025.38 1532
7026.17 1543
7026.97 1597
7027.76 1518
7028.55 1493
7029.34 1549
7030.13 1552
7030.92 1505
7031.71 1428
7032.50 1520
7033.30 1448
7034.09 1412
7034.88 1506
7035.67 1421
7036.46 1396
7037.25 1432
7038.05 1410
7038.84 1489
7039.63 1556
7040.42 1624
7041.21 1590
7042.01 1560
7042.80 1516
7043.59 1514
7044.38 1551
7045.17 1555
7045.97 1557
7046.76 1569
7047.55 1554
7048.34 1392
7049.13 1463
7049.93 1534
7050.72 1456
7051.51 1583
7052.30 1657
7053.10 1552
7053.89 1455
7054.68 1437
7055.47 1587
7056.27 1465
7057.06 1502
7057.85 1378
7058.65 1479
7059.44 1497
7060.23 1421
7061.02 1429
7061.82 1408
7062.61 1417
7063.40 1524
7064.20 1389
7064.99 1417
7065.78 1460
7066.58 1398
7067.37 1454
7068.16 1313
7068.96 1439
7069.75 1321
7070.54 1429
7071.34 1385
7072.13 1389
7072.93 1431
7073.72 1396
7074.51 1248
7075.31 1310
7076.10 1383
7076.89 1369
7077.69 1385
7078.48 1458
7079.28 1399
7080.07 1401
7080.86 1358
7081.66 1380
7082.45 1382
7083.25 1431
7084.04 1384
7084.84 1470
7085.63 1472
7086.42 1527
7087.22 1571
7088.01 1489
7088.81 1433
7089.60 1419
7090.40 1316
7091.19 1346
7091.99 1440
7092.78 1323
7093.58 1231
7094.37 1283
7095.17 1369
7095.96 1446
7096.76 1367
7097.55 1279
7098.35 1320
7099.14 1306
7099.94 1295
7100.73 1216
7101.53 1329
7102.32 1305
7103.12 1305
7103.91 1303
7104.71 1276
7105.50 1250
7106.30 1291
7107.10 1330
7107.89 1183
7108.69 1265
7109.48 1226
7110.28 1311
7111.07 1424
7111.87 1313
7112.67 1188
7113.46 1275
7114.26 1345
7115.05 1284
7115.85 1242
7116.65 1269
7117.44 1424
7118.24 1275
7119.03 1340
7119.83 1345
7120.63 1454
7121.42 1403
7122.22 1438
7123.02 1359
7123.81 1422
7124.61 1417
7125.41 1442
7126.20 1408
7127.00 1385
7127.80 1354
7128.59 1319
7129.39 1347
7130.19 1319
7130.98 1249
7131.78 1296
7132.58 1180
7133.37 1318
7134.17 1332
7134.97 1197
7135.77 1268
7136.56 1243
7137.36 1288
7138.16 1271
7138.96 1335
7139.75 1307
7140.55 1273
7141.35 1333
7142.15 1229
7142.94 1181
7143.74 1320
7144.54 1296
7145.34 1287
7146.13 1135
7146.93 1146
7147.73 1301
7148.53 1343
7149.33 1329
7150.12 1337
7150.92 1308
7151.72 1218
7152.52 1259
7153.32 1274
7154.11 1245
7154.91 1259
7155.71 1242
7156.51 1300
7157.31 1304
7158.11 1269
7158.90 1362
7159.70 1324
7160.50 1307
7161.30 1258
7162.10 1262
7162.90 1361
7163.70 1301
7164.50 1253
7165.29 1270
7166.09 1250
7166.89 1207
7167.69 1357
7168.49 1410
7169.29 1284
7170.09 1229
7170.89 1289
7171.69 1227
7172.49 1249
7173.29 1308
7174.08 1274
7174.88 1258
7175.68 1278
7176.48 1272
7177.28 1257
7178.08 1227
7178.88 1188
7179.68 1150
7180.48 1197
7181.28 1123
7182.08 1172
7182.88 1212
7183.68 1249
7184.48 1365
7185.28 1291
7186.08 1253
7186.88 1279
7187.68 1221
7188.48 1273
7189.28 1270
7190.08 1287
7190.88 1331
7191.68 1234
7192.48 1175
7193.28 1189
7194.08 1263
7194.88 1182
7195.68 1096
7196.48 1121
7197.28 1055
7198.09 1075
7198.89 1164
7199.69 1201
7200.49 1245
7201.29 1292
7202.09 1273
7202.89 1109
7203.69 1168
7204.49 1239
7205.29 1240
7206.09 1199
7206.90 1189
7207.70 1176
7208.50 1200
7209.30 1098
7210.10 1118
7210.90 1175
7211.70 1199
7212.51 1216
7213.31 1273
7214.11 1212
7214.91 1209
7215.71 1144
7216.51 1186
7217.32 1184
7218.12 1179
7218.92 1214
7219.72 1170
7220.52 1224
7221.32 1213
7222.13 1223
7222.93 1175
7223.73 1192
7224.53 1244
7225.34 1260
7226.14 1201
7226.94 1209
7227.74 1184
7228.54 1215
7229.35 1241
7230.15 1225
7230.95 1242
7231.75 1153
7232.56 1149
7233.36 1135
7234.16 1106
7234.96 1137
7235.77 1306
7236.57 1331
7237.37 1318
7238.18 1239
7238.98 1253
7239.78 1361
7240.59 1391
7241.39 1310
7242.19 1386
7242.99 1335
7243.80 1387
7244.60 1319
7245.40 1311
7246.21 1290
7247.01 1352
7247.81 1351
7248.62 1245
7249.42 1264
7250.23 1211
7251.03 1255
7251.83 1259
7252.64 1230
7253.44 1251
7254.24 1157
7255.05 1322
7255.85 1232
7256.66 1186
7257.46 1267
7258.26 1309
7259.07 1306
7259.87 1274
7260.68 1343
7261.48 1251
7262.28 1309
7263.09 1283
7263.89 1282
7264.70 1342
7265.50 1287
7266.31 1313
7267.11 1286
7267.92 1382
7268.72 1398
7269.52 1387
7270.33 1353
7271.13 1461
7271.94 1468
7272.74 1426
7273.55 1428
7274.35 1490
7275.16 1414
7275.96 1516
7276.77 1485
7277.57 1489
7278.38 1469
7279.18 1529
7279.99 1592
7280.79 1619
7281.60 1739
7282.41 1882
7283.21 2078
7284.02 2225
7284.82 2392
7285.63 2627
7286.43 2777
7287.24 2921
7288.04 3048
7288.85 2866
7289.66 2671
7290.46 2482
7291.27 2356
7292.07 2112
7292.88 1902
7293.68 1636
7294.49 1640
7295.30 1655
7296.10 1651
7296.91 1620
7297.72 1616
7298.52 1560
7299.33 1533
7300.13 1519
7300.94 1552
7301.75 1625
7302.55 1554
7303.36 1623
7304.17 1556
7304.97 1571
7305.78 1642
7306.59 1775
7307.39 1754
7308.20 1676
7309.01 1659
7309.81 1669
7310.62 1607
7311.43 1633
7312.24 1630
7313.04 1791
7313.85 1871
7314.66 1778
7315.46 1755
7316.27 1788
7317.08 1859
7317.89 1856
7318.69 1936
7319.50 2273
7320.31 2403
7321.12 2559
7321.92 2754
7322.73 2912
7323.54 2993
7324.35 2915
7325.15 2652
7325.96 2554
7326.77 2363
7327.58 2218
7328.38 2009
7329.19 2073
7330.00 1865
7330.81 1721
7331.62 1709
7332.43 1557
7333.23 1583
7334.04 1586
7334.85 1601
7335.66 1512
7336.47 1516
7337.27 1527
7338.08 1604
7338.89 1762
7339.70 1652
7340.51 1653
7341.32 1586
7342.13 1660
7342.93 1477
7343.74 1447
7344.55 1442
7345.36 1482
7346.17 1429
7346.98 1415
7347.79 1356
7348.60 1385
7349.41 1346
7350.22 1429
7351.02 1479
7351.83 1484
7352.64 1446
7353.45 1409
7354.26 1413
7355.07 1429
7355.88 1453
7356.69 1346
7357.50 1515
7358.31 1361
7359.12 1485
7359.93 1394
7360.74 1404
7361.55 1511
7362.36 1441
7363.17 1480
7363.98 1583
7364.79 1495
7365.60 1426
7366.41 1442
7367.22 1415
7368.03 1504
7368.84 1437
7369.65 1476
7370.46 1417
7371.27 1432
7372.08 1456
7372.89 1426
7373.70 1419
7374.51 1440
7375.32 1390
7376.13 1477
7376.94 1450
7377.75 1505
7378.56 1605
7379.37 1677
7380.18 1700
7380.99 1727
7381.81 1913
7382.62 2034
7383.43 2058
7384.24 2033
7385.05 1951
7385.86 1975
7386.67 1890
7387.48 1833
7388.29 1680
7389.11 1500
7389.92 1538
7390.73 1434
7391.54 1449
7392.35 1490
7393.16 1491
7393.97 1337
7394.79 1384
7395.60 1429
7396.41 1332
7397.22 1431
7398.03 1627
7398.84 1566
7399.66 1593
7400.47 1786
7401.28 1701
7402.09 1723
7402.90 1806
7403.72 1815
7404.53 1697
7405.34 1773
7406.15 1777
7406.96 1620
7407.78 1704
7408.59 1512
7409.40 1460
7410.21 1485
7411.03 1452
7411.84 1338
7412.65 1297
7413.46 1292
7414.28 1289
7415.09 1257
7415.90 1259
7416.71 1366
7417.53 1360
7418.34 1314
7419.15 1281
7419.97 1261
7420.78 1215
7421.59 1281
7422.41 1223
7423.22 1257
7424.03 1198
7424.84 1168
7425.66 1174
7426.47 1286
7427.28 1241
7428.10 1183
7428.91 1188
7429.72 1202
7430.54 1208
7431.35 1174
7432.17 1087
7432.98 1207
7433.79 1206
7434.61 1184
7435.42 1236
7436.23 1194
7437.05 1160
7437.86 1201
7438.68 1142
7439.49 1095
7440.30 1206
7441.12 1319
7441.93 1333
7442.75 1232
7443.56 1292
7444.38 1290
7445.19 1177
7446.00 1129
7446.82 1171
7447.63 1187
7448.45 1147
7449.26 1183
7450.08 1103
7450.89 1139
7451.71 1160
7452.52 1099
7453.34 1110
7454.15 1149
7454.97 1156
7455.78 1153
7456.60 1136
7457.41 1184
7458.23 1226
7459.04 1141
7459.86 1098
7460.67 1153
7461.49 1103
7462.30 1151
7463.12 1128
7463.93 1055
7464.75 1112
7465.56 1185
7466.38 1184
7467.19 1174
7468.01 1187
7468.82 1259
7469.64 1366
7470.46 1242
7471.27 1331
7472.09 1233
7472.90 1228
7473.72 1294
7474.54 1170
7475.35 1205
7476.17 1227
7476.98 1210
7477.80 1249
7478.62 1181
7479.43 1085
7480.25 1112
7481.06 1149
7481.88 1161
7482.70 1203
7483.51 1130
7484.33 1112
7485.15 1134
7485.96 1124
7486.78 1122
7487.60 1070
7488.41 1136
7489.23 1098
7490.05 1083
7490.86 1032
7491.68 1079
7492.50 1083
7493.31 1097
7494.13 1046
7494.95 1030
7495.77 1069
7496.58 1073
7497.40 1126
7498.22 1009
7499.03 1049
7499.85 1123
7500.67 1099
7501.49 1128
7502.30 1043
7503.12 1086
7503.94 1065
7504.76 1108
7505.57 1029
7506.39 1068
7507.21 1115
7508.03 1069
7508.85 1074
7509.66 1136
7510.48 1073
7511.30 1053
7512.12 1082
7512.94 1156
7513.75 1080
7514.57 1045
7515.39 1145
7516.21 1156
7517.03 1081
7517.84 1087
7518.66 1042
7519.48 1042
7520.30 1095
7521.12 1149
7521.94 1025
7522.76 1020
7523.57 1064
7524.39 1048
7525.21 1110
7526.03 1052
7526.85 1065
7527.67 1027
7528.49 1046
7529.31 989
7530.12 949
7530.94 992
7531.76 1088
7532.58 1036
7533.40 1151
7534.22 1179
7535.04 1074
7535.86 1074
7536.68 1059
7537.50 1097
7538.32 1063
7539.14 1157
7539.96 1071
7540.78 1124
7541.59 1057
7542.41 1145
7543.23 1143
7544.05 1011
7544.87 1014
7545.69 1082
7546.51 1067
7547.33 1098
7548.15 1144
7548.97 1201
7549.79 1082
7550.61 1126
7551.43 1104
7552.25 1176
7553.07 1117
7553.89 1163
7554.71 1074
7555.53 1149
7556.36 1163
7557.18 1148
7558.00 1191
7558.82 1194
7559.64 1199
7560.46 1117
7561.28 1134
7562.10 1174
7562.92 1290
7563.74 1276
7564.56 1138
7565.38 1148
7566.20 1104
7567.02 1129
7567.85 1086
7568.67 1116
7569.49 1120
7570.31 1090
7571.13 1131
7571.95 1170
7572.77 1119
7573.59 1125
7574.42 1142
7575.24 1071
7576.06 1148
7576.88 1273
7577.70 1149
7578.52 1201
7579.34 1099
7580.17 1136
7580.99 1112
7581.81 1059
7582.63 1127
7583.45 1133
7584.28 1146
7585.10 1158
7585.92 1164
7586.74 1271
7587.56 1167
7588.39 1208
7589.21 1255
7590.03 1330
7590.85 1324
7591.67 1320
7592.50 1324
7593.32 1180
7594.14 1222
7594.96 1369
7595.79 1271
7596.61 1249
7597.43 1214
7598.26 1204
7599.08 1223
7599.90 1290
7600.72 1211
7601.55 1325
7602.37 1339
7603.19 1473
7604.02 1413
7604.84 1443
7605.66 1468
7606.48 1542
7607.31 1512
7608.13 1527
7608.95 1470
7609.78 1596
7610.60 1528
7611.42 1422
7612.25 1341
7613.07 1349
7613.89 1259
7614.72 1282
7615.54 1268
7616.37 1326
7617.19 1418
7618.01 1371
7618.84 1351
7619.66 1331
7620.48 1370
7621.31 1372
7622.13 1356
7622.96 1363
7623.78 1347
7624.60 1227
7625.43 1286
7626.25 1303
7627.08 1384
7627.90 1315
7628.73 1358
7629.55 1492
7630.37 1528
7631.20 1698
7632.02 1797
7632.85 1830
7633.67 1852
7634.50 1927
7635.32 1887
7636.15 1909
7636.97 1860
7637.80 1688
7638.62 1500
7639.45 1474
7640.27 1433
7641.10 1358
7641.92 1343
7642.75 1282
7643.57 1186
7644.40 1264
7645.22 1184
7646.05 1163
7646.87 1180
7647.70 1179
7648.52 1126
7649.35 1271
7650.17 1264
7651.00 1211
7651.83 1185
7652.65 1187
7653.48 1208
7654.30 1162
7655.13 1080
7655.95 1112
7656.78 1062
7657.61 1092
7658.43 1076
7659.26 1110
7660.08 1132
7660.91 1051
7661.74 1037
7662.56 1028
7663.39 1048
7664.21 1029
7665.04 1133
7665.87 1035
7666.69 1065
7667.52 1075
7668.35 1105
7669.17 1072
7670.00 1059
7670.83 1074
7671.65 1105
7672.48 1100
7673.31 1062
7674.13 1087
7674.96 1070
7675.79 1088
7676.61 1072
7677.44 991
7678.27 985
7679.09 1007
7679.92 1007
7680.75 1047
7681.58 1005
7682.40 984
7683.23 941
7684.06 1011
7684.89 999
7685.71 1069
7686.54 1004
7687.37 1102
7688.19 1101
7689.02 973
7689.85 1033
7690.68 1044
7691.51 1136
7692.33 1058
7693.16 1109
7693.99 1047
7694.82 1031
7695.64 1052
7696.47 981
7697.30 1042
7698.13 1043
7698.96 1071
7699.79 1075
7700.61 1134
7701.44 1099
7702.27 985
7703.10 1072
7703.93 1061
7704.76 1059
7705.58 1131
7706.41 1067
7707.24 1004
7708.07 1073
7708.90 1105
7709.73 1080
7710.56 1057
7711.38 1069
7712.21 1025
7713.04 968
7713.87 1053
7714.70 1055
7715.53 1046
7716.36 1042
7717.19 991
7718.02 990
7718.85 1011
7719.67 1114
7720.50 1081
7721.33 1001
7722.16 1029
7722.99 1061
7723.82 1038
7724.65 1111
7725.48 1056
7726.31 1018
7727.14 1106
7727.97 1070
7728.80 1058
7729.63 1099
7730.46 960
7731.29 986
7732.12 1121
7732.95 1059
7733.78 1039
7734.61 1075
7735.44 1118
7736.27 1014
7737.10 1079
7737.93 1045
7738.76 1001
7739.59 1046
7740.42 1079
7741.25 969
7742.08 958
7742.91 959
7743.74 1132
7744.57 1044
7745.40 1106
7746.23 1205
7747.06 1163
7747.90 1229
7748.73 1401
7749.56 1633
7750.39 1567
7751.22 1629
7752.05 1538
7752.88 1471
7753.71 1403
7754.54 1309
7755.37 1193
7756.21 1228
7757.04 1167
7757.87 1081
7758.70 1043
7759.53 1033
7760.36 1033
7761.19 1010
7762.03 1018
7762.86 1139
7763.69 1037
7764.52 1048
7765.35 1089
7766.18 1159
7767.02 1064
7767.85 1081
7768.68 1077
7769.51 1086
7770.34 995
7771.18 969
7772.01 994
7772.84 955
7773.67 1006
7774.50 1016
7775.34 919
7776.17 963
7777.00 1026
7777.83 903
7778.67 1014
7779.50 894
7780.33 922
7781.16 973
7782.00 1018
7782.83 964
7783.66 1051
7784.49 1073
7785.33 1070
7786.16 1044
7786.99 979
7787.82 1079
7788.66 1076
7789.49 1020
7790.32 969
7791.16 1023
7791.99 948
7792.82 959
7793.66 961
7794.49 969
7795.32 1053
7796.16 958
7796.99 935
7797.82 936
7798.66 999
7799.49 1019
7800.32 1056
7801.16 936
7801.99 896
7802.82 972
7803.66 1078
7804.49 998
7805.33 959
7806.16 956
7806.99 964
7807.83 917
7808.66 1017
7809.50 1002
7810.33 965
7811.16 964
7812.00 995
7812.83 1012
7813.67 948
7814.50 940
7815.34 964
7816.17 1066
7817.00 1035
7817.84 1021
7818.67 1061
7819.51 1083
7820.34 1006
7821.18 981
7822.01 1071
7822.85 943
7823.68 920
7824.52 1017
7825.35 1020
7826.19 952
7827.02 1013
7827.86 960
7828.69 941
7829.53 989
7830.36 986
7831.20 956
7832.03 992
7832.87 999
7833.70 988
7834.54 949
7835.37 971
7836.21 868
7837.04 884
7837.88 908
7838.72 857
7839.55 964
7840.39 955
7841.22 917
7842.06 912
7842.89 986
7843.73 999
7844.57 962
7845.40 874
7846.24 887
7847.07 955
7847.91 993
7848.75 898
7849.58 961
7850.42 942
7851.26 988
7852.09 914
7852.93 960
7853.77 890
7854.60 931
7855.44 997
7856.27 971
7857.11 943
7857.95 1005
7858.78 1017
7859.62 1069
7860.46 987
7861.29 956
7862.13 1102
7862.97 1015
7863.81 1009
7864.64 971
7865.48 946
7866.32 1008
7867.15 1018
7867.99 839
7868.83 925
7869.67 911
7870.50 992
7871.34 1024
7872.18 1035
7873.02 908
7873.85 979
7874.69 1004
7875.53 948
7876.37 966
7877.20 949
7878.04 871
7878.88 835
7879.72 871
7880.55 994
7881.39 1001
7882.23 971
7883.07 919
7883.91 970
7884.74 971
7885.58 941
7886.42 899
7887.26 979
7888.10 915
7888.94 887
7889.77 939
7890.61 966
7891.45 982
7892.29 1008
7893.13 891
7893.97 937
7894.80 945
7895.64 906
7896.48 948
7897.32 929
7898.16 944
7899.00 1008
7899.84 1041
7900.68 1035
7901.52 1110
7902.35 1138
7903.19 1185
7904.03 1251
7904.87 1239
7905.71 1142
7906.55 1238
7907.39 1163
7908.23 1133
7909.07 1098
7909.91 998
7910.75 1121
7911.59 1116
7912.43 1022
7913.27 955
7914.11 1029
7914.94 1085
7915.78 1075
7916.62 1153
7917.46 1215
7918.30 1310
7919.14 1390
7919.98 1442
7920.82 1406
7921.66 1312
7922.50 1241
7923.34 1246
7924.18 1127
7925.02 1090
7925.87 1053
7926.71 1056
7927.55 1026
7928.39 1001
7929.23 974
7930.07 943
7930.91 1024
7931.75 952
7932.59 940
7933.43 924
7934.27 973
7935.11 920
7935.95 945
7936.79 985
7937.63 911
7938.47 915
7939.32 912
7940.16 951
7941.00 912
7941.84 899
7942.68 945
7943.52 876
7944.36 918
7945.20 880
7946.04 975
7946.89 973
7947.73 908
7948.57 942
7949.41 949
7950.25 961
7951.09 923
7951.94 893
7952.78 925
7953.62 923
7954.46 914
7955.30 897
7956.14 906
7956.99 904
7957.83 937
7958.67 912
7959.51 876
7960.35 922
7961.20 925
7962.04 963
7962.88 917
7963.72 963
7964.57 864
7965.41 868
7966.25 893
7967.09 942
7967.94 956
7968.78 904
7969.62 893
7970.46 931
7971.31 960
7972.15 914
7972.99 892
7973.83 935
7974.68 887
7975.52 895
7976.36 953
7977.21 955
7978.05 978
7978.89 958
7979.74 915
7980.58 984
7981.42 942
7982.26 976
7983.11 970
7983.95 1020
7984.79 1056
7985.64 1039
7986.48 967
7987.33 1004
7988.17 999
7989.01 895
7989.86 929
7990.70 845
7991.54 904
7992.39 932
7993.23 983
7994.08 1037
7994.92 1022
7995.76 988
7996.61 973
7997.45 920
7998.30 909
7999.14 924
7999.98 948
8000.83 973
8001.67 894
8002.52 826
8003.36 953
8004.21 962
8005.05 923
8005.89 905
8006.74 843
8007.58 823
8008.43 882
8009.27 911
8010.12 862
8010.96 820
8011.81 915
8012.65 840
8013.50 795
8014.34 865
8015.19 878
8016.03 917
8016.88 984
8017.72 859
8018.57 951
8019.41 960
8020.26 963
8021.10 920
8021.95 861
8022.79 888
8023.64 834
8024.48 874
8025.33 858
8026.18 982
8027.02 877
8027.87 823
8028.71 867
8029.56 982
8030.40 963
8031.25 913
8032.10 995
8032.94 953
8033.79 992
8034.63 1013
8035.48 899
8036.33 949
8037.17 983
8038.02 912
8038.86 960
8039.71 1022
8040.56 858
8041.40 870
8042.25 926
8043.10 881
8043.94 861
8044.79 891
8045.64 924
8046.48 926
8047.33 882
8048.18 902
8049.02 922
8049.87 889
8050.72 949
8051.56 933
8052.41 915
8053.26 942
8054.10 924
8054.95 840
8055.80 849
8056.65 929
8057.49 843
8058.34 844
8059.19 809
8060.04 853
8060.88 873
8061.73 857
8062.58 901
8063.43 837
8064.27 876
8065.12 872
8065.97 832
8066.82 804
8067.66 871
8068.51 951
8069.36 834
8070.21 821
8071.06 876
8071.90 858
8072.75 873
8073.60 849
8074.45 801
8075.30 808
8076.14 864
8076.99 844
8077.84 875
8078.69 901
8079.54 984
8080.39 896
8081.23 854
8082.08 887
8082.93 961
8083.78 988
8084.63 910
8085.48 907
8086.33 852
8087.17 914
8088.02 848
8088.87 844
8089.72 968
8090.57 872
8091.42 868
8092.27 788
8093.12 940
8093.97 860
8094.82 880
8095.67 895
8096.51 889
8097.36 857
8098.21 889
8099.06 955
8099.91 881
8100.76 850
8101.61 843
8102.46 866
8103.31 921
8104.16 911
8105.01 831
8105.86 932
8106.71 923
8107.56 875
8108.41 926
8109.26 845
8110.11 833
8110.96 848
8111.81 882
8112.66 919
8113.51 851
8114.36 894
8115.21 858
8116.06 811
8116.91 834
8117.76 845
8118.61 869
8119.46 910
8120.31 889
8121.16 852
8122.01 957
8122.86 977
8123.72 974
8124.57 976
8125.42 961
8126.27 915
8127.12 933
8127.97 940
8128.82 948
8129.67 872
8130.52 1001
8131.37 1002
8132.22 972
8133.08 1007
8133.93 1020
8134.78 1102
8135.63 1032
8136.48 1017
8137.33 1038
8138.18 1011
8139.04 1103
8139.89 1071
8140.74 1177
8141.59 1151
8142.44 1117
8143.29 1220
8144.15 1205
8145.00 1247
8145.85 1143
8146.70 1215
8147.55 1234
8148.41 1196
8149.26 1140
8150.11 1175
8150.96 1127
8151.81 1142
8152.67 1029
8153.52 994
8154.37 1061
8155.22 1081
8156.08 1035
8156.93 1047
8157.78 1073
8158.63 1092
8159.49 1070
8160.34 1033
8161.19 973
8162.04 950
8162.90 999
8163.75 1020
8164.60 1030
8165.45 994
8166.31 1002
8167.16 1075
8168.01 961
8168.87 961
8169.72 1022
8170.57 980
8171.43 1004
8172.28 1085
8173.13 1023
8173.99 1071
8174.84 999
8175.69 1015
8176.55 1007
8177.40 1002
8178.25 962
8179.11 1011
8179.96 1166
8180.81 1030
8181.67 918
8182.52 1030
8183.38 966
8184.23 928
8185.08 838
8185.94 879
8186.79 903
8187.65 951
8188.50 966
8189.35 919
8190.21 940
8191.06 876
8191.92 890
8192.77 941
8193.63 930
8194.48 879
8195.33 896
8196.19 937
8197.04 922
8197.90 981
8198.75 903
8199.61 941
8200.46 940
8201.32 890
8202.17 934
8203.03 990
8203.88 976
8204.74 945
8205.59 959
8206.45 982
8207.30 925
8208.16 966
8209.01 944
8209.87 990
8210.72 1032
8211.58 1009
8212.43 959
8213.29 1016
8214.14 1013
8215.00 947
8215.86 1001
8216.71 1013
8217.57 890
8218.42 849
8219.28 1029
8220.13 1033
8220.99 1011
8221.85 997
8222.70 969
8223.56 1029
8224.41 1135
8225.27 1098
8226.13 983
8226.98 1077
8227.84 1044
8228.69 1052
8229.55 1097
8230.41 1053
8231.26 969
8232.12 919
8232.98 943
8233.83 916
8234.69 907
8235.54 948
8236.40 907
8237.26 931
8238.11 959
8238.97 881
8239.83 908
8240.69 883
8241.54 908
8242.40 856
8243.26 880
8244.11 932
8244.97 936
8245.83 899
8246.68 917
8247.54 978
8248.40 928
8249.26 944
8250.11 884
8250.97 890
8251.83 930
8252.69 936
8253.54 940
8254.40 910
8255.26 886
8256.12 1007
8256.97 987
8257.83 869
8258.69 907
8259.55 879
8260.40 919
8261.26 902
8262.12 866
8262.98 861
8263.84 897
8264.69 845
8265.55 898
8266.41 867
8267.27 924
8268.13 917
8268.99 845
8269.84 837
8270.70 841
8271.56 914
8272.42 900
8273.28 943
8274.14 924
8275.00 871
8275.85 878
8276.71 874
8277.57 931
8278.43 971
8279.29 863
8280.15 885
8281.01 974
8281.87 936
8282.72 984
8283.58 941
8284.44 1036
8285.30 969
8286.16 918
8287.02 969
8287.88 978
8288.74 989
8289.60 959
8290.46 998
8291.32 953
8292.18 975
8293.04 965
8293.90 913
8294.76 984
8295.62 954
8296.47 931
8297.33 969
8298.19 949
8299.05 1005
8299.91 1039
8300.77 982
8301.63 1107
8302.49 1070
8303.35 1085
8304.21 1078
8305.07 1131
8305.93 1043
8306.80 1074
8307.66 1212
8308.52 1113
8309.38 1072
8310.24 1042
8311.10 1069
8311.96 1077
8312.82 1067
8313.68 1013
8314.54 1068
8315.40 1162
8316.26 1289
8317.12 1259
8317.98 1254
8318.84 1283
8319.70 1354
8320.57 1344
8321.43 1219
8322.29 1163
8323.15 1119
8324.01 1082
8324.87 1101
8325.73 1066
8326.59 949
8327.46 992
8328.32 987
8329.18 950
8330.04 940
8330.90 925
8331.76 972
8332.62 961
8333.49 1006
8334.35 1060
8335.21 1046
8336.07 1014
8336.93 1034
8337.79 973
8338.66 998
8339.52 979
8340.38 1001
8341.24 958
8342.10 974
8342.97 1062
8343.83 1124
8344.69 997
8345.55 971
8346.42 1045
8347.28 1094
8348.14 1082
8349.00 1118
8349.87 1164
8350.73 1073
8351.59 1082
8352.45 965
8353.32 1045
8354.18 1071
8355.04 1029
8355.90 975
8356.77 988
8357.63 1046
8358.49 988
8359.36 984
8360.22 998
8361.08 952
8361.95 1044
8362.81 972
8363.67 912
8364.53 1001
8365.40 983
8366.26 943
8367.12 1004
8367.99 1034
8368.85 901
8369.72 976
8370.58 1051
8371.44 993
8372.31 947
8373.17 976
8374.03 1011
8374.90 1073
8375.76 1066
8376.63 1077
8377.49 915
8378.35 962
8379.22 1040
8380.08 1067
8380.95 1045
8381.81 1038
8382.67 976
8383.54 945
8384.40 1045
8385.27 1109
8386.13 1138
8387.00 1177
8387.86 1168
8388.72 1081
8389.59 1075
8390.45 1193
8391.32 1143
8392.18 1091
8393.05 1062
8393.91 1040
8394.78 1075
8395.64 1099
8396.51 1084
8397.37 1055
8398.24 1045
8399.10 1108
8399.97 1158
8400.83 1029
8401.70 1069
8402.56 1123
8403.43 1098
8404.29 1109
8405.16 1157
8406.02 1081
8406.89 1057
8407.75 1085
8408.62 1025
8409.49 1148
8410.35 1121
8411.22 1075
8412.08 1038
8412.95 1164
8413.81 1178
8414.68 1107
8415.55 1048
8416.41 1004
8417.28 1142
8418.14 1128
8419.01 1061
8419.88 1114
8420.74 1083
8421.61 1025
8422.48 1064
8423.34 1220
8424.21 1146
8425.07 1176
8425.94 1238
8426.81 1243
8427.67 1161
8428.54 1130
8429.41 1216
8430.27 1252
8431.14 1171
8432.01 1233
8432.87 1166
8433.74 1201
8434.61 1255
8435.47 1226
8436.34 1247
8437.21 1259
8438.08 1356
8438.94 1298
8439.81 1284
8440.68 1336
8441.54 1364
8442.41 1448
8443.28 1457
8444.15 1498
8445.01 1553
8445.88 1514
8446.75 1565
8447.62 1626
8448.48 1533
8449.35 1535
8450.22 1575
8451.09 1557
8451.95 1566
8452.82 1591
8453.69 1742
8454.56 1689
8455.43 1867
8456.29 1974
8457.16 2155
8458.03 2423
8458.90 2623
8459.77 2816
8460.63 2967
8461.50 2816
8462.37 2743
8463.24 2658
8464.11 2450
8464.98 2329
8465.84 2099
8466.71 2008
8467.58 2016
8468.45 1904
8469.32 2015
8470.19 2095
8471.06 2101
8471.93 2380
8472.79 2474
8473.66 2544
8474.53 2532
8475.40 2483
8476.27 2268
8477.14 2152
8478.01 2033
8478.88 1864
8479.75 1807
8480.62 1666
8481.48 1545
8482.35 1477
8483.22 1520
8484.09 1443
8484.96 1465
8485.83 1300
8486.70 1298
8487.57 1304
8488.44 1299
8489.31 1365
8490.18 1404
8491.05 1316
8491.92 1415
8492.79 1458
8493.66 1361
8494.53 1381
8495.40 1464
8496.27 1437
8497.14 1358
8498.01 1393
8498.88 1423
8499.75 1402
8500.62 1316
8501.49 1287
8502.36 1205
8503.23 1215
8504.10 1304
8504.97 1340
8505.84 1282
8506.71 1303
8507.58 1267
8508.45 1316
8509.33 1354
8510.20 1388
8511.07 1365
8511.94 1368
8512.81 1412
8513.68 1335
8514.55 1248
8515.42 1259
8516.29 1229
8517.16 1264
8518.04 1300
8518.91 1279
8519.78 1227
8520.65 1135
8521.52 1232
8522.39 1256
8523.26 1283
8524.13 1266
8525.01 1195
8525.88 1243
8526.75 1197
8527.62 1212
8528.49 1196
8529.36 1133
8530.24 1358
8531.11 1318
8531.98 1320
8532.85 1288
8533.72 1330
8534.60 1279
8535.47 1282
8536.34 1227
8537.21 1193
8538.08 1364
8538.96 1372
8539.83 1325
8540.70 1297
8541.57 1197
8542.45 1259
8543.32 1262
8544.19 1247
8545.06 1235
8545.94 1269
8546.81 1237
8547.68 1290
8548.55 1288
8549.43 1215
8550.30 1228
8551.17 1254
8552.05 1320
8552.92 1386
8553.79 1424
8554.66 1560
8555.54 1647
8556.41 1667
8557.28 1792
8558.16 1864
8559.03 1696
8559.90 1668
8560.78 1581
8561.65 1520
8562.52 1400
8563.40 1306
8564.27 1235
8565.14 1148
8566.02 1165
8566.89 1162
8567.77 1121
8568.64 1061
8569.51 1014
8570.39 1034
8571.26 1075
8572.13 1070
8573.01 1079
8573.88 1131
8574.76 1041
8575.63 1072
8576.50 1015
8577.38 1038
8578.25 1031
8579.13 1044
8580.00 1057
8580.88 953
8581.75 999
8582.63 976
8583.50 889
8584.37 887
8585.25 996
8586.12 1050
8587.00 1060
8587.87 976
8588.75 964
8589.62 949
8590.50 989
8591.37 1089
8592.25 963
8593.12 1059
8594.00 1037
8594.87 977
8595.75 1066
8596.62 1005
8597.50 961
8598.37 1016
8599.25 982
8600.12 1008
8601.00 1047
8601.87 1011
8602.75 992
8603.63 946
8604.50 1015
8605.38 974
8606.25 975
8607.13 966
8608.00 997
8608.88 889
8609.76 947
8610.63 928
8611.51 891
8612.38 909
8613.26 968
8614.14 1007
8615.01 952
8615.89 900
8616.76 925
8617.64 900
8618.52 927
8619.39 900
8620.27 917
8621.15 921
8622.02 942
8622.90 839
8623.78 921
8624.65 929
8625.53 959
8626.41 1004
8627.28 930
8628.16 911
8629.04 1005
8629.91 951
8630.79 1009
8631.67 956
8632.54 1005
8633.42 973
8634.30 891
8635.17 923
8636.05 946
8636.93 986
8637.81 1010
8638.68 920
8639.56 962
8640.44 960
8641.32 974
8642.19 928
8643.07 1001
8643.95 1017
8644.83 1051
8645.70 949
8646.58 986
8647.46 940
8648.34 913
8649.22 901
8650.09 934
8650.97 968
8651.85 947
8652.73 978
8653.61 924
8654.48 965
8655.36 981
8656.24 967
8657.12 917
8658.00 923
8658.87 948
8659.75 907
8660.63 917
8661.51 926
8662.39 1000
8663.27 922
8664.15 882
8665.02 928
8665.90 942
8666.78 913
8667.66 846
8668.54 909
8669.42 872
8670.30 907
8671.18 977
8672.06 1012
8672.93 975
8673.81 978
8674.69 992
8675.57 921
8676.45 952
8677.33 972
8678.21 995
8679.09 1009
8679.97 1070
8680.85 971
8681.73 917
8682.61 954
8683.49 949
8684.37 974
8685.25 905
8686.13 1001
8687.01 1001
8687.89 869
8688.77 948
8689.65 958
8690.53 976
8691.41 951
8692.29 997
8693.17 1080
8694.05 1052
8694.93 1125
8695.81 1191
8696.69 1154
8697.57 1138
8698.45 1085
8699.33 1063
8700.21 1061
8701.09 1058
8701.97 956
8702.85 924
8703.73 955
8704.61 969
8705.49 899
8706.37 893
8707.25 882
8708.13 857
8709.01 901
8709.90 911
8710.78 930
8711.66 868
8712.54 938
8713.42 852
8714.30 827
8715.18 872
8716.06 888
8716.94 862
8717.83 886
8718.71 948
8719.59 838
8720.47 865
8721.35 948
8722.23 1003
8723.11 927
8724.00 940
8724.88 891
8725.76 956
8726.64 957
8727.52 1026
8728.41 960
8729.29 970
8730.17 1009
8731.05 1042
8731.93 1062
8732.82 1050
8733.70 985
8734.58 1038
8735.46 963
8736.34 991
8737.23 1023
8738.11 1040
8738.99 1015
8739.87 919
8740.76 946
8741.64 1063
8742.52 1005
8743.40 1033
8744.29 937
8745.17 997
8746.05 1002
8746.94 1009
8747.82 1023
8748.70 1003
8749.58 1000
8750.47 1123
8751.35 1056
8752.23 1068
8753.12 1001
8754.00 1013
8754.88 1020
8755.77 964
8756.65 1041
8757.53 1185
8758.42 1234
8759.30 1266
8760.18 1309
8761.07 1220
8761.95 1285
8762.83 1301
8763.72 1247
8764.60 1240
8765.48 1306
8766.37 1270
8767.25 1167
8768.14 1155
8769.02 1170
8769.90 1283
8770.79 1294
8771.67 1344
8772.56 1284
8773.44 1311
8774.32 1289
8775.21 1242
8776.09 1179
8776.98 1251
8777.86 1245
8778.75 1268
8779.63 1248
8780.52 1311
8781.40 1382
8782.28 1325
8783.17 1322
8784.05 1420
8784.94 1373
8785.82 1517
8786.71 1406
8787.59 1316
8788.48 1285
8789.36 1262
8790.25 1273
8791.13 1280
8792.02 1210
8792.90 1320
8793.79 1178
8794.67 1156
8795.56 1257
8796.44 1239
8797.33 1249
8798.22 1303
8799.10 1215
8799.99 1317
8800.87 1379
8801.76 1357
8802.64 1337
8803.53 1394
8804.41 1277
8805.30 1352
8806.19 1193
8807.07 1168
8807.96 1193
8808.84 1155
8809.73 1104
8810.62 1027
8811.50 1064
8812.39 1078
8813.27 1109
8814.16 1185
8815.05 1090
8815.93 1147
8816.82 1159
8817.71 1186
8818.59 1253
8819.48 1096
8820.36 1174
8821.25 1053
8822.14 981
8823.02 1024
8823.91 993
8824.80 1046
8825.68 1103
8826.57 989
8827.46 943
8828.35 1036
8829.23 1060
8830.12 1014
8831.01 989
8831.89 993
8832.78 1106
8833.67 1032
8834.56 1045
8835.44 1022
8836.33 890
8837.22 980
8838.10 1014
8838.99 1014
8839.88 960
8840.77 911
8841.65 926
8842.54 970
8843.43 903
8844.32 887
8845.21 984
8846.09 930
8846.98 912
8847.87 910
8848.76 904
8849.65 938
8850.53 871
8851.42 864
8852.31 903
8853.20 906
8854.09 910
8854.97 933
8855.86 864
8856.75 874
8857.64 814
8858.53 814
8859.42 869
8860.30 830
8861.19 867
8862.08 870
8862.97 906
8863.86 848
8864.75 852
8865.64 865
8866.53 866
8867.41 849
8868.30 866
8869.19 842
8870.08 812
8870.97 798
8871.86 791
8872.75 835
8873.64 839
8874.53 799
8875.42 834
8876.31 818
8877.20 832
8878.08 865
8878.97 790
8879.86 742
8880.75 764
8881.64 821
8882.53 782
8883.42 879
8884.31 809
8885.20 782
8886.09 745
8886.98 805
8887.87 748
8888.76 743
8889.65 743
8890.54 757
8891.43 782
8892.32 716
8893.21 784
8894.10 799
8894.99 766
8895.88 768
8896.77 820
8897.66 799
8898.55 725
8899.44 694
8900.33 722
8901.23 750
8902.12 738
8903.01 717
8903.90 703
8904.79 734
8905.68 781
8906.57 750
8907.46 722
8908.35 731
8909.24 731
8910.13 689
8911.02 633
8911.92 711
8912.81 705
8913.70 644
8914.59 733
8915.48 736
8916.37 752
8917.26 758
8918.15 781
8919.05 732
8919.94 681
8920.83 682
8921.72 816
8922.61 737
8923.50 656
8924.40 688
8925.29 694
8926.18 664
8927.07 670
8927.96 697
8928.86 749
8929.75 695
8930.64 679
8931.53 736
8932.42 678
8933.32 706
8934.21 641
8935.10 666
8935.99 737
8936.89 717
8937.78 668
8938.67 671
8939.56 709
8940.46 724
8941.35 684
8942.24 689
8943.13 713
8944.03 740
8944.92 675
8945.81 671
8946.70 727
8947.60 648
8948.49 702
8949.38 761
8950.28 763
8951.17 700
8952.06 700
8952.96 727
8953.85 694
8954.74 668
8955.64 663
8956.53 682
8957.42 704
8958.32 643
8959.21 628
8960.10 650
8961.00 666
8961.89 659
8962.78 696
8963.68 692
8964.57 746
8965.46 735
8966.36 720
8967.25 719
8968.15 690
8969.04 714
8969.93 669
8970.83 685
8971.72 669
8972.62 713
8973.51 687
8974.41 608
8975.30 699
8976.19 677
8977.09 578
8977.98 621
8978.88 696
8979.77 695
8980.67 645
8981.56 529
8982.46 589
8983.35 662
8984.25 656
8985.14 686
8986.03 545
8986.93 634
8987.82 603
8988.72 592
8989.61 615
8990.51 659
8991.40 670
8992.30 726
8993.19 607
8994.09 611
8994.99 577
8995.88 584
8996.78 580
8997.67 595
8998.57 588
8999.46 614
9000.36 609
9001.25 567
9002.15 545
9003.04 586
9003.94 587
9004.84 587
9005.73 631
9006.63 625
9007.52 595
9008.42 549
9009.32 589
9010.21 557
9011.11 585
9012.00 599
9012.90 592
9013.80 654
9014.69 601
9015.59 581
9016.49 587
9017.38 593
9018.28 620
9019.17 569
9020.07 649
9020.97 631
9021.86 620
9022.76 618
9023.66 625
9024.55 606
9025.45 610
9026.35 654
9027.25 610
9028.14 667
9029.04 597
9029.94 588
9030.83 604
9031.73 573
9032.63 585
9033.52 565
9034.42 596
9035.32 604
9036.22 605
9037.11 582
9038.01 570
9038.91 656
9039.81 593
9040.70 591
9041.60 601
9042.50 580
9043.40 560
9044.29 619
9045.19 630
9046.09 593
9046.99 558
9047.89 574
9048.78 558
9049.68 586
9050.58 664
9051.48 603
9052.38 596
9053.27 611
9054.17 652
9055.07 649
9055.97 598
9056.87 599
9057.77 594
9058.66 578
9059.56 620
9060.46 635
9061.36 638
9062.26 600
9063.16 614
9064.06 609
9064.95 617
9065.85 599
9066.75 579
9067.65 580
9068.55 608
9069.45 582
9070.35 539
9071.25 586
9072.15 544
9073.05 548
9073.94 551
9074.84 570
9075.74 582
9076.64 590
9077.54 550
9078.44 609
9079.34 602
9080.24 618
9081.14 595
9082.04 525
9082.94 525
9083.84 608
9084.74 647
9085.64 579
9086.54 545
9087.44 598
9088.34 585
9089.24 642
9090.14 606
9091.04 558
9091.94 590
9092.84 571
9093.74 643
9094.64 637
9095.54 554
9096.44 555
9097.34 589
9098.24 615
9099.14 560
9100.04 586
9100.94 642
9101.84 580
9102.74 549
9103.64 506
9104.54 592
9105.44 554
9106.35 557
9107.25 558
9108.15 600
9109.05 475
9109.95 556
9110.85 564
9111.75 532
9112.65 485
9113.55 545
9114.46 567
9115.36 607
9116.26 529
9117.16 545
9118.06 591
9118.96 559
9119.86 549
9120.76 587
9121.67 557
9122.57 598
9123.47 639
9124.37 638
9125.27 570
9126.17 553
9127.08 562
9127.98 589
9128.88 547
9129.78 538
9130.68 595
9131.59 549
9132.49 547
9133.39 548
9134.29 547
9135.20 504
9136.10 510
9137.00 486
9137.90 555
9138.80 526
9139.71 508
9140.61 549
9141.51 574
9142.41 561
9143.32 561
9144.22 557
9145.12 564
9146.03 580
9146.93 598
9147.83 593
9148.73 537
9149.64 554
9150.54 545
9151.44 572
9152.35 522
9153.25 553
9154.15 600
9155.06 501
9155.96 520
9156.86 552
9157.77 527
9158.67 587
9159.57 534
9160.48 562
9161.38 559
9162.28 494
9163.19 549
9164.09 522
9164.99 552
9165.90 583
9166.80 575
9167.71 544
9168.61 547
9169.51 532
9170.42 505
9171.32 460
9172.23 537
9173.13 557
9174.03 541
9174.94 552
9175.84 545
9176.75 545
9177.65 513
9178.56 531
9179.46 526
9180.36 538
9181.27 518
9182.17 517
9183.08 516
9183.98 521
9184.89 556
9185.79 521
9186.70 596
9187.60 552
9188.51 526
9189.41 520
9190.32 544
9191.22 533
9192.13 606
9193.03 600
9193.94 589
9194.84 580
9195.75 591
9196.65 611
9197.56 559
9198.46 621
9199.37 573
9200.27 565
9201.18 672
9202.09 684
9202.99 741
9203.90 698
9204.80 664
9205.71 686
9206.61 632
9207.52 656
9208.43 628
9209.33 583
9210.24 570
9211.14 571
9212.05 555
9212.96 497
9213.86 530
9214.77 567
9215.67 599
9216.58 571
9217.49 532
9218.39 541
9219.30 580
9220.21 605
9221.11 592
9222.02 561
9222.93 483
9223.83 562
9224.74 562
9225.65 516
9226.55 591
9227.46 567
9228.37 531
9229.27 539
9230.18 503
9231.09 571
9231.99 578
9232.90 553
9233.81 558
9234.71 542
9235.62 557
9236.53 529
9237.44 575
9238.34 535
9239.25 577
9240.16 549
9241.07 508
9241.97 572
9242.88 621
9243.79 551
9244.70 523
9245.60 547
9246.51 498
9247.42 542
9248.33 483
9249.24 548
9250.14 630
9251.05 552
9251.96 515
9252.87 510
9253.78 558
9254.68 552
9255.59 531
9256.50 518
9257.41 537
9258.32 555
9259.22 625
9260.13 541
9261.04 563
9261.95 572
9262.86 540
9263.77 543
9264.68 487
9265.58 560
9266.49 496
9267.40 545
9268.31 547
9269.22 547
9270.13 510
9271.04 508
9271.95 520
9272.86 534
9273.76 546
9274.67 569
9275.58 506
9276.49 540
9277.40 533
9278.31 537
9279.22 585
9280.13 564
9281.04 539
9281.95 553
9282.86 482
9283.77 517
9284.68 508
9285.59 498
9286.50 471
9287.41 534
9288.32 522
9289.23 548
9290.14 571
9291.05 519
9291.96 523
9292.87 557
9293.78 477
9294.69 503
9295.60 564
9296.51 540
9297.42 479
9298.33 529
9299.24 517
9300.15 528
9301.06 542
9301.97 527
9302.88 502
9303.79 540
9304.70 561
9305.61 598
9306.52 557
9307.43 525
9308.34 553
9309.25 562
9310.16 546
9311.08 536
9311.99 580
9312.90 540
9313.81 565
9314.72 541
9315.63 637
9316.54 543
9317.45 605
9318.36 590
9319.28 548
9320.19 499
9321.10 493
9322.01 536
9322.92 524
9323.83 512
9324.74 547
9325.66 529
9326.57 518
9327.48 493
9328.39 470
9329.30 516
9330.21 504
9331.13 531
9332.04 569
9332.95 570
9333.86 555
9334.77 517
9335.69 549
9336.60 514
9337.51 533
9338.42 565
9339.34 532
9340.25 539
9341.16 527
9342.07 579
9342.98 512
9343.90 563
9344.81 579
9345.72 588
9346.64 578
9347.55 574
9348.46 480
9349.37 505
9350.29 515
9351.20 549
9352.11 520
9353.03 612
9353.94 557
9354.85 565
9355.76 524
9356.68 502
9357.59 494
9358.50 529
9359.42 577
9360.33 540
9361.24 566
9362.16 519
9363.07 518
9363.98 553
9364.90 474
9365.81 487
9366.72 470
9367.64 488
9368.55 545
9369.47 502
9370.38 536
9371.29 547
9372.21 554
9373.12 561
9374.04 547
9374.95 513
9375.86 546
9376.78 579
9377.69 506
9378.61 591
9379.52 578
9380.43 553
9381.35 648
9382.26 622
9383.18 573
9384.09 587
9385.01 611
9385.92 599
9386.84 547
9387.75 584
9388.67 629
9389.58 600
9390.49 600
9391.41 621
9392.32 677
9393.24 688
9394.15 669
9395.07 622
9395.98 695
9396.90 648
9397.81 671
9398.73 749
9399.65 666
9400.56 620
9401.48 621
9402.39 583
9403.31 606
9404.22 627
9405.14 586
9406.05 583
9406.97 584
9407.88 572
9408.80 584
9409.72 544
9410.63 553
9411.55 598
9412.46 565
9413.38 567
9414.30 569
9415.21 595
9416.13 576
9417.04 581
9417.96 578
9418.88 572
9419.79 642
9420.71 552
9421.62 592
9422.54 555
9423.46 568
9424.37 589
9425.29 588
9426.21 672
9427.12 584
9428.04 569
9428.96 557
9429.87 588
9430.79 555
9431.71 567
9432.62 559
9433.54 568
9434.46 596
9435.37 603
9436.29 582
9437.21 615
9438.13 601
9439.04 641
9439.96 647
9440.88 642
9441.79 728
9442.71 684
9443.63 715
9444.55 632
9445.46 620
9446.38 598
9447.30 644
9448.22 611
9449.13 583
9450.05 604
9450.97 725
9451.89 725
9452.81 730
9453.72 750
9454.64 869
9455.56 929
9456.48 871
9457.40 909
9458.31 841
9459.23 801
9460.15 799
9461.07 804
9461.99 642
9462.90 600
9463.82 665
9464.74 647
9465.66 563
9466.58 592
9467.50 642
9468.42 666
9469.33 639
9470.25 595
9471.17 611
9472.09 603
9473.01 638
9473.93 545
9474.85 591
9475.77 579
9476.68 621
9477.60 588
9478.52 609
9479.44 656
9480.36 614
9481.28 613
9482.20 583
9483.12 634
9484.04 528
9484.96 597
9485.88 748
9486.80 754
9487.72 678
9488.64 619
9489.56 622
9490.48 599
9491.39 563
9492.31 658
9493.23 684
9494.15 612
9495.07 571
9495.99 583
9496.91 560
9497.83 562
9498.75 607
9499.67 567
9500.59 554
9501.51 560
9502.43 618
9503.36 666
9504.28 610
9505.20 592
9506.12 616
9507.04 598
9507.96 590
9508.88 591
9509.80 572
9510.72 552
9511.64 548
9512.56 560
9513.48 578
9514.40 566
9515.32 568
9516.24 580
9517.16 545
9518.09 578
9519.01 579
9519.93 574
9520.85 615
9521.77 616
9522.69 602
9523.61 575
9524.53 658
9525.46 611
9526.38 586
9527.30 600
9528.22 630
9529.14 642
9530.06 616
9530.98 642
9531.91 642
9532.83 703
9533.75 679
9534.67 723
9535.59 700
9536.52 740
9537.44 697
9538.36 746
9539.28 781
9540.20 647
9541.13 596
9542.05 627
9542.97 655
9543.89 597
9544.81 604
9545.74 599
9546.66 595
9547.58 597
9548.50 563
9549.43 599
9550.35 619
9551.27 624
9552.19 546
9553.12 623
9554.04 657
9554.96 609
9555.89 698
9556.81 627
9557.73 581
9558.65 559
9559.58 663
9560.50 687
9561.42 626
9562.35 650
9563.27 553
9564.19 542
9565.12 550
9566.04 593
9566.96 617
9567.89 574
9568.81 635
9569.73 561
9570.66 584
9571.58 618
9572.50 607
9573.43 593
9574.35 581
9575.28 569
9576.20 601
9577.12 581
9578.05 590
9578.97 632
9579.89 552
9580.82 539
9581.74 590
9582.67 562
9583.59 544
9584.52 523
9585.44 529
9586.36 568
9587.29 606
9588.21 565
9589.14 565
9590.06 642
9590.99 627
9591.91 538
9592.84 545
9593.76 605
9594.68 649
9595.61 651
9596.53 652
9597.46 615
9598.38 635
9599.31 657
9600.23 674
9601.16 625
9602.08 640
9603.01 716
9603.93 699
9604.86 674
9605.78 653
9606.71 651
9607.64 698
9608.56 738
9609.49 764
9610.41 684
9611.34 665
9612.26 699
9613.19 675
9614.11 726
9615.04 650
9615.97 710
9616.89 773
9617.82 723
9618.74 717
9619.67 737
9620.59 733
9621.52 734
9622.45 762
9623.37 747
9624.30 736
9625.22 747
9626.15 765
9627.08 769
9628.00 785
9628.93 858
9629.86 839
9630.78 858
9631.71 844
9632.64 868
9633.56 920
9634.49 900
9635.42 959
9636.34 1068
9637.27 1126
9638.20 1091
9639.12 1147
9640.05 1128
9640.98 1106
9641.90 1129
9642.83 1175
9643.76 1146
9644.69 1101
9645.61 1194
9646.54 1234
9647.47 1265
9648.39 1348
9649.32 1496
9650.25 1553
9651.18 1732
9652.10 1741
9653.03 1855
9653.96 1798
9654.89 1737
9655.81 1617
9656.74 1513
9657.67 1357
9658.60 1168
9659.53 1170
9660.45 1185
9661.38 1091
9662.31 993
9663.24 1024
9664.16 1079
9665.09 930
9666.02 1032
9666.95 1087
9667.88 1079
9668.81 1031
9669.73 992
9670.66 1026
9671.59 957
9672.52 946
9673.45 976
9674.38 938
9675.31 922
9676.23 945
9677.16 1002
9678.09 1017
9679.02 965
9679.95 1000
9680.88 1017
9681.81 1134
9682.74 1036
9683.66 1033
9684.59 1065
9685.52 1129
9686.45 1132
9687.38 1131
9688.31 1140
9689.24 1039
9690.17 1161
9691.10 1152
9692.03 1182
9692.96 1134
9693.89 1055
9694.82 1168
9695.75 1162
9696.68 1220
9697.60 1204
9698.53 1150
9699.46 1226
9700.39 1198
9701.32 1157
9702.25 1232
9703.18 1234
9704.11 1089
9705.04 1076
9705.97 1120
9706.90 974
9707.83 973
9708.76 1002
9709.69 983
9710.62 1020
9711.56 930
9712.49 938
9713.42 900
9714.35 895
9715.28 949
9716.21 922
9717.14 912
9718.07 940
9719.00 887
9719.93 957
9720.86 927
9721.79 906
9722.72 813
9723.65 816
9724.58 894
9725.52 882
9726.45 962
9727.38 941
9728.31 884
9729.24 890
9730.17 862
9731.10 854
9732.03 934
9732.97 867
9733.90 784
9734.83 838
9735.76 838
9736.69 826
9737.62 848
9738.55 822
9739.49 817
9740.42 825
9741.35 757
9742.28 847
9743.21 850
9744.15 781
9745.08 824
9746.01 849
9746.94 880
9747.87 837
9748.81 856
9749.74 775
9750.67 833
9751.60 844
9752.53 866
9753.47 836
9754.40 791
9755.33 850
9756.26 850
9757.20 844
9758.13 842
9759.06 851
9759.99 883
9760.93 836
9761.86 799
9762.79 879
9763.73 800
9764.66 771
9765.59 827
9766.52 890
9767.46 853
9768.39 836
9769.32 872
9770.26 780
9771.19 818
9772.12 894
9773.06 879
9773.99 729
9774.92 808
9775.86 815
9776.79 847
9777.72 888
9778.66 925
9779.59 891
9780.52 925
9781.46 960
9782.39 940
9783.33 965
9784.26 997
9785.19 1030
9786.13 1087
9787.06 1071
9787.99 1126
9788.93 1095
9789.86 1045
9790.80 949
9791.73 912
9792.67 864
9793.60 882
9794.53 860
9795.47 810
9796.40 829
9797.34 923
9798.27 938
9799.21 949
9800.14 931
9801.08 1006
9802.01 1038
9802.94 1005
9803.88 1015
9804.81 876
9805.75 852
9806.68 864
9807.62 832
9808.55 832
9809.49 811
9810.42 770
9811.36 741
9812.29 779
9813.23 790
9814.16 800
9815.10 731
9816.04 801
9816.97 746
9817.91 706
9818.84 680
9819.78 672
9820.71 732
9821.65 739
9822.58 748
9823.52 774
9824.46 763
9825.39 730
9826.33 688
9827.26 763
9828.20 710
9829.14 728
9830.07 713
9831.01 724
9831.94 730
9832.88 656
9833.82 720
9834.75 739
9835.69 732
9836.62 712
9837.56 673
9838.50 720
9839.43 721
9840.37 668
9841.31 657
9842.24 727
9843.18 774
9844.12 683
9845.05 645
9845.99 701
9846.93 609
9847.86 713
9848.80 729
9849.74 707
9850.67 677
9851.61 650
9852.55 687
9853.49 728
9854.42 725
9855.36 714
9856.30 748
9857.23 723
9858.17 724
9859.11 700
9860.05 668
9860.98 616
9861.92 650
9862.86 715
9863.80 665
9864.73 670
9865.67 699
9866.61 682
9867.55 697
9868.49 722
9869.42 742
9870.36 662
9871.30 701
9872.24 671
9873.18 639
9874.11 705
9875.05 702
9875.99 647
9876.93 724
9877.87 752
9878.81 802
9879.74 765
9880.68 731
9881.62 706
9882.56 706
9883.50 738
9884.44 658
9885.37 697
9886.31 704
9887.25 686
9888.19 664
9889.13 633
9890.07 664
9891.01 714
9891.95 755
9892.89 654
9893.82 714
9894.76 693
9895.70 720
9896.64 663
9897.58 633
9898.52 624
9899.46 720
9900.40 738
9901.34 720
9902.28 660
9903.22 670
9904.16 653
9905.10 672
9906.04 700
9906.98 730
9907.92 725
9908.86 781
9909.80 734
9910.73 695
9911.67 773
9912.61 817
9913.55 836
9914.49 803
9915.43 768
9916.38 796
9917.32 743
9918.26 802
9919.20 774
9920.14 707
9921.08 754
9922.02 753
9922.96 777
9923.90 859
9924.84 896
9925.78 1002
9926.72 1165
9927.66 1365
9928.60 1567
9929.54 1675
9930.48 1682
9931.42 1651
9932.36 1526
9933.30 1527
9934.25 1315
9935.19 1102
9936.13 1071
9937.07 948
9938.01 847
9938.95 796
9939.89 820
9940.83 766
9941.78 746
9942.72 746
9943.66 814
9944.60 815
9945.54 826
9946.48 760
9947.42 750
9948.37 794
9949.31 755
9950.25 752
9951.19 721
9952.13 687
9953.07 622
9954.02 648
9954.96 678
9955.90 649
9956.84 655
9957.78 698
9958.73 638
9959.67 632
9960.61 656
9961.55 631
9962.50 600
9963.44 636
9964.38 583
9965.32 641
9966.27 646
9967.21 642
9968.15 634
9969.09 681
9970.04 657
9970.98 621
9971.92 611
9972.86 623
9973.81 612
9974.75 682
9975.69 611
9976.64 580
9977.58 634
9978.52 630
9979.46 586
9980.41 570
9981.35 585
9982.29 591
9983.24 555
9984.18 550
9985.12 600
9986.07 582
9987.01 574
9987.95 614
9988.90 605
9989.84 603
9990.79 548
9991.73 576
9992.67 574
9993.62 556
9994.56 593
9995.50 584
9996.45 545
9997.39 572
9998.34 620
9999.28 652
10000.22 622
10001.17 613
10002.11 568
10003.06 628
10004.00 611
10004.95 665
10005.89 589
10006.83 601
10007.78 581
10008.72 614
10009.67 607
10010.61 565
10011.56 564
10012.50 627
10013.45 611
10014.39 564
10015.34 565
10016.28 611
10017.23 581
10018.17 613
10019.12 533
10020.06 484
10021.01 542
10021.95 585
10022.90 557
10023.84 557
10024.79 561
10025.73 515
10026.68 533
10027.62 534
10028.57 531
10029.51 529
10030.46 563
10031.40 563
10032.35 580
10033.30 592
10034.24 547
10035.19 616
10036.13 600
10037.08 543
10038.03 445
10038.97 469
10039.92 504
10040.86 525
10041.81 493
10042.76 552
10043.70 574
10044.65 561
10045.59 526
10046.54 551
10047.49 548
10048.43 543
10049.38 560
10050.33 529
10051.27 503
10052.22 467
10053.17 482
10054.11 491
10055.06 473
10056.01 478
10056.95 498
10057.90 512
10058.85 501
10059.79 517
10060.74 464
10061.69 486
10062.63 483
10063.58 476
10064.53 563
10065.48 514
10066.42 519
10067.37 507
10068.32 495
10069.26 458
10070.21 495
10071.16 501
10072.11 533
10073.05 515
10074.00 498
10074.95 465
10075.90 502
10076.84 495
10077.79 537
10078.74 535
10079.69 518
10080.64 477
10081.58 486
10082.53 489
10083.48 471
10084.43 496
10085.38 500
10086.32 505
10087.27 451
10088.22 464
10089.17 466
10090.12 518
10091.07 537
10092.01 487
10092.96 490
10093.91 482
10094.86 500
10095.81 517
10096.76 430
10097.71 465
10098.65 455
10099.60 429
10100.55 491
10101.50 521
10102.45 476
10103.40 476
10104.35 461
10105.30 469
10106.25 418
10107.20 441
10108.14 484
10109.09 475
10110.04 496
10110.99 488
10111.94 484
10112.89 496
10113.84 480
10114.79 475
10115.74 454
10116.69 443
10117.64 410
10118.59 381
10119.54 420
10120.49 486
10121.44 464
10122.39 465
10123.34 440
10124.29 448
10125.24 439
10126.19 459
10127.14 511
10128.09 465
10129.04 414
10129.99 434
10130.94 396
10131.89 468
10132.84 479
10133.79 475
10134.74 431
10135.69 400
10136.64 453
10137.59 461
10138.54 478
10139.49 468
10140.44 441
10141.39 409
10142.34 461
10143.30 427
10144.25 457
10145.20 470
10146.15 503
10147.10 444
10148.05 453
10149.00 424
10149.95 399
10150.90 407
10151.86 469
10152.81 401
10153.76 445
10154.71 495
10155.66 470
10156.61 457
10157.56 437
10158.52 424
10159.47 434
10160.42 428
10161.37 429
10162.32 420
10163.27 455
10164.23 462
10165.18 483
10166.13 513
10167.08 459
10168.03 539
10168.99 505
10169.94 490
10170.89 435
10171.84 472
10172.79 492
10173.75 473
10174.70 495
10175.65 437
10176.60 428
10177.56 447
10178.51 441
10179.46 498
10180.41 468
10181.37 461
10182.32 435
10183.27 438
10184.22 450
10185.18 439
10186.13 468
10187.08 461
10188.04 436
10188.99 438
10189.94 429
10190.89 435
10191.85 475
10192.80 479
10193.75 463
10194.71 477
10195.66 450
10196.61 419
10197.57 439
10198.52 452
10199.47 438
10200.43 422
10201.38 434
10202.34 402
10203.29 443
10204.24 444
10205.20 467
10206.15 461
10207.10 502
10208.06 524
10209.01 515
10209.97 529
10210.92 504
10211.87 496
10212.83 514
10213.78 493
10214.74 493
10215.69 509
10216.64 477
10217.60 441
10218.55 450
10219.51 477
10220.46 499
10221.42 522
10222.37 419
10223.33 443
10224.28 447
10225.24 443
10226.19 461
10227.14 429
10228.10 436
10229.05 456
10230.01 403
10230.96 448
10231.92 457
10232.87 417
10233.83 441
10234.78 423
10235.74 472
10236.70 426
10237.65 394
10238.61 471
10239.56 460
10240.52 479
10241.47 438
10242.43 492
10243.38 471
10244.34 493
10245.29 428
10246.25 461
10247.21 423
10248.16 408
10249.12 417
10250.07 442
10251.03 457
10251.98 408
10252.94 419
10253.90 415
10254.85 392
10255.81 385
10256.76 390
10257.72 430
10258.68 379
10259.63 384
10260.59 411
10261.55 410
10262.50 432
10263.46 415
10264.42 421
10265.37 402
10266.33 416
10267.29 467
10268.24 414
10269.20 400
10270.16 474
10271.11 512
10272.07 433
10273.03 446
10273.98 370
10274.94 409
10275.90 427
10276.85 444
10277.81 415
10278.77 406
10279.73 407
10280.68 434
10281.64 391
10282.60 372
10283.56 394
10284.51 408
10285.47 426
10286.43 394
10287.39 389
10288.34 401
10289.30 396
10290.26 396
10291.22 380
10292.17 367
10293.13 445
10294.09 453
10295.05 385
10296.01 421
10296.96 457
10297.92 436
10298.88 419
10299.84 384
10300.80 403
10301.75 425
10302.71 437
10303.67 495
10304.63 424
10305.59 405
10306.55 434
10307.51 448
10308.46 415
10309.42 402
10310.38 378
10311.34 329
10312.30 350
10313.26 410
10314.22 424
10315.18 404
10316.13 361
10317.09 368
10318.05 378
10319.01 388
10319.97 441
10320.93 411
10321.89 412
10322.85 411
10323.81 432
10324.77 443
10325.73 436
10326.69 392
10327.64 402
10328.60 421
10329.56 385
10330.52 421
10331.48 442
10332.44 404
10333.40 411
10334.36 389
10335.32 356
10336.28 338
10337.24 362
10338.20 388
10339.16 384
10340.12 370
10341.08 363
10342.04 404
10343.00 359
10343.96 325
10344.92 378
10345.88 386
10346.84 370
10347.80 347
10348.76 454
10349.72 425
10350.69 426
10351.65 396
10352.61 412
10353.57 417
10354.53 443
10355.49 400
10356.45 400
10357.41 431
10358.37 399
10359.33 392
10360.29 346
10361.25 349
10362.22 398
10363.18 384
10364.14 408
10365.10 406
10366.06 420
10367.02 434
10367.98 371
10368.94 373
10369.91 413
10370.87 454
10371.83 451
10372.79 405
10373.75 429
10374.71 421
10375.67 427
10376.64 403
10377.60 378
10378.56 452
10379.52 447
10380.48 417
10381.45 431
10382.41 394
10383.37 402
10384.33 399
10385.29 392
10386.26 413
10387.22 453
10388.18 397
10389.14 411
10390.11 436
10391.07 380
10392.03 364
10392.99 410
10393.96 424
10394.92 377
10395.88 440
10396.84 512
10397.81 444
10398.77 423
10399.73 433
10400.69 453
10401.66 473
10402.62 465
10403.58 462
10404.55 451
10405.51 497
10406.47 507
10407.44 486
10408.40 502
10409.36 546
10410.33 495
10411.29 497
10412.25 461
10413.22 502
10414.18 540
10415.14 553
10416.11 603
10417.07 553
10418.03 610
10419.00 791
10419.96 821
10420.93 825
10421.89 847
10422.85 842
10423.82 863
10424.78 827
10425.74 758
10426.71 713
10427.67 637
10428.64 587
10429.60 534
10430.57 510
10431.53 465
10432.49 437
10433.46 461
10434.42 449
10435.39 451
10436.35 476
10437.32 459
10438.28 422
10439.25 397
10440.21 378
10441.18 417
10442.14 435
10443.10 390
10444.07 406
10445.03 438
10446.00 443
10446.96 348
10447.93 389
10448.89 433
10449.86 453
10450.83 407
10451.79 448
10452.76 482
10453.72 438
10454.69 429
10455.65 414
10456.62 465
10457.58 436
10458.55 449
10459.51 453
10460.48 435
10461.45 440
10462.41 410
10463.38 440
10464.34 429
10465.31 421
10466.27 378
10467.24 366
10468.21 387
10469.17 383
10470.14 376
10471.10 420
10472.07 385
10473.04 385
10474.00 413
10474.97 425
10475.94 345
10476.90 362
10477.87 354
10478.83 354
10479.80 393
10480.77 429
10481.73 416
10482.70 386
10483.67 396
10484.63 411
10485.60 380
10486.57 361
10487.54 389
10488.50 389
10489.47 384
10490.44 394
10491.40 396
10492.37 350
10493.34 431
10494.30 433
10495.27 391
10496.24 404
10497.21 433
10498.17 436
10499.14 415
10500.11 399
10501.08 393
10502.04 403
10503.01 411
10503.98 392
10504.95 330
10505.91 352
10506.88 375
10507.85 411
10508.82 402
10509.79 416
10510.75 429
10511.72 392
10512.69 348
10513.66 387
10514.63 414
10515.59 357
10516.56 347
10517.53 387
10518.50 370
10519.47 365
10520.44 354
10521.40 383
10522.37 358
10523.34 365
10524.31 379
10525.28 380
10526.25 386
10527.22 341
10528.18 389
10529.15 390
10530.12 361
10531.09 402
10532.06 353
10533.03 372
10534.00 423
10534.97 365
10535.94 361
10536.91 388
10537.87 325
10538.84 333
10539.81 368
10540.78 349
10541.75 354
10542.72 345
10543.69 378
10544.66 384
10545.63 323
10546.60 296
10547.57 361
10548.54 365
10549.51 365
10550.48 321
10551.45 335
10552.42 337
10553.39 381
10554.36 335
10555.33 368
10556.30 348
10557.27 376
10558.24 334
10559.21 373
10560.18 366
10561.15 318
10562.12 379
10563.09 346
10564.06 377
10565.03 403
10566.00 408
10566.97 384
10567.94 380
10568.91 359
10569.88 391
10570.85 384
10571.82 365
10572.80 364
10573.77 327
10574.74 352
10575.71 353
10576.68 386
10577.65 368
10578.62 370
10579.59 349
10580.56 338
10581.54 334
10582.51 373
10583.48 351
10584.45 358
10585.42 326
10586.39 316
10587.36 365
10588.33 347
10589.31 323
10590.28 339
10591.25 326
10592.22 352
10593.19 352
10594.16 409
10595.14 429
10596.11 381
10597.08 388
10598.05 357
10599.02 339
10600.00 357
10600.97 382
10601.94 316
10602.91 356
10603.89 359
10604.86 356
10605.83 350
10606.80 325
10607.77 344
10608.75 313
10609.72 334
10610.69 362
10611.66 352
10612.64 368
10613.61 380
10614.58 354
10615.56 340
10616.53 332
10617.50 346
10618.47 291
10619.45 327
10620.42 329
10621.39 317
10622.37 358
10623.34 325
10624.31 344
10625.29 323
10626.26 312
10627.23 312
10628.21 313
10629.18 349
10630.15 362
10631.13 362
10632.10 340
10633.07 325
10634.05 315
10635.02 327
10635.99 303
10636.97 263
10637.94 300
10638.92 345
10639.89 334
10640.86 324
10641.84 378
10642.81 383
10643.79 322
10644.76 342
10645.73 321
10646.71 397
10647.68 353
10648.66 328
10649.63 280
10650.61 340
10651.58 327
10652.55 318
10653.53 293
10654.50 277
10655.48 298
10656.45 303
10657.43 334
10658.40 303
10659.38 309
10660.35 350
10661.33 340
10662.30 331
10663.28 299
10664.25 283
10665.23 344
10666.20 360
10667.18 325
10668.15 346
10669.13 327
10670.10 288
10671.08 288
10672.05 343
10673.03 325
10674.00 334
10674.98 305
10675.96 312
10676.93 300
10677.91 289
10678.88 290
10679.86 291
10680.83 320
10681.81 287
10682.79 344
10683.76 307
10684.74 308
10685.71 316
10686.69 320
10687.67 309
10688.64 303
10689.62 312
10690.59 284
10691.57 290
10692.55 284
10693.52 284
10694.50 352
10695.48 310
10696.45 334
10697.43 297
10698.41 309
10699.38 307
10700.36 263
10701.34 260
10702.31 298
10703.29 261
10704.27 282
10705.24 285
10706.22 308
10707.20 309
10708.17 294
10709.15 320
10710.13 277
10711.10 287
10712.08 279
10713.06 276
10714.04 283
10715.01 268
10715.99 253
10716.97 308
10717.95 303
10718.92 298
10719.90 313
10720.88 295
10721.86 288
10722.83 300
10723.81 304
10724.79 286
10725.77 334
10726.75 274
10727.72 256
10728.70 280
10729.68 271
10730.66 273
10731.64 286
10732.61 273
10733.59 269
10734.57 304
10735.55 345
10736.53 326
10737.51 327
10738.48 298
10739.46 272
10740.44 279
10741.42 297
10742.40 320
10743.38 347
10744.35 299
10745.33 316
10746.31 339
10747.29 346
10748.27 311
10749.25 317
10750.23 266
10751.21 262
10752.19 267
10753.17 332
10754.14 273
10755.12 248
10756.10 307
10757.08 293
10758.06 283
10759.04 281
10760.02 269
10761.00 293
10761.98 339
10762.96 325
10763.94 306
10764.92 319
10765.90 322
10766.88 304
10767.86 307
10768.84 299
10769.82 309
10770.80 289
10771.78 325
10772.76 332
10773.74 328
10774.72 325
10775.70 323
10776.68 306
10777.66 286
10778.64 306
10779.62 325
10780.60 315
10781.58 273
10782.56 309
10783.54 288
10784.52 307
10785.50 295
10786.48 324
10787.46 308
10788.44 322
10789.42 289
10790.40 293
10791.38 282
10792.36 336
10793.35 295
10794.33 279
10795.31 294
10796.29 320
10797.27 301
10798.25 308
10799.23 324
10800.21 299
10801.19 283
10802.18 282
10803.16 312
10804.14 321
10805.12 278
10806.10 295
10807.08 265
10808.06 252
10809.05 288
10810.03 310
10811.01 280
10811.99 328
10812.97 349
10813.96 312
10814.94 305
10815.92 302
10816.90 307
10817.88 259
10818.87 291
10819.85 277
10820.83 306
10821.81 311
10822.79 298
10823.78 312
10824.76 286
10825.74 290
10826.72 313
10827.71 292
10828.69 275
10829.67 259
10830.65 284
10831.64 294
10832.62 301
10833.60 300
10834.58 295
10835.57 266
10836.55 312
10837.53 280
10838.52 259
10839.50 275
10840.48 310
10841.47 318
10842.45 278
10843.43 238
10844.41 275
10845.40 315
10846.38 313
10847.36 317
10848.35 254
10849.33 314
10850.32 248
10851.30 313
10852.28 298
10853.27 289
10854.25 269
10855.23 288
10856.22 277
10857.20 279
10858.18 242
10859.17 299
10860.15 310
10861.14 264
10862.12 297
10863.10 252
10864.09 308
10865.07 287
10866.06 274
10867.04 310
10868.03 292
10869.01 300
10869.99 340
10870.98 302
10871.96 321
10872.95 313
10873.93 303
10874.92 301
10875.90 275
10876.89 292
10877.87 286
10878.86 295
10879.84 267
10880.83 272
10881.81 307
10882.80 306
10883.78 315
10884.77 309
10885.75 276
10886.74 317
10887.72 328
10888.71 322
10889.69 319
10890.68 313
10891.66 346
10892.65 331
10893.63 332
10894.62 338
10895.60 301
10896.59 322
10897.58 340
10898.56 274
10899.55 303
10900.53 325
10901.52 287
10902.50 298
10903.49 324
10904.48 331
10905.46 337
10906.45 338
10907.44 311
10908.42 280
10909.41 257
10910.39 308
10911.38 303
10912.37 289
10913.35 254
10914.34 245
10915.33 307
10916.31 302
10917.30 318
10918.29 300
10919.27 334
10920.26 328
10921.25 300
10922.23 279
10923.22 231
10924.21 303
10925.19 337
10926.18 273
10927.17 256
10928.15 293
10929.14 265
10930.13 331
10931.11 345
10932.10 309
10933.09 263
10934.08 287
10935.06 333
10936.05 268
10937.04 352
10938.03 345
10939.01 307
10940.00 311
10940.99 326
10941.98 328
10942.96 299
10943.95 286
10944.94 308
10945.93 302
10946.92 322
10947.90 290
10948.89 325
10949.88 347
10950.87 324
10951.86 319
10952.84 354
10953.83 331
10954.82 372
10955.81 331
10956.80 339
10957.79 350
10958.77 340
10959.76 337
10960.75 358
10961.74 336
10962.73 293
10963.72 331
10964.71 345
10965.69 304
10966.68 313
10967.67 321
10968.66 343
10969.65 362
10970.64 297
10971.63 342
10972.62 318
10973.61 291
10974.59 347
10975.58 354
10976.57 334
10977.56 343
10978.55 353
10979.54 316
10980.53 348
10981.52 338
10982.51 374
10983.50 329
10984.49 316
10985.48 318
10986.47 323
10987.46 358
10988.45 343
10989.44 353
10990.43 297
10991.42 331
10992.41 304
10993.40 318
10994.39 316
10995.38 309
10996.37 341
10997.36 364
10998.35 409
10999.34 377
11000.33 318
11001.32 394
11002.31 412
11003.30 373
11004.29 388
11005.28 420
11006.27 405
11007.26 380
11008.25 367
11009.24 288
11010.23 342
11011.22 348
11012.21 327
11013.21 335
11014.20 391
11015.19 346
11016.18 372
11017.17 324
11018.16 282
11019.15 321
11020.14 346
11021.13 320
11022.13 368
11023.12 352
11024.11 320
11025.10 321
11026.09 352
11027.08 306
11028.07 307
11029.07 326
11030.06 332
11031.05 344
11032.04 313
11033.03 286
11034.02 284
11035.02 313
11036.01 306
11037.00 271
11037.99 317
11038.98 294
11039.98 295
11040.97 309
11041.96 314
11042.95 315
11043.94 327
11044.94 329
11045.93 327
11046.92 302
11047.91 328
11048.91 327
11049.90 288
11050.89 292
11051.88 301
11052.88 298
11053.87 286
11054.86 333
11055.86 315
11056.85 289
11057.84 306
11058.83 295
11059.83 292
11060.82 270
11061.81 295
11062.81 286
11063.80 292
11064.79 297
11065.79 284
11066.78 266
11067.77 286
11068.77 284
11069.76 280
11070.75 258
11071.75 337
11072.74 345
11073.73 298
11074.73 302
11075.72 302
11076.71 300
11077.71 301
11078.70 283
11079.70 310
11080.69 266
11081.68 279
11082.68 288
11083.67 294
11084.67 273
11085.66 225
11086.65 286
11087.65 324
11088.64 311
11089.64 327
11090.63 264
11091.63 295
11092.62 304
11093.62 250
11094.61 298
11095.60 343
11096.60 346
11097.59 347
11098.59 290
11099.58 347
11100.58 323
11101.57 280
11102.57 282
11103.56 276
11104.56 320
11105.55 321
11106.55 352
11107.54 270
11108.54 279
11109.53 347
11110.53 355
11111.52 293
11112.52 348
11113.51 259
11114.51 316
11115.51 307
11116.50 287
11117.50 264
11118.49 329
11119.49 375
11120.48 323
11121.48 316
11122.48 330
11123.47 316
11124.47 275
11125.46 322
11126.46 341
11127.45 357
11128.45 292
11129.45 309
11130.44 322
11131.44 339
11132.44 361
11133.43 373
11134.43 341
11135.42 323
11136.42 304
11137.42 352
11138.41 326
11139.41 318
11140.41 301
11141.40 254
11142.40 309
11143.40 361
11144.39 323
11145.39 339
11146.39 354
11147.38 313
11148.38 316
11149.38 314
11150.38 329
11151.37 371
11152.37 366
11153.37 372
11154.36 328
11155.36 269
11156.36 342
11157.36 344
11158.35 348
11159.35 289
11160.35 285
11161.35 318
11162.34 340
11163.34 319
11164.34 295
11165.34 282
11166.33 317
11167.33 314
11168.33 301
11169.33 316
11170.33 321
11171.32 374
11172.32 315
11173.32 302
11174.32 301
11175.32 321
11176.31 285
11177.31 306
11178.31 295
11179.31 287
11180.31 262
11181.31 304
11182.30 305
11183.30 326
11184.30 308
11185.30 284
11186.30 291
11187.30 292
11188.30 279
11189.30 295
11190.29 291
11191.29 324
11192.29 303
11193.29 277
11194.29 292
11195.29 307
11196.29 268
11197.29 304
11198.29 304
11199.29 289
11200.28 284
11201.28 297
11202.28 301
11203.28 301
11204.28 257
11205.28 289
11206.28 296
11207.28 292
11208.28 320
11209.28 345
11210.28 323
11211.28 304
11212.28 305
11213.28 285
11214.28 340
11215.28 341
11216.28 282
11217.28 244
11218.28 239
11219.28 297
11220.28 317
11221.28 297
11222.28 276
11223.28 260
11224.28 254
11225.28 252
11226.28 243
11227.28 245
11228.28 288
11229.28 285
11230.28 275
11231.28 305
11232.29 285
11233.29 313
11234.29 306
11235.29 294
11236.29 328
11237.29 289
11238.29 302
11239.29 304
11240.29 332
11241.29 324
11242.29 307
11243.30 297
11244.30 318
11245.30 304
11246.30 289
11247.30 351
11248.30 344
11249.30 377
11250.31 334
11251.31 309
11252.31 290
11253.31 292
11254.31 331
11255.31 314
11256.32 317
11257.32 319
11258.32 322
11259.32 306
11260.32 273
11261.33 257
11262.33 338
11263.33 330
11264.33 289
11265.33 325
11266.34 321
11267.34 368
11268.34 358
11269.34 328
11270.35 395
11271.35 332
11272.35 339
11273.35 312
11274.36 339
11275.36 336
11276.36 401
11277.36 402
11278.37 413
11279.37 386
11280.37 421
11281.37 398
11282.38 387
11283.38 388
11284.38 431
11285.39 367
11286.39 361
11287.39 368
11288.40 395
11289.40 400
11290.40 299
11291.41 354
11292.41 304
11293.41 307
11294.42 311
11295.42 345
11296.42 311
11297.43 307
11298.43 321
11299.43 304
11300.44 330
11301.44 329
11302.45 286
11303.45 301
11304.45 346
11305.46 318
11306.46 284
11307.47 288
11308.47 265
11309.47 288
11310.48 335
11311.48 311
11312.49 294
11313.49 286
11314.50 293
11315.50 287
11316.50 351
11317.51 317
11318.51 293
11319.52 333
11320.52 323
11321.53 331
11322.53 287
11323.54 290
11324.54 302
11325.55 298
11326.55 304
11327.56 260
11328.56 278
11329.57 306
11330.57 277
11331.58 295
11332.58 292
11333.59 297
11334.59 316
11335.60 272
11336.60 260
11337.61 243
11338.61 273
11339.62 317
11340.63 262
11341.63 271
11342.64 312
11343.64 275
11344.65 319
11345.65 312
11346.66 264
11347.67 303
11348.67 263
11349.68 302
11350.68 264
11351.69 277
11352.70 252
11353.70 265
11354.71 329
11355.71 293
11356.72 291
11357.73 282
11358.73 262
11359.74 308
11360.75 287
11361.75 314
11362.76 307
11363.76 316
11364.77 286
11365.78 268
11366.78 300
11367.79 261
11368.80 279
11369.81 243
11370.81 256
11371.82 252
11372.83 259
11373.83 267
11374.84 276
11375.85 320
11376.85 265
11377.86 259
11378.87 287
11379.88 260
11380.88 242
11381.89 247
11382.90 233
11383.91 261
11384.91 264
11385.92 257
11386.93 266
11387.94 289
11388.94 259
11389.95 264
11390.96 290
11391.97 305
11392.97 286
11393.98 268
11394.99 256
11396.00 279
11397.01 302
11398.01 269
11399.02 273
11400.03 302
11401.04 258
11402.05 251
11403.06 253
11404.06 269
11405.07 311
11406.08 340
11407.09 258
11408.10 259
11409.11 288
11410.12 258
11411.12 272
11412.13 272
11413.14 263
11414.15 252
11415.16 251
11416.17 270
11417.18 255
11418.19 282
11419.19 287
11420.20 260
11421.21 280
11422.22 286
11423.23 274
11424.24 306
11425.25 261
11426.26 257
11427.27 260
11428.28 275
11429.29 316
11430.30 319
11431.31 304
11432.32 294
11433.33 277
11434.34 298
11435.35 275
11436.36 252
11437.36 262
11438.37 246
11439.38 226
11440.39 234
11441.40 237
11442.41 255
11443.42 275
11444.43 277
11445.45 294
11446.46 296
11447.47 273
11448.48 294
11449.49 248
11450.50 251
11451.51 255
11452.52 256
11453.53 282
11454.54 270
11455.55 256
11456.56 256
11457.57 293
11458.58 281
11459.59 266
11460.60 232
11461.61 249
11462.63 284
11463.64 325
11464.65 322
11465.66 329
11466.67 279
11467.68 280
11468.69 311
11469.70 283
11470.71 286
11471.73 279
11472.74 258
11473.75 287
11474.76 263
11475.77 296
11476.78 308
11477.79 274
11478.81 266
11479.82 268
11480.83 307
11481.84 254
11482.85 306
11483.87 313
11484.88 275
11485.89 261
11486.90 290
11487.91 290
11488.93 308
11489.94 280
11490.95 314
11491.96 315
11492.97 268
11493.99 281
11495.00 306
11496.01 267
11497.02 277
11498.04 300
11499.05 290
11500.06 271
11501.07 258
11502.09 295
11503.10 302
11504.11 286
11505.13 266
11506.14 247
11507.15 287
11508.16 277
11509.18 327
11510.19 274
11511.20 310
11512.22 312
11513.23 314
11514.24 284
11515.26 280
11516.27 298
11517.28 305
11518.30 291
11519.31 288
11520.32 337
11521.34 337
11522.35 333
11523.36 310
11524.38 309
11525.39 290
11526.40 307
11527.42 305
11528.43 302
11529.45 289
11530.46 286
11531.47 294
11532.49 299
11533.50 367
11534.52 346
11535.53 284
11536.54 322
11537.56 309
11538.57 329
11539.59 321
11540.60 315
11541.62 306
11542.63 362
11543.65 336
11544.66 266
11545.67 319
11546.69 305
11547.70 308
11548.72 344
11549.73 321
11550.75 321
11551.76 335
11552.78 318
11553.79 334
11554.81 299
11555.82 362
11556.84 314
11557.85 304
11558.87 326
11559.88 346
11560.90 359
11561.91 339
11562.93 389
11563.95 348
11564.96 387
11565.98 329
11566.99 354
11568.01 382
11569.02 361
11570.04 361
11571.05 353
11572.07 319
11573.09 327
11574.10 391
11575.12 384
11576.13 375
11577.15 342
11578.17 373
11579.18 375
11580.20 377
11581.21 370
11582.23 422
11583.25 416
11584.26 381
11585.28 394
11586.30 386
11587.31 396
11588.33 423
11589.35 442
11590.36 410
11591.38 452
11592.40 512
11593.41 482
11594.43 484
11595.45 497
11596.46 491
11597.48 516
11598.50 517
11599.51 530
11600.53 582
11601.55 633
11602.56 594
11603.58 642
11604.60 699
11605.62 792
11606.63 741
11607.65 735
11608.67 718
11609.69 687
11610.70 669
11611.72 606
11612.74 583
11613.76 603
11614.77 563
11615.79 517
11616.81 580
11617.83 529
11618.84 551
11619.86 528
11620.88 527
11621.90 581
11622.92 561
11623.93 593
11624.95 537
11625.97 580
11626.99 616
11628.01 627
11629.03 662
11630.04 637
11631.06 691
11632.08 754
11633.10 852
11634.12 868
11635.14 894
11636.15 915
11637.17 993
11638.19 1007
11639.21 878
11640.23 794
11641.25 726
11642.27 709
11643.29 654
11644.30 633
11645.32 595
11646.34 576
11647.36 523
11648.38 488
11649.40 447
11650.42 480
11651.44 498
11652.46 528
11653.48 501
11654.50 446
11655.52 476
11656.54 469
11657.55 414
11658.57 442
11659.59 441
11660.61 433
11661.63 437
11662.65 415
11663.67 421
11664.69 405
11665.71 406
11666.73 429
11667.75 404
11668.77 403
11669.79 402
11670.81 401
11671.83 443
11672.85 387
11673.87 402
11674.89 437
11675.91 412
11676.93 399
11677.95 436
11678.98 378
11680.00 374
11681.02 366
11682.04 389
11683.06 370
11684.08 365
11685.10 365
11686.12 366
11687.14 387
11688.16 339
11689.18 353
11690.20 415
11691.22 388
11692.25 401
11693.27 348
11694.29 343
11695.31 366
11696.33 349
11697.35 346
11698.37 316
11699.39 351
11700.42 352
11701.44 342
11702.46 384
11703.48 366
11704.50 367
11705.52 349
11706.54 361
11707.57 369
11708.59 417
11709.61 402
11710.63 341
11711.65 368
11712.68 371
11713.70 336
11714.72 382
11715.74 386
11716.76 403
11717.79 357
11718.81 362
11719.83 376
11720.85 382
11721.88 354
11722.90 341
11723.92 364
11724.94 371
11725.97 347
11726.99 328
11728.01 340
11729.03 335
11730.06 350
11731.08 359
11732.10 368
11733.12 380
11734.15 354
11735.17 334
11736.19 344
11737.22 402
11738.24 362
11739.26 334
11740.29 363
11741.31 345
11742.33 300
11743.35 315
11744.38 329
11745.40 331
11746.43 306
11747.45 298
11748.47 387
11749.50 337
11750.52 268
11751.54 323
11752.57 317
11753.59 325
11754.61 323
11755.64 345
11756.66 318
11757.69 307
11758.71 332
11759.73 289
11760.76 292
11761.78 281
11762.81 315
11763.83 322
11764.85 267
11765.88 291
11766.90 298
11767.93 292
11768.95 331
11769.98 350
11771.00 334
11772.02 276
11773.05 294
11774.07 280
11775.10 296
11776.12 292
11777.15 304
11778.17 334
11779.20 298
11780.22 318
11781.25 290
11782.27 316
11783.30 324
11784.32 295
11785.35 313
11786.37 305
11787.40 258
11788.42 277
11789.45 308
11790.47 266
11791.50 266
11792.53 288
11793.55 279
11794.58 296
11795.60 290
11796.63 257
11797.65 233
11798.68 244
11799.70 287
11800.73 281
11801.76 287
11802.78 293
11803.81 272
11804.83 300
11805.86 288
11806.89 287
11807.91 303
11808.94 292
11809.96 265
11810.99 240
11812.02 277
11813.04 268
11814.07 256
11815.10 302
11816.12 280
11817.15 246
11818.18 262
11819.20 272
11820.23 263
11821.26 237
11822.28 283
11823.31 336
11824.34 287
11825.36 280
11826.39 253
11827.42 251
11828.44 273
11829.47 250
11830.50 281
11831.52 261
11832.55 279
11833.58 276
11834.61 238
11835.63 253
11836.66 273
11837.69 261
11838.72 281
11839.74 276
11840.77 255
11841.80 245
11842.83 290
11843.85 239
11844.88 245
11845.91 279
11846.94 287
11847.96 282
11848.99 279
11850.02 242
11851.05 244
11852.08 233
11853.10 252
11854.13 253
11855.16 258
11856.19 260
11857.22 239
11858.25 261
11859.27 249
11860.30 262
11861.33 278
11862.36 268
11863.39 279
11864.42 286
11865.44 271
11866.47 267
11867.50 277
11868.53 266
11869.56 275
11870.59 276
11871.62 300
11872.65 267
11873.68 277
11874.70 250
11875.73 242
11876.76 215
11877.79 262
11878.82 255
11879.85 252
11880.88 240
11881.91 226
11882.94 283
11883.97 233
11885.00 244
11886.03 225
11887.06 191
11888.09 207
11889.11 268
11890.14 266
11891.17 255
11892.20 270
11893.23 251
11894.26 222
11895.29 237
11896.32 222
11897.35 259
11898.38 212
11899.41 242
11900.44 232
11901.47 213
11902.50 235
11903.53 277
11904.56 264
11905.60 262
11906.63 216
11907.66 226
11908.69 217
11909.72 222
11910.75 251
11911.78 247
11912.81 245
11913.84 232
11914.87 218
11915.90 246
11916.93 228
11917.96 271
11918.99 278
11920.02 214
11921.06 249
11922.09 282
11923.12 283
11924.15 244
11925.18 256
11926.21 246
11927.24 231
11928.27 242
11929.31 220
11930.34 288
11931.37 250
11932.40 265
11933.43 266
11934.46 263
11935.49 260
11936.53 314
11937.56 253
11938.59 233
11939.62 275
11940.65 283
11941.69 271
11942.72 234
11943.75 215
11944.78 247
11945.81 270
11946.85 278
11947.88 279
11948.91 288
11949.94 236
11950.97 238
11952.01 244
11953.04 247
11954.07 259
11955.10 230
11956.14 248
11957.17 242
11958.20 232
11959.23 288
11960.27 246
11961.30 248
11962.33 252
11963.37 220
11964.40 222
11965.43 223
11966.46 249
11967.50 235
11968.53 262
11969.56 243
11970.60 228
11971.63 214
11972.66 228
11973.70 237
11974.73 263
11975.76 240
11976.80 213
11977.83 227
11978.86 230
11979.90 228
11980.93 241
11981.96 257
11983.00 238
11984.03 249
11985.07 240
11986.10 227
11987.13 252
11988.17 236
11989.20 250
11990.24 248
11991.27 247
11992.30 218
11993.34 230
11994.37 239
11995.41 251
11996.44 210
11997.48 217
11998.51 232
11999.54 238
12000.58 270
12001.61 242
12002.65 243
12003.68 235
12004.72 238
12005.75 257
12006.79 237
12007.82 283
12008.86 265
12009.89 214
12010.93 256
12011.96 256
12013.00 229
12014.03 237
12015.07 227
12016.10 232
12017.14 260
12018.17 246
12019.21 253
12020.24 258
12021.28 236
12022.31 230
12023.35 277
12024.38 269
12025.42 232
12026.45 272
12027.49 270
12028.53 247
12029.56 242
12030.60 215
12031.63 236
12032.67 234
12033.70 266
12034.74 223
12035.78 206
12036.81 244
12037.85 290
12038.88 259
12039.92 226
12040.96 287
12041.99 261
12043.03 237
12044.07 250
12045.10 255
12046.14 253
12047.18 256
12048.21 201
12049.25 246
12050.28 216
12051.32 228
12052.36 240
12053.39 279
12054.43 276
12055.47 233
12056.51 226
12057.54 248
12058.58 234
12059.62 233
12060.65 282
12061.69 261
12062.73 265
12063.76 263
12064.80 280
12065.84 270
12066.88 217
12067.91 260
12068.95 250
12069.99 207
12071.03 232
12072.06 237
12073.10 219
12074.14 237
12075.18 237
12076.21 250
12077.25 247
12078.29 244
12079.33 225
12080.37 222
12081.40 229
12082.44 223
12083.48 204
12084.52 267
12085.56 228
12086.59 225
12087.63 237
12088.67 207
12089.71 215
12090.75 210
12091.79 260
12092.82 233
12093.86 235
12094.90 228
12095.94 188
12096.98 241
12098.02 198
12099.06 219
12100.09 269
12101.13 248
12102.17 233
12103.21 218
12104.25 236
12105.29 210
12106.33 217
12107.37 290
12108.41 271
12109.45 252
12110.48 223
12111.52 219
12112.56 232
12113.60 241
12114.64 256
12115.68 239
12116.72 216
12117.76 248
12118.80 224
12119.84 211
12120.88 222
12121.92 226
12122.96 235
12124.00 269
12125.04 234
12126.08 209
12127.12 259
12128.16 233
12129.20 217
12130.24 227
12131.28 217
12132.32 222
12133.36 216
12134.40 240
12135.44 236
12136.48 207
12137.52 225
12138.56 258
12139.60 205
12140.64 227
12141.68 205
12142.72 219
12143.76 188
12144.80 187
12145.84 184
12146.88 190
12147.93 206
12148.97 220
12150.01 235
12151.05 211
12152.09 192
12153.13 220
12154.17 208
12155.21 257
12156.25 245
12157.29 197
12158.34 187
12159.38 206
12160.42 209
12161.46 194
12162.50 205
12163.54 187
12164.58 218
12165.63 251
12166.67 208
12167.71 221
12168.75 215
12169.79 228
12170.83 206
12171.88 206
12172.92 214
12173.96 203
12175.00 238
12176.04 180
12177.09 250
12178.13 215
12179.17 214
12180.21 217
12181.25 218
12182.30 206
12183.34 182
12184.38 194
12185.42 194
12186.47 215
12187.51 235
12188.55 261
12189.59 249
12190.64 220
12191.68 201
12192.72 225
12193.77 222
12194.81 203
12195.85 207
12196.89 229
12197.94 223
12198.98 239
12200.02 216
12201.07 247
12202.11 211
12203.15 239
12204.20 231
12205.24 206
12206.28 251
12207.33 248
12208.37 192
12209.41 213
12210.46 197
12211.50 225
12212.54 208
12213.59 205
12214.63 197
12215.67 217
12216.72 209
12217.76 238
12218.81 231
12219.85 249
12220.89 210
12221.94 190
12222.98 201
12224.03 216
12225.07 226
12226.11 242
12227.16 193
12228.20 203
12229.25 214
12230.29 231
12231.33 227
12232.38 225
12233.42 199
12234.47 231
12235.51 244
12236.56 241
12237.60 241
12238.65 258
12239.69 248
12240.74 258
12241.78 227
12242.83 250
12243.87 251
12244.92 260
12245.96 252
12247.01 247
12248.05 239
12249.10 232
12250.14 207
12251.19 241
12252.23 247
12253.28 274
12254.32 219
12255.37 227
12256.41 210
12257.46 226
12258.50 234
12259.55 218
12260.60 206
12261.64 186
12262.69 193
12263.73 220
12264.78 189
12265.82 190
12266.87 262
12267.92 222
12268.96 217
12270.01 191
12271.05 175
12272.10 204
12273.15 209
12274.19 204
12275.24 224
12276.29 185
12277.33 193
12278.38 218
12279.42 201
12280.47 201
12281.52 205
12282.56 228
12283.61 224
12284.66 225
12285.70 182
12286.75 225
12287.80 204
12288.84 191
12289.89 216
12290.94 180
12291.99 193
12293.03 213
12294.08 203
12295.13 182
12296.17 199
12297.22 191
12298.27 207
12299.32 212
12300.36 196
12301.41 172
12302.46 219
12303.51 213
12304.55 185
12305.60 200
12306.65 204
12307.70 165
12308.74 198
12309.79 201
12310.84 201
12311.89 207
12312.93 204
12313.98 190
12315.03 207
12316.08 182
12317.13 224
12318.17 235
12319.22 240
12320.27 189
12321.32 192
12322.37 203
12323.42 187
12324.46 185
12325.51 222
12326.56 218
12327.61 179
12328.66 203
12329.71 232
12330.76 219
12331.80 214
12332.85 203
12333.90 193
12334.95 212
12336.00 201
12337.05 195
12338.10 237
12339.15 225
12340.19 221
12341.24 215
12342.29 168
12343.34 191
12344.39 237
12345.44 206
12346.49 198
12347.54 196
12348.59 219
12349.64 199
12350.69 191
12351.74 196
12352.79 170
12353.84 214
12354.89 197
12355.94 186
12356.99 201
12358.04 205
12359.09 198
12360.14 200
12361.18 202
12362.23 190
12363.28 209
12364.33 205
12365.39 199
12366.44 185
12367.49 205
12368.54 283
12369.59 237
12370.64 196
12371.69 197
12372.74 265
12373.79 211
12374.84 206
12375.89 164
12376.94 182
12377.99 185
12379.04 175
12380.09 200
12381.14 179
12382.19 169
12383.24 161
12384.29 187
12385.35 162
12386.40 189
12387.45 222
12388.50 220
12389.55 230
12390.60 216
12391.65 193
12392.70 165
12393.75 189
12394.81 195
12395.86 186
12396.91 203
12397.96 192
12399.01 186
12400.06 184
12401.12 225
12402.17 244
12403.22 208
12404.27 202
12405.32 184
12406.37 183
12407.43 194
12408.48 203
12409.53 198
12410.58 213
12411.63 218
12412.69 183
12413.74 201
12414.79 194
12415.84 189
12416.90 155
12417.95 213
12419.00 194
12420.05 214
12421.10 208
12422.16 184
12423.21 166
12424.26 175
12425.32 194
12426.37 204
12427.42 199
12428.47 216
12429.53 201
12430.58 224
12431.63 175
12432.68 189
12433.74 216
12434.79 217
12435.84 188
12436.90 165
12437.95 192
12439.00 197
12440.06 251
12441.11 157
12442.16 163
12443.22 191
12444.27 243
12445.32 204
12446.38 173
12447.43 198
12448.48 214
12449.54 234
12450.59 202
12451.65 197
12452.70 207
12453.75 200
12454.81 205
12455.86 225
12456.92 200
12457.97 185
12459.02 200
12460.08 205
12461.13 178
12462.19 204
12463.24 214
12464.29 218
12465.35 184
12466.40 175
12467.46 181
12468.51 181
12469.57 196
12470.62 218
12471.68 206
12472.73 212
12473.79 214
12474.84 193
12475.90 203
12476.95 197
12478.00 210
12479.06 200
12480.11 203
12481.17 184
12482.22 174
12483.28 205
12484.34 189
12485.39 216
12486.45 237
12487.50 225
12488.56 208
12489.61 187
12490.67 220
12491.72 234
12492.78 278
12493.83 240
12494.89 240
12495.94 245
12497.00 296
12498.06 330
12499.11 278
12500.17 284
12501.22 286
12502.28 277
12503.34 279
12504.39 266
12505.45 252
12506.50 232
12507.56 256
12508.62 237
12509.67 231
12510.73 253
12511.79 283
12512.84 225
12513.90 207
12514.95 232
12516.01 211
12517.07 198
12518.12 215
12519.18 217
12520.24 195
12521.29 205
12522.35 187
12523.41 225
12524.46 205
12525.52 204
12526.58 214
12527.64 215
12528.69 216
12529.75 208
12530.81 206
12531.86 208
12532.92 176
12533.98 196
12535.04 216
12536.09 186
12537.15 186
12538.21 209
12539.27 218
12540.32 195
12541.38 224
12542.44 187
12543.50 193
12544.55 188
12545.61 251
12546.67 233
12547.73 186
12548.78 233
12549.84 220
12550.90 171
12551.96 184
12553.02 188
12554.07 172
12555.13 210
12556.19 192
12557.25 210
12558.31 195
12559.37 210
12560.42 201
12561.48 193
12562.54 215
12563.60 213
12564.66 234
12565.72 256
12566.78 212
12567.83 191
12568.89 204
12569.95 241
12571.01 235
12572.07 202
12573.13 220
12574.19 223
12575.25 261
12576.31 262
12577.36 240
12578.42 243
12579.48 269
12580.54 257
12581.60 214
12582.66 278
12583.72 273
12584.78 229
12585.84 201
12586.90 193
12587.96 203
12589.02 217
12590.08 213
12591.14 178
12592.20 183
12593.26 166
12594.32 202
12595.38 190
12596.44 204
12597.50 197
12598.56 227
12599.62 210
12600.68 190
12601.74 202
12602.80 186
12603.86 167
12604.92 203
12605.98 222
12607.04 221
12608.10 179
12609.16 221
12610.22 192
12611.28 196
12612.34 180
12613.40 198
12614.46 176
12615.52 202
12616.58 179
12617.64 209
12618.70 198
12619.76 201
12620.83 184
12621.89 221
12622.95 211
12624.01 189
12625.07 175
12626.13 209
12627.19 201
12628.25 237
12629.31 193
12630.38 186
12631.44 188
12632.50 206
12633.56 163
12634.62 193
12635.68 194
12636.74 230
12637.81 218
12638.87 149
12639.93 180
12640.99 207
12642.05 194
12643.12 163
12644.18 142
12645.24 167
12646.30 172
12647.36 173
12648.43 190
12649.49 183
12650.55 186
12651.61 197
12652.67 190
12653.74 230
12654.80 211
12655.86 198
12656.92 230
12657.99 248
12659.05 193
12660.11 190
12661.17 177
12662.24 188
12663.30 227
12664.36 195
12665.42 180
12666.49 240
12667.55 187
12668.61 186
12669.68 216
12670.74 186
12671.80 203
12672.87 180
12673.93 172
12674.99 186
12676.06 160
12677.12 190
12678.18 217
12679.25 232
12680.31 202
12681.37 226
12682.44 179
12683.50 223
12684.56 218
12685.63 181
12686.69 204
12687.75 192
12688.82 175
12689.88 178
12690.95 187
12692.01 157
12693.07 171
12694.14 178
12695.20 163
12696.27 192
12697.33 212
12698.39 167
12699.46 168
12700.52 179
12701.59 194
12702.65 219
12703.72 220
12704.78 189
12705.84 191
12706.91 174
12707.97 184
12709.04 162
12710.10 185
12711.17 227
12712.23 206
12713.30 194
12714.36 166
12715.43 171
12716.49 226
12717.56 196
12718.62 183
12719.69 171
12720.75 189
12721.82 200
12722.88 177
12723.95 207
12725.01 183
12726.08 192
12727.14 164
12728.21 149
12729.28 155
12730.34 192
12731.41 208
12732.47 170
12733.54 151
12734.60 187
12735.67 172
12736.73 182
12737.80 143
12738.87 156
12739.93 148
12741.00 200
12742.06 164
12743.13 178
12744.20 185
12745.26 154
12746.33 206
12747.40 175
12748.46 186
12749.53 162
12750.59 197
12751.66 205
12752.73 188
12753.79 171
12754.86 196
12755.93 197
12756.99 199
12758.06 152
12759.13 156
12760.19 171
12761.26 164
12762.33 200
12763.39 190
12764.46 191
12765.53 179
12766.60 161
12767.66 194
12768.73 189
12769.80 196
12770.86 173
12771.93 201
12773.00 183
12774.07 185
12775.13 184
12776.20 182
12777.27 164
12778.34 175
12779.40 163
12780.47 160
12781.54 184
12782.61 197
12783.67 180
12784.74 201
12785.81 201
12786.88 183
12787.95 157
12789.01 183
12790.08 171
12791.15 182
12792.22 208
12793.29 183
12794.35 201
12795.42 201
12796.49 215
12797.56 225
12798.63 201
12799.70 196
12800.76 177
12801.83 182
12802.90 215
12803.97 167
12805.04 183
12806.11 178
12807.18 166
12808.25 180
12809.31 176
12810.38 186
12811.45 172
12812.52 203
12813.59 202
12814.66 146
12815.73 178
12816.80 171
12817.87 175
12818.94 161
12820.01 174
12821.07 168
12822.14 155
12823.21 181
12824.28 178
12825.35 171
12826.42 173
12827.49 216
12828.56 164
12829.63 142
12830.70 157
12831.77 179
12832.84 162
12833.91 180
12834.98 156
12836.05 162
12837.12 181
12838.19 187
12839.26 179
12840.33 175
12841.40 168
12842.47 193
12843.54 173
12844.61 154
12845.68 162
12846.75 154
12847.82 204
12848.89 192
12849.96 176
12851.03 194
12852.10 182
12853.18 155
12854.25 161
12855.32 164
12856.39 163
12857.46 183
12858.53 204
12859.60 171
12860.67 173
12861.74 161
12862.81 186
12863.88 178
12864.96 171
12866.03 159
12867.10 173
12868.17 157
12869.24 170
12870.31 180
12871.38 199
12872.46 160
12873.53 174
12874.60 179
12875.67 149
12876.74 139
12877.81 170
12878.88 166
12879.96 168
12881.03 192
12882.10 194
12883.17 183
12884.24 177
12885.32 203
12886.39 179
12887.46 192
12888.53 167
12889.60 151
12890.68 153
12891.75 161
12892.82 169
12893.89 144
12894.97 166
12896.04 180
12897.11 146
12898.18 174
12899.26 179
12900.33 153
12901.40 163
12902.47 147
12903.55 180
12904.62 212
12905.69 171
12906.77 171
12907.84 145
12908.91 155
12909.99 138
12911.06 151
12912.13 178
12913.20 153
12914.28 158
12915.35 166
12916.42 177
12917.50 163
12918.57 171
12919.64 164
12920.72 180
12921.79 151
12922.87 166
12923.94 172
12925.01 163
12926.09 176
12927.16 183
12928.23 179
12929.31 168
12930.38 185
12931.46 179
12932.53 170
12933.60 169
12934.68 141
12935.75 149
12936.83 163
12937.90 167
12938.97 177
12940.05 150
12941.12 136
12942.20 147
12943.27 171
12944.35 161
12945.42 147
12946.50 169
12947.57 168
12948.64 158
12949.72 158
12950.79 154
12951.87 144
12952.94 169
12954.02 179
12955.09 160
12956.17 127
12957.24 151
12958.32 172
12959.39 178
12960.47 199
12961.54 173
12962.62 178
12963.69 214
12964.77 196
12965.85 211
12966.92 156
12968.00 165
12969.07 186
12970.15 169
12971.22 174
12972.30 157
12973.37 175
12974.45 148
12975.53 169
12976.60 169
12977.68 160
12978.75 182
12979.83 188
12980.90 163
12981.98 157
12983.06 159
12984.13 192
12985.21 178
12986.29 173
12987.36 141
12988.44 143
12989.51 157
12990.59 151
12991.67 143
12992.74 178
12993.82 165
12994.90 181
12995.97 178
12997.05 163
12998.13 176
12999.20 147
13000.28 153
13001.36 146
13002.43 136
13003.51 155
13004.59 152
13005.67 162
13006.74 178
13007.82 170
13008.90 157
13009.97 191
13011.05 183
13012.13 200
13013.21 180
13014.28 187
13015.36 194
13016.44 188
13017.52 192
13018.59 161
13019.67 169
13020.75 165
13021.83 166
13022.90 181
13023.98 177
13025.06 175
13026.14 167
13027.22 185
13028.29 155
13029.37 195
13030.45 199
13031.53 185
13032.61 182
13033.68 181
13034.76 162
13035.84 202
13036.92 167
13038.00 161
13039.08 169
13040.15 165
13041.23 173
13042.31 172
13043.39 166
13044.47 215
13045.55 178
13046.63 176
13047.70 188
13048.78 201
13049.86 194
13050.94 182
13052.02 182
13053.10 182
13054.18 177
13055.26 186
13056.34 192
13057.42 173
13058.49 147
13059.57 159
13060.65 162
13061.73 181
13062.81 174
13063.89 175
13064.97 200
13066.05 194
13067.13 166
13068.21 155
13069.29 161
13070.37 165
13071.45 185
13072.53 161
13073.61 168
13074.69 170
13075.77 170
13076.85 161
13077.93 185
13079.01 177
13080.09 185
13081.17 184
13082.25 181
13083.33 175
13084.41 143
13085.49 164
13086.57 199
13087.65 174
13088.73 188
13089.81 176
13090.89 162
13091.97 142
13093.05 183
13094.13 170
13095.21 182
13096.30 213
13097.38 173
13098.46 182
13099.54 186
13100.62 173
13101.70 135
13102.78 157
13103.86 151
13104.94 170
13106.02 167
13107.11 149
13108.19 168
13109.27 175
13110.35 181
13111.43 203
13112.51 173
13113.59 158
13114.68 149
13115.76 146
13116.84 170
13117.92 177
13119.00 158
13120.08 191
13121.17 183
13122.25 166
13123.33 140
13124.41 155
13125.49 152
13126.58 140
13127.66 137
13128.74 181
13129.82 151
13130.90 147
13131.99 167
13133.07 157
13134.15 150
13135.23 167
13136.32 166
13137.40 164
13138.48 158
13139.56 161
13140.65 186
13141.73 176
13142.81 150
13143.89 168
13144.98 155
13146.06 157
13147.14 168
13148.23 140
13149.31 151
13150.39 161
13151.47 125
13152.56 153
13153.64 162
13154.72 175
13155.81 197
13156.89 169
13157.97 162
13159.06 161
13160.14 171
13161.22 146
13162.31 167
13163.39 160
13164.47 199
13165.56 181
13166.64 142
13167.73 161
13168.81 166
13169.89 161
13170.98 182
13172.06 180
13173.14 158
13174.23 154
13175.31 179
13176.40 156
13177.48 176
13178.57 162
13179.65 178
13180.73 141
13181.82 138
13182.90 150
13183.99 160
13185.07 165
13186.16 192
13187.24 163
13188.32 152
13189.41 147
13190.49 147
13191.58 148
13192.66 184
13193.75 192
13194.83 195
13195.92 177
13197.00 184
13198.09 198
13199.17 149
13200.26 170
13201.34 159
13202.43 167
13203.51 178
13204.60 138
13205.68 129
13206.77 152
13207.86 152
13208.94 170
13210.03 154
13211.11 166
13212.20 166
13213.28 166
13214.37 154
13215.45 140
13216.54 125
13217.63 145
13218.71 140
13219.80 175
13220.88 162
13221.97 172
13223.06 174
13224.14 161
13225.23 169
13226.31 184
13227.40 163
13228.49 136
13229.57 165
13230.66 142
13231.74 159
13232.83 147
13233.92 148
13235.00 151
13236.09 134
13237.18 177
13238.26 149
13239.35 157
13240.44 139
13241.52 158
13242.61 176
13243.70 188
13244.78 188
13245.87 168
13246.96 142
13248.05 154
13249.13 157
13250.22 172
13251.31 157
13252.39 150
13253.48 143
13254.57 152
13255.66 134
13256.74 155
13257.83 176
13258.92 170
13260.01 153
13261.09 140
13262.18 156
13263.27 153
13264.36 150
13265.44 189
13266.53 157
13267.62 130
13268.71 166
13269.80 175
13270.88 192
13271.97 140
13273.06 180
13274.15 162
13275.24 149
13276.32 164
13277.41 179
13278.50 158
13279.59 173
13280.68 142
13281.77 140
13282.85 154
13283.94 161
13285.03 168
13286.12 164
13287.21 185
13288.30 180
13289.39 140
13290.48 166
13291.56 169
13292.65 160
13293.74 172
13294.83 169
13295.92 151
13297.01 131
13298.10 158
13299.19 175
13300.28 164
13301.37 164
13302.46 166
13303.54 174
13304.63 207
13305.72 210
13306.81 182
13307.90 178
13308.99 153
13310.08 174
13311.17 179
13312.26 184
13313.35 176
13314.44 175
13315.53 146
13316.62 157
13317.71 166
13318.80 194
13319.89 156
13320.98 132
13322.07 112
13323.16 160
13324.25 150
13325.34 173
13326.43 164
13327.52 200
13328.61 174
13329.70 132
13330.79 160
13331.88 165
13332.97 161
13334.06 189
13335.15 164
13336.24 149
13337.34 149
13338.43 167
13339.52 160
13340.61 148
13341.70 144
13342.79 176
13343.88 170
13344.97 158
13346.06 156
13347.15 126
13348.25 138
13349.34 176
13350.43 211
13351.52 179
13352.61 166
13353.70 201
13354.79 168
13355.88 175
13356.98 151
13358.07 169
13359.16 143
13360.25 160
13361.34 139
13362.43 158
13363.53 173
13364.62 161
13365.71 182
13366.80 150
13367.89 169
13368.99 158
13370.08 169
13371.17 170
13372.26 175
13373.35 170
13374.45 175
13375.54 180
13376.63 161
13377.72 168
13378.82 169
13379.91 167
13381.00 170
13382.09 152
13383.19 154
13384.28 144
13385.37 148
13386.46 169
13387.56 159
13388.65 154
13389.74 174
13390.84 154
13391.93 163
13393.02 164
13394.11 145
13395.21 145
13396.30 145
13397.39 150
13398.49 140
13399.58 163
13400.67 190
13401.77 166
13402.86 144
13403.95 154
13405.05 166
13406.14 165
13407.23 158
13408.33 163
13409.42 155
13410.52 159
13411.61 175
13412.70 174
13413.80 172
13414.89 151
13415.98 139
13417.08 131
13418.17 124
13419.27 138
13420.36 162
13421.45 141
13422.55 174
13423.64 167
13424.74 172
13425.83 152
13426.93 154
13428.02 147
13429.12 185
13430.21 155
13431.30 169
13432.40 156
13433.49 166
13434.59 140
13435.68 155
13436.78 160
13437.87 185
13438.97 163
13440.06 179
13441.16 181
13442.25 173
13443.35 155
13444.44 142
13445.54 151
13446.63 138
13447.73 140
13448.82 167
13449.92 168
13451.01 174
13452.11 169
13453.20 135
13454.30 136
13455.40 148
13456.49 158
13457.59 181
13458.68 159
13459.78 151
13460.87 142
13461.97 153
13463.07 115
13464.16 146
13465.26 178
13466.35 156
13467.45 164
13468.55 151
13469.64 134
13470.74 130
13471.83 174
13472.93 175
13474.03 199
13475.12 186
13476.22 170
13477.32 144
13478.41 136
13479.51 152
13480.61 136
13481.70 161
13482.80 181
13483.90 177
13484.99 147
13486.09 178
13487.19 189
13488.28 164
13489.38 148
13490.48 140
13491.57 155
13492.67 135
13493.77 142
13494.86 154
13495.96 147
13497.06 122
13498.16 142
13499.25 191
13500.35 165
13501.45 175
13502.55 160
13503.64 144
13504.74 155
13505.84 171
13506.94 159
13508.03 174
13509.13 140
13510.23 127
13511.33 169
13512.43 154
13513.52 163
13514.62 153
13515.72 166
13516.82 148
13517.92 154
13519.01 174
13520.11 145
13521.21 163
13522.31 156
13523.41 182
13524.50 148
13525.60 146
13526.70 150
13527.80 146
13528.90 129
13530.00 131
13531.10 178
13532.19 155
13533.29 141
13534.39 148
13535.49 150
13536.59 159
13537.69 174
13538.79 178
13539.89 144
13540.99 151
13542.08 160
13543.18 153
13544.28 121
13545.38 103
13546.48 114
13547.58 148
13548.68 136
13549.78 151
13550.88 142
13551.98 143
13553.08 146
13554.18 157
13555.28 155
13556.38 105
13557.48 142
13558.58 145
13559.68 152
13560.78 151
13561.88 143
13562.98 128
13564.08 165
13565.18 149
13566.28 153
13567.38 181
13568.48 158
13569.58 158
13570.68 174
13571.78 165
13572.88 151
13573.98 173
13575.08 154
13576.18 148
13577.28 152
13578.38 148
13579.48 152
13580.58 130
13581.68 158
13582.78 126
13583.88 119
13584.98 154
13586.08 147
13587.19 152
13588.29 160
13589.39 162
13590.49 155
13591.59 133
13592.69 166
13593.79 182
13594.89 187
13595.99 174
13597.10 141
13598.20 118
13599.30 159
13600.40 167
13601.50 157
13602.60 151
13603.70 144
13604.81 133
13605.91 155
13607.01 161
13608.11 147
13609.21 114
13610.31 154
13611.42 160
13612.52 131
13613.62 128
13614.72 145
13615.82 146
13616.93 158
13618.03 158
13619.13 155
13620.23 143
13621.34 140
13622.44 183
13623.54 159
13624.64 138
13625.75 142
13626.85 141
13627.95 189
13629.05 120
13630.16 138
13631.26 149
13632.36 133
13633.46 160
13634.57 167
13635.67 152
13636.77 141
13637.88 159
13638.98 146
13640.08 149
13641.18 144
13642.29 137
13643.39 147
13644.49 170
13645.60 169
13646.70 189
13647.80 178
13648.91 187
13650.01 173
13651.11 155
13652.22 191
13653.32 155
13654.43 115
13655.53 115
13656.63 126
13657.74 134
13658.84 146
13659.94 120
13661.05 118
13662.15 147
13663.26 151
13664.36 157
13665.46 154
13666.57 171
13667.67 138
13668.78 170
13669.88 134
13670.99 128
13672.09 157
13673.19 174
13674.30 167
13675.40 146
13676.51 119
13677.61 144
13678.72 123
13679.82 137
13680.93 125
13682.03 132
13683.14 174
13684.24 155
13685.35 146
13686.45 159
13687.56 142
13688.66 138
13689.77 118
13690.87 156
13691.98 174
13693.08 152
13694.19 130
13695.29 167
13696.40 142
13697.50 137
13698.61 136
13699.71 157
13700.82 141
13701.92 132
13703.03 138
13704.14 131
13705.24 117
13706.35 146
13707.45 164
13708.56 133
13709.66 142
13710.77 117
13711.88 134
13712.98 156
13714.09 137
13715.19 165
13716.30 141
13717.41 153
13718.51 138
13719.62 161
13720.73 145
13721.83 142
13722.94 123
13724.04 140
13725.15 151
13726.26 147
13727.36 145
13728.47 170
13729.58 168
13730.68 160
13731.79 137
13732.90 120
13734.00 152
13735.11 160
13736.22 150
13737.33 146
13738.43 139
13739.54 137
13740.65 168
13741.75 150
13742.86 126
13743.97 146
13745.08 149
13746.18 169
13747.29 163
13748.40 182
13749.51 175
13750.61 182
13751.72 161
13752.83 162
13753.94 138
13755.04 149
13756.15 140
13757.26 175
13758.37 141
13759.47 157
13760.58 145
13761.69 173
13762.80 175
13763.91 204
13765.01 179
13766.12 171
13767.23 168
13768.34 175
13769.45 204
13770.56 181
13771.66 169
13772.77 163
13773.88 167
13774.99 193
13776.10 182
13777.21 173
13778.32 199
13779.42 179
13780.53 155
13781.64 136
13782.75 153
13783.86 146
13784.97 163
13786.08 157
13787.19 183
13788.30 166
13789.40 172
13790.51 144
13791.62 161
13792.73 163
13793.84 165
13794.95 164
13796.06 138
13797.17 131
13798.28 181
13799.39 186
13800.50 156
13801.61 157
13802.72 128
13803.83 139
13804.94 168
13806.05 135
13807.16 140
13808.27 177
13809.38 166
13810.49 135
13811.60 152
13812.71 170
13813.82 189
13814.93 184
13816.04 171
13817.15 156
13818.26 192
13819.37 138
13820.48 128
13821.59 123
13822.70 146
13823.81 136
13824.92 158
13826.03 130
13827.14 121
13828.25 117
13829.36 139
13830.47 144
13831.58 156
13832.69 118
13833.81 158
13834.92 162
13836.03 147
13837.14 137
13838.25 136
13839.36 139
13840.47 146
13841.58 152
13842.69 132
13843.81 142
13844.92 110
13846.03 160
13847.14 163
13848.25 131
13849.36 170
13850.47 148
13851.59 128
13852.70 150
13853.81 157
13854.92 153
13856.03 138
13857.14 150
13858.26 161
13859.37 141
13860.48 141
13861.59 150
13862.70 178
13863.82 168
13864.93 148
13866.04 159
13867.15 136
13868.26 143
13869.38 126
13870.49 135
13871.60 150
13872.71 143
13873.83 160
13874.94 174
13876.05 154
13877.16 161
13878.28 145
13879.39 146
13880.50 135
13881.62 125
13882.73 154
13883.84 141
13884.95 118
13886.07 140
13887.18 155
13888.29 158
13889.41 150
13890.52 123
13891.63 142
13892.75 123
13893.86 135
13894.97 158
13896.09 146
13897.20 153
13898.31 150
13899.43 140
13900.54 133
13901.65 155
13902.77 171
13903.88 138
13904.99 160
13906.11 161
13907.22 157
13908.34 128
13909.45 138
13910.56 138
13911.68 137
13912.79 135
13913.91 172
13915.02 136
13916.13 112
13917.25 112
13918.36 138
13919.48 144
13920.59 144
13921.71 126
13922.82 158
13923.94 139
13925.05 163
13926.16 156
13927.28 133
13928.39 134
13929.51 160
13930.62 136
13931.74 150
13932.85 123
13933.97 157
13935.08 172
13936.20 147
13937.31 129
13938.43 132
13939.54 136
13940.66 165
13941.77 173
13942.89 121
13944.00 115
13945.12 162
13946.23 154
13947.35 163
13948.47 135
13949.58 136
13950.70 144
13951.81 142
13952.93 121
13954.04 157
13955.16 125
13956.28 141
13957.39 119
13958.51 129
13959.62 105
13960.74 110
13961.85 158
13962.97 141
13964.09 125
13965.20 140
13966.32 131
13967.44 120
13968.55 106
13969.67 133
13970.78 99
13971.90 132
13973.02 124
13974.13 150
13975.25 147
13976.37 139
13977.48 139
13978.60 125
13979.72 133
13980.83 145
13981.95 110
13983.07 146
13984.18 113
13985.30 135
13986.42 132
13987.54 114
13988.65 124
13989.77 129
13990.89 122
13992.00 131
13993.12 121
13994.24 135
13995.36 145
13996.47 120
13997.59 138
13998.71 126
13999.83 119
14000.94 138
14002.06 109
14003.18 146
14004.30 135
14005.41 148
14006.53 170
14007.65 147
14008.77 137
14009.89 125
14011.00 138
14012.12 141
14013.24 148
14014.36 188
14015.48 149
14016.60 103
14017.71 105
14018.83 162
14019.95 128
14021.07 130
14022.19 113
14023.31 125
14024.42 139
14025.54 145
14026.66 138
14027.78 140
14028.90 152
14030.02 133
14031.14 138
14032.25 137
14033.37 153
14034.49 138
14035.61 164
14036.73 161
14037.85 149
14038.97 172
14040.09 151
14041.21 168
14042.33 152
14043.45 162
14044.57 153
14045.68 149
14046.80 122
14047.92 137
14049.04 147
14050.16 133
14051.28 143
14052.40 129
14053.52 135
14054.64 160
14055.76 138
14056.88 130
14058.00 140
14059.12 146
14060.24 177
14061.36 147
14062.48 169
14063.60 136
14064.72 157
14065.84 136
14066.96 156
14068.08 148
14069.20 151
14070.32 145
14071.44 136
14072.56 147
14073.68 143
14074.80 117
14075.92 140
14077.05 139
14078.17 136
14079.29 149
14080.41 125
14081.53 148
14082.65 177
14083.77 160
14084.89 155
14086.01 155
14087.13 145
14088.25 143
14089.38 144
14090.50 149
14091.62 140
14092.74 161
14093.86 135
14094.98 141
14096.10 119
14097.22 163
14098.35 176
14099.47 185
14100.59 157
14101.71 149
14102.83 186
14103.95 171
14105.08 146
14106.20 181
14107.32 183
14108.44 181
14109.56 158
14110.69 189
14111.81 143
14112.93 160
14114.05 153
14115.17 166
14116.30 166
14117.42 160
14118.54 178
14119.66 175
14120.79 135
14121.91 150
14123.03 133
14124.15 157
14125.28 168
14126.40 161
14127.52 116
14128.64 136
14129.77 153
14130.89 167
14132.01 163
14133.13 139
14134.26 157
14135.38 154
14136.50 133
14137.63 142
14138.75 137
14139.87 122
14141.00 154
14142.12 159
14143.24 162
14144.37 178
14145.49 142
14146.61 139
14147.74 136
14148.86 151
14149.98 155
14151.11 158
14152.23 182
14153.35 155
14154.48 129
14155.60 130
14156.72 135
14157.85 158
14158.97 124
14160.10 153
14161.22 165
14162.34 152
14163.47 161
14164.59 164
14165.72 158
14166.84 182
14167.97 148
14169.09 127
14170.21 151
14171.34 166
14172.46 129
14173.59 151
14174.71 124
14175.84 147
14176.96 141
14178.09 167
14179.21 131
14180.34 150
14181.46 181
14182.58 152
14183.71 144
14184.83 159
14185.96 135
14187.08 144
14188.21 153
14189.33 139
14190.46 127
14191.59 139
14192.71 165
14193.84 138
14194.96 151
14196.09 137
14197.21 141
14198.34 137
14199.46 159
14200.59 143
14201.71 139
14202.84 132
14203.97 147
14205.09 159
14206.22 156
14207.34 144
14208.47 150
14209.59 159
14210.72 140
14211.85 150
14212.97 128
14214.10 145
14215.22 163
14216.35 161
14217.48 129
14218.60 131
14219.73 133
14220.86 116
14221.98 128
14223.11 136
14224.24 145
14225.36 169
14226.49 143
14227.62 112
14228.74 127
14229.87 125
14231.00 134
14232.12 114
14233.25 134
14234.38 140
14235.50 144
14236.63 130
14237.76 164
14238.88 150
14240.01 162
14241.14 147
14242.27 169
14243.39 153
14244.52 134
14245.65 145
14246.77 148
14247.90 148
14249.03 129
14250.16 149
14251.28 155
14252.41 129
14253.54 122
14254.67 134
14255.80 159
14256.92 157
14258.05 141
14259.18 129
14260.31 154
14261.43 159
14262.56 152
14263.69 154
14264.82 139
14265.95 167
14267.08 156
14268.20 163
14269.33 158
14270.46 123
14271.59 135
14272.72 155
14273.85 133
14274.97 126
14276.10 141
14277.23 154
14278.36 130
14279.49 161
14280.62 119
14281.75 147
14282.87 154
14284.00 191
14285.13 160
14286.26 162
14287.39 172
14288.52 142
14289.65 171
14290.78 180
14291.91 151
14293.04 148
14294.17 148
14295.29 149
14296.42 159
14297.55 131
14298.68 144
14299.81 131
14300.94 146
14302.07 142
14303.20 130
14304.33 137
14305.46 128
14306.59 160
14307.72 161
14308.85 180
14309.98 145
14311.11 134
14312.24 156
14313.37 141
14314.50 132
14315.63 142
14316.76 171
14317.89 132
14319.02 142
14320.15 144
14321.28 150
14322.41 148
14323.54 146
14324.67 136
14325.80 158
14326.93 165
14328.06 162
14329.20 147
14330.33 145
14331.46 139
14332.59 123
14333.72 149
14334.85 153
14335.98 123
14337.11 118
14338.24 125
14339.37 126
14340.50 140
14341.64 141
14342.77 134
14343.90 122
14345.03 134
14346.16 154
14347.29 133
14348.42 119
14349.55 132
14350.69 125
14351.82 139
14352.95 148
14354.08 122
14355.21 134
14356.34 137
14357.48 120
14358.61 143
14359.74 158
14360.87 186
14362.00 130
14363.14 96
14364.27 110
14365.40 126
14366.53 120
14367.66 121
14368.80 155
14369.93 153
14371.06 138
14372.19 137
14373.33 110
14374.46 101
14375.59 127
14376.72 145
14377.86 145
14378.99 129
14380.12 123
14381.25 162
14382.39 142
14383.52 126
14384.65 148
14385.78 136
14386.92 146
14388.05 157
14389.18 116
14390.32 141
14391.45 138
14392.58 147
14393.72 144
14394.85 114
14395.98 117
14397.12 139
14398.25 128
14399.38 120
14400.52 165
14401.65 138
14402.78 123
14403.92 128
14405.05 109
14406.18 111
14407.32 192
14408.45 112
14409.59 143
14410.72 135
14411.85 123
14412.99 127
14414.12 124
14415.26 151
14416.39 168
14417.52 145
14418.66 125
14419.79 143
14420.93 119
14422.06 152
14423.20 167
14424.33 157
14425.46 152
14426.60 129
14427.73 137
14428.87 160
14430.00 153
14431.14 122
14432.27 133
14433.41 170
14434.54 140
14435.68 138
14436.81 132
14437.95 154
14439.08 159
14440.22 154
14441.35 148
14442.49 164
14443.62 162
14444.76 139
14445.89 121
14447.03 130
14448.16 139
14449.30 149
14450.43 137
14451.57 126
14452.70 138
14453.84 130
14454.98 146
14456.11 159
14457.25 129
14458.38 151
14459.52 175
14460.65 159
14461.79 139
14462.93 134
14464.06 131
14465.20 150
14466.33 143
14467.47 126
14468.61 150
14469.74 160
14470.88 131
14472.02 148
14473.15 140
14474.29 144
14475.42 176
14476.56 217
14477.70 175
14478.83 153
14479.97 147
14481.11 167
14482.24 196
14483.38 198
14484.52 153
14485.65 163
14486.79 174
14487.93 137
14489.07 152
14490.20 161
14491.34 156
14492.48 138
14493.61 122
14494.75 131
14495.89 147
14497.03 107
14498.16 141
14499.30 130
14500.44 125
14501.57 118
14502.71 153
14503.85 135
14504.99 119
14506.13 115
14507.26 106
14508.40 121
14509.54 135
14510.68 122
14511.81 128
14512.95 111
14514.09 120
14515.23 142
14516.37 145
14517.50 116
14518.64 123
14519.78 132
14520.92 132
14522.06 102
14523.20 106
14524.33 98
14525.47 124
14526.61 109
14527.75 110
14528.89 108
14530.03 102
14531.16 142
14532.30 125
14533.44 108
14534.58 120
14535.72 121
14536.86 127
14538.00 120
14539.14 144
14540.28 135
14541.41 115
14542.55 121
14543.69 119
14544.83 117
14545.97 130
14547.11 124
14548.25 113
14549.39 129
14550.53 128
14551.67 159
14552.81 145
14553.95 143
14555.09 140
14556.23 157
14557.37 126
14558.50 106
14559.64 128
14560.78 133
14561.92 116
14563.06 136
14564.20 126
14565.34 139
14566.48 109
14567.62 126
14568.76 174
14569.90 146
14571.04 136
14572.18 129
14573.32 124
14574.47 138
14575.61 139
14576.75 121
14577.89 108
14579.03 123
14580.17 140
14581.31 136
14582.45 136
14583.59 120
14584.73 122
14585.87 129
14587.01 121
14588.15 126
14589.29 150
14590.43 131
14591.58 131
14592.72 139
14593.86 121
14595.00 119
14596.14 139
14597.28 128
14598.42 141
14599.56 152
14600.70 127
14601.85 152
14602.99 136
14604.13 130
14605.27 148
14606.41 167
14607.55 127
14608.70 138
14609.84 109
14610.98 133
14612.12 132
14613.26 114
14614.40 107
14615.55 114
14616.69 147
14617.83 172
14618.97 140
14620.11 139
14621.26 153
14622.40 135
14623.54 134
14624.68 142
14625.83 158
14626.97 147
14628.11 154
14629.25 156
14630.40 146
14631.54 132
14632.68 152
14633.82 167
14634.97 156
14636.11 150
14637.25 163
14638.39 191
14639.54 160
14640.68 129
14641.82 156
14642.97 134
14644.11 167
14645.25 136
14646.40 152
14647.54 139
14648.68 144
14649.83 153
14650.97 130
14652.11 146
14653.26 152
14654.40 159
14655.54 138
14656.69 126
14657.83 138
14658.97 156
14660.12 136
14661.26 119
14662.40 114
14663.55 138
14664.69 148
14665.84 133
14666.98 133
14668.12 142
14669.27 117
14670.41 130
14671.56 114
14672.70 108
14673.84 106
14674.99 142
14676.13 129
14677.28 115
14678.42 106
14679.57 121
14680.71 160
14681.86 120
14683.00 134
14684.14 113
14685.29 114
14686.43 130
14687.58 146
14688.72 114
14689.87 124
14691.01 114
14692.16 106
14693.30 107
14694.45 121
14695.59 122
14696.74 126
14697.88 116
14699.03 125
14700.17 127
14701.32 117
14702.46 118
14703.61 125
14704.75 134
14705.90 127
14707.05 123
14708.19 130
14709.34 126
14710.48 135
14711.63 144
14712.77 129
14713.92 120
14715.07 120
14716.21 117
14717.36 120
14718.50 121
14719.65 138
14720.80 145
14721.94 133
14723.09 123
14724.23 144
14725.38 116
14726.53 144
14727.67 137
14728.82 134
14729.97 124
14731.11 117
14732.26 124
14733.41 122
14734.55 116
14735.70 150
14736.84 129
14737.99 129
14739.14 146
14740.29 127
14741.43 104
14742.58 108
14743.73 112
14744.87 126
14746.02 131
14747.17 128
14748.31 124
14749.46 138
14750.61 168
14751.76 162
14752.90 145
14754.05 113
14755.20 129
14756.35 126
14757.49 121
14758.64 115
14759.79 114
14760.94 129
14762.08 130
14763.23 151
14764.38 129
14765.53 113
14766.67 126
14767.82 133
14768.97 119
14770.12 133
14771.27 137
14772.41 129
14773.56 140
14774.71 123
14775.86 134
14777.01 134
14778.15 136
14779.30 127
14780.45 139
14781.60 121
14782.75 124
14783.90 135
14785.05 130
14786.19 133
14787.34 146
14788.49 126
14789.64 118
14790.79 149
14791.94 119
14793.09 181
14794.24 149
14795.38 161
14796.53 163
14797.68 154
14798.83 130
14799.98 125
14801.13 165
14802.28 137
14803.43 108
14804.58 133
14805.73 140
14806.88 128
14808.03 141
14809.18 128
14810.33 140
14811.47 124
14812.62 138
14813.77 129
14814.92 131
14816.07 101
14817.22 127
14818.37 160
14819.52 128
14820.67 116
14821.82 109
14822.97 110
14824.12 110
14825.27 122
14826.42 148
14827.57 111
14828.72 123
14829.87 113
14831.02 139
14832.17 132
14833.33 110
14834.48 105
14835.63 107
14836.78 113
14837.93 124
14839.08 121
14840.23 128
14841.38 125
14842.53 134
14843.68 124
14844.83 106
14845.98 131
14847.13 129
14848.28 92
14849.44 106
14850.59 93
14851.74 120
14852.89 98
14854.04 109
14855.19 141
14856.34 142
14857.49 99
14858.65 137
14859.80 113
14860.95 120
14862.10 130
14863.25 125
14864.40 104
14865.56 108
14866.71 122
14867.86 112
14869.01 110
14870.16 99
14871.31 101
14872.47 110
14873.62 129
14874.77 130
14875.92 100
14877.07 122
14878.23 125
14879.38 113
14880.53 110
14881.68 96
14882.84 107
14883.99 93
14885.14 98
14886.29 103
14887.45 114
14888.60 111
14889.75 98
14890.90 102
14892.06 104
14893.21 129
14894.36 102
14895.52 128
14896.67 129
14897.82 104
14898.97 108
14900.13 119
14901.28 119
14902.43 100
14903.59 86
14904.74 97
14905.89 101
14907.05 117
14908.20 99
14909.35 107
14910.51 117
14911.66 110
14912.81 105
14913.97 118
14915.12 105
14916.27 124
14917.43 118
14918.58 100
14919.74 113
14920.89 122
14922.04 93
14923.20 119
14924.35 114
14925.50 103
14926.66 118
14927.81 141
14928.97 132
14930.12 100
14931.28 104
14932.43 116
14933.58 118
14934.74 123
14935.89 99
14937.05 89
14938.20 86
14939.36 103
14940.51 111
14941.67 119
14942.82 110
14943.98 109
14945.13 109
14946.28 110
14947.44 104
14948.59 83
14949.75 122
14950.90 118
14952.06 106
14953.21 106
14954.37 99
14955.52 118
14956.68 119
14957.84 86
14958.99 105
14960.15 110
14961.30 116
14962.46 93
14963.61 97
14964.77 120
14965.92 116
14967.08 110
14968.23 148
14969.39 143
14970.55 118
14971.70 110
14972.86 93
14974.01 100
14975.17 106
14976.33 88
14977.48 114
14978.64 109
14979.79 99
14980.95 108
14982.11 111
14983.26 81
14984.42 90
14985.58 122
14986.73 105
14987.89 100
14989.04 122
14990.20 100
14991.36 106
14992.51 107
14993.67 105
14994.83 85
14995.98 89
14997.14 102
14998.30 104
14999.45 95
15000.61 101
15001.77 82
15002.93 97
15004.08 117
15005.24 129
15006.40 90
15007.55 124
15008.71 112
15009.87 87
15011.03 121
15012.18 154
15013.34 128
15014.50 126
15015.66 123
15016.81 98
15017.97 96
15019.13 107
15020.29 122
15021.44 98
15022.60 98
15023.76 119
15024.92 99
15026.08 106
15027.23 115
15028.39 107
15029.55 93
15030.71 96
15031.87 84
15033.02 131
15034.18 106
15035.34 96
15036.50 111
15037.66 98
15038.81 109
15039.97 104
15041.13 87
15042.29 88
15043.45 119
15044.61 86
15045.77 93
15046.93 98
15048.08 96
15049.24 98
15050.40 113
15051.56 109
15052.72 89
15053.88 96
15055.04 124
15056.20 93
15057.36 83
15058.51 93
15059.67 68
15060.83 91
15061.99 118
15063.15 124
15064.31 114
15065.47 107
15066.63 94
15067.79 90
15068.95 112
15070.11 86
15071.27 81
15072.43 76
15073.59 96
15074.75 115
15075.91 115
15077.07 86
15078.23 100
15079.39 91
15080.55 84
15081.71 76
15082.87 126
15084.03 97
15085.19 120
15086.35 131
15087.51 91
15088.67 94
15089.83 123
15090.99 133
15092.15 89
15093.31 82
15094.47 82
15095.63 106
15096.79 123
15097.95 91
15099.11 89
15100.27 99
15101.43 105
15102.60 97
15103.76 92
15104.92 85
15106.08 106
15107.24 130
15108.40 101
15109.56 115
15110.72 109
15111.88 107
15113.05 111
15114.21 97
15115.37 88
15116.53 87
15117.69 94
15118.85 92
15120.01 86
15121.18 72
15122.34 87
15123.50 79
15124.66 85
15125.82 88
15126.98 96
15128.15 102
15129.31 93
15130.47 96
15131.63 104
15132.79 97
15133.96 96
15135.12 93
15136.28 106
15137.44 101
15138.60 103
15139.77 113
15140.93 84
15142.09 118
15143.25 102
15144.42 90
15145.58 107
15146.74 118
15147.90 113
15149.07 98
15150.23 130
15151.39 115
15152.55 87
15153.72 86
15154.88 86
15156.04 91
15157.21 99
15158.37 98
15159.53 83
15160.70 112
15161.86 95
15163.02 113
15164.19 104
15165.35 100
15166.51 86
15167.68 113
15168.84 83
15170.00 79
15171.17 106
15172.33 82
15173.49 113
15174.66 73
15175.82 90
15176.98 94
15178.15 83
15179.31 78
15180.48 87
15181.64 103
15182.80 88
15183.97 100
15185.13 96
15186.30 106
15187.46 87
15188.62 84
15189.79 99
15190.95 92
15192.12 109
15193.28 95
15194.44 90
15195.61 90
15196.77 98
15197.94 127
15199.10 92
15200.27 86
15201.43 91
15202.60 112
15203.76 97
15204.93 103
15206.09 97
15207.26 77
15208.42 86
15209.59 90
15210.75 101
15211.92 86
15213.08 102
15214.25 83
15215.41 93
15216.58 93
15217.74 99
15218.91 101
15220.07 114
15221.24 120
15222.40 105
15223.57 109
15224.73 115
15225.90 87
15227.07 106
15228.23 96
15229.40 118
15230.56 109
15231.73 93
15232.89 109
15234.06 97
15235.23 76
15236.39 91
15237.56 112
15238.73 135
15239.89 105
15241.06 83
15242.22 84
15243.39 109
15244.56 98
15245.72 81
15246.89 84
15248.06 85
15249.22 90
15250.39 88
15251.55 82
15252.72 100
15253.89 88
15255.06 85
15256.22 83
15257.39 103
15258.56 94
15259.72 113
15260.89 122
15262.06 87
15263.22 104
15264.39 99
15265.56 108
15266.72 79
15267.89 81
15269.06 103
15270.23 108
15271.39 97
15272.56 90
15273.73 89
15274.90 109
15276.06 106
15277.23 84
15278.40 85
15279.57 89
15280.73 107
15281.90 132
15283.07 119
15284.24 106
15285.41 120
15286.57 115
15287.74 108
15288.91 106
15290.08 111
15291.25 77
15292.41 75
15293.58 94
15294.75 100
15295.92 97
15297.09 82
15298.26 77
15299.42 69
15300.59 86
15301.76 96
15302.93 77
15304.10 85
15305.27 82
15306.44 86
15307.60 95
15308.77 93
15309.94 88
15311.11 100
15312.28 102
15313.45 112
15314.62 83
15315.79 101
15316.96 97
15318.12 93
15319.29 100
15320.46 82
15321.63 105
15322.80 111
15323.97 102
15325.14 90
15326.31 71
15327.48 84
15328.65 73
15329.82 82
15330.99 95
15332.16 110
15333.33 86
15334.50 84
15335.67 101
15336.84 92
15338.01 101
15339.18 81
15340.35 76
15341.52 69
15342.69 62
15343.86 75
15345.03 77
15346.20 84
15347.37 74
15348.54 71
15349.71 94
15350.88 91
15352.05 64
15353.22 80
15354.39 69
15355.56 90
15356.73 71
15357.90 80
15359.07 83
15360.24 84
15361.41 73
15362.58 82
15363.76 111
15364.93 97
15366.10 84
15367.27 100
15368.44 87
15369.61 105
15370.78 88
15371.95 85
15373.12 90
15374.30 123
15375.47 107
15376.64 103
15377.81 79
15378.98 80
15380.15 80
15381.32 82
15382.50 90
15383.67 61
15384.84 80
15386.01 73
15387.18 52
15388.35 90
15389.53 85
15390.70 93
15391.87 100
15393.04 69
15394.21 89
15395.39 76
15396.56 95
15397.73 84
15398.90 73
15400.08 85
15401.25 71
15402.42 78
15403.59 107
15404.76 109
15405.94 89
15407.11 104
15408.28 100
15409.45 102
15410.63 88
15411.80 71
15412.97 85
15414.15 85
15415.32 102
15416.49 82
15417.66 95
15418.84 94
15420.01 87
15421.18 96
15422.36 86
15423.53 76
15424.70 99
15425.88 95
15427.05 90
15428.22 91
15429.40 83
15430.57 98
15431.74 93
15432.92 65
15434.09 72
15435.26 84
15436.44 77
15437.61 77
15438.79 84
15439.96 84
15441.13 81
15442.31 80
15443.48 90
15444.65 102
15445.83 121
15447.00 80
15448.18 83
15449.35 87
15450.53 95
15451.70 111
15452.87 95
15454.05 75
15455.22 75
15456.40 113
15457.57 84
15458.75 99
15459.92 79
15461.09 84
15462.27 89
15463.44 80
15464.62 69
15465.79 80
15466.97 83
15468.14 95
15469.32 75
15470.49 82
15471.67 82
15472.84 87
15474.02 87
15475.19 100
15476.37 78
15477.54 91
15478.72 90
15479.89 105
15481.07 91
15482.25 90
15483.42 103
15484.60 82
15485.77 79
15486.95 78
15488.12 92
15489.30 77
15490.47 89
15491.65 90
15492.83 103
15494.00 96
15495.18 101
15496.35 93
15497.53 118
15498.71 81
15499.88 68
15501.06 75
15502.23 89
15503.41 87
15504.59 78
15505.76 69
15506.94 99
15508.12 94
15509.29 73
15510.47 82
15511.64 69
15512.82 78
15514.00 88
15515.17 90
15516.35 95
15517.53 79
15518.70 96
15519.88 104
15521.06 81
15522.24 88
15523.41 103
15524.59 73
15525.77 74
15526.94 72
15528.12 89
15529.30 102
15530.48 95
15531.65 81
15532.83 71
15534.01 87
15535.18 76
15536.36 76
15537.54 106
15538.72 83
15539.89 67
15541.07 83
15542.25 72
15543.43 71
15544.61 80
15545.78 70
15546.96 91
15548.14 98
15549.32 76
15550.50 75
15551.67 85
15552.85 83
15554.03 84
15555.21 66
15556.39 96
15557.56 101
15558.74 86
15559.92 64
15561.10 68
15562.28 100
15563.46 75
15564.63 84
15565.81 83
15566.99 100
15568.17 99
15569.35 67
15570.53 69
15571.71 100
15572.89 95
15574.06 83
15575.24 85
15576.42 86
15577.60 113
15578.78 117
15579.96 105
15581.14 94
15582.32 83
15583.50 84
15584.68 61
15585.86 75
15587.04 104
15588.21 100
15589.39 101
15590.57 108
15591.75 82
15592.93 94
15594.11 100
15595.29 97
15596.47 81
15597.65 94
15598.83 97
15600.01 94
15601.19 90
15602.37 87
15603.55 111
15604.73 100
15605.91 74
15607.09 92
15608.27 87
15609.45 89
15610.63 91
15611.81 82
15612.99 86
15614.17 85
15615.35 107
15616.53 100
15617.71 97
15618.90 104
15620.08 97
15621.26 91
15622.44 98
15623.62 107
15624.80 112
15625.98 102
15627.16 114
15628.34 91
15629.52 87
15630.70 90
15631.89 97
15633.07 89
15634.25 108
15635.43 82
15636.61 63
15637.79 64
15638.97 85
15640.15 98
15641.34 79
15642.52 84
15643.70 85
15644.88 76
15646.06 89
15647.24 107
15648.42 109
15649.61 74
15650.79 100
15651.97 90
15653.15 87
15654.33 86
15655.52 107
15656.70 86
15657.88 97
15659.06 70
15660.24 118
15661.43 87
15662.61 105
15663.79 113
15664.97 107
15666.16 113
15667.34 93
15668.52 75
15669.70 94
15670.89 98
15672.07 101
15673.25 111
15674.43 93
15675.62 96
15676.80 107
15677.98 114
15679.17 92
15680.35 87
15681.53 77
15682.71 85
15683.90 99
15685.08 83
15686.26 105
15687.45 75
15688.63 91
15689.81 110
15691.00 101
15692.18 98
15693.36 103
15694.55 91
15695.73 107
15696.91 96
15698.10 86
15699.28 98
15700.46 93
15701.65 94
15702.83 112
15704.02 113
15705.20 92
15706.38 94
15707.57 99
15708.75 91
15709.94 113
15711.12 111
15712.30 110
15713.49 117
15714.67 96
15715.86 91
15717.04 127
15718.23 154
15719.41 111
15720.59 102
15721.78 103
15722.96 108
15724.15 99
15725.33 78
15726.52 80
15727.70 103
15728.89 114
15730.07 101
15731.26 105
15732.44 105
15733.63 127
15734.81 133
15736.00 130
15737.18 104
15738.37 97
15739.55 116
15740.74 94
15741.92 89
15743.11 97
15744.29 113
15745.48 95
15746.66 90
15747.85 84
15749.03 93
15750.22 99
15751.41 94
15752.59 77
15753.78 102
15754.96 93
15756.15 103
15757.33 110
15758.52 111
15759.71 120
15760.89 127
15762.08 122
15763.26 87
15764.45 78
15765.64 87
15766.82 102
15768.01 105
15769.19 97
15770.38 96
15771.57 103
15772.75 90
15773.94 96
15775.13 85
15776.31 88
15777.50 93
15778.69 79
15779.87 88
15781.06 108
15782.25 122
15783.43 72
15784.62 87
15785.81 89
15786.99 97
15788.18 91
15789.37 95
15790.56 84
15791.74 84
15792.93 97
15794.12 117
15795.30 103
15796.49 84
15797.68 102
15798.87 94
15800.05 81
15801.24 99
15802.43 110
15803.62 102
15804.80 97
15805.99 93
15807.18 120
15808.37 106
15809.55 82
15810.74 77
15811.93 63
15813.12 74
15814.31 94
15815.49 100
15816.68 93
15817.87 72
15819.06 73
15820.25 93
15821.44 81
15822.62 72
15823.81 98
15825.00 101
15826.19 104
15827.38 92
15828.57 98
15829.75 100
15830.94 100
15832.13 87
15833.32 97
15834.51 83
15835.70 78
15836.89 78
15838.08 77
15839.26 68
15840.45 92
15841.64 88
15842.83 111
15844.02 108
15845.21 81
15846.40 73
15847.59 85
15848.78 88
15849.97 95
15851.16 94
15852.35 111
15853.53 83
15854.72 73
15855.91 128
15857.10 105
15858.29 81
15859.48 102
15860.67 110
15861.86 87
15863.05 86
15864.24 69
15865.43 79
15866.62 93
15867.81 77
15869.00 103
15870.19 86
15871.38 93
15872.57 100
15873.76 77
15874.95 83
15876.14 103
15877.33 90
15878.52 80
15879.71 88
15880.90 82
15882.10 103
15883.29 86
15884.48 84
15885.67 96
15886.86 92
15888.05 118
15889.24 100
15890.43 86
15891.62 65
15892.81 78
15894.00 88
15895.19 79
15896.39 83
15897.58 95
15898.77 102
15899.96 94
15901.15 63
15902.34 75
15903.53 74
15904.72 85
15905.92 84
15907.11 76
15908.30 82
15909.49 70
15910.68 83
15911.87 84
15913.06 74
15914.26 124
15915.45 101
15916.64 107
15917.83 102
15919.02 86
15920.22 64
15921.41 78
15922.60 68
15923.79 77
15924.98 85
15926.18 79
15927.37 78
15928.56 95
15929.75 79
15930.95 92
15932.14 66
15933.33 93
15934.52 114
15935.72 95
15936.91 70
15938.10 83
15939.29 91
15940.49 88
15941.68 97
15942.87 81
15944.06 69
15945.26 78
15946.45 76
15947.64 108
15948.84 100
15950.03 105
15951.22 78
15952.42 63
15953.61 90
15954.80 87
15956.00 102
15957.19 92
15958.38 79
15959.58 100
15960.77 77
15961.96 74
15963.16 100
15964.35 77
15965.54 98
15966.74 84
15967.93 80
15969.12 103
15970.32 71
15971.51 61
15972.71 64
15973.90 72
15975.09 84
15976.29 63
15977.48 63
15978.68 71
15979.87 73
15981.07 76
15982.26 77
15983.45 86
15984.65 76
15985.84 91
15987.04 90
15988.23 81
15989.43 74
15990.62 81
15991.82 75
15993.01 61
15994.20 66
15995.40 79
15996.59 88
15997.79 70
15998.98 71
16000.18 64
16001.37 89
16002.57 103
16003.76 74
16004.96 94
16006.15 82
16007.35 93
16008.55 91
16009.74 121
16010.94 87
16012.13 72
16013.33 86
16014.52 91
16015.72 72
16016.91 77
16018.11 76
16019.30 79
16020.50 108
16021.70 104
16022.89 91
16024.09 97
16025.28 63
16026.48 88
16027.68 82
16028.87 80
16030.07 89
16031.26 71
16032.46 69
16033.66 89
16034.85 81
16036.05 121
16037.25 103
16038.44 65
16039.64 70
16040.83 91
16042.03 72
16043.23 67
16044.42 87
16045.62 83
16046.82 91
16048.01 100
16049.21 80
16050.41 78
16051.60 93
16052.80 80
16054.00 80
16055.20 77
16056.39 82
16057.59 107
16058.79 96
16059.98 70
16061.18 102
16062.38 85
16063.58 84
16064.77 93
16065.97 70
16067.17 63
16068.37 88
16069.56 82
16070.76 61
16071.96 71
16073.16 86
16074.35 88
16075.55 98
16076.75 69
16077.95 72
16079.15 57
16080.34 67
16081.54 69
16082.74 89
16083.94 70
16085.14 62
16086.33 85
16087.53 62
16088.73 81
16089.93 66
16091.13 77
16092.33 69
16093.52 74
16094.72 81
16095.92 78
16097.12 104
16098.32 76
16099.52 79
16100.72 78
16101.91 73
16103.11 88
16104.31 78
16105.51 70
16106.71 81
16107.91 68
16109.11 72
16110.31 60
16111.51 64
16112.71 91
16113.90 97
16115.10 71
16116.30 83
16117.50 77
16118.70 94
16119.90 79
16121.10 102
16122.30 68
16123.50 85
16124.70 68
16125.90 72
16127.10 100
16128.30 74
16129.50 69
16130.70 73
16131.90 62
16133.10 74
16134.30 69
16135.50 76
16136.70 83
16137.90 79
16139.10 67
16140.30 70
16141.50 89
16142.70 75
16143.90 73
16145.10 85
16146.30 88
16147.50 90
16148.70 81
16149.90 65
16151.10 65
16152.30 60
16153.50 57
16154.70 59
16155.91 70
16157.11 67
16158.31 81
16159.51 84
16160.71 94
16161.91 73
16163.11 83
16164.31 79
16165.51 74
16166.71 72
16167.92 73
16169.12 85
16170.32 73
16171.52 70
16172.72 63
16173.92 75
16175.12 92
16176.33 74
16177.53 70
16178.73 74
16179.93 99
16181.13 118
16182.33 98
16183.54 74
16184.74 95
16185.94 82
16187.14 67
16188.34 99
16189.55 75
16190.75 89
16191.95 79
16193.15 80
16194.35 74
16195.56 82
16196.76 85
16197.96 79
16199.16 90
16200.37 84
16201.57 84
16202.77 85
16203.97 81
16205.18 60
16206.38 88
16207.58 90
16208.78 75
16209.99 78
16211.19 78
16212.39 74
16213.60 84
16214.80 76
16216.00 83
16217.20 80
16218.41 81
16219.61 61
16220.81 93
16222.02 90
16223.22 71
16224.42 73
16225.63 65
16226.83 71
16228.03 102
16229.24 79
16230.44 66
16231.64 77
16232.85 73
16234.05 89
16235.26 92
16236.46 76
16237.66 101
16238.87 89
16240.07 99
16241.28 95
16242.48 74
16243.68 74
16244.89 94
16246.09 90
16247.30 84
16248.50 67
16249.70 57
16250.91 104
16252.11 88
16253.32 68
16254.52 89
16255.73 83
16256.93 78
16258.14 71
16259.34 71
16260.54 67
16261.75 80
16262.95 88
16264.16 71
16265.36 75
16266.57 79
16267.77 87
16268.98 99
16270.18 91
16271.39 78
16272.59 75
16273.80 117
16275.00 85
16276.21 83
16277.41 100
16278.62 108
16279.83 102
16281.03 101
16282.24 91
16283.44 109
16284.65 102
16285.85 75
16287.06 72
16288.26 64
16289.47 105
16290.68 85
16291.88 76
16293.09 86
16294.29 100
16295.50 96
16296.71 96
16297.91 94
16299.12 83
16300.32 90
16301.53 96
16302.74 78
16303.94 124
16305.15 108
16306.36 104
16307.56 112
16308.77 108
16309.97 92
16311.18 101
16312.39 94
16313.59 109
16314.80 117
16316.01 98
16317.21 108
16318.42 88
16319.63 82
16320.84 96
16322.04 94
16323.25 94
16324.46 89
16325.66 76
16326.87 89
16328.08 99
16329.28 100
16330.49 64
16331.70 63
16332.91 66
16334.11 66
16335.32 70
16336.53 77
16337.74 94
16338.94 91
16340.15 96
16341.36 93
16342.57 89
16343.78 79
16344.98 86
16346.19 80
16347.40 93
16348.61 92
16349.81 88
16351.02 92
16352.23 92
16353.44 75
16354.65 59
16355.86 88
16357.06 82
16358.27 104
16359.48 71
16360.69 83
16361.90 100
16363.11 117
16364.31 106
16365.52 80
16366.73 65
16367.94 89
16369.15 92
16370.36 78
16371.57 82
16372.77 101
16373.98 90
16375.19 98
16376.40 98
16377.61 67
16378.82 72
16380.03 88
16381.24 108
16382.45 92
16383.66 74
16384.87 85
16386.08 81
16387.28 92
16388.49 81
16389.70 78
16390.91 67
16392.12 99
16393.33 72
16394.54 52
16395.75 68
16396.96 81
16398.17 79
16399.38 92
16400.59 115
16401.80 81
16403.01 84
16404.22 86
16405.43 78
16406.64 61
16407.85 66
16409.06 81
16410.27 66
16411.48 69
16412.69 79
16413.90 59
16415.11 73
16416.32 85
16417.53 91
16418.74 80
16419.95 81
16421.17 73
16422.38 97
16423.59 70
16424.80 90
16426.01 74
16427.22 89
16428.43 76
16429.64 70
16430.85 64
16432.06 70
16433.27 86
16434.48 80
16435.70 72
16436.91 84
16438.12 93
16439.33 64
16440.54 86
16441.75 85
16442.96 72
16444.18 77
16445.39 65
16446.60 77
16447.81 78
16449.02 84
16450.23 80
16451.45 85
16452.66 79
16453.87 96
16455.08 86
16456.29 70
16457.50 66
16458.72 88
16459.93 61
16461.14 74
16462.35 77
16463.57 81
16464.78 85
16465.99 68
16467.20 77
16468.41 91
16469.63 78
16470.84 68
16472.05 72
16473.26 67
16474.48 69
16475.69 52
16476.90 61
16478.12 78
16479.33 55
16480.54 66
16481.75 84
16482.97 93
16484.18 65
16485.39 82
16486.61 68
16487.82 90
16489.03 77
16490.24 67
16491.46 65
16492.67 83
16493.88 84
16495.10 74
16496.31 76
16497.52 95
16498.74 75
16499.95 75
16501.17 71
16502.38 75
16503.59 73
16504.81 51
16506.02 74
16507.23 71
16508.45 70
16509.66 72
16510.88 76
16512.09 81
16513.30 83
16514.52 57
16515.73 61
16516.95 60
16518.16 96
16519.37 79
16520.59 69
16521.80 77
16523.02 75
16524.23 63
16525.45 78
16526.66 92
16527.88 56
16529.09 74
16530.30 87
16531.52 65
16532.73 82
16533.95 66
16535.16 63
16536.38 50
16537.59 71
16538.81 93
16540.02 59
16541.24 80
16542.45 63
16543.67 82
16544.88 79
16546.10 58
16547.31 74
16548.53 63
16549.75 67
16550.96 67
16552.18 63
16553.39 81
16554.61 72
16555.82 91
16557.04 66
16558.25 59
16559.47 76
16560.69 88
16561.90 74
16563.12 81
16564.33 89
16565.55 75
16566.77 69
16567.98 73
16569.20 75
16570.41 74
16571.63 62
16572.85 70
16574.06 68
16575.28 72
16576.50 72
16577.71 75
16578.93 95
16580.14 83
16581.36 64
16582.58 80
16583.79 71
16585.01 42
16586.23 85
16587.44 78
16588.66 62
16589.88 68
16591.09 68
16592.31 64
16593.53 92
16594.75 71
16595.96 70
16597.18 57
16598.40 56
16599.61 70
16600.83 62
16602.05 38
16603.27 44
16604.48 72
16605.70 83
16606.92 85
16608.14 84
16609.35 51
16610.57 62
16611.79 74
16613.01 84
16614.22 62
16615.44 72
16616.66 61
16617.88 66
16619.10 70
16620.31 70
16621.53 71
16622.75 81
16623.97 79
16625.19 61
16626.40 91
16627.62 79
16628.84 63
16630.06 71
16631.28 72
16632.50 64
16633.71 65
16634.93 65
16636.15 69
16637.37 62
16638.59 53
16639.81 57
16641.03 65
16642.24 78
16643.46 81
16644.68 94
16645.90 74
16647.12 58
16648.34 68
16649.56 52
16650.78 61
16652.00 61
16653.22 67
16654.44 57
16655.65 54
16656.87 76
16658.09 80
16659.31 64
16660.53 62
16661.75 72
16662.97 65
16664.19 69
16665.41 72
16666.63 81
16667.85 58
16669.07 74
16670.29 72
16671.51 61
16672.73 54
16673.95 67
16675.17 71
16676.39 66
16677.61 64
16678.83 61
16680.05 71
16681.27 52
16682.49 56
16683.71 62
16684.93 57
16686.15 60
16687.37 62
16688.59 55
16689.81 71
16691.03 66
16692.25 45
16693.47 61
16694.69 62
16695.92 80
16697.14 73
16698.36 55
16699.58 52
16700.80 74
16702.02 67
16703.24 55
16704.46 81
16705.68 87
16706.90 62
16708.13 55
16709.35 50
16710.57 57
16711.79 68
16713.01 77
16714.23 61
16715.45 66
16716.67 90
16717.90 70
16719.12 56
16720.34 60
16721.56 60
16722.78 64
16724.00 66
16725.23 59
16726.45 63
16727.67 60
16728.89 81
16730.11 55
16731.34 61
16732.56 62
16733.78 63
16735.00 48
16736.23 64
16737.45 72
16738.67 57
16739.89 66
16741.11 54
16742.34 55
16743.56 62
16744.78 69
16746.00 71
16747.23 69
16748.45 45
16749.67 53
16750.90 64
16752.12 49
16753.34 45
16754.56 61
16755.79 63
16757.01 66
16758.23 67
16759.46 65
16760.68 58
16761.90 62
16763.13 57
16764.35 42
16765.57 66
16766.80 92
16768.02 75
16769.24 66
16770.47 62
16771.69 73
16772.91 65
16774.14 59
16775.36 55
16776.58 64
16777.81 71
16779.03 67
16780.25 66
16781.48 60
16782.70 68
16783.93 82
16785.15 92
16786.37 68
16787.60 61
16788.82 81
16790.05 73
16791.27 73
16792.50 68
16793.72 59
16794.94 86
16796.17 67
16797.39 59
16798.62 51
16799.84 83
16801.07 84
16802.29 62
16803.52 66
16804.74 64
16805.97 62
16807.19 52
16808.42 53
16809.64 65
16810.87 83
16812.09 82
16813.32 55
16814.54 50
16815.77 50
16816.99 50
16818.22 59
16819.44 58
16820.67 67
16821.89 73
16823.12 59
16824.34 67
16825.57 57
16826.79 79
16828.02 71
16829.25 60
16830.47 66
16831.70 101
16832.92 63
16834.15 43
16835.37 59
16836.60 73
16837.83 59
16839.05 66
16840.28 50
16841.50 65
16842.73 68
16843.96 82
16845.18 52
16846.41 51
16847.63 60
16848.86 53
16850.09 72
16851.31 81
16852.54 76
16853.77 68
16854.99 58
16856.22 54
16857.45 65
16858.67 77
16859.90 49
16861.13 49
16862.35 59
16863.58 58
16864.81 54
16866.03 79
16867.26 70
16868.49 60
16869.72 63
16870.94 69
16872.17 78
16873.40 52
16874.62 72
16875.85 71
16877.08 48
16878.31 58
16879.53 77
16880.76 85
16881.99 90
16883.22 66
16884.44 80
16885.67 63
16886.90 80
16888.13 91
16889.36 64
16890.58 74
16891.81 43
16893.04 75
16894.27 84
16895.50 85
16896.72 55
16897.95 56
16899.18 50
16900.41 57
16901.64 72
16902.86 85
16904.09 79
16905.32 80
16906.55 60
16907.78 56
16909.01 60
16910.24 63
16911.46 65
16912.69 46
16913.92 48
16915.15 59
16916.38 64
16917.61 67
16918.84 62
16920.07 65
16921.29 73
16922.52 56
16923.75 78
16924.98 62
16926.21 64
16927.44 57
16928.67 52
16929.90 53
16931.13 51
16932.36 53
16933.59 62
16934.82 51
16936.05 76
16937.28 63
16938.51 80
16939.73 65
16940.96 59
16942.19 51
16943.42 63
16944.65 48
16945.88 54
16947.11 56
16948.34 87
16949.57 59
16950.80 71
16952.03 74
16953.26 62
16954.49 64
16955.72 66
16956.95 74
16958.18 54
16959.42 76
16960.65 64
16961.88 61
16963.11 54
16964.34 57
16965.57 77
16966.80 65
16968.03 64
16969.26 52
16970.49 62
16971.72 77
16972.95 75
16974.18 68
16975.41 65
16976.65 67
16977.88 74
16979.11 60
16980.34 68
16981.57 72
16982.80 75
16984.03 50
16985.26 78
16986.49 67
16987.73 74
16988.96 73
16990.19 61
16991.42 60
16992.65 59
16993.88 66
16995.12 70
16996.35 73
16997.58 77
16998.81 65
17000.04 72
17001.27 49
17002.51 70
17003.74 62
17004.97 74
17006.20 55
17007.43 65
17008.67 59
17009.90 55
17011.13 77
17012.36 83
17013.60 62
17014.83 65
17016.06 71
17017.29 72
17018.53 81
17019.76 59
17020.99 76
17022.22 79
17023.46 80
17024.69 93
17025.92 80
17027.15 64
17028.39 62
17029.62 65
17030.85 59
17032.09 53
17033.32 50
17034.55 55
17035.79 76
17037.02 66
17038.25 48
17039.49 69
17040.72 58
17041.95 61
17043.19 54
17044.42 66
17045.65 66
17046.89 52
17048.12 59
17049.35 63
17050.59 75
17051.82 62
17053.05 56
17054.29 63
17055.52 72
17056.76 70
17057.99 53
17059.22 57
17060.46 68
17061.69 68
17062.93 86
17064.16 67
17065.39 57
17066.63 66
17067.86 64
17069.10 70
17070.33 60
17071.57 68
17072.80 56
17074.04 62
17075.27 68
17076.50 58
17077.74 73
17078.97 55
17080.21 64
17081.44 77
17082.68 63
17083.91 54
17085.15 62
17086.38 70
17087.62 66
17088.85 63
17090.09 56
17091.32 67
17092.56 74
17093.79 87
17095.03 66
17096.26 75
17097.50 87
17098.74 61
17099.97 62
17101.21 66
17102.44 63
17103.68 70
17104.91 66
17106.15 65
17107.38 79
17108.62 69
17109.86 75
17111.09 74
17112.33 64
17113.56 52
17114.80 76
17116.04 55
17117.27 66
17118.51 62
17119.74 73
17120.98 64
17122.22 64
17123.45 56
17124.69 42
17125.93 79
17127.16 63
17128.40 45
17129.64 58
17130.87 63
17132.11 64
17133.35 66
17134.58 65
17135.82 72
17137.06 67
17138.29 58
17139.53 50
17140.77 52
17142.00 60
17143.24 62
17144.48 79
17145.72 49
17146.95 62
17148.19 64
17149.43 66
17150.66 62
17151.90 67
17153.14 50
17154.38 61
17155.61 65
17156.85 45
17158.09 51
17159.33 58
17160.56 49
17161.80 44
17163.04 77
17164.28 81
17165.52 56
17166.75 67
17167.99 67
17169.23 47
17170.47 46
17171.71 63
17172.94 78
17174.18 88
17175.42 62
17176.66 53
17177.90 57
17179.13 43
17180.37 73
17181.61 67
17182.85 69
17184.09 64
17185.33 59
17186.57 50
17187.80 51
17189.04 71
17190.28 67
17191.52 52
17192.76 53
17194.00 59
17195.24 61
17196.48 55
17197.72 56
17198.95 54
17200.19 57
17201.43 55
17202.67 71
17203.91 69
17205.15 45
17206.39 63
17207.63 64
17208.87 61
17210.11 76
17211.35 47
17212.59 56
17213.83 49
17215.07 53
17216.31 66
17217.55 59
17218.79 57
17220.03 47
17221.26 40
17222.50 54
17223.74 64
17224.98 62
17226.22 61
17227.46 56
17228.71 86
17229.95 81
17231.19 82
17232.43 74
17233.67 63
17234.91 57
17236.15 60
17237.39 62
17238.63 60
17239.87 59
17241.11 71
17242.35 64
17243.59 62
17244.83 68
17246.07 77
17247.31 59
17248.55 59
17249.79 74
17251.04 73
17252.28 48
17253.52 49
17254.76 54
17256.00 63
17257.24 60
17258.48 58
17259.72 55
17260.96 65
17262.21 56
17263.45 92
17264.69 61
17265.93 63
17267.17 71
17268.41 67
17269.65 62
17270.90 62
17272.14 39
17273.38 62
17274.62 55
17275.86 57
17277.11 56
17278.35 68
17279.59 49
17280.83 58
17282.07 64
17283.32 56
17284.56 70
17285.80 50
17287.04 51
17288.28 59
17289.53 60
17290.77 60
17292.01 54
17293.25 67
17294.50 65
17295.74 85
17296.98 66
17298.22 60
17299.47 72
17300.71 53
17301.95 50
17303.19 68
17304.44 52
17305.68 58
17306.92 64
17308.17 50
17309.41 43
17310.65 52
17311.90 42
17313.14 55
17314.38 56
17315.63 49
17316.87 50
17318.11 57
17319.36 63
17320.60 43
17321.84 49
17323.09 44
17324.33 59
17325.57 42
17326.82 54
17328.06 57
17329.30 57
17330.55 66
17331.79 55
17333.04 57
17334.28 67
17335.52 58
17336.77 53
17338.01 57
17339.26 54
17340.50 50
17341.74 52
17342.99 103
17344.23 62
17345.48 60
17346.72 67
17347.97 64
17349.21 47
17350.46 66
17351.70 42
17352.94 58
17354.19 59
17355.43 39
17356.68 52
17357.92 47
17359.17 66
17360.41 62
17361.66 58
17362.90 75
17364.15 54
17365.39 49
17366.64 51
17367.88 57
17369.13 66
17370.37 52
17371.62 67
17372.86 53
17374.11 38
17375.35 68
17376.60 83
17377.85 46
17379.09 51
17380.34 58
17381.58 57
17382.83 52
17384.07 73
17385.32 66
17386.57 59
17387.81 51
17389.06 42
17390.30 35
17391.55 65
17392.80 68
17394.04 50
17395.29 47
17396.53 61
17397.78 76
17399.03 74
17400.27 59
17401.52 78
17402.77 58
17404.01 65
17405.26 53
17406.50 38
17407.75 38
17409.00 46
17410.24 49
17411.49 57
17412.74 50
17413.99 71
17415.23 48
17416.48 46
17417.73 59
17418.97 59
17420.22 46
17421.47 63
17422.71 58
17423.96 61
17425.21 46
17426.46 56
17427.70 70
17428.95 60
17430.20 60
17431.45 44
17432.69 46
17433.94 56
17435.19 47
17436.44 48
17437.68 54
17438.93 47
17440.18 39
17441.43 58
17442.67 44
17443.92 45
17445.17 46
17446.42 52
17447.67 52
17448.91 52
17450.16 55
17451.41 42
17452.66 80
17453.91 71
17455.15 59
17456.40 42
17457.65 42
17458.90 62
17460.15 57
17461.40 60
17462.65 63
17463.89 54
17465.14 65
17466.39 62
17467.64 53
17468.89 54
17470.14 74
17471.39 44
17472.64 47
17473.88 51
17475.13 60
17476.38 63
17477.63 82
17478.88 53
17480.13 57
17481.38 77
17482.63 68
17483.88 49
17485.13 67
17486.38 79
17487.63 72
17488.88 56
17490.12 44
17491.37 52
17492.62 47
17493.87 51
17495.12 45
17496.37 42
17497.62 62
17498.87 66
17500.12 52
17501.37 50
17502.62 53
17503.87 42
17505.12 51
17506.37 56
17507.62 32
17508.87 66
17510.12 66
17511.37 65
17512.62 64
17513.87 58
17515.12 56
17516.38 71
17517.63 40
17518.88 43
17520.13 32
17521.38 55
17522.63 59
17523.88 53
17525.13 48
17526.38 50
17527.63 71
17528.88 65
17530.13 54
17531.38 41
17532.64 57
17533.89 68
17535.14 61
17536.39 51
17537.64 66
17538.89 61
17540.14 63
17541.39 55
17542.65 54
17543.90 58
17545.15 53
17546.40 70
17547.65 67
17548.90 50
17550.16 42
17551.41 61
17552.66 54
17553.91 65
17555.16 60
17556.41 84
17557.67 41
17558.92 66
17560.17 67
17561.42 72
17562.67 66
17563.93 37
17565.18 53
17566.43 36
17567.68 61
17568.94 65
17570.19 52
17571.44 47
17572.69 70
17573.95 67
17575.20 69
17576.45 49
17577.70 57
17578.96 54
17580.21 62
17581.46 66
17582.71 58
17583.97 55
17585.22 81
17586.47 71
17587.73 46
17588.98 36
17590.23 43
17591.49 48
17592.74 48
17593.99 47
17595.25 47
17596.50 67
17597.75 66
17599.01 52
17600.26 58
17601.51 54
17602.77 89
17604.02 87
17605.27 60
17606.53 71
17607.78 54
17609.03 66
17610.29 50
17611.54 46
17612.80 59
17614.05 53
17615.30 58
17616.56 69
17617.81 57
17619.07 44
17620.32 61
17621.58 70
17622.83 62
17624.08 37
17625.34 48
17626.59 77
17627.85 74
17629.10 72
17630.36 58
17631.61 65
17632.87 55
17634.12 47
17635.37 45
17636.63 42
17637.88 46
17639.14 56
17640.39 45
17641.65 54
17642.90 52
17644.16 68
17645.41 55
17646.67 49
17647.92 53
17649.18 46
17650.44 59
17651.69 57
17652.95 51
17654.20 50
17655.46 56
17656.71 51
17657.97 60
17659.22 66
17660.48 62
17661.73 54
17662.99 65
17664.25 52
17665.50 51
17666.76 55
17668.01 44
17669.27 38
17670.53 57
17671.78 60
17673.04 47
17674.29 61
17675.55 67
17676.81 78
17678.06 62
17679.32 82
17680.57 66
17681.83 49
17683.09 59
17684.34 69
17685.60 70
17686.86 57
17688.11 49
17689.37 57
17690.63 68
17691.88 57
17693.14 45
17694.40 65
17695.65 46
17696.91 56
17698.17 72
17699.43 68
17700.68 52
17701.94 48
17703.20 60
17704.45 50
17705.71 69
17706.97 68
17708.23 62
17709.48 59
17710.74 90
17712.00 67
17713.26 58
17714.51 49
17715.77 56
17717.03 47
17718.29 48
17719.54 48
17720.80 51
17722.06 35
17723.32 56
17724.58 67
17725.83 64
17727.09 63
17728.35 86
17729.61 78
17730.87 74
17732.12 68
17733.38 59
17734.64 53
17735.90 45
17737.16 41
17738.42 40
17739.67 79
17740.93 64
17742.19 62
17743.45 60
17744.71 57
17745.97 58
17747.23 40
17748.48 55
17749.74 50
17751.00 62
17752.26 52
17753.52 42
17754.78 53
17756.04 53
17757.30 55
17758.56 64
17759.81 53
17761.07 62
17762.33 43
17763.59 55
17764.85 71
17766.11 51
17767.37 45
17768.63 33
17769.89 50
17771.15 39
17772.41 53
17773.67 52
17774.93 46
17776.19 54
17777.45 47
17778.71 60
17779.97 40
17781.23 45
17782.49 49
17783.75 57
17785.01 48
17786.27 49
17787.53 58
17788.79 53
17790.05 61
17791.31 50
17792.57 48
17793.83 59
17795.09 50
17796.35 41
17797.61 38
17798.87 59
17800.13 43
17801.39 37
17802.65 62
17803.91 47
17805.17 51
17806.44 53
17807.70 48
17808.96 44
17810.22 43
17811.48 41
17812.74 57
17814.00 46
17815.26 49
17816.52 83
17817.78 93
17819.05 63
17820.31 52
17821.57 54
17822.83 59
17824.09 46
17825.35 46
17826.61 53
17827.88 50
17829.14 56
17830.40 47
17831.66 59
17832.92 52
17834.18 56
17835.45 72
17836.71 57
17837.97 93
17839.23 71
17840.49 57
17841.76 52
17843.02 71
17844.28 67
17845.54 63
17846.81 63
17848.07 54
17849.33 46
17850.59 60
17851.85 44
17853.12 39
17854.38 39
17855.64 50
17856.90 49
17858.17 62
17859.43 52
17860.69 54
17861.96 47
17863.22 63
17864.48 58
17865.74 63
17867.01 62
17868.27 71
17869.53 54
17870.80 61
17872.06 69
17873.32 49
17874.59 34
17875.85 58
17877.11 53
17878.38 71
17879.64 48
17880.90 68
17882.17 42
17883.43 51
17884.69 54
17885.96 47
17887.22 65
17888.48 51
17889.75 36
17891.01 45
17892.28 40
17893.54 48
17894.80 37
17896.07 77
17897.33 56
17898.60 46
17899.86 41
17901.12 42
17902.39 62
17903.65 50
17904.92 44
17906.18 36
17907.45 48
17908.71 49
17909.97 48
17911.24 48
17912.50 55
17913.77 45
17915.03 56
17916.30 46
17917.56 43
17918.83 48
17920.09 44
17921.36 49
17922.62 46
17923.89 43
17925.15 48
17926.42 48
17927.68 51
17928.95 47
17930.21 43
17931.48 30
17932.74 55
17934.01 44
17935.27 42
17936.54 36
17937.81 36
17939.07 49
17940.34 38
17941.60 53
17942.87 68
17944.13 54
17945.40 61
17946.66 52
17947.93 34
17949.20 34
17950.46 35
17951.73 40
17952.99 52
17954.26 61
17955.53 61
17956.79 55
17958.06 54
17959.33 40
17960.59 57
17961.86 54
17963.12 48
17964.39 47
17965.66 70
17966.92 43
17968.19 46
17969.46 49
17970.72 58
17971.99 51
17973.26 52
17974.52 63
17975.79 65
17977.06 68
17978.32 51
17979.59 64
17980.86 52
17982.12 64
17983.39 61
17984.66 46
17985.93 35
17987.19 42
17988.46 56
17989.73 46
17991.00 56
17992.26 47
17993.53 45
17994.80 41
17996.07 54
17997.33 38
17998.60 38
17999.87 48
18001.14 40
18002.40 49
18003.67 39
18004.94 43
18006.21 58
18007.48 75
18008.74 66
18010.01 50
18011.28 51
18012.55 66
18013.82 58
18015.08 55
18016.35 53
18017.62 34
18018.89 64
18020.16 98
18021.43 70
18022.69 46
18023.96 52
18025.23 63
18026.50 58
18027.77 53
18029.04 39
18030.31 49
18031.57 45
18032.84 72
18034.11 74
18035.38 42
18036.65 74
18037.92 55
18039.19 51
18040.46 68
18041.73 65
18043.00 53
18044.27 83
18045.53 58
18046.80 53
18048.07 47
18049.34 39
18050.61 50
18051.88 52
18053.15 45
18054.42 55
18055.69 54
18056.96 58
18058.23 37
18059.50 51
18060.77 56
18062.04 56
18063.31 65
18064.58 41
18065.85 57
18067.12 51
18068.39 56
18069.66 56
18070.93 64
18072.20 42
18073.47 44
18074.74 54
18076.01 50
18077.28 41
18078.55 50
18079.82 50
18081.09 50
18082.36 77
18083.63 48
18084.90 45
18086.18 42
18087.45 51
18088.72 49
18089.99 78
18091.26 49
18092.53 45
18093.80 41
18095.07 58
18096.34 43
18097.61 61
18098.88 52
18100.16 43
18101.43 42
18102.70 30
18103.97 49
18105.24 54
18106.51 61
18107.78 54
18109.06 36
18110.33 59
18111.60 43
18112.87 47
18114.14 50
18115.41 47
18116.69 43
18117.96 34
18119.23 42
18120.50 44
18121.77 48
18123.05 62
18124.32 47
18125.59 38
18126.86 34
18128.13 40
18129.41 50
18130.68 44
18131.95 48
18133.22 66
18134.50 51
18135.77 51
18137.04 56
18138.31 55
18139.59 42
18140.86 41
18142.13 52
18143.40 52
18144.68 44
18145.95 41
18147.22 48
18148.50 45
18149.77 39
18151.04 48
18152.31 55
18153.59 52
18154.86 57
18156.13 74
18157.41 49
18158.68 62
18159.95 42
18161.23 53
18162.50 57
18163.77 56
18165.05 63
18166.32 53
18167.59 55
18168.87 50
18170.14 42
18171.42 45
18172.69 49
18173.96 49
18175.24 44
18176.51 50
18177.78 43
18179.06 41
18180.33 61
18181.61 60
18182.88 37
18184.15 33
18185.43 59
18186.70 54
18187.98 46
18189.25 38
18190.53 52
18191.80 48
18193.08 41
18194.35 54
18195.62 57
18196.90 45
18198.17 40
18199.45 41
18200.72 47
18202.00 40
18203.27 65
18204.55 45
18205.82 48
18207.10 46
18208.37 44
18209.65 57
18210.92 55
18212.20 44
18213.47 44
18214.75 48
18216.02 52
18217.30 45
18218.57 35
18219.85 55
18221.13 54
18222.40 46
18223.68 48
18224.95 44
18226.23 66
18227.50 52
18228.78 52
18230.05 51
18231.33 57
18232.61 52
18233.88 39
18235.16 41
18236.43 55
18237.71 34
18238.99 47
18240.26 47
18241.54 50
18242.81 58
18244.09 67
18245.37 47
18246.64 47
18247.92 37
18249.20 53
18250.47 41
18251.75 44
18253.03 41
18254.30 52
18255.58 49
18256.86 39
18258.13 37
18259.41 43
18260.69 44
18261.96 48
18263.24 46
18264.52 38
18265.79 43
18267.07 42
18268.35 41
18269.63 40
18270.90 58
18272.18 54
18273.46 47
18274.74 45
18276.01 42
18277.29 80
18278.57 42
18279.84 50
18281.12 55
18282.40 52
18283.68 30
18284.96 33
18286.23 51
18287.51 54
18288.79 45
18290.07 53
18291.34 33
18292.62 56
18293.90 64
18295.18 58
18296.46 57
18297.74 46
18299.01 55
18300.29 43
18301.57 42
18302.85 53
18304.13 35
18305.40 58
18306.68 47
18307.96 50
18309.24 45
18310.52 76
18311.80 55
18313.08 46
18314.36 50
18315.63 52
18316.91 55
18318.19 58
18319.47 55
18320.75 53
18322.03 44
18323.31 60
18324.59 76
18325.87 64
18327.14 56
18328.42 45
18329.70 49
18330.98 43
18332.26 45
18333.54 68
18334.82 75
18336.10 38
18337.38 51
18338.66 47
18339.94 43
18341.22 49
18342.50 34
18343.78 30
18345.06 44
18346.34 58
18347.62 41
18348.90 51
18350.18 43
18351.46 57
18352.74 55
18354.02 50
18355.30 42
18356.58 41
18357.86 48
18359.14 57
18360.42 53
18361.70 42
18362.98 47
18364.26 49
18365.54 46
18366.82 41
18368.10 45
18369.38 44
18370.66 62
18371.94 47
18373.23 37
18374.51 35
18375.79 49
18377.07 40
18378.35 46
18379.63 55
18380.91 47
18382.19 44
18383.47 75
18384.75 38
18386.04 49
18387.32 61
18388.60 48
18389.88 48
18391.16 44
18392.44 47
18393.72 53
18395.01 43
18396.29 41
18397.57 51
18398.85 63
18400.13 73
18401.41 49
18402.70 60
18403.98 55
18405.26 60
18406.54 61
18407.82 56
18409.11 34
18410.39 56
18411.67 62
18412.95 40
18414.23 61
18415.52 40
18416.80 55
18418.08 36
18419.36 55
18420.65 51
18421.93 52
18423.21 52
18424.49 45
18425.78 43
18427.06 48
18428.34 48
18429.62 63
18430.91 47
18432.19 42
18433.47 52
18434.76 59
18436.04 43
18437.32 56
18438.61 49
18439.89 59
18441.17 41
18442.45 32
18443.74 54
18445.02 51
18446.30 73
18447.59 57
18448.87 35
18450.15 52
18451.44 57
18452.72 48
18454.01 40
18455.29 43
18456.57 43
18457.86 48
18459.14 61
18460.42 42
18461.71 40
18462.99 50
18464.28 54
18465.56 59
18466.84 54
18468.13 42
18469.41 48
18470.70 46
18471.98 43
18473.27 39
18474.55 49
18475.83 53
18477.12 46
18478.40 42
18479.69 58
18480.97 47
18482.26 40
18483.54 48
18484.83 45
18486.11 45
18487.40 49
18488.68 64
18489.97 57
18491.25 53
18492.54 45
18493.82 43
18495.11 59
18496.39 61
18497.68 52
18498.96 48
18500.25 44
18501.53 41
18502.82 50
18504.10 43
18505.39 45
18506.67 54
18507.96 55
18509.24 46
18510.53 49
18511.81 47
18513.10 41
18514.39 33
18515.67 34
18516.96 34
18518.24 45
18519.53 52
18520.82 46
18522.10 73
18523.39 57
18524.67 53
18525.96 46
18527.25 33
18528.53 52
18529.82 54
18531.10 33
18532.39 63
18533.68 62
18534.96 55
18536.25 52
18537.54 45
18538.82 51
18540.11 58
18541.40 56
18542.68 55
18543.97 40
18545.26 59
18546.54 47
18547.83 57
18549.12 36
18550.40 44
18551.69 45
18552.98 38
18554.27 39
18555.55 58
18556.84 59
18558.13 34
18559.41 35
18560.70 48
18561.99 44
18563.28 44
18564.56 48
18565.85 43
18567.14 36
18568.43 45
18569.71 47
18571.00 63
18572.29 49
18573.58 45
18574.87 50
18576.15 48
18577.44 61
18578.73 45
18580.02 56
18581.31 67
18582.59 45
18583.88 42
18585.17 41
18586.46 55
18587.75 45
18589.03 32
18590.32 44
18591.61 40
18592.90 38
18594.19 52
18595.48 44
18596.77 43
18598.05 48
18599.34 56
18600.63 47
18601.92 43
18603.21 41
18604.50 38
18605.79 52
18607.08 37
18608.36 42
18609.65 55
18610.94 37
18612.23 47
18613.52 48
18614.81 46
18616.10 50
18617.39 45
18618.68 33
18619.97 53
18621.26 50
18622.55 54
18623.84 51
18625.13 62
18626.42 57
18627.71 69
18628.99 48
18630.28 53
18631.57 43
18632.86 46
18634.15 52
18635.44 31
18636.73 60
18638.02 46
18639.31 53
18640.60 51
18641.89 48
18643.18 43
18644.47 41
18645.77 32
18647.06 44
18648.35 47
18649.64 47
18650.93 42
18652.22 47
18653.51 48
18654.80 44
18656.09 43
18657.38 48
18658.67 60
18659.96 45
18661.25 54
18662.54 47
18663.83 55
18665.12 46
18666.42 42
18667.71 39
18669.00 42
18670.29 37
18671.58 37
18672.87 51
18674.16 60
18675.45 68
18676.75 88
18678.04 61
18679.33 39
18680.62 49
18681.91 43
18683.20 43
18684.49 40
18685.79 41
18687.08 52
18688.37 54
18689.66 45
18690.95 49
18692.25 41
18693.54 36
18694.83 52
18696.12 40
18697.41 37
18698.71 31
18700.00 37
18701.29 35
18702.58 34
18703.87 45
18705.17 46
18706.46 50
18707.75 39
18709.04 54
18710.34 47
18711.63 43
18712.92 43
18714.21 45
18715.51 54
18716.80 55
18718.09 57
18719.39 49
18720.68 45
18721.97 45
18723.26 42
18724.56 46
18725.85 47
18727.14 53
18728.44 66
18729.73 43
18731.02 38
18732.32 60
18733.61 53
18734.90 34
18736.20 56
18737.49 51
18738.78 37
18740.08 44
18741.37 41
18742.66 38
18743.96 42
18745.25 30
18746.55 52
18747.84 43
18749.13 44
18750.43 43
18751.72 43
18753.02 56
18754.31 46
18755.60 54
18756.90 41
18758.19 54
18759.49 70
18760.78 61
18762.07 29
18763.37 39
18764.66 45
18765.96 39
18767.25 47
18768.55 96
18769.84 62
18771.14 32
18772.43 47
18773.73 47
18775.02 55
18776.32 38
18777.61 52
18778.91 63
18780.20 39
18781.49 42
18782.79 42
18784.09 52
18785.38 52
18786.68 54
18787.97 42
18789.27 44
18790.56 36
18791.86 44
18793.15 41
18794.45 41
18795.74 47
18797.04 52
18798.33 42
18799.63 42
18800.93 38
18802.22 42
18803.52 50
18804.81 45
18806.11 48
18807.40 39
18808.70 40
18810.00 51
18811.29 44
18812.59 40
18813.88 45
18815.18 40
18816.48 39
18817.77 51
18819.07 50
18820.37 47
18821.66 38
18822.96 47
18824.25 38
18825.55 48
18826.85 61
18828.14 79
18829.44 51
18830.74 46
18832.03 43
18833.33 61
18834.63 43
18835.93 43
18837.22 56
18838.52 58
18839.82 61
18841.11 43
18842.41 53
18843.71 28
18845.00 40
18846.30 52
18847.60 56
18848.90 42
18850.19 39
18851.49 42
18852.79 50
18854.09 49
18855.38 49
18856.68 33
18857.98 42
18859.28 43
18860.57 39
18861.87 30
18863.17 33
18864.47 54
18865.77 29
18867.06 54
18868.36 32
18869.66 45
18870.96 33
18872.26 59
18873.55 62
18874.85 40
18876.15 49
18877.45 46
18878.75 47
18880.05 40
18881.34 43
18882.64 52
18883.94 45
18885.24 39
18886.54 42
18887.84 38
18889.14 48
18890.43 32
18891.73 56
18893.03 53
18894.33 46
18895.63 50
18896.93 32
18898.23 43
18899.53 62
18900.83 63
18902.13 53
18903.42 48
18904.72 54
18906.02 60
18907.32 50
18908.62 32
18909.92 37
18911.22 55
18912.52 44
18913.82 35
18915.12 49
18916.42 46
18917.72 46
18919.02 49
18920.32 37
18921.62 33
18922.92 49
18924.22 53
18925.52 35
18926.82 39
18928.12 48
18929.42 45
18930.72 36
18932.02 38
18933.32 40
18934.62 35
18935.92 29
18937.22 46
18938.52 41
18939.82 52
18941.12 46
18942.42 39
18943.72 35
18945.02 59
18946.32 70
18947.62 32
18948.92 30
18950.23 33
18951.53 36
18952.83 41
18954.13 45
18955.43 47
18956.73 40
18958.03 37
18959.33 50
18960.63 47
18961.94 40
18963.24 48
18964.54 44
18965.84 31
18967.14 40
18968.44 41
18969.74 64
18971.04 52
18972.35 40
18973.65 41
18974.95 55
18976.25 37
18977.55 49
18978.85 61
18980.16 46
18981.46 53
18982.76 43
18984.06 39
18985.36 60
18986.67 43
18987.97 36
18989.27 31
18990.57 45
18991.88 54
18993.18 47
18994.48 45
18995.78 39
18997.08 45
18998.39 50
18999.69 53
19000.99 47
19002.30 39
19003.60 37
19004.90 33
19006.20 32
19007.51 35
19008.81 42
19010.11 48
19011.41 54
19012.72 30
19014.02 46
19015.32 35
19016.63 39
19017.93 41
19019.23 49
19020.54 56
19021.84 62
19023.14 65
19024.45 51
19025.75 48
19027.05 37
19028.36 42
19029.66 49
19030.96 40
19032.27 42
19033.57 46
19034.87 47
19036.18 61
19037.48 59
19038.79 50
19040.09 44
19041.39 61
19042.70 51
19044.00 50
19045.31 41
19046.61 44
19047.91 37
19049.22 36
19050.52 40
19051.83 42
19053.13 39
19054.44 43
19055.74 38
19057.05 45
19058.35 44
19059.65 43
19060.96 47
19062.26 48
19063.57 43
19064.87 40
19066.18 40
19067.48 44
19068.79 28
19070.09 38
19071.40 36
19072.70 58
19074.01 52
19075.31 43
19076.62 34
19077.92 42
19079.23 29
19080.53 43
19081.84 54
19083.14 43
19084.45 40
19085.76 46
19087.06 34
19088.37 43
19089.67 50
19090.98 36
19092.28 44
19093.59 40
19094.89 50
19096.20 44
19097.51 39
19098.81 45
19100.12 33
19101.42 57
19102.73 46
19104.04 38
19105.34 52
19106.65 27
19107.96 37
19109.26 39
19110.57 40
19111.87 33
19113.18 42
19114.49 49
19115.79 44
19117.10 54
19118.41 53
19119.71 58
19121.02 29
19122.33 44
19123.63 39
19124.94 39
19126.25 45
19127.55 38
19128.86 45
19130.17 31
19131.48 51
19132.78 56
19134.09 41
19135.40 43
19136.70 45
19138.01 43
19139.32 51
19140.63 47
19141.93 40
19143.24 33
19144.55 49
19145.86 36
19147.16 42
19148.47 49
19149.78 39
19151.09 41
19152.39 37
19153.70 35
19155.01 41
19156.32 36
19157.63 37
19158.93 34
19160.24 53
19161.55 39
19162.86 54
19164.17 48
19165.47 47
19166.78 21
19168.09 37
19169.40 51
19170.71 47
19172.02 43
19173.32 41
19174.63 33
19175.94 34
19177.25 35
19178.56 40
19179.87 48
19181.18 39
19182.48 33
19183.79 51
19185.10 51
19186.41 39
19187.72 40
19189.03 43
19190.34 34
19191.65 32
19192.96 28
19194.27 41
19195.58 57
19196.88 48
19198.19 46
19199.50 46
19200.81 41
19202.12 54
19203.43 38
19204.74 46
19206.05 53
19207.36 38
19208.67 38
19209.98 33
19211.29 34
19212.60 67
19213.91 39
19215.22 35
19216.53 42
19217.84 43
19219.15 43
19220.46 33
19221.77 61
19223.08 49
19224.39 41
19225.70 41
19227.01 38
19228.32 47
19229.63 54
19230.94 39
19232.25 37
19233.56 37
19234.87 44
19236.18 33
19237.49 56
19238.81 24
19240.12 31
19241.43 46
19242.74 65
19244.05 42
19245.36 39
19246.67 33
19247.98 56
19249.29 36
19250.60 32
19251.91 36
19253.23 43
19254.54 52
19255.85 63
19257.16 37
19258.47 30
19259.78 63
19261.09 42
19262.41 46
19263.72 44
19265.03 49
19266.34 80
19267.65 51
19268.96 44
19270.28 40
19271.59 46
19272.90 48
19274.21 33
19275.52 41
19276.84 50
19278.15 33
19279.46 29
19280.77 38
19282.08 41
19283.40 37
19284.71 50
19286.02 45
19287.33 32
19288.65 49
19289.96 30
19291.27 42
19292.58 35
19293.90 50
19295.21 34
19296.52 48
19297.83 50
19299.15 36
19300.46 34
19301.77 38
19303.09 47
19304.40 36
19305.71 38
19307.02 51
19308.34 43
19309.65 49
19310.96 40
19312.28 57
19313.59 43
19314.90 42
19316.22 36
19317.53 31
19318.84 41
19320.16 49
19321.47 49
19322.78 33
19324.10 47
19325.41 38
19326.73 39
19328.04 38
19329.35 36
19330.67 34
19331.98 47
19333.29 40
19334.61 30
19335.92 45
19337.24 32
19338.55 33
19339.87 36
19341.18 29
19342.49 70
19343.81 31
19345.12 48
19346.44 46
19347.75 41
19349.07 44
19350.38 39
19351.69 23
19353.01 32
19354.32 58
19355.64 42
19356.95 39
19358.27 30
19359.58 46
19360.90 31
19362.21 40
19363.53 69
19364.84 50
19366.16 45
19367.47 44
19368.79 29
19370.10 38
19371.42 47
19372.73 31
19374.05 51
19375.36 50
19376.68 59
19378.00 38
19379.31 31
19380.63 38
19381.94 36
19383.26 51
19384.57 49
19385.89 39
19387.20 46
19388.52 45
19389.84 34
19391.15 38
19392.47 36
19393.78 40
19395.10 34
19396.42 39
19397.73 41
19399.05 31
19400.37 44
19401.68 48
19403.00 51
19404.31 34
19405.63 27
19406.95 42
19408.26 41
19409.58 48
19410.90 38
19412.21 52
19413.53 36
19414.85 48
19416.16 35
19417.48 34
19418.80 32
19420.11 42
19421.43 46
19422.75 38
19424.07 32
19425.38 41
19426.70 54
19428.02 50
19429.33 42
19430.65 46
19431.97 36
19433.29 33
19434.60 22
19435.92 42
19437.24 54
19438.56 46
19439.87 53
19441.19 59
19442.51 41
19443.83 39
19445.14 42
19446.46 34
19447.78 42
19449.10 47
19450.42 31
19451.73 33
19453.05 33
19454.37 36
19455.69 36
19457.01 51
19458.32 52
19459.64 48
19460.96 31
19462.28 33
19463.60 47
19464.92 35
19466.23 31
19467.55 30
19468.87 35
19470.19 30
19471.51 41
19472.83 31
19474.15 50
19475.46 50
19476.78 33
19478.10 33
19479.42 43
19480.74 33
19482.06 43
19483.38 42
19484.70 32
19486.02 39
19487.34 51
19488.65 38
19489.97 23
19491.29 40
19492.61 37
19493.93 38
19495.25 40
19496.57 38
19497.89 44
19499.21 31
19500.53 45
19501.85 62
19503.17 41
19504.49 50
19505.81 44
19507.13 49
19508.45 40
19509.77 44
19511.09 33
19512.41 40
19513.73 59
19515.05 45
19516.37 46
19517.69 40
19519.01 33
19520.33 41
19521.65 39
19522.97 42
19524.29 39
19525.61 37
19526.93 49
19528.25 44
19529.57 36
19530.89 42
19532.21 52
19533.54 42
19534.86 34
19536.18 39
19537.50 36
19538.82 40
19540.14 46
19541.46 42
19542.78 28
19544.10 43
19545.42 44
19546.75 44
19548.07 38
19549.39 23
19550.71 38
19552.03 34
19553.35 29
19554.67 43
19555.99 34
19557.32 44
19558.64 34
19559.96 44
19561.28 34
19562.60 53
19563.92 38
19565.25 43
19566.57 45
19567.89 38
19569.21 32
19570.53 32
19571.86 45
19573.18 41
19574.50 45
19575.82 48
19577.15 38
19578.47 35
19579.79 37
19581.11 60
19582.43 66
19583.76 47
19585.08 33
19586.40 34
19587.72 38
19589.05 34
19590.37 40
19591.69 38
19593.02 34
19594.34 33
19595.66 32
19596.98 32
19598.31 29
19599.63 31
19600.95 49
19602.28 34
19603.60 38
19604.92 47
19606.25 38
19607.57 37
19608.89 35
19610.22 46
19611.54 37
19612.86 39
19614.19 35
19615.51 54
19616.83 43
19618.16 31
19619.48 38
19620.80 36
19622.13 36
19623.45 22
19624.78 36
19626.10 36
19627.42 39
19628.75 29
19630.07 36
19631.40 55
19632.72 47
19634.04 58
19635.37 35
19636.69 37
19638.02 49
19639.34 59
19640.66 41
19641.99 55
19643.31 35
19644.64 29
19645.96 50
19647.29 42
19648.61 36
19649.94 42
19651.26 26
19652.59 38
19653.91 33
19655.24 30
19656.56 31
19657.89 44
19659.21 47
19660.54 44
19661.86 43
19663.19 39
19664.51 39
19665.84 33
19667.16 22
19668.49 38
19669.81 42
19671.14 39
19672.46 33
19673.79 34
19675.11 29
19676.44 40
19677.77 54
19679.09 38
19680.42 32
19681.74 28
19683.07 45
19684.39 42
19685.72 41
19687.05 36
19688.37 41
19689.70 35
19691.02 41
19692.35 53
19693.68 30
19695.00 38
19696.33 42
19697.66 48
19698.98 55
19700.31 34
19701.63 20
19702.96 34
19704.29 40
19705.61 28
19706.94 27
19708.27 45
19709.59 32
19710.92 39
19712.25 41
19713.57 40
19714.90 45
19716.23 48
19717.56 48
19718.88 27
19720.21 29
19721.54 30
19722.86 35
19724.19 38
19725.52 47
19726.85 34
19728.17 39
19729.50 33
19730.83 21
19732.16 33
19733.48 29
19734.81 35
19736.14 34
19737.47 30
19738.79 40
19740.12 33
19741.45 39
19742.78 43
19744.10 33
19745.43 52
19746.76 36
19748.09 45
19749.42 53
19750.74 28
19752.07 42
19753.40 36
19754.73 36
19756.06 36
19757.39 39
19758.71 34
19760.04 44
19761.37 44
19762.70 34
19764.03 37
19765.36 46
19766.69 33
19768.01 47
19769.34 49
19770.67 32
19772.00 36
19773.33 41
19774.66 50
19775.99 52
19777.32 49
19778.65 53
19779.97 46
19781.30 33
19782.63 43
19783.96 52
19785.29 39
19786.62 38
19787.95 30
19789.28 35
19790.61 44
19791.94 54
19793.27 45
19794.60 38
19795.93 43
19797.26 50
19798.59 41
19799.92 34
19801.25 33
19802.58 47
19803.91 38
19805.24 31
19806.57 37
19807.90 45
19809.23 33
19810.56 43
19811.89 31
19813.22 30
19814.55 32
19815.88 45
19817.21 35
19818.54 34
19819.87 33
19821.20 46
19822.53 47
19823.86 44
19825.19 45
19826.52 42
19827.85 62
19829.18 46
19830.51 53
19831.84 34
19833.17 43
19834.51 37
19835.84 43
19837.17 38
19838.50 41
19839.83 36
19841.16 49
19842.49 46
19843.82 38
19845.15 34
19846.49 42
19847.82 34
19849.15 47
19850.48 32
19851.81 38
19853.14 30
19854.47 39
19855.81 34
19857.14 25
19858.47 29
19859.80 43
19861.13 45
19862.47 52
19863.80 37
19865.13 51
19866.46 51
19867.79 66
19869.13 59
19870.46 23
19871.79 34
19873.12 40
19874.45 35
19875.79 56
19877.12 50
19878.45 34
19879.78 48
19881.12 48
19882.45 39
19883.78 59
19885.11 37
19886.45 51
19887.78 37
19889.11 22
19890.44 30
19891.78 33
19893.11 31
19894.44 31
19895.78 35
19897.11 33
19898.44 35
19899.78 44
19901.11 53
19902.44 56
19903.78 31
19905.11 43
19906.44 59
19907.78 42
19909.11 35
19910.44 45
19911.78 47
19913.11 35
19914.44 40
19915.78 29
19917.11 42
19918.44 25
19919.78 38
19921.11 38
19922.45 44
19923.78 44
19925.11 42
19926.45 41
19927.78 38
19929.12 48
19930.45 48
19931.78 34
19933.12 44
19934.45 57
19935.79 45
19937.12 39
19938.46 44
19939.79 45
19941.12 31
19942.46 33
19943.79 30
19945.13 34
19946.46 43
19947.80 37
19949.13 33
19950.47 61
19951.80 45
19953.14 52
19954.47 44
19955.81 49
19957.14 51
19958.48 31
19959.81 38
19961.15 45
19962.48 33
19963.82 52
19965.15 36
19966.49 34
19967.82 29
19969.16 41
19970.50 51
19971.83 36
19973.17 35
19974.50 35
19975.84 34
19977.17 58
19978.51 46
19979.85 43
19981.18 26
19982.52 39
19983.85 45
19985.19 51
19986.52 35
19987.86 32
19989.20 46
19990.53 66
19991.87 47
19993.21 44
19994.54 30
19995.88 42
19997.21 38
19998.55 31
19999.89 40
20001.22 54
20002.56 34
20003.90 35
20005.23 42
20006.57 44
20007.91 60
20009.24 38
20010.58 34
20011.92 31
20013.25 44
20014.59 32
20015.93 31
20017.27 32
20018.60 38
20019.94 46
20021.28 43
20022.61 39
20023.95 28
20025.29 33
20026.63 46
20027.96 38
20029.30 32
20030.64 36
20031.98 34
20033.31 45
20034.65 37
20035.99 34
20037.33 37
20038.66 22
20040.00 22
20041.34 47
20042.68 57
20044.02 36
20045.35 44
20046.69 37
20048.03 36
20049.37 40
20050.71 27
20052.05 31
20053.38 39
20054.72 41
20056.06 38
20057.40 26
20058.74 25
20060.08 24
20061.41 24
20062.75 35
20064.09 34
20065.43 34
20066.77 42
20068.11 35
20069.45 32
20070.79 47
20072.12 33
20073.46 46
20074.80 64
20076.14 25
20077.48 35
20078.82 42
20080.16 46
20081.50 34
20082.84 48
20084.18 49
20085.52 32
20086.85 25
20088.19 42
20089.53 44
20090.87 31
20092.21 42
20093.55 46
20094.89 50
20096.23 40
20097.57 26
20098.91 25
20100.25 51
20101.59 39
20102.93 40
20104.27 39
20105.61 32
20106.95 35
20108.29 46
20109.63 40
20110.97 40
20112.31 40
20113.65 35
20114.99 55
20116.33 39
20117.67 33
20119.01 28
20120.35 39
20121.69 45
20123.04 39
20124.38 42
20125.72 29
20127.06 45
20128.40 33
20129.74 38
20131.08 36
20132.42 27
20133.76 49
20135.10 48
20136.44 36
20137.79 29
20139.13 44
20140.47 43
20141.81 25
20143.15 36
