# Supplementary material for: MALDI-TOF MS typing enables the classification of brewing yeasts of the genus Saccharomyces to major beer styles
Source: PLoS One. 2017 Aug 9;12(8):e0181694. doi: 10.1371/journal.pone.0181694 (PMC5549903; doi:10.1371/journal.pone.0181694)
Supplement: S4 File — The directory includes 90 raw files and was zipped to “.zip”; the folder has three strains with 30 spectra per strain; S1 Text explains the raw files with an example and Table 1 represents the yeast strains used within the experiment. (ZIP) [file pone.0181694.s007.zip › 10-12/30259-308-OG-Alt-Alt-YPG-18h-E-E_2015-07-21__0_B8_1.dat]

2000.14 2406
2000.56 2327
2000.98 2774
2001.40 2661
2001.83 2562
2002.25 2718
2002.67 2641
2003.09 2415
2003.51 2555
2003.93 2529
2004.36 2356
2004.78 2505
2005.20 2532
2005.62 2640
2006.05 2800
2006.47 2618
2006.89 2376
2007.31 2333
2007.73 2768
2008.16 2730
2008.58 2387
2009.00 2581
2009.42 2663
2009.85 2568
2010.27 2396
2010.69 2410
2011.12 2527
2011.54 2491
2011.96 2454
2012.38 2337
2012.81 2460
2013.23 2391
2013.65 2352
2014.08 2231
2014.50 2540
2014.92 2392
2015.35 2382
2015.77 2382
2016.19 2584
2016.62 2424
2017.04 2488
2017.46 2757
2017.89 2842
2018.31 2894
2018.73 2667
2019.16 2526
2019.58 2564
2020.00 2524
2020.43 2678
2020.85 2496
2021.27 2425
2021.70 2542
2022.12 2521
2022.55 2276
2022.97 2319
2023.39 2457
2023.82 2342
2024.24 2402
2024.67 2252
2025.09 2257
2025.52 2356
2025.94 2283
2026.36 2363
2026.79 2352
2027.21 2364
2027.64 2249
2028.06 2485
2028.49 2325
2028.91 2437
2029.34 2419
2029.76 2337
2030.19 2290
2030.61 2344
2031.03 2314
2031.46 2370
2031.88 2451
2032.31 2365
2032.73 2392
2033.16 2174
2033.58 2308
2034.01 2273
2034.44 2287
2034.86 2410
2035.29 2451
2035.71 2579
2036.14 2591
2036.56 2562
2036.99 2469
2037.41 2609
2037.84 2717
2038.26 2518
2038.69 2539
2039.12 2483
2039.54 2632
2039.97 2646
2040.39 2412
2040.82 2542
2041.24 2374
2041.67 2393
2042.10 2569
2042.52 2311
2042.95 2181
2043.37 2428
2043.80 2439
2044.23 2394
2044.65 2471
2045.08 2495
2045.51 2343
2045.93 2531
2046.36 2443
2046.79 2597
2047.21 2577
2047.64 2460
2048.07 2334
2048.49 2535
2048.92 2387
2049.35 2162
2049.77 2392
2050.20 2532
2050.63 2278
2051.05 2337
2051.48 2252
2051.91 2216
2052.33 2470
2052.76 2534
2053.19 2239
2053.62 2383
2054.04 2489
2054.47 2465
2054.90 2516
2055.32 2660
2055.75 2664
2056.18 2618
2056.61 2402
2057.03 2607
2057.46 2590
2057.89 2452
2058.32 2471
2058.75 2413
2059.17 2495
2059.60 2378
2060.03 2552
2060.46 2350
2060.88 2266
2061.31 2480
2061.74 2388
2062.17 2488
2062.60 2688
2063.02 2498
2063.45 2560
2063.88 2514
2064.31 2468
2064.74 2620
2065.17 2814
2065.59 2746
2066.02 2713
2066.45 2592
2066.88 2658
2067.31 2654
2067.74 2713
2068.17 2469
2068.60 2661
2069.02 2598
2069.45 2383
2069.88 2653
2070.31 2456
2070.74 2328
2071.17 2569
2071.60 2585
2072.03 2659
2072.46 2597
2072.89 2615
2073.31 2462
2073.74 2611
2074.17 2534
2074.60 2620
2075.03 2843
2075.46 2771
2075.89 2755
2076.32 2704
2076.75 2663
2077.18 2600
2077.61 2936
2078.04 2834
2078.47 2666
2078.90 2733
2079.33 2748
2079.76 2863
2080.19 2814
2080.62 2890
2081.05 2852
2081.48 2759
2081.91 2687
2082.34 2629
2082.77 2665
2083.20 2596
2083.63 2592
2084.06 2430
2084.49 2592
2084.92 2838
2085.35 2711
2085.78 2609
2086.21 2615
2086.64 2598
2087.07 2635
2087.50 2489
2087.94 2235
2088.37 2461
2088.80 2608
2089.23 2448
2089.66 2438
2090.09 2467
2090.52 2478
2090.95 2471
2091.38 2416
2091.81 2147
2092.25 2435
2092.68 2568
2093.11 2540
2093.54 2369
2093.97 2407
2094.40 2541
2094.83 2465
2095.27 2236
2095.70 2493
2096.13 2457
2096.56 2423
2096.99 2380
2097.42 2490
2097.86 2579
2098.29 2591
2098.72 2260
2099.15 2012
2099.58 2167
2100.01 2110
2100.45 2250
2100.88 2271
2101.31 2338
2101.74 2486
2102.18 2197
2102.61 2351
2103.04 2424
2103.47 2580
2103.90 2627
2104.34 2316
2104.77 2162
2105.20 2466
2105.63 2478
2106.07 2332
2106.50 2374
2106.93 2431
2107.37 2632
2107.80 2451
2108.23 2554
2108.66 2415
2109.10 2406
2109.53 2354
2109.96 2418
2110.40 2370
2110.83 2527
2111.26 2540
2111.70 2486
2112.13 2422
2112.56 2424
2113.00 2485
2113.43 2584
2113.86 2581
2114.30 2492
2114.73 2497
2115.16 2376
2115.60 2311
2116.03 2522
2116.46 2657
2116.90 2602
2117.33 2571
2117.77 2469
2118.20 2463
2118.63 2366
2119.07 2427
2119.50 2403
2119.94 2723
2120.37 2758
2120.80 2600
2121.24 2518
2121.67 2365
2122.11 2190
2122.54 2336
2122.97 2433
2123.41 2460
2123.84 2514
2124.28 2271
2124.71 2389
2125.15 2290
2125.58 2358
2126.02 2531
2126.45 2397
2126.89 2337
2127.32 2494
2127.76 2397
2128.19 2345
2128.63 2460
2129.06 2664
2129.50 2572
2129.93 2524
2130.37 2649
2130.80 2627
2131.24 2724
2131.67 2632
2132.11 2452
2132.54 2541
2132.98 2527
2133.41 2442
2133.85 2513
2134.28 2684
2134.72 2649
2135.16 2685
2135.59 2709
2136.03 2627
2136.46 2756
2136.90 2734
2137.33 2570
2137.77 2663
2138.21 2565
2138.64 2603
2139.08 2648
2139.51 2522
2139.95 2664
2140.39 2664
2140.82 2479
2141.26 2340
2141.69 2433
2142.13 2267
2142.57 2362
2143.00 2241
2143.44 2389
2143.88 2219
2144.31 2303
2144.75 2463
2145.19 2365
2145.62 2487
2146.06 2403
2146.50 2515
2146.93 2510
2147.37 2559
2147.81 2422
2148.24 2575
2148.68 2770
2149.12 2858
2149.56 2852
2149.99 3023
2150.43 2968
2150.87 3236
2151.30 3011
2151.74 2778
2152.18 2876
2152.62 2794
2153.05 2624
2153.49 2636
2153.93 2501
2154.37 2584
2154.80 2737
2155.24 2550
2155.68 2465
2156.12 2560
2156.55 2506
2156.99 2675
2157.43 2555
2157.87 2732
2158.31 2683
2158.74 2540
2159.18 2316
2159.62 2284
2160.06 2546
2160.50 2718
2160.93 2465
2161.37 2482
2161.81 2654
2162.25 2593
2162.69 2365
2163.13 2361
2163.57 2661
2164.00 2417
2164.44 2408
2164.88 2391
2165.32 2621
2165.76 2548
2166.20 2598
2166.64 2587
2167.07 2503
2167.51 2729
2167.95 2609
2168.39 2492
2168.83 2636
2169.27 2697
2169.71 2615
2170.15 2602
2170.59 2680
2171.03 2579
2171.47 2691
2171.91 2762
2172.34 2651
2172.78 2665
2173.22 2781
2173.66 2602
2174.10 2501
2174.54 2681
2174.98 2765
2175.42 2848
2175.86 2964
2176.30 3076
2176.74 3022
2177.18 2849
2177.62 2725
2178.06 2616
2178.50 2727
2178.94 2722
2179.38 2896
2179.82 2884
2180.26 2678
2180.70 2519
2181.14 2591
2181.58 2617
2182.02 2421
2182.46 2678
2182.90 2663
2183.34 2471
2183.78 2556
2184.22 2609
2184.67 2644
2185.11 2440
2185.55 2527
2185.99 2506
2186.43 2404
2186.87 2631
2187.31 2711
2187.75 2738
2188.19 2513
2188.63 2733
2189.07 2954
2189.52 2934
2189.96 2658
2190.40 2689
2190.84 2684
2191.28 2557
2191.72 2670
2192.16 2595
2192.60 2678
2193.05 2434
2193.49 2574
2193.93 2590
2194.37 2691
2194.81 2905
2195.25 2694
2195.70 2691
2196.14 2766
2196.58 2828
2197.02 2808
2197.46 2655
2197.91 2520
2198.35 2572
2198.79 2416
2199.23 2477
2199.67 2471
2200.12 2564
2200.56 2631
2201.00 2468
2201.44 2648
2201.89 2353
2202.33 2343
2202.77 2495
2203.21 2420
2203.66 2444
2204.10 2514
2204.54 2487
2204.98 2569
2205.43 2689
2205.87 2680
2206.31 2613
2206.75 2734
2207.20 2579
2207.64 2596
2208.08 2667
2208.53 2692
2208.97 2609
2209.41 2796
2209.86 2763
2210.30 2587
2210.74 2630
2211.19 2766
2211.63 2588
2212.07 2671
2212.52 2570
2212.96 2698
2213.40 2696
2213.85 2457
2214.29 2571
2214.73 2564
2215.18 2485
2215.62 2451
2216.06 2510
2216.51 2496
2216.95 2464
2217.40 2435
2217.84 2430
2218.28 2313
2218.73 2410
2219.17 2594
2219.62 2830
2220.06 2475
2220.51 2438
2220.95 2492
2221.39 2621
2221.84 2660
2222.28 2532
2222.73 2789
2223.17 2809
2223.62 2899
2224.06 2938
2224.51 2723
2224.95 2613
2225.39 2649
2225.84 2666
2226.28 2790
2226.73 3054
2227.17 3014
2227.62 3116
2228.06 3027
2228.51 2901
2228.95 2846
2229.40 2636
2229.84 2749
2230.29 2790
2230.73 2908
2231.18 3153
2231.63 2927
2232.07 2904
2232.52 2812
2232.96 2764
2233.41 3031
2233.85 3082
2234.30 2776
2234.74 2829
2235.19 2631
2235.64 2845
2236.08 2910
2236.53 2756
2236.97 2434
2237.42 2436
2237.87 2632
2238.31 2620
2238.76 2457
2239.20 2548
2239.65 2798
2240.10 2562
2240.54 2585
2240.99 2481
2241.43 2521
2241.88 2563
2242.33 2464
2242.77 2370
2243.22 2443
2243.67 2448
2244.11 2560
2244.56 2530
2245.01 2369
2245.45 2371
2245.90 2416
2246.35 2567
2246.79 2413
2247.24 2610
2247.69 2613
2248.13 2466
2248.58 2552
2249.03 2574
2249.48 2540
2249.92 2626
2250.37 2559
2250.82 2428
2251.27 2649
2251.71 2627
2252.16 2527
2252.61 2607
2253.05 2634
2253.50 2763
2253.95 2619
2254.40 2472
2254.85 2192
2255.29 2228
2255.74 2425
2256.19 2489
2256.64 2590
2257.08 2520
2257.53 2527
2257.98 2678
2258.43 2500
2258.88 2384
2259.32 2485
2259.77 2720
2260.22 2626
2260.67 2617
2261.12 2872
2261.57 2663
2262.01 2839
2262.46 2756
2262.91 2964
2263.36 2903
2263.81 2971
2264.26 3107
2264.71 2913
2265.15 2864
2265.60 2851
2266.05 3083
2266.50 2830
2266.95 2741
2267.40 3030
2267.85 2761
2268.30 2722
2268.75 2858
2269.19 2653
2269.64 2721
2270.09 2700
2270.54 2747
2270.99 2668
2271.44 2677
2271.89 2861
2272.34 2894
2272.79 2841
2273.24 2720
2273.69 2737
2274.14 2513
2274.59 2497
2275.04 2706
2275.49 2531
2275.94 2656
2276.39 2599
2276.84 2570
2277.29 2585
2277.74 2581
2278.19 2474
2278.64 2430
2279.09 2440
2279.54 2711
2279.99 2893
2280.44 2769
2280.89 2593
2281.34 2566
2281.79 2591
2282.24 2641
2282.69 2837
2283.14 2660
2283.59 2674
2284.04 2603
2284.49 2730
2284.94 2698
2285.39 2622
2285.84 2551
2286.29 2733
2286.74 2692
2287.19 2754
2287.65 2753
2288.10 3087
2288.55 3112
2289.00 3450
2289.45 3824
2289.90 4058
2290.35 4054
2290.80 4272
2291.25 4319
2291.71 4485
2292.16 4170
2292.61 4160
2293.06 4007
2293.51 3903
2293.96 3788
2294.41 3512
2294.87 3375
2295.32 3216
2295.77 3291
2296.22 3169
2296.67 3126
2297.12 2989
2297.58 2582
2298.03 2706
2298.48 2891
2298.93 2670
2299.38 2767
2299.84 2701
2300.29 2482
2300.74 2458
2301.19 2524
2301.65 2572
2302.10 2541
2302.55 2606
2303.00 2583
2303.46 2497
2303.91 2376
2304.36 2727
2304.81 2892
2305.27 2724
2305.72 2579
2306.17 2846
2306.62 2816
2307.08 3017
2307.53 2647
2307.98 2644
2308.44 3103
2308.89 2953
2309.34 2818
2309.79 3150
2310.25 3232
2310.70 3346
2311.15 3257
2311.61 3260
2312.06 3012
2312.51 2892
2312.97 2706
2313.42 2578
2313.87 2549
2314.33 2835
2314.78 2753
2315.24 2704
2315.69 2775
2316.14 2445
2316.60 2652
2317.05 2831
2317.50 2766
2317.96 2854
2318.41 2807
2318.87 2858
2319.32 2858
2319.77 2637
2320.23 2841
2320.68 2693
2321.14 2685
2321.59 2620
2322.05 2788
2322.50 2613
2322.95 2465
2323.41 2729
2323.86 2729
2324.32 2715
2324.77 2606
2325.23 2740
2325.68 2883
2326.14 2652
2326.59 2816
2327.05 2858
2327.50 2991
2327.96 3025
2328.41 3105
2328.86 3170
2329.32 3033
2329.78 3125
2330.23 3165
2330.69 3271
2331.14 3365
2331.60 3301
2332.05 3256
2332.51 3498
2332.96 3384
2333.42 3070
2333.87 2641
2334.33 2736
2334.78 2650
2335.24 2546
2335.69 2769
2336.15 2884
2336.61 2650
2337.06 2678
2337.52 2630
2337.97 2831
2338.43 2708
2338.89 2833
2339.34 2828
2339.80 2927
2340.25 2884
2340.71 3167
2341.17 2938
2341.62 2905
2342.08 2803
2342.53 3023
2342.99 3065
2343.45 3081
2343.90 3020
2344.36 2873
2344.82 2918
2345.27 2760
2345.73 2938
2346.19 3006
2346.64 2825
2347.10 2855
2347.56 2863
2348.01 2873
2348.47 2959
2348.93 2770
2349.38 2815
2349.84 3045
2350.30 2770
2350.76 2755
2351.21 2822
2351.67 2834
2352.13 2695
2352.58 2753
2353.04 2624
2353.50 2781
2353.96 2715
2354.41 2596
2354.87 2629
2355.33 2634
2355.79 2401
2356.24 2691
2356.70 2537
2357.16 2413
2357.62 2479
2358.08 2682
2358.53 2614
2358.99 2677
2359.45 2803
2359.91 2886
2360.37 2656
2360.82 2663
2361.28 2855
2361.74 2598
2362.20 2660
2362.66 2672
2363.11 2419
2363.57 2539
2364.03 2668
2364.49 2795
2364.95 2600
2365.41 2688
2365.86 2793
2366.32 2836
2366.78 2930
2367.24 2850
2367.70 2793
2368.16 2927
2368.62 2815
2369.08 2985
2369.54 2949
2369.99 3120
2370.45 2994
2370.91 2863
2371.37 2676
2371.83 2699
2372.29 2617
2372.75 2815
2373.21 2923
2373.67 2802
2374.13 2865
2374.59 3001
2375.05 2836
2375.51 2737
2375.96 2779
2376.42 2892
2376.88 2916
2377.34 2917
2377.80 2789
2378.26 2626
2378.72 2936
2379.18 2893
2379.64 2915
2380.10 2981
2380.56 2771
2381.02 2679
2381.48 2707
2381.94 2539
2382.40 2784
2382.86 2782
2383.32 2678
2383.78 2733
2384.24 2775
2384.70 2840
2385.17 2863
2385.63 2831
2386.09 2986
2386.55 2823
2387.01 2733
2387.47 2686
2387.93 2621
2388.39 2467
2388.85 2568
2389.31 2638
2389.77 2761
2390.23 2732
2390.69 2934
2391.15 2677
2391.62 2622
2392.08 2793
2392.54 2763
2393.00 2685
2393.46 2659
2393.92 2734
2394.38 2730
2394.84 2528
2395.31 2613
2395.77 2575
2396.23 2727
2396.69 2775
2397.15 2665
2397.61 2769
2398.08 2692
2398.54 2581
2399.00 2623
2399.46 2612
2399.92 2835
2400.38 2709
2400.85 2479
2401.31 2414
2401.77 2482
2402.23 2490
2402.69 2753
2403.16 2766
2403.62 2818
2404.08 2954
2404.54 2830
2405.01 2770
2405.47 2743
2405.93 2654
2406.39 3032
2406.86 2625
2407.32 2651
2407.78 2587
2408.24 2720
2408.71 2837
2409.17 2684
2409.63 2666
2410.09 2589
2410.56 2643
2411.02 2601
2411.48 2492
2411.95 2644
2412.41 2577
2412.87 2406
2413.34 2461
2413.80 2568
2414.26 2846
2414.73 3092
2415.19 2945
2415.65 2923
2416.12 2775
2416.58 3156
2417.04 3126
2417.51 3136
2417.97 3067
2418.43 3084
2418.90 3136
2419.36 3319
2419.82 3406
2420.29 3245
2420.75 3095
2421.22 3119
2421.68 3217
2422.14 2979
2422.61 3001
2423.07 2962
2423.54 2935
2424.00 2964
2424.47 2669
2424.93 2896
2425.39 3004
2425.86 2626
2426.32 2746
2426.79 2955
2427.25 2892
2427.72 2770
2428.18 2592
2428.65 2520
2429.11 2655
2429.57 2700
2430.04 2734
2430.50 2647
2430.97 2668
2431.43 2586
2431.90 2675
2432.36 2753
2432.83 2613
2433.29 2624
2433.76 2543
2434.22 2798
2434.69 2909
2435.15 2649
2435.62 2862
2436.09 2830
2436.55 2749
2437.02 2906
2437.48 2715
2437.95 2847
2438.41 2949
2438.88 3012
2439.34 3119
2439.81 3038
2440.28 3159
2440.74 3410
2441.21 3312
2441.67 2983
2442.14 3178
2442.60 2999
2443.07 3233
2443.54 3103
2444.00 2765
2444.47 2812
2444.94 3061
2445.40 2822
2445.87 2718
2446.33 2855
2446.80 2761
2447.27 2625
2447.73 2542
2448.20 2649
2448.67 2781
2449.13 2570
2449.60 2615
2450.07 2617
2450.53 2643
2451.00 2613
2451.47 2689
2451.93 2602
2452.40 2684
2452.87 2498
2453.33 2867
2453.80 2748
2454.27 2839
2454.74 2781
2455.20 2820
2455.67 2795
2456.14 2883
2456.60 2642
2457.07 2732
2457.54 2783
2458.01 2755
2458.47 2857
2458.94 2479
2459.41 2734
2459.88 2774
2460.34 2726
2460.81 2734
2461.28 2550
2461.75 2543
2462.21 2681
2462.68 2560
2463.15 2588
2463.62 2700
2464.09 2668
2464.55 2613
2465.02 2744
2465.49 2519
2465.96 2570
2466.43 2620
2466.90 2665
2467.36 2732
2467.83 2723
2468.30 2817
2468.77 2515
2469.24 2524
2469.71 2538
2470.17 2738
2470.64 2881
2471.11 2796
2471.58 2783
2472.05 2678
2472.52 2601
2472.99 2634
2473.46 2563
2473.93 2527
2474.39 2675
2474.86 2579
2475.33 2530
2475.80 2695
2476.27 2637
2476.74 2635
2477.21 2600
2477.68 2500
2478.15 2813
2478.62 2713
2479.09 2780
2479.56 2705
2480.03 2650
2480.49 2881
2480.96 2712
2481.43 2783
2481.90 2639
2482.37 2824
2482.84 2554
2483.31 2619
2483.78 2595
2484.25 2414
2484.72 2771
2485.19 2737
2485.66 2539
2486.13 2536
2486.60 2688
2487.07 2468
2487.54 2695
2488.01 2748
2488.48 2879
2488.95 2819
2489.43 2713
2489.90 2677
2490.37 2835
2490.84 2968
2491.31 2839
2491.78 2737
2492.25 2920
2492.72 2736
2493.19 2608
2493.66 2719
2494.13 2736
2494.60 2999
2495.07 2866
2495.54 2969
2496.02 3015
2496.49 2692
2496.96 2772
2497.43 2828
2497.90 2620
2498.37 2733
2498.84 2785
2499.31 2608
2499.79 2564
2500.26 2544
2500.73 2437
2501.20 2600
2501.67 2460
2502.14 2355
2502.61 2404
2503.09 2653
2503.56 2721
2504.03 2599
2504.50 2403
2504.97 2610
2505.45 2704
2505.92 2657
2506.39 2758
2506.86 2809
2507.33 3071
2507.81 2948
2508.28 3020
2508.75 3073
2509.22 2964
2509.69 3162
2510.17 3021
2510.64 2844
2511.11 2849
2511.58 2803
2512.06 3064
2512.53 3031
2513.00 3030
2513.47 3110
2513.95 2946
2514.42 2827
2514.89 2943
2515.37 2612
2515.84 2633
2516.31 2983
2516.78 2828
2517.26 2864
2517.73 2720
2518.20 2717
2518.68 2880
2519.15 2765
2519.62 2794
2520.10 2777
2520.57 2753
2521.04 2658
2521.52 2694
2521.99 2671
2522.46 2644
2522.94 2480
2523.41 2506
2523.89 2703
2524.36 2589
2524.83 2552
2525.31 2572
2525.78 2674
2526.25 2616
2526.73 2734
2527.20 2833
2527.68 2621
2528.15 2571
2528.62 2765
2529.10 2733
2529.57 2901
2530.05 2813
2530.52 2614
2531.00 2699
2531.47 2582
2531.94 2478
2532.42 2709
2532.89 2656
2533.37 2599
2533.84 2850
2534.32 2657
2534.79 2815
2535.27 2855
2535.74 2660
2536.22 2879
2536.69 2823
2537.17 2469
2537.64 2706
2538.12 2803
2538.59 2701
2539.07 2786
2539.54 2740
2540.02 2728
2540.49 2751
2540.97 2676
2541.44 2607
2541.92 2862
2542.39 2758
2542.87 2658
2543.34 2681
2543.82 2707
2544.29 2786
2544.77 2742
2545.25 2811
2545.72 2901
2546.20 2950
2546.67 2895
2547.15 2857
2547.62 2908
2548.10 2979
2548.58 3030
2549.05 3056
2549.53 3023
2550.00 2999
2550.48 3069
2550.96 3120
2551.43 3332
2551.91 3169
2552.39 3137
2552.86 3314
2553.34 3460
2553.82 3325
2554.29 3246
2554.77 3139
2555.24 3246
2555.72 3260
2556.20 3324
2556.67 3384
2557.15 3147
2557.63 3051
2558.11 3128
2558.58 2981
2559.06 2690
2559.54 2685
2560.01 2650
2560.49 2663
2560.97 2671
2561.44 2704
2561.92 2717
2562.40 2824
2562.88 2642
2563.35 2578
2563.83 2766
2564.31 2744
2564.79 2658
2565.26 2683
2565.74 2694
2566.22 2821
2566.70 2753
2567.17 2579
2567.65 2502
2568.13 2686
2568.61 2661
2569.09 2788
2569.56 2623
2570.04 2435
2570.52 2648
2571.00 2749
2571.48 2765
2571.95 2776
2572.43 2728
2572.91 2595
2573.39 2708
2573.87 2895
2574.35 2623
2574.82 2744
2575.30 2672
2575.78 2774
2576.26 2564
2576.74 2503
2577.22 2404
2577.70 2591
2578.17 2557
2578.65 2706
2579.13 2754
2579.61 2506
2580.09 2478
2580.57 2609
2581.05 2685
2581.53 2528
2582.01 2545
2582.48 2569
2582.96 2639
2583.44 2606
2583.92 2631
2584.40 2600
2584.88 2429
2585.36 2693
2585.84 2640
2586.32 2575
2586.80 2662
2587.28 2765
2587.76 2692
2588.24 2620
2588.72 2694
2589.20 2794
2589.68 2572
2590.16 2645
2590.64 2465
2591.12 2700
2591.60 2675
2592.08 2710
2592.56 2873
2593.04 2690
2593.52 2841
2594.00 2770
2594.48 2766
2594.96 2787
2595.44 2809
2595.92 2889
2596.40 2742
2596.88 2745
2597.36 2800
2597.84 2897
2598.32 2654
2598.80 2641
2599.28 2482
2599.76 2508
2600.24 2483
2600.72 2541
2601.21 2519
2601.69 2515
2602.17 2516
2602.65 2498
2603.13 2439
2603.61 2673
2604.09 2555
2604.57 2537
2605.05 2526
2605.54 2400
2606.02 2730
2606.50 2807
2606.98 2626
2607.46 2681
2607.94 2620
2608.42 2615
2608.91 2633
2609.39 2828
2609.87 2641
2610.35 2521
2610.83 2749
2611.31 2655
2611.80 2536
2612.28 2568
2612.76 2604
2613.24 2555
2613.72 2631
2614.21 2394
2614.69 2625
2615.17 2708
2615.65 2537
2616.13 2803
2616.62 2643
2617.10 2450
2617.58 2599
2618.06 2646
2618.55 2748
2619.03 2651
2619.51 2592
2619.99 2502
2620.48 2653
2620.96 2468
2621.44 2394
2621.92 2723
2622.41 2804
2622.89 2769
2623.37 2670
2623.86 2745
2624.34 2824
2624.82 2649
2625.31 2628
2625.79 2781
2626.27 2749
2626.75 2751
2627.24 2629
2627.72 2490
2628.20 2742
2628.69 2716
2629.17 2748
2629.66 2761
2630.14 2722
2630.62 2580
2631.11 2859
2631.59 2912
2632.07 2784
2632.56 2631
2633.04 2964
2633.52 3166
2634.01 3104
2634.49 3108
2634.98 2806
2635.46 2894
2635.94 2551
2636.43 2773
2636.91 2672
2637.40 2681
2637.88 2549
2638.37 2643
2638.85 2824
2639.33 2581
2639.82 2510
2640.30 2630
2640.79 2890
2641.27 2886
2641.76 2784
2642.24 2767
2642.73 2847
2643.21 2765
2643.70 2677
2644.18 2696
2644.67 2847
2645.15 2738
2645.64 2805
2646.12 2630
2646.61 2548
2647.09 2381
2647.58 2476
2648.06 2640
2648.55 2503
2649.03 2388
2649.52 2530
2650.00 2567
2650.49 2505
2650.97 2488
2651.46 2445
2651.94 2444
2652.43 2583
2652.92 2687
2653.40 2639
2653.89 2626
2654.37 2673
2654.86 2734
2655.34 2668
2655.83 2874
2656.32 2538
2656.80 2496
2657.29 2638
2657.77 2594
2658.26 2376
2658.75 2371
2659.23 2506
2659.72 2529
2660.21 2459
2660.69 2477
2661.18 2358
2661.66 2450
2662.15 2407
2662.64 2567
2663.12 2710
2663.61 2804
2664.10 2698
2664.58 2824
2665.07 2804
2665.56 2801
2666.04 2774
2666.53 2605
2667.02 2398
2667.50 2513
2667.99 2615
2668.48 2704
2668.97 2906
2669.45 2876
2669.94 2811
2670.43 2610
2670.91 2699
2671.40 2729
2671.89 2790
2672.38 2979
2672.86 3268
2673.35 3003
2673.84 3139
2674.33 3143
2674.81 3131
2675.30 3219
2675.79 3355
2676.28 3399
2676.77 3428
2677.25 3278
2677.74 2913
2678.23 2895
2678.72 2839
2679.21 2821
2679.69 2878
2680.18 2683
2680.67 2998
2681.16 2930
2681.65 2892
2682.13 2983
2682.62 3084
2683.11 3010
2683.60 3073
2684.09 3281
2684.58 3179
2685.07 2978
2685.55 2937
2686.04 2928
2686.53 2793
2687.02 2803
2687.51 2829
2688.00 2891
2688.49 2640
2688.98 2776
2689.46 2747
2689.95 2743
2690.44 2656
2690.93 2603
2691.42 2692
2691.91 2688
2692.40 2708
2692.89 2658
2693.38 2592
2693.87 2625
2694.36 2818
2694.85 2565
2695.34 2597
2695.83 2562
2696.31 2457
2696.80 2664
2697.29 2702
2697.78 2549
2698.27 2529
2698.76 2513
2699.25 2582
2699.74 2596
2700.23 2649
2700.72 2901
2701.21 2748
2701.70 2676
2702.19 2678
2702.68 2808
2703.17 2831
2703.66 2914
2704.15 2811
2704.64 2688
2705.13 2752
2705.63 2741
2706.12 2812
2706.61 2596
2707.10 2760
2707.59 2753
2708.08 2580
2708.57 2664
2709.06 2818
2709.55 2580
2710.04 2734
2710.53 2554
2711.02 2695
2711.51 2863
2712.01 2678
2712.50 2789
2712.99 2704
2713.48 2804
2713.97 2757
2714.46 2823
2714.95 2696
2715.44 2600
2715.93 2712
2716.43 2786
2716.92 2469
2717.41 2624
2717.90 2640
2718.39 2667
2718.88 2692
2719.38 2693
2719.87 2755
2720.36 2595
2720.85 2735
2721.34 2919
2721.83 2944
2722.33 2930
2722.82 2923
2723.31 3095
2723.80 2969
2724.30 2788
2724.79 2992
2725.28 2988
2725.77 2734
2726.26 2687
2726.76 2759
2727.25 2636
2727.74 2558
2728.23 2530
2728.73 2778
2729.22 2682
2729.71 2822
2730.20 2769
2730.70 2664
2731.19 2640
2731.68 2655
2732.18 2638
2732.67 2645
2733.16 2598
2733.65 2514
2734.15 2686
2734.64 2893
2735.13 2848
2735.63 2758
2736.12 2791
2736.61 2559
2737.11 2716
2737.60 2940
2738.09 2832
2738.59 2813
2739.08 2735
2739.57 2788
2740.07 2974
2740.56 2865
2741.05 2784
2741.55 2803
2742.04 2792
2742.54 2769
2743.03 2701
2743.52 2551
2744.02 2632
2744.51 2645
2745.00 2514
2745.50 2466
2745.99 2623
2746.49 2556
2746.98 2677
2747.48 2545
2747.97 2687
2748.46 2728
2748.96 2416
2749.45 2550
2749.95 2623
2750.44 2727
2750.94 2857
2751.43 2706
2751.93 2606
2752.42 2595
2752.91 2640
2753.41 2661
2753.90 2592
2754.40 2621
2754.89 2538
2755.39 2655
2755.88 2638
2756.38 2763
2756.87 2699
2757.37 2668
2757.86 2541
2758.36 2588
2758.85 2698
2759.35 2642
2759.85 2776
2760.34 2605
2760.84 2591
2761.33 2502
2761.83 2643
2762.32 2768
2762.82 2726
2763.31 2599
2763.81 2672
2764.31 2634
2764.80 2419
2765.30 2487
2765.79 2512
2766.29 2590
2766.78 2612
2767.28 2781
2767.78 3017
2768.27 2678
2768.77 2655
2769.27 2859
2769.76 2808
2770.26 2688
2770.75 2780
2771.25 2891
2771.75 2903
2772.24 2810
2772.74 2773
2773.24 2929
2773.73 2850
2774.23 2885
2774.73 2884
2775.22 2908
2775.72 2971
2776.22 3183
2776.71 3083
2777.21 3100
2777.71 3169
2778.20 3044
2778.70 3005
2779.20 2979
2779.70 2883
2780.19 2875
2780.69 2918
2781.19 2854
2781.68 2809
2782.18 2809
2782.68 2740
2783.18 2606
2783.67 2655
2784.17 2824
2784.67 2674
2785.17 2659
2785.66 2648
2786.16 2643
2786.66 2650
2787.16 2631
2787.66 2910
2788.15 2766
2788.65 2577
2789.15 2558
2789.65 2883
2790.14 2732
2790.64 2413
2791.14 2672
2791.64 2780
2792.14 2786
2792.64 2630
2793.13 2720
2793.63 2674
2794.13 2580
2794.63 2885
2795.13 2967
2795.63 3000
2796.12 2982
2796.62 3088
2797.12 3145
2797.62 3182
2798.12 3018
2798.62 3074
2799.12 2904
2799.62 2986
2800.12 3131
2800.61 3013
2801.11 2776
2801.61 2828
2802.11 2578
2802.61 2952
2803.11 2939
2803.61 2820
2804.11 2750
2804.61 2880
2805.11 3038
2805.61 3117
2806.11 3189
2806.61 3171
2807.11 3415
2807.60 3611
2808.10 3549
2808.60 3689
2809.10 3503
2809.60 3384
2810.10 3335
2810.60 3311
2811.10 3327
2811.60 3186
2812.10 3231
2812.60 3011
2813.10 2783
2813.60 2590
2814.10 2740
2814.60 2933
2815.10 2925
2815.60 2828
2816.10 2626
2816.61 2862
2817.11 2798
2817.61 2973
2818.11 2892
2818.61 2855
2819.11 2851
2819.61 2910
2820.11 2825
2820.61 2839
2821.11 2694
2821.61 2714
2822.11 2786
2822.61 2801
2823.11 2767
2823.62 2744
2824.12 2814
2824.62 2478
2825.12 2616
2825.62 2782
2826.12 2806
2826.62 2918
2827.12 2839
2827.63 2622
2828.13 2620
2828.63 2668
2829.13 2718
2829.63 2575
2830.13 2660
2830.63 2851
2831.14 2787
2831.64 2639
2832.14 2679
2832.64 2663
2833.14 2752
2833.65 2741
2834.15 2678
2834.65 2882
2835.15 2872
2835.65 2752
2836.16 2887
2836.66 2839
2837.16 2728
2837.66 2799
2838.16 2604
2838.67 2840
2839.17 2852
2839.67 2722
2840.17 2876
2840.68 2893
2841.18 2806
2841.68 2726
2842.19 2869
2842.69 2975
2843.19 3023
2843.69 2811
2844.20 2806
2844.70 2847
2845.20 2813
2845.71 3000
2846.21 2867
2846.71 3033
2847.21 3103
2847.72 3225
2848.22 3481
2848.72 3098
2849.23 3075
2849.73 3180
2850.23 2928
2850.74 2905
2851.24 2843
2851.74 2938
2852.25 2799
2852.75 2546
2853.26 2632
2853.76 2897
2854.26 2924
2854.77 2648
2855.27 2539
2855.77 2553
2856.28 2582
2856.78 2787
2857.29 2868
2857.79 2747
2858.29 2960
2858.80 2852
2859.30 2837
2859.81 2725
2860.31 2799
2860.82 2728
2861.32 2731
2861.82 2694
2862.33 2643
2862.83 2571
2863.34 2594
2863.84 2697
2864.35 2795
2864.85 2744
2865.36 2564
2865.86 2659
2866.37 2512
2866.87 2463
2867.38 2683
2867.88 2476
2868.39 2529
2868.89 2460
2869.40 2482
2869.90 2563
2870.41 2746
2870.91 2890
2871.42 2884
2871.92 2839
2872.43 2577
2872.93 2569
2873.44 2656
2873.94 2622
2874.45 2761
2874.95 2944
2875.46 2863
2875.97 2850
2876.47 2749
2876.98 2711
2877.48 2941
2877.99 3105
2878.49 2720
2879.00 2821
2879.51 2781
2880.01 2890
2880.52 3091
2881.03 3008
2881.53 3038
2882.04 2928
2882.54 3067
2883.05 3047
2883.56 3024
2884.06 3157
2884.57 2913
2885.08 2841
2885.58 3086
2886.09 3278
2886.60 3292
2887.10 3188
2887.61 2990
2888.12 3011
2888.62 3074
2889.13 3033
2889.64 2905
2890.14 3119
2890.65 2984
2891.16 2971
2891.66 2942
2892.17 2743
2892.68 2731
2893.18 2773
2893.69 2944
2894.20 2763
2894.71 2858
2895.21 2789
2895.72 2692
2896.23 2811
2896.74 3029
2897.24 3049
2897.75 2949
2898.26 2798
2898.77 2969
2899.27 3250
2899.78 2978
2900.29 3053
2900.80 3018
2901.31 3071
2901.81 3398
2902.32 3342
2902.83 3402
2903.34 3404
2903.85 3322
2904.35 3203
2904.86 3135
2905.37 3069
2905.88 3117
2906.39 3085
2906.90 3030
2907.40 3087
2907.91 2915
2908.42 2655
2908.93 2885
2909.44 2833
2909.95 2945
2910.46 2742
2910.96 2761
2911.47 2871
2911.98 2794
2912.49 2696
2913.00 2872
2913.51 2851
2914.02 2706
2914.53 2855
2915.04 3024
2915.54 2831
2916.05 2618
2916.56 2957
2917.07 2944
2917.58 2858
2918.09 2885
2918.60 2748
2919.11 2913
2919.62 2860
2920.13 2686
2920.64 2908
2921.15 2821
2921.66 2913
2922.17 3001
2922.68 3075
2923.19 2964
2923.70 3052
2924.21 3338
2924.72 3383
2925.23 3381
2925.74 3268
2926.25 3248
2926.76 3322
2927.27 3300
2927.78 3226
2928.29 3011
2928.80 3181
2929.31 2934
2929.82 2927
2930.33 2767
2930.84 2787
2931.35 2665
2931.86 2571
2932.37 2841
2932.88 2821
2933.39 2750
2933.90 2772
2934.41 2770
2934.92 2688
2935.44 2797
2935.95 2738
2936.46 2881
2936.97 3137
2937.48 2830
2937.99 2612
2938.50 2694
2939.01 2981
2939.52 3146
2940.04 3058
2940.55 3008
2941.06 3014
2941.57 2967
2942.08 3126
2942.59 3120
2943.10 2968
2943.62 3043
2944.13 2914
2944.64 2997
2945.15 2939
2945.66 3070
2946.17 3220
2946.69 2995
2947.20 2964
2947.71 2965
2948.22 2939
2948.73 2981
2949.25 2888
2949.76 2685
2950.27 2777
2950.78 2826
2951.29 2764
2951.81 2984
2952.32 2721
2952.83 2597
2953.34 2652
2953.86 2720
2954.37 2853
2954.88 2831
2955.39 2839
2955.91 2588
2956.42 2727
2956.93 2698
2957.45 2590
2957.96 2745
2958.47 2735
2958.98 2729
2959.50 2771
2960.01 2854
2960.52 3001
2961.04 3080
2961.55 3208
2962.06 3193
2962.58 3145
2963.09 3317
2963.60 2945
2964.12 3023
2964.63 3194
2965.14 3194
2965.66 2908
2966.17 2825
2966.68 2890
2967.20 2710
2967.71 2778
2968.22 2786
2968.74 2637
2969.25 2734
2969.77 2783
2970.28 2653
2970.79 2726
2971.31 2599
2971.82 2520
2972.34 2710
2972.85 2811
2973.36 2832
2973.88 2667
2974.39 2810
2974.91 2765
2975.42 2793
2975.94 2691
2976.45 2767
2976.96 2846
2977.48 2788
2977.99 2745
2978.51 2821
2979.02 2881
2979.54 2904
2980.05 2738
2980.57 2893
2981.08 2589
2981.60 2647
2982.11 2759
2982.63 2753
2983.14 2695
2983.66 2721
2984.17 2610
2984.69 2861
2985.20 2765
2985.72 2994
2986.23 3003
2986.75 2878
2987.26 2934
2987.78 3130
2988.29 3102
2988.81 3148
2989.32 3229
2989.84 2984
2990.36 2927
2990.87 2755
2991.39 3046
2991.90 3061
2992.42 3055
2992.94 3092
2993.45 3087
2993.97 3075
2994.48 3270
2995.00 3356
2995.51 3393
2996.03 3130
2996.55 3222
2997.06 3354
2997.58 3447
2998.10 3293
2998.61 3453
2999.13 3478
2999.65 3317
3000.16 3126
3000.68 3374
3001.19 3782
3001.71 3515
3002.23 3686
3002.74 3740
3003.26 3716
3003.78 3957
3004.30 3907
3004.81 3940
3005.33 3921
3005.85 3996
3006.36 4160
3006.88 3739
3007.40 3790
3007.91 3489
3008.43 3437
3008.95 3209
3009.47 3152
3009.98 3214
3010.50 3055
3011.02 3122
3011.54 2949
3012.05 2984
3012.57 2811
3013.09 2882
3013.61 2979
3014.12 2987
3014.64 3152
3015.16 3243
3015.68 3107
3016.19 3004
3016.71 3066
3017.23 2908
3017.75 2880
3018.27 3154
3018.78 3160
3019.30 3060
3019.82 3024
3020.34 3190
3020.86 3237
3021.38 2983
3021.89 3111
3022.41 3012
3022.93 3177
3023.45 3346
3023.97 3258
3024.49 3267
3025.01 3051
3025.52 3218
3026.04 3351
3026.56 3361
3027.08 3133
3027.60 2956
3028.12 2990
3028.64 2807
3029.16 2803
3029.67 2944
3030.19 3088
3030.71 3108
3031.23 2886
3031.75 2950
3032.27 2952
3032.79 2973
3033.31 3042
3033.83 3147
3034.35 3014
3034.87 3224
3035.39 3306
3035.91 3125
3036.43 3090
3036.95 3050
3037.47 2984
3037.99 3080
3038.50 3231
3039.02 2997
3039.54 2901
3040.06 2951
3040.58 2837
3041.10 2716
3041.62 2846
3042.14 2626
3042.66 2989
3043.18 3001
3043.70 2749
3044.23 2941
3044.75 2758
3045.27 2920
3045.79 2773
3046.31 2783
3046.83 2623
3047.35 2624
3047.87 2631
3048.39 2700
3048.91 2561
3049.43 2684
3049.95 2831
3050.47 2771
3050.99 2931
3051.51 2733
3052.03 2729
3052.56 2653
3053.08 2696
3053.60 2795
3054.12 2818
3054.64 2973
3055.16 2857
3055.68 2953
3056.20 2992
3056.72 2726
3057.25 2835
3057.77 2714
3058.29 2841
3058.81 2790
3059.33 2700
3059.85 2994
3060.38 2736
3060.90 2751
3061.42 3032
3061.94 3049
3062.46 2850
3062.98 2909
3063.51 2904
3064.03 2928
3064.55 3016
3065.07 2961
3065.59 2794
3066.12 2862
3066.64 2952
3067.16 2892
3067.68 2702
3068.21 3042
3068.73 2800
3069.25 2797
3069.77 3189
3070.30 3064
3070.82 2995
3071.34 2918
3071.86 2970
3072.39 3000
3072.91 2814
3073.43 2928
3073.95 3011
3074.48 3176
3075.00 2955
3075.52 3065
3076.05 3131
3076.57 3114
3077.09 3122
3077.61 3159
3078.14 3294
3078.66 3125
3079.18 3533
3079.71 3500
3080.23 3381
3080.75 3334
3081.28 3314
3081.80 3285
3082.32 3481
3082.85 3772
3083.37 3280
3083.90 3199
3084.42 3257
3084.94 3419
3085.47 3295
3085.99 3376
3086.51 3120
3087.04 3295
3087.56 3203
3088.09 3241
3088.61 3365
3089.13 3245
3089.66 3526
3090.18 3365
3090.71 3259
3091.23 3051
3091.76 3031
3092.28 3155
3092.80 3434
3093.33 3435
3093.85 3461
3094.38 3239
3094.90 3367
3095.43 3498
3095.95 3401
3096.48 3409
3097.00 3658
3097.53 3812
3098.05 3750
3098.58 3960
3099.10 3853
3099.63 3804
3100.15 4404
3100.68 4839
3101.20 5321
3101.73 5814
3102.25 6483
3102.78 6765
3103.30 7433
3103.83 8573
3104.35 8272
3104.88 7951
3105.40 7538
3105.93 6727
3106.45 6037
3106.98 5431
3107.51 4815
3108.03 4688
3108.56 4084
3109.08 4120
3109.61 4241
3110.13 4143
3110.66 4133
3111.19 4390
3111.71 4143
3112.24 3998
3112.76 4186
3113.29 4125
3113.82 3691
3114.34 3727
3114.87 3731
3115.40 3630
3115.92 3550
3116.45 3688
3116.98 3474
3117.50 3500
3118.03 3458
3118.55 3527
3119.08 3555
3119.61 3672
3120.13 3590
3120.66 3691
3121.19 3991
3121.72 3976
3122.24 3569
3122.77 3887
3123.30 3786
3123.82 3825
3124.35 3893
3124.88 4032
3125.40 3832
3125.93 3563
3126.46 3506
3126.99 3454
3127.51 3520
3128.04 3464
3128.57 3627
3129.10 3547
3129.62 3344
3130.15 3222
3130.68 3244
3131.21 3313
3131.73 3450
3132.26 3250
3132.79 3210
3133.32 3296
3133.85 3097
3134.37 3132
3134.90 2938
3135.43 3074
3135.96 3067
3136.49 3020
3137.01 3020
3137.54 3043
3138.07 2978
3138.60 3059
3139.13 3078
3139.65 3128
3140.18 3142
3140.71 2925
3141.24 3204
3141.77 3179
3142.30 3053
3142.83 3203
3143.35 3169
3143.88 3082
3144.41 3377
3144.94 3355
3145.47 3242
3146.00 3307
3146.53 3617
3147.06 3490
3147.59 3682
3148.11 3601
3148.64 3668
3149.17 3772
3149.70 3579
3150.23 3542
3150.76 3463
3151.29 3323
3151.82 3311
3152.35 3307
3152.88 3169
3153.41 3007
3153.94 2974
3154.47 3145
3155.00 3237
3155.53 3230
3156.06 3267
3156.59 3573
3157.12 3351
3157.65 3488
3158.18 3345
3158.71 3357
3159.24 3411
3159.77 3598
3160.30 3386
3160.83 3087
3161.36 3218
3161.89 3214
3162.42 3163
3162.95 3255
3163.48 3141
3164.01 2824
3164.54 2984
3165.07 3248
3165.60 3010
3166.13 2976
3166.66 2912
3167.19 2908
3167.72 2786
3168.25 2813
3168.78 2745
3169.31 2744
3169.85 2750
3170.38 2679
3170.91 2864
3171.44 2883
3171.97 2873
3172.50 2972
3173.03 2768
3173.56 2594
3174.09 2970
3174.63 3117
3175.16 3311
3175.69 3165
3176.22 3407
3176.75 3517
3177.28 3141
3177.81 3167
3178.35 2977
3178.88 2993
3179.41 3102
3179.94 3096
3180.47 2875
3181.00 2788
3181.54 2952
3182.07 2923
3182.60 2813
3183.13 2932
3183.66 3037
3184.20 3079
3184.73 2763
3185.26 2957
3185.79 3225
3186.33 2998
3186.86 2809
3187.39 2948
3187.92 2976
3188.46 3035
3188.99 2922
3189.52 2846
3190.05 2761
3190.59 2617
3191.12 2739
3191.65 3026
3192.18 2979
3192.72 2783
3193.25 2638
3193.78 2701
3194.32 2767
3194.85 2834
3195.38 2731
3195.91 3172
3196.45 2918
3196.98 3109
3197.51 2923
3198.05 3040
3198.58 3090
3199.11 3042
3199.65 3277
3200.18 3201
3200.71 3080
3201.25 3113
3201.78 3189
3202.32 3247
3202.85 3081
3203.38 3208
3203.92 3175
3204.45 3141
3204.98 3205
3205.52 3212
3206.05 3056
3206.59 3013
3207.12 2966
3207.65 3089
3208.19 2921
3208.72 3272
3209.26 3287
3209.79 3434
3210.32 3344
3210.86 3480
3211.39 3453
3211.93 3569
3212.46 3535
3213.00 3412
3213.53 3429
3214.07 3425
3214.60 3340
3215.14 3103
3215.67 3087
3216.20 3183
3216.74 3064
3217.27 2918
3217.81 2899
3218.34 3124
3218.88 3371
3219.41 3369
3219.95 3124
3220.48 3009
3221.02 3066
3221.56 3232
3222.09 3247
3222.63 3232
3223.16 3211
3223.70 3326
3224.23 3398
3224.77 3247
3225.30 3315
3225.84 3457
3226.37 3262
3226.91 3420
3227.45 3143
3227.98 3260
3228.52 3251
3229.05 3123
3229.59 3049
3230.12 2896
3230.66 2941
3231.20 2974
3231.73 3012
3232.27 3024
3232.81 2915
3233.34 3076
3233.88 3067
3234.41 3115
3234.95 3127
3235.49 3135
3236.02 3117
3236.56 3152
3237.10 3322
3237.63 3474
3238.17 3449
3238.71 3408
3239.24 3303
3239.78 3661
3240.32 3405
3240.85 3549
3241.39 3480
3241.93 3208
3242.46 3153
3243.00 3222
3243.54 3283
3244.07 3240
3244.61 3209
3245.15 3215
3245.69 2999
3246.22 3196
3246.76 3200
3247.30 2944
3247.84 3201
3248.37 3229
3248.91 3081
3249.45 3066
3249.99 3280
3250.52 3355
3251.06 3365
3251.60 3242
3252.14 3393
3252.67 3331
3253.21 3198
3253.75 3199
3254.29 3414
3254.83 3262
3255.36 3425
3255.90 3748
3256.44 3572
3256.98 3454
3257.52 3448
3258.05 3469
3258.59 3637
3259.13 3752
3259.67 3706
3260.21 3743
3260.75 3671
3261.29 4024
3261.82 4191
3262.36 4236
3262.90 4308
3263.44 4649
3263.98 4958
3264.52 4985
3265.06 5061
3265.60 4997
3266.13 5405
3266.67 5565
3267.21 5472
3267.75 5688
3268.29 5518
3268.83 5549
3269.37 5127
3269.91 4823
3270.45 4669
3270.99 4180
3271.53 3988
3272.07 3835
3272.60 3697
3273.14 3248
3273.68 3452
3274.22 3560
3274.76 3491
3275.30 3376
3275.84 3569
3276.38 3553
3276.92 3536
3277.46 3627
3278.00 3625
3278.54 3715
3279.08 3936
3279.62 4012
3280.16 3417
3280.70 3690
3281.24 3741
3281.78 3625
3282.32 3510
3282.86 3484
3283.40 3699
3283.94 3988
3284.48 3826
3285.02 3644
3285.56 3845
3286.11 4037
3286.65 3972
3287.19 3854
3287.73 3686
3288.27 3614
3288.81 3893
3289.35 3708
3289.89 3626
3290.43 3818
3290.97 3647
3291.51 3781
3292.05 3819
3292.60 4041
3293.14 4245
3293.68 4240
3294.22 4287
3294.76 4629
3295.30 4811
3295.84 4945
3296.38 4822
3296.93 5139
3297.47 4892
3298.01 4605
3298.55 4503
3299.09 4343
3299.63 4437
3300.18 4282
3300.72 4120
3301.26 3932
3301.80 3868
3302.34 3890
3302.89 3600
3303.43 3760
3303.97 3852
3304.51 3797
3305.05 3608
3305.60 3475
3306.14 3511
3306.68 3555
3307.22 3528
3307.76 3419
3308.31 3497
3308.85 3700
3309.39 3849
3309.93 3675
3310.48 3412
3311.02 3361
3311.56 3417
3312.11 3554
3312.65 3492
3313.19 3609
3313.73 3624
3314.28 3662
3314.82 3701
3315.36 3846
3315.91 4158
3316.45 4059
3316.99 3957
3317.53 3886
3318.08 3716
3318.62 3774
3319.16 4022
3319.71 4128
3320.25 4296
3320.79 4070
3321.34 4361
3321.88 4149
3322.43 4268
3322.97 4443
3323.51 4368
3324.06 4359
3324.60 4208
3325.14 4086
3325.69 3995
3326.23 4311
3326.78 4106
3327.32 3737
3327.86 3957
3328.41 3816
3328.95 3865
3329.50 4009
3330.04 4101
3330.58 4222
3331.13 4371
3331.67 5139
3332.22 5923
3332.76 7164
3333.31 8079
3333.85 9498
3334.39 10475
3334.94 11753
3335.48 12863
3336.03 13984
3336.57 15338
3337.12 15277
3337.66 15094
3338.21 14518
3338.75 13315
3339.30 11877
3339.84 10286
3340.39 9342
3340.93 7590
3341.48 6488
3342.02 5875
3342.57 5338
3343.11 4757
3343.66 4430
3344.20 4411
3344.75 4292
3345.29 3813
3345.84 3900
3346.39 3969
3346.93 4000
3347.48 4091
3348.02 4011
3348.57 4019
3349.11 4137
3349.66 4030
3350.21 3928
3350.75 4329
3351.30 4525
3351.84 4557
3352.39 4461
3352.94 4450
3353.48 4491
3354.03 4488
3354.57 4528
3355.12 4405
3355.67 4105
3356.21 4047
3356.76 3800
3357.31 3966
3357.85 3998
3358.40 3744
3358.94 3857
3359.49 3754
3360.04 3667
3360.58 3508
3361.13 3738
3361.68 3612
3362.22 3680
3362.77 3718
3363.32 3547
3363.87 3558
3364.41 3894
3364.96 3697
3365.51 3468
3366.05 3580
3366.60 3854
3367.15 3888
3367.70 3906
3368.24 3946
3368.79 3709
3369.34 3673
3369.88 4036
3370.43 4321
3370.98 4196
3371.53 4754
3372.07 4870
3372.62 5055
3373.17 5387
3373.72 5726
3374.27 5925
3374.81 6279
3375.36 6218
3375.91 5969
3376.46 5705
3377.01 5545
3377.55 5284
3378.10 4872
3378.65 4511
3379.20 4545
3379.75 4092
3380.29 3904
3380.84 3915
3381.39 3624
3381.94 3704
3382.49 3626
3383.04 3537
3383.58 3707
3384.13 3711
3384.68 3810
3385.23 3755
3385.78 3620
3386.33 3475
3386.88 3586
3387.43 3501
3387.97 3379
3388.52 3437
3389.07 3472
3389.62 3279
3390.17 3264
3390.72 3388
3391.27 3391
3391.82 3423
3392.37 3428
3392.92 3471
3393.47 3240
3394.02 3202
3394.56 3274
3395.11 3435
3395.66 3549
3396.21 3496
3396.76 3215
3397.31 3203
3397.86 3323
3398.41 3413
3398.96 3341
3399.51 3381
3400.06 3456
3400.61 3335
3401.16 3183
3401.71 3267
3402.26 3391
3402.81 3277
3403.36 3051
3403.91 3128
3404.46 3284
3405.01 3248
3405.56 3229
3406.11 3133
3406.66 3187
3407.21 3207
3407.76 3351
3408.32 3368
3408.87 3454
3409.42 3307
3409.97 3301
3410.52 3577
3411.07 3927
3411.62 4087
3412.17 4417
3412.72 4790
3413.27 4717
3413.82 4612
3414.37 4446
3414.93 4240
3415.48 4057
3416.03 4050
3416.58 3926
3417.13 3735
3417.68 3583
3418.23 3570
3418.78 3333
3419.34 3351
3419.89 3326
3420.44 3316
3420.99 3324
3421.54 3417
3422.09 3371
3422.65 3273
3423.20 3190
3423.75 3433
3424.30 3388
3424.85 3458
3425.40 3532
3425.96 3470
3426.51 3554
3427.06 3324
3427.61 3410
3428.16 3242
3428.72 3135
3429.27 3226
3429.82 3163
3430.37 3036
3430.93 2976
3431.48 3141
3432.03 3124
3432.58 3246
3433.14 3109
3433.69 3142
3434.24 3007
3434.79 2906
3435.35 3043
3435.90 3106
3436.45 3010
3437.00 3025
3437.56 3034
3438.11 3052
3438.66 3064
3439.22 3229
3439.77 3162
3440.32 3289
3440.88 3180
3441.43 3241
3441.98 2961
3442.54 3097
3443.09 3025
3443.64 3155
3444.20 3165
3444.75 3134
3445.30 3098
3445.86 3214
3446.41 3053
3446.96 2962
3447.52 2925
3448.07 2996
3448.63 2846
3449.18 3116
3449.73 3110
3450.29 3008
3450.84 2923
3451.39 3012
3451.95 2859
3452.50 2702
3453.06 2902
3453.61 2772
3454.17 2916
3454.72 2882
3455.27 2850
3455.83 2975
3456.38 3114
3456.94 2910
3457.49 2858
3458.05 3111
3458.60 3114
3459.16 3152
3459.71 3201
3460.27 2995
3460.82 3065
3461.37 2968
3461.93 3074
3462.48 3070
3463.04 3066
3463.59 2980
3464.15 2874
3464.70 3104
3465.26 2899
3465.82 2988
3466.37 3229
3466.93 3107
3467.48 3115
3468.04 3011
3468.59 2921
3469.15 3121
3469.70 3202
3470.26 3021
3470.81 3118
3471.37 3192
3471.92 3123
3472.48 2991
3473.04 2871
3473.59 3097
3474.15 3062
3474.70 3318
3475.26 3370
3475.82 3126
3476.37 3009
3476.93 3156
3477.48 2936
3478.04 3159
3478.60 3394
3479.15 3465
3479.71 3493
3480.27 3506
3480.82 3360
3481.38 3387
3481.93 3553
3482.49 3391
3483.05 3436
3483.60 3342
3484.16 3427
3484.72 3553
3485.27 3368
3485.83 3222
3486.39 3283
3486.94 3422
3487.50 3229
3488.06 3450
3488.62 3637
3489.17 3868
3489.73 4321
3490.29 4298
3490.84 4625
3491.40 5263
3491.96 5396
3492.52 5675
3493.07 6007
3493.63 5979
3494.19 5434
3494.75 5548
3495.30 5585
3495.86 5140
3496.42 5308
3496.98 4986
3497.53 5089
3498.09 5533
3498.65 6000
3499.21 6519
3499.76 6780
3500.32 6898
3500.88 7217
3501.44 7340
3502.00 7192
3502.56 7246
3503.11 7007
3503.67 7282
3504.23 7472
3504.79 7678
3505.35 8186
3505.90 8170
3506.46 7909
3507.02 7699
3507.58 7397
3508.14 7279
3508.70 6616
3509.26 6078
3509.81 5461
3510.37 5049
3510.93 4992
3511.49 4768
3512.05 4325
3512.61 4113
3513.17 3977
3513.73 3884
3514.29 3687
3514.84 3584
3515.40 3530
3515.96 3566
3516.52 3642
3517.08 3499
3517.64 3731
3518.20 3767
3518.76 3695
3519.32 4179
3519.88 3995
3520.44 3746
3521.00 3502
3521.56 3710
3522.12 3710
3522.68 3622
3523.24 3581
3523.80 3529
3524.36 3559
3524.92 3497
3525.48 3467
3526.04 3380
3526.60 3660
3527.16 3388
3527.72 3191
3528.28 3167
3528.84 3083
3529.40 2993
3529.96 3223
3530.52 3395
3531.08 3130
3531.64 3158
3532.20 3290
3532.76 3256
3533.32 3370
3533.88 3383
3534.44 3268
3535.00 3465
3535.56 3583
3536.12 3498
3536.68 3650
3537.25 3750
3537.81 3629
3538.37 3648
3538.93 3526
3539.49 3322
3540.05 3667
3540.61 3760
3541.17 3533
3541.73 3746
3542.30 3984
3542.86 3931
3543.42 3815
3543.98 3908
3544.54 4058
3545.10 3997
3545.66 3632
3546.23 3823
3546.79 3823
3547.35 3693
3547.91 3350
3548.47 3463
3549.03 3267
3549.60 3259
3550.16 2899
3550.72 2996
3551.28 3079
3551.84 2969
3552.41 2972
3552.97 2965
3553.53 2845
3554.09 2793
3554.65 2859
3555.22 3096
3555.78 3052
3556.34 3058
3556.90 3110
3557.47 2838
3558.03 2933
3558.59 2977
3559.15 2830
3559.72 2754
3560.28 2740
3560.84 2979
3561.41 3143
3561.97 3005
3562.53 2879
3563.09 2846
3563.66 3060
3564.22 3051
3564.78 3013
3565.35 2933
3565.91 2880
3566.47 2953
3567.04 2836
3567.60 2909
3568.16 2927
3568.73 2786
3569.29 2637
3569.85 2669
3570.42 2696
3570.98 2838
3571.54 2731
3572.11 2654
3572.67 2628
3573.23 2870
3573.80 2960
3574.36 2968
3574.93 3028
3575.49 3186
3576.05 3099
3576.62 3052
3577.18 3173
3577.75 3116
3578.31 3125
3578.87 3121
3579.44 3185
3580.00 3202
3580.57 3246
3581.13 3038
3581.70 2982
3582.26 2867
3582.82 3039
3583.39 3144
3583.95 2998
3584.52 2987
3585.08 3216
3585.65 2980
3586.21 2820
3586.78 2940
3587.34 2814
3587.91 2810
3588.47 2749
3589.04 2601
3589.60 2530
3590.17 2733
3590.73 2772
3591.30 2846
3591.86 2843
3592.43 2787
3592.99 2819
3593.56 2654
3594.12 2586
3594.69 2678
3595.25 2675
3595.82 2702
3596.39 2774
3596.95 2769
3597.52 2874
3598.08 2841
3598.65 2770
3599.21 2606
3599.78 2693
3600.35 2818
3600.91 2871
3601.48 2859
3602.04 2881
3602.61 2813
3603.18 2903
3603.74 2909
3604.31 2783
3604.87 2819
3605.44 2757
3606.01 2988
3606.57 2705
3607.14 2492
3607.71 2432
3608.27 2506
3608.84 2508
3609.41 2435
3609.97 2419
3610.54 2548
3611.11 2453
3611.67 2530
3612.24 2697
3612.81 2705
3613.37 2702
3613.94 2781
3614.51 2898
3615.07 3180
3615.64 3353
3616.21 3487
3616.77 3673
3617.34 3830
3617.91 3956
3618.48 4200
3619.04 4305
3619.61 4064
3620.18 4320
3620.75 4255
3621.31 4008
3621.88 3798
3622.45 3642
3623.02 3499
3623.58 3089
3624.15 2954
3624.72 2883
3625.29 2939
3625.86 2891
3626.42 2702
3626.99 2570
3627.56 2750
3628.13 2706
3628.70 2697
3629.26 2691
3629.83 2887
3630.40 2690
3630.97 2686
3631.54 2771
3632.10 2660
3632.67 2801
3633.24 2654
3633.81 2570
3634.38 2714
3634.95 2791
3635.52 2961
3636.08 2696
3636.65 2741
3637.22 2696
3637.79 2740
3638.36 3018
3638.93 2944
3639.50 3117
3640.07 3299
3640.64 3464
3641.20 3447
3641.77 3463
3642.34 3625
3642.91 3827
3643.48 3524
3644.05 3620
3644.62 3469
3645.19 3457
3645.76 3147
3646.33 3319
3646.90 3285
3647.47 3135
3648.04 3080
3648.61 2876
3649.18 2937
3649.75 3076
3650.32 3070
3650.89 2883
3651.46 2803
3652.03 3043
3652.60 3210
3653.17 3157
3653.74 3043
3654.31 3220
3654.88 3353
3655.45 3464
3656.02 3705
3656.59 3691
3657.16 3493
3657.73 3472
3658.30 3530
3658.87 3787
3659.44 3781
3660.01 3809
3660.58 3728
3661.15 3863
3661.72 3893
3662.29 3715
3662.86 3506
3663.43 3521
3664.00 3447
3664.58 3190
3665.15 3232
3665.72 3022
3666.29 2867
3666.86 2793
3667.43 2855
3668.00 2861
3668.57 3101
3669.14 3073
3669.72 3109
3670.29 2755
3670.86 3069
3671.43 3093
3672.00 2950
3672.57 3046
3673.14 2855
3673.72 2940
3674.29 3095
3674.86 3076
3675.43 3304
3676.00 3339
3676.57 3142
3677.15 3085
3677.72 3179
3678.29 3293
3678.86 3402
3679.43 3154
3680.01 3115
3680.58 2988
3681.15 2995
3681.72 2955
3682.29 3084
3682.87 3177
3683.44 2879
3684.01 2733
3684.58 2736
3685.16 2728
3685.73 2890
3686.30 3088
3686.87 3190
3687.45 3225
3688.02 3337
3688.59 3409
3689.17 3405
3689.74 3531
3690.31 3800
3690.88 3753
3691.46 3682
3692.03 3387
3692.60 3461
3693.18 3441
3693.75 3596
3694.32 3306
3694.90 2941
3695.47 3124
3696.04 3328
3696.62 3190
3697.19 3116
3697.76 3032
3698.34 2993
3698.91 3000
3699.48 3041
3700.06 2816
3700.63 2929
3701.21 2935
3701.78 2929
3702.35 2670
3702.93 2808
3703.50 2956
3704.07 3027
3704.65 2759
3705.22 2699
3705.80 2873
3706.37 2782
3706.95 2629
3707.52 2697
3708.09 2897
3708.67 2921
3709.24 2998
3709.82 2945
3710.39 3088
3710.97 2907
3711.54 2918
3712.11 3116
3712.69 2994
3713.26 2972
3713.84 2865
3714.41 2798
3714.99 2847
3715.56 2960
3716.14 2833
3716.71 2748
3717.29 2665
3717.86 2717
3718.44 2923
3719.01 2940
3719.59 2762
3720.16 2789
3720.74 2720
3721.31 2752
3721.89 2756
3722.47 2708
3723.04 2767
3723.62 2823
3724.19 2785
3724.77 2613
3725.34 2839
3725.92 2583
3726.49 2647
3727.07 2880
3727.65 2791
3728.22 2673
3728.80 2915
3729.37 3052
3729.95 2859
3730.53 2852
3731.10 3103
3731.68 3031
3732.25 3117
3732.83 3249
3733.41 3301
3733.98 3200
3734.56 3116
3735.14 3123
3735.71 3120
3736.29 3020
3736.86 2941
3737.44 3049
3738.02 2963
3738.59 2725
3739.17 2815
3739.75 2731
3740.32 2785
3740.90 2817
3741.48 2495
3742.06 2365
3742.63 2475
3743.21 2631
3743.79 2647
3744.36 2571
3744.94 2466
3745.52 2525
3746.09 2522
3746.67 2638
3747.25 2731
3747.83 2684
3748.40 2863
3748.98 2828
3749.56 2686
3750.14 2683
3750.71 2576
3751.29 2561
3751.87 2775
3752.45 2602
3753.03 2538
3753.60 2701
3754.18 2594
3754.76 2552
3755.34 2484
3755.91 2421
3756.49 2529
3757.07 2446
3757.65 2544
3758.23 2373
3758.81 2255
3759.38 2444
3759.96 2460
3760.54 2458
3761.12 2542
3761.70 2573
3762.28 2748
3762.85 2729
3763.43 2723
3764.01 2686
3764.59 2686
3765.17 2808
3765.75 2666
3766.33 2543
3766.90 2597
3767.48 2522
3768.06 2454
3768.64 2551
3769.22 2592
3769.80 2666
3770.38 2497
3770.96 2631
3771.54 2628
3772.12 2671
3772.70 2624
3773.27 2556
3773.85 2600
3774.43 2662
3775.01 2540
3775.59 2454
3776.17 2502
3776.75 2503
3777.33 2623
3777.91 2690
3778.49 2581
3779.07 2404
3779.65 2311
3780.23 2361
3780.81 2449
3781.39 2563
3781.97 2507
3782.55 2529
3783.13 2567
3783.71 2506
3784.29 2544
3784.87 2527
3785.45 2465
3786.03 2564
3786.61 2569
3787.19 2447
3787.77 2399
3788.35 2517
3788.93 2526
3789.51 2303
3790.09 2585
3790.67 2851
3791.26 2548
3791.84 2391
3792.42 2383
3793.00 2498
3793.58 2557
3794.16 2373
3794.74 2490
3795.32 2407
3795.90 2474
3796.48 2490
3797.07 2575
3797.65 2385
3798.23 2403
3798.81 2365
3799.39 2392
3799.97 2547
3800.55 2515
3801.13 2653
3801.72 2733
3802.30 2792
3802.88 2624
3803.46 2700
3804.04 2765
3804.62 2775
3805.21 2907
3805.79 2707
3806.37 2822
3806.95 2801
3807.53 2856
3808.12 2851
3808.70 2843
3809.28 2792
3809.86 3155
3810.44 3185
3811.03 3094
3811.61 3070
3812.19 2737
3812.77 2878
3813.36 2957
3813.94 2700
3814.52 2787
3815.10 2788
3815.69 2733
3816.27 2726
3816.85 2736
3817.43 2684
3818.02 2699
3818.60 2627
3819.18 2475
3819.76 2418
3820.35 2467
3820.93 2539
3821.51 2517
3822.10 2284
3822.68 2579
3823.26 2550
3823.85 2447
3824.43 2474
3825.01 2484
3825.60 2433
3826.18 2458
3826.76 2422
3827.35 2614
3827.93 2653
3828.51 2504
3829.10 2535
3829.68 2516
3830.26 2421
3830.85 2339
3831.43 2364
3832.02 2346
3832.60 2496
3833.18 2441
3833.77 2450
3834.35 2570
3834.93 2373
3835.52 2457
3836.10 2524
3836.69 2502
3837.27 2422
3837.86 2355
3838.44 2622
3839.02 2498
3839.61 2288
3840.19 2242
3840.78 2342
3841.36 2335
3841.95 2339
3842.53 2178
3843.12 2144
3843.70 2224
3844.29 2586
3844.87 2313
3845.46 2387
3846.04 2276
3846.63 2342
3847.21 2328
3847.80 2259
3848.38 2290
3848.97 2392
3849.55 2494
3850.14 2506
3850.72 2374
3851.31 2293
3851.89 2333
3852.48 2345
3853.06 2434
3853.65 2490
3854.23 2535
3854.82 2590
3855.40 2651
3855.99 2697
3856.58 2695
3857.16 2626
3857.75 2739
3858.33 2632
3858.92 2973
3859.50 2863
3860.09 3143
3860.68 3037
3861.26 3329
3861.85 3506
3862.43 3561
3863.02 3599
3863.61 3593
3864.19 3423
3864.78 3668
3865.37 3571
3865.95 3373
3866.54 3185
3867.13 3217
3867.71 2890
3868.30 2888
3868.89 2605
3869.47 2636
3870.06 2619
3870.65 2684
3871.23 2526
3871.82 2851
3872.41 2631
3872.99 2423
3873.58 2393
3874.17 2349
3874.75 2592
3875.34 2639
3875.93 2529
3876.52 2675
3877.10 2834
3877.69 2842
3878.28 2755
3878.86 2738
3879.45 2733
3880.04 2666
3880.63 2614
3881.21 2481
3881.80 2429
3882.39 2405
3882.98 2648
3883.57 2532
3884.15 2553
3884.74 2484
3885.33 2499
3885.92 2533
3886.50 2411
3887.09 2386
3887.68 2527
3888.27 2745
3888.86 2810
3889.45 2884
3890.03 2842
3890.62 2891
3891.21 2955
3891.80 2770
3892.39 2761
3892.98 2564
3893.56 2647
3894.15 2887
3894.74 2796
3895.33 2608
3895.92 2678
3896.51 2747
3897.10 2747
3897.68 2614
3898.27 2649
3898.86 2643
3899.45 2710
3900.04 2616
3900.63 2827
3901.22 2864
3901.81 2938
3902.40 2870
3902.99 2616
3903.57 2600
3904.16 2776
3904.75 2508
3905.34 2453
3905.93 2554
3906.52 2607
3907.11 2544
3907.70 2507
3908.29 2644
3908.88 2657
3909.47 2749
3910.06 2659
3910.65 2598
3911.24 2337
3911.83 2348
3912.42 2445
3913.01 2513
3913.60 2377
3914.19 2598
3914.78 2521
3915.37 2455
3915.96 2408
3916.55 2320
3917.14 2419
3917.73 2439
3918.32 2423
3918.91 2315
3919.50 2368
3920.09 2325
3920.68 2310
3921.27 2517
3921.86 2351
3922.45 2343
3923.05 2310
3923.64 2350
3924.23 2417
3924.82 2402
3925.41 2557
3926.00 2305
3926.59 2298
3927.18 2223
3927.77 2290
3928.36 2152
3928.95 2215
3929.55 2208
3930.14 2290
3930.73 2314
3931.32 2399
3931.91 2383
3932.50 2398
3933.09 2425
3933.69 2392
3934.28 2338
3934.87 2256
3935.46 2336
3936.05 2310
3936.64 2261
3937.24 2389
3937.83 2429
3938.42 2393
3939.01 2425
3939.60 2545
3940.20 2448
3940.79 2576
3941.38 2449
3941.97 2391
3942.56 2436
3943.16 2499
3943.75 2300
3944.34 2391
3944.93 2422
3945.53 2282
3946.12 2179
3946.71 2215
3947.30 2145
3947.90 2351
3948.49 2376
3949.08 2215
3949.67 2161
3950.27 2475
3950.86 2514
3951.45 2391
3952.05 2344
3952.64 2140
3953.23 2106
3953.82 2204
3954.42 2208
3955.01 2108
3955.60 2320
3956.20 2266
3956.79 2419
3957.38 2501
3957.98 2259
3958.57 2321
3959.16 2476
3959.76 2286
3960.35 2402
3960.94 2314
3961.54 2241
3962.13 2264
3962.73 2405
3963.32 2460
3963.91 2295
3964.51 2319
3965.10 2225
3965.69 2520
3966.29 2412
3966.88 2287
3967.48 2347
3968.07 2343
3968.66 2454
3969.26 2356
3969.85 2145
3970.45 2409
3971.04 2427
3971.64 2316
3972.23 2426
3972.82 2246
3973.42 2220
3974.01 2307
3974.61 2337
3975.20 2142
3975.80 2234
3976.39 2449
3976.99 2379
3977.58 2405
3978.18 2310
3978.77 2366
3979.37 2349
3979.96 2312
3980.56 2272
3981.15 2433
3981.75 2376
3982.34 2283
3982.94 2370
3983.53 2359
3984.13 2190
3984.72 2264
3985.32 2253
3985.91 2460
3986.51 2236
3987.11 2268
3987.70 2302
3988.30 2501
3988.89 2352
3989.49 2389
3990.08 2282
3990.68 2317
3991.28 2401
3991.87 2158
3992.47 2270
3993.06 2391
3993.66 2448
3994.26 2319
3994.85 2554
3995.45 2715
3996.04 2537
3996.64 2481
3997.24 2601
3997.83 2334
3998.43 2446
3999.03 2364
3999.62 2405
4000.22 2497
4000.81 2398
4001.41 2314
4002.01 2401
4002.60 2515
4003.20 2499
4003.80 2493
4004.40 2578
4004.99 2446
4005.59 2535
4006.19 2624
4006.78 2763
4007.38 2688
4007.98 2565
4008.57 2651
4009.17 2626
4009.77 2548
4010.37 2447
4010.96 2411
4011.56 2481
4012.16 2482
4012.76 2294
4013.35 2393
4013.95 2569
4014.55 2543
4015.15 2882
4015.74 2693
4016.34 2736
4016.94 2728
4017.54 2734
4018.13 2642
4018.73 2655
4019.33 2704
4019.93 2670
4020.53 2364
4021.12 2424
4021.72 2498
4022.32 2485
4022.92 2325
4023.52 2322
4024.12 2417
4024.71 2458
4025.31 2599
4025.91 2416
4026.51 2579
4027.11 2524
4027.71 2617
4028.30 2545
4028.90 2644
4029.50 2710
4030.10 2614
4030.70 2711
4031.30 2694
4031.90 2822
4032.50 2513
4033.10 2521
4033.69 2598
4034.29 2660
4034.89 2629
4035.49 2452
4036.09 2504
4036.69 2570
4037.29 2679
4037.89 2461
4038.49 2433
4039.09 2275
4039.69 2338
4040.29 2295
4040.89 2321
4041.49 2236
4042.08 2347
4042.68 2399
4043.28 2526
4043.88 2377
4044.48 2296
4045.08 2382
4045.68 2331
4046.28 2411
4046.88 2296
4047.48 2529
4048.08 2501
4048.68 2427
4049.28 2319
4049.88 2461
4050.48 2527
4051.08 2539
4051.69 2340
4052.29 2378
4052.89 2522
4053.49 2524
4054.09 2612
4054.69 2493
4055.29 2499
4055.89 2335
4056.49 2335
4057.09 2449
4057.69 2363
4058.29 2313
4058.89 2416
4059.49 2366
4060.09 2213
4060.70 2306
4061.30 2080
4061.90 2139
4062.50 2302
4063.10 2290
4063.70 2192
4064.30 2093
4064.90 2184
4065.51 2332
4066.11 2333
4066.71 2273
4067.31 2231
4067.91 2102
4068.51 2321
4069.11 2288
4069.72 2226
4070.32 2219
4070.92 2165
4071.52 2344
4072.12 2203
4072.73 2171
4073.33 2334
4073.93 2190
4074.53 2241
4075.13 2186
4075.74 2150
4076.34 2416
4076.94 2428
4077.54 2277
4078.14 2124
4078.75 2190
4079.35 2234
4079.95 2150
4080.55 2240
4081.16 2351
4081.76 2205
4082.36 2151
4082.96 2293
4083.57 2270
4084.17 2195
4084.77 2170
4085.38 2437
4085.98 2274
4086.58 2220
4087.18 2215
4087.79 2255
4088.39 2124
4088.99 2276
4089.60 2287
4090.20 2425
4090.80 2209
4091.41 2271
4092.01 2275
4092.61 2313
4093.22 2421
4093.82 2497
4094.42 2324
4095.03 2267
4095.63 2319
4096.23 2410
4096.84 2246
4097.44 2168
4098.05 2157
4098.65 2229
4099.25 2195
4099.86 2041
4100.46 2164
4101.06 2095
4101.67 2071
4102.27 2218
4102.88 2289
4103.48 2236
4104.09 2222
4104.69 2153
4105.29 2125
4105.90 2277
4106.50 2230
4107.11 2151
4107.71 2147
4108.32 2035
4108.92 2164
4109.53 2131
4110.13 2227
4110.74 2223
4111.34 2293
4111.94 2175
4112.55 2209
4113.15 2250
4113.76 2138
4114.36 2324
4114.97 2297
4115.57 2140
4116.18 2068
4116.78 2171
4117.39 2113
4118.00 2074
4118.60 2070
4119.21 2116
4119.81 2142
4120.42 2327
4121.02 2219
4121.63 2181
4122.23 2152
4122.84 2119
4123.44 2285
4124.05 2251
4124.66 2358
4125.26 2313
4125.87 2150
4126.47 2241
4127.08 2306
4127.68 2148
4128.29 2083
4128.90 2061
4129.50 2160
4130.11 2292
4130.72 2265
4131.32 2232
4131.93 2169
4132.53 2185
4133.14 2258
4133.75 2218
4134.35 2346
4134.96 2519
4135.57 2339
4136.17 2448
4136.78 2650
4137.39 2508
4137.99 2357
4138.60 2309
4139.21 2371
4139.81 2424
4140.42 2477
4141.03 2695
4141.63 2835
4142.24 2574
4142.85 2660
4143.46 2773
4144.06 2685
4144.67 2772
4145.28 2568
4145.88 2554
4146.49 2364
4147.10 2209
4147.71 2490
4148.31 2323
4148.92 2297
4149.53 2149
4150.14 2145
4150.74 2080
4151.35 2144
4151.96 2182
4152.57 2187
4153.18 2254
4153.78 2298
4154.39 2189
4155.00 2081
4155.61 2195
4156.22 2268
4156.82 2078
4157.43 2073
4158.04 2206
4158.65 2148
4159.26 2047
4159.86 2007
4160.47 2163
4161.08 2083
4161.69 2038
4162.30 2310
4162.91 2356
4163.52 2298
4164.12 2213
4164.73 2265
4165.34 2359
4165.95 2187
4166.56 2367
4167.17 2360
4167.78 2271
4168.39 2147
4168.99 2120
4169.60 2316
4170.21 2279
4170.82 2214
4171.43 2213
4172.04 2338
4172.65 2129
4173.26 2140
4173.87 2260
4174.48 2272
4175.09 2208
4175.70 2418
4176.31 2388
4176.92 2315
4177.53 2419
4178.13 2552
4178.74 2366
4179.35 2286
4179.96 2507
4180.57 2332
4181.18 2264
4181.79 2321
4182.40 2307
4183.01 2315
4183.62 2422
4184.23 2368
4184.84 2269
4185.45 2176
4186.06 2207
4186.67 2198
4187.29 2153
4187.90 1925
4188.51 2180
4189.12 2170
4189.73 2407
4190.34 2268
4190.95 2175
4191.56 2241
4192.17 2333
4192.78 2370
4193.39 2387
4194.00 2539
4194.61 2634
4195.22 2751
4195.83 2823
4196.45 2538
4197.06 2699
4197.67 2582
4198.28 2486
4198.89 2371
4199.50 2406
4200.11 2400
4200.72 2404
4201.33 2430
4201.95 2390
4202.56 2135
4203.17 2254
4203.78 2182
4204.39 2125
4205.00 2233
4205.62 2115
4206.23 2106
4206.84 2090
4207.45 2232
4208.06 2373
4208.67 2254
4209.29 2273
4209.90 2267
4210.51 2257
4211.12 2306
4211.73 2163
4212.35 2119
4212.96 2174
4213.57 2323
4214.18 2483
4214.80 2464
4215.41 2341
4216.02 2311
4216.63 2587
4217.25 2568
4217.86 2566
4218.47 2534
4219.08 2884
4219.70 2987
4220.31 2952
4220.92 2858
4221.53 3108
4222.15 3194
4222.76 3221
4223.37 3017
4223.99 3049
4224.60 3106
4225.21 3103
4225.83 3176
4226.44 3176
4227.05 3187
4227.66 3193
4228.28 3201
4228.89 3349
4229.51 3545
4230.12 3290
4230.73 3313
4231.35 3464
4231.96 3220
4232.57 3083
4233.19 3418
4233.80 3276
4234.41 3312
4235.03 3520
4235.64 3444
4236.26 3327
4236.87 3590
4237.48 3616
4238.10 3417
4238.71 3244
4239.33 3070
4239.94 3154
4240.55 2991
4241.17 2796
4241.78 2586
4242.40 2677
4243.01 2614
4243.63 2632
4244.24 2538
4244.85 2424
4245.47 2365
4246.08 2722
4246.70 2658
4247.31 2749
4247.93 2632
4248.54 2701
4249.16 2921
4249.77 2909
4250.39 2759
4251.00 2708
4251.62 2511
4252.23 2458
4252.85 2391
4253.46 2422
4254.08 2575
4254.69 2567
4255.31 2617
4255.92 2680
4256.54 2548
4257.15 2411
4257.77 2424
4258.39 2417
4259.00 2442
4259.62 2395
4260.23 2446
4260.85 2424
4261.46 2570
4262.08 2661
4262.69 2545
4263.31 2368
4263.93 2683
4264.54 2659
4265.16 2682
4265.77 2561
4266.39 2324
4267.01 2511
4267.62 2381
4268.24 2402
4268.86 2412
4269.47 2448
4270.09 2394
4270.70 2449
4271.32 2283
4271.94 2363
4272.55 2374
4273.17 2309
4273.79 2402
4274.40 2239
4275.02 2346
4275.64 2548
4276.25 2640
4276.87 2615
4277.49 2603
4278.10 2399
4278.72 2464
4279.34 2396
4279.96 2345
4280.57 2341
4281.19 2263
4281.81 2240
4282.42 2165
4283.04 2257
4283.66 2222
4284.28 2070
4284.89 2068
4285.51 2047
4286.13 2072
4286.75 2013
4287.36 2224
4287.98 2158
4288.60 2187
4289.22 2373
4289.83 2352
4290.45 2369
4291.07 2074
4291.69 2187
4292.31 2108
4292.92 2104
4293.54 2050
4294.16 2186
4294.78 2298
4295.40 2235
4296.01 2200
4296.63 2192
4297.25 2188
4297.87 2055
4298.49 2184
4299.11 2333
4299.72 2348
4300.34 2136
4300.96 2207
4301.58 2293
4302.20 2135
4302.82 2212
4303.44 2196
4304.06 2210
4304.67 2260
4305.29 2163
4305.91 2188
4306.53 2217
4307.15 2143
4307.77 2292
4308.39 2259
4309.01 2214
4309.63 2078
4310.25 2175
4310.86 2200
4311.48 2125
4312.10 2051
4312.72 2004
4313.34 2128
4313.96 2188
4314.58 2288
4315.20 2194
4315.82 2057
4316.44 1998
4317.06 2060
4317.68 2027
4318.30 2159
4318.92 2032
4319.54 1975
4320.16 2045
4320.78 2067
4321.40 2141
4322.02 2066
4322.64 2075
4323.26 1984
4323.88 1996
4324.50 2129
4325.12 1997
4325.74 2182
4326.36 2284
4326.98 2207
4327.60 2243
4328.22 2300
4328.84 2154
4329.46 2157
4330.08 2065
4330.71 1979
4331.33 2165
4331.95 2070
4332.57 1975
4333.19 2115
4333.81 2122
4334.43 2365
4335.05 2192
4335.67 2155
4336.29 2318
4336.91 2245
4337.54 2201
4338.16 2448
4338.78 2581
4339.40 2427
4340.02 2221
4340.64 2205
4341.26 2243
4341.89 2294
4342.51 2446
4343.13 2421
4343.75 2467
4344.37 2470
4344.99 2620
4345.62 2964
4346.24 3239
4346.86 3069
4347.48 3268
4348.10 3391
4348.73 3353
4349.35 3075
4349.97 2794
4350.59 2668
4351.21 2434
4351.84 2434
4352.46 2373
4353.08 2261
4353.70 2065
4354.33 2474
4354.95 2398
4355.57 2184
4356.19 2086
4356.82 2197
4357.44 2113
4358.06 2113
4358.68 2152
4359.31 2211
4359.93 2108
4360.55 2194
4361.17 2272
4361.80 2251
4362.42 2201
4363.04 2233
4363.67 2247
4364.29 2350
4364.91 2351
4365.54 2373
4366.16 2297
4366.78 2398
4367.41 2029
4368.03 2054
4368.65 2167
4369.28 2157
4369.90 2138
4370.52 1949
4371.15 1888
4371.77 2051
4372.39 2140
4373.02 2145
4373.64 2360
4374.27 2095
4374.89 1987
4375.51 2026
4376.14 2056
4376.76 2109
4377.39 2034
4378.01 2144
4378.63 2256
4379.26 2135
4379.88 2223
4380.51 2207
4381.13 2220
4381.75 2173
4382.38 2089
4383.00 2357
4383.63 2362
4384.25 2163
4384.88 2205
4385.50 2240
4386.13 2080
4386.75 2036
4387.38 2129
4388.00 2089
4388.63 2101
4389.25 1903
4389.88 1911
4390.50 1972
4391.13 2021
4391.75 1977
4392.38 2058
4393.00 2048
4393.63 2094
4394.25 2010
4394.88 2007
4395.50 1991
4396.13 2023
4396.75 2106
4397.38 2002
4398.00 1985
4398.63 2048
4399.26 1901
4399.88 1936
4400.51 1973
4401.13 2012
4401.76 1988
4402.38 2045
4403.01 2057
4403.64 2174
4404.26 2097
4404.89 2093
4405.51 2025
4406.14 1951
4406.77 2175
4407.39 2198
4408.02 2167
4408.64 2104
4409.27 1984
4409.90 2089
4410.52 1907
4411.15 2019
4411.78 2141
4412.40 2076
4413.03 2101
4413.66 2046
4414.28 1951
4414.91 2049
4415.54 2186
4416.16 2172
4416.79 2033
4417.42 1948
4418.04 1990
4418.67 2163
4419.30 2139
4419.93 2055
4420.55 2088
4421.18 1973
4421.81 2009
4422.43 2008
4423.06 2095
4423.69 2009
4424.32 2043
4424.94 1957
4425.57 1942
4426.20 1945
4426.83 2062
4427.45 1861
4428.08 1842
4428.71 1933
4429.34 1823
4429.96 1873
4430.59 1915
4431.22 1894
4431.85 2022
4432.48 2014
4433.10 1859
4433.73 2034
4434.36 1890
4434.99 1972
4435.62 2031
4436.24 2045
4436.87 2064
4437.50 2026
4438.13 1901
4438.76 2017
4439.39 1880
4440.02 1811
4440.64 1729
4441.27 1828
4441.90 1776
4442.53 1793
4443.16 1918
4443.79 1989
4444.42 1915
4445.04 1822
4445.67 1903
4446.30 2123
4446.93 2021
4447.56 2051
4448.19 2076
4448.82 2024
4449.45 1909
4450.08 1956
4450.71 1954
4451.34 2000
4451.97 2070
4452.59 2109
4453.22 1990
4453.85 2005
4454.48 2050
4455.11 2006
4455.74 2053
4456.37 1996
4457.00 2016
4457.63 2154
4458.26 1925
4458.89 1955
4459.52 1915
4460.15 1883
4460.78 1875
4461.41 1837
4462.04 1763
4462.67 1821
4463.30 1941
4463.93 1810
4464.56 1829
4465.19 1702
4465.82 1800
4466.45 1790
4467.08 1846
4467.71 1874
4468.34 1730
4468.97 1924
4469.61 1830
4470.24 1913
4470.87 1938
4471.50 1959
4472.13 1910
4472.76 1815
4473.39 1834
4474.02 2019
4474.65 1903
4475.28 1795
4475.91 1740
4476.54 1791
4477.18 1861
4477.81 1853
4478.44 1837
4479.07 1988
4479.70 1972
4480.33 1955
4480.96 2013
4481.59 2015
4482.23 1877
4482.86 1994
4483.49 1893
4484.12 1976
4484.75 2002
4485.38 2034
4486.02 2212
4486.65 1923
4487.28 1919
4487.91 1807
4488.54 1904
4489.18 2088
4489.81 1935
4490.44 2059
4491.07 1976
4491.70 1774
4492.34 1976
4492.97 2115
4493.60 1876
4494.23 1780
4494.87 1925
4495.50 1942
4496.13 1896
4496.76 1891
4497.40 2051
4498.03 1944
4498.66 1886
4499.29 2008
4499.93 2173
4500.56 2031
4501.19 2115
4501.82 2075
4502.46 2157
4503.09 2202
4503.72 2403
4504.36 2398
4504.99 2185
4505.62 2101
4506.26 2269
4506.89 2210
4507.52 2278
4508.16 2260
4508.79 2215
4509.42 2075
4510.06 2146
4510.69 1912
4511.32 2118
4511.96 2099
4512.59 2098
4513.22 2097
4513.86 2027
4514.49 2005
4515.13 1961
4515.76 2016
4516.39 1991
4517.03 1877
4517.66 1946
4518.30 1931
4518.93 2035
4519.56 2100
4520.20 2083
4520.83 2064
4521.47 2060
4522.10 1988
4522.73 1930
4523.37 2130
4524.00 1928
4524.64 2051
4525.27 2052
4525.91 2048
4526.54 2108
4527.18 2274
4527.81 2334
4528.45 2358
4529.08 2625
4529.72 2635
4530.35 2990
4530.99 3297
4531.62 3463
4532.26 3520
4532.89 3747
4533.53 3699
4534.16 3525
4534.80 3584
4535.43 3044
4536.07 2847
4536.70 2664
4537.34 2576
4537.97 2385
4538.61 2389
4539.24 2450
4539.88 2227
4540.51 2151
4541.15 2173
4541.79 2105
4542.42 1989
4543.06 2015
4543.69 2136
4544.33 1985
4544.96 1993
4545.60 2042
4546.24 2195
4546.87 2052
4547.51 2004
4548.14 2134
4548.78 2042
4549.42 1994
4550.05 2182
4550.69 2137
4551.33 2060
4551.96 2236
4552.60 2229
4553.24 2039
4553.87 1910
4554.51 1969
4555.15 2034
4555.78 2146
4556.42 2170
4557.06 2119
4557.69 1915
4558.33 2027
4558.97 1954
4559.60 1925
4560.24 1956
4560.88 2050
4561.51 1946
4562.15 1917
4562.79 1954
4563.43 2088
4564.06 2057
4564.70 2085
4565.34 2103
4565.97 2076
4566.61 2247
4567.25 2081
4567.89 1957
4568.52 2169
4569.16 2288
4569.80 2287
4570.44 2336
4571.07 2444
4571.71 2179
4572.35 2188
4572.99 2121
4573.63 2081
4574.26 2106
4574.90 1969
4575.54 2067
4576.18 1993
4576.82 1918
4577.45 2003
4578.09 2067
4578.73 2025
4579.37 2008
4580.01 1917
4580.65 1998
4581.28 1983
4581.92 1956
4582.56 2064
4583.20 2011
4583.84 1976
4584.48 2063
4585.12 2189
4585.76 2021
4586.39 2021
4587.03 2122
4587.67 1808
4588.31 1998
4588.95 2004
4589.59 1947
4590.23 2068
4590.87 2165
4591.51 2122
4592.15 2059
4592.78 2083
4593.42 2116
4594.06 2132
4594.70 2133
4595.34 2114
4595.98 1970
4596.62 1856
4597.26 1925
4597.90 1928
4598.54 1909
4599.18 1920
4599.82 1974
4600.46 1897
4601.10 2009
4601.74 1958
4602.38 1985
4603.02 2066
4603.66 2123
4604.30 2112
4604.94 2120
4605.58 2129
4606.22 2230
4606.86 1965
4607.50 2170
4608.14 2263
4608.78 2265
4609.42 2295
4610.06 2197
4610.70 2362
4611.34 2117
4611.98 2344
4612.62 2081
4613.26 2062
4613.90 2038
4614.55 1867
4615.19 1947
4615.83 1993
4616.47 2043
4617.11 2036
4617.75 1988
4618.39 2069
4619.03 2025
4619.67 2067
4620.31 1824
4620.96 1953
4621.60 1959
4622.24 1830
4622.88 1885
4623.52 1924
4624.16 1706
4624.80 1785
4625.44 1840
4626.09 1994
4626.73 2009
4627.37 1948
4628.01 1951
4628.65 1903
4629.29 1923
4629.94 1974
4630.58 1924
4631.22 1810
4631.86 1841
4632.50 1984
4633.15 2042
4633.79 2120
4634.43 1954
4635.07 1922
4635.72 1923
4636.36 2016
4637.00 2144
4637.64 2097
4638.28 2242
4638.93 2171
4639.57 2139
4640.21 2079
4640.85 2078
4641.50 2137
4642.14 2009
4642.78 2075
4643.43 2210
4644.07 2122
4644.71 2038
4645.35 2022
4646.00 2011
4646.64 2033
4647.28 2177
4647.93 2243
4648.57 2148
4649.21 2089
4649.86 2056
4650.50 2025
4651.14 2060
4651.79 2168
4652.43 2107
4653.07 2265
4653.72 2190
4654.36 2034
4655.00 2024
4655.65 1894
4656.29 2046
4656.93 2134
4657.58 1988
4658.22 1890
4658.87 2024
4659.51 1881
4660.15 1924
4660.80 1981
4661.44 1887
4662.09 2048
4662.73 2140
4663.37 2069
4664.02 2030
4664.66 1869
4665.31 1911
4665.95 1878
4666.59 1979
4667.24 1991
4667.88 2010
4668.53 1778
4669.17 1866
4669.82 1865
4670.46 1873
4671.11 1885
4671.75 1808
4672.40 1707
4673.04 1722
4673.69 1799
4674.33 1836
4674.98 1816
4675.62 1763
4676.27 1845
4676.91 1922
4677.56 2018
4678.20 1957
4678.85 1915
4679.49 1949
4680.14 2054
4680.78 2045
4681.43 1864
4682.07 1999
4682.72 2147
4683.36 2038
4684.01 1888
4684.66 2055
4685.30 1913
4685.95 1976
4686.59 1913
4687.24 1841
4687.88 1978
4688.53 1854
4689.18 1960
4689.82 2103
4690.47 2023
4691.11 1998
4691.76 1918
4692.41 2042
4693.05 2011
4693.70 1914
4694.34 1863
4694.99 1881
4695.64 1911
4696.28 1969
4696.93 1988
4697.58 1973
4698.22 1925
4698.87 1879
4699.52 2057
4700.16 2015
4700.81 2004
4701.46 1947
4702.10 2066
4702.75 2049
4703.40 1978
4704.04 1962
4704.69 1756
4705.34 2017
4705.99 1950
4706.63 1943
4707.28 1894
4707.93 1948
4708.57 1985
4709.22 2021
4709.87 1930
4710.52 1970
4711.16 1813
4711.81 1821
4712.46 1956
4713.11 2085
4713.75 1992
4714.40 1901
4715.05 1920
4715.70 1928
4716.35 2030
4716.99 2125
4717.64 2165
4718.29 1835
4718.94 2111
4719.58 2249
4720.23 2081
4720.88 1978
4721.53 2109
4722.18 2247
4722.83 2119
4723.47 2047
4724.12 1976
4724.77 2201
4725.42 2112
4726.07 2159
4726.72 2186
4727.36 2187
4728.01 2174
4728.66 2135
4729.31 2176
4729.96 2163
4730.61 2104
4731.26 1953
4731.91 1897
4732.55 1775
4733.20 1829
4733.85 1925
4734.50 1871
4735.15 1903
4735.80 1947
4736.45 1953
4737.10 1948
4737.75 1973
4738.40 2008
4739.05 2106
4739.70 1966
4740.35 2089
4740.99 2113
4741.64 2172
4742.29 2108
4742.94 2037
4743.59 2043
4744.24 1948
4744.89 1969
4745.54 1952
4746.19 1855
4746.84 2069
4747.49 2128
4748.14 2182
4748.79 2017
4749.44 2031
4750.09 2141
4750.74 2240
4751.39 2378
4752.04 2356
4752.69 2450
4753.34 2400
4753.99 2284
4754.64 2379
4755.29 2256
4755.95 2283
4756.60 2255
4757.25 2127
4757.90 2037
4758.55 2133
4759.20 2138
4759.85 2114
4760.50 2142
4761.15 2141
4761.80 1986
4762.45 2068
4763.10 2230
4763.75 2151
4764.41 2299
4765.06 2316
4765.71 2306
4766.36 2293
4767.01 2363
4767.66 2354
4768.31 2444
4768.97 2356
4769.62 2308
4770.27 2166
4770.92 2114
4771.57 2018
4772.22 2005
4772.87 1980
4773.53 1999
4774.18 2076
4774.83 2146
4775.48 2092
4776.13 2127
4776.79 2098
4777.44 1952
4778.09 1995
4778.74 2040
4779.39 1957
4780.05 1980
4780.70 2089
4781.35 2165
4782.00 2209
4782.65 2104
4783.31 1977
4783.96 2062
4784.61 2034
4785.26 2145
4785.92 1910
4786.57 2059
4787.22 1956
4787.88 2111
4788.53 2144
4789.18 1916
4789.83 1992
4790.49 1984
4791.14 2064
4791.79 1990
4792.45 1996
4793.10 1945
4793.75 1912
4794.40 1968
4795.06 1970
4795.71 1964
4796.36 1994
4797.02 2039
4797.67 1858
4798.32 2002
4798.98 2115
4799.63 2116
4800.29 2054
4800.94 2117
4801.59 1941
4802.25 1928
4802.90 1867
4803.55 1949
4804.21 2030
4804.86 1944
4805.52 1919
4806.17 2066
4806.82 1924
4807.48 1978
4808.13 2054
4808.79 1973
4809.44 1880
4810.09 1820
4810.75 1675
4811.40 1869
4812.06 1924
4812.71 2137
4813.37 2031
4814.02 1933
4814.67 1851
4815.33 1874
4815.98 1995
4816.64 1970
4817.29 1950
4817.95 2051
4818.60 2112
4819.26 2253
4819.91 2119
4820.57 2057
4821.22 1863
4821.88 2045
4822.53 2038
4823.19 2164
4823.84 2250
4824.50 2168
4825.15 2149
4825.81 2289
4826.46 2306
4827.12 2283
4827.77 2247
4828.43 2179
4829.09 2412
4829.74 2143
4830.40 1993
4831.05 2046
4831.71 2071
4832.36 2194
4833.02 2088
4833.68 2030
4834.33 2384
4834.99 2345
4835.64 2345
4836.30 2397
4836.96 2453
4837.61 2562
4838.27 2713
4838.92 2654
4839.58 2343
4840.24 2426
4840.89 2488
4841.55 2673
4842.21 2563
4842.86 2253
4843.52 2299
4844.17 2478
4844.83 2257
4845.49 2416
4846.14 2372
4846.80 2270
4847.46 2434
4848.11 2461
4848.77 2197
4849.43 2322
4850.09 2425
4850.74 2664
4851.40 2482
4852.06 2219
4852.71 2499
4853.37 2485
4854.03 2330
4854.69 2477
4855.34 2349
4856.00 2376
4856.66 2407
4857.31 2467
4857.97 2529
4858.63 2415
4859.29 2435
4859.94 2437
4860.60 2349
4861.26 2357
4861.92 2354
4862.58 2249
4863.23 2368
4863.89 2402
4864.55 2245
4865.21 2326
4865.87 2500
4866.52 2494
4867.18 2403
4867.84 2413
4868.50 2571
4869.16 2529
4869.81 2326
4870.47 2400
4871.13 2539
4871.79 2341
4872.45 2277
4873.11 2391
4873.77 2368
4874.42 2346
4875.08 2226
4875.74 2252
4876.40 2294
4877.06 2322
4877.72 2385
4878.38 2453
4879.03 2229
4879.69 2299
4880.35 2289
4881.01 2137
4881.67 2199
4882.33 2204
4882.99 2128
4883.65 2060
4884.31 2162
4884.97 2046
4885.63 2054
4886.29 2086
4886.95 2085
4887.60 2156
4888.26 2152
4888.92 2211
4889.58 2359
4890.24 2120
4890.90 2084
4891.56 2176
4892.22 2179
4892.88 2135
4893.54 2089
4894.20 2081
4894.86 1933
4895.52 1897
4896.18 1980
4896.84 2122
4897.50 2061
4898.16 2052
4898.82 2159
4899.48 2249
4900.14 2072
4900.80 2087
4901.46 2187
4902.12 2136
4902.79 2121
4903.45 1958
4904.11 2016
4904.77 2131
4905.43 2020
4906.09 1946
4906.75 1964
4907.41 2147
4908.07 2143
4908.73 2151
4909.39 2021
4910.05 2197
4910.71 2119
4911.38 1857
4912.04 1899
4912.70 2021
4913.36 1821
4914.02 1889
4914.68 1812
4915.34 2078
4916.00 1975
4916.67 1774
4917.33 1845
4917.99 1749
4918.65 1823
4919.31 1879
4919.97 1839
4920.64 1778
4921.30 1769
4921.96 1797
4922.62 1913
4923.28 1870
4923.94 1768
4924.61 1796
4925.27 1879
4925.93 1875
4926.59 1759
4927.26 1763
4927.92 1812
4928.58 1917
4929.24 1991
4929.90 1815
4930.57 1855
4931.23 1767
4931.89 1912
4932.55 2016
4933.22 1839
4933.88 1995
4934.54 1854
4935.20 1834
4935.87 1838
4936.53 1733
4937.19 1819
4937.86 1893
4938.52 1815
4939.18 1817
4939.84 1815
4940.51 1849
4941.17 1876
4941.83 1965
4942.50 1893
4943.16 1762
4943.82 1909
4944.49 1810
4945.15 1914
4945.81 1977
4946.48 1749
4947.14 1834
4947.80 1831
4948.47 1729
4949.13 1786
4949.79 1799
4950.46 1868
4951.12 1812
4951.79 1636
4952.45 1707
4953.11 1789
4953.78 1852
4954.44 1758
4955.11 1742
4955.77 1673
4956.43 1732
4957.10 1820
4957.76 1817
4958.43 1885
4959.09 1828
4959.76 1834
4960.42 1673
4961.08 1736
4961.75 1755
4962.41 1961
4963.08 1812
4963.74 1724
4964.41 1799
4965.07 1985
4965.74 1731
4966.40 1747
4967.07 1965
4967.73 1816
4968.40 1717
4969.06 1775
4969.73 1803
4970.39 1866
4971.06 1772
4971.72 1682
4972.39 1642
4973.05 1702
4973.72 1781
4974.38 1812
4975.05 1830
4975.71 1871
4976.38 1800
4977.04 1713
4977.71 1808
4978.37 1844
4979.04 1794
4979.71 1820
4980.37 1707
4981.04 1674
4981.70 1704
4982.37 1753
4983.04 1760
4983.70 1855
4984.37 1770
4985.03 1736
4985.70 1920
4986.37 1965
4987.03 1732
4987.70 1638
4988.36 1703
4989.03 1713
4989.70 1827
4990.36 1783
4991.03 1719
4991.70 1745
4992.36 1790
4993.03 1794
4993.70 1875
4994.36 1925
4995.03 1880
4995.70 1613
4996.36 1667
4997.03 1712
4997.70 1718
4998.36 1729
4999.03 1801
4999.70 1782
5000.36 1791
5001.03 1856
5001.70 1748
5002.37 1833
5003.03 1709
5003.70 1759
5004.37 1708
5005.03 1785
5005.70 1912
5006.37 1853
5007.04 1699
5007.70 1770
5008.37 1901
5009.04 1812
5009.71 1750
5010.38 1752
5011.04 1690
5011.71 1759
5012.38 1797
5013.05 1895
5013.71 1958
5014.38 1893
5015.05 1795
5015.72 1794
5016.39 1612
5017.06 1716
5017.72 1761
5018.39 1902
5019.06 2002
5019.73 2007
5020.40 2054
5021.07 2153
5021.73 2165
5022.40 2259
5023.07 2221
5023.74 2394
5024.41 2398
5025.08 2277
5025.75 2377
5026.41 2209
5027.08 2163
5027.75 2063
5028.42 1919
5029.09 2097
5029.76 1979
5030.43 1796
5031.10 1869
5031.77 1798
5032.44 1763
5033.10 1914
5033.77 1822
5034.44 1889
5035.11 1822
5035.78 1845
5036.45 1861
5037.12 1793
5037.79 1728
5038.46 1800
5039.13 1689
5039.80 1763
5040.47 1708
5041.14 1623
5041.81 1718
5042.48 1798
5043.15 1841
5043.82 1814
5044.49 1857
5045.16 1836
5045.83 1927
5046.50 1955
5047.17 1781
5047.84 1813
5048.51 1813
5049.18 1785
5049.85 1846
5050.52 1893
5051.19 1728
5051.86 1850
5052.53 1692
5053.20 1653
5053.87 1704
5054.54 1864
5055.21 1717
5055.89 1711
5056.56 1621
5057.23 1740
5057.90 1842
5058.57 1831
5059.24 1639
5059.91 1803
5060.58 1795
5061.25 1807
5061.92 1927
5062.60 1791
5063.27 1815
5063.94 1874
5064.61 1863
5065.28 1812
5065.95 1746
5066.62 1820
5067.30 1727
5067.97 1841
5068.64 1665
5069.31 1736
5069.98 1684
5070.65 1662
5071.33 1669
5072.00 1641
5072.67 1727
5073.34 1710
5074.01 1712
5074.68 1555
5075.36 1524
5076.03 1719
5076.70 1682
5077.37 1748
5078.05 1647
5078.72 1759
5079.39 1821
5080.06 1940
5080.73 1924
5081.41 1823
5082.08 1853
5082.75 1831
5083.42 1808
5084.10 1722
5084.77 1709
5085.44 1824
5086.12 1941
5086.79 1815
5087.46 1799
5088.13 1887
5088.81 1900
5089.48 1845
5090.15 1906
5090.83 1931
5091.50 1978
5092.17 2076
5092.85 2111
5093.52 2027
5094.19 1937
5094.87 2093
5095.54 1939
5096.21 1819
5096.89 1844
5097.56 1790
5098.23 1824
5098.91 1783
5099.58 1663
5100.25 1697
5100.93 1724
5101.60 1791
5102.28 1785
5102.95 1715
5103.62 1799
5104.30 1856
5104.97 1727
5105.65 1743
5106.32 1761
5106.99 1867
5107.67 1869
5108.34 1915
5109.02 1701
5109.69 1673
5110.36 1695
5111.04 1749
5111.71 1840
5112.39 1787
5113.06 1702
5113.74 1733
5114.41 1738
5115.09 1794
5115.76 1852
5116.44 1798
5117.11 1794
5117.79 1816
5118.46 1799
5119.14 1828
5119.81 1933
5120.49 1815
5121.16 1854
5121.84 1880
5122.51 1951
5123.19 1778
5123.86 1688
5124.54 1795
5125.21 1846
5125.89 1756
5126.56 1752
5127.24 1794
5127.91 1806
5128.59 1772
5129.27 1837
5129.94 1735
5130.62 1811
5131.29 1824
5131.97 1810
5132.64 1989
5133.32 1859
5134.00 1850
5134.67 1800
5135.35 1789
5136.02 1873
5136.70 1740
5137.38 1906
5138.05 1809
5138.73 1869
5139.40 1901
5140.08 1838
5140.76 1843
5141.43 1792
5142.11 1878
5142.79 1767
5143.46 1826
5144.14 1773
5144.82 1645
5145.49 1626
5146.17 1729
5146.85 1733
5147.52 1651
5148.20 1719
5148.88 1706
5149.55 1700
5150.23 1612
5150.91 1707
5151.59 1807
5152.26 1812
5152.94 1767
5153.62 1792
5154.29 1772
5154.97 1698
5155.65 1810
5156.33 1649
5157.00 1721
5157.68 1692
5158.36 1765
5159.04 1609
5159.71 1719
5160.39 1786
5161.07 1618
5161.75 1581
5162.42 1546
5163.10 1482
5163.78 1628
5164.46 1629
5165.14 1759
5165.81 1734
5166.49 1737
5167.17 1753
5167.85 1849
5168.53 1847
5169.21 1689
5169.88 1895
5170.56 1875
5171.24 1744
5171.92 1700
5172.60 1660
5173.28 1715
5173.95 1674
5174.63 1827
5175.31 1773
5175.99 1963
5176.67 1800
5177.35 1790
5178.03 1787
5178.71 1861
5179.38 1825
5180.06 1908
5180.74 1880
5181.42 1705
5182.10 1764
5182.78 1584
5183.46 1529
5184.14 1595
5184.82 1584
5185.50 1538
5186.18 1571
5186.86 1591
5187.53 1606
5188.21 1623
5188.89 1597
5189.57 1557
5190.25 1543
5190.93 1529
5191.61 1535
5192.29 1613
5192.97 1666
5193.65 1600
5194.33 1616
5195.01 1693
5195.69 1696
5196.37 1651
5197.05 1599
5197.73 1534
5198.41 1731
5199.09 1703
5199.77 1630
5200.45 1672
5201.13 1555
5201.81 1513
5202.49 1601
5203.17 1611
5203.86 1640
5204.54 1679
5205.22 1621
5205.90 1595
5206.58 1663
5207.26 1659
5207.94 1666
5208.62 1885
5209.30 1757
5209.98 1687
5210.66 1833
5211.34 1748
5212.02 1707
5212.71 1690
5213.39 1725
5214.07 1695
5214.75 1741
5215.43 1676
5216.11 1820
5216.79 1717
5217.47 1682
5218.16 1848
5218.84 1716
5219.52 1617
5220.20 1658
5220.88 1622
5221.56 1592
5222.25 1758
5222.93 1829
5223.61 1676
5224.29 1519
5224.97 1532
5225.66 1685
5226.34 1752
5227.02 1693
5227.70 1660
5228.38 1651
5229.07 1750
5229.75 1734
5230.43 1628
5231.11 1725
5231.79 1726
5232.48 1661
5233.16 1665
5233.84 1613
5234.52 1691
5235.21 1688
5235.89 1670
5236.57 1561
5237.26 1604
5237.94 1639
5238.62 1637
5239.30 1739
5239.99 1713
5240.67 1577
5241.35 1643
5242.04 1667
5242.72 1678
5243.40 1615
5244.08 1541
5244.77 1672
5245.45 1679
5246.13 1625
5246.82 1657
5247.50 1744
5248.18 1771
5248.87 1743
5249.55 1790
5250.24 1786
5250.92 1784
5251.60 1794
5252.29 1900
5252.97 1802
5253.65 1645
5254.34 1611
5255.02 1589
5255.71 1591
5256.39 1594
5257.07 1612
5257.76 1651
5258.44 1548
5259.13 1563
5259.81 1662
5260.49 1728
5261.18 1566
5261.86 1536
5262.55 1765
5263.23 1700
5263.92 1641
5264.60 1839
5265.28 1781
5265.97 1603
5266.65 1630
5267.34 1591
5268.02 1724
5268.71 1846
5269.39 1780
5270.08 1723
5270.76 1714
5271.45 1717
5272.13 1711
5272.82 1766
5273.50 1760
5274.19 1767
5274.87 1643
5275.56 1682
5276.24 1742
5276.93 1792
5277.61 1693
5278.30 1845
5278.98 1776
5279.67 1747
5280.36 1865
5281.04 1827
5281.73 1981
5282.41 1878
5283.10 1797
5283.78 1823
5284.47 1915
5285.16 1901
5285.84 1874
5286.53 1788
5287.21 1839
5287.90 1701
5288.59 1839
5289.27 1829
5289.96 1769
5290.64 1651
5291.33 1687
5292.02 1714
5292.70 1725
5293.39 1719
5294.08 1805
5294.76 1679
5295.45 1719
5296.13 1722
5296.82 1778
5297.51 1883
5298.19 1713
5298.88 1560
5299.57 1628
5300.25 1666
5300.94 1784
5301.63 1726
5302.32 1732
5303.00 1715
5303.69 1820
5304.38 1816
5305.06 1911
5305.75 1848
5306.44 1652
5307.13 1690
5307.81 1744
5308.50 1767
5309.19 1720
5309.87 1658
5310.56 1550
5311.25 1568
5311.94 1609
5312.62 1559
5313.31 1524
5314.00 1570
5314.69 1512
5315.38 1602
5316.06 1672
5316.75 1650
5317.44 1598
5318.13 1658
5318.82 1706
5319.50 1817
5320.19 1813
5320.88 1919
5321.57 2020
5322.26 1951
5322.94 2001
5323.63 1892
5324.32 1950
5325.01 1897
5325.70 1874
5326.39 1830
5327.07 1774
5327.76 1801
5328.45 1835
5329.14 1745
5329.83 1807
5330.52 1738
5331.21 1790
5331.90 1938
5332.58 1810
5333.27 1826
5333.96 1751
5334.65 1783
5335.34 1760
5336.03 1800
5336.72 1834
5337.41 1865
5338.10 1813
5338.79 1723
5339.48 1797
5340.17 1754
5340.86 1836
5341.54 1854
5342.23 2043
5342.92 1932
5343.61 1880
5344.30 1984
5344.99 1875
5345.68 1839
5346.37 2029
5347.06 2023
5347.75 2034
5348.44 2046
5349.13 2307
5349.82 2677
5350.51 2550
5351.20 2692
5351.89 2673
5352.58 2890
5353.27 2681
5353.96 2676
5354.65 2727
5355.34 2450
5356.03 2125
5356.72 2152
5357.42 2091
5358.11 1832
5358.80 1866
5359.49 1933
5360.18 1903
5360.87 1766
5361.56 1717
5362.25 1579
5362.94 1793
5363.63 1859
5364.32 1840
5365.01 1797
5365.70 1699
5366.40 1879
5367.09 1759
5367.78 1757
5368.47 1963
5369.16 1766
5369.85 1683
5370.54 1720
5371.23 1591
5371.93 1736
5372.62 1858
5373.31 1696
5374.00 1670
5374.69 1802
5375.38 1784
5376.08 1785
5376.77 1639
5377.46 1516
5378.15 1698
5378.84 1653
5379.53 1674
5380.23 1532
5380.92 1683
5381.61 1709
5382.30 1769
5383.00 1688
5383.69 1587
5384.38 1585
5385.07 1596
5385.76 1692
5386.46 1828
5387.15 1716
5387.84 1796
5388.53 1793
5389.23 1862
5389.92 1837
5390.61 1850
5391.30 1902
5392.00 1837
5392.69 1889
5393.38 1912
5394.08 1843
5394.77 1725
5395.46 1699
5396.15 1724
5396.85 1656
5397.54 1680
5398.23 1796
5398.93 1618
5399.62 1702
5400.31 1693
5401.01 1638
5401.70 1605
5402.39 1713
5403.09 1680
5403.78 1678
5404.47 1672
5405.17 1668
5405.86 1649
5406.56 1742
5407.25 1742
5407.94 1560
5408.64 1697
5409.33 1768
5410.02 1708
5410.72 1654
5411.41 1472
5412.11 1676
5412.80 1593
5413.49 1569
5414.19 1675
5414.88 1673
5415.58 1606
5416.27 1633
5416.97 1679
5417.66 1649
5418.35 1651
5419.05 1544
5419.74 1549
5420.44 1639
5421.13 1607
5421.83 1662
5422.52 1767
5423.22 1757
5423.91 1805
5424.61 1708
5425.30 1649
5426.00 1682
5426.69 1730
5427.39 1760
5428.08 1773
5428.78 1787
5429.47 1835
5430.17 1743
5430.86 1682
5431.56 1686
5432.25 1692
5432.95 1604
5433.64 1675
5434.34 1786
5435.03 1760
5435.73 1690
5436.43 1701
5437.12 1786
5437.82 1738
5438.51 1790
5439.21 1806
5439.90 1761
5440.60 1771
5441.30 1720
5441.99 1669
5442.69 1745
5443.38 1635
5444.08 1856
5444.78 1758
5445.47 1803
5446.17 1995
5446.86 1998
5447.56 1901
5448.26 2030
5448.95 2189
5449.65 2103
5450.35 2259
5451.04 2304
5451.74 2136
5452.44 2040
5453.13 1983
5453.83 1904
5454.53 1875
5455.22 1819
5455.92 1869
5456.62 1740
5457.31 1720
5458.01 1806
5458.71 1803
5459.40 1812
5460.10 1835
5460.80 1874
5461.50 1976
5462.19 1933
5462.89 2170
5463.59 2156
5464.29 2082
5464.98 2267
5465.68 2364
5466.38 2292
5467.08 2145
5467.77 2200
5468.47 2140
5469.17 2041
5469.87 2061
5470.56 1925
5471.26 1846
5471.96 1732
5472.66 1823
5473.36 1918
5474.05 1873
5474.75 1773
5475.45 1817
5476.15 1972
5476.85 1971
5477.54 2009
5478.24 1980
5478.94 2060
5479.64 2101
5480.34 2176
5481.04 2470
5481.73 2376
5482.43 2396
5483.13 2230
5483.83 2223
5484.53 2235
5485.23 2120
5485.93 1986
5486.62 1950
5487.32 1980
5488.02 1920
5488.72 1946
5489.42 2064
5490.12 2141
5490.82 2061
5491.52 2005
5492.22 2032
5492.92 2158
5493.62 2033
5494.31 2192
5495.01 2215
5495.71 2225
5496.41 2019
5497.11 2185
5497.81 2374
5498.51 2490
5499.21 2565
5499.91 2609
5500.61 2924
5501.31 3036
5502.01 3062
5502.71 3164
5503.41 3220
5504.11 3131
5504.81 2854
5505.51 2515
5506.21 2558
5506.91 2377
5507.61 2228
5508.31 2050
5509.01 2146
5509.71 2115
5510.41 2023
5511.11 2181
5511.81 2068
5512.51 2064
5513.21 2062
5513.91 1981
5514.61 1999
5515.31 2043
5516.01 2019
5516.72 1938
5517.42 2058
5518.12 2126
5518.82 1944
5519.52 1990
5520.22 2081
5520.92 2089
5521.62 2126
5522.32 2285
5523.02 2208
5523.73 2099
5524.43 1944
5525.13 2030
5525.83 1991
5526.53 1890
5527.23 1939
5527.93 1973
5528.63 1927
5529.34 1830
5530.04 1737
5530.74 1792
5531.44 1801
5532.14 1806
5532.84 1727
5533.55 1734
5534.25 1802
5534.95 1913
5535.65 1843
5536.35 1880
5537.06 1869
5537.76 1906
5538.46 1836
5539.16 1798
5539.86 1908
5540.57 1891
5541.27 1883
5541.97 1825
5542.67 1878
5543.38 1714
5544.08 1655
5544.78 1651
5545.48 1753
5546.19 1876
5546.89 1806
5547.59 1795
5548.29 1820
5549.00 1726
5549.70 1711
5550.40 1832
5551.11 1842
5551.81 1819
5552.51 1718
5553.21 1595
5553.92 1597
5554.62 1551
5555.32 1654
5556.03 1732
5556.73 1637
5557.43 1511
5558.14 1465
5558.84 1731
5559.54 1777
5560.25 1570
5560.95 1604
5561.65 1615
5562.36 1768
5563.06 1839
5563.77 1777
5564.47 1723
5565.17 1771
5565.88 1644
5566.58 1603
5567.28 1664
5567.99 1627
5568.69 1619
5569.40 1751
5570.10 1652
5570.80 1666
5571.51 1660
5572.21 1724
5572.92 1586
5573.62 1723
5574.33 1761
5575.03 1733
5575.73 1710
5576.44 1640
5577.14 1779
5577.85 1731
5578.55 1684
5579.26 1549
5579.96 1593
5580.67 1526
5581.37 1614
5582.08 1662
5582.78 1658
5583.49 1632
5584.19 1622
5584.90 1602
5585.60 1514
5586.31 1593
5587.01 1638
5587.72 1553
5588.42 1471
5589.13 1479
5589.83 1658
5590.54 1662
5591.24 1597
5591.95 1509
5592.66 1577
5593.36 1444
5594.07 1498
5594.77 1586
5595.48 1629
5596.18 1637
5596.89 1574
5597.60 1595
5598.30 1550
5599.01 1662
5599.71 1669
5600.42 1559
5601.13 1469
5601.83 1494
5602.54 1591
5603.24 1503
5603.95 1527
5604.66 1459
5605.36 1576
5606.07 1681
5606.78 1474
5607.48 1463
5608.19 1515
5608.89 1648
5609.60 1644
5610.31 1617
5611.01 1545
5611.72 1541
5612.43 1401
5613.14 1666
5613.84 1701
5614.55 1598
5615.26 1597
5615.96 1634
5616.67 1601
5617.38 1569
5618.08 1480
5618.79 1482
5619.50 1531
5620.21 1488
5620.91 1529
5621.62 1632
5622.33 1412
5623.04 1483
5623.74 1626
5624.45 1637
5625.16 1433
5625.87 1520
5626.57 1389
5627.28 1423
5627.99 1505
5628.70 1621
5629.40 1515
5630.11 1610
5630.82 1532
5631.53 1519
5632.24 1487
5632.94 1411
5633.65 1459
5634.36 1491
5635.07 1606
5635.78 1554
5636.49 1520
5637.19 1510
5637.90 1391
5638.61 1456
5639.32 1564
5640.03 1671
5640.74 1682
5641.44 1485
5642.15 1530
5642.86 1553
5643.57 1627
5644.28 1533
5644.99 1593
5645.70 1477
5646.41 1500
5647.12 1493
5647.82 1527
5648.53 1614
5649.24 1540
5649.95 1636
5650.66 1660
5651.37 1609
5652.08 1509
5652.79 1509
5653.50 1548
5654.21 1522
5654.92 1603
5655.63 1592
5656.34 1568
5657.05 1540
5657.76 1632
5658.46 1518
5659.17 1565
5659.88 1584
5660.59 1559
5661.30 1609
5662.01 1577
5662.72 1479
5663.43 1526
5664.14 1612
5664.85 1655
5665.56 1735
5666.27 1800
5666.98 1658
5667.69 1680
5668.40 1618
5669.12 1507
5669.83 1736
5670.54 1869
5671.25 1946
5671.96 1884
5672.67 2036
5673.38 2052
5674.09 1986
5674.80 1992
5675.51 1815
5676.22 1816
5676.93 1762
5677.64 1749
5678.35 1699
5679.06 1594
5679.78 1580
5680.49 1646
5681.20 1746
5681.91 1721
5682.62 1719
5683.33 1688
5684.04 1638
5684.75 1662
5685.47 1786
5686.18 1641
5686.89 1676
5687.60 1721
5688.31 1664
5689.02 1643
5689.73 1605
5690.45 1628
5691.16 1713
5691.87 1770
5692.58 1602
5693.29 1662
5694.01 1698
5694.72 1630
5695.43 1688
5696.14 1656
5696.85 1630
5697.57 1543
5698.28 1597
5698.99 1667
5699.70 1550
5700.41 1572
5701.13 1591
5701.84 1571
5702.55 1535
5703.26 1474
5703.98 1500
5704.69 1515
5705.40 1537
5706.11 1536
5706.83 1647
5707.54 1569
5708.25 1445
5708.97 1473
5709.68 1502
5710.39 1553
5711.10 1622
5711.82 1612
5712.53 1564
5713.24 1657
5713.96 1676
5714.67 1478
5715.38 1389
5716.10 1462
5716.81 1427
5717.52 1448
5718.24 1613
5718.95 1640
5719.66 1529
5720.38 1532
5721.09 1547
5721.80 1464
5722.52 1582
5723.23 1525
5723.95 1562
5724.66 1584
5725.37 1606
5726.09 1644
5726.80 1699
5727.52 1871
5728.23 1791
5728.94 1802
5729.66 1882
5730.37 1886
5731.09 1924
5731.80 1926
5732.51 1952
5733.23 1791
5733.94 1735
5734.66 1797
5735.37 1720
5736.09 1570
5736.80 1598
5737.52 1684
5738.23 1510
5738.95 1549
5739.66 1552
5740.38 1486
5741.09 1587
5741.81 1562
5742.52 1590
5743.24 1548
5743.95 1542
5744.67 1565
5745.38 1586
5746.10 1478
5746.81 1540
5747.53 1553
5748.24 1623
5748.96 1678
5749.67 1514
5750.39 1641
5751.10 1547
5751.82 1565
5752.53 1632
5753.25 1722
5753.97 1930
5754.68 1968
5755.40 1904
5756.11 2036
5756.83 1966
5757.54 1879
5758.26 1856
5758.98 1782
5759.69 1802
5760.41 1622
5761.12 1750
5761.84 1748
5762.56 1618
5763.27 1773
5763.99 1680
5764.71 1669
5765.42 1655
5766.14 1677
5766.85 1630
5767.57 1652
5768.29 1698
5769.00 1791
5769.72 1614
5770.44 1604
5771.15 1684
5771.87 1567
5772.59 1636
5773.30 1681
5774.02 1646
5774.74 1660
5775.46 1605
5776.17 1658
5776.89 1524
5777.61 1659
5778.32 1708
5779.04 1727
5779.76 1866
5780.48 1784
5781.19 1654
5781.91 1669
5782.63 1804
5783.35 1747
5784.06 1689
5784.78 1784
5785.50 1799
5786.22 1709
5786.93 1726
5787.65 1743
5788.37 1730
5789.09 1766
5789.80 1720
5790.52 1750
5791.24 1742
5791.96 1771
5792.68 1892
5793.39 1799
5794.11 1786
5794.83 1836
5795.55 2076
5796.27 2055
5796.99 2175
5797.70 2046
5798.42 2138
5799.14 2328
5799.86 2334
5800.58 2775
5801.30 2917
5802.02 2948
5802.73 3169
5803.45 3019
5804.17 2961
5804.89 2670
5805.61 2515
5806.33 2196
5807.05 2130
5807.77 2057
5808.49 1930
5809.20 1919
5809.92 1893
5810.64 1773
5811.36 1846
5812.08 1990
5812.80 1856
5813.52 1803
5814.24 1888
5814.96 1964
5815.68 1784
5816.40 1953
5817.12 1959
5817.84 2061
5818.56 2010
5819.28 2073
5820.00 2207
5820.72 2069
5821.44 1956
5822.16 1971
5822.88 1870
5823.60 1766
5824.32 1740
5825.04 1891
5825.76 1944
5826.48 1876
5827.20 1935
5827.92 1933
5828.64 1951
5829.36 1850
5830.08 1747
5830.80 1719
5831.52 1755
5832.24 1741
5832.96 1731
5833.68 1824
5834.40 1638
5835.12 1664
5835.84 1778
5836.56 1605
5837.28 1643
5838.00 1847
5838.73 1725
5839.45 1801
5840.17 1764
5840.89 1814
5841.61 1844
5842.33 1739
5843.05 1641
5843.77 1745
5844.49 1774
5845.22 1579
5845.94 1691
5846.66 1630
5847.38 1573
5848.10 1591
5848.82 1461
5849.54 1632
5850.27 1564
5850.99 1517
5851.71 1587
5852.43 1600
5853.15 1616
5853.88 1774
5854.60 1723
5855.32 1710
5856.04 1631
5856.76 1734
5857.49 1791
5858.21 1670
5858.93 1645
5859.65 1599
5860.37 1558
5861.10 1654
5861.82 1724
5862.54 1774
5863.26 1768
5863.99 1707
5864.71 1707
5865.43 1746
5866.15 1654
5866.88 1620
5867.60 1633
5868.32 1499
5869.04 1524
5869.77 1579
5870.49 1620
5871.21 1570
5871.94 1589
5872.66 1628
5873.38 1548
5874.11 1469
5874.83 1605
5875.55 1628
5876.27 1535
5877.00 1671
5877.72 1691
5878.44 1505
5879.17 1694
5879.89 1604
5880.62 1650
5881.34 1650
5882.06 1703
5882.79 1795
5883.51 1701
5884.23 1801
5884.96 1751
5885.68 1741
5886.40 1760
5887.13 1807
5887.85 1787
5888.58 1535
5889.30 1471
5890.02 1599
5890.75 1751
5891.47 1591
5892.20 1547
5892.92 1493
5893.65 1609
5894.37 1725
5895.09 1506
5895.82 1433
5896.54 1516
5897.27 1539
5897.99 1586
5898.72 1674
5899.44 1709
5900.17 1747
5900.89 1665
5901.62 1700
5902.34 1689
5903.07 1572
5903.79 1609
5904.52 1560
5905.24 1566
5905.97 1670
5906.69 1632
5907.42 1709
5908.14 1656
5908.87 1659
5909.59 1737
5910.32 1654
5911.04 1652
5911.77 1607
5912.49 1690
5913.22 1665
5913.94 1617
5914.67 1698
5915.40 1611
5916.12 1638
5916.85 1675
5917.57 1639
5918.30 1829
5919.02 1784
5919.75 1812
5920.48 1674
5921.20 1682
5921.93 1649
5922.65 1725
5923.38 1727
5924.11 1554
5924.83 1697
5925.56 1558
5926.29 1590
5927.01 1699
5927.74 1761
5928.47 1641
5929.19 1706
5929.92 1791
5930.64 1717
5931.37 1742
5932.10 1710
5932.82 1749
5933.55 1701
5934.28 1693
5935.01 1736
5935.73 1740
5936.46 1874
5937.19 1939
5937.91 1885
5938.64 1907
5939.37 1980
5940.09 1991
5940.82 2122
5941.55 2022
5942.28 2046
5943.00 2050
5943.73 1930
5944.46 1845
5945.19 1836
5945.91 2004
5946.64 1986
5947.37 1915
5948.10 2020
5948.82 2047
5949.55 2092
5950.28 2049
5951.01 2119
5951.73 2171
5952.46 2204
5953.19 2178
5953.92 2186
5954.65 2385
5955.38 2156
5956.10 2191
5956.83 2248
5957.56 2222
5958.29 2267
5959.02 2259
5959.74 2171
5960.47 2061
5961.20 2172
5961.93 2299
5962.66 2237
5963.39 2294
5964.12 2301
5964.84 2289
5965.57 2387
5966.30 2534
5967.03 2619
5967.76 2676
5968.49 2831
5969.22 2783
5969.95 2875
5970.68 2679
5971.40 2685
5972.13 2647
5972.86 2693
5973.59 2582
5974.32 2565
5975.05 2544
5975.78 2523
5976.51 2582
5977.24 2488
5977.97 2667
5978.70 2617
5979.43 2577
5980.16 2621
5980.89 2689
5981.62 2839
5982.35 3041
5983.08 2947
5983.81 2783
5984.54 2981
5985.27 2912
5986.00 2939
5986.73 2927
5987.46 2951
5988.19 2930
5988.92 3064
5989.65 3134
5990.38 3000
5991.11 2993
5991.84 2965
5992.57 3067
5993.30 3062
5994.03 3049
5994.76 2948
5995.49 2989
5996.22 3082
5996.95 3168
5997.68 3162
5998.41 3133
5999.14 3045
5999.87 2920
6000.60 2905
6001.34 3078
6002.07 3004
6002.80 2889
6003.53 2888
6004.26 2984
6004.99 3097
6005.72 3171
6006.45 3111
6007.18 3056
6007.92 3309
6008.65 3692
6009.38 4042
6010.11 4200
6010.84 4575
6011.57 5294
6012.30 5481
6013.04 5661
6013.77 6002
6014.50 6037
6015.23 5942
6015.96 5907
6016.69 5400
6017.43 5135
6018.16 4475
6018.89 4078
6019.62 3960
6020.35 3467
6021.09 3223
6021.82 3234
6022.55 3099
6023.28 2906
6024.02 2980
6024.75 2699
6025.48 2766
6026.21 2739
6026.94 2700
6027.68 2814
6028.41 2717
6029.14 2717
6029.88 2654
6030.61 2790
6031.34 2516
6032.07 2612
6032.81 2603
6033.54 2636
6034.27 2594
6035.01 2430
6035.74 2499
6036.47 2686
6037.20 2610
6037.94 2690
6038.67 2833
6039.40 2605
6040.14 2619
6040.87 2625
6041.60 2578
6042.34 2579
6043.07 2581
6043.80 2592
6044.54 2615
6045.27 2624
6046.00 2786
6046.74 2691
6047.47 2805
6048.21 2904
6048.94 2760
6049.67 2915
6050.41 3214
6051.14 3000
6051.88 3020
6052.61 3256
6053.34 3116
6054.08 3368
6054.81 2999
6055.55 3006
6056.28 3174
6057.01 2984
6057.75 2958
6058.48 2921
6059.22 2781
6059.95 2783
6060.69 2826
6061.42 2885
6062.16 2839
6062.89 2854
6063.63 2839
6064.36 2699
6065.09 2691
6065.83 2733
6066.56 2739
6067.30 2751
6068.03 2646
6068.77 2749
6069.50 2681
6070.24 2814
6070.97 2608
6071.71 2513
6072.45 2605
6073.18 2543
6073.92 2520
6074.65 2569
6075.39 2509
6076.12 2566
6076.86 2434
6077.59 2458
6078.33 2632
6079.06 2500
6079.80 2474
6080.54 2453
6081.27 2434
6082.01 2571
6082.74 2451
6083.48 2370
6084.21 2327
6084.95 2460
6085.69 2559
6086.42 2434
6087.16 2452
6087.90 2642
6088.63 2527
6089.37 2536
6090.10 2541
6090.84 2481
6091.58 2699
6092.31 2607
6093.05 2595
6093.79 2564
6094.52 2548
6095.26 2465
6096.00 2642
6096.73 2421
6097.47 2336
6098.21 2381
6098.94 2226
6099.68 2374
6100.42 2201
6101.15 2322
6101.89 2429
6102.63 2399
6103.37 2426
6104.10 2382
6104.84 2416
6105.58 2266
6106.31 2270
6107.05 2187
6107.79 2340
6108.53 2362
6109.26 2446
6110.00 2439
6110.74 2449
6111.48 2408
6112.21 2421
6112.95 2274
6113.69 2265
6114.43 2358
6115.17 2420
6115.90 2650
6116.64 2711
6117.38 2484
6118.12 2449
6118.85 2583
6119.59 2566
6120.33 2592
6121.07 2588
6121.81 2397
6122.55 2625
6123.28 2557
6124.02 2541
6124.76 2500
6125.50 2515
6126.24 2541
6126.98 2526
6127.71 2607
6128.45 2801
6129.19 2764
6129.93 2692
6130.67 2747
6131.41 2645
6132.15 2731
6132.89 2695
6133.63 2640
6134.36 2644
6135.10 2687
6135.84 2776
6136.58 2620
6137.32 2653
6138.06 2561
6138.80 2676
6139.54 2825
6140.28 2759
6141.02 2776
6141.76 2748
6142.50 2789
6143.24 2886
6143.97 2694
6144.71 2701
6145.45 2809
6146.19 2885
6146.93 2845
6147.67 2731
6148.41 2852
6149.15 2810
6149.89 2906
6150.63 2832
6151.37 2806
6152.11 2891
6152.85 2976
6153.59 2881
6154.33 3057
6155.07 3009
6155.81 3007
6156.55 3179
6157.29 3013
6158.03 3114
6158.78 3186
6159.52 3014
6160.26 3031
6161.00 3125
6161.74 3226
6162.48 3273
6163.22 3262
6163.96 3530
6164.70 3546
6165.44 3626
6166.18 3730
6166.92 3870
6167.66 4037
6168.41 4232
6169.15 4270
6169.89 4023
6170.63 4088
6171.37 3982
6172.11 4164
6172.85 4340
6173.59 3991
6174.34 3984
6175.08 3890
6175.82 3788
6176.56 3844
6177.30 3875
6178.04 3952
6178.78 3946
6179.53 3764
6180.27 3715
6181.01 3850
6181.75 3871
6182.49 4199
6183.24 4042
6183.98 3971
6184.72 4194
6185.46 4360
6186.20 4359
6186.95 4325
6187.69 4227
6188.43 4250
6189.17 4176
6189.91 4323
6190.66 4530
6191.40 4496
6192.14 4612
6192.88 4779
6193.63 4916
6194.37 5029
6195.11 5190
6195.85 5006
6196.60 5196
6197.34 5169
6198.08 5118
6198.83 5084
6199.57 4884
6200.31 5091
6201.05 4944
6201.80 4757
6202.54 5042
6203.28 5218
6204.03 5269
6204.77 5852
6205.51 6792
6206.26 7761
6207.00 8927
6207.74 11236
6208.49 13473
6209.23 15438
6209.97 17195
6210.72 18082
6211.46 18417
6212.21 17730
6212.95 16459
6213.69 15092
6214.44 13208
6215.18 11290
6215.92 9642
6216.67 8257
6217.41 7204
6218.16 6358
6218.90 5701
6219.64 5444
6220.39 5035
6221.13 5015
6221.88 5049
6222.62 4916
6223.37 5013
6224.11 5188
6224.85 5701
6225.60 5755
6226.34 5827
6227.09 5904
6227.83 5752
6228.58 5586
6229.32 4990
6230.07 4723
6230.81 4518
6231.56 4210
6232.30 3995
6233.05 3847
6233.79 3892
6234.54 3797
6235.28 3813
6236.03 3690
6236.77 3665
6237.52 3773
6238.26 3940
6239.01 3805
6239.75 3810
6240.50 4001
6241.24 4107
6241.99 4173
6242.73 4199
6243.48 4335
6244.22 4134
6244.97 4454
6245.72 4801
6246.46 5183
6247.21 5358
6247.95 5633
6248.70 5944
6249.45 5837
6250.19 5805
6250.94 5614
6251.68 5429
6252.43 5203
6253.18 5030
6253.92 4744
6254.67 4351
6255.41 4157
6256.16 4062
6256.91 4177
6257.65 4179
6258.40 4031
6259.15 3993
6259.89 4088
6260.64 4246
6261.39 4046
6262.13 4201
6262.88 3952
6263.63 4090
6264.37 4084
6265.12 3994
6265.87 3869
6266.61 3943
6267.36 3914
6268.11 3784
6268.85 3918
6269.60 3858
6270.35 3764
6271.10 3753
6271.84 3625
6272.59 3719
6273.34 3779
6274.08 3733
6274.83 3919
6275.58 3913
6276.33 3853
6277.07 3959
6277.82 3879
6278.57 4123
6279.32 4073
6280.07 3942
6280.81 4101
6281.56 3752
6282.31 3650
6283.06 3668
6283.80 3679
6284.55 3662
6285.30 3520
6286.05 3525
6286.80 3707
6287.54 3741
6288.29 3411
6289.04 3535
6289.79 3528
6290.54 3615
6291.29 3427
6292.03 3417
6292.78 3439
6293.53 3398
6294.28 3187
6295.03 3194
6295.78 3104
6296.53 3159
6297.28 2969
6298.02 2923
6298.77 3101
6299.52 2934
6300.27 3031
6301.02 2913
6301.77 3024
6302.52 3078
6303.27 3072
6304.02 2935
6304.77 3045
6305.51 2883
6306.26 2849
6307.01 2850
6307.76 2966
6308.51 3123
6309.26 2980
6310.01 3014
6310.76 2862
6311.51 2916
6312.26 2848
6313.01 3008
6313.76 3172
6314.51 3175
6315.26 3214
6316.01 3111
6316.76 3155
6317.51 3333
6318.26 3288
6319.01 3171
6319.76 3199
6320.51 3151
6321.26 3303
6322.01 3067
6322.76 2897
6323.51 2793
6324.26 2711
6325.01 2744
6325.76 2667
6326.51 2675
6327.26 2661
6328.01 2769
6328.76 2734
6329.51 2629
6330.26 2636
6331.02 2558
6331.77 2609
6332.52 2585
6333.27 2546
6334.02 2399
6334.77 2366
6335.52 2497
6336.27 2539
6337.02 2484
6337.77 2363
6338.53 2549
6339.28 2663
6340.03 2515
6340.78 2531
6341.53 2535
6342.28 2398
6343.03 2266
6343.78 2423
6344.54 2421
6345.29 2396
6346.04 2497
6346.79 2550
6347.54 2559
6348.29 2430
6349.05 2457
6349.80 2489
6350.55 2710
6351.30 2513
6352.05 2577
6352.81 2723
6353.56 2646
6354.31 2722
6355.06 2871
6355.82 2772
6356.57 2696
6357.32 2900
6358.07 2711
6358.82 2484
6359.58 2545
6360.33 2408
6361.08 2304
6361.83 2302
6362.59 2513
6363.34 2367
6364.09 2372
6364.85 2461
6365.60 2341
6366.35 2307
6367.10 2265
6367.86 2364
6368.61 2338
6369.36 2285
6370.12 2433
6370.87 2390
6371.62 2397
6372.38 2344
6373.13 2396
6373.88 2382
6374.64 2364
6375.39 2295
6376.14 2246
6376.90 2305
6377.65 2315
6378.40 2246
6379.16 2249
6379.91 2286
6380.66 2361
6381.42 2440
6382.17 2457
6382.92 2361
6383.68 2347
6384.43 2390
6385.19 2299
6385.94 2245
6386.69 2259
6387.45 2262
6388.20 2146
6388.96 2229
6389.71 2233
6390.47 2211
6391.22 2307
6391.97 2394
6392.73 2360
6393.48 2255
6394.24 2320
6394.99 2229
6395.75 2123
6396.50 2282
6397.26 2271
6398.01 2162
6398.77 2154
6399.52 2102
6400.28 2072
6401.03 2090
6401.79 2112
6402.54 2103
6403.30 2032
6404.05 2069
6404.81 2123
6405.56 2003
6406.32 2040
6407.07 1979
6407.83 1974
6408.58 2000
6409.34 2149
6410.09 2146
6410.85 2172
6411.60 2225
6412.36 2218
6413.11 2214
6413.87 2037
6414.63 2016
6415.38 2058
6416.14 2128
6416.89 1998
6417.65 2157
6418.41 2122
6419.16 2242
6419.92 2160
6420.67 2006
6421.43 1976
6422.19 2049
6422.94 1991
6423.70 2126
6424.45 2021
6425.21 2047
6425.97 2140
6426.72 2164
6427.48 2075
6428.24 1948
6428.99 1982
6429.75 2051
6430.51 2090
6431.26 2114
6432.02 2029
6432.78 2131
6433.53 2136
6434.29 2139
6435.05 2184
6435.80 2266
6436.56 2114
6437.32 2219
6438.08 2199
6438.83 2290
6439.59 2236
6440.35 2038
6441.10 2085
6441.86 2110
6442.62 2091
6443.38 2244
6444.13 2050
6444.89 2083
6445.65 2116
6446.41 2126
6447.16 2144
6447.92 2074
6448.68 2183
6449.44 2030
6450.19 1973
6450.95 2082
6451.71 2016
6452.47 2064
6453.23 2084
6453.98 2139
6454.74 2052
6455.50 2101
6456.26 2245
6457.02 2264
6457.78 2126
6458.53 2134
6459.29 2179
6460.05 2164
6460.81 2307
6461.57 2296
6462.33 2163
6463.08 2292
6463.84 2336
6464.60 2202
6465.36 2227
6466.12 2291
6466.88 2313
6467.64 2298
6468.40 2338
6469.15 2237
6469.91 2298
6470.67 2231
6471.43 2187
6472.19 2239
6472.95 2251
6473.71 2375
6474.47 2451
6475.23 2424
6475.99 2529
6476.75 2456
6477.51 2412
6478.26 2455
6479.02 2475
6479.78 2475
6480.54 2492
6481.30 2529
6482.06 2542
6482.82 2585
6483.58 2612
6484.34 2610
6485.10 2695
6485.86 2555
6486.62 2640
6487.38 2660
6488.14 2650
6488.90 2720
6489.66 2777
6490.42 2748
6491.18 2633
6491.94 2819
6492.70 2868
6493.46 2992
6494.22 2862
6494.98 3199
6495.74 3052
6496.51 2992
6497.27 3079
6498.03 3239
6498.79 3259
6499.55 3178
6500.31 3191
6501.07 3144
6501.83 3124
6502.59 3261
6503.35 3276
6504.11 3231
6504.87 3368
6505.64 3244
6506.40 3231
6507.16 3255
6507.92 3317
6508.68 3531
6509.44 3621
6510.20 3630
6510.96 3590
6511.73 3772
6512.49 3670
6513.25 3603
6514.01 3763
6514.77 3792
6515.53 3662
6516.29 3584
6517.06 3595
6517.82 3645
6518.58 3569
6519.34 3693
6520.10 3941
6520.87 3895
6521.63 3925
6522.39 4125
6523.15 4069
6523.91 4299
6524.68 4442
6525.44 4919
6526.20 5009
6526.96 5182
6527.73 5222
6528.49 5365
6529.25 5569
6530.01 5432
6530.78 5404
6531.54 5163
6532.30 5273
6533.06 5409
6533.83 5621
6534.59 6086
6535.35 7220
6536.11 8425
6536.88 9790
6537.64 11036
6538.40 11070
6539.17 10639
6539.93 10332
6540.69 9757
6541.46 8644
6542.22 7401
6542.98 6323
6543.74 5585
6544.51 4862
6545.27 4513
6546.04 4234
6546.80 3849
6547.56 3752
6548.33 3476
6549.09 3369
6549.85 3475
6550.62 3408
6551.38 3382
6552.14 3418
6552.91 3547
6553.67 3341
6554.44 3322
6555.20 3340
6555.96 3289
6556.73 3329
6557.49 3246
6558.26 3033
6559.02 2989
6559.78 3057
6560.55 3363
6561.31 3346
6562.08 3272
6562.84 3450
6563.61 3630
6564.37 3684
6565.14 3785
6565.90 3797
6566.66 3784
6567.43 3646
6568.19 3650
6568.96 3707
6569.72 3540
6570.49 3636
6571.25 3568
6572.02 3823
6572.78 3994
6573.55 4022
6574.31 4176
6575.08 4422
6575.84 4608
6576.61 5017
6577.37 5160
6578.14 5030
6578.90 4713
6579.67 4621
6580.44 4432
6581.20 4358
6581.97 4308
6582.73 4288
6583.50 4088
6584.26 4014
6585.03 4081
6585.79 3860
6586.56 3896
6587.33 3832
6588.09 4016
6588.86 3735
6589.62 3715
6590.39 3949
6591.16 4122
6591.92 4232
6592.69 4317
6593.45 4664
6594.22 4716
6594.99 4953
6595.75 5035
6596.52 4866
6597.29 4796
6598.05 4800
6598.82 4393
6599.59 4352
6600.35 4133
6601.12 3780
6601.89 3773
6602.65 3619
6603.42 3783
6604.19 3605
6604.95 3523
6605.72 3350
6606.49 3477
6607.25 3463
6608.02 3450
6608.79 3321
6609.55 3294
6610.32 3435
6611.09 3503
6611.86 3503
6612.62 3604
6613.39 3519
6614.16 3523
6614.93 3475
6615.69 3297
6616.46 3241
6617.23 3245
6618.00 3210
6618.76 3221
6619.53 3271
6620.30 3291
6621.07 3220
6621.83 3185
6622.60 3174
6623.37 3152
6624.14 3133
6624.91 3250
6625.67 3171
6626.44 3019
6627.21 3031
6627.98 3043
6628.75 3078
6629.52 3020
6630.28 2975
6631.05 3094
6631.82 3172
6632.59 3397
6633.36 3453
6634.13 3566
6634.90 3666
6635.66 3777
6636.43 3868
6637.20 3816
6637.97 3761
6638.74 3653
6639.51 3400
6640.28 3297
6641.05 3315
6641.81 2947
6642.58 2816
6643.35 3011
6644.12 2901
6644.89 2814
6645.66 2842
6646.43 2811
6647.20 2722
6647.97 2831
6648.74 2849
6649.51 2894
6650.28 2842
6651.05 2939
6651.82 2856
6652.59 2789
6653.35 2712
6654.12 2916
6654.89 2890
6655.66 2739
6656.43 2719
6657.20 2624
6657.97 2646
6658.74 2741
6659.51 2649
6660.28 2674
6661.05 2500
6661.82 2646
6662.59 2611
6663.36 2486
6664.13 2501
6664.91 2563
6665.68 2508
6666.45 2539
6667.22 2539
6667.99 2420
6668.76 2525
6669.53 2712
6670.30 2606
6671.07 2603
6671.84 2727
6672.61 2784
6673.38 2735
6674.15 2727
6674.92 2696
6675.69 2801
6676.47 2777
6677.24 2579
6678.01 2500
6678.78 2513
6679.55 2660
6680.32 2565
6681.09 2665
6681.86 2550
6682.64 2636
6683.41 2430
6684.18 2553
6684.95 2636
6685.72 2745
6686.49 2966
6687.26 2921
6688.04 2700
6688.81 2650
6689.58 2639
6690.35 2702
6691.12 2747
6691.90 2588
6692.67 2514
6693.44 2487
6694.21 2551
6694.98 2401
6695.76 2243
6696.53 2285
6697.30 2225
6698.07 2223
6698.84 2293
6699.62 2221
6700.39 2248
6701.16 2226
6701.93 2233
6702.71 2305
6703.48 2376
6704.25 2392
6705.02 2395
6705.80 2394
6706.57 2490
6707.34 2189
6708.12 2246
6708.89 2240
6709.66 2304
6710.43 2316
6711.21 2335
6711.98 2323
6712.75 2441
6713.53 2339
6714.30 2252
6715.07 2227
6715.85 2129
6716.62 2128
6717.39 2122
6718.17 2125
6718.94 2199
6719.71 2305
6720.49 2146
6721.26 2074
6722.03 2092
6722.81 2018
6723.58 2090
6724.36 2102
6725.13 2186
6725.90 2072
6726.68 2157
6727.45 2196
6728.23 2142
6729.00 2143
6729.77 2155
6730.55 2213
6731.32 2186
6732.10 2041
6732.87 1964
6733.64 2035
6734.42 2159
6735.19 2176
6735.97 2066
6736.74 2068
6737.52 2072
6738.29 2241
6739.07 2176
6739.84 2125
6740.62 2207
6741.39 2239
6742.16 2082
6742.94 2014
6743.71 1989
6744.49 2072
6745.26 2163
6746.04 2105
6746.81 2173
6747.59 2111
6748.36 2287
6749.14 2220
6749.92 2263
6750.69 2265
6751.47 2306
6752.24 2220
6753.02 2268
6753.79 2338
6754.57 2240
6755.34 2124
6756.12 2015
6756.89 2129
6757.67 2053
6758.45 2070
6759.22 2024
6760.00 2095
6760.77 2027
6761.55 2044
6762.33 2116
6763.10 1980
6763.88 2147
6764.65 2089
6765.43 2181
6766.21 2246
6766.98 2160
6767.76 2143
6768.53 2048
6769.31 2077
6770.09 2062
6770.86 2054
6771.64 2036
6772.42 2001
6773.19 2053
6773.97 2032
6774.75 2055
6775.52 2086
6776.30 2024
6777.08 2025
6777.85 2104
6778.63 2071
6779.41 1975
6780.18 2020
6780.96 2106
6781.74 2219
6782.52 2228
6783.29 2139
6784.07 2049
6784.85 2041
6785.62 2048
6786.40 2033
6787.18 2007
6787.96 1971
6788.73 1979
6789.51 1962
6790.29 1988
6791.07 1903
6791.84 1889
6792.62 1924
6793.40 1959
6794.18 2024
6794.96 1932
6795.73 1869
6796.51 1941
6797.29 1958
6798.07 1938
6798.85 1931
6799.62 1873
6800.40 1906
6801.18 2077
6801.96 1920
6802.74 1933
6803.51 1972
6804.29 2030
6805.07 2069
6805.85 2003
6806.63 1992
6807.41 2054
6808.19 1831
6808.96 1885
6809.74 1874
6810.52 1960
6811.30 1921
6812.08 1914
6812.86 1902
6813.64 1872
6814.42 2086
6815.20 2069
6815.97 2073
6816.75 2092
6817.53 2010
6818.31 2089
6819.09 2035
6819.87 2046
6820.65 2026
6821.43 1951
6822.21 2026
6822.99 1990
6823.77 1984
6824.55 2067
6825.33 2158
6826.11 2218
6826.89 2073
6827.67 2210
6828.44 2155
6829.22 1993
6830.00 1911
6830.78 2004
6831.56 2023
6832.34 2036
6833.12 2002
6833.90 2010
6834.68 2035
6835.46 2097
6836.24 1943
6837.03 2059
6837.81 2032
6838.59 2009
6839.37 2042
6840.15 1991
6840.93 1923
6841.71 2113
6842.49 1965
6843.27 1971
6844.05 1972
6844.83 2083
6845.61 2093
6846.39 2143
6847.17 2111
6847.95 2238
6848.73 2329
6849.52 2712
6850.30 3039
6851.08 3387
6851.86 3577
6852.64 3556
6853.42 4012
6854.20 3672
6854.98 3453
6855.76 3326
6856.55 2973
6857.33 2921
6858.11 2616
6858.89 2433
6859.67 2386
6860.45 2347
6861.23 2252
6862.02 2176
6862.80 2082
6863.58 2103
6864.36 2274
6865.14 2237
6865.93 2209
6866.71 2387
6867.49 2478
6868.27 2587
6869.05 2374
6869.84 2361
6870.62 2421
6871.40 2405
6872.18 2289
6872.96 2277
6873.75 2202
6874.53 2345
6875.31 2065
6876.09 2012
6876.88 2100
6877.66 2098
6878.44 2117
6879.22 2097
6880.01 2200
6880.79 2288
6881.57 2163
6882.36 2120
6883.14 2327
6883.92 2473
6884.70 2404
6885.49 2350
6886.27 2604
6887.05 2563
6887.84 2643
6888.62 2867
6889.40 3099
6890.19 3126
6890.97 3126
6891.75 2969
6892.54 2931
6893.32 2896
6894.10 2773
6894.89 2646
6895.67 2580
6896.45 2501
6897.24 2535
6898.02 2648
6898.81 2529
6899.59 2675
6900.37 2447
6901.16 2413
6901.94 2539
6902.73 2658
6903.51 2539
6904.29 2676
6905.08 2654
6905.86 2514
6906.65 2539
6907.43 2546
6908.21 2523
6909.00 2449
6909.78 2514
6910.57 2451
6911.35 2447
6912.14 2468
6912.92 2373
6913.71 2421
6914.49 2201
6915.27 2250
6916.06 2349
6916.84 2405
6917.63 2454
6918.41 2602
6919.20 2434
6919.98 2510
6920.77 2468
6921.55 2505
6922.34 2543
6923.12 2514
6923.91 2475
6924.69 2491
6925.48 2422
6926.27 2578
6927.05 2711
6927.84 2513
6928.62 2531
6929.41 2702
6930.19 2715
6930.98 2578
6931.76 2598
6932.55 2586
6933.34 2619
6934.12 2620
6934.91 2772
6935.69 2774
6936.48 2535
6937.26 2797
6938.05 2667
6938.84 2820
6939.62 2684
6940.41 2749
6941.20 2765
6941.98 2857
6942.77 2837
6943.55 2967
6944.34 2884
6945.13 2961
6945.91 3032
6946.70 2964
6947.49 3164
6948.27 3208
6949.06 3100
6949.85 3195
6950.63 3185
6951.42 3214
6952.21 3038
6952.99 3151
6953.78 3190
6954.57 3352
6955.35 3332
6956.14 3259
6956.93 3255
6957.72 3318
6958.50 3347
6959.29 3457
6960.08 3428
6960.86 3448
6961.65 3435
6962.44 3402
6963.23 3590
6964.01 3681
6964.80 3455
6965.59 3506
6966.38 3438
6967.16 3470
6967.95 3705
6968.74 3583
6969.53 3858
6970.32 3834
6971.10 3840
6971.89 3769
6972.68 3912
6973.47 3847
6974.26 3960
6975.04 3939
6975.83 3953
6976.62 4091
6977.41 4091
6978.20 3952
6978.98 4123
6979.77 4348
6980.56 4363
6981.35 4590
6982.14 4904
6982.93 5451
6983.72 5848
6984.50 6803
6985.29 7601
6986.08 8489
6986.87 9425
6987.66 9811
6988.45 10017
6989.24 9763
6990.03 9109
6990.81 8135
6991.60 7150
6992.39 6455
6993.18 5945
6993.97 5385
6994.76 5003
6995.55 5029
6996.34 5111
6997.13 5508
6997.92 5982
6998.71 6721
6999.50 7745
7000.29 8591
7001.08 9340
7001.87 9908
7002.65 9776
7003.44 9416
7004.23 8950
7005.02 8116
7005.81 7100
7006.60 6161
7007.39 5472
7008.18 4832
7008.97 4312
7009.76 3888
7010.55 3713
7011.34 3692
7012.13 3549
7012.92 3685
7013.71 3828
7014.50 3835
7015.30 3610
7016.09 3756
7016.88 3679
7017.67 3756
7018.46 3877
7019.25 3812
7020.04 3744
7020.83 3654
7021.62 3550
7022.41 3400
7023.20 3670
7023.99 3772
7024.78 3987
7025.57 3850
7026.37 3841
7027.16 3846
7027.95 3805
7028.74 3607
7029.53 3498
7030.32 3470
7031.11 3382
7031.90 3316
7032.69 3116
7033.49 3035
7034.28 3140
7035.07 3329
7035.86 3265
7036.65 3242
7037.44 3335
7038.24 3600
7039.03 3831
7039.82 3891
7040.61 3772
7041.40 3747
7042.19 3783
7042.99 3640
7043.78 3632
7044.57 3541
7045.36 3327
7046.15 3324
7046.95 3149
7047.74 3067
7048.53 3161
7049.32 3337
7050.12 3280
7050.91 3254
7051.70 3198
7052.49 3231
7053.29 3305
7054.08 3260
7054.87 3324
7055.66 3173
7056.46 3081
7057.25 3069
7058.04 3051
7058.83 3045
7059.63 2898
7060.42 3034
7061.21 3027
7062.01 2984
7062.80 2875
7063.59 2923
7064.39 3053
7065.18 3109
7065.97 3140
7066.77 3008
7067.56 2920
7068.35 3017
7069.15 2980
7069.94 2858
7070.73 2873
7071.53 2864
7072.32 2945
7073.11 2740
7073.91 2807
7074.70 3019
7075.49 2861
7076.29 2792
7077.08 3056
7077.88 2984
7078.67 2765
7079.46 2815
7080.26 2786
7081.05 2924
7081.85 2733
7082.64 2755
7083.43 2701
7084.23 2738
7085.02 2776
7085.82 2927
7086.61 3043
7087.41 3050
7088.20 3008
7089.00 3210
7089.79 3410
7090.58 3340
7091.38 3061
7092.17 3078
7092.97 3037
7093.76 2937
7094.56 2642
7095.35 2620
7096.15 2509
7096.94 2521
7097.74 2464
7098.53 2417
7099.33 2267
7100.12 2326
7100.92 2308
7101.71 2213
7102.51 2400
7103.30 2355
7104.10 2344
7104.89 2280
7105.69 2231
7106.49 2229
7107.28 2218
7108.08 2226
7108.87 2073
7109.67 2062
7110.46 1980
7111.26 1988
7112.06 2163
7112.85 2109
7113.65 2059
7114.44 2059
7115.24 2081
7116.04 2048
7116.83 2172
7117.63 2150
7118.42 2261
7119.22 2120
7120.02 2108
7120.81 2118
7121.61 2053
7122.41 2033
7123.20 2018
7124.00 1986
7124.79 2044
7125.59 1936
7126.39 2040
7127.18 2094
7127.98 2154
7128.78 2229
7129.57 2140
7130.37 2140
7131.17 2134
7131.97 2117
7132.76 2021
7133.56 2039
7134.36 1992
7135.15 1954
7135.95 2033
7136.75 1954
7137.55 1984
7138.34 1925
7139.14 1848
7139.94 1841
7140.73 1906
7141.53 1940
7142.33 2048
7143.13 1971
7143.92 1897
7144.72 2108
7145.52 2069
7146.32 1973
7147.12 1998
7147.91 1998
7148.71 1998
7149.51 1880
7150.31 1830
7151.11 1910
7151.90 1987
7152.70 1828
7153.50 1857
7154.30 1876
7155.10 1833
7155.89 1930
7156.69 1913
7157.49 1916
7158.29 1821
7159.09 1749
7159.89 1853
7160.68 1817
7161.48 1715
7162.28 1685
7163.08 1851
7163.88 1898
7164.68 1899
7165.48 1900
7166.28 1894
7167.07 1903
7167.87 1813
7168.67 1755
7169.47 1789
7170.27 1811
7171.07 1706
7171.87 1705
7172.67 1863
7173.47 1802
7174.27 1786
7175.07 1884
7175.87 1852
7176.67 1790
7177.46 1839
7178.26 1839
7179.06 1756
7179.86 1788
7180.66 1749
7181.46 1874
7182.26 1860
7183.06 1837
7183.86 1875
7184.66 1797
7185.46 1843
7186.26 1973
7187.06 1838
7187.86 1703
7188.66 1767
7189.46 1751
7190.26 1650
7191.06 1810
7191.86 1689
7192.66 1674
7193.46 1614
7194.26 1555
7195.06 1630
7195.86 1665
7196.67 1749
7197.47 1695
7198.27 1685
7199.07 1577
7199.87 1688
7200.67 1697
7201.47 1648
7202.27 1588
7203.07 1602
7203.87 1592
7204.67 1571
7205.47 1630
7206.28 1650
7207.08 1713
7207.88 1661
7208.68 1773
7209.48 1767
7210.28 1540
7211.08 1528
7211.88 1609
7212.69 1510
7213.49 1500
7214.29 1643
7215.09 1699
7215.89 1578
7216.69 1560
7217.50 1573
7218.30 1555
7219.10 1671
7219.90 1624
7220.70 1678
7221.50 1665
7222.31 1677
7223.11 1601
7223.91 1714
7224.71 1706
7225.51 1729
7226.32 1750
7227.12 1726
7227.92 1706
7228.72 1646
7229.53 1604
7230.33 1506
7231.13 1720
7231.93 1722
7232.74 1608
7233.54 1648
7234.34 1585
7235.14 1770
7235.95 1647
7236.75 1603
7237.55 1658
7238.36 1691
7239.16 1767
7239.96 1692
7240.76 1661
7241.57 1778
7242.37 1819
7243.17 1756
7243.98 1756
7244.78 1826
7245.58 1829
7246.39 1848
7247.19 1762
7247.99 1736
7248.80 1758
7249.60 1831
7250.40 1838
7251.21 1843
7252.01 1933
7252.81 1976
7253.62 1885
7254.42 1857
7255.23 1821
7256.03 1823
7256.83 1799
7257.64 1948
7258.44 1927
7259.25 1864
7260.05 1745
7260.85 1769
7261.66 1876
7262.46 1899
7263.27 1976
7264.07 1928
7264.87 1917
7265.68 1999
7266.48 2067
7267.29 2021
7268.09 2012
7268.90 2086
7269.70 2175
7270.51 2217
7271.31 2383
7272.12 2290
7272.92 2208
7273.73 2234
7274.53 2279
7275.34 2318
7276.14 2221
7276.95 2113
7277.75 2291
7278.56 2387
7279.36 2372
7280.17 2401
7280.97 2677
7281.78 2977
7282.58 3016
7283.39 3427
7284.19 4184
7285.00 4921
7285.80 5152
7286.61 5424
7287.41 5413
7288.22 4898
7289.03 4776
7289.83 4373
7290.64 3766
7291.44 3311
7292.25 3216
7293.06 2894
7293.86 2759
7294.67 2484
7295.47 2446
7296.28 2376
7297.09 2348
7297.89 2335
7298.70 2361
7299.50 2377
7300.31 2371
7301.12 2427
7301.92 2424
7302.73 2343
7303.54 2427
7304.34 2415
7305.15 2441
7305.96 2492
7306.76 2491
7307.57 2605
7308.38 2553
7309.18 2789
7309.99 2813
7310.80 2809
7311.60 3153
7312.41 3258
7313.22 3125
7314.02 3272
7314.83 3291
7315.64 3191
7316.45 3020
7317.25 3081
7318.06 3051
7318.87 3184
7319.67 3528
7320.48 3808
7321.29 4110
7322.10 4275
7322.90 4475
7323.71 4792
7324.52 4598
7325.33 4190
7326.14 4124
7326.94 3885
7327.75 3484
7328.56 3006
7329.37 2970
7330.17 2765
7330.98 2567
7331.79 2414
7332.60 2410
7333.41 2383
7334.22 2434
7335.02 2319
7335.83 2388
7336.64 2505
7337.45 2524
7338.26 2445
7339.07 2496
7339.87 2570
7340.68 2494
7341.49 2544
7342.30 2479
7343.11 2498
7343.92 2430
7344.73 2501
7345.53 2543
7346.34 2416
7347.15 2524
7347.96 2558
7348.77 2485
7349.58 2533
7350.39 2524
7351.20 2569
7352.01 2642
7352.82 2622
7353.62 2535
7354.43 2450
7355.24 2415
7356.05 2594
7356.86 2484
7357.67 2535
7358.48 2560
7359.29 2528
7360.10 2653
7360.91 2832
7361.72 2781
7362.53 2905
7363.34 2729
7364.15 2877
7364.96 2911
7365.77 2830
7366.58 2696
7367.39 2630
7368.20 2660
7369.01 2589
7369.82 2641
7370.63 2550
7371.44 2543
7372.25 2673
7373.06 2592
7373.87 2677
7374.68 2717
7375.49 2585
7376.30 2644
7377.11 2733
7377.92 2655
7378.73 2856
7379.54 3102
7380.36 3329
7381.17 3552
7381.98 3775
7382.79 3989
7383.60 4196
7384.41 4215
7385.22 4013
7386.03 3566
7386.84 3468
7387.65 3150
7388.46 2855
7389.28 2836
7390.09 2827
7390.90 2644
7391.71 2393
7392.52 2313
7393.33 2412
7394.14 2360
7394.96 2389
7395.77 2405
7396.58 2560
7397.39 2524
7398.20 2503
7399.01 2793
7399.83 2971
7400.64 2933
7401.45 3011
7402.26 3115
7403.07 2993
7403.89 2968
7404.70 2880
7405.51 2823
7406.32 2647
7407.13 2663
7407.95 2702
7408.76 2748
7409.57 2857
7410.38 2573
7411.20 2338
7412.01 2448
7412.82 2413
7413.63 2282
7414.45 2226
7415.26 2227
7416.07 2229
7416.88 2225
7417.70 2196
7418.51 2100
7419.32 2198
7420.14 2343
7420.95 2327
7421.76 2229
7422.57 2211
7423.39 2069
7424.20 1998
7425.01 2022
7425.83 1988
7426.64 2002
7427.45 1985
7428.27 2010
7429.08 1965
7429.89 1978
7430.71 1901
7431.52 1971
7432.33 1855
7433.15 1856
7433.96 1850
7434.78 1829
7435.59 1826
7436.40 1802
7437.22 2074
7438.03 2053
7438.84 1934
7439.66 2030
7440.47 2088
7441.29 2092
7442.10 1983
7442.91 1918
7443.73 1936
7444.54 2048
7445.36 1904
7446.17 1823
7446.99 1944
7447.80 1855
7448.62 1839
7449.43 1885
7450.24 1833
7451.06 1833
7451.87 1946
7452.69 1819
7453.50 1905
7454.32 1909
7455.13 1868
7455.95 1778
7456.76 1731
7457.58 1925
7458.39 1858
7459.21 1883
7460.02 1864
7460.84 1902
7461.65 1869
7462.47 1833
7463.28 1722
7464.10 1816
7464.91 1912
7465.73 1747
7466.54 1723
7467.36 1654
7468.18 1783
7468.99 1840
7469.81 1673
7470.62 1622
7471.44 1733
7472.25 1759
7473.07 1706
7473.89 1778
7474.70 1734
7475.52 1701
7476.33 1767
7477.15 1589
7477.97 1667
7478.78 1753
7479.60 1775
7480.41 1742
7481.23 1754
7482.05 1582
7482.86 1505
7483.68 1501
7484.50 1541
7485.31 1554
7486.13 1522
7486.95 1592
7487.76 1525
7488.58 1471
7489.40 1529
7490.21 1593
7491.03 1629
7491.85 1561
7492.66 1562
7493.48 1586
7494.30 1501
7495.11 1530
7495.93 1611
7496.75 1507
7497.57 1513
7498.38 1609
7499.20 1553
7500.02 1513
7500.83 1455
7501.65 1477
7502.47 1524
7503.29 1503
7504.10 1400
7504.92 1514
7505.74 1500
7506.56 1530
7507.37 1535
7508.19 1533
7509.01 1472
7509.83 1500
7510.65 1530
7511.46 1487
7512.28 1521
7513.10 1541
7513.92 1492
7514.74 1493
7515.55 1572
7516.37 1532
7517.19 1520
7518.01 1459
7518.83 1445
7519.64 1608
7520.46 1463
7521.28 1485
7522.10 1502
7522.92 1630
7523.74 1591
7524.56 1457
7525.37 1583
7526.19 1471
7527.01 1424
7527.83 1437
7528.65 1354
7529.47 1370
7530.29 1454
7531.11 1509
7531.93 1555
7532.74 1416
7533.56 1520
7534.38 1513
7535.20 1495
7536.02 1455
7536.84 1419
7537.66 1546
7538.48 1462
7539.30 1411
7540.12 1537
7540.94 1540
7541.76 1522
7542.58 1502
7543.40 1487
7544.22 1465
7545.04 1442
7545.86 1478
7546.68 1507
7547.50 1438
7548.32 1503
7549.14 1377
7549.96 1480
7550.78 1337
7551.60 1396
7552.42 1459
7553.24 1501
7554.06 1408
7554.88 1385
7555.70 1370
7556.52 1385
7557.34 1337
7558.16 1409
7558.98 1408
7559.80 1360
7560.62 1355
7561.44 1473
7562.26 1370
7563.08 1381
7563.90 1385
7564.72 1479
7565.54 1438
7566.36 1324
7567.19 1398
7568.01 1434
7568.83 1328
7569.65 1272
7570.47 1495
7571.29 1539
7572.11 1493
7572.93 1449
7573.76 1330
7574.58 1424
7575.40 1461
7576.22 1449
7577.04 1429
7577.86 1332
7578.68 1397
7579.51 1402
7580.33 1310
7581.15 1371
7581.97 1414
7582.79 1451
7583.61 1394
7584.44 1402
7585.26 1342
7586.08 1437
7586.90 1462
7587.72 1502
7588.55 1578
7589.37 1466
7590.19 1543
7591.01 1435
7591.83 1327
7592.66 1489
7593.48 1486
7594.30 1398
7595.12 1409
7595.95 1442
7596.77 1400
7597.59 1452
7598.41 1464
7599.24 1575
7600.06 1458
7600.88 1417
7601.71 1485
7602.53 1609
7603.35 1618
7604.17 1617
7605.00 1653
7605.82 1719
7606.64 1724
7607.47 1584
7608.29 1640
7609.11 1585
7609.94 1552
7610.76 1493
7611.58 1592
7612.41 1569
7613.23 1387
7614.05 1474
7614.88 1597
7615.70 1598
7616.52 1578
7617.35 1656
7618.17 1555
7619.00 1480
7619.82 1458
7620.64 1634
7621.47 1538
7622.29 1547
7623.11 1553
7623.94 1525
7624.76 1547
7625.59 1429
7626.41 1447
7627.24 1494
7628.06 1479
7628.88 1506
7629.71 1476
7630.53 1553
7631.36 1761
7632.18 1713
7633.01 1792
7633.83 1792
7634.66 1737
7635.48 1744
7636.30 1682
7637.13 1643
7637.95 1423
7638.78 1445
7639.60 1469
7640.43 1436
7641.25 1497
7642.08 1474
7642.90 1405
7643.73 1319
7644.55 1325
7645.38 1384
7646.20 1410
7647.03 1387
7647.85 1274
7648.68 1364
7649.51 1347
7650.33 1424
7651.16 1371
7651.98 1396
7652.81 1383
7653.63 1309
7654.46 1217
7655.28 1253
7656.11 1253
7656.94 1376
7657.76 1399
7658.59 1352
7659.41 1371
7660.24 1266
7661.07 1268
7661.89 1387
7662.72 1396
7663.54 1386
7664.37 1440
7665.20 1452
7666.02 1452
7666.85 1390
7667.68 1388
7668.50 1451
7669.33 1381
7670.16 1326
7670.98 1309
7671.81 1294
7672.64 1329
7673.46 1375
7674.29 1379
7675.12 1292
7675.94 1266
7676.77 1231
7677.60 1256
7678.42 1249
7679.25 1249
7680.08 1277
7680.90 1279
7681.73 1345
7682.56 1206
7683.39 1214
7684.21 1289
7685.04 1246
7685.87 1275
7686.69 1307
7687.52 1240
7688.35 1291
7689.18 1361
7690.01 1266
7690.83 1302
7691.66 1375
7692.49 1231
7693.32 1337
7694.14 1365
7694.97 1339
7695.80 1413
7696.63 1379
7697.46 1298
7698.28 1357
7699.11 1348
7699.94 1209
7700.77 1322
7701.60 1449
7702.42 1423
7703.25 1354
7704.08 1295
7704.91 1225
7705.74 1292
7706.57 1234
7707.39 1291
7708.22 1352
7709.05 1262
7709.88 1254
7710.71 1273
7711.54 1267
7712.37 1349
7713.20 1247
7714.02 1202
7714.85 1206
7715.68 1206
7716.51 1172
7717.34 1235
7718.17 1224
7719.00 1236
7719.83 1243
7720.66 1316
7721.49 1265
7722.32 1177
7723.15 1302
7723.97 1136
7724.80 1196
7725.63 1313
7726.46 1279
7727.29 1313
7728.12 1327
7728.95 1308
7729.78 1308
7730.61 1287
7731.44 1286
7732.27 1273
7733.10 1302
7733.93 1228
7734.76 1321
7735.59 1279
7736.42 1275
7737.25 1297
7738.08 1273
7738.91 1311
7739.74 1378
7740.57 1274
7741.40 1327
7742.23 1295
7743.06 1242
7743.89 1281
7744.72 1232
7745.56 1318
7746.39 1373
7747.22 1543
7748.05 1505
7748.88 1629
7749.71 1607
7750.54 1594
7751.37 1533
7752.20 1551
7753.03 1449
7753.86 1453
7754.69 1383
7755.53 1248
7756.36 1243
7757.19 1381
7758.02 1345
7758.85 1335
7759.68 1256
7760.51 1222
7761.35 1396
7762.18 1359
7763.01 1129
7763.84 1211
7764.67 1281
7765.50 1329
7766.33 1266
7767.17 1312
7768.00 1273
7768.83 1311
7769.66 1236
7770.49 1267
7771.33 1203
7772.16 1199
7772.99 1230
7773.82 1236
7774.65 1232
7775.49 1264
7776.32 1284
7777.15 1200
7777.98 1260
7778.82 1252
7779.65 1185
7780.48 1263
7781.31 1297
7782.15 1254
7782.98 1308
7783.81 1310
7784.64 1254
7785.48 1366
7786.31 1241
7787.14 1205
7787.97 1316
7788.81 1319
7789.64 1398
7790.47 1332
7791.31 1260
7792.14 1340
7792.97 1297
7793.81 1168
7794.64 1250
7795.47 1299
7796.31 1304
7797.14 1192
7797.97 1330
7798.81 1471
7799.64 1316
7800.47 1270
7801.31 1353
7802.14 1435
7802.97 1294
7803.81 1261
7804.64 1259
7805.47 1243
7806.31 1286
7807.14 1340
7807.98 1316
7808.81 1274
7809.64 1288
7810.48 1230
7811.31 1247
7812.15 1331
7812.98 1325
7813.82 1533
7814.65 1606
7815.48 1540
7816.32 1476
7817.15 1647
7817.99 1584
7818.82 1498
7819.66 1642
7820.49 1596
7821.33 1551
7822.16 1452
7822.99 1344
7823.83 1443
7824.66 1400
7825.50 1382
7826.33 1326
7827.17 1457
7828.00 1489
7828.84 1452
7829.67 1414
7830.51 1362
7831.34 1441
7832.18 1481
7833.02 1395
7833.85 1427
7834.69 1452
7835.52 1441
7836.36 1387
7837.19 1401
7838.03 1323
7838.86 1359
7839.70 1405
7840.53 1425
7841.37 1403
7842.21 1260
7843.04 1373
7843.88 1491
7844.71 1311
7845.55 1392
7846.39 1407
7847.22 1308
7848.06 1262
7848.89 1371
7849.73 1312
7850.57 1278
7851.40 1389
7852.24 1269
7853.08 1360
7853.91 1345
7854.75 1401
7855.58 1393
7856.42 1476
7857.26 1271
7858.09 1355
7858.93 1309
7859.77 1359
7860.60 1372
7861.44 1384
7862.28 1323
7863.11 1333
7863.95 1373
7864.79 1358
7865.63 1292
7866.46 1275
7867.30 1227
7868.14 1338
7868.97 1273
7869.81 1370
7870.65 1304
7871.49 1291
7872.32 1234
7873.16 1273
7874.00 1333
7874.84 1424
7875.67 1372
7876.51 1311
7877.35 1331
7878.19 1395
7879.02 1278
7879.86 1365
7880.70 1412
7881.54 1343
7882.38 1310
7883.21 1365
7884.05 1311
7884.89 1370
7885.73 1314
7886.57 1386
7887.40 1301
7888.24 1347
7889.08 1396
7889.92 1407
7890.76 1301
7891.59 1265
7892.43 1272
7893.27 1353
7894.11 1408
7894.95 1381
7895.79 1421
7896.63 1301
7897.47 1331
7898.30 1392
7899.14 1427
7899.98 1391
7900.82 1399
7901.66 1478
7902.50 1398
7903.34 1417
7904.18 1418
7905.02 1371
7905.85 1467
7906.69 1389
7907.53 1427
7908.37 1286
7909.21 1408
7910.05 1475
7910.89 1248
7911.73 1290
7912.57 1357
7913.41 1416
7914.25 1439
7915.09 1413
7915.93 1498
7916.77 1595
7917.61 1636
7918.45 1765
7919.29 1775
7920.13 1844
7920.97 1851
7921.81 1807
7922.65 1782
7923.49 1637
7924.33 1515
7925.17 1426
7926.01 1473
7926.85 1401
7927.69 1339
7928.53 1273
7929.37 1313
7930.21 1332
7931.05 1342
7931.89 1341
7932.73 1200
7933.57 1225
7934.41 1171
7935.25 1175
7936.09 1160
7936.93 1322
7937.78 1287
7938.62 1228
7939.46 1176
7940.30 1188
7941.14 1278
7941.98 1336
7942.82 1326
7943.66 1305
7944.50 1266
7945.35 1317
7946.19 1241
7947.03 1271
7947.87 1236
7948.71 1173
7949.55 1209
7950.39 1268
7951.24 1321
7952.08 1232
7952.92 1248
7953.76 1300
7954.60 1267
7955.44 1230
7956.29 1279
7957.13 1300
7957.97 1323
7958.81 1313
7959.65 1307
7960.50 1357
7961.34 1361
7962.18 1272
7963.02 1157
7963.86 1348
7964.71 1186
7965.55 1140
7966.39 1201
7967.23 1196
7968.08 1151
7968.92 1240
7969.76 1246
7970.60 1391
7971.45 1308
7972.29 1293
7973.13 1276
7973.97 1147
7974.82 1216
7975.66 1272
7976.50 1161
7977.35 1206
7978.19 1178
7979.03 1252
7979.87 1183
7980.72 1167
7981.56 1219
7982.40 1225
7983.25 1228
7984.09 1195
7984.93 1169
7985.78 1139
7986.62 1224
7987.46 1265
7988.31 1161
7989.15 1144
7990.00 1118
7990.84 1173
7991.68 1130
7992.53 1159
7993.37 1211
7994.21 1194
7995.06 1187
7995.90 1201
7996.75 1122
7997.59 1064
7998.43 1135
7999.28 1123
8000.12 1170
8000.97 1159
8001.81 1078
8002.65 1134
8003.50 1139
8004.34 1087
8005.19 1140
8006.03 1120
8006.88 1092
8007.72 1110
8008.57 1151
8009.41 1175
8010.26 1113
8011.10 991
8011.95 1099
8012.79 1103
8013.63 1067
8014.48 1146
8015.32 1094
8016.17 1182
8017.01 1076
8017.86 1058
8018.70 1057
8019.55 1059
8020.40 1070
8021.24 1051
8022.09 1120
8022.93 1121
8023.78 1081
8024.62 1069
8025.47 1050
8026.31 984
8027.16 1048
8028.00 1085
8028.85 1081
8029.70 1064
8030.54 1130
8031.39 1165
8032.23 1125
8033.08 1095
8033.92 1063
8034.77 1085
8035.62 968
8036.46 1072
8037.31 1147
8038.16 1107
8039.00 1061
8039.85 1056
8040.69 1156
8041.54 1181
8042.39 1072
8043.23 1010
8044.08 1056
8044.93 1089
8045.77 1121
8046.62 1108
8047.47 1082
8048.31 1072
8049.16 1147
8050.01 1036
8050.85 1025
8051.70 1004
8052.55 1043
8053.39 1085
8054.24 1018
8055.09 976
8055.94 1053
8056.78 969
8057.63 1006
8058.48 1057
8059.32 989
8060.17 1059
8061.02 1040
8061.87 975
8062.71 975
8063.56 1038
8064.41 1077
8065.26 1004
8066.10 920
8066.95 1102
8067.80 1063
8068.65 973
8069.49 1007
8070.34 1039
8071.19 1117
8072.04 986
8072.89 977
8073.73 1045
8074.58 1081
8075.43 961
8076.28 928
8077.13 1055
8077.98 1084
8078.82 998
8079.67 1011
8080.52 1062
8081.37 1073
8082.22 997
8083.07 959
8083.91 1017
8084.76 1002
8085.61 1036
8086.46 1066
8087.31 997
8088.16 955
8089.01 960
8089.86 1039
8090.70 984
8091.55 1018
8092.40 945
8093.25 1017
8094.10 1117
8094.95 1069
8095.80 1009
8096.65 1076
8097.50 1003
8098.35 1026
8099.20 1092
8100.05 980
8100.90 1082
8101.74 1015
8102.59 962
8103.44 990
8104.29 949
8105.14 1075
8105.99 1005
8106.84 1036
8107.69 995
8108.54 934
8109.39 1034
8110.24 996
8111.09 937
8111.94 1051
8112.79 997
8113.64 944
8114.49 1000
8115.34 1020
8116.19 1031
8117.04 1126
8117.89 1043
8118.74 1020
8119.59 1080
8120.45 1014
8121.30 1076
8122.15 984
8123.00 1091
8123.85 1075
8124.70 1104
8125.55 1017
8126.40 1024
8127.25 1043
8128.10 1041
8128.95 1016
8129.80 1074
8130.65 1024
8131.51 1032
8132.36 1007
8133.21 1023
8134.06 1024
8134.91 1051
8135.76 1017
8136.61 1010
8137.46 998
8138.32 1012
8139.17 1027
8140.02 938
8140.87 942
8141.72 1106
8142.57 992
8143.43 977
8144.28 1017
8145.13 1032
8145.98 986
8146.83 1008
8147.68 1015
8148.54 1040
8149.39 1138
8150.24 1006
8151.09 979
8151.94 1078
8152.80 1070
8153.65 1107
8154.50 1074
8155.35 1032
8156.21 1098
8157.06 1110
8157.91 1174
8158.76 1228
8159.62 1059
8160.47 1076
8161.32 1185
8162.17 1156
8163.03 1145
8163.88 1035
8164.73 1087
8165.59 1026
8166.44 1070
8167.29 1004
8168.14 1036
8169.00 1078
8169.85 1050
8170.70 980
8171.56 1039
8172.41 1068
8173.26 1092
8174.12 1058
8174.97 1117
8175.82 1121
8176.68 1055
8177.53 1117
8178.38 990
8179.24 1073
8180.09 1075
8180.94 991
8181.80 1025
8182.65 1055
8183.51 1033
8184.36 984
8185.21 1015
8186.07 1010
8186.92 1009
8187.78 1105
8188.63 968
8189.48 950
8190.34 963
8191.19 1028
8192.05 998
8192.90 1000
8193.75 921
8194.61 981
8195.46 930
8196.32 945
8197.17 998
8198.03 954
8198.88 968
8199.74 999
8200.59 977
8201.45 956
8202.30 889
8203.16 979
8204.01 952
8204.87 1031
8205.72 992
8206.57 888
8207.43 946
8208.29 1002
8209.14 1046
8210.00 970
8210.85 986
8211.71 970
8212.56 976
8213.42 935
8214.27 939
8215.13 899
8215.98 953
8216.84 921
8217.69 1004
8218.55 1008
8219.41 970
8220.26 1015
8221.12 1055
8221.97 1172
8222.83 1113
8223.68 1074
8224.54 1121
8225.40 1075
8226.25 1022
8227.11 1090
8227.96 1052
8228.82 1054
8229.68 1038
8230.53 1006
8231.39 946
8232.25 910
8233.10 989
8233.96 1095
8234.82 1062
8235.67 914
8236.53 904
8237.38 1025
8238.24 988
8239.10 1026
8239.95 1075
8240.81 910
8241.67 971
8242.53 985
8243.38 929
8244.24 1037
8245.10 1016
8245.95 990
8246.81 976
8247.67 1010
8248.52 962
8249.38 971
8250.24 1021
8251.10 994
8251.95 1051
8252.81 1061
8253.67 1073
8254.53 1032
8255.38 1026
8256.24 946
8257.10 936
8257.96 1027
8258.81 943
8259.67 913
8260.53 997
8261.39 1017
8262.25 902
8263.10 921
8263.96 1007
8264.82 999
8265.68 993
8266.54 894
8267.39 923
8268.25 921
8269.11 959
8269.97 1001
8270.83 915
8271.69 922
8272.54 1028
8273.40 1008
8274.26 940
8275.12 904
8275.98 911
8276.84 973
8277.70 909
8278.55 1003
8279.41 1034
8280.27 969
8281.13 971
8281.99 981
8282.85 981
8283.71 985
8284.57 977
8285.43 1016
8286.29 971
8287.14 983
8288.00 942
8288.86 957
8289.72 982
8290.58 931
8291.44 913
8292.30 909
8293.16 964
8294.02 927
8294.88 868
8295.74 954
8296.60 954
8297.46 898
8298.32 921
8299.18 999
8300.04 1005
8300.90 1003
8301.76 1007
8302.62 1015
8303.48 1005
8304.34 995
8305.20 949
8306.06 995
8306.92 1017
8307.78 1002
8308.64 981
8309.50 1040
8310.36 1033
8311.22 1081
8312.08 1001
8312.94 1035
8313.80 1016
8314.66 994
8315.52 949
8316.38 1056
8317.24 1002
8318.11 969
8318.97 1014
8319.83 1048
8320.69 1079
8321.55 1049
8322.41 1028
8323.27 982
8324.13 1003
8324.99 961
8325.85 998
8326.72 930
8327.58 967
8328.44 927
8329.30 968
8330.16 964
8331.02 1020
8331.88 963
8332.75 1008
8333.61 1004
8334.47 1014
8335.33 1048
8336.19 963
8337.05 1065
8337.92 1045
8338.78 997
8339.64 973
8340.50 1017
8341.36 1088
8342.23 960
8343.09 923
8343.95 1012
8344.81 1029
8345.67 931
8346.54 1006
8347.40 1009
8348.26 1012
8349.12 1023
8349.99 982
8350.85 999
8351.71 1149
8352.57 1089
8353.44 1033
8354.30 1013
8355.16 1003
8356.03 1057
8356.89 992
8357.75 1029
8358.61 1034
8359.48 1038
8360.34 1083
8361.20 1019
8362.07 968
8362.93 1062
8363.79 1070
8364.66 1090
8365.52 1077
8366.38 1062
8367.25 1024
8368.11 1063
8368.97 1084
8369.84 1081
8370.70 1101
8371.56 1066
8372.43 1104
8373.29 1082
8374.15 1092
8375.02 1091
8375.88 1037
8376.74 1020
8377.61 1061
8378.47 1037
8379.34 1121
8380.20 1096
8381.06 1153
8381.93 1145
8382.79 1133
8383.66 1099
8384.52 1102
8385.39 1151
8386.25 1059
8387.11 1002
8387.98 1063
8388.84 1219
8389.71 1165
8390.57 1171
8391.44 1120
8392.30 1122
8393.17 1177
8394.03 1204
8394.90 1159
8395.76 1201
8396.63 1239
8397.49 1158
8398.36 1199
8399.22 1153
8400.09 1111
8400.95 1183
8401.82 1213
8402.68 1132
8403.55 1174
8404.41 1137
8405.28 1167
8406.14 1138
8407.01 1243
8407.87 1256
8408.74 1298
8409.60 1174
8410.47 1172
8411.34 1235
8412.20 1237
8413.07 1229
8413.93 1197
8414.80 1293
8415.66 1406
8416.53 1363
8417.40 1297
8418.26 1244
8419.13 1260
8419.99 1383
8420.86 1374
8421.73 1320
8422.59 1290
8423.46 1380
8424.32 1408
8425.19 1525
8426.06 1473
8426.92 1388
8427.79 1412
8428.66 1546
8429.52 1457
8430.39 1450
8431.26 1429
8432.12 1552
8432.99 1550
8433.86 1622
8434.72 1486
8435.59 1453
8436.46 1676
8437.32 1566
8438.19 1542
8439.06 1501
8439.93 1581
8440.79 1766
8441.66 1725
8442.53 1717
8443.39 1828
8444.26 1759
8445.13 1733
8446.00 1864
8446.86 1820
8447.73 1786
8448.60 1842
8449.47 1646
8450.33 1856
8451.20 1786
8452.07 1882
8452.94 2007
8453.81 2059
8454.67 2269
8455.54 2475
8456.41 2712
8457.28 2968
8458.15 3134
8459.01 3314
8459.88 3396
8460.75 3306
8461.62 3107
8462.49 2910
8463.35 2610
8464.22 2447
8465.09 2396
8465.96 2399
8466.83 2287
8467.70 2203
8468.57 2421
8469.43 2881
8470.30 3335
8471.17 3650
8472.04 3846
8472.91 4171
8473.78 4092
8474.65 3793
8475.52 3544
8476.38 3332
8477.25 2915
8478.12 2549
8478.99 2339
8479.86 2171
8480.73 2049
8481.60 1863
8482.47 1907
8483.34 1787
8484.21 1639
8485.08 1637
8485.95 1774
8486.82 1773
8487.69 1653
8488.55 1677
8489.42 1648
8490.29 1669
8491.16 1621
8492.03 1566
8492.90 1652
8493.77 1600
8494.64 1727
8495.51 1780
8496.38 1867
8497.25 1786
8498.12 1812
8498.99 1744
8499.86 1770
8500.73 1672
8501.60 1694
8502.47 1663
8503.34 1474
8504.22 1507
8505.09 1536
8505.96 1612
8506.83 1783
8507.70 1761
8508.57 1820
8509.44 1961
8510.31 2098
8511.18 2030
8512.05 2084
8512.92 1890
8513.79 1951
8514.66 1873
8515.53 1824
8516.41 1718
8517.28 1674
8518.15 1713
8519.02 1662
8519.89 1654
8520.76 1657
8521.63 1658
8522.50 1551
8523.38 1535
8524.25 1670
8525.12 1604
8525.99 1619
8526.86 1602
8527.73 1629
8528.60 1621
8529.48 1679
8530.35 1634
8531.22 1581
8532.09 1703
8532.96 1673
8533.84 1793
8534.71 1758
8535.58 1749
8536.45 1729
8537.32 1771
8538.20 1732
8539.07 1638
8539.94 1738
8540.81 1700
8541.68 1662
8542.56 1589
8543.43 1649
8544.30 1720
8545.17 1734
8546.05 1679
8546.92 1698
8547.79 1706
8548.67 1686
8549.54 1792
8550.41 1713
8551.28 1678
8552.16 1715
8553.03 1729
8553.90 1754
8554.78 1666
8555.65 1792
8556.52 1853
8557.39 1848
8558.27 1789
8559.14 1795
8560.01 1762
8560.89 1611
8561.76 1613
8562.63 1507
8563.51 1499
8564.38 1498
8565.25 1476
8566.13 1454
8567.00 1428
8567.88 1403
8568.75 1485
8569.62 1375
8570.50 1411
8571.37 1350
8572.24 1352
8573.12 1405
8573.99 1383
8574.87 1338
8575.74 1426
8576.61 1493
8577.49 1363
8578.36 1269
8579.24 1272
8580.11 1132
8580.99 1236
8581.86 1231
8582.73 1275
8583.61 1327
8584.48 1338
8585.36 1348
8586.23 1475
8587.11 1288
8587.98 1350
8588.86 1405
8589.73 1413
8590.61 1319
8591.48 1289
8592.36 1327
8593.23 1296
8594.11 1268
8594.98 1290
8595.86 1290
8596.73 1366
8597.61 1360
8598.48 1345
8599.36 1298
8600.23 1285
8601.11 1254
8601.98 1147
8602.86 1342
8603.73 1314
8604.61 1326
8605.49 1303
8606.36 1297
8607.24 1357
8608.11 1288
8608.99 1271
8609.86 1253
8610.74 1356
8611.62 1318
8612.49 1329
8613.37 1351
8614.24 1288
8615.12 1283
8616.00 1220
8616.87 1271
8617.75 1411
8618.62 1343
8619.50 1283
8620.38 1313
8621.25 1461
8622.13 1424
8623.01 1320
8623.88 1330
8624.76 1281
8625.64 1362
8626.51 1410
8627.39 1376
8628.27 1328
8629.14 1227
8630.02 1355
8630.90 1365
8631.77 1301
8632.65 1260
8633.53 1269
8634.40 1284
8635.28 1297
8636.16 1327
8637.04 1286
8637.91 1302
8638.79 1286
8639.67 1246
8640.55 1313
8641.42 1325
8642.30 1401
8643.18 1369
8644.06 1347
8644.93 1321
8645.81 1309
8646.69 1409
8647.57 1428
8648.44 1300
8649.32 1408
8650.20 1527
8651.08 1434
8651.96 1435
8652.83 1469
8653.71 1401
8654.59 1390
8655.47 1453
8656.35 1468
8657.22 1572
8658.10 1443
8658.98 1477
8659.86 1425
8660.74 1467
8661.62 1526
8662.49 1484
8663.37 1390
8664.25 1460
8665.13 1334
8666.01 1268
8666.89 1306
8667.77 1374
8668.64 1382
8669.52 1489
8670.40 1444
8671.28 1488
8672.16 1622
8673.04 1656
8673.92 1621
8674.80 1735
8675.68 1803
8676.56 1791
8677.44 1780
8678.31 1756
8679.19 1790
8680.07 1644
8680.95 1534
8681.83 1536
8682.71 1565
8683.59 1519
8684.47 1449
8685.35 1530
8686.23 1536
8687.11 1569
8687.99 1467
8688.87 1519
8689.75 1674
8690.63 1868
8691.51 1988
8692.39 2288
8693.27 2475
8694.15 2631
8695.03 2682
8695.91 2725
8696.79 2602
8697.67 2324
8698.55 2273
8699.43 2167
8700.31 1868
8701.19 1837
8702.07 1542
8702.95 1508
8703.83 1432
8704.71 1404
8705.59 1433
8706.48 1386
8707.36 1359
8708.24 1394
8709.12 1361
8710.00 1325
8710.88 1224
8711.76 1200
8712.64 1350
8713.52 1318
8714.40 1311
8715.28 1298
8716.17 1327
8717.05 1249
8717.93 1179
8718.81 1296
8719.69 1199
8720.57 1220
8721.45 1321
8722.34 1289
8723.22 1189
8724.10 1302
8724.98 1324
8725.86 1306
8726.74 1257
8727.63 1288
8728.51 1266
8729.39 1344
8730.27 1366
8731.15 1504
8732.04 1478
8732.92 1454
8733.80 1620
8734.68 1382
8735.56 1324
8736.45 1313
8737.33 1373
8738.21 1298
8739.09 1313
8739.98 1251
8740.86 1238
8741.74 1235
8742.62 1302
8743.51 1190
8744.39 1206
8745.27 1249
8746.15 1127
8747.04 1249
8747.92 1321
8748.80 1235
8749.69 1231
8750.57 1225
8751.45 1195
8752.33 1197
8753.22 1252
8754.10 1212
8754.98 1285
8755.87 1280
8756.75 1325
8757.63 1244
8758.52 1249
8759.40 1294
8760.28 1283
8761.17 1243
8762.05 1231
8762.93 1287
8763.82 1300
8764.70 1273
8765.59 1177
8766.47 1261
8767.35 1284
8768.24 1335
8769.12 1379
8770.00 1314
8770.89 1220
8771.77 1331
8772.66 1315
8773.54 1374
8774.42 1300
8775.31 1187
8776.19 1260
8777.08 1255
8777.96 1279
8778.85 1178
8779.73 1202
8780.62 1145
8781.50 1130
8782.38 1211
8783.27 1139
8784.15 1115
8785.04 1177
8785.92 1163
8786.81 1141
8787.69 1171
8788.58 1205
8789.46 1145
8790.35 1152
8791.23 1166
8792.12 1232
8793.00 1288
8793.89 1278
8794.77 1220
8795.66 1257
8796.54 1229
8797.43 1246
8798.31 1207
8799.20 1223
8800.08 1197
8800.97 1197
8801.86 1108
8802.74 1089
8803.63 1095
8804.51 1072
8805.40 1099
8806.28 1122
8807.17 1133
8808.06 1173
8808.94 1101
8809.83 1133
8810.71 1204
8811.60 1159
8812.49 1123
8813.37 1142
8814.26 1117
8815.14 1097
8816.03 1102
8816.92 1085
8817.80 1011
8818.69 989
8819.58 1064
8820.46 1124
8821.35 1058
8822.24 1074
8823.12 991
8824.01 1071
8824.90 972
8825.78 1010
8826.67 1054
8827.56 1081
8828.44 1176
8829.33 1156
8830.22 1081
8831.10 1048
8831.99 1062
8832.88 1076
8833.77 1027
8834.65 1032
8835.54 1002
8836.43 967
8837.31 975
8838.20 997
8839.09 1021
8839.98 989
8840.86 1081
8841.75 995
8842.64 955
8843.53 971
8844.41 1015
8845.30 995
8846.19 974
8847.08 967
8847.97 989
8848.85 1048
8849.74 989
8850.63 1066
8851.52 982
8852.41 934
8853.29 985
8854.18 974
8855.07 996
8855.96 988
8856.85 924
8857.74 1008
8858.62 1018
8859.51 1033
8860.40 925
8861.29 919
8862.18 963
8863.07 961
8863.95 959
8864.84 938
8865.73 952
8866.62 956
8867.51 1012
8868.40 925
8869.29 923
8870.18 943
8871.07 1005
8871.95 927
8872.84 954
8873.73 982
8874.62 1028
8875.51 998
8876.40 953
8877.29 925
8878.18 929
8879.07 910
8879.96 911
8880.85 942
8881.74 862
8882.63 918
8883.52 959
8884.41 916
8885.30 885
8886.19 920
8887.08 893
8887.97 823
8888.86 890
8889.75 898
8890.64 940
8891.53 920
8892.42 971
8893.31 959
8894.20 917
8895.09 890
8895.98 833
8896.87 808
8897.76 870
8898.65 870
8899.54 845
8900.43 873
8901.32 955
8902.21 967
8903.10 909
8903.99 875
8904.88 915
8905.77 916
8906.66 846
8907.55 891
8908.45 880
8909.34 912
8910.23 948
8911.12 928
8912.01 973
8912.90 912
8913.79 937
8914.68 828
8915.57 839
8916.47 914
8917.36 926
8918.25 847
8919.14 870
8920.03 869
8920.92 860
8921.81 891
8922.71 825
8923.60 930
8924.49 874
8925.38 844
8926.27 773
8927.16 804
8928.06 867
8928.95 927
8929.84 867
8930.73 926
8931.62 948
8932.52 823
8933.41 844
8934.30 865
8935.19 890
8936.09 898
8936.98 846
8937.87 944
8938.76 911
8939.65 826
8940.55 844
8941.44 868
8942.33 819
8943.23 814
8944.12 828
8945.01 765
8945.90 783
8946.80 843
8947.69 889
8948.58 861
8949.47 822
8950.37 835
8951.26 889
8952.15 922
8953.05 894
8953.94 933
8954.83 883
8955.73 852
8956.62 843
8957.51 839
8958.41 788
8959.30 833
8960.19 807
8961.09 871
8961.98 842
8962.87 841
8963.77 854
8964.66 759
8965.56 798
8966.45 856
8967.34 821
8968.24 814
8969.13 869
8970.03 854
8970.92 805
8971.81 772
8972.71 788
8973.60 859
8974.50 829
8975.39 894
8976.28 836
8977.18 803
8978.07 814
8978.97 792
8979.86 800
8980.76 796
8981.65 837
8982.55 819
8983.44 797
8984.33 837
8985.23 816
8986.12 825
8987.02 787
8987.91 793
8988.81 862
8989.70 820
8990.60 815
8991.49 736
8992.39 757
8993.28 749
8994.18 760
8995.07 741
8995.97 729
8996.87 766
8997.76 798
8998.66 822
8999.55 801
9000.45 800
9001.34 827
9002.24 866
9003.13 838
9004.03 852
9004.93 860
9005.82 839
9006.72 830
9007.61 819
9008.51 760
9009.40 753
9010.30 766
9011.20 787
9012.09 776
9012.99 758
9013.88 755
9014.78 803
9015.68 727
9016.57 745
9017.47 786
9018.37 747
9019.26 739
9020.16 751
9021.06 771
9021.95 739
9022.85 727
9023.75 739
9024.64 755
9025.54 767
9026.44 804
9027.33 804
9028.23 849
9029.13 776
9030.02 765
9030.92 730
9031.82 724
9032.71 785
9033.61 758
9034.51 752
9035.41 748
9036.30 764
9037.20 774
9038.10 850
9039.00 825
9039.89 735
9040.79 777
9041.69 795
9042.59 721
9043.48 806
9044.38 765
9045.28 755
9046.18 844
9047.07 872
9047.97 759
9048.87 781
9049.77 861
9050.67 848
9051.56 742
9052.46 751
9053.36 774
9054.26 776
9055.16 770
9056.06 756
9056.95 821
9057.85 774
9058.75 785
9059.65 688
9060.55 765
9061.45 801
9062.34 808
9063.24 759
9064.14 814
9065.04 839
9065.94 770
9066.84 689
9067.74 721
9068.64 800
9069.53 867
9070.43 800
9071.33 770
9072.23 818
9073.13 742
9074.03 784
9074.93 787
9075.83 782
9076.73 759
9077.63 700
9078.53 783
9079.43 764
9080.33 685
9081.23 750
9082.12 803
9083.02 757
9083.92 868
9084.82 822
9085.72 846
9086.62 812
9087.52 782
9088.42 778
9089.32 799
9090.22 789
9091.12 794
9092.02 824
9092.92 785
9093.82 831
9094.72 779
9095.62 751
9096.52 761
9097.42 852
9098.32 832
9099.22 862
9100.13 845
9101.03 747
9101.93 797
9102.83 804
9103.73 787
9104.63 842
9105.53 803
9106.43 786
9107.33 832
9108.23 801
9109.13 770
9110.03 746
9110.93 778
9111.84 787
9112.74 832
9113.64 832
9114.54 799
9115.44 783
9116.34 765
9117.24 787
9118.14 745
9119.05 797
9119.95 715
9120.85 733
9121.75 763
9122.65 743
9123.55 768
9124.45 747
9125.36 676
9126.26 765
9127.16 761
9128.06 766
9128.96 790
9129.87 792
9130.77 736
9131.67 689
9132.57 770
9133.47 720
9134.38 728
9135.28 727
9136.18 760
9137.08 766
9137.98 726
9138.89 693
9139.79 769
9140.69 819
9141.59 729
9142.50 729
9143.40 734
9144.30 774
9145.21 794
9146.11 825
9147.01 774
9147.91 728
9148.82 716
9149.72 727
9150.62 796
9151.53 722
9152.43 695
9153.33 692
9154.23 690
9155.14 710
9156.04 709
9156.94 756
9157.85 749
9158.75 770
9159.65 711
9160.56 750
9161.46 761
9162.36 822
9163.27 779
9164.17 784
9165.08 777
9165.98 737
9166.88 765
9167.79 816
9168.69 828
9169.59 772
9170.50 832
9171.40 837
9172.31 730
9173.21 721
9174.11 739
9175.02 740
9175.92 780
9176.83 807
9177.73 809
9178.64 813
9179.54 773
9180.44 779
9181.35 760
9182.25 769
9183.16 810
9184.06 867
9184.97 817
9185.87 715
9186.78 813
9187.68 791
9188.59 715
9189.49 842
9190.40 802
9191.30 727
9192.21 764
9193.11 792
9194.02 767
9194.92 799
9195.83 807
9196.73 799
9197.64 843
9198.54 760
9199.45 799
9200.35 892
9201.26 818
9202.16 750
9203.07 776
9203.98 867
9204.88 880
9205.79 876
9206.69 866
9207.60 829
9208.50 784
9209.41 765
9210.32 804
9211.22 799
9212.13 758
9213.03 763
9213.94 775
9214.85 808
9215.75 840
9216.66 815
9217.57 855
9218.47 852
9219.38 812
9220.28 812
9221.19 872
9222.10 858
9223.00 883
9223.91 805
9224.82 805
9225.72 733
9226.63 793
9227.54 801
9228.44 752
9229.35 785
9230.26 758
9231.16 775
9232.07 802
9232.98 750
9233.89 755
9234.79 730
9235.70 762
9236.61 793
9237.51 809
9238.42 812
9239.33 834
9240.24 811
9241.14 747
9242.05 742
9242.96 761
9243.87 763
9244.77 696
9245.68 732
9246.59 763
9247.50 720
9248.40 787
9249.31 783
9250.22 761
9251.13 751
9252.04 751
9252.94 754
9253.85 772
9254.76 804
9255.67 775
9256.58 713
9257.48 673
9258.39 736
9259.30 776
9260.21 773
9261.12 721
9262.03 731
9262.94 751
9263.84 737
9264.75 776
9265.66 817
9266.57 727
9267.48 748
9268.39 817
9269.30 758
9270.20 786
9271.11 751
9272.02 782
9272.93 801
9273.84 822
9274.75 739
9275.66 822
9276.57 792
9277.48 757
9278.39 768
9279.30 743
9280.21 795
9281.11 730
9282.02 836
9282.93 800
9283.84 737
9284.75 819
9285.66 813
9286.57 778
9287.48 793
9288.39 737
9289.30 699
9290.21 775
9291.12 789
9292.03 807
9292.94 760
9293.85 749
9294.76 728
9295.67 742
9296.58 783
9297.49 794
9298.40 853
9299.31 796
9300.22 783
9301.13 814
9302.04 753
9302.95 793
9303.86 741
9304.77 856
9305.69 758
9306.60 726
9307.51 792
9308.42 851
9309.33 860
9310.24 887
9311.15 882
9312.06 853
9312.97 889
9313.88 857
9314.79 848
9315.70 796
9316.62 781
9317.53 754
9318.44 748
9319.35 714
9320.26 776
9321.17 817
9322.08 809
9322.99 787
9323.91 775
9324.82 764
9325.73 794
9326.64 800
9327.55 766
9328.46 711
9329.38 765
9330.29 769
9331.20 752
9332.11 797
9333.02 799
9333.94 761
9334.85 709
9335.76 754
9336.67 683
9337.58 702
9338.50 707
9339.41 711
9340.32 727
9341.23 765
9342.15 740
9343.06 761
9343.97 783
9344.88 802
9345.80 691
9346.71 749
9347.62 817
9348.53 815
9349.45 761
9350.36 697
9351.27 800
9352.18 805
9353.10 811
9354.01 785
9354.92 809
9355.84 753
9356.75 797
9357.66 802
9358.58 805
9359.49 703
9360.40 768
9361.32 796
9362.23 828
9363.14 742
9364.06 786
9364.97 734
9365.88 736
9366.80 792
9367.71 806
9368.62 807
9369.54 787
9370.45 831
9371.37 732
9372.28 802
9373.19 828
9374.11 839
9375.02 803
9375.94 763
9376.85 779
9377.76 850
9378.68 874
9379.59 799
9380.51 745
9381.42 806
9382.33 828
9383.25 878
9384.16 694
9385.08 766
9385.99 863
9386.91 895
9387.82 879
9388.74 774
9389.65 818
9390.57 871
9391.48 860
9392.40 889
9393.31 860
9394.23 848
9395.14 902
9396.06 881
9396.97 929
9397.89 886
9398.80 918
9399.72 848
9400.63 896
9401.55 890
9402.46 839
9403.38 917
9404.29 908
9405.21 900
9406.12 921
9407.04 907
9407.95 898
9408.87 828
9409.79 853
9410.70 872
9411.62 901
9412.53 904
9413.45 804
9414.36 834
9415.28 964
9416.20 941
9417.11 908
9418.03 916
9418.95 934
9419.86 882
9420.78 856
9421.69 893
9422.61 894
9423.53 887
9424.44 893
9425.36 843
9426.28 880
9427.19 890
9428.11 941
9429.03 884
9429.94 884
9430.86 841
9431.78 880
9432.69 864
9433.61 866
9434.53 888
9435.44 913
9436.36 936
9437.28 986
9438.19 969
9439.11 952
9440.03 945
9440.95 898
9441.86 867
9442.78 881
9443.70 978
9444.62 972
9445.53 1021
9446.45 991
9447.37 965
9448.29 891
9449.20 964
9450.12 948
9451.04 941
9451.96 1061
9452.87 1115
9453.79 1116
9454.71 1133
9455.63 1100
9456.55 1039
9457.46 1142
9458.38 1183
9459.30 1131
9460.22 1054
9461.14 984
9462.05 1032
9462.97 996
9463.89 986
9464.81 1008
9465.73 982
9466.65 891
9467.56 974
9468.48 930
9469.40 959
9470.32 963
9471.24 931
9472.16 920
9473.08 900
9473.99 955
9474.91 926
9475.83 932
9476.75 969
9477.67 988
9478.59 992
9479.51 950
9480.43 940
9481.35 973
9482.27 931
9483.19 929
9484.10 978
9485.02 986
9485.94 1026
9486.86 1016
9487.78 989
9488.70 1039
9489.62 1048
9490.54 983
9491.46 1008
9492.38 985
9493.30 1035
9494.22 990
9495.14 1047
9496.06 987
9496.98 956
9497.90 942
9498.82 999
9499.74 991
9500.66 927
9501.58 985
9502.50 1002
9503.42 1038
9504.34 993
9505.26 966
9506.18 912
9507.10 982
9508.02 986
9508.94 978
9509.86 938
9510.78 959
9511.70 960
9512.63 1020
9513.55 1029
9514.47 1069
9515.39 1029
9516.31 1116
9517.23 1031
9518.15 1090
9519.07 1069
9519.99 1015
9520.91 1090
9521.83 1080
9522.76 1093
9523.68 1043
9524.60 1078
9525.52 1147
9526.44 1062
9527.36 1078
9528.28 1100
9529.21 1113
9530.13 1149
9531.05 1235
9531.97 1372
9532.89 1428
9533.81 1391
9534.74 1449
9535.66 1486
9536.58 1593
9537.50 1560
9538.42 1570
9539.35 1431
9540.27 1387
9541.19 1257
9542.11 1307
9543.03 1245
9543.96 1219
9544.88 1181
9545.80 1100
9546.72 1173
9547.64 1129
9548.57 1099
9549.49 1090
9550.41 1100
9551.33 1054
9552.26 1076
9553.18 1099
9554.10 1128
9555.03 1072
9555.95 993
9556.87 1148
9557.79 1136
9558.72 1100
9559.64 1086
9560.56 1113
9561.49 1143
9562.41 1145
9563.33 1027
9564.26 1083
9565.18 1089
9566.10 1101
9567.03 1178
9567.95 1110
9568.87 1097
9569.80 1132
9570.72 1081
9571.64 1089
9572.57 1133
9573.49 1089
9574.41 1172
9575.34 1110
9576.26 1082
9577.18 1019
9578.11 953
9579.03 1120
9579.96 1107
9580.88 1012
9581.80 1008
9582.73 1016
9583.65 1006
9584.58 954
9585.50 1028
9586.43 1086
9587.35 1064
9588.27 1081
9589.20 981
9590.12 977
9591.05 1047
9591.97 1004
9592.90 1052
9593.82 1028
9594.75 1011
9595.67 1083
9596.60 1061
9597.52 1044
9598.45 1049
9599.37 1100
9600.29 1029
9601.22 1191
9602.14 1111
9603.07 1057
9604.00 1034
9604.92 1119
9605.85 1055
9606.77 1239
9607.70 1258
9608.62 1165
9609.55 1132
9610.47 1143
9611.40 1168
9612.32 1131
9613.25 1144
9614.17 1127
9615.10 1145
9616.03 1195
9616.95 1243
9617.88 1187
9618.80 1179
9619.73 1171
9620.65 1068
9621.58 1118
9622.51 1159
9623.43 1031
9624.36 1125
9625.29 1154
9626.21 1193
9627.14 1220
9628.06 1171
9628.99 1234
9629.92 1225
9630.84 1207
9631.77 1279
9632.70 1257
9633.62 1295
9634.55 1261
9635.48 1216
9636.40 1297
9637.33 1242
9638.26 1282
9639.18 1388
9640.11 1364
9641.04 1406
9641.96 1286
9642.89 1330
9643.82 1366
9644.74 1344
9645.67 1403
9646.60 1363
9647.53 1388
9648.45 1532
9649.38 1573
9650.31 1616
9651.24 1673
9652.16 1708
9653.09 1701
9654.02 1691
9654.95 1616
9655.87 1535
9656.80 1553
9657.73 1436
9658.66 1379
9659.58 1448
9660.51 1361
9661.44 1298
9662.37 1359
9663.30 1302
9664.22 1272
9665.15 1291
9666.08 1345
9667.01 1427
9667.94 1400
9668.86 1395
9669.79 1373
9670.72 1337
9671.65 1348
9672.58 1424
9673.51 1306
9674.43 1283
9675.36 1309
9676.29 1304
9677.22 1371
9678.15 1459
9679.08 1427
9680.01 1412
9680.94 1452
9681.86 1446
9682.79 1449
9683.72 1417
9684.65 1433
9685.58 1483
9686.51 1446
9687.44 1462
9688.37 1468
9689.30 1507
9690.23 1514
9691.16 1510
9692.08 1492
9693.01 1454
9693.94 1557
9694.87 1515
9695.80 1569
9696.73 1520
9697.66 1515
9698.59 1628
9699.52 1625
9700.45 1670
9701.38 1657
9702.31 1689
9703.24 1655
9704.17 1607
9705.10 1496
9706.03 1540
9706.96 1463
9707.89 1514
9708.82 1419
9709.75 1335
9710.68 1457
9711.61 1367
9712.54 1383
9713.47 1443
9714.40 1385
9715.33 1521
9716.26 1525
9717.19 1436
9718.12 1394
9719.06 1431
9719.99 1451
9720.92 1357
9721.85 1284
9722.78 1356
9723.71 1339
9724.64 1375
9725.57 1335
9726.50 1317
9727.43 1287
9728.36 1239
9729.30 1361
9730.23 1463
9731.16 1363
9732.09 1294
9733.02 1334
9733.95 1468
9734.88 1421
9735.81 1268
9736.75 1317
9737.68 1302
9738.61 1294
9739.54 1310
9740.47 1272
9741.40 1298
9742.34 1303
9743.27 1272
9744.20 1238
9745.13 1235
9746.06 1151
9747.00 1197
9747.93 1264
9748.86 1304
9749.79 1248
9750.72 1238
9751.66 1242
9752.59 1177
9753.52 1171
9754.45 1235
9755.39 1173
9756.32 1171
9757.25 1169
9758.18 1227
9759.12 1231
9760.05 1172
9760.98 1243
9761.91 1320
9762.85 1244
9763.78 1232
9764.71 1222
9765.64 1205
9766.58 1262
9767.51 1325
9768.44 1234
9769.38 1160
9770.31 1250
9771.24 1220
9772.18 1265
9773.11 1287
9774.04 1306
9774.98 1275
9775.91 1279
9776.84 1258
9777.78 1238
9778.71 1271
9779.64 1317
9780.58 1287
9781.51 1288
9782.44 1372
9783.38 1297
9784.31 1256
9785.25 1346
9786.18 1317
9787.11 1196
9788.05 1200
9788.98 1310
9789.92 1206
9790.85 1201
9791.78 1180
9792.72 1139
9793.65 1192
9794.59 1127
9795.52 1145
9796.46 1155
9797.39 1131
9798.32 1153
9799.26 1200
9800.19 1234
9801.13 1233
9802.06 1151
9803.00 1148
9803.93 1173
9804.87 1210
9805.80 1189
9806.74 1134
9807.67 1076
9808.61 1131
9809.54 1089
9810.48 1092
9811.41 1099
9812.35 1093
9813.28 1060
9814.22 1100
9815.15 1075
9816.09 1109
9817.02 1126
9817.96 1170
9818.89 1048
9819.83 1090
9820.76 1135
9821.70 1065
9822.64 1085
9823.57 1045
9824.51 1079
9825.44 1100
9826.38 1026
9827.31 1037
9828.25 1027
9829.19 999
9830.12 1009
9831.06 1013
9831.99 1039
9832.93 998
9833.87 1001
9834.80 1037
9835.74 973
9836.68 971
9837.61 990
9838.55 985
9839.48 1006
9840.42 1043
9841.36 985
9842.29 1002
9843.23 970
9844.17 976
9845.10 928
9846.04 973
9846.98 1060
9847.91 1057
9848.85 999
9849.79 1015
9850.72 1002
9851.66 966
9852.60 1029
9853.54 994
9854.47 1049
9855.41 1047
9856.35 979
9857.28 1021
9858.22 1023
9859.16 944
9860.10 1051
9861.03 1014
9861.97 1012
9862.91 1096
9863.85 985
9864.78 1026
9865.72 1045
9866.66 991
9867.60 992
9868.54 992
9869.47 958
9870.41 962
9871.35 951
9872.29 946
9873.22 909
9874.16 967
9875.10 935
9876.04 954
9876.98 1009
9877.92 1029
9878.85 978
9879.79 908
9880.73 981
9881.67 1023
9882.61 1009
9883.55 1013
9884.48 912
9885.42 1001
9886.36 873
9887.30 893
9888.24 903
9889.18 947
9890.12 974
9891.06 986
9891.99 968
9892.93 916
9893.87 889
9894.81 920
9895.75 902
9896.69 919
9897.63 885
9898.57 855
9899.51 933
9900.45 915
9901.39 905
9902.33 951
9903.27 956
9904.20 953
9905.14 939
9906.08 915
9907.02 911
9907.96 894
9908.90 833
9909.84 880
9910.78 907
9911.72 1011
9912.66 950
9913.60 951
9914.54 1011
9915.48 964
9916.42 973
9917.36 965
9918.30 928
9919.24 980
9920.18 959
9921.12 927
9922.06 931
9923.00 963
9923.94 937
9924.88 1015
9925.83 1096
9926.77 1204
9927.71 1369
9928.65 1255
9929.59 1325
9930.53 1373
9931.47 1346
9932.41 1293
9933.35 1225
9934.29 1227
9935.23 1220
9936.17 1086
9937.12 928
9938.06 958
9939.00 1008
9939.94 997
9940.88 990
9941.82 988
9942.76 990
9943.70 956
9944.65 919
9945.59 940
9946.53 901
9947.47 978
9948.41 914
9949.35 869
9950.29 938
9951.24 921
9952.18 958
9953.12 898
9954.06 906
9955.00 905
9955.95 962
9956.89 944
9957.83 936
9958.77 883
9959.71 865
9960.66 867
9961.60 866
9962.54 923
9963.48 858
9964.43 917
9965.37 863
9966.31 906
9967.25 842
9968.20 870
9969.14 934
9970.08 904
9971.02 912
9971.97 830
9972.91 849
9973.85 863
9974.79 857
9975.74 910
9976.68 884
9977.62 856
9978.57 901
9979.51 817
9980.45 841
9981.40 872
9982.34 837
9983.28 881
9984.23 923
9985.17 869
9986.11 868
9987.06 843
9988.00 848
9988.94 807
9989.89 786
9990.83 847
9991.77 927
9992.72 885
9993.66 841
9994.60 840
9995.55 829
9996.49 847
9997.44 864
9998.38 856
9999.32 753
10000.27 852
10001.21 885
10002.16 900
10003.10 905
10004.04 808
10004.99 874
10005.93 812
10006.88 857
10007.82 890
10008.77 904
10009.71 929
10010.66 873
10011.60 804
10012.54 832
10013.49 836
10014.43 817
10015.38 813
10016.32 922
10017.27 861
10018.21 811
10019.16 785
10020.10 777
10021.05 792
10021.99 835
10022.94 787
10023.88 862
10024.83 903
10025.77 826
10026.72 828
10027.67 867
10028.61 837
10029.56 808
10030.50 828
10031.45 770
10032.39 741
10033.34 766
10034.28 709
10035.23 749
10036.18 709
10037.12 787
10038.07 767
10039.01 724
10039.96 762
10040.90 801
10041.85 765
10042.80 730
10043.74 732
10044.69 792
10045.64 875
10046.58 875
10047.53 770
10048.47 748
10049.42 742
10050.37 801
10051.31 799
10052.26 736
10053.21 755
10054.15 795
10055.10 792
10056.05 784
10056.99 739
10057.94 719
10058.89 664
10059.83 706
10060.78 742
10061.73 827
10062.67 743
10063.62 833
10064.57 746
10065.52 738
10066.46 758
10067.41 789
10068.36 726
10069.30 779
10070.25 712
10071.20 740
10072.15 757
10073.09 765
10074.04 867
10074.99 795
10075.94 712
10076.88 723
10077.83 737
10078.78 780
10079.73 785
10080.68 803
10081.62 751
10082.57 717
10083.52 713
10084.47 809
10085.42 763
10086.36 787
10087.31 780
10088.26 720
10089.21 780
10090.16 715
10091.11 754
10092.05 718
10093.00 739
10093.95 742
10094.90 736
10095.85 734
10096.80 718
10097.75 730
10098.69 841
10099.64 821
10100.59 805
10101.54 732
10102.49 782
10103.44 737
10104.39 753
10105.34 664
10106.28 740
10107.23 771
10108.18 757
10109.13 688
10110.08 722
10111.03 711
10111.98 752
10112.93 768
10113.88 718
10114.83 710
10115.78 704
10116.73 710
10117.68 734
10118.63 749
10119.58 669
10120.53 726
10121.48 731
10122.43 712
10123.38 697
10124.33 738
10125.28 749
10126.23 760
10127.18 708
10128.13 767
10129.08 701
10130.03 625
10130.98 722
10131.93 717
10132.88 682
10133.83 695
10134.78 763
10135.73 736
10136.68 746
10137.63 713
10138.58 710
10139.53 732
10140.48 672
10141.43 728
10142.38 752
10143.33 703
10144.28 785
10145.23 734
10146.19 691
10147.14 695
10148.09 648
10149.04 691
10149.99 728
10150.94 719
10151.89 688
10152.84 662
10153.79 674
10154.75 763
10155.70 785
10156.65 803
10157.60 829
10158.55 759
10159.50 723
10160.46 701
10161.41 763
10162.36 776
10163.31 739
10164.26 827
10165.21 805
10166.17 779
10167.12 753
10168.07 725
10169.02 783
10169.97 727
10170.93 768
10171.88 794
10172.83 761
10173.78 747
10174.73 749
10175.69 732
10176.64 725
10177.59 813
10178.54 815
10179.50 805
10180.45 795
10181.40 763
10182.35 737
10183.31 756
10184.26 771
10185.21 812
10186.17 763
10187.12 713
10188.07 733
10189.02 742
10189.98 769
10190.93 747
10191.88 813
10192.84 886
10193.79 858
10194.74 869
10195.70 890
10196.65 827
10197.60 739
10198.56 794
10199.51 791
10200.46 784
10201.42 731
10202.37 790
10203.32 844
10204.28 761
10205.23 804
10206.18 824
10207.14 879
10208.09 807
10209.05 906
10210.00 916
10210.95 855
10211.91 883
10212.86 842
10213.82 831
10214.77 874
10215.72 859
10216.68 866
10217.63 855
10218.59 855
10219.54 773
10220.50 771
10221.45 872
10222.41 787
10223.36 897
10224.31 811
10225.27 825
10226.22 770
10227.18 862
10228.13 878
10229.09 766
10230.04 842
10231.00 819
10231.95 766
10232.91 808
10233.86 868
10234.82 907
10235.77 850
10236.73 954
10237.68 1049
10238.64 1027
10239.59 981
10240.55 912
10241.50 954
10242.46 913
10243.42 855
10244.37 864
10245.33 867
10246.28 847
10247.24 743
10248.19 815
10249.15 819
10250.11 755
10251.06 730
10252.02 792
10252.97 749
10253.93 759
10254.89 810
10255.84 839
10256.80 838
10257.75 772
10258.71 768
10259.67 698
10260.62 745
10261.58 749
10262.54 741
10263.49 714
10264.45 702
10265.40 722
10266.36 733
10267.32 756
10268.27 771
10269.23 806
10270.19 735
10271.14 803
10272.10 827
10273.06 782
10274.02 717
10274.97 727
10275.93 756
10276.89 805
10277.84 824
10278.80 833
10279.76 761
10280.71 721
10281.67 752
10282.63 763
10283.59 758
10284.54 814
10285.50 741
10286.46 772
10287.42 765
10288.37 698
10289.33 746
10290.29 690
10291.25 718
10292.21 692
10293.16 686
10294.12 743
10295.08 779
10296.04 734
10296.99 733
10297.95 749
10298.91 726
10299.87 750
10300.83 754
10301.79 754
10302.74 712
10303.70 682
10304.66 688
10305.62 696
10306.58 683
10307.54 656
10308.49 675
10309.45 735
10310.41 705
10311.37 697
10312.33 729
10313.29 757
10314.25 745
10315.21 703
10316.16 742
10317.12 700
10318.08 727
10319.04 739
10320.00 774
10320.96 750
10321.92 654
10322.88 708
10323.84 744
10324.80 790
10325.76 718
10326.71 750
10327.67 687
10328.63 705
10329.59 762
10330.55 744
10331.51 792
10332.47 785
10333.43 747
10334.39 687
10335.35 679
10336.31 738
10337.27 823
10338.23 704
10339.19 626
10340.15 698
10341.11 662
10342.07 703
10343.03 687
10343.99 615
10344.95 717
10345.91 750
10346.87 659
10347.83 705
10348.79 727
10349.75 683
10350.71 684
10351.67 666
10352.63 689
10353.60 700
10354.56 701
10355.52 708
10356.48 681
10357.44 668
10358.40 637
10359.36 698
10360.32 742
10361.28 691
10362.24 678
10363.20 677
10364.17 725
10365.13 704
10366.09 677
10367.05 720
10368.01 691
10368.97 638
10369.93 624
10370.89 619
10371.86 667
10372.82 701
10373.78 706
10374.74 624
10375.70 653
10376.66 792
10377.63 656
10378.59 627
10379.55 645
10380.51 674
10381.47 665
10382.44 664
10383.40 723
10384.36 686
10385.32 652
10386.28 657
10387.25 673
10388.21 661
10389.17 668
10390.13 656
10391.10 632
10392.06 730
10393.02 743
10393.98 641
10394.94 680
10395.91 620
10396.87 677
10397.83 629
10398.80 669
10399.76 651
10400.72 683
10401.68 693
10402.65 690
10403.61 693
10404.57 667
10405.54 636
10406.50 625
10407.46 665
10408.43 652
10409.39 659
10410.35 681
10411.32 694
10412.28 674
10413.24 752
10414.21 699
10415.17 713
10416.13 694
10417.10 693
10418.06 724
10419.02 754
10419.99 777
10420.95 855
10421.91 749
10422.88 786
10423.84 810
10424.81 770
10425.77 691
10426.73 722
10427.70 726
10428.66 695
10429.63 646
10430.59 595
10431.56 666
10432.52 732
10433.48 683
10434.45 692
10435.41 654
10436.38 600
10437.34 649
10438.31 701
10439.27 664
10440.24 699
10441.20 678
10442.16 708
10443.13 596
10444.09 598
10445.06 625
10446.02 664
10446.99 647
10447.95 639
10448.92 633
10449.88 637
10450.85 649
10451.81 612
10452.78 619
10453.75 659
10454.71 626
10455.68 598
10456.64 659
10457.61 663
10458.57 595
10459.54 655
10460.50 712
10461.47 693
10462.43 671
10463.40 656
10464.37 639
10465.33 597
10466.30 630
10467.26 685
10468.23 647
10469.20 640
10470.16 673
10471.13 633
10472.09 615
10473.06 674
10474.03 622
10474.99 645
10475.96 635
10476.93 662
10477.89 607
10478.86 618
10479.82 636
10480.79 580
10481.76 661
10482.72 635
10483.69 669
10484.66 667
10485.62 668
10486.59 673
10487.56 647
10488.52 704
10489.49 603
10490.46 638
10491.43 631
10492.39 645
10493.36 646
10494.33 716
10495.29 701
10496.26 624
10497.23 706
10498.20 659
10499.16 601
10500.13 609
10501.10 654
10502.07 633
10503.03 669
10504.00 696
10504.97 644
10505.94 617
10506.90 675
10507.87 705
10508.84 707
10509.81 655
10510.78 662
10511.74 689
10512.71 647
10513.68 597
10514.65 594
10515.62 663
10516.58 674
10517.55 703
10518.52 672
10519.49 714
10520.46 715
10521.43 694
10522.39 612
10523.36 686
10524.33 665
10525.30 645
10526.27 607
10527.24 620
10528.21 664
10529.17 664
10530.14 639
10531.11 646
10532.08 650
10533.05 624
10534.02 650
10534.99 666
10535.96 653
10536.93 664
10537.90 644
10538.86 628
10539.83 647
10540.80 642
10541.77 661
10542.74 753
10543.71 696
10544.68 632
10545.65 653
10546.62 717
10547.59 683
10548.56 640
10549.53 672
10550.50 664
10551.47 674
10552.44 726
10553.41 646
10554.38 638
10555.35 637
10556.32 660
10557.29 677
10558.26 655
10559.23 699
10560.20 756
10561.17 805
10562.14 789
10563.11 792
10564.08 779
10565.05 839
10566.02 771
10566.99 787
10567.96 757
10568.93 765
10569.90 707
10570.87 674
10571.84 638
10572.82 599
10573.79 629
10574.76 698
10575.73 717
10576.70 670
10577.67 663
10578.64 693
10579.61 708
10580.58 653
10581.55 670
10582.53 650
10583.50 668
10584.47 649
10585.44 654
10586.41 624
10587.38 683
10588.35 649
10589.33 699
10590.30 659
10591.27 657
10592.24 713
10593.21 728
10594.18 721
10595.16 734
10596.13 679
10597.10 711
10598.07 648
10599.04 725
10600.01 715
10600.99 646
10601.96 696
10602.93 751
10603.90 709
10604.88 688
10605.85 702
10606.82 682
10607.79 625
10608.77 629
10609.74 624
10610.71 662
10611.68 718
10612.66 671
10613.63 618
10614.60 639
10615.57 657
10616.55 657
10617.52 662
10618.49 623
10619.46 664
10620.44 620
10621.41 647
10622.38 695
10623.36 704
10624.33 784
10625.30 702
10626.28 677
10627.25 662
10628.22 666
10629.20 685
10630.17 691
10631.14 676
10632.12 716
10633.09 690
10634.06 773
10635.04 700
10636.01 729
10636.99 705
10637.96 758
10638.93 783
10639.91 757
10640.88 857
10641.85 821
10642.83 874
10643.80 802
10644.78 794
10645.75 765
10646.72 756
10647.70 765
10648.67 742
10649.65 691
10650.62 717
10651.60 633
10652.57 631
10653.55 657
10654.52 661
10655.49 683
10656.47 719
10657.44 683
10658.42 667
10659.39 698
10660.37 711
10661.34 676
10662.32 643
10663.29 642
10664.27 686
10665.24 697
10666.22 664
10667.19 656
10668.17 663
10669.14 631
10670.12 672
10671.09 656
10672.07 706
10673.04 734
10674.02 720
10675.00 692
10675.97 677
10676.95 626
10677.92 640
10678.90 684
10679.87 651
10680.85 643
10681.82 697
10682.80 676
10683.78 626
10684.75 637
10685.73 676
10686.70 650
10687.68 638
10688.66 720
10689.63 653
10690.61 626
10691.58 576
10692.56 634
10693.54 633
10694.51 622
10695.49 605
10696.47 632
10697.44 660
10698.42 719
10699.40 641
10700.37 627
10701.35 640
10702.33 635
10703.30 620
10704.28 596
10705.26 656
10706.23 659
10707.21 633
10708.19 636
10709.16 657
10710.14 633
10711.12 601
10712.10 613
10713.07 669
10714.05 627
10715.03 614
10716.01 675
10716.98 668
10717.96 690
10718.94 599
10719.91 558
10720.89 592
10721.87 583
10722.85 643
10723.83 648
10724.80 622
10725.78 638
10726.76 589
10727.74 620
10728.71 612
10729.69 620
10730.67 608
10731.65 614
10732.63 587
10733.60 600
10734.58 602
10735.56 622
10736.54 642
10737.52 615
10738.50 601
10739.47 617
10740.45 623
10741.43 584
10742.41 594
10743.39 590
10744.37 578
10745.35 582
10746.32 637
10747.30 631
10748.28 602
10749.26 602
10750.24 592
10751.22 623
10752.20 577
10753.18 562
10754.16 625
10755.14 633
10756.11 639
10757.09 624
10758.07 602
10759.05 564
10760.03 599
10761.01 576
10761.99 532
10762.97 594
10763.95 589
10764.93 611
10765.91 627
10766.89 585
10767.87 599
10768.85 627
10769.83 641
10770.81 626
10771.79 673
10772.77 642
10773.75 612
10774.73 593
10775.71 571
10776.69 552
10777.67 616
10778.65 619
10779.63 587
10780.61 563
10781.59 626
10782.57 620
10783.55 551
10784.53 602
10785.51 664
10786.49 599
10787.47 581
10788.45 625
10789.43 598
10790.41 572
10791.39 615
10792.38 627
10793.36 637
10794.34 619
10795.32 633
10796.30 690
10797.28 607
10798.26 599
10799.24 596
10800.22 586
10801.21 625
10802.19 621
10803.17 607
10804.15 607
10805.13 588
10806.11 602
10807.09 621
10808.07 610
10809.06 686
10810.04 617
10811.02 567
10812.00 648
10812.98 659
10813.97 643
10814.95 596
10815.93 562
10816.91 599
10817.89 708
10818.87 629
10819.86 642
10820.84 637
10821.82 545
10822.80 604
10823.79 582
10824.77 592
10825.75 601
10826.73 640
10827.72 666
10828.70 667
10829.68 637
10830.66 666
10831.65 605
10832.63 639
10833.61 701
10834.59 658
10835.58 655
10836.56 669
10837.54 638
10838.52 637
10839.51 686
10840.49 633
10841.47 629
10842.46 652
10843.44 649
10844.42 634
10845.41 627
10846.39 626
10847.37 666
10848.36 624
10849.34 620
10850.32 675
10851.31 701
10852.29 669
10853.27 666
10854.26 642
10855.24 657
10856.23 616
10857.21 660
10858.19 595
10859.18 629
10860.16 627
10861.14 641
10862.13 676
10863.11 677
10864.10 682
10865.08 638
10866.07 629
10867.05 569
10868.03 633
10869.02 708
10870.00 652
10870.99 614
10871.97 680
10872.96 609
10873.94 602
10874.92 633
10875.91 635
10876.89 710
10877.88 722
10878.86 755
10879.85 731
10880.83 659
10881.82 665
10882.80 695
10883.79 689
10884.77 623
10885.76 671
10886.74 680
10887.73 710
10888.71 725
10889.70 775
10890.68 721
10891.67 711
10892.65 764
10893.64 742
10894.63 722
10895.61 726
10896.60 736
10897.58 748
10898.57 700
10899.55 720
10900.54 687
10901.53 747
10902.51 748
10903.50 796
10904.48 814
10905.47 738
10906.46 793
10907.44 713
10908.43 703
10909.41 714
10910.40 766
10911.39 746
10912.37 704
10913.36 737
10914.34 783
10915.33 771
10916.32 707
10917.30 784
10918.29 685
10919.28 770
10920.26 720
10921.25 736
10922.24 758
10923.22 791
10924.21 749
10925.20 754
10926.18 768
10927.17 798
10928.16 788
10929.15 782
10930.13 783
10931.12 791
10932.11 836
10933.09 806
10934.08 797
10935.07 747
10936.06 807
10937.04 870
10938.03 859
10939.02 806
10940.01 848
10940.99 856
10941.98 850
10942.97 833
10943.96 793
10944.94 820
10945.93 842
10946.92 881
10947.91 853
10948.90 914
10949.88 916
10950.87 879
10951.86 874
10952.85 905
10953.84 927
10954.82 978
10955.81 937
10956.80 991
10957.79 1033
10958.78 960
10959.77 952
10960.75 1008
10961.74 1059
10962.73 1069
10963.72 1046
10964.71 1028
10965.70 1057
10966.69 1013
10967.68 858
10968.66 967
10969.65 971
10970.64 940
10971.63 945
10972.62 987
10973.61 995
10974.60 892
10975.59 938
10976.58 928
10977.57 933
10978.55 892
10979.54 890
10980.53 940
10981.52 929
10982.51 1011
10983.50 961
10984.49 989
10985.48 962
10986.47 947
10987.46 988
10988.45 973
10989.44 966
10990.43 995
10991.42 1019
10992.41 1075
10993.40 1005
10994.39 1012
10995.38 1060
10996.37 1020
10997.36 1066
10998.35 1113
10999.34 1245
11000.33 1239
11001.32 1373
11002.31 1422
11003.30 1349
11004.29 1374
11005.28 1311
11006.27 1346
11007.26 1184
11008.25 1181
11009.24 1204
11010.24 1129
11011.23 1093
11012.22 1041
11013.21 1017
11014.20 947
11015.19 932
11016.18 1003
11017.17 936
11018.16 956
11019.15 918
11020.14 915
11021.14 916
11022.13 884
11023.12 848
11024.11 822
11025.10 859
11026.09 869
11027.08 944
11028.08 947
11029.07 889
11030.06 864
11031.05 907
11032.04 850
11033.03 866
11034.03 849
11035.02 903
11036.01 925
11037.00 826
11037.99 895
11038.99 943
11039.98 885
11040.97 847
11041.96 876
11042.95 876
11043.95 835
11044.94 796
11045.93 820
11046.92 837
11047.92 802
11048.91 790
11049.90 815
11050.89 819
11051.89 858
11052.88 787
11053.87 826
11054.86 850
11055.86 848
11056.85 823
11057.84 736
11058.83 761
11059.83 848
11060.82 762
11061.81 726
11062.81 819
11063.80 803
11064.79 824
11065.79 804
11066.78 785
11067.77 818
11068.77 828
11069.76 791
11070.75 792
11071.75 779
11072.74 848
11073.73 781
11074.73 748
11075.72 731
11076.71 737
11077.71 719
11078.70 786
11079.70 799
11080.69 778
11081.68 756
11082.68 756
11083.67 824
11084.67 772
11085.66 738
11086.65 657
11087.65 734
11088.64 802
11089.64 782
11090.63 719
11091.63 800
11092.62 817
11093.61 753
11094.61 731
11095.60 713
11096.60 732
11097.59 768
11098.59 708
11099.58 768
11100.58 766
11101.57 701
11102.57 729
11103.56 685
11104.56 715
11105.55 748
11106.55 725
11107.54 732
11108.54 773
11109.53 770
11110.53 712
11111.52 751
11112.52 692
11113.51 706
11114.51 771
11115.50 697
11116.50 692
11117.49 726
11118.49 694
11119.49 701
11120.48 659
11121.48 642
11122.47 730
11123.47 772
11124.46 752
11125.46 684
11126.46 629
11127.45 708
11128.45 743
11129.44 728
11130.44 758
11131.44 657
11132.43 738
11133.43 683
11134.43 696
11135.42 600
11136.42 686
11137.41 713
11138.41 716
11139.41 693
11140.40 651
11141.40 703
11142.40 719
11143.39 706
11144.39 647
11145.39 656
11146.38 735
11147.38 756
11148.38 660
11149.38 644
11150.37 661
11151.37 703
11152.37 774
11153.36 770
11154.36 733
11155.36 710
11156.36 780
11157.35 792
11158.35 712
11159.35 704
11160.34 645
11161.34 645
11162.34 671
11163.34 700
11164.33 696
11165.33 708
11166.33 633
11167.33 659
11168.33 643
11169.32 653
11170.32 709
11171.32 732
11172.32 708
11173.32 684
11174.31 682
11175.31 705
11176.31 687
11177.31 737
11178.31 686
11179.30 622
11180.30 620
11181.30 665
11182.30 658
11183.30 690
11184.30 684
11185.30 650
11186.29 643
11187.29 572
11188.29 653
11189.29 661
11190.29 681
11191.29 693
11192.29 593
11193.29 656
11194.28 679
11195.28 676
11196.28 688
11197.28 651
11198.28 649
11199.28 689
11200.28 639
11201.28 595
11202.28 672
11203.28 688
11204.28 716
11205.28 701
11206.28 704
11207.28 617
11208.28 611
11209.27 675
11210.27 612
11211.27 652
11212.27 706
11213.27 651
11214.27 593
11215.27 640
11216.27 652
11217.27 652
11218.27 658
11219.27 675
11220.27 670
11221.27 664
11222.27 651
11223.27 677
11224.27 588
11225.28 612
11226.28 588
11227.28 573
11228.28 642
11229.28 630
11230.28 648
11231.28 598
11232.28 670
11233.28 680
11234.28 616
11235.28 682
11236.28 690
11237.28 646
11238.28 621
11239.28 636
11240.29 607
11241.29 591
11242.29 650
11243.29 594
11244.29 579
11245.29 648
11246.29 674
11247.29 678
11248.30 643
11249.30 649
11250.30 658
11251.30 770
11252.30 609
11253.30 637
11254.31 660
11255.31 694
11256.31 614
11257.31 642
11258.31 650
11259.31 625
11260.32 614
11261.32 631
11262.32 630
11263.32 664
11264.32 677
11265.33 625
11266.33 628
11267.33 628
11268.33 636
11269.34 642
11270.34 609
11271.34 585
11272.34 635
11273.35 626
11274.35 617
11275.35 662
11276.35 611
11277.36 638
11278.36 612
11279.36 663
11280.36 676
11281.37 696
11282.37 688
11283.37 670
11284.38 689
11285.38 726
11286.38 670
11287.38 630
11288.39 657
11289.39 634
11290.39 671
11291.40 700
11292.40 641
11293.40 654
11294.41 646
11295.41 614
11296.41 613
11297.42 623
11298.42 643
11299.43 675
11300.43 701
11301.43 614
11302.44 656
11303.44 634
11304.44 626
11305.45 644
11306.45 693
11307.46 675
11308.46 590
11309.47 551
11310.47 642
11311.47 668
11312.48 633
11313.48 649
11314.49 702
11315.49 703
11316.50 629
11317.50 616
11318.50 650
11319.51 686
11320.51 690
11321.52 659
11322.52 662
11323.53 676
11324.53 709
11325.54 675
11326.54 687
11327.55 662
11328.55 682
11329.56 682
11330.56 701
11331.57 633
11332.57 657
11333.58 696
11334.58 649
11335.59 640
11336.59 676
11337.60 690
11338.60 725
11339.61 787
11340.61 703
11341.62 783
11342.63 763
11343.63 864
11344.64 810
11345.64 802
11346.65 826
11347.65 774
11348.66 745
11349.67 764
11350.67 761
11351.68 731
11352.68 735
11353.69 676
11354.70 666
11355.70 674
11356.71 679
11357.72 679
11358.72 748
11359.73 733
11360.73 697
11361.74 716
11362.75 677
11363.75 628
11364.76 621
11365.77 630
11366.77 688
11367.78 610
11368.79 659
11369.79 683
11370.80 674
11371.81 682
11372.81 617
11373.82 651
11374.83 598
11375.84 587
11376.84 574
11377.85 612
11378.86 609
11379.86 607
11380.87 603
11381.88 678
11382.89 669
11383.89 683
11384.90 626
11385.91 645
11386.92 670
11387.92 652
11388.93 610
11389.94 599
11390.95 561
11391.95 624
11392.96 631
11393.97 632
11394.98 639
11395.99 561
11396.99 646
11398.00 654
11399.01 635
11400.02 598
11401.03 613
11402.03 621
11403.04 605
11404.05 663
11405.06 624
11406.07 628
11407.08 602
11408.09 650
11409.09 604
11410.10 573
11411.11 581
11412.12 623
11413.13 615
11414.14 629
11415.15 607
11416.15 570
11417.16 617
11418.17 618
11419.18 616
11420.19 617
11421.20 695
11422.21 659
11423.22 692
11424.23 631
11425.24 589
11426.25 649
11427.26 669
11428.26 661
11429.27 663
11430.28 684
11431.29 703
11432.30 659
11433.31 616
11434.32 617
11435.33 701
11436.34 633
11437.35 652
11438.36 625
11439.37 610
11440.38 631
11441.39 632
11442.40 623
11443.41 587
11444.42 621
11445.43 628
11446.44 644
11447.45 654
11448.46 659
11449.47 605
11450.48 603
11451.49 607
11452.50 567
11453.51 636
11454.52 606
11455.53 619
11456.55 587
11457.56 593
11458.57 646
11459.58 631
11460.59 637
11461.60 616
11462.61 619
11463.62 625
11464.63 634
11465.64 624
11466.65 602
11467.67 680
11468.68 674
11469.69 673
11470.70 657
11471.71 628
11472.72 612
11473.73 634
11474.74 626
11475.76 571
11476.77 725
11477.78 630
11478.79 604
11479.80 627
11480.81 574
11481.83 553
11482.84 640
11483.85 663
11484.86 614
11485.87 628
11486.89 622
11487.90 672
11488.91 599
11489.92 653
11490.93 606
11491.95 689
11492.96 655
11493.97 630
11494.98 623
11496.00 657
11497.01 658
11498.02 688
11499.03 714
11500.05 658
11501.06 662
11502.07 651
11503.08 619
11504.10 659
11505.11 701
11506.12 655
11507.13 644
11508.15 697
11509.16 700
11510.17 666
11511.19 708
11512.20 612
11513.21 623
11514.23 659
11515.24 641
11516.25 619
11517.27 621
11518.28 637
11519.29 659
11520.31 669
11521.32 653
11522.33 671
11523.35 683
11524.36 663
11525.37 650
11526.39 723
11527.40 721
11528.42 685
11529.43 628
11530.44 681
11531.46 713
11532.47 709
11533.48 750
11534.50 654
11535.51 651
11536.53 640
11537.54 690
11538.56 769
11539.57 719
11540.58 670
11541.60 660
11542.61 635
11543.63 696
11544.64 690
11545.66 696
11546.67 687
11547.69 713
11548.70 718
11549.72 694
11550.73 650
11551.75 674
11552.76 739
11553.78 743
11554.79 673
11555.81 711
11556.82 812
11557.84 769
11558.85 667
11559.87 631
11560.88 686
11561.90 729
11562.91 716
11563.93 720
11564.94 805
11565.96 752
11566.97 733
11567.99 771
11569.00 734
11570.02 782
11571.04 825
11572.05 785
11573.07 748
11574.08 803
11575.10 807
11576.11 828
11577.13 829
11578.15 816
11579.16 818
11580.18 868
11581.20 922
11582.21 904
11583.23 924
11584.24 900
11585.26 936
11586.28 923
11587.29 922
11588.31 971
11589.33 942
11590.34 934
11591.36 957
11592.38 971
11593.39 1064
11594.41 1137
11595.43 1127
11596.44 1181
11597.46 1312
11598.48 1371
11599.49 1415
11600.51 1422
11601.53 1553
11602.54 1649
11603.56 1699
11604.58 1744
11605.60 1583
11606.61 1517
11607.63 1428
11608.65 1285
11609.67 1170
11610.68 1013
11611.70 1067
11612.72 1030
11613.74 925
11614.75 882
11615.77 947
11616.79 904
11617.81 899
11618.82 888
11619.84 911
11620.86 857
11621.88 882
11622.90 815
11623.91 818
11624.93 800
11625.95 846
11626.97 852
11627.99 800
11629.00 825
11630.02 829
11631.04 839
11632.06 790
11633.08 733
11634.10 806
11635.11 840
11636.13 845
11637.15 817
11638.17 819
11639.19 880
11640.21 888
11641.23 830
11642.25 865
11643.26 837
11644.28 853
11645.30 843
11646.32 817
11647.34 768
11648.36 724
11649.38 699
11650.40 682
11651.42 706
11652.44 741
11653.46 683
11654.47 729
11655.49 715
11656.51 744
11657.53 768
11658.55 734
11659.57 744
11660.59 719
11661.61 695
11662.63 737
11663.65 697
11664.67 650
11665.69 729
11666.71 761
11667.73 736
11668.75 761
11669.77 736
11670.79 736
11671.81 706
11672.83 733
11673.85 767
11674.87 815
11675.89 766
11676.91 772
11677.93 823
11678.95 836
11679.97 806
11680.99 790
11682.01 775
11683.03 759
11684.06 792
11685.08 871
11686.10 814
11687.12 769
11688.14 752
11689.16 738
11690.18 790
11691.20 770
11692.22 694
11693.24 638
11694.26 736
11695.29 745
11696.31 746
11697.33 753
11698.35 755
11699.37 738
11700.39 701
11701.41 738
11702.43 676
11703.46 702
11704.48 689
11705.50 733
11706.52 716
11707.54 628
11708.56 706
11709.59 677
11710.61 710
11711.63 705
11712.65 729
11713.67 663
11714.70 647
11715.72 727
11716.74 709
11717.76 698
11718.78 698
11719.81 712
11720.83 667
11721.85 667
11722.87 666
11723.90 690
11724.92 650
11725.94 622
11726.96 664
11727.99 686
11729.01 668
11730.03 621
11731.05 645
11732.08 643
11733.10 593
11734.12 642
11735.15 757
11736.17 648
11737.19 651
11738.21 665
11739.24 641
11740.26 639
11741.28 604
11742.31 647
11743.33 581
11744.35 600
11745.38 599
11746.40 584
11747.42 666
11748.45 632
11749.47 631
11750.49 635
11751.52 652
11752.54 684
11753.56 621
11754.59 611
11755.61 629
11756.64 679
11757.66 638
11758.68 625
11759.71 609
11760.73 604
11761.76 587
11762.78 628
11763.80 600
11764.83 624
11765.85 655
11766.88 665
11767.90 617
11768.93 607
11769.95 641
11770.97 592
11772.00 614
11773.02 675
11774.05 594
11775.07 572
11776.10 583
11777.12 599
11778.15 609
11779.17 620
11780.20 624
11781.22 686
11782.25 670
11783.27 570
11784.30 577
11785.32 602
11786.35 622
11787.37 618
11788.40 636
11789.42 679
11790.45 641
11791.47 644
11792.50 633
11793.52 596
11794.55 603
11795.57 622
11796.60 612
11797.63 564
11798.65 636
11799.68 659
11800.70 670
11801.73 656
11802.75 573
11803.78 606
11804.81 597
11805.83 620
11806.86 591
11807.88 624
11808.91 604
11809.94 597
11810.96 556
11811.99 603
11813.02 602
11814.04 585
11815.07 636
11816.09 588
11817.12 583
11818.15 632
11819.17 579
11820.20 558
11821.23 598
11822.25 666
11823.28 652
11824.31 648
11825.33 602
11826.36 578
11827.39 609
11828.42 570
11829.44 586
11830.47 649
11831.50 590
11832.52 630
11833.55 601
11834.58 575
11835.61 617
11836.63 573
11837.66 566
11838.69 548
11839.71 598
11840.74 587
11841.77 569
11842.80 587
11843.83 540
11844.85 583
11845.88 599
11846.91 609
11847.94 637
11848.96 618
11849.99 610
11851.02 547
11852.05 595
11853.08 614
11854.10 583
11855.13 594
11856.16 579
11857.19 585
11858.22 559
11859.24 599
11860.27 586
11861.30 631
11862.33 611
11863.36 578
11864.39 638
11865.42 572
11866.44 578
11867.47 583
11868.50 593
11869.53 511
11870.56 603
11871.59 609
11872.62 554
11873.65 574
11874.67 529
11875.70 576
11876.73 594
11877.76 575
11878.79 599
11879.82 632
11880.85 602
11881.88 593
11882.91 639
11883.94 647
11884.97 555
11886.00 645
11887.03 628
11888.06 585
11889.09 564
11890.11 595
11891.14 626
11892.17 631
11893.20 626
11894.23 614
11895.26 638
11896.29 612
11897.32 657
11898.35 689
11899.38 692
11900.41 666
11901.44 661
11902.47 630
11903.50 616
11904.53 660
11905.56 657
11906.59 626
11907.63 654
11908.66 704
11909.69 696
11910.72 575
11911.75 636
11912.78 646
11913.81 685
11914.84 634
11915.87 608
11916.90 681
11917.93 581
11918.96 596
11919.99 649
11921.02 645
11922.06 700
11923.09 608
11924.12 626
11925.15 648
11926.18 656
11927.21 700
11928.24 628
11929.27 642
11930.31 623
11931.34 754
11932.37 758
11933.40 723
11934.43 736
11935.46 719
11936.49 747
11937.53 733
11938.56 779
11939.59 704
11940.62 653
11941.65 712
11942.69 670
11943.72 649
11944.75 691
11945.78 666
11946.81 670
11947.85 669
11948.88 669
11949.91 585
11950.94 585
11951.97 625
11953.01 637
11954.04 556
11955.07 620
11956.10 591
11957.14 580
11958.17 604
11959.20 587
11960.24 644
11961.27 645
11962.30 601
11963.33 575
11964.37 615
11965.40 594
11966.43 661
11967.47 657
11968.50 609
11969.53 603
11970.56 604
11971.60 632
11972.63 631
11973.66 639
11974.70 635
11975.73 576
11976.76 620
11977.80 623
11978.83 658
11979.86 674
11980.90 624
11981.93 632
11982.97 614
11984.00 666
11985.03 683
11986.07 662
11987.10 612
11988.13 645
11989.17 553
11990.20 593
11991.24 606
11992.27 632
11993.30 577
11994.34 627
11995.37 658
11996.41 616
11997.44 613
11998.48 621
11999.51 630
12000.54 591
12001.58 601
12002.61 574
12003.65 593
12004.68 651
12005.72 658
12006.75 621
12007.79 626
12008.82 579
12009.86 621
12010.89 626
12011.93 606
12012.96 592
12014.00 596
12015.03 597
12016.07 648
12017.10 677
12018.14 658
12019.17 676
12020.21 722
12021.24 620
12022.28 680
12023.31 616
12024.35 665
12025.38 667
12026.42 631
12027.46 598
12028.49 599
12029.53 707
12030.56 664
12031.60 644
12032.63 630
12033.67 613
12034.71 646
12035.74 584
12036.78 617
12037.81 643
12038.85 640
12039.89 711
12040.92 663
12041.96 664
12042.99 647
12044.03 654
12045.07 628
12046.10 635
12047.14 637
12048.18 638
12049.21 646
12050.25 689
12051.29 669
12052.32 672
12053.36 682
12054.40 604
12055.43 643
12056.47 710
12057.51 691
12058.54 645
12059.58 678
12060.62 626
12061.65 599
12062.69 618
12063.73 605
12064.77 692
12065.80 669
12066.84 631
12067.88 679
12068.92 625
12069.95 641
12070.99 648
12072.03 676
12073.07 648
12074.10 665
12075.14 608
12076.18 642
12077.22 614
12078.25 627
12079.29 621
12080.33 631
12081.37 696
12082.41 645
12083.44 620
12084.48 615
12085.52 604
12086.56 644
12087.60 633
12088.63 636
12089.67 626
12090.71 603
12091.75 591
12092.79 640
12093.83 655
12094.86 664
12095.90 644
12096.94 629
12097.98 596
12099.02 632
12100.06 656
12101.10 657
12102.13 700
12103.17 674
12104.21 645
12105.25 634
12106.29 687
12107.33 662
12108.37 707
12109.41 652
12110.45 571
12111.49 648
12112.53 644
12113.56 639
12114.60 626
12115.64 637
12116.68 630
12117.72 653
12118.76 597
12119.80 596
12120.84 596
12121.88 558
12122.92 568
12123.96 598
12125.00 568
12126.04 589
12127.08 632
12128.12 633
12129.16 635
12130.20 614
12131.24 624
12132.28 631
12133.32 594
12134.36 613
12135.40 631
12136.44 597
12137.48 603
12138.52 537
12139.56 614
12140.60 610
12141.64 575
12142.68 567
12143.72 605
12144.76 672
12145.81 653
12146.85 610
12147.89 570
12148.93 627
12149.97 644
12151.01 575
12152.05 588
12153.09 591
12154.13 573
12155.17 601
12156.21 595
12157.26 613
12158.30 613
12159.34 645
12160.38 626
12161.42 600
12162.46 565
12163.50 612
12164.55 603
12165.59 556
12166.63 548
12167.67 475
12168.71 587
12169.75 604
12170.80 529
12171.84 579
12172.88 602
12173.92 589
12174.96 592
12176.00 550
12177.05 543
12178.09 559
12179.13 612
12180.17 565
12181.22 571
12182.26 563
12183.30 572
12184.34 596
12185.38 600
12186.43 585
12187.47 644
12188.51 585
12189.55 568
12190.60 564
12191.64 568
12192.68 606
12193.72 575
12194.77 565
12195.81 561
12196.85 590
12197.90 601
12198.94 590
12199.98 536
12201.03 541
12202.07 549
12203.11 584
12204.15 617
12205.20 543
12206.24 535
12207.28 499
12208.33 542
12209.37 541
12210.41 541
12211.46 547
12212.50 539
12213.55 524
12214.59 519
12215.63 522
12216.68 580
12217.72 559
12218.76 548
12219.81 623
12220.85 571
12221.90 547
12222.94 552
12223.98 612
12225.03 618
12226.07 566
12227.12 553
12228.16 551
12229.20 583
12230.25 566
12231.29 543
12232.34 543
12233.38 546
12234.43 595
12235.47 635
12236.52 603
12237.56 578
12238.61 582
12239.65 567
12240.69 551
12241.74 576
12242.78 542
12243.83 571
12244.87 563
12245.92 513
12246.96 527
12248.01 595
12249.05 566
12250.10 566
12251.14 547
12252.19 553
12253.24 618
12254.28 535
12255.33 548
12256.37 518
12257.42 571
12258.46 618
12259.51 575
12260.55 578
12261.60 555
12262.64 556
12263.69 536
12264.74 513
12265.78 594
12266.83 592
12267.87 547
12268.92 543
12269.97 525
12271.01 494
12272.06 522
12273.10 540
12274.15 541
12275.20 534
12276.24 470
12277.29 525
12278.34 531
12279.38 535
12280.43 501
12281.47 526
12282.52 519
12283.57 560
12284.61 571
12285.66 550
12286.71 519
12287.75 509
12288.80 517
12289.85 549
12290.90 497
12291.94 564
12292.99 505
12294.04 510
12295.08 541
12296.13 587
12297.18 521
12298.22 507
12299.27 548
12300.32 565
12301.37 556
12302.41 519
12303.46 544
12304.51 488
12305.56 599
12306.60 551
12307.65 538
12308.70 573
12309.75 556
12310.79 579
12311.84 525
12312.89 534
12313.94 584
12314.99 591
12316.03 578
12317.08 558
12318.13 535
12319.18 536
12320.23 517
12321.27 498
12322.32 493
12323.37 544
12324.42 525
12325.47 538
12326.52 524
12327.56 534
12328.61 531
12329.66 469
12330.71 481
12331.76 490
12332.81 540
12333.86 492
12334.91 512
12335.95 517
12337.00 481
12338.05 486
12339.10 504
12340.15 524
12341.20 468
12342.25 519
12343.30 514
12344.35 525
12345.40 539
12346.44 501
12347.49 557
12348.54 521
12349.59 521
12350.64 561
12351.69 542
12352.74 558
12353.79 544
12354.84 535
12355.89 561
12356.94 515
12357.99 488
12359.04 528
12360.09 537
12361.14 466
12362.19 523
12363.24 531
12364.29 523
12365.34 554
12366.39 526
12367.44 510
12368.49 519
12369.54 532
12370.59 490
12371.64 514
12372.69 557
12373.74 474
12374.79 530
12375.84 546
12376.89 495
12377.94 533
12378.99 502
12380.05 533
12381.10 522
12382.15 513
12383.20 521
12384.25 534
12385.30 534
12386.35 563
12387.40 489
12388.45 510
12389.50 506
12390.55 478
12391.61 499
12392.66 537
12393.71 524
12394.76 510
12395.81 501
12396.86 547
12397.91 582
12398.97 559
12400.02 522
12401.07 512
12402.12 528
12403.17 550
12404.22 509
12405.28 568
12406.33 507
12407.38 515
12408.43 601
12409.48 592
12410.53 546
12411.59 535
12412.64 550
12413.69 566
12414.74 548
12415.80 502
12416.85 534
12417.90 548
12418.95 522
12420.00 562
12421.06 552
12422.11 463
12423.16 587
12424.21 543
12425.27 526
12426.32 527
12427.37 499
12428.43 495
12429.48 520
12430.53 541
12431.58 571
12432.64 581
12433.69 553
12434.74 525
12435.80 499
12436.85 510
12437.90 501
12438.96 496
12440.01 486
12441.06 531
12442.12 509
12443.17 567
12444.22 561
12445.28 583
12446.33 542
12447.38 531
12448.44 571
12449.49 554
12450.54 526
12451.60 627
12452.65 573
12453.71 584
12454.76 548
12455.81 512
12456.87 553
12457.92 531
12458.98 496
12460.03 544
12461.08 484
12462.14 503
12463.19 488
12464.25 508
12465.30 576
12466.35 536
12467.41 529
12468.46 535
12469.52 500
12470.57 538
12471.63 582
12472.68 572
12473.74 540
12474.79 559
12475.85 558
12476.90 616
12477.96 599
12479.01 580
12480.07 583
12481.12 571
12482.18 555
12483.23 643
12484.29 617
12485.34 646
12486.40 630
12487.45 623
12488.51 595
12489.56 634
12490.62 676
12491.67 665
12492.73 695
12493.78 757
12494.84 787
12495.90 792
12496.95 820
12498.01 853
12499.06 826
12500.12 790
12501.17 832
12502.23 828
12503.29 778
12504.34 713
12505.40 684
12506.45 686
12507.51 712
12508.57 679
12509.62 609
12510.68 682
12511.73 636
12512.79 661
12513.85 618
12514.90 587
12515.96 583
12517.02 608
12518.07 639
12519.13 606
12520.19 595
12521.24 542
12522.30 553
12523.36 589
12524.41 607
12525.47 559
12526.53 623
12527.58 584
12528.64 573
12529.70 586
12530.76 606
12531.81 622
12532.87 620
12533.93 571
12534.98 584
12536.04 634
12537.10 600
12538.16 604
12539.21 558
12540.27 602
12541.33 576
12542.39 554
12543.44 657
12544.50 625
12545.56 594
12546.62 617
12547.68 607
12548.73 604
12549.79 588
12550.85 590
12551.91 591
12552.96 627
12554.02 692
12555.08 599
12556.14 588
12557.20 554
12558.26 561
12559.31 564
12560.37 632
12561.43 676
12562.49 636
12563.55 671
12564.61 637
12565.66 594
12566.72 659
12567.78 604
12568.84 613
12569.90 659
12570.96 604
12572.02 659
12573.08 689
12574.13 632
12575.19 732
12576.25 732
12577.31 716
12578.37 716
12579.43 757
12580.49 677
12581.55 667
12582.61 669
12583.67 686
12584.73 681
12585.79 676
12586.85 708
12587.91 731
12588.96 638
12590.02 659
12591.08 746
12592.14 685
12593.20 657
12594.26 629
12595.32 621
12596.38 639
12597.44 600
12598.50 588
12599.56 562
12600.62 572
12601.68 620
12602.74 632
12603.80 580
12604.86 576
12605.92 582
12606.98 565
12608.04 613
12609.10 572
12610.17 598
12611.23 654
12612.29 616
12613.35 641
12614.41 610
12615.47 599
12616.53 619
12617.59 588
12618.65 577
12619.71 568
12620.77 552
12621.83 573
12622.89 622
12623.95 601
12625.02 589
12626.08 610
12627.14 561
12628.20 535
12629.26 561
12630.32 561
12631.38 523
12632.44 578
12633.51 657
12634.57 650
12635.63 604
12636.69 607
12637.75 594
12638.81 577
12639.88 570
12640.94 554
12642.00 620
12643.06 646
12644.12 586
12645.18 598
12646.25 592
12647.31 579
12648.37 567
12649.43 582
12650.50 587
12651.56 649
12652.62 651
12653.68 632
12654.74 667
12655.81 644
12656.87 657
12657.93 655
12658.99 691
12660.06 606
12661.12 601
12662.18 629
12663.24 609
12664.31 626
12665.37 604
12666.43 627
12667.50 601
12668.56 641
12669.62 657
12670.68 629
12671.75 627
12672.81 601
12673.87 677
12674.94 608
12676.00 635
12677.06 630
12678.13 629
12679.19 643
12680.25 641
12681.32 666
12682.38 636
12683.44 648
12684.51 601
12685.57 688
12686.63 597
12687.70 558
12688.76 604
12689.83 598
12690.89 642
12691.95 623
12693.02 597
12694.08 573
12695.15 592
12696.21 598
12697.27 704
12698.34 705
12699.40 660
12700.47 633
12701.53 689
12702.60 673
12703.66 633
12704.72 660
12705.79 609
12706.85 632
12707.92 621
12708.98 592
12710.05 664
12711.11 686
12712.18 686
12713.24 611
12714.31 632
12715.37 624
12716.44 600
12717.50 618
12718.57 576
12719.63 635
12720.70 648
12721.76 673
12722.83 670
12723.89 628
12724.96 564
12726.02 642
12727.09 599
12728.15 621
12729.22 639
12730.28 656
12731.35 634
12732.41 616
12733.48 656
12734.55 662
12735.61 619
12736.68 642
12737.74 549
12738.81 584
12739.88 609
12740.94 560
12742.01 624
12743.07 587
12744.14 626
12745.21 603
12746.27 569
12747.34 684
12748.40 654
12749.47 557
12750.54 540
12751.60 591
12752.67 607
12753.74 627
12754.80 613
12755.87 592
12756.94 598
12758.00 513
12759.07 540
12760.14 605
12761.20 649
12762.27 644
12763.34 588
12764.40 575
12765.47 600
12766.54 573
12767.60 595
12768.67 592
12769.74 583
12770.81 560
12771.87 589
12772.94 546
12774.01 526
12775.08 520
12776.14 526
12777.21 535
12778.28 508
12779.35 487
12780.41 522
12781.48 544
12782.55 588
12783.62 584
12784.68 546
12785.75 546
12786.82 557
12787.89 556
12788.96 546
12790.02 551
12791.09 554
12792.16 524
12793.23 586
12794.30 590
12795.36 536
12796.43 538
12797.50 557
12798.57 536
12799.64 570
12800.71 585
12801.77 516
12802.84 544
12803.91 539
12804.98 588
12806.05 551
12807.12 538
12808.19 507
12809.25 584
12810.32 528
12811.39 544
12812.46 532
12813.53 539
12814.60 525
12815.67 567
12816.74 564
12817.81 563
12818.88 555
12819.95 545
12821.01 529
12822.08 574
12823.15 546
12824.22 616
12825.29 526
12826.36 539
12827.43 554
12828.50 539
12829.57 518
12830.64 545
12831.71 550
12832.78 540
12833.85 552
12834.92 521
12835.99 521
12837.06 533
12838.13 518
12839.20 510
12840.27 523
12841.34 511
12842.41 486
12843.48 499
12844.55 495
12845.62 544
12846.69 466
12847.76 501
12848.83 489
12849.90 451
12850.97 544
12852.04 524
12853.11 508
12854.19 477
12855.26 491
12856.33 509
12857.40 525
12858.47 522
12859.54 531
12860.61 491
12861.68 513
12862.75 501
12863.82 485
12864.89 479
12865.97 521
12867.04 504
12868.11 462
12869.18 494
12870.25 492
12871.32 484
12872.39 449
12873.47 462
12874.54 502
12875.61 518
12876.68 554
12877.75 523
12878.82 499
12879.90 517
12880.97 491
12882.04 475
12883.11 470
12884.18 542
12885.25 551
12886.33 486
12887.40 494
12888.47 447
12889.54 508
12890.62 490
12891.69 497
12892.76 465
12893.83 495
12894.90 502
12895.98 557
12897.05 466
12898.12 480
12899.19 549
12900.27 537
12901.34 523
12902.41 504
12903.49 504
12904.56 449
12905.63 492
12906.70 481
12907.78 440
12908.85 473
12909.92 498
12911.00 472
12912.07 517
12913.14 482
12914.22 469
12915.29 479
12916.36 495
12917.44 463
12918.51 480
12919.58 509
12920.66 493
12921.73 446
12922.80 472
12923.88 509
12924.95 460
12926.02 523
12927.10 502
12928.17 468
12929.24 434
12930.32 406
12931.39 436
12932.47 480
12933.54 504
12934.61 514
12935.69 495
12936.76 426
12937.84 484
12938.91 463
12939.99 454
12941.06 456
12942.13 475
12943.21 462
12944.28 477
12945.36 427
12946.43 467
12947.51 502
12948.58 523
12949.66 528
12950.73 517
12951.81 464
12952.88 491
12953.95 468
12955.03 474
12956.10 490
12957.18 515
12958.25 492
12959.33 503
12960.40 505
12961.48 456
12962.56 480
12963.63 463
12964.71 435
12965.78 461
12966.86 477
12967.93 527
12969.01 463
12970.08 454
12971.16 501
12972.23 537
12973.31 506
12974.39 499
12975.46 483
12976.54 503
12977.61 441
12978.69 483
12979.76 458
12980.84 508
12981.92 558
12982.99 493
12984.07 534
12985.14 596
12986.22 526
12987.30 495
12988.37 468
12989.45 514
12990.53 475
12991.60 489
12992.68 560
12993.76 527
12994.83 467
12995.91 480
12996.99 502
12998.06 522
12999.14 491
13000.22 501
13001.29 504
13002.37 500
13003.45 486
13004.52 480
13005.60 523
13006.68 499
13007.75 457
13008.83 481
13009.91 464
13010.99 473
13012.06 506
13013.14 493
13014.22 521
13015.30 515
13016.37 484
13017.45 546
13018.53 475
13019.61 462
13020.68 485
13021.76 513
13022.84 530
13023.92 497
13024.99 431
13026.07 412
13027.15 498
13028.23 457
13029.31 504
13030.38 483
13031.46 526
13032.54 522
13033.62 537
13034.70 514
13035.77 495
13036.85 486
13037.93 488
13039.01 523
13040.09 501
13041.17 461
13042.24 493
13043.32 493
13044.40 466
13045.48 479
13046.56 522
13047.64 527
13048.72 532
13049.80 490
13050.87 529
13051.95 521
13053.03 510
13054.11 517
13055.19 492
13056.27 501
13057.35 491
13058.43 421
13059.51 435
13060.59 503
13061.67 503
13062.74 471
13063.82 460
13064.90 530
13065.98 542
13067.06 481
13068.14 566
13069.22 499
13070.30 496
13071.38 507
13072.46 471
13073.54 501
13074.62 441
13075.70 473
13076.78 485
13077.86 481
13078.94 492
13080.02 453
13081.10 507
13082.18 453
13083.26 477
13084.34 498
13085.42 502
13086.50 489
13087.58 495
13088.66 466
13089.74 422
13090.82 463
13091.90 484
13092.99 431
13094.07 453
13095.15 457
13096.23 470
13097.31 476
13098.39 495
13099.47 467
13100.55 440
13101.63 493
13102.71 529
13103.79 487
13104.88 497
13105.96 451
13107.04 461
13108.12 453
13109.20 454
13110.28 478
13111.36 492
13112.44 521
13113.53 476
13114.61 476
13115.69 475
13116.77 410
13117.85 431
13118.93 493
13120.02 489
13121.10 472
13122.18 458
13123.26 451
13124.34 419
13125.42 449
13126.51 498
13127.59 407
13128.67 438
13129.75 440
13130.84 450
13131.92 475
13133.00 488
13134.08 469
13135.16 473
13136.25 471
13137.33 494
13138.41 450
13139.49 468
13140.58 455
13141.66 462
13142.74 485
13143.82 479
13144.91 426
13145.99 458
13147.07 456
13148.16 474
13149.24 495
13150.32 484
13151.41 446
13152.49 478
13153.57 454
13154.65 433
13155.74 461
13156.82 440
13157.90 455
13158.99 497
13160.07 486
13161.15 471
13162.24 449
13163.32 478
13164.40 475
13165.49 457
13166.57 483
13167.66 471
13168.74 481
13169.82 481
13170.91 499
13171.99 450
13173.08 416
13174.16 456
13175.24 466
13176.33 469
13177.41 425
13178.50 403
13179.58 420
13180.66 476
13181.75 448
13182.83 450
13183.92 458
13185.00 397
13186.09 413
13187.17 474
13188.25 439
13189.34 452
13190.42 489
13191.51 463
13192.59 524
13193.68 452
13194.76 407
13195.85 410
13196.93 433
13198.02 440
13199.10 485
13200.19 418
13201.27 451
13202.36 470
13203.44 500
13204.53 481
13205.61 496
13206.70 427
13207.78 419
13208.87 491
13209.96 432
13211.04 472
13212.13 480
13213.21 469
13214.30 479
13215.38 498
13216.47 461
13217.55 424
13218.64 411
13219.73 451
13220.81 453
13221.90 416
13222.98 406
13224.07 435
13225.16 455
13226.24 416
13227.33 472
13228.41 479
13229.50 402
13230.59 443
13231.67 431
13232.76 436
13233.85 454
13234.93 479
13236.02 474
13237.11 436
13238.19 404
13239.28 444
13240.37 415
13241.45 455
13242.54 468
13243.63 474
13244.71 456
13245.80 462
13246.89 465
13247.97 444
13249.06 480
13250.15 468
13251.24 426
13252.32 436
13253.41 492
13254.50 467
13255.58 445
13256.67 447
13257.76 392
13258.85 396
13259.93 438
13261.02 432
13262.11 416
13263.20 453
13264.28 431
13265.37 465
13266.46 462
13267.55 431
13268.64 454
13269.72 431
13270.81 471
13271.90 486
13272.99 448
13274.08 437
13275.16 441
13276.25 447
13277.34 408
13278.43 408
13279.52 448
13280.61 480
13281.69 476
13282.78 480
13283.87 440
13284.96 473
13286.05 493
13287.14 455
13288.23 436
13289.31 440
13290.40 438
13291.49 493
13292.58 487
13293.67 455
13294.76 444
13295.85 434
13296.94 439
13298.03 442
13299.11 447
13300.20 433
13301.29 439
13302.38 482
13303.47 507
13304.56 512
13305.65 490
13306.74 455
13307.83 441
13308.92 451
13310.01 478
13311.10 488
13312.19 477
13313.28 477
13314.37 464
13315.46 439
13316.55 496
13317.64 479
13318.73 474
13319.82 491
13320.91 527
13322.00 439
13323.09 407
13324.18 507
13325.27 472
13326.36 422
13327.45 404
13328.54 429
13329.63 475
13330.72 450
13331.81 485
13332.90 444
13333.99 447
13335.08 504
13336.17 510
13337.26 526
13338.35 500
13339.44 455
13340.53 481
13341.62 480
13342.72 485
13343.81 446
13344.90 425
13345.99 387
13347.08 455
13348.17 481
13349.26 523
13350.35 481
13351.44 472
13352.54 508
13353.63 452
13354.72 470
13355.81 475
13356.90 481
13357.99 492
13359.08 482
13360.18 474
13361.27 473
13362.36 506
13363.45 492
13364.54 486
13365.63 492
13366.73 482
13367.82 544
13368.91 512
13370.00 501
13371.09 487
13372.19 496
13373.28 494
13374.37 448
13375.46 468
13376.56 507
13377.65 472
13378.74 440
13379.83 462
13380.93 449
13382.02 479
13383.11 444
13384.20 458
13385.30 445
13386.39 446
13387.48 482
13388.57 485
13389.67 453
13390.76 439
13391.85 487
13392.95 442
13394.04 460
13395.13 472
13396.22 440
13397.32 450
13398.41 415
13399.50 457
13400.60 468
13401.69 465
13402.78 458
13403.88 448
13404.97 466
13406.06 441
13407.16 438
13408.25 434
13409.35 459
13410.44 490
13411.53 417
13412.63 453
13413.72 477
13414.81 436
13415.91 421
13417.00 484
13418.10 480
13419.19 415
13420.28 428
13421.38 451
13422.47 428
13423.57 433
13424.66 458
13425.76 495
13426.85 505
13427.94 471
13429.04 409
13430.13 447
13431.23 422
13432.32 436
13433.42 427
13434.51 445
13435.61 477
13436.70 433
13437.80 450
13438.89 461
13439.99 433
13441.08 468
13442.18 406
13443.27 427
13444.37 479
13445.46 487
13446.56 487
13447.65 496
13448.75 493
13449.84 473
13450.94 431
13452.03 473
13453.13 456
13454.22 464
13455.32 420
13456.41 450
13457.51 460
13458.61 459
13459.70 462
13460.80 479
13461.89 457
13462.99 407
13464.08 446
13465.18 443
13466.28 494
13467.37 497
13468.47 465
13469.56 476
13470.66 473
13471.76 477
13472.85 541
13473.95 516
13475.05 527
13476.14 505
13477.24 519
13478.33 522
13479.43 471
13480.53 466
13481.62 435
13482.72 487
13483.82 527
13484.91 498
13486.01 529
13487.11 482
13488.20 426
13489.30 462
13490.40 482
13491.50 507
13492.59 468
13493.69 489
13494.79 457
13495.88 502
13496.98 546
13498.08 530
13499.18 530
13500.27 512
13501.37 508
13502.47 490
13503.57 564
13504.66 503
13505.76 531
13506.86 485
13507.96 486
13509.05 487
13510.15 491
13511.25 516
13512.35 576
13513.44 502
13514.54 483
13515.64 493
13516.74 488
13517.84 496
13518.93 498
13520.03 449
13521.13 484
13522.23 468
13523.33 455
13524.43 455
13525.52 477
13526.62 483
13527.72 470
13528.82 493
13529.92 469
13531.02 453
13532.12 426
13533.21 470
13534.31 476
13535.41 448
13536.51 438
13537.61 457
13538.71 489
13539.81 480
13540.91 445
13542.01 471
13543.10 471
13544.20 439
13545.30 454
13546.40 398
13547.50 413
13548.60 411
13549.70 430
13550.80 451
13551.90 432
13553.00 460
13554.10 414
13555.20 395
13556.30 436
13557.40 453
13558.50 432
13559.60 454
13560.70 420
13561.80 420
13562.90 483
13564.00 477
13565.10 438
13566.20 479
13567.30 454
13568.40 448
13569.50 460
13570.60 475
13571.70 436
13572.80 400
13573.90 451
13575.00 443
13576.10 451
13577.20 453
13578.30 480
13579.40 440
13580.50 413
13581.60 451
13582.70 444
13583.80 457
13584.90 398
13586.00 403
13587.10 385
13588.21 455
13589.31 424
13590.41 373
13591.51 422
13592.61 386
13593.71 420
13594.81 416
13595.91 451
13597.01 441
13598.12 393
13599.22 452
13600.32 494
13601.42 472
13602.52 459
13603.62 456
13604.72 466
13605.83 406
13606.93 449
13608.03 431
13609.13 402
13610.23 425
13611.34 431
13612.44 443
13613.54 425
13614.64 481
13615.74 472
13616.85 463
13617.95 483
13619.05 459
13620.15 416
13621.25 466
13622.36 481
13623.46 441
13624.56 403
13625.66 446
13626.77 424
13627.87 427
13628.97 482
13630.07 449
13631.18 440
13632.28 468
13633.38 497
13634.48 500
13635.59 485
13636.69 436
13637.79 402
13638.90 390
13640.00 391
13641.10 455
13642.21 419
13643.31 456
13644.41 448
13645.52 426
13646.62 493
13647.72 502
13648.83 441
13649.93 405
13651.03 428
13652.14 413
13653.24 448
13654.34 420
13655.45 436
13656.55 463
13657.65 426
13658.76 429
13659.86 424
13660.97 422
13662.07 400
13663.17 400
13664.28 513
13665.38 415
13666.49 381
13667.59 440
13668.69 477
13669.80 428
13670.90 436
13672.01 431
13673.11 465
13674.22 438
13675.32 404
13676.42 436
13677.53 424
13678.63 419
13679.74 438
13680.84 395
13681.95 445
13683.05 414
13684.16 403
13685.26 396
13686.37 415
13687.47 442
13688.58 487
13689.68 375
13690.79 449
13691.89 432
13693.00 417
13694.10 461
13695.21 459
13696.31 468
13697.42 440
13698.52 440
13699.63 452
13700.73 422
13701.84 439
13702.95 440
13704.05 434
13705.16 445
13706.26 464
13707.37 450
13708.47 505
13709.58 484
13710.69 426
13711.79 451
13712.90 458
13714.00 459
13715.11 423
13716.22 454
13717.32 495
13718.43 489
13719.53 471
13720.64 453
13721.75 472
13722.85 476
13723.96 479
13725.07 455
13726.17 480
13727.28 509
13728.39 473
13729.49 506
13730.60 495
13731.71 453
13732.81 479
13733.92 501
13735.03 473
13736.13 475
13737.24 477
13738.35 528
13739.46 501
13740.56 494
13741.67 502
13742.78 498
13743.88 519
13744.99 477
13746.10 435
13747.21 520
13748.31 515
13749.42 490
13750.53 485
13751.64 522
13752.74 525
13753.85 551
13754.96 573
13756.07 494
13757.17 502
13758.28 538
13759.39 527
13760.50 538
13761.61 524
13762.71 547
13763.82 560
13764.93 557
13766.04 588
13767.15 587
13768.25 560
13769.36 580
13770.47 623
13771.58 618
13772.69 590
13773.80 659
13774.90 605
13776.01 594
13777.12 634
13778.23 619
13779.34 657
13780.45 667
13781.56 643
13782.67 632
13783.77 608
13784.88 613
13785.99 618
13787.10 536
13788.21 542
13789.32 598
13790.43 522
13791.54 501
13792.65 519
13793.76 576
13794.86 558
13795.97 516
13797.08 554
13798.19 548
13799.30 484
13800.41 523
13801.52 549
13802.63 553
13803.74 538
13804.85 484
13805.96 510
13807.07 535
13808.18 523
13809.29 479
13810.40 517
13811.51 504
13812.62 502
13813.73 498
13814.84 527
13815.95 493
13817.06 458
13818.17 489
13819.28 480
13820.39 494
13821.50 459
13822.61 477
13823.72 490
13824.83 511
13825.94 527
13827.05 501
13828.16 515
13829.27 472
13830.39 480
13831.50 489
13832.61 504
13833.72 513
13834.83 493
13835.94 482
13837.05 475
13838.16 535
13839.27 503
13840.38 516
13841.50 521
13842.61 451
13843.72 497
13844.83 527
13845.94 502
13847.05 466
13848.16 503
13849.27 485
13850.39 483
13851.50 531
13852.61 487
13853.72 524
13854.83 522
13855.94 501
13857.06 517
13858.17 549
13859.28 553
13860.39 512
13861.50 468
13862.62 519
13863.73 554
13864.84 530
13865.95 522
13867.06 502
13868.18 512
13869.29 503
13870.40 500
13871.51 536
13872.63 525
13873.74 515
13874.85 550
13875.96 501
13877.08 475
13878.19 490
13879.30 476
13880.41 506
13881.53 481
13882.64 512
13883.75 517
13884.87 529
13885.98 457
13887.09 453
13888.20 472
13889.32 529
13890.43 523
13891.54 530
13892.66 512
13893.77 505
13894.88 494
13896.00 531
13897.11 518
13898.22 556
13899.34 534
13900.45 530
13901.56 533
13902.68 502
13903.79 525
13904.91 479
13906.02 471
13907.13 541
13908.25 527
13909.36 495
13910.48 512
13911.59 541
13912.70 502
13913.82 504
13914.93 486
13916.05 523
13917.16 453
13918.27 429
13919.39 541
13920.50 548
13921.62 471
13922.73 459
13923.85 480
13924.96 425
13926.08 442
13927.19 470
13928.30 457
13929.42 468
13930.53 479
13931.65 529
13932.76 478
13933.88 507
13934.99 519
13936.11 504
13937.22 500
13938.34 489
13939.45 534
13940.57 494
13941.68 441
13942.80 502
13943.91 482
13945.03 469
13946.15 500
13947.26 477
13948.38 498
13949.49 464
13950.61 466
13951.72 455
13952.84 511
13953.95 468
13955.07 490
13956.19 455
13957.30 426
13958.42 458
13959.53 447
13960.65 445
13961.77 432
13962.88 477
13964.00 429
13965.11 456
13966.23 449
13967.35 448
13968.46 437
13969.58 432
13970.69 473
13971.81 477
13972.93 476
13974.04 445
13975.16 482
13976.28 509
13977.39 474
13978.51 457
13979.63 417
13980.74 466
13981.86 464
13982.98 442
13984.09 441
13985.21 462
13986.33 450
13987.45 494
13988.56 444
13989.68 480
13990.80 466
13991.91 528
13993.03 523
13994.15 483
13995.27 471
13996.38 457
13997.50 420
13998.62 451
13999.74 484
14000.85 498
14001.97 445
14003.09 444
14004.21 482
14005.32 442
14006.44 468
14007.56 438
14008.68 483
14009.80 492
14010.91 514
14012.03 438
14013.15 442
14014.27 460
14015.39 479
14016.50 462
14017.62 458
14018.74 487
14019.86 497
14020.98 520
14022.10 439
14023.21 463
14024.33 471
14025.45 440
14026.57 448
14027.69 435
14028.81 452
14029.93 435
14031.04 446
14032.16 436
14033.28 444
14034.40 438
14035.52 426
14036.64 436
14037.76 442
14038.88 446
14040.00 450
14041.12 485
14042.23 440
14043.35 481
14044.47 462
14045.59 457
14046.71 430
14047.83 441
14048.95 411
14050.07 462
14051.19 452
14052.31 451
14053.43 439
14054.55 479
14055.67 459
14056.79 473
14057.91 457
14059.03 410
14060.15 447
14061.27 472
14062.39 514
14063.51 467
14064.63 472
14065.75 452
14066.87 446
14067.99 479
14069.11 414
14070.23 433
14071.35 472
14072.47 441
14073.59 479
14074.71 549
14075.83 488
14076.95 485
14078.07 452
14079.19 414
14080.31 406
14081.44 483
14082.56 466
14083.68 449
14084.80 480
14085.92 408
14087.04 447
14088.16 471
14089.28 470
14090.40 478
14091.52 453
14092.65 507
14093.77 486
14094.89 484
14096.01 505
14097.13 462
14098.25 477
14099.37 525
14100.50 525
14101.62 507
14102.74 497
14103.86 476
14104.98 460
14106.10 453
14107.23 446
14108.35 445
14109.47 471
14110.59 487
14111.71 527
14112.84 482
14113.96 460
14115.08 518
14116.20 469
14117.32 477
14118.45 453
14119.57 454
14120.69 438
14121.81 448
14122.94 487
14124.06 469
14125.18 440
14126.30 454
14127.43 446
14128.55 425
14129.67 450
14130.79 464
14131.92 448
14133.04 422
14134.16 426
14135.29 410
14136.41 411
14137.53 438
14138.66 467
14139.78 391
14140.90 421
14142.02 462
14143.15 445
14144.27 409
14145.39 409
14146.52 403
14147.64 409
14148.76 417
14149.89 383
14151.01 449
14152.14 379
14153.26 406
14154.38 398
14155.51 397
14156.63 397
14157.75 458
14158.88 428
14160.00 392
14161.13 365
14162.25 419
14163.37 412
14164.50 442
14165.62 435
14166.75 378
14167.87 380
14168.99 409
14170.12 419
14171.24 397
14172.37 393
14173.49 436
14174.62 433
14175.74 420
14176.87 433
14177.99 495
14179.12 449
14180.24 350
14181.36 449
14182.49 447
14183.61 398
14184.74 390
14185.86 395
14186.99 418
14188.11 448
14189.24 429
14190.36 383
14191.49 434
14192.62 469
14193.74 421
14194.87 407
14195.99 404
14197.12 396
14198.24 374
14199.37 380
14200.49 445
14201.62 466
14202.74 439
14203.87 388
14205.00 413
14206.12 383
14207.25 364
14208.37 383
14209.50 351
14210.62 394
14211.75 418
14212.88 412
14214.00 437
14215.13 358
14216.26 402
14217.38 393
14218.51 343
14219.63 356
14220.76 414
14221.89 409
14223.01 397
14224.14 421
14225.27 388
14226.39 360
14227.52 373
14228.65 381
14229.77 370
14230.90 407
14232.03 401
14233.15 351
14234.28 385
14235.41 426
14236.53 354
14237.66 403
14238.79 360
14239.91 350
14241.04 403
14242.17 430
14243.30 431
14244.42 399
14245.55 369
14246.68 430
14247.81 415
14248.93 372
14250.06 365
14251.19 341
14252.32 343
14253.44 364
14254.57 341
14255.70 335
14256.83 376
14257.95 428
14259.08 402
14260.21 347
14261.34 360
14262.47 362
14263.59 377
14264.72 349
14265.85 353
14266.98 353
14268.11 339
14269.23 339
14270.36 328
14271.49 337
14272.62 382
14273.75 384
14274.88 397
14276.01 400
14277.13 377
14278.26 367
14279.39 354
14280.52 391
14281.65 359
14282.78 344
14283.91 365
14285.04 362
14286.16 383
14287.29 340
14288.42 364
14289.55 364
14290.68 356
14291.81 370
14292.94 413
14294.07 377
14295.20 335
14296.33 370
14297.46 392
14298.59 366
14299.71 367
14300.84 377
14301.97 408
14303.10 343
14304.23 317
14305.36 350
14306.49 393
14307.62 356
14308.75 368
14309.88 375
14311.01 371
14312.14 352
14313.27 311
14314.40 360
14315.53 376
14316.66 342
14317.79 351
14318.92 349
14320.05 356
14321.18 389
14322.31 323
14323.44 313
14324.57 351
14325.70 339
14326.84 328
14327.97 349
14329.10 336
14330.23 295
14331.36 365
14332.49 368
14333.62 343
14334.75 309
14335.88 337
14337.01 353
14338.14 365
14339.27 360
14340.41 367
14341.54 351
14342.67 336
14343.80 294
14344.93 303
14346.06 321
14347.19 360
14348.32 355
14349.46 374
14350.59 345
14351.72 348
14352.85 356
14353.98 344
14355.11 331
14356.25 352
14357.38 381
14358.51 332
14359.64 336
14360.77 381
14361.90 357
14363.04 382
14364.17 355
14365.30 385
14366.43 342
14367.56 343
14368.70 325
14369.83 335
14370.96 334
14372.09 366
14373.23 332
14374.36 351
14375.49 341
14376.62 385
14377.76 369
14378.89 331
14380.02 345
14381.15 346
14382.29 334
14383.42 340
14384.55 333
14385.69 342
14386.82 344
14387.95 310
14389.08 322
14390.22 299
14391.35 340
14392.48 345
14393.62 365
14394.75 347
14395.88 373
14397.02 351
14398.15 336
14399.28 356
14400.42 325
14401.55 321
14402.68 343
14403.82 326
14404.95 356
14406.08 360
14407.22 343
14408.35 354
14409.49 330
14410.62 379
14411.75 357
14412.89 347
14414.02 391
14415.16 358
14416.29 328
14417.42 358
14418.56 313
14419.69 334
14420.83 332
14421.96 346
14423.10 392
14424.23 368
14425.36 310
14426.50 314
14427.63 324
14428.77 352
14429.90 341
14431.04 326
14432.17 306
14433.31 331
14434.44 343
14435.58 308
14436.71 333
14437.85 367
14438.98 323
14440.12 357
14441.25 394
14442.39 360
14443.52 356
14444.66 380
14445.79 356
14446.93 369
14448.06 336
14449.20 317
14450.33 370
14451.47 372
14452.60 376
14453.74 370
14454.87 343
14456.01 330
14457.15 346
14458.28 377
14459.42 350
14460.55 315
14461.69 372
14462.83 385
14463.96 309
14465.10 340
14466.23 349
14467.37 361
14468.51 339
14469.64 293
14470.78 352
14471.91 360
14473.05 328
14474.19 381
14475.32 384
14476.46 345
14477.60 365
14478.73 414
14479.87 362
14481.01 346
14482.14 332
14483.28 335
14484.42 375
14485.55 373
14486.69 380
14487.83 370
14488.96 375
14490.10 412
14491.24 357
14492.37 295
14493.51 349
14494.65 333
14495.79 358
14496.92 349
14498.06 336
14499.20 353
14500.34 337
14501.47 335
14502.61 306
14503.75 272
14504.89 291
14506.02 343
14507.16 354
14508.30 352
14509.44 328
14510.57 370
14511.71 379
14512.85 371
14513.99 346
14515.13 335
14516.26 321
14517.40 306
14518.54 352
14519.68 399
14520.82 336
14521.95 320
14523.09 343
14524.23 346
14525.37 396
14526.51 331
14527.65 344
14528.78 354
14529.92 342
14531.06 376
14532.20 361
14533.34 324
14534.48 292
14535.62 322
14536.76 341
14537.89 346
14539.03 338
14540.17 318
14541.31 317
14542.45 343
14543.59 309
14544.73 342
14545.87 312
14547.01 366
14548.15 337
14549.29 338
14550.42 336
14551.56 339
14552.70 314
14553.84 392
14554.98 322
14556.12 306
14557.26 335
14558.40 329
14559.54 359
14560.68 335
14561.82 363
14562.96 346
14564.10 319
14565.24 296
14566.38 324
14567.52 403
14568.66 358
14569.80 335
14570.94 392
14572.08 381
14573.22 347
14574.36 320
14575.50 314
14576.64 322
14577.78 321
14578.92 303
14580.06 352
14581.20 327
14582.35 322
14583.49 338
14584.63 299
14585.77 334
14586.91 381
14588.05 358
14589.19 339
14590.33 303
14591.47 323
14592.61 296
14593.75 330
14594.89 327
14596.04 366
14597.18 360
14598.32 381
14599.46 345
14600.60 359
14601.74 326
14602.88 346
14604.03 374
14605.17 322
14606.31 356
14607.45 337
14608.59 339
14609.73 331
14610.87 346
14612.02 316
14613.16 338
14614.30 342
14615.44 359
14616.58 326
14617.73 324
14618.87 335
14620.01 326
14621.15 366
14622.29 321
14623.44 336
14624.58 361
14625.72 334
14626.86 332
14628.01 336
14629.15 321
14630.29 353
14631.43 420
14632.58 372
14633.72 397
14634.86 381
14636.00 346
14637.15 360
14638.29 383
14639.43 392
14640.58 403
14641.72 346
14642.86 381
14644.00 319
14645.15 353
14646.29 403
14647.43 367
14648.58 369
14649.72 304
14650.86 295
14652.01 339
14653.15 369
14654.29 350
14655.44 340
14656.58 328
14657.72 332
14658.87 335
14660.01 323
14661.16 347
14662.30 345
14663.44 316
14664.59 313
14665.73 314
14666.87 339
14668.02 387
14669.16 373
14670.31 330
14671.45 302
14672.59 322
14673.74 365
14674.88 350
14676.03 319
14677.17 365
14678.32 356
14679.46 375
14680.60 339
14681.75 337
14682.89 329
14684.04 369
14685.18 369
14686.33 295
14687.47 321
14688.62 294
14689.76 326
14690.91 334
14692.05 375
14693.20 345
14694.34 335
14695.49 364
14696.63 376
14697.78 313
14698.92 321
14700.07 372
14701.21 332
14702.36 331
14703.50 342
14704.65 350
14705.79 340
14706.94 337
14708.09 328
14709.23 354
14710.38 337
14711.52 333
14712.67 299
14713.81 342
14714.96 324
14716.11 325
14717.25 326
14718.40 336
14719.54 340
14720.69 328
14721.84 327
14722.98 362
14724.13 355
14725.27 328
14726.42 313
14727.57 293
14728.71 324
14729.86 331
14731.01 299
14732.15 332
14733.30 320
14734.45 348
14735.59 329
14736.74 365
14737.88 389
14739.03 333
14740.18 325
14741.33 367
14742.47 352
14743.62 331
14744.77 347
14745.91 348
14747.06 346
14748.21 349
14749.35 291
14750.50 341
14751.65 346
14752.80 378
14753.94 334
14755.09 337
14756.24 359
14757.39 352
14758.53 386
14759.68 319
14760.83 309
14761.98 309
14763.12 346
14764.27 353
14765.42 326
14766.57 396
14767.71 402
14768.86 357
14770.01 319
14771.16 352
14772.31 353
14773.45 361
14774.60 338
14775.75 329
14776.90 359
14778.05 373
14779.20 362
14780.34 357
14781.49 367
14782.64 387
14783.79 346
14784.94 388
14786.09 380
14787.24 377
14788.38 355
14789.53 355
14790.68 331
14791.83 384
14792.98 398
14794.13 415
14795.28 370
14796.43 413
14797.57 413
14798.72 419
14799.87 382
14801.02 419
14802.17 404
14803.32 361
14804.47 406
14805.62 384
14806.77 362
14807.92 360
14809.07 409
14810.22 443
14811.37 361
14812.52 402
14813.67 367
14814.82 388
14815.97 396
14817.12 379
14818.26 392
14819.41 392
14820.56 361
14821.71 328
14822.86 377
14824.01 404
14825.16 351
14826.31 371
14827.47 372
14828.62 332
14829.77 319
14830.92 336
14832.07 336
14833.22 342
14834.37 349
14835.52 364
14836.67 360
14837.82 351
14838.97 325
14840.12 344
14841.27 366
14842.42 337
14843.57 347
14844.72 313
14845.87 361
14847.03 334
14848.18 332
14849.33 340
14850.48 315
14851.63 317
14852.78 346
14853.93 318
14855.08 313
14856.23 308
14857.39 277
14858.54 326
14859.69 326
14860.84 302
14861.99 326
14863.14 341
14864.29 339
14865.45 311
14866.60 331
14867.75 304
14868.90 315
14870.05 331
14871.21 281
14872.36 284
14873.51 326
14874.66 339
14875.81 290
14876.97 346
14878.12 358
14879.27 286
14880.42 310
14881.57 304
14882.73 314
14883.88 311
14885.03 320
14886.18 327
14887.34 346
14888.49 360
14889.64 291
14890.79 303
14891.95 303
14893.10 290
14894.25 304
14895.41 316
14896.56 337
14897.71 308
14898.86 322
14900.02 327
14901.17 323
14902.32 319
14903.48 318
14904.63 282
14905.78 362
14906.94 303
14908.09 317
14909.24 359
14910.40 308
14911.55 294
14912.70 291
14913.86 285
14915.01 298
14916.16 323
14917.32 346
14918.47 320
14919.63 295
14920.78 269
14921.93 309
14923.09 312
14924.24 303
14925.39 337
14926.55 318
14927.70 280
14928.86 306
14930.01 311
14931.17 297
14932.32 294
14933.47 312
14934.63 302
14935.78 302
14936.94 324
14938.09 284
14939.25 300
14940.40 310
14941.56 298
14942.71 274
14943.86 269
14945.02 276
14946.17 317
14947.33 255
14948.48 316
14949.64 316
14950.79 330
14951.95 295
14953.10 271
14954.26 251
14955.41 310
14956.57 291
14957.72 309
14958.88 328
14960.04 304
14961.19 276
14962.35 312
14963.50 320
14964.66 287
14965.81 266
14966.97 278
14968.12 293
14969.28 267
14970.44 267
14971.59 299
14972.75 318
14973.90 297
14975.06 323
14976.21 310
14977.37 276
14978.53 262
14979.68 314
14980.84 316
14981.99 324
14983.15 292
14984.31 278
14985.46 280
14986.62 271
14987.78 297
14988.93 252
14990.09 291
14991.25 270
14992.40 299
14993.56 270
14994.72 276
14995.87 265
14997.03 298
14998.19 246
14999.34 288
15000.50 307
15001.66 272
15002.81 309
15003.97 262
15005.13 276
15006.29 303
15007.44 298
15008.60 293
15009.76 308
15010.91 278
15012.07 267
15013.23 298
15014.39 302
15015.54 283
15016.70 275
15017.86 283
15019.02 287
15020.17 302
15021.33 294
15022.49 293
15023.65 281
15024.81 265
15025.96 271
15027.12 280
15028.28 279
15029.44 295
15030.59 269
15031.75 265
15032.91 285
15034.07 280
15035.23 320
15036.39 272
15037.54 279
15038.70 281
15039.86 302
15041.02 332
15042.18 304
15043.34 255
15044.50 273
15045.65 269
15046.81 273
15047.97 289
15049.13 306
15050.29 285
15051.45 259
15052.61 279
15053.77 278
15054.92 271
15056.08 295
15057.24 326
15058.40 296
15059.56 300
15060.72 294
15061.88 285
15063.04 265
15064.20 282
15065.36 295
15066.52 292
15067.68 269
15068.84 282
15070.00 265
15071.16 241
15072.32 231
15073.47 273
15074.63 249
15075.79 267
15076.95 259
15078.11 286
15079.27 278
15080.43 279
15081.59 277
15082.75 243
15083.91 258
15085.07 253
15086.23 274
15087.39 291
15088.56 245
15089.72 248
15090.88 276
15092.04 275
15093.20 292
15094.36 302
15095.52 281
15096.68 261
15097.84 298
15099.00 280
15100.16 291
15101.32 276
15102.48 254
15103.64 305
15104.80 277
15105.97 268
15107.13 279
15108.29 276
15109.45 253
15110.61 248
15111.77 280
15112.93 307
15114.09 257
15115.25 278
15116.42 287
15117.58 280
15118.74 277
15119.90 302
15121.06 273
15122.22 247
15123.39 259
15124.55 297
15125.71 286
15126.87 265
15128.03 285
15129.19 274
15130.36 246
15131.52 285
15132.68 268
15133.84 275
15135.00 284
15136.17 293
15137.33 255
15138.49 271
15139.65 280
15140.82 278
15141.98 258
15143.14 230
15144.30 255
15145.46 257
15146.63 281
15147.79 255
15148.95 240
15150.12 263
15151.28 235
15152.44 241
15153.60 253
15154.77 258
15155.93 284
15157.09 290
15158.26 242
15159.42 277
15160.58 304
15161.74 298
15162.91 288
15164.07 243
15165.23 249
15166.40 241
15167.56 233
15168.72 257
15169.89 289
15171.05 281
15172.21 270
15173.38 268
15174.54 258
15175.71 278
15176.87 233
15178.03 254
15179.20 239
15180.36 239
15181.52 242
15182.69 267
15183.85 245
15185.02 238
15186.18 287
15187.34 265
15188.51 240
15189.67 242
15190.84 242
15192.00 249
15193.17 270
15194.33 253
15195.49 257
15196.66 285
15197.82 253
15198.99 235
15200.15 239
15201.32 239
15202.48 252
15203.65 264
15204.81 288
15205.98 263
15207.14 300
15208.31 269
15209.47 264
15210.64 267
15211.80 285
15212.97 283
15214.13 289
15215.30 277
15216.46 259
15217.63 285
15218.79 276
15219.96 292
15221.12 269
15222.29 276
15223.45 252
15224.62 264
15225.78 261
15226.95 323
15228.12 263
15229.28 280
15230.45 269
15231.61 286
15232.78 276
15233.95 285
15235.11 304
15236.28 275
15237.44 255
15238.61 264
15239.78 275
15240.94 303
15242.11 312
15243.27 290
15244.44 269
15245.61 288
15246.77 268
15247.94 296
15249.11 253
15250.27 273
15251.44 287
15252.61 259
15253.77 285
15254.94 271
15256.11 269
15257.27 237
15258.44 251
15259.61 272
15260.77 270
15261.94 220
15263.11 231
15264.27 297
15265.44 298
15266.61 303
15267.78 246
15268.94 249
15270.11 234
15271.28 265
15272.44 273
15273.61 265
15274.78 220
15275.95 250
15277.11 264
15278.28 258
15279.45 273
15280.62 275
15281.79 265
15282.95 258
15284.12 255
15285.29 269
15286.46 284
15287.62 282
15288.79 239
15289.96 262
15291.13 265
15292.30 259
15293.47 278
15294.63 260
15295.80 265
15296.97 261
15298.14 263
15299.31 272
15300.48 302
15301.64 271
15302.81 267
15303.98 273
15305.15 261
15306.32 268
15307.49 265
15308.66 244
15309.82 275
15310.99 266
15312.16 311
15313.33 288
15314.50 268
15315.67 265
15316.84 245
15318.01 265
15319.18 222
15320.35 255
15321.51 260
15322.68 248
15323.85 230
15325.02 284
15326.19 246
15327.36 260
15328.53 230
15329.70 258
15330.87 261
15332.04 292
15333.21 273
15334.38 266
15335.55 278
15336.72 277
15337.89 270
15339.06 250
15340.23 237
15341.40 290
15342.57 280
15343.74 285
15344.91 312
15346.08 256
15347.25 265
15348.42 263
15349.59 224
15350.76 251
15351.93 291
15353.10 294
15354.27 252
15355.44 288
15356.61 248
15357.78 237
15358.95 268
15360.13 318
15361.30 278
15362.47 279
15363.64 277
15364.81 298
15365.98 251
15367.15 292
15368.32 266
15369.49 286
15370.66 249
15371.84 306
15373.01 281
15374.18 310
15375.35 260
15376.52 275
15377.69 270
15378.86 252
15380.03 253
15381.21 205
15382.38 251
15383.55 273
15384.72 267
15385.89 294
15387.06 297
15388.24 264
15389.41 270
15390.58 288
15391.75 239
15392.92 247
15394.10 243
15395.27 242
15396.44 264
15397.61 243
15398.78 291
15399.96 281
15401.13 246
15402.30 303
15403.47 294
15404.65 252
15405.82 228
15406.99 285
15408.16 276
15409.34 260
15410.51 256
15411.68 252
15412.85 271
15414.03 296
15415.20 276
15416.37 267
15417.55 270
15418.72 257
15419.89 246
15421.06 293
15422.24 282
15423.41 261
15424.58 258
15425.76 271
15426.93 263
15428.10 269
15429.28 258
15430.45 301
15431.62 307
15432.80 248
15433.97 287
15435.15 277
15436.32 280
15437.49 278
15438.67 283
15439.84 290
15441.01 271
15442.19 289
15443.36 283
15444.54 305
15445.71 278
15446.88 280
15448.06 309
15449.23 264
15450.41 290
15451.58 297
15452.75 261
15453.93 251
15455.10 229
15456.28 249
15457.45 254
15458.63 254
15459.80 285
15460.98 289
15462.15 288
15463.32 297
15464.50 271
15465.67 246
15466.85 262
15468.02 259
15469.20 254
15470.37 255
15471.55 297
15472.72 284
15473.90 290
15475.07 283
15476.25 273
15477.42 244
15478.60 258
15479.77 270
15480.95 258
15482.13 238
15483.30 262
15484.48 256
15485.65 242
15486.83 243
15488.00 249
15489.18 242
15490.35 264
15491.53 256
15492.71 231
15493.88 257
15495.06 287
15496.23 248
15497.41 243
15498.59 248
15499.76 219
15500.94 242
15502.11 225
15503.29 269
15504.47 290
15505.64 261
15506.82 243
15508.00 279
15509.17 267
15510.35 283
15511.52 250
15512.70 282
15513.88 254
15515.05 236
15516.23 253
15517.41 244
15518.58 261
15519.76 248
15520.94 285
15522.12 260
15523.29 268
15524.47 278
15525.65 253
15526.82 275
15528.00 269
15529.18 266
15530.35 277
15531.53 254
15532.71 273
15533.89 283
15535.06 272
15536.24 248
15537.42 277
15538.60 278
15539.77 231
15540.95 274
15542.13 291
15543.31 262
15544.48 252
15545.66 266
15546.84 223
15548.02 247
15549.20 237
15550.37 249
15551.55 230
15552.73 220
15553.91 273
15555.09 303
15556.26 290
15557.44 292
15558.62 262
15559.80 253
15560.98 259
15562.16 258
15563.34 247
15564.51 233
15565.69 245
15566.87 240
15568.05 304
15569.23 269
15570.41 265
15571.59 262
15572.76 291
15573.94 261
15575.12 283
15576.30 270
15577.48 302
15578.66 266
15579.84 251
15581.02 264
15582.20 275
15583.38 283
15584.56 313
15585.73 276
15586.91 283
15588.09 266
15589.27 302
15590.45 299
15591.63 290
15592.81 279
15593.99 299
15595.17 278
15596.35 285
15597.53 300
15598.71 279
15599.89 254
15601.07 263
15602.25 272
15603.43 266
15604.61 283
15605.79 305
15606.97 256
15608.15 242
15609.33 251
15610.51 271
15611.69 286
15612.87 262
15614.05 298
15615.23 258
15616.41 298
15617.59 301
15618.77 310
15619.95 291
15621.14 310
15622.32 308
15623.50 276
15624.68 293
15625.86 325
15627.04 283
15628.22 303
15629.40 307
15630.58 329
15631.76 302
15632.94 288
15634.13 330
15635.31 317
15636.49 313
15637.67 292
15638.85 304
15640.03 276
15641.21 276
15642.39 297
15643.58 318
15644.76 341
15645.94 351
15647.12 302
15648.30 355
15649.48 318
15650.67 315
15651.85 330
15653.03 304
15654.21 272
15655.39 274
15656.58 281
15657.76 304
15658.94 316
15660.12 345
15661.30 298
15662.49 298
15663.67 324
15664.85 305
15666.03 292
15667.22 330
15668.40 318
15669.58 316
15670.76 347
15671.95 366
15673.13 320
15674.31 348
15675.49 358
15676.68 330
15677.86 315
15679.04 339
15680.23 330
15681.41 303
15682.59 284
15683.77 337
15684.96 298
15686.14 299
15687.32 291
15688.51 305
15689.69 311
15690.87 340
15692.06 313
15693.24 305
15694.42 295
15695.61 291
15696.79 306
15697.97 337
15699.16 331
15700.34 323
15701.53 300
15702.71 298
15703.89 290
15705.08 298
15706.26 314
15707.44 277
15708.63 279
15709.81 353
15711.00 300
15712.18 268
15713.36 306
15714.55 330
15715.73 323
15716.92 306
15718.10 315
15719.29 328
15720.47 281
15721.66 304
15722.84 303
15724.02 311
15725.21 315
15726.39 350
15727.58 341
15728.76 310
15729.95 312
15731.13 318
15732.32 306
15733.50 313
15734.69 324
15735.87 327
15737.06 300
15738.24 312
15739.43 338
15740.61 322
15741.80 328
15742.98 324
15744.17 322
15745.35 272
15746.54 330
15747.72 332
15748.91 355
15750.10 332
15751.28 301
15752.47 299
15753.65 283
15754.84 326
15756.02 303
15757.21 338
15758.40 388
15759.58 385
15760.77 378
15761.95 396
15763.14 305
15764.33 335
15765.51 301
15766.70 305
15767.88 319
15769.07 343
15770.26 355
15771.44 326
15772.63 285
15773.82 306
15775.00 372
15776.19 307
15777.38 322
15778.56 346
15779.75 345
15780.94 314
15782.12 305
15783.31 318
15784.50 303
15785.68 296
15786.87 284
15788.06 317
15789.24 299
15790.43 282
15791.62 323
15792.81 327
15793.99 294
15795.18 253
15796.37 301
15797.55 288
15798.74 286
15799.93 263
15801.12 278
15802.30 273
15803.49 308
15804.68 300
15805.87 316
15807.05 294
15808.24 265
15809.43 307
15810.62 294
15811.81 321
15812.99 268
15814.18 288
15815.37 279
15816.56 315
15817.75 304
15818.93 337
15820.12 293
15821.31 295
15822.50 265
15823.69 292
15824.88 305
15826.06 290
15827.25 331
15828.44 352
15829.63 269
15830.82 315
15832.01 294
15833.20 300
15834.38 277
15835.57 272
15836.76 271
15837.95 306
15839.14 314
15840.33 287
15841.52 312
15842.71 293
15843.90 308
15845.08 248
15846.27 281
15847.46 294
15848.65 290
15849.84 324
15851.03 320
15852.22 319
15853.41 277
15854.60 321
15855.79 305
15856.98 321
15858.17 316
15859.36 312
15860.55 310
15861.74 346
15862.93 265
15864.12 296
15865.31 286
15866.50 313
15867.69 319
15868.88 327
15870.07 299
15871.26 292
15872.45 261
15873.64 235
15874.83 294
15876.02 292
15877.21 363
15878.40 336
15879.59 311
15880.78 296
15881.97 296
15883.16 326
15884.35 312
15885.54 285
15886.73 292
15887.92 288
15889.11 294
15890.30 292
15891.50 286
15892.69 262
15893.88 243
15895.07 277
15896.26 262
15897.45 278
15898.64 295
15899.83 287
15901.02 278
15902.22 328
15903.41 325
15904.60 313
15905.79 287
15906.98 272
15908.17 293
15909.36 282
15910.56 322
15911.75 255
15912.94 296
15914.13 292
15915.32 280
15916.51 301
15917.71 284
15918.90 285
15920.09 318
15921.28 281
15922.47 280
15923.67 277
15924.86 282
15926.05 289
15927.24 260
15928.43 287
15929.63 235
15930.82 277
15932.01 287
15933.20 286
15934.40 270
15935.59 305
15936.78 342
15937.97 304
15939.17 322
15940.36 305
15941.55 271
15942.75 252
15943.94 291
15945.13 328
15946.32 308
15947.52 317
15948.71 300
15949.90 279
15951.10 275
15952.29 303
15953.48 295
15954.68 298
15955.87 262
15957.06 262
15958.26 260
15959.45 295
15960.64 293
15961.84 266
15963.03 265
15964.22 319
15965.42 315
15966.61 259
15967.80 244
15969.00 261
15970.19 284
15971.39 231
15972.58 284
15973.77 249
15974.97 249
15976.16 236
15977.36 257
15978.55 252
15979.74 243
15980.94 263
15982.13 252
15983.33 233
15984.52 268
15985.72 301
15986.91 294
15988.10 272
15989.30 286
15990.49 264
15991.69 258
15992.88 232
15994.08 258
15995.27 291
15996.47 278
15997.66 235
15998.86 218
16000.05 240
16001.25 248
16002.44 313
16003.64 261
16004.83 241
16006.03 259
16007.22 274
16008.42 269
16009.61 266
16010.81 300
16012.00 282
16013.20 277
16014.40 299
16015.59 290
16016.79 260
16017.98 266
16019.18 273
16020.37 272
16021.57 277
16022.76 273
16023.96 236
16025.16 292
16026.35 262
16027.55 240
16028.74 230
16029.94 265
16031.14 266
16032.33 259
16033.53 261
16034.73 265
16035.92 248
16037.12 259
16038.31 214
16039.51 241
16040.71 244
16041.90 242
16043.10 263
16044.30 254
16045.49 257
16046.69 258
16047.89 243
16049.08 282
16050.28 285
16051.48 252
16052.67 209
16053.87 206
16055.07 218
16056.27 265
16057.46 256
16058.66 281
16059.86 231
16061.05 267
16062.25 270
16063.45 275
16064.65 247
16065.84 276
16067.04 226
16068.24 243
16069.44 244
16070.63 232
16071.83 247
16073.03 253
16074.23 249
16075.42 246
16076.62 217
16077.82 220
16079.02 247
16080.22 262
16081.41 232
16082.61 266
16083.81 265
16085.01 259
16086.21 250
16087.40 241
16088.60 249
16089.80 227
16091.00 228
16092.20 258
16093.40 266
16094.59 259
16095.79 191
16096.99 251
16098.19 268
16099.39 255
16100.59 225
16101.79 222
16102.99 253
16104.18 275
16105.38 273
16106.58 230
16107.78 233
16108.98 280
16110.18 265
16111.38 270
16112.58 213
16113.78 233
16114.98 255
16116.17 240
16117.37 261
16118.57 237
16119.77 238
16120.97 256
16122.17 250
16123.37 257
16124.57 233
16125.77 236
16126.97 248
16128.17 242
16129.37 240
16130.57 231
16131.77 245
16132.97 237
16134.17 238
16135.37 233
16136.57 240
16137.77 247
16138.97 248
16140.17 215
16141.37 224
16142.57 271
16143.77 245
16144.97 260
16146.17 262
16147.37 203
16148.57 250
16149.77 269
16150.97 258
16152.17 268
16153.37 253
16154.58 263
16155.78 239
16156.98 236
16158.18 252
16159.38 270
16160.58 248
16161.78 272
16162.98 270
16164.18 237
16165.38 275
16166.59 233
16167.79 238
16168.99 246
16170.19 240
16171.39 263
16172.59 248
16173.79 262
16174.99 258
16176.20 259
16177.40 234
16178.60 227
16179.80 223
16181.00 235
16182.20 247
16183.41 255
16184.61 261
16185.81 281
16187.01 277
16188.21 246
16189.42 225
16190.62 237
16191.82 254
16193.02 224
16194.22 270
16195.43 229
16196.63 265
16197.83 293
16199.03 278
16200.24 283
16201.44 266
16202.64 279
16203.84 279
16205.05 293
16206.25 262
16207.45 264
16208.65 228
16209.86 241
16211.06 245
16212.26 249
16213.47 282
16214.67 264
16215.87 233
16217.07 239
16218.28 225
16219.48 261
16220.68 235
16221.89 238
16223.09 252
16224.29 263
16225.50 263
16226.70 228
16227.90 281
16229.11 285
16230.31 271
16231.51 304
16232.72 280
16233.92 282
16235.13 285
16236.33 284
16237.53 249
16238.74 254
16239.94 256
16241.15 252
16242.35 256
16243.55 326
16244.76 273
16245.96 270
16247.17 253
16248.37 262
16249.57 249
16250.78 269
16251.98 281
16253.19 239
16254.39 251
16255.60 237
16256.80 260
16258.01 278
16259.21 226
16260.41 263
16261.62 255
16262.82 272
16264.03 228
16265.23 228
16266.44 248
16267.64 244
16268.85 273
16270.05 263
16271.26 268
16272.46 276
16273.67 285
16274.87 286
16276.08 284
16277.28 245
16278.49 269
16279.70 305
16280.90 238
16282.11 270
16283.31 247
16284.52 259
16285.72 264
16286.93 282
16288.13 272
16289.34 285
16290.55 286
16291.75 268
16292.96 249
16294.16 258
16295.37 284
16296.58 244
16297.78 234
16298.99 260
16300.19 276
16301.40 273
16302.61 280
16303.81 266
16305.02 274
16306.22 277
16307.43 272
16308.64 287
16309.84 263
16311.05 248
16312.26 267
16313.46 277
16314.67 278
16315.88 285
16317.08 257
16318.29 246
16319.50 210
16320.70 253
16321.91 261
16323.12 276
16324.33 252
16325.53 264
16326.74 258
16327.95 247
16329.15 254
16330.36 221
16331.57 272
16332.78 270
16333.98 277
16335.19 270
16336.40 258
16337.61 237
16338.81 288
16340.02 273
16341.23 241
16342.44 249
16343.64 252
16344.85 271
16346.06 229
16347.27 249
16348.48 238
16349.68 219
16350.89 245
16352.10 244
16353.31 265
16354.52 249
16355.72 223
16356.93 248
16358.14 255
16359.35 246
16360.56 232
16361.77 266
16362.97 239
16364.18 234
16365.39 251
16366.60 245
16367.81 249
16369.02 213
16370.23 217
16371.43 216
16372.64 242
16373.85 281
16375.06 249
16376.27 227
16377.48 230
16378.69 241
16379.90 251
16381.11 235
16382.32 283
16383.52 244
16384.73 239
16385.94 234
16387.15 215
16388.36 231
16389.57 250
16390.78 266
16391.99 223
16393.20 285
16394.41 229
16395.62 236
16396.83 220
16398.04 241
16399.25 246
16400.46 245
16401.67 259
16402.88 292
16404.09 220
16405.30 242
16406.51 255
16407.72 248
16408.93 260
16410.14 259
16411.35 266
16412.56 227
16413.77 223
16414.98 218
16416.19 254
16417.40 227
16418.61 237
16419.82 247
16421.03 222
16422.24 226
16423.45 230
16424.67 243
16425.88 246
16427.09 249
16428.30 224
16429.51 208
16430.72 222
16431.93 230
16433.14 218
16434.35 211
16435.56 214
16436.78 221
16437.99 222
16439.20 216
16440.41 220
16441.62 235
16442.83 212
16444.04 220
16445.25 240
16446.47 234
16447.68 242
16448.89 219
16450.10 213
16451.31 204
16452.52 228
16453.74 265
16454.95 257
16456.16 204
16457.37 277
16458.58 246
16459.80 223
16461.01 241
16462.22 265
16463.43 264
16464.65 277
16465.86 303
16467.07 267
16468.28 277
16469.49 257
16470.71 247
16471.92 251
16473.13 219
16474.34 248
16475.56 241
16476.77 229
16477.98 226
16479.20 224
16480.41 261
16481.62 239
16482.83 228
16484.05 234
16485.26 228
16486.47 215
16487.69 218
16488.90 242
16490.11 210
16491.33 239
16492.54 251
16493.75 246
16494.97 234
16496.18 210
16497.39 189
16498.61 226
16499.82 256
16501.03 214
16502.25 218
16503.46 213
16504.67 226
16505.89 236
16507.10 200
16508.32 214
16509.53 212
16510.74 226
16511.96 244
16513.17 230
16514.39 268
16515.60 226
16516.81 251
16518.03 242
16519.24 223
16520.46 242
16521.67 222
16522.88 234
16524.10 215
16525.31 221
16526.53 254
16527.74 252
16528.96 215
16530.17 209
16531.39 236
16532.60 222
16533.82 233
16535.03 244
16536.25 223
16537.46 187
16538.68 201
16539.89 205
16541.11 232
16542.32 258
16543.54 248
16544.75 218
16545.97 202
16547.18 209
16548.40 228
16549.61 225
16550.83 248
16552.04 213
16553.26 180
16554.47 224
16555.69 220
16556.91 243
16558.12 199
16559.34 212
16560.55 223
16561.77 235
16562.98 252
16564.20 232
16565.42 226
16566.63 232
16567.85 232
16569.06 225
16570.28 205
16571.50 238
16572.71 210
16573.93 205
16575.15 208
16576.36 200
16577.58 236
16578.79 239
16580.01 222
16581.23 196
16582.44 232
16583.66 232
16584.88 214
16586.09 206
16587.31 221
16588.53 209
16589.74 232
16590.96 231
16592.18 208
16593.40 232
16594.61 244
16595.83 245
16597.05 231
16598.26 224
16599.48 202
16600.70 249
16601.92 208
16603.13 198
16604.35 180
16605.57 221
16606.78 225
16608.00 229
16609.22 204
16610.44 197
16611.66 258
16612.87 230
16614.09 191
16615.31 212
16616.53 234
16617.74 207
16618.96 230
16620.18 211
16621.40 203
16622.62 214
16623.83 223
16625.05 212
16626.27 217
16627.49 189
16628.71 198
16629.93 236
16631.14 238
16632.36 220
16633.58 235
16634.80 244
16636.02 188
16637.24 201
16638.45 173
16639.67 206
16640.89 218
16642.11 203
16643.33 189
16644.55 235
16645.77 215
16646.99 191
16648.21 208
16649.42 191
16650.64 233
16651.86 230
16653.08 265
16654.30 211
16655.52 225
16656.74 185
16657.96 200
16659.18 236
16660.40 221
16661.62 229
16662.84 190
16664.06 182
16665.28 203
16666.50 237
16667.72 229
16668.93 243
16670.15 218
16671.37 188
16672.59 203
16673.81 236
16675.03 240
16676.25 233
16677.47 242
16678.69 203
16679.91 214
16681.13 214
16682.36 229
16683.58 210
16684.80 228
16686.02 242
16687.24 231
16688.46 215
16689.68 227
16690.90 200
16692.12 206
16693.34 202
16694.56 231
16695.78 255
16697.00 218
16698.22 197
16699.44 186
16700.66 208
16701.89 207
16703.11 205
16704.33 217
16705.55 200
16706.77 216
16707.99 215
16709.21 206
16710.43 227
16711.65 227
16712.88 217
16714.10 230
16715.32 236
16716.54 222
16717.76 196
16718.98 199
16720.20 194
16721.43 214
16722.65 207
16723.87 227
16725.09 200
16726.31 198
16727.54 211
16728.76 229
16729.98 224
16731.20 224
16732.42 226
16733.65 219
16734.87 221
16736.09 221
16737.31 229
16738.53 218
16739.76 234
16740.98 230
16742.20 226
16743.42 213
16744.65 211
16745.87 238
16747.09 202
16748.31 209
16749.54 263
16750.76 215
16751.98 194
16753.21 211
16754.43 225
16755.65 207
16756.87 206
16758.10 241
16759.32 231
16760.54 227
16761.77 202
16762.99 201
16764.21 229
16765.44 227
16766.66 227
16767.88 214
16769.11 203
16770.33 225
16771.55 219
16772.78 204
16774.00 206
16775.22 233
16776.45 207
16777.67 227
16778.90 205
16780.12 208
16781.34 213
16782.57 215
16783.79 204
16785.02 186
16786.24 187
16787.46 203
16788.69 235
16789.91 229
16791.14 191
16792.36 207
16793.58 221
16794.81 199
16796.03 200
16797.26 207
16798.48 189
16799.71 190
16800.93 192
16802.16 189
16803.38 195
16804.61 221
16805.83 210
16807.06 187
16808.28 214
16809.50 195
16810.73 204
16811.95 231
16813.18 229
16814.40 204
16815.63 187
16816.86 198
16818.08 224
16819.31 227
16820.53 209
16821.76 190
16822.98 201
16824.21 212
16825.43 206
16826.66 220
16827.88 241
16829.11 194
16830.33 206
16831.56 194
16832.79 248
16834.01 215
16835.24 218
16836.46 248
16837.69 275
16838.92 223
16840.14 215
16841.37 174
16842.59 209
16843.82 236
16845.05 213
16846.27 231
16847.50 245
16848.73 208
16849.95 184
16851.18 175
16852.40 196
16853.63 175
16854.86 212
16856.08 219
16857.31 191
16858.54 181
16859.76 223
16860.99 233
16862.22 210
16863.44 208
16864.67 214
16865.90 226
16867.13 214
16868.35 197
16869.58 233
16870.81 198
16872.03 215
16873.26 216
16874.49 205
16875.72 231
16876.94 225
16878.17 254
16879.40 221
16880.63 201
16881.85 211
16883.08 193
16884.31 218
16885.54 217
16886.76 210
16887.99 221
16889.22 246
16890.45 208
16891.68 204
16892.90 241
16894.13 228
16895.36 269
16896.59 249
16897.82 212
16899.04 236
16900.27 223
16901.50 223
16902.73 245
16903.96 237
16905.18 254
16906.41 251
16907.64 221
16908.87 232
16910.10 231
16911.33 250
16912.56 226
16913.78 212
16915.01 209
16916.24 186
16917.47 226
16918.70 215
16919.93 233
16921.16 241
16922.39 230
16923.62 246
16924.85 243
16926.07 230
16927.30 218
16928.53 200
16929.76 216
16930.99 202
16932.22 182
16933.45 231
16934.68 207
16935.91 208
16937.14 204
16938.37 212
16939.60 198
16940.83 217
16942.06 207
16943.29 200
16944.52 226
16945.75 194
16946.98 200
16948.21 207
16949.44 189
16950.67 197
16951.90 192
16953.13 208
16954.36 199
16955.59 182
16956.82 188
16958.05 215
16959.28 234
16960.51 243
16961.74 208
16962.97 223
16964.20 187
16965.43 186
16966.66 212
16967.89 200
16969.12 199
16970.35 218
16971.58 196
16972.82 225
16974.05 207
16975.28 231
16976.51 219
16977.74 217
16978.97 199
16980.20 197
16981.43 209
16982.66 208
16983.90 213
16985.13 199
16986.36 208
16987.59 182
16988.82 205
16990.05 186
16991.28 182
16992.52 188
16993.75 201
16994.98 214
16996.21 210
16997.44 209
16998.67 220
16999.91 233
17001.14 209
17002.37 192
17003.60 194
17004.83 257
17006.07 222
17007.30 171
17008.53 187
17009.76 177
17010.99 221
17012.23 243
17013.46 209
17014.69 209
17015.92 225
17017.16 238
17018.39 196
17019.62 203
17020.85 220
17022.09 215
17023.32 211
17024.55 185
17025.78 205
17027.02 223
17028.25 244
17029.48 214
17030.72 193
17031.95 183
17033.18 204
17034.42 207
17035.65 193
17036.88 205
17038.11 190
17039.35 213
17040.58 217
17041.81 173
17043.05 188
17044.28 197
17045.52 213
17046.75 179
17047.98 210
17049.22 228
17050.45 201
17051.68 207
17052.92 215
17054.15 220
17055.38 205
17056.62 218
17057.85 159
17059.09 198
17060.32 176
17061.55 189
17062.79 207
17064.02 214
17065.26 174
17066.49 210
17067.73 230
17068.96 218
17070.19 171
17071.43 209
17072.66 219
17073.90 194
17075.13 195
17076.37 210
17077.60 171
17078.84 216
17080.07 224
17081.31 210
17082.54 174
17083.78 189
17085.01 220
17086.25 194
17087.48 181
17088.72 194
17089.95 209
17091.19 202
17092.42 180
17093.66 193
17094.89 207
17096.13 201
17097.36 201
17098.60 187
17099.83 200
17101.07 181
17102.30 193
17103.54 176
17104.78 190
17106.01 187
17107.25 195
17108.48 205
17109.72 192
17110.95 151
17112.19 204
17113.43 198
17114.66 203
17115.90 216
17117.13 206
17118.37 188
17119.61 213
17120.84 200
17122.08 198
17123.32 189
17124.55 208
17125.79 213
17127.02 194
17128.26 182
17129.50 178
17130.73 212
17131.97 169
17133.21 184
17134.44 184
17135.68 197
17136.92 192
17138.15 163
17139.39 197
17140.63 172
17141.87 211
17143.10 196
17144.34 220
17145.58 231
17146.81 215
17148.05 177
17149.29 185
17150.53 184
17151.76 193
17153.00 200
17154.24 186
17155.48 190
17156.71 229
17157.95 207
17159.19 201
17160.43 174
17161.66 208
17162.90 218
17164.14 182
17165.38 180
17166.62 201
17167.85 201
17169.09 170
17170.33 206
17171.57 222
17172.81 218
17174.04 205
17175.28 211
17176.52 171
17177.76 188
17179.00 202
17180.23 236
17181.47 199
17182.71 187
17183.95 176
17185.19 173
17186.43 202
17187.67 215
17188.90 207
17190.14 210
17191.38 193
17192.62 192
17193.86 213
17195.10 178
17196.34 155
17197.58 188
17198.82 205
17200.05 207
17201.29 175
17202.53 164
17203.77 191
17205.01 189
17206.25 201
17207.49 190
17208.73 207
17209.97 197
17211.21 193
17212.45 235
17213.69 202
17214.93 183
17216.17 205
17217.41 183
17218.65 188
17219.89 189
17221.13 156
17222.37 148
17223.61 214
17224.85 180
17226.09 213
17227.33 204
17228.57 196
17229.81 200
17231.05 206
17232.29 194
17233.53 189
17234.77 194
17236.01 166
17237.25 171
17238.49 188
17239.73 214
17240.97 212
17242.21 231
17243.45 197
17244.69 170
17245.93 182
17247.17 202
17248.41 204
17249.66 194
17250.90 185
17252.14 163
17253.38 180
17254.62 178
17255.86 203
17257.10 184
17258.34 186
17259.58 194
17260.83 212
17262.07 176
17263.31 198
17264.55 189
17265.79 201
17267.03 176
17268.27 194
17269.52 202
17270.76 203
17272.00 181
17273.24 210
17274.48 203
17275.72 178
17276.97 172
17278.21 190
17279.45 196
17280.69 191
17281.93 177
17283.18 163
17284.42 161
17285.66 210
17286.90 226
17288.15 205
17289.39 174
17290.63 212
17291.87 237
17293.11 203
17294.36 185
17295.60 199
17296.84 190
17298.08 172
17299.33 182
17300.57 179
17301.81 194
17303.06 189
17304.30 177
17305.54 196
17306.78 181
17308.03 174
17309.27 168
17310.51 180
17311.76 210
17313.00 186
17314.24 181
17315.49 187
17316.73 181
17317.97 180
17319.22 197
17320.46 191
17321.70 227
17322.95 209
17324.19 188
17325.43 179
17326.68 161
17327.92 200
17329.17 186
17330.41 186
17331.65 174
17332.90 198
17334.14 216
17335.38 203
17336.63 178
17337.87 162
17339.12 180
17340.36 210
17341.61 211
17342.85 171
17344.09 175
17345.34 148
17346.58 199
17347.83 187
17349.07 188
17350.32 171
17351.56 181
17352.80 170
17354.05 190
17355.29 190
17356.54 172
17357.78 173
17359.03 187
17360.27 174
17361.52 175
17362.76 170
17364.01 201
17365.25 170
17366.50 203
17367.74 174
17368.99 202
17370.23 207
17371.48 224
17372.72 214
17373.97 214
17375.22 209
17376.46 193
17377.71 185
17378.95 204
17380.20 192
17381.44 207
17382.69 168
17383.93 177
17385.18 177
17386.43 203
17387.67 170
17388.92 185
17390.16 199
17391.41 220
17392.66 186
17393.90 196
17395.15 175
17396.39 200
17397.64 198
17398.89 184
17400.13 151
17401.38 167
17402.63 161
17403.87 181
17405.12 191
17406.37 175
17407.61 164
17408.86 177
17410.11 166
17411.35 157
17412.60 192
17413.85 177
17415.09 211
17416.34 202
17417.59 179
17418.83 188
17420.08 192
17421.33 173
17422.57 201
17423.82 182
17425.07 210
17426.32 187
17427.56 198
17428.81 178
17430.06 140
17431.31 194
17432.55 215
17433.80 188
17435.05 166
17436.30 199
17437.54 190
17438.79 207
17440.04 192
17441.29 167
17442.53 141
17443.78 203
17445.03 242
17446.28 189
17447.53 176
17448.77 169
17450.02 198
17451.27 184
17452.52 181
17453.77 190
17455.01 179
17456.26 186
17457.51 187
17458.76 213
17460.01 177
17461.26 211
17462.51 194
17463.75 178
17465.00 184
17466.25 165
17467.50 178
17468.75 163
17470.00 158
17471.25 192
17472.50 187
17473.74 208
17474.99 214
17476.24 174
17477.49 220
17478.74 177
17479.99 163
17481.24 189
17482.49 206
17483.74 197
17484.99 164
17486.24 193
17487.49 198
17488.74 151
17489.98 175
17491.23 189
17492.48 177
17493.73 186
17494.98 175
17496.23 162
17497.48 185
17498.73 187
17499.98 172
17501.23 181
17502.48 163
17503.73 210
17504.98 207
17506.23 192
17507.48 180
17508.73 176
17509.98 181
17511.23 164
17512.48 175
17513.73 198
17514.98 210
17516.24 178
17517.49 208
17518.74 153
17519.99 190
17521.24 214
17522.49 207
17523.74 193
17524.99 203
17526.24 184
17527.49 174
17528.74 195
17529.99 186
17531.24 155
17532.50 182
17533.75 173
17535.00 167
17536.25 159
17537.50 145
17538.75 190
17540.00 182
17541.25 194
17542.51 172
17543.76 179
17545.01 159
17546.26 183
17547.51 160
17548.76 167
17550.01 161
17551.27 196
17552.52 224
17553.77 201
17555.02 201
17556.27 182
17557.53 194
17558.78 202
17560.03 204
17561.28 174
17562.53 213
17563.79 179
17565.04 176
17566.29 185
17567.54 169
17568.80 219
17570.05 206
17571.30 180
17572.55 199
17573.81 176
17575.06 199
17576.31 177
17577.56 218
17578.82 203
17580.07 196
17581.32 170
17582.57 154
17583.83 181
17585.08 196
17586.33 185
17587.59 198
17588.84 197
17590.09 195
17591.35 170
17592.60 196
17593.85 178
17595.11 186
17596.36 182
17597.61 176
17598.87 162
17600.12 173
17601.37 186
17602.63 202
17603.88 192
17605.13 157
17606.39 163
17607.64 173
17608.89 162
17610.15 172
17611.40 161
17612.66 171
17613.91 195
17615.16 186
17616.42 164
17617.67 208
17618.93 205
17620.18 167
17621.43 213
17622.69 184
17623.94 192
17625.20 180
17626.45 138
17627.71 170
17628.96 172
17630.22 174
17631.47 218
17632.72 184
17633.98 202
17635.23 212
17636.49 175
17637.74 171
17639.00 154
17640.25 173
17641.51 188
17642.76 209
17644.02 199
17645.27 189
17646.53 195
17647.78 187
17649.04 159
17650.29 154
17651.55 172
17652.80 182
17654.06 195
17655.32 176
17656.57 188
17657.83 191
17659.08 197
17660.34 213
17661.59 203
17662.85 202
17664.11 208
17665.36 162
17666.62 175
17667.87 189
17669.13 228
17670.38 192
17671.64 180
17672.90 158
17674.15 190
17675.41 177
17676.67 170
17677.92 198
17679.18 170
17680.43 205
17681.69 185
17682.95 176
17684.20 181
17685.46 153
17686.72 140
17687.97 157
17689.23 155
17690.49 181
17691.74 151
17693.00 173
17694.26 174
17695.51 180
17696.77 189
17698.03 156
17699.28 181
17700.54 176
17701.80 184
17703.06 210
17704.31 205
17705.57 152
17706.83 162
17708.08 213
17709.34 172
17710.60 195
17711.86 222
17713.11 184
17714.37 158
17715.63 169
17716.89 160
17718.14 169
17719.40 185
17720.66 168
17721.92 180
17723.18 180
17724.43 159
17725.69 140
17726.95 164
17728.21 153
17729.47 187
17730.72 180
17731.98 175
17733.24 172
17734.50 190
17735.76 181
17737.02 174
17738.27 179
17739.53 202
17740.79 190
17742.05 166
17743.31 186
17744.57 190
17745.83 166
17747.08 183
17748.34 180
17749.60 195
17750.86 153
17752.12 170
17753.38 171
17754.64 171
17755.90 174
17757.16 187
17758.41 181
17759.67 185
17760.93 202
17762.19 197
17763.45 186
17764.71 188
17765.97 191
17767.23 178
17768.49 202
17769.75 176
17771.01 202
17772.27 189
17773.53 186
17774.79 193
17776.05 191
17777.31 170
17778.57 195
17779.83 184
17781.09 162
17782.35 197
17783.61 188
17784.87 176
17786.13 169
17787.39 157
17788.65 178
17789.91 168
17791.17 170
17792.43 168
17793.69 173
17794.95 187
17796.21 182
17797.47 170
17798.73 173
17799.99 162
17801.25 193
17802.51 150
17803.77 194
17805.03 201
17806.29 187
17807.55 212
17808.82 186
17810.08 185
17811.34 163
17812.60 194
17813.86 190
17815.12 179
17816.38 184
17817.64 176
17818.90 189
17820.17 189
17821.43 175
17822.69 174
17823.95 168
17825.21 193
17826.47 169
17827.73 207
17829.00 175
17830.26 143
17831.52 176
17832.78 173
17834.04 218
17835.31 172
17836.57 174
17837.83 201
17839.09 163
17840.35 179
17841.61 185
17842.88 188
17844.14 202
17845.40 177
17846.66 173
17847.93 143
17849.19 174
17850.45 196
17851.71 207
17852.98 192
17854.24 156
17855.50 192
17856.76 180
17858.03 195
17859.29 193
17860.55 186
17861.81 177
17863.08 208
17864.34 186
17865.60 158
17866.87 162
17868.13 160
17869.39 164
17870.65 171
17871.92 197
17873.18 186
17874.44 179
17875.71 203
17876.97 196
17878.23 180
17879.50 173
17880.76 170
17882.02 198
17883.29 199
17884.55 207
17885.82 191
17887.08 183
17888.34 188
17889.61 175
17890.87 198
17892.13 201
17893.40 185
17894.66 191
17895.93 204
17897.19 165
17898.45 209
17899.72 165
17900.98 167
17902.25 170
17903.51 196
17904.78 193
17906.04 157
17907.30 140
17908.57 158
17909.83 159
17911.10 169
17912.36 174
17913.63 192
17914.89 199
17916.16 189
17917.42 191
17918.69 177
17919.95 186
17921.22 191
17922.48 188
17923.75 173
17925.01 189
17926.28 174
17927.54 173
17928.81 179
17930.07 156
17931.34 153
17932.60 169
17933.87 155
17935.13 170
17936.40 181
17937.66 159
17938.93 180
17940.19 167
17941.46 171
17942.73 185
17943.99 169
17945.26 169
17946.52 160
17947.79 201
17949.05 177
17950.32 198
17951.59 166
17952.85 178
17954.12 193
17955.38 151
17956.65 196
17957.92 172
17959.18 167
17960.45 177
17961.72 178
17962.98 160
17964.25 155
17965.52 172
17966.78 176
17968.05 174
17969.31 161
17970.58 179
17971.85 199
17973.11 198
17974.38 170
17975.65 183
17976.92 180
17978.18 177
17979.45 161
17980.72 148
17981.98 159
17983.25 178
17984.52 144
17985.78 151
17987.05 144
17988.32 171
17989.59 180
17990.85 179
17992.12 176
17993.39 173
17994.66 175
17995.92 187
17997.19 192
17998.46 179
17999.73 174
18000.99 191
18002.26 174
18003.53 184
18004.80 190
18006.07 205
18007.33 180
18008.60 166
18009.87 144
18011.14 194
18012.41 178
18013.67 170
18014.94 151
18016.21 171
18017.48 185
18018.75 173
18020.02 177
18021.28 177
18022.55 160
18023.82 161
18025.09 181
18026.36 178
18027.63 194
18028.90 174
18030.16 167
18031.43 160
18032.70 185
18033.97 199
18035.24 191
18036.51 169
18037.78 174
18039.05 191
18040.32 185
18041.58 166
18042.85 194
18044.12 206
18045.39 177
18046.66 181
18047.93 184
18049.20 185
18050.47 156
18051.74 169
18053.01 199
18054.28 195
18055.55 195
18056.82 156
18058.09 159
18059.36 160
18060.63 158
18061.90 185
18063.17 177
18064.44 171
18065.71 168
18066.98 155
18068.25 176
18069.52 177
18070.79 141
18072.06 156
18073.33 196
18074.60 187
18075.87 170
18077.14 143
18078.41 159
18079.68 162
18080.95 173
18082.22 169
18083.49 194
18084.76 185
18086.03 177
18087.30 240
18088.57 165
18089.85 172
18091.12 186
18092.39 165
18093.66 189
18094.93 167
18096.20 136
18097.47 162
18098.74 177
18100.01 186
18101.29 154
18102.56 180
18103.83 175
18105.10 182
18106.37 194
18107.64 180
18108.91 178
18110.19 205
18111.46 208
18112.73 187
18114.00 175
18115.27 155
18116.54 171
18117.82 157
18119.09 170
18120.36 173
18121.63 164
18122.90 185
18124.18 166
18125.45 173
18126.72 179
18127.99 191
18129.26 149
18130.54 214
18131.81 191
18133.08 182
18134.35 194
18135.63 215
18136.90 183
18138.17 176
18139.44 204
18140.72 170
18141.99 168
18143.26 150
18144.53 180
18145.81 181
18147.08 159
18148.35 162
18149.63 188
18150.90 217
18152.17 154
18153.45 160
18154.72 175
18155.99 183
18157.26 203
18158.54 190
18159.81 141
18161.08 153
18162.36 188
18163.63 181
18164.91 172
18166.18 184
18167.45 186
18168.73 174
18170.00 182
18171.27 179
18172.55 166
18173.82 191
18175.09 226
18176.37 183
18177.64 180
18178.92 175
18180.19 194
18181.46 198
18182.74 213
18184.01 159
18185.29 163
18186.56 186
18187.84 187
18189.11 201
18190.38 181
18191.66 180
18192.93 186
18194.21 183
18195.48 176
18196.76 196
18198.03 171
18199.31 159
18200.58 161
18201.86 171
18203.13 155
18204.41 160
18205.68 170
18206.96 190
18208.23 173
18209.51 174
18210.78 164
18212.06 155
18213.33 180
18214.61 167
18215.88 167
18217.16 159
18218.43 167
18219.71 168
18220.98 180
18222.26 145
18223.53 158
18224.81 177
18226.09 159
18227.36 147
18228.64 160
18229.91 145
18231.19 148
18232.46 175
18233.74 161
18235.02 181
18236.29 172
18237.57 138
18238.84 176
18240.12 172
18241.40 194
18242.67 175
18243.95 166
18245.23 171
18246.50 181
18247.78 195
18249.05 188
18250.33 170
18251.61 188
18252.88 175
18254.16 157
18255.44 177
18256.71 170
18257.99 165
18259.27 220
18260.54 180
18261.82 176
18263.10 180
18264.38 168
18265.65 161
18266.93 156
18268.21 191
18269.48 213
18270.76 183
18272.04 189
18273.32 175
18274.59 166
18275.87 187
18277.15 189
18278.43 165
18279.70 167
18280.98 181
18282.26 168
18283.54 198
18284.81 156
18286.09 177
18287.37 167
18288.65 163
18289.92 158
18291.20 166
18292.48 167
18293.76 163
18295.04 161
18296.31 173
18297.59 182
18298.87 184
18300.15 183
18301.43 177
18302.71 173
18303.98 211
18305.26 185
18306.54 176
18307.82 177
18309.10 172
18310.38 171
18311.66 199
18312.93 172
18314.21 179
18315.49 152
18316.77 179
18318.05 192
18319.33 163
18320.61 163
18321.89 174
18323.17 175
18324.44 166
18325.72 191
18327.00 173
18328.28 185
18329.56 201
18330.84 157
18332.12 194
18333.40 188
18334.68 182
18335.96 152
18337.24 169
18338.52 165
18339.80 158
18341.08 173
18342.36 169
18343.64 179
18344.92 189
18346.20 187
18347.48 166
18348.76 155
18350.04 175
18351.32 189
18352.60 175
18353.88 198
18355.16 196
18356.44 174
18357.72 158
18359.00 149
18360.28 151
18361.56 172
18362.84 177
18364.12 190
18365.40 195
18366.68 187
18367.96 208
18369.24 181
18370.52 192
18371.80 165
18373.08 170
18374.36 179
18375.64 156
18376.93 156
18378.21 146
18379.49 177
18380.77 162
18382.05 170
18383.33 165
18384.61 149
18385.89 165
18387.17 186
18388.46 179
18389.74 190
18391.02 176
18392.30 135
18393.58 142
18394.86 174
18396.15 210
18397.43 162
18398.71 151
18399.99 178
18401.27 167
18402.55 192
18403.84 172
18405.12 176
18406.40 157
18407.68 164
18408.96 145
18410.25 163
18411.53 144
18412.81 163
18414.09 205
18415.37 235
18416.66 156
18417.94 132
18419.22 176
18420.50 223
18421.79 167
18423.07 189
18424.35 179
18425.63 175
18426.92 166
18428.20 176
18429.48 148
18430.77 145
18432.05 170
18433.33 190
18434.61 198
18435.90 164
18437.18 160
18438.46 170
18439.75 167
18441.03 134
18442.31 159
18443.60 135
18444.88 171
18446.16 178
18447.45 160
18448.73 177
18450.01 162
18451.30 160
18452.58 162
18453.86 155
18455.15 183
18456.43 149
18457.71 158
18459.00 150
18460.28 161
18461.57 143
18462.85 166
18464.13 174
18465.42 163
18466.70 179
18467.99 157
18469.27 158
18470.55 148
18471.84 161
18473.12 137
18474.41 173
18475.69 167
18476.98 157
18478.26 167
18479.55 166
18480.83 165
18482.11 157
18483.40 182
18484.68 161
18485.97 153
18487.25 157
18488.54 151
18489.82 172
18491.11 177
18492.39 175
18493.68 161
18494.96 143
18496.25 132
18497.53 143
18498.82 157
18500.10 195
18501.39 183
18502.67 143
18503.96 147
18505.24 161
18506.53 159
18507.82 176
18509.10 176
18510.39 158
18511.67 150
18512.96 173
18514.24 190
18515.53 186
18516.82 170
18518.10 188
18519.39 167
18520.67 162
18521.96 175
18523.25 166
18524.53 160
18525.82 170
18527.10 168
18528.39 187
18529.68 164
18530.96 161
18532.25 176
18533.54 162
18534.82 177
18536.11 164
18537.39 158
18538.68 167
18539.97 158
18541.25 166
18542.54 169
18543.83 176
18545.11 145
18546.40 178
18547.69 175
18548.98 173
18550.26 166
18551.55 194
18552.84 171
18554.12 155
18555.41 165
18556.70 143
18557.99 181
18559.27 174
18560.56 162
18561.85 151
18563.13 167
18564.42 143
18565.71 161
18567.00 167
18568.28 162
18569.57 148
18570.86 165
18572.15 149
18573.44 170
18574.72 170
18576.01 175
18577.30 171
18578.59 151
18579.88 155
18581.16 151
18582.45 170
18583.74 188
18585.03 160
18586.32 174
18587.60 156
18588.89 174
18590.18 172
18591.47 148
18592.76 170
18594.05 164
18595.33 144
18596.62 147
18597.91 168
18599.20 161
18600.49 194
18601.78 153
18603.07 163
18604.36 178
18605.64 177
18606.93 164
18608.22 190
18609.51 176
18610.80 201
18612.09 177
18613.38 176
18614.67 170
18615.96 143
18617.25 154
18618.54 173
18619.83 155
18621.12 167
18622.40 181
18623.69 169
18624.98 147
18626.27 150
18627.56 165
18628.85 143
18630.14 165
18631.43 205
18632.72 171
18634.01 162
18635.30 150
18636.59 168
18637.88 179
18639.17 194
18640.46 186
18641.75 153
18643.04 160
18644.33 162
18645.62 154
18646.91 160
18648.20 147
18649.49 178
18650.78 151
18652.08 169
18653.37 198
18654.66 192
18655.95 198
18657.24 210
18658.53 184
18659.82 181
18661.11 194
18662.40 185
18663.69 173
18664.98 190
18666.27 167
18667.56 209
18668.86 223
18670.15 200
18671.44 190
18672.73 173
18674.02 145
18675.31 169
18676.60 188
18677.90 183
18679.19 158
18680.48 146
18681.77 160
18683.06 171
18684.35 147
18685.64 142
18686.94 147
18688.23 170
18689.52 143
18690.81 158
18692.10 149
18693.40 171
18694.69 164
18695.98 172
18697.27 152
18698.56 158
18699.86 164
18701.15 174
18702.44 197
18703.73 166
18705.03 154
18706.32 153
18707.61 176
18708.90 161
18710.19 176
18711.49 159
18712.78 174
18714.07 151
18715.37 167
18716.66 156
18717.95 155
18719.24 153
18720.54 164
18721.83 172
18723.12 169
18724.42 159
18725.71 196
18727.00 214
18728.30 180
18729.59 172
18730.88 139
18732.17 165
18733.47 184
18734.76 172
18736.05 169
18737.35 162
18738.64 167
18739.94 159
18741.23 141
18742.52 145
18743.82 167
18745.11 144
18746.40 166
18747.70 160
18748.99 146
18750.29 162
18751.58 146
18752.87 148
18754.17 139
18755.46 150
18756.76 168
18758.05 171
18759.34 177
18760.64 159
18761.93 143
18763.23 157
18764.52 211
18765.82 209
18767.11 153
18768.41 145
18769.70 152
18770.99 139
18772.29 166
18773.58 153
18774.88 154
18776.17 152
18777.47 183
18778.76 159
18780.06 195
18781.35 180
18782.65 166
18783.94 153
18785.24 133
18786.53 167
18787.83 156
18789.12 171
18790.42 165
18791.71 149
18793.01 145
18794.31 168
18795.60 149
18796.90 173
18798.19 130
18799.49 158
18800.78 161
18802.08 145
18803.37 168
18804.67 168
18805.97 169
18807.26 144
18808.56 171
18809.85 157
18811.15 151
18812.45 186
18813.74 199
18815.04 169
18816.34 185
18817.63 193
18818.93 165
18820.22 162
18821.52 150
18822.82 168
18824.11 178
18825.41 166
18826.71 180
18828.00 192
18829.30 183
18830.60 153
18831.89 143
18833.19 139
18834.49 143
18835.78 157
18837.08 168
18838.38 163
18839.67 153
18840.97 183
18842.27 169
18843.57 155
18844.86 150
18846.16 154
18847.46 155
18848.75 161
18850.05 166
18851.35 130
18852.65 162
18853.94 171
18855.24 162
18856.54 180
18857.84 190
18859.13 181
18860.43 187
18861.73 148
18863.03 164
18864.33 192
18865.62 202
18866.92 151
18868.22 171
18869.52 183
18870.82 156
18872.11 143
18873.41 162
18874.71 161
18876.01 157
18877.31 167
18878.61 193
18879.90 172
18881.20 157
18882.50 163
18883.80 180
18885.10 167
18886.40 162
18887.70 173
18888.99 167
18890.29 193
18891.59 146
18892.89 149
18894.19 196
18895.49 174
18896.79 170
18898.09 175
18899.39 168
18900.68 163
18901.98 165
18903.28 183
18904.58 155
18905.88 172
18907.18 182
18908.48 201
18909.78 144
18911.08 173
18912.38 185
18913.68 174
18914.98 173
18916.28 178
18917.58 166
18918.88 168
18920.18 162
18921.48 158
18922.78 165
18924.08 140
18925.38 152
18926.68 117
18927.98 139
18929.28 149
18930.58 179
18931.88 185
18933.18 156
18934.48 161
18935.78 174
18937.08 183
18938.38 191
18939.68 160
18940.98 172
18942.28 178
18943.58 170
18944.88 181
18946.18 157
18947.48 177
18948.78 246
18950.08 217
18951.39 157
18952.69 160
18953.99 135
18955.29 148
18956.59 139
18957.89 138
18959.19 157
18960.49 158
18961.79 173
18963.09 165
18964.40 175
18965.70 159
18967.00 164
18968.30 146
18969.60 143
18970.90 153
18972.21 157
18973.51 165
18974.81 170
18976.11 165
18977.41 164
18978.71 171
18980.02 167
18981.32 187
18982.62 173
18983.92 148
18985.22 138
18986.53 140
18987.83 149
18989.13 170
18990.43 163
18991.73 184
18993.04 168
18994.34 147
18995.64 144
18996.94 167
18998.25 179
18999.55 162
19000.85 154
19002.15 156
19003.46 124
19004.76 158
19006.06 133
19007.36 155
19008.67 174
19009.97 163
19011.27 189
19012.58 161
19013.88 148
19015.18 152
19016.49 161
19017.79 148
19019.09 160
19020.40 172
19021.70 174
19023.00 155
19024.31 131
19025.61 138
19026.91 153
19028.22 161
19029.52 145
19030.82 136
19032.13 164
19033.43 139
19034.73 141
19036.04 149
19037.34 147
19038.65 141
19039.95 168
19041.25 172
19042.56 159
19043.86 139
19045.17 150
19046.47 137
19047.77 157
19049.08 151
19050.38 168
19051.69 162
19052.99 143
19054.30 131
19055.60 135
19056.90 127
19058.21 168
19059.51 184
19060.82 153
19062.12 140
19063.43 140
19064.73 142
19066.04 167
19067.34 159
19068.65 134
19069.95 145
19071.26 164
19072.56 174
19073.87 160
19075.17 145
19076.48 170
19077.78 161
19079.09 148
19080.39 186
19081.70 133
19083.00 146
19084.31 186
19085.61 146
19086.92 127
19088.23 137
19089.53 167
19090.84 189
19092.14 147
19093.45 126
19094.75 180
19096.06 159
19097.37 172
19098.67 149
19099.98 169
19101.28 161
19102.59 139
19103.90 131
19105.20 152
19106.51 145
19107.81 151
19109.12 140
19110.43 128
19111.73 124
19113.04 153
19114.35 167
19115.65 161
19116.96 175
19118.27 154
19119.57 157
19120.88 160
19122.19 149
19123.49 146
19124.80 136
19126.11 156
19127.41 164
19128.72 159
19130.03 157
19131.33 145
19132.64 164
19133.95 174
19135.26 168
19136.56 152
19137.87 156
19139.18 185
19140.49 180
19141.79 147
19143.10 160
19144.41 131
19145.71 169
19147.02 164
19148.33 164
19149.64 149
19150.95 135
19152.25 177
19153.56 176
19154.87 147
19156.18 139
19157.48 157
19158.79 167
19160.10 158
19161.41 136
19162.72 129
19164.03 166
19165.33 175
19166.64 163
19167.95 138
19169.26 152
19170.57 148
19171.88 170
19173.18 165
19174.49 163
19175.80 162
19177.11 163
19178.42 171
19179.73 138
19181.04 140
19182.34 149
19183.65 174
19184.96 131
19186.27 136
19187.58 147
19188.89 151
19190.20 171
19191.51 148
19192.82 164
19194.13 165
19195.43 173
19196.74 177
19198.05 186
19199.36 195
19200.67 138
19201.98 174
19203.29 162
19204.60 173
19205.91 130
19207.22 172
19208.53 186
19209.84 160
19211.15 162
19212.46 171
19213.77 155
19215.08 156
19216.39 156
19217.70 178
19219.01 174
19220.32 143
19221.63 169
19222.94 145
19224.25 138
19225.56 161
19226.87 155
19228.18 147
19229.49 140
19230.80 130
19232.11 146
19233.42 132
19234.73 164
19236.04 145
19237.35 161
19238.67 145
19239.98 143
19241.29 159
19242.60 156
19243.91 160
19245.22 149
19246.53 150
19247.84 133
19249.15 167
19250.46 170
19251.77 147
19253.09 144
19254.40 159
19255.71 177
19257.02 160
19258.33 145
19259.64 159
19260.95 159
19262.27 159
19263.58 143
19264.89 146
19266.20 149
19267.51 152
19268.82 158
19270.14 149
19271.45 176
19272.76 164
19274.07 157
19275.38 147
19276.70 125
19278.01 144
19279.32 152
19280.63 140
19281.94 132
19283.26 117
19284.57 156
19285.88 143
19287.19 161
19288.51 161
19289.82 146
19291.13 166
19292.44 157
19293.76 193
19295.07 188
19296.38 177
19297.69 155
19299.01 163
19300.32 131
19301.63 159
19302.95 146
19304.26 152
19305.57 135
19306.88 138
19308.20 171
19309.51 156
19310.82 142
19312.14 163
19313.45 177
19314.76 177
19316.08 165
19317.39 155
19318.70 179
19320.02 161
19321.33 158
19322.64 153
19323.96 131
19325.27 124
19326.59 132
19327.90 150
19329.21 155
19330.53 137
19331.84 151
19333.15 134
19334.47 159
19335.78 150
19337.10 151
19338.41 150
19339.73 142
19341.04 166
19342.35 138
19343.67 155
19344.98 144
19346.30 140
19347.61 159
19348.93 167
19350.24 174
19351.55 120
19352.87 151
19354.18 134
19355.50 141
19356.81 163
19358.13 143
19359.44 130
19360.76 157
19362.07 177
19363.39 141
19364.70 150
19366.02 169
19367.33 146
19368.65 123
19369.96 119
19371.28 142
19372.59 155
19373.91 145
19375.22 130
19376.54 145
19377.86 134
19379.17 147
19380.49 159
19381.80 166
19383.12 199
19384.43 156
19385.75 166
19387.07 135
19388.38 117
19389.70 138
19391.01 141
19392.33 131
19393.65 138
19394.96 183
19396.28 163
19397.59 138
19398.91 150
19400.23 159
19401.54 152
19402.86 144
19404.17 130
19405.49 163
19406.81 163
19408.12 130
19409.44 141
19410.76 139
19412.07 146
19413.39 140
19414.71 154
19416.02 176
19417.34 151
19418.66 135
19419.97 146
19421.29 156
19422.61 159
19423.93 146
19425.24 166
19426.56 171
19427.88 148
19429.19 148
19430.51 141
19431.83 134
19433.15 153
19434.46 174
19435.78 150
19437.10 144
19438.42 175
19439.73 153
19441.05 172
19442.37 185
19443.69 140
19445.00 157
19446.32 180
19447.64 143
19448.96 144
19450.28 147
19451.59 162
19452.91 124
19454.23 152
19455.55 162
19456.87 131
19458.18 158
19459.50 165
19460.82 166
19462.14 156
19463.46 163
19464.78 127
19466.09 135
19467.41 155
19468.73 173
19470.05 182
19471.37 162
19472.69 174
19474.01 159
19475.33 140
19476.64 151
19477.96 195
19479.28 163
19480.60 158
19481.92 167
19483.24 158
19484.56 155
19485.88 118
19487.20 144
19488.52 178
19489.83 164
19491.15 179
19492.47 162
19493.79 133
19495.11 144
19496.43 146
19497.75 161
19499.07 151
19500.39 161
19501.71 150
19503.03 145
19504.35 126
19505.67 141
19506.99 139
19508.31 143
19509.63 182
19510.95 160
19512.27 154
19513.59 125
19514.91 151
19516.23 161
19517.55 156
19518.87 135
19520.19 147
19521.51 185
19522.83 144
19524.15 152
19525.47 137
19526.79 139
19528.11 148
19529.43 153
19530.75 153
19532.08 144
19533.40 162
19534.72 155
19536.04 128
19537.36 152
19538.68 140
19540.00 173
19541.32 188
19542.64 144
19543.96 155
19545.29 153
19546.61 156
19547.93 147
19549.25 158
19550.57 172
19551.89 152
19553.21 177
19554.53 177
19555.86 172
19557.18 151
19558.50 139
19559.82 143
19561.14 174
19562.46 148
19563.79 120
19565.11 163
19566.43 157
19567.75 175
19569.07 161
19570.40 157
19571.72 169
19573.04 147
19574.36 168
19575.68 147
19577.01 137
19578.33 169
19579.65 170
19580.97 141
19582.30 141
19583.62 139
19584.94 135
19586.26 129
19587.59 136
19588.91 157
19590.23 162
19591.55 123
19592.88 146
19594.20 119
19595.52 144
19596.85 139
19598.17 163
19599.49 160
19600.81 150
19602.14 164
19603.46 144
19604.78 138
19606.11 135
19607.43 150
19608.75 154
19610.08 150
19611.40 138
19612.72 134
19614.05 130
19615.37 149
19616.69 137
19618.02 143
19619.34 143
19620.67 162
19621.99 157
19623.31 136
19624.64 133
19625.96 145
19627.29 169
19628.61 178
19629.93 155
19631.26 152
19632.58 142
19633.91 151
19635.23 141
19636.55 145
19637.88 145
19639.20 179
19640.53 142
19641.85 144
19643.18 136
19644.50 149
19645.82 131
19647.15 119
19648.47 130
19649.80 144
19651.12 161
19652.45 155
19653.77 162
19655.10 187
19656.42 142
19657.75 135
19659.07 129
19660.40 136
19661.72 145
19663.05 119
19664.37 125
19665.70 147
19667.02 142
19668.35 141
19669.67 130
19671.00 140
19672.33 128
19673.65 126
19674.98 140
19676.30 147
19677.63 136
19678.95 144
19680.28 141
19681.61 143
19682.93 141
19684.26 134
19685.58 126
19686.91 141
19688.23 146
19689.56 129
19690.89 130
19692.21 148
19693.54 142
19694.87 149
19696.19 119
19697.52 128
19698.84 146
19700.17 117
19701.50 122
19702.82 153
19704.15 165
19705.48 139
19706.80 136
19708.13 149
19709.46 136
19710.78 143
19712.11 165
19713.44 139
19714.76 145
19716.09 163
19717.42 132
19718.75 138
19720.07 149
19721.40 149
19722.73 135
19724.05 142
19725.38 144
19726.71 108
19728.04 148
19729.36 170
19730.69 145
19732.02 138
19733.35 91
19734.67 113
19736.00 132
19737.33 175
19738.66 177
19739.98 145
19741.31 139
19742.64 137
19743.97 120
19745.30 122
19746.62 138
19747.95 161
19749.28 174
19750.61 167
19751.94 163
19753.26 159
19754.59 144
19755.92 142
19757.25 140
19758.58 135
19759.91 141
19761.23 128
19762.56 154
19763.89 158
19765.22 122
19766.55 135
19767.88 151
19769.21 132
19770.53 141
19771.86 149
19773.19 150
19774.52 128
19775.85 112
19777.18 160
19778.51 172
19779.84 139
19781.17 169
19782.50 147
19783.83 152
19785.15 147
19786.48 160
19787.81 158
19789.14 153
19790.47 122
19791.80 138
19793.13 158
19794.46 126
19795.79 125
19797.12 136
19798.45 162
19799.78 143
19801.11 143
19802.44 135
19803.77 143
19805.10 150
19806.43 131
19807.76 154
19809.09 145
19810.42 136
19811.75 161
19813.08 146
19814.41 157
19815.74 138
19817.07 159
19818.40 174
19819.73 136
19821.06 135
19822.39 116
19823.72 156
19825.05 131
19826.38 163
19827.71 149
19829.05 138
19830.38 108
19831.71 152
19833.04 148
19834.37 127
19835.70 133
19837.03 142
19838.36 142
19839.69 168
19841.02 146
19842.36 134
19843.69 149
19845.02 161
19846.35 150
19847.68 122
19849.01 145
19850.34 147
19851.68 191
19853.01 186
19854.34 117
19855.67 155
19857.00 148
19858.33 158
19859.67 162
19861.00 148
19862.33 156
19863.66 137
19864.99 140
19866.32 139
19867.66 131
19868.99 129
19870.32 152
19871.65 164
19872.99 149
19874.32 156
19875.65 160
19876.98 150
19878.32 124
19879.65 120
19880.98 139
19882.31 165
19883.65 156
19884.98 111
19886.31 133
19887.64 178
19888.98 136
19890.31 127
19891.64 149
19892.97 158
19894.31 138
19895.64 137
19896.97 144
19898.31 137
19899.64 134
19900.97 121
19902.31 143
19903.64 136
19904.97 140
19906.31 149
19907.64 132
19908.97 121
19910.31 150
19911.64 153
19912.97 137
19914.31 153
19915.64 159
19916.97 117
19918.31 155
19919.64 125
19920.98 154
19922.31 148
19923.64 174
19924.98 181
19926.31 141
19927.65 140
19928.98 123
19930.31 149
19931.65 164
19932.98 135
19934.32 123
19935.65 144
19936.99 148
19938.32 135
19939.65 149
19940.99 138
19942.32 130
19943.66 123
19944.99 167
19946.33 131
19947.66 133
19949.00 153
19950.33 139
19951.67 137
19953.00 142
19954.34 151
19955.67 142
19957.01 120
19958.34 138
19959.68 128
19961.01 138
19962.35 108
19963.68 129
19965.02 141
19966.35 121
19967.69 144
19969.02 124
19970.36 152
19971.70 183
19973.03 156
19974.37 132
19975.70 163
19977.04 152
19978.37 135
19979.71 137
19981.05 131
19982.38 172
19983.72 148
19985.05 133
19986.39 122
19987.73 158
19989.06 140
19990.40 134
19991.73 154
19993.07 156
19994.41 144
19995.74 130
19997.08 134
19998.42 157
19999.75 140
20001.09 149
20002.43 116
20003.76 150
20005.10 145
20006.44 143
20007.77 148
20009.11 135
20010.45 133
20011.78 172
20013.12 158
20014.46 150
20015.79 125
20017.13 122
20018.47 145
20019.81 150
20021.14 134
20022.48 128
20023.82 160
20025.15 153
20026.49 139
20027.83 126
20029.17 142
20030.50 154
20031.84 146
20033.18 147
20034.52 141
20035.85 123
20037.19 138
20038.53 116
20039.87 105
20041.21 120
20042.54 131
20043.88 131
20045.22 142
20046.56 115
20047.90 143
20049.23 129
20050.57 162
20051.91 162
20053.25 127
20054.59 118
20055.93 143
20057.26 145
20058.60 143
20059.94 114
20061.28 151
20062.62 157
20063.96 189
20065.30 164
20066.63 137
20067.97 136
20069.31 122
20070.65 124
20071.99 101
20073.33 132
20074.67 151
20076.01 139
20077.35 143
20078.68 122
20080.02 137
20081.36 162
20082.70 135
20084.04 145
20085.38 128
20086.72 141
20088.06 144
20089.40 149
20090.74 142
20092.08 148
20093.42 151
20094.76 114
20096.10 118
20097.44 110
20098.78 141
20100.12 112
20101.46 126
20102.80 137
20104.14 162
20105.48 139
20106.82 129
20108.16 112
20109.50 116
20110.84 153
20112.18 139
20113.52 156
20114.86 165
20116.20 167
20117.54 129
20118.88 120
20120.22 121
20121.56 133
20122.90 137
20124.24 130
20125.58 118
20126.92 131
20128.26 137
20129.61 131
20130.95 165
20132.29 153
20133.63 140
20134.97 150
20136.31 141
20137.65 138
20138.99 130
20140.33 117
20141.67 112
20143.02 107
