# Supplementary material for: MALDI-TOF MS typing enables the classification of brewing yeasts of the genus Saccharomyces to major beer styles
Source: PLoS One. 2017 Aug 9;12(8):e0181694. doi: 10.1371/journal.pone.0181694 (PMC5549903; doi:10.1371/journal.pone.0181694)
Supplement: S4 File — The directory includes 90 raw files and was zipped to “.zip”; the folder has three strains with 30 spectra per strain; S1 Text explains the raw files with an example and Table 1 represents the yeast strains used within the experiment. (ZIP) [file pone.0181694.s007.zip › 10-12/30260-210-OG-Ale-Ale-YPG-18h-E-E_2015-08-12__0_E1_1.dat]

1999.93 7472
2000.35 7395
2000.77 7686
2001.19 7638
2001.61 7598
2002.03 7274
2002.46 7275
2002.88 7465
2003.30 7234
2003.72 7110
2004.14 7124
2004.57 7554
2004.99 7423
2005.41 7358
2005.83 7300
2006.25 7340
2006.68 7745
2007.10 7878
2007.52 7907
2007.94 7878
2008.37 8117
2008.79 8091
2009.21 8250
2009.63 8266
2010.06 8277
2010.48 8163
2010.90 8086
2011.32 8446
2011.75 8260
2012.17 8064
2012.59 8208
2013.02 7816
2013.44 7929
2013.86 7310
2014.29 7487
2014.71 7368
2015.13 7008
2015.55 6889
2015.98 6882
2016.40 6933
2016.82 7061
2017.25 7006
2017.67 7172
2018.10 7375
2018.52 7449
2018.94 7235
2019.37 7313
2019.79 7711
2020.21 7558
2020.64 7527
2021.06 7601
2021.48 7698
2021.91 7576
2022.33 7612
2022.76 7822
2023.18 7993
2023.60 7763
2024.03 7567
2024.45 7476
2024.88 7319
2025.30 7212
2025.73 7468
2026.15 7289
2026.57 7239
2027.00 7042
2027.42 7201
2027.85 7298
2028.27 7250
2028.70 7167
2029.12 6938
2029.55 6965
2029.97 7038
2030.40 6799
2030.82 6886
2031.24 7012
2031.67 6859
2032.09 7205
2032.52 7338
2032.94 7365
2033.37 7224
2033.79 7373
2034.22 7829
2034.65 7708
2035.07 7731
2035.50 7499
2035.92 7606
2036.35 7309
2036.77 7265
2037.20 7490
2037.62 7538
2038.05 7462
2038.47 7042
2038.90 7281
2039.33 7561
2039.75 7691
2040.18 7382
2040.60 7812
2041.03 7688
2041.45 7801
2041.88 7743
2042.31 7831
2042.73 7800
2043.16 7110
2043.58 7320
2044.01 7330
2044.44 7318
2044.86 7466
2045.29 7284
2045.72 7233
2046.14 7496
2046.57 7632
2047.00 7986
2047.42 7732
2047.85 7581
2048.28 7447
2048.70 7611
2049.13 7682
2049.56 8030
2049.98 7592
2050.41 7441
2050.84 7185
2051.26 7495
2051.69 7404
2052.12 6999
2052.54 7278
2052.97 7179
2053.40 7023
2053.83 7270
2054.25 7418
2054.68 7077
2055.11 7171
2055.53 7509
2055.96 7296
2056.39 7069
2056.82 7089
2057.24 7301
2057.67 7331
2058.10 7055
2058.53 6856
2058.96 7423
2059.38 7286
2059.81 7480
2060.24 7547
2060.67 7369
2061.10 7193
2061.52 7247
2061.95 7283
2062.38 7375
2062.81 7628
2063.24 7384
2063.66 7361
2064.09 7172
2064.52 7269
2064.95 7621
2065.38 7614
2065.81 7758
2066.23 7694
2066.66 7572
2067.09 8031
2067.52 7831
2067.95 7634
2068.38 7604
2068.81 7495
2069.23 7605
2069.66 7485
2070.09 7561
2070.52 7772
2070.95 7392
2071.38 7550
2071.81 7404
2072.24 7873
2072.67 7434
2073.10 7217
2073.53 7281
2073.95 7531
2074.38 7450
2074.81 7615
2075.24 7455
2075.67 7609
2076.10 7269
2076.53 7412
2076.96 7853
2077.39 7853
2077.82 7750
2078.25 7512
2078.68 7597
2079.11 7620
2079.54 7766
2079.97 7880
2080.40 7775
2080.83 8040
2081.26 8175
2081.69 8052
2082.12 7816
2082.55 7707
2082.98 7777
2083.41 7606
2083.84 7542
2084.27 7209
2084.70 7605
2085.13 7855
2085.56 7663
2085.99 7200
2086.42 7365
2086.85 7349
2087.29 7540
2087.72 7306
2088.15 7123
2088.58 7311
2089.01 7469
2089.44 7357
2089.87 7552
2090.30 7402
2090.73 7145
2091.16 7133
2091.59 7123
2092.03 7354
2092.46 7724
2092.89 7515
2093.32 7719
2093.75 7670
2094.18 7514
2094.61 7795
2095.05 7932
2095.48 7749
2095.91 7679
2096.34 7397
2096.77 7331
2097.20 7000
2097.63 7406
2098.07 7595
2098.50 7150
2098.93 7049
2099.36 6938
2099.79 6992
2100.23 7410
2100.66 7148
2101.09 7308
2101.52 7174
2101.95 7161
2102.39 7211
2102.82 7089
2103.25 7214
2103.68 7157
2104.12 7208
2104.55 7152
2104.98 7186
2105.41 7616
2105.85 7210
2106.28 7268
2106.71 7551
2107.14 7452
2107.58 7493
2108.01 7903
2108.44 7379
2108.88 7350
2109.31 7334
2109.74 7331
2110.18 7146
2110.61 7430
2111.04 7626
2111.47 7393
2111.91 7448
2112.34 7457
2112.77 7474
2113.21 7237
2113.64 7541
2114.07 7410
2114.51 7133
2114.94 7225
2115.37 7266
2115.81 7053
2116.24 6896
2116.68 7171
2117.11 6946
2117.54 6828
2117.98 7147
2118.41 7109
2118.85 7078
2119.28 6852
2119.71 6781
2120.15 6658
2120.58 6901
2121.02 6712
2121.45 6865
2121.88 6985
2122.32 7330
2122.75 7168
2123.19 7285
2123.62 7290
2124.06 7356
2124.49 7591
2124.92 7228
2125.36 7230
2125.79 7376
2126.23 7568
2126.66 7386
2127.10 7020
2127.53 7071
2127.97 7329
2128.40 7323
2128.84 7121
2129.27 6990
2129.71 7231
2130.14 7325
2130.58 7285
2131.01 7458
2131.45 7521
2131.88 7684
2132.32 7434
2132.75 7625
2133.19 7617
2133.63 7141
2134.06 7208
2134.50 7716
2134.93 7593
2135.37 7758
2135.80 7376
2136.24 7450
2136.67 7310
2137.11 7602
2137.55 8029
2137.98 8054
2138.42 8078
2138.85 8129
2139.29 7873
2139.73 7757
2140.16 7976
2140.60 7973
2141.03 7831
2141.47 7652
2141.91 7352
2142.34 7237
2142.78 7260
2143.22 7013
2143.65 7117
2144.09 6859
2144.53 7008
2144.96 6893
2145.40 7052
2145.84 7038
2146.27 6979
2146.71 6909
2147.15 6723
2147.58 7075
2148.02 7140
2148.46 7314
2148.89 7245
2149.33 7309
2149.77 7741
2150.21 8220
2150.64 8349
2151.08 8297
2151.52 8317
2151.95 8206
2152.39 8392
2152.83 8343
2153.27 8394
2153.70 8345
2154.14 8271
2154.58 8219
2155.02 7705
2155.45 7787
2155.89 7513
2156.33 7665
2156.77 7295
2157.21 6987
2157.64 7293
2158.08 7326
2158.52 7224
2158.96 7459
2159.40 7360
2159.83 7427
2160.27 7327
2160.71 7532
2161.15 7586
2161.59 7380
2162.02 7422
2162.46 7595
2162.90 7422
2163.34 7286
2163.78 7259
2164.22 7100
2164.66 7175
2165.09 7234
2165.53 7066
2165.97 7056
2166.41 7063
2166.85 6882
2167.29 6988
2167.73 6899
2168.17 7073
2168.60 7287
2169.04 7153
2169.48 6935
2169.92 7567
2170.36 7300
2170.80 7492
2171.24 7332
2171.68 7295
2172.12 7485
2172.56 7234
2173.00 7187
2173.44 7504
2173.88 7199
2174.32 7562
2174.76 7469
2175.20 7427
2175.64 7657
2176.07 7800
2176.51 7526
2176.95 7467
2177.39 7549
2177.83 7648
2178.27 7469
2178.71 7812
2179.15 7583
2179.59 7753
2180.03 7538
2180.47 7734
2180.92 7688
2181.36 7602
2181.80 7280
2182.24 7045
2182.68 7300
2183.12 7126
2183.56 7274
2184.00 7005
2184.44 7133
2184.88 7132
2185.32 6915
2185.76 7235
2186.20 7010
2186.64 7155
2187.08 6762
2187.52 7045
2187.97 7091
2188.41 7498
2188.85 7411
2189.29 7203
2189.73 7628
2190.17 7520
2190.61 7638
2191.05 7463
2191.49 7963
2191.94 7870
2192.38 7839
2192.82 8220
2193.26 8028
2193.70 7868
2194.14 8002
2194.58 7664
2195.03 7822
2195.47 7691
2195.91 7729
2196.35 7834
2196.79 7841
2197.24 7690
2197.68 7368
2198.12 7352
2198.56 7692
2199.00 7507
2199.45 7652
2199.89 7376
2200.33 7077
2200.77 7215
2201.21 7373
2201.66 7143
2202.10 7162
2202.54 7336
2202.98 7155
2203.43 7050
2203.87 7292
2204.31 7119
2204.75 7318
2205.20 7314
2205.64 7514
2206.08 7605
2206.53 7449
2206.97 7289
2207.41 7357
2207.85 7819
2208.30 7750
2208.74 7525
2209.18 7906
2209.63 8011
2210.07 7729
2210.51 7862
2210.96 7880
2211.40 7734
2211.84 7998
2212.29 7871
2212.73 7708
2213.17 7559
2213.62 7577
2214.06 7517
2214.50 7604
2214.95 7356
2215.39 7364
2215.84 7389
2216.28 7276
2216.72 6967
2217.17 7227
2217.61 7205
2218.05 7186
2218.50 7292
2218.94 7605
2219.39 7558
2219.83 7195
2220.28 7221
2220.72 7242
2221.16 7259
2221.61 7299
2222.05 7190
2222.50 7456
2222.94 7876
2223.39 7942
2223.83 7930
2224.28 7883
2224.72 7912
2225.16 7938
2225.61 8265
2226.05 8582
2226.50 8640
2226.94 8490
2227.39 8658
2227.83 8661
2228.28 8444
2228.72 8044
2229.17 8129
2229.61 8070
2230.06 8086
2230.50 8045
2230.95 7841
2231.40 8255
2231.84 8164
2232.29 7893
2232.73 7987
2233.18 7924
2233.62 8099
2234.07 8269
2234.51 8012
2234.96 7806
2235.41 8075
2235.85 8121
2236.30 7948
2236.74 7997
2237.19 8025
2237.63 7698
2238.08 7708
2238.53 7671
2238.97 7607
2239.42 7675
2239.86 7437
2240.31 7280
2240.76 7205
2241.20 7361
2241.65 7481
2242.10 7133
2242.54 7226
2242.99 7204
2243.44 7012
2243.88 7019
2244.33 7233
2244.78 7236
2245.22 7134
2245.67 7172
2246.12 7454
2246.56 7078
2247.01 6987
2247.46 7194
2247.90 7175
2248.35 6915
2248.80 7022
2249.24 7286
2249.69 7271
2250.14 7129
2250.59 7132
2251.03 7118
2251.48 7209
2251.93 7302
2252.38 7240
2252.82 7350
2253.27 7301
2253.72 7226
2254.17 7222
2254.61 7418
2255.06 7261
2255.51 7185
2255.96 7472
2256.40 7353
2256.85 7064
2257.30 7147
2257.75 7410
2258.20 7157
2258.64 7017
2259.09 7109
2259.54 7245
2259.99 7256
2260.44 6779
2260.88 6725
2261.33 6789
2261.78 7254
2262.23 7562
2262.68 7643
2263.13 7378
2263.58 7648
2264.02 7823
2264.47 7581
2264.92 7920
2265.37 7888
2265.82 8040
2266.27 7806
2266.72 7576
2267.17 7647
2267.61 7828
2268.06 7937
2268.51 7710
2268.96 7583
2269.41 7699
2269.86 7866
2270.31 7973
2270.76 7894
2271.21 8144
2271.66 8423
2272.11 8034
2272.56 8160
2273.00 7956
2273.45 8058
2273.90 8247
2274.35 8165
2274.80 7990
2275.25 7774
2275.70 7362
2276.15 7338
2276.60 7396
2277.05 7528
2277.50 7540
2277.95 7104
2278.40 7020
2278.85 7240
2279.30 6991
2279.75 6959
2280.20 7071
2280.65 7289
2281.10 7114
2281.55 7010
2282.00 7212
2282.45 7142
2282.90 7321
2283.35 7128
2283.81 7105
2284.26 7258
2284.71 7374
2285.16 7087
2285.61 7215
2286.06 7307
2286.51 7246
2286.96 7248
2287.41 7510
2287.86 7354
2288.31 7557
2288.76 7838
2289.22 7873
2289.67 8061
2290.12 8469
2290.57 8460
2291.02 8671
2291.47 9330
2291.92 9652
2292.37 9911
2292.83 10120
2293.28 10292
2293.73 10593
2294.18 10322
2294.63 10412
2295.08 9652
2295.53 9311
2295.99 9142
2296.44 9041
2296.89 8764
2297.34 8681
2297.79 8644
2298.25 8594
2298.70 8347
2299.15 8118
2299.60 7876
2300.05 7871
2300.51 7526
2300.96 7588
2301.41 7682
2301.86 7841
2302.32 7927
2302.77 7642
2303.22 7536
2303.67 7270
2304.13 7265
2304.58 6979
2305.03 7222
2305.48 7214
2305.94 7090
2306.39 7099
2306.84 7418
2307.29 7243
2307.75 7685
2308.20 7680
2308.65 7597
2309.11 7638
2309.56 7685
2310.01 7897
2310.47 7956
2310.92 8314
2311.37 8451
2311.83 8768
2312.28 8906
2312.73 8978
2313.19 9020
2313.64 8888
2314.09 8891
2314.55 8659
2315.00 8174
2315.45 7772
2315.91 7582
2316.36 7848
2316.81 7659
2317.27 7618
2317.72 7562
2318.18 7295
2318.63 7322
2319.08 7524
2319.54 7540
2319.99 7468
2320.45 7563
2320.90 7635
2321.35 7725
2321.81 7577
2322.26 7391
2322.72 7909
2323.17 7715
2323.63 7778
2324.08 7487
2324.54 7380
2324.99 7089
2325.44 6932
2325.90 7023
2326.35 7196
2326.81 7636
2327.26 7778
2327.72 7851
2328.17 7602
2328.63 7957
2329.08 7820
2329.54 8143
2329.99 8197
2330.45 8006
2330.90 8014
2331.36 7882
2331.81 7949
2332.27 8004
2332.72 8220
2333.18 8221
2333.64 8000
2334.09 7724
2334.55 7685
2335.00 7667
2335.46 7648
2335.91 7687
2336.37 7623
2336.82 7705
2337.28 7344
2337.74 7626
2338.19 7873
2338.65 8020
2339.10 7865
2339.56 8056
2340.02 7948
2340.47 8243
2340.93 8103
2341.38 8155
2341.84 8005
2342.30 7779
2342.75 7801
2343.21 7400
2343.67 7510
2344.12 7715
2344.58 7649
2345.04 7547
2345.49 7430
2345.95 7373
2346.41 7473
2346.86 7544
2347.32 7782
2347.78 7307
2348.23 7394
2348.69 7777
2349.15 7710
2349.60 7738
2350.06 7732
2350.52 7926
2350.97 7618
2351.43 7829
2351.89 7671
2352.35 7883
2352.80 7912
2353.26 7689
2353.72 7328
2354.18 7154
2354.63 7320
2355.09 7184
2355.55 7307
2356.01 7196
2356.46 7031
2356.92 7272
2357.38 7097
2357.84 6993
2358.29 7465
2358.75 7443
2359.21 7439
2359.67 7202
2360.13 6980
2360.58 7207
2361.04 7441
2361.50 7209
2361.96 7274
2362.42 7594
2362.88 7399
2363.33 7209
2363.79 7477
2364.25 7481
2364.71 7223
2365.17 7392
2365.63 7336
2366.08 7293
2366.54 7614
2367.00 7658
2367.46 7703
2367.92 7918
2368.38 7999
2368.84 7831
2369.30 7842
2369.75 7771
2370.21 7960
2370.67 7813
2371.13 7549
2371.59 7445
2372.05 7116
2372.51 7391
2372.97 7420
2373.43 7283
2373.89 7369
2374.35 7252
2374.81 7374
2375.27 7231
2375.72 7375
2376.18 7614
2376.64 7806
2377.10 7627
2377.56 7894
2378.02 7785
2378.48 8058
2378.94 7636
2379.40 7323
2379.86 7479
2380.32 7494
2380.78 7701
2381.24 7545
2381.70 7584
2382.16 7418
2382.62 7315
2383.08 7392
2383.54 7861
2384.00 7515
2384.46 7371
2384.92 7241
2385.39 7082
2385.85 7325
2386.31 7347
2386.77 7464
2387.23 7106
2387.69 7079
2388.15 7265
2388.61 7382
2389.07 7289
2389.53 7049
2389.99 7159
2390.45 7224
2390.91 7153
2391.38 7340
2391.84 7516
2392.30 7471
2392.76 7329
2393.22 7692
2393.68 7685
2394.14 7343
2394.60 7336
2395.06 7277
2395.53 7247
2395.99 7350
2396.45 7329
2396.91 7285
2397.37 7345
2397.83 7021
2398.30 7105
2398.76 7103
2399.22 7056
2399.68 6675
2400.14 6744
2400.61 6678
2401.07 6837
2401.53 7113
2401.99 6770
2402.45 6985
2402.92 6776
2403.38 6851
2403.84 7023
2404.30 7079
2404.76 7145
2405.23 7180
2405.69 6975
2406.15 6987
2406.61 7208
2407.08 7204
2407.54 7160
2408.00 7207
2408.46 7406
2408.93 7279
2409.39 7265
2409.85 7060
2410.32 7137
2410.78 7189
2411.24 6861
2411.70 6738
2412.17 6925
2412.63 7300
2413.09 7205
2413.56 6986
2414.02 7009
2414.48 7251
2414.95 7169
2415.41 7221
2415.87 7285
2416.34 7198
2416.80 7070
2417.26 6947
2417.73 7226
2418.19 7231
2418.65 7099
2419.12 7614
2419.58 7493
2420.05 7680
2420.51 7593
2420.97 7655
2421.44 7302
2421.90 7637
2422.37 7612
2422.83 7558
2423.29 7238
2423.76 7493
2424.22 7689
2424.69 7619
2425.15 7597
2425.62 7606
2426.08 7581
2426.54 7644
2427.01 7980
2427.47 7996
2427.94 7709
2428.40 8005
2428.87 8243
2429.33 7716
2429.80 7718
2430.26 7781
2430.73 7657
2431.19 7643
2431.66 7379
2432.12 7488
2432.59 7529
2433.05 7440
2433.52 7456
2433.98 7349
2434.45 6924
2434.91 7278
2435.38 7222
2435.84 7148
2436.31 7465
2436.77 7060
2437.24 6939
2437.70 7437
2438.17 7773
2438.63 7622
2439.10 7119
2439.57 7753
2440.03 7745
2440.50 7927
2440.96 7924
2441.43 7814
2441.89 8333
2442.36 8279
2442.83 7929
2443.29 8152
2443.76 7983
2444.22 8174
2444.69 8397
2445.16 8014
2445.62 8001
2446.09 7236
2446.56 7232
2447.02 7433
2447.49 7193
2447.96 7153
2448.42 7126
2448.89 7066
2449.35 7099
2449.82 7167
2450.29 7025
2450.75 6791
2451.22 6855
2451.69 6985
2452.16 6993
2452.62 6719
2453.09 6719
2453.56 6959
2454.02 7189
2454.49 6909
2454.96 6821
2455.42 6785
2455.89 6661
2456.36 6938
2456.83 6736
2457.29 6670
2457.76 6800
2458.23 6815
2458.70 6704
2459.16 6679
2459.63 6772
2460.10 6788
2460.57 6687
2461.03 6799
2461.50 6382
2461.97 6706
2462.44 6979
2462.91 6798
2463.37 6813
2463.84 6997
2464.31 6966
2464.78 7067
2465.25 7009
2465.71 7224
2466.18 7219
2466.65 7053
2467.12 6817
2467.59 6952
2468.06 6999
2468.52 7060
2468.99 7140
2469.46 7406
2469.93 7299
2470.40 7072
2470.87 6769
2471.34 6766
2471.80 6781
2472.27 6678
2472.74 6736
2473.21 6691
2473.68 6714
2474.15 6767
2474.62 6691
2475.09 6381
2475.56 6413
2476.02 6535
2476.49 6665
2476.96 6477
2477.43 6352
2477.90 6534
2478.37 6592
2478.84 6576
2479.31 6636
2479.78 7228
2480.25 7108
2480.72 6901
2481.19 6821
2481.66 6652
2482.13 6667
2482.60 6915
2483.07 7003
2483.54 6970
2484.01 6975
2484.48 6945
2484.95 6683
2485.42 6684
2485.89 6986
2486.36 6749
2486.83 6411
2487.30 6854
2487.77 6800
2488.24 6911
2488.71 7019
2489.18 7048
2489.65 7123
2490.12 7164
2490.59 7127
2491.06 7198
2491.53 6856
2492.00 6977
2492.47 7254
2492.94 7246
2493.41 7266
2493.88 7300
2494.36 7301
2494.83 7516
2495.30 7338
2495.77 7131
2496.24 7121
2496.71 7196
2497.18 7180
2497.65 7035
2498.12 7400
2498.60 7319
2499.07 7075
2499.54 6982
2500.01 6893
2500.48 6697
2500.95 6816
2501.42 6785
2501.90 6753
2502.37 6650
2502.84 6933
2503.31 6594
2503.78 6472
2504.25 6646
2504.73 6508
2505.20 6382
2505.67 6311
2506.14 6795
2506.61 7070
2507.09 6749
2507.56 6840
2508.03 7196
2508.50 6788
2508.97 6930
2509.45 7119
2509.92 7249
2510.39 7297
2510.86 7116
2511.34 7182
2511.81 7468
2512.28 7401
2512.75 7718
2513.23 7828
2513.70 7635
2514.17 7883
2514.65 7731
2515.12 7744
2515.59 7564
2516.06 7469
2516.54 7355
2517.01 7378
2517.48 7293
2517.96 6965
2518.43 7193
2518.90 7123
2519.38 6841
2519.85 6893
2520.32 7033
2520.80 6997
2521.27 6955
2521.74 6992
2522.22 6971
2522.69 6666
2523.16 6837
2523.64 6995
2524.11 7298
2524.58 7161
2525.06 7172
2525.53 7201
2526.01 7312
2526.48 7027
2526.95 7046
2527.43 7006
2527.90 7088
2528.38 6999
2528.85 7175
2529.32 7251
2529.80 7354
2530.27 7261
2530.75 7162
2531.22 7263
2531.70 6848
2532.17 6934
2532.64 6940
2533.12 6788
2533.59 6942
2534.07 7018
2534.54 6804
2535.02 7089
2535.49 6955
2535.97 7099
2536.44 6942
2536.92 6846
2537.39 6765
2537.87 6606
2538.34 6860
2538.82 7021
2539.29 6916
2539.77 7026
2540.24 7030
2540.72 6765
2541.19 6785
2541.67 6720
2542.14 7036
2542.62 7024
2543.09 7001
2543.57 7235
2544.04 6985
2544.52 6996
2545.00 6800
2545.47 6787
2545.95 7055
2546.42 7091
2546.90 6850
2547.37 7065
2547.85 7342
2548.33 7156
2548.80 7486
2549.28 7504
2549.75 7581
2550.23 7678
2550.71 7348
2551.18 7465
2551.66 7421
2552.14 7403
2552.61 7531
2553.09 8016
2553.57 7941
2554.04 7740
2554.52 7894
2554.99 7991
2555.47 7929
2555.95 8275
2556.42 8407
2556.90 8209
2557.38 8162
2557.86 8070
2558.33 8119
2558.81 7778
2559.29 7510
2559.76 7575
2560.24 7379
2560.72 7196
2561.19 7526
2561.67 6836
2562.15 6670
2562.63 7046
2563.10 6972
2563.58 6944
2564.06 7152
2564.54 7081
2565.01 6995
2565.49 6610
2565.97 6823
2566.45 6952
2566.92 6788
2567.40 6443
2567.88 6708
2568.36 6777
2568.83 6685
2569.31 6712
2569.79 6541
2570.27 6462
2570.75 6519
2571.22 6563
2571.70 6742
2572.18 6542
2572.66 6553
2573.14 6695
2573.62 6557
2574.09 6318
2574.57 6577
2575.05 6558
2575.53 6788
2576.01 6798
2576.49 6421
2576.97 6516
2577.44 6436
2577.92 6484
2578.40 6761
2578.88 6343
2579.36 6485
2579.84 6440
2580.32 6244
2580.80 6259
2581.27 6348
2581.75 6350
2582.23 6393
2582.71 6733
2583.19 6776
2583.67 6528
2584.15 6803
2584.63 6694
2585.11 6313
2585.59 6511
2586.07 6693
2586.55 6509
2587.03 6527
2587.51 6676
2587.99 6511
2588.47 6665
2588.94 6602
2589.42 6747
2589.90 6967
2590.38 6870
2590.86 6953
2591.34 6625
2591.82 6255
2592.30 6472
2592.78 6882
2593.26 6607
2593.74 6751
2594.22 7010
2594.71 7042
2595.19 7030
2595.67 6872
2596.15 6812
2596.63 7026
2597.11 6977
2597.59 6855
2598.07 7007
2598.55 6848
2599.03 6656
2599.51 6523
2599.99 6800
2600.47 6695
2600.95 6612
2601.43 6812
2601.91 6454
2602.40 6739
2602.88 6349
2603.36 6374
2603.84 6288
2604.32 6154
2604.80 6385
2605.28 6638
2605.76 6444
2606.24 6538
2606.73 6156
2607.21 6498
2607.69 6515
2608.17 6391
2608.65 6335
2609.13 6381
2609.62 6712
2610.10 6658
2610.58 6948
2611.06 6586
2611.54 6431
2612.02 6550
2612.51 6706
2612.99 6640
2613.47 6729
2613.95 6786
2614.43 6755
2614.92 6445
2615.40 6356
2615.88 6382
2616.36 6872
2616.85 6790
2617.33 6733
2617.81 6461
2618.29 6544
2618.78 6575
2619.26 6639
2619.74 6796
2620.22 6837
2620.71 6932
2621.19 6900
2621.67 6679
2622.15 6503
2622.64 6664
2623.12 6657
2623.60 6547
2624.09 6438
2624.57 6452
2625.05 6543
2625.53 6556
2626.02 6570
2626.50 6393
2626.98 6492
2627.47 6353
2627.95 6498
2628.43 6578
2628.92 6701
2629.40 6570
2629.88 6622
2630.37 6407
2630.85 6284
2631.34 6721
2631.82 6886
2632.30 6678
2632.79 6937
2633.27 6804
2633.75 6776
2634.24 6782
2634.72 6749
2635.21 6898
2635.69 6906
2636.17 6790
2636.66 6468
2637.14 6492
2637.63 6504
2638.11 6805
2638.60 6633
2639.08 6485
2639.56 6501
2640.05 6734
2640.53 6578
2641.02 6319
2641.50 6662
2641.99 6699
2642.47 6501
2642.96 6569
2643.44 6914
2643.93 6780
2644.41 6796
2644.90 6622
2645.38 6726
2645.87 6625
2646.35 6425
2646.84 6520
2647.32 6522
2647.81 6350
2648.29 6398
2648.78 6103
2649.26 6235
2649.75 6759
2650.23 6638
2650.72 6687
2651.20 6702
2651.69 6754
2652.17 6535
2652.66 6797
2653.15 6645
2653.63 6655
2654.12 6466
2654.60 6434
2655.09 6343
2655.57 6513
2656.06 6477
2656.55 6216
2657.03 6286
2657.52 6241
2658.00 6621
2658.49 6637
2658.98 6515
2659.46 6118
2659.95 6282
2660.44 6369
2660.92 6744
2661.41 6710
2661.90 6347
2662.38 6274
2662.87 6322
2663.35 6806
2663.84 6891
2664.33 6640
2664.81 6764
2665.30 6502
2665.79 6649
2666.28 6759
2666.76 7034
2667.25 6853
2667.74 6768
2668.22 6689
2668.71 6725
2669.20 6840
2669.68 6762
2670.17 6660
2670.66 6716
2671.15 6837
2671.63 6677
2672.12 6560
2672.61 6509
2673.10 6598
2673.58 6501
2674.07 6528
2674.56 7035
2675.05 7175
2675.53 7100
2676.02 6997
2676.51 7391
2677.00 7391
2677.49 7490
2677.97 7274
2678.46 7555
2678.95 7312
2679.44 6943
2679.93 6957
2680.41 6945
2680.90 6740
2681.39 6830
2681.88 6849
2682.37 6995
2682.85 7291
2683.34 6902
2683.83 6915
2684.32 7048
2684.81 6900
2685.30 6983
2685.79 7000
2686.27 6950
2686.76 6944
2687.25 7061
2687.74 6989
2688.23 6885
2688.72 7115
2689.21 7034
2689.70 6923
2690.19 7145
2690.67 6943
2691.16 7033
2691.65 6960
2692.14 6847
2692.63 6492
2693.12 6582
2693.61 6278
2694.10 6367
2694.59 6570
2695.08 6560
2695.57 6406
2696.06 6449
2696.55 6636
2697.04 6626
2697.53 6526
2698.02 6424
2698.51 6482
2699.00 6560
2699.49 6368
2699.98 6553
2700.47 6539
2700.96 6249
2701.45 5998
2701.94 6403
2702.43 6679
2702.92 6654
2703.41 6926
2703.90 6522
2704.39 6716
2704.88 6501
2705.37 6583
2705.86 6585
2706.35 6746
2706.84 7079
2707.33 6893
2707.82 6845
2708.31 6764
2708.80 6776
2709.29 6799
2709.78 6632
2710.27 6450
2710.77 6567
2711.26 6551
2711.75 6679
2712.24 6548
2712.73 6595
2713.22 6776
2713.71 6679
2714.20 6769
2714.69 6991
2715.19 6619
2715.68 6716
2716.17 6696
2716.66 6701
2717.15 6578
2717.64 6604
2718.13 6366
2718.63 6516
2719.12 6113
2719.61 6312
2720.10 6326
2720.59 6508
2721.08 6625
2721.58 6497
2722.07 6433
2722.56 6521
2723.05 6297
2723.54 6457
2724.04 6584
2724.53 6488
2725.02 6554
2725.51 6559
2726.01 6420
2726.50 6586
2726.99 6872
2727.48 6762
2727.98 6512
2728.47 6633
2728.96 6698
2729.45 6707
2729.95 6466
2730.44 6683
2730.93 6572
2731.42 6647
2731.92 6809
2732.41 6649
2732.90 6678
2733.40 6702
2733.89 6901
2734.38 6840
2734.87 7006
2735.37 7224
2735.86 7114
2736.35 7158
2736.85 7249
2737.34 6821
2737.83 7131
2738.33 6770
2738.82 6826
2739.31 6765
2739.81 6826
2740.30 6851
2740.79 6457
2741.29 6482
2741.78 6174
2742.28 6357
2742.77 6460
2743.26 6484
2743.76 6585
2744.25 6421
2744.75 6497
2745.24 6676
2745.73 6154
2746.23 6269
2746.72 6091
2747.22 6158
2747.71 6284
2748.20 6213
2748.70 6310
2749.19 6377
2749.69 6342
2750.18 6500
2750.68 6608
2751.17 6486
2751.67 6477
2752.16 6263
2752.66 6327
2753.15 6262
2753.64 6492
2754.14 6647
2754.63 6361
2755.13 6570
2755.62 6673
2756.12 6477
2756.61 6246
2757.11 6473
2757.60 6539
2758.10 6683
2758.59 6622
2759.09 6604
2759.59 6934
2760.08 6803
2760.58 6669
2761.07 6497
2761.57 6545
2762.06 6693
2762.56 6751
2763.05 6452
2763.55 6308
2764.05 6222
2764.54 6780
2765.04 6845
2765.53 6296
2766.03 6653
2766.52 6627
2767.02 6505
2767.52 6598
2768.01 6649
2768.51 6487
2769.00 6649
2769.50 6278
2770.00 6313
2770.49 6589
2770.99 6626
2771.49 6357
2771.98 6629
2772.48 6629
2772.98 6243
2773.47 6783
2773.97 6800
2774.47 6601
2774.96 6750
2775.46 6778
2775.96 6955
2776.45 7012
2776.95 7356
2777.45 7264
2777.94 7025
2778.44 7532
2778.94 7252
2779.43 7181
2779.93 7459
2780.43 7271
2780.93 7340
2781.42 7118
2781.92 7048
2782.42 6974
2782.92 6706
2783.41 6757
2783.91 6867
2784.41 6600
2784.91 6560
2785.40 6342
2785.90 6320
2786.40 6364
2786.90 6213
2787.39 6356
2787.89 6257
2788.39 6644
2788.89 6856
2789.39 6481
2789.88 6742
2790.38 6642
2790.88 6608
2791.38 6649
2791.88 6582
2792.37 6671
2792.87 6716
2793.37 6762
2793.87 6608
2794.37 6580
2794.87 6521
2795.37 6651
2795.86 6710
2796.36 6868
2796.86 7080
2797.36 7205
2797.86 7215
2798.36 7384
2798.86 7715
2799.35 7592
2799.85 7669
2800.35 7679
2800.85 7668
2801.35 7384
2801.85 7006
2802.35 6965
2802.85 6929
2803.35 6872
2803.85 7070
2804.35 6996
2804.85 6935
2805.34 6676
2805.84 6783
2806.34 6917
2806.84 7143
2807.34 6983
2807.84 7052
2808.34 7125
2808.84 7422
2809.34 7723
2809.84 7695
2810.34 7807
2810.84 7387
2811.34 7015
2811.84 7246
2812.34 7681
2812.84 7562
2813.34 7290
2813.84 7109
2814.34 7022
2814.84 6576
2815.34 6583
2815.84 6832
2816.34 6856
2816.84 6974
2817.34 6687
2817.84 6751
2818.35 6578
2818.85 6324
2819.35 6345
2819.85 6704
2820.35 6742
2820.85 6899
2821.35 6604
2821.85 6517
2822.35 6436
2822.85 6534
2823.35 6467
2823.85 6842
2824.36 6345
2824.86 6378
2825.36 6505
2825.86 6704
2826.36 6708
2826.86 6502
2827.36 6376
2827.86 6495
2828.37 6880
2828.87 6514
2829.37 6405
2829.87 6373
2830.37 6415
2830.87 6472
2831.38 6496
2831.88 6408
2832.38 6467
2832.88 6376
2833.38 6451
2833.88 6374
2834.39 6340
2834.89 6672
2835.39 6747
2835.89 6228
2836.40 6391
2836.90 6550
2837.40 6648
2837.90 6683
2838.40 6592
2838.91 6776
2839.41 6943
2839.91 6679
2840.41 6915
2840.92 7218
2841.42 7004
2841.92 7164
2842.42 6965
2842.93 6804
2843.43 6565
2843.93 6842
2844.44 6633
2844.94 6331
2845.44 6414
2845.94 6465
2846.45 6687
2846.95 6652
2847.45 6799
2847.96 7068
2848.46 7156
2848.96 6947
2849.47 7025
2849.97 7041
2850.47 6775
2850.98 6913
2851.48 6871
2851.98 6993
2852.49 7023
2852.99 6634
2853.50 6930
2854.00 6736
2854.50 7077
2855.01 6721
2855.51 6601
2856.01 6545
2856.52 6618
2857.02 6461
2857.53 6347
2858.03 6437
2858.53 6450
2859.04 6420
2859.54 6374
2860.05 6485
2860.55 6143
2861.06 6034
2861.56 6188
2862.06 6186
2862.57 6211
2863.07 6169
2863.58 6229
2864.08 6237
2864.59 6069
2865.09 6302
2865.60 6399
2866.10 6308
2866.61 6250
2867.11 6069
2867.62 5889
2868.12 6012
2868.63 5995
2869.13 6183
2869.64 6272
2870.14 6123
2870.65 6320
2871.15 6602
2871.66 6352
2872.16 6405
2872.67 6646
2873.17 6617
2873.68 6498
2874.18 6569
2874.69 6424
2875.20 6416
2875.70 6477
2876.21 6566
2876.71 6427
2877.22 6487
2877.72 6555
2878.23 6740
2878.74 6701
2879.24 6592
2879.75 6703
2880.25 6566
2880.76 6809
2881.27 6561
2881.77 6491
2882.28 6831
2882.79 6783
2883.29 6701
2883.80 6648
2884.30 6835
2884.81 6902
2885.32 6596
2885.82 6686
2886.33 7013
2886.84 6740
2887.34 6546
2887.85 6985
2888.36 7029
2888.86 7008
2889.37 6724
2889.88 6725
2890.38 6869
2890.89 6984
2891.40 6865
2891.91 6610
2892.41 6700
2892.92 6895
2893.43 6834
2893.93 6911
2894.44 6606
2894.95 6476
2895.46 6742
2895.96 7121
2896.47 7074
2896.98 7116
2897.49 6960
2897.99 6791
2898.50 6660
2899.01 6725
2899.52 6708
2900.03 7068
2900.53 7101
2901.04 6941
2901.55 7116
2902.06 7204
2902.56 7343
2903.07 7497
2903.58 7516
2904.09 7525
2904.60 7721
2905.11 7676
2905.61 7721
2906.12 7592
2906.63 7502
2907.14 7143
2907.65 7181
2908.16 7327
2908.66 7010
2909.17 6857
2909.68 7151
2910.19 6938
2910.70 6805
2911.21 6818
2911.72 7189
2912.23 7028
2912.73 6724
2913.24 6743
2913.75 6678
2914.26 6875
2914.77 6565
2915.28 6548
2915.79 6823
2916.30 7027
2916.81 6877
2917.32 6794
2917.83 6771
2918.33 7082
2918.84 7170
2919.35 7392
2919.86 7325
2920.37 7418
2920.88 7174
2921.39 7031
2921.90 7028
2922.41 6777
2922.92 6996
2923.43 7193
2923.94 7064
2924.45 7164
2924.96 7079
2925.47 7211
2925.98 7496
2926.49 7619
2927.00 7620
2927.51 7765
2928.02 7873
2928.53 7824
2929.04 7703
2929.55 7596
2930.06 7495
2930.57 7530
2931.08 7274
2931.59 7204
2932.11 6854
2932.62 6759
2933.13 6732
2933.64 6618
2934.15 6565
2934.66 6673
2935.17 6629
2935.68 6770
2936.19 6373
2936.70 6539
2937.21 6551
2937.72 6596
2938.24 6761
2938.75 6687
2939.26 6544
2939.77 6942
2940.28 6880
2940.79 6838
2941.30 6538
2941.81 6455
2942.33 6929
2942.84 7191
2943.35 6935
2943.86 7146
2944.37 6940
2944.88 7016
2945.40 7040
2945.91 7383
2946.42 7375
2946.93 7435
2947.44 7392
2947.96 7030
2948.47 7315
2948.98 7468
2949.49 7311
2950.00 7385
2950.52 7230
2951.03 6816
2951.54 6830
2952.05 6818
2952.57 6876
2953.08 6519
2953.59 6432
2954.10 6474
2954.62 6383
2955.13 6580
2955.64 6660
2956.15 6281
2956.67 6047
2957.18 6143
2957.69 6371
2958.20 6535
2958.72 6601
2959.23 6219
2959.74 6219
2960.26 6522
2960.77 6189
2961.28 6355
2961.80 6361
2962.31 6582
2962.82 6298
2963.34 6325
2963.85 6723
2964.36 6821
2964.88 6731
2965.39 6235
2965.90 6493
2966.42 6536
2966.93 6362
2967.44 6503
2967.96 6506
2968.47 6212
2968.98 6222
2969.50 6338
2970.01 6322
2970.53 6310
2971.04 6381
2971.55 6240
2972.07 6053
2972.58 6296
2973.10 6534
2973.61 6413
2974.12 6095
2974.64 6215
2975.15 6494
2975.67 6518
2976.18 6307
2976.70 6118
2977.21 6486
2977.73 6269
2978.24 6333
2978.75 6414
2979.27 6490
2979.78 6330
2980.30 6423
2980.81 6725
2981.33 6710
2981.84 6521
2982.36 6306
2982.87 6320
2983.39 6315
2983.90 6665
2984.42 6642
2984.93 6766
2985.45 6642
2985.96 6750
2986.48 6691
2987.00 7032
2987.51 6929
2988.03 6638
2988.54 6663
2989.06 6836
2989.57 6538
2990.09 6757
2990.60 6607
2991.12 6350
2991.64 6415
2992.15 6571
2992.67 6425
2993.18 6610
2993.70 6668
2994.21 6468
2994.73 6587
2995.25 6892
2995.76 6887
2996.28 6979
2996.80 6723
2997.31 6978
2997.83 6818
2998.34 7003
2998.86 7392
2999.38 7034
2999.89 6852
3000.41 7039
3000.93 7222
3001.44 7099
3001.96 7224
3002.48 7115
3002.99 7133
3003.51 7253
3004.03 7150
3004.54 7506
3005.06 7321
3005.58 7202
3006.09 7255
3006.61 7051
3007.13 7302
3007.65 7413
3008.16 7238
3008.68 7144
3009.20 7298
3009.71 7655
3010.23 7478
3010.75 7354
3011.27 7170
3011.78 7134
3012.30 6914
3012.82 6997
3013.34 7134
3013.85 7298
3014.37 7511
3014.89 7354
3015.41 7247
3015.93 7169
3016.44 6989
3016.96 7023
3017.48 6920
3018.00 7072
3018.52 7023
3019.03 7096
3019.55 7109
3020.07 7335
3020.59 7566
3021.11 7519
3021.63 7445
3022.14 7327
3022.66 7127
3023.18 7185
3023.70 7304
3024.22 7166
3024.74 7022
3025.25 6956
3025.77 7086
3026.29 6912
3026.81 7020
3027.33 7000
3027.85 7256
3028.37 6657
3028.89 6439
3029.41 6848
3029.92 6750
3030.44 6878
3030.96 6853
3031.48 6907
3032.00 7146
3032.52 7122
3033.04 7210
3033.56 7310
3034.08 7328
3034.60 7296
3035.12 7433
3035.64 7405
3036.16 7520
3036.68 7631
3037.20 7802
3037.72 7779
3038.24 7845
3038.76 7638
3039.28 7571
3039.80 7402
3040.32 7438
3040.84 7155
3041.36 7055
3041.88 7020
3042.40 6989
3042.92 6927
3043.44 6853
3043.96 6727
3044.48 6697
3045.00 6483
3045.52 6466
3046.04 6574
3046.56 6586
3047.08 6969
3047.60 6743
3048.12 6843
3048.64 6897
3049.16 7007
3049.68 6707
3050.20 6818
3050.72 7000
3051.24 6769
3051.77 6866
3052.29 6957
3052.81 6512
3053.33 6945
3053.85 6717
3054.37 6596
3054.89 6833
3055.41 6770
3055.93 6751
3056.46 6936
3056.98 6770
3057.50 6706
3058.02 6734
3058.54 6737
3059.06 6733
3059.58 6594
3060.11 6670
3060.63 6623
3061.15 6594
3061.67 6501
3062.19 6353
3062.71 6533
3063.24 6528
3063.76 6532
3064.28 6481
3064.80 6742
3065.32 6602
3065.85 6677
3066.37 6573
3066.89 6594
3067.41 6830
3067.94 6730
3068.46 6800
3068.98 6735
3069.50 6773
3070.03 6523
3070.55 6733
3071.07 6690
3071.59 6705
3072.12 6739
3072.64 6841
3073.16 6793
3073.68 6603
3074.21 6649
3074.73 6594
3075.25 6629
3075.78 6873
3076.30 6965
3076.82 6811
3077.34 6796
3077.87 6906
3078.39 7029
3078.91 7277
3079.44 7203
3079.96 7189
3080.48 7292
3081.01 7497
3081.53 7555
3082.05 7621
3082.58 7163
3083.10 7587
3083.63 7606
3084.15 7462
3084.67 7170
3085.20 7177
3085.72 7535
3086.24 7238
3086.77 7062
3087.29 7270
3087.82 7178
3088.34 7316
3088.86 6918
3089.39 6937
3089.91 6934
3090.44 6943
3090.96 6895
3091.49 6910
3092.01 6924
3092.53 6625
3093.06 6827
3093.58 6863
3094.11 6859
3094.63 6986
3095.16 6692
3095.68 6901
3096.21 7029
3096.73 6973
3097.26 6707
3097.78 7136
3098.31 7209
3098.83 7225
3099.36 7753
3099.88 7422
3100.41 7502
3100.93 7683
3101.46 7429
3101.98 7851
3102.51 8095
3103.03 8920
3103.56 9082
3104.08 9223
3104.61 9697
3105.13 10404
3105.66 11230
3106.18 11183
3106.71 11206
3107.24 10434
3107.76 10078
3108.29 9557
3108.81 9209
3109.34 8793
3109.86 8425
3110.39 7810
3110.92 7558
3111.44 7355
3111.97 7374
3112.49 7437
3113.02 7398
3113.55 7649
3114.07 7591
3114.60 7326
3115.12 7185
3115.65 7353
3116.18 7342
3116.70 7188
3117.23 7189
3117.76 7188
3118.28 6945
3118.81 6620
3119.34 6608
3119.86 6654
3120.39 6696
3120.92 6963
3121.44 6813
3121.97 6467
3122.50 6605
3123.02 6913
3123.55 7129
3124.08 7416
3124.61 7020
3125.13 6990
3125.66 7171
3126.19 6957
3126.72 7066
3127.24 7221
3127.77 7401
3128.30 7467
3128.82 7238
3129.35 7293
3129.88 7680
3130.41 7167
3130.93 7469
3131.46 7303
3131.99 7280
3132.52 7290
3133.05 7165
3133.57 6932
3134.10 6727
3134.63 6824
3135.16 6627
3135.69 6478
3136.21 6536
3136.74 6162
3137.27 6274
3137.80 6406
3138.33 6425
3138.85 6579
3139.38 6677
3139.91 6583
3140.44 6474
3140.97 6504
3141.50 6420
3142.03 6225
3142.55 6330
3143.08 6623
3143.61 6440
3144.14 6399
3144.67 6637
3145.20 6311
3145.73 6364
3146.26 6142
3146.79 6554
3147.31 6712
3147.84 6505
3148.37 6938
3148.90 7120
3149.43 7137
3149.96 7038
3150.49 7179
3151.02 7346
3151.55 7257
3152.08 7217
3152.61 7070
3153.14 7223
3153.67 7064
3154.20 6727
3154.73 6741
3155.25 6866
3155.78 6872
3156.31 6741
3156.84 6496
3157.37 6636
3157.90 6578
3158.43 6533
3158.96 6502
3159.49 6472
3160.02 6625
3160.55 6488
3161.08 6589
3161.61 6555
3162.14 6570
3162.68 6845
3163.21 6846
3163.74 6688
3164.27 6646
3164.80 6547
3165.33 6629
3165.86 6631
3166.39 6614
3166.92 6630
3167.45 6637
3167.98 6578
3168.51 6424
3169.04 6235
3169.57 6614
3170.10 6801
3170.64 6699
3171.17 6403
3171.70 6495
3172.23 6442
3172.76 6183
3173.29 6276
3173.82 6281
3174.35 6199
3174.88 6486
3175.42 6631
3175.95 6473
3176.48 6361
3177.01 6289
3177.54 6660
3178.07 6591
3178.61 6684
3179.14 6861
3179.67 6627
3180.20 6513
3180.73 6608
3181.26 6723
3181.80 6309
3182.33 6411
3182.86 6609
3183.39 6536
3183.92 6571
3184.46 6446
3184.99 6543
3185.52 6530
3186.05 6590
3186.59 6490
3187.12 6313
3187.65 6504
3188.18 6370
3188.72 6182
3189.25 6252
3189.78 6347
3190.31 6258
3190.85 6323
3191.38 6357
3191.91 6501
3192.44 6309
3192.98 6340
3193.51 6311
3194.04 6681
3194.58 6433
3195.11 6350
3195.64 6478
3196.17 6511
3196.71 6421
3197.24 6298
3197.77 6215
3198.31 6357
3198.84 6416
3199.37 6237
3199.91 6405
3200.44 6457
3200.98 6597
3201.51 6632
3202.04 6727
3202.58 6535
3203.11 6848
3203.64 6851
3204.18 7127
3204.71 7103
3205.24 6957
3205.78 6930
3206.31 7065
3206.85 6805
3207.38 6814
3207.91 6718
3208.45 6768
3208.98 6820
3209.52 6635
3210.05 6677
3210.59 6363
3211.12 6884
3211.65 6933
3212.19 6810
3212.72 7318
3213.26 7452
3213.79 7618
3214.33 7439
3214.86 7329
3215.40 7568
3215.93 7606
3216.47 7424
3217.00 7127
3217.54 7222
3218.07 7150
3218.61 7037
3219.14 6717
3219.68 7188
3220.21 6907
3220.75 6935
3221.28 7226
3221.82 7141
3222.35 7124
3222.89 7124
3223.42 7248
3223.96 7370
3224.49 7254
3225.03 7370
3225.57 7646
3226.10 7372
3226.64 7052
3227.17 7375
3227.71 6988
3228.24 7009
3228.78 6903
3229.32 7133
3229.85 6933
3230.39 6862
3230.92 6935
3231.46 6929
3232.00 6929
3232.53 6644
3233.07 6305
3233.60 6314
3234.14 6585
3234.68 6516
3235.21 6458
3235.75 6604
3236.29 6437
3236.82 6760
3237.36 6839
3237.90 6785
3238.43 6852
3238.97 6773
3239.51 7124
3240.04 6902
3240.58 6740
3241.12 6947
3241.65 7044
3242.19 7037
3242.73 7124
3243.26 7056
3243.80 6943
3244.34 7066
3244.88 6742
3245.41 6776
3245.95 6616
3246.49 6599
3247.02 6518
3247.56 6379
3248.10 6401
3248.64 6503
3249.17 6188
3249.71 6365
3250.25 6638
3250.79 6631
3251.33 6595
3251.86 6451
3252.40 6564
3252.94 6435
3253.48 6535
3254.01 6785
3254.55 6759
3255.09 6607
3255.63 6735
3256.17 6924
3256.70 6799
3257.24 6857
3257.78 6567
3258.32 6523
3258.86 6534
3259.40 6469
3259.93 7086
3260.47 7088
3261.01 7064
3261.55 7320
3262.09 7361
3262.63 7221
3263.17 7456
3263.70 7752
3264.24 7865
3264.78 7883
3265.32 7927
3265.86 7972
3266.40 8154
3266.94 7911
3267.48 7733
3268.02 7910
3268.56 8168
3269.09 8053
3269.63 7931
3270.17 7843
3270.71 7587
3271.25 7516
3271.79 7488
3272.33 7196
3272.87 7141
3273.41 7174
3273.95 6954
3274.49 6891
3275.03 6835
3275.57 6850
3276.11 6990
3276.65 7040
3277.19 7118
3277.73 6808
3278.27 6827
3278.81 6827
3279.35 6865
3279.89 7042
3280.43 7291
3280.97 7169
3281.51 7433
3282.05 7502
3282.59 7210
3283.13 7094
3283.67 7230
3284.21 7253
3284.75 7301
3285.29 7031
3285.83 7370
3286.37 7656
3286.91 7639
3287.45 7628
3287.99 7582
3288.53 7603
3289.08 7901
3289.62 7602
3290.16 7536
3290.70 7589
3291.24 7734
3291.78 7985
3292.32 7590
3292.86 7640
3293.40 7455
3293.95 7661
3294.49 7598
3295.03 7873
3295.57 7797
3296.11 8092
3296.65 8240
3297.19 8165
3297.73 8162
3298.28 8458
3298.82 8390
3299.36 7988
3299.90 8252
3300.44 8377
3300.99 7920
3301.53 7842
3302.07 7835
3302.61 7467
3303.15 7255
3303.69 7364
3304.24 7189
3304.78 7153
3305.32 7264
3305.86 7432
3306.41 7037
3306.95 6978
3307.49 6951
3308.03 6808
3308.58 6941
3309.12 6811
3309.66 6775
3310.20 6719
3310.75 6939
3311.29 6947
3311.83 6821
3312.37 6845
3312.92 7037
3313.46 7066
3314.00 6882
3314.54 7105
3315.09 7359
3315.63 7070
3316.17 7237
3316.72 7242
3317.26 7581
3317.80 7627
3318.35 7680
3318.89 7937
3319.43 7945
3319.98 7537
3320.52 7325
3321.06 7257
3321.61 7151
3322.15 7085
3322.69 7048
3323.24 6994
3323.78 6912
3324.33 7047
3324.87 7045
3325.41 7093
3325.96 7125
3326.50 6878
3327.04 6958
3327.59 6817
3328.13 6854
3328.68 6918
3329.22 7010
3329.76 6862
3330.31 6988
3330.85 7202
3331.40 7092
3331.94 6992
3332.49 7060
3333.03 7158
3333.58 7147
3334.12 7182
3334.66 7283
3335.21 7302
3335.75 7880
3336.30 7813
3336.84 7778
3337.39 7640
3337.93 7571
3338.48 7773
3339.02 7610
3339.57 7504
3340.11 7618
3340.66 7514
3341.20 7559
3341.75 7349
3342.29 7066
3342.84 6864
3343.38 6853
3343.93 6936
3344.47 6704
3345.02 6484
3345.57 6522
3346.11 6589
3346.66 6606
3347.20 6663
3347.75 6403
3348.29 6282
3348.84 6497
3349.38 6591
3349.93 6419
3350.48 6648
3351.02 6660
3351.57 6618
3352.11 6535
3352.66 6642
3353.21 6473
3353.75 6795
3354.30 6658
3354.84 6617
3355.39 6505
3355.94 6614
3356.48 6724
3357.03 6636
3357.58 6746
3358.12 6701
3358.67 6660
3359.22 6600
3359.76 6512
3360.31 6620
3360.86 6654
3361.40 6688
3361.95 6431
3362.50 6240
3363.04 6355
3363.59 6314
3364.14 6106
3364.68 5983
3365.23 6039
3365.78 6038
3366.33 6324
3366.87 6089
3367.42 6059
3367.97 6237
3368.51 6310
3369.06 6496
3369.61 6232
3370.16 6151
3370.70 6132
3371.25 6204
3371.80 5798
3372.35 5942
3372.90 6194
3373.44 6194
3373.99 6055
3374.54 5819
3375.09 5684
3375.63 6040
3376.18 5992
3376.73 5932
3377.28 6088
3377.83 6154
3378.37 6144
3378.92 5843
3379.47 5886
3380.02 5846
3380.57 5872
3381.12 5751
3381.66 5994
3382.21 5904
3382.76 5821
3383.31 5708
3383.86 5635
3384.41 5930
3384.96 6032
3385.50 5958
3386.05 5978
3386.60 5987
3387.15 6141
3387.70 5913
3388.25 5810
3388.80 5874
3389.35 6026
3389.90 6130
3390.44 5840
3390.99 6068
3391.54 6071
3392.09 5814
3392.64 6222
3393.19 6296
3393.74 5764
3394.29 5796
3394.84 5841
3395.39 5878
3395.94 5808
3396.49 5983
3397.04 5901
3397.59 5956
3398.14 5921
3398.69 5802
3399.24 5876
3399.79 5659
3400.34 5569
3400.89 5602
3401.44 5613
3401.99 5658
3402.54 5636
3403.09 5566
3403.64 5531
3404.19 5670
3404.74 5485
3405.29 5609
3405.84 5368
3406.39 5376
3406.94 5496
3407.49 5301
3408.04 5347
3408.59 5610
3409.14 5653
3409.69 5658
3410.24 5687
3410.79 5514
3411.34 5385
3411.89 5465
3412.45 5473
3413.00 5717
3413.55 5753
3414.10 5513
3414.65 5620
3415.20 5753
3415.75 5874
3416.30 5568
3416.85 5534
3417.41 5755
3417.96 5806
3418.51 5735
3419.06 5551
3419.61 5751
3420.16 5686
3420.71 5480
3421.27 5780
3421.82 5751
3422.37 5503
3422.92 5630
3423.47 5714
3424.02 5539
3424.58 5838
3425.13 5887
3425.68 5891
3426.23 6065
3426.78 6091
3427.34 5929
3427.89 5838
3428.44 6077
3428.99 6082
3429.55 6097
3430.10 6059
3430.65 6251
3431.20 5896
3431.76 5775
3432.31 5737
3432.86 5773
3433.41 5931
3433.97 5960
3434.52 5961
3435.07 5801
3435.62 5992
3436.18 5843
3436.73 5762
3437.28 5915
3437.84 6067
3438.39 6059
3438.94 5779
3439.49 5520
3440.05 5551
3440.60 5585
3441.15 5688
3441.71 5846
3442.26 5542
3442.81 5860
3443.37 5737
3443.92 5841
3444.47 5949
3445.03 5815
3445.58 5780
3446.13 5617
3446.69 5679
3447.24 5751
3447.80 5587
3448.35 5700
3448.90 5888
3449.46 5667
3450.01 5685
3450.57 5457
3451.12 5597
3451.67 5753
3452.23 5852
3452.78 5560
3453.34 5643
3453.89 5565
3454.44 5810
3455.00 5851
3455.55 5874
3456.11 5782
3456.66 5455
3457.22 5605
3457.77 5813
3458.33 5822
3458.88 5844
3459.43 5798
3459.99 5802
3460.54 5849
3461.10 5757
3461.65 5722
3462.21 5784
3462.76 5886
3463.32 5855
3463.87 5754
3464.43 5858
3464.98 5756
3465.54 6012
3466.09 5842
3466.65 5845
3467.21 5996
3467.76 5951
3468.32 5839
3468.87 5981
3469.43 5974
3469.98 5798
3470.54 5941
3471.09 6024
3471.65 6122
3472.20 6192
3472.76 6052
3473.32 6239
3473.87 5989
3474.43 6008
3474.98 6025
3475.54 6351
3476.10 6476
3476.65 6323
3477.21 6268
3477.76 6331
3478.32 6276
3478.88 6229
3479.43 6333
3479.99 6385
3480.55 6700
3481.10 6463
3481.66 6387
3482.22 6314
3482.77 6358
3483.33 6457
3483.89 6632
3484.44 6691
3485.00 6781
3485.56 6644
3486.11 6548
3486.67 6214
3487.23 6544
3487.78 6639
3488.34 6575
3488.90 6571
3489.45 6915
3490.01 6923
3490.57 6879
3491.13 7451
3491.68 7720
3492.24 8044
3492.80 7878
3493.35 8229
3493.91 8125
3494.47 8706
3495.03 8800
3495.58 8680
3496.14 8637
3496.70 8624
3497.26 8913
3497.82 8603
3498.37 8705
3498.93 8704
3499.49 8667
3500.05 8492
3500.61 8870
3501.16 9444
3501.72 9597
3502.28 10063
3502.84 10422
3503.40 10749
3503.95 10803
3504.51 10961
3505.07 11586
3505.63 12535
3506.19 12560
3506.75 13100
3507.30 13598
3507.86 13608
3508.42 13884
3508.98 13468
3509.54 13207
3510.10 12949
3510.66 12226
3511.22 11322
3511.77 10122
3512.33 9444
3512.89 8779
3513.45 8162
3514.01 7940
3514.57 7824
3515.13 7485
3515.69 7146
3516.25 6989
3516.81 6976
3517.37 7044
3517.92 6879
3518.48 6594
3519.04 6664
3519.60 6805
3520.16 6831
3520.72 6654
3521.28 6572
3521.84 6889
3522.40 7064
3522.96 6975
3523.52 6761
3524.08 6844
3524.64 6954
3525.20 6852
3525.76 6792
3526.32 6518
3526.88 6765
3527.44 6682
3528.00 6390
3528.56 6533
3529.12 6639
3529.68 6385
3530.24 6654
3530.80 6725
3531.36 6502
3531.92 6325
3532.48 6248
3533.04 6146
3533.60 6398
3534.17 6696
3534.73 6757
3535.29 6680
3535.85 6527
3536.41 6671
3536.97 6920
3537.53 6897
3538.09 6847
3538.65 7155
3539.21 7333
3539.77 7235
3540.34 7210
3540.90 7351
3541.46 7422
3542.02 7517
3542.58 7363
3543.14 7166
3543.70 7160
3544.26 7056
3544.83 6962
3545.39 7138
3545.95 7103
3546.51 6992
3547.07 6889
3547.63 6897
3548.20 6625
3548.76 6504
3549.32 6310
3549.88 6238
3550.44 6228
3551.01 6144
3551.57 6059
3552.13 6095
3552.69 6027
3553.25 6036
3553.82 5917
3554.38 5877
3554.94 5924
3555.50 5967
3556.07 6119
3556.63 6264
3557.19 6109
3557.75 6268
3558.32 6327
3558.88 6251
3559.44 6186
3560.00 6007
3560.57 5978
3561.13 6021
3561.69 6035
3562.26 6101
3562.82 6113
3563.38 6406
3563.94 6298
3564.51 6206
3565.07 6017
3565.63 6135
3566.20 6163
3566.76 6327
3567.32 6147
3567.89 6087
3568.45 6108
3569.01 6144
3569.58 6078
3570.14 6100
3570.70 5982
3571.27 5777
3571.83 5963
3572.39 5974
3572.96 5761
3573.52 5752
3574.09 5632
3574.65 6036
3575.21 6090
3575.78 6303
3576.34 6242
3576.91 6162
3577.47 6388
3578.03 6250
3578.60 6323
3579.16 6145
3579.73 6361
3580.29 6404
3580.86 6613
3581.42 6604
3581.98 6382
3582.55 6315
3583.11 6537
3583.68 6362
3584.24 6074
3584.81 5979
3585.37 5937
3585.94 5914
3586.50 6053
3587.07 6074
3587.63 5821
3588.20 5734
3588.76 5600
3589.33 5832
3589.89 5711
3590.46 5690
3591.02 5692
3591.59 5401
3592.15 5444
3592.72 5761
3593.28 5613
3593.85 5620
3594.41 5573
3594.98 5798
3595.54 5772
3596.11 5619
3596.68 5426
3597.24 5555
3597.81 5784
3598.37 5527
3598.94 5529
3599.50 5693
3600.07 5803
3600.64 5871
3601.20 5819
3601.77 5681
3602.33 5851
3602.90 6022
3603.47 5649
3604.03 5769
3604.60 5594
3605.16 5787
3605.73 5752
3606.30 5980
3606.86 5767
3607.43 5720
3608.00 5554
3608.56 5479
3609.13 5575
3609.70 5472
3610.26 5678
3610.83 5690
3611.40 5788
3611.96 5875
3612.53 5744
3613.10 5500
3613.66 5588
3614.23 5639
3614.80 5659
3615.36 5628
3615.93 5754
3616.50 6095
3617.07 6416
3617.63 6585
3618.20 6717
3618.77 7253
3619.34 7614
3619.90 7749
3620.47 8598
3621.04 8595
3621.61 8500
3622.17 8402
3622.74 8205
3623.31 7864
3623.88 7400
3624.44 7021
3625.01 6969
3625.58 6689
3626.15 6420
3626.72 6028
3627.28 5843
3627.85 5984
3628.42 5543
3628.99 5479
3629.56 5446
3630.12 5412
3630.69 5624
3631.26 5399
3631.83 5482
3632.40 5474
3632.97 5428
3633.53 5463
3634.10 5427
3634.67 5233
3635.24 5357
3635.81 5391
3636.38 5248
3636.95 5538
3637.52 5562
3638.08 5547
3638.65 5369
3639.22 5549
3639.79 5784
3640.36 5565
3640.93 5799
3641.50 6081
3642.07 5988
3642.64 5806
3643.21 6061
3643.78 6263
3644.34 6044
3644.91 6343
3645.48 6227
3646.05 6258
3646.62 6494
3647.19 6308
3647.76 6300
3648.33 6136
3648.90 6212
3649.47 6302
3650.04 6074
3650.61 5927
3651.18 5770
3651.75 6144
3652.32 6148
3652.89 5963
3653.46 6191
3654.03 6261
3654.60 6564
3655.17 6490
3655.74 6182
3656.31 6226
3656.88 6197
3657.45 6308
3658.02 6268
3658.59 6205
3659.16 6095
3659.73 6320
3660.30 6155
3660.87 6149
3661.45 5951
3662.02 5862
3662.59 5791
3663.16 6005
3663.73 6043
3664.30 5980
3664.87 5878
3665.44 5788
3666.01 5789
3666.58 5800
3667.15 5713
3667.73 5409
3668.30 5516
3668.87 5626
3669.44 5615
3670.01 5567
3670.58 5588
3671.15 5628
3671.73 5505
3672.30 5339
3672.87 5542
3673.44 5642
3674.01 5689
3674.58 5685
3675.16 6017
3675.73 5992
3676.30 6032
3676.87 6179
3677.44 6155
3678.01 6314
3678.59 6137
3679.16 6256
3679.73 6061
3680.30 5927
3680.88 5839
3681.45 6017
3682.02 6074
3682.59 5958
3683.16 5553
3683.74 5661
3684.31 5479
3684.88 5489
3685.45 5720
3686.03 5788
3686.60 5860
3687.17 5754
3687.74 5747
3688.32 5695
3688.89 5529
3689.46 5725
3690.04 5732
3690.61 5745
3691.18 5782
3691.76 5793
3692.33 5854
3692.90 6027
3693.47 6124
3694.05 6018
3694.62 6377
3695.19 6428
3695.77 5947
3696.34 5956
3696.91 5820
3697.49 5826
3698.06 5737
3698.64 5563
3699.21 5571
3699.78 5662
3700.36 5488
3700.93 5580
3701.50 5869
3702.08 5786
3702.65 5611
3703.23 5621
3703.80 5510
3704.37 5665
3704.95 5643
3705.52 5546
3706.10 5415
3706.67 5477
3707.24 5439
3707.82 5272
3708.39 5509
3708.97 5461
3709.54 5767
3710.12 5479
3710.69 5540
3711.27 5810
3711.84 5700
3712.41 5546
3712.99 5666
3713.56 5527
3714.14 5405
3714.71 5489
3715.29 5555
3715.86 5275
3716.44 5330
3717.01 5734
3717.59 5432
3718.16 5483
3718.74 5331
3719.31 5486
3719.89 5445
3720.46 5392
3721.04 5486
3721.61 5517
3722.19 5399
3722.77 5406
3723.34 5258
3723.92 5555
3724.49 5448
3725.07 5417
3725.64 5428
3726.22 5342
3726.79 5492
3727.37 5516
3727.95 5270
3728.52 5354
3729.10 5430
3729.67 5505
3730.25 5500
3730.83 5510
3731.40 5508
3731.98 5772
3732.56 5843
3733.13 5720
3733.71 5927
3734.28 6005
3734.86 6252
3735.44 6226
3736.01 5946
3736.59 5959
3737.17 5611
3737.74 5821
3738.32 5979
3738.90 5996
3739.47 5859
3740.05 5817
3740.63 5476
3741.20 5207
3741.78 5293
3742.36 5338
3742.93 5408
3743.51 5472
3744.09 5570
3744.67 5399
3745.24 5060
3745.82 5314
3746.40 5626
3746.97 5291
3747.55 5271
3748.13 5447
3748.71 5316
3749.28 5480
3749.86 5496
3750.44 5493
3751.02 5475
3751.59 5503
3752.17 5561
3752.75 5331
3753.33 5253
3753.91 5415
3754.48 5403
3755.06 5270
3755.64 5395
3756.22 5485
3756.80 5475
3757.37 5458
3757.95 5473
3758.53 5429
3759.11 5629
3759.69 5597
3760.27 5692
3760.84 5736
3761.42 5675
3762.00 5919
3762.58 5829
3763.16 5801
3763.74 5599
3764.31 5744
3764.89 5922
3765.47 5765
3766.05 5605
3766.63 5648
3767.21 5728
3767.79 5504
3768.37 5721
3768.95 5685
3769.52 5446
3770.10 5517
3770.68 5555
3771.26 5512
3771.84 5466
3772.42 5363
3773.00 5330
3773.58 5550
3774.16 5693
3774.74 5528
3775.32 5696
3775.90 5490
3776.48 5357
3777.06 5554
3777.64 5572
3778.22 5376
3778.80 5422
3779.38 5535
3779.96 5274
3780.54 5342
3781.12 5306
3781.70 5421
3782.28 5325
3782.86 5402
3783.44 5296
3784.02 5466
3784.60 5507
3785.18 5273
3785.76 5295
3786.34 5282
3786.92 5357
3787.50 5424
3788.08 5388
3788.66 5487
3789.24 5506
3789.82 5366
3790.40 5476
3790.98 5346
3791.56 5349
3792.14 5601
3792.72 5664
3793.30 5938
3793.89 5634
3794.47 5563
3795.05 5629
3795.63 5729
3796.21 5672
3796.79 5849
3797.37 5690
3797.95 5719
3798.53 5743
3799.12 5691
3799.70 5801
3800.28 5550
3800.86 5673
3801.44 5665
3802.02 5848
3802.60 6139
3803.19 6163
3803.77 6448
3804.35 6243
3804.93 6073
3805.51 6119
3806.10 6169
3806.68 6130
3807.26 5900
3807.84 5747
3808.42 6016
3809.01 6198
3809.59 6141
3810.17 5947
3810.75 6105
3811.33 6184
3811.92 6310
3812.50 6201
3813.08 6199
3813.66 6292
3814.25 6184
3814.83 6241
3815.41 6390
3815.99 6157
3816.58 6076
3817.16 6131
3817.74 6032
3818.32 6059
3818.91 6321
3819.49 6127
3820.07 6136
3820.66 6060
3821.24 5649
3821.82 5749
3822.41 5510
3822.99 5899
3823.57 5625
3824.16 5449
3824.74 5577
3825.32 5553
3825.91 5283
3826.49 5014
3827.07 5333
3827.66 5072
3828.24 5224
3828.82 5162
3829.41 5230
3829.99 5245
3830.57 5420
3831.16 5264
3831.74 5177
3832.33 5265
3832.91 5149
3833.49 5010
3834.08 5110
3834.66 5182
3835.25 5178
3835.83 5167
3836.41 5348
3837.00 5483
3837.58 5478
3838.17 5397
3838.75 5381
3839.34 5482
3839.92 5575
3840.50 5626
3841.09 5601
3841.67 5404
3842.26 5144
3842.84 5291
3843.43 5351
3844.01 5134
3844.60 5058
3845.18 5180
3845.77 5505
3846.35 5400
3846.94 5462
3847.52 5347
3848.11 5183
3848.69 5201
3849.28 5192
3849.86 5509
3850.45 5257
3851.03 5406
3851.62 5474
3852.20 5189
3852.79 5064
3853.37 5397
3853.96 5458
3854.55 5419
3855.13 5329
3855.72 5324
3856.30 5411
3856.89 5410
3857.47 5461
3858.06 5145
3858.65 5339
3859.23 5531
3859.82 5478
3860.40 5532
3860.99 5679
3861.58 5949
3862.16 6133
3862.75 6320
3863.33 6403
3863.92 6880
3864.51 6842
3865.09 6935
3865.68 6994
3866.27 7043
3866.85 6705
3867.44 6708
3868.03 6417
3868.61 6510
3869.20 6397
3869.79 5934
3870.37 5942
3870.96 5917
3871.55 5818
3872.13 5811
3872.72 5731
3873.31 5849
3873.89 5816
3874.48 5914
3875.07 6002
3875.66 5883
3876.24 5905
3876.83 5931
3877.42 6235
3878.00 6486
3878.59 6338
3879.18 6470
3879.77 6461
3880.35 6197
3880.94 6458
3881.53 6551
3882.12 6363
3882.70 6019
3883.29 6091
3883.88 5912
3884.47 5646
3885.06 5517
3885.64 5717
3886.23 5926
3886.82 5626
3887.41 5436
3888.00 5776
3888.58 5844
3889.17 5482
3889.76 5451
3890.35 5771
3890.94 5757
3891.53 5736
3892.11 5643
3892.70 5523
3893.29 5818
3893.88 5995
3894.47 6030
3895.06 5717
3895.65 5704
3896.23 5563
3896.82 5766
3897.41 5653
3898.00 5659
3898.59 5419
3899.18 5714
3899.77 5716
3900.36 5567
3900.95 5618
3901.53 5607
3902.12 5873
3902.71 5681
3903.30 5749
3903.89 5650
3904.48 5586
3905.07 5592
3905.66 5773
3906.25 5617
3906.84 5408
3907.43 5458
3908.02 5465
3908.61 5301
3909.20 5309
3909.79 5199
3910.38 4872
3910.97 5037
3911.56 5042
3912.15 4987
3912.74 5088
3913.33 5159
3913.92 5102
3914.51 5266
3915.10 5061
3915.69 4749
3916.28 4905
3916.87 4836
3917.46 4837
3918.05 4921
3918.64 4929
3919.23 5059
3919.82 4942
3920.41 4649
3921.00 4731
3921.59 4955
3922.18 5088
3922.77 5097
3923.36 5036
3923.95 5059
3924.55 5069
3925.14 5150
3925.73 4950
3926.32 5057
3926.91 4912
3927.50 5006
3928.09 5032
3928.68 4793
3929.27 4894
3929.87 4935
3930.46 5049
3931.05 4885
3931.64 4884
3932.23 4717
3932.82 4787
3933.41 4786
3934.01 4995
3934.60 5123
3935.19 4826
3935.78 4947
3936.37 4675
3936.96 4739
3937.56 4772
3938.15 4726
3938.74 4709
3939.33 4751
3939.92 4773
3940.52 4759
3941.11 4904
3941.70 4816
3942.29 5001
3942.88 5103
3943.48 4941
3944.07 4909
3944.66 5041
3945.25 5002
3945.85 5038
3946.44 5226
3947.03 5116
3947.62 5232
3948.22 5215
3948.81 4979
3949.40 4903
3949.99 4694
3950.59 4889
3951.18 5043
3951.77 4907
3952.37 4923
3952.96 4919
3953.55 4860
3954.15 4788
3954.74 5089
3955.33 4893
3955.93 4755
3956.52 4770
3957.11 4889
3957.71 5019
3958.30 4968
3958.89 4832
3959.49 4808
3960.08 4902
3960.67 4910
3961.27 4943
3961.86 5000
3962.45 4857
3963.05 4942
3963.64 4816
3964.23 4899
3964.83 5098
3965.42 5042
3966.02 4833
3966.61 4787
3967.20 4833
3967.80 4980
3968.39 5165
3968.99 5030
3969.58 5084
3970.18 4770
3970.77 4938
3971.36 5074
3971.96 4774
3972.55 4907
3973.15 5104
3973.74 4923
3974.34 4891
3974.93 4824
3975.53 4832
3976.12 4767
3976.72 4885
3977.31 4716
3977.91 4846
3978.50 4778
3979.10 4764
3979.69 4921
3980.29 4979
3980.88 4774
3981.48 4786
3982.07 4858
3982.67 4924
3983.26 4979
3983.86 4835
3984.45 5056
3985.05 5043
3985.64 4996
3986.24 4971
3986.83 4967
3987.43 4943
3988.03 5008
3988.62 5068
3989.22 5272
3989.81 5006
3990.41 5111
3991.00 4918
3991.60 4894
3992.20 4956
3992.79 4939
3993.39 4824
3993.98 4840
3994.58 4949
3995.18 5073
3995.77 4996
3996.37 5158
3996.97 5180
3997.56 5275
3998.16 5428
3998.75 5553
3999.35 5330
3999.95 5501
4000.54 5452
4001.14 5385
4001.74 5199
4002.33 5097
4002.93 5280
4003.53 5219
4004.12 5390
4004.72 5246
4005.32 5307
4005.92 5106
4006.51 5097
4007.11 5251
4007.71 5205
4008.30 5358
4008.90 5631
4009.50 5621
4010.10 5573
4010.69 5523
4011.29 5466
4011.89 5332
4012.49 5363
4013.08 5375
4013.68 5305
4014.28 5344
4014.88 5276
4015.47 5528
4016.07 5314
4016.67 5316
4017.27 5520
4017.86 5395
4018.46 5150
4019.06 5055
4019.66 4954
4020.26 5157
4020.85 5145
4021.45 4966
4022.05 4710
4022.65 4963
4023.25 4960
4023.85 4904
4024.44 4841
4025.04 4862
4025.64 5100
4026.24 5242
4026.84 5175
4027.44 5464
4028.03 5463
4028.63 5526
4029.23 5542
4029.83 5801
4030.43 6041
4031.03 5841
4031.63 5908
4032.23 6264
4032.83 6042
4033.42 6070
4034.02 5870
4034.62 5900
4035.22 5722
4035.82 5467
4036.42 5352
4037.02 5513
4037.62 5345
4038.22 5081
4038.82 5350
4039.42 5179
4040.02 4834
4040.62 4805
4041.22 4811
4041.82 4755
4042.41 4656
4043.01 4858
4043.61 4990
4044.21 5131
4044.81 5055
4045.41 4987
4046.01 4989
4046.61 4922
4047.21 5140
4047.81 5207
4048.41 5347
4049.01 5254
4049.61 5163
4050.21 5334
4050.82 5580
4051.42 5572
4052.02 5668
4052.62 5450
4053.22 5532
4053.82 5458
4054.42 5425
4055.02 5382
4055.62 5232
4056.22 5469
4056.82 5282
4057.42 5149
4058.02 5284
4058.62 5258
4059.22 5325
4059.83 5078
4060.43 5157
4061.03 5183
4061.63 5154
4062.23 4931
4062.83 4940
4063.43 4947
4064.03 4948
4064.63 4862
4065.24 4866
4065.84 4997
4066.44 5062
4067.04 4818
4067.64 5034
4068.24 5009
4068.85 5104
4069.45 5117
4070.05 5248
4070.65 5221
4071.25 5085
4071.85 4939
4072.46 4932
4073.06 5161
4073.66 5269
4074.26 4852
4074.86 5035
4075.47 5042
4076.07 4972
4076.67 4769
4077.27 4706
4077.88 4810
4078.48 4790
4079.08 4698
4079.68 4925
4080.29 4775
4080.89 4774
4081.49 4701
4082.09 4634
4082.70 4633
4083.30 4558
4083.90 4538
4084.50 4675
4085.11 4747
4085.71 4841
4086.31 4895
4086.92 4786
4087.52 4770
4088.12 4680
4088.72 4739
4089.33 4832
4089.93 4860
4090.53 4759
4091.14 4661
4091.74 4853
4092.34 4765
4092.95 4651
4093.55 4795
4094.16 4936
4094.76 4810
4095.36 4591
4095.97 4603
4096.57 4588
4097.17 4749
4097.78 4527
4098.38 4697
4098.98 4613
4099.59 4705
4100.19 4788
4100.80 4675
4101.40 4736
4102.00 4628
4102.61 4514
4103.21 4547
4103.82 4645
4104.42 4681
4105.03 4599
4105.63 4680
4106.23 4839
4106.84 4526
4107.44 4669
4108.05 4821
4108.65 4778
4109.26 4837
4109.86 4803
4110.47 4823
4111.07 4895
4111.68 4652
4112.28 4689
4112.89 4784
4113.49 4666
4114.10 4522
4114.70 4464
4115.31 4575
4115.91 4728
4116.52 4907
4117.12 4722
4117.73 4658
4118.33 4684
4118.94 4639
4119.54 4794
4120.15 4733
4120.75 4585
4121.36 4715
4121.97 4663
4122.57 4743
4123.18 4820
4123.78 4888
4124.39 4768
4124.99 4956
4125.60 4755
4126.21 5021
4126.81 5084
4127.42 4974
4128.02 5045
4128.63 4956
4129.24 5065
4129.84 5255
4130.45 5374
4131.05 5140
4131.66 4868
4132.27 5012
4132.87 4924
4133.48 4824
4134.09 4742
4134.69 4748
4135.30 4956
4135.91 5130
4136.51 5014
4137.12 5078
4137.73 5059
4138.33 5199
4138.94 5127
4139.55 5083
4140.15 5233
4140.76 5120
4141.37 5140
4141.97 5342
4142.58 5576
4143.19 5698
4143.80 5513
4144.40 5388
4145.01 5768
4145.62 5692
4146.22 5683
4146.83 5585
4147.44 5618
4148.05 5364
4148.65 5189
4149.26 5303
4149.87 5094
4150.48 4883
4151.09 4787
4151.69 4733
4152.30 4887
4152.91 4749
4153.52 4632
4154.12 4543
4154.73 4655
4155.34 4590
4155.95 4739
4156.56 4647
4157.16 4702
4157.77 4834
4158.38 4668
4158.99 4718
4159.60 4786
4160.21 4612
4160.81 4604
4161.42 4706
4162.03 4801
4162.64 4773
4163.25 4875
4163.86 4632
4164.47 4691
4165.08 4822
4165.68 4855
4166.29 5072
4166.90 5105
4167.51 5113
4168.12 4984
4168.73 5046
4169.34 4893
4169.95 5208
4170.56 5258
4171.16 5224
4171.77 5166
4172.38 4856
4172.99 5138
4173.60 5044
4174.21 5176
4174.82 5139
4175.43 5121
4176.04 5194
4176.65 5212
4177.26 5159
4177.87 5119
4178.48 4978
4179.09 5106
4179.70 5417
4180.31 5361
4180.92 5409
4181.53 5317
4182.14 5119
4182.75 5136
4183.36 4933
4183.97 4971
4184.58 5155
4185.19 4873
4185.80 4861
4186.41 4949
4187.02 4802
4187.63 4896
4188.24 5122
4188.85 4954
4189.46 4903
4190.07 4834
4190.68 4921
4191.29 4863
4191.90 4819
4192.51 4786
4193.13 5010
4193.74 5157
4194.35 5179
4194.96 5020
4195.57 5418
4196.18 5365
4196.79 5433
4197.40 5548
4198.01 5666
4198.62 5549
4199.24 5536
4199.85 5744
4200.46 5857
4201.07 5549
4201.68 5112
4202.29 5092
4202.90 4995
4203.52 5043
4204.13 4997
4204.74 5172
4205.35 5084
4205.96 5074
4206.57 4806
4207.19 4577
4207.80 4855
4208.41 5094
4209.02 4803
4209.63 4904
4210.25 4978
4210.86 4736
4211.47 4733
4212.08 4578
4212.69 4625
4213.31 4624
4213.92 4850
4214.53 4887
4215.14 4922
4215.76 5002
4216.37 5108
4216.98 5104
4217.59 5116
4218.21 4978
4218.82 5115
4219.43 5084
4220.04 5143
4220.66 5068
4221.27 5054
4221.88 5277
4222.50 5453
4223.11 5466
4223.72 5451
4224.33 5505
4224.95 5474
4225.56 5484
4226.17 5350
4226.79 5479
4227.40 5394
4228.01 5448
4228.63 5660
4229.24 5768
4229.85 5728
4230.47 6121
4231.08 5995
4231.69 6095
4232.31 6328
4232.92 6242
4233.54 6183
4234.15 6248
4234.76 5979
4235.38 6139
4235.99 6013
4236.61 5985
4237.22 5967
4237.83 5984
4238.45 6117
4239.06 6302
4239.68 6078
4240.29 5843
4240.90 5698
4241.52 5591
4242.13 5626
4242.75 5517
4243.36 5376
4243.98 5370
4244.59 5136
4245.21 5258
4245.82 5096
4246.43 5255
4247.05 5260
4247.66 5266
4248.28 5234
4248.89 5428
4249.51 5550
4250.12 5615
4250.74 5534
4251.35 5748
4251.97 5907
4252.58 5997
4253.20 5829
4253.81 5772
4254.43 6007
4255.04 5832
4255.66 5774
4256.28 5749
4256.89 5955
4257.51 5824
4258.12 5969
4258.74 5908
4259.35 5855
4259.97 5694
4260.58 5654
4261.20 5364
4261.82 5352
4262.43 5426
4263.05 5442
4263.66 5315
4264.28 5408
4264.90 5602
4265.51 5466
4266.13 5473
4266.74 5632
4267.36 5669
4267.98 5699
4268.59 5633
4269.21 5740
4269.82 5516
4270.44 5894
4271.06 5699
4271.67 5649
4272.29 5449
4272.91 5508
4273.52 5564
4274.14 5499
4274.76 5551
4275.37 5572
4275.99 5471
4276.61 5511
4277.22 5723
4277.84 5750
4278.46 5809
4279.08 5763
4279.69 5760
4280.31 6036
4280.93 5946
4281.54 5914
4282.16 5884
4282.78 5432
4283.40 5385
4284.01 5397
4284.63 5295
4285.25 5168
4285.87 5087
4286.48 4982
4287.10 5195
4287.72 5138
4288.34 4904
4288.95 5124
4289.57 5379
4290.19 5284
4290.81 5178
4291.43 5071
4292.04 5168
4292.66 5098
4293.28 5227
4293.90 5025
4294.52 5278
4295.13 5088
4295.75 5329
4296.37 5111
4296.99 4872
4297.61 5003
4298.23 5118
4298.84 4996
4299.46 4653
4300.08 4866
4300.70 5073
4301.32 4798
4301.94 4987
4302.56 5031
4303.17 4947
4303.79 4901
4304.41 4887
4305.03 4829
4305.65 4954
4306.27 4957
4306.89 4857
4307.51 4948
4308.13 5064
4308.75 5101
4309.36 4938
4309.98 5159
4310.60 5037
4311.22 5006
4311.84 5066
4312.46 4977
4313.08 4997
4313.70 4836
4314.32 4772
4314.94 4864
4315.56 4640
4316.18 4782
4316.80 5000
4317.42 5007
4318.04 4965
4318.66 4743
4319.28 4681
4319.90 4812
4320.52 4557
4321.14 4657
4321.76 4659
4322.38 4727
4323.00 4665
4323.62 4709
4324.24 4684
4324.86 4437
4325.48 4468
4326.10 4521
4326.72 4600
4327.34 4707
4327.96 4665
4328.58 4913
4329.20 5043
4329.82 4742
4330.44 4717
4331.07 4858
4331.69 4842
4332.31 4768
4332.93 4778
4333.55 4862
4334.17 4852
4334.79 4754
4335.41 4806
4336.03 4620
4336.65 4874
4337.28 4776
4337.90 4774
4338.52 4842
4339.14 4804
4339.76 4830
4340.38 4867
4341.00 4888
4341.63 5023
4342.25 4827
4342.87 4957
4343.49 5279
4344.11 5471
4344.73 5071
4345.36 4988
4345.98 5437
4346.60 5684
4347.22 5636
4347.84 5687
4348.47 5862
4349.09 5765
4349.71 6139
4350.33 6229
4350.95 6072
4351.58 5923
4352.20 5900
4352.82 5671
4353.44 5441
4354.07 5130
4354.69 4992
4355.31 4964
4355.93 5034
4356.56 4882
4357.18 5027
4357.80 4901
4358.42 4834
4359.05 4873
4359.67 4752
4360.29 4975
4360.92 4895
4361.54 4705
4362.16 4766
4362.78 4782
4363.41 4841
4364.03 4892
4364.65 4916
4365.28 4939
4365.90 4941
4366.52 4812
4367.15 4836
4367.77 4821
4368.39 5037
4369.02 5005
4369.64 4822
4370.26 5013
4370.89 4933
4371.51 4933
4372.14 4935
4372.76 5010
4373.38 4743
4374.01 4535
4374.63 4846
4375.25 4981
4375.88 4920
4376.50 4766
4377.13 5049
4377.75 5113
4378.37 5042
4379.00 5134
4379.62 5344
4380.25 5391
4380.87 5414
4381.50 5716
4382.12 5859
4382.75 6037
4383.37 6063
4383.99 6133
4384.62 5864
4385.24 5880
4385.87 5698
4386.49 5539
4387.12 5585
4387.74 5528
4388.37 5339
4388.99 5285
4389.62 5483
4390.24 5604
4390.87 5574
4391.49 5523
4392.12 5423
4392.74 5558
4393.37 5319
4393.99 5096
4394.62 4924
4395.24 4949
4395.87 5009
4396.49 4989
4397.12 5159
4397.75 5151
4398.37 5289
4399.00 5015
4399.62 4937
4400.25 5223
4400.87 5062
4401.50 5088
4402.13 5070
4402.75 5223
4403.38 5238
4404.00 5083
4404.63 5012
4405.26 5027
4405.88 5175
4406.51 4941
4407.13 4850
4407.76 5140
4408.39 5008
4409.01 4906
4409.64 4896
4410.27 5038
4410.89 4870
4411.52 4876
4412.15 5003
4412.77 4822
4413.40 4629
4414.03 4779
4414.65 4770
4415.28 4611
4415.91 4709
4416.53 4805
4417.16 4804
4417.79 4695
4418.41 4610
4419.04 4558
4419.67 4533
4420.30 4460
4420.92 4516
4421.55 4618
4422.18 4679
4422.80 4704
4423.43 4858
4424.06 4617
4424.69 4408
4425.31 4460
4425.94 4303
4426.57 4182
4427.20 4294
4427.82 4252
4428.45 4247
4429.08 4415
4429.71 4389
4430.34 4337
4430.96 4319
4431.59 4437
4432.22 4351
4432.85 4501
4433.48 4236
4434.10 4206
4434.73 4287
4435.36 4416
4435.99 4426
4436.62 4308
4437.25 4491
4437.87 4505
4438.50 4496
4439.13 4497
4439.76 4338
4440.39 4403
4441.02 4312
4441.64 4362
4442.27 4255
4442.90 4283
4443.53 4330
4444.16 4246
4444.79 4166
4445.42 4315
4446.05 4203
4446.68 4080
4447.30 3995
4447.93 4227
4448.56 4055
4449.19 4010
4449.82 4264
4450.45 4002
4451.08 4143
4451.71 4137
4452.34 4237
4452.97 4308
4453.60 4135
4454.23 4312
4454.86 4153
4455.49 4162
4456.12 4127
4456.75 4009
4457.38 4138
4458.01 4015
4458.64 4007
4459.27 4100
4459.90 3961
4460.53 4167
4461.16 3922
4461.79 3978
4462.42 3825
4463.05 4027
4463.68 3871
4464.31 4004
4464.94 3939
4465.57 3910
4466.20 3824
4466.83 4015
4467.46 3969
4468.09 3964
4468.72 4071
4469.35 4004
4469.98 3813
4470.61 3975
4471.24 3970
4471.87 3966
4472.50 4105
4473.13 4236
4473.77 3985
4474.40 3948
4475.03 4090
4475.66 4014
4476.29 4105
4476.92 3872
4477.55 3773
4478.18 3838
4478.82 3853
4479.45 3919
4480.08 3921
4480.71 3790
4481.34 3933
4481.97 3984
4482.60 3942
4483.24 3864
4483.87 3858
4484.50 3888
4485.13 3819
4485.76 3987
4486.39 4172
4487.03 3978
4487.66 4132
4488.29 4139
4488.92 4134
4489.55 3983
4490.19 4097
4490.82 3982
4491.45 4000
4492.08 3984
4492.71 4045
4493.35 4155
4493.98 4219
4494.61 3927
4495.24 3935
4495.88 4010
4496.51 4066
4497.14 4151
4497.77 4110
4498.41 4130
4499.04 4067
4499.67 3954
4500.31 4107
4500.94 4201
4501.57 4089
4502.20 4213
4502.84 4177
4503.47 4147
4504.10 4386
4504.74 4250
4505.37 4235
4506.00 4344
4506.64 4382
4507.27 4393
4507.90 4312
4508.54 4430
4509.17 4506
4509.80 4312
4510.44 4428
4511.07 4323
4511.70 4104
4512.34 4364
4512.97 4159
4513.60 4272
4514.24 4139
4514.87 4023
4515.51 3983
4516.14 4066
4516.77 4132
4517.41 4189
4518.04 4205
4518.68 4024
4519.31 4118
4519.94 4099
4520.58 4009
4521.21 4090
4521.85 3935
4522.48 3833
4523.12 3815
4523.75 3915
4524.39 4015
4525.02 4244
4525.65 4056
4526.29 4061
4526.92 4240
4527.56 4281
4528.19 4296
4528.83 4279
4529.46 4312
4530.10 4638
4530.73 4929
4531.37 5029
4532.00 5170
4532.64 5530
4533.27 5641
4533.91 5802
4534.54 6046
4535.18 6365
4535.81 6161
4536.45 5963
4537.09 5901
4537.72 5810
4538.36 5595
4538.99 5390
4539.63 5382
4540.26 4805
4540.90 4626
4541.53 4432
4542.17 4287
4542.81 4225
4543.44 4236
4544.08 4087
4544.71 4067
4545.35 4328
4545.99 4120
4546.62 3898
4547.26 3922
4547.89 4007
4548.53 4088
4549.17 4078
4549.80 3950
4550.44 3985
4551.08 3917
4551.71 3841
4552.35 3766
4552.98 3780
4553.62 3898
4554.26 3743
4554.89 3811
4555.53 3972
4556.17 3929
4556.80 4082
4557.44 4028
4558.08 4116
4558.72 4208
4559.35 4031
4559.99 4073
4560.63 4024
4561.26 3931
4561.90 3990
4562.54 4011
4563.17 4014
4563.81 4078
4564.45 4060
4565.09 4173
4565.72 4200
4566.36 4072
4567.00 4317
4567.64 4276
4568.27 3958
4568.91 4218
4569.55 4282
4570.19 4294
4570.82 4351
4571.46 4306
4572.10 4250
4572.74 4252
4573.38 4547
4574.01 4716
4574.65 4484
4575.29 4386
4575.93 4282
4576.57 4093
4577.20 4029
4577.84 3992
4578.48 4107
4579.12 3940
4579.76 3917
4580.40 3959
4581.04 4120
4581.67 4163
4582.31 4159
4582.95 4047
4583.59 3842
4584.23 3677
4584.87 3873
4585.51 3857
4586.14 3818
4586.78 3868
4587.42 3891
4588.06 4015
4588.70 4049
4589.34 3902
4589.98 3988
4590.62 3906
4591.26 3944
4591.90 3933
4592.54 3832
4593.17 3769
4593.81 3861
4594.45 3902
4595.09 3969
4595.73 4025
4596.37 4010
4597.01 4033
4597.65 3746
4598.29 3929
4598.93 3851
4599.57 3953
4600.21 3939
4600.85 3876
4601.49 3826
4602.13 3871
4602.77 3962
4603.41 4001
4604.05 3864
4604.69 3848
4605.33 4029
4605.97 4125
4606.61 4226
4607.25 4015
4607.89 4059
4608.53 4281
4609.17 4144
4609.81 4148
4610.45 4119
4611.09 4098
4611.73 4121
4612.38 4097
4613.02 4086
4613.66 3963
4614.30 4146
4614.94 4044
4615.58 3966
4616.22 3843
4616.86 3988
4617.50 3928
4618.14 3820
4618.78 4000
4619.43 3993
4620.07 3852
4620.71 3789
4621.35 3849
4621.99 3713
4622.63 3681
4623.27 3835
4623.91 3750
4624.56 3761
4625.20 3696
4625.84 3687
4626.48 3663
4627.12 3803
4627.76 3561
4628.41 3812
4629.05 3751
4629.69 3671
4630.33 3658
4630.97 3679
4631.62 3794
4632.26 3897
4632.90 3795
4633.54 3772
4634.18 3764
4634.83 3837
4635.47 3597
4636.11 3556
4636.75 3743
4637.40 3730
4638.04 3774
4638.68 3796
4639.32 3949
4639.97 3789
4640.61 3774
4641.25 3863
4641.89 3872
4642.54 3742
4643.18 3706
4643.82 3782
4644.46 3815
4645.11 3623
4645.75 3795
4646.39 3768
4647.04 3765
4647.68 3646
4648.32 3729
4648.97 3661
4649.61 3721
4650.25 3807
4650.90 3705
4651.54 3632
4652.18 3676
4652.83 3791
4653.47 3739
4654.11 3421
4654.76 3554
4655.40 3685
4656.04 3726
4656.69 3896
4657.33 3965
4657.98 3804
4658.62 3895
4659.26 3927
4659.91 3772
4660.55 3749
4661.20 3785
4661.84 3618
4662.48 3587
4663.13 3798
4663.77 3790
4664.42 3787
4665.06 3805
4665.71 3801
4666.35 3763
4666.99 3734
4667.64 3752
4668.28 3776
4668.93 3896
4669.57 3823
4670.22 3732
4670.86 3705
4671.51 3666
4672.15 3681
4672.80 3569
4673.44 3839
4674.09 3727
4674.73 3619
4675.38 3632
4676.02 3671
4676.67 3593
4677.31 3532
4677.96 3658
4678.60 3731
4679.25 3730
4679.89 3850
4680.54 3853
4681.18 3689
4681.83 3678
4682.47 3782
4683.12 3837
4683.77 3789
4684.41 3908
4685.06 4114
4685.70 3912
4686.35 3888
4686.99 4065
4687.64 3783
4688.29 3753
4688.93 3846
4689.58 3817
4690.22 3813
4690.87 3727
4691.52 3728
4692.16 3768
4692.81 3666
4693.45 3651
4694.10 3645
4694.75 3695
4695.39 3726
4696.04 3855
4696.69 3967
4697.33 3856
4697.98 3914
4698.63 3982
4699.27 3909
4699.92 3921
4700.57 3864
4701.21 3946
4701.86 3995
4702.51 4040
4703.15 4251
4703.80 4076
4704.45 3768
4705.10 4061
4705.74 4145
4706.39 4007
4707.04 3797
4707.68 3918
4708.33 3909
4708.98 3948
4709.63 4116
4710.27 3949
4710.92 4043
4711.57 4093
4712.22 4070
4712.86 4029
4713.51 4026
4714.16 3929
4714.81 4052
4715.45 4085
4716.10 4096
4716.75 3870
4717.40 3836
4718.05 3878
4718.69 3909
4719.34 3792
4719.99 3740
4720.64 3769
4721.29 3878
4721.94 3854
4722.58 3950
4723.23 3822
4723.88 3972
4724.53 3904
4725.18 3909
4725.83 4130
4726.47 4051
4727.12 4067
4727.77 4076
4728.42 4141
4729.07 4151
4729.72 4317
4730.37 4198
4731.02 4174
4731.66 4244
4732.31 4452
4732.96 4417
4733.61 4256
4734.26 4030
4734.91 3982
4735.56 4022
4736.21 3942
4736.86 3914
4737.51 3815
4738.16 3872
4738.81 3958
4739.45 3891
4740.10 3897
4740.75 3966
4741.40 3707
4742.05 3975
4742.70 3838
4743.35 3976
4744.00 3900
4744.65 3804
4745.30 3973
4745.95 3854
4746.60 3925
4747.25 4022
4747.90 3959
4748.55 3920
4749.20 3872
4749.85 3995
4750.50 4267
4751.15 4188
4751.80 4111
4752.45 4249
4753.10 4281
4753.75 4360
4754.40 4369
4755.05 4345
4755.71 4512
4756.36 4492
4757.01 4496
4757.66 4492
4758.31 4622
4758.96 4427
4759.61 4276
4760.26 4129
4760.91 4137
4761.56 4026
4762.21 4041
4762.86 4007
4763.52 3948
4764.17 3847
4764.82 3771
4765.47 3913
4766.12 3929
4766.77 3925
4767.42 3993
4768.07 4070
4768.73 3913
4769.38 4030
4770.03 3977
4770.68 3902
4771.33 3985
4771.98 3893
4772.64 3742
4773.29 3777
4773.94 3940
4774.59 3975
4775.24 3721
4775.89 3772
4776.55 3830
4777.20 3672
4777.85 3867
4778.50 3958
4779.15 3932
4779.81 3924
4780.46 3822
4781.11 3835
4781.76 3683
4782.42 3752
4783.07 3882
4783.72 3737
4784.37 3651
4785.03 3676
4785.68 3686
4786.33 3681
4786.98 3812
4787.64 3809
4788.29 3904
4788.94 3933
4789.60 3898
4790.25 3810
4790.90 3696
4791.55 3651
4792.21 3803
4792.86 3787
4793.51 3723
4794.17 3936
4794.82 3743
4795.47 3884
4796.13 3823
4796.78 3779
4797.43 3905
4798.09 3910
4798.74 3980
4799.39 3893
4800.05 3944
4800.70 3775
4801.36 3761
4802.01 3778
4802.66 3669
4803.32 3748
4803.97 3773
4804.62 3596
4805.28 3458
4805.93 3644
4806.59 3714
4807.24 3745
4807.89 3838
4808.55 3793
4809.20 3676
4809.86 3734
4810.51 3767
4811.17 3830
4811.82 3795
4812.47 3589
4813.13 3665
4813.78 3781
4814.44 3661
4815.09 3767
4815.75 3837
4816.40 3747
4817.06 3642
4817.71 3909
4818.37 3895
4819.02 3911
4819.68 3985
4820.33 3746
4820.99 3854
4821.64 4043
4822.30 4213
4822.95 4342
4823.61 4346
4824.26 4569
4824.92 4303
4825.57 4264
4826.23 4228
4826.88 4338
4827.54 4361
4828.19 4346
4828.85 4467
4829.51 4598
4830.16 4417
4830.82 4280
4831.47 4075
4832.13 4113
4832.78 4248
4833.44 4112
4834.10 4187
4834.75 4325
4835.41 4262
4836.06 4169
4836.72 3978
4837.38 3939
4838.03 4053
4838.69 4205
4839.34 4314
4840.00 4353
4840.66 4135
4841.31 4018
4841.97 4125
4842.63 4115
4843.28 4238
4843.94 4567
4844.60 4340
4845.25 4121
4845.91 4061
4846.57 4468
4847.22 4132
4847.88 4251
4848.54 4584
4849.19 4510
4849.85 4439
4850.51 4488
4851.17 4298
4851.82 4485
4852.48 4619
4853.14 4591
4853.79 4847
4854.45 4890
4855.11 4980
4855.77 4715
4856.42 4553
4857.08 4599
4857.74 4654
4858.40 4758
4859.05 4384
4859.71 4329
4860.37 4414
4861.03 4279
4861.68 4381
4862.34 4403
4863.00 4597
4863.66 4430
4864.32 4624
4864.97 4500
4865.63 4595
4866.29 4505
4866.95 4489
4867.61 4535
4868.26 4775
4868.92 4851
4869.58 4745
4870.24 4700
4870.90 4483
4871.56 4519
4872.21 4559
4872.87 4736
4873.53 4656
4874.19 4524
4874.85 4371
4875.51 4361
4876.17 4429
4876.83 4357
4877.48 4432
4878.14 4483
4878.80 4314
4879.46 4160
4880.12 4231
4880.78 4345
4881.44 4362
4882.10 4304
4882.76 4158
4883.42 4433
4884.08 4222
4884.73 4056
4885.39 4157
4886.05 4273
4886.71 4250
4887.37 4190
4888.03 4293
4888.69 4173
4889.35 4273
4890.01 4333
4890.67 4514
4891.33 4425
4891.99 4458
4892.65 4473
4893.31 4627
4893.97 4475
4894.63 4610
4895.29 4712
4895.95 4732
4896.61 4700
4897.27 4697
4897.93 4601
4898.59 4520
4899.25 4415
4899.91 4484
4900.57 4573
4901.23 4508
4901.89 4721
4902.55 4868
4903.21 4886
4903.88 4901
4904.54 4935
4905.20 4796
4905.86 4872
4906.52 4580
4907.18 4617
4907.84 4460
4908.50 4384
4909.16 4479
4909.82 4303
4910.48 4358
4911.15 4362
4911.81 4218
4912.47 4330
4913.13 4392
4913.79 4261
4914.45 4317
4915.11 4110
4915.77 3992
4916.44 4101
4917.10 4351
4917.76 4089
4918.42 3978
4919.08 4166
4919.74 4161
4920.41 4230
4921.07 4189
4921.73 3876
4922.39 3993
4923.05 4081
4923.72 4132
4924.38 4030
4925.04 3969
4925.70 3880
4926.36 3874
4927.03 3955
4927.69 4010
4928.35 4069
4929.01 3955
4929.67 4082
4930.34 4074
4931.00 4070
4931.66 3893
4932.32 3868
4932.99 3958
4933.65 3944
4934.31 3818
4934.98 4058
4935.64 4136
4936.30 4249
4936.96 3917
4937.63 3923
4938.29 3935
4938.95 3827
4939.62 3935
4940.28 3907
4940.94 3903
4941.61 3865
4942.27 4070
4942.93 3977
4943.60 4127
4944.26 4110
4944.92 3937
4945.59 3833
4946.25 3954
4946.91 3949
4947.58 4045
4948.24 3713
4948.90 3687
4949.57 3781
4950.23 3828
4950.89 3868
4951.56 3814
4952.22 3866
4952.89 3741
4953.55 3721
4954.21 3852
4954.88 3921
4955.54 3784
4956.21 3794
4956.87 3822
4957.53 3951
4958.20 3844
4958.86 3988
4959.53 3971
4960.19 3816
4960.86 4016
4961.52 4119
4962.19 4076
4962.85 4162
4963.52 4154
4964.18 4265
4964.84 4551
4965.51 4532
4966.17 4558
4966.84 4814
4967.50 4653
4968.17 4695
4968.83 4584
4969.50 4688
4970.16 4916
4970.83 4709
4971.49 4509
4972.16 4230
4972.82 4239
4973.49 4312
4974.16 4124
4974.82 4158
4975.49 4205
4976.15 4231
4976.82 4202
4977.48 4386
4978.15 4279
4978.81 4287
4979.48 4147
4980.15 4359
4980.81 4487
4981.48 4390
4982.14 4234
4982.81 4201
4983.48 4310
4984.14 4092
4984.81 4305
4985.47 4531
4986.14 4397
4986.81 4503
4987.47 4686
4988.14 4799
4988.80 4983
4989.47 5320
4990.14 5453
4990.80 5614
4991.47 5943
4992.14 6112
4992.80 6190
4993.47 6195
4994.14 6368
4994.80 6163
4995.47 5787
4996.14 5584
4996.80 5373
4997.47 4851
4998.14 4719
4998.81 4472
4999.47 4424
5000.14 4167
5000.81 4088
5001.47 4012
5002.14 3825
5002.81 3843
5003.48 4161
5004.14 3937
5004.81 3825
5005.48 3907
5006.15 3651
5006.81 3713
5007.48 3714
5008.15 3692
5008.82 3929
5009.48 3794
5010.15 3730
5010.82 3768
5011.49 3756
5012.16 3599
5012.82 3755
5013.49 3638
5014.16 3512
5014.83 3599
5015.50 3824
5016.16 3633
5016.83 3889
5017.50 3927
5018.17 4005
5018.84 4042
5019.50 3883
5020.17 3890
5020.84 3878
5021.51 4083
5022.18 4135
5022.85 4068
5023.52 4223
5024.19 4255
5024.85 4085
5025.52 4106
5026.19 3918
5026.86 4164
5027.53 4092
5028.20 4370
5028.87 4189
5029.54 4261
5030.21 4444
5030.87 4200
5031.54 4142
5032.21 4207
5032.88 4055
5033.55 4252
5034.22 4203
5034.89 4131
5035.56 3970
5036.23 3907
5036.90 4031
5037.57 3862
5038.24 3860
5038.91 3737
5039.58 3850
5040.25 3852
5040.92 3783
5041.59 3817
5042.26 3734
5042.93 3770
5043.60 3888
5044.27 3725
5044.94 3627
5045.61 3590
5046.28 3684
5046.95 3825
5047.62 3684
5048.29 3768
5048.96 3794
5049.63 3661
5050.30 3838
5050.97 3708
5051.64 3877
5052.31 3750
5052.98 3672
5053.65 3674
5054.32 3681
5054.99 3747
5055.66 4030
5056.34 3937
5057.01 3722
5057.68 3600
5058.35 3794
5059.02 3896
5059.69 3725
5060.36 3642
5061.03 3565
5061.70 3793
5062.38 3662
5063.05 3658
5063.72 3627
5064.39 3697
5065.06 3658
5065.73 3722
5066.40 3642
5067.08 3609
5067.75 3570
5068.42 3572
5069.09 3483
5069.76 3524
5070.43 3659
5071.11 3518
5071.78 3547
5072.45 3450
5073.12 3434
5073.79 3484
5074.47 3330
5075.14 3467
5075.81 3437
5076.48 3446
5077.15 3543
5077.83 3469
5078.50 3487
5079.17 3525
5079.84 3602
5080.52 3663
5081.19 3499
5081.86 3501
5082.53 3549
5083.21 3473
5083.88 3576
5084.55 3549
5085.22 3544
5085.90 3558
5086.57 3549
5087.24 3505
5087.92 3402
5088.59 3359
5089.26 3461
5089.93 3507
5090.61 3460
5091.28 3555
5091.95 3763
5092.63 3674
5093.30 3590
5093.97 3673
5094.65 3641
5095.32 3652
5095.99 3698
5096.67 3632
5097.34 3672
5098.02 3469
5098.69 3617
5099.36 3625
5100.04 3623
5100.71 3519
5101.38 3473
5102.06 3470
5102.73 3361
5103.41 3428
5104.08 3406
5104.75 3461
5105.43 3348
5106.10 3399
5106.78 3482
5107.45 3415
5108.12 3544
5108.80 3500
5109.47 3516
5110.15 3424
5110.82 3334
5111.50 3351
5112.17 3464
5112.85 3352
5113.52 3153
5114.20 3170
5114.87 3327
5115.54 3378
5116.22 3261
5116.89 3349
5117.57 3284
5118.24 3132
5118.92 3257
5119.59 3156
5120.27 3241
5120.94 3306
5121.62 3369
5122.30 3526
5122.97 3442
5123.65 3399
5124.32 3299
5125.00 3145
5125.67 3250
5126.35 3177
5127.02 3199
5127.70 3262
5128.37 3356
5129.05 3444
5129.73 3268
5130.40 3421
5131.08 3592
5131.75 3490
5132.43 3479
5133.10 3452
5133.78 3306
5134.46 3411
5135.13 3382
5135.81 3333
5136.49 3473
5137.16 3474
5137.84 3426
5138.51 3402
5139.19 3425
5139.87 3460
5140.54 3429
5141.22 3328
5141.90 3387
5142.57 3491
5143.25 3505
5143.93 3632
5144.60 3518
5145.28 3477
5145.96 3553
5146.63 3433
5147.31 3446
5147.99 3285
5148.66 3253
5149.34 3150
5150.02 3302
5150.69 3282
5151.37 3227
5152.05 3292
5152.73 3285
5153.40 3194
5154.08 3339
5154.76 3262
5155.44 3198
5156.11 3273
5156.79 3318
5157.47 3255
5158.15 3148
5158.82 3433
5159.50 3492
5160.18 3360
5160.86 3292
5161.53 3277
5162.21 3207
5162.89 3318
5163.57 3258
5164.25 3272
5164.92 3424
5165.60 3262
5166.28 3120
5166.96 3200
5167.64 3209
5168.31 3155
5168.99 3167
5169.67 3186
5170.35 3175
5171.03 3194
5171.71 3256
5172.39 3380
5173.06 3312
5173.74 3266
5174.42 3127
5175.10 3082
5175.78 3230
5176.46 3207
5177.14 3115
5177.82 3216
5178.49 3186
5179.17 3021
5179.85 3120
5180.53 3106
5181.21 3202
5181.89 3099
5182.57 3199
5183.25 3208
5183.93 3273
5184.61 3241
5185.29 3108
5185.97 3123
5186.64 3070
5187.32 3045
5188.00 3041
5188.68 3206
5189.36 3243
5190.04 3181
5190.72 3194
5191.40 3108
5192.08 3191
5192.76 3148
5193.44 3119
5194.12 3232
5194.80 3208
5195.48 3313
5196.16 3086
5196.84 3130
5197.52 3229
5198.20 3129
5198.88 3066
5199.56 3035
5200.24 2934
5200.92 3063
5201.60 2975
5202.28 2991
5202.96 3199
5203.65 3101
5204.33 3092
5205.01 3111
5205.69 3333
5206.37 3317
5207.05 3246
5207.73 3193
5208.41 3194
5209.09 3235
5209.77 3224
5210.45 3476
5211.13 3460
5211.82 3290
5212.50 3342
5213.18 3520
5213.86 3468
5214.54 3477
5215.22 3509
5215.90 3608
5216.58 3470
5217.27 3370
5217.95 3334
5218.63 3475
5219.31 3378
5219.99 3388
5220.67 3301
5221.36 3305
5222.04 3323
5222.72 3163
5223.40 3122
5224.08 3063
5224.77 3091
5225.45 3307
5226.13 3263
5226.81 3215
5227.49 3288
5228.18 3302
5228.86 3294
5229.54 3269
5230.22 3302
5230.91 3153
5231.59 3263
5232.27 3321
5232.95 3151
5233.63 3155
5234.32 3274
5235.00 3230
5235.68 3207
5236.37 3339
5237.05 3256
5237.73 3292
5238.41 3155
5239.10 3378
5239.78 3300
5240.46 3302
5241.15 3483
5241.83 3442
5242.51 3399
5243.20 3363
5243.88 3446
5244.56 3270
5245.24 3170
5245.93 3151
5246.61 3207
5247.29 3145
5247.98 3280
5248.66 3463
5249.35 3268
5250.03 3194
5250.71 3138
5251.40 3225
5252.08 3136
5252.76 3116
5253.45 3224
5254.13 3322
5254.82 3270
5255.50 3194
5256.18 3230
5256.87 3249
5257.55 3356
5258.24 3219
5258.92 3023
5259.60 3014
5260.29 3093
5260.97 3115
5261.66 3104
5262.34 3176
5263.03 3157
5263.71 3210
5264.40 3153
5265.08 3132
5265.76 3107
5266.45 3177
5267.13 3308
5267.82 3438
5268.50 3193
5269.19 3353
5269.87 3279
5270.56 3343
5271.24 3492
5271.93 3235
5272.61 3209
5273.30 3285
5273.98 3237
5274.67 3297
5275.35 3278
5276.04 3245
5276.72 3290
5277.41 3202
5278.10 3442
5278.78 3317
5279.47 3458
5280.15 3258
5280.84 3214
5281.52 3240
5282.21 3146
5282.89 3254
5283.58 3327
5284.27 3243
5284.95 3385
5285.64 3229
5286.32 3442
5287.01 3541
5287.70 3288
5288.38 3315
5289.07 3274
5289.75 3170
5290.44 3174
5291.13 3190
5291.81 3295
5292.50 3246
5293.19 2961
5293.87 3088
5294.56 3060
5295.25 3280
5295.93 3239
5296.62 3279
5297.31 3170
5297.99 3255
5298.68 3253
5299.37 3103
5300.05 3068
5300.74 3103
5301.43 3284
5302.11 3384
5302.80 3217
5303.49 3202
5304.18 3152
5304.86 3251
5305.55 3334
5306.24 3415
5306.92 3339
5307.61 3488
5308.30 3362
5308.99 3358
5309.67 3287
5310.36 3262
5311.05 3422
5311.74 3351
5312.42 3191
5313.11 3305
5313.80 3155
5314.49 3245
5315.18 3233
5315.86 3269
5316.55 3332
5317.24 3298
5317.93 3227
5318.62 3357
5319.30 3297
5319.99 3011
5320.68 3084
5321.37 3137
5322.06 3174
5322.74 3226
5323.43 3275
5324.12 3135
5324.81 3193
5325.50 3332
5326.19 3243
5326.88 3196
5327.56 3208
5328.25 3407
5328.94 3313
5329.63 3262
5330.32 3264
5331.01 3435
5331.70 3457
5332.39 3448
5333.07 3505
5333.76 3414
5334.45 3441
5335.14 3498
5335.83 3538
5336.52 3511
5337.21 3373
5337.90 3399
5338.59 3423
5339.28 3509
5339.97 3231
5340.66 3382
5341.35 3334
5342.04 3426
5342.73 3196
5343.42 3206
5344.10 3268
5344.79 3185
5345.48 3252
5346.17 3281
5346.86 3281
5347.55 3133
5348.24 3364
5348.93 3503
5349.62 3465
5350.31 3368
5351.00 3415
5351.69 3515
5352.39 3596
5353.08 3596
5353.77 3611
5354.46 3562
5355.15 3423
5355.84 3376
5356.53 3422
5357.22 3412
5357.91 3340
5358.60 3336
5359.29 3274
5359.98 3297
5360.67 3267
5361.36 3318
5362.05 3301
5362.74 3366
5363.44 3299
5364.13 3328
5364.82 3296
5365.51 3463
5366.20 3575
5366.89 3273
5367.58 3143
5368.27 3499
5368.96 3458
5369.66 3335
5370.35 3187
5371.04 3193
5371.73 3262
5372.42 3288
5373.11 3419
5373.81 3526
5374.50 3487
5375.19 3349
5375.88 3492
5376.57 3689
5377.26 3511
5377.96 3481
5378.65 3248
5379.34 3300
5380.03 3516
5380.72 3616
5381.42 3653
5382.11 3759
5382.80 3856
5383.49 3776
5384.18 3709
5384.88 3992
5385.57 4083
5386.26 3905
5386.95 3787
5387.65 3677
5388.34 3750
5389.03 3717
5389.72 3579
5390.42 3454
5391.11 3521
5391.80 3324
5392.50 3532
5393.19 3449
5393.88 3275
5394.57 3324
5395.27 3317
5395.96 3395
5396.65 3318
5397.35 3210
5398.04 3224
5398.73 3336
5399.43 3199
5400.12 3180
5400.81 3225
5401.51 3211
5402.20 3280
5402.89 3100
5403.59 3126
5404.28 3151
5404.97 3232
5405.67 3173
5406.36 3177
5407.06 3189
5407.75 3221
5408.44 3151
5409.14 3177
5409.83 3229
5410.53 3258
5411.22 3289
5411.91 3306
5412.61 3236
5413.30 3316
5414.00 3120
5414.69 3228
5415.38 3268
5416.08 2978
5416.77 2976
5417.47 3085
5418.16 3083
5418.86 3044
5419.55 3040
5420.25 3012
5420.94 3112
5421.64 3118
5422.33 3222
5423.03 3160
5423.72 3135
5424.41 3177
5425.11 3095
5425.80 3116
5426.50 3056
5427.19 3168
5427.89 3116
5428.59 3104
5429.28 3095
5429.98 3178
5430.67 3253
5431.37 3086
5432.06 3058
5432.76 3075
5433.45 3166
5434.15 3209
5434.84 3204
5435.54 3449
5436.23 3275
5436.93 2999
5437.63 3019
5438.32 2960
5439.02 3069
5439.71 3094
5440.41 3010
5441.11 3086
5441.80 3082
5442.50 3049
5443.19 3037
5443.89 3145
5444.59 3214
5445.28 3055
5445.98 3086
5446.68 3039
5447.37 3190
5448.07 3344
5448.76 3279
5449.46 3206
5450.16 3149
5450.85 3343
5451.55 3427
5452.25 3252
5452.94 3255
5453.64 3265
5454.34 3247
5455.03 3227
5455.73 3251
5456.43 3342
5457.13 3108
5457.82 2982
5458.52 3159
5459.22 3205
5459.91 3251
5460.61 3069
5461.31 3148
5462.01 3104
5462.70 3296
5463.40 3248
5464.10 3151
5464.80 3144
5465.49 3199
5466.19 3120
5466.89 3171
5467.59 3241
5468.28 3456
5468.98 3417
5469.68 3109
5470.38 3163
5471.07 3249
5471.77 3351
5472.47 3235
5473.17 3186
5473.87 3122
5474.56 3188
5475.26 3203
5475.96 3168
5476.66 3250
5477.36 3031
5478.06 3030
5478.75 3251
5479.45 3255
5480.15 3200
5480.85 3120
5481.55 3156
5482.25 3236
5482.95 3377
5483.64 3441
5484.34 3429
5485.04 3429
5485.74 3453
5486.44 3431
5487.14 3477
5487.84 3363
5488.54 3269
5489.23 3314
5489.93 3447
5490.63 3415
5491.33 3372
5492.03 3374
5492.73 3313
5493.43 3382
5494.13 3350
5494.83 3369
5495.53 3176
5496.23 3350
5496.93 3350
5497.63 3263
5498.33 3292
5499.03 3442
5499.73 3241
5500.43 3358
5501.13 3474
5501.83 3306
5502.53 3485
5503.23 3553
5503.93 3632
5504.63 3706
5505.33 3635
5506.03 3793
5506.73 3696
5507.43 3519
5508.13 3368
5508.83 3299
5509.53 3422
5510.23 3346
5510.93 3266
5511.63 3248
5512.33 3175
5513.03 3278
5513.73 3194
5514.43 3321
5515.13 3441
5515.83 3297
5516.53 3250
5517.23 3355
5517.93 3361
5518.64 3353
5519.34 3221
5520.04 3344
5520.74 3138
5521.44 3257
5522.14 3117
5522.84 3208
5523.54 3295
5524.24 3385
5524.95 3140
5525.65 3243
5526.35 3216
5527.05 3282
5527.75 3344
5528.45 3315
5529.15 3331
5529.86 3090
5530.56 3206
5531.26 3393
5531.96 3328
5532.66 3153
5533.36 3217
5534.07 3051
5534.77 3059
5535.47 3163
5536.17 3138
5536.87 3034
5537.58 2967
5538.28 3016
5538.98 3181
5539.68 3144
5540.39 3071
5541.09 3036
5541.79 3034
5542.49 3094
5543.20 3199
5543.90 3163
5544.60 3109
5545.30 3067
5546.01 3041
5546.71 3220
5547.41 3185
5548.11 2990
5548.82 2946
5549.52 2993
5550.22 2966
5550.93 3133
5551.63 3125
5552.33 3179
5553.03 3226
5553.74 3198
5554.44 3093
5555.14 3081
5555.85 3143
5556.55 3102
5557.25 3097
5557.96 3170
5558.66 3015
5559.36 3025
5560.07 2921
5560.77 2963
5561.48 3021
5562.18 3054
5562.88 2939
5563.59 2918
5564.29 2972
5564.99 3102
5565.70 2994
5566.40 3109
5567.11 3295
5567.81 3145
5568.51 2972
5569.22 3111
5569.92 3045
5570.63 3144
5571.33 3141
5572.04 3103
5572.74 3157
5573.44 3135
5574.15 3041
5574.85 3038
5575.56 3168
5576.26 3252
5576.97 3161
5577.67 3104
5578.38 3227
5579.08 3120
5579.79 2899
5580.49 3016
5581.20 3075
5581.90 3100
5582.61 3074
5583.31 3018
5584.02 2859
5584.72 2947
5585.43 3108
5586.13 3054
5586.84 3083
5587.54 3138
5588.25 3015
5588.95 3091
5589.66 2935
5590.36 3043
5591.07 2952
5591.77 2975
5592.48 3047
5593.19 3028
5593.89 2962
5594.60 2871
5595.30 2854
5596.01 2876
5596.71 2979
5597.42 3000
5598.13 2889
5598.83 2800
5599.54 2837
5600.24 2947
5600.95 3036
5601.66 2820
5602.36 2898
5603.07 3077
5603.78 2856
5604.48 2828
5605.19 2807
5605.89 2939
5606.60 2939
5607.31 2971
5608.01 2943
5608.72 2904
5609.43 2921
5610.13 2873
5610.84 3105
5611.55 2896
5612.25 2838
5612.96 2859
5613.67 2852
5614.38 2806
5615.08 2898
5615.79 2871
5616.50 2907
5617.20 3024
5617.91 2810
5618.62 2840
5619.33 2900
5620.03 2964
5620.74 2886
5621.45 2787
5622.15 2825
5622.86 2841
5623.57 2793
5624.28 2912
5624.99 2847
5625.69 2917
5626.40 2878
5627.11 2848
5627.82 2822
5628.52 2821
5629.23 2885
5629.94 2829
5630.65 2726
5631.36 2820
5632.06 2777
5632.77 2804
5633.48 2879
5634.19 2776
5634.90 2883
5635.61 2724
5636.31 2838
5637.02 2685
5637.73 2739
5638.44 2778
5639.15 2947
5639.86 2959
5640.56 2844
5641.27 2931
5641.98 2957
5642.69 2895
5643.40 3000
5644.11 2963
5644.82 2942
5645.53 3077
5646.24 3069
5646.94 3019
5647.65 3014
5648.36 2978
5649.07 2768
5649.78 2884
5650.49 2778
5651.20 2802
5651.91 2964
5652.62 3024
5653.33 3028
5654.04 3006
5654.75 2870
5655.46 2862
5656.17 2972
5656.88 2844
5657.59 2793
5658.30 3005
5659.01 2836
5659.71 2989
5660.42 2976
5661.13 2982
5661.84 3063
5662.55 2960
5663.26 2901
5663.97 2856
5664.69 3018
5665.40 2938
5666.11 2814
5666.82 2803
5667.53 2869
5668.24 2840
5668.95 2945
5669.66 2878
5670.37 2788
5671.08 2892
5671.79 2946
5672.50 2779
5673.21 2756
5673.92 2762
5674.63 3000
5675.34 2853
5676.05 2754
5676.76 2822
5677.48 2814
5678.19 2868
5678.90 2791
5679.61 2924
5680.32 2692
5681.03 2750
5681.74 2650
5682.45 2597
5683.16 2652
5683.88 2821
5684.59 2844
5685.30 2979
5686.01 2782
5686.72 2813
5687.43 2864
5688.15 2726
5688.86 2764
5689.57 2775
5690.28 2759
5690.99 2781
5691.70 2898
5692.42 2931
5693.13 2831
5693.84 2765
5694.55 2911
5695.26 2765
5695.98 2711
5696.69 2687
5697.40 2718
5698.11 2705
5698.82 2661
5699.54 2889
5700.25 2751
5700.96 2785
5701.67 2751
5702.39 2706
5703.10 2724
5703.81 2654
5704.52 2670
5705.24 2799
5705.95 2888
5706.66 2854
5707.38 2838
5708.09 2851
5708.80 2709
5709.51 2861
5710.23 2820
5710.94 2870
5711.65 2785
5712.37 2967
5713.08 2937
5713.79 2920
5714.51 2750
5715.22 2767
5715.93 2839
5716.65 2854
5717.36 2714
5718.07 2752
5718.79 2828
5719.50 2802
5720.21 2806
5720.93 2845
5721.64 2811
5722.36 2775
5723.07 2813
5723.78 2892
5724.50 2782
5725.21 2829
5725.92 2924
5726.64 2839
5727.35 2844
5728.07 2837
5728.78 2918
5729.50 2966
5730.21 2829
5730.92 2997
5731.64 2958
5732.35 2905
5733.07 3122
5733.78 3002
5734.50 2912
5735.21 2907
5735.93 2885
5736.64 2971
5737.35 2934
5738.07 2979
5738.78 3057
5739.50 2808
5740.21 2836
5740.93 2965
5741.64 2886
5742.36 2870
5743.07 2903
5743.79 2783
5744.50 2923
5745.22 2900
5745.93 2941
5746.65 2979
5747.37 3046
5748.08 3058
5748.80 3006
5749.51 2925
5750.23 3067
5750.94 2990
5751.66 3062
5752.37 3315
5753.09 3338
5753.81 3023
5754.52 3061
5755.24 3016
5755.95 2993
5756.67 2979
5757.38 3068
5758.10 3065
5758.82 2997
5759.53 3105
5760.25 2969
5760.96 3154
5761.68 3127
5762.40 3093
5763.11 3115
5763.83 3221
5764.55 3279
5765.26 3188
5765.98 3152
5766.70 3203
5767.41 3412
5768.13 3301
5768.85 3387
5769.56 3525
5770.28 3630
5771.00 3485
5771.71 3432
5772.43 3441
5773.15 3436
5773.86 3289
5774.58 3416
5775.30 3471
5776.01 3387
5776.73 3288
5777.45 3359
5778.17 3375
5778.88 3344
5779.60 3392
5780.32 3453
5781.04 3611
5781.75 3567
5782.47 3517
5783.19 3452
5783.91 3468
5784.62 3507
5785.34 3562
5786.06 3499
5786.78 3514
5787.49 3592
5788.21 3571
5788.93 3381
5789.65 3500
5790.37 3570
5791.08 3415
5791.80 3538
5792.52 3560
5793.24 3570
5793.96 3655
5794.68 3661
5795.39 3707
5796.11 3665
5796.83 3630
5797.55 3689
5798.27 3794
5798.99 3722
5799.70 3831
5800.42 4004
5801.14 3865
5801.86 4136
5802.58 3983
5803.30 4210
5804.02 4322
5804.74 4409
5805.45 4504
5806.17 4700
5806.89 4921
5807.61 4804
5808.33 4897
5809.05 4917
5809.77 4771
5810.49 4631
5811.21 4515
5811.93 4485
5812.65 4507
5813.37 4507
5814.09 4457
5814.81 4430
5815.52 4549
5816.24 4761
5816.96 4932
5817.68 5174
5818.40 5560
5819.12 6041
5819.84 6479
5820.56 6890
5821.28 7495
5822.00 7848
5822.72 7532
5823.44 7409
5824.16 7218
5824.88 6606
5825.60 6272
5826.32 5999
5827.04 5847
5827.76 5440
5828.48 5202
5829.21 5191
5829.93 5205
5830.65 5132
5831.37 4970
5832.09 5073
5832.81 5057
5833.53 4978
5834.25 4948
5834.97 5000
5835.69 4848
5836.41 5093
5837.13 4978
5837.85 4877
5838.57 5096
5839.30 4783
5840.02 4943
5840.74 4901
5841.46 4914
5842.18 4854
5842.90 4932
5843.62 4606
5844.34 4575
5845.07 4377
5845.79 4221
5846.51 4132
5847.23 4048
5847.95 4162
5848.67 4137
5849.39 4075
5850.12 3981
5850.84 3947
5851.56 3964
5852.28 3835
5853.00 3860
5853.73 3965
5854.45 3990
5855.17 3810
5855.89 3992
5856.61 4078
5857.34 3780
5858.06 3678
5858.78 3639
5859.50 3858
5860.23 4056
5860.95 4031
5861.67 3830
5862.39 3814
5863.11 3738
5863.84 3688
5864.56 3781
5865.28 3672
5866.01 3422
5866.73 3468
5867.45 3520
5868.17 3592
5868.90 3707
5869.62 3584
5870.34 3513
5871.07 3504
5871.79 3424
5872.51 3507
5873.23 3622
5873.96 3496
5874.68 3474
5875.40 3418
5876.13 3387
5876.85 3521
5877.57 3635
5878.30 3434
5879.02 3470
5879.74 3508
5880.47 3590
5881.19 3616
5881.92 3358
5882.64 3439
5883.36 3480
5884.09 3424
5884.81 3528
5885.53 3474
5886.26 3525
5886.98 3402
5887.71 3469
5888.43 3381
5889.15 3474
5889.88 3577
5890.60 3439
5891.33 3382
5892.05 3354
5892.78 3381
5893.50 3268
5894.23 3316
5894.95 3303
5895.67 3458
5896.40 3381
5897.12 3226
5897.85 3064
5898.57 3381
5899.30 3377
5900.02 3343
5900.75 3298
5901.47 3311
5902.20 3266
5902.92 3301
5903.65 3332
5904.37 3352
5905.10 3248
5905.82 3221
5906.55 3321
5907.27 3217
5908.00 3365
5908.72 3170
5909.45 3009
5910.17 3208
5910.90 3405
5911.62 3233
5912.35 3206
5913.08 3200
5913.80 3218
5914.53 3315
5915.25 3192
5915.98 3213
5916.70 3317
5917.43 3307
5918.16 3262
5918.88 3258
5919.61 3205
5920.33 3198
5921.06 3157
5921.79 3254
5922.51 3246
5923.24 3196
5923.97 3304
5924.69 3197
5925.42 3142
5926.14 3047
5926.87 3201
5927.60 3085
5928.32 3119
5929.05 3118
5929.78 3240
5930.50 3078
5931.23 3156
5931.96 3138
5932.68 3122
5933.41 3012
5934.14 3086
5934.86 3238
5935.59 3209
5936.32 3358
5937.05 3244
5937.77 3171
5938.50 3237
5939.23 3351
5939.95 3289
5940.68 3210
5941.41 3271
5942.14 3186
5942.86 3257
5943.59 3226
5944.32 3121
5945.05 3150
5945.77 3199
5946.50 3208
5947.23 3269
5947.96 3208
5948.68 3425
5949.41 3359
5950.14 3255
5950.87 3299
5951.60 3325
5952.32 3456
5953.05 3337
5953.78 3367
5954.51 3242
5955.24 3328
5955.96 3245
5956.69 3447
5957.42 3412
5958.15 3254
5958.88 3321
5959.61 3383
5960.33 3366
5961.06 3379
5961.79 3369
5962.52 3506
5963.25 3444
5963.98 3434
5964.71 3466
5965.44 3511
5966.16 3648
5966.89 3598
5967.62 3488
5968.35 3271
5969.08 3482
5969.81 3576
5970.54 3516
5971.27 3486
5972.00 3609
5972.73 3810
5973.46 4014
5974.18 3740
5974.91 3714
5975.64 3616
5976.37 3642
5977.10 3650
5977.83 3514
5978.56 3437
5979.29 3408
5980.02 3425
5980.75 3444
5981.48 3582
5982.21 3596
5982.94 3665
5983.67 3611
5984.40 3566
5985.13 3472
5985.86 3739
5986.59 4057
5987.32 3821
5988.05 3907
5988.78 3867
5989.51 3931
5990.24 3880
5990.97 3854
5991.70 3882
5992.43 3960
5993.16 4207
5993.89 4104
5994.62 3869
5995.35 3924
5996.09 3874
5996.82 3704
5997.55 3898
5998.28 4081
5999.01 3949
5999.74 3878
6000.47 3957
6001.20 3827
6001.93 3976
6002.66 3915
6003.39 3946
6004.13 3810
6004.86 3645
6005.59 3611
6006.32 3658
6007.05 3845
6007.78 3789
6008.51 3800
6009.25 3858
6009.98 3842
6010.71 3978
6011.44 4053
6012.17 4142
6012.90 4128
6013.64 4364
6014.37 4358
6015.10 4279
6015.83 4590
6016.56 4742
6017.29 4744
6018.03 4642
6018.76 4487
6019.49 4295
6020.22 4193
6020.96 4012
6021.69 3951
6022.42 3735
6023.15 3688
6023.88 3652
6024.62 3677
6025.35 3829
6026.08 3618
6026.81 3589
6027.55 3610
6028.28 3491
6029.01 3493
6029.75 3530
6030.48 3387
6031.21 3411
6031.94 3521
6032.68 3497
6033.41 3648
6034.14 3467
6034.88 3377
6035.61 3387
6036.34 3345
6037.07 3373
6037.81 3418
6038.54 3386
6039.27 3467
6040.01 3457
6040.74 3451
6041.47 3461
6042.21 3444
6042.94 3380
6043.68 3526
6044.41 3547
6045.14 3507
6045.88 3578
6046.61 3524
6047.34 3395
6048.08 3574
6048.81 3584
6049.55 3459
6050.28 3569
6051.01 3622
6051.75 3657
6052.48 3461
6053.22 3551
6053.95 3521
6054.68 3661
6055.42 3530
6056.15 3458
6056.89 3510
6057.62 3323
6058.36 3394
6059.09 3417
6059.83 3470
6060.56 3499
6061.29 3506
6062.03 3298
6062.76 3363
6063.50 3319
6064.23 3369
6064.97 3442
6065.70 3329
6066.44 3527
6067.17 3498
6067.91 3517
6068.64 3491
6069.38 3531
6070.11 3378
6070.85 3337
6071.58 3323
6072.32 3307
6073.06 3478
6073.79 3325
6074.53 3344
6075.26 3315
6076.00 3310
6076.73 3328
6077.47 3136
6078.20 3223
6078.94 3349
6079.68 3347
6080.41 3182
6081.15 3198
6081.88 3103
6082.62 3553
6083.35 3476
6084.09 3404
6084.83 3418
6085.56 3335
6086.30 3433
6087.04 3515
6087.77 3386
6088.51 3151
6089.24 3373
6089.98 3266
6090.72 3240
6091.45 3233
6092.19 3133
6092.93 3245
6093.66 3182
6094.40 3218
6095.14 3297
6095.87 3322
6096.61 3264
6097.35 3246
6098.08 3097
6098.82 3146
6099.56 3220
6100.29 3252
6101.03 3368
6101.77 3251
6102.51 3130
6103.24 3244
6103.98 3241
6104.72 3275
6105.46 3327
6106.19 3275
6106.93 3192
6107.67 3119
6108.41 3109
6109.14 3272
6109.88 3217
6110.62 3103
6111.36 3034
6112.09 3153
6112.83 3148
6113.57 3291
6114.31 3168
6115.04 3197
6115.78 3292
6116.52 3188
6117.26 3237
6118.00 3423
6118.73 3369
6119.47 3348
6120.21 3473
6120.95 3416
6121.69 3453
6122.43 3470
6123.16 3424
6123.90 3449
6124.64 3305
6125.38 3450
6126.12 3431
6126.86 3444
6127.60 3594
6128.33 3369
6129.07 3414
6129.81 3450
6130.55 3404
6131.29 3434
6132.03 3354
6132.77 3445
6133.51 3287
6134.25 3363
6134.98 3260
6135.72 3384
6136.46 3483
6137.20 3299
6137.94 3437
6138.68 3336
6139.42 3487
6140.16 3414
6140.90 3413
6141.64 3436
6142.38 3369
6143.12 3516
6143.86 3504
6144.60 3492
6145.34 3401
6146.08 3476
6146.82 3719
6147.56 3598
6148.30 3457
6149.04 3800
6149.78 3831
6150.52 3523
6151.26 3541
6152.00 3668
6152.74 3745
6153.48 3677
6154.22 3594
6154.96 3702
6155.70 3629
6156.44 3664
6157.18 3782
6157.92 3705
6158.66 3728
6159.40 3776
6160.14 3890
6160.88 4108
6161.62 3704
6162.36 3763
6163.10 3752
6163.85 3746
6164.59 3855
6165.33 3906
6166.07 3981
6166.81 4009
6167.55 4031
6168.29 4094
6169.03 4209
6169.77 4419
6170.51 4376
6171.26 4724
6172.00 4502
6172.74 4311
6173.48 4441
6174.22 4327
6174.96 4533
6175.70 4517
6176.45 4547
6177.19 4528
6177.93 4327
6178.67 4386
6179.41 4269
6180.16 4489
6180.90 4529
6181.64 4491
6182.38 4500
6183.12 4264
6183.87 4325
6184.61 4375
6185.35 4604
6186.09 4539
6186.83 4390
6187.58 4525
6188.32 4807
6189.06 4559
6189.80 4422
6190.55 4673
6191.29 4846
6192.03 4659
6192.77 4739
6193.52 4737
6194.26 4665
6195.00 4715
6195.74 4817
6196.49 4979
6197.23 5035
6197.97 4989
6198.72 5216
6199.46 5274
6200.20 5183
6200.94 5259
6201.69 5324
6202.43 5168
6203.17 5285
6203.92 5215
6204.66 5116
6205.40 5139
6206.15 5382
6206.89 5347
6207.63 5608
6208.38 6029
6209.12 6492
6209.87 7193
6210.61 7865
6211.35 8702
6212.10 9705
6212.84 10674
6213.58 11168
6214.33 11683
6215.07 11856
6215.82 11286
6216.56 10555
6217.30 10137
6218.05 9415
6218.79 8285
6219.54 7386
6220.28 6823
6221.02 6160
6221.77 5592
6222.51 5154
6223.26 5097
6224.00 4864
6224.75 4900
6225.49 4712
6226.24 4774
6226.98 4847
6227.73 4918
6228.47 4792
6229.21 4775
6229.96 4776
6230.70 4745
6231.45 4824
6232.19 4712
6232.94 4627
6233.68 4559
6234.43 4442
6235.17 4299
6235.92 4057
6236.67 4083
6237.41 4043
6238.16 3973
6238.90 4051
6239.65 3934
6240.39 4036
6241.14 4122
6241.88 4095
6242.63 4265
6243.37 4151
6244.12 4111
6244.87 4065
6245.61 4085
6246.36 4400
6247.10 4186
6247.85 4280
6248.59 4358
6249.34 4600
6250.09 4446
6250.83 4520
6251.58 4638
6252.33 4682
6253.07 4911
6253.82 4866
6254.56 4694
6255.31 4564
6256.06 4657
6256.80 4631
6257.55 4559
6258.30 4320
6259.04 4291
6259.79 4264
6260.54 4338
6261.28 4402
6262.03 4275
6262.78 4234
6263.52 4234
6264.27 4136
6265.02 4193
6265.76 4221
6266.51 4151
6267.26 4043
6268.01 4010
6268.75 4192
6269.50 4177
6270.25 4161
6270.99 4196
6271.74 4140
6272.49 4097
6273.24 4090
6273.98 4161
6274.73 4093
6275.48 3982
6276.23 3995
6276.97 4116
6277.72 4158
6278.47 4166
6279.22 4162
6279.96 4060
6280.71 4050
6281.46 4080
6282.21 3973
6282.96 4035
6283.70 3909
6284.45 3906
6285.20 3758
6285.95 3884
6286.70 3798
6287.45 3889
6288.19 3940
6288.94 3830
6289.69 3736
6290.44 3811
6291.19 3790
6291.94 3743
6292.68 3711
6293.43 3812
6294.18 3686
6294.93 3735
6295.68 3879
6296.43 3702
6297.18 3589
6297.93 3699
6298.67 3761
6299.42 3734
6300.17 3606
6300.92 3487
6301.67 3696
6302.42 3553
6303.17 3438
6303.92 3517
6304.67 3386
6305.42 3431
6306.17 3447
6306.92 3495
6307.67 3394
6308.41 3370
6309.16 3440
6309.91 3452
6310.66 3333
6311.41 3467
6312.16 3392
6312.91 3505
6313.66 3494
6314.41 3337
6315.16 3359
6315.91 3395
6316.66 3464
6317.41 3409
6318.16 3499
6318.91 3411
6319.66 3351
6320.41 3432
6321.16 3351
6321.91 3304
6322.66 3316
6323.41 3447
6324.16 3442
6324.92 3308
6325.67 3235
6326.42 3271
6327.17 3259
6327.92 3104
6328.67 3314
6329.42 3209
6330.17 3071
6330.92 3186
6331.67 3148
6332.42 3152
6333.17 3047
6333.92 3177
6334.68 3089
6335.43 3171
6336.18 3047
6336.93 2981
6337.68 3117
6338.43 3174
6339.18 3016
6339.93 3199
6340.69 3198
6341.44 3066
6342.19 3078
6342.94 2962
6343.69 2880
6344.44 3046
6345.20 3165
6345.95 3135
6346.70 2911
6347.45 3044
6348.20 3032
6348.95 2926
6349.71 2918
6350.46 3020
6351.21 3118
6351.96 3250
6352.71 3050
6353.47 3139
6354.22 3126
6354.97 3044
6355.72 2982
6356.48 2947
6357.23 3051
6357.98 3074
6358.73 3114
6359.49 3010
6360.24 2955
6360.99 3087
6361.74 3027
6362.50 3035
6363.25 2998
6364.00 2950
6364.76 2904
6365.51 2978
6366.26 3076
6367.01 3040
6367.77 3118
6368.52 3287
6369.27 3142
6370.03 3005
6370.78 3073
6371.53 3027
6372.29 2984
6373.04 3080
6373.79 3104
6374.55 2987
6375.30 3062
6376.05 3142
6376.81 3000
6377.56 2909
6378.31 3006
6379.07 2971
6379.82 2909
6380.58 2989
6381.33 3019
6382.08 2978
6382.84 2877
6383.59 2860
6384.35 2914
6385.10 2986
6385.85 3026
6386.61 3110
6387.36 3088
6388.12 3011
6388.87 3068
6389.62 3015
6390.38 2981
6391.13 2951
6391.89 2921
6392.64 2959
6393.40 2911
6394.15 2757
6394.91 2979
6395.66 2893
6396.42 2829
6397.17 2922
6397.93 2782
6398.68 2968
6399.44 2894
6400.19 2918
6400.95 2942
6401.70 2867
6402.46 2883
6403.21 2806
6403.97 2827
6404.72 2779
6405.48 2743
6406.23 2900
6406.99 2935
6407.74 2892
6408.50 2747
6409.25 2810
6410.01 2843
6410.76 2793
6411.52 2749
6412.28 2753
6413.03 2738
6413.79 2885
6414.54 2876
6415.30 2889
6416.05 2866
6416.81 2889
6417.57 2818
6418.32 2865
6419.08 2935
6419.83 2842
6420.59 2831
6421.35 2792
6422.10 2772
6422.86 2761
6423.62 2855
6424.37 2806
6425.13 2843
6425.89 2919
6426.64 2762
6427.40 2901
6428.15 2775
6428.91 2826
6429.67 2854
6430.42 2897
6431.18 2688
6431.94 2857
6432.70 2803
6433.45 2912
6434.21 2853
6434.97 2865
6435.72 2824
6436.48 2896
6437.24 2895
6437.99 2866
6438.75 2926
6439.51 2831
6440.27 2781
6441.02 2787
6441.78 2811
6442.54 2914
6443.30 2914
6444.05 2787
6444.81 2918
6445.57 2957
6446.33 3039
6447.08 2879
6447.84 2867
6448.60 2984
6449.36 2909
6450.12 2806
6450.87 2832
6451.63 2973
6452.39 2964
6453.15 2994
6453.91 2926
6454.66 2876
6455.42 2873
6456.18 2918
6456.94 3020
6457.70 2942
6458.46 3015
6459.21 3177
6459.97 2963
6460.73 3028
6461.49 2974
6462.25 3079
6463.01 3146
6463.77 3007
6464.52 3074
6465.28 3053
6466.04 3007
6466.80 3013
6467.56 3100
6468.32 3029
6469.08 3103
6469.84 3021
6470.60 3065
6471.36 3034
6472.11 3171
6472.87 3273
6473.63 3028
6474.39 3063
6475.15 3109
6475.91 3037
6476.67 3155
6477.43 3236
6478.19 3089
6478.95 3160
6479.71 3253
6480.47 3390
6481.23 3182
6481.99 3206
6482.75 3287
6483.51 3197
6484.27 3233
6485.03 3277
6485.79 3194
6486.55 3087
6487.31 3147
6488.07 3331
6488.83 3298
6489.59 3447
6490.35 3517
6491.11 3539
6491.87 3468
6492.63 3400
6493.39 3369
6494.15 3403
6494.91 3310
6495.67 3326
6496.43 3487
6497.19 3484
6497.95 3575
6498.71 3764
6499.48 3624
6500.24 3490
6501.00 3483
6501.76 3494
6502.52 3547
6503.28 3628
6504.04 3604
6504.80 3701
6505.56 3740
6506.32 3726
6507.09 3771
6507.85 3702
6508.61 3543
6509.37 3642
6510.13 3617
6510.89 3789
6511.65 3810
6512.42 3904
6513.18 3945
6513.94 3895
6514.70 4014
6515.46 3981
6516.22 3866
6516.99 3901
6517.75 3885
6518.51 3991
6519.27 3870
6520.03 3835
6520.80 3927
6521.56 3891
6522.32 4037
6523.08 3978
6523.84 3829
6524.61 3959
6525.37 4157
6526.13 4219
6526.89 4464
6527.66 4599
6528.42 4577
6529.18 4721
6529.94 4807
6530.71 4783
6531.47 4884
6532.23 4724
6533.00 4617
6533.76 4613
6534.52 4499
6535.28 4501
6536.05 4666
6536.81 4918
6537.57 4938
6538.34 4895
6539.10 4952
6539.86 5299
6540.63 5493
6541.39 5528
6542.15 5579
6542.92 5601
6543.68 5443
6544.44 5337
6545.21 5155
6545.97 4916
6546.73 4597
6547.50 4459
6548.26 4393
6549.02 4248
6549.79 4198
6550.55 4168
6551.31 4003
6552.08 3939
6552.84 3987
6553.61 3907
6554.37 3876
6555.13 3944
6555.90 3859
6556.66 3781
6557.43 3944
6558.19 4011
6558.96 4142
6559.72 4162
6560.48 4093
6561.25 4070
6562.01 4087
6562.78 4134
6563.54 4159
6564.31 4062
6565.07 4066
6565.84 4151
6566.60 4454
6567.37 4586
6568.13 4538
6568.90 4551
6569.66 4348
6570.43 4355
6571.19 4340
6571.96 4612
6572.72 4332
6573.49 4461
6574.25 4500
6575.02 4380
6575.78 4419
6576.55 4513
6577.31 4377
6578.08 4472
6578.84 4506
6579.61 4371
6580.37 4492
6581.14 4572
6581.91 4506
6582.67 4587
6583.44 4768
6584.20 4766
6584.97 4708
6585.73 4700
6586.50 4922
6587.27 5108
6588.03 5184
6588.80 5148
6589.56 5240
6590.33 5169
6591.10 4968
6591.86 5063
6592.63 5030
6593.39 4974
6594.16 5036
6594.93 4998
6595.69 4878
6596.46 4930
6597.23 4960
6597.99 4927
6598.76 4918
6599.53 4852
6600.29 4962
6601.06 4937
6601.83 4826
6602.59 4752
6603.36 4598
6604.13 4492
6604.89 4558
6605.66 4508
6606.43 4373
6607.20 4385
6607.96 4361
6608.73 4420
6609.50 4229
6610.26 4354
6611.03 4203
6611.80 4120
6612.57 4105
6613.33 4202
6614.10 4025
6614.87 4001
6615.64 4360
6616.40 4162
6617.17 4100
6617.94 4089
6618.71 4383
6619.48 4385
6620.24 4233
6621.01 4318
6621.78 4179
6622.55 4291
6623.32 4256
6624.08 4203
6624.85 4231
6625.62 4286
6626.39 4412
6627.16 4463
6627.92 4366
6628.69 4389
6629.46 4530
6630.23 4452
6631.00 4375
6631.77 4513
6632.54 4569
6633.30 4372
6634.07 4602
6634.84 4618
6635.61 4554
6636.38 4717
6637.15 4812
6637.92 4892
6638.69 4920
6639.45 4964
6640.22 5020
6640.99 4982
6641.76 4969
6642.53 4711
6643.30 4717
6644.07 4560
6644.84 4430
6645.61 4348
6646.38 4226
6647.15 4210
6647.92 4195
6648.69 4128
6649.46 4314
6650.22 4048
6650.99 4264
6651.76 4168
6652.53 4145
6653.30 3996
6654.07 4092
6654.84 4152
6655.61 3962
6656.38 3951
6657.15 4072
6657.92 4132
6658.69 4141
6659.46 4110
6660.23 4087
6661.00 4132
6661.77 4011
6662.54 3977
6663.31 4183
6664.09 4229
6664.86 4075
6665.63 4352
6666.40 4378
6667.17 4459
6667.94 4647
6668.71 4918
6669.48 5042
6670.25 5216
6671.02 5107
6671.79 4962
6672.56 4906
6673.33 4731
6674.10 4521
6674.88 4364
6675.65 4263
6676.42 4169
6677.19 4127
6677.96 3974
6678.73 3834
6679.50 3940
6680.27 3797
6681.05 3829
6681.82 3750
6682.59 3724
6683.36 3742
6684.13 3648
6684.90 3690
6685.67 3825
6686.45 3773
6687.22 3904
6687.99 3915
6688.76 3837
6689.53 3726
6690.31 3742
6691.08 3842
6691.85 4018
6692.62 3803
6693.39 3804
6694.17 3798
6694.94 3688
6695.71 3735
6696.48 3650
6697.25 3553
6698.03 3737
6698.80 3468
6699.57 3218
6700.34 3308
6701.12 3537
6701.89 3395
6702.66 3416
6703.43 3354
6704.21 3566
6704.98 3505
6705.75 3517
6706.53 3533
6707.30 3466
6708.07 3630
6708.84 3526
6709.62 3615
6710.39 3481
6711.16 3467
6711.94 3466
6712.71 3479
6713.48 3468
6714.26 3365
6715.03 3523
6715.80 3442
6716.58 3388
6717.35 3399
6718.12 3284
6718.90 3358
6719.67 3299
6720.45 3303
6721.22 3261
6721.99 3235
6722.77 3261
6723.54 3313
6724.31 3331
6725.09 3303
6725.86 3346
6726.64 3356
6727.41 3296
6728.18 3247
6728.96 3212
6729.73 3199
6730.51 3210
6731.28 3175
6732.06 3287
6732.83 3255
6733.60 3235
6734.38 3196
6735.15 3185
6735.93 3196
6736.70 3251
6737.48 3093
6738.25 3121
6739.03 3071
6739.80 3238
6740.58 3215
6741.35 3046
6742.13 3160
6742.90 3103
6743.68 3083
6744.45 3085
6745.23 3027
6746.00 3133
6746.78 2944
6747.55 2960
6748.33 2926
6749.10 3054
6749.88 3013
6750.65 3001
6751.43 2935
6752.20 2991
6752.98 3016
6753.75 2992
6754.53 2987
6755.31 3061
6756.08 2953
6756.86 3027
6757.63 3017
6758.41 2900
6759.19 2936
6759.96 2957
6760.74 2990
6761.51 2869
6762.29 2961
6763.07 3012
6763.84 3032
6764.62 3005
6765.39 3024
6766.17 2897
6766.95 2885
6767.72 2849
6768.50 2897
6769.28 2841
6770.05 2871
6770.83 2888
6771.61 2931
6772.38 2949
6773.16 2997
6773.94 2852
6774.71 2817
6775.49 3006
6776.27 2904
6777.04 2838
6777.82 2875
6778.60 2826
6779.37 2778
6780.15 2819
6780.93 3005
6781.71 2974
6782.48 3088
6783.26 3047
6784.04 2918
6784.81 2893
6785.59 3065
6786.37 2839
6787.15 2817
6787.92 2930
6788.70 2994
6789.48 2795
6790.26 2783
6791.04 2891
6791.81 2773
6792.59 2968
6793.37 2974
6794.15 2933
6794.92 2873
6795.70 2938
6796.48 2874
6797.26 2793
6798.04 2899
6798.81 2930
6799.59 2827
6800.37 2882
6801.15 2859
6801.93 2838
6802.71 2702
6803.48 2663
6804.26 2726
6805.04 2693
6805.82 2712
6806.60 2635
6807.38 2839
6808.16 2714
6808.94 2758
6809.71 2700
6810.49 2634
6811.27 2737
6812.05 2848
6812.83 2707
6813.61 2686
6814.39 2687
6815.17 2697
6815.95 2811
6816.73 2839
6817.50 2778
6818.28 2806
6819.06 2860
6819.84 2872
6820.62 2790
6821.40 2758
6822.18 2779
6822.96 2725
6823.74 2815
6824.52 2776
6825.30 2755
6826.08 2798
6826.86 2834
6827.64 2765
6828.42 2739
6829.20 2837
6829.98 2729
6830.76 2671
6831.54 2706
6832.32 2750
6833.10 2623
6833.88 2652
6834.66 2684
6835.44 2661
6836.22 2812
6837.00 2608
6837.78 2726
6838.56 2793
6839.34 2773
6840.12 2777
6840.90 2645
6841.68 2721
6842.46 2735
6843.24 2788
6844.03 2644
6844.81 2689
6845.59 2749
6846.37 2681
6847.15 2712
6847.93 2793
6848.71 2653
6849.49 2733
6850.27 2902
6851.05 2915
6851.84 2955
6852.62 3081
6853.40 3174
6854.18 3380
6854.96 3559
6855.74 3624
6856.52 3738
6857.30 3669
6858.09 3779
6858.87 3622
6859.65 3584
6860.43 3469
6861.21 3400
6861.99 3295
6862.78 3087
6863.56 2976
6864.34 3062
6865.12 3001
6865.90 2928
6866.69 2860
6867.47 2840
6868.25 2855
6869.03 2943
6869.82 2807
6870.60 2738
6871.38 2938
6872.16 2879
6872.94 2909
6873.73 2989
6874.51 2937
6875.29 2998
6876.07 2846
6876.86 2788
6877.64 2681
6878.42 2724
6879.21 2753
6879.99 2790
6880.77 2817
6881.55 2836
6882.34 2833
6883.12 2853
6883.90 2846
6884.69 2920
6885.47 2978
6886.25 2907
6887.04 3017
6887.82 2869
6888.60 3016
6889.39 3067
6890.17 3163
6890.95 3147
6891.74 3096
6892.52 3238
6893.30 3290
6894.09 3289
6894.87 3186
6895.65 3169
6896.44 3224
6897.22 3178
6898.01 3188
6898.79 3041
6899.57 3058
6900.36 3155
6901.14 3145
6901.93 3109
6902.71 3131
6903.49 3007
6904.28 2992
6905.06 2994
6905.85 2949
6906.63 3100
6907.42 3052
6908.20 2964
6908.98 2972
6909.77 3128
6910.55 3069
6911.34 3072
6912.12 3083
6912.91 2971
6913.69 3076
6914.48 3097
6915.26 2957
6916.05 2960
6916.83 3021
6917.62 3146
6918.40 3069
6919.19 3152
6919.97 3096
6920.76 3070
6921.54 3043
6922.33 3026
6923.11 3145
6923.90 3150
6924.68 3185
6925.47 3200
6926.25 3338
6927.04 3404
6927.82 3212
6928.61 3149
6929.40 2985
6930.18 3167
6930.97 3169
6931.75 3186
6932.54 3196
6933.32 3161
6934.11 3096
6934.90 3026
6935.68 3094
6936.47 3010
6937.25 3194
6938.04 3168
6938.83 3144
6939.61 3175
6940.40 3268
6941.19 3177
6941.97 3086
6942.76 3210
6943.54 3154
6944.33 3318
6945.12 3373
6945.90 3304
6946.69 3299
6947.48 3279
6948.26 3504
6949.05 3348
6949.84 3532
6950.62 3570
6951.41 3508
6952.20 3458
6952.99 3344
6953.77 3420
6954.56 3515
6955.35 3402
6956.13 3424
6956.92 3434
6957.71 3380
6958.50 3413
6959.28 3522
6960.07 3615
6960.86 3736
6961.64 3798
6962.43 3865
6963.22 3735
6964.01 3729
6964.80 3941
6965.58 3882
6966.37 3830
6967.16 3647
6967.95 3763
6968.73 3657
6969.52 3950
6970.31 3921
6971.10 3907
6971.89 3956
6972.67 3845
6973.46 4065
6974.25 4078
6975.04 4080
6975.83 4002
6976.62 3997
6977.40 4075
6978.19 4189
6978.98 4365
6979.77 4237
6980.56 4304
6981.35 4437
6982.13 4351
6982.92 4598
6983.71 4787
6984.50 4921
6985.29 4950
6986.08 5092
6986.87 5341
6987.66 5436
6988.45 5715
6989.23 6149
6990.02 6362
6990.81 6571
6991.60 6705
6992.39 6785
6993.18 6693
6993.97 6354
6994.76 5876
6995.55 5615
6996.34 5238
6997.13 4931
6997.92 4820
6998.71 4877
6999.50 4875
7000.29 4948
7001.07 5122
7001.86 5323
7002.65 5719
7003.44 5999
7004.23 6545
7005.02 6700
7005.81 6781
7006.60 6607
7007.39 6526
7008.18 6286
7008.97 5844
7009.76 5268
7010.55 5017
7011.34 4840
7012.14 4349
7012.93 4104
7013.72 4099
7014.51 4019
7015.30 3954
7016.09 3837
7016.88 3684
7017.67 3627
7018.46 3724
7019.25 3718
7020.04 3850
7020.83 3823
7021.62 3737
7022.41 3717
7023.20 3655
7024.00 3762
7024.79 3658
7025.58 3731
7026.37 3828
7027.16 3662
7027.95 3553
7028.74 3663
7029.53 3635
7030.32 3649
7031.12 3739
7031.91 3720
7032.70 3806
7033.49 3662
7034.28 3515
7035.07 3548
7035.87 3583
7036.66 3539
7037.45 3550
7038.24 3475
7039.03 3589
7039.82 3655
7040.62 3680
7041.41 3658
7042.20 3676
7042.99 3632
7043.78 3586
7044.58 3657
7045.37 3654
7046.16 3692
7046.95 3618
7047.75 3492
7048.54 3561
7049.33 3525
7050.12 3438
7050.92 3391
7051.71 3462
7052.50 3481
7053.29 3555
7054.09 3518
7054.88 3531
7055.67 3593
7056.46 3552
7057.26 3510
7058.05 3519
7058.84 3330
7059.64 3334
7060.43 3285
7061.22 3392
7062.02 3317
7062.81 3241
7063.60 3363
7064.39 3431
7065.19 3250
7065.98 3206
7066.77 3391
7067.57 3395
7068.36 3404
7069.16 3364
7069.95 3418
7070.74 3407
7071.54 3233
7072.33 3148
7073.12 3044
7073.92 3007
7074.71 3188
7075.51 3134
7076.30 3078
7077.09 3062
7077.89 3067
7078.68 3030
7079.48 3077
7080.27 2967
7081.06 3107
7081.86 3034
7082.65 3054
7083.45 3110
7084.24 3105
7085.04 3043
7085.83 3121
7086.62 3125
7087.42 3188
7088.21 2996
7089.01 2932
7089.80 2877
7090.60 2896
7091.39 2977
7092.19 2768
7092.98 2827
7093.78 2881
7094.57 2837
7095.37 2768
7096.16 2812
7096.96 2810
7097.75 2729
7098.55 2716
7099.34 2754
7100.14 2710
7100.93 2771
7101.73 2827
7102.52 2754
7103.32 2751
7104.11 2721
7104.91 2630
7105.71 2714
7106.50 2655
7107.30 2700
7108.09 2669
7108.89 2634
7109.68 2680
7110.48 2578
7111.28 2543
7112.07 2607
7112.87 2628
7113.66 2609
7114.46 2526
7115.26 2615
7116.05 2680
7116.85 2705
7117.65 2655
7118.44 2776
7119.24 2669
7120.03 2702
7120.83 2698
7121.63 2600
7122.42 2559
7123.22 2670
7124.02 2670
7124.81 2599
7125.61 2723
7126.41 2848
7127.20 2753
7128.00 2710
7128.80 2627
7129.59 2634
7130.39 2631
7131.19 2529
7131.99 2516
7132.78 2595
7133.58 2684
7134.38 2484
7135.17 2527
7135.97 2649
7136.77 2525
7137.57 2369
7138.36 2498
7139.16 2446
7139.96 2456
7140.76 2461
7141.55 2422
7142.35 2526
7143.15 2505
7143.95 2531
7144.74 2447
7145.54 2508
7146.34 2444
7147.14 2496
7147.94 2441
7148.73 2532
7149.53 2449
7150.33 2512
7151.13 2501
7151.93 2517
7152.72 2343
7153.52 2279
7154.32 2351
7155.12 2334
7155.92 2378
7156.72 2308
7157.51 2351
7158.31 2315
7159.11 2367
7159.91 2338
7160.71 2280
7161.51 2329
7162.31 2409
7163.11 2385
7163.90 2370
7164.70 2354
7165.50 2408
7166.30 2357
7167.10 2443
7167.90 2459
7168.70 2508
7169.50 2393
7170.30 2379
7171.10 2411
7171.90 2346
7172.69 2366
7173.49 2307
7174.29 2304
7175.09 2278
7175.89 2313
7176.69 2338
7177.49 2463
7178.29 2356
7179.09 2346
7179.89 2268
7180.69 2294
7181.49 2301
7182.29 2305
7183.09 2375
7183.89 2410
7184.69 2344
7185.49 2279
7186.29 2152
7187.09 2212
7187.89 2174
7188.69 2177
7189.49 2236
7190.29 2254
7191.09 2310
7191.89 2220
7192.69 2261
7193.49 2285
7194.29 2399
7195.09 2215
7195.89 2240
7196.70 2206
7197.50 2191
7198.30 2179
7199.10 2204
7199.90 2268
7200.70 2264
7201.50 2319
7202.30 2257
7203.10 2179
7203.90 2258
7204.70 2257
7205.51 2279
7206.31 2185
7207.11 2175
7207.91 2291
7208.71 2237
7209.51 2305
7210.31 2154
7211.12 2296
7211.92 2200
7212.72 2145
7213.52 2211
7214.32 2266
7215.12 2267
7215.92 2269
7216.73 2213
7217.53 2274
7218.33 2135
7219.13 2200
7219.93 2237
7220.74 2317
7221.54 2322
7222.34 2119
7223.14 2197
7223.94 2267
7224.75 2213
7225.55 2162
7226.35 2182
7227.15 2142
7227.96 2088
7228.76 2187
7229.56 2264
7230.36 2257
7231.17 2160
7231.97 2168
7232.77 2326
7233.57 2289
7234.38 2049
7235.18 2144
7235.98 2132
7236.79 2257
7237.59 2211
7238.39 2220
7239.19 2274
7240.00 2282
7240.80 2198
7241.60 2380
7242.41 2347
7243.21 2424
7244.01 2387
7244.82 2523
7245.62 2411
7246.42 2449
7247.23 2405
7248.03 2356
7248.83 2308
7249.64 2299
7250.44 2242
7251.25 2226
7252.05 2394
7252.85 2279
7253.66 2278
7254.46 2227
7255.27 2299
7256.07 2287
7256.87 2278
7257.68 2285
7258.48 2195
7259.29 2314
7260.09 2379
7260.89 2301
7261.70 2256
7262.50 2332
7263.31 2348
7264.11 2362
7264.92 2279
7265.72 2215
7266.53 2172
7267.33 2272
7268.13 2306
7268.94 2234
7269.74 2311
7270.55 2365
7271.35 2349
7272.16 2250
7272.96 2269
7273.77 2365
7274.57 2311
7275.38 2423
7276.18 2350
7276.99 2417
7277.79 2335
7278.60 2430
7279.40 2471
7280.21 2293
7281.01 2503
7281.82 2423
7282.63 2370
7283.43 2424
7284.24 2525
7285.04 2512
7285.85 2533
7286.65 2668
7287.46 2829
7288.27 3082
7289.07 3118
7289.88 3332
7290.68 3313
7291.49 3380
7292.29 3055
7293.10 3003
7293.91 3198
7294.71 3036
7295.52 2869
7296.33 2621
7297.13 2532
7297.94 2504
7298.74 2478
7299.55 2464
7300.36 2332
7301.16 2336
7301.97 2330
7302.78 2304
7303.58 2289
7304.39 2313
7305.20 2311
7306.00 2192
7306.81 2325
7307.62 2316
7308.42 2327
7309.23 2396
7310.04 2391
7310.84 2358
7311.65 2252
7312.46 2288
7313.27 2247
7314.07 2387
7314.88 2461
7315.69 2467
7316.50 2416
7317.30 2312
7318.11 2326
7318.92 2342
7319.72 2334
7320.53 2303
7321.34 2384
7322.15 2360
7322.96 2482
7323.76 2521
7324.57 2632
7325.38 2656
7326.19 2641
7326.99 2620
7327.80 2610
7328.61 2695
7329.42 2659
7330.23 2534
7331.03 2515
7331.84 2588
7332.65 2458
7333.46 2407
7334.27 2335
7335.08 2431
7335.88 2339
7336.69 2332
7337.50 2382
7338.31 2317
7339.12 2365
7339.93 2298
7340.74 2227
7341.54 2305
7342.35 2282
7343.16 2335
7343.97 2305
7344.78 2406
7345.59 2275
7346.40 2271
7347.21 2322
7348.02 2311
7348.82 2229
7349.63 2297
7350.44 2278
7351.25 2351
7352.06 2345
7352.87 2371
7353.68 2399
7354.49 2365
7355.30 2354
7356.11 2307
7356.92 2234
7357.73 2219
7358.54 2376
7359.35 2309
7360.16 2244
7360.97 2298
7361.78 2275
7362.59 2378
7363.40 2320
7364.21 2315
7365.02 2337
7365.83 2381
7366.64 2413
7367.45 2271
7368.26 2178
7369.07 2332
7369.88 2321
7370.69 2321
7371.50 2259
7372.31 2386
7373.12 2337
7373.93 2295
7374.74 2364
7375.55 2250
7376.36 2266
7377.17 2299
7377.98 2276
7378.79 2322
7379.60 2339
7380.42 2358
7381.23 2355
7382.04 2346
7382.85 2417
7383.66 2535
7384.47 2506
7385.28 2464
7386.09 2532
7386.90 2523
7387.71 2659
7388.53 2682
7389.34 2492
7390.15 2429
7390.96 2392
7391.77 2333
7392.58 2385
7393.39 2417
7394.21 2355
7395.02 2381
7395.83 2183
7396.64 2154
7397.45 2191
7398.27 2398
7399.08 2200
7399.89 2184
7400.70 2370
7401.51 2408
7402.33 2491
7403.14 2498
7403.95 2613
7404.76 2545
7405.57 2705
7406.39 2721
7407.20 2664
7408.01 2550
7408.82 2587
7409.64 2573
7410.45 2399
7411.26 2414
7412.07 2347
7412.89 2363
7413.70 2276
7414.51 2249
7415.32 2247
7416.14 2204
7416.95 2150
7417.76 2214
7418.58 2192
7419.39 2176
7420.20 2064
7421.02 2105
7421.83 2143
7422.64 2157
7423.45 2188
7424.27 2146
7425.08 2155
7425.89 2148
7426.71 2190
7427.52 2189
7428.33 2076
7429.15 2205
7429.96 2232
7430.78 2200
7431.59 2029
7432.40 2091
7433.22 2126
7434.03 2076
7434.84 2113
7435.66 2182
7436.47 2108
7437.29 2114
7438.10 2064
7438.91 2127
7439.73 2114
7440.54 2098
7441.36 2094
7442.17 2168
7442.99 2077
7443.80 2084
7444.61 2063
7445.43 2232
7446.24 2220
7447.06 2193
7447.87 2187
7448.69 1995
7449.50 2138
7450.32 2102
7451.13 2081
7451.95 2089
7452.76 2036
7453.58 2055
7454.39 2108
7455.21 2120
7456.02 2166
7456.84 2121
7457.65 2119
7458.47 2076
7459.28 2235
7460.10 2165
7460.91 2143
7461.73 2044
7462.54 2054
7463.36 2060
7464.17 2124
7464.99 2105
7465.80 2067
7466.62 2150
7467.44 2186
7468.25 2105
7469.07 2265
7469.88 2254
7470.70 2122
7471.51 2055
7472.33 2112
7473.15 2117
7473.96 2162
7474.78 2102
7475.59 2022
7476.41 2146
7477.23 2210
7478.04 2129
7478.86 2151
7479.67 2027
7480.49 2013
7481.31 2092
7482.12 2154
7482.94 2112
7483.76 2112
7484.57 2045
7485.39 2064
7486.21 2049
7487.02 2068
7487.84 2085
7488.66 2047
7489.47 2069
7490.29 2081
7491.11 2050
7491.92 2098
7492.74 2129
7493.56 2023
7494.38 2065
7495.19 2017
7496.01 2015
7496.83 2098
7497.64 1955
7498.46 1916
7499.28 2021
7500.10 2044
7500.91 2004
7501.73 2037
7502.55 1995
7503.37 2019
7504.18 1975
7505.00 2002
7505.82 2153
7506.64 2069
7507.46 1996
7508.27 2081
7509.09 2168
7509.91 2156
7510.73 2027
7511.55 2077
7512.36 2182
7513.18 2092
7514.00 2112
7514.82 2060
7515.64 2094
7516.45 2119
7517.27 2016
7518.09 1970
7518.91 1960
7519.73 2072
7520.55 2158
7521.37 2173
7522.18 2179
7523.00 2056
7523.82 1949
7524.64 1947
7525.46 2101
7526.28 2156
7527.10 2016
7527.92 2082
7528.74 2052
7529.55 2114
7530.37 2099
7531.19 2060
7532.01 1992
7532.83 2032
7533.65 2063
7534.47 2194
7535.29 2109
7536.11 2091
7536.93 2036
7537.75 2034
7538.57 2057
7539.39 2007
7540.21 2128
7541.03 2123
7541.84 2151
7542.66 2200
7543.48 2097
7544.30 2121
7545.12 2327
7545.94 2173
7546.76 2111
7547.58 2249
7548.40 2145
7549.22 2242
7550.04 2202
7550.86 2136
7551.68 2076
7552.51 2047
7553.33 2198
7554.15 2188
7554.97 2245
7555.79 2173
7556.61 2101
7557.43 2180
7558.25 2123
7559.07 2228
7559.89 2290
7560.71 2293
7561.53 2273
7562.35 2233
7563.17 2302
7563.99 2186
7564.81 2246
7565.64 2327
7566.46 2298
7567.28 2379
7568.10 2314
7568.92 2260
7569.74 2383
7570.56 2314
7571.38 2485
7572.21 2403
7573.03 2208
7573.85 2226
7574.67 2266
7575.49 2381
7576.31 2236
7577.13 2210
7577.96 2217
7578.78 2205
7579.60 2158
7580.42 2264
7581.24 2232
7582.07 2182
7582.89 2185
7583.71 2179
7584.53 2179
7585.35 2376
7586.18 2295
7587.00 2314
7587.82 2363
7588.64 2308
7589.46 2217
7590.29 2362
7591.11 2350
7591.93 2249
7592.75 2443
7593.58 2518
7594.40 2607
7595.22 2496
7596.04 2397
7596.87 2446
7597.69 2664
7598.51 2568
7599.34 2379
7600.16 2350
7600.98 2454
7601.80 2542
7602.63 2565
7603.45 2536
7604.27 2335
7605.10 2471
7605.92 2508
7606.74 2687
7607.57 2800
7608.39 2716
7609.21 2769
7610.04 2949
7610.86 2879
7611.68 2893
7612.51 2801
7613.33 2753
7614.15 2791
7614.98 2581
7615.80 2580
7616.62 2593
7617.45 2510
7618.27 2442
7619.10 2397
7619.92 2407
7620.74 2373
7621.57 2346
7622.39 2394
7623.22 2441
7624.04 2433
7624.86 2445
7625.69 2492
7626.51 2411
7627.34 2497
7628.16 2509
7628.99 2528
7629.81 2411
7630.64 2392
7631.46 2484
7632.28 2427
7633.11 2470
7633.93 2442
7634.76 2652
7635.58 2745
7636.41 2817
7637.23 2845
7638.06 2819
7638.88 2825
7639.71 2672
7640.53 2729
7641.36 2646
7642.18 2480
7643.01 2374
7643.83 2405
7644.66 2342
7645.48 2333
7646.31 2216
7647.14 2197
7647.96 2166
7648.79 2243
7649.61 2240
7650.44 2304
7651.26 2289
7652.09 2292
7652.91 2239
7653.74 2139
7654.57 2249
7655.39 2128
7656.22 2121
7657.04 2175
7657.87 2113
7658.70 2082
7659.52 2061
7660.35 2014
7661.17 2193
7662.00 2161
7662.83 2110
7663.65 2225
7664.48 2066
7665.31 2030
7666.13 2085
7666.96 2021
7667.79 2099
7668.61 2168
7669.44 2193
7670.27 2102
7671.09 2153
7671.92 2188
7672.75 2093
7673.57 2120
7674.40 2119
7675.23 2203
7676.05 2229
7676.88 2226
7677.71 2188
7678.53 2144
7679.36 2132
7680.19 2204
7681.02 2099
7681.84 2135
7682.67 2092
7683.50 2105
7684.33 2094
7685.15 2193
7685.98 2139
7686.81 1990
7687.64 2064
7688.46 2075
7689.29 2017
7690.12 1975
7690.95 2232
7691.77 2051
7692.60 2074
7693.43 1993
7694.26 2045
7695.09 2053
7695.91 2139
7696.74 2148
7697.57 2088
7698.40 2060
7699.23 2126
7700.06 2025
7700.88 1995
7701.71 2065
7702.54 2178
7703.37 2066
7704.20 2102
7705.03 2130
7705.85 2220
7706.68 2141
7707.51 2097
7708.34 2053
7709.17 2090
7710.00 2150
7710.83 2051
7711.66 2076
7712.48 2085
7713.31 2101
7714.14 2063
7714.97 1975
7715.80 1950
7716.63 2082
7717.46 2112
7718.29 2009
7719.12 2064
7719.95 2008
7720.78 2059
7721.61 2096
7722.44 2012
7723.27 2037
7724.09 1903
7724.92 1983
7725.75 1996
7726.58 1992
7727.41 1996
7728.24 2036
7729.07 2052
7729.90 2108
7730.73 2016
7731.56 1972
7732.39 2095
7733.22 1973
7734.05 2020
7734.88 2012
7735.71 2028
7736.54 2042
7737.37 2020
7738.20 1979
7739.03 2050
7739.86 2039
7740.70 1904
7741.53 1930
7742.36 1993
7743.19 2007
7744.02 2023
7744.85 2032
7745.68 2021
7746.51 2138
7747.34 1944
7748.17 2123
7749.00 2257
7749.83 2196
7750.66 2352
7751.50 2468
7752.33 2465
7753.16 2648
7753.99 2549
7754.82 2677
7755.65 2614
7756.48 2525
7757.31 2446
7758.15 2220
7758.98 2189
7759.81 2115
7760.64 2088
7761.47 2068
7762.30 2041
7763.13 2022
7763.97 1947
7764.80 1987
7765.63 1991
7766.46 2072
7767.29 2045
7768.13 1975
7768.96 1909
7769.79 1987
7770.62 2058
7771.45 2045
7772.29 1967
7773.12 1849
7773.95 1887
7774.78 1864
7775.62 1875
7776.45 1912
7777.28 1882
7778.11 1799
7778.95 1882
7779.78 1903
7780.61 1955
7781.44 1917
7782.28 1840
7783.11 1911
7783.94 1917
7784.77 1898
7785.61 2015
7786.44 2056
7787.27 1949
7788.11 1918
7788.94 1796
7789.77 1855
7790.61 1997
7791.44 2017
7792.27 1993
7793.10 2092
7793.94 2024
7794.77 2016
7795.60 2024
7796.44 1886
7797.27 1862
7798.11 1824
7798.94 1847
7799.77 1826
7800.61 1922
7801.44 1854
7802.27 1854
7803.11 1920
7803.94 1909
7804.78 1825
7805.61 1778
7806.44 1912
7807.28 1939
7808.11 1821
7808.95 1853
7809.78 1938
7810.61 1966
7811.45 1940
7812.28 1898
7813.12 1972
7813.95 1895
7814.79 1982
7815.62 1844
7816.45 1891
7817.29 1898
7818.12 1855
7818.96 1920
7819.79 1870
7820.63 1912
7821.46 1941
7822.30 1881
7823.13 1886
7823.97 1908
7824.80 1813
7825.64 1879
7826.47 1861
7827.31 1913
7828.14 1927
7828.98 1947
7829.81 1940
7830.65 1974
7831.48 1893
7832.32 1840
7833.15 1932
7833.99 1976
7834.83 1871
7835.66 1815
7836.50 1813
7837.33 1985
7838.17 1861
7839.00 1941
7839.84 1862
7840.68 1857
7841.51 1838
7842.35 1840
7843.18 1768
7844.02 1856
7844.86 1901
7845.69 1861
7846.53 1921
7847.36 1915
7848.20 1809
7849.04 1878
7849.87 1817
7850.71 1854
7851.55 1977
7852.38 2004
7853.22 1999
7854.05 2012
7854.89 1991
7855.73 1922
7856.56 1952
7857.40 1899
7858.24 1918
7859.08 1928
7859.91 1929
7860.75 1870
7861.59 1874
7862.42 1904
7863.26 2015
7864.10 1965
7864.93 1987
7865.77 2078
7866.61 1965
7867.45 1937
7868.28 1911
7869.12 1869
7869.96 1830
7870.80 1839
7871.63 1869
7872.47 1836
7873.31 1833
7874.15 1930
7874.98 1880
7875.82 1896
7876.66 1903
7877.50 1887
7878.33 1821
7879.17 1853
7880.01 1872
7880.85 1869
7881.69 1909
7882.52 1862
7883.36 1878
7884.20 1790
7885.04 1846
7885.88 1938
7886.71 1916
7887.55 1844
7888.39 1839
7889.23 1807
7890.07 1842
7890.91 1844
7891.75 1813
7892.58 1855
7893.42 1784
7894.26 1795
7895.10 1801
7895.94 1819
7896.78 1759
7897.62 1826
7898.46 1852
7899.29 1883
7900.13 1826
7900.97 1789
7901.81 1786
7902.65 1763
7903.49 1801
7904.33 1927
7905.17 1852
7906.01 1867
7906.85 1854
7907.69 1876
7908.53 1867
7909.37 1826
7910.21 1904
7911.04 1872
7911.88 1807
7912.72 1835
7913.56 1924
7914.40 1838
7915.24 1830
7916.08 1846
7916.92 1754
7917.76 1823
7918.60 1927
7919.44 1862
7920.28 1800
7921.12 1761
7921.96 1875
7922.80 2006
7923.64 1981
7924.48 1935
7925.32 1850
7926.16 1840
7927.01 1904
7927.85 1830
7928.69 1766
7929.53 1741
7930.37 1798
7931.21 1825
7932.05 1699
7932.89 1737
7933.73 1591
7934.57 1661
7935.41 1766
7936.25 1695
7937.09 1648
7937.93 1694
7938.78 1809
7939.62 1710
7940.46 1668
7941.30 1673
7942.14 1705
7942.98 1711
7943.82 1693
7944.66 1700
7945.51 1700
7946.35 1616
7947.19 1671
7948.03 1706
7948.87 1703
7949.71 1635
7950.56 1637
7951.40 1648
7952.24 1674
7953.08 1659
7953.92 1698
7954.76 1680
7955.61 1656
7956.45 1689
7957.29 1673
7958.13 1554
7958.97 1582
7959.82 1615
7960.66 1661
7961.50 1596
7962.34 1679
7963.19 1692
7964.03 1639
7964.87 1752
7965.71 1691
7966.56 1646
7967.40 1650
7968.24 1685
7969.08 1800
7969.93 1703
7970.77 1596
7971.61 1673
7972.45 1703
7973.30 1713
7974.14 1608
7974.98 1588
7975.83 1643
7976.67 1586
7977.51 1545
7978.36 1741
7979.20 1732
7980.04 1642
7980.89 1522
7981.73 1599
7982.57 1607
7983.42 1655
7984.26 1647
7985.10 1685
7985.95 1704
7986.79 1752
7987.63 1767
7988.48 1719
7989.32 1698
7990.16 1625
7991.01 1594
7991.85 1487
7992.70 1592
7993.54 1714
7994.38 1638
7995.23 1656
7996.07 1711
7996.92 1640
7997.76 1716
7998.60 1733
7999.45 1597
8000.29 1604
8001.14 1606
8001.98 1651
8002.83 1675
8003.67 1622
8004.52 1712
8005.36 1680
8006.20 1680
8007.05 1702
8007.89 1688
8008.74 1677
8009.58 1681
8010.43 1625
8011.27 1645
8012.12 1614
8012.96 1599
8013.81 1641
8014.65 1525
8015.50 1689
8016.34 1700
8017.19 1599
8018.03 1651
8018.88 1618
8019.72 1651
8020.57 1579
8021.42 1564
8022.26 1566
8023.11 1610
8023.95 1586
8024.80 1687
8025.64 1655
8026.49 1650
8027.33 1600
8028.18 1645
8029.03 1660
8029.87 1579
8030.72 1683
8031.56 1634
8032.41 1597
8033.26 1560
8034.10 1657
8034.95 1620
8035.79 1535
8036.64 1618
8037.49 1591
8038.33 1642
8039.18 1565
8040.03 1490
8040.87 1591
8041.72 1641
8042.57 1714
8043.41 1635
8044.26 1566
8045.11 1633
8045.95 1602
8046.80 1559
8047.65 1573
8048.49 1467
8049.34 1576
8050.19 1616
8051.03 1537
8051.88 1545
8052.73 1600
8053.58 1541
8054.42 1561
8055.27 1588
8056.12 1590
8056.96 1610
8057.81 1634
8058.66 1676
8059.51 1570
8060.35 1564
8061.20 1514
8062.05 1557
8062.90 1601
8063.74 1591
8064.59 1482
8065.44 1412
8066.29 1526
8067.14 1550
8067.98 1512
8068.83 1552
8069.68 1450
8070.53 1569
8071.38 1563
8072.22 1554
8073.07 1637
8073.92 1495
8074.77 1468
8075.62 1571
8076.46 1615
8077.31 1629
8078.16 1636
8079.01 1536
8079.86 1582
8080.71 1664
8081.56 1620
8082.40 1561
8083.25 1591
8084.10 1567
8084.95 1573
8085.80 1632
8086.65 1630
8087.50 1520
8088.35 1533
8089.19 1545
8090.04 1562
8090.89 1491
8091.74 1571
8092.59 1495
8093.44 1494
8094.29 1566
8095.14 1576
8095.99 1591
8096.84 1580
8097.69 1661
8098.54 1610
8099.39 1644
8100.24 1619
8101.09 1513
8101.94 1612
8102.79 1569
8103.63 1624
8104.48 1620
8105.33 1512
8106.18 1554
8107.03 1614
8107.88 1643
8108.73 1589
8109.58 1594
8110.43 1529
8111.28 1479
8112.14 1549
8112.99 1697
8113.84 1548
8114.69 1620
8115.54 1672
8116.39 1679
8117.24 1581
8118.09 1584
8118.94 1578
8119.79 1669
8120.64 1580
8121.49 1539
8122.34 1515
8123.19 1522
8124.04 1621
8124.89 1583
8125.74 1543
8126.60 1561
8127.45 1493
8128.30 1545
8129.15 1600
8130.00 1629
8130.85 1580
8131.70 1622
8132.55 1677
8133.40 1638
8134.26 1590
8135.11 1684
8135.96 1693
8136.81 1665
8137.66 1631
8138.51 1638
8139.37 1657
8140.22 1618
8141.07 1619
8141.92 1601
8142.77 1569
8143.62 1605
8144.48 1642
8145.33 1621
8146.18 1677
8147.03 1676
8147.88 1765
8148.74 1666
8149.59 1667
8150.44 1654
8151.29 1635
8152.15 1667
8153.00 1639
8153.85 1622
8154.70 1627
8155.56 1675
8156.41 1747
8157.26 1716
8158.11 1641
8158.97 1672
8159.82 1729
8160.67 1754
8161.52 1738
8162.38 1716
8163.23 1710
8164.08 1751
8164.94 1655
8165.79 1656
8166.64 1636
8167.49 1629
8168.35 1565
8169.20 1635
8170.05 1643
8170.91 1667
8171.76 1677
8172.61 1610
8173.47 1553
8174.32 1568
8175.17 1552
8176.03 1662
8176.88 1727
8177.74 1554
8178.59 1587
8179.44 1533
8180.30 1655
8181.15 1613
8182.00 1600
8182.86 1614
8183.71 1572
8184.57 1625
8185.42 1701
8186.27 1596
8187.13 1592
8187.98 1676
8188.84 1657
8189.69 1627
8190.55 1618
8191.40 1573
8192.25 1644
8193.11 1607
8193.96 1638
8194.82 1638
8195.67 1610
8196.53 1659
8197.38 1651
8198.24 1616
8199.09 1604
8199.95 1630
8200.80 1594
8201.66 1570
8202.51 1631
8203.37 1718
8204.22 1663
8205.08 1578
8205.93 1583
8206.79 1675
8207.64 1660
8208.50 1604
8209.35 1657
8210.21 1690
8211.06 1682
8211.92 1723
8212.77 1739
8213.63 1769
8214.48 1673
8215.34 1719
8216.20 1735
8217.05 1712
8217.91 1681
8218.76 1739
8219.62 1709
8220.48 1711
8221.33 1691
8222.19 1736
8223.04 1725
8223.90 1781
8224.76 1654
8225.61 1674
8226.47 1751
8227.32 1729
8228.18 1770
8229.04 1726
8229.89 1704
8230.75 1666
8231.61 1654
8232.46 1643
8233.32 1647
8234.18 1656
8235.03 1621
8235.89 1652
8236.75 1727
8237.60 1621
8238.46 1617
8239.32 1604
8240.17 1636
8241.03 1620
8241.89 1654
8242.74 1608
8243.60 1638
8244.46 1599
8245.32 1603
8246.17 1561
8247.03 1625
8247.89 1674
8248.74 1604
8249.60 1695
8250.46 1604
8251.32 1594
8252.17 1532
8253.03 1560
8253.89 1659
8254.75 1649
8255.60 1661
8256.46 1620
8257.32 1550
8258.18 1603
8259.04 1696
8259.89 1675
8260.75 1693
8261.61 1595
8262.47 1630
8263.33 1631
8264.18 1667
8265.04 1675
8265.90 1600
8266.76 1533
8267.62 1596
8268.48 1716
8269.33 1782
8270.19 1654
8271.05 1658
8271.91 1731
8272.77 1620
8273.63 1587
8274.49 1710
8275.34 1696
8276.20 1638
8277.06 1637
8277.92 1635
8278.78 1592
8279.64 1617
8280.50 1724
8281.36 1579
8282.22 1675
8283.08 1610
8283.93 1640
8284.79 1718
8285.65 1665
8286.51 1577
8287.37 1619
8288.23 1583
8289.09 1539
8289.95 1589
8290.81 1624
8291.67 1751
8292.53 1662
8293.39 1604
8294.25 1637
8295.11 1726
8295.97 1583
8296.83 1661
8297.69 1649
8298.55 1530
8299.41 1645
8300.27 1680
8301.13 1650
8301.99 1672
8302.85 1677
8303.71 1682
8304.57 1711
8305.43 1684
8306.29 1636
8307.15 1671
8308.01 1707
8308.87 1701
8309.73 1724
8310.59 1690
8311.45 1644
8312.31 1727
8313.17 1743
8314.03 1675
8314.90 1697
8315.76 1619
8316.62 1750
8317.48 1832
8318.34 1829
8319.20 1831
8320.06 1838
8320.92 1790
8321.78 1865
8322.64 1828
8323.51 1808
8324.37 1792
8325.23 1833
8326.09 1800
8326.95 1753
8327.81 1672
8328.67 1698
8329.54 1818
8330.40 1871
8331.26 1757
8332.12 1704
8332.98 1794
8333.84 1831
8334.71 1774
8335.57 1707
8336.43 1805
8337.29 1882
8338.15 1807
8339.02 1643
8339.88 1659
8340.74 1715
8341.60 1807
8342.46 1834
8343.33 1819
8344.19 1692
8345.05 1706
8345.91 1683
8346.78 1801
8347.64 1817
8348.50 1829
8349.36 1881
8350.23 1887
8351.09 1835
8351.95 1811
8352.81 1848
8353.68 1909
8354.54 1808
8355.40 1702
8356.27 1850
8357.13 1852
8357.99 1797
8358.86 1844
8359.72 1854
8360.58 1878
8361.44 1848
8362.31 1862
8363.17 1766
8364.03 1756
8364.90 1775
8365.76 1841
8366.63 1789
8367.49 1734
8368.35 1783
8369.22 1831
8370.08 1774
8370.94 1826
8371.81 1732
8372.67 1776
8373.53 1753
8374.40 1810
8375.26 1832
8376.13 1940
8376.99 1834
8377.85 1851
8378.72 1819
8379.58 1770
8380.45 1864
8381.31 1855
8382.18 1815
8383.04 1859
8383.90 1863
8384.77 1836
8385.63 1958
8386.50 1965
8387.36 2022
8388.23 1935
8389.09 1936
8389.96 1951
8390.82 1967
8391.69 1903
8392.55 1991
8393.42 1873
8394.28 1889
8395.15 1933
8396.01 1823
8396.88 1910
8397.74 1993
8398.61 1977
8399.47 1983
8400.34 1972
8401.20 1988
8402.07 1944
8402.93 2015
8403.80 1947
8404.66 2001
8405.53 2044
8406.39 1985
8407.26 1998
8408.12 2066
8408.99 2025
8409.86 1988
8410.72 1969
8411.59 2086
8412.45 2022
8413.32 2083
8414.19 2130
8415.05 2134
8415.92 2215
8416.78 2139
8417.65 2096
8418.52 2063
8419.38 2094
8420.25 2083
8421.11 2121
8421.98 2091
8422.85 2090
8423.71 2245
8424.58 2165
8425.45 2149
8426.31 2051
8427.18 2162
8428.05 2253
8428.91 2210
8429.78 2359
8430.65 2289
8431.51 2346
8432.38 2327
8433.25 2274
8434.11 2209
8434.98 2337
8435.85 2435
8436.72 2408
8437.58 2349
8438.45 2354
8439.32 2320
8440.18 2375
8441.05 2388
8441.92 2438
8442.79 2346
8443.65 2359
8444.52 2433
8445.39 2494
8446.26 2458
8447.12 2624
8447.99 2603
8448.86 2633
8449.73 2654
8450.60 2619
8451.46 2664
8452.33 2758
8453.20 2666
8454.07 2633
8454.94 2713
8455.80 2699
8456.67 2728
8457.54 2803
8458.41 2959
8459.28 3023
8460.14 3195
8461.01 3428
8461.88 3547
8462.75 3749
8463.62 3810
8464.49 3799
8465.36 3800
8466.22 3832
8467.09 3596
8467.96 3354
8468.83 3299
8469.70 3178
8470.57 3151
8471.44 2976
8472.31 2959
8473.17 2990
8474.04 3080
8474.91 3174
8475.78 3434
8476.65 3372
8477.52 3472
8478.39 3521
8479.26 3343
8480.13 3189
8481.00 3039
8481.87 2981
8482.74 2798
8483.61 2680
8484.48 2656
8485.34 2576
8486.21 2456
8487.08 2441
8487.95 2427
8488.82 2491
8489.69 2485
8490.56 2346
8491.43 2368
8492.30 2443
8493.17 2455
8494.04 2389
8494.91 2408
8495.78 2464
8496.65 2430
8497.52 2451
8498.39 2424
8499.26 2439
8500.13 2509
8501.01 2577
8501.88 2580
8502.75 2488
8503.62 2503
8504.49 2501
8505.36 2560
8506.23 2615
8507.10 2451
8507.97 2373
8508.84 2481
8509.71 2547
8510.58 2520
8511.45 2422
8512.32 2416
8513.20 2447
8514.07 2630
8514.94 2611
8515.81 2615
8516.68 2550
8517.55 2741
8518.42 2749
8519.29 2718
8520.17 2566
8521.04 2534
8521.91 2526
8522.78 2571
8523.65 2575
8524.52 2569
8525.39 2596
8526.27 2645
8527.14 2531
8528.01 2448
8528.88 2539
8529.75 2501
8530.63 2541
8531.50 2601
8532.37 2564
8533.24 2690
8534.11 2585
8534.99 2661
8535.86 2684
8536.73 2647
8537.60 2704
8538.47 2649
8539.35 2728
8540.22 2729
8541.09 2698
8541.96 2796
8542.84 2784
8543.71 2818
8544.58 2732
8545.46 2660
8546.33 2670
8547.20 2650
8548.07 2691
8548.95 2668
8549.82 2754
8550.69 2804
8551.57 2710
8552.44 2682
8553.31 2641
8554.18 2800
8555.06 2646
8555.93 2822
8556.80 2858
8557.68 2962
8558.55 3063
8559.42 3247
8560.30 3365
8561.17 3339
8562.04 3244
8562.92 3379
8563.79 3329
8564.67 3084
8565.54 2882
8566.41 2728
8567.29 2771
8568.16 2594
8569.03 2434
8569.91 2484
8570.78 2447
8571.66 2354
8572.53 2337
8573.40 2292
8574.28 2340
8575.15 2377
8576.03 2447
8576.90 2343
8577.78 2369
8578.65 2400
8579.52 2267
8580.40 2268
8581.27 2304
8582.15 2250
8583.02 2313
8583.90 2282
8584.77 2306
8585.65 2217
8586.52 2385
8587.40 2386
8588.27 2401
8589.15 2315
8590.02 2249
8590.90 2274
8591.77 2266
8592.65 2251
8593.52 2202
8594.40 2118
8595.27 2153
8596.15 2279
8597.02 2287
8597.90 2408
8598.77 2383
8599.65 2291
8600.52 2263
8601.40 2234
8602.28 2298
8603.15 2372
8604.03 2292
8604.90 2235
8605.78 2162
8606.65 2215
8607.53 2252
8608.41 2143
8609.28 2198
8610.16 2234
8611.03 2178
8611.91 2267
8612.79 2196
8613.66 2139
8614.54 2134
8615.41 2263
8616.29 2244
8617.17 2389
8618.04 2327
8618.92 2223
8619.80 2145
8620.67 2242
8621.55 2234
8622.43 2087
8623.30 2114
8624.18 2277
8625.06 2344
8625.93 2358
8626.81 2228
8627.69 2248
8628.56 2298
8629.44 2360
8630.32 2208
8631.20 2254
8632.07 2309
8632.95 2398
8633.83 2257
8634.70 2288
8635.58 2404
8636.46 2259
8637.34 2216
8638.21 2216
8639.09 2232
8639.97 2249
8640.85 2249
8641.72 2155
8642.60 2209
8643.48 2195
8644.36 2191
8645.23 2136
8646.11 2185
8646.99 2138
8647.87 2168
8648.75 2285
8649.62 2243
8650.50 2260
8651.38 2302
8652.26 2200
8653.14 2227
8654.01 2255
8654.89 2318
8655.77 2423
8656.65 2312
8657.53 2292
8658.41 2340
8659.29 2294
8660.16 2355
8661.04 2262
8661.92 2254
8662.80 2243
8663.68 2235
8664.56 2214
8665.44 2246
8666.31 2325
8667.19 2247
8668.07 2310
8668.95 2354
8669.83 2396
8670.71 2391
8671.59 2300
8672.47 2317
8673.35 2404
8674.23 2373
8675.11 2390
8675.99 2346
8676.86 2386
8677.74 2390
8678.62 2390
8679.50 2411
8680.38 2352
8681.26 2401
8682.14 2448
8683.02 2490
8683.90 2554
8684.78 2613
8685.66 2569
8686.54 2603
8687.42 2518
8688.30 2457
8689.18 2526
8690.06 2531
8690.94 2419
8691.82 2542
8692.70 2652
8693.58 2606
8694.46 2592
8695.34 2871
8696.22 3027
8697.10 3071
8697.98 3326
8698.86 3305
8699.74 3482
8700.62 3475
8701.51 3388
8702.39 3288
8703.27 3090
8704.15 2965
8705.03 2861
8705.91 2765
8706.79 2580
8707.67 2561
8708.55 2472
8709.43 2413
8710.31 2474
8711.20 2406
8712.08 2321
8712.96 2349
8713.84 2345
8714.72 2401
8715.60 2342
8716.48 2338
8717.36 2340
8718.25 2358
8719.13 2350
8720.01 2301
8720.89 2418
8721.77 2340
8722.65 2381
8723.54 2310
8724.42 2385
8725.30 2435
8726.18 2478
8727.06 2349
8727.95 2285
8728.83 2386
8729.71 2415
8730.59 2461
8731.47 2358
8732.36 2453
8733.24 2495
8734.12 2553
8735.00 2473
8735.89 2605
8736.77 2636
8737.65 2615
8738.53 2585
8739.42 2500
8740.30 2593
8741.18 2569
8742.06 2604
8742.95 2544
8743.83 2474
8744.71 2515
8745.59 2502
8746.48 2501
8747.36 2594
8748.24 2473
8749.13 2474
8750.01 2536
8750.89 2543
8751.78 2592
8752.66 2521
8753.54 2530
8754.43 2633
8755.31 2583
8756.19 2526
8757.08 2519
8757.96 2536
8758.84 2603
8759.73 2658
8760.61 2817
8761.49 2979
8762.38 3024
8763.26 3164
8764.15 3268
8765.03 3348
8765.91 3368
8766.80 3353
8767.68 3220
8768.57 3173
8769.45 2962
8770.33 2977
8771.22 2828
8772.10 2752
8772.99 2743
8773.87 2708
8774.75 2721
8775.64 2743
8776.52 2733
8777.41 2731
8778.29 2763
8779.18 2904
8780.06 2911
8780.95 2889
8781.83 2921
8782.72 2787
8783.60 2816
8784.49 2795
8785.37 2762
8786.26 2643
8787.14 2644
8788.03 2805
8788.91 2561
8789.80 2440
8790.68 2451
8791.57 2584
8792.45 2551
8793.34 2406
8794.22 2473
8795.11 2507
8795.99 2616
8796.88 2698
8797.76 2639
8798.65 2647
8799.53 2694
8800.42 2561
8801.31 2586
8802.19 2714
8803.08 2694
8803.96 2512
8804.85 2513
8805.74 2507
8806.62 2473
8807.51 2495
8808.39 2325
8809.28 2279
8810.17 2290
8811.05 2305
8811.94 2317
8812.82 2354
8813.71 2364
8814.60 2419
8815.48 2328
8816.37 2263
8817.26 2319
8818.14 2326
8819.03 2299
8819.92 2175
8820.80 2223
8821.69 2217
8822.58 2134
8823.46 2122
8824.35 2125
8825.24 2179
8826.12 2136
8827.01 2223
8827.90 2139
8828.78 2160
8829.67 2104
8830.56 2057
8831.45 2163
8832.33 2119
8833.22 2163
8834.11 2106
8835.00 2134
8835.88 2169
8836.77 2123
8837.66 2078
8838.55 2104
8839.43 2128
8840.32 2158
8841.21 2140
8842.10 2159
8842.98 2178
8843.87 2086
8844.76 2017
8845.65 2061
8846.54 2110
8847.42 2033
8848.31 2037
8849.20 2033
8850.09 2020
8850.98 1993
8851.86 2004
8852.75 2079
8853.64 1970
8854.53 1954
8855.42 2009
8856.31 1975
8857.19 2059
8858.08 2039
8858.97 1922
8859.86 1905
8860.75 1893
8861.64 1962
8862.53 2044
8863.42 2021
8864.30 1991
8865.19 1951
8866.08 1932
8866.97 1915
8867.86 1845
8868.75 1920
8869.64 1964
8870.53 1912
8871.42 1955
8872.31 1911
8873.20 1780
8874.08 1852
8874.97 1821
8875.86 1766
8876.75 1814
8877.64 1843
8878.53 1790
8879.42 1798
8880.31 1796
8881.20 1772
8882.09 1836
8882.98 1786
8883.87 1760
8884.76 1700
8885.65 1685
8886.54 1862
8887.43 1848
8888.32 1697
8889.21 1699
8890.10 1757
8890.99 1743
8891.88 1755
8892.77 1773
8893.66 1678
8894.55 1733
8895.44 1652
8896.33 1656
8897.22 1604
8898.11 1629
8899.00 1739
8899.90 1687
8900.79 1650
8901.68 1652
8902.57 1672
8903.46 1586
8904.35 1654
8905.24 1626
8906.13 1613
8907.02 1609
8907.91 1642
8908.80 1550
8909.70 1563
8910.59 1473
8911.48 1557
8912.37 1598
8913.26 1553
8914.15 1605
8915.04 1576
8915.93 1554
8916.83 1595
8917.72 1625
8918.61 1603
8919.50 1528
8920.39 1550
8921.28 1541
8922.18 1569
8923.07 1485
8923.96 1488
8924.85 1503
8925.74 1431
8926.64 1519
8927.53 1502
8928.42 1514
8929.31 1562
8930.20 1512
8931.10 1505
8931.99 1564
8932.88 1454
8933.77 1448
8934.67 1415
8935.56 1530
8936.45 1662
8937.34 1468
8938.24 1416
8939.13 1429
8940.02 1461
8940.91 1500
8941.81 1418
8942.70 1461
8943.59 1429
8944.49 1385
8945.38 1328
8946.27 1312
8947.16 1409
8948.06 1474
8948.95 1413
8949.84 1428
8950.74 1367
8951.63 1320
8952.52 1383
8953.42 1452
8954.31 1459
8955.20 1436
8956.10 1407
8956.99 1386
8957.88 1361
8958.78 1351
8959.67 1418
8960.56 1389
8961.46 1363
8962.35 1402
8963.25 1372
8964.14 1408
8965.03 1365
8965.93 1318
8966.82 1332
8967.72 1249
8968.61 1288
8969.50 1398
8970.40 1372
8971.29 1409
8972.19 1415
8973.08 1430
8973.98 1488
8974.87 1343
8975.76 1407
8976.66 1372
8977.55 1371
8978.45 1322
8979.34 1258
8980.24 1269
8981.13 1261
8982.03 1332
8982.92 1431
8983.82 1330
8984.71 1348
8985.61 1410
8986.50 1391
8987.40 1289
8988.29 1309
8989.19 1303
8990.08 1274
8990.98 1306
8991.87 1336
8992.77 1222
8993.66 1289
8994.56 1283
8995.45 1326
8996.35 1350
8997.24 1325
8998.14 1313
8999.04 1336
8999.93 1220
9000.83 1246
9001.72 1312
9002.62 1287
9003.51 1280
9004.41 1218
9005.31 1219
9006.20 1198
9007.10 1251
9007.99 1234
9008.89 1251
9009.79 1262
9010.68 1254
9011.58 1226
9012.48 1222
9013.37 1221
9014.27 1251
9015.16 1160
9016.06 1199
9016.96 1279
9017.85 1191
9018.75 1232
9019.65 1243
9020.54 1247
9021.44 1245
9022.34 1303
9023.23 1245
9024.13 1256
9025.03 1277
9025.93 1256
9026.82 1268
9027.72 1230
9028.62 1231
9029.51 1244
9030.41 1190
9031.31 1259
9032.21 1213
9033.10 1276
9034.00 1244
9034.90 1252
9035.79 1281
9036.69 1257
9037.59 1171
9038.49 1249
9039.38 1244
9040.28 1180
9041.18 1234
9042.08 1211
9042.98 1190
9043.87 1241
9044.77 1202
9045.67 1155
9046.57 1200
9047.47 1251
9048.36 1225
9049.26 1198
9050.16 1193
9051.06 1167
9051.96 1239
9052.85 1162
9053.75 1166
9054.65 1196
9055.55 1177
9056.45 1273
9057.35 1207
9058.25 1136
9059.14 1119
9060.04 1240
9060.94 1232
9061.84 1222
9062.74 1187
9063.64 1212
9064.54 1178
9065.44 1236
9066.33 1204
9067.23 1130
9068.13 1185
9069.03 1281
9069.93 1219
9070.83 1211
9071.73 1189
9072.63 1210
9073.53 1230
9074.43 1229
9075.33 1125
9076.23 1178
9077.13 1218
9078.03 1268
9078.92 1180
9079.82 1201
9080.72 1193
9081.62 1168
9082.52 1169
9083.42 1254
9084.32 1246
9085.22 1217
9086.12 1221
9087.02 1221
9087.92 1174
9088.82 1166
9089.72 1115
9090.62 1193
9091.52 1193
9092.42 1170
9093.32 1227
9094.22 1177
9095.12 1210
9096.03 1206
9096.93 1165
9097.83 1133
9098.73 1156
9099.63 1223
9100.53 1189
9101.43 1188
9102.33 1167
9103.23 1164
9104.13 1127
9105.03 1062
9105.93 1135
9106.83 1157
9107.74 1162
9108.64 1130
9109.54 1205
9110.44 1262
9111.34 1252
9112.24 1150
9113.14 1184
9114.04 1146
9114.94 1137
9115.85 1155
9116.75 1209
9117.65 1125
9118.55 1166
9119.45 1162
9120.35 1168
9121.26 1199
9122.16 1157
9123.06 1160
9123.96 1197
9124.86 1108
9125.77 1087
9126.67 1123
9127.57 1092
9128.47 1119
9129.37 1165
9130.28 1165
9131.18 1145
9132.08 1244
9132.98 1204
9133.88 1179
9134.79 1085
9135.69 1110
9136.59 1162
9137.49 1164
9138.40 1134
9139.30 1107
9140.20 1211
9141.10 1175
9142.01 1157
9142.91 1219
9143.81 1161
9144.72 1145
9145.62 1100
9146.52 1103
9147.42 1188
9148.33 1089
9149.23 1111
9150.13 1127
9151.04 1140
9151.94 1177
9152.84 1140
9153.75 1207
9154.65 1200
9155.55 1134
9156.46 1103
9157.36 1208
9158.26 1169
9159.17 1118
9160.07 1140
9160.97 1153
9161.88 1060
9162.78 1079
9163.69 1143
9164.59 1086
9165.49 1093
9166.40 1104
9167.30 1147
9168.21 1122
9169.11 1206
9170.01 1218
9170.92 1197
9171.82 1167
9172.73 1112
9173.63 1131
9174.53 1130
9175.44 1179
9176.34 1203
9177.25 1105
9178.15 1085
9179.06 1181
9179.96 1197
9180.87 1170
9181.77 1186
9182.68 1124
9183.58 1228
9184.49 1152
9185.39 1193
9186.30 1128
9187.20 1173
9188.11 1211
9189.01 1180
9189.92 1087
9190.82 1135
9191.73 1219
9192.63 1160
9193.54 1119
9194.44 1111
9195.35 1188
9196.25 1175
9197.16 1103
9198.06 1181
9198.97 1150
9199.87 1134
9200.78 1153
9201.69 1230
9202.59 1208
9203.50 1177
9204.40 1195
9205.31 1277
9206.21 1196
9207.12 1297
9208.03 1310
9208.93 1380
9209.84 1248
9210.74 1233
9211.65 1262
9212.56 1224
9213.46 1220
9214.37 1169
9215.28 1300
9216.18 1217
9217.09 1154
9218.00 1181
9218.90 1108
9219.81 1160
9220.72 1211
9221.62 1145
9222.53 1166
9223.44 1127
9224.34 1155
9225.25 1106
9226.16 1187
9227.06 1177
9227.97 1099
9228.88 1175
9229.78 1260
9230.69 1173
9231.60 1168
9232.51 1113
9233.41 1108
9234.32 1116
9235.23 1174
9236.13 1152
9237.04 1147
9237.95 1193
9238.86 1170
9239.76 1130
9240.67 1032
9241.58 1092
9242.49 1139
9243.39 1159
9244.30 1157
9245.21 1210
9246.12 1234
9247.03 1152
9247.93 1095
9248.84 1171
9249.75 1148
9250.66 1161
9251.57 1146
9252.47 1101
9253.38 1122
9254.29 1129
9255.20 1184
9256.11 1256
9257.02 1190
9257.92 1208
9258.83 1178
9259.74 1136
9260.65 1162
9261.56 1147
9262.47 1112
9263.38 1127
9264.28 1102
9265.19 1082
9266.10 1143
9267.01 1131
9267.92 1134
9268.83 1146
9269.74 1095
9270.65 1131
9271.56 1150
9272.47 1164
9273.37 1148
9274.28 1149
9275.19 1102
9276.10 1123
9277.01 1218
9277.92 1208
9278.83 1163
9279.74 1144
9280.65 1164
9281.56 1194
9282.47 1241
9283.38 1131
9284.29 1090
9285.20 1087
9286.11 1119
9287.02 1189
9287.93 1052
9288.84 1159
9289.75 1189
9290.66 1158
9291.57 1214
9292.48 1150
9293.39 1097
9294.30 1094
9295.21 1135
9296.12 1123
9297.03 1116
9297.94 1160
9298.85 1191
9299.76 1110
9300.67 1181
9301.58 1115
9302.49 1140
9303.40 1139
9304.31 1137
9305.23 1195
9306.14 1125
9307.05 1231
9307.96 1207
9308.87 1169
9309.78 1259
9310.69 1214
9311.60 1174
9312.51 1167
9313.42 1234
9314.34 1247
9315.25 1207
9316.16 1168
9317.07 1193
9317.98 1149
9318.89 1203
9319.80 1329
9320.72 1305
9321.63 1194
9322.54 1161
9323.45 1189
9324.36 1214
9325.27 1200
9326.19 1215
9327.10 1283
9328.01 1218
9328.92 1152
9329.83 1162
9330.74 1206
9331.66 1195
9332.57 1277
9333.48 1218
9334.39 1181
9335.31 1174
9336.22 1194
9337.13 1184
9338.04 1140
9338.96 1174
9339.87 1208
9340.78 1167
9341.69 1155
9342.61 1189
9343.52 1308
9344.43 1278
9345.34 1214
9346.26 1217
9347.17 1233
9348.08 1229
9348.99 1216
9349.91 1206
9350.82 1263
9351.73 1238
9352.65 1282
9353.56 1207
9354.47 1177
9355.39 1179
9356.30 1230
9357.21 1230
9358.13 1209
9359.04 1167
9359.95 1158
9360.87 1176
9361.78 1157
9362.69 1092
9363.61 1036
9364.52 1173
9365.43 1161
9366.35 1165
9367.26 1173
9368.18 1179
9369.09 1184
9370.00 1186
9370.92 1193
9371.83 1209
9372.75 1263
9373.66 1201
9374.57 1264
9375.49 1200
9376.40 1156
9377.32 1163
9378.23 1146
9379.15 1220
9380.06 1230
9380.97 1279
9381.89 1254
9382.80 1300
9383.72 1249
9384.63 1274
9385.55 1232
9386.46 1277
9387.38 1281
9388.29 1226
9389.21 1285
9390.12 1214
9391.04 1290
9391.95 1266
9392.87 1273
9393.78 1315
9394.70 1309
9395.61 1300
9396.53 1233
9397.44 1332
9398.36 1367
9399.27 1317
9400.19 1354
9401.10 1341
9402.02 1455
9402.94 1419
9403.85 1437
9404.77 1334
9405.68 1285
9406.60 1348
9407.51 1292
9408.43 1301
9409.35 1303
9410.26 1331
9411.18 1211
9412.09 1269
9413.01 1305
9413.93 1292
9414.84 1257
9415.76 1245
9416.67 1313
9417.59 1364
9418.51 1308
9419.42 1276
9420.34 1250
9421.26 1229
9422.17 1303
9423.09 1311
9424.01 1274
9424.92 1325
9425.84 1381
9426.76 1351
9427.67 1506
9428.59 1336
9429.51 1253
9430.42 1299
9431.34 1315
9432.26 1290
9433.17 1378
9434.09 1337
9435.01 1329
9435.93 1419
9436.84 1334
9437.76 1210
9438.68 1264
9439.59 1317
9440.51 1339
9441.43 1358
9442.35 1278
9443.26 1324
9444.18 1326
9445.10 1327
9446.02 1366
9446.93 1323
9447.85 1402
9448.77 1329
9449.69 1345
9450.61 1404
9451.52 1350
9452.44 1407
9453.36 1462
9454.28 1330
9455.20 1371
9456.11 1451
9457.03 1545
9457.95 1543
9458.87 1559
9459.79 1568
9460.71 1685
9461.62 1636
9462.54 1645
9463.46 1627
9464.38 1541
9465.30 1482
9466.22 1447
9467.14 1454
9468.05 1400
9468.97 1351
9469.89 1366
9470.81 1367
9471.73 1323
9472.65 1264
9473.57 1347
9474.49 1357
9475.41 1329
9476.32 1245
9477.24 1305
9478.16 1300
9479.08 1321
9480.00 1332
9480.92 1323
9481.84 1352
9482.76 1368
9483.68 1269
9484.60 1235
9485.52 1295
9486.44 1285
9487.36 1390
9488.28 1363
9489.20 1274
9490.12 1387
9491.04 1260
9491.96 1373
9492.88 1361
9493.80 1331
9494.72 1333
9495.64 1353
9496.56 1268
9497.48 1310
9498.40 1288
9499.32 1354
9500.24 1377
9501.16 1356
9502.08 1354
9503.00 1316
9503.92 1308
9504.84 1296
9505.76 1342
9506.68 1349
9507.60 1274
9508.52 1316
9509.44 1295
9510.36 1289
9511.28 1303
9512.21 1313
9513.13 1355
9514.05 1310
9514.97 1338
9515.89 1399
9516.81 1405
9517.73 1348
9518.65 1308
9519.57 1358
9520.50 1371
9521.42 1308
9522.34 1370
9523.26 1337
9524.18 1350
9525.10 1323
9526.02 1382
9526.95 1364
9527.87 1415
9528.79 1374
9529.71 1340
9530.63 1351
9531.55 1370
9532.48 1348
9533.40 1347
9534.32 1420
9535.24 1406
9536.16 1408
9537.09 1445
9538.01 1418
9538.93 1449
9539.85 1489
9540.77 1493
9541.70 1412
9542.62 1477
9543.54 1393
9544.46 1397
9545.39 1359
9546.31 1398
9547.23 1452
9548.15 1394
9549.08 1374
9550.00 1389
9550.92 1350
9551.85 1341
9552.77 1400
9553.69 1338
9554.61 1306
9555.54 1346
9556.46 1316
9557.38 1383
9558.31 1320
9559.23 1330
9560.15 1384
9561.08 1384
9562.00 1334
9562.92 1413
9563.85 1414
9564.77 1346
9565.69 1313
9566.62 1264
9567.54 1287
9568.46 1342
9569.39 1395
9570.31 1434
9571.23 1360
9572.16 1341
9573.08 1277
9574.01 1366
9574.93 1341
9575.85 1272
9576.78 1380
9577.70 1393
9578.63 1406
9579.55 1434
9580.47 1415
9581.40 1381
9582.32 1225
9583.25 1260
9584.17 1291
9585.10 1341
9586.02 1386
9586.94 1369
9587.87 1336
9588.79 1441
9589.72 1379
9590.64 1380
9591.57 1410
9592.49 1432
9593.42 1353
9594.34 1331
9595.27 1372
9596.19 1407
9597.12 1365
9598.04 1332
9598.97 1348
9599.89 1343
9600.82 1350
9601.74 1314
9602.67 1380
9603.59 1472
9604.52 1402
9605.44 1339
9606.37 1426
9607.29 1408
9608.22 1411
9609.15 1446
9610.07 1443
9611.00 1452
9611.92 1492
9612.85 1474
9613.77 1482
9614.70 1405
9615.63 1454
9616.55 1513
9617.48 1477
9618.40 1490
9619.33 1518
9620.26 1529
9621.18 1497
9622.11 1493
9623.03 1529
9623.96 1427
9624.89 1491
9625.81 1569
9626.74 1535
9627.67 1559
9628.59 1612
9629.52 1513
9630.45 1605
9631.37 1604
9632.30 1649
9633.23 1535
9634.15 1603
9635.08 1599
9636.01 1618
9636.93 1738
9637.86 1733
9638.79 1690
9639.71 1815
9640.64 1675
9641.57 1659
9642.50 1828
9643.42 1788
9644.35 1854
9645.28 1791
9646.21 1875
9647.13 1809
9648.06 1778
9648.99 1826
9649.92 1809
9650.84 1899
9651.77 1869
9652.70 1931
9653.63 2001
9654.55 1976
9655.48 2048
9656.41 2107
9657.34 2121
9658.26 2157
9659.19 2015
9660.12 2117
9661.05 2053
9661.98 1933
9662.91 1890
9663.83 1809
9664.76 1806
9665.69 1804
9666.62 1763
9667.55 1790
9668.48 1758
9669.40 1846
9670.33 1791
9671.26 1884
9672.19 1805
9673.12 1851
9674.05 1759
9674.98 1737
9675.90 1890
9676.83 1798
9677.76 1678
9678.69 1685
9679.62 1719
9680.55 1692
9681.48 1751
9682.41 1789
9683.34 1730
9684.27 1758
9685.19 1806
9686.12 1730
9687.05 1780
9687.98 1807
9688.91 1868
9689.84 1828
9690.77 1936
9691.70 1926
9692.63 1915
9693.56 1912
9694.49 1872
9695.42 1897
9696.35 1945
9697.28 2038
9698.21 2050
9699.14 2008
9700.07 1951
9701.00 2017
9701.93 2011
9702.86 2064
9703.79 2008
9704.72 2062
9705.65 2148
9706.58 2180
9707.51 2160
9708.44 2248
9709.37 2184
9710.30 2101
9711.23 2041
9712.16 1900
9713.09 1897
9714.02 1824
9714.95 1876
9715.88 1776
9716.82 1809
9717.75 1810
9718.68 1693
9719.61 1706
9720.54 1786
9721.47 1707
9722.40 1755
9723.33 1816
9724.26 1703
9725.19 1803
9726.13 1747
9727.06 1701
9727.99 1757
9728.92 1787
9729.85 1799
9730.78 1852
9731.71 1857
9732.64 1764
9733.58 1785
9734.51 1835
9735.44 1803
9736.37 1787
9737.30 1793
9738.23 1802
9739.17 1790
9740.10 1793
9741.03 1838
9741.96 1750
9742.89 1805
9743.83 1814
9744.76 1734
9745.69 1751
9746.62 1805
9747.55 1775
9748.49 1782
9749.42 1689
9750.35 1674
9751.28 1808
9752.22 1818
9753.15 1785
9754.08 1829
9755.01 1786
9755.95 1789
9756.88 1779
9757.81 1783
9758.75 1791
9759.68 1715
9760.61 1698
9761.54 1756
9762.48 1853
9763.41 1748
9764.34 1755
9765.28 1778
9766.21 1758
9767.14 1720
9768.08 1751
9769.01 1895
9769.94 1881
9770.88 1801
9771.81 1805
9772.74 1840
9773.68 1880
9774.61 1902
9775.54 1911
9776.48 1926
9777.41 1794
9778.34 1807
9779.28 1843
9780.21 1832
9781.14 1833
9782.08 1822
9783.01 1809
9783.95 1903
9784.88 1854
9785.81 1869
9786.75 1930
9787.68 1881
9788.62 1959
9789.55 1940
9790.49 1997
9791.42 1993
9792.35 2034
9793.29 1994
9794.22 1997
9795.16 1965
9796.09 1925
9797.03 1905
9797.96 1811
9798.90 1781
9799.83 1857
9800.77 1770
9801.70 1872
9802.64 1863
9803.57 1873
9804.51 1907
9805.44 1955
9806.38 1868
9807.31 1917
9808.25 1859
9809.18 1814
9810.12 1751
9811.05 1769
9811.99 1760
9812.92 1750
9813.86 1726
9814.79 1728
9815.73 1688
9816.66 1665
9817.60 1663
9818.54 1660
9819.47 1720
9820.41 1660
9821.34 1648
9822.28 1587
9823.21 1566
9824.15 1627
9825.09 1581
9826.02 1664
9826.96 1635
9827.89 1622
9828.83 1613
9829.77 1630
9830.70 1677
9831.64 1612
9832.57 1610
9833.51 1588
9834.45 1546
9835.38 1637
9836.32 1610
9837.26 1575
9838.19 1581
9839.13 1616
9840.07 1604
9841.00 1591
9841.94 1542
9842.88 1617
9843.81 1590
9844.75 1585
9845.69 1555
9846.62 1630
9847.56 1691
9848.50 1532
9849.44 1531
9850.37 1605
9851.31 1649
9852.25 1595
9853.18 1531
9854.12 1580
9855.06 1612
9856.00 1606
9856.93 1664
9857.87 1656
9858.81 1648
9859.75 1617
9860.68 1605
9861.62 1599
9862.56 1616
9863.50 1609
9864.44 1589
9865.37 1638
9866.31 1719
9867.25 1648
9868.19 1696
9869.13 1673
9870.06 1565
9871.00 1595
9871.94 1566
9872.88 1540
9873.82 1658
9874.75 1625
9875.69 1641
9876.63 1617
9877.57 1653
9878.51 1690
9879.45 1628
9880.39 1665
9881.32 1706
9882.26 1687
9883.20 1733
9884.14 1681
9885.08 1734
9886.02 1676
9886.96 1720
9887.90 1722
9888.83 1776
9889.77 1724
9890.71 1771
9891.65 1682
9892.59 1620
9893.53 1624
9894.47 1686
9895.41 1674
9896.35 1582
9897.29 1624
9898.23 1548
9899.17 1598
9900.11 1684
9901.05 1700
9901.99 1692
9902.92 1690
9903.86 1756
9904.80 1754
9905.74 1703
9906.68 1694
9907.62 1658
9908.56 1667
9909.50 1704
9910.44 1778
9911.38 1759
9912.32 1716
9913.26 1717
9914.20 1736
9915.14 1766
9916.08 1752
9917.02 1793
9917.97 1774
9918.91 1814
9919.85 1798
9920.79 1798
9921.73 1785
9922.67 1802
9923.61 1758
9924.55 1747
9925.49 1819
9926.43 1848
9927.37 1838
9928.31 1858
9929.25 1952
9930.19 2096
9931.13 2345
9932.08 2616
9933.02 2896
9933.96 3031
9934.90 3127
9935.84 2999
9936.78 2824
9937.72 2786
9938.66 2578
9939.61 2348
9940.55 2290
9941.49 2050
9942.43 1980
9943.37 1795
9944.31 1707
9945.26 1805
9946.20 1724
9947.14 1748
9948.08 1681
9949.02 1720
9949.96 1668
9950.91 1652
9951.85 1671
9952.79 1687
9953.73 1675
9954.67 1682
9955.62 1652
9956.56 1619
9957.50 1588
9958.44 1585
9959.39 1552
9960.33 1530
9961.27 1559
9962.21 1516
9963.16 1525
9964.10 1591
9965.04 1631
9965.98 1446
9966.93 1518
9967.87 1551
9968.81 1532
9969.75 1576
9970.70 1517
9971.64 1514
9972.58 1653
9973.53 1677
9974.47 1613
9975.41 1603
9976.36 1585
9977.30 1520
9978.24 1597
9979.18 1522
9980.13 1514
9981.07 1490
9982.01 1487
9982.96 1403
9983.90 1402
9984.85 1514
9985.79 1446
9986.73 1415
9987.68 1377
9988.62 1451
9989.56 1462
9990.51 1457
9991.45 1458
9992.40 1364
9993.34 1479
9994.28 1442
9995.23 1485
9996.17 1454
9997.12 1498
9998.06 1463
9999.00 1440
9999.95 1486
10000.89 1480
10001.84 1486
10002.78 1499
10003.73 1490
10004.67 1458
10005.61 1418
10006.56 1423
10007.50 1427
10008.45 1501
10009.39 1488
10010.34 1542
10011.28 1578
10012.23 1531
10013.17 1576
10014.12 1569
10015.06 1559
10016.01 1499
10016.95 1484
10017.90 1474
10018.84 1476
10019.79 1480
10020.73 1468
10021.68 1491
10022.62 1415
10023.57 1480
10024.51 1366
10025.46 1382
10026.41 1500
10027.35 1479
10028.30 1416
10029.24 1460
10030.19 1511
10031.13 1370
10032.08 1325
10033.03 1447
10033.97 1430
10034.92 1376
10035.86 1307
10036.81 1318
10037.76 1355
10038.70 1382
10039.65 1297
10040.59 1294
10041.54 1352
10042.49 1390
10043.43 1273
10044.38 1382
10045.33 1380
10046.27 1363
10047.22 1307
10048.16 1305
10049.11 1267
10050.06 1283
10051.00 1330
10051.95 1262
10052.90 1295
10053.84 1324
10054.79 1293
10055.74 1312
10056.69 1244
10057.63 1288
10058.58 1220
10059.53 1280
10060.47 1257
10061.42 1256
10062.37 1245
10063.32 1245
10064.26 1384
10065.21 1290
10066.16 1226
10067.10 1211
10068.05 1261
10069.00 1302
10069.95 1185
10070.89 1168
10071.84 1199
10072.79 1213
10073.74 1210
10074.69 1271
10075.63 1194
10076.58 1225
10077.53 1308
10078.48 1230
10079.43 1228
10080.37 1232
10081.32 1277
10082.27 1319
10083.22 1207
10084.17 1208
10085.11 1160
10086.06 1233
10087.01 1246
10087.96 1206
10088.91 1187
10089.86 1176
10090.81 1137
10091.75 1224
10092.70 1135
10093.65 1161
10094.60 1199
10095.55 1132
10096.50 1116
10097.45 1116
10098.40 1149
10099.34 1156
10100.29 1103
10101.24 1167
10102.19 1148
10103.14 1128
10104.09 1062
10105.04 1115
10105.99 1115
10106.94 1132
10107.89 1127
10108.84 1159
10109.79 1113
10110.73 1172
10111.68 1138
10112.63 1133
10113.58 1033
10114.53 1064
10115.48 1131
10116.43 1095
10117.38 1065
10118.33 1063
10119.28 1087
10120.23 1093
10121.18 1057
10122.13 1061
10123.08 1113
10124.03 1076
10124.98 1056
10125.93 1061
10126.88 1084
10127.83 1075
10128.78 1041
10129.73 1083
10130.68 1105
10131.64 1046
10132.59 1053
10133.54 1030
10134.49 1058
10135.44 993
10136.39 1055
10137.34 1105
10138.29 1164
10139.24 1177
10140.19 1121
10141.14 1109
10142.09 1037
10143.04 1041
10144.00 1127
10144.95 1095
10145.90 1043
10146.85 1025
10147.80 1065
10148.75 1056
10149.70 1040
10150.65 1086
10151.61 996
10152.56 1053
10153.51 1102
10154.46 1079
10155.41 1058
10156.36 1088
10157.31 1075
10158.27 1067
10159.22 1055
10160.17 1073
10161.12 1033
10162.07 1015
10163.03 1039
10163.98 1029
10164.93 1060
10165.88 1112
10166.83 1057
10167.79 1056
10168.74 1018
10169.69 1015
10170.64 1036
10171.60 1077
10172.55 1064
10173.50 1076
10174.45 1079
10175.41 1066
10176.36 1061
10177.31 1043
10178.26 991
10179.22 1055
10180.17 1051
10181.12 1018
10182.07 1052
10183.03 1017
10183.98 1029
10184.93 938
10185.89 987
10186.84 1029
10187.79 1061
10188.75 988
10189.70 960
10190.65 981
10191.60 1023
10192.56 1061
10193.51 974
10194.47 1042
10195.42 1063
10196.37 1019
10197.33 1024
10198.28 1005
10199.23 986
10200.19 1015
10201.14 1011
10202.09 949
10203.05 1009
10204.00 1076
10204.96 1056
10205.91 1085
10206.86 1026
10207.82 993
10208.77 1009
10209.73 1070
10210.68 1074
10211.63 1074
10212.59 1093
10213.54 1135
10214.50 1143
10215.45 1094
10216.41 1055
10217.36 1048
10218.32 1131
10219.27 1046
10220.22 1067
10221.18 1116
10222.13 1109
10223.09 1099
10224.04 971
10225.00 964
10225.95 1006
10226.91 1016
10227.86 978
10228.82 1034
10229.77 1015
10230.73 999
10231.68 1010
10232.64 932
10233.59 954
10234.55 1030
10235.50 927
10236.46 1013
10237.42 1014
10238.37 992
10239.33 1011
10240.28 1018
10241.24 1096
10242.19 1032
10243.15 993
10244.10 1007
10245.06 1013
10246.02 1032
10246.97 1037
10247.93 1062
10248.88 1029
10249.84 982
10250.80 904
10251.75 935
10252.71 977
10253.66 1030
10254.62 967
10255.58 985
10256.53 972
10257.49 1062
10258.45 1040
10259.40 1025
10260.36 1005
10261.32 996
10262.27 956
10263.23 960
10264.19 1033
10265.14 1020
10266.10 1023
10267.06 1003
10268.01 960
10268.97 984
10269.93 964
10270.88 950
10271.84 907
10272.80 902
10273.76 880
10274.71 948
10275.67 971
10276.63 902
10277.58 926
10278.54 870
10279.50 977
10280.46 996
10281.41 939
10282.37 907
10283.33 971
10284.29 942
10285.24 933
10286.20 1006
10287.16 918
10288.12 950
10289.08 1031
10290.03 964
10290.99 954
10291.95 958
10292.91 983
10293.87 997
10294.82 954
10295.78 978
10296.74 948
10297.70 958
10298.66 1001
10299.61 950
10300.57 981
10301.53 978
10302.49 971
10303.45 959
10304.41 914
10305.37 972
10306.32 996
10307.28 970
10308.24 959
10309.20 927
10310.16 934
10311.12 934
10312.08 936
10313.04 903
10314.00 944
10314.95 956
10315.91 979
10316.87 894
10317.83 901
10318.79 908
10319.75 920
10320.71 969
10321.67 1001
10322.63 968
10323.59 933
10324.55 898
10325.51 907
10326.47 971
10327.43 908
10328.39 934
10329.35 947
10330.31 950
10331.27 895
10332.23 968
10333.19 937
10334.15 968
10335.11 1012
10336.07 928
10337.03 941
10337.99 960
10338.95 989
10339.91 933
10340.87 940
10341.83 985
10342.79 946
10343.75 882
10344.71 906
10345.67 940
10346.63 961
10347.59 1011
10348.55 948
10349.51 969
10350.47 915
10351.43 920
10352.39 962
10353.35 878
10354.31 886
10355.28 901
10356.24 936
10357.20 879
10358.16 912
10359.12 912
10360.08 955
10361.04 947
10362.00 928
10362.96 921
10363.93 913
10364.89 948
10365.85 931
10366.81 950
10367.77 942
10368.73 1000
10369.69 959
10370.66 914
10371.62 915
10372.58 997
10373.54 928
10374.50 966
10375.47 1005
10376.43 1032
10377.39 936
10378.35 938
10379.31 993
10380.28 979
10381.24 1030
10382.20 1029
10383.16 971
10384.12 986
10385.09 929
10386.05 965
10387.01 955
10387.97 949
10388.94 928
10389.90 946
10390.86 926
10391.82 970
10392.79 888
10393.75 890
10394.71 1000
10395.68 994
10396.64 972
10397.60 912
10398.56 996
10399.53 993
10400.49 961
10401.45 925
10402.42 1010
10403.38 1063
10404.34 1029
10405.31 1021
10406.27 958
10407.23 964
10408.20 1023
10409.16 1011
10410.12 1048
10411.09 1009
10412.05 1005
10413.01 983
10413.98 1026
10414.94 951
10415.90 983
10416.87 1040
10417.83 988
10418.80 962
10419.76 1080
10420.72 1047
10421.69 1060
10422.65 1095
10423.62 1092
10424.58 1159
10425.54 1229
10426.51 1299
10427.47 1259
10428.44 1251
10429.40 1218
10430.37 1203
10431.33 1186
10432.30 1103
10433.26 1105
10434.22 1066
10435.19 984
10436.15 987
10437.12 987
10438.08 1031
10439.05 1025
10440.01 921
10440.98 908
10441.94 1013
10442.91 958
10443.87 945
10444.84 920
10445.80 993
10446.77 964
10447.73 955
10448.70 930
10449.66 989
10450.63 933
10451.59 934
10452.56 906
10453.53 906
10454.49 917
10455.46 955
10456.42 933
10457.39 897
10458.35 897
10459.32 933
10460.29 931
10461.25 885
10462.22 941
10463.18 991
10464.15 876
10465.12 934
10466.08 928
10467.05 963
10468.01 977
10468.98 963
10469.95 933
10470.91 877
10471.88 907
10472.85 901
10473.81 839
10474.78 911
10475.74 881
10476.71 889
10477.68 981
10478.64 947
10479.61 841
10480.58 883
10481.54 932
10482.51 916
10483.48 917
10484.45 848
10485.41 866
10486.38 832
10487.35 930
10488.31 929
10489.28 863
10490.25 839
10491.22 829
10492.18 851
10493.15 849
10494.12 870
10495.08 951
10496.05 939
10497.02 917
10497.99 991
10498.95 852
10499.92 836
10500.89 903
10501.86 879
10502.83 925
10503.79 906
10504.76 884
10505.73 889
10506.70 869
10507.67 919
10508.63 957
10509.60 937
10510.57 876
10511.54 933
10512.51 922
10513.47 913
10514.44 931
10515.41 832
10516.38 922
10517.35 969
10518.32 901
10519.28 860
10520.25 881
10521.22 899
10522.19 849
10523.16 868
10524.13 859
10525.10 932
10526.07 940
10527.03 882
10528.00 915
10528.97 871
10529.94 871
10530.91 901
10531.88 856
10532.85 897
10533.82 922
10534.79 897
10535.76 938
10536.73 861
10537.70 866
10538.67 877
10539.63 881
10540.60 886
10541.57 876
10542.54 907
10543.51 888
10544.48 829
10545.45 882
10546.42 930
10547.39 850
10548.36 860
10549.33 876
10550.30 849
10551.27 881
10552.24 849
10553.21 832
10554.18 814
10555.15 826
10556.12 826
10557.09 864
10558.06 835
10559.03 830
10560.00 876
10560.97 932
10561.95 939
10562.92 865
10563.89 845
10564.86 815
10565.83 841
10566.80 891
10567.77 836
10568.74 862
10569.71 858
10570.68 903
10571.65 835
10572.62 844
10573.59 887
10574.57 947
10575.54 900
10576.51 873
10577.48 868
10578.45 806
10579.42 861
10580.39 851
10581.36 843
10582.34 832
10583.31 820
10584.28 822
10585.25 872
10586.22 858
10587.19 849
10588.17 891
10589.14 900
10590.11 881
10591.08 842
10592.05 861
10593.02 861
10594.00 790
10594.97 797
10595.94 847
10596.91 871
10597.89 807
10598.86 859
10599.83 829
10600.80 872
10601.77 855
10602.75 791
10603.72 887
10604.69 824
10605.66 849
10606.64 822
10607.61 797
10608.58 836
10609.55 827
10610.53 835
10611.50 830
10612.47 799
10613.45 777
10614.42 875
10615.39 856
10616.36 816
10617.34 809
10618.31 817
10619.28 810
10620.26 770
10621.23 778
10622.20 751
10623.18 763
10624.15 780
10625.12 791
10626.10 805
10627.07 784
10628.04 824
10629.02 862
10629.99 852
10630.97 765
10631.94 788
10632.91 818
10633.89 838
10634.86 797
10635.83 835
10636.81 810
10637.78 802
10638.76 832
10639.73 874
10640.70 833
10641.68 809
10642.65 795
10643.63 775
10644.60 772
10645.58 839
10646.55 807
10647.53 824
10648.50 881
10649.47 831
10650.45 850
10651.42 747
10652.40 767
10653.37 812
10654.35 807
10655.32 781
10656.30 752
10657.27 800
10658.25 832
10659.22 779
10660.20 772
10661.17 781
10662.15 791
10663.12 831
10664.10 805
10665.07 795
10666.05 773
10667.02 787
10668.00 770
10668.97 799
10669.95 787
10670.93 786
10671.90 763
10672.88 771
10673.85 809
10674.83 817
10675.80 808
10676.78 757
10677.76 731
10678.73 775
10679.71 821
10680.68 850
10681.66 789
10682.63 720
10683.61 814
10684.59 832
10685.56 750
10686.54 817
10687.52 779
10688.49 743
10689.47 768
10690.44 788
10691.42 744
10692.40 711
10693.37 829
10694.35 804
10695.33 748
10696.30 762
10697.28 788
10698.26 721
10699.23 754
10700.21 762
10701.19 783
10702.17 731
10703.14 773
10704.12 733
10705.10 755
10706.07 743
10707.05 848
10708.03 837
10709.01 835
10709.98 768
10710.96 765
10711.94 813
10712.91 788
10713.89 821
10714.87 771
10715.85 861
10716.83 815
10717.80 780
10718.78 732
10719.76 750
10720.74 727
10721.71 747
10722.69 784
10723.67 782
10724.65 812
10725.63 807
10726.60 769
10727.58 726
10728.56 750
10729.54 766
10730.52 806
10731.49 737
10732.47 774
10733.45 733
10734.43 768
10735.41 722
10736.39 766
10737.37 807
10738.34 746
10739.32 800
10740.30 813
10741.28 776
10742.26 819
10743.24 851
10744.22 752
10745.20 777
10746.17 814
10747.15 754
10748.13 753
10749.11 762
10750.09 822
10751.07 730
10752.05 731
10753.03 772
10754.01 748
10754.99 737
10755.97 729
10756.95 720
10757.93 763
10758.91 758
10759.88 782
10760.86 759
10761.84 693
10762.82 717
10763.80 724
10764.78 733
10765.76 745
10766.74 747
10767.72 800
10768.70 762
10769.68 773
10770.66 678
10771.64 681
10772.62 751
10773.60 746
10774.58 760
10775.56 722
10776.54 805
10777.52 822
10778.51 803
10779.49 772
10780.47 786
10781.45 747
10782.43 724
10783.41 755
10784.39 776
10785.37 748
10786.35 776
10787.33 831
10788.31 841
10789.29 770
10790.27 729
10791.26 759
10792.24 713
10793.22 721
10794.20 707
10795.18 702
10796.16 781
10797.14 742
10798.12 723
10799.10 787
10800.09 763
10801.07 709
10802.05 740
10803.03 713
10804.01 745
10804.99 736
10805.98 712
10806.96 761
10807.94 768
10808.92 787
10809.90 737
10810.89 722
10811.87 761
10812.85 739
10813.83 799
10814.81 742
10815.80 768
10816.78 819
10817.76 772
10818.74 773
10819.72 725
10820.71 751
10821.69 776
10822.67 749
10823.65 833
10824.64 756
10825.62 801
10826.60 742
10827.58 717
10828.57 781
10829.55 804
10830.53 761
10831.52 794
10832.50 797
10833.48 782
10834.46 728
10835.45 760
10836.43 736
10837.41 717
10838.40 728
10839.38 807
10840.36 804
10841.35 744
10842.33 723
10843.31 823
10844.30 798
10845.28 810
10846.26 784
10847.25 783
10848.23 781
10849.21 777
10850.20 794
10851.18 777
10852.17 832
10853.15 824
10854.13 790
10855.12 837
10856.10 812
10857.09 795
10858.07 759
10859.05 785
10860.04 835
10861.02 835
10862.01 869
10862.99 875
10863.97 873
10864.96 750
10865.94 800
10866.93 761
10867.91 789
10868.90 823
10869.88 833
10870.87 832
10871.85 772
10872.84 805
10873.82 775
10874.81 833
10875.79 874
10876.78 821
10877.76 802
10878.75 800
10879.73 828
10880.72 765
10881.70 841
10882.69 821
10883.67 790
10884.66 794
10885.64 808
10886.63 858
10887.61 788
10888.60 811
10889.58 836
10890.57 797
10891.55 801
10892.54 809
10893.53 844
10894.51 800
10895.50 852
10896.48 822
10897.47 821
10898.45 794
10899.44 865
10900.43 878
10901.41 840
10902.40 833
10903.38 861
10904.37 846
10905.36 817
10906.34 839
10907.33 828
10908.32 848
10909.30 836
10910.29 881
10911.28 866
10912.26 858
10913.25 781
10914.24 831
10915.22 828
10916.21 772
10917.20 901
10918.18 846
10919.17 822
10920.16 792
10921.14 789
10922.13 796
10923.12 829
10924.10 789
10925.09 820
10926.08 843
10927.07 834
10928.05 820
10929.04 835
10930.03 856
10931.01 847
10932.00 828
10932.99 869
10933.98 820
10934.96 855
10935.95 856
10936.94 811
10937.93 869
10938.92 911
10939.90 924
10940.89 880
10941.88 881
10942.87 868
10943.85 839
10944.84 909
10945.83 882
10946.82 860
10947.81 868
10948.79 902
10949.78 866
10950.77 867
10951.76 893
10952.75 980
10953.74 856
10954.72 856
10955.71 833
10956.70 895
10957.69 930
10958.68 903
10959.67 874
10960.66 881
10961.65 896
10962.63 931
10963.62 904
10964.61 944
10965.60 931
10966.59 955
10967.58 1004
10968.57 979
10969.56 969
10970.55 921
10971.54 936
10972.52 913
10973.51 944
10974.50 955
10975.49 939
10976.48 943
10977.47 876
10978.46 880
10979.45 839
10980.44 875
10981.43 915
10982.42 914
10983.41 953
10984.40 922
10985.39 921
10986.38 977
10987.37 940
10988.36 942
10989.35 928
10990.34 913
10991.33 988
10992.32 934
10993.31 916
10994.30 924
10995.29 921
10996.28 868
10997.27 851
10998.26 852
10999.25 903
11000.24 940
11001.23 884
11002.22 884
11003.21 958
11004.20 1064
11005.20 1015
11006.19 1016
11007.18 1015
11008.17 1018
11009.16 1047
11010.15 1027
11011.14 992
11012.13 1038
11013.12 939
11014.11 972
11015.10 983
11016.10 904
11017.09 904
11018.08 934
11019.07 931
11020.06 960
11021.05 899
11022.04 914
11023.04 959
11024.03 908
11025.02 886
11026.01 923
11027.00 899
11027.99 918
11028.99 913
11029.98 928
11030.97 954
11031.96 948
11032.95 895
11033.95 937
11034.94 906
11035.93 935
11036.92 925
11037.91 964
11038.91 906
11039.90 920
11040.89 930
11041.88 904
11042.88 911
11043.87 946
11044.86 968
11045.85 940
11046.85 925
11047.84 937
11048.83 871
11049.82 883
11050.82 965
11051.81 885
11052.80 914
11053.80 917
11054.79 902
11055.78 890
11056.77 887
11057.77 853
11058.76 867
11059.75 855
11060.75 883
11061.74 896
11062.73 854
11063.73 882
11064.72 897
11065.71 903
11066.71 838
11067.70 805
11068.69 884
11069.69 948
11070.68 863
11071.68 923
11072.67 897
11073.66 892
11074.66 951
11075.65 990
11076.65 925
11077.64 843
11078.63 857
11079.63 877
11080.62 858
11081.62 827
11082.61 841
11083.60 891
11084.60 888
11085.59 919
11086.59 876
11087.58 862
11088.58 866
11089.57 957
11090.57 920
11091.56 882
11092.55 919
11093.55 901
11094.54 903
11095.54 857
11096.53 854
11097.53 797
11098.52 864
11099.52 852
11100.51 848
11101.51 903
11102.50 886
11103.50 825
11104.49 833
11105.49 847
11106.48 871
11107.48 860
11108.48 902
11109.47 905
11110.47 896
11111.46 947
11112.46 911
11113.45 857
11114.45 871
11115.44 872
11116.44 884
11117.44 887
11118.43 909
11119.43 870
11120.42 902
11121.42 972
11122.42 935
11123.41 864
11124.41 938
11125.40 954
11126.40 911
11127.40 920
11128.39 871
11129.39 897
11130.38 957
11131.38 975
11132.38 981
11133.37 976
11134.37 983
11135.37 999
11136.36 1012
11137.36 989
11138.36 966
11139.35 912
11140.35 943
11141.35 953
11142.34 893
11143.34 871
11144.34 847
11145.34 873
11146.33 843
11147.33 913
11148.33 932
11149.32 877
11150.32 915
11151.32 835
11152.32 884
11153.31 916
11154.31 892
11155.31 883
11156.31 848
11157.30 832
11158.30 888
11159.30 895
11160.30 884
11161.29 854
11162.29 847
11163.29 873
11164.29 896
11165.29 835
11166.28 841
11167.28 914
11168.28 896
11169.28 878
11170.28 873
11171.27 833
11172.27 920
11173.27 873
11174.27 851
11175.27 778
11176.27 811
11177.26 809
11178.26 919
11179.26 890
11180.26 822
11181.26 855
11182.26 803
11183.26 858
11184.26 826
11185.25 860
11186.25 883
11187.25 852
11188.25 848
11189.25 880
11190.25 887
11191.25 812
11192.25 862
11193.25 811
11194.25 812
11195.24 885
11196.24 840
11197.24 783
11198.24 804
11199.24 873
11200.24 874
11201.24 837
11202.24 795
11203.24 864
11204.24 851
11205.24 842
11206.24 823
11207.24 770
11208.24 847
11209.24 873
11210.24 810
11211.24 833
11212.24 825
11213.24 804
11214.24 797
11215.24 867
11216.24 853
11217.24 820
11218.24 800
11219.24 859
11220.24 849
11221.24 821
11222.24 824
11223.24 817
11224.24 875
11225.24 849
11226.24 812
11227.25 808
11228.25 791
11229.25 756
11230.25 764
11231.25 799
11232.25 805
11233.25 802
11234.25 774
11235.25 836
11236.25 772
11237.25 834
11238.26 790
11239.26 795
11240.26 832
11241.26 824
11242.26 827
11243.26 833
11244.26 823
11245.27 820
11246.27 851
11247.27 864
11248.27 805
11249.27 790
11250.27 761
11251.28 847
11252.28 800
11253.28 834
11254.28 875
11255.28 782
11256.29 813
11257.29 790
11258.29 842
11259.29 844
11260.29 788
11261.30 805
11262.30 804
11263.30 764
11264.30 765
11265.31 836
11266.31 777
11267.31 811
11268.31 820
11269.32 777
11270.32 824
11271.32 765
11272.32 903
11273.33 845
11274.33 807
11275.33 835
11276.33 835
11277.34 854
11278.34 847
11279.34 799
11280.35 892
11281.35 871
11282.35 862
11283.36 873
11284.36 897
11285.36 859
11286.37 824
11287.37 860
11288.37 850
11289.38 908
11290.38 907
11291.38 855
11292.39 858
11293.39 826
11294.39 863
11295.40 842
11296.40 852
11297.41 846
11298.41 814
11299.41 830
11300.42 819
11301.42 768
11302.43 721
11303.43 767
11304.43 833
11305.44 792
11306.44 803
11307.45 788
11308.45 732
11309.46 779
11310.46 782
11311.46 815
11312.47 776
11313.47 778
11314.48 823
11315.48 864
11316.49 787
11317.49 835
11318.50 900
11319.50 811
11320.51 829
11321.51 805
11322.52 823
11323.52 795
11324.53 819
11325.53 792
11326.54 820
11327.54 807
11328.55 803
11329.55 791
11330.56 800
11331.56 769
11332.57 793
11333.57 792
11334.58 817
11335.58 812
11336.59 812
11337.60 825
11338.60 827
11339.61 821
11340.61 794
11341.62 795
11342.62 788
11343.63 747
11344.64 753
11345.64 772
11346.65 783
11347.65 823
11348.66 825
11349.67 761
11350.67 762
11351.68 813
11352.69 788
11353.69 765
11354.70 854
11355.71 776
11356.71 819
11357.72 773
11358.72 825
11359.73 747
11360.74 797
11361.74 774
11362.75 758
11363.76 829
11364.76 852
11365.77 851
11366.78 845
11367.79 801
11368.79 788
11369.80 805
11370.81 769
11371.81 794
11372.82 814
11373.83 838
11374.84 830
11375.84 798
11376.85 828
11377.86 798
11378.87 806
11379.87 806
11380.88 848
11381.89 788
11382.90 838
11383.90 834
11384.91 831
11385.92 802
11386.93 780
11387.93 849
11388.94 794
11389.95 814
11390.96 807
11391.97 766
11392.97 828
11393.98 751
11394.99 743
11396.00 859
11397.01 812
11398.02 743
11399.02 792
11400.03 748
11401.04 833
11402.05 743
11403.06 757
11404.07 804
11405.08 794
11406.08 768
11407.09 834
11408.10 822
11409.11 833
11410.12 789
11411.13 780
11412.14 832
11413.15 768
11414.15 789
11415.16 852
11416.17 833
11417.18 790
11418.19 833
11419.20 830
11420.21 802
11421.22 828
11422.23 878
11423.24 787
11424.25 871
11425.26 843
11426.27 841
11427.28 858
11428.29 841
11429.30 793
11430.31 807
11431.32 819
11432.32 806
11433.33 859
11434.34 806
11435.35 841
11436.36 932
11437.37 829
11438.38 832
11439.39 827
11440.41 857
11441.42 838
11442.43 853
11443.44 819
11444.45 872
11445.46 883
11446.47 805
11447.48 847
11448.49 863
11449.50 852
11450.51 829
11451.52 839
11452.53 836
11453.54 810
11454.55 861
11455.56 880
11456.57 927
11457.59 895
11458.60 880
11459.61 856
11460.62 870
11461.63 909
11462.64 887
11463.65 854
11464.66 894
11465.67 816
11466.69 845
11467.70 846
11468.71 896
11469.72 912
11470.73 880
11471.74 931
11472.75 915
11473.77 875
11474.78 890
11475.79 889
11476.80 916
11477.81 930
11478.83 923
11479.84 926
11480.85 929
11481.86 909
11482.87 925
11483.89 971
11484.90 937
11485.91 943
11486.92 977
11487.93 977
11488.95 945
11489.96 962
11490.97 920
11491.98 958
11493.00 1002
11494.01 986
11495.02 937
11496.03 912
11497.05 935
11498.06 927
11499.07 965
11500.09 949
11501.10 940
11502.11 949
11503.12 978
11504.14 1009
11505.15 975
11506.16 1031
11507.18 966
11508.19 939
11509.20 1001
11510.22 1011
11511.23 1023
11512.24 1033
11513.26 1003
11514.27 1043
11515.28 971
11516.30 978
11517.31 943
11518.32 976
11519.34 969
11520.35 988
11521.37 978
11522.38 1065
11523.39 1018
11524.41 1062
11525.42 1089
11526.44 1107
11527.45 1150
11528.46 1059
11529.48 1147
11530.49 1079
11531.51 1100
11532.52 1083
11533.53 1097
11534.55 1040
11535.56 1056
11536.58 1024
11537.59 1011
11538.61 1081
11539.62 1044
11540.64 1073
11541.65 1076
11542.67 1042
11543.68 1017
11544.69 1123
11545.71 1119
11546.72 1102
11547.74 1103
11548.75 1075
11549.77 1092
11550.78 1121
11551.80 1111
11552.81 1158
11553.83 1103
11554.85 1164
11555.86 1204
11556.88 1200
11557.89 1129
11558.91 1064
11559.92 1171
11560.94 1153
11561.95 1091
11562.97 1141
11563.98 1185
11565.00 1143
11566.02 1163
11567.03 1126
11568.05 1188
11569.06 1261
11570.08 1207
11571.10 1206
11572.11 1230
11573.13 1299
11574.14 1202
11575.16 1241
11576.18 1254
11577.19 1263
11578.21 1254
11579.22 1231
11580.24 1290
11581.26 1330
11582.27 1272
11583.29 1280
11584.31 1277
11585.32 1324
11586.34 1274
11587.36 1278
11588.37 1335
11589.39 1358
11590.41 1363
11591.42 1309
11592.44 1402
11593.46 1458
11594.47 1459
11595.49 1376
11596.51 1501
11597.53 1568
11598.54 1501
11599.56 1541
11600.58 1519
11601.59 1531
11602.61 1520
11603.63 1654
11604.65 1586
11605.66 1580
11606.68 1643
11607.70 1746
11608.72 1822
11609.74 1827
11610.75 1796
11611.77 1939
11612.79 1966
11613.81 1958
11614.82 1934
11615.84 1893
11616.86 1887
11617.88 1835
11618.90 1835
11619.91 1706
11620.93 1755
11621.95 1846
11622.97 1815
11623.99 1881
11625.01 1808
11626.02 1844
11627.04 1886
11628.06 2012
11629.08 2053
11630.10 1983
11631.12 1931
11632.14 1994
11633.15 2026
11634.17 2098
11635.19 2095
11636.21 2179
11637.23 2471
11638.25 2644
11639.27 2775
11640.29 2845
11641.30 2948
11642.32 3026
11643.34 2986
11644.36 2903
11645.38 2823
11646.40 2600
11647.42 2618
11648.44 2382
11649.46 2307
11650.48 2136
11651.50 2011
11652.52 1900
11653.54 1841
11654.56 1880
11655.58 1797
11656.60 1762
11657.62 1802
11658.64 1699
11659.66 1629
11660.68 1662
11661.70 1598
11662.72 1601
11663.74 1628
11664.76 1622
11665.78 1611
11666.80 1516
11667.82 1522
11668.84 1544
11669.86 1482
11670.88 1554
11671.90 1568
11672.92 1573
11673.94 1512
11674.96 1563
11675.98 1606
11677.00 1593
11678.02 1576
11679.04 1522
11680.06 1618
11681.08 1635
11682.10 1590
11683.12 1464
11684.15 1406
11685.17 1440
11686.19 1411
11687.21 1326
11688.23 1354
11689.25 1410
11690.27 1395
11691.29 1405
11692.31 1336
11693.34 1302
11694.36 1328
11695.38 1329
11696.40 1316
11697.42 1298
11698.44 1341
11699.46 1284
11700.49 1292
11701.51 1338
11702.53 1334
11703.55 1277
11704.57 1322
11705.60 1371
11706.62 1326
11707.64 1376
11708.66 1395
11709.68 1402
11710.71 1384
11711.73 1342
11712.75 1427
11713.77 1484
11714.79 1450
11715.82 1452
11716.84 1401
11717.86 1408
11718.88 1448
11719.91 1482
11720.93 1543
11721.95 1548
11722.97 1422
11724.00 1403
11725.02 1452
11726.04 1443
11727.07 1402
11728.09 1411
11729.11 1462
11730.13 1455
11731.16 1389
11732.18 1402
11733.20 1486
11734.23 1442
11735.25 1492
11736.27 1408
11737.30 1380
11738.32 1298
11739.34 1424
11740.37 1438
11741.39 1420
11742.41 1357
11743.44 1348
11744.46 1244
11745.48 1277
11746.51 1265
11747.53 1268
11748.55 1328
11749.58 1304
11750.60 1302
11751.63 1267
11752.65 1264
11753.67 1291
11754.70 1327
11755.72 1284
11756.75 1289
11757.77 1297
11758.79 1253
11759.82 1263
11760.84 1258
11761.87 1230
11762.89 1236
11763.92 1155
11764.94 1255
11765.97 1280
11766.99 1229
11768.01 1208
11769.04 1143
11770.06 1170
11771.09 1158
11772.11 1201
11773.14 1180
11774.16 1188
11775.19 1132
11776.21 1169
11777.24 1097
11778.26 1096
11779.29 1096
11780.31 1120
11781.34 1099
11782.36 1115
11783.39 1161
11784.41 1030
11785.44 1032
11786.46 1098
11787.49 1105
11788.52 1061
11789.54 1131
11790.57 1077
11791.59 1019
11792.62 1068
11793.64 1083
11794.67 1015
11795.70 1022
11796.72 960
11797.75 994
11798.77 1000
11799.80 1002
11800.83 1020
11801.85 984
11802.88 1016
11803.90 1004
11804.93 943
11805.96 913
11806.98 989
11808.01 952
11809.04 965
11810.06 1010
11811.09 981
11812.11 1024
11813.14 984
11814.17 998
11815.19 961
11816.22 911
11817.25 917
11818.27 877
11819.30 961
11820.33 901
11821.36 980
11822.38 946
11823.41 883
11824.44 929
11825.46 906
11826.49 910
11827.52 934
11828.54 868
11829.57 935
11830.60 882
11831.63 880
11832.65 940
11833.68 921
11834.71 968
11835.74 899
11836.76 918
11837.79 889
11838.82 908
11839.85 955
11840.88 953
11841.90 905
11842.93 867
11843.96 890
11844.99 931
11846.01 886
11847.04 932
11848.07 857
11849.10 828
11850.13 840
11851.16 808
11852.18 839
11853.21 812
11854.24 842
11855.27 891
11856.30 898
11857.33 844
11858.35 874
11859.38 848
11860.41 823
11861.44 844
11862.47 835
11863.50 819
11864.53 823
11865.56 776
11866.58 804
11867.61 785
11868.64 828
11869.67 828
11870.70 799
11871.73 850
11872.76 841
11873.79 868
11874.82 791
11875.85 817
11876.88 872
11877.91 763
11878.93 783
11879.96 838
11880.99 820
11882.02 804
11883.05 778
11884.08 798
11885.11 792
11886.14 789
11887.17 785
11888.20 731
11889.23 790
11890.26 781
11891.29 817
11892.32 807
11893.35 728
11894.38 784
11895.41 790
11896.44 705
11897.47 746
11898.50 789
11899.53 746
11900.56 758
11901.59 795
11902.62 816
11903.65 752
11904.69 751
11905.72 792
11906.75 778
11907.78 734
11908.81 757
11909.84 774
11910.87 779
11911.90 773
11912.93 742
11913.96 785
11914.99 774
11916.02 757
11917.06 769
11918.09 700
11919.12 729
11920.15 769
11921.18 784
11922.21 766
11923.24 765
11924.27 779
11925.31 814
11926.34 785
11927.37 654
11928.40 698
11929.43 784
11930.46 743
11931.50 719
11932.53 748
11933.56 748
11934.59 722
11935.62 685
11936.65 764
11937.69 753
11938.72 753
11939.75 779
11940.78 753
11941.81 763
11942.85 756
11943.88 713
11944.91 721
11945.94 718
11946.98 716
11948.01 695
11949.04 733
11950.07 753
11951.11 701
11952.14 676
11953.17 697
11954.20 725
11955.24 696
11956.27 668
11957.30 715
11958.34 707
11959.37 722
11960.40 776
11961.43 698
11962.47 663
11963.50 687
11964.53 704
11965.57 636
11966.60 698
11967.63 693
11968.67 728
11969.70 696
11970.73 709
11971.77 691
11972.80 688
11973.83 717
11974.87 688
11975.90 664
11976.94 643
11977.97 644
11979.00 683
11980.04 698
11981.07 661
11982.10 673
11983.14 695
11984.17 729
11985.21 708
11986.24 669
11987.27 673
11988.31 692
11989.34 717
11990.38 650
11991.41 646
11992.45 626
11993.48 665
11994.51 671
11995.55 700
11996.58 663
11997.62 697
11998.65 675
11999.69 629
12000.72 644
12001.76 656
12002.79 680
12003.83 665
12004.86 596
12005.90 630
12006.93 644
12007.97 615
12009.00 652
12010.04 639
12011.07 647
12012.11 636
12013.14 657
12014.18 621
12015.21 602
12016.25 599
12017.28 650
12018.32 665
12019.35 688
12020.39 621
12021.43 654
12022.46 683
12023.50 622
12024.53 597
12025.57 603
12026.60 692
12027.64 626
12028.68 604
12029.71 650
12030.75 624
12031.78 716
12032.82 676
12033.86 690
12034.89 697
12035.93 656
12036.97 671
12038.00 611
12039.04 639
12040.07 606
12041.11 705
12042.15 678
12043.18 684
12044.22 704
12045.26 611
12046.29 645
12047.33 642
12048.37 635
12049.40 589
12050.44 645
12051.48 686
12052.52 627
12053.55 662
12054.59 643
12055.63 631
12056.66 625
12057.70 627
12058.74 606
12059.78 592
12060.81 605
12061.85 604
12062.89 600
12063.92 636
12064.96 655
12066.00 643
12067.04 642
12068.07 618
12069.11 663
12070.15 650
12071.19 641
12072.23 629
12073.26 636
12074.30 695
12075.34 680
12076.38 631
12077.42 696
12078.45 657
12079.49 675
12080.53 622
12081.57 605
12082.61 611
12083.64 646
12084.68 622
12085.72 611
12086.76 578
12087.80 604
12088.84 617
12089.88 610
12090.91 657
12091.95 631
12092.99 636
12094.03 647
12095.07 649
12096.11 666
12097.15 634
12098.19 603
12099.22 574
12100.26 630
12101.30 640
12102.34 669
12103.38 637
12104.42 646
12105.46 639
12106.50 608
12107.54 647
12108.58 666
12109.62 657
12110.66 664
12111.70 622
12112.74 628
12113.77 632
12114.81 645
12115.85 617
12116.89 633
12117.93 700
12118.97 683
12120.01 635
12121.05 622
12122.09 609
12123.13 559
12124.17 650
12125.21 649
12126.25 620
12127.29 585
12128.33 637
12129.37 656
12130.41 627
12131.45 628
12132.50 626
12133.54 634
12134.58 554
12135.62 545
12136.66 558
12137.70 569
12138.74 613
12139.78 599
12140.82 617
12141.86 605
12142.90 592
12143.94 602
12144.98 625
12146.02 587
12147.07 631
12148.11 611
12149.15 584
12150.19 605
12151.23 581
12152.27 691
12153.31 587
12154.35 570
12155.40 581
12156.44 575
12157.48 578
12158.52 561
12159.56 565
12160.60 606
12161.64 586
12162.69 609
12163.73 611
12164.77 578
12165.81 566
12166.85 580
12167.90 609
12168.94 639
12169.98 568
12171.02 591
12172.06 632
12173.11 561
12174.15 596
12175.19 616
12176.23 619
12177.27 619
12178.32 567
12179.36 545
12180.40 633
12181.44 658
12182.49 639
12183.53 604
12184.57 568
12185.61 589
12186.66 628
12187.70 583
12188.74 593
12189.79 571
12190.83 582
12191.87 610
12192.91 620
12193.96 588
12195.00 570
12196.04 615
12197.09 584
12198.13 601
12199.17 559
12200.22 602
12201.26 612
12202.30 603
12203.35 551
12204.39 580
12205.43 578
12206.48 603
12207.52 605
12208.57 586
12209.61 622
12210.65 601
12211.70 604
12212.74 571
12213.78 546
12214.83 585
12215.87 622
12216.92 607
12217.96 608
12219.00 596
12220.05 582
12221.09 605
12222.14 620
12223.18 584
12224.23 590
12225.27 623
12226.31 631
12227.36 614
12228.40 613
12229.45 562
12230.49 588
12231.54 532
12232.58 577
12233.63 553
12234.67 527
12235.72 578
12236.76 592
12237.81 564
12238.85 620
12239.90 582
12240.94 598
12241.99 555
12243.03 587
12244.08 627
12245.12 575
12246.17 591
12247.21 595
12248.26 605
12249.30 617
12250.35 654
12251.39 568
12252.44 595
12253.49 612
12254.53 588
12255.58 580
12256.62 573
12257.67 604
12258.71 544
12259.76 580
12260.81 572
12261.85 534
12262.90 566
12263.94 576
12264.99 590
12266.04 581
12267.08 571
12268.13 592
12269.17 624
12270.22 627
12271.27 539
12272.31 572
12273.36 582
12274.41 606
12275.45 566
12276.50 584
12277.55 567
12278.59 554
12279.64 567
12280.69 590
12281.73 583
12282.78 593
12283.83 602
12284.87 583
12285.92 536
12286.97 507
12288.01 576
12289.06 569
12290.11 551
12291.16 610
12292.20 603
12293.25 541
12294.30 556
12295.35 587
12296.39 568
12297.44 550
12298.49 542
12299.54 552
12300.58 542
12301.63 528
12302.68 501
12303.73 553
12304.77 570
12305.82 528
12306.87 537
12307.92 532
12308.97 552
12310.01 562
12311.06 544
12312.11 614
12313.16 530
12314.21 506
12315.25 576
12316.30 595
12317.35 526
12318.40 515
12319.45 537
12320.50 506
12321.54 512
12322.59 510
12323.64 539
12324.69 512
12325.74 529
12326.79 527
12327.84 563
12328.89 585
12329.93 583
12330.98 546
12332.03 594
12333.08 553
12334.13 558
12335.18 525
12336.23 557
12337.28 547
12338.33 509
12339.38 511
12340.43 566
12341.47 554
12342.52 571
12343.57 543
12344.62 513
12345.67 507
12346.72 549
12347.77 533
12348.82 546
12349.87 531
12350.92 560
12351.97 533
12353.02 543
12354.07 534
12355.12 510
12356.17 548
12357.22 533
12358.27 552
12359.32 516
12360.37 519
12361.42 537
12362.47 554
12363.52 542
12364.57 535
12365.62 567
12366.67 549
12367.72 523
12368.77 523
12369.82 521
12370.87 524
12371.93 543
12372.98 523
12374.03 504
12375.08 521
12376.13 525
12377.18 560
12378.23 566
12379.28 527
12380.33 566
12381.38 510
12382.43 517
12383.49 546
12384.54 554
12385.59 528
12386.64 522
12387.69 499
12388.74 524
12389.79 504
12390.84 472
12391.90 496
12392.95 521
12394.00 506
12395.05 507
12396.10 535
12397.15 498
12398.21 523
12399.26 503
12400.31 535
12401.36 518
12402.41 516
12403.47 497
12404.52 481
12405.57 525
12406.62 520
12407.67 566
12408.73 507
12409.78 473
12410.83 509
12411.88 488
12412.94 518
12413.99 502
12415.04 527
12416.09 538
12417.15 534
12418.20 572
12419.25 491
12420.30 511
12421.36 479
12422.41 518
12423.46 552
12424.52 511
12425.57 501
12426.62 526
12427.67 491
12428.73 500
12429.78 513
12430.83 512
12431.89 561
12432.94 503
12433.99 486
12435.05 486
12436.10 496
12437.15 529
12438.21 517
12439.26 502
12440.31 492
12441.37 518
12442.42 501
12443.47 496
12444.53 498
12445.58 461
12446.64 483
12447.69 460
12448.74 475
12449.80 517
12450.85 507
12451.91 506
12452.96 525
12454.01 468
12455.07 489
12456.12 499
12457.18 508
12458.23 492
12459.29 481
12460.34 473
12461.39 520
12462.45 493
12463.50 532
12464.56 467
12465.61 467
12466.67 508
12467.72 513
12468.78 529
12469.83 487
12470.89 475
12471.94 539
12473.00 529
12474.05 544
12475.11 559
12476.16 479
12477.22 478
12478.27 530
12479.33 480
12480.38 503
12481.44 493
12482.49 504
12483.55 504
12484.60 496
12485.66 506
12486.71 520
12487.77 519
12488.83 532
12489.88 494
12490.94 472
12491.99 519
12493.05 544
12494.10 520
12495.16 545
12496.22 503
12497.27 590
12498.33 567
12499.38 554
12500.44 529
12501.50 511
12502.55 588
12503.61 572
12504.67 564
12505.72 518
12506.78 589
12507.83 595
12508.89 561
12509.95 527
12511.00 491
12512.06 496
12513.12 495
12514.17 525
12515.23 495
12516.29 505
12517.34 554
12518.40 534
12519.46 498
12520.52 473
12521.57 467
12522.63 477
12523.69 480
12524.74 495
12525.80 464
12526.86 492
12527.92 500
12528.97 484
12530.03 497
12531.09 495
12532.15 503
12533.20 504
12534.26 515
12535.32 535
12536.38 527
12537.43 514
12538.49 470
12539.55 514
12540.61 533
12541.66 497
12542.72 487
12543.78 440
12544.84 502
12545.90 489
12546.95 456
12548.01 440
12549.07 504
12550.13 523
12551.19 475
12552.25 492
12553.30 492
12554.36 481
12555.42 457
12556.48 477
12557.54 465
12558.60 465
12559.65 485
12560.71 501
12561.77 493
12562.83 513
12563.89 490
12564.95 516
12566.01 522
12567.07 512
12568.13 498
12569.18 485
12570.24 456
12571.30 483
12572.36 506
12573.42 489
12574.48 475
12575.54 512
12576.60 533
12577.66 519
12578.72 495
12579.78 551
12580.84 539
12581.90 473
12582.96 490
12584.02 586
12585.07 530
12586.13 573
12587.19 569
12588.25 499
12589.31 502
12590.37 487
12591.43 517
12592.49 520
12593.55 500
12594.61 515
12595.67 543
12596.73 466
12597.79 449
12598.86 489
12599.92 499
12600.98 490
12602.04 522
12603.10 467
12604.16 497
12605.22 487
12606.28 476
12607.34 472
12608.40 455
12609.46 486
12610.52 475
12611.58 511
12612.64 484
12613.70 465
12614.76 493
12615.83 493
12616.89 513
12617.95 503
12619.01 470
12620.07 475
12621.13 482
12622.19 479
12623.25 474
12624.32 475
12625.38 519
12626.44 464
12627.50 471
12628.56 475
12629.62 445
12630.68 462
12631.75 463
12632.81 481
12633.87 498
12634.93 482
12635.99 442
12637.05 473
12638.12 484
12639.18 507
12640.24 509
12641.30 480
12642.36 499
12643.43 474
12644.49 415
12645.55 477
12646.61 451
12647.68 454
12648.74 481
12649.80 415
12650.86 441
12651.93 454
12652.99 474
12654.05 432
12655.11 439
12656.18 480
12657.24 472
12658.30 438
12659.36 420
12660.43 414
12661.49 478
12662.55 457
12663.62 480
12664.68 463
12665.74 461
12666.81 525
12667.87 529
12668.93 458
12670.00 454
12671.06 471
12672.12 509
12673.19 459
12674.25 463
12675.31 430
12676.38 423
12677.44 442
12678.50 454
12679.57 470
12680.63 492
12681.69 520
12682.76 499
12683.82 488
12684.89 490
12685.95 456
12687.01 460
12688.08 444
12689.14 476
12690.21 472
12691.27 490
12692.33 485
12693.40 484
12694.46 505
12695.53 471
12696.59 480
12697.66 445
12698.72 440
12699.79 441
12700.85 439
12701.91 441
12702.98 460
12704.04 425
12705.11 451
12706.17 456
12707.24 446
12708.30 450
12709.37 439
12710.43 468
12711.50 484
12712.56 486
12713.63 453
12714.69 443
12715.76 460
12716.82 445
12717.89 437
12718.95 466
12720.02 487
12721.09 456
12722.15 462
12723.22 483
12724.28 425
12725.35 418
12726.41 471
12727.48 473
12728.54 453
12729.61 451
12730.68 412
12731.74 429
12732.81 423
12733.87 438
12734.94 455
12736.01 441
12737.07 489
12738.14 449
12739.20 424
12740.27 454
12741.34 467
12742.40 464
12743.47 532
12744.54 524
12745.60 446
12746.67 424
12747.74 439
12748.80 453
12749.87 488
12750.94 451
12752.00 436
12753.07 465
12754.14 423
12755.20 414
12756.27 450
12757.34 463
12758.40 479
12759.47 452
12760.54 442
12761.60 487
12762.67 492
12763.74 445
12764.81 437
12765.87 457
12766.94 421
12768.01 463
12769.08 434
12770.14 428
12771.21 369
12772.28 407
12773.35 461
12774.41 436
12775.48 419
12776.55 407
12777.62 457
12778.68 438
12779.75 413
12780.82 426
12781.89 422
12782.96 401
12784.02 427
12785.09 443
12786.16 456
12787.23 416
12788.30 419
12789.37 438
12790.43 466
12791.50 468
12792.57 439
12793.64 403
12794.71 419
12795.78 428
12796.84 455
12797.91 437
12798.98 423
12800.05 459
12801.12 440
12802.19 427
12803.26 428
12804.33 458
12805.40 423
12806.46 444
12807.53 383
12808.60 395
12809.67 445
12810.74 417
12811.81 378
12812.88 404
12813.95 425
12815.02 421
12816.09 423
12817.16 433
12818.23 415
12819.30 398
12820.37 414
12821.44 411
12822.50 414
12823.57 430
12824.64 437
12825.71 465
12826.78 466
12827.85 432
12828.92 406
12829.99 378
12831.06 429
12832.13 468
12833.20 429
12834.27 436
12835.34 464
12836.41 447
12837.49 416
12838.56 381
12839.63 383
12840.70 416
12841.77 399
12842.84 417
12843.91 396
12844.98 476
12846.05 457
12847.12 467
12848.19 446
12849.26 419
12850.33 414
12851.40 428
12852.47 406
12853.55 447
12854.62 457
12855.69 446
12856.76 433
12857.83 440
12858.90 396
12859.97 436
12861.04 432
12862.11 395
12863.19 415
12864.26 412
12865.33 413
12866.40 363
12867.47 390
12868.54 432
12869.62 410
12870.69 428
12871.76 446
12872.83 425
12873.90 444
12874.97 459
12876.05 409
12877.12 432
12878.19 454
12879.26 436
12880.33 390
12881.41 382
12882.48 382
12883.55 401
12884.62 463
12885.70 446
12886.77 466
12887.84 446
12888.91 470
12889.98 431
12891.06 415
12892.13 435
12893.20 429
12894.28 438
12895.35 467
12896.42 408
12897.49 423
12898.57 416
12899.64 472
12900.71 401
12901.79 385
12902.86 346
12903.93 402
12905.00 456
12906.08 432
12907.15 389
12908.22 403
12909.30 378
12910.37 398
12911.44 436
12912.52 400
12913.59 364
12914.66 411
12915.74 404
12916.81 411
12917.89 431
12918.96 424
12920.03 401
12921.11 447
12922.18 430
12923.25 416
12924.33 376
12925.40 417
12926.48 383
12927.55 412
12928.62 416
12929.70 405
12930.77 416
12931.85 418
12932.92 412
12934.00 424
12935.07 432
12936.14 424
12937.22 406
12938.29 418
12939.37 405
12940.44 399
12941.52 415
12942.59 391
12943.67 412
12944.74 382
12945.82 426
12946.89 398
12947.97 396
12949.04 404
12950.12 394
12951.19 447
12952.27 428
12953.34 441
12954.42 391
12955.49 387
12956.57 433
12957.64 409
12958.72 434
12959.79 462
12960.87 465
12961.94 402
12963.02 427
12964.10 381
12965.17 409
12966.25 432
12967.32 424
12968.40 432
12969.47 395
12970.55 406
12971.63 406
12972.70 366
12973.78 411
12974.85 389
12975.93 449
12977.01 450
12978.08 409
12979.16 386
12980.23 391
12981.31 439
12982.39 410
12983.46 429
12984.54 419
12985.62 359
12986.69 408
12987.77 450
12988.85 427
12989.92 438
12991.00 376
12992.08 385
12993.15 418
12994.23 394
12995.31 370
12996.38 422
12997.46 371
12998.54 420
12999.61 482
13000.69 473
13001.77 402
13002.85 438
13003.92 420
13005.00 397
13006.08 428
13007.16 464
13008.23 402
13009.31 420
13010.39 450
13011.47 406
13012.54 381
13013.62 456
13014.70 438
13015.78 437
13016.85 399
13017.93 414
13019.01 441
13020.09 403
13021.17 406
13022.24 453
13023.32 411
13024.40 431
13025.48 421
13026.56 438
13027.63 436
13028.71 442
13029.79 445
13030.87 446
13031.95 445
13033.03 391
13034.10 438
13035.18 500
13036.26 414
13037.34 421
13038.42 493
13039.50 426
13040.58 420
13041.66 411
13042.73 476
13043.81 444
13044.89 487
13045.97 490
13047.05 498
13048.13 463
13049.21 487
13050.29 396
13051.37 420
13052.45 436
13053.53 427
13054.60 456
13055.68 421
13056.76 439
13057.84 430
13058.92 385
13060.00 459
13061.08 436
13062.16 460
13063.24 461
13064.32 465
13065.40 469
13066.48 425
13067.56 396
13068.64 434
13069.72 433
13070.80 451
13071.88 436
13072.96 421
13074.04 407
13075.12 403
13076.20 439
13077.28 408
13078.36 390
13079.44 419
13080.52 448
13081.60 456
13082.68 427
13083.76 435
13084.84 426
13085.93 463
13087.01 419
13088.09 434
13089.17 411
13090.25 389
13091.33 411
13092.41 445
13093.49 397
13094.57 439
13095.65 453
13096.73 370
13097.82 392
13098.90 426
13099.98 467
13101.06 422
13102.14 435
13103.22 446
13104.30 426
13105.38 397
13106.47 398
13107.55 413
13108.63 426
13109.71 420
13110.79 397
13111.87 410
13112.96 472
13114.04 461
13115.12 401
13116.20 408
13117.28 443
13118.37 430
13119.45 414
13120.53 413
13121.61 425
13122.69 401
13123.78 415
13124.86 409
13125.94 426
13127.02 435
13128.11 484
13129.19 437
13130.27 441
13131.35 442
13132.44 449
13133.52 465
13134.60 426
13135.68 433
13136.77 457
13137.85 419
13138.93 436
13140.01 475
13141.10 468
13142.18 387
13143.26 412
13144.35 445
13145.43 477
13146.51 421
13147.60 403
13148.68 411
13149.76 411
13150.85 426
13151.93 430
13153.01 420
13154.10 409
13155.18 385
13156.26 430
13157.35 402
13158.43 430
13159.51 410
13160.60 398
13161.68 396
13162.77 438
13163.85 447
13164.93 430
13166.02 414
13167.10 411
13168.19 420
13169.27 437
13170.35 398
13171.44 417
13172.52 438
13173.61 457
13174.69 439
13175.78 385
13176.86 466
13177.94 368
13179.03 379
13180.11 451
13181.20 427
13182.28 452
13183.37 406
13184.45 389
13185.54 445
13186.62 441
13187.71 434
13188.79 440
13189.88 408
13190.96 420
13192.05 418
13193.13 418
13194.22 420
13195.30 458
13196.39 448
13197.47 428
13198.56 411
13199.64 409
13200.73 410
13201.81 391
13202.90 427
13203.98 375
13205.07 437
13206.16 421
13207.24 418
13208.33 404
13209.41 392
13210.50 393
13211.58 445
13212.67 424
13213.76 394
13214.84 408
13215.93 398
13217.01 413
13218.10 396
13219.19 417
13220.27 393
13221.36 414
13222.45 408
13223.53 385
13224.62 439
13225.70 382
13226.79 430
13227.88 433
13228.96 420
13230.05 392
13231.14 391
13232.22 430
13233.31 394
13234.40 413
13235.48 377
13236.57 430
13237.66 423
13238.74 391
13239.83 418
13240.92 446
13242.01 428
13243.09 404
13244.18 417
13245.27 421
13246.35 404
13247.44 426
13248.53 386
13249.62 426
13250.70 407
13251.79 381
13252.88 405
13253.97 392
13255.05 415
13256.14 402
13257.23 388
13258.32 413
13259.41 391
13260.49 400
13261.58 397
13262.67 415
13263.76 395
13264.85 393
13265.93 379
13267.02 387
13268.11 397
13269.20 414
13270.29 423
13271.37 395
13272.46 399
13273.55 406
13274.64 434
13275.73 414
13276.82 398
13277.91 405
13278.99 388
13280.08 397
13281.17 407
13282.26 410
13283.35 374
13284.44 413
13285.53 410
13286.62 410
13287.70 404
13288.79 420
13289.88 377
13290.97 403
13292.06 385
13293.15 402
13294.24 404
13295.33 405
13296.42 418
13297.51 373
13298.60 390
13299.69 388
13300.78 381
13301.87 389
13302.95 406
13304.04 424
13305.13 438
13306.22 408
13307.31 389
13308.40 396
13309.49 393
13310.58 422
13311.67 391
13312.76 382
13313.85 409
13314.94 401
13316.03 421
13317.12 379
13318.21 365
13319.30 403
13320.39 397
13321.48 404
13322.58 402
13323.67 405
13324.76 397
13325.85 401
13326.94 384
13328.03 371
13329.12 418
13330.21 386
13331.30 365
13332.39 381
13333.48 355
13334.57 389
13335.66 413
13336.75 402
13337.85 361
13338.94 360
13340.03 395
13341.12 376
13342.21 396
13343.30 365
13344.39 457
13345.48 404
13346.58 427
13347.67 414
13348.76 378
13349.85 388
13350.94 444
13352.03 425
13353.12 397
13354.22 380
13355.31 388
13356.40 390
13357.49 405
13358.58 365
13359.68 372
13360.77 389
13361.86 422
13362.95 431
13364.04 434
13365.14 439
13366.23 447
13367.32 408
13368.41 376
13369.51 404
13370.60 381
13371.69 406
13372.78 383
13373.87 404
13374.97 365
13376.06 366
13377.15 383
13378.25 388
13379.34 388
13380.43 390
13381.52 396
13382.62 418
13383.71 375
13384.80 396
13385.90 402
13386.99 402
13388.08 432
13389.17 389
13390.27 332
13391.36 371
13392.45 389
13393.55 368
13394.64 391
13395.73 379
13396.83 395
13397.92 403
13399.02 382
13400.11 353
13401.20 372
13402.30 346
13403.39 389
13404.48 411
13405.58 356
13406.67 345
13407.77 371
13408.86 374
13409.95 363
13411.05 357
13412.14 363
13413.24 364
13414.33 369
13415.42 364
13416.52 346
13417.61 378
13418.71 385
13419.80 426
13420.90 413
13421.99 372
13423.08 379
13424.18 397
13425.27 420
13426.37 392
13427.46 407
13428.56 420
13429.65 356
13430.75 374
13431.84 342
13432.94 376
13434.03 416
13435.13 354
13436.22 384
13437.32 374
13438.41 357
13439.51 357
13440.60 373
13441.70 342
13442.79 338
13443.89 371
13444.98 383
13446.08 362
13447.18 370
13448.27 362
13449.37 376
13450.46 368
13451.56 375
13452.65 371
13453.75 352
13454.85 386
13455.94 361
13457.04 411
13458.13 361
13459.23 345
13460.33 395
13461.42 370
13462.52 387
13463.61 381
13464.71 357
13465.81 371
13466.90 370
13468.00 334
13469.10 375
13470.19 394
13471.29 383
13472.38 381
13473.48 379
13474.58 348
13475.67 340
13476.77 394
13477.87 362
13478.96 428
13480.06 375
13481.16 388
13482.26 329
13483.35 342
13484.45 400
13485.55 370
13486.64 382
13487.74 348
13488.84 336
13489.94 377
13491.03 357
13492.13 342
13493.23 339
13494.32 354
13495.42 379
13496.52 376
13497.62 389
13498.72 365
13499.81 376
13500.91 371
13502.01 401
13503.11 404
13504.20 337
13505.30 379
13506.40 378
13507.50 351
13508.60 338
13509.69 336
13510.79 316
13511.89 365
13512.99 418
13514.09 368
13515.18 362
13516.28 322
13517.38 345
13518.48 340
13519.58 349
13520.68 364
13521.78 387
13522.87 411
13523.97 402
13525.07 316
13526.17 360
13527.27 369
13528.37 350
13529.47 360
13530.57 348
13531.66 387
13532.76 382
13533.86 357
13534.96 351
13536.06 329
13537.16 356
13538.26 353
13539.36 356
13540.46 368
13541.56 325
13542.66 351
13543.76 354
13544.86 346
13545.96 329
13547.05 357
13548.15 394
13549.25 393
13550.35 363
13551.45 383
13552.55 369
13553.65 361
13554.75 356
13555.85 330
13556.95 331
13558.05 335
13559.15 349
13560.25 335
13561.35 325
13562.45 329
13563.55 321
13564.65 331
13565.75 349
13566.85 374
13567.96 340
13569.06 366
13570.16 337
13571.26 332
13572.36 365
13573.46 356
13574.56 335
13575.66 362
13576.76 331
13577.86 326
13578.96 364
13580.06 322
13581.16 311
13582.27 357
13583.37 314
13584.47 346
13585.57 334
13586.67 349
13587.77 349
13588.87 347
13589.97 351
13591.08 334
13592.18 384
13593.28 395
13594.38 364
13595.48 371
13596.58 383
13597.68 367
13598.79 362
13599.89 363
13600.99 348
13602.09 351
13603.19 360
13604.30 356
13605.40 369
13606.50 409
13607.60 369
13608.70 367
13609.81 311
13610.91 358
13612.01 360
13613.11 316
13614.21 362
13615.32 328
13616.42 374
13617.52 370
13618.62 376
13619.73 382
13620.83 376
13621.93 375
13623.03 346
13624.14 329
13625.24 349
13626.34 350
13627.45 316
13628.55 393
13629.65 354
13630.75 369
13631.86 350
13632.96 332
13634.06 306
13635.17 362
13636.27 335
13637.37 387
13638.48 370
13639.58 363
13640.68 377
13641.79 354
13642.89 364
13643.99 331
13645.10 378
13646.20 364
13647.30 345
13648.41 344
13649.51 345
13650.62 354
13651.72 337
13652.82 337
13653.93 362
13655.03 349
13656.14 357
13657.24 345
13658.34 344
13659.45 338
13660.55 346
13661.66 335
13662.76 336
13663.87 344
13664.97 348
13666.07 362
13667.18 348
13668.28 344
13669.39 329
13670.49 344
13671.60 389
13672.70 372
13673.81 383
13674.91 340
13676.02 392
13677.12 337
13678.23 359
13679.33 397
13680.44 413
13681.54 399
13682.65 347
13683.75 352
13684.86 369
13685.96 385
13687.07 388
13688.17 372
13689.28 348
13690.38 351
13691.49 353
13692.59 375
13693.70 355
13694.80 378
13695.91 369
13697.02 342
13698.12 395
13699.23 430
13700.33 354
13701.44 387
13702.55 444
13703.65 417
13704.76 375
13705.86 374
13706.97 362
13708.08 386
13709.18 411
13710.29 339
13711.39 355
13712.50 366
13713.61 373
13714.71 366
13715.82 325
13716.93 330
13718.03 352
13719.14 400
13720.25 411
13721.35 368
13722.46 349
13723.57 346
13724.67 360
13725.78 389
13726.89 337
13727.99 381
13729.10 351
13730.21 396
13731.31 385
13732.42 353
13733.53 360
13734.64 368
13735.74 393
13736.85 360
13737.96 356
13739.07 372
13740.17 353
13741.28 402
13742.39 379
13743.50 332
13744.60 382
13745.71 419
13746.82 405
13747.93 364
13749.03 390
13750.14 391
13751.25 389
13752.36 364
13753.47 365
13754.57 360
13755.68 408
13756.79 386
13757.90 365
13759.01 379
13760.11 401
13761.22 388
13762.33 397
13763.44 379
13764.55 373
13765.66 406
13766.76 390
13767.87 395
13768.98 374
13770.09 396
13771.20 415
13772.31 404
13773.42 409
13774.53 369
13775.63 417
13776.74 436
13777.85 417
13778.96 406
13780.07 416
13781.18 376
13782.29 391
13783.40 394
13784.51 387
13785.62 408
13786.73 403
13787.83 406
13788.94 400
13790.05 380
13791.16 409
13792.27 386
13793.38 366
13794.49 388
13795.60 379
13796.71 365
13797.82 370
13798.93 392
13800.04 366
13801.15 367
13802.26 410
13803.37 377
13804.48 356
13805.59 342
13806.70 344
13807.81 347
13808.92 395
13810.03 330
13811.14 361
13812.25 339
13813.36 391
13814.47 380
13815.58 371
13816.69 381
13817.80 357
13818.91 381
13820.03 392
13821.14 424
13822.25 400
13823.36 350
13824.47 357
13825.58 379
13826.69 424
13827.80 392
13828.91 398
13830.02 370
13831.13 368
13832.25 380
13833.36 363
13834.47 342
13835.58 342
13836.69 422
13837.80 377
13838.91 348
13840.02 351
13841.14 350
13842.25 368
13843.36 380
13844.47 361
13845.58 364
13846.69 380
13847.81 380
13848.92 401
13850.03 375
13851.14 359
13852.25 369
13853.37 362
13854.48 358
13855.59 385
13856.70 364
13857.81 388
13858.93 382
13860.04 350
13861.15 375
13862.26 382
13863.38 384
13864.49 349
13865.60 364
13866.71 391
13867.83 342
13868.94 359
13870.05 365
13871.16 389
13872.28 413
13873.39 344
13874.50 323
13875.61 378
13876.73 376
13877.84 394
13878.95 395
13880.07 365
13881.18 399
13882.29 369
13883.41 383
13884.52 360
13885.63 374
13886.75 395
13887.86 364
13888.97 387
13890.09 406
13891.20 339
13892.31 356
13893.43 350
13894.54 357
13895.65 371
13896.77 393
13897.88 395
13899.00 366
13900.11 368
13901.22 363
13902.34 379
13903.45 367
13904.57 377
13905.68 409
13906.79 396
13907.91 339
13909.02 377
13910.14 376
13911.25 398
13912.37 386
13913.48 369
13914.59 387
13915.71 383
13916.82 363
13917.94 365
13919.05 388
13920.17 350
13921.28 399
13922.40 400
13923.51 379
13924.63 381
13925.74 402
13926.86 400
13927.97 377
13929.09 378
13930.20 367
13931.32 368
13932.43 367
13933.55 354
13934.66 357
13935.78 363
13936.89 334
13938.01 343
13939.12 341
13940.24 367
13941.35 393
13942.47 353
13943.59 349
13944.70 350
13945.82 394
13946.93 371
13948.05 330
13949.16 376
13950.28 417
13951.40 363
13952.51 355
13953.63 365
13954.74 370
13955.86 360
13956.98 350
13958.09 375
13959.21 362
13960.33 334
13961.44 344
13962.56 389
13963.67 388
13964.79 370
13965.91 369
13967.02 364
13968.14 387
13969.26 390
13970.37 383
13971.49 365
13972.61 381
13973.72 362
13974.84 332
13975.96 318
13977.08 345
13978.19 330
13979.31 371
13980.43 350
13981.54 360
13982.66 362
13983.78 346
13984.90 371
13986.01 364
13987.13 374
13988.25 368
13989.37 341
13990.48 382
13991.60 387
13992.72 412
13993.84 337
13994.95 356
13996.07 413
13997.19 347
13998.31 391
13999.42 386
14000.54 353
14001.66 356
14002.78 333
14003.90 335
14005.01 376
14006.13 375
14007.25 374
14008.37 350
14009.49 358
14010.61 389
14011.72 343
14012.84 375
14013.96 344
14015.08 336
14016.20 372
14017.32 379
14018.43 368
14019.55 341
14020.67 376
14021.79 361
14022.91 381
14024.03 363
14025.15 343
14026.27 349
14027.39 359
14028.50 363
14029.62 345
14030.74 314
14031.86 367
14032.98 407
14034.10 391
14035.22 332
14036.34 351
14037.46 357
14038.58 388
14039.70 378
14040.82 348
14041.94 401
14043.06 362
14044.18 375
14045.30 379
14046.41 349
14047.53 361
14048.65 377
14049.77 371
14050.89 373
14052.01 391
14053.13 400
14054.25 379
14055.37 396
14056.49 374
14057.61 399
14058.74 357
14059.86 393
14060.98 399
14062.10 390
14063.22 367
14064.34 399
14065.46 361
14066.58 380
14067.70 399
14068.82 376
14069.94 377
14071.06 343
14072.18 380
14073.30 377
14074.42 389
14075.54 372
14076.66 363
14077.79 393
14078.91 388
14080.03 385
14081.15 410
14082.27 385
14083.39 384
14084.51 365
14085.63 371
14086.76 374
14087.88 388
14089.00 381
14090.12 413
14091.24 400
14092.36 430
14093.48 393
14094.61 369
14095.73 418
14096.85 419
14097.97 389
14099.09 399
14100.22 390
14101.34 385
14102.46 394
14103.58 393
14104.70 399
14105.83 425
14106.95 400
14108.07 407
14109.19 402
14110.31 410
14111.44 448
14112.56 438
14113.68 454
14114.80 410
14115.93 449
14117.05 411
14118.17 416
14119.29 361
14120.42 418
14121.54 347
14122.66 349
14123.79 397
14124.91 379
14126.03 376
14127.15 393
14128.28 331
14129.40 367
14130.52 416
14131.65 394
14132.77 398
14133.89 378
14135.02 334
14136.14 386
14137.26 407
14138.39 424
14139.51 423
14140.63 385
14141.76 418
14142.88 391
14144.00 370
14145.13 343
14146.25 373
14147.38 397
14148.50 370
14149.62 384
14150.75 347
14151.87 348
14152.99 382
14154.12 376
14155.24 377
14156.37 371
14157.49 401
14158.62 383
14159.74 367
14160.86 375
14161.99 388
14163.11 366
14164.24 376
14165.36 389
14166.49 403
14167.61 402
14168.74 390
14169.86 335
14170.99 349
14172.11 349
14173.23 347
14174.36 387
14175.48 397
14176.61 383
14177.73 379
14178.86 351
14179.98 348
14181.11 341
14182.23 352
14183.36 393
14184.49 379
14185.61 367
14186.74 382
14187.86 348
14188.99 351
14190.11 340
14191.24 337
14192.36 389
14193.49 367
14194.61 365
14195.74 342
14196.87 360
14197.99 395
14199.12 379
14200.24 379
14201.37 378
14202.50 361
14203.62 309
14204.75 372
14205.87 354
14207.00 363
14208.13 339
14209.25 350
14210.38 347
14211.50 359
14212.63 358
14213.76 355
14214.88 366
14216.01 369
14217.14 333
14218.26 328
14219.39 356
14220.52 329
14221.64 356
14222.77 327
14223.90 337
14225.02 381
14226.15 370
14227.28 366
14228.41 351
14229.53 392
14230.66 354
14231.79 348
14232.91 345
14234.04 340
14235.17 361
14236.30 356
14237.42 355
14238.55 345
14239.68 354
14240.81 335
14241.93 363
14243.06 377
14244.19 356
14245.32 356
14246.44 337
14247.57 335
14248.70 343
14249.83 344
14250.95 357
14252.08 340
14253.21 322
14254.34 308
14255.47 351
14256.59 333
14257.72 360
14258.85 318
14259.98 350
14261.11 354
14262.24 356
14263.36 333
14264.49 324
14265.62 349
14266.75 340
14267.88 372
14269.01 312
14270.14 326
14271.26 370
14272.39 375
14273.52 355
14274.65 307
14275.78 330
14276.91 335
14278.04 351
14279.17 331
14280.30 297
14281.42 319
14282.55 322
14283.68 362
14284.81 376
14285.94 343
14287.07 351
14288.20 370
14289.33 386
14290.46 348
14291.59 299
14292.72 369
14293.85 329
14294.98 328
14296.11 349
14297.24 331
14298.37 352
14299.50 355
14300.63 329
14301.76 297
14302.89 315
14304.02 385
14305.15 368
14306.28 320
14307.41 356
14308.54 373
14309.67 327
14310.80 311
14311.93 339
14313.06 335
14314.19 364
14315.32 368
14316.45 410
14317.58 350
14318.71 354
14319.84 343
14320.97 331
14322.10 328
14323.23 342
14324.36 350
14325.49 314
14326.63 322
14327.76 321
14328.89 321
14330.02 321
14331.15 316
14332.28 328
14333.41 301
14334.54 332
14335.67 331
14336.81 335
14337.94 326
14339.07 342
14340.20 348
14341.33 336
14342.46 289
14343.59 326
14344.73 342
14345.86 336
14346.99 355
14348.12 337
14349.25 331
14350.38 320
14351.52 344
14352.65 367
14353.78 305
14354.91 331
14356.04 314
14357.18 307
14358.31 328
14359.44 339
14360.57 321
14361.71 321
14362.84 349
14363.97 363
14365.10 307
14366.24 340
14367.37 360
14368.50 359
14369.63 312
14370.77 297
14371.90 301
14373.03 346
14374.16 352
14375.30 359
14376.43 343
14377.56 339
14378.70 377
14379.83 363
14380.96 328
14382.09 322
14383.23 326
14384.36 352
14385.49 357
14386.63 310
14387.76 311
14388.89 325
14390.03 341
14391.16 320
14392.29 324
14393.43 322
14394.56 338
14395.70 316
14396.83 306
14397.96 311
14399.10 300
14400.23 311
14401.36 326
14402.50 315
14403.63 333
14404.77 320
14405.90 325
14407.03 345
14408.17 306
14409.30 301
14410.44 324
14411.57 330
14412.71 334
14413.84 331
14414.97 326
14416.11 388
14417.24 320
14418.38 284
14419.51 344
14420.65 360
14421.78 361
14422.92 325
14424.05 308
14425.19 335
14426.32 327
14427.46 355
14428.59 318
14429.73 297
14430.86 349
14432.00 340
14433.13 348
14434.27 341
14435.40 328
14436.54 353
14437.67 347
14438.81 358
14439.94 316
14441.08 347
14442.21 379
14443.35 344
14444.48 330
14445.62 323
14446.76 325
14447.89 359
14449.03 339
14450.16 295
14451.30 306
14452.43 337
14453.57 323
14454.71 353
14455.84 335
14456.98 334
14458.11 349
14459.25 331
14460.39 323
14461.52 336
14462.66 361
14463.80 343
14464.93 350
14466.07 346
14467.20 346
14468.34 376
14469.48 373
14470.61 372
14471.75 342
14472.89 320
14474.02 344
14475.16 356
14476.30 374
14477.43 383
14478.57 362
14479.71 381
14480.85 327
14481.98 345
14483.12 341
14484.26 387
14485.39 358
14486.53 325
14487.67 380
14488.81 392
14489.94 363
14491.08 404
14492.22 375
14493.36 360
14494.49 351
14495.63 368
14496.77 322
14497.91 345
14499.04 336
14500.18 284
14501.32 321
14502.46 310
14503.59 351
14504.73 387
14505.87 357
14507.01 350
14508.15 338
14509.28 324
14510.42 326
14511.56 336
14512.70 351
14513.84 359
14514.98 310
14516.11 285
14517.25 333
14518.39 368
14519.53 338
14520.67 363
14521.81 338
14522.95 322
14524.08 322
14525.22 331
14526.36 312
14527.50 336
14528.64 318
14529.78 308
14530.92 347
14532.06 337
14533.20 280
14534.33 319
14535.47 343
14536.61 330
14537.75 323
14538.89 325
14540.03 365
14541.17 336
14542.31 305
14543.45 304
14544.59 315
14545.73 303
14546.87 298
14548.01 332
14549.15 344
14550.29 319
14551.43 303
14552.57 311
14553.71 311
14554.85 332
14555.99 325
14557.13 338
14558.27 332
14559.41 355
14560.55 333
14561.69 350
14562.83 280
14563.97 324
14565.11 334
14566.25 329
14567.39 304
14568.53 306
14569.67 319
14570.81 312
14571.95 323
14573.09 321
14574.23 327
14575.37 332
14576.51 309
14577.65 305
14578.79 309
14579.94 340
14581.08 349
14582.22 327
14583.36 323
14584.50 304
14585.64 303
14586.78 316
14587.92 293
14589.06 294
14590.21 294
14591.35 295
14592.49 310
14593.63 348
14594.77 314
14595.91 343
14597.05 329
14598.20 291
14599.34 355
14600.48 339
14601.62 310
14602.76 289
14603.90 291
14605.05 295
14606.19 295
14607.33 296
14608.47 330
14609.61 276
14610.76 266
14611.90 311
14613.04 314
14614.18 324
14615.32 295
14616.47 309
14617.61 301
14618.75 341
14619.89 342
14621.04 293
14622.18 301
14623.32 326
14624.46 303
14625.61 275
14626.75 277
14627.89 288
14629.04 307
14630.18 314
14631.32 324
14632.46 295
14633.61 297
14634.75 314
14635.89 308
14637.04 343
14638.18 285
14639.32 350
14640.47 297
14641.61 291
14642.75 265
14643.90 291
14645.04 317
14646.18 292
14647.33 313
14648.47 327
14649.61 316
14650.76 315
14651.90 309
14653.05 288
14654.19 282
14655.33 336
14656.48 311
14657.62 303
14658.76 295
14659.91 296
14661.05 290
14662.20 336
14663.34 296
14664.49 288
14665.63 335
14666.77 309
14667.92 314
14669.06 308
14670.21 279
14671.35 313
14672.50 317
14673.64 345
14674.79 337
14675.93 314
14677.07 340
14678.22 373
14679.36 299
14680.51 299
14681.65 361
14682.80 346
14683.94 306
14685.09 300
14686.23 290
14687.38 273
14688.52 298
14689.67 308
14690.81 288
14691.96 316
14693.10 314
14694.25 321
14695.40 309
14696.54 303
14697.69 298
14698.83 308
14699.98 307
14701.12 327
14702.27 283
14703.41 335
14704.56 336
14705.71 300
14706.85 280
14708.00 319
14709.14 307
14710.29 300
14711.44 283
14712.58 313
14713.73 291
14714.87 324
14716.02 269
14717.17 282
14718.31 256
14719.46 280
14720.61 298
14721.75 265
14722.90 292
14724.05 275
14725.19 323
14726.34 268
14727.49 278
14728.63 305
14729.78 302
14730.93 283
14732.07 328
14733.22 319
14734.37 299
14735.51 300
14736.66 283
14737.81 253
14738.95 274
14740.10 309
14741.25 297
14742.40 315
14743.54 307
14744.69 325
14745.84 303
14746.99 343
14748.13 320
14749.28 304
14750.43 292
14751.58 315
14752.72 296
14753.87 280
14755.02 288
14756.17 296
14757.31 284
14758.46 293
14759.61 309
14760.76 312
14761.91 301
14763.05 311
14764.20 280
14765.35 298
14766.50 309
14767.65 298
14768.80 318
14769.94 321
14771.09 294
14772.24 306
14773.39 303
14774.54 292
14775.69 288
14776.83 317
14777.98 296
14779.13 329
14780.28 327
14781.43 315
14782.58 280
14783.73 283
14784.88 295
14786.03 309
14787.17 305
14788.32 289
14789.47 274
14790.62 314
14791.77 310
14792.92 282
14794.07 289
14795.22 317
14796.37 332
14797.52 307
14798.67 280
14799.82 289
14800.97 295
14802.12 312
14803.26 322
14804.41 294
14805.56 311
14806.71 311
14807.86 313
14809.01 313
14810.16 293
14811.31 352
14812.46 352
14813.61 342
14814.76 310
14815.91 298
14817.06 298
14818.21 320
14819.36 313
14820.51 289
14821.66 268
14822.82 295
14823.97 292
14825.12 309
14826.27 273
14827.42 291
14828.57 336
14829.72 315
14830.87 325
14832.02 330
14833.17 307
14834.32 287
14835.47 305
14836.62 270
14837.77 313
14838.93 305
14840.08 312
14841.23 302
14842.38 315
14843.53 307
14844.68 270
14845.83 288
14846.98 291
14848.14 270
14849.29 266
14850.44 292
14851.59 315
14852.74 298
14853.89 289
14855.04 283
14856.20 275
14857.35 306
14858.50 283
14859.65 282
14860.80 303
14861.96 283
14863.11 291
14864.26 276
14865.41 316
14866.56 285
14867.72 281
14868.87 272
14870.02 301
14871.17 284
14872.32 271
14873.48 249
14874.63 278
14875.78 289
14876.93 263
14878.09 296
14879.24 301
14880.39 309
14881.54 266
14882.70 291
14883.85 273
14885.00 266
14886.16 290
14887.31 267
14888.46 310
14889.61 308
14890.77 268
14891.92 250
14893.07 263
14894.23 277
14895.38 277
14896.53 299
14897.69 293
14898.84 292
14899.99 268
14901.15 226
14902.30 251
14903.45 269
14904.61 293
14905.76 330
14906.91 317
14908.07 289
14909.22 268
14910.38 283
14911.53 285
14912.68 290
14913.84 301
14914.99 272
14916.15 281
14917.30 295
14918.45 249
14919.61 291
14920.76 261
14921.92 294
14923.07 294
14924.22 271
14925.38 303
14926.53 275
14927.69 308
14928.84 269
14930.00 235
14931.15 264
14932.31 276
14933.46 298
14934.62 264
14935.77 275
14936.93 305
14938.08 276
14939.24 248
14940.39 262
14941.55 263
14942.70 263
14943.86 276
14945.01 275
14946.17 277
14947.32 292
14948.48 263
14949.63 276
14950.79 274
14951.94 266
14953.10 282
14954.25 272
14955.41 246
14956.56 246
14957.72 271
14958.88 254
14960.03 274
14961.19 294
14962.34 280
14963.50 251
14964.65 298
14965.81 261
14966.97 255
14968.12 255
14969.28 288
14970.43 322
14971.59 303
14972.75 261
14973.90 270
14975.06 260
14976.22 275
14977.37 261
14978.53 308
14979.69 264
14980.84 260
14982.00 291
14983.16 270
14984.31 249
14985.47 250
14986.63 265
14987.78 290
14988.94 270
14990.10 236
14991.25 280
14992.41 318
14993.57 275
14994.72 280
14995.88 249
14997.04 286
14998.20 284
14999.35 286
15000.51 257
15001.67 279
15002.82 261
15003.98 288
15005.14 274
15006.30 281
15007.45 242
15008.61 232
15009.77 277
15010.93 231
15012.09 252
15013.24 260
15014.40 271
15015.56 265
15016.72 264
15017.87 255
15019.03 285
15020.19 268
15021.35 277
15022.51 262
15023.67 259
15024.82 263
15025.98 305
15027.14 255
15028.30 271
15029.46 255
15030.62 264
15031.77 268
15032.93 275
15034.09 253
15035.25 274
15036.41 270
15037.57 272
15038.73 287
15039.88 291
15041.04 287
15042.20 287
15043.36 302
15044.52 297
15045.68 262
15046.84 278
15048.00 285
15049.16 312
15050.32 277
15051.47 251
15052.63 254
15053.79 305
15054.95 258
15056.11 253
15057.27 251
15058.43 282
15059.59 276
15060.75 248
15061.91 283
15063.07 261
15064.23 271
15065.39 280
15066.55 278
15067.71 266
15068.87 265
15070.03 246
15071.19 252
15072.35 250
15073.51 264
15074.67 263
15075.83 270
15076.99 261
15078.15 218
15079.31 251
15080.47 255
15081.63 263
15082.79 230
15083.95 298
15085.11 270
15086.27 268
15087.43 241
15088.59 217
15089.76 272
15090.92 270
15092.08 245
15093.24 278
15094.40 281
15095.56 266
15096.72 271
15097.88 245
15099.04 239
15100.20 267
15101.37 283
15102.53 282
15103.69 278
15104.85 254
15106.01 264
15107.17 278
15108.33 269
15109.50 249
15110.66 255
15111.82 273
15112.98 284
15114.14 251
15115.30 254
15116.47 257
15117.63 265
15118.79 266
15119.95 244
15121.11 296
15122.27 260
15123.44 237
15124.60 247
15125.76 272
15126.92 257
15128.09 238
15129.25 247
15130.41 252
15131.57 256
15132.73 250
15133.90 261
15135.06 251
15136.22 228
15137.38 251
15138.55 273
15139.71 248
15140.87 254
15142.04 246
15143.20 248
15144.36 251
15145.52 263
15146.69 287
15147.85 244
15149.01 246
15150.18 257
15151.34 262
15152.50 243
15153.67 279
15154.83 263
15155.99 232
15157.16 242
15158.32 286
15159.48 257
15160.65 242
15161.81 243
15162.97 265
15164.14 278
15165.30 240
15166.46 243
15167.63 263
15168.79 258
15169.95 257
15171.12 286
15172.28 266
15173.45 267
15174.61 282
15175.77 270
15176.94 231
15178.10 282
15179.27 284
15180.43 259
15181.60 238
15182.76 268
15183.92 264
15185.09 231
15186.25 234
15187.42 234
15188.58 252
15189.75 245
15190.91 274
15192.08 267
15193.24 235
15194.41 256
15195.57 234
15196.74 241
15197.90 223
15199.07 211
15200.23 241
15201.40 230
15202.56 265
15203.73 244
15204.89 255
15206.06 273
15207.22 238
15208.39 232
15209.55 244
15210.72 229
15211.88 249
15213.05 256
15214.21 236
15215.38 233
15216.54 242
15217.71 260
15218.88 245
15220.04 265
15221.21 265
15222.37 294
15223.54 285
15224.71 248
15225.87 250
15227.04 252
15228.20 230
15229.37 230
15230.54 263
15231.70 269
15232.87 260
15234.03 252
15235.20 251
15236.37 281
15237.53 247
15238.70 237
15239.87 260
15241.03 254
15242.20 268
15243.37 251
15244.53 250
15245.70 223
15246.87 245
15248.03 244
15249.20 232
15250.37 251
15251.53 282
15252.70 238
15253.87 273
15255.04 245
15256.20 247
15257.37 293
15258.54 226
15259.70 238
15260.87 273
15262.04 258
15263.21 254
15264.37 255
15265.54 233
15266.71 243
15267.88 258
15269.04 239
15270.21 259
15271.38 244
15272.55 274
15273.72 239
15274.88 269
15276.05 272
15277.22 276
15278.39 294
15279.56 272
15280.72 224
15281.89 229
15283.06 217
15284.23 227
15285.40 268
15286.56 232
15287.73 234
15288.90 241
15290.07 270
15291.24 229
15292.41 231
15293.58 243
15294.74 249
15295.91 285
15297.08 233
15298.25 244
15299.42 258
15300.59 274
15301.76 244
15302.93 205
15304.09 271
15305.26 253
15306.43 271
15307.60 247
15308.77 242
15309.94 267
15311.11 245
15312.28 263
15313.45 236
15314.62 199
15315.79 229
15316.96 213
15318.13 243
15319.30 241
15320.46 225
15321.63 248
15322.80 232
15323.97 240
15325.14 256
15326.31 267
15327.48 259
15328.65 238
15329.82 230
15330.99 231
15332.16 263
15333.33 264
15334.50 240
15335.67 252
15336.84 232
15338.01 257
15339.18 248
15340.36 261
15341.53 245
15342.70 264
15343.87 288
15345.04 246
15346.21 260
15347.38 225
15348.55 272
15349.72 253
15350.89 245
15352.06 226
15353.23 235
15354.40 271
15355.57 253
15356.75 255
15357.92 238
15359.09 224
15360.26 254
15361.43 276
15362.60 263
15363.77 233
15364.94 243
15366.11 251
15367.29 259
15368.46 238
15369.63 244
15370.80 242
15371.97 237
15373.14 243
15374.32 225
15375.49 281
15376.66 243
15377.83 263
15379.00 232
15380.17 264
15381.35 258
15382.52 252
15383.69 230
15384.86 298
15386.03 268
15387.21 240
15388.38 242
15389.55 236
15390.72 245
15391.90 224
15393.07 261
15394.24 221
15395.41 258
15396.59 249
15397.76 251
15398.93 262
15400.10 242
15401.28 258
15402.45 224
15403.62 245
15404.79 235
15405.97 248
15407.14 245
15408.31 260
15409.49 253
15410.66 275
15411.83 246
15413.01 243
15414.18 234
15415.35 234
15416.53 237
15417.70 254
15418.87 219
15420.05 246
15421.22 244
15422.39 227
15423.57 293
15424.74 232
15425.91 234
15427.09 240
15428.26 249
15429.43 258
15430.61 282
15431.78 266
15432.96 240
15434.13 233
15435.30 241
15436.48 259
15437.65 267
15438.83 276
15440.00 277
15441.17 240
15442.35 258
15443.52 253
15444.70 255
15445.87 271
15447.05 261
15448.22 250
15449.40 247
15450.57 253
15451.75 228
15452.92 214
15454.09 245
15455.27 228
15456.44 292
15457.62 252
15458.79 265
15459.97 251
15461.14 262
15462.32 252
15463.49 221
15464.67 253
15465.84 269
15467.02 251
15468.19 243
15469.37 244
15470.55 265
15471.72 264
15472.90 263
15474.07 239
15475.25 244
15476.42 241
15477.60 260
15478.77 233
15479.95 280
15481.13 261
15482.30 254
15483.48 249
15484.65 217
15485.83 237
15487.00 214
15488.18 234
15489.36 229
15490.53 226
15491.71 270
15492.89 286
15494.06 229
15495.24 249
15496.41 229
15497.59 271
15498.77 251
15499.94 278
15501.12 243
15502.30 209
15503.47 204
15504.65 231
15505.83 251
15507.00 211
15508.18 237
15509.36 265
15510.53 258
15511.71 250
15512.89 235
15514.06 224
15515.24 238
15516.42 241
15517.60 261
15518.77 216
15519.95 248
15521.13 214
15522.30 249
15523.48 229
15524.66 251
15525.84 245
15527.01 231
15528.19 256
15529.37 230
15530.55 208
15531.73 190
15532.90 247
15534.08 274
15535.26 270
15536.44 233
15537.61 259
15538.79 298
15539.97 237
15541.15 228
15542.33 232
15543.50 248
15544.68 269
15545.86 266
15547.04 271
15548.22 234
15549.40 254
15550.57 280
15551.75 270
15552.93 229
15554.11 239
15555.29 226
15556.47 235
15557.65 237
15558.82 219
15560.00 218
15561.18 273
15562.36 259
15563.54 238
15564.72 242
15565.90 249
15567.08 264
15568.26 205
15569.43 227
15570.61 255
15571.79 229
15572.97 252
15574.15 251
15575.33 254
15576.51 249
15577.69 239
15578.87 240
15580.05 253
15581.23 216
15582.41 244
15583.59 231
15584.77 244
15585.95 239
15587.13 256
15588.31 281
15589.49 257
15590.67 247
15591.85 247
15593.03 209
15594.21 250
15595.39 295
15596.57 234
15597.75 229
15598.93 252
15600.11 232
15601.29 264
15602.47 231
15603.65 292
15604.83 257
15606.01 247
15607.19 272
15608.37 266
15609.55 224
15610.73 266
15611.91 270
15613.09 238
15614.27 230
15615.45 268
15616.64 248
15617.82 258
15619.00 285
15620.18 261
15621.36 226
15622.54 248
15623.72 257
15624.90 264
15626.08 236
15627.27 239
15628.45 293
15629.63 255
15630.81 282
15631.99 248
15633.17 249
15634.35 285
15635.54 245
15636.72 260
15637.90 235
15639.08 268
15640.26 273
15641.45 275
15642.63 233
15643.81 259
15644.99 274
15646.17 292
15647.36 275
15648.54 238
15649.72 254
15650.90 254
15652.08 274
15653.27 243
15654.45 255
15655.63 295
15656.81 278
15658.00 265
15659.18 276
15660.36 278
15661.54 282
15662.73 289
15663.91 288
15665.09 260
15666.27 352
15667.46 246
15668.64 276
15669.82 274
15671.01 267
15672.19 274
15673.37 264
15674.56 274
15675.74 258
15676.92 270
15678.10 301
15679.29 287
15680.47 255
15681.65 281
15682.84 278
15684.02 292
15685.21 270
15686.39 276
15687.57 256
15688.76 279
15689.94 278
15691.12 251
15692.31 242
15693.49 243
15694.67 265
15695.86 283
15697.04 266
15698.23 260
15699.41 267
15700.59 313
15701.78 277
15702.96 253
15704.15 264
15705.33 277
15706.52 264
15707.70 243
15708.88 220
15710.07 262
15711.25 308
15712.44 291
15713.62 282
15714.81 268
15715.99 278
15717.18 293
15718.36 279
15719.55 302
15720.73 319
15721.92 319
15723.10 290
15724.29 302
15725.47 294
15726.66 305
15727.84 305
15729.03 286
15730.21 290
15731.40 293
15732.58 314
15733.77 347
15734.95 322
15736.14 290
15737.32 263
15738.51 278
15739.69 259
15740.88 258
15742.07 267
15743.25 284
15744.44 285
15745.62 288
15746.81 279
15747.99 298
15749.18 299
15750.37 263
15751.55 293
15752.74 318
15753.93 266
15755.11 249
15756.30 250
15757.48 272
15758.67 277
15759.86 307
15761.04 329
15762.23 321
15763.42 326
15764.60 290
15765.79 279
15766.98 276
15768.16 313
15769.35 327
15770.54 274
15771.72 294
15772.91 292
15774.10 270
15775.28 304
15776.47 260
15777.66 226
15778.84 273
15780.03 260
15781.22 290
15782.41 251
15783.59 284
15784.78 280
15785.97 253
15787.15 242
15788.34 287
15789.53 302
15790.72 317
15791.90 267
15793.09 262
15794.28 268
15795.47 312
15796.65 265
15797.84 283
15799.03 305
15800.22 262
15801.41 267
15802.59 265
15803.78 287
15804.97 257
15806.16 292
15807.35 310
15808.53 271
15809.72 255
15810.91 239
15812.10 248
15813.29 262
15814.48 264
15815.66 242
15816.85 262
15818.04 246
15819.23 255
15820.42 254
15821.61 253
15822.80 274
15823.98 261
15825.17 255
15826.36 270
15827.55 250
15828.74 266
15829.93 251
15831.12 250
15832.31 257
15833.50 268
15834.69 294
15835.87 241
15837.06 277
15838.25 278
15839.44 262
15840.63 242
15841.82 263
15843.01 251
15844.20 276
15845.39 240
15846.58 236
15847.77 261
15848.96 260
15850.15 296
15851.34 249
15852.53 256
15853.72 245
15854.91 259
15856.10 289
15857.29 258
15858.48 265
15859.67 268
15860.86 265
15862.05 253
15863.24 221
15864.43 248
15865.62 260
15866.81 250
15868.00 279
15869.19 285
15870.38 266
15871.57 240
15872.76 274
15873.95 282
15875.14 248
15876.33 271
15877.52 231
15878.72 269
15879.91 266
15881.10 239
15882.29 254
15883.48 272
15884.67 254
15885.86 260
15887.05 288
15888.24 288
15889.43 270
15890.63 237
15891.82 261
15893.01 282
15894.20 228
15895.39 266
15896.58 235
15897.77 238
15898.97 218
15900.16 246
15901.35 239
15902.54 243
15903.73 300
15904.92 249
15906.12 238
15907.31 287
15908.50 243
15909.69 240
15910.88 244
15912.08 266
15913.27 291
15914.46 255
15915.65 268
15916.85 269
15918.04 259
15919.23 248
15920.42 272
15921.61 292
15922.81 263
15924.00 267
15925.19 262
15926.38 236
15927.58 278
15928.77 256
15929.96 247
15931.16 227
15932.35 248
15933.54 266
15934.73 244
15935.93 262
15937.12 249
15938.31 221
15939.51 226
15940.70 245
15941.89 269
15943.09 271
15944.28 241
15945.47 238
15946.67 276
15947.86 238
15949.05 230
15950.25 247
15951.44 220
15952.63 236
15953.83 277
15955.02 250
15956.21 202
15957.41 222
15958.60 251
15959.80 257
15960.99 249
15962.18 249
15963.38 267
15964.57 245
15965.77 234
15966.96 241
15968.15 247
15969.35 252
15970.54 232
15971.74 248
15972.93 229
15974.13 194
15975.32 227
15976.51 251
15977.71 259
15978.90 240
15980.10 220
15981.29 216
15982.49 251
15983.68 209
15984.88 252
15986.07 230
15987.27 204
15988.46 225
15989.66 250
15990.85 266
15992.05 210
15993.24 233
15994.44 223
15995.63 202
15996.83 220
15998.02 196
15999.22 215
16000.41 265
16001.61 220
16002.80 253
16004.00 242
16005.20 223
16006.39 251
16007.59 246
16008.78 246
16009.98 233
16011.17 251
16012.37 193
16013.57 228
16014.76 234
16015.96 233
16017.15 208
16018.35 222
16019.55 231
16020.74 240
16021.94 229
16023.13 207
16024.33 207
16025.53 222
16026.72 229
16027.92 256
16029.12 207
16030.31 215
16031.51 242
16032.71 235
16033.90 233
16035.10 242
16036.30 235
16037.49 248
16038.69 250
16039.89 252
16041.08 231
16042.28 244
16043.48 259
16044.67 251
16045.87 240
16047.07 226
16048.27 249
16049.46 242
16050.66 237
16051.86 279
16053.06 236
16054.25 186
16055.45 213
16056.65 220
16057.84 247
16059.04 216
16060.24 216
16061.44 208
16062.64 227
16063.83 236
16065.03 258
16066.23 231
16067.43 243
16068.62 212
16069.82 239
16071.02 247
16072.22 198
16073.42 228
16074.62 214
16075.81 193
16077.01 211
16078.21 225
16079.41 227
16080.61 267
16081.81 237
16083.00 218
16084.20 238
16085.40 231
16086.60 251
16087.80 206
16089.00 212
16090.20 236
16091.39 260
16092.59 243
16093.79 227
16094.99 234
16096.19 236
16097.39 234
16098.59 216
16099.79 227
16100.99 216
16102.19 221
16103.38 230
16104.58 246
16105.78 213
16106.98 250
16108.18 226
16109.38 238
16110.58 199
16111.78 214
16112.98 212
16114.18 264
16115.38 276
16116.58 261
16117.78 236
16118.98 232
16120.18 250
16121.38 199
16122.58 198
16123.78 232
16124.98 245
16126.18 226
16127.38 222
16128.58 207
16129.78 205
16130.98 232
16132.18 202
16133.38 217
16134.58 223
16135.78 207
16136.98 229
16138.18 209
16139.38 215
16140.58 237
16141.78 225
16142.98 231
16144.19 250
16145.39 261
16146.59 229
16147.79 245
16148.99 243
16150.19 217
16151.39 208
16152.59 235
16153.79 225
16154.99 212
16156.20 212
16157.40 247
16158.60 234
16159.80 217
16161.00 210
16162.20 212
16163.40 244
16164.61 220
16165.81 233
16167.01 186
16168.21 233
16169.41 203
16170.61 204
16171.82 223
16173.02 224
16174.22 202
16175.42 219
16176.62 221
16177.82 242
16179.03 251
16180.23 230
16181.43 251
16182.63 237
16183.84 217
16185.04 211
16186.24 239
16187.44 206
16188.65 216
16189.85 230
16191.05 223
16192.25 234
16193.46 228
16194.66 199
16195.86 187
16197.06 237
16198.27 263
16199.47 231
16200.67 212
16201.87 212
16203.08 254
16204.28 238
16205.48 209
16206.69 230
16207.89 220
16209.09 225
16210.30 210
16211.50 235
16212.70 238
16213.91 239
16215.11 224
16216.31 237
16217.52 213
16218.72 210
16219.92 212
16221.13 200
16222.33 227
16223.53 202
16224.74 226
16225.94 239
16227.15 236
16228.35 222
16229.55 231
16230.76 242
16231.96 204
16233.17 219
16234.37 214
16235.57 254
16236.78 222
16237.98 212
16239.19 221
16240.39 217
16241.60 221
16242.80 237
16244.00 236
16245.21 214
16246.41 232
16247.62 226
16248.82 223
16250.03 232
16251.23 221
16252.44 209
16253.64 225
16254.85 239
16256.05 246
16257.26 228
16258.46 217
16259.67 225
16260.87 250
16262.08 230
16263.28 248
16264.49 270
16265.69 241
16266.90 231
16268.10 232
16269.31 259
16270.51 197
16271.72 226
16272.93 221
16274.13 217
16275.34 228
16276.54 227
16277.75 223
16278.95 183
16280.16 228
16281.37 240
16282.57 239
16283.78 243
16284.98 212
16286.19 246
16287.40 236
16288.60 221
16289.81 235
16291.01 213
16292.22 220
16293.43 240
16294.63 237
16295.84 236
16297.05 265
16298.25 277
16299.46 231
16300.67 226
16301.87 230
16303.08 253
16304.29 250
16305.49 253
16306.70 238
16307.91 248
16309.11 254
16310.32 278
16311.53 242
16312.73 236
16313.94 213
16315.15 255
16316.36 246
16317.56 232
16318.77 244
16319.98 226
16321.19 259
16322.39 247
16323.60 242
16324.81 264
16326.02 250
16327.22 243
16328.43 231
16329.64 264
16330.85 238
16332.05 225
16333.26 262
16334.47 234
16335.68 215
16336.88 238
16338.09 224
16339.30 256
16340.51 209
16341.72 220
16342.93 242
16344.13 245
16345.34 224
16346.55 245
16347.76 187
16348.97 238
16350.18 230
16351.38 235
16352.59 228
16353.80 225
16355.01 218
16356.22 242
16357.43 237
16358.64 238
16359.84 238
16361.05 235
16362.26 229
16363.47 250
16364.68 201
16365.89 185
16367.10 211
16368.31 229
16369.52 252
16370.73 230
16371.93 216
16373.14 230
16374.35 224
16375.56 229
16376.77 214
16377.98 232
16379.19 248
16380.40 226
16381.61 227
16382.82 227
16384.03 213
16385.24 237
16386.45 205
16387.66 238
16388.87 259
16390.08 243
16391.29 236
16392.50 229
16393.71 222
16394.92 223
16396.13 216
16397.34 251
16398.55 238
16399.76 227
16400.97 219
16402.18 234
16403.39 219
16404.60 221
16405.81 227
16407.02 235
16408.23 224
16409.44 230
16410.65 196
16411.86 218
16413.08 214
16414.29 244
16415.50 248
16416.71 236
16417.92 216
16419.13 226
16420.34 247
16421.55 215
16422.76 201
16423.97 221
16425.19 205
16426.40 217
16427.61 215
16428.82 207
16430.03 214
16431.24 190
16432.45 212
16433.67 233
16434.88 220
16436.09 250
16437.30 243
16438.51 217
16439.72 203
16440.94 208
16442.15 241
16443.36 226
16444.57 277
16445.78 232
16446.99 231
16448.21 264
16449.42 197
16450.63 222
16451.84 250
16453.06 239
16454.27 216
16455.48 231
16456.69 213
16457.90 218
16459.12 220
16460.33 215
16461.54 230
16462.75 212
16463.97 212
16465.18 186
16466.39 164
16467.61 190
16468.82 212
16470.03 199
16471.24 206
16472.46 190
16473.67 208
16474.88 211
16476.10 222
16477.31 197
16478.52 213
16479.74 220
16480.95 213
16482.16 206
16483.38 198
16484.59 243
16485.80 240
16487.02 212
16488.23 214
16489.44 225
16490.66 226
16491.87 232
16493.08 190
16494.30 210
16495.51 218
16496.73 207
16497.94 215
16499.15 203
16500.37 209
16501.58 221
16502.80 232
16504.01 221
16505.22 201
16506.44 200
16507.65 206
16508.87 194
16510.08 201
16511.30 208
16512.51 200
16513.72 208
16514.94 209
16516.15 204
16517.37 172
16518.58 200
16519.80 249
16521.01 244
16522.23 174
16523.44 188
16524.66 214
16525.87 202
16527.09 214
16528.30 198
16529.52 237
16530.73 203
16531.95 185
16533.16 201
16534.38 217
16535.59 217
16536.81 216
16538.02 192
16539.24 200
16540.45 217
16541.67 231
16542.89 235
16544.10 204
16545.32 210
16546.53 213
16547.75 203
16548.96 223
16550.18 243
16551.40 225
16552.61 264
16553.83 216
16555.04 194
16556.26 200
16557.48 211
16558.69 201
16559.91 220
16561.12 225
16562.34 218
16563.56 196
16564.77 200
16565.99 210
16567.21 212
16568.42 224
16569.64 230
16570.86 217
16572.07 210
16573.29 221
16574.51 253
16575.72 226
16576.94 233
16578.16 255
16579.37 242
16580.59 204
16581.81 216
16583.02 215
16584.24 239
16585.46 186
16586.68 190
16587.89 192
16589.11 177
16590.33 193
16591.54 219
16592.76 232
16593.98 201
16595.20 218
16596.41 217
16597.63 200
16598.85 205
16600.07 211
16601.29 232
16602.50 215
16603.72 202
16604.94 184
16606.16 183
16607.37 211
16608.59 217
16609.81 198
16611.03 189
16612.25 220
16613.46 202
16614.68 216
16615.90 198
16617.12 185
16618.34 206
16619.56 213
16620.77 230
16621.99 231
16623.21 184
16624.43 214
16625.65 239
16626.87 197
16628.09 221
16629.30 208
16630.52 193
16631.74 199
16632.96 207
16634.18 229
16635.40 207
16636.62 233
16637.84 225
16639.06 209
16640.28 209
16641.49 186
16642.71 206
16643.93 183
16645.15 201
16646.37 185
16647.59 178
16648.81 180
16650.03 241
16651.25 216
16652.47 205
16653.69 186
16654.91 196
16656.13 220
16657.35 197
16658.57 201
16659.79 205
16661.01 229
16662.23 217
16663.45 201
16664.67 213
16665.89 222
16667.11 223
16668.33 225
16669.55 202
16670.77 208
16671.99 201
16673.21 206
16674.43 202
16675.65 198
16676.87 197
16678.09 215
16679.31 200
16680.53 196
16681.75 207
16682.97 207
16684.19 231
16685.42 203
16686.64 220
16687.86 202
16689.08 224
16690.30 221
16691.52 194
16692.74 194
16693.96 207
16695.18 231
16696.40 204
16697.63 207
16698.85 186
16700.07 208
16701.29 224
16702.51 189
16703.73 207
16704.95 209
16706.18 224
16707.40 182
16708.62 179
16709.84 200
16711.06 191
16712.28 218
16713.51 216
16714.73 212
16715.95 194
16717.17 194
16718.39 221
16719.62 207
16720.84 236
16722.06 215
16723.28 257
16724.50 261
16725.73 218
16726.95 222
16728.17 230
16729.39 219
16730.62 203
16731.84 216
16733.06 205
16734.28 219
16735.51 206
16736.73 196
16737.95 187
16739.18 183
16740.40 184
16741.62 221
16742.84 214
16744.07 211
16745.29 212
16746.51 233
16747.74 182
16748.96 199
16750.18 196
16751.41 188
16752.63 192
16753.85 196
16755.08 206
16756.30 195
16757.52 222
16758.75 193
16759.97 219
16761.19 192
16762.42 205
16763.64 221
16764.86 218
16766.09 193
16767.31 174
16768.54 231
16769.76 215
16770.98 230
16772.21 197
16773.43 188
16774.66 192
16775.88 202
16777.10 219
16778.33 225
16779.55 212
16780.78 197
16782.00 228
16783.22 209
16784.45 197
16785.67 212
16786.90 205
16788.12 213
16789.35 220
16790.57 222
16791.80 221
16793.02 175
16794.25 186
16795.47 183
16796.70 183
16797.92 225
16799.15 198
16800.37 213
16801.60 188
16802.82 171
16804.05 191
16805.27 197
16806.50 189
16807.72 186
16808.95 212
16810.17 205
16811.40 178
16812.62 199
16813.85 208
16815.07 233
16816.30 221
16817.53 181
16818.75 186
16819.98 191
16821.20 226
16822.43 176
16823.65 185
16824.88 241
16826.11 214
16827.33 208
16828.56 209
16829.78 186
16831.01 168
16832.24 169
16833.46 210
16834.69 155
16835.92 193
16837.14 216
16838.37 219
16839.60 219
16840.82 209
16842.05 192
16843.27 203
16844.50 221
16845.73 205
16846.96 196
16848.18 180
16849.41 203
16850.64 180
16851.86 188
16853.09 165
16854.32 186
16855.54 192
16856.77 200
16858.00 209
16859.22 220
16860.45 211
16861.68 190
16862.91 219
16864.13 222
16865.36 219
16866.59 207
16867.82 191
16869.04 196
16870.27 200
16871.50 219
16872.73 239
16873.95 197
16875.18 238
16876.41 227
16877.64 219
16878.87 209
16880.09 192
16881.32 217
16882.55 186
16883.78 221
16885.01 178
16886.23 182
16887.46 190
16888.69 208
16889.92 181
16891.15 186
16892.38 189
16893.60 206
16894.83 234
16896.06 190
16897.29 210
16898.52 182
16899.75 191
16900.98 199
16902.20 179
16903.43 202
16904.66 202
16905.89 201
16907.12 210
16908.35 196
16909.58 189
16910.81 202
16912.04 202
16913.26 203
16914.49 229
16915.72 217
16916.95 191
16918.18 212
16919.41 181
16920.64 205
16921.87 198
16923.10 203
16924.33 208
16925.56 246
16926.79 220
16928.02 227
16929.25 219
16930.48 193
16931.71 191
16932.94 202
16934.17 205
16935.40 180
16936.63 207
16937.86 186
16939.09 213
16940.32 200
16941.55 185
16942.78 179
16944.01 199
16945.24 198
16946.47 184
16947.70 186
16948.93 188
16950.16 189
16951.39 207
16952.62 207
16953.85 172
16955.08 195
16956.31 202
16957.54 182
16958.77 210
16960.01 222
16961.24 184
16962.47 204
16963.70 170
16964.93 193
16966.16 180
16967.39 171
16968.62 199
16969.85 173
16971.08 168
16972.32 209
16973.55 184
16974.78 196
16976.01 206
16977.24 179
16978.47 205
16979.70 212
16980.94 181
16982.17 205
16983.40 207
16984.63 201
16985.86 205
16987.10 191
16988.33 220
16989.56 206
16990.79 199
16992.02 198
16993.26 178
16994.49 166
16995.72 181
16996.95 195
16998.18 213
16999.42 203
17000.65 214
17001.88 203
17003.11 218
17004.35 205
17005.58 174
17006.81 185
17008.04 175
17009.28 195
17010.51 211
17011.74 201
17012.97 200
17014.21 196
17015.44 234
17016.67 193
17017.91 210
17019.14 188
17020.37 203
17021.60 208
17022.84 203
17024.07 203
17025.30 169
17026.54 194
17027.77 167
17029.00 229
17030.24 185
17031.47 199
17032.70 208
17033.94 208
17035.17 211
17036.41 211
17037.64 219
17038.87 225
17040.11 224
17041.34 171
17042.57 206
17043.81 216
17045.04 198
17046.28 210
17047.51 212
17048.74 199
17049.98 242
17051.21 221
17052.45 161
17053.68 164
17054.92 192
17056.15 178
17057.38 178
17058.62 185
17059.85 183
17061.09 181
17062.32 186
17063.56 183
17064.79 174
17066.03 199
17067.26 207
17068.50 180
17069.73 172
17070.97 187
17072.20 180
17073.44 182
17074.67 172
17075.91 205
17077.14 200
17078.38 192
17079.61 191
17080.85 162
17082.08 200
17083.32 203
17084.55 178
17085.79 189
17087.02 193
17088.26 168
17089.49 197
17090.73 195
17091.97 175
17093.20 176
17094.44 186
17095.67 177
17096.91 192
17098.14 164
17099.38 196
17100.62 199
17101.85 200
17103.09 196
17104.32 173
17105.56 201
17106.80 198
17108.03 174
17109.27 155
17110.51 204
17111.74 220
17112.98 192
17114.21 184
17115.45 188
17116.69 202
17117.92 223
17119.16 189
17120.40 174
17121.63 179
17122.87 165
17124.11 199
17125.34 187
17126.58 172
17127.82 195
17129.06 219
17130.29 191
17131.53 162
17132.77 166
17134.00 188
17135.24 188
17136.48 185
17137.72 190
17138.95 172
17140.19 223
17141.43 177
17142.67 185
17143.90 218
17145.14 210
17146.38 197
17147.62 182
17148.85 188
17150.09 185
17151.33 204
17152.57 209
17153.80 185
17155.04 177
17156.28 189
17157.52 204
17158.76 200
17159.99 181
17161.23 204
17162.47 176
17163.71 188
17164.95 183
17166.19 175
17167.42 194
17168.66 191
17169.90 190
17171.14 204
17172.38 195
17173.62 237
17174.86 197
17176.09 192
17177.33 170
17178.57 188
17179.81 170
17181.05 187
17182.29 178
17183.53 168
17184.77 169
17186.01 157
17187.24 168
17188.48 181
17189.72 178
17190.96 170
17192.20 197
17193.44 173
17194.68 190
17195.92 196
17197.16 181
17198.40 169
17199.64 170
17200.88 170
17202.12 171
17203.36 171
17204.60 173
17205.84 174
17207.08 153
17208.32 188
17209.56 186
17210.80 181
17212.04 204
17213.28 196
17214.52 188
17215.76 164
17217.00 190
17218.24 205
17219.48 166
17220.72 180
17221.96 172
17223.20 178
17224.44 159
17225.68 188
17226.92 166
17228.16 156
17229.40 159
17230.64 184
17231.88 190
17233.12 185
17234.36 177
17235.60 182
17236.85 197
17238.09 206
17239.33 171
17240.57 177
17241.81 205
17243.05 200
17244.29 194
17245.53 154
17246.77 173
17248.02 204
17249.26 164
17250.50 179
17251.74 178
17252.98 182
17254.22 202
17255.46 209
17256.71 193
17257.95 188
17259.19 175
17260.43 198
17261.67 191
17262.91 201
17264.16 206
17265.40 197
17266.64 172
17267.88 209
17269.12 178
17270.37 183
17271.61 193
17272.85 188
17274.09 192
17275.34 166
17276.58 201
17277.82 215
17279.06 187
17280.30 174
17281.55 180
17282.79 195
17284.03 187
17285.27 194
17286.52 183
17287.76 182
17289.00 168
17290.25 154
17291.49 152
17292.73 150
17293.97 136
17295.22 180
17296.46 177
17297.70 172
17298.95 158
17300.19 172
17301.43 211
17302.68 184
17303.92 155
17305.16 177
17306.41 188
17307.65 201
17308.89 164
17310.14 179
17311.38 182
17312.62 171
17313.87 193
17315.11 169
17316.36 169
17317.60 214
17318.84 182
17320.09 182
17321.33 204
17322.58 197
17323.82 171
17325.06 182
17326.31 198
17327.55 159
17328.80 156
17330.04 171
17331.28 182
17332.53 190
17333.77 166
17335.02 191
17336.26 208
17337.51 187
17338.75 197
17340.00 197
17341.24 169
17342.48 186
17343.73 165
17344.97 165
17346.22 210
17347.46 181
17348.71 184
17349.95 172
17351.20 160
17352.44 193
17353.69 191
17354.93 196
17356.18 185
17357.42 181
17358.67 178
17359.92 173
17361.16 161
17362.41 159
17363.65 190
17364.90 162
17366.14 184
17367.39 170
17368.63 156
17369.88 182
17371.13 182
17372.37 170
17373.62 166
17374.86 170
17376.11 158
17377.35 163
17378.60 170
17379.85 185
17381.09 181
17382.34 181
17383.59 186
17384.83 166
17386.08 155
17387.32 178
17388.57 192
17389.82 170
17391.06 151
17392.31 172
17393.56 188
17394.80 175
17396.05 201
17397.30 177
17398.54 177
17399.79 183
17401.04 177
17402.28 162
17403.53 180
17404.78 194
17406.02 172
17407.27 156
17408.52 173
17409.77 150
17411.01 170
17412.26 178
17413.51 168
17414.75 149
17416.00 148
17417.25 166
17418.50 189
17419.74 169
17420.99 196
17422.24 149
17423.49 173
17424.73 171
17425.98 185
17427.23 176
17428.48 160
17429.73 168
17430.97 156
17432.22 161
17433.47 159
17434.72 159
17435.97 166
17437.21 162
17438.46 181
17439.71 171
17440.96 177
17442.21 164
17443.45 167
17444.70 178
17445.95 176
17447.20 174
17448.45 186
17449.70 191
17450.95 164
17452.19 178
17453.44 181
17454.69 199
17455.94 180
17457.19 160
17458.44 180
17459.69 186
17460.94 186
17462.19 151
17463.43 154
17464.68 175
17465.93 170
17467.18 174
17468.43 174
17469.68 172
17470.93 160
17472.18 183
17473.43 167
17474.68 142
17475.93 162
17477.18 167
17478.43 179
17479.68 159
17480.93 172
17482.18 188
17483.43 160
17484.68 164
17485.93 192
17487.17 166
17488.42 188
17489.67 186
17490.92 187
17492.18 179
17493.43 165
17494.68 202
17495.93 179
17497.18 186
17498.43 150
17499.68 202
17500.93 173
17502.18 164
17503.43 170
17504.68 166
17505.93 167
17507.18 156
17508.43 160
17509.68 160
17510.93 177
17512.18 185
17513.43 174
17514.68 164
17515.94 181
17517.19 171
17518.44 158
17519.69 165
17520.94 169
17522.19 177
17523.44 190
17524.69 167
17525.94 172
17527.20 178
17528.45 183
17529.70 195
17530.95 205
17532.20 171
17533.45 167
17534.70 167
17535.96 178
17537.21 164
17538.46 174
17539.71 184
17540.96 164
17542.22 194
17543.47 182
17544.72 191
17545.97 178
17547.22 183
17548.48 185
17549.73 183
17550.98 186
17552.23 158
17553.48 178
17554.74 191
17555.99 190
17557.24 161
17558.49 162
17559.75 167
17561.00 174
17562.25 179
17563.50 180
17564.76 191
17566.01 162
17567.26 141
17568.52 180
17569.77 179
17571.02 175
17572.27 177
17573.53 146
17574.78 182
17576.03 150
17577.29 197
17578.54 177
17579.79 213
17581.05 193
17582.30 192
17583.55 175
17584.81 175
17586.06 200
17587.31 195
17588.57 200
17589.82 203
17591.07 147
17592.33 167
17593.58 164
17594.83 194
17596.09 169
17597.34 165
17598.60 167
17599.85 166
17601.10 205
17602.36 189
17603.61 189
17604.87 183
17606.12 166
17607.37 173
17608.63 184
17609.88 187
17611.14 219
17612.39 187
17613.65 182
17614.90 186
17616.16 170
17617.41 162
17618.66 180
17619.92 183
17621.17 163
17622.43 171
17623.68 200
17624.94 167
17626.19 136
17627.45 167
17628.70 158
17629.96 168
17631.21 164
17632.47 160
17633.72 184
17634.98 208
17636.23 173
17637.49 163
17638.74 184
17640.00 152
17641.26 182
17642.51 187
17643.77 166
17645.02 145
17646.28 181
17647.53 183
17648.79 183
17650.04 168
17651.30 163
17652.56 183
17653.81 162
17655.07 164
17656.32 171
17657.58 163
17658.84 167
17660.09 165
17661.35 154
17662.60 183
17663.86 197
17665.12 211
17666.37 197
17667.63 160
17668.89 136
17670.14 166
17671.40 184
17672.66 158
17673.91 166
17675.17 173
17676.43 178
17677.68 179
17678.94 165
17680.20 152
17681.45 162
17682.71 171
17683.97 195
17685.22 165
17686.48 175
17687.74 182
17688.99 165
17690.25 174
17691.51 127
17692.77 155
17694.02 192
17695.28 209
17696.54 184
17697.80 151
17699.05 164
17700.31 168
17701.57 163
17702.83 185
17704.08 207
17705.34 156
17706.60 174
17707.86 159
17709.11 159
17710.37 149
17711.63 175
17712.89 173
17714.15 143
17715.40 191
17716.66 159
17717.92 167
17719.18 164
17720.44 170
17721.70 173
17722.95 153
17724.21 154
17725.47 172
17726.73 192
17727.99 169
17729.25 145
17730.51 158
17731.76 167
17733.02 185
17734.28 210
17735.54 172
17736.80 142
17738.06 174
17739.32 185
17740.58 153
17741.83 191
17743.09 141
17744.35 157
17745.61 150
17746.87 150
17748.13 161
17749.39 188
17750.65 187
17751.91 177
17753.17 201
17754.43 176
17755.69 167
17756.95 176
17758.21 152
17759.47 171
17760.73 161
17761.98 149
17763.24 159
17764.50 195
17765.76 158
17767.02 167
17768.28 168
17769.54 167
17770.80 172
17772.06 150
17773.32 164
17774.58 168
17775.84 208
17777.11 165
17778.37 161
17779.63 184
17780.89 153
17782.15 157
17783.41 166
17784.67 154
17785.93 197
17787.19 181
17788.45 195
17789.71 202
17790.97 162
17792.23 164
17793.49 166
17794.75 138
17796.01 171
17797.28 180
17798.54 158
17799.80 135
17801.06 133
17802.32 151
17803.58 158
17804.84 165
17806.10 192
17807.37 149
17808.63 143
17809.89 172
17811.15 204
17812.41 121
17813.67 142
17814.93 161
17816.20 201
17817.46 158
17818.72 178
17819.98 170
17821.24 200
17822.50 181
17823.77 182
17825.03 159
17826.29 171
17827.55 178
17828.81 180
17830.08 184
17831.34 161
17832.60 162
17833.86 168
17835.13 159
17836.39 166
17837.65 134
17838.91 158
17840.18 189
17841.44 160
17842.70 162
17843.96 176
17845.23 174
17846.49 206
17847.75 155
17849.01 171
17850.28 167
17851.54 166
17852.80 149
17854.07 163
17855.33 160
17856.59 170
17857.86 152
17859.12 148
17860.38 160
17861.65 148
17862.91 178
17864.17 175
17865.44 159
17866.70 167
17867.96 176
17869.23 173
17870.49 142
17871.75 165
17873.02 189
17874.28 172
17875.54 169
17876.81 156
17878.07 164
17879.34 158
17880.60 169
17881.86 165
17883.13 151
17884.39 172
17885.66 179
17886.92 180
17888.18 157
17889.45 162
17890.71 163
17891.98 184
17893.24 163
17894.51 140
17895.77 152
17897.04 194
17898.30 193
17899.56 174
17900.83 165
17902.09 161
17903.36 183
17904.62 159
17905.89 167
17907.15 176
17908.42 168
17909.68 185
17910.95 176
17912.21 193
17913.48 179
17914.74 169
17916.01 164
17917.27 170
17918.54 180
17919.80 164
17921.07 182
17922.34 174
17923.60 180
17924.87 196
17926.13 178
17927.40 153
17928.66 178
17929.93 169
17931.19 192
17932.46 174
17933.73 163
17934.99 171
17936.26 168
17937.52 153
17938.79 150
17940.06 156
17941.32 150
17942.59 182
17943.85 163
17945.12 176
17946.39 158
17947.65 172
17948.92 169
17950.19 182
17951.45 193
17952.72 157
17953.99 173
17955.25 170
17956.52 164
17957.79 154
17959.05 146
17960.32 167
17961.59 188
17962.85 170
17964.12 153
17965.39 183
17966.65 176
17967.92 144
17969.19 145
17970.45 166
17971.72 191
17972.99 184
17974.26 171
17975.52 161
17976.79 150
17978.06 171
17979.33 152
17980.59 145
17981.86 141
17983.13 142
17984.40 161
17985.66 151
17986.93 164
17988.20 146
17989.47 198
17990.73 191
17992.00 175
17993.27 148
17994.54 169
17995.81 141
17997.07 145
17998.34 206
17999.61 183
18000.88 179
18002.15 159
18003.42 177
18004.68 172
18005.95 171
18007.22 182
18008.49 180
18009.76 155
18011.03 143
18012.30 171
18013.56 188
18014.83 151
18016.10 162
18017.37 181
18018.64 157
18019.91 132
18021.18 152
18022.45 148
18023.71 145
18024.98 168
18026.25 175
18027.52 179
18028.79 153
18030.06 157
18031.33 168
18032.60 158
18033.87 162
18035.14 196
18036.41 195
18037.68 166
18038.95 157
18040.22 122
18041.49 142
18042.76 163
18044.02 177
18045.29 142
18046.56 156
18047.83 162
18049.10 164
18050.37 150
18051.64 125
18052.91 165
18054.18 178
18055.45 167
18056.72 195
18057.99 137
18059.27 147
18060.54 169
18061.81 153
18063.08 152
18064.35 160
18065.62 183
18066.89 195
18068.16 151
18069.43 167
18070.70 138
18071.97 159
18073.24 181
18074.51 175
18075.78 167
18077.05 172
18078.32 188
18079.60 165
18080.87 171
18082.14 151
18083.41 146
18084.68 145
18085.95 145
18087.22 161
18088.49 163
18089.77 165
18091.04 183
18092.31 176
18093.58 172
18094.85 144
18096.12 150
18097.39 175
18098.67 167
18099.94 152
18101.21 169
18102.48 186
18103.75 165
18105.02 161
18106.30 152
18107.57 156
18108.84 172
18110.11 147
18111.38 171
18112.66 137
18113.93 164
18115.20 165
18116.47 171
18117.75 163
18119.02 138
18120.29 140
18121.56 152
18122.84 182
18124.11 161
18125.38 139
18126.65 185
18127.93 121
18129.20 165
18130.47 145
18131.74 161
18133.02 201
18134.29 157
18135.56 170
18136.84 130
18138.11 165
18139.38 152
18140.66 174
18141.93 142
18143.20 165
18144.48 155
18145.75 143
18147.02 164
18148.30 166
18149.57 172
18150.84 175
18152.12 176
18153.39 166
18154.66 174
18155.94 142
18157.21 164
18158.48 182
18159.76 184
18161.03 178
18162.31 173
18163.58 178
18164.85 182
18166.13 153
18167.40 183
18168.68 152
18169.95 157
18171.22 169
18172.50 165
18173.77 181
18175.05 154
18176.32 156
18177.60 164
18178.87 148
18180.15 140
18181.42 178
18182.69 146
18183.97 142
18185.24 155
18186.52 136
18187.79 133
18189.07 161
18190.34 161
18191.62 157
18192.89 144
18194.17 144
18195.44 152
18196.72 160
18197.99 162
18199.27 153
18200.54 165
18201.82 144
18203.09 137
18204.37 137
18205.65 157
18206.92 183
18208.20 153
18209.47 160
18210.75 166
18212.02 185
18213.30 163
18214.57 161
18215.85 174
18217.13 153
18218.40 148
18219.68 165
18220.95 162
18222.23 164
18223.51 160
18224.78 164
18226.06 147
18227.33 169
18228.61 175
18229.89 170
18231.16 186
18232.44 163
18233.72 149
18234.99 167
18236.27 171
18237.55 172
18238.82 156
18240.10 175
18241.38 155
18242.65 167
18243.93 157
18245.21 161
18246.48 180
18247.76 172
18249.04 196
18250.31 169
18251.59 176
18252.87 166
18254.15 183
18255.42 161
18256.70 166
18257.98 181
18259.25 173
18260.53 162
18261.81 185
18263.09 174
18264.36 152
18265.64 151
18266.92 154
18268.20 164
18269.47 167
18270.75 177
18272.03 177
18273.31 173
18274.59 198
18275.86 176
18277.14 172
18278.42 183
18279.70 155
18280.98 175
18282.25 158
18283.53 155
18284.81 169
18286.09 162
18287.37 185
18288.64 197
18289.92 177
18291.20 148
18292.48 166
18293.76 157
18295.04 175
18296.32 172
18297.59 174
18298.87 187
18300.15 144
18301.43 153
18302.71 165
18303.99 156
18305.27 168
18306.55 151
18307.83 160
18309.10 133
18310.38 151
18311.66 153
18312.94 181
18314.22 143
18315.50 150
18316.78 155
18318.06 152
18319.34 163
18320.62 142
18321.90 159
18323.18 164
18324.46 152
18325.74 171
18327.02 147
18328.30 165
18329.58 148
18330.86 127
18332.14 154
18333.41 151
18334.69 157
18335.97 164
18337.25 181
18338.54 167
18339.82 151
18341.10 207
18342.38 158
18343.66 149
18344.94 138
18346.22 160
18347.50 178
18348.78 144
18350.06 157
18351.34 156
18352.62 160
18353.90 138
18355.18 150
18356.46 162
18357.74 151
18359.02 158
18360.30 157
18361.58 165
18362.87 157
18364.15 148
18365.43 156
18366.71 158
18367.99 141
18369.27 132
18370.55 151
18371.83 175
18373.11 149
18374.40 165
18375.68 154
18376.96 151
18378.24 152
18379.52 184
18380.80 180
18382.08 168
18383.37 135
18384.65 144
18385.93 157
18387.21 165
18388.49 161
18389.78 149
18391.06 150
18392.34 151
18393.62 166
18394.90 141
18396.19 164
18397.47 182
18398.75 167
18400.03 177
18401.31 170
18402.60 145
18403.88 163
18405.16 162
18406.44 167
18407.73 145
18409.01 157
18410.29 151
18411.57 155
18412.86 144
18414.14 139
18415.42 143
18416.71 145
18417.99 174
18419.27 134
18420.55 135
18421.84 168
18423.12 180
18424.40 176
18425.69 146
18426.97 145
18428.25 138
18429.54 167
18430.82 158
18432.10 169
18433.39 176
18434.67 151
18435.95 185
18437.24 145
18438.52 165
18439.80 138
18441.09 150
18442.37 192
18443.66 131
18444.94 147
18446.22 127
18447.51 161
18448.79 160
18450.08 169
18451.36 180
18452.64 144
18453.93 177
18455.21 177
18456.50 150
18457.78 130
18459.06 145
18460.35 183
18461.63 170
18462.92 146
18464.20 147
18465.49 143
18466.77 170
18468.06 151
18469.34 130
18470.63 147
18471.91 159
18473.19 165
18474.48 147
18475.76 152
18477.05 167
18478.33 163
18479.62 161
18480.90 156
18482.19 144
18483.47 128
18484.76 156
18486.05 153
18487.33 136
18488.62 143
18489.90 139
18491.19 146
18492.47 152
18493.76 157
18495.04 162
18496.33 181
18497.61 165
18498.90 138
18500.19 150
18501.47 164
18502.76 166
18504.04 155
18505.33 154
18506.62 144
18507.90 142
18509.19 165
18510.47 181
18511.76 167
18513.05 145
18514.33 150
18515.62 160
18516.90 154
18518.19 174
18519.48 169
18520.76 156
18522.05 171
18523.34 149
18524.62 165
18525.91 158
18527.20 174
18528.48 153
18529.77 157
18531.06 165
18532.34 168
18533.63 175
18534.92 144
18536.21 186
18537.49 136
18538.78 185
18540.07 194
18541.35 154
18542.64 144
18543.93 165
18545.22 153
18546.50 176
18547.79 166
18549.08 135
18550.37 135
18551.65 153
18552.94 165
18554.23 162
18555.52 138
18556.80 175
18558.09 170
18559.38 155
18560.67 163
18561.95 155
18563.24 154
18564.53 158
18565.82 127
18567.11 167
18568.39 157
18569.68 177
18570.97 156
18572.26 171
18573.55 145
18574.84 134
18576.12 155
18577.41 166
18578.70 169
18579.99 148
18581.28 152
18582.57 150
18583.86 158
18585.14 149
18586.43 148
18587.72 143
18589.01 168
18590.30 179
18591.59 162
18592.88 154
18594.17 145
18595.46 130
18596.74 145
18598.03 160
18599.32 142
18600.61 158
18601.90 165
18603.19 172
18604.48 159
18605.77 135
18607.06 163
18608.35 158
18609.64 167
18610.93 167
18612.22 169
18613.51 145
18614.80 138
18616.09 152
18617.38 158
18618.67 138
18619.96 148
18621.25 150
18622.54 146
18623.83 150
18625.12 161
18626.41 130
18627.70 139
18628.99 166
18630.28 170
18631.57 190
18632.86 144
18634.15 154
18635.44 135
18636.73 157
18638.02 152
18639.31 176
18640.60 147
18641.89 161
18643.18 187
18644.47 151
18645.76 160
18647.06 135
18648.35 162
18649.64 144
18650.93 145
18652.22 145
18653.51 169
18654.80 176
18656.09 147
18657.38 137
18658.68 133
18659.97 141
18661.26 134
18662.55 162
18663.84 148
18665.13 144
18666.42 159
18667.72 134
18669.01 141
18670.30 140
18671.59 147
18672.88 198
18674.17 165
18675.47 157
18676.76 136
18678.05 138
18679.34 151
18680.63 127
18681.93 149
18683.22 168
18684.51 158
18685.80 148
18687.09 145
18688.39 138
18689.68 154
18690.97 176
18692.26 163
18693.56 162
18694.85 159
18696.14 160
18697.43 164
18698.73 157
18700.02 157
18701.31 159
18702.60 167
18703.90 178
18705.19 170
18706.48 132
18707.78 123
18709.07 173
18710.36 156
18711.66 157
18712.95 150
18714.24 174
18715.54 168
18716.83 161
18718.12 143
18719.42 142
18720.71 135
18722.00 162
18723.30 162
18724.59 148
18725.88 127
18727.18 146
18728.47 139
18729.76 166
18731.06 132
18732.35 141
18733.65 164
18734.94 148
18736.23 135
18737.53 128
18738.82 151
18740.12 131
18741.41 145
18742.70 144
18744.00 121
18745.29 145
18746.59 185
18747.88 159
18749.18 160
18750.47 149
18751.76 146
18753.06 161
18754.35 143
18755.65 141
18756.94 123
18758.24 134
18759.53 166
18760.83 149
18762.12 136
18763.42 136
18764.71 139
18766.01 165
18767.30 128
18768.60 131
18769.89 123
18771.19 130
18772.48 136
18773.78 123
18775.07 138
18776.37 131
18777.66 141
18778.96 148
18780.25 149
18781.55 129
18782.85 165
18784.14 157
18785.44 158
18786.73 135
18788.03 134
18789.32 134
18790.62 161
18791.92 137
18793.21 132
18794.51 133
18795.80 128
18797.10 158
18798.40 160
18799.69 138
18800.99 151
18802.28 157
18803.58 149
18804.88 149
18806.17 135
18807.47 131
18808.77 156
18810.06 154
18811.36 149
18812.66 171
18813.95 157
18815.25 149
18816.55 155
18817.84 146
18819.14 140
18820.44 122
18821.73 141
18823.03 135
18824.33 175
18825.62 150
18826.92 141
18828.22 169
18829.52 169
18830.81 153
18832.11 165
18833.41 146
18834.71 150
18836.00 155
18837.30 150
18838.60 166
18839.90 159
18841.19 154
18842.49 112
18843.79 134
18845.09 131
18846.38 149
18847.68 160
18848.98 151
18850.28 148
18851.58 141
18852.87 160
18854.17 127
18855.47 147
18856.77 154
18858.07 153
18859.36 159
18860.66 132
18861.96 154
18863.26 144
18864.56 158
18865.86 129
18867.15 135
18868.45 153
18869.75 150
18871.05 161
18872.35 155
18873.65 146
18874.95 142
18876.24 152
18877.54 136
18878.84 157
18880.14 166
18881.44 154
18882.74 159
18884.04 162
18885.34 154
18886.64 143
18887.94 135
18889.24 136
18890.53 137
18891.83 124
18893.13 130
18894.43 140
18895.73 149
18897.03 128
18898.33 126
18899.63 152
18900.93 136
18902.23 154
18903.53 113
18904.83 133
18906.13 138
18907.43 138
18908.73 145
18910.03 133
18911.33 121
18912.63 147
18913.93 146
18915.23 134
18916.53 137
18917.83 181
18919.13 135
18920.43 112
18921.73 156
18923.03 161
18924.33 172
18925.63 141
18926.93 153
18928.23 148
18929.53 142
18930.84 155
18932.14 144
18933.44 171
18934.74 133
18936.04 148
18937.34 118
18938.64 138
18939.94 138
18941.24 154
18942.54 123
18943.84 128
18945.15 132
18946.45 180
18947.75 144
18949.05 131
18950.35 139
18951.65 140
18952.95 140
18954.26 144
18955.56 138
18956.86 120
18958.16 134
18959.46 134
18960.76 142
18962.07 128
18963.37 132
18964.67 129
18965.97 144
18967.27 168
18968.57 151
18969.88 125
18971.18 164
18972.48 167
18973.78 158
18975.09 160
18976.39 143
18977.69 144
18978.99 150
18980.29 162
18981.60 141
18982.90 149
18984.20 133
18985.50 139
18986.81 156
18988.11 143
18989.41 138
18990.72 143
18992.02 143
18993.32 143
18994.62 154
18995.93 158
18997.23 169
18998.53 132
18999.84 143
19001.14 135
19002.44 120
19003.75 145
19005.05 129
19006.35 144
19007.66 153
19008.96 125
19010.26 153
19011.57 133
19012.87 163
19014.17 141
19015.48 138
19016.78 152
19018.08 141
19019.39 142
19020.69 140
19021.99 151
19023.30 155
19024.60 133
19025.91 150
19027.21 145
19028.51 123
19029.82 160
19031.12 129
19032.43 142
19033.73 147
19035.04 137
19036.34 117
19037.64 126
19038.95 136
19040.25 142
19041.56 139
19042.86 138
19044.17 146
19045.47 137
19046.78 140
19048.08 134
19049.39 159
19050.69 153
19052.00 150
19053.30 125
19054.61 132
19055.91 157
19057.22 173
19058.52 148
19059.83 143
19061.13 156
19062.44 141
19063.74 152
19065.05 134
19066.35 146
19067.66 147
19068.96 148
19070.27 129
19071.57 130
19072.88 128
19074.18 131
19075.49 148
19076.80 120
19078.10 124
19079.41 120
19080.71 128
19082.02 154
19083.33 169
19084.63 141
19085.94 136
19087.24 131
19088.55 147
19089.86 136
19091.16 125
19092.47 145
19093.77 146
19095.08 154
19096.39 133
19097.69 142
19099.00 132
19100.31 167
19101.61 134
19102.92 137
19104.23 125
19105.53 151
19106.84 154
19108.15 159
19109.45 122
19110.76 145
19112.07 145
19113.37 148
19114.68 147
19115.99 137
19117.30 140
19118.60 140
19119.91 157
19121.22 136
19122.52 138
19123.83 136
19125.14 150
19126.45 154
19127.75 137
19129.06 150
19130.37 140
19131.68 158
19132.98 117
19134.29 127
19135.60 141
19136.91 142
19138.22 148
19139.52 142
19140.83 113
19142.14 135
19143.45 147
19144.76 166
19146.06 122
19147.37 127
19148.68 131
19149.99 142
19151.30 125
19152.60 125
19153.91 119
19155.22 125
19156.53 131
19157.84 140
19159.15 146
19160.46 158
19161.76 164
19163.07 170
19164.38 153
19165.69 139
19167.00 129
19168.31 125
19169.62 142
19170.93 125
19172.23 125
19173.54 163
19174.85 141
19176.16 134
19177.47 141
19178.78 133
19180.09 151
19181.40 148
19182.71 143
19184.02 161
19185.33 135
19186.64 130
19187.95 126
19189.26 148
19190.57 111
19191.87 160
19193.18 143
19194.49 138
19195.80 116
19197.11 145
19198.42 161
19199.73 121
19201.04 134
19202.35 132
19203.66 144
19204.97 129
19206.28 124
19207.59 132
19208.90 145
19210.21 149
19211.53 130
19212.84 115
19214.15 129
19215.46 150
19216.77 156
19218.08 131
19219.39 125
19220.70 124
19222.01 138
19223.32 149
19224.63 141
19225.94 123
19227.25 124
19228.56 147
19229.87 142
19231.19 131
19232.50 134
19233.81 119
19235.12 144
19236.43 137
19237.74 110
19239.05 119
19240.36 140
19241.68 162
19242.99 162
19244.30 141
19245.61 150
19246.92 145
19248.23 144
19249.54 113
19250.86 132
19252.17 133
19253.48 149
19254.79 151
19256.10 128
19257.42 128
19258.73 138
19260.04 147
19261.35 143
19262.66 138
19263.98 118
19265.29 139
19266.60 132
19267.91 132
19269.22 156
19270.54 162
19271.85 153
19273.16 146
19274.47 132
19275.79 146
19277.10 137
19278.41 139
19279.72 127
19281.04 168
19282.35 146
19283.66 129
19284.98 129
19286.29 139
19287.60 118
19288.91 116
19290.23 138
19291.54 161
19292.85 129
19294.17 121
19295.48 152
19296.79 144
19298.11 128
19299.42 124
19300.73 134
19302.05 152
19303.36 117
19304.67 135
19305.99 130
19307.30 146
19308.61 141
19309.93 139
19311.24 120
19312.56 114
19313.87 124
19315.18 136
19316.50 151
19317.81 137
19319.13 125
19320.44 138
19321.75 137
19323.07 127
19324.38 119
19325.70 142
19327.01 108
19328.32 123
19329.64 131
19330.95 140
19332.27 128
19333.58 134
19334.90 149
19336.21 147
19337.53 125
19338.84 144
19340.16 147
19341.47 154
19342.79 143
19344.10 149
19345.42 143
19346.73 156
19348.05 130
19349.36 121
19350.68 128
19351.99 133
19353.31 153
19354.62 152
19355.94 122
19357.25 116
19358.57 135
19359.88 134
19361.20 136
19362.51 146
19363.83 126
19365.14 115
19366.46 142
19367.78 143
19369.09 137
19370.41 132
19371.72 146
19373.04 136
19374.35 132
19375.67 114
19376.99 138
19378.30 142
19379.62 138
19380.93 136
19382.25 136
19383.57 126
19384.88 144
19386.20 127
19387.52 148
19388.83 131
19390.15 119
19391.47 128
19392.78 158
19394.10 144
19395.42 115
19396.73 129
19398.05 132
19399.37 132
19400.68 124
19402.00 144
19403.32 126
19404.63 140
19405.95 137
19407.27 129
19408.58 143
19409.90 145
19411.22 127
19412.54 130
19413.85 144
19415.17 148
19416.49 137
19417.80 126
19419.12 112
19420.44 130
19421.76 148
19423.07 125
19424.39 126
19425.71 132
19427.03 129
19428.35 128
19429.66 133
19430.98 122
19432.30 124
19433.62 127
19434.93 140
19436.25 142
19437.57 124
19438.89 136
19440.21 136
19441.53 126
19442.84 144
19444.16 145
19445.48 131
19446.80 127
19448.12 141
19449.44 138
19450.75 135
19452.07 146
19453.39 135
19454.71 154
19456.03 154
19457.35 160
19458.67 142
19459.98 152
19461.30 142
19462.62 121
19463.94 129
19465.26 113
19466.58 130
19467.90 116
19469.22 134
19470.54 129
19471.86 130
19473.18 116
19474.49 136
19475.81 135
19477.13 135
19478.45 111
19479.77 124
19481.09 125
19482.41 139
19483.73 139
19485.05 127
19486.37 128
19487.69 142
19489.01 140
19490.33 132
19491.65 147
19492.97 122
19494.29 136
19495.61 150
19496.93 120
19498.25 148
19499.57 136
19500.89 127
19502.21 138
19503.53 130
19504.85 116
19506.17 110
19507.49 131
19508.81 120
19510.13 178
19511.45 146
19512.77 112
19514.09 142
19515.42 140
19516.74 131
19518.06 125
19519.38 117
19520.70 117
19522.02 107
19523.34 122
19524.66 126
19525.98 145
19527.30 120
19528.62 112
19529.95 118
19531.27 130
19532.59 132
19533.91 122
19535.23 125
19536.55 143
19537.87 141
19539.20 138
19540.52 147
19541.84 127
19543.16 134
19544.48 136
19545.80 150
19547.13 119
19548.45 135
19549.77 126
19551.09 130
19552.41 133
19553.74 129
19555.06 123
19556.38 137
19557.70 135
19559.02 127
19560.35 100
19561.67 119
19562.99 134
19564.31 106
19565.64 125
19566.96 125
19568.28 150
19569.60 134
19570.93 139
19572.25 110
19573.57 127
19574.89 135
19576.22 133
19577.54 131
19578.86 128
19580.18 143
19581.51 138
19582.83 131
19584.15 133
19585.48 152
19586.80 136
19588.12 157
19589.45 151
19590.77 136
19592.09 139
19593.42 176
19594.74 138
19596.06 129
19597.39 135
19598.71 150
19600.03 130
19601.36 131
19602.68 102
19604.00 145
19605.33 145
19606.65 127
19607.98 120
19609.30 115
19610.62 130
19611.95 133
19613.27 144
19614.60 133
19615.92 142
19617.24 144
19618.57 149
19619.89 129
19621.22 119
19622.54 141
19623.87 156
19625.19 139
19626.51 145
19627.84 104
19629.16 129
19630.49 150
19631.81 125
19633.14 134
19634.46 123
19635.79 140
19637.11 155
19638.44 116
19639.76 133
19641.09 151
19642.41 163
19643.74 138
19645.06 137
19646.39 132
19647.71 137
19649.04 140
19650.36 129
19651.69 122
19653.01 115
19654.34 148
19655.66 144
19656.99 109
19658.32 120
19659.64 126
19660.97 154
19662.29 117
19663.62 128
19664.94 118
19666.27 130
19667.60 142
19668.92 132
19670.25 135
19671.57 133
19672.90 141
19674.23 178
19675.55 124
19676.88 128
19678.20 130
19679.53 144
19680.86 154
19682.18 122
19683.51 129
19684.84 125
19686.16 144
19687.49 142
19688.82 163
19690.14 174
19691.47 144
19692.80 181
19694.12 144
19695.45 137
19696.78 135
19698.10 141
19699.43 169
19700.76 145
19702.08 119
19703.41 143
19704.74 160
19706.07 130
19707.39 116
19708.72 127
19710.05 126
19711.37 146
19712.70 131
19714.03 140
19715.36 129
19716.68 147
19718.01 127
19719.34 134
19720.67 163
19721.99 117
19723.32 106
19724.65 115
19725.98 130
19727.31 123
19728.63 127
19729.96 131
19731.29 136
19732.62 123
19733.95 129
19735.27 142
19736.60 131
19737.93 134
19739.26 115
19740.59 142
19741.92 137
19743.24 127
19744.57 117
19745.90 116
19747.23 137
19748.56 133
19749.89 145
19751.22 101
19752.54 139
19753.87 156
19755.20 133
19756.53 136
19757.86 123
19759.19 134
19760.52 153
19761.85 153
19763.18 166
19764.50 125
19765.83 149
19767.16 156
19768.49 118
19769.82 113
19771.15 132
19772.48 125
19773.81 141
19775.14 123
19776.47 104
19777.80 146
19779.13 152
19780.46 148
19781.79 127
19783.12 147
19784.45 129
19785.78 148
19787.11 130
19788.44 108
19789.77 138
19791.10 142
19792.43 146
19793.76 132
19795.09 131
19796.42 148
19797.75 146
19799.08 136
19800.41 132
19801.74 152
19803.07 138
19804.40 160
19805.73 139
19807.06 133
19808.39 184
19809.72 142
19811.05 155
19812.38 143
19813.71 140
19815.05 142
19816.38 161
19817.71 130
19819.04 152
19820.37 121
19821.70 138
19823.03 132
19824.36 108
19825.69 124
19827.03 151
19828.36 142
19829.69 125
19831.02 128
19832.35 118
19833.68 167
19835.01 144
19836.35 153
19837.68 110
19839.01 127
19840.34 161
19841.67 127
19843.00 123
19844.34 126
19845.67 133
19847.00 116
19848.33 115
19849.66 125
19851.00 134
19852.33 138
19853.66 145
19854.99 127
19856.32 112
19857.66 102
19858.99 117
19860.32 111
19861.65 148
19862.99 156
19864.32 154
19865.65 125
19866.98 139
19868.32 128
19869.65 128
19870.98 155
19872.31 137
19873.65 117
19874.98 110
19876.31 115
19877.65 142
19878.98 112
19880.31 131
19881.65 129
19882.98 119
19884.31 134
19885.64 127
19886.98 143
19888.31 142
19889.64 118
19890.98 130
19892.31 108
19893.64 132
19894.98 120
19896.31 124
19897.65 126
19898.98 108
19900.31 105
19901.65 130
19902.98 156
19904.31 141
19905.65 131
19906.98 127
19908.32 128
19909.65 110
19910.98 153
19912.32 127
19913.65 125
19914.99 122
19916.32 121
19917.66 141
19918.99 130
19920.32 125
19921.66 154
19922.99 136
19924.33 138
19925.66 124
19927.00 135
19928.33 140
19929.67 119
19931.00 111
19932.34 118
19933.67 112
19935.01 113
19936.34 118
19937.68 140
19939.01 150
19940.35 121
19941.68 149
19943.02 127
19944.35 124
19945.69 113
19947.02 125
19948.36 120
19949.69 128
19951.03 126
19952.36 117
19953.70 119
19955.03 133
19956.37 125
19957.71 133
19959.04 124
19960.38 141
19961.71 135
19963.05 119
19964.38 122
19965.72 132
19967.06 127
19968.39 129
19969.73 123
19971.06 116
19972.40 134
19973.74 141
19975.07 129
19976.41 126
19977.75 120
19979.08 130
19980.42 144
19981.75 146
19983.09 140
19984.43 127
19985.76 143
19987.10 148
19988.44 130
19989.77 131
19991.11 136
19992.45 138
19993.78 102
19995.12 121
19996.46 141
19997.80 120
19999.13 136
20000.47 146
20001.81 144
20003.14 164
20004.48 130
20005.82 116
20007.16 130
20008.49 104
20009.83 146
20011.17 115
20012.51 142
20013.84 123
20015.18 129
20016.52 120
20017.86 127
20019.19 131
20020.53 122
20021.87 133
20023.21 155
20024.55 155
20025.88 136
20027.22 141
20028.56 130
20029.90 113
20031.24 138
20032.57 134
20033.91 142
20035.25 149
20036.59 137
20037.93 131
20039.26 124
20040.60 119
20041.94 130
20043.28 120
20044.62 129
20045.96 121
20047.30 115
20048.63 147
20049.97 143
20051.31 148
20052.65 153
20053.99 143
20055.33 137
20056.67 153
20058.01 135
20059.35 117
20060.69 113
20062.02 126
20063.36 138
20064.70 137
20066.04 123
20067.38 136
20068.72 131
20070.06 159
20071.40 160
20072.74 122
20074.08 122
20075.42 157
20076.76 140
20078.10 130
20079.44 119
20080.78 138
20082.12 136
20083.46 115
20084.80 148
20086.14 139
20087.48 153
20088.82 136
20090.16 141
20091.50 128
20092.84 134
20094.18 156
20095.52 139
20096.86 128
20098.20 128
20099.54 122
20100.88 116
20102.22 159
20103.56 141
20104.90 123
20106.24 131
20107.58 146
20108.92 133
20110.26 116
20111.60 132
20112.95 156
20114.29 142
20115.63 133
20116.97 118
20118.31 145
20119.65 146
20120.99 146
20122.33 145
20123.67 143
20125.02 141
20126.36 143
20127.70 142
20129.04 148
20130.38 146
20131.72 144
20133.06 150
20134.41 108
20135.75 131
