# Supplementary material for: MALDI-TOF MS typing enables the classification of brewing yeasts of the genus Saccharomyces to major beer styles
Source: PLoS One. 2017 Aug 9;12(8):e0181694. doi: 10.1371/journal.pone.0181694 (PMC5549903; doi:10.1371/journal.pone.0181694)
Supplement: S4 File — The directory includes 90 raw files and was zipped to “.zip”; the folder has three strains with 30 spectra per strain; S1 Text explains the raw files with an example and Table 1 represents the yeast strains used within the experiment. (ZIP) [file pone.0181694.s007.zip › 10-12/30261-211-OG-Ale-Ale-YPG-18h-E-E_2015-07-07__0_A11_1.dat]

2000.10 5315
2000.52 5253
2000.94 5341
2001.36 5197
2001.78 5121
2002.21 5158
2002.63 5293
2003.05 4890
2003.47 5047
2003.89 5111
2004.32 5173
2004.74 5401
2005.16 4738
2005.58 5068
2006.00 5431
2006.43 5367
2006.85 5666
2007.27 5629
2007.69 5797
2008.12 6057
2008.54 5749
2008.96 5855
2009.38 5890
2009.81 6120
2010.23 5795
2010.65 5768
2011.08 5563
2011.50 5538
2011.92 5168
2012.34 4942
2012.77 5054
2013.19 5048
2013.61 4947
2014.04 5291
2014.46 4896
2014.88 5050
2015.31 5106
2015.73 4970
2016.15 5334
2016.58 5098
2017.00 5493
2017.42 5476
2017.85 5268
2018.27 5624
2018.69 5489
2019.12 5370
2019.54 5813
2019.96 5854
2020.39 5835
2020.81 5906
2021.23 5686
2021.66 5633
2022.08 5834
2022.51 5620
2022.93 5388
2023.35 5511
2023.78 5622
2024.20 5728
2024.63 5654
2025.05 5463
2025.48 5560
2025.90 5303
2026.32 5314
2026.75 5457
2027.17 5456
2027.60 5585
2028.02 5607
2028.45 5241
2028.87 5186
2029.30 5365
2029.72 5366
2030.15 5118
2030.57 4912
2031.00 4647
2031.42 4994
2031.85 5429
2032.27 5004
2032.70 5266
2033.12 5161
2033.55 5404
2033.97 5450
2034.40 5538
2034.82 5622
2035.25 5676
2035.67 5725
2036.10 5468
2036.52 5226
2036.95 5458
2037.37 5744
2037.80 5746
2038.22 5652
2038.65 5747
2039.08 5720
2039.50 5502
2039.93 5552
2040.35 5649
2040.78 5325
2041.21 5567
2041.63 5344
2042.06 5552
2042.48 5470
2042.91 5172
2043.34 5303
2043.76 5311
2044.19 5064
2044.61 5356
2045.04 5096
2045.47 4822
2045.89 4996
2046.32 5321
2046.75 5114
2047.17 5240
2047.60 5070
2048.03 5125
2048.45 5007
2048.88 4888
2049.31 4919
2049.73 5060
2050.16 4956
2050.59 5146
2051.01 5158
2051.44 5158
2051.87 5245
2052.29 4912
2052.72 4723
2053.15 4826
2053.58 5068
2054.00 4884
2054.43 5244
2054.86 5168
2055.29 4937
2055.71 4949
2056.14 5355
2056.57 5303
2057.00 5272
2057.42 4883
2057.85 5178
2058.28 5079
2058.71 4890
2059.13 5138
2059.56 5266
2059.99 5304
2060.42 5074
2060.85 4988
2061.27 5079
2061.70 5291
2062.13 5232
2062.56 5131
2062.99 4883
2063.41 4971
2063.84 5054
2064.27 5183
2064.70 5333
2065.13 5491
2065.56 5602
2065.98 5770
2066.41 5797
2066.84 5823
2067.27 6046
2067.70 5650
2068.13 5554
2068.56 5572
2068.99 5193
2069.41 5254
2069.84 5157
2070.27 5160
2070.70 5027
2071.13 4947
2071.56 5182
2071.99 5139
2072.42 5090
2072.85 5089
2073.28 4788
2073.71 5095
2074.13 5215
2074.56 5102
2074.99 4930
2075.42 5043
2075.85 5394
2076.28 5284
2076.71 5495
2077.14 5489
2077.57 5759
2078.00 5647
2078.43 5585
2078.86 5243
2079.29 5261
2079.72 5556
2080.15 5903
2080.58 5960
2081.01 5773
2081.44 5510
2081.87 5538
2082.30 5816
2082.73 5379
2083.16 5088
2083.59 5426
2084.02 5180
2084.45 5399
2084.88 5333
2085.31 5144
2085.74 4972
2086.17 5273
2086.61 5402
2087.04 5489
2087.47 5064
2087.90 5422
2088.33 5171
2088.76 5353
2089.19 5135
2089.62 5056
2090.05 5062
2090.48 5137
2090.91 5233
2091.35 5650
2091.78 5337
2092.21 5280
2092.64 5609
2093.07 5791
2093.50 5415
2093.93 5042
2094.36 5223
2094.80 5311
2095.23 5378
2095.66 5451
2096.09 5458
2096.52 5253
2096.95 5031
2097.39 4920
2097.82 5069
2098.25 4885
2098.68 5178
2099.11 4914
2099.55 4452
2099.98 4746
2100.41 4869
2100.84 5023
2101.27 4835
2101.71 4710
2102.14 4753
2102.57 4786
2103.00 4913
2103.43 4903
2103.87 4954
2104.30 5007
2104.73 5053
2105.16 5317
2105.60 5409
2106.03 5440
2106.46 5534
2106.90 5659
2107.33 5343
2107.76 5261
2108.19 5465
2108.63 5476
2109.06 5237
2109.49 5129
2109.93 5158
2110.36 5245
2110.79 5204
2111.23 5081
2111.66 4886
2112.09 5028
2112.52 5005
2112.96 5495
2113.39 5321
2113.83 5097
2114.26 4963
2114.69 5639
2115.13 5405
2115.56 5077
2115.99 5029
2116.43 4786
2116.86 4808
2117.29 4584
2117.73 4889
2118.16 4991
2118.60 4692
2119.03 4791
2119.46 4657
2119.90 4841
2120.33 5182
2120.77 5075
2121.20 5092
2121.63 5257
2122.07 5060
2122.50 5118
2122.94 5265
2123.37 5384
2123.81 5218
2124.24 5277
2124.68 5483
2125.11 4952
2125.54 5125
2125.98 4948
2126.41 5088
2126.85 5194
2127.28 4899
2127.72 4846
2128.15 4964
2128.59 4989
2129.02 4939
2129.46 4910
2129.89 4970
2130.33 5230
2130.76 5190
2131.20 5349
2131.63 5321
2132.07 5535
2132.51 5569
2132.94 5287
2133.38 5275
2133.81 5361
2134.25 5643
2134.68 5745
2135.12 5754
2135.55 5614
2135.99 5600
2136.43 5710
2136.86 6042
2137.30 6006
2137.73 6377
2138.17 5536
2138.60 5100
2139.04 4975
2139.48 5254
2139.91 5520
2140.35 5135
2140.79 5152
2141.22 5307
2141.66 5500
2142.09 4816
2142.53 4674
2142.97 5161
2143.40 4925
2143.84 5119
2144.28 5120
2144.71 4897
2145.15 4967
2145.59 4830
2146.02 4929
2146.46 4914
2146.90 5400
2147.33 5649
2147.77 5374
2148.21 5503
2148.64 6062
2149.08 6367
2149.52 6611
2149.96 6591
2150.39 6958
2150.83 6933
2151.27 7012
2151.70 6766
2152.14 6526
2152.58 6299
2153.02 6302
2153.45 6296
2153.89 5973
2154.33 5689
2154.77 5824
2155.20 5861
2155.64 5551
2156.08 5364
2156.52 5567
2156.96 5496
2157.39 5551
2157.83 5421
2158.27 5365
2158.71 5722
2159.15 5522
2159.58 5343
2160.02 5303
2160.46 4929
2160.90 5264
2161.34 5357
2161.78 5288
2162.21 5229
2162.65 5230
2163.09 5031
2163.53 5261
2163.97 5495
2164.41 5491
2164.84 5555
2165.28 5479
2165.72 5053
2166.16 5140
2166.60 5374
2167.04 5357
2167.48 5302
2167.92 5372
2168.36 5443
2168.79 5367
2169.23 5446
2169.67 5894
2170.11 5590
2170.55 5657
2170.99 5682
2171.43 6044
2171.87 5847
2172.31 5822
2172.75 5807
2173.19 6020
2173.63 5997
2174.07 6453
2174.51 6277
2174.95 6393
2175.39 6615
2175.83 6580
2176.27 6733
2176.70 6698
2177.14 6531
2177.58 6400
2178.02 6188
2178.46 6063
2178.90 6459
2179.34 5988
2179.79 5752
2180.23 5685
2180.67 5534
2181.11 5473
2181.55 5453
2181.99 5431
2182.43 5549
2182.87 5153
2183.31 5214
2183.75 5363
2184.19 4993
2184.63 4987
2185.07 5166
2185.51 5246
2185.95 5294
2186.39 5247
2186.83 5405
2187.27 5631
2187.72 5722
2188.16 5813
2188.60 5658
2189.04 6054
2189.48 5906
2189.92 5969
2190.36 5908
2190.80 6094
2191.24 6052
2191.69 5806
2192.13 5964
2192.57 6166
2193.01 6047
2193.45 5968
2193.89 5916
2194.34 5946
2194.78 6098
2195.22 6129
2195.66 6379
2196.10 6428
2196.54 6360
2196.99 6680
2197.43 6341
2197.87 5980
2198.31 5834
2198.75 5663
2199.20 5443
2199.64 5732
2200.08 5359
2200.52 5123
2200.96 5379
2201.41 5399
2201.85 5326
2202.29 5212
2202.73 5412
2203.18 5628
2203.62 5817
2204.06 5558
2204.50 5228
2204.95 5399
2205.39 5548
2205.83 5501
2206.28 5580
2206.72 5582
2207.16 5415
2207.60 5813
2208.05 5946
2208.49 5578
2208.93 5596
2209.38 6114
2209.82 6102
2210.26 5980
2210.71 6100
2211.15 5990
2211.59 6098
2212.04 5795
2212.48 5688
2212.92 6001
2213.37 5741
2213.81 5818
2214.25 5616
2214.70 5425
2215.14 5405
2215.59 5498
2216.03 5541
2216.47 5387
2216.92 5397
2217.36 5054
2217.80 4985
2218.25 4991
2218.69 5170
2219.14 4963
2219.58 4895
2220.03 5193
2220.47 5170
2220.91 5336
2221.36 5569
2221.80 5668
2222.25 5760
2222.69 5856
2223.14 6170
2223.58 6413
2224.03 6338
2224.47 6427
2224.91 6554
2225.36 6679
2225.80 6870
2226.25 6637
2226.69 7010
2227.14 6625
2227.58 6853
2228.03 6660
2228.47 6760
2228.92 6826
2229.36 6702
2229.81 6839
2230.25 6643
2230.70 6668
2231.15 6908
2231.59 6820
2232.04 6890
2232.48 6667
2232.93 6705
2233.37 6262
2233.82 6667
2234.26 6580
2234.71 6206
2235.15 6273
2235.60 6001
2236.05 5849
2236.49 5818
2236.94 5813
2237.38 6027
2237.83 5840
2238.28 6036
2238.72 5730
2239.17 5469
2239.61 5624
2240.06 5595
2240.51 5608
2240.95 5293
2241.40 5320
2241.85 5117
2242.29 5228
2242.74 5344
2243.19 5302
2243.63 5269
2244.08 5271
2244.53 5094
2244.97 5194
2245.42 4888
2245.87 4908
2246.31 5221
2246.76 5066
2247.21 4888
2247.65 4982
2248.10 5117
2248.55 4825
2248.99 5377
2249.44 5116
2249.89 4965
2250.34 5011
2250.78 5010
2251.23 5328
2251.68 5370
2252.13 5315
2252.57 5136
2253.02 5117
2253.47 5137
2253.92 5273
2254.36 5532
2254.81 5267
2255.26 4997
2255.71 5031
2256.15 5020
2256.60 5123
2257.05 4852
2257.50 4939
2257.95 4660
2258.39 4708
2258.84 4798
2259.29 4992
2259.74 5045
2260.19 5413
2260.63 5215
2261.08 5030
2261.53 5600
2261.98 5820
2262.43 5831
2262.88 6073
2263.32 5963
2263.77 5994
2264.22 6165
2264.67 5780
2265.12 5330
2265.57 5718
2266.02 5561
2266.47 5522
2266.91 5480
2267.36 5925
2267.81 5904
2268.26 6242
2268.71 6551
2269.16 6624
2269.61 6792
2270.06 6856
2270.51 7079
2270.96 7093
2271.41 7116
2271.86 7165
2272.30 6628
2272.75 6801
2273.20 6699
2273.65 6609
2274.10 6271
2274.55 6230
2275.00 5717
2275.45 5793
2275.90 5479
2276.35 5267
2276.80 5488
2277.25 5319
2277.70 5073
2278.15 5473
2278.60 5166
2279.05 5176
2279.50 5617
2279.95 5397
2280.40 5346
2280.85 5237
2281.30 5226
2281.75 5262
2282.20 5418
2282.65 5206
2283.10 5232
2283.55 5369
2284.00 5392
2284.46 5352
2284.91 5012
2285.36 5336
2285.81 5385
2286.26 5457
2286.71 5851
2287.16 6200
2287.61 6311
2288.06 6573
2288.51 7071
2288.96 7877
2289.42 8416
2289.87 8737
2290.32 9458
2290.77 9905
2291.22 10401
2291.67 10512
2292.12 10381
2292.57 10038
2293.03 9926
2293.48 9789
2293.93 8940
2294.38 8346
2294.83 8147
2295.28 7926
2295.74 7105
2296.19 6800
2296.64 6500
2297.09 6178
2297.54 5828
2297.99 6146
2298.45 5769
2298.90 5870
2299.35 5810
2299.80 5573
2300.25 5425
2300.71 5496
2301.16 5544
2301.61 5433
2302.06 5181
2302.52 4963
2302.97 5205
2303.42 5285
2303.87 5356
2304.33 5319
2304.78 5222
2305.23 5460
2305.68 5263
2306.14 5429
2306.59 5565
2307.04 5892
2307.50 5880
2307.95 5963
2308.40 6291
2308.85 6710
2309.31 7002
2309.76 7234
2310.21 7390
2310.67 7422
2311.12 7465
2311.57 7676
2312.03 7354
2312.48 7315
2312.93 6797
2313.39 6508
2313.84 6175
2314.29 5805
2314.75 5698
2315.20 5387
2315.66 5636
2316.11 5730
2316.56 5588
2317.02 5443
2317.47 5406
2317.92 5723
2318.38 5628
2318.83 5711
2319.29 5945
2319.74 5897
2320.19 5610
2320.65 5927
2321.10 5768
2321.56 5915
2322.01 5842
2322.47 5788
2322.92 6060
2323.37 5970
2323.83 6136
2324.28 5517
2324.74 5938
2325.19 6189
2325.65 6175
2326.10 5904
2326.56 5932
2327.01 5855
2327.47 5930
2327.92 5774
2328.38 5959
2328.83 6582
2329.29 6757
2329.74 6665
2330.20 6487
2330.65 6383
2331.11 6235
2331.56 6346
2332.02 6214
2332.47 6171
2332.93 6138
2333.38 5960
2333.84 5744
2334.29 5741
2334.75 5547
2335.21 5297
2335.66 5436
2336.12 5663
2336.57 5632
2337.03 5446
2337.48 5574
2337.94 5844
2338.40 5995
2338.85 6019
2339.31 5880
2339.76 5968
2340.22 5739
2340.68 6034
2341.13 5886
2341.59 5652
2342.04 5801
2342.50 5723
2342.96 5646
2343.41 5705
2343.87 5829
2344.33 5619
2344.78 6038
2345.24 6040
2345.70 6352
2346.15 6324
2346.61 6240
2347.07 6598
2347.52 6311
2347.98 6041
2348.44 6021
2348.89 6412
2349.35 6178
2349.81 6256
2350.26 5900
2350.72 5948
2351.18 5722
2351.64 5687
2352.09 5625
2352.55 5732
2353.01 5438
2353.47 5493
2353.92 5399
2354.38 5571
2354.84 5589
2355.30 5493
2355.75 5570
2356.21 5651
2356.67 5541
2357.13 5502
2357.58 5603
2358.04 5479
2358.50 5383
2358.96 5441
2359.42 5737
2359.87 5874
2360.33 5794
2360.79 5804
2361.25 6043
2361.71 5978
2362.16 6070
2362.62 5791
2363.08 6087
2363.54 5932
2364.00 5764
2364.46 5961
2364.91 6079
2365.37 5820
2365.83 6177
2366.29 5932
2366.75 5877
2367.21 5753
2367.67 5643
2368.13 6273
2368.58 6384
2369.04 6169
2369.50 5852
2369.96 5690
2370.42 5570
2370.88 5595
2371.34 5693
2371.80 5727
2372.26 5573
2372.72 5640
2373.17 6078
2373.63 6036
2374.09 6086
2374.55 6311
2375.01 5926
2375.47 6351
2375.93 6298
2376.39 5872
2376.85 5998
2377.31 6240
2377.77 5870
2378.23 6342
2378.69 6327
2379.15 6264
2379.61 6186
2380.07 6281
2380.53 5917
2380.99 6023
2381.45 6193
2381.91 6001
2382.37 6026
2382.83 6023
2383.29 5816
2383.75 5756
2384.21 5263
2384.67 5580
2385.13 5562
2385.59 5466
2386.05 5586
2386.51 5567
2386.97 5532
2387.43 5446
2387.90 5391
2388.36 5578
2388.82 5707
2389.28 5636
2389.74 5852
2390.20 6047
2390.66 5862
2391.12 5797
2391.58 5882
2392.04 5962
2392.51 5733
2392.97 5681
2393.43 5871
2393.89 5811
2394.35 5427
2394.81 5152
2395.27 5439
2395.73 5364
2396.20 5475
2396.66 5149
2397.12 5002
2397.58 5260
2398.04 5405
2398.50 5627
2398.97 5485
2399.43 5510
2399.89 5516
2400.35 5444
2400.81 5550
2401.28 5469
2401.74 5324
2402.20 5627
2402.66 5466
2403.12 5264
2403.59 5624
2404.05 5633
2404.51 5721
2404.97 5583
2405.44 5535
2405.90 5516
2406.36 5675
2406.82 5699
2407.29 5769
2407.75 5521
2408.21 5558
2408.67 5416
2409.14 5416
2409.60 5413
2410.06 5055
2410.52 5251
2410.99 5272
2411.45 5253
2411.91 5114
2412.38 5310
2412.84 5424
2413.30 5200
2413.77 5502
2414.23 5540
2414.69 5751
2415.16 5808
2415.62 6147
2416.08 6223
2416.55 6224
2417.01 6149
2417.47 6329
2417.94 6383
2418.40 6974
2418.86 6929
2419.33 7107
2419.79 6933
2420.26 6584
2420.72 6689
2421.18 6704
2421.65 6473
2422.11 6191
2422.58 6347
2423.04 6168
2423.50 6244
2423.97 6057
2424.43 5860
2424.90 6192
2425.36 6132
2425.83 5936
2426.29 5805
2426.75 6155
2427.22 6040
2427.68 6148
2428.15 5962
2428.61 5915
2429.08 5751
2429.54 5747
2430.01 6000
2430.47 5628
2430.94 5322
2431.40 5541
2431.87 5539
2432.33 5650
2432.80 5487
2433.26 5635
2433.73 5531
2434.19 5569
2434.66 5916
2435.12 5713
2435.59 5610
2436.05 5640
2436.52 5960
2436.98 5893
2437.45 5597
2437.91 5795
2438.38 6160
2438.85 6169
2439.31 6276
2439.78 6487
2440.24 6504
2440.71 6706
2441.17 6873
2441.64 6677
2442.11 6706
2442.57 6771
2443.04 6566
2443.50 6569
2443.97 6105
2444.44 5938
2444.90 5875
2445.37 5650
2445.83 5450
2446.30 5532
2446.77 5356
2447.23 5620
2447.70 5180
2448.17 5160
2448.63 5373
2449.10 5450
2449.57 5327
2450.03 5309
2450.50 5532
2450.97 5364
2451.43 5419
2451.90 5500
2452.37 5408
2452.83 5308
2453.30 5408
2453.77 5209
2454.24 5486
2454.70 5083
2455.17 5259
2455.64 5334
2456.10 5375
2456.57 5406
2457.04 5319
2457.51 5468
2457.97 5516
2458.44 5392
2458.91 5629
2459.38 5477
2459.84 5206
2460.31 5197
2460.78 5086
2461.25 4963
2461.71 5309
2462.18 5334
2462.65 5394
2463.12 5067
2463.59 5177
2464.05 5225
2464.52 5207
2464.99 4944
2465.46 5379
2465.93 5674
2466.39 5455
2466.86 5363
2467.33 5527
2467.80 5566
2468.27 5478
2468.74 5581
2469.20 5385
2469.67 5600
2470.14 5684
2470.61 5207
2471.08 5221
2471.55 5168
2472.02 5037
2472.49 5168
2472.95 5155
2473.42 5198
2473.89 5210
2474.36 4976
2474.83 4757
2475.30 4874
2475.77 4963
2476.24 5130
2476.71 5045
2477.18 5109
2477.65 5234
2478.11 5415
2478.58 5175
2479.05 5258
2479.52 5119
2479.99 5308
2480.46 5085
2480.93 4777
2481.40 4994
2481.87 5104
2482.34 4963
2482.81 5173
2483.28 5306
2483.75 5024
2484.22 5221
2484.69 5340
2485.16 5246
2485.63 5565
2486.10 5884
2486.57 5991
2487.04 6153
2487.51 6210
2487.98 6336
2488.45 6347
2488.92 6558
2489.39 6343
2489.86 6153
2490.33 6039
2490.80 5842
2491.27 6310
2491.74 6237
2492.22 6169
2492.69 6062
2493.16 6240
2493.63 6195
2494.10 6038
2494.57 6105
2495.04 6281
2495.51 6190
2495.98 6246
2496.45 6210
2496.92 5683
2497.40 5683
2497.87 5793
2498.34 5414
2498.81 5621
2499.28 5704
2499.75 5123
2500.22 5125
2500.70 5390
2501.17 5335
2501.64 5167
2502.11 5048
2502.58 5044
2503.05 5288
2503.53 5055
2504.00 4978
2504.47 5108
2504.94 5432
2505.41 5427
2505.88 5505
2506.36 5706
2506.83 5569
2507.30 5985
2507.77 5946
2508.25 6215
2508.72 6162
2509.19 6169
2509.66 6380
2510.13 6655
2510.61 6965
2511.08 7468
2511.55 7405
2512.02 7491
2512.50 7663
2512.97 7696
2513.44 7496
2513.91 7356
2514.39 7232
2514.86 7024
2515.33 6740
2515.81 6899
2516.28 6657
2516.75 6325
2517.23 6318
2517.70 6071
2518.17 6218
2518.64 6292
2519.12 6174
2519.59 6000
2520.06 5910
2520.54 5777
2521.01 5844
2521.48 5905
2521.96 5931
2522.43 5741
2522.91 5818
2523.38 5830
2523.85 5865
2524.33 5660
2524.80 5743
2525.27 5551
2525.75 5663
2526.22 5422
2526.70 5292
2527.17 5597
2527.64 5571
2528.12 5045
2528.59 5352
2529.07 5672
2529.54 5475
2530.01 5555
2530.49 5666
2530.96 5872
2531.44 6042
2531.91 6010
2532.39 5745
2532.86 5827
2533.33 6044
2533.81 5992
2534.28 5820
2534.76 5658
2535.23 5819
2535.71 6032
2536.18 5873
2536.66 5730
2537.13 5546
2537.61 5616
2538.08 5832
2538.56 5987
2539.03 6151
2539.51 5966
2539.98 6207
2540.46 5906
2540.93 5997
2541.41 5789
2541.88 5883
2542.36 6080
2542.84 6090
2543.31 6096
2543.79 5941
2544.26 5908
2544.74 5933
2545.21 6043
2545.69 6432
2546.16 6379
2546.64 6595
2547.12 6568
2547.59 6758
2548.07 6998
2548.54 7329
2549.02 7182
2549.50 6951
2549.97 6770
2550.45 6990
2550.92 6863
2551.40 6650
2551.88 6678
2552.35 7120
2552.83 7201
2553.31 6716
2553.78 6858
2554.26 7213
2554.74 7470
2555.21 7124
2555.69 7107
2556.17 7176
2556.64 6717
2557.12 6558
2557.60 6353
2558.07 6113
2558.55 6192
2559.03 6158
2559.50 5862
2559.98 5829
2560.46 5984
2560.93 5947
2561.41 5812
2561.89 6029
2562.37 6253
2562.84 6341
2563.32 6338
2563.80 6207
2564.28 6080
2564.75 5944
2565.23 5790
2565.71 5945
2566.19 5850
2566.66 5383
2567.14 5385
2567.62 5786
2568.10 5611
2568.57 5236
2569.05 5069
2569.53 5150
2570.01 5323
2570.49 5420
2570.96 5457
2571.44 5262
2571.92 5439
2572.40 5514
2572.88 5465
2573.36 5414
2573.83 5324
2574.31 5077
2574.79 5176
2575.27 5191
2575.75 5234
2576.23 5014
2576.70 4775
2577.18 5183
2577.66 5025
2578.14 4849
2578.62 5101
2579.10 5099
2579.58 5041
2580.06 5222
2580.54 5124
2581.01 5107
2581.49 5398
2581.97 5206
2582.45 5228
2582.93 5089
2583.41 5315
2583.89 5289
2584.37 5247
2584.85 5264
2585.33 5416
2585.81 5453
2586.29 5304
2586.77 5578
2587.25 5732
2587.72 5650
2588.20 5273
2588.68 5514
2589.16 5719
2589.64 5479
2590.12 5603
2590.60 6023
2591.08 5837
2591.56 5818
2592.04 5928
2592.52 5861
2593.00 5865
2593.48 5611
2593.96 5709
2594.44 5722
2594.92 5740
2595.40 5716
2595.89 5575
2596.37 5554
2596.85 5810
2597.33 5460
2597.81 5586
2598.29 5568
2598.77 5308
2599.25 5069
2599.73 5238
2600.21 5254
2600.69 5461
2601.17 5335
2601.65 5363
2602.13 5497
2602.62 5260
2603.10 5406
2603.58 5521
2604.06 5604
2604.54 5655
2605.02 5944
2605.50 5871
2605.98 6094
2606.46 5900
2606.95 5858
2607.43 5915
2607.91 5667
2608.39 5759
2608.87 5730
2609.35 5834
2609.84 5860
2610.32 5706
2610.80 5409
2611.28 5269
2611.76 5188
2612.24 5354
2612.73 5395
2613.21 5272
2613.69 5491
2614.17 5399
2614.65 5245
2615.14 5297
2615.62 5314
2616.10 5357
2616.58 5294
2617.07 5563
2617.55 5445
2618.03 5700
2618.51 5695
2619.00 5339
2619.48 5843
2619.96 5796
2620.44 6105
2620.93 5495
2621.41 5084
2621.89 5112
2622.37 5166
2622.86 5105
2623.34 5247
2623.82 5232
2624.31 5392
2624.79 5188
2625.27 5054
2625.76 5267
2626.24 5122
2626.72 5334
2627.20 5316
2627.69 5303
2628.17 5672
2628.66 5663
2629.14 5741
2629.62 5667
2630.11 5832
2630.59 5850
2631.07 6114
2631.56 5949
2632.04 5884
2632.52 6081
2633.01 6227
2633.49 5755
2633.98 6075
2634.46 5815
2634.94 5566
2635.43 5529
2635.91 5625
2636.40 5814
2636.88 5583
2637.36 5533
2637.85 5549
2638.33 5609
2638.82 5788
2639.30 5723
2639.79 5691
2640.27 5664
2640.75 6298
2641.24 5867
2641.72 5819
2642.21 5955
2642.69 5822
2643.18 5874
2643.66 5766
2644.15 5782
2644.63 5476
2645.12 5259
2645.60 5348
2646.09 5720
2646.57 5448
2647.06 5408
2647.54 5569
2648.03 5499
2648.51 5520
2649.00 5281
2649.48 5473
2649.97 5792
2650.45 5560
2650.94 5280
2651.43 5288
2651.91 5446
2652.40 5275
2652.88 5331
2653.37 5037
2653.85 5359
2654.34 5114
2654.82 5544
2655.31 5609
2655.80 5525
2656.28 5387
2656.77 5305
2657.25 5221
2657.74 5458
2658.23 5008
2658.71 5215
2659.20 5093
2659.69 4937
2660.17 4976
2660.66 5361
2661.14 5500
2661.63 5313
2662.12 5228
2662.60 5423
2663.09 5362
2663.58 5179
2664.06 5190
2664.55 5418
2665.04 5485
2665.52 5445
2666.01 5429
2666.50 5457
2666.98 5334
2667.47 5371
2667.96 5312
2668.45 5440
2668.93 5397
2669.42 5350
2669.91 5316
2670.39 5157
2670.88 5300
2671.37 5480
2671.86 5826
2672.34 6090
2672.83 6664
2673.32 6532
2673.81 6779
2674.29 7254
2674.78 7464
2675.27 7654
2675.76 7789
2676.24 7825
2676.73 7825
2677.22 8076
2677.71 7708
2678.20 7350
2678.68 7024
2679.17 6654
2679.66 6351
2680.15 6273
2680.64 5998
2681.12 6440
2681.61 5987
2682.10 6020
2682.59 5934
2683.08 6043
2683.57 6267
2684.05 6287
2684.54 5900
2685.03 5833
2685.52 5966
2686.01 6156
2686.50 6057
2686.99 6301
2687.47 5909
2687.96 5664
2688.45 5616
2688.94 5532
2689.43 5496
2689.92 5650
2690.41 5568
2690.90 5572
2691.39 5655
2691.88 5376
2692.37 5677
2692.85 5937
2693.34 5861
2693.83 5865
2694.32 5850
2694.81 5767
2695.30 5865
2695.79 5977
2696.28 5941
2696.77 5956
2697.26 5954
2697.75 5967
2698.24 5801
2698.73 6018
2699.22 5847
2699.71 5750
2700.20 5891
2700.69 6043
2701.18 6300
2701.67 6552
2702.16 6299
2702.65 6647
2703.14 6456
2703.63 5968
2704.12 5866
2704.61 6304
2705.10 6238
2705.59 6010
2706.08 5990
2706.57 6041
2707.06 5558
2707.55 5353
2708.04 5279
2708.53 5454
2709.03 5453
2709.52 5148
2710.01 5331
2710.50 5436
2710.99 5683
2711.48 5457
2711.97 5484
2712.46 5678
2712.95 5527
2713.44 5668
2713.94 5613
2714.43 5585
2714.92 5729
2715.41 5738
2715.90 6031
2716.39 5640
2716.88 5573
2717.38 5328
2717.87 5263
2718.36 5023
2718.85 5103
2719.34 5125
2719.83 5237
2720.32 5468
2720.82 5629
2721.31 5562
2721.80 5517
2722.29 5774
2722.78 6109
2723.28 6053
2723.77 6074
2724.26 6345
2724.75 6541
2725.25 6040
2725.74 5864
2726.23 5548
2726.72 5526
2727.21 5028
2727.71 5249
2728.20 5434
2728.69 5003
2729.18 4963
2729.68 5311
2730.17 5551
2730.66 5419
2731.16 5398
2731.65 5901
2732.14 5822
2732.63 5832
2733.13 6230
2733.62 6048
2734.11 5964
2734.61 6176
2735.10 6229
2735.59 6012
2736.08 6275
2736.58 5977
2737.07 6065
2737.56 5992
2738.06 6059
2738.55 5970
2739.05 5772
2739.54 5879
2740.03 5365
2740.53 5545
2741.02 5656
2741.51 5732
2742.01 5525
2742.50 5460
2742.99 5307
2743.49 5322
2743.98 5470
2744.48 5326
2744.97 4861
2745.46 5128
2745.96 4993
2746.45 5072
2746.95 4914
2747.44 5378
2747.93 5420
2748.43 5538
2748.92 5511
2749.42 5604
2749.91 5619
2750.41 5394
2750.90 5524
2751.40 5397
2751.89 5251
2752.39 5286
2752.88 5518
2753.37 5649
2753.87 5778
2754.36 5409
2754.86 5688
2755.35 5689
2755.85 5637
2756.34 5673
2756.84 5849
2757.33 5608
2757.83 5618
2758.32 5917
2758.82 5764
2759.32 5831
2759.81 5529
2760.31 5475
2760.80 5468
2761.30 5444
2761.79 5516
2762.29 5636
2762.78 5499
2763.28 5431
2763.77 5539
2764.27 5182
2764.77 5343
2765.26 5502
2765.76 5253
2766.25 5197
2766.75 5243
2767.25 5425
2767.74 5236
2768.24 5409
2768.73 5434
2769.23 5484
2769.73 5443
2770.22 5420
2770.72 5213
2771.22 5517
2771.71 5554
2772.21 5742
2772.70 5810
2773.20 5936
2773.70 6257
2774.19 6561
2774.69 6603
2775.19 6795
2775.68 7324
2776.18 7329
2776.68 7794
2777.17 7778
2777.67 7415
2778.17 7331
2778.67 7119
2779.16 7082
2779.66 7018
2780.16 6597
2780.65 6494
2781.15 5925
2781.65 5914
2782.15 5756
2782.64 5791
2783.14 5426
2783.64 5449
2784.14 5631
2784.63 5321
2785.13 5610
2785.63 5408
2786.13 5119
2786.62 5342
2787.12 5386
2787.62 5327
2788.12 5297
2788.62 4993
2789.11 5426
2789.61 5367
2790.11 5300
2790.61 5431
2791.11 5265
2791.60 5168
2792.10 5081
2792.60 5338
2793.10 5418
2793.60 5373
2794.10 5511
2794.59 5797
2795.09 5948
2795.59 5782
2796.09 5977
2796.59 6045
2797.09 6370
2797.59 6595
2798.08 6319
2798.58 6180
2799.08 5998
2799.58 6284
2800.08 6123
2800.58 5884
2801.08 5589
2801.58 5715
2802.08 5729
2802.58 5576
2803.07 5780
2803.57 5748
2804.07 5891
2804.57 6227
2805.07 6504
2805.57 6713
2806.07 6463
2806.57 6502
2807.07 7027
2807.57 7015
2808.07 7467
2808.57 7714
2809.07 8053
2809.57 8039
2810.07 7427
2810.57 7213
2811.07 7068
2811.57 7054
2812.07 6728
2812.57 6332
2813.07 6089
2813.57 5980
2814.07 6141
2814.57 6113
2815.07 6311
2815.57 6032
2816.07 5998
2816.57 5829
2817.07 6083
2817.57 6321
2818.07 6396
2818.57 6557
2819.07 6567
2819.57 6951
2820.07 6584
2820.57 6192
2821.07 6816
2821.58 6714
2822.08 6430
2822.58 6222
2823.08 6046
2823.58 5904
2824.08 5811
2824.58 5490
2825.08 5505
2825.58 5467
2826.09 5464
2826.59 5510
2827.09 5264
2827.59 5298
2828.09 5333
2828.59 5563
2829.09 5567
2829.60 5495
2830.10 5379
2830.60 5242
2831.10 5289
2831.60 5135
2832.10 5271
2832.61 5502
2833.11 5184
2833.61 5266
2834.11 5164
2834.61 5081
2835.12 5425
2835.62 5256
2836.12 5741
2836.62 5777
2837.12 5674
2837.63 5818
2838.13 5683
2838.63 6000
2839.13 6019
2839.64 5976
2840.14 5879
2840.64 5790
2841.14 5772
2841.65 5586
2842.15 5694
2842.65 5693
2843.15 5706
2843.66 5631
2844.16 5682
2844.66 5967
2845.17 5766
2845.67 5907
2846.17 6200
2846.67 6203
2847.18 6267
2847.68 6435
2848.18 6191
2848.69 6406
2849.19 6553
2849.69 6400
2850.20 6235
2850.70 6345
2851.20 6350
2851.71 6144
2852.21 6148
2852.72 5805
2853.22 5480
2853.72 5076
2854.23 5352
2854.73 5296
2855.23 5346
2855.74 5448
2856.24 5389
2856.75 5330
2857.25 5646
2857.75 5217
2858.26 5066
2858.76 5276
2859.27 5253
2859.77 5505
2860.27 5828
2860.78 5531
2861.28 5489
2861.79 5342
2862.29 5572
2862.80 5565
2863.30 5619
2863.81 5617
2864.31 5577
2864.81 5273
2865.32 5054
2865.82 5055
2866.33 5174
2866.83 5059
2867.34 5086
2867.84 5069
2868.35 4897
2868.85 5210
2869.36 5326
2869.86 5383
2870.37 5605
2870.87 5733
2871.38 5746
2871.89 5476
2872.39 5519
2872.90 5497
2873.40 5838
2873.91 5694
2874.41 5672
2874.92 6073
2875.42 5933
2875.93 5985
2876.43 5983
2876.94 5882
2877.45 6031
2877.95 5776
2878.46 5737
2878.96 6059
2879.47 5685
2879.98 5448
2880.48 5387
2880.99 5819
2881.49 5926
2882.00 5977
2882.51 5942
2883.01 5998
2883.52 5777
2884.03 5496
2884.53 5993
2885.04 5841
2885.54 5921
2886.05 5747
2886.56 5932
2887.06 5909
2887.57 5876
2888.08 5810
2888.58 5813
2889.09 5745
2889.60 5616
2890.11 5733
2890.61 6089
2891.12 5888
2891.63 5532
2892.13 5425
2892.64 5520
2893.15 5996
2893.65 5509
2894.16 5852
2894.67 6007
2895.18 6024
2895.68 5875
2896.19 6217
2896.70 6225
2897.21 6214
2897.71 6402
2898.22 6302
2898.73 6624
2899.24 7039
2899.74 6870
2900.25 6847
2900.76 7182
2901.27 7207
2901.78 7599
2902.28 7836
2902.79 7821
2903.30 7906
2903.81 8379
2904.32 8095
2904.82 8392
2905.33 8075
2905.84 7919
2906.35 8003
2906.86 7523
2907.37 7112
2907.87 7118
2908.38 6642
2908.89 6842
2909.40 6380
2909.91 5948
2910.42 6176
2910.93 5898
2911.44 6024
2911.94 5859
2912.45 6113
2912.96 5977
2913.47 5688
2913.98 6007
2914.49 6241
2915.00 6259
2915.51 6063
2916.02 5868
2916.53 6145
2917.03 6197
2917.54 6235
2918.05 6179
2918.56 6427
2919.07 6234
2919.58 6052
2920.09 6077
2920.60 5782
2921.11 5649
2921.62 5820
2922.13 5875
2922.64 5993
2923.15 6274
2923.66 6265
2924.17 6503
2924.68 6693
2925.19 6552
2925.70 6662
2926.21 6583
2926.72 6387
2927.23 6261
2927.74 6258
2928.25 6472
2928.76 6025
2929.27 5551
2929.78 5633
2930.29 5803
2930.80 5362
2931.31 5412
2931.82 5286
2932.33 5080
2932.84 5357
2933.35 5374
2933.86 5556
2934.38 5784
2934.89 5481
2935.40 5583
2935.91 6022
2936.42 5665
2936.93 5721
2937.44 5943
2937.95 5758
2938.46 5716
2938.97 6012
2939.49 5925
2940.00 6063
2940.51 6363
2941.02 5838
2941.53 6024
2942.04 6063
2942.55 6251
2943.07 5876
2943.58 6157
2944.09 6428
2944.60 6473
2945.11 6951
2945.62 7159
2946.14 7399
2946.65 7436
2947.16 7248
2947.67 7323
2948.18 7354
2948.70 7464
2949.21 7241
2949.72 6636
2950.23 6332
2950.74 6183
2951.26 6160
2951.77 5859
2952.28 5673
2952.79 5394
2953.31 5532
2953.82 5702
2954.33 5446
2954.84 5109
2955.36 4996
2955.87 5223
2956.38 5376
2956.89 5191
2957.41 5285
2957.92 5301
2958.43 5261
2958.94 4976
2959.46 5571
2959.97 5465
2960.48 5552
2961.00 5602
2961.51 5580
2962.02 5662
2962.54 5540
2963.05 5826
2963.56 5821
2964.08 5745
2964.59 5647
2965.10 5680
2965.62 5645
2966.13 5337
2966.64 5455
2967.16 5089
2967.67 4973
2968.18 5058
2968.70 5291
2969.21 5224
2969.73 5461
2970.24 5174
2970.75 5321
2971.27 5263
2971.78 5132
2972.30 5138
2972.81 5009
2973.32 5095
2973.84 5093
2974.35 5167
2974.87 5105
2975.38 5407
2975.90 5381
2976.41 5421
2976.92 5352
2977.44 5799
2977.95 5408
2978.47 5377
2978.98 5544
2979.50 5274
2980.01 5219
2980.53 5537
2981.04 5401
2981.56 5441
2982.07 5383
2982.59 5401
2983.10 5398
2983.62 5743
2984.13 5606
2984.65 5483
2985.16 5792
2985.68 5689
2986.19 5565
2986.71 5711
2987.22 5814
2987.74 5716
2988.25 5791
2988.77 5605
2989.29 5799
2989.80 5997
2990.32 5782
2990.83 5857
2991.35 5763
2991.86 5859
2992.38 5876
2992.89 5935
2993.41 5771
2993.93 6095
2994.44 6220
2994.96 6368
2995.47 6743
2995.99 6916
2996.51 7122
2997.02 7221
2997.54 7701
2998.06 7544
2998.57 7636
2999.09 7852
2999.60 7704
3000.12 7400
3000.64 7385
3001.15 7554
3001.67 7387
3002.19 7278
3002.70 7101
3003.22 6973
3003.74 7233
3004.25 7396
3004.77 7389
3005.29 7307
3005.81 7136
3006.32 6984
3006.84 7002
3007.36 6988
3007.87 6633
3008.39 6729
3008.91 6479
3009.43 6194
3009.94 6003
3010.46 5966
3010.98 5710
3011.49 6249
3012.01 6304
3012.53 5860
3013.05 5958
3013.57 6195
3014.08 6168
3014.60 6392
3015.12 6455
3015.64 6564
3016.15 6612
3016.67 6339
3017.19 6674
3017.71 6693
3018.23 6780
3018.74 6901
3019.26 6705
3019.78 6637
3020.30 7076
3020.82 6958
3021.33 6644
3021.85 6389
3022.37 6674
3022.89 6675
3023.41 6448
3023.93 5933
3024.45 6018
3024.96 6441
3025.48 6400
3026.00 5987
3026.52 6134
3027.04 6091
3027.56 6201
3028.08 6328
3028.60 6304
3029.11 6337
3029.63 6121
3030.15 6073
3030.67 6330
3031.19 6330
3031.71 6609
3032.23 6809
3032.75 6798
3033.27 6564
3033.79 6720
3034.31 6643
3034.83 6538
3035.35 6672
3035.86 6390
3036.38 6820
3036.90 6723
3037.42 6582
3037.94 6221
3038.46 6623
3038.98 6273
3039.50 6092
3040.02 5914
3040.54 5774
3041.06 5726
3041.58 5719
3042.10 6158
3042.62 5908
3043.14 5630
3043.66 5578
3044.18 5921
3044.70 6046
3045.22 5699
3045.74 5874
3046.27 5631
3046.79 5832
3047.31 5840
3047.83 5669
3048.35 5637
3048.87 6101
3049.39 5715
3049.91 5566
3050.43 5983
3050.95 6020
3051.47 5938
3051.99 5502
3052.51 5385
3053.03 5572
3053.56 6083
3054.08 5799
3054.60 5632
3055.12 5579
3055.64 5925
3056.16 6149
3056.68 5880
3057.20 5806
3057.73 5693
3058.25 5737
3058.77 5854
3059.29 5896
3059.81 5541
3060.33 5977
3060.86 5671
3061.38 5850
3061.90 5672
3062.42 5472
3062.94 5616
3063.46 5501
3063.99 5602
3064.51 5788
3065.03 5753
3065.55 5862
3066.07 5945
3066.60 5806
3067.12 5811
3067.64 5730
3068.16 5920
3068.69 6020
3069.21 5820
3069.73 5847
3070.25 5606
3070.78 5657
3071.30 5809
3071.82 5554
3072.34 5452
3072.87 5825
3073.39 5585
3073.91 5709
3074.43 5757
3074.96 6174
3075.48 6147
3076.00 6240
3076.53 6436
3077.05 6617
3077.57 6897
3078.10 7281
3078.62 7495
3079.14 7795
3079.66 8108
3080.19 7973
3080.71 7970
3081.23 8045
3081.76 8563
3082.28 8258
3082.81 7704
3083.33 7427
3083.85 7408
3084.38 7560
3084.90 7694
3085.42 7422
3085.95 7434
3086.47 7310
3087.00 7375
3087.52 6658
3088.04 6990
3088.57 6965
3089.09 6913
3089.62 6839
3090.14 6396
3090.66 6545
3091.19 6447
3091.71 6465
3092.24 6217
3092.76 5950
3093.29 6262
3093.81 6656
3094.33 6637
3094.86 6178
3095.38 6386
3095.91 6583
3096.43 6527
3096.96 6690
3097.48 6839
3098.01 7153
3098.53 7252
3099.06 6912
3099.58 7058
3100.11 7409
3100.63 8182
3101.16 9161
3101.68 9838
3102.21 11002
3102.73 12143
3103.26 12252
3103.78 12823
3104.31 13028
3104.83 13360
3105.36 12939
3105.89 12165
3106.41 11283
3106.94 9925
3107.46 9002
3107.99 8232
3108.51 7886
3109.04 7628
3109.57 7612
3110.09 7725
3110.62 7440
3111.14 7300
3111.67 7173
3112.19 7023
3112.72 7096
3113.25 7057
3113.77 6826
3114.30 6613
3114.83 6112
3115.35 6141
3115.88 6166
3116.40 6179
3116.93 5724
3117.46 5759
3117.98 5788
3118.51 5742
3119.04 5765
3119.56 5673
3120.09 5586
3120.62 5885
3121.14 6120
3121.67 5736
3122.20 5792
3122.72 5992
3123.25 6099
3123.78 6190
3124.31 6159
3124.83 6191
3125.36 6003
3125.89 5816
3126.41 6034
3126.94 6056
3127.47 6071
3128.00 5894
3128.52 5882
3129.05 6073
3129.58 6037
3130.11 5909
3130.63 5633
3131.16 5859
3131.69 5923
3132.22 5635
3132.74 5718
3133.27 5726
3133.80 5505
3134.33 5430
3134.86 5728
3135.38 5715
3135.91 5735
3136.44 5952
3136.97 5830
3137.50 5680
3138.03 5848
3138.55 6100
3139.08 6261
3139.61 5992
3140.14 6129
3140.67 5836
3141.20 5756
3141.72 5910
3142.25 5890
3142.78 5906
3143.31 5831
3143.84 5820
3144.37 5919
3144.90 6274
3145.42 6319
3145.95 6447
3146.48 6538
3147.01 6898
3147.54 7079
3148.07 7285
3148.60 7526
3149.13 7571
3149.66 7417
3150.19 7675
3150.72 7515
3151.24 7105
3151.77 6919
3152.30 6709
3152.83 6283
3153.36 6345
3153.89 6011
3154.42 6045
3154.95 6057
3155.48 5909
3156.01 5810
3156.54 6063
3157.07 6433
3157.60 6076
3158.13 6178
3158.66 6233
3159.19 6629
3159.72 6618
3160.25 6498
3160.78 6615
3161.31 6786
3161.84 6698
3162.37 6343
3162.90 6284
3163.43 6135
3163.96 6273
3164.49 6193
3165.02 6074
3165.55 6092
3166.08 5776
3166.61 5688
3167.15 5833
3167.68 5943
3168.21 5618
3168.74 5811
3169.27 6106
3169.80 6381
3170.33 6020
3170.86 5579
3171.39 5735
3171.92 5656
3172.45 5782
3172.99 6006
3173.52 5975
3174.05 5780
3174.58 6299
3175.11 6235
3175.64 6209
3176.17 6238
3176.70 6040
3177.24 6168
3177.77 6430
3178.30 6497
3178.83 6375
3179.36 6114
3179.89 6260
3180.43 6272
3180.96 6267
3181.49 6129
3182.02 6162
3182.55 5952
3183.09 6076
3183.62 6103
3184.15 5778
3184.68 5756
3185.21 5641
3185.75 5657
3186.28 5891
3186.81 5657
3187.34 5725
3187.88 5841
3188.41 5330
3188.94 5162
3189.47 5434
3190.01 5634
3190.54 5428
3191.07 5348
3191.60 5307
3192.14 5666
3192.67 5686
3193.20 5632
3193.74 5439
3194.27 5940
3194.80 5798
3195.33 5840
3195.87 5537
3196.40 5802
3196.93 5937
3197.47 5734
3198.00 5839
3198.53 5906
3199.07 6179
3199.60 6228
3200.13 6865
3200.67 6727
3201.20 6534
3201.73 6959
3202.27 7192
3202.80 7568
3203.33 7236
3203.87 7080
3204.40 6986
3204.94 6925
3205.47 6812
3206.00 6598
3206.54 6466
3207.07 6482
3207.61 6696
3208.14 6276
3208.67 6152
3209.21 6611
3209.74 6808
3210.28 6702
3210.81 6601
3211.35 7027
3211.88 7350
3212.41 7326
3212.95 7332
3213.48 7367
3214.02 7305
3214.55 7136
3215.09 6918
3215.62 6834
3216.16 6963
3216.69 6640
3217.23 6642
3217.76 6909
3218.30 7062
3218.83 7080
3219.37 7325
3219.90 7406
3220.44 7348
3220.97 7370
3221.51 7225
3222.04 7217
3222.58 7493
3223.11 7123
3223.65 7193
3224.18 7357
3224.72 7308
3225.25 7506
3225.79 7393
3226.33 7088
3226.86 7392
3227.40 7366
3227.93 7068
3228.47 6793
3229.00 6714
3229.54 6731
3230.08 6288
3230.61 6101
3231.15 6129
3231.68 6169
3232.22 5992
3232.76 5777
3233.29 6029
3233.83 6322
3234.36 6276
3234.90 6371
3235.44 6338
3235.97 6430
3236.51 6570
3237.05 6687
3237.58 6877
3238.12 6904
3238.66 6875
3239.19 7429
3239.73 7402
3240.27 7100
3240.80 7045
3241.34 6955
3241.88 7086
3242.41 6949
3242.95 6681
3243.49 6380
3244.03 6161
3244.56 6420
3245.10 6175
3245.64 5910
3246.17 5839
3246.71 5925
3247.25 5957
3247.79 5817
3248.32 5837
3248.86 6139
3249.40 6169
3249.94 6343
3250.47 6112
3251.01 6291
3251.55 6264
3252.09 6431
3252.62 6614
3253.16 6454
3253.70 6492
3254.24 6622
3254.78 6792
3255.31 6810
3255.85 7086
3256.39 7150
3256.93 7079
3257.47 7508
3258.00 7308
3258.54 7368
3259.08 7629
3259.62 7909
3260.16 7984
3260.70 8016
3261.24 8282
3261.77 8626
3262.31 9102
3262.85 9234
3263.39 9436
3263.93 10447
3264.47 10614
3265.01 10778
3265.54 11323
3266.08 11407
3266.62 11998
3267.16 13080
3267.70 12965
3268.24 12955
3268.78 12667
3269.32 12355
3269.86 11614
3270.40 10387
3270.94 9514
3271.48 8806
3272.01 8480
3272.55 7940
3273.09 7501
3273.63 7128
3274.17 6979
3274.71 7289
3275.25 7351
3275.79 7252
3276.33 7360
3276.87 7318
3277.41 7672
3277.95 7643
3278.49 7775
3279.03 7520
3279.57 7422
3280.11 7458
3280.65 7344
3281.19 7597
3281.73 7611
3282.27 7447
3282.81 7354
3283.35 7618
3283.89 7910
3284.43 7805
3284.97 8095
3285.51 8423
3286.05 8167
3286.59 8754
3287.14 9093
3287.68 9008
3288.22 8734
3288.76 8194
3289.30 8096
3289.84 8297
3290.38 7849
3290.92 7825
3291.46 8193
3292.00 8127
3292.54 8476
3293.09 8971
3293.63 9425
3294.17 10078
3294.71 10936
3295.25 10954
3295.79 11281
3296.33 11521
3296.87 11810
3297.42 11601
3297.96 11157
3298.50 10845
3299.04 10529
3299.58 9759
3300.12 9474
3300.67 8883
3301.21 8310
3301.75 7857
3302.29 7895
3302.83 7898
3303.38 7942
3303.92 7721
3304.46 7770
3305.00 7549
3305.54 7487
3306.09 7257
3306.63 7414
3307.17 7047
3307.71 7290
3308.25 7437
3308.80 7015
3309.34 6959
3309.88 6763
3310.42 6829
3310.97 6924
3311.51 6688
3312.05 6864
3312.60 7196
3313.14 7225
3313.68 7266
3314.22 7267
3314.77 7510
3315.31 7510
3315.85 7641
3316.40 7885
3316.94 7724
3317.48 7826
3318.03 7524
3318.57 7833
3319.11 7960
3319.65 7446
3320.20 7562
3320.74 7698
3321.29 7860
3321.83 7931
3322.37 8238
3322.92 8159
3323.46 8222
3324.00 8337
3324.55 8136
3325.09 7530
3325.63 7655
3326.18 7319
3326.72 6829
3327.27 7137
3327.81 7036
3328.35 6831
3328.90 6691
3329.44 6853
3329.99 6803
3330.53 6880
3331.07 7486
3331.62 7942
3332.16 8298
3332.71 8985
3333.25 10185
3333.80 11531
3334.34 12543
3334.89 14362
3335.43 15576
3335.97 16979
3336.52 18118
3337.06 18918
3337.61 18738
3338.15 17813
3338.70 16622
3339.24 15688
3339.79 14394
3340.33 13540
3340.88 12157
3341.42 10746
3341.97 9798
3342.51 8996
3343.06 8655
3343.60 7788
3344.15 7674
3344.69 7541
3345.24 7254
3345.79 7005
3346.33 7079
3346.88 7285
3347.42 7044
3347.97 6927
3348.51 7342
3349.06 7393
3349.61 7786
3350.15 7940
3350.70 7737
3351.24 8239
3351.79 8061
3352.33 8151
3352.88 7946
3353.43 7834
3353.97 7534
3354.52 7402
3355.07 7163
3355.61 7193
3356.16 7024
3356.70 6811
3357.25 6666
3357.80 6477
3358.34 6611
3358.89 6600
3359.44 5921
3359.98 5856
3360.53 6034
3361.08 5942
3361.62 5947
3362.17 5990
3362.72 5940
3363.26 5759
3363.81 5910
3364.36 6393
3364.90 6296
3365.45 6264
3366.00 6239
3366.55 6040
3367.09 6183
3367.64 6738
3368.19 6393
3368.73 6142
3369.28 6398
3369.83 6340
3370.38 6455
3370.92 6712
3371.47 6482
3372.02 6237
3372.57 6474
3373.11 6431
3373.66 6951
3374.21 7072
3374.76 6814
3375.31 6667
3375.85 6683
3376.40 6459
3376.95 6112
3377.50 6094
3378.05 5878
3378.59 5930
3379.14 5678
3379.69 5708
3380.24 5629
3380.79 5769
3381.33 5617
3381.88 5391
3382.43 5481
3382.98 5601
3383.53 5580
3384.08 5418
3384.63 5399
3385.17 5371
3385.72 5649
3386.27 5621
3386.82 5577
3387.37 5909
3387.92 5711
3388.47 5786
3389.02 5723
3389.57 5825
3390.11 5963
3390.66 5988
3391.21 5817
3391.76 5769
3392.31 5842
3392.86 6038
3393.41 5805
3393.96 5631
3394.51 5399
3395.06 5356
3395.61 5623
3396.16 5633
3396.71 5652
3397.26 5283
3397.81 5307
3398.36 5496
3398.91 5248
3399.45 5189
3400.00 5333
3400.55 5421
3401.10 5371
3401.65 5184
3402.20 5225
3402.75 5605
3403.30 5284
3403.85 5537
3404.41 5306
3404.96 5675
3405.51 5388
3406.06 5399
3406.61 5609
3407.16 5473
3407.71 5655
3408.26 5290
3408.81 5297
3409.36 5344
3409.91 5215
3410.46 5115
3411.01 5040
3411.56 5357
3412.11 5741
3412.66 5508
3413.21 5622
3413.77 5486
3414.32 5395
3414.87 5600
3415.42 5761
3415.97 5504
3416.52 5742
3417.07 5762
3417.62 5907
3418.17 5669
3418.73 5565
3419.28 5564
3419.83 5499
3420.38 5243
3420.93 5435
3421.48 5544
3422.04 5611
3422.59 5966
3423.14 5903
3423.69 5737
3424.24 6267
3424.79 6374
3425.35 6165
3425.90 6356
3426.45 6198
3427.00 6129
3427.55 6413
3428.11 6216
3428.66 5926
3429.21 5852
3429.76 5945
3430.31 5577
3430.87 5526
3431.42 5917
3431.97 5830
3432.52 5874
3433.08 5630
3433.63 5593
3434.18 5429
3434.73 5615
3435.29 5547
3435.84 5458
3436.39 5723
3436.95 5307
3437.50 5657
3438.05 5587
3438.60 5532
3439.16 5685
3439.71 5577
3440.26 5626
3440.82 5485
3441.37 5437
3441.92 5711
3442.48 5618
3443.03 5612
3443.58 5919
3444.14 5734
3444.69 5573
3445.24 5440
3445.80 5567
3446.35 5662
3446.90 5340
3447.46 5413
3448.01 5388
3448.57 5542
3449.12 5518
3449.67 5447
3450.23 5319
3450.78 5368
3451.34 5314
3451.89 5413
3452.44 5037
3453.00 5291
3453.55 5056
3454.11 5252
3454.66 5143
3455.21 5238
3455.77 5226
3456.32 4822
3456.88 5166
3457.43 5184
3457.99 5437
3458.54 5263
3459.10 5443
3459.65 5673
3460.20 5384
3460.76 5417
3461.31 5486
3461.87 5847
3462.42 5738
3462.98 5571
3463.53 5563
3464.09 5481
3464.64 5505
3465.20 5808
3465.75 5642
3466.31 5603
3466.86 5863
3467.42 5884
3467.98 6007
3468.53 6166
3469.09 6485
3469.64 6641
3470.20 6294
3470.75 6486
3471.31 6540
3471.86 6271
3472.42 6467
3472.98 6780
3473.53 6728
3474.09 6688
3474.64 6499
3475.20 6599
3475.75 6363
3476.31 6368
3476.87 6254
3477.42 6303
3477.98 6689
3478.53 6860
3479.09 6835
3479.65 7161
3480.20 7229
3480.76 7219
3481.32 7178
3481.87 7355
3482.43 7120
3482.99 7363
3483.54 7216
3484.10 6825
3484.66 6879
3485.21 6604
3485.77 6938
3486.33 7071
3486.88 6859
3487.44 7410
3488.00 7519
3488.55 8018
3489.11 9145
3489.67 9161
3490.22 9608
3490.78 10222
3491.34 10575
3491.90 11659
3492.45 11917
3493.01 11895
3493.57 11899
3494.13 12155
3494.68 12461
3495.24 11485
3495.80 11041
3496.36 11139
3496.91 11320
3497.47 11031
3498.03 11542
3498.59 11358
3499.14 11637
3499.70 12365
3500.26 13118
3500.82 13798
3501.38 14687
3501.93 15814
3502.49 16716
3503.05 18448
3503.61 20570
3504.17 22329
3504.73 23842
3505.28 25839
3505.84 26511
3506.40 26636
3506.96 26733
3507.52 26084
3508.08 23980
3508.63 22828
3509.19 20183
3509.75 17868
3510.31 15607
3510.87 13730
3511.43 11600
3511.99 10278
3512.55 9294
3513.10 8796
3513.66 8235
3514.22 7843
3514.78 7371
3515.34 6916
3515.90 6664
3516.46 6893
3517.02 6771
3517.58 6943
3518.14 6760
3518.70 6773
3519.26 7101
3519.81 6794
3520.37 6867
3520.93 7475
3521.49 7381
3522.05 7142
3522.61 7502
3523.17 7233
3523.73 6987
3524.29 6877
3524.85 6775
3525.41 6842
3525.97 6512
3526.53 6330
3527.09 6227
3527.65 6464
3528.21 6136
3528.77 6271
3529.33 6083
3529.89 6395
3530.45 6414
3531.01 6489
3531.57 6873
3532.13 7028
3532.69 7479
3533.26 7976
3533.82 7806
3534.38 8310
3534.94 8114
3535.50 8090
3536.06 8107
3536.62 8368
3537.18 8551
3537.74 8121
3538.30 8008
3538.86 7717
3539.42 7616
3539.99 7979
3540.55 7483
3541.11 7437
3541.67 7400
3542.23 7563
3542.79 7356
3543.35 6977
3543.91 6873
3544.48 6905
3545.04 7121
3545.60 7116
3546.16 6960
3546.72 6616
3547.28 6641
3547.84 6487
3548.41 6173
3548.97 6005
3549.53 6159
3550.09 5867
3550.65 5490
3551.22 5446
3551.78 5410
3552.34 5467
3552.90 5634
3553.46 5691
3554.03 5533
3554.59 5863
3555.15 5692
3555.71 5952
3556.28 6014
3556.84 5671
3557.40 5713
3557.96 5929
3558.53 5882
3559.09 6048
3559.65 6239
3560.21 6082
3560.78 6295
3561.34 6418
3561.90 6142
3562.46 5998
3563.03 6130
3563.59 6171
3564.15 6006
3564.72 5805
3565.28 5894
3565.84 5698
3566.41 5883
3566.97 5761
3567.53 5701
3568.10 5390
3568.66 5652
3569.22 5848
3569.79 5618
3570.35 5396
3570.91 5768
3571.48 5814
3572.04 5941
3572.60 5852
3573.17 5916
3573.73 5906
3574.29 5940
3574.86 6285
3575.42 6612
3575.99 6908
3576.55 6919
3577.11 7005
3577.68 7541
3578.24 7523
3578.81 7568
3579.37 7584
3579.93 7149
3580.50 6977
3581.06 6600
3581.63 6563
3582.19 6215
3582.76 6282
3583.32 6189
3583.89 6205
3584.45 5940
3585.01 5805
3585.58 5969
3586.14 5704
3586.71 5508
3587.27 5383
3587.84 5553
3588.40 5611
3588.97 5604
3589.53 5462
3590.10 5356
3590.66 5605
3591.23 5435
3591.79 5440
3592.36 5783
3592.92 5729
3593.49 5602
3594.05 5603
3594.62 5631
3595.19 5376
3595.75 5725
3596.32 5583
3596.88 5746
3597.45 5582
3598.01 5860
3598.58 5583
3599.14 5661
3599.71 5675
3600.28 5708
3600.84 5701
3601.41 5784
3601.97 5851
3602.54 6125
3603.11 5838
3603.67 5904
3604.24 5575
3604.80 5490
3605.37 5624
3605.94 5697
3606.50 5735
3607.07 5463
3607.64 5482
3608.20 5257
3608.77 5391
3609.34 5240
3609.90 5220
3610.47 5306
3611.04 5053
3611.60 5170
3612.17 5031
3612.74 5226
3613.30 5280
3613.87 5194
3614.44 5435
3615.00 5666
3615.57 5569
3616.14 6169
3616.70 6795
3617.27 7158
3617.84 7454
3618.41 7843
3618.97 8334
3619.54 8013
3620.11 8196
3620.68 7910
3621.24 7945
3621.81 7565
3622.38 7016
3622.95 6604
3623.51 6474
3624.08 6085
3624.65 5386
3625.22 5317
3625.78 5624
3626.35 5423
3626.92 5151
3627.49 4901
3628.06 5006
3628.62 4899
3629.19 4908
3629.76 4902
3630.33 5220
3630.90 5201
3631.47 5079
3632.03 5299
3632.60 5248
3633.17 5316
3633.74 5130
3634.31 5213
3634.88 5390
3635.44 5126
3636.01 5100
3636.58 5061
3637.15 4840
3637.72 5195
3638.29 5561
3638.86 5710
3639.43 5721
3639.99 6282
3640.56 6521
3641.13 6867
3641.70 7020
3642.27 7349
3642.84 7384
3643.41 7085
3643.98 7544
3644.55 7289
3645.12 6549
3645.69 6380
3646.26 6176
3646.83 6169
3647.40 6125
3647.96 6128
3648.53 5751
3649.10 5544
3649.67 5745
3650.24 5964
3650.81 6034
3651.38 5977
3651.95 6207
3652.52 6165
3653.09 6234
3653.66 6051
3654.23 6222
3654.80 6604
3655.37 6241
3655.94 6263
3656.51 6354
3657.08 6064
3657.65 6248
3658.22 6290
3658.80 6689
3659.37 6580
3659.94 6397
3660.51 6533
3661.08 6722
3661.65 6594
3662.22 6736
3662.79 6566
3663.36 6093
3663.93 6000
3664.50 6053
3665.07 5614
3665.64 5906
3666.21 5865
3666.79 5656
3667.36 5475
3667.93 5846
3668.50 5683
3669.07 5447
3669.64 5275
3670.21 5395
3670.78 5162
3671.36 5209
3671.93 5333
3672.50 5648
3673.07 5770
3673.64 5508
3674.21 5791
3674.78 5941
3675.36 6387
3675.93 6381
3676.50 6256
3677.07 6421
3677.64 6368
3678.22 6464
3678.79 5879
3679.36 5772
3679.93 5695
3680.50 5646
3681.08 5393
3681.65 5347
3682.22 5632
3682.79 5477
3683.37 5429
3683.94 5253
3684.51 5204
3685.08 5611
3685.65 5545
3686.23 5502
3686.80 5507
3687.37 5689
3687.95 5822
3688.52 6177
3689.09 6549
3689.66 6609
3690.24 6557
3690.81 6519
3691.38 6649
3691.96 6507
3692.53 6636
3693.10 6782
3693.67 6266
3694.25 6459
3694.82 6147
3695.39 6069
3695.97 6127
3696.54 5758
3697.11 5800
3697.69 5688
3698.26 6025
3698.83 5942
3699.41 6033
3699.98 6084
3700.56 6315
3701.13 6008
3701.70 5803
3702.28 5764
3702.85 5683
3703.42 5571
3704.00 5640
3704.57 5727
3705.15 5627
3705.72 5597
3706.29 5857
3706.87 5992
3707.44 5611
3708.02 5686
3708.59 5841
3709.17 5720
3709.74 5627
3710.31 5964
3710.89 5986
3711.46 5709
3712.04 5551
3712.61 5655
3713.19 5461
3713.76 5774
3714.34 5496
3714.91 5457
3715.49 5822
3716.06 6195
3716.64 6116
3717.21 6290
3717.79 6439
3718.36 6498
3718.94 7053
3719.51 7125
3720.09 7002
3720.66 7180
3721.24 7380
3721.81 7152
3722.39 7061
3722.96 6763
3723.54 6799
3724.11 6403
3724.69 5855
3725.27 5839
3725.84 5610
3726.42 5214
3726.99 5252
3727.57 5296
3728.14 5193
3728.72 5618
3729.30 5827
3729.87 5709
3730.45 5896
3731.02 5923
3731.60 6157
3732.18 6054
3732.75 6367
3733.33 6399
3733.90 6069
3734.48 5980
3735.06 6082
3735.63 6165
3736.21 6033
3736.79 5848
3737.36 6042
3737.94 5925
3738.52 5908
3739.09 5693
3739.67 5585
3740.25 5432
3740.82 5465
3741.40 5655
3741.98 5569
3742.55 5549
3743.13 5580
3743.71 5855
3744.28 5918
3744.86 5757
3745.44 6027
3746.02 5774
3746.59 5929
3747.17 6491
3747.75 6763
3748.32 6767
3748.90 6719
3749.48 6765
3750.06 6935
3750.63 6684
3751.21 6317
3751.79 6584
3752.37 6083
3752.95 5739
3753.52 5630
3754.10 5339
3754.68 5363
3755.26 5295
3755.83 5179
3756.41 5320
3756.99 5345
3757.57 5387
3758.15 5316
3758.72 5504
3759.30 5605
3759.88 5764
3760.46 5904
3761.04 5794
3761.62 6083
3762.19 6113
3762.77 6312
3763.35 6077
3763.93 6062
3764.51 5791
3765.09 5809
3765.67 6001
3766.25 5802
3766.82 5655
3767.40 5486
3767.98 5229
3768.56 5418
3769.14 5292
3769.72 5402
3770.30 5379
3770.88 5310
3771.46 5305
3772.03 5079
3772.61 5139
3773.19 5278
3773.77 5282
3774.35 5374
3774.93 5363
3775.51 5148
3776.09 5186
3776.67 4897
3777.25 5126
3777.83 5309
3778.41 5283
3778.99 5244
3779.57 5178
3780.15 5345
3780.73 5168
3781.31 5023
3781.89 4961
3782.47 5017
3783.05 4926
3783.63 4831
3784.21 4712
3784.79 4983
3785.37 5143
3785.95 5119
3786.53 5349
3787.11 5010
3787.69 5113
3788.27 5160
3788.85 5131
3789.43 5128
3790.01 4889
3790.59 5300
3791.17 5412
3791.75 5052
3792.33 5147
3792.92 5264
3793.50 5186
3794.08 5635
3794.66 5611
3795.24 5775
3795.82 5534
3796.40 5729
3796.98 5520
3797.56 5353
3798.14 5330
3798.73 5545
3799.31 5515
3799.89 5674
3800.47 5709
3801.05 6028
3801.63 6113
3802.21 6033
3802.80 6296
3803.38 6356
3803.96 6380
3804.54 6644
3805.12 6412
3805.70 6508
3806.29 6871
3806.87 7045
3807.45 7515
3808.03 7545
3808.61 7928
3809.20 8075
3809.78 8235
3810.36 8528
3810.94 8452
3811.52 8399
3812.11 8598
3812.69 8347
3813.27 7974
3813.85 7983
3814.44 8023
3815.02 7716
3815.60 7794
3816.18 7852
3816.77 7814
3817.35 7564
3817.93 7335
3818.51 7356
3819.10 6773
3819.68 6134
3820.26 6123
3820.85 5789
3821.43 5617
3822.01 5536
3822.59 5224
3823.18 5062
3823.76 4969
3824.34 5368
3824.93 5044
3825.51 4973
3826.09 5160
3826.68 5130
3827.26 4875
3827.84 4828
3828.43 4775
3829.01 4648
3829.59 4717
3830.18 4607
3830.76 4725
3831.35 4663
3831.93 4767
3832.51 4849
3833.10 4807
3833.68 4844
3834.26 5053
3834.85 4853
3835.43 4993
3836.02 5000
3836.60 4948
3837.19 5071
3837.77 5117
3838.35 4968
3838.94 5027
3839.52 5165
3840.11 4993
3840.69 4757
3841.28 4690
3841.86 4668
3842.44 4644
3843.03 4604
3843.61 4660
3844.20 4891
3844.78 4970
3845.37 4928
3845.95 4743
3846.54 4865
3847.12 4849
3847.71 5095
3848.29 4910
3848.88 4658
3849.46 4588
3850.05 4770
3850.63 4712
3851.22 4750
3851.80 4735
3852.39 4460
3852.97 4680
3853.56 4570
3854.15 4964
3854.73 4886
3855.32 4740
3855.90 4548
3856.49 4900
3857.07 4983
3857.66 4878
3858.25 5120
3858.83 5210
3859.42 5447
3860.00 5654
3860.59 5518
3861.17 5720
3861.76 5874
3862.35 6054
3862.93 6328
3863.52 6167
3864.11 6104
3864.69 6184
3865.28 5992
3865.86 6002
3866.45 5994
3867.04 5753
3867.62 5629
3868.21 5679
3868.80 5648
3869.38 5670
3869.97 5573
3870.56 5456
3871.14 5353
3871.73 5192
3872.32 5560
3872.90 5173
3873.49 5490
3874.08 5620
3874.66 5918
3875.25 6035
3875.84 6118
3876.43 6221
3877.01 6294
3877.60 6100
3878.19 6354
3878.78 6162
3879.36 5975
3879.95 6041
3880.54 5617
3881.13 5568
3881.71 5461
3882.30 5357
3882.89 5142
3883.48 4954
3884.06 4815
3884.65 4835
3885.24 4860
3885.83 4757
3886.41 4859
3887.00 4886
3887.59 4922
3888.18 4996
3888.77 5215
3889.35 5114
3889.94 5042
3890.53 5189
3891.12 5414
3891.71 5058
3892.30 5052
3892.88 5146
3893.47 5117
3894.06 5222
3894.65 5242
3895.24 5185
3895.83 5122
3896.42 5061
3897.00 5197
3897.59 5100
3898.18 5230
3898.77 5256
3899.36 5156
3899.95 4988
3900.54 5202
3901.13 5146
3901.72 5028
3902.31 5010
3902.89 4996
3903.48 4696
3904.07 4745
3904.66 4883
3905.25 4926
3905.84 4898
3906.43 4984
3907.02 4705
3907.61 4396
3908.20 4415
3908.79 4472
3909.38 4640
3909.97 4658
3910.56 4379
3911.15 4321
3911.74 4241
3912.33 4234
3912.92 4303
3913.51 4583
3914.10 4552
3914.69 4290
3915.28 4161
3915.87 4260
3916.46 4263
3917.05 4238
3917.64 4173
3918.23 4329
3918.82 4576
3919.41 4447
3920.00 4415
3920.59 4459
3921.18 4484
3921.77 4535
3922.36 4704
3922.95 4883
3923.54 4683
3924.13 4525
3924.72 4561
3925.32 4431
3925.91 4418
3926.50 4407
3927.09 4035
3927.68 4194
3928.27 4259
3928.86 4180
3929.45 4354
3930.04 4118
3930.63 4082
3931.23 4055
3931.82 4379
3932.41 4187
3933.00 3959
3933.59 3893
3934.18 4166
3934.77 4188
3935.37 4190
3935.96 4212
3936.55 4390
3937.14 4379
3937.73 4429
3938.33 4244
3938.92 4531
3939.51 4770
3940.10 4768
3940.69 4893
3941.28 5009
3941.88 5317
3942.47 5195
3943.06 5119
3943.65 5033
3944.25 5057
3944.84 5047
3945.43 4702
3946.02 4609
3946.62 4603
3947.21 4734
3947.80 4654
3948.39 4340
3948.99 4558
3949.58 4435
3950.17 4424
3950.76 4449
3951.36 4419
3951.95 4316
3952.54 4482
3953.14 4372
3953.73 4455
3954.32 4587
3954.91 4389
3955.51 4312
3956.10 4509
3956.69 4727
3957.29 4646
3957.88 4706
3958.47 4628
3959.07 4768
3959.66 4695
3960.25 4733
3960.85 4703
3961.44 4650
3962.03 4735
3962.63 4512
3963.22 4520
3963.82 4503
3964.41 4689
3965.00 4718
3965.60 4605
3966.19 4777
3966.79 4806
3967.38 4606
3967.97 4811
3968.57 5041
3969.16 5089
3969.76 4802
3970.35 4823
3970.94 4737
3971.54 4402
3972.13 4325
3972.73 4570
3973.32 4294
3973.92 4289
3974.51 4319
3975.11 4415
3975.70 4418
3976.29 4317
3976.89 4492
3977.48 4372
3978.08 4499
3978.67 4493
3979.27 4859
3979.86 4544
3980.46 4425
3981.05 4603
3981.65 4523
3982.24 4511
3982.84 4569
3983.43 4653
3984.03 4644
3984.62 4831
3985.22 4754
3985.82 4520
3986.41 4379
3987.01 4284
3987.60 4561
3988.20 4871
3988.79 4990
3989.39 4607
3989.98 4452
3990.58 4725
3991.18 5138
3991.77 5110
3992.37 5243
3992.96 5431
3993.56 5308
3994.16 5342
3994.75 5105
3995.35 5320
3995.94 5247
3996.54 5513
3997.14 5681
3997.73 5516
3998.33 5302
3998.93 5338
3999.52 5302
4000.12 4882
4000.71 4901
4001.31 5104
4001.91 4774
4002.50 4922
4003.10 4763
4003.70 4983
4004.29 5027
4004.89 5394
4005.49 5291
4006.09 5410
4006.68 5551
4007.28 5442
4007.88 5201
4008.47 5349
4009.07 5343
4009.67 5269
4010.27 5671
4010.86 5563
4011.46 5315
4012.06 5464
4012.65 5187
4013.25 4995
4013.85 4755
4014.45 4915
4015.04 4861
4015.64 4721
4016.24 4874
4016.84 5170
4017.44 4785
4018.03 4927
4018.63 4860
4019.23 4778
4019.83 4881
4020.42 4959
4021.02 5152
4021.62 5050
4022.22 4998
4022.82 4769
4023.42 4957
4024.01 5016
4024.61 4632
4025.21 4856
4025.81 5170
4026.41 5473
4027.01 5562
4027.60 5773
4028.20 6235
4028.80 6374
4029.40 6416
4030.00 6390
4030.60 6379
4031.20 6440
4031.79 5834
4032.39 5595
4032.99 5806
4033.59 5471
4034.19 5274
4034.79 5240
4035.39 5232
4035.99 5373
4036.59 5304
4037.19 5170
4037.79 5585
4038.38 5720
4038.98 5822
4039.58 5610
4040.18 5808
4040.78 5589
4041.38 5934
4041.98 5651
4042.58 5459
4043.18 5218
4043.78 5012
4044.38 5083
4044.98 4851
4045.58 4848
4046.18 5035
4046.78 5113
4047.38 5033
4047.98 4951
4048.58 5007
4049.18 4895
4049.78 4984
4050.38 5082
4050.98 5059
4051.58 5027
4052.18 5044
4052.78 5200
4053.38 5183
4053.98 5179
4054.58 4971
4055.18 4988
4055.78 4952
4056.38 5077
4056.99 4818
4057.59 4861
4058.19 4882
4058.79 4844
4059.39 4682
4059.99 4644
4060.59 4360
4061.19 4456
4061.79 4624
4062.39 4654
4062.99 4664
4063.60 4667
4064.20 4672
4064.80 4281
4065.40 4463
4066.00 4490
4066.60 4325
4067.20 4613
4067.81 4488
4068.41 4373
4069.01 4406
4069.61 4686
4070.21 4877
4070.81 4639
4071.42 4637
4072.02 4659
4072.62 4601
4073.22 4394
4073.82 4570
4074.42 4542
4075.03 4699
4075.63 4560
4076.23 4567
4076.83 4618
4077.44 4781
4078.04 4671
4078.64 4605
4079.24 4696
4079.84 4623
4080.45 4697
4081.05 4870
4081.65 4583
4082.25 4653
4082.86 4926
4083.46 4883
4084.06 4639
4084.67 4566
4085.27 4479
4085.87 4492
4086.47 4589
4087.08 4469
4087.68 4519
4088.28 4503
4088.89 4346
4089.49 4263
4090.09 4163
4090.69 4368
4091.30 4349
4091.90 4352
4092.50 4324
4093.11 4000
4093.71 4160
4094.31 4412
4094.92 4187
4095.52 4222
4096.13 4309
4096.73 4337
4097.33 4420
4097.94 4299
4098.54 4397
4099.14 4428
4099.75 4192
4100.35 4400
4100.96 4389
4101.56 4185
4102.16 4317
4102.77 4264
4103.37 4294
4103.98 4405
4104.58 4311
4105.18 4419
4105.79 4281
4106.39 4262
4107.00 4648
4107.60 4406
4108.21 4170
4108.81 4277
4109.42 4462
4110.02 4573
4110.62 4677
4111.23 4429
4111.83 4407
4112.44 4470
4113.04 4170
4113.65 3909
4114.25 4388
4114.86 4383
4115.46 4236
4116.07 4332
4116.67 4255
4117.28 4252
4117.88 4326
4118.49 4399
4119.09 4353
4119.70 4201
4120.31 4527
4120.91 4592
4121.52 4550
4122.12 4453
4122.73 4424
4123.33 4548
4123.94 4634
4124.54 4991
4125.15 5138
4125.76 4886
4126.36 4768
4126.97 4653
4127.57 4443
4128.18 4784
4128.79 4637
4129.39 4553
4130.00 4672
4130.60 4530
4131.21 4681
4131.82 4634
4132.42 4531
4133.03 4804
4133.63 4549
4134.24 4676
4134.85 4957
4135.45 4857
4136.06 5017
4136.67 4956
4137.27 5038
4137.88 5096
4138.49 5239
4139.09 5697
4139.70 5754
4140.31 5727
4140.91 5833
4141.52 5993
4142.13 6252
4142.74 6474
4143.34 6100
4143.95 6059
4144.56 6131
4145.16 6094
4145.77 6022
4146.38 5804
4146.99 5305
4147.59 5095
4148.20 4962
4148.81 4919
4149.42 4718
4150.02 4890
4150.63 4609
4151.24 4576
4151.85 4546
4152.45 4519
4153.06 4432
4153.67 4447
4154.28 4718
4154.88 4492
4155.49 4470
4156.10 4486
4156.71 4637
4157.32 4640
4157.93 4478
4158.53 4471
4159.14 4353
4159.75 4230
4160.36 4390
4160.97 4407
4161.57 4221
4162.18 4348
4162.79 4788
4163.40 4910
4164.01 4876
4164.62 4835
4165.23 5117
4165.83 5039
4166.44 5087
4167.05 5131
4167.66 5187
4168.27 5239
4168.88 4955
4169.49 5071
4170.10 4938
4170.71 5102
4171.32 5076
4171.92 4907
4172.53 4984
4173.14 5145
4173.75 5076
4174.36 5138
4174.97 5417
4175.58 5071
4176.19 5098
4176.80 5218
4177.41 5354
4178.02 5295
4178.63 5221
4179.24 5050
4179.85 5008
4180.46 5054
4181.07 5066
4181.68 4796
4182.29 4968
4182.90 4691
4183.51 4670
4184.12 4717
4184.73 4603
4185.34 4702
4185.95 4662
4186.56 4408
4187.17 4397
4187.78 4495
4188.39 4726
4189.00 4699
4189.61 4722
4190.22 4941
4190.83 5082
4191.44 5390
4192.05 5722
4192.66 6009
4193.27 6226
4193.88 6523
4194.49 6986
4195.10 7251
4195.72 7520
4196.33 7028
4196.94 7162
4197.55 7220
4198.16 6795
4198.77 6695
4199.38 6487
4199.99 6366
4200.60 6196
4201.22 6034
4201.83 5639
4202.44 5666
4203.05 5609
4203.66 5267
4204.27 5090
4204.88 4901
4205.50 4920
4206.11 4852
4206.72 4653
4207.33 4865
4207.94 4787
4208.55 4730
4209.17 4798
4209.78 4685
4210.39 4672
4211.00 4818
4211.61 4659
4212.23 4679
4212.84 4619
4213.45 4890
4214.06 5109
4214.68 5121
4215.29 5185
4215.90 5289
4216.51 5280
4217.12 5618
4217.74 6007
4218.35 6444
4218.96 6724
4219.58 7004
4220.19 6791
4220.80 7609
4221.41 7793
4222.03 7226
4222.64 7075
4223.25 7042
4223.86 6983
4224.48 6849
4225.09 6918
4225.70 6871
4226.32 6908
4226.93 7268
4227.54 7515
4228.16 7945
4228.77 8210
4229.38 8090
4230.00 7838
4230.61 7945
4231.22 8379
4231.84 8151
4232.45 8248
4233.06 8523
4233.68 8661
4234.29 8533
4234.91 8993
4235.52 8956
4236.13 9132
4236.75 9194
4237.36 8960
4237.97 8521
4238.59 8013
4239.20 7664
4239.82 6909
4240.43 6520
4241.05 6610
4241.66 5959
4242.27 5669
4242.89 5742
4243.50 5685
4244.12 5596
4244.73 5773
4245.35 5803
4245.96 5930
4246.57 6013
4247.19 5777
4247.80 5726
4248.42 6059
4249.03 6242
4249.65 6234
4250.26 6331
4250.88 6339
4251.49 6142
4252.11 5927
4252.72 5717
4253.34 5562
4253.95 5833
4254.57 5717
4255.18 5706
4255.80 5709
4256.41 5710
4257.03 5678
4257.64 5546
4258.26 5391
4258.88 5477
4259.49 5026
4260.11 5116
4260.72 5215
4261.34 4866
4261.95 5009
4262.57 5240
4263.19 5149
4263.80 5315
4264.42 5280
4265.03 4810
4265.65 5204
4266.26 5151
4266.88 5227
4267.50 5341
4268.11 5479
4268.73 5270
4269.35 5404
4269.96 5226
4270.58 5337
4271.19 5068
4271.81 5153
4272.43 4924
4273.04 4723
4273.66 4855
4274.28 4821
4274.89 5058
4275.51 5320
4276.13 5204
4276.74 5499
4277.36 5572
4277.98 5315
4278.59 5281
4279.21 5129
4279.83 5034
4280.45 4960
4281.06 4815
4281.68 4649
4282.30 4675
4282.91 4667
4283.53 4757
4284.15 4672
4284.77 4945
4285.38 4583
4286.00 4837
4286.62 4963
4287.24 5010
4287.85 4880
4288.47 4851
4289.09 4704
4289.71 4718
4290.32 4699
4290.94 4654
4291.56 4637
4292.18 4581
4292.80 4606
4293.41 4639
4294.03 4391
4294.65 4089
4295.27 4209
4295.89 4441
4296.50 4384
4297.12 4369
4297.74 4344
4298.36 4408
4298.98 4579
4299.60 4730
4300.21 4606
4300.83 4584
4301.45 5109
4302.07 5137
4302.69 5058
4303.31 4852
4303.93 4710
4304.54 4708
4305.16 5060
4305.78 5203
4306.40 5183
4307.02 5070
4307.64 4888
4308.26 4887
4308.88 4780
4309.50 4587
4310.12 4362
4310.73 4497
4311.35 4810
4311.97 4445
4312.59 4386
4313.21 4653
4313.83 4502
4314.45 4511
4315.07 4330
4315.69 4442
4316.31 4444
4316.93 4351
4317.55 4581
4318.17 4745
4318.79 4594
4319.41 4444
4320.03 4579
4320.65 4332
4321.27 4411
4321.89 4433
4322.51 4340
4323.13 4602
4323.75 4574
4324.37 4551
4324.99 4381
4325.61 4354
4326.23 4423
4326.85 4549
4327.47 4750
4328.09 4733
4328.71 4299
4329.33 4448
4329.95 4458
4330.57 4415
4331.19 4517
4331.81 4440
4332.44 4478
4333.06 4431
4333.68 4438
4334.30 4303
4334.92 4187
4335.54 4461
4336.16 4400
4336.78 4663
4337.40 4607
4338.02 4660
4338.65 4858
4339.27 4699
4339.89 4844
4340.51 4902
4341.13 4716
4341.75 5047
4342.37 5035
4342.99 5295
4343.62 5044
4344.24 5570
4344.86 5675
4345.48 6241
4346.10 6341
4346.73 6847
4347.35 6787
4347.97 6884
4348.59 6873
4349.21 6815
4349.83 6606
4350.46 5884
4351.08 5681
4351.70 5245
4352.32 5077
4352.95 4894
4353.57 4734
4354.19 4662
4354.81 4653
4355.43 4566
4356.06 4661
4356.68 4362
4357.30 4383
4357.93 4390
4358.55 4402
4359.17 4350
4359.79 4292
4360.42 4390
4361.04 4182
4361.66 4500
4362.28 4164
4362.91 4278
4363.53 4296
4364.15 4518
4364.78 4529
4365.40 4504
4366.02 4391
4366.65 4485
4367.27 4343
4367.89 4366
4368.52 4361
4369.14 4131
4369.76 4065
4370.39 4108
4371.01 4066
4371.63 3804
4372.26 3979
4372.88 3984
4373.50 3987
4374.13 4045
4374.75 4183
4375.38 3860
4376.00 4073
4376.62 4246
4377.25 4176
4377.87 4366
4378.50 4339
4379.12 4251
4379.74 4651
4380.37 4561
4380.99 4653
4381.62 4816
4382.24 4816
4382.87 4941
4383.49 4771
4384.11 4803
4384.74 4804
4385.36 4692
4385.99 4802
4386.61 4628
4387.24 4808
4387.86 4922
4388.49 4833
4389.11 4778
4389.74 4949
4390.36 4646
4390.99 4901
4391.61 4981
4392.24 4913
4392.86 5026
4393.49 5032
4394.11 4939
4394.74 5206
4395.36 4816
4395.99 4812
4396.61 4796
4397.24 4831
4397.86 4776
4398.49 4860
4399.12 4854
4399.74 5175
4400.37 5027
4400.99 4916
4401.62 4807
4402.24 4774
4402.87 4828
4403.50 4773
4404.12 5015
4404.75 4563
4405.37 4690
4406.00 4608
4406.62 4600
4407.25 4615
4407.88 4842
4408.50 4354
4409.13 4443
4409.76 4630
4410.38 4463
4411.01 4376
4411.64 4375
4412.26 4511
4412.89 4412
4413.51 4547
4414.14 4373
4414.77 4464
4415.39 4370
4416.02 4238
4416.65 4594
4417.28 4777
4417.90 4737
4418.53 4541
4419.16 4440
4419.78 4321
4420.41 4374
4421.04 4335
4421.66 4439
4422.29 4291
4422.92 4331
4423.55 4145
4424.17 3995
4424.80 3869
4425.43 3917
4426.06 3727
4426.68 3790
4427.31 3802
4427.94 3562
4428.57 3583
4429.19 3605
4429.82 3716
4430.45 3930
4431.08 3793
4431.70 4146
4432.33 4101
4432.96 3937
4433.59 4010
4434.22 4212
4434.84 4481
4435.47 4590
4436.10 4624
4436.73 4655
4437.36 4444
4437.99 4448
4438.61 4309
4439.24 4553
4439.87 4634
4440.50 4457
4441.13 4362
4441.76 4052
4442.38 4164
4443.01 4030
4443.64 3749
4444.27 3812
4444.90 3762
4445.53 3633
4446.16 3862
4446.79 3973
4447.42 4062
4448.04 3928
4448.67 3947
4449.30 4145
4449.93 3949
4450.56 3855
4451.19 3984
4451.82 3881
4452.45 3871
4453.08 3933
4453.71 3883
4454.34 3865
4454.97 3743
4455.60 3824
4456.23 3812
4456.86 3873
4457.48 3878
4458.11 3999
4458.74 3913
4459.37 3842
4460.00 3934
4460.63 3802
4461.26 3584
4461.89 3596
4462.52 3498
4463.15 3604
4463.78 3681
4464.41 3632
4465.04 3800
4465.67 3720
4466.30 3651
4466.94 3607
4467.57 3571
4468.20 3565
4468.83 3494
4469.46 3528
4470.09 3677
4470.72 3682
4471.35 3454
4471.98 3483
4472.61 3768
4473.24 3436
4473.87 3342
4474.50 3622
4475.13 3860
4475.76 3753
4476.40 3536
4477.03 3449
4477.66 3393
4478.29 3427
4478.92 3572
4479.55 3792
4480.18 3592
4480.81 3577
4481.45 3485
4482.08 3653
4482.71 3824
4483.34 3855
4483.97 3815
4484.60 4051
4485.23 3963
4485.87 3838
4486.50 4076
4487.13 3901
4487.76 3741
4488.39 3670
4489.03 3573
4489.66 3662
4490.29 3715
4490.92 3794
4491.55 3695
4492.19 3555
4492.82 3677
4493.45 3529
4494.08 3630
4494.71 3807
4495.35 3689
4495.98 3777
4496.61 3583
4497.24 3594
4497.88 3823
4498.51 3776
4499.14 4006
4499.77 4086
4500.41 4041
4501.04 4158
4501.67 4388
4502.31 4565
4502.94 4774
4503.57 4619
4504.20 4880
4504.84 4870
4505.47 4690
4506.10 4577
4506.74 4416
4507.37 4456
4508.00 4331
4508.64 4281
4509.27 4247
4509.90 4041
4510.54 4051
4511.17 4054
4511.80 4102
4512.44 3931
4513.07 3718
4513.70 3802
4514.34 3729
4514.97 3699
4515.61 3785
4516.24 3671
4516.87 3766
4517.51 3674
4518.14 3726
4518.78 3596
4519.41 3701
4520.04 3658
4520.68 3396
4521.31 3513
4521.95 3606
4522.58 3753
4523.21 3824
4523.85 3591
4524.48 3763
4525.12 3542
4525.75 3814
4526.39 3785
4527.02 3778
4527.66 3863
4528.29 4117
4528.93 3984
4529.56 4343
4530.20 4486
4530.83 4955
4531.46 5013
4532.10 5199
4532.73 5430
4533.37 5723
4534.00 5677
4534.64 5488
4535.28 5216
4535.91 4950
4536.55 4758
4537.18 4631
4537.82 4389
4538.45 4350
4539.09 4355
4539.72 3903
4540.36 3775
4540.99 3625
4541.63 3714
4542.26 3613
4542.90 3598
4543.54 3657
4544.17 3501
4544.81 3573
4545.44 3630
4546.08 3624
4546.72 3494
4547.35 3648
4547.99 3584
4548.62 3608
4549.26 3406
4549.90 3381
4550.53 3539
4551.17 3621
4551.80 3569
4552.44 3664
4553.08 3856
4553.71 3631
4554.35 3652
4554.99 3778
4555.62 3758
4556.26 3708
4556.90 3670
4557.53 3409
4558.17 3669
4558.81 3580
4559.44 3463
4560.08 3485
4560.72 3501
4561.35 3382
4561.99 3453
4562.63 3297
4563.27 3518
4563.90 3327
4564.54 3353
4565.18 3549
4565.81 3849
4566.45 3588
4567.09 3733
4567.73 3837
4568.36 3820
4569.00 3711
4569.64 3796
4570.28 3789
4570.91 3874
4571.55 3905
4572.19 3563
4572.83 3582
4573.47 3925
4574.10 3586
4574.74 3699
4575.38 3635
4576.02 3557
4576.66 3685
4577.29 3572
4577.93 3318
4578.57 3333
4579.21 3325
4579.85 3326
4580.49 3476
4581.12 3563
4581.76 3671
4582.40 3782
4583.04 3556
4583.68 3549
4584.32 3688
4584.95 3643
4585.59 3613
4586.23 3541
4586.87 3715
4587.51 3476
4588.15 3590
4588.79 3567
4589.43 3570
4590.07 3767
4590.70 3658
4591.34 3730
4591.98 3855
4592.62 3973
4593.26 3772
4593.90 3766
4594.54 3824
4595.18 3631
4595.82 3531
4596.46 3571
4597.10 3707
4597.74 3629
4598.38 3619
4599.02 3604
4599.66 3585
4600.30 3613
4600.93 3493
4601.57 3567
4602.21 3729
4602.85 3672
4603.49 3881
4604.13 3831
4604.77 3710
4605.41 3841
4606.05 3786
4606.69 3943
4607.33 3828
4607.97 3927
4608.62 4025
4609.26 3993
4609.90 4049
4610.54 3908
4611.18 3777
4611.82 3721
4612.46 3814
4613.10 3893
4613.74 3982
4614.38 3819
4615.02 3546
4615.66 3610
4616.30 3628
4616.94 3644
4617.58 3644
4618.22 3732
4618.87 3591
4619.51 3708
4620.15 3553
4620.79 3559
4621.43 3241
4622.07 3409
4622.71 3523
4623.35 3433
4624.00 3458
4624.64 3412
4625.28 3224
4625.92 3169
4626.56 3492
4627.20 3649
4627.84 3390
4628.49 3475
4629.13 3409
4629.77 3411
4630.41 3379
4631.05 3495
4631.69 3451
4632.34 3497
4632.98 3429
4633.62 3341
4634.26 3406
4634.91 3374
4635.55 3430
4636.19 3302
4636.83 3358
4637.47 3422
4638.12 3423
4638.76 3601
4639.40 3784
4640.04 3747
4640.69 3662
4641.33 3862
4641.97 3853
4642.61 3828
4643.26 3738
4643.90 3584
4644.54 3625
4645.18 3454
4645.83 3706
4646.47 3478
4647.11 3311
4647.76 3509
4648.40 3502
4649.04 3407
4649.69 3227
4650.33 3221
4650.97 3369
4651.62 3465
4652.26 3509
4652.90 3291
4653.55 3236
4654.19 3496
4654.83 3480
4655.48 3494
4656.12 3641
4656.76 3455
4657.41 3494
4658.05 3444
4658.69 3446
4659.34 3514
4659.98 3362
4660.63 3495
4661.27 3589
4661.91 3659
4662.56 3503
4663.20 3595
4663.85 3656
4664.49 3456
4665.13 3541
4665.78 3528
4666.42 3445
4667.07 3247
4667.71 3211
4668.36 3252
4669.00 3223
4669.64 3120
4670.29 3116
4670.93 3324
4671.58 3476
4672.22 3364
4672.87 3323
4673.51 3395
4674.16 3192
4674.80 3240
4675.45 3270
4676.09 3391
4676.74 3408
4677.38 3263
4678.03 3294
4678.67 3361
4679.32 3592
4679.96 3396
4680.61 3526
4681.25 3592
4681.90 3652
4682.54 3695
4683.19 3710
4683.84 3719
4684.48 3680
4685.13 3739
4685.77 3451
4686.42 3547
4687.06 3526
4687.71 3539
4688.36 3487
4689.00 3480
4689.65 3475
4690.29 3382
4690.94 3299
4691.58 3443
4692.23 3508
4692.88 3413
4693.52 3138
4694.17 3358
4694.82 3537
4695.46 3705
4696.11 3661
4696.75 3706
4697.40 3880
4698.05 3945
4698.69 4083
4699.34 4156
4699.99 4137
4700.63 4236
4701.28 3847
4701.93 3820
4702.57 3883
4703.22 3927
4703.87 3722
4704.51 3534
4705.16 3717
4705.81 3704
4706.46 3686
4707.10 3813
4707.75 3933
4708.40 3943
4709.04 3839
4709.69 3938
4710.34 4056
4710.99 4257
4711.63 4091
4712.28 3959
4712.93 3872
4713.58 3910
4714.22 3783
4714.87 3587
4715.52 3830
4716.17 3768
4716.81 3594
4717.46 3505
4718.11 3558
4718.76 3652
4719.41 3708
4720.05 3808
4720.70 3502
4721.35 3757
4722.00 3986
4722.65 3817
4723.29 3869
4723.94 3831
4724.59 3802
4725.24 4139
4725.89 4219
4726.54 4553
4727.18 4566
4727.83 4735
4728.48 4509
4729.13 4533
4729.78 4483
4730.43 4558
4731.08 4166
4731.73 3759
4732.37 4080
4733.02 3691
4733.67 3692
4734.32 3714
4734.97 3528
4735.62 3716
4736.27 3723
4736.92 3878
4737.57 3686
4738.22 3590
4738.86 3820
4739.51 3866
4740.16 4007
4740.81 4211
4741.46 4188
4742.11 4046
4742.76 4122
4743.41 4117
4744.06 4170
4744.71 3886
4745.36 3871
4746.01 4251
4746.66 4136
4747.31 4133
4747.96 3974
4748.61 4024
4749.26 4055
4749.91 4303
4750.56 4302
4751.21 4398
4751.86 4694
4752.51 4720
4753.16 4744
4753.81 4901
4754.46 4736
4755.11 4899
4755.76 4812
4756.41 4782
4757.06 4420
4757.71 4165
4758.36 4005
4759.01 3691
4759.67 3629
4760.32 3476
4760.97 3499
4761.62 3556
4762.27 3538
4762.92 3697
4763.57 3600
4764.22 3402
4764.87 3367
4765.52 3675
4766.17 3566
4766.83 3493
4767.48 3533
4768.13 3560
4768.78 3526
4769.43 3537
4770.08 3509
4770.73 3482
4771.39 3386
4772.04 3435
4772.69 3335
4773.34 3294
4773.99 3282
4774.64 3554
4775.30 3380
4775.95 3254
4776.60 3497
4777.25 3367
4777.90 3376
4778.56 3170
4779.21 3231
4779.86 3401
4780.51 3431
4781.16 3493
4781.82 3517
4782.47 3509
4783.12 3571
4783.77 3702
4784.43 3491
4785.08 3335
4785.73 3287
4786.38 3340
4787.04 3221
4787.69 3309
4788.34 3644
4788.99 3361
4789.65 3346
4790.30 3365
4790.95 3295
4791.60 3405
4792.26 3358
4792.91 3226
4793.56 3385
4794.22 3385
4794.87 3490
4795.52 3400
4796.18 3365
4796.83 3322
4797.48 3317
4798.14 3255
4798.79 3058
4799.44 3280
4800.10 3253
4800.75 3227
4801.40 3206
4802.06 3380
4802.71 3332
4803.36 2922
4804.02 3045
4804.67 3220
4805.33 3090
4805.98 3248
4806.63 3342
4807.29 3254
4807.94 3331
4808.59 3339
4809.25 3632
4809.90 3503
4810.56 3388
4811.21 3242
4811.87 3442
4812.52 3535
4813.17 3481
4813.83 3495
4814.48 3528
4815.14 3571
4815.79 3667
4816.45 3762
4817.10 3781
4817.76 3910
4818.41 3899
4819.07 4035
4819.72 4090
4820.38 4093
4821.03 4210
4821.69 4351
4822.34 4458
4823.00 4570
4823.65 4383
4824.31 4613
4824.96 4538
4825.62 4498
4826.27 4902
4826.93 4760
4827.58 4757
4828.24 4826
4828.89 4702
4829.55 4647
4830.20 4495
4830.86 4389
4831.51 4234
4832.17 4205
4832.83 4254
4833.48 4361
4834.14 4571
4834.79 4512
4835.45 4501
4836.10 4465
4836.76 4568
4837.42 4724
4838.07 4474
4838.73 4448
4839.39 4563
4840.04 4399
4840.70 4420
4841.35 4307
4842.01 4265
4842.67 4399
4843.32 4210
4843.98 4088
4844.64 4086
4845.29 4130
4845.95 4063
4846.61 4135
4847.26 4191
4847.92 4388
4848.58 4512
4849.23 4548
4849.89 4554
4850.55 5017
4851.20 5231
4851.86 5239
4852.52 5090
4853.17 4902
4853.83 4891
4854.49 4690
4855.15 4384
4855.80 4561
4856.46 4536
4857.12 4758
4857.78 4588
4858.43 4576
4859.09 4578
4859.75 4596
4860.41 4510
4861.06 4611
4861.72 4531
4862.38 4763
4863.04 4614
4863.69 4633
4864.35 4870
4865.01 4680
4865.67 4701
4866.33 4799
4866.98 4963
4867.64 4868
4868.30 4672
4868.96 4715
4869.62 4416
4870.27 4457
4870.93 4530
4871.59 4417
4872.25 4442
4872.91 4474
4873.57 4278
4874.22 4404
4874.88 4542
4875.54 4560
4876.20 4466
4876.86 4303
4877.52 4263
4878.18 4149
4878.83 4081
4879.49 4077
4880.15 4024
4880.81 3944
4881.47 4064
4882.13 3853
4882.79 3767
4883.45 3977
4884.11 3955
4884.77 3813
4885.43 3827
4886.08 3917
4886.74 3967
4887.40 4220
4888.06 4008
4888.72 3993
4889.38 3888
4890.04 4072
4890.70 4344
4891.36 4292
4892.02 4210
4892.68 4389
4893.34 4380
4894.00 4455
4894.66 4535
4895.32 4305
4895.98 4204
4896.64 4302
4897.30 4573
4897.96 4509
4898.62 4495
4899.28 4437
4899.94 4673
4900.60 4577
4901.26 4092
4901.92 4298
4902.58 4540
4903.24 4440
4903.90 4338
4904.56 4112
4905.22 4278
4905.88 4078
4906.55 4079
4907.21 3915
4907.87 4046
4908.53 4035
4909.19 3931
4909.85 3977
4910.51 3977
4911.17 3923
4911.83 3878
4912.49 3885
4913.15 4016
4913.82 3722
4914.48 3533
4915.14 3638
4915.80 3659
4916.46 3552
4917.12 3479
4917.78 3499
4918.44 3374
4919.11 3551
4919.77 3518
4920.43 3348
4921.09 3308
4921.75 3214
4922.41 3308
4923.08 3411
4923.74 3384
4924.40 3467
4925.06 3176
4925.72 3302
4926.39 3559
4927.05 3348
4927.71 3667
4928.37 3667
4929.03 3756
4929.70 3463
4930.36 3417
4931.02 3530
4931.68 3502
4932.35 3407
4933.01 3536
4933.67 3543
4934.33 3436
4935.00 3507
4935.66 3578
4936.32 3496
4936.98 3453
4937.65 3523
4938.31 3360
4938.97 3578
4939.64 3472
4940.30 3350
4940.96 3186
4941.62 3375
4942.29 3517
4942.95 3391
4943.61 3403
4944.28 3477
4944.94 3295
4945.60 3299
4946.27 3244
4946.93 3126
4947.59 3124
4948.26 3101
4948.92 3397
4949.58 3338
4950.25 3255
4950.91 3123
4951.58 3152
4952.24 3105
4952.90 3284
4953.57 3319
4954.23 3098
4954.90 3081
4955.56 3157
4956.22 3224
4956.89 3394
4957.55 3301
4958.22 3435
4958.88 3307
4959.54 3408
4960.21 3493
4960.87 3592
4961.54 3678
4962.20 3849
4962.87 3905
4963.53 4322
4964.19 4556
4964.86 4475
4965.52 4515
4966.19 4815
4966.85 4769
4967.52 4474
4968.18 4407
4968.85 4260
4969.51 3853
4970.18 3869
4970.84 3823
4971.51 3841
4972.17 3889
4972.84 3634
4973.50 3706
4974.17 3836
4974.83 3785
4975.50 3800
4976.16 3594
4976.83 3430
4977.50 3790
4978.16 3794
4978.83 3774
4979.49 3776
4980.16 3641
4980.82 3576
4981.49 3459
4982.15 3323
4982.82 3439
4983.49 3474
4984.15 3559
4984.82 3540
4985.48 3611
4986.15 3851
4986.82 3849
4987.48 3958
4988.15 4233
4988.81 4366
4989.48 4418
4990.15 4561
4990.81 4602
4991.48 4477
4992.15 4730
4992.81 4751
4993.48 4178
4994.15 4010
4994.81 3932
4995.48 3592
4996.15 3536
4996.81 3654
4997.48 3440
4998.15 3244
4998.81 3299
4999.48 3410
5000.15 3414
5000.81 3306
5001.48 3120
5002.15 3131
5002.82 3020
5003.48 3135
5004.15 2938
5004.82 3061
5005.48 3048
5006.15 3168
5006.82 3202
5007.49 3245
5008.15 3196
5008.82 3300
5009.49 3228
5010.16 3136
5010.82 3242
5011.49 3210
5012.16 3140
5012.83 3124
5013.50 3222
5014.16 3134
5014.83 3158
5015.50 3351
5016.17 3342
5016.84 3495
5017.50 3584
5018.17 3531
5018.84 3665
5019.51 3391
5020.18 3490
5020.84 3824
5021.51 3750
5022.18 3747
5022.85 3904
5023.52 3823
5024.19 3912
5024.86 3962
5025.52 3656
5026.19 3680
5026.86 3625
5027.53 3462
5028.20 3697
5028.87 3506
5029.54 3418
5030.21 3627
5030.88 3624
5031.54 3292
5032.21 3145
5032.88 3362
5033.55 3304
5034.22 3348
5034.89 3147
5035.56 3236
5036.23 3132
5036.90 2916
5037.57 3109
5038.24 3110
5038.91 3030
5039.58 3118
5040.25 3102
5040.92 3175
5041.59 3296
5042.26 3203
5042.92 3437
5043.59 3480
5044.26 3654
5044.93 3517
5045.60 3475
5046.27 3614
5046.94 3747
5047.61 3560
5048.29 3553
5048.96 3536
5049.63 3618
5050.30 3454
5050.97 3521
5051.64 3519
5052.31 3455
5052.98 3379
5053.65 3540
5054.32 3803
5054.99 3502
5055.66 3358
5056.33 3457
5057.00 3519
5057.67 3518
5058.34 3300
5059.01 3391
5059.68 3167
5060.36 3236
5061.03 3264
5061.70 3325
5062.37 3276
5063.04 3408
5063.71 3340
5064.38 3184
5065.05 3253
5065.73 3395
5066.40 3244
5067.07 3338
5067.74 3108
5068.41 3142
5069.08 3186
5069.75 3307
5070.43 3176
5071.10 3100
5071.77 3136
5072.44 3149
5073.11 3092
5073.78 3061
5074.46 2995
5075.13 2949
5075.80 3062
5076.47 3348
5077.14 3371
5077.82 3360
5078.49 3413
5079.16 3428
5079.83 3726
5080.51 3899
5081.18 3792
5081.85 3843
5082.52 3840
5083.20 3809
5083.87 3727
5084.54 3751
5085.21 3804
5085.89 3840
5086.56 3862
5087.23 3644
5087.90 3582
5088.58 3804
5089.25 3903
5089.92 4064
5090.60 3938
5091.27 4193
5091.94 4337
5092.61 4527
5093.29 4520
5093.96 4704
5094.63 4493
5095.31 4248
5095.98 4174
5096.65 4056
5097.33 3852
5098.00 3723
5098.67 3652
5099.35 3583
5100.02 3565
5100.70 3303
5101.37 3391
5102.04 3504
5102.72 3524
5103.39 3274
5104.06 3297
5104.74 3476
5105.41 3490
5106.09 3409
5106.76 3472
5107.43 3522
5108.11 3471
5108.78 3431
5109.46 3348
5110.13 3289
5110.81 3139
5111.48 3197
5112.15 3121
5112.83 3296
5113.50 3229
5114.18 3291
5114.85 2987
5115.53 2994
5116.20 3197
5116.88 3234
5117.55 3177
5118.23 3113
5118.90 3306
5119.58 2881
5120.25 3159
5120.93 3332
5121.60 3432
5122.28 3044
5122.95 3329
5123.63 3267
5124.30 3229
5124.98 3239
5125.65 3128
5126.33 3323
5127.00 3278
5127.68 3272
5128.35 3335
5129.03 3439
5129.70 3414
5130.38 3404
5131.06 3521
5131.73 3477
5132.41 3398
5133.08 3515
5133.76 3521
5134.43 3612
5135.11 3353
5135.79 3522
5136.46 3509
5137.14 3492
5137.81 3673
5138.49 3706
5139.17 3697
5139.84 3804
5140.52 3757
5141.20 4102
5141.87 4177
5142.55 3811
5143.22 3948
5143.90 3832
5144.58 3504
5145.25 3325
5145.93 3247
5146.61 3117
5147.28 3003
5147.96 3089
5148.64 3047
5149.31 2939
5149.99 2893
5150.67 3098
5151.35 3053
5152.02 2931
5152.70 3028
5153.38 3057
5154.05 3100
5154.73 3057
5155.41 2904
5156.09 3032
5156.76 3029
5157.44 2996
5158.12 2922
5158.80 2997
5159.47 2971
5160.15 3011
5160.83 3102
5161.51 3134
5162.18 3041
5162.86 3049
5163.54 2952
5164.22 2979
5164.89 2937
5165.57 3054
5166.25 3089
5166.93 3206
5167.61 3332
5168.28 3327
5168.96 3143
5169.64 3338
5170.32 3010
5171.00 3005
5171.68 3014
5172.35 2971
5173.03 2909
5173.71 2952
5174.39 3057
5175.07 3114
5175.75 3076
5176.43 3018
5177.10 3002
5177.78 3083
5178.46 3030
5179.14 3082
5179.82 2901
5180.50 2881
5181.18 3121
5181.86 2875
5182.53 2986
5183.21 3141
5183.89 3187
5184.57 2968
5185.25 3056
5185.93 2952
5186.61 2964
5187.29 3015
5187.97 2825
5188.65 2770
5189.33 2756
5190.01 2802
5190.69 3018
5191.37 3021
5192.05 2898
5192.73 3010
5193.41 2772
5194.09 2984
5194.77 2939
5195.45 2739
5196.12 2692
5196.80 2769
5197.48 2754
5198.17 2900
5198.85 2871
5199.53 3009
5200.21 2899
5200.89 3037
5201.57 3086
5202.25 2916
5202.93 3160
5203.61 3134
5204.29 3136
5204.97 3043
5205.65 3078
5206.33 3142
5207.01 3016
5207.69 3223
5208.37 3377
5209.05 3495
5209.73 3673
5210.41 3454
5211.09 3662
5211.78 3691
5212.46 3533
5213.14 3597
5213.82 3297
5214.50 3199
5215.18 3335
5215.86 3370
5216.54 3151
5217.22 3119
5217.91 3016
5218.59 3100
5219.27 3118
5219.95 3303
5220.63 3338
5221.31 3351
5222.00 3211
5222.68 3114
5223.36 3353
5224.04 3404
5224.72 3280
5225.40 3352
5226.09 3016
5226.77 3077
5227.45 3187
5228.13 3081
5228.81 3043
5229.50 3161
5230.18 3108
5230.86 2961
5231.54 2993
5232.22 3195
5232.91 3118
5233.59 3160
5234.27 2971
5234.95 3036
5235.64 3136
5236.32 3154
5237.00 3370
5237.68 3199
5238.37 3398
5239.05 3171
5239.73 3202
5240.42 3383
5241.10 3275
5241.78 3234
5242.46 3128
5243.15 3215
5243.83 3217
5244.51 3109
5245.20 3051
5245.88 2979
5246.56 2914
5247.25 2887
5247.93 2894
5248.61 2809
5249.30 2787
5249.98 2927
5250.66 3013
5251.35 2866
5252.03 2913
5252.71 2815
5253.40 2910
5254.08 2836
5254.77 2904
5255.45 2818
5256.13 2731
5256.82 2831
5257.50 2611
5258.18 2707
5258.87 2876
5259.55 2926
5260.24 2976
5260.92 2911
5261.61 3033
5262.29 2929
5262.97 3029
5263.66 3074
5264.34 3157
5265.03 3271
5265.71 3123
5266.40 3094
5267.08 3218
5267.76 3232
5268.45 3127
5269.13 3012
5269.82 3090
5270.50 3101
5271.19 3166
5271.87 3061
5272.56 3047
5273.24 3011
5273.93 3079
5274.61 2869
5275.30 3064
5275.98 3123
5276.67 3114
5277.35 3240
5278.04 3183
5278.72 3158
5279.41 3295
5280.10 3494
5280.78 3576
5281.47 3837
5282.15 4020
5282.84 3973
5283.52 3903
5284.21 3983
5284.89 4018
5285.58 3831
5286.27 3662
5286.95 3441
5287.64 3192
5288.32 3190
5289.01 3254
5289.70 3074
5290.38 2907
5291.07 2980
5291.75 3069
5292.44 3093
5293.13 3033
5293.81 3201
5294.50 3112
5295.19 2949
5295.87 3110
5296.56 3184
5297.24 3387
5297.93 3252
5298.62 3335
5299.30 3164
5299.99 3075
5300.68 3061
5301.36 3025
5302.05 2987
5302.74 3004
5303.43 3310
5304.11 3254
5304.80 3135
5305.49 3175
5306.17 3069
5306.86 3055
5307.55 3025
5308.24 2978
5308.92 2893
5309.61 3108
5310.30 3064
5310.98 3072
5311.67 3140
5312.36 3073
5313.05 3055
5313.73 3076
5314.42 3160
5315.11 3060
5315.80 3021
5316.49 3120
5317.17 3017
5317.86 3019
5318.55 3001
5319.24 3043
5319.92 3198
5320.61 2974
5321.30 2922
5321.99 2985
5322.68 3211
5323.37 3073
5324.05 3072
5324.74 3007
5325.43 3039
5326.12 2917
5326.81 2916
5327.50 2849
5328.18 2966
5328.87 2994
5329.56 3054
5330.25 3175
5330.94 3101
5331.63 2985
5332.32 3097
5333.01 3076
5333.69 3295
5334.38 3164
5335.07 3127
5335.76 3005
5336.45 2993
5337.14 2947
5337.83 2861
5338.52 2962
5339.21 2817
5339.90 2975
5340.59 3006
5341.27 2763
5341.96 2923
5342.65 2866
5343.34 2744
5344.03 2734
5344.72 2867
5345.41 3003
5346.10 3123
5346.79 3222
5347.48 3341
5348.17 3294
5348.86 3522
5349.55 3671
5350.24 3656
5350.93 3694
5351.62 3773
5352.31 3637
5353.00 3600
5353.69 3518
5354.38 3418
5355.07 3431
5355.76 3122
5356.45 3013
5357.14 2996
5357.83 3054
5358.52 3089
5359.21 3086
5359.90 2977
5360.60 3162
5361.29 3059
5361.98 3059
5362.67 3036
5363.36 3169
5364.05 3130
5364.74 3092
5365.43 3191
5366.12 3205
5366.81 3073
5367.50 3083
5368.19 3014
5368.89 3029
5369.58 3216
5370.27 3184
5370.96 2986
5371.65 2992
5372.34 2849
5373.03 2958
5373.73 2884
5374.42 2781
5375.11 2718
5375.80 2719
5376.49 3071
5377.18 3285
5377.87 3166
5378.57 3252
5379.26 3363
5379.95 3226
5380.64 2965
5381.33 3125
5382.03 3513
5382.72 3594
5383.41 3368
5384.10 3417
5384.79 3200
5385.49 3254
5386.18 3227
5386.87 3060
5387.56 2965
5388.26 3135
5388.95 3097
5389.64 3032
5390.33 3065
5391.03 3107
5391.72 3052
5392.41 3026
5393.10 3016
5393.80 3043
5394.49 3101
5395.18 3232
5395.88 2944
5396.57 2875
5397.26 3019
5397.95 2833
5398.65 2682
5399.34 2862
5400.03 2816
5400.73 2823
5401.42 2708
5402.11 2784
5402.81 2673
5403.50 2797
5404.19 2821
5404.89 2747
5405.58 2726
5406.27 2829
5406.97 2858
5407.66 3055
5408.36 3019
5409.05 3100
5409.74 2997
5410.44 3084
5411.13 3048
5411.82 2917
5412.52 2949
5413.21 2864
5413.91 2877
5414.60 2786
5415.29 2775
5415.99 2812
5416.68 2848
5417.38 2885
5418.07 2795
5418.77 2902
5419.46 3102
5420.15 3019
5420.85 2810
5421.54 2980
5422.24 3103
5422.93 3046
5423.63 3153
5424.32 3155
5425.02 3021
5425.71 3024
5426.41 2917
5427.10 2878
5427.80 2815
5428.49 2747
5429.19 2920
5429.88 3101
5430.58 2935
5431.27 2894
5431.97 2937
5432.66 2884
5433.36 2801
5434.05 2758
5434.75 2819
5435.44 2740
5436.14 2848
5436.83 2981
5437.53 3129
5438.23 3050
5438.92 3043
5439.62 3039
5440.31 3129
5441.01 3152
5441.70 3173
5442.40 3007
5443.10 3057
5443.79 3134
5444.49 3074
5445.18 3289
5445.88 3551
5446.58 3611
5447.27 3314
5447.97 3371
5448.67 3494
5449.36 3439
5450.06 3690
5450.75 3518
5451.45 3512
5452.15 3494
5452.84 3363
5453.54 3278
5454.24 3384
5454.93 3280
5455.63 3191
5456.33 3411
5457.02 3233
5457.72 3099
5458.42 3021
5459.11 3109
5459.81 3062
5460.51 3095
5461.21 2958
5461.90 3100
5462.60 3046
5463.30 3135
5463.99 3236
5464.69 3160
5465.39 3216
5466.09 3409
5466.78 3328
5467.48 3542
5468.18 3307
5468.88 3336
5469.57 3162
5470.27 3238
5470.97 3378
5471.67 3207
5472.37 3395
5473.06 3246
5473.76 3097
5474.46 3168
5475.16 3240
5475.85 3296
5476.55 3332
5477.25 3430
5477.95 3206
5478.65 3380
5479.35 3314
5480.04 3339
5480.74 3623
5481.44 3730
5482.14 3834
5482.84 3754
5483.54 3697
5484.23 3699
5484.93 3497
5485.63 3411
5486.33 3500
5487.03 3479
5487.73 3388
5488.43 3605
5489.13 3403
5489.82 3676
5490.52 3694
5491.22 3787
5491.92 3709
5492.62 3749
5493.32 3670
5494.02 3629
5494.72 3538
5495.42 3730
5496.12 3686
5496.82 3625
5497.52 3819
5498.21 3911
5498.91 4035
5499.61 4348
5500.31 4732
5501.01 4776
5501.71 4891
5502.41 5190
5503.11 5411
5503.81 5323
5504.51 5397
5505.21 5342
5505.91 5306
5506.61 5434
5507.31 5422
5508.01 5487
5508.71 5791
5509.41 5491
5510.11 5293
5510.81 5514
5511.51 5147
5512.21 4645
5512.91 4498
5513.61 4264
5514.31 3990
5515.01 3881
5515.72 3693
5516.42 3698
5517.12 3722
5517.82 3680
5518.52 3582
5519.22 3595
5519.92 3714
5520.62 3658
5521.32 3723
5522.02 3791
5522.72 3849
5523.42 3896
5524.13 3783
5524.83 3424
5525.53 3580
5526.23 3424
5526.93 3352
5527.63 3360
5528.33 3256
5529.03 3301
5529.74 3192
5530.44 3204
5531.14 2987
5531.84 2960
5532.54 3093
5533.24 3266
5533.95 3054
5534.65 3186
5535.35 3027
5536.05 3177
5536.75 3089
5537.45 3094
5538.16 3037
5538.86 3144
5539.56 3072
5540.26 3129
5540.96 3035
5541.67 2882
5542.37 2997
5543.07 3076
5543.77 3130
5544.48 3122
5545.18 3224
5545.88 3108
5546.58 3168
5547.29 3151
5547.99 3282
5548.69 3058
5549.39 3196
5550.10 3208
5550.80 3197
5551.50 3050
5552.21 2958
5552.91 2967
5553.61 2944
5554.31 2865
5555.02 2998
5555.72 2953
5556.42 3029
5557.13 2980
5557.83 2900
5558.53 2915
5559.24 2827
5559.94 2956
5560.64 3080
5561.35 3084
5562.05 2954
5562.75 2898
5563.46 2757
5564.16 2925
5564.86 3038
5565.57 2937
5566.27 2956
5566.98 2790
5567.68 2965
5568.38 3050
5569.09 3011
5569.79 2920
5570.50 2921
5571.20 2849
5571.90 2871
5572.61 2957
5573.31 2875
5574.02 2870
5574.72 3051
5575.42 3033
5576.13 2958
5576.83 2899
5577.54 3001
5578.24 3043
5578.95 3183
5579.65 3173
5580.36 3134
5581.06 3233
5581.77 3082
5582.47 2958
5583.18 2979
5583.88 2834
5584.59 2823
5585.29 2833
5586.00 3061
5586.70 2805
5587.41 2945
5588.11 2827
5588.82 2911
5589.52 2785
5590.23 2758
5590.93 2931
5591.64 2792
5592.34 2738
5593.05 2870
5593.75 2800
5594.46 2757
5595.16 2723
5595.87 2839
5596.58 2803
5597.28 2809
5597.99 2895
5598.69 2952
5599.40 2797
5600.10 2776
5600.81 2485
5601.52 2574
5602.22 2676
5602.93 2554
5603.64 2714
5604.34 2683
5605.05 2640
5605.75 2711
5606.46 2617
5607.17 2568
5607.87 2689
5608.58 2509
5609.29 2592
5609.99 2736
5610.70 2638
5611.41 2543
5612.11 2804
5612.82 2916
5613.53 2633
5614.23 2516
5614.94 2634
5615.65 2608
5616.35 2793
5617.06 2853
5617.77 2712
5618.47 2652
5619.18 2731
5619.89 2820
5620.60 2697
5621.30 2811
5622.01 2563
5622.72 2542
5623.42 2604
5624.13 2581
5624.84 2562
5625.55 2383
5626.25 2574
5626.96 2637
5627.67 2752
5628.38 2699
5629.09 2683
5629.79 2634
5630.50 2650
5631.21 2727
5631.92 2632
5632.62 2705
5633.33 2675
5634.04 2703
5634.75 2656
5635.46 2517
5636.16 2788
5636.87 2643
5637.58 2794
5638.29 2963
5639.00 2856
5639.71 2885
5640.41 2960
5641.12 3029
5641.83 3004
5642.54 3143
5643.25 3313
5643.96 3171
5644.67 3018
5645.38 3047
5646.08 2780
5646.79 2920
5647.50 2752
5648.21 2848
5648.92 2855
5649.63 2778
5650.34 2727
5651.05 2585
5651.76 2821
5652.47 2768
5653.17 2619
5653.88 2697
5654.59 2727
5655.30 2752
5656.01 2832
5656.72 2893
5657.43 2980
5658.14 3113
5658.85 3080
5659.56 3124
5660.27 3044
5660.98 3203
5661.69 2915
5662.40 2820
5663.11 2947
5663.82 2685
5664.53 2835
5665.24 2689
5665.95 2811
5666.66 2738
5667.37 2739
5668.08 2673
5668.79 2625
5669.50 2571
5670.21 2550
5670.92 2716
5671.63 2734
5672.34 2808
5673.05 2683
5673.76 2726
5674.47 2640
5675.18 2698
5675.89 2743
5676.60 2821
5677.31 2808
5678.03 2651
5678.74 2717
5679.45 2637
5680.16 2607
5680.87 2615
5681.58 2531
5682.29 2696
5683.00 2596
5683.71 2851
5684.42 2784
5685.14 2716
5685.85 2764
5686.56 2822
5687.27 2757
5687.98 2753
5688.69 2915
5689.40 2967
5690.12 2874
5690.83 3002
5691.54 2714
5692.25 2772
5692.96 2707
5693.67 2653
5694.39 2787
5695.10 2829
5695.81 2703
5696.52 2678
5697.23 2672
5697.95 2725
5698.66 3014
5699.37 2756
5700.08 2766
5700.79 2632
5701.51 2673
5702.22 2731
5702.93 2654
5703.64 2631
5704.36 2657
5705.07 2719
5705.78 2722
5706.49 2659
5707.21 2551
5707.92 2526
5708.63 2465
5709.35 2381
5710.06 2475
5710.77 2666
5711.48 2599
5712.20 2611
5712.91 2450
5713.62 2437
5714.34 2519
5715.05 2573
5715.76 2787
5716.48 2563
5717.19 2482
5717.90 2611
5718.61 2500
5719.33 2680
5720.04 2593
5720.76 2685
5721.47 2665
5722.18 2774
5722.90 2658
5723.61 2750
5724.32 2764
5725.04 2823
5725.75 2893
5726.46 2909
5727.18 2935
5727.89 3045
5728.61 3280
5729.32 3441
5730.03 3428
5730.75 3526
5731.46 3601
5732.18 3427
5732.89 3330
5733.61 2974
5734.32 3000
5735.03 2992
5735.75 2882
5736.46 2844
5737.18 2866
5737.89 2895
5738.61 2751
5739.32 2651
5740.04 2632
5740.75 2685
5741.47 2613
5742.18 2643
5742.89 2541
5743.61 2588
5744.32 2630
5745.04 2647
5745.75 2639
5746.47 2618
5747.19 2638
5747.90 2638
5748.62 2565
5749.33 2560
5750.05 2658
5750.76 2690
5751.48 2699
5752.19 2702
5752.91 2755
5753.62 2809
5754.34 2774
5755.05 2994
5755.77 2820
5756.49 2903
5757.20 2812
5757.92 2729
5758.63 2837
5759.35 2923
5760.06 2830
5760.78 2934
5761.50 3049
5762.21 2807
5762.93 2809
5763.65 3003
5764.36 3073
5765.08 3149
5765.79 3088
5766.51 3151
5767.23 3067
5767.94 3123
5768.66 3023
5769.38 3133
5770.09 3145
5770.81 3187
5771.53 3021
5772.24 2991
5772.96 2877
5773.68 2900
5774.39 2860
5775.11 2801
5775.83 2896
5776.54 3068
5777.26 3119
5777.98 2908
5778.69 2996
5779.41 3191
5780.13 3118
5780.85 3318
5781.56 3278
5782.28 3291
5783.00 3359
5783.72 3214
5784.43 3172
5785.15 3250
5785.87 3154
5786.59 3173
5787.30 3288
5788.02 3066
5788.74 3040
5789.46 3133
5790.17 3243
5790.89 3196
5791.61 3288
5792.33 3257
5793.05 3128
5793.76 3093
5794.48 3359
5795.20 3382
5795.92 3563
5796.64 3614
5797.35 3635
5798.07 3686
5798.79 4020
5799.51 4039
5800.23 4227
5800.95 4755
5801.66 4861
5802.38 5337
5803.10 5732
5803.82 5912
5804.54 5743
5805.26 5584
5805.98 5257
5806.70 5130
5807.41 4670
5808.13 4491
5808.85 4258
5809.57 4190
5810.29 4215
5811.01 3901
5811.73 4116
5812.45 3990
5813.17 3989
5813.89 4105
5814.61 4593
5815.32 4741
5816.04 5280
5816.76 6000
5817.48 6409
5818.20 7108
5818.92 7477
5819.64 7460
5820.36 7350
5821.08 7188
5821.80 6655
5822.52 6047
5823.24 5377
5823.96 5046
5824.68 4677
5825.40 4512
5826.12 4545
5826.84 4396
5827.56 4325
5828.28 4313
5829.00 4067
5829.72 4283
5830.44 4337
5831.16 4252
5831.88 4309
5832.60 4163
5833.32 3900
5834.04 4140
5834.76 4185
5835.48 4237
5836.21 4105
5836.93 3914
5837.65 3815
5838.37 3715
5839.09 3654
5839.81 3850
5840.53 3642
5841.25 3628
5841.97 3528
5842.69 3462
5843.41 3489
5844.14 3356
5844.86 3340
5845.58 3278
5846.30 3280
5847.02 3264
5847.74 3093
5848.46 3094
5849.18 3031
5849.91 3213
5850.63 3164
5851.35 3185
5852.07 3111
5852.79 3117
5853.51 2936
5854.24 2979
5854.96 2933
5855.68 3002
5856.40 2967
5857.12 2990
5857.85 3171
5858.57 3103
5859.29 2939
5860.01 2942
5860.73 3119
5861.46 3116
5862.18 2969
5862.90 2970
5863.62 2785
5864.35 2745
5865.07 2864
5865.79 2900
5866.51 2798
5867.24 2792
5867.96 2822
5868.68 2655
5869.40 2878
5870.13 2871
5870.85 2867
5871.57 2811
5872.29 2813
5873.02 2875
5873.74 2842
5874.46 2744
5875.19 2744
5875.91 2781
5876.63 2838
5877.36 2834
5878.08 2937
5878.80 2885
5879.53 2829
5880.25 2794
5880.97 2841
5881.70 2798
5882.42 2884
5883.14 3027
5883.87 2981
5884.59 2837
5885.31 2603
5886.04 2791
5886.76 2755
5887.49 2872
5888.21 2965
5888.93 2932
5889.66 2885
5890.38 2834
5891.11 2807
5891.83 2689
5892.55 2963
5893.28 2804
5894.00 2746
5894.73 2698
5895.45 2672
5896.17 2728
5896.90 2656
5897.62 2727
5898.35 2887
5899.07 2731
5899.80 2753
5900.52 2865
5901.25 2814
5901.97 2667
5902.70 2702
5903.42 2732
5904.15 2725
5904.87 2793
5905.60 2836
5906.32 2937
5907.05 2731
5907.77 2750
5908.50 2706
5909.22 2702
5909.95 2590
5910.67 2620
5911.40 2540
5912.12 2499
5912.85 2549
5913.57 2686
5914.30 2674
5915.02 2675
5915.75 2752
5916.47 2818
5917.20 2600
5917.93 2678
5918.65 2749
5919.38 2563
5920.10 2632
5920.83 2718
5921.55 2712
5922.28 2586
5923.01 2707
5923.73 2642
5924.46 2688
5925.18 2706
5925.91 2747
5926.64 2691
5927.36 2625
5928.09 2801
5928.82 2768
5929.54 2676
5930.27 2935
5931.00 2900
5931.72 2632
5932.45 2620
5933.18 2611
5933.90 2709
5934.63 2690
5935.36 2882
5936.08 3004
5936.81 2954
5937.54 3050
5938.26 3130
5938.99 3023
5939.72 3006
5940.44 3110
5941.17 3071
5941.90 2978
5942.63 2980
5943.35 2995
5944.08 3151
5944.81 2982
5945.53 2948
5946.26 2958
5946.99 2953
5947.72 3074
5948.44 3161
5949.17 2819
5949.90 2954
5950.63 3084
5951.36 3100
5952.08 3062
5952.81 3052
5953.54 3261
5954.27 3178
5954.99 3276
5955.72 3349
5956.45 3238
5957.18 3378
5957.91 3386
5958.63 3400
5959.36 3464
5960.09 3423
5960.82 3220
5961.55 3240
5962.28 3286
5963.00 3354
5963.73 3193
5964.46 3259
5965.19 3583
5965.92 3635
5966.65 3830
5967.38 3891
5968.11 4113
5968.83 4003
5969.56 4151
5970.29 4154
5971.02 4122
5971.75 4159
5972.48 3918
5973.21 3727
5973.94 3728
5974.67 3786
5975.40 3784
5976.12 3647
5976.85 3673
5977.58 3682
5978.31 3880
5979.04 3659
5979.77 3602
5980.50 3820
5981.23 3922
5981.96 3865
5982.69 3748
5983.42 3774
5984.15 3738
5984.88 3925
5985.61 3938
5986.34 3747
5987.07 3972
5987.80 4094
5988.53 3966
5989.26 4130
5989.99 4260
5990.72 3958
5991.45 3964
5992.18 4006
5992.91 4042
5993.64 3964
5994.37 3904
5995.10 3803
5995.83 3808
5996.56 3895
5997.29 3823
5998.02 4067
5998.75 4088
5999.48 4161
6000.21 3934
6000.95 4057
6001.68 4224
6002.41 3955
6003.14 3849
6003.87 3975
6004.60 3894
6005.33 3780
6006.06 3790
6006.79 3923
6007.52 3876
6008.26 4062
6008.99 4497
6009.72 4970
6010.45 5345
6011.18 5701
6011.91 6180
6012.64 6390
6013.38 6775
6014.11 6715
6014.84 6378
6015.57 6483
6016.30 6489
6017.03 6150
6017.77 5646
6018.50 5216
6019.23 4934
6019.96 4536
6020.69 4415
6021.42 4135
6022.16 3949
6022.89 3896
6023.62 3744
6024.35 3535
6025.09 3581
6025.82 3638
6026.55 3353
6027.28 3506
6028.02 3589
6028.75 3580
6029.48 3592
6030.21 3396
6030.95 3373
6031.68 3435
6032.41 3343
6033.14 3356
6033.88 3444
6034.61 3353
6035.34 3334
6036.07 3400
6036.81 3347
6037.54 3257
6038.27 3242
6039.01 3380
6039.74 3372
6040.47 3271
6041.21 3469
6041.94 3382
6042.67 3498
6043.41 3375
6044.14 3495
6044.87 3410
6045.61 3463
6046.34 3605
6047.07 3490
6047.81 3455
6048.54 3625
6049.27 3599
6050.01 3703
6050.74 3733
6051.48 3610
6052.21 3532
6052.94 3794
6053.68 3838
6054.41 3831
6055.15 3671
6055.88 3456
6056.61 3644
6057.35 3619
6058.08 3523
6058.82 3477
6059.55 3617
6060.29 3487
6061.02 3433
6061.75 3474
6062.49 3488
6063.22 3504
6063.96 3407
6064.69 3169
6065.43 3475
6066.16 3553
6066.90 3506
6067.63 3181
6068.37 3317
6069.10 3260
6069.84 3246
6070.57 3081
6071.31 3054
6072.04 3383
6072.78 3106
6073.51 3109
6074.25 3088
6074.98 3249
6075.72 3272
6076.45 3116
6077.19 3126
6077.92 3094
6078.66 3072
6079.39 3005
6080.13 3034
6080.87 3079
6081.60 3277
6082.34 3212
6083.07 3342
6083.81 3242
6084.54 3316
6085.28 3284
6086.02 3241
6086.75 3326
6087.49 3137
6088.22 3033
6088.96 3143
6089.70 3229
6090.43 3180
6091.17 3257
6091.91 3422
6092.64 3505
6093.38 3246
6094.11 3256
6094.85 3466
6095.59 3390
6096.32 3395
6097.06 3236
6097.80 3121
6098.53 3054
6099.27 3004
6100.01 2961
6100.74 2959
6101.48 3231
6102.22 3033
6102.96 2765
6103.69 3030
6104.43 2803
6105.17 2790
6105.90 2883
6106.64 2906
6107.38 2889
6108.12 2957
6108.85 2876
6109.59 3002
6110.33 2948
6111.06 2884
6111.80 2835
6112.54 2850
6113.28 2819
6114.01 3055
6114.75 3060
6115.49 2921
6116.23 2859
6116.97 3121
6117.70 3039
6118.44 3055
6119.18 3104
6119.92 3107
6120.66 3176
6121.39 3118
6122.13 3114
6122.87 3179
6123.61 3257
6124.35 3283
6125.08 3466
6125.82 3449
6126.56 3409
6127.30 3246
6128.04 3444
6128.78 3441
6129.52 3409
6130.25 3192
6130.99 3301
6131.73 3426
6132.47 3376
6133.21 3353
6133.95 3314
6134.69 3398
6135.43 3354
6136.16 3374
6136.90 3281
6137.64 3478
6138.38 3317
6139.12 3451
6139.86 3319
6140.60 3307
6141.34 3333
6142.08 3345
6142.82 3224
6143.56 3229
6144.30 3450
6145.04 3398
6145.77 3354
6146.51 3372
6147.25 3611
6147.99 3371
6148.73 3609
6149.47 3550
6150.21 3483
6150.95 3528
6151.69 3518
6152.43 3555
6153.17 3514
6153.91 3589
6154.65 3607
6155.39 3778
6156.13 3663
6156.87 3889
6157.61 3997
6158.35 3818
6159.09 3749
6159.83 3705
6160.58 3665
6161.32 3822
6162.06 3984
6162.80 4043
6163.54 3946
6164.28 4116
6165.02 4200
6165.76 4557
6166.50 4643
6167.24 4741
6167.98 5017
6168.72 5074
6169.46 5310
6170.20 5348
6170.95 5489
6171.69 5766
6172.43 5723
6173.17 5686
6173.91 5816
6174.65 5808
6175.39 5870
6176.13 6114
6176.88 5612
6177.62 5657
6178.36 5447
6179.10 5245
6179.84 5129
6180.58 5242
6181.33 4765
6182.07 4586
6182.81 4729
6183.55 4790
6184.29 4575
6185.03 4664
6185.78 4543
6186.52 4569
6187.26 4629
6188.00 4756
6188.74 4855
6189.49 4683
6190.23 4627
6190.97 4834
6191.71 4888
6192.46 4842
6193.20 5142
6193.94 5349
6194.68 5431
6195.43 5412
6196.17 5533
6196.91 5492
6197.65 5453
6198.40 5661
6199.14 5428
6199.88 5568
6200.62 5518
6201.37 5631
6202.11 5643
6202.85 5823
6203.60 5812
6204.34 6119
6205.08 6334
6205.83 7329
6206.57 8359
6207.31 9912
6208.06 12230
6208.80 14161
6209.54 16638
6210.29 18908
6211.03 19993
6211.77 20473
6212.52 20145
6213.26 18888
6214.00 17106
6214.75 14979
6215.49 12979
6216.23 11083
6216.98 9303
6217.72 7998
6218.47 7318
6219.21 6571
6219.95 6008
6220.70 5828
6221.44 5465
6222.19 5485
6222.93 5642
6223.67 5703
6224.42 6113
6225.16 6235
6225.91 6381
6226.65 6291
6227.40 6317
6228.14 6263
6228.89 5876
6229.63 5530
6230.37 5390
6231.12 4954
6231.86 4621
6232.61 4389
6233.35 4251
6234.10 4214
6234.84 4198
6235.59 4230
6236.33 4229
6237.08 4201
6237.82 4211
6238.57 3940
6239.31 4228
6240.06 4230
6240.80 4356
6241.55 4517
6242.29 4617
6243.04 4403
6243.79 4354
6244.53 4517
6245.28 4563
6246.02 4847
6246.77 5024
6247.51 5259
6248.26 5596
6249.00 5730
6249.75 6146
6250.50 6370
6251.24 6228
6251.99 6214
6252.73 5917
6253.48 5601
6254.23 5498
6254.97 5231
6255.72 5053
6256.46 4974
6257.21 4903
6257.96 4842
6258.70 4971
6259.45 4729
6260.20 4937
6260.94 4946
6261.69 4907
6262.44 4986
6263.18 4742
6263.93 4771
6264.68 4795
6265.42 4592
6266.17 4521
6266.92 4653
6267.66 4656
6268.41 4673
6269.16 4687
6269.90 4663
6270.65 4648
6271.40 4487
6272.14 4672
6272.89 4628
6273.64 4469
6274.39 4754
6275.13 5141
6275.88 5130
6276.63 5423
6277.38 5695
6278.12 5874
6278.87 6059
6279.62 5986
6280.37 5733
6281.11 5505
6281.86 5146
6282.61 5181
6283.36 4883
6284.10 4688
6284.85 4564
6285.60 4445
6286.35 4453
6287.10 4550
6287.84 4505
6288.59 4802
6289.34 4888
6290.09 5109
6290.84 4941
6291.59 4758
6292.33 4612
6293.08 4375
6293.83 4303
6294.58 4256
6295.33 4005
6296.08 3958
6296.82 3998
6297.57 3859
6298.32 3645
6299.07 3803
6299.82 3814
6300.57 3889
6301.32 3932
6302.07 3677
6302.81 3685
6303.56 3812
6304.31 3771
6305.06 3829
6305.81 3895
6306.56 4081
6307.31 4043
6308.06 4090
6308.81 4103
6309.56 3778
6310.31 3853
6311.06 3963
6311.81 3836
6312.56 4059
6313.30 4050
6314.05 3999
6314.80 3906
6315.55 3879
6316.30 3984
6317.05 3703
6317.80 3658
6318.55 3665
6319.30 3806
6320.05 3795
6320.80 3705
6321.55 3823
6322.30 3723
6323.05 3578
6323.80 3506
6324.55 3508
6325.30 3302
6326.05 3272
6326.80 3322
6327.56 3499
6328.31 3557
6329.06 3677
6329.81 3713
6330.56 3785
6331.31 3710
6332.06 3546
6332.81 3379
6333.56 3401
6334.31 3350
6335.06 3161
6335.81 3305
6336.56 3333
6337.31 3185
6338.07 3189
6338.82 3081
6339.57 3129
6340.32 3276
6341.07 3253
6341.82 3224
6342.57 3276
6343.32 3180
6344.08 3038
6344.83 3005
6345.58 3074
6346.33 3109
6347.08 3096
6347.83 3147
6348.58 3316
6349.34 3241
6350.09 3224
6350.84 3320
6351.59 3285
6352.34 3353
6353.10 3508
6353.85 3464
6354.60 3382
6355.35 3604
6356.10 3588
6356.86 3417
6357.61 3449
6358.36 3361
6359.11 3377
6359.87 3347
6360.62 3338
6361.37 3312
6362.12 3087
6362.87 3150
6363.63 3238
6364.38 3128
6365.13 3282
6365.89 3139
6366.64 3180
6367.39 3222
6368.14 3209
6368.90 3106
6369.65 3209
6370.40 3204
6371.16 3169
6371.91 2961
6372.66 3109
6373.41 3149
6374.17 3145
6374.92 3027
6375.67 3043
6376.43 2796
6377.18 2956
6377.93 3041
6378.69 2991
6379.44 2804
6380.19 2808
6380.95 2925
6381.70 2939
6382.46 2991
6383.21 3079
6383.96 3132
6384.72 3089
6385.47 3000
6386.22 3060
6386.98 2907
6387.73 2827
6388.49 3016
6389.24 2975
6389.99 2711
6390.75 2845
6391.50 2871
6392.26 2743
6393.01 2722
6393.77 2769
6394.52 2762
6395.28 2884
6396.03 2923
6396.78 2910
6397.54 2866
6398.29 3056
6399.05 2983
6399.80 2855
6400.56 2835
6401.31 3090
6402.07 3058
6402.82 2808
6403.58 2641
6404.33 2690
6405.09 2833
6405.84 2818
6406.60 2808
6407.35 2882
6408.11 2881
6408.86 2925
6409.62 2895
6410.37 3039
6411.13 2957
6411.88 2920
6412.64 2872
6413.39 3102
6414.15 3236
6414.91 3075
6415.66 3075
6416.42 3009
6417.17 3031
6417.93 2914
6418.68 2927
6419.44 2893
6420.20 2827
6420.95 2827
6421.71 2944
6422.46 2937
6423.22 2845
6423.98 2912
6424.73 2982
6425.49 2878
6426.24 2710
6427.00 2722
6427.76 2772
6428.51 2836
6429.27 2942
6430.03 2984
6430.78 2984
6431.54 3001
6432.30 3100
6433.05 2971
6433.81 2999
6434.57 2985
6435.32 3123
6436.08 3054
6436.84 2984
6437.59 3100
6438.35 3184
6439.11 3141
6439.87 2973
6440.62 3076
6441.38 3201
6442.14 3282
6442.89 3247
6443.65 3107
6444.41 2980
6445.17 2998
6445.92 3191
6446.68 3153
6447.44 2963
6448.20 2915
6448.95 2779
6449.71 2818
6450.47 2882
6451.23 2939
6451.98 2903
6452.74 2945
6453.50 2908
6454.26 2836
6455.02 2884
6455.77 2888
6456.53 2999
6457.29 3049
6458.05 3015
6458.81 3047
6459.56 3095
6460.32 3002
6461.08 3062
6461.84 3130
6462.60 3039
6463.36 2976
6464.11 3122
6464.87 3156
6465.63 3155
6466.39 3188
6467.15 3123
6467.91 3153
6468.67 2972
6469.43 2968
6470.18 3299
6470.94 3160
6471.70 3291
6472.46 3354
6473.22 3208
6473.98 3271
6474.74 3424
6475.50 3482
6476.26 3366
6477.02 3426
6477.77 3286
6478.53 3263
6479.29 3357
6480.05 3350
6480.81 3459
6481.57 3738
6482.33 3625
6483.09 3612
6483.85 3522
6484.61 3705
6485.37 3814
6486.13 3977
6486.89 3824
6487.65 3857
6488.41 3948
6489.17 4100
6489.93 4037
6490.69 4079
6491.45 4181
6492.21 4055
6492.97 4132
6493.73 4196
6494.49 4422
6495.25 4472
6496.01 4537
6496.77 4517
6497.53 4753
6498.29 4730
6499.05 4457
6499.81 4524
6500.57 4577
6501.33 4529
6502.10 4498
6502.86 4617
6503.62 4520
6504.38 4631
6505.14 4687
6505.90 4588
6506.66 4632
6507.42 4785
6508.18 5064
6508.94 5117
6509.71 5308
6510.47 5116
6511.23 5284
6511.99 5217
6512.75 5218
6513.51 5475
6514.27 5212
6515.03 5189
6515.80 5180
6516.56 5370
6517.32 5517
6518.08 5258
6518.84 5529
6519.60 5718
6520.37 5710
6521.13 5606
6521.89 5867
6522.65 6277
6523.41 6268
6524.18 6502
6524.94 7018
6525.70 7433
6526.46 7445
6527.22 7772
6527.99 8184
6528.75 8596
6529.51 8353
6530.27 8656
6531.04 8698
6531.80 8912
6532.56 8746
6533.32 8844
6534.09 9216
6534.85 10072
6535.61 11996
6536.37 13590
6537.14 15464
6537.90 16854
6538.66 17910
6539.42 17614
6540.19 16867
6540.95 15459
6541.71 13658
6542.48 11912
6543.24 10100
6544.00 8575
6544.77 7660
6545.53 6813
6546.29 6410
6547.06 5751
6547.82 5499
6548.58 5157
6549.35 5095
6550.11 5237
6550.87 5019
6551.64 5047
6552.40 4968
6553.16 5080
6553.93 5020
6554.69 4989
6555.46 4839
6556.22 4848
6556.98 4657
6557.75 4492
6558.51 4381
6559.28 4327
6560.04 4420
6560.80 4560
6561.57 4548
6562.33 4500
6563.10 4777
6563.86 4955
6564.63 5038
6565.39 5170
6566.15 5407
6566.92 5208
6567.68 5196
6568.45 5251
6569.21 5233
6569.98 5007
6570.74 5039
6571.51 5131
6572.27 5154
6573.04 5045
6573.80 5351
6574.57 5556
6575.33 5659
6576.10 5782
6576.86 5710
6577.63 5730
6578.39 5973
6579.16 5927
6579.92 5734
6580.69 5756
6581.45 5993
6582.22 6058
6582.98 6042
6583.75 6176
6584.51 6477
6585.28 6434
6586.05 6548
6586.81 6606
6587.58 6274
6588.34 6290
6589.11 6165
6589.87 6129
6590.64 6414
6591.41 6530
6592.17 7022
6592.94 7494
6593.70 7811
6594.47 8031
6595.24 8369
6596.00 8615
6596.77 8558
6597.54 8364
6598.30 8118
6599.07 7764
6599.83 7298
6600.60 6822
6601.37 6275
6602.13 6190
6602.90 5765
6603.67 5405
6604.43 5291
6605.20 5157
6605.97 5112
6606.73 4890
6607.50 4838
6608.27 4792
6609.04 4846
6609.80 4777
6610.57 4964
6611.34 4698
6612.10 4753
6612.87 4784
6613.64 4784
6614.40 4595
6615.17 4674
6615.94 4667
6616.71 4539
6617.47 4611
6618.24 4677
6619.01 4445
6619.78 4532
6620.54 4553
6621.31 4659
6622.08 4669
6622.85 4735
6623.62 4799
6624.38 4827
6625.15 5023
6625.92 4746
6626.69 4606
6627.46 4654
6628.22 4661
6628.99 4494
6629.76 4401
6630.53 4542
6631.30 4885
6632.06 5073
6632.83 5182
6633.60 5307
6634.37 5503
6635.14 5875
6635.91 6484
6636.67 6459
6637.44 6340
6638.21 6357
6638.98 5647
6639.75 5357
6640.52 5220
6641.29 5105
6642.06 4755
6642.83 4687
6643.59 4452
6644.36 4400
6645.13 4463
6645.90 4279
6646.67 4250
6647.44 4415
6648.21 4508
6648.98 4558
6649.75 4358
6650.52 4442
6651.29 4644
6652.06 4471
6652.82 4496
6653.59 4466
6654.36 4416
6655.13 4467
6655.90 4257
6656.67 3933
6657.44 4097
6658.21 4064
6658.98 4105
6659.75 4030
6660.52 4072
6661.29 4169
6662.06 4333
6662.83 4298
6663.60 4542
6664.37 4699
6665.14 4935
6665.91 5029
6666.68 5137
6667.45 5257
6668.22 5082
6668.99 4960
6669.77 4986
6670.54 4714
6671.31 4589
6672.08 4478
6672.85 4196
6673.62 4111
6674.39 4139
6675.16 4120
6675.93 4050
6676.70 4040
6677.47 4171
6678.24 4159
6679.01 4103
6679.79 4153
6680.56 4018
6681.33 4005
6682.10 4149
6682.87 4138
6683.64 4379
6684.41 4500
6685.18 4534
6685.96 4779
6686.73 4935
6687.50 4970
6688.27 5001
6689.04 4987
6689.81 4813
6690.58 4679
6691.36 4390
6692.13 4148
6692.90 4275
6693.67 4024
6694.44 4037
6695.22 3917
6695.99 3790
6696.76 3672
6697.53 3790
6698.30 3548
6699.08 3613
6699.85 3671
6700.62 3863
6701.39 3754
6702.17 3824
6702.94 3744
6703.71 3670
6704.48 3718
6705.26 3865
6706.03 3847
6706.80 3689
6707.57 3763
6708.35 3629
6709.12 3505
6709.89 3290
6710.66 3513
6711.44 3549
6712.21 3398
6712.98 3218
6713.76 3252
6714.53 3293
6715.30 3290
6716.08 3360
6716.85 3327
6717.62 3378
6718.39 3284
6719.17 3274
6719.94 3275
6720.71 3375
6721.49 3334
6722.26 3258
6723.04 3399
6723.81 3302
6724.58 3293
6725.36 3206
6726.13 3336
6726.90 3425
6727.68 3215
6728.45 3110
6729.23 3222
6730.00 3256
6730.77 3321
6731.55 3329
6732.32 3384
6733.10 3503
6733.87 3337
6734.64 3230
6735.42 3246
6736.19 3413
6736.97 3505
6737.74 3479
6738.52 3509
6739.29 3639
6740.06 3616
6740.84 3481
6741.61 3370
6742.39 3573
6743.16 3672
6743.94 3621
6744.71 3433
6745.49 3631
6746.26 3689
6747.04 3607
6747.81 3702
6748.59 3830
6749.36 3799
6750.14 3854
6750.91 3940
6751.69 3901
6752.46 3868
6753.24 3944
6754.01 3989
6754.79 3943
6755.56 3653
6756.34 3487
6757.12 3357
6757.89 3279
6758.67 3172
6759.44 3089
6760.22 3125
6760.99 3234
6761.77 3201
6762.55 3093
6763.32 3274
6764.10 3421
6764.87 3327
6765.65 3262
6766.43 3343
6767.20 3256
6767.98 3245
6768.75 3234
6769.53 3105
6770.31 3121
6771.08 3291
6771.86 3229
6772.64 3174
6773.41 3199
6774.19 3260
6774.96 3056
6775.74 3131
6776.52 3286
6777.29 3321
6778.07 3435
6778.85 3493
6779.62 3488
6780.40 3356
6781.18 3408
6781.96 3515
6782.73 3629
6783.51 3478
6784.29 3237
6785.06 3273
6785.84 3129
6786.62 3109
6787.40 3079
6788.17 3180
6788.95 3097
6789.73 3067
6790.50 2939
6791.28 2969
6792.06 2872
6792.84 2924
6793.61 2871
6794.39 3025
6795.17 2907
6795.95 2838
6796.73 2920
6797.50 2877
6798.28 2815
6799.06 2779
6799.84 2949
6800.62 3132
6801.39 2898
6802.17 3077
6802.95 3161
6803.73 3100
6804.51 3011
6805.28 3147
6806.06 3089
6806.84 3020
6807.62 2997
6808.40 2980
6809.18 2952
6809.95 2944
6810.73 2814
6811.51 2782
6812.29 2936
6813.07 2869
6813.85 2960
6814.63 3088
6815.41 2971
6816.18 2890
6816.96 3018
6817.74 3200
6818.52 3062
6819.30 3057
6820.08 3132
6820.86 3236
6821.64 3236
6822.42 3013
6823.20 2955
6823.98 3052
6824.76 2913
6825.54 3028
6826.31 2949
6827.09 2879
6827.87 2912
6828.65 2890
6829.43 2920
6830.21 3037
6830.99 3051
6831.77 2896
6832.55 2882
6833.33 3084
6834.11 3010
6834.89 2883
6835.67 2815
6836.45 2718
6837.23 2922
6838.01 2834
6838.79 2914
6839.57 2861
6840.35 2869
6841.13 2992
6841.91 3018
6842.69 3050
6843.47 2970
6844.25 2903
6845.04 2814
6845.82 2917
6846.60 2932
6847.38 2880
6848.16 3091
6848.94 3333
6849.72 3519
6850.50 3948
6851.28 4376
6852.06 4671
6852.84 4812
6853.62 4946
6854.41 4807
6855.19 4698
6855.97 4444
6856.75 4020
6857.53 4048
6858.31 3753
6859.09 3594
6859.87 3536
6860.66 3304
6861.44 3228
6862.22 3245
6863.00 3244
6863.78 3145
6864.56 3143
6865.35 3034
6866.13 3098
6866.91 3243
6867.69 3309
6868.47 3332
6869.25 3296
6870.04 3421
6870.82 3364
6871.60 3320
6872.38 3146
6873.16 3276
6873.95 3205
6874.73 3096
6875.51 2882
6876.29 2893
6877.08 2995
6877.86 3147
6878.64 3076
6879.42 2887
6880.21 2928
6880.99 3179
6881.77 3297
6882.55 3365
6883.34 3122
6884.12 3217
6884.90 3308
6885.69 3686
6886.47 3583
6887.25 3669
6888.03 3816
6888.82 4014
6889.60 4164
6890.38 4141
6891.17 3903
6891.95 3958
6892.73 3911
6893.52 3771
6894.30 3610
6895.08 3543
6895.87 3313
6896.65 3388
6897.43 3256
6898.22 3188
6899.00 3361
6899.78 3315
6900.57 3182
6901.35 3289
6902.14 3319
6902.92 3355
6903.70 3417
6904.49 3299
6905.27 3113
6906.06 3275
6906.84 3533
6907.62 3410
6908.41 3292
6909.19 3422
6909.98 3501
6910.76 3293
6911.54 3311
6912.33 3272
6913.11 3149
6913.90 3157
6914.68 2914
6915.47 3056
6916.25 2993
6917.04 3154
6917.82 3177
6918.61 3195
6919.39 3128
6920.18 3286
6920.96 3308
6921.75 3314
6922.53 3417
6923.32 3508
6924.10 3508
6924.89 3646
6925.67 3603
6926.46 3558
6927.24 3400
6928.03 3498
6928.81 3319
6929.60 3273
6930.38 3315
6931.17 3262
6931.95 3116
6932.74 3346
6933.52 3370
6934.31 3149
6935.10 3296
6935.88 3415
6936.67 3210
6937.45 3321
6938.24 3415
6939.02 3186
6939.81 3293
6940.60 3231
6941.38 3257
6942.17 3160
6942.95 3400
6943.74 3426
6944.53 3454
6945.31 3495
6946.10 3621
6946.89 3666
6947.67 3778
6948.46 3691
6949.25 3706
6950.03 3748
6950.82 3734
6951.61 3736
6952.39 3667
6953.18 3614
6953.97 3605
6954.75 3467
6955.54 3481
6956.33 3639
6957.11 3682
6957.90 3676
6958.69 3935
6959.47 3803
6960.26 3818
6961.05 3906
6961.84 3708
6962.62 3717
6963.41 3832
6964.20 3930
6964.98 3980
6965.77 3909
6966.56 3962
6967.35 4090
6968.13 4094
6968.92 4115
6969.71 4312
6970.50 4267
6971.28 4192
6972.07 4461
6972.86 4391
6973.65 4437
6974.44 4391
6975.22 4343
6976.01 4368
6976.80 4581
6977.59 5005
6978.38 5160
6979.16 5038
6979.95 4970
6980.74 5262
6981.53 5612
6982.32 5805
6983.11 6098
6983.89 6181
6984.68 6943
6985.47 7850
6986.26 8517
6987.05 9275
6987.84 9883
6988.63 9996
6989.41 9721
6990.20 8930
6990.99 8141
6991.78 7452
6992.57 6479
6993.36 5884
6994.15 5514
6994.94 5093
6995.73 5012
6996.52 5075
6997.30 5384
6998.09 5789
6998.88 5929
6999.67 6943
7000.46 7589
7001.25 8161
7002.04 8581
7002.83 8699
7003.62 8349
7004.41 7702
7005.20 7150
7005.99 6474
7006.78 5760
7007.57 4953
7008.36 4880
7009.15 4390
7009.94 4053
7010.73 3722
7011.52 3547
7012.31 3579
7013.10 3537
7013.89 3633
7014.68 3715
7015.47 3687
7016.26 3836
7017.05 3812
7017.84 3857
7018.63 3837
7019.42 3572
7020.21 3530
7021.00 3450
7021.79 3591
7022.58 3551
7023.37 3580
7024.16 3348
7024.95 3249
7025.75 3286
7026.54 3332
7027.33 3319
7028.12 3506
7028.91 3500
7029.70 3345
7030.49 3379
7031.28 3281
7032.07 3359
7032.86 3383
7033.66 3397
7034.45 3361
7035.24 3468
7036.03 3433
7036.82 3322
7037.61 3220
7038.40 3364
7039.20 3364
7039.99 3527
7040.78 3662
7041.57 3682
7042.36 3671
7043.15 3662
7043.95 3659
7044.74 3787
7045.53 3639
7046.32 3475
7047.11 3645
7047.91 3529
7048.70 3788
7049.49 3829
7050.28 4114
7051.07 4146
7051.87 4297
7052.66 4281
7053.45 4086
7054.24 3888
7055.04 4013
7055.83 3888
7056.62 3650
7057.41 3591
7058.21 3456
7059.00 3416
7059.79 3349
7060.58 3183
7061.38 3329
7062.17 3242
7062.96 3170
7063.76 3155
7064.55 2969
7065.34 3064
7066.14 3151
7066.93 3285
7067.72 3233
7068.51 3320
7069.31 3151
7070.10 3140
7070.89 3200
7071.69 3119
7072.48 3148
7073.28 3268
7074.07 2995
7074.86 3002
7075.66 3058
7076.45 2886
7077.24 2964
7078.04 2935
7078.83 2898
7079.62 2961
7080.42 2939
7081.21 2956
7082.01 2861
7082.80 2901
7083.59 2975
7084.39 3035
7085.18 3026
7085.98 2901
7086.77 3077
7087.57 2935
7088.36 2852
7089.15 2974
7089.95 2823
7090.74 2803
7091.54 2789
7092.33 2856
7093.13 2697
7093.92 2636
7094.72 2592
7095.51 2605
7096.31 2780
7097.10 2637
7097.89 2620
7098.69 2686
7099.48 2626
7100.28 2650
7101.07 2608
7101.87 2558
7102.66 2619
7103.46 2595
7104.26 2619
7105.05 2535
7105.85 2590
7106.64 2615
7107.44 2584
7108.23 2468
7109.03 2485
7109.82 2431
7110.62 2447
7111.41 2474
7112.21 2580
7113.01 2546
7113.80 2470
7114.60 2603
7115.39 2570
7116.19 2515
7116.98 2570
7117.78 2482
7118.58 2638
7119.37 2645
7120.17 2800
7120.97 2790
7121.76 2729
7122.56 2832
7123.35 2687
7124.15 2789
7124.95 2757
7125.74 2595
7126.54 2523
7127.34 2510
7128.13 2574
7128.93 2616
7129.73 2603
7130.52 2593
7131.32 2611
7132.12 2609
7132.91 2576
7133.71 2591
7134.51 2545
7135.30 2400
7136.10 2503
7136.90 2433
7137.69 2521
7138.49 2426
7139.29 2531
7140.09 2639
7140.88 2522
7141.68 2299
7142.48 2416
7143.28 2473
7144.07 2719
7144.87 2470
7145.67 2571
7146.47 2461
7147.26 2388
7148.06 2401
7148.86 2524
7149.66 2489
7150.45 2572
7151.25 2586
7152.05 2442
7152.85 2416
7153.65 2378
7154.44 2414
7155.24 2487
7156.04 2443
7156.84 2329
7157.64 2436
7158.43 2458
7159.23 2408
7160.03 2592
7160.83 2539
7161.63 2306
7162.43 2310
7163.22 2229
7164.02 2345
7164.82 2197
7165.62 2331
7166.42 2202
7167.22 2264
7168.02 2326
7168.82 2391
7169.61 2258
7170.41 2340
7171.21 2430
7172.01 2246
7172.81 2310
7173.61 2252
7174.41 2340
7175.21 2270
7176.01 2265
7176.81 2304
7177.61 2264
7178.41 2263
7179.20 2332
7180.00 2299
7180.80 2342
7181.60 2237
7182.40 2317
7183.20 2444
7184.00 2486
7184.80 2518
7185.60 2674
7186.40 2601
7187.20 2494
7188.00 2422
7188.80 2376
7189.60 2277
7190.40 2362
7191.20 2291
7192.00 2294
7192.80 2143
7193.60 2051
7194.40 2093
7195.20 2080
7196.00 2265
7196.80 2202
7197.60 2190
7198.40 2307
7199.20 2244
7200.00 2282
7200.81 2356
7201.61 2332
7202.41 2219
7203.21 2117
7204.01 2216
7204.81 2243
7205.61 2353
7206.41 2257
7207.21 2138
7208.01 2198
7208.81 2141
7209.61 2107
7210.42 2121
7211.22 2064
7212.02 2139
7212.82 2130
7213.62 2253
7214.42 2182
7215.22 2249
7216.03 2194
7216.83 2185
7217.63 2237
7218.43 2078
7219.23 2147
7220.03 2075
7220.83 2180
7221.64 2175
7222.44 2178
7223.24 2126
7224.04 2228
7224.84 2400
7225.65 2492
7226.45 2369
7227.25 2407
7228.05 2289
7228.85 2331
7229.66 2378
7230.46 2405
7231.26 2287
7232.06 2321
7232.87 2341
7233.67 2228
7234.47 2150
7235.27 2162
7236.08 2300
7236.88 2366
7237.68 2234
7238.48 2322
7239.29 2521
7240.09 2622
7240.89 2662
7241.70 2636
7242.50 2696
7243.30 2559
7244.10 2753
7244.91 2629
7245.71 2565
7246.51 2488
7247.32 2471
7248.12 2504
7248.92 2500
7249.73 2544
7250.53 2409
7251.33 2404
7252.14 2568
7252.94 2478
7253.74 2432
7254.55 2553
7255.35 2583
7256.15 2656
7256.96 2529
7257.76 2612
7258.57 2503
7259.37 2654
7260.17 2581
7260.98 2477
7261.78 2506
7262.59 2453
7263.39 2400
7264.19 2593
7265.00 2814
7265.80 2713
7266.61 2676
7267.41 2789
7268.22 2874
7269.02 2927
7269.82 3053
7270.63 3038
7271.43 2841
7272.24 3017
7273.04 3002
7273.85 3129
7274.65 3111
7275.46 2925
7276.26 2917
7277.07 3107
7277.87 3209
7278.68 3258
7279.48 3289
7280.29 3329
7281.09 3546
7281.90 4005
7282.70 4398
7283.51 5007
7284.31 5734
7285.12 6792
7285.92 7451
7286.73 7927
7287.53 7931
7288.34 7552
7289.14 6932
7289.95 6078
7290.76 5370
7291.56 4807
7292.37 4446
7293.17 4140
7293.98 3829
7294.78 3512
7295.59 3371
7296.40 3165
7297.20 3202
7298.01 3088
7298.81 3232
7299.62 3136
7300.43 3191
7301.23 3340
7302.04 3327
7302.84 3209
7303.65 3153
7304.46 3349
7305.26 3236
7306.07 3281
7306.88 3280
7307.68 3168
7308.49 3281
7309.30 3469
7310.10 3594
7310.91 3726
7311.72 3840
7312.52 4066
7313.33 4069
7314.14 3897
7314.94 3922
7315.75 3964
7316.56 3888
7317.37 3855
7318.17 4041
7318.98 4360
7319.79 4811
7320.59 5266
7321.40 5466
7322.21 5687
7323.02 5908
7323.82 5970
7324.63 5741
7325.44 5344
7326.25 5183
7327.05 4616
7327.86 4277
7328.67 3918
7329.48 3725
7330.28 3583
7331.09 3447
7331.90 3395
7332.71 3148
7333.52 3136
7334.32 3054
7335.13 3140
7335.94 3093
7336.75 3058
7337.56 3180
7338.36 3111
7339.17 3293
7339.98 3308
7340.79 3235
7341.60 3159
7342.41 3036
7343.22 3057
7344.02 3030
7344.83 3141
7345.64 2931
7346.45 2896
7347.26 2873
7348.07 2908
7348.88 2985
7349.68 2983
7350.49 3007
7351.30 2843
7352.11 2942
7352.92 2929
7353.73 2897
7354.54 2787
7355.35 2959
7356.16 2986
7356.97 3060
7357.78 2960
7358.59 2993
7359.39 3092
7360.20 3089
7361.01 3134
7361.82 3117
7362.63 3097
7363.44 3284
7364.25 3220
7365.06 3073
7365.87 3235
7366.68 3172
7367.49 3124
7368.30 3299
7369.11 3316
7369.92 3257
7370.73 3123
7371.54 3232
7372.35 3204
7373.16 3186
7373.97 3257
7374.78 3253
7375.59 3313
7376.40 3510
7377.21 3505
7378.02 3459
7378.83 3659
7379.64 3949
7380.45 4214
7381.26 4381
7382.08 4902
7382.89 5203
7383.70 4920
7384.51 5068
7385.32 4816
7386.13 4610
7386.94 4276
7387.75 4033
7388.56 3779
7389.37 3269
7390.18 3257
7391.00 3185
7391.81 3010
7392.62 3118
7393.43 3088
7394.24 2978
7395.05 2939
7395.86 3014
7396.67 3038
7397.49 2988
7398.30 3033
7399.11 3286
7399.92 3555
7400.73 3711
7401.54 3890
7402.36 4160
7403.17 4276
7403.98 4163
7404.79 4045
7405.60 3700
7406.42 3531
7407.23 3371
7408.04 3340
7408.85 3215
7409.66 3233
7410.48 3101
7411.29 2881
7412.10 2995
7412.91 2871
7413.73 2768
7414.54 2773
7415.35 2709
7416.16 2685
7416.98 2554
7417.79 2549
7418.60 2576
7419.41 2634
7420.23 2662
7421.04 2792
7421.85 2675
7422.66 2673
7423.48 2627
7424.29 2593
7425.10 2515
7425.92 2495
7426.73 2413
7427.54 2618
7428.36 2579
7429.17 2371
7429.98 2305
7430.80 2497
7431.61 2363
7432.42 2497
7433.24 2470
7434.05 2422
7434.86 2251
7435.68 2201
7436.49 2311
7437.30 2374
7438.12 2283
7438.93 2525
7439.74 2672
7440.56 2498
7441.37 2380
7442.19 2486
7443.00 2518
7443.81 2486
7444.63 2538
7445.44 2489
7446.26 2447
7447.07 2405
7447.89 2337
7448.70 2418
7449.51 2491
7450.33 2374
7451.14 2436
7451.96 2415
7452.77 2398
7453.59 2369
7454.40 2287
7455.22 2180
7456.03 2347
7456.85 2315
7457.66 2270
7458.47 2343
7459.29 2243
7460.10 2374
7460.92 2409
7461.73 2228
7462.55 2259
7463.36 2247
7464.18 2156
7464.99 2195
7465.81 2347
7466.63 2400
7467.44 2416
7468.26 2435
7469.07 2397
7469.89 2377
7470.70 2514
7471.52 2405
7472.33 2434
7473.15 2438
7473.96 2427
7474.78 2490
7475.60 2408
7476.41 2408
7477.23 2398
7478.04 2418
7478.86 2248
7479.68 2296
7480.49 2205
7481.31 2129
7482.12 2280
7482.94 2229
7483.76 2233
7484.57 2235
7485.39 2274
7486.21 2243
7487.02 2266
7487.84 2250
7488.65 2151
7489.47 2163
7490.29 2221
7491.10 2289
7491.92 2213
7492.74 2123
7493.55 2185
7494.37 2169
7495.19 2159
7496.01 2240
7496.82 1997
7497.64 2128
7498.46 2154
7499.27 2075
7500.09 2133
7500.91 2162
7501.72 2072
7502.54 2190
7503.36 2024
7504.18 2049
7504.99 2089
7505.81 2178
7506.63 2180
7507.45 2221
7508.26 2138
7509.08 2118
7509.90 2124
7510.72 2079
7511.53 2086
7512.35 2183
7513.17 2065
7513.99 2136
7514.81 2184
7515.62 2199
7516.44 2114
7517.26 2166
7518.08 2233
7518.90 2106
7519.71 2183
7520.53 2210
7521.35 2027
7522.17 1965
7522.99 2102
7523.81 2248
7524.62 2175
7525.44 2047
7526.26 2159
7527.08 2152
7527.90 2052
7528.72 2078
7529.54 2159
7530.35 2246
7531.17 2246
7531.99 2289
7532.81 2149
7533.63 2144
7534.45 2267
7535.27 2222
7536.09 2160
7536.91 2172
7537.73 2330
7538.54 2157
7539.36 2277
7540.18 2300
7541.00 2276
7541.82 2206
7542.64 2168
7543.46 2331
7544.28 2374
7545.10 2400
7545.92 2395
7546.74 2344
7547.56 2508
7548.38 2526
7549.20 2380
7550.02 2331
7550.84 2346
7551.66 2371
7552.48 2322
7553.30 2230
7554.12 2260
7554.94 2401
7555.76 2412
7556.58 2288
7557.40 2367
7558.22 2405
7559.04 2496
7559.86 2463
7560.68 2564
7561.50 2518
7562.32 2511
7563.14 2452
7563.96 2473
7564.78 2478
7565.60 2528
7566.42 2515
7567.24 2493
7568.07 2470
7568.89 2270
7569.71 2467
7570.53 2483
7571.35 2408
7572.17 2430
7572.99 2394
7573.81 2385
7574.63 2375
7575.45 2343
7576.28 2347
7577.10 2346
7577.92 2387
7578.74 2476
7579.56 2458
7580.38 2396
7581.20 2435
7582.03 2367
7582.85 2407
7583.67 2506
7584.49 2582
7585.31 2495
7586.13 2480
7586.96 2542
7587.78 2742
7588.60 2791
7589.42 2688
7590.24 2945
7591.07 3031
7591.89 2852
7592.71 2805
7593.53 2886
7594.35 2727
7595.18 2672
7596.00 2829
7596.82 2698
7597.64 2740
7598.47 2719
7599.29 2738
7600.11 2803
7600.93 2780
7601.76 2913
7602.58 3244
7603.40 3400
7604.22 3525
7605.05 3644
7605.87 3854
7606.69 3936
7607.52 3997
7608.34 3822
7609.16 3712
7609.99 3494
7610.81 3565
7611.63 3306
7612.45 3153
7613.28 3129
7614.10 2937
7614.92 3020
7615.75 3148
7616.57 3123
7617.40 3154
7618.22 3286
7619.04 3201
7619.87 3159
7620.69 3299
7621.51 3300
7622.34 3189
7623.16 3317
7623.98 3154
7624.81 3224
7625.63 3048
7626.46 3007
7627.28 3057
7628.10 3202
7628.93 3235
7629.75 3513
7630.58 3826
7631.40 4337
7632.23 4769
7633.05 4985
7633.87 5124
7634.70 4969
7635.52 4869
7636.35 4540
7637.17 4151
7638.00 3849
7638.82 3521
7639.65 3261
7640.47 2938
7641.30 2741
7642.12 2666
7642.95 2541
7643.77 2632
7644.59 2620
7645.42 2450
7646.24 2538
7647.07 2522
7647.90 2542
7648.72 2582
7649.55 2567
7650.37 2569
7651.20 2567
7652.02 2530
7652.85 2393
7653.67 2293
7654.50 2144
7655.32 2232
7656.15 2278
7656.97 2155
7657.80 2291
7658.63 2262
7659.45 2197
7660.28 2172
7661.10 2211
7661.93 2244
7662.76 2309
7663.58 2337
7664.41 2307
7665.23 2211
7666.06 2137
7666.89 2182
7667.71 2129
7668.54 2197
7669.36 2236
7670.19 2200
7671.02 2359
7671.84 2342
7672.67 2327
7673.50 2305
7674.32 2235
7675.15 2236
7675.98 2184
7676.80 2072
7677.63 2171
7678.46 2068
7679.28 2102
7680.11 2026
7680.94 2078
7681.76 2057
7682.59 2121
7683.42 2121
7684.25 2176
7685.07 2120
7685.90 2212
7686.73 2260
7687.55 2123
7688.38 2110
7689.21 2263
7690.04 2195
7690.86 2295
7691.69 2236
7692.52 2114
7693.35 2031
7694.17 2096
7695.00 2151
7695.83 2168
7696.66 2201
7697.48 2185
7698.31 2155
7699.14 2204
7699.97 2223
7700.80 2255
7701.62 2145
7702.45 2160
7703.28 2306
7704.11 2229
7704.94 2202
7705.77 2183
7706.59 2203
7707.42 2174
7708.25 2193
7709.08 2282
7709.91 2190
7710.74 2085
7711.56 2082
7712.39 2079
7713.22 1953
7714.05 2032
7714.88 2085
7715.71 2105
7716.54 2084
7717.37 1994
7718.19 2059
7719.02 2146
7719.85 2041
7720.68 1996
7721.51 1953
7722.34 2029
7723.17 1884
7724.00 1877
7724.83 1968
7725.66 1995
7726.49 1787
7727.32 1980
7728.14 2033
7728.97 2004
7729.80 1939
7730.63 2038
7731.46 2068
7732.29 2018
7733.12 1883
7733.95 1967
7734.78 1980
7735.61 2003
7736.44 1962
7737.27 1882
7738.10 1976
7738.93 1987
7739.76 1928
7740.59 1863
7741.42 1925
7742.25 2066
7743.08 2071
7743.91 1985
7744.74 2017
7745.57 2205
7746.40 2434
7747.23 2661
7748.06 3033
7748.90 3205
7749.73 3385
7750.56 3603
7751.39 3468
7752.22 3200
7753.05 2907
7753.88 2631
7754.71 2379
7755.54 2269
7756.37 2120
7757.20 2079
7758.03 1947
7758.87 2086
7759.70 1901
7760.53 1861
7761.36 2100
7762.19 2002
7763.02 2033
7763.85 1967
7764.68 2053
7765.52 2089
7766.35 2280
7767.18 2190
7768.01 2077
7768.84 2018
7769.67 1926
7770.51 1739
7771.34 1888
7772.17 1901
7773.00 1815
7773.83 1861
7774.67 1828
7775.50 1944
7776.33 1846
7777.16 1771
7777.99 1987
7778.83 2007
7779.66 1937
7780.49 1964
7781.32 1889
7782.15 1895
7782.99 1789
7783.82 1893
7784.65 1925
7785.48 1888
7786.32 2013
7787.15 1989
7787.98 2037
7788.82 2061
7789.65 2060
7790.48 2051
7791.31 2109
7792.15 2077
7792.98 2040
7793.81 1969
7794.65 1898
7795.48 1806
7796.31 1863
7797.14 1875
7797.98 1853
7798.81 1877
7799.64 1823
7800.48 1952
7801.31 1942
7802.14 1928
7802.98 1947
7803.81 1900
7804.65 1837
7805.48 1987
7806.31 2051
7807.15 1988
7807.98 1953
7808.81 1975
7809.65 1967
7810.48 1975
7811.32 1871
7812.15 1847
7812.98 2031
7813.82 2153
7814.65 2107
7815.49 2049
7816.32 2016
7817.15 2001
7817.99 2095
7818.82 1966
7819.66 2041
7820.49 2094
7821.33 2072
7822.16 1972
7822.99 1994
7823.83 2084
7824.66 2045
7825.50 2026
7826.33 2042
7827.17 2101
7828.00 2091
7828.84 2136
7829.67 2071
7830.51 1885
7831.34 1911
7832.18 1995
7833.01 2023
7833.85 2009
7834.68 1885
7835.52 1943
7836.35 1975
7837.19 2050
7838.02 1946
7838.86 1884
7839.69 1957
7840.53 1886
7841.37 1861
7842.20 1878
7843.04 1954
7843.87 2016
7844.71 1985
7845.54 1912
7846.38 2012
7847.22 2013
7848.05 1810
7848.89 1890
7849.72 1892
7850.56 1969
7851.40 1894
7852.23 1873
7853.07 1886
7853.90 1817
7854.74 1829
7855.58 1838
7856.41 1911
7857.25 1911
7858.09 2024
7858.92 2061
7859.76 1976
7860.60 2003
7861.43 1951
7862.27 2034
7863.11 1885
7863.94 1842
7864.78 1923
7865.62 1867
7866.45 1922
7867.29 1876
7868.13 1949
7868.96 1869
7869.80 1818
7870.64 1829
7871.47 1903
7872.31 1842
7873.15 1793
7873.99 2009
7874.82 1856
7875.66 1718
7876.50 1831
7877.34 2006
7878.17 1903
7879.01 2004
7879.85 2072
7880.69 1980
7881.52 2084
7882.36 1949
7883.20 1873
7884.04 1798
7884.87 1844
7885.71 1891
7886.55 1903
7887.39 1894
7888.23 1783
7889.06 1993
7889.90 1877
7890.74 1877
7891.58 1963
7892.42 2036
7893.26 2070
7894.09 2033
7894.93 2000
7895.77 2031
7896.61 1851
7897.45 1846
7898.29 2031
7899.12 2073
7899.96 2126
7900.80 2223
7901.64 2334
7902.48 2223
7903.32 2245
7904.16 2311
7905.00 2114
7905.83 2105
7906.67 2038
7907.51 2121
7908.35 2035
7909.19 1980
7910.03 1903
7910.87 1806
7911.71 1861
7912.55 1905
7913.39 1932
7914.23 1977
7915.07 1936
7915.91 2102
7916.75 2238
7917.58 2160
7918.42 2223
7919.26 2158
7920.10 2120
7920.94 2064
7921.78 2067
7922.62 2001
7923.46 2019
7924.30 1858
7925.14 1735
7925.98 1789
7926.82 1865
7927.66 1837
7928.50 1764
7929.34 1703
7930.18 1592
7931.02 1702
7931.86 1736
7932.70 1805
7933.55 1711
7934.39 1787
7935.23 1718
7936.07 1726
7936.91 1755
7937.75 1830
7938.59 1861
7939.43 1798
7940.27 1736
7941.11 1660
7941.95 1602
7942.79 1729
7943.63 1670
7944.47 1748
7945.32 1709
7946.16 1714
7947.00 1826
7947.84 1821
7948.68 1790
7949.52 1796
7950.36 1814
7951.20 1845
7952.05 1848
7952.89 1875
7953.73 1840
7954.57 1707
7955.41 1842
7956.25 1913
7957.10 1879
7957.94 1864
7958.78 1826
7959.62 1829
7960.46 1869
7961.30 1900
7962.15 1788
7962.99 1866
7963.83 1877
7964.67 1855
7965.51 1846
7966.36 1859
7967.20 2033
7968.04 2011
7968.88 2046
7969.73 1963
7970.57 1845
7971.41 1863
7972.25 1908
7973.10 1826
7973.94 1854
7974.78 1881
7975.62 1818
7976.47 1945
7977.31 1993
7978.15 1927
7978.99 2050
7979.84 2029
7980.68 2035
7981.52 1976
7982.37 1968
7983.21 2004
7984.05 1974
7984.90 1984
7985.74 1870
7986.58 1939
7987.43 1978
7988.27 2019
7989.11 1943
7989.96 1901
7990.80 1996
7991.64 2089
7992.49 1913
7993.33 1956
7994.17 1879
7995.02 1835
7995.86 1860
7996.70 1721
7997.55 1821
7998.39 1699
7999.24 1624
8000.08 1644
8000.92 1663
8001.77 1686
8002.61 1643
8003.46 1752
8004.30 1868
8005.14 1753
8005.99 1717
8006.83 1675
8007.68 1685
8008.52 1684
8009.37 1642
8010.21 1744
8011.06 1771
8011.90 1848
8012.74 1755
8013.59 1883
8014.43 1751
8015.28 1758
8016.12 1767
8016.97 1872
8017.81 1811
8018.66 1747
8019.50 1571
8020.35 1579
8021.19 1747
8022.04 1702
8022.88 1817
8023.73 1662
8024.57 1550
8025.42 1699
8026.26 1635
8027.11 1598
8027.96 1615
8028.80 1674
8029.65 1641
8030.49 1700
8031.34 1721
8032.18 1724
8033.03 1735
8033.87 1689
8034.72 1687
8035.57 1721
8036.41 1682
8037.26 1711
8038.10 1655
8038.95 1585
8039.80 1539
8040.64 1676
8041.49 1635
8042.33 1604
8043.18 1570
8044.03 1627
8044.87 1680
8045.72 1667
8046.57 1624
8047.41 1535
8048.26 1548
8049.11 1621
8049.95 1572
8050.80 1663
8051.64 1610
8052.49 1607
8053.34 1552
8054.19 1534
8055.03 1468
8055.88 1551
8056.73 1542
8057.57 1505
8058.42 1532
8059.27 1530
8060.11 1614
8060.96 1560
8061.81 1631
8062.66 1542
8063.50 1681
8064.35 1653
8065.20 1715
8066.05 1658
8066.89 1587
8067.74 1561
8068.59 1610
8069.44 1765
8070.28 1675
8071.13 1627
8071.98 1565
8072.83 1680
8073.67 1691
8074.52 1645
8075.37 1585
8076.22 1531
8077.07 1545
8077.91 1555
8078.76 1509
8079.61 1600
8080.46 1677
8081.31 1717
8082.15 1611
8083.00 1637
8083.85 1537
8084.70 1500
8085.55 1571
8086.40 1575
8087.25 1555
8088.09 1472
8088.94 1521
8089.79 1524
8090.64 1662
8091.49 1593
8092.34 1637
8093.19 1725
8094.04 1573
8094.88 1618
8095.73 1526
8096.58 1657
8097.43 1573
8098.28 1667
8099.13 1705
8099.98 1557
8100.83 1528
8101.68 1550
8102.53 1640
8103.38 1585
8104.23 1709
8105.07 1577
8105.92 1658
8106.77 1678
8107.62 1546
8108.47 1652
8109.32 1651
8110.17 1623
8111.02 1653
8111.87 1637
8112.72 1543
8113.57 1549
8114.42 1521
8115.27 1509
8116.12 1538
8116.97 1507
8117.82 1648
8118.67 1789
8119.52 1667
8120.37 1590
8121.22 1683
8122.07 1773
8122.92 1770
8123.77 1877
8124.63 1743
8125.48 1834
8126.33 1783
8127.18 1792
8128.03 1823
8128.88 1846
8129.73 1864
8130.58 1732
8131.43 1709
8132.28 1790
8133.13 1806
8133.98 1834
8134.83 1881
8135.69 1815
8136.54 1871
8137.39 1886
8138.24 2011
8139.09 1968
8139.94 1881
8140.79 2019
8141.64 2058
8142.50 2111
8143.35 2074
8144.20 2204
8145.05 2152
8145.90 2008
8146.75 2043
8147.61 2047
8148.46 1991
8149.31 2015
8150.16 2048
8151.01 2017
8151.86 1881
8152.72 1942
8153.57 1915
8154.42 2045
8155.27 1987
8156.13 2261
8156.98 2293
8157.83 2288
8158.68 2293
8159.53 2176
8160.39 2150
8161.24 2043
8162.09 1957
8162.94 1936
8163.80 1855
8164.65 1940
8165.50 1946
8166.35 1871
8167.21 1883
8168.06 1885
8168.91 1837
8169.77 1847
8170.62 1822
8171.47 1875
8172.32 1879
8173.18 1769
8174.03 1853
8174.88 1947
8175.74 1877
8176.59 1733
8177.44 1763
8178.30 1851
8179.15 1616
8180.00 1663
8180.86 1701
8181.71 1741
8182.56 1733
8183.42 1824
8184.27 1735
8185.12 1555
8185.98 1539
8186.83 1575
8187.69 1571
8188.54 1720
8189.39 1726
8190.25 1614
8191.10 1533
8191.96 1533
8192.81 1519
8193.66 1558
8194.52 1569
8195.37 1472
8196.23 1536
8197.08 1553
8197.94 1649
8198.79 1589
8199.64 1638
8200.50 1745
8201.35 1558
8202.21 1540
8203.06 1691
8203.92 1753
8204.77 1685
8205.63 1523
8206.48 1699
8207.34 1762
8208.19 1618
8209.05 1679
8209.90 1791
8210.76 1840
8211.61 1793
8212.47 1794
8213.32 1760
8214.18 1715
8215.03 1651
8215.89 1717
8216.74 1730
8217.60 1686
8218.45 1690
8219.31 1633
8220.16 1666
8221.02 1744
8221.87 1740
8222.73 1742
8223.59 1778
8224.44 1812
8225.30 1883
8226.15 1829
8227.01 1861
8227.87 1859
8228.72 1797
8229.58 1746
8230.43 1674
8231.29 1758
8232.15 1645
8233.00 1662
8233.86 1547
8234.71 1637
8235.57 1626
8236.43 1558
8237.28 1664
8238.14 1624
8239.00 1602
8239.85 1579
8240.71 1608
8241.57 1607
8242.42 1623
8243.28 1633
8244.14 1699
8244.99 1551
8245.85 1627
8246.71 1612
8247.56 1555
8248.42 1602
8249.28 1582
8250.13 1575
8250.99 1517
8251.85 1584
8252.71 1630
8253.56 1522
8254.42 1520
8255.28 1572
8256.13 1655
8256.99 1657
8257.85 1698
8258.71 1560
8259.56 1568
8260.42 1671
8261.28 1656
8262.14 1543
8263.00 1602
8263.85 1645
8264.71 1662
8265.57 1594
8266.43 1539
8267.28 1653
8268.14 1672
8269.00 1607
8269.86 1570
8270.72 1568
8271.58 1580
8272.43 1618
8273.29 1655
8274.15 1556
8275.01 1602
8275.87 1602
8276.73 1569
8277.58 1509
8278.44 1619
8279.30 1606
8280.16 1620
8281.02 1572
8281.88 1637
8282.74 1528
8283.59 1537
8284.45 1601
8285.31 1603
8286.17 1605
8287.03 1564
8287.89 1668
8288.75 1703
8289.61 1675
8290.47 1576
8291.33 1592
8292.18 1736
8293.04 1667
8293.90 1835
8294.76 1868
8295.62 1771
8296.48 1734
8297.34 1621
8298.20 1626
8299.06 1581
8299.92 1752
8300.78 1797
8301.64 1688
8302.50 1764
8303.36 1781
8304.22 1795
8305.08 1863
8305.94 1831
8306.80 1788
8307.66 1747
8308.52 1759
8309.38 1869
8310.24 1794
8311.10 1683
8311.96 1758
8312.82 1704
8313.68 1712
8314.54 1779
8315.40 1727
8316.26 1766
8317.12 1948
8317.98 1987
8318.84 1933
8319.70 2023
8320.56 2083
8321.43 1921
8322.29 1808
8323.15 1895
8324.01 1749
8324.87 1757
8325.73 1651
8326.59 1715
8327.45 1727
8328.31 1680
8329.17 1652
8330.04 1678
8330.90 1630
8331.76 1588
8332.62 1603
8333.48 1620
8334.34 1571
8335.20 1751
8336.07 1788
8336.93 1742
8337.79 1727
8338.65 1798
8339.51 1723
8340.37 1722
8341.24 1771
8342.10 1777
8342.96 1661
8343.82 1803
8344.68 1792
8345.54 1844
8346.41 2011
8347.27 1898
8348.13 1789
8348.99 1688
8349.86 1758
8350.72 1832
8351.58 1818
8352.44 1724
8353.31 1704
8354.17 1829
8355.03 1748
8355.89 1745
8356.76 1791
8357.62 1793
8358.48 1768
8359.34 1783
8360.21 1756
8361.07 1766
8361.93 1783
8362.79 1822
8363.66 1749
8364.52 1840
8365.38 1722
8366.25 1713
8367.11 1842
8367.97 1904
8368.84 1912
8369.70 1854
8370.56 1885
8371.43 1740
8372.29 1772
8373.15 1813
8374.02 1872
8374.88 1956
8375.74 1737
8376.61 1784
8377.47 1873
8378.33 1955
8379.20 1884
8380.06 1952
8380.93 1896
8381.79 1978
8382.65 1951
8383.52 1930
8384.38 2005
8385.25 2005
8386.11 1874
8386.97 2135
8387.84 2220
8388.70 2173
8389.57 2110
8390.43 2217
8391.30 2211
8392.16 2095
8393.02 2072
8393.89 2019
8394.75 1895
8395.62 2025
8396.48 2057
8397.35 2099
8398.21 1999
8399.08 2143
8399.94 2193
8400.81 2079
8401.67 2076
8402.54 2048
8403.40 2046
8404.27 2145
8405.13 2153
8406.00 2127
8406.86 2099
8407.73 2145
8408.59 2142
8409.46 2120
8410.32 2173
8411.19 2160
8412.05 2247
8412.92 2148
8413.78 2172
8414.65 2352
8415.52 2257
8416.38 2212
8417.25 2225
8418.11 2266
8418.98 2280
8419.84 2380
8420.71 2411
8421.58 2368
8422.44 2274
8423.31 2307
8424.17 2399
8425.04 2517
8425.91 2643
8426.77 2749
8427.64 2680
8428.51 2738
8429.37 2743
8430.24 2699
8431.10 2688
8431.97 2761
8432.84 2783
8433.70 2787
8434.57 2739
8435.44 2911
8436.30 2816
8437.17 2882
8438.04 2963
8438.90 3059
8439.77 3117
8440.64 3239
8441.51 3437
8442.37 3402
8443.24 3478
8444.11 3599
8444.97 3601
8445.84 3591
8446.71 3628
8447.58 3487
8448.44 3711
8449.31 3678
8450.18 3608
8451.04 3576
8451.91 3719
8452.78 3941
8453.65 4160
8454.51 4509
8455.38 5395
8456.25 6043
8457.12 6639
8457.99 7132
8458.85 7606
8459.72 7702
8460.59 7693
8461.46 7468
8462.33 6850
8463.19 6315
8464.06 5860
8464.93 5263
8465.80 4869
8466.67 4753
8467.53 4923
8468.40 5437
8469.27 6127
8470.14 7133
8471.01 8214
8471.88 8899
8472.75 9218
8473.61 9007
8474.48 8588
8475.35 7907
8476.22 6989
8477.09 6151
8477.96 5282
8478.83 4633
8479.70 4063
8480.56 3824
8481.43 3638
8482.30 3421
8483.17 3209
8484.04 3183
8484.91 3196
8485.78 3090
8486.65 3227
8487.52 3295
8488.39 3215
8489.26 3181
8490.13 3001
8491.00 2992
8491.87 2992
8492.73 3106
8493.60 3084
8494.47 2944
8495.34 2865
8496.21 2814
8497.08 2941
8497.95 3035
8498.82 2863
8499.69 2881
8500.56 2905
8501.43 2833
8502.30 2733
8503.17 2719
8504.04 2709
8504.91 2655
8505.78 2682
8506.65 2726
8507.52 2716
8508.39 2851
8509.27 2923
8510.14 2884
8511.01 3083
8511.88 3140
8512.75 2977
8513.62 2804
8514.49 2887
8515.36 2756
8516.23 2772
8517.10 2756
8517.97 2586
8518.84 2601
8519.71 2610
8520.59 2597
8521.46 2575
8522.33 2581
8523.20 2728
8524.07 2812
8524.94 2753
8525.81 2623
8526.68 2781
8527.55 2744
8528.43 2813
8529.30 2774
8530.17 2820
8531.04 2839
8531.91 2911
8532.78 2829
8533.66 2833
8534.53 3015
8535.40 2996
8536.27 2955
8537.14 3004
8538.01 2900
8538.89 2800
8539.76 3007
8540.63 2957
8541.50 2897
8542.38 2898
8543.25 2871
8544.12 2870
8544.99 2857
8545.86 2756
8546.74 2704
8547.61 2671
8548.48 2718
8549.35 2689
8550.23 2712
8551.10 2864
8551.97 2964
8552.84 3160
8553.72 3212
8554.59 3520
8555.46 3623
8556.34 3715
8557.21 3646
8558.08 3499
8558.95 3357
8559.83 3149
8560.70 3015
8561.57 2842
8562.45 2671
8563.32 2635
8564.19 2518
8565.07 2468
8565.94 2449
8566.81 2350
8567.69 2286
8568.56 2303
8569.43 2391
8570.31 2262
8571.18 2357
8572.05 2350
8572.93 2323
8573.80 2236
8574.68 2242
8575.55 2233
8576.42 2163
8577.30 2163
8578.17 2163
8579.05 2182
8579.92 2037
8580.79 2041
8581.67 2174
8582.54 2208
8583.42 2029
8584.29 1972
8585.16 2041
8586.04 2135
8586.91 2079
8587.79 1968
8588.66 2019
8589.54 2138
8590.41 2042
8591.29 1971
8592.16 2077
8593.04 2088
8593.91 2129
8594.78 2039
8595.66 2145
8596.53 2152
8597.41 2212
8598.28 2309
8599.16 2275
8600.03 2235
8600.91 2321
8601.78 2302
8602.66 2227
8603.54 2183
8604.41 2147
8605.29 2076
8606.16 2096
8607.04 2079
8607.91 2172
8608.79 2180
8609.66 2194
8610.54 2177
8611.41 2260
8612.29 2260
8613.17 2368
8614.04 2259
8614.92 2172
8615.79 2256
8616.67 2118
8617.55 2155
8618.42 2150
8619.30 2124
8620.17 2215
8621.05 2264
8621.93 2199
8622.80 2030
8623.68 2297
8624.55 2300
8625.43 2357
8626.31 2439
8627.18 2444
8628.06 2377
8628.94 2336
8629.81 2397
8630.69 2392
8631.57 2377
8632.44 2285
8633.32 2265
8634.20 2264
8635.07 2127
8635.95 2141
8636.83 2033
8637.71 2094
8638.58 2118
8639.46 2155
8640.34 2137
8641.21 2185
8642.09 2212
8642.97 2127
8643.85 2174
8644.72 2225
8645.60 2286
8646.48 2164
8647.35 2154
8648.23 2133
8649.11 2186
8649.99 2268
8650.87 2171
8651.74 2112
8652.62 2103
8653.50 2165
8654.38 2189
8655.25 2120
8656.13 2082
8657.01 2169
8657.89 2232
8658.77 2123
8659.64 2189
8660.52 2194
8661.40 2314
8662.28 2246
8663.16 2187
8664.04 2180
8664.91 2189
8665.79 2102
8666.67 2177
8667.55 2198
8668.43 2195
8669.31 2142
8670.19 2203
8671.06 2325
8671.94 2461
8672.82 2428
8673.70 2574
8674.58 2554
8675.46 2614
8676.34 2786
8677.22 2708
8678.10 2697
8678.97 2695
8679.85 2644
8680.73 2512
8681.61 2523
8682.49 2554
8683.37 2378
8684.25 2272
8685.13 2351
8686.01 2343
8686.89 2417
8687.77 2354
8688.65 2438
8689.53 2580
8690.41 2781
8691.29 3122
8692.17 3429
8693.05 3773
8693.93 4065
8694.81 4351
8695.69 4268
8696.57 4186
8697.45 3962
8698.33 3577
8699.21 3387
8700.09 3169
8700.97 2808
8701.85 2567
8702.73 2409
8703.61 2287
8704.49 2166
8705.37 2090
8706.25 2078
8707.13 2153
8708.01 2081
8708.89 1969
8709.77 2114
8710.65 2052
8711.53 2140
8712.41 2078
8713.29 2100
8714.17 2108
8715.06 1952
8715.94 2053
8716.82 1961
8717.70 1983
8718.58 2018
8719.46 1952
8720.34 1950
8721.22 1916
8722.10 1961
8722.99 2037
8723.87 2031
8724.75 2006
8725.63 1936
8726.51 2059
8727.39 2068
8728.27 2168
8729.16 2121
8730.04 2120
8730.92 2086
8731.80 2130
8732.68 2202
8733.56 2300
8734.45 2104
8735.33 2189
8736.21 2312
8737.09 2267
8737.97 2058
8738.86 2142
8739.74 2125
8740.62 2072
8741.50 2139
8742.39 2080
8743.27 2036
8744.15 2113
8745.03 2142
8745.92 2148
8746.80 2242
8747.68 2204
8748.56 2197
8749.45 2224
8750.33 2125
8751.21 2198
8752.09 2215
8752.98 2224
8753.86 2197
8754.74 2164
8755.63 2363
8756.51 2452
8757.39 2604
8758.27 2542
8759.16 2800
8760.04 2925
8760.92 2918
8761.81 2935
8762.69 2818
8763.57 2786
8764.46 2801
8765.34 2782
8766.22 2722
8767.11 2668
8767.99 2777
8768.88 2653
8769.76 2650
8770.64 2750
8771.53 2701
8772.41 2835
8773.29 2828
8774.18 2797
8775.06 2751
8775.95 2703
8776.83 2674
8777.71 2688
8778.60 2685
8779.48 2654
8780.37 2796
8781.25 2773
8782.14 3080
8783.02 3264
8783.90 3345
8784.79 3333
8785.67 3277
8786.56 3253
8787.44 3208
8788.33 2955
8789.21 2744
8790.10 2573
8790.98 2528
8791.87 2462
8792.75 2394
8793.64 2398
8794.52 2410
8795.41 2429
8796.29 2608
8797.18 2611
8798.06 2642
8798.95 2670
8799.83 2750
8800.72 2688
8801.60 2774
8802.49 2685
8803.37 2544
8804.26 2523
8805.14 2457
8806.03 2490
8806.91 2307
8807.80 2128
8808.69 2168
8809.57 2188
8810.46 2010
8811.34 1987
8812.23 2077
8813.11 2216
8814.00 2367
8814.89 2230
8815.77 2204
8816.66 2165
8817.54 2190
8818.43 2122
8819.32 2073
8820.20 2003
8821.09 2061
8821.98 2086
8822.86 2029
8823.75 1948
8824.64 2125
8825.52 1974
8826.41 2116
8827.29 2004
8828.18 2035
8829.07 2073
8829.95 2018
8830.84 1970
8831.73 1908
8832.62 2011
8833.50 2138
8834.39 2053
8835.28 1967
8836.16 1975
8837.05 1886
8837.94 1837
8838.82 1776
8839.71 1857
8840.60 1836
8841.49 1876
8842.37 1886
8843.26 1776
8844.15 1813
8845.04 1753
8845.92 1946
8846.81 1889
8847.70 1892
8848.59 1922
8849.47 1924
8850.36 1842
8851.25 1849
8852.14 1806
8853.03 1890
8853.91 1749
8854.80 1845
8855.69 1757
8856.58 1763
8857.47 1769
8858.35 1697
8859.24 1747
8860.13 1684
8861.02 1756
8861.91 1737
8862.79 1805
8863.68 1616
8864.57 1751
8865.46 1793
8866.35 1731
8867.24 1718
8868.13 1644
8869.01 1672
8869.90 1634
8870.79 1516
8871.68 1537
8872.57 1493
8873.46 1595
8874.35 1586
8875.24 1633
8876.13 1627
8877.01 1538
8877.90 1468
8878.79 1551
8879.68 1621
8880.57 1593
8881.46 1479
8882.35 1547
8883.24 1562
8884.13 1534
8885.02 1536
8885.91 1536
8886.80 1466
8887.69 1481
8888.58 1538
8889.47 1481
8890.36 1491
8891.25 1630
8892.14 1557
8893.03 1523
8893.92 1523
8894.81 1500
8895.70 1494
8896.59 1472
8897.48 1505
8898.37 1481
8899.26 1407
8900.15 1470
8901.04 1327
8901.93 1418
8902.82 1466
8903.71 1442
8904.60 1425
8905.49 1406
8906.38 1400
8907.27 1292
8908.16 1333
8909.05 1527
8909.94 1377
8910.83 1435
8911.72 1345
8912.61 1342
8913.51 1400
8914.40 1405
8915.29 1476
8916.18 1459
8917.07 1475
8917.96 1406
8918.85 1429
8919.74 1410
8920.63 1350
8921.53 1392
8922.42 1402
8923.31 1409
8924.20 1491
8925.09 1451
8925.98 1343
8926.87 1422
8927.77 1364
8928.66 1390
8929.55 1385
8930.44 1303
8931.33 1373
8932.22 1356
8933.12 1385
8934.01 1399
8934.90 1393
8935.79 1349
8936.68 1242
8937.58 1239
8938.47 1339
8939.36 1274
8940.25 1318
8941.15 1363
8942.04 1308
8942.93 1265
8943.82 1237
8944.72 1286
8945.61 1367
8946.50 1350
8947.39 1308
8948.29 1242
8949.18 1331
8950.07 1360
8950.96 1329
8951.86 1308
8952.75 1249
8953.64 1257
8954.54 1332
8955.43 1246
8956.32 1187
8957.21 1227
8958.11 1249
8959.00 1391
8959.89 1322
8960.79 1244
8961.68 1306
8962.57 1332
8963.47 1413
8964.36 1247
8965.25 1339
8966.15 1325
8967.04 1321
8967.94 1446
8968.83 1378
8969.72 1353
8970.62 1358
8971.51 1349
8972.40 1381
8973.30 1286
8974.19 1287
8975.09 1272
8975.98 1266
8976.87 1312
8977.77 1233
8978.66 1253
8979.56 1243
8980.45 1350
8981.35 1300
8982.24 1201
8983.13 1227
8984.03 1225
8984.92 1262
8985.82 1141
8986.71 1186
8987.61 1251
8988.50 1290
8989.40 1310
8990.29 1246
8991.19 1155
8992.08 1268
8992.98 1245
8993.87 1215
8994.77 1122
8995.66 1153
8996.56 1145
8997.45 1094
8998.35 1181
8999.24 1167
9000.14 1258
9001.03 1162
9001.93 1142
9002.82 1232
9003.72 1181
9004.61 1241
9005.51 1199
9006.40 1197
9007.30 1255
9008.19 1112
9009.09 1101
9009.99 1121
9010.88 1180
9011.78 1272
9012.67 1154
9013.57 1111
9014.47 1158
9015.36 1198
9016.26 1120
9017.15 1101
9018.05 1163
9018.95 1060
9019.84 1108
9020.74 1206
9021.63 1163
9022.53 1168
9023.43 1126
9024.32 1081
9025.22 1101
9026.12 1145
9027.01 1121
9027.91 1090
9028.81 1191
9029.70 1090
9030.60 1123
9031.50 1167
9032.39 1210
9033.29 1078
9034.19 1088
9035.08 1160
9035.98 1170
9036.88 1169
9037.78 1204
9038.67 1192
9039.57 1104
9040.47 1157
9041.37 1107
9042.26 1110
9043.16 1140
9044.06 1128
9044.95 1110
9045.85 1152
9046.75 1126
9047.65 1063
9048.54 1109
9049.44 1160
9050.34 1168
9051.24 1115
9052.14 1150
9053.03 1193
9053.93 1205
9054.83 1146
9055.73 1148
9056.63 1142
9057.52 1221
9058.42 1145
9059.32 1099
9060.22 1223
9061.12 1262
9062.02 1146
9062.91 1212
9063.81 1216
9064.71 1101
9065.61 1109
9066.51 1097
9067.41 1153
9068.30 1063
9069.20 1086
9070.10 1147
9071.00 1210
9071.90 1110
9072.80 1106
9073.70 1105
9074.60 1161
9075.50 1159
9076.39 1116
9077.29 1116
9078.19 1116
9079.09 1173
9079.99 1160
9080.89 1113
9081.79 1141
9082.69 1101
9083.59 1090
9084.49 1148
9085.39 1127
9086.29 1128
9087.19 1156
9088.09 1168
9088.99 1129
9089.88 1127
9090.78 1182
9091.68 1307
9092.58 1228
9093.48 1071
9094.38 1095
9095.28 1111
9096.18 1119
9097.08 1110
9097.98 1110
9098.88 1083
9099.78 1086
9100.68 1143
9101.59 1137
9102.49 1065
9103.39 1020
9104.29 1098
9105.19 1143
9106.09 1097
9106.99 1101
9107.89 1062
9108.79 1178
9109.69 1139
9110.59 1065
9111.49 1067
9112.39 1162
9113.29 1140
9114.19 1185
9115.09 1072
9116.00 1073
9116.90 1049
9117.80 1087
9118.70 1083
9119.60 1107
9120.50 1099
9121.40 1136
9122.30 1246
9123.21 1170
9124.11 1192
9125.01 1174
9125.91 1106
9126.81 1104
9127.71 1150
9128.61 1161
9129.52 1107
9130.42 1128
9131.32 1130
9132.22 1109
9133.12 1003
9134.02 1070
9134.93 1049
9135.83 1100
9136.73 1063
9137.63 1153
9138.53 1029
9139.44 1026
9140.34 1025
9141.24 1000
9142.14 1150
9143.05 1096
9143.95 1086
9144.85 1130
9145.75 1136
9146.66 1128
9147.56 1091
9148.46 1077
9149.36 1126
9150.27 1123
9151.17 1110
9152.07 1095
9152.97 1118
9153.88 1114
9154.78 1112
9155.68 1051
9156.59 1030
9157.49 1094
9158.39 1044
9159.30 1119
9160.20 1087
9161.10 1060
9162.01 1078
9162.91 1120
9163.81 1068
9164.72 1066
9165.62 1090
9166.52 1091
9167.43 1096
9168.33 1112
9169.23 1115
9170.14 1155
9171.04 1073
9171.94 1074
9172.85 1161
9173.75 1126
9174.66 1071
9175.56 1059
9176.46 1092
9177.37 1149
9178.27 1039
9179.18 1148
9180.08 1062
9180.98 1083
9181.89 1063
9182.79 1040
9183.70 1081
9184.60 1148
9185.51 1107
9186.41 1034
9187.32 1071
9188.22 1134
9189.12 1080
9190.03 1107
9190.93 1177
9191.84 1108
9192.74 1150
9193.65 1174
9194.55 1162
9195.46 1173
9196.36 1177
9197.27 1168
9198.17 1209
9199.08 1172
9199.98 1155
9200.89 1165
9201.79 1152
9202.70 1218
9203.60 1299
9204.51 1196
9205.41 1149
9206.32 1169
9207.23 1151
9208.13 1053
9209.04 1114
9209.94 1081
9210.85 1104
9211.75 1173
9212.66 1130
9213.57 1074
9214.47 1212
9215.38 1196
9216.28 1094
9217.19 1208
9218.10 1239
9219.00 1185
9219.91 1198
9220.81 1195
9221.72 1214
9222.63 1164
9223.53 1136
9224.44 1169
9225.35 1102
9226.25 1086
9227.16 1094
9228.06 1095
9228.97 1067
9229.88 1040
9230.78 1063
9231.69 1034
9232.60 1043
9233.50 1065
9234.41 1175
9235.32 1102
9236.23 1193
9237.13 1056
9238.04 990
9238.95 1131
9239.85 1105
9240.76 1072
9241.67 1001
9242.57 1073
9243.48 1108
9244.39 1083
9245.30 1016
9246.20 1022
9247.11 1001
9248.02 1042
9248.93 1053
9249.83 1080
9250.74 913
9251.65 963
9252.56 980
9253.47 1045
9254.37 1064
9255.28 1113
9256.19 999
9257.10 1092
9258.00 1147
9258.91 1045
9259.82 1023
9260.73 1049
9261.64 1062
9262.55 1068
9263.45 1029
9264.36 1080
9265.27 1077
9266.18 1010
9267.09 1052
9268.00 988
9268.90 1022
9269.81 1058
9270.72 1040
9271.63 1018
9272.54 1071
9273.45 1104
9274.36 1140
9275.27 1101
9276.17 1019
9277.08 1082
9277.99 1068
9278.90 1136
9279.81 1101
9280.72 1074
9281.63 1006
9282.54 1047
9283.45 1066
9284.36 1095
9285.27 1085
9286.17 1120
9287.08 1178
9287.99 1054
9288.90 1134
9289.81 1086
9290.72 1133
9291.63 1148
9292.54 1124
9293.45 1093
9294.36 1045
9295.27 1063
9296.18 1109
9297.09 1079
9298.00 1044
9298.91 1031
9299.82 1129
9300.73 1143
9301.64 1163
9302.55 1045
9303.46 1009
9304.37 1107
9305.28 1083
9306.19 1121
9307.10 1185
9308.01 1115
9308.92 1127
9309.83 1158
9310.74 1126
9311.66 1144
9312.57 1221
9313.48 1244
9314.39 1166
9315.30 1279
9316.21 1264
9317.12 1125
9318.03 1132
9318.94 1155
9319.85 1136
9320.76 1065
9321.68 1048
9322.59 1034
9323.50 1124
9324.41 1130
9325.32 1057
9326.23 1029
9327.14 1065
9328.05 1087
9328.97 1043
9329.88 1042
9330.79 1021
9331.70 1134
9332.61 1123
9333.52 1065
9334.44 1081
9335.35 1107
9336.26 1048
9337.17 1101
9338.08 1140
9339.00 1151
9339.91 1198
9340.82 1135
9341.73 1153
9342.64 1122
9343.56 1141
9344.47 1043
9345.38 1051
9346.29 1100
9347.20 1161
9348.12 1164
9349.03 1139
9349.94 1139
9350.85 1121
9351.77 1159
9352.68 1110
9353.59 1101
9354.51 1156
9355.42 1067
9356.33 1076
9357.24 1118
9358.16 1085
9359.07 1080
9359.98 1082
9360.90 1030
9361.81 1057
9362.72 1065
9363.64 1093
9364.55 1084
9365.46 1029
9366.37 1102
9367.29 1120
9368.20 1074
9369.12 1100
9370.03 1092
9370.94 1206
9371.86 1158
9372.77 1198
9373.68 1155
9374.60 1180
9375.51 1240
9376.42 1102
9377.34 1123
9378.25 1169
9379.17 1161
9380.08 1225
9380.99 1168
9381.91 1166
9382.82 1204
9383.74 1146
9384.65 1164
9385.56 1126
9386.48 1271
9387.39 1259
9388.31 1285
9389.22 1288
9390.14 1339
9391.05 1367
9391.97 1366
9392.88 1388
9393.79 1402
9394.71 1441
9395.62 1458
9396.54 1513
9397.45 1478
9398.37 1441
9399.28 1517
9400.20 1423
9401.11 1350
9402.03 1383
9402.94 1462
9403.86 1433
9404.77 1299
9405.69 1278
9406.60 1305
9407.52 1339
9408.44 1307
9409.35 1261
9410.27 1219
9411.18 1327
9412.10 1315
9413.01 1284
9413.93 1231
9414.84 1235
9415.76 1282
9416.68 1225
9417.59 1232
9418.51 1256
9419.42 1355
9420.34 1276
9421.25 1307
9422.17 1249
9423.09 1198
9424.00 1263
9424.92 1246
9425.84 1289
9426.75 1283
9427.67 1234
9428.58 1256
9429.50 1282
9430.42 1369
9431.33 1349
9432.25 1243
9433.17 1287
9434.08 1338
9435.00 1325
9435.92 1341
9436.83 1397
9437.75 1418
9438.67 1447
9439.58 1408
9440.50 1429
9441.42 1470
9442.33 1442
9443.25 1455
9444.17 1497
9445.09 1416
9446.00 1437
9446.92 1478
9447.84 1369
9448.76 1553
9449.67 1518
9450.59 1616
9451.51 1691
9452.42 1910
9453.34 2201
9454.26 2288
9455.18 2359
9456.10 2434
9457.01 2324
9457.93 2215
9458.85 2123
9459.77 1844
9460.68 1702
9461.60 1652
9462.52 1506
9463.44 1492
9464.36 1438
9465.27 1456
9466.19 1431
9467.11 1342
9468.03 1447
9468.95 1373
9469.87 1257
9470.78 1369
9471.70 1390
9472.62 1410
9473.54 1342
9474.46 1414
9475.38 1405
9476.30 1347
9477.21 1368
9478.13 1351
9479.05 1371
9479.97 1349
9480.89 1364
9481.81 1335
9482.73 1570
9483.65 1564
9484.57 1507
9485.48 1508
9486.40 1453
9487.32 1554
9488.24 1433
9489.16 1399
9490.08 1476
9491.00 1378
9491.92 1362
9492.84 1288
9493.76 1268
9494.68 1302
9495.60 1259
9496.52 1309
9497.44 1350
9498.36 1274
9499.28 1214
9500.20 1264
9501.12 1271
9502.04 1269
9502.96 1225
9503.88 1262
9504.80 1267
9505.72 1237
9506.64 1266
9507.56 1246
9508.48 1139
9509.40 1233
9510.32 1238
9511.24 1201
9512.16 1259
9513.08 1267
9514.00 1374
9514.92 1179
9515.84 1178
9516.76 1223
9517.68 1219
9518.60 1270
9519.52 1252
9520.44 1222
9521.36 1307
9522.29 1265
9523.21 1274
9524.13 1341
9525.05 1253
9525.97 1253
9526.89 1267
9527.81 1341
9528.73 1313
9529.65 1266
9530.58 1242
9531.50 1334
9532.42 1468
9533.34 1540
9534.26 1465
9535.18 1525
9536.10 1483
9537.03 1479
9537.95 1523
9538.87 1458
9539.79 1398
9540.71 1368
9541.63 1373
9542.56 1288
9543.48 1273
9544.40 1274
9545.32 1196
9546.24 1221
9547.17 1211
9548.09 1209
9549.01 1234
9549.93 1198
9550.86 1178
9551.78 1231
9552.70 1151
9553.62 1274
9554.54 1332
9555.47 1251
9556.39 1283
9557.31 1395
9558.23 1286
9559.16 1291
9560.08 1325
9561.00 1192
9561.93 1219
9562.85 1313
9563.77 1300
9564.69 1242
9565.62 1225
9566.54 1282
9567.46 1246
9568.39 1167
9569.31 1232
9570.23 1227
9571.16 1190
9572.08 1152
9573.00 1206
9573.93 1258
9574.85 1241
9575.77 1182
9576.70 1181
9577.62 1177
9578.54 1198
9579.47 1128
9580.39 1181
9581.32 1274
9582.24 1251
9583.16 1178
9584.09 1138
9585.01 1102
9585.93 1185
9586.86 1237
9587.78 1208
9588.71 1172
9589.63 1147
9590.56 1216
9591.48 1236
9592.40 1225
9593.33 1203
9594.25 1234
9595.18 1213
9596.10 1290
9597.03 1196
9597.95 1319
9598.87 1421
9599.80 1398
9600.72 1313
9601.65 1410
9602.57 1399
9603.50 1389
9604.42 1273
9605.35 1313
9606.27 1443
9607.20 1501
9608.12 1418
9609.05 1351
9609.97 1383
9610.90 1391
9611.82 1407
9612.75 1442
9613.67 1343
9614.60 1387
9615.53 1408
9616.45 1366
9617.38 1519
9618.30 1487
9619.23 1442
9620.15 1440
9621.08 1501
9622.00 1509
9622.93 1455
9623.86 1419
9624.78 1432
9625.71 1515
9626.63 1539
9627.56 1529
9628.49 1589
9629.41 1550
9630.34 1653
9631.26 1697
9632.19 1598
9633.12 1722
9634.04 1762
9634.97 1789
9635.90 1896
9636.82 1865
9637.75 1900
9638.67 1975
9639.60 1987
9640.53 2131
9641.45 2148
9642.38 2010
9643.31 1977
9644.23 1951
9645.16 2098
9646.09 2004
9647.02 2093
9647.94 2279
9648.87 2347
9649.80 2564
9650.72 2808
9651.65 2854
9652.58 2877
9653.50 2719
9654.43 2642
9655.36 2595
9656.29 2370
9657.21 2152
9658.14 2121
9659.07 2076
9660.00 1983
9660.92 1937
9661.85 1898
9662.78 1849
9663.71 1792
9664.63 1810
9665.56 1870
9666.49 1868
9667.42 1956
9668.35 1755
9669.27 1824
9670.20 1852
9671.13 1809
9672.06 1775
9672.99 1858
9673.92 1887
9674.84 1860
9675.77 1856
9676.70 1768
9677.63 1760
9678.56 1818
9679.49 1822
9680.41 1882
9681.34 1895
9682.27 1966
9683.20 1962
9684.13 1992
9685.06 2016
9685.99 2065
9686.91 1998
9687.84 1991
9688.77 2021
9689.70 2102
9690.63 2164
9691.56 2121
9692.49 1996
9693.42 2044
9694.35 2065
9695.28 2096
9696.21 2216
9697.13 2247
9698.06 2356
9698.99 2302
9699.92 2423
9700.85 2556
9701.78 2599
9702.71 2487
9703.64 2439
9704.57 2254
9705.50 2264
9706.43 2120
9707.36 1996
9708.29 1942
9709.22 1858
9710.15 1929
9711.08 1825
9712.01 1772
9712.94 1901
9713.87 1805
9714.80 1803
9715.73 1801
9716.66 1722
9717.59 1742
9718.52 1847
9719.45 1786
9720.38 1756
9721.31 1765
9722.24 1649
9723.17 1708
9724.10 1704
9725.04 1709
9725.97 1688
9726.90 1673
9727.83 1652
9728.76 1665
9729.69 1686
9730.62 1680
9731.55 1648
9732.48 1647
9733.41 1714
9734.34 1609
9735.28 1607
9736.21 1634
9737.14 1579
9738.07 1666
9739.00 1483
9739.93 1495
9740.86 1578
9741.79 1640
9742.73 1608
9743.66 1588
9744.59 1585
9745.52 1618
9746.45 1553
9747.38 1553
9748.32 1674
9749.25 1662
9750.18 1602
9751.11 1706
9752.04 1762
9752.98 1635
9753.91 1602
9754.84 1644
9755.77 1630
9756.70 1604
9757.64 1556
9758.57 1479
9759.50 1569
9760.43 1518
9761.37 1541
9762.30 1698
9763.23 1645
9764.16 1694
9765.10 1689
9766.03 1734
9766.96 1765
9767.89 1739
9768.83 1590
9769.76 1648
9770.69 1662
9771.63 1667
9772.56 1675
9773.49 1743
9774.42 1757
9775.36 1695
9776.29 1687
9777.22 1664
9778.16 1731
9779.09 1758
9780.02 1727
9780.96 1774
9781.89 1733
9782.82 1777
9783.76 1915
9784.69 2048
9785.62 2083
9786.56 2027
9787.49 2106
9788.42 2055
9789.36 1894
9790.29 1993
9791.23 1768
9792.16 1788
9793.09 1724
9794.03 1622
9794.96 1724
9795.90 1776
9796.83 1811
9797.76 1862
9798.70 1820
9799.63 1894
9800.57 1974
9801.50 1868
9802.44 1823
9803.37 1829
9804.30 1842
9805.24 1721
9806.17 1657
9807.11 1624
9808.04 1511
9808.98 1562
9809.91 1488
9810.85 1438
9811.78 1455
9812.72 1413
9813.65 1406
9814.59 1486
9815.52 1510
9816.46 1389
9817.39 1474
9818.33 1423
9819.26 1429
9820.20 1356
9821.13 1334
9822.07 1312
9823.00 1350
9823.94 1367
9824.87 1407
9825.81 1329
9826.74 1387
9827.68 1435
9828.62 1362
9829.55 1371
9830.49 1400
9831.42 1338
9832.36 1363
9833.29 1273
9834.23 1328
9835.17 1376
9836.10 1391
9837.04 1450
9837.97 1440
9838.91 1371
9839.85 1352
9840.78 1319
9841.72 1349
9842.66 1431
9843.59 1375
9844.53 1297
9845.46 1410
9846.40 1439
9847.34 1405
9848.27 1426
9849.21 1421
9850.15 1370
9851.08 1319
9852.02 1416
9852.96 1471
9853.89 1459
9854.83 1464
9855.77 1431
9856.71 1422
9857.64 1404
9858.58 1340
9859.52 1379
9860.45 1407
9861.39 1401
9862.33 1422
9863.26 1323
9864.20 1413
9865.14 1393
9866.08 1360
9867.01 1355
9867.95 1393
9868.89 1440
9869.83 1447
9870.76 1408
9871.70 1393
9872.64 1437
9873.58 1463
9874.52 1457
9875.45 1429
9876.39 1431
9877.33 1412
9878.27 1457
9879.21 1503
9880.14 1470
9881.08 1539
9882.02 1562
9882.96 1544
9883.90 1513
9884.83 1476
9885.77 1428
9886.71 1367
9887.65 1402
9888.59 1386
9889.53 1418
9890.46 1395
9891.40 1438
9892.34 1481
9893.28 1450
9894.22 1371
9895.16 1305
9896.10 1356
9897.04 1378
9897.98 1433
9898.91 1352
9899.85 1376
9900.79 1423
9901.73 1324
9902.67 1341
9903.61 1431
9904.55 1453
9905.49 1408
9906.43 1388
9907.37 1504
9908.31 1426
9909.25 1416
9910.19 1501
9911.12 1472
9912.06 1575
9913.00 1491
9913.94 1450
9914.88 1568
9915.82 1605
9916.76 1496
9917.70 1609
9918.64 1578
9919.58 1553
9920.52 1485
9921.46 1465
9922.40 1602
9923.34 1795
9924.28 1917
9925.22 2320
9926.16 2734
9927.10 3010
9928.04 3402
9928.98 3574
9929.92 3441
9930.87 3450
9931.81 3128
9932.75 2904
9933.69 2491
9934.63 2177
9935.57 1997
9936.51 1879
9937.45 1754
9938.39 1603
9939.33 1606
9940.27 1604
9941.21 1534
9942.15 1428
9943.10 1444
9944.04 1506
9944.98 1469
9945.92 1471
9946.86 1433
9947.80 1526
9948.74 1414
9949.68 1361
9950.63 1398
9951.57 1304
9952.51 1258
9953.45 1259
9954.39 1226
9955.33 1258
9956.27 1239
9957.22 1283
9958.16 1330
9959.10 1357
9960.04 1317
9960.98 1225
9961.93 1241
9962.87 1231
9963.81 1178
9964.75 1229
9965.69 1337
9966.64 1307
9967.58 1351
9968.52 1280
9969.46 1280
9970.41 1278
9971.35 1170
9972.29 1135
9973.23 1145
9974.18 1310
9975.12 1220
9976.06 1248
9977.00 1210
9977.95 1216
9978.89 1215
9979.83 1223
9980.77 1190
9981.72 1207
9982.66 1243
9983.60 1194
9984.55 1198
9985.49 1169
9986.43 1187
9987.38 1163
9988.32 1136
9989.26 1091
9990.21 1057
9991.15 1245
9992.09 1156
9993.04 1138
9993.98 1139
9994.92 1134
9995.87 1153
9996.81 1223
9997.75 1174
9998.70 1145
9999.64 1179
10000.58 1171
10001.53 1210
10002.47 1317
10003.42 1282
10004.36 1236
10005.30 1246
10006.25 1256
10007.19 1174
10008.14 1219
10009.08 1239
10010.02 1204
10010.97 1193
10011.91 1209
10012.86 1227
10013.80 1184
10014.75 1161
10015.69 1146
10016.64 1186
10017.58 1109
10018.52 1179
10019.47 1194
10020.41 1199
10021.36 1146
10022.30 1140
10023.25 1223
10024.19 1183
10025.14 1136
10026.08 1166
10027.03 1139
10027.97 1121
10028.92 1144
10029.86 1139
10030.81 1117
10031.75 1109
10032.70 1144
10033.64 1088
10034.59 1058
10035.54 1040
10036.48 1066
10037.43 1080
10038.37 1089
10039.32 1012
10040.26 971
10041.21 1039
10042.15 1108
10043.10 1082
10044.05 1096
10044.99 1119
10045.94 1071
10046.88 1086
10047.83 1041
10048.78 1018
10049.72 982
10050.67 1001
10051.61 1054
10052.56 1069
10053.51 1014
10054.45 1049
10055.40 986
10056.35 1008
10057.29 976
10058.24 1060
10059.19 1113
10060.13 977
10061.08 1007
10062.03 1064
10062.97 1077
10063.92 969
10064.87 1074
10065.81 1054
10066.76 988
10067.71 962
10068.65 1043
10069.60 991
10070.55 947
10071.49 1031
10072.44 1004
10073.39 1048
10074.34 1032
10075.28 1005
10076.23 1123
10077.18 1094
10078.13 1031
10079.07 1057
10080.02 1005
10080.97 993
10081.92 996
10082.86 956
10083.81 983
10084.76 979
10085.71 1000
10086.66 1040
10087.60 1040
10088.55 1007
10089.50 957
10090.45 1096
10091.39 1001
10092.34 962
10093.29 976
10094.24 1004
10095.19 1010
10096.14 981
10097.08 1025
10098.03 1002
10098.98 956
10099.93 974
10100.88 994
10101.83 1011
10102.78 920
10103.72 968
10104.67 947
10105.62 930
10106.57 921
10107.52 1035
10108.47 1055
10109.42 956
10110.37 913
10111.31 939
10112.26 999
10113.21 963
10114.16 955
10115.11 924
10116.06 858
10117.01 931
10117.96 912
10118.91 933
10119.86 983
10120.81 878
10121.76 897
10122.71 957
10123.66 920
10124.61 876
10125.55 907
10126.50 934
10127.45 896
10128.40 785
10129.35 838
10130.30 876
10131.25 897
10132.20 938
10133.15 863
10134.10 851
10135.05 846
10136.00 906
10136.95 963
10137.90 940
10138.85 917
10139.81 939
10140.76 888
10141.71 955
10142.66 958
10143.61 955
10144.56 971
10145.51 946
10146.46 906
10147.41 851
10148.36 899
10149.31 896
10150.26 864
10151.21 843
10152.16 894
10153.11 923
10154.07 925
10155.02 883
10155.97 1005
10156.92 958
10157.87 932
10158.82 865
10159.77 830
10160.72 979
10161.68 908
10162.63 992
10163.58 897
10164.53 960
10165.48 958
10166.43 976
10167.38 894
10168.34 930
10169.29 950
10170.24 962
10171.19 981
10172.14 939
10173.10 936
10174.05 947
10175.00 893
10175.95 919
10176.90 963
10177.86 923
10178.81 923
10179.76 923
10180.71 876
10181.66 985
10182.62 998
10183.57 954
10184.52 1041
10185.47 954
10186.43 953
10187.38 853
10188.33 924
10189.28 931
10190.24 960
10191.19 1011
10192.14 942
10193.10 996
10194.05 955
10195.00 978
10195.95 1005
10196.91 1016
10197.86 1017
10198.81 1023
10199.77 991
10200.72 863
10201.67 986
10202.63 1050
10203.58 1055
10204.53 1067
10205.49 1107
10206.44 1135
10207.39 1165
10208.35 1113
10209.30 1149
10210.25 1198
10211.21 1256
10212.16 1147
10213.12 1071
10214.07 1044
10215.02 1012
10215.98 1036
10216.93 1050
10217.88 1060
10218.84 988
10219.79 898
10220.75 956
10221.70 912
10222.66 961
10223.61 987
10224.56 950
10225.52 980
10226.47 959
10227.43 976
10228.38 939
10229.34 963
10230.29 1012
10231.25 954
10232.20 969
10233.15 1002
10234.11 1001
10235.06 993
10236.02 996
10236.97 962
10237.93 996
10238.88 1044
10239.84 979
10240.79 978
10241.75 946
10242.70 1024
10243.66 982
10244.61 900
10245.57 905
10246.53 877
10247.48 933
10248.44 881
10249.39 918
10250.35 963
10251.30 884
10252.26 916
10253.21 900
10254.17 917
10255.13 917
10256.08 888
10257.04 930
10257.99 884
10258.95 894
10259.90 838
10260.86 843
10261.82 859
10262.77 931
10263.73 885
10264.69 907
10265.64 955
10266.60 886
10267.55 899
10268.51 900
10269.47 916
10270.42 861
10271.38 882
10272.34 809
10273.29 887
10274.25 931
10275.21 933
10276.16 910
10277.12 812
10278.08 819
10279.03 799
10279.99 857
10280.95 857
10281.90 850
10282.86 901
10283.82 820
10284.78 871
10285.73 893
10286.69 894
10287.65 833
10288.60 878
10289.56 842
10290.52 828
10291.48 862
10292.43 877
10293.39 862
10294.35 794
10295.31 834
10296.26 863
10297.22 865
10298.18 826
10299.14 805
10300.10 864
10301.05 855
10302.01 788
10302.97 799
10303.93 873
10304.89 862
10305.84 877
10306.80 800
10307.76 837
10308.72 817
10309.68 851
10310.63 819
10311.59 805
10312.55 839
10313.51 764
10314.47 745
10315.43 854
10316.39 825
10317.34 839
10318.30 755
10319.26 828
10320.22 837
10321.18 819
10322.14 774
10323.10 739
10324.06 761
10325.02 811
10325.97 794
10326.93 835
10327.89 824
10328.85 900
10329.81 865
10330.77 832
10331.73 785
10332.69 837
10333.65 839
10334.61 872
10335.57 845
10336.53 765
10337.49 851
10338.45 828
10339.41 838
10340.37 905
10341.32 805
10342.28 809
10343.24 854
10344.20 869
10345.16 817
10346.12 869
10347.08 860
10348.04 822
10349.00 804
10349.96 823
10350.92 847
10351.89 849
10352.85 802
10353.81 856
10354.77 880
10355.73 897
10356.69 785
10357.65 782
10358.61 829
10359.57 825
10360.53 783
10361.49 792
10362.45 791
10363.41 827
10364.37 786
10365.33 751
10366.29 775
10367.25 792
10368.22 824
10369.18 772
10370.14 781
10371.10 826
10372.06 783
10373.02 778
10373.98 836
10374.94 840
10375.91 842
10376.87 920
10377.83 855
10378.79 783
10379.75 850
10380.71 850
10381.67 826
10382.64 738
10383.60 742
10384.56 853
10385.52 820
10386.48 781
10387.45 842
10388.41 802
10389.37 800
10390.33 823
10391.29 819
10392.26 822
10393.22 857
10394.18 824
10395.14 842
10396.10 864
10397.07 816
10398.03 834
10398.99 861
10399.95 829
10400.92 862
10401.88 937
10402.84 918
10403.80 904
10404.77 927
10405.73 962
10406.69 938
10407.66 916
10408.62 933
10409.58 974
10410.54 949
10411.51 888
10412.47 834
10413.43 873
10414.40 896
10415.36 976
10416.32 1084
10417.29 1178
10418.25 1281
10419.21 1452
10420.18 1525
10421.14 1477
10422.10 1435
10423.07 1400
10424.03 1369
10424.99 1166
10425.96 1150
10426.92 1143
10427.89 1088
10428.85 958
10429.81 913
10430.78 901
10431.74 894
10432.70 893
10433.67 857
10434.63 889
10435.60 867
10436.56 874
10437.53 873
10438.49 910
10439.45 820
10440.42 858
10441.38 863
10442.35 831
10443.31 840
10444.28 728
10445.24 761
10446.21 835
10447.17 820
10448.13 781
10449.10 848
10450.06 833
10451.03 812
10451.99 834
10452.96 799
10453.92 791
10454.89 847
10455.85 814
10456.82 779
10457.78 742
10458.75 827
10459.71 858
10460.68 809
10461.65 832
10462.61 854
10463.58 837
10464.54 900
10465.51 770
10466.47 762
10467.44 806
10468.40 732
10469.37 754
10470.34 702
10471.30 748
10472.27 754
10473.23 709
10474.20 748
10475.16 794
10476.13 831
10477.10 785
10478.06 742
10479.03 734
10480.00 737
10480.96 757
10481.93 810
10482.89 795
10483.86 747
10484.83 771
10485.79 760
10486.76 816
10487.73 857
10488.69 816
10489.66 776
10490.63 828
10491.59 795
10492.56 780
10493.53 839
10494.49 811
10495.46 838
10496.43 866
10497.39 784
10498.36 737
10499.33 765
10500.30 820
10501.26 896
10502.23 807
10503.20 798
10504.16 803
10505.13 777
10506.10 761
10507.07 812
10508.03 810
10509.00 881
10509.97 842
10510.94 839
10511.90 854
10512.87 802
10513.84 813
10514.81 768
10515.78 809
10516.74 789
10517.71 744
10518.68 774
10519.65 808
10520.62 801
10521.58 778
10522.55 770
10523.52 787
10524.49 792
10525.46 835
10526.42 799
10527.39 759
10528.36 747
10529.33 754
10530.30 826
10531.27 806
10532.24 767
10533.20 776
10534.17 766
10535.14 839
10536.11 737
10537.08 706
10538.05 780
10539.02 794
10539.99 813
10540.95 734
10541.92 749
10542.89 770
10543.86 778
10544.83 796
10545.80 771
10546.77 825
10547.74 837
10548.71 811
10549.68 802
10550.65 825
10551.62 848
10552.59 776
10553.56 824
10554.53 802
10555.49 735
10556.46 783
10557.43 837
10558.40 922
10559.37 951
10560.34 929
10561.31 995
10562.28 957
10563.25 1009
10564.22 975
10565.19 948
10566.16 1027
10567.13 955
10568.10 975
10569.07 900
10570.05 856
10571.02 819
10571.99 819
10572.96 799
10573.93 837
10574.90 781
10575.87 760
10576.84 743
10577.81 755
10578.78 772
10579.75 706
10580.72 803
10581.69 772
10582.66 795
10583.63 767
10584.61 777
10585.58 786
10586.55 766
10587.52 768
10588.49 820
10589.46 848
10590.43 771
10591.40 791
10592.38 884
10593.35 875
10594.32 780
10595.29 740
10596.26 770
10597.23 811
10598.20 782
10599.18 703
10600.15 732
10601.12 766
10602.09 747
10603.06 750
10604.03 770
10605.01 755
10605.98 768
10606.95 758
10607.92 756
10608.89 750
10609.87 704
10610.84 726
10611.81 700
10612.78 759
10613.76 676
10614.73 705
10615.70 767
10616.67 703
10617.65 715
10618.62 709
10619.59 719
10620.56 820
10621.54 812
10622.51 788
10623.48 781
10624.45 749
10625.43 778
10626.40 771
10627.37 683
10628.35 705
10629.32 765
10630.29 698
10631.27 710
10632.24 745
10633.21 716
10634.19 763
10635.16 778
10636.13 810
10637.11 777
10638.08 751
10639.05 830
10640.03 852
10641.00 765
10641.97 778
10642.95 764
10643.92 801
10644.89 864
10645.87 747
10646.84 758
10647.82 703
10648.79 713
10649.76 758
10650.74 703
10651.71 692
10652.69 673
10653.66 673
10654.63 701
10655.61 721
10656.58 702
10657.56 672
10658.53 687
10659.51 700
10660.48 652
10661.46 646
10662.43 617
10663.40 698
10664.38 753
10665.35 798
10666.33 704
10667.30 682
10668.28 748
10669.25 737
10670.23 708
10671.20 748
10672.18 725
10673.15 659
10674.13 673
10675.10 626
10676.08 661
10677.05 640
10678.03 651
10679.00 642
10679.98 705
10680.96 691
10681.93 725
10682.91 683
10683.88 677
10684.86 691
10685.83 676
10686.81 675
10687.78 617
10688.76 652
10689.74 681
10690.71 695
10691.69 615
10692.66 666
10693.64 680
10694.62 715
10695.59 674
10696.57 689
10697.54 613
10698.52 643
10699.50 713
10700.47 637
10701.45 654
10702.43 688
10703.40 715
10704.38 675
10705.36 604
10706.33 609
10707.31 580
10708.29 651
10709.26 662
10710.24 701
10711.22 715
10712.19 637
10713.17 681
10714.15 677
10715.12 694
10716.10 658
10717.08 621
10718.05 647
10719.03 656
10720.01 710
10720.99 671
10721.96 689
10722.94 645
10723.92 587
10724.90 632
10725.87 594
10726.85 592
10727.83 679
10728.81 644
10729.78 658
10730.76 642
10731.74 665
10732.72 635
10733.69 663
10734.67 624
10735.65 647
10736.63 699
10737.61 672
10738.58 675
10739.56 634
10740.54 659
10741.52 643
10742.50 699
10743.47 633
10744.45 672
10745.43 695
10746.41 659
10747.39 657
10748.37 677
10749.35 724
10750.32 683
10751.30 627
10752.28 718
10753.26 657
10754.24 602
10755.22 692
10756.20 655
10757.18 706
10758.15 691
10759.13 692
10760.11 657
10761.09 647
10762.07 668
10763.05 655
10764.03 628
10765.01 599
10765.99 629
10766.97 629
10767.95 649
10768.93 674
10769.91 663
10770.88 626
10771.86 621
10772.84 600
10773.82 657
10774.80 662
10775.78 674
10776.76 690
10777.74 698
10778.72 704
10779.70 688
10780.68 667
10781.66 717
10782.64 724
10783.62 683
10784.60 637
10785.58 682
10786.56 676
10787.54 687
10788.52 712
10789.50 723
10790.48 644
10791.47 692
10792.45 613
10793.43 620
10794.41 610
10795.39 676
10796.37 698
10797.35 668
10798.33 660
10799.31 633
10800.29 669
10801.27 693
10802.25 662
10803.23 684
10804.22 678
10805.20 645
10806.18 620
10807.16 682
10808.14 685
10809.12 637
10810.10 702
10811.08 690
10812.07 692
10813.05 712
10814.03 719
10815.01 636
10815.99 694
10816.97 667
10817.95 667
10818.94 618
10819.92 621
10820.90 662
10821.88 703
10822.86 594
10823.85 591
10824.83 716
10825.81 650
10826.79 629
10827.77 727
10828.76 723
10829.74 678
10830.72 614
10831.70 628
10832.68 662
10833.67 669
10834.65 670
10835.63 686
10836.61 638
10837.60 610
10838.58 636
10839.56 664
10840.55 673
10841.53 662
10842.51 661
10843.49 630
10844.48 613
10845.46 625
10846.44 632
10847.43 623
10848.41 664
10849.39 643
10850.37 624
10851.36 683
10852.34 705
10853.32 693
10854.31 663
10855.29 662
10856.27 650
10857.26 694
10858.24 663
10859.22 641
10860.21 670
10861.19 698
10862.18 757
10863.16 738
10864.14 685
10865.13 655
10866.11 687
10867.09 737
10868.08 736
10869.06 708
10870.05 657
10871.03 662
10872.01 618
10873.00 654
10873.98 681
10874.97 730
10875.95 711
10876.94 720
10877.92 693
10878.90 713
10879.89 736
10880.87 746
10881.86 755
10882.84 721
10883.83 737
10884.81 668
10885.80 756
10886.78 808
10887.77 807
10888.75 820
10889.74 868
10890.72 824
10891.71 752
10892.69 732
10893.68 757
10894.66 765
10895.65 816
10896.63 764
10897.62 725
10898.60 735
10899.59 789
10900.57 735
10901.56 732
10902.54 821
10903.53 789
10904.52 769
10905.50 795
10906.49 856
10907.47 802
10908.46 822
10909.44 767
10910.43 847
10911.42 758
10912.40 775
10913.39 792
10914.37 777
10915.36 778
10916.35 807
10917.33 796
10918.32 744
10919.31 818
10920.29 811
10921.28 761
10922.26 811
10923.25 831
10924.24 841
10925.22 790
10926.21 855
10927.20 857
10928.18 869
10929.17 893
10930.16 822
10931.14 824
10932.13 902
10933.12 838
10934.10 837
10935.09 876
10936.08 866
10937.07 800
10938.05 836
10939.04 889
10940.03 862
10941.01 863
10942.00 894
10942.99 867
10943.98 904
10944.96 896
10945.95 869
10946.94 852
10947.93 809
10948.91 937
10949.90 876
10950.89 851
10951.88 922
10952.86 986
10953.85 1003
10954.84 960
10955.83 958
10956.82 1038
10957.80 1117
10958.79 1120
10959.78 1098
10960.77 1118
10961.76 1147
10962.75 1124
10963.73 1088
10964.72 1091
10965.71 1054
10966.70 1058
10967.69 1029
10968.68 995
10969.66 947
10970.65 918
10971.64 944
10972.63 1059
10973.62 919
10974.61 959
10975.60 941
10976.58 942
10977.57 929
10978.56 981
10979.55 964
10980.54 918
10981.53 991
10982.52 1015
10983.51 1019
10984.50 1066
10985.49 994
10986.48 951
10987.47 949
10988.45 985
10989.44 1005
10990.43 999
10991.42 964
10992.41 968
10993.40 1083
10994.39 1056
10995.38 1077
10996.37 1175
10997.36 1220
10998.35 1166
10999.34 1241
11000.33 1405
11001.32 1460
11002.31 1458
11003.30 1416
11004.29 1341
11005.28 1319
11006.27 1249
11007.26 1252
11008.25 1069
11009.24 1069
11010.23 1120
11011.22 1022
11012.21 989
11013.20 989
11014.19 872
11015.18 898
11016.18 844
11017.17 919
11018.16 872
11019.15 963
11020.14 906
11021.13 936
11022.12 869
11023.11 847
11024.10 925
11025.09 850
11026.08 845
11027.08 810
11028.07 848
11029.06 820
11030.05 807
11031.04 860
11032.03 873
11033.02 854
11034.01 750
11035.01 780
11036.00 809
11036.99 832
11037.98 854
11038.97 828
11039.96 804
11040.96 868
11041.95 853
11042.94 806
11043.93 832
11044.92 856
11045.92 812
11046.91 788
11047.90 757
11048.89 820
11049.88 745
11050.88 774
11051.87 797
11052.86 735
11053.85 797
11054.85 746
11055.84 747
11056.83 749
11057.82 779
11058.82 788
11059.81 757
11060.80 804
11061.79 736
11062.79 765
11063.78 786
11064.77 764
11065.76 779
11066.76 770
11067.75 812
11068.74 797
11069.74 802
11070.73 821
11071.72 801
11072.72 774
11073.71 767
11074.70 832
11075.70 834
11076.69 813
11077.68 773
11078.68 825
11079.67 820
11080.66 775
11081.66 754
11082.65 703
11083.64 714
11084.64 722
11085.63 820
11086.62 758
11087.62 783
11088.61 765
11089.61 750
11090.60 782
11091.59 785
11092.59 740
11093.58 715
11094.58 807
11095.57 745
11096.57 745
11097.56 734
11098.55 764
11099.55 792
11100.54 753
11101.54 869
11102.53 775
11103.53 674
11104.52 721
11105.52 762
11106.51 802
11107.51 747
11108.50 725
11109.49 742
11110.49 756
11111.48 742
11112.48 714
11113.47 715
11114.47 742
11115.46 798
11116.46 772
11117.46 731
11118.45 741
11119.45 739
11120.44 747
11121.44 756
11122.43 752
11123.43 785
11124.42 729
11125.42 739
11126.41 798
11127.41 794
11128.41 792
11129.40 777
11130.40 791
11131.39 812
11132.39 801
11133.38 807
11134.38 801
11135.38 776
11136.37 768
11137.37 767
11138.36 737
11139.36 742
11140.36 775
11141.35 743
11142.35 763
11143.35 762
11144.34 753
11145.34 777
11146.34 783
11147.33 816
11148.33 806
11149.32 810
11150.32 765
11151.32 762
11152.31 782
11153.31 752
11154.31 731
11155.31 782
11156.30 778
11157.30 751
11158.30 739
11159.29 694
11160.29 698
11161.29 690
11162.28 766
11163.28 724
11164.28 766
11165.28 702
11166.27 706
11167.27 711
11168.27 698
11169.27 668
11170.26 678
11171.26 758
11172.26 691
11173.26 709
11174.25 711
11175.25 704
11176.25 723
11177.25 724
11178.25 710
11179.24 724
11180.24 637
11181.24 644
11182.24 679
11183.24 680
11184.23 713
11185.23 712
11186.23 697
11187.23 616
11188.23 727
11189.23 698
11190.22 709
11191.22 659
11192.22 713
11193.22 714
11194.22 763
11195.22 696
11196.22 682
11197.21 696
11198.21 637
11199.21 678
11200.21 713
11201.21 695
11202.21 712
11203.21 686
11204.21 751
11205.21 757
11206.21 761
11207.21 761
11208.20 815
11209.20 782
11210.20 702
11211.20 767
11212.20 765
11213.20 763
11214.20 704
11215.20 708
11216.20 690
11217.20 735
11218.20 685
11219.20 734
11220.20 727
11221.20 730
11222.20 795
11223.20 811
11224.20 727
11225.20 748
11226.20 769
11227.20 718
11228.20 692
11229.20 673
11230.20 758
11231.20 749
11232.20 710
11233.20 668
11234.20 674
11235.20 705
11236.20 701
11237.20 700
11238.20 737
11239.20 745
11240.20 736
11241.20 682
11242.21 733
11243.21 758
11244.21 687
11245.21 762
11246.21 754
11247.21 719
11248.21 733
11249.21 736
11250.21 773
11251.21 787
11252.22 762
11253.22 716
11254.22 707
11255.22 704
11256.22 716
11257.22 735
11258.22 761
11259.23 807
11260.23 817
11261.23 718
11262.23 693
11263.23 786
11264.23 746
11265.24 774
11266.24 753
11267.24 820
11268.24 777
11269.24 780
11270.25 810
11271.25 804
11272.25 826
11273.25 853
11274.25 852
11275.26 771
11276.26 871
11277.26 964
11278.26 933
11279.27 1004
11280.27 1019
11281.27 966
11282.27 963
11283.28 982
11284.28 973
11285.28 901
11286.28 841
11287.29 829
11288.29 784
11289.29 781
11290.29 810
11291.30 761
11292.30 759
11293.30 764
11294.31 773
11295.31 732
11296.31 677
11297.32 729
11298.32 741
11299.32 736
11300.33 741
11301.33 712
11302.33 650
11303.34 721
11304.34 697
11305.34 735
11306.35 727
11307.35 753
11308.35 742
11309.36 732
11310.36 772
11311.37 805
11312.37 804
11313.37 819
11314.38 787
11315.38 808
11316.39 830
11317.39 758
11318.39 789
11319.40 818
11320.40 766
11321.41 811
11322.41 759
11323.42 764
11324.42 720
11325.42 765
11326.43 718
11327.43 682
11328.44 693
11329.44 720
11330.45 652
11331.45 687
11332.46 734
11333.46 709
11334.47 666
11335.47 661
11336.48 644
11337.48 670
11338.49 662
11339.49 619
11340.50 616
11341.50 634
11342.51 673
11343.51 688
11344.52 671
11345.52 649
11346.53 652
11347.53 697
11348.54 633
11349.55 624
11350.55 684
11351.56 703
11352.56 734
11353.57 639
11354.57 672
11355.58 642
11356.59 650
11357.59 626
11358.60 692
11359.60 641
11360.61 652
11361.62 708
11362.62 666
11363.63 665
11364.63 688
11365.64 702
11366.65 659
11367.65 653
11368.66 684
11369.67 667
11370.67 663
11371.68 594
11372.69 607
11373.69 684
11374.70 672
11375.71 700
11376.71 656
11377.72 625
11378.73 631
11379.73 631
11380.74 677
11381.75 706
11382.75 678
11383.76 653
11384.77 656
11385.78 669
11386.78 633
11387.79 640
11388.80 619
11389.80 597
11390.81 631
11391.82 687
11392.83 609
11393.83 689
11394.84 657
11395.85 673
11396.86 675
11397.86 709
11398.87 702
11399.88 684
11400.89 682
11401.90 672
11402.90 722
11403.91 655
11404.92 637
11405.93 673
11406.94 639
11407.94 601
11408.95 653
11409.96 688
11410.97 717
11411.98 666
11412.99 639
11413.99 685
11415.00 692
11416.01 670
11417.02 661
11418.03 641
11419.04 651
11420.04 630
11421.05 601
11422.06 635
11423.07 644
11424.08 595
11425.09 664
11426.10 666
11427.11 702
11428.12 702
11429.13 652
11430.13 674
11431.14 671
11432.15 632
11433.16 675
11434.17 674
11435.18 669
11436.19 665
11437.20 647
11438.21 709
11439.22 736
11440.23 719
11441.24 693
11442.25 756
11443.26 703
11444.27 671
11445.28 637
11446.29 685
11447.30 664
11448.31 670
11449.32 653
11450.33 702
11451.34 666
11452.35 663
11453.36 655
11454.37 718
11455.38 671
11456.39 655
11457.40 661
11458.41 667
11459.42 707
11460.43 746
11461.44 710
11462.45 748
11463.46 677
11464.47 674
11465.48 675
11466.49 676
11467.50 691
11468.51 772
11469.52 756
11470.54 742
11471.55 726
11472.56 744
11473.57 699
11474.58 711
11475.59 683
11476.60 664
11477.61 676
11478.62 728
11479.64 727
11480.65 717
11481.66 711
11482.67 682
11483.68 750
11484.69 693
11485.70 696
11486.72 697
11487.73 689
11488.74 693
11489.75 709
11490.76 723
11491.77 783
11492.79 701
11493.80 640
11494.81 730
11495.82 752
11496.83 667
11497.85 706
11498.86 766
11499.87 779
11500.88 684
11501.90 785
11502.91 741
11503.92 759
11504.93 777
11505.95 831
11506.96 723
11507.97 745
11508.98 694
11510.00 743
11511.01 735
11512.02 800
11513.03 781
11514.05 786
11515.06 745
11516.07 765
11517.09 704
11518.10 762
11519.11 755
11520.12 801
11521.14 789
11522.15 766
11523.16 753
11524.18 744
11525.19 705
11526.20 744
11527.22 728
11528.23 750
11529.24 777
11530.26 839
11531.27 764
11532.28 775
11533.30 789
11534.31 812
11535.33 771
11536.34 859
11537.35 819
11538.37 826
11539.38 784
11540.40 757
11541.41 860
11542.42 784
11543.44 833
11544.45 841
11545.47 844
11546.48 874
11547.49 853
11548.51 840
11549.52 875
11550.54 800
11551.55 821
11552.57 843
11553.58 896
11554.60 831
11555.61 866
11556.63 862
11557.64 854
11558.65 913
11559.67 878
11560.68 823
11561.70 891
11562.71 858
11563.73 879
11564.74 920
11565.76 933
11566.77 938
11567.79 979
11568.81 938
11569.82 922
11570.84 931
11571.85 977
11572.87 923
11573.88 1024
11574.90 1042
11575.91 981
11576.93 1010
11577.94 1079
11578.96 1068
11579.98 1113
11580.99 1110
11582.01 1140
11583.02 1099
11584.04 1132
11585.05 1114
11586.07 1191
11587.09 1289
11588.10 1213
11589.12 1305
11590.14 1347
11591.15 1320
11592.17 1269
11593.18 1350
11594.20 1412
11595.22 1326
11596.23 1386
11597.25 1425
11598.27 1589
11599.28 1668
11600.30 1750
11601.32 1937
11602.33 2022
11603.35 2070
11604.37 2153
11605.38 2176
11606.40 2159
11607.42 2238
11608.43 2056
11609.45 1992
11610.47 1955
11611.49 1843
11612.50 1750
11613.52 1756
11614.54 1697
11615.55 1699
11616.57 1551
11617.59 1560
11618.61 1618
11619.62 1659
11620.64 1638
11621.66 1612
11622.68 1680
11623.69 1694
11624.71 1651
11625.73 1669
11626.75 1696
11627.77 1844
11628.78 2009
11629.80 2120
11630.82 2295
11631.84 2552
11632.85 2727
11633.87 2789
11634.89 3036
11635.91 3013
11636.93 2846
11637.95 2806
11638.96 2664
11639.98 2427
11641.00 2231
11642.02 1937
11643.04 1845
11644.06 1732
11645.07 1627
11646.09 1580
11647.11 1452
11648.13 1371
11649.15 1279
11650.17 1271
11651.19 1318
11652.21 1323
11653.23 1252
11654.24 1225
11655.26 1204
11656.28 1191
11657.30 1202
11658.32 1146
11659.34 1164
11660.36 1065
11661.38 1077
11662.40 1057
11663.42 1027
11664.44 1078
11665.46 1108
11666.48 1104
11667.49 1082
11668.51 1044
11669.53 1103
11670.55 1024
11671.57 1109
11672.59 1070
11673.61 1044
11674.63 1112
11675.65 1058
11676.67 1043
11677.69 1006
11678.71 1020
11679.73 961
11680.75 1065
11681.77 1014
11682.79 1033
11683.81 953
11684.83 970
11685.85 979
11686.88 983
11687.90 1018
11688.92 992
11689.94 985
11690.96 970
11691.98 983
11693.00 941
11694.02 936
11695.04 963
11696.06 994
11697.08 957
11698.10 1025
11699.12 1075
11700.14 1017
11701.17 963
11702.19 995
11703.21 989
11704.23 953
11705.25 935
11706.27 910
11707.29 962
11708.31 974
11709.34 1006
11710.36 935
11711.38 1039
11712.40 1076
11713.42 1012
11714.44 1056
11715.46 1001
11716.49 1014
11717.51 1003
11718.53 1038
11719.55 1030
11720.57 1067
11721.60 1009
11722.62 1059
11723.64 1036
11724.66 1014
11725.68 983
11726.71 976
11727.73 966
11728.75 909
11729.77 891
11730.80 918
11731.82 886
11732.84 975
11733.86 937
11734.88 898
11735.91 964
11736.93 955
11737.95 913
11738.98 885
11740.00 857
11741.02 852
11742.04 896
11743.07 928
11744.09 888
11745.11 848
11746.14 838
11747.16 848
11748.18 854
11749.20 824
11750.23 847
11751.25 893
11752.27 886
11753.30 860
11754.32 877
11755.34 814
11756.37 830
11757.39 874
11758.41 833
11759.44 834
11760.46 874
11761.49 871
11762.51 833
11763.53 860
11764.56 841
11765.58 846
11766.60 764
11767.63 828
11768.65 776
11769.68 810
11770.70 837
11771.72 766
11772.75 752
11773.77 743
11774.80 761
11775.82 820
11776.85 801
11777.87 759
11778.90 799
11779.92 787
11780.94 826
11781.97 802
11782.99 815
11784.02 811
11785.04 800
11786.07 687
11787.09 694
11788.12 694
11789.14 739
11790.17 758
11791.19 758
11792.22 787
11793.24 709
11794.27 752
11795.29 763
11796.32 783
11797.34 702
11798.37 740
11799.39 737
11800.42 743
11801.44 700
11802.47 678
11803.49 744
11804.52 659
11805.55 769
11806.57 752
11807.60 759
11808.62 721
11809.65 757
11810.67 760
11811.70 664
11812.73 659
11813.75 729
11814.78 712
11815.80 672
11816.83 707
11817.86 679
11818.88 678
11819.91 711
11820.94 656
11821.96 728
11822.99 704
11824.01 719
11825.04 751
11826.07 703
11827.09 770
11828.12 719
11829.15 703
11830.17 712
11831.20 748
11832.23 711
11833.25 752
11834.28 682
11835.31 683
11836.33 734
11837.36 680
11838.39 691
11839.42 680
11840.44 712
11841.47 673
11842.50 763
11843.52 649
11844.55 607
11845.58 634
11846.61 674
11847.63 620
11848.66 646
11849.69 672
11850.72 659
11851.74 696
11852.77 650
11853.80 688
11854.83 621
11855.85 668
11856.88 694
11857.91 702
11858.94 680
11859.97 643
11860.99 643
11862.02 657
11863.05 676
11864.08 705
11865.11 749
11866.13 679
11867.16 717
11868.19 714
11869.22 684
11870.25 669
11871.28 691
11872.30 682
11873.33 621
11874.36 644
11875.39 694
11876.42 671
11877.45 674
11878.48 633
11879.51 642
11880.53 704
11881.56 701
11882.59 708
11883.62 698
11884.65 712
11885.68 721
11886.71 764
11887.74 670
11888.77 682
11889.80 725
11890.83 686
11891.85 694
11892.88 632
11893.91 663
11894.94 686
11895.97 687
11897.00 687
11898.03 730
11899.06 695
11900.09 752
11901.12 730
11902.15 715
11903.18 729
11904.21 744
11905.24 746
11906.27 736
11907.30 711
11908.33 735
11909.36 766
11910.39 711
11911.42 720
11912.45 825
11913.48 778
11914.51 703
11915.54 706
11916.57 658
11917.60 717
11918.63 762
11919.66 737
11920.69 693
11921.73 674
11922.76 759
11923.79 784
11924.82 761
11925.85 756
11926.88 727
11927.91 839
11928.94 820
11929.97 796
11931.00 860
11932.03 834
11933.07 818
11934.10 848
11935.13 846
11936.16 899
11937.19 874
11938.22 883
11939.25 817
11940.28 747
11941.32 774
11942.35 713
11943.38 755
11944.41 679
11945.44 675
11946.47 667
11947.51 694
11948.54 722
11949.57 674
11950.60 646
11951.63 639
11952.66 657
11953.70 652
11954.73 687
11955.76 693
11956.79 657
11957.83 683
11958.86 612
11959.89 581
11960.92 637
11961.95 653
11962.99 632
11964.02 700
11965.05 638
11966.08 749
11967.12 689
11968.15 645
11969.18 661
11970.22 675
11971.25 659
11972.28 713
11973.31 720
11974.35 705
11975.38 661
11976.41 674
11977.45 657
11978.48 627
11979.51 615
11980.55 720
11981.58 689
11982.61 689
11983.64 677
11984.68 679
11985.71 685
11986.75 731
11987.78 767
11988.81 728
11989.85 692
11990.88 641
11991.91 656
11992.95 661
11993.98 607
11995.01 668
11996.05 733
11997.08 659
11998.12 663
11999.15 694
12000.18 714
12001.22 689
12002.25 729
12003.29 722
12004.32 665
12005.35 733
12006.39 736
12007.42 703
12008.46 696
12009.49 721
12010.53 706
12011.56 692
12012.60 678
12013.63 699
12014.67 721
12015.70 749
12016.73 745
12017.77 717
12018.80 725
12019.84 752
12020.87 804
12021.91 790
12022.94 767
12023.98 719
12025.01 744
12026.05 737
12027.08 715
12028.12 761
12029.15 736
12030.19 705
12031.23 750
12032.26 736
12033.30 723
12034.33 723
12035.37 739
12036.40 739
12037.44 742
12038.47 741
12039.51 737
12040.55 747
12041.58 728
12042.62 739
12043.65 735
12044.69 698
12045.73 721
12046.76 728
12047.80 756
12048.83 718
12049.87 761
12050.91 724
12051.94 727
12052.98 692
12054.01 726
12055.05 737
12056.09 728
12057.12 645
12058.16 673
12059.20 680
12060.23 674
12061.27 699
12062.31 696
12063.34 661
12064.38 690
12065.42 705
12066.45 698
12067.49 700
12068.53 704
12069.57 699
12070.60 641
12071.64 635
12072.68 680
12073.71 681
12074.75 774
12075.79 690
12076.83 662
12077.86 707
12078.90 725
12079.94 719
12080.98 686
12082.01 645
12083.05 766
12084.09 719
12085.13 701
12086.16 681
12087.20 670
12088.24 653
12089.28 657
12090.32 703
12091.35 671
12092.39 623
12093.43 667
12094.47 792
12095.51 753
12096.54 750
12097.58 697
12098.62 716
12099.66 718
12100.70 747
12101.74 733
12102.77 674
12103.81 719
12104.85 788
12105.89 722
12106.93 672
12107.97 703
12109.01 728
12110.04 703
12111.08 671
12112.12 699
12113.16 673
12114.20 673
12115.24 737
12116.28 670
12117.32 712
12118.36 657
12119.39 676
12120.43 677
12121.47 681
12122.51 678
12123.55 570
12124.59 678
12125.63 706
12126.67 639
12127.71 650
12128.75 681
12129.79 630
12130.83 618
12131.87 618
12132.91 613
12133.95 612
12134.99 605
12136.03 620
12137.07 659
12138.11 626
12139.15 644
12140.19 608
12141.23 630
12142.27 605
12143.31 619
12144.35 599
12145.39 593
12146.43 573
12147.47 610
12148.51 648
12149.55 633
12150.59 607
12151.63 610
12152.67 617
12153.71 599
12154.75 642
12155.79 650
12156.83 632
12157.88 676
12158.92 644
12159.96 632
12161.00 612
12162.04 579
12163.08 603
12164.12 571
12165.16 572
12166.20 562
12167.24 607
12168.29 586
12169.33 574
12170.37 597
12171.41 628
12172.45 605
12173.49 595
12174.53 621
12175.58 606
12176.62 544
12177.66 563
12178.70 565
12179.74 645
12180.78 606
12181.83 596
12182.87 634
12183.91 574
12184.95 620
12185.99 574
12187.04 612
12188.08 571
12189.12 599
12190.16 599
12191.20 599
12192.25 534
12193.29 547
12194.33 588
12195.37 600
12196.42 601
12197.46 646
12198.50 571
12199.54 594
12200.59 621
12201.63 585
12202.67 622
12203.72 651
12204.76 604
12205.80 592
12206.84 619
12207.89 670
12208.93 632
12209.97 610
12211.02 589
12212.06 595
12213.10 615
12214.15 563
12215.19 676
12216.23 665
12217.28 594
12218.32 623
12219.36 594
12220.41 565
12221.45 591
12222.49 583
12223.54 618
12224.58 581
12225.62 574
12226.67 617
12227.71 613
12228.76 608
12229.80 581
12230.84 645
12231.89 629
12232.93 570
12233.98 607
12235.02 636
12236.06 588
12237.11 568
12238.15 573
12239.20 591
12240.24 591
12241.29 599
12242.33 639
12243.37 645
12244.42 646
12245.46 712
12246.51 676
12247.55 675
12248.60 630
12249.64 653
12250.69 652
12251.73 647
12252.78 669
12253.82 604
12254.87 602
12255.91 589
12256.96 615
12258.00 541
12259.05 579
12260.09 591
12261.14 567
12262.18 585
12263.23 615
12264.27 610
12265.32 613
12266.36 545
12267.41 562
12268.45 532
12269.50 565
12270.55 562
12271.59 559
12272.64 554
12273.68 589
12274.73 594
12275.77 556
12276.82 609
12277.87 600
12278.91 575
12279.96 575
12281.00 527
12282.05 571
12283.10 568
12284.14 564
12285.19 616
12286.24 604
12287.28 542
12288.33 566
12289.38 582
12290.42 575
12291.47 583
12292.51 610
12293.56 569
12294.61 599
12295.65 564
12296.70 550
12297.75 600
12298.80 565
12299.84 596
12300.89 528
12301.94 531
12302.98 505
12304.03 557
12305.08 593
12306.12 504
12307.17 555
12308.22 552
12309.27 585
12310.31 610
12311.36 549
12312.41 538
12313.46 510
12314.50 506
12315.55 560
12316.60 522
12317.65 552
12318.69 595
12319.74 573
12320.79 497
12321.84 480
12322.88 547
12323.93 486
12324.98 532
12326.03 546
12327.08 534
12328.12 493
12329.17 558
12330.22 561
12331.27 497
12332.32 545
12333.37 571
12334.41 572
12335.46 547
12336.51 557
12337.56 579
12338.61 582
12339.66 575
12340.71 491
12341.75 485
12342.80 521
12343.85 547
12344.90 557
12345.95 492
12347.00 558
12348.05 549
12349.10 490
12350.15 547
12351.19 512
12352.24 516
12353.29 524
12354.34 553
12355.39 565
12356.44 552
12357.49 515
12358.54 527
12359.59 552
12360.64 535
12361.69 517
12362.74 560
12363.79 505
12364.84 533
12365.89 566
12366.94 622
12367.99 599
12369.04 620
12370.09 588
12371.14 566
12372.18 549
12373.24 571
12374.29 586
12375.34 587
12376.39 587
12377.44 596
12378.49 493
12379.54 525
12380.59 568
12381.64 552
12382.69 554
12383.74 622
12384.79 623
12385.84 557
12386.89 575
12387.94 585
12388.99 602
12390.04 657
12391.09 610
12392.14 597
12393.19 590
12394.24 617
12395.30 598
12396.35 525
12397.40 561
12398.45 573
12399.50 545
12400.55 631
12401.60 616
12402.65 570
12403.70 575
12404.76 569
12405.81 581
12406.86 564
12407.91 568
12408.96 564
12410.01 592
12411.07 585
12412.12 582
12413.17 561
12414.22 549
12415.27 560
12416.32 573
12417.38 611
12418.43 585
12419.48 610
12420.53 614
12421.58 642
12422.64 578
12423.69 600
12424.74 568
12425.79 581
12426.84 598
12427.90 660
12428.95 642
12430.00 621
12431.05 574
12432.11 601
12433.16 646
12434.21 636
12435.26 639
12436.32 605
12437.37 643
12438.42 581
12439.48 610
12440.53 612
12441.58 662
12442.63 675
12443.69 648
12444.74 684
12445.79 598
12446.85 660
12447.90 600
12448.95 592
12450.01 642
12451.06 653
12452.11 623
12453.17 680
12454.22 663
12455.27 615
12456.33 669
12457.38 609
12458.43 610
12459.49 683
12460.54 679
12461.60 622
12462.65 616
12463.70 628
12464.76 583
12465.81 610
12466.86 687
12467.92 651
12468.97 673
12470.03 599
12471.08 656
12472.14 720
12473.19 676
12474.24 657
12475.30 724
12476.35 691
12477.41 694
12478.46 778
12479.52 800
12480.57 789
12481.63 753
12482.68 767
12483.73 807
12484.79 791
12485.84 820
12486.90 879
12487.95 902
12489.01 915
12490.06 982
12491.12 1040
12492.17 1169
12493.23 1251
12494.28 1307
12495.34 1306
12496.39 1465
12497.45 1500
12498.51 1382
12499.56 1349
12500.62 1346
12501.67 1271
12502.73 1181
12503.78 1139
12504.84 1048
12505.89 884
12506.95 916
12508.01 892
12509.06 872
12510.12 771
12511.17 758
12512.23 763
12513.28 747
12514.34 789
12515.40 704
12516.45 673
12517.51 697
12518.56 717
12519.62 706
12520.68 686
12521.73 669
12522.79 721
12523.85 729
12524.90 771
12525.96 734
12527.02 688
12528.07 720
12529.13 785
12530.19 748
12531.24 716
12532.30 718
12533.36 616
12534.41 625
12535.47 690
12536.53 713
12537.58 703
12538.64 733
12539.70 711
12540.75 694
12541.81 640
12542.87 698
12543.93 629
12544.98 711
12546.04 770
12547.10 711
12548.16 691
12549.21 708
12550.27 775
12551.33 748
12552.39 690
12553.44 687
12554.50 740
12555.56 790
12556.62 790
12557.67 765
12558.73 731
12559.79 750
12560.85 826
12561.91 795
12562.96 776
12564.02 804
12565.08 781
12566.14 828
12567.20 826
12568.26 842
12569.31 891
12570.37 892
12571.43 909
12572.49 1013
12573.55 1030
12574.61 1132
12575.66 1113
12576.72 1147
12577.78 1085
12578.84 1136
12579.90 1080
12580.96 1045
12582.02 1002
12583.08 949
12584.13 907
12585.19 908
12586.25 913
12587.31 880
12588.37 735
12589.43 771
12590.49 788
12591.55 749
12592.61 723
12593.67 800
12594.73 786
12595.79 740
12596.85 759
12597.91 757
12598.96 726
12600.02 738
12601.08 724
12602.14 722
12603.20 646
12604.26 669
12605.32 755
12606.38 737
12607.44 664
12608.50 741
12609.56 680
12610.62 700
12611.68 684
12612.74 700
12613.80 708
12614.86 693
12615.92 733
12616.98 715
12618.04 725
12619.10 700
12620.17 723
12621.23 733
12622.29 706
12623.35 725
12624.41 669
12625.47 708
12626.53 708
12627.59 646
12628.65 652
12629.71 723
12630.77 700
12631.83 641
12632.89 693
12633.96 643
12635.02 659
12636.08 620
12637.14 627
12638.20 622
12639.26 662
12640.32 715
12641.38 667
12642.45 635
12643.51 693
12644.57 694
12645.63 656
12646.69 672
12647.75 712
12648.81 668
12649.88 699
12650.94 712
12652.00 747
12653.06 786
12654.12 787
12655.19 750
12656.25 747
12657.31 760
12658.37 769
12659.43 811
12660.50 792
12661.56 729
12662.62 765
12663.68 726
12664.75 702
12665.81 656
12666.87 651
12667.93 683
12668.99 713
12670.06 643
12671.12 649
12672.18 699
12673.25 694
12674.31 624
12675.37 655
12676.43 593
12677.50 631
12678.56 575
12679.62 586
12680.69 586
12681.75 642
12682.81 578
12683.87 613
12684.94 622
12686.00 665
12687.06 595
12688.13 521
12689.19 585
12690.25 600
12691.32 555
12692.38 543
12693.45 564
12694.51 598
12695.57 576
12696.64 561
12697.70 592
12698.76 578
12699.83 576
12700.89 623
12701.95 605
12703.02 564
12704.08 590
12705.15 612
12706.21 540
12707.28 591
12708.34 582
12709.40 591
12710.47 579
12711.53 525
12712.60 537
12713.66 535
12714.73 559
12715.79 553
12716.85 547
12717.92 572
12718.98 569
12720.05 567
12721.11 528
12722.18 536
12723.24 563
12724.31 563
12725.37 568
12726.44 575
12727.50 602
12728.57 539
12729.63 573
12730.70 568
12731.76 588
12732.83 591
12733.89 594
12734.96 607
12736.02 544
12737.09 595
12738.15 586
12739.22 549
12740.29 545
12741.35 560
12742.42 573
12743.48 574
12744.55 530
12745.61 540
12746.68 543
12747.74 540
12748.81 563
12749.88 589
12750.94 531
12752.01 568
12753.07 538
12754.14 508
12755.21 531
12756.27 567
12757.34 539
12758.41 521
12759.47 562
12760.54 519
12761.60 522
12762.67 550
12763.74 520
12764.80 510
12765.87 506
12766.94 495
12768.00 537
12769.07 527
12770.14 518
12771.20 538
12772.27 517
12773.34 459
12774.40 477
12775.47 504
12776.54 491
12777.61 523
12778.67 513
12779.74 520
12780.81 559
12781.87 503
12782.94 492
12784.01 500
12785.08 505
12786.14 502
12787.21 560
12788.28 532
12789.35 520
12790.41 518
12791.48 522
12792.55 483
12793.62 493
12794.69 464
12795.75 536
12796.82 536
12797.89 571
12798.96 533
12800.02 442
12801.09 513
12802.16 489
12803.23 502
12804.30 459
12805.37 426
12806.43 440
12807.50 511
12808.57 480
12809.64 503
12810.71 446
12811.78 434
12812.84 496
12813.91 488
12814.98 459
12816.05 466
12817.12 489
12818.19 453
12819.26 475
12820.33 486
12821.39 509
12822.46 508
12823.53 486
12824.60 465
12825.67 487
12826.74 494
12827.81 471
12828.88 420
12829.95 507
12831.02 496
12832.09 521
12833.16 443
12834.22 436
12835.29 442
12836.36 477
12837.43 496
12838.50 486
12839.57 508
12840.64 488
12841.71 468
12842.78 470
12843.85 513
12844.92 485
12845.99 480
12847.06 479
12848.13 492
12849.20 491
12850.27 469
12851.34 444
12852.41 470
12853.48 451
12854.55 463
12855.62 473
12856.69 438
12857.76 463
12858.83 442
12859.90 474
12860.97 472
12862.05 540
12863.12 434
12864.19 460
12865.26 424
12866.33 478
12867.40 454
12868.47 421
12869.54 483
12870.61 521
12871.68 512
12872.75 475
12873.82 469
12874.90 473
12875.97 473
12877.04 447
12878.11 472
12879.18 507
12880.25 508
12881.32 484
12882.40 468
12883.47 440
12884.54 503
12885.61 490
12886.68 462
12887.75 445
12888.82 449
12889.90 516
12890.97 487
12892.04 450
12893.11 473
12894.18 473
12895.26 479
12896.33 507
12897.40 461
12898.47 468
12899.54 445
12900.62 438
12901.69 442
12902.76 415
12903.83 481
12904.91 476
12905.98 480
12907.05 448
12908.12 484
12909.20 487
12910.27 488
12911.34 420
12912.41 502
12913.49 416
12914.56 486
12915.63 500
12916.71 461
12917.78 471
12918.85 493
12919.92 483
12921.00 440
12922.07 481
12923.14 462
12924.22 459
12925.29 529
12926.36 508
12927.44 485
12928.51 434
12929.58 482
12930.66 475
12931.73 512
12932.80 482
12933.88 461
12934.95 487
12936.02 460
12937.10 421
12938.17 471
12939.25 454
12940.32 467
12941.39 476
12942.47 497
12943.54 440
12944.62 452
12945.69 460
12946.76 446
12947.84 475
12948.91 473
12949.99 460
12951.06 498
12952.14 452
12953.21 428
12954.28 450
12955.36 486
12956.43 498
12957.51 475
12958.58 466
12959.66 454
12960.73 467
12961.81 463
12962.88 481
12963.96 478
12965.03 454
12966.11 458
12967.18 459
12968.26 495
12969.33 464
12970.41 466
12971.48 475
12972.56 503
12973.63 441
12974.71 473
12975.78 498
12976.86 486
12977.93 475
12979.01 528
12980.08 501
12981.16 470
12982.23 462
12983.31 472
12984.39 478
12985.46 479
12986.54 538
12987.61 547
12988.69 559
12989.77 495
12990.84 470
12991.92 464
12992.99 470
12994.07 442
12995.15 491
12996.22 536
12997.30 526
12998.37 499
12999.45 513
13000.53 504
13001.60 519
13002.68 503
13003.76 526
13004.83 552
13005.91 494
13006.99 562
13008.06 501
13009.14 504
13010.22 516
13011.29 513
13012.37 479
13013.45 489
13014.52 540
13015.60 491
13016.68 492
13017.75 475
13018.83 559
13019.91 528
13020.99 490
13022.06 541
13023.14 562
13024.22 551
13025.30 543
13026.37 530
13027.45 529
13028.53 560
13029.61 540
13030.68 527
13031.76 540
13032.84 540
13033.92 526
13034.99 523
13036.07 530
13037.15 592
13038.23 560
13039.31 544
13040.38 541
13041.46 555
13042.54 507
13043.62 535
13044.70 568
13045.77 582
13046.85 584
13047.93 585
13049.01 607
13050.09 588
13051.17 640
13052.24 558
13053.32 539
13054.40 565
13055.48 541
13056.56 544
13057.64 559
13058.72 560
13059.80 517
13060.87 474
13061.95 473
13063.03 531
13064.11 529
13065.19 553
13066.27 515
13067.35 502
13068.43 460
13069.51 463
13070.59 498
13071.67 447
13072.74 516
13073.82 490
13074.90 500
13075.98 535
13077.06 469
13078.14 519
13079.22 504
13080.30 507
13081.38 557
13082.46 484
13083.54 470
13084.62 476
13085.70 457
13086.78 488
13087.86 505
13088.94 517
13090.02 478
13091.10 427
13092.18 498
13093.26 493
13094.34 496
13095.42 499
13096.50 500
13097.58 523
13098.66 473
13099.74 483
13100.82 500
13101.90 479
13102.98 470
13104.07 534
13105.15 490
13106.23 439
13107.31 462
13108.39 486
13109.47 512
13110.55 468
13111.63 477
13112.71 514
13113.79 522
13114.87 436
13115.96 484
13117.04 484
13118.12 486
13119.20 494
13120.28 468
13121.36 503
13122.44 519
13123.52 471
13124.61 459
13125.69 461
13126.77 482
13127.85 463
13128.93 509
13130.01 483
13131.10 483
13132.18 512
13133.26 459
13134.34 475
13135.42 489
13136.51 473
13137.59 479
13138.67 492
13139.75 454
13140.83 457
13141.92 452
13143.00 510
13144.08 536
13145.16 486
13146.25 485
13147.33 443
13148.41 420
13149.49 446
13150.58 497
13151.66 454
13152.74 470
13153.82 458
13154.91 463
13155.99 486
13157.07 423
13158.15 480
13159.24 466
13160.32 429
13161.40 438
13162.49 523
13163.57 491
13164.65 419
13165.74 459
13166.82 449
13167.90 407
13168.99 438
13170.07 412
13171.15 466
13172.24 429
13173.32 379
13174.40 439
13175.49 433
13176.57 471
13177.65 424
13178.74 463
13179.82 446
13180.91 510
13181.99 503
13183.07 386
13184.16 403
13185.24 422
13186.32 470
13187.41 407
13188.49 394
13189.58 405
13190.66 456
13191.75 436
13192.83 437
13193.91 446
13195.00 444
13196.08 435
13197.17 436
13198.25 426
13199.34 431
13200.42 418
13201.51 484
13202.59 471
13203.68 418
13204.76 456
13205.85 419
13206.93 411
13208.01 408
13209.10 375
13210.18 399
13211.27 451
13212.36 450
13213.44 431
13214.53 400
13215.61 429
13216.70 424
13217.78 453
13218.87 424
13219.95 418
13221.04 419
13222.12 418
13223.21 438
13224.29 414
13225.38 389
13226.47 412
13227.55 436
13228.64 438
13229.72 430
13230.81 466
13231.89 429
13232.98 416
13234.07 417
13235.15 443
13236.24 432
13237.33 439
13238.41 457
13239.50 503
13240.58 408
13241.67 428
13242.76 395
13243.84 384
13244.93 478
13246.02 445
13247.10 447
13248.19 422
13249.28 463
13250.36 463
13251.45 424
13252.54 434
13253.62 451
13254.71 465
13255.80 487
13256.88 399
13257.97 461
13259.06 448
13260.14 457
13261.23 441
13262.32 482
13263.41 442
13264.49 428
13265.58 401
13266.67 390
13267.76 421
13268.84 440
13269.93 424
13271.02 432
13272.11 449
13273.19 461
13274.28 417
13275.37 430
13276.46 446
13277.54 444
13278.63 476
13279.72 428
13280.81 450
13281.90 462
13282.98 495
13284.07 477
13285.16 482
13286.25 420
13287.34 420
13288.42 502
13289.51 485
13290.60 466
13291.69 466
13292.78 500
13293.87 475
13294.95 450
13296.04 468
13297.13 474
13298.22 395
13299.31 441
13300.40 423
13301.49 484
13302.58 450
13303.66 517
13304.75 495
13305.84 495
13306.93 460
13308.02 443
13309.11 442
13310.20 457
13311.29 518
13312.38 490
13313.47 504
13314.55 456
13315.64 465
13316.73 455
13317.82 456
13318.91 506
13320.00 492
13321.09 475
13322.18 466
13323.27 493
13324.36 442
13325.45 496
13326.54 463
13327.63 456
13328.72 452
13329.81 452
13330.90 477
13331.99 483
13333.08 460
13334.17 431
13335.26 436
13336.35 430
13337.44 469
13338.53 509
13339.62 479
13340.71 502
13341.80 478
13342.89 484
13343.98 467
13345.07 496
13346.16 474
13347.25 436
13348.35 532
13349.44 480
13350.53 441
13351.62 453
13352.71 477
13353.80 449
13354.89 443
13355.98 473
13357.07 467
13358.16 497
13359.26 466
13360.35 462
13361.44 497
13362.53 508
13363.62 447
13364.71 484
13365.80 469
13366.89 495
13367.99 552
13369.08 530
13370.17 522
13371.26 571
13372.35 554
13373.44 504
13374.54 481
13375.63 467
13376.72 463
13377.81 459
13378.90 477
13380.00 457
13381.09 494
13382.18 422
13383.27 419
13384.36 421
13385.46 504
13386.55 471
13387.64 492
13388.73 469
13389.83 431
13390.92 462
13392.01 449
13393.10 433
13394.20 379
13395.29 463
13396.38 418
13397.47 392
13398.57 437
13399.66 462
13400.75 430
13401.84 430
13402.94 423
13404.03 450
13405.12 466
13406.22 446
13407.31 450
13408.40 445
13409.50 470
13410.59 479
13411.68 440
13412.78 419
13413.87 386
13414.96 361
13416.06 454
13417.15 410
13418.24 447
13419.34 476
13420.43 418
13421.52 486
13422.62 462
13423.71 432
13424.81 403
13425.90 442
13426.99 416
13428.09 470
13429.18 422
13430.27 447
13431.37 430
13432.46 398
13433.56 436
13434.65 426
13435.75 437
13436.84 458
13437.93 463
13439.03 423
13440.12 463
13441.22 496
13442.31 468
13443.41 426
13444.50 465
13445.60 496
13446.69 501
13447.79 456
13448.88 458
13449.98 444
13451.07 512
13452.17 452
13453.26 488
13454.36 454
13455.45 440
13456.55 466
13457.64 459
13458.74 471
13459.83 444
13460.93 527
13462.02 479
13463.12 411
13464.21 458
13465.31 461
13466.40 438
13467.50 472
13468.59 488
13469.69 496
13470.79 449
13471.88 478
13472.98 479
13474.07 469
13475.17 469
13476.27 501
13477.36 519
13478.46 493
13479.55 485
13480.65 459
13481.75 447
13482.84 442
13483.94 504
13485.03 519
13486.13 513
13487.23 527
13488.32 485
13489.42 486
13490.52 465
13491.61 494
13492.71 510
13493.81 509
13494.90 509
13496.00 512
13497.10 511
13498.19 476
13499.29 487
13500.39 541
13501.48 543
13502.58 530
13503.68 510
13504.77 505
13505.87 537
13506.97 506
13508.07 532
13509.16 546
13510.26 566
13511.36 471
13512.46 507
13513.55 453
13514.65 532
13515.75 483
13516.85 474
13517.94 437
13519.04 501
13520.14 482
13521.24 398
13522.33 428
13523.43 478
13524.53 413
13525.63 448
13526.73 439
13527.82 440
13528.92 447
13530.02 438
13531.12 470
13532.22 435
13533.31 461
13534.41 450
13535.51 472
13536.61 396
13537.71 420
13538.81 457
13539.90 417
13541.00 469
13542.10 488
13543.20 451
13544.30 433
13545.40 420
13546.50 465
13547.60 437
13548.69 408
13549.79 412
13550.89 386
13551.99 401
13553.09 398
13554.19 406
13555.29 397
13556.39 478
13557.49 429
13558.59 416
13559.69 394
13560.78 402
13561.88 444
13562.98 424
13564.08 422
13565.18 403
13566.28 447
13567.38 423
13568.48 451
13569.58 414
13570.68 432
13571.78 421
13572.88 431
13573.98 415
13575.08 442
13576.18 412
13577.28 398
13578.38 424
13579.48 378
13580.58 467
13581.68 425
13582.78 405
13583.88 433
13584.98 431
13586.08 445
13587.18 450
13588.28 358
13589.38 403
13590.48 446
13591.59 508
13592.69 478
13593.79 459
13594.89 449
13595.99 432
13597.09 416
13598.19 390
13599.29 436
13600.39 472
13601.49 452
13602.59 414
13603.69 441
13604.80 440
13605.90 401
13607.00 460
13608.10 449
13609.20 428
13610.30 430
13611.40 410
13612.51 447
13613.61 444
13614.71 405
13615.81 481
13616.91 517
13618.01 473
13619.11 424
13620.22 449
13621.32 428
13622.42 444
13623.52 437
13624.62 473
13625.73 460
13626.83 422
13627.93 438
13629.03 489
13630.13 470
13631.24 446
13632.34 467
13633.44 439
13634.54 410
13635.65 438
13636.75 450
13637.85 431
13638.95 429
13640.06 398
13641.16 430
13642.26 456
13643.36 440
13644.47 404
13645.57 423
13646.67 430
13647.78 414
13648.88 446
13649.98 383
13651.08 435
13652.19 443
13653.29 483
13654.39 438
13655.50 447
13656.60 444
13657.70 446
13658.81 466
13659.91 478
13661.01 395
13662.12 407
13663.22 431
13664.32 431
13665.43 441
13666.53 428
13667.63 432
13668.74 411
13669.84 487
13670.95 467
13672.05 440
13673.15 456
13674.26 439
13675.36 457
13676.47 504
13677.57 445
13678.67 401
13679.78 439
13680.88 430
13681.99 413
13683.09 441
13684.20 416
13685.30 449
13686.40 418
13687.51 381
13688.61 428
13689.72 429
13690.82 487
13691.93 417
13693.03 385
13694.14 424
13695.24 455
13696.35 460
13697.45 414
13698.56 424
13699.66 437
13700.77 432
13701.87 435
13702.98 461
13704.08 450
13705.19 441
13706.29 466
13707.40 475
13708.50 478
13709.61 441
13710.71 439
13711.82 492
13712.92 485
13714.03 487
13715.14 452
13716.24 481
13717.35 461
13718.45 487
13719.56 508
13720.66 460
13721.77 450
13722.88 499
13723.98 532
13725.09 520
13726.19 540
13727.30 518
13728.41 494
13729.51 511
13730.62 473
13731.73 478
13732.83 478
13733.94 499
13735.04 491
13736.15 523
13737.26 469
13738.36 438
13739.47 427
13740.58 476
13741.68 455
13742.79 460
13743.90 448
13745.00 483
13746.11 484
13747.22 524
13748.32 485
13749.43 502
13750.54 504
13751.65 529
13752.75 508
13753.86 451
13754.97 551
13756.07 468
13757.18 505
13758.29 520
13759.40 536
13760.50 508
13761.61 574
13762.72 539
13763.83 550
13764.93 587
13766.04 633
13767.15 576
13768.26 547
13769.37 588
13770.47 598
13771.58 651
13772.69 591
13773.80 605
13774.91 572
13776.01 604
13777.12 656
13778.23 655
13779.34 522
13780.45 556
13781.55 569
13782.66 553
13783.77 535
13784.88 519
13785.99 514
13787.10 533
13788.20 533
13789.31 448
13790.42 509
13791.53 527
13792.64 478
13793.75 501
13794.86 454
13795.97 499
13797.07 468
13798.18 526
13799.29 502
13800.40 519
13801.51 460
13802.62 468
13803.73 484
13804.84 462
13805.95 483
13807.06 496
13808.17 496
13809.28 536
13810.39 515
13811.49 512
13812.60 480
13813.71 507
13814.82 545
13815.93 515
13817.04 483
13818.15 504
13819.26 504
13820.37 480
13821.48 478
13822.59 424
13823.70 459
13824.81 442
13825.92 454
13827.03 449
13828.14 468
13829.25 492
13830.36 476
13831.47 442
13832.58 490
13833.69 445
13834.80 424
13835.92 465
13837.03 478
13838.14 448
13839.25 447
13840.36 450
13841.47 419
13842.58 419
13843.69 408
13844.80 438
13845.91 479
13847.02 475
13848.13 439
13849.24 442
13850.36 449
13851.47 497
13852.58 495
13853.69 477
13854.80 472
13855.91 469
13857.02 448
13858.13 450
13859.25 499
13860.36 515
13861.47 511
13862.58 480
13863.69 501
13864.80 552
13865.91 513
13867.03 467
13868.14 459
13869.25 503
13870.36 452
13871.47 486
13872.59 528
13873.70 440
13874.81 431
13875.92 467
13877.03 492
13878.15 436
13879.26 474
13880.37 451
13881.48 498
13882.60 453
13883.71 467
13884.82 436
13885.93 463
13887.05 445
13888.16 438
13889.27 459
13890.38 506
13891.50 483
13892.61 476
13893.72 463
13894.83 462
13895.95 497
13897.06 463
13898.17 472
13899.29 475
13900.40 496
13901.51 478
13902.63 475
13903.74 460
13904.85 463
13905.97 456
13907.08 424
13908.19 463
13909.31 453
13910.42 479
13911.53 415
13912.65 436
13913.76 451
13914.87 404
13915.99 399
13917.10 399
13918.21 462
13919.33 445
13920.44 430
13921.56 416
13922.67 438
13923.78 423
13924.90 445
13926.01 449
13927.13 430
13928.24 469
13929.35 428
13930.47 490
13931.58 449
13932.70 480
13933.81 441
13934.93 469
13936.04 398
13937.16 463
13938.27 457
13939.38 418
13940.50 441
13941.61 447
13942.73 399
13943.84 401
13944.96 423
13946.07 432
13947.19 417
13948.30 386
13949.42 366
13950.53 404
13951.65 380
13952.76 433
13953.88 453
13954.99 410
13956.11 414
13957.23 419
13958.34 385
13959.46 446
13960.57 386
13961.69 368
13962.80 393
13963.92 416
13965.03 402
13966.15 447
13967.27 408
13968.38 378
13969.50 447
13970.61 413
13971.73 413
13972.84 483
13973.96 450
13975.08 392
13976.19 409
13977.31 409
13978.43 406
13979.54 408
13980.66 409
13981.77 464
13982.89 435
13984.01 378
13985.12 362
13986.24 379
13987.36 403
13988.47 391
13989.59 450
13990.71 411
13991.82 411
13992.94 404
13994.06 353
13995.17 437
13996.29 377
13997.41 402
13998.52 390
13999.64 394
14000.76 419
14001.88 414
14002.99 413
14004.11 418
14005.23 407
14006.34 405
14007.46 387
14008.58 391
14009.70 398
14010.81 453
14011.93 454
14013.05 391
14014.17 429
14015.28 423
14016.40 433
14017.52 401
14018.64 394
14019.76 398
14020.87 427
14021.99 443
14023.11 380
14024.23 431
14025.35 429
14026.46 428
14027.58 445
14028.70 414
14029.82 407
14030.94 438
14032.06 465
14033.17 381
14034.29 408
14035.41 453
14036.53 386
14037.65 430
14038.77 436
14039.88 466
14041.00 373
14042.12 397
14043.24 426
14044.36 390
14045.48 469
14046.60 466
14047.72 485
14048.84 430
14049.95 484
14051.07 447
14052.19 445
14053.31 443
14054.43 459
14055.55 423
14056.67 428
14057.79 437
14058.91 469
14060.03 484
14061.15 464
14062.27 520
14063.39 509
14064.51 488
14065.63 519
14066.75 497
14067.87 513
14068.99 472
14070.11 452
14071.23 482
14072.35 502
14073.47 473
14074.59 490
14075.71 537
14076.83 530
14077.95 497
14079.07 476
14080.19 507
14081.31 522
14082.43 507
14083.55 510
14084.67 528
14085.79 526
14086.91 539
14088.03 547
14089.15 537
14090.27 539
14091.39 571
14092.51 560
14093.63 550
14094.75 534
14095.87 574
14097.00 571
14098.12 639
14099.24 643
14100.36 638
14101.48 576
14102.60 586
14103.72 598
14104.84 547
14105.96 582
14107.09 615
14108.21 534
14109.33 544
14110.45 463
14111.57 510
14112.69 523
14113.81 482
14114.94 472
14116.06 474
14117.18 498
14118.30 472
14119.42 454
14120.55 467
14121.67 496
14122.79 452
14123.91 485
14125.03 469
14126.16 416
14127.28 369
14128.40 458
14129.52 449
14130.64 417
14131.77 443
14132.89 500
14134.01 438
14135.13 385
14136.26 443
14137.38 452
14138.50 455
14139.62 433
14140.75 424
14141.87 433
14142.99 433
14144.11 408
14145.24 413
14146.36 405
14147.48 443
14148.61 474
14149.73 462
14150.85 423
14151.98 435
14153.10 429
14154.22 437
14155.35 440
14156.47 432
14157.59 433
14158.72 402
14159.84 404
14160.96 419
14162.09 453
14163.21 400
14164.33 404
14165.46 425
14166.58 532
14167.70 476
14168.83 430
14169.95 460
14171.08 450
14172.20 412
14173.32 438
14174.45 475
14175.57 387
14176.70 421
14177.82 472
14178.94 432
14180.07 404
14181.19 361
14182.32 381
14183.44 425
14184.57 400
14185.69 419
14186.81 358
14187.94 354
14189.06 420
14190.19 452
14191.31 454
14192.44 447
14193.56 400
14194.69 377
14195.81 418
14196.94 408
14198.06 409
14199.19 399
14200.31 400
14201.44 405
14202.56 423
14203.69 399
14204.81 430
14205.94 392
14207.06 397
14208.19 411
14209.31 386
14210.44 400
14211.57 415
14212.69 382
14213.82 364
14214.94 370
14216.07 378
14217.19 414
14218.32 364
14219.44 386
14220.57 410
14221.70 406
14222.82 397
14223.95 401
14225.07 397
14226.20 404
14227.33 390
14228.45 371
14229.58 397
14230.71 426
14231.83 424
14232.96 345
14234.08 395
14235.21 395
14236.34 406
14237.46 411
14238.59 431
14239.72 397
14240.84 403
14241.97 382
14243.10 435
14244.22 401
14245.35 395
14246.48 375
14247.60 377
14248.73 389
14249.86 402
14250.99 388
14252.11 386
14253.24 387
14254.37 404
14255.49 417
14256.62 368
14257.75 387
14258.88 392
14260.00 394
14261.13 386
14262.26 389
14263.39 383
14264.51 396
14265.64 383
14266.77 382
14267.90 380
14269.02 408
14270.15 378
14271.28 352
14272.41 346
14273.54 353
14274.66 365
14275.79 364
14276.92 370
14278.05 354
14279.18 360
14280.30 362
14281.43 367
14282.56 359
14283.69 388
14284.82 369
14285.95 358
14287.07 348
14288.20 371
14289.33 356
14290.46 387
14291.59 368
14292.72 353
14293.85 367
14294.98 359
14296.10 339
14297.23 331
14298.36 298
14299.49 302
14300.62 307
14301.75 342
14302.88 342
14304.01 342
14305.14 340
14306.27 344
14307.39 320
14308.52 341
14309.65 315
14310.78 378
14311.91 383
14313.04 313
14314.17 334
14315.30 309
14316.43 347
14317.56 360
14318.69 336
14319.82 322
14320.95 331
14322.08 334
14323.21 387
14324.34 328
14325.47 355
14326.60 381
14327.73 387
14328.86 388
14329.99 328
14331.12 369
14332.25 330
14333.38 318
14334.51 305
14335.64 314
14336.77 310
14337.90 336
14339.03 320
14340.16 360
14341.29 352
14342.42 322
14343.56 329
14344.69 320
14345.82 340
14346.95 315
14348.08 355
14349.21 328
14350.34 338
14351.47 350
14352.60 349
14353.73 344
14354.87 361
14356.00 346
14357.13 340
14358.26 340
14359.39 361
14360.52 309
14361.65 316
14362.78 324
14363.92 355
14365.05 376
14366.18 340
14367.31 311
14368.44 332
14369.57 330
14370.71 352
14371.84 330
14372.97 319
14374.10 319
14375.23 351
14376.37 340
14377.50 286
14378.63 324
14379.76 299
14380.89 305
14382.03 323
14383.16 339
14384.29 353
14385.42 339
14386.56 301
14387.69 324
14388.82 312
14389.95 340
14391.09 345
14392.22 323
14393.35 351
14394.48 351
14395.62 316
14396.75 366
14397.88 352
14399.02 359
14400.15 331
14401.28 335
14402.41 367
14403.55 349
14404.68 348
14405.81 366
14406.95 370
14408.08 359
14409.21 378
14410.35 357
14411.48 332
14412.61 342
14413.75 341
14414.88 321
14416.01 330
14417.15 322
14418.28 363
14419.42 327
14420.55 335
14421.68 327
14422.82 365
14423.95 403
14425.08 386
14426.22 358
14427.35 365
14428.49 373
14429.62 356
14430.75 369
14431.89 335
14433.02 347
14434.16 387
14435.29 377
14436.43 372
14437.56 352
14438.69 378
14439.83 377
14440.96 362
14442.10 388
14443.23 382
14444.37 389
14445.50 386
14446.64 347
14447.77 351
14448.91 391
14450.04 434
14451.18 405
14452.31 413
14453.45 374
14454.58 369
14455.72 394
14456.85 385
14457.99 372
14459.12 357
14460.26 422
14461.39 446
14462.53 408
14463.66 385
14464.80 402
14465.94 379
14467.07 401
14468.21 374
14469.34 391
14470.48 413
14471.61 411
14472.75 455
14473.89 427
14475.02 440
14476.16 403
14477.29 452
14478.43 425
14479.57 422
14480.70 419
14481.84 404
14482.97 426
14484.11 430
14485.25 437
14486.38 398
14487.52 401
14488.66 420
14489.79 352
14490.93 406
14492.07 354
14493.20 379
14494.34 378
14495.48 416
14496.61 376
14497.75 357
14498.89 350
14500.02 344
14501.16 351
14502.30 363
14503.43 359
14504.57 328
14505.71 305
14506.84 328
14507.98 372
14509.12 375
14510.26 385
14511.39 404
14512.53 363
14513.67 362
14514.81 410
14515.94 359
14517.08 350
14518.22 375
14519.36 363
14520.49 332
14521.63 362
14522.77 365
14523.91 366
14525.05 391
14526.18 322
14527.32 337
14528.46 346
14529.60 373
14530.74 378
14531.87 358
14533.01 335
14534.15 335
14535.29 364
14536.43 348
14537.56 330
14538.70 316
14539.84 355
14540.98 341
14542.12 353
14543.26 355
14544.40 345
14545.53 376
14546.67 419
14547.81 381
14548.95 357
14550.09 352
14551.23 371
14552.37 374
14553.51 375
14554.65 352
14555.78 399
14556.92 427
14558.06 354
14559.20 320
14560.34 364
14561.48 350
14562.62 330
14563.76 355
14564.90 320
14566.04 362
14567.18 338
14568.32 347
14569.46 343
14570.60 346
14571.74 352
14572.88 398
14574.02 386
14575.16 365
14576.30 369
14577.44 391
14578.58 378
14579.72 322
14580.86 397
14582.00 391
14583.14 379
14584.28 334
14585.42 383
14586.56 381
14587.70 361
14588.84 420
14589.98 402
14591.12 386
14592.26 388
14593.40 379
14594.54 360
14595.68 412
14596.82 349
14597.96 384
14599.10 441
14600.24 406
14601.38 393
14602.52 403
14603.67 446
14604.81 411
14605.95 376
14607.09 364
14608.23 398
14609.37 408
14610.51 410
14611.65 342
14612.79 428
14613.94 390
14615.08 426
14616.22 397
14617.36 449
14618.50 439
14619.64 442
14620.79 453
14621.93 462
14623.07 398
14624.21 420
14625.35 474
14626.49 451
14627.64 478
14628.78 453
14629.92 476
14631.06 521
14632.20 531
14633.35 458
14634.49 510
14635.63 498
14636.77 454
14637.91 450
14639.06 471
14640.20 479
14641.34 439
14642.48 436
14643.63 440
14644.77 465
14645.91 458
14647.05 438
14648.20 429
14649.34 418
14650.48 411
14651.63 400
14652.77 416
14653.91 426
14655.05 359
14656.20 400
14657.34 378
14658.48 373
14659.63 393
14660.77 388
14661.91 427
14663.06 374
14664.20 372
14665.34 360
14666.49 405
14667.63 405
14668.77 404
14669.92 376
14671.06 390
14672.20 381
14673.35 400
14674.49 403
14675.64 329
14676.78 370
14677.92 338
14679.07 369
14680.21 338
14681.35 335
14682.50 388
14683.64 360
14684.79 376
14685.93 373
14687.08 362
14688.22 328
14689.36 330
14690.51 357
14691.65 392
14692.80 362
14693.94 386
14695.09 426
14696.23 387
14697.38 341
14698.52 334
14699.66 306
14700.81 333
14701.95 339
14703.10 341
14704.24 343
14705.39 335
14706.53 396
14707.68 365
14708.82 354
14709.97 353
14711.11 320
14712.26 393
14713.40 317
14714.55 359
14715.69 323
14716.84 342
14717.99 357
14719.13 333
14720.28 351
14721.42 334
14722.57 317
14723.71 343
14724.86 344
14726.00 353
14727.15 302
14728.30 360
14729.44 352
14730.59 352
14731.73 352
14732.88 327
14734.03 349
14735.17 335
14736.32 339
14737.46 352
14738.61 331
14739.76 352
14740.90 363
14742.05 352
14743.20 351
14744.34 395
14745.49 364
14746.64 376
14747.78 362
14748.93 352
14750.08 372
14751.22 351
14752.37 311
14753.52 345
14754.66 370
14755.81 350
14756.96 346
14758.10 329
14759.25 358
14760.40 334
14761.54 354
14762.69 380
14763.84 337
14764.99 364
14766.13 328
14767.28 316
14768.43 375
14769.58 370
14770.72 374
14771.87 353
14773.02 364
14774.17 352
14775.31 332
14776.46 356
14777.61 397
14778.76 333
14779.90 384
14781.05 360
14782.20 395
14783.35 392
14784.50 334
14785.64 372
14786.79 392
14787.94 390
14789.09 381
14790.24 411
14791.38 416
14792.53 396
14793.68 380
14794.83 404
14795.98 422
14797.13 404
14798.28 409
14799.42 404
14800.57 424
14801.72 381
14802.87 336
14804.02 381
14805.17 358
14806.32 351
14807.47 330
14808.61 339
14809.76 343
14810.91 332
14812.06 348
14813.21 309
14814.36 290
14815.51 361
14816.66 354
14817.81 314
14818.96 374
14820.11 358
14821.26 337
14822.41 271
14823.55 326
14824.70 329
14825.85 291
14827.00 294
14828.15 302
14829.30 306
14830.45 307
14831.60 308
14832.75 316
14833.90 325
14835.05 357
14836.20 334
14837.35 288
14838.50 326
14839.65 321
14840.80 303
14841.95 304
14843.10 303
14844.25 316
14845.40 297
14846.55 292
14847.70 277
14848.86 270
14850.01 273
14851.16 309
14852.31 292
14853.46 271
14854.61 274
14855.76 308
14856.91 315
14858.06 294
14859.21 304
14860.36 345
14861.51 308
14862.66 309
14863.82 258
14864.97 308
14866.12 273
14867.27 324
14868.42 298
14869.57 298
14870.72 308
14871.87 289
14873.03 304
14874.18 317
14875.33 308
14876.48 271
14877.63 287
14878.78 291
14879.94 302
14881.09 285
14882.24 290
14883.39 324
14884.54 273
14885.70 281
14886.85 244
14888.00 318
14889.15 342
14890.30 322
14891.46 294
14892.61 291
14893.76 300
14894.91 318
14896.06 289
14897.22 303
14898.37 271
14899.52 284
14900.67 276
14901.83 312
14902.98 274
14904.13 289
14905.28 316
14906.44 292
14907.59 304
14908.74 268
14909.90 303
14911.05 303
14912.20 333
14913.36 256
14914.51 262
14915.66 281
14916.81 291
14917.97 264
14919.12 273
14920.27 286
14921.43 275
14922.58 280
14923.73 280
14924.89 304
14926.04 346
14927.19 292
14928.35 281
14929.50 322
14930.66 289
14931.81 260
14932.96 293
14934.12 300
14935.27 278
14936.42 295
14937.58 290
14938.73 257
14939.89 316
14941.04 345
14942.19 354
14943.35 311
14944.50 312
14945.66 290
14946.81 275
14947.97 285
14949.12 306
14950.27 297
14951.43 286
14952.58 274
14953.74 294
14954.89 266
14956.05 292
14957.20 293
14958.36 262
14959.51 266
14960.67 274
14961.82 291
14962.98 310
14964.13 272
14965.29 276
14966.44 276
14967.60 259
14968.75 268
14969.91 277
14971.06 259
14972.22 317
14973.37 302
14974.53 253
14975.68 299
14976.84 291
14977.99 269
14979.15 255
14980.31 268
14981.46 278
14982.62 308
14983.77 290
14984.93 277
14986.08 260
14987.24 272
14988.40 265
14989.55 292
14990.71 266
14991.86 253
14993.02 251
14994.18 273
14995.33 304
14996.49 288
14997.65 304
14998.80 285
14999.96 275
15001.11 262
15002.27 289
15003.43 262
15004.58 272
15005.74 275
15006.90 271
15008.05 296
15009.21 282
15010.37 259
15011.52 251
15012.68 251
15013.84 277
15014.99 267
15016.15 251
15017.31 246
15018.47 285
15019.62 270
15020.78 282
15021.94 278
15023.09 275
15024.25 299
15025.41 288
15026.57 254
15027.72 270
15028.88 283
15030.04 286
15031.20 294
15032.35 259
15033.51 232
15034.67 245
15035.83 270
15036.98 254
15038.14 251
15039.30 223
15040.46 245
15041.62 260
15042.77 267
15043.93 252
15045.09 267
15046.25 271
15047.41 281
15048.57 260
15049.72 256
15050.88 262
15052.04 270
15053.20 286
15054.36 230
15055.52 239
15056.67 262
15057.83 327
15058.99 290
15060.15 265
15061.31 258
15062.47 259
15063.63 276
15064.79 231
15065.94 253
15067.10 265
15068.26 276
15069.42 250
15070.58 270
15071.74 267
15072.90 277
15074.06 239
15075.22 270
15076.38 253
15077.54 281
15078.70 298
15079.85 303
15081.01 242
15082.17 262
15083.33 246
15084.49 253
15085.65 231
15086.81 257
15087.97 260
15089.13 244
15090.29 263
15091.45 264
15092.61 237
15093.77 252
15094.93 233
15096.09 277
15097.25 276
15098.41 268
15099.57 268
15100.73 272
15101.89 259
15103.05 259
15104.21 245
15105.37 273
15106.53 238
15107.69 247
15108.86 253
15110.02 238
15111.18 246
15112.34 239
15113.50 268
15114.66 265
15115.82 264
15116.98 243
15118.14 244
15119.30 228
15120.46 245
15121.62 242
15122.79 250
15123.95 255
15125.11 220
15126.27 262
15127.43 250
15128.59 224
15129.75 249
15130.91 256
15132.08 244
15133.24 260
15134.40 235
15135.56 259
15136.72 290
15137.88 264
15139.05 268
15140.21 322
15141.37 289
15142.53 268
15143.69 258
15144.85 322
15146.02 263
15147.18 266
15148.34 282
15149.50 303
15150.66 270
15151.83 291
15152.99 270
15154.15 252
15155.31 277
15156.48 261
15157.64 244
15158.80 232
15159.96 271
15161.13 257
15162.29 271
15163.45 279
15164.61 265
15165.78 265
15166.94 278
15168.10 287
15169.27 259
15170.43 257
15171.59 286
15172.75 264
15173.92 282
15175.08 270
15176.24 270
15177.41 276
15178.57 297
15179.73 284
15180.90 249
15182.06 257
15183.22 270
15184.39 267
15185.55 272
15186.71 311
15187.88 285
15189.04 289
15190.21 285
15191.37 295
15192.53 312
15193.70 274
15194.86 236
15196.02 278
15197.19 291
15198.35 254
15199.52 244
15200.68 270
15201.84 305
15203.01 305
15204.17 281
15205.34 267
15206.50 271
15207.67 301
15208.83 324
15209.99 269
15211.16 238
15212.32 251
15213.49 276
15214.65 297
15215.82 274
15216.98 251
15218.15 293
15219.31 250
15220.48 269
15221.64 267
15222.81 290
15223.97 267
15225.14 289
15226.30 294
15227.47 301
15228.63 278
15229.80 286
15230.96 291
15232.13 319
15233.29 320
15234.46 333
15235.62 305
15236.79 316
15237.95 299
15239.12 292
15240.29 302
15241.45 265
15242.62 289
15243.78 264
15244.95 293
15246.11 289
15247.28 219
15248.45 235
15249.61 292
15250.78 273
15251.94 259
15253.11 273
15254.28 245
15255.44 280
15256.61 271
15257.78 280
15258.94 258
15260.11 260
15261.27 269
15262.44 253
15263.61 246
15264.77 277
15265.94 277
15267.11 286
15268.27 300
15269.44 273
15270.61 249
15271.77 268
15272.94 253
15274.11 256
15275.27 251
15276.44 229
15277.61 269
15278.78 250
15279.94 255
15281.11 306
15282.28 270
15283.44 249
15284.61 238
15285.78 251
15286.95 278
15288.11 249
15289.28 279
15290.45 253
15291.62 282
15292.78 321
15293.95 261
15295.12 229
15296.29 227
15297.46 264
15298.62 243
15299.79 284
15300.96 249
15302.13 235
15303.30 243
15304.46 273
15305.63 290
15306.80 241
15307.97 253
15309.14 257
15310.30 264
15311.47 210
15312.64 241
15313.81 251
15314.98 236
15316.15 226
15317.31 228
15318.48 256
15319.65 260
15320.82 249
15321.99 212
15323.16 271
15324.33 280
15325.50 271
15326.66 298
15327.83 281
15329.00 281
15330.17 277
15331.34 267
15332.51 270
15333.68 251
15334.85 235
15336.02 239
15337.19 268
15338.36 254
15339.53 265
15340.70 262
15341.86 280
15343.03 289
15344.20 292
15345.37 280
15346.54 237
15347.71 279
15348.88 248
15350.05 246
15351.22 264
15352.39 249
15353.56 272
15354.73 267
15355.90 251
15357.07 267
15358.24 263
15359.41 256
15360.58 211
15361.75 219
15362.92 252
15364.09 284
15365.26 276
15366.43 266
15367.60 269
15368.78 271
15369.95 257
15371.12 239
15372.29 233
15373.46 249
15374.63 253
15375.80 241
15376.97 269
15378.14 277
15379.31 279
15380.48 272
15381.65 255
15382.83 246
15384.00 259
15385.17 262
15386.34 266
15387.51 267
15388.68 228
15389.85 277
15391.02 281
15392.20 282
15393.37 254
15394.54 230
15395.71 246
15396.88 264
15398.05 268
15399.22 261
15400.40 285
15401.57 258
15402.74 275
15403.91 262
15405.08 223
15406.26 276
15407.43 254
15408.60 238
15409.77 218
15410.94 218
15412.12 220
15413.29 193
15414.46 208
15415.63 233
15416.81 244
15417.98 286
15419.15 244
15420.32 263
15421.50 238
15422.67 226
15423.84 239
15425.01 244
15426.19 209
15427.36 229
15428.53 264
15429.70 256
15430.88 245
15432.05 234
15433.22 285
15434.40 217
15435.57 231
15436.74 235
15437.92 246
15439.09 214
15440.26 236
15441.44 255
15442.61 285
15443.78 263
15444.96 246
15446.13 247
15447.30 214
15448.48 258
15449.65 217
15450.82 240
15452.00 239
15453.17 257
15454.34 215
15455.52 257
15456.69 253
15457.87 253
15459.04 243
15460.21 232
15461.39 242
15462.56 230
15463.74 240
15464.91 260
15466.08 240
15467.26 227
15468.43 228
15469.61 245
15470.78 248
15471.96 226
15473.13 247
15474.31 225
15475.48 229
15476.65 274
15477.83 295
15479.00 242
15480.18 255
15481.35 244
15482.53 274
15483.70 270
15484.88 269
15486.05 236
15487.23 250
15488.40 243
15489.58 245
15490.75 225
15491.93 229
15493.10 254
15494.28 266
15495.45 253
15496.63 236
15497.81 227
15498.98 243
15500.16 232
15501.33 216
15502.51 220
15503.68 242
15504.86 246
15506.03 221
15507.21 216
15508.39 229
15509.56 211
15510.74 224
15511.91 274
15513.09 242
15514.27 221
15515.44 251
15516.62 244
15517.79 216
15518.97 222
15520.15 259
15521.32 271
15522.50 242
15523.68 246
15524.85 248
15526.03 219
15527.21 243
15528.38 203
15529.56 214
15530.74 239
15531.91 232
15533.09 245
15534.27 269
15535.44 258
15536.62 213
15537.80 210
15538.97 236
15540.15 240
15541.33 281
15542.51 272
15543.68 236
15544.86 233
15546.04 212
15547.21 257
15548.39 237
15549.57 264
15550.75 269
15551.92 276
15553.10 303
15554.28 257
15555.46 235
15556.63 250
15557.81 250
15558.99 253
15560.17 275
15561.35 260
15562.52 248
15563.70 296
15564.88 251
15566.06 221
15567.24 224
15568.41 240
15569.59 264
15570.77 254
15571.95 215
15573.13 237
15574.30 231
15575.48 256
15576.66 271
15577.84 278
15579.02 288
15580.20 239
15581.38 224
15582.55 249
15583.73 272
15584.91 248
15586.09 254
15587.27 251
15588.45 235
15589.63 227
15590.81 266
15591.99 282
15593.16 254
15594.34 254
15595.52 270
15596.70 253
15597.88 298
15599.06 271
15600.24 253
15601.42 247
15602.60 296
15603.78 305
15604.96 294
15606.14 272
15607.32 271
15608.50 248
15609.68 273
15610.86 313
15612.04 285
15613.22 261
15614.40 262
15615.58 229
15616.76 265
15617.94 263
15619.12 270
15620.30 278
15621.48 250
15622.66 258
15623.84 302
15625.02 260
15626.20 258
15627.38 314
15628.56 326
15629.74 315
15630.92 280
15632.10 300
15633.28 311
15634.46 258
15635.64 263
15636.82 255
15638.00 233
15639.18 316
15640.36 261
15641.54 290
15642.73 286
15643.91 268
15645.09 273
15646.27 279
15647.45 310
15648.63 308
15649.81 279
15650.99 283
15652.17 256
15653.36 272
15654.54 275
15655.72 309
15656.90 303
15658.08 273
15659.26 238
15660.44 287
15661.63 261
15662.81 282
15663.99 295
15665.17 325
15666.35 291
15667.54 289
15668.72 278
15669.90 292
15671.08 295
15672.26 322
15673.45 309
15674.63 285
15675.81 290
15676.99 279
15678.17 316
15679.36 335
15680.54 304
15681.72 289
15682.90 272
15684.09 294
15685.27 313
15686.45 294
15687.63 254
15688.82 242
15690.00 268
15691.18 281
15692.36 281
15693.55 293
15694.73 289
15695.91 324
15697.10 321
15698.28 317
15699.46 298
15700.65 298
15701.83 326
15703.01 308
15704.20 301
15705.38 295
15706.56 317
15707.75 322
15708.93 319
15710.11 348
15711.30 365
15712.48 335
15713.66 332
15714.85 309
15716.03 308
15717.21 338
15718.40 364
15719.58 344
15720.77 295
15721.95 350
15723.13 353
15724.32 290
15725.50 300
15726.69 326
15727.87 326
15729.05 362
15730.24 355
15731.42 288
15732.61 305
15733.79 370
15734.98 323
15736.16 316
15737.34 326
15738.53 329
15739.71 365
15740.90 312
15742.08 294
15743.27 294
15744.45 329
15745.64 323
15746.82 313
15748.01 282
15749.19 274
15750.38 274
15751.56 321
15752.75 308
15753.93 355
15755.12 310
15756.30 301
15757.49 342
15758.67 300
15759.86 300
15761.04 333
15762.23 378
15763.42 320
15764.60 324
15765.79 310
15766.97 293
15768.16 316
15769.34 287
15770.53 320
15771.71 292
15772.90 293
15774.09 294
15775.27 350
15776.46 300
15777.64 302
15778.83 279
15780.02 305
15781.20 306
15782.39 296
15783.58 265
15784.76 260
15785.95 259
15787.13 275
15788.32 289
15789.51 280
15790.69 281
15791.88 309
15793.07 296
15794.25 299
15795.44 292
15796.63 278
15797.81 277
15799.00 253
15800.19 281
15801.37 281
15802.56 283
15803.75 279
15804.94 301
15806.12 267
15807.31 280
15808.50 299
15809.68 280
15810.87 267
15812.06 273
15813.25 304
15814.43 288
15815.62 239
15816.81 270
15818.00 289
15819.18 264
15820.37 296
15821.56 281
15822.75 295
15823.93 261
15825.12 264
15826.31 276
15827.50 265
15828.69 260
15829.87 276
15831.06 268
15832.25 253
15833.44 244
15834.63 265
15835.81 261
15837.00 263
15838.19 278
15839.38 284
15840.57 279
15841.76 250
15842.94 257
15844.13 302
15845.32 250
15846.51 269
15847.70 287
15848.89 275
15850.08 242
15851.27 266
15852.45 271
15853.64 293
15854.83 279
15856.02 277
15857.21 299
15858.40 246
15859.59 289
15860.78 296
15861.97 281
15863.16 328
15864.35 270
15865.53 252
15866.72 288
15867.91 272
15869.10 290
15870.29 303
15871.48 300
15872.67 292
15873.86 298
15875.05 271
15876.24 259
15877.43 258
15878.62 284
15879.81 277
15881.00 300
15882.19 286
15883.38 266
15884.57 283
15885.76 271
15886.95 290
15888.14 281
15889.33 292
15890.52 317
15891.71 292
15892.90 261
15894.09 288
15895.28 277
15896.47 280
15897.66 234
15898.85 268
15900.04 269
15901.24 343
15902.43 291
15903.62 277
15904.81 260
15906.00 273
15907.19 292
15908.38 286
15909.57 291
15910.76 276
15911.95 301
15913.14 285
15914.34 318
15915.53 284
15916.72 293
15917.91 280
15919.10 248
15920.29 270
15921.48 304
15922.68 326
15923.87 282
15925.06 283
15926.25 225
15927.44 270
15928.63 294
15929.83 280
15931.02 278
15932.21 307
15933.40 308
15934.59 248
15935.78 240
15936.98 274
15938.17 274
15939.36 261
15940.55 273
15941.74 246
15942.94 288
15944.13 310
15945.32 252
15946.51 259
15947.71 294
15948.90 301
15950.09 303
15951.28 259
15952.48 273
15953.67 253
15954.86 292
15956.05 251
15957.25 241
15958.44 287
15959.63 269
15960.83 264
15962.02 230
15963.21 235
15964.41 262
15965.60 246
15966.79 260
15967.98 287
15969.18 278
15970.37 274
15971.56 261
15972.76 276
15973.95 244
15975.14 280
15976.34 268
15977.53 251
15978.73 232
15979.92 264
15981.11 254
15982.31 249
15983.50 256
15984.69 252
15985.89 254
15987.08 268
15988.28 270
15989.47 253
15990.66 255
15991.86 268
15993.05 283
15994.25 252
15995.44 235
15996.63 226
15997.83 233
15999.02 253
16000.22 245
16001.41 230
16002.61 246
16003.80 264
16005.00 234
16006.19 227
16007.38 216
16008.58 259
16009.77 232
16010.97 244
16012.16 228
16013.36 256
16014.55 229
16015.75 243
16016.94 265
16018.14 247
16019.33 227
16020.53 243
16021.72 252
16022.92 221
16024.11 243
16025.31 245
16026.51 234
16027.70 218
16028.90 216
16030.09 268
16031.29 234
16032.48 203
16033.68 247
16034.87 253
16036.07 245
16037.27 242
16038.46 239
16039.66 230
16040.85 237
16042.05 211
16043.24 219
16044.44 247
16045.64 244
16046.83 196
16048.03 216
16049.23 229
16050.42 237
16051.62 249
16052.81 248
16054.01 218
16055.21 212
16056.40 217
16057.60 194
16058.80 230
16059.99 216
16061.19 255
16062.39 281
16063.58 261
16064.78 233
16065.98 242
16067.17 245
16068.37 229
16069.57 231
16070.77 252
16071.96 235
16073.16 237
16074.36 238
16075.55 255
16076.75 230
16077.95 254
16079.15 263
16080.34 253
16081.54 238
16082.74 227
16083.94 238
16085.13 255
16086.33 246
16087.53 256
16088.73 228
16089.92 245
16091.12 217
16092.32 236
16093.52 231
16094.71 205
16095.91 190
16097.11 233
16098.31 230
16099.51 195
16100.71 232
16101.90 242
16103.10 228
16104.30 228
16105.50 217
16106.70 231
16107.89 259
16109.09 246
16110.29 237
16111.49 244
16112.69 228
16113.89 229
16115.09 206
16116.28 210
16117.48 199
16118.68 216
16119.88 219
16121.08 204
16122.28 239
16123.48 261
16124.68 214
16125.88 216
16127.08 213
16128.27 231
16129.47 256
16130.67 247
16131.87 215
16133.07 235
16134.27 221
16135.47 220
16136.67 209
16137.87 218
16139.07 173
16140.27 193
16141.47 243
16142.67 242
16143.87 226
16145.07 214
16146.27 239
16147.47 231
16148.67 252
16149.87 227
16151.07 241
16152.27 232
16153.47 218
16154.67 210
16155.87 273
16157.07 294
16158.27 264
16159.47 258
16160.67 221
16161.87 184
16163.07 202
16164.27 244
16165.47 257
16166.67 224
16167.87 241
16169.07 247
16170.27 218
16171.47 240
16172.68 199
16173.88 249
16175.08 238
16176.28 265
16177.48 214
16178.68 201
16179.88 235
16181.08 238
16182.28 243
16183.48 243
16184.69 243
16185.89 206
16187.09 231
16188.29 194
16189.49 221
16190.69 252
16191.89 234
16193.10 226
16194.30 203
16195.50 230
16196.70 239
16197.90 256
16199.10 245
16200.31 243
16201.51 250
16202.71 264
16203.91 272
16205.11 251
16206.32 230
16207.52 232
16208.72 196
16209.92 243
16211.13 289
16212.33 225
16213.53 241
16214.73 246
16215.93 292
16217.14 220
16218.34 237
16219.54 255
16220.74 245
16221.95 243
16223.15 258
16224.35 242
16225.56 256
16226.76 260
16227.96 222
16229.16 260
16230.37 226
16231.57 277
16232.77 228
16233.98 259
16235.18 267
16236.38 233
16237.59 242
16238.79 240
16239.99 273
16241.20 241
16242.40 247
16243.60 271
16244.81 259
16246.01 282
16247.21 260
16248.42 284
16249.62 260
16250.82 221
16252.03 262
16253.23 230
16254.44 227
16255.64 251
16256.84 250
16258.05 253
16259.25 311
16260.46 230
16261.66 274
16262.86 266
16264.07 267
16265.27 289
16266.48 277
16267.68 301
16268.89 276
16270.09 286
16271.29 256
16272.50 236
16273.70 266
16274.91 260
16276.11 261
16277.32 277
16278.52 261
16279.73 280
16280.93 251
16282.14 271
16283.34 281
16284.55 300
16285.75 288
16286.96 283
16288.16 283
16289.37 310
16290.57 293
16291.78 277
16292.98 281
16294.19 307
16295.39 287
16296.60 316
16297.80 336
16299.01 248
16300.22 281
16301.42 335
16302.63 277
16303.83 334
16305.04 291
16306.24 303
16307.45 292
16308.66 291
16309.86 278
16311.07 300
16312.27 297
16313.48 303
16314.69 275
16315.89 286
16317.10 318
16318.30 288
16319.51 248
16320.72 267
16321.92 307
16323.13 295
16324.34 283
16325.54 279
16326.75 272
16327.96 282
16329.16 286
16330.37 263
16331.58 294
16332.78 277
16333.99 283
16335.20 295
16336.40 265
16337.61 248
16338.82 238
16340.02 267
16341.23 243
16342.44 248
16343.65 232
16344.85 251
16346.06 270
16347.27 246
16348.47 266
16349.68 220
16350.89 222
16352.10 270
16353.30 242
16354.51 244
16355.72 240
16356.93 259
16358.13 255
16359.34 295
16360.55 255
16361.76 265
16362.97 243
16364.17 245
16365.38 219
16366.59 236
16367.80 220
16369.01 212
16370.21 279
16371.42 248
16372.63 234
16373.84 222
16375.05 219
16376.26 236
16377.46 260
16378.67 297
16379.88 239
16381.09 233
16382.30 262
16383.51 232
16384.72 268
16385.92 250
16387.13 231
16388.34 262
16389.55 246
16390.76 245
16391.97 244
16393.18 236
16394.39 250
16395.60 214
16396.80 238
16398.01 232
16399.22 229
16400.43 242
16401.64 222
16402.85 236
16404.06 242
16405.27 226
16406.48 227
16407.69 239
16408.90 224
16410.11 220
16411.32 217
16412.53 232
16413.74 233
16414.95 265
16416.16 219
16417.37 177
16418.58 196
16419.79 195
16421.00 228
16422.21 209
16423.42 216
16424.63 247
16425.84 264
16427.05 236
16428.26 214
16429.47 206
16430.68 219
16431.89 199
16433.10 210
16434.31 224
16435.52 228
16436.73 221
16437.94 215
16439.15 223
16440.36 242
16441.57 218
16442.79 249
16444.00 221
16445.21 211
16446.42 244
16447.63 222
16448.84 246
16450.05 219
16451.26 205
16452.47 225
16453.68 215
16454.90 237
16456.11 215
16457.32 210
16458.53 217
16459.74 201
16460.95 210
16462.16 223
16463.38 223
16464.59 187
16465.80 218
16467.01 184
16468.22 189
16469.43 215
16470.65 218
16471.86 198
16473.07 238
16474.28 226
16475.49 221
16476.71 201
16477.92 208
16479.13 203
16480.34 229
16481.56 183
16482.77 198
16483.98 213
16485.19 201
16486.40 200
16487.62 220
16488.83 228
16490.04 204
16491.25 207
16492.47 208
16493.68 198
16494.89 227
16496.11 213
16497.32 230
16498.53 226
16499.74 199
16500.96 174
16502.17 201
16503.38 233
16504.60 211
16505.81 192
16507.02 182
16508.24 225
16509.45 181
16510.66 192
16511.88 201
16513.09 219
16514.30 229
16515.52 248
16516.73 253
16517.94 211
16519.16 223
16520.37 210
16521.58 238
16522.80 222
16524.01 222
16525.23 202
16526.44 212
16527.65 235
16528.87 201
16530.08 225
16531.30 219
16532.51 206
16533.72 185
16534.94 206
16536.15 218
16537.37 195
16538.58 179
16539.80 198
16541.01 195
16542.23 202
16543.44 202
16544.65 192
16545.87 213
16547.08 204
16548.30 208
16549.51 228
16550.73 214
16551.94 210
16553.16 234
16554.37 185
16555.59 228
16556.80 204
16558.02 198
16559.23 240
16560.45 224
16561.66 213
16562.88 224
16564.09 241
16565.31 193
16566.52 214
16567.74 198
16568.96 234
16570.17 202
16571.39 208
16572.60 199
16573.82 214
16575.03 195
16576.25 182
16577.47 213
16578.68 220
16579.90 243
16581.11 204
16582.33 199
16583.54 199
16584.76 206
16585.98 216
16587.19 197
16588.41 183
16589.63 208
16590.84 212
16592.06 235
16593.27 201
16594.49 211
16595.71 201
16596.92 223
16598.14 225
16599.36 198
16600.57 191
16601.79 202
16603.01 193
16604.22 230
16605.44 190
16606.66 183
16607.87 205
16609.09 178
16610.31 183
16611.53 187
16612.74 187
16613.96 181
16615.18 170
16616.39 205
16617.61 214
16618.83 218
16620.05 224
16621.26 234
16622.48 228
16623.70 240
16624.92 195
16626.13 198
16627.35 217
16628.57 222
16629.79 202
16631.00 205
16632.22 156
16633.44 193
16634.66 202
16635.88 217
16637.09 208
16638.31 204
16639.53 211
16640.75 205
16641.97 186
16643.18 187
16644.40 190
16645.62 192
16646.84 185
16648.06 175
16649.28 199
16650.49 208
16651.71 182
16652.93 202
16654.15 194
16655.37 187
16656.59 202
16657.81 214
16659.03 218
16660.24 198
16661.46 182
16662.68 182
16663.90 191
16665.12 175
16666.34 175
16667.56 198
16668.78 192
16670.00 189
16671.22 196
16672.43 176
16673.65 203
16674.87 228
16676.09 199
16677.31 194
16678.53 197
16679.75 192
16680.97 188
16682.19 163
16683.41 180
16684.63 190
16685.85 185
16687.07 156
16688.29 163
16689.51 197
16690.73 205
16691.95 205
16693.17 181
16694.39 197
16695.61 224
16696.83 220
16698.05 183
16699.27 211
16700.49 194
16701.71 215
16702.93 226
16704.15 195
16705.37 181
16706.59 192
16707.81 198
16709.03 167
16710.25 197
16711.48 172
16712.70 208
16713.92 211
16715.14 168
16716.36 163
16717.58 194
16718.80 176
16720.02 202
16721.24 184
16722.46 171
16723.68 178
16724.91 185
16726.13 227
16727.35 167
16728.57 171
16729.79 179
16731.01 197
16732.23 214
16733.46 174
16734.68 191
16735.90 202
16737.12 197
16738.34 180
16739.56 193
16740.79 203
16742.01 190
16743.23 181
16744.45 217
16745.67 170
16746.90 197
16748.12 160
16749.34 211
16750.56 193
16751.78 164
16753.01 162
16754.23 191
16755.45 176
16756.67 193
16757.90 185
16759.12 190
16760.34 187
16761.56 200
16762.79 198
16764.01 186
16765.23 186
16766.45 204
16767.68 205
16768.90 186
16770.12 189
16771.34 203
16772.57 201
16773.79 176
16775.01 176
16776.24 173
16777.46 202
16778.68 188
16779.91 199
16781.13 179
16782.35 190
16783.58 204
16784.80 214
16786.02 199
16787.25 198
16788.47 159
16789.69 187
16790.92 201
16792.14 174
16793.36 200
16794.59 258
16795.81 197
16797.04 171
16798.26 186
16799.48 194
16800.71 201
16801.93 220
16803.16 192
16804.38 213
16805.60 211
16806.83 173
16808.05 172
16809.28 172
16810.50 181
16811.73 186
16812.95 189
16814.17 209
16815.40 192
16816.62 191
16817.85 179
16819.07 204
16820.30 216
16821.52 200
16822.75 221
16823.97 204
16825.20 195
16826.42 190
16827.65 191
16828.87 193
16830.10 180
16831.32 174
16832.55 168
16833.77 170
16835.00 199
16836.22 203
16837.45 209
16838.67 188
16839.90 182
16841.12 203
16842.35 228
16843.57 193
16844.80 213
16846.03 201
16847.25 184
16848.48 194
16849.70 207
16850.93 202
16852.15 173
16853.38 197
16854.61 210
16855.83 189
16857.06 189
16858.28 183
16859.51 196
16860.74 199
16861.96 219
16863.19 197
16864.42 216
16865.64 192
16866.87 227
16868.09 197
16869.32 212
16870.55 212
16871.77 185
16873.00 229
16874.23 214
16875.45 227
16876.68 200
16877.91 195
16879.13 209
16880.36 210
16881.59 245
16882.82 207
16884.04 211
16885.27 243
16886.50 235
16887.72 194
16888.95 209
16890.18 226
16891.41 242
16892.63 193
16893.86 216
16895.09 238
16896.32 215
16897.54 199
16898.77 243
16900.00 183
16901.23 232
16902.45 189
16903.68 220
16904.91 216
16906.14 245
16907.36 231
16908.59 223
16909.82 217
16911.05 181
16912.28 177
16913.50 205
16914.73 198
16915.96 187
16917.19 167
16918.42 180
16919.65 201
16920.87 211
16922.10 224
16923.33 216
16924.56 172
16925.79 182
16927.02 194
16928.24 206
16929.47 211
16930.70 198
16931.93 208
16933.16 188
16934.39 221
16935.62 217
16936.85 201
16938.08 206
16939.30 150
16940.53 191
16941.76 184
16942.99 201
16944.22 188
16945.45 176
16946.68 184
16947.91 181
16949.14 210
16950.37 192
16951.60 219
16952.83 187
16954.06 205
16955.29 200
16956.52 194
16957.74 191
16958.97 208
16960.20 196
16961.43 187
16962.66 181
16963.89 203
16965.12 221
16966.35 255
16967.58 193
16968.81 183
16970.04 202
16971.27 191
16972.50 192
16973.74 201
16974.97 188
16976.20 190
16977.43 208
16978.66 182
16979.89 195
16981.12 185
16982.35 174
16983.58 199
16984.81 221
16986.04 198
16987.27 183
16988.50 173
16989.73 187
16990.96 169
16992.19 192
16993.43 183
16994.66 170
16995.89 171
16997.12 183
16998.35 194
16999.58 192
17000.81 179
17002.04 206
17003.28 177
17004.51 188
17005.74 183
17006.97 202
17008.20 189
17009.43 214
17010.66 211
17011.90 191
17013.13 221
17014.36 202
17015.59 185
17016.82 171
17018.05 155
17019.29 196
17020.52 189
17021.75 204
17022.98 173
17024.21 183
17025.45 216
17026.68 210
17027.91 179
17029.14 182
17030.38 194
17031.61 165
17032.84 193
17034.07 192
17035.31 191
17036.54 177
17037.77 156
17039.00 168
17040.24 145
17041.47 169
17042.70 178
17043.93 191
17045.17 165
17046.40 202
17047.63 185
17048.87 152
17050.10 192
17051.33 182
17052.57 184
17053.80 184
17055.03 183
17056.27 179
17057.50 160
17058.73 185
17059.97 175
17061.20 172
17062.43 174
17063.67 174
17064.90 159
17066.13 146
17067.37 179
17068.60 164
17069.83 183
17071.07 171
17072.30 179
17073.54 158
17074.77 179
17076.00 183
17077.24 160
17078.47 169
17079.71 180
17080.94 193
17082.17 190
17083.41 170
17084.64 168
17085.88 171
17087.11 136
17088.35 147
17089.58 192
17090.81 192
17092.05 173
17093.28 178
17094.52 175
17095.75 188
17096.99 166
17098.22 157
17099.46 139
17100.69 147
17101.93 178
17103.16 166
17104.40 169
17105.63 158
17106.87 171
17108.10 160
17109.34 167
17110.57 170
17111.81 169
17113.04 180
17114.28 184
17115.51 145
17116.75 130
17117.99 156
17119.22 196
17120.46 154
17121.69 178
17122.93 165
17124.16 165
17125.40 181
17126.64 189
17127.87 173
17129.11 174
17130.34 152
17131.58 178
17132.82 171
17134.05 149
17135.29 175
17136.52 156
17137.76 173
17139.00 153
17140.23 176
17141.47 201
17142.71 178
17143.94 151
17145.18 163
17146.41 168
17147.65 168
17148.89 181
17150.12 151
17151.36 152
17152.60 146
17153.83 177
17155.07 184
17156.31 187
17157.55 196
17158.78 173
17160.02 186
17161.26 207
17162.49 191
17163.73 185
17164.97 187
17166.21 162
17167.44 181
17168.68 191
17169.92 167
17171.15 170
17172.39 198
17173.63 163
17174.87 188
17176.10 178
17177.34 181
17178.58 160
17179.82 137
17181.06 173
17182.29 188
17183.53 172
17184.77 166
17186.01 177
17187.25 182
17188.48 170
17189.72 152
17190.96 151
17192.20 153
17193.44 156
17194.67 173
17195.91 149
17197.15 137
17198.39 154
17199.63 183
17200.87 189
17202.10 161
17203.34 148
17204.58 209
17205.82 181
17207.06 150
17208.30 152
17209.54 170
17210.78 146
17212.01 176
17213.25 162
17214.49 167
17215.73 180
17216.97 206
17218.21 145
17219.45 148
17220.69 177
17221.93 181
17223.17 182
17224.41 157
17225.65 156
17226.89 172
17228.12 190
17229.36 190
17230.60 173
17231.84 151
17233.08 167
17234.32 173
17235.56 150
17236.80 146
17238.04 152
17239.28 184
17240.52 162
17241.76 154
17243.00 144
17244.24 162
17245.48 181
17246.72 165
17247.96 151
17249.20 162
17250.44 172
17251.68 150
17252.92 160
17254.16 129
17255.40 172
17256.64 162
17257.89 151
17259.13 178
17260.37 166
17261.61 149
17262.85 168
17264.09 166
17265.33 176
17266.57 177
17267.81 160
17269.05 158
17270.29 171
17271.53 145
17272.78 151
17274.02 149
17275.26 185
17276.50 148
17277.74 172
17278.98 169
17280.22 152
17281.46 164
17282.71 178
17283.95 163
17285.19 140
17286.43 167
17287.67 179
17288.91 153
17290.16 192
17291.40 194
17292.64 151
17293.88 170
17295.12 155
17296.36 161
17297.61 160
17298.85 170
17300.09 161
17301.33 158
17302.58 187
17303.82 143
17305.06 156
17306.30 157
17307.54 180
17308.79 152
17310.03 150
17311.27 154
17312.51 167
17313.76 166
17315.00 167
17316.24 171
17317.48 177
17318.73 150
17319.97 160
17321.21 208
17322.46 163
17323.70 179
17324.94 151
17326.18 162
17327.43 161
17328.67 152
17329.91 140
17331.16 146
17332.40 150
17333.64 166
17334.89 163
17336.13 159
17337.37 126
17338.62 145
17339.86 184
17341.10 196
17342.35 158
17343.59 196
17344.84 164
17346.08 165
17347.32 155
17348.57 171
17349.81 174
17351.05 171
17352.30 168
17353.54 177
17354.79 166
17356.03 151
17357.27 148
17358.52 187
17359.76 188
17361.01 166
17362.25 152
17363.50 161
17364.74 175
17365.98 151
17367.23 139
17368.47 163
17369.72 156
17370.96 152
17372.21 141
17373.45 168
17374.70 176
17375.94 139
17377.19 153
17378.43 182
17379.68 192
17380.92 158
17382.17 189
17383.41 161
17384.66 134
17385.90 146
17387.15 172
17388.39 129
17389.64 144
17390.88 164
17392.13 158
17393.37 173
17394.62 164
17395.86 147
17397.11 153
17398.36 163
17399.60 163
17400.85 151
17402.09 139
17403.34 148
17404.58 139
17405.83 133
17407.08 132
17408.32 146
17409.57 156
17410.81 174
17412.06 139
17413.31 159
17414.55 164
17415.80 165
17417.05 167
17418.29 136
17419.54 150
17420.78 152
17422.03 139
17423.28 146
17424.52 168
17425.77 162
17427.02 146
17428.26 145
17429.51 167
17430.76 123
17432.00 134
17433.25 143
17434.50 168
17435.75 155
17436.99 171
17438.24 156
17439.49 134
17440.73 138
17441.98 161
17443.23 141
17444.48 134
17445.72 138
17446.97 149
17448.22 136
17449.46 163
17450.71 171
17451.96 147
17453.21 185
17454.45 161
17455.70 176
17456.95 142
17458.20 156
17459.45 136
17460.69 172
17461.94 148
17463.19 128
17464.44 161
17465.69 168
17466.93 140
17468.18 140
17469.43 165
17470.68 153
17471.93 160
17473.17 165
17474.42 142
17475.67 174
17476.92 170
17478.17 141
17479.42 151
17480.67 159
17481.91 148
17483.16 181
17484.41 145
17485.66 136
17486.91 154
17488.16 167
17489.41 176
17490.66 179
17491.90 157
17493.15 158
17494.40 164
17495.65 161
17496.90 166
17498.15 155
17499.40 166
17500.65 162
17501.90 157
17503.15 163
17504.40 144
17505.65 151
17506.90 160
17508.14 152
17509.39 172
17510.64 173
17511.89 151
17513.14 150
17514.39 143
17515.64 191
17516.89 171
17518.14 173
17519.39 162
17520.64 171
17521.89 153
17523.14 135
17524.39 156
17525.64 166
17526.89 163
17528.14 173
17529.39 182
17530.64 187
17531.89 169
17533.14 186
17534.40 166
17535.65 179
17536.90 157
17538.15 162
17539.40 180
17540.65 169
17541.90 175
17543.15 147
17544.40 167
17545.65 158
17546.90 162
17548.15 149
17549.40 189
17550.66 141
17551.91 162
17553.16 159
17554.41 158
17555.66 157
17556.91 191
17558.16 181
17559.41 152
17560.67 157
17561.92 176
17563.17 181
17564.42 171
17565.67 158
17566.92 168
17568.18 138
17569.43 150
17570.68 176
17571.93 177
17573.18 178
17574.43 149
17575.69 162
17576.94 174
17578.19 163
17579.44 160
17580.69 148
17581.95 181
17583.20 166
17584.45 176
17585.70 152
17586.96 196
17588.21 169
17589.46 169
17590.71 157
17591.97 183
17593.22 192
17594.47 167
17595.72 164
17596.98 152
17598.23 160
17599.48 173
17600.73 153
17601.99 171
17603.24 186
17604.49 159
17605.75 183
17607.00 175
17608.25 136
17609.51 151
17610.76 143
17612.01 139
17613.27 175
17614.52 154
17615.77 153
17617.03 169
17618.28 176
17619.53 159
17620.79 143
17622.04 150
17623.29 144
17624.55 177
17625.80 134
17627.05 161
17628.31 167
17629.56 179
17630.82 172
17632.07 178
17633.32 179
17634.58 167
17635.83 185
17637.09 169
17638.34 168
17639.60 171
17640.85 141
17642.10 181
17643.36 168
17644.61 164
17645.87 159
17647.12 164
17648.38 172
17649.63 150
17650.89 168
17652.14 151
17653.39 182
17654.65 175
17655.90 168
17657.16 143
17658.41 149
17659.67 153
17660.92 144
17662.18 141
17663.43 165
17664.69 155
17665.94 146
17667.20 134
17668.45 139
17669.71 131
17670.97 182
17672.22 182
17673.48 138
17674.73 157
17675.99 189
17677.24 152
17678.50 151
17679.75 171
17681.01 154
17682.27 146
17683.52 159
17684.78 144
17686.03 166
17687.29 163
17688.55 165
17689.80 185
17691.06 176
17692.31 140
17693.57 153
17694.83 145
17696.08 158
17697.34 143
17698.59 154
17699.85 159
17701.11 124
17702.36 179
17703.62 152
17704.88 155
17706.13 156
17707.39 157
17708.65 122
17709.90 139
17711.16 165
17712.42 168
17713.67 173
17714.93 127
17716.19 142
17717.44 165
17718.70 184
17719.96 172
17721.22 123
17722.47 138
17723.73 136
17724.99 169
17726.25 162
17727.50 174
17728.76 160
17730.02 144
17731.27 143
17732.53 157
17733.79 119
17735.05 150
17736.31 192
17737.56 214
17738.82 159
17740.08 174
17741.34 161
17742.59 152
17743.85 129
17745.11 154
17746.37 161
17747.63 138
17748.88 164
17750.14 168
17751.40 146
17752.66 139
17753.92 150
17755.18 158
17756.43 190
17757.69 128
17758.95 136
17760.21 153
17761.47 143
17762.73 123
17763.99 150
17765.24 163
17766.50 162
17767.76 139
17769.02 138
17770.28 167
17771.54 140
17772.80 145
17774.06 128
17775.32 157
17776.57 159
17777.83 144
17779.09 155
17780.35 145
17781.61 160
17782.87 148
17784.13 151
17785.39 134
17786.65 158
17787.91 165
17789.17 142
17790.43 141
17791.69 158
17792.95 128
17794.21 160
17795.47 163
17796.73 154
17797.99 169
17799.25 158
17800.51 184
17801.77 160
17803.03 186
17804.29 146
17805.55 125
17806.81 114
17808.07 156
17809.33 151
17810.59 164
17811.85 130
17813.11 155
17814.37 142
17815.63 120
17816.89 160
17818.15 132
17819.41 139
17820.67 129
17821.93 142
17823.19 199
17824.45 154
17825.71 120
17826.98 137
17828.24 167
17829.50 133
17830.76 144
17832.02 148
17833.28 157
17834.54 157
17835.80 137
17837.06 141
17838.33 154
17839.59 134
17840.85 169
17842.11 156
17843.37 130
17844.63 163
17845.89 140
17847.16 140
17848.42 178
17849.68 118
17850.94 117
17852.20 171
17853.46 142
17854.73 136
17855.99 115
17857.25 160
17858.51 148
17859.77 146
17861.04 140
17862.30 151
17863.56 178
17864.82 187
17866.09 148
17867.35 156
17868.61 164
17869.87 134
17871.14 142
17872.40 166
17873.66 165
17874.92 177
17876.19 149
17877.45 135
17878.71 138
17879.97 133
17881.24 144
17882.50 132
17883.76 115
17885.03 123
17886.29 141
17887.55 136
17888.81 161
17890.08 139
17891.34 146
17892.60 165
17893.87 145
17895.13 156
17896.39 176
17897.66 163
17898.92 149
17900.18 141
17901.45 108
17902.71 126
17903.97 137
17905.24 147
17906.50 134
17907.77 142
17909.03 121
17910.29 135
17911.56 155
17912.82 125
17914.09 140
17915.35 181
17916.61 147
17917.88 170
17919.14 167
17920.41 156
17921.67 156
17922.93 139
17924.20 174
17925.46 156
17926.73 176
17927.99 150
17929.26 149
17930.52 134
17931.79 145
17933.05 131
17934.32 123
17935.58 163
17936.84 146
17938.11 152
17939.37 149
17940.64 128
17941.90 145
17943.17 173
17944.43 156
17945.70 148
17946.96 103
17948.23 129
17949.50 141
17950.76 139
17952.03 146
17953.29 139
17954.56 154
17955.82 136
17957.09 133
17958.35 135
17959.62 153
17960.88 151
17962.15 166
17963.42 156
17964.68 145
17965.95 117
17967.21 167
17968.48 119
17969.74 160
17971.01 139
17972.28 141
17973.54 158
17974.81 138
17976.08 122
17977.34 142
17978.61 159
17979.87 165
17981.14 191
17982.41 149
17983.67 144
17984.94 147
17986.21 138
17987.47 131
17988.74 135
17990.01 140
17991.27 127
17992.54 143
17993.81 155
17995.07 143
17996.34 147
17997.61 123
17998.87 166
18000.14 140
18001.41 146
18002.68 143
18003.94 123
18005.21 150
18006.48 146
18007.74 153
18009.01 124
18010.28 121
18011.55 130
18012.81 156
18014.08 168
18015.35 156
18016.62 148
18017.88 132
18019.15 131
18020.42 125
18021.69 156
18022.96 115
18024.22 161
18025.49 139
18026.76 131
18028.03 152
18029.29 159
18030.56 160
18031.83 150
18033.10 148
18034.37 154
18035.64 137
18036.90 166
18038.17 167
18039.44 159
18040.71 142
18041.98 110
18043.25 159
18044.51 138
18045.78 126
18047.05 133
18048.32 148
18049.59 139
18050.86 127
18052.13 116
18053.40 140
18054.67 138
18055.93 122
18057.20 131
18058.47 106
18059.74 161
18061.01 141
18062.28 155
18063.55 175
18064.82 134
18066.09 129
18067.36 117
18068.63 132
18069.90 137
18071.17 138
18072.44 146
18073.70 129
18074.97 160
18076.24 136
18077.51 149
18078.78 173
18080.05 141
18081.32 179
18082.59 194
18083.86 180
18085.13 164
18086.40 144
18087.67 157
18088.94 177
18090.21 188
18091.48 178
18092.75 133
18094.02 166
18095.29 170
18096.57 137
18097.84 156
18099.11 164
18100.38 156
18101.65 130
18102.92 134
18104.19 140
18105.46 138
18106.73 135
18108.00 167
18109.27 128
18110.54 148
18111.81 132
18113.08 150
18114.36 149
18115.63 126
18116.90 130
18118.17 140
18119.44 156
18120.71 144
18121.98 127
18123.25 139
18124.53 142
18125.80 156
18127.07 158
18128.34 147
18129.61 155
18130.88 132
18132.16 171
18133.43 132
18134.70 138
18135.97 139
18137.24 155
18138.51 173
18139.79 135
18141.06 150
18142.33 153
18143.60 160
18144.87 149
18146.15 134
18147.42 134
18148.69 152
18149.96 155
18151.24 160
18152.51 164
18153.78 135
18155.05 156
18156.33 149
18157.60 147
18158.87 127
18160.14 135
18161.42 133
18162.69 149
18163.96 125
18165.23 132
18166.51 135
18167.78 152
18169.05 125
18170.33 152
18171.60 132
18172.87 139
18174.15 165
18175.42 157
18176.69 155
18177.97 129
18179.24 136
18180.51 127
18181.79 152
18183.06 138
18184.33 149
18185.61 140
18186.88 161
18188.15 130
18189.43 110
18190.70 139
18191.97 123
18193.25 148
18194.52 156
18195.80 146
18197.07 144
18198.34 127
18199.62 137
18200.89 155
18202.17 140
18203.44 125
18204.71 131
18205.99 149
18207.26 136
18208.54 130
18209.81 143
18211.09 141
18212.36 125
18213.64 132
18214.91 142
18216.18 149
18217.46 174
18218.73 143
18220.01 151
18221.28 144
18222.56 159
18223.83 171
18225.11 127
18226.38 123
18227.66 141
18228.93 129
18230.21 152
18231.48 141
18232.76 108
18234.03 137
18235.31 158
18236.58 160
18237.86 161
18239.14 117
18240.41 138
18241.69 154
18242.96 151
18244.24 146
18245.51 136
18246.79 150
18248.06 160
18249.34 123
18250.62 148
18251.89 150
18253.17 161
18254.44 160
18255.72 160
18257.00 141
18258.27 162
18259.55 176
18260.82 140
18262.10 146
18263.38 125
18264.65 139
18265.93 141
18267.21 145
18268.48 131
18269.76 138
18271.04 152
18272.31 126
18273.59 136
18274.87 124
18276.14 149
18277.42 130
18278.70 125
18279.97 141
18281.25 147
18282.53 165
18283.80 144
18285.08 135
18286.36 144
18287.63 143
18288.91 124
18290.19 116
18291.47 127
18292.74 129
18294.02 132
18295.30 161
18296.58 153
18297.85 115
18299.13 125
18300.41 165
18301.69 145
18302.96 128
18304.24 124
18305.52 141
18306.80 136
18308.07 128
18309.35 139
18310.63 158
18311.91 129
18313.19 143
18314.46 124
18315.74 136
18317.02 169
18318.30 135
18319.58 150
18320.86 144
18322.13 148
18323.41 128
18324.69 166
18325.97 124
18327.25 150
18328.53 143
18329.80 162
18331.08 157
18332.36 129
18333.64 145
18334.92 140
18336.20 141
18337.48 125
18338.76 174
18340.04 131
18341.31 125
18342.59 133
18343.87 123
18345.15 122
18346.43 106
18347.71 143
18348.99 148
18350.27 139
18351.55 141
18352.83 137
18354.11 140
18355.39 157
18356.67 133
18357.95 137
18359.22 127
18360.50 141
18361.78 119
18363.06 146
18364.34 119
18365.62 138
18366.90 127
18368.18 127
18369.46 150
18370.74 146
18372.02 149
18373.30 130
18374.58 131
18375.86 126
18377.14 152
18378.42 145
18379.71 146
18380.99 156
18382.27 158
18383.55 146
18384.83 157
18386.11 147
18387.39 137
18388.67 164
18389.95 128
18391.23 124
18392.51 143
18393.79 119
18395.07 123
18396.35 153
18397.63 150
18398.92 137
18400.20 143
18401.48 131
18402.76 106
18404.04 148
18405.32 143
18406.60 139
18407.88 105
18409.17 137
18410.45 180
18411.73 167
18413.01 130
18414.29 141
18415.57 129
18416.85 140
18418.14 154
18419.42 155
18420.70 141
18421.98 138
18423.26 116
18424.55 128
18425.83 126
18427.11 126
18428.39 131
18429.67 137
18430.96 133
18432.24 134
18433.52 132
18434.80 140
18436.08 135
18437.37 122
18438.65 147
18439.93 150
18441.21 149
18442.50 115
18443.78 117
18445.06 137
18446.34 127
18447.63 138
18448.91 147
18450.19 147
18451.48 129
18452.76 131
18454.04 149
18455.32 149
18456.61 147
18457.89 129
18459.17 159
18460.46 133
18461.74 124
18463.02 131
18464.31 150
18465.59 124
18466.87 147
18468.16 156
18469.44 156
18470.72 122
18472.01 138
18473.29 174
18474.57 138
18475.86 143
18477.14 131
18478.43 135
18479.71 139
18480.99 132
18482.28 142
18483.56 146
18484.85 124
18486.13 129
18487.41 177
18488.70 139
18489.98 110
18491.27 127
18492.55 132
18493.83 120
18495.12 156
18496.40 134
18497.69 129
18498.97 155
18500.26 122
18501.54 136
18502.83 156
18504.11 122
18505.40 135
18506.68 147
18507.97 120
18509.25 144
18510.54 159
18511.82 163
18513.11 137
18514.39 148
18515.68 149
18516.96 164
18518.25 144
18519.53 115
18520.82 117
18522.10 142
18523.39 138
18524.67 133
18525.96 130
18527.24 138
18528.53 124
18529.81 149
18531.10 151
18532.39 143
18533.67 165
18534.96 160
18536.24 145
18537.53 141
18538.81 142
18540.10 147
18541.39 169
18542.67 122
18543.96 124
18545.24 139
18546.53 151
18547.82 122
18549.10 137
18550.39 166
18551.68 106
18552.96 153
18554.25 138
18555.53 150
18556.82 162
18558.11 151
18559.39 115
18560.68 132
18561.97 160
18563.25 146
18564.54 140
18565.83 138
18567.12 122
18568.40 156
18569.69 148
18570.98 137
18572.26 139
18573.55 140
18574.84 169
18576.12 139
18577.41 140
18578.70 150
18579.99 130
18581.27 132
18582.56 136
18583.85 149
18585.14 156
18586.42 157
18587.71 145
18589.00 147
18590.29 154
18591.57 125
18592.86 164
18594.15 153
18595.44 126
18596.73 169
18598.01 156
18599.30 167
18600.59 178
18601.88 154
18603.17 154
18604.45 163
18605.74 164
18607.03 184
18608.32 159
18609.61 155
18610.90 156
18612.18 169
18613.47 135
18614.76 130
18616.05 136
18617.34 158
18618.63 148
18619.92 103
18621.20 136
18622.49 134
18623.78 127
18625.07 151
18626.36 134
18627.65 141
18628.94 137
18630.23 159
18631.52 141
18632.81 133
18634.09 152
18635.38 162
18636.67 126
18637.96 155
18639.25 142
18640.54 155
18641.83 137
18643.12 122
18644.41 135
18645.70 140
18646.99 122
18648.28 135
18649.57 123
18650.86 151
18652.15 178
18653.44 178
18654.73 140
18656.02 130
18657.31 128
18658.60 126
18659.89 134
18661.18 152
18662.47 141
18663.76 122
18665.05 117
18666.34 145
18667.63 143
18668.92 130
18670.21 135
18671.50 139
18672.79 123
18674.08 108
18675.37 134
18676.66 125
18677.95 120
18679.24 154
18680.54 128
18681.83 150
18683.12 156
18684.41 139
18685.70 129
18686.99 157
18688.28 148
18689.57 134
18690.86 143
18692.15 139
18693.45 138
18694.74 152
18696.03 132
18697.32 116
18698.61 123
18699.90 147
18701.19 147
18702.49 129
18703.78 127
18705.07 130
18706.36 126
18707.65 131
18708.94 118
18710.24 143
18711.53 159
18712.82 123
18714.11 138
18715.40 134
18716.70 166
18717.99 143
18719.28 118
18720.57 115
18721.86 154
18723.16 128
18724.45 133
18725.74 140
18727.03 164
18728.33 132
18729.62 149
18730.91 141
18732.20 134
18733.50 134
18734.79 140
18736.08 162
18737.37 147
18738.67 133
18739.96 144
18741.25 173
18742.55 131
18743.84 104
18745.13 144
18746.43 151
18747.72 131
18749.01 156
18750.31 109
18751.60 144
18752.89 141
18754.19 152
18755.48 140
18756.77 130
18758.07 121
18759.36 122
18760.65 137
18761.95 141
18763.24 138
18764.53 156
18765.83 168
18767.12 132
18768.42 135
18769.71 159
18771.00 147
18772.30 135
18773.59 130
18774.88 129
18776.18 138
18777.47 127
18778.77 118
18780.06 127
18781.36 113
18782.65 134
18783.94 138
18785.24 111
18786.53 109
18787.83 124
18789.12 118
18790.42 136
18791.71 124
18793.01 116
18794.30 135
18795.60 150
18796.89 149
18798.19 134
18799.48 136
18800.78 149
18802.07 135
18803.37 125
18804.66 120
18805.96 116
18807.25 127
18808.55 150
18809.84 130
18811.14 132
18812.43 124
18813.73 146
18815.02 137
18816.32 141
18817.61 141
18818.91 138
18820.21 130
18821.50 149
18822.80 145
18824.09 134
18825.39 131
18826.68 121
18827.98 137
18829.28 119
18830.57 134
18831.87 122
18833.16 172
18834.46 144
18835.76 132
18837.05 147
18838.35 165
18839.65 137
18840.94 150
18842.24 146
18843.53 131
18844.83 116
18846.13 137
18847.42 146
18848.72 144
18850.02 116
18851.31 137
18852.61 118
18853.91 141
18855.20 137
18856.50 124
18857.80 126
18859.10 121
18860.39 123
18861.69 144
18862.99 145
18864.28 151
18865.58 135
18866.88 161
18868.18 137
18869.47 146
18870.77 113
18872.07 127
18873.37 136
18874.66 145
18875.96 135
18877.26 139
18878.56 154
18879.85 143
18881.15 132
18882.45 120
18883.75 128
18885.04 127
18886.34 139
18887.64 137
18888.94 120
18890.24 142
18891.53 131
18892.83 151
18894.13 114
18895.43 91
18896.73 133
18898.03 126
18899.32 137
18900.62 128
18901.92 134
18903.22 115
18904.52 151
18905.82 127
18907.12 123
18908.41 131
18909.71 141
18911.01 148
18912.31 127
18913.61 120
18914.91 111
18916.21 143
18917.51 128
18918.80 110
18920.10 120
18921.40 123
18922.70 141
18924.00 136
18925.30 113
18926.60 125
18927.90 125
18929.20 106
18930.50 124
18931.80 126
18933.10 121
18934.40 136
18935.70 128
18937.00 129
18938.30 120
18939.60 126
18940.90 136
18942.20 138
18943.50 127
18944.79 140
18946.09 142
18947.39 139
18948.70 118
18950.00 127
18951.30 126
18952.60 137
18953.90 130
18955.20 142
18956.50 148
18957.80 119
18959.10 110
18960.40 135
18961.70 145
18963.00 118
18964.30 132
18965.60 160
18966.90 125
18968.20 125
18969.50 127
18970.80 127
18972.10 140
18973.40 144
18974.71 114
18976.01 125
18977.31 131
18978.61 135
18979.91 122
18981.21 129
18982.51 153
18983.81 143
18985.12 122
18986.42 97
18987.72 111
18989.02 121
18990.32 123
18991.62 128
18992.92 107
18994.23 103
18995.53 126
18996.83 131
18998.13 108
18999.43 136
19000.73 111
19002.04 124
19003.34 147
19004.64 124
19005.94 96
19007.24 110
19008.55 129
19009.85 126
19011.15 127
19012.45 136
19013.76 130
19015.06 138
19016.36 115
19017.66 116
19018.96 127
19020.27 126
19021.57 162
19022.87 146
19024.18 151
19025.48 122
19026.78 127
19028.08 125
19029.39 125
19030.69 124
19031.99 106
19033.30 140
19034.60 122
19035.90 142
19037.20 121
19038.51 137
19039.81 145
19041.11 134
19042.42 152
19043.72 127
19045.02 136
19046.33 133
19047.63 128
19048.93 137
19050.24 113
19051.54 135
19052.85 121
19054.15 106
19055.45 138
19056.76 131
19058.06 128
19059.36 108
19060.67 127
19061.97 126
19063.28 135
19064.58 133
19065.88 143
19067.19 141
19068.49 146
19069.80 120
19071.10 126
19072.41 141
19073.71 135
19075.01 130
19076.32 151
19077.62 121
19078.93 111
19080.23 128
19081.54 135
19082.84 124
19084.15 101
19085.45 133
19086.76 119
19088.06 121
19089.37 123
19090.67 120
19091.98 160
19093.28 146
19094.59 112
19095.89 143
19097.20 112
19098.50 129
19099.81 132
19101.11 125
19102.42 125
19103.72 116
19105.03 157
19106.33 121
19107.64 117
19108.94 113
19110.25 140
19111.56 120
19112.86 129
19114.17 118
19115.47 115
19116.78 137
19118.08 111
19119.39 118
19120.70 126
19122.00 111
19123.31 131
19124.61 122
19125.92 113
19127.23 131
19128.53 131
19129.84 120
19131.15 123
19132.45 124
19133.76 128
19135.06 147
19136.37 136
19137.68 130
19138.98 128
19140.29 120
19141.60 111
19142.90 112
19144.21 125
19145.52 127
19146.82 117
19148.13 125
19149.44 132
19150.75 148
19152.05 113
19153.36 115
19154.67 161
19155.97 123
19157.28 118
19158.59 124
19159.90 163
19161.20 135
19162.51 120
19163.82 132
19165.13 115
19166.43 153
19167.74 122
19169.05 111
19170.36 118
19171.66 118
19172.97 123
19174.28 127
19175.59 124
19176.89 124
19178.20 122
19179.51 123
19180.82 102
19182.13 127
19183.44 135
19184.74 128
19186.05 149
19187.36 134
19188.67 129
19189.98 117
19191.28 134
19192.59 119
19193.90 143
19195.21 112
19196.52 133
19197.83 114
19199.14 112
19200.44 119
19201.75 139
19203.06 151
19204.37 112
19205.68 128
19206.99 132
19208.30 131
19209.61 131
19210.92 125
19212.22 150
19213.53 122
19214.84 126
19216.15 101
19217.46 130
19218.77 137
19220.08 125
19221.39 116
19222.70 154
19224.01 141
19225.32 127
19226.63 120
19227.94 108
19229.25 120
19230.56 128
19231.87 124
19233.18 139
19234.49 159
19235.80 133
19237.11 140
19238.42 139
19239.73 125
19241.04 105
19242.35 153
19243.66 140
19244.97 122
19246.28 125
19247.59 139
19248.90 118
19250.21 118
19251.52 135
19252.83 120
19254.14 112
19255.45 131
19256.76 143
19258.07 110
19259.38 130
19260.69 145
19262.00 137
19263.31 111
19264.63 132
19265.94 151
19267.25 134
19268.56 145
19269.87 164
19271.18 131
19272.49 127
19273.80 112
19275.11 113
19276.43 109
19277.74 99
19279.05 119
19280.36 124
19281.67 138
19282.98 127
19284.29 133
19285.61 129
19286.92 135
19288.23 110
19289.54 127
19290.85 144
19292.16 127
19293.48 135
19294.79 120
19296.10 126
19297.41 112
19298.72 153
19300.04 130
19301.35 130
19302.66 128
19303.97 111
19305.29 124
19306.60 120
19307.91 113
19309.22 123
19310.53 128
19311.85 114
19313.16 100
19314.47 103
19315.78 123
19317.10 110
19318.41 113
19319.72 139
19321.04 132
19322.35 123
19323.66 109
19324.97 140
19326.29 130
19327.60 108
19328.91 104
19330.23 117
19331.54 114
19332.85 115
19334.17 123
19335.48 109
19336.79 109
19338.11 125
19339.42 150
19340.73 117
19342.05 114
19343.36 157
19344.67 123
19345.99 113
19347.30 111
19348.62 116
19349.93 141
19351.24 109
19352.56 128
19353.87 116
19355.18 122
19356.50 127
19357.81 138
19359.13 136
19360.44 122
19361.76 173
19363.07 144
19364.38 138
19365.70 125
19367.01 151
19368.33 153
19369.64 150
19370.96 127
19372.27 135
19373.58 117
19374.90 125
19376.21 124
19377.53 142
19378.84 127
19380.16 136
19381.47 141
19382.79 131
19384.10 137
19385.42 111
19386.73 105
19388.05 93
19389.36 128
19390.68 119
19391.99 140
19393.31 136
19394.62 130
19395.94 127
19397.26 103
19398.57 99
19399.89 106
19401.20 115
19402.52 127
19403.83 114
19405.15 104
19406.46 99
19407.78 124
19409.10 92
19410.41 117
19411.73 125
19413.04 129
19414.36 130
19415.68 128
19416.99 143
19418.31 145
19419.62 127
19420.94 127
19422.26 112
19423.57 115
19424.89 116
19426.21 156
19427.52 120
19428.84 97
19430.15 130
19431.47 133
19432.79 112
19434.10 135
19435.42 103
19436.74 143
19438.06 114
19439.37 140
19440.69 102
19442.01 126
19443.32 137
19444.64 135
19445.96 126
19447.27 124
19448.59 140
19449.91 112
19451.23 112
19452.54 117
19453.86 123
19455.18 135
19456.49 129
19457.81 140
19459.13 104
19460.45 97
19461.76 124
19463.08 118
19464.40 116
19465.72 153
19467.04 128
19468.35 116
19469.67 111
19470.99 120
19472.31 128
19473.63 127
19474.94 128
19476.26 138
19477.58 99
19478.90 128
19480.22 106
19481.53 119
19482.85 134
19484.17 111
19485.49 106
19486.81 93
19488.13 124
19489.44 105
19490.76 107
19492.08 107
19493.40 134
19494.72 130
19496.04 100
19497.36 117
19498.68 109
19499.99 126
19501.31 135
19502.63 108
19503.95 120
19505.27 113
19506.59 129
19507.91 148
19509.23 135
19510.55 117
19511.87 116
19513.19 114
19514.51 137
19515.82 135
19517.14 116
19518.46 119
19519.78 108
19521.10 134
19522.42 114
19523.74 125
19525.06 135
19526.38 97
19527.70 129
19529.02 119
19530.34 127
19531.66 143
19532.98 126
19534.30 125
19535.62 121
19536.94 131
19538.26 114
19539.58 116
19540.90 128
19542.22 106
19543.54 114
19544.86 108
19546.18 100
19547.50 110
19548.83 115
19550.15 109
19551.47 101
19552.79 116
19554.11 135
19555.43 161
19556.75 132
19558.07 134
19559.39 130
19560.71 122
19562.03 102
19563.35 132
19564.68 112
19566.00 119
19567.32 140
19568.64 113
19569.96 128
19571.28 97
19572.60 119
19573.92 119
19575.25 123
19576.57 125
19577.89 139
19579.21 106
19580.53 111
19581.85 129
19583.17 136
19584.50 127
19585.82 140
19587.14 134
19588.46 102
19589.78 123
19591.11 100
19592.43 131
19593.75 125
19595.07 140
19596.39 123
19597.72 122
19599.04 115
19600.36 161
19601.68 111
19603.01 111
19604.33 125
19605.65 142
19606.97 129
19608.30 126
19609.62 114
19610.94 109
19612.26 116
19613.59 116
19614.91 117
19616.23 149
19617.56 135
19618.88 120
19620.20 132
19621.52 109
19622.85 111
19624.17 124
19625.49 118
19626.82 117
19628.14 125
19629.46 124
19630.79 139
19632.11 124
19633.43 108
19634.76 135
19636.08 132
19637.40 127
19638.73 144
19640.05 137
19641.37 122
19642.70 127
19644.02 111
19645.35 104
19646.67 127
19647.99 135
19649.32 113
19650.64 118
19651.97 129
19653.29 146
19654.61 149
19655.94 114
19657.26 123
19658.59 123
19659.91 116
19661.23 106
19662.56 126
19663.88 128
19665.21 138
19666.53 132
19667.86 109
19669.18 111
19670.51 131
19671.83 124
19673.16 107
19674.48 110
19675.81 129
19677.13 128
19678.46 128
19679.78 125
19681.11 125
19682.43 127
19683.76 114
19685.08 121
19686.41 108
19687.73 140
19689.06 110
19690.38 109
19691.71 100
19693.03 110
19694.36 103
19695.68 85
19697.01 112
19698.33 94
19699.66 135
19700.99 110
19702.31 131
19703.64 132
19704.96 118
19706.29 108
19707.62 114
19708.94 110
19710.27 101
19711.59 113
19712.92 138
19714.25 125
19715.57 140
19716.90 120
19718.22 131
19719.55 128
19720.88 132
19722.20 138
19723.53 112
19724.86 113
19726.18 126
19727.51 130
19728.84 129
19730.16 125
19731.49 128
19732.82 111
19734.14 122
19735.47 127
19736.80 101
19738.12 101
19739.45 142
19740.78 118
19742.10 141
19743.43 136
19744.76 142
19746.09 146
19747.41 121
19748.74 125
19750.07 107
19751.40 126
19752.72 120
19754.05 112
19755.38 101
19756.71 118
19758.03 107
19759.36 114
19760.69 128
19762.02 109
19763.34 115
19764.67 119
19766.00 115
19767.33 103
19768.66 110
19769.98 111
19771.31 115
19772.64 126
19773.97 119
19775.30 144
19776.62 121
19777.95 125
19779.28 117
19780.61 122
19781.94 135
19783.27 99
19784.59 122
19785.92 103
19787.25 123
19788.58 133
19789.91 163
19791.24 114
19792.57 127
19793.90 99
19795.22 122
19796.55 105
19797.88 96
19799.21 119
19800.54 139
19801.87 140
19803.20 121
19804.53 98
19805.86 119
19807.19 114
19808.52 126
19809.84 128
19811.17 125
19812.50 112
19813.83 107
19815.16 117
19816.49 99
19817.82 100
19819.15 101
19820.48 146
19821.81 141
19823.14 95
19824.47 111
19825.80 107
19827.13 149
19828.46 145
19829.79 117
19831.12 112
19832.45 126
19833.78 115
19835.11 112
19836.44 111
19837.77 121
19839.10 126
19840.43 110
19841.76 98
19843.09 90
19844.42 100
19845.75 131
19847.09 101
19848.42 113
19849.75 124
19851.08 133
19852.41 113
19853.74 104
19855.07 120
19856.40 126
19857.73 122
19859.06 136
19860.39 101
19861.72 110
19863.06 118
19864.39 132
19865.72 107
19867.05 117
19868.38 99
19869.71 123
19871.04 142
19872.38 108
19873.71 101
19875.04 121
19876.37 126
19877.70 107
19879.03 132
19880.36 122
19881.70 123
19883.03 104
19884.36 123
19885.69 131
19887.02 94
19888.36 128
19889.69 134
19891.02 94
19892.35 107
19893.68 104
19895.02 106
19896.35 127
19897.68 92
19899.01 123
19900.35 112
19901.68 89
19903.01 104
19904.34 128
19905.68 95
19907.01 85
19908.34 113
19909.67 118
19911.01 114
19912.34 110
19913.67 106
19915.01 115
19916.34 135
19917.67 113
19919.00 111
19920.34 94
19921.67 99
19923.00 99
19924.34 126
19925.67 105
19927.00 134
19928.34 123
19929.67 118
19931.00 115
19932.34 115
19933.67 110
19935.00 142
19936.34 122
19937.67 114
19939.01 99
19940.34 113
19941.67 109
19943.01 92
19944.34 109
19945.67 106
19947.01 124
19948.34 109
19949.68 99
19951.01 111
19952.34 116
19953.68 119
19955.01 121
19956.35 120
19957.68 111
19959.02 129
19960.35 139
19961.68 125
19963.02 117
19964.35 127
19965.69 100
19967.02 88
19968.36 130
19969.69 121
19971.03 114
19972.36 106
19973.70 111
19975.03 106
19976.37 118
19977.70 120
19979.04 117
19980.37 121
19981.71 125
19983.04 123
19984.38 118
19985.71 113
19987.05 116
19988.38 117
19989.72 112
19991.05 96
19992.39 96
19993.73 119
19995.06 125
19996.40 128
19997.73 97
19999.07 106
20000.40 129
20001.74 126
20003.08 130
20004.41 124
20005.75 102
20007.08 118
20008.42 129
20009.76 102
20011.09 115
20012.43 114
20013.76 141
20015.10 120
20016.44 99
20017.77 86
20019.11 136
20020.45 117
20021.78 101
20023.12 97
20024.45 120
20025.79 119
20027.13 106
20028.46 124
20029.80 132
20031.14 138
20032.48 116
20033.81 107
20035.15 97
20036.49 125
20037.82 122
20039.16 153
20040.50 102
20041.83 100
20043.17 105
20044.51 127
20045.85 109
20047.18 93
20048.52 122
20049.86 123
20051.20 124
20052.53 130
20053.87 108
20055.21 111
20056.55 125
20057.88 124
20059.22 104
20060.56 98
20061.90 119
20063.23 125
20064.57 95
20065.91 96
20067.25 114
20068.59 127
20069.92 110
20071.26 112
20072.60 117
20073.94 105
20075.28 115
20076.62 96
20077.95 111
20079.29 93
20080.63 121
20081.97 102
20083.31 106
20084.65 101
20085.98 113
20087.32 111
20088.66 125
20090.00 125
20091.34 129
20092.68 123
20094.02 91
20095.36 112
20096.70 131
20098.03 119
20099.37 100
20100.71 82
20102.05 101
20103.39 102
20104.73 103
20106.07 112
20107.41 95
20108.75 101
20110.09 94
20111.43 101
20112.77 80
20114.11 102
20115.45 89
20116.79 106
20118.13 111
20119.46 113
20120.80 101
20122.14 97
20123.48 108
20124.82 92
20126.16 94
20127.50 110
20128.84 128
20130.18 127
20131.52 109
20132.86 97
20134.20 107
20135.55 113
