# Supplementary material for: MALDI-TOF MS typing enables the classification of brewing yeasts of the genus Saccharomyces to major beer styles
Source: PLoS One. 2017 Aug 9;12(8):e0181694. doi: 10.1371/journal.pone.0181694 (PMC5549903; doi:10.1371/journal.pone.0181694)
Supplement: S4 File — The directory includes 90 raw files and was zipped to “.zip”; the folder has three strains with 30 spectra per strain; S1 Text explains the raw files with an example and Table 1 represents the yeast strains used within the experiment. (ZIP) [file pone.0181694.s007.zip › 10-12/30261-211-OG-Ale-Ale-YPG-18h-E-E_2015-07-06_3_0_A12_1.dat]

2000.10 6532
2000.52 6240
2000.94 5877
2001.36 6049
2001.78 6591
2002.21 6432
2002.63 5979
2003.05 6050
2003.47 6216
2003.89 5874
2004.32 6019
2004.74 6332
2005.16 6202
2005.58 6465
2006.00 6587
2006.43 6783
2006.85 7082
2007.27 6871
2007.69 7070
2008.12 7216
2008.54 7120
2008.96 6882
2009.38 7043
2009.81 6752
2010.23 6937
2010.65 6728
2011.08 6696
2011.50 6457
2011.92 6700
2012.34 6655
2012.77 6318
2013.19 6249
2013.61 6293
2014.04 6192
2014.46 6261
2014.88 5953
2015.31 6247
2015.73 6307
2016.15 6211
2016.58 6229
2017.00 6390
2017.42 6464
2017.85 6850
2018.27 6758
2018.69 6646
2019.12 6837
2019.54 7098
2019.96 7144
2020.39 7190
2020.81 7114
2021.23 6847
2021.66 6569
2022.08 6957
2022.51 7319
2022.93 7086
2023.35 7156
2023.78 6728
2024.20 6748
2024.63 6318
2025.05 6294
2025.48 6572
2025.90 6320
2026.32 6137
2026.75 6243
2027.17 6356
2027.60 6528
2028.02 6630
2028.45 6419
2028.87 6366
2029.30 6452
2029.72 6274
2030.15 6147
2030.57 6569
2031.00 6420
2031.42 6263
2031.85 6739
2032.27 6633
2032.70 6747
2033.12 6756
2033.55 6619
2033.97 6805
2034.40 6517
2034.82 6603
2035.25 6667
2035.67 6638
2036.10 6910
2036.52 6918
2036.95 6879
2037.37 6896
2037.80 6861
2038.22 7113
2038.65 6796
2039.08 6905
2039.50 6911
2039.93 7125
2040.35 6916
2040.78 6735
2041.21 6596
2041.63 6288
2042.06 6093
2042.48 6231
2042.91 6172
2043.34 6341
2043.76 6281
2044.19 6520
2044.61 6239
2045.04 6951
2045.47 6534
2045.89 6348
2046.32 6540
2046.75 6720
2047.17 6637
2047.60 6446
2048.03 6206
2048.45 5991
2048.88 6095
2049.31 5983
2049.73 5892
2050.16 6007
2050.59 6206
2051.01 6194
2051.44 5950
2051.87 5865
2052.29 6460
2052.72 6398
2053.15 6334
2053.58 6159
2054.00 6220
2054.43 6270
2054.86 6071
2055.29 6075
2055.71 6165
2056.14 6051
2056.57 6129
2057.00 5983
2057.42 6056
2057.85 6373
2058.28 6226
2058.71 6004
2059.13 6028
2059.56 6136
2059.99 6024
2060.42 6202
2060.85 6153
2061.27 6307
2061.70 5962
2062.13 6333
2062.56 6522
2062.99 6255
2063.41 6491
2063.84 6726
2064.27 6727
2064.70 6883
2065.13 7096
2065.56 6866
2065.98 6521
2066.41 6675
2066.84 6706
2067.27 6438
2067.70 6445
2068.13 6404
2068.56 6455
2068.99 6114
2069.41 6157
2069.84 6211
2070.27 6249
2070.70 6282
2071.13 6207
2071.56 6095
2071.99 6009
2072.42 6554
2072.85 6844
2073.28 6932
2073.71 6620
2074.13 6796
2074.56 6289
2074.99 6401
2075.42 6609
2075.85 6904
2076.28 6736
2076.71 6662
2077.14 6738
2077.57 6787
2078.00 6585
2078.43 6564
2078.86 6949
2079.29 7244
2079.72 7263
2080.15 7480
2080.58 7341
2081.01 7152
2081.44 6929
2081.87 6868
2082.30 6687
2082.73 6616
2083.16 6633
2083.59 6632
2084.02 6404
2084.45 6199
2084.88 6587
2085.31 6594
2085.74 6342
2086.17 6683
2086.61 6618
2087.04 6346
2087.47 6290
2087.90 6455
2088.33 6278
2088.76 6172
2089.19 6299
2089.62 6137
2090.05 5802
2090.48 5842
2090.91 6380
2091.35 6597
2091.78 6564
2092.21 6732
2092.64 6683
2093.07 6800
2093.50 6491
2093.93 6687
2094.36 6577
2094.80 6527
2095.23 6530
2095.66 6393
2096.09 6172
2096.52 6072
2096.95 6334
2097.39 6082
2097.82 5890
2098.25 5980
2098.68 5865
2099.11 6004
2099.55 5899
2099.98 5832
2100.41 6406
2100.84 6199
2101.27 6134
2101.71 6295
2102.14 6479
2102.57 6053
2103.00 6325
2103.43 6496
2103.87 6266
2104.30 6460
2104.73 5937
2105.16 6017
2105.60 6155
2106.03 6416
2106.46 6433
2106.90 6256
2107.33 6251
2107.76 6235
2108.19 6245
2108.63 6570
2109.06 6763
2109.49 6726
2109.93 6286
2110.36 6277
2110.79 6160
2111.23 6297
2111.66 6179
2112.09 6303
2112.52 6462
2112.96 6310
2113.39 5943
2113.83 6077
2114.26 6117
2114.69 5929
2115.13 5770
2115.56 5921
2115.99 5957
2116.43 5856
2116.86 5498
2117.29 5655
2117.73 5866
2118.16 6002
2118.60 5908
2119.03 6170
2119.46 6201
2119.90 6023
2120.33 5874
2120.77 5546
2121.20 6116
2121.63 6376
2122.07 5909
2122.50 6309
2122.94 6416
2123.37 6473
2123.81 6400
2124.24 6166
2124.68 6245
2125.11 6009
2125.54 5871
2125.98 6088
2126.41 5858
2126.85 5842
2127.28 6186
2127.72 6377
2128.15 5888
2128.59 6312
2129.02 6308
2129.46 5980
2129.89 6174
2130.33 6519
2130.76 6668
2131.20 6469
2131.63 6585
2132.07 6562
2132.51 6668
2132.94 7080
2133.38 6892
2133.81 6646
2134.25 6881
2134.68 6784
2135.12 7123
2135.55 7063
2135.99 7279
2136.43 7401
2136.86 7330
2137.30 7356
2137.73 7401
2138.17 7257
2138.60 7134
2139.04 6478
2139.48 6418
2139.91 6542
2140.35 6579
2140.79 6868
2141.22 6285
2141.66 6231
2142.09 6116
2142.53 6228
2142.97 5981
2143.40 5837
2143.84 5867
2144.28 5922
2144.71 5665
2145.15 5759
2145.59 5850
2146.02 6317
2146.46 6216
2146.90 6806
2147.33 7011
2147.77 7026
2148.21 7235
2148.64 7608
2149.08 7846
2149.52 8309
2149.96 8212
2150.39 8619
2150.83 8305
2151.27 8355
2151.70 8175
2152.14 7827
2152.58 7311
2153.02 7546
2153.45 7563
2153.89 7032
2154.33 6703
2154.77 6628
2155.20 6530
2155.64 6521
2156.08 6659
2156.52 6471
2156.96 6192
2157.39 6441
2157.83 6573
2158.27 6494
2158.71 6300
2159.15 6278
2159.58 6533
2160.02 6502
2160.46 6498
2160.90 6488
2161.34 6420
2161.78 6387
2162.21 6420
2162.65 6483
2163.09 6179
2163.53 5814
2163.97 6109
2164.41 6423
2164.84 6064
2165.28 6332
2165.72 5968
2166.16 6137
2166.60 6213
2167.04 6404
2167.48 6155
2167.92 6342
2168.36 6731
2168.79 6771
2169.23 6659
2169.67 6739
2170.11 6639
2170.55 6995
2170.99 7051
2171.43 6691
2171.87 6970
2172.31 6976
2172.75 6966
2173.19 7109
2173.63 7427
2174.07 7940
2174.51 7962
2174.95 7836
2175.39 8103
2175.83 7977
2176.27 7998
2176.70 7478
2177.14 7680
2177.58 7677
2178.02 7626
2178.46 7333
2178.90 6777
2179.34 6812
2179.79 6672
2180.23 6646
2180.67 6526
2181.11 6521
2181.55 6495
2181.99 6375
2182.43 6210
2182.87 6235
2183.31 6268
2183.75 6354
2184.19 6427
2184.63 6311
2185.07 6541
2185.51 6566
2185.95 6582
2186.39 6637
2186.83 6961
2187.27 6715
2187.72 7026
2188.16 7604
2188.60 7422
2189.04 7916
2189.48 7773
2189.92 7518
2190.36 7707
2190.80 7570
2191.24 7129
2191.69 7433
2192.13 7465
2192.57 7243
2193.01 7468
2193.45 7466
2193.89 7263
2194.34 7410
2194.78 7341
2195.22 7208
2195.66 7164
2196.10 7203
2196.54 7309
2196.99 6948
2197.43 7098
2197.87 7075
2198.31 6585
2198.75 6775
2199.20 7120
2199.64 6455
2200.08 6517
2200.52 6514
2200.96 6504
2201.41 6672
2201.85 6572
2202.29 6694
2202.73 6490
2203.18 6580
2203.62 6578
2204.06 6767
2204.50 6517
2204.95 6766
2205.39 6981
2205.83 6425
2206.28 6370
2206.72 7250
2207.16 7499
2207.60 6909
2208.05 7011
2208.49 6814
2208.93 6695
2209.38 7192
2209.82 7036
2210.26 7117
2210.71 7480
2211.15 7354
2211.59 7075
2212.04 6544
2212.48 6885
2212.92 6741
2213.37 6775
2213.81 6692
2214.25 6621
2214.70 6311
2215.14 6441
2215.59 6018
2216.03 6179
2216.47 6201
2216.92 6071
2217.36 6351
2217.80 6271
2218.25 6399
2218.69 6445
2219.14 6197
2219.58 6346
2220.03 6642
2220.47 6840
2220.91 6706
2221.36 6727
2221.80 7111
2222.25 7088
2222.69 7053
2223.14 7559
2223.58 7744
2224.03 7868
2224.47 7768
2224.91 7943
2225.36 8394
2225.80 8481
2226.25 7948
2226.69 8146
2227.14 8027
2227.58 8063
2228.03 8557
2228.47 8319
2228.92 7669
2229.36 7987
2229.81 7942
2230.25 7768
2230.70 7756
2231.15 7635
2231.59 7791
2232.04 8000
2232.48 8003
2232.93 8002
2233.37 8295
2233.82 8488
2234.26 7667
2234.71 7882
2235.15 7699
2235.60 7252
2236.05 6832
2236.49 7447
2236.94 7739
2237.38 7719
2237.83 7644
2238.28 7301
2238.72 7278
2239.17 7350
2239.61 7255
2240.06 6989
2240.51 6897
2240.95 6615
2241.40 6724
2241.85 6796
2242.29 6674
2242.74 6637
2243.19 6272
2243.63 6518
2244.08 6300
2244.53 6447
2244.97 6550
2245.42 6132
2245.87 6120
2246.31 6203
2246.76 6300
2247.21 6354
2247.65 6281
2248.10 6458
2248.55 6412
2248.99 6277
2249.44 6471
2249.89 6701
2250.34 6566
2250.78 6709
2251.23 6619
2251.68 6711
2252.13 6733
2252.57 6786
2253.02 6689
2253.47 6693
2253.92 6697
2254.36 6353
2254.81 6247
2255.26 5860
2255.71 6071
2256.15 5874
2256.60 5807
2257.05 5797
2257.50 5815
2257.95 5823
2258.39 5752
2258.84 5889
2259.29 6307
2259.74 6592
2260.19 6357
2260.63 6139
2261.08 6357
2261.53 6494
2261.98 6824
2262.43 6589
2262.88 6816
2263.32 6543
2263.77 6761
2264.22 6883
2264.67 6826
2265.12 6884
2265.57 6696
2266.02 6966
2266.47 7053
2266.91 7237
2267.36 7127
2267.81 7528
2268.26 7835
2268.71 7913
2269.16 8235
2269.61 8764
2270.06 8989
2270.51 8461
2270.96 8830
2271.41 8724
2271.86 8489
2272.30 8958
2272.75 8250
2273.20 8190
2273.65 7668
2274.10 7359
2274.55 7145
2275.00 7088
2275.45 7169
2275.90 6665
2276.35 6396
2276.80 6629
2277.25 6427
2277.70 6172
2278.15 6127
2278.60 6274
2279.05 6311
2279.50 6343
2279.95 6183
2280.40 6412
2280.85 6362
2281.30 6383
2281.75 6335
2282.20 6508
2282.65 6737
2283.10 6502
2283.55 6297
2284.00 6298
2284.46 6608
2284.91 6363
2285.36 6444
2285.81 6681
2286.26 6715
2286.71 6874
2287.16 7435
2287.61 8213
2288.06 8233
2288.51 8240
2288.96 9049
2289.42 10058
2289.87 10204
2290.32 10827
2290.77 11422
2291.22 12053
2291.67 11837
2292.12 11863
2292.57 11049
2293.03 10563
2293.48 10438
2293.93 9892
2294.38 9092
2294.83 9109
2295.28 8426
2295.74 8439
2296.19 7915
2296.64 7183
2297.09 7244
2297.54 7187
2297.99 6820
2298.45 6897
2298.90 7203
2299.35 7046
2299.80 6711
2300.25 6605
2300.71 6671
2301.16 6611
2301.61 6854
2302.06 6553
2302.52 6524
2302.97 6756
2303.42 6794
2303.87 6626
2304.33 6344
2304.78 6700
2305.23 6721
2305.68 7068
2306.14 6847
2306.59 7371
2307.04 7568
2307.50 7563
2307.95 8173
2308.40 8451
2308.85 8703
2309.31 8793
2309.76 8780
2310.21 9361
2310.67 9047
2311.12 9170
2311.57 8930
2312.03 8535
2312.48 8491
2312.93 8235
2313.39 8072
2313.84 7472
2314.29 7205
2314.75 6811
2315.20 6660
2315.66 6434
2316.11 6429
2316.56 6746
2317.02 6808
2317.47 6599
2317.92 6266
2318.38 6640
2318.83 6483
2319.29 6680
2319.74 7009
2320.19 6919
2320.65 7410
2321.10 7073
2321.56 6694
2322.01 6614
2322.47 6678
2322.92 6769
2323.37 6803
2323.83 6950
2324.28 6812
2324.74 7092
2325.19 7181
2325.65 7297
2326.10 7220
2326.56 7113
2327.01 6986
2327.47 7441
2327.92 7585
2328.38 7600
2328.83 7907
2329.29 8126
2329.74 8033
2330.20 7668
2330.65 7308
2331.11 7350
2331.56 7533
2332.02 7388
2332.47 7446
2332.93 7047
2333.38 7029
2333.84 6685
2334.29 6602
2334.75 6474
2335.21 6463
2335.66 6557
2336.12 6797
2336.57 6679
2337.03 6563
2337.48 7063
2337.94 7067
2338.40 6992
2338.85 6844
2339.31 6725
2339.76 6831
2340.22 7021
2340.68 6779
2341.13 6428
2341.59 6643
2342.04 6726
2342.50 6569
2342.96 6470
2343.41 6791
2343.87 6809
2344.33 6878
2344.78 6948
2345.24 6961
2345.70 7126
2346.15 7252
2346.61 7398
2347.07 7262
2347.52 7494
2347.98 7395
2348.44 6947
2348.89 7392
2349.35 7227
2349.81 7354
2350.26 7227
2350.72 6848
2351.18 6632
2351.64 6650
2352.09 6772
2352.55 6448
2353.01 6603
2353.47 6535
2353.92 6445
2354.38 6451
2354.84 6710
2355.30 6464
2355.75 6346
2356.21 6411
2356.67 6259
2357.13 6633
2357.58 6629
2358.04 6670
2358.50 6597
2358.96 7116
2359.42 6968
2359.87 7010
2360.33 7011
2360.79 6563
2361.25 6702
2361.71 7045
2362.16 7101
2362.62 6761
2363.08 6944
2363.54 6801
2364.00 6756
2364.46 6864
2364.91 6929
2365.37 7106
2365.83 7134
2366.29 7198
2366.75 7218
2367.21 6958
2367.67 7212
2368.13 7355
2368.58 7377
2369.04 7145
2369.50 7138
2369.96 7274
2370.42 7160
2370.88 6865
2371.34 6936
2371.80 6960
2372.26 6982
2372.72 7161
2373.17 7126
2373.63 6979
2374.09 7023
2374.55 7172
2375.01 7291
2375.47 7492
2375.93 7518
2376.39 7552
2376.85 7677
2377.31 7891
2377.77 7730
2378.23 7425
2378.69 7606
2379.15 7632
2379.61 7850
2380.07 7802
2380.53 7931
2380.99 7602
2381.45 7422
2381.91 7036
2382.37 6971
2382.83 6775
2383.29 6595
2383.75 6621
2384.21 6392
2384.67 6698
2385.13 6873
2385.59 6701
2386.05 6300
2386.51 6684
2386.97 6688
2387.43 6708
2387.90 6690
2388.36 6464
2388.82 6670
2389.28 6766
2389.74 6951
2390.20 6851
2390.66 7008
2391.12 7069
2391.58 7084
2392.04 6951
2392.51 6801
2392.97 6559
2393.43 6714
2393.89 6692
2394.35 6379
2394.81 6333
2395.27 6386
2395.73 6460
2396.20 6644
2396.66 6263
2397.12 6430
2397.58 6727
2398.04 6806
2398.50 6731
2398.97 6308
2399.43 6492
2399.89 6383
2400.35 6462
2400.81 6863
2401.28 6915
2401.74 6587
2402.20 6428
2402.66 6442
2403.12 6460
2403.59 6340
2404.05 6835
2404.51 6574
2404.97 6517
2405.44 6672
2405.90 6509
2406.36 7001
2406.82 7459
2407.29 7054
2407.75 7107
2408.21 6743
2408.67 6496
2409.14 6423
2409.60 6629
2410.06 6440
2410.52 5943
2410.99 5976
2411.45 6155
2411.91 6538
2412.38 6623
2412.84 6230
2413.30 6069
2413.77 6243
2414.23 6371
2414.69 6504
2415.16 6611
2415.62 6872
2416.08 7196
2416.55 7221
2417.01 7368
2417.47 7639
2417.94 8001
2418.40 7973
2418.86 7629
2419.33 7657
2419.79 8069
2420.26 7876
2420.72 7849
2421.18 7859
2421.65 7539
2422.11 7659
2422.58 7304
2423.04 7533
2423.50 7485
2423.97 7720
2424.43 7356
2424.90 7222
2425.36 7662
2425.83 7211
2426.29 6968
2426.75 6864
2427.22 7042
2427.68 7286
2428.15 7023
2428.61 6715
2429.08 6760
2429.54 6555
2430.01 6335
2430.47 6081
2430.94 6313
2431.40 6246
2431.87 6371
2432.33 6550
2432.80 6886
2433.26 6747
2433.73 6712
2434.19 6856
2434.66 7156
2435.12 6887
2435.59 6732
2436.05 6944
2436.52 7002
2436.98 6869
2437.45 6855
2437.91 7019
2438.38 7348
2438.85 7048
2439.31 7690
2439.78 7734
2440.24 7683
2440.71 7710
2441.17 7788
2441.64 7737
2442.11 7427
2442.57 7669
2443.04 7218
2443.50 7232
2443.97 7132
2444.44 7010
2444.90 6887
2445.37 6796
2445.83 6690
2446.30 6509
2446.77 6183
2447.23 6367
2447.70 6439
2448.17 6237
2448.63 6435
2449.10 6385
2449.57 6462
2450.03 6313
2450.50 6325
2450.97 6516
2451.43 6398
2451.90 6265
2452.37 6059
2452.83 6183
2453.30 6250
2453.77 6386
2454.24 6734
2454.70 6705
2455.17 6667
2455.64 6761
2456.10 6704
2456.57 6485
2457.04 6546
2457.51 6444
2457.97 6573
2458.44 6442
2458.91 6718
2459.38 6513
2459.84 6399
2460.31 6471
2460.78 6365
2461.25 6157
2461.71 6122
2462.18 6122
2462.65 6254
2463.12 6502
2463.59 6584
2464.05 6540
2464.52 6646
2464.99 6481
2465.46 6538
2465.93 6867
2466.39 6686
2466.86 6930
2467.33 6844
2467.80 6589
2468.27 6405
2468.74 6450
2469.20 6505
2469.67 6616
2470.14 6281
2470.61 6252
2471.08 6025
2471.55 6053
2472.02 5989
2472.49 5954
2472.95 6022
2473.42 6050
2473.89 6060
2474.36 6085
2474.83 5822
2475.30 5825
2475.77 6134
2476.24 6398
2476.71 6467
2477.18 6352
2477.65 6286
2478.11 6463
2478.58 6337
2479.05 6219
2479.52 5817
2479.99 6148
2480.46 6061
2480.93 6084
2481.40 6193
2481.87 6220
2482.34 6140
2482.81 5976
2483.28 5979
2483.75 6502
2484.22 6673
2484.69 6446
2485.16 6545
2485.63 7124
2486.10 6817
2486.57 6983
2487.04 7096
2487.51 7091
2487.98 7097
2488.45 7100
2488.92 7072
2489.39 7105
2489.86 6843
2490.33 7135
2490.80 7021
2491.27 6587
2491.74 6624
2492.22 6606
2492.69 7108
2493.16 7052
2493.63 6601
2494.10 6860
2494.57 7200
2495.04 6977
2495.51 6818
2495.98 6858
2496.45 6793
2496.92 6716
2497.40 6757
2497.87 6684
2498.34 6520
2498.81 6616
2499.28 6413
2499.75 6171
2500.22 6128
2500.70 6124
2501.17 6279
2501.64 6205
2502.11 6403
2502.58 6208
2503.05 5930
2503.53 6273
2504.00 6112
2504.47 6262
2504.94 6280
2505.41 6361
2505.88 6383
2506.36 6544
2506.83 6804
2507.30 6871
2507.77 7021
2508.25 7285
2508.72 7391
2509.19 7661
2509.66 7614
2510.13 7665
2510.61 8430
2511.08 8521
2511.55 8617
2512.02 8620
2512.50 8806
2512.97 8630
2513.44 8339
2513.91 8120
2514.39 7842
2514.86 7829
2515.33 7602
2515.81 7539
2516.28 7120
2516.75 7099
2517.23 7148
2517.70 7148
2518.17 7173
2518.64 6959
2519.12 6885
2519.59 7006
2520.06 6655
2520.54 6561
2521.01 6390
2521.48 6782
2521.96 6695
2522.43 6705
2522.91 6550
2523.38 6730
2523.85 6709
2524.33 6535
2524.80 6417
2525.27 6555
2525.75 6140
2526.22 6302
2526.70 6269
2527.17 6124
2527.64 6170
2528.12 6357
2528.59 6675
2529.07 6568
2529.54 6456
2530.01 6398
2530.49 6362
2530.96 6851
2531.44 6810
2531.91 6573
2532.39 7003
2532.86 7156
2533.33 6900
2533.81 6677
2534.28 6489
2534.76 6585
2535.23 6650
2535.71 6691
2536.18 6887
2536.66 6698
2537.13 6868
2537.61 6796
2538.08 6811
2538.56 6931
2539.03 6868
2539.51 6853
2539.98 6702
2540.46 6894
2540.93 6818
2541.41 7065
2541.88 6655
2542.36 6422
2542.84 6817
2543.31 6741
2543.79 7116
2544.26 7175
2544.74 7300
2545.21 7398
2545.69 7708
2546.16 8244
2546.64 7961
2547.12 8395
2547.59 8662
2548.07 8456
2548.54 8630
2549.02 9053
2549.50 8507
2549.97 8337
2550.45 8339
2550.92 8236
2551.40 8467
2551.88 8402
2552.35 9128
2552.83 9201
2553.31 8924
2553.78 8972
2554.26 8564
2554.74 8534
2555.21 8369
2555.69 8507
2556.17 8039
2556.64 7896
2557.12 7680
2557.60 7434
2558.07 7197
2558.55 7233
2559.03 7022
2559.50 7168
2559.98 6839
2560.46 6828
2560.93 6643
2561.41 6760
2561.89 7059
2562.37 7094
2562.84 6936
2563.32 7030
2563.80 6940
2564.28 6666
2564.75 6544
2565.23 6483
2565.71 6260
2566.19 6361
2566.66 6299
2567.14 6196
2567.62 6141
2568.10 5994
2568.57 6286
2569.05 6394
2569.53 6225
2570.01 5957
2570.49 6093
2570.96 6191
2571.44 6374
2571.92 6234
2572.40 6294
2572.88 6530
2573.36 6402
2573.83 6330
2574.31 6083
2574.79 6226
2575.27 6037
2575.75 6081
2576.23 5796
2576.70 5740
2577.18 6005
2577.66 6221
2578.14 5842
2578.62 5863
2579.10 5825
2579.58 5662
2580.06 5819
2580.54 6178
2581.01 5926
2581.49 6206
2581.97 5977
2582.45 5841
2582.93 6108
2583.41 6172
2583.89 6329
2584.37 6225
2584.85 6065
2585.33 6173
2585.81 6381
2586.29 6615
2586.77 6320
2587.25 6481
2587.72 6773
2588.20 6755
2588.68 6417
2589.16 6774
2589.64 6863
2590.12 6661
2590.60 6662
2591.08 6662
2591.56 6682
2592.04 6799
2592.52 6632
2593.00 6823
2593.48 6816
2593.96 6765
2594.44 6584
2594.92 6903
2595.40 6636
2595.89 6319
2596.37 6040
2596.85 6186
2597.33 6174
2597.81 6346
2598.29 6327
2598.77 5931
2599.25 6046
2599.73 6040
2600.21 6058
2600.69 6567
2601.17 6492
2601.65 6500
2602.13 6396
2602.62 6422
2603.10 6348
2603.58 6266
2604.06 6220
2604.54 6434
2605.02 6369
2605.50 6374
2605.98 6594
2606.46 6625
2606.95 6583
2607.43 6341
2607.91 6792
2608.39 6866
2608.87 6691
2609.35 6533
2609.84 6687
2610.32 6219
2610.80 6157
2611.28 5956
2611.76 6000
2612.24 5807
2612.73 6081
2613.21 5820
2613.69 5950
2614.17 6262
2614.65 5942
2615.14 5872
2615.62 6015
2616.10 5823
2616.58 5829
2617.07 6215
2617.55 6440
2618.03 6367
2618.51 6641
2619.00 6287
2619.48 6060
2619.96 5977
2620.44 6141
2620.93 6231
2621.41 6578
2621.89 6411
2622.37 6079
2622.86 6007
2623.34 6384
2623.82 6339
2624.31 6382
2624.79 6227
2625.27 6099
2625.76 6171
2626.24 6225
2626.72 6287
2627.20 6461
2627.69 6092
2628.17 5962
2628.66 6389
2629.14 6495
2629.62 6699
2630.11 6962
2630.59 6639
2631.07 6597
2631.56 6586
2632.04 6429
2632.52 6417
2633.01 6505
2633.49 6605
2633.98 6864
2634.46 6471
2634.94 6670
2635.43 6539
2635.91 6516
2636.40 6307
2636.88 6735
2637.36 6696
2637.85 6466
2638.33 6306
2638.82 6753
2639.30 6598
2639.79 6589
2640.27 6711
2640.75 6620
2641.24 6523
2641.72 6881
2642.21 6486
2642.69 6492
2643.18 6477
2643.66 6406
2644.15 6387
2644.63 6453
2645.12 6685
2645.60 6484
2646.09 6301
2646.57 6355
2647.06 6218
2647.54 6560
2648.03 6498
2648.51 6267
2649.00 6167
2649.48 6150
2649.97 5983
2650.45 6093
2650.94 6175
2651.43 6139
2651.91 6251
2652.40 6306
2652.88 6399
2653.37 6022
2653.85 6105
2654.34 6315
2654.82 6157
2655.31 6033
2655.80 5797
2656.28 5930
2656.77 6478
2657.25 6255
2657.74 5964
2658.23 6255
2658.71 6118
2659.20 6406
2659.69 6203
2660.17 6293
2660.66 6116
2661.14 6232
2661.63 6289
2662.12 6408
2662.60 6545
2663.09 6619
2663.58 6578
2664.06 6421
2664.55 6391
2665.04 6427
2665.52 6353
2666.01 6435
2666.50 6604
2666.98 6585
2667.47 6463
2667.96 6170
2668.45 6077
2668.93 6084
2669.42 6149
2669.91 6018
2670.39 6407
2670.88 6645
2671.37 6508
2671.86 6657
2672.34 6709
2672.83 6806
2673.32 7546
2673.81 7910
2674.29 8122
2674.78 8151
2675.27 8037
2675.76 8019
2676.24 8330
2676.73 8191
2677.22 8013
2677.71 7625
2678.20 7254
2678.68 6846
2679.17 6763
2679.66 6922
2680.15 6883
2680.64 7222
2681.12 6860
2681.61 6649
2682.10 6785
2682.59 6753
2683.08 6760
2683.57 6599
2684.05 6854
2684.54 7187
2685.03 7204
2685.52 6906
2686.01 6774
2686.50 6885
2686.99 6597
2687.47 6932
2687.96 6792
2688.45 6705
2688.94 6629
2689.43 6380
2689.92 6440
2690.41 6596
2690.90 6512
2691.39 6381
2691.88 6557
2692.37 6652
2692.85 6659
2693.34 6433
2693.83 6319
2694.32 6842
2694.81 6694
2695.30 6377
2695.79 6883
2696.28 6815
2696.77 6520
2697.26 6403
2697.75 6117
2698.24 6747
2698.73 6976
2699.22 6619
2699.71 6702
2700.20 7173
2700.69 7211
2701.18 7201
2701.67 7001
2702.16 7338
2702.65 6775
2703.14 6884
2703.63 6923
2704.12 6926
2704.61 7301
2705.10 7136
2705.59 7028
2706.08 6689
2706.57 6476
2707.06 6855
2707.55 6565
2708.04 6566
2708.53 6379
2709.03 6184
2709.52 6338
2710.01 6207
2710.50 6149
2710.99 6456
2711.48 6402
2711.97 6385
2712.46 6306
2712.95 6357
2713.44 6137
2713.94 6290
2714.43 6598
2714.92 6847
2715.41 6413
2715.90 6181
2716.39 6361
2716.88 6193
2717.38 6228
2717.87 6321
2718.36 6295
2718.85 6060
2719.34 6121
2719.83 6319
2720.32 6823
2720.82 6876
2721.31 6908
2721.80 6938
2722.29 7153
2722.78 6878
2723.28 6788
2723.77 6897
2724.26 6987
2724.75 6986
2725.25 6822
2725.74 6140
2726.23 6147
2726.72 6313
2727.21 6640
2727.71 6261
2728.20 6360
2728.69 6353
2729.18 6560
2729.68 6382
2730.17 6816
2730.66 6722
2731.16 6653
2731.65 7137
2732.14 7426
2732.63 7398
2733.13 7651
2733.62 7574
2734.11 7549
2734.61 7738
2735.10 7617
2735.59 7799
2736.08 7233
2736.58 6843
2737.07 6979
2737.56 6919
2738.06 6961
2738.55 7202
2739.05 6871
2739.54 6553
2740.03 6588
2740.53 6391
2741.02 6176
2741.51 5957
2742.01 6337
2742.50 6121
2742.99 5895
2743.49 6086
2743.98 6037
2744.48 6007
2744.97 6307
2745.46 5946
2745.96 5967
2746.45 6233
2746.95 6409
2747.44 5959
2747.93 5893
2748.43 5983
2748.92 6064
2749.42 6452
2749.91 6086
2750.41 6035
2750.90 6280
2751.40 6085
2751.89 5998
2752.39 6538
2752.88 6549
2753.37 6500
2753.87 6478
2754.36 6563
2754.86 6625
2755.35 6384
2755.85 6403
2756.34 6745
2756.84 6725
2757.33 6419
2757.83 6256
2758.32 6179
2758.82 6539
2759.32 6583
2759.81 6412
2760.31 6325
2760.80 6485
2761.30 6528
2761.79 6453
2762.29 6711
2762.78 6187
2763.28 6352
2763.77 6284
2764.27 6435
2764.77 6168
2765.26 6293
2765.76 6274
2766.25 6086
2766.75 6469
2767.25 6192
2767.74 6055
2768.24 6267
2768.73 6453
2769.23 6326
2769.73 6272
2770.22 6084
2770.72 6254
2771.22 6679
2771.71 6569
2772.21 6813
2772.70 6908
2773.20 7051
2773.70 7291
2774.19 7553
2774.69 7783
2775.19 8222
2775.68 8599
2776.18 8840
2776.68 8716
2777.17 8603
2777.67 8828
2778.17 8587
2778.67 7961
2779.16 7853
2779.66 7751
2780.16 7555
2780.65 7330
2781.15 6963
2781.65 6474
2782.15 6292
2782.64 6498
2783.14 6277
2783.64 6096
2784.14 6341
2784.63 6494
2785.13 6251
2785.63 6326
2786.13 6341
2786.62 6744
2787.12 6391
2787.62 6087
2788.12 6287
2788.62 6507
2789.11 6094
2789.61 6208
2790.11 5916
2790.61 6047
2791.11 6197
2791.60 6335
2792.10 6359
2792.60 6431
2793.10 6471
2793.60 6267
2794.10 6509
2794.59 6554
2795.09 6648
2795.59 7028
2796.09 6973
2796.59 7219
2797.09 7181
2797.59 7103
2798.08 7232
2798.58 7216
2799.08 7115
2799.58 7114
2800.08 6638
2800.58 6744
2801.08 6783
2801.58 6455
2802.08 6699
2802.58 7214
2803.07 6986
2803.57 7324
2804.07 6968
2804.57 7298
2805.07 7547
2805.57 7606
2806.07 8443
2806.57 8344
2807.07 8491
2807.57 8471
2808.07 8520
2808.57 8259
2809.07 8639
2809.57 8213
2810.07 7913
2810.57 7668
2811.07 7457
2811.57 7588
2812.07 7346
2812.57 6902
2813.07 6674
2813.57 6460
2814.07 6407
2814.57 6577
2815.07 6522
2815.57 6919
2816.07 7253
2816.57 7169
2817.07 7298
2817.57 7500
2818.07 7534
2818.57 7957
2819.07 8077
2819.57 7838
2820.07 7798
2820.57 7823
2821.07 8014
2821.58 7820
2822.08 7347
2822.58 6925
2823.08 6919
2823.58 6801
2824.08 6746
2824.58 6630
2825.08 6497
2825.58 6538
2826.09 6183
2826.59 6195
2827.09 6275
2827.59 5833
2828.09 6188
2828.59 6243
2829.09 6220
2829.60 6010
2830.10 6124
2830.60 6036
2831.10 5621
2831.60 5898
2832.10 5951
2832.61 5829
2833.11 6140
2833.61 6156
2834.11 6261
2834.61 6100
2835.12 6053
2835.62 6174
2836.12 6214
2836.62 6328
2837.12 6730
2837.63 6377
2838.13 6435
2838.63 6538
2839.13 6390
2839.64 6394
2840.14 6411
2840.64 6421
2841.14 6512
2841.65 6326
2842.15 6436
2842.65 6448
2843.15 6685
2843.66 6658
2844.16 6704
2844.66 6477
2845.17 6706
2845.67 6811
2846.17 6749
2846.67 6889
2847.18 6797
2847.68 7359
2848.18 7016
2848.69 7061
2849.19 7435
2849.69 7080
2850.20 6895
2850.70 6887
2851.20 6900
2851.71 6645
2852.21 6530
2852.72 6604
2853.22 6721
2853.72 6688
2854.23 6218
2854.73 6351
2855.23 6215
2855.74 6099
2856.24 6146
2856.75 6180
2857.25 6303
2857.75 6201
2858.26 6651
2858.76 6373
2859.27 6057
2859.77 6175
2860.27 6490
2860.78 6191
2861.28 5945
2861.79 6061
2862.29 6275
2862.80 6188
2863.30 6045
2863.81 5736
2864.31 5797
2864.81 5888
2865.32 6041
2865.82 6172
2866.33 5858
2866.83 5949
2867.34 6131
2867.84 6182
2868.35 6338
2868.85 6222
2869.36 6099
2869.86 6433
2870.37 6550
2870.87 6289
2871.38 6274
2871.89 6397
2872.39 6567
2872.90 6850
2873.40 6417
2873.91 6200
2874.41 6374
2874.92 6526
2875.42 6625
2875.93 6551
2876.43 6668
2876.94 6647
2877.45 6840
2877.95 6850
2878.46 6701
2878.96 6920
2879.47 6307
2879.98 6332
2880.48 6152
2880.99 6563
2881.49 6774
2882.00 6663
2882.51 6498
2883.01 6371
2883.52 6519
2884.03 6529
2884.53 6850
2885.04 6671
2885.54 6619
2886.05 6564
2886.56 6779
2887.06 6805
2887.57 6753
2888.08 7086
2888.58 6969
2889.09 7126
2889.60 6744
2890.11 6639
2890.61 6666
2891.12 6790
2891.63 6456
2892.13 6485
2892.64 6628
2893.15 6499
2893.65 6861
2894.16 7074
2894.67 6933
2895.18 7242
2895.68 7070
2896.19 7208
2896.70 7199
2897.21 7174
2897.71 7077
2898.22 6991
2898.73 7135
2899.24 7242
2899.74 7480
2900.25 8106
2900.76 7854
2901.27 8455
2901.78 8323
2902.28 8158
2902.79 8136
2903.30 8039
2903.81 8101
2904.32 8756
2904.82 8651
2905.33 8589
2905.84 8366
2906.35 8153
2906.86 8206
2907.37 8110
2907.87 7510
2908.38 7094
2908.89 7088
2909.40 6761
2909.91 6538
2910.42 6534
2910.93 6743
2911.44 6771
2911.94 6766
2912.45 6906
2912.96 6748
2913.47 6769
2913.98 7131
2914.49 6849
2915.00 6550
2915.51 6657
2916.02 6813
2916.53 6970
2917.03 6757
2917.54 7001
2918.05 7202
2918.56 7080
2919.07 7164
2919.58 6696
2920.09 6627
2920.60 6983
2921.11 7089
2921.62 7054
2922.13 6981
2922.64 6993
2923.15 6860
2923.66 7355
2924.17 7373
2924.68 6814
2925.19 6604
2925.70 7232
2926.21 7465
2926.72 7054
2927.23 6974
2927.74 6513
2928.25 6547
2928.76 6377
2929.27 6099
2929.78 5878
2930.29 6099
2930.80 6144
2931.31 5952
2931.82 5749
2932.33 6163
2932.84 6135
2933.35 5696
2933.86 6281
2934.38 6084
2934.89 6090
2935.40 6242
2935.91 6337
2936.42 6538
2936.93 6466
2937.44 6533
2937.95 6483
2938.46 6525
2938.97 6632
2939.49 6677
2940.00 6716
2940.51 6438
2941.02 6701
2941.53 6743
2942.04 6882
2942.55 6795
2943.07 6817
2943.58 7241
2944.09 7519
2944.60 7552
2945.11 7822
2945.62 7481
2946.14 7630
2946.65 8028
2947.16 7846
2947.67 7887
2948.18 7890
2948.70 7791
2949.21 7206
2949.72 7013
2950.23 7049
2950.74 6727
2951.26 6561
2951.77 6575
2952.28 6659
2952.79 6356
2953.31 6362
2953.82 6248
2954.33 6361
2954.84 5875
2955.36 6007
2955.87 6009
2956.38 6299
2956.89 6193
2957.41 6247
2957.92 5996
2958.43 6126
2958.94 6396
2959.46 6252
2959.97 6832
2960.48 6562
2961.00 6773
2961.51 6759
2962.02 6672
2962.54 6970
2963.05 6780
2963.56 6579
2964.08 6660
2964.59 6472
2965.10 6539
2965.62 6710
2966.13 6087
2966.64 5825
2967.16 6054
2967.67 5766
2968.18 5960
2968.70 5863
2969.21 5514
2969.73 5720
2970.24 5735
2970.75 5752
2971.27 5844
2971.78 5430
2972.30 5697
2972.81 5672
2973.32 5965
2973.84 6199
2974.35 6090
2974.87 6052
2975.38 6187
2975.90 6303
2976.41 6221
2976.92 5869
2977.44 6073
2977.95 6182
2978.47 6045
2978.98 6310
2979.50 6404
2980.01 6172
2980.53 6249
2981.04 6336
2981.56 6284
2982.07 6466
2982.59 6703
2983.10 6323
2983.62 6262
2984.13 6251
2984.65 6350
2985.16 6496
2985.68 6401
2986.19 6486
2986.71 6711
2987.22 6663
2987.74 6846
2988.25 6500
2988.77 6516
2989.29 6518
2989.80 7029
2990.32 7131
2990.83 7169
2991.35 7019
2991.86 7025
2992.38 7204
2992.89 7534
2993.41 7408
2993.93 7546
2994.44 8175
2994.96 8104
2995.47 8321
2995.99 8057
2996.51 7953
2997.02 8274
2997.54 8729
2998.06 8432
2998.57 8616
2999.09 8315
2999.60 8046
3000.12 7920
3000.64 7496
3001.15 7586
3001.67 7281
3002.19 6813
3002.70 7009
3003.22 7223
3003.74 7039
3004.25 6791
3004.77 6584
3005.29 6459
3005.81 6624
3006.32 6545
3006.84 6466
3007.36 6370
3007.87 6615
3008.39 6591
3008.91 6824
3009.43 6745
3009.94 6491
3010.46 6444
3010.98 6486
3011.49 6880
3012.01 6512
3012.53 6794
3013.05 6778
3013.57 7155
3014.08 7535
3014.60 7391
3015.12 7272
3015.64 7343
3016.15 7495
3016.67 7560
3017.19 7428
3017.71 7792
3018.23 7881
3018.74 7475
3019.26 7211
3019.78 7366
3020.30 7046
3020.82 6968
3021.33 7091
3021.85 7465
3022.37 7273
3022.89 6766
3023.41 6688
3023.93 6702
3024.45 6584
3024.96 6645
3025.48 6814
3026.00 6487
3026.52 6836
3027.04 7089
3027.56 7009
3028.08 6788
3028.60 7162
3029.11 7130
3029.63 7020
3030.15 7243
3030.67 7115
3031.19 7278
3031.71 7405
3032.23 7675
3032.75 7574
3033.27 7435
3033.79 7587
3034.31 7856
3034.83 7995
3035.35 8041
3035.86 7681
3036.38 7987
3036.90 7698
3037.42 7616
3037.94 7218
3038.46 7048
3038.98 7001
3039.50 7217
3040.02 6868
3040.54 6484
3041.06 6731
3041.58 6654
3042.10 6673
3042.62 6831
3043.14 6540
3043.66 6373
3044.18 6266
3044.70 6193
3045.22 6077
3045.74 6390
3046.27 6197
3046.79 6374
3047.31 6465
3047.83 6330
3048.35 6360
3048.87 6211
3049.39 6481
3049.91 6367
3050.43 6442
3050.95 6456
3051.47 6781
3051.99 6561
3052.51 6454
3053.03 6529
3053.56 6644
3054.08 7204
3054.60 6963
3055.12 6934
3055.64 6790
3056.16 6717
3056.68 6857
3057.20 6623
3057.73 6374
3058.25 6278
3058.77 6520
3059.29 6516
3059.81 6788
3060.33 6257
3060.86 6118
3061.38 6439
3061.90 6409
3062.42 6484
3062.94 6562
3063.46 6496
3063.99 6648
3064.51 6892
3065.03 6816
3065.55 6893
3066.07 6754
3066.60 6556
3067.12 6900
3067.64 6764
3068.16 6877
3068.69 6678
3069.21 6923
3069.73 6769
3070.25 6547
3070.78 6370
3071.30 6187
3071.82 6388
3072.34 6589
3072.87 6626
3073.39 6481
3073.91 6825
3074.43 7076
3074.96 7053
3075.48 6877
3076.00 7140
3076.53 7059
3077.05 7823
3077.57 8256
3078.10 8696
3078.62 8607
3079.14 8695
3079.66 9179
3080.19 9278
3080.71 9095
3081.23 8808
3081.76 8797
3082.28 8669
3082.81 8357
3083.33 8556
3083.85 8381
3084.38 8422
3084.90 8105
3085.42 7968
3085.95 7907
3086.47 8062
3087.00 7966
3087.52 8100
3088.04 7563
3088.57 7340
3089.09 7282
3089.62 7259
3090.14 7290
3090.66 7150
3091.19 7059
3091.71 7219
3092.24 6771
3092.76 6965
3093.29 6712
3093.81 6783
3094.33 7132
3094.86 7389
3095.38 7066
3095.91 7442
3096.43 7794
3096.96 7710
3097.48 7537
3098.01 7471
3098.53 7581
3099.06 8038
3099.58 7921
3100.11 7976
3100.63 8464
3101.16 9450
3101.68 10450
3102.21 10559
3102.73 11214
3103.26 11879
3103.78 12095
3104.31 12050
3104.83 11489
3105.36 11077
3105.89 10327
3106.41 9596
3106.94 9294
3107.46 8580
3107.99 7809
3108.51 8038
3109.04 8014
3109.57 8130
3110.09 8287
3110.62 8752
3111.14 8522
3111.67 7977
3112.19 8376
3112.72 8095
3113.25 8358
3113.77 7913
3114.30 7642
3114.83 7336
3115.35 7290
3115.88 7225
3116.40 7331
3116.93 7035
3117.46 6601
3117.98 6770
3118.51 6950
3119.04 7242
3119.56 7108
3120.09 6809
3120.62 7057
3121.14 6917
3121.67 6947
3122.20 7168
3122.72 7135
3123.25 7165
3123.78 7072
3124.31 6939
3124.83 7268
3125.36 7147
3125.89 7057
3126.41 7063
3126.94 7333
3127.47 7074
3128.00 7420
3128.52 6992
3129.05 7169
3129.58 7273
3130.11 7294
3130.63 7077
3131.16 6928
3131.69 6722
3132.22 6405
3132.74 6476
3133.27 6790
3133.80 6638
3134.33 6729
3134.86 6684
3135.38 6652
3135.91 6542
3136.44 6701
3136.97 7036
3137.50 6757
3138.03 6667
3138.55 6460
3139.08 6773
3139.61 6531
3140.14 6451
3140.67 6181
3141.20 6220
3141.72 6355
3142.25 6593
3142.78 6631
3143.31 6563
3143.84 6769
3144.37 7175
3144.90 7372
3145.42 7283
3145.95 7913
3146.48 7791
3147.01 7792
3147.54 7961
3148.07 7937
3148.60 8158
3149.13 8116
3149.66 8101
3150.19 7946
3150.72 7493
3151.24 7626
3151.77 7278
3152.30 6902
3152.83 7282
3153.36 7010
3153.89 6800
3154.42 7024
3154.95 6910
3155.48 6911
3156.01 7298
3156.54 7042
3157.07 6736
3157.60 7186
3158.13 7649
3158.66 7554
3159.19 7637
3159.72 7737
3160.25 7755
3160.78 7753
3161.31 7709
3161.84 7566
3162.37 7143
3162.90 7251
3163.43 7303
3163.96 7170
3164.49 6922
3165.02 6863
3165.55 7206
3166.08 6902
3166.61 6608
3167.15 6557
3167.68 6318
3168.21 6155
3168.74 6022
3169.27 6138
3169.80 5851
3170.33 6130
3170.86 6378
3171.39 6304
3171.92 6128
3172.45 6226
3172.99 6400
3173.52 6492
3174.05 6289
3174.58 6382
3175.11 6435
3175.64 6439
3176.17 6691
3176.70 6596
3177.24 6683
3177.77 6437
3178.30 6864
3178.83 6643
3179.36 6333
3179.89 6241
3180.43 6356
3180.96 6309
3181.49 6404
3182.02 6558
3182.55 6450
3183.09 6377
3183.62 6091
3184.15 6522
3184.68 6306
3185.21 5976
3185.75 6289
3186.28 6294
3186.81 6611
3187.34 6413
3187.88 6412
3188.41 6280
3188.94 6219
3189.47 6243
3190.01 6137
3190.54 6153
3191.07 5888
3191.60 5947
3192.14 6082
3192.67 6203
3193.20 6150
3193.74 6117
3194.27 6369
3194.80 6257
3195.33 6353
3195.87 6437
3196.40 6311
3196.93 6392
3197.47 6597
3198.00 6656
3198.53 6942
3199.07 7238
3199.60 7203
3200.13 7546
3200.67 7778
3201.20 7817
3201.73 8163
3202.27 8191
3202.80 7831
3203.33 7836
3203.87 8248
3204.40 7662
3204.94 7408
3205.47 7082
3206.00 7101
3206.54 6833
3207.07 6839
3207.61 7033
3208.14 7042
3208.67 7166
3209.21 7133
3209.74 7084
3210.28 7556
3210.81 7679
3211.35 7821
3211.88 7452
3212.41 7793
3212.95 8113
3213.48 7596
3214.02 7752
3214.55 7476
3215.09 7366
3215.62 7401
3216.16 7558
3216.69 7497
3217.23 7472
3217.76 7356
3218.30 7478
3218.83 7677
3219.37 7634
3219.90 7713
3220.44 7746
3220.97 7633
3221.51 7706
3222.04 8011
3222.58 7919
3223.11 7986
3223.65 7963
3224.18 8072
3224.72 8159
3225.25 8310
3225.79 8302
3226.33 7916
3226.86 7705
3227.40 7736
3227.93 7719
3228.47 7240
3229.00 6945
3229.54 7150
3230.08 7139
3230.61 7019
3231.15 6577
3231.68 6589
3232.22 6457
3232.76 6461
3233.29 6601
3233.83 6499
3234.36 6905
3234.90 6732
3235.44 7033
3235.97 7344
3236.51 7569
3237.05 7557
3237.58 7511
3238.12 8112
3238.66 8078
3239.19 8087
3239.73 8392
3240.27 8213
3240.80 7928
3241.34 7531
3241.88 7266
3242.41 7409
3242.95 6869
3243.49 6827
3244.03 7047
3244.56 6491
3245.10 6332
3245.64 5965
3246.17 6403
3246.71 6281
3247.25 6564
3247.79 6666
3248.32 6421
3248.86 6583
3249.40 6566
3249.94 6814
3250.47 6686
3251.01 6824
3251.55 7044
3252.09 7061
3252.62 7089
3253.16 7101
3253.70 7098
3254.24 6899
3254.78 6839
3255.31 6984
3255.85 7239
3256.39 7054
3256.93 7060
3257.47 7538
3258.00 7570
3258.54 7572
3259.08 8195
3259.62 8073
3260.16 7982
3260.70 8239
3261.24 8327
3261.77 8589
3262.31 8625
3262.85 8583
3263.39 8695
3263.93 9006
3264.47 9483
3265.01 9711
3265.54 9921
3266.08 10139
3266.62 10530
3267.16 10436
3267.70 10695
3268.24 10572
3268.78 10121
3269.32 9877
3269.86 9471
3270.40 9296
3270.94 8594
3271.48 8034
3272.01 7731
3272.55 7463
3273.09 7207
3273.63 7133
3274.17 6978
3274.71 7232
3275.25 7313
3275.79 7172
3276.33 7089
3276.87 7490
3277.41 7432
3277.95 7553
3278.49 7717
3279.03 7740
3279.57 7972
3280.11 8044
3280.65 7757
3281.19 7706
3281.73 8028
3282.27 8410
3282.81 7997
3283.35 8045
3283.89 8573
3284.43 9170
3284.97 9384
3285.51 9046
3286.05 9346
3286.59 9127
3287.14 9311
3287.68 9257
3288.22 8813
3288.76 8939
3289.30 8753
3289.84 8200
3290.38 8336
3290.92 8564
3291.46 8722
3292.00 8565
3292.54 9038
3293.09 9706
3293.63 9929
3294.17 10210
3294.71 10213
3295.25 10418
3295.79 10580
3296.33 10465
3296.87 10200
3297.42 10007
3297.96 10195
3298.50 9599
3299.04 8818
3299.58 8873
3300.12 8454
3300.67 8422
3301.21 8012
3301.75 8019
3302.29 7701
3302.83 7785
3303.38 7575
3303.92 7158
3304.46 7569
3305.00 7578
3305.54 7513
3306.09 7421
3306.63 7348
3307.17 7305
3307.71 6917
3308.25 6966
3308.80 7127
3309.34 7086
3309.88 7261
3310.42 7598
3310.97 7481
3311.51 7235
3312.05 7453
3312.60 7675
3313.14 7790
3313.68 7446
3314.22 7733
3314.77 7747
3315.31 7700
3315.85 7820
3316.40 7971
3316.94 7722
3317.48 7646
3318.03 7869
3318.57 7624
3319.11 7521
3319.65 7289
3320.20 7089
3320.74 7242
3321.29 7549
3321.83 7477
3322.37 7574
3322.92 7655
3323.46 7184
3324.00 7520
3324.55 7749
3325.09 7717
3325.63 7512
3326.18 7092
3326.72 7251
3327.27 7273
3327.81 6942
3328.35 6943
3328.90 6852
3329.44 7016
3329.99 7188
3330.53 7075
3331.07 7435
3331.62 7770
3332.16 7827
3332.71 8435
3333.25 8460
3333.80 8929
3334.34 9624
3334.89 9556
3335.43 9836
3335.97 10086
3336.52 10360
3337.06 10003
3337.61 9762
3338.15 9706
3338.70 9361
3339.24 8886
3339.79 8334
3340.33 8456
3340.88 7852
3341.42 7735
3341.97 7265
3342.51 7138
3343.06 6890
3343.60 6882
3344.15 6895
3344.69 6708
3345.24 6671
3345.79 6811
3346.33 6570
3346.88 6941
3347.42 7202
3347.97 7301
3348.51 6893
3349.06 7120
3349.61 7192
3350.15 7187
3350.70 7614
3351.24 7740
3351.79 7634
3352.33 7459
3352.88 7028
3353.43 7055
3353.97 7014
3354.52 6955
3355.07 6819
3355.61 6368
3356.16 6560
3356.70 6457
3357.25 6406
3357.80 6492
3358.34 6060
3358.89 6063
3359.44 6031
3359.98 6144
3360.53 5977
3361.08 6071
3361.62 5822
3362.17 5870
3362.72 6084
3363.26 6213
3363.81 6209
3364.36 5902
3364.90 6104
3365.45 5899
3366.00 5943
3366.55 6259
3367.09 6670
3367.64 6329
3368.19 6376
3368.73 6380
3369.28 6380
3369.83 6274
3370.38 6345
3370.92 6522
3371.47 6458
3372.02 6493
3372.57 6565
3373.11 6399
3373.66 6230
3374.21 6261
3374.76 6218
3375.31 6249
3375.85 6324
3376.40 6042
3376.95 6007
3377.50 5602
3378.05 5563
3378.59 5348
3379.14 5235
3379.69 5607
3380.24 5842
3380.79 5701
3381.33 5537
3381.88 5857
3382.43 5966
3382.98 5959
3383.53 6091
3384.08 5701
3384.63 5608
3385.17 5990
3385.72 6061
3386.27 5999
3386.82 6238
3387.37 5957
3387.92 6128
3388.47 5984
3389.02 6211
3389.57 5952
3390.11 5700
3390.66 5872
3391.21 5929
3391.76 6093
3392.31 5969
3392.86 5720
3393.41 5693
3393.96 5732
3394.51 5867
3395.06 5819
3395.61 5728
3396.16 5592
3396.71 5770
3397.26 5475
3397.81 5456
3398.36 5422
3398.91 5354
3399.45 5599
3400.00 5607
3400.55 5744
3401.10 5966
3401.65 5712
3402.20 5734
3402.75 5606
3403.30 5957
3403.85 6179
3404.41 5883
3404.96 5679
3405.51 5846
3406.06 5741
3406.61 5493
3407.16 5389
3407.71 5375
3408.26 5690
3408.81 5551
3409.36 5394
3409.91 5449
3410.46 5721
3411.01 5865
3411.56 5861
3412.11 5933
3412.66 6066
3413.21 6233
3413.77 6039
3414.32 6364
3414.87 5926
3415.42 5921
3415.97 6020
3416.52 6022
3417.07 5957
3417.62 5854
3418.17 5695
3418.73 5984
3419.28 5988
3419.83 6234
3420.38 6046
3420.93 5797
3421.48 5915
3422.04 5993
3422.59 6369
3423.14 6130
3423.69 6057
3424.24 6052
3424.79 6389
3425.35 6432
3425.90 6214
3426.45 5902
3427.00 5902
3427.55 6192
3428.11 6310
3428.66 6034
3429.21 5988
3429.76 6091
3430.31 6101
3430.87 5889
3431.42 5813
3431.97 6383
3432.52 6235
3433.08 6132
3433.63 6309
3434.18 6342
3434.73 6449
3435.29 6278
3435.84 6147
3436.39 6222
3436.95 5998
3437.50 6092
3438.05 6246
3438.60 6028
3439.16 6117
3439.71 5769
3440.26 5847
3440.82 5789
3441.37 5782
3441.92 5771
3442.48 6033
3443.03 5947
3443.58 5910
3444.14 6042
3444.69 5781
3445.24 5919
3445.80 5993
3446.35 5814
3446.90 5560
3447.46 6120
3448.01 5666
3448.57 5710
3449.12 5764
3449.67 5888
3450.23 5883
3450.78 5684
3451.34 5719
3451.89 5917
3452.44 5922
3453.00 5873
3453.55 5717
3454.11 5546
3454.66 5892
3455.21 5942
3455.77 5825
3456.32 5947
3456.88 6101
3457.43 6014
3457.99 6134
3458.54 6258
3459.10 6173
3459.65 6060
3460.20 6008
3460.76 5686
3461.31 6015
3461.87 5856
3462.42 5910
3462.98 5899
3463.53 6078
3464.09 5927
3464.64 6098
3465.20 5974
3465.75 5856
3466.31 5909
3466.86 6507
3467.42 6439
3467.98 6372
3468.53 6339
3469.09 6441
3469.64 6364
3470.20 6314
3470.75 6851
3471.31 6725
3471.86 6214
3472.42 6514
3472.98 6324
3473.53 6336
3474.09 6264
3474.64 6498
3475.20 6687
3475.75 6810
3476.31 6673
3476.87 6852
3477.42 6618
3477.98 6800
3478.53 7243
3479.09 7801
3479.65 7530
3480.20 7225
3480.76 7064
3481.32 7319
3481.87 7447
3482.43 7100
3482.99 6987
3483.54 6690
3484.10 6796
3484.66 6549
3485.21 6531
3485.77 6399
3486.33 6792
3486.88 6580
3487.44 6969
3488.00 7306
3488.55 7215
3489.11 7709
3489.67 8058
3490.22 8478
3490.78 8891
3491.34 9384
3491.90 10088
3492.45 10136
3493.01 10317
3493.57 10207
3494.13 10376
3494.68 10267
3495.24 10180
3495.80 9898
3496.36 9631
3496.91 9777
3497.47 10229
3498.03 10957
3498.59 11097
3499.14 11321
3499.70 11939
3500.26 12293
3500.82 12465
3501.38 12712
3501.93 13437
3502.49 13368
3503.05 13425
3503.61 14181
3504.17 14577
3504.73 14868
3505.28 14965
3505.84 15103
3506.40 14688
3506.96 14239
3507.52 13777
3508.08 13084
3508.63 11982
3509.19 10959
3509.75 10108
3510.31 9367
3510.87 9200
3511.43 8381
3511.99 7761
3512.55 7480
3513.10 7344
3513.66 6816
3514.22 6910
3514.78 6639
3515.34 6610
3515.90 6477
3516.46 6832
3517.02 6882
3517.58 6934
3518.14 7083
3518.70 7013
3519.26 6983
3519.81 7032
3520.37 7107
3520.93 7416
3521.49 7699
3522.05 7263
3522.61 7143
3523.17 7062
3523.73 6971
3524.29 6707
3524.85 6524
3525.41 6475
3525.97 6405
3526.53 6576
3527.09 6434
3527.65 6425
3528.21 6360
3528.77 6150
3529.33 6182
3529.89 6417
3530.45 6129
3531.01 6025
3531.57 6316
3532.13 6425
3532.69 6515
3533.26 6983
3533.82 7059
3534.38 7240
3534.94 7240
3535.50 7355
3536.06 7418
3536.62 7399
3537.18 7367
3537.74 7402
3538.30 7416
3538.86 7204
3539.42 7158
3539.99 6941
3540.55 6993
3541.11 6985
3541.67 7165
3542.23 7248
3542.79 6855
3543.35 6729
3543.91 6698
3544.48 6687
3545.04 6809
3545.60 6531
3546.16 6288
3546.72 6292
3547.28 6359
3547.84 6359
3548.41 6263
3548.97 5800
3549.53 5993
3550.09 6081
3550.65 5928
3551.22 6156
3551.78 5855
3552.34 5797
3552.90 5625
3553.46 5517
3554.03 5796
3554.59 6081
3555.15 5993
3555.71 6166
3556.28 5970
3556.84 5821
3557.40 5969
3557.96 5669
3558.53 5881
3559.09 6086
3559.65 6078
3560.21 5812
3560.78 5748
3561.34 5965
3561.90 6112
3562.46 5874
3563.03 6190
3563.59 6120
3564.15 5620
3564.72 5668
3565.28 5920
3565.84 6056
3566.41 5807
3566.97 5528
3567.53 5627
3568.10 5995
3568.66 5902
3569.22 5930
3569.79 6006
3570.35 5753
3570.91 5933
3571.48 6102
3572.04 5822
3572.60 6315
3573.17 5995
3573.73 6394
3574.29 6123
3574.86 6439
3575.42 6863
3575.99 6720
3576.55 6818
3577.11 6751
3577.68 6464
3578.24 7019
3578.81 6510
3579.37 6627
3579.93 6479
3580.50 6341
3581.06 6157
3581.63 6390
3582.19 6543
3582.76 6251
3583.32 5890
3583.89 5746
3584.45 5893
3585.01 5843
3585.58 5688
3586.14 6016
3586.71 6223
3587.27 5919
3587.84 5872
3588.40 5707
3588.97 5572
3589.53 5656
3590.10 5636
3590.66 6065
3591.23 5817
3591.79 5857
3592.36 5672
3592.92 5682
3593.49 5720
3594.05 5713
3594.62 5774
3595.19 5972
3595.75 6263
3596.32 6084
3596.88 6267
3597.45 6354
3598.01 6207
3598.58 6006
3599.14 6196
3599.71 6155
3600.28 6258
3600.84 6165
3601.41 6078
3601.97 6229
3602.54 6151
3603.11 5975
3603.67 6072
3604.24 6092
3604.80 5724
3605.37 5572
3605.94 5542
3606.50 5507
3607.07 5541
3607.64 5429
3608.20 5144
3608.77 5492
3609.34 5431
3609.90 5378
3610.47 5368
3611.04 5286
3611.60 5176
3612.17 5231
3612.74 5432
3613.30 5474
3613.87 5843
3614.44 5778
3615.00 5925
3615.57 6303
3616.14 6674
3616.70 6785
3617.27 7012
3617.84 7435
3618.41 7577
3618.97 7400
3619.54 7437
3620.11 7502
3620.68 7026
3621.24 7042
3621.81 6730
3622.38 6113
3622.95 5950
3623.51 5755
3624.08 5443
3624.65 5408
3625.22 5339
3625.78 5325
3626.35 5343
3626.92 5464
3627.49 5602
3628.06 5373
3628.62 5221
3629.19 5571
3629.76 5316
3630.33 5192
3630.90 5225
3631.47 5238
3632.03 5186
3632.60 5059
3633.17 5347
3633.74 5336
3634.31 5348
3634.88 5394
3635.44 5401
3636.01 5275
3636.58 5310
3637.15 5590
3637.72 5617
3638.29 5802
3638.86 5611
3639.43 5933
3639.99 6120
3640.56 6210
3641.13 6671
3641.70 6998
3642.27 6793
3642.84 7180
3643.41 6709
3643.98 6626
3644.55 6178
3645.12 6065
3645.69 6237
3646.26 6024
3646.83 5931
3647.40 5925
3647.96 5799
3648.53 5953
3649.10 5779
3649.67 5712
3650.24 6085
3650.81 5985
3651.38 5966
3651.95 5904
3652.52 6088
3653.09 6028
3653.66 6019
3654.23 6098
3654.80 5786
3655.37 5701
3655.94 5900
3656.51 5973
3657.08 5859
3657.65 6117
3658.22 6002
3658.80 6314
3659.37 6105
3659.94 6350
3660.51 6210
3661.08 6151
3661.65 6351
3662.22 6147
3662.79 5841
3663.36 5617
3663.93 5494
3664.50 5548
3665.07 5729
3665.64 5608
3666.21 5553
3666.79 5655
3667.36 5745
3667.93 5642
3668.50 5438
3669.07 5372
3669.64 5221
3670.21 5514
3670.78 5665
3671.36 5709
3671.93 5855
3672.50 5997
3673.07 5999
3673.64 6383
3674.21 6818
3674.78 7082
3675.36 7428
3675.93 7045
3676.50 6833
3677.07 6837
3677.64 6635
3678.22 6933
3678.79 6643
3679.36 6196
3679.93 5938
3680.50 5692
3681.08 5599
3681.65 5413
3682.22 5455
3682.79 5405
3683.37 5322
3683.94 5369
3684.51 5388
3685.08 5325
3685.65 5678
3686.23 5518
3686.80 5415
3687.37 5615
3687.95 5767
3688.52 5977
3689.09 6153
3689.66 6016
3690.24 6438
3690.81 6339
3691.38 6213
3691.96 6250
3692.53 6465
3693.10 6056
3693.67 5817
3694.25 5847
3694.82 5952
3695.39 6064
3695.97 6156
3696.54 6038
3697.11 5882
3697.69 6104
3698.26 6225
3698.83 6050
3699.41 6033
3699.98 5890
3700.56 6010
3701.13 5736
3701.70 5585
3702.28 5581
3702.85 5655
3703.42 5957
3704.00 5669
3704.57 5515
3705.15 5646
3705.72 5674
3706.29 5714
3706.87 5743
3707.44 5928
3708.02 5721
3708.59 5915
3709.17 5632
3709.74 5933
3710.31 5827
3710.89 5743
3711.46 6031
3712.04 5959
3712.61 5943
3713.19 5697
3713.76 5773
3714.34 5698
3714.91 5481
3715.49 5709
3716.06 5787
3716.64 5865
3717.21 5803
3717.79 6082
3718.36 5989
3718.94 6077
3719.51 6225
3720.09 6347
3720.66 6375
3721.24 6507
3721.81 6187
3722.39 5718
3722.96 5719
3723.54 5765
3724.11 5852
3724.69 5617
3725.27 5587
3725.84 5550
3726.42 5501
3726.99 5690
3727.57 5919
3728.14 5789
3728.72 5602
3729.30 5833
3729.87 5958
3730.45 5867
3731.02 5967
3731.60 6143
3732.18 6207
3732.75 6543
3733.33 6316
3733.90 6225
3734.48 6073
3735.06 6060
3735.63 6027
3736.21 5996
3736.79 5877
3737.36 5892
3737.94 5710
3738.52 5592
3739.09 5574
3739.67 5686
3740.25 5359
3740.82 5612
3741.40 5526
3741.98 5690
3742.55 5203
3743.13 5257
3743.71 5621
3744.28 5633
3744.86 5555
3745.44 5465
3746.02 5674
3746.59 5858
3747.17 5909
3747.75 5993
3748.32 5940
3748.90 5923
3749.48 5827
3750.06 5717
3750.63 5720
3751.21 5600
3751.79 5594
3752.37 5461
3752.95 5310
3753.52 5534
3754.10 5575
3754.68 5350
3755.26 5717
3755.83 5299
3756.41 5119
3756.99 5407
3757.57 5675
3758.15 5487
3758.72 5303
3759.30 5776
3759.88 6100
3760.46 5948
3761.04 6011
3761.62 5743
3762.19 6030
3762.77 5963
3763.35 5967
3763.93 5889
3764.51 5916
3765.09 5813
3765.67 5685
3766.25 5963
3766.82 5679
3767.40 5550
3767.98 5394
3768.56 5521
3769.14 5299
3769.72 5207
3770.30 5534
3770.88 5712
3771.46 5459
3772.03 5446
3772.61 5360
3773.19 5279
3773.77 5496
3774.35 5596
3774.93 5469
3775.51 5516
3776.09 5558
3776.67 5261
3777.25 5453
3777.83 5516
3778.41 5175
3778.99 5239
3779.57 5215
3780.15 5145
3780.73 4805
3781.31 4886
3781.89 5038
3782.47 4992
3783.05 5013
3783.63 5252
3784.21 5210
3784.79 5259
3785.37 5279
3785.95 5114
3786.53 5217
3787.11 5009
3787.69 5125
3788.27 4980
3788.85 5117
3789.43 5275
3790.01 5237
3790.59 5338
3791.17 5179
3791.75 5111
3792.33 5040
3792.92 5116
3793.50 5216
3794.08 5095
3794.66 5260
3795.24 5304
3795.82 5372
3796.40 5490
3796.98 5196
3797.56 5304
3798.14 5213
3798.73 5098
3799.31 5520
3799.89 5567
3800.47 5537
3801.05 5618
3801.63 5380
3802.21 5446
3802.80 5553
3803.38 5732
3803.96 5988
3804.54 5809
3805.12 6162
3805.70 6382
3806.29 6393
3806.87 6571
3807.45 6771
3808.03 7045
3808.61 7437
3809.20 7519
3809.78 7787
3810.36 7611
3810.94 7267
3811.52 7090
3812.11 7181
3812.69 7036
3813.27 6891
3813.85 6609
3814.44 6381
3815.02 6666
3815.60 6562
3816.18 6410
3816.77 6366
3817.35 6152
3817.93 5996
3818.51 6076
3819.10 5653
3819.68 5481
3820.26 5364
3820.85 5639
3821.43 5397
3822.01 5269
3822.59 5394
3823.18 5215
3823.76 5170
3824.34 5215
3824.93 5204
3825.51 5039
3826.09 5275
3826.68 4857
3827.26 4655
3827.84 4787
3828.43 5025
3829.01 4856
3829.59 4822
3830.18 4822
3830.76 5145
3831.35 4981
3831.93 5000
3832.51 4954
3833.10 5018
3833.68 5290
3834.26 5271
3834.85 5129
3835.43 5187
3836.02 5290
3836.60 5302
3837.19 5178
3837.77 5396
3838.35 5265
3838.94 5218
3839.52 4996
3840.11 4918
3840.69 4769
3841.28 4952
3841.86 4821
3842.44 4951
3843.03 4856
3843.61 4896
3844.20 4831
3844.78 4782
3845.37 4994
3845.95 5268
3846.54 5271
3847.12 5055
3847.71 4985
3848.29 5027
3848.88 4845
3849.46 5015
3850.05 4996
3850.63 4985
3851.22 4873
3851.80 5033
3852.39 4870
3852.97 5087
3853.56 4667
3854.15 5062
3854.73 5098
3855.32 4761
3855.90 4988
3856.49 5123
3857.07 5243
3857.66 5151
3858.25 5001
3858.83 5141
3859.42 5300
3860.00 5349
3860.59 5751
3861.17 5590
3861.76 5621
3862.35 5844
3862.93 5905
3863.52 6071
3864.11 6130
3864.69 6229
3865.28 6143
3865.86 5905
3866.45 6049
3867.04 6150
3867.62 5871
3868.21 5717
3868.80 5653
3869.38 5566
3869.97 5473
3870.56 5608
3871.14 5276
3871.73 5109
3872.32 5631
3872.90 6021
3873.49 5765
3874.08 5675
3874.66 5921
3875.25 6376
3875.84 6389
3876.43 6049
3877.01 6173
3877.60 5975
3878.19 6086
3878.78 6249
3879.36 5723
3879.95 5649
3880.54 6006
3881.13 5601
3881.71 5684
3882.30 5433
3882.89 5394
3883.48 5511
3884.06 5149
3884.65 4827
3885.24 5027
3885.83 5127
3886.41 5164
3887.00 5197
3887.59 5501
3888.18 5342
3888.77 5006
3889.35 5176
3889.94 5435
3890.53 5470
3891.12 5366
3891.71 5153
3892.30 5290
3892.88 5512
3893.47 5503
3894.06 5457
3894.65 5316
3895.24 5656
3895.83 5443
3896.42 5200
3897.00 5626
3897.59 5738
3898.18 5335
3898.77 5473
3899.36 5332
3899.95 5278
3900.54 5183
3901.13 5605
3901.72 5541
3902.31 5666
3902.89 5321
3903.48 5309
3904.07 5390
3904.66 5099
3905.25 4907
3905.84 4965
3906.43 5119
3907.02 5049
3907.61 5192
3908.20 4981
3908.79 4951
3909.38 4964
3909.97 4890
3910.56 4800
3911.15 4919
3911.74 4808
3912.33 4665
3912.92 4747
3913.51 4777
3914.10 4630
3914.69 4396
3915.28 4729
3915.87 4835
3916.46 4707
3917.05 4643
3917.64 4605
3918.23 4914
3918.82 4963
3919.41 4830
3920.00 4796
3920.59 4880
3921.18 4883
3921.77 4983
3922.36 4917
3922.95 4785
3923.54 4896
3924.13 5045
3924.72 4965
3925.32 4958
3925.91 4690
3926.50 4795
3927.09 4758
3927.68 4760
3928.27 4697
3928.86 4788
3929.45 4847
3930.04 4699
3930.63 4405
3931.23 4539
3931.82 4362
3932.41 4353
3933.00 4459
3933.59 4320
3934.18 4632
3934.77 4645
3935.37 4711
3935.96 4844
3936.55 4804
3937.14 4896
3937.73 5102
3938.33 5003
3938.92 5078
3939.51 4919
3940.10 4904
3940.69 4939
3941.28 5414
3941.88 5228
3942.47 5397
3943.06 5538
3943.65 5430
3944.25 5522
3944.84 5234
3945.43 5076
3946.02 5199
3946.62 5036
3947.21 4849
3947.80 4791
3948.39 4898
3948.99 4691
3949.58 4549
3950.17 4440
3950.76 4572
3951.36 4408
3951.95 4723
3952.54 4882
3953.14 5020
3953.73 4935
3954.32 4896
3954.91 4646
3955.51 5012
3956.10 4593
3956.69 4822
3957.29 5137
3957.88 5120
3958.47 4900
3959.07 4924
3959.66 5276
3960.25 5019
3960.85 4957
3961.44 5014
3962.03 4860
3962.63 4802
3963.22 5097
3963.82 5037
3964.41 5169
3965.00 5113
3965.60 5205
3966.19 5202
3966.79 5323
3967.38 5256
3967.97 5315
3968.57 5252
3969.16 5121
3969.76 5057
3970.35 4974
3970.94 4876
3971.54 4859
3972.13 4879
3972.73 4810
3973.32 4668
3973.92 4766
3974.51 4718
3975.11 4966
3975.70 4737
3976.29 4728
3976.89 4932
3977.48 4884
3978.08 4823
3978.67 4885
3979.27 5109
3979.86 5140
3980.46 4897
3981.05 4998
3981.65 5014
3982.24 5111
3982.84 4955
3983.43 5017
3984.03 5206
3984.62 4748
3985.22 4982
3985.82 5165
3986.41 5095
3987.01 5185
3987.60 5230
3988.20 5037
3988.79 4886
3989.39 5146
3989.98 5377
3990.58 5387
3991.18 5276
3991.77 5187
3992.37 5595
3992.96 5700
3993.56 5759
3994.16 5517
3994.75 5422
3995.35 5735
3995.94 5658
3996.54 5547
3997.14 5545
3997.73 5411
3998.33 5354
3998.93 5375
3999.52 5316
4000.12 5345
4000.71 5427
4001.31 5145
4001.91 5366
4002.50 5436
4003.10 5213
4003.70 5361
4004.29 5609
4004.89 5465
4005.49 5588
4006.09 6105
4006.68 6049
4007.28 5948
4007.88 5680
4008.47 5702
4009.07 5588
4009.67 5753
4010.27 5619
4010.86 5428
4011.46 5559
4012.06 5642
4012.65 5604
4013.25 5369
4013.85 5602
4014.45 5426
4015.04 5514
4015.64 5142
4016.24 5055
4016.84 5267
4017.44 5400
4018.03 5434
4018.63 5533
4019.23 5376
4019.83 5287
4020.42 5251
4021.02 5350
4021.62 5260
4022.22 5404
4022.82 5552
4023.42 5820
4024.01 5787
4024.61 5741
4025.21 5871
4025.81 6551
4026.41 6722
4027.01 6930
4027.60 7075
4028.20 7348
4028.80 7635
4029.40 8068
4030.00 7583
4030.60 7207
4031.20 7157
4031.79 6592
4032.39 6456
4032.99 6136
4033.59 6283
4034.19 6068
4034.79 5698
4035.39 5653
4035.99 5394
4036.59 5485
4037.19 5805
4037.79 5957
4038.38 5646
4038.98 5562
4039.58 5540
4040.18 5576
4040.78 5696
4041.38 5565
4041.98 5282
4042.58 5453
4043.18 5321
4043.78 5137
4044.38 5135
4044.98 5228
4045.58 5337
4046.18 5036
4046.78 4883
4047.38 4981
4047.98 5183
4048.58 5572
4049.18 5525
4049.78 5348
4050.38 5336
4050.98 5353
4051.58 5466
4052.18 5481
4052.78 5400
4053.38 5470
4053.98 5358
4054.58 5471
4055.18 5542
4055.78 5255
4056.38 5346
4056.99 4961
4057.59 5071
4058.19 5159
4058.79 4863
4059.39 5064
4059.99 4793
4060.59 4962
4061.19 5026
4061.79 4816
4062.39 5147
4062.99 5328
4063.60 5189
4064.20 5133
4064.80 5118
4065.40 5183
4066.00 5019
4066.60 4969
4067.20 4933
4067.81 5158
4068.41 5266
4069.01 5324
4069.61 5137
4070.21 5240
4070.81 5338
4071.42 5132
4072.02 5073
4072.62 4958
4073.22 4928
4073.82 4850
4074.42 4665
4075.03 4734
4075.63 4999
4076.23 4832
4076.83 4847
4077.44 4843
4078.04 4624
4078.64 4888
4079.24 4968
4079.84 4946
4080.45 4889
4081.05 4776
4081.65 4808
4082.25 4875
4082.86 4643
4083.46 4629
4084.06 4932
4084.67 4811
4085.27 4804
4085.87 4757
4086.47 4721
4087.08 4685
4087.68 4508
4088.28 4623
4088.89 4745
4089.49 4792
4090.09 4738
4090.69 4600
4091.30 4478
4091.90 4431
4092.50 4500
4093.11 4539
4093.71 4508
4094.31 4684
4094.92 4853
4095.52 4483
4096.13 4689
4096.73 4552
4097.33 4587
4097.94 4720
4098.54 4876
4099.14 4723
4099.75 4667
4100.35 4706
4100.96 4557
4101.56 4596
4102.16 4694
4102.77 4858
4103.37 4763
4103.98 4763
4104.58 4545
4105.18 4445
4105.79 4738
4106.39 4721
4107.00 4839
4107.60 4508
4108.21 4749
4108.81 4755
4109.42 4636
4110.02 4654
4110.62 4599
4111.23 4747
4111.83 4491
4112.44 4461
4113.04 4765
4113.65 4400
4114.25 4504
4114.86 4632
4115.46 4479
4116.07 4612
4116.67 4664
4117.28 5018
4117.88 4971
4118.49 4710
4119.09 4663
4119.70 4854
4120.31 4971
4120.91 4970
4121.52 4838
4122.12 4873
4122.73 4524
4123.33 4688
4123.94 5017
4124.54 4928
4125.15 4989
4125.76 4664
4126.36 4923
4126.97 5036
4127.57 5015
4128.18 4994
4128.79 5133
4129.39 4930
4130.00 4856
4130.60 4955
4131.21 5155
4131.82 5248
4132.42 5270
4133.03 5146
4133.63 5110
4134.24 5351
4134.85 5477
4135.45 5379
4136.06 5373
4136.67 5553
4137.27 5528
4137.88 5931
4138.49 6173
4139.09 6123
4139.70 6499
4140.31 6744
4140.91 6759
4141.52 6933
4142.13 7173
4142.74 7196
4143.34 6959
4143.95 6976
4144.56 7079
4145.16 6702
4145.77 6288
4146.38 5668
4146.99 5632
4147.59 5463
4148.20 5052
4148.81 5156
4149.42 5097
4150.02 5045
4150.63 4863
4151.24 4753
4151.85 4934
4152.45 4989
4153.06 4768
4153.67 5006
4154.28 5122
4154.88 4908
4155.49 4625
4156.10 4609
4156.71 4870
4157.32 4889
4157.93 4835
4158.53 4567
4159.14 4489
4159.75 4806
4160.36 4893
4160.97 5162
4161.57 4858
4162.18 4920
4162.79 5127
4163.40 5126
4164.01 5080
4164.62 5329
4165.23 5261
4165.83 5166
4166.44 5509
4167.05 5519
4167.66 5562
4168.27 5470
4168.88 5420
4169.49 5442
4170.10 5430
4170.71 5436
4171.32 5480
4171.92 5040
4172.53 5327
4173.14 5597
4173.75 5262
4174.36 5350
4174.97 5357
4175.58 5272
4176.19 5381
4176.80 5424
4177.41 5276
4178.02 5251
4178.63 5249
4179.24 5350
4179.85 5143
4180.46 5175
4181.07 5353
4181.68 5248
4182.29 5134
4182.90 4853
4183.51 4764
4184.12 4774
4184.73 4812
4185.34 4771
4185.95 4987
4186.56 4940
4187.17 4710
4187.78 4932
4188.39 4880
4189.00 5088
4189.61 5113
4190.22 5202
4190.83 5206
4191.44 5252
4192.05 5429
4192.66 6014
4193.27 6303
4193.88 6405
4194.49 6623
4195.10 6729
4195.72 6754
4196.33 6860
4196.94 6450
4197.55 6375
4198.16 6175
4198.77 6320
4199.38 6132
4199.99 5686
4200.60 5715
4201.22 5799
4201.83 5536
4202.44 5658
4203.05 5496
4203.66 5261
4204.27 5208
4204.88 4950
4205.50 4862
4206.11 4943
4206.72 4983
4207.33 5012
4207.94 4923
4208.55 5043
4209.17 5012
4209.78 5095
4210.39 5038
4211.00 5213
4211.61 5251
4212.23 5221
4212.84 5399
4213.45 5194
4214.06 5415
4214.68 5332
4215.29 5768
4215.90 5934
4216.51 6095
4217.12 6221
4217.74 6643
4218.35 6831
4218.96 6951
4219.58 6954
4220.19 7243
4220.80 7310
4221.41 7214
4222.03 7253
4222.64 6932
4223.25 6788
4223.86 6463
4224.48 6495
4225.09 6792
4225.70 6715
4226.32 6878
4226.93 7256
4227.54 7248
4228.16 7629
4228.77 8133
4229.38 8108
4230.00 7784
4230.61 7876
4231.22 7792
4231.84 7817
4232.45 8275
4233.06 8484
4233.68 8516
4234.29 8769
4234.91 8941
4235.52 9155
4236.13 9077
4236.75 8633
4237.36 8732
4237.97 8515
4238.59 7737
4239.20 7381
4239.82 6856
4240.43 6491
4241.05 5954
4241.66 6171
4242.27 5978
4242.89 5853
4243.50 6276
4244.12 5906
4244.73 5851
4245.35 6103
4245.96 6186
4246.57 6240
4247.19 6148
4247.80 6300
4248.42 6181
4249.03 6289
4249.65 6385
4250.26 6202
4250.88 6192
4251.49 6286
4252.11 6230
4252.72 6232
4253.34 6209
4253.95 6230
4254.57 5763
4255.18 6122
4255.80 5955
4256.41 5949
4257.03 5979
4257.64 5626
4258.26 5762
4258.88 5694
4259.49 5518
4260.11 5592
4260.72 5476
4261.34 5429
4261.95 5625
4262.57 5596
4263.19 5700
4263.80 5815
4264.42 5797
4265.03 5794
4265.65 5721
4266.26 5833
4266.88 5887
4267.50 5728
4268.11 5797
4268.73 5979
4269.35 6013
4269.96 5838
4270.58 5797
4271.19 5717
4271.81 5388
4272.43 5340
4273.04 5214
4273.66 5190
4274.28 5086
4274.89 5232
4275.51 5213
4276.13 5335
4276.74 5437
4277.36 5104
4277.98 4959
4278.59 5300
4279.21 5521
4279.83 5213
4280.45 5048
4281.06 4706
4281.68 4753
4282.30 4754
4282.91 4679
4283.53 4808
4284.15 4946
4284.77 4880
4285.38 5194
4286.00 4837
4286.62 4755
4287.24 5019
4287.85 4936
4288.47 4958
4289.09 4864
4289.71 4960
4290.32 4767
4290.94 4689
4291.56 4672
4292.18 4841
4292.80 5057
4293.41 4976
4294.03 4870
4294.65 5162
4295.27 4908
4295.89 5064
4296.50 4645
4297.12 5006
4297.74 4880
4298.36 4971
4298.98 4827
4299.60 4752
4300.21 5146
4300.83 4967
4301.45 5042
4302.07 4996
4302.69 5098
4303.31 5276
4303.93 5055
4304.54 5097
4305.16 5219
4305.78 5159
4306.40 4975
4307.02 5215
4307.64 4865
4308.26 4825
4308.88 4970
4309.50 4888
4310.12 4714
4310.73 4363
4311.35 4427
4311.97 4688
4312.59 4401
4313.21 4478
4313.83 4591
4314.45 4437
4315.07 4691
4315.69 4295
4316.31 4317
4316.93 4641
4317.55 4665
4318.17 4686
4318.79 4469
4319.41 4668
4320.03 4350
4320.65 4597
4321.27 4666
4321.89 4548
4322.51 4579
4323.13 4584
4323.75 4645
4324.37 4648
4324.99 4769
4325.61 4863
4326.23 4740
4326.85 4915
4327.47 4929
4328.09 4712
4328.71 4715
4329.33 4761
4329.95 4460
4330.57 4600
4331.19 4690
4331.81 4451
4332.44 4426
4333.06 4348
4333.68 4247
4334.30 4436
4334.92 4392
4335.54 4550
4336.16 4383
4336.78 4592
4337.40 4829
4338.02 4575
4338.65 4465
4339.27 4506
4339.89 4503
4340.51 4700
4341.13 4833
4341.75 4973
4342.37 4716
4342.99 5034
4343.62 5443
4344.24 5319
4344.86 5821
4345.48 6180
4346.10 6074
4346.73 6029
4347.35 6285
4347.97 6491
4348.59 6525
4349.21 6156
4349.83 6021
4350.46 5680
4351.08 5283
4351.70 5254
4352.32 4844
4352.95 4863
4353.57 4548
4354.19 4682
4354.81 4658
4355.43 4376
4356.06 4495
4356.68 4495
4357.30 4392
4357.93 4630
4358.55 4496
4359.17 4487
4359.79 4657
4360.42 4550
4361.04 4695
4361.66 4554
4362.28 4496
4362.91 4665
4363.53 4773
4364.15 4624
4364.78 4619
4365.40 4784
4366.02 4679
4366.65 4635
4367.27 4682
4367.89 4435
4368.52 4183
4369.14 4314
4369.76 4546
4370.39 4463
4371.01 3997
4371.63 4003
4372.26 4311
4372.88 4380
4373.50 4432
4374.13 4353
4374.75 4406
4375.38 4316
4376.00 4069
4376.62 4289
4377.25 4322
4377.87 4470
4378.50 4484
4379.12 4542
4379.74 4605
4380.37 4562
4380.99 4574
4381.62 4516
4382.24 4645
4382.87 4416
4383.49 4482
4384.11 4636
4384.74 4682
4385.36 4659
4385.99 4656
4386.61 4436
4387.24 4501
4387.86 4557
4388.49 4682
4389.11 4460
4389.74 4420
4390.36 4480
4390.99 4466
4391.61 4382
4392.24 4440
4392.86 4548
4393.49 4622
4394.11 4681
4394.74 4831
4395.36 4679
4395.99 4902
4396.61 4886
4397.24 4615
4397.86 4845
4398.49 4725
4399.12 4862
4399.74 4747
4400.37 5060
4400.99 5095
4401.62 4811
4402.24 4850
4402.87 4954
4403.50 4885
4404.12 4725
4404.75 4952
4405.37 4774
4406.00 4778
4406.62 4689
4407.25 4615
4407.88 4687
4408.50 4703
4409.13 4858
4409.76 4652
4410.38 4483
4411.01 4665
4411.64 4496
4412.26 4754
4412.89 4833
4413.51 4727
4414.14 4752
4414.77 4767
4415.39 4834
4416.02 4826
4416.65 4456
4417.28 4530
4417.90 4465
4418.53 4709
4419.16 4784
4419.78 4656
4420.41 4369
4421.04 4675
4421.66 4448
4422.29 4418
4422.92 4296
4423.55 4195
4424.17 4237
4424.80 4309
4425.43 4174
4426.06 4179
4426.68 4173
4427.31 4172
4427.94 4189
4428.57 3799
4429.19 3782
4429.82 3976
4430.45 4184
4431.08 4363
4431.70 4432
4432.33 4501
4432.96 4459
4433.59 4342
4434.22 4442
4434.84 4789
4435.47 4650
4436.10 4552
4436.73 4809
4437.36 4863
4437.99 4560
4438.61 4543
4439.24 4674
4439.87 4509
4440.50 4470
4441.13 4140
4441.76 4087
4442.38 4306
4443.01 4143
4443.64 3968
4444.27 4132
4444.90 4034
4445.53 3919
4446.16 4206
4446.79 4058
4447.42 4017
4448.04 4029
4448.67 3889
4449.30 4068
4449.93 4045
4450.56 4094
4451.19 4142
4451.82 4130
4452.45 4292
4453.08 3987
4453.71 4014
4454.34 4074
4454.97 4025
4455.60 4302
4456.23 4332
4456.86 4056
4457.48 3993
4458.11 4049
4458.74 4093
4459.37 4077
4460.00 3997
4460.63 3978
4461.26 4050
4461.89 4023
4462.52 4073
4463.15 3904
4463.78 3593
4464.41 3876
4465.04 4026
4465.67 3952
4466.30 4119
4466.94 4107
4467.57 4086
4468.20 4128
4468.83 3968
4469.46 3763
4470.09 3885
4470.72 3970
4471.35 3911
4471.98 4056
4472.61 3954
4473.24 4026
4473.87 3839
4474.50 3787
4475.13 3697
4475.76 3846
4476.40 3998
4477.03 3847
4477.66 3696
4478.29 3804
4478.92 3766
4479.55 3613
4480.18 3901
4480.81 3766
4481.45 3978
4482.08 4032
4482.71 4086
4483.34 4244
4483.97 4225
4484.60 4053
4485.23 4035
4485.87 4129
4486.50 4098
4487.13 4067
4487.76 4026
4488.39 3905
4489.03 3883
4489.66 3747
4490.29 3801
4490.92 3990
4491.55 3863
4492.19 3737
4492.82 3963
4493.45 3764
4494.08 3702
4494.71 3866
4495.35 4011
4495.98 3792
4496.61 3936
4497.24 4101
4497.88 4042
4498.51 3813
4499.14 4148
4499.77 4643
4500.41 4241
4501.04 4571
4501.67 4878
4502.31 5194
4502.94 5490
4503.57 5440
4504.20 5268
4504.84 5192
4505.47 5113
4506.10 5089
4506.74 4836
4507.37 4782
4508.00 4544
4508.64 4509
4509.27 4136
4509.90 4243
4510.54 4398
4511.17 4367
4511.80 4155
4512.44 4047
4513.07 3966
4513.70 3923
4514.34 3920
4514.97 3894
4515.61 4045
4516.24 3935
4516.87 3698
4517.51 3789
4518.14 3770
4518.78 3581
4519.41 3803
4520.04 3760
4520.68 3865
4521.31 3752
4521.95 3849
4522.58 3895
4523.21 3912
4523.85 3822
4524.48 4016
4525.12 3976
4525.75 4029
4526.39 4073
4527.02 3916
4527.66 4075
4528.29 4237
4528.93 4581
4529.56 4775
4530.20 4802
4530.83 4803
4531.46 4915
4532.10 5045
4532.73 5446
4533.37 5313
4534.00 4795
4534.64 4711
4535.28 4559
4535.91 4676
4536.55 4506
4537.18 4312
4537.82 4294
4538.45 4306
4539.09 4324
4539.72 4109
4540.36 4055
4540.99 3879
4541.63 4104
4542.26 4151
4542.90 3981
4543.54 3934
4544.17 3823
4544.81 3867
4545.44 3804
4546.08 3849
4546.72 3790
4547.35 3928
4547.99 3892
4548.62 3773
4549.26 3952
4549.90 3887
4550.53 3744
4551.17 4008
4551.80 3706
4552.44 3905
4553.08 4025
4553.71 4128
4554.35 4257
4554.99 4033
4555.62 3732
4556.26 3906
4556.90 3912
4557.53 4056
4558.17 3531
4558.81 3818
4559.44 3790
4560.08 3650
4560.72 3627
4561.35 3671
4561.99 3682
4562.63 3672
4563.27 3579
4563.90 3567
4564.54 3694
4565.18 3834
4565.81 3766
4566.45 3835
4567.09 3929
4567.73 3745
4568.36 3857
4569.00 3802
4569.64 3700
4570.28 4019
4570.91 3897
4571.55 3752
4572.19 3941
4572.83 3710
4573.47 3668
4574.10 3683
4574.74 3755
4575.38 3680
4576.02 3908
4576.66 3741
4577.29 3650
4577.93 3595
4578.57 3563
4579.21 3717
4579.85 3724
4580.49 3674
4581.12 3638
4581.76 3688
4582.40 3643
4583.04 3626
4583.68 3889
4584.32 3943
4584.95 3836
4585.59 3571
4586.23 3940
4586.87 3932
4587.51 3680
4588.15 3634
4588.79 3682
4589.43 3697
4590.07 3899
4590.70 3783
4591.34 3616
4591.98 3776
4592.62 3968
4593.26 3746
4593.90 3612
4594.54 3537
4595.18 3620
4595.82 3666
4596.46 3498
4597.10 3573
4597.74 3703
4598.38 3693
4599.02 3908
4599.66 4001
4600.30 3857
4600.93 3760
4601.57 3772
4602.21 3752
4602.85 3927
4603.49 3791
4604.13 3549
4604.77 3700
4605.41 3683
4606.05 3777
4606.69 3976
4607.33 4007
4607.97 3793
4608.62 3812
4609.26 4014
4609.90 3921
4610.54 3988
4611.18 3911
4611.82 3943
4612.46 3910
4613.10 3815
4613.74 3922
4614.38 4020
4615.02 4078
4615.66 4085
4616.30 3759
4616.94 3570
4617.58 3703
4618.22 3688
4618.87 3742
4619.51 3669
4620.15 3635
4620.79 3967
4621.43 3976
4622.07 3708
4622.71 3731
4623.35 3754
4624.00 3578
4624.64 3821
4625.28 3664
4625.92 3738
4626.56 3752
4627.20 3567
4627.84 3463
4628.49 3577
4629.13 3345
4629.77 3513
4630.41 3560
4631.05 3551
4631.69 3548
4632.34 3452
4632.98 3507
4633.62 3568
4634.26 3805
4634.91 3560
4635.55 3593
4636.19 3541
4636.83 3505
4637.47 3459
4638.12 3467
4638.76 3518
4639.40 3460
4640.04 3585
4640.69 3510
4641.33 3581
4641.97 3409
4642.61 3378
4643.26 3539
4643.90 3568
4644.54 3528
4645.18 3690
4645.83 3759
4646.47 3781
4647.11 3570
4647.76 3578
4648.40 3718
4649.04 3550
4649.69 3534
4650.33 3521
4650.97 3673
4651.62 3713
4652.26 3578
4652.90 3727
4653.55 3732
4654.19 3581
4654.83 3532
4655.48 3487
4656.12 3622
4656.76 3557
4657.41 3624
4658.05 3627
4658.69 3547
4659.34 3446
4659.98 3457
4660.63 3540
4661.27 3563
4661.91 3551
4662.56 3509
4663.20 3358
4663.85 3559
4664.49 3703
4665.13 3571
4665.78 3484
4666.42 3499
4667.07 3609
4667.71 3511
4668.36 3577
4669.00 3593
4669.64 3447
4670.29 3238
4670.93 3386
4671.58 3359
4672.22 3339
4672.87 3445
4673.51 3669
4674.16 3567
4674.80 3551
4675.45 3503
4676.09 3667
4676.74 3519
4677.38 3388
4678.03 3661
4678.67 3556
4679.32 3672
4679.96 3860
4680.61 3618
4681.25 3857
4681.90 3789
4682.54 3555
4683.19 3735
4683.84 3620
4684.48 3791
4685.13 3595
4685.77 3653
4686.42 3524
4687.06 3476
4687.71 3510
4688.36 3431
4689.00 3303
4689.65 3468
4690.29 3485
4690.94 3470
4691.58 3587
4692.23 3449
4692.88 3504
4693.52 3714
4694.17 3812
4694.82 3719
4695.46 3832
4696.11 3834
4696.75 3888
4697.40 3791
4698.05 3991
4698.69 4032
4699.34 3964
4699.99 3863
4700.63 3624
4701.28 3718
4701.93 3856
4702.57 3777
4703.22 3862
4703.87 3663
4704.51 3774
4705.16 3897
4705.81 3669
4706.46 3696
4707.10 3718
4707.75 3838
4708.40 3870
4709.04 4048
4709.69 4042
4710.34 3844
4710.99 3851
4711.63 3933
4712.28 3799
4712.93 3908
4713.58 3941
4714.22 3519
4714.87 3695
4715.52 3679
4716.17 3799
4716.81 3612
4717.46 3693
4718.11 3852
4718.76 3920
4719.41 3898
4720.05 3749
4720.70 3967
4721.35 3977
4722.00 3990
4722.65 3828
4723.29 3864
4723.94 4190
4724.59 4091
4725.24 4137
4725.89 4423
4726.54 4411
4727.18 4362
4727.83 4475
4728.48 4341
4729.13 4545
4729.78 4396
4730.43 4216
4731.08 4239
4731.73 4047
4732.37 3915
4733.02 3756
4733.67 3838
4734.32 3599
4734.97 3819
4735.62 3837
4736.27 3936
4736.92 3623
4737.57 3774
4738.22 3775
4738.86 4057
4739.51 4025
4740.16 3994
4740.81 3916
4741.46 4109
4742.11 4297
4742.76 4267
4743.41 4283
4744.06 3964
4744.71 4158
4745.36 4097
4746.01 4221
4746.66 4097
4747.31 4226
4747.96 4265
4748.61 4382
4749.26 4481
4749.91 4813
4750.56 4824
4751.21 4896
4751.86 4978
4752.51 5176
4753.16 4936
4753.81 4783
4754.46 4821
4755.11 4510
4755.76 4590
4756.41 4498
4757.06 4251
4757.71 4021
4758.36 3770
4759.01 3623
4759.67 3841
4760.32 3715
4760.97 3719
4761.62 3712
4762.27 3496
4762.92 3740
4763.57 3616
4764.22 3670
4764.87 3760
4765.52 3730
4766.17 3907
4766.83 3904
4767.48 3643
4768.13 3667
4768.78 3705
4769.43 3683
4770.08 3713
4770.73 3823
4771.39 3495
4772.04 3434
4772.69 3426
4773.34 3247
4773.99 3385
4774.64 3464
4775.30 3512
4775.95 3441
4776.60 3434
4777.25 3765
4777.90 3771
4778.56 3651
4779.21 3538
4779.86 3704
4780.51 3635
4781.16 3515
4781.82 3652
4782.47 3674
4783.12 3775
4783.77 3679
4784.43 3553
4785.08 3592
4785.73 3723
4786.38 3661
4787.04 3638
4787.69 3605
4788.34 3541
4788.99 3599
4789.65 3691
4790.30 3634
4790.95 3473
4791.60 3619
4792.26 3728
4792.91 3499
4793.56 3607
4794.22 3682
4794.87 3500
4795.52 3242
4796.18 3351
4796.83 3477
4797.48 3227
4798.14 3275
4798.79 3390
4799.44 3409
4800.10 3324
4800.75 3316
4801.40 3545
4802.06 3406
4802.71 3379
4803.36 3473
4804.02 3356
4804.67 3317
4805.33 3309
4805.98 3512
4806.63 3533
4807.29 3388
4807.94 3225
4808.59 3422
4809.25 3517
4809.90 3495
4810.56 3368
4811.21 3466
4811.87 3385
4812.52 3496
4813.17 3619
4813.83 3791
4814.48 3835
4815.14 3656
4815.79 3878
4816.45 3977
4817.10 3933
4817.76 4023
4818.41 4159
4819.07 4088
4819.72 3982
4820.38 4112
4821.03 4262
4821.69 4173
4822.34 4247
4823.00 4324
4823.65 4242
4824.31 4153
4824.96 4321
4825.62 4178
4826.27 4251
4826.93 4327
4827.58 4268
4828.24 4047
4828.89 4054
4829.55 4067
4830.20 4026
4830.86 4030
4831.51 4089
4832.17 4199
4832.83 4191
4833.48 4387
4834.14 4420
4834.79 4465
4835.45 4443
4836.10 4459
4836.76 4304
4837.42 4406
4838.07 4091
4838.73 3994
4839.39 3997
4840.04 3985
4840.70 3870
4841.35 3875
4842.01 3877
4842.67 3981
4843.32 3999
4843.98 4042
4844.64 4178
4845.29 3996
4845.95 3946
4846.61 3996
4847.26 4422
4847.92 4348
4848.58 4472
4849.23 4730
4849.89 4731
4850.55 4854
4851.20 4802
4851.86 4690
4852.52 4718
4853.17 4618
4853.83 4509
4854.49 4153
4855.15 4179
4855.80 3837
4856.46 3874
4857.12 4243
4857.78 4326
4858.43 4080
4859.09 3924
4859.75 4170
4860.41 4313
4861.06 4240
4861.72 4269
4862.38 4346
4863.04 4734
4863.69 4685
4864.35 4512
4865.01 4404
4865.67 4359
4866.33 4649
4866.98 4571
4867.64 4359
4868.30 4478
4868.96 4261
4869.62 4395
4870.27 4431
4870.93 4215
4871.59 4219
4872.25 4234
4872.91 4274
4873.57 4205
4874.22 4317
4874.88 4246
4875.54 4156
4876.20 4365
4876.86 4534
4877.52 4237
4878.18 4114
4878.83 4300
4879.49 4009
4880.15 3743
4880.81 3888
4881.47 4037
4882.13 4138
4882.79 3802
4883.45 3848
4884.11 3749
4884.77 3521
4885.43 3667
4886.08 3952
4886.74 3844
4887.40 3805
4888.06 3969
4888.72 4051
4889.38 3991
4890.04 4064
4890.70 4120
4891.36 4164
4892.02 4012
4892.68 4196
4893.34 4086
4894.00 4124
4894.66 4366
4895.32 4228
4895.98 4034
4896.64 4128
4897.30 4327
4897.96 4102
4898.62 4165
4899.28 4400
4899.94 4238
4900.60 4263
4901.26 4281
4901.92 4214
4902.58 4191
4903.24 4213
4903.90 4220
4904.56 4101
4905.22 4196
4905.88 3953
4906.55 4060
4907.21 4098
4907.87 4116
4908.53 4015
4909.19 3960
4909.85 3937
4910.51 3659
4911.17 3780
4911.83 3723
4912.49 3706
4913.15 3685
4913.82 3601
4914.48 3530
4915.14 3609
4915.80 3603
4916.46 3611
4917.12 3577
4917.78 3278
4918.44 3417
4919.11 3430
4919.77 3517
4920.43 3544
4921.09 3836
4921.75 3679
4922.41 3440
4923.08 3520
4923.74 3737
4924.40 3462
4925.06 3498
4925.72 3479
4926.39 3479
4927.05 3611
4927.71 3637
4928.37 3417
4929.03 3497
4929.70 3558
4930.36 3629
4931.02 3523
4931.68 3652
4932.35 3814
4933.01 3789
4933.67 3923
4934.33 3686
4935.00 3837
4935.66 3779
4936.32 3792
4936.98 3846
4937.65 3758
4938.31 3780
4938.97 3628
4939.64 3724
4940.30 3668
4940.96 3415
4941.62 3319
4942.29 3467
4942.95 3471
4943.61 3526
4944.28 3331
4944.94 3415
4945.60 3307
4946.27 3149
4946.93 3234
4947.59 3378
4948.26 3376
4948.92 3343
4949.58 3205
4950.25 3317
4950.91 3353
4951.58 3374
4952.24 3313
4952.90 3385
4953.57 3433
4954.23 3337
4954.90 3363
4955.56 3444
4956.22 3467
4956.89 3397
4957.55 3286
4958.22 3370
4958.88 3425
4959.54 3534
4960.21 3546
4960.87 3610
4961.54 3640
4962.20 3753
4962.87 4019
4963.53 4193
4964.19 4096
4964.86 4283
4965.52 4218
4966.19 3983
4966.85 3967
4967.52 3969
4968.18 4098
4968.85 4005
4969.51 3742
4970.18 3826
4970.84 3641
4971.51 3759
4972.17 3838
4972.84 3983
4973.50 3736
4974.17 3795
4974.83 3913
4975.50 3926
4976.16 3627
4976.83 3938
4977.50 3767
4978.16 3683
4978.83 3668
4979.49 3525
4980.16 3507
4980.82 3572
4981.49 3560
4982.15 3503
4982.82 3628
4983.49 3543
4984.15 3542
4984.82 3913
4985.48 3850
4986.15 3931
4986.82 4236
4987.48 4331
4988.15 4416
4988.81 4308
4989.48 4576
4990.15 4560
4990.81 4534
4991.48 4518
4992.15 4311
4992.81 3969
4993.48 4235
4994.15 3836
4994.81 3655
4995.48 3565
4996.15 3500
4996.81 3283
4997.48 3224
4998.15 3321
4998.81 3359
4999.48 3363
5000.15 3223
5000.81 3132
5001.48 3350
5002.15 3565
5002.82 3332
5003.48 3375
5004.15 3333
5004.82 3225
5005.48 3350
5006.15 3267
5006.82 3447
5007.49 3400
5008.15 3294
5008.82 3395
5009.49 3437
5010.16 3435
5010.82 3453
5011.49 3368
5012.16 3402
5012.83 3293
5013.50 3410
5014.16 3399
5014.83 3330
5015.50 3562
5016.17 3643
5016.84 3575
5017.50 3601
5018.17 3576
5018.84 3593
5019.51 3611
5020.18 3704
5020.84 3766
5021.51 3771
5022.18 3787
5022.85 3888
5023.52 3951
5024.19 3631
5024.86 3637
5025.52 3874
5026.19 3837
5026.86 3708
5027.53 3662
5028.20 3741
5028.87 3750
5029.54 3571
5030.21 3610
5030.88 3585
5031.54 3430
5032.21 3275
5032.88 3481
5033.55 3426
5034.22 3197
5034.89 3299
5035.56 3450
5036.23 3214
5036.90 3222
5037.57 3439
5038.24 3343
5038.91 3248
5039.58 3448
5040.25 3489
5040.92 3168
5041.59 3235
5042.26 3392
5042.92 3376
5043.59 3561
5044.26 3685
5044.93 3499
5045.60 3581
5046.27 3563
5046.94 3461
5047.61 3766
5048.29 3659
5048.96 3453
5049.63 3537
5050.30 3520
5050.97 3494
5051.64 3493
5052.31 3467
5052.98 3461
5053.65 3417
5054.32 3491
5054.99 3467
5055.66 3591
5056.33 3448
5057.00 3461
5057.67 3448
5058.34 3551
5059.01 3306
5059.68 3589
5060.36 3614
5061.03 3530
5061.70 3518
5062.37 3440
5063.04 3430
5063.71 3370
5064.38 3385
5065.05 3245
5065.73 3424
5066.40 3404
5067.07 3547
5067.74 3350
5068.41 3412
5069.08 3208
5069.75 3063
5070.43 3042
5071.10 3193
5071.77 3316
5072.44 3410
5073.11 3228
5073.78 3120
5074.46 3260
5075.13 3204
5075.80 3268
5076.47 3317
5077.14 3399
5077.82 3497
5078.49 3565
5079.16 3631
5079.83 3721
5080.51 3690
5081.18 4030
5081.85 3704
5082.52 3694
5083.20 3771
5083.87 3746
5084.54 3718
5085.21 3754
5085.89 3838
5086.56 3766
5087.23 3907
5087.90 3873
5088.58 3951
5089.25 4083
5089.92 4180
5090.60 4070
5091.27 4404
5091.94 4611
5092.61 4672
5093.29 4495
5093.96 4258
5094.63 4205
5095.31 4202
5095.98 3849
5096.65 3830
5097.33 3801
5098.00 3648
5098.67 3684
5099.35 3394
5100.02 3454
5100.70 3348
5101.37 3469
5102.04 3471
5102.72 3295
5103.39 3366
5104.06 3347
5104.74 3211
5105.41 3226
5106.09 3300
5106.76 3329
5107.43 3110
5108.11 3064
5108.78 3464
5109.46 3345
5110.13 3469
5110.81 3320
5111.48 3178
5112.15 3507
5112.83 3300
5113.50 3317
5114.18 3279
5114.85 3155
5115.53 3177
5116.20 3174
5116.88 2983
5117.55 3118
5118.23 3274
5118.90 3186
5119.58 3160
5120.25 3348
5120.93 3387
5121.60 3322
5122.28 3453
5122.95 3408
5123.63 3213
5124.30 3314
5124.98 3248
5125.65 3483
5126.33 3611
5127.00 3515
5127.68 3471
5128.35 3254
5129.03 3217
5129.70 3418
5130.38 3532
5131.06 3537
5131.73 3447
5132.41 3479
5133.08 3386
5133.76 3493
5134.43 3396
5135.11 3537
5135.79 3434
5136.46 3486
5137.14 3581
5137.81 3455
5138.49 3839
5139.17 3848
5139.84 3760
5140.52 3831
5141.20 3741
5141.87 3742
5142.55 3779
5143.22 3740
5143.90 3754
5144.58 3609
5145.25 3394
5145.93 3342
5146.61 3493
5147.28 3288
5147.96 3200
5148.64 3049
5149.31 2906
5149.99 3158
5150.67 3064
5151.35 3221
5152.02 3296
5152.70 3155
5153.38 3236
5154.05 3370
5154.73 3448
5155.41 3503
5156.09 3318
5156.76 3289
5157.44 3103
5158.12 3029
5158.80 3142
5159.47 3113
5160.15 3128
5160.83 3229
5161.51 3016
5162.18 3031
5162.86 3281
5163.54 3098
5164.22 3259
5164.89 3290
5165.57 3195
5166.25 3447
5166.93 3400
5167.61 3272
5168.28 3475
5168.96 3286
5169.64 3176
5170.32 3142
5171.00 3071
5171.68 3057
5172.35 3115
5173.03 3192
5173.71 3016
5174.39 3034
5175.07 2981
5175.75 3095
5176.43 3091
5177.10 3094
5177.78 3332
5178.46 3256
5179.14 3281
5179.82 3120
5180.50 3239
5181.18 3153
5181.86 3122
5182.53 3142
5183.21 3231
5183.89 3213
5184.57 3115
5185.25 3249
5185.93 3202
5186.61 3071
5187.29 3029
5187.97 3069
5188.65 3040
5189.33 3042
5190.01 2941
5190.69 2959
5191.37 2984
5192.05 2998
5192.73 2940
5193.41 3061
5194.09 3018
5194.77 3093
5195.45 3017
5196.12 3039
5196.80 3040
5197.48 3107
5198.17 3135
5198.85 3125
5199.53 3094
5200.21 2966
5200.89 3048
5201.57 3171
5202.25 3152
5202.93 3149
5203.61 3073
5204.29 3110
5204.97 3411
5205.65 3310
5206.33 3421
5207.01 3616
5207.69 3378
5208.37 3700
5209.05 3676
5209.73 3738
5210.41 3740
5211.09 3803
5211.78 3572
5212.46 3547
5213.14 3690
5213.82 3603
5214.50 3321
5215.18 3231
5215.86 3474
5216.54 3292
5217.22 3209
5217.91 3104
5218.59 3359
5219.27 3245
5219.95 3320
5220.63 3415
5221.31 3284
5222.00 3341
5222.68 3222
5223.36 3136
5224.04 3258
5224.72 3268
5225.40 3027
5226.09 3021
5226.77 3136
5227.45 3080
5228.13 2967
5228.81 3008
5229.50 3293
5230.18 3237
5230.86 3214
5231.54 3141
5232.22 3256
5232.91 3145
5233.59 3032
5234.27 3128
5234.95 3160
5235.64 3133
5236.32 3214
5237.00 3314
5237.68 3196
5238.37 3349
5239.05 3493
5239.73 3343
5240.42 3354
5241.10 3237
5241.78 3262
5242.46 3236
5243.15 3106
5243.83 2970
5244.51 3051
5245.20 3198
5245.88 3081
5246.56 2981
5247.25 3094
5247.93 3116
5248.61 3064
5249.30 3089
5249.98 3078
5250.66 3073
5251.35 2991
5252.03 3041
5252.71 2963
5253.40 2947
5254.08 2948
5254.77 3101
5255.45 3135
5256.13 2792
5256.82 2802
5257.50 2881
5258.18 2990
5258.87 3116
5259.55 3040
5260.24 3233
5260.92 3117
5261.61 3185
5262.29 3184
5262.97 3207
5263.66 3276
5264.34 3237
5265.03 3274
5265.71 3173
5266.40 3286
5267.08 3275
5267.76 3351
5268.45 3304
5269.13 3254
5269.82 3215
5270.50 3136
5271.19 3081
5271.87 3179
5272.56 3220
5273.24 3160
5273.93 3252
5274.61 3402
5275.30 3295
5275.98 3209
5276.67 3100
5277.35 3022
5278.04 3180
5278.72 3534
5279.41 3717
5280.10 3674
5280.78 3618
5281.47 3783
5282.15 3770
5282.84 3948
5283.52 3855
5284.21 3769
5284.89 3668
5285.58 3564
5286.27 3591
5286.95 3535
5287.64 3379
5288.32 3219
5289.01 3315
5289.70 3219
5290.38 3214
5291.07 3187
5291.75 3343
5292.44 3339
5293.13 3400
5293.81 3423
5294.50 3336
5295.19 3319
5295.87 3211
5296.56 3222
5297.24 3226
5297.93 3164
5298.62 3232
5299.30 3131
5299.99 2983
5300.68 2929
5301.36 3200
5302.05 3140
5302.74 3207
5303.43 2998
5304.11 3103
5304.80 3002
5305.49 3212
5306.17 3131
5306.86 3184
5307.55 3413
5308.24 3170
5308.92 2981
5309.61 3027
5310.30 3028
5310.98 2981
5311.67 3226
5312.36 3087
5313.05 3087
5313.73 3208
5314.42 3101
5315.11 3046
5315.80 2871
5316.49 2993
5317.17 3090
5317.86 3103
5318.55 2964
5319.24 3281
5319.92 3258
5320.61 3045
5321.30 3210
5321.99 3043
5322.68 3154
5323.37 3041
5324.05 3092
5324.74 2984
5325.43 2915
5326.12 2779
5326.81 2902
5327.50 3071
5328.18 2993
5328.87 3058
5329.56 3133
5330.25 3266
5330.94 3290
5331.63 3277
5332.32 3219
5333.01 3318
5333.69 3238
5334.38 3076
5335.07 3097
5335.76 3062
5336.45 2907
5337.14 2948
5337.83 2845
5338.52 2893
5339.21 2863
5339.90 2882
5340.59 2829
5341.27 2764
5341.96 2903
5342.65 3105
5343.34 2918
5344.03 2975
5344.72 3260
5345.41 3123
5346.10 3175
5346.79 3253
5347.48 3367
5348.17 3462
5348.86 3526
5349.55 3508
5350.24 3293
5350.93 3481
5351.62 3531
5352.31 3408
5353.00 3391
5353.69 3343
5354.38 3242
5355.07 3145
5355.76 3003
5356.45 3031
5357.14 2888
5357.83 3141
5358.52 2920
5359.21 2942
5359.90 3077
5360.60 3039
5361.29 3049
5361.98 3037
5362.67 3061
5363.36 3306
5364.05 3132
5364.74 2919
5365.43 2933
5366.12 3010
5366.81 3048
5367.50 3124
5368.19 3028
5368.89 3008
5369.58 3090
5370.27 3085
5370.96 2920
5371.65 2903
5372.34 2838
5373.03 2928
5373.73 2935
5374.42 2929
5375.11 3002
5375.80 3043
5376.49 2896
5377.18 3210
5377.87 3007
5378.57 3121
5379.26 3070
5379.95 2969
5380.64 3210
5381.33 3298
5382.03 3446
5382.72 3191
5383.41 3139
5384.10 3222
5384.79 3184
5385.49 3071
5386.18 3190
5386.87 3099
5387.56 2948
5388.26 3067
5388.95 3183
5389.64 3222
5390.33 3322
5391.03 3060
5391.72 3009
5392.41 3320
5393.10 3240
5393.80 3008
5394.49 3059
5395.18 2964
5395.88 2968
5396.57 2931
5397.26 2863
5397.95 2974
5398.65 2868
5399.34 2898
5400.03 2880
5400.73 2689
5401.42 2774
5402.11 2866
5402.81 2849
5403.50 2865
5404.19 2881
5404.89 2900
5405.58 3003
5406.27 2964
5406.97 2969
5407.66 2953
5408.36 2970
5409.05 2986
5409.74 2857
5410.44 2933
5411.13 2847
5411.82 2959
5412.52 2859
5413.21 2969
5413.91 2952
5414.60 2811
5415.29 2841
5415.99 2733
5416.68 2767
5417.38 2718
5418.07 2927
5418.77 2803
5419.46 2977
5420.15 2949
5420.85 2881
5421.54 2887
5422.24 3030
5422.93 2940
5423.63 3068
5424.32 3168
5425.02 2925
5425.71 2981
5426.41 3057
5427.10 2922
5427.80 2946
5428.49 2829
5429.19 2823
5429.88 2811
5430.58 2806
5431.27 2805
5431.97 2580
5432.66 2685
5433.36 2785
5434.05 2763
5434.75 2944
5435.44 2884
5436.14 3007
5436.83 3044
5437.53 2932
5438.23 2950
5438.92 2974
5439.62 2938
5440.31 3109
5441.01 3067
5441.70 3090
5442.40 3142
5443.10 3103
5443.79 3191
5444.49 3272
5445.18 3404
5445.88 3455
5446.58 3353
5447.27 3353
5447.97 3325
5448.67 3425
5449.36 3404
5450.06 3293
5450.75 3326
5451.45 3374
5452.15 3388
5452.84 3537
5453.54 3252
5454.24 3150
5454.93 2983
5455.63 3075
5456.33 3100
5457.02 3129
5457.72 3184
5458.42 3092
5459.11 3046
5459.81 3242
5460.51 3150
5461.21 3021
5461.90 3077
5462.60 3309
5463.30 3369
5463.99 3354
5464.69 3372
5465.39 3612
5466.09 3408
5466.78 3339
5467.48 3306
5468.18 3468
5468.88 3485
5469.57 3386
5470.27 3311
5470.97 3047
5471.67 3254
5472.37 3007
5473.06 3230
5473.76 3066
5474.46 3048
5475.16 3146
5475.85 3206
5476.55 3044
5477.25 3067
5477.95 3102
5478.65 3160
5479.35 3307
5480.04 3368
5480.74 3515
5481.44 3293
5482.14 3373
5482.84 3468
5483.54 3281
5484.23 3374
5484.93 3467
5485.63 3459
5486.33 3272
5487.03 3186
5487.73 3172
5488.43 3217
5489.13 3489
5489.82 3412
5490.52 3388
5491.22 3246
5491.92 3386
5492.62 3340
5493.32 3248
5494.02 3223
5494.72 3349
5495.42 3521
5496.12 3586
5496.82 3522
5497.52 3567
5498.21 3554
5498.91 3888
5499.61 3803
5500.31 3965
5501.01 4058
5501.71 4303
5502.41 4143
5503.11 4335
5503.81 4215
5504.51 4335
5505.21 4504
5505.91 4357
5506.61 4527
5507.31 4632
5508.01 4743
5508.71 4671
5509.41 4565
5510.11 4508
5510.81 4312
5511.51 3971
5512.21 3909
5512.91 3839
5513.61 3997
5514.31 3751
5515.01 3774
5515.72 3524
5516.42 3649
5517.12 3542
5517.82 3602
5518.52 3563
5519.22 3491
5519.92 3573
5520.62 3557
5521.32 3475
5522.02 3592
5522.72 3569
5523.42 3472
5524.13 3627
5524.83 3381
5525.53 3351
5526.23 3373
5526.93 3193
5527.63 3041
5528.33 3151
5529.03 3271
5529.74 3162
5530.44 3227
5531.14 3210
5531.84 3082
5532.54 2891
5533.24 3120
5533.95 3166
5534.65 3105
5535.35 3252
5536.05 3100
5536.75 3199
5537.45 3174
5538.16 3264
5538.86 3455
5539.56 3262
5540.26 3115
5540.96 3087
5541.67 3107
5542.37 3195
5543.07 3309
5543.77 3153
5544.48 3095
5545.18 3087
5545.88 3276
5546.58 3329
5547.29 3255
5547.99 3355
5548.69 3212
5549.39 3138
5550.10 3128
5550.80 3222
5551.50 3112
5552.21 3010
5552.91 2833
5553.61 3003
5554.31 3004
5555.02 2869
5555.72 2838
5556.42 2893
5557.13 2856
5557.83 3003
5558.53 3218
5559.24 3026
5559.94 3016
5560.64 2953
5561.35 2983
5562.05 3174
5562.75 3038
5563.46 2984
5564.16 2864
5564.86 2806
5565.57 2797
5566.27 3040
5566.98 2766
5567.68 2910
5568.38 2786
5569.09 2880
5569.79 2896
5570.50 2912
5571.20 2896
5571.90 2945
5572.61 2984
5573.31 3155
5574.02 3157
5574.72 3025
5575.42 3025
5576.13 2937
5576.83 3069
5577.54 3042
5578.24 2978
5578.95 2968
5579.65 3096
5580.36 3169
5581.06 3170
5581.77 2795
5582.47 3043
5583.18 2964
5583.88 2716
5584.59 2889
5585.29 2955
5586.00 3000
5586.70 2859
5587.41 2768
5588.11 2815
5588.82 2777
5589.52 2788
5590.23 2739
5590.93 2686
5591.64 2634
5592.34 2697
5593.05 2726
5593.75 2723
5594.46 2728
5595.16 2787
5595.87 2788
5596.58 2647
5597.28 2835
5597.99 2793
5598.69 2632
5599.40 2645
5600.10 2615
5600.81 2689
5601.52 2618
5602.22 2845
5602.93 2891
5603.64 2896
5604.34 2808
5605.05 2742
5605.75 2730
5606.46 2821
5607.17 2852
5607.87 2798
5608.58 2633
5609.29 2703
5609.99 2800
5610.70 2922
5611.41 2677
5612.11 2769
5612.82 2741
5613.53 2691
5614.23 2853
5614.94 2791
5615.65 2715
5616.35 2755
5617.06 2633
5617.77 2805
5618.47 2617
5619.18 2662
5619.89 2516
5620.60 2585
5621.30 2741
5622.01 2624
5622.72 2582
5623.42 2643
5624.13 2654
5624.84 2778
5625.55 2665
5626.25 2530
5626.96 2535
5627.67 2637
5628.38 2707
5629.09 2600
5629.79 2771
5630.50 2664
5631.21 2694
5631.92 2629
5632.62 2611
5633.33 2701
5634.04 2894
5634.75 2718
5635.46 2768
5636.16 2608
5636.87 2691
5637.58 2823
5638.29 2859
5639.00 3030
5639.71 2739
5640.41 2899
5641.12 3085
5641.83 3134
5642.54 2975
5643.25 2885
5643.96 3019
5644.67 2906
5645.38 2725
5646.08 2879
5646.79 2621
5647.50 2535
5648.21 2877
5648.92 2839
5649.63 2624
5650.34 2662
5651.05 2547
5651.76 2635
5652.47 2682
5653.17 2803
5653.88 2918
5654.59 2805
5655.30 2661
5656.01 2850
5656.72 2869
5657.43 2898
5658.14 2733
5658.85 2904
5659.56 2897
5660.27 2873
5660.98 2923
5661.69 2992
5662.40 2769
5663.11 2701
5663.82 2765
5664.53 2687
5665.24 2804
5665.95 2890
5666.66 2766
5667.37 2932
5668.08 2798
5668.79 2619
5669.50 2627
5670.21 2715
5670.92 2595
5671.63 2695
5672.34 2611
5673.05 2649
5673.76 2781
5674.47 2792
5675.18 2581
5675.89 2494
5676.60 2603
5677.31 2597
5678.03 2786
5678.74 2654
5679.45 2588
5680.16 2791
5680.87 2661
5681.58 2563
5682.29 2719
5683.00 2590
5683.71 2618
5684.42 2634
5685.14 2698
5685.85 2663
5686.56 2724
5687.27 2658
5687.98 2818
5688.69 2793
5689.40 2588
5690.12 2641
5690.83 2677
5691.54 2824
5692.25 2705
5692.96 2563
5693.67 2806
5694.39 2768
5695.10 2779
5695.81 2813
5696.52 2696
5697.23 2526
5697.95 2752
5698.66 2674
5699.37 2640
5700.08 2614
5700.79 2697
5701.51 2690
5702.22 2588
5702.93 2591
5703.64 2592
5704.36 2627
5705.07 2617
5705.78 2538
5706.49 2558
5707.21 2656
5707.92 2749
5708.63 2798
5709.35 2616
5710.06 2642
5710.77 2607
5711.48 2545
5712.20 2590
5712.91 2532
5713.62 2415
5714.34 2640
5715.05 2657
5715.76 2531
5716.48 2603
5717.19 2512
5717.90 2589
5718.61 2433
5719.33 2418
5720.04 2576
5720.76 2642
5721.47 2721
5722.18 2888
5722.90 2745
5723.61 2692
5724.32 2885
5725.04 2781
5725.75 2836
5726.46 2757
5727.18 3076
5727.89 3400
5728.61 3150
5729.32 3070
5730.03 3114
5730.75 3104
5731.46 3145
5732.18 2790
5732.89 2807
5733.61 2700
5734.32 2719
5735.03 2618
5735.75 2548
5736.46 2661
5737.18 2798
5737.89 2850
5738.61 2594
5739.32 2605
5740.04 2529
5740.75 2568
5741.47 2528
5742.18 2652
5742.89 2667
5743.61 2684
5744.32 2617
5745.04 2715
5745.75 2716
5746.47 2559
5747.19 2743
5747.90 2704
5748.62 2797
5749.33 2565
5750.05 2539
5750.76 2676
5751.48 2694
5752.19 2697
5752.91 2792
5753.62 2714
5754.34 2773
5755.05 2822
5755.77 2739
5756.49 2840
5757.20 2862
5757.92 2873
5758.63 2752
5759.35 2818
5760.06 2811
5760.78 2844
5761.50 2810
5762.21 2838
5762.93 2821
5763.65 2835
5764.36 2968
5765.08 2969
5765.79 2877
5766.51 2827
5767.23 2938
5767.94 2811
5768.66 2869
5769.38 2832
5770.09 2903
5770.81 2712
5771.53 2669
5772.24 2610
5772.96 2763
5773.68 2865
5774.39 2883
5775.11 2749
5775.83 2793
5776.54 2967
5777.26 2939
5777.98 2969
5778.69 2961
5779.41 3027
5780.13 2925
5780.85 3141
5781.56 3263
5782.28 3286
5783.00 3013
5783.72 3291
5784.43 3171
5785.15 3010
5785.87 3018
5786.59 3008
5787.30 3051
5788.02 2951
5788.74 2938
5789.46 3037
5790.17 3028
5790.89 3161
5791.61 3174
5792.33 3212
5793.05 3115
5793.76 3203
5794.48 3282
5795.20 3307
5795.92 3558
5796.64 3555
5797.35 3626
5798.07 3810
5798.79 3974
5799.51 4090
5800.23 4305
5800.95 4594
5801.66 4684
5802.38 4810
5803.10 4999
5803.82 5134
5804.54 4836
5805.26 4809
5805.98 4560
5806.70 4150
5807.41 3989
5808.13 3911
5808.85 3714
5809.57 3979
5810.29 4007
5811.01 3883
5811.73 3850
5812.45 3945
5813.17 4013
5813.89 4135
5814.61 4540
5815.32 4987
5816.04 5146
5816.76 5767
5817.48 5893
5818.20 6416
5818.92 6639
5819.64 6201
5820.36 5779
5821.08 5284
5821.80 5311
5822.52 5016
5823.24 4703
5823.96 4528
5824.68 4448
5825.40 4483
5826.12 4271
5826.84 4075
5827.56 4176
5828.28 4111
5829.00 4105
5829.72 4091
5830.44 4038
5831.16 3966
5831.88 3835
5832.60 3890
5833.32 3901
5834.04 3962
5834.76 3956
5835.48 3998
5836.21 3890
5836.93 3710
5837.65 3685
5838.37 3640
5839.09 3733
5839.81 3545
5840.53 3523
5841.25 3620
5841.97 3300
5842.69 3393
5843.41 3606
5844.14 3392
5844.86 3176
5845.58 3157
5846.30 3118
5847.02 2988
5847.74 3060
5848.46 2984
5849.18 3079
5849.91 3220
5850.63 3072
5851.35 2950
5852.07 3117
5852.79 3172
5853.51 3065
5854.24 3120
5854.96 3092
5855.68 3205
5856.40 3194
5857.12 3086
5857.85 3153
5858.57 3137
5859.29 3121
5860.01 2931
5860.73 2977
5861.46 2969
5862.18 2935
5862.90 2950
5863.62 2810
5864.35 2884
5865.07 2924
5865.79 2933
5866.51 2982
5867.24 2920
5867.96 2746
5868.68 2741
5869.40 2938
5870.13 2897
5870.85 2850
5871.57 2869
5872.29 2801
5873.02 2705
5873.74 2769
5874.46 2720
5875.19 2810
5875.91 2911
5876.63 2895
5877.36 2893
5878.08 2735
5878.80 2820
5879.53 2893
5880.25 2937
5880.97 2855
5881.70 2837
5882.42 2812
5883.14 2829
5883.87 2690
5884.59 2819
5885.31 2833
5886.04 2815
5886.76 2866
5887.49 2877
5888.21 2905
5888.93 2855
5889.66 2963
5890.38 2748
5891.11 2839
5891.83 2491
5892.55 2611
5893.28 2739
5894.00 2673
5894.73 2684
5895.45 2742
5896.17 2486
5896.90 2589
5897.62 2606
5898.35 2705
5899.07 2570
5899.80 2617
5900.52 2555
5901.25 2728
5901.97 2669
5902.70 2686
5903.42 2732
5904.15 2738
5904.87 2623
5905.60 2547
5906.32 2590
5907.05 2623
5907.77 2515
5908.50 2600
5909.22 2550
5909.95 2614
5910.67 2667
5911.40 2672
5912.12 2583
5912.85 2445
5913.57 2651
5914.30 2643
5915.02 2732
5915.75 2549
5916.47 2513
5917.20 2618
5917.93 2847
5918.65 2773
5919.38 2652
5920.10 2540
5920.83 2387
5921.55 2586
5922.28 2550
5923.01 2716
5923.73 2592
5924.46 2645
5925.18 2546
5925.91 2494
5926.64 2594
5927.36 2669
5928.09 2558
5928.82 2453
5929.54 2340
5930.27 2551
5931.00 2716
5931.72 2668
5932.45 2689
5933.18 2632
5933.90 2695
5934.63 2571
5935.36 2760
5936.08 2739
5936.81 2734
5937.54 2761
5938.26 2689
5938.99 2771
5939.72 2673
5940.44 2657
5941.17 2609
5941.90 2651
5942.63 2751
5943.35 2733
5944.08 2703
5944.81 2701
5945.53 2606
5946.26 2654
5946.99 2699
5947.72 2791
5948.44 2755
5949.17 2831
5949.90 2770
5950.63 2637
5951.36 2708
5952.08 2827
5952.81 2791
5953.54 2782
5954.27 2848
5954.99 2875
5955.72 2703
5956.45 2785
5957.18 2940
5957.91 2881
5958.63 2837
5959.36 2733
5960.09 2772
5960.82 2864
5961.55 2811
5962.28 2732
5963.00 2832
5963.73 2783
5964.46 2809
5965.19 2931
5965.92 3014
5966.65 3030
5967.38 3104
5968.11 3115
5968.83 3083
5969.56 2906
5970.29 3021
5971.02 3261
5971.75 3154
5972.48 3100
5973.21 3162
5973.94 2983
5974.67 3104
5975.40 3053
5976.12 3037
5976.85 3197
5977.58 3127
5978.31 2939
5979.04 2912
5979.77 2964
5980.50 2904
5981.23 2965
5981.96 2983
5982.69 2826
5983.42 3055
5984.15 2949
5984.88 2935
5985.61 2920
5986.34 2974
5987.07 2974
5987.80 2939
5988.53 2995
5989.26 3027
5989.99 3114
5990.72 3243
5991.45 3043
5992.18 3136
5992.91 3092
5993.64 2959
5994.37 3033
5995.10 3059
5995.83 3061
5996.56 3020
5997.29 2950
5998.02 2986
5998.75 3116
5999.48 3154
6000.21 2900
6000.95 2997
6001.68 2960
6002.41 2931
6003.14 2946
6003.87 2863
6004.60 2890
6005.33 3085
6006.06 3079
6006.79 3204
6007.52 3257
6008.26 3425
6008.99 3481
6009.72 3451
6010.45 3534
6011.18 3515
6011.91 3591
6012.64 3687
6013.38 3667
6014.11 3544
6014.84 3312
6015.57 3227
6016.30 3223
6017.03 3183
6017.77 3161
6018.50 3090
6019.23 3096
6019.96 2946
6020.69 2915
6021.42 3146
6022.16 2987
6022.89 2985
6023.62 3272
6024.35 2912
6025.09 3047
6025.82 2927
6026.55 2740
6027.28 3045
6028.02 2977
6028.75 3035
6029.48 2912
6030.21 2952
6030.95 2948
6031.68 2841
6032.41 2795
6033.14 2854
6033.88 2885
6034.61 2880
6035.34 2880
6036.07 2776
6036.81 2741
6037.54 2886
6038.27 2985
6039.01 2963
6039.74 2738
6040.47 2785
6041.21 2751
6041.94 2894
6042.67 2950
6043.41 2905
6044.14 2818
6044.87 2786
6045.61 2940
6046.34 2876
6047.07 2770
6047.81 3028
6048.54 2985
6049.27 2892
6050.01 2981
6050.74 2883
6051.48 3056
6052.21 2827
6052.94 2886
6053.68 2798
6054.41 2665
6055.15 2677
6055.88 2812
6056.61 2836
6057.35 2788
6058.08 2795
6058.82 2805
6059.55 2696
6060.29 2687
6061.02 2770
6061.75 2682
6062.49 2905
6063.22 2556
6063.96 2677
6064.69 2781
6065.43 2737
6066.16 2694
6066.90 2742
6067.63 2762
6068.37 2747
6069.10 2735
6069.84 2734
6070.57 2754
6071.31 2736
6072.04 2675
6072.78 2726
6073.51 2786
6074.25 2852
6074.98 2808
6075.72 2939
6076.45 2873
6077.19 2849
6077.92 2998
6078.66 3017
6079.39 2917
6080.13 2995
6080.87 3157
6081.60 3015
6082.34 2969
6083.07 3110
6083.81 3117
6084.54 3067
6085.28 2826
6086.02 2819
6086.75 3002
6087.49 2891
6088.22 2897
6088.96 2979
6089.70 2842
6090.43 2945
6091.17 3044
6091.91 3123
6092.64 3173
6093.38 3068
6094.11 3149
6094.85 3077
6095.59 2966
6096.32 3032
6097.06 3071
6097.80 2950
6098.53 2756
6099.27 2623
6100.01 2596
6100.74 2681
6101.48 2683
6102.22 2572
6102.96 2651
6103.69 2653
6104.43 2836
6105.17 2753
6105.90 2700
6106.64 2662
6107.38 2513
6108.12 2657
6108.85 2667
6109.59 2719
6110.33 2781
6111.06 2653
6111.80 2741
6112.54 2686
6113.28 2757
6114.01 2899
6114.75 2819
6115.49 2805
6116.23 2896
6116.97 2775
6117.70 2842
6118.44 2943
6119.18 3001
6119.92 3007
6120.66 2880
6121.39 2896
6122.13 2832
6122.87 2924
6123.61 2964
6124.35 3060
6125.08 3097
6125.82 3054
6126.56 3110
6127.30 2927
6128.04 2968
6128.78 3006
6129.52 2940
6130.25 2997
6130.99 3149
6131.73 3098
6132.47 3158
6133.21 3198
6133.95 3039
6134.69 2963
6135.43 2898
6136.16 2970
6136.90 3059
6137.64 3135
6138.38 2956
6139.12 2777
6139.86 2924
6140.60 2892
6141.34 2917
6142.08 3032
6142.82 2911
6143.56 2851
6144.30 3017
6145.04 2986
6145.77 3166
6146.51 3177
6147.25 3100
6147.99 3134
6148.73 3221
6149.47 3113
6150.21 3120
6150.95 3303
6151.69 3356
6152.43 3133
6153.17 3098
6153.91 3061
6154.65 3094
6155.39 3117
6156.13 3202
6156.87 3290
6157.61 3295
6158.35 3377
6159.09 3265
6159.83 3282
6160.58 3374
6161.32 3481
6162.06 3561
6162.80 3480
6163.54 3551
6164.28 3672
6165.02 3980
6165.76 3964
6166.50 4098
6167.24 4163
6167.98 4186
6168.72 4338
6169.46 4338
6170.20 4428
6170.95 4760
6171.69 4924
6172.43 4668
6173.17 5159
6173.91 5231
6174.65 4845
6175.39 4908
6176.13 5006
6176.88 4875
6177.62 4406
6178.36 4509
6179.10 4290
6179.84 4073
6180.58 3813
6181.33 3861
6182.07 3964
6182.81 4155
6183.55 4062
6184.29 4086
6185.03 3924
6185.78 4011
6186.52 3896
6187.26 4124
6188.00 4089
6188.74 4093
6189.49 4192
6190.23 4090
6190.97 4189
6191.71 4097
6192.46 4372
6193.20 4501
6193.94 4507
6194.68 4474
6195.43 4591
6196.17 4562
6196.91 4683
6197.65 4569
6198.40 4487
6199.14 4608
6199.88 4714
6200.62 4720
6201.37 4941
6202.11 4973
6202.85 5161
6203.60 5081
6204.34 5709
6205.08 6317
6205.83 6912
6206.57 7909
6207.31 9158
6208.06 10716
6208.80 12005
6209.54 13108
6210.29 13836
6211.03 13876
6211.77 13322
6212.52 12645
6213.26 11475
6214.00 10152
6214.75 8904
6215.49 7510
6216.23 6823
6216.98 6491
6217.72 5726
6218.47 5141
6219.21 5019
6219.95 4799
6220.70 4687
6221.44 5073
6222.19 5188
6222.93 5493
6223.67 5544
6224.42 6080
6225.16 6277
6225.91 6302
6226.65 6516
6227.40 6281
6228.14 5921
6228.89 5787
6229.63 5351
6230.37 4994
6231.12 4598
6231.86 4472
6232.61 4414
6233.35 3967
6234.10 3940
6234.84 3912
6235.59 4073
6236.33 3984
6237.08 4041
6237.82 4045
6238.57 3894
6239.31 4095
6240.06 4129
6240.80 4119
6241.55 4355
6242.29 4193
6243.04 4411
6243.79 4633
6244.53 4532
6245.28 4480
6246.02 4650
6246.77 4813
6247.51 5175
6248.26 5207
6249.00 5565
6249.75 5483
6250.50 5609
6251.24 5222
6251.99 5035
6252.73 4890
6253.48 4587
6254.23 4735
6254.97 4704
6255.72 4535
6256.46 4449
6257.21 4455
6257.96 4290
6258.70 4425
6259.45 4546
6260.20 4498
6260.94 4481
6261.69 4416
6262.44 4431
6263.18 4204
6263.93 4180
6264.68 4249
6265.42 4287
6266.17 4212
6266.92 4363
6267.66 4210
6268.41 4172
6269.16 4314
6269.90 4269
6270.65 4348
6271.40 4126
6272.14 4160
6272.89 4403
6273.64 4464
6274.39 4560
6275.13 4547
6275.88 4982
6276.63 5056
6277.38 4966
6278.12 5065
6278.87 4955
6279.62 5042
6280.37 4784
6281.11 4618
6281.86 4575
6282.61 4359
6283.36 4208
6284.10 4301
6284.85 4298
6285.60 4204
6286.35 4101
6287.10 4192
6287.84 4513
6288.59 4417
6289.34 4343
6290.09 4407
6290.84 4515
6291.59 4570
6292.33 4275
6293.08 4331
6293.83 4284
6294.58 4112
6295.33 4032
6296.08 3984
6296.82 3795
6297.57 3744
6298.32 3712
6299.07 3575
6299.82 3584
6300.57 3710
6301.32 3652
6302.07 3608
6302.81 3620
6303.56 3755
6304.31 3695
6305.06 3537
6305.81 3630
6306.56 3627
6307.31 3790
6308.06 3723
6308.81 3485
6309.56 3805
6310.31 3791
6311.06 3863
6311.81 3968
6312.56 3693
6313.30 3778
6314.05 3847
6314.80 3962
6315.55 4067
6316.30 3810
6317.05 3673
6317.80 3662
6318.55 3590
6319.30 3609
6320.05 3418
6320.80 3353
6321.55 3412
6322.30 3320
6323.05 3187
6323.80 3259
6324.55 3323
6325.30 3121
6326.05 3162
6326.80 3096
6327.56 3269
6328.31 3258
6329.06 3299
6329.81 3258
6330.56 3257
6331.31 3228
6332.06 2940
6332.81 3190
6333.56 3174
6334.31 3192
6335.06 3120
6335.81 3100
6336.56 3077
6337.31 3018
6338.07 3136
6338.82 2995
6339.57 2956
6340.32 2863
6341.07 2877
6341.82 2969
6342.57 2982
6343.32 3033
6344.08 2969
6344.83 3083
6345.58 3149
6346.33 3174
6347.08 3186
6347.83 3050
6348.58 3012
6349.34 3061
6350.09 3203
6350.84 3149
6351.59 3166
6352.34 3126
6353.10 3104
6353.85 3159
6354.60 3103
6355.35 2932
6356.10 3206
6356.86 3047
6357.61 2800
6358.36 2881
6359.11 2869
6359.87 2676
6360.62 2767
6361.37 2841
6362.12 2762
6362.87 2794
6363.63 2833
6364.38 2757
6365.13 2835
6365.89 2916
6366.64 2883
6367.39 3035
6368.14 3022
6368.90 2833
6369.65 2837
6370.40 2875
6371.16 2920
6371.91 2837
6372.66 2830
6373.41 2762
6374.17 2608
6374.92 2836
6375.67 2811
6376.43 2757
6377.18 2785
6377.93 2811
6378.69 2758
6379.44 2787
6380.19 2843
6380.95 2835
6381.70 2907
6382.46 3018
6383.21 2946
6383.96 2945
6384.72 2941
6385.47 2924
6386.22 2939
6386.98 2931
6387.73 2868
6388.49 2904
6389.24 2564
6389.99 2662
6390.75 2810
6391.50 2836
6392.26 2755
6393.01 2762
6393.77 2616
6394.52 2581
6395.28 2568
6396.03 2776
6396.78 2767
6397.54 2636
6398.29 2744
6399.05 2579
6399.80 2669
6400.56 2677
6401.31 2671
6402.07 2715
6402.82 2820
6403.58 2664
6404.33 2632
6405.09 2661
6405.84 2564
6406.60 2563
6407.35 2857
6408.11 2745
6408.86 2609
6409.62 2582
6410.37 2571
6411.13 2696
6411.88 2750
6412.64 2782
6413.39 2934
6414.15 2889
6414.91 2865
6415.66 2861
6416.42 2641
6417.17 2642
6417.93 2669
6418.68 2832
6419.44 2749
6420.20 2599
6420.95 2670
6421.71 2739
6422.46 2711
6423.22 2697
6423.98 2654
6424.73 2536
6425.49 2558
6426.24 2657
6427.00 2597
6427.76 2740
6428.51 2666
6429.27 2598
6430.03 2662
6430.78 2665
6431.54 2711
6432.30 2761
6433.05 2870
6433.81 2824
6434.57 2581
6435.32 2787
6436.08 2773
6436.84 2612
6437.59 2631
6438.35 2816
6439.11 2767
6439.87 2694
6440.62 2638
6441.38 2808
6442.14 2649
6442.89 2857
6443.65 2750
6444.41 2663
6445.17 2596
6445.92 2668
6446.68 2704
6447.44 2614
6448.20 2680
6448.95 2527
6449.71 2674
6450.47 2864
6451.23 2798
6451.98 2707
6452.74 2688
6453.50 2849
6454.26 2870
6455.02 2790
6455.77 2746
6456.53 2824
6457.29 2916
6458.05 2864
6458.81 2781
6459.56 2550
6460.32 2650
6461.08 2718
6461.84 2798
6462.60 2989
6463.36 2705
6464.11 2722
6464.87 2677
6465.63 2748
6466.39 2862
6467.15 2813
6467.91 2903
6468.67 2765
6469.43 2931
6470.18 2863
6470.94 2941
6471.70 2889
6472.46 2925
6473.22 2850
6473.98 2888
6474.74 2861
6475.50 2965
6476.26 2756
6477.02 2858
6477.77 2762
6478.53 2772
6479.29 2880
6480.05 2828
6480.81 2894
6481.57 2843
6482.33 2873
6483.09 3018
6483.85 3001
6484.61 3072
6485.37 3221
6486.13 3428
6486.89 3259
6487.65 3237
6488.41 3175
6489.17 3243
6489.93 3150
6490.69 3191
6491.45 3354
6492.21 3330
6492.97 3284
6493.73 3464
6494.49 3558
6495.25 3579
6496.01 3503
6496.77 3320
6497.53 3424
6498.29 3538
6499.05 3404
6499.81 3475
6500.57 3681
6501.33 3729
6502.10 3687
6502.86 3698
6503.62 3651
6504.38 3539
6505.14 3481
6505.90 3605
6506.66 3613
6507.42 3741
6508.18 3804
6508.94 3883
6509.71 3869
6510.47 3971
6511.23 3913
6511.99 4079
6512.75 4081
6513.51 3968
6514.27 3925
6515.03 3984
6515.80 4018
6516.56 3840
6517.32 4000
6518.08 3948
6518.84 4119
6519.60 4451
6520.37 4457
6521.13 4579
6521.89 4852
6522.65 5151
6523.41 5142
6524.18 5273
6524.94 5615
6525.70 5549
6526.46 5392
6527.22 5261
6527.99 5027
6528.75 5143
6529.51 5136
6530.27 4865
6531.04 4719
6531.80 5194
6532.56 5691
6533.32 6103
6534.09 6742
6534.85 7388
6535.61 8592
6536.37 9699
6537.14 10125
6537.90 10306
6538.66 9994
6539.42 9275
6540.19 8674
6540.95 7906
6541.71 7065
6542.48 6175
6543.24 5518
6544.00 5069
6544.77 4600
6545.53 4302
6546.29 4248
6547.06 4120
6547.82 4045
6548.58 3799
6549.35 3814
6550.11 3742
6550.87 3795
6551.64 4018
6552.40 4000
6553.16 3952
6553.93 3816
6554.69 3847
6555.46 3562
6556.22 3744
6556.98 3863
6557.75 3723
6558.51 3748
6559.28 3806
6560.04 4050
6560.80 4054
6561.57 4036
6562.33 4130
6563.10 4257
6563.86 4326
6564.63 4293
6565.39 4348
6566.15 4279
6566.92 4263
6567.68 4154
6568.45 4166
6569.21 4255
6569.98 4329
6570.74 4192
6571.51 4299
6572.27 4500
6573.04 4759
6573.80 4599
6574.57 4611
6575.33 4648
6576.10 4679
6576.86 4788
6577.63 4880
6578.39 4708
6579.16 4608
6579.92 4596
6580.69 4725
6581.45 4857
6582.22 5122
6582.98 5319
6583.75 5122
6584.51 5324
6585.28 5479
6586.05 5553
6586.81 5416
6587.58 5231
6588.34 5119
6589.11 5440
6589.87 5256
6590.64 5457
6591.41 5625
6592.17 5741
6592.94 5645
6593.70 5442
6594.47 5160
6595.24 5015
6596.00 4995
6596.77 4779
6597.54 4682
6598.30 4527
6599.07 4524
6599.83 4287
6600.60 4070
6601.37 4240
6602.13 3998
6602.90 4005
6603.67 3932
6604.43 3956
6605.20 3847
6605.97 3802
6606.73 3976
6607.50 3902
6608.27 4051
6609.04 4049
6609.80 4105
6610.57 4189
6611.34 3974
6612.10 4137
6612.87 4080
6613.64 4109
6614.40 3965
6615.17 4014
6615.94 3983
6616.71 3950
6617.47 4057
6618.24 3973
6619.01 4144
6619.78 4246
6620.54 4448
6621.31 4271
6622.08 4230
6622.85 4431
6623.62 4313
6624.38 4402
6625.15 4506
6625.92 4351
6626.69 4317
6627.46 4215
6628.22 4026
6628.99 3950
6629.76 4198
6630.53 4157
6631.30 4280
6632.06 4576
6632.83 4931
6633.60 5033
6634.37 5062
6635.14 5192
6635.91 5100
6636.67 5002
6637.44 5238
6638.21 4858
6638.98 4509
6639.75 4434
6640.52 4194
6641.29 4287
6642.06 4023
6642.83 3936
6643.59 3963
6644.36 3855
6645.13 3862
6645.90 3831
6646.67 3848
6647.44 3779
6648.21 3877
6648.98 3975
6649.75 4006
6650.52 4205
6651.29 3998
6652.06 3756
6652.82 3701
6653.59 3704
6654.36 3785
6655.13 3726
6655.90 3606
6656.67 3507
6657.44 3508
6658.21 3483
6658.98 3430
6659.75 3610
6660.52 3681
6661.29 3825
6662.06 3804
6662.83 3658
6663.60 3801
6664.37 4043
6665.14 4072
6665.91 4200
6666.68 4086
6667.45 4114
6668.22 4131
6668.99 4114
6669.77 3742
6670.54 3787
6671.31 3560
6672.08 3618
6672.85 3480
6673.62 3636
6674.39 3554
6675.16 3414
6675.93 3390
6676.70 3456
6677.47 3379
6678.24 3367
6679.01 3392
6679.79 3407
6680.56 3309
6681.33 3230
6682.10 3342
6682.87 3515
6683.64 3601
6684.41 3768
6685.18 3682
6685.96 3622
6686.73 3702
6687.50 3806
6688.27 3919
6689.04 3705
6689.81 3611
6690.58 3591
6691.36 3670
6692.13 3338
6692.90 3298
6693.67 3379
6694.44 3130
6695.22 3132
6695.99 3342
6696.76 3105
6697.53 3151
6698.30 3127
6699.08 3171
6699.85 3253
6700.62 3343
6701.39 3431
6702.17 3322
6702.94 3354
6703.71 3360
6704.48 3235
6705.26 3212
6706.03 3319
6706.80 3039
6707.57 3061
6708.35 3080
6709.12 2942
6709.89 2898
6710.66 3169
6711.44 2972
6712.21 3081
6712.98 2875
6713.76 2898
6714.53 2846
6715.30 2868
6716.08 2888
6716.85 2797
6717.62 2953
6718.39 2949
6719.17 2949
6719.94 2855
6720.71 2799
6721.49 2828
6722.26 2939
6723.04 2929
6723.81 2782
6724.58 2935
6725.36 2973
6726.13 2814
6726.90 2807
6727.68 2733
6728.45 2803
6729.23 2802
6730.00 2904
6730.77 2748
6731.55 2832
6732.32 2721
6733.10 2693
6733.87 2859
6734.64 2765
6735.42 2763
6736.19 2887
6736.97 2763
6737.74 2812
6738.52 2835
6739.29 2751
6740.06 3013
6740.84 3015
6741.61 3016
6742.39 2921
6743.16 2832
6743.94 3121
6744.71 3000
6745.49 3068
6746.26 3123
6747.04 2967
6747.81 3200
6748.59 3144
6749.36 3007
6750.14 3108
6750.91 3168
6751.69 3150
6752.46 2979
6753.24 2864
6754.01 2806
6754.79 2652
6755.56 2716
6756.34 2786
6757.12 2645
6757.89 2937
6758.67 2796
6759.44 2794
6760.22 2798
6760.99 2603
6761.77 2760
6762.55 2830
6763.32 2773
6764.10 2807
6764.87 2779
6765.65 2676
6766.43 2793
6767.20 2614
6767.98 2793
6768.75 2693
6769.53 2692
6770.31 2725
6771.08 2686
6771.86 2747
6772.64 2525
6773.41 2539
6774.19 2806
6774.96 2915
6775.74 2878
6776.52 2901
6777.29 3005
6778.07 2983
6778.85 2933
6779.62 3027
6780.40 3007
6781.18 3004
6781.96 2902
6782.73 2690
6783.51 2784
6784.29 2840
6785.06 2783
6785.84 2684
6786.62 2626
6787.40 2769
6788.17 2578
6788.95 2612
6789.73 2654
6790.50 2566
6791.28 2668
6792.06 2543
6792.84 2722
6793.61 2629
6794.39 2488
6795.17 2500
6795.95 2428
6796.73 2567
6797.50 2604
6798.28 2478
6799.06 2628
6799.84 2632
6800.62 2649
6801.39 2438
6802.17 2493
6802.95 2598
6803.73 2621
6804.51 2638
6805.28 2562
6806.06 2532
6806.84 2660
6807.62 2522
6808.40 2571
6809.18 2770
6809.95 2675
6810.73 2622
6811.51 2523
6812.29 2595
6813.07 2520
6813.85 2665
6814.63 2691
6815.41 2615
6816.18 2605
6816.96 2671
6817.74 2773
6818.52 2815
6819.30 2733
6820.08 2676
6820.86 2627
6821.64 2586
6822.42 2613
6823.20 2624
6823.98 2595
6824.76 2492
6825.54 2494
6826.31 2597
6827.09 2598
6827.87 2506
6828.65 2600
6829.43 2673
6830.21 2757
6830.99 2754
6831.77 2575
6832.55 2676
6833.33 2647
6834.11 2790
6834.89 2818
6835.67 2577
6836.45 2497
6837.23 2575
6838.01 2659
6838.79 2733
6839.57 2638
6840.35 2702
6841.13 2587
6841.91 2538
6842.69 2617
6843.47 2665
6844.25 2623
6845.04 2616
6845.82 2757
6846.60 2688
6847.38 2636
6848.16 3012
6848.94 3017
6849.72 3405
6850.50 3585
6851.28 3678
6852.06 3731
6852.84 3607
6853.62 3667
6854.41 3557
6855.19 3476
6855.97 3365
6856.75 3232
6857.53 3208
6858.31 2944
6859.09 2772
6859.87 2771
6860.66 2854
6861.44 2791
6862.22 2692
6863.00 2796
6863.78 2874
6864.56 2959
6865.35 3071
6866.13 3046
6866.91 3145
6867.69 3183
6868.47 3067
6869.25 3330
6870.04 3077
6870.82 2936
6871.60 2985
6872.38 2935
6873.16 2961
6873.95 2978
6874.73 3034
6875.51 2889
6876.29 2766
6877.08 2789
6877.86 2822
6878.64 2827
6879.42 2779
6880.21 2802
6880.99 2818
6881.77 2933
6882.55 2931
6883.34 2937
6884.12 2955
6884.90 3017
6885.69 2926
6886.47 3053
6887.25 3334
6888.03 3249
6888.82 3281
6889.60 3271
6890.38 3084
6891.17 3173
6891.95 3031
6892.73 3057
6893.52 3022
6894.30 3055
6895.08 3308
6895.87 3250
6896.65 3123
6897.43 3145
6898.22 3129
6899.00 2992
6899.78 3133
6900.57 3049
6901.35 3096
6902.14 2966
6902.92 2977
6903.70 3040
6904.49 3059
6905.27 2942
6906.06 3084
6906.84 2906
6907.62 2916
6908.41 3020
6909.19 3070
6909.98 2795
6910.76 2691
6911.54 2697
6912.33 2780
6913.11 2681
6913.90 2612
6914.68 2860
6915.47 2889
6916.25 2741
6917.04 2821
6917.82 2994
6918.61 3006
6919.39 3023
6920.18 2901
6920.96 3219
6921.75 2999
6922.53 2933
6923.32 3274
6924.10 3146
6924.89 2925
6925.67 3062
6926.46 3099
6927.24 2986
6928.03 2970
6928.81 2968
6929.60 2957
6930.38 2991
6931.17 3077
6931.95 2967
6932.74 3027
6933.52 3047
6934.31 3063
6935.10 2999
6935.88 2924
6936.67 2898
6937.45 2771
6938.24 2852
6939.02 2957
6939.81 3073
6940.60 2843
6941.38 3002
6942.17 3116
6942.95 3083
6943.74 3145
6944.53 3105
6945.31 3197
6946.10 2954
6946.89 3163
6947.67 3261
6948.46 3222
6949.25 3280
6950.03 3166
6950.82 3236
6951.61 3133
6952.39 2979
6953.18 3174
6953.97 3156
6954.75 3270
6955.54 3239
6956.33 3372
6957.11 3337
6957.90 3275
6958.69 3174
6959.47 3336
6960.26 3228
6961.05 3312
6961.84 3326
6962.62 3352
6963.41 3435
6964.20 3394
6964.98 3359
6965.77 3343
6966.56 3479
6967.35 3521
6968.13 3484
6968.92 3502
6969.71 3691
6970.50 3682
6971.28 3658
6972.07 3700
6972.86 3732
6973.65 3691
6974.44 3808
6975.22 3723
6976.01 3619
6976.80 3867
6977.59 3996
6978.38 3996
6979.16 3992
6979.95 4061
6980.74 4339
6981.53 4736
6982.32 4906
6983.11 5213
6983.89 5838
6984.68 6575
6985.47 7109
6986.26 7234
6987.05 7556
6987.84 7525
6988.63 7311
6989.41 6822
6990.20 6345
6990.99 5879
6991.78 5261
6992.57 4762
6993.36 4501
6994.15 4163
6994.94 4126
6995.73 4281
6996.52 4679
6997.30 4904
6998.09 5104
6998.88 5949
6999.67 6495
7000.46 6884
7001.25 6835
7002.04 6791
7002.83 6721
7003.62 6475
7004.41 5855
7005.20 5246
7005.99 4704
7006.78 4499
7007.57 4154
7008.36 3895
7009.15 3771
7009.94 3498
7010.73 3269
7011.52 3352
7012.31 3365
7013.10 3325
7013.89 3413
7014.68 3466
7015.47 3629
7016.26 3723
7017.05 3563
7017.84 3561
7018.63 3452
7019.42 3469
7020.21 3339
7021.00 3292
7021.79 3198
7022.58 3133
7023.37 3181
7024.16 3230
7024.95 3175
7025.75 3298
7026.54 3228
7027.33 3227
7028.12 3214
7028.91 3231
7029.70 3101
7030.49 2921
7031.28 3171
7032.07 3050
7032.86 2871
7033.66 2956
7034.45 2832
7035.24 2921
7036.03 2922
7036.82 3065
7037.61 3079
7038.40 3189
7039.20 3205
7039.99 3147
7040.78 3312
7041.57 3343
7042.36 3350
7043.15 3333
7043.95 3223
7044.74 3289
7045.53 3131
7046.32 3183
7047.11 3291
7047.91 3147
7048.70 3399
7049.49 3207
7050.28 3149
7051.07 3386
7051.87 3388
7052.66 3280
7053.45 3175
7054.24 3201
7055.04 3157
7055.83 2952
7056.62 2894
7057.41 2919
7058.21 3030
7059.00 3120
7059.79 2979
7060.58 2948
7061.38 2924
7062.17 2767
7062.96 2930
7063.76 2801
7064.55 2831
7065.34 2894
7066.14 2814
7066.93 2698
7067.72 2698
7068.51 2825
7069.31 2872
7070.10 2916
7070.89 2940
7071.69 2846
7072.48 2847
7073.28 2684
7074.07 2646
7074.86 2701
7075.66 2652
7076.45 2687
7077.24 2558
7078.04 2499
7078.83 2722
7079.62 2643
7080.42 2696
7081.21 2586
7082.01 2635
7082.80 2722
7083.59 2556
7084.39 2521
7085.18 2685
7085.98 2658
7086.77 2694
7087.57 2523
7088.36 2510
7089.15 2452
7089.95 2652
7090.74 2457
7091.54 2400
7092.33 2377
7093.13 2408
7093.92 2437
7094.72 2470
7095.51 2450
7096.31 2366
7097.10 2428
7097.89 2366
7098.69 2349
7099.48 2446
7100.28 2428
7101.07 2465
7101.87 2448
7102.66 2368
7103.46 2300
7104.26 2486
7105.05 2467
7105.85 2320
7106.64 2392
7107.44 2372
7108.23 2348
7109.03 2267
7109.82 2316
7110.62 2400
7111.41 2414
7112.21 2497
7113.01 2394
7113.80 2375
7114.60 2389
7115.39 2384
7116.19 2397
7116.98 2270
7117.78 2372
7118.58 2376
7119.37 2349
7120.17 2476
7120.97 2495
7121.76 2489
7122.56 2407
7123.35 2399
7124.15 2459
7124.95 2412
7125.74 2323
7126.54 2336
7127.34 2293
7128.13 2288
7128.93 2286
7129.73 2218
7130.52 2120
7131.32 2302
7132.12 2323
7132.91 2351
7133.71 2215
7134.51 2121
7135.30 2332
7136.10 2280
7136.90 2316
7137.69 2347
7138.49 2298
7139.29 2200
7140.09 2292
7140.88 2292
7141.68 2323
7142.48 2170
7143.28 2160
7144.07 2120
7144.87 2302
7145.67 2297
7146.47 2339
7147.26 2216
7148.06 2307
7148.86 2257
7149.66 2334
7150.45 2271
7151.25 2379
7152.05 2340
7152.85 2266
7153.65 2262
7154.44 2188
7155.24 2208
7156.04 2292
7156.84 2228
7157.64 2284
7158.43 2255
7159.23 2209
7160.03 2103
7160.83 2201
7161.63 2202
7162.43 2165
7163.22 2265
7164.02 2120
7164.82 2207
7165.62 2223
7166.42 2152
7167.22 2132
7168.02 2127
7168.82 2139
7169.61 2085
7170.41 2031
7171.21 2183
7172.01 2174
7172.81 2106
7173.61 2077
7174.41 2247
7175.21 2181
7176.01 2057
7176.81 2059
7177.61 2059
7178.41 2166
7179.20 2179
7180.00 2238
7180.80 2122
7181.60 2040
7182.40 2113
7183.20 2170
7184.00 2159
7184.80 2205
7185.60 2258
7186.40 2174
7187.20 2203
7188.00 2183
7188.80 2100
7189.60 2021
7190.40 2068
7191.20 2010
7192.00 2061
7192.80 2041
7193.60 2017
7194.40 1967
7195.20 1936
7196.00 2082
7196.80 2027
7197.60 2128
7198.40 2175
7199.20 2087
7200.00 2095
7200.81 2178
7201.61 2188
7202.41 2203
7203.21 2181
7204.01 2074
7204.81 2088
7205.61 2069
7206.41 2025
7207.21 1972
7208.01 1987
7208.81 2060
7209.61 2022
7210.42 1951
7211.22 2006
7212.02 2059
7212.82 2045
7213.62 2063
7214.42 1975
7215.22 2012
7216.03 1850
7216.83 2046
7217.63 2050
7218.43 2034
7219.23 2030
7220.03 2012
7220.83 1923
7221.64 1948
7222.44 1954
7223.24 1958
7224.04 2020
7224.84 2093
7225.65 2082
7226.45 2141
7227.25 2150
7228.05 2184
7228.85 2262
7229.66 2090
7230.46 2069
7231.26 2063
7232.06 2033
7232.87 2141
7233.67 2060
7234.47 2051
7235.27 2091
7236.08 2040
7236.88 2168
7237.68 2173
7238.48 2311
7239.29 2270
7240.09 2253
7240.89 2424
7241.70 2341
7242.50 2386
7243.30 2322
7244.10 2223
7244.91 2274
7245.71 2224
7246.51 2189
7247.32 2158
7248.12 2102
7248.92 2120
7249.73 2021
7250.53 2056
7251.33 2203
7252.14 2136
7252.94 2272
7253.74 2282
7254.55 2223
7255.35 2156
7256.15 2148
7256.96 2231
7257.76 2119
7258.57 2089
7259.37 2215
7260.17 2203
7260.98 2148
7261.78 2141
7262.59 2283
7263.39 2309
7264.19 2160
7265.00 2102
7265.80 2264
7266.61 2434
7267.41 2276
7268.22 2332
7269.02 2149
7269.82 2422
7270.63 2449
7271.43 2354
7272.24 2397
7273.04 2261
7273.85 2410
7274.65 2437
7275.46 2298
7276.26 2401
7277.07 2538
7277.87 2576
7278.68 2619
7279.48 2705
7280.29 2770
7281.09 3042
7281.90 3317
7282.70 3511
7283.51 3950
7284.31 4393
7285.12 4578
7285.92 4743
7286.73 4542
7287.53 4295
7288.34 4130
7289.14 3833
7289.95 3531
7290.76 3174
7291.56 3048
7292.37 2846
7293.17 2707
7293.98 2393
7294.78 2382
7295.59 2450
7296.40 2441
7297.20 2474
7298.01 2342
7298.81 2479
7299.62 2618
7300.43 2440
7301.23 2482
7302.04 2501
7302.84 2467
7303.65 2545
7304.46 2638
7305.26 2607
7306.07 2626
7306.88 2473
7307.68 2449
7308.49 2558
7309.30 2626
7310.10 2625
7310.91 2753
7311.72 2837
7312.52 2719
7313.33 2695
7314.14 2768
7314.94 2801
7315.75 2905
7316.56 2946
7317.37 3066
7318.17 3270
7318.98 3242
7319.79 3494
7320.59 3484
7321.40 3706
7322.21 3779
7323.02 3780
7323.82 3571
7324.63 3275
7325.44 3159
7326.25 3031
7327.05 2896
7327.86 2685
7328.67 2591
7329.48 2604
7330.28 2532
7331.09 2586
7331.90 2585
7332.71 2474
7333.52 2455
7334.32 2352
7335.13 2573
7335.94 2575
7336.75 2584
7337.56 2616
7338.36 2570
7339.17 2510
7339.98 2547
7340.79 2544
7341.60 2692
7342.41 2597
7343.22 2426
7344.02 2366
7344.83 2268
7345.64 2357
7346.45 2491
7347.26 2486
7348.07 2330
7348.88 2409
7349.68 2345
7350.49 2316
7351.30 2431
7352.11 2311
7352.92 2303
7353.73 2475
7354.54 2281
7355.35 2350
7356.16 2380
7356.97 2331
7357.78 2382
7358.59 2369
7359.39 2449
7360.20 2359
7361.01 2425
7361.82 2520
7362.63 2484
7363.44 2308
7364.25 2243
7365.06 2459
7365.87 2563
7366.68 2385
7367.49 2456
7368.30 2493
7369.11 2342
7369.92 2474
7370.73 2440
7371.54 2515
7372.35 2535
7373.16 2295
7373.97 2422
7374.78 2585
7375.59 2608
7376.40 2530
7377.21 2655
7378.02 2745
7378.83 2816
7379.64 2977
7380.45 3174
7381.26 3305
7382.08 3415
7382.89 3339
7383.70 3239
7384.51 3290
7385.32 3011
7386.13 2999
7386.94 2972
7387.75 2762
7388.56 2644
7389.37 2488
7390.18 2553
7391.00 2508
7391.81 2504
7392.62 2446
7393.43 2393
7394.24 2387
7395.05 2389
7395.86 2528
7396.67 2679
7397.49 2923
7398.30 2955
7399.11 3044
7399.92 3254
7400.73 3426
7401.54 3301
7402.36 3456
7403.17 3115
7403.98 3094
7404.79 3041
7405.60 2898
7406.42 2621
7407.23 2545
7408.04 2510
7408.85 2454
7409.66 2413
7410.48 2480
7411.29 2249
7412.10 2300
7412.91 2310
7413.73 2308
7414.54 2273
7415.35 2215
7416.16 2314
7416.98 2316
7417.79 2267
7418.60 2158
7419.41 2260
7420.23 2256
7421.04 2270
7421.85 2244
7422.66 2204
7423.48 2182
7424.29 2005
7425.10 2077
7425.92 1987
7426.73 2093
7427.54 2229
7428.36 2150
7429.17 1968
7429.98 1956
7430.80 1996
7431.61 2082
7432.42 2002
7433.24 2021
7434.05 2029
7434.86 2154
7435.68 2094
7436.49 1952
7437.30 2187
7438.12 2189
7438.93 2100
7439.74 2085
7440.56 2041
7441.37 2071
7442.19 2174
7443.00 2051
7443.81 2059
7444.63 2087
7445.44 2100
7446.26 2032
7447.07 2030
7447.89 2091
7448.70 2108
7449.51 2103
7450.33 2089
7451.14 2136
7451.96 2074
7452.77 2020
7453.59 2024
7454.40 1962
7455.22 1926
7456.03 1857
7456.85 2019
7457.66 1938
7458.47 1999
7459.29 2018
7460.10 2028
7460.92 1937
7461.73 1954
7462.55 1867
7463.36 2042
7464.18 2022
7464.99 2098
7465.81 2053
7466.63 2089
7467.44 2119
7468.26 2216
7469.07 2211
7469.89 2153
7470.70 2147
7471.52 2079
7472.33 2095
7473.15 2091
7473.96 2176
7474.78 2087
7475.60 2058
7476.41 1982
7477.23 1876
7478.04 1880
7478.86 1943
7479.68 2149
7480.49 2139
7481.31 1900
7482.12 1982
7482.94 1878
7483.76 1844
7484.57 1975
7485.39 2002
7486.21 1957
7487.02 1909
7487.84 1951
7488.65 1947
7489.47 1806
7490.29 1857
7491.10 1969
7491.92 1951
7492.74 1736
7493.55 1809
7494.37 1770
7495.19 1809
7496.01 1878
7496.82 1999
7497.64 1981
7498.46 1885
7499.27 1893
7500.09 1871
7500.91 1859
7501.72 1784
7502.54 1830
7503.36 1860
7504.18 1842
7504.99 1840
7505.81 1794
7506.63 1960
7507.45 1972
7508.26 1860
7509.08 1917
7509.90 1865
7510.72 1794
7511.53 1846
7512.35 1881
7513.17 1946
7513.99 1853
7514.81 1873
7515.62 1890
7516.44 1960
7517.26 1971
7518.08 1825
7518.90 1780
7519.71 1856
7520.53 1776
7521.35 1751
7522.17 1804
7522.99 1892
7523.81 1931
7524.62 1836
7525.44 1881
7526.26 1802
7527.08 1781
7527.90 1643
7528.72 1878
7529.54 1885
7530.35 1738
7531.17 1729
7531.99 1906
7532.81 1878
7533.63 1849
7534.45 1794
7535.27 1753
7536.09 1773
7536.91 1820
7537.73 1817
7538.54 1844
7539.36 1831
7540.18 1886
7541.00 1815
7541.82 1759
7542.64 1957
7543.46 1896
7544.28 1776
7545.10 1829
7545.92 1783
7546.74 1840
7547.56 1957
7548.38 1944
7549.20 1895
7550.02 1977
7550.84 1984
7551.66 1982
7552.48 1853
7553.30 1767
7554.12 1851
7554.94 2001
7555.76 1839
7556.58 1904
7557.40 1962
7558.22 1997
7559.04 2087
7559.86 2112
7560.68 2138
7561.50 2019
7562.32 1963
7563.14 1996
7563.96 1963
7564.78 1985
7565.60 1933
7566.42 1845
7567.24 1902
7568.07 1903
7568.89 2004
7569.71 1983
7570.53 1846
7571.35 1873
7572.17 1876
7572.99 1875
7573.81 1750
7574.63 1808
7575.45 1912
7576.28 1955
7577.10 1830
7577.92 1938
7578.74 1887
7579.56 1888
7580.38 1862
7581.20 1872
7582.03 1899
7582.85 1944
7583.67 1835
7584.49 1886
7585.31 1872
7586.13 1984
7586.96 1997
7587.78 1991
7588.60 1956
7589.42 2059
7590.24 2187
7591.07 2199
7591.89 2064
7592.71 2109
7593.53 2111
7594.35 2142
7595.18 2084
7596.00 2037
7596.82 2082
7597.64 2009
7598.47 2060
7599.29 2130
7600.11 2212
7600.93 2255
7601.76 2171
7602.58 2329
7603.40 2393
7604.22 2363
7605.05 2501
7605.87 2585
7606.69 2630
7607.52 2564
7608.34 2281
7609.16 2231
7609.99 2231
7610.81 2134
7611.63 2166
7612.45 2168
7613.28 2245
7614.10 2243
7614.92 2263
7615.75 2329
7616.57 2351
7617.40 2402
7618.22 2297
7619.04 2363
7619.87 2356
7620.69 2332
7621.51 2392
7622.34 2446
7623.16 2301
7623.98 2218
7624.81 2200
7625.63 2283
7626.46 2283
7627.28 2272
7628.10 2417
7628.93 2486
7629.75 2589
7630.58 2873
7631.40 2942
7632.23 2878
7633.05 2958
7633.87 2922
7634.70 2767
7635.52 2810
7636.35 2642
7637.17 2464
7638.00 2280
7638.82 2140
7639.65 2163
7640.47 2161
7641.30 2044
7642.12 1978
7642.95 1973
7643.77 2087
7644.59 2115
7645.42 2086
7646.24 2167
7647.07 2091
7647.90 2107
7648.72 2132
7649.55 2089
7650.37 2022
7651.20 2002
7652.02 1959
7652.85 1927
7653.67 1974
7654.50 1948
7655.32 1884
7656.15 1811
7656.97 1860
7657.80 1900
7658.63 1871
7659.45 1773
7660.28 1793
7661.10 1803
7661.93 1787
7662.76 1825
7663.58 1838
7664.41 1810
7665.23 1795
7666.06 1763
7666.89 1813
7667.71 1727
7668.54 1777
7669.36 1882
7670.19 1909
7671.02 1789
7671.84 1881
7672.67 1873
7673.50 1785
7674.32 1816
7675.15 1819
7675.98 1704
7676.80 1694
7677.63 1727
7678.46 1725
7679.28 1702
7680.11 1725
7680.94 1690
7681.76 1725
7682.59 1806
7683.42 1716
7684.25 1715
7685.07 1788
7685.90 1825
7686.73 1901
7687.55 1824
7688.38 1884
7689.21 1803
7690.04 1787
7690.86 1818
7691.69 1767
7692.52 1786
7693.35 1736
7694.17 1764
7695.00 1743
7695.83 1752
7696.66 1876
7697.48 1809
7698.31 1758
7699.14 1820
7699.97 1731
7700.80 1862
7701.62 1935
7702.45 1941
7703.28 1736
7704.11 1871
7704.94 1827
7705.77 1701
7706.59 1873
7707.42 1915
7708.25 1851
7709.08 1817
7709.91 1715
7710.74 1792
7711.56 1775
7712.39 1729
7713.22 1685
7714.05 1724
7714.88 1758
7715.71 1695
7716.54 1750
7717.37 1805
7718.19 1755
7719.02 1762
7719.85 1813
7720.68 1770
7721.51 1662
7722.34 1710
7723.17 1774
7724.00 1675
7724.83 1754
7725.66 1791
7726.49 1716
7727.32 1657
7728.14 1760
7728.97 1849
7729.80 1752
7730.63 1725
7731.46 1770
7732.29 1714
7733.12 1780
7733.95 1806
7734.78 1705
7735.61 1696
7736.44 1667
7737.27 1706
7738.10 1756
7738.93 1656
7739.76 1697
7740.59 1743
7741.42 1677
7742.25 1814
7743.08 1838
7743.91 1900
7744.74 2053
7745.57 2173
7746.40 2218
7747.23 2315
7748.06 2407
7748.90 2499
7749.73 2410
7750.56 2496
7751.39 2198
7752.22 2099
7753.05 2027
7753.88 1942
7754.71 1876
7755.54 1851
7756.37 1747
7757.20 1720
7758.03 1657
7758.87 1701
7759.70 1809
7760.53 1892
7761.36 1974
7762.19 1892
7763.02 1902
7763.85 1974
7764.68 2008
7765.52 1909
7766.35 1825
7767.18 1832
7768.01 1809
7768.84 1779
7769.67 1691
7770.51 1711
7771.34 1582
7772.17 1633
7773.00 1666
7773.83 1621
7774.67 1762
7775.50 1726
7776.33 1659
7777.16 1631
7777.99 1764
7778.83 1776
7779.66 1690
7780.49 1597
7781.32 1637
7782.15 1673
7782.99 1771
7783.82 1739
7784.65 1645
7785.48 1697
7786.32 1875
7787.15 1751
7787.98 1651
7788.82 1704
7789.65 1560
7790.48 1629
7791.31 1714
7792.15 1640
7792.98 1671
7793.81 1661
7794.65 1681
7795.48 1691
7796.31 1589
7797.14 1601
7797.98 1696
7798.81 1665
7799.64 1652
7800.48 1655
7801.31 1600
7802.14 1791
7802.98 1752
7803.81 1795
7804.65 1751
7805.48 1610
7806.31 1731
7807.15 1671
7807.98 1638
7808.81 1711
7809.65 1618
7810.48 1630
7811.32 1633
7812.15 1713
7812.98 1719
7813.82 1650
7814.65 1710
7815.49 1609
7816.32 1750
7817.15 1758
7817.99 1792
7818.82 1821
7819.66 1697
7820.49 1642
7821.33 1847
7822.16 1821
7822.99 1679
7823.83 1657
7824.66 1672
7825.50 1675
7826.33 1701
7827.17 1834
7828.00 1691
7828.84 1674
7829.67 1659
7830.51 1619
7831.34 1670
7832.18 1746
7833.01 1767
7833.85 1716
7834.68 1714
7835.52 1689
7836.35 1693
7837.19 1723
7838.02 1774
7838.86 1563
7839.69 1644
7840.53 1675
7841.37 1743
7842.20 1646
7843.04 1669
7843.87 1783
7844.71 1736
7845.54 1719
7846.38 1714
7847.22 1662
7848.05 1593
7848.89 1595
7849.72 1660
7850.56 1713
7851.40 1761
7852.23 1753
7853.07 1854
7853.90 1657
7854.74 1832
7855.58 1748
7856.41 1659
7857.25 1696
7858.09 1736
7858.92 1789
7859.76 1775
7860.60 1901
7861.43 1898
7862.27 1741
7863.11 1815
7863.94 1741
7864.78 1744
7865.62 1729
7866.45 1610
7867.29 1624
7868.13 1612
7868.96 1720
7869.80 1694
7870.64 1666
7871.47 1774
7872.31 1667
7873.15 1653
7873.99 1906
7874.82 1736
7875.66 1745
7876.50 1682
7877.34 1727
7878.17 1869
7879.01 1782
7879.85 1819
7880.69 1773
7881.52 1722
7882.36 1598
7883.20 1725
7884.04 1783
7884.87 1780
7885.71 1682
7886.55 1620
7887.39 1509
7888.23 1718
7889.06 1575
7889.90 1682
7890.74 1693
7891.58 1656
7892.42 1689
7893.26 1779
7894.09 1921
7894.93 1664
7895.77 1643
7896.61 1675
7897.45 1820
7898.29 1894
7899.12 1835
7899.96 1888
7900.80 1958
7901.64 1830
7902.48 1852
7903.32 1916
7904.16 1879
7905.00 1774
7905.83 1826
7906.67 1760
7907.51 1672
7908.35 1739
7909.19 1674
7910.03 1703
7910.87 1757
7911.71 1638
7912.55 1675
7913.39 1865
7914.23 1870
7915.07 1830
7915.91 1685
7916.75 1724
7917.58 1864
7918.42 1856
7919.26 1803
7920.10 1870
7920.94 1928
7921.78 1724
7922.62 1607
7923.46 1651
7924.30 1645
7925.14 1602
7925.98 1637
7926.82 1617
7927.66 1594
7928.50 1587
7929.34 1658
7930.18 1503
7931.02 1654
7931.86 1555
7932.70 1648
7933.55 1642
7934.39 1695
7935.23 1643
7936.07 1706
7936.91 1664
7937.75 1618
7938.59 1656
7939.43 1598
7940.27 1623
7941.11 1624
7941.95 1699
7942.79 1642
7943.63 1587
7944.47 1686
7945.32 1660
7946.16 1589
7947.00 1499
7947.84 1591
7948.68 1634
7949.52 1591
7950.36 1596
7951.20 1611
7952.05 1606
7952.89 1619
7953.73 1681
7954.57 1698
7955.41 1694
7956.25 1647
7957.10 1513
7957.94 1567
7958.78 1605
7959.62 1561
7960.46 1594
7961.30 1586
7962.15 1562
7962.99 1685
7963.83 1719
7964.67 1628
7965.51 1736
7966.36 1690
7967.20 1556
7968.04 1588
7968.88 1620
7969.73 1551
7970.57 1683
7971.41 1610
7972.25 1628
7973.10 1563
7973.94 1557
7974.78 1687
7975.62 1645
7976.47 1633
7977.31 1714
7978.15 1741
7978.99 1759
7979.84 1696
7980.68 1761
7981.52 1764
7982.37 1811
7983.21 1709
7984.05 1625
7984.90 1641
7985.74 1547
7986.58 1634
7987.43 1761
7988.27 1681
7989.11 1679
7989.96 1563
7990.80 1591
7991.64 1571
7992.49 1718
7993.33 1615
7994.17 1569
7995.02 1628
7995.86 1644
7996.70 1642
7997.55 1608
7998.39 1646
7999.24 1561
8000.08 1550
8000.92 1601
8001.77 1523
8002.61 1606
8003.46 1693
8004.30 1664
8005.14 1611
8005.99 1570
8006.83 1629
8007.68 1632
8008.52 1554
8009.37 1551
8010.21 1684
8011.06 1606
8011.90 1635
8012.74 1527
8013.59 1566
8014.43 1644
8015.28 1571
8016.12 1577
8016.97 1519
8017.81 1499
8018.66 1489
8019.50 1479
8020.35 1506
8021.19 1446
8022.04 1531
8022.88 1517
8023.73 1556
8024.57 1516
8025.42 1650
8026.26 1601
8027.11 1547
8027.96 1617
8028.80 1574
8029.65 1539
8030.49 1553
8031.34 1605
8032.18 1572
8033.03 1432
8033.87 1454
8034.72 1475
8035.57 1505
8036.41 1475
8037.26 1544
8038.10 1560
8038.95 1494
8039.80 1538
8040.64 1581
8041.49 1567
8042.33 1499
8043.18 1512
8044.03 1535
8044.87 1420
8045.72 1560
8046.57 1544
8047.41 1445
8048.26 1419
8049.11 1531
8049.95 1515
8050.80 1422
8051.64 1483
8052.49 1508
8053.34 1500
8054.19 1502
8055.03 1501
8055.88 1511
8056.73 1479
8057.57 1524
8058.42 1484
8059.27 1503
8060.11 1485
8060.96 1543
8061.81 1486
8062.66 1448
8063.50 1494
8064.35 1513
8065.20 1428
8066.05 1492
8066.89 1508
8067.74 1539
8068.59 1457
8069.44 1508
8070.28 1517
8071.13 1568
8071.98 1544
8072.83 1534
8073.67 1627
8074.52 1557
8075.37 1495
8076.22 1337
8077.07 1377
8077.91 1417
8078.76 1503
8079.61 1501
8080.46 1440
8081.31 1422
8082.15 1389
8083.00 1378
8083.85 1485
8084.70 1426
8085.55 1459
8086.40 1480
8087.25 1485
8088.09 1408
8088.94 1382
8089.79 1415
8090.64 1368
8091.49 1310
8092.34 1371
8093.19 1425
8094.04 1440
8094.88 1526
8095.73 1460
8096.58 1499
8097.43 1484
8098.28 1496
8099.13 1564
8099.98 1504
8100.83 1436
8101.68 1361
8102.53 1505
8103.38 1532
8104.23 1417
8105.07 1445
8105.92 1417
8106.77 1425
8107.62 1465
8108.47 1465
8109.32 1487
8110.17 1493
8111.02 1414
8111.87 1446
8112.72 1419
8113.57 1398
8114.42 1387
8115.27 1322
8116.12 1388
8116.97 1447
8117.82 1574
8118.67 1507
8119.52 1451
8120.37 1473
8121.22 1572
8122.07 1607
8122.92 1480
8123.77 1542
8124.63 1510
8125.48 1511
8126.33 1561
8127.18 1535
8128.03 1554
8128.88 1496
8129.73 1556
8130.58 1668
8131.43 1614
8132.28 1586
8133.13 1517
8133.98 1680
8134.83 1657
8135.69 1643
8136.54 1581
8137.39 1514
8138.24 1562
8139.09 1660
8139.94 1693
8140.79 1805
8141.64 1789
8142.50 1845
8143.35 1819
8144.20 1822
8145.05 1841
8145.90 1814
8146.75 1810
8147.61 1754
8148.46 1739
8149.31 1744
8150.16 1718
8151.01 1640
8151.86 1662
8152.72 1760
8153.57 1639
8154.42 1741
8155.27 1865
8156.13 1965
8156.98 1967
8157.83 1854
8158.68 1746
8159.53 1943
8160.39 1827
8161.24 1766
8162.09 1793
8162.94 1684
8163.80 1632
8164.65 1733
8165.50 1747
8166.35 1666
8167.21 1739
8168.06 1684
8168.91 1732
8169.77 1730
8170.62 1797
8171.47 1728
8172.32 1637
8173.18 1667
8174.03 1758
8174.88 1662
8175.74 1706
8176.59 1681
8177.44 1612
8178.30 1625
8179.15 1685
8180.00 1499
8180.86 1545
8181.71 1611
8182.56 1566
8183.42 1506
8184.27 1442
8185.12 1521
8185.98 1519
8186.83 1525
8187.69 1503
8188.54 1512
8189.39 1551
8190.25 1446
8191.10 1455
8191.96 1422
8192.81 1473
8193.66 1529
8194.52 1425
8195.37 1412
8196.23 1378
8197.08 1439
8197.94 1644
8198.79 1565
8199.64 1501
8200.50 1503
8201.35 1374
8202.21 1403
8203.06 1466
8203.92 1542
8204.77 1491
8205.63 1523
8206.48 1650
8207.34 1647
8208.19 1620
8209.05 1671
8209.90 1571
8210.76 1500
8211.61 1543
8212.47 1576
8213.32 1661
8214.18 1584
8215.03 1621
8215.89 1644
8216.74 1583
8217.60 1532
8218.45 1649
8219.31 1575
8220.16 1600
8221.02 1587
8221.87 1644
8222.73 1626
8223.59 1660
8224.44 1614
8225.30 1609
8226.15 1604
8227.01 1569
8227.87 1592
8228.72 1518
8229.58 1553
8230.43 1524
8231.29 1578
8232.15 1542
8233.00 1451
8233.86 1585
8234.71 1568
8235.57 1590
8236.43 1538
8237.28 1563
8238.14 1520
8239.00 1584
8239.85 1603
8240.71 1583
8241.57 1488
8242.42 1524
8243.28 1487
8244.14 1538
8244.99 1600
8245.85 1518
8246.71 1481
8247.56 1574
8248.42 1649
8249.28 1480
8250.13 1513
8250.99 1635
8251.85 1595
8252.71 1590
8253.56 1582
8254.42 1558
8255.28 1556
8256.13 1468
8256.99 1583
8257.85 1470
8258.71 1435
8259.56 1447
8260.42 1461
8261.28 1528
8262.14 1488
8263.00 1543
8263.85 1649
8264.71 1576
8265.57 1569
8266.43 1487
8267.28 1435
8268.14 1428
8269.00 1466
8269.86 1548
8270.72 1514
8271.58 1536
8272.43 1466
8273.29 1523
8274.15 1489
8275.01 1524
8275.87 1524
8276.73 1523
8277.58 1535
8278.44 1486
8279.30 1449
8280.16 1549
8281.02 1593
8281.88 1530
8282.74 1503
8283.59 1472
8284.45 1557
8285.31 1568
8286.17 1623
8287.03 1642
8287.89 1534
8288.75 1546
8289.61 1490
8290.47 1558
8291.33 1638
8292.18 1575
8293.04 1644
8293.90 1636
8294.76 1587
8295.62 1616
8296.48 1585
8297.34 1578
8298.20 1572
8299.06 1657
8299.92 1636
8300.78 1525
8301.64 1620
8302.50 1628
8303.36 1670
8304.22 1650
8305.08 1693
8305.94 1783
8306.80 1697
8307.66 1733
8308.52 1708
8309.38 1716
8310.24 1675
8311.10 1622
8311.96 1808
8312.82 1754
8313.68 1782
8314.54 1839
8315.40 1932
8316.26 1960
8317.12 1954
8317.98 1972
8318.84 1951
8319.70 1809
8320.56 1904
8321.43 1834
8322.29 1819
8323.15 1628
8324.01 1671
8324.87 1643
8325.73 1626
8326.59 1697
8327.45 1616
8328.31 1638
8329.17 1635
8330.04 1649
8330.90 1675
8331.76 1688
8332.62 1626
8333.48 1691
8334.34 1797
8335.20 1667
8336.07 1620
8336.93 1535
8337.79 1599
8338.65 1663
8339.51 1630
8340.37 1612
8341.24 1687
8342.10 1737
8342.96 1763
8343.82 1773
8344.68 1840
8345.54 1759
8346.41 1869
8347.27 1865
8348.13 1749
8348.99 1699
8349.86 1710
8350.72 1710
8351.58 1705
8352.44 1634
8353.31 1808
8354.17 1790
8355.03 1790
8355.89 1690
8356.76 1802
8357.62 1840
8358.48 1778
8359.34 1653
8360.21 1691
8361.07 1674
8361.93 1766
8362.79 1717
8363.66 1720
8364.52 1733
8365.38 1677
8366.25 1655
8367.11 1675
8367.97 1753
8368.84 1751
8369.70 1748
8370.56 1774
8371.43 1804
8372.29 1790
8373.15 1765
8374.02 1775
8374.88 1722
8375.74 1699
8376.61 1820
8377.47 1804
8378.33 1748
8379.20 1742
8380.06 1735
8380.93 1898
8381.79 1814
8382.65 1783
8383.52 2021
8384.38 1941
8385.25 1958
8386.11 1954
8386.97 1951
8387.84 1989
8388.70 1917
8389.57 1926
8390.43 1904
8391.30 1899
8392.16 1897
8393.02 1922
8393.89 1767
8394.75 1861
8395.62 1862
8396.48 1814
8397.35 1986
8398.21 2035
8399.08 1885
8399.94 1897
8400.81 1983
8401.67 1960
8402.54 1950
8403.40 2075
8404.27 2002
8405.13 1955
8406.00 1896
8406.86 2002
8407.73 1975
8408.59 1987
8409.46 1937
8410.32 1928
8411.19 2019
8412.05 1994
8412.92 2060
8413.78 2100
8414.65 2073
8415.52 2048
8416.38 2099
8417.25 1938
8418.11 2063
8418.98 2135
8419.84 2147
8420.71 2193
8421.58 2136
8422.44 2325
8423.31 2269
8424.17 2336
8425.04 2342
8425.91 2336
8426.77 2376
8427.64 2418
8428.51 2340
8429.37 2527
8430.24 2465
8431.10 2443
8431.97 2418
8432.84 2441
8433.70 2428
8434.57 2479
8435.44 2453
8436.30 2455
8437.17 2641
8438.04 2823
8438.90 2818
8439.77 2972
8440.64 2940
8441.51 2949
8442.37 3057
8443.24 3077
8444.11 3210
8444.97 3091
8445.84 3047
8446.71 2971
8447.58 3067
8448.44 3122
8449.31 3057
8450.18 3104
8451.04 3167
8451.91 3548
8452.78 3850
8453.65 4175
8454.51 4641
8455.38 5168
8456.25 5655
8457.12 6130
8457.99 6137
8458.85 6240
8459.72 6004
8460.59 5604
8461.46 5095
8462.33 4791
8463.19 4434
8464.06 4122
8464.93 4039
8465.80 4090
8466.67 4355
8467.53 4731
8468.40 5589
8469.27 6481
8470.14 7132
8471.01 7496
8471.88 7717
8472.75 7343
8473.61 6826
8474.48 6004
8475.35 5332
8476.22 4920
8477.09 4446
8477.96 3990
8478.83 3710
8479.70 3415
8480.56 3149
8481.43 3179
8482.30 2939
8483.17 2967
8484.04 2878
8484.91 2860
8485.78 2848
8486.65 2846
8487.52 2965
8488.39 2824
8489.26 2803
8490.13 2970
8491.00 2895
8491.87 2931
8492.73 2877
8493.60 2934
8494.47 2852
8495.34 2797
8496.21 2767
8497.08 2841
8497.95 2769
8498.82 2720
8499.69 2688
8500.56 2500
8501.43 2663
8502.30 2659
8503.17 2535
8504.04 2639
8504.91 2680
8505.78 2682
8506.65 2814
8507.52 2922
8508.39 3032
8509.27 3096
8510.14 3172
8511.01 3109
8511.88 2879
8512.75 2765
8513.62 2800
8514.49 2732
8515.36 2660
8516.23 2529
8517.10 2589
8517.97 2536
8518.84 2516
8519.71 2469
8520.59 2430
8521.46 2358
8522.33 2390
8523.20 2381
8524.07 2422
8524.94 2392
8525.81 2637
8526.68 2599
8527.55 2489
8528.43 2429
8529.30 2513
8530.17 2522
8531.04 2508
8531.91 2577
8532.78 2596
8533.66 2542
8534.53 2717
8535.40 2738
8536.27 2482
8537.14 2646
8538.01 2597
8538.89 2619
8539.76 2634
8540.63 2589
8541.50 2532
8542.38 2661
8543.25 2484
8544.12 2560
8544.99 2562
8545.86 2606
8546.74 2629
8547.61 2626
8548.48 2700
8549.35 2572
8550.23 2704
8551.10 2711
8551.97 2723
8552.84 2685
8553.72 2824
8554.59 2885
8555.46 2939
8556.34 2972
8557.21 2800
8558.08 2683
8558.95 2563
8559.83 2489
8560.70 2418
8561.57 2332
8562.45 2228
8563.32 2149
8564.19 2218
8565.07 2174
8565.94 2211
8566.81 2183
8567.69 2126
8568.56 2184
8569.43 2099
8570.31 2132
8571.18 2211
8572.05 2208
8572.93 2095
8573.80 2062
8574.68 2080
8575.55 2047
8576.42 2053
8577.30 2036
8578.17 1938
8579.05 1939
8579.92 1963
8580.79 1994
8581.67 1963
8582.54 1834
8583.42 1865
8584.29 1963
8585.16 2007
8586.04 2012
8586.91 1948
8587.79 1960
8588.66 1936
8589.54 1989
8590.41 1912
8591.29 1872
8592.16 1885
8593.04 1950
8593.91 1937
8594.78 1989
8595.66 1886
8596.53 1906
8597.41 1882
8598.28 2032
8599.16 2020
8600.03 1963
8600.91 1930
8601.78 1962
8602.66 1927
8603.54 1936
8604.41 1878
8605.29 1850
8606.16 1865
8607.04 1919
8607.91 1898
8608.79 1961
8609.66 1868
8610.54 1898
8611.41 1850
8612.29 1906
8613.17 1902
8614.04 1906
8614.92 1870
8615.79 1868
8616.67 1775
8617.55 1863
8618.42 1913
8619.30 1850
8620.17 1848
8621.05 1815
8621.93 1933
8622.80 1869
8623.68 1912
8624.55 1861
8625.43 1935
8626.31 1957
8627.18 1962
8628.06 1901
8628.94 1894
8629.81 1934
8630.69 1950
8631.57 1918
8632.44 1940
8633.32 1863
8634.20 1882
8635.07 1819
8635.95 1741
8636.83 1812
8637.71 1808
8638.58 1911
8639.46 1894
8640.34 1888
8641.21 1899
8642.09 1952
8642.97 1838
8643.85 1876
8644.72 1869
8645.60 1902
8646.48 1852
8647.35 1931
8648.23 1864
8649.11 1925
8649.99 1873
8650.87 1873
8651.74 1840
8652.62 1865
8653.50 1875
8654.38 1816
8655.25 1881
8656.13 1852
8657.01 1894
8657.89 1921
8658.77 1947
8659.64 1746
8660.52 1800
8661.40 1731
8662.28 1784
8663.16 1745
8664.04 1777
8664.91 1854
8665.79 1887
8666.67 1803
8667.55 1779
8668.43 1870
8669.31 1850
8670.19 1962
8671.06 1861
8671.94 2004
8672.82 1904
8673.70 1994
8674.58 1949
8675.46 1947
8676.34 2002
8677.22 2012
8678.10 2006
8678.97 1902
8679.85 1946
8680.73 2004
8681.61 2018
8682.49 1923
8683.37 1892
8684.25 1987
8685.13 1941
8686.01 1932
8686.89 2066
8687.77 2101
8688.65 2323
8689.53 2552
8690.41 2633
8691.29 2884
8692.17 3130
8693.05 3195
8693.93 3242
8694.81 3405
8695.69 3136
8696.57 2911
8697.45 2658
8698.33 2475
8699.21 2328
8700.09 2069
8700.97 2022
8701.85 2006
8702.73 1858
8703.61 1817
8704.49 1634
8705.37 1887
8706.25 1884
8707.13 1784
8708.01 1847
8708.89 1807
8709.77 1820
8710.65 1758
8711.53 1777
8712.41 1714
8713.29 1694
8714.17 1665
8715.06 1774
8715.94 1708
8716.82 1719
8717.70 1825
8718.58 1703
8719.46 1793
8720.34 1703
8721.22 1778
8722.10 1795
8722.99 1777
8723.87 1744
8724.75 1818
8725.63 1795
8726.51 1866
8727.39 1865
8728.27 1947
8729.16 1962
8730.04 1930
8730.92 1928
8731.80 1872
8732.68 1964
8733.56 1995
8734.45 1998
8735.33 1896
8736.21 1798
8737.09 1786
8737.97 1863
8738.86 1845
8739.74 1832
8740.62 1665
8741.50 1746
8742.39 1889
8743.27 1835
8744.15 1781
8745.03 1742
8745.92 1781
8746.80 1780
8747.68 1727
8748.56 1795
8749.45 1841
8750.33 1800
8751.21 1761
8752.09 1784
8752.98 1843
8753.86 1865
8754.74 1975
8755.63 2134
8756.51 2037
8757.39 2019
8758.27 2016
8759.16 2116
8760.04 2116
8760.92 2090
8761.81 2066
8762.69 2015
8763.57 2067
8764.46 2042
8765.34 2056
8766.22 2020
8767.11 2060
8767.99 1999
8768.88 2076
8769.76 2181
8770.64 2170
8771.53 2163
8772.41 2140
8773.29 2100
8774.18 2025
8775.06 2140
8775.95 2072
8776.83 2088
8777.71 2130
8778.60 2052
8779.48 1945
8780.37 2007
8781.25 2097
8782.14 2237
8783.02 2203
8783.90 2179
8784.79 2152
8785.67 2085
8786.56 2123
8787.44 2132
8788.33 2166
8789.21 2067
8790.10 2000
8790.98 1996
8791.87 2006
8792.75 2121
8793.64 2178
8794.52 2146
8795.41 2217
8796.29 2269
8797.18 2238
8798.06 2231
8798.95 2269
8799.83 2316
8800.72 2206
8801.60 2191
8802.49 2075
8803.37 2021
8804.26 1997
8805.14 1971
8806.03 2006
8806.91 1986
8807.80 2120
8808.69 2039
8809.57 2026
8810.46 2047
8811.34 1938
8812.23 2086
8813.11 1998
8814.00 2025
8814.89 2044
8815.77 2040
8816.66 1998
8817.54 2029
8818.43 1930
8819.32 1908
8820.20 1830
8821.09 1864
8821.98 1877
8822.86 1943
8823.75 1842
8824.64 1804
8825.52 1911
8826.41 1815
8827.29 1792
8828.18 1922
8829.07 1880
8829.95 1880
8830.84 1896
8831.73 1925
8832.62 1835
8833.50 1849
8834.39 1968
8835.28 1886
8836.16 1783
8837.05 1697
8837.94 1816
8838.82 1792
8839.71 1677
8840.60 1594
8841.49 1688
8842.37 1756
8843.26 1754
8844.15 1742
8845.04 1703
8845.92 1829
8846.81 1749
8847.70 1753
8848.59 1688
8849.47 1699
8850.36 1807
8851.25 1772
8852.14 1642
8853.03 1699
8853.91 1690
8854.80 1592
8855.69 1573
8856.58 1583
8857.47 1557
8858.35 1626
8859.24 1687
8860.13 1578
8861.02 1630
8861.91 1602
8862.79 1588
8863.68 1644
8864.57 1671
8865.46 1603
8866.35 1546
8867.24 1585
8868.13 1555
8869.01 1491
8869.90 1505
8870.79 1525
8871.68 1551
8872.57 1532
8873.46 1569
8874.35 1532
8875.24 1482
8876.13 1492
8877.01 1510
8877.90 1472
8878.79 1467
8879.68 1501
8880.57 1562
8881.46 1519
8882.35 1463
8883.24 1364
8884.13 1509
8885.02 1451
8885.91 1433
8886.80 1427
8887.69 1366
8888.58 1410
8889.47 1439
8890.36 1516
8891.25 1437
8892.14 1438
8893.03 1358
8893.92 1419
8894.81 1386
8895.70 1393
8896.59 1387
8897.48 1404
8898.37 1319
8899.26 1335
8900.15 1353
8901.04 1342
8901.93 1385
8902.82 1412
8903.71 1246
8904.60 1275
8905.49 1380
8906.38 1471
8907.27 1393
8908.16 1260
8909.05 1339
8909.94 1234
8910.83 1354
8911.72 1436
8912.61 1330
8913.51 1264
8914.40 1360
8915.29 1352
8916.18 1258
8917.07 1288
8917.96 1349
8918.85 1297
8919.74 1352
8920.63 1258
8921.53 1264
8922.42 1251
8923.31 1308
8924.20 1273
8925.09 1191
8925.98 1316
8926.87 1273
8927.77 1243
8928.66 1354
8929.55 1290
8930.44 1294
8931.33 1296
8932.22 1221
8933.12 1186
8934.01 1249
8934.90 1251
8935.79 1297
8936.68 1187
8937.58 1236
8938.47 1296
8939.36 1283
8940.25 1279
8941.15 1195
8942.04 1213
8942.93 1163
8943.82 1172
8944.72 1284
8945.61 1162
8946.50 1279
8947.39 1264
8948.29 1321
8949.18 1211
8950.07 1194
8950.96 1216
8951.86 1116
8952.75 1196
8953.64 1195
8954.54 1201
8955.43 1237
8956.32 1246
8957.21 1184
8958.11 1174
8959.00 1228
8959.89 1233
8960.79 1307
8961.68 1288
8962.57 1223
8963.47 1254
8964.36 1223
8965.25 1292
8966.15 1227
8967.04 1256
8967.94 1333
8968.83 1327
8969.72 1351
8970.62 1347
8971.51 1243
8972.40 1208
8973.30 1190
8974.19 1284
8975.09 1213
8975.98 1136
8976.87 1189
8977.77 1198
8978.66 1203
8979.56 1192
8980.45 1178
8981.35 1180
8982.24 1087
8983.13 1193
8984.03 1188
8984.92 1167
8985.82 1168
8986.71 1312
8987.61 1247
8988.50 1081
8989.40 1145
8990.29 1226
8991.19 1190
8992.08 1148
8992.98 1136
8993.87 1143
8994.77 1180
8995.66 1165
8996.56 1187
8997.45 1160
8998.35 1245
8999.24 1205
9000.14 1153
9001.03 1196
9001.93 1180
9002.82 1160
9003.72 1200
9004.61 1177
9005.51 1116
9006.40 1148
9007.30 1182
9008.19 1118
9009.09 1114
9009.99 1110
9010.88 1113
9011.78 1105
9012.67 1074
9013.57 1043
9014.47 1046
9015.36 1110
9016.26 1009
9017.15 1037
9018.05 1041
9018.95 1057
9019.84 1066
9020.74 1094
9021.63 1107
9022.53 1042
9023.43 1045
9024.32 1150
9025.22 1217
9026.12 1111
9027.01 1110
9027.91 1139
9028.81 1072
9029.70 1037
9030.60 1021
9031.50 1146
9032.39 1154
9033.29 1138
9034.19 1111
9035.08 1149
9035.98 1102
9036.88 1104
9037.78 1155
9038.67 1161
9039.57 1099
9040.47 1039
9041.37 1005
9042.26 1006
9043.16 1056
9044.06 1085
9044.95 1105
9045.85 1088
9046.75 1107
9047.65 1089
9048.54 1113
9049.44 1108
9050.34 1099
9051.24 1030
9052.14 1101
9053.03 1109
9053.93 1138
9054.83 1120
9055.73 1011
9056.63 1098
9057.52 1032
9058.42 1067
9059.32 1084
9060.22 1147
9061.12 1056
9062.02 1050
9062.91 1127
9063.81 1151
9064.71 1109
9065.61 1049
9066.51 1045
9067.41 1068
9068.30 1002
9069.20 1093
9070.10 1135
9071.00 1137
9071.90 1098
9072.80 1050
9073.70 1073
9074.60 1065
9075.50 1027
9076.39 1109
9077.29 1130
9078.19 1102
9079.09 1008
9079.99 1007
9080.89 1061
9081.79 1120
9082.69 1116
9083.59 1025
9084.49 1054
9085.39 1075
9086.29 1113
9087.19 1052
9088.09 1066
9088.99 1052
9089.88 1013
9090.78 1054
9091.68 1015
9092.58 934
9093.48 963
9094.38 1098
9095.28 1033
9096.18 988
9097.08 1003
9097.98 1000
9098.88 955
9099.78 1016
9100.68 1056
9101.59 1005
9102.49 1026
9103.39 1058
9104.29 1016
9105.19 978
9106.09 1052
9106.99 1145
9107.89 1041
9108.79 950
9109.69 1055
9110.59 1030
9111.49 1015
9112.39 1044
9113.29 1015
9114.19 990
9115.09 1028
9116.00 1097
9116.90 1101
9117.80 1053
9118.70 979
9119.60 971
9120.50 996
9121.40 1073
9122.30 1020
9123.21 1056
9124.11 1002
9125.01 1042
9125.91 1038
9126.81 1008
9127.71 1010
9128.61 1018
9129.52 993
9130.42 994
9131.32 983
9132.22 947
9133.12 1047
9134.02 1009
9134.93 995
9135.83 1033
9136.73 1059
9137.63 1059
9138.53 1042
9139.44 989
9140.34 975
9141.24 1033
9142.14 1016
9143.05 1001
9143.95 1033
9144.85 1018
9145.75 1053
9146.66 1014
9147.56 1077
9148.46 1091
9149.36 950
9150.27 1039
9151.17 1031
9152.07 964
9152.97 1074
9153.88 1109
9154.78 1054
9155.68 1047
9156.59 1000
9157.49 1090
9158.39 1046
9159.30 1041
9160.20 1088
9161.10 966
9162.01 978
9162.91 1001
9163.81 1000
9164.72 970
9165.62 942
9166.52 1035
9167.43 1054
9168.33 954
9169.23 958
9170.14 1022
9171.04 1041
9171.94 1032
9172.85 938
9173.75 952
9174.66 988
9175.56 1001
9176.46 1078
9177.37 1077
9178.27 987
9179.18 994
9180.08 1072
9180.98 953
9181.89 1012
9182.79 985
9183.70 1017
9184.60 1087
9185.51 1125
9186.41 1078
9187.32 1084
9188.22 1078
9189.12 1056
9190.03 958
9190.93 1051
9191.84 1022
9192.74 1014
9193.65 1068
9194.55 1019
9195.46 985
9196.36 1034
9197.27 1036
9198.17 1137
9199.08 1095
9199.98 1146
9200.89 1073
9201.79 1078
9202.70 1156
9203.60 1126
9204.51 1116
9205.41 1047
9206.32 1033
9207.23 956
9208.13 1049
9209.04 1002
9209.94 929
9210.85 1044
9211.75 1009
9212.66 1057
9213.57 973
9214.47 1001
9215.38 1018
9216.28 1057
9217.19 1002
9218.10 1012
9219.00 1103
9219.91 1119
9220.81 978
9221.72 1020
9222.63 1023
9223.53 1002
9224.44 1015
9225.35 1029
9226.25 1018
9227.16 1016
9228.06 992
9228.97 1004
9229.88 1061
9230.78 1067
9231.69 1099
9232.60 1070
9233.50 1055
9234.41 1025
9235.32 1042
9236.23 937
9237.13 985
9238.04 1067
9238.95 1114
9239.85 979
9240.76 987
9241.67 1013
9242.57 965
9243.48 987
9244.39 974
9245.30 1015
9246.20 960
9247.11 953
9248.02 949
9248.93 974
9249.83 1002
9250.74 1015
9251.65 1037
9252.56 1008
9253.47 1025
9254.37 1052
9255.28 966
9256.19 923
9257.10 1029
9258.00 983
9258.91 1042
9259.82 1066
9260.73 1004
9261.64 955
9262.55 963
9263.45 988
9264.36 1076
9265.27 1076
9266.18 1009
9267.09 951
9268.00 973
9268.90 929
9269.81 962
9270.72 986
9271.63 1017
9272.54 1022
9273.45 1007
9274.36 958
9275.27 956
9276.17 984
9277.08 962
9277.99 965
9278.90 953
9279.81 1021
9280.72 1017
9281.63 988
9282.54 997
9283.45 999
9284.36 974
9285.27 1026
9286.17 1032
9287.08 983
9287.99 1053
9288.90 948
9289.81 952
9290.72 996
9291.63 951
9292.54 956
9293.45 960
9294.36 951
9295.27 1010
9296.18 993
9297.09 1010
9298.00 1049
9298.91 1059
9299.82 1028
9300.73 1021
9301.64 1047
9302.55 1017
9303.46 956
9304.37 1000
9305.28 1002
9306.19 967
9307.10 988
9308.01 1061
9308.92 1013
9309.83 1055
9310.74 1080
9311.66 1050
9312.57 1075
9313.48 1074
9314.39 1033
9315.30 1023
9316.21 1099
9317.12 1062
9318.03 1025
9318.94 963
9319.85 911
9320.76 1038
9321.68 1017
9322.59 1015
9323.50 1003
9324.41 1072
9325.32 1071
9326.23 1097
9327.14 1005
9328.05 1030
9328.97 1056
9329.88 995
9330.79 997
9331.70 957
9332.61 986
9333.52 1023
9334.44 1002
9335.35 1013
9336.26 971
9337.17 1017
9338.08 1061
9339.00 1030
9339.91 1000
9340.82 1004
9341.73 1052
9342.64 1096
9343.56 1059
9344.47 969
9345.38 973
9346.29 982
9347.20 1028
9348.12 1064
9349.03 1020
9349.94 1017
9350.85 1011
9351.77 1033
9352.68 1055
9353.59 1002
9354.51 961
9355.42 1068
9356.33 1091
9357.24 1046
9358.16 1050
9359.07 1049
9359.98 1081
9360.90 1089
9361.81 1009
9362.72 987
9363.64 1084
9364.55 1052
9365.46 1005
9366.37 1055
9367.29 1022
9368.20 1003
9369.12 1026
9370.03 1024
9370.94 1051
9371.86 1085
9372.77 1082
9373.68 995
9374.60 999
9375.51 1055
9376.42 1035
9377.34 1145
9378.25 1079
9379.17 1121
9380.08 1068
9380.99 973
9381.91 1049
9382.82 1055
9383.74 1070
9384.65 1086
9385.56 1065
9386.48 1112
9387.39 1152
9388.31 1178
9389.22 1188
9390.14 1253
9391.05 1222
9391.97 1218
9392.88 1282
9393.79 1242
9394.71 1272
9395.62 1304
9396.54 1181
9397.45 1216
9398.37 1233
9399.28 1235
9400.20 1172
9401.11 1177
9402.03 1240
9402.94 1147
9403.86 1116
9404.77 1126
9405.69 1135
9406.60 1133
9407.52 1071
9408.44 1083
9409.35 1066
9410.27 1142
9411.18 1123
9412.10 1101
9413.01 1084
9413.93 1112
9414.84 1159
9415.76 1187
9416.68 1174
9417.59 1155
9418.51 1120
9419.42 1154
9420.34 1237
9421.25 1215
9422.17 1192
9423.09 1167
9424.00 1057
9424.92 1090
9425.84 1145
9426.75 1084
9427.67 1207
9428.58 1167
9429.50 1160
9430.42 1155
9431.33 1118
9432.25 1134
9433.17 1183
9434.08 1261
9435.00 1292
9435.92 1286
9436.83 1290
9437.75 1287
9438.67 1250
9439.58 1308
9440.50 1375
9441.42 1317
9442.33 1305
9443.25 1234
9444.17 1188
9445.09 1223
9446.00 1243
9446.92 1259
9447.84 1372
9448.76 1452
9449.67 1556
9450.59 1565
9451.51 1725
9452.42 1785
9453.34 2047
9454.26 2050
9455.18 1856
9456.10 1800
9457.01 1741
9457.93 1756
9458.85 1631
9459.77 1473
9460.68 1453
9461.60 1381
9462.52 1289
9463.44 1285
9464.36 1185
9465.27 1250
9466.19 1295
9467.11 1257
9468.03 1245
9468.95 1288
9469.87 1235
9470.78 1238
9471.70 1164
9472.62 1224
9473.54 1245
9474.46 1232
9475.38 1199
9476.30 1276
9477.21 1270
9478.13 1275
9479.05 1212
9479.97 1431
9480.89 1355
9481.81 1299
9482.73 1410
9483.65 1363
9484.57 1420
9485.48 1319
9486.40 1305
9487.32 1315
9488.24 1220
9489.16 1212
9490.08 1338
9491.00 1233
9491.92 1195
9492.84 1159
9493.76 1198
9494.68 1191
9495.60 1143
9496.52 1164
9497.44 1136
9498.36 1147
9499.28 1106
9500.20 1078
9501.12 1064
9502.04 1085
9502.96 1124
9503.88 1124
9504.80 1123
9505.72 1153
9506.64 1177
9507.56 1096
9508.48 1135
9509.40 1125
9510.32 1178
9511.24 1199
9512.16 1177
9513.08 1148
9514.00 1112
9514.92 1094
9515.84 1102
9516.76 1158
9517.68 1182
9518.60 1116
9519.52 1136
9520.44 1183
9521.36 1117
9522.29 1172
9523.21 1179
9524.13 1213
9525.05 1146
9525.97 1097
9526.89 1101
9527.81 1205
9528.73 1214
9529.65 1213
9530.58 1141
9531.50 1239
9532.42 1263
9533.34 1287
9534.26 1247
9535.18 1312
9536.10 1252
9537.03 1248
9537.95 1226
9538.87 1155
9539.79 1151
9540.71 1124
9541.63 1177
9542.56 1226
9543.48 1040
9544.40 1123
9545.32 1078
9546.24 1140
9547.17 1137
9548.09 1111
9549.01 1083
9549.93 1101
9550.86 1059
9551.78 1150
9552.70 1197
9553.62 1084
9554.54 1035
9555.47 1096
9556.39 1087
9557.31 1146
9558.23 1169
9559.16 1094
9560.08 1161
9561.00 1119
9561.93 1050
9562.85 1106
9563.77 1139
9564.69 1135
9565.62 1089
9566.54 1128
9567.46 1148
9568.39 1061
9569.31 1092
9570.23 1134
9571.16 1146
9572.08 1074
9573.00 1098
9573.93 1109
9574.85 1165
9575.77 1068
9576.70 1037
9577.62 1058
9578.54 957
9579.47 984
9580.39 1044
9581.32 1059
9582.24 1024
9583.16 1055
9584.09 1066
9585.01 1037
9585.93 1074
9586.86 1036
9587.78 1007
9588.71 1103
9589.63 1083
9590.56 1066
9591.48 1099
9592.40 1088
9593.33 1110
9594.25 1124
9595.18 1121
9596.10 1110
9597.03 1085
9597.95 1023
9598.87 1080
9599.80 1052
9600.72 1112
9601.65 1056
9602.57 1098
9603.50 1125
9604.42 1190
9605.35 1114
9606.27 1120
9607.20 1101
9608.12 1088
9609.05 1169
9609.97 1128
9610.90 1063
9611.82 1152
9612.75 1205
9613.67 1191
9614.60 1168
9615.53 1133
9616.45 1173
9617.38 1131
9618.30 1195
9619.23 1213
9620.15 1163
9621.08 1203
9622.00 1201
9622.93 1162
9623.86 1151
9624.78 1182
9625.71 1215
9626.63 1295
9627.56 1267
9628.49 1178
9629.41 1274
9630.34 1352
9631.26 1306
9632.19 1288
9633.12 1369
9634.04 1449
9634.97 1430
9635.90 1491
9636.82 1450
9637.75 1425
9638.67 1475
9639.60 1469
9640.53 1463
9641.45 1534
9642.38 1480
9643.31 1434
9644.23 1399
9645.16 1480
9646.09 1587
9647.02 1589
9647.94 1752
9648.87 1720
9649.80 1646
9650.72 1787
9651.65 1732
9652.58 1767
9653.50 1674
9654.43 1598
9655.36 1570
9656.29 1526
9657.21 1478
9658.14 1404
9659.07 1446
9660.00 1496
9660.92 1445
9661.85 1439
9662.78 1344
9663.71 1405
9664.63 1307
9665.56 1363
9666.49 1506
9667.42 1364
9668.35 1357
9669.27 1372
9670.20 1390
9671.13 1386
9672.06 1398
9672.99 1397
9673.92 1419
9674.84 1348
9675.77 1344
9676.70 1338
9677.63 1401
9678.56 1413
9679.49 1494
9680.41 1428
9681.34 1456
9682.27 1552
9683.20 1535
9684.13 1489
9685.06 1574
9685.99 1569
9686.91 1561
9687.84 1536
9688.77 1583
9689.70 1512
9690.63 1378
9691.56 1533
9692.49 1573
9693.42 1640
9694.35 1632
9695.28 1595
9696.21 1736
9697.13 1816
9698.06 1924
9698.99 1996
9699.92 2098
9700.85 1920
9701.78 1872
9702.71 1843
9703.64 1840
9704.57 1690
9705.50 1688
9706.43 1565
9707.36 1504
9708.29 1413
9709.22 1435
9710.15 1451
9711.08 1343
9712.01 1368
9712.94 1361
9713.87 1297
9714.80 1280
9715.73 1374
9716.66 1329
9717.59 1368
9718.52 1390
9719.45 1353
9720.38 1289
9721.31 1314
9722.24 1303
9723.17 1305
9724.10 1347
9725.04 1316
9725.97 1362
9726.90 1290
9727.83 1333
9728.76 1305
9729.69 1387
9730.62 1353
9731.55 1304
9732.48 1276
9733.41 1310
9734.34 1374
9735.28 1305
9736.21 1379
9737.14 1304
9738.07 1312
9739.00 1308
9739.93 1318
9740.86 1312
9741.79 1266
9742.73 1297
9743.66 1272
9744.59 1323
9745.52 1303
9746.45 1303
9747.38 1352
9748.32 1328
9749.25 1279
9750.18 1364
9751.11 1307
9752.04 1332
9752.98 1294
9753.91 1388
9754.84 1295
9755.77 1272
9756.70 1229
9757.64 1215
9758.57 1290
9759.50 1274
9760.43 1272
9761.37 1323
9762.30 1285
9763.23 1277
9764.16 1265
9765.10 1278
9766.03 1335
9766.96 1402
9767.89 1309
9768.83 1334
9769.76 1395
9770.69 1353
9771.63 1340
9772.56 1286
9773.49 1348
9774.42 1373
9775.36 1440
9776.29 1374
9777.22 1387
9778.16 1399
9779.09 1384
9780.02 1432
9780.96 1455
9781.89 1466
9782.82 1514
9783.76 1540
9784.69 1553
9785.62 1493
9786.56 1423
9787.49 1448
9788.42 1577
9789.36 1470
9790.29 1326
9791.23 1286
9792.16 1364
9793.09 1281
9794.03 1387
9794.96 1401
9795.90 1407
9796.83 1419
9797.76 1457
9798.70 1420
9799.63 1394
9800.57 1425
9801.50 1368
9802.44 1295
9803.37 1319
9804.30 1346
9805.24 1337
9806.17 1312
9807.11 1189
9808.04 1201
9808.98 1101
9809.91 1158
9810.85 1130
9811.78 1151
9812.72 1219
9813.65 1260
9814.59 1259
9815.52 1253
9816.46 1197
9817.39 1241
9818.33 1287
9819.26 1260
9820.20 1221
9821.13 1150
9822.07 1166
9823.00 1174
9823.94 1091
9824.87 1139
9825.81 1100
9826.74 1146
9827.68 1164
9828.62 1117
9829.55 1170
9830.49 1124
9831.42 1228
9832.36 1148
9833.29 1144
9834.23 1150
9835.17 1087
9836.10 1065
9837.04 1157
9837.97 1175
9838.91 1229
9839.85 1075
9840.78 1126
9841.72 1110
9842.66 1157
9843.59 1179
9844.53 1182
9845.46 1198
9846.40 1192
9847.34 1155
9848.27 1219
9849.21 1102
9850.15 1142
9851.08 1246
9852.02 1236
9852.96 1169
9853.89 1173
9854.83 1214
9855.77 1169
9856.71 1167
9857.64 1131
9858.58 1133
9859.52 1140
9860.45 1183
9861.39 1181
9862.33 1125
9863.26 1204
9864.20 1210
9865.14 1102
9866.08 1206
9867.01 1128
9867.95 1062
9868.89 1105
9869.83 1097
9870.76 1083
9871.70 1079
9872.64 1117
9873.58 1184
9874.52 1130
9875.45 1188
9876.39 1214
9877.33 1145
9878.27 1169
9879.21 1155
9880.14 1242
9881.08 1211
9882.02 1163
9882.96 1277
9883.90 1291
9884.83 1250
9885.77 1198
9886.71 1127
9887.65 1147
9888.59 1113
9889.53 1146
9890.46 1190
9891.40 1223
9892.34 1135
9893.28 1089
9894.22 1139
9895.16 1121
9896.10 1191
9897.04 1265
9897.98 1206
9898.91 1141
9899.85 1122
9900.79 1187
9901.73 1221
9902.67 1113
9903.61 1116
9904.55 1130
9905.49 1118
9906.43 1232
9907.37 1293
9908.31 1294
9909.25 1199
9910.19 1229
9911.12 1251
9912.06 1179
9913.00 1269
9913.94 1313
9914.88 1376
9915.82 1306
9916.76 1213
9917.70 1290
9918.64 1266
9919.58 1270
9920.52 1306
9921.46 1369
9922.40 1482
9923.34 1663
9924.28 1817
9925.22 2051
9926.16 2208
9927.10 2257
9928.04 2369
9928.98 2275
9929.92 2116
9930.87 1964
9931.81 1705
9932.75 1630
9933.69 1537
9934.63 1393
9935.57 1371
9936.51 1314
9937.45 1245
9938.39 1252
9939.33 1290
9940.27 1296
9941.21 1330
9942.15 1330
9943.10 1374
9944.04 1382
9944.98 1341
9945.92 1353
9946.86 1297
9947.80 1278
9948.74 1214
9949.68 1206
9950.63 1125
9951.57 1125
9952.51 1180
9953.45 1176
9954.39 1119
9955.33 1153
9956.27 1145
9957.22 1078
9958.16 1111
9959.10 1061
9960.04 1103
9960.98 1075
9961.93 1056
9962.87 1077
9963.81 1094
9964.75 1205
9965.69 1198
9966.64 1191
9967.58 1114
9968.52 1144
9969.46 1109
9970.41 1069
9971.35 1126
9972.29 1043
9973.23 995
9974.18 1125
9975.12 1145
9976.06 1042
9977.00 997
9977.95 1026
9978.89 1023
9979.83 1014
9980.77 1048
9981.72 994
9982.66 1011
9983.60 1028
9984.55 1003
9985.49 1028
9986.43 1043
9987.38 1053
9988.32 1081
9989.26 1038
9990.21 1049
9991.15 1019
9992.09 981
9993.04 1004
9993.98 1036
9994.92 988
9995.87 1044
9996.81 1077
9997.75 1050
9998.70 1072
9999.64 1053
10000.58 1040
10001.53 1028
10002.47 1121
10003.42 1051
10004.36 1105
10005.30 1089
10006.25 1066
10007.19 1085
10008.14 1079
10009.08 1033
10010.02 994
10010.97 1002
10011.91 1037
10012.86 1015
10013.80 970
10014.75 1034
10015.69 964
10016.64 971
10017.58 1022
10018.52 991
10019.47 994
10020.41 992
10021.36 1003
10022.30 965
10023.25 991
10024.19 1052
10025.14 948
10026.08 931
10027.03 896
10027.97 961
10028.92 888
10029.86 952
10030.81 959
10031.75 970
10032.70 995
10033.64 926
10034.59 907
10035.54 924
10036.48 922
10037.43 930
10038.37 949
10039.32 906
10040.26 923
10041.21 909
10042.15 903
10043.10 856
10044.05 956
10044.99 894
10045.94 969
10046.88 1009
10047.83 914
10048.78 923
10049.72 982
10050.67 953
10051.61 939
10052.56 907
10053.51 921
10054.45 946
10055.40 945
10056.35 961
10057.29 981
10058.24 933
10059.19 997
10060.13 927
10061.08 949
10062.03 962
10062.97 875
10063.92 916
10064.87 916
10065.81 880
10066.76 836
10067.71 894
10068.65 918
10069.60 937
10070.55 897
10071.49 957
10072.44 1007
10073.39 953
10074.34 900
10075.28 894
10076.23 859
10077.18 902
10078.13 925
10079.07 891
10080.02 853
10080.97 835
10081.92 886
10082.86 874
10083.81 840
10084.76 916
10085.71 914
10086.66 861
10087.60 889
10088.55 796
10089.50 876
10090.45 889
10091.39 842
10092.34 895
10093.29 943
10094.24 910
10095.19 892
10096.14 839
10097.08 875
10098.03 859
10098.98 908
10099.93 870
10100.88 874
10101.83 903
10102.78 891
10103.72 959
10104.67 874
10105.62 863
10106.57 863
10107.52 866
10108.47 870
10109.42 868
10110.37 833
10111.31 837
10112.26 869
10113.21 862
10114.16 810
10115.11 769
10116.06 788
10117.01 805
10117.96 888
10118.91 842
10119.86 843
10120.81 846
10121.76 859
10122.71 843
10123.66 860
10124.61 805
10125.55 826
10126.50 890
10127.45 910
10128.40 845
10129.35 804
10130.30 808
10131.25 755
10132.20 786
10133.15 823
10134.10 810
10135.05 806
10136.00 837
10136.95 869
10137.90 864
10138.85 793
10139.81 750
10140.76 790
10141.71 842
10142.66 852
10143.61 829
10144.56 804
10145.51 830
10146.46 772
10147.41 820
10148.36 828
10149.31 824
10150.26 780
10151.21 858
10152.16 763
10153.11 788
10154.07 841
10155.02 772
10155.97 877
10156.92 845
10157.87 785
10158.82 761
10159.77 800
10160.72 811
10161.68 858
10162.63 776
10163.58 799
10164.53 828
10165.48 847
10166.43 771
10167.38 803
10168.34 782
10169.29 826
10170.24 805
10171.19 818
10172.14 870
10173.10 761
10174.05 840
10175.00 871
10175.95 851
10176.90 845
10177.86 850
10178.81 849
10179.76 920
10180.71 896
10181.66 857
10182.62 875
10183.57 854
10184.52 897
10185.47 834
10186.43 801
10187.38 822
10188.33 899
10189.28 859
10190.24 798
10191.19 900
10192.14 823
10193.10 893
10194.05 841
10195.00 804
10195.95 797
10196.91 834
10197.86 909
10198.81 843
10199.77 864
10200.72 849
10201.67 828
10202.63 874
10203.58 818
10204.53 828
10205.49 874
10206.44 883
10207.39 980
10208.35 911
10209.30 953
10210.25 907
10211.21 900
10212.16 856
10213.12 803
10214.07 827
10215.02 868
10215.98 795
10216.93 841
10217.88 801
10218.84 807
10219.79 807
10220.75 817
10221.70 847
10222.66 776
10223.61 782
10224.56 843
10225.52 831
10226.47 787
10227.43 830
10228.38 842
10229.34 816
10230.29 724
10231.25 796
10232.20 796
10233.15 807
10234.11 768
10235.06 867
10236.02 910
10236.97 882
10237.93 812
10238.88 780
10239.84 775
10240.79 757
10241.75 805
10242.70 761
10243.66 822
10244.61 819
10245.57 747
10246.53 728
10247.48 822
10248.44 784
10249.39 802
10250.35 785
10251.30 811
10252.26 788
10253.21 852
10254.17 854
10255.13 803
10256.08 771
10257.04 783
10257.99 860
10258.95 800
10259.90 800
10260.86 785
10261.82 820
10262.77 831
10263.73 772
10264.69 808
10265.64 793
10266.60 781
10267.55 825
10268.51 742
10269.47 757
10270.42 795
10271.38 795
10272.34 808
10273.29 760
10274.25 832
10275.21 808
10276.16 864
10277.12 753
10278.08 726
10279.03 833
10279.99 864
10280.95 758
10281.90 758
10282.86 763
10283.82 810
10284.78 788
10285.73 737
10286.69 774
10287.65 788
10288.60 837
10289.56 778
10290.52 848
10291.48 802
10292.43 845
10293.39 841
10294.35 837
10295.31 872
10296.26 810
10297.22 765
10298.18 778
10299.14 782
10300.10 813
10301.05 789
10302.01 804
10302.97 844
10303.93 699
10304.89 784
10305.84 718
10306.80 691
10307.76 704
10308.72 775
10309.68 823
10310.63 788
10311.59 729
10312.55 748
10313.51 780
10314.47 733
10315.43 792
10316.39 778
10317.34 733
10318.30 758
10319.26 793
10320.22 684
10321.18 761
10322.14 762
10323.10 784
10324.06 737
10325.02 675
10325.97 731
10326.93 749
10327.89 767
10328.85 746
10329.81 756
10330.77 704
10331.73 741
10332.69 716
10333.65 715
10334.61 681
10335.57 764
10336.53 775
10337.49 792
10338.45 723
10339.41 748
10340.37 735
10341.32 745
10342.28 721
10343.24 765
10344.20 741
10345.16 771
10346.12 791
10347.08 726
10348.04 816
10349.00 797
10349.96 709
10350.92 712
10351.89 728
10352.85 726
10353.81 702
10354.77 726
10355.73 754
10356.69 756
10357.65 727
10358.61 753
10359.57 774
10360.53 769
10361.49 701
10362.45 717
10363.41 734
10364.37 785
10365.33 749
10366.29 696
10367.25 710
10368.22 860
10369.18 822
10370.14 748
10371.10 730
10372.06 744
10373.02 760
10373.98 744
10374.94 827
10375.91 772
10376.87 746
10377.83 707
10378.79 749
10379.75 725
10380.71 731
10381.67 691
10382.64 749
10383.60 780
10384.56 708
10385.52 688
10386.48 755
10387.45 799
10388.41 721
10389.37 755
10390.33 708
10391.29 730
10392.26 755
10393.22 750
10394.18 683
10395.14 760
10396.10 731
10397.07 775
10398.03 791
10398.99 752
10399.95 833
10400.92 808
10401.88 816
10402.84 798
10403.80 853
10404.77 805
10405.73 810
10406.69 811
10407.66 807
10408.62 781
10409.58 808
10410.54 859
10411.51 841
10412.47 870
10413.43 838
10414.40 870
10415.36 973
10416.32 1077
10417.29 1215
10418.25 1264
10419.21 1234
10420.18 1208
10421.14 1151
10422.10 1151
10423.07 1154
10424.03 1071
10424.99 973
10425.96 991
10426.92 915
10427.89 881
10428.85 803
10429.81 796
10430.78 830
10431.74 812
10432.70 797
10433.67 758
10434.63 780
10435.60 776
10436.56 792
10437.53 816
10438.49 819
10439.45 757
10440.42 776
10441.38 778
10442.35 768
10443.31 771
10444.28 739
10445.24 767
10446.21 733
10447.17 764
10448.13 752
10449.10 790
10450.06 776
10451.03 701
10451.99 731
10452.96 799
10453.92 749
10454.89 767
10455.85 735
10456.82 733
10457.78 836
10458.75 838
10459.71 809
10460.68 771
10461.65 768
10462.61 758
10463.58 766
10464.54 750
10465.51 713
10466.47 637
10467.44 758
10468.40 750
10469.37 698
10470.34 722
10471.30 745
10472.27 733
10473.23 720
10474.20 677
10475.16 707
10476.13 723
10477.10 773
10478.06 727
10479.03 690
10480.00 752
10480.96 740
10481.93 720
10482.89 677
10483.86 679
10484.83 746
10485.79 693
10486.76 717
10487.73 783
10488.69 750
10489.66 790
10490.63 768
10491.59 762
10492.56 738
10493.53 721
10494.49 758
10495.46 754
10496.43 741
10497.39 728
10498.36 760
10499.33 761
10500.30 719
10501.26 667
10502.23 775
10503.20 733
10504.16 744
10505.13 766
10506.10 766
10507.07 734
10508.03 740
10509.00 719
10509.97 722
10510.94 720
10511.90 731
10512.87 733
10513.84 708
10514.81 713
10515.78 717
10516.74 706
10517.71 727
10518.68 743
10519.65 677
10520.62 711
10521.58 675
10522.55 705
10523.52 710
10524.49 713
10525.46 673
10526.42 709
10527.39 721
10528.36 767
10529.33 730
10530.30 728
10531.27 750
10532.24 686
10533.20 713
10534.17 700
10535.14 688
10536.11 674
10537.08 736
10538.05 763
10539.02 747
10539.99 736
10540.95 747
10541.92 763
10542.89 739
10543.86 732
10544.83 733
10545.80 722
10546.77 708
10547.74 690
10548.71 702
10549.68 718
10550.65 739
10551.62 712
10552.59 676
10553.56 721
10554.53 688
10555.49 760
10556.46 783
10557.43 765
10558.40 780
10559.37 805
10560.34 783
10561.31 811
10562.28 824
10563.25 845
10564.22 783
10565.19 795
10566.16 780
10567.13 757
10568.10 732
10569.07 740
10570.05 734
10571.02 717
10571.99 714
10572.96 648
10573.93 625
10574.90 758
10575.87 784
10576.84 677
10577.81 660
10578.78 734
10579.75 640
10580.72 667
10581.69 683
10582.66 659
10583.63 670
10584.61 635
10585.58 648
10586.55 741
10587.52 761
10588.49 724
10589.46 714
10590.43 757
10591.40 648
10592.38 657
10593.35 687
10594.32 635
10595.29 642
10596.26 720
10597.23 749
10598.20 682
10599.18 756
10600.15 699
10601.12 713
10602.09 703
10603.06 705
10604.03 672
10605.01 634
10605.98 599
10606.95 657
10607.92 663
10608.89 666
10609.87 599
10610.84 638
10611.81 686
10612.78 643
10613.76 683
10614.73 746
10615.70 672
10616.67 615
10617.65 655
10618.62 671
10619.59 641
10620.56 680
10621.54 643
10622.51 737
10623.48 705
10624.45 649
10625.43 683
10626.40 620
10627.37 629
10628.35 632
10629.32 653
10630.29 627
10631.27 701
10632.24 711
10633.21 664
10634.19 694
10635.16 710
10636.13 697
10637.11 695
10638.08 738
10639.05 683
10640.03 688
10641.00 745
10641.97 731
10642.95 742
10643.92 663
10644.89 733
10645.87 707
10646.84 712
10647.82 735
10648.79 642
10649.76 672
10650.74 706
10651.71 656
10652.69 636
10653.66 719
10654.63 679
10655.61 660
10656.58 666
10657.56 605
10658.53 618
10659.51 683
10660.48 672
10661.46 663
10662.43 604
10663.40 611
10664.38 649
10665.35 666
10666.33 685
10667.30 691
10668.28 631
10669.25 659
10670.23 611
10671.20 666
10672.18 650
10673.15 647
10674.13 689
10675.10 672
10676.08 665
10677.05 665
10678.03 641
10679.00 624
10679.98 667
10680.96 679
10681.93 664
10682.91 711
10683.88 678
10684.86 651
10685.83 620
10686.81 687
10687.78 721
10688.76 590
10689.74 653
10690.71 668
10691.69 668
10692.66 631
10693.64 705
10694.62 665
10695.59 598
10696.57 653
10697.54 633
10698.52 632
10699.50 658
10700.47 646
10701.45 650
10702.43 622
10703.40 571
10704.38 619
10705.36 693
10706.33 627
10707.31 595
10708.29 554
10709.26 629
10710.24 602
10711.22 590
10712.19 648
10713.17 643
10714.15 634
10715.12 617
10716.10 638
10717.08 650
10718.05 600
10719.03 601
10720.01 636
10720.99 569
10721.96 583
10722.94 538
10723.92 609
10724.90 635
10725.87 645
10726.85 630
10727.83 633
10728.81 618
10729.78 614
10730.76 624
10731.74 645
10732.72 588
10733.69 597
10734.67 594
10735.65 652
10736.63 659
10737.61 636
10738.58 577
10739.56 569
10740.54 581
10741.52 627
10742.50 613
10743.47 594
10744.45 646
10745.43 608
10746.41 561
10747.39 587
10748.37 630
10749.35 631
10750.32 592
10751.30 570
10752.28 598
10753.26 577
10754.24 615
10755.22 622
10756.20 638
10757.18 667
10758.15 587
10759.13 623
10760.11 675
10761.09 585
10762.07 641
10763.05 628
10764.03 671
10765.01 596
10765.99 631
10766.97 661
10767.95 614
10768.93 584
10769.91 571
10770.88 519
10771.86 605
10772.84 629
10773.82 659
10774.80 651
10775.78 643
10776.76 674
10777.74 678
10778.72 679
10779.70 700
10780.68 683
10781.66 617
10782.64 692
10783.62 650
10784.60 620
10785.58 639
10786.56 630
10787.54 570
10788.52 575
10789.50 632
10790.48 578
10791.47 608
10792.45 642
10793.43 620
10794.41 665
10795.39 632
10796.37 652
10797.35 691
10798.33 631
10799.31 622
10800.29 632
10801.27 578
10802.25 654
10803.23 616
10804.22 635
10805.20 626
10806.18 603
10807.16 627
10808.14 594
10809.12 595
10810.10 568
10811.08 582
10812.07 650
10813.05 648
10814.03 585
10815.01 603
10815.99 611
10816.97 645
10817.95 562
10818.94 581
10819.92 600
10820.90 594
10821.88 605
10822.86 616
10823.85 558
10824.83 533
10825.81 654
10826.79 653
10827.77 569
10828.76 605
10829.74 627
10830.72 678
10831.70 670
10832.68 609
10833.67 647
10834.65 647
10835.63 543
10836.61 582
10837.60 612
10838.58 584
10839.56 629
10840.55 653
10841.53 689
10842.51 573
10843.49 579
10844.48 597
10845.46 584
10846.44 585
10847.43 580
10848.41 599
10849.39 585
10850.37 586
10851.36 517
10852.34 578
10853.32 617
10854.31 649
10855.29 694
10856.27 629
10857.26 588
10858.24 677
10859.22 634
10860.21 616
10861.19 638
10862.18 674
10863.16 646
10864.14 571
10865.13 558
10866.11 579
10867.09 642
10868.08 636
10869.06 690
10870.05 633
10871.03 601
10872.01 625
10873.00 665
10873.98 679
10874.97 666
10875.95 728
10876.94 690
10877.92 649
10878.90 624
10879.89 663
10880.87 658
10881.86 616
10882.84 636
10883.83 667
10884.81 660
10885.80 637
10886.78 686
10887.77 787
10888.75 686
10889.74 634
10890.72 675
10891.71 668
10892.69 690
10893.68 677
10894.66 699
10895.65 680
10896.63 666
10897.62 637
10898.60 697
10899.59 669
10900.57 677
10901.56 683
10902.54 727
10903.53 700
10904.52 651
10905.50 691
10906.49 628
10907.47 665
10908.46 675
10909.44 637
10910.43 672
10911.42 658
10912.40 671
10913.39 670
10914.37 668
10915.36 670
10916.35 658
10917.33 633
10918.32 648
10919.31 659
10920.29 648
10921.28 722
10922.26 689
10923.25 619
10924.24 646
10925.22 657
10926.21 666
10927.20 648
10928.18 685
10929.17 688
10930.16 733
10931.14 650
10932.13 695
10933.12 702
10934.10 683
10935.09 679
10936.08 716
10937.07 703
10938.05 671
10939.04 750
10940.03 766
10941.01 686
10942.00 687
10942.99 735
10943.98 762
10944.96 766
10945.95 678
10946.94 706
10947.93 729
10948.91 704
10949.90 716
10950.89 727
10951.88 752
10952.86 746
10953.85 807
10954.84 751
10955.83 723
10956.82 803
10957.80 764
10958.79 775
10959.78 823
10960.77 772
10961.76 816
10962.75 777
10963.73 776
10964.72 737
10965.71 745
10966.70 800
10967.69 704
10968.68 720
10969.66 738
10970.65 725
10971.64 746
10972.63 734
10973.62 753
10974.61 744
10975.60 700
10976.58 751
10977.57 804
10978.56 722
10979.55 725
10980.54 717
10981.53 869
10982.52 721
10983.51 752
10984.50 798
10985.49 772
10986.48 757
10987.47 779
10988.45 780
10989.44 794
10990.43 764
10991.42 783
10992.41 771
10993.40 787
10994.39 817
10995.38 880
10996.37 934
10997.36 988
10998.35 962
10999.34 836
11000.33 908
11001.32 990
11002.31 932
11003.30 902
11004.29 912
11005.28 868
11006.27 863
11007.26 840
11008.25 808
11009.24 748
11010.23 749
11011.22 817
11012.21 758
11013.20 775
11014.19 735
11015.18 786
11016.18 770
11017.17 754
11018.16 684
11019.15 715
11020.14 748
11021.13 722
11022.12 758
11023.11 715
11024.10 738
11025.09 678
11026.08 734
11027.08 720
11028.07 678
11029.06 716
11030.05 753
11031.04 725
11032.03 681
11033.02 697
11034.01 684
11035.01 659
11036.00 679
11036.99 681
11037.98 686
11038.97 685
11039.96 746
11040.96 691
11041.95 714
11042.94 747
11043.93 671
11044.92 684
11045.92 687
11046.91 701
11047.90 675
11048.89 671
11049.88 674
11050.88 641
11051.87 619
11052.86 631
11053.85 675
11054.85 667
11055.84 645
11056.83 686
11057.82 681
11058.82 684
11059.81 674
11060.80 627
11061.79 665
11062.79 683
11063.78 672
11064.77 625
11065.76 676
11066.76 677
11067.75 663
11068.74 717
11069.74 605
11070.73 633
11071.72 616
11072.72 600
11073.71 685
11074.70 666
11075.70 654
11076.69 634
11077.68 724
11078.68 652
11079.67 617
11080.66 724
11081.66 690
11082.65 697
11083.64 694
11084.64 668
11085.63 640
11086.62 644
11087.62 631
11088.61 710
11089.61 685
11090.60 644
11091.59 667
11092.59 658
11093.58 653
11094.58 680
11095.57 644
11096.57 636
11097.56 703
11098.55 607
11099.55 603
11100.54 616
11101.54 667
11102.53 657
11103.53 643
11104.52 703
11105.52 704
11106.51 698
11107.51 721
11108.50 690
11109.49 694
11110.49 626
11111.48 659
11112.48 578
11113.47 640
11114.47 686
11115.46 652
11116.46 641
11117.46 642
11118.45 714
11119.45 655
11120.44 699
11121.44 701
11122.43 751
11123.43 734
11124.42 765
11125.42 758
11126.41 775
11127.41 725
11128.41 694
11129.40 758
11130.40 709
11131.39 688
11132.39 735
11133.38 666
11134.38 711
11135.38 749
11136.37 648
11137.37 656
11138.36 655
11139.36 644
11140.36 699
11141.35 727
11142.35 723
11143.35 712
11144.34 695
11145.34 711
11146.34 717
11147.33 675
11148.33 713
11149.32 716
11150.32 663
11151.32 646
11152.31 650
11153.31 637
11154.31 654
11155.31 660
11156.30 666
11157.30 681
11158.30 638
11159.29 664
11160.29 653
11161.29 644
11162.28 678
11163.28 651
11164.28 677
11165.28 653
11166.27 679
11167.27 692
11168.27 686
11169.27 617
11170.26 655
11171.26 599
11172.26 614
11173.26 585
11174.25 639
11175.25 669
11176.25 589
11177.25 616
11178.25 665
11179.24 625
11180.24 618
11181.24 595
11182.24 634
11183.24 669
11184.23 683
11185.23 615
11186.23 636
11187.23 660
11188.23 649
11189.23 639
11190.22 634
11191.22 661
11192.22 608
11193.22 608
11194.22 624
11195.22 581
11196.22 603
11197.21 650
11198.21 660
11199.21 607
11200.21 740
11201.21 668
11202.21 611
11203.21 610
11204.21 637
11205.21 652
11206.21 658
11207.21 642
11208.20 654
11209.20 582
11210.20 653
11211.20 615
11212.20 637
11213.20 693
11214.20 657
11215.20 636
11216.20 687
11217.20 650
11218.20 651
11219.20 654
11220.20 614
11221.20 635
11222.20 649
11223.20 622
11224.20 624
11225.20 636
11226.20 684
11227.20 671
11228.20 642
11229.20 600
11230.20 625
11231.20 608
11232.20 624
11233.20 687
11234.20 627
11235.20 630
11236.20 672
11237.20 653
11238.20 600
11239.20 645
11240.20 691
11241.20 691
11242.21 650
11243.21 674
11244.21 626
11245.21 628
11246.21 640
11247.21 610
11248.21 622
11249.21 610
11250.21 662
11251.21 616
11252.22 679
11253.22 653
11254.22 671
11255.22 680
11256.22 673
11257.22 682
11258.22 657
11259.23 605
11260.23 650
11261.23 676
11262.23 692
11263.23 767
11264.23 741
11265.24 700
11266.24 673
11267.24 747
11268.24 666
11269.24 714
11270.25 678
11271.25 720
11272.25 682
11273.25 719
11274.25 738
11275.26 823
11276.26 809
11277.26 804
11278.26 917
11279.27 852
11280.27 876
11281.27 817
11282.27 827
11283.28 775
11284.28 713
11285.28 745
11286.28 780
11287.29 752
11288.29 705
11289.29 692
11290.29 670
11291.30 648
11292.30 595
11293.30 619
11294.31 652
11295.31 666
11296.31 694
11297.32 685
11298.32 726
11299.32 697
11300.33 631
11301.33 639
11302.33 624
11303.34 648
11304.34 668
11305.34 680
11306.35 675
11307.35 662
11308.35 687
11309.36 725
11310.36 688
11311.37 697
11312.37 713
11313.37 694
11314.38 741
11315.38 764
11316.39 711
11317.39 691
11318.39 722
11319.40 719
11320.40 639
11321.41 675
11322.41 665
11323.42 648
11324.42 612
11325.42 587
11326.43 607
11327.43 614
11328.44 614
11329.44 594
11330.45 552
11331.45 612
11332.46 628
11333.46 638
11334.47 662
11335.47 651
11336.48 640
11337.48 631
11338.49 658
11339.49 594
11340.50 603
11341.50 583
11342.51 607
11343.51 614
11344.52 619
11345.52 601
11346.53 610
11347.53 597
11348.54 592
11349.55 637
11350.55 641
11351.56 623
11352.56 626
11353.57 605
11354.57 590
11355.58 592
11356.59 638
11357.59 630
11358.60 683
11359.60 675
11360.61 625
11361.62 691
11362.62 640
11363.63 640
11364.63 642
11365.64 652
11366.65 622
11367.65 634
11368.66 619
11369.67 608
11370.67 689
11371.68 617
11372.69 643
11373.69 629
11374.70 691
11375.71 653
11376.71 594
11377.72 582
11378.73 636
11379.73 598
11380.74 587
11381.75 585
11382.75 684
11383.76 633
11384.77 616
11385.78 595
11386.78 558
11387.79 547
11388.80 555
11389.80 598
11390.81 642
11391.82 614
11392.83 595
11393.83 613
11394.84 654
11395.85 590
11396.86 584
11397.86 569
11398.87 623
11399.88 608
11400.89 620
11401.90 574
11402.90 546
11403.91 540
11404.92 601
11405.93 578
11406.94 608
11407.94 610
11408.95 558
11409.96 613
11410.97 607
11411.98 526
11412.99 585
11413.99 553
11415.00 581
11416.01 553
11417.02 582
11418.03 627
11419.04 653
11420.04 607
11421.05 604
11422.06 525
11423.07 567
11424.08 618
11425.09 568
11426.10 552
11427.11 564
11428.12 595
11429.13 593
11430.13 621
11431.14 586
11432.15 560
11433.16 553
11434.17 540
11435.18 581
11436.19 569
11437.20 585
11438.21 627
11439.22 616
11440.23 578
11441.24 560
11442.25 603
11443.26 629
11444.27 597
11445.28 616
11446.29 570
11447.30 607
11448.31 580
11449.32 554
11450.33 588
11451.34 583
11452.35 587
11453.36 615
11454.37 609
11455.38 621
11456.39 613
11457.40 604
11458.41 570
11459.42 577
11460.43 574
11461.44 610
11462.45 542
11463.46 539
11464.47 604
11465.48 580
11466.49 591
11467.50 582
11468.51 572
11469.52 570
11470.54 544
11471.55 573
11472.56 635
11473.57 601
11474.58 627
11475.59 662
11476.60 652
11477.61 597
11478.62 616
11479.64 646
11480.65 668
11481.66 658
11482.67 582
11483.68 572
11484.69 613
11485.70 628
11486.72 582
11487.73 622
11488.74 554
11489.75 623
11490.76 633
11491.77 622
11492.79 637
11493.80 649
11494.81 654
11495.82 684
11496.83 728
11497.85 656
11498.86 575
11499.87 588
11500.88 604
11501.90 606
11502.91 650
11503.92 631
11504.93 651
11505.95 641
11506.96 632
11507.97 646
11508.98 689
11510.00 687
11511.01 683
11512.02 617
11513.03 610
11514.05 631
11515.06 697
11516.07 643
11517.09 631
11518.10 593
11519.11 593
11520.12 634
11521.14 615
11522.15 656
11523.16 651
11524.18 669
11525.19 675
11526.20 672
11527.22 655
11528.23 637
11529.24 656
11530.26 720
11531.27 691
11532.28 652
11533.30 728
11534.31 684
11535.33 702
11536.34 670
11537.35 721
11538.37 686
11539.38 730
11540.40 686
11541.41 660
11542.42 718
11543.44 704
11544.45 680
11545.47 738
11546.48 694
11547.49 739
11548.51 742
11549.52 722
11550.54 768
11551.55 770
11552.57 811
11553.58 782
11554.60 773
11555.61 714
11556.63 741
11557.64 715
11558.65 724
11559.67 745
11560.68 758
11561.70 719
11562.71 705
11563.73 727
11564.74 744
11565.76 759
11566.77 769
11567.79 834
11568.81 852
11569.82 849
11570.84 814
11571.85 827
11572.87 796
11573.88 827
11574.90 865
11575.91 880
11576.93 873
11577.94 881
11578.96 882
11579.98 904
11580.99 882
11582.01 910
11583.02 925
11584.04 938
11585.05 960
11586.07 999
11587.09 1036
11588.10 1039
11589.12 1054
11590.14 1090
11591.15 1002
11592.17 1041
11593.18 1051
11594.20 1064
11595.22 1106
11596.23 1127
11597.25 1265
11598.27 1319
11599.28 1362
11600.30 1478
11601.32 1491
11602.33 1585
11603.35 1627
11604.37 1624
11605.38 1586
11606.40 1543
11607.42 1447
11608.43 1433
11609.45 1330
11610.47 1290
11611.49 1302
11612.50 1210
11613.52 1181
11614.54 1234
11615.55 1241
11616.57 1305
11617.59 1288
11618.61 1223
11619.62 1294
11620.64 1250
11621.66 1371
11622.68 1350
11623.69 1325
11624.71 1330
11625.73 1481
11626.75 1550
11627.77 1668
11628.78 1763
11629.80 1854
11630.82 2026
11631.84 2166
11632.85 2262
11633.87 2267
11634.89 2280
11635.91 2086
11636.93 1815
11637.95 1735
11638.96 1687
11639.98 1512
11641.00 1446
11642.02 1354
11643.04 1305
11644.06 1236
11645.07 1168
11646.09 1127
11647.11 1231
11648.13 1158
11649.15 1132
11650.17 1192
11651.19 1147
11652.21 1062
11653.23 1016
11654.24 1155
11655.26 1096
11656.28 1027
11657.30 955
11658.32 1076
11659.34 1034
11660.36 960
11661.38 959
11662.40 922
11663.42 1010
11664.44 996
11665.46 972
11666.48 1010
11667.49 958
11668.51 947
11669.53 959
11670.55 922
11671.57 923
11672.59 932
11673.61 995
11674.63 899
11675.65 851
11676.67 813
11677.69 864
11678.71 871
11679.73 911
11680.75 863
11681.77 866
11682.79 790
11683.81 828
11684.83 852
11685.85 798
11686.88 805
11687.90 881
11688.92 909
11689.94 837
11690.96 831
11691.98 817
11693.00 847
11694.02 828
11695.04 787
11696.06 872
11697.08 815
11698.10 887
11699.12 864
11700.14 838
11701.17 852
11702.19 885
11703.21 851
11704.23 830
11705.25 892
11706.27 895
11707.29 840
11708.31 880
11709.34 961
11710.36 848
11711.38 880
11712.40 863
11713.42 896
11714.44 900
11715.46 915
11716.49 827
11717.51 820
11718.53 843
11719.55 892
11720.57 818
11721.60 814
11722.62 839
11723.64 760
11724.66 849
11725.68 833
11726.71 779
11727.73 787
11728.75 831
11729.77 802
11730.80 787
11731.82 773
11732.84 803
11733.86 764
11734.88 747
11735.91 814
11736.93 773
11737.95 786
11738.98 783
11740.00 741
11741.02 764
11742.04 747
11743.07 831
11744.09 768
11745.11 759
11746.14 747
11747.16 768
11748.18 865
11749.20 791
11750.23 797
11751.25 772
11752.27 739
11753.30 722
11754.32 708
11755.34 713
11756.37 692
11757.39 754
11758.41 676
11759.44 753
11760.46 709
11761.49 697
11762.51 643
11763.53 677
11764.56 649
11765.58 727
11766.60 705
11767.63 697
11768.65 668
11769.68 664
11770.70 683
11771.72 690
11772.75 669
11773.77 634
11774.80 663
11775.82 655
11776.85 661
11777.87 671
11778.90 731
11779.92 679
11780.94 655
11781.97 662
11782.99 689
11784.02 678
11785.04 662
11786.07 658
11787.09 674
11788.12 703
11789.14 679
11790.17 615
11791.19 677
11792.22 713
11793.24 706
11794.27 661
11795.29 618
11796.32 644
11797.34 615
11798.37 646
11799.39 642
11800.42 638
11801.44 695
11802.47 635
11803.49 605
11804.52 603
11805.55 675
11806.57 697
11807.60 650
11808.62 590
11809.65 655
11810.67 612
11811.70 576
11812.73 573
11813.75 593
11814.78 573
11815.80 620
11816.83 636
11817.86 620
11818.88 692
11819.91 596
11820.94 644
11821.96 628
11822.99 669
11824.01 680
11825.04 652
11826.07 626
11827.09 655
11828.12 636
11829.15 665
11830.17 621
11831.20 642
11832.23 638
11833.25 618
11834.28 614
11835.31 628
11836.33 654
11837.36 639
11838.39 600
11839.42 621
11840.44 618
11841.47 608
11842.50 572
11843.52 539
11844.55 572
11845.58 651
11846.61 623
11847.63 577
11848.66 568
11849.69 531
11850.72 567
11851.74 564
11852.77 640
11853.80 571
11854.83 567
11855.85 555
11856.88 603
11857.91 568
11858.94 534
11859.97 593
11860.99 584
11862.02 585
11863.05 545
11864.08 582
11865.11 634
11866.13 630
11867.16 598
11868.19 569
11869.22 588
11870.25 610
11871.28 628
11872.30 585
11873.33 593
11874.36 558
11875.39 534
11876.42 575
11877.45 521
11878.48 537
11879.51 596
11880.53 576
11881.56 607
11882.59 576
11883.62 542
11884.65 529
11885.68 591
11886.71 516
11887.74 552
11888.77 530
11889.80 537
11890.83 567
11891.85 566
11892.88 625
11893.91 562
11894.94 586
11895.97 571
11897.00 595
11898.03 563
11899.06 575
11900.09 590
11901.12 584
11902.15 607
11903.18 586
11904.21 586
11905.24 548
11906.27 537
11907.30 528
11908.33 582
11909.36 604
11910.39 634
11911.42 614
11912.45 610
11913.48 572
11914.51 613
11915.54 648
11916.57 622
11917.60 592
11918.63 576
11919.66 535
11920.69 558
11921.73 538
11922.76 575
11923.79 619
11924.82 606
11925.85 647
11926.88 619
11927.91 635
11928.94 652
11929.97 598
11931.00 596
11932.03 670
11933.07 638
11934.10 626
11935.13 631
11936.16 590
11937.19 573
11938.22 614
11939.25 651
11940.28 568
11941.32 566
11942.35 533
11943.38 552
11944.41 584
11945.44 540
11946.47 535
11947.51 564
11948.54 546
11949.57 623
11950.60 557
11951.63 498
11952.66 529
11953.70 543
11954.73 573
11955.76 518
11956.79 535
11957.83 537
11958.86 561
11959.89 592
11960.92 582
11961.95 519
11962.99 557
11964.02 501
11965.05 518
11966.08 545
11967.12 559
11968.15 526
11969.18 570
11970.22 559
11971.25 558
11972.28 551
11973.31 495
11974.35 534
11975.38 551
11976.41 576
11977.45 580
11978.48 559
11979.51 575
11980.55 588
11981.58 534
11982.61 527
11983.64 617
11984.68 641
11985.71 604
11986.75 585
11987.78 586
11988.81 525
11989.85 554
11990.88 536
11991.91 549
11992.95 542
11993.98 530
11995.01 503
11996.05 556
11997.08 522
11998.12 560
11999.15 587
12000.18 587
12001.22 525
12002.25 538
12003.29 575
12004.32 518
12005.35 539
12006.39 550
12007.42 547
12008.46 528
12009.49 556
12010.53 571
12011.56 560
12012.60 595
12013.63 615
12014.67 578
12015.70 550
12016.73 599
12017.77 567
12018.80 613
12019.84 602
12020.87 599
12021.91 539
12022.94 610
12023.98 560
12025.01 607
12026.05 544
12027.08 580
12028.12 549
12029.15 541
12030.19 560
12031.23 546
12032.26 581
12033.30 602
12034.33 601
12035.37 635
12036.40 594
12037.44 612
12038.47 593
12039.51 564
12040.55 586
12041.58 586
12042.62 542
12043.65 630
12044.69 572
12045.73 591
12046.76 620
12047.80 532
12048.83 553
12049.87 623
12050.91 613
12051.94 573
12052.98 500
12054.01 525
12055.05 559
12056.09 581
12057.12 592
12058.16 591
12059.20 563
12060.23 552
12061.27 592
12062.31 566
12063.34 558
12064.38 527
12065.42 535
12066.45 511
12067.49 494
12068.53 525
12069.57 542
12070.60 586
12071.64 567
12072.68 530
12073.71 569
12074.75 598
12075.79 577
12076.83 558
12077.86 554
12078.90 591
12079.94 565
12080.98 596
12082.01 562
12083.05 512
12084.09 515
12085.13 588
12086.16 571
12087.20 608
12088.24 550
12089.28 557
12090.32 592
12091.35 567
12092.39 548
12093.43 553
12094.47 541
12095.51 579
12096.54 509
12097.58 520
12098.62 541
12099.66 519
12100.70 558
12101.74 580
12102.77 528
12103.81 525
12104.85 510
12105.89 511
12106.93 536
12107.97 496
12109.01 529
12110.04 519
12111.08 516
12112.12 508
12113.16 537
12114.20 602
12115.24 532
12116.28 547
12117.32 530
12118.36 537
12119.39 491
12120.43 502
12121.47 520
12122.51 530
12123.55 564
12124.59 539
12125.63 529
12126.67 512
12127.71 543
12128.75 599
12129.79 534
12130.83 497
12131.87 482
12132.91 505
12133.95 498
12134.99 479
12136.03 489
12137.07 491
12138.11 501
12139.15 492
12140.19 498
12141.23 467
12142.27 466
12143.31 465
12144.35 548
12145.39 501
12146.43 451
12147.47 471
12148.51 484
12149.55 493
12150.59 512
12151.63 522
12152.67 519
12153.71 499
12154.75 487
12155.79 489
12156.83 497
12157.88 545
12158.92 473
12159.96 515
12161.00 490
12162.04 490
12163.08 476
12164.12 519
12165.16 482
12166.20 454
12167.24 513
12168.29 504
12169.33 527
12170.37 530
12171.41 501
12172.45 489
12173.49 471
12174.53 461
12175.58 474
12176.62 509
12177.66 479
12178.70 452
12179.74 433
12180.78 470
12181.83 486
12182.87 461
12183.91 480
12184.95 447
12185.99 465
12187.04 482
12188.08 496
12189.12 467
12190.16 484
12191.20 491
12192.25 478
12193.29 499
12194.33 458
12195.37 455
12196.42 506
12197.46 495
12198.50 549
12199.54 466
12200.59 436
12201.63 502
12202.67 489
12203.72 478
12204.76 479
12205.80 527
12206.84 487
12207.89 443
12208.93 500
12209.97 477
12211.02 448
12212.06 446
12213.10 463
12214.15 444
12215.19 434
12216.23 446
12217.28 454
12218.32 479
12219.36 465
12220.41 491
12221.45 440
12222.49 446
12223.54 464
12224.58 457
12225.62 479
12226.67 480
12227.71 479
12228.76 547
12229.80 493
12230.84 458
12231.89 510
12232.93 504
12233.98 498
12235.02 512
12236.06 514
12237.11 503
12238.15 484
12239.20 490
12240.24 464
12241.29 522
12242.33 549
12243.37 499
12244.42 499
12245.46 487
12246.51 475
12247.55 492
12248.60 483
12249.64 501
12250.69 499
12251.73 497
12252.78 462
12253.82 483
12254.87 513
12255.91 510
12256.96 446
12258.00 482
12259.05 486
12260.09 461
12261.14 483
12262.18 532
12263.23 486
12264.27 459
12265.32 503
12266.36 465
12267.41 429
12268.45 462
12269.50 443
12270.55 443
12271.59 484
12272.64 485
12273.68 443
12274.73 431
12275.77 509
12276.82 507
12277.87 480
12278.91 460
12279.96 506
12281.00 511
12282.05 499
12283.10 477
12284.14 463
12285.19 447
12286.24 452
12287.28 499
12288.33 424
12289.38 490
12290.42 454
12291.47 438
12292.51 425
12293.56 474
12294.61 464
12295.65 465
12296.70 443
12297.75 483
12298.80 430
12299.84 507
12300.89 476
12301.94 475
12302.98 415
12304.03 469
12305.08 431
12306.12 391
12307.17 498
12308.22 436
12309.27 430
12310.31 485
12311.36 472
12312.41 469
12313.46 471
12314.50 458
12315.55 465
12316.60 500
12317.65 500
12318.69 506
12319.74 468
12320.79 437
12321.84 489
12322.88 503
12323.93 460
12324.98 458
12326.03 452
12327.08 503
12328.12 469
12329.17 462
12330.22 453
12331.27 431
12332.32 415
12333.37 410
12334.41 450
12335.46 446
12336.51 489
12337.56 455
12338.61 453
12339.66 405
12340.71 442
12341.75 483
12342.80 453
12343.85 449
12344.90 459
12345.95 418
12347.00 427
12348.05 456
12349.10 459
12350.15 422
12351.19 420
12352.24 483
12353.29 522
12354.34 451
12355.39 474
12356.44 418
12357.49 456
12358.54 489
12359.59 449
12360.64 465
12361.69 433
12362.74 489
12363.79 450
12364.84 434
12365.89 487
12366.94 449
12367.99 493
12369.04 444
12370.09 423
12371.14 492
12372.18 447
12373.24 418
12374.29 507
12375.34 461
12376.39 487
12377.44 485
12378.49 437
12379.54 425
12380.59 410
12381.64 493
12382.69 479
12383.74 475
12384.79 451
12385.84 495
12386.89 449
12387.94 507
12388.99 517
12390.04 424
12391.09 415
12392.14 477
12393.19 427
12394.24 417
12395.30 435
12396.35 448
12397.40 441
12398.45 418
12399.50 448
12400.55 485
12401.60 454
12402.65 456
12403.70 501
12404.76 485
12405.81 442
12406.86 453
12407.91 454
12408.96 498
12410.01 503
12411.07 457
12412.12 450
12413.17 443
12414.22 471
12415.27 438
12416.32 441
12417.38 432
12418.43 486
12419.48 476
12420.53 478
12421.58 429
12422.64 432
12423.69 492
12424.74 511
12425.79 509
12426.84 432
12427.90 456
12428.95 463
12430.00 495
12431.05 495
12432.11 555
12433.16 479
12434.21 481
12435.26 508
12436.32 472
12437.37 470
12438.42 503
12439.48 492
12440.53 468
12441.58 447
12442.63 456
12443.69 490
12444.74 506
12445.79 492
12446.85 513
12447.90 535
12448.95 502
12450.01 521
12451.06 484
12452.11 454
12453.17 502
12454.22 487
12455.27 531
12456.33 487
12457.38 516
12458.43 519
12459.49 504
12460.54 526
12461.60 484
12462.65 445
12463.70 508
12464.76 508
12465.81 526
12466.86 538
12467.92 457
12468.97 471
12470.03 460
12471.08 472
12472.14 548
12473.19 525
12474.24 544
12475.30 513
12476.35 483
12477.41 571
12478.46 560
12479.52 620
12480.57 558
12481.63 568
12482.68 584
12483.73 597
12484.79 604
12485.84 614
12486.90 646
12487.95 683
12489.01 675
12490.06 734
12491.12 813
12492.17 861
12493.23 836
12494.28 945
12495.34 918
12496.39 830
12497.45 825
12498.51 778
12499.56 793
12500.62 739
12501.67 664
12502.73 645
12503.78 656
12504.84 616
12505.89 580
12506.95 580
12508.01 591
12509.06 538
12510.12 546
12511.17 569
12512.23 547
12513.28 547
12514.34 546
12515.40 563
12516.45 573
12517.51 534
12518.56 605
12519.62 571
12520.68 608
12521.73 487
12522.79 529
12523.85 543
12524.90 539
12525.96 531
12527.02 498
12528.07 573
12529.13 561
12530.19 538
12531.24 534
12532.30 579
12533.36 563
12534.41 559
12535.47 549
12536.53 565
12537.58 544
12538.64 519
12539.70 540
12540.75 550
12541.81 508
12542.87 508
12543.93 556
12544.98 521
12546.04 492
12547.10 549
12548.16 520
12549.21 520
12550.27 538
12551.33 525
12552.39 519
12553.44 543
12554.50 535
12555.56 509
12556.62 539
12557.67 551
12558.73 507
12559.79 516
12560.85 589
12561.91 549
12562.96 560
12564.02 564
12565.08 567
12566.14 611
12567.20 630
12568.26 662
12569.31 625
12570.37 689
12571.43 721
12572.49 713
12573.55 805
12574.61 776
12575.66 799
12576.72 796
12577.78 732
12578.84 742
12579.90 740
12580.96 646
12582.02 609
12583.08 586
12584.13 581
12585.19 566
12586.25 634
12587.31 566
12588.37 570
12589.43 585
12590.49 575
12591.55 550
12592.61 522
12593.67 501
12594.73 509
12595.79 561
12596.85 562
12597.91 535
12598.96 555
12600.02 500
12601.08 573
12602.14 545
12603.20 559
12604.26 511
12605.32 477
12606.38 603
12607.44 551
12608.50 502
12609.56 547
12610.62 580
12611.68 584
12612.74 551
12613.80 587
12614.86 563
12615.92 534
12616.98 531
12618.04 551
12619.10 539
12620.17 563
12621.23 591
12622.29 527
12623.35 518
12624.41 521
12625.47 505
12626.53 487
12627.59 470
12628.65 506
12629.71 547
12630.77 478
12631.83 496
12632.89 475
12633.96 492
12635.02 511
12636.08 503
12637.14 503
12638.20 517
12639.26 533
12640.32 492
12641.38 496
12642.45 471
12643.51 509
12644.57 538
12645.63 500
12646.69 482
12647.75 556
12648.81 524
12649.88 582
12650.94 529
12652.00 556
12653.06 566
12654.12 561
12655.19 562
12656.25 578
12657.31 558
12658.37 555
12659.43 562
12660.50 487
12661.56 477
12662.62 594
12663.68 571
12664.75 495
12665.81 483
12666.87 475
12667.93 517
12668.99 483
12670.06 495
12671.12 465
12672.18 544
12673.25 468
12674.31 419
12675.37 436
12676.43 417
12677.50 462
12678.56 437
12679.62 393
12680.69 423
12681.75 483
12682.81 478
12683.87 482
12684.94 441
12686.00 504
12687.06 442
12688.13 455
12689.19 470
12690.25 444
12691.32 479
12692.38 494
12693.45 483
12694.51 452
12695.57 458
12696.64 427
12697.70 439
12698.76 441
12699.83 435
12700.89 451
12701.95 416
12703.02 429
12704.08 428
12705.15 449
12706.21 447
12707.28 479
12708.34 428
12709.40 425
12710.47 442
12711.53 402
12712.60 430
12713.66 475
12714.73 440
12715.79 412
12716.85 461
12717.92 495
12718.98 444
12720.05 442
12721.11 445
12722.18 425
12723.24 436
12724.31 402
12725.37 458
12726.44 418
12727.50 396
12728.57 458
12729.63 486
12730.70 407
12731.76 416
12732.83 432
12733.89 438
12734.96 433
12736.02 438
12737.09 439
12738.15 442
12739.22 487
12740.29 436
12741.35 415
12742.42 429
12743.48 425
12744.55 410
12745.61 412
12746.68 435
12747.74 416
12748.81 373
12749.88 410
12750.94 386
12752.01 398
12753.07 417
12754.14 439
12755.21 402
12756.27 390
12757.34 404
12758.41 424
12759.47 433
12760.54 364
12761.60 395
12762.67 413
12763.74 378
12764.80 422
12765.87 465
12766.94 424
12768.00 412
12769.07 399
12770.14 397
12771.20 426
12772.27 401
12773.34 431
12774.40 392
12775.47 414
12776.54 393
12777.61 411
12778.67 404
12779.74 368
12780.81 430
12781.87 417
12782.94 397
12784.01 419
12785.08 463
12786.14 402
12787.21 408
12788.28 385
12789.35 395
12790.41 408
12791.48 406
12792.55 383
12793.62 447
12794.69 428
12795.75 395
12796.82 385
12797.89 383
12798.96 410
12800.02 406
12801.09 396
12802.16 432
12803.23 445
12804.30 340
12805.37 418
12806.43 427
12807.50 400
12808.57 382
12809.64 438
12810.71 400
12811.78 395
12812.84 399
12813.91 393
12814.98 380
12816.05 376
12817.12 419
12818.19 380
12819.26 390
12820.33 367
12821.39 404
12822.46 378
12823.53 349
12824.60 376
12825.67 399
12826.74 336
12827.81 336
12828.88 367
12829.95 424
12831.02 426
12832.09 403
12833.16 456
12834.22 349
12835.29 380
12836.36 357
12837.43 412
12838.50 384
12839.57 401
12840.64 409
12841.71 428
12842.78 358
12843.85 367
12844.92 331
12845.99 338
12847.06 344
12848.13 359
12849.20 360
12850.27 433
12851.34 439
12852.41 378
12853.48 392
12854.55 367
12855.62 376
12856.69 368
12857.76 383
12858.83 354
12859.90 397
12860.97 379
12862.05 405
12863.12 342
12864.19 342
12865.26 394
12866.33 360
12867.40 358
12868.47 338
12869.54 378
12870.61 371
12871.68 356
12872.75 331
12873.82 366
12874.90 360
12875.97 352
12877.04 376
12878.11 412
12879.18 357
12880.25 346
12881.32 402
12882.40 393
12883.47 339
12884.54 395
12885.61 378
12886.68 344
12887.75 356
12888.82 388
12889.90 399
12890.97 368
12892.04 352
12893.11 371
12894.18 410
12895.26 384
12896.33 405
12897.40 412
12898.47 344
12899.54 369
12900.62 399
12901.69 441
12902.76 376
12903.83 332
12904.91 355
12905.98 413
12907.05 357
12908.12 384
12909.20 385
12910.27 373
12911.34 371
12912.41 373
12913.49 374
12914.56 389
12915.63 362
12916.71 360
12917.78 371
12918.85 361
12919.92 326
12921.00 340
12922.07 357
12923.14 374
12924.22 390
12925.29 381
12926.36 392
12927.44 356
12928.51 374
12929.58 343
12930.66 374
12931.73 379
12932.80 353
12933.88 363
12934.95 353
12936.02 341
12937.10 328
12938.17 382
12939.25 332
12940.32 384
12941.39 364
12942.47 396
12943.54 337
12944.62 366
12945.69 371
12946.76 396
12947.84 383
12948.91 363
12949.99 370
12951.06 385
12952.14 382
12953.21 388
12954.28 401
12955.36 426
12956.43 355
12957.51 363
12958.58 364
12959.66 376
12960.73 413
12961.81 343
12962.88 379
12963.96 384
12965.03 429
12966.11 392
12967.18 343
12968.26 364
12969.33 343
12970.41 344
12971.48 356
12972.56 397
12973.63 425
12974.71 390
12975.78 359
12976.86 330
12977.93 369
12979.01 344
12980.08 406
12981.16 350
12982.23 366
12983.31 382
12984.39 415
12985.46 399
12986.54 402
12987.61 382
12988.69 329
12989.77 375
12990.84 409
12991.92 388
12992.99 435
12994.07 369
12995.15 357
12996.22 396
12997.30 372
12998.37 402
12999.45 397
13000.53 389
13001.60 401
13002.68 412
13003.76 391
13004.83 429
13005.91 408
13006.99 415
13008.06 384
13009.14 368
13010.22 367
13011.29 400
13012.37 356
13013.45 397
13014.52 395
13015.60 408
13016.68 414
13017.75 392
13018.83 350
13019.91 376
13020.99 495
13022.06 440
13023.14 383
13024.22 362
13025.30 381
13026.37 389
13027.45 383
13028.53 425
13029.61 420
13030.68 423
13031.76 377
13032.84 354
13033.92 386
13034.99 407
13036.07 398
13037.15 402
13038.23 388
13039.31 432
13040.38 379
13041.46 404
13042.54 417
13043.62 453
13044.70 449
13045.77 421
13046.85 423
13047.93 423
13049.01 356
13050.09 388
13051.17 426
13052.24 402
13053.32 376
13054.40 353
13055.48 390
13056.56 367
13057.64 376
13058.72 397
13059.80 483
13060.87 395
13061.95 414
13063.03 380
13064.11 364
13065.19 405
13066.27 375
13067.35 363
13068.43 346
13069.51 341
13070.59 428
13071.67 410
13072.74 387
13073.82 389
13074.90 379
13075.98 389
13077.06 455
13078.14 449
13079.22 420
13080.30 450
13081.38 418
13082.46 401
13083.54 368
13084.62 366
13085.70 400
13086.78 402
13087.86 426
13088.94 320
13090.02 391
13091.10 392
13092.18 415
13093.26 385
13094.34 367
13095.42 358
13096.50 375
13097.58 409
13098.66 384
13099.74 404
13100.82 395
13101.90 436
13102.98 427
13104.07 369
13105.15 347
13106.23 352
13107.31 404
13108.39 390
13109.47 403
13110.55 336
13111.63 377
13112.71 420
13113.79 416
13114.87 383
13115.96 381
13117.04 382
13118.12 362
13119.20 385
13120.28 371
13121.36 371
13122.44 364
13123.52 371
13124.61 387
13125.69 376
13126.77 364
13127.85 391
13128.93 378
13130.01 359
13131.10 387
13132.18 434
13133.26 430
13134.34 350
13135.42 307
13136.51 337
13137.59 358
13138.67 379
13139.75 386
13140.83 382
13141.92 375
13143.00 424
13144.08 385
13145.16 356
13146.25 367
13147.33 373
13148.41 416
13149.49 371
13150.58 356
13151.66 380
13152.74 340
13153.82 379
13154.91 363
13155.99 332
13157.07 347
13158.15 342
13159.24 349
13160.32 366
13161.40 382
13162.49 400
13163.57 394
13164.65 337
13165.74 350
13166.82 393
13167.90 431
13168.99 405
13170.07 422
13171.15 435
13172.24 366
13173.32 385
13174.40 349
13175.49 401
13176.57 375
13177.65 343
13178.74 400
13179.82 363
13180.91 365
13181.99 380
13183.07 343
13184.16 377
13185.24 375
13186.32 339
13187.41 376
13188.49 337
13189.58 392
13190.66 372
13191.75 367
13192.83 378
13193.91 339
13195.00 349
13196.08 381
13197.17 376
13198.25 307
13199.34 371
13200.42 400
13201.51 385
13202.59 413
13203.68 327
13204.76 342
13205.85 324
13206.93 347
13208.01 392
13209.10 338
13210.18 406
13211.27 358
13212.36 341
13213.44 359
13214.53 315
13215.61 350
13216.70 335
13217.78 343
13218.87 354
13219.95 328
13221.04 313
13222.12 349
13223.21 327
13224.29 307
13225.38 341
13226.47 395
13227.55 331
13228.64 325
13229.72 313
13230.81 329
13231.89 328
13232.98 381
13234.07 350
13235.15 342
13236.24 327
13237.33 340
13238.41 318
13239.50 345
13240.58 339
13241.67 343
13242.76 340
13243.84 361
13244.93 326
13246.02 320
13247.10 327
13248.19 323
13249.28 364
13250.36 387
13251.45 380
13252.54 328
13253.62 306
13254.71 355
13255.80 280
13256.88 315
13257.97 332
13259.06 346
13260.14 429
13261.23 350
13262.32 305
13263.41 312
13264.49 320
13265.58 375
13266.67 315
13267.76 308
13268.84 305
13269.93 358
13271.02 348
13272.11 346
13273.19 377
13274.28 378
13275.37 339
13276.46 305
13277.54 341
13278.63 313
13279.72 351
13280.81 379
13281.90 349
13282.98 376
13284.07 373
13285.16 321
13286.25 356
13287.34 331
13288.42 315
13289.51 318
13290.60 358
13291.69 340
13292.78 314
13293.87 331
13294.95 408
13296.04 393
13297.13 369
13298.22 367
13299.31 362
13300.40 340
13301.49 356
13302.58 345
13303.66 332
13304.75 324
13305.84 339
13306.93 339
13308.02 379
13309.11 376
13310.20 336
13311.29 377
13312.38 346
13313.47 370
13314.55 326
13315.64 303
13316.73 308
13317.82 369
13318.91 357
13320.00 333
13321.09 354
13322.18 335
13323.27 334
13324.36 294
13325.45 292
13326.54 347
13327.63 354
13328.72 405
13329.81 349
13330.90 364
13331.99 343
13333.08 355
13334.17 343
13335.26 318
13336.35 326
13337.44 337
13338.53 364
13339.62 373
13340.71 319
13341.80 326
13342.89 329
13343.98 339
13345.07 336
13346.16 389
13347.25 355
13348.35 337
13349.44 320
13350.53 320
13351.62 328
13352.71 344
13353.80 362
13354.89 339
13355.98 349
13357.07 314
13358.16 352
13359.26 339
13360.35 407
13361.44 342
13362.53 378
13363.62 329
13364.71 340
13365.80 347
13366.89 328
13367.99 351
13369.08 328
13370.17 343
13371.26 368
13372.35 374
13373.44 357
13374.54 280
13375.63 336
13376.72 350
13377.81 311
13378.90 340
13380.00 298
13381.09 339
13382.18 327
13383.27 352
13384.36 324
13385.46 315
13386.55 293
13387.64 327
13388.73 315
13389.83 334
13390.92 329
13392.01 299
13393.10 317
13394.20 341
13395.29 333
13396.38 326
13397.47 352
13398.57 348
13399.66 316
13400.75 334
13401.84 295
13402.94 315
13404.03 301
13405.12 354
13406.22 339
13407.31 322
13408.40 329
13409.50 325
13410.59 300
13411.68 331
13412.78 324
13413.87 323
13414.96 363
13416.06 343
13417.15 339
13418.24 355
13419.34 364
13420.43 349
13421.52 303
13422.62 275
13423.71 288
13424.81 308
13425.90 341
13426.99 328
13428.09 326
13429.18 298
13430.27 329
13431.37 337
13432.46 282
13433.56 317
13434.65 344
13435.75 333
13436.84 344
13437.93 342
13439.03 330
13440.12 369
13441.22 361
13442.31 276
13443.41 307
13444.50 316
13445.60 297
13446.69 270
13447.79 306
13448.88 324
13449.98 330
13451.07 337
13452.17 342
13453.26 324
13454.36 342
13455.45 328
13456.55 339
13457.64 323
13458.74 305
13459.83 309
13460.93 321
13462.02 341
13463.12 316
13464.21 312
13465.31 309
13466.40 341
13467.50 308
13468.59 287
13469.69 335
13470.79 324
13471.88 359
13472.98 352
13474.07 363
13475.17 356
13476.27 381
13477.36 345
13478.46 311
13479.55 327
13480.65 333
13481.75 375
13482.84 402
13483.94 368
13485.03 357
13486.13 373
13487.23 335
13488.32 396
13489.42 336
13490.52 306
13491.61 303
13492.71 320
13493.81 369
13494.90 349
13496.00 338
13497.10 365
13498.19 376
13499.29 365
13500.39 349
13501.48 316
13502.58 356
13503.68 340
13504.77 345
13505.87 343
13506.97 320
13508.07 347
13509.16 324
13510.26 284
13511.36 307
13512.46 314
13513.55 316
13514.65 335
13515.75 346
13516.85 316
13517.94 341
13519.04 339
13520.14 358
13521.24 373
13522.33 344
13523.43 330
13524.53 350
13525.63 321
13526.73 264
13527.82 327
13528.92 355
13530.02 344
13531.12 326
13532.22 307
13533.31 303
13534.41 328
13535.51 326
13536.61 328
13537.71 331
13538.81 323
13539.90 362
13541.00 336
13542.10 310
13543.20 284
13544.30 278
13545.40 297
13546.50 311
13547.60 306
13548.69 303
13549.79 307
13550.89 306
13551.99 333
13553.09 266
13554.19 280
13555.29 290
13556.39 332
13557.49 306
13558.59 310
13559.69 297
13560.78 308
13561.88 354
13562.98 302
13564.08 322
13565.18 321
13566.28 294
13567.38 321
13568.48 347
13569.58 331
13570.68 394
13571.78 346
13572.88 323
13573.98 323
13575.08 332
13576.18 358
13577.28 350
13578.38 325
13579.48 311
13580.58 332
13581.68 320
13582.78 308
13583.88 340
13584.98 311
13586.08 273
13587.18 318
13588.28 333
13589.38 320
13590.48 303
13591.59 347
13592.69 302
13593.79 306
13594.89 316
13595.99 321
13597.09 333
13598.19 286
13599.29 309
13600.39 297
13601.49 277
13602.59 322
13603.69 298
13604.80 315
13605.90 271
13607.00 272
13608.10 284
13609.20 301
13610.30 297
13611.40 320
13612.51 334
13613.61 306
13614.71 322
13615.81 319
13616.91 334
13618.01 309
13619.11 300
13620.22 337
13621.32 319
13622.42 294
13623.52 318
13624.62 330
13625.73 360
13626.83 343
13627.93 351
13629.03 334
13630.13 339
13631.24 322
13632.34 294
13633.44 299
13634.54 276
13635.65 303
13636.75 366
13637.85 288
13638.95 309
13640.06 360
13641.16 347
13642.26 296
13643.36 257
13644.47 309
13645.57 300
13646.67 304
13647.78 311
13648.88 313
13649.98 350
13651.08 348
13652.19 346
13653.29 329
13654.39 351
13655.50 310
13656.60 311
13657.70 323
13658.81 344
13659.91 311
13661.01 371
13662.12 333
13663.22 305
13664.32 325
13665.43 322
13666.53 304
13667.63 315
13668.74 324
13669.84 330
13670.95 288
13672.05 299
13673.15 308
13674.26 366
13675.36 327
13676.47 320
13677.57 295
13678.67 288
13679.78 279
13680.88 284
13681.99 310
13683.09 307
13684.20 301
13685.30 320
13686.40 348
13687.51 305
13688.61 304
13689.72 374
13690.82 337
13691.93 356
13693.03 327
13694.14 343
13695.24 301
13696.35 283
13697.45 320
13698.56 311
13699.66 279
13700.77 314
13701.87 328
13702.98 321
13704.08 344
13705.19 332
13706.29 330
13707.40 307
13708.50 319
13709.61 341
13710.71 338
13711.82 358
13712.92 363
13714.03 371
13715.14 339
13716.24 323
13717.35 291
13718.45 321
13719.56 305
13720.66 320
13721.77 334
13722.88 343
13723.98 356
13725.09 347
13726.19 323
13727.30 339
13728.41 329
13729.51 343
13730.62 343
13731.73 343
13732.83 320
13733.94 347
13735.04 342
13736.15 328
13737.26 347
13738.36 373
13739.47 369
13740.58 349
13741.68 301
13742.79 325
13743.90 323
13745.00 327
13746.11 356
13747.22 346
13748.32 404
13749.43 357
13750.54 376
13751.65 322
13752.75 362
13753.86 312
13754.97 335
13756.07 345
13757.18 367
13758.29 338
13759.40 347
13760.50 379
13761.61 371
13762.72 378
13763.83 388
13764.93 395
13766.04 375
13767.15 378
13768.26 392
13769.37 404
13770.47 449
13771.58 388
13772.69 422
13773.80 422
13774.91 427
13776.01 346
13777.12 357
13778.23 371
13779.34 398
13780.45 388
13781.55 371
13782.66 344
13783.77 351
13784.88 383
13785.99 346
13787.10 329
13788.20 344
13789.31 350
13790.42 345
13791.53 337
13792.64 328
13793.75 344
13794.86 359
13795.97 353
13797.07 369
13798.18 346
13799.29 315
13800.40 343
13801.51 329
13802.62 304
13803.73 361
13804.84 361
13805.95 364
13807.06 351
13808.17 333
13809.28 316
13810.39 351
13811.49 344
13812.60 341
13813.71 340
13814.82 328
13815.93 350
13817.04 376
13818.15 351
13819.26 335
13820.37 363
13821.48 318
13822.59 360
13823.70 348
13824.81 356
13825.92 349
13827.03 362
13828.14 346
13829.25 311
13830.36 369
13831.47 349
13832.58 329
13833.69 314
13834.80 322
13835.92 342
13837.03 355
13838.14 369
13839.25 340
13840.36 370
13841.47 364
13842.58 339
13843.69 348
13844.80 344
13845.91 309
13847.02 343
13848.13 328
13849.24 330
13850.36 367
13851.47 338
13852.58 340
13853.69 353
13854.80 370
13855.91 346
13857.02 398
13858.13 381
13859.25 385
13860.36 346
13861.47 383
13862.58 382
13863.69 360
13864.80 380
13865.91 330
13867.03 370
13868.14 358
13869.25 317
13870.36 345
13871.47 327
13872.59 405
13873.70 399
13874.81 331
13875.92 382
13877.03 351
13878.15 388
13879.26 408
13880.37 353
13881.48 326
13882.60 349
13883.71 343
13884.82 337
13885.93 327
13887.05 341
13888.16 383
13889.27 428
13890.38 382
13891.50 390
13892.61 362
13893.72 400
13894.83 364
13895.95 405
13897.06 383
13898.17 361
13899.29 335
13900.40 371
13901.51 346
13902.63 343
13903.74 348
13904.85 410
13905.97 352
13907.08 353
13908.19 366
13909.31 361
13910.42 338
13911.53 321
13912.65 322
13913.76 348
13914.87 324
13915.99 330
13917.10 353
13918.21 323
13919.33 301
13920.44 329
13921.56 360
13922.67 337
13923.78 333
13924.90 339
13926.01 345
13927.13 356
13928.24 358
13929.35 357
13930.47 354
13931.58 313
13932.70 302
13933.81 372
13934.93 334
13936.04 347
13937.16 336
13938.27 325
13939.38 275
13940.50 343
13941.61 330
13942.73 340
13943.84 316
13944.96 339
13946.07 362
13947.19 299
13948.30 332
13949.42 315
13950.53 331
13951.65 341
13952.76 353
13953.88 312
13954.99 328
13956.11 286
13957.23 379
13958.34 308
13959.46 317
13960.57 333
13961.69 341
13962.80 346
13963.92 336
13965.03 329
13966.15 320
13967.27 354
13968.38 293
13969.50 337
13970.61 322
13971.73 342
13972.84 283
13973.96 329
13975.08 352
13976.19 326
13977.31 328
13978.43 319
13979.54 320
13980.66 326
13981.77 315
13982.89 332
13984.01 327
13985.12 315
13986.24 306
13987.36 302
13988.47 293
13989.59 265
13990.71 320
13991.82 369
13992.94 318
13994.06 290
13995.17 323
13996.29 349
13997.41 364
13998.52 326
13999.64 286
14000.76 315
14001.88 291
14002.99 344
14004.11 342
14005.23 322
14006.34 323
14007.46 319
14008.58 328
14009.70 317
14010.81 292
14011.93 307
14013.05 331
14014.17 320
14015.28 335
14016.40 315
14017.52 301
14018.64 324
14019.76 276
14020.87 316
14021.99 365
14023.11 380
14024.23 324
14025.35 304
14026.46 358
14027.58 365
14028.70 326
14029.82 356
14030.94 309
14032.06 346
14033.17 349
14034.29 331
14035.41 331
14036.53 351
14037.65 352
14038.77 311
14039.88 290
14041.00 319
14042.12 328
14043.24 367
14044.36 321
14045.48 311
14046.60 348
14047.72 335
14048.84 362
14049.95 329
14051.07 355
14052.19 309
14053.31 338
14054.43 353
14055.55 354
14056.67 304
14057.79 319
14058.91 334
14060.03 307
14061.15 317
14062.27 296
14063.39 317
14064.51 310
14065.63 332
14066.75 325
14067.87 307
14068.99 332
14070.11 330
14071.23 333
14072.35 350
14073.47 301
14074.59 347
14075.71 330
14076.83 330
14077.95 333
14079.07 319
14080.19 332
14081.31 317
14082.43 354
14083.55 365
14084.67 398
14085.79 357
14086.91 432
14088.03 419
14089.15 430
14090.27 377
14091.39 380
14092.51 356
14093.63 394
14094.75 340
14095.87 387
14097.00 411
14098.12 407
14099.24 394
14100.36 355
14101.48 363
14102.60 354
14103.72 364
14104.84 356
14105.96 316
14107.09 363
14108.21 345
14109.33 334
14110.45 371
14111.57 290
14112.69 318
14113.81 340
14114.94 314
14116.06 310
14117.18 304
14118.30 313
14119.42 285
14120.55 333
14121.67 341
14122.79 294
14123.91 303
14125.03 307
14126.16 311
14127.28 309
14128.40 328
14129.52 312
14130.64 283
14131.77 313
14132.89 327
14134.01 324
14135.13 318
14136.26 329
14137.38 309
14138.50 283
14139.62 309
14140.75 339
14141.87 330
14142.99 334
14144.11 325
14145.24 301
14146.36 331
14147.48 325
14148.61 353
14149.73 298
14150.85 298
14151.98 294
14153.10 303
14154.22 311
14155.35 323
14156.47 324
14157.59 301
14158.72 314
14159.84 276
14160.96 335
14162.09 338
14163.21 302
14164.33 324
14165.46 336
14166.58 349
14167.70 313
14168.83 323
14169.95 319
14171.08 297
14172.20 325
14173.32 342
14174.45 311
14175.57 301
14176.70 351
14177.82 340
14178.94 287
14180.07 336
14181.19 348
14182.32 301
14183.44 357
14184.57 344
14185.69 334
14186.81 283
14187.94 327
14189.06 351
14190.19 319
14191.31 354
14192.44 358
14193.56 383
14194.69 304
14195.81 325
14196.94 318
14198.06 332
14199.19 309
14200.31 322
14201.44 308
14202.56 310
14203.69 286
14204.81 292
14205.94 316
14207.06 323
14208.19 318
14209.31 311
14210.44 296
14211.57 319
14212.69 311
14213.82 301
14214.94 292
14216.07 280
14217.19 290
14218.32 267
14219.44 287
14220.57 284
14221.70 291
14222.82 300
14223.95 314
14225.07 315
14226.20 325
14227.33 261
14228.45 252
14229.58 263
14230.71 284
14231.83 290
14232.96 294
14234.08 299
14235.21 268
14236.34 288
14237.46 267
14238.59 296
14239.72 318
14240.84 278
14241.97 295
14243.10 282
14244.22 293
14245.35 289
14246.48 283
14247.60 312
14248.73 333
14249.86 309
14250.99 307
14252.11 248
14253.24 283
14254.37 304
14255.49 338
14256.62 306
14257.75 288
14258.88 305
14260.00 290
14261.13 277
14262.26 300
14263.39 301
14264.51 312
14265.64 328
14266.77 319
14267.90 311
14269.02 316
14270.15 304
14271.28 292
14272.41 283
14273.54 287
14274.66 281
14275.79 290
14276.92 303
14278.05 284
14279.18 287
14280.30 295
14281.43 349
14282.56 318
14283.69 290
14284.82 261
14285.95 287
14287.07 257
14288.20 227
14289.33 281
14290.46 293
14291.59 275
14292.72 262
14293.85 282
14294.98 305
14296.10 280
14297.23 321
14298.36 325
14299.49 250
14300.62 242
14301.75 269
14302.88 298
14304.01 277
14305.14 317
14306.27 286
14307.39 303
14308.52 260
14309.65 286
14310.78 277
14311.91 283
14313.04 284
14314.17 298
14315.30 294
14316.43 301
14317.56 247
14318.69 290
14319.82 264
14320.95 262
14322.08 301
14323.21 272
14324.34 293
14325.47 296
14326.60 276
14327.73 284
14328.86 269
14329.99 275
14331.12 294
14332.25 247
14333.38 272
14334.51 285
14335.64 275
14336.77 280
14337.90 242
14339.03 244
14340.16 270
14341.29 296
14342.42 275
14343.56 266
14344.69 287
14345.82 286
14346.95 298
14348.08 235
14349.21 260
14350.34 271
14351.47 270
14352.60 327
14353.73 291
14354.87 270
14356.00 280
14357.13 307
14358.26 298
14359.39 314
14360.52 286
14361.65 319
14362.78 315
14363.92 268
14365.05 265
14366.18 246
14367.31 258
14368.44 291
14369.57 282
14370.71 268
14371.84 254
14372.97 296
14374.10 276
14375.23 286
14376.37 280
14377.50 278
14378.63 303
14379.76 344
14380.89 287
14382.03 274
14383.16 299
14384.29 265
14385.42 301
14386.56 280
14387.69 302
14388.82 311
14389.95 278
14391.09 261
14392.22 302
14393.35 245
14394.48 240
14395.62 270
14396.75 285
14397.88 270
14399.02 268
14400.15 281
14401.28 284
14402.41 313
14403.55 281
14404.68 265
14405.81 275
14406.95 281
14408.08 284
14409.21 308
14410.35 308
14411.48 279
14412.61 285
14413.75 286
14414.88 264
14416.01 261
14417.15 283
14418.28 296
14419.42 275
14420.55 297
14421.68 300
14422.82 290
14423.95 286
14425.08 269
14426.22 307
14427.35 302
14428.49 329
14429.62 330
14430.75 340
14431.89 331
14433.02 309
14434.16 296
14435.29 317
14436.43 301
14437.56 302
14438.69 316
14439.83 296
14440.96 291
14442.10 314
14443.23 280
14444.37 265
14445.50 282
14446.64 329
14447.77 324
14448.91 298
14450.04 320
14451.18 339
14452.31 316
14453.45 322
14454.58 319
14455.72 353
14456.85 331
14457.99 329
14459.12 303
14460.26 337
14461.39 344
14462.53 360
14463.66 348
14464.80 322
14465.94 333
14467.07 329
14468.21 346
14469.34 378
14470.48 380
14471.61 383
14472.75 369
14473.89 366
14475.02 370
14476.16 347
14477.29 301
14478.43 354
14479.57 371
14480.70 312
14481.84 354
14482.97 328
14484.11 320
14485.25 288
14486.38 294
14487.52 318
14488.66 301
14489.79 288
14490.93 280
14492.07 289
14493.20 309
14494.34 308
14495.48 290
14496.61 311
14497.75 333
14498.89 344
14500.02 284
14501.16 294
14502.30 315
14503.43 312
14504.57 345
14505.71 273
14506.84 293
14507.98 279
14509.12 290
14510.26 283
14511.39 274
14512.53 300
14513.67 327
14514.81 298
14515.94 276
14517.08 280
14518.22 269
14519.36 297
14520.49 341
14521.63 291
14522.77 300
14523.91 282
14525.05 264
14526.18 327
14527.32 317
14528.46 262
14529.60 309
14530.74 296
14531.87 302
14533.01 290
14534.15 279
14535.29 287
14536.43 293
14537.56 284
14538.70 270
14539.84 270
14540.98 285
14542.12 326
14543.26 316
14544.40 313
14545.53 292
14546.67 299
14547.81 300
14548.95 315
14550.09 251
14551.23 263
14552.37 296
14553.51 275
14554.65 291
14555.78 289
14556.92 296
14558.06 269
14559.20 246
14560.34 309
14561.48 285
14562.62 248
14563.76 278
14564.90 323
14566.04 291
14567.18 306
14568.32 290
14569.46 252
14570.60 285
14571.74 257
14572.88 295
14574.02 274
14575.16 314
14576.30 320
14577.44 302
14578.58 290
14579.72 275
14580.86 293
14582.00 264
14583.14 307
14584.28 304
14585.42 301
14586.56 285
14587.70 259
14588.84 292
14589.98 293
14591.12 308
14592.26 313
14593.40 306
14594.54 330
14595.68 331
14596.82 315
14597.96 315
14599.10 314
14600.24 358
14601.38 308
14602.52 312
14603.67 316
14604.81 332
14605.95 307
14607.09 321
14608.23 334
14609.37 345
14610.51 329
14611.65 331
14612.79 337
14613.94 324
14615.08 330
14616.22 318
14617.36 311
14618.50 324
14619.64 348
14620.79 326
14621.93 345
14623.07 382
14624.21 365
14625.35 360
14626.49 347
14627.64 370
14628.78 351
14629.92 359
14631.06 370
14632.20 371
14633.35 364
14634.49 382
14635.63 397
14636.77 379
14637.91 405
14639.06 363
14640.20 377
14641.34 336
14642.48 296
14643.63 324
14644.77 277
14645.91 327
14647.05 303
14648.20 328
14649.34 305
14650.48 323
14651.63 310
14652.77 379
14653.91 351
14655.05 291
14656.20 315
14657.34 304
14658.48 293
14659.63 310
14660.77 321
14661.91 280
14663.06 284
14664.20 347
14665.34 362
14666.49 295
14667.63 310
14668.77 279
14669.92 308
14671.06 309
14672.20 292
14673.35 309
14674.49 326
14675.64 268
14676.78 279
14677.92 328
14679.07 277
14680.21 321
14681.35 282
14682.50 311
14683.64 313
14684.79 275
14685.93 249
14687.08 266
14688.22 307
14689.36 257
14690.51 275
14691.65 260
14692.80 269
14693.94 306
14695.09 271
14696.23 240
14697.38 294
14698.52 263
14699.66 301
14700.81 230
14701.95 241
14703.10 279
14704.24 303
14705.39 289
14706.53 278
14707.68 265
14708.82 284
14709.97 254
14711.11 265
14712.26 264
14713.40 249
14714.55 276
14715.69 268
14716.84 250
14717.99 246
14719.13 238
14720.28 286
14721.42 275
14722.57 260
14723.71 254
14724.86 280
14726.00 271
14727.15 240
14728.30 241
14729.44 274
14730.59 311
14731.73 319
14732.88 320
14734.03 296
14735.17 296
14736.32 313
14737.46 292
14738.61 310
14739.76 303
14740.90 300
14742.05 265
14743.20 307
14744.34 275
14745.49 265
14746.64 258
14747.78 248
14748.93 255
14750.08 276
14751.22 273
14752.37 250
14753.52 303
14754.66 285
14755.81 290
14756.96 262
14758.10 270
14759.25 262
14760.40 267
14761.54 232
14762.69 291
14763.84 304
14764.99 318
14766.13 290
14767.28 279
14768.43 288
14769.58 278
14770.72 304
14771.87 296
14773.02 322
14774.17 317
14775.31 331
14776.46 316
14777.61 312
14778.76 320
14779.90 325
14781.05 319
14782.20 321
14783.35 308
14784.50 357
14785.64 297
14786.79 302
14787.94 317
14789.09 317
14790.24 346
14791.38 345
14792.53 389
14793.68 306
14794.83 301
14795.98 317
14797.13 293
14798.28 322
14799.42 303
14800.57 307
14801.72 289
14802.87 263
14804.02 260
14805.17 251
14806.32 263
14807.47 282
14808.61 268
14809.76 274
14810.91 238
14812.06 269
14813.21 259
14814.36 283
14815.51 232
14816.66 218
14817.81 253
14818.96 287
14820.11 262
14821.26 299
14822.41 272
14823.55 246
14824.70 234
14825.85 247
14827.00 285
14828.15 247
14829.30 269
14830.45 247
14831.60 239
14832.75 264
14833.90 259
14835.05 246
14836.20 258
14837.35 255
14838.50 297
14839.65 258
14840.80 289
14841.95 298
14843.10 297
14844.25 324
14845.40 223
14846.55 233
14847.70 227
14848.86 218
14850.01 216
14851.16 231
14852.31 244
14853.46 275
14854.61 235
14855.76 269
14856.91 260
14858.06 277
14859.21 259
14860.36 242
14861.51 268
14862.66 253
14863.82 243
14864.97 249
14866.12 278
14867.27 268
14868.42 263
14869.57 245
14870.72 268
14871.87 252
14873.03 251
14874.18 257
14875.33 252
14876.48 248
14877.63 273
14878.78 249
14879.94 275
14881.09 276
14882.24 224
14883.39 238
14884.54 253
14885.70 271
14886.85 260
14888.00 258
14889.15 259
14890.30 273
14891.46 226
14892.61 234
14893.76 220
14894.91 254
14896.06 227
14897.22 244
14898.37 233
14899.52 250
14900.67 264
14901.83 242
14902.98 285
14904.13 224
14905.28 243
14906.44 259
14907.59 268
14908.74 274
14909.90 227
14911.05 253
14912.20 232
14913.36 252
14914.51 245
14915.66 255
14916.81 230
14917.97 245
14919.12 227
14920.27 230
14921.43 237
14922.58 291
14923.73 245
14924.89 244
14926.04 269
14927.19 232
14928.35 223
14929.50 252
14930.66 254
14931.81 215
14932.96 247
14934.12 212
14935.27 241
14936.42 248
14937.58 208
14938.73 247
14939.89 262
14941.04 225
14942.19 270
14943.35 247
14944.50 247
14945.66 243
14946.81 226
14947.97 257
14949.12 225
14950.27 242
14951.43 225
14952.58 248
14953.74 236
14954.89 259
14956.05 215
14957.20 217
14958.36 263
14959.51 288
14960.67 276
14961.82 217
14962.98 205
14964.13 228
14965.29 244
14966.44 254
14967.60 255
14968.75 245
14969.91 243
14971.06 249
14972.22 271
14973.37 203
14974.53 219
14975.68 238
14976.84 257
14977.99 260
14979.15 231
14980.31 232
14981.46 251
14982.62 262
14983.77 257
14984.93 220
14986.08 232
14987.24 235
14988.40 224
14989.55 246
14990.71 251
14991.86 261
14993.02 267
14994.18 272
14995.33 262
14996.49 248
14997.65 270
14998.80 253
14999.96 241
15001.11 259
15002.27 231
15003.43 200
15004.58 258
15005.74 239
15006.90 243
15008.05 229
15009.21 237
15010.37 241
15011.52 256
15012.68 249
15013.84 231
15014.99 229
15016.15 262
15017.31 251
15018.47 223
15019.62 227
15020.78 204
15021.94 209
15023.09 216
15024.25 231
15025.41 230
15026.57 227
15027.72 189
15028.88 190
15030.04 214
15031.20 204
15032.35 245
15033.51 259
15034.67 232
15035.83 209
15036.98 256
15038.14 244
15039.30 233
15040.46 221
15041.62 223
15042.77 206
15043.93 205
15045.09 215
15046.25 283
15047.41 255
15048.57 209
15049.72 183
15050.88 223
15052.04 196
15053.20 216
15054.36 242
15055.52 230
15056.67 232
15057.83 270
15058.99 237
15060.15 199
15061.31 218
15062.47 222
15063.63 281
15064.79 255
15065.94 205
15067.10 208
15068.26 260
15069.42 246
15070.58 233
15071.74 197
15072.90 213
15074.06 204
15075.22 200
15076.38 205
15077.54 254
15078.70 231
15079.85 204
15081.01 235
15082.17 218
15083.33 226
15084.49 209
15085.65 235
15086.81 243
15087.97 228
15089.13 252
15090.29 220
15091.45 240
15092.61 222
15093.77 242
15094.93 227
15096.09 219
15097.25 199
15098.41 238
15099.57 222
15100.73 208
15101.89 220
15103.05 232
15104.21 203
15105.37 211
15106.53 203
15107.69 210
15108.86 211
15110.02 214
15111.18 197
15112.34 207
15113.50 209
15114.66 214
15115.82 258
15116.98 244
15118.14 208
15119.30 253
15120.46 281
15121.62 204
15122.79 218
15123.95 226
15125.11 228
15126.27 216
15127.43 225
15128.59 205
15129.75 235
15130.91 207
15132.08 217
15133.24 221
15134.40 220
15135.56 225
15136.72 205
15137.88 242
15139.05 238
15140.21 226
15141.37 207
15142.53 198
15143.69 209
15144.85 218
15146.02 198
15147.18 209
15148.34 220
15149.50 244
15150.66 191
15151.83 166
15152.99 196
15154.15 200
15155.31 234
15156.48 240
15157.64 248
15158.80 224
15159.96 223
15161.13 204
15162.29 226
15163.45 207
15164.61 183
15165.78 244
15166.94 246
15168.10 207
15169.27 252
15170.43 232
15171.59 190
15172.75 208
15173.92 187
15175.08 219
15176.24 189
15177.41 223
15178.57 213
15179.73 241
15180.90 252
15182.06 245
15183.22 209
15184.39 197
15185.55 202
15186.71 225
15187.88 229
15189.04 227
15190.21 235
15191.37 225
15192.53 219
15193.70 188
15194.86 219
15196.02 234
15197.19 193
15198.35 197
15199.52 215
15200.68 221
15201.84 206
15203.01 227
15204.17 227
15205.34 198
15206.50 223
15207.67 210
15208.83 217
15209.99 250
15211.16 219
15212.32 206
15213.49 189
15214.65 187
15215.82 219
15216.98 243
15218.15 216
15219.31 239
15220.48 220
15221.64 235
15222.81 245
15223.97 219
15225.14 219
15226.30 200
15227.47 206
15228.63 239
15229.80 215
15230.96 252
15232.13 221
15233.29 253
15234.46 275
15235.62 209
15236.79 216
15237.95 175
15239.12 233
15240.29 239
15241.45 216
15242.62 249
15243.78 225
15244.95 218
15246.11 195
15247.28 230
15248.45 237
15249.61 237
15250.78 220
15251.94 209
15253.11 192
15254.28 208
15255.44 190
15256.61 226
15257.78 231
15258.94 206
15260.11 216
15261.27 203
15262.44 216
15263.61 219
15264.77 181
15265.94 235
15267.11 215
15268.27 207
15269.44 225
15270.61 194
15271.77 208
15272.94 226
15274.11 182
15275.27 186
15276.44 194
15277.61 192
15278.78 224
15279.94 220
15281.11 190
15282.28 198
15283.44 216
15284.61 228
15285.78 224
15286.95 208
15288.11 225
15289.28 247
15290.45 249
15291.62 206
15292.78 207
15293.95 232
15295.12 202
15296.29 200
15297.46 184
15298.62 194
15299.79 234
15300.96 211
15302.13 198
15303.30 221
15304.46 214
15305.63 221
15306.80 224
15307.97 192
15309.14 201
15310.30 214
15311.47 218
15312.64 202
15313.81 214
15314.98 184
15316.15 191
15317.31 238
15318.48 202
15319.65 176
15320.82 186
15321.99 194
15323.16 224
15324.33 224
15325.50 205
15326.66 209
15327.83 210
15329.00 193
15330.17 219
15331.34 204
15332.51 188
15333.68 221
15334.85 220
15336.02 213
15337.19 201
15338.36 204
15339.53 207
15340.70 203
15341.86 203
15343.03 208
15344.20 199
15345.37 203
15346.54 220
15347.71 206
15348.88 171
15350.05 223
15351.22 220
15352.39 175
15353.56 170
15354.73 188
15355.90 216
15357.07 250
15358.24 204
15359.41 199
15360.58 188
15361.75 212
15362.92 203
15364.09 178
15365.26 197
15366.43 230
15367.60 200
15368.78 215
15369.95 196
15371.12 208
15372.29 226
15373.46 235
15374.63 242
15375.80 202
15376.97 195
15378.14 192
15379.31 190
15380.48 194
15381.65 167
15382.83 192
15384.00 193
15385.17 211
15386.34 230
15387.51 208
15388.68 228
15389.85 194
15391.02 223
15392.20 228
15393.37 188
15394.54 171
15395.71 217
15396.88 180
15398.05 215
15399.22 177
15400.40 218
15401.57 210
15402.74 166
15403.91 229
15405.08 210
15406.26 210
15407.43 213
15408.60 218
15409.77 229
15410.94 193
15412.12 189
15413.29 202
15414.46 185
15415.63 199
15416.81 182
15417.98 228
15419.15 218
15420.32 218
15421.50 249
15422.67 203
15423.84 212
15425.01 215
15426.19 201
15427.36 201
15428.53 245
15429.70 225
15430.88 208
15432.05 226
15433.22 229
15434.40 199
15435.57 208
15436.74 218
15437.92 203
15439.09 193
15440.26 180
15441.44 191
15442.61 226
15443.78 231
15444.96 199
15446.13 223
15447.30 237
15448.48 214
15449.65 195
15450.82 213
15452.00 207
15453.17 235
15454.34 194
15455.52 202
15456.69 183
15457.87 191
15459.04 202
15460.21 203
15461.39 244
15462.56 197
15463.74 189
15464.91 200
15466.08 215
15467.26 224
15468.43 214
15469.61 230
15470.78 230
15471.96 218
15473.13 199
15474.31 199
15475.48 200
15476.65 211
15477.83 186
15479.00 197
15480.18 254
15481.35 201
15482.53 208
15483.70 203
15484.88 219
15486.05 215
15487.23 180
15488.40 235
15489.58 234
15490.75 216
15491.93 217
15493.10 186
15494.28 206
15495.45 217
15496.63 205
15497.81 178
15498.98 170
15500.16 228
15501.33 196
15502.51 195
15503.68 171
15504.86 167
15506.03 163
15507.21 215
15508.39 174
15509.56 207
15510.74 194
15511.91 203
15513.09 180
15514.27 192
15515.44 178
15516.62 192
15517.79 200
15518.97 220
15520.15 186
15521.32 208
15522.50 219
15523.68 171
15524.85 186
15526.03 210
15527.21 173
15528.38 171
15529.56 216
15530.74 178
15531.91 210
15533.09 193
15534.27 182
15535.44 197
15536.62 194
15537.80 199
15538.97 190
15540.15 225
15541.33 216
15542.51 184
15543.68 169
15544.86 212
15546.04 177
15547.21 170
15548.39 195
15549.57 205
15550.75 193
15551.92 184
15553.10 184
15554.28 217
15555.46 193
15556.63 202
15557.81 206
15558.99 188
15560.17 201
15561.35 200
15562.52 237
15563.70 214
15564.88 191
15566.06 174
15567.24 180
15568.41 203
15569.59 189
15570.77 184
15571.95 195
15573.13 201
15574.30 213
15575.48 205
15576.66 223
15577.84 197
15579.02 206
15580.20 194
15581.38 206
15582.55 210
15583.73 203
15584.91 180
15586.09 208
15587.27 235
15588.45 232
15589.63 223
15590.81 183
15591.99 222
15593.16 208
15594.34 213
15595.52 188
15596.70 209
15597.88 223
15599.06 181
15600.24 193
15601.42 224
15602.60 223
15603.78 224
15604.96 179
15606.14 219
15607.32 222
15608.50 243
15609.68 242
15610.86 205
15612.04 205
15613.22 193
15614.40 210
15615.58 223
15616.76 208
15617.94 194
15619.12 197
15620.30 226
15621.48 223
15622.66 227
15623.84 247
15625.02 223
15626.20 192
15627.38 221
15628.56 240
15629.74 226
15630.92 215
15632.10 217
15633.28 228
15634.46 208
15635.64 213
15636.82 206
15638.00 238
15639.18 202
15640.36 196
15641.54 237
15642.73 252
15643.91 221
15645.09 184
15646.27 202
15647.45 222
15648.63 214
15649.81 212
15650.99 241
15652.17 241
15653.36 237
15654.54 207
15655.72 237
15656.90 229
15658.08 207
15659.26 193
15660.44 193
15661.63 204
15662.81 210
15663.99 252
15665.17 217
15666.35 227
15667.54 226
15668.72 234
15669.90 211
15671.08 225
15672.26 242
15673.45 227
15674.63 213
15675.81 212
15676.99 242
15678.17 253
15679.36 224
15680.54 209
15681.72 202
15682.90 222
15684.09 237
15685.27 238
15686.45 234
15687.63 243
15688.82 238
15690.00 237
15691.18 219
15692.36 216
15693.55 175
15694.73 228
15695.91 205
15697.10 221
15698.28 211
15699.46 242
15700.65 232
15701.83 203
15703.01 274
15704.20 248
15705.38 225
15706.56 232
15707.75 240
15708.93 235
15710.11 215
15711.30 249
15712.48 263
15713.66 281
15714.85 286
15716.03 263
15717.21 253
15718.40 257
15719.58 295
15720.77 293
15721.95 265
15723.13 248
15724.32 277
15725.50 270
15726.69 249
15727.87 239
15729.05 243
15730.24 249
15731.42 243
15732.61 275
15733.79 285
15734.98 272
15736.16 225
15737.34 247
15738.53 251
15739.71 249
15740.90 214
15742.08 229
15743.27 234
15744.45 255
15745.64 228
15746.82 237
15748.01 290
15749.19 254
15750.38 212
15751.56 242
15752.75 243
15753.93 263
15755.12 234
15756.30 221
15757.49 229
15758.67 244
15759.86 241
15761.04 241
15762.23 243
15763.42 237
15764.60 236
15765.79 248
15766.97 209
15768.16 236
15769.34 247
15770.53 244
15771.71 221
15772.90 216
15774.09 251
15775.27 209
15776.46 203
15777.64 243
15778.83 259
15780.02 222
15781.20 243
15782.39 261
15783.58 257
15784.76 247
15785.95 244
15787.13 219
15788.32 257
15789.51 250
15790.69 238
15791.88 236
15793.07 253
15794.25 251
15795.44 207
15796.63 229
15797.81 212
15799.00 213
15800.19 217
15801.37 243
15802.56 201
15803.75 206
15804.94 218
15806.12 267
15807.31 232
15808.50 208
15809.68 221
15810.87 216
15812.06 247
15813.25 211
15814.43 251
15815.62 219
15816.81 256
15818.00 226
15819.18 242
15820.37 227
15821.56 246
15822.75 251
15823.93 232
15825.12 227
15826.31 228
15827.50 220
15828.69 220
15829.87 190
15831.06 206
15832.25 228
15833.44 208
15834.63 225
15835.81 225
15837.00 196
15838.19 203
15839.38 220
15840.57 240
15841.76 221
15842.94 208
15844.13 250
15845.32 259
15846.51 239
15847.70 210
15848.89 195
15850.08 213
15851.27 196
15852.45 222
15853.64 228
15854.83 247
15856.02 223
15857.21 171
15858.40 225
15859.59 215
15860.78 210
15861.97 225
15863.16 240
15864.35 211
15865.53 196
15866.72 182
15867.91 194
15869.10 186
15870.29 188
15871.48 194
15872.67 242
15873.86 210
15875.05 216
15876.24 234
15877.43 228
15878.62 232
15879.81 202
15881.00 238
15882.19 227
15883.38 215
15884.57 227
15885.76 270
15886.95 244
15888.14 221
15889.33 216
15890.52 210
15891.71 195
15892.90 212
15894.09 232
15895.28 221
15896.47 198
15897.66 232
15898.85 236
15900.04 214
15901.24 214
15902.43 207
15903.62 203
15904.81 182
15906.00 185
15907.19 221
15908.38 235
15909.57 215
15910.76 212
15911.95 225
15913.14 203
15914.34 193
15915.53 186
15916.72 228
15917.91 257
15919.10 217
15920.29 181
15921.48 187
15922.68 214
15923.87 235
15925.06 234
15926.25 219
15927.44 185
15928.63 204
15929.83 204
15931.02 199
15932.21 215
15933.40 207
15934.59 253
15935.78 187
15936.98 175
15938.17 182
15939.36 212
15940.55 200
15941.74 205
15942.94 216
15944.13 199
15945.32 207
15946.51 211
15947.71 216
15948.90 203
15950.09 210
15951.28 191
15952.48 184
15953.67 191
15954.86 188
15956.05 186
15957.25 218
15958.44 196
15959.63 173
15960.83 174
15962.02 215
15963.21 221
15964.41 189
15965.60 190
15966.79 230
15967.98 218
15969.18 214
15970.37 197
15971.56 183
15972.76 229
15973.95 210
15975.14 218
15976.34 216
15977.53 214
15978.73 185
15979.92 201
15981.11 207
15982.31 193
15983.50 208
15984.69 200
15985.89 206
15987.08 212
15988.28 189
15989.47 180
15990.66 170
15991.86 171
15993.05 188
15994.25 197
15995.44 177
15996.63 213
15997.83 221
15999.02 190
16000.22 193
16001.41 189
16002.61 176
16003.80 169
16005.00 197
16006.19 196
16007.38 183
16008.58 205
16009.77 227
16010.97 212
16012.16 188
16013.36 166
16014.55 165
16015.75 187
16016.94 188
16018.14 152
16019.33 160
16020.53 173
16021.72 183
16022.92 174
16024.11 197
16025.31 208
16026.51 188
16027.70 196
16028.90 205
16030.09 190
16031.29 183
16032.48 207
16033.68 216
16034.87 174
16036.07 186
16037.27 175
16038.46 207
16039.66 190
16040.85 174
16042.05 186
16043.24 196
16044.44 203
16045.64 182
16046.83 156
16048.03 190
16049.23 207
16050.42 187
16051.62 191
16052.81 177
16054.01 179
16055.21 204
16056.40 179
16057.60 205
16058.80 196
16059.99 197
16061.19 185
16062.39 163
16063.58 161
16064.78 168
16065.98 197
16067.17 185
16068.37 202
16069.57 163
16070.77 188
16071.96 196
16073.16 191
16074.36 174
16075.55 176
16076.75 200
16077.95 206
16079.15 185
16080.34 195
16081.54 180
16082.74 183
16083.94 168
16085.13 185
16086.33 171
16087.53 178
16088.73 177
16089.92 193
16091.12 201
16092.32 207
16093.52 176
16094.71 186
16095.91 172
16097.11 188
16098.31 206
16099.51 178
16100.71 190
16101.90 188
16103.10 176
16104.30 200
16105.50 188
16106.70 187
16107.89 178
16109.09 162
16110.29 156
16111.49 181
16112.69 202
16113.89 188
16115.09 176
16116.28 182
16117.48 210
16118.68 185
16119.88 156
16121.08 179
16122.28 161
16123.48 168
16124.68 156
16125.88 157
16127.08 201
16128.27 173
16129.47 209
16130.67 217
16131.87 184
16133.07 193
16134.27 173
16135.47 154
16136.67 197
16137.87 173
16139.07 193
16140.27 166
16141.47 189
16142.67 157
16143.87 180
16145.07 190
16146.27 187
16147.47 221
16148.67 196
16149.87 210
16151.07 170
16152.27 190
16153.47 174
16154.67 164
16155.87 206
16157.07 196
16158.27 173
16159.47 209
16160.67 178
16161.87 188
16163.07 172
16164.27 177
16165.47 200
16166.67 189
16167.87 215
16169.07 203
16170.27 208
16171.47 184
16172.68 176
16173.88 189
16175.08 194
16176.28 173
16177.48 190
16178.68 203
16179.88 164
16181.08 157
16182.28 144
16183.48 164
16184.69 174
16185.89 188
16187.09 197
16188.29 214
16189.49 195
16190.69 189
16191.89 197
16193.10 209
16194.30 205
16195.50 174
16196.70 184
16197.90 165
16199.10 203
16200.31 159
16201.51 166
16202.71 191
16203.91 178
16205.11 174
16206.32 200
16207.52 217
16208.72 186
16209.92 176
16211.13 231
16212.33 199
16213.53 184
16214.73 174
16215.93 172
16217.14 187
16218.34 191
16219.54 198
16220.74 172
16221.95 203
16223.15 197
16224.35 176
16225.56 197
16226.76 222
16227.96 202
16229.16 204
16230.37 184
16231.57 185
16232.77 199
16233.98 197
16235.18 181
16236.38 187
16237.59 212
16238.79 184
16239.99 188
16241.20 195
16242.40 178
16243.60 202
16244.81 207
16246.01 178
16247.21 192
16248.42 216
16249.62 216
16250.82 190
16252.03 187
16253.23 221
16254.44 211
16255.64 231
16256.84 196
16258.05 203
16259.25 193
16260.46 209
16261.66 202
16262.86 222
16264.07 209
16265.27 207
16266.48 228
16267.68 204
16268.89 215
16270.09 242
16271.29 231
16272.50 207
16273.70 180
16274.91 210
16276.11 221
16277.32 244
16278.52 210
16279.73 231
16280.93 206
16282.14 234
16283.34 218
16284.55 233
16285.75 251
16286.96 278
16288.16 234
16289.37 185
16290.57 204
16291.78 220
16292.98 259
16294.19 286
16295.39 194
16296.60 222
16297.80 193
16299.01 221
16300.22 240
16301.42 248
16302.63 250
16303.83 215
16305.04 256
16306.24 230
16307.45 207
16308.66 259
16309.86 266
16311.07 212
16312.27 244
16313.48 254
16314.69 253
16315.89 244
16317.10 197
16318.30 236
16319.51 241
16320.72 245
16321.92 242
16323.13 241
16324.34 223
16325.54 191
16326.75 191
16327.96 239
16329.16 227
16330.37 247
16331.58 239
16332.78 218
16333.99 221
16335.20 228
16336.40 205
16337.61 214
16338.82 210
16340.02 175
16341.23 193
16342.44 221
16343.65 219
16344.85 212
16346.06 189
16347.27 181
16348.47 223
16349.68 215
16350.89 228
16352.10 234
16353.30 205
16354.51 212
16355.72 261
16356.93 220
16358.13 235
16359.34 229
16360.55 226
16361.76 190
16362.97 214
16364.17 219
16365.38 188
16366.59 195
16367.80 214
16369.01 220
16370.21 175
16371.42 179
16372.63 198
16373.84 216
16375.05 175
16376.26 204
16377.46 191
16378.67 195
16379.88 161
16381.09 190
16382.30 194
16383.51 188
16384.72 181
16385.92 178
16387.13 185
16388.34 156
16389.55 179
16390.76 178
16391.97 193
16393.18 166
16394.39 182
16395.60 190
16396.80 183
16398.01 189
16399.22 187
16400.43 164
16401.64 152
16402.85 154
16404.06 173
16405.27 194
16406.48 183
16407.69 208
16408.90 174
16410.11 220
16411.32 161
16412.53 176
16413.74 176
16414.95 175
16416.16 178
16417.37 160
16418.58 147
16419.79 133
16421.00 158
16422.21 177
16423.42 161
16424.63 178
16425.84 192
16427.05 195
16428.26 200
16429.47 151
16430.68 161
16431.89 199
16433.10 183
16434.31 191
16435.52 163
16436.73 161
16437.94 177
16439.15 196
16440.36 199
16441.57 194
16442.79 172
16444.00 177
16445.21 196
16446.42 155
16447.63 180
16448.84 162
16450.05 177
16451.26 172
16452.47 185
16453.68 189
16454.90 167
16456.11 189
16457.32 177
16458.53 186
16459.74 162
16460.95 164
16462.16 171
16463.38 158
16464.59 173
16465.80 158
16467.01 170
16468.22 190
16469.43 165
16470.65 183
16471.86 163
16473.07 148
16474.28 205
16475.49 196
16476.71 205
16477.92 184
16479.13 181
16480.34 177
16481.56 173
16482.77 203
16483.98 165
16485.19 183
16486.40 152
16487.62 142
16488.83 157
16490.04 167
16491.25 164
16492.47 152
16493.68 200
16494.89 183
16496.11 168
16497.32 173
16498.53 176
16499.74 173
16500.96 171
16502.17 169
16503.38 166
16504.60 181
16505.81 198
16507.02 167
16508.24 144
16509.45 191
16510.66 189
16511.88 185
16513.09 160
16514.30 167
16515.52 155
16516.73 164
16517.94 195
16519.16 172
16520.37 168
16521.58 181
16522.80 144
16524.01 157
16525.23 136
16526.44 155
16527.65 185
16528.87 158
16530.08 171
16531.30 157
16532.51 196
16533.72 167
16534.94 163
16536.15 157
16537.37 173
16538.58 188
16539.80 158
16541.01 139
16542.23 150
16543.44 163
16544.65 185
16545.87 182
16547.08 154
16548.30 168
16549.51 182
16550.73 174
16551.94 172
16553.16 177
16554.37 160
16555.59 159
16556.80 152
16558.02 178
16559.23 151
16560.45 153
16561.66 163
16562.88 160
16564.09 164
16565.31 167
16566.52 193
16567.74 164
16568.96 185
16570.17 183
16571.39 157
16572.60 155
16573.82 195
16575.03 185
16576.25 182
16577.47 159
16578.68 195
16579.90 173
16581.11 164
16582.33 145
16583.54 165
16584.76 182
16585.98 169
16587.19 165
16588.41 160
16589.63 144
16590.84 139
16592.06 183
16593.27 165
16594.49 173
16595.71 175
16596.92 171
16598.14 165
16599.36 176
16600.57 172
16601.79 179
16603.01 159
16604.22 156
16605.44 191
16606.66 168
16607.87 173
16609.09 182
16610.31 161
16611.53 179
16612.74 159
16613.96 169
16615.18 159
16616.39 165
16617.61 166
16618.83 164
16620.05 167
16621.26 166
16622.48 170
16623.70 151
16624.92 183
16626.13 174
16627.35 156
16628.57 172
16629.79 134
16631.00 152
16632.22 177
16633.44 193
16634.66 169
16635.88 172
16637.09 143
16638.31 158
16639.53 166
16640.75 161
16641.97 193
16643.18 191
16644.40 178
16645.62 130
16646.84 172
16648.06 149
16649.28 161
16650.49 188
16651.71 195
16652.93 152
16654.15 155
16655.37 134
16656.59 147
16657.81 161
16659.03 159
16660.24 161
16661.46 206
16662.68 162
16663.90 168
16665.12 169
16666.34 158
16667.56 161
16668.78 155
16670.00 163
16671.22 141
16672.43 146
16673.65 155
16674.87 163
16676.09 175
16677.31 165
16678.53 166
16679.75 177
16680.97 204
16682.19 160
16683.41 180
16684.63 148
16685.85 158
16687.07 165
16688.29 186
16689.51 178
16690.73 147
16691.95 110
16693.17 151
16694.39 140
16695.61 170
16696.83 182
16698.05 156
16699.27 183
16700.49 198
16701.71 183
16702.93 142
16704.15 148
16705.37 164
16706.59 163
16707.81 147
16709.03 144
16710.25 157
16711.48 157
16712.70 181
16713.92 177
16715.14 153
16716.36 165
16717.58 152
16718.80 175
16720.02 192
16721.24 173
16722.46 159
16723.68 163
16724.91 152
16726.13 161
16727.35 158
16728.57 155
16729.79 163
16731.01 165
16732.23 155
16733.46 173
16734.68 180
16735.90 184
16737.12 161
16738.34 182
16739.56 150
16740.79 170
16742.01 179
16743.23 160
16744.45 150
16745.67 168
16746.90 164
16748.12 148
16749.34 147
16750.56 164
16751.78 165
16753.01 176
16754.23 173
16755.45 153
16756.67 158
16757.90 135
16759.12 163
16760.34 129
16761.56 131
16762.79 139
16764.01 173
16765.23 137
16766.45 159
16767.68 159
16768.90 145
16770.12 172
16771.34 150
16772.57 166
16773.79 160
16775.01 164
16776.24 160
16777.46 161
16778.68 151
16779.91 153
16781.13 143
16782.35 178
16783.58 174
16784.80 150
16786.02 150
16787.25 156
16788.47 150
16789.69 148
16790.92 169
16792.14 138
16793.36 174
16794.59 166
16795.81 145
16797.04 144
16798.26 146
16799.48 142
16800.71 157
16801.93 161
16803.16 135
16804.38 156
16805.60 165
16806.83 154
16808.05 147
16809.28 162
16810.50 174
16811.73 187
16812.95 161
16814.17 157
16815.40 177
16816.62 173
16817.85 180
16819.07 173
16820.30 172
16821.52 185
16822.75 164
16823.97 166
16825.20 158
16826.42 150
16827.65 189
16828.87 180
16830.10 150
16831.32 151
16832.55 181
16833.77 164
16835.00 188
16836.22 179
16837.45 187
16838.67 138
16839.90 152
16841.12 150
16842.35 152
16843.57 162
16844.80 148
16846.03 169
16847.25 141
16848.48 134
16849.70 132
16850.93 142
16852.15 189
16853.38 183
16854.61 162
16855.83 184
16857.06 166
16858.28 144
16859.51 144
16860.74 152
16861.96 145
16863.19 188
16864.42 155
16865.64 165
16866.87 182
16868.09 141
16869.32 204
16870.55 163
16871.77 145
16873.00 149
16874.23 194
16875.45 198
16876.68 155
16877.91 154
16879.13 178
16880.36 171
16881.59 138
16882.82 138
16884.04 185
16885.27 179
16886.50 174
16887.72 167
16888.95 192
16890.18 198
16891.41 196
16892.63 199
16893.86 175
16895.09 180
16896.32 162
16897.54 195
16898.77 158
16900.00 126
16901.23 141
16902.45 136
16903.68 173
16904.91 155
16906.14 144
16907.36 183
16908.59 175
16909.82 171
16911.05 148
16912.28 178
16913.50 157
16914.73 173
16915.96 170
16917.19 150
16918.42 151
16919.65 168
16920.87 174
16922.10 154
16923.33 184
16924.56 195
16925.79 203
16927.02 171
16928.24 148
16929.47 184
16930.70 187
16931.93 168
16933.16 158
16934.39 155
16935.62 151
16936.85 137
16938.08 169
16939.30 168
16940.53 131
16941.76 159
16942.99 221
16944.22 165
16945.45 152
16946.68 173
16947.91 213
16949.14 170
16950.37 144
16951.60 155
16952.83 165
16954.06 166
16955.29 137
16956.52 184
16957.74 175
16958.97 175
16960.20 137
16961.43 148
16962.66 151
16963.89 146
16965.12 161
16966.35 170
16967.58 143
16968.81 135
16970.04 148
16971.27 137
16972.50 157
16973.74 173
16974.97 158
16976.20 150
16977.43 150
16978.66 149
16979.89 162
16981.12 167
16982.35 148
16983.58 135
16984.81 175
16986.04 138
16987.27 144
16988.50 148
16989.73 170
16990.96 172
16992.19 159
16993.43 180
16994.66 168
16995.89 164
16997.12 169
16998.35 162
16999.58 153
17000.81 162
17002.04 157
17003.28 164
17004.51 157
17005.74 159
17006.97 147
17008.20 176
17009.43 169
17010.66 147
17011.90 146
17013.13 179
17014.36 205
17015.59 164
17016.82 156
17018.05 153
17019.29 162
17020.52 185
17021.75 160
17022.98 168
17024.21 182
17025.45 171
17026.68 185
17027.91 144
17029.14 154
17030.38 153
17031.61 172
17032.84 170
17034.07 172
17035.31 159
17036.54 169
17037.77 138
17039.00 172
17040.24 161
17041.47 138
17042.70 152
17043.93 158
17045.17 134
17046.40 153
17047.63 189
17048.87 186
17050.10 193
17051.33 172
17052.57 160
17053.80 139
17055.03 103
17056.27 136
17057.50 158
17058.73 155
17059.97 134
17061.20 160
17062.43 135
17063.67 163
17064.90 128
17066.13 136
17067.37 163
17068.60 145
17069.83 132
17071.07 161
17072.30 172
17073.54 138
17074.77 133
17076.00 166
17077.24 127
17078.47 132
17079.71 134
17080.94 152
17082.17 173
17083.41 159
17084.64 138
17085.88 172
17087.11 168
17088.35 155
17089.58 162
17090.81 175
17092.05 153
17093.28 132
17094.52 143
17095.75 156
17096.99 147
17098.22 156
17099.46 144
17100.69 141
17101.93 140
17103.16 152
17104.40 154
17105.63 128
17106.87 131
17108.10 145
17109.34 158
17110.57 160
17111.81 166
17113.04 174
17114.28 146
17115.51 144
17116.75 120
17117.99 121
17119.22 149
17120.46 119
17121.69 149
17122.93 168
17124.16 129
17125.40 138
17126.64 142
17127.87 140
17129.11 153
17130.34 133
17131.58 146
17132.82 167
17134.05 140
17135.29 176
17136.52 163
17137.76 166
17139.00 158
17140.23 173
17141.47 145
17142.71 125
17143.94 127
17145.18 128
17146.41 147
17147.65 121
17148.89 140
17150.12 144
17151.36 135
17152.60 136
17153.83 130
17155.07 119
17156.31 120
17157.55 137
17158.78 179
17160.02 147
17161.26 116
17162.49 133
17163.73 154
17164.97 177
17166.21 120
17167.44 137
17168.68 183
17169.92 153
17171.15 142
17172.39 148
17173.63 150
17174.87 127
17176.10 124
17177.34 133
17178.58 134
17179.82 141
17181.06 148
17182.29 166
17183.53 144
17184.77 121
17186.01 129
17187.25 159
17188.48 147
17189.72 161
17190.96 133
17192.20 160
17193.44 114
17194.67 145
17195.91 156
17197.15 167
17198.39 138
17199.63 132
17200.87 140
17202.10 156
17203.34 131
17204.58 150
17205.82 133
17207.06 144
17208.30 112
17209.54 137
17210.78 172
17212.01 145
17213.25 117
17214.49 117
17215.73 131
17216.97 140
17218.21 120
17219.45 135
17220.69 156
17221.93 162
17223.17 159
17224.41 129
17225.65 139
17226.89 125
17228.12 172
17229.36 160
17230.60 125
17231.84 125
17233.08 136
17234.32 165
17235.56 141
17236.80 140
17238.04 160
17239.28 135
17240.52 139
17241.76 138
17243.00 150
17244.24 135
17245.48 132
17246.72 138
17247.96 140
17249.20 151
17250.44 118
17251.68 170
17252.92 120
17254.16 121
17255.40 139
17256.64 166
17257.89 138
17259.13 165
17260.37 149
17261.61 145
17262.85 154
17264.09 171
17265.33 174
17266.57 133
17267.81 130
17269.05 138
17270.29 152
17271.53 130
17272.78 141
17274.02 157
17275.26 136
17276.50 151
17277.74 131
17278.98 124
17280.22 130
17281.46 134
17282.71 138
17283.95 113
17285.19 140
17286.43 140
17287.67 146
17288.91 144
17290.16 132
17291.40 148
17292.64 135
17293.88 144
17295.12 140
17296.36 157
17297.61 167
17298.85 155
17300.09 153
17301.33 137
17302.58 134
17303.82 118
17305.06 127
17306.30 129
17307.54 137
17308.79 135
17310.03 152
17311.27 139
17312.51 126
17313.76 128
17315.00 120
17316.24 133
17317.48 150
17318.73 136
17319.97 133
17321.21 127
17322.46 109
17323.70 121
17324.94 115
17326.18 138
17327.43 122
17328.67 137
17329.91 158
17331.16 152
17332.40 157
17333.64 135
17334.89 113
17336.13 136
17337.37 134
17338.62 130
17339.86 136
17341.10 134
17342.35 126
17343.59 140
17344.84 136
17346.08 125
17347.32 122
17348.57 186
17349.81 147
17351.05 138
17352.30 127
17353.54 137
17354.79 130
17356.03 159
17357.27 179
17358.52 161
17359.76 162
17361.01 144
17362.25 136
17363.50 140
17364.74 151
17365.98 144
17367.23 146
17368.47 141
17369.72 137
17370.96 129
17372.21 141
17373.45 129
17374.70 147
17375.94 144
17377.19 109
17378.43 118
17379.68 136
17380.92 124
17382.17 145
17383.41 165
17384.66 164
17385.90 128
17387.15 120
17388.39 138
17389.64 154
17390.88 130
17392.13 147
17393.37 160
17394.62 133
17395.86 139
17397.11 155
17398.36 143
17399.60 130
17400.85 159
17402.09 163
17403.34 128
17404.58 128
17405.83 138
17407.08 124
17408.32 119
17409.57 100
17410.81 145
17412.06 145
17413.31 166
17414.55 162
17415.80 134
17417.05 135
17418.29 119
17419.54 145
17420.78 143
17422.03 136
17423.28 145
17424.52 132
17425.77 103
17427.02 104
17428.26 127
17429.51 132
17430.76 123
17432.00 105
17433.25 142
17434.50 154
17435.75 132
17436.99 135
17438.24 140
17439.49 153
17440.73 149
17441.98 124
17443.23 132
17444.48 130
17445.72 132
17446.97 130
17448.22 162
17449.46 143
17450.71 148
17451.96 118
17453.21 154
17454.45 168
17455.70 143
17456.95 142
17458.20 140
17459.45 147
17460.69 139
17461.94 156
17463.19 137
17464.44 142
17465.69 131
17466.93 130
17468.18 128
17469.43 137
17470.68 117
17471.93 141
17473.17 137
17474.42 144
17475.67 133
17476.92 144
17478.17 136
17479.42 149
17480.67 148
17481.91 131
17483.16 153
17484.41 145
17485.66 121
17486.91 113
17488.16 101
17489.41 151
17490.66 167
17491.90 114
17493.15 144
17494.40 162
17495.65 132
17496.90 126
17498.15 113
17499.40 131
17500.65 160
17501.90 146
17503.15 140
17504.40 139
17505.65 126
17506.90 118
17508.14 109
17509.39 141
17510.64 119
17511.89 117
17513.14 125
17514.39 151
17515.64 128
17516.89 136
17518.14 135
17519.39 123
17520.64 134
17521.89 129
17523.14 146
17524.39 133
17525.64 143
17526.89 117
17528.14 123
17529.39 114
17530.64 122
17531.89 110
17533.14 129
17534.40 130
17535.65 139
17536.90 124
17538.15 129
17539.40 131
17540.65 111
17541.90 144
17543.15 157
17544.40 132
17545.65 128
17546.90 169
17548.15 150
17549.40 123
17550.66 144
17551.91 136
17553.16 115
17554.41 143
17555.66 137
17556.91 137
17558.16 120
17559.41 131
17560.67 161
17561.92 154
17563.17 129
17564.42 139
17565.67 133
17566.92 116
17568.18 156
17569.43 141
17570.68 139
17571.93 127
17573.18 138
17574.43 116
17575.69 103
17576.94 107
17578.19 122
17579.44 133
17580.69 141
17581.95 134
17583.20 116
17584.45 144
17585.70 139
17586.96 116
17588.21 127
17589.46 129
17590.71 160
17591.97 143
17593.22 108
17594.47 136
17595.72 144
17596.98 133
17598.23 133
17599.48 149
17600.73 130
17601.99 139
17603.24 136
17604.49 142
17605.75 125
17607.00 123
17608.25 148
17609.51 155
17610.76 132
17612.01 117
17613.27 140
17614.52 151
17615.77 150
17617.03 139
17618.28 122
17619.53 123
17620.79 139
17622.04 137
17623.29 138
17624.55 164
17625.80 132
17627.05 152
17628.31 127
17629.56 107
17630.82 106
17632.07 126
17633.32 135
17634.58 114
17635.83 132
17637.09 138
17638.34 151
17639.60 150
17640.85 120
17642.10 119
17643.36 108
17644.61 144
17645.87 137
17647.12 126
17648.38 132
17649.63 142
17650.89 163
17652.14 136
17653.39 123
17654.65 114
17655.90 109
17657.16 120
17658.41 125
17659.67 120
17660.92 143
17662.18 131
17663.43 138
17664.69 126
17665.94 118
17667.20 127
17668.45 136
17669.71 135
17670.97 132
17672.22 122
17673.48 139
17674.73 118
17675.99 131
17677.24 147
17678.50 126
17679.75 122
17681.01 121
17682.27 132
17683.52 152
17684.78 130
17686.03 142
17687.29 114
17688.55 126
17689.80 109
17691.06 128
17692.31 126
17693.57 136
17694.83 144
17696.08 141
17697.34 141
17698.59 142
17699.85 136
17701.11 126
17702.36 138
17703.62 151
17704.88 141
17706.13 108
17707.39 115
17708.65 151
17709.90 162
17711.16 107
17712.42 110
17713.67 119
17714.93 163
17716.19 137
17717.44 127
17718.70 120
17719.96 97
17721.22 127
17722.47 130
17723.73 159
17724.99 116
17726.25 117
17727.50 117
17728.76 142
17730.02 136
17731.27 123
17732.53 142
17733.79 139
17735.05 138
17736.31 124
17737.56 133
17738.82 111
17740.08 140
17741.34 144
17742.59 164
17743.85 155
17745.11 149
17746.37 141
17747.63 144
17748.88 140
17750.14 155
17751.40 135
17752.66 123
17753.92 109
17755.18 96
17756.43 113
17757.69 117
17758.95 130
17760.21 149
17761.47 158
17762.73 131
17763.99 152
17765.24 119
17766.50 110
17767.76 111
17769.02 165
17770.28 130
17771.54 129
17772.80 128
17774.06 105
17775.32 119
17776.57 136
17777.83 139
17779.09 112
17780.35 146
17781.61 128
17782.87 150
17784.13 113
17785.39 111
17786.65 108
17787.91 113
17789.17 122
17790.43 126
17791.69 124
17792.95 128
17794.21 136
17795.47 95
17796.73 122
17797.99 137
17799.25 130
17800.51 135
17801.77 133
17803.03 119
17804.29 99
17805.55 116
17806.81 141
17808.07 143
17809.33 137
17810.59 113
17811.85 116
17813.11 115
17814.37 150
17815.63 127
17816.89 107
17818.15 137
17819.41 119
17820.67 141
17821.93 125
17823.19 131
17824.45 143
17825.71 115
17826.98 148
17828.24 137
17829.50 106
17830.76 113
17832.02 128
17833.28 126
17834.54 126
17835.80 124
17837.06 119
17838.33 105
17839.59 111
17840.85 105
17842.11 161
17843.37 146
17844.63 131
17845.89 123
17847.16 143
17848.42 135
17849.68 123
17850.94 113
17852.20 111
17853.46 148
17854.73 138
17855.99 125
17857.25 123
17858.51 144
17859.77 116
17861.04 132
17862.30 131
17863.56 127
17864.82 149
17866.09 125
17867.35 149
17868.61 132
17869.87 118
17871.14 119
17872.40 157
17873.66 132
17874.92 119
17876.19 127
17877.45 163
17878.71 137
17879.97 136
17881.24 122
17882.50 117
17883.76 109
17885.03 152
17886.29 105
17887.55 115
17888.81 95
17890.08 113
17891.34 134
17892.60 136
17893.87 123
17895.13 160
17896.39 133
17897.66 114
17898.92 129
17900.18 149
17901.45 143
17902.71 124
17903.97 154
17905.24 151
17906.50 110
17907.77 117
17909.03 126
17910.29 130
17911.56 106
17912.82 147
17914.09 124
17915.35 135
17916.61 100
17917.88 119
17919.14 137
17920.41 153
17921.67 138
17922.93 139
17924.20 152
17925.46 134
17926.73 140
17927.99 139
17929.26 150
17930.52 107
17931.79 121
17933.05 134
17934.32 151
17935.58 141
17936.84 126
17938.11 122
17939.37 144
17940.64 121
17941.90 150
17943.17 131
17944.43 164
17945.70 109
17946.96 106
17948.23 121
17949.50 113
17950.76 140
17952.03 113
17953.29 129
17954.56 111
17955.82 123
17957.09 136
17958.35 120
17959.62 119
17960.88 120
17962.15 121
17963.42 114
17964.68 146
17965.95 138
17967.21 137
17968.48 126
17969.74 132
17971.01 118
17972.28 110
17973.54 124
17974.81 131
17976.08 130
17977.34 132
17978.61 122
17979.87 125
17981.14 132
17982.41 139
17983.67 141
17984.94 117
17986.21 131
17987.47 109
17988.74 124
17990.01 124
17991.27 139
17992.54 117
17993.81 129
17995.07 121
17996.34 108
17997.61 123
17998.87 136
18000.14 126
18001.41 111
18002.68 126
18003.94 155
18005.21 125
18006.48 122
18007.74 115
18009.01 124
18010.28 131
18011.55 130
18012.81 129
18014.08 131
18015.35 140
18016.62 135
18017.88 122
18019.15 107
18020.42 120
18021.69 135
18022.96 146
18024.22 126
18025.49 129
18026.76 158
18028.03 139
18029.29 138
18030.56 113
18031.83 126
18033.10 114
18034.37 121
18035.64 125
18036.90 113
18038.17 122
18039.44 122
18040.71 159
18041.98 135
18043.25 126
18044.51 134
18045.78 154
18047.05 120
18048.32 118
18049.59 122
18050.86 131
18052.13 138
18053.40 110
18054.67 120
18055.93 121
18057.20 111
18058.47 117
18059.74 108
18061.01 117
18062.28 125
18063.55 119
18064.82 127
18066.09 128
18067.36 122
18068.63 137
18069.90 132
18071.17 127
18072.44 110
18073.70 112
18074.97 131
18076.24 148
18077.51 128
18078.78 118
18080.05 127
18081.32 130
18082.59 150
18083.86 127
18085.13 147
18086.40 131
18087.67 126
18088.94 137
18090.21 107
18091.48 109
18092.75 111
18094.02 126
18095.29 136
18096.57 104
18097.84 129
18099.11 131
18100.38 126
18101.65 135
18102.92 109
18104.19 146
18105.46 131
18106.73 105
18108.00 141
18109.27 126
18110.54 116
18111.81 105
18113.08 131
18114.36 127
18115.63 135
18116.90 127
18118.17 117
18119.44 112
18120.71 133
18121.98 131
18123.25 120
18124.53 123
18125.80 128
18127.07 90
18128.34 131
18129.61 121
18130.88 92
18132.16 142
18133.43 154
18134.70 150
18135.97 137
18137.24 125
18138.51 120
18139.79 111
18141.06 131
18142.33 140
18143.60 143
18144.87 101
18146.15 113
18147.42 135
18148.69 127
18149.96 143
18151.24 115
18152.51 121
18153.78 137
18155.05 114
18156.33 108
18157.60 136
18158.87 126
18160.14 116
18161.42 138
18162.69 116
18163.96 109
18165.23 111
18166.51 123
18167.78 131
18169.05 115
18170.33 131
18171.60 126
18172.87 114
18174.15 143
18175.42 149
18176.69 140
18177.97 113
18179.24 126
18180.51 124
18181.79 132
18183.06 132
18184.33 139
18185.61 109
18186.88 117
18188.15 135
18189.43 135
18190.70 124
18191.97 139
18193.25 135
18194.52 127
18195.80 130
18197.07 112
18198.34 103
18199.62 128
18200.89 138
18202.17 138
18203.44 148
18204.71 117
18205.99 119
18207.26 108
18208.54 135
18209.81 139
18211.09 145
18212.36 125
18213.64 139
18214.91 127
18216.18 122
18217.46 114
18218.73 147
18220.01 142
18221.28 109
18222.56 131
18223.83 103
18225.11 108
18226.38 106
18227.66 125
18228.93 117
18230.21 122
18231.48 96
18232.76 106
18234.03 115
18235.31 111
18236.58 100
18237.86 106
18239.14 116
18240.41 133
18241.69 144
18242.96 115
18244.24 143
18245.51 147
18246.79 111
18248.06 95
18249.34 107
18250.62 121
18251.89 145
18253.17 106
18254.44 114
18255.72 133
18257.00 123
18258.27 122
18259.55 119
18260.82 109
18262.10 142
18263.38 121
18264.65 110
18265.93 106
18267.21 110
18268.48 118
18269.76 125
18271.04 104
18272.31 130
18273.59 131
18274.87 135
18276.14 143
18277.42 112
18278.70 121
18279.97 116
18281.25 135
18282.53 103
18283.80 109
18285.08 108
18286.36 110
18287.63 116
18288.91 104
18290.19 117
18291.47 115
18292.74 127
18294.02 115
18295.30 110
18296.58 117
18297.85 115
18299.13 146
18300.41 137
18301.69 112
18302.96 124
18304.24 125
18305.52 144
18306.80 124
18308.07 119
18309.35 107
18310.63 113
18311.91 131
18313.19 143
18314.46 119
18315.74 126
18317.02 125
18318.30 123
18319.58 116
18320.86 136
18322.13 133
18323.41 128
18324.69 130
18325.97 131
18327.25 117
18328.53 104
18329.80 120
18331.08 131
18332.36 140
18333.64 108
18334.92 79
18336.20 115
18337.48 137
18338.76 110
18340.04 95
18341.31 109
18342.59 104
18343.87 106
18345.15 114
18346.43 121
18347.71 124
18348.99 119
18350.27 95
18351.55 127
18352.83 123
18354.11 108
18355.39 112
18356.67 121
18357.95 137
18359.22 114
18360.50 113
18361.78 97
18363.06 97
18364.34 107
18365.62 98
18366.90 122
18368.18 92
18369.46 88
18370.74 114
18372.02 118
18373.30 131
18374.58 127
18375.86 113
18377.14 126
18378.42 114
18379.71 105
18380.99 117
18382.27 107
18383.55 114
18384.83 115
18386.11 115
18387.39 106
18388.67 126
18389.95 109
18391.23 106
18392.51 113
18393.79 111
18395.07 105
18396.35 130
18397.63 113
18398.92 138
18400.20 109
18401.48 116
18402.76 112
18404.04 100
18405.32 120
18406.60 127
18407.88 99
18409.17 102
18410.45 120
18411.73 105
18413.01 131
18414.29 112
18415.57 98
18416.85 117
18418.14 108
18419.42 109
18420.70 95
18421.98 135
18423.26 110
18424.55 103
18425.83 123
18427.11 122
18428.39 104
18429.67 111
18430.96 103
18432.24 97
18433.52 129
18434.80 113
18436.08 133
18437.37 112
18438.65 97
18439.93 120
18441.21 113
18442.50 123
18443.78 106
18445.06 137
18446.34 110
18447.63 118
18448.91 127
18450.19 97
18451.48 118
18452.76 123
18454.04 111
18455.32 134
18456.61 140
18457.89 129
18459.17 106
18460.46 139
18461.74 124
18463.02 121
18464.31 107
18465.59 95
18466.87 131
18468.16 139
18469.44 122
18470.72 145
18472.01 126
18473.29 122
18474.57 116
18475.86 128
18477.14 133
18478.43 104
18479.71 134
18480.99 97
18482.28 115
18483.56 109
18484.85 125
18486.13 112
18487.41 110
18488.70 104
18489.98 112
18491.27 132
18492.55 122
18493.83 116
18495.12 115
18496.40 134
18497.69 98
18498.97 116
18500.26 109
18501.54 118
18502.83 101
18504.11 111
18505.40 136
18506.68 116
18507.97 103
18509.25 107
18510.54 122
18511.82 96
18513.11 128
18514.39 116
18515.68 147
18516.96 97
18518.25 126
18519.53 99
18520.82 129
18522.10 115
18523.39 125
18524.67 134
18525.96 108
18527.24 125
18528.53 128
18529.81 94
18531.10 108
18532.39 119
18533.67 126
18534.96 122
18536.24 107
18537.53 130
18538.81 116
18540.10 130
18541.39 124
18542.67 141
18543.96 114
18545.24 106
18546.53 96
18547.82 100
18549.10 108
18550.39 110
18551.68 114
18552.96 111
18554.25 123
18555.53 138
18556.82 121
18558.11 94
18559.39 136
18560.68 128
18561.97 137
18563.25 123
18564.54 128
18565.83 129
18567.12 99
18568.40 110
18569.69 120
18570.98 112
18572.26 113
18573.55 105
18574.84 114
18576.12 130
18577.41 121
18578.70 132
18579.99 126
18581.27 133
18582.56 123
18583.85 165
18585.14 132
18586.42 112
18587.71 113
18589.00 127
18590.29 120
18591.57 105
18592.86 107
18594.15 101
18595.44 103
18596.73 113
18598.01 125
18599.30 130
18600.59 141
18601.88 126
18603.17 103
18604.45 122
18605.74 129
18607.03 123
18608.32 104
18609.61 128
18610.90 115
18612.18 95
18613.47 102
18614.76 147
18616.05 108
18617.34 104
18618.63 125
18619.92 136
18621.20 144
18622.49 112
18623.78 102
18625.07 122
18626.36 125
18627.65 116
18628.94 119
18630.23 119
18631.52 115
18632.81 95
18634.09 111
18635.38 114
18636.67 111
18637.96 118
18639.25 118
18640.54 126
18641.83 109
18643.12 102
18644.41 131
18645.70 126
18646.99 128
18648.28 133
18649.57 134
18650.86 127
18652.15 101
18653.44 115
18654.73 116
18656.02 117
18657.31 127
18658.60 119
18659.89 142
18661.18 113
18662.47 123
18663.76 144
18665.05 112
18666.34 116
18667.63 115
18668.92 112
18670.21 109
18671.50 92
18672.79 128
18674.08 114
18675.37 141
18676.66 111
18677.95 105
18679.24 153
18680.54 127
18681.83 109
18683.12 83
18684.41 106
18685.70 90
18686.99 102
18688.28 94
18689.57 128
18690.86 90
18692.15 129
18693.45 104
18694.74 105
18696.03 125
18697.32 113
18698.61 99
18699.90 122
18701.19 137
18702.49 135
18703.78 145
18705.07 126
18706.36 131
18707.65 99
18708.94 125
18710.24 114
18711.53 132
18712.82 104
18714.11 109
18715.40 98
18716.70 123
18717.99 101
18719.28 117
18720.57 94
18721.86 111
18723.16 102
18724.45 99
18725.74 132
18727.03 110
18728.33 116
18729.62 127
18730.91 147
18732.20 120
18733.50 115
18734.79 100
18736.08 108
18737.37 114
18738.67 114
18739.96 105
18741.25 109
18742.55 108
18743.84 124
18745.13 138
18746.43 138
18747.72 120
18749.01 106
18750.31 129
18751.60 110
18752.89 102
18754.19 97
18755.48 97
18756.77 125
18758.07 116
18759.36 124
18760.65 107
18761.95 127
18763.24 114
18764.53 113
18765.83 93
18767.12 111
18768.42 93
18769.71 107
18771.00 124
18772.30 114
18773.59 109
18774.88 125
18776.18 110
18777.47 110
18778.77 124
18780.06 119
18781.36 104
18782.65 83
18783.94 109
18785.24 91
18786.53 86
18787.83 92
18789.12 100
18790.42 123
18791.71 113
18793.01 101
18794.30 116
18795.60 134
18796.89 112
18798.19 91
18799.48 132
18800.78 131
18802.07 109
18803.37 124
18804.66 124
18805.96 101
18807.25 107
18808.55 141
18809.84 114
18811.14 117
18812.43 129
18813.73 97
18815.02 98
18816.32 146
18817.61 134
18818.91 130
18820.21 129
18821.50 113
18822.80 112
18824.09 118
18825.39 118
18826.68 114
18827.98 119
18829.28 132
18830.57 119
18831.87 123
18833.16 120
18834.46 94
18835.76 124
18837.05 121
18838.35 132
18839.65 122
18840.94 94
18842.24 119
18843.53 134
18844.83 125
18846.13 84
18847.42 101
18848.72 120
18850.02 91
18851.31 119
18852.61 106
18853.91 94
18855.20 130
18856.50 106
18857.80 96
18859.10 93
18860.39 99
18861.69 132
18862.99 101
18864.28 103
18865.58 108
18866.88 125
18868.18 117
18869.47 117
18870.77 104
18872.07 108
18873.37 109
18874.66 114
18875.96 133
18877.26 110
18878.56 105
18879.85 109
18881.15 126
18882.45 125
18883.75 104
18885.04 80
18886.34 119
18887.64 148
18888.94 136
18890.24 144
18891.53 147
18892.83 107
18894.13 110
18895.43 89
18896.73 91
18898.03 95
18899.32 112
18900.62 98
18901.92 121
18903.22 106
18904.52 101
18905.82 122
18907.12 115
18908.41 87
18909.71 88
18911.01 102
18912.31 120
18913.61 90
18914.91 98
18916.21 117
18917.51 122
18918.80 87
18920.10 99
18921.40 97
18922.70 99
18924.00 112
18925.30 110
18926.60 109
18927.90 125
18929.20 99
18930.50 112
18931.80 115
18933.10 91
18934.40 100
18935.70 134
18937.00 100
18938.30 98
18939.60 126
18940.90 124
18942.20 116
18943.50 149
18944.79 132
18946.09 107
18947.39 132
18948.70 100
18950.00 93
18951.30 87
18952.60 108
18953.90 112
18955.20 129
18956.50 97
18957.80 121
18959.10 108
18960.40 111
18961.70 113
18963.00 134
18964.30 114
18965.60 115
18966.90 114
18968.20 97
18969.50 109
18970.80 143
18972.10 135
18973.40 121
18974.71 100
18976.01 114
18977.31 114
18978.61 101
18979.91 95
18981.21 104
18982.51 126
18983.81 109
18985.12 97
18986.42 112
18987.72 109
18989.02 129
18990.32 101
18991.62 99
18992.92 104
18994.23 99
18995.53 81
18996.83 99
18998.13 103
18999.43 101
19000.73 103
19002.04 101
19003.34 95
19004.64 123
19005.94 103
19007.24 126
19008.55 126
19009.85 110
19011.15 83
19012.45 104
19013.76 102
19015.06 101
19016.36 105
19017.66 113
19018.96 105
19020.27 94
19021.57 103
19022.87 107
19024.18 112
19025.48 97
19026.78 106
19028.08 125
19029.39 98
19030.69 101
19031.99 91
19033.30 93
19034.60 86
19035.90 133
19037.20 100
19038.51 104
19039.81 117
19041.11 99
19042.42 91
19043.72 107
19045.02 94
19046.33 117
19047.63 110
19048.93 105
19050.24 89
19051.54 95
19052.85 102
19054.15 119
19055.45 116
19056.76 104
19058.06 115
19059.36 118
19060.67 123
19061.97 99
19063.28 106
19064.58 94
19065.88 87
19067.19 119
19068.49 104
19069.80 100
19071.10 87
19072.41 98
19073.71 109
19075.01 108
19076.32 116
19077.62 115
19078.93 116
19080.23 111
19081.54 103
19082.84 111
19084.15 97
19085.45 103
19086.76 129
19088.06 107
19089.37 104
19090.67 125
19091.98 94
19093.28 127
19094.59 130
19095.89 107
19097.20 87
19098.50 115
19099.81 98
19101.11 101
19102.42 100
19103.72 96
19105.03 137
19106.33 112
19107.64 96
19108.94 85
19110.25 94
19111.56 100
19112.86 100
19114.17 106
19115.47 117
19116.78 106
19118.08 100
19119.39 123
19120.70 118
19122.00 82
19123.31 103
19124.61 113
19125.92 100
19127.23 85
19128.53 100
19129.84 102
19131.15 94
19132.45 88
19133.76 121
19135.06 114
19136.37 110
19137.68 96
19138.98 102
19140.29 100
19141.60 108
19142.90 103
19144.21 104
19145.52 90
19146.82 106
19148.13 108
19149.44 109
19150.75 128
19152.05 107
19153.36 131
19154.67 100
19155.97 111
19157.28 105
19158.59 101
19159.90 98
19161.20 116
19162.51 106
19163.82 86
19165.13 115
19166.43 102
19167.74 104
19169.05 89
19170.36 92
19171.66 118
19172.97 117
19174.28 116
19175.59 122
19176.89 84
19178.20 112
19179.51 106
19180.82 123
19182.13 106
19183.44 97
19184.74 125
19186.05 103
19187.36 105
19188.67 84
19189.98 87
19191.28 90
19192.59 98
19193.90 101
19195.21 103
19196.52 110
19197.83 113
19199.14 110
19200.44 105
19201.75 95
19203.06 89
19204.37 112
19205.68 108
19206.99 109
19208.30 107
19209.61 111
19210.92 116
19212.22 119
19213.53 113
19214.84 114
19216.15 108
19217.46 85
19218.77 124
19220.08 82
19221.39 108
19222.70 102
19224.01 129
19225.32 122
19226.63 113
19227.94 126
19229.25 101
19230.56 128
19231.87 106
19233.18 106
19234.49 105
19235.80 110
19237.11 112
19238.42 89
19239.73 87
19241.04 95
19242.35 113
19243.66 87
19244.97 86
19246.28 99
19247.59 80
19248.90 98
19250.21 117
19251.52 123
19252.83 117
19254.14 99
19255.45 122
19256.76 114
19258.07 124
19259.38 107
19260.69 100
19262.00 98
19263.31 93
19264.63 83
19265.94 106
19267.25 104
19268.56 93
19269.87 101
19271.18 110
19272.49 101
19273.80 108
19275.11 105
19276.43 79
19277.74 95
19279.05 137
19280.36 123
19281.67 110
19282.98 97
19284.29 101
19285.61 96
19286.92 91
19288.23 103
19289.54 96
19290.85 94
19292.16 115
19293.48 119
19294.79 108
19296.10 99
19297.41 92
19298.72 108
19300.04 93
19301.35 78
19302.66 94
19303.97 110
19305.29 109
19306.60 97
19307.91 106
19309.22 104
19310.53 104
19311.85 96
19313.16 106
19314.47 106
19315.78 115
19317.10 124
19318.41 101
19319.72 100
19321.04 104
19322.35 93
19323.66 109
19324.97 115
19326.29 121
19327.60 104
19328.91 112
19330.23 83
19331.54 97
19332.85 89
19334.17 97
19335.48 85
19336.79 104
19338.11 93
19339.42 108
19340.73 127
19342.05 119
19343.36 96
19344.67 108
19345.99 102
19347.30 92
19348.62 105
19349.93 86
19351.24 98
19352.56 99
19353.87 94
19355.18 82
19356.50 109
19357.81 125
19359.13 107
19360.44 111
19361.76 102
19363.07 110
19364.38 81
19365.70 99
19367.01 99
19368.33 113
19369.64 109
19370.96 93
19372.27 106
19373.58 88
19374.90 91
19376.21 102
19377.53 84
19378.84 121
19380.16 108
19381.47 93
19382.79 94
19384.10 76
19385.42 103
19386.73 92
19388.05 81
19389.36 108
19390.68 103
19391.99 76
19393.31 106
19394.62 99
19395.94 96
19397.26 102
19398.57 92
19399.89 99
19401.20 94
19402.52 99
19403.83 106
19405.15 118
19406.46 105
19407.78 102
19409.10 99
19410.41 92
19411.73 95
19413.04 98
19414.36 87
19415.68 89
19416.99 116
19418.31 98
19419.62 91
19420.94 100
19422.26 117
19423.57 102
19424.89 89
19426.21 119
19427.52 108
19428.84 97
19430.15 104
19431.47 93
19432.79 115
19434.10 99
19435.42 93
19436.74 72
19438.06 95
19439.37 98
19440.69 113
19442.01 89
19443.32 73
19444.64 117
19445.96 111
19447.27 104
19448.59 90
19449.91 86
19451.23 97
19452.54 103
19453.86 110
19455.18 118
19456.49 104
19457.81 109
19459.13 91
19460.45 98
19461.76 105
19463.08 90
19464.40 108
19465.72 106
19467.04 108
19468.35 113
19469.67 91
19470.99 96
19472.31 110
19473.63 94
19474.94 112
19476.26 113
19477.58 103
19478.90 102
19480.22 98
19481.53 92
19482.85 107
19484.17 101
19485.49 88
19486.81 108
19488.13 88
19489.44 90
19490.76 87
19492.08 89
19493.40 100
19494.72 99
19496.04 88
19497.36 88
19498.68 98
19499.99 109
19501.31 107
19502.63 101
19503.95 104
19505.27 104
19506.59 107
19507.91 113
19509.23 71
19510.55 86
19511.87 93
19513.19 101
19514.51 137
19515.82 117
19517.14 99
19518.46 91
19519.78 106
19521.10 109
19522.42 108
19523.74 103
19525.06 104
19526.38 95
19527.70 93
19529.02 80
19530.34 93
19531.66 109
19532.98 84
19534.30 75
19535.62 101
19536.94 79
19538.26 86
19539.58 87
19540.90 93
19542.22 95
19543.54 113
19544.86 109
19546.18 104
19547.50 80
19548.83 97
19550.15 83
19551.47 92
19552.79 108
19554.11 110
19555.43 107
19556.75 102
19558.07 85
19559.39 102
19560.71 120
19562.03 88
19563.35 82
19564.68 99
19566.00 113
19567.32 89
19568.64 98
19569.96 82
19571.28 95
19572.60 90
19573.92 113
19575.25 84
19576.57 99
19577.89 97
19579.21 89
19580.53 97
19581.85 93
19583.17 103
19584.50 89
19585.82 90
19587.14 86
19588.46 89
19589.78 72
19591.11 95
19592.43 113
19593.75 116
19595.07 91
19596.39 99
19597.72 119
19599.04 104
19600.36 100
19601.68 111
19603.01 111
19604.33 64
19605.65 88
19606.97 114
19608.30 107
19609.62 95
19610.94 115
19612.26 101
19613.59 93
19614.91 86
19616.23 94
19617.56 83
19618.88 90
19620.20 96
19621.52 88
19622.85 95
19624.17 83
19625.49 82
19626.82 87
19628.14 104
19629.46 98
19630.79 75
19632.11 96
19633.43 90
19634.76 94
19636.08 109
19637.40 106
19638.73 95
19640.05 110
19641.37 92
19642.70 104
19644.02 107
19645.35 104
19646.67 99
19647.99 106
19649.32 115
19650.64 93
19651.97 95
19653.29 85
19654.61 92
19655.94 83
19657.26 87
19658.59 90
19659.91 104
19661.23 113
19662.56 92
19663.88 110
19665.21 108
19666.53 95
19667.86 123
19669.18 82
19670.51 94
19671.83 104
19673.16 107
19674.48 89
19675.81 95
19677.13 106
19678.46 102
19679.78 106
19681.11 115
19682.43 87
19683.76 96
19685.08 113
19686.41 124
19687.73 109
19689.06 99
19690.38 118
19691.71 109
19693.03 123
19694.36 114
19695.68 112
19697.01 110
19698.33 94
19699.66 94
19700.99 81
19702.31 80
19703.64 107
19704.96 123
19706.29 91
19707.62 108
19708.94 93
19710.27 102
19711.59 138
19712.92 113
19714.25 94
19715.57 109
19716.90 94
19718.22 89
19719.55 96
19720.88 97
19722.20 93
19723.53 101
19724.86 105
19726.18 103
19727.51 101
19728.84 125
19730.16 81
19731.49 100
19732.82 105
19734.14 112
19735.47 101
19736.80 122
19738.12 106
19739.45 105
19740.78 127
19742.10 112
19743.43 106
19744.76 91
19746.09 104
19747.41 93
19748.74 98
19750.07 114
19751.40 100
19752.72 89
19754.05 96
19755.38 97
19756.71 92
19758.03 102
19759.36 80
19760.69 123
19762.02 95
19763.34 68
19764.67 109
19766.00 110
19767.33 108
19768.66 102
19769.98 108
19771.31 102
19772.64 126
19773.97 115
19775.30 122
19776.62 86
19777.95 133
19779.28 117
19780.61 107
19781.94 77
19783.27 73
19784.59 105
19785.92 130
19787.25 125
19788.58 91
19789.91 110
19791.24 130
19792.57 104
19793.90 99
19795.22 100
19796.55 98
19797.88 101
19799.21 99
19800.54 108
19801.87 86
19803.20 119
19804.53 102
19805.86 105
19807.19 97
19808.52 99
19809.84 123
19811.17 90
19812.50 100
19813.83 87
19815.16 106
19816.49 122
19817.82 99
19819.15 98
19820.48 92
19821.81 106
19823.14 110
19824.47 100
19825.80 92
19827.13 100
19828.46 106
19829.79 108
19831.12 113
19832.45 102
19833.78 93
19835.11 85
19836.44 80
19837.77 81
19839.10 103
19840.43 93
19841.76 86
19843.09 93
19844.42 90
19845.75 100
19847.09 104
19848.42 95
19849.75 91
19851.08 64
19852.41 96
19853.74 85
19855.07 94
19856.40 87
19857.73 71
19859.06 103
19860.39 110
19861.72 88
19863.06 106
19864.39 96
19865.72 123
19867.05 98
19868.38 99
19869.71 102
19871.04 93
19872.38 101
19873.71 87
19875.04 98
19876.37 99
19877.70 83
19879.03 100
19880.36 86
19881.70 81
19883.03 101
19884.36 106
19885.69 101
19887.02 110
19888.36 134
19889.69 83
19891.02 96
19892.35 89
19893.68 119
19895.02 81
19896.35 81
19897.68 97
19899.01 106
19900.35 85
19901.68 89
19903.01 100
19904.34 96
19905.68 86
19907.01 87
19908.34 117
19909.67 106
19911.01 113
19912.34 118
19913.67 96
19915.01 78
19916.34 99
19917.67 111
19919.00 95
19920.34 104
19921.67 84
19923.00 91
19924.34 113
19925.67 111
19927.00 97
19928.34 124
19929.67 96
19931.00 102
19932.34 97
19933.67 115
19935.00 86
19936.34 85
19937.67 73
19939.01 88
19940.34 88
19941.67 90
19943.01 104
19944.34 89
19945.67 93
19947.01 127
19948.34 108
19949.68 84
19951.01 76
19952.34 90
19953.68 93
19955.01 113
19956.35 86
19957.68 93
19959.02 92
19960.35 95
19961.68 114
19963.02 109
19964.35 112
19965.69 111
19967.02 72
19968.36 92
19969.69 92
19971.03 90
19972.36 116
19973.70 90
19975.03 92
19976.37 104
19977.70 93
19979.04 84
19980.37 119
19981.71 100
19983.04 105
19984.38 92
19985.71 102
19987.05 96
19988.38 76
19989.72 76
19991.05 70
19992.39 83
19993.73 88
19995.06 82
19996.40 77
19997.73 82
19999.07 104
20000.40 72
20001.74 73
20003.08 91
20004.41 83
20005.75 88
20007.08 83
20008.42 85
20009.76 60
20011.09 86
20012.43 80
20013.76 120
20015.10 89
20016.44 70
20017.77 87
20019.11 81
20020.45 87
20021.78 113
20023.12 90
20024.45 100
20025.79 99
20027.13 99
20028.46 109
20029.80 91
20031.14 94
20032.48 84
20033.81 78
20035.15 95
20036.49 87
20037.82 73
20039.16 94
20040.50 96
20041.83 86
20043.17 92
20044.51 103
20045.85 98
20047.18 90
20048.52 92
20049.86 83
20051.20 87
20052.53 115
20053.87 91
20055.21 87
20056.55 106
20057.88 99
20059.22 105
20060.56 106
20061.90 85
20063.23 109
20064.57 104
20065.91 93
20067.25 99
20068.59 96
20069.92 102
20071.26 110
20072.60 80
20073.94 87
20075.28 105
20076.62 102
20077.95 95
20079.29 92
20080.63 87
20081.97 105
20083.31 91
20084.65 95
20085.98 71
20087.32 77
20088.66 86
20090.00 88
20091.34 102
20092.68 79
20094.02 81
20095.36 85
20096.70 106
20098.03 82
20099.37 95
20100.71 90
20102.05 88
20103.39 83
20104.73 85
20106.07 102
20107.41 97
20108.75 115
20110.09 97
20111.43 123
20112.77 98
20114.11 81
20115.45 107
20116.79 99
20118.13 78
20119.46 82
20120.80 95
20122.14 96
20123.48 115
20124.82 88
20126.16 80
20127.50 111
20128.84 89
20130.18 77
20131.52 101
20132.86 86
20134.20 86
20135.55 74
