# Supplementary material for: MALDI-TOF MS typing enables the classification of brewing yeasts of the genus Saccharomyces to major beer styles
Source: PLoS One. 2017 Aug 9;12(8):e0181694. doi: 10.1371/journal.pone.0181694 (PMC5549903; doi:10.1371/journal.pone.0181694)
Supplement: S4 File — The directory includes 90 raw files and was zipped to “.zip”; the folder has three strains with 30 spectra per strain; S1 Text explains the raw files with an example and Table 1 represents the yeast strains used within the experiment. (ZIP) [file pone.0181694.s007.zip › 10-12/30261-211-OG-Ale-Ale-YPG-18h-E-E_2015-07-16_1_0_B7_1.dat]

2000.53 4845
2000.95 4472
2001.37 4446
2001.79 4412
2002.21 4383
2002.64 4431
2003.06 4501
2003.48 4342
2003.90 4335
2004.32 4558
2004.75 4399
2005.17 4136
2005.59 4073
2006.01 4691
2006.43 4743
2006.86 4776
2007.28 4884
2007.70 4789
2008.12 4877
2008.55 5098
2008.97 4908
2009.39 4658
2009.81 4668
2010.24 4683
2010.66 4794
2011.08 4692
2011.50 4802
2011.93 4629
2012.35 4399
2012.77 4191
2013.20 4239
2013.62 4117
2014.04 4174
2014.46 4186
2014.89 4152
2015.31 4383
2015.73 4718
2016.16 4508
2016.58 4586
2017.00 4636
2017.43 4453
2017.85 4672
2018.27 4729
2018.70 4749
2019.12 4940
2019.54 4966
2019.97 5183
2020.39 4937
2020.82 5051
2021.24 4804
2021.66 4824
2022.09 4789
2022.51 4741
2022.94 4796
2023.36 4709
2023.78 4635
2024.21 4354
2024.63 4619
2025.06 4681
2025.48 4419
2025.90 4437
2026.33 4949
2026.75 5028
2027.18 4781
2027.60 4877
2028.03 4567
2028.45 4686
2028.88 4861
2029.30 4721
2029.72 4513
2030.15 4519
2030.57 4585
2031.00 4538
2031.42 4457
2031.85 4484
2032.27 4625
2032.70 4463
2033.12 4470
2033.55 4834
2033.97 4772
2034.40 4667
2034.82 4794
2035.25 4769
2035.67 4641
2036.10 4891
2036.52 4739
2036.95 4745
2037.38 4804
2037.80 4888
2038.23 4734
2038.65 4589
2039.08 4682
2039.50 4808
2039.93 4755
2040.36 4713
2040.78 4791
2041.21 4819
2041.63 4937
2042.06 4724
2042.48 4602
2042.91 4527
2043.34 4494
2043.76 4309
2044.19 4424
2044.62 4552
2045.04 4543
2045.47 4178
2045.89 4416
2046.32 4247
2046.75 4278
2047.17 4285
2047.60 4437
2048.03 4296
2048.45 4445
2048.88 4396
2049.31 4498
2049.73 4393
2050.16 4358
2050.59 4271
2051.01 4026
2051.44 3844
2051.87 4123
2052.29 4453
2052.72 4376
2053.15 4273
2053.58 4368
2054.00 4277
2054.43 4513
2054.86 4381
2055.28 4495
2055.71 4428
2056.14 4152
2056.57 4064
2056.99 4305
2057.42 4406
2057.85 4693
2058.28 4586
2058.71 4370
2059.13 4338
2059.56 4440
2059.99 4420
2060.42 4302
2060.84 4656
2061.27 4479
2061.70 4651
2062.13 4651
2062.56 4535
2062.98 4396
2063.41 4522
2063.84 4593
2064.27 4892
2064.70 4580
2065.13 4686
2065.55 4772
2065.98 4930
2066.41 4819
2066.84 4791
2067.27 4760
2067.70 4554
2068.13 4751
2068.55 4458
2068.98 4539
2069.41 4321
2069.84 4205
2070.27 4465
2070.70 4638
2071.13 4616
2071.56 4402
2071.99 4442
2072.41 4308
2072.84 4317
2073.27 4386
2073.70 4405
2074.13 4335
2074.56 4298
2074.99 4402
2075.42 4588
2075.85 4625
2076.28 4656
2076.71 4374
2077.14 4559
2077.57 4560
2078.00 4685
2078.43 4739
2078.86 4931
2079.29 4879
2079.72 5208
2080.15 4993
2080.58 5005
2081.01 4996
2081.44 4671
2081.87 4884
2082.30 4949
2082.73 4781
2083.16 4456
2083.59 4586
2084.02 4396
2084.45 4691
2084.88 4550
2085.31 4465
2085.74 4521
2086.17 4680
2086.60 4668
2087.03 4641
2087.46 4608
2087.89 4870
2088.32 4249
2088.75 4273
2089.18 4577
2089.62 4334
2090.05 4460
2090.48 4281
2090.91 4401
2091.34 4774
2091.77 4458
2092.20 4377
2092.63 4708
2093.06 4695
2093.49 4487
2093.93 4598
2094.36 4568
2094.79 4648
2095.22 4505
2095.65 4529
2096.08 4519
2096.52 4119
2096.95 4396
2097.38 4436
2097.81 4457
2098.24 4599
2098.67 4551
2099.11 4425
2099.54 4277
2099.97 4278
2100.40 4339
2100.83 4160
2101.27 4038
2101.70 3968
2102.13 4372
2102.56 4613
2102.99 4398
2103.43 4396
2103.86 4163
2104.29 4303
2104.72 4591
2105.16 4646
2105.59 4768
2106.02 4759
2106.45 4443
2106.89 4516
2107.32 4476
2107.75 4440
2108.19 4530
2108.62 4538
2109.05 4583
2109.48 4442
2109.92 4467
2110.35 4346
2110.78 4451
2111.22 4694
2111.65 4608
2112.08 4494
2112.52 4317
2112.95 4924
2113.38 4606
2113.82 4305
2114.25 4471
2114.68 4411
2115.12 4413
2115.55 4517
2115.98 4326
2116.42 4209
2116.85 4250
2117.28 4305
2117.72 4166
2118.15 4070
2118.59 4231
2119.02 4283
2119.45 4158
2119.89 4224
2120.32 4316
2120.76 4449
2121.19 4399
2121.62 4111
2122.06 4284
2122.49 4340
2122.93 4346
2123.36 4440
2123.80 4366
2124.23 4265
2124.66 4315
2125.10 4412
2125.53 4210
2125.97 4094
2126.40 4453
2126.84 4280
2127.27 4333
2127.71 4456
2128.14 4468
2128.58 4552
2129.01 4547
2129.45 4736
2129.88 4707
2130.32 4715
2130.75 4853
2131.19 4603
2131.62 4644
2132.06 4846
2132.49 4769
2132.93 4935
2133.36 4726
2133.80 4539
2134.23 4890
2134.67 5035
2135.11 4942
2135.54 5152
2135.98 5075
2136.41 5047
2136.85 4947
2137.28 4842
2137.72 5295
2138.16 5194
2138.59 4841
2139.03 4478
2139.46 4551
2139.90 4740
2140.34 4661
2140.77 4480
2141.21 4451
2141.64 4189
2142.08 4088
2142.52 4270
2142.95 4494
2143.39 4325
2143.83 4291
2144.26 4398
2144.70 4211
2145.14 4280
2145.57 4590
2146.01 4620
2146.45 4194
2146.88 4295
2147.32 4628
2147.76 4721
2148.19 5318
2148.63 5143
2149.07 5332
2149.50 5203
2149.94 5274
2150.38 5406
2150.81 5792
2151.25 5509
2151.69 5663
2152.13 5414
2152.56 5325
2153.00 5010
2153.44 5043
2153.88 5078
2154.31 4853
2154.75 4855
2155.19 4880
2155.63 4562
2156.06 4770
2156.50 4779
2156.94 4652
2157.38 4677
2157.82 4540
2158.25 4484
2158.69 4404
2159.13 4648
2159.57 4699
2160.01 4533
2160.44 4568
2160.88 4317
2161.32 4726
2161.76 4742
2162.20 4522
2162.63 4499
2163.07 4442
2163.51 4209
2163.95 4500
2164.39 4382
2164.83 4317
2165.27 4307
2165.70 4557
2166.14 4575
2166.58 4347
2167.02 4617
2167.46 4491
2167.90 4382
2168.34 4680
2168.78 4799
2169.22 4734
2169.65 4563
2170.09 4620
2170.53 4469
2170.97 4890
2171.41 4730
2171.85 4854
2172.29 4899
2172.73 4902
2173.17 5030
2173.61 5269
2174.05 5124
2174.49 5008
2174.93 5229
2175.37 5581
2175.81 5567
2176.25 5281
2176.69 5268
2177.13 5590
2177.57 5331
2178.01 5207
2178.45 5322
2178.89 5302
2179.33 5009
2179.77 4747
2180.21 4709
2180.65 4604
2181.09 4842
2181.53 4776
2181.97 4529
2182.41 4231
2182.85 4476
2183.29 4615
2183.73 4322
2184.17 4171
2184.61 4234
2185.05 4377
2185.49 4257
2185.93 4461
2186.37 4721
2186.81 4842
2187.25 4807
2187.69 4904
2188.14 4643
2188.58 4844
2189.02 4917
2189.46 5180
2189.90 4993
2190.34 5059
2190.78 4965
2191.22 4657
2191.66 4776
2192.11 4913
2192.55 5039
2192.99 5180
2193.43 5162
2193.87 4944
2194.31 5265
2194.76 5279
2195.20 5200
2195.64 4881
2196.08 5056
2196.52 4993
2196.96 5173
2197.41 5335
2197.85 5068
2198.29 4855
2198.73 4965
2199.17 4662
2199.62 4760
2200.06 4389
2200.50 4301
2200.94 4184
2201.38 4630
2201.83 4509
2202.27 4470
2202.71 4606
2203.15 4706
2203.60 4809
2204.04 4686
2204.48 4566
2204.92 4716
2205.37 4781
2205.81 4934
2206.25 5204
2206.70 5018
2207.14 5143
2207.58 5150
2208.02 5276
2208.47 5115
2208.91 5116
2209.35 5236
2209.80 5431
2210.24 5445
2210.68 4865
2211.13 4881
2211.57 5089
2212.01 5166
2212.46 5426
2212.90 4896
2213.34 4897
2213.79 5198
2214.23 5356
2214.67 4875
2215.12 5062
2215.56 5112
2216.00 4857
2216.45 4731
2216.89 4752
2217.34 4488
2217.78 4539
2218.22 4773
2218.67 4717
2219.11 4556
2219.56 4602
2220.00 4489
2220.44 4569
2220.89 4602
2221.33 4877
2221.78 4791
2222.22 5002
2222.67 5045
2223.11 5472
2223.55 5041
2224.00 5108
2224.44 5290
2224.89 5636
2225.33 5480
2225.78 5358
2226.22 5530
2226.67 5822
2227.11 5886
2227.56 5890
2228.00 5761
2228.45 5407
2228.89 5439
2229.34 5692
2229.78 5512
2230.23 5549
2230.67 5663
2231.12 5806
2231.56 5782
2232.01 6058
2232.45 6076
2232.90 5951
2233.35 6009
2233.79 5797
2234.24 5666
2234.68 5830
2235.13 5894
2235.57 5738
2236.02 5853
2236.46 5321
2236.91 5091
2237.36 5081
2237.80 5024
2238.25 5114
2238.69 4868
2239.14 4951
2239.59 4993
2240.03 4662
2240.48 4894
2240.92 4846
2241.37 4827
2241.82 4505
2242.26 4260
2242.71 4351
2243.16 4368
2243.60 4377
2244.05 4184
2244.50 4330
2244.94 4449
2245.39 4382
2245.84 4337
2246.28 4381
2246.73 4414
2247.18 4596
2247.62 4594
2248.07 4241
2248.52 4266
2248.96 4519
2249.41 4879
2249.86 4652
2250.31 4501
2250.75 4405
2251.20 4572
2251.65 4525
2252.10 4499
2252.54 4823
2252.99 4745
2253.44 4433
2253.89 4648
2254.33 4606
2254.78 4512
2255.23 4379
2255.68 4566
2256.12 4584
2256.57 4332
2257.02 4493
2257.47 4359
2257.91 4334
2258.36 4402
2258.81 4609
2259.26 4572
2259.71 4615
2260.16 4791
2260.60 4857
2261.05 4977
2261.50 5140
2261.95 5295
2262.40 5578
2262.84 5092
2263.29 5014
2263.74 5479
2264.19 5212
2264.64 5208
2265.09 5127
2265.54 5022
2265.98 5128
2266.43 4832
2266.88 5188
2267.33 5161
2267.78 5284
2268.23 5370
2268.68 5460
2269.13 5773
2269.58 5778
2270.03 5742
2270.47 5906
2270.92 6021
2271.37 5786
2271.82 5790
2272.27 5650
2272.72 5622
2273.17 5825
2273.62 5591
2274.07 5401
2274.52 5386
2274.97 5254
2275.42 5012
2275.87 4673
2276.32 4689
2276.77 4583
2277.22 4504
2277.67 4506
2278.12 4532
2278.57 4530
2279.02 4540
2279.47 4725
2279.92 4694
2280.37 4530
2280.82 4583
2281.27 4565
2281.72 4701
2282.17 4719
2282.62 4621
2283.07 4427
2283.52 4473
2283.97 4760
2284.42 4704
2284.87 4587
2285.32 4463
2285.77 4702
2286.22 4941
2286.67 4770
2287.13 4925
2287.58 5294
2288.03 5334
2288.48 5495
2288.93 6096
2289.38 6416
2289.83 7219
2290.28 7557
2290.73 7724
2291.18 7928
2291.64 8199
2292.09 8325
2292.54 8030
2292.99 8283
2293.44 7389
2293.89 6969
2294.34 6643
2294.80 6363
2295.25 5829
2295.70 5954
2296.15 5841
2296.60 5712
2297.05 5521
2297.51 5251
2297.96 5088
2298.41 4974
2298.86 5103
2299.31 4800
2299.77 5071
2300.22 5296
2300.67 4842
2301.12 4994
2301.57 4779
2302.03 4770
2302.48 4818
2302.93 5062
2303.38 4803
2303.84 4850
2304.29 4844
2304.74 4790
2305.19 4640
2305.65 4866
2306.10 4927
2306.55 5271
2307.01 5425
2307.46 5289
2307.91 5263
2308.36 5742
2308.82 6085
2309.27 6176
2309.72 6360
2310.18 6228
2310.63 6528
2311.08 6694
2311.54 6277
2311.99 6256
2312.44 5953
2312.90 5938
2313.35 5682
2313.80 5432
2314.26 5235
2314.71 5216
2315.16 5058
2315.62 4718
2316.07 4929
2316.52 4681
2316.98 4490
2317.43 4848
2317.88 4954
2318.34 4758
2318.79 4705
2319.25 4938
2319.70 5044
2320.15 4921
2320.61 4860
2321.06 4991
2321.52 4913
2321.97 5074
2322.43 4894
2322.88 4797
2323.33 5075
2323.79 4882
2324.24 4892
2324.70 5023
2325.15 4860
2325.61 4816
2326.06 5176
2326.52 5392
2326.97 5308
2327.43 5663
2327.88 5703
2328.34 5746
2328.79 5827
2329.25 5738
2329.70 5474
2330.16 5768
2330.61 5738
2331.07 5955
2331.52 6126
2331.98 5461
2332.43 5452
2332.89 5385
2333.34 5524
2333.80 5197
2334.25 4878
2334.71 4981
2335.16 4953
2335.62 4933
2336.08 4950
2336.53 4976
2336.99 4747
2337.44 4738
2337.90 5065
2338.35 4997
2338.81 5230
2339.27 5282
2339.72 5582
2340.18 5245
2340.63 5249
2341.09 5237
2341.55 5019
2342.00 5098
2342.46 5021
2342.91 4879
2343.37 4900
2343.83 4806
2344.28 4501
2344.74 5102
2345.20 5354
2345.65 5101
2346.11 5106
2346.57 5158
2347.02 5161
2347.48 5609
2347.94 5619
2348.39 5820
2348.85 5616
2349.31 5278
2349.76 5551
2350.22 5453
2350.68 5146
2351.14 5059
2351.59 4967
2352.05 4922
2352.51 4767
2352.96 4512
2353.42 4540
2353.88 4880
2354.34 4970
2354.79 5088
2355.25 4897
2355.71 4796
2356.17 4957
2356.62 4771
2357.08 4800
2357.54 4988
2358.00 5066
2358.46 5167
2358.91 5090
2359.37 5031
2359.83 5247
2360.29 5122
2360.74 4810
2361.20 5305
2361.66 5129
2362.12 4931
2362.58 4731
2363.04 4935
2363.49 4825
2363.95 4834
2364.41 4853
2364.87 5129
2365.33 5035
2365.79 5018
2366.24 5042
2366.70 5058
2367.16 5053
2367.62 5195
2368.08 5308
2368.54 5045
2369.00 5434
2369.46 5251
2369.91 5176
2370.37 4963
2370.83 5139
2371.29 5344
2371.75 5138
2372.21 5001
2372.67 5290
2373.13 5440
2373.59 5406
2374.05 5235
2374.51 5287
2374.97 5183
2375.42 5419
2375.88 5436
2376.34 5510
2376.80 5386
2377.26 5298
2377.72 5144
2378.18 5273
2378.64 5379
2379.10 5337
2379.56 5429
2380.02 5447
2380.48 5580
2380.94 5419
2381.40 5230
2381.86 5013
2382.32 5119
2382.78 5113
2383.24 4858
2383.70 4773
2384.16 4825
2384.62 4878
2385.08 4839
2385.54 4984
2386.00 4952
2386.47 4764
2386.93 4671
2387.39 4810
2387.85 5055
2388.31 4945
2388.77 4639
2389.23 4944
2389.69 4877
2390.15 5112
2390.61 5146
2391.07 4971
2391.53 4903
2391.99 5000
2392.46 5081
2392.92 5022
2393.38 4916
2393.84 4653
2394.30 4554
2394.76 4739
2395.22 4913
2395.68 4726
2396.15 4729
2396.61 4796
2397.07 4814
2397.53 4566
2397.99 4787
2398.45 5030
2398.92 4927
2399.38 4867
2399.84 4916
2400.30 4716
2400.76 4870
2401.23 4858
2401.69 4707
2402.15 4719
2402.61 4667
2403.07 4655
2403.54 4715
2404.00 4945
2404.46 5212
2404.92 4924
2405.38 4919
2405.85 4997
2406.31 5121
2406.77 5068
2407.23 5274
2407.70 5203
2408.16 4896
2408.62 4734
2409.08 4742
2409.55 4551
2410.01 4817
2410.47 4700
2410.94 4670
2411.40 4675
2411.86 4666
2412.32 4610
2412.79 4888
2413.25 4973
2413.71 4775
2414.18 4979
2414.64 5381
2415.10 5420
2415.57 5282
2416.03 5682
2416.49 5793
2416.96 5795
2417.42 5695
2417.88 5903
2418.35 6123
2418.81 5943
2419.28 6086
2419.74 5923
2420.20 6285
2420.67 6101
2421.13 5972
2421.59 6019
2422.06 5538
2422.52 5752
2422.99 5526
2423.45 5539
2423.91 5212
2424.38 5180
2424.84 5062
2425.31 5010
2425.77 4981
2426.24 5024
2426.70 5083
2427.16 5055
2427.63 4912
2428.09 4918
2428.56 4956
2429.02 5123
2429.49 4868
2429.95 4749
2430.42 5006
2430.88 5118
2431.35 4661
2431.81 4750
2432.28 4873
2432.74 4778
2433.21 4791
2433.67 4911
2434.14 4847
2434.60 4940
2435.07 5052
2435.53 5096
2436.00 5078
2436.46 5159
2436.93 5552
2437.39 5220
2437.86 5357
2438.32 5533
2438.79 5667
2439.26 5675
2439.72 5546
2440.19 5159
2440.65 5444
2441.12 5769
2441.58 5936
2442.05 5852
2442.52 5728
2442.98 5786
2443.45 5748
2443.91 5431
2444.38 5327
2444.85 5040
2445.31 4971
2445.78 4993
2446.24 5214
2446.71 4964
2447.18 4817
2447.64 4839
2448.11 4971
2448.58 4662
2449.04 4619
2449.51 4893
2449.98 4691
2450.44 4713
2450.91 4617
2451.38 4748
2451.84 4932
2452.31 4787
2452.78 4612
2453.24 4901
2453.71 4846
2454.18 4472
2454.64 4540
2455.11 4840
2455.58 5056
2456.05 5026
2456.51 5067
2456.98 5141
2457.45 4956
2457.92 5052
2458.38 4867
2458.85 4861
2459.32 5062
2459.79 4600
2460.25 4690
2460.72 4819
2461.19 4679
2461.66 4781
2462.12 4989
2462.59 4515
2463.06 4743
2463.53 4726
2464.00 4704
2464.46 4941
2464.93 4876
2465.40 5133
2465.87 4997
2466.34 4974
2466.80 5024
2467.27 5146
2467.74 4952
2468.21 4971
2468.68 4947
2469.15 5031
2469.61 4615
2470.08 4906
2470.55 4898
2471.02 4697
2471.49 4498
2471.96 4483
2472.43 4585
2472.89 4655
2473.36 4595
2473.83 4728
2474.30 4584
2474.77 4473
2475.24 4438
2475.71 4981
2476.18 4950
2476.65 4679
2477.12 4709
2477.59 4939
2478.05 4728
2478.52 4555
2478.99 4900
2479.46 4859
2479.93 4886
2480.40 4914
2480.87 4931
2481.34 4741
2481.81 4903
2482.28 4941
2482.75 5163
2483.22 5065
2483.69 5021
2484.16 4649
2484.63 4823
2485.10 4724
2485.57 4981
2486.04 5254
2486.51 5147
2486.98 5314
2487.45 5752
2487.92 5660
2488.39 5486
2488.86 5781
2489.33 5538
2489.80 5629
2490.27 5738
2490.74 5653
2491.21 5806
2491.68 5695
2492.15 5608
2492.62 5241
2493.10 5592
2493.57 5789
2494.04 5608
2494.51 5534
2494.98 5434
2495.45 5771
2495.92 5577
2496.39 5223
2496.86 5278
2497.33 5248
2497.80 5285
2498.28 5008
2498.75 4786
2499.22 4700
2499.69 4896
2500.16 4617
2500.63 4425
2501.10 4569
2501.58 4384
2502.05 4198
2502.52 4347
2502.99 4656
2503.46 4659
2503.93 4809
2504.41 4667
2504.88 4497
2505.35 4623
2505.82 4551
2506.29 5035
2506.76 5237
2507.24 5103
2507.71 5155
2508.18 5515
2508.65 5264
2509.13 5414
2509.60 5318
2510.07 5741
2510.54 5895
2511.01 5713
2511.49 5868
2511.96 6101
2512.43 6338
2512.90 6182
2513.38 6071
2513.85 6327
2514.32 6295
2514.80 5819
2515.27 5669
2515.74 5685
2516.21 5557
2516.69 5481
2517.16 5195
2517.63 5190
2518.11 5280
2518.58 5430
2519.05 5444
2519.53 5153
2520.00 5253
2520.47 5440
2520.95 4824
2521.42 4878
2521.89 5158
2522.37 5010
2522.84 4955
2523.31 5208
2523.79 4996
2524.26 5180
2524.73 4877
2525.21 4887
2525.68 5080
2526.16 5125
2526.63 4996
2527.10 5001
2527.58 4942
2528.05 5339
2528.52 5318
2529.00 5193
2529.47 4955
2529.95 4904
2530.42 4894
2530.90 5320
2531.37 5218
2531.84 5233
2532.32 5284
2532.79 5378
2533.27 5238
2533.74 5237
2534.22 5420
2534.69 4991
2535.17 5098
2535.64 5131
2536.12 5164
2536.59 5021
2537.07 5076
2537.54 4975
2538.02 4988
2538.49 5075
2538.97 5144
2539.44 5221
2539.92 4731
2540.39 5194
2540.87 4957
2541.34 4928
2541.82 4639
2542.29 5048
2542.77 5259
2543.24 5003
2543.72 4993
2544.19 5289
2544.67 5318
2545.14 5363
2545.62 5539
2546.10 5761
2546.57 5527
2547.05 6010
2547.52 6040
2548.00 5994
2548.47 5974
2548.95 6076
2549.43 6152
2549.90 5822
2550.38 5933
2550.86 6196
2551.33 6128
2551.81 5884
2552.28 5880
2552.76 6294
2553.24 6062
2553.71 6254
2554.19 6220
2554.67 5847
2555.14 5745
2555.62 5566
2556.10 6135
2556.57 6226
2557.05 5817
2557.53 5374
2558.00 5431
2558.48 5240
2558.96 5439
2559.43 5191
2559.91 5009
2560.39 5323
2560.86 5275
2561.34 5264
2561.82 5232
2562.30 5381
2562.77 5676
2563.25 5424
2563.73 5455
2564.21 5488
2564.68 5403
2565.16 5159
2565.64 5117
2566.12 4806
2566.59 5365
2567.07 5093
2567.55 4849
2568.03 4729
2568.50 4657
2568.98 4743
2569.46 4601
2569.94 4732
2570.42 4746
2570.89 4921
2571.37 5027
2571.85 4791
2572.33 4809
2572.81 5026
2573.28 4594
2573.76 4688
2574.24 4635
2574.72 4712
2575.20 4815
2575.68 4827
2576.15 4842
2576.63 4690
2577.11 4869
2577.59 4521
2578.07 4520
2578.55 4515
2579.03 4536
2579.50 4699
2579.98 4745
2580.46 4821
2580.94 4615
2581.42 4602
2581.90 4518
2582.38 4619
2582.86 4801
2583.34 4783
2583.82 4724
2584.30 4957
2584.77 5243
2585.25 4983
2585.73 4838
2586.21 4926
2586.69 5241
2587.17 5098
2587.65 5178
2588.13 5240
2588.61 5159
2589.09 5249
2589.57 4771
2590.05 4957
2590.53 4980
2591.01 5054
2591.49 5021
2591.97 4909
2592.45 4988
2592.93 4968
2593.41 5223
2593.89 5219
2594.37 5219
2594.85 5071
2595.33 5151
2595.81 4809
2596.29 4993
2596.77 4844
2597.25 4739
2597.73 4727
2598.21 4611
2598.69 4624
2599.17 4828
2599.65 4960
2600.14 4884
2600.62 4952
2601.10 5006
2601.58 4901
2602.06 4788
2602.54 4850
2603.02 4956
2603.50 4747
2603.98 4783
2604.46 4807
2604.95 5097
2605.43 4991
2605.91 5235
2606.39 5188
2606.87 5135
2607.35 5007
2607.83 5108
2608.31 5113
2608.80 4877
2609.28 4795
2609.76 4972
2610.24 5041
2610.72 5000
2611.20 4888
2611.69 4678
2612.17 4702
2612.65 4742
2613.13 4571
2613.61 4730
2614.10 4952
2614.58 4755
2615.06 4833
2615.54 4698
2616.02 4628
2616.51 4848
2616.99 5026
2617.47 5067
2617.95 5161
2618.44 5277
2618.92 5295
2619.40 5183
2619.88 5214
2620.37 5017
2620.85 4802
2621.33 4921
2621.81 4933
2622.30 4852
2622.78 4745
2623.26 4798
2623.75 5079
2624.23 4801
2624.71 4787
2625.19 4890
2625.68 4830
2626.16 4985
2626.64 5028
2627.13 5092
2627.61 5260
2628.09 5152
2628.58 4980
2629.06 4982
2629.54 5104
2630.03 5476
2630.51 5302
2630.99 5105
2631.48 5378
2631.96 5060
2632.45 5452
2632.93 5437
2633.41 5165
2633.90 5272
2634.38 5320
2634.86 5245
2635.35 5272
2635.83 4896
2636.32 4819
2636.80 5117
2637.28 4858
2637.77 5135
2638.25 5154
2638.74 4936
2639.22 5102
2639.71 5149
2640.19 5181
2640.68 5081
2641.16 5034
2641.64 5062
2642.13 5149
2642.61 5207
2643.10 5351
2643.58 5077
2644.07 5047
2644.55 5001
2645.04 5016
2645.52 4975
2646.01 5048
2646.49 5294
2646.98 5176
2647.46 5117
2647.95 5211
2648.43 4850
2648.92 4865
2649.40 4896
2649.89 5098
2650.37 4805
2650.86 4862
2651.34 4737
2651.83 4872
2652.32 4748
2652.80 4828
2653.29 5101
2653.77 4842
2654.26 4838
2654.74 4542
2655.23 4903
2655.72 5025
2656.20 4727
2656.69 4671
2657.17 4742
2657.66 4749
2658.15 4638
2658.63 4762
2659.12 4938
2659.60 4695
2660.09 4534
2660.58 4533
2661.06 4538
2661.55 4628
2662.04 4798
2662.52 4739
2663.01 4862
2663.49 4707
2663.98 4772
2664.47 5021
2664.95 5067
2665.44 5025
2665.93 5221
2666.42 5149
2666.90 4899
2667.39 5049
2667.88 4845
2668.36 4981
2668.85 4630
2669.34 4538
2669.82 4952
2670.31 5033
2670.80 4820
2671.29 4926
2671.77 5215
2672.26 5151
2672.75 5428
2673.24 5608
2673.72 5921
2674.21 6129
2674.70 6311
2675.19 6620
2675.67 6445
2676.16 6643
2676.65 6652
2677.14 6702
2677.62 6443
2678.11 6374
2678.60 6115
2679.09 6046
2679.58 5478
2680.06 5565
2680.55 5529
2681.04 5504
2681.53 5668
2682.02 5432
2682.51 5157
2682.99 5248
2683.48 5475
2683.97 5355
2684.46 5251
2684.95 5089
2685.44 5068
2685.92 4800
2686.41 4997
2686.90 5002
2687.39 5535
2687.88 5372
2688.37 5049
2688.86 5067
2689.35 5110
2689.83 5039
2690.32 4922
2690.81 5003
2691.30 5208
2691.79 5005
2692.28 5057
2692.77 4977
2693.26 5376
2693.75 5248
2694.24 4994
2694.73 5170
2695.22 5324
2695.71 5367
2696.20 5316
2696.68 5223
2697.17 5194
2697.66 4999
2698.15 5342
2698.64 5085
2699.13 5187
2699.62 5066
2700.11 5032
2700.60 5276
2701.09 5271
2701.58 5483
2702.07 5585
2702.56 5523
2703.05 5719
2703.54 5577
2704.03 5374
2704.52 5576
2705.01 5618
2705.50 5341
2706.00 5300
2706.49 5129
2706.98 5091
2707.47 5166
2707.96 4751
2708.45 4748
2708.94 5083
2709.43 4730
2709.92 4971
2710.41 4867
2710.90 5045
2711.39 5032
2711.88 4699
2712.37 4792
2712.87 5081
2713.36 5044
2713.85 5076
2714.34 5054
2714.83 4955
2715.32 4668
2715.81 5184
2716.30 5019
2716.80 4727
2717.29 4743
2717.78 4621
2718.27 4607
2718.76 5001
2719.25 4813
2719.75 4744
2720.24 4915
2720.73 4804
2721.22 4832
2721.71 5097
2722.20 5105
2722.70 5261
2723.19 5217
2723.68 5272
2724.17 5273
2724.66 5078
2725.16 5480
2725.65 5379
2726.14 4993
2726.63 4775
2727.13 4669
2727.62 4530
2728.11 4484
2728.60 4823
2729.10 4936
2729.59 4897
2730.08 4771
2730.57 5072
2731.07 5005
2731.56 4887
2732.05 4809
2732.54 4991
2733.04 5257
2733.53 5205
2734.02 5220
2734.52 5393
2735.01 5454
2735.50 5316
2736.00 5211
2736.49 4927
2736.98 5080
2737.47 5078
2737.97 5077
2738.46 5486
2738.95 5328
2739.45 5275
2739.94 4779
2740.44 4786
2740.93 4876
2741.42 4868
2741.92 4966
2742.41 5064
2742.90 4703
2743.40 4644
2743.89 4743
2744.39 4786
2744.88 4648
2745.37 4732
2745.87 4455
2746.36 4710
2746.86 4903
2747.35 4888
2747.84 4915
2748.34 4516
2748.83 4549
2749.33 4844
2749.82 4821
2750.32 4692
2750.81 4833
2751.30 5098
2751.80 5135
2752.29 4741
2752.79 4914
2753.28 5033
2753.78 4913
2754.27 4991
2754.77 5287
2755.26 5051
2755.76 5278
2756.25 5148
2756.75 4988
2757.24 5037
2757.74 5022
2758.23 5001
2758.73 5208
2759.22 5019
2759.72 5479
2760.21 5278
2760.71 5071
2761.20 4988
2761.70 4741
2762.20 5121
2762.69 5080
2763.19 5094
2763.68 4721
2764.18 4672
2764.67 5038
2765.17 5081
2765.67 4957
2766.16 4833
2766.66 4728
2767.15 4862
2767.65 4701
2768.14 4736
2768.64 4881
2769.14 4974
2769.63 4704
2770.13 4919
2770.63 4798
2771.12 4617
2771.62 4870
2772.11 5190
2772.61 5385
2773.11 5308
2773.60 5328
2774.10 5624
2774.60 5789
2775.09 5768
2775.59 6283
2776.09 6295
2776.58 5959
2777.08 6295
2777.58 6676
2778.07 6843
2778.57 6465
2779.07 6345
2779.57 6189
2780.06 5735
2780.56 5633
2781.06 5389
2781.55 5362
2782.05 5556
2782.55 5075
2783.05 5128
2783.54 4910
2784.04 5142
2784.54 5011
2785.04 4905
2785.53 4903
2786.03 5120
2786.53 4926
2787.03 4751
2787.52 4789
2788.02 4764
2788.52 4784
2789.02 4764
2789.52 5112
2790.01 4995
2790.51 5001
2791.01 4820
2791.51 4504
2792.01 4859
2792.50 5045
2793.00 4940
2793.50 4953
2794.00 5028
2794.50 5076
2795.00 5096
2795.50 5487
2795.99 5312
2796.49 5483
2796.99 5381
2797.49 4997
2797.99 5762
2798.49 5459
2798.99 5476
2799.48 5322
2799.98 5115
2800.48 5140
2800.98 5288
2801.48 5248
2801.98 5153
2802.48 5349
2802.98 5229
2803.48 5073
2803.98 5240
2804.48 5436
2804.97 5450
2805.47 5704
2805.97 5856
2806.47 5804
2806.97 6099
2807.47 6579
2807.97 6377
2808.47 6328
2808.97 6344
2809.47 6407
2809.97 6203
2810.47 6287
2810.97 6079
2811.47 6061
2811.97 5588
2812.47 5538
2812.97 5612
2813.47 5628
2813.97 5407
2814.47 5463
2814.97 5430
2815.47 5428
2815.97 5345
2816.47 5266
2816.97 5356
2817.47 5283
2817.97 5367
2818.47 5384
2818.97 5339
2819.47 5277
2819.98 5463
2820.48 5554
2820.98 5377
2821.48 5468
2821.98 5274
2822.48 5189
2822.98 4936
2823.48 4806
2823.98 5048
2824.48 5077
2824.98 4927
2825.49 4842
2825.99 4938
2826.49 4713
2826.99 4701
2827.49 4755
2827.99 4769
2828.49 4588
2828.99 4641
2829.50 4536
2830.00 4689
2830.50 4814
2831.00 4871
2831.50 4824
2832.00 4674
2832.51 4791
2833.01 4778
2833.51 4908
2834.01 4778
2834.51 4962
2835.02 4944
2835.52 4714
2836.02 5041
2836.52 5115
2837.02 5166
2837.53 4993
2838.03 5141
2838.53 5186
2839.03 5121
2839.54 4926
2840.04 5085
2840.54 5425
2841.04 5296
2841.55 5168
2842.05 5327
2842.55 5066
2843.05 4942
2843.56 4963
2844.06 4927
2844.56 5259
2845.07 5419
2845.57 5534
2846.07 5723
2846.57 5707
2847.08 5776
2847.58 5733
2848.08 5910
2848.59 5872
2849.09 6069
2849.59 5902
2850.10 5880
2850.60 5779
2851.10 5734
2851.61 5417
2852.11 5458
2852.61 5515
2853.12 4903
2853.62 5015
2854.12 5189
2854.63 5104
2855.13 5111
2855.64 5052
2856.14 4832
2856.64 4815
2857.15 4834
2857.65 4622
2858.16 5065
2858.66 5177
2859.16 5106
2859.67 5270
2860.17 5044
2860.68 4974
2861.18 5115
2861.69 5052
2862.19 5149
2862.69 5057
2863.20 4861
2863.70 4706
2864.21 4808
2864.71 4846
2865.22 4918
2865.72 4868
2866.23 4796
2866.73 4635
2867.24 4668
2867.74 4398
2868.25 4631
2868.75 4820
2869.26 4562
2869.76 5034
2870.27 5020
2870.77 4954
2871.28 4922
2871.78 4865
2872.29 5037
2872.79 5090
2873.30 4977
2873.80 5195
2874.31 5119
2874.81 5607
2875.32 5418
2875.83 5167
2876.33 5345
2876.84 5159
2877.34 5077
2877.85 5368
2878.35 5330
2878.86 5216
2879.37 5179
2879.87 5038
2880.38 4898
2880.88 5046
2881.39 5362
2881.90 4909
2882.40 4966
2882.91 5231
2883.41 5209
2883.92 5384
2884.43 5444
2884.93 5381
2885.44 5180
2885.95 5055
2886.45 5219
2886.96 5451
2887.47 5238
2887.97 5188
2888.48 5209
2888.99 5009
2889.49 5369
2890.00 5389
2890.51 5028
2891.01 5069
2891.52 5054
2892.03 4984
2892.54 4929
2893.04 5044
2893.55 5068
2894.06 5294
2894.56 5475
2895.07 5249
2895.58 5415
2896.09 5495
2896.59 5578
2897.10 5883
2897.61 5716
2898.12 5487
2898.62 6138
2899.13 6281
2899.64 6451
2900.15 6449
2900.65 6347
2901.16 6614
2901.67 7029
2902.18 6918
2902.69 6883
2903.19 7086
2903.70 7060
2904.21 7153
2904.72 6222
2905.23 6689
2905.73 7181
2906.24 6556
2906.75 6547
2907.26 6159
2907.77 6151
2908.28 5874
2908.79 5693
2909.29 5733
2909.80 5541
2910.31 5270
2910.82 5234
2911.33 5169
2911.84 4981
2912.35 5263
2912.85 5351
2913.36 5406
2913.87 5404
2914.38 5564
2914.89 5405
2915.40 5416
2915.91 5429
2916.42 5593
2916.93 5476
2917.44 5320
2917.95 5428
2918.45 5400
2918.96 5077
2919.47 5127
2919.98 5165
2920.49 5238
2921.00 5301
2921.51 5288
2922.02 5407
2922.53 5463
2923.04 5483
2923.55 5492
2924.06 5493
2924.57 5771
2925.08 5802
2925.59 5592
2926.10 5705
2926.61 5600
2927.12 5577
2927.63 5554
2928.14 5382
2928.65 5439
2929.16 5234
2929.67 5072
2930.18 5071
2930.69 5206
2931.20 4963
2931.71 4986
2932.22 5062
2932.73 5098
2933.25 5029
2933.76 5419
2934.27 5086
2934.78 5137
2935.29 5225
2935.80 5184
2936.31 5296
2936.82 5269
2937.33 5292
2937.84 5579
2938.35 5631
2938.87 5472
2939.38 5211
2939.89 5355
2940.40 5266
2940.91 5219
2941.42 5639
2941.93 5860
2942.44 5567
2942.96 5593
2943.47 5566
2943.98 5972
2944.49 6315
2945.00 6086
2945.51 6032
2946.03 6225
2946.54 6403
2947.05 6281
2947.56 6465
2948.07 6301
2948.59 6009
2949.10 5841
2949.61 5816
2950.12 5716
2950.63 5427
2951.15 5388
2951.66 5398
2952.17 5127
2952.68 5168
2953.19 4914
2953.71 4799
2954.22 5066
2954.73 4825
2955.24 4975
2955.76 4926
2956.27 4767
2956.78 4786
2957.30 4809
2957.81 4727
2958.32 4632
2958.83 4896
2959.35 4820
2959.86 4658
2960.37 4675
2960.89 5132
2961.40 5302
2961.91 5072
2962.43 4980
2962.94 5101
2963.45 4946
2963.96 4946
2964.48 5120
2964.99 5186
2965.51 4961
2966.02 4904
2966.53 4985
2967.05 4889
2967.56 4577
2968.07 4461
2968.59 4563
2969.10 4537
2969.61 4448
2970.13 4652
2970.64 4798
2971.16 4703
2971.67 4958
2972.18 4800
2972.70 4666
2973.21 4934
2973.73 4913
2974.24 5137
2974.75 4815
2975.27 4942
2975.78 5062
2976.30 5009
2976.81 4961
2977.33 5057
2977.84 4988
2978.36 4964
2978.87 4849
2979.38 5065
2979.90 5184
2980.41 5177
2980.93 5106
2981.44 5054
2981.96 5401
2982.47 5213
2982.99 5342
2983.50 5289
2984.02 5334
2984.53 5066
2985.05 5281
2985.56 5336
2986.08 5292
2986.59 5342
2987.11 5421
2987.63 5525
2988.14 5934
2988.66 5810
2989.17 5472
2989.69 5383
2990.20 5366
2990.72 5541
2991.23 5483
2991.75 5336
2992.27 5230
2992.78 5425
2993.30 5520
2993.81 5455
2994.33 5947
2994.84 5802
2995.36 5783
2995.88 5939
2996.39 5978
2996.91 6043
2997.43 6134
2997.94 6318
2998.46 6427
2998.97 6372
2999.49 6319
3000.01 6328
3000.52 6260
3001.04 6292
3001.56 6038
3002.07 6424
3002.59 6457
3003.11 6380
3003.62 6593
3004.14 6743
3004.66 6573
3005.17 6720
3005.69 6523
3006.21 6337
3006.72 6215
3007.24 6152
3007.76 5668
3008.28 5058
3008.79 5336
3009.31 5647
3009.83 5252
3010.34 5327
3010.86 5084
3011.38 5166
3011.90 5292
3012.41 5354
3012.93 5285
3013.45 5407
3013.97 5103
3014.48 5188
3015.00 5453
3015.52 5731
3016.04 5790
3016.56 5569
3017.07 5715
3017.59 6170
3018.11 5903
3018.63 6038
3019.15 6216
3019.66 5985
3020.18 5927
3020.70 5941
3021.22 6004
3021.74 5786
3022.26 5786
3022.77 6000
3023.29 5761
3023.81 5578
3024.33 5430
3024.85 5725
3025.37 5580
3025.88 5305
3026.40 5447
3026.92 5356
3027.44 5441
3027.96 5486
3028.48 5303
3029.00 5500
3029.52 5251
3030.04 5365
3030.55 5669
3031.07 5412
3031.59 5336
3032.11 5336
3032.63 5514
3033.15 5670
3033.67 5720
3034.19 5666
3034.71 5756
3035.23 5869
3035.75 6182
3036.27 6314
3036.79 6252
3037.31 5885
3037.83 5923
3038.35 5701
3038.87 5587
3039.39 5763
3039.91 5710
3040.42 5344
3040.94 5462
3041.46 5329
3041.98 4909
3042.50 4852
3043.03 5012
3043.55 4873
3044.07 5080
3044.59 4924
3045.11 5327
3045.63 5187
3046.15 5177
3046.67 5446
3047.19 5119
3047.71 5266
3048.23 5286
3048.75 5099
3049.27 5154
3049.79 5299
3050.31 5337
3050.83 5123
3051.35 5020
3051.87 5130
3052.39 5608
3052.92 5269
3053.44 5088
3053.96 5204
3054.48 5239
3055.00 5124
3055.52 5251
3056.04 5158
3056.56 5284
3057.09 5384
3057.61 5375
3058.13 5354
3058.65 5231
3059.17 5257
3059.69 5320
3060.21 4965
3060.74 5055
3061.26 5173
3061.78 5264
3062.30 5244
3062.82 5176
3063.34 5240
3063.87 5370
3064.39 5085
3064.91 5157
3065.43 5036
3065.95 5123
3066.48 5448
3067.00 5638
3067.52 5482
3068.04 5278
3068.57 5470
3069.09 5329
3069.61 5344
3070.13 5265
3070.66 5226
3071.18 5198
3071.70 5265
3072.22 5459
3072.75 5402
3073.27 5120
3073.79 5188
3074.31 5303
3074.84 5593
3075.36 5452
3075.88 5537
3076.41 5628
3076.93 5649
3077.45 5842
3077.97 5871
3078.50 6165
3079.02 6615
3079.54 6418
3080.07 6500
3080.59 6755
3081.11 6760
3081.64 6787
3082.16 6634
3082.68 6518
3083.21 6705
3083.73 6429
3084.26 6133
3084.78 6105
3085.30 5866
3085.83 5756
3086.35 5803
3086.87 5979
3087.40 6061
3087.92 5787
3088.45 5977
3088.97 5783
3089.49 5730
3090.02 5754
3090.54 5564
3091.07 5583
3091.59 5257
3092.11 5301
3092.64 5235
3093.16 5325
3093.69 5558
3094.21 5343
3094.74 5492
3095.26 5447
3095.79 5435
3096.31 5494
3096.84 5667
3097.36 5776
3097.89 5507
3098.41 5773
3098.93 5700
3099.46 5657
3099.98 6028
3100.51 6172
3101.03 6238
3101.56 6433
3102.09 7178
3102.61 7871
3103.14 7983
3103.66 8585
3104.19 8877
3104.71 8631
3105.24 8649
3105.76 7798
3106.29 6937
3106.81 6672
3107.34 6486
3107.86 6464
3108.39 6037
3108.92 5937
3109.44 5809
3109.97 5486
3110.49 5535
3111.02 5729
3111.55 5756
3112.07 5714
3112.60 5743
3113.12 5569
3113.65 5771
3114.18 5619
3114.70 5386
3115.23 5382
3115.75 5098
3116.28 5271
3116.81 5331
3117.33 5438
3117.86 5201
3118.39 5317
3118.91 5056
3119.44 5039
3119.97 4821
3120.49 4905
3121.02 5098
3121.55 5460
3122.07 5676
3122.60 5582
3123.13 5387
3123.65 5377
3124.18 5355
3124.71 5189
3125.24 5095
3125.76 5131
3126.29 5380
3126.82 5156
3127.34 5172
3127.87 5189
3128.40 5214
3128.93 5274
3129.45 5499
3129.98 5542
3130.51 5317
3131.04 5249
3131.56 5452
3132.09 5115
3132.62 5286
3133.15 5345
3133.68 5168
3134.20 5256
3134.73 5300
3135.26 5523
3135.79 5542
3136.32 5323
3136.84 5629
3137.37 5377
3137.90 5199
3138.43 5221
3138.96 5356
3139.48 5573
3140.01 5490
3140.54 5434
3141.07 5157
3141.60 4950
3142.13 5176
3142.66 5119
3143.18 5437
3143.71 5414
3144.24 5157
3144.77 5516
3145.30 5619
3145.83 5985
3146.36 5886
3146.89 6045
3147.41 6291
3147.94 6509
3148.47 6334
3149.00 6642
3149.53 6623
3150.06 6456
3150.59 6215
3151.12 6033
3151.65 6222
3152.18 6049
3152.71 5829
3153.24 5588
3153.77 5389
3154.30 5425
3154.82 5218
3155.35 5033
3155.88 5423
3156.41 5498
3156.94 5505
3157.47 5517
3158.00 5700
3158.53 5771
3159.06 5731
3159.59 5594
3160.12 5821
3160.65 5996
3161.18 5954
3161.71 5939
3162.24 5798
3162.77 5505
3163.30 5296
3163.83 5342
3164.37 5345
3164.90 5422
3165.43 5546
3165.96 5567
3166.49 5213
3167.02 5443
3167.55 5222
3168.08 5334
3168.61 5220
3169.14 5267
3169.67 5282
3170.20 5416
3170.73 5137
3171.26 5280
3171.80 5225
3172.33 5429
3172.86 5421
3173.39 5357
3173.92 5452
3174.45 5399
3174.98 5650
3175.51 5540
3176.05 5667
3176.58 5614
3177.11 5659
3177.64 5466
3178.17 5753
3178.70 5593
3179.23 5223
3179.77 5122
3180.30 5405
3180.83 5340
3181.36 5324
3181.89 5234
3182.43 5200
3182.96 5390
3183.49 5223
3184.02 5362
3184.55 5470
3185.09 5180
3185.62 5327
3186.15 5208
3186.68 5047
3187.21 5102
3187.75 5232
3188.28 5199
3188.81 5030
3189.34 4760
3189.88 4961
3190.41 4819
3190.94 4949
3191.47 4880
3192.01 5017
3192.54 5135
3193.07 5334
3193.61 5227
3194.14 5120
3194.67 5192
3195.20 5096
3195.74 5142
3196.27 5236
3196.80 4910
3197.34 5332
3197.87 5567
3198.40 5540
3198.94 5771
3199.47 5673
3200.00 5470
3200.54 5527
3201.07 5753
3201.60 5973
3202.14 5997
3202.67 6021
3203.21 5987
3203.74 5887
3204.27 6231
3204.81 5960
3205.34 5522
3205.87 5529
3206.41 5331
3206.94 5297
3207.48 5305
3208.01 5280
3208.54 5366
3209.08 5602
3209.61 5768
3210.15 5960
3210.68 6089
3211.22 6074
3211.75 6078
3212.28 6213
3212.82 6201
3213.35 6177
3213.89 6249
3214.42 5992
3214.96 5965
3215.49 5947
3216.03 5878
3216.56 5906
3217.10 5976
3217.63 6035
3218.17 6181
3218.70 6104
3219.24 6390
3219.77 6800
3220.31 6509
3220.84 6060
3221.38 6327
3221.91 6283
3222.45 6302
3222.98 6363
3223.52 6413
3224.05 6555
3224.59 6554
3225.12 6275
3225.66 6420
3226.19 6446
3226.73 6219
3227.27 5824
3227.80 5668
3228.34 5856
3228.87 5747
3229.41 5527
3229.94 5613
3230.48 5183
3231.02 5250
3231.55 5327
3232.09 5477
3232.62 5254
3233.16 5197
3233.70 5331
3234.23 5324
3234.77 5320
3235.31 5212
3235.84 5250
3236.38 5399
3236.91 5478
3237.45 5602
3237.99 5678
3238.52 5939
3239.06 6027
3239.60 5868
3240.13 5458
3240.67 5844
3241.21 5887
3241.75 5796
3242.28 5715
3242.82 5930
3243.36 5896
3243.89 5310
3244.43 5270
3244.97 4983
3245.50 5020
3246.04 5140
3246.58 5112
3247.12 5068
3247.65 5220
3248.19 5317
3248.73 5228
3249.27 5301
3249.80 5505
3250.34 5358
3250.88 5338
3251.42 5184
3251.95 5373
3252.49 5584
3253.03 5488
3253.57 5500
3254.11 5686
3254.64 5736
3255.18 5626
3255.72 5433
3256.26 5666
3256.80 5624
3257.33 5936
3257.87 5986
3258.41 6274
3258.95 6276
3259.49 6045
3260.02 6674
3260.56 6624
3261.10 6521
3261.64 6543
3262.18 6956
3262.72 6829
3263.26 6963
3263.79 7313
3264.33 7290
3264.87 7209
3265.41 7049
3265.95 7340
3266.49 7608
3267.03 7401
3267.57 7532
3268.11 7332
3268.64 7172
3269.18 7223
3269.72 6802
3270.26 6559
3270.80 6314
3271.34 6003
3271.88 5734
3272.42 5903
3272.96 5726
3273.50 5582
3274.04 5475
3274.58 5444
3275.12 5499
3275.66 5710
3276.20 5823
3276.74 5559
3277.28 5566
3277.82 5915
3278.36 6109
3278.90 5910
3279.44 5879
3279.98 5952
3280.52 6091
3281.06 6328
3281.60 6497
3282.14 6137
3282.68 6120
3283.22 6288
3283.76 6190
3284.30 6121
3284.84 6421
3285.38 6620
3285.92 7101
3286.46 7221
3287.00 6815
3287.54 7031
3288.08 7009
3288.62 6902
3289.16 6714
3289.70 6379
3290.24 6637
3290.79 6519
3291.33 6562
3291.87 6687
3292.41 6620
3292.95 6986
3293.49 7149
3294.03 7315
3294.57 7336
3295.11 7866
3295.66 7754
3296.20 7948
3296.74 8367
3297.28 8108
3297.82 7885
3298.36 7858
3298.90 7683
3299.45 7365
3299.99 7209
3300.53 6990
3301.07 6739
3301.61 6545
3302.16 6344
3302.70 6284
3303.24 6277
3303.78 6409
3304.32 6502
3304.87 6267
3305.41 6258
3305.95 5996
3306.49 5887
3307.03 6011
3307.58 5676
3308.12 5677
3308.66 5787
3309.20 5703
3309.75 5737
3310.29 5764
3310.83 5756
3311.37 5524
3311.92 5790
3312.46 5849
3313.00 5796
3313.54 5822
3314.09 5854
3314.63 5910
3315.17 6047
3315.72 5992
3316.26 5960
3316.80 6196
3317.35 6316
3317.89 6492
3318.43 5847
3318.97 5693
3319.52 6144
3320.06 6007
3320.60 6012
3321.15 5919
3321.69 5880
3322.23 5940
3322.78 6106
3323.32 6189
3323.87 5988
3324.41 6033
3324.95 6030
3325.50 5982
3326.04 5958
3326.58 5923
3327.13 5754
3327.67 5579
3328.22 5634
3328.76 5436
3329.30 5322
3329.85 5418
3330.39 5513
3330.94 5760
3331.48 5702
3332.03 5843
3332.57 5671
3333.11 6120
3333.66 6325
3334.20 6122
3334.75 6319
3335.29 6578
3335.84 6533
3336.38 6726
3336.93 6934
3337.47 6937
3338.02 6970
3338.56 7115
3339.11 6696
3339.65 6766
3340.20 6383
3340.74 6403
3341.29 6187
3341.83 6062
3342.38 6044
3342.92 5522
3343.47 5472
3344.01 5265
3344.56 5711
3345.10 5322
3345.65 5406
3346.19 5645
3346.74 5616
3347.28 5609
3347.83 5465
3348.38 5583
3348.92 5429
3349.47 5631
3350.01 5436
3350.56 5496
3351.10 5417
3351.65 5512
3352.20 5519
3352.74 5352
3353.29 5484
3353.83 4949
3354.38 5259
3354.93 4994
3355.47 4819
3356.02 5213
3356.56 5145
3357.11 5078
3357.66 5134
3358.20 4758
3358.75 4956
3359.30 4960
3359.84 4838
3360.39 4892
3360.94 4717
3361.48 4749
3362.03 5021
3362.58 5038
3363.12 4830
3363.67 4897
3364.22 5031
3364.76 4858
3365.31 4731
3365.86 4700
3366.41 4883
3366.95 4885
3367.50 5095
3368.05 4865
3368.59 4747
3369.14 5066
3369.69 5058
3370.24 5087
3370.78 5209
3371.33 5276
3371.88 5034
3372.43 5322
3372.97 5210
3373.52 5201
3374.07 5051
3374.62 4891
3375.17 4989
3375.71 4985
3376.26 5143
3376.81 4920
3377.36 4776
3377.91 4559
3378.45 4432
3379.00 4579
3379.55 4705
3380.10 4648
3380.65 4467
3381.19 4531
3381.74 4627
3382.29 4720
3382.84 4578
3383.39 4485
3383.94 4553
3384.49 4461
3385.03 4448
3385.58 4710
3386.13 4589
3386.68 4681
3387.23 4529
3387.78 4522
3388.33 4539
3388.88 4918
3389.42 4938
3389.97 4803
3390.52 4742
3391.07 5035
3391.62 4892
3392.17 4916
3392.72 4654
3393.27 4592
3393.82 4606
3394.37 4467
3394.92 4647
3395.47 4685
3396.02 4622
3396.57 4467
3397.11 4636
3397.66 4629
3398.21 4469
3398.76 4609
3399.31 4622
3399.86 4690
3400.41 4627
3400.96 4659
3401.51 4456
3402.06 4405
3402.61 4877
3403.16 4876
3403.71 4609
3404.26 4498
3404.81 4631
3405.36 4572
3405.91 4638
3406.46 4532
3407.02 4380
3407.57 4514
3408.12 4795
3408.67 4632
3409.22 4736
3409.77 4762
3410.32 4440
3410.87 4479
3411.42 4544
3411.97 4497
3412.52 4554
3413.07 4519
3413.62 4458
3414.17 4558
3414.73 4506
3415.28 4537
3415.83 4535
3416.38 4744
3416.93 4601
3417.48 4486
3418.03 4912
3418.58 4637
3419.14 4364
3419.69 4321
3420.24 4620
3420.79 4839
3421.34 4671
3421.89 5007
3422.44 5159
3423.00 5127
3423.55 5065
3424.10 5433
3424.65 5340
3425.20 5428
3425.76 5228
3426.31 5202
3426.86 5177
3427.41 4946
3427.96 4781
3428.52 4874
3429.07 4875
3429.62 5053
3430.17 4767
3430.72 4941
3431.28 4982
3431.83 5095
3432.38 5009
3432.93 4876
3433.49 4963
3434.04 4822
3434.59 4763
3435.14 4988
3435.70 4681
3436.25 4767
3436.80 4817
3437.36 4760
3437.91 4752
3438.46 4707
3439.01 4830
3439.57 4637
3440.12 4930
3440.67 4887
3441.23 4913
3441.78 4825
3442.33 5106
3442.89 5096
3443.44 4940
3443.99 4793
3444.55 4751
3445.10 5012
3445.65 4958
3446.21 4705
3446.76 4805
3447.31 4857
3447.87 4683
3448.42 4604
3448.98 4807
3449.53 4800
3450.08 4484
3450.64 4415
3451.19 4529
3451.75 4684
3452.30 4731
3452.85 4760
3453.41 4450
3453.96 4423
3454.52 4539
3455.07 4347
3455.62 4429
3456.18 4472
3456.73 4620
3457.29 4582
3457.84 4565
3458.40 4672
3458.95 4849
3459.51 4883
3460.06 4898
3460.62 4659
3461.17 4711
3461.72 4733
3462.28 4918
3462.83 4930
3463.39 4695
3463.94 5086
3464.50 4949
3465.05 4882
3465.61 4752
3466.17 4864
3466.72 4819
3467.28 4918
3467.83 4942
3468.39 5156
3468.94 5110
3469.50 5252
3470.05 5342
3470.61 5391
3471.16 5514
3471.72 5610
3472.27 5359
3472.83 5315
3473.39 5194
3473.94 5375
3474.50 5154
3475.05 5125
3475.61 4996
3476.17 5043
3476.72 5556
3477.28 5382
3477.83 5544
3478.39 5536
3478.95 5508
3479.50 5564
3480.06 5643
3480.61 5878
3481.17 5955
3481.73 5760
3482.28 5365
3482.84 5334
3483.40 5433
3483.95 5216
3484.51 5204
3485.07 5214
3485.62 5204
3486.18 5380
3486.74 5611
3487.29 5716
3487.85 5685
3488.41 5747
3488.97 6044
3489.52 6138
3490.08 6501
3490.64 6965
3491.19 7162
3491.75 6949
3492.31 7117
3492.87 7122
3493.42 7199
3493.98 7291
3494.54 7334
3495.09 7262
3495.65 7280
3496.21 7103
3496.77 7509
3497.33 7142
3497.88 7423
3498.44 7484
3499.00 7725
3499.56 8105
3500.11 8421
3500.67 8873
3501.23 9800
3501.79 10412
3502.35 10196
3502.90 11205
3503.46 11931
3504.02 12916
3504.58 14423
3505.14 14674
3505.70 15255
3506.25 15719
3506.81 15954
3507.37 15503
3507.93 14422
3508.49 13562
3509.05 12416
3509.61 11074
3510.16 10264
3510.72 8518
3511.28 7875
3511.84 7312
3512.40 6782
3512.96 6501
3513.52 5952
3514.08 5920
3514.63 5604
3515.19 5601
3515.75 5446
3516.31 5421
3516.87 5495
3517.43 5236
3517.99 5287
3518.55 5383
3519.11 5552
3519.67 5626
3520.23 5435
3520.79 5684
3521.35 5473
3521.91 5590
3522.47 5632
3523.03 5692
3523.59 5698
3524.15 5444
3524.71 5582
3525.26 5480
3525.82 5316
3526.38 5342
3526.94 5253
3527.50 5139
3528.07 4802
3528.63 5031
3529.19 5087
3529.75 5177
3530.31 5170
3530.87 5257
3531.43 5400
3531.99 5384
3532.55 5834
3533.11 5885
3533.67 5833
3534.23 6058
3534.79 6010
3535.35 6121
3535.91 6573
3536.47 6319
3537.03 6367
3537.59 6024
3538.15 6390
3538.72 6559
3539.28 6252
3539.84 6194
3540.40 6472
3540.96 6369
3541.52 6261
3542.08 6267
3542.64 6140
3543.20 6043
3543.77 6257
3544.33 6235
3544.89 5932
3545.45 6162
3546.01 6127
3546.57 6023
3547.14 5625
3547.70 5363
3548.26 5319
3548.82 5085
3549.38 4917
3549.94 5154
3550.51 5151
3551.07 5005
3551.63 4737
3552.19 4571
3552.75 4855
3553.32 4871
3553.88 4775
3554.44 4905
3555.00 4889
3555.56 4667
3556.13 5026
3556.69 4957
3557.25 5013
3557.81 5130
3558.38 4897
3558.94 4889
3559.50 5244
3560.06 5300
3560.63 5389
3561.19 5280
3561.75 5278
3562.32 5268
3562.88 5426
3563.44 5245
3564.00 5305
3564.57 5184
3565.13 5006
3565.69 4717
3566.26 4799
3566.82 5218
3567.38 5094
3567.95 5035
3568.51 5129
3569.07 5050
3569.64 5047
3570.20 4823
3570.76 4509
3571.33 4917
3571.89 4799
3572.45 5196
3573.02 5259
3573.58 5236
3574.15 5219
3574.71 5559
3575.27 5820
3575.84 5796
3576.40 5718
3576.96 6023
3577.53 5967
3578.09 5923
3578.66 6152
3579.22 6352
3579.79 5936
3580.35 5967
3580.91 6000
3581.48 5830
3582.04 5617
3582.61 5557
3583.17 5351
3583.74 5183
3584.30 4940
3584.87 4610
3585.43 4888
3585.99 4982
3586.56 4606
3587.12 4488
3587.69 4576
3588.25 4791
3588.82 4456
3589.38 4631
3589.95 4705
3590.51 4666
3591.08 4798
3591.64 4744
3592.21 4723
3592.77 4615
3593.34 4651
3593.91 4888
3594.47 5032
3595.04 5027
3595.60 4834
3596.17 4827
3596.73 4813
3597.30 5046
3597.86 4915
3598.43 5012
3599.00 4692
3599.56 5034
3600.13 5199
3600.69 5161
3601.26 5146
3601.82 5230
3602.39 4892
3602.96 4928
3603.52 4913
3604.09 5030
3604.65 4799
3605.22 4982
3605.79 4882
3606.35 4642
3606.92 4732
3607.49 4677
3608.05 4641
3608.62 4716
3609.19 4578
3609.75 4449
3610.32 4834
3610.89 4671
3611.45 4792
3612.02 4529
3612.59 4483
3613.15 4686
3613.72 4604
3614.29 4952
3614.85 4833
3615.42 5071
3615.99 5438
3616.55 5749
3617.12 6073
3617.69 6355
3618.26 6622
3618.82 6861
3619.39 6864
3619.96 6804
3620.53 6582
3621.09 6409
3621.66 6274
3622.23 5696
3622.80 5477
3623.36 5338
3623.93 5000
3624.50 4911
3625.07 4747
3625.63 4670
3626.20 4536
3626.77 4243
3627.34 4529
3627.91 4223
3628.47 4243
3629.04 4209
3629.61 4232
3630.18 4528
3630.75 4597
3631.31 4341
3631.88 4403
3632.45 4490
3633.02 4480
3633.59 4490
3634.16 4321
3634.73 4279
3635.29 4540
3635.86 4523
3636.43 4679
3637.00 4553
3637.57 4619
3638.14 4906
3638.71 4819
3639.28 4835
3639.84 4945
3640.41 5286
3640.98 5317
3641.55 5238
3642.12 5358
3642.69 5453
3643.26 5763
3643.83 5438
3644.40 5528
3644.97 5610
3645.54 5284
3646.11 5159
3646.67 5086
3647.24 4979
3647.81 5176
3648.38 4991
3648.95 4967
3649.52 4957
3650.09 5002
3650.66 4895
3651.23 4750
3651.80 5020
3652.37 4938
3652.94 5055
3653.51 5031
3654.08 5107
3654.65 5171
3655.22 5272
3655.79 5271
3656.36 5583
3656.93 5621
3657.50 5332
3658.07 5767
3658.64 5903
3659.21 5926
3659.78 5847
3660.35 6453
3660.93 6029
3661.50 5861
3662.07 5818
3662.64 5458
3663.21 5434
3663.78 5281
3664.35 5060
3664.92 4979
3665.49 4739
3666.06 4838
3666.63 4797
3667.20 4675
3667.78 4483
3668.35 4583
3668.92 4624
3669.49 4641
3670.06 4604
3670.63 4589
3671.20 4690
3671.77 4739
3672.35 4679
3672.92 4786
3673.49 4975
3674.06 4996
3674.63 5015
3675.20 4913
3675.78 5087
3676.35 5255
3676.92 5390
3677.49 5530
3678.06 5225
3678.64 5095
3679.21 5108
3679.78 5180
3680.35 5124
3680.92 5071
3681.50 4991
3682.07 4802
3682.64 4803
3683.21 4876
3683.79 4596
3684.36 4628
3684.93 4590
3685.50 4449
3686.07 4442
3686.65 4700
3687.22 4605
3687.79 4688
3688.37 5170
3688.94 5372
3689.51 5492
3690.08 5226
3690.66 5220
3691.23 5384
3691.80 5383
3692.38 5483
3692.95 5311
3693.52 5120
3694.10 5018
3694.67 5187
3695.24 5247
3695.81 5243
3696.39 4865
3696.96 4668
3697.54 5042
3698.11 5037
3698.68 5151
3699.26 5107
3699.83 5245
3700.40 5110
3700.98 5002
3701.55 5070
3702.12 5063
3702.70 5110
3703.27 4936
3703.85 4874
3704.42 4872
3704.99 4975
3705.57 4761
3706.14 4743
3706.72 4518
3707.29 4469
3707.86 4673
3708.44 4799
3709.01 4849
3709.59 4633
3710.16 4541
3710.74 4933
3711.31 5000
3711.89 4964
3712.46 5010
3713.03 4963
3713.61 4885
3714.18 4856
3714.76 4909
3715.33 4980
3715.91 4998
3716.48 5012
3717.06 5370
3717.63 5007
3718.21 5197
3718.78 5744
3719.36 5560
3719.93 5954
3720.51 5830
3721.08 5763
3721.66 5817
3722.23 5419
3722.81 5251
3723.39 5439
3723.96 5158
3724.54 4994
3725.11 4753
3725.69 4722
3726.26 4815
3726.84 4524
3727.41 4794
3727.99 4747
3728.57 4701
3729.14 4817
3729.72 4922
3730.29 4748
3730.87 4807
3731.45 5226
3732.02 5038
3732.60 5053
3733.17 5106
3733.75 5033
3734.33 5380
3734.90 5133
3735.48 4816
3736.06 4895
3736.63 4799
3737.21 5250
3737.79 5052
3738.36 4783
3738.94 5024
3739.52 4944
3740.09 4810
3740.67 4637
3741.25 4658
3741.82 4688
3742.40 4553
3742.98 4657
3743.55 4773
3744.13 4676
3744.71 4451
3745.28 4755
3745.86 4821
3746.44 4765
3747.02 4596
3747.59 4710
3748.17 4770
3748.75 4659
3749.33 4486
3749.90 4760
3750.48 4886
3751.06 4837
3751.64 4577
3752.21 4456
3752.79 4626
3753.37 4656
3753.95 4603
3754.52 4546
3755.10 4492
3755.68 4545
3756.26 4486
3756.84 4413
3757.41 4433
3757.99 4552
3758.57 4887
3759.15 4929
3759.73 5050
3760.31 4860
3760.88 4891
3761.46 5272
3762.04 5009
3762.62 5205
3763.20 5230
3763.78 5185
3764.35 5250
3764.93 5192
3765.51 5026
3766.09 4706
3766.67 4788
3767.25 4791
3767.83 4553
3768.41 4590
3768.99 4468
3769.56 4400
3770.14 4612
3770.72 4524
3771.30 4595
3771.88 4600
3772.46 4552
3773.04 4503
3773.62 4518
3774.20 4654
3774.78 4473
3775.36 4423
3775.94 4547
3776.52 4464
3777.10 4402
3777.67 4196
3778.25 4304
3778.83 4479
3779.41 4196
3779.99 4064
3780.57 3847
3781.15 4017
3781.73 4082
3782.31 4110
3782.89 4228
3783.47 4013
3784.05 4188
3784.63 4213
3785.21 4137
3785.79 4067
3786.37 3991
3786.95 4239
3787.54 4295
3788.12 4331
3788.70 4403
3789.28 4330
3789.86 4338
3790.44 4206
3791.02 4355
3791.60 4301
3792.18 4417
3792.76 4250
3793.34 4362
3793.92 4518
3794.50 4179
3795.08 4184
3795.66 4317
3796.25 4291
3796.83 4419
3797.41 4282
3797.99 4286
3798.57 4372
3799.15 4190
3799.73 4254
3800.31 4404
3800.90 4426
3801.48 4532
3802.06 4442
3802.64 4716
3803.22 4969
3803.80 5111
3804.39 4740
3804.97 4762
3805.55 4799
3806.13 5112
3806.71 5270
3807.29 5550
3807.88 5709
3808.46 5745
3809.04 5958
3809.62 5929
3810.20 6251
3810.79 6356
3811.37 5880
3811.95 5688
3812.53 5829
3813.12 5727
3813.70 5605
3814.28 5643
3814.86 5380
3815.45 5255
3816.03 4944
3816.61 5083
3817.19 5108
3817.78 4638
3818.36 4881
3818.94 4912
3819.52 4708
3820.11 4344
3820.69 4202
3821.27 4184
3821.86 4129
3822.44 4037
3823.02 4089
3823.61 4090
3824.19 4232
3824.77 4234
3825.36 3997
3825.94 4000
3826.52 4129
3827.11 4027
3827.69 4031
3828.27 4014
3828.86 3937
3829.44 4036
3830.02 4290
3830.61 4124
3831.19 4476
3831.77 4334
3832.36 4209
3832.94 4336
3833.53 4379
3834.11 4519
3834.69 4402
3835.28 4444
3835.86 4465
3836.45 4416
3837.03 4185
3837.61 4213
3838.20 4315
3838.78 4430
3839.37 4538
3839.95 4201
3840.54 4346
3841.12 4508
3841.70 4498
3842.29 4157
3842.87 4227
3843.46 4134
3844.04 4161
3844.63 4209
3845.21 4176
3845.80 4308
3846.38 4184
3846.97 4124
3847.55 4029
3848.14 4256
3848.72 4469
3849.31 4358
3849.89 4340
3850.48 4429
3851.06 4461
3851.65 4328
3852.23 4320
3852.82 4174
3853.40 4269
3853.99 4253
3854.58 4113
3855.16 4273
3855.75 4611
3856.33 4583
3856.92 4491
3857.50 4364
3858.09 4326
3858.68 4274
3859.26 4528
3859.85 4531
3860.43 4653
3861.02 4954
3861.60 5164
3862.19 5101
3862.78 5214
3863.36 5000
3863.95 4933
3864.54 4816
3865.12 5037
3865.71 4889
3866.29 4860
3866.88 4685
3867.47 4560
3868.05 4549
3868.64 4899
3869.23 4765
3869.81 4583
3870.40 4381
3870.99 4306
3871.57 4402
3872.16 4520
3872.75 4448
3873.33 4661
3873.92 4887
3874.51 4988
3875.10 4974
3875.68 4970
3876.27 4884
3876.86 4918
3877.44 4790
3878.03 5037
3878.62 4831
3879.21 4814
3879.79 4883
3880.38 4763
3880.97 4594
3881.56 4454
3882.14 4692
3882.73 4320
3883.32 4355
3883.91 4378
3884.49 4176
3885.08 4082
3885.67 4135
3886.26 4215
3886.85 3998
3887.43 4163
3888.02 4210
3888.61 4364
3889.20 4501
3889.79 4414
3890.38 4678
3890.96 4643
3891.55 4867
3892.14 4837
3892.73 4612
3893.32 4575
3893.91 4553
3894.49 4631
3895.08 4770
3895.67 4654
3896.26 4572
3896.85 4572
3897.44 4641
3898.03 4501
3898.61 4447
3899.20 4534
3899.79 4736
3900.38 4529
3900.97 4708
3901.56 4618
3902.15 4740
3902.74 4486
3903.33 4557
3903.92 4610
3904.51 4468
3905.09 4037
3905.68 4210
3906.27 4457
3906.86 4233
3907.45 4135
3908.04 4210
3908.63 4171
3909.22 4277
3909.81 3995
3910.40 3806
3910.99 3845
3911.58 3904
3912.17 3872
3912.76 4073
3913.35 4020
3913.94 3868
3914.53 3873
3915.12 3671
3915.71 3804
3916.30 3970
3916.89 3985
3917.48 4022
3918.07 3933
3918.66 4093
3919.25 4165
3919.84 4221
3920.43 3986
3921.02 3924
3921.61 3791
3922.20 3764
3922.80 3654
3923.39 3897
3923.98 4048
3924.57 3990
3925.16 4099
3925.75 3974
3926.34 3800
3926.93 3824
3927.52 4016
3928.11 4001
3928.70 3808
3929.30 3944
3929.89 3874
3930.48 3750
3931.07 3723
3931.66 3774
3932.25 3735
3932.84 3910
3933.44 3758
3934.03 3802
3934.62 3958
3935.21 3649
3935.80 3853
3936.39 3945
3936.98 4048
3937.58 3924
3938.17 3892
3938.76 3922
3939.35 4191
3939.94 4383
3940.54 4361
3941.13 4279
3941.72 4415
3942.31 4786
3942.90 4616
3943.50 4639
3944.09 4490
3944.68 4548
3945.27 4519
3945.87 4245
3946.46 4253
3947.05 4014
3947.64 3897
3948.24 4051
3948.83 4016
3949.42 4095
3950.01 3969
3950.61 3856
3951.20 3848
3951.79 3757
3952.39 3866
3952.98 3764
3953.57 3884
3954.16 3955
3954.76 3957
3955.35 4067
3955.94 4139
3956.54 4020
3957.13 4154
3957.72 4106
3958.32 4308
3958.91 4158
3959.50 4206
3960.10 4284
3960.69 4334
3961.28 4264
3961.88 4133
3962.47 4113
3963.07 4052
3963.66 4322
3964.25 4111
3964.85 4139
3965.44 4134
3966.03 4047
3966.63 4426
3967.22 4157
3967.82 4274
3968.41 4228
3969.00 4359
3969.60 4042
3970.19 4082
3970.79 3929
3971.38 3933
3971.98 3898
3972.57 4162
3973.17 4007
3973.76 3920
3974.35 3851
3974.95 3972
3975.54 4025
3976.14 4003
3976.73 3838
3977.33 3842
3977.92 3960
3978.52 3787
3979.11 3950
3979.71 3890
3980.30 3914
3980.90 4000
3981.49 3895
3982.09 3907
3982.68 4188
3983.28 4188
3983.87 3967
3984.47 3815
3985.06 3966
3985.66 4034
3986.25 3966
3986.85 4178
3987.45 4107
3988.04 4201
3988.64 4277
3989.23 4123
3989.83 4154
3990.42 4049
3991.02 3971
3991.62 4118
3992.21 4324
3992.81 4538
3993.40 4375
3994.00 4652
3994.60 4781
3995.19 4546
3995.79 4747
3996.38 5029
3996.98 4639
3997.58 4421
3998.17 4559
3998.77 4592
3999.37 4381
3999.96 4368
4000.56 4404
4001.15 4379
4001.75 4156
4002.35 4443
4002.94 4583
4003.54 4335
4004.14 4518
4004.73 4677
4005.33 4597
4005.93 4614
4006.53 4654
4007.12 4651
4007.72 4875
4008.32 4919
4008.91 4666
4009.51 4720
4010.11 4725
4010.71 4672
4011.30 4454
4011.90 4712
4012.50 4717
4013.10 4435
4013.69 4209
4014.29 4623
4014.89 4305
4015.49 4269
4016.08 4353
4016.68 4264
4017.28 4271
4017.88 4246
4018.47 4154
4019.07 3984
4019.67 4345
4020.27 4330
4020.87 4114
4021.46 4417
4022.06 4181
4022.66 4369
4023.26 4440
4023.86 4756
4024.45 4581
4025.05 4615
4025.65 4885
4026.25 5103
4026.85 5409
4027.45 5159
4028.05 5528
4028.64 5738
4029.24 5857
4029.84 5723
4030.44 5522
4031.04 5583
4031.64 5570
4032.24 5123
4032.84 5207
4033.43 4971
4034.03 4651
4034.63 4753
4035.23 4500
4035.83 4290
4036.43 4396
4037.03 4440
4037.63 4278
4038.23 4341
4038.83 4380
4039.43 4513
4040.03 4528
4040.63 4428
4041.22 4385
4041.82 4338
4042.42 4452
4043.02 4274
4043.62 4257
4044.22 4238
4044.82 4100
4045.42 4067
4046.02 4174
4046.62 4290
4047.22 4154
4047.82 4125
4048.42 4357
4049.02 4371
4049.62 4131
4050.22 4211
4050.82 4603
4051.42 4622
4052.02 4643
4052.62 4599
4053.22 4502
4053.83 4612
4054.43 4608
4055.03 4379
4055.63 4392
4056.23 4492
4056.83 4135
4057.43 4128
4058.03 4353
4058.63 4112
4059.23 4095
4059.83 3980
4060.43 4118
4061.03 4010
4061.64 3939
4062.24 4130
4062.84 4191
4063.44 4183
4064.04 4050
4064.64 4223
4065.24 4307
4065.84 4276
4066.45 4150
4067.05 4134
4067.65 4395
4068.25 4303
4068.85 4305
4069.45 4148
4070.05 4288
4070.66 4194
4071.26 4116
4071.86 4331
4072.46 4336
4073.06 4052
4073.67 4022
4074.27 4140
4074.87 4316
4075.47 4017
4076.07 4033
4076.68 4012
4077.28 3835
4077.88 3915
4078.48 3986
4079.09 3990
4079.69 3992
4080.29 4038
4080.89 4193
4081.50 3946
4082.10 4011
4082.70 4044
4083.30 3961
4083.91 4111
4084.51 3973
4085.11 4069
4085.71 4057
4086.32 4058
4086.92 3993
4087.52 3813
4088.13 3704
4088.73 3912
4089.33 4130
4089.94 3948
4090.54 3967
4091.14 3913
4091.74 3769
4092.35 3936
4092.95 3590
4093.55 3814
4094.16 3811
4094.76 3929
4095.37 3759
4095.97 4018
4096.57 3963
4097.18 4010
4097.78 3919
4098.38 3674
4098.99 3911
4099.59 4013
4100.20 3905
4100.80 3797
4101.40 3733
4102.01 3680
4102.61 3750
4103.22 3772
4103.82 3768
4104.42 3945
4105.03 3802
4105.63 3744
4106.24 3787
4106.84 3916
4107.45 4031
4108.05 3972
4108.65 4043
4109.26 4005
4109.86 4049
4110.47 3903
4111.07 3906
4111.68 3843
4112.28 3799
4112.89 3884
4113.49 3621
4114.10 3970
4114.70 3765
4115.31 3785
4115.91 3894
4116.52 3918
4117.12 4092
4117.73 4111
4118.33 3922
4118.94 3944
4119.54 3916
4120.15 3848
4120.75 3932
4121.36 4082
4121.97 3852
4122.57 4094
4123.18 4252
4123.78 3973
4124.39 4050
4124.99 4084
4125.60 4053
4126.21 4227
4126.81 4211
4127.42 4292
4128.02 4247
4128.63 3961
4129.24 3985
4129.84 3890
4130.45 3998
4131.05 4092
4131.66 4012
4132.27 4077
4132.87 4225
4133.48 4068
4134.08 4160
4134.69 4250
4135.30 4363
4135.90 4485
4136.51 4382
4137.12 4401
4137.72 4515
4138.33 4668
4138.94 4763
4139.54 4899
4140.15 4827
4140.76 5018
4141.37 5000
4141.97 5048
4142.58 4830
4143.19 5098
4143.79 5192
4144.40 5243
4145.01 5191
4145.61 4923
4146.22 4584
4146.83 4665
4147.44 4392
4148.04 4421
4148.65 4294
4149.26 4021
4149.87 4022
4150.47 4060
4151.08 3945
4151.69 3849
4152.30 3756
4152.91 3841
4153.51 3864
4154.12 4092
4154.73 3895
4155.34 4041
4155.94 3958
4156.55 3972
4157.16 3947
4157.77 3822
4158.38 3844
4158.99 3999
4159.59 3889
4160.20 3819
4160.81 3878
4161.42 4025
4162.03 4237
4162.64 4112
4163.24 4093
4163.85 4146
4164.46 4139
4165.07 4451
4165.68 4465
4166.29 4608
4166.90 4540
4167.51 4401
4168.11 4401
4168.72 4217
4169.33 4408
4169.94 4355
4170.55 4487
4171.16 4664
4171.77 4334
4172.38 4513
4172.99 4384
4173.60 4270
4174.21 4336
4174.81 4231
4175.42 4433
4176.03 4321
4176.64 4287
4177.25 4328
4177.86 4442
4178.47 4535
4179.08 4496
4179.69 4451
4180.30 4385
4180.91 4551
4181.52 4350
4182.13 4350
4182.74 4306
4183.35 4321
4183.96 4437
4184.57 4369
4185.18 3987
4185.79 4091
4186.40 4036
4187.01 3976
4187.62 4216
4188.23 4128
4188.84 4108
4189.45 4126
4190.06 4159
4190.67 4215
4191.29 4479
4191.90 4688
4192.51 4620
4193.12 4778
4193.73 5210
4194.34 5228
4194.95 5112
4195.56 5514
4196.17 5534
4196.78 5545
4197.39 5214
4198.00 5228
4198.62 4969
4199.23 4950
4199.84 4754
4200.45 4622
4201.06 4738
4201.67 4589
4202.28 4576
4202.89 4430
4203.51 4311
4204.12 4194
4204.73 4264
4205.34 4182
4205.95 4222
4206.56 4215
4207.18 4087
4207.79 4077
4208.40 4190
4209.01 4238
4209.62 4200
4210.24 4182
4210.85 4220
4211.46 4106
4212.07 4286
4212.68 4157
4213.30 4329
4213.91 4501
4214.52 4457
4215.13 4287
4215.74 4323
4216.36 4659
4216.97 4735
4217.58 5051
4218.19 5213
4218.81 5404
4219.42 5475
4220.03 5528
4220.65 5232
4221.26 5262
4221.87 5514
4222.48 5139
4223.10 5282
4223.71 5361
4224.32 5255
4224.94 5065
4225.55 5133
4226.16 5187
4226.78 4956
4227.39 5120
4228.00 5424
4228.61 5519
4229.23 5531
4229.84 5964
4230.46 5830
4231.07 5898
4231.68 6067
4232.30 5767
4232.91 5652
4233.52 5775
4234.14 5680
4234.75 5991
4235.36 6042
4235.98 5974
4236.59 5944
4237.21 5962
4237.82 5856
4238.43 5628
4239.05 5479
4239.66 5144
4240.28 4902
4240.89 4511
4241.50 4579
4242.12 4791
4242.73 4671
4243.35 4507
4243.96 4298
4244.58 4357
4245.19 4462
4245.81 4579
4246.42 4634
4247.03 4673
4247.65 4816
4248.26 5102
4248.88 5060
4249.49 5233
4250.11 5155
4250.72 5119
4251.34 4877
4251.95 4803
4252.57 4779
4253.18 4883
4253.80 4951
4254.41 4510
4255.03 4689
4255.64 4835
4256.26 4824
4256.88 4813
4257.49 4951
4258.11 4814
4258.72 4601
4259.34 4646
4259.95 4401
4260.57 4261
4261.18 4448
4261.80 4481
4262.42 4312
4263.03 4141
4263.65 4372
4264.26 4393
4264.88 4405
4265.49 4407
4266.11 4389
4266.73 4456
4267.34 4335
4267.96 4513
4268.58 4818
4269.19 4683
4269.81 4475
4270.42 4381
4271.04 4368
4271.66 4503
4272.27 4500
4272.89 4138
4273.51 4041
4274.12 4206
4274.74 4217
4275.36 4073
4275.97 4078
4276.59 4115
4277.21 4344
4277.82 4202
4278.44 4239
4279.06 4186
4279.67 4146
4280.29 3922
4280.91 4035
4281.53 4045
4282.14 4022
4282.76 3987
4283.38 4037
4283.99 3964
4284.61 3918
4285.23 4066
4285.85 4110
4286.46 4238
4287.08 4017
4287.70 3855
4288.32 4145
4288.93 4293
4289.55 4392
4290.17 4058
4290.79 3849
4291.41 4008
4292.02 3797
4292.64 3683
4293.26 3762
4293.88 3807
4294.50 3622
4295.11 3712
4295.73 3689
4296.35 3721
4296.97 3850
4297.59 3616
4298.21 3844
4298.82 3871
4299.44 3961
4300.06 3767
4300.68 3922
4301.30 3954
4301.92 3966
4302.53 3989
4303.15 4098
4303.77 3977
4304.39 3998
4305.01 3923
4305.63 3804
4306.25 3915
4306.87 3824
4307.49 3926
4308.10 3814
4308.72 3884
4309.34 3894
4309.96 3601
4310.58 3583
4311.20 3687
4311.82 3711
4312.44 3696
4313.06 3573
4313.68 3683
4314.30 3632
4314.92 3694
4315.54 3615
4316.16 3474
4316.78 3692
4317.40 3754
4318.02 3633
4318.64 3754
4319.26 3786
4319.88 3786
4320.50 3755
4321.11 3837
4321.74 3703
4322.36 3605
4322.98 3855
4323.60 3595
4324.22 3543
4324.84 3594
4325.46 3693
4326.08 3762
4326.70 3971
4327.32 3871
4327.94 3773
4328.56 3603
4329.18 3658
4329.80 3576
4330.42 3596
4331.04 3626
4331.66 3520
4332.28 3774
4332.90 3619
4333.52 3484
4334.15 3505
4334.77 3288
4335.39 3648
4336.01 3654
4336.63 3679
4337.25 3759
4337.87 3713
4338.49 3646
4339.11 3758
4339.74 3760
4340.36 3854
4340.98 3894
4341.60 3812
4342.22 3749
4342.84 3954
4343.46 4081
4344.09 4132
4344.71 4136
4345.33 4237
4345.95 4240
4346.57 4282
4347.19 4491
4347.82 4334
4348.44 4627
4349.06 4379
4349.68 4267
4350.30 4258
4350.93 4041
4351.55 4019
4352.17 3714
4352.79 3563
4353.42 3587
4354.04 3849
4354.66 3691
4355.28 3700
4355.91 3571
4356.53 3631
4357.15 3651
4357.77 3679
4358.40 3766
4359.02 3881
4359.64 3896
4360.26 3810
4360.89 3652
4361.51 3768
4362.13 3793
4362.76 3763
4363.38 3665
4364.00 3711
4364.62 3622
4365.25 3626
4365.87 3727
4366.49 3809
4367.12 3648
4367.74 3551
4368.36 3651
4368.99 3725
4369.61 3604
4370.23 3641
4370.86 3767
4371.48 3634
4372.11 3546
4372.73 3619
4373.35 3338
4373.98 3471
4374.60 3379
4375.22 3532
4375.85 3899
4376.47 3662
4377.10 3562
4377.72 3951
4378.34 4169
4378.97 4266
4379.59 4098
4380.22 4025
4380.84 4346
4381.47 4241
4382.09 3973
4382.71 4099
4383.34 3832
4383.96 3957
4384.59 4095
4385.21 3971
4385.84 4073
4386.46 4222
4387.09 4288
4387.71 4451
4388.34 4182
4388.96 4110
4389.59 4258
4390.21 4329
4390.84 4149
4391.46 4207
4392.09 4358
4392.71 4398
4393.34 4445
4393.96 4115
4394.59 4262
4395.21 4293
4395.84 4156
4396.46 4159
4397.09 4316
4397.71 4131
4398.34 4076
4398.96 4229
4399.59 4337
4400.22 4071
4400.84 4171
4401.47 4271
4402.09 4320
4402.72 4071
4403.34 4140
4403.97 4230
4404.60 4102
4405.22 3841
4405.85 3975
4406.47 3887
4407.10 3916
4407.73 3839
4408.35 3828
4408.98 3921
4409.61 4017
4410.23 3886
4410.86 3914
4411.48 3828
4412.11 3835
4412.74 3838
4413.36 3647
4413.99 3894
4414.62 3710
4415.24 3734
4415.87 4005
4416.50 4240
4417.12 3977
4417.75 3947
4418.38 3843
4419.01 3920
4419.63 3950
4420.26 3790
4420.89 3899
4421.51 3712
4422.14 3715
4422.77 3445
4423.40 3440
4424.02 3472
4424.65 3553
4425.28 3473
4425.91 3418
4426.53 3262
4427.16 3291
4427.79 3416
4428.42 3337
4429.04 3124
4429.67 3422
4430.30 3246
4430.93 3432
4431.55 3544
4432.18 3298
4432.81 3436
4433.44 3327
4434.07 3424
4434.69 3489
4435.32 3563
4435.95 3652
4436.58 3466
4437.21 3547
4437.84 3638
4438.46 3403
4439.09 3445
4439.72 3658
4440.35 3540
4440.98 3506
4441.61 3426
4442.24 3364
4442.86 3552
4443.49 3308
4444.12 3387
4444.75 3323
4445.38 3380
4446.01 3314
4446.64 3492
4447.27 3442
4447.90 3400
4448.52 3505
4449.15 3357
4449.78 3544
4450.41 3174
4451.04 3422
4451.67 3586
4452.30 3257
4452.93 3470
4453.56 3386
4454.19 3558
4454.82 3242
4455.45 3499
4456.08 3365
4456.71 3593
4457.34 3479
4457.97 3420
4458.60 3602
4459.23 3488
4459.86 3357
4460.49 3378
4461.12 3390
4461.75 3216
4462.38 3274
4463.01 3268
4463.64 3118
4464.27 3114
4464.90 3318
4465.53 3157
4466.16 3265
4466.79 3068
4467.42 3108
4468.05 3197
4468.68 3229
4469.31 3125
4469.94 3095
4470.57 3278
4471.20 3194
4471.83 3238
4472.46 2990
4473.09 3060
4473.72 3187
4474.35 3175
4474.99 3252
4475.62 3038
4476.25 3006
4476.88 3051
4477.51 3053
4478.14 3158
4478.77 3093
4479.40 2983
4480.03 3188
4480.67 3194
4481.30 3143
4481.93 3252
4482.56 3340
4483.19 3341
4483.82 3548
4484.46 3289
4485.09 3252
4485.72 3446
4486.35 3225
4486.98 3177
4487.61 3148
4488.25 3326
4488.88 3358
4489.51 3000
4490.14 3090
4490.77 3179
4491.41 3062
4492.04 3116
4492.67 3278
4493.30 3208
4493.94 3002
4494.57 3277
4495.20 3358
4495.83 3275
4496.46 3311
4497.10 3245
4497.73 3093
4498.36 2991
4498.99 3262
4499.63 3395
4500.26 3208
4500.89 3367
4501.53 3508
4502.16 3462
4502.79 3566
4503.42 3672
4504.06 4047
4504.69 3834
4505.32 3892
4505.96 3909
4506.59 3830
4507.22 3754
4507.86 3484
4508.49 3628
4509.12 3442
4509.76 3456
4510.39 3369
4511.02 3322
4511.66 3440
4512.29 3434
4512.92 3197
4513.56 3259
4514.19 3313
4514.83 3352
4515.46 3334
4516.09 3114
4516.73 3215
4517.36 3362
4517.99 3087
4518.63 3326
4519.26 3278
4519.90 3359
4520.53 3290
4521.17 3319
4521.80 3196
4522.43 3340
4523.07 3279
4523.70 3366
4524.34 3397
4524.97 3276
4525.61 3284
4526.24 3426
4526.88 3468
4527.51 3426
4528.14 3507
4528.78 3939
4529.41 4067
4530.05 4148
4530.68 4293
4531.32 4580
4531.95 4645
4532.59 4446
4533.22 4520
4533.86 4478
4534.49 4485
4535.13 4487
4535.76 4089
4536.40 3922
4537.04 3775
4537.67 3728
4538.31 3829
4538.94 3664
4539.58 3518
4540.21 3414
4540.85 3216
4541.48 3514
4542.12 3424
4542.76 3264
4543.39 3186
4544.03 3114
4544.66 3213
4545.30 3188
4545.93 3182
4546.57 3305
4547.21 3074
4547.84 2854
4548.48 3034
4549.11 3166
4549.75 3014
4550.39 3055
4551.02 3174
4551.66 3221
4552.30 3132
4552.93 3218
4553.57 3518
4554.21 3299
4554.84 3159
4555.48 3286
4556.12 3286
4556.75 3298
4557.39 3341
4558.03 3291
4558.66 3227
4559.30 3189
4559.94 3249
4560.57 3176
4561.21 3208
4561.85 3247
4562.48 3164
4563.12 3074
4563.76 3254
4564.40 3421
4565.03 3271
4565.67 3018
4566.31 3223
4566.95 3281
4567.58 3046
4568.22 3315
4568.86 3433
4569.50 3481
4570.13 3436
4570.77 3447
4571.41 3225
4572.05 3130
4572.68 3108
4573.32 3113
4573.96 3323
4574.60 3285
4575.24 2966
4575.87 3142
4576.51 3254
4577.15 3170
4577.79 3037
4578.43 3059
4579.06 3170
4579.70 3172
4580.34 2894
4580.98 3054
4581.62 3022
4582.26 3039
4582.90 3131
4583.53 3300
4584.17 3256
4584.81 3031
4585.45 3156
4586.09 3211
4586.73 2979
4587.37 3174
4588.01 3179
4588.64 3179
4589.28 3164
4589.92 3062
4590.56 3029
4591.20 3054
4591.84 3021
4592.48 3085
4593.12 3158
4593.76 3209
4594.40 3118
4595.04 3068
4595.68 3138
4596.31 3125
4596.95 3124
4597.59 3016
4598.23 2887
4598.87 3038
4599.51 3100
4600.15 3121
4600.79 3196
4601.43 3193
4602.07 3185
4602.71 3486
4603.35 3491
4603.99 3404
4604.63 3458
4605.27 3587
4605.91 3354
4606.55 3478
4607.19 3555
4607.83 3611
4608.47 3486
4609.11 3260
4609.75 3496
4610.39 3447
4611.03 3207
4611.68 3362
4612.32 3360
4612.96 3348
4613.60 3411
4614.24 3154
4614.88 3259
4615.52 3420
4616.16 3338
4616.80 3287
4617.44 3232
4618.08 3259
4618.72 3209
4619.36 3125
4620.01 3009
4620.65 2931
4621.29 2985
4621.93 3002
4622.57 2951
4623.21 2986
4623.85 3057
4624.50 3045
4625.14 3064
4625.78 3178
4626.42 3162
4627.06 3064
4627.70 3108
4628.34 2975
4628.99 2969
4629.63 2917
4630.27 2912
4630.91 2999
4631.55 2841
4632.20 3091
4632.84 3174
4633.48 3226
4634.12 3112
4634.76 3085
4635.41 3019
4636.05 3061
4636.69 3125
4637.33 3204
4637.98 3252
4638.62 3302
4639.26 3199
4639.90 3254
4640.55 3411
4641.19 3323
4641.83 3151
4642.47 3217
4643.12 3109
4643.76 3175
4644.40 3167
4645.04 3177
4645.69 3239
4646.33 3171
4646.97 3088
4647.62 2956
4648.26 3094
4648.90 3154
4649.55 3166
4650.19 3118
4650.83 3164
4651.48 3162
4652.12 3072
4652.76 3119
4653.41 3028
4654.05 3052
4654.69 2976
4655.34 3061
4655.98 3033
4656.62 2999
4657.27 2966
4657.91 2980
4658.55 3071
4659.20 3066
4659.84 2881
4660.49 3044
4661.13 3235
4661.77 3309
4662.42 3289
4663.06 3154
4663.71 3163
4664.35 3221
4664.99 3060
4665.64 3046
4666.28 3009
4666.93 2906
4667.57 3027
4668.22 3170
4668.86 2932
4669.51 3017
4670.15 2867
4670.79 2945
4671.44 2980
4672.08 2951
4672.73 2804
4673.37 2892
4674.02 2963
4674.66 2881
4675.31 2844
4675.95 2795
4676.60 2840
4677.24 2933
4677.89 3147
4678.53 3039
4679.18 2929
4679.82 3182
4680.47 3109
4681.12 3280
4681.76 3300
4682.41 3378
4683.05 3246
4683.70 3238
4684.34 3197
4684.99 3165
4685.63 3246
4686.28 3141
4686.93 3142
4687.57 2953
4688.22 3118
4688.86 2983
4689.51 2880
4690.15 3064
4690.80 2892
4691.45 2800
4692.09 3158
4692.74 2897
4693.39 3011
4694.03 3031
4694.68 3011
4695.32 3246
4695.97 3017
4696.62 3259
4697.26 3293
4697.91 3298
4698.56 3298
4699.20 3212
4699.85 3181
4700.50 3207
4701.14 3224
4701.79 3133
4702.44 3122
4703.08 3169
4703.73 3142
4704.38 2964
4705.02 2957
4705.67 3079
4706.32 3225
4706.97 3181
4707.61 2963
4708.26 3103
4708.91 3204
4709.55 3188
4710.20 3439
4710.85 3337
4711.50 3278
4712.14 3398
4712.79 3319
4713.44 3332
4714.09 3304
4714.73 3301
4715.38 3098
4716.03 3096
4716.68 3233
4717.33 3225
4717.97 3320
4718.62 3317
4719.27 3186
4719.92 3060
4720.57 3217
4721.21 3075
4721.86 3228
4722.51 3214
4723.16 3383
4723.81 3309
4724.45 3486
4725.10 3550
4725.75 3472
4726.40 3477
4727.05 3463
4727.70 3787
4728.35 3590
4728.99 3624
4729.64 3604
4730.29 3724
4730.94 3629
4731.59 3447
4732.24 3351
4732.89 3099
4733.54 3179
4734.19 3396
4734.83 3127
4735.48 3159
4736.13 3272
4736.78 3355
4737.43 2983
4738.08 3110
4738.73 3263
4739.38 3323
4740.03 3158
4740.68 3375
4741.33 3379
4741.98 3320
4742.63 3593
4743.28 3590
4743.93 3436
4744.58 3442
4745.23 3243
4745.87 3318
4746.52 3345
4747.17 3463
4747.82 3569
4748.47 3621
4749.12 3455
4749.77 3664
4750.42 3794
4751.08 3711
4751.73 3888
4752.38 4061
4753.03 4087
4753.68 3963
4754.33 3720
4754.98 3914
4755.63 3903
4756.28 3685
4756.93 3396
4757.58 3228
4758.23 3407
4758.88 3210
4759.53 2940
4760.18 3006
4760.83 3149
4761.48 3078
4762.13 2969
4762.79 3023
4763.44 3110
4764.09 3019
4764.74 2997
4765.39 3038
4766.04 3126
4766.69 3187
4767.34 3316
4767.99 3177
4768.65 3210
4769.30 3257
4769.95 3141
4770.60 3133
4771.25 3164
4771.90 3104
4772.56 2983
4773.21 3066
4773.86 3058
4774.51 3119
4775.16 2982
4775.81 2907
4776.47 2768
4777.12 2991
4777.77 2768
4778.42 2908
4779.07 2954
4779.73 2924
4780.38 3162
4781.03 3156
4781.68 3130
4782.34 3113
4782.99 2952
4783.64 2920
4784.29 3007
4784.94 3105
4785.60 2933
4786.25 3019
4786.90 2926
4787.56 3083
4788.21 3229
4788.86 3102
4789.51 3189
4790.17 3097
4790.82 3072
4791.47 3024
4792.13 3136
4792.78 2994
4793.43 3076
4794.08 3008
4794.74 2998
4795.39 2910
4796.04 2990
4796.70 2789
4797.35 2774
4798.00 2893
4798.66 2805
4799.31 2862
4799.96 2947
4800.62 2901
4801.27 2886
4801.93 2988
4802.58 2801
4803.23 3003
4803.89 2973
4804.54 2903
4805.19 2812
4805.85 2737
4806.50 2659
4807.16 2951
4807.81 2869
4808.46 2710
4809.12 2827
4809.77 2959
4810.43 2988
4811.08 2970
4811.73 3016
4812.39 3182
4813.04 3060
4813.70 2940
4814.35 2999
4815.01 3010
4815.66 3227
4816.32 3041
4816.97 3177
4817.63 3276
4818.28 3556
4818.94 3527
4819.59 3744
4820.24 3721
4820.90 3618
4821.55 3644
4822.21 3717
4822.86 3865
4823.52 4060
4824.18 3941
4824.83 4135
4825.49 4051
4826.14 4209
4826.80 4110
4827.45 3917
4828.11 4012
4828.76 3703
4829.42 3908
4830.07 3798
4830.73 3867
4831.38 3791
4832.04 3444
4832.70 3447
4833.35 3489
4834.01 3569
4834.66 3682
4835.32 3724
4835.98 3507
4836.63 3567
4837.29 3519
4837.94 3561
4838.60 3613
4839.26 3565
4839.91 3638
4840.57 3571
4841.22 3678
4841.88 3711
4842.54 3491
4843.19 3365
4843.85 3535
4844.51 3572
4845.16 3530
4845.82 3549
4846.48 3638
4847.13 3460
4847.79 3600
4848.45 3620
4849.10 3792
4849.76 3855
4850.42 4024
4851.07 3982
4851.73 3860
4852.39 3887
4853.05 3709
4853.70 3701
4854.36 3635
4855.02 3502
4855.68 3554
4856.33 3553
4856.99 3439
4857.65 3615
4858.30 3721
4858.96 3495
4859.62 3460
4860.28 3563
4860.94 3564
4861.59 3719
4862.25 3753
4862.91 3802
4863.57 3838
4864.22 3962
4864.88 3899
4865.54 3812
4866.20 4003
4866.86 4020
4867.51 3972
4868.17 4051
4868.83 3857
4869.49 3757
4870.15 3700
4870.81 3764
4871.46 3706
4872.12 3583
4872.78 3612
4873.44 3661
4874.10 3557
4874.76 3578
4875.41 3429
4876.07 3545
4876.73 3492
4877.39 3263
4878.05 3247
4878.71 3423
4879.37 3326
4880.03 3449
4880.69 3304
4881.34 3239
4882.00 3336
4882.66 3220
4883.32 3073
4883.98 3041
4884.64 3229
4885.30 3192
4885.96 3165
4886.62 3429
4887.28 3362
4887.94 3124
4888.60 3219
4889.26 3289
4889.92 3395
4890.58 3566
4891.24 3766
4891.89 3775
4892.55 3758
4893.21 3681
4893.87 3864
4894.53 3731
4895.19 3687
4895.85 3568
4896.51 3683
4897.17 3504
4897.83 3684
4898.49 3670
4899.16 3418
4899.82 3571
4900.48 3894
4901.14 3794
4901.80 3631
4902.46 3632
4903.12 3636
4903.78 3622
4904.44 3463
4905.10 3375
4905.76 3389
4906.42 3379
4907.08 3392
4907.74 3493
4908.40 3468
4909.06 3354
4909.72 3505
4910.39 3334
4911.05 3413
4911.71 3276
4912.37 3129
4913.03 3289
4913.69 3166
4914.35 3061
4915.01 3267
4915.68 3065
4916.34 3020
4917.00 2894
4917.66 2887
4918.32 2924
4918.98 2897
4919.64 2950
4920.31 2883
4920.97 2899
4921.63 3022
4922.29 3094
4922.95 2928
4923.62 2934
4924.28 3038
4924.94 3042
4925.60 2961
4926.26 2909
4926.93 2907
4927.59 3057
4928.25 3076
4928.91 2949
4929.57 3004
4930.24 3043
4930.90 3109
4931.56 2988
4932.22 3093
4932.89 3034
4933.55 3062
4934.21 3014
4934.87 3012
4935.54 3106
4936.20 3066
4936.86 3011
4937.53 3094
4938.19 3048
4938.85 2830
4939.51 2937
4940.18 2946
4940.84 2804
4941.50 2800
4942.17 2885
4942.83 2822
4943.49 2845
4944.16 2786
4944.82 2731
4945.48 2844
4946.15 2878
4946.81 2950
4947.47 3002
4948.14 2935
4948.80 3046
4949.46 3002
4950.13 2718
4950.79 2756
4951.45 2844
4952.12 2566
4952.78 2927
4953.45 2758
4954.11 2761
4954.77 2773
4955.44 2791
4956.10 2864
4956.77 2698
4957.43 2761
4958.09 3015
4958.76 3186
4959.42 2961
4960.09 3057
4960.75 3213
4961.42 3219
4962.08 3223
4962.75 3355
4963.41 3599
4964.07 3659
4964.74 3696
4965.40 3899
4966.07 3653
4966.73 3636
4967.40 3526
4968.06 3433
4968.73 3152
4969.39 3059
4970.06 3117
4970.72 3090
4971.39 2980
4972.05 3069
4972.72 2973
4973.38 3080
4974.05 3045
4974.71 3017
4975.38 3189
4976.05 3160
4976.71 3051
4977.38 3070
4978.04 3101
4978.71 2996
4979.37 2966
4980.04 3197
4980.70 3062
4981.37 3167
4982.04 3090
4982.70 3075
4983.37 3051
4984.03 3135
4984.70 3211
4985.37 3196
4986.03 3403
4986.70 3488
4987.36 3500
4988.03 3644
4988.70 3670
4989.36 3978
4990.03 4054
4990.70 3907
4991.36 3919
4992.03 3943
4992.69 3773
4993.36 3511
4994.03 3478
4994.69 3321
4995.36 3317
4996.03 3185
4996.69 3074
4997.36 2919
4998.03 2900
4998.70 2850
4999.36 2902
5000.03 2868
5000.70 2692
5001.36 2674
5002.03 2776
5002.70 2893
5003.37 2741
5004.03 2805
5004.70 2957
5005.37 2906
5006.03 2886
5006.70 2776
5007.37 2799
5008.04 2849
5008.70 2679
5009.37 2702
5010.04 2782
5010.71 2736
5011.38 2946
5012.04 3066
5012.71 2962
5013.38 2806
5014.05 2740
5014.72 2742
5015.38 2772
5016.05 2865
5016.72 2908
5017.39 2898
5018.06 3015
5018.72 2924
5019.39 3065
5020.06 3199
5020.73 3140
5021.40 3214
5022.07 3249
5022.73 3174
5023.40 3240
5024.07 3110
5024.74 3008
5025.41 3166
5026.08 3245
5026.75 3280
5027.42 3167
5028.08 3006
5028.75 3052
5029.42 3006
5030.09 2986
5030.76 2994
5031.43 2828
5032.10 2833
5032.77 2927
5033.44 2764
5034.11 2808
5034.78 2785
5035.45 2828
5036.11 2878
5036.78 2762
5037.45 2757
5038.12 2868
5038.79 2778
5039.46 2741
5040.13 2773
5040.80 2756
5041.47 2885
5042.14 2867
5042.81 2750
5043.48 2803
5044.15 2751
5044.82 2849
5045.49 2974
5046.16 3172
5046.83 3090
5047.50 3071
5048.17 3218
5048.84 3116
5049.51 2938
5050.18 3044
5050.85 2885
5051.52 2995
5052.19 2899
5052.86 2888
5053.54 2836
5054.21 2947
5054.88 2922
5055.55 3052
5056.22 2842
5056.89 2846
5057.56 2687
5058.23 2747
5058.90 2796
5059.57 2936
5060.24 2707
5060.91 2854
5061.59 3052
5062.26 2934
5062.93 2750
5063.60 2790
5064.27 2725
5064.94 2764
5065.61 2789
5066.28 2812
5066.96 2759
5067.63 2873
5068.30 2707
5068.97 2776
5069.64 2644
5070.31 2648
5070.99 2739
5071.66 2785
5072.33 2651
5073.00 2659
5073.67 2832
5074.35 2665
5075.02 2540
5075.69 2569
5076.36 2771
5077.03 2721
5077.71 2728
5078.38 2857
5079.05 2897
5079.72 2920
5080.39 2960
5081.07 2987
5081.74 2973
5082.41 3090
5083.08 3144
5083.76 3318
5084.43 3384
5085.10 3050
5085.78 2952
5086.45 2955
5087.12 3014
5087.79 3078
5088.47 3002
5089.14 2806
5089.81 3113
5090.49 3184
5091.16 3233
5091.83 3282
5092.51 3407
5093.18 3453
5093.85 3363
5094.52 3382
5095.20 3295
5095.87 3238
5096.54 3102
5097.22 3091
5097.89 2942
5098.57 3003
5099.24 2808
5099.91 2929
5100.59 2951
5101.26 3049
5101.93 3033
5102.61 2923
5103.28 2749
5103.96 2826
5104.63 2831
5105.30 3089
5105.98 3013
5106.65 2823
5107.33 2765
5108.00 2710
5108.67 2676
5109.35 2845
5110.02 2933
5110.70 2750
5111.37 2846
5112.05 2704
5112.72 2720
5113.40 2771
5114.07 2722
5114.74 2614
5115.42 2806
5116.09 2791
5116.77 2657
5117.44 2692
5118.12 2726
5118.79 2663
5119.47 2759
5120.14 2761
5120.82 2700
5121.49 2736
5122.17 2795
5122.84 2892
5123.52 2709
5124.19 2852
5124.87 2803
5125.54 2893
5126.22 2905
5126.90 2678
5127.57 2747
5128.25 2702
5128.92 2727
5129.60 2800
5130.27 2994
5130.95 2849
5131.62 2763
5132.30 2762
5132.98 2647
5133.65 2855
5134.33 2871
5135.00 2879
5135.68 2754
5136.36 2931
5137.03 2953
5137.71 2948
5138.38 3023
5139.06 2980
5139.74 3320
5140.41 3276
5141.09 3158
5141.77 3285
5142.44 3309
5143.12 3295
5143.80 3234
5144.47 3012
5145.15 2885
5145.83 2756
5146.50 2722
5147.18 2890
5147.86 2744
5148.53 2691
5149.21 2612
5149.89 2817
5150.56 2758
5151.24 2673
5151.92 2700
5152.60 2770
5153.27 2468
5153.95 2481
5154.63 2589
5155.30 2601
5155.98 2615
5156.66 2564
5157.34 2840
5158.01 2801
5158.69 2735
5159.37 2778
5160.05 2591
5160.72 2621
5161.40 2501
5162.08 2552
5162.76 2464
5163.44 2589
5164.11 2623
5164.79 2679
5165.47 2711
5166.15 2680
5166.83 2628
5167.50 2667
5168.18 2730
5168.86 2683
5169.54 2739
5170.22 2634
5170.89 2502
5171.57 2685
5172.25 2642
5172.93 2597
5173.61 2669
5174.29 2597
5174.97 2584
5175.64 2468
5176.32 2474
5177.00 2481
5177.68 2603
5178.36 2506
5179.04 2591
5179.72 2738
5180.40 2725
5181.08 2484
5181.75 2582
5182.43 2698
5183.11 2635
5183.79 2717
5184.47 2818
5185.15 2903
5185.83 2726
5186.51 2568
5187.19 2499
5187.87 2546
5188.55 2460
5189.23 2463
5189.91 2600
5190.59 2518
5191.27 2543
5191.95 2536
5192.63 2642
5193.31 2587
5193.98 2652
5194.66 2627
5195.34 2409
5196.02 2386
5196.70 2482
5197.38 2573
5198.07 2552
5198.75 2347
5199.43 2429
5200.11 2648
5200.79 2510
5201.47 2470
5202.15 2524
5202.83 2674
5203.51 2697
5204.19 2836
5204.87 2798
5205.55 2783
5206.23 2802
5206.91 2901
5207.59 2866
5208.27 2886
5208.95 2903
5209.63 3013
5210.31 3203
5211.00 3024
5211.68 2967
5212.36 3026
5213.04 3145
5213.72 3010
5214.40 2966
5215.08 2786
5215.76 2728
5216.45 2786
5217.13 2717
5217.81 2704
5218.49 2674
5219.17 2624
5219.85 2584
5220.53 2592
5221.22 2667
5221.90 2725
5222.58 2715
5223.26 2577
5223.94 2639
5224.62 2681
5225.31 2692
5225.99 2484
5226.67 2565
5227.35 2673
5228.03 2750
5228.72 2701
5229.40 2698
5230.08 2713
5230.76 2869
5231.45 2672
5232.13 2646
5232.81 2684
5233.49 2717
5234.18 2839
5234.86 2932
5235.54 2813
5236.22 2759
5236.91 2685
5237.59 2848
5238.27 2950
5238.95 2925
5239.64 2807
5240.32 2808
5241.00 2821
5241.69 2811
5242.37 2675
5243.05 2601
5243.73 2749
5244.42 2732
5245.10 2561
5245.78 2403
5246.47 2526
5247.15 2536
5247.83 2425
5248.52 2564
5249.20 2558
5249.88 2623
5250.57 2637
5251.25 2647
5251.94 2443
5252.62 2568
5253.30 2512
5253.99 2530
5254.67 2450
5255.35 2432
5256.04 2447
5256.72 2434
5257.41 2250
5258.09 2411
5258.77 2593
5259.46 2667
5260.14 2568
5260.83 2640
5261.51 2601
5262.20 2633
5262.88 2523
5263.56 2520
5264.25 2555
5264.93 2656
5265.62 2776
5266.30 2722
5266.99 2634
5267.67 2671
5268.36 2549
5269.04 2704
5269.73 2795
5270.41 2684
5271.10 2687
5271.78 2469
5272.47 2697
5273.15 2682
5273.84 2362
5274.52 2539
5275.21 2672
5275.89 2679
5276.58 2636
5277.26 2543
5277.95 2526
5278.63 2570
5279.32 2546
5280.00 2802
5280.69 3081
5281.37 2974
5282.06 3038
5282.75 2909
5283.43 2939
5284.12 3178
5284.80 3053
5285.49 2881
5286.17 2768
5286.86 2687
5287.55 2873
5288.23 2674
5288.92 2611
5289.60 2589
5290.29 2666
5290.98 2451
5291.66 2449
5292.35 2571
5293.04 2647
5293.72 2721
5294.41 2647
5295.10 2590
5295.78 2459
5296.47 2594
5297.15 2574
5297.84 2569
5298.53 2583
5299.21 2627
5299.90 2510
5300.59 2539
5301.28 2646
5301.96 2574
5302.65 2540
5303.34 2751
5304.02 2640
5304.71 2636
5305.40 2722
5306.08 2750
5306.77 2501
5307.46 2422
5308.15 2608
5308.83 2608
5309.52 2582
5310.21 2549
5310.90 2491
5311.58 2375
5312.27 2534
5312.96 2487
5313.65 2616
5314.33 2649
5315.02 2693
5315.71 2567
5316.40 2487
5317.09 2502
5317.77 2458
5318.46 2334
5319.15 2389
5319.84 2435
5320.53 2571
5321.21 2521
5321.90 2435
5322.59 2562
5323.28 2500
5323.97 2551
5324.65 2642
5325.34 2485
5326.03 2470
5326.72 2309
5327.41 2476
5328.10 2441
5328.79 2376
5329.47 2543
5330.16 2541
5330.85 2589
5331.54 2538
5332.23 2647
5332.92 2592
5333.61 2608
5334.30 2750
5334.99 2652
5335.67 2499
5336.36 2503
5337.05 2451
5337.74 2518
5338.43 2614
5339.12 2409
5339.81 2259
5340.50 2478
5341.19 2442
5341.88 2417
5342.57 2324
5343.26 2246
5343.95 2267
5344.64 2430
5345.33 2482
5346.02 2641
5346.71 2548
5347.40 2670
5348.09 2844
5348.78 2862
5349.47 2879
5350.16 3087
5350.85 3093
5351.54 2938
5352.23 2932
5352.92 2969
5353.61 2944
5354.30 2810
5354.99 2712
5355.68 2599
5356.37 2664
5357.06 2548
5357.75 2454
5358.44 2458
5359.13 2477
5359.82 2588
5360.51 2678
5361.20 2584
5361.89 2719
5362.58 2607
5363.27 2456
5363.97 2433
5364.66 2417
5365.35 2534
5366.04 2531
5366.73 2539
5367.42 2543
5368.11 2485
5368.80 2453
5369.49 2577
5370.19 2523
5370.88 2560
5371.57 2432
5372.26 2444
5372.95 2534
5373.64 2476
5374.33 2547
5375.03 2565
5375.72 2535
5376.41 2685
5377.10 2663
5377.79 2539
5378.49 2717
5379.18 2729
5379.87 2746
5380.56 2695
5381.25 2734
5381.95 2914
5382.64 2770
5383.33 2790
5384.02 2582
5384.71 2635
5385.41 2766
5386.10 2649
5386.79 2652
5387.48 2558
5388.18 2557
5388.87 2727
5389.56 2496
5390.25 2537
5390.95 2532
5391.64 2630
5392.33 2595
5393.02 2674
5393.72 2531
5394.41 2572
5395.10 2538
5395.80 2557
5396.49 2578
5397.18 2574
5397.88 2359
5398.57 2385
5399.26 2398
5399.95 2442
5400.65 2335
5401.34 2318
5402.03 2445
5402.73 2336
5403.42 2214
5404.12 2128
5404.81 2201
5405.50 2453
5406.20 2345
5406.89 2440
5407.58 2546
5408.28 2399
5408.97 2521
5409.66 2447
5410.36 2510
5411.05 2582
5411.75 2541
5412.44 2460
5413.13 2485
5413.83 2529
5414.52 2472
5415.22 2500
5415.91 2426
5416.61 2451
5417.30 2514
5417.99 2496
5418.69 2538
5419.38 2634
5420.08 2525
5420.77 2747
5421.47 2766
5422.16 2702
5422.86 2637
5423.55 2692
5424.25 2529
5424.94 2578
5425.64 2559
5426.33 2598
5427.03 2397
5427.72 2297
5428.42 2472
5429.11 2358
5429.81 2254
5430.50 2368
5431.20 2515
5431.89 2495
5432.59 2497
5433.28 2524
5433.98 2510
5434.67 2488
5435.37 2448
5436.06 2549
5436.76 2522
5437.46 2548
5438.15 2562
5438.85 2505
5439.54 2506
5440.24 2480
5440.93 2387
5441.63 2529
5442.33 2604
5443.02 2599
5443.72 2750
5444.41 2521
5445.11 2512
5445.81 2543
5446.50 2682
5447.20 2642
5447.90 2740
5448.59 2605
5449.29 2652
5449.98 2738
5450.68 2757
5451.38 2756
5452.07 2664
5452.77 2458
5453.47 2660
5454.16 2606
5454.86 2596
5455.56 2503
5456.25 2550
5456.95 2380
5457.65 2541
5458.35 2577
5459.04 2461
5459.74 2513
5460.44 2496
5461.13 2605
5461.83 2561
5462.53 2575
5463.23 2631
5463.92 2552
5464.62 2554
5465.32 2586
5466.02 2595
5466.71 2721
5467.41 2654
5468.11 2795
5468.81 2539
5469.50 2723
5470.20 2635
5470.90 2393
5471.60 2454
5472.29 2598
5472.99 2461
5473.69 2506
5474.39 2692
5475.09 2527
5475.78 2428
5476.48 2383
5477.18 2447
5477.88 2633
5478.58 2609
5479.28 2563
5479.97 2531
5480.67 2531
5481.37 2543
5482.07 2639
5482.77 2503
5483.47 2483
5484.17 2496
5484.86 2455
5485.56 2543
5486.26 2562
5486.96 2538
5487.66 2707
5488.36 2646
5489.06 2625
5489.76 2671
5490.45 2509
5491.15 2597
5491.85 2568
5492.55 2578
5493.25 2703
5493.95 2802
5494.65 2783
5495.35 2569
5496.05 2654
5496.75 2708
5497.45 2774
5498.15 2677
5498.85 2858
5499.55 2974
5500.25 2958
5500.95 2872
5501.65 3047
5502.35 3128
5503.04 3161
5503.74 3202
5504.44 3209
5505.14 3366
5505.84 3420
5506.54 3574
5507.24 3670
5507.94 3424
5508.65 3599
5509.35 3433
5510.05 3421
5510.75 3470
5511.45 3163
5512.15 3108
5512.85 2926
5513.55 2967
5514.25 2797
5514.95 2537
5515.65 2608
5516.35 2686
5517.05 2667
5517.75 2572
5518.45 2657
5519.15 2735
5519.85 2973
5520.56 2782
5521.26 2800
5521.96 2923
5522.66 2920
5523.36 2959
5524.06 2919
5524.76 2965
5525.46 2941
5526.16 2789
5526.87 2711
5527.57 2594
5528.27 2541
5528.97 2633
5529.67 2600
5530.37 2585
5531.07 2543
5531.78 2644
5532.48 2622
5533.18 2507
5533.88 2529
5534.58 2527
5535.29 2509
5535.99 2540
5536.69 2598
5537.39 2475
5538.09 2341
5538.80 2472
5539.50 2444
5540.20 2401
5540.90 2546
5541.60 2644
5542.31 2655
5543.01 2565
5543.71 2619
5544.41 2562
5545.12 2704
5545.82 2676
5546.52 2634
5547.22 2668
5547.93 2704
5548.63 2599
5549.33 2485
5550.04 2562
5550.74 2625
5551.44 2697
5552.14 2699
5552.85 2656
5553.55 2668
5554.25 2546
5554.96 2517
5555.66 2258
5556.36 2205
5557.07 2281
5557.77 2381
5558.47 2534
5559.18 2418
5559.88 2275
5560.58 2381
5561.29 2391
5561.99 2452
5562.69 2441
5563.40 2472
5564.10 2364
5564.80 2445
5565.51 2420
5566.21 2335
5566.92 2291
5567.62 2316
5568.32 2502
5569.03 2365
5569.73 2280
5570.44 2412
5571.14 2354
5571.84 2276
5572.55 2334
5573.25 2318
5573.96 2491
5574.66 2415
5575.37 2440
5576.07 2441
5576.78 2401
5577.48 2462
5578.18 2420
5578.89 2413
5579.59 2503
5580.30 2674
5581.00 2469
5581.71 2548
5582.41 2467
5583.12 2345
5583.82 2502
5584.53 2460
5585.23 2398
5585.94 2475
5586.64 2406
5587.35 2391
5588.05 2358
5588.76 2348
5589.46 2370
5590.17 2363
5590.88 2296
5591.58 2284
5592.29 2252
5592.99 2240
5593.70 2346
5594.40 2231
5595.11 2328
5595.81 2365
5596.52 2307
5597.23 2173
5597.93 2358
5598.64 2345
5599.34 2297
5600.05 2330
5600.76 2408
5601.46 2265
5602.17 2126
5602.87 2218
5603.58 2364
5604.29 2277
5604.99 2219
5605.70 2241
5606.41 2238
5607.11 2235
5607.82 2171
5608.52 2108
5609.23 2244
5609.94 2166
5610.64 2123
5611.35 2078
5612.06 2272
5612.76 2259
5613.47 2311
5614.18 2221
5614.89 2235
5615.59 2278
5616.30 2255
5617.01 2292
5617.71 2237
5618.42 2293
5619.13 2234
5619.84 2133
5620.54 2150
5621.25 2233
5621.96 2280
5622.66 2301
5623.37 2393
5624.08 2272
5624.79 2111
5625.49 2063
5626.20 2102
5626.91 2045
5627.62 2171
5628.33 2178
5629.03 2340
5629.74 2226
5630.45 2245
5631.16 2222
5631.87 2263
5632.57 2176
5633.28 2271
5633.99 2394
5634.70 2339
5635.41 2144
5636.11 2197
5636.82 2149
5637.53 2160
5638.24 2184
5638.95 2240
5639.66 2345
5640.36 2339
5641.07 2459
5641.78 2372
5642.49 2586
5643.20 2534
5643.91 2338
5644.62 2294
5645.33 2341
5646.03 2414
5646.74 2377
5647.45 2402
5648.16 2351
5648.87 2364
5649.58 2371
5650.29 2250
5651.00 2366
5651.71 2288
5652.42 2249
5653.13 2210
5653.84 2256
5654.54 2322
5655.25 2301
5655.96 2297
5656.67 2220
5657.38 2326
5658.09 2239
5658.80 2292
5659.51 2398
5660.22 2263
5660.93 2285
5661.64 2236
5662.35 2380
5663.06 2324
5663.77 2185
5664.48 2226
5665.19 2323
5665.90 2314
5666.61 2211
5667.32 2243
5668.03 2324
5668.74 2365
5669.45 2240
5670.16 2099
5670.87 2160
5671.58 2311
5672.29 2426
5673.01 2333
5673.72 2328
5674.43 2327
5675.14 2258
5675.85 2166
5676.56 2117
5677.27 2200
5677.98 2187
5678.69 2108
5679.40 2136
5680.11 2231
5680.82 2285
5681.54 2162
5682.25 2146
5682.96 2140
5683.67 2150
5684.38 2303
5685.09 2255
5685.80 2239
5686.51 2451
5687.23 2365
5687.94 2286
5688.65 2225
5689.36 2316
5690.07 2363
5690.78 2349
5691.50 2464
5692.21 2365
5692.92 2112
5693.63 2056
5694.34 2082
5695.06 2077
5695.77 2211
5696.48 2258
5697.19 2258
5697.90 2184
5698.62 2250
5699.33 2173
5700.04 2225
5700.75 2354
5701.46 2269
5702.18 2254
5702.89 2284
5703.60 2311
5704.31 2119
5705.03 2248
5705.74 2126
5706.45 2187
5707.17 2202
5707.88 2188
5708.59 2287
5709.30 2254
5710.02 2227
5710.73 2176
5711.44 2241
5712.16 2100
5712.87 2288
5713.58 2142
5714.30 2136
5715.01 2073
5715.72 2169
5716.43 2257
5717.15 2184
5717.86 2283
5718.58 2186
5719.29 2116
5720.00 2166
5720.72 2247
5721.43 2175
5722.14 2283
5722.86 2376
5723.57 2474
5724.28 2358
5725.00 2338
5725.71 2500
5726.43 2441
5727.14 2497
5727.85 2523
5728.57 2598
5729.28 2545
5730.00 2703
5730.71 2771
5731.42 2771
5732.14 2798
5732.85 2716
5733.57 2695
5734.28 2508
5735.00 2418
5735.71 2325
5736.43 2326
5737.14 2557
5737.85 2239
5738.57 2194
5739.28 2225
5740.00 2229
5740.71 2077
5741.43 2090
5742.14 2113
5742.86 2228
5743.57 2267
5744.29 2277
5745.00 2194
5745.72 2236
5746.43 2251
5747.15 2225
5747.86 2273
5748.58 2205
5749.30 2207
5750.01 2291
5750.73 2266
5751.44 2385
5752.16 2292
5752.87 2261
5753.59 2268
5754.30 2319
5755.02 2312
5755.74 2419
5756.45 2374
5757.17 2402
5757.88 2414
5758.60 2553
5759.31 2517
5760.03 2383
5760.75 2527
5761.46 2528
5762.18 2312
5762.90 2455
5763.61 2481
5764.33 2638
5765.04 2614
5765.76 2698
5766.48 2619
5767.19 2739
5767.91 2839
5768.63 2623
5769.34 2509
5770.06 2680
5770.78 2666
5771.49 2556
5772.21 2493
5772.93 2469
5773.64 2436
5774.36 2412
5775.08 2459
5775.79 2327
5776.51 2517
5777.23 2607
5777.95 2524
5778.66 2599
5779.38 2473
5780.10 2602
5780.81 2833
5781.53 2622
5782.25 2598
5782.97 2613
5783.68 2689
5784.40 2407
5785.12 2415
5785.84 2489
5786.55 2505
5787.27 2505
5787.99 2588
5788.71 2632
5789.43 2560
5790.14 2547
5790.86 2503
5791.58 2798
5792.30 2542
5793.02 2520
5793.73 2644
5794.45 2678
5795.17 2676
5795.89 2862
5796.61 2853
5797.33 2904
5798.04 3066
5798.76 3264
5799.48 3376
5800.20 3445
5800.92 3368
5801.64 3641
5802.36 4088
5803.07 3970
5803.79 4188
5804.51 4039
5805.23 4044
5805.95 3955
5806.67 3598
5807.39 3518
5808.11 3473
5808.82 3228
5809.54 3041
5810.26 2946
5810.98 3106
5811.70 3126
5812.42 3125
5813.14 3242
5813.86 3290
5814.58 3377
5815.30 3676
5816.02 4010
5816.74 4328
5817.46 4666
5818.18 4976
5818.90 5026
5819.62 5119
5820.34 5092
5821.06 4640
5821.78 4458
5822.50 4280
5823.22 3716
5823.94 3512
5824.66 3538
5825.38 3497
5826.10 3434
5826.82 3189
5827.54 3245
5828.26 3105
5828.98 3163
5829.70 3142
5830.42 3159
5831.14 3284
5831.86 3356
5832.58 3304
5833.30 3153
5834.02 3340
5834.74 3323
5835.46 3221
5836.18 3199
5836.90 3410
5837.62 3297
5838.34 3224
5839.07 2981
5839.79 2967
5840.51 3064
5841.23 2935
5841.95 2944
5842.67 2930
5843.39 2752
5844.11 2785
5844.83 2785
5845.56 2777
5846.28 2690
5847.00 2450
5847.72 2670
5848.44 2633
5849.16 2601
5849.88 2474
5850.61 2531
5851.33 2620
5852.05 2525
5852.77 2511
5853.49 2642
5854.22 2556
5854.94 2672
5855.66 2596
5856.38 2573
5857.10 2687
5857.83 2559
5858.55 2420
5859.27 2524
5859.99 2569
5860.71 2480
5861.44 2431
5862.16 2445
5862.88 2622
5863.60 2577
5864.33 2496
5865.05 2561
5865.77 2486
5866.49 2284
5867.22 2333
5867.94 2301
5868.66 2430
5869.38 2380
5870.11 2409
5870.83 2479
5871.55 2375
5872.28 2224
5873.00 2472
5873.72 2462
5874.45 2517
5875.17 2311
5875.89 2270
5876.62 2470
5877.34 2657
5878.06 2476
5878.79 2374
5879.51 2457
5880.23 2404
5880.96 2516
5881.68 2232
5882.40 2370
5883.13 2454
5883.85 2380
5884.57 2304
5885.30 2422
5886.02 2486
5886.75 2478
5887.47 2382
5888.19 2299
5888.92 2305
5889.64 2380
5890.37 2348
5891.09 2382
5891.81 2386
5892.54 2313
5893.26 2277
5893.99 2314
5894.71 2244
5895.44 2298
5896.16 2216
5896.88 2179
5897.61 2382
5898.33 2455
5899.06 2240
5899.78 2236
5900.51 2285
5901.23 2242
5901.96 2455
5902.68 2363
5903.41 2505
5904.13 2499
5904.86 2394
5905.58 2305
5906.31 2383
5907.03 2318
5907.76 2347
5908.48 2257
5909.21 2312
5909.93 2304
5910.66 2321
5911.38 2330
5912.11 2404
5912.83 2388
5913.56 2228
5914.29 2229
5915.01 2391
5915.74 2434
5916.46 2264
5917.19 2252
5917.91 2344
5918.64 2206
5919.37 2242
5920.09 2148
5920.82 2056
5921.54 2231
5922.27 2262
5923.00 2368
5923.72 2231
5924.45 2290
5925.17 2332
5925.90 2379
5926.63 2311
5927.35 2165
5928.08 2343
5928.81 2386
5929.53 2325
5930.26 2406
5930.99 2298
5931.71 2375
5932.44 2273
5933.17 2483
5933.89 2552
5934.62 2358
5935.35 2311
5936.07 2379
5936.80 2425
5937.53 2558
5938.25 2573
5938.98 2761
5939.71 2761
5940.44 2653
5941.16 2622
5941.89 2585
5942.62 2477
5943.35 2667
5944.07 2667
5944.80 2539
5945.53 2484
5946.26 2481
5946.98 2457
5947.71 2581
5948.44 2491
5949.17 2457
5949.89 2651
5950.62 2566
5951.35 2510
5952.08 2501
5952.80 2662
5953.53 2731
5954.26 2554
5954.99 2730
5955.72 2719
5956.45 2706
5957.17 2727
5957.90 2613
5958.63 2633
5959.36 2638
5960.09 2725
5960.82 2563
5961.54 2683
5962.27 2734
5963.00 2662
5963.73 2758
5964.46 2793
5965.19 2844
5965.92 2881
5966.64 3084
5967.37 3069
5968.10 2881
5968.83 3077
5969.56 3031
5970.29 2978
5971.02 2962
5971.75 3117
5972.48 3121
5973.21 3049
5973.93 3025
5974.66 2944
5975.39 2828
5976.12 2919
5976.85 3020
5977.58 3032
5978.31 2887
5979.04 2863
5979.77 2828
5980.50 3088
5981.23 2928
5981.96 3044
5982.69 3128
5983.42 3068
5984.15 3213
5984.88 3297
5985.61 3302
5986.34 3165
5987.07 3157
5987.80 3346
5988.53 3435
5989.26 3451
5989.99 3318
5990.72 3161
5991.45 3331
5992.18 3369
5992.91 3164
5993.64 3245
5994.37 3432
5995.10 3336
5995.83 3323
5996.56 3419
5997.29 3337
5998.02 3417
5998.75 3365
5999.49 3452
6000.22 3470
6000.95 3469
6001.68 3409
6002.41 3353
6003.14 3312
6003.87 3176
6004.60 3102
6005.33 3158
6006.06 3275
6006.80 3511
6007.53 3566
6008.26 3613
6008.99 3822
6009.72 4184
6010.45 4281
6011.18 4555
6011.92 5051
6012.65 5203
6013.38 5283
6014.11 5289
6014.84 5318
6015.57 5609
6016.31 5161
6017.04 4931
6017.77 4790
6018.50 4401
6019.23 3953
6019.97 3755
6020.70 3559
6021.43 3440
6022.16 3250
6022.89 2835
6023.63 2803
6024.36 2904
6025.09 2807
6025.82 2752
6026.56 2678
6027.29 2738
6028.02 2797
6028.75 2815
6029.49 2813
6030.22 2708
6030.95 2752
6031.68 2848
6032.42 2775
6033.15 2778
6033.88 2756
6034.62 2894
6035.35 2593
6036.08 2599
6036.81 2668
6037.55 2814
6038.28 2766
6039.01 2651
6039.75 2773
6040.48 2694
6041.21 2560
6041.95 2672
6042.68 2847
6043.41 2851
6044.15 2776
6044.88 2867
6045.61 2791
6046.35 2927
6047.08 2883
6047.82 3056
6048.55 3055
6049.28 2997
6050.02 3085
6050.75 3086
6051.49 3117
6052.22 3110
6052.95 3225
6053.69 3125
6054.42 3133
6055.16 3187
6055.89 3033
6056.62 2828
6057.36 2985
6058.09 3004
6058.83 2756
6059.56 2671
6060.30 2777
6061.03 2677
6061.77 2645
6062.50 2890
6063.23 2787
6063.97 2800
6064.70 2820
6065.44 2768
6066.17 2758
6066.91 2821
6067.64 2825
6068.38 2789
6069.11 2694
6069.85 2587
6070.58 2588
6071.32 2721
6072.05 2789
6072.79 2732
6073.52 2750
6074.26 2629
6075.00 2712
6075.73 2695
6076.47 2675
6077.20 2753
6077.94 2739
6078.67 2662
6079.41 2449
6080.14 2700
6080.88 2700
6081.62 2729
6082.35 2655
6083.09 2738
6083.82 2810
6084.56 2606
6085.30 2693
6086.03 2589
6086.77 2653
6087.50 2544
6088.24 2645
6088.98 2744
6089.71 2748
6090.45 2832
6091.19 2757
6091.92 2634
6092.66 2605
6093.39 2637
6094.13 2618
6094.87 2733
6095.60 2781
6096.34 2572
6097.08 2497
6097.81 2624
6098.55 2502
6099.29 2424
6100.03 2538
6100.76 2682
6101.50 2472
6102.24 2348
6102.97 2541
6103.71 2492
6104.45 2656
6105.18 2541
6105.92 2521
6106.66 2485
6107.40 2303
6108.13 2499
6108.87 2505
6109.61 2431
6110.35 2447
6111.08 2484
6111.82 2506
6112.56 2397
6113.30 2511
6114.03 2524
6114.77 2413
6115.51 2484
6116.25 2613
6116.99 2578
6117.72 2563
6118.46 2497
6119.20 2590
6119.94 2627
6120.68 2548
6121.41 2539
6122.15 2524
6122.89 2553
6123.63 2643
6124.37 2578
6125.11 2634
6125.84 2711
6126.58 2568
6127.32 2590
6128.06 2575
6128.80 2571
6129.54 2604
6130.28 2750
6131.02 2768
6131.75 2690
6132.49 2751
6133.23 2779
6133.97 2838
6134.71 2694
6135.45 2721
6136.19 2719
6136.93 2807
6137.67 2808
6138.41 2623
6139.14 2645
6139.88 2622
6140.62 2672
6141.36 2625
6142.10 2810
6142.84 2663
6143.58 2788
6144.32 2938
6145.06 2774
6145.80 2700
6146.54 2799
6147.28 2809
6148.02 2713
6148.76 2670
6149.50 2674
6150.24 2592
6150.98 2570
6151.72 2681
6152.46 2806
6153.20 2713
6153.94 2682
6154.68 2772
6155.42 2807
6156.16 2802
6156.90 2808
6157.64 2843
6158.38 2785
6159.12 2797
6159.86 2764
6160.60 2900
6161.34 2936
6162.08 2952
6162.82 2910
6163.57 2992
6164.31 2999
6165.05 3057
6165.79 3261
6166.53 3282
6167.27 3317
6168.01 3347
6168.75 3428
6169.49 3637
6170.23 3693
6170.98 3623
6171.72 3497
6172.46 3681
6173.20 3623
6173.94 3892
6174.68 3525
6175.42 3607
6176.16 3782
6176.91 3634
6177.65 3675
6178.39 3479
6179.13 3476
6179.87 3394
6180.61 3301
6181.36 3188
6182.10 2995
6182.84 3225
6183.58 3186
6184.32 3181
6185.07 3105
6185.81 3104
6186.55 3182
6187.29 3429
6188.03 3234
6188.78 3137
6189.52 3283
6190.26 3359
6191.00 3419
6191.75 3500
6192.49 3392
6193.23 3391
6193.97 3403
6194.72 3484
6195.46 3611
6196.20 3878
6196.94 3748
6197.69 3676
6198.43 3753
6199.17 3491
6199.92 3546
6200.66 3518
6201.40 3761
6202.15 3837
6202.89 3883
6203.63 3987
6204.37 4055
6205.12 4258
6205.86 4870
6206.60 5290
6207.35 6055
6208.09 7005
6208.83 7819
6209.58 8371
6210.32 9395
6211.07 9973
6211.81 9628
6212.55 9454
6213.30 8832
6214.04 7983
6214.78 7212
6215.53 6066
6216.27 5435
6217.02 4913
6217.76 4394
6218.50 3928
6219.25 3841
6219.99 3615
6220.74 3494
6221.48 3508
6222.22 3402
6222.97 3502
6223.71 3606
6224.46 3537
6225.20 3588
6225.95 3640
6226.69 3625
6227.44 3678
6228.18 3512
6228.92 3446
6229.67 3472
6230.41 3463
6231.16 3220
6231.90 3234
6232.65 3299
6233.39 3000
6234.14 3011
6234.88 3085
6235.63 2883
6236.37 3019
6237.12 3087
6237.86 3088
6238.61 3084
6239.35 3024
6240.10 3117
6240.85 3231
6241.59 3207
6242.34 3414
6243.08 3349
6243.83 3237
6244.57 3346
6245.32 3430
6246.06 3557
6246.81 3591
6247.56 3631
6248.30 3761
6249.05 4076
6249.79 3972
6250.54 4085
6251.29 3986
6252.03 3987
6252.78 3923
6253.52 3635
6254.27 3365
6255.02 3368
6255.76 3406
6256.51 3315
6257.26 3448
6258.00 3488
6258.75 3323
6259.49 3198
6260.24 3162
6260.99 3141
6261.73 3273
6262.48 3241
6263.23 3331
6263.97 3382
6264.72 3394
6265.47 3278
6266.21 3201
6266.96 3287
6267.71 3351
6268.46 3196
6269.20 3188
6269.95 3429
6270.70 3198
6271.44 3322
6272.19 3262
6272.94 3292
6273.69 3487
6274.43 3563
6275.18 3466
6275.93 3819
6276.68 4144
6277.42 4032
6278.17 3985
6278.92 4173
6279.67 4059
6280.41 3938
6281.16 3827
6281.91 3494
6282.66 3576
6283.41 3420
6284.15 3112
6284.90 3197
6285.65 3145
6286.40 3080
6287.15 2933
6287.89 3067
6288.64 3073
6289.39 2981
6290.14 3070
6290.89 3151
6291.64 3098
6292.38 2994
6293.13 2956
6293.88 2932
6294.63 2929
6295.38 2916
6296.13 2858
6296.88 2822
6297.62 2804
6298.37 2808
6299.12 2773
6299.87 2701
6300.62 2689
6301.37 2799
6302.12 2780
6302.87 2731
6303.62 2813
6304.37 2840
6305.11 2964
6305.86 3011
6306.61 2822
6307.36 2835
6308.11 3001
6308.86 2931
6309.61 2779
6310.36 2738
6311.11 2720
6311.86 2890
6312.61 2767
6313.36 2891
6314.11 2854
6314.86 2619
6315.61 2784
6316.36 2836
6317.11 2879
6317.86 2983
6318.61 2880
6319.36 2838
6320.11 2861
6320.86 2790
6321.61 2792
6322.36 2796
6323.11 2549
6323.86 2467
6324.61 2533
6325.36 2474
6326.11 2533
6326.86 2634
6327.61 2480
6328.36 2460
6329.11 2506
6329.86 2430
6330.61 2500
6331.37 2506
6332.12 2539
6332.87 2592
6333.62 2551
6334.37 2544
6335.12 2548
6335.87 2495
6336.62 2292
6337.37 2397
6338.12 2414
6338.88 2416
6339.63 2345
6340.38 2252
6341.13 2372
6341.88 2427
6342.63 2377
6343.38 2392
6344.14 2453
6344.89 2438
6345.64 2376
6346.39 2360
6347.14 2457
6347.89 2452
6348.65 2577
6349.40 2395
6350.15 2363
6350.90 2438
6351.65 2555
6352.41 2449
6353.16 2576
6353.91 2495
6354.66 2542
6355.41 2645
6356.17 2459
6356.92 2559
6357.67 2463
6358.42 2519
6359.18 2333
6359.93 2325
6360.68 2253
6361.43 2163
6362.19 2270
6362.94 2217
6363.69 2191
6364.44 2145
6365.20 2232
6365.95 2280
6366.70 2278
6367.46 2246
6368.21 2219
6368.96 2225
6369.71 2206
6370.47 2250
6371.22 2450
6371.97 2274
6372.73 2218
6373.48 2233
6374.23 2225
6374.99 2337
6375.74 2327
6376.49 2168
6377.25 2289
6378.00 2302
6378.75 2422
6379.51 2456
6380.26 2366
6381.02 2288
6381.77 2233
6382.52 2363
6383.28 2448
6384.03 2272
6384.78 2217
6385.54 2234
6386.29 2240
6387.05 2234
6387.80 2275
6388.56 2246
6389.31 2263
6390.06 2174
6390.82 2163
6391.57 2111
6392.33 2309
6393.08 2308
6393.84 2192
6394.59 2183
6395.34 2252
6396.10 2288
6396.85 2269
6397.61 2290
6398.36 2256
6399.12 2341
6399.87 2276
6400.63 2113
6401.38 2108
6402.14 2181
6402.89 2134
6403.65 2149
6404.40 2161
6405.16 2148
6405.91 2158
6406.67 2115
6407.42 2099
6408.18 2193
6408.93 2107
6409.69 2120
6410.45 2217
6411.20 2303
6411.96 2209
6412.71 2416
6413.47 2294
6414.22 2260
6414.98 2412
6415.73 2475
6416.49 2449
6417.25 2308
6418.00 2312
6418.76 2278
6419.51 2336
6420.27 2080
6421.03 2194
6421.78 2298
6422.54 2208
6423.29 2125
6424.05 2254
6424.81 2319
6425.56 2312
6426.32 2250
6427.08 2207
6427.83 2162
6428.59 2154
6429.35 2092
6430.10 2153
6430.86 2363
6431.62 2231
6432.37 2199
6433.13 2274
6433.89 2250
6434.64 2348
6435.40 2372
6436.16 2354
6436.91 2291
6437.67 2258
6438.43 2123
6439.19 2252
6439.94 2271
6440.70 2182
6441.46 2357
6442.21 2320
6442.97 2200
6443.73 2232
6444.49 2069
6445.24 2065
6446.00 2258
6446.76 2096
6447.52 2201
6448.28 2258
6449.03 2226
6449.79 2232
6450.55 2216
6451.31 2130
6452.06 2068
6452.82 2136
6453.58 2182
6454.34 2335
6455.10 2225
6455.85 2165
6456.61 2289
6457.37 2327
6458.13 2290
6458.89 2256
6459.65 2251
6460.40 2328
6461.16 2311
6461.92 2300
6462.68 2320
6463.44 2195
6464.20 2395
6464.96 2262
6465.71 2260
6466.47 2230
6467.23 2177
6467.99 2268
6468.75 2291
6469.51 2373
6470.27 2335
6471.03 2142
6471.79 2278
6472.54 2341
6473.30 2463
6474.06 2309
6474.82 2313
6475.58 2461
6476.34 2320
6477.10 2383
6477.86 2370
6478.62 2394
6479.38 2584
6480.14 2641
6480.90 2368
6481.66 2382
6482.42 2436
6483.18 2403
6483.94 2442
6484.70 2415
6485.46 2539
6486.22 2500
6486.98 2645
6487.74 2686
6488.50 2589
6489.26 2658
6490.02 2741
6490.78 2749
6491.54 2711
6492.30 2750
6493.06 2608
6493.82 2596
6494.58 2623
6495.34 2759
6496.10 2788
6496.86 2862
6497.62 2740
6498.38 2887
6499.14 2885
6499.90 2817
6500.66 2813
6501.42 2817
6502.19 2733
6502.95 2732
6503.71 2982
6504.47 3003
6505.23 2931
6505.99 2814
6506.75 2964
6507.51 2969
6508.27 3159
6509.04 3194
6509.80 3081
6510.56 3122
6511.32 3407
6512.08 3216
6512.84 3235
6513.60 3168
6514.37 3253
6515.13 3295
6515.89 3250
6516.65 3060
6517.41 3073
6518.17 3136
6518.94 3357
6519.70 3354
6520.46 3277
6521.22 3402
6521.98 3422
6522.75 3358
6523.51 3683
6524.27 3929
6525.03 3920
6525.79 3963
6526.56 4133
6527.32 4401
6528.08 4410
6528.84 4457
6529.61 4556
6530.37 4343
6531.13 4279
6531.89 4236
6532.66 4150
6533.42 4270
6534.18 4472
6534.94 4815
6535.71 5233
6536.47 5361
6537.23 5859
6538.00 6175
6538.76 6181
6539.52 5909
6540.29 5539
6541.05 5242
6541.81 4836
6542.57 4495
6543.34 4213
6544.10 3994
6544.86 3616
6545.63 3453
6546.39 3344
6547.16 3071
6547.92 3206
6548.68 3199
6549.45 3093
6550.21 3056
6550.97 2927
6551.74 3034
6552.50 3069
6553.26 3068
6554.03 3087
6554.79 3110
6555.56 3174
6556.32 3195
6557.08 3125
6557.85 2908
6558.61 2977
6559.38 3028
6560.14 3163
6560.91 3232
6561.67 3249
6562.43 3254
6563.20 3220
6563.96 3339
6564.73 3299
6565.49 3227
6566.26 3353
6567.02 3483
6567.79 3394
6568.55 3441
6569.32 3420
6570.08 3228
6570.85 3280
6571.61 3607
6572.38 3634
6573.14 3733
6573.91 3613
6574.67 3617
6575.44 3667
6576.20 3742
6576.97 3796
6577.73 3888
6578.50 3852
6579.26 3948
6580.03 3840
6580.79 3875
6581.56 3867
6582.32 3724
6583.09 4044
6583.86 4158
6584.62 4131
6585.39 4409
6586.15 4530
6586.92 4415
6587.68 4386
6588.45 4096
6589.22 3932
6589.98 3962
6590.75 3887
6591.51 3966
6592.28 4105
6593.05 4250
6593.81 4469
6594.58 4411
6595.35 4552
6596.11 4636
6596.88 4735
6597.64 4644
6598.41 4288
6599.18 4209
6599.94 4046
6600.71 3898
6601.48 3772
6602.24 3571
6603.01 3542
6603.78 3448
6604.54 3424
6605.31 3321
6606.08 3153
6606.85 3101
6607.61 3059
6608.38 3227
6609.15 3320
6609.91 3224
6610.68 3337
6611.45 3122
6612.22 3288
6612.98 3323
6613.75 3196
6614.52 3134
6615.28 3251
6616.05 3367
6616.82 3201
6617.59 3260
6618.36 3227
6619.12 3248
6619.89 3330
6620.66 3373
6621.43 3538
6622.19 3402
6622.96 3451
6623.73 3646
6624.50 3701
6625.27 3457
6626.03 3518
6626.80 3572
6627.57 3484
6628.34 3271
6629.11 3255
6629.88 3361
6630.64 3361
6631.41 3411
6632.18 3545
6632.95 3750
6633.72 3989
6634.49 4072
6635.25 4151
6636.02 4270
6636.79 4283
6637.56 4321
6638.33 4143
6639.10 3913
6639.87 3770
6640.64 3555
6641.41 3454
6642.17 3377
6642.94 3204
6643.71 3140
6644.48 3104
6645.25 3082
6646.02 3064
6646.79 2872
6647.56 3071
6648.33 3192
6649.10 3131
6649.87 3033
6650.64 3140
6651.41 3337
6652.18 3165
6652.95 3360
6653.71 3222
6654.48 3225
6655.25 3149
6656.02 3144
6656.79 3134
6657.56 2918
6658.33 3034
6659.10 2972
6659.87 2900
6660.64 2920
6661.41 3055
6662.18 3066
6662.95 3083
6663.72 3359
6664.50 3535
6665.27 3639
6666.04 3518
6666.81 3482
6667.58 3629
6668.35 3631
6669.12 3525
6669.89 3630
6670.66 3320
6671.43 3283
6672.20 3233
6672.97 3170
6673.74 3044
6674.51 3172
6675.28 3071
6676.06 3014
6676.83 3010
6677.60 2902
6678.37 2848
6679.14 2921
6679.91 2884
6680.68 2815
6681.45 2803
6682.22 2837
6683.00 2906
6683.77 2906
6684.54 2947
6685.31 3040
6686.08 3226
6686.85 3517
6687.63 3516
6688.40 3304
6689.17 3338
6689.94 3413
6690.71 3168
6691.48 2921
6692.26 2874
6693.03 2851
6693.80 2867
6694.57 2735
6695.34 2651
6696.12 2588
6696.89 2524
6697.66 2575
6698.43 2577
6699.21 2469
6699.98 2811
6700.75 2686
6701.52 2655
6702.30 2806
6703.07 2786
6703.84 2763
6704.61 2818
6705.39 2882
6706.16 2826
6706.93 2791
6707.70 2575
6708.48 2489
6709.25 2680
6710.02 2620
6710.80 2587
6711.57 2525
6712.34 2545
6713.12 2510
6713.89 2560
6714.66 2502
6715.44 2630
6716.21 2550
6716.98 2403
6717.76 2414
6718.53 2547
6719.30 2447
6720.08 2339
6720.85 2334
6721.62 2403
6722.40 2438
6723.17 2605
6723.94 2493
6724.72 2551
6725.49 2431
6726.27 2446
6727.04 2425
6727.81 2544
6728.59 2500
6729.36 2472
6730.14 2531
6730.91 2505
6731.68 2574
6732.46 2416
6733.23 2477
6734.01 2432
6734.78 2592
6735.56 2463
6736.33 2323
6737.10 2335
6737.88 2332
6738.65 2540
6739.43 2519
6740.20 2543
6740.98 2469
6741.75 2520
6742.53 2563
6743.30 2566
6744.08 2464
6744.85 2423
6745.63 2503
6746.40 2609
6747.18 2588
6747.95 2630
6748.73 2724
6749.50 2691
6750.28 2762
6751.05 2729
6751.83 2625
6752.60 2526
6753.38 2607
6754.16 2653
6754.93 2465
6755.71 2441
6756.48 2375
6757.26 2262
6758.03 2215
6758.81 2294
6759.59 2350
6760.36 2382
6761.14 2296
6761.91 2382
6762.69 2349
6763.46 2444
6764.24 2447
6765.02 2486
6765.79 2292
6766.57 2362
6767.35 2303
6768.12 2301
6768.90 2303
6769.67 2266
6770.45 2118
6771.23 2108
6772.00 2258
6772.78 2307
6773.56 2228
6774.33 2311
6775.11 2370
6775.89 2387
6776.66 2333
6777.44 2503
6778.22 2689
6778.99 2620
6779.77 2554
6780.55 2647
6781.33 2661
6782.10 2572
6782.88 2712
6783.66 2444
6784.43 2373
6785.21 2399
6785.99 2365
6786.77 2436
6787.54 2328
6788.32 2225
6789.10 2334
6789.88 2162
6790.65 2078
6791.43 2085
6792.21 2194
6792.99 2141
6793.76 2136
6794.54 2061
6795.32 2016
6796.10 2003
6796.88 2028
6797.65 2050
6798.43 1947
6799.21 2000
6799.99 2029
6800.77 2009
6801.55 1986
6802.32 2127
6803.10 2214
6803.88 2158
6804.66 2179
6805.44 2171
6806.22 2203
6806.99 2111
6807.77 2122
6808.55 2036
6809.33 2029
6810.11 2061
6810.89 2049
6811.67 2097
6812.44 2015
6813.22 2170
6814.00 2148
6814.78 2081
6815.56 2068
6816.34 2157
6817.12 2163
6817.90 2146
6818.68 2248
6819.46 2189
6820.24 2247
6821.02 2166
6821.79 2266
6822.57 2090
6823.35 2019
6824.13 2137
6824.91 2099
6825.69 2127
6826.47 2185
6827.25 2079
6828.03 2098
6828.81 2026
6829.59 2039
6830.37 2100
6831.15 2083
6831.93 2057
6832.71 2146
6833.49 2109
6834.27 2154
6835.05 2216
6835.83 2130
6836.61 2174
6837.39 2082
6838.17 2053
6838.95 2051
6839.73 2225
6840.51 2042
6841.29 2122
6842.07 2123
6842.85 1989
6843.64 2021
6844.42 2038
6845.20 2048
6845.98 2308
6846.76 2229
6847.54 2291
6848.32 2335
6849.10 2525
6849.88 2812
6850.66 2853
6851.44 3259
6852.23 3457
6853.01 3426
6853.79 3379
6854.57 3383
6855.35 3137
6856.13 2935
6856.91 2893
6857.69 2727
6858.48 2429
6859.26 2352
6860.04 2224
6860.82 2178
6861.60 2138
6862.38 2154
6863.17 2183
6863.95 2123
6864.73 2129
6865.51 2123
6866.29 2189
6867.07 2103
6867.86 2167
6868.64 2211
6869.42 2303
6870.20 2267
6870.99 2264
6871.77 2263
6872.55 2098
6873.33 2128
6874.11 2237
6874.90 2111
6875.68 2024
6876.46 2126
6877.24 2188
6878.03 2123
6878.81 2076
6879.59 2237
6880.38 2292
6881.16 2365
6881.94 2359
6882.72 2316
6883.51 2351
6884.29 2345
6885.07 2233
6885.86 2298
6886.64 2280
6887.42 2520
6888.20 2532
6888.99 2623
6889.77 2746
6890.55 2664
6891.34 2585
6892.12 2580
6892.90 2605
6893.69 2310
6894.47 2317
6895.26 2417
6896.04 2422
6896.82 2379
6897.61 2284
6898.39 2318
6899.17 2252
6899.96 2252
6900.74 2229
6901.53 2171
6902.31 2173
6903.09 2245
6903.88 2230
6904.66 2283
6905.45 2342
6906.23 2348
6907.01 2254
6907.80 2307
6908.58 2367
6909.37 2321
6910.15 2203
6910.94 2206
6911.72 2199
6912.51 2219
6913.29 2197
6914.07 2170
6914.86 2142
6915.64 2141
6916.43 2219
6917.21 2219
6918.00 2209
6918.78 2197
6919.57 2253
6920.35 2375
6921.14 2486
6921.92 2401
6922.71 2495
6923.49 2500
6924.28 2452
6925.06 2451
6925.85 2339
6926.64 2353
6927.42 2339
6928.21 2279
6928.99 2267
6929.78 2105
6930.56 2237
6931.35 2356
6932.13 2326
6932.92 2188
6933.71 2100
6934.49 2201
6935.28 2204
6936.06 2204
6936.85 2221
6937.63 2270
6938.42 2096
6939.21 2109
6939.99 2135
6940.78 2092
6941.57 2091
6942.35 2158
6943.14 2272
6943.92 2206
6944.71 2138
6945.50 2177
6946.28 2173
6947.07 2283
6947.86 2388
6948.64 2246
6949.43 2254
6950.22 2327
6951.00 2424
6951.79 2306
6952.58 2384
6953.36 2394
6954.15 2364
6954.94 2362
6955.72 2362
6956.51 2325
6957.30 2376
6958.09 2504
6958.87 2419
6959.66 2411
6960.45 2331
6961.24 2405
6962.02 2423
6962.81 2297
6963.60 2370
6964.38 2585
6965.17 2572
6965.96 2575
6966.75 2676
6967.54 2681
6968.32 2618
6969.11 2623
6969.90 2465
6970.69 2660
6971.47 2770
6972.26 2686
6973.05 2634
6973.84 2554
6974.63 2588
6975.41 2579
6976.20 2708
6976.99 2866
6977.78 2788
6978.57 2822
6979.36 2897
6980.14 3049
6980.93 3199
6981.72 3156
6982.51 3416
6983.30 3542
6984.09 3725
6984.88 3823
6985.66 3943
6986.45 4176
6987.24 4362
6988.03 4328
6988.82 4385
6989.61 4217
6990.40 4086
6991.19 3779
6991.98 3433
6992.76 3266
6993.55 3055
6994.34 2929
6995.13 2712
6995.92 2952
6996.71 2830
6997.50 2916
6998.29 3014
6999.08 3446
6999.87 3532
7000.66 3724
7001.45 3925
7002.24 4089
7003.03 3836
7003.82 3775
7004.61 3519
7005.40 3454
7006.19 3259
7006.98 2974
7007.77 2713
7008.56 2588
7009.35 2518
7010.14 2502
7010.93 2364
7011.72 2223
7012.51 2263
7013.30 2298
7014.09 2307
7014.88 2310
7015.67 2427
7016.46 2281
7017.25 2426
7018.04 2357
7018.83 2385
7019.62 2331
7020.41 2372
7021.20 2311
7021.99 2296
7022.78 2517
7023.57 2434
7024.37 2295
7025.16 2419
7025.95 2457
7026.74 2399
7027.53 2369
7028.32 2483
7029.11 2376
7029.90 2266
7030.69 2351
7031.49 2309
7032.28 2232
7033.07 2274
7033.86 2268
7034.65 2274
7035.44 2089
7036.23 2203
7037.03 2287
7037.82 2312
7038.61 2284
7039.40 2330
7040.19 2437
7040.98 2368
7041.78 2320
7042.57 2365
7043.36 2368
7044.15 2323
7044.94 2332
7045.74 2351
7046.53 2334
7047.32 2313
7048.11 2261
7048.91 2314
7049.70 2387
7050.49 2308
7051.28 2223
7052.08 2334
7052.87 2269
7053.66 2382
7054.45 2351
7055.25 2260
7056.04 2371
7056.83 2245
7057.62 2203
7058.42 2134
7059.21 2123
7060.00 2131
7060.80 1980
7061.59 2059
7062.38 2060
7063.17 2152
7063.97 2269
7064.76 2100
7065.55 1972
7066.35 2132
7067.14 2163
7067.93 2210
7068.73 2142
7069.52 2148
7070.31 2161
7071.11 2074
7071.90 2125
7072.69 1955
7073.49 2122
7074.28 2158
7075.08 2161
7075.87 2118
7076.66 2042
7077.46 2066
7078.25 2076
7079.05 2057
7079.84 2050
7080.63 2165
7081.43 2179
7082.22 2197
7083.02 2157
7083.81 2260
7084.60 2229
7085.40 2219
7086.19 2247
7086.99 2047
7087.78 2016
7088.58 2051
7089.37 2160
7090.17 2127
7090.96 1983
7091.76 2001
7092.55 1968
7093.34 1935
7094.14 1959
7094.93 1868
7095.73 1958
7096.52 1999
7097.32 2023
7098.11 1929
7098.91 1941
7099.70 1856
7100.50 1904
7101.29 1964
7102.09 1904
7102.89 1951
7103.68 1938
7104.48 1832
7105.27 1852
7106.07 1857
7106.86 1909
7107.66 2003
7108.45 1960
7109.25 1880
7110.05 1772
7110.84 1900
7111.64 1888
7112.43 1778
7113.23 1836
7114.02 1862
7114.82 1988
7115.62 1925
7116.41 1774
7117.21 1894
7118.00 1930
7118.80 1954
7119.60 1856
7120.39 1960
7121.19 2040
7121.99 1962
7122.78 2071
7123.58 1978
7124.38 1943
7125.17 1940
7125.97 1873
7126.77 1801
7127.56 1769
7128.36 1906
7129.16 1932
7129.95 1756
7130.75 1766
7131.55 1794
7132.34 1895
7133.14 1718
7133.94 1732
7134.73 1823
7135.53 1924
7136.33 1806
7137.13 1715
7137.92 1796
7138.72 1662
7139.52 1707
7140.32 1726
7141.11 1777
7141.91 1882
7142.71 1868
7143.51 1716
7144.30 1720
7145.10 1698
7145.90 1811
7146.70 1927
7147.49 1751
7148.29 1740
7149.09 1706
7149.89 1712
7150.69 1669
7151.48 1692
7152.28 1684
7153.08 1734
7153.88 1829
7154.68 1786
7155.47 1875
7156.27 1745
7157.07 1747
7157.87 1743
7158.67 1849
7159.47 1887
7160.27 1842
7161.06 1707
7161.86 1819
7162.66 1768
7163.46 1708
7164.26 1697
7165.06 1772
7165.86 1790
7166.66 1780
7167.45 1792
7168.25 1838
7169.05 1697
7169.85 1750
7170.65 1846
7171.45 1881
7172.25 1833
7173.05 1819
7173.85 1760
7174.65 1743
7175.45 1772
7176.25 1663
7177.04 1682
7177.84 1598
7178.64 1677
7179.44 1744
7180.24 1816
7181.04 1719
7181.84 1648
7182.64 1782
7183.44 1875
7184.24 1777
7185.04 1889
7185.84 1857
7186.64 1878
7187.44 1765
7188.24 1828
7189.04 1766
7189.84 1622
7190.64 1669
7191.44 1715
7192.24 1766
7193.04 1754
7193.84 1572
7194.64 1566
7195.44 1678
7196.25 1889
7197.05 1766
7197.85 1760
7198.65 1715
7199.45 1735
7200.25 1638
7201.05 1635
7201.85 1792
7202.65 1833
7203.45 1844
7204.25 1634
7205.05 1707
7205.86 1673
7206.66 1750
7207.46 1778
7208.26 1799
7209.06 1663
7209.86 1766
7210.66 1677
7211.46 1646
7212.27 1717
7213.07 1738
7213.87 1826
7214.67 1893
7215.47 1769
7216.27 1839
7217.07 1728
7217.88 1670
7218.68 1750
7219.48 1843
7220.28 1733
7221.08 1610
7221.89 1854
7222.69 1779
7223.49 1849
7224.29 1838
7225.09 1676
7225.90 1673
7226.70 1767
7227.50 1714
7228.30 1605
7229.11 1731
7229.91 1856
7230.71 1897
7231.51 1746
7232.32 1758
7233.12 1827
7233.92 1620
7234.72 1836
7235.53 1842
7236.33 1768
7237.13 1768
7237.93 1785
7238.74 1870
7239.54 1924
7240.34 2075
7241.15 2139
7241.95 2106
7242.75 2011
7243.56 1975
7244.36 1920
7245.16 1888
7245.97 1915
7246.77 1943
7247.57 1802
7248.38 1920
7249.18 1947
7249.98 1896
7250.79 1950
7251.59 1936
7252.39 1882
7253.20 1986
7254.00 1945
7254.81 1846
7255.61 1833
7256.41 2002
7257.22 1834
7258.02 2001
7258.82 1966
7259.63 1930
7260.43 2005
7261.24 1974
7262.04 2030
7262.85 1950
7263.65 1929
7264.45 2080
7265.26 2058
7266.06 1985
7266.87 2016
7267.67 2165
7268.48 2076
7269.28 2179
7270.09 2109
7270.89 2155
7271.70 2163
7272.50 2121
7273.30 2116
7274.11 2243
7274.91 2251
7275.72 2311
7276.52 2286
7277.33 2312
7278.13 2315
7278.94 2288
7279.74 2355
7280.55 2468
7281.36 2608
7282.16 2803
7282.97 2978
7283.77 3579
7284.58 3900
7285.38 4354
7286.19 4509
7286.99 4662
7287.80 4164
7288.60 3882
7289.41 3685
7290.22 3398
7291.02 3249
7291.83 2970
7292.63 2780
7293.44 2663
7294.25 2613
7295.05 2431
7295.86 2345
7296.66 2362
7297.47 2204
7298.28 2239
7299.08 2276
7299.89 2299
7300.70 2351
7301.50 2279
7302.31 2310
7303.11 2435
7303.92 2389
7304.73 2492
7305.53 2501
7306.34 2552
7307.15 2648
7307.95 2612
7308.76 2645
7309.57 2675
7310.37 2525
7311.18 2694
7311.99 2597
7312.80 2797
7313.60 2847
7314.41 2595
7315.22 2705
7316.02 2767
7316.83 2790
7317.64 2939
7318.45 3159
7319.25 3492
7320.06 3732
7320.87 3986
7321.68 4116
7322.48 4450
7323.29 4498
7324.10 4445
7324.91 4406
7325.71 4156
7326.52 3692
7327.33 3353
7328.14 3092
7328.95 2861
7329.75 2552
7330.56 2550
7331.37 2364
7332.18 2269
7332.99 2399
7333.79 2294
7334.60 2256
7335.41 2307
7336.22 2415
7337.03 2380
7337.84 2472
7338.64 2399
7339.45 2435
7340.26 2385
7341.07 2422
7341.88 2355
7342.69 2231
7343.50 2189
7344.30 2256
7345.11 2250
7345.92 2316
7346.73 2193
7347.54 2106
7348.35 2159
7349.16 2301
7349.97 2195
7350.78 2178
7351.58 2173
7352.39 2246
7353.20 2153
7354.01 2167
7354.82 2271
7355.63 2159
7356.44 2151
7357.25 2255
7358.06 2271
7358.87 2368
7359.68 2435
7360.49 2375
7361.30 2454
7362.11 2499
7362.92 2431
7363.73 2426
7364.54 2453
7365.35 2374
7366.16 2372
7366.97 2316
7367.78 2261
7368.59 2275
7369.40 2280
7370.21 2232
7371.02 2378
7371.83 2379
7372.64 2301
7373.45 2277
7374.26 2403
7375.07 2350
7375.88 2314
7376.69 2390
7377.50 2426
7378.31 2499
7379.12 2554
7379.93 2557
7380.74 2825
7381.55 2892
7382.37 2983
7383.18 3091
7383.99 3086
7384.80 3008
7385.61 2761
7386.42 2567
7387.23 2569
7388.04 2442
7388.85 2427
7389.67 2300
7390.48 2093
7391.29 2143
7392.10 2315
7392.91 2276
7393.72 2159
7394.53 2197
7395.35 2199
7396.16 2308
7396.97 2351
7397.78 2349
7398.59 2518
7399.40 2595
7400.22 2864
7401.03 2996
7401.84 3032
7402.65 3133
7403.46 3006
7404.28 3005
7405.09 2797
7405.90 2762
7406.71 2578
7407.52 2555
7408.34 2235
7409.15 2234
7409.96 2193
7410.77 2174
7411.59 2158
7412.40 2073
7413.21 2093
7414.02 2081
7414.84 1923
7415.65 1919
7416.46 1920
7417.27 1920
7418.09 2040
7418.90 2093
7419.71 1954
7420.53 1886
7421.34 1880
7422.15 1859
7422.97 1887
7423.78 2025
7424.59 1843
7425.40 1804
7426.22 1856
7427.03 1957
7427.84 1828
7428.66 1905
7429.47 1898
7430.28 1837
7431.10 1785
7431.91 1758
7432.73 1748
7433.54 1823
7434.35 1903
7435.17 1876
7435.98 1794
7436.79 1812
7437.61 1832
7438.42 1917
7439.24 1746
7440.05 1861
7440.86 1939
7441.68 2016
7442.49 1969
7443.31 2050
7444.12 1942
7444.94 1877
7445.75 1865
7446.56 1839
7447.38 1768
7448.19 1733
7449.01 1783
7449.82 1923
7450.64 1848
7451.45 1731
7452.27 1702
7453.08 1774
7453.90 1714
7454.71 1782
7455.52 1755
7456.34 1661
7457.15 1784
7457.97 1748
7458.78 1750
7459.60 1667
7460.42 1789
7461.23 1750
7462.05 1702
7462.86 1661
7463.68 1717
7464.49 1638
7465.31 1726
7466.12 1653
7466.94 1745
7467.75 1811
7468.57 1913
7469.38 1901
7470.20 1849
7471.02 1835
7471.83 1846
7472.65 1684
7473.46 1699
7474.28 1729
7475.10 1820
7475.91 1773
7476.73 1701
7477.54 1750
7478.36 1757
7479.18 1755
7479.99 1646
7480.81 1618
7481.62 1783
7482.44 1707
7483.26 1692
7484.07 1629
7484.89 1735
7485.71 1710
7486.52 1661
7487.34 1698
7488.16 1657
7488.97 1688
7489.79 1612
7490.61 1622
7491.42 1632
7492.24 1612
7493.06 1590
7493.87 1659
7494.69 1546
7495.51 1654
7496.33 1568
7497.14 1570
7497.96 1626
7498.78 1599
7499.59 1493
7500.41 1527
7501.23 1569
7502.05 1677
7502.86 1786
7503.68 1760
7504.50 1667
7505.32 1716
7506.13 1669
7506.95 1668
7507.77 1705
7508.59 1713
7509.40 1630
7510.22 1703
7511.04 1655
7511.86 1654
7512.68 1605
7513.49 1642
7514.31 1618
7515.13 1621
7515.95 1621
7516.77 1494
7517.59 1622
7518.40 1571
7519.22 1580
7520.04 1613
7520.86 1586
7521.68 1551
7522.50 1554
7523.31 1630
7524.13 1596
7524.95 1547
7525.77 1599
7526.59 1555
7527.41 1512
7528.23 1498
7529.05 1608
7529.86 1518
7530.68 1585
7531.50 1653
7532.32 1552
7533.14 1559
7533.96 1538
7534.78 1589
7535.60 1745
7536.42 1753
7537.24 1588
7538.06 1543
7538.88 1558
7539.70 1603
7540.51 1618
7541.33 1602
7542.15 1520
7542.97 1508
7543.79 1551
7544.61 1608
7545.43 1620
7546.25 1673
7547.07 1654
7547.89 1602
7548.71 1506
7549.53 1593
7550.35 1748
7551.17 1747
7551.99 1640
7552.81 1659
7553.63 1656
7554.45 1661
7555.27 1661
7556.09 1613
7556.91 1689
7557.73 1714
7558.56 1696
7559.38 1780
7560.20 1678
7561.02 1765
7561.84 1803
7562.66 1732
7563.48 1726
7564.30 1655
7565.12 1561
7565.94 1614
7566.76 1739
7567.58 1663
7568.40 1536
7569.23 1552
7570.05 1620
7570.87 1546
7571.69 1539
7572.51 1575
7573.33 1601
7574.15 1573
7574.97 1520
7575.80 1636
7576.62 1663
7577.44 1597
7578.26 1569
7579.08 1630
7579.90 1594
7580.73 1556
7581.55 1530
7582.37 1544
7583.19 1509
7584.01 1628
7584.83 1658
7585.66 1683
7586.48 1696
7587.30 1678
7588.12 1723
7588.95 1818
7589.77 1732
7590.59 1707
7591.41 1754
7592.23 1763
7593.06 1732
7593.88 1692
7594.70 1692
7595.52 1716
7596.35 1757
7597.17 1803
7597.99 1646
7598.81 1689
7599.64 1681
7600.46 1582
7601.28 1731
7602.11 1847
7602.93 1818
7603.75 1880
7604.57 1998
7605.40 1937
7606.22 1925
7607.04 1997
7607.87 2018
7608.69 1907
7609.51 1909
7610.34 1897
7611.16 1810
7611.98 1813
7612.81 1795
7613.63 1743
7614.45 1767
7615.28 1766
7616.10 1853
7616.92 1810
7617.75 1863
7618.57 1821
7619.40 1796
7620.22 1861
7621.04 1787
7621.87 1764
7622.69 1867
7623.52 1801
7624.34 1819
7625.16 1782
7625.99 1772
7626.81 1730
7627.64 1909
7628.46 1819
7629.28 1950
7630.11 2121
7630.93 2164
7631.76 2067
7632.58 2208
7633.41 2347
7634.23 2307
7635.06 2248
7635.88 2230
7636.71 2054
7637.53 2040
7638.36 1901
7639.18 1861
7640.01 1825
7640.83 1695
7641.66 1608
7642.48 1661
7643.31 1569
7644.13 1623
7644.96 1570
7645.78 1650
7646.61 1658
7647.43 1600
7648.26 1531
7649.08 1533
7649.91 1597
7650.73 1536
7651.56 1525
7652.38 1479
7653.21 1556
7654.04 1558
7654.86 1533
7655.69 1490
7656.51 1555
7657.34 1541
7658.16 1596
7658.99 1494
7659.82 1572
7660.64 1537
7661.47 1574
7662.29 1546
7663.12 1493
7663.95 1508
7664.77 1432
7665.60 1563
7666.43 1543
7667.25 1543
7668.08 1421
7668.91 1610
7669.73 1626
7670.56 1563
7671.38 1616
7672.21 1625
7673.04 1708
7673.87 1570
7674.69 1506
7675.52 1584
7676.35 1610
7677.17 1534
7678.00 1515
7678.83 1619
7679.65 1526
7680.48 1374
7681.31 1451
7682.13 1460
7682.96 1508
7683.79 1462
7684.62 1433
7685.44 1521
7686.27 1584
7687.10 1577
7687.93 1484
7688.75 1522
7689.58 1505
7690.41 1517
7691.24 1586
7692.06 1528
7692.89 1537
7693.72 1714
7694.55 1614
7695.38 1518
7696.20 1416
7697.03 1448
7697.86 1381
7698.69 1439
7699.52 1453
7700.34 1523
7701.17 1508
7702.00 1488
7702.83 1512
7703.66 1546
7704.49 1636
7705.31 1590
7706.14 1517
7706.97 1585
7707.80 1579
7708.63 1587
7709.46 1545
7710.29 1622
7711.11 1656
7711.94 1665
7712.77 1517
7713.60 1510
7714.43 1531
7715.26 1544
7716.09 1591
7716.92 1516
7717.75 1487
7718.58 1543
7719.40 1545
7720.23 1555
7721.06 1493
7721.89 1443
7722.72 1478
7723.55 1522
7724.38 1492
7725.21 1591
7726.04 1601
7726.87 1600
7727.70 1568
7728.53 1525
7729.36 1430
7730.19 1434
7731.02 1516
7731.85 1601
7732.68 1475
7733.51 1446
7734.34 1473
7735.17 1562
7736.00 1596
7736.83 1526
7737.66 1464
7738.49 1472
7739.32 1416
7740.15 1481
7740.98 1446
7741.81 1459
7742.64 1614
7743.47 1682
7744.30 1692
7745.13 1763
7745.96 1849
7746.79 2019
7747.62 2050
7748.45 2228
7749.29 2360
7750.12 2527
7750.95 2438
7751.78 2232
7752.61 2218
7753.44 2121
7754.27 1842
7755.10 1742
7755.93 1814
7756.76 1743
7757.60 1579
7758.43 1470
7759.26 1541
7760.09 1554
7760.92 1539
7761.75 1525
7762.58 1466
7763.42 1512
7764.25 1551
7765.08 1503
7765.91 1502
7766.74 1420
7767.57 1484
7768.41 1452
7769.24 1508
7770.07 1534
7770.90 1392
7771.73 1335
7772.57 1321
7773.40 1384
7774.23 1416
7775.06 1434
7775.90 1442
7776.73 1455
7777.56 1426
7778.39 1429
7779.22 1531
7780.06 1419
7780.89 1467
7781.72 1556
7782.55 1513
7783.39 1479
7784.22 1454
7785.05 1517
7785.89 1511
7786.72 1585
7787.55 1589
7788.38 1637
7789.22 1655
7790.05 1649
7790.88 1594
7791.72 1518
7792.55 1538
7793.38 1505
7794.22 1524
7795.05 1553
7795.88 1518
7796.72 1463
7797.55 1435
7798.38 1438
7799.22 1447
7800.05 1428
7800.88 1453
7801.72 1484
7802.55 1402
7803.38 1469
7804.22 1428
7805.05 1412
7805.89 1483
7806.72 1415
7807.55 1395
7808.39 1504
7809.22 1481
7810.06 1406
7810.89 1438
7811.72 1439
7812.56 1393
7813.39 1439
7814.23 1453
7815.06 1464
7815.89 1548
7816.73 1595
7817.56 1488
7818.40 1520
7819.23 1523
7820.07 1490
7820.90 1512
7821.74 1426
7822.57 1389
7823.41 1450
7824.24 1502
7825.08 1448
7825.91 1496
7826.75 1474
7827.58 1487
7828.42 1470
7829.25 1547
7830.09 1472
7830.92 1512
7831.76 1553
7832.59 1558
7833.43 1449
7834.26 1437
7835.10 1336
7835.93 1401
7836.77 1440
7837.60 1427
7838.44 1410
7839.28 1388
7840.11 1432
7840.95 1412
7841.78 1431
7842.62 1378
7843.45 1393
7844.29 1477
7845.13 1432
7845.96 1518
7846.80 1467
7847.63 1458
7848.47 1390
7849.31 1506
7850.14 1470
7850.98 1406
7851.82 1457
7852.65 1319
7853.49 1445
7854.32 1392
7855.16 1363
7856.00 1447
7856.83 1501
7857.67 1432
7858.51 1423
7859.34 1582
7860.18 1604
7861.02 1659
7861.85 1501
7862.69 1547
7863.53 1472
7864.37 1529
7865.20 1542
7866.04 1549
7866.88 1493
7867.71 1437
7868.55 1319
7869.39 1322
7870.23 1409
7871.06 1475
7871.90 1507
7872.74 1381
7873.57 1409
7874.41 1388
7875.25 1476
7876.09 1499
7876.93 1424
7877.76 1524
7878.60 1602
7879.44 1507
7880.28 1538
7881.11 1557
7881.95 1604
7882.79 1455
7883.63 1512
7884.47 1480
7885.30 1464
7886.14 1435
7886.98 1379
7887.82 1442
7888.66 1361
7889.50 1401
7890.33 1509
7891.17 1490
7892.01 1429
7892.85 1450
7893.69 1503
7894.53 1457
7895.36 1470
7896.20 1516
7897.04 1611
7897.88 1610
7898.72 1681
7899.56 1688
7900.40 1620
7901.24 1685
7902.08 1746
7902.91 1766
7903.75 1740
7904.59 1652
7905.43 1660
7906.27 1695
7907.11 1665
7907.95 1710
7908.79 1628
7909.63 1627
7910.47 1577
7911.31 1603
7912.15 1583
7912.99 1523
7913.83 1568
7914.67 1617
7915.50 1768
7916.34 1820
7917.18 1892
7918.02 1901
7918.86 2101
7919.70 2046
7920.54 1994
7921.38 1856
7922.22 1837
7923.06 1732
7923.90 1730
7924.74 1519
7925.58 1494
7926.42 1426
7927.27 1449
7928.11 1454
7928.95 1386
7929.79 1423
7930.63 1449
7931.47 1443
7932.31 1484
7933.15 1303
7933.99 1342
7934.83 1309
7935.67 1384
7936.51 1349
7937.35 1373
7938.19 1404
7939.03 1417
7939.88 1424
7940.72 1331
7941.56 1311
7942.40 1343
7943.24 1361
7944.08 1294
7944.92 1364
7945.76 1455
7946.60 1445
7947.45 1409
7948.29 1388
7949.13 1319
7949.97 1403
7950.81 1318
7951.65 1305
7952.50 1363
7953.34 1397
7954.18 1406
7955.02 1456
7955.86 1545
7956.70 1445
7957.55 1512
7958.39 1455
7959.23 1403
7960.07 1439
7960.91 1364
7961.76 1373
7962.60 1376
7963.44 1387
7964.28 1317
7965.13 1296
7965.97 1323
7966.81 1367
7967.65 1404
7968.50 1341
7969.34 1345
7970.18 1392
7971.02 1408
7971.87 1393
7972.71 1401
7973.55 1394
7974.39 1378
7975.24 1470
7976.08 1405
7976.92 1435
7977.77 1446
7978.61 1406
7979.45 1551
7980.30 1416
7981.14 1422
7981.98 1400
7982.83 1424
7983.67 1468
7984.51 1396
7985.36 1347
7986.20 1393
7987.04 1362
7987.89 1290
7988.73 1357
7989.57 1333
7990.42 1481
7991.26 1533
7992.10 1482
7992.95 1399
7993.79 1433
7994.64 1348
7995.48 1348
7996.32 1350
7997.17 1320
7998.01 1347
7998.86 1379
7999.70 1377
8000.54 1404
8001.39 1369
8002.23 1308
8003.08 1295
8003.92 1327
8004.77 1357
8005.61 1285
8006.45 1382
8007.30 1270
8008.14 1415
8008.99 1252
8009.83 1305
8010.68 1289
8011.52 1265
8012.37 1294
8013.21 1286
8014.06 1232
8014.90 1355
8015.75 1423
8016.59 1351
8017.44 1400
8018.28 1369
8019.13 1299
8019.97 1330
8020.82 1341
8021.66 1317
8022.51 1374
8023.35 1351
8024.20 1350
8025.05 1336
8025.89 1288
8026.74 1214
8027.58 1259
8028.43 1239
8029.27 1265
8030.12 1334
8030.96 1270
8031.81 1291
8032.66 1358
8033.50 1243
8034.35 1275
8035.19 1292
8036.04 1297
8036.89 1206
8037.73 1342
8038.58 1303
8039.43 1312
8040.27 1235
8041.12 1380
8041.96 1279
8042.81 1206
8043.66 1268
8044.50 1322
8045.35 1348
8046.20 1327
8047.04 1289
8047.89 1233
8048.74 1306
8049.58 1375
8050.43 1264
8051.28 1141
8052.12 1314
8052.97 1259
8053.82 1313
8054.67 1277
8055.51 1320
8056.36 1309
8057.21 1280
8058.05 1236
8058.90 1191
8059.75 1204
8060.60 1254
8061.44 1252
8062.29 1215
8063.14 1301
8063.99 1331
8064.83 1326
8065.68 1332
8066.53 1263
8067.38 1186
8068.22 1269
8069.07 1233
8069.92 1227
8070.77 1295
8071.62 1285
8072.46 1289
8073.31 1263
8074.16 1201
8075.01 1235
8075.86 1121
8076.71 1275
8077.55 1206
8078.40 1156
8079.25 1200
8080.10 1350
8080.95 1314
8081.80 1258
8082.64 1331
8083.49 1330
8084.34 1331
8085.19 1316
8086.04 1214
8086.89 1172
8087.74 1230
8088.58 1243
8089.43 1191
8090.28 1162
8091.13 1320
8091.98 1249
8092.83 1183
8093.68 1151
8094.53 1274
8095.38 1236
8096.23 1202
8097.08 1334
8097.93 1242
8098.77 1234
8099.62 1277
8100.47 1249
8101.32 1283
8102.17 1302
8103.02 1324
8103.87 1326
8104.72 1226
8105.57 1312
8106.42 1229
8107.27 1213
8108.12 1230
8108.97 1393
8109.82 1200
8110.67 1248
8111.52 1203
8112.37 1282
8113.22 1253
8114.07 1326
8114.92 1255
8115.77 1341
8116.62 1270
8117.47 1253
8118.32 1277
8119.17 1282
8120.02 1326
8120.87 1322
8121.72 1273
8122.58 1341
8123.43 1364
8124.28 1318
8125.13 1312
8125.98 1368
8126.83 1371
8127.68 1315
8128.53 1290
8129.38 1285
8130.23 1348
8131.08 1376
8131.94 1506
8132.79 1437
8133.64 1475
8134.49 1536
8135.34 1430
8136.19 1458
8137.04 1511
8137.89 1569
8138.75 1422
8139.60 1509
8140.45 1612
8141.30 1573
8142.15 1614
8143.00 1570
8143.86 1621
8144.71 1635
8145.56 1664
8146.41 1692
8147.26 1604
8148.12 1580
8148.97 1557
8149.82 1503
8150.67 1405
8151.52 1425
8152.38 1552
8153.23 1478
8154.08 1355
8154.93 1451
8155.78 1538
8156.64 1575
8157.49 1532
8158.34 1640
8159.19 1566
8160.05 1571
8160.90 1500
8161.75 1483
8162.61 1395
8163.46 1378
8164.31 1329
8165.16 1375
8166.02 1301
8166.87 1353
8167.72 1418
8168.58 1462
8169.43 1418
8170.28 1367
8171.14 1471
8171.99 1471
8172.84 1445
8173.70 1414
8174.55 1384
8175.40 1419
8176.26 1358
8177.11 1405
8177.96 1456
8178.82 1414
8179.67 1358
8180.52 1297
8181.38 1340
8182.23 1424
8183.08 1453
8183.94 1404
8184.79 1411
8185.65 1392
8186.50 1272
8187.35 1287
8188.21 1270
8189.06 1266
8189.92 1309
8190.77 1394
8191.63 1366
8192.48 1275
8193.33 1313
8194.19 1329
8195.04 1287
8195.90 1355
8196.75 1271
8197.61 1274
8198.46 1410
8199.32 1320
8200.17 1369
8201.02 1279
8201.88 1374
8202.73 1339
8203.59 1270
8204.44 1329
8205.30 1323
8206.15 1335
8207.01 1413
8207.86 1480
8208.72 1301
8209.57 1321
8210.43 1341
8211.29 1357
8212.14 1364
8213.00 1357
8213.85 1412
8214.71 1336
8215.56 1393
8216.42 1396
8217.27 1432
8218.13 1416
8218.98 1410
8219.84 1453
8220.70 1335
8221.55 1242
8222.41 1363
8223.26 1384
8224.12 1396
8224.98 1352
8225.83 1380
8226.69 1323
8227.54 1277
8228.40 1300
8229.26 1282
8230.11 1281
8230.97 1331
8231.83 1303
8232.68 1244
8233.54 1289
8234.39 1344
8235.25 1319
8236.11 1306
8236.96 1279
8237.82 1290
8238.68 1301
8239.53 1245
8240.39 1198
8241.25 1201
8242.11 1260
8242.96 1261
8243.82 1303
8244.68 1307
8245.53 1297
8246.39 1318
8247.25 1320
8248.10 1266
8248.96 1296
8249.82 1322
8250.68 1336
8251.53 1354
8252.39 1358
8253.25 1300
8254.11 1349
8254.96 1314
8255.82 1252
8256.68 1314
8257.54 1242
8258.39 1302
8259.25 1339
8260.11 1407
8260.97 1238
8261.83 1266
8262.68 1263
8263.54 1275
8264.40 1296
8265.26 1244
8266.12 1240
8266.97 1322
8267.83 1378
8268.69 1289
8269.55 1256
8270.41 1287
8271.27 1368
8272.12 1322
8272.98 1245
8273.84 1311
8274.70 1320
8275.56 1281
8276.42 1227
8277.28 1281
8278.13 1308
8278.99 1283
8279.85 1312
8280.71 1226
8281.57 1307
8282.43 1321
8283.29 1258
8284.15 1333
8285.01 1381
8285.87 1359
8286.72 1372
8287.58 1321
8288.44 1344
8289.30 1328
8290.16 1298
8291.02 1345
8291.88 1363
8292.74 1318
8293.60 1319
8294.46 1320
8295.32 1291
8296.18 1221
8297.04 1295
8297.90 1355
8298.76 1466
8299.62 1375
8300.48 1419
8301.34 1309
8302.20 1387
8303.06 1376
8303.92 1508
8304.78 1529
8305.64 1417
8306.50 1427
8307.36 1463
8308.22 1531
8309.08 1544
8309.94 1446
8310.80 1366
8311.66 1277
8312.52 1297
8313.38 1366
8314.24 1456
8315.10 1558
8315.96 1597
8316.83 1546
8317.69 1642
8318.55 1709
8319.41 1633
8320.27 1672
8321.13 1644
8321.99 1520
8322.85 1484
8323.71 1445
8324.57 1405
8325.44 1432
8326.30 1368
8327.16 1451
8328.02 1460
8328.88 1478
8329.74 1353
8330.60 1239
8331.47 1374
8332.33 1389
8333.19 1426
8334.05 1404
8334.91 1424
8335.77 1388
8336.64 1449
8337.50 1394
8338.36 1428
8339.22 1393
8340.08 1419
8340.94 1395
8341.81 1366
8342.67 1486
8343.53 1470
8344.39 1548
8345.26 1548
8346.12 1531
8346.98 1609
8347.84 1485
8348.71 1460
8349.57 1439
8350.43 1389
8351.29 1370
8352.16 1329
8353.02 1365
8353.88 1403
8354.74 1396
8355.61 1391
8356.47 1368
8357.33 1420
8358.19 1551
8359.06 1404
8359.92 1407
8360.78 1450
8361.65 1371
8362.51 1366
8363.37 1327
8364.24 1365
8365.10 1378
8365.96 1332
8366.83 1360
8367.69 1367
8368.55 1419
8369.42 1418
8370.28 1407
8371.14 1418
8372.01 1437
8372.87 1378
8373.73 1301
8374.60 1353
8375.46 1446
8376.33 1573
8377.19 1542
8378.05 1416
8378.92 1507
8379.78 1410
8380.65 1490
8381.51 1589
8382.37 1547
8383.24 1514
8384.10 1477
8384.97 1519
8385.83 1593
8386.70 1590
8387.56 1553
8388.42 1639
8389.29 1633
8390.15 1509
8391.02 1444
8391.88 1557
8392.75 1555
8393.61 1509
8394.48 1575
8395.34 1559
8396.21 1526
8397.07 1505
8397.94 1603
8398.80 1537
8399.67 1554
8400.53 1552
8401.40 1543
8402.26 1580
8403.13 1585
8403.99 1619
8404.86 1560
8405.72 1586
8406.59 1582
8407.45 1559
8408.32 1533
8409.19 1507
8410.05 1584
8410.92 1553
8411.78 1563
8412.65 1597
8413.51 1627
8414.38 1572
8415.25 1562
8416.11 1667
8416.98 1643
8417.84 1581
8418.71 1659
8419.58 1588
8420.44 1656
8421.31 1676
8422.17 1542
8423.04 1710
8423.91 1714
8424.77 1748
8425.64 1745
8426.51 1812
8427.37 1798
8428.24 1752
8429.11 1754
8429.97 1929
8430.84 1783
8431.71 1817
8432.57 1888
8433.44 1883
8434.31 1897
8435.17 1936
8436.04 1976
8436.91 1907
8437.77 2001
8438.64 2050
8439.51 2050
8440.38 2062
8441.24 2114
8442.11 2215
8442.98 2253
8443.84 2284
8444.71 2292
8445.58 2373
8446.45 2296
8447.31 2253
8448.18 2428
8449.05 2372
8449.92 2445
8450.78 2266
8451.65 2325
8452.52 2474
8453.39 2428
8454.26 2635
8455.12 3003
8455.99 3179
8456.86 3635
8457.73 3696
8458.60 4043
8459.46 4372
8460.33 4148
8461.20 3871
8462.07 3820
8462.94 3759
8463.81 3448
8464.67 3180
8465.54 2901
8466.41 2706
8467.28 2762
8468.15 2849
8469.02 3039
8469.89 3407
8470.75 3686
8471.62 3934
8472.49 4161
8473.36 4115
8474.23 3938
8475.10 3688
8475.97 3495
8476.84 3097
8477.71 2933
8478.57 2640
8479.44 2433
8480.31 2308
8481.18 2138
8482.05 2010
8482.92 1952
8483.79 1936
8484.66 1948
8485.53 1941
8486.40 2067
8487.27 2019
8488.14 1970
8489.01 2102
8489.88 2182
8490.75 2145
8491.62 2039
8492.49 2037
8493.36 2048
8494.23 2069
8495.10 2106
8495.97 2175
8496.84 2128
8497.71 2117
8498.58 2118
8499.45 2033
8500.32 2060
8501.19 2026
8502.06 1971
8502.93 2109
8503.80 1970
8504.67 1848
8505.54 1925
8506.41 2020
8507.28 2025
8508.15 1935
8509.02 2084
8509.89 2287
8510.76 2196
8511.63 2162
8512.51 2251
8513.38 2120
8514.25 2105
8515.12 1969
8515.99 1868
8516.86 1893
8517.73 1914
8518.60 1889
8519.47 1871
8520.35 1789
8521.22 1786
8522.09 1823
8522.96 1899
8523.83 1900
8524.70 1898
8525.57 1830
8526.45 1906
8527.32 1860
8528.19 1952
8529.06 1863
8529.93 1866
8530.80 1906
8531.68 1915
8532.55 1995
8533.42 1966
8534.29 1992
8535.16 1987
8536.04 2131
8536.91 2093
8537.78 2008
8538.65 2002
8539.52 2064
8540.40 1936
8541.27 1941
8542.14 1954
8543.01 1935
8543.89 1865
8544.76 1897
8545.63 1973
8546.50 1841
8547.38 1746
8548.25 1823
8549.12 1850
8549.99 1828
8550.87 1876
8551.74 1806
8552.61 1915
8553.49 1979
8554.36 2118
8555.23 2154
8556.11 2185
8556.98 2116
8557.85 2172
8558.73 2159
8559.60 2026
8560.47 1902
8561.35 1925
8562.22 1743
8563.09 1630
8563.97 1598
8564.84 1642
8565.71 1773
8566.59 1620
8567.46 1670
8568.33 1612
8569.21 1535
8570.08 1478
8570.96 1535
8571.83 1629
8572.70 1598
8573.58 1604
8574.45 1664
8575.33 1665
8576.20 1636
8577.07 1513
8577.95 1458
8578.82 1414
8579.70 1390
8580.57 1455
8581.45 1556
8582.32 1546
8583.19 1525
8584.07 1425
8584.94 1506
8585.82 1464
8586.69 1448
8587.57 1472
8588.44 1452
8589.32 1440
8590.19 1531
8591.07 1523
8591.94 1437
8592.82 1516
8593.69 1523
8594.57 1484
8595.44 1599
8596.32 1535
8597.19 1464
8598.07 1607
8598.94 1539
8599.82 1505
8600.69 1518
8601.57 1591
8602.44 1577
8603.32 1550
8604.20 1526
8605.07 1512
8605.95 1482
8606.82 1439
8607.70 1421
8608.57 1407
8609.45 1397
8610.33 1375
8611.20 1422
8612.08 1410
8612.95 1460
8613.83 1445
8614.71 1438
8615.58 1419
8616.46 1403
8617.33 1356
8618.21 1440
8619.09 1423
8619.96 1414
8620.84 1426
8621.72 1489
8622.59 1411
8623.47 1389
8624.35 1391
8625.22 1440
8626.10 1521
8626.98 1467
8627.85 1402
8628.73 1452
8629.61 1409
8630.48 1386
8631.36 1457
8632.24 1424
8633.11 1477
8633.99 1514
8634.87 1415
8635.74 1446
8636.62 1485
8637.50 1467
8638.38 1473
8639.25 1440
8640.13 1391
8641.01 1486
8641.89 1441
8642.76 1452
8643.64 1375
8644.52 1487
8645.40 1508
8646.27 1387
8647.15 1440
8648.03 1456
8648.91 1486
8649.79 1459
8650.66 1427
8651.54 1361
8652.42 1471
8653.30 1374
8654.18 1308
8655.05 1433
8655.93 1409
8656.81 1320
8657.69 1441
8658.57 1408
8659.45 1401
8660.32 1528
8661.20 1403
8662.08 1386
8662.96 1418
8663.84 1349
8664.72 1417
8665.60 1450
8666.47 1425
8667.35 1449
8668.23 1433
8669.11 1449
8669.99 1450
8670.87 1442
8671.75 1411
8672.63 1464
8673.51 1482
8674.38 1422
8675.26 1489
8676.14 1413
8677.02 1449
8677.90 1498
8678.78 1520
8679.66 1543
8680.54 1512
8681.42 1541
8682.30 1502
8683.18 1545
8684.06 1604
8684.94 1495
8685.82 1512
8686.70 1455
8687.58 1538
8688.46 1635
8689.34 1562
8690.22 1675
8691.10 1744
8691.98 1776
8692.86 1890
8693.74 1929
8694.62 1976
8695.50 2017
8696.38 1958
8697.26 1969
8698.14 1880
8699.02 1746
8699.90 1685
8700.78 1621
8701.66 1565
8702.54 1517
8703.42 1508
8704.30 1490
8705.18 1437
8706.06 1428
8706.94 1408
8707.82 1483
8708.71 1464
8709.59 1525
8710.47 1444
8711.35 1508
8712.23 1564
8713.11 1489
8713.99 1435
8714.87 1452
8715.75 1520
8716.64 1504
8717.52 1401
8718.40 1450
8719.28 1474
8720.16 1485
8721.04 1425
8721.92 1399
8722.81 1423
8723.69 1520
8724.57 1548
8725.45 1571
8726.33 1550
8727.21 1602
8728.10 1713
8728.98 1677
8729.86 1552
8730.74 1606
8731.62 1704
8732.51 1845
8733.39 1790
8734.27 1705
8735.15 1704
8736.03 1681
8736.92 1713
8737.80 1583
8738.68 1499
8739.56 1528
8740.45 1516
8741.33 1548
8742.21 1602
8743.09 1637
8743.98 1652
8744.86 1706
8745.74 1628
8746.63 1628
8747.51 1625
8748.39 1727
8749.27 1774
8750.16 1651
8751.04 1654
8751.92 1668
8752.81 1725
8753.69 1815
8754.57 1726
8755.46 1736
8756.34 1748
8757.22 1896
8758.11 2111
8758.99 2116
8759.87 2176
8760.76 2280
8761.64 2216
8762.52 2153
8763.41 2182
8764.29 2097
8765.17 1992
8766.06 1948
8766.94 2045
8767.83 2101
8768.71 1988
8769.59 2008
8770.48 2033
8771.36 1972
8772.25 1948
8773.13 1918
8774.01 1933
8774.90 1966
8775.78 1907
8776.67 1999
8777.55 2102
8778.44 2090
8779.32 2171
8780.20 2118
8781.09 2127
8781.97 2341
8782.86 2413
8783.74 2409
8784.63 2555
8785.51 2533
8786.40 2513
8787.28 2388
8788.17 2233
8789.05 2167
8789.94 2035
8790.82 1863
8791.71 1893
8792.59 1782
8793.48 1854
8794.36 1806
8795.25 1793
8796.13 1897
8797.02 1882
8797.90 1890
8798.79 1976
8799.67 2070
8800.56 2089
8801.45 2020
8802.33 1901
8803.22 1844
8804.10 1962
8804.99 1842
8805.87 1789
8806.76 1715
8807.65 1662
8808.53 1646
8809.42 1612
8810.30 1566
8811.19 1600
8812.08 1489
8812.96 1514
8813.85 1607
8814.73 1754
8815.62 1729
8816.51 1718
8817.39 1678
8818.28 1688
8819.17 1612
8820.05 1543
8820.94 1645
8821.83 1516
8822.71 1509
8823.60 1458
8824.49 1606
8825.37 1579
8826.26 1641
8827.15 1589
8828.03 1575
8828.92 1523
8829.81 1451
8830.69 1483
8831.58 1516
8832.47 1539
8833.36 1488
8834.24 1456
8835.13 1514
8836.02 1534
8836.90 1473
8837.79 1463
8838.68 1456
8839.57 1522
8840.45 1422
8841.34 1351
8842.23 1353
8843.12 1458
8844.01 1411
8844.89 1414
8845.78 1307
8846.67 1292
8847.56 1434
8848.44 1442
8849.33 1431
8850.22 1419
8851.11 1323
8852.00 1307
8852.88 1313
8853.77 1333
8854.66 1345
8855.55 1300
8856.44 1329
8857.33 1367
8858.21 1320
8859.10 1314
8859.99 1313
8860.88 1411
8861.77 1358
8862.66 1434
8863.55 1359
8864.43 1345
8865.32 1400
8866.21 1373
8867.10 1320
8867.99 1276
8868.88 1280
8869.77 1261
8870.66 1211
8871.55 1244
8872.44 1234
8873.32 1249
8874.21 1291
8875.10 1245
8875.99 1237
8876.88 1214
8877.77 1280
8878.66 1219
8879.55 1210
8880.44 1136
8881.33 1241
8882.22 1226
8883.11 1179
8884.00 1178
8884.89 1240
8885.78 1210
8886.67 1224
8887.56 1262
8888.45 1164
8889.34 1203
8890.23 1165
8891.12 1123
8892.01 1118
8892.90 1101
8893.79 1138
8894.68 1175
8895.57 1174
8896.46 1125
8897.35 1056
8898.24 1066
8899.13 1052
8900.02 1118
8900.91 1162
8901.80 1174
8902.69 1119
8903.58 1127
8904.47 1136
8905.36 1096
8906.26 1065
8907.15 1126
8908.04 1081
8908.93 1029
8909.82 1078
8910.71 1012
8911.60 1139
8912.49 1168
8913.38 1080
8914.28 1112
8915.17 1151
8916.06 1108
8916.95 1060
8917.84 1058
8918.73 1041
8919.62 1139
8920.52 1036
8921.41 1053
8922.30 1177
8923.19 1125
8924.08 1188
8924.97 1101
8925.87 1021
8926.76 1088
8927.65 1059
8928.54 1131
8929.43 1073
8930.33 1125
8931.22 1095
8932.11 1030
8933.00 1034
8933.89 1054
8934.79 994
8935.68 1016
8936.57 987
8937.46 1013
8938.36 995
8939.25 1010
8940.14 1082
8941.03 1036
8941.93 973
8942.82 955
8943.71 884
8944.60 952
8945.50 1025
8946.39 1066
8947.28 1065
8948.18 1035
8949.07 1042
8949.96 1084
8950.85 1004
8951.75 953
8952.64 961
8953.53 998
8954.43 999
8955.32 978
8956.21 986
8957.11 984
8958.00 1011
8958.89 1027
8959.79 958
8960.68 917
8961.57 993
8962.47 1086
8963.36 1001
8964.26 965
8965.15 1008
8966.04 1073
8966.94 1074
8967.83 1086
8968.73 1087
8969.62 1099
8970.51 1074
8971.41 1018
8972.30 1028
8973.20 1083
8974.09 1031
8974.98 1047
8975.88 1010
8976.77 928
8977.67 923
8978.56 999
8979.46 989
8980.35 951
8981.25 918
8982.14 882
8983.03 906
8983.93 911
8984.82 885
8985.72 920
8986.61 907
8987.51 906
8988.40 959
8989.30 890
8990.19 905
8991.09 915
8991.98 870
8992.88 869
8993.77 915
8994.67 941
8995.56 946
8996.46 987
8997.36 927
8998.25 896
8999.15 909
9000.04 975
9000.94 944
9001.83 919
9002.73 858
9003.62 906
9004.52 896
9005.42 968
9006.31 930
9007.21 925
9008.10 971
9009.00 888
9009.90 923
9010.79 810
9011.69 881
9012.58 955
9013.48 873
9014.38 852
9015.27 880
9016.17 884
9017.07 848
9017.96 852
9018.86 810
9019.76 847
9020.65 878
9021.55 824
9022.44 873
9023.34 929
9024.24 872
9025.14 871
9026.03 893
9026.93 886
9027.83 918
9028.72 826
9029.62 910
9030.52 949
9031.41 861
9032.31 806
9033.21 840
9034.11 881
9035.00 891
9035.90 890
9036.80 913
9037.69 877
9038.59 866
9039.49 873
9040.39 817
9041.28 910
9042.18 830
9043.08 846
9043.98 861
9044.88 838
9045.77 877
9046.67 871
9047.57 852
9048.47 931
9049.36 851
9050.26 879
9051.16 936
9052.06 904
9052.96 815
9053.86 886
9054.75 862
9055.65 834
9056.55 814
9057.45 846
9058.35 862
9059.25 876
9060.14 977
9061.04 888
9061.94 945
9062.84 885
9063.74 881
9064.64 891
9065.54 870
9066.44 884
9067.33 905
9068.23 947
9069.13 814
9070.03 808
9070.93 823
9071.83 870
9072.73 864
9073.63 884
9074.53 851
9075.43 910
9076.33 837
9077.22 870
9078.12 896
9079.02 902
9079.92 882
9080.82 831
9081.72 859
9082.62 847
9083.52 822
9084.42 846
9085.32 799
9086.22 814
9087.12 865
9088.02 916
9088.92 899
9089.82 840
9090.72 904
9091.62 903
9092.52 917
9093.42 813
9094.32 804
9095.22 860
9096.12 868
9097.02 843
9097.92 818
9098.82 889
9099.72 886
9100.62 906
9101.52 862
9102.43 773
9103.33 822
9104.23 908
9105.13 897
9106.03 870
9106.93 868
9107.83 900
9108.73 881
9109.63 889
9110.53 900
9111.43 862
9112.33 893
9113.24 867
9114.14 820
9115.04 905
9115.94 910
9116.84 886
9117.74 831
9118.64 852
9119.55 840
9120.45 904
9121.35 887
9122.25 895
9123.15 800
9124.05 814
9124.96 839
9125.86 880
9126.76 937
9127.66 851
9128.56 812
9129.46 810
9130.37 884
9131.27 826
9132.17 810
9133.07 780
9133.97 842
9134.88 869
9135.78 879
9136.68 897
9137.58 836
9138.49 850
9139.39 829
9140.29 823
9141.19 813
9142.10 823
9143.00 800
9143.90 844
9144.80 799
9145.71 820
9146.61 851
9147.51 798
9148.42 820
9149.32 805
9150.22 764
9151.12 788
9152.03 823
9152.93 800
9153.83 849
9154.74 940
9155.64 863
9156.54 891
9157.45 856
9158.35 831
9159.25 842
9160.16 818
9161.06 826
9161.96 857
9162.87 860
9163.77 842
9164.68 806
9165.58 818
9166.48 837
9167.39 847
9168.29 855
9169.19 855
9170.10 826
9171.00 854
9171.91 893
9172.81 857
9173.72 830
9174.62 816
9175.52 787
9176.43 841
9177.33 866
9178.24 831
9179.14 850
9180.05 832
9180.95 868
9181.85 866
9182.76 812
9183.66 822
9184.57 868
9185.47 838
9186.38 846
9187.28 860
9188.19 822
9189.09 832
9190.00 805
9190.90 839
9191.81 864
9192.71 845
9193.62 849
9194.52 840
9195.43 879
9196.33 926
9197.24 931
9198.14 813
9199.05 863
9199.96 891
9200.86 917
9201.77 933
9202.67 950
9203.58 922
9204.48 1015
9205.39 1008
9206.29 1010
9207.20 964
9208.11 912
9209.01 866
9209.92 791
9210.82 830
9211.73 807
9212.64 849
9213.54 878
9214.45 849
9215.35 835
9216.26 888
9217.17 910
9218.07 872
9218.98 890
9219.89 911
9220.79 889
9221.70 820
9222.61 826
9223.51 882
9224.42 856
9225.33 744
9226.23 809
9227.14 881
9228.05 826
9228.95 836
9229.86 772
9230.77 838
9231.67 881
9232.58 800
9233.49 811
9234.40 852
9235.30 863
9236.21 843
9237.12 803
9238.02 783
9238.93 791
9239.84 823
9240.75 853
9241.65 775
9242.56 804
9243.47 782
9244.38 781
9245.28 790
9246.19 770
9247.10 829
9248.01 839
9248.92 745
9249.82 777
9250.73 770
9251.64 785
9252.55 780
9253.46 767
9254.36 717
9255.27 772
9256.18 793
9257.09 810
9258.00 852
9258.90 793
9259.81 757
9260.72 837
9261.63 893
9262.54 830
9263.45 789
9264.36 777
9265.26 851
9266.17 812
9267.08 814
9267.99 773
9268.90 781
9269.81 800
9270.72 838
9271.63 759
9272.54 738
9273.44 821
9274.35 794
9275.26 792
9276.17 770
9277.08 831
9277.99 868
9278.90 872
9279.81 879
9280.72 785
9281.63 790
9282.54 772
9283.45 746
9284.36 809
9285.27 820
9286.18 802
9287.09 767
9288.00 856
9288.91 868
9289.82 848
9290.73 821
9291.64 806
9292.55 818
9293.46 763
9294.37 786
9295.28 773
9296.19 797
9297.10 804
9298.01 828
9298.92 868
9299.83 850
9300.74 885
9301.65 889
9302.56 828
9303.47 798
9304.38 866
9305.29 825
9306.20 805
9307.11 754
9308.02 847
9308.93 783
9309.84 776
9310.75 759
9311.67 853
9312.58 892
9313.49 877
9314.40 852
9315.31 873
9316.22 883
9317.13 821
9318.04 844
9318.95 803
9319.87 831
9320.78 827
9321.69 892
9322.60 868
9323.51 893
9324.42 835
9325.34 775
9326.25 778
9327.16 797
9328.07 830
9328.98 828
9329.89 860
9330.81 802
9331.72 842
9332.63 833
9333.54 814
9334.45 836
9335.37 835
9336.28 841
9337.19 812
9338.10 669
9339.01 752
9339.93 797
9340.84 829
9341.75 880
9342.66 873
9343.58 884
9344.49 857
9345.40 811
9346.31 844
9347.23 825
9348.14 815
9349.05 896
9349.97 900
9350.88 855
9351.79 852
9352.70 795
9353.62 845
9354.53 894
9355.44 820
9356.36 822
9357.27 848
9358.18 825
9359.10 848
9360.01 874
9360.92 815
9361.84 861
9362.75 902
9363.66 854
9364.58 762
9365.49 785
9366.40 886
9367.32 887
9368.23 891
9369.15 868
9370.06 868
9370.97 853
9371.89 841
9372.80 803
9373.71 800
9374.63 900
9375.54 881
9376.46 911
9377.37 881
9378.29 924
9379.20 937
9380.11 917
9381.03 921
9381.94 937
9382.86 885
9383.77 844
9384.69 869
9385.60 956
9386.51 965
9387.43 889
9388.34 917
9389.26 1025
9390.17 953
9391.09 959
9392.00 1023
9392.92 1016
9393.83 1045
9394.75 988
9395.66 1070
9396.58 1001
9397.49 974
9398.41 1032
9399.32 1114
9400.24 1053
9401.15 1035
9402.07 959
9402.99 1007
9403.90 1003
9404.82 934
9405.73 950
9406.65 916
9407.56 888
9408.48 936
9409.39 958
9410.31 978
9411.23 939
9412.14 900
9413.06 937
9413.97 959
9414.89 919
9415.81 903
9416.72 900
9417.64 870
9418.55 984
9419.47 918
9420.39 898
9421.30 1019
9422.22 973
9423.14 974
9424.05 933
9424.97 999
9425.89 928
9426.80 1024
9427.72 1046
9428.64 988
9429.55 918
9430.47 868
9431.39 914
9432.30 1023
9433.22 968
9434.14 950
9435.05 1016
9435.97 996
9436.89 974
9437.80 974
9438.72 967
9439.64 949
9440.56 950
9441.47 978
9442.39 1021
9443.31 1061
9444.23 1060
9445.14 1046
9446.06 977
9446.98 964
9447.90 991
9448.81 1011
9449.73 1047
9450.65 1073
9451.57 1067
9452.48 1277
9453.40 1409
9454.32 1448
9455.24 1466
9456.16 1394
9457.07 1386
9457.99 1391
9458.91 1296
9459.83 1263
9460.75 1194
9461.66 1104
9462.58 1105
9463.50 1020
9464.42 999
9465.34 972
9466.26 982
9467.18 992
9468.09 1020
9469.01 996
9469.93 991
9470.85 1007
9471.77 1016
9472.69 954
9473.61 942
9474.53 997
9475.44 983
9476.36 990
9477.28 949
9478.20 939
9479.12 931
9480.04 1013
9480.96 1001
9481.88 998
9482.80 1006
9483.72 1042
9484.64 1056
9485.56 1106
9486.47 1111
9487.39 1051
9488.31 984
9489.23 1094
9490.15 939
9491.07 973
9491.99 1020
9492.91 966
9493.83 1004
9494.75 953
9495.67 958
9496.59 985
9497.51 898
9498.43 945
9499.35 1013
9500.27 960
9501.19 940
9502.11 977
9503.03 1013
9503.95 998
9504.87 994
9505.79 957
9506.71 932
9507.64 989
9508.56 901
9509.48 872
9510.40 903
9511.32 974
9512.24 929
9513.16 971
9514.08 950
9515.00 928
9515.92 1012
9516.84 988
9517.76 933
9518.68 1014
9519.61 963
9520.53 964
9521.45 952
9522.37 982
9523.29 997
9524.21 959
9525.13 933
9526.05 1019
9526.98 1044
9527.90 1039
9528.82 995
9529.74 1013
9530.66 1056
9531.58 1110
9532.51 1126
9533.43 1205
9534.35 1141
9535.27 1117
9536.19 1106
9537.11 1185
9538.04 1172
9538.96 1091
9539.88 996
9540.80 1002
9541.73 1048
9542.65 1070
9543.57 1028
9544.49 936
9545.41 917
9546.34 938
9547.26 891
9548.18 907
9549.10 963
9550.03 955
9550.95 897
9551.87 908
9552.79 914
9553.72 898
9554.64 928
9555.56 921
9556.49 985
9557.41 977
9558.33 931
9559.25 917
9560.18 910
9561.10 918
9562.02 993
9562.95 1002
9563.87 893
9564.79 944
9565.72 941
9566.64 919
9567.56 1008
9568.49 979
9569.41 1066
9570.33 938
9571.26 981
9572.18 970
9573.11 916
9574.03 962
9574.95 966
9575.88 935
9576.80 937
9577.72 939
9578.65 960
9579.57 917
9580.50 881
9581.42 949
9582.34 964
9583.27 873
9584.19 897
9585.12 970
9586.04 974
9586.97 918
9587.89 1008
9588.81 961
9589.74 982
9590.66 984
9591.59 1010
9592.51 1036
9593.44 982
9594.36 977
9595.29 958
9596.21 939
9597.14 947
9598.06 994
9598.99 985
9599.91 1045
9600.84 992
9601.76 1107
9602.69 1003
9603.61 1061
9604.54 1136
9605.46 1115
9606.39 1010
9607.31 1011
9608.24 1059
9609.16 1069
9610.09 1084
9611.01 1089
9611.94 1104
9612.87 1035
9613.79 1035
9614.72 1036
9615.64 1076
9616.57 1150
9617.49 1168
9618.42 1096
9619.35 1125
9620.27 1189
9621.20 1124
9622.12 1102
9623.05 1183
9623.98 1314
9624.90 1176
9625.83 1178
9626.76 1297
9627.68 1240
9628.61 1269
9629.53 1363
9630.46 1331
9631.39 1366
9632.31 1392
9633.24 1459
9634.17 1475
9635.09 1491
9636.02 1520
9636.95 1553
9637.87 1665
9638.80 1688
9639.73 1710
9640.65 1721
9641.58 1630
9642.51 1598
9643.44 1695
9644.36 1677
9645.29 1738
9646.22 1783
9647.14 1736
9648.07 1907
9649.00 2173
9649.93 2267
9650.85 2382
9651.78 2344
9652.71 2395
9653.64 2331
9654.56 2200
9655.49 2016
9656.42 1878
9657.35 1843
9658.27 1727
9659.20 1603
9660.13 1544
9661.06 1578
9661.99 1467
9662.91 1389
9663.84 1417
9664.77 1361
9665.70 1372
9666.63 1495
9667.56 1523
9668.48 1439
9669.41 1353
9670.34 1416
9671.27 1479
9672.20 1389
9673.13 1362
9674.05 1427
9674.98 1442
9675.91 1379
9676.84 1418
9677.77 1394
9678.70 1363
9679.63 1437
9680.56 1451
9681.48 1548
9682.41 1554
9683.34 1441
9684.27 1448
9685.20 1494
9686.13 1492
9687.06 1579
9687.99 1561
9688.92 1589
9689.85 1552
9690.78 1605
9691.71 1609
9692.63 1621
9693.56 1664
9694.49 1598
9695.42 1587
9696.35 1690
9697.28 1591
9698.21 1577
9699.14 1733
9700.07 1748
9701.00 1668
9701.93 1726
9702.86 1667
9703.79 1664
9704.72 1601
9705.65 1509
9706.58 1473
9707.51 1394
9708.44 1348
9709.37 1330
9710.30 1210
9711.23 1382
9712.16 1269
9713.09 1323
9714.02 1305
9714.95 1290
9715.89 1327
9716.82 1294
9717.75 1322
9718.68 1381
9719.61 1341
9720.54 1345
9721.47 1402
9722.40 1351
9723.33 1383
9724.26 1345
9725.19 1256
9726.12 1212
9727.06 1259
9727.99 1342
9728.92 1369
9729.85 1279
9730.78 1275
9731.71 1338
9732.64 1320
9733.57 1399
9734.51 1319
9735.44 1297
9736.37 1298
9737.30 1231
9738.23 1203
9739.16 1213
9740.10 1311
9741.03 1214
9741.96 1289
9742.89 1242
9743.82 1195
9744.75 1201
9745.69 1249
9746.62 1179
9747.55 1252
9748.48 1280
9749.41 1227
9750.35 1245
9751.28 1223
9752.21 1270
9753.14 1202
9754.08 1216
9755.01 1237
9755.94 1227
9756.87 1236
9757.81 1251
9758.74 1254
9759.67 1266
9760.60 1281
9761.54 1257
9762.47 1254
9763.40 1267
9764.34 1181
9765.27 1299
9766.20 1236
9767.13 1245
9768.07 1287
9769.00 1311
9769.93 1354
9770.87 1352
9771.80 1300
9772.73 1272
9773.67 1308
9774.60 1239
9775.53 1195
9776.47 1194
9777.40 1275
9778.33 1304
9779.27 1314
9780.20 1327
9781.14 1316
9782.07 1339
9783.00 1322
9783.94 1412
9784.87 1413
9785.80 1426
9786.74 1488
9787.67 1448
9788.61 1380
9789.54 1322
9790.47 1270
9791.41 1287
9792.34 1293
9793.28 1334
9794.21 1291
9795.15 1212
9796.08 1241
9797.01 1191
9797.95 1320
9798.88 1275
9799.82 1373
9800.75 1329
9801.69 1422
9802.62 1391
9803.56 1345
9804.49 1329
9805.43 1325
9806.36 1286
9807.30 1188
9808.23 1122
9809.17 1166
9810.10 1133
9811.04 1137
9811.97 1123
9812.91 1077
9813.84 1092
9814.78 1072
9815.71 1054
9816.65 1011
9817.58 1006
9818.52 1011
9819.46 1104
9820.39 1041
9821.33 1056
9822.26 1068
9823.20 1068
9824.13 1014
9825.07 1052
9826.00 1013
9826.94 1052
9827.88 1025
9828.81 997
9829.75 993
9830.68 989
9831.62 1009
9832.56 1004
9833.49 1027
9834.43 1025
9835.37 1028
9836.30 1035
9837.24 1073
9838.17 1052
9839.11 980
9840.05 1057
9840.98 1002
9841.92 1011
9842.86 1115
9843.79 1082
9844.73 1069
9845.67 987
9846.60 984
9847.54 1023
9848.48 954
9849.42 986
9850.35 1018
9851.29 986
9852.23 1027
9853.16 1012
9854.10 993
9855.04 1091
9855.98 1028
9856.91 1013
9857.85 1008
9858.79 1069
9859.72 1006
9860.66 1008
9861.60 1008
9862.54 1013
9863.47 1009
9864.41 987
9865.35 989
9866.29 1040
9867.23 969
9868.16 1035
9869.10 1048
9870.04 946
9870.98 1017
9871.92 1015
9872.85 989
9873.79 984
9874.73 1040
9875.67 1070
9876.61 1136
9877.54 1117
9878.48 1017
9879.42 1064
9880.36 1129
9881.30 1137
9882.24 1152
9883.18 1179
9884.11 1183
9885.05 1096
9885.99 1087
9886.93 1108
9887.87 1006
9888.81 1107
9889.75 1040
9890.69 976
9891.62 1003
9892.56 1038
9893.50 1052
9894.44 958
9895.38 987
9896.32 1034
9897.26 1023
9898.20 1035
9899.14 1052
9900.08 1043
9901.02 1073
9901.96 1052
9902.90 1047
9903.83 1047
9904.77 986
9905.71 1078
9906.65 1111
9907.59 1068
9908.53 1031
9909.47 1069
9910.41 1154
9911.35 1166
9912.29 1122
9913.23 1102
9914.17 1122
9915.11 1138
9916.05 1176
9916.99 1114
9917.93 1167
9918.87 1160
9919.81 1117
9920.75 1145
9921.69 1098
9922.64 1221
9923.58 1280
9924.52 1395
9925.46 1663
9926.40 1853
9927.34 2051
9928.28 2146
9929.22 2362
9930.16 2460
9931.10 2260
9932.04 2168
9932.98 1931
9933.92 1716
9934.87 1483
9935.81 1317
9936.75 1251
9937.69 1129
9938.63 1204
9939.57 1113
9940.51 1128
9941.45 1058
9942.39 1034
9943.34 1026
9944.28 1077
9945.22 1119
9946.16 1083
9947.10 995
9948.04 1109
9948.99 998
9949.93 1014
9950.87 956
9951.81 912
9952.75 974
9953.69 988
9954.64 982
9955.58 945
9956.52 964
9957.46 977
9958.41 979
9959.35 1046
9960.29 996
9961.23 985
9962.17 943
9963.12 1021
9964.06 1041
9965.00 1005
9965.94 1126
9966.89 1187
9967.83 1149
9968.77 1041
9969.71 977
9970.66 986
9971.60 1038
9972.54 937
9973.49 936
9974.43 1001
9975.37 870
9976.31 860
9977.26 915
9978.20 951
9979.14 921
9980.09 855
9981.03 886
9981.97 839
9982.92 838
9983.86 882
9984.80 855
9985.75 907
9986.69 877
9987.63 794
9988.58 835
9989.52 851
9990.46 931
9991.41 985
9992.35 940
9993.30 856
9994.24 841
9995.18 823
9996.13 909
9997.07 909
9998.02 882
9998.96 977
9999.90 953
10000.85 959
10001.79 990
10002.74 952
10003.68 1000
10004.62 992
10005.57 1015
10006.51 946
10007.46 913
10008.40 1001
10009.35 926
10010.29 917
10011.24 898
10012.18 983
10013.13 954
10014.07 977
10015.01 900
10015.96 877
10016.90 803
10017.85 837
10018.79 871
10019.74 863
10020.68 845
10021.63 817
10022.58 820
10023.52 839
10024.47 867
10025.41 861
10026.36 867
10027.30 854
10028.25 855
10029.19 932
10030.14 843
10031.08 861
10032.03 851
10032.98 870
10033.92 889
10034.87 814
10035.81 758
10036.76 790
10037.70 812
10038.65 795
10039.60 784
10040.54 870
10041.49 835
10042.43 777
10043.38 842
10044.33 829
10045.27 820
10046.22 773
10047.17 819
10048.11 807
10049.06 808
10050.00 832
10050.95 856
10051.90 804
10052.84 811
10053.79 812
10054.74 817
10055.68 769
10056.63 781
10057.58 759
10058.52 786
10059.47 795
10060.42 775
10061.37 750
10062.31 775
10063.26 791
10064.21 785
10065.15 752
10066.10 773
10067.05 701
10068.00 798
10068.94 743
10069.89 707
10070.84 713
10071.79 753
10072.73 796
10073.68 775
10074.63 806
10075.58 788
10076.52 773
10077.47 726
10078.42 760
10079.37 737
10080.32 761
10081.26 747
10082.21 757
10083.16 806
10084.11 752
10085.06 757
10086.00 772
10086.95 744
10087.90 744
10088.85 729
10089.80 696
10090.75 705
10091.69 711
10092.64 698
10093.59 704
10094.54 708
10095.49 738
10096.44 697
10097.39 683
10098.33 724
10099.28 720
10100.23 697
10101.18 765
10102.13 722
10103.08 739
10104.03 685
10104.98 635
10105.93 675
10106.87 693
10107.82 735
10108.77 743
10109.72 669
10110.67 698
10111.62 626
10112.57 640
10113.52 722
10114.47 735
10115.42 652
10116.37 704
10117.32 652
10118.27 776
10119.22 701
10120.17 635
10121.12 666
10122.07 693
10123.02 650
10123.97 744
10124.92 697
10125.87 679
10126.82 675
10127.77 727
10128.72 705
10129.67 708
10130.62 728
10131.57 716
10132.52 696
10133.47 634
10134.42 668
10135.37 641
10136.32 706
10137.27 726
10138.22 718
10139.17 734
10140.12 648
10141.07 671
10142.02 702
10142.98 716
10143.93 694
10144.88 671
10145.83 666
10146.78 673
10147.73 721
10148.68 662
10149.63 669
10150.58 688
10151.54 620
10152.49 686
10153.44 667
10154.39 694
10155.34 665
10156.29 676
10157.24 757
10158.20 661
10159.15 673
10160.10 707
10161.05 660
10162.00 674
10162.95 649
10163.91 611
10164.86 640
10165.81 647
10166.76 717
10167.71 701
10168.67 747
10169.62 706
10170.57 642
10171.52 671
10172.47 662
10173.43 707
10174.38 602
10175.33 651
10176.28 710
10177.24 620
10178.19 703
10179.14 691
10180.09 655
10181.05 651
10182.00 693
10182.95 754
10183.90 729
10184.86 660
10185.81 668
10186.76 632
10187.72 697
10188.67 695
10189.62 690
10190.58 673
10191.53 688
10192.48 705
10193.43 675
10194.39 603
10195.34 701
10196.29 676
10197.25 688
10198.20 698
10199.16 652
10200.11 667
10201.06 711
10202.02 697
10202.97 669
10203.92 713
10204.88 749
10205.83 793
10206.78 747
10207.74 751
10208.69 816
10209.65 798
10210.60 835
10211.55 801
10212.51 789
10213.46 731
10214.42 749
10215.37 725
10216.33 696
10217.28 681
10218.23 641
10219.19 675
10220.14 679
10221.10 689
10222.05 679
10223.01 609
10223.96 660
10224.92 616
10225.87 619
10226.83 645
10227.78 662
10228.74 691
10229.69 648
10230.65 636
10231.60 653
10232.56 628
10233.51 661
10234.47 649
10235.42 689
10236.38 701
10237.33 687
10238.29 672
10239.24 695
10240.20 660
10241.15 560
10242.11 666
10243.06 650
10244.02 673
10244.98 661
10245.93 653
10246.89 643
10247.84 604
10248.80 639
10249.75 659
10250.71 649
10251.67 663
10252.62 670
10253.58 702
10254.53 611
10255.49 571
10256.45 638
10257.40 657
10258.36 640
10259.32 614
10260.27 614
10261.23 693
10262.18 661
10263.14 648
10264.10 590
10265.05 620
10266.01 610
10266.97 635
10267.92 669
10268.88 693
10269.84 622
10270.79 618
10271.75 585
10272.71 599
10273.67 611
10274.62 644
10275.58 616
10276.54 615
10277.49 631
10278.45 693
10279.41 683
10280.37 612
10281.32 602
10282.28 641
10283.24 623
10284.19 593
10285.15 656
10286.11 598
10287.07 656
10288.03 681
10288.98 629
10289.94 669
10290.90 684
10291.86 646
10292.81 634
10293.77 587
10294.73 599
10295.69 652
10296.65 644
10297.60 636
10298.56 606
10299.52 593
10300.48 656
10301.44 598
10302.40 587
10303.35 627
10304.31 579
10305.27 592
10306.23 622
10307.19 572
10308.15 634
10309.10 614
10310.06 629
10311.02 667
10311.98 605
10312.94 563
10313.90 609
10314.86 586
10315.82 601
10316.78 591
10317.73 549
10318.69 626
10319.65 603
10320.61 630
10321.57 541
10322.53 639
10323.49 620
10324.45 651
10325.41 603
10326.37 587
10327.33 588
10328.29 529
10329.25 569
10330.21 621
10331.17 561
10332.13 619
10333.09 640
10334.04 659
10335.00 641
10335.96 630
10336.92 603
10337.88 632
10338.84 658
10339.80 601
10340.76 582
10341.72 563
10342.68 601
10343.65 623
10344.61 612
10345.57 543
10346.53 607
10347.49 625
10348.45 599
10349.41 612
10350.37 596
10351.33 637
10352.29 614
10353.25 575
10354.21 599
10355.17 613
10356.13 619
10357.09 619
10358.05 594
10359.02 563
10359.98 548
10360.94 589
10361.90 598
10362.86 565
10363.82 513
10364.78 505
10365.74 556
10366.70 599
10367.67 598
10368.63 596
10369.59 577
10370.55 590
10371.51 597
10372.47 602
10373.43 645
10374.40 602
10375.36 622
10376.32 609
10377.28 581
10378.24 563
10379.21 623
10380.17 603
10381.13 590
10382.09 597
10383.05 586
10384.02 643
10384.98 607
10385.94 587
10386.90 580
10387.86 595
10388.83 612
10389.79 677
10390.75 670
10391.71 605
10392.68 611
10393.64 574
10394.60 599
10395.56 613
10396.53 617
10397.49 612
10398.45 595
10399.42 645
10400.38 624
10401.34 624
10402.30 620
10403.27 620
10404.23 641
10405.19 626
10406.16 704
10407.12 680
10408.08 631
10409.05 732
10410.01 667
10410.97 709
10411.94 723
10412.90 704
10413.86 702
10414.83 695
10415.79 735
10416.75 796
10417.72 938
10418.68 957
10419.65 996
10420.61 1072
10421.57 1116
10422.54 1082
10423.50 1134
10424.46 1037
10425.43 946
10426.39 900
10427.36 941
10428.32 735
10429.29 704
10430.25 768
10431.21 716
10432.18 668
10433.14 754
10434.11 625
10435.07 653
10436.04 612
10437.00 661
10437.97 664
10438.93 611
10439.90 647
10440.86 585
10441.82 613
10442.79 612
10443.75 601
10444.72 620
10445.68 630
10446.65 587
10447.61 570
10448.58 557
10449.54 632
10450.51 630
10451.48 582
10452.44 686
10453.41 663
10454.37 630
10455.34 606
10456.30 663
10457.27 579
10458.23 631
10459.20 637
10460.16 666
10461.13 635
10462.10 619
10463.06 652
10464.03 617
10464.99 644
10465.96 650
10466.93 620
10467.89 596
10468.86 594
10469.82 569
10470.79 539
10471.76 597
10472.72 595
10473.69 584
10474.65 621
10475.62 594
10476.59 572
10477.55 592
10478.52 581
10479.49 565
10480.45 582
10481.42 601
10482.39 593
10483.35 614
10484.32 606
10485.29 579
10486.25 607
10487.22 620
10488.19 568
10489.15 583
10490.12 598
10491.09 641
10492.06 678
10493.02 570
10493.99 597
10494.96 643
10495.92 680
10496.89 690
10497.86 689
10498.83 583
10499.79 611
10500.76 612
10501.73 624
10502.70 603
10503.66 618
10504.63 601
10505.60 582
10506.57 610
10507.54 562
10508.50 577
10509.47 591
10510.44 602
10511.41 594
10512.38 552
10513.34 579
10514.31 558
10515.28 608
10516.25 567
10517.22 608
10518.19 599
10519.15 595
10520.12 568
10521.09 543
10522.06 532
10523.03 587
10524.00 609
10524.96 589
10525.93 519
10526.90 595
10527.87 620
10528.84 631
10529.81 587
10530.78 550
10531.75 562
10532.72 606
10533.68 573
10534.65 628
10535.62 561
10536.59 576
10537.56 548
10538.53 545
10539.50 613
10540.47 587
10541.44 582
10542.41 583
10543.38 583
10544.35 625
10545.32 603
10546.29 525
10547.26 544
10548.23 550
10549.20 616
10550.17 544
10551.13 531
10552.10 540
10553.07 547
10554.04 563
10555.01 544
10555.98 594
10556.96 585
10557.93 527
10558.90 568
10559.87 637
10560.84 590
10561.81 618
10562.78 660
10563.75 612
10564.72 635
10565.69 594
10566.66 569
10567.63 578
10568.60 615
10569.57 624
10570.54 600
10571.51 577
10572.48 537
10573.45 567
10574.42 537
10575.40 592
10576.37 512
10577.34 526
10578.31 592
10579.28 547
10580.25 554
10581.22 582
10582.19 552
10583.17 530
10584.14 544
10585.11 549
10586.08 535
10587.05 536
10588.02 507
10588.99 522
10589.97 524
10590.94 546
10591.91 512
10592.88 542
10593.85 471
10594.82 542
10595.80 560
10596.77 548
10597.74 543
10598.71 548
10599.68 543
10600.66 537
10601.63 538
10602.60 519
10603.57 564
10604.55 561
10605.52 579
10606.49 545
10607.46 513
10608.44 512
10609.41 493
10610.38 507
10611.35 571
10612.33 467
10613.30 537
10614.27 533
10615.24 520
10616.22 514
10617.19 519
10618.16 495
10619.14 548
10620.11 524
10621.08 571
10622.05 548
10623.03 575
10624.00 538
10624.97 540
10625.95 516
10626.92 514
10627.89 527
10628.87 514
10629.84 533
10630.81 576
10631.79 591
10632.76 514
10633.74 531
10634.71 605
10635.68 552
10636.66 566
10637.63 553
10638.60 505
10639.58 534
10640.55 572
10641.53 503
10642.50 532
10643.47 531
10644.45 507
10645.42 549
10646.40 492
10647.37 527
10648.35 491
10649.32 534
10650.29 546
10651.27 495
10652.24 494
10653.22 514
10654.19 536
10655.17 508
10656.14 495
10657.12 473
10658.09 455
10659.07 462
10660.04 513
10661.02 552
10661.99 524
10662.97 522
10663.94 518
10664.92 455
10665.89 478
10666.87 507
10667.84 535
10668.82 533
10669.79 466
10670.77 507
10671.74 458
10672.72 490
10673.69 480
10674.67 517
10675.65 521
10676.62 478
10677.60 477
10678.57 485
10679.55 498
10680.52 509
10681.50 454
10682.48 474
10683.45 500
10684.43 511
10685.40 543
10686.38 518
10687.36 499
10688.33 481
10689.31 510
10690.28 512
10691.26 528
10692.24 455
10693.21 448
10694.19 449
10695.17 549
10696.14 463
10697.12 441
10698.10 493
10699.07 457
10700.05 480
10701.03 490
10702.00 510
10702.98 492
10703.96 445
10704.93 466
10705.91 464
10706.89 473
10707.86 451
10708.84 459
10709.82 445
10710.80 465
10711.77 522
10712.75 566
10713.73 475
10714.70 472
10715.68 452
10716.66 467
10717.64 503
10718.61 496
10719.59 509
10720.57 458
10721.55 494
10722.53 482
10723.50 528
10724.48 475
10725.46 448
10726.44 441
10727.41 490
10728.39 480
10729.37 474
10730.35 445
10731.33 490
10732.31 471
10733.28 460
10734.26 477
10735.24 463
10736.22 415
10737.20 463
10738.17 456
10739.15 415
10740.13 475
10741.11 461
10742.09 473
10743.07 507
10744.05 510
10745.03 431
10746.00 468
10746.98 448
10747.96 526
10748.94 461
10749.92 537
10750.90 535
10751.88 503
10752.86 512
10753.84 480
10754.82 513
10755.79 506
10756.77 470
10757.75 536
10758.73 553
10759.71 512
10760.69 463
10761.67 488
10762.65 472
10763.63 441
10764.61 477
10765.59 477
10766.57 490
10767.55 461
10768.53 456
10769.51 472
10770.49 449
10771.47 435
10772.45 417
10773.43 426
10774.41 418
10775.39 391
10776.37 403
10777.35 468
10778.33 465
10779.31 464
10780.29 506
10781.27 507
10782.25 517
10783.23 461
10784.21 451
10785.19 508
10786.17 475
10787.15 466
10788.13 508
10789.12 455
10790.10 418
10791.08 436
10792.06 454
10793.04 452
10794.02 465
10795.00 475
10795.98 436
10796.96 410
10797.94 421
10798.93 470
10799.91 437
10800.89 501
10801.87 516
10802.85 463
10803.83 470
10804.81 480
10805.80 488
10806.78 463
10807.76 432
10808.74 462
10809.72 410
10810.70 436
10811.69 410
10812.67 434
10813.65 455
10814.63 468
10815.61 541
10816.59 496
10817.58 468
10818.56 454
10819.54 487
10820.52 503
10821.51 498
10822.49 457
10823.47 485
10824.45 482
10825.43 499
10826.42 497
10827.40 436
10828.38 392
10829.37 432
10830.35 463
10831.33 435
10832.31 533
10833.30 418
10834.28 445
10835.26 482
10836.24 476
10837.23 474
10838.21 419
10839.19 465
10840.18 440
10841.16 460
10842.14 445
10843.13 439
10844.11 431
10845.09 446
10846.08 452
10847.06 425
10848.04 444
10849.03 448
10850.01 468
10850.99 546
10851.98 434
10852.96 456
10853.94 477
10854.93 484
10855.91 467
10856.90 448
10857.88 466
10858.86 495
10859.85 498
10860.83 408
10861.82 444
10862.80 530
10863.78 483
10864.77 437
10865.75 456
10866.74 485
10867.72 523
10868.71 504
10869.69 477
10870.67 490
10871.66 478
10872.64 479
10873.63 483
10874.61 486
10875.60 453
10876.58 483
10877.57 466
10878.55 461
10879.54 467
10880.52 520
10881.51 464
10882.49 547
10883.48 522
10884.46 493
10885.45 516
10886.43 497
10887.42 469
10888.40 489
10889.39 543
10890.37 552
10891.36 532
10892.34 509
10893.33 516
10894.32 503
10895.30 450
10896.29 505
10897.27 451
10898.26 410
10899.24 480
10900.23 509
10901.22 469
10902.20 472
10903.19 446
10904.17 442
10905.16 483
10906.15 441
10907.13 483
10908.12 546
10909.10 469
10910.09 510
10911.08 513
10912.06 491
10913.05 486
10914.04 532
10915.02 510
10916.01 529
10917.00 489
10917.98 460
10918.97 505
10919.96 486
10920.94 495
10921.93 516
10922.92 489
10923.90 454
10924.89 463
10925.88 507
10926.86 509
10927.85 546
10928.84 538
10929.82 502
10930.81 474
10931.80 525
10932.79 485
10933.77 535
10934.76 505
10935.75 479
10936.74 501
10937.72 504
10938.71 499
10939.70 525
10940.69 491
10941.67 516
10942.66 531
10943.65 529
10944.64 515
10945.63 523
10946.61 496
10947.60 542
10948.59 507
10949.58 560
10950.57 557
10951.55 535
10952.54 507
10953.53 512
10954.52 505
10955.51 589
10956.49 569
10957.48 566
10958.47 570
10959.46 580
10960.45 623
10961.44 585
10962.43 608
10963.41 583
10964.40 584
10965.39 595
10966.38 568
10967.37 558
10968.36 571
10969.35 565
10970.34 580
10971.33 531
10972.31 515
10973.30 568
10974.29 533
10975.28 526
10976.27 492
10977.26 527
10978.25 593
10979.24 574
10980.23 533
10981.22 530
10982.21 559
10983.20 579
10984.19 542
10985.18 569
10986.17 537
10987.16 538
10988.15 512
10989.14 527
10990.13 536
10991.12 525
10992.11 505
10993.10 499
10994.09 494
10995.08 536
10996.07 581
10997.06 602
10998.05 573
10999.04 570
11000.03 657
11001.02 676
11002.01 635
11003.00 567
11003.99 607
11004.98 623
11005.97 601
11006.96 592
11007.95 589
11008.94 532
11009.93 523
11010.92 528
11011.91 562
11012.91 569
11013.90 546
11014.89 504
11015.88 518
11016.87 514
11017.86 493
11018.85 498
11019.84 488
11020.83 513
11021.83 521
11022.82 487
11023.81 519
11024.80 553
11025.79 519
11026.78 476
11027.77 494
11028.77 564
11029.76 487
11030.75 495
11031.74 463
11032.73 478
11033.72 518
11034.72 529
11035.71 590
11036.70 508
11037.69 496
11038.68 520
11039.68 531
11040.67 511
11041.66 524
11042.65 516
11043.65 563
11044.64 500
11045.63 497
11046.62 498
11047.62 541
11048.61 535
11049.60 555
11050.59 571
11051.59 542
11052.58 522
11053.57 509
11054.56 524
11055.56 493
11056.55 505
11057.54 463
11058.54 449
11059.53 481
11060.52 507
11061.51 507
11062.51 484
11063.50 475
11064.49 481
11065.49 515
11066.48 486
11067.47 448
11068.47 432
11069.46 431
11070.45 494
11071.45 463
11072.44 517
11073.44 488
11074.43 494
11075.42 492
11076.42 471
11077.41 517
11078.40 496
11079.40 482
11080.39 492
11081.39 482
11082.38 495
11083.37 503
11084.37 481
11085.36 529
11086.36 505
11087.35 478
11088.35 472
11089.34 463
11090.33 478
11091.33 440
11092.32 421
11093.32 458
11094.31 491
11095.31 492
11096.30 441
11097.30 517
11098.29 465
11099.29 468
11100.28 469
11101.28 486
11102.27 519
11103.27 552
11104.26 490
11105.26 460
11106.25 455
11107.25 544
11108.24 561
11109.24 543
11110.23 480
11111.23 476
11112.22 523
11113.22 472
11114.21 536
11115.21 509
11116.20 516
11117.20 513
11118.20 487
11119.19 468
11120.19 513
11121.18 526
11122.18 519
11123.17 511
11124.17 484
11125.17 529
11126.16 521
11127.16 624
11128.15 602
11129.15 491
11130.15 508
11131.14 578
11132.14 550
11133.14 506
11134.13 517
11135.13 533
11136.13 534
11137.12 472
11138.12 485
11139.11 539
11140.11 480
11141.11 485
11142.10 498
11143.10 500
11144.10 476
11145.10 509
11146.09 546
11147.09 554
11148.09 496
11149.08 541
11150.08 511
11151.08 501
11152.07 504
11153.07 496
11154.07 526
11155.07 534
11156.06 474
11157.06 487
11158.06 476
11159.06 488
11160.05 488
11161.05 485
11162.05 480
11163.05 524
11164.04 459
11165.04 456
11166.04 466
11167.04 443
11168.04 492
11169.03 467
11170.03 512
11171.03 517
11172.03 518
11173.03 547
11174.02 537
11175.02 470
11176.02 483
11177.02 478
11178.02 483
11179.02 448
11180.01 426
11181.01 471
11182.01 498
11183.01 521
11184.01 543
11185.01 482
11186.00 459
11187.00 540
11188.00 514
11189.00 494
11190.00 510
11191.00 507
11192.00 476
11193.00 502
11194.00 509
11195.00 506
11195.99 505
11196.99 486
11197.99 431
11198.99 467
11199.99 513
11200.99 449
11201.99 490
11202.99 526
11203.99 489
11204.99 490
11205.99 552
11206.99 513
11207.99 498
11208.99 540
11209.99 502
11210.99 524
11211.99 547
11212.99 504
11213.99 517
11214.99 500
11215.99 495
11216.99 516
11217.99 480
11218.99 460
11219.99 472
11220.99 488
11221.99 522
11222.99 516
11223.99 502
11224.99 466
11225.99 505
11226.99 518
11227.99 508
11228.99 456
11229.99 512
11230.99 504
11231.99 485
11232.99 490
11233.99 450
11235.00 501
11236.00 510
11237.00 500
11238.00 500
11239.00 499
11240.00 465
11241.00 469
11242.00 503
11243.00 487
11244.01 515
11245.01 521
11246.01 493
11247.01 516
11248.01 531
11249.01 553
11250.01 542
11251.02 502
11252.02 502
11253.02 534
11254.02 504
11255.02 504
11256.02 472
11257.03 497
11258.03 493
11259.03 542
11260.03 513
11261.03 482
11262.04 498
11263.04 471
11264.04 530
11265.04 544
11266.05 485
11267.05 487
11268.05 506
11269.05 556
11270.05 550
11271.06 486
11272.06 512
11273.06 536
11274.07 590
11275.07 609
11276.07 533
11277.07 606
11278.08 589
11279.08 580
11280.08 604
11281.08 654
11282.09 664
11283.09 616
11284.09 597
11285.10 625
11286.10 606
11287.10 572
11288.11 492
11289.11 481
11290.11 521
11291.12 493
11292.12 556
11293.12 495
11294.13 452
11295.13 503
11296.13 519
11297.14 473
11298.14 487
11299.15 467
11300.15 427
11301.15 451
11302.16 531
11303.16 512
11304.16 500
11305.17 513
11306.17 443
11307.18 458
11308.18 496
11309.19 548
11310.19 481
11311.19 450
11312.20 481
11313.20 535
11314.21 513
11315.21 512
11316.22 494
11317.22 499
11318.23 517
11319.23 531
11320.23 568
11321.24 479
11322.24 508
11323.25 487
11324.25 464
11325.26 474
11326.26 493
11327.27 508
11328.27 443
11329.28 450
11330.28 411
11331.29 411
11332.29 469
11333.30 488
11334.30 479
11335.31 446
11336.32 485
11337.32 463
11338.33 505
11339.33 473
11340.34 485
11341.34 453
11342.35 446
11343.35 522
11344.36 456
11345.37 423
11346.37 463
11347.38 500
11348.38 437
11349.39 462
11350.40 485
11351.40 461
11352.41 440
11353.41 462
11354.42 467
11355.43 461
11356.43 509
11357.44 492
11358.45 477
11359.45 492
11360.46 537
11361.46 519
11362.47 505
11363.48 509
11364.48 511
11365.49 493
11366.50 491
11367.51 471
11368.51 475
11369.52 494
11370.53 487
11371.53 478
11372.54 522
11373.55 508
11374.55 469
11375.56 477
11376.57 482
11377.58 424
11378.58 447
11379.59 457
11380.60 415
11381.60 450
11382.61 446
11383.62 498
11384.63 499
11385.63 516
11386.64 470
11387.65 412
11388.66 418
11389.67 463
11390.67 429
11391.68 404
11392.69 440
11393.70 452
11394.71 456
11395.71 472
11396.72 475
11397.73 436
11398.74 457
11399.75 485
11400.75 442
11401.76 434
11402.77 451
11403.78 486
11404.79 460
11405.80 487
11406.80 475
11407.81 426
11408.82 447
11409.83 449
11410.84 439
11411.85 480
11412.86 445
11413.87 459
11414.87 455
11415.88 419
11416.89 432
11417.90 440
11418.91 439
11419.92 476
11420.93 454
11421.94 448
11422.95 458
11423.96 462
11424.97 469
11425.98 442
11426.98 452
11427.99 455
11429.00 429
11430.01 440
11431.02 506
11432.03 468
11433.04 433
11434.05 468
11435.06 440
11436.07 464
11437.08 475
11438.09 461
11439.10 482
11440.11 459
11441.12 496
11442.13 483
11443.14 438
11444.15 450
11445.16 497
11446.17 468
11447.18 454
11448.19 494
11449.20 489
11450.21 449
11451.22 472
11452.23 453
11453.25 453
11454.26 497
11455.27 482
11456.28 522
11457.29 486
11458.30 497
11459.31 496
11460.32 525
11461.33 462
11462.34 477
11463.35 521
11464.36 525
11465.38 482
11466.39 501
11467.40 501
11468.41 439
11469.42 439
11470.43 471
11471.44 518
11472.46 464
11473.47 482
11474.48 508
11475.49 495
11476.50 487
11477.51 478
11478.52 530
11479.54 550
11480.55 536
11481.56 496
11482.57 481
11483.58 523
11484.60 502
11485.61 497
11486.62 503
11487.63 519
11488.64 509
11489.66 552
11490.67 531
11491.68 452
11492.69 444
11493.71 526
11494.72 517
11495.73 511
11496.74 482
11497.76 501
11498.77 482
11499.78 539
11500.79 525
11501.81 545
11502.82 520
11503.83 536
11504.84 487
11505.86 516
11506.87 499
11507.88 563
11508.90 537
11509.91 517
11510.92 491
11511.94 524
11512.95 550
11513.96 554
11514.98 504
11515.99 496
11517.00 484
11518.02 524
11519.03 478
11520.04 508
11521.06 539
11522.07 506
11523.08 544
11524.10 517
11525.11 533
11526.13 499
11527.14 546
11528.15 514
11529.17 571
11530.18 521
11531.20 548
11532.21 585
11533.22 567
11534.24 576
11535.25 588
11536.27 569
11537.28 602
11538.29 554
11539.31 579
11540.32 602
11541.34 584
11542.35 596
11543.37 552
11544.38 590
11545.40 631
11546.41 575
11547.43 576
11548.44 566
11549.46 608
11550.47 694
11551.49 680
11552.50 593
11553.52 575
11554.53 570
11555.55 623
11556.56 579
11557.58 640
11558.59 646
11559.61 681
11560.62 664
11561.64 616
11562.65 604
11563.67 609
11564.68 666
11565.70 622
11566.71 681
11567.73 621
11568.75 637
11569.76 583
11570.78 641
11571.79 650
11572.81 693
11573.83 740
11574.84 693
11575.86 670
11576.87 706
11577.89 720
11578.91 685
11579.92 676
11580.94 653
11581.95 635
11582.97 694
11583.99 672
11585.00 822
11586.02 842
11587.04 815
11588.05 798
11589.07 819
11590.09 883
11591.10 852
11592.12 913
11593.14 858
11594.15 815
11595.17 940
11596.19 930
11597.20 884
11598.22 881
11599.24 929
11600.25 1029
11601.27 1140
11602.29 1190
11603.31 1133
11604.32 1218
11605.34 1286
11606.36 1328
11607.38 1272
11608.39 1261
11609.41 1188
11610.43 1144
11611.45 1134
11612.46 1038
11613.48 950
11614.50 994
11615.52 942
11616.53 950
11617.55 1025
11618.57 1060
11619.59 1017
11620.61 1030
11621.62 1001
11622.64 1039
11623.66 1068
11624.68 1045
11625.70 1025
11626.71 1056
11627.73 1118
11628.75 1126
11629.77 1158
11630.79 1284
11631.81 1420
11632.82 1517
11633.84 1690
11634.86 1716
11635.88 1805
11636.90 1792
11637.92 1693
11638.94 1590
11639.96 1500
11640.97 1430
11641.99 1314
11643.01 1199
11644.03 1185
11645.05 1024
11646.07 968
11647.09 919
11648.11 931
11649.13 868
11650.15 846
11651.17 831
11652.18 787
11653.20 791
11654.22 794
11655.24 749
11656.26 820
11657.28 823
11658.30 767
11659.32 783
11660.34 829
11661.36 789
11662.38 781
11663.40 749
11664.42 822
11665.44 823
11666.46 762
11667.48 798
11668.50 711
11669.52 773
11670.54 809
11671.56 783
11672.58 808
11673.60 809
11674.62 780
11675.64 724
11676.66 759
11677.68 806
11678.70 761
11679.72 719
11680.74 764
11681.77 751
11682.79 736
11683.81 739
11684.83 702
11685.85 723
11686.87 739
11687.89 760
11688.91 723
11689.93 683
11690.95 646
11691.97 739
11693.00 677
11694.02 680
11695.04 767
11696.06 718
11697.08 663
11698.10 630
11699.12 676
11700.14 627
11701.17 675
11702.19 684
11703.21 681
11704.23 701
11705.25 706
11706.27 675
11707.30 712
11708.32 723
11709.34 734
11710.36 772
11711.38 684
11712.41 705
11713.43 759
11714.45 766
11715.47 750
11716.49 773
11717.52 751
11718.54 723
11719.56 692
11720.58 756
11721.61 734
11722.63 682
11723.65 664
11724.67 689
11725.70 691
11726.72 702
11727.74 661
11728.76 619
11729.79 640
11730.81 655
11731.83 671
11732.86 654
11733.88 660
11734.90 607
11735.92 621
11736.95 655
11737.97 611
11738.99 619
11740.02 642
11741.04 607
11742.06 588
11743.09 592
11744.11 616
11745.13 652
11746.16 604
11747.18 641
11748.20 610
11749.23 610
11750.25 607
11751.27 602
11752.30 607
11753.32 598
11754.35 622
11755.37 589
11756.39 593
11757.42 632
11758.44 641
11759.47 587
11760.49 540
11761.51 529
11762.54 553
11763.56 543
11764.59 555
11765.61 517
11766.64 540
11767.66 561
11768.68 571
11769.71 528
11770.73 545
11771.76 593
11772.78 574
11773.81 565
11774.83 545
11775.86 561
11776.88 527
11777.91 536
11778.93 537
11779.96 530
11780.98 507
11782.01 498
11783.03 544
11784.06 542
11785.08 551
11786.11 468
11787.13 482
11788.16 534
11789.18 503
11790.21 553
11791.23 524
11792.26 526
11793.28 503
11794.31 482
11795.34 530
11796.36 514
11797.39 510
11798.41 512
11799.44 483
11800.46 459
11801.49 517
11802.52 499
11803.54 455
11804.57 465
11805.59 449
11806.62 484
11807.65 499
11808.67 532
11809.70 483
11810.73 474
11811.75 469
11812.78 487
11813.80 484
11814.83 473
11815.86 485
11816.88 485
11817.91 496
11818.94 496
11819.96 424
11820.99 464
11822.02 508
11823.04 527
11824.07 508
11825.10 467
11826.13 478
11827.15 498
11828.18 495
11829.21 520
11830.23 494
11831.26 512
11832.29 529
11833.32 509
11834.34 454
11835.37 427
11836.40 462
11837.42 429
11838.45 483
11839.48 498
11840.51 474
11841.54 487
11842.56 510
11843.59 528
11844.62 453
11845.65 475
11846.67 431
11847.70 471
11848.73 442
11849.76 395
11850.79 450
11851.81 473
11852.84 491
11853.87 441
11854.90 384
11855.93 389
11856.95 421
11857.98 439
11859.01 489
11860.04 492
11861.07 477
11862.10 441
11863.13 481
11864.15 481
11865.18 466
11866.21 456
11867.24 465
11868.27 498
11869.30 447
11870.33 483
11871.36 466
11872.38 421
11873.41 399
11874.44 414
11875.47 430
11876.50 393
11877.53 455
11878.56 429
11879.59 445
11880.62 447
11881.65 411
11882.68 461
11883.71 423
11884.74 436
11885.77 457
11886.80 422
11887.82 435
11888.85 482
11889.88 423
11890.91 401
11891.94 409
11892.97 409
11894.00 407
11895.03 373
11896.06 413
11897.09 409
11898.12 406
11899.15 406
11900.18 412
11901.21 439
11902.24 417
11903.27 467
11904.31 465
11905.34 438
11906.37 496
11907.40 434
11908.43 457
11909.46 453
11910.49 476
11911.52 471
11912.55 411
11913.58 431
11914.61 408
11915.64 414
11916.67 457
11917.70 424
11918.73 434
11919.77 414
11920.80 442
11921.83 402
11922.86 373
11923.89 404
11924.92 446
11925.95 457
11926.98 427
11928.02 391
11929.05 429
11930.08 437
11931.11 485
11932.14 465
11933.17 446
11934.21 458
11935.24 375
11936.27 424
11937.30 437
11938.33 459
11939.36 432
11940.40 420
11941.43 388
11942.46 374
11943.49 434
11944.52 464
11945.56 409
11946.59 427
11947.62 421
11948.65 425
11949.69 407
11950.72 394
11951.75 375
11952.78 422
11953.82 363
11954.85 388
11955.88 403
11956.91 404
11957.95 402
11958.98 390
11960.01 417
11961.04 388
11962.08 407
11963.11 388
11964.14 411
11965.18 372
11966.21 363
11967.24 391
11968.27 392
11969.31 405
11970.34 404
11971.37 422
11972.41 428
11973.44 407
11974.47 420
11975.51 447
11976.54 387
11977.58 393
11978.61 428
11979.64 420
11980.68 405
11981.71 375
11982.74 436
11983.78 454
11984.81 372
11985.85 398
11986.88 393
11987.91 414
11988.95 429
11989.98 416
11991.02 393
11992.05 398
11993.08 429
11994.12 398
11995.15 421
11996.19 432
11997.22 426
11998.26 391
11999.29 382
12000.32 348
12001.36 391
12002.39 411
12003.43 421
12004.46 389
12005.50 352
12006.53 434
12007.57 409
12008.60 436
12009.64 427
12010.67 394
12011.71 433
12012.74 421
12013.78 411
12014.81 439
12015.85 420
12016.88 412
12017.92 412
12018.95 401
12019.99 409
12021.02 385
12022.06 409
12023.10 432
12024.13 416
12025.17 427
12026.20 434
12027.24 426
12028.27 431
12029.31 442
12030.34 394
12031.38 423
12032.42 397
12033.45 405
12034.49 418
12035.52 390
12036.56 420
12037.60 402
12038.63 427
12039.67 433
12040.71 436
12041.74 428
12042.78 389
12043.81 391
12044.85 405
12045.89 354
12046.92 411
12047.96 435
12049.00 433
12050.03 414
12051.07 406
12052.11 392
12053.14 412
12054.18 384
12055.22 360
12056.25 354
12057.29 359
12058.33 387
12059.37 367
12060.40 384
12061.44 372
12062.48 364
12063.51 423
12064.55 380
12065.59 391
12066.63 453
12067.66 471
12068.70 413
12069.74 378
12070.78 361
12071.81 406
12072.85 387
12073.89 431
12074.93 418
12075.97 448
12077.00 406
12078.04 378
12079.08 395
12080.12 423
12081.15 468
12082.19 402
12083.23 382
12084.27 401
12085.31 381
12086.35 391
12087.38 390
12088.42 392
12089.46 444
12090.50 412
12091.54 377
12092.58 362
12093.61 363
12094.65 405
12095.69 417
12096.73 395
12097.77 449
12098.81 429
12099.85 404
12100.89 393
12101.92 426
12102.96 430
12104.00 414
12105.04 423
12106.08 447
12107.12 415
12108.16 376
12109.20 428
12110.24 438
12111.28 396
12112.32 390
12113.36 375
12114.39 378
12115.43 420
12116.47 406
12117.51 372
12118.55 352
12119.59 389
12120.63 379
12121.67 387
12122.71 402
12123.75 380
12124.79 415
12125.83 395
12126.87 379
12127.91 367
12128.95 366
12129.99 395
12131.03 349
12132.07 354
12133.11 372
12134.15 407
12135.19 346
12136.23 348
12137.27 345
12138.31 358
12139.35 438
12140.40 360
12141.44 354
12142.48 361
12143.52 382
12144.56 409
12145.60 369
12146.64 419
12147.68 386
12148.72 403
12149.76 414
12150.80 402
12151.84 362
12152.89 390
12153.93 370
12154.97 313
12156.01 387
12157.05 395
12158.09 393
12159.13 384
12160.17 372
12161.22 362
12162.26 396
12163.30 392
12164.34 381
12165.38 397
12166.42 362
12167.47 368
12168.51 385
12169.55 389
12170.59 361
12171.63 347
12172.67 415
12173.72 371
12174.76 372
12175.80 339
12176.84 358
12177.89 371
12178.93 359
12179.97 379
12181.01 420
12182.05 400
12183.10 396
12184.14 366
12185.18 373
12186.22 391
12187.27 422
12188.31 440
12189.35 371
12190.39 339
12191.44 377
12192.48 409
12193.52 363
12194.57 367
12195.61 336
12196.65 366
12197.69 370
12198.74 402
12199.78 375
12200.82 398
12201.87 403
12202.91 364
12203.95 367
12205.00 369
12206.04 361
12207.08 381
12208.13 356
12209.17 358
12210.21 350
12211.26 380
12212.30 360
12213.35 373
12214.39 371
12215.43 399
12216.48 389
12217.52 369
12218.56 350
12219.61 341
12220.65 411
12221.70 385
12222.74 388
12223.78 381
12224.83 343
12225.87 366
12226.92 373
12227.96 343
12229.01 373
12230.05 359
12231.10 342
12232.14 427
12233.18 385
12234.23 348
12235.27 405
12236.32 382
12237.36 411
12238.41 410
12239.45 355
12240.50 378
12241.54 365
12242.59 372
12243.63 364
12244.68 392
12245.72 419
12246.77 401
12247.81 356
12248.86 414
12249.90 376
12250.95 390
12251.99 417
12253.04 415
12254.08 403
12255.13 372
12256.18 349
12257.22 381
12258.27 366
12259.31 342
12260.36 387
12261.40 395
12262.45 355
12263.50 350
12264.54 361
12265.59 366
12266.63 383
12267.68 390
12268.73 331
12269.77 298
12270.82 333
12271.86 363
12272.91 373
12273.96 325
12275.00 305
12276.05 345
12277.10 386
12278.14 336
12279.19 294
12280.23 289
12281.28 338
12282.33 355
12283.37 327
12284.42 330
12285.47 337
12286.52 366
12287.56 373
12288.61 387
12289.66 374
12290.70 372
12291.75 318
12292.80 324
12293.84 356
12294.89 342
12295.94 349
12296.99 360
12298.03 345
12299.08 329
12300.13 366
12301.18 389
12302.22 381
12303.27 369
12304.32 366
12305.37 320
12306.41 348
12307.46 365
12308.51 336
12309.56 305
12310.60 315
12311.65 305
12312.70 333
12313.75 369
12314.80 354
12315.84 342
12316.89 379
12317.94 353
12318.99 345
12320.04 360
12321.09 377
12322.13 391
12323.18 364
12324.23 284
12325.28 326
12326.33 352
12327.38 337
12328.42 355
12329.47 320
12330.52 327
12331.57 300
12332.62 330
12333.67 329
12334.72 330
12335.77 322
12336.82 326
12337.86 407
12338.91 365
12339.96 359
12341.01 312
12342.06 316
12343.11 326
12344.16 300
12345.21 312
12346.26 304
12347.31 337
12348.36 353
12349.41 336
12350.46 348
12351.51 337
12352.56 363
12353.60 314
12354.65 292
12355.70 288
12356.75 337
12357.80 353
12358.85 340
12359.90 382
12360.95 341
12362.00 381
12363.05 386
12364.10 330
12365.15 335
12366.20 322
12367.25 340
12368.31 339
12369.36 331
12370.41 361
12371.46 444
12372.51 389
12373.56 319
12374.61 332
12375.66 335
12376.71 380
12377.76 368
12378.81 337
12379.86 335
12380.91 324
12381.96 352
12383.01 332
12384.07 307
12385.12 333
12386.17 317
12387.22 314
12388.27 326
12389.32 307
12390.37 319
12391.42 341
12392.47 349
12393.53 361
12394.58 299
12395.63 319
12396.68 357
12397.73 318
12398.78 314
12399.84 287
12400.89 334
12401.94 374
12402.99 347
12404.04 356
12405.09 374
12406.15 343
12407.20 324
12408.25 312
12409.30 317
12410.35 338
12411.41 304
12412.46 364
12413.51 344
12414.56 340
12415.62 336
12416.67 351
12417.72 353
12418.77 316
12419.83 315
12420.88 347
12421.93 336
12422.98 282
12424.04 284
12425.09 293
12426.14 320
12427.19 366
12428.25 348
12429.30 369
12430.35 350
12431.41 340
12432.46 338
12433.51 339
12434.57 316
12435.62 369
12436.67 351
12437.72 338
12438.78 375
12439.83 348
12440.88 319
12441.94 309
12442.99 318
12444.05 333
12445.10 372
12446.15 400
12447.21 402
12448.26 342
12449.31 337
12450.37 357
12451.42 348
12452.48 372
12453.53 369
12454.58 408
12455.64 382
12456.69 371
12457.75 387
12458.80 405
12459.85 375
12460.91 363
12461.96 370
12463.02 317
12464.07 380
12465.13 339
12466.18 319
12467.23 350
12468.29 312
12469.34 347
12470.40 363
12471.45 348
12472.51 363
12473.56 353
12474.62 334
12475.67 354
12476.73 355
12477.78 348
12478.84 374
12479.89 359
12480.95 384
12482.00 484
12483.06 415
12484.11 372
12485.17 386
12486.22 384
12487.28 374
12488.33 382
12489.39 411
12490.45 421
12491.50 472
12492.56 471
12493.61 497
12494.67 504
12495.72 513
12496.78 494
12497.84 517
12498.89 542
12499.95 531
12501.00 503
12502.06 468
12503.11 445
12504.17 411
12505.23 452
12506.28 372
12507.34 400
12508.40 367
12509.45 331
12510.51 353
12511.56 351
12512.62 370
12513.68 386
12514.73 423
12515.79 395
12516.85 343
12517.90 373
12518.96 368
12520.02 373
12521.07 330
12522.13 335
12523.19 387
12524.24 389
12525.30 330
12526.36 329
12527.42 357
12528.47 412
12529.53 374
12530.59 366
12531.64 398
12532.70 411
12533.76 360
12534.82 361
12535.87 413
12536.93 409
12537.99 396
12539.05 365
12540.10 354
12541.16 386
12542.22 323
12543.28 306
12544.34 357
12545.39 358
12546.45 350
12547.51 358
12548.57 352
12549.62 315
12550.68 347
12551.74 346
12552.80 367
12553.86 376
12554.92 395
12555.97 374
12557.03 370
12558.09 386
12559.15 385
12560.21 335
12561.27 339
12562.32 407
12563.38 436
12564.44 402
12565.50 382
12566.56 389
12567.62 408
12568.68 384
12569.74 410
12570.79 401
12571.85 412
12572.91 432
12573.97 411
12575.03 411
12576.09 461
12577.15 469
12578.21 471
12579.27 467
12580.33 452
12581.39 468
12582.45 479
12583.50 409
12584.56 392
12585.62 374
12586.68 432
12587.74 364
12588.80 324
12589.86 393
12590.92 386
12591.98 356
12593.04 377
12594.10 371
12595.16 355
12596.22 365
12597.28 334
12598.34 388
12599.40 441
12600.46 384
12601.52 365
12602.58 365
12603.64 372
12604.70 337
12605.76 338
12606.82 321
12607.88 343
12608.94 326
12610.01 364
12611.07 345
12612.13 376
12613.19 370
12614.25 355
12615.31 376
12616.37 355
12617.43 387
12618.49 391
12619.55 333
12620.61 370
12621.67 386
12622.74 366
12623.80 317
12624.86 323
12625.92 341
12626.98 355
12628.04 322
12629.10 369
12630.16 378
12631.23 368
12632.29 332
12633.35 343
12634.41 345
12635.47 345
12636.53 353
12637.60 360
12638.66 397
12639.72 362
12640.78 319
12641.84 299
12642.90 332
12643.97 342
12645.03 356
12646.09 311
12647.15 323
12648.22 326
12649.28 381
12650.34 342
12651.40 341
12652.46 339
12653.53 390
12654.59 397
12655.65 372
12656.71 359
12657.78 347
12658.84 397
12659.90 405
12660.96 382
12662.03 328
12663.09 359
12664.15 376
12665.22 356
12666.28 358
12667.34 351
12668.41 347
12669.47 362
12670.53 364
12671.59 325
12672.66 345
12673.72 319
12674.78 354
12675.85 334
12676.91 325
12677.97 370
12679.04 346
12680.10 363
12681.16 365
12682.23 380
12683.29 381
12684.36 346
12685.42 340
12686.48 342
12687.55 359
12688.61 366
12689.67 381
12690.74 323
12691.80 394
12692.87 352
12693.93 354
12695.00 330
12696.06 338
12697.12 363
12698.19 349
12699.25 342
12700.32 382
12701.38 378
12702.45 338
12703.51 336
12704.57 312
12705.64 328
12706.70 372
12707.77 342
12708.83 326
12709.90 297
12710.96 324
12712.03 308
12713.09 322
12714.16 291
12715.22 345
12716.29 335
12717.35 318
12718.42 312
12719.48 304
12720.55 318
12721.61 332
12722.68 329
12723.74 342
12724.81 326
12725.87 339
12726.94 325
12728.01 329
12729.07 349
12730.14 340
12731.20 353
12732.27 297
12733.33 306
12734.40 284
12735.47 344
12736.53 372
12737.60 332
12738.66 305
12739.73 332
12740.80 298
12741.86 288
12742.93 315
12743.99 313
12745.06 322
12746.13 312
12747.19 318
12748.26 314
12749.33 332
12750.39 343
12751.46 326
12752.53 362
12753.59 288
12754.66 332
12755.73 332
12756.79 306
12757.86 322
12758.93 306
12759.99 305
12761.06 328
12762.13 372
12763.19 305
12764.26 340
12765.33 316
12766.39 326
12767.46 315
12768.53 315
12769.60 302
12770.66 290
12771.73 305
12772.80 299
12773.87 363
12774.93 282
12776.00 304
12777.07 295
12778.14 334
12779.20 333
12780.27 323
12781.34 305
12782.41 297
12783.47 309
12784.54 326
12785.61 300
12786.68 324
12787.75 307
12788.81 307
12789.88 283
12790.95 292
12792.02 294
12793.09 280
12794.16 307
12795.22 308
12796.29 346
12797.36 319
12798.43 353
12799.50 294
12800.57 286
12801.64 313
12802.70 318
12803.77 301
12804.84 347
12805.91 313
12806.98 304
12808.05 306
12809.12 277
12810.19 278
12811.25 282
12812.32 295
12813.39 301
12814.46 239
12815.53 246
12816.60 313
12817.67 321
12818.74 277
12819.81 342
12820.88 342
12821.95 345
12823.02 351
12824.09 274
12825.16 321
12826.23 286
12827.30 312
12828.36 259
12829.43 313
12830.50 305
12831.57 281
12832.64 267
12833.71 259
12834.78 287
12835.85 287
12836.92 257
12837.99 261
12839.06 256
12840.13 274
12841.21 287
12842.28 286
12843.35 306
12844.42 275
12845.49 286
12846.56 285
12847.63 285
12848.70 270
12849.77 242
12850.84 250
12851.91 274
12852.98 329
12854.05 288
12855.12 256
12856.19 265
12857.26 270
12858.34 280
12859.41 254
12860.48 278
12861.55 258
12862.62 263
12863.69 274
12864.76 311
12865.83 287
12866.91 221
12867.98 248
12869.05 246
12870.12 292
12871.19 268
12872.26 265
12873.33 287
12874.41 287
12875.48 272
12876.55 235
12877.62 252
12878.69 266
12879.76 287
12880.84 257
12881.91 275
12882.98 286
12884.05 265
12885.12 274
12886.20 270
12887.27 314
12888.34 313
12889.41 265
12890.49 254
12891.56 290
12892.63 263
12893.70 297
12894.78 244
12895.85 247
12896.92 249
12897.99 284
12899.07 325
12900.14 296
12901.21 276
12902.28 288
12903.36 282
12904.43 248
12905.50 284
12906.58 286
12907.65 294
12908.72 276
12909.80 257
12910.87 293
12911.94 300
12913.02 300
12914.09 269
12915.16 273
12916.24 307
12917.31 281
12918.38 274
12919.46 286
12920.53 304
12921.60 287
12922.68 302
12923.75 259
12924.82 260
12925.90 279
12926.97 325
12928.05 286
12929.12 319
12930.19 306
12931.27 293
12932.34 283
12933.42 235
12934.49 253
12935.56 233
12936.64 257
12937.71 301
12938.79 281
12939.86 252
12940.94 264
12942.01 252
12943.08 260
12944.16 288
12945.23 270
12946.31 301
12947.38 307
12948.46 305
12949.53 282
12950.61 246
12951.68 273
12952.76 281
12953.83 302
12954.91 243
12955.98 253
12957.06 272
12958.13 278
12959.21 278
12960.28 277
12961.36 282
12962.43 278
12963.51 268
12964.58 288
12965.66 241
12966.74 265
12967.81 286
12968.89 252
12969.96 280
12971.04 305
12972.11 286
12973.19 266
12974.27 269
12975.34 292
12976.42 266
12977.49 230
12978.57 254
12979.65 291
12980.72 274
12981.80 294
12982.87 274
12983.95 292
12985.03 290
12986.10 270
12987.18 326
12988.26 298
12989.33 300
12990.41 309
12991.48 291
12992.56 309
12993.64 299
12994.71 291
12995.79 302
12996.87 289
12997.94 320
12999.02 290
13000.10 280
13001.18 295
13002.25 299
13003.33 276
13004.41 282
13005.48 273
13006.56 278
13007.64 306
13008.72 293
13009.79 271
13010.87 309
13011.95 303
13013.02 295
13014.10 295
13015.18 304
13016.26 308
13017.33 264
13018.41 321
13019.49 285
13020.57 293
13021.65 272
13022.72 275
13023.80 297
13024.88 245
13025.96 233
13027.04 278
13028.11 316
13029.19 292
13030.27 290
13031.35 316
13032.43 310
13033.50 307
13034.58 298
13035.66 304
13036.74 301
13037.82 307
13038.90 314
13039.98 306
13041.05 278
13042.13 274
13043.21 292
13044.29 324
13045.37 318
13046.45 322
13047.53 307
13048.61 329
13049.68 290
13050.76 293
13051.84 305
13052.92 286
13054.00 306
13055.08 283
13056.16 309
13057.24 307
13058.32 269
13059.40 272
13060.48 301
13061.56 293
13062.64 296
13063.71 295
13064.79 269
13065.87 294
13066.95 276
13068.03 298
13069.11 264
13070.19 306
13071.27 293
13072.35 292
13073.43 271
13074.51 312
13075.59 314
13076.67 281
13077.75 289
13078.83 285
13079.91 271
13080.99 266
13082.07 277
13083.15 279
13084.23 277
13085.31 301
13086.40 296
13087.48 295
13088.56 297
13089.64 281
13090.72 287
13091.80 303
13092.88 295
13093.96 274
13095.04 257
13096.12 299
13097.20 294
13098.28 287
13099.36 272
13100.45 269
13101.53 287
13102.61 287
13103.69 309
13104.77 276
13105.85 265
13106.93 287
13108.01 269
13109.10 286
13110.18 274
13111.26 283
13112.34 267
13113.42 288
13114.50 263
13115.58 271
13116.67 274
13117.75 263
13118.83 280
13119.91 276
13120.99 302
13122.08 274
13123.16 291
13124.24 282
13125.32 305
13126.40 278
13127.49 267
13128.57 270
13129.65 293
13130.73 275
13131.82 281
13132.90 267
13133.98 257
13135.06 291
13136.15 266
13137.23 277
13138.31 303
13139.39 309
13140.48 311
13141.56 292
13142.64 282
13143.72 291
13144.81 295
13145.89 272
13146.97 259
13148.06 285
13149.14 281
13150.22 273
13151.31 245
13152.39 281
13153.47 279
13154.56 310
13155.64 310
13156.72 266
13157.81 267
13158.89 292
13159.97 283
13161.06 259
13162.14 277
13163.22 254
13164.31 273
13165.39 262
13166.47 268
13167.56 270
13168.64 263
13169.73 278
13170.81 266
13171.89 253
13172.98 276
13174.06 252
13175.15 287
13176.23 272
13177.31 261
13178.40 252
13179.48 276
13180.57 273
13181.65 268
13182.74 232
13183.82 276
13184.91 250
13185.99 234
13187.07 232
13188.16 270
13189.24 264
13190.33 277
13191.41 244
13192.50 243
13193.58 239
13194.67 249
13195.75 235
13196.84 262
13197.92 217
13199.01 282
13200.09 297
13201.18 273
13202.26 255
13203.35 281
13204.44 282
13205.52 248
13206.61 269
13207.69 254
13208.78 263
13209.86 256
13210.95 216
13212.03 258
13213.12 243
13214.21 242
13215.29 259
13216.38 256
13217.46 294
13218.55 249
13219.63 271
13220.72 287
13221.81 278
13222.89 251
13223.98 262
13225.07 242
13226.15 274
13227.24 282
13228.32 219
13229.41 262
13230.50 289
13231.58 274
13232.67 262
13233.76 288
13234.84 254
13235.93 230
13237.02 234
13238.10 256
13239.19 289
13240.28 274
13241.36 287
13242.45 297
13243.54 268
13244.62 251
13245.71 293
13246.80 273
13247.89 231
13248.97 252
13250.06 259
13251.15 250
13252.23 251
13253.32 259
13254.41 254
13255.50 276
13256.58 254
13257.67 264
13258.76 264
13259.85 237
13260.94 237
13262.02 249
13263.11 250
13264.20 262
13265.29 252
13266.37 238
13267.46 230
13268.55 278
13269.64 245
13270.73 311
13271.81 260
13272.90 265
13273.99 248
13275.08 271
13276.17 293
13277.26 284
13278.34 276
13279.43 277
13280.52 253
13281.61 252
13282.70 263
13283.79 281
13284.88 266
13285.96 317
13287.05 304
13288.14 263
13289.23 259
13290.32 238
13291.41 307
13292.50 278
13293.59 273
13294.68 263
13295.76 315
13296.85 258
13297.94 277
13299.03 260
13300.12 275
13301.21 260
13302.30 251
13303.39 243
13304.48 245
13305.57 272
13306.66 264
13307.75 254
13308.84 253
13309.93 261
13311.02 262
13312.11 248
13313.20 260
13314.29 278
13315.38 264
13316.47 260
13317.56 200
13318.65 227
13319.74 259
13320.83 271
13321.92 266
13323.01 257
13324.10 268
13325.19 272
13326.28 246
13327.37 266
13328.46 259
13329.55 252
13330.64 243
13331.73 278
13332.82 263
13333.91 274
13335.00 262
13336.09 265
13337.18 246
13338.27 252
13339.37 213
13340.46 247
13341.55 276
13342.64 287
13343.73 269
13344.82 243
13345.91 215
13347.00 239
13348.09 240
13349.19 302
13350.28 289
13351.37 280
13352.46 278
13353.55 293
13354.64 272
13355.73 259
13356.83 257
13357.92 245
13359.01 273
13360.10 236
13361.19 247
13362.28 273
13363.38 273
13364.47 263
13365.56 281
13366.65 256
13367.74 237
13368.84 234
13369.93 251
13371.02 242
13372.11 253
13373.21 259
13374.30 241
13375.39 256
13376.48 281
13377.58 271
13378.67 278
13379.76 219
13380.85 226
13381.95 251
13383.04 272
13384.13 263
13385.22 236
13386.32 217
13387.41 230
13388.50 228
13389.60 231
13390.69 250
13391.78 251
13392.87 273
13393.97 272
13395.06 291
13396.15 254
13397.25 225
13398.34 245
13399.43 229
13400.53 250
13401.62 243
13402.71 225
13403.81 280
13404.90 245
13406.00 257
13407.09 238
13408.18 213
13409.28 289
13410.37 307
13411.46 236
13412.56 229
13413.65 260
13414.75 249
13415.84 266
13416.93 251
13418.03 253
13419.12 245
13420.22 250
13421.31 223
13422.41 215
13423.50 247
13424.59 253
13425.69 263
13426.78 224
13427.88 260
13428.97 256
13430.07 228
13431.16 237
13432.26 236
13433.35 236
13434.45 238
13435.54 276
13436.64 286
13437.73 262
13438.82 265
13439.92 267
13441.02 212
13442.11 216
13443.21 223
13444.30 240
13445.40 253
13446.49 251
13447.59 231
13448.68 219
13449.78 229
13450.87 235
13451.97 213
13453.06 228
13454.16 239
13455.25 253
13456.35 245
13457.45 279
13458.54 234
13459.64 249
13460.73 257
13461.83 239
13462.93 276
13464.02 253
13465.12 227
13466.21 253
13467.31 259
13468.41 296
13469.50 272
13470.60 269
13471.70 245
13472.79 253
13473.89 238
13474.98 229
13476.08 250
13477.18 230
13478.27 263
13479.37 239
13480.47 244
13481.56 246
13482.66 254
13483.76 267
13484.85 246
13485.95 268
13487.05 269
13488.15 257
13489.24 296
13490.34 238
13491.44 244
13492.53 244
13493.63 232
13494.73 252
13495.83 278
13496.92 247
13498.02 243
13499.12 267
13500.22 223
13501.31 222
13502.41 237
13503.51 268
13504.61 298
13505.70 227
13506.80 231
13507.90 244
13509.00 241
13510.09 281
13511.19 260
13512.29 286
13513.39 252
13514.49 224
13515.58 246
13516.68 247
13517.78 266
13518.88 274
13519.98 236
13521.08 263
13522.17 253
13523.27 241
13524.37 215
13525.47 257
13526.57 245
13527.67 260
13528.77 239
13529.86 244
13530.96 238
13532.06 237
13533.16 211
13534.26 206
13535.36 243
13536.46 229
13537.56 255
13538.66 242
13539.75 220
13540.85 252
13541.95 256
13543.05 247
13544.15 211
13545.25 218
13546.35 237
13547.45 224
13548.55 231
13549.65 256
13550.75 274
13551.85 247
13552.95 244
13554.05 253
13555.15 245
13556.25 250
13557.35 230
13558.45 245
13559.55 233
13560.65 239
13561.75 257
13562.85 251
13563.95 246
13565.05 248
13566.15 254
13567.25 223
13568.35 231
13569.45 224
13570.55 205
13571.65 247
13572.75 225
13573.85 197
13574.95 241
13576.05 222
13577.15 227
13578.25 254
13579.35 279
13580.45 237
13581.55 203
13582.65 227
13583.75 268
13584.86 245
13585.96 227
13587.06 243
13588.16 264
13589.26 233
13590.36 228
13591.46 231
13592.56 244
13593.66 257
13594.77 231
13595.87 251
13596.97 232
13598.07 289
13599.17 255
13600.27 248
13601.37 262
13602.48 247
13603.58 231
13604.68 245
13605.78 261
13606.88 194
13607.99 220
13609.09 268
13610.19 259
13611.29 223
13612.39 240
13613.50 259
13614.60 231
13615.70 233
13616.80 222
13617.90 229
13619.01 248
13620.11 231
13621.21 234
13622.31 236
13623.42 250
13624.52 239
13625.62 239
13626.72 228
13627.83 211
13628.93 213
13630.03 248
13631.13 234
13632.24 273
13633.34 241
13634.44 255
13635.55 262
13636.65 292
13637.75 306
13638.86 252
13639.96 243
13641.06 227
13642.17 255
13643.27 243
13644.37 260
13645.48 261
13646.58 256
13647.68 247
13648.79 256
13649.89 239
13650.99 227
13652.10 240
13653.20 223
13654.30 238
13655.41 224
13656.51 227
13657.62 239
13658.72 269
13659.82 215
13660.93 239
13662.03 248
13663.14 226
13664.24 213
13665.34 201
13666.45 245
13667.55 269
13668.66 262
13669.76 247
13670.87 265
13671.97 297
13673.07 282
13674.18 242
13675.28 271
13676.39 270
13677.49 189
13678.60 195
13679.70 227
13680.81 245
13681.91 262
13683.02 256
13684.12 246
13685.23 225
13686.33 245
13687.44 220
13688.54 260
13689.65 260
13690.75 229
13691.86 229
13692.96 249
13694.07 272
13695.17 263
13696.28 241
13697.39 228
13698.49 246
13699.60 237
13700.70 244
13701.81 269
13702.91 271
13704.02 259
13705.13 242
13706.23 248
13707.34 230
13708.44 219
13709.55 256
13710.65 248
13711.76 241
13712.87 238
13713.97 237
13715.08 229
13716.19 234
13717.29 241
13718.40 262
13719.50 224
13720.61 238
13721.72 252
13722.82 265
13723.93 262
13725.04 256
13726.14 246
13727.25 268
13728.36 254
13729.46 256
13730.57 264
13731.68 251
13732.78 251
13733.89 256
13735.00 242
13736.11 258
13737.21 302
13738.32 260
13739.43 218
13740.53 245
13741.64 261
13742.75 246
13743.86 252
13744.96 256
13746.07 245
13747.18 256
13748.29 271
13749.39 295
13750.50 226
13751.61 227
13752.72 267
13753.82 287
13754.93 277
13756.04 220
13757.15 249
13758.26 273
13759.36 243
13760.47 227
13761.58 279
13762.69 289
13763.80 256
13764.91 263
13766.01 286
13767.12 248
13768.23 308
13769.34 265
13770.45 253
13771.56 276
13772.66 300
13773.77 283
13774.88 294
13775.99 312
13777.10 290
13778.21 314
13779.32 333
13780.42 312
13781.53 265
13782.64 256
13783.75 261
13784.86 241
13785.97 251
13787.08 255
13788.19 280
13789.30 268
13790.41 251
13791.52 247
13792.63 261
13793.73 252
13794.84 268
13795.95 239
13797.06 272
13798.17 279
13799.28 261
13800.39 255
13801.50 288
13802.61 218
13803.72 229
13804.83 258
13805.94 263
13807.05 284
13808.16 253
13809.27 271
13810.38 278
13811.49 251
13812.60 241
13813.71 276
13814.82 274
13815.93 261
13817.04 245
13818.15 293
13819.26 268
13820.37 238
13821.48 242
13822.59 266
13823.71 239
13824.82 245
13825.93 232
13827.04 265
13828.15 322
13829.26 235
13830.37 233
13831.48 242
13832.59 255
13833.70 224
13834.81 221
13835.92 240
13837.04 256
13838.15 219
13839.26 201
13840.37 195
13841.48 232
13842.59 217
13843.70 227
13844.81 254
13845.93 245
13847.04 232
13848.15 235
13849.26 220
13850.37 229
13851.48 227
13852.60 261
13853.71 232
13854.82 237
13855.93 234
13857.04 217
13858.16 251
13859.27 272
13860.38 270
13861.49 288
13862.60 247
13863.72 241
13864.83 264
13865.94 257
13867.05 229
13868.17 275
13869.28 241
13870.39 225
13871.50 223
13872.62 257
13873.73 237
13874.84 239
13875.95 213
13877.07 231
13878.18 211
13879.29 225
13880.40 234
13881.52 265
13882.63 258
13883.74 256
13884.86 281
13885.97 246
13887.08 245
13888.20 227
13889.31 258
13890.42 255
13891.54 250
13892.65 245
13893.76 250
13894.88 259
13895.99 232
13897.10 236
13898.22 208
13899.33 251
13900.44 253
13901.56 243
13902.67 248
13903.79 199
13904.90 242
13906.01 273
13907.13 243
13908.24 214
13909.36 234
13910.47 245
13911.58 263
13912.70 237
13913.81 241
13914.93 231
13916.04 253
13917.16 249
13918.27 230
13919.38 211
13920.50 212
13921.61 249
13922.73 235
13923.84 239
13924.96 201
13926.07 219
13927.19 284
13928.30 255
13929.42 220
13930.53 240
13931.65 229
13932.76 230
13933.88 235
13934.99 257
13936.11 243
13937.22 233
13938.34 286
13939.45 257
13940.57 242
13941.68 228
13942.80 267
13943.91 225
13945.03 210
13946.14 238
13947.26 265
13948.38 219
13949.49 260
13950.61 264
13951.72 258
13952.84 216
13953.95 233
13955.07 236
13956.19 213
13957.30 215
13958.42 273
13959.53 250
13960.65 234
13961.77 245
13962.88 218
13964.00 207
13965.11 201
13966.23 220
13967.35 195
13968.46 242
13969.58 230
13970.70 207
13971.81 235
13972.93 225
13974.05 220
13975.16 160
13976.28 212
13977.40 198
13978.51 222
13979.63 222
13980.75 228
13981.86 232
13982.98 230
13984.10 219
13985.22 209
13986.33 246
13987.45 258
13988.57 221
13989.68 232
13990.80 214
13991.92 213
13993.04 202
13994.15 241
13995.27 256
13996.39 229
13997.51 243
13998.62 241
13999.74 193
14000.86 219
14001.98 235
14003.10 212
14004.21 237
14005.33 238
14006.45 209
14007.57 208
14008.68 214
14009.80 241
14010.92 217
14012.04 231
14013.16 265
14014.28 260
14015.39 247
14016.51 222
14017.63 236
14018.75 228
14019.87 230
14020.99 224
14022.10 239
14023.22 248
14024.34 246
14025.46 250
14026.58 254
14027.70 239
14028.82 248
14029.94 217
14031.05 187
14032.17 209
14033.29 221
14034.41 264
14035.53 240
14036.65 203
14037.77 215
14038.89 205
14040.01 227
14041.13 210
14042.25 209
14043.37 231
14044.49 225
14045.60 237
14046.72 247
14047.84 269
14048.96 261
14050.08 225
14051.20 218
14052.32 262
14053.44 215
14054.56 228
14055.68 250
14056.80 284
14057.92 262
14059.04 254
14060.16 220
14061.28 248
14062.40 254
14063.52 248
14064.64 250
14065.76 245
14066.88 223
14068.00 225
14069.12 238
14070.25 262
14071.37 262
14072.49 255
14073.61 254
14074.73 254
14075.85 237
14076.97 247
14078.09 267
14079.21 232
14080.33 261
14081.45 253
14082.57 259
14083.69 235
14084.82 248
14085.94 250
14087.06 237
14088.18 241
14089.30 259
14090.42 242
14091.54 243
14092.66 240
14093.79 242
14094.91 232
14096.03 268
14097.15 245
14098.27 289
14099.39 291
14100.52 283
14101.64 272
14102.76 245
14103.88 242
14105.00 295
14106.12 288
14107.25 229
14108.37 228
14109.49 238
14110.61 233
14111.74 243
14112.86 236
14113.98 209
14115.10 275
14116.22 253
14117.35 237
14118.47 244
14119.59 253
14120.71 262
14121.84 239
14122.96 234
14124.08 247
14125.20 214
14126.33 252
14127.45 260
14128.57 222
14129.70 193
14130.82 226
14131.94 284
14133.06 248
14134.19 240
14135.31 264
14136.43 228
14137.56 257
14138.68 262
14139.80 277
14140.93 246
14142.05 239
14143.17 251
14144.30 225
14145.42 249
14146.54 212
14147.67 225
14148.79 280
14149.91 282
14151.04 229
14152.16 218
14153.29 230
14154.41 248
14155.53 259
14156.66 217
14157.78 229
14158.91 260
14160.03 240
14161.15 210
14162.28 215
14163.40 243
14164.53 254
14165.65 262
14166.78 214
14167.90 254
14169.02 253
14170.15 236
14171.27 229
14172.40 245
14173.52 246
14174.65 274
14175.77 220
14176.90 245
14178.02 263
14179.15 231
14180.27 236
14181.40 251
14182.52 256
14183.65 272
14184.77 212
14185.90 221
14187.02 244
14188.15 264
14189.27 231
14190.40 225
14191.52 260
14192.65 237
14193.77 223
14194.90 242
14196.02 245
14197.15 245
14198.27 204
14199.40 217
14200.53 240
14201.65 229
14202.78 200
14203.90 242
14205.03 235
14206.16 237
14207.28 217
14208.41 216
14209.53 242
14210.66 249
14211.79 238
14212.91 228
14214.04 246
14215.16 250
14216.29 278
14217.42 263
14218.54 231
14219.67 199
14220.80 225
14221.92 264
14223.05 232
14224.18 203
14225.30 191
14226.43 257
14227.56 247
14228.68 205
14229.81 212
14230.94 243
14232.06 236
14233.19 215
14234.32 230
14235.44 236
14236.57 254
14237.70 264
14238.83 244
14239.95 258
14241.08 252
14242.21 243
14243.34 248
14244.46 196
14245.59 228
14246.72 231
14247.85 238
14248.97 211
14250.10 209
14251.23 193
14252.36 221
14253.48 190
14254.61 223
14255.74 242
14256.87 266
14258.00 244
14259.12 251
14260.25 225
14261.38 224
14262.51 235
14263.64 227
14264.76 220
14265.89 206
14267.02 233
14268.15 236
14269.28 244
14270.41 224
14271.53 190
14272.66 230
14273.79 201
14274.92 197
14276.05 216
14277.18 235
14278.31 230
14279.44 207
14280.56 193
14281.69 224
14282.82 232
14283.95 234
14285.08 220
14286.21 235
14287.34 229
14288.47 233
14289.60 241
14290.73 245
14291.86 212
14292.98 224
14294.11 221
14295.24 200
14296.37 203
14297.50 194
14298.63 235
14299.76 243
14300.89 246
14302.02 204
14303.15 234
14304.28 223
14305.41 216
14306.54 216
14307.67 233
14308.80 218
14309.93 226
14311.06 248
14312.19 249
14313.32 234
14314.45 266
14315.58 265
14316.71 235
14317.84 210
14318.97 208
14320.10 221
14321.23 196
14322.36 226
14323.49 224
14324.62 207
14325.76 221
14326.89 214
14328.02 233
14329.15 244
14330.28 221
14331.41 203
14332.54 263
14333.67 233
14334.80 244
14335.93 210
14337.06 228
14338.20 200
14339.33 191
14340.46 250
14341.59 242
14342.72 253
14343.85 245
14344.98 225
14346.12 232
14347.25 223
14348.38 227
14349.51 228
14350.64 227
14351.77 191
14352.90 183
14354.04 196
14355.17 215
14356.30 193
14357.43 208
14358.56 239
14359.70 226
14360.83 248
14361.96 229
14363.09 240
14364.22 224
14365.36 189
14366.49 228
14367.62 227
14368.75 222
14369.89 221
14371.02 238
14372.15 208
14373.28 221
14374.42 226
14375.55 249
14376.68 249
14377.81 227
14378.95 216
14380.08 234
14381.21 213
14382.35 230
14383.48 208
14384.61 217
14385.74 248
14386.88 228
14388.01 260
14389.14 220
14390.28 234
14391.41 212
14392.54 207
14393.68 246
14394.81 186
14395.94 208
14397.08 216
14398.21 219
14399.34 210
14400.48 249
14401.61 217
14402.75 204
14403.88 204
14405.01 193
14406.15 210
14407.28 227
14408.41 236
14409.55 234
14410.68 242
14411.82 250
14412.95 236
14414.08 233
14415.22 220
14416.35 221
14417.49 226
14418.62 205
14419.76 254
14420.89 241
14422.02 249
14423.16 247
14424.29 186
14425.43 235
14426.56 270
14427.70 232
14428.83 225
14429.97 227
14431.10 259
14432.24 234
14433.37 255
14434.51 217
14435.64 214
14436.78 242
14437.91 244
14439.05 206
14440.18 180
14441.32 203
14442.45 240
14443.59 243
14444.72 228
14445.86 213
14446.99 232
14448.13 256
14449.27 231
14450.40 226
14451.54 208
14452.67 222
14453.81 257
14454.94 255
14456.08 222
14457.22 229
14458.35 262
14459.49 254
14460.62 226
14461.76 280
14462.90 257
14464.03 263
14465.17 276
14466.30 273
14467.44 253
14468.58 265
14469.71 271
14470.85 259
14471.99 237
14473.12 278
14474.26 258
14475.40 291
14476.53 323
14477.67 299
14478.81 282
14479.94 265
14481.08 288
14482.22 300
14483.35 292
14484.49 269
14485.63 262
14486.76 272
14487.90 272
14489.04 254
14490.17 267
14491.31 231
14492.45 217
14493.59 236
14494.72 284
14495.86 214
14497.00 222
14498.14 234
14499.27 213
14500.41 246
14501.55 220
14502.69 217
14503.82 230
14504.96 239
14506.10 224
14507.24 221
14508.37 224
14509.51 245
14510.65 219
14511.79 251
14512.93 227
14514.06 227
14515.20 248
14516.34 219
14517.48 229
14518.62 259
14519.76 255
14520.89 233
14522.03 258
14523.17 219
14524.31 230
14525.45 232
14526.59 207
14527.73 234
14528.86 226
14530.00 222
14531.14 197
14532.28 224
14533.42 253
14534.56 232
14535.70 200
14536.84 224
14537.98 223
14539.11 226
14540.25 198
14541.39 242
14542.53 218
14543.67 212
14544.81 230
14545.95 270
14547.09 223
14548.23 205
14549.37 213
14550.51 228
14551.65 195
14552.79 190
14553.93 214
14555.07 229
14556.21 196
14557.35 229
14558.49 235
14559.63 224
14560.77 256
14561.91 206
14563.05 214
14564.19 241
14565.33 217
14566.47 225
14567.61 247
14568.75 218
14569.89 273
14571.03 233
14572.17 220
14573.31 234
14574.45 202
14575.59 219
14576.73 246
14577.87 279
14579.01 231
14580.15 229
14581.29 237
14582.43 243
14583.57 250
14584.71 182
14585.85 230
14587.00 213
14588.14 225
14589.28 219
14590.42 235
14591.56 222
14592.70 206
14593.84 236
14594.98 233
14596.12 257
14597.27 269
14598.41 239
14599.55 225
14600.69 223
14601.83 237
14602.97 241
14604.12 238
14605.26 275
14606.40 257
14607.54 246
14608.68 254
14609.82 245
14610.97 231
14612.11 207
14613.25 213
14614.39 242
14615.53 263
14616.68 256
14617.82 257
14618.96 262
14620.10 257
14621.25 245
14622.39 232
14623.53 284
14624.67 297
14625.81 297
14626.96 273
14628.10 294
14629.24 306
14630.39 261
14631.53 284
14632.67 278
14633.81 288
14634.96 257
14636.10 265
14637.24 279
14638.38 315
14639.53 264
14640.67 231
14641.81 263
14642.96 264
14644.10 236
14645.24 231
14646.39 253
14647.53 256
14648.67 249
14649.82 264
14650.96 250
14652.10 250
14653.25 251
14654.39 242
14655.53 262
14656.68 269
14657.82 243
14658.97 259
14660.11 253
14661.25 264
14662.40 241
14663.54 219
14664.69 206
14665.83 223
14666.97 208
14668.12 218
14669.26 223
14670.41 276
14671.55 233
14672.69 212
14673.84 246
14674.98 223
14676.13 202
14677.27 250
14678.42 244
14679.56 203
14680.71 204
14681.85 204
14683.00 189
14684.14 218
14685.29 234
14686.43 198
14687.57 196
14688.72 185
14689.86 225
14691.01 241
14692.15 258
14693.30 213
14694.45 231
14695.59 200
14696.74 213
14697.88 201
14699.03 200
14700.17 217
14701.32 202
14702.46 210
14703.61 230
14704.75 216
14705.90 185
14707.04 188
14708.19 235
14709.34 213
14710.48 226
14711.63 215
14712.77 207
14713.92 234
14715.07 206
14716.21 218
14717.36 219
14718.50 213
14719.65 212
14720.80 219
14721.94 211
14723.09 245
14724.24 233
14725.38 242
14726.53 192
14727.67 192
14728.82 202
14729.97 199
14731.11 202
14732.26 204
14733.41 218
14734.55 201
14735.70 205
14736.85 234
14737.99 212
14739.14 205
14740.29 216
14741.44 213
14742.58 238
14743.73 221
14744.88 188
14746.02 210
14747.17 231
14748.32 207
14749.47 227
14750.61 231
14751.76 196
14752.91 206
14754.06 213
14755.20 217
14756.35 231
14757.50 237
14758.65 209
14759.79 216
14760.94 218
14762.09 170
14763.24 230
14764.38 212
14765.53 197
14766.68 224
14767.83 197
14768.98 219
14770.13 221
14771.27 228
14772.42 241
14773.57 202
14774.72 228
14775.87 219
14777.01 227
14778.16 241
14779.31 233
14780.46 263
14781.61 220
14782.76 208
14783.91 217
14785.05 224
14786.20 240
14787.35 210
14788.50 241
14789.65 245
14790.80 274
14791.95 299
14793.10 248
14794.25 247
14795.39 247
14796.54 290
14797.69 257
14798.84 253
14799.99 268
14801.14 270
14802.29 290
14803.44 249
14804.59 226
14805.74 206
14806.89 215
14808.04 247
14809.19 213
14810.34 197
14811.49 215
14812.64 189
14813.79 196
14814.94 183
14816.09 196
14817.24 224
14818.39 228
14819.54 234
14820.69 214
14821.84 210
14822.99 194
14824.14 221
14825.29 228
14826.44 218
14827.59 219
14828.74 229
14829.89 228
14831.04 196
14832.19 186
14833.34 199
14834.49 215
14835.64 176
14836.79 166
14837.94 184
14839.09 240
14840.24 193
14841.40 205
14842.55 214
14843.70 179
14844.85 213
14846.00 195
14847.15 241
14848.30 209
14849.45 186
14850.60 211
14851.76 223
14852.91 180
14854.06 194
14855.21 205
14856.36 199
14857.51 207
14858.66 177
14859.82 216
14860.97 213
14862.12 190
14863.27 200
14864.42 199
14865.57 197
14866.73 166
14867.88 173
14869.03 178
14870.18 182
14871.33 203
14872.49 192
14873.64 196
14874.79 189
14875.94 182
14877.10 209
14878.25 217
14879.40 196
14880.55 213
14881.71 228
14882.86 234
14884.01 191
14885.16 196
14886.32 197
14887.47 206
14888.62 171
14889.77 176
14890.93 167
14892.08 192
14893.23 200
14894.39 203
14895.54 200
14896.69 171
14897.84 196
14899.00 172
14900.15 191
14901.30 207
14902.46 217
14903.61 198
14904.76 196
14905.92 205
14907.07 186
14908.22 202
14909.38 178
14910.53 202
14911.69 181
14912.84 185
14913.99 169
14915.15 159
14916.30 152
14917.45 185
14918.61 208
14919.76 168
14920.92 165
14922.07 195
14923.22 183
14924.38 202
14925.53 192
14926.69 188
14927.84 193
14928.99 179
14930.15 191
14931.30 215
14932.46 198
14933.61 185
14934.77 201
14935.92 201
14937.08 183
14938.23 195
14939.39 160
14940.54 173
14941.70 190
14942.85 194
14944.00 184
14945.16 186
14946.31 187
14947.47 165
14948.62 183
14949.78 176
14950.94 193
14952.09 207
14953.25 194
14954.40 215
14955.56 175
14956.71 167
14957.87 180
14959.02 178
14960.18 174
14961.33 214
14962.49 202
14963.64 199
14964.80 175
14965.96 174
14967.11 182
14968.27 131
14969.42 175
14970.58 175
14971.74 202
14972.89 215
14974.05 224
14975.20 172
14976.36 192
14977.52 239
14978.67 199
14979.83 202
14980.98 210
14982.14 166
14983.30 149
14984.45 178
14985.61 198
14986.77 199
14987.92 179
14989.08 182
14990.24 163
14991.39 169
14992.55 172
14993.71 174
14994.86 163
14996.02 212
14997.18 199
14998.33 207
14999.49 156
15000.65 153
15001.81 154
15002.96 179
15004.12 159
15005.28 167
15006.43 196
15007.59 195
15008.75 173
15009.91 162
15011.06 195
15012.22 170
15013.38 177
15014.54 161
15015.69 153
15016.85 180
15018.01 192
15019.17 199
15020.33 187
15021.48 187
15022.64 161
15023.80 189
15024.96 183
15026.12 173
15027.27 187
15028.43 190
15029.59 212
15030.75 175
15031.91 174
15033.07 198
15034.22 179
15035.38 149
15036.54 155
15037.70 193
15038.86 169
15040.02 147
15041.17 158
15042.33 161
15043.49 181
15044.65 189
15045.81 179
15046.97 149
15048.13 153
15049.29 172
15050.45 171
15051.60 166
15052.76 167
15053.92 169
15055.08 199
15056.24 191
15057.40 182
15058.56 187
15059.72 164
15060.88 186
15062.04 189
15063.20 187
15064.36 165
15065.52 180
15066.68 172
15067.84 157
15069.00 158
15070.16 206
15071.32 186
15072.48 160
15073.63 163
15074.79 175
15075.95 158
15077.11 160
15078.27 151
15079.44 155
15080.60 183
15081.76 175
15082.92 164
15084.08 152
15085.24 189
15086.40 170
15087.56 168
15088.72 170
15089.88 183
15091.04 161
15092.20 166
15093.36 165
15094.52 156
15095.68 164
15096.84 151
15098.00 164
15099.16 156
15100.32 167
15101.49 169
15102.65 179
15103.81 153
15104.97 166
15106.13 170
15107.29 171
15108.45 144
15109.61 160
15110.78 180
15111.94 164
15113.10 194
15114.26 162
15115.42 168
15116.58 157
15117.74 156
15118.91 170
15120.07 185
15121.23 200
15122.39 168
15123.55 184
15124.71 180
15125.88 182
15127.04 177
15128.20 152
15129.36 149
15130.52 166
15131.69 172
15132.85 145
15134.01 171
15135.17 161
15136.34 163
15137.50 176
15138.66 170
15139.82 172
15140.99 164
15142.15 158
15143.31 186
15144.47 163
15145.64 138
15146.80 153
15147.96 187
15149.12 180
15150.29 166
15151.45 196
15152.61 177
15153.78 177
15154.94 181
15156.10 161
15157.27 146
15158.43 159
15159.59 150
15160.75 147
15161.92 157
15163.08 148
15164.24 138
15165.41 177
15166.57 181
15167.74 157
15168.90 155
15170.06 164
15171.23 169
15172.39 175
15173.55 159
15174.72 132
15175.88 166
15177.05 174
15178.21 151
15179.37 167
15180.54 156
15181.70 164
15182.87 155
15184.03 126
15185.19 139
15186.36 171
15187.52 205
15188.69 156
15189.85 157
15191.02 160
15192.18 158
15193.34 153
15194.51 186
15195.67 185
15196.84 176
15198.00 162
15199.17 169
15200.33 155
15201.50 154
15202.66 180
15203.83 165
15204.99 149
15206.16 142
15207.32 172
15208.49 175
15209.65 153
15210.82 154
15211.98 160
15213.15 168
15214.31 195
15215.48 171
15216.64 144
15217.81 172
15218.97 182
15220.14 147
15221.31 161
15222.47 157
15223.64 172
15224.80 158
15225.97 169
15227.13 190
15228.30 179
15229.47 144
15230.63 171
15231.80 168
15232.96 191
15234.13 182
15235.30 170
15236.46 143
15237.63 188
15238.79 163
15239.96 188
15241.13 169
15242.29 162
15243.46 172
15244.63 154
15245.79 163
15246.96 168
15248.13 143
15249.29 132
15250.46 133
15251.63 153
15252.79 159
15253.96 178
15255.13 168
15256.29 143
15257.46 127
15258.63 139
15259.80 145
15260.96 169
15262.13 174
15263.30 165
15264.46 183
15265.63 169
15266.80 192
15267.97 187
15269.13 180
15270.30 173
15271.47 182
15272.64 177
15273.80 174
15274.97 163
15276.14 160
15277.31 172
15278.47 164
15279.64 172
15280.81 150
15281.98 178
15283.15 166
15284.31 125
15285.48 164
15286.65 185
15287.82 153
15288.99 140
15290.15 162
15291.32 158
15292.49 183
15293.66 170
15294.83 154
15296.00 161
15297.16 140
15298.33 159
15299.50 150
15300.67 142
15301.84 188
15303.01 146
15304.18 163
15305.35 178
15306.51 179
15307.68 165
15308.85 151
15310.02 134
15311.19 148
15312.36 165
15313.53 155
15314.70 147
15315.87 148
15317.04 180
15318.21 163
15319.37 184
15320.54 160
15321.71 154
15322.88 173
15324.05 151
15325.22 159
15326.39 144
15327.56 170
15328.73 160
15329.90 170
15331.07 166
15332.24 173
15333.41 124
15334.58 153
15335.75 144
15336.92 164
15338.09 179
15339.26 156
15340.43 141
15341.60 122
15342.77 141
15343.94 193
15345.11 156
15346.28 149
15347.45 158
15348.62 162
15349.79 169
15350.96 150
15352.13 132
15353.31 162
15354.48 159
15355.65 169
15356.82 176
15357.99 158
15359.16 155
15360.33 144
15361.50 153
15362.67 161
15363.84 156
15365.01 159
15366.19 139
15367.36 148
15368.53 148
15369.70 143
15370.87 158
15372.04 143
15373.21 129
15374.38 134
15375.56 156
15376.73 186
15377.90 166
15379.07 158
15380.24 154
15381.41 142
15382.59 173
15383.76 163
15384.93 161
15386.10 153
15387.27 154
15388.45 168
15389.62 171
15390.79 159
15391.96 169
15393.13 184
15394.31 151
15395.48 130
15396.65 120
15397.82 153
15399.00 172
15400.17 165
15401.34 158
15402.51 153
15403.69 136
15404.86 162
15406.03 188
15407.20 163
15408.38 169
15409.55 136
15410.72 131
15411.89 148
15413.07 152
15414.24 127
15415.41 149
15416.59 149
15417.76 181
15418.93 134
15420.11 148
15421.28 141
15422.45 181
15423.63 166
15424.80 166
15425.97 146
15427.15 155
15428.32 147
15429.49 165
15430.67 138
15431.84 148
15433.01 138
15434.19 133
15435.36 144
15436.54 138
15437.71 146
15438.88 141
15440.06 182
15441.23 150
15442.41 169
15443.58 171
15444.75 157
15445.93 187
15447.10 123
15448.28 159
15449.45 138
15450.63 187
15451.80 154
15452.97 166
15454.15 157
15455.32 141
15456.50 159
15457.67 124
15458.85 165
15460.02 151
15461.20 161
15462.37 166
15463.55 142
15464.72 147
15465.90 131
15467.07 152
15468.25 123
15469.42 167
15470.60 175
15471.77 162
15472.95 138
15474.12 158
15475.30 137
15476.47 131
15477.65 154
15478.82 173
15480.00 140
15481.17 175
15482.35 132
15483.53 126
15484.70 148
15485.88 156
15487.05 150
15488.23 150
15489.40 151
15490.58 171
15491.76 179
15492.93 159
15494.11 153
15495.28 144
15496.46 163
15497.64 180
15498.81 165
15499.99 156
15501.17 140
15502.34 144
15503.52 137
15504.69 182
15505.87 161
15507.05 143
15508.22 172
15509.40 155
15510.58 174
15511.75 138
15512.93 145
15514.11 155
15515.28 164
15516.46 149
15517.64 142
15518.81 136
15519.99 178
15521.17 149
15522.35 151
15523.52 154
15524.70 170
15525.88 162
15527.05 128
15528.23 147
15529.41 163
15530.59 134
15531.76 140
15532.94 144
15534.12 139
15535.30 152
15536.47 141
15537.65 131
15538.83 145
15540.01 170
15541.19 175
15542.36 156
15543.54 167
15544.72 140
15545.90 149
15547.08 168
15548.25 175
15549.43 131
15550.61 169
15551.79 161
15552.97 155
15554.14 157
15555.32 170
15556.50 158
15557.68 163
15558.86 175
15560.04 138
15561.22 173
15562.39 156
15563.57 148
15564.75 153
15565.93 143
15567.11 142
15568.29 146
15569.47 156
15570.65 169
15571.82 138
15573.00 156
15574.18 146
15575.36 158
15576.54 157
15577.72 183
15578.90 194
15580.08 156
15581.26 135
15582.44 166
15583.62 152
15584.80 158
15585.98 148
15587.16 145
15588.34 147
15589.51 146
15590.69 137
15591.87 148
15593.05 133
15594.23 128
15595.41 138
15596.59 171
15597.77 145
15598.95 151
15600.13 156
15601.31 164
15602.49 155
15603.67 172
15604.85 174
15606.03 148
15607.21 158
15608.40 162
15609.58 153
15610.76 147
15611.94 153
15613.12 162
15614.30 147
15615.48 168
15616.66 152
15617.84 157
15619.02 167
15620.20 177
15621.38 154
15622.56 143
15623.74 184
15624.93 197
15626.11 149
15627.29 144
15628.47 130
15629.65 175
15630.83 192
15632.01 184
15633.19 164
15634.37 153
15635.56 174
15636.74 153
15637.92 143
15639.10 185
15640.28 146
15641.46 153
15642.65 182
15643.83 172
15645.01 164
15646.19 168
15647.37 180
15648.55 179
15649.74 182
15650.92 152
15652.10 159
15653.28 177
15654.46 177
15655.65 160
15656.83 159
15658.01 175
15659.19 134
15660.38 167
15661.56 178
15662.74 178
15663.92 188
15665.11 181
15666.29 170
15667.47 150
15668.65 177
15669.84 157
15671.02 126
15672.20 171
15673.38 186
15674.57 181
15675.75 161
15676.93 158
15678.12 164
15679.30 137
15680.48 153
15681.67 159
15682.85 182
15684.03 178
15685.22 186
15686.40 180
15687.58 180
15688.77 177
15689.95 187
15691.13 178
15692.32 150
15693.50 200
15694.68 169
15695.87 187
15697.05 189
15698.23 196
15699.42 204
15700.60 184
15701.79 213
15702.97 187
15704.15 187
15705.34 220
15706.52 209
15707.71 218
15708.89 234
15710.07 245
15711.26 195
15712.44 212
15713.63 202
15714.81 189
15716.00 194
15717.18 228
15718.37 185
15719.55 174
15720.73 210
15721.92 205
15723.10 209
15724.29 190
15725.47 161
15726.66 211
15727.84 208
15729.03 221
15730.21 156
15731.40 182
15732.58 209
15733.77 185
15734.95 163
15736.14 201
15737.32 204
15738.51 223
15739.69 198
15740.88 205
15742.07 204
15743.25 203
15744.44 173
15745.62 191
15746.81 178
15747.99 183
15749.18 203
15750.36 182
15751.55 176
15752.74 171
15753.92 183
15755.11 175
15756.29 170
15757.48 166
15758.67 171
15759.85 204
15761.04 196
15762.22 195
15763.41 217
15764.60 184
15765.78 179
15766.97 168
15768.16 176
15769.34 187
15770.53 168
15771.72 166
15772.90 184
15774.09 163
15775.28 150
15776.46 180
15777.65 174
15778.84 167
15780.02 176
15781.21 156
15782.40 171
15783.58 203
15784.77 182
15785.96 197
15787.14 180
15788.33 188
15789.52 178
15790.71 150
15791.89 179
15793.08 183
15794.27 165
15795.46 175
15796.64 199
15797.83 160
15799.02 166
15800.21 163
15801.39 185
15802.58 163
15803.77 140
15804.96 167
15806.14 166
15807.33 186
15808.52 160
15809.71 170
15810.90 165
15812.08 163
15813.27 167
15814.46 145
15815.65 138
15816.84 160
15818.03 166
15819.21 137
15820.40 166
15821.59 171
15822.78 154
15823.97 150
15825.16 137
15826.35 191
15827.53 149
15828.72 185
15829.91 163
15831.10 138
15832.29 145
15833.48 158
15834.67 145
15835.86 181
15837.04 148
15838.23 160
15839.42 168
15840.61 151
15841.80 162
15842.99 176
15844.18 161
15845.37 171
15846.56 156
15847.75 161
15848.94 197
15850.13 167
15851.32 165
15852.51 156
15853.70 157
15854.89 155
15856.07 167
15857.26 187
15858.45 181
15859.64 179
15860.83 152
15862.02 161
15863.21 198
15864.40 167
15865.59 139
15866.78 161
15867.97 175
15869.16 165
15870.36 150
15871.55 166
15872.74 133
15873.93 127
15875.12 149
15876.31 166
15877.50 163
15878.69 161
15879.88 140
15881.07 167
15882.26 151
15883.45 170
15884.64 151
15885.83 167
15887.02 162
15888.21 151
15889.41 128
15890.60 154
15891.79 158
15892.98 179
15894.17 160
15895.36 143
15896.55 193
15897.74 158
15898.93 169
15900.13 195
15901.32 161
15902.51 172
15903.70 158
15904.89 130
15906.08 160
15907.28 181
15908.47 153
15909.66 164
15910.85 139
15912.04 133
15913.23 159
15914.43 179
15915.62 177
15916.81 168
15918.00 145
15919.19 180
15920.39 150
15921.58 154
15922.77 172
15923.96 136
15925.16 157
15926.35 148
15927.54 150
15928.73 154
15929.93 155
15931.12 157
15932.31 190
15933.50 169
15934.70 156
15935.89 165
15937.08 171
15938.27 171
15939.47 172
15940.66 162
15941.85 170
15943.05 146
15944.24 169
15945.43 154
15946.63 117
15947.82 146
15949.01 121
15950.21 133
15951.40 166
15952.59 122
15953.79 167
15954.98 139
15956.17 141
15957.37 152
15958.56 174
15959.75 161
15960.95 155
15962.14 172
15963.33 128
15964.53 153
15965.72 158
15966.92 159
15968.11 171
15969.30 152
15970.50 182
15971.69 158
15972.89 130
15974.08 115
15975.27 126
15976.47 120
15977.66 140
15978.86 143
15980.05 135
15981.25 133
15982.44 142
15983.63 166
15984.83 129
15986.02 153
15987.22 155
15988.41 165
15989.61 145
15990.80 151
15992.00 139
15993.19 148
15994.39 171
15995.58 177
15996.78 146
15997.97 136
15999.17 144
16000.36 135
16001.56 160
16002.75 140
16003.95 138
16005.14 142
16006.34 152
16007.53 141
16008.73 147
16009.93 125
16011.12 139
16012.32 136
16013.51 153
16014.71 170
16015.90 140
16017.10 124
16018.30 118
16019.49 154
16020.69 144
16021.88 151
16023.08 160
16024.28 165
16025.47 126
16026.67 114
16027.86 148
16029.06 151
16030.26 157
16031.45 145
16032.65 114
16033.85 163
16035.04 143
16036.24 150
16037.43 149
16038.63 147
16039.83 132
16041.02 148
16042.22 151
16043.42 153
16044.61 165
16045.81 158
16047.01 151
16048.21 141
16049.40 133
16050.60 114
16051.80 147
16052.99 146
16054.19 152
16055.39 161
16056.59 167
16057.78 147
16058.98 134
16060.18 146
16061.37 153
16062.57 141
16063.77 116
16064.97 116
16066.16 149
16067.36 164
16068.56 144
16069.76 121
16070.96 138
16072.15 120
16073.35 121
16074.55 118
16075.75 127
16076.95 144
16078.14 156
16079.34 155
16080.54 151
16081.74 120
16082.94 133
16084.13 148
16085.33 130
16086.53 132
16087.73 117
16088.93 138
16090.13 140
16091.33 158
16092.52 150
16093.72 162
16094.92 169
16096.12 165
16097.32 132
16098.52 148
16099.72 143
16100.92 129
16102.11 150
16103.31 140
16104.51 123
16105.71 110
16106.91 133
16108.11 135
16109.31 137
16110.51 120
16111.71 150
16112.91 143
16114.11 123
16115.31 160
16116.51 143
16117.70 157
16118.90 136
16120.10 146
16121.30 136
16122.50 121
16123.70 143
16124.90 121
16126.10 141
16127.30 120
16128.50 118
16129.70 126
16130.90 139
16132.10 115
16133.30 112
16134.50 127
16135.70 130
16136.90 116
16138.10 133
16139.30 128
16140.50 137
16141.71 152
16142.91 148
16144.11 130
16145.31 141
16146.51 145
16147.71 142
16148.91 117
16150.11 148
16151.31 172
16152.51 161
16153.71 168
16154.91 138
16156.11 150
16157.31 142
16158.52 144
16159.72 145
16160.92 161
16162.12 141
16163.32 145
16164.52 160
16165.72 191
16166.92 152
16168.13 142
16169.33 137
16170.53 140
16171.73 141
16172.93 141
16174.13 177
16175.34 159
16176.54 130
16177.74 161
16178.94 142
16180.14 129
16181.34 132
16182.55 112
16183.75 154
16184.95 157
16186.15 135
16187.35 130
16188.56 149
16189.76 147
16190.96 137
16192.16 125
16193.37 139
16194.57 137
16195.77 148
16196.97 170
16198.18 132
16199.38 133
16200.58 141
16201.78 132
16202.99 129
16204.19 130
16205.39 141
16206.60 134
16207.80 150
16209.00 152
16210.20 144
16211.41 159
16212.61 168
16213.81 162
16215.02 150
16216.22 172
16217.42 153
16218.63 159
16219.83 147
16221.03 120
16222.24 154
16223.44 180
16224.64 149
16225.85 135
16227.05 118
16228.25 119
16229.46 126
16230.66 161
16231.87 132
16233.07 156
16234.27 159
16235.48 160
16236.68 140
16237.89 143
16239.09 138
16240.29 124
16241.50 142
16242.70 124
16243.91 122
16245.11 133
16246.31 145
16247.52 149
16248.72 135
16249.93 136
16251.13 175
16252.34 154
16253.54 161
16254.75 160
16255.95 150
16257.16 151
16258.36 154
16259.57 126
16260.77 136
16261.97 136
16263.18 143
16264.38 149
16265.59 153
16266.80 154
16268.00 171
16269.21 163
16270.41 153
16271.62 162
16272.82 156
16274.03 168
16275.23 148
16276.44 131
16277.64 160
16278.85 152
16280.05 160
16281.26 156
16282.47 123
16283.67 155
16284.88 144
16286.08 152
16287.29 165
16288.49 157
16289.70 160
16290.91 136
16292.11 147
16293.32 150
16294.52 161
16295.73 145
16296.94 161
16298.14 156
16299.35 171
16300.56 138
16301.76 154
16302.97 179
16304.18 170
16305.38 154
16306.59 150
16307.79 162
16309.00 155
16310.21 139
16311.42 135
16312.62 135
16313.83 150
16315.04 174
16316.24 176
16317.45 127
16318.66 148
16319.86 132
16321.07 165
16322.28 166
16323.49 166
16324.69 142
16325.90 133
16327.11 142
16328.31 157
16329.52 139
16330.73 140
16331.94 139
16333.14 152
16334.35 143
16335.56 164
16336.77 165
16337.98 135
16339.18 136
16340.39 143
16341.60 178
16342.81 136
16344.01 186
16345.22 139
16346.43 124
16347.64 128
16348.85 170
16350.05 160
16351.26 156
16352.47 146
16353.68 127
16354.89 137
16356.10 166
16357.30 168
16358.51 148
16359.72 156
16360.93 150
16362.14 146
16363.35 166
16364.56 137
16365.77 149
16366.97 132
16368.18 166
16369.39 156
16370.60 149
16371.81 145
16373.02 141
16374.23 130
16375.44 126
16376.65 141
16377.86 130
16379.06 128
16380.27 153
16381.48 129
16382.69 138
16383.90 148
16385.11 127
16386.32 138
16387.53 161
16388.74 152
16389.95 144
16391.16 131
16392.37 158
16393.58 146
16394.79 126
16396.00 114
16397.21 117
16398.42 125
16399.63 129
16400.84 136
16402.05 124
16403.26 126
16404.47 130
16405.68 135
16406.89 134
16408.10 125
16409.31 147
16410.52 130
16411.73 124
16412.94 132
16414.15 140
16415.36 151
16416.57 161
16417.78 130
16419.00 140
16420.21 129
16421.42 139
16422.63 165
16423.84 131
16425.05 155
16426.26 158
16427.47 145
16428.68 138
16429.89 147
16431.11 138
16432.32 128
16433.53 143
16434.74 153
16435.95 147
16437.16 125
16438.37 155
16439.59 140
16440.80 144
16442.01 153
16443.22 132
16444.43 140
16445.64 160
16446.86 133
16448.07 141
16449.28 129
16450.49 105
16451.70 141
16452.91 142
16454.13 130
16455.34 138
16456.55 115
16457.76 120
16458.98 124
16460.19 105
16461.40 133
16462.61 124
16463.82 123
16465.04 141
16466.25 128
16467.46 121
16468.67 125
16469.89 128
16471.10 144
16472.31 129
16473.53 133
16474.74 124
16475.95 152
16477.16 127
16478.38 119
16479.59 120
16480.80 112
16482.02 130
16483.23 147
16484.44 115
16485.66 124
16486.87 132
16488.08 138
16489.30 111
16490.51 96
16491.72 123
16492.94 129
16494.15 122
16495.36 125
16496.58 118
16497.79 143
16499.00 142
16500.22 116
16501.43 119
16502.65 122
16503.86 107
16505.07 104
16506.29 126
16507.50 100
16508.71 104
16509.93 147
16511.14 124
16512.36 96
16513.57 116
16514.79 158
16516.00 128
16517.21 147
16518.43 129
16519.64 95
16520.86 135
16522.07 136
16523.29 119
16524.50 116
16525.72 127
16526.93 131
16528.15 109
16529.36 120
16530.58 121
16531.79 115
16533.01 139
16534.22 146
16535.44 119
16536.65 134
16537.87 129
16539.08 109
16540.30 118
16541.51 134
16542.73 124
16543.94 102
16545.16 129
16546.37 125
16547.59 112
16548.80 117
16550.02 114
16551.24 154
16552.45 121
16553.67 153
16554.88 123
16556.10 101
16557.31 126
16558.53 123
16559.75 134
16560.96 109
16562.18 114
16563.39 132
16564.61 120
16565.83 122
16567.04 113
16568.26 127
16569.47 115
16570.69 126
16571.91 130
16573.12 123
16574.34 111
16575.56 114
16576.77 129
16577.99 115
16579.21 145
16580.42 127
16581.64 116
16582.86 95
16584.07 104
16585.29 119
16586.51 129
16587.72 172
16588.94 156
16590.16 132
16591.38 117
16592.59 119
16593.81 121
16595.03 125
16596.24 123
16597.46 116
16598.68 101
16599.90 139
16601.11 137
16602.33 121
16603.55 132
16604.77 134
16605.98 150
16607.20 136
16608.42 134
16609.64 139
16610.86 123
16612.07 102
16613.29 91
16614.51 105
16615.73 107
16616.95 103
16618.16 123
16619.38 139
16620.60 133
16621.82 105
16623.04 119
16624.25 113
16625.47 131
16626.69 110
16627.91 137
16629.13 123
16630.35 104
16631.57 109
16632.78 151
16634.00 135
16635.22 105
16636.44 101
16637.66 123
16638.88 107
16640.10 124
16641.32 141
16642.53 141
16643.75 109
16644.97 124
16646.19 130
16647.41 138
16648.63 111
16649.85 130
16651.07 122
16652.29 110
16653.51 112
16654.73 113
16655.95 145
16657.17 116
16658.39 105
16659.61 119
16660.83 116
16662.04 128
16663.26 139
16664.48 96
16665.70 104
16666.92 147
16668.14 116
16669.36 109
16670.58 144
16671.80 115
16673.02 121
16674.24 132
16675.46 97
16676.68 114
16677.91 137
16679.13 166
16680.35 132
16681.57 110
16682.79 107
16684.01 122
16685.23 102
16686.45 106
16687.67 107
16688.89 97
16690.11 135
16691.33 147
16692.55 123
16693.77 128
16694.99 126
16696.21 109
16697.44 107
16698.66 133
16699.88 111
16701.10 120
16702.32 131
16703.54 125
16704.76 109
16705.98 111
16707.21 147
16708.43 97
16709.65 117
16710.87 111
16712.09 115
16713.31 108
16714.53 106
16715.76 120
16716.98 129
16718.20 122
16719.42 123
16720.64 107
16721.87 87
16723.09 115
16724.31 133
16725.53 131
16726.75 115
16727.98 123
16729.20 150
16730.42 121
16731.64 129
16732.86 128
16734.09 138
16735.31 131
16736.53 122
16737.75 113
16738.98 117
16740.20 120
16741.42 132
16742.64 138
16743.87 114
16745.09 111
16746.31 129
16747.54 126
16748.76 138
16749.98 133
16751.20 111
16752.43 111
16753.65 91
16754.87 113
16756.10 114
16757.32 136
16758.54 142
16759.77 98
16760.99 103
16762.21 128
16763.44 106
16764.66 121
16765.88 113
16767.11 107
16768.33 99
16769.55 120
16770.78 122
16772.00 121
16773.23 148
16774.45 104
16775.67 120
16776.90 125
16778.12 109
16779.35 134
16780.57 114
16781.79 117
16783.02 114
16784.24 132
16785.47 117
16786.69 101
16787.91 128
16789.14 121
16790.36 118
16791.59 147
16792.81 129
16794.04 117
16795.26 114
16796.49 107
16797.71 129
16798.94 117
16800.16 126
16801.38 98
16802.61 138
16803.83 120
16805.06 127
16806.28 127
16807.51 116
16808.73 102
16809.96 94
16811.18 111
16812.41 130
16813.64 122
16814.86 124
16816.09 126
16817.31 132
16818.54 106
16819.76 108
16820.99 114
16822.21 116
16823.44 141
16824.66 139
16825.89 125
16827.12 129
16828.34 106
16829.57 142
16830.79 120
16832.02 104
16833.25 92
16834.47 108
16835.70 111
16836.92 137
16838.15 132
16839.38 117
16840.60 122
16841.83 128
16843.06 113
16844.28 128
16845.51 140
16846.73 134
16847.96 130
16849.19 125
16850.41 143
16851.64 117
16852.87 91
16854.09 138
16855.32 164
16856.55 112
16857.77 102
16859.00 102
16860.23 115
16861.46 114
16862.68 120
16863.91 127
16865.14 118
16866.36 106
16867.59 91
16868.82 125
16870.05 135
16871.27 121
16872.50 129
16873.73 127
16874.96 101
16876.18 121
16877.41 111
16878.64 130
16879.87 128
16881.09 125
16882.32 126
16883.55 113
16884.78 131
16886.01 135
16887.23 126
16888.46 90
16889.69 133
16890.92 136
16892.15 142
16893.37 122
16894.60 148
16895.83 105
16897.06 150
16898.29 125
16899.51 120
16900.74 117
16901.97 122
16903.20 133
16904.43 143
16905.66 123
16906.89 105
16908.12 114
16909.34 100
16910.57 119
16911.80 117
16913.03 123
16914.26 151
16915.49 125
16916.72 120
16917.95 121
16919.18 117
16920.40 128
16921.63 112
16922.86 114
16924.09 132
16925.32 132
16926.55 128
16927.78 105
16929.01 111
16930.24 106
16931.47 137
16932.70 129
16933.93 112
16935.16 95
16936.39 118
16937.62 113
16938.85 81
16940.08 132
16941.31 116
16942.54 120
16943.77 85
16945.00 92
16946.23 112
16947.46 113
16948.69 100
16949.92 112
16951.15 91
16952.38 111
16953.61 131
16954.84 137
16956.07 132
16957.30 128
16958.53 113
16959.76 114
16960.99 109
16962.22 119
16963.45 130
16964.68 122
16965.92 129
16967.15 110
16968.38 108
16969.61 111
16970.84 113
16972.07 146
16973.30 142
16974.53 114
16975.76 102
16976.99 113
16978.23 129
16979.46 101
16980.69 124
16981.92 109
16983.15 126
16984.38 96
16985.61 99
16986.85 92
16988.08 133
16989.31 150
16990.54 142
16991.77 114
16993.00 131
16994.24 126
16995.47 107
16996.70 92
16997.93 106
16999.16 101
17000.40 120
17001.63 123
17002.86 105
17004.09 142
17005.32 120
17006.56 121
17007.79 127
17009.02 112
17010.25 122
17011.49 141
17012.72 100
17013.95 118
17015.18 115
17016.42 119
17017.65 118
17018.88 95
17020.12 100
17021.35 99
17022.58 128
17023.81 123
17025.05 119
17026.28 112
17027.51 124
17028.75 122
17029.98 122
17031.21 111
17032.45 126
17033.68 118
17034.91 135
17036.15 103
17037.38 103
17038.61 110
17039.85 121
17041.08 116
17042.31 117
17043.55 118
17044.78 112
17046.01 105
17047.25 108
17048.48 115
17049.72 123
17050.95 113
17052.18 114
17053.42 123
17054.65 122
17055.89 109
17057.12 111
17058.35 118
17059.59 118
17060.82 104
17062.06 113
17063.29 125
17064.53 112
17065.76 87
17066.99 87
17068.23 115
17069.46 126
17070.70 98
17071.93 108
17073.17 127
17074.40 92
17075.64 116
17076.87 108
17078.11 116
17079.34 111
17080.58 138
17081.81 138
17083.05 97
17084.28 129
17085.52 115
17086.75 146
17087.99 118
17089.22 104
17090.46 123
17091.69 115
17092.93 104
17094.16 99
17095.40 110
17096.64 120
17097.87 131
17099.11 98
17100.34 120
17101.58 121
17102.81 114
17104.05 119
17105.29 113
17106.52 108
17107.76 103
17108.99 98
17110.23 93
17111.47 118
17112.70 103
17113.94 95
17115.17 113
17116.41 93
17117.65 115
17118.88 96
17120.12 123
17121.36 106
17122.59 100
17123.83 132
17125.07 123
17126.30 109
17127.54 114
17128.78 126
17130.01 115
17131.25 110
17132.49 129
17133.72 120
17134.96 122
17136.20 101
17137.43 109
17138.67 106
17139.91 88
17141.15 107
17142.38 125
17143.62 112
17144.86 132
17146.10 119
17147.33 118
17148.57 79
17149.81 97
17151.05 115
17152.28 100
17153.52 123
17154.76 122
17156.00 93
17157.23 113
17158.47 128
17159.71 126
17160.95 104
17162.19 96
17163.42 97
17164.66 130
17165.90 109
17167.14 111
17168.38 121
17169.61 92
17170.85 103
17172.09 125
17173.33 109
17174.57 100
17175.81 109
17177.04 114
17178.28 106
17179.52 114
17180.76 100
17182.00 128
17183.24 101
17184.48 115
17185.71 105
17186.95 105
17188.19 110
17189.43 107
17190.67 86
17191.91 98
17193.15 100
17194.39 116
17195.63 90
17196.87 99
17198.11 104
17199.34 115
17200.58 92
17201.82 82
17203.06 83
17204.30 82
17205.54 115
17206.78 118
17208.02 119
17209.26 96
17210.50 90
17211.74 92
17212.98 88
17214.22 81
17215.46 84
17216.70 91
17217.94 96
17219.18 106
17220.42 119
17221.66 118
17222.90 89
17224.14 87
17225.38 79
17226.62 105
17227.86 108
17229.10 111
17230.34 121
17231.58 127
17232.82 114
17234.06 127
17235.30 114
17236.54 102
17237.78 94
17239.03 115
17240.27 103
17241.51 102
17242.75 98
17243.99 126
17245.23 104
17246.47 123
17247.71 121
17248.95 99
17250.19 124
17251.43 92
17252.68 111
17253.92 108
17255.16 100
17256.40 102
17257.64 100
17258.88 99
17260.12 94
17261.37 89
17262.61 100
17263.85 97
17265.09 95
17266.33 94
17267.57 98
17268.82 100
17270.06 87
17271.30 85
17272.54 102
17273.78 99
17275.03 101
17276.27 89
17277.51 87
17278.75 82
17279.99 103
17281.24 96
17282.48 92
17283.72 90
17284.96 90
17286.21 90
17287.45 83
17288.69 81
17289.93 111
17291.18 114
17292.42 101
17293.66 122
17294.90 114
17296.15 103
17297.39 99
17298.63 77
17299.88 86
17301.12 101
17302.36 126
17303.60 97
17304.85 71
17306.09 75
17307.33 112
17308.58 119
17309.82 93
17311.06 85
17312.31 72
17313.55 103
17314.79 128
17316.04 96
17317.28 93
17318.52 97
17319.77 97
17321.01 103
17322.26 91
17323.50 88
17324.74 97
17325.99 99
17327.23 98
17328.48 108
17329.72 103
17330.96 108
17332.21 104
17333.45 111
17334.70 95
17335.94 96
17337.18 80
17338.43 78
17339.67 111
17340.92 112
17342.16 117
17343.41 142
17344.65 130
17345.90 118
17347.14 102
17348.38 84
17349.63 94
17350.87 94
17352.12 90
17353.36 106
17354.61 85
17355.85 91
17357.10 90
17358.34 93
17359.59 91
17360.83 76
17362.08 96
17363.32 97
17364.57 108
17365.81 102
17367.06 98
17368.31 100
17369.55 81
17370.80 95
17372.04 83
17373.29 93
17374.53 96
17375.78 90
17377.02 93
17378.27 99
17379.52 98
17380.76 106
17382.01 86
17383.25 103
17384.50 104
17385.75 106
17386.99 94
17388.24 81
17389.48 89
17390.73 107
17391.98 111
17393.22 106
17394.47 79
17395.71 87
17396.96 111
17398.21 104
17399.45 96
17400.70 85
17401.95 113
17403.19 121
17404.44 102
17405.69 91
17406.93 106
17408.18 123
17409.43 89
17410.67 78
17411.92 86
17413.17 89
17414.42 103
17415.66 81
17416.91 75
17418.16 96
17419.40 104
17420.65 107
17421.90 103
17423.15 104
17424.39 98
17425.64 90
17426.89 103
17428.14 120
17429.38 103
17430.63 111
17431.88 95
17433.13 91
17434.37 97
17435.62 109
17436.87 88
17438.12 114
17439.37 93
17440.61 94
17441.86 95
17443.11 88
17444.36 106
17445.61 118
17446.85 101
17448.10 87
17449.35 109
17450.60 83
17451.85 91
17453.10 116
17454.34 114
17455.59 75
17456.84 86
17458.09 113
17459.34 124
17460.59 89
17461.84 91
17463.09 99
17464.33 137
17465.58 82
17466.83 88
17468.08 81
17469.33 103
17470.58 97
17471.83 91
17473.08 83
17474.33 71
17475.58 82
17476.83 86
17478.07 83
17479.32 108
17480.57 91
17481.82 90
17483.07 87
17484.32 92
17485.57 101
17486.82 107
17488.07 129
17489.32 82
17490.57 81
17491.82 93
17493.07 100
17494.32 88
17495.57 87
17496.82 89
17498.07 94
17499.32 97
17500.57 99
17501.82 98
17503.07 98
17504.32 105
17505.57 152
17506.82 109
17508.07 71
17509.32 74
17510.57 94
17511.82 104
17513.07 91
17514.32 87
17515.58 94
17516.83 111
17518.08 96
17519.33 90
17520.58 99
17521.83 90
17523.08 91
17524.33 97
17525.58 82
17526.83 98
17528.08 101
17529.34 102
17530.59 97
17531.84 91
17533.09 80
17534.34 103
17535.59 100
17536.84 90
17538.09 94
17539.35 93
17540.60 93
17541.85 97
17543.10 129
17544.35 116
17545.60 104
17546.86 118
17548.11 122
17549.36 136
17550.61 105
17551.86 102
17553.12 97
17554.37 88
17555.62 91
17556.87 78
17558.12 120
17559.38 75
17560.63 104
17561.88 117
17563.13 82
17564.39 79
17565.64 92
17566.89 97
17568.14 96
17569.40 111
17570.65 97
17571.90 99
17573.15 78
17574.41 73
17575.66 101
17576.91 107
17578.17 68
17579.42 110
17580.67 105
17581.92 94
17583.18 89
17584.43 105
17585.68 113
17586.94 96
17588.19 91
17589.44 96
17590.70 106
17591.95 86
17593.20 98
17594.46 95
17595.71 108
17596.97 93
17598.22 99
17599.47 109
17600.73 81
17601.98 81
17603.23 76
17604.49 105
17605.74 125
17607.00 127
17608.25 92
17609.50 97
17610.76 117
17612.01 105
17613.27 87
17614.52 88
17615.77 77
17617.03 107
17618.28 104
17619.54 102
17620.79 136
17622.05 104
17623.30 114
17624.56 107
17625.81 96
17627.06 77
17628.32 95
17629.57 90
17630.83 102
17632.08 105
17633.34 97
17634.59 112
17635.85 84
17637.10 87
17638.36 99
17639.61 87
17640.87 116
17642.12 100
17643.38 81
17644.63 84
17645.89 84
17647.15 101
17648.40 114
17649.66 106
17650.91 111
17652.17 119
17653.42 106
17654.68 86
17655.93 82
17657.19 92
17658.45 97
17659.70 96
17660.96 89
17662.21 100
17663.47 93
17664.73 98
17665.98 99
17667.24 107
17668.49 93
17669.75 109
17671.01 91
17672.26 97
17673.52 97
17674.77 127
17676.03 123
17677.29 90
17678.54 98
17679.80 90
17681.06 94
17682.31 103
17683.57 76
17684.83 95
17686.08 104
17687.34 89
17688.60 95
17689.85 92
17691.11 87
17692.37 104
17693.63 96
17694.88 92
17696.14 85
17697.40 109
17698.65 112
17699.91 117
17701.17 91
17702.43 76
17703.68 97
17704.94 87
17706.20 100
17707.46 95
17708.71 117
17709.97 98
17711.23 97
17712.49 88
17713.74 88
17715.00 99
17716.26 98
17717.52 112
17718.78 126
17720.03 97
17721.29 125
17722.55 99
17723.81 103
17725.07 102
17726.32 115
17727.58 115
17728.84 98
17730.10 82
17731.36 93
17732.62 114
17733.87 99
17735.13 100
17736.39 99
17737.65 95
17738.91 65
17740.17 80
17741.43 91
17742.69 97
17743.94 98
17745.20 114
17746.46 98
17747.72 119
17748.98 98
17750.24 81
17751.50 89
17752.76 73
17754.02 100
17755.28 87
17756.53 74
17757.79 91
17759.05 86
17760.31 102
17761.57 121
17762.83 120
17764.09 92
17765.35 87
17766.61 97
17767.87 100
17769.13 85
17770.39 102
17771.65 114
17772.91 76
17774.17 89
17775.43 96
17776.69 89
17777.95 97
17779.21 109
17780.47 104
17781.73 106
17782.99 86
17784.25 108
17785.51 102
17786.77 107
17788.03 84
17789.29 106
17790.55 77
17791.81 86
17793.07 90
17794.33 83
17795.59 83
17796.86 73
17798.12 89
17799.38 105
17800.64 89
17801.90 77
17803.16 68
17804.42 89
17805.68 88
17806.94 83
17808.20 65
17809.47 87
17810.73 103
17811.99 95
17813.25 85
17814.51 76
17815.77 70
17817.03 78
17818.29 90
17819.56 88
17820.82 82
17822.08 91
17823.34 87
17824.60 79
17825.86 72
17827.13 73
17828.39 115
17829.65 102
17830.91 85
17832.17 74
17833.44 120
17834.70 93
17835.96 93
17837.22 124
17838.48 112
17839.75 84
17841.01 101
17842.27 89
17843.53 67
17844.80 87
17846.06 97
17847.32 84
17848.58 108
17849.85 101
17851.11 111
17852.37 126
17853.63 66
17854.90 106
17856.16 82
17857.42 93
17858.69 80
17859.95 77
17861.21 91
17862.47 89
17863.74 109
17865.00 92
17866.26 92
17867.53 103
17868.79 100
17870.05 71
17871.32 87
17872.58 80
17873.84 93
17875.11 96
17876.37 82
17877.63 91
17878.90 92
17880.16 74
17881.43 81
17882.69 91
17883.95 76
17885.22 92
17886.48 98
17887.74 74
17889.01 89
17890.27 105
17891.54 88
17892.80 68
17894.07 84
17895.33 87
17896.59 102
17897.86 110
17899.12 88
17900.39 83
17901.65 97
17902.92 81
17904.18 76
17905.44 78
17906.71 91
17907.97 81
17909.24 112
17910.50 106
17911.77 92
17913.03 91
17914.30 89
17915.56 77
17916.83 71
17918.09 100
17919.36 84
17920.62 80
17921.89 98
17923.15 112
17924.42 91
17925.68 103
17926.95 81
17928.21 86
17929.48 102
17930.75 98
17932.01 91
17933.28 94
17934.54 87
17935.81 109
17937.07 96
17938.34 88
17939.61 91
17940.87 80
17942.14 91
17943.40 79
17944.67 75
17945.93 87
17947.20 84
17948.47 83
17949.73 89
17951.00 82
17952.27 91
17953.53 66
17954.80 92
17956.06 97
17957.33 97
17958.60 106
17959.86 89
17961.13 67
17962.40 85
17963.66 72
17964.93 74
17966.20 78
17967.46 71
17968.73 94
17970.00 85
17971.26 93
17972.53 95
17973.80 79
17975.07 87
17976.33 80
17977.60 96
17978.87 75
17980.13 71
17981.40 89
17982.67 116
17983.94 84
17985.20 85
17986.47 74
17987.74 93
17989.01 71
17990.27 85
17991.54 93
17992.81 71
17994.08 81
17995.34 67
17996.61 59
17997.88 72
17999.15 86
18000.42 78
18001.68 79
18002.95 77
18004.22 94
18005.49 93
18006.76 90
18008.02 68
18009.29 77
18010.56 82
18011.83 114
18013.10 89
18014.37 77
18015.63 94
18016.90 75
18018.17 98
18019.44 79
18020.71 101
18021.98 77
18023.25 90
18024.51 85
18025.78 87
18027.05 67
18028.32 60
18029.59 74
18030.86 79
18032.13 93
18033.40 88
18034.67 82
18035.94 74
18037.20 91
18038.47 72
18039.74 58
18041.01 66
18042.28 83
18043.55 124
18044.82 99
18046.09 76
18047.36 109
18048.63 109
18049.90 86
18051.17 79
18052.44 89
18053.71 70
18054.98 76
18056.25 88
18057.52 70
18058.79 97
18060.06 93
18061.33 74
18062.60 71
18063.87 75
18065.14 70
18066.41 77
18067.68 80
18068.95 65
18070.22 88
18071.49 71
18072.76 83
18074.03 71
18075.30 77
18076.57 77
18077.84 99
18079.11 97
18080.39 102
18081.66 128
18082.93 90
18084.20 98
18085.47 85
18086.74 65
18088.01 86
18089.28 98
18090.55 102
18091.82 86
18093.10 103
18094.37 103
18095.64 88
18096.91 63
18098.18 91
18099.45 92
18100.72 93
18102.00 85
18103.27 89
18104.54 76
18105.81 66
18107.08 80
18108.35 102
18109.63 89
18110.90 88
18112.17 93
18113.44 85
18114.71 82
18115.98 72
18117.26 75
18118.53 89
18119.80 91
18121.07 90
18122.35 109
18123.62 83
18124.89 85
18126.16 105
18127.43 91
18128.71 98
18129.98 92
18131.25 97
18132.52 104
18133.80 100
18135.07 85
18136.34 96
18137.62 106
18138.89 110
18140.16 98
18141.43 97
18142.71 95
18143.98 91
18145.25 90
18146.53 74
18147.80 72
18149.07 87
18150.35 75
18151.62 74
18152.89 74
18154.17 83
18155.44 97
18156.71 86
18157.99 74
18159.26 89
18160.53 82
18161.81 93
18163.08 105
18164.35 70
18165.63 92
18166.90 58
18168.18 74
18169.45 92
18170.72 64
18172.00 97
18173.27 83
18174.55 82
18175.82 90
18177.09 91
18178.37 110
18179.64 106
18180.92 88
18182.19 94
18183.47 79
18184.74 71
18186.01 81
18187.29 104
18188.56 84
18189.84 88
18191.11 89
18192.39 103
18193.66 88
18194.94 82
18196.21 92
18197.49 95
18198.76 86
18200.04 94
18201.31 97
18202.59 92
18203.86 91
18205.14 89
18206.41 63
18207.69 84
18208.96 60
18210.24 91
18211.51 93
18212.79 82
18214.06 81
18215.34 78
18216.62 88
18217.89 103
18219.17 85
18220.44 90
18221.72 82
18222.99 84
18224.27 94
18225.55 88
18226.82 96
18228.10 89
18229.37 93
18230.65 84
18231.93 97
18233.20 76
18234.48 91
18235.75 91
18237.03 110
18238.31 112
18239.58 94
18240.86 88
18242.14 76
18243.41 79
18244.69 94
18245.97 97
18247.24 85
18248.52 74
18249.80 77
18251.07 87
18252.35 89
18253.63 72
18254.90 81
18256.18 102
18257.46 112
18258.73 81
18260.01 109
18261.29 102
18262.57 93
18263.84 92
18265.12 80
18266.40 90
18267.67 86
18268.95 76
18270.23 86
18271.51 91
18272.78 90
18274.06 82
18275.34 80
18276.62 66
18277.89 69
18279.17 79
18280.45 97
18281.73 92
18283.01 63
18284.28 66
18285.56 73
18286.84 88
18288.12 90
18289.40 78
18290.67 91
18291.95 107
18293.23 120
18294.51 100
18295.79 85
18297.07 87
18298.34 101
18299.62 91
18300.90 89
18302.18 79
18303.46 88
18304.74 88
18306.02 82
18307.29 72
18308.57 105
18309.85 91
18311.13 88
18312.41 93
18313.69 68
18314.97 97
18316.25 90
18317.53 99
18318.80 91
18320.08 99
18321.36 99
18322.64 101
18323.92 91
18325.20 80
18326.48 91
18327.76 105
18329.04 85
18330.32 62
18331.60 86
18332.88 91
18334.16 91
18335.44 96
18336.72 66
18338.00 72
18339.28 84
18340.56 106
18341.84 96
18343.12 80
18344.40 59
18345.68 74
18346.96 68
18348.24 86
18349.52 68
18350.80 63
18352.08 95
18353.36 76
18354.64 73
18355.92 74
18357.20 73
18358.48 86
18359.76 97
18361.04 77
18362.32 74
18363.60 78
18364.88 80
18366.16 69
18367.45 90
18368.73 86
18370.01 92
18371.29 102
18372.57 80
18373.85 89
18375.13 78
18376.41 95
18377.69 79
18378.98 92
18380.26 86
18381.54 76
18382.82 81
18384.10 90
18385.38 81
18386.66 81
18387.95 71
18389.23 66
18390.51 77
18391.79 69
18393.07 76
18394.35 100
18395.64 81
18396.92 71
18398.20 84
18399.48 78
18400.76 77
18402.05 76
18403.33 80
18404.61 103
18405.89 80
18407.17 93
18408.46 93
18409.74 105
18411.02 98
18412.30 97
18413.59 79
18414.87 77
18416.15 77
18417.43 93
18418.72 98
18420.00 84
18421.28 63
18422.56 79
18423.85 89
18425.13 80
18426.41 76
18427.70 82
18428.98 97
18430.26 95
18431.54 95
18432.83 76
18434.11 83
18435.39 67
18436.68 56
18437.96 79
18439.24 90
18440.53 95
18441.81 76
18443.09 91
18444.38 87
18445.66 79
18446.95 78
18448.23 77
18449.51 59
18450.80 64
18452.08 74
18453.36 85
18454.65 80
18455.93 68
18457.22 84
18458.50 86
18459.78 78
18461.07 66
18462.35 75
18463.64 73
18464.92 88
18466.21 86
18467.49 97
18468.77 72
18470.06 105
18471.34 84
18472.63 81
18473.91 108
18475.20 90
18476.48 80
18477.77 80
18479.05 83
18480.34 84
18481.62 78
18482.91 90
18484.19 71
18485.47 69
18486.76 64
18488.04 75
18489.33 94
18490.62 94
18491.90 79
18493.19 100
18494.47 119
18495.76 89
18497.04 78
18498.33 69
18499.61 71
18500.90 82
18502.18 87
18503.47 86
18504.75 69
18506.04 75
18507.33 77
18508.61 57
18509.90 75
18511.18 87
18512.47 65
18513.76 63
18515.04 68
18516.33 73
18517.61 66
18518.90 66
18520.19 96
18521.47 80
18522.76 66
18524.04 80
18525.33 87
18526.62 82
18527.90 60
18529.19 79
18530.48 95
18531.76 102
18533.05 64
18534.34 95
18535.62 71
18536.91 101
18538.20 78
18539.48 76
18540.77 69
18542.06 77
18543.34 96
18544.63 96
18545.92 90
18547.21 98
18548.49 108
18549.78 79
18551.07 80
18552.36 76
18553.64 82
18554.93 88
18556.22 94
18557.50 114
18558.79 118
18560.08 86
18561.37 69
18562.66 94
18563.94 106
18565.23 84
18566.52 84
18567.81 86
18569.09 94
18570.38 86
18571.67 80
18572.96 77
18574.25 89
18575.53 89
18576.82 75
18578.11 82
18579.40 75
18580.69 78
18581.98 79
18583.26 91
18584.55 100
18585.84 79
18587.13 66
18588.42 64
18589.71 77
18590.99 73
18592.28 97
18593.57 91
18594.86 105
18596.15 87
18597.44 75
18598.73 81
18600.02 88
18601.31 74
18602.59 107
18603.88 71
18605.17 89
18606.46 75
18607.75 86
18609.04 85
18610.33 86
18611.62 103
18612.91 103
18614.20 87
18615.49 65
18616.78 79
18618.07 101
18619.36 79
18620.65 89
18621.94 101
18623.23 97
18624.52 93
18625.81 95
18627.10 84
18628.39 101
18629.68 95
18630.97 92
18632.26 78
18633.55 66
18634.84 91
18636.13 102
18637.42 82
18638.71 74
18640.00 83
18641.29 84
18642.58 89
18643.87 87
18645.16 80
18646.45 85
18647.74 85
18649.03 83
18650.32 62
18651.61 69
18652.90 74
18654.19 66
18655.48 78
18656.78 93
18658.07 85
18659.36 90
18660.65 83
18661.94 90
18663.23 66
18664.52 87
18665.81 91
18667.10 110
18668.40 85
18669.69 104
18670.98 137
18672.27 70
18673.56 66
18674.85 66
18676.14 70
18677.44 73
18678.73 70
18680.02 70
18681.31 70
18682.60 60
18683.90 70
18685.19 79
18686.48 74
18687.77 100
18689.06 88
18690.36 79
18691.65 67
18692.94 100
18694.23 91
18695.52 89
18696.82 67
18698.11 78
18699.40 88
18700.69 84
18701.99 98
18703.28 81
18704.57 62
18705.86 95
18707.16 70
18708.45 88
18709.74 83
18711.04 66
18712.33 96
18713.62 82
18714.91 60
18716.21 62
18717.50 118
18718.79 96
18720.09 78
18721.38 77
18722.67 71
18723.97 83
18725.26 65
18726.55 70
18727.85 67
18729.14 73
18730.43 85
18731.73 99
18733.02 69
18734.31 75
18735.61 98
18736.90 86
18738.19 90
18739.49 73
18740.78 84
18742.08 104
18743.37 92
18744.66 72
18745.96 77
18747.25 95
18748.55 83
18749.84 82
18751.13 95
18752.43 79
18753.72 93
18755.02 86
18756.31 81
18757.61 55
18758.90 74
18760.20 101
18761.49 101
18762.78 87
18764.08 79
18765.37 96
18766.67 101
18767.96 91
18769.26 83
18770.55 91
18771.85 104
18773.14 87
18774.44 75
18775.73 85
18777.03 92
18778.32 94
18779.62 76
18780.91 78
18782.21 81
18783.50 86
18784.80 77
18786.10 95
18787.39 82
18788.69 66
18789.98 95
18791.28 67
18792.57 60
18793.87 84
18795.16 72
18796.46 62
18797.76 81
18799.05 83
18800.35 83
18801.64 86
18802.94 72
18804.24 83
18805.53 83
18806.83 82
18808.12 86
18809.42 73
18810.72 79
18812.01 78
18813.31 75
18814.61 69
18815.90 55
18817.20 90
18818.50 71
18819.79 58
18821.09 68
18822.39 79
18823.68 72
18824.98 74
18826.28 79
18827.57 71
18828.87 87
18830.17 95
18831.46 63
18832.76 71
18834.06 63
18835.35 79
18836.65 89
18837.95 62
18839.25 58
18840.54 77
18841.84 75
18843.14 97
18844.44 84
18845.73 86
18847.03 79
18848.33 65
18849.63 63
18850.92 75
18852.22 76
18853.52 81
18854.82 91
18856.11 67
18857.41 64
18858.71 85
18860.01 59
18861.31 73
18862.60 69
18863.90 63
18865.20 82
18866.50 78
18867.80 72
18869.10 65
18870.39 87
18871.69 81
18872.99 80
18874.29 53
18875.59 72
18876.89 80
18878.18 63
18879.48 59
18880.78 59
18882.08 68
18883.38 78
18884.68 73
18885.98 88
18887.28 91
18888.57 69
18889.87 94
18891.17 89
18892.47 64
18893.77 68
18895.07 67
18896.37 85
18897.67 68
18898.97 83
18900.27 104
18901.57 97
18902.87 90
18904.17 74
18905.47 99
18906.76 58
18908.06 70
18909.36 77
18910.66 69
18911.96 60
18913.26 70
18914.56 82
18915.86 76
18917.16 66
18918.46 72
18919.76 65
18921.06 68
18922.36 74
18923.66 68
18924.96 75
18926.26 84
18927.56 50
18928.86 62
18930.17 78
18931.47 65
18932.77 69
18934.07 60
18935.37 90
18936.67 80
18937.97 82
18939.27 66
18940.57 80
18941.87 80
18943.17 77
18944.47 79
18945.77 86
18947.07 109
18948.38 81
18949.68 88
18950.98 71
18952.28 62
18953.58 74
18954.88 91
18956.18 78
18957.48 89
18958.79 84
18960.09 74
18961.39 64
18962.69 67
18963.99 78
18965.29 81
18966.59 82
18967.90 74
18969.20 72
18970.50 79
18971.80 58
18973.10 83
18974.41 98
18975.71 65
18977.01 55
18978.31 66
18979.61 84
18980.92 78
18982.22 77
18983.52 50
18984.82 80
18986.12 69
18987.43 74
18988.73 68
18990.03 53
18991.33 80
18992.64 86
18993.94 71
18995.24 72
18996.54 69
18997.85 74
18999.15 79
19000.45 66
19001.76 78
19003.06 84
19004.36 84
19005.66 89
19006.97 84
19008.27 91
19009.57 69
19010.88 89
19012.18 71
19013.48 59
19014.79 67
19016.09 63
19017.39 89
19018.70 91
19020.00 63
19021.30 63
19022.61 71
19023.91 62
19025.22 64
19026.52 75
19027.82 85
19029.13 65
19030.43 82
19031.73 98
19033.04 80
19034.34 65
19035.65 63
19036.95 70
19038.25 80
19039.56 68
19040.86 57
19042.17 64
19043.47 79
19044.78 78
19046.08 64
19047.38 66
19048.69 69
19049.99 87
19051.30 73
19052.60 72
19053.91 75
19055.21 70
19056.52 78
19057.82 61
19059.13 66
19060.43 69
19061.74 70
19063.04 60
19064.35 69
19065.65 74
19066.96 59
19068.26 65
19069.57 87
19070.87 90
19072.18 92
19073.48 71
19074.79 60
19076.09 58
19077.40 96
19078.70 86
19080.01 55
19081.32 77
19082.62 98
19083.93 82
19085.23 64
19086.54 64
19087.84 80
19089.15 84
19090.46 74
19091.76 85
19093.07 56
19094.37 72
19095.68 72
19096.99 71
19098.29 78
19099.60 64
19100.90 81
19102.21 93
19103.52 73
19104.82 47
19106.13 68
19107.44 78
19108.74 71
19110.05 60
19111.36 76
19112.66 74
19113.97 84
19115.28 74
19116.58 78
19117.89 72
19119.20 68
19120.50 89
19121.81 67
19123.12 81
19124.43 67
19125.73 85
19127.04 83
19128.35 74
19129.65 45
19130.96 56
19132.27 75
19133.58 99
19134.88 71
19136.19 62
19137.50 79
19138.81 78
19140.11 69
19141.42 59
19142.73 67
19144.04 70
19145.34 60
19146.65 58
19147.96 75
19149.27 67
19150.58 62
19151.88 63
19153.19 55
19154.50 66
19155.81 94
19157.12 98
19158.42 67
19159.73 99
19161.04 80
19162.35 75
19163.66 58
19164.97 70
19166.28 68
19167.58 74
19168.89 61
19170.20 61
19171.51 83
19172.82 104
19174.13 66
19175.44 75
19176.75 70
19178.05 68
19179.36 69
19180.67 70
19181.98 59
19183.29 87
19184.60 75
19185.91 89
19187.22 64
19188.53 70
19189.84 72
19191.15 66
19192.46 83
19193.76 68
19195.07 75
19196.38 83
19197.69 75
19199.00 88
19200.31 60
19201.62 64
19202.93 76
19204.24 76
19205.55 75
19206.86 69
19208.17 69
19209.48 65
19210.79 59
19212.10 58
19213.41 79
19214.72 77
19216.03 54
19217.34 45
19218.65 70
19219.96 72
19221.27 88
19222.58 70
19223.89 63
19225.20 78
19226.52 82
19227.83 71
19229.14 55
19230.45 68
19231.76 62
19233.07 73
19234.38 68
19235.69 45
19237.00 53
19238.31 84
19239.62 80
19240.93 48
19242.25 55
19243.56 52
19244.87 64
19246.18 55
19247.49 72
19248.80 68
19250.11 76
19251.42 67
19252.74 86
19254.05 50
19255.36 78
19256.67 92
19257.98 91
19259.29 58
19260.61 86
19261.92 73
19263.23 53
19264.54 80
19265.85 70
19267.17 62
19268.48 76
19269.79 63
19271.10 75
19272.41 77
19273.73 91
19275.04 80
19276.35 81
19277.66 85
19278.98 96
19280.29 77
19281.60 61
19282.91 55
19284.23 61
19285.54 76
19286.85 89
19288.16 58
19289.48 84
19290.79 70
19292.10 99
19293.41 65
19294.73 80
19296.04 76
19297.35 78
19298.67 71
19299.98 61
19301.29 54
19302.61 65
19303.92 51
19305.23 61
19306.55 89
19307.86 80
19309.17 65
19310.49 80
19311.80 75
19313.11 65
19314.43 73
19315.74 74
19317.05 53
19318.37 71
19319.68 71
19320.99 75
19322.31 76
19323.62 53
19324.94 73
19326.25 70
19327.56 70
19328.88 90
19330.19 96
19331.51 93
19332.82 67
19334.14 59
19335.45 65
19336.76 87
19338.08 57
19339.39 64
19340.71 77
19342.02 56
19343.34 61
19344.65 66
19345.97 57
19347.28 64
19348.59 58
19349.91 76
19351.22 61
19352.54 65
19353.85 71
19355.17 82
19356.48 86
19357.80 77
19359.11 72
19360.43 68
19361.74 81
19363.06 46
19364.38 69
19365.69 86
19367.01 72
19368.32 76
19369.64 79
19370.95 70
19372.27 73
19373.58 80
19374.90 59
19376.21 73
19377.53 68
19378.85 61
19380.16 62
19381.48 71
19382.79 68
19384.11 73
19385.43 60
19386.74 84
19388.06 94
19389.37 85
19390.69 83
19392.01 72
19393.32 69
19394.64 58
19395.96 62
19397.27 78
19398.59 65
19399.91 70
19401.22 65
19402.54 77
19403.85 83
19405.17 83
19406.49 64
19407.80 78
19409.12 64
19410.44 64
19411.76 76
19413.07 78
19414.39 85
19415.71 76
19417.02 78
19418.34 65
19419.66 67
19420.98 64
19422.29 73
19423.61 74
19424.93 60
19426.24 48
19427.56 61
19428.88 76
19430.20 78
19431.51 53
19432.83 64
19434.15 58
19435.47 62
19436.79 73
19438.10 60
19439.42 86
19440.74 60
19442.06 56
19443.37 64
19444.69 65
19446.01 65
19447.33 74
19448.65 66
19449.97 80
19451.28 74
19452.60 72
19453.92 71
19455.24 65
19456.56 71
19457.88 80
19459.19 62
19460.51 84
19461.83 67
19463.15 66
19464.47 51
19465.79 54
19467.11 60
19468.42 47
19469.74 58
19471.06 77
19472.38 65
19473.70 57
19475.02 95
19476.34 77
19477.66 65
19478.98 74
19480.30 69
19481.62 106
19482.93 60
19484.25 62
19485.57 80
19486.89 69
19488.21 68
19489.53 79
19490.85 88
19492.17 65
19493.49 75
19494.81 82
19496.13 65
19497.45 82
19498.77 68
19500.09 92
19501.41 112
19502.73 67
19504.05 71
19505.37 83
19506.69 64
19508.01 49
19509.33 98
19510.65 75
19511.97 85
19513.29 80
19514.61 55
19515.93 56
19517.25 69
19518.57 72
19519.89 88
19521.21 79
19522.54 72
19523.86 80
19525.18 67
19526.50 58
19527.82 63
19529.14 65
19530.46 84
19531.78 78
19533.10 63
19534.42 68
19535.74 64
19537.07 61
19538.39 58
19539.71 62
19541.03 53
19542.35 56
19543.67 66
19544.99 56
19546.31 87
19547.64 64
19548.96 59
19550.28 68
19551.60 62
19552.92 75
19554.24 47
19555.57 95
19556.89 77
19558.21 63
19559.53 76
19560.85 63
19562.18 65
19563.50 83
19564.82 64
19566.14 71
19567.46 64
19568.79 60
19570.11 73
19571.43 65
19572.75 58
19574.08 61
19575.40 72
19576.72 80
19578.04 76
19579.37 64
19580.69 59
19582.01 73
19583.33 79
19584.66 60
19585.98 82
19587.30 74
19588.63 60
19589.95 70
19591.27 63
19592.59 77
19593.92 82
19595.24 62
19596.56 72
19597.89 110
19599.21 73
19600.53 65
19601.86 61
19603.18 55
19604.50 55
19605.83 66
19607.15 87
19608.47 66
19609.80 60
19611.12 53
19612.45 67
19613.77 68
19615.09 70
19616.42 62
19617.74 66
19619.06 62
19620.39 66
19621.71 72
19623.04 58
19624.36 63
19625.69 55
19627.01 54
19628.33 67
19629.66 83
19630.98 84
19632.31 71
19633.63 61
19634.96 58
19636.28 56
19637.60 84
19638.93 78
19640.25 62
19641.58 62
19642.90 63
19644.23 68
19645.55 52
19646.88 51
19648.20 73
19649.53 59
19650.85 79
19652.18 57
19653.50 52
19654.83 78
19656.15 70
19657.48 62
19658.80 75
19660.13 43
19661.45 53
19662.78 74
19664.11 48
19665.43 59
19666.76 74
19668.08 61
19669.41 68
19670.73 71
19672.06 73
19673.39 75
19674.71 54
19676.04 62
19677.36 74
19678.69 65
19680.01 60
19681.34 75
19682.67 78
19683.99 67
19685.32 65
19686.65 66
19687.97 77
19689.30 70
19690.62 76
19691.95 72
19693.28 73
19694.60 79
19695.93 66
19697.26 58
19698.58 87
19699.91 53
19701.24 64
19702.56 53
19703.89 54
19705.22 56
19706.54 62
19707.87 58
19709.20 55
19710.53 54
19711.85 58
19713.18 60
19714.51 56
19715.83 51
19717.16 57
19718.49 96
19719.82 76
19721.14 54
19722.47 73
19723.80 57
19725.13 95
19726.45 78
19727.78 65
19729.11 62
19730.44 69
19731.76 46
19733.09 51
19734.42 57
19735.75 59
19737.08 80
19738.40 66
19739.73 69
19741.06 65
19742.39 72
19743.72 74
19745.04 61
19746.37 69
19747.70 61
19749.03 60
19750.36 69
19751.69 53
19753.01 55
19754.34 63
19755.67 59
19757.00 54
19758.33 73
19759.66 61
19760.99 61
19762.31 63
19763.64 75
19764.97 76
19766.30 82
19767.63 74
19768.96 63
19770.29 63
19771.62 64
19772.95 48
19774.28 69
19775.60 85
19776.93 55
19778.26 55
19779.59 66
19780.92 74
19782.25 68
19783.58 67
19784.91 55
19786.24 70
19787.57 72
19788.90 70
19790.23 65
19791.56 70
19792.89 70
19794.22 67
19795.55 62
19796.88 59
19798.21 63
19799.54 69
19800.87 58
19802.20 50
19803.53 70
19804.86 68
19806.19 74
19807.52 75
19808.85 57
19810.18 62
19811.51 60
19812.84 73
19814.17 71
19815.50 68
19816.83 74
19818.16 59
19819.49 74
19820.83 60
19822.16 77
19823.49 63
19824.82 50
19826.15 62
19827.48 69
19828.81 73
19830.14 74
19831.47 72
19832.80 68
19834.14 69
19835.47 72
19836.80 60
19838.13 77
19839.46 67
19840.79 65
19842.12 77
19843.46 85
19844.79 83
19846.12 68
19847.45 75
19848.78 71
19850.11 69
19851.45 52
19852.78 50
19854.11 54
19855.44 64
19856.77 75
19858.11 62
19859.44 50
19860.77 49
19862.10 77
19863.43 43
19864.77 67
19866.10 97
19867.43 54
19868.76 76
19870.10 42
19871.43 53
19872.76 59
19874.09 61
19875.43 67
19876.76 48
19878.09 40
19879.42 59
19880.76 64
19882.09 62
19883.42 46
19884.75 68
19886.09 77
19887.42 70
19888.75 62
19890.09 51
19891.42 68
19892.75 74
19894.09 91
19895.42 83
19896.75 76
19898.09 51
19899.42 69
19900.75 78
19902.09 83
19903.42 55
19904.75 67
19906.09 73
19907.42 65
19908.75 58
19910.09 74
19911.42 80
19912.76 48
19914.09 66
19915.42 67
19916.76 62
19918.09 74
19919.43 78
19920.76 73
19922.09 80
19923.43 69
19924.76 58
19926.10 61
19927.43 67
19928.77 53
19930.10 73
19931.43 57
19932.77 74
19934.10 61
19935.44 67
19936.77 57
19938.11 58
19939.44 66
19940.78 66
19942.11 73
19943.45 94
19944.78 50
19946.12 60
19947.45 61
19948.79 55
19950.12 67
19951.46 68
19952.79 72
19954.13 92
19955.46 54
19956.80 76
19958.13 99
19959.47 68
19960.80 64
19962.14 49
19963.48 77
19964.81 71
19966.15 74
19967.48 58
19968.82 59
19970.15 56
19971.49 86
19972.83 58
19974.16 89
19975.50 59
19976.83 54
19978.17 71
19979.51 78
19980.84 65
19982.18 79
19983.51 89
19984.85 85
19986.19 79
19987.52 60
19988.86 60
19990.20 75
19991.53 62
19992.87 55
19994.21 64
19995.54 80
19996.88 74
19998.22 60
19999.55 79
20000.89 79
20002.23 82
20003.56 53
20004.90 71
20006.24 79
20007.57 77
20008.91 76
20010.25 68
20011.59 71
20012.92 73
20014.26 74
20015.60 52
20016.94 71
20018.27 73
20019.61 67
20020.95 51
20022.28 67
20023.62 75
20024.96 77
20026.30 55
20027.64 85
20028.97 66
20030.31 59
20031.65 62
20032.99 65
20034.32 80
20035.66 61
20037.00 68
20038.34 67
20039.68 76
20041.02 81
20042.35 66
20043.69 66
20045.03 45
20046.37 58
20047.71 101
20049.05 61
20050.38 61
20051.72 53
20053.06 50
20054.40 62
20055.74 75
20057.08 72
20058.42 81
20059.75 65
20061.09 73
20062.43 69
20063.77 59
20065.11 61
20066.45 67
20067.79 77
20069.13 78
20070.47 66
20071.81 68
20073.14 62
20074.48 65
20075.82 57
20077.16 53
20078.50 58
20079.84 72
20081.18 73
20082.52 50
20083.86 46
20085.20 73
20086.54 62
20087.88 63
20089.22 69
20090.56 83
20091.90 96
20093.24 70
20094.58 75
20095.92 61
20097.26 72
20098.60 61
20099.94 67
20101.28 76
20102.62 72
20103.96 92
20105.30 66
20106.64 67
20107.98 82
20109.32 66
20110.66 65
20112.00 72
20113.34 48
20114.68 71
20116.02 66
20117.36 81
20118.71 74
20120.05 43
20121.39 54
20122.73 75
20124.07 66
20125.41 58
20126.75 61
20128.09 62
20129.43 93
20130.77 67
20132.12 56
20133.46 82
20134.80 79
20136.14 68
20137.48 61
20138.82 76
20140.16 61
20141.51 48
20142.85 61
20144.19 62
20145.53 51
