# Supplementary material for: MALDI-TOF MS typing enables the classification of brewing yeasts of the genus Saccharomyces to major beer styles
Source: PLoS One. 2017 Aug 9;12(8):e0181694. doi: 10.1371/journal.pone.0181694 (PMC5549903; doi:10.1371/journal.pone.0181694)
Supplement: S4 File — The directory includes 90 raw files and was zipped to “.zip”; the folder has three strains with 30 spectra per strain; S1 Text explains the raw files with an example and Table 1 represents the yeast strains used within the experiment. (ZIP) [file pone.0181694.s007.zip › 10-12/30259-308-OG-Alt-Alt-YPG-18h-E-E_2015-07-20_1_0_B10_1.dat]

2000.14 3099
2000.56 3014
2000.98 2903
2001.40 3015
2001.83 2975
2002.25 3268
2002.67 3006
2003.09 3233
2003.51 2983
2003.93 2907
2004.36 2949
2004.78 3190
2005.20 3094
2005.62 3167
2006.05 3272
2006.47 3139
2006.89 3178
2007.31 3160
2007.73 3013
2008.16 3103
2008.58 3135
2009.00 3032
2009.42 3156
2009.85 2796
2010.27 2812
2010.69 2897
2011.12 2822
2011.54 2998
2011.96 2854
2012.38 3026
2012.81 2859
2013.23 2763
2013.65 2958
2014.08 2940
2014.50 2765
2014.92 2892
2015.35 3081
2015.77 2959
2016.19 2822
2016.62 2888
2017.04 3035
2017.46 3137
2017.89 3272
2018.31 3333
2018.73 3164
2019.16 3092
2019.58 3141
2020.00 3332
2020.43 3332
2020.85 3046
2021.27 2969
2021.70 2927
2022.12 2983
2022.55 2754
2022.97 2850
2023.39 2933
2023.82 2969
2024.24 2876
2024.67 2879
2025.09 2799
2025.52 2721
2025.94 2732
2026.36 2716
2026.79 2726
2027.21 2820
2027.64 2822
2028.06 2733
2028.49 2507
2028.91 2503
2029.34 2590
2029.76 2614
2030.19 2722
2030.61 2838
2031.03 3141
2031.46 3245
2031.88 2996
2032.31 2746
2032.73 3078
2033.16 3083
2033.58 3027
2034.01 3056
2034.44 2941
2034.86 3030
2035.29 2889
2035.71 3045
2036.14 3156
2036.56 3069
2036.99 3078
2037.41 3007
2037.84 2921
2038.26 3323
2038.69 3160
2039.12 3231
2039.54 3146
2039.97 3230
2040.39 3170
2040.82 3152
2041.24 3269
2041.67 3141
2042.10 3098
2042.52 3094
2042.95 3227
2043.37 3015
2043.80 3216
2044.23 2923
2044.65 2942
2045.08 2818
2045.51 2637
2045.93 2917
2046.36 3006
2046.79 2846
2047.21 2927
2047.64 3091
2048.07 2930
2048.49 2656
2048.92 2716
2049.35 2949
2049.77 2887
2050.20 2796
2050.63 2939
2051.05 3039
2051.48 2910
2051.91 2761
2052.33 2741
2052.76 2847
2053.19 2693
2053.62 2706
2054.04 2888
2054.47 2869
2054.90 2909
2055.32 2673
2055.75 2744
2056.18 2879
2056.61 2744
2057.03 2924
2057.46 2843
2057.89 2787
2058.32 2917
2058.75 2948
2059.17 3069
2059.60 2982
2060.03 2796
2060.46 2733
2060.88 2781
2061.31 2772
2061.74 2982
2062.17 2823
2062.60 2756
2063.02 3074
2063.45 2992
2063.88 2919
2064.31 3045
2064.74 3418
2065.17 3234
2065.59 3229
2066.02 3335
2066.45 3256
2066.88 3025
2067.31 3039
2067.74 2972
2068.17 3057
2068.60 2858
2069.02 2785
2069.45 3020
2069.88 2836
2070.31 2854
2070.74 2872
2071.17 2998
2071.60 2586
2072.03 2738
2072.46 2796
2072.89 2910
2073.31 2705
2073.74 2875
2074.17 3072
2074.60 3225
2075.03 3112
2075.46 3096
2075.89 3007
2076.32 3039
2076.75 3047
2077.18 3246
2077.61 3451
2078.04 3230
2078.47 3447
2078.90 3582
2079.33 3885
2079.76 3992
2080.19 3813
2080.62 3719
2081.05 3487
2081.48 3545
2081.91 3282
2082.34 3677
2082.77 3540
2083.20 3320
2083.63 3216
2084.06 3040
2084.49 3074
2084.92 2913
2085.35 2914
2085.78 2872
2086.21 2918
2086.64 2986
2087.07 2991
2087.50 2748
2087.94 2820
2088.37 2917
2088.80 2832
2089.23 2781
2089.66 3076
2090.09 3131
2090.52 2965
2090.95 2971
2091.38 2883
2091.81 2787
2092.25 3091
2092.68 2782
2093.11 3154
2093.54 2905
2093.97 2708
2094.40 2901
2094.83 3036
2095.27 2939
2095.70 2834
2096.13 2881
2096.56 2987
2096.99 3050
2097.42 2771
2097.86 2695
2098.29 2655
2098.72 2723
2099.15 2728
2099.58 2811
2100.01 2631
2100.45 2635
2100.88 2898
2101.31 2707
2101.74 2725
2102.18 2688
2102.61 2937
2103.04 2829
2103.47 2879
2103.90 2833
2104.34 2893
2104.77 2805
2105.20 2984
2105.63 2851
2106.07 2925
2106.50 3286
2106.93 3246
2107.37 2851
2107.80 2778
2108.23 3269
2108.66 2992
2109.10 3142
2109.53 3186
2109.96 3185
2110.40 2920
2110.83 2809
2111.26 2859
2111.70 2769
2112.13 2704
2112.56 2772
2113.00 2777
2113.43 2918
2113.86 2951
2114.30 2733
2114.73 2819
2115.16 2817
2115.60 2670
2116.03 2558
2116.46 2631
2116.90 2715
2117.33 2683
2117.77 2605
2118.20 2763
2118.63 2735
2119.07 2817
2119.50 2920
2119.94 2965
2120.37 2764
2120.80 2871
2121.24 2988
2121.67 3042
2122.11 2753
2122.54 2805
2122.97 3019
2123.41 2962
2123.84 2870
2124.28 2872
2124.71 2735
2125.15 2663
2125.58 2680
2126.02 2848
2126.45 2923
2126.89 2676
2127.32 2827
2127.76 2811
2128.19 2708
2128.63 2907
2129.06 2984
2129.50 2963
2129.93 3224
2130.37 3058
2130.80 3121
2131.24 3159
2131.67 2993
2132.11 3011
2132.54 3220
2132.98 3201
2133.41 3404
2133.85 3410
2134.28 3468
2134.72 3219
2135.16 3328
2135.59 3237
2136.03 3302
2136.46 3488
2136.90 3580
2137.33 3309
2137.77 3330
2138.21 3068
2138.64 3305
2139.08 3192
2139.51 3114
2139.95 3026
2140.39 3226
2140.82 3209
2141.26 2910
2141.69 2908
2142.13 3109
2142.57 2899
2143.00 2808
2143.44 2636
2143.88 2788
2144.31 2413
2144.75 2576
2145.19 2844
2145.62 2677
2146.06 2954
2146.50 3166
2146.93 3189
2147.37 2949
2147.81 3161
2148.24 3209
2148.68 3766
2149.12 3945
2149.56 3607
2149.99 3643
2150.43 3736
2150.87 3913
2151.30 3711
2151.74 3735
2152.18 3642
2152.62 3360
2153.05 3319
2153.49 3010
2153.93 3027
2154.37 2836
2154.80 2797
2155.24 2742
2155.68 2995
2156.12 3090
2156.55 2820
2156.99 3083
2157.43 2968
2157.87 2919
2158.31 3010
2158.74 2983
2159.18 3020
2159.62 2905
2160.06 3135
2160.50 2868
2160.93 2926
2161.37 3106
2161.81 3132
2162.25 2935
2162.69 2835
2163.13 3001
2163.57 3043
2164.00 2957
2164.44 2962
2164.88 3083
2165.32 2881
2165.76 3009
2166.20 2918
2166.64 2835
2167.07 2917
2167.51 3106
2167.95 3020
2168.39 3113
2168.83 2966
2169.27 2966
2169.71 3093
2170.15 3097
2170.59 2947
2171.03 3050
2171.47 3035
2171.91 2899
2172.34 3430
2172.78 3472
2173.22 3465
2173.66 3341
2174.10 3400
2174.54 3846
2174.98 3815
2175.42 3698
2175.86 3443
2176.30 3542
2176.74 3757
2177.18 3651
2177.62 3384
2178.06 3155
2178.50 3333
2178.94 3675
2179.38 3627
2179.82 3361
2180.26 3584
2180.70 3384
2181.14 2787
2181.58 2904
2182.02 2961
2182.46 2856
2182.90 2902
2183.34 2812
2183.78 2952
2184.22 2960
2184.67 2838
2185.11 2623
2185.55 2835
2185.99 2913
2186.43 2753
2186.87 3011
2187.31 3246
2187.75 3355
2188.19 3545
2188.63 3470
2189.07 3471
2189.52 3511
2189.96 3443
2190.40 3058
2190.84 3287
2191.28 3189
2191.72 3160
2192.16 3332
2192.60 2960
2193.05 3195
2193.49 3207
2193.93 3294
2194.37 3407
2194.81 3103
2195.25 3134
2195.70 3230
2196.14 3338
2196.58 3228
2197.02 3533
2197.46 3177
2197.91 3140
2198.35 3238
2198.79 3274
2199.23 3354
2199.67 3145
2200.12 3001
2200.56 3146
2201.00 3241
2201.44 3077
2201.89 2932
2202.33 2983
2202.77 3281
2203.21 2967
2203.66 3012
2204.10 2974
2204.54 2993
2204.98 2878
2205.43 3052
2205.87 3066
2206.31 2926
2206.75 3175
2207.20 3308
2207.64 3373
2208.08 3319
2208.53 3362
2208.97 3337
2209.41 3500
2209.86 3453
2210.30 3613
2210.74 3460
2211.19 3222
2211.63 3476
2212.07 3400
2212.52 3271
2212.96 3298
2213.40 3408
2213.85 3348
2214.29 3320
2214.73 3183
2215.18 3276
2215.62 3087
2216.06 2926
2216.51 2983
2216.95 2843
2217.40 2946
2217.84 2803
2218.28 2890
2218.73 2948
2219.17 3036
2219.62 3027
2220.06 2754
2220.51 2838
2220.95 2732
2221.39 2730
2221.84 2882
2222.28 2924
2222.73 2881
2223.17 3046
2223.62 3140
2224.06 3249
2224.51 3424
2224.95 3267
2225.39 3402
2225.84 3394
2226.28 3431
2226.73 3351
2227.17 3153
2227.62 3393
2228.06 3377
2228.51 3359
2228.95 3174
2229.40 3369
2229.84 3494
2230.29 3316
2230.73 3477
2231.18 3458
2231.63 3591
2232.07 3555
2232.52 3436
2232.96 3382
2233.41 3619
2233.85 4056
2234.30 3751
2234.74 3425
2235.19 3268
2235.64 3184
2236.08 3395
2236.53 3145
2236.97 3201
2237.42 3223
2237.87 3163
2238.31 3465
2238.76 3349
2239.20 3062
2239.65 3107
2240.10 3294
2240.54 3035
2240.99 3128
2241.43 2934
2241.88 2967
2242.33 3103
2242.77 3001
2243.22 2863
2243.67 2637
2244.11 2621
2244.56 2895
2245.01 2852
2245.45 2749
2245.90 2780
2246.35 2887
2246.79 3021
2247.24 3019
2247.69 2928
2248.13 3039
2248.58 3012
2249.03 3052
2249.48 2884
2249.92 2871
2250.37 2987
2250.82 2826
2251.27 2964
2251.71 2991
2252.16 3100
2252.61 2908
2253.05 3052
2253.50 2964
2253.95 2824
2254.40 2875
2254.85 2897
2255.29 2688
2255.74 2892
2256.19 2715
2256.64 2847
2257.08 2879
2257.53 3134
2257.98 3096
2258.43 2990
2258.88 3040
2259.32 2970
2259.77 3034
2260.22 2964
2260.67 3042
2261.12 3253
2261.57 3226
2262.01 3122
2262.46 3435
2262.91 3338
2263.36 3462
2263.81 3653
2264.26 3834
2264.71 3941
2265.15 3767
2265.60 3743
2266.05 3871
2266.50 3811
2266.95 3886
2267.40 3879
2267.85 3951
2268.30 3851
2268.75 3710
2269.19 3918
2269.64 3799
2270.09 3876
2270.54 3903
2270.99 3605
2271.44 3809
2271.89 3913
2272.34 3339
2272.79 3402
2273.24 3404
2273.69 3419
2274.14 3332
2274.59 3065
2275.04 3296
2275.49 2988
2275.94 3019
2276.39 3118
2276.84 2900
2277.29 3010
2277.74 3369
2278.19 3356
2278.64 3284
2279.09 3349
2279.54 3253
2279.99 3392
2280.44 3319
2280.89 3238
2281.34 3313
2281.79 3516
2282.24 3326
2282.69 3353
2283.14 3399
2283.59 3370
2284.04 3321
2284.49 3304
2284.94 3124
2285.39 3196
2285.84 3292
2286.29 3223
2286.74 3325
2287.19 3411
2287.65 3664
2288.10 3794
2288.55 4165
2289.00 4601
2289.45 4757
2289.90 5407
2290.35 5702
2290.80 5745
2291.25 5709
2291.71 6083
2292.16 6111
2292.61 5860
2293.06 5649
2293.51 5111
2293.96 5147
2294.41 5033
2294.87 4773
2295.32 4542
2295.77 4128
2296.22 3848
2296.67 3912
2297.12 3665
2297.58 3581
2298.03 3581
2298.48 3219
2298.93 3149
2299.38 3335
2299.84 3265
2300.29 3274
2300.74 3130
2301.19 3144
2301.65 3065
2302.10 3245
2302.55 3192
2303.00 3161
2303.46 2921
2303.91 3211
2304.36 3149
2304.81 3148
2305.27 3074
2305.72 3124
2306.17 3468
2306.62 3560
2307.08 3494
2307.53 3319
2307.98 3513
2308.44 3638
2308.89 3832
2309.34 3851
2309.79 3594
2310.25 4071
2310.70 3901
2311.15 3840
2311.61 3759
2312.06 3374
2312.51 3393
2312.97 3534
2313.42 3380
2313.87 3313
2314.33 3287
2314.78 3469
2315.24 3271
2315.69 3272
2316.14 3029
2316.60 3195
2317.05 3108
2317.50 3125
2317.96 3331
2318.41 3293
2318.87 3336
2319.32 3428
2319.77 3302
2320.23 3471
2320.68 3305
2321.14 3098
2321.59 3319
2322.05 3023
2322.50 3180
2322.95 3301
2323.41 3351
2323.86 3262
2324.32 3263
2324.77 3360
2325.23 3295
2325.68 3336
2326.14 3193
2326.59 3286
2327.05 3248
2327.50 3408
2327.96 3503
2328.41 3763
2328.86 3832
2329.32 3843
2329.78 4035
2330.23 3748
2330.69 3818
2331.14 3988
2331.60 3829
2332.05 3907
2332.51 3634
2332.96 3406
2333.42 3303
2333.87 3365
2334.33 3332
2334.78 3343
2335.24 3220
2335.69 3564
2336.15 3408
2336.61 3419
2337.06 3504
2337.52 3656
2337.97 3498
2338.43 3755
2338.89 3835
2339.34 3754
2339.80 3830
2340.25 3668
2340.71 3715
2341.17 3943
2341.62 3874
2342.08 3941
2342.53 3959
2342.99 3661
2343.45 3640
2343.90 3838
2344.36 3840
2344.82 3871
2345.27 3644
2345.73 3928
2346.19 3887
2346.64 3967
2347.10 4060
2347.56 3959
2348.01 3618
2348.47 3549
2348.93 3402
2349.38 3508
2349.84 3567
2350.30 3482
2350.76 3279
2351.21 3402
2351.67 3405
2352.13 3111
2352.58 3352
2353.04 3210
2353.50 3136
2353.96 3009
2354.41 3228
2354.87 3117
2355.33 3159
2355.79 3237
2356.24 3037
2356.70 3197
2357.16 3148
2357.62 3215
2358.08 3254
2358.53 3198
2358.99 3239
2359.45 3316
2359.91 3444
2360.37 3395
2360.82 3350
2361.28 3232
2361.74 3176
2362.20 3102
2362.66 3235
2363.11 3105
2363.57 3515
2364.03 3332
2364.49 3115
2364.95 3307
2365.41 3540
2365.86 3394
2366.32 3193
2366.78 3174
2367.24 3431
2367.70 3583
2368.16 3404
2368.62 3430
2369.08 3465
2369.54 3396
2369.99 3359
2370.45 3281
2370.91 3173
2371.37 3091
2371.83 2955
2372.29 2875
2372.75 2932
2373.21 3052
2373.67 3150
2374.13 3277
2374.59 3242
2375.05 3332
2375.51 3216
2375.96 3227
2376.42 3187
2376.88 3338
2377.34 3253
2377.80 3301
2378.26 3284
2378.72 3388
2379.18 3307
2379.64 3462
2380.10 3397
2380.56 3714
2381.02 3642
2381.48 3482
2381.94 3265
2382.40 3522
2382.86 3589
2383.32 3520
2383.78 3404
2384.24 3419
2384.70 3471
2385.17 3558
2385.63 3314
2386.09 3119
2386.55 2959
2387.01 3091
2387.47 3149
2387.93 3124
2388.39 3172
2388.85 3419
2389.31 3291
2389.77 3316
2390.23 3016
2390.69 3035
2391.15 3176
2391.62 3087
2392.08 3056
2392.54 3014
2393.00 3192
2393.46 3145
2393.92 2956
2394.38 2850
2394.84 2954
2395.31 2892
2395.77 2918
2396.23 2961
2396.69 2828
2397.15 2761
2397.61 3154
2398.08 3021
2398.54 3131
2399.00 3382
2399.46 3072
2399.92 2894
2400.38 2909
2400.85 2819
2401.31 2886
2401.77 2735
2402.23 3031
2402.69 2677
2403.16 2778
2403.62 2761
2404.08 2754
2404.54 2963
2405.01 2957
2405.47 2917
2405.93 3072
2406.39 3314
2406.86 3187
2407.32 3139
2407.78 3215
2408.24 3059
2408.71 3063
2409.17 2986
2409.63 3045
2410.09 3090
2410.56 3071
2411.02 2918
2411.48 2837
2411.95 2924
2412.41 3185
2412.87 2953
2413.34 2747
2413.80 2978
2414.26 3052
2414.73 3119
2415.19 3366
2415.65 3603
2416.12 3754
2416.58 3912
2417.04 3863
2417.51 4006
2417.97 4124
2418.43 4314
2418.90 4362
2419.36 4388
2419.82 4205
2420.29 4157
2420.75 3866
2421.22 3775
2421.68 3849
2422.14 3842
2422.61 3593
2423.07 3370
2423.54 3585
2424.00 3271
2424.47 3651
2424.93 3458
2425.39 3323
2425.86 3281
2426.32 3333
2426.79 3328
2427.25 3226
2427.72 3050
2428.18 3333
2428.65 3062
2429.11 3004
2429.57 2753
2430.04 2917
2430.50 3179
2430.97 3240
2431.43 3337
2431.90 3468
2432.36 3705
2432.83 3486
2433.29 3394
2433.76 3428
2434.22 3453
2434.69 3319
2435.15 3079
2435.62 3159
2436.09 3264
2436.55 3371
2437.02 3375
2437.48 3604
2437.95 3698
2438.41 3760
2438.88 3798
2439.34 4157
2439.81 4360
2440.28 4474
2440.74 4383
2441.21 4478
2441.67 4578
2442.14 4256
2442.60 3996
2443.07 4025
2443.54 3915
2444.00 3530
2444.47 3385
2444.94 3273
2445.40 3002
2445.87 2937
2446.33 3114
2446.80 3053
2447.27 2968
2447.73 3121
2448.20 2941
2448.67 3064
2449.13 2940
2449.60 2918
2450.07 2827
2450.53 3010
2451.00 3116
2451.47 3106
2451.93 3144
2452.40 3167
2452.87 3214
2453.33 3008
2453.80 2909
2454.27 3264
2454.74 3025
2455.20 3136
2455.67 3161
2456.14 2994
2456.60 3364
2457.07 3467
2457.54 3192
2458.01 3202
2458.47 2980
2458.94 3061
2459.41 3390
2459.88 3208
2460.34 3084
2460.81 3083
2461.28 3070
2461.75 3218
2462.21 3237
2462.68 3125
2463.15 2955
2463.62 2959
2464.09 2706
2464.55 3257
2465.02 3232
2465.49 2955
2465.96 3236
2466.43 3275
2466.90 3362
2467.36 3184
2467.83 3257
2468.30 3351
2468.77 3319
2469.24 3274
2469.71 3152
2470.17 2918
2470.64 3251
2471.11 3119
2471.58 3131
2472.05 2892
2472.52 2773
2472.99 2813
2473.46 3085
2473.93 2965
2474.39 2892
2474.86 2918
2475.33 3061
2475.80 2967
2476.27 3090
2476.74 3185
2477.21 3269
2477.68 3370
2478.15 3403
2478.62 3261
2479.09 3398
2479.56 3607
2480.03 3633
2480.49 3651
2480.96 3752
2481.43 3250
2481.90 3382
2482.37 3485
2482.84 3350
2483.31 3275
2483.78 3080
2484.25 3205
2484.72 3080
2485.19 3142
2485.66 3231
2486.13 3349
2486.60 3266
2487.07 3030
2487.54 3062
2488.01 3077
2488.48 3090
2488.95 3121
2489.43 3109
2489.90 3077
2490.37 3337
2490.84 3300
2491.31 3411
2491.78 3282
2492.25 3231
2492.72 3487
2493.19 3195
2493.66 3088
2494.13 3410
2494.60 3461
2495.07 3341
2495.54 3572
2496.02 3462
2496.49 3322
2496.96 3099
2497.43 3234
2497.90 3101
2498.37 3116
2498.84 3247
2499.31 3256
2499.79 2906
2500.26 2896
2500.73 2873
2501.20 2875
2501.67 3003
2502.14 3000
2502.61 2929
2503.09 2970
2503.56 2967
2504.03 3030
2504.50 2939
2504.97 2894
2505.45 3372
2505.92 3274
2506.39 3069
2506.86 3377
2507.33 3597
2507.81 3596
2508.28 3733
2508.75 3476
2509.22 3805
2509.69 3548
2510.17 3741
2510.64 3574
2511.11 3526
2511.58 3667
2512.06 3892
2512.53 3810
2513.00 3671
2513.47 3725
2513.95 3436
2514.42 3588
2514.89 3394
2515.37 3310
2515.84 3192
2516.31 3190
2516.78 3392
2517.26 3222
2517.73 3271
2518.20 3133
2518.68 3168
2519.15 3230
2519.62 3072
2520.10 3192
2520.57 3049
2521.04 2907
2521.52 3173
2521.99 3157
2522.46 3006
2522.94 2727
2523.41 2781
2523.89 2985
2524.36 3105
2524.83 3146
2525.31 3038
2525.78 2939
2526.25 3048
2526.73 3140
2527.20 3204
2527.68 3011
2528.15 3093
2528.62 2978
2529.10 2951
2529.57 3254
2530.05 3234
2530.52 2958
2531.00 3290
2531.47 3152
2531.94 2993
2532.42 3441
2532.89 3269
2533.37 3263
2533.84 3262
2534.32 3201
2534.79 3268
2535.27 3224
2535.74 3108
2536.22 3056
2536.69 3098
2537.17 3097
2537.64 3179
2538.12 3291
2538.59 3084
2539.07 2995
2539.54 2968
2540.02 3298
2540.49 3260
2540.97 3372
2541.44 3170
2541.92 2931
2542.39 2939
2542.87 3052
2543.34 3205
2543.82 3087
2544.29 3074
2544.77 3354
2545.25 3205
2545.72 3268
2546.20 3746
2546.67 3615
2547.15 3720
2547.62 3809
2548.10 4085
2548.58 3933
2549.05 3669
2549.53 3881
2550.00 3938
2550.48 3706
2550.96 3792
2551.43 4060
2551.91 3872
2552.39 4119
2552.86 4114
2553.34 3991
2553.82 4369
2554.29 4656
2554.77 4439
2555.24 4236
2555.72 4541
2556.20 4321
2556.67 4352
2557.15 3957
2557.63 3925
2558.11 3952
2558.58 3604
2559.06 3353
2559.54 3100
2560.01 3048
2560.49 3207
2560.97 3436
2561.44 3322
2561.92 3382
2562.40 3118
2562.88 3080
2563.35 3096
2563.83 3356
2564.31 3004
2564.79 3114
2565.26 3088
2565.74 3119
2566.22 3099
2566.70 3154
2567.17 3066
2567.65 3020
2568.13 2895
2568.61 2831
2569.09 2645
2569.56 2873
2570.04 2852
2570.52 3041
2571.00 2995
2571.48 2955
2571.95 2851
2572.43 2998
2572.91 3116
2573.39 3032
2573.87 2990
2574.35 2944
2574.82 2883
2575.30 3095
2575.78 2957
2576.26 2857
2576.74 3061
2577.22 2978
2577.70 2796
2578.17 2794
2578.65 2956
2579.13 2892
2579.61 3007
2580.09 3015
2580.57 2828
2581.05 2895
2581.53 2812
2582.01 2976
2582.48 2875
2582.96 2845
2583.44 3015
2583.92 3078
2584.40 3020
2584.88 2878
2585.36 2980
2585.84 3177
2586.32 3111
2586.80 3028
2587.28 3027
2587.76 3019
2588.24 2878
2588.72 3086
2589.20 3210
2589.68 2859
2590.16 3155
2590.64 3115
2591.12 3079
2591.60 2952
2592.08 3274
2592.56 3367
2593.04 3330
2593.52 3414
2594.00 3401
2594.48 3512
2594.96 3319
2595.44 3231
2595.92 3242
2596.40 3103
2596.88 3104
2597.36 3094
2597.84 2971
2598.32 3028
2598.80 3101
2599.28 2864
2599.76 3055
2600.24 2938
2600.72 2761
2601.21 2854
2601.69 2908
2602.17 2878
2602.65 2703
2603.13 3010
2603.61 3038
2604.09 2828
2604.57 3106
2605.05 2992
2605.54 2622
2606.02 3005
2606.50 3071
2606.98 3158
2607.46 3275
2607.94 3137
2608.42 3387
2608.91 3456
2609.39 3260
2609.87 3225
2610.35 3533
2610.83 3324
2611.31 3411
2611.80 3208
2612.28 3034
2612.76 3212
2613.24 3366
2613.72 3161
2614.21 3241
2614.69 3192
2615.17 3371
2615.65 3187
2616.13 3012
2616.62 2959
2617.10 2879
2617.58 3026
2618.06 3123
2618.55 3096
2619.03 3108
2619.51 3027
2619.99 3051
2620.48 3013
2620.96 2961
2621.44 2972
2621.92 3111
2622.41 3162
2622.89 3249
2623.37 3209
2623.86 3129
2624.34 2889
2624.82 2932
2625.31 3195
2625.79 3039
2626.27 3065
2626.75 3047
2627.24 2952
2627.72 2838
2628.20 2882
2628.69 2905
2629.17 2925
2629.66 2978
2630.14 2932
2630.62 2917
2631.11 3121
2631.59 3013
2632.07 2977
2632.56 2992
2633.04 2905
2633.52 3072
2634.01 2975
2634.49 3065
2634.98 3173
2635.46 2854
2635.94 2907
2636.43 3022
2636.91 2879
2637.40 3180
2637.88 2993
2638.37 2959
2638.85 3230
2639.33 3142
2639.82 3173
2640.30 3363
2640.79 3414
2641.27 3458
2641.76 3370
2642.24 3308
2642.73 2990
2643.21 3034
2643.70 3111
2644.18 2940
2644.67 2990
2645.15 2696
2645.64 2759
2646.12 2928
2646.61 3128
2647.09 2774
2647.58 2882
2648.06 2831
2648.55 2911
2649.03 3148
2649.52 3106
2650.00 3106
2650.49 3090
2650.97 3211
2651.46 3145
2651.94 2990
2652.43 3121
2652.92 2984
2653.40 2850
2653.89 3015
2654.37 2911
2654.86 3070
2655.34 3070
2655.83 3061
2656.32 2906
2656.80 2818
2657.29 2822
2657.77 2735
2658.26 2940
2658.75 2925
2659.23 2918
2659.72 2796
2660.21 2646
2660.69 2867
2661.18 2876
2661.66 2931
2662.15 2811
2662.64 2907
2663.12 2840
2663.61 2779
2664.10 2701
2664.58 2670
2665.07 2673
2665.56 2857
2666.04 2972
2666.53 3069
2667.02 2923
2667.50 2797
2667.99 2774
2668.48 2991
2668.97 3119
2669.45 3011
2669.94 2731
2670.43 2937
2670.91 3116
2671.40 3359
2671.89 3259
2672.38 3221
2672.86 3318
2673.35 3413
2673.84 3836
2674.33 3803
2674.81 3544
2675.30 3621
2675.79 3918
2676.28 3778
2676.77 3592
2677.25 3618
2677.74 3679
2678.23 3659
2678.72 3598
2679.21 3799
2679.69 3856
2680.18 3814
2680.67 3637
2681.16 3794
2681.65 3784
2682.13 3789
2682.62 3612
2683.11 3771
2683.60 4114
2684.09 3895
2684.58 3889
2685.07 4015
2685.55 3790
2686.04 3594
2686.53 3559
2687.02 3441
2687.51 3514
2688.00 3335
2688.49 3162
2688.98 3064
2689.46 3112
2689.95 2943
2690.44 2877
2690.93 3089
2691.42 3030
2691.91 2997
2692.40 3114
2692.89 3004
2693.38 3128
2693.87 3096
2694.36 2849
2694.85 3097
2695.34 2980
2695.83 3057
2696.31 3181
2696.80 3061
2697.29 3233
2697.78 3086
2698.27 3193
2698.76 3026
2699.25 2983
2699.74 3094
2700.23 3175
2700.72 3276
2701.21 3309
2701.70 3427
2702.19 3205
2702.68 3406
2703.17 3336
2703.66 3163
2704.15 3127
2704.64 2832
2705.13 3137
2705.63 3130
2706.12 3111
2706.61 3026
2707.10 3034
2707.59 2869
2708.08 2979
2708.57 3185
2709.06 3170
2709.55 2870
2710.04 3057
2710.53 3253
2711.02 2968
2711.51 2759
2712.01 2924
2712.50 2864
2712.99 2871
2713.48 3237
2713.97 2923
2714.46 2898
2714.95 2752
2715.44 2947
2715.93 3035
2716.43 2927
2716.92 2822
2717.41 2664
2717.90 2853
2718.39 2736
2718.88 2840
2719.38 2728
2719.87 2920
2720.36 2950
2720.85 3076
2721.34 3214
2721.83 3175
2722.33 3319
2722.82 3291
2723.31 3306
2723.80 3104
2724.30 3205
2724.79 2934
2725.28 2987
2725.77 3069
2726.26 2969
2726.76 2911
2727.25 2965
2727.74 2886
2728.23 2837
2728.73 2921
2729.22 3227
2729.71 3078
2730.20 3181
2730.70 3043
2731.19 2912
2731.68 3119
2732.18 2969
2732.67 3153
2733.16 3119
2733.65 3279
2734.15 3132
2734.64 3091
2735.13 3050
2735.63 3001
2736.12 3028
2736.61 3156
2737.11 3107
2737.60 3068
2738.09 2933
2738.59 3251
2739.08 3087
2739.57 3118
2740.07 3198
2740.56 3313
2741.05 2987
2741.55 2791
2742.04 2816
2742.54 2658
2743.03 2870
2743.52 2841
2744.02 2935
2744.51 2651
2745.00 2658
2745.50 2761
2745.99 2641
2746.49 2683
2746.98 2763
2747.48 2857
2747.97 2594
2748.46 2825
2748.96 2828
2749.45 2811
2749.95 2803
2750.44 2814
2750.94 2932
2751.43 2959
2751.93 2860
2752.42 2914
2752.91 3096
2753.41 2992
2753.90 2814
2754.40 2784
2754.89 2846
2755.39 2990
2755.88 2997
2756.38 3236
2756.87 3238
2757.37 3104
2757.86 3004
2758.36 2789
2758.85 2816
2759.35 2870
2759.85 2937
2760.34 2868
2760.84 2935
2761.33 2862
2761.83 3100
2762.32 2969
2762.82 2737
2763.31 2851
2763.81 2990
2764.31 2794
2764.80 2938
2765.30 2854
2765.79 2989
2766.29 2896
2766.78 3023
2767.28 3092
2767.78 2888
2768.27 2874
2768.77 3061
2769.27 3032
2769.76 3003
2770.26 2956
2770.75 3165
2771.25 2924
2771.75 2941
2772.24 3144
2772.74 3311
2773.24 3232
2773.73 3280
2774.23 3263
2774.73 3138
2775.22 3263
2775.72 3363
2776.22 3298
2776.71 3367
2777.21 3408
2777.71 3271
2778.20 3151
2778.70 3029
2779.20 3219
2779.70 3164
2780.19 3068
2780.69 2985
2781.19 2889
2781.68 3075
2782.18 2952
2782.68 3075
2783.18 3099
2783.67 3150
2784.17 3102
2784.67 3183
2785.17 3054
2785.66 3272
2786.16 3365
2786.66 3116
2787.16 2955
2787.66 3031
2788.15 3091
2788.65 3162
2789.15 2689
2789.65 2792
2790.14 2818
2790.64 2751
2791.14 2844
2791.64 2846
2792.14 2882
2792.64 2934
2793.13 2825
2793.63 2984
2794.13 3263
2794.63 3423
2795.13 3497
2795.63 3813
2796.12 4051
2796.62 3941
2797.12 3888
2797.62 3858
2798.12 3953
2798.62 3926
2799.12 3627
2799.62 3760
2800.12 3911
2800.61 3473
2801.11 3512
2801.61 3414
2802.11 3402
2802.61 3363
2803.11 3468
2803.61 3644
2804.11 3753
2804.61 3824
2805.11 3874
2805.61 4144
2806.11 4432
2806.61 4576
2807.11 4715
2807.60 5229
2808.10 5422
2808.60 5354
2809.10 5336
2809.60 5275
2810.10 4976
2810.60 5041
2811.10 4868
2811.60 4333
2812.10 4072
2812.60 3672
2813.10 3478
2813.60 3458
2814.10 3476
2814.60 3614
2815.10 3266
2815.60 3401
2816.10 3372
2816.61 3333
2817.11 3516
2817.61 3286
2818.11 3503
2818.61 3560
2819.11 3744
2819.61 3794
2820.11 3533
2820.61 3468
2821.11 3639
2821.61 3678
2822.11 3740
2822.61 3591
2823.11 3404
2823.62 3217
2824.12 3168
2824.62 3188
2825.12 2957
2825.62 2970
2826.12 3260
2826.62 3225
2827.12 3127
2827.63 3144
2828.13 3070
2828.63 2983
2829.13 2922
2829.63 2873
2830.13 2974
2830.63 2995
2831.14 2787
2831.64 2918
2832.14 2951
2832.64 2752
2833.14 2926
2833.65 3054
2834.15 2851
2834.65 3138
2835.15 3250
2835.65 3073
2836.16 3044
2836.66 3154
2837.16 3213
2837.66 3268
2838.16 3263
2838.67 3211
2839.17 3037
2839.67 3190
2840.17 3059
2840.68 2986
2841.18 3200
2841.68 3007
2842.19 3195
2842.69 3298
2843.19 3411
2843.69 3275
2844.20 3222
2844.70 3537
2845.20 3435
2845.71 3484
2846.21 3513
2846.71 3625
2847.21 3685
2847.72 3672
2848.22 3658
2848.72 3808
2849.23 3761
2849.73 3748
2850.23 3345
2850.74 3055
2851.24 3116
2851.74 3239
2852.25 3171
2852.75 3052
2853.26 2980
2853.76 2999
2854.26 2935
2854.77 2874
2855.27 2871
2855.77 2946
2856.28 3108
2856.78 3068
2857.29 3054
2857.79 3036
2858.29 3181
2858.80 2911
2859.30 3204
2859.81 3042
2860.31 3094
2860.82 3001
2861.32 3189
2861.82 2976
2862.33 2934
2862.83 3045
2863.34 2803
2863.84 2915
2864.35 2665
2864.85 2573
2865.36 2840
2865.86 2994
2866.37 2708
2866.87 2766
2867.38 2804
2867.88 2913
2868.39 2702
2868.89 2782
2869.40 3115
2869.90 2955
2870.41 2762
2870.91 3089
2871.42 3000
2871.92 2952
2872.43 3008
2872.93 2989
2873.44 2878
2873.94 3007
2874.45 3007
2874.95 2956
2875.46 3317
2875.97 3219
2876.47 3203
2876.98 3340
2877.48 3179
2877.99 3477
2878.49 3384
2879.00 3310
2879.51 3599
2880.01 3699
2880.52 3557
2881.03 3529
2881.53 3621
2882.04 3748
2882.54 3630
2883.05 3988
2883.56 3643
2884.06 3680
2884.57 3876
2885.08 3903
2885.58 3816
2886.09 3948
2886.60 4060
2887.10 4196
2887.61 4410
2888.12 4300
2888.62 4108
2889.13 4147
2889.64 3629
2890.14 3545
2890.65 3522
2891.16 3231
2891.66 3179
2892.17 3134
2892.68 3094
2893.18 3413
2893.69 3057
2894.20 3306
2894.71 3374
2895.21 3455
2895.72 3484
2896.23 3456
2896.74 3491
2897.24 3523
2897.75 3508
2898.26 3417
2898.77 3609
2899.27 3621
2899.78 3580
2900.29 3660
2900.80 3642
2901.31 3723
2901.81 3872
2902.32 3826
2902.83 3652
2903.34 4005
2903.85 4015
2904.35 3747
2904.86 3474
2905.37 3569
2905.88 3627
2906.39 3590
2906.90 3545
2907.40 3512
2907.91 3384
2908.42 3390
2908.93 3490
2909.44 3019
2909.95 3067
2910.46 2936
2910.96 3114
2911.47 3069
2911.98 3116
2912.49 3027
2913.00 3068
2913.51 3019
2914.02 3266
2914.53 3170
2915.04 3513
2915.54 3125
2916.05 3283
2916.56 3178
2917.07 2953
2917.58 3155
2918.09 3399
2918.60 3072
2919.11 3150
2919.62 3180
2920.13 3180
2920.64 3258
2921.15 3336
2921.66 3308
2922.17 3592
2922.68 3819
2923.19 4096
2923.70 4103
2924.21 3956
2924.72 4229
2925.23 4561
2925.74 4316
2926.25 4195
2926.76 4168
2927.27 4090
2927.78 4044
2928.29 3886
2928.80 3265
2929.31 3177
2929.82 3359
2930.33 3173
2930.84 3141
2931.35 2775
2931.86 2890
2932.37 2915
2932.88 2832
2933.39 3139
2933.90 3172
2934.41 3001
2934.92 3284
2935.44 3383
2935.95 3446
2936.46 3281
2936.97 3356
2937.48 3134
2937.99 3113
2938.50 3248
2939.01 3374
2939.52 3288
2940.04 3227
2940.55 3212
2941.06 3206
2941.57 3340
2942.08 3334
2942.59 3428
2943.10 3437
2943.62 3469
2944.13 3550
2944.64 3914
2945.15 4174
2945.66 4074
2946.17 4407
2946.69 4314
2947.20 4347
2947.71 4376
2948.22 4401
2948.73 4158
2949.25 4126
2949.76 3673
2950.27 3568
2950.78 3455
2951.29 3324
2951.81 3075
2952.32 3106
2952.83 3092
2953.34 3264
2953.86 3067
2954.37 3069
2954.88 2966
2955.39 2932
2955.91 2965
2956.42 3000
2956.93 3057
2957.45 3293
2957.96 3218
2958.47 3070
2958.98 3123
2959.50 3196
2960.01 3292
2960.52 3274
2961.04 3588
2961.55 3648
2962.06 3606
2962.58 3630
2963.09 3614
2963.60 3538
2964.12 3386
2964.63 3383
2965.14 3110
2965.66 3203
2966.17 3200
2966.68 3011
2967.20 2888
2967.71 2731
2968.22 2874
2968.74 2778
2969.25 3019
2969.77 2779
2970.28 2828
2970.79 2794
2971.31 2909
2971.82 3115
2972.34 3115
2972.85 3114
2973.36 2934
2973.88 2920
2974.39 3174
2974.91 2942
2975.42 2980
2975.94 2871
2976.45 2823
2976.96 3108
2977.48 2859
2977.99 2994
2978.51 2959
2979.02 2889
2979.54 3112
2980.05 2920
2980.57 3202
2981.08 3224
2981.60 3167
2982.11 3227
2982.63 3023
2983.14 3317
2983.66 3333
2984.17 3071
2984.69 3130
2985.20 3113
2985.72 3166
2986.23 3372
2986.75 3423
2987.26 3326
2987.78 3455
2988.29 3268
2988.81 3384
2989.32 3277
2989.84 3169
2990.36 3115
2990.87 3339
2991.39 3696
2991.90 3641
2992.42 3552
2992.94 3660
2993.45 3789
2993.97 3718
2994.48 3811
2995.00 3903
2995.51 4066
2996.03 4182
2996.55 4187
2997.06 4689
2997.58 4765
2998.10 4423
2998.61 4506
2999.13 4422
2999.65 4706
3000.16 4662
3000.68 4215
3001.19 4150
3001.71 4134
3002.23 4255
3002.74 4515
3003.26 4567
3003.78 4601
3004.30 4588
3004.81 4729
3005.33 4766
3005.85 4636
3006.36 4560
3006.88 4316
3007.40 4318
3007.91 4056
3008.43 3739
3008.95 3294
3009.47 3218
3009.98 3248
3010.50 3222
3011.02 3181
3011.54 3176
3012.05 3099
3012.57 3203
3013.09 3235
3013.61 3413
3014.12 3354
3014.64 3595
3015.16 3260
3015.68 3079
3016.19 3163
3016.71 3281
3017.23 3387
3017.75 3554
3018.27 3577
3018.78 3551
3019.30 3580
3019.82 3675
3020.34 3562
3020.86 3645
3021.38 3668
3021.89 3514
3022.41 3539
3022.93 3751
3023.45 3651
3023.97 3715
3024.49 3769
3025.01 3651
3025.52 3665
3026.04 3586
3026.56 3214
3027.08 3195
3027.60 3651
3028.12 3274
3028.64 3038
3029.16 3016
3029.67 3330
3030.19 3249
3030.71 3266
3031.23 3284
3031.75 3212
3032.27 3505
3032.79 3349
3033.31 3341
3033.83 3544
3034.35 3636
3034.87 3843
3035.39 3639
3035.91 3505
3036.43 3642
3036.95 3605
3037.47 3782
3037.99 3542
3038.50 3436
3039.02 3399
3039.54 3440
3040.06 3461
3040.58 3313
3041.10 3087
3041.62 3069
3042.14 3012
3042.66 3011
3043.18 3124
3043.70 3038
3044.23 3099
3044.75 3154
3045.27 3090
3045.79 3071
3046.31 3105
3046.83 3253
3047.35 3297
3047.87 3522
3048.39 3144
3048.91 3036
3049.43 3036
3049.95 3176
3050.47 3095
3050.99 3101
3051.51 3055
3052.03 3152
3052.56 2969
3053.08 3177
3053.60 3112
3054.12 3179
3054.64 3364
3055.16 3016
3055.68 3193
3056.20 2988
3056.72 3031
3057.25 2894
3057.77 2936
3058.29 3102
3058.81 2966
3059.33 3090
3059.85 3306
3060.38 2855
3060.90 2777
3061.42 3032
3061.94 3131
3062.46 3146
3062.98 3016
3063.51 3167
3064.03 3435
3064.55 3264
3065.07 3559
3065.59 3410
3066.12 3435
3066.64 3205
3067.16 3222
3067.68 3105
3068.21 3121
3068.73 3279
3069.25 3413
3069.77 3149
3070.30 3221
3070.82 3308
3071.34 3066
3071.86 3242
3072.39 3398
3072.91 3275
3073.43 3410
3073.95 3287
3074.48 3470
3075.00 3467
3075.52 3289
3076.05 3170
3076.57 3378
3077.09 3554
3077.61 3495
3078.14 3548
3078.66 3589
3079.18 3577
3079.71 3837
3080.23 3991
3080.75 3793
3081.28 3998
3081.80 3907
3082.32 4176
3082.85 4230
3083.37 3841
3083.90 3703
3084.42 3612
3084.94 3559
3085.47 3631
3085.99 3714
3086.51 3621
3087.04 3601
3087.56 3400
3088.09 3531
3088.61 3660
3089.13 3585
3089.66 3438
3090.18 3485
3090.71 3671
3091.23 3520
3091.76 3448
3092.28 3571
3092.80 3628
3093.33 3694
3093.85 3613
3094.38 3391
3094.90 3500
3095.43 3848
3095.95 3867
3096.48 3832
3097.00 3810
3097.53 4055
3098.05 4145
3098.58 4050
3099.10 4335
3099.63 4792
3100.15 5154
3100.68 5842
3101.20 6565
3101.73 7452
3102.25 7861
3102.78 8321
3103.30 9030
3103.83 9338
3104.35 9282
3104.88 9145
3105.40 7842
3105.93 7203
3106.45 6642
3106.98 5544
3107.51 5112
3108.03 4529
3108.56 4443
3109.08 4131
3109.61 4142
3110.13 3965
3110.66 4167
3111.19 4127
3111.71 4182
3112.24 4232
3112.76 4288
3113.29 3923
3113.82 3646
3114.34 3602
3114.87 3469
3115.40 3345
3115.92 3466
3116.45 3481
3116.98 3326
3117.50 3209
3118.03 3237
3118.55 3222
3119.08 3102
3119.61 3450
3120.13 3552
3120.66 3453
3121.19 3444
3121.72 3762
3122.24 3625
3122.77 3411
3123.30 3326
3123.82 3552
3124.35 3525
3124.88 3353
3125.40 3509
3125.93 3332
3126.46 3060
3126.99 3421
3127.51 3282
3128.04 3183
3128.57 3342
3129.10 3439
3129.62 3268
3130.15 3106
3130.68 3310
3131.21 3223
3131.73 3030
3132.26 2987
3132.79 3094
3133.32 2957
3133.85 3041
3134.37 3105
3134.90 3068
3135.43 3040
3135.96 3197
3136.49 3066
3137.01 3218
3137.54 3079
3138.07 3081
3138.60 3235
3139.13 3270
3139.65 3270
3140.18 3034
3140.71 3107
3141.24 3189
3141.77 3190
3142.30 3081
3142.83 3186
3143.35 3157
3143.88 3047
3144.41 3183
3144.94 3220
3145.47 3281
3146.00 3331
3146.53 3306
3147.06 3250
3147.59 3605
3148.11 3847
3148.64 3841
3149.17 3777
3149.70 3837
3150.23 3556
3150.76 3842
3151.29 3827
3151.82 3566
3152.35 3588
3152.88 3480
3153.41 3375
3153.94 3276
3154.47 3144
3155.00 3344
3155.53 3391
3156.06 3507
3156.59 3390
3157.12 3431
3157.65 3664
3158.18 3611
3158.71 3863
3159.24 3577
3159.77 3649
3160.30 3545
3160.83 3519
3161.36 3179
3161.89 3117
3162.42 3087
3162.95 3234
3163.48 3350
3164.01 3174
3164.54 3144
3165.07 3015
3165.60 2931
3166.13 2961
3166.66 3113
3167.19 3079
3167.72 3099
3168.25 3153
3168.78 3118
3169.31 3077
3169.85 2987
3170.38 3058
3170.91 2797
3171.44 2837
3171.97 2954
3172.50 2869
3173.03 2976
3173.56 2832
3174.09 2871
3174.63 2998
3175.16 3078
3175.69 3208
3176.22 3194
3176.75 3351
3177.28 3140
3177.81 3378
3178.35 3257
3178.88 3092
3179.41 2970
3179.94 3028
3180.47 3072
3181.00 3157
3181.54 3007
3182.07 3100
3182.60 3236
3183.13 2892
3183.66 3075
3184.20 2989
3184.73 2912
3185.26 3063
3185.79 2960
3186.33 3018
3186.86 2743
3187.39 3100
3187.92 3182
3188.46 3009
3188.99 3098
3189.52 2948
3190.05 3057
3190.59 2951
3191.12 3034
3191.65 2865
3192.18 2996
3192.72 2928
3193.25 2833
3193.78 2910
3194.32 3045
3194.85 2841
3195.38 2824
3195.91 2982
3196.45 3010
3196.98 2982
3197.51 3142
3198.05 3155
3198.58 2981
3199.11 3039
3199.65 3111
3200.18 3335
3200.71 3200
3201.25 3237
3201.78 3552
3202.32 3512
3202.85 3718
3203.38 3508
3203.92 3194
3204.45 3581
3204.98 3447
3205.52 3324
3206.05 3132
3206.59 3419
3207.12 3368
3207.65 3160
3208.19 3388
3208.72 3321
3209.26 3458
3209.79 3431
3210.32 3686
3210.86 3827
3211.39 3912
3211.93 4238
3212.46 4012
3213.00 3829
3213.53 3640
3214.07 3699
3214.60 3759
3215.14 3614
3215.67 3263
3216.20 3458
3216.74 3539
3217.27 3357
3217.81 3486
3218.34 3687
3218.88 3645
3219.41 3491
3219.95 3829
3220.48 3725
3221.02 3546
3221.56 3744
3222.09 3864
3222.63 3749
3223.16 3828
3223.70 4105
3224.23 3995
3224.77 3919
3225.30 3988
3225.84 3849
3226.37 3994
3226.91 3797
3227.45 3579
3227.98 3573
3228.52 3466
3229.05 3248
3229.59 3245
3230.12 3134
3230.66 3359
3231.20 3257
3231.73 3032
3232.27 3161
3232.81 3200
3233.34 3209
3233.88 3094
3234.41 3151
3234.95 3288
3235.49 3333
3236.02 3453
3236.56 3236
3237.10 3551
3237.63 3390
3238.17 3366
3238.71 3555
3239.24 3588
3239.78 3707
3240.32 3434
3240.85 3422
3241.39 3432
3241.93 3493
3242.46 3450
3243.00 3202
3243.54 3160
3244.07 3371
3244.61 3565
3245.15 3372
3245.69 3257
3246.22 3296
3246.76 3417
3247.30 3527
3247.84 3278
3248.37 3400
3248.91 3425
3249.45 3356
3249.99 3410
3250.52 3425
3251.06 3408
3251.60 3226
3252.14 3440
3252.67 3716
3253.21 3507
3253.75 3400
3254.29 3351
3254.83 3574
3255.36 3731
3255.90 3837
3256.44 3895
3256.98 3740
3257.52 3535
3258.05 3787
3258.59 3939
3259.13 4168
3259.67 4146
3260.21 4188
3260.75 4380
3261.29 4630
3261.82 4864
3262.36 5085
3262.90 5088
3263.44 5380
3263.98 5294
3264.52 5386
3265.06 5717
3265.60 6181
3266.13 6574
3266.67 7037
3267.21 7084
3267.75 7004
3268.29 7078
3268.83 6749
3269.37 6274
3269.91 5679
3270.45 5229
3270.99 4902
3271.53 4450
3272.07 3896
3272.60 3704
3273.14 3573
3273.68 3812
3274.22 3514
3274.76 3613
3275.30 3754
3275.84 3607
3276.38 3625
3276.92 3940
3277.46 3916
3278.00 3892
3278.54 4147
3279.08 4164
3279.62 3782
3280.16 3797
3280.70 3674
3281.24 4002
3281.78 3776
3282.32 3954
3282.86 3915
3283.40 3931
3283.94 3877
3284.48 3943
3285.02 3924
3285.56 4028
3286.11 4140
3286.65 4107
3287.19 4158
3287.73 4113
3288.27 4134
3288.81 4058
3289.35 4043
3289.89 4018
3290.43 4016
3290.97 3845
3291.51 4101
3292.05 4313
3292.60 4661
3293.14 4735
3293.68 4717
3294.22 5242
3294.76 5456
3295.30 5417
3295.84 5781
3296.38 6109
3296.93 5693
3297.47 5555
3298.01 5388
3298.55 4935
3299.09 4810
3299.63 4521
3300.18 4333
3300.72 4421
3301.26 4368
3301.80 4156
3302.34 4055
3302.89 4002
3303.43 3862
3303.97 4355
3304.51 4073
3305.05 3800
3305.60 3921
3306.14 3858
3306.68 3806
3307.22 3826
3307.76 3873
3308.31 3739
3308.85 3801
3309.39 3936
3309.93 3715
3310.48 3472
3311.02 3598
3311.56 3733
3312.11 3714
3312.65 3631
3313.19 3810
3313.73 4085
3314.28 3972
3314.82 4110
3315.36 3935
3315.91 4059
3316.45 4083
3316.99 4215
3317.53 4391
3318.08 4270
3318.62 4555
3319.16 5047
3319.71 5006
3320.25 5091
3320.79 5022
3321.34 4938
3321.88 5142
3322.43 5404
3322.97 5235
3323.51 5072
3324.06 4874
3324.60 4830
3325.14 4925
3325.69 4547
3326.23 4648
3326.78 4843
3327.32 4753
3327.86 4423
3328.41 4561
3328.95 4659
3329.50 4556
3330.04 4574
3330.58 4947
3331.13 5650
3331.67 6474
3332.22 7666
3332.76 9178
3333.31 11824
3333.85 13673
3334.39 15768
3334.94 18712
3335.48 20679
3336.03 21731
3336.57 22470
3337.12 22828
3337.66 21767
3338.21 20133
3338.75 18480
3339.30 16358
3339.84 14111
3340.39 11665
3340.93 9660
3341.48 8269
3342.02 7090
3342.57 6309
3343.11 5403
3343.66 5055
3344.20 4694
3344.75 4559
3345.29 4424
3345.84 4153
3346.39 4345
3346.93 4611
3347.48 4614
3348.02 4773
3348.57 4342
3349.11 4447
3349.66 4473
3350.21 4425
3350.75 4686
3351.30 4587
3351.84 4697
3352.39 4746
3352.94 4664
3353.48 4673
3354.03 4464
3354.57 4675
3355.12 4465
3355.67 3965
3356.21 4160
3356.76 4061
3357.31 3891
3357.85 3738
3358.40 3757
3358.94 3895
3359.49 3747
3360.04 3687
3360.58 3568
3361.13 3663
3361.68 3549
3362.22 3655
3362.77 3816
3363.32 3758
3363.87 3689
3364.41 3719
3364.96 3808
3365.51 3873
3366.05 3834
3366.60 3511
3367.15 3549
3367.70 3710
3368.24 3846
3368.79 3823
3369.34 4009
3369.88 3890
3370.43 4212
3370.98 4274
3371.53 4386
3372.07 4776
3372.62 4860
3373.17 5595
3373.72 5682
3374.27 5884
3374.81 5912
3375.36 5663
3375.91 5410
3376.46 5288
3377.01 4986
3377.55 4708
3378.10 4365
3378.65 3992
3379.20 3798
3379.75 3716
3380.29 3607
3380.84 3484
3381.39 3403
3381.94 3527
3382.49 3364
3383.04 3502
3383.58 3230
3384.13 3142
3384.68 3307
3385.23 3092
3385.78 3133
3386.33 3371
3386.88 3360
3387.43 3338
3387.97 3217
3388.52 3312
3389.07 3456
3389.62 3485
3390.17 3302
3390.72 3289
3391.27 3222
3391.82 3127
3392.37 3067
3392.92 3268
3393.47 3374
3394.02 3048
3394.56 3266
3395.11 3387
3395.66 3157
3396.21 3137
3396.76 3192
3397.31 3168
3397.86 3171
3398.41 3135
3398.96 2977
3399.51 2992
3400.06 3054
3400.61 3118
3401.16 3087
3401.71 3112
3402.26 2913
3402.81 2941
3403.36 3072
3403.91 3209
3404.46 3119
3405.01 3241
3405.56 3152
3406.11 3291
3406.66 3222
3407.21 3060
3407.76 3020
3408.32 3337
3408.87 3206
3409.42 3432
3409.97 3362
3410.52 3309
3411.07 3474
3411.62 3833
3412.17 3769
3412.72 3811
3413.27 3729
3413.82 3715
3414.37 3782
3414.93 3907
3415.48 3719
3416.03 3367
3416.58 3542
3417.13 3274
3417.68 3243
3418.23 3232
3418.78 3055
3419.34 3059
3419.89 3011
3420.44 2864
3420.99 3282
3421.54 3227
3422.09 3238
3422.65 3281
3423.20 3326
3423.75 3320
3424.30 3326
3424.85 3528
3425.40 3369
3425.96 3434
3426.51 3512
3427.06 3167
3427.61 3010
3428.16 3057
3428.72 2833
3429.27 2885
3429.82 3037
3430.37 2950
3430.93 2985
3431.48 2971
3432.03 3167
3432.58 3273
3433.14 3276
3433.69 3216
3434.24 3284
3434.79 3035
3435.35 2942
3435.90 2913
3436.45 3033
3437.00 3000
3437.56 2973
3438.11 3151
3438.66 3422
3439.22 3309
3439.77 3329
3440.32 3250
3440.88 3326
3441.43 3352
3441.98 3081
3442.54 3108
3443.09 3135
3443.64 3069
3444.20 2935
3444.75 2856
3445.30 3023
3445.86 2949
3446.41 3006
3446.96 2833
3447.52 2803
3448.07 3013
3448.63 2960
3449.18 2746
3449.73 2724
3450.29 2740
3450.84 2846
3451.39 2905
3451.95 3002
3452.50 2822
3453.06 2864
3453.61 2867
3454.17 2703
3454.72 2773
3455.27 2663
3455.83 2976
3456.38 2880
3456.94 2919
3457.49 2737
3458.05 2777
3458.60 2864
3459.16 2989
3459.71 2863
3460.27 3142
3460.82 3128
3461.37 2950
3461.93 3281
3462.48 2915
3463.04 2860
3463.59 2936
3464.15 3059
3464.70 3023
3465.26 3138
3465.82 2985
3466.37 2891
3466.93 2936
3467.48 2956
3468.04 2842
3468.59 3090
3469.15 3104
3469.70 3183
3470.26 2968
3470.81 3136
3471.37 3104
3471.92 2957
3472.48 3076
3473.04 2983
3473.59 3109
3474.15 2979
3474.70 3231
3475.26 3304
3475.82 3227
3476.37 3218
3476.93 3389
3477.48 3578
3478.04 3544
3478.60 3502
3479.15 3659
3479.71 3750
3480.27 3852
3480.82 3709
3481.38 3295
3481.93 3568
3482.49 3771
3483.05 3661
3483.60 3512
3484.16 3444
3484.72 3434
3485.27 3325
3485.83 3366
3486.39 3334
3486.94 3428
3487.50 3314
3488.06 3579
3488.62 3931
3489.17 4259
3489.73 4755
3490.29 5132
3490.84 5990
3491.40 6381
3491.96 6563
3492.52 6687
3493.07 6938
3493.63 7052
3494.19 6698
3494.75 6451
3495.30 5941
3495.86 6013
3496.42 5649
3496.98 5771
3497.53 6025
3498.09 6736
3498.65 7198
3499.21 7515
3499.76 7763
3500.32 7867
3500.88 7997
3501.44 7555
3502.00 7420
3502.56 6956
3503.11 6633
3503.67 6304
3504.23 6008
3504.79 5914
3505.35 5739
3505.90 6088
3506.46 6115
3507.02 6069
3507.58 5624
3508.14 5365
3508.70 5272
3509.26 4865
3509.81 4770
3510.37 4620
3510.93 4397
3511.49 4427
3512.05 4317
3512.61 3965
3513.17 3743
3513.73 3584
3514.29 3487
3514.84 3446
3515.40 3288
3515.96 3433
3516.52 3317
3517.08 3170
3517.64 3291
3518.20 3403
3518.76 3519
3519.32 3607
3519.88 3611
3520.44 3746
3521.00 3656
3521.56 3415
3522.12 3304
3522.68 3447
3523.24 3743
3523.80 3405
3524.36 3202
3524.92 3261
3525.48 3223
3526.04 3165
3526.60 3147
3527.16 3192
3527.72 3085
3528.28 3094
3528.84 3011
3529.40 2868
3529.96 3049
3530.52 2940
3531.08 2940
3531.64 3030
3532.20 3197
3532.76 3133
3533.32 3054
3533.88 3212
3534.44 3207
3535.00 3271
3535.56 3163
3536.12 3490
3536.68 3374
3537.25 3287
3537.81 3503
3538.37 3629
3538.93 3549
3539.49 3293
3540.05 3505
3540.61 3494
3541.17 3492
3541.73 3563
3542.30 3334
3542.86 3374
3543.42 3624
3543.98 3722
3544.54 3457
3545.10 3371
3545.66 3239
3546.23 3365
3546.79 3318
3547.35 3071
3547.91 3037
3548.47 3083
3549.03 3029
3549.60 2889
3550.16 2911
3550.72 2804
3551.28 2789
3551.84 2841
3552.41 2851
3552.97 2684
3553.53 2619
3554.09 2756
3554.65 2880
3555.22 2860
3555.78 2749
3556.34 2628
3556.90 2844
3557.47 2810
3558.03 2773
3558.59 2950
3559.15 2826
3559.72 2821
3560.28 2889
3560.84 3035
3561.41 3011
3561.97 2888
3562.53 3000
3563.09 2925
3563.66 2933
3564.22 2986
3564.78 3051
3565.35 2974
3565.91 2943
3566.47 2900
3567.04 2743
3567.60 2522
3568.16 2388
3568.73 2430
3569.29 2694
3569.85 2644
3570.42 2833
3570.98 2600
3571.54 2720
3572.11 2754
3572.67 2843
3573.23 2786
3573.80 2591
3574.36 2744
3574.93 2834
3575.49 2967
3576.05 3012
3576.62 2993
3577.18 2885
3577.75 2934
3578.31 3056
3578.87 2907
3579.44 2934
3580.00 2866
3580.57 2842
3581.13 2820
3581.70 2759
3582.26 2737
3582.82 2790
3583.39 2914
3583.95 2774
3584.52 2759
3585.08 2919
3585.65 2830
3586.21 2674
3586.78 2613
3587.34 2546
3587.91 2571
3588.47 2570
3589.04 2719
3589.60 2781
3590.17 2725
3590.73 2849
3591.30 2915
3591.86 3058
3592.43 2909
3592.99 2913
3593.56 2912
3594.12 2833
3594.69 2886
3595.25 2978
3595.82 2972
3596.39 2882
3596.95 2873
3597.52 3068
3598.08 3126
3598.65 2877
3599.21 2944
3599.78 3016
3600.35 2866
3600.91 2752
3601.48 2911
3602.04 2920
3602.61 2793
3603.18 2729
3603.74 2719
3604.31 3056
3604.87 2726
3605.44 2646
3606.01 2788
3606.57 2769
3607.14 2617
3607.71 2444
3608.27 2593
3608.84 2553
3609.41 2463
3609.97 2364
3610.54 2309
3611.11 2390
3611.67 2557
3612.24 2486
3612.81 2629
3613.37 2643
3613.94 3015
3614.51 3213
3615.07 3285
3615.64 3432
3616.21 3762
3616.77 4146
3617.34 4225
3617.91 4540
3618.48 4819
3619.04 5011
3619.61 5088
3620.18 4705
3620.75 4555
3621.31 4388
3621.88 3837
3622.45 3480
3623.02 3224
3623.58 2993
3624.15 2895
3624.72 2672
3625.29 2590
3625.86 2711
3626.42 2561
3626.99 2529
3627.56 2623
3628.13 2370
3628.70 2522
3629.26 2581
3629.83 2533
3630.40 2462
3630.97 2661
3631.54 2782
3632.10 2775
3632.67 2608
3633.24 2529
3633.81 2313
3634.38 2467
3634.95 2483
3635.52 2533
3636.08 2640
3636.65 2525
3637.22 2644
3637.79 2606
3638.36 2953
3638.93 2990
3639.50 3106
3640.07 3148
3640.64 3499
3641.20 3786
3641.77 3854
3642.34 3912
3642.91 4009
3643.48 3883
3644.05 3708
3644.62 3678
3645.19 3492
3645.76 3317
3646.33 3330
3646.90 3191
3647.47 3047
3648.04 3037
3648.61 3035
3649.18 3089
3649.75 3041
3650.32 2857
3650.89 3091
3651.46 3023
3652.03 3055
3652.60 3177
3653.17 3134
3653.74 3107
3654.31 3370
3654.88 3412
3655.45 3583
3656.02 3363
3656.59 3576
3657.16 3796
3657.73 3732
3658.30 3979
3658.87 4139
3659.44 4361
3660.01 4396
3660.58 4224
3661.15 3978
3661.72 3924
3662.29 3771
3662.86 3650
3663.43 3398
3664.00 3394
3664.58 3141
3665.15 3198
3665.72 3048
3666.29 2915
3666.86 3172
3667.43 3270
3668.00 2938
3668.57 2680
3669.14 2837
3669.72 2832
3670.29 2929
3670.86 2976
3671.43 3086
3672.00 3128
3672.57 2949
3673.14 3001
3673.72 3114
3674.29 3200
3674.86 3405
3675.43 3385
3676.00 3325
3676.57 3126
3677.15 3252
3677.72 3334
3678.29 3152
3678.86 3137
3679.43 3095
3680.01 2977
3680.58 2916
3681.15 2815
3681.72 2905
3682.29 3059
3682.87 3054
3683.44 2925
3684.01 2795
3684.58 3055
3685.16 3044
3685.73 3111
3686.30 3029
3686.87 3447
3687.45 3611
3688.02 3803
3688.59 3682
3689.17 4047
3689.74 4232
3690.31 4160
3690.88 4104
3691.46 4251
3692.03 4145
3692.60 3874
3693.18 3635
3693.75 3463
3694.32 3457
3694.90 3212
3695.47 3206
3696.04 3111
3696.62 3060
3697.19 2874
3697.76 3065
3698.34 3097
3698.91 3056
3699.48 3001
3700.06 2846
3700.63 2914
3701.21 2873
3701.78 2849
3702.35 2966
3702.93 3123
3703.50 2821
3704.07 2800
3704.65 3007
3705.22 2915
3705.80 2747
3706.37 3033
3706.95 2948
3707.52 2845
3708.09 2905
3708.67 3278
3709.24 2952
3709.82 2946
3710.39 2909
3710.97 2902
3711.54 3027
3712.11 2791
3712.69 2930
3713.26 2859
3713.84 2942
3714.41 2888
3714.99 2833
3715.56 2732
3716.14 2689
3716.71 2779
3717.29 2888
3717.86 2738
3718.44 2532
3719.01 2651
3719.59 2589
3720.16 2671
3720.74 2505
3721.31 2664
3721.89 2528
3722.47 2534
3723.04 2699
3723.62 2471
3724.19 2558
3724.77 2655
3725.34 2634
3725.92 2626
3726.49 2627
3727.07 2675
3727.65 2764
3728.22 2741
3728.80 2841
3729.37 2943
3729.95 2936
3730.53 3066
3731.10 3156
3731.68 3467
3732.25 3537
3732.83 3604
3733.41 3476
3733.98 3448
3734.56 3461
3735.14 3368
3735.71 3233
3736.29 3174
3736.86 3289
3737.44 2929
3738.02 2928
3738.59 2887
3739.17 2833
3739.75 2620
3740.32 2513
3740.90 2623
3741.48 2613
3742.06 2677
3742.63 2517
3743.21 2660
3743.79 2656
3744.36 2775
3744.94 2854
3745.52 2505
3746.09 2752
3746.67 2889
3747.25 2863
3747.83 2839
3748.40 2966
3748.98 2766
3749.56 2784
3750.14 2957
3750.71 2988
3751.29 2869
3751.87 2598
3752.45 2721
3753.03 2708
3753.60 2591
3754.18 2579
3754.76 2463
3755.34 2501
3755.91 2386
3756.49 2371
3757.07 2212
3757.65 2294
3758.23 2374
3758.81 2357
3759.38 2509
3759.96 2493
3760.54 2355
3761.12 2574
3761.70 2558
3762.28 2544
3762.85 2722
3763.43 2643
3764.01 2626
3764.59 2689
3765.17 2652
3765.75 2795
3766.33 2775
3766.90 2609
3767.48 2401
3768.06 2373
3768.64 2550
3769.22 2545
3769.80 2478
3770.38 2358
3770.96 2601
3771.54 2624
3772.12 2607
3772.70 2849
3773.27 2555
3773.85 2456
3774.43 2482
3775.01 2500
3775.59 2638
3776.17 2512
3776.75 2452
3777.33 2435
3777.91 2409
3778.49 2629
3779.07 2404
3779.65 2390
3780.23 2554
3780.81 2429
3781.39 2536
3781.97 2472
3782.55 2350
3783.13 2530
3783.71 2547
3784.29 2570
3784.87 2596
3785.45 2594
3786.03 2672
3786.61 2532
3787.19 2619
3787.77 2646
3788.35 2572
3788.93 2592
3789.51 2470
3790.09 2449
3790.67 2559
3791.26 2408
3791.84 2539
3792.42 2417
3793.00 2412
3793.58 2352
3794.16 2406
3794.74 2572
3795.32 2530
3795.90 2449
3796.48 2300
3797.07 2117
3797.65 2208
3798.23 2497
3798.81 2372
3799.39 2507
3799.97 2405
3800.55 2486
3801.13 2440
3801.72 2541
3802.30 2556
3802.88 2605
3803.46 2760
3804.04 2836
3804.62 2644
3805.21 2776
3805.79 2799
3806.37 2826
3806.95 2827
3807.53 2752
3808.12 2945
3808.70 2922
3809.28 2967
3809.86 3168
3810.44 3053
3811.03 2980
3811.61 2842
3812.19 2689
3812.77 2912
3813.36 2816
3813.94 2766
3814.52 2879
3815.10 2899
3815.69 2720
3816.27 2790
3816.85 2613
3817.43 2665
3818.02 2746
3818.60 2769
3819.18 2683
3819.76 2747
3820.35 2580
3820.93 2311
3821.51 2340
3822.10 2427
3822.68 2481
3823.26 2364
3823.85 2528
3824.43 2412
3825.01 2264
3825.60 2190
3826.18 2205
3826.76 2322
3827.35 2235
3827.93 2306
3828.51 2378
3829.10 2338
3829.68 2422
3830.26 2351
3830.85 2450
3831.43 2432
3832.02 2265
3832.60 2547
3833.18 2468
3833.77 2406
3834.35 2531
3834.93 2416
3835.52 2289
3836.10 2346
3836.69 2246
3837.27 2308
3837.86 2373
3838.44 2336
3839.02 2214
3839.61 2368
3840.19 2401
3840.78 2373
3841.36 2233
3841.95 2254
3842.53 2274
3843.12 2040
3843.70 2237
3844.29 2349
3844.87 2264
3845.46 2497
3846.04 2555
3846.63 2318
3847.21 2501
3847.80 2357
3848.38 2204
3848.97 2274
3849.55 2291
3850.14 2101
3850.72 2187
3851.31 2228
3851.89 2520
3852.48 2586
3853.06 2297
3853.65 2437
3854.23 2401
3854.82 2344
3855.40 2504
3855.99 2582
3856.58 2485
3857.16 2589
3857.75 2597
3858.33 2772
3858.92 2959
3859.50 3328
3860.09 3529
3860.68 3982
3861.26 4305
3861.85 4254
3862.43 4261
3863.02 4166
3863.61 4336
3864.19 4110
3864.78 4274
3865.37 4133
3865.95 3890
3866.54 3716
3867.13 3340
3867.71 3020
3868.30 2929
3868.89 2869
3869.47 2895
3870.06 2593
3870.65 2663
3871.23 2377
3871.82 2700
3872.41 2794
3872.99 2846
3873.58 2569
3874.17 2656
3874.75 2770
3875.34 2731
3875.93 2794
3876.52 2901
3877.10 2852
3877.69 2953
3878.28 2895
3878.86 2698
3879.45 2636
3880.04 2589
3880.63 2504
3881.21 2415
3881.80 2288
3882.39 2183
3882.98 2230
3883.57 2246
3884.15 2236
3884.74 2368
3885.33 2388
3885.92 2426
3886.50 2641
3887.09 2469
3887.68 2601
3888.27 2542
3888.86 2822
3889.45 3034
3890.03 2851
3890.62 3013
3891.21 2968
3891.80 3237
3892.39 3028
3892.98 2854
3893.56 2776
3894.15 2719
3894.74 2704
3895.33 2674
3895.92 2618
3896.51 2911
3897.10 2981
3897.68 3009
3898.27 2737
3898.86 2780
3899.45 2818
3900.04 2873
3900.63 2761
3901.22 2656
3901.81 2711
3902.40 2838
3902.99 2833
3903.57 2776
3904.16 2755
3904.75 2693
3905.34 2529
3905.93 2484
3906.52 2595
3907.11 2490
3907.70 2614
3908.29 2646
3908.88 2836
3909.47 2685
3910.06 2592
3910.65 2511
3911.24 2459
3911.83 2415
3912.42 2256
3913.01 2305
3913.60 2441
3914.19 2372
3914.78 2272
3915.37 2418
3915.96 2325
3916.55 2298
3917.14 2673
3917.73 2729
3918.32 2445
3918.91 2450
3919.50 2523
3920.09 2564
3920.68 2483
3921.27 2553
3921.86 2424
3922.45 2326
3923.05 2565
3923.64 2580
3924.23 2371
3924.82 2330
3925.41 2196
3926.00 2315
3926.59 2404
3927.18 2223
3927.77 2074
3928.36 2154
3928.95 2263
3929.55 2217
3930.14 2126
3930.73 2244
3931.32 2232
3931.91 2273
3932.50 2296
3933.09 2315
3933.69 2124
3934.28 2232
3934.87 2246
3935.46 2308
3936.05 2262
3936.64 2072
3937.24 2105
3937.83 2366
3938.42 2356
3939.01 2257
3939.60 2259
3940.20 2344
3940.79 2270
3941.38 2236
3941.97 2268
3942.56 2249
3943.16 2163
3943.75 2110
3944.34 2354
3944.93 2205
3945.53 2216
3946.12 2241
3946.71 2199
3947.30 2235
3947.90 2397
3948.49 2348
3949.08 2235
3949.67 2283
3950.27 2246
3950.86 2414
3951.45 2320
3952.05 2094
3952.64 2185
3953.23 2272
3953.82 2293
3954.42 2230
3955.01 2189
3955.60 2313
3956.20 2260
3956.79 2427
3957.38 2510
3957.98 2416
3958.57 2254
3959.16 2292
3959.76 2433
3960.35 2585
3960.94 2440
3961.54 2061
3962.13 2336
3962.73 2292
3963.32 2334
3963.91 2336
3964.51 2214
3965.10 2233
3965.69 2300
3966.29 2508
3966.88 2480
3967.48 2479
3968.07 2364
3968.66 2376
3969.26 2450
3969.85 2384
3970.45 2289
3971.04 2255
3971.64 2273
3972.23 2269
3972.82 2195
3973.42 2293
3974.01 2245
3974.61 2196
3975.20 2184
3975.80 2250
3976.39 2345
3976.99 2278
3977.58 2609
3978.18 2383
3978.77 2392
3979.37 2423
3979.96 2350
3980.56 2409
3981.15 2391
3981.75 2313
3982.34 2442
3982.94 2261
3983.53 2225
3984.13 2141
3984.72 2321
3985.32 2275
3985.91 2270
3986.51 2386
3987.11 2227
3987.70 2475
3988.30 2579
3988.89 2320
3989.49 2401
3990.08 2397
3990.68 2471
3991.28 2428
3991.87 2419
3992.47 2287
3993.06 2346
3993.66 2470
3994.26 2516
3994.85 2424
3995.45 2497
3996.04 2646
3996.64 2606
3997.24 2443
3997.83 2579
3998.43 2457
3999.03 2361
3999.62 2483
4000.22 2386
4000.81 2583
4001.41 2375
4002.01 2713
4002.60 2431
4003.20 2386
4003.80 2685
4004.40 2562
4004.99 2630
4005.59 2549
4006.19 2578
4006.78 2530
4007.38 2656
4007.98 2779
4008.57 2661
4009.17 2620
4009.77 2624
4010.37 2637
4010.96 2667
4011.56 2634
4012.16 2690
4012.76 2515
4013.35 2643
4013.95 2855
4014.55 2811
4015.15 2880
4015.74 3023
4016.34 3212
4016.94 3010
4017.54 3038
4018.13 3023
4018.73 2746
4019.33 2832
4019.93 2950
4020.53 2855
4021.12 2717
4021.72 2723
4022.32 2719
4022.92 2613
4023.52 2723
4024.12 2401
4024.71 2517
4025.31 2451
4025.91 2446
4026.51 2629
4027.11 2763
4027.71 2765
4028.30 2695
4028.90 2688
4029.50 2690
4030.10 2722
4030.70 2652
4031.30 2556
4031.90 2700
4032.50 2604
4033.10 2630
4033.69 2526
4034.29 2485
4034.89 2351
4035.49 2283
4036.09 2180
4036.69 2290
4037.29 2460
4037.89 2365
4038.49 2271
4039.09 2314
4039.69 2261
4040.29 2259
4040.89 2213
4041.49 2014
4042.08 2123
4042.68 2322
4043.28 2322
4043.88 2294
4044.48 2370
4045.08 2349
4045.68 2407
4046.28 2506
4046.88 2384
4047.48 2183
4048.08 2223
4048.68 2440
4049.28 2469
4049.88 2374
4050.48 2408
4051.08 2385
4051.69 2328
4052.29 2628
4052.89 2835
4053.49 2613
4054.09 2635
4054.69 2525
4055.29 2547
4055.89 2509
4056.49 2326
4057.09 2288
4057.69 2158
4058.29 2117
4058.89 2208
4059.49 2119
4060.09 2339
4060.70 2301
4061.30 2234
4061.90 1945
4062.50 2188
4063.10 2059
4063.70 2016
4064.30 2157
4064.90 2107
4065.51 2178
4066.11 2216
4066.71 2207
4067.31 2150
4067.91 2118
4068.51 2291
4069.11 2122
4069.72 2063
4070.32 1978
4070.92 2119
4071.52 2149
4072.12 2238
4072.73 2182
4073.33 2104
4073.93 2116
4074.53 2189
4075.13 2211
4075.74 2132
4076.34 2056
4076.94 2239
4077.54 2228
4078.14 2258
4078.75 2306
4079.35 2400
4079.95 2174
4080.55 2161
4081.16 2081
4081.76 2039
4082.36 2158
4082.96 2132
4083.57 2148
4084.17 2223
4084.77 2222
4085.38 2116
4085.98 2176
4086.58 2192
4087.18 2114
4087.79 2367
4088.39 2219
4088.99 2116
4089.60 2067
4090.20 2151
4090.80 2055
4091.41 2180
4092.01 2160
4092.61 2200
4093.22 2290
4093.82 2277
4094.42 2303
4095.03 2182
4095.63 2239
4096.23 2376
4096.84 2176
4097.44 2104
4098.05 2307
4098.65 2350
4099.25 2209
4099.86 2165
4100.46 2216
4101.06 2251
4101.67 2099
4102.27 2093
4102.88 2042
4103.48 2156
4104.09 2110
4104.69 2199
4105.29 2208
4105.90 2117
4106.50 2137
4107.11 2116
4107.71 2146
4108.32 2171
4108.92 2111
4109.53 2028
4110.13 2155
4110.74 2201
4111.34 2101
4111.94 2188
4112.55 2131
4113.15 2067
4113.76 2012
4114.36 2281
4114.97 2220
4115.57 2111
4116.18 2081
4116.78 2147
4117.39 2095
4118.00 2131
4118.60 2098
4119.21 2304
4119.81 2301
4120.42 2268
4121.02 2222
4121.63 2106
4122.23 2135
4122.84 2185
4123.44 2125
4124.05 2150
4124.66 2246
4125.26 2314
4125.87 2325
4126.47 2176
4127.08 2227
4127.68 2468
4128.29 2321
4128.90 2016
4129.50 2000
4130.11 2192
4130.72 2236
4131.32 2230
4131.93 2215
4132.53 2194
4133.14 2196
4133.75 2281
4134.35 2172
4134.96 2252
4135.57 2364
4136.17 2450
4136.78 2553
4137.39 2507
4137.99 2648
4138.60 2552
4139.21 2539
4139.81 2594
4140.42 2511
4141.03 2249
4141.63 2565
4142.24 2873
4142.85 2555
4143.46 2520
4144.06 2582
4144.67 2501
4145.28 2587
4145.88 2277
4146.49 2345
4147.10 2177
4147.71 2098
4148.31 2213
4148.92 2160
4149.53 2195
4150.14 2292
4150.74 2211
4151.35 2030
4151.96 2073
4152.57 2072
4153.18 2350
4153.78 2204
4154.39 2058
4155.00 2098
4155.61 2141
4156.22 2015
4156.82 2135
4157.43 2133
4158.04 2061
4158.65 2020
4159.26 1989
4159.86 2101
4160.47 2092
4161.08 2052
4161.69 2300
4162.30 2148
4162.91 2238
4163.52 2281
4164.12 2321
4164.73 2432
4165.34 2471
4165.95 2288
4166.56 2415
4167.17 2467
4167.78 2259
4168.39 2216
4168.99 2299
4169.60 2127
4170.21 2138
4170.82 2117
4171.43 2106
4172.04 2121
4172.65 2171
4173.26 2222
4173.87 2277
4174.48 2156
4175.09 2271
4175.70 2404
4176.31 2529
4176.92 2386
4177.53 2536
4178.13 2293
4178.74 2361
4179.35 2417
4179.96 2347
4180.57 2312
4181.18 2352
4181.79 2294
4182.40 2164
4183.01 2204
4183.62 2148
4184.23 2173
4184.84 2157
4185.45 2236
4186.06 2152
4186.67 2152
4187.29 2114
4187.90 2081
4188.51 2107
4189.12 2186
4189.73 2183
4190.34 2220
4190.95 2381
4191.56 2356
4192.17 2366
4192.78 2720
4193.39 2741
4194.00 2843
4194.61 2744
4195.22 2803
4195.83 2870
4196.45 2738
4197.06 2897
4197.67 2786
4198.28 2685
4198.89 2752
4199.50 2722
4200.11 2485
4200.72 2361
4201.33 2444
4201.95 2460
4202.56 2455
4203.17 2140
4203.78 2202
4204.39 2280
4205.00 2380
4205.62 2368
4206.23 2120
4206.84 2202
4207.45 2220
4208.06 2121
4208.67 2306
4209.29 2280
4209.90 2377
4210.51 2399
4211.12 2422
4211.73 2298
4212.35 2603
4212.96 2441
4213.57 2408
4214.18 2364
4214.80 2487
4215.41 2466
4216.02 2457
4216.63 2423
4217.25 2510
4217.86 2452
4218.47 2444
4219.08 2897
4219.70 3191
4220.31 3090
4220.92 3134
4221.53 3501
4222.15 3495
4222.76 3652
4223.37 3579
4223.99 3576
4224.60 3465
4225.21 3701
4225.83 3905
4226.44 3791
4227.05 3692
4227.66 3979
4228.28 3925
4228.89 3725
4229.51 4127
4230.12 3753
4230.73 3959
4231.35 3797
4231.96 3990
4232.57 4208
4233.19 4191
4233.80 4581
4234.41 4782
4235.03 4855
4235.64 4974
4236.26 5288
4236.87 4834
4237.48 4731
4238.10 4558
4238.71 4142
4239.33 3613
4239.94 3241
4240.55 2950
4241.17 2811
4241.78 2876
4242.40 2699
4243.01 2853
4243.63 2665
4244.24 2643
4244.85 2537
4245.47 2777
4246.08 2706
4246.70 2697
4247.31 2897
4247.93 3105
4248.54 2795
4249.16 2803
4249.77 2710
4250.39 2594
4251.00 2663
4251.62 2737
4252.23 2644
4252.85 2632
4253.46 2607
4254.08 2909
4254.69 2792
4255.31 2745
4255.92 2731
4256.54 2643
4257.15 2452
4257.77 2624
4258.39 2621
4259.00 2322
4259.62 2368
4260.23 2355
4260.85 2248
4261.46 2384
4262.08 2423
4262.69 2558
4263.31 2448
4263.93 2438
4264.54 2436
4265.16 2507
4265.77 2384
4266.39 2330
4267.01 2577
4267.62 2539
4268.24 2518
4268.86 2648
4269.47 2457
4270.09 2383
4270.70 2303
4271.32 2330
4271.94 2405
4272.55 2349
4273.17 2425
4273.79 2340
4274.40 2459
4275.02 2521
4275.64 2541
4276.25 2495
4276.87 2414
4277.49 2412
4278.10 2325
4278.72 2445
4279.34 2336
4279.96 2389
4280.57 2151
4281.19 2208
4281.81 2110
4282.42 2006
4283.04 2087
4283.66 2166
4284.28 2163
4284.89 2184
4285.51 2261
4286.13 2232
4286.75 2211
4287.36 2025
4287.98 2081
4288.60 2280
4289.22 2156
4289.83 2178
4290.45 2216
4291.07 2063
4291.69 2315
4292.31 2133
4292.92 2186
4293.54 2208
4294.16 2027
4294.78 1919
4295.40 2075
4296.01 2261
4296.63 2181
4297.25 2362
4297.87 2174
4298.49 2091
4299.11 2163
4299.72 1966
4300.34 2065
4300.96 2188
4301.58 2039
4302.20 2105
4302.82 2112
4303.44 2115
4304.06 2231
4304.67 2132
4305.29 2136
4305.91 2193
4306.53 2154
4307.15 2184
4307.77 2044
4308.39 2055
4309.01 2287
4309.63 2165
4310.25 2154
4310.86 2239
4311.48 2230
4312.10 2150
4312.72 2170
4313.34 2308
4313.96 2024
4314.58 2100
4315.20 2325
4315.82 2313
4316.44 2265
4317.06 2232
4317.68 2216
4318.30 2275
4318.92 2283
4319.54 2214
4320.16 2324
4320.78 2166
4321.40 2125
4322.02 2206
4322.64 2247
4323.26 2380
4323.88 2232
4324.50 2197
4325.12 2394
4325.74 2440
4326.36 2246
4326.98 2209
4327.60 2206
4328.22 2182
4328.84 2228
4329.46 2103
4330.08 2196
4330.71 2137
4331.33 2284
4331.95 2085
4332.57 2063
4333.19 2298
4333.81 2195
4334.43 2138
4335.05 2313
4335.67 2557
4336.29 2547
4336.91 2539
4337.54 2683
4338.16 2545
4338.78 2533
4339.40 2383
4340.02 2476
4340.64 2404
4341.26 2452
4341.89 2544
4342.51 2488
4343.13 2797
4343.75 3015
4344.37 3478
4344.99 3512
4345.62 3766
4346.24 4128
4346.86 4580
4347.48 4632
4348.10 4613
4348.73 4378
4349.35 3998
4349.97 3827
4350.59 3382
4351.21 3079
4351.84 2976
4352.46 2481
4353.08 2424
4353.70 2439
4354.33 2424
4354.95 2383
4355.57 2287
4356.19 2177
4356.82 2294
4357.44 2221
4358.06 2339
4358.68 2530
4359.31 2436
4359.93 2457
4360.55 2484
4361.17 2392
4361.80 2444
4362.42 2352
4363.04 2462
4363.67 2468
4364.29 2334
4364.91 2369
4365.54 2570
4366.16 2518
4366.78 2427
4367.41 2351
4368.03 2248
4368.65 2168
4369.28 2260
4369.90 2279
4370.52 2167
4371.15 1923
4371.77 2021
4372.39 2109
4373.02 1980
4373.64 1868
4374.27 1973
4374.89 1986
4375.51 2044
4376.14 2098
4376.76 2249
4377.39 2135
4378.01 2035
4378.63 2231
4379.26 2111
4379.88 2118
4380.51 2014
4381.13 2077
4381.75 2197
4382.38 2185
4383.00 2197
4383.63 2251
4384.25 2132
4384.88 2043
4385.50 2001
4386.13 2109
4386.75 2115
4387.38 2041
4388.00 1893
4388.63 1848
4389.25 2020
4389.88 1986
4390.50 1976
4391.13 2077
4391.75 2051
4392.38 1982
4393.00 2046
4393.63 1992
4394.25 2005
4394.88 2064
4395.50 1906
4396.13 2158
4396.75 2052
4397.38 2043
4398.00 2018
4398.63 2070
4399.26 2152
4399.88 2098
4400.51 2000
4401.13 2091
4401.76 2185
4402.38 2185
4403.01 2235
4403.64 1996
4404.26 2115
4404.89 2202
4405.51 2259
4406.14 2069
4406.77 2054
4407.39 2045
4408.02 2062
4408.64 2089
4409.27 1942
4409.90 2056
4410.52 2015
4411.15 1989
4411.78 2036
4412.40 2066
4413.03 2099
4413.66 1953
4414.28 2147
4414.91 2105
4415.54 2088
4416.16 2071
4416.79 2087
4417.42 2220
4418.04 2020
4418.67 2067
4419.30 2106
4419.93 2250
4420.55 2114
4421.18 1962
4421.81 1998
4422.43 2052
4423.06 2068
4423.69 1975
4424.32 1904
4424.94 1943
4425.57 1936
4426.20 1859
4426.83 1829
4427.45 1704
4428.08 1831
4428.71 1750
4429.34 1786
4429.96 1870
4430.59 1890
4431.22 1836
4431.85 1872
4432.48 1684
4433.10 1789
4433.73 1847
4434.36 1861
4434.99 1941
4435.62 2118
4436.24 2101
4436.87 1856
4437.50 1909
4438.13 1930
4438.76 2036
4439.39 1766
4440.02 1739
4440.64 1941
4441.27 1872
4441.90 1919
4442.53 1819
4443.16 1728
4443.79 1846
4444.42 1839
4445.04 1875
4445.67 1840
4446.30 1957
4446.93 1957
4447.56 1857
4448.19 2074
4448.82 2007
4449.45 1989
4450.08 2046
4450.71 1971
4451.34 2127
4451.97 2036
4452.59 2040
4453.22 1912
4453.85 1882
4454.48 1904
4455.11 1954
4455.74 2111
4456.37 2134
4457.00 2007
4457.63 1973
4458.26 1876
4458.89 1743
4459.52 1757
4460.15 1777
4460.78 1924
4461.41 1823
4462.04 1858
4462.67 1916
4463.30 1834
4463.93 1812
4464.56 1836
4465.19 1801
4465.82 1744
4466.45 1837
4467.08 1912
4467.71 1719
4468.34 1672
4468.97 1618
4469.61 1598
4470.24 1789
4470.87 1785
4471.50 1714
4472.13 1782
4472.76 1736
4473.39 1598
4474.02 1709
4474.65 1744
4475.28 2099
4475.91 1867
4476.54 1711
4477.18 1822
4477.81 1816
4478.44 1872
4479.07 1788
4479.70 1763
4480.33 1836
4480.96 1807
4481.59 1908
4482.23 1908
4482.86 1968
4483.49 1907
4484.12 1836
4484.75 1903
4485.38 1799
4486.02 1927
4486.65 1952
4487.28 2101
4487.91 2038
4488.54 1928
4489.18 1979
4489.81 2029
4490.44 1907
4491.07 1841
4491.70 1848
4492.34 1914
4492.97 1998
4493.60 1796
4494.23 1839
4494.87 1919
4495.50 1945
4496.13 1949
4496.76 1735
4497.40 1903
4498.03 2050
4498.66 2058
4499.29 2042
4499.93 1970
4500.56 1986
4501.19 2051
4501.82 2093
4502.46 2200
4503.09 2250
4503.72 2259
4504.36 2387
4504.99 2380
4505.62 2115
4506.26 2258
4506.89 2220
4507.52 2091
4508.16 1995
4508.79 2069
4509.42 2070
4510.06 2203
4510.69 1986
4511.32 2048
4511.96 2147
4512.59 1948
4513.22 1947
4513.86 2016
4514.49 2032
4515.13 1942
4515.76 1989
4516.39 2030
4517.03 1963
4517.66 1865
4518.30 1761
4518.93 1713
4519.56 1884
4520.20 1816
4520.83 1940
4521.47 1853
4522.10 1920
4522.73 2100
4523.37 1994
4524.00 1966
4524.64 1940
4525.27 1994
4525.91 2092
4526.54 2058
4527.18 2260
4527.81 2446
4528.45 2640
4529.08 2893
4529.72 3114
4530.35 3332
4530.99 3571
4531.62 3733
4532.26 4092
4532.89 4036
4533.53 4055
4534.16 3964
4534.80 3611
4535.43 3172
4536.07 2893
4536.70 2755
4537.34 2652
4537.97 2395
4538.61 2156
4539.24 2138
4539.88 2061
4540.51 2028
4541.15 2010
4541.79 2086
4542.42 2071
4543.06 2072
4543.69 2108
4544.33 2037
4544.96 1905
4545.60 1996
4546.24 2057
4546.87 2175
4547.51 2160
4548.14 2202
4548.78 2336
4549.42 2340
4550.05 2302
4550.69 2359
4551.33 2299
4551.96 2159
4552.60 2070
4553.24 2308
4553.87 2299
4554.51 2026
4555.15 1936
4555.78 2161
4556.42 1963
4557.06 1819
4557.69 1930
4558.33 2075
4558.97 1834
4559.60 1903
4560.24 1995
4560.88 2089
4561.51 1976
4562.15 1948
4562.79 2040
4563.43 2018
4564.06 1939
4564.70 1925
4565.34 1820
4565.97 1885
4566.61 1986
4567.25 2118
4567.89 2185
4568.52 2144
4569.16 2034
4569.80 2112
4570.44 2124
4571.07 2164
4571.71 2025
4572.35 1986
4572.99 1938
4573.63 1997
4574.26 2097
4574.90 2099
4575.54 2018
4576.18 1884
4576.82 1930
4577.45 1927
4578.09 1980
4578.73 1947
4579.37 1655
4580.01 1716
4580.65 1838
4581.28 1913
4581.92 1899
4582.56 1832
4583.20 1956
4583.84 1969
4584.48 2041
4585.12 1958
4585.76 1907
4586.39 1924
4587.03 2082
4587.67 1969
4588.31 1958
4588.95 2010
4589.59 2174
4590.23 2125
4590.87 2183
4591.51 2155
4592.15 2045
4592.78 2054
4593.42 2106
4594.06 1980
4594.70 2103
4595.34 1981
4595.98 1929
4596.62 1959
4597.26 2028
4597.90 1941
4598.54 1788
4599.18 1703
4599.82 1857
4600.46 1968
4601.10 2170
4601.74 1928
4602.38 2048
4603.02 1880
4603.66 2089
4604.30 2133
4604.94 2189
4605.58 2340
4606.22 2309
4606.86 2141
4607.50 2179
4608.14 2185
4608.78 2371
4609.42 2369
4610.06 2242
4610.70 2110
4611.34 2160
4611.98 1973
4612.62 2144
4613.26 2207
4613.90 2160
4614.55 1990
4615.19 1936
4615.83 1961
4616.47 1960
4617.11 1894
4617.75 1906
4618.39 1795
4619.03 1746
4619.67 1919
4620.31 1724
4620.96 1850
4621.60 1866
4622.24 1874
4622.88 1785
4623.52 1810
4624.16 1847
4624.80 1844
4625.44 1823
4626.09 1758
4626.73 1839
4627.37 1933
4628.01 1912
4628.65 1792
4629.29 1690
4629.94 1733
4630.58 1956
4631.22 2125
4631.86 2014
4632.50 1842
4633.15 1750
4633.79 1685
4634.43 1854
4635.07 1983
4635.72 1953
4636.36 2036
4637.00 2194
4637.64 2325
4638.28 2175
4638.93 2269
4639.57 2357
4640.21 2244
4640.85 2293
4641.50 2206
4642.14 2226
4642.78 1875
4643.43 1916
4644.07 2016
4644.71 1967
4645.35 1794
4646.00 1961
4646.64 2079
4647.28 1869
4647.93 1944
4648.57 2000
4649.21 2059
4649.86 1951
4650.50 1979
4651.14 2064
4651.79 1995
4652.43 1926
4653.07 2001
4653.72 1923
4654.36 1961
4655.00 1885
4655.65 1951
4656.29 1902
4656.93 1844
4657.58 1747
4658.22 1699
4658.87 1765
4659.51 1808
4660.15 1827
4660.80 1750
4661.44 1860
4662.09 1691
4662.73 1641
4663.37 1769
4664.02 1932
4664.66 1924
4665.31 1838
4665.95 1843
4666.59 1802
4667.24 1801
4667.88 1884
4668.53 1725
4669.17 1862
4669.82 1767
4670.46 1808
4671.11 1849
4671.75 1730
4672.40 1680
4673.04 1809
4673.69 1819
4674.33 1878
4674.98 1858
4675.62 1850
4676.27 1683
4676.91 1664
4677.56 1721
4678.20 1703
4678.85 1840
4679.49 1687
4680.14 1926
4680.78 1886
4681.43 1836
4682.07 1991
4682.72 1998
4683.36 2008
4684.01 1757
4684.66 1747
4685.30 1673
4685.95 1826
4686.59 1827
4687.24 1749
4687.88 1745
4688.53 1835
4689.18 1862
4689.82 1726
4690.47 1678
4691.11 1665
4691.76 1692
4692.41 1758
4693.05 1680
4693.70 1728
4694.34 1726
4694.99 1765
4695.64 1782
4696.28 1904
4696.93 2036
4697.58 1938
4698.22 1806
4698.87 1909
4699.52 2040
4700.16 2012
4700.81 2135
4701.46 2265
4702.10 2064
4702.75 1886
4703.40 2014
4704.04 1994
4704.69 1792
4705.34 1823
4705.99 1712
4706.63 1791
4707.28 1771
4707.93 1912
4708.57 2092
4709.22 1999
4709.87 1765
4710.52 1830
4711.16 1722
4711.81 1748
4712.46 1974
4713.11 1937
4713.75 1839
4714.40 1822
4715.05 1729
4715.70 1889
4716.35 1980
4716.99 1827
4717.64 1978
4718.29 1893
4718.94 1889
4719.58 1956
4720.23 2077
4720.88 2067
4721.53 2030
4722.18 2091
4722.83 2172
4723.47 2003
4724.12 2174
4724.77 2235
4725.42 2318
4726.07 2166
4726.72 2168
4727.36 2164
4728.01 2006
4728.66 2059
4729.31 2049
4729.96 1880
4730.61 1889
4731.26 1905
4731.91 1866
4732.55 1823
4733.20 1821
4733.85 1784
4734.50 1862
4735.15 1968
4735.80 1974
4736.45 1893
4737.10 1881
4737.75 1839
4738.40 1935
4739.05 1842
4739.70 1950
4740.35 1899
4740.99 2032
4741.64 1905
4742.29 2004
4742.94 1924
4743.59 2039
4744.24 2076
4744.89 1947
4745.54 1996
4746.19 1949
4746.84 1981
4747.49 2102
4748.14 2096
4748.79 2030
4749.44 2292
4750.09 2236
4750.74 2170
4751.39 2196
4752.04 2329
4752.69 2491
4753.34 2408
4753.99 2414
4754.64 2379
4755.29 2214
4755.95 2186
4756.60 2210
4757.25 2171
4757.90 1929
4758.55 1854
4759.20 1890
4759.85 1821
4760.50 1903
4761.15 2052
4761.80 1937
4762.45 1940
4763.10 1878
4763.75 1928
4764.41 2053
4765.06 2280
4765.71 2265
4766.36 2275
4767.01 2548
4767.66 2574
4768.31 2490
4768.97 2359
4769.62 2272
4770.27 2186
4770.92 2146
4771.57 1938
4772.22 1853
4772.87 1890
4773.53 2001
4774.18 2008
4774.83 1860
4775.48 1874
4776.13 1934
4776.79 1924
4777.44 1933
4778.09 1929
4778.74 1801
4779.39 1793
4780.05 2102
4780.70 1942
4781.35 1968
4782.00 2073
4782.65 1943
4783.31 1872
4783.96 1899
4784.61 1864
4785.26 1926
4785.92 1848
4786.57 1860
4787.22 1924
4787.88 1860
4788.53 1806
4789.18 1838
4789.83 1797
4790.49 1754
4791.14 1960
4791.79 1900
4792.45 1845
4793.10 1773
4793.75 1701
4794.40 1996
4795.06 1935
4795.71 1862
4796.36 1887
4797.02 1759
4797.67 1764
4798.32 1827
4798.98 1864
4799.63 1755
4800.29 1790
4800.94 1949
4801.59 1800
4802.25 1930
4802.90 1954
4803.55 1907
4804.21 1886
4804.86 2043
4805.52 1983
4806.17 1920
4806.82 1761
4807.48 1789
4808.13 1913
4808.79 1826
4809.44 1902
4810.09 1976
4810.75 1969
4811.40 1724
4812.06 1836
4812.71 1863
4813.37 1732
4814.02 1861
4814.67 1825
4815.33 1762
4815.98 1784
4816.64 1847
4817.29 1918
4817.95 1941
4818.60 1826
4819.26 1847
4819.91 1869
4820.57 1976
4821.22 2137
4821.88 2031
4822.53 2002
4823.19 2184
4823.84 1990
4824.50 2258
4825.15 2168
4825.81 2094
4826.46 2051
4827.12 2092
4827.77 2215
4828.43 2073
4829.09 2225
4829.74 2156
4830.40 2099
4831.05 2150
4831.71 2283
4832.36 2151
4833.02 2117
4833.68 2116
4834.33 2288
4834.99 2105
4835.64 2459
4836.30 2521
4836.96 2585
4837.61 2595
4838.27 2694
4838.92 2764
4839.58 2775
4840.24 2597
4840.89 2688
4841.55 2552
4842.21 2544
4842.86 2553
4843.52 2484
4844.17 2345
4844.83 2282
4845.49 2510
4846.14 2338
4846.80 2184
4847.46 2435
4848.11 2496
4848.77 2481
4849.43 2416
4850.09 2813
4850.74 2808
4851.40 2625
4852.06 2647
4852.71 2606
4853.37 2507
4854.03 2598
4854.69 2567
4855.34 2440
4856.00 2405
4856.66 2494
4857.31 2490
4857.97 2369
4858.63 2493
4859.29 2693
4859.94 2672
4860.60 2745
4861.26 2602
4861.92 2523
4862.58 2526
4863.23 2366
4863.89 2316
4864.55 2392
4865.21 2526
4865.87 2794
4866.52 2648
4867.18 2359
4867.84 2524
4868.50 2530
4869.16 2563
4869.81 2523
4870.47 2401
4871.13 2224
4871.79 2178
4872.45 2305
4873.11 2374
4873.77 2412
4874.42 2258
4875.08 2218
4875.74 2314
4876.40 2157
4877.06 2263
4877.72 2313
4878.38 2248
4879.03 2241
4879.69 2116
4880.35 2048
4881.01 2210
4881.67 2056
4882.33 2021
4882.99 2069
4883.65 2017
4884.31 2075
4884.97 2042
4885.63 2010
4886.29 2114
4886.95 2081
4887.60 2166
4888.26 2289
4888.92 2258
4889.58 2482
4890.24 2429
4890.90 2394
4891.56 2410
4892.22 2325
4892.88 2235
4893.54 2243
4894.20 2161
4894.86 1951
4895.52 2043
4896.18 1945
4896.84 1924
4897.50 2029
4898.16 2110
4898.82 2156
4899.48 2101
4900.14 2124
4900.80 2075
4901.46 2007
4902.12 2080
4902.79 1975
4903.45 2044
4904.11 1997
4904.77 1976
4905.43 1819
4906.09 2013
4906.75 1980
4907.41 1963
4908.07 1967
4908.73 1817
4909.39 1932
4910.05 2155
4910.71 1948
4911.38 2004
4912.04 1870
4912.70 1799
4913.36 1948
4914.02 1991
4914.68 1873
4915.34 1874
4916.00 1694
4916.67 1706
4917.33 1731
4917.99 1708
4918.65 1680
4919.31 1758
4919.97 1759
4920.64 1854
4921.30 1635
4921.96 1756
4922.62 1931
4923.28 1816
4923.94 1716
4924.61 1727
4925.27 1782
4925.93 1834
4926.59 1671
4927.26 1945
4927.92 1782
4928.58 1680
4929.24 1802
4929.90 1796
4930.57 1897
4931.23 1921
4931.89 2062
4932.55 1813
4933.22 1911
4933.88 2001
4934.54 1835
4935.20 1890
4935.87 1857
4936.53 1760
4937.19 1716
4937.86 1792
4938.52 1817
4939.18 1906
4939.84 1842
4940.51 1747
4941.17 1837
4941.83 1801
4942.50 1723
4943.16 1746
4943.82 1818
4944.49 1737
4945.15 1796
4945.81 1672
4946.48 1804
4947.14 1673
4947.80 1534
4948.47 1755
4949.13 1671
4949.79 1701
4950.46 1672
4951.12 1482
4951.79 1617
4952.45 1781
4953.11 1704
4953.78 1708
4954.44 1766
4955.11 1641
4955.77 1643
4956.43 1565
4957.10 1617
4957.76 1543
4958.43 1556
4959.09 1636
4959.76 1657
4960.42 1698
4961.08 1802
4961.75 1810
4962.41 1803
4963.08 1920
4963.74 1919
4964.41 1931
4965.07 1932
4965.74 1854
4966.40 1957
4967.07 1898
4967.73 1768
4968.40 1732
4969.06 1862
4969.73 1678
4970.39 1735
4971.06 1780
4971.72 1784
4972.39 1774
4973.05 1827
4973.72 1949
4974.38 1741
4975.05 1699
4975.71 1729
4976.38 1885
4977.04 1906
4977.71 1739
4978.37 1740
4979.04 1657
4979.71 1633
4980.37 1610
4981.04 1804
4981.70 1691
4982.37 1612
4983.04 1521
4983.70 1632
4984.37 1604
4985.03 1641
4985.70 1690
4986.37 1779
4987.03 1739
4987.70 1646
4988.36 1752
4989.03 1854
4989.70 1767
4990.36 1618
4991.03 1672
4991.70 1788
4992.36 1738
4993.03 1650
4993.70 1681
4994.36 1637
4995.03 1750
4995.70 1764
4996.36 1788
4997.03 1729
4997.70 1770
4998.36 1748
4999.03 1720
4999.70 1591
5000.36 1639
5001.03 1687
5001.70 1782
5002.37 1604
5003.03 1481
5003.70 1639
5004.37 1689
5005.03 1712
5005.70 1886
5006.37 1760
5007.04 1849
5007.70 1738
5008.37 1717
5009.04 1822
5009.71 1692
5010.38 1750
5011.04 1676
5011.71 1531
5012.38 1600
5013.05 1677
5013.71 1791
5014.38 1826
5015.05 1737
5015.72 1674
5016.39 1735
5017.06 1836
5017.72 1865
5018.39 2008
5019.06 2138
5019.73 2316
5020.40 2357
5021.07 2505
5021.73 2542
5022.40 2865
5023.07 2935
5023.74 2923
5024.41 2813
5025.08 2788
5025.75 2838
5026.41 2626
5027.08 2246
5027.75 2129
5028.42 2173
5029.09 1953
5029.76 1845
5030.43 1803
5031.10 1664
5031.77 1788
5032.44 1722
5033.10 1635
5033.77 1742
5034.44 1742
5035.11 1555
5035.78 1627
5036.45 1748
5037.12 1578
5037.79 1687
5038.46 1592
5039.13 1565
5039.80 1623
5040.47 1716
5041.14 1738
5041.81 1638
5042.48 1791
5043.15 1830
5043.82 1906
5044.49 1845
5045.16 1694
5045.83 1675
5046.50 1720
5047.17 1831
5047.84 1752
5048.51 1800
5049.18 1711
5049.85 1854
5050.52 1827
5051.19 1560
5051.86 1509
5052.53 1568
5053.20 1655
5053.87 1755
5054.54 1703
5055.21 1566
5055.89 1520
5056.56 1611
5057.23 1669
5057.90 1625
5058.57 1623
5059.24 1672
5059.91 1730
5060.58 1723
5061.25 1692
5061.92 1777
5062.60 1778
5063.27 1833
5063.94 1727
5064.61 1654
5065.28 1689
5065.95 1714
5066.62 1629
5067.30 1689
5067.97 1785
5068.64 1735
5069.31 1709
5069.98 1663
5070.65 1652
5071.33 1665
5072.00 1637
5072.67 1504
5073.34 1544
5074.01 1651
5074.68 1679
5075.36 1608
5076.03 1575
5076.70 1732
5077.37 1667
5078.05 1662
5078.72 1725
5079.39 1719
5080.06 1774
5080.73 1839
5081.41 1827
5082.08 1861
5082.75 1776
5083.42 1764
5084.10 1791
5084.77 1802
5085.44 1652
5086.12 1620
5086.79 1669
5087.46 1806
5088.13 1846
5088.81 1834
5089.48 1967
5090.15 2002
5090.83 2128
5091.50 1995
5092.17 2095
5092.85 2039
5093.52 2156
5094.19 2170
5094.87 2158
5095.54 1937
5096.21 1763
5096.89 1796
5097.56 1829
5098.23 1797
5098.91 1563
5099.58 1502
5100.25 1571
5100.93 1759
5101.60 1587
5102.28 1588
5102.95 1672
5103.62 1671
5104.30 1649
5104.97 1812
5105.65 1812
5106.32 1690
5106.99 1721
5107.67 1801
5108.34 1685
5109.02 1706
5109.69 1740
5110.36 1771
5111.04 1636
5111.71 1537
5112.39 1576
5113.06 1625
5113.74 1611
5114.41 1631
5115.09 1626
5115.76 1713
5116.44 1546
5117.11 1623
5117.79 1800
5118.46 1693
5119.14 1846
5119.81 1771
5120.49 1731
5121.16 1766
5121.84 1679
5122.51 1750
5123.19 1686
5123.86 1706
5124.54 1755
5125.21 1701
5125.89 1774
5126.56 1736
5127.24 1693
5127.91 1705
5128.59 1730
5129.27 1651
5129.94 1846
5130.62 1784
5131.29 1700
5131.97 1643
5132.64 1685
5133.32 1740
5134.00 1792
5134.67 1747
5135.35 1517
5136.02 1617
5136.70 1678
5137.38 1780
5138.05 1677
5138.73 1671
5139.40 1543
5140.08 1696
5140.76 1762
5141.43 1690
5142.11 1652
5142.79 1580
5143.46 1614
5144.14 1682
5144.82 1639
5145.49 1603
5146.17 1481
5146.85 1455
5147.52 1584
5148.20 1467
5148.88 1513
5149.55 1550
5150.23 1564
5150.91 1588
5151.59 1496
5152.26 1499
5152.94 1598
5153.62 1592
5154.29 1498
5154.97 1478
5155.65 1521
5156.33 1550
5157.00 1559
5157.68 1673
5158.36 1553
5159.04 1540
5159.71 1522
5160.39 1584
5161.07 1555
5161.75 1541
5162.42 1560
5163.10 1559
5163.78 1550
5164.46 1578
5165.14 1716
5165.81 1707
5166.49 1664
5167.17 1620
5167.85 1654
5168.53 1765
5169.21 1664
5169.88 1599
5170.56 1683
5171.24 1655
5171.92 1497
5172.60 1492
5173.28 1548
5173.95 1506
5174.63 1501
5175.31 1596
5175.99 1703
5176.67 1518
5177.35 1520
5178.03 1665
5178.71 1677
5179.38 1567
5180.06 1465
5180.74 1438
5181.42 1519
5182.10 1495
5182.78 1495
5183.46 1543
5184.14 1604
5184.82 1434
5185.50 1441
5186.18 1515
5186.86 1407
5187.53 1521
5188.21 1313
5188.89 1425
5189.57 1477
5190.25 1461
5190.93 1432
5191.61 1502
5192.29 1411
5192.97 1456
5193.65 1464
5194.33 1618
5195.01 1471
5195.69 1363
5196.37 1380
5197.05 1510
5197.73 1467
5198.41 1439
5199.09 1431
5199.77 1455
5200.45 1415
5201.13 1485
5201.81 1599
5202.49 1550
5203.17 1483
5203.86 1504
5204.54 1500
5205.22 1577
5205.90 1542
5206.58 1552
5207.26 1541
5207.94 1625
5208.62 1691
5209.30 1615
5209.98 1688
5210.66 1698
5211.34 1815
5212.02 1653
5212.71 1744
5213.39 1717
5214.07 1645
5214.75 1437
5215.43 1469
5216.11 1593
5216.79 1504
5217.47 1678
5218.16 1688
5218.84 1741
5219.52 1659
5220.20 1642
5220.88 1806
5221.56 1755
5222.25 1567
5222.93 1688
5223.61 1573
5224.29 1599
5224.97 1548
5225.66 1582
5226.34 1574
5227.02 1675
5227.70 1483
5228.38 1450
5229.07 1541
5229.75 1644
5230.43 1680
5231.11 1606
5231.79 1568
5232.48 1612
5233.16 1670
5233.84 1672
5234.52 1505
5235.21 1696
5235.89 1684
5236.57 1635
5237.26 1535
5237.94 1510
5238.62 1655
5239.30 1669
5239.99 1656
5240.67 1607
5241.35 1566
5242.04 1632
5242.72 1563
5243.40 1557
5244.08 1580
5244.77 1726
5245.45 1748
5246.13 1654
5246.82 1649
5247.50 1740
5248.18 1855
5248.87 2054
5249.55 2123
5250.24 2028
5250.92 2114
5251.60 2064
5252.29 1823
5252.97 1714
5253.65 1665
5254.34 1707
5255.02 1605
5255.71 1555
5256.39 1471
5257.07 1391
5257.76 1445
5258.44 1546
5259.13 1594
5259.81 1424
5260.49 1401
5261.18 1608
5261.86 1474
5262.55 1518
5263.23 1650
5263.92 1554
5264.60 1573
5265.28 1761
5265.97 1633
5266.65 1632
5267.34 1583
5268.02 1652
5268.71 1637
5269.39 1590
5270.08 1658
5270.76 1641
5271.45 1600
5272.13 1524
5272.82 1583
5273.50 1590
5274.19 1577
5274.87 1569
5275.56 1527
5276.24 1483
5276.93 1578
5277.61 1732
5278.30 1639
5278.98 1737
5279.67 1843
5280.36 1988
5281.04 2084
5281.73 2244
5282.41 2232
5283.10 2286
5283.78 1981
5284.47 1979
5285.16 1938
5285.84 1989
5286.53 1903
5287.21 1693
5287.90 1688
5288.59 1596
5289.27 1727
5289.96 1650
5290.64 1760
5291.33 1746
5292.02 1599
5292.70 1677
5293.39 1601
5294.08 1525
5294.76 1534
5295.45 1581
5296.13 1755
5296.82 1772
5297.51 1631
5298.19 1616
5298.88 1550
5299.57 1672
5300.25 1757
5300.94 1778
5301.63 1745
5302.32 1748
5303.00 1765
5303.69 1779
5304.38 1629
5305.06 1572
5305.75 1643
5306.44 1730
5307.13 1792
5307.81 1674
5308.50 1592
5309.19 1555
5309.87 1556
5310.56 1645
5311.25 1613
5311.94 1518
5312.62 1577
5313.31 1646
5314.00 1696
5314.69 1506
5315.38 1610
5316.06 1519
5316.75 1510
5317.44 1533
5318.13 1757
5318.82 1683
5319.50 1772
5320.19 1747
5320.88 1784
5321.57 2103
5322.26 1744
5322.94 1574
5323.63 1585
5324.32 1693
5325.01 1650
5325.70 1531
5326.39 1586
5327.07 1610
5327.76 1772
5328.45 1754
5329.14 1712
5329.83 1608
5330.52 1673
5331.21 1680
5331.90 1715
5332.58 1645
5333.27 1688
5333.96 1796
5334.65 1703
5335.34 1672
5336.03 1703
5336.72 1660
5337.41 1575
5338.10 1534
5338.79 1612
5339.48 1772
5340.17 1655
5340.86 1703
5341.54 1873
5342.23 1792
5342.92 1746
5343.61 1860
5344.30 1848
5344.99 1940
5345.68 1735
5346.37 1815
5347.06 2031
5347.75 2009
5348.44 2159
5349.13 2245
5349.82 2395
5350.51 2531
5351.20 2527
5351.89 2553
5352.58 2638
5353.27 2387
5353.96 2456
5354.65 2349
5355.34 2158
5356.03 2119
5356.72 1970
5357.42 1962
5358.11 1737
5358.80 1811
5359.49 1809
5360.18 1919
5360.87 1805
5361.56 1588
5362.25 1592
5362.94 1651
5363.63 1644
5364.32 1720
5365.01 1692
5365.70 1657
5366.40 1608
5367.09 1558
5367.78 1506
5368.47 1442
5369.16 1497
5369.85 1547
5370.54 1553
5371.23 1532
5371.93 1577
5372.62 1480
5373.31 1508
5374.00 1523
5374.69 1577
5375.38 1575
5376.08 1441
5376.77 1535
5377.46 1515
5378.15 1555
5378.84 1527
5379.53 1507
5380.23 1545
5380.92 1566
5381.61 1582
5382.30 1559
5383.00 1479
5383.69 1509
5384.38 1462
5385.07 1445
5385.76 1587
5386.46 1615
5387.15 1542
5387.84 1579
5388.53 1675
5389.23 1692
5389.92 1660
5390.61 1751
5391.30 1646
5392.00 1729
5392.69 1579
5393.38 1583
5394.08 1521
5394.77 1603
5395.46 1633
5396.15 1512
5396.85 1479
5397.54 1450
5398.23 1401
5398.93 1543
5399.62 1520
5400.31 1492
5401.01 1470
5401.70 1404
5402.39 1414
5403.09 1572
5403.78 1566
5404.47 1614
5405.17 1547
5405.86 1492
5406.56 1595
5407.25 1526
5407.94 1545
5408.64 1492
5409.33 1566
5410.02 1575
5410.72 1563
5411.41 1585
5412.11 1667
5412.80 1647
5413.49 1593
5414.19 1565
5414.88 1424
5415.58 1601
5416.27 1501
5416.97 1508
5417.66 1555
5418.35 1402
5419.05 1372
5419.74 1383
5420.44 1401
5421.13 1437
5421.83 1503
5422.52 1473
5423.22 1515
5423.91 1606
5424.61 1650
5425.30 1670
5426.00 1479
5426.69 1540
5427.39 1606
5428.08 1518
5428.78 1454
5429.47 1568
5430.17 1494
5430.86 1531
5431.56 1527
5432.25 1570
5432.95 1581
5433.64 1466
5434.34 1579
5435.03 1551
5435.73 1668
5436.43 1732
5437.12 1766
5437.82 1520
5438.51 1680
5439.21 1892
5439.90 1750
5440.60 1717
5441.30 1688
5441.99 1576
5442.69 1654
5443.38 1719
5444.08 1839
5444.78 1899
5445.47 1991
5446.17 2046
5446.86 2232
5447.56 2399
5448.26 2330
5448.95 2294
5449.65 2349
5450.35 2216
5451.04 2144
5451.74 2039
5452.44 2024
5453.13 2073
5453.83 1886
5454.53 1834
5455.22 1836
5455.92 1837
5456.62 1919
5457.31 1804
5458.01 1843
5458.71 1796
5459.40 1799
5460.10 1938
5460.80 2008
5461.50 2037
5462.19 2185
5462.89 2087
5463.59 2265
5464.29 2448
5464.98 2377
5465.68 2240
5466.38 2368
5467.08 2300
5467.77 2032
5468.47 2065
5469.17 2099
5469.87 1916
5470.56 1845
5471.26 1769
5471.96 1813
5472.66 1704
5473.36 1846
5474.05 1790
5474.75 1808
5475.45 1831
5476.15 1870
5476.85 1885
5477.54 1950
5478.24 1922
5478.94 2104
5479.64 2307
5480.34 2349
5481.04 2430
5481.73 2342
5482.43 2226
5483.13 2197
5483.83 2186
5484.53 2066
5485.23 1963
5485.93 1990
5486.62 1975
5487.32 2119
5488.02 2084
5488.72 2064
5489.42 2015
5490.12 1937
5490.82 1958
5491.52 2026
5492.22 2075
5492.92 1951
5493.62 1922
5494.31 1964
5495.01 2073
5495.71 2116
5496.41 2138
5497.11 2250
5497.81 2428
5498.51 2468
5499.21 2722
5499.91 3110
5500.61 3296
5501.31 3272
5502.01 3642
5502.71 3519
5503.41 3249
5504.11 3057
5504.81 2688
5505.51 2409
5506.21 2447
5506.91 2223
5507.61 2146
5508.31 2163
5509.01 2140
5509.71 2205
5510.41 2022
5511.11 1879
5511.81 1894
5512.51 1960
5513.21 1993
5513.91 1883
5514.61 1987
5515.31 1908
5516.01 1940
5516.72 1967
5517.42 1972
5518.12 2029
5518.82 2104
5519.52 2192
5520.22 2117
5520.92 2242
5521.62 2268
5522.32 2105
5523.02 2179
5523.73 2064
5524.43 1940
5525.13 1762
5525.83 1876
5526.53 1826
5527.23 1768
5527.93 1637
5528.63 1689
5529.34 1627
5530.04 1656
5530.74 1656
5531.44 1663
5532.14 1725
5532.84 1711
5533.55 1540
5534.25 1633
5534.95 1535
5535.65 1443
5536.35 1673
5537.06 1758
5537.76 1590
5538.46 1684
5539.16 1739
5539.86 1554
5540.57 1594
5541.27 1516
5541.97 1435
5542.67 1520
5543.38 1614
5544.08 1717
5544.78 1694
5545.48 1646
5546.19 1688
5546.89 1701
5547.59 1620
5548.29 1753
5549.00 1771
5549.70 1774
5550.40 1680
5551.11 1760
5551.81 1725
5552.51 1568
5553.21 1559
5553.92 1638
5554.62 1597
5555.32 1481
5556.03 1446
5556.73 1572
5557.43 1387
5558.14 1486
5558.84 1604
5559.54 1522
5560.25 1561
5560.95 1518
5561.65 1545
5562.36 1423
5563.06 1428
5563.77 1553
5564.47 1536
5565.17 1503
5565.88 1544
5566.58 1472
5567.28 1450
5567.99 1408
5568.69 1430
5569.40 1500
5570.10 1564
5570.80 1683
5571.51 1503
5572.21 1449
5572.92 1458
5573.62 1539
5574.33 1531
5575.03 1536
5575.73 1575
5576.44 1561
5577.14 1616
5577.85 1540
5578.55 1515
5579.26 1587
5579.96 1637
5580.67 1601
5581.37 1591
5582.08 1469
5582.78 1510
5583.49 1434
5584.19 1439
5584.90 1396
5585.60 1627
5586.31 1524
5587.01 1521
5587.72 1560
5588.42 1510
5589.13 1459
5589.83 1595
5590.54 1478
5591.24 1327
5591.95 1491
5592.66 1437
5593.36 1395
5594.07 1476
5594.77 1428
5595.48 1452
5596.18 1461
5596.89 1497
5597.60 1463
5598.30 1379
5599.01 1406
5599.71 1383
5600.42 1481
5601.13 1367
5601.83 1388
5602.54 1406
5603.24 1338
5603.95 1397
5604.66 1391
5605.36 1467
5606.07 1435
5606.78 1406
5607.48 1397
5608.19 1433
5608.89 1377
5609.60 1525
5610.31 1489
5611.01 1403
5611.72 1362
5612.43 1551
5613.14 1448
5613.84 1487
5614.55 1458
5615.26 1387
5615.96 1434
5616.67 1383
5617.38 1387
5618.08 1317
5618.79 1260
5619.50 1278
5620.21 1263
5620.91 1307
5621.62 1388
5622.33 1374
5623.04 1540
5623.74 1460
5624.45 1417
5625.16 1339
5625.87 1319
5626.57 1462
5627.28 1451
5627.99 1344
5628.70 1442
5629.40 1359
5630.11 1297
5630.82 1400
5631.53 1432
5632.24 1406
5632.94 1410
5633.65 1344
5634.36 1427
5635.07 1519
5635.78 1504
5636.49 1527
5637.19 1517
5637.90 1391
5638.61 1379
5639.32 1332
5640.03 1436
5640.74 1442
5641.44 1458
5642.15 1406
5642.86 1454
5643.57 1424
5644.28 1545
5644.99 1490
5645.70 1548
5646.41 1414
5647.12 1347
5647.82 1528
5648.53 1470
5649.24 1541
5649.95 1498
5650.66 1368
5651.37 1461
5652.08 1423
5652.79 1414
5653.50 1450
5654.21 1494
5654.92 1309
5655.63 1451
5656.34 1485
5657.05 1435
5657.76 1481
5658.46 1528
5659.17 1465
5659.88 1360
5660.59 1569
5661.30 1615
5662.01 1505
5662.72 1527
5663.43 1509
5664.14 1571
5664.85 1550
5665.56 1486
5666.27 1407
5666.98 1452
5667.69 1494
5668.40 1607
5669.12 1635
5669.83 1897
5670.54 1990
5671.25 2040
5671.96 2109
5672.67 2028
5673.38 1982
5674.09 2025
5674.80 1769
5675.51 1682
5676.22 1742
5676.93 1584
5677.64 1536
5678.35 1393
5679.06 1463
5679.78 1473
5680.49 1432
5681.20 1468
5681.91 1534
5682.62 1672
5683.33 1571
5684.04 1616
5684.75 1593
5685.47 1596
5686.18 1518
5686.89 1501
5687.60 1451
5688.31 1536
5689.02 1594
5689.73 1654
5690.45 1557
5691.16 1485
5691.87 1492
5692.58 1560
5693.29 1390
5694.01 1415
5694.72 1624
5695.43 1560
5696.14 1438
5696.85 1335
5697.57 1361
5698.28 1433
5698.99 1454
5699.70 1397
5700.41 1356
5701.13 1478
5701.84 1490
5702.55 1528
5703.26 1385
5703.98 1381
5704.69 1361
5705.40 1365
5706.11 1461
5706.83 1469
5707.54 1374
5708.25 1437
5708.97 1483
5709.68 1558
5710.39 1459
5711.10 1467
5711.82 1508
5712.53 1447
5713.24 1428
5713.96 1419
5714.67 1480
5715.38 1377
5716.10 1386
5716.81 1451
5717.52 1475
5718.24 1554
5718.95 1499
5719.66 1384
5720.38 1335
5721.09 1433
5721.80 1303
5722.52 1528
5723.23 1550
5723.95 1630
5724.66 1530
5725.37 1553
5726.09 1629
5726.80 1673
5727.52 1715
5728.23 1813
5728.94 1647
5729.66 1797
5730.37 1827
5731.09 1823
5731.80 1784
5732.51 1693
5733.23 1702
5733.94 1689
5734.66 1678
5735.37 1514
5736.09 1425
5736.80 1524
5737.52 1468
5738.23 1458
5738.95 1425
5739.66 1596
5740.38 1497
5741.09 1478
5741.81 1423
5742.52 1457
5743.24 1645
5743.95 1448
5744.67 1437
5745.38 1481
5746.10 1453
5746.81 1418
5747.53 1418
5748.24 1569
5748.96 1527
5749.67 1506
5750.39 1630
5751.10 1632
5751.82 1508
5752.53 1747
5753.25 1745
5753.97 2015
5754.68 1930
5755.40 1988
5756.11 1869
5756.83 1934
5757.54 1948
5758.26 1898
5758.98 1821
5759.69 1828
5760.41 1667
5761.12 1592
5761.84 1461
5762.56 1555
5763.27 1568
5763.99 1643
5764.71 1703
5765.42 1630
5766.14 1653
5766.85 1705
5767.57 1654
5768.29 1676
5769.00 1638
5769.72 1575
5770.44 1745
5771.15 1701
5771.87 1503
5772.59 1522
5773.30 1673
5774.02 1785
5774.74 1739
5775.46 1606
5776.17 1556
5776.89 1634
5777.61 1526
5778.32 1672
5779.04 1590
5779.76 1649
5780.48 1677
5781.19 1739
5781.91 1695
5782.63 1575
5783.35 1540
5784.06 1562
5784.78 1648
5785.50 1718
5786.22 1639
5786.93 1695
5787.65 1785
5788.37 1843
5789.09 1724
5789.80 1800
5790.52 1697
5791.24 1665
5791.96 1776
5792.68 1821
5793.39 1924
5794.11 1902
5794.83 1869
5795.55 1946
5796.27 2200
5796.99 2313
5797.70 2538
5798.42 2574
5799.14 2963
5799.86 3481
5800.58 3896
5801.30 4248
5802.02 4275
5802.73 4234
5803.45 3802
5804.17 3503
5804.89 3014
5805.61 2748
5806.33 2588
5807.05 2365
5807.77 2110
5808.49 2018
5809.20 2181
5809.92 1993
5810.64 2060
5811.36 2030
5812.08 1964
5812.80 2089
5813.52 2188
5814.24 2113
5814.96 2187
5815.68 2007
5816.40 2124
5817.12 1983
5817.84 2038
5818.56 2348
5819.28 2186
5820.00 2190
5820.72 2046
5821.44 1911
5822.16 1926
5822.88 1963
5823.60 1844
5824.32 1886
5825.04 1871
5825.76 1773
5826.48 1636
5827.20 1758
5827.92 1756
5828.64 1702
5829.36 1639
5830.08 1687
5830.80 1746
5831.52 1766
5832.24 1670
5832.96 1657
5833.68 1626
5834.40 1619
5835.12 1638
5835.84 1718
5836.56 1768
5837.28 1706
5838.00 1698
5838.73 1646
5839.45 1569
5840.17 1589
5840.89 1698
5841.61 1634
5842.33 1628
5843.05 1814
5843.77 1615
5844.49 1618
5845.22 1599
5845.94 1531
5846.66 1580
5847.38 1625
5848.10 1501
5848.82 1502
5849.54 1584
5850.27 1438
5850.99 1528
5851.71 1577
5852.43 1622
5853.15 1646
5853.88 1573
5854.60 1507
5855.32 1686
5856.04 1555
5856.76 1625
5857.49 1675
5858.21 1552
5858.93 1441
5859.65 1463
5860.37 1461
5861.10 1439
5861.82 1442
5862.54 1438
5863.26 1445
5863.99 1591
5864.71 1338
5865.43 1377
5866.15 1416
5866.88 1530
5867.60 1541
5868.32 1530
5869.04 1516
5869.77 1503
5870.49 1441
5871.21 1554
5871.94 1560
5872.66 1582
5873.38 1618
5874.11 1520
5874.83 1483
5875.55 1621
5876.27 1590
5877.00 1578
5877.72 1563
5878.44 1475
5879.17 1495
5879.89 1345
5880.62 1496
5881.34 1540
5882.06 1475
5882.79 1516
5883.51 1420
5884.23 1409
5884.96 1406
5885.68 1400
5886.40 1455
5887.13 1463
5887.85 1484
5888.58 1412
5889.30 1466
5890.02 1493
5890.75 1444
5891.47 1468
5892.20 1509
5892.92 1420
5893.65 1449
5894.37 1507
5895.09 1442
5895.82 1439
5896.54 1473
5897.27 1356
5897.99 1472
5898.72 1534
5899.44 1475
5900.17 1367
5900.89 1391
5901.62 1491
5902.34 1485
5903.07 1386
5903.79 1383
5904.52 1528
5905.24 1512
5905.97 1519
5906.69 1509
5907.42 1482
5908.14 1391
5908.87 1459
5909.59 1484
5910.32 1450
5911.04 1447
5911.77 1444
5912.49 1415
5913.22 1491
5913.94 1473
5914.67 1490
5915.40 1496
5916.12 1433
5916.85 1442
5917.57 1546
5918.30 1452
5919.02 1498
5919.75 1676
5920.48 1492
5921.20 1450
5921.93 1463
5922.65 1532
5923.38 1542
5924.11 1498
5924.83 1511
5925.56 1594
5926.29 1684
5927.01 1588
5927.74 1588
5928.47 1588
5929.19 1582
5929.92 1615
5930.64 1687
5931.37 1515
5932.10 1534
5932.82 1540
5933.55 1590
5934.28 1682
5935.01 1736
5935.73 1794
5936.46 1612
5937.19 1635
5937.91 1702
5938.64 1780
5939.37 1735
5940.09 1848
5940.82 1675
5941.55 1764
5942.28 1794
5943.00 1825
5943.73 1894
5944.46 1983
5945.19 1846
5945.91 1876
5946.64 1856
5947.37 1852
5948.10 1846
5948.82 1978
5949.55 1973
5950.28 1964
5951.01 2021
5951.73 2111
5952.46 2130
5953.19 1985
5953.92 2155
5954.65 2296
5955.38 2267
5956.10 2216
5956.83 2063
5957.56 2142
5958.29 2136
5959.02 2153
5959.74 2142
5960.47 2013
5961.20 2286
5961.93 2191
5962.66 2196
5963.39 2300
5964.12 2386
5964.84 2330
5965.57 2384
5966.30 2919
5967.03 3025
5967.76 2914
5968.49 3055
5969.22 3042
5969.95 3079
5970.68 2840
5971.40 2707
5972.13 2639
5972.86 2605
5973.59 2687
5974.32 2570
5975.05 2494
5975.78 2588
5976.51 2513
5977.24 2529
5977.97 2549
5978.70 2530
5979.43 2524
5980.16 2683
5980.89 2726
5981.62 2964
5982.35 2827
5983.08 3043
5983.81 3013
5984.54 2947
5985.27 2878
5986.00 3019
5986.73 3017
5987.46 3003
5988.19 3061
5988.92 3067
5989.65 3116
5990.38 2976
5991.11 2976
5991.84 3052
5992.57 3075
5993.30 2944
5994.03 3132
5994.76 3067
5995.49 2995
5996.22 3076
5996.95 3229
5997.68 3133
5998.41 3167
5999.14 3149
5999.87 3095
6000.60 3060
6001.34 3227
6002.07 3102
6002.80 3127
6003.53 2849
6004.26 2757
6004.99 2898
6005.72 3059
6006.45 3057
6007.18 3441
6007.92 3546
6008.65 3848
6009.38 4251
6010.11 4951
6010.84 5698
6011.57 5921
6012.30 6189
6013.04 6374
6013.77 6842
6014.50 6812
6015.23 6398
6015.96 6131
6016.69 5790
6017.43 5216
6018.16 4570
6018.89 4298
6019.62 3892
6020.35 3431
6021.09 3255
6021.82 3076
6022.55 2846
6023.28 2550
6024.02 2615
6024.75 2591
6025.48 2367
6026.21 2429
6026.94 2440
6027.68 2444
6028.41 2408
6029.14 2258
6029.88 2208
6030.61 2394
6031.34 2280
6032.07 2420
6032.81 2286
6033.54 2251
6034.27 2213
6035.01 2351
6035.74 2329
6036.47 2338
6037.20 2398
6037.94 2317
6038.67 2476
6039.40 2274
6040.14 2491
6040.87 2411
6041.60 2407
6042.34 2452
6043.07 2473
6043.80 2449
6044.54 2439
6045.27 2521
6046.00 2547
6046.74 2540
6047.47 2657
6048.21 2639
6048.94 2656
6049.67 2756
6050.41 2744
6051.14 2732
6051.88 2960
6052.61 3093
6053.34 3014
6054.08 3037
6054.81 2895
6055.55 2885
6056.28 2842
6057.01 2689
6057.75 2777
6058.48 2715
6059.22 2595
6059.95 2562
6060.69 2559
6061.42 2598
6062.16 2603
6062.89 2542
6063.63 2439
6064.36 2446
6065.09 2394
6065.83 2448
6066.56 2588
6067.30 2578
6068.03 2556
6068.77 2473
6069.50 2401
6070.24 2409
6070.97 2379
6071.71 2318
6072.45 2202
6073.18 2236
6073.92 2151
6074.65 2229
6075.39 2191
6076.12 2132
6076.86 2238
6077.59 2177
6078.33 2163
6079.06 2214
6079.80 2143
6080.54 2303
6081.27 2283
6082.01 2226
6082.74 2316
6083.48 2153
6084.21 2073
6084.95 2153
6085.69 2242
6086.42 2277
6087.16 2213
6087.90 2156
6088.63 2196
6089.37 2255
6090.10 2153
6090.84 2156
6091.58 2240
6092.31 2200
6093.05 2295
6093.79 2359
6094.52 2309
6095.26 2155
6096.00 2170
6096.73 2154
6097.47 2166
6098.21 2143
6098.94 2189
6099.68 2084
6100.42 2045
6101.15 2094
6101.89 2102
6102.63 1926
6103.37 2046
6104.10 2108
6104.84 2092
6105.58 2125
6106.31 2124
6107.05 2058
6107.79 2181
6108.53 2190
6109.26 1961
6110.00 1985
6110.74 2040
6111.48 2101
6112.21 2136
6112.95 2131
6113.69 2214
6114.43 2207
6115.17 2303
6115.90 2063
6116.64 2144
6117.38 2182
6118.12 2220
6118.85 2229
6119.59 2256
6120.33 2284
6121.07 2333
6121.81 2208
6122.55 2068
6123.28 2220
6124.02 2185
6124.76 2359
6125.50 2163
6126.24 2315
6126.98 2368
6127.71 2347
6128.45 2352
6129.19 2427
6129.93 2388
6130.67 2473
6131.41 2542
6132.15 2350
6132.89 2206
6133.63 2283
6134.36 2293
6135.10 2278
6135.84 2380
6136.58 2376
6137.32 2583
6138.06 2512
6138.80 2458
6139.54 2586
6140.28 2610
6141.02 2401
6141.76 2382
6142.50 2427
6143.24 2449
6143.97 2404
6144.71 2333
6145.45 2258
6146.19 2245
6146.93 2396
6147.67 2468
6148.41 2534
6149.15 2439
6149.89 2414
6150.63 2498
6151.37 2470
6152.11 2430
6152.85 2489
6153.59 2576
6154.33 2604
6155.07 2598
6155.81 2511
6156.55 2548
6157.29 2535
6158.03 2621
6158.78 2668
6159.52 2722
6160.26 2707
6161.00 2626
6161.74 2669
6162.48 2752
6163.22 2742
6163.96 3001
6164.70 3163
6165.44 3354
6166.18 3320
6166.92 3719
6167.66 4003
6168.41 3909
6169.15 3773
6169.89 3856
6170.63 3675
6171.37 3540
6172.11 3639
6172.85 3476
6173.59 3380
6174.34 3403
6175.08 3313
6175.82 3349
6176.56 3197
6177.30 3277
6178.04 3331
6178.78 3254
6179.53 3275
6180.27 3290
6181.01 3452
6181.75 3666
6182.49 3603
6183.24 3730
6183.98 3638
6184.72 3582
6185.46 3739
6186.20 3683
6186.95 3664
6187.69 3581
6188.43 3716
6189.17 3797
6189.91 3826
6190.66 3726
6191.40 3945
6192.14 4283
6192.88 4299
6193.63 4223
6194.37 4462
6195.11 4430
6195.85 4414
6196.60 4586
6197.34 4669
6198.08 4661
6198.83 4371
6199.57 4423
6200.31 4224
6201.05 4434
6201.80 4696
6202.54 4747
6203.28 4890
6204.03 5139
6204.77 5955
6205.51 6926
6206.26 8267
6207.00 9725
6207.74 12178
6208.49 14977
6209.23 17479
6209.97 19478
6210.72 19873
6211.46 19734
6212.21 18921
6212.95 17268
6213.69 15041
6214.44 12485
6215.18 10267
6215.92 8693
6216.67 7310
6217.41 6015
6218.16 5189
6218.90 4711
6219.64 4220
6220.39 4215
6221.13 4099
6221.88 4132
6222.62 4080
6223.37 4224
6224.11 4340
6224.85 4456
6225.60 4697
6226.34 4882
6227.09 4561
6227.83 4371
6228.58 4150
6229.32 3682
6230.07 3587
6230.81 3325
6231.56 3251
6232.30 3080
6233.05 3074
6233.79 2918
6234.54 3025
6235.28 3008
6236.03 2945
6236.77 3005
6237.52 2971
6238.26 3027
6239.01 3204
6239.75 3173
6240.50 3323
6241.24 3209
6241.99 3217
6242.73 3194
6243.48 3204
6244.22 3421
6244.97 3576
6245.72 3978
6246.46 4157
6247.21 4468
6247.95 4697
6248.70 4939
6249.45 5069
6250.19 5051
6250.94 4783
6251.68 4733
6252.43 4335
6253.18 4053
6253.92 3882
6254.67 3678
6255.41 3480
6256.16 3395
6256.91 3371
6257.65 3362
6258.40 3299
6259.15 3309
6259.89 3279
6260.64 3345
6261.39 3268
6262.13 3331
6262.88 3220
6263.63 3341
6264.37 3292
6265.12 3145
6265.87 3076
6266.61 3170
6267.36 3207
6268.11 3151
6268.85 3183
6269.60 3011
6270.35 3200
6271.10 3281
6271.84 3054
6272.59 3195
6273.34 3387
6274.08 3232
6274.83 3240
6275.58 3409
6276.33 3573
6277.07 3668
6277.82 3856
6278.57 3778
6279.32 3735
6280.07 3642
6280.81 3647
6281.56 3440
6282.31 3236
6283.06 3266
6283.80 3282
6284.55 3181
6285.30 3004
6286.05 3081
6286.80 2963
6287.54 2963
6288.29 3122
6289.04 3031
6289.79 3006
6290.54 2940
6291.29 2917
6292.03 2745
6292.78 2735
6293.53 2815
6294.28 2568
6295.03 2652
6295.78 2589
6296.53 2499
6297.28 2592
6298.02 2548
6298.77 2637
6299.52 2483
6300.27 2488
6301.02 2653
6301.77 2614
6302.52 2585
6303.27 2549
6304.02 2677
6304.77 2644
6305.51 2687
6306.26 2596
6307.01 2451
6307.76 2555
6308.51 2438
6309.26 2500
6310.01 2653
6310.76 2684
6311.51 2615
6312.26 2588
6313.01 2670
6313.76 2729
6314.51 2665
6315.26 2661
6316.01 2911
6316.76 2793
6317.51 2724
6318.26 2659
6319.01 2774
6319.76 2638
6320.51 2537
6321.26 2412
6322.01 2427
6322.76 2343
6323.51 2274
6324.26 2235
6325.01 2103
6325.76 2238
6326.51 2092
6327.26 2137
6328.01 2094
6328.76 2022
6329.51 2145
6330.26 2118
6331.02 2244
6331.77 2300
6332.52 2189
6333.27 1991
6334.02 2002
6334.77 2103
6335.52 2196
6336.27 2192
6337.02 2029
6337.77 2093
6338.53 2074
6339.28 2077
6340.03 2041
6340.78 2224
6341.53 2229
6342.28 2083
6343.03 2049
6343.78 2100
6344.54 2094
6345.29 2143
6346.04 2154
6346.79 2165
6347.54 2061
6348.29 2094
6349.05 2174
6349.80 2219
6350.55 2277
6351.30 2185
6352.05 2295
6352.81 2229
6353.56 2492
6354.31 2447
6355.06 2399
6355.82 2281
6356.57 2295
6357.32 2278
6358.07 2082
6358.82 2264
6359.58 2304
6360.33 2346
6361.08 2285
6361.83 2158
6362.59 2061
6363.34 2048
6364.09 2049
6364.85 2046
6365.60 2029
6366.35 2125
6367.10 2032
6367.86 2194
6368.61 2085
6369.36 2077
6370.12 2020
6370.87 2051
6371.62 2286
6372.38 2077
6373.13 1956
6373.88 2038
6374.64 1997
6375.39 1935
6376.14 2013
6376.90 1900
6377.65 1930
6378.40 1985
6379.16 1995
6379.91 2003
6380.66 2010
6381.42 2027
6382.17 1935
6382.92 2086
6383.68 2054
6384.43 2059
6385.19 2120
6385.94 2208
6386.69 1991
6387.45 1843
6388.20 1933
6388.96 1932
6389.71 1925
6390.47 1877
6391.22 2119
6391.97 2107
6392.73 1977
6393.48 2044
6394.24 1997
6394.99 2057
6395.75 1987
6396.50 2007
6397.26 1979
6398.01 1980
6398.77 1923
6399.52 1932
6400.28 1920
6401.03 1877
6401.79 1721
6402.54 1705
6403.30 1886
6404.05 1880
6404.81 1800
6405.56 1821
6406.32 1738
6407.07 1765
6407.83 1743
6408.58 1818
6409.34 1760
6410.09 1881
6410.85 1892
6411.60 1760
6412.36 1860
6413.11 1955
6413.87 1811
6414.63 1833
6415.38 1828
6416.14 1885
6416.89 1803
6417.65 1928
6418.41 1920
6419.16 1840
6419.92 1825
6420.67 1874
6421.43 1865
6422.19 1761
6422.94 1767
6423.70 1878
6424.45 1880
6425.21 1901
6425.97 1830
6426.72 1818
6427.48 1818
6428.24 1773
6428.99 1906
6429.75 1882
6430.51 1789
6431.26 1874
6432.02 1969
6432.78 1963
6433.53 1916
6434.29 1993
6435.05 2008
6435.80 2007
6436.56 1941
6437.32 1827
6438.08 1924
6438.83 2080
6439.59 2022
6440.35 2066
6441.10 1963
6441.86 1907
6442.62 1925
6443.38 1968
6444.13 1972
6444.89 2056
6445.65 1984
6446.41 1918
6447.16 1911
6447.92 1881
6448.68 2014
6449.44 1957
6450.19 1956
6450.95 2005
6451.71 2011
6452.47 2035
6453.23 2042
6453.98 1968
6454.74 2004
6455.50 2008
6456.26 1936
6457.02 2026
6457.78 2224
6458.53 2198
6459.29 2064
6460.05 2026
6460.81 2059
6461.57 2069
6462.33 2147
6463.08 2054
6463.84 2025
6464.60 2075
6465.36 2111
6466.12 2052
6466.88 2146
6467.64 2172
6468.40 2134
6469.15 2197
6469.91 2174
6470.67 2047
6471.43 2123
6472.19 2277
6472.95 2276
6473.71 2214
6474.47 2207
6475.23 2113
6475.99 2139
6476.75 2332
6477.51 2382
6478.26 2313
6479.02 2219
6479.78 2362
6480.54 2320
6481.30 2430
6482.06 2494
6482.82 2548
6483.58 2551
6484.34 2583
6485.10 2537
6485.86 2697
6486.62 2767
6487.38 2548
6488.14 2650
6488.90 2758
6489.66 2746
6490.42 2710
6491.18 2796
6491.94 2931
6492.70 3000
6493.46 2891
6494.22 2924
6494.98 3091
6495.74 3221
6496.51 3161
6497.27 3120
6498.03 3240
6498.79 3120
6499.55 3334
6500.31 3310
6501.07 3312
6501.83 3182
6502.59 3125
6503.35 3115
6504.11 3045
6504.87 3315
6505.64 3476
6506.40 3470
6507.16 3493
6507.92 3581
6508.68 3786
6509.44 3826
6510.20 3844
6510.96 3952
6511.73 3912
6512.49 4001
6513.25 3826
6514.01 3864
6514.77 3850
6515.53 3798
6516.29 3648
6517.06 3727
6517.82 3827
6518.58 3940
6519.34 3935
6520.10 4260
6520.87 4207
6521.63 4338
6522.39 4293
6523.15 4524
6523.91 5013
6524.68 4960
6525.44 5355
6526.20 5629
6526.96 5779
6527.73 5889
6528.49 5844
6529.25 5756
6530.01 6011
6530.78 5866
6531.54 5849
6532.30 5676
6533.06 6139
6533.83 7336
6534.59 8541
6535.35 10390
6536.11 12312
6536.88 13768
6537.64 15130
6538.40 15379
6539.17 14933
6539.93 13756
6540.69 12202
6541.46 10156
6542.22 8557
6542.98 7133
6543.74 5724
6544.51 5065
6545.27 4592
6546.04 4161
6546.80 3836
6547.56 3572
6548.33 3434
6549.09 3312
6549.85 3419
6550.62 3409
6551.38 3338
6552.14 3294
6552.91 3266
6553.67 3264
6554.44 3264
6555.20 3165
6555.96 3169
6556.73 3030
6557.49 2926
6558.26 2921
6559.02 3054
6559.78 3134
6560.55 3184
6561.31 3112
6562.08 3185
6562.84 3166
6563.61 3474
6564.37 3443
6565.14 3627
6565.90 3711
6566.66 3696
6567.43 3507
6568.19 3494
6568.96 3488
6569.72 3459
6570.49 3570
6571.25 3621
6572.02 3518
6572.78 3819
6573.55 4159
6574.31 4309
6575.08 4485
6575.84 4636
6576.61 4685
6577.37 4653
6578.14 4778
6578.90 4763
6579.67 4750
6580.44 4736
6581.20 4657
6581.97 4674
6582.73 4604
6583.50 4564
6584.26 4360
6585.03 4118
6585.79 3970
6586.56 4017
6587.33 3870
6588.09 3770
6588.86 3760
6589.62 3863
6590.39 4026
6591.16 4215
6591.92 4291
6592.69 4542
6593.45 4914
6594.22 5097
6594.99 5154
6595.75 5168
6596.52 5113
6597.29 5122
6598.05 4855
6598.82 4657
6599.59 4507
6600.35 4096
6601.12 3788
6601.89 3873
6602.65 3794
6603.42 3503
6604.19 3317
6604.95 3355
6605.72 3307
6606.49 3342
6607.25 3362
6608.02 3370
6608.79 3337
6609.55 3212
6610.32 3152
6611.09 3269
6611.86 3113
6612.62 3107
6613.39 3031
6614.16 3127
6614.93 3202
6615.69 3138
6616.46 3198
6617.23 3050
6618.00 2958
6618.76 3006
6619.53 2925
6620.30 3022
6621.07 2991
6621.83 2927
6622.60 2918
6623.37 2951
6624.14 2952
6624.91 2934
6625.67 2883
6626.44 2915
6627.21 2861
6627.98 2782
6628.75 2851
6629.52 2879
6630.28 2838
6631.05 2896
6631.82 3187
6632.59 3400
6633.36 3562
6634.13 3606
6634.90 3716
6635.66 3957
6636.43 3846
6637.20 3599
6637.97 3563
6638.74 3423
6639.51 3252
6640.28 3233
6641.05 2840
6641.81 2968
6642.58 2767
6643.35 2676
6644.12 2578
6644.89 2672
6645.66 2600
6646.43 2611
6647.20 2724
6647.97 2861
6648.74 2744
6649.51 2756
6650.28 2781
6651.05 2809
6651.82 2739
6652.59 2616
6653.35 2691
6654.12 2644
6654.89 2664
6655.66 2716
6656.43 2673
6657.20 2641
6657.97 2647
6658.74 2625
6659.51 2484
6660.28 2298
6661.05 2464
6661.82 2419
6662.59 2336
6663.36 2379
6664.13 2272
6664.91 2428
6665.68 2434
6666.45 2357
6667.22 2392
6667.99 2346
6668.76 2310
6669.53 2529
6670.30 2571
6671.07 2349
6671.84 2403
6672.61 2450
6673.38 2432
6674.15 2466
6674.92 2458
6675.69 2412
6676.47 2405
6677.24 2357
6678.01 2264
6678.78 2315
6679.55 2308
6680.32 2510
6681.09 2378
6681.86 2467
6682.64 2523
6683.41 2354
6684.18 2460
6684.95 2593
6685.72 2832
6686.49 2784
6687.26 2873
6688.04 2794
6688.81 2718
6689.58 2747
6690.35 2623
6691.12 2577
6691.90 2407
6692.67 2524
6693.44 2448
6694.21 2260
6694.98 2170
6695.76 2053
6696.53 2195
6697.30 2187
6698.07 2209
6698.84 2236
6699.62 2213
6700.39 2170
6701.16 2372
6701.93 2409
6702.71 2284
6703.48 2202
6704.25 2129
6705.02 2209
6705.80 2285
6706.57 2212
6707.34 2201
6708.12 2221
6708.89 2192
6709.66 2094
6710.43 2172
6711.21 2153
6711.98 2044
6712.75 2092
6713.53 2143
6714.30 2054
6715.07 2140
6715.85 2054
6716.62 2097
6717.39 2180
6718.17 1995
6718.94 1945
6719.71 1975
6720.49 2087
6721.26 2032
6722.03 2114
6722.81 2012
6723.58 2108
6724.36 1977
6725.13 1975
6725.90 2080
6726.68 2160
6727.45 2003
6728.23 2006
6729.00 1995
6729.77 1984
6730.55 1991
6731.32 1910
6732.10 1904
6732.87 1890
6733.64 1983
6734.42 2093
6735.19 2018
6735.97 1938
6736.74 1881
6737.52 1859
6738.29 1869
6739.07 1841
6739.84 1957
6740.62 1940
6741.39 1921
6742.16 1971
6742.94 1956
6743.71 1945
6744.49 1919
6745.26 2034
6746.04 2031
6746.81 2043
6747.59 1964
6748.36 1932
6749.14 2029
6749.92 2125
6750.69 2167
6751.47 2229
6752.24 2330
6753.02 2169
6753.79 2184
6754.57 2304
6755.34 2285
6756.12 1986
6756.89 1981
6757.67 1951
6758.45 1885
6759.22 1917
6760.00 1938
6760.77 1916
6761.55 1926
6762.33 1880
6763.10 1885
6763.88 1928
6764.65 1921
6765.43 1973
6766.21 1919
6766.98 1906
6767.76 1911
6768.53 2016
6769.31 2045
6770.09 1883
6770.86 1837
6771.64 1917
6772.42 1932
6773.19 1816
6773.97 1850
6774.75 1829
6775.52 1804
6776.30 1866
6777.08 1934
6777.85 2025
6778.63 2056
6779.41 1981
6780.18 1943
6780.96 1892
6781.74 2034
6782.52 1897
6783.29 1895
6784.07 1901
6784.85 1850
6785.62 1834
6786.40 1972
6787.18 1948
6787.96 1781
6788.73 1839
6789.51 1766
6790.29 1812
6791.07 1778
6791.84 1741
6792.62 1715
6793.40 1735
6794.18 1874
6794.96 1789
6795.73 1735
6796.51 1790
6797.29 1710
6798.07 1730
6798.85 1700
6799.62 1803
6800.40 1770
6801.18 1735
6801.96 1780
6802.74 1926
6803.51 1822
6804.29 1821
6805.07 1763
6805.85 1863
6806.63 1763
6807.41 1802
6808.19 1775
6808.96 1719
6809.74 1759
6810.52 1724
6811.30 1754
6812.08 1849
6812.86 1818
6813.64 1805
6814.42 1802
6815.20 1856
6815.97 1748
6816.75 1734
6817.53 1789
6818.31 1697
6819.09 1736
6819.87 1822
6820.65 1802
6821.43 1856
6822.21 1813
6822.99 1680
6823.77 1786
6824.55 1868
6825.33 1929
6826.11 1995
6826.89 1910
6827.67 1805
6828.44 1822
6829.22 1942
6830.00 1929
6830.78 1969
6831.56 1871
6832.34 1803
6833.12 1902
6833.90 1901
6834.68 1905
6835.46 1820
6836.24 1757
6837.03 1888
6837.81 1840
6838.59 1858
6839.37 1807
6840.15 1977
6840.93 1884
6841.71 1858
6842.49 1810
6843.27 2035
6844.05 2016
6844.83 1943
6845.61 1964
6846.39 1997
6847.17 1920
6847.95 2208
6848.73 2387
6849.52 2950
6850.30 3441
6851.08 3862
6851.86 4326
6852.64 4246
6853.42 4068
6854.20 3925
6854.98 3556
6855.76 3200
6856.55 2967
6857.33 2664
6858.11 2449
6858.89 2427
6859.67 2296
6860.45 2140
6861.23 2088
6862.02 1902
6862.80 1886
6863.58 2033
6864.36 2015
6865.14 2083
6865.93 2004
6866.71 2184
6867.49 2232
6868.27 2239
6869.05 2192
6869.84 2116
6870.62 2186
6871.40 2143
6872.18 1995
6872.96 1993
6873.75 2095
6874.53 1928
6875.31 1889
6876.09 1950
6876.88 1955
6877.66 2063
6878.44 2164
6879.22 2118
6880.01 2110
6880.79 2250
6881.57 2184
6882.36 2177
6883.14 2203
6883.92 2074
6884.70 2175
6885.49 2366
6886.27 2543
6887.05 2622
6887.84 2759
6888.62 3141
6889.40 3393
6890.19 3342
6890.97 2844
6891.75 2882
6892.54 2634
6893.32 2627
6894.10 2376
6894.89 2414
6895.67 2472
6896.45 2285
6897.24 2249
6898.02 2268
6898.81 2405
6899.59 2496
6900.37 2519
6901.16 2448
6901.94 2340
6902.73 2447
6903.51 2340
6904.29 2372
6905.08 2385
6905.86 2488
6906.65 2334
6907.43 2347
6908.21 2183
6909.00 2219
6909.78 2259
6910.57 2258
6911.35 2199
6912.14 2117
6912.92 2231
6913.71 2182
6914.49 2106
6915.27 2124
6916.06 2238
6916.84 2268
6917.63 2214
6918.41 2205
6919.20 2286
6919.98 2256
6920.77 2132
6921.55 2144
6922.34 2271
6923.12 2238
6923.91 2300
6924.69 2333
6925.48 2254
6926.27 2191
6927.05 2369
6927.84 2512
6928.62 2434
6929.41 2430
6930.19 2470
6930.98 2403
6931.76 2342
6932.55 2493
6933.34 2468
6934.12 2476
6934.91 2553
6935.69 2544
6936.48 2570
6937.26 2538
6938.05 2631
6938.84 2529
6939.62 2568
6940.41 2616
6941.20 2785
6941.98 2814
6942.77 2806
6943.55 2863
6944.34 3062
6945.13 3119
6945.91 3090
6946.70 3142
6947.49 3058
6948.27 3021
6949.06 3244
6949.85 2988
6950.63 2892
6951.42 2909
6952.21 3093
6952.99 3074
6953.78 2961
6954.57 3149
6955.35 3090
6956.14 3214
6956.93 3240
6957.72 3433
6958.50 3411
6959.29 3453
6960.08 3413
6960.86 3337
6961.65 3580
6962.44 3501
6963.23 3434
6964.01 3482
6964.80 3388
6965.59 3394
6966.38 3389
6967.16 3525
6967.95 3606
6968.74 3588
6969.53 3681
6970.32 4081
6971.10 4054
6971.89 4127
6972.68 4163
6973.47 3930
6974.26 4084
6975.04 4045
6975.83 4231
6976.62 4240
6977.41 4222
6978.20 4482
6978.98 4433
6979.77 4639
6980.56 4875
6981.35 5254
6982.14 5702
6982.93 6456
6983.72 7436
6984.50 8955
6985.29 10299
6986.08 11340
6986.87 12023
6987.66 12779
6988.45 12015
6989.24 11484
6990.03 10453
6990.81 8980
6991.60 7910
6992.39 6919
6993.18 6017
6993.97 5740
6994.76 5150
6995.55 5308
6996.34 5613
6997.13 5913
6997.92 7095
6998.71 8615
6999.50 10115
7000.29 11062
7001.08 11890
7001.87 12294
7002.65 12212
7003.44 10776
7004.23 9636
7005.02 8542
7005.81 7338
7006.60 6079
7007.39 5314
7008.18 4785
7008.97 4107
7009.76 3745
7010.55 3608
7011.34 3551
7012.13 3592
7012.92 3659
7013.71 3655
7014.50 3968
7015.30 3871
7016.09 3819
7016.88 3663
7017.67 3493
7018.46 3449
7019.25 3454
7020.04 3405
7020.83 3324
7021.62 3251
7022.41 3283
7023.20 3416
7023.99 3384
7024.78 3462
7025.57 3707
7026.37 3643
7027.16 3601
7027.95 3662
7028.74 3448
7029.53 3547
7030.32 3271
7031.11 3154
7031.90 3224
7032.69 3054
7033.49 2999
7034.28 2981
7035.07 2899
7035.86 3121
7036.65 3195
7037.44 3289
7038.24 3433
7039.03 3515
7039.82 3553
7040.61 3594
7041.40 3309
7042.19 3357
7042.99 3302
7043.78 3250
7044.57 3184
7045.36 3115
7046.15 2994
7046.95 2858
7047.74 2884
7048.53 3096
7049.32 2996
7050.12 3187
7050.91 3310
7051.70 3211
7052.49 3330
7053.29 3154
7054.08 3014
7054.87 2964
7055.66 2845
7056.46 2737
7057.25 2770
7058.04 2815
7058.83 2907
7059.63 2919
7060.42 2983
7061.21 2933
7062.01 2789
7062.80 2935
7063.59 2850
7064.39 2859
7065.18 2840
7065.97 2731
7066.77 2884
7067.56 2835
7068.35 2837
7069.15 2732
7069.94 2836
7070.73 2865
7071.53 2797
7072.32 2848
7073.11 2906
7073.91 2844
7074.70 2640
7075.49 2852
7076.29 2692
7077.08 2607
7077.88 2619
7078.67 2670
7079.46 2601
7080.26 2579
7081.05 2502
7081.85 2626
7082.64 2540
7083.43 2567
7084.23 2580
7085.02 2555
7085.82 2878
7086.61 3028
7087.41 3191
7088.20 3345
7089.00 3434
7089.79 3513
7090.58 3554
7091.38 3263
7092.17 3104
7092.97 2938
7093.76 2752
7094.56 2476
7095.35 2366
7096.15 2441
7096.94 2327
7097.74 2267
7098.53 2230
7099.33 2205
7100.12 2016
7100.92 2023
7101.71 2008
7102.51 2032
7103.30 2018
7104.10 2055
7104.89 2102
7105.69 2027
7106.49 2033
7107.28 1963
7108.08 1967
7108.87 2009
7109.67 1891
7110.46 1825
7111.26 1747
7112.06 1759
7112.85 1929
7113.65 1846
7114.44 1846
7115.24 1972
7116.04 2005
7116.83 2014
7117.63 2094
7118.42 2028
7119.22 1973
7120.02 1940
7120.81 1890
7121.61 1939
7122.41 1920
7123.20 1949
7124.00 1989
7124.79 1893
7125.59 1867
7126.39 1784
7127.18 1852
7127.98 1865
7128.78 1842
7129.57 1921
7130.37 2030
7131.17 1928
7131.97 1908
7132.76 1983
7133.56 1860
7134.36 1856
7135.15 1865
7135.95 1733
7136.75 1692
7137.55 1770
7138.34 1833
7139.14 1793
7139.94 1870
7140.73 1770
7141.53 1660
7142.33 1793
7143.13 1837
7143.92 1955
7144.72 1793
7145.52 1680
7146.32 1831
7147.12 1936
7147.91 1829
7148.71 1793
7149.51 1756
7150.31 1756
7151.11 1644
7151.90 1719
7152.70 1835
7153.50 1637
7154.30 1719
7155.10 1798
7155.89 1775
7156.69 1829
7157.49 1937
7158.29 1830
7159.09 1768
7159.89 1730
7160.68 1680
7161.48 1704
7162.28 1749
7163.08 1719
7163.88 1700
7164.68 1645
7165.48 1642
7166.28 1660
7167.07 1713
7167.87 1679
7168.67 1676
7169.47 1763
7170.27 1764
7171.07 1724
7171.87 1598
7172.67 1567
7173.47 1655
7174.27 1710
7175.07 1744
7175.87 1719
7176.67 1691
7177.46 1735
7178.26 1601
7179.06 1632
7179.86 1598
7180.66 1659
7181.46 1647
7182.26 1733
7183.06 1769
7183.86 1807
7184.66 1717
7185.46 1753
7186.26 1770
7187.06 1780
7187.86 1682
7188.66 1634
7189.46 1475
7190.26 1452
7191.06 1558
7191.86 1520
7192.66 1585
7193.46 1571
7194.26 1569
7195.06 1546
7195.86 1383
7196.67 1420
7197.47 1526
7198.27 1512
7199.07 1446
7199.87 1487
7200.67 1528
7201.47 1520
7202.27 1539
7203.07 1540
7203.87 1477
7204.67 1465
7205.47 1499
7206.28 1397
7207.08 1485
7207.88 1435
7208.68 1384
7209.48 1471
7210.28 1394
7211.08 1454
7211.88 1538
7212.69 1387
7213.49 1558
7214.29 1474
7215.09 1501
7215.89 1489
7216.69 1395
7217.50 1467
7218.30 1524
7219.10 1439
7219.90 1470
7220.70 1509
7221.50 1545
7222.31 1468
7223.11 1539
7223.91 1459
7224.71 1656
7225.51 1637
7226.32 1590
7227.12 1545
7227.92 1552
7228.72 1449
7229.53 1496
7230.33 1547
7231.13 1535
7231.93 1392
7232.74 1476
7233.54 1531
7234.34 1658
7235.14 1566
7235.95 1476
7236.75 1608
7237.55 1618
7238.36 1739
7239.16 1806
7239.96 1619
7240.76 1679
7241.57 1733
7242.37 1685
7243.17 1821
7243.98 1752
7244.78 1657
7245.58 1652
7246.39 1683
7247.19 1744
7247.99 1589
7248.80 1653
7249.60 1665
7250.40 1708
7251.21 1688
7252.01 1708
7252.81 1644
7253.62 1650
7254.42 1718
7255.23 1761
7256.03 1839
7256.83 1710
7257.64 1738
7258.44 1778
7259.25 1878
7260.05 1859
7260.85 1840
7261.66 1890
7262.46 1853
7263.27 1842
7264.07 1911
7264.87 2035
7265.68 1798
7266.48 1889
7267.29 1996
7268.09 2072
7268.90 2016
7269.70 1967
7270.51 2020
7271.31 2037
7272.12 2080
7272.92 2072
7273.73 2169
7274.53 2127
7275.34 2159
7276.14 2222
7276.95 2241
7277.75 2293
7278.56 2277
7279.36 2244
7280.17 2286
7280.97 2602
7281.78 2872
7282.58 3397
7283.39 3998
7284.19 4492
7285.00 5095
7285.80 5449
7286.61 5650
7287.41 5528
7288.22 5083
7289.03 4698
7289.83 3871
7290.64 3391
7291.44 3150
7292.25 2948
7293.06 2696
7293.86 2480
7294.67 2402
7295.47 2317
7296.28 2423
7297.09 2439
7297.89 2324
7298.70 2260
7299.50 2215
7300.31 2228
7301.12 2267
7301.92 2442
7302.73 2428
7303.54 2438
7304.34 2360
7305.15 2467
7305.96 2446
7306.76 2583
7307.57 2607
7308.38 2670
7309.18 2741
7309.99 2934
7310.80 3201
7311.60 3160
7312.41 3132
7313.22 3277
7314.02 3253
7314.83 3188
7315.64 2979
7316.45 3084
7317.25 3231
7318.06 3191
7318.87 3419
7319.67 3798
7320.48 4313
7321.29 4610
7322.10 4985
7322.90 5132
7323.71 5113
7324.52 4830
7325.33 4434
7326.14 4162
7326.94 3794
7327.75 3308
7328.56 3106
7329.37 2826
7330.17 2592
7330.98 2472
7331.79 2444
7332.60 2232
7333.41 2241
7334.22 2225
7335.02 2297
7335.83 2288
7336.64 2347
7337.45 2283
7338.26 2334
7339.07 2333
7339.87 2330
7340.68 2354
7341.49 2324
7342.30 2307
7343.11 2237
7343.92 2192
7344.73 2290
7345.53 2281
7346.34 2367
7347.15 2375
7347.96 2482
7348.77 2430
7349.58 2530
7350.39 2410
7351.20 2430
7352.01 2450
7352.82 2306
7353.62 2276
7354.43 2222
7355.24 2292
7356.05 2214
7356.86 2298
7357.67 2323
7358.48 2334
7359.29 2401
7360.10 2612
7360.91 2535
7361.72 2573
7362.53 2683
7363.34 2668
7364.15 2613
7364.96 2544
7365.77 2506
7366.58 2387
7367.39 2366
7368.20 2445
7369.01 2434
7369.82 2463
7370.63 2520
7371.44 2477
7372.25 2473
7373.06 2414
7373.87 2400
7374.68 2441
7375.49 2781
7376.30 2614
7377.11 2667
7377.92 2807
7378.73 2925
7379.54 3178
7380.36 3608
7381.17 3926
7381.98 4150
7382.79 4276
7383.60 4375
7384.41 4223
7385.22 3810
7386.03 3607
7386.84 3289
7387.65 2916
7388.46 2830
7389.28 2728
7390.09 2625
7390.90 2532
7391.71 2417
7392.52 2307
7393.33 2408
7394.14 2293
7394.96 2301
7395.77 2492
7396.58 2360
7397.39 2520
7398.20 2644
7399.01 2757
7399.83 3028
7400.64 3086
7401.45 3285
7402.26 3438
7403.07 3534
7403.89 3249
7404.70 3089
7405.51 3012
7406.32 2819
7407.13 2743
7407.95 2864
7408.76 2830
7409.57 2670
7410.38 2582
7411.20 2468
7412.01 2399
7412.82 2247
7413.63 2190
7414.45 2226
7415.26 2137
7416.07 2027
7416.88 2000
7417.70 2019
7418.51 2128
7419.32 2071
7420.14 2037
7420.95 1991
7421.76 2002
7422.57 1924
7423.39 1855
7424.20 1994
7425.01 1914
7425.83 1820
7426.64 1901
7427.45 1716
7428.27 1662
7429.08 1805
7429.89 1873
7430.71 1793
7431.52 1691
7432.33 1682
7433.15 1698
7433.96 1753
7434.78 1750
7435.59 1787
7436.40 1693
7437.22 1892
7438.03 1793
7438.84 1905
7439.66 1917
7440.47 1881
7441.29 1927
7442.10 1889
7442.91 1873
7443.73 1841
7444.54 1710
7445.36 1695
7446.17 1831
7446.99 1696
7447.80 1704
7448.62 1687
7449.43 1579
7450.24 1631
7451.06 1700
7451.87 1664
7452.69 1649
7453.50 1685
7454.32 1559
7455.13 1603
7455.95 1574
7456.76 1627
7457.58 1765
7458.39 1741
7459.21 1724
7460.02 1686
7460.84 1578
7461.65 1640
7462.47 1620
7463.28 1583
7464.10 1605
7464.91 1476
7465.73 1733
7466.54 1581
7467.36 1574
7468.18 1628
7468.99 1647
7469.81 1668
7470.62 1547
7471.44 1608
7472.25 1689
7473.07 1604
7473.89 1570
7474.70 1605
7475.52 1586
7476.33 1656
7477.15 1595
7477.97 1651
7478.78 1520
7479.60 1549
7480.41 1505
7481.23 1475
7482.05 1530
7482.86 1391
7483.68 1507
7484.50 1355
7485.31 1554
7486.13 1471
7486.95 1412
7487.76 1397
7488.58 1397
7489.40 1507
7490.21 1390
7491.03 1416
7491.85 1428
7492.66 1458
7493.48 1450
7494.30 1404
7495.11 1431
7495.93 1411
7496.75 1327
7497.57 1418
7498.38 1335
7499.20 1331
7500.02 1390
7500.83 1431
7501.65 1399
7502.47 1345
7503.29 1359
7504.10 1416
7504.92 1385
7505.74 1278
7506.56 1401
7507.37 1354
7508.19 1452
7509.01 1281
7509.83 1287
7510.65 1334
7511.46 1255
7512.28 1371
7513.10 1445
7513.92 1409
7514.74 1333
7515.55 1317
7516.37 1317
7517.19 1307
7518.01 1328
7518.83 1250
7519.64 1283
7520.46 1365
7521.28 1338
7522.10 1287
7522.92 1302
7523.74 1275
7524.56 1304
7525.37 1277
7526.19 1294
7527.01 1287
7527.83 1301
7528.65 1371
7529.47 1314
7530.29 1364
7531.11 1341
7531.93 1274
7532.74 1298
7533.56 1278
7534.38 1338
7535.20 1341
7536.02 1302
7536.84 1240
7537.66 1244
7538.48 1284
7539.30 1327
7540.12 1277
7540.94 1262
7541.76 1316
7542.58 1333
7543.40 1240
7544.22 1208
7545.04 1301
7545.86 1343
7546.68 1253
7547.50 1308
7548.32 1394
7549.14 1351
7549.96 1350
7550.78 1309
7551.60 1299
7552.42 1271
7553.24 1274
7554.06 1277
7554.88 1349
7555.70 1411
7556.52 1303
7557.34 1247
7558.16 1226
7558.98 1294
7559.80 1277
7560.62 1242
7561.44 1293
7562.26 1325
7563.08 1246
7563.90 1275
7564.72 1222
7565.54 1267
7566.36 1269
7567.19 1239
7568.01 1307
7568.83 1210
7569.65 1284
7570.47 1296
7571.29 1286
7572.11 1319
7572.93 1284
7573.76 1281
7574.58 1386
7575.40 1364
7576.22 1276
7577.04 1228
7577.86 1207
7578.68 1186
7579.51 1244
7580.33 1207
7581.15 1322
7581.97 1269
7582.79 1200
7583.61 1290
7584.44 1259
7585.26 1266
7586.08 1387
7586.90 1335
7587.72 1419
7588.55 1414
7589.37 1310
7590.19 1417
7591.01 1374
7591.83 1324
7592.66 1301
7593.48 1323
7594.30 1265
7595.12 1265
7595.95 1260
7596.77 1277
7597.59 1263
7598.41 1274
7599.24 1320
7600.06 1394
7600.88 1398
7601.71 1406
7602.53 1547
7603.35 1433
7604.17 1367
7605.00 1458
7605.82 1471
7606.64 1482
7607.47 1506
7608.29 1450
7609.11 1440
7609.94 1379
7610.76 1364
7611.58 1523
7612.41 1370
7613.23 1341
7614.05 1410
7614.88 1340
7615.70 1340
7616.52 1440
7617.35 1310
7618.17 1498
7619.00 1559
7619.82 1370
7620.64 1400
7621.47 1431
7622.29 1359
7623.11 1372
7623.94 1279
7624.76 1486
7625.59 1474
7626.41 1385
7627.24 1349
7628.06 1315
7628.88 1343
7629.71 1472
7630.53 1533
7631.36 1741
7632.18 1766
7633.01 1695
7633.83 1799
7634.66 1716
7635.48 1567
7636.30 1516
7637.13 1465
7637.95 1420
7638.78 1378
7639.60 1303
7640.43 1329
7641.25 1355
7642.08 1227
7642.90 1149
7643.73 1145
7644.55 1172
7645.38 1127
7646.20 1269
7647.03 1278
7647.85 1218
7648.68 1272
7649.51 1269
7650.33 1232
7651.16 1170
7651.98 1300
7652.81 1257
7653.63 1169
7654.46 1233
7655.28 1264
7656.11 1235
7656.94 1190
7657.76 1240
7658.59 1228
7659.41 1183
7660.24 1232
7661.07 1210
7661.89 1177
7662.72 1119
7663.54 1167
7664.37 1179
7665.20 1111
7666.02 1236
7666.85 1217
7667.68 1223
7668.50 1230
7669.33 1201
7670.16 1196
7670.98 1215
7671.81 1184
7672.64 1194
7673.46 1143
7674.29 1223
7675.12 1151
7675.94 1148
7676.77 1192
7677.60 1147
7678.42 1112
7679.25 1069
7680.08 1076
7680.90 1148
7681.73 1117
7682.56 1157
7683.39 1154
7684.21 1159
7685.04 1207
7685.87 1133
7686.69 1189
7687.52 1120
7688.35 1060
7689.18 1093
7690.01 1179
7690.83 1226
7691.66 1088
7692.49 1125
7693.32 1164
7694.14 1148
7694.97 1136
7695.80 1180
7696.63 1085
7697.46 1121
7698.28 1147
7699.11 1208
7699.94 1214
7700.77 1217
7701.60 1175
7702.42 1197
7703.25 1224
7704.08 1253
7704.91 1145
7705.74 1181
7706.57 1115
7707.39 1133
7708.22 1142
7709.05 1189
7709.88 1239
7710.71 1170
7711.54 1183
7712.37 1165
7713.20 1275
7714.02 1154
7714.85 1083
7715.68 1189
7716.51 1158
7717.34 1162
7718.17 1198
7719.00 1212
7719.83 1103
7720.66 1146
7721.49 1063
7722.32 1135
7723.15 1155
7723.97 1173
7724.80 1208
7725.63 1184
7726.46 1120
7727.29 1140
7728.12 1134
7728.95 1114
7729.78 1240
7730.61 1208
7731.44 1161
7732.27 1176
7733.10 1181
7733.93 1204
7734.76 1126
7735.59 1124
7736.42 1124
7737.25 1104
7738.08 1188
7738.91 1141
7739.74 1113
7740.57 1122
7741.40 1100
7742.23 1131
7743.06 1198
7743.89 1249
7744.72 1202
7745.56 1221
7746.39 1380
7747.22 1555
7748.05 1625
7748.88 1656
7749.71 1589
7750.54 1613
7751.37 1686
7752.20 1465
7753.03 1393
7753.86 1320
7754.69 1251
7755.53 1192
7756.36 1212
7757.19 1150
7758.02 1195
7758.85 1258
7759.68 1311
7760.51 1232
7761.35 1306
7762.18 1165
7763.01 1237
7763.84 1067
7764.67 1197
7765.50 1275
7766.33 1125
7767.17 1168
7768.00 1054
7768.83 1181
7769.66 1151
7770.49 1205
7771.33 1313
7772.16 1219
7772.99 1197
7773.82 1165
7774.65 1140
7775.49 1085
7776.32 1124
7777.15 1239
7777.98 1221
7778.82 1226
7779.65 1173
7780.48 1122
7781.31 1214
7782.15 1191
7782.98 1116
7783.81 1143
7784.64 1221
7785.48 1226
7786.31 1244
7787.14 1173
7787.97 1197
7788.81 1256
7789.64 1220
7790.47 1108
7791.31 1116
7792.14 1178
7792.97 1192
7793.81 1104
7794.64 1121
7795.47 1145
7796.31 1090
7797.14 1222
7797.97 1207
7798.81 1174
7799.64 1270
7800.47 1283
7801.31 1206
7802.14 1190
7802.97 1201
7803.81 1284
7804.64 1162
7805.47 1158
7806.31 1159
7807.14 1137
7807.98 1166
7808.81 1162
7809.64 1261
7810.48 1321
7811.31 1238
7812.15 1285
7812.98 1282
7813.82 1331
7814.65 1471
7815.48 1504
7816.32 1600
7817.15 1600
7817.99 1692
7818.82 1564
7819.66 1541
7820.49 1475
7821.33 1452
7822.16 1349
7822.99 1401
7823.83 1295
7824.66 1265
7825.50 1312
7826.33 1274
7827.17 1290
7828.00 1310
7828.84 1425
7829.67 1298
7830.51 1263
7831.34 1411
7832.18 1302
7833.02 1286
7833.85 1308
7834.69 1309
7835.52 1222
7836.36 1357
7837.19 1385
7838.03 1338
7838.86 1328
7839.70 1426
7840.53 1416
7841.37 1290
7842.21 1330
7843.04 1357
7843.88 1351
7844.71 1292
7845.55 1300
7846.39 1383
7847.22 1320
7848.06 1144
7848.89 1181
7849.73 1253
7850.57 1162
7851.40 1130
7852.24 1164
7853.08 1226
7853.91 1351
7854.75 1200
7855.58 1241
7856.42 1178
7857.26 1140
7858.09 1185
7858.93 1215
7859.77 1291
7860.60 1262
7861.44 1207
7862.28 1171
7863.11 1250
7863.95 1209
7864.79 1255
7865.63 1153
7866.46 1160
7867.30 1144
7868.14 1155
7868.97 1169
7869.81 1196
7870.65 1197
7871.49 1290
7872.32 1217
7873.16 1227
7874.00 1248
7874.84 1209
7875.67 1236
7876.51 1232
7877.35 1225
7878.19 1322
7879.02 1369
7879.86 1313
7880.70 1238
7881.54 1266
7882.38 1191
7883.21 1180
7884.05 1107
7884.89 1215
7885.73 1188
7886.57 1224
7887.40 1131
7888.24 1165
7889.08 1199
7889.92 1183
7890.76 1113
7891.59 1207
7892.43 1278
7893.27 1369
7894.11 1360
7894.95 1322
7895.79 1247
7896.63 1309
7897.47 1342
7898.30 1323
7899.14 1320
7899.98 1198
7900.82 1303
7901.66 1420
7902.50 1397
7903.34 1338
7904.18 1264
7905.02 1341
7905.85 1290
7906.69 1235
7907.53 1208
7908.37 1114
7909.21 1204
7910.05 1135
7910.89 1112
7911.73 1207
7912.57 1189
7913.41 1278
7914.25 1432
7915.09 1408
7915.93 1336
7916.77 1605
7917.61 1575
7918.45 1599
7919.29 1553
7920.13 1613
7920.97 1527
7921.81 1495
7922.65 1374
7923.49 1390
7924.33 1284
7925.17 1292
7926.01 1319
7926.85 1338
7927.69 1257
7928.53 1185
7929.37 1118
7930.21 1153
7931.05 1143
7931.89 1059
7932.73 1061
7933.57 1104
7934.41 1181
7935.25 1197
7936.09 1129
7936.93 1064
7937.78 1154
7938.62 1082
7939.46 1168
7940.30 1160
7941.14 1105
7941.98 1109
7942.82 1222
7943.66 1183
7944.50 1206
7945.35 1260
7946.19 1279
7947.03 1156
7947.87 1181
7948.71 1191
7949.55 1155
7950.39 1233
7951.24 1175
7952.08 1156
7952.92 1114
7953.76 1171
7954.60 1145
7955.44 1172
7956.29 1164
7957.13 1116
7957.97 1179
7958.81 1221
7959.65 1231
7960.50 1160
7961.34 1049
7962.18 1128
7963.02 1218
7963.86 1148
7964.71 1069
7965.55 1191
7966.39 1172
7967.23 1106
7968.08 1079
7968.92 1129
7969.76 1194
7970.60 1233
7971.45 1185
7972.29 1063
7973.13 1116
7973.97 1134
7974.82 1181
7975.66 1174
7976.50 1149
7977.35 1084
7978.19 1148
7979.03 1145
7979.87 1160
7980.72 1104
7981.56 1113
7982.40 1107
7983.25 1073
7984.09 1172
7984.93 1133
7985.78 1110
7986.62 1156
7987.46 1173
7988.31 1157
7989.15 1124
7990.00 1072
7990.84 1034
7991.68 1084
7992.53 1105
7993.37 1108
7994.21 1102
7995.06 1101
7995.90 1064
7996.75 1041
7997.59 1059
7998.43 988
7999.28 1033
8000.12 1004
8000.97 1055
8001.81 1051
8002.65 1064
8003.50 997
8004.34 1075
8005.19 1098
8006.03 1047
8006.88 1069
8007.72 1048
8008.57 1024
8009.41 1055
8010.26 1061
8011.10 978
8011.95 1029
8012.79 1002
8013.63 1040
8014.48 1110
8015.32 1046
8016.17 1003
8017.01 963
8017.86 992
8018.70 1039
8019.55 982
8020.40 930
8021.24 981
8022.09 972
8022.93 932
8023.78 894
8024.62 985
8025.47 1026
8026.31 1012
8027.16 939
8028.00 984
8028.85 1026
8029.70 912
8030.54 975
8031.39 1018
8032.23 999
8033.08 990
8033.92 1050
8034.77 971
8035.62 1016
8036.46 1059
8037.31 1002
8038.16 1052
8039.00 1021
8039.85 1016
8040.69 1021
8041.54 1046
8042.39 953
8043.23 999
8044.08 1079
8044.93 1036
8045.77 1024
8046.62 993
8047.47 1026
8048.31 1106
8049.16 1035
8050.01 1078
8050.85 1052
8051.70 1005
8052.55 1042
8053.39 1051
8054.24 928
8055.09 980
8055.94 952
8056.78 931
8057.63 905
8058.48 1000
8059.32 1021
8060.17 1059
8061.02 1030
8061.87 932
8062.71 950
8063.56 968
8064.41 898
8065.26 860
8066.10 967
8066.95 965
8067.80 916
8068.65 1043
8069.49 1006
8070.34 998
8071.19 1002
8072.04 983
8072.89 960
8073.73 948
8074.58 865
8075.43 906
8076.28 955
8077.13 925
8077.98 980
8078.82 861
8079.67 868
8080.52 871
8081.37 911
8082.22 910
8083.07 976
8083.91 939
8084.76 890
8085.61 938
8086.46 929
8087.31 891
8088.16 911
8089.01 961
8089.86 995
8090.70 936
8091.55 940
8092.40 922
8093.25 916
8094.10 881
8094.95 904
8095.80 956
8096.65 931
8097.50 933
8098.35 944
8099.20 938
8100.05 987
8100.90 991
8101.74 942
8102.59 1012
8103.44 933
8104.29 878
8105.14 928
8105.99 943
8106.84 969
8107.69 981
8108.54 957
8109.39 926
8110.24 913
8111.09 1028
8111.94 983
8112.79 968
8113.64 894
8114.49 915
8115.34 975
8116.19 967
8117.04 936
8117.89 1017
8118.74 1067
8119.59 1058
8120.45 1048
8121.30 1029
8122.15 1065
8123.00 1069
8123.85 1103
8124.70 1090
8125.55 1016
8126.40 1079
8127.25 1093
8128.10 998
8128.95 976
8129.80 951
8130.65 1041
8131.51 1126
8132.36 1009
8133.21 967
8134.06 1098
8134.91 1060
8135.76 1038
8136.61 1004
8137.46 1004
8138.32 1052
8139.17 1036
8140.02 1113
8140.87 1098
8141.72 1144
8142.57 1135
8143.43 1160
8144.28 1059
8145.13 1106
8145.98 1129
8146.83 1109
8147.68 1207
8148.54 1104
8149.39 1044
8150.24 1126
8151.09 1066
8151.94 1030
8152.80 1099
8153.65 1081
8154.50 1046
8155.35 1227
8156.21 1189
8157.06 1046
8157.91 1200
8158.76 1232
8159.62 1113
8160.47 1136
8161.32 1140
8162.17 1031
8163.03 1039
8163.88 953
8164.73 1064
8165.59 978
8166.44 1069
8167.29 1077
8168.14 1068
8169.00 975
8169.85 945
8170.70 1048
8171.56 1009
8172.41 1047
8173.26 1034
8174.12 969
8174.97 972
8175.82 1008
8176.68 1008
8177.53 1003
8178.38 955
8179.24 1032
8180.09 968
8180.94 969
8181.80 1003
8182.65 997
8183.51 970
8184.36 978
8185.21 1053
8186.07 973
8186.92 974
8187.78 931
8188.63 915
8189.48 988
8190.34 1014
8191.19 977
8192.05 963
8192.90 996
8193.75 1067
8194.61 1021
8195.46 971
8196.32 984
8197.17 1042
8198.03 982
8198.88 969
8199.74 946
8200.59 999
8201.45 983
8202.30 979
8203.16 1034
8204.01 1038
8204.87 943
8205.72 915
8206.57 1007
8207.43 973
8208.29 1031
8209.14 1069
8210.00 1023
8210.85 896
8211.71 931
8212.56 977
8213.42 972
8214.27 1007
8215.13 944
8215.98 989
8216.84 1024
8217.69 1051
8218.55 1080
8219.41 1100
8220.26 1077
8221.12 1147
8221.97 1205
8222.83 1261
8223.68 1230
8224.54 1279
8225.40 1200
8226.25 1168
8227.11 1231
8227.96 1209
8228.82 1150
8229.68 1068
8230.53 1060
8231.39 1069
8232.25 1036
8233.10 1052
8233.96 1063
8234.82 878
8235.67 889
8236.53 941
8237.38 954
8238.24 1029
8239.10 964
8239.95 966
8240.81 1017
8241.67 979
8242.53 1026
8243.38 1012
8244.24 963
8245.10 1044
8245.95 1047
8246.81 993
8247.67 953
8248.52 979
8249.38 1060
8250.24 1071
8251.10 968
8251.95 963
8252.81 1022
8253.67 1075
8254.53 1023
8255.38 973
8256.24 994
8257.10 998
8257.96 1074
8258.81 948
8259.67 929
8260.53 903
8261.39 921
8262.25 963
8263.10 907
8263.96 969
8264.82 983
8265.68 970
8266.54 1023
8267.39 988
8268.25 949
8269.11 916
8269.97 973
8270.83 976
8271.69 943
8272.54 918
8273.40 962
8274.26 1065
8275.12 994
8275.98 888
8276.84 1000
8277.70 1008
8278.55 881
8279.41 988
8280.27 1007
8281.13 1059
8281.99 1035
8282.85 973
8283.71 975
8284.57 1020
8285.43 959
8286.29 1018
8287.14 1012
8288.00 994
8288.86 1018
8289.72 1027
8290.58 937
8291.44 998
8292.30 1032
8293.16 1052
8294.02 1010
8294.88 1001
8295.74 1070
8296.60 1061
8297.46 934
8298.32 1109
8299.18 1075
8300.04 1068
8300.90 1026
8301.76 1071
8302.62 1107
8303.48 1141
8304.34 1101
8305.20 1108
8306.06 1124
8306.92 1147
8307.78 1109
8308.64 1247
8309.50 1043
8310.36 1043
8311.22 1073
8312.08 1062
8312.94 1029
8313.80 1043
8314.66 1065
8315.52 1014
8316.38 1032
8317.24 1100
8318.11 1129
8318.97 1073
8319.83 1065
8320.69 1067
8321.55 1083
8322.41 1053
8323.27 1027
8324.13 1037
8324.99 1105
8325.85 1016
8326.72 976
8327.58 1014
8328.44 978
8329.30 1084
8330.16 1086
8331.02 1116
8331.88 1084
8332.75 1069
8333.61 1012
8334.47 1023
8335.33 946
8336.19 1055
8337.05 1033
8337.92 1175
8338.78 1064
8339.64 947
8340.50 1053
8341.36 963
8342.23 940
8343.09 973
8343.95 1025
8344.81 1062
8345.67 1139
8346.54 1173
8347.40 1049
8348.26 1015
8349.12 999
8349.99 1012
8350.85 1078
8351.71 1005
8352.57 1076
8353.44 1039
8354.30 1028
8355.16 1055
8356.03 1090
8356.89 1090
8357.75 1030
8358.61 1020
8359.48 1118
8360.34 1231
8361.20 1191
8362.07 1166
8362.93 1097
8363.79 1126
8364.66 1077
8365.52 1207
8366.38 1143
8367.25 1141
8368.11 1141
8368.97 1210
8369.84 1198
8370.70 1153
8371.56 1101
8372.43 1151
8373.29 1126
8374.15 1128
8375.02 1134
8375.88 1196
8376.74 1171
8377.61 1115
8378.47 1179
8379.34 1159
8380.20 1202
8381.06 1266
8381.93 1165
8382.79 1255
8383.66 1199
8384.52 1239
8385.39 1276
8386.25 1239
8387.11 1254
8387.98 1218
8388.84 1265
8389.71 1310
8390.57 1195
8391.44 1168
8392.30 1289
8393.17 1223
8394.03 1228
8394.90 1177
8395.76 1211
8396.63 1295
8397.49 1291
8398.36 1341
8399.22 1351
8400.09 1217
8400.95 1322
8401.82 1374
8402.68 1279
8403.55 1236
8404.41 1283
8405.28 1362
8406.14 1345
8407.01 1338
8407.87 1358
8408.74 1455
8409.60 1385
8410.47 1422
8411.34 1442
8412.20 1447
8413.07 1535
8413.93 1469
8414.80 1428
8415.66 1497
8416.53 1527
8417.40 1392
8418.26 1416
8419.13 1557
8419.99 1507
8420.86 1510
8421.73 1580
8422.59 1547
8423.46 1581
8424.32 1609
8425.19 1657
8426.06 1666
8426.92 1771
8427.79 1862
8428.66 1866
8429.52 1832
8430.39 1806
8431.26 1673
8432.12 1775
8432.99 1792
8433.86 1815
8434.72 1847
8435.59 1806
8436.46 1875
8437.32 1898
8438.19 1964
8439.06 1932
8439.93 2046
8440.79 2229
8441.66 2206
8442.53 2205
8443.39 2281
8444.26 2379
8445.13 2278
8446.00 2310
8446.86 2183
8447.73 2190
8448.60 2261
8449.47 2234
8450.33 2253
8451.20 2362
8452.07 2415
8452.94 2721
8453.81 3119
8454.67 3388
8455.54 3932
8456.41 4360
8457.28 4790
8458.15 4787
8459.01 4683
8459.88 4874
8460.75 4649
8461.62 4254
8462.49 3896
8463.35 3538
8464.22 3398
8465.09 3048
8465.96 2993
8466.83 3159
8467.70 3589
8468.57 4235
8469.43 5336
8470.30 6570
8471.17 7290
8472.04 7838
8472.91 7663
8473.78 7160
8474.65 6587
8475.52 5598
8476.38 4871
8477.25 4171
8478.12 3510
8478.99 3012
8479.86 2703
8480.73 2466
8481.60 2167
8482.47 2108
8483.34 2057
8484.21 2070
8485.08 1994
8485.95 1932
8486.82 1931
8487.69 1939
8488.55 1959
8489.42 1879
8490.29 1863
8491.16 1870
8492.03 2015
8492.90 1825
8493.77 1777
8494.64 1877
8495.51 1933
8496.38 1929
8497.25 1932
8498.12 1948
8498.99 1999
8499.86 1870
8500.73 1906
8501.60 1963
8502.47 1819
8503.34 1792
8504.22 1771
8505.09 1816
8505.96 1914
8506.83 1958
8507.70 2240
8508.57 2357
8509.44 2388
8510.31 2398
8511.18 2485
8512.05 2342
8512.92 2200
8513.79 2058
8514.66 2114
8515.53 2001
8516.41 1837
8517.28 1888
8518.15 1892
8519.02 1767
8519.89 1723
8520.76 1694
8521.63 1716
8522.50 1700
8523.38 1777
8524.25 1829
8525.12 1952
8525.99 1836
8526.86 1803
8527.73 1869
8528.60 1783
8529.48 1887
8530.35 1869
8531.22 1977
8532.09 2058
8532.96 2018
8533.84 1960
8534.71 1952
8535.58 1979
8536.45 1813
8537.32 1912
8538.20 2018
8539.07 2042
8539.94 1861
8540.81 1977
8541.68 1840
8542.56 1911
8543.43 1778
8544.30 1755
8545.17 1883
8546.05 1947
8546.92 1969
8547.79 1960
8548.67 2000
8549.54 1941
8550.41 1893
8551.28 1923
8552.16 1907
8553.03 1896
8553.90 1845
8554.78 1918
8555.65 1941
8556.52 1955
8557.39 1904
8558.27 1830
8559.14 1922
8560.01 1649
8560.89 1634
8561.76 1640
8562.63 1653
8563.51 1448
8564.38 1435
8565.25 1481
8566.13 1517
8567.00 1552
8567.88 1428
8568.75 1531
8569.62 1491
8570.50 1535
8571.37 1521
8572.24 1403
8573.12 1424
8573.99 1442
8574.87 1456
8575.74 1466
8576.61 1379
8577.49 1400
8578.36 1490
8579.24 1417
8580.11 1298
8580.99 1345
8581.86 1330
8582.73 1241
8583.61 1330
8584.48 1339
8585.36 1332
8586.23 1398
8587.11 1414
8587.98 1351
8588.86 1344
8589.73 1394
8590.61 1370
8591.48 1300
8592.36 1279
8593.23 1312
8594.11 1289
8594.98 1286
8595.86 1309
8596.73 1323
8597.61 1311
8598.48 1378
8599.36 1378
8600.23 1372
8601.11 1326
8601.98 1366
8602.86 1357
8603.73 1341
8604.61 1242
8605.49 1313
8606.36 1290
8607.24 1289
8608.11 1348
8608.99 1327
8609.86 1349
8610.74 1373
8611.62 1278
8612.49 1280
8613.37 1317
8614.24 1409
8615.12 1344
8616.00 1295
8616.87 1287
8617.75 1292
8618.62 1375
8619.50 1409
8620.38 1329
8621.25 1364
8622.13 1371
8623.01 1453
8623.88 1468
8624.76 1427
8625.64 1435
8626.51 1577
8627.39 1501
8628.27 1436
8629.14 1364
8630.02 1438
8630.90 1462
8631.77 1476
8632.65 1522
8633.53 1390
8634.40 1405
8635.28 1396
8636.16 1279
8637.04 1420
8637.91 1347
8638.79 1368
8639.67 1378
8640.55 1493
8641.42 1502
8642.30 1448
8643.18 1491
8644.06 1482
8644.93 1456
8645.81 1501
8646.69 1491
8647.57 1550
8648.44 1565
8649.32 1586
8650.20 1557
8651.08 1552
8651.96 1615
8652.83 1572
8653.71 1523
8654.59 1654
8655.47 1683
8656.35 1620
8657.22 1611
8658.10 1708
8658.98 1680
8659.86 1612
8660.74 1697
8661.62 1652
8662.49 1581
8663.37 1653
8664.25 1621
8665.13 1662
8666.01 1542
8666.89 1536
8667.77 1558
8668.64 1684
8669.52 1666
8670.40 1733
8671.28 1909
8672.16 1952
8673.04 2173
8673.92 2244
8674.80 2306
8675.68 2427
8676.56 2481
8677.44 2461
8678.31 2354
8679.19 2159
8680.07 2121
8680.95 2076
8681.83 1886
8682.71 1773
8683.59 1792
8684.47 1753
8685.35 1766
8686.23 1891
8687.11 1881
8687.99 1944
8688.87 2209
8689.75 2468
8690.63 2893
8691.51 3342
8692.39 3969
8693.27 4508
8694.15 4675
8695.03 4670
8695.91 4527
8696.79 4085
8697.67 3646
8698.55 3195
8699.43 2869
8700.31 2342
8701.19 2142
8702.07 2047
8702.95 1864
8703.83 1719
8704.71 1645
8705.59 1639
8706.48 1500
8707.36 1552
8708.24 1556
8709.12 1525
8710.00 1551
8710.88 1489
8711.76 1432
8712.64 1478
8713.52 1406
8714.40 1396
8715.28 1377
8716.17 1323
8717.05 1234
8717.93 1142
8718.81 1272
8719.69 1471
8720.57 1446
8721.45 1409
8722.34 1278
8723.22 1387
8724.10 1463
8724.98 1413
8725.86 1389
8726.74 1405
8727.63 1434
8728.51 1485
8729.39 1493
8730.27 1578
8731.15 1608
8732.04 1649
8732.92 1627
8733.80 1583
8734.68 1528
8735.56 1504
8736.45 1329
8737.33 1307
8738.21 1294
8739.09 1280
8739.98 1277
8740.86 1305
8741.74 1325
8742.62 1265
8743.51 1286
8744.39 1366
8745.27 1276
8746.15 1223
8747.04 1237
8747.92 1359
8748.80 1375
8749.69 1324
8750.57 1230
8751.45 1277
8752.33 1211
8753.22 1263
8754.10 1380
8754.98 1338
8755.87 1357
8756.75 1367
8757.63 1435
8758.52 1485
8759.40 1470
8760.28 1442
8761.17 1457
8762.05 1402
8762.93 1442
8763.82 1382
8764.70 1426
8765.59 1341
8766.47 1290
8767.35 1406
8768.24 1274
8769.12 1397
8770.00 1428
8770.89 1419
8771.77 1448
8772.66 1493
8773.54 1398
8774.42 1419
8775.31 1331
8776.19 1381
8777.08 1237
8777.96 1214
8778.85 1250
8779.73 1221
8780.62 1251
8781.50 1198
8782.38 1137
8783.27 1176
8784.15 1180
8785.04 1251
8785.92 1206
8786.81 1146
8787.69 1099
8788.58 1127
8789.46 1145
8790.35 1253
8791.23 1242
8792.12 1330
8793.00 1360
8793.89 1320
8794.77 1352
8795.66 1357
8796.54 1357
8797.43 1267
8798.31 1309
8799.20 1300
8800.08 1220
8800.97 1146
8801.86 1140
8802.74 1186
8803.63 1145
8804.51 1162
8805.40 1105
8806.28 1130
8807.17 1135
8808.06 1187
8808.94 1130
8809.83 1189
8810.71 1125
8811.60 1138
8812.49 1148
8813.37 1169
8814.26 1158
8815.14 1070
8816.03 1079
8816.92 1047
8817.80 1057
8818.69 1019
8819.58 1048
8820.46 1038
8821.35 1085
8822.24 1113
8823.12 1113
8824.01 1071
8824.90 1130
8825.78 1082
8826.67 979
8827.56 1104
8828.44 1009
8829.33 1113
8830.22 1077
8831.10 1104
8831.99 1128
8832.88 1076
8833.77 1093
8834.65 1072
8835.54 1022
8836.43 1085
8837.31 1024
8838.20 1046
8839.09 1034
8839.98 999
8840.86 967
8841.75 947
8842.64 939
8843.53 928
8844.41 979
8845.30 1097
8846.19 1031
8847.08 1044
8847.97 1031
8848.85 963
8849.74 970
8850.63 974
8851.52 953
8852.41 1012
8853.29 1011
8854.18 1070
8855.07 907
8855.96 1008
8856.85 960
8857.74 921
8858.62 965
8859.51 978
8860.40 994
8861.29 955
8862.18 948
8863.07 971
8863.95 963
8864.84 1041
8865.73 1034
8866.62 918
8867.51 899
8868.40 912
8869.29 963
8870.18 935
8871.07 906
8871.95 895
8872.84 938
8873.73 946
8874.62 913
8875.51 930
8876.40 971
8877.29 897
8878.18 877
8879.07 931
8879.96 909
8880.85 823
8881.74 836
8882.63 920
8883.52 912
8884.41 846
8885.30 949
8886.19 932
8887.08 843
8887.97 884
8888.86 894
8889.75 860
8890.64 859
8891.53 872
8892.42 881
8893.31 896
8894.20 885
8895.09 862
8895.98 857
8896.87 920
8897.76 893
8898.65 907
8899.54 830
8900.43 839
8901.32 862
8902.21 862
8903.10 829
8903.99 874
8904.88 876
8905.77 960
8906.66 862
8907.55 808
8908.45 879
8909.34 881
8910.23 951
8911.12 890
8912.01 820
8912.90 856
8913.79 789
8914.68 823
8915.57 888
8916.47 827
8917.36 898
8918.25 848
8919.14 873
8920.03 802
8920.92 870
8921.81 862
8922.71 859
8923.60 836
8924.49 858
8925.38 810
8926.27 870
8927.16 881
8928.06 871
8928.95 780
8929.84 851
8930.73 879
8931.62 823
8932.52 813
8933.41 772
8934.30 811
8935.19 833
8936.09 903
8936.98 889
8937.87 808
8938.76 839
8939.65 824
8940.55 830
8941.44 821
8942.33 865
8943.23 802
8944.12 807
8945.01 827
8945.90 785
8946.80 822
8947.69 878
8948.58 806
8949.47 832
8950.37 773
8951.26 835
8952.15 948
8953.05 758
8953.94 856
8954.83 831
8955.73 871
8956.62 866
8957.51 850
8958.41 827
8959.30 798
8960.19 800
8961.09 790
8961.98 778
8962.87 788
8963.77 817
8964.66 841
8965.56 857
8966.45 894
8967.34 864
8968.24 830
8969.13 836
8970.03 832
8970.92 868
8971.81 864
8972.71 757
8973.60 786
8974.50 757
8975.39 711
8976.28 777
8977.18 818
8978.07 769
8978.97 789
8979.86 804
8980.76 816
8981.65 822
8982.55 738
8983.44 797
8984.33 824
8985.23 831
8986.12 733
8987.02 766
8987.91 744
8988.81 738
8989.70 756
8990.60 739
8991.49 748
8992.39 701
8993.28 774
8994.18 783
8995.07 812
8995.97 782
8996.87 754
8997.76 773
8998.66 737
8999.55 690
9000.45 750
9001.34 761
9002.24 723
9003.13 764
9004.03 788
9004.93 697
9005.82 701
9006.72 723
9007.61 724
9008.51 646
9009.40 659
9010.30 732
9011.20 758
9012.09 716
9012.99 756
9013.88 751
9014.78 769
9015.68 766
9016.57 728
9017.47 758
9018.37 738
9019.26 704
9020.16 739
9021.06 737
9021.95 715
9022.85 775
9023.75 770
9024.64 720
9025.54 714
9026.44 718
9027.33 781
9028.23 760
9029.13 744
9030.02 729
9030.92 750
9031.82 735
9032.71 738
9033.61 692
9034.51 673
9035.41 719
9036.30 745
9037.20 741
9038.10 825
9039.00 854
9039.89 805
9040.79 737
9041.69 800
9042.59 766
9043.48 749
9044.38 798
9045.28 734
9046.18 755
9047.07 802
9047.97 817
9048.87 784
9049.77 701
9050.67 752
9051.56 804
9052.46 754
9053.36 810
9054.26 794
9055.16 748
9056.06 726
9056.95 779
9057.85 728
9058.75 768
9059.65 755
9060.55 746
9061.45 705
9062.34 785
9063.24 831
9064.14 827
9065.04 740
9065.94 726
9066.84 777
9067.74 798
9068.64 765
9069.53 766
9070.43 758
9071.33 734
9072.23 758
9073.13 770
9074.03 716
9074.93 759
9075.83 732
9076.73 727
9077.63 727
9078.53 703
9079.43 725
9080.33 714
9081.23 652
9082.12 707
9083.02 775
9083.92 723
9084.82 723
9085.72 788
9086.62 705
9087.52 775
9088.42 796
9089.32 754
9090.22 744
9091.12 774
9092.02 825
9092.92 733
9093.82 730
9094.72 675
9095.62 653
9096.52 746
9097.42 813
9098.32 812
9099.22 738
9100.13 742
9101.03 707
9101.93 708
9102.83 727
9103.73 758
9104.63 763
9105.53 770
9106.43 745
9107.33 732
9108.23 718
9109.13 777
9110.03 716
9110.93 723
9111.84 702
9112.74 717
9113.64 750
9114.54 776
9115.44 719
9116.34 736
9117.24 701
9118.14 711
9119.05 677
9119.95 704
9120.85 654
9121.75 734
9122.65 722
9123.55 667
9124.45 653
9125.36 666
9126.26 704
9127.16 780
9128.06 680
9128.96 721
9129.87 743
9130.77 794
9131.67 700
9132.57 683
9133.47 735
9134.38 607
9135.28 675
9136.18 704
9137.08 784
9137.98 689
9138.89 735
9139.79 683
9140.69 693
9141.59 765
9142.50 797
9143.40 740
9144.30 825
9145.21 718
9146.11 753
9147.01 737
9147.91 768
9148.82 724
9149.72 726
9150.62 751
9151.53 726
9152.43 693
9153.33 723
9154.23 709
9155.14 745
9156.04 767
9156.94 784
9157.85 780
9158.75 676
9159.65 749
9160.56 714
9161.46 693
9162.36 749
9163.27 762
9164.17 776
9165.08 748
9165.98 724
9166.88 767
9167.79 693
9168.69 671
9169.59 673
9170.50 684
9171.40 709
9172.31 729
9173.21 689
9174.11 759
9175.02 752
9175.92 712
9176.83 798
9177.73 720
9178.64 729
9179.54 677
9180.44 703
9181.35 724
9182.25 739
9183.16 735
9184.06 753
9184.97 822
9185.87 707
9186.78 725
9187.68 723
9188.59 676
9189.49 695
9190.40 731
9191.30 761
9192.21 728
9193.11 745
9194.02 642
9194.92 702
9195.83 750
9196.73 728
9197.64 759
9198.54 838
9199.45 782
9200.35 760
9201.26 812
9202.16 792
9203.07 822
9203.98 832
9204.88 770
9205.79 876
9206.69 723
9207.60 780
9208.50 809
9209.41 755
9210.32 809
9211.22 777
9212.13 699
9213.03 774
9213.94 793
9214.85 703
9215.75 747
9216.66 815
9217.57 757
9218.47 839
9219.38 858
9220.28 834
9221.19 825
9222.10 787
9223.00 784
9223.91 760
9224.82 712
9225.72 696
9226.63 768
9227.54 666
9228.44 690
9229.35 750
9230.26 699
9231.16 762
9232.07 779
9232.98 785
9233.89 760
9234.79 728
9235.70 769
9236.61 691
9237.51 714
9238.42 739
9239.33 717
9240.24 749
9241.14 778
9242.05 694
9242.96 723
9243.87 753
9244.77 666
9245.68 752
9246.59 728
9247.50 676
9248.40 700
9249.31 712
9250.22 728
9251.13 712
9252.04 736
9252.94 721
9253.85 692
9254.76 660
9255.67 706
9256.58 732
9257.48 766
9258.39 811
9259.30 679
9260.21 698
9261.12 672
9262.03 689
9262.94 733
9263.84 724
9264.75 717
9265.66 726
9266.57 730
9267.48 701
9268.39 710
9269.30 724
9270.20 666
9271.11 756
9272.02 734
9272.93 713
9273.84 741
9274.75 691
9275.66 691
9276.57 715
9277.48 781
9278.39 706
9279.30 746
9280.21 747
9281.11 697
9282.02 694
9282.93 725
9283.84 745
9284.75 765
9285.66 719
9286.57 686
9287.48 666
9288.39 752
9289.30 778
9290.21 737
9291.12 722
9292.03 753
9292.94 797
9293.85 759
9294.76 710
9295.67 741
9296.58 713
9297.49 702
9298.40 695
9299.31 719
9300.22 772
9301.13 731
9302.04 756
9302.95 727
9303.86 718
9304.77 719
9305.69 696
9306.60 736
9307.51 718
9308.42 708
9309.33 717
9310.24 776
9311.15 731
9312.06 713
9312.97 717
9313.88 754
9314.79 790
9315.70 712
9316.62 746
9317.53 805
9318.44 723
9319.35 774
9320.26 717
9321.17 777
9322.08 694
9322.99 708
9323.91 720
9324.82 853
9325.73 755
9326.64 742
9327.55 764
9328.46 722
9329.38 698
9330.29 719
9331.20 752
9332.11 712
9333.02 767
9333.94 748
9334.85 772
9335.76 772
9336.67 804
9337.58 707
9338.50 678
9339.41 768
9340.32 739
9341.23 763
9342.15 709
9343.06 674
9343.97 725
9344.88 725
9345.80 702
9346.71 716
9347.62 686
9348.53 712
9349.45 744
9350.36 703
9351.27 708
9352.18 716
9353.10 755
9354.01 754
9354.92 720
9355.84 820
9356.75 786
9357.66 786
9358.58 713
9359.49 755
9360.40 733
9361.32 759
9362.23 780
9363.14 766
9364.06 723
9364.97 761
9365.88 770
9366.80 794
9367.71 711
9368.62 675
9369.54 726
9370.45 762
9371.37 744
9372.28 747
9373.19 773
9374.11 783
9375.02 734
9375.94 733
9376.85 714
9377.76 791
9378.68 768
9379.59 764
9380.51 762
9381.42 745
9382.33 766
9383.25 737
9384.16 731
9385.08 814
9385.99 773
9386.91 799
9387.82 765
9388.74 808
9389.65 836
9390.57 819
9391.48 825
9392.40 799
9393.31 883
9394.23 906
9395.14 919
9396.06 843
9396.97 861
9397.89 891
9398.80 867
9399.72 836
9400.63 785
9401.55 804
9402.46 843
9403.38 791
9404.29 783
9405.21 832
9406.12 822
9407.04 806
9407.95 748
9408.87 783
9409.79 848
9410.70 816
9411.62 803
9412.53 789
9413.45 821
9414.36 761
9415.28 811
9416.20 758
9417.11 731
9418.03 813
9418.95 770
9419.86 797
9420.78 842
9421.69 812
9422.61 766
9423.53 817
9424.44 809
9425.36 793
9426.28 838
9427.19 838
9428.11 788
9429.03 791
9429.94 827
9430.86 812
9431.78 769
9432.69 829
9433.61 861
9434.53 865
9435.44 933
9436.36 971
9437.28 884
9438.19 872
9439.11 887
9440.03 863
9440.95 857
9441.86 853
9442.78 763
9443.70 845
9444.62 786
9445.53 850
9446.45 893
9447.37 892
9448.29 843
9449.20 870
9450.12 909
9451.04 1009
9451.96 1022
9452.87 1034
9453.79 1103
9454.71 1185
9455.63 1140
9456.55 1097
9457.46 1052
9458.38 1058
9459.30 976
9460.22 938
9461.14 930
9462.05 902
9462.97 816
9463.89 831
9464.81 885
9465.73 836
9466.65 913
9467.56 883
9468.48 903
9469.40 832
9470.32 875
9471.24 968
9472.16 924
9473.08 838
9473.99 843
9474.91 911
9475.83 892
9476.75 929
9477.67 988
9478.59 914
9479.51 905
9480.43 819
9481.35 885
9482.27 903
9483.19 954
9484.10 888
9485.02 901
9485.94 953
9486.86 930
9487.78 937
9488.70 972
9489.62 932
9490.54 877
9491.46 932
9492.38 983
9493.30 886
9494.22 867
9495.14 920
9496.06 938
9496.98 929
9497.90 864
9498.82 839
9499.74 873
9500.66 916
9501.58 860
9502.50 950
9503.42 892
9504.34 926
9505.26 917
9506.18 909
9507.10 934
9508.02 881
9508.94 960
9509.86 904
9510.78 949
9511.70 868
9512.63 877
9513.55 907
9514.47 892
9515.39 975
9516.31 922
9517.23 1038
9518.15 1054
9519.07 975
9519.99 1054
9520.91 981
9521.83 894
9522.76 962
9523.68 956
9524.60 1013
9525.52 1051
9526.44 935
9527.36 956
9528.28 1040
9529.21 1105
9530.13 1207
9531.05 1146
9531.97 1208
9532.89 1365
9533.81 1496
9534.74 1374
9535.66 1445
9536.58 1468
9537.50 1385
9538.42 1307
9539.35 1239
9540.27 1187
9541.19 1208
9542.11 1190
9543.03 1143
9543.96 1086
9544.88 1081
9545.80 1067
9546.72 984
9547.64 1014
9548.57 941
9549.49 946
9550.41 987
9551.33 993
9552.26 958
9553.18 940
9554.10 951
9555.03 1011
9555.95 913
9556.87 961
9557.79 991
9558.72 1027
9559.64 970
9560.56 1068
9561.49 1057
9562.41 1034
9563.33 993
9564.26 1010
9565.18 928
9566.10 978
9567.03 952
9567.95 978
9568.87 992
9569.80 936
9570.72 991
9571.64 960
9572.57 925
9573.49 987
9574.41 1066
9575.34 1039
9576.26 906
9577.18 910
9578.11 995
9579.03 911
9579.96 905
9580.88 967
9581.80 1010
9582.73 951
9583.65 895
9584.58 858
9585.50 827
9586.43 896
9587.35 963
9588.27 922
9589.20 928
9590.12 938
9591.05 915
9591.97 934
9592.90 904
9593.82 953
9594.75 962
9595.67 957
9596.60 1008
9597.52 1028
9598.45 998
9599.37 990
9600.29 906
9601.22 958
9602.14 1011
9603.07 991
9604.00 895
9604.92 876
9605.85 1026
9606.77 975
9607.70 1032
9608.62 1000
9609.55 1023
9610.47 1018
9611.40 991
9612.32 983
9613.25 1054
9614.17 1076
9615.10 1084
9616.03 1003
9616.95 1051
9617.88 1064
9618.80 1042
9619.73 1056
9620.65 1068
9621.58 1134
9622.51 1135
9623.43 1041
9624.36 1076
9625.29 1064
9626.21 1144
9627.14 1156
9628.06 1092
9628.99 1086
9629.92 1082
9630.84 1156
9631.77 1178
9632.70 1151
9633.62 1093
9634.55 1094
9635.48 1157
9636.40 1163
9637.33 1230
9638.26 1170
9639.18 1181
9640.11 1321
9641.04 1317
9641.96 1288
9642.89 1385
9643.82 1284
9644.74 1311
9645.67 1320
9646.60 1248
9647.53 1392
9648.45 1453
9649.38 1575
9650.31 1638
9651.24 1583
9652.16 1680
9653.09 1551
9654.02 1436
9654.95 1575
9655.87 1535
9656.80 1471
9657.73 1390
9658.66 1336
9659.58 1318
9660.51 1287
9661.44 1267
9662.37 1295
9663.30 1269
9664.22 1252
9665.15 1258
9666.08 1319
9667.01 1324
9667.94 1332
9668.86 1378
9669.79 1348
9670.72 1228
9671.65 1328
9672.58 1263
9673.51 1320
9674.43 1296
9675.36 1327
9676.29 1339
9677.22 1343
9678.15 1399
9679.08 1384
9680.01 1285
9680.94 1283
9681.86 1311
9682.79 1396
9683.72 1441
9684.65 1498
9685.58 1494
9686.51 1442
9687.44 1448
9688.37 1532
9689.30 1529
9690.23 1466
9691.16 1476
9692.08 1507
9693.01 1472
9693.94 1426
9694.87 1477
9695.80 1511
9696.73 1527
9697.66 1700
9698.59 1792
9699.52 1872
9700.45 1792
9701.38 1861
9702.31 1912
9703.24 1817
9704.17 1726
9705.10 1711
9706.03 1619
9706.96 1499
9707.89 1446
9708.82 1433
9709.75 1416
9710.68 1305
9711.61 1414
9712.54 1448
9713.47 1486
9714.40 1427
9715.33 1494
9716.26 1454
9717.19 1396
9718.12 1330
9719.06 1407
9719.99 1455
9720.92 1419
9721.85 1346
9722.78 1290
9723.71 1304
9724.64 1347
9725.57 1274
9726.50 1258
9727.43 1241
9728.36 1293
9729.30 1242
9730.23 1209
9731.16 1323
9732.09 1329
9733.02 1318
9733.95 1329
9734.88 1298
9735.81 1359
9736.75 1254
9737.68 1266
9738.61 1238
9739.54 1257
9740.47 1270
9741.40 1244
9742.34 1216
9743.27 1193
9744.20 1209
9745.13 1217
9746.06 1189
9747.00 1186
9747.93 1285
9748.86 1261
9749.79 1160
9750.72 1134
9751.66 1224
9752.59 1303
9753.52 1209
9754.45 1163
9755.39 1190
9756.32 1184
9757.25 1200
9758.18 1155
9759.12 1231
9760.05 1185
9760.98 1117
9761.91 1144
9762.85 1170
9763.78 1213
9764.71 1159
9765.64 1221
9766.58 1153
9767.51 1225
9768.44 1242
9769.38 1125
9770.31 1099
9771.24 1191
9772.18 1221
9773.11 1173
9774.04 1144
9774.98 1259
9775.91 1178
9776.84 1191
9777.78 1209
9778.71 1221
9779.64 1253
9780.58 1272
9781.51 1398
9782.44 1358
9783.38 1349
9784.31 1356
9785.25 1353
9786.18 1296
9787.11 1229
9788.05 1143
9788.98 1170
9789.92 1184
9790.85 1166
9791.78 1148
9792.72 1096
9793.65 1133
9794.59 1095
9795.52 1068
9796.46 1132
9797.39 1067
9798.32 1098
9799.26 1127
9800.19 1095
9801.13 1197
9802.06 1165
9803.00 1171
9803.93 1108
9804.87 1099
9805.80 1055
9806.74 1020
9807.67 1063
9808.61 983
9809.54 964
9810.48 979
9811.41 1034
9812.35 1054
9813.28 969
9814.22 967
9815.15 1035
9816.09 989
9817.02 961
9817.96 981
9818.89 999
9819.83 958
9820.76 939
9821.70 929
9822.64 900
9823.57 873
9824.51 894
9825.44 977
9826.38 911
9827.31 941
9828.25 972
9829.19 929
9830.12 918
9831.06 932
9831.99 992
9832.93 957
9833.87 975
9834.80 893
9835.74 903
9836.68 1021
9837.61 968
9838.55 1000
9839.48 991
9840.42 1015
9841.36 969
9842.29 972
9843.23 961
9844.17 968
9845.10 916
9846.04 916
9846.98 939
9847.91 979
9848.85 915
9849.79 884
9850.72 1002
9851.66 917
9852.60 966
9853.54 934
9854.47 916
9855.41 968
9856.35 850
9857.28 900
9858.22 952
9859.16 1053
9860.10 924
9861.03 991
9861.97 1033
9862.91 999
9863.85 1028
9864.78 992
9865.72 984
9866.66 950
9867.60 919
9868.54 895
9869.47 961
9870.41 927
9871.35 913
9872.29 905
9873.22 927
9874.16 905
9875.10 870
9876.04 899
9876.98 918
9877.92 907
9878.85 932
9879.79 917
9880.73 942
9881.67 925
9882.61 924
9883.55 904
9884.48 873
9885.42 988
9886.36 883
9887.30 847
9888.24 870
9889.18 866
9890.12 848
9891.06 761
9891.99 858
9892.93 885
9893.87 899
9894.81 834
9895.75 794
9896.69 891
9897.63 889
9898.57 886
9899.51 890
9900.45 918
9901.39 859
9902.33 850
9903.27 906
9904.20 890
9905.14 862
9906.08 822
9907.02 914
9907.96 895
9908.90 870
9909.84 933
9910.78 886
9911.72 856
9912.66 821
9913.60 875
9914.54 910
9915.48 837
9916.42 876
9917.36 884
9918.30 883
9919.24 891
9920.18 897
9921.12 912
9922.06 932
9923.00 941
9923.94 980
9924.88 974
9925.83 1089
9926.77 1262
9927.71 1340
9928.65 1327
9929.59 1415
9930.53 1449
9931.47 1384
9932.41 1326
9933.35 1238
9934.29 1139
9935.23 1055
9936.17 1019
9937.12 926
9938.06 929
9939.00 915
9939.94 848
9940.88 832
9941.82 861
9942.76 900
9943.70 886
9944.65 850
9945.59 929
9946.53 829
9947.47 809
9948.41 788
9949.35 798
9950.29 866
9951.24 807
9952.18 807
9953.12 796
9954.06 803
9955.00 752
9955.95 775
9956.89 810
9957.83 846
9958.77 904
9959.71 858
9960.66 842
9961.60 779
9962.54 792
9963.48 834
9964.43 843
9965.37 802
9966.31 822
9967.25 872
9968.20 810
9969.14 815
9970.08 758
9971.02 844
9971.97 805
9972.91 762
9973.85 807
9974.79 786
9975.74 720
9976.68 675
9977.62 704
9978.57 739
9979.51 720
9980.45 746
9981.40 738
9982.34 720
9983.28 792
9984.23 737
9985.17 797
9986.11 737
9987.06 680
9988.00 808
9988.94 730
9989.89 711
9990.83 772
9991.77 755
9992.72 751
9993.66 817
9994.60 795
9995.55 760
9996.49 717
9997.44 761
9998.38 733
9999.32 700
10000.27 751
10001.21 765
10002.16 741
10003.10 737
10004.04 739
10004.99 784
10005.93 811
10006.88 760
10007.82 759
10008.77 854
10009.71 782
10010.66 788
10011.60 733
10012.54 778
10013.49 715
10014.43 733
10015.38 770
10016.32 784
10017.27 741
10018.21 737
10019.16 712
10020.10 718
10021.05 762
10021.99 761
10022.94 774
10023.88 808
10024.83 805
10025.77 810
10026.72 740
10027.67 732
10028.61 726
10029.56 765
10030.50 773
10031.45 793
10032.39 790
10033.34 774
10034.28 744
10035.23 695
10036.18 715
10037.12 751
10038.07 687
10039.01 749
10039.96 739
10040.90 729
10041.85 704
10042.80 757
10043.74 813
10044.69 792
10045.64 704
10046.58 711
10047.53 742
10048.47 762
10049.42 720
10050.37 673
10051.31 694
10052.26 710
10053.21 656
10054.15 659
10055.10 667
10056.05 709
10056.99 735
10057.94 645
10058.89 671
10059.83 695
10060.78 708
10061.73 691
10062.67 695
10063.62 699
10064.57 679
10065.52 677
10066.46 697
10067.41 698
10068.36 723
10069.30 756
10070.25 725
10071.20 712
10072.15 710
10073.09 647
10074.04 651
10074.99 728
10075.94 704
10076.88 684
10077.83 694
10078.78 715
10079.73 702
10080.68 658
10081.62 642
10082.57 656
10083.52 695
10084.47 701
10085.42 718
10086.36 743
10087.31 747
10088.26 703
10089.21 683
10090.16 691
10091.11 742
10092.05 738
10093.00 682
10093.95 729
10094.90 693
10095.85 706
10096.80 693
10097.75 708
10098.69 695
10099.64 708
10100.59 762
10101.54 678
10102.49 697
10103.44 689
10104.39 697
10105.34 646
10106.28 619
10107.23 657
10108.18 649
10109.13 622
10110.08 669
10111.03 670
10111.98 683
10112.93 654
10113.88 650
10114.83 700
10115.78 692
10116.73 687
10117.68 623
10118.63 651
10119.58 707
10120.53 688
10121.48 681
10122.43 607
10123.38 649
10124.33 667
10125.28 660
10126.23 646
10127.18 669
10128.13 660
10129.08 701
10130.03 699
10130.98 636
10131.93 602
10132.88 637
10133.83 662
10134.78 679
10135.73 693
10136.68 703
10137.63 695
10138.58 627
10139.53 647
10140.48 655
10141.43 683
10142.38 707
10143.33 661
10144.28 717
10145.23 715
10146.19 686
10147.14 667
10148.09 627
10149.04 606
10149.99 626
10150.94 598
10151.89 668
10152.84 674
10153.79 673
10154.75 746
10155.70 673
10156.65 693
10157.60 653
10158.55 669
10159.50 662
10160.46 646
10161.41 679
10162.36 652
10163.31 669
10164.26 718
10165.21 734
10166.17 707
10167.12 688
10168.07 738
10169.02 638
10169.97 741
10170.93 696
10171.88 704
10172.83 726
10173.78 713
10174.73 742
10175.69 693
10176.64 707
10177.59 661
10178.54 653
10179.50 692
10180.45 687
10181.40 685
10182.35 736
10183.31 742
10184.26 727
10185.21 742
10186.17 753
10187.12 757
10188.07 624
10189.02 701
10189.98 745
10190.93 712
10191.88 700
10192.84 740
10193.79 736
10194.74 783
10195.70 714
10196.65 759
10197.60 769
10198.56 788
10199.51 741
10200.46 702
10201.42 719
10202.37 723
10203.32 749
10204.28 704
10205.23 685
10206.18 733
10207.14 713
10208.09 778
10209.05 855
10210.00 780
10210.95 747
10211.91 811
10212.86 780
10213.82 753
10214.77 713
10215.72 750
10216.68 757
10217.63 757
10218.59 724
10219.54 784
10220.50 723
10221.45 701
10222.41 695
10223.36 710
10224.31 755
10225.27 734
10226.22 731
10227.18 739
10228.13 728
10229.09 714
10230.04 740
10231.00 740
10231.95 737
10232.91 776
10233.86 822
10234.82 783
10235.77 837
10236.73 904
10237.68 849
10238.64 962
10239.59 889
10240.55 889
10241.50 860
10242.46 868
10243.42 820
10244.37 813
10245.33 793
10246.28 822
10247.24 760
10248.19 730
10249.15 677
10250.11 768
10251.06 719
10252.02 756
10252.97 736
10253.93 732
10254.89 729
10255.84 743
10256.80 663
10257.75 655
10258.71 678
10259.67 677
10260.62 638
10261.58 644
10262.54 667
10263.49 685
10264.45 721
10265.40 741
10266.36 596
10267.32 593
10268.27 641
10269.23 732
10270.19 684
10271.14 718
10272.10 702
10273.06 723
10274.02 673
10274.97 637
10275.93 720
10276.89 606
10277.84 615
10278.80 696
10279.76 681
10280.71 668
10281.67 634
10282.63 639
10283.59 611
10284.54 643
10285.50 705
10286.46 684
10287.42 673
10288.37 664
10289.33 647
10290.29 606
10291.25 680
10292.21 670
10293.16 614
10294.12 660
10295.08 669
10296.04 632
10296.99 681
10297.95 642
10298.91 677
10299.87 669
10300.83 645
10301.79 655
10302.74 668
10303.70 670
10304.66 603
10305.62 578
10306.58 609
10307.54 636
10308.49 652
10309.45 632
10310.41 621
10311.37 687
10312.33 710
10313.29 679
10314.25 611
10315.21 641
10316.16 628
10317.12 607
10318.08 643
10319.04 708
10320.00 622
10320.96 610
10321.92 654
10322.88 645
10323.84 670
10324.80 619
10325.76 615
10326.71 651
10327.67 720
10328.63 671
10329.59 617
10330.55 712
10331.51 734
10332.47 684
10333.43 664
10334.39 654
10335.35 677
10336.31 657
10337.27 663
10338.23 639
10339.19 596
10340.15 623
10341.11 602
10342.07 665
10343.03 663
10343.99 616
10344.95 649
10345.91 596
10346.87 604
10347.83 581
10348.79 604
10349.75 604
10350.71 606
10351.67 655
10352.63 608
10353.60 643
10354.56 640
10355.52 615
10356.48 626
10357.44 674
10358.40 669
10359.36 672
10360.32 606
10361.28 588
10362.24 580
10363.20 587
10364.17 555
10365.13 603
10366.09 617
10367.05 644
10368.01 617
10368.97 665
10369.93 583
10370.89 646
10371.86 643
10372.82 585
10373.78 607
10374.74 604
10375.70 569
10376.66 597
10377.63 632
10378.59 619
10379.55 617
10380.51 548
10381.47 568
10382.44 603
10383.40 607
10384.36 582
10385.32 644
10386.28 632
10387.25 637
10388.21 633
10389.17 653
10390.13 605
10391.10 559
10392.06 600
10393.02 584
10393.98 624
10394.94 591
10395.91 621
10396.87 595
10397.83 613
10398.80 569
10399.76 656
10400.72 635
10401.68 627
10402.65 619
10403.61 607
10404.57 614
10405.54 589
10406.50 658
10407.46 602
10408.43 577
10409.39 616
10410.35 597
10411.32 650
10412.28 666
10413.24 685
10414.21 667
10415.17 691
10416.13 758
10417.10 771
10418.06 807
10419.02 801
10419.99 865
10420.95 862
10421.91 911
10422.88 903
10423.84 795
10424.81 883
10425.77 845
10426.73 849
10427.70 745
10428.66 682
10429.63 659
10430.59 661
10431.56 710
10432.52 692
10433.48 652
10434.45 680
10435.41 658
10436.38 625
10437.34 634
10438.31 609
10439.27 594
10440.24 639
10441.20 662
10442.16 634
10443.13 605
10444.09 587
10445.06 552
10446.02 588
10446.99 572
10447.95 615
10448.92 630
10449.88 640
10450.85 589
10451.81 623
10452.78 630
10453.75 625
10454.71 595
10455.68 690
10456.64 674
10457.61 617
10458.57 630
10459.54 638
10460.50 623
10461.47 621
10462.43 632
10463.40 628
10464.37 643
10465.33 586
10466.30 635
10467.26 643
10468.23 619
10469.20 601
10470.16 617
10471.13 645
10472.09 671
10473.06 658
10474.03 643
10474.99 613
10475.96 579
10476.93 609
10477.89 661
10478.86 614
10479.82 583
10480.79 598
10481.76 649
10482.72 654
10483.69 586
10484.66 574
10485.62 618
10486.59 539
10487.56 546
10488.52 615
10489.49 615
10490.46 602
10491.43 670
10492.39 683
10493.36 666
10494.33 637
10495.29 624
10496.26 667
10497.23 674
10498.20 617
10499.16 634
10500.13 652
10501.10 669
10502.07 652
10503.03 639
10504.00 599
10504.97 613
10505.94 627
10506.90 600
10507.87 600
10508.84 562
10509.81 608
10510.78 654
10511.74 630
10512.71 641
10513.68 654
10514.65 631
10515.62 664
10516.58 638
10517.55 605
10518.52 599
10519.49 607
10520.46 651
10521.43 603
10522.39 603
10523.36 622
10524.33 598
10525.30 592
10526.27 640
10527.24 591
10528.21 613
10529.17 623
10530.14 621
10531.11 576
10532.08 600
10533.05 598
10534.02 628
10534.99 603
10535.96 693
10536.93 590
10537.90 598
10538.86 631
10539.83 600
10540.80 604
10541.77 603
10542.74 680
10543.71 706
10544.68 681
10545.65 703
10546.62 717
10547.59 680
10548.56 648
10549.53 648
10550.50 650
10551.47 704
10552.44 692
10553.41 588
10554.38 696
10555.35 752
10556.32 717
10557.29 719
10558.26 747
10559.23 811
10560.20 845
10561.17 810
10562.14 882
10563.11 908
10564.08 856
10565.05 804
10566.02 785
10566.99 786
10567.96 784
10568.93 691
10569.90 760
10570.87 700
10571.84 691
10572.82 644
10573.79 674
10574.76 650
10575.73 600
10576.70 705
10577.67 739
10578.64 612
10579.61 625
10580.58 595
10581.55 588
10582.53 629
10583.50 645
10584.47 685
10585.44 671
10586.41 646
10587.38 627
10588.35 640
10589.33 669
10590.30 643
10591.27 660
10592.24 711
10593.21 713
10594.18 614
10595.16 726
10596.13 668
10597.10 717
10598.07 674
10599.04 686
10600.01 639
10600.99 710
10601.96 751
10602.93 706
10603.90 650
10604.88 671
10605.85 664
10606.82 631
10607.79 640
10608.77 578
10609.74 625
10610.71 634
10611.68 658
10612.66 625
10613.63 621
10614.60 664
10615.57 571
10616.55 660
10617.52 664
10618.49 627
10619.46 637
10620.44 662
10621.41 654
10622.38 638
10623.36 737
10624.33 675
10625.30 697
10626.28 657
10627.25 630
10628.22 630
10629.20 661
10630.17 726
10631.14 685
10632.12 632
10633.09 715
10634.06 659
10635.04 652
10636.01 602
10636.99 672
10637.96 717
10638.93 845
10639.91 907
10640.88 927
10641.85 817
10642.83 760
10643.80 847
10644.78 769
10645.75 686
10646.72 694
10647.70 686
10648.67 638
10649.65 663
10650.62 628
10651.60 632
10652.57 682
10653.55 586
10654.52 653
10655.49 713
10656.47 651
10657.44 634
10658.42 652
10659.39 666
10660.37 686
10661.34 728
10662.32 634
10663.29 615
10664.27 647
10665.24 669
10666.22 611
10667.19 606
10668.17 634
10669.14 620
10670.12 610
10671.09 642
10672.07 643
10673.04 625
10674.02 649
10675.00 678
10675.97 643
10676.95 600
10677.92 612
10678.90 651
10679.87 636
10680.85 631
10681.82 623
10682.80 646
10683.78 676
10684.75 635
10685.73 651
10686.70 673
10687.68 715
10688.66 653
10689.63 620
10690.61 648
10691.58 611
10692.56 606
10693.54 588
10694.51 661
10695.49 618
10696.47 580
10697.44 581
10698.42 621
10699.40 664
10700.37 645
10701.35 619
10702.33 615
10703.30 637
10704.28 596
10705.26 571
10706.23 577
10707.21 550
10708.19 576
10709.16 541
10710.14 558
10711.12 574
10712.10 549
10713.07 553
10714.05 573
10715.03 568
10716.01 568
10716.98 570
10717.96 570
10718.94 582
10719.91 601
10720.89 587
10721.87 606
10722.85 581
10723.83 611
10724.80 595
10725.78 605
10726.76 649
10727.74 641
10728.71 612
10729.69 583
10730.67 571
10731.65 564
10732.63 553
10733.60 547
10734.58 524
10735.56 584
10736.54 609
10737.52 627
10738.50 582
10739.47 599
10740.45 536
10741.43 544
10742.41 557
10743.39 569
10744.37 576
10745.35 593
10746.32 589
10747.30 555
10748.28 554
10749.26 577
10750.24 622
10751.22 550
10752.20 569
10753.18 513
10754.16 502
10755.14 578
10756.11 551
10757.09 595
10758.07 558
10759.05 502
10760.03 594
10761.01 620
10761.99 544
10762.97 536
10763.95 558
10764.93 563
10765.91 606
10766.89 630
10767.87 549
10768.85 602
10769.83 555
10770.81 521
10771.79 544
10772.77 547
10773.75 542
10774.73 587
10775.71 602
10776.69 601
10777.67 584
10778.65 609
10779.63 537
10780.61 540
10781.59 607
10782.57 535
10783.55 606
10784.53 627
10785.51 587
10786.49 593
10787.47 584
10788.45 577
10789.43 598
10790.41 574
10791.39 575
10792.38 581
10793.36 563
10794.34 566
10795.32 575
10796.30 562
10797.28 556
10798.26 599
10799.24 580
10800.22 525
10801.21 563
10802.19 594
10803.17 586
10804.15 594
10805.13 544
10806.11 540
10807.09 558
10808.07 512
10809.06 576
10810.04 588
10811.02 555
10812.00 583
10812.98 594
10813.97 548
10814.95 504
10815.93 550
10816.91 544
10817.89 578
10818.87 616
10819.86 589
10820.84 612
10821.82 555
10822.80 589
10823.79 539
10824.77 581
10825.75 554
10826.73 573
10827.72 593
10828.70 548
10829.68 604
10830.66 595
10831.65 615
10832.63 635
10833.61 564
10834.59 593
10835.58 605
10836.56 636
10837.54 595
10838.52 552
10839.51 554
10840.49 608
10841.47 594
10842.46 548
10843.44 607
10844.42 600
10845.41 625
10846.39 570
10847.37 626
10848.36 607
10849.34 616
10850.32 596
10851.31 617
10852.29 585
10853.27 557
10854.26 632
10855.24 576
10856.23 603
10857.21 626
10858.19 610
10859.18 610
10860.16 577
10861.14 642
10862.13 628
10863.11 612
10864.10 624
10865.08 646
10866.07 588
10867.05 627
10868.03 572
10869.02 583
10870.00 582
10870.99 576
10871.97 622
10872.96 684
10873.94 698
10874.92 658
10875.91 670
10876.89 620
10877.88 648
10878.86 671
10879.85 630
10880.83 695
10881.82 664
10882.80 696
10883.79 660
10884.77 689
10885.76 689
10886.74 708
10887.73 641
10888.71 673
10889.70 723
10890.68 705
10891.67 755
10892.65 680
10893.64 689
10894.63 736
10895.61 735
10896.60 720
10897.58 625
10898.57 630
10899.55 597
10900.54 630
10901.53 691
10902.51 773
10903.50 729
10904.48 703
10905.47 711
10906.46 755
10907.44 719
10908.43 741
10909.41 720
10910.40 708
10911.39 751
10912.37 785
10913.36 681
10914.34 715
10915.33 755
10916.32 713
10917.30 721
10918.29 755
10919.28 722
10920.26 789
10921.25 788
10922.24 768
10923.22 811
10924.21 773
10925.20 806
10926.18 764
10927.17 760
10928.16 793
10929.15 782
10930.13 739
10931.12 791
10932.11 766
10933.09 770
10934.08 759
10935.07 784
10936.06 781
10937.04 819
10938.03 784
10939.02 776
10940.01 805
10940.99 834
10941.98 830
10942.97 894
10943.96 872
10944.94 913
10945.93 969
10946.92 962
10947.91 880
10948.90 881
10949.88 853
10950.87 921
10951.86 971
10952.85 952
10953.84 911
10954.82 968
10955.81 997
10956.80 1052
10957.79 1040
10958.78 1105
10959.77 1144
10960.75 1149
10961.74 1166
10962.73 1217
10963.72 1179
10964.71 1134
10965.70 1042
10966.69 1043
10967.68 1067
10968.66 1030
10969.65 1007
10970.64 1032
10971.63 980
10972.62 922
10973.61 821
10974.60 890
10975.59 890
10976.58 916
10977.57 868
10978.55 882
10979.54 920
10980.53 879
10981.52 844
10982.51 848
10983.50 918
10984.49 939
10985.48 984
10986.47 989
10987.46 922
10988.45 954
10989.44 983
10990.43 1004
10991.42 944
10992.41 966
10993.40 1004
10994.39 945
10995.38 1046
10996.37 1143
10997.36 1293
10998.35 1312
10999.34 1412
11000.33 1502
11001.32 1500
11002.31 1533
11003.30 1515
11004.29 1424
11005.28 1343
11006.27 1273
11007.26 1216
11008.25 1196
11009.24 1045
11010.24 1023
11011.23 1020
11012.22 957
11013.21 988
11014.20 953
11015.19 943
11016.18 897
11017.17 939
11018.16 867
11019.15 806
11020.14 775
11021.14 837
11022.13 860
11023.12 808
11024.11 896
11025.10 830
11026.09 805
11027.08 775
11028.08 819
11029.07 811
11030.06 829
11031.05 755
11032.04 849
11033.03 842
11034.03 792
11035.02 763
11036.01 799
11037.00 804
11037.99 806
11038.99 844
11039.98 801
11040.97 776
11041.96 715
11042.95 714
11043.95 741
11044.94 747
11045.93 826
11046.92 767
11047.92 757
11048.91 774
11049.90 705
11050.89 660
11051.89 714
11052.88 669
11053.87 688
11054.86 695
11055.86 758
11056.85 726
11057.84 685
11058.83 648
11059.83 703
11060.82 781
11061.81 714
11062.81 713
11063.80 724
11064.79 701
11065.79 713
11066.78 721
11067.77 748
11068.77 659
11069.76 722
11070.75 693
11071.75 661
11072.74 663
11073.73 749
11074.73 720
11075.72 735
11076.71 734
11077.71 745
11078.70 720
11079.70 663
11080.69 691
11081.68 699
11082.68 714
11083.67 736
11084.67 717
11085.66 688
11086.65 663
11087.65 662
11088.64 658
11089.64 743
11090.63 696
11091.63 646
11092.62 714
11093.61 685
11094.61 644
11095.60 674
11096.60 660
11097.59 663
11098.59 708
11099.58 691
11100.58 702
11101.57 704
11102.57 681
11103.56 716
11104.56 710
11105.55 695
11106.55 698
11107.54 660
11108.54 663
11109.53 654
11110.53 690
11111.52 610
11112.52 621
11113.51 623
11114.51 671
11115.50 665
11116.50 653
11117.49 624
11118.49 619
11119.49 620
11120.48 646
11121.48 680
11122.47 668
11123.47 659
11124.46 623
11125.46 650
11126.46 643
11127.45 594
11128.45 630
11129.44 575
11130.44 650
11131.44 619
11132.43 680
11133.43 666
11134.43 661
11135.42 642
11136.42 630
11137.41 606
11138.41 581
11139.41 593
11140.40 662
11141.40 589
11142.40 623
11143.39 620
11144.39 645
11145.39 643
11146.38 602
11147.38 615
11148.38 683
11149.38 689
11150.37 634
11151.37 600
11152.37 662
11153.36 658
11154.36 672
11155.36 700
11156.36 665
11157.35 673
11158.35 709
11159.35 655
11160.34 658
11161.34 577
11162.34 621
11163.34 615
11164.33 589
11165.33 590
11166.33 584
11167.33 616
11168.33 580
11169.32 559
11170.32 614
11171.32 601
11172.32 566
11173.32 569
11174.31 633
11175.31 544
11176.31 570
11177.31 563
11178.31 584
11179.30 607
11180.30 621
11181.30 533
11182.30 577
11183.30 534
11184.30 577
11185.30 564
11186.29 590
11187.29 624
11188.29 550
11189.29 621
11190.29 618
11191.29 568
11192.29 593
11193.29 606
11194.28 571
11195.28 542
11196.28 561
11197.28 595
11198.28 613
11199.28 607
11200.28 534
11201.28 554
11202.28 567
11203.28 574
11204.28 625
11205.28 602
11206.28 583
11207.28 618
11208.28 612
11209.27 601
11210.27 604
11211.27 612
11212.27 591
11213.27 591
11214.27 582
11215.27 614
11216.27 618
11217.27 563
11218.27 591
11219.27 613
11220.27 622
11221.27 600
11222.27 622
11223.27 551
11224.27 570
11225.28 550
11226.28 588
11227.28 538
11228.28 559
11229.28 534
11230.28 552
11231.28 608
11232.28 611
11233.28 601
11234.28 595
11235.28 566
11236.28 626
11237.28 558
11238.28 582
11239.28 580
11240.29 563
11241.29 641
11242.29 606
11243.29 581
11244.29 623
11245.29 649
11246.29 640
11247.29 649
11248.30 625
11249.30 600
11250.30 672
11251.30 596
11252.30 568
11253.30 587
11254.31 574
11255.31 653
11256.31 558
11257.31 595
11258.31 592
11259.31 590
11260.32 630
11261.32 578
11262.32 580
11263.32 568
11264.32 599
11265.33 604
11266.33 573
11267.33 630
11268.33 625
11269.34 608
11270.34 590
11271.34 574
11272.34 553
11273.35 595
11274.35 574
11275.35 608
11276.35 649
11277.36 620
11278.36 605
11279.36 603
11280.36 680
11281.37 667
11282.37 725
11283.37 675
11284.38 645
11285.38 643
11286.38 664
11287.38 643
11288.39 610
11289.39 608
11290.39 625
11291.40 586
11292.40 604
11293.40 532
11294.41 611
11295.41 595
11296.41 616
11297.42 658
11298.42 632
11299.43 704
11300.43 582
11301.43 659
11302.44 705
11303.44 608
11304.44 626
11305.45 639
11306.45 654
11307.46 702
11308.46 640
11309.47 646
11310.47 659
11311.47 559
11312.48 654
11313.48 590
11314.49 631
11315.49 610
11316.50 590
11317.50 635
11318.50 649
11319.51 666
11320.51 616
11321.52 617
11322.52 657
11323.53 692
11324.53 710
11325.54 641
11326.54 641
11327.55 632
11328.55 665
11329.56 650
11330.56 666
11331.57 692
11332.57 657
11333.58 777
11334.58 740
11335.59 745
11336.59 713
11337.60 742
11338.60 834
11339.61 785
11340.61 816
11341.62 781
11342.63 889
11343.63 865
11344.64 769
11345.64 741
11346.65 730
11347.65 701
11348.66 736
11349.67 648
11350.67 670
11351.68 688
11352.68 725
11353.69 698
11354.70 663
11355.70 612
11356.71 682
11357.72 703
11358.72 632
11359.73 644
11360.73 609
11361.74 592
11362.75 675
11363.75 651
11364.76 594
11365.77 658
11366.77 591
11367.78 615
11368.79 626
11369.79 578
11370.80 615
11371.81 591
11372.81 622
11373.82 647
11374.83 613
11375.84 621
11376.84 563
11377.85 627
11378.86 634
11379.86 607
11380.87 579
11381.88 602
11382.89 626
11383.89 640
11384.90 626
11385.91 657
11386.92 613
11387.92 598
11388.93 599
11389.94 559
11390.95 594
11391.95 624
11392.96 584
11393.97 582
11394.98 551
11395.99 582
11396.99 586
11398.00 576
11399.01 594
11400.02 645
11401.03 602
11402.03 572
11403.04 568
11404.05 621
11405.06 531
11406.07 590
11407.08 622
11408.09 600
11409.09 625
11410.10 615
11411.11 595
11412.12 574
11413.13 657
11414.14 633
11415.15 554
11416.15 581
11417.16 658
11418.17 550
11419.18 573
11420.19 639
11421.20 615
11422.21 589
11423.22 629
11424.23 595
11425.24 546
11426.25 626
11427.26 609
11428.26 615
11429.27 649
11430.28 653
11431.29 622
11432.30 637
11433.31 679
11434.32 603
11435.33 634
11436.34 576
11437.35 601
11438.36 578
11439.37 595
11440.38 525
11441.39 577
11442.40 559
11443.41 550
11444.42 584
11445.43 597
11446.44 634
11447.45 604
11448.46 660
11449.47 611
11450.48 580
11451.49 585
11452.50 619
11453.51 605
11454.52 621
11455.53 581
11456.55 597
11457.56 594
11458.57 647
11459.58 607
11460.59 590
11461.60 586
11462.61 586
11463.62 593
11464.63 612
11465.64 610
11466.65 580
11467.67 607
11468.68 636
11469.69 579
11470.70 577
11471.71 697
11472.72 640
11473.73 657
11474.74 604
11475.76 586
11476.77 608
11477.78 621
11478.79 586
11479.80 557
11480.81 617
11481.83 600
11482.84 658
11483.85 694
11484.86 625
11485.87 616
11486.89 595
11487.90 621
11488.91 636
11489.92 608
11490.93 675
11491.95 650
11492.96 645
11493.97 613
11494.98 610
11496.00 627
11497.01 652
11498.02 570
11499.03 568
11500.05 594
11501.06 605
11502.07 579
11503.08 597
11504.10 636
11505.11 600
11506.12 675
11507.13 607
11508.15 654
11509.16 625
11510.17 637
11511.19 615
11512.20 604
11513.21 622
11514.23 609
11515.24 592
11516.25 633
11517.27 611
11518.28 592
11519.29 617
11520.31 607
11521.32 605
11522.33 556
11523.35 626
11524.36 618
11525.37 663
11526.39 690
11527.40 615
11528.42 634
11529.43 711
11530.44 650
11531.46 643
11532.47 622
11533.48 675
11534.50 698
11535.51 674
11536.53 682
11537.54 690
11538.56 721
11539.57 690
11540.58 701
11541.60 645
11542.61 745
11543.63 690
11544.64 657
11545.66 687
11546.67 697
11547.69 757
11548.70 690
11549.72 680
11550.73 744
11551.75 738
11552.76 750
11553.78 767
11554.79 746
11555.81 810
11556.82 790
11557.84 797
11558.85 774
11559.87 770
11560.88 693
11561.90 783
11562.91 787
11563.93 781
11564.94 804
11565.96 806
11566.97 757
11567.99 806
11569.00 870
11570.02 833
11571.04 826
11572.05 807
11573.07 834
11574.08 847
11575.10 828
11576.11 914
11577.13 1006
11578.15 938
11579.16 939
11580.18 1004
11581.20 1004
11582.21 1037
11583.23 973
11584.24 953
11585.26 1031
11586.28 1088
11587.29 1162
11588.31 1015
11589.33 981
11590.34 1086
11591.36 1143
11592.38 1222
11593.39 1315
11594.41 1417
11595.43 1537
11596.44 1588
11597.46 1859
11598.48 2094
11599.49 2192
11600.51 2344
11601.53 2489
11602.54 2341
11603.56 2246
11604.58 2090
11605.60 1927
11606.61 1739
11607.63 1620
11608.65 1424
11609.67 1300
11610.68 1200
11611.70 1079
11612.72 1006
11613.74 993
11614.75 1027
11615.77 1016
11616.79 956
11617.81 880
11618.82 868
11619.84 874
11620.86 906
11621.88 879
11622.90 853
11623.91 863
11624.93 861
11625.95 869
11626.97 814
11627.99 801
11629.00 806
11630.02 852
11631.04 779
11632.06 820
11633.08 820
11634.10 796
11635.11 849
11636.13 785
11637.15 779
11638.17 821
11639.19 851
11640.21 818
11641.23 879
11642.25 852
11643.26 821
11644.28 805
11645.30 776
11646.32 856
11647.34 798
11648.36 809
11649.38 768
11650.40 761
11651.42 768
11652.44 707
11653.46 667
11654.47 683
11655.49 705
11656.51 734
11657.53 767
11658.55 738
11659.57 718
11660.59 716
11661.61 707
11662.63 725
11663.65 720
11664.67 688
11665.69 740
11666.71 811
11667.73 732
11668.75 750
11669.77 760
11670.79 738
11671.81 731
11672.83 784
11673.85 810
11674.87 806
11675.89 752
11676.91 756
11677.93 747
11678.95 790
11679.97 800
11680.99 783
11682.01 766
11683.03 776
11684.06 772
11685.08 760
11686.10 750
11687.12 760
11688.14 778
11689.16 699
11690.18 769
11691.20 755
11692.22 744
11693.24 792
11694.26 709
11695.29 661
11696.31 708
11697.33 695
11698.35 716
11699.37 724
11700.39 670
11701.41 702
11702.43 735
11703.46 655
11704.48 693
11705.50 678
11706.52 650
11707.54 741
11708.56 700
11709.59 698
11710.61 693
11711.63 673
11712.65 679
11713.67 681
11714.70 655
11715.72 654
11716.74 680
11717.76 637
11718.78 666
11719.81 643
11720.83 655
11721.85 620
11722.87 615
11723.90 658
11724.92 674
11725.94 654
11726.96 635
11727.99 633
11729.01 585
11730.03 635
11731.05 607
11732.08 649
11733.10 592
11734.12 625
11735.15 609
11736.17 623
11737.19 633
11738.21 639
11739.24 602
11740.26 631
11741.28 587
11742.31 543
11743.33 587
11744.35 600
11745.38 590
11746.40 585
11747.42 632
11748.45 649
11749.47 609
11750.49 633
11751.52 612
11752.54 607
11753.56 641
11754.59 619
11755.61 670
11756.64 591
11757.66 574
11758.68 576
11759.71 628
11760.73 585
11761.76 580
11762.78 605
11763.80 621
11764.83 547
11765.85 627
11766.88 536
11767.90 511
11768.93 566
11769.95 543
11770.97 566
11772.00 585
11773.02 570
11774.05 579
11775.07 571
11776.10 575
11777.12 597
11778.15 626
11779.17 530
11780.20 529
11781.22 535
11782.25 541
11783.27 552
11784.30 556
11785.32 531
11786.35 533
11787.37 546
11788.40 539
11789.42 537
11790.45 539
11791.47 574
11792.50 564
11793.52 541
11794.55 617
11795.57 615
11796.60 569
11797.63 550
11798.65 508
11799.68 535
11800.70 530
11801.73 544
11802.75 561
11803.78 504
11804.81 527
11805.83 530
11806.86 513
11807.88 574
11808.91 513
11809.94 502
11810.96 494
11811.99 538
11813.02 555
11814.04 582
11815.07 515
11816.09 519
11817.12 529
11818.15 534
11819.17 570
11820.20 548
11821.23 515
11822.25 472
11823.28 547
11824.31 523
11825.33 550
11826.36 555
11827.39 599
11828.42 636
11829.44 554
11830.47 587
11831.50 543
11832.52 574
11833.55 612
11834.58 547
11835.61 553
11836.63 534
11837.66 600
11838.69 574
11839.71 554
11840.74 538
11841.77 513
11842.80 579
11843.83 606
11844.85 592
11845.88 525
11846.91 569
11847.94 572
11848.96 548
11849.99 528
11851.02 548
11852.05 550
11853.08 539
11854.10 492
11855.13 559
11856.16 559
11857.19 523
11858.22 584
11859.24 565
11860.27 562
11861.30 545
11862.33 565
11863.36 563
11864.39 558
11865.42 553
11866.44 552
11867.47 563
11868.50 570
11869.53 568
11870.56 603
11871.59 631
11872.62 573
11873.65 565
11874.67 587
11875.70 620
11876.73 543
11877.76 526
11878.79 533
11879.82 586
11880.85 590
11881.88 600
11882.91 583
11883.94 549
11884.97 574
11886.00 523
11887.03 552
11888.06 575
11889.09 617
11890.11 587
11891.14 584
11892.17 566
11893.20 546
11894.23 576
11895.26 607
11896.29 622
11897.32 577
11898.35 595
11899.38 572
11900.41 591
11901.44 586
11902.47 578
11903.50 608
11904.53 636
11905.56 588
11906.59 632
11907.63 647
11908.66 629
11909.69 627
11910.72 618
11911.75 645
11912.78 666
11913.81 665
11914.84 608
11915.87 625
11916.90 632
11917.93 598
11918.96 605
11919.99 596
11921.02 596
11922.06 620
11923.09 637
11924.12 655
11925.15 639
11926.18 672
11927.21 657
11928.24 731
11929.27 739
11930.31 694
11931.34 762
11932.37 816
11933.40 787
11934.43 768
11935.46 774
11936.49 805
11937.53 777
11938.56 762
11939.59 700
11940.62 715
11941.65 670
11942.69 614
11943.72 644
11944.75 605
11945.78 568
11946.81 556
11947.85 553
11948.88 551
11949.91 614
11950.94 562
11951.97 594
11953.01 619
11954.04 578
11955.07 572
11956.10 586
11957.14 609
11958.17 551
11959.20 554
11960.24 649
11961.27 571
11962.30 560
11963.33 594
11964.37 591
11965.40 530
11966.43 562
11967.47 562
11968.50 562
11969.53 568
11970.56 571
11971.60 561
11972.63 636
11973.66 579
11974.70 582
11975.73 619
11976.76 599
11977.80 552
11978.83 598
11979.86 571
11980.90 579
11981.93 544
11982.97 560
11984.00 560
11985.03 611
11986.07 627
11987.10 587
11988.13 599
11989.17 586
11990.20 597
11991.24 590
11992.27 580
11993.30 561
11994.34 536
11995.37 547
11996.41 537
11997.44 517
11998.48 538
11999.51 606
12000.54 622
12001.58 621
12002.61 576
12003.65 606
12004.68 620
12005.72 596
12006.75 592
12007.79 639
12008.82 615
12009.86 658
12010.89 638
12011.93 598
12012.96 525
12014.00 599
12015.03 587
12016.07 606
12017.10 631
12018.14 624
12019.17 674
12020.21 668
12021.24 627
12022.28 638
12023.31 622
12024.35 641
12025.38 627
12026.42 588
12027.46 572
12028.49 587
12029.53 566
12030.56 598
12031.60 663
12032.63 608
12033.67 601
12034.71 632
12035.74 586
12036.78 615
12037.81 597
12038.85 675
12039.89 641
12040.92 656
12041.96 635
12042.99 605
12044.03 520
12045.07 520
12046.10 538
12047.14 575
12048.18 582
12049.21 540
12050.25 544
12051.29 582
12052.32 567
12053.36 595
12054.40 610
12055.43 608
12056.47 554
12057.51 605
12058.54 610
12059.58 623
12060.62 609
12061.65 601
12062.69 582
12063.73 609
12064.77 645
12065.80 584
12066.84 571
12067.88 599
12068.92 593
12069.95 555
12070.99 555
12072.03 591
12073.07 611
12074.10 606
12075.14 570
12076.18 574
12077.22 617
12078.25 551
12079.29 598
12080.33 627
12081.37 627
12082.41 647
12083.44 612
12084.48 595
12085.52 602
12086.56 592
12087.60 621
12088.63 631
12089.67 630
12090.71 597
12091.75 604
12092.79 601
12093.83 612
12094.86 639
12095.90 616
12096.94 646
12097.98 640
12099.02 651
12100.06 593
12101.10 623
12102.13 606
12103.17 586
12104.21 600
12105.25 619
12106.29 616
12107.33 578
12108.37 623
12109.41 611
12110.45 633
12111.49 648
12112.53 631
12113.56 564
12114.60 566
12115.64 551
12116.68 550
12117.72 541
12118.76 589
12119.80 566
12120.84 572
12121.88 525
12122.92 614
12123.96 616
12125.00 600
12126.04 524
12127.08 524
12128.12 499
12129.16 484
12130.20 515
12131.24 516
12132.28 557
12133.32 579
12134.36 536
12135.40 529
12136.44 537
12137.48 546
12138.52 578
12139.56 545
12140.60 525
12141.64 610
12142.68 552
12143.72 520
12144.76 498
12145.81 472
12146.85 538
12147.89 515
12148.93 511
12149.97 501
12151.01 488
12152.05 488
12153.09 544
12154.13 492
12155.17 454
12156.21 523
12157.26 576
12158.30 546
12159.34 512
12160.38 521
12161.42 539
12162.46 565
12163.50 528
12164.55 480
12165.59 489
12166.63 549
12167.67 524
12168.71 505
12169.75 528
12170.80 494
12171.84 483
12172.88 573
12173.92 453
12174.96 472
12176.00 494
12177.05 496
12178.09 535
12179.13 532
12180.17 564
12181.22 558
12182.26 529
12183.30 509
12184.34 533
12185.38 486
12186.43 501
12187.47 555
12188.51 548
12189.55 499
12190.60 495
12191.64 529
12192.68 520
12193.72 491
12194.77 531
12195.81 460
12196.85 521
12197.90 515
12198.94 508
12199.98 480
12201.03 513
12202.07 514
12203.11 483
12204.15 503
12205.20 538
12206.24 534
12207.28 464
12208.33 459
12209.37 479
12210.41 490
12211.46 552
12212.50 499
12213.55 505
12214.59 520
12215.63 507
12216.68 498
12217.72 518
12218.76 516
12219.81 533
12220.85 511
12221.90 490
12222.94 551
12223.98 535
12225.03 503
12226.07 543
12227.12 511
12228.16 482
12229.20 486
12230.25 536
12231.29 533
12232.34 593
12233.38 539
12234.43 517
12235.47 556
12236.52 536
12237.56 518
12238.61 542
12239.65 556
12240.69 506
12241.74 480
12242.78 481
12243.83 535
12244.87 560
12245.92 488
12246.96 514
12248.01 497
12249.05 528
12250.10 564
12251.14 522
12252.19 517
12253.24 534
12254.28 514
12255.33 512
12256.37 539
12257.42 512
12258.46 480
12259.51 506
12260.55 474
12261.60 522
12262.64 497
12263.69 472
12264.74 462
12265.78 465
12266.83 502
12267.87 506
12268.92 518
12269.97 494
12271.01 523
12272.06 509
12273.10 526
12274.15 502
12275.20 483
12276.24 483
12277.29 444
12278.34 497
12279.38 452
12280.43 461
12281.47 476
12282.52 507
12283.57 461
12284.61 483
12285.66 520
12286.71 507
12287.75 503
12288.80 470
12289.85 461
12290.90 522
12291.94 494
12292.99 494
12294.04 482
12295.08 497
12296.13 436
12297.18 456
12298.22 422
12299.27 466
12300.32 469
12301.37 486
12302.41 489
12303.46 477
12304.51 475
12305.56 464
12306.60 483
12307.65 544
12308.70 529
12309.75 516
12310.79 509
12311.84 471
12312.89 532
12313.94 524
12314.99 554
12316.03 550
12317.08 483
12318.13 466
12319.18 447
12320.23 469
12321.27 475
12322.32 472
12323.37 486
12324.42 510
12325.47 480
12326.52 500
12327.56 470
12328.61 475
12329.66 489
12330.71 483
12331.76 462
12332.81 459
12333.86 496
12334.91 514
12335.95 497
12337.00 415
12338.05 441
12339.10 480
12340.15 501
12341.20 531
12342.25 460
12343.30 533
12344.35 461
12345.40 444
12346.44 482
12347.49 519
12348.54 484
12349.59 524
12350.64 456
12351.69 475
12352.74 492
12353.79 489
12354.84 508
12355.89 495
12356.94 455
12357.99 455
12359.04 451
12360.09 462
12361.14 435
12362.19 461
12363.24 513
12364.29 542
12365.34 474
12366.39 469
12367.44 440
12368.49 458
12369.54 497
12370.59 466
12371.64 455
12372.69 486
12373.74 472
12374.79 487
12375.84 498
12376.89 531
12377.94 520
12378.99 542
12380.05 522
12381.10 504
12382.15 482
12383.20 549
12384.25 477
12385.30 461
12386.35 494
12387.40 478
12388.45 498
12389.50 505
12390.55 519
12391.61 530
12392.66 534
12393.71 527
12394.76 433
12395.81 443
12396.86 450
12397.91 476
12398.97 550
12400.02 538
12401.07 476
12402.12 509
12403.17 482
12404.22 491
12405.28 525
12406.33 478
12407.38 505
12408.43 508
12409.48 506
12410.53 529
12411.59 542
12412.64 574
12413.69 514
12414.74 483
12415.80 493
12416.85 529
12417.90 527
12418.95 497
12420.00 511
12421.06 511
12422.11 539
12423.16 502
12424.21 589
12425.27 553
12426.32 488
12427.37 506
12428.43 502
12429.48 516
12430.53 510
12431.58 522
12432.64 514
12433.69 533
12434.74 474
12435.80 548
12436.85 522
12437.90 545
12438.96 519
12440.01 490
12441.06 541
12442.12 537
12443.17 549
12444.22 513
12445.28 527
12446.33 458
12447.38 526
12448.44 515
12449.49 509
12450.54 524
12451.60 485
12452.65 494
12453.71 504
12454.76 564
12455.81 527
12456.87 497
12457.92 525
12458.98 436
12460.03 514
12461.08 483
12462.14 561
12463.19 522
12464.25 522
12465.30 551
12466.35 573
12467.41 518
12468.46 540
12469.52 542
12470.57 523
12471.63 549
12472.68 558
12473.74 588
12474.79 531
12475.85 604
12476.90 565
12477.96 623
12479.01 595
12480.07 619
12481.12 617
12482.18 646
12483.23 647
12484.29 633
12485.34 648
12486.40 665
12487.45 707
12488.51 698
12489.56 710
12490.62 744
12491.67 852
12492.73 908
12493.78 927
12494.84 1006
12495.90 1103
12496.95 1112
12498.01 1090
12499.06 1094
12500.12 1015
12501.17 965
12502.23 911
12503.29 821
12504.34 756
12505.40 804
12506.45 716
12507.51 659
12508.57 668
12509.62 606
12510.68 565
12511.73 583
12512.79 592
12513.85 571
12514.90 568
12515.96 554
12517.02 608
12518.07 573
12519.13 566
12520.19 645
12521.24 588
12522.30 608
12523.36 568
12524.41 541
12525.47 547
12526.53 626
12527.58 601
12528.64 559
12529.70 590
12530.76 566
12531.81 532
12532.87 584
12533.93 612
12534.98 609
12536.04 632
12537.10 578
12538.16 583
12539.21 556
12540.27 526
12541.33 562
12542.39 534
12543.44 540
12544.50 553
12545.56 557
12546.62 592
12547.68 506
12548.73 497
12549.79 538
12550.85 577
12551.91 546
12552.96 610
12554.02 495
12555.08 481
12556.14 519
12557.20 595
12558.26 602
12559.31 664
12560.37 554
12561.43 541
12562.49 544
12563.55 592
12564.61 605
12565.66 585
12566.72 541
12567.78 578
12568.84 656
12569.90 705
12570.96 691
12572.02 728
12573.08 734
12574.13 734
12575.19 644
12576.25 711
12577.31 786
12578.37 748
12579.43 759
12580.49 771
12581.55 697
12582.61 663
12583.67 647
12584.73 610
12585.79 638
12586.85 655
12587.91 655
12588.96 606
12590.02 646
12591.08 669
12592.14 706
12593.20 660
12594.26 651
12595.32 638
12596.38 631
12597.44 678
12598.50 650
12599.56 652
12600.62 647
12601.68 599
12602.74 574
12603.80 607
12604.86 542
12605.92 559
12606.98 576
12608.04 594
12609.10 559
12610.17 560
12611.23 606
12612.29 614
12613.35 592
12614.41 578
12615.47 572
12616.53 584
12617.59 559
12618.65 512
12619.71 508
12620.77 525
12621.83 546
12622.89 538
12623.95 532
12625.02 577
12626.08 606
12627.14 567
12628.20 517
12629.26 504
12630.32 517
12631.38 554
12632.44 557
12633.51 505
12634.57 598
12635.63 568
12636.69 514
12637.75 518
12638.81 530
12639.88 560
12640.94 548
12642.00 538
12643.06 553
12644.12 534
12645.18 547
12646.25 588
12647.31 533
12648.37 561
12649.43 587
12650.50 596
12651.56 622
12652.62 609
12653.68 571
12654.74 612
12655.81 625
12656.87 557
12657.93 580
12658.99 654
12660.06 582
12661.12 597
12662.18 607
12663.24 590
12664.31 590
12665.37 619
12666.43 636
12667.50 591
12668.56 559
12669.62 599
12670.68 545
12671.75 557
12672.81 583
12673.87 544
12674.94 540
12676.00 574
12677.06 543
12678.13 584
12679.19 561
12680.25 566
12681.32 552
12682.38 567
12683.44 578
12684.51 537
12685.57 565
12686.63 611
12687.70 591
12688.76 584
12689.83 623
12690.89 584
12691.95 650
12693.02 582
12694.08 595
12695.15 634
12696.21 598
12697.27 638
12698.34 659
12699.40 627
12700.47 607
12701.53 587
12702.60 600
12703.66 630
12704.72 562
12705.79 572
12706.85 562
12707.92 572
12708.98 603
12710.05 582
12711.11 574
12712.18 609
12713.24 591
12714.31 530
12715.37 530
12716.44 505
12717.50 575
12718.57 589
12719.63 591
12720.70 603
12721.76 582
12722.83 557
12723.89 536
12724.96 544
12726.02 581
12727.09 562
12728.15 571
12729.22 517
12730.28 583
12731.35 521
12732.41 556
12733.48 549
12734.55 542
12735.61 496
12736.68 546
12737.74 564
12738.81 559
12739.88 525
12740.94 554
12742.01 589
12743.07 518
12744.14 520
12745.21 576
12746.27 521
12747.34 488
12748.40 477
12749.47 526
12750.54 488
12751.60 538
12752.67 587
12753.74 558
12754.80 491
12755.87 446
12756.94 481
12758.00 518
12759.07 510
12760.14 505
12761.20 522
12762.27 519
12763.34 493
12764.40 494
12765.47 545
12766.54 498
12767.60 505
12768.67 528
12769.74 547
12770.81 547
12771.87 503
12772.94 498
12774.01 493
12775.08 549
12776.14 502
12777.21 496
12778.28 508
12779.35 497
12780.41 492
12781.48 478
12782.55 463
12783.62 482
12784.68 488
12785.75 501
12786.82 451
12787.89 492
12788.96 526
12790.02 475
12791.09 460
12792.16 471
12793.23 517
12794.30 470
12795.36 521
12796.43 458
12797.50 493
12798.57 510
12799.64 495
12800.71 454
12801.77 463
12802.84 491
12803.91 488
12804.98 487
12806.05 476
12807.12 470
12808.19 522
12809.25 455
12810.32 510
12811.39 503
12812.46 468
12813.53 493
12814.60 472
12815.67 472
12816.74 477
12817.81 502
12818.88 475
12819.95 466
12821.01 489
12822.08 456
12823.15 430
12824.22 497
12825.29 511
12826.36 518
12827.43 483
12828.50 480
12829.57 418
12830.64 426
12831.71 490
12832.78 477
12833.85 506
12834.92 484
12835.99 489
12837.06 504
12838.13 511
12839.20 432
12840.27 422
12841.34 481
12842.41 534
12843.48 477
12844.55 457
12845.62 438
12846.69 469
12847.76 471
12848.83 471
12849.90 499
12850.97 476
12852.04 451
12853.11 424
12854.19 426
12855.26 418
12856.33 436
12857.40 491
12858.47 491
12859.54 454
12860.61 463
12861.68 417
12862.75 419
12863.82 471
12864.89 461
12865.97 435
12867.04 404
12868.11 448
12869.18 413
12870.25 383
12871.32 431
12872.39 405
12873.47 417
12874.54 437
12875.61 422
12876.68 402
12877.75 441
12878.82 442
12879.90 457
12880.97 448
12882.04 452
12883.11 482
12884.18 471
12885.25 457
12886.33 480
12887.40 444
12888.47 409
12889.54 457
12890.62 422
12891.69 432
12892.76 432
12893.83 420
12894.90 470
12895.98 466
12897.05 464
12898.12 432
12899.19 438
12900.27 448
12901.34 460
12902.41 448
12903.49 425
12904.56 419
12905.63 444
12906.70 490
12907.78 484
12908.85 456
12909.92 463
12911.00 462
12912.07 464
12913.14 471
12914.22 477
12915.29 464
12916.36 445
12917.44 457
12918.51 452
12919.58 394
12920.66 461
12921.73 387
12922.80 446
12923.88 407
12924.95 439
12926.02 412
12927.10 467
12928.17 432
12929.24 432
12930.32 480
12931.39 470
12932.47 464
12933.54 472
12934.61 466
12935.69 422
12936.76 436
12937.84 460
12938.91 419
12939.99 455
12941.06 450
12942.13 452
12943.21 445
12944.28 446
12945.36 437
12946.43 477
12947.51 505
12948.58 441
12949.66 495
12950.73 452
12951.81 399
12952.88 440
12953.95 488
12955.03 476
12956.10 456
12957.18 429
12958.25 535
12959.33 462
12960.40 449
12961.48 441
12962.56 462
12963.63 417
12964.71 429
12965.78 431
12966.86 470
12967.93 488
12969.01 473
12970.08 480
12971.16 479
12972.23 460
12973.31 484
12974.39 452
12975.46 450
12976.54 467
12977.61 472
12978.69 472
12979.76 408
12980.84 427
12981.92 478
12982.99 443
12984.07 446
12985.14 449
12986.22 447
12987.30 492
12988.37 442
12989.45 459
12990.53 458
12991.60 484
12992.68 481
12993.76 499
12994.83 503
12995.91 485
12996.99 490
12998.06 523
12999.14 483
13000.22 452
13001.29 510
13002.37 448
13003.45 443
13004.52 401
13005.60 436
13006.68 469
13007.75 437
13008.83 420
13009.91 511
13010.99 467
13012.06 433
13013.14 453
13014.22 432
13015.30 466
13016.37 467
13017.45 467
13018.53 479
13019.61 518
13020.68 472
13021.76 470
13022.84 436
13023.92 478
13024.99 504
13026.07 439
13027.15 454
13028.23 441
13029.31 430
13030.38 445
13031.46 459
13032.54 428
13033.62 488
13034.70 448
13035.77 505
13036.85 495
13037.93 474
13039.01 451
13040.09 427
13041.17 480
13042.24 473
13043.32 500
13044.40 491
13045.48 479
13046.56 462
13047.64 464
13048.72 457
13049.80 462
13050.87 478
13051.95 473
13053.03 460
13054.11 471
13055.19 455
13056.27 454
13057.35 488
13058.43 464
13059.51 471
13060.59 429
13061.67 444
13062.74 492
13063.82 471
13064.90 444
13065.98 499
13067.06 469
13068.14 448
13069.22 423
13070.30 405
13071.38 433
13072.46 422
13073.54 449
13074.62 505
13075.70 446
13076.78 425
13077.86 430
13078.94 423
13080.02 413
13081.10 470
13082.18 453
13083.26 410
13084.34 441
13085.42 422
13086.50 392
13087.58 427
13088.66 420
13089.74 438
13090.82 457
13091.90 432
13092.99 444
13094.07 408
13095.15 434
13096.23 419
13097.31 414
13098.39 429
13099.47 417
13100.55 400
13101.63 432
13102.71 458
13103.79 418
13104.88 433
13105.96 396
13107.04 417
13108.12 423
13109.20 470
13110.28 430
13111.36 397
13112.44 392
13113.53 393
13114.61 421
13115.69 423
13116.77 444
13117.85 428
13118.93 419
13120.02 443
13121.10 424
13122.18 399
13123.26 408
13124.34 453
13125.42 428
13126.51 407
13127.59 431
13128.67 431
13129.75 401
13130.84 399
13131.92 388
13133.00 396
13134.08 451
13135.16 422
13136.25 456
13137.33 437
13138.41 383
13139.49 382
13140.58 442
13141.66 454
13142.74 416
13143.82 457
13144.91 454
13145.99 390
13147.07 408
13148.16 394
13149.24 408
13150.32 438
13151.41 449
13152.49 431
13153.57 444
13154.65 408
13155.74 444
13156.82 412
13157.90 413
13158.99 425
13160.07 374
13161.15 415
13162.24 384
13163.32 384
13164.40 459
13165.49 432
13166.57 445
13167.66 417
13168.74 359
13169.82 376
13170.91 360
13171.99 398
13173.08 412
13174.16 397
13175.24 397
13176.33 459
13177.41 434
13178.50 404
13179.58 414
13180.66 422
13181.75 409
13182.83 442
13183.92 438
13185.00 438
13186.09 411
13187.17 422
13188.25 384
13189.34 412
13190.42 454
13191.51 452
13192.59 460
13193.68 429
13194.76 404
13195.85 420
13196.93 437
13198.02 414
13199.10 467
13200.19 383
13201.27 429
13202.36 416
13203.44 376
13204.53 364
13205.61 353
13206.70 394
13207.78 377
13208.87 384
13209.96 410
13211.04 422
13212.13 405
13213.21 420
13214.30 425
13215.38 394
13216.47 420
13217.55 398
13218.64 391
13219.73 380
13220.81 443
13221.90 490
13222.98 433
13224.07 432
13225.16 449
13226.24 443
13227.33 446
13228.41 419
13229.50 385
13230.59 341
13231.67 420
13232.76 463
13233.85 443
13234.93 351
13236.02 397
13237.11 394
13238.19 381
13239.28 405
13240.37 389
13241.45 425
13242.54 413
13243.63 399
13244.71 418
13245.80 435
13246.89 423
13247.97 413
13249.06 428
13250.15 434
13251.24 434
13252.32 410
13253.41 411
13254.50 383
13255.58 406
13256.67 404
13257.76 369
13258.85 422
13259.93 396
13261.02 369
13262.11 465
13263.20 393
13264.28 402
13265.37 390
13266.46 389
13267.55 427
13268.64 407
13269.72 432
13270.81 458
13271.90 390
13272.99 378
13274.08 440
13275.16 449
13276.25 433
13277.34 433
13278.43 402
13279.52 431
13280.61 438
13281.69 443
13282.78 426
13283.87 436
13284.96 436
13286.05 412
13287.14 428
13288.23 439
13289.31 401
13290.40 391
13291.49 511
13292.58 444
13293.67 469
13294.76 447
13295.85 430
13296.94 409
13298.03 423
13299.11 458
13300.20 445
13301.29 514
13302.38 489
13303.47 425
13304.56 435
13305.65 492
13306.74 467
13307.83 446
13308.92 410
13310.01 435
13311.10 431
13312.19 426
13313.28 446
13314.37 448
13315.46 503
13316.55 464
13317.64 433
13318.73 446
13319.82 396
13320.91 462
13322.00 451
13323.09 433
13324.18 442
13325.27 429
13326.36 464
13327.45 470
13328.54 399
13329.63 413
13330.72 441
13331.81 436
13332.90 447
13333.99 435
13335.08 438
13336.17 450
13337.26 448
13338.35 488
13339.44 491
13340.53 467
13341.62 438
13342.72 433
13343.81 475
13344.90 459
13345.99 449
13347.08 442
13348.17 423
13349.26 453
13350.35 432
13351.44 425
13352.54 490
13353.63 488
13354.72 432
13355.81 418
13356.90 432
13357.99 438
13359.08 502
13360.18 488
13361.27 458
13362.36 400
13363.45 491
13364.54 448
13365.63 467
13366.73 500
13367.82 476
13368.91 488
13370.00 466
13371.09 512
13372.19 479
13373.28 443
13374.37 468
13375.46 514
13376.56 476
13377.65 465
13378.74 412
13379.83 435
13380.93 422
13382.02 426
13383.11 451
13384.20 432
13385.30 464
13386.39 398
13387.48 451
13388.57 414
13389.67 449
13390.76 412
13391.85 424
13392.95 401
13394.04 429
13395.13 416
13396.22 449
13397.32 431
13398.41 419
13399.50 375
13400.60 396
13401.69 424
13402.78 403
13403.88 409
13404.97 395
13406.06 380
13407.16 383
13408.25 422
13409.35 401
13410.44 419
13411.53 414
13412.63 425
13413.72 415
13414.81 431
13415.91 412
13417.00 411
13418.10 375
13419.19 414
13420.28 416
13421.38 394
13422.47 403
13423.57 400
13424.66 433
13425.76 424
13426.85 391
13427.94 408
13429.04 452
13430.13 453
13431.23 483
13432.32 446
13433.42 418
13434.51 429
13435.61 434
13436.70 417
13437.80 419
13438.89 374
13439.99 425
13441.08 463
13442.18 456
13443.27 454
13444.37 453
13445.46 457
13446.56 449
13447.65 465
13448.75 473
13449.84 444
13450.94 427
13452.03 445
13453.13 483
13454.22 457
13455.32 428
13456.41 409
13457.51 446
13458.61 441
13459.70 449
13460.80 466
13461.89 441
13462.99 423
13464.08 484
13465.18 440
13466.28 464
13467.37 459
13468.47 481
13469.56 426
13470.66 455
13471.76 490
13472.85 404
13473.95 404
13475.05 424
13476.14 455
13477.24 435
13478.33 450
13479.43 404
13480.53 503
13481.62 479
13482.72 434
13483.82 401
13484.91 424
13486.01 462
13487.11 469
13488.20 461
13489.30 462
13490.40 461
13491.50 493
13492.59 479
13493.69 531
13494.79 485
13495.88 462
13496.98 506
13498.08 529
13499.18 534
13500.27 462
13501.37 516
13502.47 507
13503.57 526
13504.66 476
13505.76 454
13506.86 521
13507.96 508
13509.05 481
13510.15 502
13511.25 527
13512.35 465
13513.44 481
13514.54 530
13515.64 441
13516.74 399
13517.84 403
13518.93 470
13520.03 423
13521.13 401
13522.23 430
13523.33 427
13524.43 418
13525.52 401
13526.62 444
13527.72 450
13528.82 416
13529.92 431
13531.02 453
13532.12 434
13533.21 448
13534.31 436
13535.41 432
13536.51 389
13537.61 424
13538.71 418
13539.81 391
13540.91 443
13542.01 471
13543.10 430
13544.20 427
13545.30 397
13546.40 457
13547.50 455
13548.60 467
13549.70 383
13550.80 421
13551.90 414
13553.00 385
13554.10 401
13555.20 365
13556.30 391
13557.40 418
13558.50 458
13559.60 413
13560.70 388
13561.80 431
13562.90 434
13564.00 438
13565.10 364
13566.20 373
13567.30 421
13568.40 367
13569.50 422
13570.60 388
13571.70 415
13572.80 462
13573.90 443
13575.00 423
13576.10 416
13577.20 450
13578.30 430
13579.40 401
13580.50 385
13581.60 366
13582.70 404
13583.80 447
13584.90 423
13586.00 422
13587.10 386
13588.21 390
13589.31 411
13590.41 362
13591.51 386
13592.61 384
13593.71 379
13594.81 418
13595.91 418
13597.01 427
13598.12 438
13599.22 429
13600.32 414
13601.42 426
13602.52 402
13603.62 412
13604.72 457
13605.83 403
13606.93 363
13608.03 417
13609.13 379
13610.23 352
13611.34 364
13612.44 423
13613.54 398
13614.64 410
13615.74 452
13616.85 364
13617.95 393
13619.05 432
13620.15 388
13621.25 438
13622.36 427
13623.46 391
13624.56 403
13625.66 398
13626.77 406
13627.87 357
13628.97 444
13630.07 436
13631.18 403
13632.28 386
13633.38 425
13634.48 477
13635.59 402
13636.69 421
13637.79 406
13638.90 402
13640.00 408
13641.10 362
13642.21 390
13643.31 382
13644.41 399
13645.52 422
13646.62 411
13647.72 404
13648.83 401
13649.93 373
13651.03 368
13652.14 392
13653.24 410
13654.34 443
13655.45 356
13656.55 348
13657.65 366
13658.76 377
13659.86 383
13660.97 426
13662.07 410
13663.17 387
13664.28 389
13665.38 378
13666.49 392
13667.59 369
13668.69 421
13669.80 397
13670.90 412
13672.01 404
13673.11 420
13674.22 407
13675.32 379
13676.42 385
13677.53 375
13678.63 401
13679.74 385
13680.84 380
13681.95 377
13683.05 365
13684.16 425
13685.26 407
13686.37 407
13687.47 437
13688.58 388
13689.68 393
13690.79 391
13691.89 426
13693.00 415
13694.10 434
13695.21 430
13696.31 392
13697.42 410
13698.52 405
13699.63 388
13700.73 416
13701.84 442
13702.95 408
13704.05 448
13705.16 414
13706.26 416
13707.37 390
13708.47 420
13709.58 439
13710.69 429
13711.79 388
13712.90 421
13714.00 421
13715.11 398
13716.22 428
13717.32 451
13718.43 405
13719.53 403
13720.64 394
13721.75 418
13722.85 425
13723.96 434
13725.07 403
13726.17 389
13727.28 430
13728.39 429
13729.49 440
13730.60 460
13731.71 462
13732.81 429
13733.92 487
13735.03 438
13736.13 383
13737.24 442
13738.35 442
13739.46 456
13740.56 464
13741.67 453
13742.78 434
13743.88 427
13744.99 430
13746.10 452
13747.21 479
13748.31 445
13749.42 405
13750.53 417
13751.64 412
13752.74 470
13753.85 505
13754.96 479
13756.07 444
13757.17 488
13758.28 527
13759.39 496
13760.50 479
13761.61 522
13762.71 505
13763.82 578
13764.93 529
13766.04 544
13767.15 559
13768.25 588
13769.36 591
13770.47 609
13771.58 589
13772.69 609
13773.80 637
13774.90 610
13776.01 591
13777.12 642
13778.23 598
13779.34 607
13780.45 604
13781.56 585
13782.67 579
13783.77 553
13784.88 553
13785.99 500
13787.10 446
13788.21 457
13789.32 455
13790.43 518
13791.54 478
13792.65 455
13793.76 464
13794.86 451
13795.97 466
13797.08 449
13798.19 490
13799.30 470
13800.41 466
13801.52 485
13802.63 458
13803.74 472
13804.85 407
13805.96 448
13807.07 415
13808.18 448
13809.29 483
13810.40 445
13811.51 468
13812.62 453
13813.73 464
13814.84 485
13815.95 426
13817.06 413
13818.17 460
13819.28 439
13820.39 403
13821.50 418
13822.61 401
13823.72 428
13824.83 412
13825.94 427
13827.05 425
13828.16 438
13829.27 456
13830.39 398
13831.50 417
13832.61 409
13833.72 434
13834.83 440
13835.94 433
13837.05 460
13838.16 431
13839.27 396
13840.38 451
13841.50 427
13842.61 449
13843.72 431
13844.83 390
13845.94 503
13847.05 464
13848.16 428
13849.27 457
13850.39 430
13851.50 465
13852.61 456
13853.72 423
13854.83 440
13855.94 415
13857.06 434
13858.17 450
13859.28 506
13860.39 462
13861.50 444
13862.62 484
13863.73 472
13864.84 481
13865.95 498
13867.06 523
13868.18 533
13869.29 534
13870.40 486
13871.51 477
13872.63 505
13873.74 527
13874.85 476
13875.96 436
13877.08 467
13878.19 407
13879.30 412
13880.41 399
13881.53 429
13882.64 425
13883.75 448
13884.87 443
13885.98 448
13887.09 416
13888.20 409
13889.32 373
13890.43 393
13891.54 455
13892.66 500
13893.77 483
13894.88 448
13896.00 499
13897.11 450
13898.22 450
13899.34 462
13900.45 470
13901.56 452
13902.68 438
13903.79 464
13904.91 475
13906.02 466
13907.13 463
13908.25 439
13909.36 407
13910.48 429
13911.59 449
13912.70 443
13913.82 412
13914.93 423
13916.05 436
13917.16 452
13918.27 437
13919.39 404
13920.50 401
13921.62 410
13922.73 438
13923.85 434
13924.96 394
13926.08 399
13927.19 432
13928.30 454
13929.42 455
13930.53 408
13931.65 375
13932.76 434
13933.88 454
13934.99 415
13936.11 428
13937.22 438
13938.34 442
13939.45 404
13940.57 400
13941.68 413
13942.80 435
13943.91 442
13945.03 422
13946.15 411
13947.26 408
13948.38 437
13949.49 406
13950.61 383
13951.72 425
13952.84 414
13953.95 384
13955.07 397
13956.19 421
13957.30 432
13958.42 409
13959.53 397
13960.65 415
13961.77 423
13962.88 388
13964.00 392
13965.11 429
13966.23 401
13967.35 384
13968.46 369
13969.58 349
13970.69 392
13971.81 395
13972.93 401
13974.04 364
13975.16 355
13976.28 394
13977.39 382
13978.51 360
13979.63 384
13980.74 414
13981.86 412
13982.98 423
13984.09 448
13985.21 423
13986.33 392
13987.45 391
13988.56 384
13989.68 401
13990.80 415
13991.91 411
13993.03 427
13994.15 413
13995.27 408
13996.38 406
13997.50 437
13998.62 417
13999.74 448
14000.85 414
14001.97 448
14003.09 442
14004.21 457
14005.32 429
14006.44 448
14007.56 451
14008.68 438
14009.80 418
14010.91 434
14012.03 410
14013.15 429
14014.27 396
14015.39 454
14016.50 461
14017.62 429
14018.74 473
14019.86 436
14020.98 461
14022.10 438
14023.21 438
14024.33 480
14025.45 459
14026.57 466
14027.69 430
14028.81 470
14029.93 475
14031.04 472
14032.16 461
14033.28 489
14034.40 471
14035.52 469
14036.64 503
14037.76 443
14038.88 412
14040.00 430
14041.12 420
14042.23 413
14043.35 450
14044.47 422
14045.59 426
14046.71 439
14047.83 482
14048.95 444
14050.07 456
14051.19 448
14052.31 434
14053.43 436
14054.55 451
14055.67 453
14056.79 431
14057.91 412
14059.03 409
14060.15 432
14061.27 461
14062.39 427
14063.51 454
14064.63 419
14065.75 460
14066.87 464
14067.99 428
14069.11 411
14070.23 432
14071.35 429
14072.47 436
14073.59 481
14074.71 440
14075.83 455
14076.95 484
14078.07 502
14079.19 507
14080.31 460
14081.44 447
14082.56 452
14083.68 468
14084.80 442
14085.92 487
14087.04 489
14088.16 445
14089.28 498
14090.40 485
14091.52 460
14092.65 495
14093.77 476
14094.89 502
14096.01 553
14097.13 471
14098.25 496
14099.37 525
14100.50 516
14101.62 526
14102.74 510
14103.86 441
14104.98 506
14106.10 488
14107.23 479
14108.35 447
14109.47 455
14110.59 429
14111.71 439
14112.84 462
14113.96 456
14115.08 390
14116.20 444
14117.32 510
14118.45 437
14119.57 437
14120.69 401
14121.81 461
14122.94 435
14124.06 409
14125.18 406
14126.30 427
14127.43 418
14128.55 398
14129.67 399
14130.79 407
14131.92 462
14133.04 453
14134.16 454
14135.29 431
14136.41 429
14137.53 449
14138.66 408
14139.78 431
14140.90 445
14142.02 425
14143.15 379
14144.27 389
14145.39 377
14146.52 379
14147.64 410
14148.76 437
14149.89 413
14151.01 380
14152.14 392
14153.26 376
14154.38 384
14155.51 421
14156.63 434
14157.75 431
14158.88 409
14160.00 397
14161.13 401
14162.25 424
14163.37 396
14164.50 407
14165.62 371
14166.75 389
14167.87 368
14168.99 399
14170.12 391
14171.24 387
14172.37 390
14173.49 386
14174.62 372
14175.74 410
14176.87 372
14177.99 382
14179.12 425
14180.24 429
14181.36 437
14182.49 402
14183.61 390
14184.74 360
14185.86 372
14186.99 402
14188.11 402
14189.24 393
14190.36 383
14191.49 442
14192.62 425
14193.74 380
14194.87 388
14195.99 399
14197.12 366
14198.24 384
14199.37 402
14200.49 432
14201.62 408
14202.74 351
14203.87 391
14205.00 384
14206.12 378
14207.25 391
14208.37 383
14209.50 355
14210.62 336
14211.75 364
14212.88 382
14214.00 353
14215.13 331
14216.26 365
14217.38 345
14218.51 339
14219.63 359
14220.76 357
14221.89 364
14223.01 356
14224.14 374
14225.27 372
14226.39 338
14227.52 372
14228.65 357
14229.77 395
14230.90 383
14232.03 351
14233.15 370
14234.28 362
14235.41 354
14236.53 297
14237.66 360
14238.79 346
14239.91 349
14241.04 365
14242.17 341
14243.30 330
14244.42 345
14245.55 398
14246.68 344
14247.81 381
14248.93 362
14250.06 350
14251.19 400
14252.32 308
14253.44 396
14254.57 335
14255.70 359
14256.83 408
14257.95 363
14259.08 383
14260.21 362
14261.34 333
14262.47 325
14263.59 336
14264.72 351
14265.85 384
14266.98 354
14268.11 368
14269.23 334
14270.36 334
14271.49 368
14272.62 358
14273.75 395
14274.88 366
14276.01 318
14277.13 306
14278.26 329
14279.39 358
14280.52 333
14281.65 358
14282.78 370
14283.91 332
14285.04 367
14286.16 346
14287.29 322
14288.42 340
14289.55 341
14290.68 309
14291.81 341
14292.94 372
14294.07 336
14295.20 297
14296.33 316
14297.46 323
14298.59 321
14299.71 333
14300.84 348
14301.97 336
14303.10 328
14304.23 340
14305.36 353
14306.49 363
14307.62 322
14308.75 320
14309.88 374
14311.01 364
14312.14 288
14313.27 324
14314.40 367
14315.53 349
14316.66 265
14317.79 301
14318.92 322
14320.05 329
14321.18 334
14322.31 343
14323.44 349
14324.57 338
14325.70 306
14326.84 350
14327.97 340
14329.10 295
14330.23 312
14331.36 350
14332.49 312
14333.62 279
14334.75 307
14335.88 277
14337.01 289
14338.14 305
14339.27 325
14340.41 315
14341.54 313
14342.67 330
14343.80 339
14344.93 322
14346.06 314
14347.19 342
14348.32 315
14349.46 295
14350.59 329
14351.72 299
14352.85 344
14353.98 337
14355.11 294
14356.25 293
14357.38 305
14358.51 330
14359.64 309
14360.77 302
14361.90 339
14363.04 306
14364.17 300
14365.30 326
14366.43 315
14367.56 302
14368.70 326
14369.83 309
14370.96 335
14372.09 327
14373.23 333
14374.36 334
14375.49 332
14376.62 320
14377.76 335
14378.89 309
14380.02 304
14381.15 340
14382.29 312
14383.42 361
14384.55 323
14385.69 297
14386.82 299
14387.95 350
14389.08 346
14390.22 319
14391.35 322
14392.48 317
14393.62 281
14394.75 272
14395.88 308
14397.02 307
14398.15 309
14399.28 343
14400.42 343
14401.55 297
14402.68 369
14403.82 331
14404.95 308
14406.08 282
14407.22 316
14408.35 320
14409.49 355
14410.62 350
14411.75 307
14412.89 309
14414.02 306
14415.16 316
14416.29 337
14417.42 319
14418.56 305
14419.69 310
14420.83 267
14421.96 277
14423.10 287
14424.23 352
14425.36 334
14426.50 309
14427.63 347
14428.77 356
14429.90 290
14431.04 323
14432.17 328
14433.31 286
14434.44 279
14435.58 306
14436.71 345
14437.85 324
14438.98 324
14440.12 381
14441.25 357
14442.39 323
14443.52 338
14444.66 362
14445.79 337
14446.93 324
14448.06 327
14449.20 292
14450.33 310
14451.47 324
14452.60 317
14453.74 333
14454.87 316
14456.01 339
14457.15 333
14458.28 299
14459.42 312
14460.55 336
14461.69 372
14462.83 367
14463.96 387
14465.10 368
14466.23 374
14467.37 361
14468.51 347
14469.64 345
14470.78 357
14471.91 366
14473.05 372
14474.19 370
14475.32 357
14476.46 376
14477.60 407
14478.73 339
14479.87 357
14481.01 369
14482.14 382
14483.28 359
14484.42 378
14485.55 375
14486.69 357
14487.83 386
14488.96 401
14490.10 393
14491.24 329
14492.37 351
14493.51 353
14494.65 338
14495.79 344
14496.92 341
14498.06 303
14499.20 327
14500.34 321
14501.47 380
14502.61 363
14503.75 322
14504.89 352
14506.02 368
14507.16 362
14508.30 312
14509.44 300
14510.57 287
14511.71 343
14512.85 429
14513.99 309
14515.13 330
14516.26 290
14517.40 344
14518.54 320
14519.68 334
14520.82 346
14521.95 382
14523.09 348
14524.23 322
14525.37 340
14526.51 301
14527.65 297
14528.78 293
14529.92 299
14531.06 290
14532.20 318
14533.34 319
14534.48 356
14535.62 297
14536.76 281
14537.89 337
14539.03 362
14540.17 287
14541.31 304
14542.45 341
14543.59 356
14544.73 316
14545.87 329
14547.01 301
14548.15 304
14549.29 343
14550.42 321
14551.56 352
14552.70 311
14553.84 321
14554.98 318
14556.12 327
14557.26 314
14558.40 313
14559.54 331
14560.68 313
14561.82 285
14562.96 310
14564.10 340
14565.24 312
14566.38 366
14567.52 274
14568.66 286
14569.80 308
14570.94 308
14572.08 327
14573.22 332
14574.36 329
14575.50 347
14576.64 323
14577.78 332
14578.92 340
14580.06 318
14581.20 339
14582.35 322
14583.49 314
14584.63 297
14585.77 339
14586.91 335
14588.05 371
14589.19 341
14590.33 323
14591.47 333
14592.61 377
14593.75 333
14594.89 322
14596.04 321
14597.18 334
14598.32 363
14599.46 314
14600.60 316
14601.74 322
14602.88 323
14604.03 391
14605.17 374
14606.31 361
14607.45 330
14608.59 326
14609.73 293
14610.87 344
14612.02 358
14613.16 339
14614.30 352
14615.44 313
14616.58 355
14617.73 342
14618.87 343
14620.01 306
14621.15 334
14622.29 301
14623.44 320
14624.58 306
14625.72 355
14626.86 361
14628.01 325
14629.15 342
14630.29 385
14631.43 353
14632.58 360
14633.72 344
14634.86 319
14636.00 350
14637.15 361
14638.29 338
14639.43 365
14640.58 373
14641.72 327
14642.86 335
14644.00 367
14645.15 373
14646.29 335
14647.43 342
14648.58 342
14649.72 307
14650.86 300
14652.01 338
14653.15 359
14654.29 386
14655.44 340
14656.58 281
14657.72 333
14658.87 322
14660.01 392
14661.16 353
14662.30 324
14663.44 340
14664.59 316
14665.73 331
14666.87 341
14668.02 363
14669.16 330
14670.31 331
14671.45 324
14672.59 256
14673.74 312
14674.88 315
14676.03 294
14677.17 332
14678.32 336
14679.46 356
14680.60 344
14681.75 343
14682.89 336
14684.04 327
14685.18 350
14686.33 300
14687.47 352
14688.62 356
14689.76 340
14690.91 321
14692.05 310
14693.20 322
14694.34 316
14695.49 296
14696.63 311
14697.78 310
14698.92 313
14700.07 338
14701.21 279
14702.36 312
14703.50 313
14704.65 301
14705.79 321
14706.94 350
14708.09 282
14709.23 298
14710.38 318
14711.52 354
14712.67 315
14713.81 281
14714.96 313
14716.11 325
14717.25 335
14718.40 320
14719.54 312
14720.69 327
14721.84 325
14722.98 328
14724.13 315
14725.27 324
14726.42 332
14727.57 344
14728.71 325
14729.86 306
14731.01 339
14732.15 338
14733.30 315
14734.45 315
14735.59 332
14736.74 357
14737.88 316
14739.03 324
14740.18 291
14741.33 320
14742.47 370
14743.62 326
14744.77 332
14745.91 356
14747.06 370
14748.21 351
14749.35 348
14750.50 348
14751.65 326
14752.80 342
14753.94 399
14755.09 370
14756.24 400
14757.39 352
14758.53 353
14759.68 342
14760.83 334
14761.98 350
14763.12 382
14764.27 365
14765.42 393
14766.57 365
14767.71 376
14768.86 364
14770.01 362
14771.16 359
14772.31 398
14773.45 384
14774.60 386
14775.75 387
14776.90 409
14778.05 402
14779.20 407
14780.34 420
14781.49 380
14782.64 392
14783.79 398
14784.94 395
14786.09 449
14787.24 422
14788.38 410
14789.53 470
14790.68 447
14791.83 455
14792.98 460
14794.13 458
14795.28 464
14796.43 440
14797.57 446
14798.72 467
14799.87 496
14801.02 479
14802.17 474
14803.32 480
14804.47 451
14805.62 472
14806.77 441
14807.92 439
14809.07 431
14810.22 405
14811.37 370
14812.52 398
14813.67 417
14814.82 455
14815.97 437
14817.12 451
14818.26 439
14819.41 430
14820.56 392
14821.71 357
14822.86 405
14824.01 402
14825.16 438
14826.31 386
14827.47 370
14828.62 320
14829.77 361
14830.92 388
14832.07 361
14833.22 344
14834.37 361
14835.52 353
14836.67 347
14837.82 301
14838.97 330
14840.12 344
14841.27 318
14842.42 320
14843.57 336
14844.72 363
14845.87 300
14847.03 301
14848.18 293
14849.33 286
14850.48 319
14851.63 302
14852.78 326
14853.93 286
14855.08 368
14856.23 349
14857.39 332
14858.54 337
14859.69 310
14860.84 329
14861.99 293
14863.14 300
14864.29 308
14865.45 337
14866.60 345
14867.75 326
14868.90 304
14870.05 298
14871.21 278
14872.36 284
14873.51 263
14874.66 307
14875.81 330
14876.97 338
14878.12 342
14879.27 306
14880.42 295
14881.57 315
14882.73 324
14883.88 293
14885.03 336
14886.18 344
14887.34 320
14888.49 311
14889.64 280
14890.79 281
14891.95 298
14893.10 292
14894.25 306
14895.41 272
14896.56 281
14897.71 279
14898.86 265
14900.02 277
14901.17 298
14902.32 346
14903.48 330
14904.63 315
14905.78 304
14906.94 296
14908.09 331
14909.24 285
14910.40 284
14911.55 259
14912.70 263
14913.86 297
14915.01 296
14916.16 280
14917.32 287
14918.47 291
14919.63 283
14920.78 297
14921.93 297
14923.09 297
14924.24 307
14925.39 287
14926.55 310
14927.70 315
14928.86 331
14930.01 292
14931.17 266
14932.32 310
14933.47 299
14934.63 303
14935.78 291
14936.94 313
14938.09 323
14939.25 335
14940.40 289
14941.56 330
14942.71 308
14943.86 282
14945.02 330
14946.17 304
14947.33 264
14948.48 299
14949.64 287
14950.79 341
14951.95 298
14953.10 291
14954.26 257
14955.41 270
14956.57 284
14957.72 254
14958.88 271
14960.04 292
14961.19 253
14962.35 292
14963.50 281
14964.66 259
14965.81 302
14966.97 270
14968.12 247
14969.28 254
14970.44 263
14971.59 259
14972.75 264
14973.90 276
14975.06 288
14976.21 275
14977.37 293
14978.53 270
14979.68 289
14980.84 229
14981.99 296
14983.15 296
14984.31 271
14985.46 270
14986.62 272
14987.78 286
14988.93 316
14990.09 253
14991.25 254
14992.40 283
14993.56 282
14994.72 274
14995.87 283
14997.03 273
14998.19 262
14999.34 252
15000.50 294
15001.66 271
15002.81 267
15003.97 302
15005.13 299
15006.29 268
15007.44 269
15008.60 268
15009.76 254
15010.91 246
15012.07 243
15013.23 250
15014.39 257
15015.54 286
15016.70 288
15017.86 276
15019.02 271
15020.17 298
15021.33 291
15022.49 301
15023.65 294
15024.81 282
15025.96 265
15027.12 259
15028.28 289
15029.44 274
15030.59 257
15031.75 250
15032.91 261
15034.07 254
15035.23 232
15036.39 230
15037.54 263
15038.70 278
15039.86 230
15041.02 218
15042.18 255
15043.34 285
15044.50 272
15045.65 282
15046.81 256
15047.97 253
15049.13 248
15050.29 256
15051.45 246
15052.61 235
15053.77 270
15054.92 262
15056.08 248
15057.24 276
15058.40 272
15059.56 256
15060.72 276
15061.88 279
15063.04 281
15064.20 249
15065.36 251
15066.52 247
15067.68 245
15068.84 270
15070.00 279
15071.16 250
15072.32 228
15073.47 277
15074.63 284
15075.79 256
15076.95 253
15078.11 271
15079.27 252
15080.43 279
15081.59 243
15082.75 220
15083.91 227
15085.07 263
15086.23 277
15087.39 246
15088.56 253
15089.72 250
15090.88 240
15092.04 240
15093.20 250
15094.36 219
15095.52 237
15096.68 247
15097.84 262
15099.00 233
15100.16 244
15101.32 279
15102.48 273
15103.64 241
15104.80 268
15105.97 263
15107.13 257
15108.29 248
15109.45 240
15110.61 274
15111.77 260
15112.93 234
15114.09 213
15115.25 235
15116.42 210
15117.58 248
15118.74 249
15119.90 202
15121.06 214
15122.22 252
15123.39 211
15124.55 235
15125.71 216
15126.87 230
15128.03 253
15129.19 232
15130.36 238
15131.52 263
15132.68 269
15133.84 236
15135.00 257
15136.17 259
15137.33 277
15138.49 263
15139.65 276
15140.82 245
15141.98 244
15143.14 234
15144.30 262
15145.46 279
15146.63 264
15147.79 224
15148.95 260
15150.12 217
15151.28 230
15152.44 248
15153.60 263
15154.77 278
15155.93 268
15157.09 257
15158.26 259
15159.42 243
15160.58 233
15161.74 247
15162.91 260
15164.07 225
15165.23 260
15166.40 236
15167.56 231
15168.72 230
15169.89 243
15171.05 202
15172.21 216
15173.38 242
15174.54 282
15175.71 316
15176.87 206
15178.03 246
15179.20 257
15180.36 275
15181.52 247
15182.69 261
15183.85 279
15185.02 267
15186.18 251
15187.34 272
15188.51 251
15189.67 247
15190.84 260
15192.00 259
15193.17 234
15194.33 271
15195.49 270
15196.66 248
15197.82 262
15198.99 268
15200.15 242
15201.32 249
15202.48 260
15203.65 272
15204.81 280
15205.98 242
15207.14 242
15208.31 258
15209.47 264
15210.64 233
15211.80 231
15212.97 238
15214.13 279
15215.30 269
15216.46 246
15217.63 251
15218.79 271
15219.96 281
15221.12 253
15222.29 263
15223.45 240
15224.62 276
15225.78 253
15226.95 257
15228.12 293
15229.28 288
15230.45 258
15231.61 300
15232.78 259
15233.95 249
15235.11 287
15236.28 260
15237.44 273
15238.61 278
15239.78 320
15240.94 269
15242.11 289
15243.27 277
15244.44 284
15245.61 264
15246.77 251
15247.94 261
15249.11 266
15250.27 243
15251.44 248
15252.61 286
15253.77 259
15254.94 227
15256.11 222
15257.27 233
15258.44 254
15259.61 291
15260.77 257
15261.94 255
15263.11 258
15264.27 238
15265.44 270
15266.61 295
15267.78 292
15268.94 262
15270.11 270
15271.28 248
15272.44 241
15273.61 261
15274.78 272
15275.95 258
15277.11 279
15278.28 221
15279.45 251
15280.62 232
15281.79 269
15282.95 214
15284.12 248
15285.29 269
15286.46 239
15287.62 253
15288.79 234
15289.96 245
15291.13 280
15292.30 285
15293.47 255
15294.63 265
15295.80 241
15296.97 263
15298.14 264
15299.31 248
15300.48 255
15301.64 294
15302.81 299
15303.98 285
15305.15 272
15306.32 241
15307.49 221
15308.66 275
15309.82 277
15310.99 271
15312.16 230
15313.33 264
15314.50 282
15315.67 222
15316.84 261
15318.01 268
15319.18 256
15320.35 264
15321.51 238
15322.68 242
15323.85 253
15325.02 248
15326.19 225
15327.36 280
15328.53 228
15329.70 242
15330.87 241
15332.04 235
15333.21 228
15334.38 245
15335.55 272
15336.72 225
15337.89 236
15339.06 248
15340.23 254
15341.40 255
15342.57 265
15343.74 279
15344.91 219
15346.08 247
15347.25 254
15348.42 252
15349.59 276
15350.76 245
15351.93 230
15353.10 231
15354.27 243
15355.44 277
15356.61 310
15357.78 258
15358.95 264
15360.13 265
15361.30 247
15362.47 238
15363.64 221
15364.81 239
15365.98 243
15367.15 224
15368.32 247
15369.49 248
15370.66 240
15371.84 284
15373.01 256
15374.18 269
15375.35 268
15376.52 223
15377.69 244
15378.86 239
15380.03 265
15381.21 240
15382.38 250
15383.55 240
15384.72 236
15385.89 277
15387.06 264
15388.24 252
15389.41 234
15390.58 259
15391.75 259
15392.92 279
15394.10 275
15395.27 258
15396.44 234
15397.61 239
15398.78 277
15399.96 254
15401.13 231
15402.30 238
15403.47 252
15404.65 247
15405.82 213
15406.99 243
15408.16 252
15409.34 231
15410.51 223
15411.68 199
15412.85 246
15414.03 252
15415.20 256
15416.37 257
15417.55 228
15418.72 244
15419.89 223
15421.06 262
15422.24 246
15423.41 251
15424.58 271
15425.76 253
15426.93 273
15428.10 234
15429.28 241
15430.45 221
15431.62 231
15432.80 260
15433.97 277
15435.15 232
15436.32 223
15437.49 217
15438.67 243
15439.84 264
15441.01 230
15442.19 246
15443.36 251
15444.54 261
15445.71 265
15446.88 240
15448.06 243
15449.23 262
15450.41 245
15451.58 267
15452.75 265
15453.93 273
15455.10 282
15456.28 257
15457.45 212
15458.63 221
15459.80 234
15460.98 245
15462.15 222
15463.32 247
15464.50 260
15465.67 239
15466.85 230
15468.02 219
15469.20 222
15470.37 208
15471.55 229
15472.72 233
15473.90 232
15475.07 213
15476.25 216
15477.42 259
15478.60 237
15479.77 208
15480.95 239
15482.13 257
15483.30 247
15484.48 254
15485.65 217
15486.83 213
15488.00 236
15489.18 230
15490.35 250
15491.53 234
15492.71 259
15493.88 224
15495.06 210
15496.23 236
15497.41 260
15498.59 271
15499.76 257
15500.94 263
15502.11 285
15503.29 229
15504.47 239
15505.64 251
15506.82 211
15508.00 229
15509.17 255
15510.35 226
15511.52 203
15512.70 222
15513.88 231
15515.05 213
15516.23 257
15517.41 220
15518.58 213
15519.76 277
15520.94 262
15522.12 264
15523.29 226
15524.47 209
15525.65 213
15526.82 270
15528.00 244
15529.18 226
15530.35 231
15531.53 250
15532.71 247
15533.89 264
15535.06 237
15536.24 232
15537.42 228
15538.60 232
15539.77 210
15540.95 242
15542.13 229
15543.31 248
15544.48 252
15545.66 216
15546.84 237
15548.02 250
15549.20 268
15550.37 239
15551.55 220
15552.73 224
15553.91 208
15555.09 226
15556.26 237
15557.44 275
15558.62 268
15559.80 259
15560.98 273
15562.16 252
15563.34 238
15564.51 244
15565.69 221
15566.87 269
15568.05 239
15569.23 224
15570.41 235
15571.59 271
15572.76 262
15573.94 269
15575.12 250
15576.30 285
15577.48 255
15578.66 215
15579.84 234
15581.02 278
15582.20 268
15583.38 234
15584.56 259
15585.73 246
15586.91 244
15588.09 273
15589.27 245
15590.45 232
15591.63 224
15592.81 256
15593.99 262
15595.17 276
15596.35 239
15597.53 253
15598.71 283
15599.89 240
15601.07 253
15602.25 258
15603.43 228
15604.61 250
15605.79 254
15606.97 228
15608.15 239
15609.33 272
15610.51 278
15611.69 238
15612.87 251
15614.05 271
15615.23 259
15616.41 248
15617.59 292
15618.77 256
15619.95 300
15621.14 285
15622.32 273
15623.50 297
15624.68 244
15625.86 235
15627.04 256
15628.22 304
15629.40 255
15630.58 273
15631.76 280
15632.94 297
15634.13 265
15635.31 262
15636.49 262
15637.67 285
15638.85 258
15640.03 245
15641.21 280
15642.39 312
15643.58 271
15644.76 277
15645.94 297
15647.12 248
15648.30 240
15649.48 269
15650.67 243
15651.85 243
15653.03 279
15654.21 295
15655.39 308
15656.58 316
15657.76 269
15658.94 264
15660.12 249
15661.30 309
15662.49 285
15663.67 278
15664.85 287
15666.03 273
15667.22 246
15668.40 275
15669.58 270
15670.76 253
15671.95 269
15673.13 298
15674.31 271
15675.49 258
15676.68 299
15677.86 287
15679.04 282
15680.23 307
15681.41 301
15682.59 290
15683.77 276
15684.96 291
15686.14 274
15687.32 286
15688.51 282
15689.69 265
15690.87 274
15692.06 242
15693.24 249
15694.42 246
15695.61 281
15696.79 280
15697.97 287
15699.16 264
15700.34 266
15701.53 272
15702.71 246
15703.89 231
15705.08 293
15706.26 260
15707.44 247
15708.63 300
15709.81 295
15711.00 307
15712.18 275
15713.36 274
15714.55 281
15715.73 273
15716.92 300
15718.10 304
15719.29 273
15720.47 247
15721.66 264
15722.84 288
15724.02 272
15725.21 287
15726.39 272
15727.58 257
15728.76 282
15729.95 281
15731.13 284
15732.32 304
15733.50 290
15734.69 290
15735.87 314
15737.06 285
15738.24 312
15739.43 285
15740.61 250
15741.80 261
15742.98 250
15744.17 312
15745.35 285
15746.54 298
15747.72 309
15748.91 341
15750.10 259
15751.28 254
15752.47 284
15753.65 315
15754.84 325
15756.02 309
15757.21 288
15758.40 309
15759.58 304
15760.77 311
15761.95 262
15763.14 266
15764.33 271
15765.51 324
15766.70 298
15767.88 262
15769.07 287
15770.26 292
15771.44 297
15772.63 302
15773.82 284
15775.00 314
15776.19 313
15777.38 337
15778.56 310
15779.75 285
15780.94 255
15782.12 308
15783.31 286
15784.50 276
15785.68 293
15786.87 312
15788.06 282
15789.24 268
15790.43 293
15791.62 313
15792.81 273
15793.99 251
15795.18 266
15796.37 302
15797.55 284
15798.74 297
15799.93 306
15801.12 297
15802.30 254
15803.49 280
15804.68 232
15805.87 230
15807.05 273
15808.24 275
15809.43 276
15810.62 252
15811.81 236
15812.99 254
15814.18 218
15815.37 235
15816.56 282
15817.75 243
15818.93 260
15820.12 260
15821.31 238
15822.50 265
15823.69 240
15824.88 253
15826.06 239
15827.25 260
15828.44 265
15829.63 226
15830.82 239
15832.01 229
15833.20 251
15834.38 263
15835.57 248
15836.76 263
15837.95 253
15839.14 252
15840.33 286
15841.52 277
15842.71 289
15843.90 263
15845.08 226
15846.27 241
15847.46 222
15848.65 235
15849.84 292
15851.03 222
15852.22 229
15853.41 251
15854.60 235
15855.79 278
15856.98 249
15858.17 237
15859.36 270
15860.55 223
15861.74 258
15862.93 264
15864.12 232
15865.31 279
15866.50 257
15867.69 272
15868.88 260
15870.07 247
15871.26 209
15872.45 252
15873.64 233
15874.83 247
15876.02 249
15877.21 260
15878.40 231
15879.59 264
15880.78 231
15881.97 251
15883.16 284
15884.35 276
15885.54 242
15886.73 230
15887.92 249
15889.11 252
15890.30 227
15891.50 246
15892.69 229
15893.88 251
15895.07 271
15896.26 260
15897.45 258
15898.64 218
15899.83 234
15901.02 259
15902.22 245
15903.41 261
15904.60 253
15905.79 269
15906.98 244
15908.17 248
15909.36 301
15910.56 251
15911.75 260
15912.94 278
15914.13 289
15915.32 247
15916.51 235
15917.71 247
15918.90 278
15920.09 253
15921.28 270
15922.47 246
15923.67 272
15924.86 259
15926.05 287
15927.24 294
15928.43 270
15929.63 282
15930.82 243
15932.01 264
15933.20 235
15934.40 231
15935.59 236
15936.78 273
15937.97 269
15939.17 226
15940.36 254
15941.55 246
15942.75 284
15943.94 264
15945.13 269
15946.32 226
15947.52 235
15948.71 240
15949.90 243
15951.10 206
15952.29 202
15953.48 222
15954.68 224
15955.87 202
15957.06 238
15958.26 254
15959.45 224
15960.64 223
15961.84 235
15963.03 206
15964.22 241
15965.42 259
15966.61 225
15967.80 227
15969.00 231
15970.19 229
15971.39 225
15972.58 235
15973.77 259
15974.97 220
15976.16 220
15977.36 233
15978.55 241
15979.74 212
15980.94 230
15982.13 238
15983.33 234
15984.52 204
15985.72 226
15986.91 227
15988.10 206
15989.30 208
15990.49 190
15991.69 205
15992.88 229
15994.08 227
15995.27 220
15996.47 223
15997.66 246
15998.86 180
16000.05 211
16001.25 218
16002.44 220
16003.64 236
16004.83 224
16006.03 229
16007.22 203
16008.42 211
16009.61 190
16010.81 240
16012.00 242
16013.20 262
16014.40 229
16015.59 214
16016.79 206
16017.98 193
16019.18 198
16020.37 238
16021.57 223
16022.76 239
16023.96 218
16025.16 226
16026.35 206
16027.55 199
16028.74 193
16029.94 181
16031.14 192
16032.33 218
16033.53 201
16034.73 228
16035.92 206
16037.12 218
16038.31 219
16039.51 202
16040.71 211
16041.90 203
16043.10 224
16044.30 206
16045.49 181
16046.69 199
16047.89 214
16049.08 210
16050.28 229
16051.48 207
16052.67 207
16053.87 223
16055.07 223
16056.27 211
16057.46 198
16058.66 193
16059.86 193
16061.05 195
16062.25 228
16063.45 225
16064.65 241
16065.84 221
16067.04 204
16068.24 215
16069.44 218
16070.63 198
16071.83 201
16073.03 206
16074.23 201
16075.42 219
16076.62 207
16077.82 195
16079.02 186
16080.22 174
16081.41 195
16082.61 225
16083.81 218
16085.01 251
16086.21 239
16087.40 219
16088.60 231
16089.80 226
16091.00 194
16092.20 226
16093.40 200
16094.59 198
16095.79 232
16096.99 201
16098.19 228
16099.39 220
16100.59 210
16101.79 193
16102.99 281
16104.18 244
16105.38 220
16106.58 219
16107.78 174
16108.98 199
16110.18 201
16111.38 182
16112.58 222
16113.78 199
16114.98 203
16116.17 192
16117.37 201
16118.57 189
16119.77 200
16120.97 204
16122.17 198
16123.37 190
16124.57 186
16125.77 182
16126.97 234
16128.17 206
16129.37 209
16130.57 212
16131.77 219
16132.97 225
16134.17 205
16135.37 212
16136.57 219
16137.77 216
16138.97 204
16140.17 180
16141.37 185
16142.57 200
16143.77 195
16144.97 206
16146.17 191
16147.37 197
16148.57 192
16149.77 224
16150.97 187
16152.17 187
16153.37 214
16154.58 231
16155.78 205
16156.98 198
16158.18 207
16159.38 190
16160.58 190
16161.78 204
16162.98 206
16164.18 248
16165.38 215
16166.59 227
16167.79 204
16168.99 198
16170.19 247
16171.39 215
16172.59 215
16173.79 220
16174.99 233
16176.20 201
16177.40 216
16178.60 201
16179.80 203
16181.00 225
16182.20 227
16183.41 200
16184.61 231
16185.81 215
16187.01 209
16188.21 217
16189.42 204
16190.62 195
16191.82 210
16193.02 212
16194.22 211
16195.43 226
16196.63 240
16197.83 225
16199.03 239
16200.24 262
16201.44 232
16202.64 240
16203.84 219
16205.05 219
16206.25 193
16207.45 198
16208.65 251
16209.86 217
16211.06 221
16212.26 205
16213.47 211
16214.67 219
16215.87 211
16217.07 245
16218.28 241
16219.48 222
16220.68 235
16221.89 225
16223.09 216
16224.29 224
16225.50 224
16226.70 222
16227.90 228
16229.11 262
16230.31 238
16231.51 204
16232.72 228
16233.92 232
16235.13 209
16236.33 223
16237.53 234
16238.74 234
16239.94 229
16241.15 206
16242.35 204
16243.55 182
16244.76 226
16245.96 208
16247.17 233
16248.37 208
16249.57 246
16250.78 222
16251.98 188
16253.19 237
16254.39 210
16255.60 254
16256.80 248
16258.01 193
16259.21 231
16260.41 231
16261.62 243
16262.82 277
16264.03 256
16265.23 230
16266.44 254
16267.64 239
16268.85 252
16270.05 246
16271.26 250
16272.46 234
16273.67 230
16274.87 261
16276.08 208
16277.28 208
16278.49 241
16279.70 225
16280.90 209
16282.11 203
16283.31 244
16284.52 221
16285.72 201
16286.93 225
16288.13 216
16289.34 216
16290.55 223
16291.75 227
16292.96 231
16294.16 244
16295.37 232
16296.58 232
16297.78 235
16298.99 267
16300.19 264
16301.40 251
16302.61 251
16303.81 279
16305.02 219
16306.22 231
16307.43 246
16308.64 258
16309.84 242
16311.05 270
16312.26 251
16313.46 235
16314.67 248
16315.88 229
16317.08 246
16318.29 228
16319.50 213
16320.70 234
16321.91 246
16323.12 256
16324.33 257
16325.53 225
16326.74 227
16327.95 233
16329.15 226
16330.36 244
16331.57 253
16332.78 236
16333.98 213
16335.19 223
16336.40 233
16337.61 212
16338.81 249
16340.02 229
16341.23 197
16342.44 204
16343.64 200
16344.85 200
16346.06 218
16347.27 225
16348.48 234
16349.68 219
16350.89 215
16352.10 217
16353.31 212
16354.52 203
16355.72 194
16356.93 212
16358.14 201
16359.35 215
16360.56 206
16361.77 225
16362.97 172
16364.18 154
16365.39 216
16366.60 242
16367.81 232
16369.02 214
16370.23 178
16371.43 212
16372.64 207
16373.85 204
16375.06 198
16376.27 212
16377.48 213
16378.69 191
16379.90 177
16381.11 199
16382.32 247
16383.52 193
16384.73 204
16385.94 216
16387.15 198
16388.36 207
16389.57 210
16390.78 214
16391.99 179
16393.20 219
16394.41 214
16395.62 165
16396.83 186
16398.04 200
16399.25 208
16400.46 208
16401.67 199
16402.88 202
16404.09 204
16405.30 245
16406.51 210
16407.72 190
16408.93 208
16410.14 207
16411.35 199
16412.56 197
16413.77 197
16414.98 179
16416.19 200
16417.40 194
16418.61 200
16419.82 189
16421.03 167
16422.24 177
16423.45 201
16424.67 197
16425.88 202
16427.09 201
16428.30 214
16429.51 180
16430.72 222
16431.93 189
16433.14 194
16434.35 196
16435.56 195
16436.78 194
16437.99 203
16439.20 172
16440.41 202
16441.62 233
16442.83 223
16444.04 191
16445.25 171
16446.47 198
16447.68 218
16448.89 180
16450.10 181
16451.31 204
16452.52 187
16453.74 191
16454.95 227
16456.16 191
16457.37 209
16458.58 185
16459.80 199
16461.01 209
16462.22 213
16463.43 227
16464.65 212
16465.86 189
16467.07 180
16468.28 182
16469.49 193
16470.71 207
16471.92 224
16473.13 198
16474.34 209
16475.56 163
16476.77 172
16477.98 192
16479.20 222
16480.41 199
16481.62 220
16482.83 163
16484.05 172
16485.26 170
16486.47 172
16487.69 187
16488.90 196
16490.11 199
16491.33 219
16492.54 195
16493.75 188
16494.97 149
16496.18 190
16497.39 196
16498.61 209
16499.82 205
16501.03 195
16502.25 212
16503.46 237
16504.67 180
16505.89 181
16507.10 190
16508.32 193
16509.53 203
16510.74 179
16511.96 163
16513.17 178
16514.39 192
16515.60 182
16516.81 187
16518.03 188
16519.24 175
16520.46 183
16521.67 198
16522.88 218
16524.10 196
16525.31 205
16526.53 185
16527.74 172
16528.96 175
16530.17 182
16531.39 224
16532.60 191
16533.82 212
16535.03 188
16536.25 172
16537.46 188
16538.68 161
16539.89 176
16541.11 214
16542.32 191
16543.54 193
16544.75 176
16545.97 190
16547.18 165
16548.40 210
16549.61 173
16550.83 181
16552.04 179
16553.26 205
16554.47 163
16555.69 180
16556.91 171
16558.12 179
16559.34 216
16560.55 200
16561.77 194
16562.98 190
16564.20 162
16565.42 204
16566.63 195
16567.85 185
16569.06 182
16570.28 182
16571.50 226
16572.71 206
16573.93 196
16575.15 166
16576.36 179
16577.58 232
16578.79 217
16580.01 198
16581.23 162
16582.44 196
16583.66 232
16584.88 213
16586.09 182
16587.31 180
16588.53 228
16589.74 219
16590.96 189
16592.18 166
16593.40 199
16594.61 195
16595.83 192
16597.05 209
16598.26 187
16599.48 187
16600.70 209
16601.92 167
16603.13 173
16604.35 182
16605.57 207
16606.78 183
16608.00 183
16609.22 191
16610.44 183
16611.66 207
16612.87 187
16614.09 194
16615.31 172
16616.53 191
16617.74 213
16618.96 201
16620.18 168
16621.40 176
16622.62 181
16623.83 188
16625.05 223
16626.27 201
16627.49 173
16628.71 188
16629.93 206
16631.14 223
16632.36 195
16633.58 156
16634.80 209
16636.02 184
16637.24 178
16638.45 164
16639.67 163
16640.89 206
16642.11 173
16643.33 175
16644.55 172
16645.77 172
16646.99 162
16648.21 164
16649.42 184
16650.64 171
16651.86 185
16653.08 196
16654.30 212
16655.52 169
16656.74 150
16657.96 174
16659.18 186
16660.40 198
16661.62 177
16662.84 217
16664.06 229
16665.28 199
16666.50 179
16667.72 185
16668.93 186
16670.15 149
16671.37 162
16672.59 155
16673.81 164
16675.03 158
16676.25 180
16677.47 186
16678.69 181
16679.91 195
16681.13 190
16682.36 183
16683.58 207
16684.80 187
16686.02 191
16687.24 161
16688.46 158
16689.68 168
16690.90 179
16692.12 155
16693.34 208
16694.56 207
16695.78 189
16697.00 185
16698.22 171
16699.44 211
16700.66 176
16701.89 164
16703.11 163
16704.33 161
16705.55 160
16706.77 172
16707.99 186
16709.21 190
16710.43 170
16711.65 174
16712.88 185
16714.10 201
16715.32 186
16716.54 182
16717.76 185
16718.98 214
16720.20 162
16721.43 141
16722.65 172
16723.87 203
16725.09 191
16726.31 185
16727.54 179
16728.76 175
16729.98 192
16731.20 192
16732.42 191
16733.65 195
16734.87 196
16736.09 212
16737.31 216
16738.53 247
16739.76 176
16740.98 164
16742.20 149
16743.42 170
16744.65 189
16745.87 215
16747.09 210
16748.31 186
16749.54 200
16750.76 187
16751.98 226
16753.21 186
16754.43 203
16755.65 174
16756.87 182
16758.10 223
16759.32 223
16760.54 222
16761.77 188
16762.99 169
16764.21 179
16765.44 224
16766.66 179
16767.88 167
16769.11 176
16770.33 180
16771.55 189
16772.78 210
16774.00 188
16775.22 208
16776.45 190
16777.67 189
16778.90 157
16780.12 164
16781.34 163
16782.57 184
16783.79 163
16785.02 172
16786.24 243
16787.46 184
16788.69 164
16789.91 163
16791.14 168
16792.36 167
16793.58 170
16794.81 198
16796.03 188
16797.26 209
16798.48 233
16799.71 236
16800.93 221
16802.16 163
16803.38 170
16804.61 194
16805.83 201
16807.06 165
16808.28 191
16809.50 171
16810.73 165
16811.95 186
16813.18 176
16814.40 171
16815.63 152
16816.86 156
16818.08 187
16819.31 185
16820.53 202
16821.76 179
16822.98 198
16824.21 190
16825.43 172
16826.66 184
16827.88 181
16829.11 175
16830.33 175
16831.56 174
16832.79 189
16834.01 204
16835.24 202
16836.46 181
16837.69 158
16838.92 197
16840.14 194
16841.37 177
16842.59 180
16843.82 195
16845.05 198
16846.27 186
16847.50 181
16848.73 184
16849.95 230
16851.18 239
16852.40 198
16853.63 187
16854.86 171
16856.08 205
16857.31 197
16858.54 182
16859.76 175
16860.99 216
16862.22 188
16863.44 194
16864.67 181
16865.90 169
16867.13 209
16868.35 197
16869.58 166
16870.81 182
16872.03 216
16873.26 198
16874.49 196
16875.72 160
16876.94 210
16878.17 176
16879.40 214
16880.63 191
16881.85 181
16883.08 170
16884.31 198
16885.54 252
16886.76 238
16887.99 190
16889.22 205
16890.45 217
16891.68 199
16892.90 240
16894.13 213
16895.36 206
16896.59 186
16897.82 219
16899.04 220
16900.27 223
16901.50 191
16902.73 177
16903.96 194
16905.18 207
16906.41 195
16907.64 222
16908.87 205
16910.10 195
16911.33 200
16912.56 227
16913.78 216
16915.01 214
16916.24 182
16917.47 211
16918.70 189
16919.93 199
16921.16 159
16922.39 196
16923.62 170
16924.85 177
16926.07 191
16927.30 191
16928.53 169
16929.76 198
16930.99 197
16932.22 197
16933.45 209
16934.68 201
16935.91 205
16937.14 199
16938.37 179
16939.60 171
16940.83 195
16942.06 206
16943.29 208
16944.52 202
16945.75 189
16946.98 205
16948.21 197
16949.44 156
16950.67 192
16951.90 208
16953.13 198
16954.36 193
16955.59 174
16956.82 201
16958.05 161
16959.28 173
16960.51 171
16961.74 190
16962.97 180
16964.20 194
16965.43 228
16966.66 217
16967.89 171
16969.12 184
16970.35 197
16971.58 177
16972.82 159
16974.05 161
16975.28 187
16976.51 173
16977.74 186
16978.97 201
16980.20 184
16981.43 167
16982.66 158
16983.90 183
16985.13 190
16986.36 188
16987.59 200
16988.82 166
16990.05 179
16991.28 177
16992.52 180
16993.75 170
16994.98 162
16996.21 152
16997.44 176
16998.67 191
16999.91 186
17001.14 166
17002.37 174
17003.60 184
17004.83 179
17006.07 195
17007.30 213
17008.53 196
17009.76 166
17010.99 170
17012.23 176
17013.46 187
17014.69 185
17015.92 180
17017.16 169
17018.39 206
17019.62 190
17020.85 174
17022.09 174
17023.32 214
17024.55 178
17025.78 174
17027.02 213
17028.25 165
17029.48 142
17030.72 184
17031.95 167
17033.18 158
17034.42 172
17035.65 173
17036.88 203
17038.11 138
17039.35 134
17040.58 147
17041.81 158
17043.05 151
17044.28 193
17045.52 215
17046.75 191
17047.98 179
17049.22 215
17050.45 197
17051.68 175
17052.92 173
17054.15 163
17055.38 174
17056.62 193
17057.85 174
17059.09 224
17060.32 184
17061.55 183
17062.79 186
17064.02 190
17065.26 156
17066.49 206
17067.73 174
17068.96 161
17070.19 156
17071.43 165
17072.66 211
17073.90 212
17075.13 195
17076.37 187
17077.60 183
17078.84 171
17080.07 188
17081.31 198
17082.54 173
17083.78 162
17085.01 178
17086.25 185
17087.48 183
17088.72 183
17089.95 187
17091.19 200
17092.42 202
17093.66 200
17094.89 194
17096.13 155
17097.36 193
17098.60 164
17099.83 158
17101.07 179
17102.30 208
17103.54 168
17104.78 170
17106.01 164
17107.25 135
17108.48 192
17109.72 188
17110.95 173
17112.19 172
17113.43 163
17114.66 142
17115.90 175
17117.13 186
17118.37 151
17119.61 178
17120.84 172
17122.08 171
17123.32 203
17124.55 203
17125.79 189
17127.02 162
17128.26 153
17129.50 152
17130.73 195
17131.97 160
17133.21 139
17134.44 166
17135.68 176
17136.92 172
17138.15 183
17139.39 171
17140.63 150
17141.87 171
17143.10 180
17144.34 155
17145.58 156
17146.81 174
17148.05 180
17149.29 162
17150.53 183
17151.76 176
17153.00 173
17154.24 175
17155.48 170
17156.71 178
17157.95 153
17159.19 158
17160.43 162
17161.66 193
17162.90 223
17164.14 173
17165.38 159
17166.62 189
17167.85 189
17169.09 177
17170.33 172
17171.57 174
17172.81 178
17174.04 160
17175.28 182
17176.52 156
17177.76 140
17179.00 195
17180.23 176
17181.47 175
17182.71 167
17183.95 169
17185.19 156
17186.43 179
17187.67 182
17188.90 182
17190.14 195
17191.38 156
17192.62 164
17193.86 178
17195.10 182
17196.34 179
17197.58 173
17198.82 197
17200.05 184
17201.29 179
17202.53 200
17203.77 182
17205.01 163
17206.25 176
17207.49 188
17208.73 224
17209.97 201
17211.21 183
17212.45 155
17213.69 172
17214.93 175
17216.17 181
17217.41 150
17218.65 177
17219.89 150
17221.13 148
17222.37 165
17223.61 161
17224.85 169
17226.09 154
17227.33 184
17228.57 189
17229.81 159
17231.05 173
17232.29 189
17233.53 177
17234.77 217
17236.01 199
17237.25 162
17238.49 143
17239.73 183
17240.97 166
17242.21 162
17243.45 157
17244.69 163
17245.93 156
17247.17 175
17248.41 185
17249.66 168
17250.90 160
17252.14 172
17253.38 161
17254.62 147
17255.86 181
17257.10 169
17258.34 172
17259.58 170
17260.83 161
17262.07 141
17263.31 158
17264.55 177
17265.79 190
17267.03 140
17268.27 148
17269.52 165
17270.76 187
17272.00 204
17273.24 182
17274.48 167
17275.72 178
17276.97 188
17278.21 219
17279.45 157
17280.69 164
17281.93 173
17283.18 171
17284.42 198
17285.66 173
17286.90 181
17288.15 198
17289.39 181
17290.63 171
17291.87 177
17293.11 170
17294.36 168
17295.60 155
17296.84 144
17298.08 139
17299.33 154
17300.57 195
17301.81 161
17303.06 149
17304.30 162
17305.54 151
17306.78 166
17308.03 139
17309.27 147
17310.51 144
17311.76 153
17313.00 161
17314.24 171
17315.49 162
17316.73 159
17317.97 184
17319.22 170
17320.46 177
17321.70 197
17322.95 155
17324.19 181
17325.43 167
17326.68 159
17327.92 177
17329.17 167
17330.41 179
17331.65 160
17332.90 181
17334.14 148
17335.38 181
17336.63 179
17337.87 160
17339.12 159
17340.36 173
17341.61 170
17342.85 156
17344.09 174
17345.34 134
17346.58 146
17347.83 157
17349.07 190
17350.32 184
17351.56 174
17352.80 163
17354.05 173
17355.29 147
17356.54 172
17357.78 193
17359.03 137
17360.27 151
17361.52 141
17362.76 160
17364.01 154
17365.25 157
17366.50 187
17367.74 204
17368.99 168
17370.23 166
17371.48 173
17372.72 155
17373.97 200
17375.22 156
17376.46 152
17377.71 178
17378.95 185
17380.20 178
17381.44 138
17382.69 140
17383.93 162
17385.18 149
17386.43 174
17387.67 159
17388.92 155
17390.16 160
17391.41 161
17392.66 161
17393.90 181
17395.15 151
17396.39 146
17397.64 150
17398.89 150
17400.13 150
17401.38 139
17402.63 150
17403.87 160
17405.12 165
17406.37 184
17407.61 175
17408.86 163
17410.11 215
17411.35 184
17412.60 163
17413.85 140
17415.09 157
17416.34 169
17417.59 157
17418.83 186
17420.08 184
17421.33 159
17422.57 145
17423.82 184
17425.07 139
17426.32 144
17427.56 166
17428.81 189
17430.06 155
17431.31 161
17432.55 180
17433.80 153
17435.05 168
17436.30 156
17437.54 162
17438.79 164
17440.04 160
17441.29 172
17442.53 194
17443.78 171
17445.03 164
17446.28 158
17447.53 202
17448.77 166
17450.02 167
17451.27 176
17452.52 172
17453.77 184
17455.01 167
17456.26 155
17457.51 211
17458.76 205
17460.01 179
17461.26 187
17462.51 162
17463.75 182
17465.00 158
17466.25 165
17467.50 131
17468.75 152
17470.00 164
17471.25 218
17472.50 205
17473.74 141
17474.99 162
17476.24 135
17477.49 158
17478.74 141
17479.99 173
17481.24 178
17482.49 177
17483.74 170
17484.99 165
17486.24 201
17487.49 184
17488.74 141
17489.98 146
17491.23 161
17492.48 152
17493.73 171
17494.98 164
17496.23 164
17497.48 183
17498.73 160
17499.98 180
17501.23 161
17502.48 151
17503.73 150
17504.98 144
17506.23 164
17507.48 146
17508.73 152
17509.98 158
17511.23 166
17512.48 174
17513.73 176
17514.98 157
17516.24 134
17517.49 189
17518.74 200
17519.99 169
17521.24 167
17522.49 150
17523.74 155
17524.99 224
17526.24 213
17527.49 173
17528.74 174
17529.99 177
17531.24 171
17532.50 196
17533.75 159
17535.00 185
17536.25 173
17537.50 145
17538.75 166
17540.00 188
17541.25 180
17542.51 157
17543.76 167
17545.01 162
17546.26 194
17547.51 164
17548.76 171
17550.01 162
17551.27 148
17552.52 153
17553.77 156
17555.02 164
17556.27 158
17557.53 137
17558.78 139
17560.03 141
17561.28 175
17562.53 177
17563.79 185
17565.04 160
17566.29 160
17567.54 204
17568.80 170
17570.05 138
17571.30 178
17572.55 188
17573.81 157
17575.06 191
17576.31 155
17577.56 182
17578.82 156
17580.07 148
17581.32 137
17582.57 155
17583.83 151
17585.08 148
17586.33 158
17587.59 153
17588.84 164
17590.09 160
17591.35 173
17592.60 171
17593.85 162
17595.11 176
17596.36 170
17597.61 156
17598.87 144
17600.12 189
17601.37 171
17602.63 169
17603.88 165
17605.13 161
17606.39 166
17607.64 197
17608.89 158
17610.15 200
17611.40 161
17612.66 176
17613.91 155
17615.16 181
17616.42 161
17617.67 165
17618.93 176
17620.18 216
17621.43 186
17622.69 136
17623.94 161
17625.20 169
17626.45 168
17627.71 153
17628.96 182
17630.22 190
17631.47 164
17632.72 160
17633.98 167
17635.23 150
17636.49 173
17637.74 158
17639.00 168
17640.25 129
17641.51 136
17642.76 158
17644.02 155
17645.27 146
17646.53 166
17647.78 163
17649.04 166
17650.29 144
17651.55 179
17652.80 169
17654.06 172
17655.32 145
17656.57 160
17657.83 151
17659.08 151
17660.34 177
17661.59 178
17662.85 166
17664.11 193
17665.36 171
17666.62 179
17667.87 170
17669.13 164
17670.38 168
17671.64 156
17672.90 147
17674.15 160
17675.41 168
17676.67 148
17677.92 172
17679.18 185
17680.43 173
17681.69 154
17682.95 129
17684.20 173
17685.46 193
17686.72 166
17687.97 160
17689.23 163
17690.49 168
17691.74 191
17693.00 175
17694.26 147
17695.51 149
17696.77 147
17698.03 143
17699.28 165
17700.54 154
17701.80 170
17703.06 171
17704.31 183
17705.57 150
17706.83 143
17708.08 151
17709.34 160
17710.60 140
17711.86 154
17713.11 196
17714.37 176
17715.63 176
17716.89 193
17718.14 147
17719.40 157
17720.66 152
17721.92 183
17723.18 147
17724.43 159
17725.69 182
17726.95 160
17728.21 138
17729.47 163
17730.72 183
17731.98 179
17733.24 177
17734.50 140
17735.76 181
17737.02 185
17738.27 167
17739.53 142
17740.79 157
17742.05 152
17743.31 179
17744.57 191
17745.83 148
17747.08 179
17748.34 162
17749.60 159
17750.86 162
17752.12 175
17753.38 154
17754.64 148
17755.90 140
17757.16 158
17758.41 174
17759.67 191
17760.93 192
17762.19 181
17763.45 126
17764.71 148
17765.97 160
17767.23 142
17768.49 170
17769.75 166
17771.01 157
17772.27 176
17773.53 160
17774.79 170
17776.05 152
17777.31 152
17778.57 161
17779.83 156
17781.09 160
17782.35 162
17783.61 155
17784.87 163
17786.13 140
17787.39 143
17788.65 165
17789.91 162
17791.17 171
17792.43 167
17793.69 177
17794.95 158
17796.21 135
17797.47 133
17798.73 173
17799.99 191
17801.25 181
17802.51 164
17803.77 151
17805.03 157
17806.29 174
17807.55 163
17808.82 160
17810.08 146
17811.34 156
17812.60 168
17813.86 184
17815.12 170
17816.38 151
17817.64 149
17818.90 154
17820.17 161
17821.43 162
17822.69 174
17823.95 155
17825.21 173
17826.47 144
17827.73 155
17829.00 148
17830.26 140
17831.52 160
17832.78 182
17834.04 181
17835.31 133
17836.57 154
17837.83 148
17839.09 184
17840.35 142
17841.61 147
17842.88 156
17844.14 135
17845.40 124
17846.66 156
17847.93 170
17849.19 159
17850.45 153
17851.71 173
17852.98 155
17854.24 191
17855.50 148
17856.76 164
17858.03 187
17859.29 172
17860.55 177
17861.81 171
17863.08 136
17864.34 167
17865.60 145
17866.87 152
17868.13 153
17869.39 142
17870.65 134
17871.92 154
17873.18 151
17874.44 152
17875.71 135
17876.97 157
17878.23 145
17879.50 152
17880.76 173
17882.02 160
17883.29 176
17884.55 156
17885.82 153
17887.08 173
17888.34 162
17889.61 135
17890.87 152
17892.13 143
17893.40 136
17894.66 145
17895.93 175
17897.19 169
17898.45 160
17899.72 166
17900.98 149
17902.25 156
17903.51 148
17904.78 155
17906.04 164
17907.30 150
17908.57 159
17909.83 147
17911.10 175
17912.36 161
17913.63 177
17914.89 190
17916.16 128
17917.42 145
17918.69 186
17919.95 178
17921.22 175
17922.48 181
17923.75 154
17925.01 181
17926.28 196
17927.54 157
17928.81 147
17930.07 157
17931.34 171
17932.60 178
17933.87 184
17935.13 192
17936.40 173
17937.66 181
17938.93 145
17940.19 129
17941.46 153
17942.73 195
17943.99 158
17945.26 166
17946.52 157
17947.79 144
17949.05 179
17950.32 155
17951.59 171
17952.85 180
17954.12 177
17955.38 176
17956.65 165
17957.92 156
17959.18 144
17960.45 168
17961.72 172
17962.98 181
17964.25 185
17965.52 154
17966.78 162
17968.05 148
17969.31 152
17970.58 172
17971.85 174
17973.11 153
17974.38 144
17975.65 166
17976.92 169
17978.18 174
17979.45 148
17980.72 152
17981.98 144
17983.25 151
17984.52 161
17985.78 169
17987.05 165
17988.32 168
17989.59 193
17990.85 168
17992.12 149
17993.39 145
17994.66 157
17995.92 175
17997.19 164
17998.46 165
17999.73 182
18000.99 170
18002.26 153
18003.53 149
18004.80 152
18006.07 157
18007.33 183
18008.60 176
18009.87 146
18011.14 134
18012.41 156
18013.67 188
18014.94 168
18016.21 196
18017.48 179
18018.75 175
18020.02 150
18021.28 168
18022.55 138
18023.82 165
18025.09 151
18026.36 158
18027.63 158
18028.90 122
18030.16 135
18031.43 145
18032.70 145
18033.97 128
18035.24 127
18036.51 172
18037.78 137
18039.05 156
18040.32 137
18041.58 141
18042.85 142
18044.12 172
18045.39 178
18046.66 154
18047.93 156
18049.20 125
18050.47 153
18051.74 160
18053.01 170
18054.28 150
18055.55 182
18056.82 161
18058.09 155
18059.36 163
18060.63 185
18061.90 160
18063.17 155
18064.44 144
18065.71 150
18066.98 160
18068.25 155
18069.52 153
18070.79 141
18072.06 146
18073.33 187
18074.60 161
18075.87 139
18077.14 131
18078.41 149
18079.68 178
18080.95 156
18082.22 177
18083.49 177
18084.76 210
18086.03 151
18087.30 164
18088.57 149
18089.85 154
18091.12 171
18092.39 150
18093.66 157
18094.93 172
18096.20 159
18097.47 168
18098.74 163
18100.01 158
18101.29 145
18102.56 156
18103.83 163
18105.10 178
18106.37 153
18107.64 179
18108.91 160
18110.19 132
18111.46 153
18112.73 140
18114.00 162
18115.27 159
18116.54 145
18117.82 154
18119.09 136
18120.36 146
18121.63 146
18122.90 131
18124.18 132
18125.45 151
18126.72 168
18127.99 155
18129.26 161
18130.54 192
18131.81 174
18133.08 198
18134.35 156
18135.63 130
18136.90 174
18138.17 202
18139.44 179
18140.72 171
18141.99 152
18143.26 173
18144.53 175
18145.81 152
18147.08 168
18148.35 156
18149.63 154
18150.90 159
18152.17 154
18153.45 134
18154.72 161
18155.99 143
18157.26 149
18158.54 137
18159.81 144
18161.08 170
18162.36 162
18163.63 138
18164.91 131
18166.18 157
18167.45 166
18168.73 159
18170.00 137
18171.27 130
18172.55 123
18173.82 162
18175.09 134
18176.37 143
18177.64 166
18178.92 167
18180.19 172
18181.46 173
18182.74 146
18184.01 164
18185.29 168
18186.56 167
18187.84 160
18189.11 151
18190.38 153
18191.66 128
18192.93 153
18194.21 163
18195.48 171
18196.76 175
18198.03 147
18199.31 143
18200.58 152
18201.86 160
18203.13 192
18204.41 168
18205.68 132
18206.96 156
18208.23 158
18209.51 158
18210.78 163
18212.06 190
18213.33 140
18214.61 152
18215.88 168
18217.16 153
18218.43 162
18219.71 163
18220.98 165
18222.26 160
18223.53 173
18224.81 159
18226.09 161
18227.36 170
18228.64 153
18229.91 163
18231.19 160
18232.46 144
18233.74 145
18235.02 139
18236.29 146
18237.57 148
18238.84 156
18240.12 155
18241.40 167
18242.67 164
18243.95 175
18245.23 180
18246.50 168
18247.78 148
18249.05 165
18250.33 178
18251.61 184
18252.88 131
18254.16 173
18255.44 153
18256.71 158
18257.99 163
18259.27 136
18260.54 157
18261.82 143
18263.10 178
18264.38 120
18265.65 119
18266.93 139
18268.21 141
18269.48 141
18270.76 156
18272.04 179
18273.32 158
18274.59 165
18275.87 144
18277.15 153
18278.43 147
18279.70 153
18280.98 153
18282.26 128
18283.54 130
18284.81 130
18286.09 150
18287.37 146
18288.65 153
18289.92 154
18291.20 142
18292.48 137
18293.76 148
18295.04 161
18296.31 140
18297.59 141
18298.87 149
18300.15 154
18301.43 146
18302.71 160
18303.98 160
18305.26 135
18306.54 137
18307.82 157
18309.10 151
18310.38 145
18311.66 143
18312.93 137
18314.21 167
18315.49 176
18316.77 175
18318.05 150
18319.33 122
18320.61 142
18321.89 171
18323.17 149
18324.44 164
18325.72 138
18327.00 155
18328.28 159
18329.56 172
18330.84 155
18332.12 147
18333.40 138
18334.68 183
18335.96 184
18337.24 165
18338.52 190
18339.80 175
18341.08 177
18342.36 152
18343.64 154
18344.92 175
18346.20 160
18347.48 166
18348.76 142
18350.04 143
18351.32 144
18352.60 130
18353.88 163
18355.16 173
18356.44 158
18357.72 154
18359.00 128
18360.28 141
18361.56 158
18362.84 156
18364.12 138
18365.40 141
18366.68 150
18367.96 153
18369.24 162
18370.52 163
18371.80 148
18373.08 155
18374.36 156
18375.64 131
18376.93 151
18378.21 167
18379.49 167
18380.77 149
18382.05 169
18383.33 121
18384.61 149
18385.89 166
18387.17 150
18388.46 146
18389.74 146
18391.02 178
18392.30 154
18393.58 141
18394.86 132
18396.15 135
18397.43 151
18398.71 133
18399.99 145
18401.27 131
18402.55 155
18403.84 154
18405.12 158
18406.40 162
18407.68 161
18408.96 167
18410.25 165
18411.53 170
18412.81 182
18414.09 171
18415.37 165
18416.66 155
18417.94 161
18419.22 173
18420.50 162
18421.79 158
18423.07 166
18424.35 167
18425.63 137
18426.92 151
18428.20 147
18429.48 142
18430.77 162
18432.05 157
18433.33 185
18434.61 139
18435.90 137
18437.18 172
18438.46 169
18439.75 183
18441.03 169
18442.31 178
18443.60 140
18444.88 161
18446.16 146
18447.45 160
18448.73 151
18450.01 160
18451.30 152
18452.58 145
18453.86 161
18455.15 157
18456.43 161
18457.71 151
18459.00 174
18460.28 138
18461.57 161
18462.85 174
18464.13 146
18465.42 153
18466.70 138
18467.99 143
18469.27 147
18470.55 147
18471.84 131
18473.12 138
18474.41 137
18475.69 159
18476.98 151
18478.26 143
18479.55 150
18480.83 161
18482.11 163
18483.40 149
18484.68 152
18485.97 159
18487.25 152
18488.54 195
18489.82 148
18491.11 155
18492.39 157
18493.68 132
18494.96 140
18496.25 143
18497.53 155
18498.82 155
18500.10 145
18501.39 161
18502.67 189
18503.96 135
18505.24 162
18506.53 154
18507.82 155
18509.10 147
18510.39 154
18511.67 160
18512.96 168
18514.24 170
18515.53 169
18516.82 171
18518.10 156
18519.39 113
18520.67 144
18521.96 155
18523.25 140
18524.53 159
18525.82 144
18527.10 148
18528.39 143
18529.68 143
18530.96 159
18532.25 155
18533.54 144
18534.82 184
18536.11 167
18537.39 159
18538.68 187
18539.97 189
18541.25 175
18542.54 155
18543.83 157
18545.11 172
18546.40 146
18547.69 133
18548.98 152
18550.26 172
18551.55 134
18552.84 156
18554.12 161
18555.41 138
18556.70 168
18557.99 181
18559.27 158
18560.56 148
18561.85 155
18563.13 161
18564.42 154
18565.71 155
18567.00 173
18568.28 172
18569.57 187
18570.86 167
18572.15 159
18573.44 179
18574.72 151
18576.01 158
18577.30 167
18578.59 183
18579.88 183
18581.16 166
18582.45 161
18583.74 157
18585.03 152
18586.32 155
18587.60 136
18588.89 144
18590.18 148
18591.47 154
18592.76 191
18594.05 184
18595.33 155
18596.62 158
18597.91 183
18599.20 176
18600.49 198
18601.78 167
18603.07 163
18604.36 169
18605.64 146
18606.93 130
18608.22 176
18609.51 141
18610.80 166
18612.09 184
18613.38 170
18614.67 171
18615.96 161
18617.25 179
18618.54 150
18619.83 143
18621.12 156
18622.40 138
18623.69 139
18624.98 134
18626.27 153
18627.56 162
18628.85 173
18630.14 159
18631.43 196
18632.72 141
18634.01 141
18635.30 143
18636.59 187
18637.88 189
18639.17 154
18640.46 133
18641.75 180
18643.04 177
18644.33 140
18645.62 142
18646.91 169
18648.20 163
18649.49 147
18650.78 150
18652.08 154
18653.37 134
18654.66 161
18655.95 145
18657.24 176
18658.53 162
18659.82 179
18661.11 149
18662.40 153
18663.69 144
18664.98 151
18666.27 170
18667.56 161
18668.86 175
18670.15 181
18671.44 156
18672.73 148
18674.02 178
18675.31 134
18676.60 147
18677.90 164
18679.19 150
18680.48 159
18681.77 135
18683.06 166
18684.35 157
18685.64 154
18686.94 159
18688.23 174
18689.52 133
18690.81 157
18692.10 146
18693.40 149
18694.69 150
18695.98 155
18697.27 155
18698.56 128
18699.86 147
18701.15 156
18702.44 157
18703.73 165
18705.03 151
18706.32 139
18707.61 161
18708.90 166
18710.19 149
18711.49 167
18712.78 149
18714.07 147
18715.37 145
18716.66 165
18717.95 158
18719.24 166
18720.54 155
18721.83 161
18723.12 164
18724.42 152
18725.71 130
18727.00 147
18728.30 146
18729.59 163
18730.88 138
18732.17 157
18733.47 169
18734.76 170
18736.05 149
18737.35 158
18738.64 152
18739.94 152
18741.23 149
18742.52 157
18743.82 127
18745.11 129
18746.40 152
18747.70 164
18748.99 130
18750.29 140
18751.58 147
18752.87 169
18754.17 153
18755.46 152
18756.76 154
18758.05 147
18759.34 168
18760.64 157
18761.93 166
18763.23 154
18764.52 166
18765.82 127
18767.11 163
18768.41 155
18769.70 140
18770.99 151
18772.29 181
18773.58 173
18774.88 126
18776.17 143
18777.47 142
18778.76 185
18780.06 159
18781.35 174
18782.65 140
18783.94 158
18785.24 148
18786.53 172
18787.83 151
18789.12 136
18790.42 167
18791.71 173
18793.01 178
18794.31 139
18795.60 158
18796.90 112
18798.19 148
18799.49 128
18800.78 126
18802.08 155
18803.37 158
18804.67 147
18805.97 146
18807.26 121
18808.56 151
18809.85 170
18811.15 172
18812.45 174
18813.74 142
18815.04 139
18816.34 168
18817.63 158
18818.93 135
18820.22 136
18821.52 153
18822.82 152
18824.11 125
18825.41 156
18826.71 122
18828.00 143
18829.30 162
18830.60 145
18831.89 122
18833.19 113
18834.49 158
18835.78 135
18837.08 140
18838.38 151
18839.67 135
18840.97 145
18842.27 155
18843.57 153
18844.86 156
18846.16 179
18847.46 154
18848.75 163
18850.05 170
18851.35 128
18852.65 146
18853.94 178
18855.24 142
18856.54 135
18857.84 154
18859.13 145
18860.43 165
18861.73 119
18863.03 133
18864.33 147
18865.62 148
18866.92 165
18868.22 152
18869.52 138
18870.82 139
18872.11 168
18873.41 157
18874.71 143
18876.01 147
18877.31 158
18878.61 168
18879.90 137
18881.20 127
18882.50 145
18883.80 146
18885.10 184
18886.40 137
18887.70 129
18888.99 134
18890.29 130
18891.59 126
18892.89 140
18894.19 155
18895.49 154
18896.79 175
18898.09 138
18899.39 127
18900.68 155
18901.98 155
18903.28 148
18904.58 161
18905.88 163
18907.18 155
18908.48 134
18909.78 132
18911.08 133
18912.38 150
18913.68 145
18914.98 143
18916.28 142
18917.58 125
18918.88 131
18920.18 190
18921.48 158
18922.78 151
18924.08 135
18925.38 142
18926.68 159
18927.98 150
18929.28 175
18930.58 141
18931.88 166
18933.18 127
18934.48 146
18935.78 179
18937.08 142
18938.38 161
18939.68 159
18940.98 136
18942.28 145
18943.58 128
18944.88 154
18946.18 154
18947.48 145
18948.78 152
18950.08 132
18951.39 151
18952.69 138
18953.99 140
18955.29 149
18956.59 168
18957.89 142
18959.19 140
18960.49 160
18961.79 181
18963.09 173
18964.40 149
18965.70 132
18967.00 131
18968.30 147
18969.60 151
18970.90 124
18972.21 146
18973.51 183
18974.81 159
18976.11 147
18977.41 135
18978.71 128
18980.02 158
18981.32 179
18982.62 138
18983.92 160
18985.22 128
18986.53 145
18987.83 142
18989.13 130
18990.43 120
18991.73 130
18993.04 139
18994.34 145
18995.64 147
18996.94 125
18998.25 135
18999.55 142
19000.85 154
19002.15 130
19003.46 141
19004.76 145
19006.06 125
19007.36 119
19008.67 143
19009.97 117
19011.27 118
19012.58 117
19013.88 111
19015.18 138
19016.49 159
19017.79 139
19019.09 123
19020.40 118
19021.70 136
19023.00 187
19024.31 170
19025.61 127
19026.91 156
19028.22 134
19029.52 152
19030.82 136
19032.13 160
19033.43 150
19034.73 151
19036.04 154
19037.34 172
19038.65 150
19039.95 143
19041.25 169
19042.56 125
19043.86 142
19045.17 143
19046.47 164
19047.77 129
19049.08 146
19050.38 147
19051.69 158
19052.99 141
19054.30 120
19055.60 113
19056.90 144
19058.21 150
19059.51 130
19060.82 150
19062.12 123
19063.43 143
19064.73 158
19066.04 154
19067.34 129
19068.65 132
19069.95 136
19071.26 150
19072.56 129
19073.87 140
19075.17 142
19076.48 150
19077.78 153
19079.09 148
19080.39 138
19081.70 135
19083.00 150
19084.31 143
19085.61 132
19086.92 129
19088.23 122
19089.53 158
19090.84 143
19092.14 149
19093.45 152
19094.75 147
19096.06 168
19097.37 152
19098.67 130
19099.98 132
19101.28 144
19102.59 154
19103.90 120
19105.20 135
19106.51 111
19107.81 116
19109.12 118
19110.43 126
19111.73 138
19113.04 123
19114.35 134
19115.65 126
19116.96 154
19118.27 119
19119.57 127
19120.88 147
19122.19 124
19123.49 127
19124.80 152
19126.11 134
19127.41 159
19128.72 160
19130.03 135
19131.33 150
19132.64 136
19133.95 124
19135.26 117
19136.56 149
19137.87 124
19139.18 144
19140.49 154
19141.79 147
19143.10 151
19144.41 133
19145.71 120
19147.02 138
19148.33 142
19149.64 160
19150.95 147
19152.25 142
19153.56 138
19154.87 122
19156.18 113
19157.48 136
19158.79 165
19160.10 126
19161.41 108
19162.72 137
19164.03 147
19165.33 130
19166.64 129
19167.95 155
19169.26 140
19170.57 128
19171.88 160
19173.18 138
19174.49 118
19175.80 158
19177.11 155
19178.42 137
19179.73 126
19181.04 134
19182.34 138
19183.65 140
19184.96 160
19186.27 155
19187.58 135
19188.89 162
19190.20 143
19191.51 150
19192.82 125
19194.13 134
19195.43 172
19196.74 180
19198.05 126
19199.36 149
19200.67 145
19201.98 150
19203.29 171
19204.60 133
19205.91 152
19207.22 144
19208.53 143
19209.84 118
19211.15 127
19212.46 127
19213.77 134
19215.08 128
19216.39 146
19217.70 164
19219.01 126
19220.32 136
19221.63 122
19222.94 128
19224.25 142
19225.56 146
19226.87 113
19228.18 139
19229.49 130
19230.80 125
19232.11 123
19233.42 144
19234.73 122
19236.04 160
19237.35 149
19238.67 135
19239.98 122
19241.29 108
19242.60 128
19243.91 115
19245.22 122
19246.53 139
19247.84 131
19249.15 126
19250.46 141
19251.77 131
19253.09 145
19254.40 120
19255.71 140
19257.02 140
19258.33 127
19259.64 125
19260.95 143
19262.27 152
19263.58 142
19264.89 137
19266.20 135
19267.51 130
19268.82 129
19270.14 132
19271.45 111
19272.76 134
19274.07 153
19275.38 128
19276.70 127
19278.01 127
19279.32 159
19280.63 154
19281.94 144
19283.26 131
19284.57 153
19285.88 139
19287.19 151
19288.51 120
19289.82 133
19291.13 122
19292.44 133
19293.76 134
19295.07 124
19296.38 126
19297.69 116
19299.01 140
19300.32 115
19301.63 143
19302.95 130
19304.26 137
19305.57 142
19306.88 129
19308.20 127
19309.51 150
19310.82 135
19312.14 131
19313.45 124
19314.76 131
19316.08 131
19317.39 119
19318.70 113
19320.02 139
19321.33 146
19322.64 125
19323.96 128
19325.27 133
19326.59 163
19327.90 139
19329.21 134
19330.53 135
19331.84 155
19333.15 128
19334.47 130
19335.78 131
19337.10 119
19338.41 116
19339.73 141
19341.04 135
19342.35 141
19343.67 135
19344.98 125
19346.30 128
19347.61 115
19348.93 137
19350.24 156
19351.55 145
19352.87 147
19354.18 146
19355.50 146
19356.81 127
19358.13 149
19359.44 140
19360.76 163
19362.07 138
19363.39 147
19364.70 140
19366.02 134
19367.33 101
19368.65 112
19369.96 149
19371.28 128
19372.59 129
19373.91 161
19375.22 158
19376.54 168
19377.86 143
19379.17 127
19380.49 127
19381.80 134
19383.12 178
19384.43 119
19385.75 144
19387.07 148
19388.38 117
19389.70 149
19391.01 118
19392.33 143
19393.65 134
19394.96 126
19396.28 140
19397.59 122
19398.91 132
19400.23 140
19401.54 166
19402.86 140
19404.17 132
19405.49 132
19406.81 150
19408.12 152
19409.44 115
19410.76 120
19412.07 127
19413.39 133
19414.71 165
19416.02 160
19417.34 134
19418.66 136
19419.97 130
19421.29 143
19422.61 126
19423.93 124
19425.24 143
19426.56 150
19427.88 140
19429.19 135
19430.51 138
19431.83 138
19433.15 137
19434.46 160
19435.78 156
19437.10 130
19438.42 128
19439.73 123
19441.05 139
19442.37 128
19443.69 136
19445.00 125
19446.32 124
19447.64 131
19448.96 123
19450.28 143
19451.59 135
19452.91 127
19454.23 140
19455.55 148
19456.87 126
19458.18 101
19459.50 123
19460.82 111
19462.14 117
19463.46 129
19464.78 136
19466.09 125
19467.41 121
19468.73 150
19470.05 165
19471.37 135
19472.69 123
19474.01 140
19475.33 143
19476.64 131
19477.96 125
19479.28 128
19480.60 131
19481.92 130
19483.24 158
19484.56 112
19485.88 104
19487.20 130
19488.52 117
19489.83 150
19491.15 157
19492.47 154
19493.79 139
19495.11 119
19496.43 132
19497.75 153
19499.07 136
19500.39 119
19501.71 135
19503.03 154
19504.35 147
19505.67 146
19506.99 117
19508.31 113
19509.63 138
19510.95 135
19512.27 141
19513.59 139
19514.91 121
19516.23 152
19517.55 156
19518.87 150
19520.19 145
19521.51 132
19522.83 142
19524.15 149
19525.47 119
19526.79 139
19528.11 141
19529.43 150
19530.75 147
19532.08 149
19533.40 152
19534.72 154
19536.04 145
19537.36 153
19538.68 126
19540.00 145
19541.32 113
19542.64 121
19543.96 127
19545.29 98
19546.61 112
19547.93 130
19549.25 139
19550.57 151
19551.89 113
19553.21 154
19554.53 153
19555.86 135
19557.18 137
19558.50 123
19559.82 100
19561.14 133
19562.46 133
19563.79 133
19565.11 113
19566.43 131
19567.75 162
19569.07 125
19570.40 116
19571.72 119
19573.04 126
19574.36 133
19575.68 116
19577.01 119
19578.33 118
19579.65 106
19580.97 134
19582.30 134
19583.62 143
19584.94 163
19586.26 156
19587.59 151
19588.91 125
19590.23 102
19591.55 117
19592.88 149
19594.20 126
19595.52 143
19596.85 125
19598.17 112
19599.49 148
19600.81 132
19602.14 151
19603.46 141
19604.78 111
19606.11 97
19607.43 116
19608.75 137
19610.08 138
19611.40 130
19612.72 120
19614.05 130
19615.37 156
19616.69 135
19618.02 143
19619.34 126
19620.67 128
19621.99 118
19623.31 122
19624.64 132
19625.96 124
19627.29 145
19628.61 141
19629.93 147
19631.26 136
19632.58 128
19633.91 126
19635.23 132
19636.55 134
19637.88 122
19639.20 125
19640.53 123
19641.85 135
19643.18 133
19644.50 106
19645.82 130
19647.15 121
19648.47 128
19649.80 123
19651.12 130
19652.45 136
19653.77 101
19655.10 126
19656.42 120
19657.75 144
19659.07 136
19660.40 142
19661.72 123
19663.05 130
19664.37 143
19665.70 121
19667.02 132
19668.35 142
19669.67 112
19671.00 122
19672.33 107
19673.65 147
19674.98 134
19676.30 131
19677.63 133
19678.95 132
19680.28 132
19681.61 159
19682.93 144
19684.26 103
19685.58 107
19686.91 127
19688.23 124
19689.56 155
19690.89 137
19692.21 128
19693.54 127
19694.87 111
19696.19 101
19697.52 103
19698.84 110
19700.17 142
19701.50 141
19702.82 141
19704.15 109
19705.48 149
19706.80 171
19708.13 146
19709.46 110
19710.78 108
19712.11 140
19713.44 167
19714.76 135
19716.09 104
19717.42 132
19718.75 114
19720.07 117
19721.40 116
19722.73 115
19724.05 109
19725.38 116
19726.71 105
19728.04 135
19729.36 149
19730.69 133
19732.02 113
19733.35 117
19734.67 111
19736.00 112
19737.33 126
19738.66 128
19739.98 135
19741.31 155
19742.64 128
19743.97 114
19745.30 138
19746.62 127
19747.95 144
19749.28 146
19750.61 133
19751.94 121
19753.26 121
19754.59 108
19755.92 145
19757.25 143
19758.58 114
19759.91 158
19761.23 146
19762.56 133
19763.89 119
19765.22 120
19766.55 141
19767.88 114
19769.21 110
19770.53 112
19771.86 116
19773.19 124
19774.52 137
19775.85 119
19777.18 112
19778.51 136
19779.84 114
19781.17 114
19782.50 140
19783.83 135
19785.15 111
19786.48 128
19787.81 136
19789.14 124
19790.47 132
19791.80 133
19793.13 113
19794.46 106
19795.79 97
19797.12 116
19798.45 106
19799.78 144
19801.11 115
19802.44 126
19803.77 108
19805.10 147
19806.43 143
19807.76 116
19809.09 139
19810.42 147
19811.75 144
19813.08 148
19814.41 126
19815.74 105
19817.07 112
19818.40 140
19819.73 141
19821.06 168
19822.39 163
19823.72 119
19825.05 105
19826.38 129
19827.71 119
19829.05 121
19830.38 128
19831.71 137
19833.04 104
19834.37 95
19835.70 138
19837.03 123
19838.36 108
19839.69 118
19841.02 129
19842.36 115
19843.69 110
19845.02 130
19846.35 124
19847.68 127
19849.01 128
19850.34 117
19851.68 126
19853.01 124
19854.34 119
19855.67 105
19857.00 126
19858.33 140
19859.67 116
19861.00 117
19862.33 129
19863.66 142
19864.99 148
19866.32 119
19867.66 102
19868.99 121
19870.32 119
19871.65 139
19872.99 119
19874.32 102
19875.65 127
19876.98 115
19878.32 97
19879.65 108
19880.98 111
19882.31 143
19883.65 119
19884.98 130
19886.31 133
19887.64 135
19888.98 110
19890.31 126
19891.64 115
19892.97 139
19894.31 147
19895.64 128
19896.97 114
19898.31 119
19899.64 114
19900.97 112
19902.31 112
19903.64 106
19904.97 128
19906.31 122
19907.64 139
19908.97 133
19910.31 123
19911.64 132
19912.97 122
19914.31 130
19915.64 152
19916.97 147
19918.31 130
19919.64 139
19920.98 164
19922.31 135
19923.64 108
19924.98 133
19926.31 134
19927.65 116
19928.98 112
19930.31 100
19931.65 111
19932.98 123
19934.32 124
19935.65 123
19936.99 157
19938.32 122
19939.65 127
19940.99 130
19942.32 116
19943.66 128
19944.99 130
19946.33 142
19947.66 108
19949.00 120
19950.33 123
19951.67 142
19953.00 124
19954.34 114
19955.67 99
19957.01 117
19958.34 139
19959.68 129
19961.01 143
19962.35 144
19963.68 147
19965.02 133
19966.35 130
19967.69 128
19969.02 137
19970.36 156
19971.70 150
19973.03 124
19974.37 93
19975.70 135
19977.04 122
19978.37 137
19979.71 132
19981.05 143
19982.38 118
19983.72 125
19985.05 99
19986.39 111
19987.73 114
19989.06 128
19990.40 132
19991.73 122
19993.07 115
19994.41 114
19995.74 119
19997.08 130
19998.42 143
19999.75 141
20001.09 135
20002.43 98
20003.76 126
20005.10 142
20006.44 144
20007.77 118
20009.11 138
20010.45 152
20011.78 130
20013.12 105
20014.46 122
20015.79 129
20017.13 146
20018.47 135
20019.81 116
20021.14 126
20022.48 120
20023.82 130
20025.15 159
20026.49 117
20027.83 110
20029.17 120
20030.50 147
20031.84 125
20033.18 127
20034.52 114
20035.85 110
20037.19 114
20038.53 112
20039.87 131
20041.21 128
20042.54 117
20043.88 126
20045.22 133
20046.56 125
20047.90 112
20049.23 133
20050.57 140
20051.91 128
20053.25 134
20054.59 117
20055.93 124
20057.26 110
20058.60 104
20059.94 107
20061.28 115
20062.62 116
20063.96 105
20065.30 98
20066.63 105
20067.97 117
20069.31 129
20070.65 119
20071.99 105
20073.33 139
20074.67 115
20076.01 116
20077.35 114
20078.68 129
20080.02 162
20081.36 130
20082.70 137
20084.04 108
20085.38 153
20086.72 142
20088.06 139
20089.40 116
20090.74 131
20092.08 113
20093.42 130
20094.76 134
20096.10 126
20097.44 120
20098.78 152
20100.12 160
20101.46 150
20102.80 106
20104.14 102
20105.48 128
20106.82 137
20108.16 215
20109.50 168
20110.84 149
20112.18 131
20113.52 149
20114.86 152
20116.20 153
20117.54 131
20118.88 110
20120.22 132
20121.56 120
20122.90 134
20124.24 125
20125.58 124
20126.92 117
20128.26 132
20129.61 154
20130.95 120
20132.29 104
20133.63 113
20134.97 127
20136.31 136
20137.65 131
20138.99 128
20140.33 145
20141.67 142
20143.02 132
