# Supplementary material for: MALDI-TOF MS typing enables the classification of brewing yeasts of the genus Saccharomyces to major beer styles
Source: PLoS One. 2017 Aug 9;12(8):e0181694. doi: 10.1371/journal.pone.0181694 (PMC5549903; doi:10.1371/journal.pone.0181694)
Supplement: S4 File — The directory includes 90 raw files and was zipped to “.zip”; the folder has three strains with 30 spectra per strain; S1 Text explains the raw files with an example and Table 1 represents the yeast strains used within the experiment. (ZIP) [file pone.0181694.s007.zip › 10-12/30261-211-OG-Ale-Ale-YPG-18h-E-E_2015-07-10_1_0_A10_1.dat]

2000.66 5672
2001.08 5395
2001.50 5317
2001.92 5369
2002.34 5370
2002.77 5096
2003.19 5298
2003.61 5522
2004.03 5600
2004.45 5407
2004.88 5363
2005.30 5167
2005.72 5119
2006.14 5391
2006.56 5500
2006.99 5345
2007.41 5777
2007.83 5845
2008.25 5454
2008.67 5723
2009.10 5813
2009.52 5488
2009.94 5906
2010.36 5465
2010.79 5366
2011.21 5191
2011.63 5001
2012.06 5058
2012.48 5291
2012.90 4867
2013.32 5007
2013.75 5139
2014.17 5211
2014.59 4833
2015.02 4981
2015.44 5331
2015.86 5159
2016.28 5275
2016.71 5472
2017.13 5329
2017.55 5526
2017.98 5577
2018.40 5456
2018.82 5407
2019.25 5444
2019.67 5663
2020.09 5479
2020.52 5669
2020.94 5794
2021.37 5963
2021.79 5777
2022.21 5842
2022.64 5631
2023.06 5503
2023.48 5342
2023.91 5573
2024.33 5594
2024.76 5558
2025.18 5526
2025.60 5698
2026.03 5425
2026.45 5347
2026.88 5167
2027.30 5335
2027.73 5526
2028.15 5442
2028.57 5169
2029.00 5359
2029.42 5283
2029.85 5074
2030.27 4980
2030.70 5034
2031.12 5051
2031.55 5527
2031.97 5428
2032.40 5286
2032.82 5379
2033.25 5433
2033.67 5317
2034.10 5334
2034.52 5321
2034.95 5127
2035.37 5188
2035.80 5089
2036.22 5198
2036.65 5483
2037.07 5353
2037.50 5521
2037.92 5518
2038.35 5291
2038.77 5221
2039.20 5452
2039.63 5485
2040.05 5376
2040.48 5473
2040.90 5396
2041.33 5477
2041.75 5606
2042.18 5349
2042.61 5322
2043.03 5142
2043.46 5040
2043.88 5211
2044.31 5410
2044.74 5181
2045.16 5301
2045.59 5522
2046.01 5209
2046.44 5489
2046.87 5494
2047.29 5313
2047.72 5657
2048.15 5372
2048.57 5435
2049.00 5391
2049.43 5185
2049.85 5129
2050.28 5375
2050.71 5205
2051.13 5041
2051.56 5063
2051.99 5012
2052.41 5255
2052.84 5173
2053.27 5189
2053.69 5192
2054.12 5084
2054.55 5173
2054.98 5201
2055.40 5193
2055.83 5010
2056.26 4851
2056.68 5438
2057.11 5355
2057.54 5148
2057.97 5192
2058.39 5159
2058.82 5222
2059.25 5469
2059.68 5396
2060.11 5111
2060.53 5225
2060.96 5320
2061.39 5063
2061.82 5187
2062.24 5340
2062.67 5387
2063.10 5246
2063.53 5234
2063.96 5346
2064.39 5279
2064.81 5219
2065.24 5566
2065.67 5733
2066.10 5939
2066.53 5883
2066.95 5767
2067.38 5480
2067.81 5398
2068.24 5091
2068.67 5293
2069.10 5368
2069.53 5349
2069.96 5335
2070.38 5207
2070.81 5056
2071.24 5214
2071.67 4944
2072.10 4956
2072.53 5129
2072.96 5056
2073.39 5258
2073.82 5479
2074.24 5103
2074.67 5196
2075.10 5635
2075.53 5329
2075.96 5634
2076.39 5595
2076.82 5760
2077.25 5410
2077.68 5283
2078.11 5458
2078.54 5219
2078.97 5465
2079.40 5462
2079.83 5750
2080.26 5636
2080.69 5379
2081.12 5278
2081.55 5507
2081.98 5420
2082.41 5569
2082.84 5616
2083.27 5348
2083.70 5008
2084.13 5153
2084.56 5127
2084.99 5211
2085.42 5436
2085.85 5348
2086.28 5153
2086.71 5154
2087.14 5295
2087.57 5206
2088.00 4901
2088.43 5150
2088.86 5238
2089.29 5442
2089.73 5344
2090.16 5386
2090.59 5350
2091.02 5216
2091.45 5138
2091.88 5325
2092.31 5272
2092.74 5180
2093.17 5288
2093.60 5515
2094.04 5218
2094.47 5229
2094.90 5133
2095.33 4988
2095.76 5082
2096.19 5261
2096.62 5111
2097.06 5057
2097.49 4885
2097.92 4956
2098.35 5140
2098.78 5106
2099.21 5066
2099.65 4870
2100.08 5326
2100.51 4986
2100.94 4912
2101.37 5038
2101.81 5228
2102.24 5286
2102.67 5485
2103.10 5771
2103.53 5797
2103.97 5435
2104.40 5519
2104.83 5362
2105.26 5593
2105.70 6000
2106.13 6001
2106.56 5524
2106.99 5601
2107.43 5637
2107.86 5594
2108.29 5562
2108.72 5315
2109.16 5318
2109.59 5291
2110.02 5245
2110.46 5419
2110.89 5367
2111.32 5390
2111.75 5363
2112.19 5263
2112.62 5298
2113.05 5251
2113.49 5055
2113.92 5120
2114.35 4964
2114.79 5050
2115.22 5204
2115.65 5292
2116.09 5415
2116.52 5397
2116.95 5288
2117.39 5131
2117.82 5071
2118.26 4992
2118.69 4994
2119.12 4931
2119.56 5120
2119.99 5168
2120.42 5079
2120.86 5243
2121.29 5226
2121.73 5130
2122.16 5202
2122.59 5551
2123.03 5330
2123.46 5452
2123.90 5341
2124.33 5080
2124.77 5085
2125.20 4950
2125.64 5163
2126.07 5171
2126.50 5279
2126.94 5309
2127.37 5128
2127.81 5180
2128.24 5149
2128.68 5275
2129.11 5392
2129.55 5390
2129.98 5536
2130.42 5395
2130.85 5195
2131.29 5421
2131.72 5442
2132.16 5504
2132.59 5647
2133.03 5476
2133.46 5362
2133.90 5610
2134.33 5706
2134.77 5675
2135.20 5515
2135.64 5687
2136.08 5809
2136.51 5730
2136.95 5817
2137.38 5960
2137.82 5668
2138.25 5475
2138.69 5585
2139.13 5669
2139.56 5467
2140.00 5110
2140.43 5285
2140.87 5196
2141.31 5191
2141.74 5145
2142.18 4997
2142.61 5296
2143.05 5172
2143.49 4937
2143.92 5213
2144.36 5120
2144.80 5174
2145.23 5151
2145.67 5302
2146.11 5122
2146.54 5116
2146.98 5493
2147.42 5356
2147.85 5398
2148.29 5664
2148.73 5857
2149.16 5860
2149.60 5866
2150.04 6319
2150.47 6217
2150.91 6506
2151.35 6140
2151.79 6080
2152.22 6311
2152.66 6143
2153.10 5897
2153.53 5898
2153.97 5470
2154.41 5500
2154.85 5442
2155.28 5189
2155.72 5209
2156.16 5149
2156.60 5368
2157.03 5170
2157.47 5387
2157.91 5321
2158.35 5275
2158.79 5063
2159.22 5112
2159.66 5291
2160.10 5228
2160.54 4994
2160.98 5186
2161.41 5275
2161.85 5328
2162.29 5241
2162.73 5514
2163.17 5459
2163.60 5452
2164.04 5424
2164.48 5355
2164.92 5239
2165.36 5143
2165.80 5209
2166.24 5363
2166.67 4998
2167.11 5529
2167.55 5619
2167.99 5428
2168.43 5506
2168.87 5489
2169.31 5410
2169.75 5417
2170.19 5348
2170.62 5572
2171.06 5684
2171.50 5939
2171.94 5624
2172.38 5697
2172.82 5518
2173.26 5408
2173.70 5566
2174.14 5530
2174.58 5598
2175.02 5623
2175.46 5818
2175.90 5641
2176.34 6163
2176.78 6176
2177.22 6065
2177.66 5931
2178.10 6125
2178.54 5740
2178.97 5575
2179.41 5589
2179.85 5730
2180.29 5559
2180.74 5532
2181.18 5241
2181.62 5080
2182.06 5032
2182.50 4886
2182.94 5040
2183.38 5215
2183.82 5128
2184.26 5170
2184.70 4988
2185.14 5038
2185.58 4982
2186.02 5077
2186.46 5307
2186.90 5474
2187.34 5508
2187.78 5429
2188.22 5677
2188.66 5664
2189.11 5715
2189.55 5587
2189.99 5520
2190.43 5792
2190.87 5444
2191.31 5455
2191.75 5538
2192.19 5573
2192.63 5707
2193.08 5689
2193.52 5531
2193.96 5566
2194.40 5643
2194.84 5580
2195.28 5632
2195.72 5689
2196.17 5997
2196.61 5934
2197.05 5712
2197.49 5269
2197.93 5326
2198.37 5552
2198.82 5424
2199.26 5185
2199.70 5075
2200.14 5453
2200.58 5427
2201.03 5364
2201.47 5297
2201.91 5258
2202.35 5143
2202.80 5275
2203.24 5380
2203.68 5436
2204.12 5314
2204.57 5393
2205.01 5538
2205.45 5460
2205.89 5729
2206.34 5986
2206.78 5881
2207.22 5785
2207.66 5795
2208.11 5847
2208.55 5816
2208.99 5604
2209.44 5791
2209.88 5657
2210.32 5593
2210.76 5907
2211.21 5743
2211.65 5523
2212.09 5574
2212.54 5774
2212.98 5523
2213.42 5484
2213.87 5583
2214.31 5529
2214.75 5691
2215.20 5466
2215.64 5100
2216.09 5443
2216.53 5287
2216.97 5194
2217.42 5120
2217.86 4935
2218.30 5208
2218.75 5099
2219.19 5184
2219.64 5368
2220.08 5485
2220.52 5440
2220.97 5484
2221.41 5567
2221.86 5546
2222.30 5732
2222.75 5787
2223.19 5860
2223.63 5757
2224.08 5839
2224.52 6115
2224.97 6519
2225.41 6202
2225.86 6286
2226.30 6476
2226.75 6453
2227.19 6405
2227.64 6558
2228.08 6320
2228.53 6220
2228.97 6043
2229.42 6479
2229.86 6478
2230.31 6424
2230.75 6525
2231.20 6674
2231.64 6718
2232.09 6732
2232.53 7058
2232.98 6644
2233.42 6714
2233.87 6821
2234.31 6369
2234.76 6178
2235.20 6293
2235.65 5991
2236.10 6057
2236.54 5812
2236.99 5697
2237.43 5547
2237.88 5540
2238.32 5593
2238.77 5603
2239.22 5221
2239.66 5558
2240.11 5319
2240.55 5338
2241.00 5228
2241.45 5255
2241.89 5160
2242.34 4921
2242.79 4961
2243.23 4967
2243.68 4885
2244.12 4965
2244.57 5112
2245.02 5261
2245.46 5127
2245.91 4909
2246.36 5029
2246.80 5292
2247.25 5372
2247.70 5186
2248.14 4984
2248.59 4970
2249.04 4940
2249.49 5028
2249.93 5310
2250.38 5201
2250.83 5467
2251.27 5356
2251.72 5103
2252.17 4967
2252.62 5559
2253.06 5178
2253.51 5219
2253.96 5085
2254.40 5183
2254.85 5196
2255.30 5169
2255.75 4811
2256.20 4963
2256.64 5032
2257.09 5143
2257.54 4944
2257.99 4762
2258.43 4782
2258.88 4788
2259.33 4852
2259.78 5057
2260.23 5040
2260.67 5193
2261.12 5428
2261.57 5564
2262.02 5779
2262.47 5832
2262.92 5895
2263.36 5722
2263.81 6129
2264.26 6256
2264.71 5911
2265.16 5836
2265.61 6000
2266.05 5758
2266.50 5852
2266.95 5776
2267.40 6219
2267.85 6378
2268.30 6116
2268.75 6408
2269.20 6219
2269.65 6446
2270.09 6573
2270.54 6625
2270.99 6721
2271.44 6606
2271.89 6575
2272.34 6415
2272.79 6533
2273.24 6399
2273.69 5714
2274.14 5673
2274.59 5711
2275.04 5340
2275.49 5218
2275.94 5344
2276.38 5111
2276.83 5180
2277.28 4676
2277.73 4862
2278.18 5098
2278.63 4935
2279.08 5253
2279.53 5117
2279.98 5268
2280.43 5093
2280.88 5128
2281.33 4968
2281.78 4990
2282.23 5012
2282.68 5321
2283.13 5214
2283.59 5068
2284.04 5378
2284.49 5283
2284.94 5105
2285.39 5245
2285.84 5334
2286.29 5152
2286.74 5533
2287.19 5532
2287.64 5831
2288.09 6331
2288.54 6763
2288.99 7128
2289.44 7809
2289.89 8554
2290.35 8703
2290.80 9244
2291.25 8980
2291.70 9031
2292.15 8828
2292.60 8422
2293.05 7954
2293.50 7559
2293.96 7155
2294.41 6803
2294.86 6629
2295.31 6267
2295.76 6253
2296.21 6083
2296.66 5741
2297.12 5569
2297.57 5621
2298.02 5764
2298.47 5832
2298.92 5652
2299.38 5854
2299.83 5629
2300.28 5276
2300.73 5305
2301.18 5380
2301.64 5304
2302.09 5421
2302.54 5424
2302.99 5178
2303.44 4997
2303.90 5251
2304.35 5247
2304.80 5260
2305.25 5121
2305.71 5511
2306.16 5380
2306.61 5427
2307.07 5583
2307.52 5823
2307.97 6005
2308.42 6231
2308.88 6192
2309.33 6452
2309.78 6693
2310.23 7009
2310.69 6604
2311.14 6822
2311.59 6536
2312.05 6207
2312.50 6135
2312.95 5963
2313.41 5684
2313.86 5872
2314.31 5832
2314.77 5686
2315.22 5319
2315.67 5174
2316.13 5591
2316.58 5602
2317.04 5563
2317.49 5587
2317.94 5487
2318.40 5667
2318.85 5535
2319.30 5562
2319.76 5803
2320.21 5523
2320.67 5628
2321.12 5964
2321.57 5507
2322.03 5654
2322.48 5732
2322.94 5463
2323.39 5699
2323.85 5571
2324.30 5448
2324.75 5642
2325.21 5491
2325.66 5625
2326.12 5781
2326.57 5776
2327.03 5576
2327.48 5783
2327.94 6141
2328.39 6372
2328.85 6333
2329.30 6280
2329.76 6241
2330.21 5956
2330.67 6071
2331.12 6174
2331.58 5868
2332.03 5644
2332.49 5575
2332.94 5559
2333.40 5389
2333.85 5257
2334.31 5401
2334.76 5418
2335.22 5401
2335.67 5226
2336.13 5348
2336.58 5172
2337.04 5124
2337.50 5190
2337.95 5083
2338.41 5440
2338.86 5362
2339.32 5571
2339.77 5672
2340.23 5436
2340.69 5540
2341.14 5412
2341.60 5514
2342.05 5582
2342.51 5386
2342.97 5340
2343.42 5322
2343.88 5623
2344.34 5649
2344.79 5750
2345.25 5710
2345.70 5736
2346.16 5808
2346.62 6179
2347.07 6367
2347.53 5868
2347.99 5811
2348.44 5680
2348.90 5890
2349.36 5816
2349.81 5554
2350.27 5576
2350.73 5459
2351.19 5492
2351.64 5088
2352.10 5208
2352.56 5438
2353.01 5502
2353.47 5595
2353.93 5266
2354.39 5406
2354.84 5329
2355.30 5140
2355.76 5389
2356.22 5373
2356.67 5386
2357.13 5084
2357.59 5283
2358.05 5547
2358.50 5357
2358.96 5550
2359.42 5552
2359.88 5365
2360.33 5325
2360.79 5434
2361.25 5647
2361.71 5775
2362.17 5366
2362.62 5354
2363.08 5303
2363.54 5398
2364.00 5510
2364.46 5319
2364.92 5611
2365.37 5402
2365.83 5640
2366.29 5680
2366.75 5758
2367.21 5608
2367.67 5643
2368.12 5529
2368.58 5345
2369.04 5774
2369.50 5563
2369.96 5271
2370.42 5314
2370.88 5441
2371.34 5337
2371.80 5429
2372.25 5693
2372.71 5577
2373.17 5571
2373.63 5608
2374.09 5579
2374.55 5925
2375.01 5712
2375.47 5682
2375.93 5897
2376.39 5971
2376.85 5777
2377.31 5675
2377.77 5532
2378.23 5767
2378.69 6037
2379.15 5776
2379.61 5810
2380.06 5696
2380.52 5724
2380.98 5865
2381.44 5931
2381.90 5668
2382.36 5443
2382.82 5078
2383.28 5376
2383.74 5433
2384.20 5415
2384.67 5645
2385.13 5383
2385.59 5565
2386.05 5272
2386.51 5233
2386.97 5042
2387.43 5138
2387.89 5477
2388.35 5830
2388.81 5659
2389.27 5755
2389.73 5827
2390.19 5868
2390.65 5714
2391.11 5592
2391.57 5548
2392.03 5366
2392.50 5478
2392.96 5457
2393.42 5393
2393.88 5283
2394.34 5381
2394.80 5361
2395.26 5307
2395.72 5186
2396.19 5311
2396.65 5303
2397.11 5433
2397.57 5425
2398.03 5051
2398.49 5160
2398.95 5195
2399.42 5380
2399.88 5215
2400.34 5334
2400.80 5170
2401.26 5175
2401.73 5058
2402.19 5184
2402.65 4972
2403.11 5098
2403.57 5298
2404.04 5280
2404.50 5450
2404.96 5324
2405.42 5426
2405.88 5436
2406.35 5392
2406.81 5172
2407.27 5346
2407.73 5298
2408.20 5378
2408.66 5180
2409.12 5062
2409.58 5187
2410.05 5119
2410.51 5129
2410.97 5196
2411.43 4870
2411.90 5252
2412.36 5508
2412.82 5604
2413.29 5727
2413.75 5350
2414.21 5551
2414.68 5735
2415.14 5804
2415.60 5822
2416.07 5813
2416.53 5877
2416.99 6041
2417.46 6350
2417.92 6375
2418.38 6340
2418.85 6599
2419.31 6299
2419.77 6015
2420.24 5988
2420.70 5899
2421.16 5972
2421.63 5910
2422.09 5836
2422.56 5525
2423.02 5445
2423.48 5631
2423.95 5582
2424.41 5750
2424.88 5547
2425.34 5478
2425.80 5640
2426.27 5550
2426.73 5652
2427.20 5495
2427.66 5364
2428.13 5404
2428.59 5481
2429.05 5509
2429.52 5124
2429.98 5271
2430.45 5378
2430.91 5255
2431.38 5202
2431.84 5172
2432.31 5279
2432.77 5284
2433.24 5339
2433.70 5605
2434.17 5438
2434.63 5184
2435.10 5612
2435.56 5676
2436.03 5401
2436.49 5625
2436.96 5609
2437.42 5265
2437.89 5485
2438.35 5693
2438.82 5603
2439.28 5597
2439.75 5887
2440.22 5976
2440.68 6184
2441.15 6039
2441.61 6070
2442.08 6018
2442.54 6014
2443.01 6029
2443.48 5764
2443.94 5700
2444.41 5306
2444.87 5308
2445.34 5273
2445.81 5337
2446.27 5224
2446.74 5296
2447.20 5208
2447.67 5187
2448.14 5153
2448.60 5302
2449.07 5215
2449.54 4988
2450.00 5234
2450.47 5234
2450.94 5346
2451.40 5344
2451.87 5305
2452.34 5447
2452.80 5439
2453.27 5265
2453.74 5162
2454.20 5309
2454.67 4932
2455.14 4918
2455.60 5127
2456.07 4988
2456.54 5209
2457.01 5302
2457.47 5171
2457.94 5143
2458.41 5228
2458.88 5002
2459.34 5073
2459.81 5199
2460.28 4978
2460.74 5079
2461.21 4980
2461.68 4860
2462.15 5130
2462.62 5249
2463.08 5012
2463.55 4904
2464.02 5016
2464.49 5190
2464.95 5120
2465.42 5106
2465.89 5291
2466.36 5541
2466.83 5579
2467.30 5525
2467.76 5582
2468.23 5609
2468.70 5299
2469.17 5213
2469.64 4902
2470.10 5005
2470.57 5176
2471.04 4848
2471.51 5045
2471.98 4977
2472.45 4935
2472.92 4954
2473.39 4816
2473.85 4835
2474.32 4981
2474.79 4925
2475.26 4951
2475.73 4771
2476.20 4831
2476.67 4901
2477.14 4980
2477.61 4937
2478.07 5067
2478.54 5202
2479.01 5298
2479.48 5023
2479.95 4938
2480.42 5046
2480.89 5029
2481.36 4948
2481.83 5210
2482.30 4897
2482.77 5088
2483.24 5164
2483.71 5222
2484.18 4910
2484.65 5195
2485.12 5332
2485.59 5671
2486.06 5730
2486.53 5858
2487.00 5731
2487.47 6138
2487.94 6661
2488.41 6082
2488.88 5932
2489.35 5791
2489.82 5813
2490.29 6265
2490.76 5867
2491.23 5869
2491.70 6203
2492.17 6201
2492.64 6270
2493.11 6111
2493.58 5996
2494.05 5963
2494.52 6155
2494.99 6338
2495.47 6389
2495.94 6089
2496.41 5672
2496.88 5565
2497.35 5389
2497.82 5525
2498.29 5309
2498.76 5194
2499.23 5203
2499.70 5270
2500.18 4984
2500.65 4872
2501.12 5061
2501.59 4828
2502.06 4746
2502.53 4882
2503.00 5055
2503.48 5074
2503.95 4843
2504.42 5093
2504.89 5080
2505.36 4989
2505.83 5294
2506.31 5211
2506.78 5240
2507.25 5278
2507.72 5511
2508.19 5596
2508.67 5860
2509.14 5863
2509.61 6041
2510.08 6121
2510.56 6101
2511.03 6204
2511.50 6368
2511.97 6635
2512.44 6897
2512.92 6633
2513.39 6925
2513.86 6829
2514.33 6465
2514.81 6379
2515.28 6242
2515.75 5837
2516.23 5764
2516.70 5748
2517.17 5665
2517.64 5390
2518.12 5245
2518.59 5452
2519.06 5512
2519.54 5306
2520.01 5199
2520.48 5715
2520.96 5699
2521.43 5444
2521.90 5371
2522.38 5113
2522.85 5081
2523.32 5101
2523.80 5074
2524.27 5330
2524.74 5390
2525.22 5616
2525.69 5616
2526.16 5502
2526.64 5448
2527.11 5592
2527.59 5404
2528.06 5562
2528.53 5633
2529.01 5717
2529.48 5548
2529.96 5450
2530.43 5504
2530.90 5148
2531.38 5435
2531.85 5439
2532.33 5426
2532.80 5539
2533.28 5466
2533.75 5333
2534.22 5550
2534.70 5329
2535.17 5327
2535.65 5139
2536.12 5295
2536.60 5409
2537.07 5482
2537.55 5464
2538.02 5592
2538.50 5381
2538.97 5228
2539.45 5265
2539.92 5242
2540.40 5502
2540.87 5376
2541.35 5227
2541.82 4945
2542.30 5377
2542.77 5306
2543.25 5144
2543.72 5184
2544.20 4994
2544.67 5078
2545.15 5280
2545.62 5508
2546.10 5716
2546.58 5783
2547.05 5711
2547.53 5963
2548.00 6561
2548.48 6350
2548.95 5874
2549.43 6143
2549.91 6193
2550.38 5990
2550.86 6033
2551.33 6040
2551.81 6097
2552.29 6136
2552.76 5783
2553.24 6017
2553.72 6113
2554.19 6287
2554.67 6253
2555.14 6331
2555.62 6295
2556.10 6013
2556.57 6067
2557.05 5555
2557.53 5582
2558.00 5768
2558.48 5723
2558.96 5559
2559.43 5369
2559.91 5370
2560.39 5268
2560.87 5150
2561.34 5417
2561.82 5227
2562.30 5288
2562.77 5493
2563.25 5268
2563.73 5298
2564.21 5055
2564.68 5064
2565.16 5224
2565.64 5162
2566.11 5085
2566.59 5353
2567.07 5294
2567.55 5236
2568.03 5157
2568.50 5197
2568.98 5170
2569.46 4978
2569.94 5152
2570.41 5133
2570.89 5245
2571.37 5276
2571.85 5116
2572.33 5077
2572.80 5059
2573.28 4912
2573.76 4948
2574.24 4765
2574.72 4970
2575.19 5244
2575.67 5071
2576.15 4868
2576.63 4936
2577.11 5034
2577.59 5205
2578.07 4815
2578.54 5234
2579.02 5101
2579.50 4883
2579.98 4960
2580.46 5016
2580.94 4931
2581.42 5023
2581.90 5249
2582.37 5082
2582.85 5155
2583.33 5100
2583.81 5012
2584.29 5207
2584.77 5003
2585.25 4921
2585.73 5083
2586.21 5289
2586.69 5452
2587.17 5226
2587.65 5222
2588.13 5469
2588.61 5599
2589.08 5561
2589.56 5612
2590.04 5414
2590.52 5302
2591.00 5373
2591.48 5356
2591.96 5087
2592.44 5343
2592.92 5455
2593.40 5438
2593.88 5300
2594.36 5175
2594.84 5215
2595.32 5140
2595.80 4940
2596.28 4956
2596.76 5240
2597.24 5426
2597.72 5206
2598.21 5131
2598.69 5247
2599.17 4852
2599.65 4835
2600.13 4842
2600.61 5152
2601.09 4985
2601.57 5175
2602.05 5167
2602.53 5181
2603.01 4971
2603.49 5041
2603.97 5353
2604.45 5284
2604.94 5459
2605.42 5671
2605.90 5439
2606.38 5658
2606.86 5632
2607.34 5586
2607.82 5757
2608.30 5572
2608.79 5365
2609.27 5596
2609.75 5401
2610.23 5308
2610.71 5045
2611.19 5051
2611.68 5220
2612.16 5253
2612.64 5118
2613.12 5043
2613.60 4945
2614.08 5084
2614.57 4923
2615.05 4944
2615.53 5136
2616.01 5334
2616.49 5560
2616.98 5584
2617.46 5807
2617.94 5650
2618.42 5722
2618.91 5640
2619.39 5807
2619.87 5968
2620.35 5436
2620.84 5512
2621.32 5430
2621.80 5332
2622.28 5087
2622.77 5331
2623.25 5189
2623.73 5212
2624.21 4940
2624.70 5137
2625.18 5199
2625.66 5307
2626.15 5320
2626.63 5282
2627.11 5419
2627.60 5518
2628.08 5838
2628.56 5553
2629.05 5617
2629.53 5856
2630.01 5823
2630.50 5683
2630.98 5510
2631.46 5920
2631.95 5699
2632.43 5626
2632.91 5855
2633.40 5631
2633.88 5560
2634.36 5790
2634.85 5690
2635.33 5529
2635.82 5495
2636.30 5443
2636.78 5141
2637.27 5258
2637.75 5059
2638.24 4969
2638.72 5102
2639.20 5351
2639.69 5716
2640.17 5419
2640.66 5442
2641.14 5588
2641.63 5579
2642.11 5568
2642.60 5490
2643.08 5555
2643.56 5531
2644.05 5342
2644.53 5169
2645.02 5411
2645.50 5501
2645.99 5442
2646.47 5401
2646.96 5184
2647.44 5409
2647.93 5643
2648.41 5502
2648.90 5539
2649.38 5584
2649.87 5631
2650.35 5368
2650.84 5325
2651.32 5275
2651.81 5184
2652.30 5265
2652.78 5159
2653.27 5382
2653.75 5301
2654.24 5123
2654.72 5341
2655.21 5154
2655.69 5125
2656.18 5033
2656.67 5456
2657.15 5100
2657.64 5135
2658.12 5178
2658.61 5208
2659.10 4960
2659.58 5256
2660.07 5072
2660.55 4930
2661.04 4955
2661.53 5076
2662.01 5151
2662.50 4945
2662.99 4995
2663.47 5046
2663.96 5138
2664.44 5076
2664.93 5028
2665.42 4963
2665.90 4990
2666.39 5129
2666.88 5197
2667.36 5065
2667.85 5210
2668.34 5197
2668.83 5418
2669.31 5197
2669.80 5333
2670.29 5092
2670.77 5327
2671.26 5605
2671.75 6072
2672.24 6106
2672.72 6373
2673.21 6940
2673.70 7481
2674.18 7882
2674.67 8009
2675.16 8334
2675.65 8358
2676.13 8373
2676.62 8092
2677.11 7775
2677.60 7330
2678.09 6822
2678.57 6581
2679.06 6000
2679.55 6419
2680.04 6381
2680.53 5854
2681.01 5482
2681.50 5639
2681.99 5561
2682.48 5496
2682.97 5312
2683.45 5468
2683.94 5433
2684.43 5476
2684.92 5346
2685.41 5417
2685.90 5393
2686.38 5493
2686.87 5237
2687.36 5266
2687.85 5156
2688.34 5126
2688.83 5176
2689.32 4943
2689.81 5032
2690.29 5183
2690.78 5121
2691.27 5349
2691.76 5159
2692.25 5022
2692.74 5257
2693.23 5408
2693.72 5155
2694.21 5351
2694.70 5640
2695.19 5401
2695.68 5728
2696.16 5425
2696.65 5437
2697.14 5425
2697.63 5481
2698.12 5345
2698.61 5484
2699.10 5482
2699.59 5531
2700.08 5548
2700.57 5397
2701.06 5784
2701.55 5569
2702.04 5481
2702.53 5704
2703.02 5750
2703.51 5621
2704.00 5725
2704.49 5586
2704.98 5421
2705.47 5547
2705.96 5267
2706.45 5193
2706.94 5401
2707.43 5394
2707.92 5262
2708.41 5087
2708.91 4982
2709.40 5039
2709.89 4941
2710.38 4952
2710.87 5021
2711.36 5322
2711.85 5168
2712.34 5416
2712.83 5402
2713.32 5231
2713.81 5195
2714.30 5355
2714.80 5292
2715.29 5208
2715.78 5109
2716.27 5142
2716.76 5068
2717.25 5164
2717.74 4982
2718.23 4901
2718.73 4998
2719.22 5288
2719.71 5248
2720.20 5058
2720.69 5130
2721.18 5472
2721.68 5578
2722.17 5498
2722.66 5473
2723.15 5573
2723.64 5755
2724.14 5669
2724.63 5530
2725.12 5514
2725.61 5597
2726.10 5478
2726.60 5058
2727.09 4942
2727.58 4892
2728.07 4999
2728.56 4880
2729.06 4852
2729.55 5134
2730.04 4934
2730.53 5064
2731.03 5215
2731.52 5267
2732.01 5376
2732.51 5230
2733.00 5335
2733.49 5405
2733.98 5396
2734.48 5633
2734.97 5507
2735.46 5454
2735.96 5461
2736.45 5446
2736.94 5513
2737.43 5283
2737.93 5547
2738.42 5405
2738.91 5349
2739.41 5411
2739.90 5106
2740.39 5217
2740.89 5171
2741.38 5106
2741.88 5007
2742.37 4996
2742.86 4752
2743.36 4872
2743.85 4725
2744.34 4723
2744.84 4815
2745.33 4851
2745.83 4837
2746.32 4728
2746.81 4829
2747.31 4886
2747.80 5010
2748.30 4846
2748.79 4844
2749.28 4923
2749.78 5046
2750.27 5161
2750.77 4905
2751.26 5174
2751.76 5049
2752.25 5043
2752.74 5292
2753.24 5272
2753.73 5289
2754.23 5502
2754.72 5381
2755.22 5363
2755.71 5635
2756.21 5591
2756.70 5309
2757.20 5158
2757.69 5439
2758.19 5497
2758.68 5158
2759.18 5139
2759.67 5184
2760.17 5173
2760.66 5138
2761.16 5114
2761.65 5067
2762.15 5041
2762.64 4909
2763.14 4927
2763.64 4793
2764.13 4843
2764.63 4987
2765.12 4974
2765.62 4739
2766.11 4771
2766.61 4935
2767.11 4963
2767.60 4869
2768.10 5157
2768.59 5199
2769.09 4982
2769.59 4869
2770.08 4865
2770.58 4954
2771.07 5199
2771.57 5173
2772.07 5347
2772.56 5477
2773.06 5762
2773.56 6188
2774.05 6724
2774.55 7076
2775.04 7069
2775.54 7342
2776.04 7374
2776.53 7684
2777.03 7652
2777.53 7293
2778.03 7623
2778.52 7572
2779.02 6817
2779.52 6439
2780.01 6026
2780.51 5946
2781.01 5505
2781.50 5163
2782.00 5202
2782.50 5337
2783.00 5069
2783.49 5144
2783.99 5151
2784.49 5155
2784.99 5023
2785.48 4913
2785.98 5055
2786.48 5238
2786.98 4975
2787.47 5090
2787.97 5225
2788.47 5153
2788.97 4900
2789.46 4911
2789.96 5169
2790.46 4989
2790.96 5011
2791.46 4822
2791.95 4933
2792.45 5043
2792.95 4981
2793.45 5250
2793.95 5111
2794.44 5347
2794.94 5588
2795.44 5563
2795.94 5809
2796.44 5751
2796.94 5588
2797.44 5818
2797.93 6021
2798.43 5664
2798.93 5689
2799.43 5736
2799.93 5598
2800.43 5765
2800.93 5339
2801.43 5405
2801.92 5317
2802.42 5156
2802.92 5338
2803.42 5375
2803.92 5384
2804.42 5097
2804.92 5327
2805.42 5978
2805.92 5957
2806.42 5929
2806.92 5995
2807.42 6257
2807.91 6607
2808.41 6564
2808.91 6477
2809.41 6312
2809.91 6173
2810.41 5938
2810.91 6072
2811.41 5741
2811.91 5577
2812.41 5490
2812.91 5585
2813.41 5596
2813.91 5531
2814.41 5463
2814.91 5527
2815.41 5506
2815.91 5374
2816.41 5520
2816.91 5467
2817.41 5289
2817.91 5356
2818.41 5535
2818.91 5528
2819.42 5300
2819.92 5238
2820.42 5214
2820.92 5137
2821.42 5235
2821.92 5204
2822.42 5060
2822.92 4854
2823.42 4887
2823.92 4672
2824.42 4786
2824.92 4710
2825.42 4816
2825.93 4802
2826.43 4822
2826.93 4818
2827.43 4654
2827.93 4906
2828.43 4808
2828.93 4899
2829.43 4791
2829.94 4742
2830.44 4798
2830.94 4854
2831.44 4960
2831.94 4685
2832.44 4925
2832.95 5017
2833.45 4907
2833.95 4917
2834.45 4882
2834.95 4979
2835.45 5192
2835.96 5313
2836.46 5554
2836.96 5320
2837.46 5552
2837.97 5243
2838.47 5299
2838.97 5441
2839.47 5555
2839.97 5454
2840.48 5488
2840.98 5209
2841.48 5037
2841.98 5240
2842.49 5189
2842.99 5203
2843.49 5035
2843.99 5170
2844.50 5266
2845.00 5183
2845.50 5487
2846.01 5781
2846.51 5949
2847.01 5765
2847.51 6125
2848.02 5988
2848.52 5983
2849.02 6054
2849.53 6047
2850.03 5941
2850.53 5807
2851.04 5620
2851.54 5677
2852.04 5574
2852.55 5327
2853.05 5296
2853.55 5228
2854.06 5227
2854.56 4980
2855.06 4896
2855.57 4847
2856.07 5095
2856.58 4924
2857.08 5074
2857.58 5320
2858.09 5197
2858.59 4984
2859.10 4867
2859.60 4880
2860.10 4887
2860.61 5064
2861.11 4981
2861.62 4759
2862.12 4935
2862.62 5102
2863.13 4646
2863.63 4694
2864.14 4752
2864.64 4727
2865.15 4666
2865.65 4769
2866.16 4892
2866.66 4719
2867.17 4838
2867.67 4784
2868.18 4858
2868.68 5148
2869.19 5185
2869.69 5208
2870.20 5086
2870.70 4961
2871.21 5357
2871.71 5316
2872.22 5415
2872.72 5167
2873.23 5619
2873.73 5541
2874.24 5441
2874.74 5801
2875.25 5622
2875.75 5642
2876.26 5832
2876.76 5724
2877.27 5568
2877.78 5413
2878.28 5497
2878.79 5245
2879.29 5645
2879.80 5583
2880.30 5412
2880.81 5349
2881.32 5408
2881.82 5393
2882.33 5198
2882.83 5219
2883.34 5515
2883.85 5426
2884.35 5225
2884.86 5524
2885.37 5527
2885.87 5510
2886.38 5519
2886.88 5495
2887.39 5317
2887.90 5316
2888.40 5076
2888.91 5263
2889.42 5336
2889.92 5142
2890.43 5287
2890.94 5171
2891.45 5151
2891.95 5168
2892.46 5342
2892.97 5343
2893.47 5165
2893.98 5152
2894.49 5378
2894.99 5331
2895.50 5566
2896.01 5435
2896.52 5444
2897.02 5637
2897.53 5607
2898.04 5948
2898.55 5773
2899.05 5800
2899.56 6174
2900.07 6064
2900.58 6035
2901.08 6576
2901.59 6647
2902.10 6426
2902.61 6499
2903.12 6607
2903.62 6611
2904.13 6529
2904.64 6565
2905.15 6553
2905.66 6451
2906.16 6318
2906.67 6041
2907.18 6160
2907.69 5884
2908.20 5916
2908.71 5919
2909.21 5763
2909.72 5629
2910.23 5480
2910.74 5510
2911.25 5366
2911.76 5402
2912.26 5450
2912.77 5113
2913.28 5241
2913.79 5456
2914.30 5254
2914.81 5128
2915.32 5458
2915.83 5443
2916.34 5313
2916.85 5310
2917.35 5175
2917.86 5136
2918.37 5012
2918.88 5453
2919.39 5276
2919.90 5044
2920.41 5290
2920.92 5323
2921.43 5267
2921.94 5268
2922.45 5386
2922.96 5502
2923.47 5495
2923.98 5534
2924.49 5893
2925.00 6225
2925.51 6051
2926.02 5698
2926.53 5840
2927.04 5921
2927.55 5750
2928.06 5462
2928.57 5557
2929.08 5218
2929.59 5216
2930.10 4953
2930.61 4761
2931.12 5090
2931.63 5181
2932.14 4838
2932.65 4811
2933.16 4992
2933.67 5049
2934.18 4881
2934.69 5292
2935.20 5071
2935.71 5043
2936.22 4962
2936.73 5166
2937.25 5243
2937.76 5428
2938.27 5309
2938.78 5375
2939.29 5473
2939.80 5494
2940.31 5732
2940.82 5545
2941.33 5293
2941.85 5319
2942.36 5574
2942.87 5691
2943.38 5957
2943.89 5738
2944.40 5773
2944.91 5856
2945.43 5915
2945.94 6114
2946.45 6263
2946.96 5970
2947.47 6244
2947.98 5770
2948.50 5625
2949.01 5785
2949.52 5630
2950.03 5451
2950.54 5167
2951.06 5279
2951.57 5050
2952.08 5106
2952.59 5248
2953.10 5230
2953.62 5180
2954.13 5230
2954.64 5138
2955.15 5269
2955.67 5206
2956.18 5138
2956.69 4697
2957.20 4728
2957.72 5088
2958.23 5099
2958.74 5032
2959.25 4855
2959.77 5073
2960.28 5087
2960.79 5239
2961.31 5368
2961.82 4887
2962.33 5168
2962.85 5405
2963.36 5110
2963.87 5204
2964.39 5153
2964.90 5099
2965.41 4878
2965.93 4960
2966.44 4884
2966.95 4691
2967.47 4574
2967.98 4702
2968.49 4798
2969.01 4685
2969.52 4866
2970.03 4632
2970.55 4645
2971.06 4920
2971.58 4846
2972.09 4880
2972.60 4734
2973.12 4846
2973.63 4753
2974.15 4905
2974.66 5122
2975.17 5049
2975.69 4985
2976.20 4944
2976.72 5276
2977.23 5125
2977.74 4959
2978.26 4886
2978.77 4869
2979.29 5024
2979.80 4922
2980.32 4961
2980.83 4816
2981.35 4916
2981.86 5141
2982.38 4988
2982.89 5148
2983.41 5050
2983.92 5001
2984.44 5342
2984.95 5432
2985.47 5293
2985.98 5404
2986.50 5376
2987.01 5375
2987.53 5375
2988.04 5705
2988.56 5399
2989.07 5282
2989.59 5519
2990.10 5207
2990.62 5288
2991.13 5556
2991.65 5208
2992.17 5175
2992.68 5162
2993.20 5066
2993.71 5153
2994.23 5554
2994.74 5630
2995.26 5563
2995.78 6021
2996.29 6166
2996.81 6192
2997.32 6326
2997.84 6172
2998.36 6084
2998.87 6241
2999.39 5982
2999.91 6227
3000.42 6004
3000.94 6056
3001.45 6180
3001.97 5964
3002.49 6258
3003.00 6338
3003.52 6416
3004.04 6627
3004.55 6742
3005.07 6909
3005.59 7091
3006.10 6483
3006.62 6294
3007.14 6205
3007.66 6319
3008.17 5912
3008.69 5745
3009.21 5580
3009.72 5424
3010.24 5246
3010.76 5408
3011.28 5318
3011.79 5165
3012.31 5394
3012.83 5384
3013.35 5286
3013.86 5445
3014.38 5433
3014.90 5276
3015.42 5618
3015.93 5838
3016.45 5835
3016.97 5922
3017.49 6142
3018.00 6220
3018.52 6150
3019.04 5898
3019.56 6033
3020.08 6052
3020.59 5938
3021.11 5908
3021.63 5784
3022.15 5645
3022.67 5792
3023.19 5683
3023.70 5490
3024.22 5560
3024.74 5558
3025.26 5433
3025.78 5482
3026.30 5603
3026.81 5404
3027.33 5533
3027.85 5324
3028.37 5005
3028.89 5341
3029.41 5532
3029.93 5426
3030.45 5627
3030.97 5458
3031.48 5420
3032.00 5427
3032.52 5382
3033.04 5570
3033.56 5845
3034.08 5702
3034.60 5627
3035.12 5844
3035.64 5902
3036.16 5648
3036.68 5504
3037.20 5539
3037.72 5541
3038.24 5420
3038.76 5446
3039.27 5255
3039.79 5281
3040.31 5516
3040.83 5205
3041.35 5231
3041.87 5110
3042.39 5106
3042.91 5140
3043.43 5259
3043.95 4953
3044.47 5047
3044.99 5143
3045.51 5144
3046.03 5170
3046.56 5055
3047.08 5002
3047.60 5158
3048.12 5170
3048.64 5033
3049.16 5083
3049.68 5199
3050.20 5224
3050.72 5212
3051.24 5181
3051.76 4821
3052.28 4856
3052.80 4944
3053.32 5081
3053.84 5134
3054.37 4935
3054.89 4891
3055.41 5032
3055.93 5254
3056.45 5251
3056.97 5231
3057.49 5369
3058.01 5473
3058.53 5396
3059.06 5141
3059.58 5167
3060.10 5125
3060.62 5184
3061.14 4874
3061.66 4921
3062.19 4930
3062.71 4836
3063.23 4784
3063.75 4956
3064.27 5127
3064.79 5346
3065.32 5231
3065.84 5371
3066.36 5550
3066.88 5547
3067.40 5348
3067.93 5223
3068.45 5186
3068.97 5352
3069.49 5284
3070.02 4680
3070.54 5100
3071.06 5455
3071.58 5461
3072.10 5350
3072.63 5269
3073.15 5468
3073.67 5188
3074.20 5018
3074.72 5327
3075.24 5504
3075.76 5459
3076.29 5582
3076.81 5766
3077.33 5759
3077.86 5973
3078.38 6380
3078.90 6396
3079.42 6555
3079.95 6348
3080.47 6594
3080.99 6633
3081.52 6645
3082.04 6314
3082.56 6415
3083.09 6525
3083.61 6317
3084.13 6207
3084.66 6073
3085.18 6109
3085.71 5780
3086.23 5928
3086.75 6077
3087.28 6038
3087.80 6105
3088.32 6048
3088.85 5692
3089.37 5622
3089.90 5590
3090.42 5691
3090.94 5684
3091.47 5288
3091.99 5136
3092.52 5263
3093.04 5472
3093.57 5554
3094.09 5479
3094.61 5384
3095.14 5359
3095.66 5484
3096.19 5517
3096.71 5426
3097.24 5788
3097.76 5593
3098.29 5743
3098.81 5725
3099.34 6068
3099.86 6319
3100.39 6752
3100.91 6814
3101.44 7315
3101.96 7921
3102.49 8289
3103.01 8538
3103.54 8832
3104.06 8587
3104.59 8036
3105.11 8185
3105.64 8112
3106.16 7781
3106.69 6745
3107.21 6362
3107.74 6140
3108.26 5814
3108.79 5627
3109.32 5507
3109.84 5611
3110.37 5740
3110.89 5514
3111.42 5483
3111.94 5805
3112.47 5854
3113.00 5679
3113.52 5567
3114.05 5483
3114.57 5492
3115.10 5555
3115.63 5273
3116.15 5249
3116.68 5309
3117.21 5428
3117.73 4991
3118.26 4980
3118.78 4929
3119.31 4937
3119.84 5037
3120.36 4940
3120.89 5142
3121.42 5210
3121.94 5162
3122.47 5398
3123.00 5407
3123.52 5323
3124.05 5244
3124.58 5287
3125.11 5105
3125.63 5320
3126.16 5196
3126.69 5248
3127.21 5301
3127.74 5100
3128.27 4932
3128.80 5037
3129.32 5477
3129.85 5377
3130.38 5108
3130.91 5051
3131.43 5013
3131.96 5019
3132.49 4856
3133.02 5233
3133.54 4940
3134.07 4867
3134.60 4779
3135.13 4939
3135.65 4879
3136.18 4908
3136.71 5120
3137.24 4951
3137.77 5138
3138.29 4874
3138.82 4925
3139.35 5183
3139.88 5144
3140.41 5151
3140.94 5008
3141.46 4943
3141.99 4800
3142.52 4919
3143.05 5040
3143.58 5262
3144.11 5473
3144.64 5539
3145.16 6061
3145.69 5964
3146.22 5995
3146.75 6033
3147.28 6355
3147.81 6580
3148.34 6396
3148.87 6542
3149.40 6673
3149.92 6480
3150.45 6237
3150.98 5879
3151.51 6026
3152.04 5598
3152.57 5671
3153.10 5470
3153.63 5422
3154.16 5344
3154.69 5157
3155.22 5336
3155.75 5331
3156.28 5339
3156.81 5383
3157.34 5332
3157.87 5678
3158.40 5501
3158.93 5401
3159.46 5457
3159.99 5421
3160.52 5469
3161.05 5578
3161.58 5140
3162.11 5384
3162.64 5236
3163.17 5214
3163.70 5251
3164.23 5219
3164.76 5472
3165.29 5103
3165.82 5166
3166.35 5199
3166.88 5020
3167.41 4831
3167.94 5088
3168.47 5113
3169.00 4880
3169.53 4915
3170.06 5000
3170.59 5108
3171.12 4912
3171.65 4954
3172.19 5306
3172.72 5662
3173.25 5632
3173.78 5873
3174.31 5906
3174.84 5906
3175.37 5893
3175.90 5935
3176.44 6043
3176.97 5616
3177.50 5223
3178.03 5477
3178.56 5480
3179.09 5486
3179.62 5385
3180.16 5264
3180.69 5455
3181.22 5363
3181.75 5637
3182.28 5207
3182.81 4989
3183.35 4899
3183.88 5047
3184.41 5058
3184.94 4945
3185.47 5026
3186.01 5062
3186.54 5080
3187.07 5057
3187.60 4874
3188.14 5009
3188.67 4976
3189.20 4830
3189.73 4829
3190.26 5035
3190.80 4952
3191.33 5122
3191.86 4941
3192.39 5141
3192.93 4896
3193.46 4936
3193.99 5001
3194.53 4988
3195.06 4894
3195.59 5018
3196.12 5079
3196.66 5045
3197.19 5223
3197.72 5408
3198.26 5537
3198.79 5647
3199.32 5656
3199.86 5750
3200.39 5822
3200.92 5895
3201.46 6134
3201.99 6260
3202.52 6343
3203.06 6245
3203.59 6390
3204.12 6221
3204.66 5936
3205.19 5726
3205.73 5374
3206.26 5599
3206.79 5187
3207.33 5337
3207.86 5506
3208.39 5484
3208.93 5565
3209.46 5482
3210.00 5991
3210.53 5628
3211.07 5639
3211.60 5691
3212.13 5998
3212.67 6036
3213.20 6186
3213.74 6016
3214.27 5958
3214.81 5920
3215.34 5690
3215.88 5528
3216.41 5697
3216.94 5621
3217.48 5673
3218.01 5755
3218.55 5645
3219.08 5846
3219.62 5817
3220.15 5874
3220.69 5783
3221.22 5800
3221.76 5857
3222.29 5910
3222.83 6292
3223.36 6407
3223.90 6505
3224.43 6222
3224.97 6368
3225.51 6447
3226.04 6392
3226.58 6013
3227.11 5701
3227.65 5651
3228.18 5388
3228.72 5177
3229.25 4953
3229.79 5312
3230.33 5083
3230.86 4964
3231.40 4885
3231.93 4934
3232.47 5041
3233.01 4917
3233.54 5148
3234.08 4972
3234.61 4920
3235.15 5146
3235.69 5068
3236.22 5096
3236.76 5453
3237.30 5774
3237.83 5711
3238.37 5784
3238.91 5720
3239.44 5670
3239.98 5769
3240.51 5484
3241.05 5494
3241.59 5286
3242.13 5277
3242.66 5212
3243.20 5144
3243.74 5080
3244.27 4946
3244.81 4985
3245.35 5019
3245.88 4962
3246.42 4987
3246.96 5124
3247.50 4878
3248.03 5203
3248.57 5101
3249.11 5200
3249.64 5326
3250.18 5294
3250.72 5240
3251.26 5173
3251.79 5117
3252.33 5361
3252.87 5501
3253.41 5249
3253.95 5577
3254.48 5537
3255.02 5481
3255.56 5615
3256.10 5697
3256.64 5580
3257.17 5785
3257.71 5893
3258.25 6240
3258.79 6237
3259.33 6168
3259.86 6166
3260.40 6275
3260.94 6408
3261.48 6693
3262.02 6948
3262.56 7029
3263.09 7255
3263.63 7390
3264.17 7350
3264.71 7721
3265.25 7893
3265.79 7967
3266.33 8037
3266.87 7960
3267.40 7993
3267.94 8058
3268.48 7430
3269.02 7370
3269.56 6803
3270.10 6521
3270.64 6469
3271.18 6226
3271.72 6057
3272.26 5921
3272.80 5513
3273.33 5397
3273.87 5574
3274.41 5419
3274.95 5579
3275.49 5501
3276.03 5843
3276.57 5929
3277.11 5796
3277.65 5723
3278.19 5604
3278.73 5852
3279.27 5793
3279.81 5863
3280.35 5893
3280.89 5902
3281.43 6118
3281.97 6185
3282.51 6293
3283.05 6228
3283.59 6119
3284.13 6353
3284.67 6464
3285.21 6857
3285.75 6893
3286.29 6747
3286.83 6858
3287.37 6910
3287.91 6848
3288.45 7067
3289.00 6908
3289.54 6412
3290.08 6370
3290.62 6489
3291.16 6352
3291.70 6652
3292.24 6767
3292.78 7006
3293.32 7243
3293.86 7464
3294.40 7369
3294.95 7879
3295.49 8083
3296.03 8220
3296.57 8423
3297.11 8181
3297.65 8088
3298.19 7690
3298.74 7316
3299.28 6872
3299.82 6800
3300.36 6615
3300.90 6263
3301.44 6260
3301.98 6418
3302.53 6620
3303.07 6301
3303.61 6045
3304.15 5870
3304.69 5727
3305.24 6106
3305.78 5996
3306.32 5896
3306.86 5847
3307.40 5390
3307.95 5571
3308.49 5546
3309.03 5478
3309.57 5270
3310.12 5508
3310.66 5491
3311.20 5272
3311.74 5404
3312.29 5701
3312.83 5626
3313.37 5840
3313.91 5850
3314.46 5983
3315.00 5957
3315.54 5796
3316.09 5749
3316.63 5787
3317.17 5875
3317.71 5473
3318.26 5312
3318.80 5543
3319.34 5689
3319.89 5717
3320.43 5533
3320.97 5545
3321.52 5433
3322.06 5384
3322.60 5467
3323.15 5657
3323.69 5802
3324.23 5893
3324.78 5766
3325.32 5861
3325.86 5601
3326.41 5686
3326.95 5421
3327.50 5533
3328.04 5409
3328.58 5332
3329.13 5431
3329.67 5250
3330.22 5131
3330.76 5521
3331.30 5775
3331.85 5898
3332.39 5861
3332.94 6531
3333.48 7096
3334.03 7702
3334.57 7832
3335.11 8004
3335.66 8094
3336.20 8396
3336.75 8491
3337.29 8164
3337.84 8161
3338.38 7684
3338.93 7930
3339.47 7165
3340.02 6483
3340.56 6341
3341.11 6284
3341.65 5937
3342.20 6070
3342.74 5670
3343.29 5220
3343.83 5599
3344.38 5487
3344.92 5273
3345.47 5115
3346.01 5434
3346.56 5305
3347.10 5431
3347.65 5510
3348.19 5204
3348.74 5149
3349.29 5518
3349.83 5212
3350.38 5195
3350.92 5634
3351.47 5544
3352.01 5348
3352.56 5161
3353.11 5107
3353.65 5148
3354.20 5292
3354.74 5588
3355.29 5231
3355.84 4986
3356.38 5005
3356.93 5121
3357.47 5099
3358.02 4661
3358.57 4747
3359.11 4852
3359.66 4964
3360.21 4777
3360.75 4632
3361.30 4711
3361.85 4434
3362.39 4768
3362.94 4704
3363.49 4643
3364.03 4968
3364.58 4898
3365.13 4790
3365.67 4925
3366.22 4718
3366.77 4855
3367.31 5106
3367.86 4920
3368.41 4815
3368.96 4870
3369.50 4993
3370.05 5105
3370.60 4609
3371.15 5023
3371.69 5080
3372.24 4964
3372.79 5071
3373.34 4954
3373.88 5095
3374.43 4972
3374.98 5089
3375.53 5001
3376.07 5051
3376.62 4561
3377.17 4634
3377.72 4753
3378.27 4761
3378.81 4440
3379.36 4596
3379.91 4642
3380.46 4687
3381.01 4577
3381.55 4627
3382.10 4581
3382.65 4613
3383.20 4603
3383.75 4762
3384.30 4431
3384.84 4434
3385.39 4522
3385.94 4627
3386.49 4861
3387.04 4629
3387.59 4854
3388.14 4709
3388.69 5115
3389.23 5170
3389.78 4979
3390.33 4880
3390.88 4978
3391.43 4736
3391.98 4777
3392.53 4742
3393.08 4444
3393.63 4786
3394.18 4973
3394.72 4548
3395.27 4676
3395.82 4833
3396.37 4433
3396.92 4485
3397.47 4630
3398.02 4622
3398.57 4400
3399.12 4297
3399.67 4304
3400.22 4238
3400.77 4260
3401.32 4621
3401.87 4358
3402.42 4441
3402.97 4521
3403.52 4657
3404.07 4792
3404.62 4835
3405.17 4674
3405.72 4694
3406.27 4719
3406.82 4607
3407.37 4420
3407.92 4362
3408.47 4503
3409.02 4400
3409.57 4336
3410.12 4264
3410.67 4361
3411.22 4384
3411.78 4528
3412.33 4499
3412.88 4284
3413.43 4285
3413.98 4652
3414.53 4397
3415.08 4437
3415.63 4520
3416.18 4526
3416.73 4538
3417.28 4586
3417.84 4668
3418.39 4548
3418.94 4410
3419.49 4649
3420.04 4667
3420.59 4545
3421.14 4712
3421.69 4597
3422.25 4606
3422.80 4389
3423.35 4556
3423.90 4651
3424.45 4715
3425.00 4798
3425.56 4895
3426.11 4854
3426.66 4778
3427.21 4698
3427.76 4576
3428.32 4537
3428.87 4510
3429.42 4730
3429.97 4849
3430.52 4966
3431.08 4920
3431.63 4525
3432.18 4689
3432.73 4930
3433.29 4824
3433.84 4551
3434.39 4673
3434.94 4805
3435.50 4700
3436.05 4520
3436.60 4563
3437.15 4959
3437.71 4660
3438.26 4474
3438.81 4663
3439.37 4948
3439.92 4971
3440.47 4774
3441.02 4856
3441.58 4878
3442.13 4768
3442.68 4921
3443.24 4869
3443.79 4720
3444.34 4693
3444.90 4692
3445.45 4582
3446.00 4488
3446.56 4479
3447.11 4700
3447.66 4391
3448.22 4631
3448.77 4491
3449.33 4149
3449.88 4382
3450.43 4605
3450.99 4492
3451.54 4383
3452.09 4373
3452.65 4275
3453.20 4228
3453.76 4211
3454.31 4348
3454.86 4399
3455.42 4504
3455.97 4396
3456.53 4329
3457.08 4523
3457.64 4506
3458.19 4530
3458.75 4733
3459.30 4520
3459.85 4467
3460.41 5005
3460.96 4893
3461.52 4659
3462.07 4896
3462.63 4891
3463.18 4896
3463.74 4909
3464.29 4735
3464.85 4549
3465.40 4736
3465.96 4919
3466.51 4910
3467.07 5121
3467.62 4994
3468.18 5090
3468.73 5212
3469.29 5249
3469.84 5405
3470.40 5242
3470.95 5334
3471.51 5218
3472.07 5353
3472.62 5190
3473.18 5159
3473.73 5216
3474.29 4961
3474.84 5099
3475.40 5252
3475.96 5179
3476.51 5129
3477.07 5300
3477.62 5319
3478.18 5501
3478.74 5183
3479.29 5458
3479.85 5566
3480.40 5508
3480.96 5595
3481.52 5590
3482.07 5349
3482.63 5357
3483.19 5424
3483.74 5446
3484.30 5559
3484.86 5626
3485.41 5680
3485.97 5717
3486.53 5657
3487.08 5826
3487.64 5905
3488.20 6298
3488.75 6570
3489.31 6299
3489.87 6528
3490.42 6558
3490.98 7036
3491.54 7134
3492.09 7058
3492.65 7431
3493.21 7501
3493.77 7416
3494.32 7254
3494.88 6905
3495.44 7158
3496.00 7220
3496.55 7137
3497.11 7389
3497.67 7385
3498.23 7360
3498.78 7814
3499.34 8002
3499.90 8923
3500.46 10119
3501.01 11029
3501.57 11864
3502.13 12741
3502.69 14133
3503.25 15719
3503.80 17066
3504.36 18156
3504.92 19784
3505.48 20115
3506.04 20091
3506.60 19272
3507.15 18576
3507.71 17288
3508.27 15198
3508.83 13528
3509.39 12055
3509.95 10254
3510.50 9343
3511.06 8253
3511.62 7214
3512.18 6564
3512.74 6232
3513.30 6088
3513.86 5904
3514.42 5771
3514.98 5487
3515.53 5422
3516.09 5551
3516.65 5491
3517.21 5555
3517.77 5751
3518.33 5783
3518.89 5606
3519.45 5640
3520.01 5285
3520.57 5648
3521.13 5579
3521.69 5617
3522.25 5445
3522.81 5740
3523.36 5595
3523.92 5626
3524.48 5286
3525.04 5236
3525.60 5235
3526.16 5461
3526.72 5399
3527.28 5132
3527.84 5040
3528.40 5037
3528.96 4978
3529.52 5010
3530.08 5280
3530.64 5588
3531.20 5400
3531.76 5576
3532.32 5848
3532.89 5935
3533.45 5792
3534.01 6134
3534.57 5945
3535.13 5987
3535.69 6570
3536.25 6452
3536.81 6122
3537.37 6155
3537.93 6296
3538.49 6159
3539.05 6233
3539.61 6402
3540.17 6056
3540.74 6136
3541.30 6392
3541.86 6499
3542.42 6611
3542.98 6203
3543.54 6423
3544.10 6331
3544.66 5999
3545.22 6072
3545.79 5997
3546.35 5789
3546.91 5499
3547.47 5350
3548.03 5163
3548.59 5309
3549.16 5300
3549.72 4875
3550.28 5143
3550.84 4952
3551.40 4923
3551.96 4969
3552.53 4759
3553.09 4768
3553.65 4972
3554.21 4628
3554.77 4550
3555.34 4513
3555.90 4848
3556.46 4927
3557.02 4942
3557.59 4938
3558.15 4870
3558.71 4962
3559.27 5069
3559.84 5053
3560.40 5178
3560.96 5298
3561.52 5071
3562.09 4980
3562.65 4947
3563.21 4962
3563.77 5035
3564.34 5186
3564.90 5058
3565.46 5160
3566.03 5077
3566.59 5110
3567.15 4783
3567.72 4820
3568.28 4868
3568.84 5025
3569.41 4962
3569.97 5174
3570.53 4761
3571.10 4852
3571.66 5100
3572.22 4907
3572.79 5140
3573.35 5198
3573.91 5190
3574.48 5358
3575.04 5482
3575.60 5511
3576.17 5835
3576.73 5882
3577.30 6020
3577.86 6225
3578.42 6137
3578.99 6157
3579.55 5864
3580.12 5767
3580.68 5665
3581.24 5382
3581.81 5335
3582.37 5275
3582.94 5336
3583.50 5014
3584.07 4892
3584.63 4905
3585.20 4727
3585.76 4557
3586.32 4655
3586.89 4626
3587.45 4553
3588.02 4572
3588.58 4642
3589.15 4565
3589.71 4766
3590.28 4715
3590.84 4664
3591.41 4605
3591.97 4608
3592.54 4802
3593.10 4556
3593.67 4582
3594.23 4785
3594.80 4700
3595.36 4850
3595.93 4875
3596.50 5013
3597.06 4820
3597.63 4904
3598.19 4983
3598.76 4751
3599.32 4806
3599.89 4896
3600.45 4975
3601.02 4915
3601.59 4755
3602.15 4963
3602.72 4770
3603.28 4699
3603.85 4935
3604.42 4822
3604.98 4519
3605.55 4427
3606.11 4542
3606.68 4501
3607.25 4379
3607.81 4670
3608.38 4529
3608.95 4424
3609.51 4223
3610.08 4113
3610.65 4242
3611.21 4345
3611.78 4337
3612.35 4383
3612.91 4541
3613.48 4853
3614.05 5187
3614.61 5123
3615.18 5504
3615.75 6010
3616.31 6209
3616.88 6823
3617.45 6696
3618.01 7153
3618.58 7301
3619.15 7213
3619.72 7113
3620.28 7005
3620.85 6381
3621.42 5966
3621.99 5720
3622.55 5431
3623.12 5088
3623.69 5008
3624.26 4898
3624.82 4411
3625.39 4331
3625.96 4655
3626.53 4404
3627.09 4338
3627.66 4341
3628.23 4517
3628.80 4519
3629.37 4339
3629.93 4539
3630.50 4482
3631.07 4658
3631.64 4905
3632.21 4812
3632.77 4797
3633.34 5154
3633.91 4858
3634.48 4901
3635.05 5146
3635.62 4871
3636.19 4890
3636.75 4807
3637.32 4858
3637.89 4584
3638.46 4530
3639.03 4590
3639.60 4539
3640.17 4622
3640.73 4704
3641.30 4924
3641.87 4687
3642.44 4738
3643.01 4739
3643.58 4671
3644.15 4606
3644.72 4622
3645.29 4761
3645.86 4562
3646.43 4662
3647.00 4686
3647.57 4559
3648.13 4643
3648.70 4609
3649.27 4726
3649.84 4738
3650.41 4572
3650.98 4637
3651.55 4451
3652.12 4588
3652.69 4669
3653.26 4768
3653.83 4774
3654.40 4855
3654.97 4872
3655.54 4808
3656.11 4827
3656.68 4800
3657.25 5153
3657.82 5156
3658.39 4923
3658.96 4909
3659.53 4702
3660.10 4656
3660.67 4889
3661.24 4910
3661.82 5075
3662.39 4625
3662.96 4494
3663.53 4468
3664.10 4595
3664.67 4603
3665.24 4346
3665.81 4361
3666.38 4680
3666.95 4456
3667.52 4243
3668.09 4189
3668.67 4209
3669.24 4137
3669.81 3944
3670.38 4076
3670.95 4344
3671.52 4209
3672.09 4429
3672.66 4558
3673.24 4480
3673.81 4515
3674.38 4526
3674.95 4750
3675.52 4663
3676.09 4839
3676.66 4692
3677.24 4790
3677.81 4817
3678.38 4899
3678.95 4751
3679.52 4432
3680.10 4320
3680.67 4265
3681.24 4241
3681.81 4223
3682.38 4091
3682.96 4409
3683.53 4178
3684.10 4220
3684.67 4517
3685.25 4419
3685.82 4438
3686.39 4462
3686.96 4074
3687.54 4270
3688.11 4544
3688.68 4585
3689.25 4751
3689.83 4683
3690.40 4743
3690.97 4837
3691.54 4890
3692.12 4661
3692.69 4774
3693.26 4720
3693.84 4690
3694.41 4625
3694.98 4734
3695.56 4675
3696.13 4637
3696.70 4464
3697.28 4724
3697.85 4536
3698.42 4493
3699.00 4504
3699.57 4367
3700.14 4455
3700.72 4316
3701.29 4223
3701.86 4471
3702.44 4428
3703.01 4624
3703.58 4581
3704.16 4434
3704.73 4456
3705.31 4716
3705.88 4568
3706.45 4455
3707.03 4465
3707.60 4463
3708.18 4469
3708.75 4613
3709.33 4694
3709.90 4386
3710.47 4627
3711.05 4520
3711.62 4488
3712.20 4492
3712.77 4460
3713.35 4263
3713.92 4424
3714.50 4447
3715.07 4564
3715.64 4450
3716.22 4559
3716.79 4623
3717.37 4447
3717.94 4687
3718.52 4718
3719.09 4916
3719.67 4768
3720.24 4877
3720.82 4733
3721.39 4579
3721.97 4642
3722.54 4624
3723.12 4443
3723.70 4237
3724.27 4161
3724.85 4115
3725.42 4070
3726.00 4150
3726.57 3931
3727.15 4365
3727.72 4269
3728.30 4361
3728.88 4406
3729.45 4509
3730.03 4620
3730.60 4925
3731.18 4997
3731.75 4836
3732.33 5002
3732.91 5082
3733.48 5116
3734.06 5042
3734.64 4946
3735.21 4701
3735.79 4782
3736.36 4586
3736.94 4660
3737.52 4573
3738.09 4516
3738.67 4529
3739.25 4539
3739.82 4154
3740.40 4275
3740.98 4495
3741.55 4466
3742.13 4342
3742.71 4403
3743.28 4368
3743.86 4353
3744.44 4391
3745.01 4407
3745.59 4457
3746.17 4557
3746.75 4453
3747.32 4592
3747.90 4665
3748.48 4643
3749.05 4432
3749.63 4505
3750.21 4594
3750.79 4406
3751.36 4443
3751.94 4386
3752.52 4496
3753.10 4235
3753.67 4306
3754.25 4270
3754.83 4084
3755.41 4182
3755.99 4408
3756.56 4518
3757.14 4335
3757.72 4505
3758.30 4456
3758.88 4485
3759.45 4613
3760.03 4740
3760.61 4768
3761.19 4694
3761.77 4565
3762.35 4907
3762.92 4897
3763.50 4754
3764.08 4675
3764.66 4521
3765.24 4804
3765.82 4488
3766.39 4382
3766.97 4409
3767.55 4338
3768.13 4453
3768.71 4392
3769.29 4353
3769.87 4300
3770.45 4317
3771.03 4305
3771.60 4474
3772.18 4326
3772.76 4119
3773.34 4292
3773.92 4254
3774.50 4094
3775.08 4406
3775.66 4183
3776.24 4160
3776.82 4118
3777.40 3924
3777.98 3960
3778.56 3996
3779.14 3921
3779.72 3953
3780.30 3887
3780.88 3787
3781.46 3596
3782.04 3793
3782.61 4020
3783.19 3791
3783.77 3882
3784.35 4025
3784.93 4051
3785.52 4062
3786.10 4045
3786.68 4104
3787.26 4232
3787.84 4140
3788.42 4168
3789.00 4140
3789.58 4220
3790.16 4350
3790.74 4200
3791.32 4275
3791.90 4313
3792.48 4111
3793.06 3850
3793.64 4120
3794.22 4219
3794.80 4150
3795.38 4272
3795.96 4350
3796.55 4392
3797.13 4398
3797.71 4267
3798.29 4174
3798.87 4262
3799.45 4339
3800.03 4449
3800.61 4431
3801.19 4216
3801.78 4378
3802.36 4702
3802.94 4417
3803.52 4298
3804.10 4613
3804.68 4646
3805.27 4767
3805.85 4932
3806.43 5175
3807.01 5218
3807.59 5284
3808.17 5407
3808.76 5370
3809.34 5380
3809.92 5586
3810.50 5818
3811.08 5655
3811.67 5523
3812.25 5162
3812.83 4984
3813.41 4826
3814.00 4848
3814.58 4832
3815.16 4960
3815.74 4829
3816.32 4782
3816.91 4687
3817.49 4481
3818.07 4561
3818.66 4785
3819.24 4367
3819.82 4308
3820.40 4115
3820.99 3986
3821.57 3982
3822.15 3995
3822.73 3921
3823.32 3877
3823.90 3979
3824.48 3932
3825.07 3821
3825.65 3776
3826.23 3886
3826.82 3920
3827.40 3908
3827.98 3716
3828.57 3727
3829.15 3723
3829.73 3731
3830.32 3907
3830.90 3740
3831.48 3753
3832.07 3842
3832.65 3879
3833.24 3990
3833.82 3879
3834.40 4071
3834.99 4101
3835.57 3943
3836.16 3930
3836.74 3975
3837.32 4084
3837.91 3958
3838.49 3703
3839.08 3743
3839.66 3678
3840.24 3657
3840.83 3743
3841.41 3810
3842.00 3843
3842.58 3915
3843.17 3800
3843.75 3827
3844.34 3644
3844.92 3796
3845.51 3972
3846.09 3952
3846.67 3972
3847.26 4091
3847.84 3932
3848.43 3930
3849.01 4178
3849.60 4177
3850.18 4286
3850.77 4342
3851.35 4352
3851.94 4222
3852.53 4136
3853.11 4262
3853.70 4195
3854.28 4175
3854.87 4023
3855.45 4066
3856.04 4041
3856.62 4118
3857.21 4221
3857.79 4288
3858.38 4324
3858.97 4497
3859.55 4510
3860.14 4602
3860.72 4869
3861.31 4890
3861.90 5120
3862.48 5279
3863.07 5231
3863.65 5122
3864.24 5055
3864.83 5047
3865.41 4557
3866.00 4551
3866.58 4743
3867.17 4562
3867.76 4286
3868.34 4467
3868.93 4273
3869.52 4221
3870.10 3905
3870.69 3984
3871.28 4160
3871.86 4365
3872.45 4648
3873.04 4551
3873.62 4421
3874.21 4219
3874.80 4314
3875.38 4460
3875.97 4397
3876.56 4443
3877.15 4290
3877.73 4454
3878.32 4476
3878.91 4390
3879.49 4418
3880.08 4227
3880.67 4046
3881.26 3890
3881.84 4018
3882.43 3944
3883.02 3841
3883.61 3814
3884.19 3873
3884.78 3888
3885.37 3812
3885.96 3890
3886.55 3881
3887.13 4091
3887.72 4097
3888.31 4221
3888.90 4352
3889.49 4391
3890.07 4533
3890.66 4390
3891.25 4654
3891.84 4464
3892.43 4384
3893.01 4625
3893.60 4560
3894.19 4435
3894.78 4328
3895.37 4528
3895.96 4568
3896.55 4454
3897.13 4242
3897.72 4356
3898.31 4105
3898.90 4096
3899.49 4268
3900.08 4347
3900.67 4347
3901.26 4259
3901.84 4392
3902.43 4377
3903.02 4228
3903.61 4085
3904.20 4120
3904.79 4226
3905.38 3942
3905.97 4026
3906.56 4017
3907.15 3851
3907.74 3816
3908.33 3907
3908.92 3740
3909.50 3725
3910.09 3911
3910.68 3700
3911.27 3719
3911.86 3821
3912.45 3777
3913.04 3575
3913.63 3487
3914.22 3633
3914.81 3714
3915.40 3667
3915.99 3679
3916.58 3564
3917.17 3871
3917.76 3670
3918.35 3868
3918.94 3728
3919.53 3657
3920.12 3923
3920.72 3948
3921.31 3725
3921.90 4057
3922.49 3901
3923.08 3728
3923.67 3757
3924.26 3739
3924.85 3603
3925.44 3721
3926.03 3787
3926.62 3837
3927.21 3889
3927.80 3709
3928.39 3457
3928.99 3516
3929.58 3665
3930.17 3701
3930.76 3599
3931.35 3718
3931.94 3520
3932.53 3664
3933.12 3482
3933.72 3438
3934.31 3474
3934.90 3561
3935.49 3776
3936.08 3734
3936.67 3891
3937.26 3735
3937.86 3747
3938.45 3867
3939.04 4105
3939.63 4046
3940.22 4293
3940.82 4404
3941.41 4484
3942.00 4658
3942.59 4516
3943.18 4312
3943.78 4086
3944.37 4039
3944.96 4160
3945.55 4105
3946.14 4026
3946.74 3971
3947.33 3802
3947.92 3681
3948.51 3641
3949.11 3719
3949.70 3808
3950.29 3578
3950.88 3650
3951.48 3557
3952.07 3544
3952.66 3757
3953.26 3511
3953.85 3700
3954.44 3788
3955.03 3910
3955.63 4128
3956.22 3830
3956.81 3742
3957.41 3813
3958.00 3851
3958.59 4012
3959.19 3881
3959.78 3975
3960.37 3842
3960.97 4029
3961.56 3903
3962.15 3762
3962.75 3692
3963.34 3773
3963.93 3941
3964.53 3959
3965.12 4190
3965.72 4234
3966.31 4154
3966.90 4016
3967.50 4065
3968.09 3959
3968.69 3871
3969.28 3707
3969.87 3656
3970.47 3651
3971.06 3624
3971.66 3468
3972.25 3642
3972.85 3567
3973.44 3450
3974.03 3603
3974.63 3340
3975.22 3669
3975.82 3665
3976.41 3490
3977.01 3654
3977.60 3783
3978.20 3641
3978.79 3788
3979.39 3748
3979.98 3836
3980.58 3872
3981.17 3869
3981.77 4022
3982.36 4120
3982.96 3986
3983.55 4008
3984.15 4028
3984.74 3930
3985.34 3848
3985.93 3784
3986.53 3735
3987.12 3943
3987.72 3888
3988.31 4045
3988.91 3796
3989.50 3895
3990.10 3775
3990.70 3688
3991.29 3796
3991.89 3921
3992.48 4273
3993.08 4291
3993.67 4192
3994.27 4278
3994.87 4202
3995.46 4496
3996.06 4713
3996.65 4582
3997.25 4651
3997.85 4610
3998.44 4484
3999.04 4628
3999.64 4490
4000.23 4454
4000.83 4250
4001.43 4226
4002.02 4231
4002.62 4190
4003.21 4243
4003.81 4546
4004.41 4475
4005.00 4648
4005.60 4510
4006.20 4535
4006.80 4590
4007.39 4584
4007.99 4395
4008.59 4305
4009.18 4426
4009.78 4331
4010.38 4247
4010.97 4526
4011.57 4455
4012.17 4181
4012.77 4127
4013.36 4008
4013.96 3941
4014.56 4046
4015.16 4008
4015.75 3950
4016.35 3966
4016.95 3675
4017.55 3781
4018.14 3929
4018.74 3932
4019.34 4043
4019.94 3997
4020.54 4062
4021.13 4078
4021.73 4116
4022.33 4077
4022.93 4274
4023.53 4367
4024.12 4432
4024.72 4760
4025.32 4959
4025.92 5086
4026.52 5376
4027.12 5612
4027.71 5556
4028.31 5583
4028.91 5523
4029.51 5484
4030.11 5478
4030.71 5148
4031.31 5031
4031.90 4883
4032.50 4536
4033.10 4250
4033.70 4168
4034.30 4143
4034.90 3963
4035.50 4239
4036.10 4300
4036.70 4192
4037.29 4170
4037.89 4145
4038.49 3981
4039.09 3842
4039.69 4077
4040.29 4121
4040.89 4004
4041.49 3938
4042.09 3659
4042.69 3843
4043.29 4059
4043.89 4071
4044.49 4090
4045.09 3792
4045.69 4058
4046.29 4178
4046.89 4008
4047.49 4071
4048.09 4174
4048.69 4174
4049.29 4102
4049.89 4227
4050.49 4075
4051.09 3969
4051.69 4314
4052.29 4181
4052.89 4059
4053.49 4088
4054.09 4221
4054.69 4116
4055.29 4181
4055.89 4143
4056.49 4024
4057.09 3975
4057.69 3771
4058.29 3831
4058.89 3903
4059.49 3925
4060.09 3868
4060.70 3771
4061.30 3867
4061.90 3911
4062.50 3825
4063.10 3691
4063.70 3719
4064.30 3888
4064.90 3965
4065.50 3801
4066.11 3827
4066.71 3966
4067.31 4034
4067.91 4132
4068.51 4042
4069.11 3876
4069.71 4004
4070.32 3858
4070.92 3840
4071.52 3888
4072.12 3870
4072.72 3689
4073.32 3748
4073.93 3793
4074.53 3502
4075.13 3762
4075.73 3851
4076.33 3481
4076.94 3550
4077.54 3805
4078.14 3859
4078.74 3717
4079.34 3664
4079.95 3843
4080.55 3598
4081.15 3423
4081.75 3640
4082.36 3651
4082.96 3600
4083.56 3717
4084.16 3785
4084.77 3592
4085.37 3745
4085.97 3628
4086.58 3527
4087.18 3619
4087.78 3476
4088.38 3647
4088.99 3557
4089.59 3467
4090.19 3587
4090.80 3588
4091.40 3642
4092.00 3705
4092.61 3679
4093.21 3702
4093.81 3633
4094.42 3612
4095.02 3563
4095.62 3512
4096.23 3698
4096.83 3680
4097.43 3611
4098.04 3616
4098.64 3518
4099.24 3610
4099.85 3687
4100.45 3663
4101.06 3433
4101.66 3503
4102.26 3494
4102.87 3752
4103.47 3616
4104.08 3674
4104.68 3730
4105.28 3823
4105.89 3604
4106.49 3552
4107.10 3471
4107.70 3408
4108.31 3567
4108.91 3513
4109.51 3628
4110.12 3712
4110.72 3520
4111.33 3552
4111.93 3655
4112.54 3727
4113.14 3761
4113.75 3724
4114.35 3551
4114.96 3648
4115.56 3679
4116.17 3630
4116.77 3635
4117.38 3574
4117.98 3637
4118.59 3726
4119.19 3609
4119.80 3670
4120.40 3941
4121.01 3878
4121.61 3674
4122.22 3714
4122.82 4079
4123.43 3909
4124.04 3968
4124.64 3908
4125.25 3861
4125.85 3912
4126.46 3662
4127.06 3807
4127.67 3785
4128.28 3913
4128.88 3855
4129.49 3820
4130.09 3738
4130.70 3623
4131.31 3810
4131.91 3862
4132.52 3772
4133.12 3903
4133.73 3995
4134.34 4186
4134.94 4413
4135.55 4343
4136.16 4362
4136.76 4341
4137.37 4386
4137.98 4653
4138.58 4565
4139.19 4728
4139.80 5061
4140.40 5034
4141.01 4605
4141.62 4729
4142.22 4903
4142.83 4672
4143.44 4792
4144.04 4838
4144.65 4641
4145.26 4198
4145.86 4188
4146.47 3996
4147.08 4033
4147.69 4046
4148.29 3778
4148.90 3702
4149.51 3713
4150.12 3634
4150.72 3633
4151.33 3763
4151.94 3779
4152.55 3797
4153.15 3668
4153.76 3667
4154.37 3639
4154.98 3714
4155.59 3825
4156.19 3690
4156.80 3599
4157.41 3818
4158.02 3889
4158.63 3930
4159.23 3922
4159.84 3645
4160.45 3592
4161.06 3697
4161.67 3858
4162.28 3947
4162.88 3845
4163.49 3766
4164.10 4041
4164.71 4046
4165.32 4052
4165.93 4030
4166.53 4037
4167.14 3895
4167.75 4035
4168.36 3815
4168.97 3900
4169.58 3985
4170.19 3924
4170.80 4022
4171.41 3778
4172.01 4210
4172.62 4182
4173.23 3849
4173.84 4064
4174.45 4111
4175.06 4166
4175.67 4186
4176.28 4381
4176.89 4304
4177.50 4328
4178.11 4425
4178.72 4442
4179.33 4493
4179.94 4290
4180.55 4317
4181.16 4183
4181.77 3874
4182.38 3989
4182.99 4143
4183.60 4077
4184.21 4020
4184.82 3929
4185.43 3728
4186.04 3668
4186.65 3718
4187.26 3858
4187.87 3729
4188.48 3767
4189.09 3800
4189.70 3833
4190.31 4039
4190.92 4009
4191.53 4246
4192.14 4443
4192.75 4811
4193.36 4897
4193.97 4961
4194.58 4945
4195.19 5207
4195.80 5030
4196.41 4777
4197.03 4688
4197.64 4796
4198.25 4544
4198.86 4511
4199.47 4348
4200.08 4088
4200.69 4048
4201.30 3807
4201.91 3989
4202.53 3894
4203.14 3765
4203.75 3827
4204.36 3810
4204.97 3838
4205.58 3869
4206.19 3707
4206.81 3687
4207.42 3652
4208.03 3748
4208.64 3623
4209.25 3640
4209.86 3725
4210.48 3698
4211.09 3718
4211.70 3702
4212.31 3724
4212.92 3889
4213.54 3820
4214.15 3921
4214.76 3960
4215.37 4051
4215.99 4092
4216.60 4340
4217.21 4572
4217.82 4575
4218.43 4708
4219.05 4639
4219.66 4688
4220.27 5152
4220.89 4984
4221.50 4901
4222.11 4907
4222.72 4681
4223.34 4661
4223.95 4415
4224.56 4279
4225.17 4410
4225.79 4289
4226.40 4445
4227.01 4336
4227.63 4212
4228.24 4163
4228.85 4359
4229.47 4426
4230.08 4525
4230.69 4728
4231.31 4515
4231.92 4410
4232.53 4553
4233.15 4612
4233.76 4552
4234.37 4777
4234.99 4742
4235.60 4551
4236.22 4566
4236.83 4514
4237.44 4462
4238.06 4016
4238.67 4107
4239.28 3974
4239.90 3867
4240.51 4014
4241.13 3745
4241.74 3760
4242.36 3799
4242.97 3667
4243.58 3681
4244.20 3823
4244.81 4015
4245.43 4138
4246.04 4153
4246.66 4256
4247.27 4519
4247.89 4613
4248.50 4501
4249.11 4537
4249.73 4455
4250.34 4540
4250.96 4411
4251.57 4467
4252.19 4427
4252.80 4383
4253.42 4287
4254.03 4415
4254.65 4608
4255.26 4408
4255.88 4087
4256.49 4175
4257.11 4253
4257.72 4181
4258.34 4043
4258.96 3896
4259.57 3885
4260.19 3925
4260.80 3934
4261.42 3805
4262.03 4095
4262.65 4002
4263.26 3839
4263.88 3862
4264.50 4205
4265.11 4071
4265.73 4081
4266.34 4036
4266.96 3908
4267.58 4032
4268.19 3833
4268.81 3900
4269.42 3908
4270.04 3833
4270.66 3932
4271.27 3936
4271.89 3888
4272.51 3933
4273.12 3815
4273.74 3850
4274.36 3860
4274.97 3804
4275.59 3800
4276.20 3829
4276.82 3733
4277.44 3741
4278.06 3938
4278.67 3768
4279.29 3672
4279.91 3481
4280.52 3645
4281.14 3619
4281.76 3715
4282.37 3644
4282.99 3411
4283.61 3514
4284.23 3533
4284.84 3363
4285.46 3605
4286.08 3605
4286.69 3531
4287.31 3720
4287.93 3459
4288.55 3360
4289.16 3385
4289.78 3543
4290.40 3534
4291.02 3569
4291.64 3630
4292.25 3561
4292.87 3209
4293.49 3246
4294.11 3474
4294.73 3388
4295.34 3173
4295.96 3266
4296.58 3319
4297.20 3245
4297.82 3387
4298.43 3588
4299.05 3552
4299.67 3516
4300.29 3529
4300.91 3775
4301.53 3692
4302.14 3811
4302.76 3675
4303.38 3589
4304.00 3650
4304.62 3652
4305.24 3739
4305.86 3643
4306.48 3588
4307.09 3514
4307.71 3441
4308.33 3388
4308.95 3502
4309.57 3361
4310.19 3385
4310.81 3378
4311.43 3264
4312.05 3303
4312.67 3186
4313.29 3358
4313.90 3254
4314.52 3269
4315.14 3163
4315.76 3168
4316.38 3213
4317.00 3215
4317.62 3365
4318.24 3332
4318.86 3377
4319.48 3382
4320.10 3179
4320.72 3319
4321.34 3286
4321.96 3227
4322.58 3369
4323.20 3538
4323.82 3302
4324.44 3430
4325.06 3292
4325.68 3206
4326.30 3341
4326.92 3252
4327.54 3419
4328.16 3416
4328.78 3433
4329.40 3296
4330.02 3280
4330.64 3360
4331.27 3383
4331.89 3434
4332.51 3244
4333.13 3536
4333.75 3429
4334.37 3311
4334.99 3325
4335.61 3262
4336.23 3407
4336.85 3294
4337.47 3401
4338.09 3392
4338.72 3243
4339.34 3509
4339.96 3651
4340.58 3528
4341.20 3376
4341.82 3435
4342.44 3650
4343.07 3684
4343.69 3643
4344.31 3866
4344.93 4084
4345.55 3978
4346.17 3926
4346.79 3979
4347.42 3934
4348.04 3779
4348.66 3772
4349.28 3985
4349.90 3860
4350.53 3598
4351.15 3446
4351.77 3306
4352.39 3407
4353.01 3399
4353.64 3389
4354.26 3428
4354.88 3216
4355.50 3144
4356.13 3261
4356.75 3297
4357.37 3218
4357.99 3361
4358.62 3367
4359.24 3447
4359.86 3376
4360.48 3216
4361.11 3340
4361.73 3346
4362.35 3283
4362.98 3227
4363.60 3340
4364.22 3207
4364.84 3400
4365.47 3295
4366.09 3262
4366.71 3140
4367.34 3114
4367.96 3231
4368.58 3157
4369.21 3138
4369.83 2945
4370.45 3168
4371.08 3271
4371.70 3243
4372.32 3266
4372.95 3112
4373.57 3204
4374.20 3502
4374.82 3245
4375.44 3060
4376.07 3163
4376.69 3119
4377.31 3165
4377.94 3201
4378.56 3371
4379.19 3356
4379.81 3283
4380.43 3337
4381.06 3309
4381.68 3326
4382.31 3438
4382.93 3500
4383.56 3244
4384.18 3394
4384.80 3384
4385.43 3337
4386.05 3285
4386.68 3207
4387.30 3334
4387.93 3199
4388.55 3319
4389.18 3351
4389.80 3256
4390.43 3139
4391.05 3347
4391.68 3298
4392.30 3224
4392.93 3259
4393.55 3379
4394.18 3291
4394.80 3223
4395.43 3126
4396.05 3468
4396.68 3366
4397.30 3323
4397.93 3508
4398.55 3436
4399.18 3462
4399.80 3405
4400.43 3341
4401.06 3335
4401.68 3495
4402.31 3466
4402.93 3471
4403.56 3059
4404.18 3072
4404.81 3289
4405.44 3343
4406.06 3265
4406.69 3145
4407.31 3193
4407.94 3206
4408.57 3072
4409.19 3067
4409.82 3322
4410.45 3427
4411.07 3266
4411.70 3160
4412.32 3079
4412.95 3231
4413.58 3242
4414.20 3192
4414.83 3245
4415.46 3439
4416.08 3650
4416.71 3476
4417.34 3118
4417.96 3299
4418.59 3257
4419.22 3247
4419.84 3321
4420.47 3209
4421.10 3058
4421.73 3248
4422.35 3134
4422.98 3030
4423.61 3022
4424.23 2813
4424.86 2765
4425.49 2890
4426.12 3008
4426.74 2985
4427.37 2838
4428.00 2975
4428.63 3115
4429.25 2915
4429.88 2903
4430.51 2902
4431.14 3183
4431.77 3199
4432.39 3099
4433.02 3145
4433.65 3243
4434.28 3230
4434.90 3105
4435.53 3163
4436.16 3220
4436.79 3375
4437.42 3313
4438.05 3120
4438.67 3224
4439.30 3159
4439.93 3064
4440.56 3049
4441.19 3215
4441.82 3010
4442.44 3011
4443.07 3172
4443.70 3261
4444.33 3123
4444.96 3138
4445.59 3122
4446.22 3382
4446.85 3349
4447.47 3511
4448.10 3332
4448.73 3476
4449.36 3496
4449.99 3553
4450.62 3263
4451.25 3248
4451.88 3282
4452.51 3150
4453.14 3068
4453.77 3046
4454.40 3045
4455.02 2981
4455.65 3204
4456.28 3271
4456.91 3033
4457.54 2941
4458.17 2885
4458.80 2975
4459.43 2887
4460.06 2842
4460.69 2824
4461.32 2890
4461.95 2848
4462.58 3030
4463.21 2988
4463.84 2965
4464.47 2902
4465.10 2847
4465.73 2936
4466.36 2992
4466.99 2925
4467.62 2913
4468.25 2893
4468.88 3158
4469.51 3021
4470.14 2898
4470.78 3006
4471.41 2890
4472.04 2813
4472.67 2866
4473.30 2959
4473.93 2887
4474.56 3039
4475.19 2871
4475.82 2766
4476.45 2750
4477.08 2771
4477.71 2825
4478.35 2906
4478.98 2836
4479.61 2910
4480.24 2995
4480.87 3035
4481.50 3065
4482.13 2840
4482.76 2909
4483.40 3046
4484.03 3055
4484.66 3011
4485.29 2931
4485.92 2968
4486.55 3015
4487.19 2940
4487.82 2969
4488.45 3067
4489.08 3005
4489.71 2974
4490.34 3080
4490.98 2906
4491.61 2825
4492.24 2969
4492.87 2881
4493.50 2856
4494.14 2873
4494.77 3017
4495.40 2892
4496.03 2956
4496.67 3115
4497.30 3000
4497.93 3092
4498.56 3261
4499.20 3049
4499.83 3038
4500.46 3216
4501.09 3399
4501.73 3557
4502.36 3682
4502.99 3526
4503.63 3526
4504.26 3712
4504.89 3651
4505.52 3499
4506.16 3305
4506.79 3307
4507.42 3175
4508.06 3095
4508.69 3183
4509.32 3165
4509.96 3016
4510.59 3073
4511.22 3114
4511.86 3227
4512.49 3028
4513.12 3089
4513.76 3069
4514.39 3019
4515.02 2898
4515.66 2974
4516.29 2946
4516.93 2941
4517.56 3034
4518.19 2911
4518.83 3039
4519.46 3120
4520.10 2846
4520.73 2859
4521.36 2889
4522.00 2932
4522.63 2988
4523.27 3195
4523.90 3136
4524.54 3201
4525.17 3237
4525.80 3229
4526.44 3553
4527.07 3690
4527.71 3677
4528.34 3890
4528.98 4203
4529.61 4381
4530.25 4563
4530.88 4877
4531.52 5040
4532.15 5006
4532.79 4769
4533.42 4741
4534.06 4590
4534.69 4497
4535.33 4132
4535.96 3995
4536.60 3803
4537.23 3686
4537.87 3467
4538.50 3332
4539.14 3184
4539.77 3184
4540.41 2982
4541.04 3035
4541.68 3077
4542.31 2958
4542.95 2881
4543.59 3074
4544.22 3196
4544.86 3140
4545.49 2945
4546.13 2714
4546.77 3002
4547.40 3011
4548.04 2992
4548.67 2866
4549.31 3064
4549.95 3023
4550.58 2818
4551.22 2799
4551.85 2910
4552.49 3144
4553.13 3149
4553.76 3022
4554.40 2966
4555.04 3178
4555.67 3260
4556.31 3260
4556.95 2919
4557.58 2966
4558.22 2854
4558.86 3019
4559.49 2999
4560.13 2930
4560.77 3026
4561.40 3000
4562.04 3145
4562.68 3031
4563.31 2969
4563.95 2945
4564.59 2927
4565.23 2986
4565.86 3122
4566.50 3109
4567.14 3081
4567.77 3169
4568.41 3010
4569.05 2985
4569.69 3187
4570.32 3139
4570.96 3267
4571.60 3193
4572.24 3034
4572.88 2970
4573.51 3125
4574.15 3142
4574.79 2982
4575.43 2872
4576.06 2975
4576.70 3009
4577.34 2812
4577.98 2813
4578.62 2650
4579.26 2903
4579.89 2996
4580.53 3165
4581.17 2928
4581.81 2873
4582.45 3168
4583.09 3074
4583.72 3156
4584.36 3164
4585.00 3170
4585.64 2986
4586.28 2809
4586.92 2895
4587.56 2884
4588.19 2731
4588.83 2880
4589.47 3027
4590.11 2803
4590.75 2882
4591.39 3002
4592.03 2877
4592.67 2799
4593.31 3009
4593.95 2850
4594.58 2840
4595.22 2721
4595.86 2812
4596.50 2910
4597.14 2795
4597.78 2746
4598.42 2848
4599.06 2926
4599.70 2963
4600.34 2937
4600.98 3081
4601.62 3000
4602.26 3140
4602.90 3098
4603.54 3048
4604.18 3229
4604.82 3253
4605.46 3228
4606.10 3122
4606.74 3288
4607.38 3029
4608.02 3135
4608.66 3192
4609.30 3025
4609.94 3148
4610.58 3101
4611.22 3117
4611.86 2959
4612.50 3080
4613.14 3016
4613.78 2824
4614.42 2952
4615.06 2992
4615.70 2886
4616.35 2789
4616.99 2815
4617.63 2952
4618.27 2925
4618.91 2828
4619.55 2736
4620.19 2793
4620.83 2866
4621.47 2581
4622.11 2726
4622.76 2929
4623.40 2640
4624.04 2509
4624.68 2696
4625.32 2548
4625.96 2649
4626.60 2710
4627.25 2696
4627.89 2835
4628.53 2780
4629.17 2778
4629.81 2576
4630.45 2585
4631.10 2667
4631.74 2717
4632.38 2562
4633.02 2614
4633.66 2682
4634.30 2743
4634.95 2724
4635.59 2912
4636.23 2746
4636.87 2741
4637.52 2772
4638.16 2870
4638.80 2920
4639.44 2914
4640.08 2964
4640.73 2912
4641.37 2637
4642.01 2662
4642.66 2802
4643.30 2712
4643.94 2813
4644.58 2733
4645.23 2616
4645.87 2840
4646.51 2941
4647.15 2771
4647.80 2768
4648.44 2761
4649.08 2804
4649.73 2906
4650.37 2962
4651.01 2931
4651.66 2691
4652.30 2804
4652.94 2958
4653.59 2814
4654.23 2848
4654.87 2922
4655.52 3011
4656.16 2889
4656.80 2699
4657.45 2708
4658.09 2826
4658.73 2828
4659.38 2988
4660.02 2854
4660.67 2896
4661.31 2923
4661.95 2878
4662.60 2945
4663.24 2882
4663.89 2702
4664.53 2749
4665.17 2669
4665.82 2675
4666.46 2726
4667.11 2749
4667.75 2637
4668.40 2558
4669.04 2620
4669.68 2555
4670.33 2633
4670.97 2663
4671.62 2685
4672.26 2604
4672.91 2646
4673.55 2766
4674.20 2647
4674.84 2570
4675.49 2652
4676.13 2572
4676.78 2650
4677.42 2517
4678.07 2775
4678.71 2796
4679.36 2962
4680.00 2917
4680.65 2843
4681.29 3029
4681.94 3160
4682.58 3070
4683.23 3037
4683.87 2900
4684.52 2820
4685.16 2628
4685.81 2627
4686.46 2804
4687.10 2692
4687.75 2651
4688.39 2541
4689.04 2391
4689.68 2582
4690.33 2601
4690.98 2587
4691.62 2705
4692.27 2736
4692.91 2692
4693.56 2703
4694.21 2676
4694.85 2628
4695.50 2739
4696.15 2835
4696.79 2804
4697.44 2867
4698.08 2875
4698.73 2859
4699.38 2908
4700.02 2962
4700.67 2863
4701.32 2750
4701.96 2639
4702.61 2690
4703.26 2663
4703.90 2815
4704.55 2789
4705.20 2746
4705.84 2811
4706.49 2833
4707.14 2826
4707.79 2907
4708.43 3096
4709.08 2962
4709.73 3157
4710.37 2969
4711.02 3036
4711.67 3094
4712.32 2804
4712.96 2796
4713.61 2894
4714.26 2780
4714.91 2602
4715.55 2607
4716.20 2708
4716.85 2744
4717.50 2845
4718.15 2842
4718.79 2718
4719.44 2796
4720.09 2748
4720.74 2725
4721.39 2788
4722.03 2773
4722.68 2785
4723.33 3022
4723.98 2865
4724.63 2821
4725.27 2979
4725.92 3047
4726.57 3022
4727.22 3037
4727.87 3161
4728.52 3060
4729.16 2985
4729.81 2926
4730.46 2888
4731.11 2855
4731.76 2782
4732.41 2849
4733.06 2814
4733.71 2720
4734.36 2644
4735.00 2823
4735.65 2820
4736.30 2912
4736.95 2795
4737.60 2779
4738.25 2813
4738.90 2966
4739.55 2856
4740.20 2801
4740.85 2879
4741.50 2992
4742.15 2718
4742.80 2907
4743.44 2888
4744.09 2995
4744.74 2966
4745.39 2943
4746.04 2898
4746.69 2914
4747.34 3009
4747.99 3070
4748.64 3152
4749.29 3111
4749.94 3370
4750.59 3381
4751.24 3434
4751.89 3500
4752.54 3349
4753.19 3654
4753.84 3421
4754.49 3406
4755.14 3229
4755.79 3115
4756.44 3072
4757.10 2938
4757.75 2755
4758.40 2647
4759.05 2799
4759.70 2728
4760.35 2710
4761.00 2695
4761.65 2569
4762.30 2633
4762.95 2771
4763.60 2842
4764.25 2674
4764.90 2724
4765.56 2825
4766.21 2726
4766.86 2762
4767.51 2916
4768.16 2658
4768.81 2705
4769.46 2657
4770.11 2740
4770.77 2627
4771.42 2582
4772.07 2662
4772.72 2575
4773.37 2661
4774.02 2733
4774.67 2665
4775.33 2660
4775.98 2634
4776.63 2744
4777.28 2585
4777.93 2719
4778.59 2732
4779.24 2615
4779.89 2780
4780.54 2798
4781.19 2703
4781.85 2687
4782.50 2865
4783.15 2771
4783.80 2592
4784.46 2528
4785.11 2446
4785.76 2581
4786.41 2612
4787.07 2706
4787.72 2626
4788.37 2641
4789.02 2576
4789.68 2671
4790.33 2514
4790.98 2653
4791.63 2645
4792.29 2763
4792.94 2588
4793.59 2478
4794.25 2404
4794.90 2447
4795.55 2609
4796.21 2743
4796.86 2623
4797.51 2588
4798.17 2521
4798.82 2502
4799.47 2604
4800.13 2408
4800.78 2561
4801.43 2632
4802.09 2525
4802.74 2476
4803.39 2499
4804.05 2458
4804.70 2500
4805.35 2441
4806.01 2508
4806.66 2624
4807.32 2610
4807.97 2591
4808.62 2662
4809.28 2600
4809.93 2603
4810.59 2700
4811.24 2607
4811.89 2596
4812.55 2767
4813.20 2518
4813.86 2666
4814.51 2589
4815.17 2583
4815.82 2765
4816.48 2823
4817.13 2779
4817.78 2865
4818.44 2847
4819.09 3129
4819.75 3184
4820.40 3068
4821.06 3065
4821.71 3188
4822.37 3237
4823.02 3396
4823.68 3444
4824.33 3466
4824.99 3354
4825.64 3607
4826.30 3415
4826.95 3367
4827.61 3226
4828.26 3197
4828.92 3188
4829.58 3093
4830.23 2968
4830.89 3066
4831.54 3123
4832.20 3316
4832.85 3181
4833.51 3248
4834.16 3243
4834.82 3182
4835.48 3223
4836.13 3416
4836.79 3253
4837.44 3396
4838.10 3086
4838.76 3249
4839.41 3291
4840.07 3253
4840.72 3271
4841.38 3419
4842.04 3177
4842.69 2963
4843.35 3026
4844.01 3116
4844.66 2977
4845.32 3076
4845.98 3213
4846.63 2981
4847.29 3158
4847.95 3067
4848.60 3249
4849.26 3363
4849.92 3217
4850.57 3177
4851.23 3271
4851.89 3206
4852.54 3050
4853.20 2897
4853.86 2908
4854.51 2860
4855.17 2997
4855.83 3145
4856.49 2981
4857.14 3087
4857.80 3155
4858.46 3283
4859.12 3374
4859.77 3287
4860.43 3240
4861.09 3570
4861.75 3383
4862.40 3245
4863.06 3382
4863.72 3348
4864.38 3323
4865.03 3292
4865.69 3451
4866.35 3384
4867.01 3219
4867.67 3211
4868.32 3150
4868.98 3258
4869.64 3210
4870.30 3130
4870.96 3144
4871.62 3167
4872.27 3154
4872.93 3130
4873.59 3034
4874.25 2922
4874.91 2944
4875.57 3049
4876.22 3015
4876.88 2929
4877.54 2882
4878.20 2886
4878.86 2927
4879.52 2700
4880.18 2788
4880.84 2783
4881.49 2747
4882.15 2684
4882.81 2594
4883.47 2706
4884.13 2676
4884.79 2671
4885.45 2550
4886.11 2673
4886.77 2718
4887.43 2641
4888.09 2572
4888.75 2828
4889.41 2950
4890.07 3052
4890.72 2963
4891.38 3053
4892.04 3175
4892.70 3085
4893.36 3077
4894.02 3249
4894.68 2993
4895.34 3226
4896.00 3072
4896.66 2998
4897.32 2864
4897.98 3133
4898.64 3126
4899.30 3171
4899.96 3185
4900.62 3127
4901.28 2975
4901.94 2926
4902.60 3138
4903.27 3076
4903.93 3115
4904.59 3049
4905.25 3027
4905.91 2946
4906.57 2929
4907.23 2934
4907.89 2992
4908.55 2777
4909.21 2893
4909.87 2741
4910.53 2731
4911.19 2904
4911.85 2839
4912.52 2687
4913.18 2671
4913.84 2739
4914.50 2621
4915.16 2524
4915.82 2407
4916.48 2538
4917.14 2430
4917.81 2539
4918.47 2446
4919.13 2418
4919.79 2477
4920.45 2510
4921.11 2498
4921.77 2518
4922.44 2433
4923.10 2354
4923.76 2455
4924.42 2673
4925.08 2521
4925.75 2346
4926.41 2513
4927.07 2615
4927.73 2450
4928.39 2624
4929.06 2651
4929.72 2672
4930.38 2633
4931.04 2628
4931.71 2587
4932.37 2592
4933.03 2788
4933.69 2707
4934.36 2556
4935.02 2590
4935.68 2582
4936.34 2661
4937.01 2601
4937.67 2538
4938.33 2507
4938.99 2626
4939.66 2472
4940.32 2594
4940.98 2435
4941.65 2398
4942.31 2412
4942.97 2432
4943.63 2487
4944.30 2558
4944.96 2483
4945.62 2419
4946.29 2364
4946.95 2294
4947.61 2539
4948.28 2492
4948.94 2474
4949.61 2510
4950.27 2427
4950.93 2412
4951.60 2410
4952.26 2488
4952.92 2344
4953.59 2432
4954.25 2321
4954.92 2455
4955.58 2421
4956.24 2438
4956.91 2569
4957.57 2398
4958.24 2391
4958.90 2589
4959.56 2573
4960.23 2699
4960.89 2731
4961.56 2704
4962.22 2737
4962.89 2756
4963.55 2655
4964.21 2734
4964.88 2859
4965.54 2685
4966.21 2750
4966.87 2754
4967.54 2867
4968.20 2747
4968.87 2671
4969.53 2687
4970.20 2677
4970.86 2743
4971.53 2806
4972.19 2692
4972.86 2918
4973.52 2816
4974.19 3002
4974.85 2868
4975.52 2751
4976.18 2832
4976.85 2706
4977.51 2734
4978.18 2753
4978.85 2804
4979.51 2686
4980.18 2555
4980.84 2436
4981.51 2612
4982.17 2645
4982.84 2776
4983.50 2876
4984.17 2716
4984.84 2967
4985.50 3078
4986.17 3229
4986.83 3394
4987.50 3558
4988.17 4011
4988.83 4126
4989.50 3988
4990.17 4106
4990.83 4142
4991.50 3817
4992.16 3650
4992.83 3548
4993.50 3331
4994.16 3000
4994.83 2801
4995.50 2790
4996.16 2719
4996.83 2828
4997.50 2798
4998.16 2674
4998.83 2526
4999.50 2572
5000.16 2535
5000.83 2455
5001.50 2483
5002.17 2436
5002.83 2523
5003.50 2498
5004.17 2473
5004.83 2513
5005.50 2385
5006.17 2464
5006.84 2373
5007.50 2458
5008.17 2479
5008.84 2490
5009.51 2424
5010.17 2551
5010.84 2539
5011.51 2504
5012.18 2428
5012.84 2553
5013.51 2479
5014.18 2534
5014.85 2484
5015.52 2533
5016.18 2530
5016.85 2620
5017.52 2745
5018.19 2810
5018.86 2833
5019.52 2877
5020.19 2757
5020.86 2935
5021.53 2918
5022.20 2840
5022.87 2918
5023.54 2758
5024.20 2808
5024.87 2896
5025.54 2864
5026.21 2837
5026.88 2739
5027.55 2901
5028.22 2742
5028.88 2732
5029.55 2740
5030.22 2882
5030.89 2702
5031.56 2567
5032.23 2650
5032.90 2450
5033.57 2553
5034.24 2615
5034.91 2491
5035.58 2690
5036.25 2505
5036.91 2464
5037.58 2506
5038.25 2500
5038.92 2516
5039.59 2588
5040.26 2418
5040.93 2458
5041.60 2715
5042.27 2675
5042.94 2661
5043.61 2591
5044.28 2637
5044.95 2728
5045.62 2792
5046.29 2811
5046.96 2551
5047.63 2578
5048.30 2555
5048.97 2758
5049.64 2658
5050.31 2785
5050.98 2675
5051.65 2515
5052.32 2676
5052.99 2669
5053.66 2687
5054.33 2607
5055.00 2751
5055.68 2642
5056.35 2536
5057.02 2593
5057.69 2640
5058.36 2583
5059.03 2406
5059.70 2549
5060.37 2442
5061.04 2460
5061.71 2463
5062.38 2543
5063.06 2609
5063.73 2434
5064.40 2579
5065.07 2434
5065.74 2336
5066.41 2465
5067.08 2545
5067.75 2436
5068.43 2515
5069.10 2493
5069.77 2385
5070.44 2469
5071.11 2485
5071.78 2356
5072.46 2416
5073.13 2440
5073.80 2522
5074.47 2497
5075.14 2385
5075.81 2527
5076.49 2513
5077.16 2536
5077.83 2495
5078.50 2668
5079.18 2891
5079.85 2992
5080.52 2767
5081.19 2802
5081.86 2739
5082.54 2573
5083.21 2734
5083.88 2823
5084.55 2767
5085.23 2652
5085.90 2576
5086.57 2736
5087.25 2599
5087.92 2806
5088.59 2806
5089.26 2714
5089.94 2782
5090.61 2777
5091.28 2695
5091.96 2704
5092.63 2776
5093.30 2661
5093.97 2680
5094.65 2842
5095.32 2823
5095.99 2695
5096.67 2672
5097.34 2683
5098.01 2752
5098.69 2558
5099.36 2531
5100.04 2628
5100.71 2398
5101.38 2548
5102.06 2511
5102.73 2459
5103.40 2410
5104.08 2584
5104.75 2606
5105.43 2592
5106.10 2675
5106.77 2562
5107.45 2488
5108.12 2542
5108.80 2532
5109.47 2531
5110.14 2562
5110.82 2412
5111.49 2273
5112.17 2328
5112.84 2421
5113.52 2407
5114.19 2393
5114.87 2428
5115.54 2353
5116.21 2418
5116.89 2430
5117.56 2426
5118.24 2321
5118.91 2295
5119.59 2547
5120.26 2454
5120.94 2342
5121.61 2430
5122.29 2456
5122.96 2377
5123.64 2442
5124.31 2356
5124.99 2532
5125.66 2552
5126.34 2447
5127.01 2456
5127.69 2567
5128.37 2639
5129.04 2522
5129.72 2546
5130.39 2492
5131.07 2528
5131.74 2700
5132.42 2603
5133.09 2477
5133.77 2655
5134.45 2444
5135.12 2587
5135.80 2632
5136.47 2732
5137.15 2895
5137.83 2887
5138.50 2865
5139.18 2940
5139.85 2869
5140.53 2886
5141.21 2723
5141.88 2819
5142.56 2769
5143.24 2799
5143.91 2599
5144.59 2351
5145.27 2337
5145.94 2270
5146.62 2281
5147.30 2391
5147.97 2355
5148.65 2437
5149.33 2453
5150.00 2356
5150.68 2168
5151.36 2254
5152.03 2282
5152.71 2225
5153.39 2405
5154.07 2382
5154.74 2327
5155.42 2293
5156.10 2305
5156.77 2282
5157.45 2382
5158.13 2363
5158.81 2357
5159.48 2432
5160.16 2455
5160.84 2308
5161.52 2304
5162.19 2297
5162.87 2364
5163.55 2323
5164.23 2421
5164.91 2362
5165.58 2358
5166.26 2501
5166.94 2436
5167.62 2263
5168.30 2304
5168.97 2297
5169.65 2249
5170.33 2374
5171.01 2423
5171.69 2376
5172.37 2375
5173.04 2298
5173.72 2238
5174.40 2148
5175.08 2356
5175.76 2397
5176.44 2298
5177.11 2200
5177.79 2216
5178.47 2305
5179.15 2200
5179.83 2245
5180.51 2343
5181.19 2398
5181.87 2350
5182.55 2416
5183.22 2451
5183.90 2211
5184.58 2268
5185.26 2281
5185.94 2262
5186.62 2258
5187.30 2248
5187.98 2200
5188.66 2101
5189.34 2239
5190.02 2296
5190.70 2225
5191.38 2293
5192.06 2272
5192.74 2211
5193.42 2243
5194.10 2260
5194.78 2267
5195.46 2303
5196.14 2180
5196.82 2233
5197.50 2295
5198.18 2059
5198.86 2090
5199.54 2277
5200.22 2231
5200.90 2266
5201.58 2349
5202.26 2264
5202.94 2267
5203.62 2263
5204.30 2301
5204.98 2359
5205.66 2466
5206.34 2528
5207.02 2519
5207.70 2540
5208.38 2595
5209.06 2669
5209.74 2502
5210.42 2565
5211.10 2701
5211.79 2577
5212.47 2412
5213.15 2473
5213.83 2337
5214.51 2311
5215.19 2300
5215.87 2249
5216.55 2321
5217.23 2299
5217.92 2132
5218.60 2220
5219.28 2173
5219.96 2216
5220.64 2334
5221.32 2253
5222.00 2288
5222.69 2479
5223.37 2414
5224.05 2120
5224.73 2272
5225.41 2178
5226.10 2213
5226.78 2134
5227.46 2242
5228.14 2194
5228.82 2283
5229.51 2265
5230.19 2284
5230.87 2247
5231.55 2165
5232.23 2233
5232.92 2306
5233.60 2269
5234.28 2254
5234.96 2413
5235.65 2359
5236.33 2357
5237.01 2377
5237.69 2442
5238.38 2556
5239.06 2482
5239.74 2380
5240.42 2364
5241.11 2365
5241.79 2396
5242.47 2258
5243.16 2302
5243.84 2349
5244.52 2319
5245.21 2308
5245.89 2270
5246.57 2226
5247.26 2210
5247.94 2144
5248.62 2113
5249.31 2099
5249.99 2153
5250.67 2060
5251.36 2161
5252.04 2111
5252.72 2069
5253.41 1971
5254.09 2123
5254.77 2086
5255.46 1931
5256.14 2179
5256.83 2117
5257.51 2117
5258.19 2220
5258.88 2148
5259.56 2177
5260.25 2203
5260.93 2358
5261.61 2485
5262.30 2234
5262.98 2261
5263.67 2217
5264.35 2284
5265.04 2325
5265.72 2275
5266.40 2284
5267.09 2175
5267.77 2336
5268.46 2335
5269.14 2237
5269.83 2317
5270.51 2257
5271.20 2253
5271.88 2264
5272.57 2145
5273.25 2060
5273.94 2084
5274.62 2118
5275.31 2202
5275.99 2165
5276.68 2185
5277.36 2245
5278.05 2154
5278.73 2262
5279.42 2445
5280.10 2330
5280.79 2533
5281.47 2520
5282.16 2621
5282.85 2662
5283.53 2623
5284.22 2425
5284.90 2353
5285.59 2363
5286.27 2376
5286.96 2331
5287.65 2320
5288.33 2401
5289.02 2130
5289.70 2240
5290.39 2283
5291.08 2166
5291.76 2168
5292.45 2087
5293.13 2209
5293.82 2307
5294.51 2177
5295.19 2091
5295.88 2010
5296.57 2134
5297.25 2222
5297.94 2192
5298.63 2293
5299.31 2256
5300.00 2132
5300.69 2187
5301.37 2269
5302.06 2305
5302.75 2309
5303.43 2241
5304.12 2270
5304.81 2194
5305.49 1968
5306.18 2056
5306.87 2290
5307.56 2178
5308.24 2151
5308.93 2308
5309.62 2201
5310.30 2246
5310.99 2156
5311.68 2055
5312.37 2066
5313.05 2114
5313.74 2056
5314.43 2073
5315.12 2160
5315.81 2009
5316.49 2092
5317.18 2262
5317.87 2233
5318.56 2206
5319.24 2231
5319.93 2202
5320.62 2265
5321.31 2337
5322.00 2234
5322.68 2285
5323.37 2369
5324.06 2141
5324.75 2068
5325.44 2200
5326.13 2127
5326.81 2186
5327.50 2054
5328.19 2148
5328.88 2229
5329.57 2243
5330.26 2365
5330.95 2315
5331.63 2311
5332.32 2326
5333.01 2405
5333.70 2439
5334.39 2371
5335.08 2322
5335.77 2252
5336.46 2146
5337.15 2253
5337.84 2087
5338.52 2056
5339.21 2244
5339.90 2091
5340.59 2083
5341.28 1991
5341.97 2191
5342.66 2088
5343.35 1986
5344.04 2115
5344.73 2340
5345.42 2362
5346.11 2355
5346.80 2440
5347.49 2377
5348.18 2457
5348.87 2518
5349.56 2549
5350.25 2659
5350.94 2681
5351.63 2672
5352.32 2423
5353.01 2509
5353.70 2599
5354.39 2420
5355.08 2364
5355.77 2426
5356.46 2405
5357.15 2275
5357.84 2265
5358.53 2207
5359.22 2199
5359.91 2266
5360.60 2251
5361.29 2341
5361.98 2210
5362.67 2321
5363.36 2384
5364.06 2366
5364.75 2299
5365.44 2382
5366.13 2279
5366.82 2212
5367.51 2289
5368.20 2350
5368.89 2394
5369.58 2421
5370.27 2533
5370.97 2406
5371.66 2522
5372.35 2569
5373.04 2667
5373.73 2441
5374.42 2560
5375.11 2389
5375.81 2450
5376.50 2480
5377.19 2392
5377.88 2379
5378.57 2435
5379.26 2563
5379.96 2623
5380.65 2769
5381.34 2669
5382.03 2793
5382.72 2692
5383.42 2627
5384.11 2674
5384.80 2527
5385.49 2399
5386.19 2299
5386.88 2270
5387.57 2358
5388.26 2338
5388.96 2456
5389.65 2423
5390.34 2317
5391.03 2242
5391.73 2333
5392.42 2270
5393.11 2282
5393.80 2193
5394.50 2261
5395.19 2153
5395.88 2154
5396.57 2129
5397.27 2115
5397.96 2119
5398.65 2077
5399.35 2156
5400.04 2182
5400.73 2068
5401.43 2137
5402.12 2183
5402.81 2192
5403.51 2271
5404.20 2224
5404.89 2257
5405.59 2171
5406.28 2137
5406.97 2296
5407.67 2200
5408.36 2186
5409.06 2286
5409.75 2182
5410.44 2073
5411.14 2229
5411.83 2108
5412.52 2150
5413.22 2247
5413.91 2153
5414.61 2219
5415.30 2270
5415.99 2191
5416.69 2278
5417.38 2378
5418.08 2275
5418.77 2170
5419.47 2256
5420.16 2153
5420.86 2139
5421.55 2192
5422.24 2190
5422.94 2271
5423.63 2156
5424.33 2150
5425.02 2180
5425.72 2232
5426.41 2179
5427.11 2125
5427.80 2032
5428.50 2198
5429.19 2262
5429.89 2166
5430.58 2111
5431.28 2066
5431.97 1916
5432.67 2090
5433.36 2086
5434.06 2110
5434.75 2035
5435.45 2043
5436.15 2141
5436.84 2173
5437.54 2212
5438.23 2115
5438.93 2194
5439.62 2079
5440.32 1962
5441.01 2143
5441.71 2271
5442.41 2286
5443.10 2295
5443.80 2257
5444.49 2213
5445.19 2193
5445.89 2219
5446.58 2248
5447.28 2364
5447.98 2342
5448.67 2360
5449.37 2468
5450.06 2405
5450.76 2158
5451.46 2252
5452.15 2398
5452.85 2201
5453.55 2102
5454.24 2189
5454.94 2110
5455.64 2078
5456.33 1977
5457.03 2050
5457.73 2205
5458.42 2332
5459.12 2180
5459.82 2170
5460.51 2091
5461.21 2174
5461.91 2197
5462.61 2168
5463.30 2148
5464.00 2012
5464.70 2101
5465.40 2172
5466.09 2216
5466.79 2305
5467.49 2373
5468.18 2211
5468.88 2186
5469.58 2177
5470.28 2191
5470.98 2067
5471.67 2133
5472.37 2175
5473.07 2061
5473.77 2063
5474.46 2073
5475.16 2162
5475.86 2119
5476.56 2207
5477.26 2101
5477.95 2076
5478.65 2102
5479.35 2049
5480.05 2240
5480.75 2374
5481.45 2259
5482.14 2331
5482.84 2150
5483.54 2159
5484.24 2322
5484.94 2173
5485.64 2175
5486.34 2253
5487.03 2215
5487.73 2245
5488.43 2225
5489.13 2268
5489.83 2259
5490.53 2273
5491.23 2235
5491.93 2220
5492.63 2167
5493.33 2235
5494.02 2236
5494.72 2318
5495.42 2359
5496.12 2245
5496.82 2223
5497.52 2314
5498.22 2307
5498.92 2621
5499.62 2748
5500.32 2506
5501.02 2605
5501.72 2638
5502.42 2488
5503.12 2548
5503.82 2492
5504.52 2774
5505.22 2636
5505.92 2692
5506.62 2840
5507.32 2751
5508.02 2869
5508.72 2937
5509.42 2885
5510.12 2739
5510.82 2581
5511.52 2502
5512.22 2415
5512.92 2297
5513.62 2256
5514.32 2394
5515.02 2226
5515.72 2276
5516.42 2306
5517.12 2260
5517.82 2281
5518.52 2273
5519.22 2302
5519.93 2245
5520.63 2394
5521.33 2326
5522.03 2350
5522.73 2343
5523.43 2121
5524.13 2263
5524.83 2202
5525.53 2151
5526.23 2191
5526.94 2197
5527.64 2244
5528.34 1970
5529.04 2074
5529.74 2187
5530.44 2056
5531.14 2114
5531.85 2121
5532.55 2023
5533.25 2095
5533.95 1923
5534.65 1925
5535.35 2000
5536.06 2182
5536.76 2132
5537.46 1989
5538.16 2011
5538.86 2093
5539.57 1985
5540.27 1957
5540.97 2107
5541.67 2130
5542.37 2120
5543.08 2296
5543.78 2186
5544.48 2182
5545.18 2174
5545.89 2182
5546.59 2279
5547.29 2215
5547.99 2230
5548.70 2134
5549.40 2071
5550.10 2037
5550.81 2158
5551.51 2063
5552.21 2011
5552.91 1927
5553.62 1978
5554.32 1952
5555.02 1951
5555.73 1957
5556.43 2040
5557.13 1948
5557.84 2057
5558.54 2007
5559.24 2061
5559.95 1958
5560.65 1912
5561.35 2034
5562.06 1937
5562.76 2050
5563.46 1984
5564.17 2062
5564.87 2010
5565.57 2038
5566.28 2030
5566.98 2011
5567.69 1905
5568.39 1767
5569.09 1928
5569.80 1946
5570.50 1924
5571.21 1902
5571.91 1850
5572.61 1830
5573.32 1934
5574.02 1867
5574.73 1881
5575.43 1976
5576.14 2071
5576.84 2111
5577.54 2093
5578.25 1991
5578.95 1995
5579.66 2024
5580.36 2001
5581.07 2020
5581.77 2116
5582.48 2020
5583.18 1843
5583.89 1893
5584.59 2017
5585.30 1985
5586.00 1887
5586.71 1863
5587.41 1998
5588.12 1890
5588.82 1925
5589.53 1949
5590.23 1973
5590.94 1870
5591.64 1790
5592.35 1864
5593.05 1888
5593.76 1866
5594.47 1985
5595.17 1962
5595.88 1929
5596.58 1911
5597.29 1987
5597.99 1891
5598.70 1975
5599.41 1997
5600.11 1977
5600.82 2022
5601.52 1875
5602.23 1835
5602.94 1841
5603.64 1843
5604.35 1838
5605.05 1802
5605.76 1809
5606.47 1797
5607.17 1825
5607.88 1890
5608.59 1933
5609.29 1977
5610.00 1912
5610.70 2083
5611.41 1959
5612.12 1979
5612.82 2012
5613.53 1933
5614.24 1897
5614.95 1846
5615.65 1854
5616.36 2006
5617.07 2040
5617.77 1940
5618.48 1851
5619.19 1883
5619.89 1805
5620.60 1838
5621.31 1802
5622.02 1843
5622.72 1978
5623.43 1923
5624.14 1854
5624.85 1878
5625.55 1808
5626.26 1825
5626.97 1811
5627.68 1975
5628.38 1800
5629.09 1930
5629.80 2010
5630.51 1804
5631.21 1877
5631.92 1895
5632.63 1928
5633.34 1902
5634.05 1879
5634.75 1956
5635.46 1914
5636.17 1875
5636.88 1903
5637.59 1887
5638.30 1941
5639.00 1963
5639.71 1945
5640.42 1950
5641.13 2057
5641.84 1936
5642.55 1910
5643.26 1744
5643.96 1829
5644.67 1878
5645.38 1856
5646.09 1802
5646.80 1837
5647.51 1911
5648.22 1866
5648.93 1786
5649.64 1900
5650.34 1784
5651.05 1959
5651.76 1893
5652.47 1936
5653.18 1875
5653.89 1946
5654.60 1694
5655.31 1951
5656.02 1875
5656.73 1823
5657.44 1957
5658.15 1960
5658.86 1999
5659.57 2000
5660.28 2065
5660.99 1996
5661.70 2018
5662.41 1988
5663.12 1880
5663.83 1946
5664.54 1850
5665.25 1841
5665.96 1861
5666.67 1912
5667.38 1902
5668.09 1757
5668.80 1999
5669.51 1898
5670.22 1854
5670.93 2001
5671.64 1977
5672.35 1913
5673.06 1901
5673.77 1996
5674.48 1916
5675.19 1857
5675.90 1884
5676.61 1685
5677.32 1793
5678.03 1779
5678.74 1762
5679.45 1760
5680.17 1747
5680.88 1884
5681.59 1871
5682.30 2005
5683.01 2007
5683.72 2037
5684.43 1943
5685.14 2043
5685.85 1940
5686.57 1862
5687.28 1942
5687.99 1961
5688.70 1846
5689.41 1881
5690.12 1774
5690.84 1776
5691.55 1949
5692.26 1812
5692.97 1620
5693.68 1815
5694.39 1917
5695.11 1862
5695.82 1798
5696.53 1736
5697.24 1838
5697.95 1753
5698.67 1820
5699.38 1915
5700.09 1904
5700.80 1801
5701.51 1869
5702.23 1857
5702.94 1940
5703.65 1931
5704.36 1882
5705.08 1804
5705.79 1783
5706.50 1826
5707.21 1866
5707.93 1736
5708.64 1825
5709.35 1793
5710.07 1811
5710.78 1794
5711.49 1715
5712.20 1719
5712.92 1760
5713.63 1712
5714.34 1761
5715.06 1800
5715.77 1696
5716.48 1804
5717.20 1777
5717.91 1745
5718.62 1782
5719.34 1798
5720.05 1804
5720.76 1798
5721.48 1914
5722.19 1829
5722.90 1844
5723.62 1803
5724.33 1882
5725.05 1882
5725.76 1776
5726.47 1821
5727.19 1773
5727.90 1916
5728.61 1901
5729.33 1788
5730.04 1812
5730.76 1850
5731.47 1816
5732.19 1814
5732.90 1918
5733.61 1841
5734.33 1779
5735.04 1769
5735.76 1753
5736.47 1715
5737.19 1720
5737.90 1732
5738.61 1727
5739.33 1820
5740.04 1775
5740.76 1789
5741.47 1825
5742.19 1660
5742.90 1612
5743.62 1741
5744.33 1727
5745.05 1798
5745.76 1824
5746.48 1854
5747.19 1874
5747.91 1928
5748.62 1777
5749.34 1813
5750.05 1782
5750.77 1763
5751.49 1914
5752.20 1887
5752.92 1805
5753.63 1774
5754.35 1880
5755.06 1853
5755.78 1724
5756.49 1774
5757.21 1918
5757.93 1851
5758.64 1847
5759.36 1830
5760.07 1839
5760.79 1940
5761.51 1991
5762.22 1987
5762.94 2120
5763.65 2244
5764.37 2041
5765.09 1978
5765.80 2107
5766.52 2008
5767.24 2102
5767.95 1786
5768.67 1762
5769.39 1929
5770.10 1920
5770.82 1951
5771.53 1884
5772.25 1980
5772.97 1914
5773.69 1872
5774.40 1950
5775.12 1850
5775.84 1871
5776.55 1987
5777.27 1927
5777.99 1974
5778.70 2043
5779.42 2095
5780.14 2123
5780.86 2047
5781.57 2016
5782.29 1994
5783.01 2010
5783.72 1938
5784.44 1914
5785.16 1950
5785.88 1980
5786.59 1923
5787.31 1932
5788.03 2002
5788.75 1990
5789.47 1955
5790.18 1970
5790.90 2047
5791.62 2099
5792.34 2069
5793.06 2142
5793.77 1995
5794.49 1945
5795.21 2056
5795.93 2093
5796.65 2289
5797.36 2296
5798.08 2285
5798.80 2496
5799.52 2549
5800.24 2615
5800.96 2586
5801.67 2734
5802.39 2840
5803.11 2785
5803.83 2654
5804.55 2702
5805.27 2641
5805.99 2530
5806.71 2440
5807.42 2190
5808.14 2185
5808.86 2264
5809.58 2118
5810.30 2148
5811.02 2335
5811.74 2206
5812.46 2361
5813.18 2378
5813.90 2446
5814.62 2637
5815.34 2543
5816.05 2783
5816.77 3010
5817.49 3244
5818.21 3353
5818.93 3378
5819.65 3089
5820.37 3005
5821.09 3037
5821.81 2926
5822.53 2812
5823.25 2673
5823.97 2481
5824.69 2478
5825.41 2417
5826.13 2437
5826.85 2510
5827.57 2384
5828.29 2332
5829.01 2351
5829.73 2340
5830.45 2244
5831.17 2229
5831.89 2209
5832.61 2255
5833.33 2254
5834.05 2408
5834.78 2292
5835.50 2236
5836.22 2276
5836.94 2281
5837.66 2366
5838.38 2350
5839.10 2104
5839.82 2153
5840.54 2144
5841.26 2055
5841.98 2150
5842.70 2013
5843.43 1881
5844.15 2024
5844.87 1923
5845.59 2067
5846.31 2073
5847.03 2016
5847.75 1875
5848.47 1882
5849.20 2029
5849.92 2044
5850.64 1951
5851.36 1946
5852.08 1959
5852.80 2060
5853.53 2055
5854.25 1999
5854.97 1944
5855.69 1960
5856.41 1909
5857.14 2036
5857.86 2077
5858.58 2030
5859.30 1887
5860.02 2028
5860.75 2024
5861.47 2104
5862.19 1996
5862.91 2093
5863.64 2096
5864.36 1990
5865.08 1885
5865.80 1881
5866.52 1951
5867.25 2017
5867.97 2070
5868.69 2004
5869.42 2040
5870.14 1832
5870.86 1820
5871.58 1963
5872.31 1987
5873.03 1959
5873.75 1930
5874.48 1834
5875.20 1982
5875.92 1915
5876.65 1990
5877.37 1952
5878.09 1981
5878.81 2012
5879.54 2077
5880.26 2069
5880.99 1924
5881.71 1942
5882.43 2083
5883.16 2007
5883.88 2006
5884.60 2120
5885.33 2182
5886.05 2182
5886.77 1994
5887.50 2032
5888.22 1909
5888.95 2003
5889.67 1859
5890.39 1900
5891.12 1920
5891.84 1887
5892.57 1846
5893.29 1910
5894.01 1937
5894.74 2007
5895.46 1946
5896.19 1896
5896.91 1941
5897.64 1931
5898.36 1881
5899.09 1951
5899.81 2123
5900.53 2003
5901.26 2001
5901.98 2021
5902.71 2131
5903.43 1992
5904.16 2049
5904.88 1987
5905.61 1988
5906.33 1984
5907.06 1997
5907.78 2004
5908.51 2019
5909.23 1948
5909.96 1875
5910.68 1900
5911.41 1929
5912.14 1898
5912.86 1901
5913.59 1894
5914.31 1967
5915.04 1814
5915.76 1844
5916.49 1909
5917.21 1952
5917.94 1881
5918.67 1964
5919.39 1866
5920.12 1989
5920.84 1879
5921.57 1927
5922.29 2070
5923.02 1931
5923.75 1914
5924.47 1950
5925.20 2080
5925.93 1898
5926.65 1959
5927.38 2050
5928.10 2042
5928.83 2087
5929.56 2007
5930.28 2060
5931.01 2032
5931.74 2056
5932.46 2151
5933.19 2064
5933.92 2058
5934.64 2202
5935.37 2248
5936.10 2221
5936.82 2195
5937.55 2311
5938.28 2355
5939.00 2294
5939.73 2291
5940.46 2229
5941.19 2156
5941.91 2204
5942.64 2238
5943.37 2255
5944.09 2288
5944.82 2339
5945.55 2158
5946.28 2207
5947.00 2223
5947.73 2050
5948.46 2233
5949.19 2207
5949.92 2306
5950.64 2345
5951.37 2420
5952.10 2338
5952.83 2358
5953.55 2369
5954.28 2496
5955.01 2387
5955.74 2494
5956.47 2598
5957.19 2486
5957.92 2515
5958.65 2501
5959.38 2440
5960.11 2372
5960.84 2438
5961.56 2492
5962.29 2506
5963.02 2493
5963.75 2526
5964.48 2634
5965.21 2728
5965.94 2650
5966.66 2695
5967.39 2754
5968.12 2990
5968.85 2953
5969.58 2846
5970.31 2943
5971.04 2851
5971.77 2836
5972.50 2741
5973.22 2829
5973.95 2916
5974.68 2708
5975.41 2678
5976.14 2797
5976.87 2779
5977.60 2858
5978.33 2806
5979.06 2824
5979.79 2948
5980.52 3046
5981.25 3103
5981.98 3060
5982.71 3090
5983.44 2898
5984.17 2991
5984.90 3227
5985.63 3166
5986.36 3186
5987.09 3212
5987.82 3031
5988.55 3191
5989.28 3182
5990.01 3074
5990.74 3180
5991.47 3167
5992.20 3244
5992.93 3278
5993.66 3230
5994.39 3398
5995.12 3318
5995.85 3243
5996.58 3166
5997.31 3234
5998.04 3191
5998.77 3293
5999.50 3242
6000.23 3273
6000.96 3287
6001.69 3211
6002.42 3123
6003.16 3199
6003.89 3157
6004.62 3263
6005.35 3239
6006.08 3295
6006.81 3401
6007.54 3357
6008.27 3711
6009.00 3993
6009.74 4365
6010.47 4754
6011.20 5184
6011.93 5788
6012.66 6121
6013.39 6481
6014.13 6432
6014.86 6331
6015.59 6006
6016.32 5688
6017.05 5185
6017.78 4949
6018.52 4321
6019.25 3937
6019.98 3583
6020.71 3381
6021.44 3223
6022.18 2881
6022.91 2913
6023.64 2726
6024.37 2700
6025.10 2625
6025.84 2516
6026.57 2399
6027.30 2542
6028.03 2558
6028.77 2561
6029.50 2586
6030.23 2506
6030.96 2611
6031.70 2664
6032.43 2587
6033.16 2551
6033.90 2404
6034.63 2299
6035.36 2401
6036.09 2467
6036.83 2406
6037.56 2407
6038.29 2452
6039.03 2439
6039.76 2482
6040.49 2504
6041.23 2495
6041.96 2438
6042.69 2375
6043.43 2536
6044.16 2665
6044.89 2598
6045.63 2632
6046.36 2620
6047.09 2692
6047.83 2833
6048.56 2844
6049.29 2830
6050.03 2840
6050.76 2812
6051.50 2822
6052.23 2974
6052.96 2855
6053.70 2751
6054.43 2775
6055.17 2648
6055.90 2730
6056.63 2778
6057.37 2720
6058.10 2640
6058.84 2666
6059.57 2665
6060.31 2569
6061.04 2511
6061.77 2542
6062.51 2424
6063.24 2537
6063.98 2526
6064.71 2656
6065.45 2552
6066.18 2516
6066.92 2672
6067.65 2463
6068.39 2361
6069.12 2473
6069.86 2580
6070.59 2472
6071.33 2225
6072.06 2282
6072.80 2290
6073.53 2328
6074.27 2302
6075.00 2278
6075.74 2418
6076.47 2296
6077.21 2286
6077.95 2330
6078.68 2391
6079.42 2395
6080.15 2347
6080.89 2513
6081.62 2426
6082.36 2344
6083.09 2224
6083.83 2281
6084.57 2283
6085.30 2335
6086.04 2376
6086.77 2241
6087.51 2311
6088.25 2333
6088.98 2161
6089.72 2298
6090.46 2296
6091.19 2356
6091.93 2137
6092.66 2193
6093.40 2242
6094.14 2305
6094.87 2380
6095.61 2296
6096.35 2143
6097.08 2169
6097.82 2178
6098.56 2290
6099.29 2065
6100.03 2220
6100.77 2265
6101.50 2173
6102.24 2211
6102.98 2080
6103.72 2059
6104.45 2115
6105.19 2130
6105.93 2071
6106.66 2117
6107.40 2108
6108.14 2069
6108.88 2116
6109.61 2161
6110.35 2094
6111.09 2115
6111.83 1985
6112.56 2086
6113.30 2078
6114.04 2152
6114.78 2161
6115.51 2061
6116.25 2251
6116.99 2221
6117.73 2151
6118.47 2218
6119.20 2259
6119.94 2304
6120.68 2278
6121.42 2213
6122.16 2132
6122.89 2126
6123.63 2159
6124.37 2159
6125.11 2195
6125.85 2340
6126.59 2386
6127.32 2300
6128.06 2290
6128.80 2349
6129.54 2426
6130.28 2288
6131.02 2408
6131.76 2368
6132.49 2347
6133.23 2280
6133.97 2384
6134.71 2479
6135.45 2478
6136.19 2470
6136.93 2519
6137.67 2347
6138.41 2312
6139.15 2349
6139.88 2339
6140.62 2386
6141.36 2332
6142.10 2341
6142.84 2347
6143.58 2359
6144.32 2304
6145.06 2311
6145.80 2402
6146.54 2398
6147.28 2502
6148.02 2382
6148.76 2382
6149.50 2556
6150.24 2491
6150.98 2416
6151.72 2449
6152.46 2612
6153.20 2647
6153.94 2656
6154.68 2656
6155.42 2627
6156.16 2621
6156.90 2554
6157.64 2644
6158.38 2723
6159.12 2703
6159.86 2701
6160.60 2667
6161.34 2811
6162.08 2799
6162.82 2845
6163.56 2895
6164.30 3047
6165.05 3128
6165.79 3407
6166.53 3397
6167.27 3336
6168.01 3495
6168.75 3432
6169.49 3644
6170.23 3481
6170.97 3381
6171.71 3461
6172.46 3618
6173.20 3604
6173.94 3581
6174.68 3558
6175.42 3622
6176.16 3648
6176.90 3466
6177.64 3239
6178.39 3204
6179.13 3243
6179.87 3182
6180.61 3285
6181.35 3083
6182.09 3009
6182.84 2808
6183.58 3019
6184.32 3014
6185.06 2964
6185.80 3223
6186.55 3206
6187.29 3235
6188.03 3088
6188.77 3265
6189.52 3385
6190.26 3412
6191.00 3347
6191.74 3446
6192.48 3493
6193.23 3682
6193.97 3616
6194.71 3626
6195.45 3696
6196.20 3671
6196.94 3579
6197.68 3664
6198.43 3534
6199.17 3575
6199.91 3635
6200.65 3704
6201.40 3525
6202.14 3776
6202.88 4027
6203.63 4413
6204.37 4729
6205.11 5302
6205.86 6185
6206.60 7214
6207.34 8467
6208.09 9832
6208.83 10525
6209.57 10860
6210.32 11244
6211.06 10888
6211.80 10210
6212.55 9282
6213.29 8336
6214.03 6874
6214.78 6089
6215.52 5199
6216.26 4629
6217.01 3971
6217.75 3806
6218.50 3424
6219.24 3328
6219.98 3252
6220.73 3256
6221.47 3398
6222.22 3384
6222.96 3359
6223.71 3397
6224.45 3378
6225.19 3380
6225.94 3488
6226.68 3364
6227.43 3359
6228.17 3207
6228.92 3148
6229.66 3024
6230.41 2795
6231.15 2799
6231.90 2727
6232.64 2706
6233.39 2729
6234.13 2566
6234.87 2576
6235.62 2675
6236.36 2597
6237.11 2609
6237.86 2690
6238.60 2655
6239.35 2731
6240.09 2514
6240.84 2560
6241.58 2586
6242.33 2748
6243.07 2755
6243.82 2890
6244.56 2948
6245.31 3107
6246.05 3007
6246.80 3125
6247.55 3228
6248.29 3277
6249.04 3177
6249.78 3294
6250.53 3430
6251.27 3281
6252.02 3082
6252.77 3026
6253.51 3047
6254.26 2954
6255.01 2892
6255.75 2978
6256.50 2842
6257.24 2795
6257.99 2725
6258.74 2762
6259.48 2746
6260.23 2910
6260.98 2727
6261.72 2745
6262.47 2929
6263.22 2802
6263.96 2657
6264.71 2794
6265.46 2769
6266.20 2776
6266.95 2754
6267.70 2669
6268.44 2728
6269.19 2642
6269.94 2604
6270.68 2690
6271.43 2793
6272.18 2715
6272.93 2843
6273.67 2959
6274.42 2835
6275.17 2920
6275.92 2859
6276.66 3003
6277.41 2946
6278.16 3000
6278.91 3011
6279.65 2955
6280.40 2763
6281.15 2727
6281.90 2473
6282.64 2534
6283.39 2491
6284.14 2448
6284.89 2414
6285.64 2594
6286.38 2616
6287.13 2593
6287.88 2564
6288.63 2462
6289.38 2423
6290.12 2408
6290.87 2427
6291.62 2301
6292.37 2491
6293.12 2292
6293.87 2255
6294.61 2348
6295.36 2198
6296.11 2194
6296.86 2327
6297.61 2287
6298.36 2269
6299.11 2284
6299.86 2349
6300.60 2214
6301.35 2338
6302.10 2246
6302.85 2283
6303.60 2270
6304.35 2325
6305.10 2170
6305.85 2141
6306.60 2218
6307.35 2329
6308.10 2276
6308.85 2260
6309.59 2203
6310.34 2252
6311.09 2324
6311.84 2334
6312.59 2257
6313.34 2257
6314.09 2282
6314.84 2272
6315.59 2279
6316.34 2268
6317.09 2243
6317.84 2172
6318.59 2249
6319.34 2169
6320.09 2162
6320.84 2167
6321.59 2300
6322.34 2207
6323.09 2174
6323.84 2204
6324.59 2245
6325.34 2137
6326.09 1904
6326.84 1865
6327.59 2021
6328.34 2071
6329.09 2114
6329.85 1999
6330.60 1926
6331.35 2019
6332.10 1936
6332.85 2003
6333.60 1939
6334.35 1982
6335.10 2138
6335.85 2112
6336.60 2072
6337.35 1992
6338.10 1972
6338.86 2025
6339.61 1946
6340.36 2065
6341.11 2044
6341.86 2057
6342.61 2048
6343.36 1954
6344.12 2041
6344.87 2125
6345.62 1987
6346.37 1928
6347.12 1953
6347.87 1927
6348.62 1950
6349.38 2179
6350.13 2201
6350.88 2084
6351.63 2027
6352.38 2031
6353.14 2004
6353.89 1983
6354.64 2057
6355.39 2073
6356.14 2054
6356.90 1988
6357.65 2007
6358.40 1985
6359.15 1991
6359.91 2010
6360.66 1915
6361.41 1845
6362.16 1857
6362.92 1991
6363.67 2062
6364.42 2004
6365.17 1932
6365.93 1894
6366.68 1847
6367.43 1990
6368.19 2047
6368.94 1979
6369.69 1874
6370.44 1823
6371.20 1795
6371.95 1754
6372.70 1808
6373.46 1837
6374.21 1885
6374.96 1849
6375.72 1921
6376.47 1872
6377.22 1793
6377.98 1954
6378.73 2016
6379.48 1880
6380.24 2044
6380.99 1997
6381.75 1932
6382.50 1837
6383.25 1847
6384.01 1852
6384.76 1965
6385.51 1986
6386.27 1845
6387.02 1901
6387.78 1866
6388.53 1824
6389.28 1789
6390.04 1716
6390.79 1849
6391.55 2001
6392.30 1751
6393.06 1797
6393.81 1843
6394.56 1838
6395.32 1768
6396.07 1845
6396.83 1975
6397.58 1884
6398.34 1839
6399.09 1869
6399.85 1838
6400.60 1787
6401.36 1853
6402.11 1919
6402.87 1875
6403.62 1717
6404.38 1705
6405.13 1772
6405.89 1862
6406.64 1769
6407.40 1803
6408.15 1968
6408.91 1967
6409.66 1792
6410.42 1773
6411.17 1722
6411.93 1728
6412.68 1889
6413.44 1806
6414.20 1851
6414.95 1988
6415.71 1780
6416.46 1843
6417.22 1912
6417.97 1894
6418.73 1754
6419.49 1741
6420.24 1906
6421.00 1858
6421.75 1772
6422.51 1754
6423.27 1849
6424.02 1912
6424.78 1888
6425.54 1855
6426.29 1912
6427.05 1845
6427.80 1826
6428.56 1799
6429.32 1777
6430.07 1803
6430.83 1815
6431.59 1858
6432.34 1850
6433.10 1944
6433.86 1897
6434.61 1971
6435.37 1927
6436.13 1872
6436.88 1841
6437.64 1831
6438.40 1888
6439.16 1882
6439.91 2082
6440.67 1856
6441.43 1795
6442.18 1947
6442.94 1819
6443.70 1838
6444.46 1863
6445.21 1790
6445.97 1886
6446.73 1850
6447.49 1865
6448.24 1824
6449.00 1858
6449.76 1931
6450.52 1853
6451.28 1760
6452.03 1938
6452.79 1880
6453.55 1850
6454.31 1840
6455.06 1863
6455.82 1924
6456.58 2093
6457.34 2028
6458.10 2012
6458.86 1955
6459.61 1967
6460.37 1943
6461.13 2039
6461.89 2012
6462.65 2064
6463.41 2044
6464.16 1991
6464.92 2055
6465.68 1945
6466.44 2101
6467.20 2130
6467.96 2031
6468.72 2021
6469.48 2062
6470.23 2144
6470.99 1961
6471.75 2033
6472.51 2008
6473.27 2136
6474.03 2201
6474.79 2123
6475.55 2084
6476.31 2091
6477.07 2092
6477.83 2185
6478.59 2278
6479.35 2312
6480.10 2211
6480.86 2246
6481.62 2282
6482.38 2308
6483.14 2352
6483.90 2328
6484.66 2237
6485.42 2290
6486.18 2292
6486.94 2267
6487.70 2370
6488.46 2329
6489.22 2520
6489.98 2482
6490.74 2612
6491.50 2621
6492.26 2604
6493.02 2680
6493.78 2660
6494.54 2719
6495.30 2868
6496.06 2817
6496.82 2765
6497.59 2674
6498.35 2725
6499.11 2720
6499.87 2778
6500.63 2728
6501.39 2747
6502.15 2798
6502.91 2772
6503.67 2849
6504.43 2701
6505.19 2773
6505.95 2826
6506.71 2927
6507.48 2944
6508.24 2944
6509.00 2974
6509.76 2957
6510.52 3110
6511.28 3104
6512.04 3105
6512.80 3070
6513.57 3011
6514.33 3014
6515.09 3021
6515.85 3143
6516.61 3368
6517.37 3230
6518.14 3287
6518.90 3266
6519.66 3081
6520.42 3284
6521.18 3476
6521.95 3742
6522.71 3704
6523.47 3947
6524.23 4054
6524.99 4248
6525.76 4472
6526.52 4444
6527.28 4630
6528.04 4902
6528.80 4722
6529.57 4705
6530.33 4616
6531.09 4676
6531.85 4807
6532.62 5214
6533.38 5684
6534.14 6071
6534.91 6775
6535.67 7534
6536.43 8179
6537.19 8093
6537.96 8189
6538.72 7807
6539.48 7122
6540.25 6367
6541.01 5552
6541.77 5005
6542.53 4454
6543.30 3811
6544.06 3732
6544.82 3625
6545.59 3147
6546.35 3180
6547.11 3137
6547.88 3056
6548.64 2988
6549.41 2897
6550.17 2859
6550.93 3011
6551.70 3060
6552.46 3042
6553.22 2838
6553.99 2788
6554.75 2745
6555.52 2862
6556.28 2851
6557.04 2796
6557.81 2948
6558.57 3030
6559.34 3024
6560.10 3015
6560.86 3092
6561.63 3273
6562.39 3322
6563.16 3213
6563.92 3320
6564.69 3270
6565.45 3287
6566.21 3382
6566.98 3271
6567.74 3373
6568.51 3208
6569.27 3278
6570.04 3339
6570.80 3414
6571.57 3430
6572.33 3375
6573.10 3556
6573.86 3690
6574.63 3666
6575.39 3644
6576.16 3790
6576.92 3826
6577.69 3807
6578.45 3827
6579.22 3701
6579.98 3782
6580.75 3900
6581.51 4142
6582.28 4092
6583.05 4151
6583.81 4246
6584.58 4059
6585.34 4105
6586.11 4090
6586.87 3841
6587.64 3766
6588.41 3721
6589.17 3770
6589.94 3825
6590.70 4020
6591.47 4296
6592.24 4400
6593.00 4622
6593.77 4930
6594.53 5216
6595.30 5070
6596.07 5100
6596.83 4980
6597.60 4581
6598.37 4231
6599.13 4001
6599.90 3805
6600.66 3579
6601.43 3378
6602.20 3262
6602.96 3220
6603.73 2994
6604.50 2870
6605.26 2953
6606.03 3086
6606.80 3009
6607.57 2949
6608.33 3039
6609.10 2971
6609.87 3107
6610.63 2941
6611.40 2788
6612.17 2870
6612.94 2855
6613.70 2974
6614.47 2905
6615.24 2891
6616.00 2826
6616.77 2770
6617.54 2913
6618.31 3023
6619.08 2956
6619.84 3113
6620.61 2966
6621.38 2893
6622.15 2965
6622.91 3096
6623.68 3108
6624.45 3143
6625.22 3107
6625.99 3164
6626.75 3102
6627.52 3130
6628.29 3139
6629.06 3074
6629.83 3195
6630.59 3199
6631.36 3210
6632.13 3470
6632.90 3461
6633.67 3616
6634.44 3662
6635.21 3886
6635.97 3870
6636.74 3833
6637.51 3515
6638.28 3317
6639.05 3117
6639.82 2899
6640.59 2825
6641.36 2836
6642.12 2792
6642.89 2756
6643.66 2732
6644.43 2737
6645.20 2687
6645.97 2727
6646.74 2763
6647.51 2861
6648.28 2779
6649.05 2859
6649.82 2947
6650.59 2907
6651.36 2938
6652.12 2882
6652.89 2777
6653.66 2826
6654.43 2805
6655.20 2761
6655.97 2585
6656.74 2671
6657.51 2718
6658.28 2655
6659.05 2669
6659.82 2737
6660.59 2747
6661.36 2833
6662.13 3051
6662.90 3028
6663.67 3221
6664.44 3385
6665.21 3594
6665.98 3486
6666.75 3260
6667.52 3270
6668.30 3057
6669.07 2927
6669.84 2841
6670.61 2773
6671.38 2876
6672.15 2658
6672.92 2647
6673.69 2612
6674.46 2674
6675.23 2614
6676.00 2528
6676.77 2486
6677.54 2468
6678.32 2482
6679.09 2442
6679.86 2519
6680.63 2488
6681.40 2409
6682.17 2474
6682.94 2589
6683.71 2616
6684.49 2666
6685.26 2703
6686.03 2636
6686.80 2625
6687.57 2683
6688.34 2593
6689.11 2540
6689.89 2366
6690.66 2469
6691.43 2398
6692.20 2364
6692.97 2196
6693.75 2250
6694.52 2303
6695.29 2237
6696.06 2238
6696.83 2154
6697.61 2151
6698.38 2378
6699.15 2335
6699.92 2225
6700.70 2316
6701.47 2383
6702.24 2226
6703.01 2179
6703.79 2171
6704.56 2362
6705.33 2338
6706.10 2243
6706.88 2241
6707.65 2248
6708.42 2264
6709.19 2096
6709.97 2158
6710.74 2204
6711.51 2207
6712.29 2045
6713.06 2102
6713.83 2092
6714.61 2133
6715.38 2076
6716.15 2061
6716.92 2159
6717.70 2058
6718.47 2045
6719.24 1975
6720.02 2000
6720.79 2051
6721.57 2041
6722.34 1979
6723.11 2139
6723.89 2142
6724.66 2179
6725.43 2045
6726.21 2063
6726.98 2044
6727.76 2162
6728.53 2069
6729.30 2023
6730.08 2034
6730.85 2074
6731.63 2034
6732.40 2053
6733.17 2185
6733.95 2097
6734.72 2056
6735.50 2065
6736.27 2087
6737.05 1956
6737.82 2050
6738.59 2043
6739.37 2129
6740.14 2045
6740.92 2162
6741.69 2196
6742.47 2100
6743.24 2066
6744.02 2100
6744.79 2091
6745.57 2139
6746.34 2143
6747.12 2106
6747.89 2181
6748.67 2211
6749.44 2157
6750.22 2226
6750.99 2270
6751.77 2226
6752.54 2211
6753.32 2177
6754.09 2114
6754.87 2066
6755.65 2017
6756.42 2004
6757.20 1980
6757.97 1999
6758.75 1968
6759.52 1988
6760.30 1930
6761.08 2009
6761.85 2009
6762.63 1940
6763.40 2021
6764.18 2173
6764.96 2098
6765.73 1938
6766.51 1922
6767.28 1962
6768.06 2002
6768.84 2117
6769.61 1972
6770.39 1893
6771.17 1890
6771.94 1926
6772.72 1931
6773.50 1944
6774.27 1991
6775.05 2069
6775.82 2170
6776.60 2060
6777.38 2111
6778.16 2183
6778.93 2358
6779.71 2420
6780.49 2221
6781.26 2153
6782.04 2019
6782.82 1921
6783.59 1962
6784.37 1845
6785.15 1865
6785.93 1902
6786.70 1787
6787.48 1805
6788.26 1801
6789.04 1695
6789.81 1850
6790.59 1954
6791.37 1819
6792.15 1677
6792.92 1744
6793.70 1770
6794.48 1668
6795.26 1817
6796.03 1823
6796.81 1742
6797.59 1751
6798.37 1782
6799.15 1780
6799.92 1686
6800.70 1763
6801.48 1771
6802.26 1741
6803.04 1810
6803.81 1828
6804.59 1746
6805.37 1684
6806.15 1646
6806.93 1720
6807.71 1729
6808.49 1673
6809.26 1731
6810.04 1660
6810.82 1559
6811.60 1656
6812.38 1798
6813.16 1798
6813.94 1763
6814.72 1727
6815.49 1712
6816.27 1709
6817.05 1821
6817.83 1866
6818.61 1834
6819.39 1840
6820.17 1796
6820.95 1788
6821.73 1846
6822.51 1726
6823.29 1730
6824.07 1755
6824.85 1725
6825.62 1570
6826.40 1650
6827.18 1721
6827.96 1756
6828.74 1713
6829.52 1753
6830.30 1687
6831.08 1808
6831.86 1696
6832.64 1705
6833.42 1714
6834.20 1681
6834.98 1653
6835.76 1794
6836.54 1754
6837.32 1756
6838.10 1736
6838.88 1711
6839.66 1713
6840.44 1644
6841.22 1609
6842.01 1626
6842.79 1669
6843.57 1610
6844.35 1559
6845.13 1707
6845.91 1763
6846.69 1887
6847.47 1800
6848.25 1880
6849.03 2055
6849.81 2310
6850.59 2278
6851.37 2385
6852.16 2304
6852.94 2360
6853.72 2252
6854.50 2127
6855.28 2096
6856.06 1956
6856.84 1899
6857.62 1910
6858.41 1878
6859.19 1842
6859.97 1810
6860.75 1826
6861.53 1709
6862.31 1728
6863.09 1699
6863.88 1756
6864.66 1740
6865.44 1759
6866.22 1857
6867.00 1883
6867.79 1776
6868.57 1609
6869.35 1814
6870.13 1880
6870.91 1749
6871.70 1719
6872.48 1711
6873.26 1803
6874.04 1761
6874.83 1758
6875.61 1710
6876.39 1643
6877.17 1649
6877.96 1669
6878.74 1605
6879.52 1636
6880.30 1632
6881.09 1699
6881.87 1782
6882.65 1836
6883.43 1820
6884.22 1874
6885.00 1844
6885.78 1925
6886.57 1948
6887.35 1935
6888.13 1897
6888.92 1799
6889.70 1853
6890.48 1927
6891.26 1825
6892.05 1857
6892.83 1837
6893.62 1817
6894.40 1781
6895.18 1887
6895.97 1797
6896.75 1699
6897.53 1889
6898.32 1753
6899.10 1812
6899.88 1855
6900.67 1774
6901.45 1751
6902.24 1770
6903.02 1740
6903.80 1787
6904.59 1777
6905.37 1626
6906.16 1652
6906.94 1801
6907.72 1842
6908.51 1754
6909.29 1675
6910.08 1718
6910.86 1747
6911.65 1810
6912.43 1831
6913.21 1825
6914.00 1657
6914.78 1692
6915.57 1734
6916.35 1781
6917.14 1743
6917.92 1836
6918.71 1754
6919.49 1930
6920.28 1953
6921.06 2013
6921.85 1922
6922.63 1920
6923.42 1971
6924.20 2041
6924.99 1943
6925.77 1921
6926.56 1872
6927.34 1973
6928.13 1916
6928.91 1906
6929.70 1838
6930.49 1827
6931.27 1793
6932.06 1689
6932.84 1702
6933.63 1709
6934.41 1704
6935.20 1741
6935.99 1785
6936.77 1747
6937.56 1715
6938.34 1860
6939.13 2033
6939.92 1869
6940.70 1862
6941.49 1928
6942.27 1870
6943.06 1960
6943.85 1954
6944.63 2030
6945.42 1890
6946.21 1934
6946.99 1993
6947.78 1958
6948.57 1931
6949.35 1931
6950.14 1900
6950.92 1912
6951.71 1954
6952.50 1883
6953.29 1955
6954.07 2095
6954.86 2033
6955.65 2026
6956.43 1954
6957.22 2135
6958.01 2150
6958.79 2214
6959.58 2250
6960.37 2102
6961.16 2097
6961.94 2092
6962.73 2140
6963.52 2137
6964.31 2117
6965.09 2152
6965.88 2184
6966.67 2120
6967.46 2162
6968.24 2338
6969.03 2247
6969.82 2322
6970.61 2432
6971.39 2313
6972.18 2312
6972.97 2321
6973.76 2460
6974.55 2429
6975.33 2422
6976.12 2566
6976.91 2525
6977.70 2401
6978.49 2568
6979.27 2742
6980.06 2720
6980.85 2904
6981.64 3059
6982.43 3310
6983.22 3508
6984.01 4031
6984.79 4371
6985.58 4563
6986.37 4949
6987.16 4951
6987.95 4633
6988.74 4311
6989.53 3998
6990.32 3731
6991.10 3331
6991.89 3108
6992.68 2875
6993.47 2671
6994.26 2571
6995.05 2702
6995.84 2865
6996.63 2905
6997.42 3181
6998.21 3570
6999.00 3817
6999.79 4081
7000.58 4109
7001.36 4026
7002.15 3965
7002.94 3938
7003.73 3705
7004.52 3199
7005.31 2815
7006.10 2516
7006.89 2341
7007.68 2282
7008.47 2169
7009.26 2118
7010.05 2056
7010.84 2075
7011.63 2103
7012.42 2136
7013.21 2111
7014.00 2038
7014.79 2109
7015.58 2206
7016.37 2118
7017.16 1957
7017.96 1917
7018.75 1910
7019.54 1855
7020.33 1927
7021.12 2034
7021.91 2054
7022.70 2028
7023.49 2002
7024.28 1999
7025.07 2061
7025.86 2080
7026.65 2058
7027.44 2023
7028.24 1847
7029.03 1930
7029.82 1879
7030.61 1880
7031.40 1902
7032.19 1825
7032.98 1872
7033.77 1841
7034.57 1913
7035.36 1989
7036.15 1924
7036.94 1978
7037.73 2051
7038.52 2053
7039.32 1928
7040.11 2060
7040.90 2018
7041.69 1939
7042.48 2036
7043.27 2051
7044.07 1919
7044.86 1839
7045.65 1905
7046.44 1877
7047.23 1954
7048.03 2020
7048.82 1960
7049.61 1943
7050.40 1889
7051.20 1964
7051.99 1944
7052.78 1879
7053.57 1898
7054.37 1819
7055.16 1833
7055.95 1892
7056.74 1876
7057.54 1782
7058.33 1792
7059.12 1814
7059.91 1848
7060.71 1902
7061.50 1930
7062.29 1822
7063.09 1794
7063.88 1791
7064.67 1761
7065.47 1741
7066.26 1757
7067.05 1781
7067.85 1781
7068.64 1720
7069.43 1763
7070.23 1712
7071.02 1723
7071.81 1746
7072.61 1746
7073.40 1754
7074.19 1679
7074.99 1754
7075.78 1759
7076.57 1639
7077.37 1664
7078.16 1638
7078.96 1678
7079.75 1667
7080.54 1651
7081.34 1660
7082.13 1719
7082.93 1694
7083.72 1677
7084.51 1619
7085.31 1541
7086.10 1499
7086.90 1506
7087.69 1628
7088.49 1651
7089.28 1661
7090.08 1576
7090.87 1575
7091.66 1663
7092.46 1546
7093.25 1584
7094.05 1665
7094.84 1647
7095.64 1562
7096.43 1506
7097.23 1549
7098.02 1522
7098.82 1443
7099.61 1475
7100.41 1470
7101.20 1380
7102.00 1544
7102.79 1601
7103.59 1500
7104.38 1487
7105.18 1554
7105.98 1496
7106.77 1414
7107.57 1342
7108.36 1383
7109.16 1480
7109.95 1465
7110.75 1564
7111.54 1480
7112.34 1498
7113.14 1503
7113.93 1435
7114.73 1461
7115.52 1488
7116.32 1500
7117.12 1492
7117.91 1494
7118.71 1574
7119.50 1512
7120.30 1551
7121.10 1532
7121.89 1509
7122.69 1554
7123.49 1542
7124.28 1565
7125.08 1572
7125.88 1527
7126.67 1476
7127.47 1527
7128.27 1496
7129.06 1460
7129.86 1446
7130.66 1314
7131.45 1397
7132.25 1459
7133.05 1463
7133.84 1426
7134.64 1399
7135.44 1374
7136.23 1458
7137.03 1352
7137.83 1357
7138.63 1514
7139.42 1407
7140.22 1403
7141.02 1437
7141.82 1365
7142.61 1489
7143.41 1471
7144.21 1459
7145.01 1418
7145.80 1381
7146.60 1396
7147.40 1482
7148.20 1386
7148.99 1360
7149.79 1430
7150.59 1428
7151.39 1416
7152.19 1405
7152.98 1423
7153.78 1457
7154.58 1400
7155.38 1437
7156.18 1490
7156.98 1450
7157.77 1445
7158.57 1447
7159.37 1474
7160.17 1432
7160.97 1355
7161.77 1427
7162.56 1479
7163.36 1387
7164.16 1428
7164.96 1304
7165.76 1418
7166.56 1473
7167.36 1373
7168.16 1365
7168.95 1384
7169.75 1411
7170.55 1381
7171.35 1357
7172.15 1403
7172.95 1351
7173.75 1290
7174.55 1275
7175.35 1302
7176.15 1334
7176.95 1325
7177.75 1420
7178.55 1429
7179.35 1446
7180.14 1312
7180.94 1429
7181.74 1463
7182.54 1586
7183.34 1575
7184.14 1516
7184.94 1533
7185.74 1661
7186.54 1592
7187.34 1564
7188.14 1508
7188.94 1528
7189.74 1384
7190.54 1314
7191.34 1343
7192.14 1444
7192.94 1341
7193.74 1355
7194.54 1336
7195.35 1289
7196.15 1374
7196.95 1341
7197.75 1411
7198.55 1346
7199.35 1341
7200.15 1471
7200.95 1485
7201.75 1421
7202.55 1440
7203.35 1381
7204.15 1437
7204.95 1360
7205.75 1343
7206.56 1393
7207.36 1366
7208.16 1422
7208.96 1337
7209.76 1374
7210.56 1344
7211.36 1315
7212.16 1342
7212.97 1391
7213.77 1237
7214.57 1373
7215.37 1432
7216.17 1311
7216.97 1277
7217.78 1349
7218.58 1397
7219.38 1352
7220.18 1356
7220.98 1381
7221.78 1454
7222.59 1369
7223.39 1346
7224.19 1372
7224.99 1323
7225.79 1344
7226.60 1434
7227.40 1418
7228.20 1346
7229.00 1340
7229.81 1337
7230.61 1309
7231.41 1292
7232.21 1363
7233.02 1409
7233.82 1421
7234.62 1436
7235.42 1338
7236.23 1271
7237.03 1314
7237.83 1343
7238.63 1439
7239.44 1487
7240.24 1449
7241.04 1417
7241.85 1456
7242.65 1419
7243.45 1473
7244.26 1470
7245.06 1382
7245.86 1472
7246.67 1567
7247.47 1478
7248.27 1391
7249.08 1442
7249.88 1502
7250.68 1355
7251.49 1374
7252.29 1419
7253.09 1405
7253.90 1460
7254.70 1372
7255.50 1402
7256.31 1377
7257.11 1320
7257.92 1405
7258.72 1410
7259.52 1429
7260.33 1483
7261.13 1385
7261.94 1380
7262.74 1417
7263.54 1463
7264.35 1443
7265.15 1475
7265.96 1514
7266.76 1481
7267.57 1632
7268.37 1492
7269.18 1415
7269.98 1556
7270.78 1580
7271.59 1648
7272.39 1602
7273.20 1482
7274.00 1479
7274.81 1542
7275.61 1572
7276.42 1537
7277.22 1616
7278.03 1622
7278.83 1705
7279.64 1705
7280.44 1884
7281.25 1981
7282.05 2066
7282.86 2418
7283.66 2387
7284.47 2511
7285.28 2684
7286.08 2671
7286.89 2571
7287.69 2417
7288.50 2258
7289.30 2083
7290.11 1978
7290.91 1832
7291.72 1787
7292.53 1673
7293.33 1693
7294.14 1710
7294.94 1594
7295.75 1556
7296.56 1594
7297.36 1540
7298.17 1631
7298.97 1675
7299.78 1617
7300.59 1548
7301.39 1654
7302.20 1744
7303.01 1643
7303.81 1582
7304.62 1651
7305.43 1749
7306.23 1643
7307.04 1575
7307.85 1568
7308.65 1659
7309.46 1724
7310.27 1766
7311.07 1651
7311.88 1692
7312.69 1797
7313.49 1742
7314.30 1824
7315.11 1880
7315.91 2054
7316.72 1917
7317.53 2013
7318.34 2086
7319.14 2291
7319.95 2406
7320.76 2615
7321.57 2583
7322.37 2553
7323.18 2506
7323.99 2356
7324.80 2188
7325.60 2053
7326.41 2000
7327.22 1809
7328.03 1812
7328.83 1727
7329.64 1643
7330.45 1527
7331.26 1474
7332.07 1555
7332.87 1600
7333.68 1603
7334.49 1581
7335.30 1602
7336.11 1482
7336.92 1534
7337.72 1612
7338.53 1591
7339.34 1528
7340.15 1614
7340.96 1673
7341.77 1547
7342.57 1450
7343.38 1405
7344.19 1438
7345.00 1474
7345.81 1469
7346.62 1448
7347.43 1493
7348.24 1552
7349.05 1570
7349.85 1580
7350.66 1593
7351.47 1543
7352.28 1523
7353.09 1513
7353.90 1530
7354.71 1457
7355.52 1566
7356.33 1497
7357.14 1515
7357.95 1475
7358.76 1460
7359.57 1526
7360.38 1565
7361.18 1575
7361.99 1566
7362.80 1660
7363.61 1662
7364.42 1554
7365.23 1603
7366.04 1554
7366.85 1581
7367.66 1480
7368.47 1580
7369.28 1610
7370.09 1525
7370.90 1532
7371.71 1562
7372.52 1566
7373.33 1589
7374.14 1623
7374.96 1566
7375.77 1619
7376.58 1615
7377.39 1687
7378.20 1707
7379.01 1780
7379.82 1925
7380.63 1986
7381.44 1877
7382.25 1892
7383.06 1898
7383.87 2001
7384.68 1919
7385.49 1669
7386.31 1628
7387.12 1711
7387.93 1502
7388.74 1509
7389.55 1464
7390.36 1405
7391.17 1466
7391.98 1523
7392.79 1522
7393.61 1438
7394.42 1499
7395.23 1436
7396.04 1372
7396.85 1511
7397.66 1536
7398.48 1612
7399.29 1635
7400.10 1613
7400.91 1661
7401.72 1706
7402.53 1639
7403.35 1601
7404.16 1560
7404.97 1593
7405.78 1515
7406.59 1517
7407.41 1377
7408.22 1398
7409.03 1340
7409.84 1308
7410.66 1418
7411.47 1407
7412.28 1332
7413.09 1339
7413.91 1265
7414.72 1345
7415.53 1294
7416.34 1335
7417.16 1298
7417.97 1354
7418.78 1322
7419.60 1297
7420.41 1297
7421.22 1317
7422.03 1275
7422.85 1254
7423.66 1317
7424.47 1321
7425.29 1310
7426.10 1213
7426.91 1316
7427.73 1235
7428.54 1304
7429.35 1337
7430.17 1355
7430.98 1265
7431.79 1236
7432.61 1292
7433.42 1310
7434.23 1352
7435.05 1341
7435.86 1274
7436.67 1270
7437.49 1335
7438.30 1323
7439.12 1289
7439.93 1310
7440.74 1392
7441.56 1294
7442.37 1295
7443.19 1329
7444.00 1347
7444.82 1291
7445.63 1287
7446.44 1302
7447.26 1366
7448.07 1334
7448.89 1195
7449.70 1225
7450.52 1316
7451.33 1346
7452.15 1225
7452.96 1256
7453.77 1245
7454.59 1226
7455.40 1225
7456.22 1367
7457.03 1273
7457.85 1293
7458.66 1239
7459.48 1248
7460.29 1265
7461.11 1201
7461.92 1274
7462.74 1244
7463.55 1208
7464.37 1329
7465.19 1404
7466.00 1269
7466.82 1236
7467.63 1348
7468.45 1400
7469.26 1400
7470.08 1352
7470.89 1270
7471.71 1221
7472.53 1181
7473.34 1258
7474.16 1292
7474.97 1234
7475.79 1249
7476.60 1280
7477.42 1244
7478.24 1246
7479.05 1162
7479.87 1141
7480.69 1222
7481.50 1156
7482.32 1236
7483.13 1279
7483.95 1251
7484.77 1251
7485.58 1291
7486.40 1299
7487.22 1298
7488.03 1213
7488.85 1159
7489.67 1238
7490.48 1234
7491.30 1213
7492.12 1276
7492.93 1258
7493.75 1213
7494.57 1205
7495.38 1210
7496.20 1212
7497.02 1186
7497.84 1278
7498.65 1321
7499.47 1297
7500.29 1259
7501.10 1214
7501.92 1178
7502.74 1174
7503.56 1191
7504.37 1156
7505.19 1198
7506.01 1262
7506.83 1186
7507.64 1120
7508.46 1160
7509.28 1197
7510.10 1260
7510.92 1246
7511.73 1188
7512.55 1232
7513.37 1192
7514.19 1207
7515.01 1178
7515.82 1212
7516.64 1207
7517.46 1189
7518.28 1214
7519.10 1155
7519.91 1201
7520.73 1209
7521.55 1191
7522.37 1198
7523.19 1199
7524.01 1208
7524.83 1148
7525.64 1230
7526.46 1171
7527.28 1215
7528.10 1292
7528.92 1245
7529.74 1226
7530.56 1180
7531.38 1206
7532.20 1197
7533.01 1300
7533.83 1248
7534.65 1214
7535.47 1238
7536.29 1287
7537.11 1282
7537.93 1206
7538.75 1265
7539.57 1283
7540.39 1185
7541.21 1212
7542.03 1348
7542.85 1294
7543.67 1199
7544.49 1233
7545.31 1305
7546.12 1230
7546.94 1196
7547.76 1199
7548.58 1207
7549.40 1223
7550.22 1218
7551.04 1158
7551.86 1198
7552.68 1273
7553.50 1311
7554.33 1309
7555.15 1269
7555.97 1234
7556.79 1282
7557.61 1202
7558.43 1385
7559.25 1332
7560.07 1359
7560.89 1343
7561.71 1278
7562.53 1284
7563.35 1344
7564.17 1343
7564.99 1187
7565.81 1246
7566.63 1235
7567.45 1275
7568.28 1268
7569.10 1181
7569.92 1227
7570.74 1229
7571.56 1308
7572.38 1289
7573.20 1217
7574.02 1159
7574.84 1209
7575.67 1242
7576.49 1175
7577.31 1166
7578.13 1226
7578.95 1199
7579.77 1201
7580.60 1177
7581.42 1308
7582.24 1290
7583.06 1295
7583.88 1280
7584.70 1311
7585.53 1308
7586.35 1375
7587.17 1395
7587.99 1385
7588.81 1424
7589.64 1357
7590.46 1356
7591.28 1371
7592.10 1411
7592.93 1343
7593.75 1312
7594.57 1403
7595.39 1313
7596.21 1340
7597.04 1409
7597.86 1345
7598.68 1315
7599.51 1289
7600.33 1330
7601.15 1391
7601.97 1423
7602.80 1428
7603.62 1519
7604.44 1500
7605.27 1545
7606.09 1592
7606.91 1630
7607.73 1549
7608.56 1599
7609.38 1403
7610.20 1418
7611.03 1399
7611.85 1312
7612.67 1412
7613.50 1451
7614.32 1493
7615.14 1394
7615.97 1380
7616.79 1482
7617.62 1484
7618.44 1418
7619.26 1439
7620.09 1440
7620.91 1368
7621.73 1418
7622.56 1450
7623.38 1417
7624.21 1486
7625.03 1447
7625.85 1529
7626.68 1536
7627.50 1618
7628.33 1620
7629.15 1711
7629.98 1809
7630.80 1786
7631.62 1931
7632.45 1949
7633.27 1911
7634.10 1815
7634.92 1794
7635.75 1685
7636.57 1652
7637.40 1510
7638.22 1330
7639.05 1354
7639.87 1376
7640.70 1319
7641.52 1300
7642.35 1321
7643.17 1288
7644.00 1288
7644.82 1274
7645.65 1265
7646.47 1288
7647.30 1278
7648.12 1330
7648.95 1252
7649.77 1228
7650.60 1217
7651.42 1212
7652.25 1216
7653.07 1217
7653.90 1211
7654.73 1208
7655.55 1229
7656.38 1209
7657.20 1175
7658.03 1211
7658.85 1179
7659.68 1192
7660.51 1192
7661.33 1155
7662.16 1211
7662.98 1263
7663.81 1332
7664.64 1202
7665.46 1107
7666.29 1194
7667.12 1237
7667.94 1298
7668.77 1281
7669.59 1225
7670.42 1253
7671.25 1308
7672.07 1325
7672.90 1211
7673.73 1221
7674.55 1222
7675.38 1123
7676.21 1156
7677.03 1189
7677.86 1225
7678.69 1162
7679.52 1140
7680.34 1139
7681.17 1112
7682.00 1265
7682.82 1185
7683.65 1264
7684.48 1201
7685.31 1155
7686.13 1188
7686.96 1179
7687.79 1152
7688.62 1216
7689.44 1234
7690.27 1181
7691.10 1204
7691.93 1122
7692.75 1206
7693.58 1157
7694.41 1155
7695.24 1152
7696.07 1120
7696.89 1234
7697.72 1270
7698.55 1231
7699.38 1290
7700.21 1253
7701.03 1201
7701.86 1210
7702.69 1208
7703.52 1216
7704.35 1258
7705.17 1183
7706.00 1176
7706.83 1230
7707.66 1169
7708.49 1222
7709.32 1170
7710.15 1143
7710.97 1100
7711.80 1166
7712.63 1193
7713.46 1261
7714.29 1232
7715.12 1105
7715.95 1171
7716.78 1165
7717.61 1183
7718.44 1249
7719.26 1236
7720.09 1209
7720.92 1212
7721.75 1164
7722.58 1139
7723.41 1099
7724.24 1136
7725.07 1166
7725.90 1119
7726.73 1134
7727.56 1142
7728.39 1123
7729.22 1190
7730.05 1170
7730.88 1139
7731.71 1216
7732.54 1193
7733.37 1189
7734.20 1204
7735.03 1172
7735.86 1237
7736.69 1191
7737.52 1102
7738.35 1094
7739.18 1224
7740.01 1195
7740.84 1149
7741.67 1133
7742.50 1133
7743.33 1220
7744.16 1288
7744.99 1479
7745.82 1608
7746.65 1714
7747.48 1881
7748.31 1918
7749.14 1901
7749.97 1817
7750.80 1771
7751.64 1511
7752.47 1414
7753.30 1339
7754.13 1367
7754.96 1322
7755.79 1245
7756.62 1197
7757.45 1138
7758.28 1128
7759.12 1145
7759.95 1198
7760.78 1170
7761.61 1210
7762.44 1278
7763.27 1215
7764.10 1169
7764.94 1097
7765.77 1167
7766.60 1204
7767.43 1158
7768.26 1089
7769.09 969
7769.93 1028
7770.76 985
7771.59 1050
7772.42 1094
7773.25 1112
7774.09 1066
7774.92 1095
7775.75 1079
7776.58 1090
7777.41 1066
7778.25 1074
7779.08 1149
7779.91 1040
7780.74 1080
7781.58 1070
7782.41 1114
7783.24 1122
7784.07 1165
7784.91 1106
7785.74 1184
7786.57 1208
7787.41 1194
7788.24 1139
7789.07 1221
7789.90 1211
7790.74 1263
7791.57 1116
7792.40 1048
7793.24 1081
7794.07 1146
7794.90 1156
7795.74 1100
7796.57 1093
7797.40 1159
7798.24 1216
7799.07 1174
7799.90 1117
7800.74 1127
7801.57 1153
7802.40 1129
7803.24 1168
7804.07 1237
7804.90 1150
7805.74 1129
7806.57 1118
7807.41 1131
7808.24 1198
7809.07 1207
7809.91 1211
7810.74 1155
7811.58 1156
7812.41 1083
7813.24 1114
7814.08 1198
7814.91 1102
7815.75 1158
7816.58 1211
7817.42 1176
7818.25 1194
7819.09 1269
7819.92 1231
7820.75 1139
7821.59 1224
7822.42 1138
7823.26 1130
7824.09 1121
7824.93 1210
7825.76 1190
7826.60 1144
7827.43 1109
7828.27 1070
7829.10 1094
7829.94 1077
7830.77 1067
7831.61 1108
7832.44 1100
7833.28 1071
7834.11 1095
7834.95 1080
7835.78 1005
7836.62 1023
7837.46 1101
7838.29 1163
7839.13 1097
7839.96 1099
7840.80 1120
7841.63 1081
7842.47 1045
7843.31 1041
7844.14 1078
7844.98 1024
7845.81 1147
7846.65 1125
7847.48 1127
7848.32 1012
7849.16 992
7849.99 1100
7850.83 1061
7851.67 1078
7852.50 1090
7853.34 1095
7854.17 1180
7855.01 1098
7855.85 1040
7856.68 1011
7857.52 1065
7858.36 1124
7859.19 1062
7860.03 1057
7860.87 1077
7861.70 1078
7862.54 1118
7863.38 1004
7864.21 1031
7865.05 1090
7865.89 988
7866.73 1057
7867.56 1056
7868.40 971
7869.24 992
7870.07 1012
7870.91 946
7871.75 1004
7872.59 1013
7873.42 1019
7874.26 1004
7875.10 972
7875.94 981
7876.77 1022
7877.61 1089
7878.45 1052
7879.29 961
7880.12 1082
7880.96 989
7881.80 1043
7882.64 995
7883.48 931
7884.31 940
7885.15 1026
7885.99 966
7886.83 961
7887.67 1062
7888.50 1174
7889.34 1091
7890.18 1070
7891.02 1054
7891.86 1082
7892.70 1066
7893.53 1060
7894.37 952
7895.21 950
7896.05 1095
7896.89 1173
7897.73 1080
7898.57 1126
7899.41 1147
7900.24 1272
7901.08 1218
7901.92 1219
7902.76 1215
7903.60 1249
7904.44 1133
7905.28 1179
7906.12 1272
7906.96 1244
7907.80 1176
7908.63 1081
7909.47 1148
7910.31 1183
7911.15 1155
7911.99 1175
7912.83 1313
7913.67 1249
7914.51 1253
7915.35 1244
7916.19 1274
7917.03 1347
7917.87 1356
7918.71 1446
7919.55 1364
7920.39 1274
7921.23 1184
7922.07 1231
7922.91 1195
7923.75 1114
7924.59 1080
7925.43 1047
7926.27 943
7927.11 913
7927.95 1052
7928.79 1071
7929.63 1020
7930.47 1002
7931.31 1049
7932.15 979
7932.99 1071
7933.83 1020
7934.67 1075
7935.52 1034
7936.36 988
7937.20 1084
7938.04 979
7938.88 1024
7939.72 996
7940.56 933
7941.40 968
7942.24 952
7943.08 921
7943.92 960
7944.77 1004
7945.61 1124
7946.45 1098
7947.29 1050
7948.13 1051
7948.97 1074
7949.81 1020
7950.66 1032
7951.50 1030
7952.34 978
7953.18 1006
7954.02 1060
7954.86 1005
7955.71 1024
7956.55 1057
7957.39 1035
7958.23 987
7959.07 1014
7959.92 1074
7960.76 1030
7961.60 975
7962.44 1002
7963.28 1113
7964.13 1032
7964.97 988
7965.81 1036
7966.65 1059
7967.50 1020
7968.34 923
7969.18 903
7970.02 989
7970.87 973
7971.71 965
7972.55 967
7973.39 924
7974.24 1018
7975.08 1011
7975.92 970
7976.76 1028
7977.61 985
7978.45 1023
7979.29 1008
7980.14 1017
7980.98 1006
7981.82 1015
7982.67 957
7983.51 1010
7984.35 972
7985.20 987
7986.04 985
7986.88 1025
7987.73 992
7988.57 1074
7989.41 1010
7990.26 1061
7991.10 972
7991.94 996
7992.79 959
7993.63 989
7994.48 975
7995.32 1000
7996.16 974
7997.01 968
7997.85 993
7998.70 918
7999.54 932
8000.38 943
8001.23 905
8002.07 986
8002.92 931
8003.76 1005
8004.61 978
8005.45 996
8006.29 965
8007.14 940
8007.98 921
8008.83 902
8009.67 968
8010.52 976
8011.36 934
8012.21 928
8013.05 967
8013.90 1005
8014.74 964
8015.59 904
8016.43 934
8017.28 1011
8018.12 998
8018.97 946
8019.81 960
8020.66 960
8021.50 1002
8022.35 922
8023.19 888
8024.04 921
8024.88 911
8025.73 901
8026.57 948
8027.42 913
8028.27 893
8029.11 979
8029.96 991
8030.80 937
8031.65 949
8032.49 1002
8033.34 1006
8034.19 955
8035.03 984
8035.88 974
8036.72 988
8037.57 944
8038.42 963
8039.26 1011
8040.11 986
8040.96 894
8041.80 935
8042.65 902
8043.49 945
8044.34 961
8045.19 931
8046.03 975
8046.88 996
8047.73 934
8048.57 952
8049.42 964
8050.27 969
8051.11 1034
8051.96 908
8052.81 931
8053.66 901
8054.50 900
8055.35 865
8056.20 887
8057.04 897
8057.89 977
8058.74 953
8059.59 999
8060.43 948
8061.28 987
8062.13 989
8062.97 982
8063.82 1020
8064.67 912
8065.52 980
8066.37 994
8067.21 954
8068.06 872
8068.91 913
8069.76 938
8070.60 946
8071.45 1015
8072.30 921
8073.15 927
8074.00 975
8074.84 1025
8075.69 993
8076.54 978
8077.39 1009
8078.24 898
8079.08 928
8079.93 900
8080.78 936
8081.63 942
8082.48 1026
8083.33 991
8084.18 899
8085.02 881
8085.87 945
8086.72 967
8087.57 928
8088.42 877
8089.27 827
8090.12 942
8090.97 976
8091.81 888
8092.66 905
8093.51 839
8094.36 937
8095.21 958
8096.06 988
8096.91 947
8097.76 913
8098.61 962
8099.46 933
8100.31 937
8101.16 927
8102.01 967
8102.86 929
8103.71 962
8104.55 907
8105.40 903
8106.25 948
8107.10 942
8107.95 957
8108.80 953
8109.65 978
8110.50 940
8111.35 1022
8112.20 973
8113.05 985
8113.90 921
8114.75 990
8115.60 931
8116.45 954
8117.30 949
8118.16 983
8119.01 978
8119.86 969
8120.71 921
8121.56 968
8122.41 1065
8123.26 982
8124.11 967
8124.96 999
8125.81 965
8126.66 1020
8127.51 1001
8128.36 897
8129.21 931
8130.06 1054
8130.92 968
8131.77 970
8132.62 931
8133.47 972
8134.32 1058
8135.17 1101
8136.02 1096
8136.87 1052
8137.73 1078
8138.58 1139
8139.43 1017
8140.28 1050
8141.13 1110
8141.98 1077
8142.83 1144
8143.69 1064
8144.54 1093
8145.39 1104
8146.24 1089
8147.09 1020
8147.95 997
8148.80 1064
8149.65 1063
8150.50 1105
8151.35 1108
8152.21 1038
8153.06 991
8153.91 1100
8154.76 1063
8155.61 1116
8156.47 1099
8157.32 1094
8158.17 1131
8159.02 1083
8159.88 1068
8160.73 965
8161.58 966
8162.44 1095
8163.29 991
8164.14 965
8164.99 1011
8165.85 928
8166.70 978
8167.55 900
8168.41 999
8169.26 977
8170.11 1040
8170.96 984
8171.82 1041
8172.67 1081
8173.52 1006
8174.38 984
8175.23 1022
8176.08 1049
8176.94 1004
8177.79 953
8178.64 1000
8179.50 958
8180.35 955
8181.21 943
8182.06 994
8182.91 939
8183.77 974
8184.62 976
8185.47 908
8186.33 958
8187.18 957
8188.04 976
8188.89 948
8189.74 951
8190.60 955
8191.45 907
8192.31 937
8193.16 875
8194.02 878
8194.87 994
8195.72 1028
8196.58 987
8197.43 997
8198.29 922
8199.14 983
8200.00 934
8200.85 941
8201.71 957
8202.56 987
8203.42 967
8204.27 942
8205.13 945
8205.98 963
8206.84 1085
8207.69 1034
8208.55 1040
8209.40 1073
8210.26 1058
8211.11 1029
8211.97 1028
8212.82 1040
8213.68 1068
8214.53 958
8215.39 975
8216.24 1009
8217.10 1010
8217.96 1039
8218.81 1013
8219.67 1052
8220.52 1009
8221.38 1004
8222.23 1061
8223.09 1056
8223.95 1042
8224.80 1143
8225.66 1065
8226.51 1008
8227.37 984
8228.23 954
8229.08 935
8229.94 977
8230.79 994
8231.65 950
8232.51 990
8233.36 930
8234.22 926
8235.08 973
8235.93 997
8236.79 969
8237.65 962
8238.50 964
8239.36 1002
8240.22 945
8241.07 925
8241.93 1006
8242.79 1006
8243.64 960
8244.50 993
8245.36 931
8246.21 999
8247.07 964
8247.93 1003
8248.79 999
8249.64 966
8250.50 1003
8251.36 1014
8252.22 1048
8253.07 1020
8253.93 1029
8254.79 979
8255.65 1004
8256.50 1013
8257.36 1085
8258.22 1068
8259.08 994
8259.93 1004
8260.79 1079
8261.65 1028
8262.51 1042
8263.37 1008
8264.22 953
8265.08 964
8265.94 1010
8266.80 967
8267.66 946
8268.51 937
8269.37 1005
8270.23 1067
8271.09 1055
8271.95 1120
8272.81 1052
8273.66 1001
8274.52 1005
8275.38 955
8276.24 1002
8277.10 1033
8277.96 1036
8278.82 1009
8279.67 968
8280.53 970
8281.39 1024
8282.25 1001
8283.11 1010
8283.97 1031
8284.83 970
8285.69 1034
8286.55 1055
8287.41 1047
8288.27 1083
8289.12 1042
8289.98 1050
8290.84 1090
8291.70 1121
8292.56 1031
8293.42 1003
8294.28 1038
8295.14 1078
8296.00 986
8296.86 981
8297.72 1121
8298.58 1164
8299.44 1154
8300.30 1163
8301.16 1164
8302.02 1189
8302.88 1214
8303.74 1186
8304.60 1215
8305.46 1193
8306.32 1228
8307.18 1228
8308.04 1170
8308.90 1253
8309.76 1163
8310.62 1148
8311.48 1169
8312.34 1263
8313.20 1342
8314.06 1364
8314.92 1492
8315.78 1484
8316.65 1652
8317.51 1603
8318.37 1396
8319.23 1501
8320.09 1562
8320.95 1313
8321.81 1185
8322.67 1201
8323.53 1208
8324.39 1194
8325.26 1160
8326.12 1097
8326.98 1112
8327.84 1054
8328.70 1083
8329.56 1115
8330.42 1085
8331.28 1064
8332.15 1159
8333.01 1158
8333.87 1087
8334.73 1094
8335.59 1086
8336.45 1109
8337.32 1178
8338.18 1175
8339.04 1138
8339.90 1175
8340.76 1168
8341.63 1103
8342.49 1263
8343.35 1217
8344.21 1324
8345.07 1280
8345.94 1286
8346.80 1260
8347.66 1234
8348.52 1255
8349.39 1167
8350.25 1240
8351.11 1172
8351.97 1209
8352.84 1173
8353.70 1239
8354.56 1199
8355.42 1186
8356.29 1135
8357.15 1161
8358.01 1212
8358.88 1186
8359.74 1142
8360.60 1112
8361.46 1148
8362.33 1136
8363.19 1175
8364.05 1087
8364.92 1112
8365.78 1056
8366.64 1094
8367.51 1122
8368.37 1159
8369.23 1113
8370.10 1095
8370.96 1085
8371.82 1193
8372.69 1179
8373.55 1018
8374.42 1049
8375.28 1083
8376.14 1083
8377.01 1115
8377.87 1188
8378.73 1103
8379.60 1140
8380.46 1117
8381.33 1193
8382.19 1153
8383.06 1160
8383.92 1188
8384.78 1156
8385.65 1224
8386.51 1194
8387.38 1128
8388.24 1109
8389.11 1149
8389.97 1152
8390.83 1096
8391.70 1097
8392.56 1157
8393.43 1111
8394.29 1174
8395.16 1127
8396.02 1228
8396.89 1132
8397.75 1197
8398.62 1224
8399.48 1163
8400.35 1116
8401.21 1164
8402.08 1078
8402.94 1095
8403.81 1168
8404.67 1178
8405.54 1195
8406.40 1182
8407.27 1135
8408.14 1195
8409.00 1172
8409.87 1180
8410.73 1147
8411.60 1118
8412.46 1112
8413.33 1099
8414.19 1148
8415.06 1136
8415.93 1111
8416.79 1176
8417.66 1219
8418.52 1294
8419.39 1179
8420.26 1261
8421.12 1192
8421.99 1199
8422.85 1171
8423.72 1148
8424.59 1168
8425.45 1251
8426.32 1218
8427.19 1244
8428.05 1229
8428.92 1255
8429.79 1233
8430.65 1174
8431.52 1169
8432.39 1203
8433.25 1333
8434.12 1356
8434.99 1265
8435.85 1314
8436.72 1333
8437.59 1351
8438.45 1471
8439.32 1368
8440.19 1414
8441.06 1565
8441.92 1496
8442.79 1471
8443.66 1517
8444.52 1506
8445.39 1543
8446.26 1570
8447.13 1534
8447.99 1417
8448.86 1436
8449.73 1475
8450.60 1513
8451.47 1657
8452.33 1687
8453.20 1851
8454.07 1944
8454.94 2037
8455.80 2146
8456.67 2262
8457.54 2532
8458.41 2489
8459.28 2595
8460.14 2408
8461.01 2306
8461.88 2122
8462.75 1956
8463.62 1937
8464.49 1838
8465.35 1751
8466.22 1752
8467.09 1852
8467.96 1994
8468.83 2095
8469.70 2290
8470.57 2366
8471.43 2273
8472.30 2365
8473.17 2097
8474.04 2047
8474.91 2035
8475.78 1934
8476.65 1826
8477.52 1689
8478.39 1628
8479.25 1586
8480.12 1486
8480.99 1538
8481.86 1486
8482.73 1388
8483.60 1422
8484.47 1385
8485.34 1428
8486.21 1335
8487.08 1401
8487.95 1371
8488.82 1341
8489.69 1387
8490.56 1345
8491.43 1347
8492.30 1331
8493.17 1359
8494.04 1292
8494.91 1365
8495.78 1374
8496.65 1357
8497.52 1317
8498.39 1356
8499.26 1258
8500.13 1259
8501.00 1286
8501.87 1283
8502.74 1260
8503.61 1324
8504.48 1369
8505.35 1411
8506.22 1336
8507.09 1348
8507.96 1448
8508.83 1486
8509.70 1542
8510.57 1447
8511.44 1423
8512.31 1442
8513.19 1388
8514.06 1366
8514.93 1392
8515.80 1450
8516.67 1323
8517.54 1325
8518.41 1407
8519.28 1402
8520.15 1384
8521.03 1335
8521.90 1308
8522.77 1272
8523.64 1303
8524.51 1337
8525.38 1354
8526.25 1256
8527.13 1226
8528.00 1241
8528.87 1352
8529.74 1340
8530.61 1286
8531.48 1302
8532.36 1316
8533.23 1353
8534.10 1324
8534.97 1328
8535.84 1386
8536.72 1485
8537.59 1423
8538.46 1349
8539.33 1346
8540.20 1300
8541.08 1280
8541.95 1357
8542.82 1337
8543.69 1211
8544.57 1159
8545.44 1363
8546.31 1318
8547.18 1294
8548.06 1269
8548.93 1342
8549.80 1402
8550.67 1367
8551.55 1346
8552.42 1429
8553.29 1552
8554.17 1704
8555.04 1519
8555.91 1558
8556.79 1556
8557.66 1518
8558.53 1476
8559.41 1450
8560.28 1295
8561.15 1280
8562.03 1303
8562.90 1297
8563.77 1162
8564.65 1199
8565.52 1224
8566.39 1180
8567.27 1136
8568.14 1160
8569.01 1155
8569.89 1175
8570.76 1200
8571.64 1119
8572.51 1123
8573.38 1167
8574.26 1140
8575.13 1115
8576.01 1097
8576.88 1150
8577.75 1094
8578.63 1089
8579.50 1096
8580.38 1095
8581.25 1092
8582.12 1070
8583.00 1085
8583.87 1076
8584.75 1124
8585.62 1062
8586.50 1141
8587.37 1175
8588.25 1031
8589.12 1045
8590.00 1073
8590.87 1106
8591.75 1169
8592.62 1110
8593.50 1093
8594.37 1184
8595.25 1228
8596.12 1134
8597.00 1110
8597.87 1145
8598.75 1295
8599.62 1167
8600.50 1138
8601.37 1154
8602.25 1193
8603.12 1133
8604.00 1069
8604.87 1023
8605.75 1075
8606.63 1093
8607.50 1098
8608.38 1090
8609.25 1014
8610.13 1061
8611.01 1095
8611.88 1109
8612.76 1084
8613.63 1079
8614.51 1093
8615.39 1142
8616.26 1114
8617.14 1109
8618.01 1047
8618.89 1041
8619.77 1123
8620.64 1139
8621.52 1033
8622.40 1098
8623.27 1144
8624.15 1197
8625.03 1129
8625.90 1174
8626.78 1134
8627.66 1131
8628.53 1092
8629.41 1105
8630.29 1139
8631.16 1034
8632.04 1062
8632.92 1128
8633.79 1159
8634.67 1072
8635.55 1100
8636.42 1093
8637.30 1079
8638.18 1052
8639.06 1130
8639.93 1123
8640.81 1193
8641.69 1173
8642.57 1236
8643.44 1102
8644.32 1087
8645.20 1168
8646.08 1129
8646.95 1088
8647.83 1019
8648.71 1068
8649.59 1062
8650.47 1036
8651.34 1076
8652.22 1059
8653.10 1107
8653.98 1066
8654.86 1073
8655.73 1046
8656.61 1111
8657.49 1080
8658.37 1045
8659.25 1023
8660.13 1067
8661.00 1091
8661.88 1061
8662.76 1076
8663.64 1138
8664.52 1109
8665.40 1145
8666.27 1116
8667.15 1089
8668.03 1191
8668.91 1174
8669.79 1173
8670.67 1121
8671.55 1133
8672.43 1157
8673.31 1223
8674.19 1205
8675.06 1249
8675.94 1326
8676.82 1264
8677.70 1229
8678.58 1199
8679.46 1189
8680.34 1189
8681.22 1131
8682.10 1192
8682.98 1180
8683.86 1063
8684.74 1115
8685.62 1085
8686.50 1108
8687.38 1133
8688.26 1151
8689.14 1244
8690.02 1311
8690.90 1372
8691.78 1463
8692.66 1512
8693.54 1558
8694.42 1507
8695.30 1457
8696.18 1364
8697.06 1269
8697.94 1310
8698.82 1290
8699.70 1208
8700.58 1126
8701.46 1058
8702.34 1127
8703.22 1102
8704.10 1099
8704.98 1074
8705.86 1065
8706.74 1070
8707.62 1123
8708.50 1081
8709.39 1096
8710.27 1126
8711.15 1145
8712.03 1068
8712.91 1075
8713.79 1048
8714.67 1014
8715.55 1073
8716.43 1108
8717.32 1173
8718.20 1079
8719.08 1099
8719.96 1084
8720.84 1040
8721.72 1048
8722.60 1067
8723.49 1051
8724.37 1136
8725.25 1171
8726.13 1179
8727.01 1063
8727.89 1125
8728.78 1197
8729.66 1304
8730.54 1263
8731.42 1159
8732.30 1216
8733.19 1239
8734.07 1207
8734.95 1105
8735.83 1134
8736.71 1132
8737.60 1109
8738.48 1151
8739.36 1183
8740.24 1034
8741.13 1071
8742.01 1078
8742.89 1089
8743.77 1082
8744.66 1108
8745.54 1162
8746.42 1208
8747.31 1236
8748.19 1133
8749.07 1113
8749.95 1146
8750.84 1188
8751.72 1152
8752.60 1148
8753.49 1265
8754.37 1269
8755.25 1235
8756.14 1331
8757.02 1401
8757.90 1453
8758.79 1496
8759.67 1458
8760.55 1422
8761.44 1451
8762.32 1432
8763.20 1343
8764.09 1350
8764.97 1314
8765.85 1297
8766.74 1276
8767.62 1350
8768.51 1350
8769.39 1213
8770.27 1282
8771.16 1347
8772.04 1382
8772.93 1338
8773.81 1316
8774.69 1312
8775.58 1271
8776.46 1292
8777.35 1272
8778.23 1347
8779.12 1363
8780.00 1323
8780.88 1357
8781.77 1343
8782.65 1408
8783.54 1475
8784.42 1447
8785.31 1361
8786.19 1370
8787.08 1267
8787.96 1175
8788.85 1146
8789.73 1107
8790.62 1101
8791.50 1088
8792.39 1023
8793.27 1086
8794.16 1128
8795.04 1157
8795.93 1268
8796.81 1224
8797.70 1141
8798.58 1187
8799.47 1164
8800.35 1171
8801.24 1167
8802.13 1126
8803.01 1091
8803.90 1086
8804.78 1026
8805.67 1090
8806.55 1125
8807.44 1076
8808.33 1027
8809.21 988
8810.10 1057
8810.98 1018
8811.87 1055
8812.76 1041
8813.64 1071
8814.53 1040
8815.41 1035
8816.30 1032
8817.19 945
8818.07 1000
8818.96 1012
8819.85 969
8820.73 990
8821.62 981
8822.51 968
8823.39 1000
8824.28 1000
8825.17 1035
8826.05 999
8826.94 1004
8827.83 981
8828.71 1044
8829.60 973
8830.49 951
8831.37 964
8832.26 985
8833.15 978
8834.04 990
8834.92 1034
8835.81 1064
8836.70 1025
8837.58 978
8838.47 969
8839.36 955
8840.25 946
8841.13 1030
8842.02 975
8842.91 963
8843.80 952
8844.69 977
8845.57 972
8846.46 972
8847.35 984
8848.24 972
8849.12 929
8850.01 905
8850.90 880
8851.79 937
8852.68 973
8853.56 943
8854.45 921
8855.34 881
8856.23 919
8857.12 878
8858.01 901
8858.89 919
8859.78 937
8860.67 900
8861.56 871
8862.45 821
8863.34 826
8864.23 878
8865.12 930
8866.00 864
8866.89 875
8867.78 815
8868.67 857
8869.56 888
8870.45 799
8871.34 906
8872.23 868
8873.12 858
8874.00 886
8874.89 828
8875.78 852
8876.67 838
8877.56 801
8878.45 865
8879.34 832
8880.23 892
8881.12 857
8882.01 841
8882.90 788
8883.79 820
8884.68 856
8885.57 846
8886.46 793
8887.35 772
8888.24 767
8889.13 794
8890.02 758
8890.91 795
8891.80 887
8892.69 857
8893.58 812
8894.47 828
8895.36 768
8896.25 850
8897.14 780
8898.03 879
8898.92 817
8899.81 777
8900.70 752
8901.59 817
8902.48 813
8903.37 826
8904.26 799
8905.15 809
8906.05 890
8906.94 750
8907.83 838
8908.72 845
8909.61 761
8910.50 784
8911.39 826
8912.28 894
8913.17 840
8914.06 769
8914.96 749
8915.85 757
8916.74 785
8917.63 816
8918.52 797
8919.41 743
8920.30 764
8921.20 754
8922.09 725
8922.98 762
8923.87 772
8924.76 731
8925.65 754
8926.55 799
8927.44 804
8928.33 795
8929.22 719
8930.11 767
8931.01 815
8931.90 769
8932.79 776
8933.68 918
8934.57 822
8935.47 708
8936.36 751
8937.25 745
8938.14 729
8939.04 744
8939.93 808
8940.82 755
8941.71 759
8942.61 766
8943.50 736
8944.39 716
8945.28 797
8946.18 723
8947.07 789
8947.96 780
8948.86 785
8949.75 687
8950.64 761
8951.54 776
8952.43 718
8953.32 719
8954.21 759
8955.11 747
8956.00 757
8956.89 798
8957.79 760
8958.68 759
8959.57 756
8960.47 790
8961.36 701
8962.26 680
8963.15 708
8964.04 758
8964.94 789
8965.83 725
8966.72 791
8967.62 813
8968.51 744
8969.41 714
8970.30 661
8971.19 697
8972.09 655
8972.98 733
8973.88 713
8974.77 662
8975.67 716
8976.56 753
8977.45 688
8978.35 678
8979.24 710
8980.14 731
8981.03 734
8981.93 715
8982.82 723
8983.72 723
8984.61 669
8985.51 710
8986.40 715
8987.29 672
8988.19 694
8989.08 758
8989.98 744
8990.87 688
8991.77 720
8992.66 677
8993.56 676
8994.46 757
8995.35 734
8996.25 694
8997.14 685
8998.04 752
8998.93 769
8999.83 731
9000.72 706
9001.62 734
9002.51 718
9003.41 697
9004.31 696
9005.20 682
9006.10 732
9006.99 740
9007.89 742
9008.78 716
9009.68 725
9010.58 673
9011.47 665
9012.37 633
9013.27 612
9014.16 642
9015.06 668
9015.95 681
9016.85 678
9017.75 669
9018.64 671
9019.54 696
9020.44 736
9021.33 643
9022.23 667
9023.13 679
9024.02 652
9024.92 643
9025.82 708
9026.71 688
9027.61 748
9028.51 733
9029.40 701
9030.30 699
9031.20 632
9032.09 673
9032.99 688
9033.89 709
9034.79 682
9035.68 686
9036.58 711
9037.48 715
9038.38 711
9039.27 697
9040.17 701
9041.07 621
9041.97 649
9042.86 664
9043.76 677
9044.66 689
9045.56 677
9046.45 676
9047.35 646
9048.25 735
9049.15 728
9050.05 716
9050.94 706
9051.84 728
9052.74 683
9053.64 703
9054.54 721
9055.44 685
9056.33 660
9057.23 667
9058.13 602
9059.03 603
9059.93 651
9060.83 681
9061.72 668
9062.62 708
9063.52 740
9064.42 656
9065.32 646
9066.22 686
9067.12 654
9068.02 725
9068.91 635
9069.81 593
9070.71 589
9071.61 643
9072.51 701
9073.41 708
9074.31 676
9075.21 687
9076.11 715
9077.01 669
9077.91 696
9078.81 659
9079.71 632
9080.60 672
9081.50 733
9082.40 672
9083.30 673
9084.20 710
9085.10 694
9086.00 711
9086.90 690
9087.80 678
9088.70 634
9089.60 697
9090.50 672
9091.40 685
9092.30 673
9093.20 714
9094.10 689
9095.00 609
9095.90 644
9096.80 668
9097.70 619
9098.60 614
9099.50 615
9100.41 691
9101.31 669
9102.21 689
9103.11 668
9104.01 632
9104.91 649
9105.81 694
9106.71 698
9107.61 704
9108.51 707
9109.41 650
9110.31 616
9111.21 653
9112.12 717
9113.02 631
9113.92 615
9114.82 656
9115.72 614
9116.62 668
9117.52 600
9118.42 630
9119.33 659
9120.23 626
9121.13 609
9122.03 648
9122.93 696
9123.83 701
9124.74 696
9125.64 650
9126.54 671
9127.44 722
9128.34 700
9129.24 643
9130.15 629
9131.05 619
9131.95 632
9132.85 678
9133.75 641
9134.66 729
9135.56 669
9136.46 630
9137.36 619
9138.27 637
9139.17 664
9140.07 636
9140.97 699
9141.88 687
9142.78 667
9143.68 683
9144.58 659
9145.49 635
9146.39 594
9147.29 624
9148.20 703
9149.10 650
9150.00 626
9150.90 609
9151.81 666
9152.71 704
9153.61 659
9154.52 676
9155.42 721
9156.32 759
9157.23 696
9158.13 660
9159.03 649
9159.94 637
9160.84 720
9161.74 696
9162.65 689
9163.55 635
9164.45 604
9165.36 648
9166.26 603
9167.17 609
9168.07 575
9168.97 606
9169.88 667
9170.78 602
9171.69 609
9172.59 635
9173.49 640
9174.40 653
9175.30 579
9176.21 631
9177.11 654
9178.01 625
9178.92 607
9179.82 658
9180.73 625
9181.63 616
9182.54 635
9183.44 645
9184.35 591
9185.25 597
9186.16 665
9187.06 628
9187.97 594
9188.87 717
9189.78 714
9190.68 611
9191.59 639
9192.49 618
9193.40 580
9194.30 643
9195.21 697
9196.11 749
9197.02 840
9197.92 774
9198.83 790
9199.73 857
9200.64 872
9201.54 866
9202.45 894
9203.35 854
9204.26 847
9205.17 785
9206.07 733
9206.98 656
9207.88 637
9208.79 693
9209.69 729
9210.60 688
9211.51 694
9212.41 643
9213.32 589
9214.22 610
9215.13 590
9216.04 617
9216.94 593
9217.85 635
9218.76 665
9219.66 624
9220.57 731
9221.48 667
9222.38 647
9223.29 680
9224.20 638
9225.10 589
9226.01 652
9226.92 714
9227.82 657
9228.73 637
9229.64 592
9230.54 655
9231.45 650
9232.36 646
9233.26 655
9234.17 656
9235.08 683
9235.99 654
9236.89 638
9237.80 626
9238.71 692
9239.61 660
9240.52 649
9241.43 692
9242.34 714
9243.24 648
9244.15 591
9245.06 597
9245.97 650
9246.88 621
9247.78 605
9248.69 604
9249.60 578
9250.51 622
9251.41 615
9252.32 651
9253.23 670
9254.14 636
9255.05 694
9255.96 703
9256.86 647
9257.77 596
9258.68 580
9259.59 585
9260.50 641
9261.41 675
9262.31 603
9263.22 621
9264.13 626
9265.04 682
9265.95 576
9266.86 552
9267.77 562
9268.67 568
9269.58 576
9270.49 653
9271.40 577
9272.31 630
9273.22 641
9274.13 632
9275.04 604
9275.95 617
9276.86 605
9277.76 610
9278.67 589
9279.58 610
9280.49 659
9281.40 630
9282.31 572
9283.22 581
9284.13 595
9285.04 662
9285.95 627
9286.86 617
9287.77 642
9288.68 620
9289.59 636
9290.50 607
9291.41 591
9292.32 625
9293.23 602
9294.14 607
9295.05 616
9295.96 650
9296.87 605
9297.78 574
9298.69 644
9299.60 664
9300.51 640
9301.42 636
9302.33 646
9303.24 681
9304.15 624
9305.06 616
9305.97 580
9306.88 592
9307.80 652
9308.71 610
9309.62 639
9310.53 673
9311.44 619
9312.35 600
9313.26 613
9314.17 626
9315.08 647
9315.99 696
9316.91 696
9317.82 672
9318.73 639
9319.64 607
9320.55 640
9321.46 641
9322.37 611
9323.28 604
9324.20 620
9325.11 648
9326.02 633
9326.93 633
9327.84 643
9328.75 629
9329.67 677
9330.58 631
9331.49 645
9332.40 628
9333.31 616
9334.23 628
9335.14 584
9336.05 615
9336.96 683
9337.87 633
9338.79 616
9339.70 622
9340.61 711
9341.52 651
9342.44 642
9343.35 633
9344.26 654
9345.17 627
9346.09 604
9347.00 634
9347.91 693
9348.82 645
9349.74 676
9350.65 644
9351.56 648
9352.48 664
9353.39 664
9354.30 677
9355.21 652
9356.13 582
9357.04 599
9357.95 584
9358.87 609
9359.78 656
9360.69 635
9361.61 611
9362.52 611
9363.43 637
9364.35 624
9365.26 662
9366.18 669
9367.09 629
9368.00 655
9368.92 606
9369.83 636
9370.74 601
9371.66 651
9372.57 680
9373.49 666
9374.40 625
9375.31 600
9376.23 651
9377.14 691
9378.06 670
9378.97 651
9379.88 669
9380.80 726
9381.71 670
9382.63 688
9383.54 673
9384.46 660
9385.37 668
9386.29 651
9387.20 668
9388.11 698
9389.03 738
9389.94 788
9390.86 740
9391.77 733
9392.69 781
9393.60 754
9394.52 821
9395.43 741
9396.35 747
9397.26 769
9398.18 721
9399.09 722
9400.01 732
9400.92 690
9401.84 654
9402.76 687
9403.67 679
9404.59 649
9405.50 637
9406.42 701
9407.33 667
9408.25 749
9409.16 670
9410.08 695
9411.00 665
9411.91 691
9412.83 774
9413.74 710
9414.66 683
9415.58 740
9416.49 692
9417.41 686
9418.32 737
9419.24 661
9420.16 706
9421.07 671
9421.99 667
9422.91 670
9423.82 684
9424.74 719
9425.65 725
9426.57 672
9427.49 668
9428.40 702
9429.32 698
9430.24 720
9431.15 718
9432.07 687
9432.99 685
9433.90 656
9434.82 731
9435.74 784
9436.66 792
9437.57 787
9438.49 834
9439.41 778
9440.32 752
9441.24 746
9442.16 813
9443.08 814
9443.99 751
9444.91 738
9445.83 774
9446.75 764
9447.66 775
9448.58 835
9449.50 789
9450.42 904
9451.33 1022
9452.25 974
9453.17 1093
9454.09 1133
9455.01 1121
9455.92 1019
9456.84 965
9457.76 955
9458.68 860
9459.60 942
9460.51 888
9461.43 814
9462.35 761
9463.27 748
9464.19 759
9465.11 738
9466.02 770
9466.94 784
9467.86 739
9468.78 701
9469.70 691
9470.62 697
9471.54 700
9472.46 726
9473.37 727
9474.29 718
9475.21 696
9476.13 675
9477.05 772
9477.97 759
9478.89 707
9479.81 750
9480.73 747
9481.65 693
9482.56 728
9483.48 784
9484.40 750
9485.32 759
9486.24 761
9487.16 728
9488.08 710
9489.00 711
9489.92 724
9490.84 761
9491.76 743
9492.68 686
9493.60 732
9494.52 754
9495.44 712
9496.36 738
9497.28 764
9498.20 716
9499.12 742
9500.04 748
9500.96 707
9501.88 640
9502.80 623
9503.72 586
9504.64 665
9505.56 741
9506.48 698
9507.40 756
9508.32 745
9509.24 757
9510.16 699
9511.08 648
9512.00 704
9512.93 699
9513.85 716
9514.77 742
9515.69 699
9516.61 755
9517.53 753
9518.45 744
9519.37 780
9520.29 721
9521.21 734
9522.14 778
9523.06 786
9523.98 700
9524.90 716
9525.82 770
9526.74 767
9527.66 852
9528.59 831
9529.51 765
9530.43 838
9531.35 827
9532.27 900
9533.19 921
9534.11 920
9535.04 926
9535.96 908
9536.88 841
9537.80 841
9538.72 839
9539.65 755
9540.57 733
9541.49 736
9542.41 695
9543.34 712
9544.26 708
9545.18 676
9546.10 695
9547.02 737
9547.95 744
9548.87 741
9549.79 785
9550.71 790
9551.64 655
9552.56 761
9553.48 842
9554.41 749
9555.33 715
9556.25 725
9557.17 733
9558.10 772
9559.02 735
9559.94 676
9560.87 719
9561.79 719
9562.71 687
9563.64 733
9564.56 694
9565.48 770
9566.41 804
9567.33 822
9568.25 747
9569.18 725
9570.10 778
9571.02 793
9571.95 753
9572.87 721
9573.79 696
9574.72 752
9575.64 749
9576.56 690
9577.49 739
9578.41 821
9579.34 791
9580.26 727
9581.18 748
9582.11 725
9583.03 730
9583.96 748
9584.88 728
9585.81 731
9586.73 811
9587.65 814
9588.58 750
9589.50 723
9590.43 748
9591.35 797
9592.28 771
9593.20 759
9594.13 747
9595.05 771
9595.98 734
9596.90 762
9597.83 698
9598.75 724
9599.68 788
9600.60 820
9601.53 764
9602.45 787
9603.38 882
9604.30 896
9605.23 886
9606.15 863
9607.08 814
9608.00 836
9608.93 889
9609.85 909
9610.78 829
9611.70 879
9612.63 947
9613.55 958
9614.48 926
9615.41 934
9616.33 907
9617.26 1020
9618.18 1046
9619.11 1020
9620.04 979
9620.96 960
9621.89 975
9622.81 995
9623.74 1045
9624.67 1016
9625.59 1050
9626.52 1075
9627.44 1047
9628.37 1103
9629.30 1158
9630.22 1195
9631.15 1187
9632.08 1213
9633.00 1296
9633.93 1272
9634.86 1336
9635.78 1312
9636.71 1377
9637.64 1431
9638.56 1406
9639.49 1520
9640.42 1405
9641.34 1341
9642.27 1397
9643.20 1303
9644.13 1303
9645.05 1372
9645.98 1416
9646.91 1590
9647.83 1615
9648.76 1791
9649.69 1848
9650.62 1810
9651.54 1803
9652.47 1844
9653.40 1661
9654.33 1543
9655.25 1423
9656.18 1355
9657.11 1289
9658.04 1279
9658.96 1192
9659.89 1102
9660.82 1142
9661.75 1082
9662.68 1085
9663.60 1066
9664.53 1064
9665.46 1109
9666.39 1094
9667.32 1155
9668.25 1158
9669.17 1006
9670.10 1059
9671.03 1078
9671.96 1032
9672.89 1106
9673.82 1139
9674.74 1107
9675.67 1176
9676.60 1135
9677.53 1072
9678.46 1166
9679.39 1140
9680.32 1199
9681.25 1161
9682.17 1131
9683.10 1205
9684.03 1239
9684.96 1283
9685.89 1234
9686.82 1173
9687.75 1154
9688.68 1265
9689.61 1234
9690.54 1197
9691.47 1271
9692.40 1275
9693.33 1252
9694.25 1236
9695.18 1198
9696.11 1232
9697.04 1323
9697.97 1341
9698.90 1305
9699.83 1285
9700.76 1341
9701.69 1221
9702.62 1266
9703.55 1184
9704.48 1152
9705.41 1123
9706.34 1057
9707.27 1060
9708.20 1055
9709.13 1062
9710.06 1058
9710.99 996
9711.92 1010
9712.85 1057
9713.78 1086
9714.71 1047
9715.65 1050
9716.58 1056
9717.51 1000
9718.44 1063
9719.37 1034
9720.30 979
9721.23 1014
9722.16 1063
9723.09 1029
9724.02 1031
9724.95 1037
9725.88 972
9726.82 1030
9727.75 964
9728.68 1014
9729.61 991
9730.54 1001
9731.47 1000
9732.40 960
9733.33 973
9734.27 1043
9735.20 1067
9736.13 1000
9737.06 970
9737.99 889
9738.92 937
9739.86 955
9740.79 915
9741.72 892
9742.65 858
9743.58 917
9744.51 894
9745.45 827
9746.38 867
9747.31 948
9748.24 904
9749.17 874
9750.11 925
9751.04 828
9751.97 848
9752.90 933
9753.84 868
9754.77 859
9755.70 808
9756.63 881
9757.57 872
9758.50 836
9759.43 845
9760.36 879
9761.30 939
9762.23 941
9763.16 948
9764.09 1012
9765.03 1042
9765.96 1021
9766.89 964
9767.83 939
9768.76 937
9769.69 990
9770.63 963
9771.56 949
9772.49 941
9773.43 932
9774.36 972
9775.29 963
9776.23 953
9777.16 997
9778.09 970
9779.03 960
9779.96 1041
9780.89 1065
9781.83 1085
9782.76 1088
9783.70 1058
9784.63 1147
9785.56 1098
9786.50 1111
9787.43 1032
9788.37 1029
9789.30 1001
9790.23 923
9791.17 907
9792.10 866
9793.04 977
9793.97 984
9794.90 989
9795.84 939
9796.77 981
9797.71 960
9798.64 1013
9799.58 1050
9800.51 992
9801.45 1016
9802.38 1076
9803.32 1058
9804.25 919
9805.19 913
9806.12 886
9807.05 807
9807.99 899
9808.92 815
9809.86 810
9810.80 780
9811.73 811
9812.67 819
9813.60 865
9814.54 866
9815.47 922
9816.41 809
9817.34 846
9818.28 813
9819.21 825
9820.15 841
9821.08 861
9822.02 787
9822.96 814
9823.89 838
9824.83 820
9825.76 783
9826.70 757
9827.63 797
9828.57 757
9829.51 789
9830.44 790
9831.38 752
9832.31 762
9833.25 791
9834.19 815
9835.12 834
9836.06 872
9837.00 795
9837.93 849
9838.87 785
9839.81 736
9840.74 783
9841.68 806
9842.61 757
9843.55 772
9844.49 772
9845.43 785
9846.36 740
9847.30 776
9848.24 770
9849.17 774
9850.11 783
9851.05 739
9851.98 834
9852.92 843
9853.86 797
9854.79 759
9855.73 812
9856.67 800
9857.61 780
9858.54 795
9859.48 738
9860.42 759
9861.36 826
9862.29 795
9863.23 759
9864.17 790
9865.11 799
9866.04 815
9866.98 804
9867.92 759
9868.86 767
9869.80 799
9870.73 789
9871.67 772
9872.61 798
9873.55 778
9874.49 739
9875.42 764
9876.36 839
9877.30 828
9878.24 818
9879.18 872
9880.12 805
9881.05 753
9881.99 797
9882.93 828
9883.87 824
9884.81 803
9885.75 708
9886.69 834
9887.63 866
9888.56 856
9889.50 839
9890.44 770
9891.38 687
9892.32 710
9893.26 719
9894.20 716
9895.14 761
9896.08 744
9897.02 800
9897.95 839
9898.89 794
9899.83 731
9900.77 795
9901.71 806
9902.65 734
9903.59 735
9904.53 741
9905.47 719
9906.41 726
9907.35 724
9908.29 791
9909.23 813
9910.17 797
9911.11 846
9912.05 848
9912.99 828
9913.93 829
9914.87 807
9915.81 756
9916.75 784
9917.69 754
9918.63 804
9919.57 809
9920.51 842
9921.45 875
9922.39 952
9923.33 1056
9924.27 1116
9925.21 1238
9926.15 1431
9927.09 1491
9928.03 1391
9928.97 1490
9929.92 1451
9930.86 1336
9931.80 1192
9932.74 1065
9933.68 946
9934.62 880
9935.56 909
9936.50 810
9937.44 815
9938.38 785
9939.33 807
9940.27 789
9941.21 776
9942.15 776
9943.09 755
9944.03 776
9944.97 786
9945.92 766
9946.86 715
9947.80 702
9948.74 686
9949.68 685
9950.62 669
9951.57 731
9952.51 705
9953.45 690
9954.39 645
9955.33 700
9956.28 717
9957.22 660
9958.16 689
9959.10 675
9960.04 716
9960.99 651
9961.93 668
9962.87 691
9963.81 723
9964.76 761
9965.70 712
9966.64 704
9967.58 704
9968.53 707
9969.47 680
9970.41 732
9971.35 655
9972.30 657
9973.24 711
9974.18 696
9975.13 710
9976.07 661
9977.01 651
9977.95 685
9978.90 668
9979.84 682
9980.78 692
9981.73 685
9982.67 674
9983.61 678
9984.56 604
9985.50 619
9986.44 603
9987.39 600
9988.33 633
9989.27 619
9990.22 590
9991.16 626
9992.11 654
9993.05 693
9993.99 629
9994.94 608
9995.88 689
9996.82 704
9997.77 645
9998.71 646
9999.66 701
10000.60 714
10001.55 688
10002.49 691
10003.43 652
10004.38 662
10005.32 694
10006.27 693
10007.21 654
10008.16 672
10009.10 653
10010.04 608
10010.99 659
10011.93 657
10012.88 590
10013.82 647
10014.77 682
10015.71 662
10016.66 720
10017.60 638
10018.55 658
10019.49 656
10020.44 643
10021.38 670
10022.33 620
10023.27 598
10024.22 594
10025.16 628
10026.11 676
10027.05 667
10028.00 619
10028.95 567
10029.89 599
10030.84 578
10031.78 587
10032.73 588
10033.67 577
10034.62 587
10035.57 630
10036.51 609
10037.46 611
10038.40 605
10039.35 622
10040.30 565
10041.24 577
10042.19 584
10043.13 596
10044.08 663
10045.03 599
10045.97 580
10046.92 599
10047.86 560
10048.81 608
10049.76 612
10050.70 613
10051.65 624
10052.60 612
10053.54 663
10054.49 588
10055.44 559
10056.38 589
10057.33 570
10058.28 643
10059.22 557
10060.17 537
10061.12 613
10062.07 618
10063.01 580
10063.96 550
10064.91 514
10065.85 533
10066.80 549
10067.75 550
10068.70 533
10069.64 575
10070.59 569
10071.54 540
10072.49 557
10073.43 543
10074.38 562
10075.33 562
10076.28 561
10077.22 546
10078.17 564
10079.12 630
10080.07 566
10081.02 515
10081.96 488
10082.91 545
10083.86 528
10084.81 560
10085.76 518
10086.70 489
10087.65 508
10088.60 596
10089.55 565
10090.50 557
10091.45 543
10092.39 561
10093.34 609
10094.29 566
10095.24 540
10096.19 544
10097.14 560
10098.09 544
10099.03 551
10099.98 572
10100.93 589
10101.88 605
10102.83 559
10103.78 551
10104.73 576
10105.68 539
10106.63 570
10107.58 556
10108.53 550
10109.47 487
10110.42 527
10111.37 510
10112.32 534
10113.27 572
10114.22 550
10115.17 623
10116.12 526
10117.07 524
10118.02 510
10118.97 562
10119.92 530
10120.87 480
10121.82 521
10122.77 459
10123.72 507
10124.67 506
10125.62 518
10126.57 540
10127.52 544
10128.47 533
10129.42 541
10130.37 533
10131.32 511
10132.27 566
10133.22 523
10134.17 502
10135.12 437
10136.07 473
10137.02 517
10137.97 470
10138.92 518
10139.87 520
10140.83 491
10141.78 502
10142.73 547
10143.68 526
10144.63 492
10145.58 558
10146.53 513
10147.48 522
10148.43 527
10149.38 489
10150.34 466
10151.29 491
10152.24 508
10153.19 498
10154.14 521
10155.09 523
10156.04 491
10156.99 475
10157.95 542
10158.90 544
10159.85 544
10160.80 563
10161.75 557
10162.70 476
10163.66 478
10164.61 534
10165.56 475
10166.51 518
10167.46 539
10168.42 585
10169.37 524
10170.32 543
10171.27 506
10172.23 537
10173.18 535
10174.13 562
10175.08 600
10176.03 563
10176.99 486
10177.94 504
10178.89 517
10179.84 528
10180.80 533
10181.75 534
10182.70 523
10183.66 555
10184.61 565
10185.56 528
10186.51 487
10187.47 506
10188.42 521
10189.37 470
10190.33 532
10191.28 504
10192.23 515
10193.19 604
10194.14 520
10195.09 561
10196.05 491
10197.00 504
10197.95 488
10198.91 497
10199.86 511
10200.81 526
10201.77 493
10202.72 528
10203.67 576
10204.63 570
10205.58 580
10206.53 560
10207.49 569
10208.44 564
10209.40 578
10210.35 553
10211.30 582
10212.26 609
10213.21 559
10214.17 548
10215.12 529
10216.08 564
10217.03 581
10217.98 483
10218.94 501
10219.89 536
10220.85 495
10221.80 482
10222.76 509
10223.71 513
10224.67 505
10225.62 499
10226.58 506
10227.53 534
10228.49 485
10229.44 466
10230.40 516
10231.35 517
10232.31 471
10233.26 484
10234.22 492
10235.17 469
10236.13 553
10237.08 534
10238.04 491
10238.99 476
10239.95 498
10240.90 508
10241.86 528
10242.81 523
10243.77 502
10244.72 538
10245.68 488
10246.64 481
10247.59 526
10248.55 532
10249.50 484
10250.46 499
10251.42 534
10252.37 545
10253.33 489
10254.28 523
10255.24 508
10256.20 488
10257.15 467
10258.11 516
10259.06 480
10260.02 496
10260.98 461
10261.93 480
10262.89 494
10263.85 495
10264.80 500
10265.76 521
10266.72 530
10267.67 538
10268.63 513
10269.59 491
10270.54 452
10271.50 527
10272.46 535
10273.41 490
10274.37 489
10275.33 528
10276.29 542
10277.24 518
10278.20 530
10279.16 490
10280.11 502
10281.07 504
10282.03 501
10282.99 506
10283.94 513
10284.90 487
10285.86 477
10286.82 474
10287.77 473
10288.73 508
10289.69 535
10290.65 486
10291.61 465
10292.56 483
10293.52 482
10294.48 510
10295.44 525
10296.39 501
10297.35 496
10298.31 495
10299.27 513
10300.23 463
10301.19 454
10302.14 492
10303.10 516
10304.06 523
10305.02 474
10305.98 507
10306.94 459
10307.89 497
10308.85 477
10309.81 424
10310.77 454
10311.73 509
10312.69 440
10313.65 458
10314.61 467
10315.57 467
10316.52 430
10317.48 428
10318.44 467
10319.40 409
10320.36 436
10321.32 471
10322.28 472
10323.24 489
10324.20 479
10325.16 477
10326.12 488
10327.08 458
10328.04 418
10328.99 467
10329.95 516
10330.91 460
10331.87 477
10332.83 454
10333.79 491
10334.75 433
10335.71 431
10336.67 478
10337.63 495
10338.59 462
10339.55 484
10340.51 437
10341.47 495
10342.43 522
10343.39 439
10344.35 404
10345.31 457
10346.27 462
10347.23 473
10348.20 471
10349.16 491
10350.12 447
10351.08 461
10352.04 442
10353.00 498
10353.96 494
10354.92 483
10355.88 452
10356.84 447
10357.80 439
10358.76 448
10359.72 501
10360.69 454
10361.65 489
10362.61 476
10363.57 410
10364.53 477
10365.49 498
10366.45 471
10367.41 440
10368.38 487
10369.34 492
10370.30 501
10371.26 521
10372.22 465
10373.18 461
10374.14 496
10375.11 493
10376.07 487
10377.03 484
10377.99 464
10378.95 494
10379.92 508
10380.88 510
10381.84 469
10382.80 456
10383.76 537
10384.73 474
10385.69 486
10386.65 491
10387.61 435
10388.57 484
10389.54 526
10390.50 481
10391.46 470
10392.42 505
10393.39 499
10394.35 551
10395.31 502
10396.27 490
10397.24 489
10398.20 533
10399.16 547
10400.13 529
10401.09 521
10402.05 558
10403.02 498
10403.98 547
10404.94 531
10405.90 486
10406.87 564
10407.83 565
10408.79 512
10409.76 506
10410.72 529
10411.68 527
10412.65 527
10413.61 530
10414.57 600
10415.54 655
10416.50 735
10417.47 766
10418.43 772
10419.39 793
10420.36 779
10421.32 792
10422.28 762
10423.25 788
10424.21 715
10425.18 664
10426.14 577
10427.10 560
10428.07 578
10429.03 525
10430.00 510
10430.96 514
10431.93 483
10432.89 515
10433.85 534
10434.82 468
10435.78 488
10436.75 488
10437.71 445
10438.68 477
10439.64 528
10440.61 466
10441.57 461
10442.54 479
10443.50 524
10444.47 492
10445.43 448
10446.40 507
10447.36 479
10448.33 473
10449.29 493
10450.26 489
10451.22 484
10452.19 509
10453.15 483
10454.12 494
10455.08 505
10456.05 502
10457.01 482
10457.98 506
10458.95 495
10459.91 469
10460.88 485
10461.84 481
10462.81 461
10463.77 466
10464.74 447
10465.71 453
10466.67 445
10467.64 434
10468.60 481
10469.57 452
10470.54 428
10471.50 440
10472.47 458
10473.44 462
10474.40 455
10475.37 488
10476.33 496
10477.30 477
10478.27 479
10479.23 450
10480.20 480
10481.17 483
10482.13 483
10483.10 481
10484.07 471
10485.03 484
10486.00 468
10486.97 457
10487.93 433
10488.90 462
10489.87 437
10490.84 420
10491.80 431
10492.77 449
10493.74 466
10494.70 455
10495.67 434
10496.64 492
10497.61 471
10498.57 436
10499.54 471
10500.51 480
10501.48 450
10502.44 476
10503.41 505
10504.38 447
10505.35 440
10506.31 444
10507.28 432
10508.25 459
10509.22 433
10510.19 443
10511.15 416
10512.12 422
10513.09 423
10514.06 416
10515.03 438
10516.00 403
10516.96 403
10517.93 413
10518.90 441
10519.87 482
10520.84 472
10521.81 409
10522.77 413
10523.74 407
10524.71 451
10525.68 416
10526.65 418
10527.62 414
10528.59 426
10529.56 415
10530.52 431
10531.49 429
10532.46 440
10533.43 447
10534.40 496
10535.37 464
10536.34 425
10537.31 393
10538.28 471
10539.25 444
10540.22 438
10541.18 424
10542.15 425
10543.12 398
10544.09 407
10545.06 425
10546.03 440
10547.00 413
10547.97 422
10548.94 403
10549.91 451
10550.88 467
10551.85 420
10552.82 409
10553.79 366
10554.76 383
10555.73 426
10556.70 463
10557.67 429
10558.64 404
10559.61 383
10560.58 401
10561.55 419
10562.52 442
10563.49 413
10564.46 405
10565.43 438
10566.40 416
10567.38 388
10568.35 450
10569.32 429
10570.29 444
10571.26 432
10572.23 441
10573.20 443
10574.17 439
10575.14 425
10576.11 395
10577.08 369
10578.06 419
10579.03 453
10580.00 425
10580.97 380
10581.94 391
10582.91 397
10583.88 425
10584.85 394
10585.83 404
10586.80 489
10587.77 399
10588.74 427
10589.71 426
10590.68 478
10591.66 415
10592.63 404
10593.60 390
10594.57 428
10595.54 406
10596.51 384
10597.49 395
10598.46 432
10599.43 366
10600.40 378
10601.37 406
10602.35 442
10603.32 393
10604.29 409
10605.26 425
10606.24 400
10607.21 416
10608.18 412
10609.15 446
10610.13 404
10611.10 440
10612.07 392
10613.04 402
10614.02 390
10614.99 387
10615.96 381
10616.94 405
10617.91 411
10618.88 397
10619.85 411
10620.83 376
10621.80 396
10622.77 419
10623.75 437
10624.72 407
10625.69 411
10626.67 405
10627.64 354
10628.61 402
10629.59 422
10630.56 414
10631.53 399
10632.51 399
10633.48 394
10634.46 387
10635.43 399
10636.40 419
10637.38 419
10638.35 479
10639.32 388
10640.30 398
10641.27 396
10642.25 362
10643.22 396
10644.19 400
10645.17 354
10646.14 361
10647.12 411
10648.09 396
10649.07 414
10650.04 368
10651.01 353
10651.99 359
10652.96 379
10653.94 348
10654.91 360
10655.89 353
10656.86 346
10657.84 370
10658.81 397
10659.79 363
10660.76 401
10661.74 347
10662.71 351
10663.69 358
10664.66 381
10665.64 409
10666.61 378
10667.59 380
10668.56 409
10669.54 398
10670.51 367
10671.49 372
10672.46 430
10673.44 425
10674.42 377
10675.39 381
10676.37 352
10677.34 378
10678.32 423
10679.29 436
10680.27 388
10681.25 382
10682.22 358
10683.20 372
10684.17 376
10685.15 404
10686.12 363
10687.10 372
10688.08 396
10689.05 369
10690.03 376
10691.01 402
10691.98 374
10692.96 378
10693.94 360
10694.91 396
10695.89 370
10696.86 365
10697.84 375
10698.82 408
10699.79 370
10700.77 378
10701.75 401
10702.72 364
10703.70 334
10704.68 364
10705.66 427
10706.63 412
10707.61 392
10708.59 371
10709.56 368
10710.54 389
10711.52 349
10712.50 348
10713.47 379
10714.45 336
10715.43 355
10716.41 342
10717.38 360
10718.36 386
10719.34 359
10720.32 364
10721.29 360
10722.27 378
10723.25 337
10724.23 349
10725.20 378
10726.18 369
10727.16 326
10728.14 356
10729.12 365
10730.09 370
10731.07 395
10732.05 349
10733.03 373
10734.01 370
10734.99 371
10735.96 389
10736.94 346
10737.92 365
10738.90 377
10739.88 350
10740.86 350
10741.83 416
10742.81 385
10743.79 358
10744.77 402
10745.75 432
10746.73 390
10747.71 391
10748.69 391
10749.67 375
10750.64 371
10751.62 390
10752.60 388
10753.58 384
10754.56 392
10755.54 350
10756.52 341
10757.50 305
10758.48 347
10759.46 354
10760.44 399
10761.42 426
10762.40 386
10763.38 374
10764.35 385
10765.33 387
10766.31 385
10767.29 420
10768.27 359
10769.25 351
10770.23 363
10771.21 381
10772.19 402
10773.17 360
10774.15 383
10775.13 349
10776.11 410
10777.09 381
10778.07 366
10779.05 391
10780.04 407
10781.02 324
10782.00 350
10782.98 361
10783.96 387
10784.94 355
10785.92 350
10786.90 379
10787.88 340
10788.86 365
10789.84 339
10790.82 316
10791.80 342
10792.78 344
10793.77 387
10794.75 361
10795.73 368
10796.71 354
10797.69 365
10798.67 407
10799.65 332
10800.63 312
10801.61 365
10802.60 371
10803.58 391
10804.56 344
10805.54 406
10806.52 326
10807.50 323
10808.49 363
10809.47 394
10810.45 352
10811.43 355
10812.41 389
10813.39 375
10814.38 369
10815.36 411
10816.34 397
10817.32 356
10818.30 370
10819.29 383
10820.27 426
10821.25 372
10822.23 393
10823.22 401
10824.20 367
10825.18 372
10826.16 402
10827.15 355
10828.13 392
10829.11 382
10830.09 348
10831.08 365
10832.06 388
10833.04 370
10834.02 367
10835.01 371
10835.99 390
10836.97 354
10837.96 332
10838.94 318
10839.92 336
10840.90 295
10841.89 409
10842.87 420
10843.85 372
10844.84 364
10845.82 361
10846.80 348
10847.79 367
10848.77 371
10849.76 370
10850.74 378
10851.72 365
10852.71 390
10853.69 389
10854.67 431
10855.66 394
10856.64 447
10857.62 405
10858.61 387
10859.59 415
10860.58 426
10861.56 362
10862.55 364
10863.53 409
10864.51 362
10865.50 354
10866.48 369
10867.47 379
10868.45 392
10869.44 386
10870.42 373
10871.40 392
10872.39 355
10873.37 370
10874.36 349
10875.34 407
10876.33 410
10877.31 411
10878.30 393
10879.28 375
10880.27 325
10881.25 367
10882.24 398
10883.22 399
10884.21 421
10885.19 376
10886.18 368
10887.16 427
10888.15 375
10889.13 412
10890.12 388
10891.10 402
10892.09 433
10893.07 400
10894.06 408
10895.05 400
10896.03 364
10897.02 370
10898.00 420
10898.99 405
10899.97 363
10900.96 404
10901.95 389
10902.93 346
10903.92 397
10904.90 379
10905.89 408
10906.88 428
10907.86 409
10908.85 374
10909.84 393
10910.82 362
10911.81 331
10912.79 357
10913.78 396
10914.77 387
10915.75 374
10916.74 385
10917.73 394
10918.71 418
10919.70 406
10920.69 352
10921.67 409
10922.66 383
10923.65 381
10924.63 390
10925.62 390
10926.61 421
10927.60 388
10928.58 359
10929.57 381
10930.56 417
10931.54 426
10932.53 432
10933.52 438
10934.51 431
10935.49 447
10936.48 399
10937.47 399
10938.46 384
10939.44 424
10940.43 389
10941.42 433
10942.41 398
10943.39 395
10944.38 423
10945.37 393
10946.36 422
10947.35 434
10948.33 350
10949.32 423
10950.31 420
10951.30 393
10952.29 368
10953.28 406
10954.26 453
10955.25 462
10956.24 467
10957.23 462
10958.22 415
10959.21 425
10960.19 464
10961.18 441
10962.17 456
10963.16 403
10964.15 453
10965.14 462
10966.13 383
10967.11 373
10968.10 450
10969.09 407
10970.08 418
10971.07 403
10972.06 406
10973.05 416
10974.04 409
10975.03 440
10976.02 423
10977.01 424
10978.00 443
10978.98 418
10979.97 428
10980.96 403
10981.95 418
10982.94 424
10983.93 415
10984.92 463
10985.91 420
10986.90 465
10987.89 455
10988.88 419
10989.87 392
10990.86 419
10991.85 407
10992.84 460
10993.83 417
10994.82 447
10995.81 455
10996.80 475
10997.79 529
10998.78 517
10999.77 531
11000.76 551
11001.75 531
11002.74 511
11003.73 512
11004.72 471
11005.72 498
11006.71 497
11007.70 466
11008.69 445
11009.68 473
11010.67 460
11011.66 439
11012.65 416
11013.64 440
11014.63 438
11015.62 479
11016.61 405
11017.61 414
11018.60 424
11019.59 413
11020.58 379
11021.57 336
11022.56 365
11023.55 426
11024.55 423
11025.54 416
11026.53 411
11027.52 391
11028.51 383
11029.50 456
11030.49 422
11031.49 399
11032.48 371
11033.47 368
11034.46 388
11035.45 425
11036.45 414
11037.44 419
11038.43 374
11039.42 404
11040.41 425
11041.41 390
11042.40 401
11043.39 455
11044.38 424
11045.38 390
11046.37 423
11047.36 395
11048.35 385
11049.35 360
11050.34 397
11051.33 402
11052.32 406
11053.32 400
11054.31 385
11055.30 384
11056.30 388
11057.29 419
11058.28 424
11059.27 365
11060.27 377
11061.26 376
11062.25 381
11063.25 387
11064.24 372
11065.23 411
11066.23 399
11067.22 394
11068.21 401
11069.21 340
11070.20 356
11071.19 358
11072.19 405
11073.18 377
11074.17 356
11075.17 368
11076.16 340
11077.16 391
11078.15 354
11079.14 352
11080.14 399
11081.13 391
11082.13 401
11083.12 430
11084.11 413
11085.11 395
11086.10 376
11087.10 396
11088.09 371
11089.09 376
11090.08 317
11091.07 392
11092.07 389
11093.06 367
11094.06 359
11095.05 402
11096.05 364
11097.04 377
11098.04 380
11099.03 419
11100.03 426
11101.02 382
11102.02 391
11103.01 422
11104.01 400
11105.00 400
11106.00 372
11106.99 340
11107.99 391
11108.98 379
11109.98 397
11110.97 395
11111.97 407
11112.96 393
11113.96 409
11114.95 382
11115.95 428
11116.95 408
11117.94 408
11118.94 403
11119.93 425
11120.93 427
11121.92 368
11122.92 372
11123.92 423
11124.91 427
11125.91 377
11126.90 397
11127.90 403
11128.90 422
11129.89 404
11130.89 395
11131.89 361
11132.88 381
11133.88 389
11134.87 327
11135.87 350
11136.87 402
11137.86 372
11138.86 383
11139.86 423
11140.85 437
11141.85 391
11142.85 422
11143.84 413
11144.84 419
11145.84 373
11146.84 395
11147.83 394
11148.83 362
11149.83 384
11150.82 380
11151.82 377
11152.82 384
11153.82 364
11154.81 397
11155.81 370
11156.81 419
11157.80 392
11158.80 389
11159.80 395
11160.80 363
11161.79 397
11162.79 365
11163.79 378
11164.79 366
11165.79 354
11166.78 336
11167.78 348
11168.78 351
11169.78 363
11170.78 381
11171.77 358
11172.77 406
11173.77 374
11174.77 404
11175.77 338
11176.76 325
11177.76 336
11178.76 346
11179.76 385
11180.76 389
11181.76 383
11182.76 334
11183.75 357
11184.75 402
11185.75 414
11186.75 363
11187.75 350
11188.75 408
11189.75 434
11190.75 348
11191.74 400
11192.74 356
11193.74 353
11194.74 360
11195.74 351
11196.74 355
11197.74 355
11198.74 336
11199.74 368
11200.74 371
11201.74 337
11202.74 342
11203.74 340
11204.74 394
11205.73 387
11206.73 366
11207.73 380
11208.73 397
11209.73 378
11210.73 358
11211.73 367
11212.73 382
11213.73 407
11214.73 378
11215.73 365
11216.73 365
11217.73 366
11218.73 336
11219.73 351
11220.73 362
11221.73 422
11222.73 365
11223.74 366
11224.74 339
11225.74 339
11226.74 361
11227.74 373
11228.74 376
11229.74 398
11230.74 343
11231.74 338
11232.74 350
11233.74 332
11234.74 356
11235.74 396
11236.74 408
11237.75 329
11238.75 347
11239.75 373
11240.75 373
11241.75 367
11242.75 357
11243.75 367
11244.75 359
11245.76 383
11246.76 298
11247.76 319
11248.76 351
11249.76 391
11250.76 368
11251.76 344
11252.77 344
11253.77 360
11254.77 351
11255.77 369
11256.77 363
11257.78 358
11258.78 345
11259.78 370
11260.78 352
11261.78 362
11262.79 431
11263.79 384
11264.79 381
11265.79 397
11266.79 390
11267.80 374
11268.80 373
11269.80 380
11270.80 357
11271.81 403
11272.81 387
11273.81 333
11274.81 407
11275.82 397
11276.82 424
11277.82 407
11278.83 392
11279.83 418
11280.83 433
11281.83 438
11282.84 448
11283.84 408
11284.84 371
11285.85 351
11286.85 405
11287.85 384
11288.86 357
11289.86 393
11290.86 352
11291.87 398
11292.87 357
11293.87 359
11294.88 354
11295.88 365
11296.89 328
11297.89 368
11298.89 412
11299.90 385
11300.90 373
11301.90 372
11302.91 396
11303.91 350
11304.92 388
11305.92 384
11306.92 362
11307.93 361
11308.93 366
11309.94 418
11310.94 387
11311.95 397
11312.95 391
11313.95 429
11314.96 361
11315.96 399
11316.97 374
11317.97 347
11318.98 389
11319.98 382
11320.99 374
11321.99 336
11323.00 332
11324.00 369
11325.01 346
11326.01 394
11327.02 343
11328.02 322
11329.03 343
11330.03 368
11331.04 334
11332.04 334
11333.05 351
11334.05 355
11335.06 371
11336.06 326
11337.07 321
11338.07 338
11339.08 397
11340.09 373
11341.09 346
11342.10 350
11343.10 347
11344.11 366
11345.11 395
11346.12 363
11347.13 340
11348.13 324
11349.14 397
11350.14 385
11351.15 380
11352.16 386
11353.16 329
11354.17 325
11355.17 307
11356.18 361
11357.19 360
11358.19 396
11359.20 388
11360.21 335
11361.21 348
11362.22 331
11363.23 349
11364.23 334
11365.24 392
11366.25 375
11367.25 376
11368.26 329
11369.27 334
11370.27 347
11371.28 362
11372.29 321
11373.29 332
11374.30 360
11375.31 324
11376.32 364
11377.32 330
11378.33 361
11379.34 326
11380.35 345
11381.35 336
11382.36 331
11383.37 313
11384.38 344
11385.38 385
11386.39 294
11387.40 308
11388.41 363
11389.41 342
11390.42 335
11391.43 366
11392.44 359
11393.45 327
11394.45 345
11395.46 327
11396.47 331
11397.48 349
11398.49 349
11399.49 347
11400.50 353
11401.51 380
11402.52 330
11403.53 328
11404.54 322
11405.54 369
11406.55 344
11407.56 368
11408.57 336
11409.58 331
11410.59 345
11411.60 341
11412.61 345
11413.61 362
11414.62 353
11415.63 328
11416.64 330
11417.65 305
11418.66 321
11419.67 340
11420.68 355
11421.69 324
11422.70 388
11423.71 322
11424.71 347
11425.72 286
11426.73 303
11427.74 338
11428.75 360
11429.76 341
11430.77 347
11431.78 354
11432.79 364
11433.80 369
11434.81 362
11435.82 335
11436.83 360
11437.84 368
11438.85 336
11439.86 335
11440.87 315
11441.88 352
11442.89 321
11443.90 350
11444.91 347
11445.92 381
11446.93 314
11447.94 362
11448.95 354
11449.96 351
11450.97 357
11451.98 375
11452.99 349
11454.01 310
11455.02 351
11456.03 355
11457.04 366
11458.05 373
11459.06 350
11460.07 342
11461.08 353
11462.09 349
11463.10 401
11464.11 387
11465.13 396
11466.14 408
11467.15 388
11468.16 344
11469.17 317
11470.18 357
11471.19 367
11472.20 375
11473.22 361
11474.23 370
11475.24 374
11476.25 357
11477.26 374
11478.27 377
11479.29 378
11480.30 339
11481.31 349
11482.32 334
11483.33 355
11484.35 406
11485.36 374
11486.37 360
11487.38 370
11488.39 356
11489.41 331
11490.42 361
11491.43 346
11492.44 404
11493.46 390
11494.47 338
11495.48 358
11496.49 358
11497.51 373
11498.52 372
11499.53 406
11500.54 401
11501.56 398
11502.57 403
11503.58 340
11504.59 351
11505.61 371
11506.62 372
11507.63 388
11508.65 395
11509.66 375
11510.67 374
11511.69 380
11512.70 406
11513.71 347
11514.73 364
11515.74 391
11516.75 404
11517.77 397
11518.78 382
11519.79 375
11520.81 372
11521.82 393
11522.83 388
11523.85 401
11524.86 399
11525.88 374
11526.89 369
11527.90 371
11528.92 397
11529.93 438
11530.95 382
11531.96 403
11532.97 373
11533.99 391
11535.00 420
11536.02 416
11537.03 409
11538.05 391
11539.06 379
11540.07 395
11541.09 347
11542.10 424
11543.12 431
11544.13 377
11545.15 370
11546.16 391
11547.18 401
11548.19 393
11549.21 376
11550.22 358
11551.24 401
11552.25 393
11553.27 372
11554.28 357
11555.30 364
11556.31 457
11557.33 418
11558.34 407
11559.36 398
11560.37 427
11561.39 446
11562.40 413
11563.42 486
11564.43 483
11565.45 437
11566.47 403
11567.48 405
11568.50 416
11569.51 430
11570.53 413
11571.54 406
11572.56 436
11573.58 423
11574.59 448
11575.61 458
11576.62 442
11577.64 452
11578.66 452
11579.67 500
11580.69 481
11581.70 463
11582.72 445
11583.74 523
11584.75 486
11585.77 470
11586.79 487
11587.80 516
11588.82 495
11589.84 574
11590.85 578
11591.87 528
11592.89 569
11593.90 535
11594.92 533
11595.94 551
11596.95 540
11597.97 580
11598.99 636
11600.01 680
11601.02 747
11602.04 760
11603.06 808
11604.07 834
11605.09 853
11606.11 754
11607.13 766
11608.14 705
11609.16 643
11610.18 663
11611.20 631
11612.21 578
11613.23 600
11614.25 537
11615.27 603
11616.29 601
11617.30 630
11618.32 681
11619.34 644
11620.36 600
11621.38 644
11622.39 590
11623.41 626
11624.43 663
11625.45 665
11626.47 717
11627.48 730
11628.50 771
11629.52 815
11630.54 920
11631.56 957
11632.58 961
11633.59 984
11634.61 1001
11635.63 954
11636.65 876
11637.67 899
11638.69 851
11639.71 713
11640.73 672
11641.75 699
11642.76 657
11643.78 649
11644.80 547
11645.82 571
11646.84 542
11647.86 527
11648.88 516
11649.90 471
11650.92 491
11651.94 533
11652.96 572
11653.98 542
11655.00 563
11656.01 530
11657.03 492
11658.05 457
11659.07 486
11660.09 482
11661.11 524
11662.13 530
11663.15 507
11664.17 517
11665.19 530
11666.21 512
11667.23 525
11668.25 512
11669.27 504
11670.29 491
11671.31 474
11672.33 468
11673.35 467
11674.37 484
11675.39 529
11676.42 471
11677.44 438
11678.46 453
11679.48 426
11680.50 405
11681.52 448
11682.54 440
11683.56 462
11684.58 477
11685.60 437
11686.62 399
11687.64 423
11688.66 471
11689.69 488
11690.71 464
11691.73 441
11692.75 462
11693.77 475
11694.79 504
11695.81 507
11696.83 454
11697.85 438
11698.88 416
11699.90 432
11700.92 451
11701.94 507
11702.96 458
11703.98 453
11705.01 419
11706.03 439
11707.05 420
11708.07 474
11709.09 456
11710.12 433
11711.14 400
11712.16 451
11713.18 444
11714.20 461
11715.23 483
11716.25 419
11717.27 410
11718.29 436
11719.31 440
11720.34 438
11721.36 444
11722.38 440
11723.40 444
11724.43 418
11725.45 459
11726.47 490
11727.49 435
11728.52 430
11729.54 487
11730.56 490
11731.59 428
11732.61 425
11733.63 416
11734.65 402
11735.68 436
11736.70 389
11737.72 396
11738.75 442
11739.77 413
11740.79 433
11741.82 414
11742.84 404
11743.86 446
11744.89 383
11745.91 418
11746.93 412
11747.96 390
11748.98 387
11750.01 342
11751.03 365
11752.05 381
11753.08 438
11754.10 415
11755.12 388
11756.15 350
11757.17 365
11758.20 381
11759.22 364
11760.24 416
11761.27 388
11762.29 414
11763.32 397
11764.34 377
11765.37 391
11766.39 404
11767.41 415
11768.44 424
11769.46 372
11770.49 361
11771.51 366
11772.54 361
11773.56 400
11774.59 314
11775.61 350
11776.64 370
11777.66 428
11778.69 382
11779.71 357
11780.74 335
11781.76 349
11782.79 386
11783.81 388
11784.84 343
11785.86 408
11786.89 400
11787.91 391
11788.94 368
11789.96 369
11790.99 381
11792.01 387
11793.04 359
11794.07 356
11795.09 343
11796.12 369
11797.14 357
11798.17 368
11799.19 333
11800.22 334
11801.25 352
11802.27 370
11803.30 355
11804.32 326
11805.35 363
11806.38 359
11807.40 354
11808.43 337
11809.45 340
11810.48 379
11811.51 360
11812.53 363
11813.56 342
11814.59 358
11815.61 341
11816.64 302
11817.67 340
11818.69 370
11819.72 288
11820.75 333
11821.77 350
11822.80 342
11823.83 340
11824.85 325
11825.88 355
11826.91 360
11827.94 340
11828.96 336
11829.99 336
11831.02 358
11832.04 302
11833.07 342
11834.10 388
11835.13 409
11836.15 344
11837.18 360
11838.21 350
11839.24 308
11840.26 363
11841.29 319
11842.32 314
11843.35 304
11844.37 330
11845.40 351
11846.43 366
11847.46 347
11848.49 313
11849.51 302
11850.54 334
11851.57 320
11852.60 305
11853.63 298
11854.65 340
11855.68 319
11856.71 319
11857.74 326
11858.77 298
11859.80 330
11860.83 322
11861.85 293
11862.88 320
11863.91 359
11864.94 356
11865.97 305
11867.00 341
11868.03 322
11869.05 341
11870.08 327
11871.11 335
11872.14 321
11873.17 339
11874.20 311
11875.23 358
11876.26 339
11877.29 340
11878.32 315
11879.35 322
11880.38 334
11881.40 319
11882.43 326
11883.46 344
11884.49 330
11885.52 351
11886.55 328
11887.58 311
11888.61 279
11889.64 317
11890.67 315
11891.70 314
11892.73 348
11893.76 316
11894.79 322
11895.82 332
11896.85 292
11897.88 329
11898.91 358
11899.94 324
11900.97 330
11902.00 337
11903.03 328
11904.06 331
11905.09 329
11906.12 351
11907.15 384
11908.18 366
11909.22 332
11910.25 377
11911.28 365
11912.31 347
11913.34 339
11914.37 340
11915.40 338
11916.43 333
11917.46 352
11918.49 333
11919.52 317
11920.55 341
11921.59 350
11922.62 323
11923.65 378
11924.68 311
11925.71 321
11926.74 354
11927.77 364
11928.81 343
11929.84 344
11930.87 395
11931.90 360
11932.93 337
11933.96 354
11935.00 393
11936.03 375
11937.06 335
11938.09 336
11939.12 316
11940.15 369
11941.19 356
11942.22 330
11943.25 343
11944.28 343
11945.31 330
11946.35 324
11947.38 312
11948.41 312
11949.44 327
11950.48 335
11951.51 293
11952.54 309
11953.57 331
11954.61 326
11955.64 285
11956.67 310
11957.70 330
11958.74 296
11959.77 327
11960.80 334
11961.84 270
11962.87 307
11963.90 305
11964.93 315
11965.97 294
11967.00 308
11968.03 323
11969.07 292
11970.10 288
11971.13 321
11972.17 302
11973.20 323
11974.23 298
11975.27 318
11976.30 299
11977.33 280
11978.37 326
11979.40 316
11980.44 316
11981.47 343
11982.50 332
11983.54 320
11984.57 333
11985.60 335
11986.64 325
11987.67 291
11988.71 300
11989.74 306
11990.77 301
11991.81 311
11992.84 319
11993.88 333
11994.91 290
11995.95 305
11996.98 352
11998.02 343
11999.05 298
12000.08 323
12001.12 297
12002.15 325
12003.19 283
12004.22 276
12005.26 331
12006.29 323
12007.33 316
12008.36 310
12009.40 331
12010.43 338
12011.47 351
12012.50 277
12013.54 291
12014.57 313
12015.61 275
12016.64 331
12017.68 323
12018.71 303
12019.75 298
12020.78 296
12021.82 282
12022.86 311
12023.89 301
12024.93 308
12025.96 272
12027.00 290
12028.03 278
12029.07 286
12030.11 314
12031.14 313
12032.18 328
12033.21 306
12034.25 309
12035.29 318
12036.32 272
12037.36 315
12038.39 355
12039.43 288
12040.47 319
12041.50 277
12042.54 313
12043.58 327
12044.61 313
12045.65 338
12046.69 313
12047.72 302
12048.76 276
12049.80 307
12050.83 322
12051.87 336
12052.91 339
12053.94 291
12054.98 323
12056.02 300
12057.05 329
12058.09 314
12059.13 274
12060.16 333
12061.20 345
12062.24 305
12063.28 315
12064.31 307
12065.35 302
12066.39 295
12067.43 308
12068.46 337
12069.50 358
12070.54 374
12071.58 341
12072.61 329
12073.65 302
12074.69 315
12075.73 289
12076.76 303
12077.80 313
12078.84 323
12079.88 335
12080.92 335
12081.95 325
12082.99 314
12084.03 339
12085.07 322
12086.11 345
12087.15 336
12088.18 313
12089.22 318
12090.26 307
12091.30 285
12092.34 321
12093.38 315
12094.42 288
12095.45 296
12096.49 307
12097.53 351
12098.57 291
12099.61 313
12100.65 334
12101.69 338
12102.73 334
12103.76 324
12104.80 310
12105.84 333
12106.88 318
12107.92 331
12108.96 300
12110.00 300
12111.04 328
12112.08 315
12113.12 317
12114.16 288
12115.20 312
12116.24 273
12117.28 299
12118.32 293
12119.36 309
12120.40 281
12121.44 297
12122.47 286
12123.51 317
12124.55 287
12125.59 255
12126.63 306
12127.67 310
12128.71 314
12129.76 336
12130.80 299
12131.84 302
12132.88 296
12133.92 308
12134.96 317
12136.00 301
12137.04 344
12138.08 296
12139.12 264
12140.16 294
12141.20 289
12142.24 296
12143.28 257
12144.32 306
12145.36 328
12146.40 304
12147.44 286
12148.49 274
12149.53 295
12150.57 283
12151.61 326
12152.65 299
12153.69 286
12154.73 330
12155.77 315
12156.81 274
12157.86 274
12158.90 321
12159.94 275
12160.98 297
12162.02 281
12163.06 292
12164.10 280
12165.15 276
12166.19 289
12167.23 313
12168.27 261
12169.31 305
12170.36 277
12171.40 293
12172.44 268
12173.48 275
12174.52 297
12175.57 268
12176.61 290
12177.65 280
12178.69 288
12179.73 262
12180.78 313
12181.82 281
12182.86 274
12183.90 295
12184.95 282
12185.99 276
12187.03 254
12188.07 266
12189.12 308
12190.16 307
12191.20 298
12192.25 314
12193.29 284
12194.33 300
12195.37 259
12196.42 242
12197.46 279
12198.50 293
12199.55 307
12200.59 281
12201.63 263
12202.68 256
12203.72 304
12204.76 265
12205.81 264
12206.85 276
12207.89 313
12208.94 290
12209.98 256
12211.02 274
12212.07 279
12213.11 234
12214.16 265
12215.20 289
12216.24 272
12217.29 288
12218.33 295
12219.37 297
12220.42 246
12221.46 274
12222.51 269
12223.55 274
12224.60 282
12225.64 277
12226.68 252
12227.73 264
12228.77 299
12229.82 285
12230.86 264
12231.91 256
12232.95 273
12234.00 322
12235.04 291
12236.08 287
12237.13 293
12238.17 271
12239.22 260
12240.26 284
12241.31 325
12242.35 315
12243.40 269
12244.44 312
12245.49 280
12246.53 303
12247.58 308
12248.62 282
12249.67 284
12250.72 310
12251.76 270
12252.81 278
12253.85 316
12254.90 267
12255.94 279
12256.99 273
12258.03 266
12259.08 269
12260.13 251
12261.17 244
12262.22 267
12263.26 294
12264.31 284
12265.35 297
12266.40 312
12267.45 271
12268.49 301
12269.54 281
12270.59 246
12271.63 269
12272.68 301
12273.72 289
12274.77 285
12275.82 306
12276.86 293
12277.91 262
12278.96 265
12280.00 283
12281.05 250
12282.10 273
12283.14 266
12284.19 255
12285.24 275
12286.28 319
12287.33 274
12288.38 290
12289.42 324
12290.47 264
12291.52 257
12292.57 280
12293.61 274
12294.66 277
12295.71 279
12296.75 242
12297.80 277
12298.85 258
12299.90 218
12300.94 265
12301.99 282
12303.04 278
12304.09 246
12305.13 280
12306.18 304
12307.23 292
12308.28 235
12309.33 273
12310.37 259
12311.42 289
12312.47 261
12313.52 276
12314.57 245
12315.61 275
12316.66 300
12317.71 264
12318.76 288
12319.81 294
12320.85 280
12321.90 237
12322.95 278
12324.00 254
12325.05 263
12326.10 277
12327.15 256
12328.19 268
12329.24 279
12330.29 276
12331.34 269
12332.39 266
12333.44 277
12334.49 260
12335.54 256
12336.59 256
12337.63 246
12338.68 243
12339.73 274
12340.78 284
12341.83 269
12342.88 291
12343.93 289
12344.98 326
12346.03 274
12347.08 292
12348.13 263
12349.18 298
12350.23 295
12351.28 262
12352.33 224
12353.38 233
12354.43 214
12355.48 245
12356.52 246
12357.57 243
12358.62 263
12359.67 266
12360.72 285
12361.77 257
12362.82 257
12363.88 230
12364.93 259
12365.98 293
12367.03 272
12368.08 250
12369.13 252
12370.18 242
12371.23 264
12372.28 252
12373.33 263
12374.38 299
12375.43 268
12376.48 236
12377.53 220
12378.58 257
12379.63 264
12380.68 276
12381.73 253
12382.79 272
12383.84 250
12384.89 234
12385.94 233
12386.99 240
12388.04 252
12389.09 272
12390.14 257
12391.20 274
12392.25 266
12393.30 262
12394.35 248
12395.40 232
12396.45 276
12397.50 277
12398.56 264
12399.61 279
12400.66 308
12401.71 291
12402.76 312
12403.81 264
12404.87 269
12405.92 252
12406.97 226
12408.02 253
12409.07 246
12410.13 242
12411.18 270
12412.23 274
12413.28 241
12414.34 232
12415.39 230
12416.44 233
12417.49 238
12418.55 265
12419.60 269
12420.65 252
12421.70 275
12422.76 271
12423.81 221
12424.86 261
12425.91 251
12426.97 280
12428.02 255
12429.07 268
12430.13 282
12431.18 254
12432.23 259
12433.29 245
12434.34 262
12435.39 292
12436.44 270
12437.50 280
12438.55 264
12439.61 259
12440.66 257
12441.71 266
12442.77 265
12443.82 262
12444.87 249
12445.93 257
12446.98 247
12448.03 278
12449.09 260
12450.14 263
12451.20 285
12452.25 271
12453.30 236
12454.36 275
12455.41 263
12456.47 266
12457.52 229
12458.57 253
12459.63 235
12460.68 238
12461.74 244
12462.79 259
12463.85 248
12464.90 249
12465.95 261
12467.01 274
12468.06 249
12469.12 255
12470.17 246
12471.23 228
12472.28 270
12473.34 282
12474.39 277
12475.45 302
12476.50 289
12477.56 284
12478.61 300
12479.67 299
12480.72 291
12481.78 251
12482.83 253
12483.89 288
12484.94 282
12486.00 300
12487.05 289
12488.11 282
12489.17 269
12490.22 321
12491.28 320
12492.33 295
12493.39 347
12494.44 324
12495.50 383
12496.55 333
12497.61 340
12498.67 329
12499.72 296
12500.78 303
12501.83 312
12502.89 299
12503.95 306
12505.00 281
12506.06 270
12507.12 257
12508.17 278
12509.23 308
12510.28 276
12511.34 269
12512.40 248
12513.45 268
12514.51 220
12515.57 260
12516.62 274
12517.68 249
12518.74 277
12519.79 261
12520.85 253
12521.91 302
12522.96 251
12524.02 236
12525.08 227
12526.14 243
12527.19 222
12528.25 236
12529.31 269
12530.36 294
12531.42 253
12532.48 240
12533.54 274
12534.59 268
12535.65 262
12536.71 243
12537.77 283
12538.82 276
12539.88 248
12540.94 213
12542.00 266
12543.05 251
12544.11 258
12545.17 279
12546.23 234
12547.29 249
12548.34 268
12549.40 263
12550.46 227
12551.52 246
12552.58 249
12553.64 267
12554.69 249
12555.75 253
12556.81 239
12557.87 254
12558.93 285
12559.99 244
12561.04 280
12562.10 279
12563.16 257
12564.22 315
12565.28 285
12566.34 266
12567.40 225
12568.45 250
12569.51 282
12570.57 304
12571.63 260
12572.69 275
12573.75 324
12574.81 319
12575.87 322
12576.93 298
12577.99 286
12579.05 283
12580.11 280
12581.16 301
12582.22 312
12583.28 267
12584.34 272
12585.40 268
12586.46 235
12587.52 279
12588.58 286
12589.64 282
12590.70 270
12591.76 270
12592.82 228
12593.88 253
12594.94 310
12596.00 270
12597.06 261
12598.12 258
12599.18 249
12600.24 293
12601.30 267
12602.36 269
12603.42 252
12604.48 257
12605.54 282
12606.60 233
12607.66 230
12608.72 250
12609.79 266
12610.85 283
12611.91 288
12612.97 264
12614.03 262
12615.09 257
12616.15 271
12617.21 297
12618.27 280
12619.33 280
12620.39 259
12621.45 250
12622.52 261
12623.58 264
12624.64 257
12625.70 256
12626.76 271
12627.82 217
12628.88 227
12629.95 232
12631.01 236
12632.07 259
12633.13 235
12634.19 257
12635.25 276
12636.31 248
12637.38 269
12638.44 202
12639.50 243
12640.56 258
12641.62 265
12642.69 261
12643.75 257
12644.81 268
12645.87 283
12646.93 249
12648.00 241
12649.06 245
12650.12 213
12651.18 259
12652.25 266
12653.31 224
12654.37 232
12655.43 267
12656.50 245
12657.56 247
12658.62 217
12659.68 222
12660.75 239
12661.81 258
12662.87 255
12663.94 280
12665.00 251
12666.06 250
12667.12 217
12668.19 233
12669.25 237
12670.31 256
12671.38 267
12672.44 255
12673.50 263
12674.57 264
12675.63 248
12676.69 234
12677.76 285
12678.82 266
12679.88 236
12680.95 267
12682.01 261
12683.07 241
12684.14 222
12685.20 269
12686.27 227
12687.33 227
12688.39 267
12689.46 249
12690.52 244
12691.59 257
12692.65 311
12693.71 265
12694.78 256
12695.84 265
12696.91 238
12697.97 242
12699.04 239
12700.10 237
12701.16 229
12702.23 238
12703.29 242
12704.36 255
12705.42 280
12706.49 245
12707.55 247
12708.62 230
12709.68 256
12710.75 246
12711.81 229
12712.88 229
12713.94 231
12715.01 240
12716.07 243
12717.14 258
12718.20 243
12719.27 240
12720.33 262
12721.40 235
12722.46 204
12723.53 217
12724.59 253
12725.66 229
12726.72 260
12727.79 253
12728.86 263
12729.92 265
12730.99 241
12732.05 228
12733.12 242
12734.18 253
12735.25 228
12736.32 240
12737.38 254
12738.45 229
12739.51 241
12740.58 271
12741.65 237
12742.71 238
12743.78 238
12744.85 247
12745.91 266
12746.98 256
12748.04 260
12749.11 298
12750.18 241
12751.24 227
12752.31 190
12753.38 210
12754.44 246
12755.51 221
12756.58 216
12757.64 226
12758.71 201
12759.78 210
12760.85 231
12761.91 232
12762.98 209
12764.05 213
12765.11 217
12766.18 235
12767.25 225
12768.32 221
12769.38 243
12770.45 229
12771.52 253
12772.58 216
12773.65 215
12774.72 202
12775.79 209
12776.86 243
12777.92 224
12778.99 228
12780.06 226
12781.13 243
12782.19 244
12783.26 272
12784.33 239
12785.40 230
12786.47 261
12787.53 241
12788.60 228
12789.67 249
12790.74 230
12791.81 244
12792.87 256
12793.94 247
12795.01 224
12796.08 220
12797.15 258
12798.22 230
12799.29 202
12800.35 203
12801.42 207
12802.49 251
12803.56 235
12804.63 233
12805.70 293
12806.77 256
12807.84 201
12808.90 244
12809.97 231
12811.04 220
12812.11 186
12813.18 220
12814.25 236
12815.32 211
12816.39 226
12817.46 248
12818.53 259
12819.60 221
12820.67 214
12821.74 220
12822.81 192
12823.88 218
12824.94 218
12826.01 223
12827.08 215
12828.15 213
12829.22 251
12830.29 220
12831.36 215
12832.43 252
12833.50 227
12834.57 234
12835.64 243
12836.71 253
12837.78 242
12838.85 231
12839.92 234
12840.99 218
12842.07 213
12843.14 235
12844.21 268
12845.28 270
12846.35 223
12847.42 205
12848.49 227
12849.56 209
12850.63 218
12851.70 223
12852.77 213
12853.84 204
12854.91 246
12855.98 243
12857.06 200
12858.13 249
12859.20 242
12860.27 185
12861.34 213
12862.41 201
12863.48 232
12864.55 215
12865.62 215
12866.70 201
12867.77 211
12868.84 197
12869.91 198
12870.98 212
12872.05 193
12873.13 227
12874.20 243
12875.27 215
12876.34 212
12877.41 242
12878.48 240
12879.56 219
12880.63 223
12881.70 213
12882.77 216
12883.84 242
12884.92 222
12885.99 197
12887.06 200
12888.13 239
12889.21 237
12890.28 192
12891.35 195
12892.42 200
12893.50 201
12894.57 214
12895.64 222
12896.71 200
12897.79 196
12898.86 220
12899.93 198
12901.00 195
12902.08 220
12903.15 229
12904.22 250
12905.30 263
12906.37 229
12907.44 194
12908.52 197
12909.59 181
12910.66 217
12911.73 221
12912.81 232
12913.88 242
12914.96 201
12916.03 214
12917.10 171
12918.18 190
12919.25 244
12920.32 231
12921.40 230
12922.47 240
12923.54 256
12924.62 232
12925.69 215
12926.77 205
12927.84 224
12928.91 225
12929.99 221
12931.06 202
12932.14 215
12933.21 217
12934.28 227
12935.36 235
12936.43 208
12937.51 239
12938.58 232
12939.66 242
12940.73 243
12941.80 166
12942.88 218
12943.95 224
12945.03 244
12946.10 208
12947.18 192
12948.25 210
12949.33 249
12950.40 210
12951.48 212
12952.55 215
12953.63 245
12954.70 236
12955.78 227
12956.85 209
12957.93 210
12959.00 230
12960.08 205
12961.15 225
12962.23 250
12963.30 227
12964.38 208
12965.46 196
12966.53 231
12967.61 250
12968.68 219
12969.76 226
12970.83 241
12971.91 195
12972.99 181
12974.06 183
12975.14 237
12976.21 225
12977.29 245
12978.37 243
12979.44 212
12980.52 220
12981.59 243
12982.67 222
12983.75 221
12984.82 218
12985.90 228
12986.98 213
12988.05 203
12989.13 206
12990.20 201
12991.28 204
12992.36 215
12993.43 220
12994.51 199
12995.59 219
12996.67 249
12997.74 231
12998.82 208
12999.90 261
13000.97 232
13002.05 208
13003.13 209
13004.20 208
13005.28 207
13006.36 234
13007.44 237
13008.51 224
13009.59 241
13010.67 226
13011.75 179
13012.82 196
13013.90 187
13014.98 213
13016.06 224
13017.13 222
13018.21 255
13019.29 220
13020.37 233
13021.44 212
13022.52 200
13023.60 253
13024.68 261
13025.76 251
13026.83 198
13027.91 222
13028.99 212
13030.07 248
13031.15 223
13032.23 229
13033.30 228
13034.38 244
13035.46 234
13036.54 222
13037.62 230
13038.70 198
13039.77 188
13040.85 231
13041.93 214
13043.01 244
13044.09 226
13045.17 216
13046.25 242
13047.33 241
13048.40 202
13049.48 197
13050.56 195
13051.64 217
13052.72 224
13053.80 178
13054.88 201
13055.96 228
13057.04 208
13058.12 225
13059.20 223
13060.28 202
13061.36 202
13062.44 214
13063.51 202
13064.59 225
13065.67 263
13066.75 258
13067.83 231
13068.91 228
13069.99 177
13071.07 199
13072.15 222
13073.23 223
13074.31 212
13075.39 225
13076.47 240
13077.55 214
13078.63 230
13079.71 225
13080.79 254
13081.87 205
13082.96 203
13084.04 227
13085.12 222
13086.20 223
13087.28 211
13088.36 221
13089.44 221
13090.52 215
13091.60 199
13092.68 250
13093.76 196
13094.84 218
13095.92 248
13097.00 247
13098.09 227
13099.17 198
13100.25 205
13101.33 218
13102.41 206
13103.49 245
13104.57 225
13105.65 208
13106.74 222
13107.82 203
13108.90 210
13109.98 224
13111.06 225
13112.14 234
13113.22 217
13114.31 201
13115.39 195
13116.47 240
13117.55 235
13118.63 205
13119.72 200
13120.80 210
13121.88 224
13122.96 226
13124.04 215
13125.13 208
13126.21 210
13127.29 220
13128.37 234
13129.45 197
13130.54 202
13131.62 230
13132.70 200
13133.78 195
13134.87 222
13135.95 220
13137.03 214
13138.11 205
13139.20 222
13140.28 207
13141.36 205
13142.45 203
13143.53 212
13144.61 204
13145.69 219
13146.78 206
13147.86 211
13148.94 212
13150.03 237
13151.11 243
13152.19 180
13153.28 169
13154.36 213
13155.44 241
13156.53 229
13157.61 238
13158.69 247
13159.78 229
13160.86 238
13161.94 226
13163.03 214
13164.11 223
13165.20 223
13166.28 236
13167.36 214
13168.45 189
13169.53 210
13170.62 238
13171.70 205
13172.78 216
13173.87 206
13174.95 224
13176.04 220
13177.12 232
13178.21 259
13179.29 209
13180.37 201
13181.46 228
13182.54 217
13183.63 213
13184.71 226
13185.80 212
13186.88 248
13187.97 224
13189.05 234
13190.14 225
13191.22 208
13192.31 200
13193.39 185
13194.48 216
13195.56 225
13196.65 261
13197.73 227
13198.82 199
13199.90 213
13200.99 206
13202.07 215
13203.16 231
13204.24 209
13205.33 246
13206.41 279
13207.50 257
13208.58 218
13209.67 222
13210.76 229
13211.84 202
13212.93 216
13214.01 271
13215.10 219
13216.19 231
13217.27 249
13218.36 216
13219.44 205
13220.53 212
13221.62 253
13222.70 245
13223.79 237
13224.87 204
13225.96 191
13227.05 236
13228.13 237
13229.22 210
13230.31 250
13231.39 222
13232.48 269
13233.57 247
13234.65 216
13235.74 190
13236.83 189
13237.91 195
13239.00 206
13240.09 221
13241.17 192
13242.26 203
13243.35 219
13244.43 192
13245.52 183
13246.61 182
13247.70 177
13248.78 204
13249.87 214
13250.96 207
13252.05 216
13253.13 205
13254.22 237
13255.31 218
13256.39 231
13257.48 242
13258.57 230
13259.66 252
13260.75 256
13261.83 179
13262.92 205
13264.01 209
13265.10 229
13266.19 217
13267.27 227
13268.36 193
13269.45 223
13270.54 202
13271.63 188
13272.71 200
13273.80 223
13274.89 197
13275.98 185
13277.07 232
13278.16 218
13279.24 200
13280.33 195
13281.42 190
13282.51 216
13283.60 227
13284.69 227
13285.78 240
13286.86 237
13287.95 233
13289.04 214
13290.13 216
13291.22 202
13292.31 235
13293.40 207
13294.49 187
13295.58 207
13296.67 226
13297.76 220
13298.84 227
13299.93 227
13301.02 243
13302.11 258
13303.20 218
13304.29 177
13305.38 202
13306.47 216
13307.56 245
13308.65 238
13309.74 216
13310.83 245
13311.92 250
13313.01 231
13314.10 210
13315.19 210
13316.28 256
13317.37 236
13318.46 237
13319.55 200
13320.64 212
13321.73 206
13322.82 213
13323.91 212
13325.00 230
13326.09 201
13327.18 228
13328.27 227
13329.36 192
13330.45 233
13331.54 218
13332.64 236
13333.73 222
13334.82 256
13335.91 242
13337.00 225
13338.09 220
13339.18 209
13340.27 245
13341.36 247
13342.45 231
13343.54 235
13344.64 242
13345.73 229
13346.82 227
13347.91 221
13349.00 214
13350.09 222
13351.18 204
13352.28 268
13353.37 229
13354.46 253
13355.55 208
13356.64 208
13357.73 249
13358.83 234
13359.92 204
13361.01 224
13362.10 198
13363.19 234
13364.29 219
13365.38 213
13366.47 265
13367.56 216
13368.65 251
13369.75 230
13370.84 225
13371.93 250
13373.02 233
13374.12 220
13375.21 246
13376.30 236
13377.39 228
13378.49 245
13379.58 222
13380.67 224
13381.76 220
13382.86 232
13383.95 222
13385.04 213
13386.13 192
13387.23 217
13388.32 204
13389.41 237
13390.51 215
13391.60 199
13392.69 197
13393.79 197
13394.88 225
13395.97 240
13397.07 192
13398.16 209
13399.25 200
13400.35 228
13401.44 223
13402.53 220
13403.63 194
13404.72 181
13405.81 213
13406.91 210
13408.00 208
13409.10 214
13410.19 213
13411.28 201
13412.38 188
13413.47 202
13414.57 218
13415.66 202
13416.75 223
13417.85 201
13418.94 211
13420.04 229
13421.13 217
13422.22 218
13423.32 209
13424.41 184
13425.51 195
13426.60 199
13427.70 222
13428.79 204
13429.89 220
13430.98 184
13432.08 256
13433.17 255
13434.27 229
13435.36 216
13436.46 222
13437.55 205
13438.65 206
13439.74 215
13440.84 195
13441.93 214
13443.03 190
13444.12 199
13445.22 190
13446.31 210
13447.41 199
13448.50 204
13449.60 210
13450.69 217
13451.79 224
13452.89 223
13453.98 189
13455.08 210
13456.17 187
13457.27 188
13458.36 206
13459.46 222
13460.56 252
13461.65 258
13462.75 222
13463.84 231
13464.94 238
13466.04 218
13467.13 210
13468.23 193
13469.32 199
13470.42 209
13471.52 223
13472.61 210
13473.71 204
13474.81 207
13475.90 198
13477.00 206
13478.10 225
13479.19 236
13480.29 245
13481.39 208
13482.48 215
13483.58 229
13484.68 187
13485.77 236
13486.87 210
13487.97 219
13489.07 239
13490.16 230
13491.26 214
13492.36 204
13493.45 207
13494.55 212
13495.65 240
13496.75 239
13497.84 213
13498.94 219
13500.04 214
13501.14 235
13502.23 241
13503.33 248
13504.43 237
13505.53 241
13506.63 211
13507.72 212
13508.82 196
13509.92 232
13511.02 235
13512.12 187
13513.21 213
13514.31 227
13515.41 231
13516.51 204
13517.61 202
13518.70 255
13519.80 222
13520.90 236
13522.00 208
13523.10 220
13524.20 224
13525.30 210
13526.39 198
13527.49 210
13528.59 221
13529.69 212
13530.79 220
13531.89 201
13532.99 251
13534.09 213
13535.18 199
13536.28 194
13537.38 184
13538.48 204
13539.58 217
13540.68 201
13541.78 187
13542.88 201
13543.98 205
13545.08 176
13546.18 156
13547.28 156
13548.38 180
13549.48 212
13550.57 196
13551.67 148
13552.77 193
13553.87 186
13554.97 191
13556.07 198
13557.17 255
13558.27 234
13559.37 223
13560.47 197
13561.57 177
13562.67 204
13563.77 209
13564.87 215
13565.97 188
13567.07 184
13568.17 164
13569.28 175
13570.38 190
13571.48 186
13572.58 221
13573.68 197
13574.78 184
13575.88 190
13576.98 212
13578.08 223
13579.18 190
13580.28 173
13581.38 179
13582.48 162
13583.58 229
13584.69 223
13585.79 192
13586.89 170
13587.99 186
13589.09 232
13590.19 228
13591.29 198
13592.39 204
13593.49 203
13594.60 211
13595.70 229
13596.80 196
13597.90 194
13599.00 212
13600.10 217
13601.21 213
13602.31 218
13603.41 192
13604.51 200
13605.61 210
13606.71 241
13607.82 252
13608.92 205
13610.02 184
13611.12 191
13612.22 210
13613.33 193
13614.43 209
13615.53 218
13616.63 215
13617.74 219
13618.84 218
13619.94 184
13621.04 205
13622.15 176
13623.25 176
13624.35 207
13625.45 186
13626.56 158
13627.66 180
13628.76 188
13629.86 176
13630.97 185
13632.07 178
13633.17 214
13634.28 189
13635.38 177
13636.48 218
13637.59 203
13638.69 193
13639.79 172
13640.90 168
13642.00 188
13643.10 196
13644.21 233
13645.31 196
13646.41 189
13647.52 186
13648.62 209
13649.72 234
13650.83 185
13651.93 176
13653.03 197
13654.14 180
13655.24 193
13656.35 179
13657.45 193
13658.55 178
13659.66 200
13660.76 225
13661.87 207
13662.97 238
13664.07 199
13665.18 213
13666.28 164
13667.39 182
13668.49 183
13669.60 192
13670.70 185
13671.81 175
13672.91 184
13674.01 231
13675.12 200
13676.22 180
13677.33 201
13678.43 207
13679.54 183
13680.64 196
13681.75 175
13682.85 187
13683.96 185
13685.06 207
13686.17 207
13687.27 181
13688.38 206
13689.48 211
13690.59 216
13691.69 196
13692.80 202
13693.91 221
13695.01 215
13696.12 188
13697.22 187
13698.33 158
13699.43 198
13700.54 228
13701.64 206
13702.75 201
13703.86 175
13704.96 183
13706.07 208
13707.17 209
13708.28 181
13709.39 237
13710.49 245
13711.60 239
13712.70 189
13713.81 200
13714.92 207
13716.02 224
13717.13 219
13718.24 222
13719.34 208
13720.45 225
13721.56 226
13722.66 205
13723.77 198
13724.88 190
13725.98 191
13727.09 208
13728.20 203
13729.30 185
13730.41 155
13731.52 188
13732.62 173
13733.73 189
13734.84 181
13735.94 209
13737.05 210
13738.16 212
13739.27 206
13740.37 176
13741.48 179
13742.59 181
13743.70 217
13744.80 214
13745.91 187
13747.02 196
13748.13 209
13749.23 207
13750.34 211
13751.45 190
13752.56 207
13753.67 194
13754.77 194
13755.88 183
13756.99 204
13758.10 195
13759.21 203
13760.31 224
13761.42 188
13762.53 182
13763.64 205
13764.75 212
13765.85 193
13766.96 209
13768.07 214
13769.18 222
13770.29 233
13771.40 222
13772.51 178
13773.61 192
13774.72 213
13775.83 224
13776.94 217
13778.05 234
13779.16 218
13780.27 229
13781.38 205
13782.48 191
13783.59 188
13784.70 208
13785.81 215
13786.92 234
13788.03 221
13789.14 195
13790.25 203
13791.36 207
13792.47 186
13793.58 208
13794.69 208
13795.80 198
13796.91 206
13798.02 197
13799.13 206
13800.24 213
13801.35 241
13802.45 238
13803.56 208
13804.67 215
13805.78 175
13806.89 230
13808.00 199
13809.11 162
13810.22 191
13811.34 166
13812.45 165
13813.56 163
13814.67 175
13815.78 202
13816.89 192
13818.00 202
13819.11 220
13820.22 198
13821.33 182
13822.44 208
13823.55 222
13824.66 168
13825.77 140
13826.88 192
13827.99 167
13829.10 182
13830.22 181
13831.33 172
13832.44 194
13833.55 184
13834.66 192
13835.77 193
13836.88 223
13837.99 217
13839.10 200
13840.22 165
13841.33 191
13842.44 179
13843.55 209
13844.66 227
13845.77 194
13846.88 193
13848.00 196
13849.11 196
13850.22 197
13851.33 205
13852.44 201
13853.56 207
13854.67 195
13855.78 186
13856.89 186
13858.00 205
13859.12 184
13860.23 202
13861.34 190
13862.45 229
13863.56 233
13864.68 203
13865.79 220
13866.90 203
13868.01 210
13869.13 182
13870.24 211
13871.35 206
13872.46 196
13873.58 190
13874.69 192
13875.80 200
13876.91 185
13878.03 183
13879.14 159
13880.25 180
13881.37 146
13882.48 167
13883.59 174
13884.71 154
13885.82 181
13886.93 178
13888.05 190
13889.16 181
13890.27 193
13891.39 206
13892.50 179
13893.61 174
13894.73 165
13895.84 174
13896.95 206
13898.07 180
13899.18 161
13900.29 164
13901.41 174
13902.52 174
13903.64 205
13904.75 173
13905.86 181
13906.98 209
13908.09 208
13909.21 197
13910.32 193
13911.43 221
13912.55 228
13913.66 214
13914.78 196
13915.89 192
13917.01 182
13918.12 199
13919.24 194
13920.35 208
13921.46 175
13922.58 182
13923.69 188
13924.81 193
13925.92 194
13927.04 194
13928.15 187
13929.27 201
13930.38 176
13931.50 170
13932.61 192
13933.73 223
13934.84 175
13935.96 181
13937.07 203
13938.19 186
13939.30 194
13940.42 201
13941.54 177
13942.65 161
13943.77 176
13944.88 198
13946.00 208
13947.11 201
13948.23 189
13949.34 200
13950.46 181
13951.58 188
13952.69 157
13953.81 195
13954.92 193
13956.04 173
13957.16 194
13958.27 196
13959.39 184
13960.50 212
13961.62 205
13962.74 195
13963.85 192
13964.97 165
13966.09 181
13967.20 198
13968.32 225
13969.44 178
13970.55 167
13971.67 171
13972.79 218
13973.90 219
13975.02 216
13976.14 190
13977.25 165
13978.37 181
13979.49 174
13980.60 175
13981.72 174
13982.84 181
13983.95 154
13985.07 206
13986.19 203
13987.31 172
13988.42 183
13989.54 213
13990.66 200
13991.78 180
13992.89 174
13994.01 185
13995.13 205
13996.25 187
13997.36 171
13998.48 206
13999.60 185
14000.72 200
14001.83 200
14002.95 212
14004.07 184
14005.19 171
14006.31 177
14007.42 176
14008.54 161
14009.66 197
14010.78 197
14011.90 206
14013.02 199
14014.13 174
14015.25 196
14016.37 148
14017.49 175
14018.61 184
14019.73 202
14020.84 230
14021.96 202
14023.08 161
14024.20 154
14025.32 178
14026.44 211
14027.56 180
14028.68 178
14029.80 191
14030.91 191
14032.03 172
14033.15 175
14034.27 152
14035.39 178
14036.51 190
14037.63 215
14038.75 199
14039.87 169
14040.99 177
14042.11 166
14043.23 162
14044.35 179
14045.47 224
14046.58 203
14047.70 194
14048.82 196
14049.94 183
14051.06 201
14052.18 213
14053.30 182
14054.42 164
14055.54 212
14056.66 165
14057.78 154
14058.90 171
14060.02 168
14061.14 192
14062.26 180
14063.38 199
14064.51 190
14065.63 178
14066.75 173
14067.87 214
14068.99 184
14070.11 185
14071.23 166
14072.35 222
14073.47 196
14074.59 180
14075.71 178
14076.83 205
14077.95 193
14079.07 185
14080.19 174
14081.32 173
14082.44 190
14083.56 212
14084.68 178
14085.80 206
14086.92 205
14088.04 194
14089.16 198
14090.29 173
14091.41 198
14092.53 230
14093.65 178
14094.77 214
14095.89 223
14097.01 212
14098.14 217
14099.26 217
14100.38 212
14101.50 213
14102.62 205
14103.75 210
14104.87 192
14105.99 201
14107.11 214
14108.23 199
14109.36 206
14110.48 183
14111.60 194
14112.72 178
14113.84 193
14114.97 209
14116.09 172
14117.21 171
14118.33 187
14119.46 169
14120.58 151
14121.70 192
14122.82 186
14123.95 175
14125.07 165
14126.19 179
14127.32 176
14128.44 175
14129.56 197
14130.68 178
14131.81 173
14132.93 179
14134.05 216
14135.18 183
14136.30 160
14137.42 172
14138.55 195
14139.67 191
14140.79 165
14141.92 180
14143.04 177
14144.16 198
14145.29 172
14146.41 195
14147.54 174
14148.66 165
14149.78 174
14150.91 194
14152.03 172
14153.15 186
14154.28 182
14155.40 190
14156.53 180
14157.65 174
14158.77 183
14159.90 185
14161.02 178
14162.15 203
14163.27 184
14164.40 186
14165.52 194
14166.64 200
14167.77 171
14168.89 172
14170.02 172
14171.14 174
14172.27 189
14173.39 196
14174.52 161
14175.64 171
14176.77 170
14177.89 213
14179.02 187
14180.14 173
14181.27 189
14182.39 200
14183.52 168
14184.64 188
14185.77 179
14186.89 187
14188.02 159
14189.14 189
14190.27 182
14191.39 189
14192.52 173
14193.64 195
14194.77 180
14195.90 185
14197.02 166
14198.15 164
14199.27 172
14200.40 194
14201.52 178
14202.65 188
14203.78 156
14204.90 194
14206.03 160
14207.15 155
14208.28 203
14209.41 210
14210.53 190
14211.66 176
14212.78 183
14213.91 192
14215.04 233
14216.16 191
14217.29 194
14218.42 161
14219.54 173
14220.67 203
14221.80 192
14222.92 186
14224.05 184
14225.18 176
14226.30 196
14227.43 181
14228.56 187
14229.68 161
14230.81 157
14231.94 143
14233.06 123
14234.19 170
14235.32 203
14236.45 171
14237.57 181
14238.70 182
14239.83 174
14240.96 158
14242.08 173
14243.21 183
14244.34 167
14245.47 167
14246.59 176
14247.72 188
14248.85 183
14249.98 150
14251.10 150
14252.23 173
14253.36 177
14254.49 151
14255.62 196
14256.74 185
14257.87 213
14259.00 230
14260.13 198
14261.26 202
14262.38 173
14263.51 158
14264.64 177
14265.77 182
14266.90 184
14268.03 183
14269.15 166
14270.28 168
14271.41 162
14272.54 165
14273.67 199
14274.80 167
14275.93 165
14277.06 164
14278.18 150
14279.31 178
14280.44 150
14281.57 178
14282.70 167
14283.83 160
14284.96 148
14286.09 159
14287.22 165
14288.35 167
14289.48 206
14290.60 179
14291.73 172
14292.86 151
14293.99 154
14295.12 160
14296.25 166
14297.38 169
14298.51 213
14299.64 156
14300.77 189
14301.90 163
14303.03 150
14304.16 176
14305.29 155
14306.42 154
14307.55 168
14308.68 136
14309.81 202
14310.94 181
14312.07 175
14313.20 160
14314.33 159
14315.46 177
14316.59 187
14317.72 167
14318.85 141
14319.98 181
14321.11 176
14322.24 173
14323.38 175
14324.51 149
14325.64 147
14326.77 151
14327.90 190
14329.03 169
14330.16 168
14331.29 163
14332.42 180
14333.55 164
14334.68 166
14335.82 163
14336.95 153
14338.08 138
14339.21 168
14340.34 152
14341.47 148
14342.60 126
14343.73 139
14344.87 169
14346.00 167
14347.13 147
14348.26 160
14349.39 164
14350.52 173
14351.66 192
14352.79 177
14353.92 202
14355.05 181
14356.18 151
14357.32 170
14358.45 162
14359.58 144
14360.71 148
14361.84 162
14362.98 164
14364.11 156
14365.24 164
14366.37 160
14367.51 158
14368.64 143
14369.77 143
14370.90 146
14372.04 136
14373.17 180
14374.30 124
14375.43 153
14376.57 153
14377.70 153
14378.83 154
14379.97 173
14381.10 191
14382.23 204
14383.36 205
14384.50 162
14385.63 166
14386.76 162
14387.90 172
14389.03 182
14390.16 170
14391.30 163
14392.43 157
14393.56 157
14394.70 177
14395.83 155
14396.96 166
14398.10 166
14399.23 187
14400.37 162
14401.50 146
14402.63 195
14403.77 173
14404.90 159
14406.03 164
14407.17 153
14408.30 179
14409.44 191
14410.57 161
14411.70 149
14412.84 153
14413.97 162
14415.11 182
14416.24 158
14417.38 173
14418.51 165
14419.64 161
14420.78 153
14421.91 128
14423.05 148
14424.18 148
14425.32 155
14426.45 174
14427.59 178
14428.72 182
14429.86 175
14430.99 209
14432.13 168
14433.26 163
14434.40 168
14435.53 128
14436.67 153
14437.80 174
14438.94 165
14440.07 181
14441.21 180
14442.34 156
14443.48 149
14444.61 161
14445.75 153
14446.89 188
14448.02 179
14449.16 135
14450.29 159
14451.43 158
14452.56 166
14453.70 165
14454.84 175
14455.97 144
14457.11 157
14458.24 172
14459.38 166
14460.52 173
14461.65 179
14462.79 188
14463.92 205
14465.06 184
14466.20 165
14467.33 170
14468.47 161
14469.61 161
14470.74 175
14471.88 159
14473.02 152
14474.15 204
14475.29 221
14476.43 157
14477.56 154
14478.70 170
14479.84 210
14480.97 200
14482.11 161
14483.25 161
14484.38 174
14485.52 188
14486.66 166
14487.79 193
14488.93 176
14490.07 195
14491.21 165
14492.34 157
14493.48 135
14494.62 167
14495.76 177
14496.89 150
14498.03 179
14499.17 155
14500.31 170
14501.44 172
14502.58 159
14503.72 158
14504.86 157
14506.00 163
14507.13 178
14508.27 175
14509.41 184
14510.55 176
14511.69 177
14512.82 161
14513.96 158
14515.10 166
14516.24 177
14517.38 169
14518.51 156
14519.65 168
14520.79 181
14521.93 157
14523.07 191
14524.21 172
14525.35 162
14526.48 202
14527.62 177
14528.76 178
14529.90 146
14531.04 148
14532.18 177
14533.32 156
14534.46 168
14535.60 174
14536.73 159
14537.87 147
14539.01 141
14540.15 131
14541.29 166
14542.43 164
14543.57 170
14544.71 161
14545.85 168
14546.99 169
14548.13 137
14549.27 134
14550.41 157
14551.55 148
14552.69 157
14553.83 176
14554.97 164
14556.11 158
14557.25 140
14558.39 165
14559.53 170
14560.67 161
14561.81 159
14562.95 154
14564.09 169
14565.23 163
14566.37 188
14567.51 199
14568.65 194
14569.79 195
14570.93 172
14572.07 155
14573.21 162
14574.35 158
14575.49 169
14576.63 157
14577.77 161
14578.91 148
14580.05 158
14581.19 150
14582.33 160
14583.48 149
14584.62 157
14585.76 163
14586.90 168
14588.04 170
14589.18 175
14590.32 177
14591.46 167
14592.60 149
14593.75 155
14594.89 160
14596.03 205
14597.17 170
14598.31 156
14599.45 159
14600.59 159
14601.74 195
14602.88 168
14604.02 189
14605.16 169
14606.30 190
14607.44 158
14608.59 173
14609.73 161
14610.87 164
14612.01 190
14613.15 190
14614.30 152
14615.44 167
14616.58 164
14617.72 166
14618.87 203
14620.01 181
14621.15 160
14622.29 183
14623.44 200
14624.58 213
14625.72 183
14626.86 154
14628.01 178
14629.15 171
14630.29 179
14631.43 189
14632.58 196
14633.72 195
14634.86 200
14636.01 199
14637.15 181
14638.29 190
14639.44 180
14640.58 169
14641.72 168
14642.86 178
14644.01 165
14645.15 179
14646.29 176
14647.44 187
14648.58 162
14649.73 151
14650.87 142
14652.01 158
14653.16 176
14654.30 162
14655.44 158
14656.59 159
14657.73 168
14658.87 180
14660.02 158
14661.16 168
14662.31 168
14663.45 147
14664.59 172
14665.74 181
14666.88 160
14668.03 177
14669.17 166
14670.32 136
14671.46 159
14672.60 183
14673.75 158
14674.89 153
14676.04 160
14677.18 151
14678.33 147
14679.47 177
14680.62 157
14681.76 161
14682.91 143
14684.05 192
14685.20 187
14686.34 174
14687.49 157
14688.63 159
14689.78 180
14690.92 164
14692.07 163
14693.21 146
14694.36 182
14695.50 195
14696.65 141
14697.79 162
14698.94 163
14700.08 169
14701.23 184
14702.38 170
14703.52 136
14704.67 139
14705.81 189
14706.96 190
14708.10 145
14709.25 159
14710.40 153
14711.54 166
14712.69 163
14713.83 136
14714.98 155
14716.13 183
14717.27 169
14718.42 156
14719.56 162
14720.71 189
14721.86 208
14723.00 189
14724.15 161
14725.30 129
14726.44 158
14727.59 152
14728.74 165
14729.88 150
14731.03 143
14732.18 146
14733.32 160
14734.47 149
14735.62 158
14736.76 151
14737.91 150
14739.06 159
14740.20 173
14741.35 160
14742.50 138
14743.65 145
14744.79 144
14745.94 131
14747.09 158
14748.23 149
14749.38 169
14750.53 139
14751.68 140
14752.82 185
14753.97 175
14755.12 136
14756.27 177
14757.42 200
14758.56 157
14759.71 163
14760.86 149
14762.01 151
14763.15 170
14764.30 161
14765.45 157
14766.60 160
14767.75 175
14768.90 183
14770.04 146
14771.19 164
14772.34 170
14773.49 156
14774.64 165
14775.79 165
14776.93 152
14778.08 151
14779.23 169
14780.38 167
14781.53 158
14782.68 163
14783.83 156
14784.97 165
14786.12 157
14787.27 163
14788.42 171
14789.57 161
14790.72 177
14791.87 167
14793.02 154
14794.17 146
14795.32 167
14796.46 153
14797.61 178
14798.76 160
14799.91 191
14801.06 168
14802.21 159
14803.36 165
14804.51 149
14805.66 159
14806.81 167
14807.96 155
14809.11 153
14810.26 166
14811.41 187
14812.56 159
14813.71 154
14814.86 149
14816.01 146
14817.16 160
14818.31 127
14819.46 150
14820.61 135
14821.76 141
14822.91 148
14824.06 157
14825.21 165
14826.36 160
14827.51 131
14828.66 138
14829.81 151
14830.96 141
14832.11 146
14833.26 145
14834.42 149
14835.57 154
14836.72 154
14837.87 144
14839.02 131
14840.17 132
14841.32 144
14842.47 151
14843.62 150
14844.77 127
14845.92 160
14847.08 152
14848.23 145
14849.38 137
14850.53 132
14851.68 142
14852.83 149
14853.98 134
14855.14 138
14856.29 173
14857.44 148
14858.59 127
14859.74 138
14860.89 153
14862.05 133
14863.20 148
14864.35 115
14865.50 145
14866.65 146
14867.81 127
14868.96 144
14870.11 144
14871.26 151
14872.41 155
14873.57 145
14874.72 171
14875.87 155
14877.02 140
14878.18 159
14879.33 146
14880.48 147
14881.63 155
14882.79 110
14883.94 161
14885.09 155
14886.24 159
14887.40 157
14888.55 162
14889.70 131
14890.86 144
14892.01 170
14893.16 171
14894.31 159
14895.47 180
14896.62 167
14897.77 150
14898.93 159
14900.08 139
14901.23 109
14902.39 150
14903.54 158
14904.69 151
14905.85 125
14907.00 151
14908.16 133
14909.31 141
14910.46 143
14911.62 115
14912.77 136
14913.92 146
14915.08 144
14916.23 113
14917.39 151
14918.54 159
14919.69 162
14920.85 146
14922.00 153
14923.16 161
14924.31 149
14925.46 162
14926.62 147
14927.77 132
14928.93 163
14930.08 155
14931.24 170
14932.39 155
14933.55 129
14934.70 150
14935.85 134
14937.01 149
14938.16 142
14939.32 141
14940.47 149
14941.63 134
14942.78 131
14943.94 127
14945.09 136
14946.25 125
14947.40 140
14948.56 136
14949.71 123
14950.87 140
14952.03 146
14953.18 172
14954.34 155
14955.49 136
14956.65 172
14957.80 152
14958.96 130
14960.11 146
14961.27 124
14962.42 145
14963.58 163
14964.74 143
14965.89 163
14967.05 150
14968.20 154
14969.36 157
14970.52 131
14971.67 158
14972.83 168
14973.98 132
14975.14 130
14976.30 130
14977.45 149
14978.61 142
14979.77 136
14980.92 111
14982.08 111
14983.24 142
14984.39 157
14985.55 161
14986.70 147
14987.86 160
14989.02 148
14990.18 136
14991.33 123
14992.49 158
14993.65 142
14994.80 146
14995.96 112
14997.12 120
14998.27 144
14999.43 137
15000.59 130
15001.75 118
15002.90 134
15004.06 150
15005.22 142
15006.37 152
15007.53 112
15008.69 141
15009.85 161
15011.00 159
15012.16 125
15013.32 145
15014.48 134
15015.64 154
15016.79 144
15017.95 120
15019.11 125
15020.27 147
15021.43 134
15022.58 142
15023.74 118
15024.90 125
15026.06 156
15027.22 157
15028.37 136
15029.53 132
15030.69 141
15031.85 124
15033.01 140
15034.17 112
15035.32 144
15036.48 134
15037.64 151
15038.80 123
15039.96 134
15041.12 131
15042.28 126
15043.44 150
15044.59 142
15045.75 137
15046.91 121
15048.07 130
15049.23 140
15050.39 148
15051.55 133
15052.71 132
15053.87 150
15055.03 135
15056.19 135
15057.35 151
15058.50 132
15059.66 110
15060.82 118
15061.98 151
15063.14 140
15064.30 134
15065.46 140
15066.62 119
15067.78 147
15068.94 143
15070.10 134
15071.26 147
15072.42 150
15073.58 132
15074.74 131
15075.90 119
15077.06 130
15078.22 150
15079.38 138
15080.54 151
15081.70 125
15082.86 133
15084.02 133
15085.18 132
15086.34 131
15087.50 126
15088.67 140
15089.83 122
15090.99 124
15092.15 114
15093.31 140
15094.47 137
15095.63 136
15096.79 144
15097.95 159
15099.11 164
15100.27 126
15101.43 120
15102.60 131
15103.76 134
15104.92 117
15106.08 109
15107.24 136
15108.40 140
15109.56 150
15110.72 135
15111.89 145
15113.05 128
15114.21 140
15115.37 119
15116.53 136
15117.69 130
15118.86 146
15120.02 177
15121.18 138
15122.34 116
15123.50 115
15124.67 129
15125.83 134
15126.99 123
15128.15 112
15129.31 120
15130.48 144
15131.64 148
15132.80 142
15133.96 127
15135.13 123
15136.29 155
15137.45 144
15138.61 107
15139.78 120
15140.94 139
15142.10 141
15143.26 139
15144.43 127
15145.59 170
15146.75 131
15147.91 159
15149.08 132
15150.24 119
15151.40 133
15152.57 121
15153.73 150
15154.89 113
15156.06 140
15157.22 137
15158.38 103
15159.55 148
15160.71 134
15161.87 131
15163.04 136
15164.20 119
15165.36 128
15166.53 140
15167.69 127
15168.85 110
15170.02 101
15171.18 133
15172.35 125
15173.51 137
15174.67 126
15175.84 91
15177.00 99
15178.17 132
15179.33 119
15180.49 136
15181.66 127
15182.82 153
15183.99 142
15185.15 143
15186.31 162
15187.48 132
15188.64 139
15189.81 153
15190.97 149
15192.14 154
15193.30 146
15194.47 137
15195.63 139
15196.80 127
15197.96 124
15199.13 125
15200.29 146
15201.46 114
15202.62 117
15203.79 138
15204.95 135
15206.12 144
15207.28 135
15208.45 135
15209.61 141
15210.78 141
15211.94 168
15213.11 129
15214.27 143
15215.44 153
15216.60 111
15217.77 112
15218.93 146
15220.10 120
15221.27 132
15222.43 135
15223.60 137
15224.76 116
15225.93 135
15227.10 132
15228.26 149
15229.43 133
15230.59 123
15231.76 129
15232.93 150
15234.09 157
15235.26 143
15236.42 140
15237.59 105
15238.76 160
15239.92 134
15241.09 145
15242.26 124
15243.42 110
15244.59 126
15245.76 143
15246.92 148
15248.09 122
15249.26 122
15250.42 119
15251.59 152
15252.76 119
15253.92 104
15255.09 115
15256.26 113
15257.43 105
15258.59 115
15259.76 145
15260.93 150
15262.09 154
15263.26 127
15264.43 144
15265.60 139
15266.76 130
15267.93 149
15269.10 164
15270.27 130
15271.43 144
15272.60 128
15273.77 131
15274.94 138
15276.10 111
15277.27 163
15278.44 120
15279.61 109
15280.78 101
15281.94 147
15283.11 164
15284.28 144
15285.45 132
15286.62 142
15287.79 142
15288.95 163
15290.12 146
15291.29 149
15292.46 136
15293.63 144
15294.80 137
15295.96 102
15297.13 122
15298.30 123
15299.47 123
15300.64 136
15301.81 153
15302.98 115
15304.15 137
15305.31 125
15306.48 140
15307.65 107
15308.82 119
15309.99 118
15311.16 129
15312.33 108
15313.50 129
15314.67 139
15315.84 140
15317.01 136
15318.18 135
15319.34 147
15320.51 122
15321.68 134
15322.85 126
15324.02 130
15325.19 150
15326.36 130
15327.53 128
15328.70 154
15329.87 131
15331.04 149
15332.21 131
15333.38 133
15334.55 110
15335.72 117
15336.89 135
15338.06 135
15339.23 144
15340.40 136
15341.57 160
15342.74 107
15343.91 124
15345.08 128
15346.26 123
15347.43 114
15348.60 113
15349.77 128
15350.94 143
15352.11 135
15353.28 140
15354.45 129
15355.62 138
15356.79 119
15357.96 122
15359.13 123
15360.30 132
15361.48 129
15362.65 134
15363.82 123
15364.99 112
15366.16 124
15367.33 140
15368.50 136
15369.67 129
15370.85 112
15372.02 130
15373.19 124
15374.36 123
15375.53 105
15376.70 114
15377.88 126
15379.05 140
15380.22 116
15381.39 117
15382.56 113
15383.73 122
15384.91 115
15386.08 121
15387.25 114
15388.42 111
15389.59 112
15390.77 135
15391.94 136
15393.11 116
15394.28 141
15395.46 109
15396.63 118
15397.80 120
15398.97 100
15400.15 139
15401.32 148
15402.49 128
15403.66 148
15404.84 144
15406.01 160
15407.18 126
15408.36 131
15409.53 140
15410.70 133
15411.87 122
15413.05 123
15414.22 112
15415.39 138
15416.57 140
15417.74 142
15418.91 135
15420.09 121
15421.26 121
15422.43 140
15423.61 142
15424.78 136
15425.95 130
15427.13 150
15428.30 127
15429.47 164
15430.65 127
15431.82 111
15433.00 126
15434.17 143
15435.34 145
15436.52 121
15437.69 122
15438.87 111
15440.04 116
15441.21 94
15442.39 117
15443.56 137
15444.74 118
15445.91 131
15447.09 116
15448.26 101
15449.43 111
15450.61 125
15451.78 109
15452.96 131
15454.13 102
15455.31 102
15456.48 111
15457.66 135
15458.83 114
15460.01 107
15461.18 125
15462.36 114
15463.53 123
15464.71 123
15465.88 110
15467.06 125
15468.23 119
15469.41 119
15470.58 133
15471.76 130
15472.93 120
15474.11 100
15475.28 115
15476.46 128
15477.63 135
15478.81 133
15479.99 130
15481.16 130
15482.34 130
15483.51 104
15484.69 111
15485.86 114
15487.04 97
15488.22 110
15489.39 123
15490.57 108
15491.74 122
15492.92 122
15494.10 104
15495.27 124
15496.45 118
15497.62 105
15498.80 121
15499.98 113
15501.15 142
15502.33 126
15503.51 121
15504.68 132
15505.86 138
15507.04 129
15508.21 118
15509.39 126
15510.57 138
15511.74 115
15512.92 124
15514.10 139
15515.27 143
15516.45 134
15517.63 131
15518.81 128
15519.98 141
15521.16 141
15522.34 157
15523.51 126
15524.69 136
15525.87 137
15527.05 147
15528.22 133
15529.40 110
15530.58 146
15531.76 130
15532.93 127
15534.11 109
15535.29 119
15536.47 117
15537.64 127
15538.82 152
15540.00 138
15541.18 139
15542.36 129
15543.53 110
15544.71 116
15545.89 138
15547.07 143
15548.25 138
15549.43 108
15550.60 112
15551.78 108
15552.96 144
15554.14 112
15555.32 115
15556.50 112
15557.67 108
15558.85 116
15560.03 122
15561.21 116
15562.39 131
15563.57 128
15564.75 124
15565.93 109
15567.10 110
15568.28 111
15569.46 120
15570.64 112
15571.82 112
15573.00 104
15574.18 111
15575.36 147
15576.54 94
15577.72 92
15578.90 120
15580.08 128
15581.26 136
15582.43 128
15583.61 102
15584.79 108
15585.97 126
15587.15 123
15588.33 117
15589.51 104
15590.69 93
15591.87 129
15593.05 133
15594.23 162
15595.41 127
15596.59 139
15597.77 128
15598.95 117
15600.13 118
15601.31 107
15602.49 131
15603.67 101
15604.85 125
15606.03 113
15607.21 119
15608.40 115
15609.58 133
15610.76 142
15611.94 119
15613.12 128
15614.30 118
15615.48 117
15616.66 131
15617.84 105
15619.02 127
15620.20 116
15621.38 113
15622.56 104
15623.75 101
15624.93 127
15626.11 120
15627.29 116
15628.47 116
15629.65 137
15630.83 163
15632.01 122
15633.20 129
15634.38 122
15635.56 126
15636.74 148
15637.92 136
15639.10 100
15640.29 136
15641.47 117
15642.65 133
15643.83 136
15645.01 129
15646.19 138
15647.38 139
15648.56 141
15649.74 139
15650.92 131
15652.10 122
15653.29 130
15654.47 137
15655.65 125
15656.83 118
15658.02 133
15659.20 130
15660.38 119
15661.56 134
15662.75 116
15663.93 149
15665.11 151
15666.29 134
15667.48 140
15668.66 135
15669.84 105
15671.03 142
15672.21 173
15673.39 139
15674.57 113
15675.76 124
15676.94 139
15678.12 144
15679.31 120
15680.49 119
15681.67 137
15682.86 127
15684.04 126
15685.22 95
15686.41 116
15687.59 134
15688.77 132
15689.96 116
15691.14 130
15692.32 120
15693.51 110
15694.69 134
15695.88 145
15697.06 129
15698.24 121
15699.43 132
15700.61 162
15701.80 154
15702.98 144
15704.16 150
15705.35 130
15706.53 119
15707.72 135
15708.90 133
15710.09 135
15711.27 156
15712.45 136
15713.64 125
15714.82 126
15716.01 137
15717.19 137
15718.38 161
15719.56 157
15720.75 135
15721.93 136
15723.12 142
15724.30 144
15725.49 142
15726.67 141
15727.86 132
15729.04 131
15730.23 111
15731.41 115
15732.60 135
15733.78 126
15734.97 129
15736.15 140
15737.34 125
15738.52 116
15739.71 146
15740.89 112
15742.08 111
15743.27 132
15744.45 136
15745.64 109
15746.82 120
15748.01 128
15749.19 121
15750.38 130
15751.57 116
15752.75 109
15753.94 107
15755.12 147
15756.31 139
15757.50 152
15758.68 123
15759.87 143
15761.05 139
15762.24 128
15763.43 117
15764.61 105
15765.80 123
15766.99 129
15768.17 132
15769.36 108
15770.55 136
15771.73 138
15772.92 147
15774.11 122
15775.29 132
15776.48 132
15777.67 133
15778.85 109
15780.04 124
15781.23 109
15782.42 137
15783.60 162
15784.79 129
15785.98 128
15787.16 139
15788.35 143
15789.54 124
15790.73 126
15791.91 149
15793.10 144
15794.29 123
15795.48 136
15796.66 137
15797.85 141
15799.04 152
15800.23 135
15801.41 123
15802.60 133
15803.79 141
15804.98 157
15806.17 125
15807.35 117
15808.54 107
15809.73 123
15810.92 136
15812.11 103
15813.30 119
15814.48 118
15815.67 120
15816.86 127
15818.05 153
15819.24 127
15820.43 141
15821.61 148
15822.80 144
15823.99 121
15825.18 106
15826.37 131
15827.56 113
15828.75 133
15829.94 118
15831.12 136
15832.31 136
15833.50 131
15834.69 109
15835.88 101
15837.07 121
15838.26 145
15839.45 144
15840.64 123
15841.83 116
15843.02 137
15844.21 109
15845.39 102
15846.58 127
15847.77 122
15848.96 121
15850.15 117
15851.34 133
15852.53 115
15853.72 130
15854.91 104
15856.10 133
15857.29 152
15858.48 138
15859.67 137
15860.86 130
15862.05 124
15863.24 125
15864.43 140
15865.62 122
15866.81 113
15868.00 114
15869.19 136
15870.38 118
15871.57 113
15872.76 129
15873.96 105
15875.15 91
15876.34 127
15877.53 145
15878.72 124
15879.91 116
15881.10 116
15882.29 123
15883.48 123
15884.67 116
15885.86 106
15887.05 130
15888.25 113
15889.44 105
15890.63 141
15891.82 133
15893.01 120
15894.20 105
15895.39 122
15896.58 105
15897.78 136
15898.97 138
15900.16 109
15901.35 111
15902.54 109
15903.73 132
15904.92 115
15906.12 127
15907.31 92
15908.50 103
15909.69 116
15910.88 104
15912.08 89
15913.27 90
15914.46 106
15915.65 96
15916.84 121
15918.04 120
15919.23 100
15920.42 116
15921.61 124
15922.81 101
15924.00 126
15925.19 115
15926.38 135
15927.58 129
15928.77 114
15929.96 115
15931.15 110
15932.35 101
15933.54 102
15934.73 124
15935.92 111
15937.12 132
15938.31 112
15939.50 114
15940.70 113
15941.89 113
15943.08 146
15944.28 101
15945.47 93
15946.66 87
15947.86 119
15949.05 126
15950.24 116
15951.44 108
15952.63 98
15953.82 127
15955.02 121
15956.21 128
15957.40 107
15958.60 107
15959.79 112
15960.99 109
15962.18 119
15963.37 112
15964.57 135
15965.76 133
15966.96 120
15968.15 134
15969.34 122
15970.54 127
15971.73 117
15972.93 114
15974.12 113
15975.31 148
15976.51 164
15977.70 137
15978.90 106
15980.09 125
15981.29 115
15982.48 137
15983.68 119
15984.87 119
15986.07 92
15987.26 106
15988.46 99
15989.65 111
15990.85 106
15992.04 116
15993.24 120
15994.43 127
15995.63 99
15996.82 105
15998.02 127
15999.21 120
16000.41 110
16001.60 108
16002.80 111
16003.99 116
16005.19 97
16006.38 120
16007.58 111
16008.77 105
16009.97 112
16011.17 130
16012.36 98
16013.56 112
16014.75 109
16015.95 116
16017.14 114
16018.34 100
16019.54 119
16020.73 114
16021.93 110
16023.13 129
16024.32 97
16025.52 120
16026.71 124
16027.91 116
16029.11 125
16030.30 113
16031.50 111
16032.70 123
16033.89 112
16035.09 112
16036.29 110
16037.48 104
16038.68 84
16039.88 100
16041.07 106
16042.27 103
16043.47 104
16044.66 119
16045.86 100
16047.06 103
16048.25 121
16049.45 120
16050.65 127
16051.85 79
16053.04 110
16054.24 89
16055.44 102
16056.64 122
16057.83 105
16059.03 124
16060.23 108
16061.43 113
16062.62 110
16063.82 110
16065.02 120
16066.22 113
16067.41 109
16068.61 123
16069.81 98
16071.01 104
16072.21 105
16073.40 103
16074.60 88
16075.80 90
16077.00 106
16078.20 105
16079.39 110
16080.59 114
16081.79 108
16082.99 105
16084.19 114
16085.39 127
16086.58 111
16087.78 119
16088.98 100
16090.18 126
16091.38 139
16092.58 131
16093.78 121
16094.98 93
16096.17 105
16097.37 108
16098.57 104
16099.77 103
16100.97 103
16102.17 93
16103.37 99
16104.57 114
16105.77 123
16106.97 115
16108.17 100
16109.36 83
16110.56 107
16111.76 106
16112.96 120
16114.16 130
16115.36 124
16116.56 94
16117.76 123
16118.96 110
16120.16 129
16121.36 127
16122.56 108
16123.76 98
16124.96 143
16126.16 136
16127.36 116
16128.56 114
16129.76 125
16130.96 130
16132.16 113
16133.36 104
16134.56 101
16135.76 103
16136.96 136
16138.16 108
16139.36 112
16140.56 104
16141.76 116
16142.97 106
16144.17 99
16145.37 125
16146.57 104
16147.77 110
16148.97 105
16150.17 105
16151.37 93
16152.57 89
16153.77 109
16154.97 94
16156.18 93
16157.38 95
16158.58 126
16159.78 109
16160.98 118
16162.18 123
16163.38 132
16164.58 113
16165.79 115
16166.99 103
16168.19 82
16169.39 109
16170.59 131
16171.79 103
16173.00 105
16174.20 90
16175.40 118
16176.60 106
16177.80 91
16179.01 120
16180.21 123
16181.41 98
16182.61 113
16183.81 123
16185.02 111
16186.22 97
16187.42 85
16188.62 81
16189.82 103
16191.03 117
16192.23 100
16193.43 102
16194.63 112
16195.84 112
16197.04 103
16198.24 113
16199.45 130
16200.65 99
16201.85 88
16203.05 79
16204.26 100
16205.46 92
16206.66 113
16207.87 101
16209.07 96
16210.27 107
16211.48 135
16212.68 131
16213.88 116
16215.08 106
16216.29 113
16217.49 110
16218.70 103
16219.90 104
16221.10 105
16222.31 93
16223.51 108
16224.71 100
16225.92 109
16227.12 127
16228.32 106
16229.53 124
16230.73 118
16231.94 113
16233.14 115
16234.34 98
16235.55 106
16236.75 107
16237.96 120
16239.16 87
16240.36 95
16241.57 101
16242.77 117
16243.98 114
16245.18 122
16246.39 112
16247.59 96
16248.80 111
16250.00 84
16251.21 111
16252.41 97
16253.61 105
16254.82 113
16256.02 122
16257.23 104
16258.43 105
16259.64 119
16260.84 117
16262.05 117
16263.25 105
16264.46 100
16265.66 119
16266.87 111
16268.08 124
16269.28 91
16270.49 125
16271.69 109
16272.90 110
16274.10 98
16275.31 93
16276.51 111
16277.72 107
16278.92 93
16280.13 101
16281.34 141
16282.54 143
16283.75 130
16284.95 123
16286.16 114
16287.37 115
16288.57 114
16289.78 116
16290.98 131
16292.19 127
16293.40 121
16294.60 82
16295.81 78
16297.02 118
16298.22 110
16299.43 98
16300.63 91
16301.84 125
16303.05 144
16304.25 143
16305.46 138
16306.67 146
16307.87 114
16309.08 128
16310.29 105
16311.50 117
16312.70 117
16313.91 118
16315.12 118
16316.32 129
16317.53 111
16318.74 112
16319.94 129
16321.15 123
16322.36 117
16323.57 131
16324.77 101
16325.98 115
16327.19 133
16328.40 114
16329.60 104
16330.81 90
16332.02 124
16333.23 151
16334.43 100
16335.64 95
16336.85 97
16338.06 129
16339.27 96
16340.47 122
16341.68 106
16342.89 101
16344.10 99
16345.31 134
16346.51 147
16347.72 110
16348.93 101
16350.14 90
16351.35 102
16352.56 113
16353.77 95
16354.97 91
16356.18 104
16357.39 126
16358.60 104
16359.81 90
16361.02 126
16362.23 140
16363.43 96
16364.64 99
16365.85 106
16367.06 75
16368.27 107
16369.48 99
16370.69 94
16371.90 94
16373.11 119
16374.32 108
16375.53 103
16376.73 111
16377.94 89
16379.15 117
16380.36 114
16381.57 92
16382.78 113
16383.99 102
16385.20 105
16386.41 89
16387.62 107
16388.83 118
16390.04 98
16391.25 99
16392.46 96
16393.67 108
16394.88 107
16396.09 126
16397.30 111
16398.51 104
16399.72 105
16400.93 107
16402.14 117
16403.35 124
16404.56 153
16405.77 104
16406.98 101
16408.19 92
16409.40 96
16410.61 111
16411.82 131
16413.04 121
16414.25 101
16415.46 115
16416.67 128
16417.88 98
16419.09 97
16420.30 131
16421.51 102
16422.72 110
16423.93 98
16425.14 103
16426.36 112
16427.57 109
16428.78 108
16429.99 101
16431.20 110
16432.41 110
16433.62 106
16434.83 98
16436.05 103
16437.26 117
16438.47 127
16439.68 108
16440.89 100
16442.10 105
16443.32 101
16444.53 114
16445.74 90
16446.95 90
16448.16 91
16449.38 102
16450.59 117
16451.80 91
16453.01 107
16454.22 105
16455.44 105
16456.65 109
16457.86 100
16459.07 89
16460.29 97
16461.50 117
16462.71 116
16463.92 115
16465.14 115
16466.35 89
16467.56 106
16468.77 97
16469.99 111
16471.20 91
16472.41 92
16473.63 86
16474.84 108
16476.05 93
16477.26 76
16478.48 93
16479.69 114
16480.90 118
16482.12 107
16483.33 95
16484.54 110
16485.76 82
16486.97 83
16488.18 106
16489.40 88
16490.61 89
16491.82 100
16493.04 115
16494.25 110
16495.47 112
16496.68 107
16497.89 81
16499.11 98
16500.32 109
16501.53 101
16502.75 90
16503.96 117
16505.18 96
16506.39 97
16507.61 90
16508.82 92
16510.03 85
16511.25 102
16512.46 107
16513.68 106
16514.89 99
16516.11 99
16517.32 85
16518.53 94
16519.75 92
16520.96 87
16522.18 87
16523.39 101
16524.61 122
16525.82 70
16527.04 110
16528.25 87
16529.47 98
16530.68 84
16531.90 90
16533.11 90
16534.33 91
16535.54 102
16536.76 92
16537.97 98
16539.19 91
16540.40 102
16541.62 103
16542.84 106
16544.05 115
16545.27 121
16546.48 89
16547.70 96
16548.91 108
16550.13 95
16551.35 89
16552.56 95
16553.78 103
16554.99 101
16556.21 108
16557.42 93
16558.64 98
16559.86 98
16561.07 107
16562.29 83
16563.51 121
16564.72 119
16565.94 109
16567.15 93
16568.37 92
16569.59 99
16570.80 91
16572.02 87
16573.24 112
16574.45 89
16575.67 95
16576.89 113
16578.10 90
16579.32 101
16580.54 89
16581.75 101
16582.97 129
16584.19 121
16585.41 88
16586.62 104
16587.84 99
16589.06 114
16590.27 122
16591.49 86
16592.71 96
16593.93 105
16595.14 94
16596.36 90
16597.58 88
16598.80 110
16600.01 97
16601.23 115
16602.45 90
16603.67 99
16604.88 89
16606.10 99
16607.32 102
16608.54 102
16609.76 117
16610.97 100
16612.19 96
16613.41 106
16614.63 125
16615.85 112
16617.06 102
16618.28 114
16619.50 111
16620.72 85
16621.94 84
16623.16 85
16624.37 89
16625.59 113
16626.81 97
16628.03 84
16629.25 95
16630.47 120
16631.69 107
16632.90 92
16634.12 126
16635.34 130
16636.56 123
16637.78 95
16639.00 97
16640.22 101
16641.44 91
16642.66 106
16643.88 94
16645.09 101
16646.31 114
16647.53 102
16648.75 82
16649.97 89
16651.19 92
16652.41 98
16653.63 102
16654.85 95
16656.07 84
16657.29 123
16658.51 94
16659.73 88
16660.95 108
16662.17 78
16663.39 98
16664.61 95
16665.83 94
16667.05 88
16668.27 89
16669.49 91
16670.71 98
16671.93 114
16673.15 108
16674.37 102
16675.59 105
16676.81 95
16678.03 88
16679.25 97
16680.47 96
16681.69 98
16682.91 89
16684.13 93
16685.35 101
16686.58 105
16687.80 115
16689.02 99
16690.24 111
16691.46 94
16692.68 109
16693.90 98
16695.12 99
16696.34 104
16697.56 98
16698.79 100
16700.01 83
16701.23 89
16702.45 106
16703.67 92
16704.89 99
16706.11 79
16707.34 85
16708.56 103
16709.78 90
16711.00 97
16712.22 98
16713.44 85
16714.67 112
16715.89 89
16717.11 100
16718.33 82
16719.55 85
16720.78 89
16722.00 91
16723.22 90
16724.44 104
16725.66 116
16726.89 92
16728.11 118
16729.33 85
16730.55 101
16731.78 105
16733.00 92
16734.22 99
16735.44 123
16736.67 113
16737.89 113
16739.11 99
16740.33 93
16741.56 74
16742.78 97
16744.00 111
16745.22 117
16746.45 82
16747.67 82
16748.89 82
16750.12 84
16751.34 98
16752.56 116
16753.79 107
16755.01 108
16756.23 94
16757.46 93
16758.68 112
16759.90 106
16761.13 108
16762.35 102
16763.57 105
16764.80 93
16766.02 83
16767.24 99
16768.47 96
16769.69 98
16770.92 67
16772.14 97
16773.36 107
16774.59 102
16775.81 86
16777.04 90
16778.26 83
16779.48 108
16780.71 115
16781.93 88
16783.16 104
16784.38 107
16785.61 95
16786.83 134
16788.05 92
16789.28 96
16790.50 80
16791.73 101
16792.95 111
16794.18 97
16795.40 102
16796.63 98
16797.85 91
16799.08 97
16800.30 95
16801.53 115
16802.75 85
16803.98 84
16805.20 101
16806.43 85
16807.65 83
16808.88 101
16810.10 101
16811.33 88
16812.55 106
16813.78 112
16815.00 105
16816.23 84
16817.46 110
16818.68 95
16819.91 106
16821.13 96
16822.36 108
16823.58 73
16824.81 87
16826.04 104
16827.26 83
16828.49 86
16829.71 96
16830.94 79
16832.17 84
16833.39 83
16834.62 86
16835.84 94
16837.07 99
16838.30 101
16839.52 94
16840.75 93
16841.98 112
16843.20 87
16844.43 95
16845.66 86
16846.88 103
16848.11 92
16849.34 83
16850.56 89
16851.79 95
16853.02 98
16854.24 90
16855.47 81
16856.70 104
16857.92 114
16859.15 133
16860.38 100
16861.61 88
16862.83 109
16864.06 101
16865.29 95
16866.52 79
16867.74 106
16868.97 102
16870.20 90
16871.42 82
16872.65 96
16873.88 105
16875.11 91
16876.34 87
16877.56 89
16878.79 95
16880.02 110
16881.25 103
16882.47 96
16883.70 105
16884.93 114
16886.16 105
16887.39 119
16888.62 84
16889.84 114
16891.07 124
16892.30 106
16893.53 93
16894.76 70
16895.98 83
16897.21 108
16898.44 117
16899.67 100
16900.90 91
16902.13 87
16903.36 105
16904.59 105
16905.81 80
16907.04 96
16908.27 97
16909.50 104
16910.73 93
16911.96 93
16913.19 95
16914.42 93
16915.65 80
16916.88 67
16918.10 74
16919.33 107
16920.56 106
16921.79 91
16923.02 105
16924.25 102
16925.48 96
16926.71 109
16927.94 109
16929.17 110
16930.40 82
16931.63 97
16932.86 110
16934.09 101
16935.32 97
16936.55 89
16937.78 91
16939.01 73
16940.24 101
16941.47 101
16942.70 113
16943.93 114
16945.16 80
16946.39 77
16947.62 93
16948.85 97
16950.08 85
16951.31 88
16952.54 86
16953.77 100
16955.00 120
16956.23 104
16957.46 97
16958.69 99
16959.93 93
16961.16 101
16962.39 97
16963.62 82
16964.85 98
16966.08 90
16967.31 108
16968.54 102
16969.77 111
16971.00 111
16972.24 97
16973.47 102
16974.70 77
16975.93 75
16977.16 96
16978.39 97
16979.62 81
16980.85 118
16982.09 88
16983.32 88
16984.55 103
16985.78 90
16987.01 95
16988.24 94
16989.48 103
16990.71 94
16991.94 73
16993.17 94
16994.40 114
16995.64 126
16996.87 91
16998.10 77
16999.33 72
17000.57 84
17001.80 106
17003.03 110
17004.26 102
17005.49 91
17006.73 85
17007.96 108
17009.19 101
17010.42 92
17011.66 95
17012.89 93
17014.12 109
17015.36 102
17016.59 95
17017.82 88
17019.05 102
17020.29 102
17021.52 90
17022.75 103
17023.99 79
17025.22 115
17026.45 78
17027.69 77
17028.92 84
17030.15 84
17031.39 90
17032.62 99
17033.85 97
17035.09 131
17036.32 118
17037.55 77
17038.79 99
17040.02 90
17041.25 93
17042.49 80
17043.72 82
17044.96 77
17046.19 100
17047.42 77
17048.66 100
17049.89 109
17051.13 77
17052.36 109
17053.59 95
17054.83 85
17056.06 93
17057.30 111
17058.53 89
17059.77 96
17061.00 76
17062.23 93
17063.47 110
17064.70 91
17065.94 113
17067.17 90
17068.41 97
17069.64 100
17070.88 102
17072.11 86
17073.35 91
17074.58 106
17075.82 96
17077.05 81
17078.29 86
17079.52 88
17080.76 85
17081.99 82
17083.23 103
17084.46 89
17085.70 76
17086.93 94
17088.17 105
17089.40 99
17090.64 100
17091.88 93
17093.11 82
17094.35 90
17095.58 110
17096.82 77
17098.05 89
17099.29 97
17100.53 91
17101.76 101
17103.00 90
17104.23 102
17105.47 102
17106.71 84
17107.94 81
17109.18 91
17110.41 106
17111.65 94
17112.89 109
17114.12 93
17115.36 85
17116.60 76
17117.83 106
17119.07 95
17120.31 89
17121.54 110
17122.78 101
17124.02 85
17125.25 76
17126.49 85
17127.73 78
17128.96 94
17130.20 89
17131.44 92
17132.67 91
17133.91 83
17135.15 104
17136.39 86
17137.62 94
17138.86 102
17140.10 109
17141.33 98
17142.57 101
17143.81 109
17145.05 70
17146.28 76
17147.52 74
17148.76 94
17150.00 115
17151.24 74
17152.47 97
17153.71 70
17154.95 85
17156.19 75
17157.42 75
17158.66 75
17159.90 86
17161.14 97
17162.38 96
17163.61 109
17164.85 81
17166.09 81
17167.33 111
17168.57 107
17169.81 89
17171.04 72
17172.28 84
17173.52 123
17174.76 101
17176.00 82
17177.24 99
17178.48 91
17179.72 89
17180.95 102
17182.19 74
17183.43 78
17184.67 95
17185.91 79
17187.15 86
17188.39 88
17189.63 79
17190.87 83
17192.10 90
17193.34 85
17194.58 77
17195.82 92
17197.06 81
17198.30 90
17199.54 129
17200.78 66
17202.02 78
17203.26 86
17204.50 92
17205.74 87
17206.98 83
17208.22 78
17209.46 103
17210.70 87
17211.94 93
17213.18 92
17214.42 87
17215.66 88
17216.90 94
17218.14 90
17219.38 99
17220.62 97
17221.86 90
17223.10 87
17224.34 92
17225.58 81
17226.82 83
17228.06 98
17229.30 93
17230.54 80
17231.78 86
17233.02 75
17234.26 101
17235.50 88
17236.75 114
17237.99 81
17239.23 85
17240.47 89
17241.71 88
17242.95 89
17244.19 86
17245.43 77
17246.67 93
17247.92 85
17249.16 88
17250.40 83
17251.64 85
17252.88 88
17254.12 88
17255.36 80
17256.60 96
17257.85 84
17259.09 79
17260.33 92
17261.57 72
17262.81 82
17264.05 79
17265.30 91
17266.54 87
17267.78 98
17269.02 97
17270.26 94
17271.51 108
17272.75 85
17273.99 79
17275.23 88
17276.48 85
17277.72 83
17278.96 70
17280.20 70
17281.44 81
17282.69 104
17283.93 80
17285.17 82
17286.41 78
17287.66 82
17288.90 99
17290.14 100
17291.39 77
17292.63 98
17293.87 97
17295.11 91
17296.36 82
17297.60 91
17298.84 90
17300.09 89
17301.33 78
17302.57 91
17303.82 65
17305.06 85
17306.30 96
17307.55 72
17308.79 76
17310.03 78
17311.28 103
17312.52 97
17313.76 90
17315.01 80
17316.25 70
17317.49 87
17318.74 81
17319.98 94
17321.23 93
17322.47 85
17323.71 97
17324.96 88
17326.20 81
17327.45 69
17328.69 101
17329.93 87
17331.18 99
17332.42 75
17333.67 92
17334.91 135
17336.16 90
17337.40 81
17338.64 92
17339.89 99
17341.13 86
17342.38 88
17343.62 79
17344.87 94
17346.11 107
17347.36 104
17348.60 107
17349.85 99
17351.09 91
17352.34 77
17353.58 69
17354.83 76
17356.07 92
17357.32 81
17358.56 88
17359.81 71
17361.05 91
17362.30 101
17363.54 87
17364.79 83
17366.03 87
17367.28 86
17368.53 80
17369.77 68
17371.02 78
17372.26 72
17373.51 78
17374.75 83
17376.00 99
17377.25 93
17378.49 95
17379.74 99
17380.98 83
17382.23 107
17383.48 80
17384.72 83
17385.97 95
17387.21 115
17388.46 89
17389.71 93
17390.95 106
17392.20 84
17393.45 89
17394.69 85
17395.94 92
17397.19 82
17398.43 79
17399.68 76
17400.93 87
17402.17 88
17403.42 71
17404.67 92
17405.91 90
17407.16 91
17408.41 82
17409.65 74
17410.90 90
17412.15 94
17413.40 86
17414.64 94
17415.89 79
17417.14 99
17418.39 97
17419.63 87
17420.88 99
17422.13 94
17423.38 102
17424.62 110
17425.87 86
17427.12 119
17428.37 83
17429.61 120
17430.86 105
17432.11 85
17433.36 87
17434.60 102
17435.85 107
17437.10 96
17438.35 95
17439.60 85
17440.85 96
17442.09 117
17443.34 110
17444.59 80
17445.84 104
17447.09 85
17448.34 98
17449.58 89
17450.83 77
17452.08 115
17453.33 80
17454.58 76
17455.83 88
17457.08 72
17458.32 73
17459.57 79
17460.82 110
17462.07 102
17463.32 79
17464.57 81
17465.82 85
17467.07 89
17468.32 94
17469.57 83
17470.81 101
17472.06 88
17473.31 82
17474.56 70
17475.81 104
17477.06 95
17478.31 80
17479.56 92
17480.81 81
17482.06 77
17483.31 82
17484.56 76
17485.81 85
17487.06 90
17488.31 101
17489.56 83
17490.81 88
17492.06 97
17493.31 90
17494.56 91
17495.81 76
17497.06 90
17498.31 102
17499.56 82
17500.81 94
17502.06 108
17503.31 91
17504.56 70
17505.81 85
17507.06 99
17508.31 77
17509.56 75
17510.81 75
17512.06 75
17513.32 81
17514.57 102
17515.82 101
17517.07 89
17518.32 86
17519.57 98
17520.82 83
17522.07 92
17523.32 69
17524.57 88
17525.83 87
17527.08 78
17528.33 85
17529.58 78
17530.83 85
17532.08 87
17533.33 86
17534.59 89
17535.84 86
17537.09 94
17538.34 92
17539.59 78
17540.84 68
17542.10 82
17543.35 68
17544.60 104
17545.85 104
17547.10 63
17548.36 87
17549.61 82
17550.86 72
17552.11 103
17553.36 96
17554.62 91
17555.87 95
17557.12 98
17558.37 83
17559.63 94
17560.88 76
17562.13 71
17563.38 110
17564.64 90
17565.89 73
17567.14 75
17568.39 75
17569.65 85
17570.90 84
17572.15 103
17573.41 70
17574.66 90
17575.91 81
17577.16 83
17578.42 105
17579.67 110
17580.92 88
17582.18 83
17583.43 68
17584.68 88
17585.94 83
17587.19 84
17588.44 95
17589.70 93
17590.95 66
17592.20 73
17593.46 83
17594.71 91
17595.97 80
17597.22 87
17598.47 104
17599.73 85
17600.98 81
17602.23 115
17603.49 107
17604.74 83
17606.00 62
17607.25 79
17608.51 96
17609.76 61
17611.01 87
17612.27 87
17613.52 79
17614.78 81
17616.03 94
17617.29 69
17618.54 82
17619.79 109
17621.05 125
17622.30 79
17623.56 76
17624.81 90
17626.07 58
17627.32 73
17628.58 71
17629.83 78
17631.09 88
17632.34 99
17633.60 87
17634.85 74
17636.11 74
17637.36 85
17638.62 80
17639.87 76
17641.13 92
17642.39 88
17643.64 110
17644.90 75
17646.15 82
17647.41 85
17648.66 99
17649.92 93
17651.17 82
17652.43 82
17653.69 77
17654.94 102
17656.20 104
17657.45 73
17658.71 90
17659.97 75
17661.22 76
17662.48 74
17663.73 101
17664.99 86
17666.25 67
17667.50 84
17668.76 98
17670.02 78
17671.27 92
17672.53 73
17673.78 70
17675.04 84
17676.30 89
17677.55 78
17678.81 87
17680.07 77
17681.32 88
17682.58 86
17683.84 60
17685.10 79
17686.35 83
17687.61 83
17688.87 93
17690.12 84
17691.38 83
17692.64 75
17693.89 91
17695.15 89
17696.41 82
17697.67 88
17698.92 66
17700.18 77
17701.44 91
17702.70 78
17703.95 78
17705.21 70
17706.47 76
17707.73 58
17708.98 58
17710.24 79
17711.50 74
17712.76 77
17714.02 88
17715.27 69
17716.53 87
17717.79 79
17719.05 73
17720.31 96
17721.57 71
17722.82 73
17724.08 80
17725.34 74
17726.60 109
17727.86 84
17729.12 79
17730.37 87
17731.63 63
17732.89 71
17734.15 94
17735.41 93
17736.67 62
17737.93 88
17739.18 77
17740.44 66
17741.70 102
17742.96 79
17744.22 81
17745.48 70
17746.74 95
17748.00 72
17749.26 86
17750.52 80
17751.78 75
17753.04 100
17754.29 80
17755.55 86
17756.81 98
17758.07 78
17759.33 96
17760.59 80
17761.85 86
17763.11 91
17764.37 87
17765.63 74
17766.89 87
17768.15 65
17769.41 71
17770.67 89
17771.93 85
17773.19 80
17774.45 96
17775.71 89
17776.97 97
17778.23 78
17779.49 72
17780.75 72
17782.01 82
17783.27 96
17784.53 71
17785.79 71
17787.05 81
17788.31 66
17789.58 77
17790.84 82
17792.10 74
17793.36 74
17794.62 74
17795.88 90
17797.14 75
17798.40 69
17799.66 79
17800.92 91
17802.18 82
17803.45 82
17804.71 99
17805.97 82
17807.23 81
17808.49 67
17809.75 70
17811.01 72
17812.27 74
17813.54 79
17814.80 85
17816.06 74
17817.32 64
17818.58 88
17819.84 108
17821.11 89
17822.37 97
17823.63 92
17824.89 77
17826.15 71
17827.42 98
17828.68 88
17829.94 98
17831.20 91
17832.46 98
17833.73 80
17834.99 73
17836.25 78
17837.51 112
17838.78 86
17840.04 75
17841.30 96
17842.56 80
17843.83 83
17845.09 91
17846.35 71
17847.61 69
17848.88 84
17850.14 97
17851.40 83
17852.66 68
17853.93 68
17855.19 71
17856.45 82
17857.72 105
17858.98 92
17860.24 87
17861.51 95
17862.77 91
17864.03 60
17865.30 79
17866.56 73
17867.82 71
17869.09 78
17870.35 83
17871.61 83
17872.88 70
17874.14 80
17875.40 82
17876.67 82
17877.93 92
17879.20 90
17880.46 83
17881.72 82
17882.99 64
17884.25 84
17885.52 81
17886.78 87
17888.04 94
17889.31 87
17890.57 67
17891.84 92
17893.10 78
17894.36 66
17895.63 80
17896.89 91
17898.16 76
17899.42 68
17900.69 82
17901.95 82
17903.22 74
17904.48 94
17905.75 75
17907.01 74
17908.28 73
17909.54 66
17910.81 84
17912.07 65
17913.34 88
17914.60 93
17915.87 75
17917.13 78
17918.40 89
17919.66 61
17920.93 81
17922.19 72
17923.46 71
17924.72 71
17925.99 79
17927.25 93
17928.52 84
17929.79 66
17931.05 70
17932.32 94
17933.58 62
17934.85 68
17936.11 69
17937.38 89
17938.65 72
17939.91 73
17941.18 80
17942.44 77
17943.71 83
17944.98 86
17946.24 74
17947.51 77
17948.77 61
17950.04 70
17951.31 89
17952.57 87
17953.84 65
17955.11 78
17956.37 76
17957.64 88
17958.91 78
17960.17 63
17961.44 89
17962.71 88
17963.97 76
17965.24 89
17966.51 75
17967.77 71
17969.04 77
17970.31 62
17971.58 71
17972.84 80
17974.11 75
17975.38 93
17976.64 77
17977.91 87
17979.18 59
17980.45 75
17981.71 100
17982.98 83
17984.25 70
17985.52 64
17986.78 74
17988.05 92
17989.32 90
17990.59 84
17991.86 81
17993.12 80
17994.39 75
17995.66 63
17996.93 82
17998.20 91
17999.46 94
18000.73 65
18002.00 90
18003.27 72
18004.54 71
18005.80 68
18007.07 68
18008.34 82
18009.61 99
18010.88 75
18012.15 92
18013.42 93
18014.68 71
18015.95 66
18017.22 72
18018.49 98
18019.76 78
18021.03 65
18022.30 77
18023.57 79
18024.83 89
18026.10 68
18027.37 81
18028.64 85
18029.91 91
18031.18 70
18032.45 73
18033.72 66
18034.99 63
18036.26 80
18037.53 64
18038.80 75
18040.07 92
18041.34 92
18042.60 88
18043.87 87
18045.14 73
18046.41 77
18047.68 86
18048.95 109
18050.22 75
18051.49 75
18052.76 78
18054.03 71
18055.30 77
18056.57 65
18057.84 95
18059.11 82
18060.38 68
18061.65 71
18062.92 81
18064.20 75
18065.47 80
18066.74 72
18068.01 87
18069.28 80
18070.55 96
18071.82 79
18073.09 61
18074.36 77
18075.63 83
18076.90 90
18078.17 91
18079.44 70
18080.71 63
18081.99 71
18083.26 82
18084.53 77
18085.80 84
18087.07 81
18088.34 90
18089.61 93
18090.88 67
18092.15 70
18093.43 96
18094.70 120
18095.97 92
18097.24 68
18098.51 61
18099.78 77
18101.06 119
18102.33 77
18103.60 87
18104.87 81
18106.14 90
18107.41 63
18108.69 82
18109.96 60
18111.23 89
18112.50 94
18113.77 94
18115.05 85
18116.32 81
18117.59 77
18118.86 89
18120.14 83
18121.41 91
18122.68 86
18123.95 77
18125.23 69
18126.50 71
18127.77 81
18129.04 92
18130.32 67
18131.59 68
18132.86 68
18134.13 71
18135.41 67
18136.68 81
18137.95 73
18139.23 58
18140.50 80
18141.77 84
18143.05 86
18144.32 74
18145.59 71
18146.87 89
18148.14 84
18149.41 72
18150.69 90
18151.96 90
18153.23 79
18154.51 76
18155.78 89
18157.05 60
18158.33 69
18159.60 72
18160.88 65
18162.15 64
18163.42 83
18164.70 74
18165.97 72
18167.24 69
18168.52 58
18169.79 68
18171.07 81
18172.34 49
18173.62 71
18174.89 73
18176.16 72
18177.44 71
18178.71 77
18179.99 73
18181.26 82
18182.54 84
18183.81 84
18185.09 83
18186.36 63
18187.63 61
18188.91 70
18190.18 87
18191.46 79
18192.73 83
18194.01 77
18195.28 65
18196.56 66
18197.83 68
18199.11 60
18200.38 74
18201.66 58
18202.94 94
18204.21 97
18205.49 66
18206.76 83
18208.04 61
18209.31 81
18210.59 78
18211.86 88
18213.14 70
18214.41 74
18215.69 85
18216.97 77
18218.24 76
18219.52 72
18220.79 78
18222.07 85
18223.35 88
18224.62 72
18225.90 86
18227.17 69
18228.45 69
18229.73 63
18231.00 73
18232.28 77
18233.56 68
18234.83 68
18236.11 82
18237.38 80
18238.66 102
18239.94 108
18241.21 104
18242.49 68
18243.77 56
18245.04 77
18246.32 76
18247.60 66
18248.87 72
18250.15 79
18251.43 92
18252.71 79
18253.98 81
18255.26 74
18256.54 95
18257.81 75
18259.09 74
18260.37 65
18261.65 79
18262.92 76
18264.20 90
18265.48 79
18266.76 62
18268.03 72
18269.31 88
18270.59 71
18271.87 76
18273.14 83
18274.42 75
18275.70 80
18276.98 71
18278.26 72
18279.53 73
18280.81 88
18282.09 65
18283.37 86
18284.65 88
18285.92 78
18287.20 76
18288.48 62
18289.76 55
18291.04 82
18292.32 63
18293.59 69
18294.87 68
18296.15 83
18297.43 78
18298.71 69
18299.99 86
18301.27 79
18302.54 70
18303.82 81
18305.10 82
18306.38 69
18307.66 69
18308.94 71
18310.22 84
18311.50 85
18312.78 81
18314.06 77
18315.33 73
18316.61 67
18317.89 59
18319.17 71
18320.45 86
18321.73 87
18323.01 71
18324.29 73
18325.57 69
18326.85 62
18328.13 85
18329.41 89
18330.69 83
18331.97 69
18333.25 84
18334.53 83
18335.81 66
18337.09 67
18338.37 75
18339.65 52
18340.93 76
18342.21 91
18343.49 73
18344.77 56
18346.05 70
18347.33 81
18348.61 83
18349.89 76
18351.17 76
18352.45 78
18353.73 73
18355.01 61
18356.29 58
18357.57 82
18358.85 71
18360.14 67
18361.42 87
18362.70 78
18363.98 61
18365.26 63
18366.54 77
18367.82 76
18369.10 69
18370.38 98
18371.66 77
18372.95 72
18374.23 61
18375.51 70
18376.79 63
18378.07 66
18379.35 79
18380.63 74
18381.92 58
18383.20 69
18384.48 60
18385.76 68
18387.04 64
18388.32 59
18389.61 84
18390.89 66
18392.17 63
18393.45 64
18394.73 77
18396.02 73
18397.30 68
18398.58 63
18399.86 73
18401.14 77
18402.43 83
18403.71 79
18404.99 73
18406.27 88
18407.56 75
18408.84 74
18410.12 65
18411.40 67
18412.69 58
18413.97 77
18415.25 69
18416.53 66
18417.82 56
18419.10 72
18420.38 83
18421.67 64
18422.95 76
18424.23 82
18425.51 76
18426.80 67
18428.08 64
18429.36 69
18430.65 64
18431.93 76
18433.21 70
18434.50 61
18435.78 72
18437.06 79
18438.35 65
18439.63 73
18440.92 68
18442.20 80
18443.48 78
18444.77 68
18446.05 74
18447.33 69
18448.62 61
18449.90 76
18451.19 66
18452.47 85
18453.75 72
18455.04 60
18456.32 74
18457.61 67
18458.89 75
18460.17 82
18461.46 82
18462.74 65
18464.03 56
18465.31 55
18466.60 78
18467.88 73
18469.17 74
18470.45 69
18471.74 66
18473.02 51
18474.30 62
18475.59 75
18476.87 69
18478.16 69
18479.44 59
18480.73 79
18482.01 71
18483.30 77
18484.58 50
18485.87 70
18487.16 67
18488.44 82
18489.73 91
18491.01 68
18492.30 72
18493.58 69
18494.87 79
18496.15 63
18497.44 77
18498.72 81
18500.01 69
18501.30 79
18502.58 62
18503.87 63
18505.15 75
18506.44 75
18507.73 68
18509.01 74
18510.30 72
18511.58 63
18512.87 47
18514.16 76
18515.44 70
18516.73 71
18518.01 64
18519.30 77
18520.59 64
18521.87 69
18523.16 84
18524.45 63
18525.73 64
18527.02 67
18528.31 83
18529.59 67
18530.88 68
18532.17 70
18533.45 70
18534.74 73
18536.03 73
18537.31 68
18538.60 72
18539.89 91
18541.18 83
18542.46 75
18543.75 67
18545.04 74
18546.32 68
18547.61 78
18548.90 82
18550.19 62
18551.47 66
18552.76 74
18554.05 68
18555.34 50
18556.62 88
18557.91 78
18559.20 72
18560.49 75
18561.78 80
18563.06 66
18564.35 61
18565.64 78
18566.93 71
18568.22 55
18569.50 68
18570.79 64
18572.08 58
18573.37 68
18574.66 57
18575.94 90
18577.23 75
18578.52 79
18579.81 46
18581.10 76
18582.39 81
18583.68 67
18584.96 72
18586.25 65
18587.54 58
18588.83 59
18590.12 75
18591.41 68
18592.70 67
18593.99 63
18595.27 69
18596.56 64
18597.85 67
18599.14 69
18600.43 61
18601.72 56
18603.01 55
18604.30 60
18605.59 55
18606.88 64
18608.17 71
18609.46 84
18610.75 72
18612.04 69
18613.33 69
18614.62 54
18615.90 79
18617.19 76
18618.48 64
18619.77 73
18621.06 71
18622.35 50
18623.64 65
18624.93 100
18626.22 74
18627.51 79
18628.80 86
18630.09 78
18631.39 64
18632.68 60
18633.97 82
18635.26 83
18636.55 89
18637.84 75
18639.13 68
18640.42 83
18641.71 92
18643.00 65
18644.29 67
18645.58 75
18646.87 67
18648.16 58
18649.45 68
18650.74 78
18652.04 66
18653.33 91
18654.62 77
18655.91 77
18657.20 59
18658.49 60
18659.78 68
18661.07 76
18662.36 70
18663.66 74
18664.95 74
18666.24 66
18667.53 57
18668.82 72
18670.11 72
18671.41 68
18672.70 66
18673.99 69
18675.28 68
18676.57 57
18677.86 85
18679.16 76
18680.45 81
18681.74 72
18683.03 61
18684.32 80
18685.62 79
18686.91 65
18688.20 90
18689.49 82
18690.79 75
18692.08 65
18693.37 88
18694.66 84
18695.96 81
18697.25 77
18698.54 62
18699.83 47
18701.13 54
18702.42 64
18703.71 68
18705.00 75
18706.30 78
18707.59 91
18708.88 77
18710.18 52
18711.47 67
18712.76 59
18714.05 75
18715.35 73
18716.64 60
18717.93 55
18719.23 59
18720.52 68
18721.81 109
18723.11 76
18724.40 72
18725.69 74
18726.99 88
18728.28 68
18729.58 64
18730.87 75
18732.16 74
18733.46 65
18734.75 67
18736.04 68
18737.34 67
18738.63 66
18739.93 66
18741.22 69
18742.51 82
18743.81 63
18745.10 68
18746.40 69
18747.69 75
18748.99 56
18750.28 59
18751.58 65
18752.87 69
18754.16 83
18755.46 79
18756.75 79
18758.05 89
18759.34 93
18760.64 90
18761.93 74
18763.23 77
18764.52 68
18765.82 85
18767.11 85
18768.41 85
18769.70 57
18771.00 62
18772.29 69
18773.59 69
18774.88 62
18776.18 63
18777.47 51
18778.77 58
18780.06 72
18781.36 72
18782.65 64
18783.95 80
18785.25 62
18786.54 58
18787.84 62
18789.13 67
18790.43 68
18791.72 68
18793.02 54
18794.32 55
18795.61 65
18796.91 77
18798.20 60
18799.50 75
18800.80 76
18802.09 71
18803.39 64
18804.69 63
18805.98 64
18807.28 76
18808.57 67
18809.87 61
18811.17 80
18812.46 72
18813.76 68
18815.06 67
18816.35 67
18817.65 92
18818.95 95
18820.24 76
18821.54 65
18822.84 70
18824.13 73
18825.43 78
18826.73 77
18828.03 75
18829.32 68
18830.62 70
18831.92 59
18833.21 82
18834.51 89
18835.81 53
18837.11 67
18838.40 59
18839.70 81
18841.00 77
18842.30 78
18843.59 70
18844.89 80
18846.19 73
18847.49 57
18848.79 61
18850.08 88
18851.38 73
18852.68 61
18853.98 94
18855.27 65
18856.57 91
18857.87 72
18859.17 58
18860.47 66
18861.77 72
18863.06 77
18864.36 74
18865.66 66
18866.96 74
18868.26 76
18869.56 62
18870.85 72
18872.15 66
18873.45 87
18874.75 76
18876.05 56
18877.35 78
18878.65 71
18879.95 73
18881.24 93
18882.54 60
18883.84 65
18885.14 73
18886.44 61
18887.74 70
18889.04 96
18890.34 79
18891.64 62
18892.94 78
18894.24 69
18895.54 56
18896.84 82
18898.13 81
18899.43 68
18900.73 94
18902.03 76
18903.33 77
18904.63 65
18905.93 54
18907.23 68
18908.53 65
18909.83 60
18911.13 75
18912.43 56
18913.73 85
18915.03 73
18916.33 72
18917.63 72
18918.93 82
18920.23 65
18921.53 65
18922.83 66
18924.13 58
18925.43 78
18926.74 71
18928.04 75
18929.34 71
18930.64 59
18931.94 57
18933.24 54
18934.54 63
18935.84 80
18937.14 62
18938.44 63
18939.74 68
18941.04 76
18942.34 55
18943.65 44
18944.95 63
18946.25 61
18947.55 67
18948.85 54
18950.15 61
18951.45 70
18952.75 75
18954.06 67
18955.36 66
18956.66 61
18957.96 59
18959.26 87
18960.56 78
18961.87 49
18963.17 57
18964.47 74
18965.77 73
18967.07 58
18968.37 64
18969.68 52
18970.98 67
18972.28 52
18973.58 56
18974.88 71
18976.19 70
18977.49 51
18978.79 68
18980.09 53
18981.40 51
18982.70 66
18984.00 52
18985.30 36
18986.61 61
18987.91 59
18989.21 65
18990.51 65
18991.82 84
18993.12 54
18994.42 86
18995.73 61
18997.03 61
18998.33 51
18999.63 92
19000.94 80
19002.24 81
19003.54 67
19004.85 49
19006.15 58
19007.45 64
19008.76 59
19010.06 52
19011.36 50
19012.67 79
19013.97 78
19015.27 69
19016.58 66
19017.88 68
19019.18 57
19020.49 60
19021.79 39
19023.10 67
19024.40 53
19025.70 72
19027.01 64
19028.31 51
19029.62 58
19030.92 84
19032.22 65
19033.53 68
19034.83 61
19036.14 88
19037.44 77
19038.75 63
19040.05 42
19041.35 65
19042.66 79
19043.96 73
19045.27 79
19046.57 52
19047.88 59
19049.18 66
19050.49 71
19051.79 59
19053.10 41
19054.40 61
19055.71 64
19057.01 65
19058.32 45
19059.62 55
19060.93 58
19062.23 80
19063.54 69
19064.84 62
19066.15 69
19067.45 64
19068.76 80
19070.06 75
19071.37 70
19072.67 56
19073.98 86
19075.29 77
19076.59 48
19077.90 90
19079.20 77
19080.51 73
19081.81 72
19083.12 44
19084.43 58
19085.73 74
19087.04 60
19088.34 75
19089.65 70
19090.96 68
19092.26 66
19093.57 66
19094.87 75
19096.18 65
19097.49 51
19098.79 65
19100.10 71
19101.41 86
19102.71 62
19104.02 73
19105.33 84
19106.63 76
19107.94 68
19109.25 59
19110.55 67
19111.86 86
19113.17 59
19114.47 85
19115.78 69
19117.09 57
19118.40 61
19119.70 64
19121.01 57
19122.32 69
19123.62 65
19124.93 57
19126.24 55
19127.55 49
19128.85 65
19130.16 69
19131.47 79
19132.78 79
19134.08 70
19135.39 62
19136.70 63
19138.01 61
19139.32 57
19140.62 53
19141.93 64
19143.24 72
19144.55 62
19145.85 67
19147.16 85
19148.47 65
19149.78 84
19151.09 68
19152.40 69
19153.70 80
19155.01 79
19156.32 66
19157.63 64
19158.94 66
19160.25 71
19161.55 53
19162.86 68
19164.17 82
19165.48 72
19166.79 64
19168.10 68
19169.41 65
19170.72 64
19172.02 58
19173.33 56
19174.64 78
19175.95 76
19177.26 74
19178.57 58
19179.88 54
19181.19 70
19182.50 69
19183.81 56
19185.12 71
19186.43 56
19187.74 49
19189.05 54
19190.35 82
19191.66 56
19192.97 68
19194.28 55
19195.59 59
19196.90 67
19198.21 72
19199.52 62
19200.83 72
19202.14 58
19203.45 65
19204.76 62
19206.07 56
19207.38 75
19208.69 71
19210.00 57
19211.31 56
19212.62 69
19213.93 74
19215.24 62
19216.56 76
19217.87 74
19219.18 80
19220.49 85
19221.80 69
19223.11 67
19224.42 87
19225.73 76
19227.04 54
19228.35 67
19229.66 52
19230.97 58
19232.28 64
19233.60 56
19234.91 54
19236.22 72
19237.53 58
19238.84 61
19240.15 68
19241.46 61
19242.77 70
19244.09 70
19245.40 64
19246.71 60
19248.02 59
19249.33 52
19250.64 75
19251.95 77
19253.27 54
19254.58 70
19255.89 70
19257.20 78
19258.51 62
19259.83 61
19261.14 67
19262.45 62
19263.76 59
19265.07 68
19266.39 55
19267.70 44
19269.01 74
19270.32 61
19271.63 57
19272.95 52
19274.26 72
19275.57 65
19276.88 46
19278.20 47
19279.51 59
19280.82 73
19282.14 61
19283.45 65
19284.76 63
19286.07 69
19287.39 55
19288.70 72
19290.01 63
19291.33 61
19292.64 87
19293.95 83
19295.26 56
19296.58 49
19297.89 75
19299.20 68
19300.52 81
19301.83 61
19303.14 58
19304.46 60
19305.77 74
19307.09 66
19308.40 46
19309.71 53
19311.03 50
19312.34 63
19313.65 75
19314.97 74
19316.28 71
19317.60 73
19318.91 66
19320.22 72
19321.54 47
19322.85 57
19324.17 62
19325.48 69
19326.79 58
19328.11 59
19329.42 63
19330.74 50
19332.05 81
19333.37 64
19334.68 62
19335.99 55
19337.31 60
19338.62 87
19339.94 78
19341.25 58
19342.57 73
19343.88 57
19345.20 53
19346.51 73
19347.83 52
19349.14 58
19350.46 66
19351.77 81
19353.09 54
19354.40 73
19355.72 69
19357.03 73
19358.35 58
19359.66 75
19360.98 63
19362.29 63
19363.61 63
19364.93 62
19366.24 70
19367.56 75
19368.87 64
19370.19 56
19371.50 54
19372.82 73
19374.14 65
19375.45 94
19376.77 68
19378.08 63
19379.40 62
19380.72 69
19382.03 77
19383.35 61
19384.66 68
19385.98 80
19387.30 68
19388.61 72
19389.93 65
19391.25 53
19392.56 62
19393.88 59
19395.20 64
19396.51 54
19397.83 57
19399.15 55
19400.46 58
19401.78 82
19403.10 55
19404.41 75
19405.73 66
19407.05 61
19408.36 60
19409.68 55
19411.00 86
19412.31 70
19413.63 66
19414.95 49
19416.27 50
19417.58 64
19418.90 72
19420.22 53
19421.54 54
19422.85 57
19424.17 55
19425.49 74
19426.81 44
19428.12 46
19429.44 51
19430.76 88
19432.08 68
19433.40 68
19434.71 44
19436.03 58
19437.35 59
19438.67 64
19439.99 49
19441.30 54
19442.62 57
19443.94 71
19445.26 63
19446.58 66
19447.89 65
19449.21 64
19450.53 71
19451.85 56
19453.17 62
19454.49 60
19455.81 55
19457.12 68
19458.44 65
19459.76 64
19461.08 74
19462.40 58
19463.72 60
19465.04 62
19466.36 64
19467.68 57
19468.99 64
19470.31 52
19471.63 51
19472.95 79
19474.27 76
19475.59 54
19476.91 57
19478.23 54
19479.55 64
19480.87 50
19482.19 49
19483.51 63
19484.83 62
19486.15 55
19487.47 41
19488.79 57
19490.11 57
19491.43 64
19492.75 66
19494.07 65
19495.39 59
19496.71 69
19498.03 71
19499.35 69
19500.67 57
19501.99 54
19503.31 59
19504.63 75
19505.95 81
19507.27 53
19508.59 66
19509.91 52
19511.23 56
19512.55 65
19513.87 46
19515.19 51
19516.51 77
19517.83 59
19519.15 49
19520.47 53
19521.79 56
19523.12 64
19524.44 64
19525.76 56
19527.08 67
19528.40 53
19529.72 58
19531.04 65
19532.36 75
19533.68 62
19535.01 56
19536.33 62
19537.65 69
19538.97 61
19540.29 50
19541.61 61
19542.93 47
19544.26 62
19545.58 67
19546.90 53
19548.22 68
19549.54 63
19550.87 48
19552.19 43
19553.51 53
19554.83 53
19556.15 70
19557.47 65
19558.80 59
19560.12 92
19561.44 65
19562.76 52
19564.09 41
19565.41 80
19566.73 80
19568.05 68
19569.38 68
19570.70 59
19572.02 74
19573.34 64
19574.67 67
19575.99 64
19577.31 65
19578.63 70
19579.96 67
19581.28 55
19582.60 58
19583.93 86
19585.25 83
19586.57 61
19587.90 59
19589.22 57
19590.54 70
19591.86 51
19593.19 42
19594.51 35
19595.83 76
19597.16 66
19598.48 55
19599.81 58
19601.13 60
19602.45 72
19603.78 63
19605.10 59
19606.42 58
19607.75 68
19609.07 65
19610.40 43
19611.72 60
19613.04 57
19614.37 54
19615.69 62
19617.02 52
19618.34 49
19619.66 56
19620.99 81
19622.31 69
19623.64 55
19624.96 51
19626.29 74
19627.61 51
19628.93 57
19630.26 56
19631.58 64
19632.91 49
19634.23 40
19635.56 55
19636.88 56
19638.21 59
19639.53 73
19640.86 82
19642.18 64
19643.51 64
19644.83 70
19646.16 84
19647.48 66
19648.81 54
19650.13 61
19651.46 60
19652.78 55
19654.11 50
19655.43 73
19656.76 71
19658.08 84
19659.41 55
19660.74 56
19662.06 62
19663.39 59
19664.71 74
19666.04 67
19667.36 60
19668.69 58
19670.02 71
19671.34 66
19672.67 74
19673.99 58
19675.32 73
19676.65 54
19677.97 60
19679.30 69
19680.63 67
19681.95 80
19683.28 88
19684.60 70
19685.93 52
19687.26 53
19688.58 61
19689.91 59
19691.24 76
19692.56 66
19693.89 58
19695.22 61
19696.54 54
19697.87 59
19699.20 58
19700.52 63
19701.85 65
19703.18 60
19704.51 66
19705.83 74
19707.16 89
19708.49 63
19709.81 85
19711.14 52
19712.47 44
19713.80 46
19715.12 61
19716.45 68
19717.78 45
19719.11 49
19720.43 53
19721.76 59
19723.09 68
19724.42 70
19725.74 51
19727.07 54
19728.40 74
19729.73 63
19731.06 66
19732.38 64
19733.71 66
19735.04 76
19736.37 58
19737.70 72
19739.02 75
19740.35 62
19741.68 58
19743.01 50
19744.34 63
19745.67 57
19747.00 66
19748.32 67
19749.65 74
19750.98 55
19752.31 63
19753.64 54
19754.97 68
19756.30 61
19757.62 66
19758.95 67
19760.28 67
19761.61 67
19762.94 62
19764.27 71
19765.60 67
19766.93 74
19768.26 66
19769.59 78
19770.92 59
19772.25 50
19773.57 59
19774.90 51
19776.23 69
19777.56 53
19778.89 52
19780.22 58
19781.55 67
19782.88 65
19784.21 66
19785.54 72
19786.87 85
19788.20 63
19789.53 63
19790.86 74
19792.19 70
19793.52 70
19794.85 64
19796.18 63
19797.51 57
19798.84 46
19800.17 73
19801.50 58
19802.83 54
19804.16 36
19805.49 52
19806.82 65
19808.16 72
19809.49 69
19810.82 50
19812.15 52
19813.48 73
19814.81 70
19816.14 58
19817.47 66
19818.80 67
19820.13 85
19821.46 75
19822.79 57
19824.13 67
19825.46 83
19826.79 74
19828.12 67
19829.45 55
19830.78 56
19832.11 64
19833.44 64
19834.78 60
19836.11 75
19837.44 52
19838.77 59
19840.10 52
19841.43 64
19842.77 75
19844.10 60
19845.43 69
19846.76 64
19848.09 63
19849.42 63
19850.76 63
19852.09 63
19853.42 75
19854.75 59
19856.09 57
19857.42 52
19858.75 63
19860.08 50
19861.41 64
19862.75 73
19864.08 50
19865.41 47
19866.74 79
19868.08 73
19869.41 60
19870.74 58
19872.08 71
19873.41 47
19874.74 53
19876.07 71
19877.41 54
19878.74 70
19880.07 45
19881.41 56
19882.74 60
19884.07 52
19885.40 72
19886.74 57
19888.07 59
19889.40 56
19890.74 46
19892.07 56
19893.40 60
19894.74 49
19896.07 48
19897.41 61
19898.74 81
19900.07 62
19901.41 58
19902.74 58
19904.07 78
19905.41 60
19906.74 60
19908.08 46
19909.41 53
19910.74 48
19912.08 47
19913.41 57
19914.75 76
19916.08 68
19917.41 63
19918.75 51
19920.08 47
19921.42 59
19922.75 48
19924.09 34
19925.42 42
19926.76 54
19928.09 55
19929.42 53
19930.76 58
19932.09 54
19933.43 48
19934.76 47
19936.10 66
19937.43 64
19938.77 55
19940.10 66
19941.44 66
19942.77 51
19944.11 70
19945.44 60
19946.78 42
19948.11 62
19949.45 53
19950.79 50
19952.12 51
19953.46 47
19954.79 47
19956.13 63
19957.46 62
19958.80 61
19960.13 54
19961.47 59
19962.81 50
19964.14 63
19965.48 58
19966.81 67
19968.15 51
19969.49 74
19970.82 52
19972.16 49
19973.49 50
19974.83 58
19976.17 53
19977.50 60
19978.84 57
19980.18 59
19981.51 82
19982.85 74
19984.18 68
19985.52 69
19986.86 58
19988.19 51
19989.53 66
19990.87 60
19992.20 56
19993.54 58
19994.88 68
19996.21 83
19997.55 61
19998.89 46
20000.23 45
20001.56 54
20002.90 74
20004.24 65
20005.57 56
20006.91 60
20008.25 72
20009.59 71
20010.92 68
20012.26 56
20013.60 67
20014.94 78
20016.27 66
20017.61 64
20018.95 70
20020.29 48
20021.62 57
20022.96 54
20024.30 67
20025.64 47
20026.98 67
20028.31 56
20029.65 45
20030.99 59
20032.33 59
20033.67 62
20035.00 74
20036.34 61
20037.68 64
20039.02 47
20040.36 67
20041.70 63
20043.03 60
20044.37 52
20045.71 55
20047.05 67
20048.39 66
20049.73 64
20051.07 87
20052.41 63
20053.74 56
20055.08 46
20056.42 37
20057.76 54
20059.10 53
20060.44 51
20061.78 45
20063.12 57
20064.46 62
20065.80 73
20067.13 60
20068.47 52
20069.81 53
20071.15 51
20072.49 57
20073.83 49
20075.17 53
20076.51 59
20077.85 58
20079.19 57
20080.53 49
20081.87 69
20083.21 66
20084.55 62
20085.89 53
20087.23 61
20088.57 56
20089.91 49
20091.25 49
20092.59 55
20093.93 64
20095.27 54
20096.61 45
20097.95 46
20099.29 47
20100.63 56
20101.97 61
20103.31 56
20104.65 64
20105.99 59
20107.33 53
20108.67 56
20110.02 56
20111.36 70
20112.70 60
20114.04 66
20115.38 57
20116.72 55
20118.06 60
20119.40 59
20120.74 73
20122.08 54
20123.43 56
20124.77 60
20126.11 54
20127.45 58
20128.79 53
20130.13 49
20131.47 58
20132.81 41
20134.16 56
20135.50 56
20136.84 54
20138.18 69
20139.52 72
20140.86 60
20142.21 50
20143.55 68
20144.89 76
