# Supplementary material for: MALDI-TOF MS typing enables the classification of brewing yeasts of the genus Saccharomyces to major beer styles
Source: PLoS One. 2017 Aug 9;12(8):e0181694. doi: 10.1371/journal.pone.0181694 (PMC5549903; doi:10.1371/journal.pone.0181694)
Supplement: S4 File — The directory includes 90 raw files and was zipped to “.zip”; the folder has three strains with 30 spectra per strain; S1 Text explains the raw files with an example and Table 1 represents the yeast strains used within the experiment. (ZIP) [file pone.0181694.s007.zip › 10-12/30260-210-OG-Ale-Ale-YPG-18h-E-E_2015-07-27_1_0_A1_1.dat]

2000.14 6808
2000.56 6524
2000.98 6152
2001.40 6286
2001.83 6484
2002.25 6339
2002.67 6171
2003.09 5761
2003.51 6210
2003.93 6132
2004.36 5889
2004.78 5923
2005.20 6183
2005.62 6182
2006.05 6348
2006.47 6000
2006.89 6452
2007.31 6642
2007.73 6813
2008.16 6484
2008.58 6634
2009.00 6482
2009.42 6557
2009.85 6245
2010.27 6129
2010.69 6147
2011.12 5829
2011.54 5783
2011.96 5567
2012.38 5775
2012.81 5510
2013.23 5578
2013.65 5739
2014.08 5551
2014.50 5439
2014.92 5755
2015.35 5844
2015.77 5800
2016.19 5746
2016.62 5721
2017.04 6017
2017.46 5640
2017.89 5953
2018.31 6287
2018.73 6333
2019.16 6192
2019.58 6185
2020.00 6247
2020.43 6391
2020.85 6303
2021.27 6264
2021.70 6316
2022.12 5974
2022.55 6099
2022.97 6329
2023.39 5796
2023.82 5770
2024.24 5772
2024.67 5882
2025.09 5769
2025.52 5918
2025.94 5928
2026.36 5521
2026.79 5408
2027.21 5451
2027.64 5816
2028.06 5499
2028.49 5574
2028.91 5711
2029.34 5610
2029.76 5542
2030.19 5363
2030.61 5338
2031.03 5575
2031.46 5771
2031.88 5839
2032.31 5831
2032.73 5769
2033.16 6251
2033.58 5966
2034.01 5988
2034.44 6308
2034.86 6477
2035.29 6348
2035.71 6031
2036.14 6068
2036.56 6216
2036.99 6312
2037.41 6558
2037.84 6446
2038.26 6413
2038.69 6646
2039.12 6498
2039.54 6610
2039.97 6164
2040.39 6118
2040.82 6380
2041.24 6286
2041.67 6005
2042.10 6072
2042.52 5909
2042.95 5534
2043.37 5865
2043.80 5958
2044.23 5891
2044.65 6023
2045.08 6050
2045.51 5941
2045.93 6218
2046.36 6418
2046.79 6309
2047.21 6088
2047.64 5955
2048.07 5980
2048.49 5955
2048.92 5969
2049.35 5785
2049.77 5648
2050.20 5682
2050.63 5898
2051.05 5615
2051.48 5191
2051.91 5698
2052.33 5615
2052.76 5513
2053.19 5390
2053.62 5577
2054.04 5864
2054.47 5732
2054.90 5829
2055.32 5488
2055.75 5370
2056.18 5744
2056.61 5515
2057.03 5952
2057.46 5717
2057.89 5583
2058.32 5326
2058.75 5581
2059.17 5468
2059.60 5502
2060.03 5380
2060.46 5503
2060.88 5364
2061.31 5747
2061.74 6060
2062.17 5835
2062.60 6113
2063.02 6777
2063.45 6553
2063.88 6760
2064.31 6735
2064.74 6783
2065.17 6808
2065.59 6234
2066.02 6110
2066.45 6484
2066.88 6264
2067.31 6244
2067.74 6029
2068.17 6195
2068.60 6258
2069.02 6096
2069.45 5925
2069.88 5727
2070.31 5898
2070.74 5871
2071.17 5676
2071.60 5688
2072.03 5868
2072.46 5760
2072.89 5796
2073.31 5630
2073.74 5936
2074.17 5935
2074.60 6162
2075.03 6260
2075.46 6017
2075.89 6200
2076.32 6426
2076.75 6493
2077.18 6552
2077.61 6156
2078.04 6545
2078.47 6787
2078.90 6548
2079.33 6986
2079.76 6799
2080.19 6815
2080.62 6441
2081.05 6570
2081.48 6486
2081.91 6493
2082.34 6281
2082.77 6129
2083.20 6305
2083.63 6398
2084.06 6122
2084.49 5816
2084.92 5932
2085.35 6258
2085.78 6269
2086.21 6286
2086.64 6106
2087.07 6056
2087.50 5680
2087.94 5686
2088.37 5645
2088.80 5690
2089.23 6082
2089.66 5752
2090.09 5623
2090.52 5565
2090.95 5909
2091.38 6053
2091.81 5770
2092.25 5839
2092.68 5931
2093.11 5860
2093.54 5685
2093.97 5874
2094.40 5695
2094.83 5683
2095.27 5608
2095.70 5657
2096.13 5521
2096.56 5389
2096.99 5402
2097.42 5356
2097.86 5576
2098.29 5358
2098.72 5163
2099.15 5288
2099.58 5616
2100.01 5773
2100.45 5781
2100.88 5510
2101.31 5492
2101.74 5528
2102.18 5858
2102.61 6014
2103.04 5903
2103.47 5752
2103.90 5832
2104.34 5545
2104.77 5430
2105.20 5985
2105.63 5526
2106.07 5796
2106.50 5492
2106.93 5773
2107.37 5803
2107.80 5844
2108.23 5882
2108.66 6092
2109.10 5874
2109.53 5829
2109.96 5636
2110.40 5673
2110.83 5512
2111.26 5450
2111.70 5767
2112.13 5657
2112.56 5678
2113.00 5701
2113.43 5765
2113.86 5523
2114.30 5590
2114.73 5680
2115.16 5510
2115.60 5536
2116.03 5091
2116.46 5017
2116.90 5191
2117.33 5409
2117.77 5632
2118.20 5708
2118.63 5606
2119.07 5571
2119.50 5577
2119.94 5654
2120.37 5577
2120.80 5619
2121.24 5633
2121.67 5403
2122.11 5393
2122.54 5641
2122.97 5638
2123.41 6032
2123.84 5798
2124.28 5820
2124.71 5652
2125.15 5414
2125.58 5508
2126.02 5424
2126.45 5436
2126.89 5730
2127.32 5702
2127.76 5764
2128.19 5820
2128.63 5860
2129.06 5897
2129.50 6095
2129.93 6163
2130.37 5974
2130.80 5795
2131.24 5527
2131.67 5736
2132.11 5924
2132.54 5591
2132.98 5960
2133.41 6265
2133.85 6248
2134.28 6471
2134.72 6701
2135.16 6978
2135.59 6832
2136.03 6963
2136.46 6989
2136.90 6345
2137.33 6348
2137.77 6224
2138.21 6354
2138.64 6134
2139.08 6189
2139.51 6153
2139.95 5746
2140.39 5696
2140.82 5627
2141.26 5597
2141.69 5599
2142.13 5295
2142.57 5098
2143.00 5345
2143.44 5475
2143.88 4888
2144.31 5161
2144.75 5266
2145.19 5513
2145.62 5800
2146.06 5953
2146.50 6059
2146.93 5949
2147.37 6449
2147.81 6458
2148.24 6211
2148.68 6647
2149.12 6913
2149.56 7189
2149.99 7155
2150.43 6783
2150.87 6909
2151.30 7006
2151.74 6772
2152.18 6430
2152.62 6466
2153.05 6246
2153.49 6200
2153.93 6123
2154.37 6117
2154.80 6116
2155.24 5823
2155.68 5857
2156.12 5976
2156.55 5751
2156.99 5861
2157.43 6170
2157.87 5926
2158.31 5642
2158.74 5706
2159.18 5696
2159.62 5647
2160.06 5639
2160.50 5962
2160.93 5692
2161.37 5897
2161.81 5627
2162.25 5517
2162.69 5610
2163.13 5413
2163.57 5786
2164.00 5436
2164.44 5526
2164.88 5795
2165.32 5602
2165.76 5478
2166.20 5558
2166.64 5493
2167.07 5598
2167.51 5945
2167.95 5773
2168.39 5613
2168.83 6018
2169.27 6007
2169.71 5972
2170.15 6077
2170.59 6153
2171.03 6170
2171.47 5902
2171.91 6436
2172.34 6686
2172.78 6854
2173.22 7156
2173.66 6998
2174.10 6921
2174.54 6969
2174.98 7190
2175.42 7183
2175.86 6988
2176.30 6875
2176.74 7093
2177.18 6840
2177.62 6500
2178.06 6376
2178.50 6526
2178.94 5877
2179.38 5604
2179.82 5645
2180.26 5755
2180.70 5931
2181.14 5780
2181.58 5371
2182.02 5725
2182.46 5752
2182.90 5676
2183.34 5769
2183.78 5264
2184.22 5301
2184.67 5230
2185.11 5414
2185.55 5684
2185.99 5944
2186.43 5991
2186.87 6105
2187.31 6258
2187.75 6710
2188.19 6568
2188.63 6419
2189.07 6541
2189.52 6616
2189.96 6456
2190.40 6274
2190.84 6063
2191.28 6171
2191.72 6231
2192.16 6352
2192.60 6222
2193.05 6329
2193.49 5876
2193.93 6119
2194.37 6475
2194.81 6376
2195.25 6391
2195.70 6268
2196.14 6269
2196.58 6334
2197.02 6238
2197.46 5671
2197.91 5870
2198.35 5770
2198.79 5600
2199.23 5775
2199.67 5864
2200.12 5948
2200.56 5636
2201.00 5683
2201.44 5794
2201.89 5752
2202.33 6093
2202.77 5854
2203.21 5426
2203.66 5464
2204.10 5621
2204.54 5704
2204.98 5880
2205.43 5904
2205.87 6085
2206.31 6043
2206.75 5840
2207.20 6143
2207.64 6154
2208.08 6170
2208.53 6246
2208.97 6022
2209.41 5847
2209.86 6041
2210.30 6273
2210.74 6262
2211.19 6196
2211.63 6048
2212.07 6022
2212.52 5826
2212.96 5990
2213.40 5720
2213.85 5786
2214.29 5308
2214.73 5530
2215.18 5554
2215.62 5536
2216.06 5383
2216.51 5079
2216.95 5194
2217.40 5604
2217.84 5592
2218.28 5365
2218.73 5451
2219.17 5678
2219.62 5686
2220.06 5485
2220.51 5828
2220.95 6433
2221.39 6183
2221.84 5678
2222.28 5979
2222.73 6319
2223.17 6064
2223.62 6225
2224.06 6332
2224.51 6528
2224.95 6132
2225.39 6410
2225.84 6422
2226.28 6141
2226.73 6471
2227.17 6405
2227.62 6324
2228.06 6126
2228.51 6407
2228.95 6590
2229.40 6739
2229.84 6155
2230.29 6565
2230.73 6897
2231.18 6923
2231.63 6813
2232.07 6396
2232.52 6685
2232.96 7021
2233.41 6907
2233.85 6869
2234.30 6517
2234.74 6578
2235.19 6539
2235.64 6300
2236.08 6382
2236.53 6032
2236.97 5964
2237.42 6054
2237.87 5950
2238.31 5541
2238.76 5385
2239.20 5521
2239.65 5613
2240.10 5483
2240.54 5421
2240.99 5543
2241.43 5256
2241.88 5335
2242.33 5049
2242.77 5218
2243.22 5401
2243.67 5313
2244.11 5319
2244.56 5309
2245.01 4900
2245.45 5124
2245.90 5422
2246.35 4976
2246.79 5069
2247.24 5254
2247.69 4931
2248.13 5368
2248.58 5209
2249.03 5300
2249.48 5502
2249.92 5407
2250.37 5684
2250.82 5769
2251.27 5522
2251.71 5566
2252.16 5477
2252.61 5435
2253.05 5312
2253.50 5333
2253.95 5254
2254.40 5270
2254.85 5065
2255.29 5344
2255.74 5293
2256.19 5212
2256.64 4942
2257.08 4790
2257.53 5060
2257.98 5514
2258.43 5253
2258.88 5396
2259.32 5356
2259.77 5456
2260.22 5648
2260.67 5806
2261.12 5501
2261.57 5945
2262.01 5928
2262.46 6158
2262.91 6304
2263.36 6114
2263.81 6136
2264.26 5976
2264.71 6123
2265.15 6068
2265.60 6143
2266.05 5979
2266.50 6429
2266.95 6371
2267.40 6079
2267.85 6360
2268.30 6478
2268.75 6492
2269.19 6403
2269.64 6765
2270.09 6772
2270.54 6546
2270.99 6483
2271.44 6362
2271.89 6245
2272.34 6111
2272.79 6270
2273.24 6030
2273.69 5784
2274.14 5741
2274.59 5595
2275.04 5189
2275.49 5251
2275.94 5260
2276.39 5123
2276.84 5360
2277.29 5554
2277.74 5422
2278.19 5268
2278.64 5383
2279.09 5733
2279.54 5161
2279.99 5322
2280.44 5344
2280.89 5587
2281.34 5387
2281.79 5676
2282.24 5471
2282.69 5334
2283.14 5298
2283.59 5471
2284.04 5614
2284.49 5456
2284.94 5314
2285.39 5504
2285.84 5685
2286.29 5832
2286.74 6154
2287.19 6502
2287.65 7019
2288.10 7490
2288.55 7714
2289.00 7878
2289.45 7779
2289.90 8371
2290.35 8483
2290.80 8605
2291.25 8672
2291.71 8465
2292.16 8406
2292.61 8204
2293.06 7955
2293.51 7534
2293.96 7366
2294.41 7420
2294.87 6956
2295.32 6758
2295.77 6253
2296.22 6248
2296.67 6302
2297.12 6216
2297.58 6218
2298.03 5799
2298.48 6252
2298.93 6152
2299.38 5779
2299.84 5721
2300.29 5416
2300.74 5506
2301.19 5309
2301.65 5369
2302.10 5218
2302.55 5362
2303.00 5165
2303.46 5086
2303.91 5469
2304.36 5678
2304.81 5779
2305.27 5759
2305.72 5582
2306.17 5813
2306.62 6326
2307.08 6370
2307.53 6457
2307.98 6944
2308.44 7351
2308.89 7767
2309.34 7625
2309.79 7992
2310.25 7855
2310.70 7717
2311.15 7619
2311.61 7569
2312.06 7296
2312.51 6757
2312.97 6345
2313.42 6164
2313.87 5985
2314.33 5593
2314.78 5760
2315.24 5866
2315.69 5535
2316.14 5535
2316.60 5797
2317.05 6103
2317.50 6084
2317.96 6015
2318.41 6109
2318.87 5715
2319.32 6011
2319.77 5816
2320.23 5888
2320.68 5918
2321.14 5822
2321.59 5861
2322.05 5838
2322.50 5831
2322.95 5892
2323.41 5615
2323.86 6133
2324.32 6329
2324.77 6474
2325.23 6458
2325.68 6541
2326.14 6624
2326.59 6570
2327.05 6689
2327.50 6777
2327.96 6820
2328.41 6659
2328.86 6802
2329.32 6398
2329.78 6708
2330.23 6521
2330.69 6583
2331.14 6276
2331.60 6524
2332.05 6252
2332.51 6269
2332.96 6015
2333.42 5700
2333.87 5799
2334.33 5907
2334.78 5900
2335.24 5754
2335.69 6029
2336.15 5753
2336.61 6358
2337.06 5917
2337.52 6137
2337.97 6039
2338.43 5870
2338.89 6282
2339.34 6238
2339.80 6285
2340.25 6023
2340.71 6024
2341.17 6087
2341.62 5879
2342.08 5769
2342.53 6107
2342.99 5869
2343.45 5837
2343.90 5394
2344.36 5749
2344.82 5890
2345.27 6086
2345.73 6281
2346.19 6245
2346.64 6200
2347.10 5979
2347.56 5859
2348.01 5531
2348.47 5565
2348.93 5884
2349.38 5588
2349.84 5681
2350.30 5509
2350.76 5363
2351.21 5479
2351.67 5380
2352.13 5258
2352.58 5676
2353.04 5721
2353.50 5489
2353.96 5564
2354.41 5602
2354.87 5271
2355.33 5350
2355.79 5517
2356.24 5434
2356.70 5508
2357.16 5769
2357.62 5782
2358.08 5757
2358.53 5703
2358.99 5816
2359.45 5780
2359.91 5948
2360.37 6154
2360.82 5560
2361.28 5817
2361.74 6154
2362.20 5955
2362.66 5916
2363.11 5817
2363.57 6153
2364.03 5956
2364.49 5860
2364.95 5818
2365.41 5549
2365.86 5953
2366.32 5900
2366.78 6040
2367.24 5925
2367.70 5691
2368.16 5822
2368.62 5532
2369.08 5651
2369.54 5395
2369.99 5623
2370.45 5617
2370.91 5773
2371.37 5390
2371.83 5395
2372.29 5406
2372.75 5468
2373.21 5708
2373.67 5542
2374.13 5715
2374.59 5803
2375.05 5995
2375.51 5975
2375.96 6101
2376.42 6141
2376.88 6080
2377.34 5951
2377.80 6081
2378.26 5984
2378.72 5934
2379.18 5727
2379.64 5874
2380.10 5754
2380.56 6126
2381.02 5961
2381.48 5796
2381.94 5655
2382.40 5392
2382.86 5532
2383.32 5497
2383.78 5568
2384.24 5692
2384.70 5419
2385.17 5491
2385.63 5380
2386.09 5105
2386.55 5029
2387.01 5511
2387.47 5589
2387.93 5512
2388.39 5272
2388.85 5647
2389.31 5598
2389.77 5280
2390.23 5310
2390.69 5464
2391.15 5476
2391.62 5156
2392.08 5343
2392.54 5388
2393.00 5271
2393.46 5049
2393.92 5156
2394.38 4995
2394.84 5170
2395.31 5167
2395.77 5171
2396.23 5220
2396.69 4998
2397.15 4949
2397.61 5264
2398.08 5258
2398.54 5099
2399.00 5002
2399.46 4997
2399.92 5184
2400.38 5123
2400.85 4912
2401.31 5093
2401.77 5127
2402.23 5060
2402.69 5417
2403.16 5354
2403.62 5443
2404.08 5418
2404.54 5499
2405.01 5429
2405.47 5507
2405.93 5189
2406.39 5323
2406.86 5346
2407.32 4935
2407.78 5185
2408.24 5089
2408.71 4769
2409.17 4880
2409.63 4962
2410.09 4945
2410.56 4915
2411.02 4775
2411.48 5044
2411.95 4976
2412.41 4951
2412.87 5299
2413.34 5332
2413.80 5339
2414.26 5048
2414.73 5477
2415.19 5732
2415.65 5935
2416.12 6125
2416.58 6160
2417.04 6019
2417.51 6278
2417.97 6336
2418.43 6334
2418.90 6538
2419.36 6406
2419.82 6325
2420.29 6737
2420.75 6432
2421.22 6189
2421.68 6031
2422.14 5871
2422.61 5746
2423.07 5855
2423.54 6022
2424.00 6055
2424.47 5674
2424.93 5842
2425.39 5791
2425.86 5990
2426.32 5644
2426.79 5711
2427.25 5838
2427.72 6000
2428.18 5750
2428.65 5767
2429.11 5695
2429.57 5324
2430.04 5274
2430.50 5501
2430.97 5452
2431.43 5566
2431.90 5640
2432.36 5253
2432.83 5551
2433.29 5597
2433.76 5756
2434.22 5866
2434.69 5858
2435.15 5541
2435.62 5525
2436.09 5668
2436.55 5696
2437.02 6209
2437.48 6309
2437.95 6668
2438.41 6673
2438.88 6701
2439.34 6310
2439.81 6480
2440.28 6589
2440.74 6490
2441.21 6279
2441.67 6535
2442.14 6288
2442.60 5911
2443.07 5923
2443.54 5926
2444.00 5400
2444.47 5311
2444.94 5503
2445.40 5367
2445.87 5284
2446.33 5158
2446.80 5175
2447.27 5068
2447.73 5044
2448.20 5008
2448.67 4852
2449.13 4769
2449.60 4859
2450.07 4989
2450.53 4893
2451.00 4857
2451.47 4913
2451.93 4881
2452.40 4784
2452.87 4639
2453.33 4802
2453.80 4895
2454.27 5020
2454.74 5258
2455.20 5369
2455.67 5255
2456.14 5099
2456.60 4843
2457.07 4975
2457.54 4869
2458.01 5182
2458.47 5147
2458.94 5201
2459.41 5409
2459.88 5047
2460.34 5004
2460.81 5053
2461.28 5014
2461.75 4851
2462.21 5187
2462.68 5239
2463.15 5329
2463.62 5242
2464.09 5296
2464.55 5205
2465.02 5394
2465.49 5711
2465.96 5522
2466.43 5423
2466.90 5296
2467.36 5208
2467.83 4975
2468.30 5081
2468.77 5304
2469.24 4875
2469.71 4772
2470.17 4727
2470.64 4870
2471.11 4821
2471.58 4779
2472.05 4615
2472.52 4583
2472.99 4295
2473.46 4763
2473.93 4792
2474.39 4556
2474.86 4662
2475.33 4647
2475.80 4653
2476.27 4643
2476.74 4645
2477.21 4699
2477.68 5001
2478.15 4997
2478.62 4960
2479.09 4954
2479.56 5036
2480.03 4987
2480.49 4801
2480.96 4661
2481.43 4809
2481.90 4835
2482.37 4880
2482.84 4859
2483.31 4865
2483.78 4984
2484.25 4899
2484.72 5319
2485.19 5020
2485.66 4977
2486.13 5253
2486.60 5438
2487.07 5149
2487.54 5054
2488.01 5058
2488.48 5264
2488.95 5234
2489.43 5101
2489.90 5448
2490.37 5569
2490.84 5480
2491.31 5271
2491.78 5440
2492.25 5443
2492.72 5518
2493.19 5655
2493.66 5637
2494.13 5760
2494.60 5617
2495.07 5667
2495.54 5602
2496.02 5421
2496.49 5561
2496.96 5107
2497.43 5125
2497.90 5123
2498.37 4979
2498.84 4808
2499.31 4738
2499.79 5037
2500.26 4617
2500.73 4605
2501.20 4785
2501.67 4772
2502.14 4596
2502.61 4673
2503.09 5016
2503.56 4829
2504.03 4887
2504.50 5071
2504.97 4884
2505.45 4995
2505.92 5167
2506.39 5451
2506.86 5254
2507.33 5227
2507.81 5275
2508.28 5291
2508.75 5376
2509.22 5600
2509.69 5717
2510.17 5801
2510.64 5959
2511.11 6265
2511.58 6074
2512.06 6061
2512.53 6270
2513.00 6042
2513.47 5802
2513.95 5517
2514.42 5343
2514.89 5230
2515.37 5391
2515.84 5277
2516.31 5433
2516.78 5332
2517.26 5334
2517.73 5371
2518.20 5084
2518.68 5329
2519.15 5356
2519.62 5318
2520.10 5372
2520.57 5019
2521.04 5384
2521.52 5689
2521.99 5199
2522.46 5176
2522.94 5104
2523.41 5297
2523.89 5185
2524.36 5107
2524.83 5381
2525.31 5408
2525.78 5293
2526.25 5177
2526.73 5265
2527.20 4879
2527.68 4935
2528.15 5118
2528.62 5311
2529.10 5118
2529.57 5210
2530.05 5077
2530.52 5361
2531.00 5416
2531.47 4951
2531.94 5218
2532.42 5233
2532.89 5320
2533.37 5375
2533.84 5043
2534.32 5013
2534.79 5319
2535.27 5176
2535.74 5320
2536.22 5224
2536.69 5092
2537.17 5110
2537.64 5556
2538.12 5286
2538.59 5218
2539.07 5088
2539.54 5169
2540.02 5398
2540.49 5047
2540.97 5059
2541.44 4924
2541.92 4900
2542.39 5068
2542.87 5031
2543.34 4958
2543.82 5105
2544.29 5346
2544.77 5441
2545.25 5467
2545.72 5784
2546.20 5881
2546.67 5953
2547.15 6001
2547.62 6232
2548.10 6590
2548.58 6496
2549.05 6080
2549.53 6261
2550.00 6187
2550.48 6130
2550.96 6211
2551.43 6232
2551.91 6390
2552.39 6744
2552.86 6402
2553.34 6544
2553.82 6947
2554.29 6352
2554.77 6251
2555.24 6276
2555.72 6132
2556.20 5762
2556.67 5923
2557.15 5609
2557.63 5927
2558.11 5527
2558.58 5388
2559.06 5373
2559.54 5255
2560.01 5297
2560.49 4759
2560.97 4843
2561.44 4961
2561.92 4800
2562.40 4968
2562.88 4916
2563.35 5067
2563.83 4863
2564.31 4934
2564.79 4635
2565.26 4817
2565.74 4851
2566.22 4505
2566.70 4495
2567.17 4783
2567.65 4573
2568.13 4783
2568.61 4557
2569.09 4750
2569.56 4942
2570.04 4624
2570.52 4602
2571.00 4717
2571.48 4798
2571.95 4356
2572.43 4620
2572.91 4545
2573.39 4678
2573.87 4728
2574.35 4782
2574.82 4635
2575.30 4608
2575.78 4990
2576.26 4821
2576.74 4818
2577.22 4593
2577.70 4628
2578.17 4579
2578.65 4843
2579.13 4913
2579.61 5090
2580.09 5073
2580.57 4866
2581.05 4676
2581.53 4419
2582.01 4618
2582.48 4557
2582.96 4846
2583.44 4848
2583.92 4818
2584.40 5052
2584.88 4751
2585.36 4491
2585.84 4398
2586.32 4744
2586.80 4843
2587.28 5194
2587.76 4999
2588.24 4829
2588.72 4852
2589.20 5307
2589.68 5063
2590.16 4988
2590.64 4774
2591.12 4733
2591.60 4964
2592.08 4985
2592.56 4921
2593.04 4929
2593.52 4757
2594.00 4926
2594.48 4759
2594.96 4834
2595.44 4804
2595.92 4740
2596.40 4705
2596.88 4701
2597.36 4607
2597.84 4643
2598.32 4701
2598.80 4330
2599.28 4413
2599.76 4506
2600.24 4525
2600.72 4625
2601.21 4578
2601.69 4490
2602.17 4446
2602.65 4728
2603.13 4666
2603.61 4746
2604.09 4809
2604.57 5231
2605.05 5115
2605.54 4819
2606.02 4789
2606.50 4919
2606.98 5063
2607.46 4592
2607.94 4846
2608.42 5073
2608.91 4951
2609.39 4988
2609.87 4890
2610.35 5027
2610.83 4940
2611.31 4803
2611.80 4674
2612.28 4765
2612.76 4547
2613.24 4851
2613.72 4841
2614.21 4740
2614.69 4905
2615.17 4629
2615.65 4919
2616.13 5103
2616.62 4910
2617.10 5199
2617.58 5205
2618.06 5153
2618.55 5195
2619.03 5307
2619.51 5100
2619.99 5142
2620.48 5239
2620.96 4751
2621.44 4671
2621.92 4861
2622.41 4928
2622.89 4483
2623.37 4291
2623.86 4627
2624.34 4675
2624.82 4220
2625.31 4438
2625.79 4922
2626.27 4536
2626.75 4513
2627.24 4695
2627.72 4734
2628.20 4826
2628.69 4967
2629.17 5099
2629.66 5066
2630.14 4623
2630.62 4724
2631.11 4725
2631.59 4974
2632.07 4946
2632.56 4746
2633.04 4778
2633.52 5041
2634.01 4777
2634.49 4977
2634.98 4932
2635.46 4989
2635.94 4939
2636.43 4908
2636.91 4970
2637.40 4925
2637.88 4851
2638.37 4982
2638.85 4863
2639.33 5257
2639.82 5222
2640.30 5008
2640.79 5235
2641.27 5401
2641.76 5041
2642.24 4942
2642.73 5151
2643.21 5041
2643.70 4925
2644.18 4693
2644.67 4859
2645.15 4871
2645.64 4997
2646.12 4930
2646.61 5045
2647.09 4903
2647.58 4796
2648.06 4902
2648.55 4761
2649.03 4724
2649.52 4815
2650.00 4862
2650.49 4456
2650.97 4692
2651.46 4546
2651.94 4775
2652.43 4769
2652.92 4469
2653.40 4681
2653.89 4902
2654.37 4538
2654.86 4504
2655.34 4682
2655.83 4886
2656.32 4740
2656.80 4753
2657.29 4907
2657.77 4677
2658.26 4518
2658.75 4497
2659.23 4392
2659.72 4548
2660.21 4309
2660.69 4407
2661.18 4962
2661.66 4850
2662.15 4581
2662.64 4664
2663.12 4819
2663.61 4674
2664.10 4541
2664.58 4446
2665.07 4671
2665.56 4606
2666.04 4719
2666.53 4719
2667.02 4695
2667.50 4612
2667.99 4779
2668.48 4649
2668.97 4503
2669.45 4593
2669.94 4624
2670.43 4996
2670.91 4826
2671.40 4707
2671.89 4679
2672.38 4913
2672.86 4865
2673.35 4945
2673.84 4980
2674.33 5314
2674.81 5320
2675.30 5494
2675.79 5548
2676.28 5409
2676.77 5514
2677.25 5314
2677.74 5070
2678.23 5115
2678.72 5185
2679.21 5112
2679.69 4999
2680.18 5040
2680.67 4973
2681.16 5095
2681.65 5255
2682.13 5074
2682.62 5125
2683.11 4936
2683.60 5412
2684.09 5337
2684.58 5079
2685.07 5041
2685.55 5016
2686.04 5283
2686.53 5118
2687.02 4927
2687.51 5128
2688.00 5071
2688.49 4840
2688.98 4905
2689.46 4827
2689.95 4896
2690.44 4999
2690.93 4743
2691.42 4443
2691.91 4706
2692.40 4656
2692.89 4800
2693.38 4643
2693.87 4485
2694.36 4476
2694.85 4321
2695.34 4337
2695.83 4460
2696.31 4515
2696.80 4443
2697.29 4253
2697.78 4646
2698.27 4754
2698.76 4689
2699.25 4629
2699.74 4583
2700.23 4462
2700.72 4793
2701.21 4891
2701.70 4744
2702.19 4546
2702.68 4707
2703.17 4914
2703.66 5056
2704.15 5155
2704.64 4683
2705.13 4867
2705.63 4942
2706.12 4484
2706.61 4310
2707.10 4309
2707.59 4422
2708.08 4630
2708.57 4710
2709.06 4508
2709.55 4450
2710.04 4724
2710.53 4839
2711.02 4576
2711.51 4520
2712.01 4764
2712.50 4915
2712.99 4886
2713.48 4511
2713.97 4519
2714.46 4577
2714.95 4427
2715.44 4529
2715.93 4778
2716.43 4436
2716.92 4337
2717.41 4382
2717.90 4407
2718.39 4713
2718.88 4784
2719.38 4425
2719.87 4241
2720.36 4906
2720.85 4864
2721.34 4745
2721.83 5037
2722.33 4850
2722.82 4756
2723.31 4892
2723.80 4636
2724.30 4782
2724.79 4532
2725.28 4463
2725.77 4369
2726.26 4479
2726.76 4575
2727.25 4779
2727.74 4500
2728.23 4541
2728.73 4672
2729.22 4841
2729.71 4967
2730.20 4895
2730.70 4686
2731.19 5041
2731.68 5106
2732.18 5339
2732.67 5295
2733.16 5107
2733.65 4912
2734.15 4955
2734.64 4938
2735.13 4809
2735.63 4855
2736.12 4954
2736.61 4892
2737.11 4607
2737.60 4445
2738.09 4912
2738.59 4870
2739.08 4733
2739.57 4617
2740.07 4495
2740.56 4778
2741.05 4597
2741.55 4591
2742.04 4252
2742.54 4380
2743.03 4487
2743.52 4470
2744.02 4578
2744.51 4798
2745.00 4698
2745.50 4372
2745.99 4562
2746.49 4433
2746.98 4621
2747.48 4592
2747.97 4619
2748.46 4428
2748.96 4622
2749.45 4620
2749.95 4346
2750.44 4486
2750.94 4213
2751.43 4300
2751.93 4296
2752.42 4629
2752.91 4571
2753.41 4465
2753.90 4515
2754.40 4569
2754.89 4678
2755.39 4547
2755.88 4729
2756.38 4837
2756.87 4657
2757.37 4361
2757.86 4585
2758.36 4712
2758.85 4701
2759.35 4539
2759.85 4757
2760.34 5060
2760.84 4579
2761.33 4515
2761.83 4688
2762.32 4234
2762.82 4538
2763.31 4752
2763.81 4462
2764.31 4254
2764.80 3975
2765.30 4262
2765.79 4226
2766.29 4490
2766.78 4533
2767.28 4493
2767.78 4470
2768.27 4557
2768.77 4259
2769.27 4394
2769.76 4470
2770.26 4415
2770.75 4430
2771.25 4596
2771.75 4474
2772.24 4664
2772.74 4831
2773.24 4836
2773.73 4967
2774.23 4813
2774.73 5284
2775.22 5393
2775.72 5265
2776.22 5011
2776.71 5043
2777.21 5209
2777.71 5120
2778.20 5105
2778.70 5055
2779.20 4713
2779.70 4877
2780.19 4778
2780.69 4665
2781.19 4833
2781.68 4690
2782.18 4599
2782.68 4696
2783.18 4806
2783.67 4428
2784.17 4574
2784.67 4391
2785.17 4857
2785.66 4605
2786.16 4418
2786.66 4553
2787.16 4688
2787.66 4781
2788.15 4743
2788.65 4620
2789.15 4874
2789.65 4663
2790.14 4370
2790.64 4575
2791.14 4420
2791.64 4553
2792.14 4859
2792.64 4929
2793.13 4972
2793.63 5170
2794.13 5235
2794.63 5251
2795.13 5512
2795.63 5468
2796.12 5364
2796.62 5555
2797.12 5521
2797.62 5430
2798.12 5325
2798.62 5175
2799.12 5002
2799.62 5172
2800.12 5107
2800.61 4806
2801.11 4847
2801.61 4794
2802.11 4901
2802.61 4925
2803.11 4803
2803.61 5275
2804.11 5599
2804.61 5476
2805.11 5862
2805.61 6006
2806.11 6305
2806.61 6390
2807.11 6146
2807.60 6130
2808.10 6287
2808.60 6022
2809.10 5830
2809.60 5969
2810.10 5720
2810.60 5446
2811.10 5343
2811.60 5407
2812.10 5026
2812.60 4863
2813.10 5003
2813.60 5087
2814.10 4895
2814.60 5067
2815.10 5161
2815.60 5052
2816.10 5174
2816.61 5103
2817.11 5117
2817.61 5138
2818.11 5435
2818.61 5388
2819.11 5207
2819.61 5059
2820.11 5099
2820.61 4943
2821.11 5188
2821.61 5072
2822.11 4630
2822.61 4700
2823.11 4888
2823.62 4734
2824.12 4843
2824.62 4652
2825.12 4615
2825.62 4562
2826.12 4752
2826.62 4663
2827.12 4658
2827.63 4476
2828.13 4388
2828.63 4269
2829.13 4544
2829.63 4486
2830.13 4509
2830.63 4298
2831.14 4449
2831.64 4582
2832.14 4470
2832.64 4386
2833.14 4401
2833.65 4432
2834.15 4465
2834.65 4804
2835.15 4746
2835.65 4836
2836.16 4874
2836.66 4848
2837.16 4984
2837.66 5219
2838.16 5177
2838.67 5322
2839.17 5212
2839.67 4995
2840.17 4916
2840.68 4666
2841.18 4752
2841.68 4809
2842.19 4945
2842.69 4718
2843.19 4807
2843.69 4781
2844.20 4565
2844.70 4625
2845.20 4863
2845.71 5052
2846.21 4842
2846.71 5075
2847.21 5059
2847.72 5090
2848.22 5146
2848.72 5382
2849.23 5237
2849.73 4933
2850.23 4677
2850.74 4968
2851.24 4812
2851.74 4697
2852.25 4811
2852.75 4549
2853.26 4459
2853.76 4485
2854.26 4526
2854.77 4587
2855.27 4288
2855.77 4292
2856.28 4464
2856.78 4397
2857.29 4539
2857.79 4228
2858.29 4190
2858.80 4247
2859.30 4394
2859.81 4376
2860.31 4431
2860.82 4644
2861.32 4393
2861.82 4163
2862.33 4495
2862.83 4275
2863.34 4297
2863.84 4205
2864.35 3766
2864.85 4003
2865.36 4233
2865.86 4289
2866.37 4222
2866.87 4286
2867.38 4483
2867.88 4115
2868.39 4333
2868.89 4270
2869.40 4279
2869.90 4234
2870.41 4349
2870.91 4072
2871.42 4264
2871.92 4518
2872.43 4666
2872.93 4549
2873.44 4275
2873.94 4309
2874.45 4650
2874.95 4708
2875.46 4574
2875.97 4262
2876.47 4535
2876.98 4681
2877.48 4713
2877.99 4593
2878.49 4239
2879.00 4476
2879.51 4407
2880.01 4659
2880.52 4403
2881.03 4474
2881.53 4892
2882.04 4604
2882.54 4512
2883.05 4321
2883.56 4586
2884.06 4651
2884.57 4689
2885.08 4801
2885.58 4725
2886.09 5010
2886.60 4752
2887.10 5018
2887.61 5141
2888.12 4795
2888.62 5048
2889.13 4886
2889.64 4575
2890.14 4765
2890.65 4868
2891.16 5206
2891.66 5154
2892.17 5225
2892.68 5250
2893.18 5402
2893.69 5193
2894.20 5125
2894.71 5242
2895.21 5423
2895.72 5502
2896.23 5270
2896.74 5456
2897.24 5630
2897.75 5935
2898.26 5477
2898.77 5431
2899.27 5662
2899.78 5519
2900.29 5631
2900.80 5618
2901.31 6080
2901.81 5839
2902.32 5959
2902.83 6039
2903.34 5756
2903.85 6068
2904.35 6148
2904.86 5873
2905.37 5727
2905.88 5534
2906.39 5251
2906.90 5205
2907.40 5082
2907.91 5018
2908.42 4762
2908.93 4736
2909.44 4670
2909.95 4659
2910.46 4565
2910.96 4670
2911.47 4942
2911.98 4643
2912.49 4586
2913.00 4617
2913.51 5086
2914.02 5136
2914.53 4696
2915.04 4936
2915.54 5067
2916.05 5120
2916.56 5261
2917.07 5073
2917.58 5164
2918.09 5191
2918.60 5297
2919.11 5052
2919.62 4905
2920.13 4936
2920.64 4940
2921.15 4825
2921.66 5084
2922.17 5181
2922.68 5042
2923.19 4919
2923.70 5379
2924.21 5373
2924.72 5385
2925.23 5064
2925.74 5252
2926.25 5052
2926.76 5021
2927.27 4648
2927.78 4687
2928.29 4431
2928.80 4486
2929.31 4703
2929.82 4592
2930.33 4506
2930.84 4291
2931.35 4405
2931.86 4630
2932.37 4388
2932.88 4375
2933.39 4712
2933.90 4602
2934.41 4508
2934.92 4380
2935.44 4585
2935.95 4630
2936.46 4759
2936.97 4574
2937.48 4482
2937.99 4756
2938.50 4859
2939.01 4978
2939.52 4822
2940.04 4770
2940.55 4826
2941.06 4918
2941.57 4854
2942.08 5046
2942.59 4953
2943.10 5090
2943.62 5201
2944.13 5270
2944.64 5377
2945.15 5476
2945.66 5715
2946.17 5775
2946.69 5438
2947.20 5325
2947.71 5291
2948.22 5185
2948.73 4839
2949.25 4882
2949.76 4818
2950.27 4697
2950.78 4342
2951.29 4549
2951.81 4406
2952.32 4222
2952.83 4341
2953.34 4302
2953.86 4466
2954.37 4301
2954.88 4557
2955.39 4355
2955.91 4244
2956.42 4352
2956.93 4547
2957.45 4462
2957.96 4447
2958.47 4375
2958.98 4322
2959.50 4789
2960.01 4619
2960.52 4485
2961.04 4588
2961.55 4640
2962.06 4827
2962.58 4569
2963.09 4574
2963.60 4361
2964.12 4498
2964.63 4595
2965.14 4600
2965.66 4237
2966.17 4292
2966.68 4570
2967.20 4193
2967.71 4110
2968.22 4205
2968.74 4187
2969.25 4547
2969.77 4602
2970.28 4253
2970.79 4335
2971.31 4525
2971.82 4370
2972.34 4274
2972.85 4109
2973.36 4418
2973.88 4213
2974.39 4442
2974.91 4809
2975.42 4694
2975.94 4656
2976.45 4546
2976.96 4446
2977.48 4647
2977.99 4409
2978.51 4429
2979.02 4608
2979.54 4530
2980.05 4647
2980.57 4821
2981.08 4603
2981.60 4916
2982.11 4777
2982.63 4493
2983.14 5086
2983.66 5009
2984.17 4942
2984.69 5272
2985.20 5243
2985.72 5037
2986.23 5085
2986.75 5625
2987.26 5506
2987.78 5246
2988.29 5227
2988.81 5251
2989.32 5263
2989.84 5411
2990.36 5460
2990.87 5613
2991.39 5665
2991.90 5677
2992.42 5607
2992.94 5572
2993.45 5639
2993.97 5892
2994.48 6015
2995.00 6281
2995.51 6230
2996.03 6270
2996.55 6213
2997.06 6486
2997.58 6664
2998.10 6653
2998.61 6540
2999.13 6952
2999.65 7092
3000.16 7253
3000.68 7441
3001.19 7886
3001.71 8674
3002.23 9366
3002.74 9885
3003.26 10250
3003.78 11071
3004.30 11641
3004.81 11228
3005.33 11432
3005.85 11150
3006.36 10094
3006.88 9565
3007.40 8700
3007.91 8365
3008.43 7715
3008.95 6925
3009.47 6606
3009.98 6028
3010.50 5707
3011.02 5654
3011.54 5536
3012.05 5365
3012.57 5628
3013.09 5797
3013.61 5613
3014.12 5739
3014.64 5740
3015.16 5973
3015.68 5860
3016.19 6160
3016.71 6276
3017.23 6357
3017.75 6206
3018.27 6063
3018.78 6109
3019.30 5977
3019.82 6083
3020.34 6193
3020.86 5728
3021.38 5808
3021.89 5485
3022.41 5759
3022.93 5543
3023.45 5529
3023.97 5372
3024.49 5561
3025.01 5580
3025.52 5281
3026.04 5202
3026.56 5163
3027.08 5271
3027.60 4983
3028.12 5299
3028.64 5183
3029.16 5458
3029.67 5619
3030.19 5767
3030.71 5863
3031.23 5536
3031.75 5583
3032.27 5746
3032.79 6054
3033.31 6019
3033.83 5856
3034.35 5733
3034.87 5604
3035.39 5845
3035.91 5513
3036.43 5500
3036.95 5415
3037.47 5194
3037.99 5068
3038.50 5014
3039.02 4966
3039.54 4945
3040.06 5147
3040.58 5042
3041.10 4883
3041.62 4880
3042.14 4909
3042.66 5042
3043.18 5262
3043.70 5143
3044.23 5083
3044.75 5406
3045.27 5454
3045.79 5154
3046.31 5097
3046.83 5308
3047.35 5176
3047.87 5259
3048.39 5394
3048.91 5310
3049.43 5031
3049.95 4657
3050.47 4822
3050.99 4764
3051.51 4701
3052.03 4669
3052.56 4434
3053.08 4538
3053.60 4594
3054.12 4608
3054.64 4416
3055.16 4695
3055.68 4547
3056.20 4488
3056.72 4540
3057.25 4440
3057.77 4651
3058.29 4534
3058.81 4526
3059.33 4725
3059.85 4610
3060.38 4502
3060.90 4601
3061.42 4590
3061.94 4560
3062.46 4726
3062.98 4662
3063.51 4714
3064.03 5141
3064.55 4943
3065.07 4782
3065.59 4797
3066.12 5010
3066.64 4764
3067.16 4689
3067.68 4769
3068.21 4609
3068.73 4614
3069.25 4812
3069.77 5033
3070.30 4901
3070.82 4759
3071.34 5056
3071.86 4908
3072.39 4509
3072.91 4746
3073.43 4896
3073.95 5030
3074.48 5244
3075.00 5235
3075.52 5482
3076.05 5487
3076.57 5457
3077.09 5343
3077.61 5717
3078.14 5917
3078.66 6042
3079.18 5905
3079.71 6091
3080.23 6276
3080.75 6036
3081.28 5850
3081.80 6133
3082.32 5936
3082.85 5677
3083.37 5674
3083.90 5894
3084.42 5771
3084.94 5576
3085.47 5628
3085.99 5416
3086.51 5255
3087.04 5368
3087.56 5425
3088.09 5409
3088.61 5446
3089.13 5360
3089.66 5070
3090.18 5187
3090.71 5033
3091.23 5264
3091.76 5034
3092.28 5284
3092.80 5223
3093.33 5405
3093.85 5587
3094.38 5942
3094.90 5810
3095.43 5840
3095.95 5877
3096.48 5752
3097.00 6211
3097.53 6312
3098.05 6516
3098.58 7286
3099.10 7751
3099.63 8958
3100.15 10032
3100.68 10775
3101.20 11994
3101.73 12787
3102.25 13913
3102.78 13986
3103.30 13758
3103.83 13629
3104.35 13073
3104.88 12023
3105.40 10787
3105.93 9989
3106.45 8888
3106.98 7682
3107.51 7002
3108.03 6701
3108.56 6599
3109.08 6639
3109.61 6496
3110.13 6467
3110.66 6692
3111.19 6284
3111.71 5993
3112.24 5887
3112.76 6316
3113.29 5996
3113.82 5537
3114.34 5427
3114.87 5515
3115.40 5602
3115.92 5263
3116.45 5023
3116.98 4987
3117.50 5092
3118.03 5013
3118.55 4832
3119.08 5029
3119.61 5118
3120.13 5239
3120.66 5063
3121.19 5143
3121.72 5103
3122.24 5169
3122.77 5302
3123.30 5177
3123.82 5146
3124.35 5233
3124.88 5283
3125.40 5422
3125.93 5511
3126.46 5116
3126.99 5053
3127.51 5258
3128.04 5236
3128.57 5131
3129.10 4924
3129.62 4940
3130.15 4941
3130.68 4743
3131.21 4805
3131.73 4303
3132.26 4539
3132.79 4540
3133.32 4258
3133.85 4383
3134.37 4497
3134.90 4602
3135.43 4760
3135.96 4403
3136.49 4621
3137.01 4338
3137.54 4353
3138.07 4381
3138.60 4554
3139.13 4555
3139.65 4504
3140.18 4476
3140.71 4269
3141.24 4295
3141.77 4379
3142.30 4557
3142.83 4596
3143.35 4536
3143.88 4819
3144.41 4660
3144.94 4921
3145.47 5059
3146.00 5116
3146.53 5309
3147.06 5370
3147.59 5386
3148.11 5187
3148.64 5298
3149.17 5263
3149.70 5478
3150.23 5337
3150.76 5144
3151.29 5136
3151.82 5197
3152.35 5008
3152.88 5103
3153.41 5143
3153.94 4863
3154.47 4877
3155.00 4939
3155.53 4686
3156.06 4817
3156.59 5029
3157.12 4921
3157.65 4930
3158.18 4636
3158.71 4712
3159.24 4980
3159.77 4929
3160.30 4798
3160.83 4859
3161.36 4752
3161.89 4536
3162.42 4601
3162.95 4214
3163.48 4315
3164.01 4375
3164.54 4441
3165.07 4491
3165.60 4349
3166.13 4429
3166.66 4526
3167.19 4640
3167.72 4456
3168.25 4556
3168.78 4175
3169.31 4130
3169.85 4218
3170.38 4305
3170.91 4240
3171.44 4090
3171.97 4239
3172.50 4437
3173.03 4412
3173.56 4348
3174.09 4667
3174.63 4803
3175.16 4826
3175.69 4509
3176.22 4511
3176.75 4605
3177.28 4871
3177.81 4809
3178.35 4897
3178.88 4658
3179.41 4498
3179.94 4745
3180.47 4437
3181.00 4473
3181.54 4668
3182.07 4686
3182.60 4324
3183.13 4326
3183.66 4456
3184.20 4354
3184.73 4224
3185.26 4285
3185.79 4268
3186.33 4152
3186.86 4412
3187.39 4245
3187.92 4029
3188.46 4201
3188.99 4337
3189.52 4518
3190.05 4416
3190.59 4441
3191.12 4618
3191.65 4478
3192.18 4178
3192.72 4033
3193.25 4211
3193.78 4143
3194.32 4152
3194.85 4304
3195.38 4147
3195.91 4498
3196.45 4602
3196.98 4212
3197.51 4464
3198.05 4528
3198.58 4715
3199.11 4745
3199.65 4885
3200.18 4840
3200.71 5225
3201.25 5130
3201.78 4957
3202.32 5033
3202.85 5001
3203.38 5184
3203.92 4861
3204.45 4944
3204.98 4984
3205.52 5004
3206.05 4860
3206.59 5027
3207.12 4956
3207.65 4800
3208.19 5133
3208.72 5300
3209.26 5529
3209.79 5678
3210.32 5692
3210.86 6027
3211.39 5842
3211.93 5471
3212.46 5793
3213.00 5696
3213.53 5304
3214.07 5477
3214.60 5492
3215.14 5319
3215.67 5274
3216.20 5367
3216.74 5677
3217.27 5485
3217.81 5373
3218.34 5345
3218.88 5538
3219.41 5412
3219.95 5410
3220.48 5475
3221.02 5301
3221.56 5249
3222.09 5130
3222.63 5529
3223.16 5415
3223.70 5425
3224.23 5297
3224.77 5432
3225.30 5193
3225.84 5077
3226.37 5229
3226.91 5297
3227.45 5015
3227.98 5211
3228.52 5102
3229.05 5197
3229.59 4985
3230.12 5067
3230.66 4979
3231.20 4788
3231.73 4818
3232.27 4919
3232.81 4722
3233.34 4880
3233.88 4871
3234.41 5020
3234.95 5021
3235.49 5135
3236.02 4893
3236.56 4953
3237.10 5332
3237.63 5473
3238.17 5496
3238.71 5498
3239.24 5128
3239.78 5167
3240.32 5147
3240.85 4983
3241.39 4924
3241.93 5086
3242.46 5070
3243.00 5112
3243.54 4964
3244.07 5073
3244.61 5181
3245.15 4921
3245.69 5146
3246.22 4736
3246.76 4548
3247.30 4701
3247.84 5064
3248.37 4900
3248.91 4698
3249.45 4872
3249.99 4826
3250.52 4882
3251.06 4784
3251.60 5072
3252.14 5192
3252.67 5213
3253.21 5078
3253.75 5143
3254.29 5251
3254.83 5207
3255.36 5225
3255.90 5536
3256.44 5602
3256.98 6097
3257.52 5824
3258.05 6065
3258.59 6070
3259.13 6500
3259.67 6782
3260.21 7208
3260.75 7535
3261.29 7865
3261.82 8154
3262.36 9195
3262.90 9507
3263.44 10172
3263.98 11001
3264.52 11145
3265.06 11910
3265.60 12044
3266.13 12312
3266.67 12851
3267.21 12213
3267.75 11566
3268.29 10381
3268.83 9491
3269.37 9218
3269.91 7943
3270.45 7635
3270.99 7079
3271.53 6383
3272.07 6155
3272.60 5466
3273.14 5650
3273.68 5912
3274.22 5799
3274.76 5835
3275.30 5874
3275.84 5970
3276.38 5912
3276.92 5929
3277.46 6147
3278.00 5924
3278.54 6061
3279.08 6119
3279.62 5814
3280.16 6041
3280.70 5947
3281.24 5848
3281.78 5815
3282.32 5886
3282.86 5817
3283.40 6303
3283.94 6046
3284.48 5894
3285.02 6234
3285.56 6400
3286.11 6653
3286.65 6483
3287.19 6460
3287.73 6428
3288.27 5937
3288.81 6147
3289.35 6155
3289.89 6041
3290.43 6336
3290.97 6593
3291.51 6577
3292.05 7049
3292.60 7615
3293.14 7694
3293.68 7791
3294.22 7793
3294.76 8224
3295.30 8323
3295.84 8197
3296.38 8332
3296.93 8247
3297.47 8053
3298.01 7941
3298.55 7277
3299.09 6618
3299.63 6299
3300.18 6138
3300.72 5977
3301.26 5504
3301.80 5508
3302.34 5495
3302.89 5484
3303.43 5523
3303.97 5456
3304.51 5494
3305.05 5339
3305.60 5510
3306.14 5506
3306.68 5515
3307.22 5456
3307.76 5512
3308.31 5343
3308.85 4910
3309.39 5292
3309.93 5058
3310.48 4884
3311.02 5113
3311.56 5151
3312.11 5431
3312.65 5451
3313.19 5512
3313.73 5836
3314.28 5748
3314.82 5804
3315.36 5697
3315.91 5829
3316.45 5546
3316.99 5723
3317.53 5657
3318.08 5320
3318.62 5446
3319.16 5452
3319.71 4968
3320.25 5017
3320.79 5286
3321.34 5203
3321.88 5070
3322.43 5220
3322.97 4838
3323.51 4924
3324.06 5063
3324.60 4772
3325.14 4742
3325.69 4581
3326.23 4661
3326.78 4864
3327.32 4891
3327.86 4815
3328.41 4824
3328.95 4860
3329.50 4978
3330.04 5446
3330.58 5351
3331.13 5615
3331.67 5700
3332.22 5962
3332.76 6358
3333.31 6265
3333.85 6322
3334.39 6831
3334.94 6959
3335.48 6879
3336.03 6619
3336.57 6996
3337.12 7000
3337.66 6505
3338.21 6504
3338.75 6273
3339.30 5890
3339.84 5729
3340.39 5450
3340.93 5140
3341.48 5353
3342.02 4880
3342.57 4913
3343.11 5004
3343.66 4653
3344.20 4303
3344.75 4219
3345.29 4481
3345.84 4136
3346.39 4409
3346.93 4491
3347.48 4580
3348.02 4772
3348.57 4162
3349.11 4685
3349.66 4634
3350.21 4872
3350.75 4600
3351.30 4773
3351.84 4836
3352.39 5046
3352.94 4586
3353.48 4452
3354.03 4461
3354.57 4451
3355.12 4322
3355.67 4608
3356.21 4525
3356.76 4486
3357.31 4364
3357.85 4227
3358.40 4111
3358.94 4161
3359.49 4171
3360.04 3964
3360.58 4187
3361.13 3900
3361.68 4072
3362.22 4237
3362.77 3927
3363.32 4210
3363.87 4125
3364.41 4097
3364.96 4040
3365.51 4234
3366.05 4431
3366.60 4227
3367.15 4090
3367.70 4248
3368.24 4357
3368.79 4162
3369.34 4037
3369.88 4141
3370.43 4293
3370.98 3947
3371.53 4164
3372.07 4240
3372.62 4297
3373.17 4179
3373.72 3992
3374.27 4085
3374.81 4119
3375.36 4111
3375.91 4042
3376.46 3927
3377.01 3737
3377.55 3595
3378.10 3812
3378.65 3958
3379.20 3942
3379.75 3933
3380.29 3953
3380.84 3946
3381.39 3629
3381.94 3795
3382.49 3616
3383.04 3876
3383.58 3898
3384.13 3763
3384.68 4001
3385.23 4006
3385.78 3742
3386.33 3858
3386.88 4086
3387.43 3788
3387.97 3809
3388.52 4150
3389.07 3864
3389.62 3851
3390.17 3850
3390.72 3721
3391.27 3745
3391.82 3967
3392.37 3727
3392.92 3860
3393.47 3934
3394.02 3774
3394.56 3699
3395.11 3573
3395.66 3750
3396.21 3717
3396.76 3760
3397.31 3370
3397.86 3507
3398.41 3723
3398.96 3785
3399.51 3683
3400.06 3472
3400.61 3446
3401.16 3365
3401.71 3331
3402.26 3754
3402.81 3621
3403.36 3681
3403.91 3651
3404.46 3803
3405.01 3720
3405.56 3744
3406.11 3660
3406.66 3748
3407.21 3596
3407.76 3718
3408.32 3859
3408.87 3546
3409.42 3517
3409.97 3527
3410.52 3589
3411.07 3677
3411.62 3796
3412.17 3813
3412.72 3585
3413.27 3602
3413.82 3848
3414.37 3895
3414.93 3802
3415.48 3785
3416.03 3965
3416.58 3646
3417.13 3651
3417.68 3565
3418.23 3829
3418.78 4060
3419.34 4057
3419.89 4071
3420.44 4130
3420.99 4075
3421.54 4561
3422.09 4756
3422.65 4678
3423.20 4906
3423.75 4717
3424.30 4789
3424.85 4910
3425.40 4429
3425.96 4333
3426.51 4341
3427.06 4243
3427.61 4167
3428.16 4006
3428.72 4069
3429.27 4223
3429.82 4116
3430.37 4113
3430.93 4110
3431.48 4385
3432.03 4076
3432.58 4131
3433.14 4102
3433.69 3999
3434.24 3973
3434.79 4105
3435.35 3906
3435.90 3905
3436.45 3857
3437.00 3970
3437.56 3978
3438.11 3858
3438.66 3926
3439.22 4007
3439.77 3769
3440.32 4103
3440.88 3878
3441.43 4068
3441.98 3897
3442.54 3918
3443.09 3965
3443.64 3843
3444.20 4008
3444.75 3963
3445.30 3985
3445.86 3851
3446.41 3947
3446.96 4020
3447.52 4153
3448.07 4112
3448.63 4020
3449.18 3664
3449.73 3878
3450.29 4234
3450.84 3761
3451.39 3623
3451.95 3499
3452.50 3564
3453.06 3525
3453.61 3443
3454.17 3733
3454.72 3578
3455.27 3534
3455.83 3682
3456.38 3978
3456.94 3911
3457.49 3816
3458.05 3858
3458.60 3882
3459.16 3765
3459.71 3856
3460.27 3917
3460.82 3864
3461.37 3981
3461.93 3980
3462.48 3932
3463.04 4012
3463.59 3907
3464.15 3957
3464.70 3760
3465.26 3683
3465.82 3795
3466.37 3768
3466.93 3776
3467.48 3752
3468.04 4029
3468.59 3856
3469.15 3978
3469.70 4466
3470.26 4400
3470.81 4304
3471.37 4274
3471.92 4199
3472.48 4189
3473.04 4294
3473.59 4150
3474.15 4165
3474.70 4253
3475.26 4202
3475.82 4750
3476.37 4680
3476.93 4785
3477.48 4787
3478.04 5277
3478.60 4916
3479.15 4993
3479.71 4957
3480.27 4854
3480.82 4752
3481.38 4938
3481.93 4676
3482.49 4818
3483.05 4974
3483.60 4711
3484.16 4922
3484.72 5061
3485.27 4872
3485.83 4832
3486.39 5100
3486.94 5439
3487.50 5816
3488.06 6171
3488.62 6895
3489.17 7288
3489.73 8188
3490.29 8804
3490.84 9531
3491.40 9275
3491.96 9161
3492.52 9678
3493.07 9813
3493.63 9551
3494.19 9449
3494.75 9088
3495.30 9334
3495.86 9467
3496.42 9459
3496.98 10102
3497.53 10731
3498.09 10772
3498.65 11129
3499.21 10970
3499.76 11190
3500.32 10785
3500.88 10622
3501.44 10049
3502.00 9396
3502.56 8774
3503.11 8771
3503.67 8357
3504.23 7920
3504.79 8125
3505.35 7820
3505.90 7833
3506.46 7572
3507.02 7063
3507.58 6705
3508.14 6396
3508.70 6176
3509.26 6077
3509.81 5958
3510.37 5514
3510.93 5230
3511.49 5472
3512.05 5364
3512.61 4978
3513.17 4833
3513.73 4964
3514.29 4562
3514.84 4702
3515.40 4695
3515.96 4613
3516.52 4538
3517.08 4919
3517.64 4840
3518.20 4768
3518.76 4599
3519.32 4629
3519.88 4443
3520.44 4478
3521.00 4586
3521.56 4763
3522.12 4597
3522.68 4382
3523.24 4369
3523.80 4158
3524.36 4032
3524.92 4129
3525.48 4200
3526.04 4094
3526.60 4373
3527.16 4137
3527.72 3934
3528.28 3935
3528.84 4177
3529.40 4144
3529.96 4322
3530.52 4418
3531.08 4196
3531.64 4137
3532.20 4213
3532.76 4269
3533.32 4143
3533.88 4528
3534.44 4381
3535.00 4576
3535.56 4641
3536.12 4626
3536.68 4666
3537.25 4662
3537.81 4694
3538.37 4582
3538.93 4829
3539.49 4795
3540.05 4798
3540.61 4488
3541.17 4120
3541.73 4068
3542.30 4008
3542.86 4175
3543.42 4283
3543.98 4214
3544.54 4132
3545.10 4005
3545.66 4153
3546.23 4133
3546.79 4003
3547.35 3701
3547.91 3587
3548.47 3867
3549.03 3739
3549.60 3751
3550.16 3699
3550.72 4089
3551.28 3989
3551.84 3919
3552.41 3948
3552.97 3809
3553.53 4144
3554.09 4107
3554.65 4227
3555.22 3990
3555.78 3781
3556.34 3895
3556.90 4127
3557.47 4008
3558.03 3898
3558.59 4183
3559.15 3956
3559.72 3926
3560.28 3873
3560.84 3903
3561.41 4054
3561.97 3810
3562.53 3718
3563.09 3794
3563.66 3733
3564.22 3801
3564.78 3748
3565.35 3675
3565.91 3675
3566.47 3800
3567.04 3610
3567.60 3740
3568.16 3759
3568.73 3758
3569.29 3860
3569.85 3970
3570.42 4059
3570.98 3764
3571.54 3632
3572.11 3979
3572.67 3957
3573.23 3972
3573.80 4014
3574.36 3747
3574.93 3853
3575.49 4061
3576.05 4182
3576.62 3935
3577.18 3829
3577.75 3943
3578.31 3909
3578.87 3651
3579.44 3709
3580.00 3962
3580.57 3810
3581.13 3470
3581.70 3547
3582.26 3846
3582.82 3672
3583.39 3521
3583.95 3412
3584.52 3470
3585.08 3733
3585.65 3679
3586.21 3562
3586.78 3514
3587.34 3575
3587.91 3703
3588.47 3549
3589.04 3692
3589.60 3401
3590.17 3524
3590.73 3818
3591.30 3540
3591.86 3628
3592.43 3670
3592.99 3721
3593.56 3669
3594.12 3759
3594.69 3627
3595.25 3814
3595.82 3823
3596.39 3729
3596.95 3872
3597.52 3849
3598.08 3715
3598.65 3742
3599.21 3762
3599.78 3716
3600.35 3741
3600.91 3750
3601.48 3566
3602.04 3738
3602.61 3650
3603.18 3551
3603.74 3608
3604.31 3566
3604.87 3544
3605.44 3462
3606.01 3412
3606.57 3454
3607.14 3348
3607.71 3403
3608.27 3387
3608.84 3482
3609.41 3189
3609.97 3354
3610.54 3556
3611.11 3753
3611.67 3608
3612.24 3793
3612.81 3747
3613.37 3800
3613.94 4015
3614.51 3930
3615.07 4053
3615.64 4338
3616.21 4704
3616.77 4781
3617.34 4944
3617.91 4753
3618.48 4942
3619.04 5066
3619.61 4629
3620.18 4621
3620.75 4637
3621.31 4091
3621.88 4278
3622.45 4059
3623.02 3802
3623.58 3569
3624.15 3653
3624.72 3492
3625.29 3378
3625.86 3422
3626.42 3552
3626.99 3464
3627.56 3298
3628.13 3257
3628.70 3331
3629.26 3378
3629.83 3417
3630.40 3383
3630.97 3484
3631.54 3470
3632.10 3445
3632.67 3398
3633.24 3523
3633.81 3360
3634.38 3425
3634.95 3456
3635.52 3622
3636.08 3791
3636.65 3694
3637.22 3705
3637.79 4135
3638.36 4058
3638.93 4475
3639.50 4810
3640.07 4698
3640.64 4735
3641.20 4932
3641.77 4818
3642.34 4796
3642.91 4647
3643.48 4682
3644.05 4507
3644.62 4396
3645.19 4642
3645.76 4171
3646.33 4126
3646.90 4084
3647.47 4013
3648.04 3778
3648.61 4232
3649.18 4115
3649.75 4245
3650.32 4129
3650.89 4131
3651.46 4297
3652.03 4215
3652.60 4335
3653.17 4260
3653.74 4026
3654.31 4361
3654.88 4330
3655.45 4422
3656.02 4204
3656.59 4276
3657.16 4278
3657.73 4361
3658.30 4407
3658.87 4650
3659.44 4582
3660.01 4488
3660.58 4339
3661.15 4143
3661.72 4525
3662.29 4274
3662.86 4339
3663.43 4296
3664.00 4387
3664.58 4545
3665.15 4320
3665.72 3986
3666.29 4135
3666.86 4161
3667.43 4123
3668.00 4224
3668.57 4267
3669.14 3907
3669.72 3912
3670.29 3908
3670.86 3883
3671.43 3962
3672.00 4256
3672.57 4108
3673.14 4194
3673.72 4162
3674.29 4241
3674.86 4257
3675.43 4221
3676.00 4141
3676.57 3948
3677.15 4185
3677.72 4051
3678.29 3917
3678.86 3762
3679.43 3803
3680.01 3756
3680.58 3872
3681.15 3805
3681.72 3770
3682.29 3784
3682.87 3740
3683.44 3791
3684.01 3673
3684.58 3705
3685.16 4317
3685.73 4297
3686.30 4320
3686.87 4454
3687.45 4720
3688.02 4616
3688.59 4658
3689.17 4801
3689.74 4829
3690.31 4890
3690.88 4864
3691.46 4728
3692.03 4539
3692.60 4283
3693.18 4322
3693.75 4390
3694.32 4048
3694.90 3997
3695.47 3945
3696.04 3937
3696.62 3918
3697.19 3979
3697.76 4160
3698.34 3970
3698.91 3868
3699.48 3955
3700.06 3905
3700.63 4017
3701.21 3886
3701.78 3781
3702.35 3857
3702.93 3853
3703.50 3633
3704.07 3982
3704.65 3795
3705.22 3539
3705.80 3565
3706.37 3659
3706.95 3664
3707.52 3591
3708.09 3742
3708.67 3704
3709.24 3584
3709.82 3505
3710.39 3627
3710.97 3742
3711.54 3860
3712.11 3726
3712.69 3457
3713.26 3759
3713.84 3472
3714.41 3504
3714.99 3729
3715.56 3538
3716.14 3473
3716.71 3561
3717.29 3496
3717.86 3405
3718.44 3486
3719.01 3297
3719.59 3230
3720.16 3399
3720.74 3424
3721.31 3311
3721.89 3408
3722.47 3466
3723.04 3412
3723.62 3269
3724.19 3460
3724.77 3532
3725.34 3567
3725.92 3482
3726.49 3599
3727.07 3722
3727.65 3721
3728.22 3861
3728.80 3822
3729.37 4008
3729.95 4156
3730.53 4283
3731.10 4291
3731.68 4364
3732.25 4358
3732.83 4171
3733.41 4050
3733.98 3918
3734.56 3967
3735.14 3726
3735.71 3792
3736.29 3625
3736.86 3631
3737.44 3630
3738.02 3528
3738.59 3461
3739.17 3336
3739.75 3524
3740.32 3361
3740.90 3567
3741.48 3604
3742.06 3533
3742.63 3606
3743.21 3436
3743.79 3448
3744.36 3530
3744.94 3582
3745.52 3580
3746.09 3500
3746.67 3518
3747.25 3441
3747.83 3336
3748.40 3454
3748.98 3376
3749.56 3336
3750.14 3335
3750.71 3324
3751.29 3397
3751.87 3268
3752.45 3400
3753.03 3412
3753.60 3323
3754.18 3349
3754.76 3409
3755.34 3237
3755.91 3364
3756.49 3284
3757.07 3236
3757.65 3198
3758.23 3169
3758.81 3167
3759.38 3464
3759.96 3505
3760.54 3492
3761.12 3399
3761.70 3532
3762.28 3542
3762.85 3676
3763.43 3434
3764.01 3205
3764.59 3290
3765.17 3194
3765.75 3328
3766.33 3258
3766.90 3255
3767.48 3318
3768.06 3344
3768.64 3252
3769.22 3491
3769.80 3556
3770.38 3408
3770.96 3441
3771.54 3303
3772.12 3513
3772.70 3367
3773.27 3477
3773.85 3348
3774.43 3360
3775.01 3176
3775.59 3315
3776.17 3416
3776.75 3336
3777.33 3271
3777.91 3182
3778.49 3056
3779.07 3247
3779.65 3290
3780.23 3277
3780.81 3151
3781.39 3121
3781.97 3024
3782.55 3311
3783.13 3141
3783.71 3286
3784.29 3198
3784.87 3128
3785.45 3228
3786.03 3018
3786.61 2959
3787.19 3083
3787.77 2962
3788.35 2947
3788.93 3116
3789.51 3311
3790.09 3346
3790.67 3244
3791.26 3095
3791.84 3215
3792.42 3323
3793.00 3262
3793.58 3453
3794.16 3427
3794.74 3587
3795.32 3404
3795.90 3316
3796.48 3227
3797.07 3206
3797.65 3101
3798.23 3430
3798.81 3561
3799.39 3460
3799.97 3490
3800.55 3675
3801.13 3811
3801.72 3819
3802.30 3913
3802.88 3643
3803.46 3696
3804.04 3716
3804.62 3492
3805.21 3554
3805.79 3785
3806.37 3772
3806.95 3459
3807.53 3681
3808.12 3830
3808.70 4020
3809.28 4078
3809.86 4057
3810.44 3833
3811.03 3814
3811.61 3797
3812.19 4050
3812.77 3881
3813.36 3931
3813.94 3811
3814.52 4016
3815.10 4063
3815.69 3766
3816.27 3641
3816.85 3888
3817.43 3550
3818.02 3589
3818.60 3543
3819.18 3419
3819.76 3176
3820.35 3181
3820.93 3316
3821.51 3290
3822.10 3139
3822.68 3266
3823.26 3286
3823.85 3130
3824.43 3088
3825.01 3197
3825.60 3154
3826.18 3124
3826.76 2876
3827.35 3024
3827.93 3098
3828.51 2994
3829.10 3034
3829.68 3008
3830.26 2974
3830.85 3207
3831.43 2991
3832.02 3010
3832.60 3012
3833.18 3066
3833.77 3205
3834.35 3219
3834.93 3344
3835.52 3327
3836.10 3153
3836.69 3400
3837.27 3285
3837.86 3106
3838.44 3070
3839.02 3270
3839.61 3298
3840.19 3043
3840.78 3062
3841.36 3011
3841.95 2899
3842.53 2860
3843.12 3038
3843.70 2910
3844.29 2987
3844.87 3093
3845.46 3004
3846.04 3244
3846.63 3062
3847.21 3047
3847.80 3132
3848.38 3030
3848.97 2995
3849.55 3232
3850.14 3324
3850.72 3196
3851.31 3123
3851.89 3274
3852.48 3173
3853.06 3287
3853.65 3231
3854.23 3395
3854.82 3103
3855.40 3145
3855.99 3157
3856.58 3406
3857.16 3624
3857.75 3627
3858.33 3701
3858.92 4027
3859.50 3828
3860.09 4102
3860.68 4240
3861.26 4251
3861.85 4458
3862.43 4612
3863.02 4652
3863.61 4418
3864.19 4258
3864.78 4389
3865.37 4074
3865.95 4230
3866.54 4210
3867.13 4201
3867.71 4149
3868.30 3759
3868.89 4038
3869.47 4042
3870.06 3996
3870.65 4108
3871.23 4307
3871.82 4366
3872.41 4529
3872.99 4774
3873.58 5073
3874.17 5278
3874.75 5170
3875.34 5220
3875.93 5559
3876.52 5610
3877.10 5325
3877.69 5308
3878.28 4945
3878.86 4869
3879.45 4470
3880.04 4297
3880.63 4028
3881.21 3831
3881.80 3863
3882.39 3868
3882.98 3772
3883.57 3713
3884.15 3631
3884.74 3534
3885.33 3545
3885.92 3828
3886.50 3471
3887.09 3332
3887.68 3464
3888.27 3898
3888.86 3868
3889.45 3867
3890.03 3851
3890.62 3693
3891.21 3553
3891.80 3527
3892.39 3657
3892.98 3755
3893.56 3415
3894.15 3486
3894.74 3588
3895.33 3689
3895.92 3486
3896.51 3636
3897.10 3448
3897.68 3436
3898.27 3578
3898.86 3511
3899.45 3418
3900.04 3513
3900.63 3350
3901.22 3355
3901.81 3442
3902.40 3466
3902.99 3294
3903.57 3230
3904.16 3174
3904.75 3177
3905.34 3289
3905.93 3216
3906.52 3730
3907.11 3692
3907.70 3342
3908.29 3360
3908.88 3166
3909.47 2847
3910.06 3096
3910.65 3202
3911.24 3310
3911.83 3173
3912.42 3041
3913.01 2971
3913.60 3093
3914.19 3025
3914.78 3110
3915.37 2949
3915.96 3047
3916.55 3149
3917.14 2989
3917.73 2936
3918.32 3123
3918.91 3206
3919.50 3216
3920.09 3195
3920.68 3294
3921.27 3271
3921.86 3377
3922.45 3254
3923.05 3120
3923.64 3190
3924.23 3302
3924.82 3204
3925.41 3087
3926.00 3216
3926.59 3209
3927.18 3187
3927.77 3018
3928.36 3005
3928.95 3047
3929.55 3097
3930.14 2992
3930.73 3080
3931.32 3061
3931.91 2971
3932.50 3107
3933.09 3157
3933.69 2975
3934.28 2839
3934.87 3016
3935.46 2973
3936.05 3012
3936.64 2888
3937.24 3035
3937.83 3105
3938.42 3085
3939.01 2936
3939.60 3333
3940.20 3156
3940.79 3258
3941.38 3326
3941.97 3209
3942.56 3193
3943.16 3398
3943.75 3220
3944.34 3115
3944.93 3215
3945.53 3332
3946.12 3304
3946.71 3171
3947.30 3162
3947.90 3233
3948.49 3183
3949.08 3347
3949.67 3348
3950.27 3129
3950.86 3300
3951.45 3168
3952.05 3310
3952.64 3381
3953.23 3205
3953.82 3418
3954.42 3186
3955.01 3243
3955.60 3216
3956.20 3111
3956.79 3503
3957.38 3405
3957.98 3379
3958.57 3359
3959.16 3307
3959.76 3241
3960.35 3209
3960.94 3327
3961.54 3164
3962.13 3172
3962.73 3154
3963.32 3071
3963.91 3409
3964.51 3354
3965.10 3532
3965.69 3509
3966.29 3422
3966.88 3455
3967.48 3018
3968.07 3007
3968.66 3107
3969.26 3061
3969.85 3169
3970.45 3205
3971.04 3153
3971.64 3053
3972.23 2957
3972.82 3052
3973.42 3260
3974.01 3305
3974.61 3420
3975.20 3433
3975.80 3421
3976.39 3594
3976.99 3526
3977.58 3517
3978.18 3471
3978.77 3157
3979.37 3197
3979.96 3331
3980.56 3185
3981.15 3236
3981.75 3222
3982.34 3303
3982.94 3407
3983.53 3243
3984.13 3224
3984.72 3209
3985.32 3255
3985.91 3054
3986.51 3214
3987.11 3255
3987.70 3446
3988.30 3521
3988.89 3289
3989.49 3288
3990.08 3195
3990.68 3201
3991.28 3458
3991.87 3420
3992.47 3272
3993.06 3549
3993.66 3723
3994.26 3778
3994.85 3676
3995.45 3645
3996.04 3758
3996.64 3527
3997.24 3446
3997.83 3354
3998.43 3097
3999.03 3044
3999.62 3300
4000.22 3190
4000.81 3344
4001.41 3409
4002.01 3245
4002.60 3139
4003.20 3160
4003.80 3323
4004.40 3411
4004.99 3403
4005.59 3373
4006.19 3389
4006.78 3576
4007.38 3428
4007.98 3198
4008.57 3247
4009.17 3462
4009.77 3378
4010.37 3404
4010.96 3218
4011.56 3514
4012.16 3311
4012.76 2977
4013.35 3316
4013.95 3210
4014.55 3158
4015.15 3124
4015.74 3166
4016.34 3206
4016.94 3009
4017.54 2873
4018.13 3014
4018.73 3011
4019.33 3036
4019.93 3047
4020.53 3252
4021.12 3257
4021.72 3131
4022.32 3241
4022.92 3405
4023.52 3362
4024.12 3571
4024.71 3625
4025.31 3645
4025.91 3933
4026.51 4092
4027.11 4132
4027.71 4167
4028.30 4074
4028.90 4139
4029.50 4193
4030.10 4147
4030.70 4025
4031.30 3761
4031.90 3865
4032.50 3882
4033.10 3929
4033.69 3658
4034.29 3637
4034.89 3390
4035.49 3468
4036.09 3277
4036.69 3208
4037.29 3046
4037.89 3121
4038.49 2920
4039.09 2952
4039.69 3171
4040.29 3033
4040.89 3088
4041.49 3048
4042.08 3179
4042.68 3083
4043.28 3092
4043.88 3287
4044.48 3373
4045.08 3325
4045.68 3734
4046.28 3701
4046.88 3544
4047.48 3488
4048.08 3464
4048.68 3485
4049.28 3552
4049.88 3559
4050.48 3798
4051.08 3822
4051.69 3687
4052.29 3750
4052.89 3679
4053.49 3442
4054.09 3660
4054.69 3637
4055.29 3270
4055.89 3360
4056.49 3257
4057.09 3214
4057.69 3188
4058.29 3355
4058.89 3238
4059.49 3209
4060.09 3277
4060.70 3044
4061.30 3241
4061.90 2970
4062.50 2790
4063.10 2933
4063.70 2946
4064.30 3238
4064.90 3255
4065.51 3181
4066.11 3390
4066.71 3158
4067.31 3185
4067.91 3283
4068.51 3115
4069.11 3060
4069.72 3074
4070.32 2979
4070.92 3114
4071.52 2941
4072.12 3109
4072.73 3198
4073.33 3212
4073.93 3003
4074.53 3291
4075.13 3180
4075.74 3061
4076.34 3139
4076.94 3234
4077.54 3217
4078.14 2955
4078.75 2981
4079.35 3054
4079.95 3030
4080.55 3092
4081.16 3136
4081.76 3339
4082.36 3279
4082.96 2985
4083.57 3062
4084.17 2962
4084.77 2999
4085.38 3219
4085.98 3024
4086.58 2964
4087.18 2723
4087.79 2788
4088.39 3096
4088.99 2984
4089.60 2856
4090.20 3151
4090.80 2821
4091.41 2885
4092.01 2828
4092.61 2789
4093.22 2692
4093.82 2827
4094.42 3025
4095.03 3113
4095.63 3101
4096.23 2981
4096.84 2829
4097.44 2767
4098.05 2954
4098.65 2878
4099.25 2905
4099.86 2854
4100.46 2876
4101.06 2608
4101.67 2658
4102.27 2707
4102.88 2948
4103.48 2771
4104.09 2721
4104.69 2828
4105.29 2798
4105.90 2794
4106.50 2680
4107.11 3035
4107.71 2855
4108.32 2838
4108.92 2926
4109.53 2970
4110.13 2798
4110.74 2764
4111.34 2752
4111.94 2833
4112.55 2753
4113.15 2943
4113.76 2812
4114.36 2791
4114.97 2837
4115.57 2914
4116.18 2781
4116.78 2770
4117.39 3028
4118.00 2913
4118.60 2942
4119.21 3029
4119.81 3017
4120.42 2984
4121.02 2812
4121.63 3014
4122.23 2982
4122.84 3008
4123.44 3200
4124.05 3164
4124.66 3093
4125.26 3035
4125.87 3021
4126.47 3118
4127.08 2961
4127.68 2962
4128.29 3089
4128.90 3089
4129.50 2931
4130.11 3123
4130.72 3094
4131.32 3165
4131.93 3140
4132.53 3089
4133.14 3069
4133.75 2996
4134.35 3139
4134.96 3099
4135.57 3065
4136.17 3335
4136.78 3187
4137.39 3253
4137.99 3266
4138.60 3231
4139.21 3334
4139.81 3480
4140.42 3247
4141.03 3113
4141.63 3187
4142.24 3181
4142.85 3119
4143.46 3211
4144.06 3066
4144.67 3245
4145.28 2990
4145.88 2986
4146.49 2952
4147.10 2950
4147.71 2943
4148.31 2917
4148.92 2740
4149.53 2862
4150.14 2772
4150.74 2873
4151.35 2774
4151.96 2762
4152.57 2855
4153.18 3032
4153.78 2960
4154.39 3080
4155.00 3077
4155.61 3017
4156.22 3172
4156.82 3135
4157.43 3114
4158.04 2933
4158.65 3206
4159.26 3048
4159.86 2970
4160.47 2963
4161.08 3113
4161.69 3298
4162.30 3268
4162.91 3166
4163.52 3200
4164.12 3503
4164.73 3444
4165.34 3577
4165.95 3495
4166.56 3634
4167.17 3424
4167.78 3297
4168.39 3367
4168.99 3076
4169.60 3226
4170.21 3221
4170.82 3377
4171.43 3169
4172.04 3528
4172.65 3480
4173.26 3238
4173.87 3218
4174.48 3296
4175.09 3432
4175.70 3244
4176.31 3481
4176.92 3392
4177.53 3438
4178.13 3474
4178.74 3576
4179.35 3299
4179.96 3320
4180.57 3228
4181.18 2971
4181.79 2904
4182.40 3212
4183.01 3117
4183.62 2992
4184.23 2968
4184.84 2995
4185.45 3083
4186.06 3055
4186.67 3302
4187.29 3190
4187.90 3371
4188.51 3578
4189.12 3090
4189.73 3360
4190.34 3337
4190.95 3249
4191.56 3427
4192.17 3672
4192.78 3834
4193.39 3906
4194.00 4129
4194.61 4130
4195.22 4083
4195.83 4169
4196.45 4031
4197.06 4076
4197.67 3845
4198.28 3772
4198.89 3604
4199.50 3547
4200.11 3584
4200.72 3321
4201.33 3366
4201.95 3404
4202.56 3469
4203.17 3374
4203.78 3299
4204.39 3448
4205.00 3011
4205.62 2996
4206.23 3172
4206.84 3096
4207.45 3130
4208.06 3249
4208.67 3142
4209.29 3068
4209.90 3335
4210.51 3399
4211.12 3196
4211.73 3344
4212.35 3296
4212.96 3475
4213.57 3211
4214.18 3312
4214.80 3575
4215.41 3641
4216.02 3374
4216.63 3742
4217.25 3894
4217.86 3975
4218.47 3616
4219.08 3648
4219.70 3552
4220.31 3851
4220.92 3842
4221.53 4127
4222.15 4328
4222.76 4434
4223.37 4402
4223.99 4874
4224.60 5466
4225.21 5718
4225.83 5938
4226.44 6245
4227.05 6281
4227.66 6408
4228.28 6758
4228.89 6691
4229.51 6513
4230.12 6539
4230.73 6307
4231.35 6567
4231.96 6529
4232.57 6566
4233.19 7057
4233.80 6645
4234.41 6817
4235.03 6851
4235.64 6601
4236.26 6519
4236.87 5950
4237.48 5359
4238.10 5237
4238.71 4933
4239.33 4403
4239.94 4349
4240.55 4185
4241.17 3948
4241.78 4023
4242.40 3926
4243.01 4000
4243.63 4090
4244.24 3979
4244.85 4225
4245.47 4128
4246.08 4146
4246.70 4330
4247.31 4641
4247.93 4679
4248.54 4305
4249.16 4125
4249.77 4299
4250.39 4316
4251.00 4062
4251.62 4215
4252.23 4316
4252.85 4001
4253.46 4039
4254.08 3965
4254.69 3849
4255.31 4002
4255.92 3943
4256.54 3644
4257.15 3531
4257.77 3680
4258.39 3856
4259.00 3952
4259.62 3641
4260.23 3591
4260.85 3633
4261.46 3469
4262.08 3588
4262.69 3623
4263.31 3897
4263.93 3851
4264.54 3802
4265.16 3963
4265.77 4051
4266.39 3767
4267.01 3761
4267.62 3600
4268.24 3503
4268.86 3545
4269.47 3747
4270.09 3570
4270.70 3426
4271.32 3398
4271.94 3470
4272.55 3570
4273.17 3669
4273.79 3840
4274.40 3648
4275.02 3785
4275.64 3849
4276.25 3758
4276.87 3582
4277.49 3500
4278.10 3591
4278.72 3311
4279.34 3244
4279.96 3239
4280.57 3277
4281.19 3452
4281.81 3049
4282.42 2933
4283.04 2909
4283.66 3102
4284.28 3135
4284.89 3071
4285.51 3070
4286.13 3141
4286.75 3098
4287.36 3142
4287.98 2930
4288.60 3086
4289.22 3034
4289.83 3153
4290.45 2908
4291.07 2851
4291.69 2980
4292.31 3127
4292.92 3179
4293.54 3175
4294.16 3103
4294.78 3026
4295.40 3036
4296.01 3144
4296.63 3033
4297.25 3066
4297.87 2873
4298.49 2837
4299.11 2995
4299.72 2915
4300.34 2964
4300.96 3006
4301.58 3129
4302.20 3117
4302.82 3047
4303.44 2986
4304.06 3082
4304.67 3068
4305.29 3017
4305.91 2960
4306.53 3000
4307.15 3017
4307.77 2862
4308.39 2934
4309.01 2974
4309.63 2881
4310.25 2806
4310.86 2910
4311.48 2991
4312.10 3074
4312.72 2783
4313.34 2880
4313.96 2846
4314.58 2768
4315.20 3045
4315.82 3010
4316.44 3062
4317.06 3098
4317.68 2966
4318.30 3080
4318.92 3207
4319.54 3163
4320.16 2899
4320.78 2799
4321.40 2780
4322.02 2986
4322.64 2807
4323.26 2836
4323.88 3077
4324.50 3018
4325.12 3012
4325.74 3063
4326.36 2862
4326.98 2930
4327.60 2889
4328.22 2963
4328.84 2986
4329.46 2949
4330.08 2823
4330.71 2860
4331.33 3035
4331.95 3018
4332.57 3055
4333.19 3214
4333.81 3217
4334.43 3351
4335.05 3377
4335.67 3421
4336.29 3426
4336.91 3700
4337.54 3447
4338.16 3515
4338.78 3797
4339.40 3766
4340.02 3504
4340.64 3680
4341.26 4167
4341.89 4487
4342.51 4617
4343.13 4987
4343.75 5440
4344.37 5803
4344.99 6177
4345.62 6632
4346.24 6667
4346.86 6396
4347.48 6263
4348.10 6000
4348.73 5357
4349.35 4803
4349.97 4603
4350.59 4219
4351.21 3730
4351.84 3589
4352.46 3747
4353.08 3393
4353.70 3389
4354.33 3358
4354.95 3354
4355.57 3470
4356.19 3602
4356.82 3443
4357.44 3509
4358.06 3365
4358.68 3208
4359.31 3273
4359.93 3220
4360.55 3316
4361.17 3366
4361.80 3369
4362.42 3104
4363.04 3279
4363.67 3012
4364.29 3145
4364.91 3084
4365.54 3272
4366.16 3257
4366.78 3330
4367.41 3224
4368.03 3154
4368.65 2951
4369.28 2995
4369.90 2943
4370.52 2902
4371.15 2950
4371.77 2854
4372.39 3005
4373.02 3097
4373.64 3017
4374.27 3106
4374.89 3000
4375.51 2998
4376.14 3130
4376.76 3322
4377.39 3326
4378.01 3441
4378.63 3722
4379.26 3438
4379.88 3602
4380.51 3552
4381.13 3586
4381.75 3348
4382.38 3331
4383.00 3338
4383.63 3148
4384.25 3036
4384.88 3110
4385.50 3143
4386.13 3288
4386.75 3009
4387.38 3113
4388.00 3235
4388.63 3123
4389.25 3098
4389.88 2944
4390.50 2921
4391.13 2919
4391.75 3036
4392.38 3211
4393.00 3013
4393.63 3069
4394.25 3091
4394.88 3170
4395.50 3315
4396.13 3448
4396.75 3263
4397.38 3131
4398.00 2939
4398.63 3074
4399.26 3028
4399.88 2883
4400.51 2838
4401.13 2940
4401.76 2797
4402.38 2753
4403.01 2807
4403.64 2901
4404.26 2810
4404.89 2923
4405.51 2913
4406.14 2837
4406.77 2817
4407.39 2658
4408.02 2652
4408.64 2781
4409.27 2895
4409.90 2803
4410.52 2849
4411.15 2984
4411.78 2758
4412.40 2589
4413.03 2533
4413.66 2387
4414.28 2606
4414.91 2611
4415.54 2470
4416.16 2705
4416.79 2740
4417.42 2631
4418.04 2577
4418.67 2526
4419.30 2387
4419.93 2515
4420.55 2504
4421.18 2544
4421.81 2520
4422.43 2510
4423.06 2518
4423.69 2481
4424.32 2483
4424.94 2564
4425.57 2523
4426.20 2260
4426.83 2356
4427.45 2491
4428.08 2511
4428.71 2438
4429.34 2184
4429.96 2326
4430.59 2402
4431.22 2666
4431.85 2558
4432.48 2511
4433.10 2555
4433.73 2415
4434.36 2554
4434.99 2798
4435.62 2733
4436.24 2397
4436.87 2558
4437.50 2637
4438.13 2619
4438.76 2620
4439.39 2550
4440.02 2595
4440.64 2542
4441.27 2584
4441.90 2426
4442.53 2276
4443.16 2419
4443.79 2733
4444.42 2681
4445.04 2563
4445.67 2877
4446.30 2720
4446.93 2704
4447.56 2716
4448.19 2888
4448.82 2935
4449.45 2630
4450.08 2687
4450.71 2635
4451.34 2683
4451.97 2911
4452.59 2921
4453.22 2835
4453.85 2863
4454.48 2960
4455.11 2675
4455.74 2590
4456.37 2557
4457.00 2714
4457.63 2670
4458.26 2650
4458.89 2644
4459.52 2495
4460.15 2379
4460.78 2543
4461.41 2336
4462.04 2436
4462.67 2528
4463.30 2433
4463.93 2471
4464.56 2496
4465.19 2329
4465.82 2521
4466.45 2344
4467.08 2470
4467.71 2575
4468.34 2442
4468.97 2417
4469.61 2541
4470.24 2582
4470.87 2464
4471.50 2289
4472.13 2251
4472.76 2282
4473.39 2364
4474.02 2327
4474.65 2312
4475.28 2295
4475.91 2379
4476.54 2342
4477.18 2336
4477.81 2305
4478.44 2409
4479.07 2367
4479.70 2490
4480.33 2449
4480.96 2642
4481.59 2666
4482.23 2613
4482.86 2623
4483.49 2619
4484.12 2580
4484.75 2626
4485.38 2492
4486.02 2426
4486.65 2533
4487.28 2582
4487.91 2502
4488.54 2554
4489.18 2645
4489.81 2505
4490.44 2471
4491.07 2592
4491.70 2425
4492.34 2489
4492.97 2586
4493.60 2469
4494.23 2532
4494.87 2528
4495.50 2807
4496.13 2933
4496.76 2937
4497.40 3050
4498.03 3002
4498.66 3042
4499.29 2924
4499.93 3250
4500.56 3110
4501.19 3127
4501.82 3230
4502.46 3101
4503.09 3006
4503.72 2973
4504.36 2948
4504.99 2893
4505.62 2875
4506.26 2742
4506.89 2840
4507.52 2706
4508.16 2805
4508.79 2721
4509.42 2755
4510.06 2803
4510.69 2682
4511.32 2597
4511.96 2636
4512.59 2460
4513.22 2408
4513.86 2513
4514.49 2746
4515.13 2430
4515.76 2500
4516.39 2441
4517.03 2525
4517.66 2453
4518.30 2441
4518.93 2430
4519.56 2417
4520.20 2459
4520.83 2485
4521.47 2450
4522.10 2395
4522.73 2600
4523.37 2662
4524.00 2668
4524.64 2782
4525.27 2638
4525.91 2529
4526.54 2844
4527.18 3018
4527.81 3036
4528.45 3243
4529.08 3287
4529.72 3463
4530.35 3580
4530.99 3648
4531.62 3647
4532.26 3631
4532.89 3585
4533.53 3329
4534.16 3306
4534.80 3033
4535.43 3052
4536.07 2933
4536.70 2963
4537.34 2687
4537.97 2564
4538.61 2665
4539.24 2682
4539.88 2745
4540.51 2534
4541.15 2438
4541.79 2663
4542.42 2573
4543.06 2463
4543.69 2465
4544.33 2357
4544.96 2397
4545.60 2346
4546.24 2377
4546.87 2164
4547.51 2239
4548.14 2362
4548.78 2374
4549.42 2319
4550.05 2303
4550.69 2385
4551.33 2345
4551.96 2371
4552.60 2473
4553.24 2416
4553.87 2314
4554.51 2565
4555.15 2340
4555.78 2222
4556.42 2324
4557.06 2424
4557.69 2376
4558.33 2515
4558.97 2235
4559.60 2311
4560.24 2330
4560.88 2459
4561.51 2495
4562.15 2301
4562.79 2262
4563.43 2450
4564.06 2394
4564.70 2503
4565.34 2496
4565.97 2543
4566.61 2450
4567.25 2349
4567.89 2508
4568.52 2584
4569.16 2492
4569.80 2455
4570.44 2474
4571.07 2396
4571.71 2463
4572.35 2589
4572.99 2469
4573.63 2470
4574.26 2585
4574.90 2619
4575.54 2584
4576.18 2698
4576.82 2546
4577.45 2384
4578.09 2459
4578.73 2414
4579.37 2466
4580.01 2343
4580.65 2448
4581.28 2349
4581.92 2603
4582.56 2466
4583.20 2474
4583.84 2623
4584.48 2527
4585.12 2634
4585.76 2522
4586.39 2690
4587.03 2670
4587.67 2908
4588.31 2935
4588.95 2906
4589.59 3014
4590.23 3091
4590.87 2931
4591.51 2812
4592.15 2800
4592.78 2843
4593.42 2807
4594.06 2581
4594.70 2785
4595.34 2794
4595.98 2383
4596.62 2714
4597.26 2765
4597.90 2798
4598.54 2582
4599.18 2655
4599.82 2751
4600.46 2945
4601.10 3040
4601.74 2709
4602.38 2961
4603.02 3089
4603.66 3166
4604.30 2965
4604.94 2936
4605.58 2990
4606.22 2719
4606.86 2884
4607.50 2895
4608.14 2746
4608.78 2766
4609.42 2770
4610.06 2744
4610.70 2690
4611.34 2626
4611.98 2558
4612.62 2688
4613.26 2655
4613.90 2637
4614.55 2580
4615.19 2361
4615.83 2585
4616.47 2449
4617.11 2303
4617.75 2337
4618.39 2416
4619.03 2349
4619.67 2535
4620.31 2397
4620.96 2331
4621.60 2358
4622.24 2322
4622.88 2286
4623.52 2250
4624.16 2360
4624.80 2324
4625.44 2294
4626.09 2292
4626.73 2292
4627.37 2187
4628.01 2217
4628.65 2304
4629.29 2453
4629.94 2458
4630.58 2494
4631.22 2532
4631.86 2510
4632.50 2374
4633.15 2470
4633.79 2524
4634.43 2627
4635.07 2719
4635.72 2562
4636.36 2784
4637.00 2818
4637.64 2826
4638.28 2756
4638.93 2715
4639.57 2736
4640.21 2750
4640.85 2549
4641.50 2715
4642.14 2656
4642.78 2663
4643.43 2433
4644.07 2360
4644.71 2453
4645.35 2596
4646.00 2677
4646.64 2465
4647.28 2428
4647.93 2384
4648.57 2371
4649.21 2390
4649.86 2499
4650.50 2477
4651.14 2492
4651.79 2489
4652.43 2277
4653.07 2433
4653.72 2478
4654.36 2405
4655.00 2270
4655.65 2321
4656.29 2159
4656.93 2162
4657.58 2286
4658.22 2144
4658.87 2334
4659.51 2317
4660.15 2275
4660.80 2313
4661.44 2236
4662.09 2343
4662.73 2409
4663.37 2381
4664.02 2355
4664.66 2109
4665.31 2172
4665.95 2295
4666.59 2250
4667.24 2160
4667.88 2505
4668.53 2398
4669.17 2307
4669.82 2332
4670.46 2439
4671.11 2478
4671.75 2408
4672.40 2312
4673.04 2299
4673.69 2430
4674.33 2401
4674.98 2368
4675.62 2330
4676.27 2402
4676.91 2381
4677.56 2283
4678.20 2395
4678.85 2504
4679.49 2443
4680.14 2657
4680.78 2583
4681.43 2591
4682.07 2604
4682.72 2571
4683.36 2584
4684.01 2432
4684.66 2411
4685.30 2311
4685.95 2416
4686.59 2416
4687.24 2256
4687.88 2329
4688.53 2395
4689.18 2481
4689.82 2452
4690.47 2421
4691.11 2563
4691.76 2651
4692.41 2537
4693.05 2524
4693.70 2445
4694.34 2552
4694.99 2817
4695.64 2622
4696.28 3055
4696.93 3264
4697.58 3180
4698.22 3116
4698.87 3204
4699.52 3078
4700.16 3088
4700.81 2982
4701.46 2680
4702.10 2678
4702.75 2619
4703.40 2497
4704.04 2688
4704.69 2652
4705.34 2486
4705.99 2836
4706.63 2822
4707.28 2751
4707.93 2587
4708.57 2745
4709.22 2882
4709.87 2744
4710.52 2753
4711.16 2669
4711.81 2633
4712.46 2759
4713.11 2521
4713.75 2588
4714.40 2737
4715.05 2611
4715.70 2622
4716.35 2768
4716.99 2700
4717.64 2828
4718.29 2777
4718.94 2778
4719.58 2725
4720.23 2614
4720.88 2714
4721.53 2797
4722.18 2977
4722.83 2900
4723.47 3098
4724.12 3429
4724.77 3559
4725.42 3697
4726.07 3832
4726.72 3702
4727.36 3711
4728.01 3833
4728.66 3561
4729.31 3170
4729.96 3146
4730.61 2943
4731.26 2847
4731.91 2913
4732.55 2691
4733.20 2797
4733.85 2754
4734.50 2712
4735.15 2738
4735.80 2556
4736.45 2672
4737.10 2717
4737.75 2896
4738.40 2962
4739.05 3022
4739.70 2855
4740.35 3052
4740.99 2883
4741.64 2826
4742.29 3067
4742.94 3108
4743.59 2925
4744.24 2740
4744.89 2657
4745.54 2990
4746.19 2927
4746.84 2876
4747.49 2927
4748.14 2994
4748.79 3111
4749.44 3155
4750.09 3044
4750.74 3128
4751.39 3186
4752.04 3429
4752.69 3230
4753.34 3065
4753.99 3017
4754.64 2968
4755.29 2860
4755.95 2945
4756.60 3052
4757.25 2686
4757.90 2580
4758.55 2456
4759.20 2395
4759.85 2428
4760.50 2485
4761.15 2466
4761.80 2562
4762.45 2533
4763.10 2654
4763.75 2703
4764.41 2593
4765.06 2752
4765.71 2910
4766.36 2901
4767.01 2636
4767.66 2707
4768.31 2754
4768.97 2624
4769.62 2418
4770.27 2354
4770.92 2273
4771.57 2500
4772.22 2279
4772.87 2284
4773.53 2331
4774.18 2277
4774.83 2463
4775.48 2308
4776.13 2346
4776.79 2499
4777.44 2483
4778.09 2486
4778.74 2376
4779.39 2428
4780.05 2501
4780.70 2592
4781.35 2669
4782.00 2454
4782.65 2467
4783.31 2534
4783.96 2359
4784.61 2400
4785.26 2301
4785.92 2296
4786.57 2448
4787.22 2493
4787.88 2455
4788.53 2450
4789.18 2558
4789.83 2550
4790.49 2479
4791.14 2383
4791.79 2417
4792.45 2404
4793.10 2417
4793.75 2426
4794.40 2462
4795.06 2500
4795.71 2401
4796.36 2390
4797.02 2279
4797.67 2392
4798.32 2339
4798.98 2389
4799.63 2421
4800.29 2529
4800.94 2637
4801.59 2413
4802.25 2344
4802.90 2347
4803.55 2288
4804.21 2281
4804.86 2462
4805.52 2500
4806.17 2533
4806.82 2473
4807.48 2548
4808.13 2513
4808.79 2555
4809.44 2309
4810.09 2381
4810.75 2383
4811.40 2392
4812.06 2631
4812.71 2667
4813.37 2692
4814.02 2514
4814.67 2737
4815.33 2671
4815.98 2934
4816.64 2797
4817.29 2816
4817.95 2780
4818.60 2983
4819.26 3079
4819.91 3086
4820.57 3040
4821.22 3167
4821.88 3343
4822.53 3332
4823.19 3407
4823.84 3390
4824.50 3354
4825.15 3683
4825.81 3567
4826.46 3584
4827.12 3525
4827.77 3322
4828.43 3117
4829.09 2913
4829.74 3084
4830.40 3119
4831.05 3072
4831.71 2982
4832.36 3110
4833.02 3278
4833.68 3318
4834.33 3061
4834.99 3207
4835.64 3310
4836.30 3377
4836.96 3465
4837.61 3365
4838.27 3484
4838.92 3463
4839.58 3614
4840.24 3465
4840.89 3260
4841.55 3322
4842.21 3422
4842.86 3432
4843.52 3427
4844.17 3666
4844.83 3948
4845.49 4172
4846.14 4386
4846.80 4379
4847.46 4736
4848.11 4709
4848.77 5153
4849.43 5279
4850.09 5462
4850.74 5209
4851.40 5021
4852.06 5011
4852.71 4739
4853.37 4722
4854.03 4524
4854.69 4535
4855.34 4458
4856.00 4390
4856.66 4410
4857.31 4223
4857.97 4301
4858.63 4485
4859.29 4216
4859.94 4376
4860.60 4312
4861.26 4114
4861.92 3854
4862.58 3978
4863.23 4346
4863.89 4351
4864.55 4004
4865.21 4222
4865.87 4075
4866.52 3877
4867.18 3847
4867.84 3910
4868.50 3731
4869.16 3643
4869.81 3761
4870.47 3745
4871.13 3578
4871.79 3488
4872.45 3256
4873.11 3087
4873.77 3330
4874.42 3255
4875.08 3385
4875.74 3121
4876.40 3085
4877.06 2978
4877.72 2896
4878.38 3113
4879.03 3069
4879.69 2979
4880.35 2811
4881.01 2887
4881.67 2929
4882.33 2739
4882.99 2777
4883.65 2880
4884.31 2764
4884.97 2962
4885.63 3076
4886.29 3035
4886.95 3211
4887.60 3036
4888.26 3105
4888.92 3140
4889.58 3096
4890.24 2943
4890.90 3062
4891.56 2903
4892.22 3158
4892.88 3301
4893.54 3034
4894.20 3099
4894.86 3034
4895.52 3223
4896.18 3136
4896.84 3210
4897.50 3331
4898.16 3407
4898.82 3281
4899.48 3367
4900.14 3343
4900.80 3377
4901.46 3285
4902.12 3302
4902.79 3209
4903.45 3043
4904.11 2779
4904.77 2759
4905.43 2832
4906.09 2641
4906.75 2810
4907.41 2870
4908.07 2766
4908.73 2604
4909.39 2605
4910.05 2663
4910.71 2649
4911.38 2578
4912.04 2588
4912.70 2609
4913.36 2451
4914.02 2506
4914.68 2502
4915.34 2496
4916.00 2373
4916.67 2437
4917.33 2339
4917.99 2461
4918.65 2394
4919.31 2282
4919.97 2215
4920.64 2295
4921.30 2479
4921.96 2411
4922.62 2460
4923.28 2545
4923.94 2439
4924.61 2542
4925.27 2615
4925.93 2528
4926.59 2648
4927.26 2725
4927.92 2480
4928.58 2572
4929.24 2555
4929.90 2465
4930.57 2442
4931.23 2644
4931.89 2612
4932.55 2505
4933.22 2484
4933.88 2385
4934.54 2469
4935.20 2606
4935.87 2461
4936.53 2479
4937.19 2516
4937.86 2597
4938.52 2460
4939.18 2424
4939.84 2378
4940.51 2393
4941.17 2469
4941.83 2445
4942.50 2535
4943.16 2306
4943.82 2332
4944.49 2462
4945.15 2304
4945.81 2450
4946.48 2272
4947.14 2132
4947.80 2248
4948.47 2300
4949.13 2066
4949.79 2155
4950.46 2204
4951.12 2358
4951.79 2297
4952.45 2360
4953.11 2361
4953.78 2283
4954.44 2463
4955.11 2354
4955.77 2253
4956.43 2523
4957.10 2383
4957.76 2432
4958.43 2461
4959.09 2846
4959.76 3001
4960.42 2880
4961.08 3087
4961.75 3416
4962.41 3345
4963.08 3459
4963.74 3418
4964.41 3288
4965.07 3308
4965.74 3236
4966.40 2929
4967.07 2793
4967.73 2753
4968.40 2679
4969.06 2604
4969.73 2579
4970.39 2675
4971.06 2480
4971.72 2587
4972.39 2657
4973.05 2511
4973.72 2462
4974.38 2508
4975.05 2687
4975.71 2652
4976.38 2671
4977.04 2694
4977.71 2599
4978.37 2565
4979.04 2671
4979.71 2656
4980.37 2522
4981.04 2628
4981.70 2721
4982.37 2684
4983.04 2692
4983.70 2487
4984.37 2835
4985.03 3047
4985.70 2940
4986.37 3146
4987.03 3314
4987.70 3358
4988.36 3327
4989.03 3588
4989.70 3479
4990.36 3408
4991.03 3211
4991.70 3020
4992.36 2918
4993.03 2874
4993.70 2707
4994.36 2530
4995.03 2363
4995.70 2230
4996.36 2371
4997.03 2404
4997.70 2321
4998.36 2278
4999.03 2292
4999.70 2153
5000.36 2329
5001.03 2268
5001.70 2098
5002.37 2125
5003.03 2131
5003.70 2279
5004.37 2257
5005.03 2066
5005.70 2267
5006.37 2251
5007.04 2306
5007.70 2324
5008.37 2223
5009.04 2348
5009.71 2307
5010.38 2327
5011.04 2203
5011.71 2124
5012.38 2337
5013.05 2107
5013.71 2049
5014.38 2356
5015.05 2309
5015.72 2286
5016.39 2323
5017.06 2301
5017.72 2225
5018.39 2306
5019.06 2400
5019.73 2632
5020.40 2494
5021.07 2389
5021.73 2392
5022.40 2469
5023.07 2533
5023.74 2562
5024.41 2447
5025.08 2536
5025.75 2496
5026.41 2367
5027.08 2308
5027.75 2216
5028.42 2269
5029.09 2431
5029.76 2311
5030.43 2410
5031.10 2440
5031.77 2363
5032.44 2083
5033.10 2063
5033.77 1983
5034.44 2092
5035.11 2168
5035.78 2214
5036.45 2257
5037.12 2108
5037.79 2059
5038.46 2251
5039.13 2145
5039.80 2127
5040.47 2013
5041.14 2022
5041.81 2171
5042.48 2290
5043.15 2233
5043.82 2147
5044.49 2115
5045.16 2052
5045.83 2267
5046.50 2262
5047.17 2286
5047.84 2400
5048.51 2330
5049.18 2253
5049.85 2380
5050.52 2434
5051.19 2484
5051.86 2393
5052.53 2484
5053.20 2661
5053.87 2564
5054.54 2369
5055.21 2316
5055.89 2424
5056.56 2453
5057.23 2222
5057.90 2111
5058.57 2006
5059.24 2057
5059.91 2064
5060.58 2190
5061.25 2089
5061.92 2128
5062.60 2011
5063.27 2068
5063.94 1853
5064.61 2013
5065.28 2143
5065.95 2060
5066.62 2066
5067.30 2088
5067.97 2152
5068.64 2098
5069.31 2107
5069.98 2105
5070.65 1979
5071.33 2120
5072.00 1846
5072.67 2069
5073.34 2088
5074.01 1964
5074.68 2000
5075.36 2106
5076.03 2001
5076.70 2093
5077.37 2223
5078.05 2218
5078.72 2329
5079.39 2289
5080.06 2266
5080.73 2368
5081.41 2219
5082.08 2164
5082.75 2340
5083.42 2483
5084.10 2295
5084.77 2218
5085.44 2306
5086.12 2389
5086.79 2427
5087.46 2502
5088.13 2494
5088.81 2448
5089.48 2420
5090.15 2406
5090.83 2394
5091.50 2494
5092.17 2459
5092.85 2367
5093.52 2588
5094.19 2455
5094.87 2342
5095.54 2279
5096.21 2230
5096.89 2161
5097.56 2049
5098.23 2083
5098.91 1950
5099.58 2042
5100.25 2106
5100.93 2030
5101.60 2235
5102.28 2129
5102.95 2196
5103.62 2260
5104.30 2206
5104.97 2263
5105.65 2010
5106.32 1976
5106.99 2057
5107.67 2080
5108.34 2152
5109.02 2222
5109.69 2085
5110.36 2037
5111.04 2082
5111.71 2124
5112.39 1925
5113.06 1970
5113.74 1767
5114.41 1942
5115.09 2053
5115.76 2134
5116.44 2046
5117.11 2086
5117.79 2171
5118.46 2121
5119.14 2158
5119.81 2175
5120.49 2293
5121.16 2238
5121.84 2139
5122.51 1922
5123.19 2053
5123.86 2148
5124.54 2222
5125.21 2176
5125.89 2186
5126.56 2189
5127.24 2317
5127.91 2157
5128.59 2248
5129.27 2165
5129.94 2148
5130.62 2147
5131.29 2094
5131.97 2153
5132.64 2389
5133.32 2354
5134.00 2136
5134.67 2137
5135.35 2215
5136.02 2369
5136.70 2423
5137.38 2256
5138.05 2273
5138.73 2176
5139.40 2261
5140.08 2345
5140.76 2094
5141.43 1949
5142.11 2028
5142.79 2242
5143.46 1984
5144.14 2036
5144.82 1910
5145.49 1917
5146.17 1925
5146.85 1926
5147.52 1936
5148.20 2173
5148.88 2045
5149.55 1953
5150.23 2022
5150.91 2048
5151.59 2020
5152.26 1836
5152.94 1927
5153.62 2027
5154.29 2034
5154.97 2000
5155.65 1838
5156.33 1899
5157.00 2016
5157.68 1845
5158.36 1859
5159.04 1846
5159.71 1832
5160.39 1969
5161.07 1958
5161.75 1986
5162.42 2083
5163.10 1997
5163.78 2000
5164.46 2004
5165.14 2097
5165.81 2147
5166.49 1948
5167.17 1941
5167.85 1864
5168.53 1838
5169.21 1939
5169.88 1973
5170.56 1972
5171.24 1893
5171.92 1932
5172.60 1720
5173.28 1838
5173.95 1941
5174.63 2044
5175.31 2041
5175.99 1897
5176.67 1851
5177.35 1901
5178.03 1959
5178.71 2025
5179.38 2072
5180.06 2032
5180.74 1898
5181.42 1894
5182.10 2045
5182.78 1884
5183.46 1883
5184.14 1783
5184.82 1904
5185.50 2089
5186.18 1910
5186.86 1837
5187.53 1867
5188.21 1843
5188.89 1879
5189.57 2044
5190.25 1888
5190.93 1816
5191.61 1936
5192.29 2041
5192.97 1960
5193.65 1826
5194.33 1939
5195.01 1801
5195.69 1892
5196.37 1901
5197.05 1878
5197.73 1911
5198.41 1954
5199.09 1988
5199.77 1973
5200.45 1933
5201.13 1891
5201.81 1861
5202.49 1949
5203.17 2159
5203.86 2127
5204.54 2059
5205.22 2125
5205.90 2270
5206.58 2125
5207.26 2137
5207.94 2263
5208.62 2402
5209.30 2420
5209.98 2406
5210.66 2362
5211.34 2339
5212.02 2279
5212.71 2164
5213.39 2081
5214.07 2166
5214.75 2053
5215.43 2088
5216.11 2096
5216.79 2120
5217.47 2152
5218.16 1962
5218.84 2035
5219.52 1940
5220.20 2033
5220.88 1873
5221.56 1868
5222.25 1916
5222.93 2059
5223.61 2133
5224.29 2068
5224.97 2158
5225.66 2086
5226.34 1988
5227.02 1946
5227.70 1893
5228.38 1943
5229.07 1949
5229.75 1942
5230.43 1911
5231.11 1941
5231.79 1901
5232.48 1983
5233.16 1956
5233.84 2157
5234.52 2247
5235.21 2223
5235.89 2061
5236.57 2137
5237.26 2154
5237.94 2245
5238.62 2201
5239.30 2163
5239.99 2092
5240.67 2131
5241.35 2097
5242.04 2091
5242.72 1947
5243.40 2026
5244.08 2173
5244.77 2077
5245.45 2086
5246.13 2210
5246.82 2021
5247.50 2063
5248.18 2002
5248.87 2124
5249.55 1985
5250.24 2167
5250.92 2117
5251.60 2003
5252.29 1914
5252.97 2050
5253.65 2097
5254.34 1997
5255.02 1820
5255.71 1790
5256.39 1775
5257.07 1810
5257.76 1871
5258.44 1834
5259.13 1919
5259.81 2002
5260.49 1980
5261.18 2071
5261.86 2084
5262.55 1993
5263.23 2071
5263.92 2162
5264.60 2203
5265.28 2078
5265.97 2030
5266.65 2014
5267.34 2087
5268.02 2098
5268.71 2025
5269.39 2010
5270.08 2174
5270.76 1924
5271.45 1996
5272.13 1984
5272.82 1928
5273.50 1961
5274.19 1966
5274.87 1942
5275.56 1859
5276.24 1950
5276.93 2175
5277.61 2184
5278.30 2295
5278.98 2486
5279.67 2464
5280.36 2439
5281.04 2535
5281.73 2563
5282.41 2568
5283.10 2466
5283.78 2299
5284.47 2154
5285.16 2203
5285.84 2200
5286.53 2084
5287.21 2127
5287.90 1987
5288.59 1990
5289.27 1945
5289.96 2046
5290.64 2034
5291.33 1904
5292.02 1975
5292.70 2098
5293.39 1995
5294.08 2103
5294.76 1978
5295.45 1872
5296.13 1959
5296.82 2125
5297.51 1974
5298.19 1980
5298.88 2006
5299.57 2107
5300.25 2078
5300.94 2276
5301.63 2157
5302.32 2114
5303.00 2088
5303.69 2176
5304.38 2046
5305.06 2100
5305.75 1975
5306.44 1995
5307.13 2138
5307.81 2124
5308.50 2123
5309.19 2065
5309.87 2193
5310.56 2137
5311.25 2174
5311.94 2092
5312.62 2028
5313.31 2076
5314.00 2122
5314.69 1967
5315.38 2086
5316.06 2244
5316.75 2233
5317.44 2259
5318.13 2219
5318.82 2306
5319.50 2308
5320.19 2241
5320.88 2298
5321.57 2212
5322.26 2144
5322.94 2052
5323.63 2087
5324.32 2066
5325.01 2012
5325.70 2019
5326.39 2025
5327.07 2041
5327.76 2034
5328.45 2080
5329.14 2251
5329.83 2337
5330.52 2248
5331.21 2392
5331.90 2344
5332.58 2138
5333.27 2059
5333.96 2037
5334.65 2011
5335.34 2173
5336.03 1975
5336.72 2105
5337.41 2036
5338.10 1949
5338.79 1962
5339.48 1947
5340.17 2001
5340.86 2032
5341.54 2042
5342.23 2163
5342.92 2057
5343.61 2056
5344.30 2015
5344.99 2067
5345.68 2075
5346.37 1997
5347.06 2150
5347.75 2119
5348.44 2107
5349.13 2059
5349.82 2028
5350.51 2024
5351.20 1984
5351.89 2093
5352.58 2113
5353.27 1924
5353.96 2001
5354.65 2019
5355.34 2041
5356.03 2038
5356.72 2019
5357.42 2013
5358.11 2063
5358.80 2141
5359.49 2165
5360.18 2088
5360.87 1912
5361.56 1880
5362.25 2014
5362.94 2082
5363.63 1944
5364.32 1925
5365.01 2045
5365.70 1841
5366.40 1895
5367.09 1823
5367.78 1857
5368.47 2133
5369.16 2074
5369.85 1991
5370.54 1929
5371.23 2094
5371.93 1917
5372.62 1947
5373.31 2014
5374.00 2010
5374.69 2032
5375.38 2140
5376.08 2204
5376.77 2204
5377.46 2218
5378.15 2171
5378.84 2341
5379.53 2338
5380.23 2336
5380.92 2246
5381.61 2477
5382.30 2402
5383.00 2200
5383.69 2147
5384.38 2209
5385.07 2025
5385.76 2094
5386.46 2182
5387.15 1975
5387.84 1961
5388.53 2058
5389.23 2023
5389.92 2024
5390.61 2076
5391.30 1906
5392.00 1947
5392.69 1858
5393.38 1997
5394.08 1922
5394.77 1782
5395.46 1974
5396.15 1911
5396.85 1989
5397.54 1984
5398.23 1836
5398.93 1861
5399.62 1763
5400.31 1956
5401.01 1939
5401.70 1984
5402.39 2011
5403.09 1985
5403.78 1934
5404.47 1888
5405.17 1958
5405.86 2005
5406.56 1997
5407.25 2018
5407.94 2057
5408.64 2049
5409.33 1947
5410.02 1928
5410.72 1974
5411.41 1953
5412.11 1938
5412.80 1873
5413.49 1908
5414.19 2005
5414.88 1982
5415.58 1980
5416.27 2049
5416.97 1950
5417.66 1993
5418.35 1881
5419.05 1860
5419.74 2124
5420.44 2291
5421.13 2112
5421.83 2144
5422.52 1948
5423.22 2001
5423.91 2024
5424.61 1932
5425.30 1913
5426.00 1961
5426.69 2006
5427.39 2021
5428.08 2007
5428.78 1981
5429.47 1909
5430.17 1896
5430.86 1906
5431.56 2006
5432.25 2103
5432.95 1927
5433.64 2090
5434.34 2075
5435.03 2123
5435.73 2423
5436.43 2375
5437.12 2358
5437.82 2209
5438.51 2271
5439.21 2195
5439.90 2035
5440.60 2081
5441.30 2223
5441.99 2128
5442.69 2274
5443.38 2315
5444.08 2320
5444.78 2480
5445.47 2610
5446.17 2544
5446.86 2657
5447.56 2460
5448.26 2446
5448.95 2527
5449.65 2451
5450.35 2411
5451.04 2442
5451.74 2407
5452.44 2329
5453.13 2195
5453.83 2305
5454.53 2079
5455.22 2180
5455.92 2306
5456.62 2210
5457.31 2228
5458.01 2100
5458.71 2159
5459.40 2209
5460.10 2317
5460.80 2512
5461.50 2382
5462.19 2221
5462.89 2338
5463.59 2375
5464.29 2434
5464.98 2455
5465.68 2480
5466.38 2325
5467.08 2237
5467.77 2091
5468.47 2287
5469.17 2334
5469.87 2225
5470.56 2238
5471.26 2398
5471.96 2273
5472.66 2461
5473.36 2495
5474.05 2531
5474.75 2639
5475.45 2515
5476.15 2684
5476.85 2610
5477.54 2626
5478.24 3096
5478.94 3269
5479.64 3172
5480.34 3119
5481.04 3019
5481.73 3155
5482.43 3013
5483.13 2832
5483.83 2687
5484.53 2773
5485.23 2727
5485.93 2569
5486.62 2410
5487.32 2665
5488.02 2607
5488.72 2807
5489.42 2701
5490.12 2814
5490.82 2711
5491.52 2712
5492.22 2872
5492.92 2858
5493.62 2982
5494.31 2844
5495.01 2934
5495.71 3058
5496.41 3284
5497.11 3517
5497.81 3712
5498.51 3813
5499.21 4184
5499.91 4292
5500.61 4253
5501.31 4164
5502.01 4007
5502.71 3744
5503.41 3525
5504.11 3189
5504.81 3063
5505.51 2762
5506.21 2655
5506.91 2770
5507.61 2632
5508.31 2642
5509.01 2573
5509.71 2492
5510.41 2401
5511.11 2582
5511.81 2587
5512.51 2425
5513.21 2500
5513.91 2252
5514.61 2219
5515.31 2272
5516.01 2330
5516.72 2426
5517.42 2465
5518.12 2564
5518.82 2565
5519.52 2520
5520.22 2243
5520.92 2318
5521.62 2463
5522.32 2246
5523.02 2208
5523.73 2178
5524.43 2168
5525.13 2073
5525.83 2047
5526.53 2084
5527.23 2024
5527.93 2059
5528.63 2026
5529.34 1857
5530.04 1794
5530.74 1991
5531.44 2000
5532.14 1990
5532.84 2032
5533.55 1863
5534.25 1949
5534.95 1970
5535.65 2018
5536.35 2027
5537.06 1963
5537.76 1966
5538.46 1902
5539.16 2002
5539.86 2064
5540.57 1883
5541.27 1870
5541.97 2026
5542.67 2049
5543.38 2072
5544.08 2163
5544.78 2103
5545.48 2160
5546.19 2129
5546.89 2009
5547.59 2040
5548.29 2012
5549.00 1831
5549.70 1971
5550.40 1915
5551.11 2076
5551.81 1931
5552.51 1832
5553.21 1782
5553.92 1750
5554.62 2011
5555.32 1900
5556.03 1928
5556.73 1793
5557.43 1900
5558.14 1948
5558.84 1958
5559.54 1914
5560.25 1908
5560.95 1884
5561.65 1887
5562.36 1876
5563.06 1884
5563.77 1836
5564.47 1845
5565.17 1989
5565.88 2141
5566.58 2080
5567.28 1912
5567.99 1792
5568.69 1972
5569.40 1810
5570.10 1746
5570.80 1898
5571.51 1932
5572.21 1900
5572.92 1914
5573.62 1901
5574.33 1963
5575.03 2121
5575.73 2057
5576.44 1951
5577.14 2042
5577.85 1964
5578.55 2025
5579.26 1937
5579.96 1826
5580.67 1770
5581.37 1658
5582.08 1900
5582.78 1982
5583.49 1912
5584.19 1934
5584.90 1870
5585.60 1933
5586.31 1851
5587.01 1887
5587.72 1745
5588.42 1740
5589.13 1967
5589.83 1831
5590.54 1920
5591.24 1915
5591.95 1718
5592.66 1918
5593.36 1941
5594.07 1872
5594.77 1777
5595.48 1693
5596.18 1702
5596.89 1742
5597.60 1785
5598.30 1850
5599.01 1876
5599.71 1862
5600.42 1709
5601.13 1711
5601.83 1704
5602.54 1792
5603.24 1876
5603.95 1938
5604.66 1793
5605.36 1752
5606.07 1690
5606.78 1699
5607.48 1791
5608.19 1734
5608.89 1692
5609.60 1762
5610.31 1793
5611.01 1705
5611.72 1764
5612.43 1874
5613.14 1854
5613.84 1847
5614.55 1728
5615.26 1638
5615.96 1657
5616.67 1695
5617.38 1748
5618.08 1835
5618.79 1748
5619.50 1663
5620.21 1611
5620.91 1711
5621.62 1805
5622.33 1725
5623.04 1654
5623.74 1931
5624.45 1827
5625.16 1833
5625.87 1812
5626.57 1751
5627.28 1745
5627.99 1659
5628.70 1865
5629.40 1838
5630.11 1759
5630.82 1783
5631.53 1903
5632.24 1818
5632.94 1954
5633.65 1713
5634.36 1632
5635.07 1850
5635.78 1806
5636.49 1943
5637.19 1810
5637.90 1828
5638.61 1856
5639.32 1904
5640.03 1992
5640.74 1957
5641.44 1920
5642.15 1934
5642.86 1893
5643.57 1842
5644.28 1875
5644.99 1840
5645.70 1886
5646.41 1847
5647.12 1792
5647.82 1789
5648.53 2007
5649.24 1974
5649.95 1733
5650.66 1911
5651.37 1915
5652.08 1953
5652.79 1863
5653.50 1937
5654.21 1911
5654.92 2096
5655.63 2077
5656.34 1976
5657.05 2090
5657.76 2353
5658.46 2265
5659.17 1991
5659.88 2063
5660.59 2146
5661.30 2026
5662.01 2043
5662.72 2085
5663.43 1921
5664.14 1835
5664.85 1893
5665.56 1996
5666.27 2058
5666.98 1964
5667.69 1908
5668.40 1823
5669.12 1760
5669.83 1813
5670.54 1893
5671.25 1892
5671.96 1795
5672.67 1758
5673.38 1759
5674.09 1794
5674.80 1924
5675.51 1825
5676.22 1688
5676.93 1845
5677.64 1836
5678.35 1645
5679.06 1759
5679.78 1737
5680.49 1800
5681.20 1820
5681.91 1825
5682.62 1815
5683.33 1839
5684.04 1751
5684.75 1794
5685.47 1871
5686.18 1831
5686.89 1826
5687.60 1920
5688.31 1841
5689.02 1846
5689.73 1684
5690.45 1784
5691.16 1797
5691.87 1628
5692.58 1739
5693.29 1821
5694.01 1825
5694.72 1776
5695.43 1745
5696.14 1676
5696.85 1650
5697.57 1674
5698.28 1683
5698.99 1773
5699.70 1823
5700.41 1802
5701.13 1822
5701.84 1728
5702.55 1848
5703.26 1939
5703.98 1672
5704.69 1665
5705.40 1748
5706.11 1740
5706.83 1751
5707.54 1712
5708.25 1979
5708.97 1866
5709.68 1785
5710.39 1760
5711.10 1762
5711.82 1727
5712.53 1638
5713.24 1646
5713.96 1731
5714.67 1671
5715.38 1781
5716.10 1703
5716.81 1631
5717.52 1709
5718.24 1785
5718.95 1721
5719.66 1659
5720.38 1718
5721.09 1876
5721.80 1817
5722.52 1768
5723.23 1969
5723.95 1913
5724.66 1851
5725.37 1993
5726.09 2062
5726.80 2036
5727.52 2080
5728.23 1964
5728.94 2013
5729.66 2160
5730.37 2050
5731.09 1843
5731.80 1910
5732.51 1967
5733.23 1730
5733.94 1692
5734.66 1819
5735.37 1826
5736.09 1861
5736.80 1752
5737.52 1829
5738.23 1838
5738.95 1874
5739.66 1805
5740.38 1798
5741.09 1859
5741.81 1759
5742.52 1923
5743.24 1945
5743.95 1968
5744.67 2137
5745.38 1948
5746.10 1833
5746.81 1933
5747.53 1981
5748.24 2006
5748.96 1944
5749.67 1996
5750.39 2120
5751.10 1838
5751.82 2114
5752.53 1967
5753.25 1942
5753.97 1903
5754.68 1875
5755.40 1928
5756.11 2055
5756.83 1957
5757.54 1910
5758.26 1971
5758.98 2031
5759.69 2107
5760.41 1984
5761.12 2005
5761.84 2067
5762.56 2039
5763.27 2018
5763.99 2044
5764.71 1945
5765.42 2117
5766.14 2196
5766.85 2136
5767.57 2207
5768.29 2109
5769.00 2074
5769.72 2266
5770.44 2262
5771.15 2158
5771.87 2113
5772.59 2149
5773.30 2135
5774.02 2186
5774.74 2123
5775.46 2294
5776.17 2240
5776.89 2191
5777.61 2278
5778.32 2284
5779.04 2284
5779.76 2265
5780.48 2305
5781.19 2117
5781.91 2104
5782.63 2179
5783.35 2312
5784.06 2227
5784.78 2241
5785.50 2247
5786.22 2394
5786.93 2318
5787.65 2258
5788.37 2324
5789.09 2405
5789.80 2507
5790.52 2576
5791.24 2597
5791.96 2670
5792.68 2617
5793.39 2606
5794.11 2671
5794.83 2822
5795.55 2946
5796.27 2936
5796.99 3228
5797.70 3214
5798.42 3312
5799.14 3632
5799.86 3848
5800.58 4002
5801.30 3930
5802.02 4264
5802.73 4168
5803.45 4124
5804.17 3785
5804.89 3690
5805.61 3697
5806.33 3621
5807.05 3586
5807.77 3467
5808.49 3462
5809.20 3381
5809.92 3868
5810.64 4002
5811.36 4207
5812.08 4639
5812.80 5689
5813.52 6556
5814.24 7442
5814.96 8486
5815.68 9398
5816.40 9985
5817.12 9537
5817.84 9022
5818.56 9118
5819.28 7707
5820.00 6808
5820.72 5801
5821.44 5288
5822.16 4910
5822.88 4588
5823.60 4343
5824.32 4015
5825.04 4042
5825.76 4008
5826.48 4182
5827.20 4006
5827.92 4053
5828.64 4094
5829.36 4147
5830.08 4175
5830.80 4080
5831.52 4097
5832.24 4191
5832.96 4055
5833.68 3720
5834.40 3769
5835.12 3858
5835.84 3726
5836.56 3450
5837.28 3327
5838.00 3287
5838.73 3183
5839.45 3223
5840.17 3159
5840.89 3165
5841.61 3032
5842.33 2929
5843.05 2781
5843.77 2716
5844.49 2716
5845.22 2763
5845.94 2629
5846.66 2673
5847.38 2710
5848.10 2563
5848.82 2462
5849.54 2606
5850.27 2634
5850.99 2602
5851.71 2494
5852.43 2536
5853.15 2567
5853.88 2561
5854.60 2605
5855.32 2728
5856.04 2596
5856.76 2540
5857.49 2422
5858.21 2557
5858.93 2413
5859.65 2322
5860.37 2547
5861.10 2535
5861.82 2354
5862.54 2289
5863.26 2279
5863.99 2350
5864.71 2380
5865.43 2363
5866.15 2369
5866.88 2342
5867.60 2407
5868.32 2362
5869.04 2339
5869.77 2493
5870.49 2384
5871.21 2309
5871.94 2292
5872.66 2319
5873.38 2369
5874.11 2349
5874.83 2252
5875.55 2357
5876.27 2280
5877.00 2271
5877.72 2315
5878.44 2344
5879.17 2223
5879.89 2334
5880.62 2374
5881.34 2322
5882.06 2203
5882.79 2083
5883.51 2364
5884.23 2293
5884.96 2307
5885.68 2410
5886.40 2522
5887.13 2362
5887.85 2412
5888.58 2440
5889.30 2410
5890.02 2391
5890.75 2276
5891.47 2259
5892.20 2320
5892.92 2302
5893.65 2210
5894.37 2190
5895.09 2106
5895.82 2125
5896.54 2112
5897.27 2230
5897.99 2212
5898.72 2296
5899.44 2172
5900.17 2375
5900.89 2371
5901.62 2431
5902.34 2402
5903.07 2280
5903.79 2328
5904.52 2276
5905.24 2236
5905.97 2268
5906.69 2159
5907.42 2158
5908.14 2269
5908.87 2294
5909.59 2300
5910.32 2328
5911.04 2288
5911.77 2419
5912.49 2346
5913.22 2263
5913.94 2273
5914.67 2259
5915.40 2233
5916.12 2266
5916.85 2352
5917.57 2316
5918.30 2238
5919.02 2144
5919.75 2235
5920.48 2214
5921.20 2243
5921.93 2320
5922.65 2318
5923.38 2367
5924.11 2429
5924.83 2417
5925.56 2435
5926.29 2398
5927.01 2449
5927.74 2357
5928.47 2465
5929.19 2458
5929.92 2515
5930.64 2497
5931.37 2496
5932.10 2547
5932.82 2588
5933.55 2612
5934.28 2652
5935.01 2696
5935.73 2744
5936.46 2691
5937.19 2827
5937.91 2809
5938.64 2658
5939.37 2780
5940.09 2810
5940.82 3012
5941.55 3006
5942.28 2710
5943.00 2868
5943.73 3025
5944.46 3008
5945.19 2862
5945.91 3022
5946.64 3131
5947.37 3247
5948.10 3222
5948.82 3370
5949.55 3489
5950.28 3425
5951.01 3555
5951.73 3739
5952.46 3806
5953.19 3506
5953.92 3586
5954.65 3505
5955.38 3607
5956.10 3514
5956.83 3449
5957.56 3683
5958.29 3680
5959.02 3630
5959.74 3702
5960.47 3834
5961.20 3741
5961.93 3898
5962.66 3996
5963.39 4416
5964.12 4934
5964.84 5084
5965.57 4994
5966.30 5229
5967.03 5109
5967.76 5287
5968.49 5045
5969.22 5025
5969.95 4630
5970.68 4777
5971.40 4685
5972.13 4577
5972.86 4388
5973.59 4572
5974.32 4565
5975.05 4513
5975.78 4455
5976.51 4575
5977.24 4589
5977.97 5051
5978.70 5005
5979.43 5084
5980.16 5185
5980.89 5218
5981.62 5279
5982.35 5346
5983.08 5276
5983.81 5078
5984.54 5101
5985.27 5257
5986.00 5329
5986.73 5475
5987.46 5414
5988.19 5107
5988.92 5413
5989.65 5529
5990.38 5565
5991.11 5657
5991.84 5520
5992.57 5596
5993.30 5784
5994.03 5761
5994.76 5833
5995.49 6055
5996.22 5977
5996.95 5693
5997.68 5659
5998.41 5945
5999.14 6066
5999.87 5805
6000.60 5809
6001.34 5764
6002.07 5618
6002.80 5799
6003.53 5659
6004.26 5477
6004.99 5744
6005.72 6383
6006.45 6932
6007.18 7563
6007.92 8755
6008.65 9896
6009.38 11299
6010.11 12833
6010.84 13794
6011.57 15008
6012.30 15619
6013.04 16248
6013.77 16341
6014.50 15833
6015.23 14394
6015.96 12998
6016.69 11184
6017.43 9755
6018.16 8896
6018.89 7789
6019.62 6685
6020.35 5832
6021.09 5315
6021.82 4907
6022.55 4631
6023.28 4713
6024.02 4378
6024.75 4357
6025.48 4361
6026.21 4225
6026.94 4178
6027.68 3962
6028.41 3919
6029.14 4005
6029.88 3885
6030.61 3913
6031.34 3835
6032.07 3537
6032.81 3608
6033.54 3602
6034.27 3676
6035.01 3755
6035.74 3708
6036.47 3592
6037.20 3835
6037.94 3952
6038.67 3836
6039.40 3819
6040.14 4000
6040.87 4102
6041.60 4182
6042.34 3851
6043.07 4250
6043.80 4358
6044.54 4252
6045.27 4191
6046.00 4359
6046.74 4443
6047.47 4860
6048.21 4972
6048.94 4862
6049.67 4907
6050.41 5104
6051.14 5515
6051.88 5452
6052.61 5367
6053.34 5484
6054.08 5379
6054.81 5168
6055.55 5027
6056.28 4637
6057.01 4400
6057.75 4458
6058.48 4466
6059.22 4237
6059.95 4268
6060.69 4372
6061.42 4380
6062.16 4227
6062.89 4099
6063.63 4073
6064.36 4108
6065.09 3958
6065.83 4042
6066.56 4012
6067.30 3854
6068.03 3890
6068.77 3870
6069.50 3791
6070.24 3786
6070.97 3750
6071.71 3707
6072.45 3583
6073.18 3664
6073.92 3665
6074.65 3651
6075.39 3556
6076.12 3603
6076.86 3485
6077.59 3384
6078.33 3564
6079.06 3564
6079.80 3351
6080.54 3175
6081.27 3179
6082.01 3074
6082.74 2999
6083.48 3158
6084.21 3208
6084.95 3233
6085.69 3087
6086.42 3301
6087.16 3294
6087.90 3078
6088.63 3142
6089.37 3241
6090.10 3233
6090.84 3219
6091.58 3073
6092.31 3149
6093.05 3114
6093.79 3176
6094.52 3017
6095.26 2975
6096.00 2920
6096.73 2967
6097.47 2829
6098.21 2951
6098.94 2791
6099.68 2743
6100.42 2939
6101.15 2800
6101.89 2731
6102.63 2738
6103.37 2637
6104.10 2908
6104.84 2900
6105.58 2710
6106.31 2740
6107.05 2701
6107.79 2741
6108.53 2734
6109.26 2940
6110.00 2873
6110.74 2681
6111.48 2935
6112.21 2819
6112.95 2832
6113.69 2886
6114.43 3035
6115.17 3036
6115.90 3054
6116.64 2962
6117.38 2984
6118.12 3009
6118.85 2972
6119.59 3121
6120.33 3021
6121.07 2990
6121.81 3053
6122.55 3118
6123.28 3172
6124.02 3154
6124.76 3129
6125.50 3114
6126.24 3097
6126.98 3199
6127.71 3221
6128.45 3093
6129.19 3199
6129.93 3098
6130.67 3071
6131.41 3232
6132.15 3095
6132.89 3117
6133.63 3141
6134.36 3120
6135.10 3126
6135.84 3195
6136.58 3219
6137.32 3190
6138.06 3127
6138.80 3136
6139.54 3113
6140.28 3074
6141.02 3110
6141.76 3077
6142.50 3143
6143.24 3194
6143.97 3092
6144.71 3209
6145.45 3190
6146.19 3127
6146.93 3254
6147.67 3140
6148.41 3110
6149.15 3344
6149.89 3388
6150.63 3291
6151.37 3419
6152.11 3385
6152.85 3512
6153.59 3372
6154.33 3465
6155.07 3520
6155.81 3425
6156.55 3512
6157.29 3607
6158.03 3636
6158.78 3523
6159.52 3646
6160.26 3726
6161.00 3843
6161.74 3917
6162.48 4043
6163.22 4141
6163.96 4455
6164.70 4441
6165.44 4686
6166.18 4557
6166.92 4777
6167.66 4855
6168.41 4882
6169.15 4891
6169.89 4867
6170.63 4681
6171.37 4495
6172.11 4544
6172.85 4568
6173.59 4190
6174.34 4250
6175.08 4229
6175.82 4256
6176.56 4119
6177.30 4189
6178.04 4304
6178.78 4513
6179.53 4670
6180.27 4470
6181.01 4677
6181.75 4650
6182.49 4550
6183.24 4625
6183.98 4698
6184.72 4813
6185.46 4598
6186.20 4799
6186.95 4919
6187.69 4942
6188.43 5044
6189.17 5214
6189.91 5319
6190.66 5103
6191.40 5528
6192.14 5835
6192.88 5879
6193.63 6017
6194.37 5953
6195.11 5924
6195.85 5807
6196.60 5669
6197.34 5876
6198.08 5697
6198.83 5849
6199.57 5672
6200.31 5951
6201.05 6385
6201.80 6879
6202.54 7642
6203.28 8984
6204.03 10558
6204.77 12496
6205.51 15386
6206.26 18031
6207.00 20243
6207.74 22357
6208.49 23788
6209.23 24149
6209.97 23618
6210.72 21497
6211.46 19462
6212.21 16976
6212.95 14486
6213.69 12395
6214.44 10620
6215.18 8761
6215.92 7674
6216.67 6837
6217.41 6101
6218.16 5815
6218.90 5505
6219.64 5478
6220.39 5652
6221.13 5607
6221.88 5541
6222.62 5644
6223.37 5645
6224.11 5650
6224.85 5630
6225.60 5464
6226.34 5178
6227.09 4943
6227.83 4393
6228.58 4199
6229.32 4150
6230.07 3712
6230.81 3630
6231.56 3480
6232.30 3639
6233.05 3682
6233.79 3767
6234.54 3701
6235.28 3817
6236.03 3715
6236.77 3871
6237.52 3783
6238.26 3836
6239.01 4005
6239.75 4004
6240.50 4111
6241.24 3979
6241.99 4250
6242.73 4376
6243.48 4719
6244.22 4879
6244.97 5237
6245.72 5585
6246.46 5680
6247.21 5834
6247.95 6096
6248.70 6404
6249.45 5936
6250.19 5706
6250.94 5506
6251.68 5138
6252.43 4975
6253.18 4568
6253.92 4502
6254.67 4461
6255.41 4390
6256.16 4305
6256.91 4333
6257.65 4228
6258.40 4256
6259.15 4266
6259.89 4313
6260.64 4247
6261.39 4084
6262.13 4063
6262.88 4177
6263.63 4110
6264.37 4037
6265.12 4045
6265.87 4109
6266.61 4161
6267.36 3895
6268.11 4031
6268.85 3921
6269.60 3970
6270.35 3720
6271.10 3793
6271.84 3886
6272.59 4118
6273.34 3963
6274.08 3937
6274.83 4055
6275.58 3929
6276.33 3944
6277.07 3871
6277.82 3782
6278.57 3767
6279.32 3665
6280.07 3687
6280.81 3719
6281.56 3808
6282.31 3656
6283.06 3910
6283.80 3580
6284.55 3684
6285.30 3908
6286.05 3962
6286.80 4060
6287.54 4378
6288.29 4308
6289.04 4237
6289.79 3965
6290.54 3913
6291.29 3686
6292.03 3410
6292.78 3280
6293.53 3298
6294.28 3163
6295.03 3051
6295.78 3081
6296.53 3039
6297.28 3185
6298.02 3129
6298.77 3136
6299.52 2958
6300.27 3006
6301.02 3077
6301.77 3015
6302.52 3064
6303.27 3182
6304.02 3175
6304.77 3125
6305.51 3170
6306.26 3143
6307.01 3160
6307.76 3375
6308.51 3201
6309.26 3326
6310.01 3166
6310.76 3378
6311.51 3178
6312.26 3138
6313.01 3279
6313.76 3186
6314.51 3028
6315.26 3108
6316.01 3071
6316.76 3085
6317.51 2984
6318.26 2936
6319.01 3037
6319.76 2858
6320.51 2839
6321.26 2841
6322.01 2797
6322.76 2789
6323.51 2733
6324.26 2799
6325.01 2940
6325.76 3133
6326.51 3040
6327.26 3070
6328.01 3044
6328.76 2963
6329.51 2802
6330.26 2716
6331.02 2748
6331.77 2643
6332.52 2646
6333.27 2624
6334.02 2681
6334.77 2690
6335.52 2585
6336.27 2682
6337.02 2653
6337.77 2586
6338.53 2530
6339.28 2508
6340.03 2560
6340.78 2438
6341.53 2638
6342.28 2429
6343.03 2552
6343.78 2660
6344.54 2588
6345.29 2450
6346.04 2603
6346.79 2779
6347.54 2647
6348.29 2757
6349.05 2591
6349.80 2802
6350.55 2692
6351.30 2817
6352.05 2910
6352.81 2974
6353.56 3035
6354.31 2804
6355.06 2749
6355.82 2785
6356.57 2837
6357.32 2586
6358.07 2540
6358.82 2545
6359.58 2474
6360.33 2535
6361.08 2428
6361.83 2459
6362.59 2524
6363.34 2422
6364.09 2525
6364.85 2548
6365.60 2544
6366.35 2504
6367.10 2488
6367.86 2454
6368.61 2516
6369.36 2433
6370.12 2455
6370.87 2510
6371.62 2480
6372.38 2436
6373.13 2433
6373.88 2398
6374.64 2493
6375.39 2393
6376.14 2407
6376.90 2359
6377.65 2365
6378.40 2506
6379.16 2386
6379.91 2314
6380.66 2499
6381.42 2526
6382.17 2479
6382.92 2555
6383.68 2547
6384.43 2442
6385.19 2414
6385.94 2172
6386.69 2225
6387.45 2313
6388.20 2290
6388.96 2209
6389.71 2172
6390.47 2185
6391.22 2090
6391.97 2326
6392.73 2186
6393.48 2254
6394.24 2366
6394.99 2260
6395.75 2323
6396.50 2352
6397.26 2165
6398.01 2092
6398.77 2289
6399.52 2243
6400.28 2251
6401.03 2058
6401.79 2079
6402.54 2249
6403.30 2176
6404.05 2147
6404.81 2109
6405.56 2322
6406.32 2197
6407.07 2189
6407.83 2134
6408.58 2146
6409.34 2175
6410.09 2238
6410.85 2219
6411.60 2235
6412.36 2238
6413.11 2257
6413.87 2057
6414.63 2056
6415.38 2081
6416.14 2156
6416.89 2047
6417.65 2095
6418.41 2035
6419.16 2164
6419.92 2336
6420.67 2306
6421.43 2144
6422.19 2100
6422.94 2161
6423.70 2013
6424.45 2002
6425.21 2111
6425.97 2201
6426.72 2173
6427.48 2139
6428.24 2094
6428.99 2195
6429.75 2250
6430.51 2234
6431.26 2190
6432.02 2244
6432.78 2243
6433.53 2222
6434.29 2290
6435.05 2362
6435.80 2357
6436.56 2349
6437.32 2398
6438.08 2286
6438.83 2250
6439.59 2237
6440.35 2425
6441.10 2463
6441.86 2222
6442.62 2257
6443.38 2295
6444.13 2299
6444.89 2219
6445.65 2359
6446.41 2414
6447.16 2293
6447.92 2320
6448.68 2352
6449.44 2368
6450.19 2380
6450.95 2403
6451.71 2343
6452.47 2293
6453.23 2266
6453.98 2338
6454.74 2451
6455.50 2333
6456.26 2378
6457.02 2426
6457.78 2437
6458.53 2447
6459.29 2421
6460.05 2456
6460.81 2549
6461.57 2661
6462.33 2467
6463.08 2379
6463.84 2590
6464.60 2551
6465.36 2598
6466.12 2656
6466.88 2551
6467.64 2585
6468.40 2601
6469.15 2617
6469.91 2666
6470.67 2743
6471.43 2686
6472.19 2646
6472.95 2894
6473.71 2971
6474.47 2938
6475.23 2873
6475.99 2925
6476.75 3053
6477.51 2994
6478.26 3131
6479.02 3042
6479.78 2956
6480.54 3128
6481.30 3029
6482.06 3157
6482.82 3327
6483.58 3253
6484.34 3303
6485.10 3295
6485.86 3431
6486.62 3548
6487.38 3500
6488.14 3536
6488.90 3518
6489.66 3717
6490.42 3754
6491.18 3747
6491.94 3944
6492.70 3850
6493.46 4038
6494.22 4263
6494.98 4205
6495.74 4252
6496.51 4298
6497.27 4181
6498.03 4232
6498.79 4052
6499.55 4006
6500.31 4128
6501.07 4145
6501.83 4267
6502.59 4190
6503.35 4207
6504.11 4336
6504.87 4629
6505.64 4469
6506.40 4601
6507.16 4752
6507.92 4812
6508.68 4908
6509.44 5152
6510.20 5042
6510.96 5196
6511.73 5361
6512.49 5210
6513.25 5150
6514.01 5025
6514.77 5147
6515.53 5269
6516.29 5217
6517.06 5203
6517.82 5340
6518.58 5551
6519.34 5650
6520.10 6116
6520.87 5942
6521.63 6225
6522.39 6867
6523.15 7317
6523.91 7480
6524.68 8025
6525.44 8482
6526.20 8511
6526.96 8784
6527.73 8801
6528.49 8815
6529.25 8973
6530.01 9079
6530.78 9679
6531.54 10577
6532.30 12012
6533.06 13327
6533.83 15123
6534.59 17110
6535.35 18679
6536.11 18850
6536.88 18879
6537.64 17774
6538.40 16131
6539.17 14482
6539.93 12753
6540.69 10319
6541.46 8606
6542.22 7481
6542.98 6647
6543.74 6179
6544.51 5786
6545.27 5456
6546.04 5011
6546.80 4802
6547.56 4859
6548.33 4593
6549.09 4740
6549.85 4786
6550.62 4503
6551.38 4496
6552.14 4638
6552.91 4635
6553.67 4516
6554.44 4348
6555.20 4226
6555.96 4088
6556.73 4087
6557.49 4146
6558.26 4222
6559.02 4364
6559.78 4588
6560.55 4605
6561.31 4799
6562.08 5112
6562.84 5281
6563.61 5232
6564.37 5370
6565.14 5242
6565.90 5186
6566.66 5262
6567.43 5104
6568.19 4808
6568.96 4811
6569.72 4899
6570.49 4865
6571.25 4930
6572.02 4935
6572.78 5227
6573.55 5592
6574.31 5493
6575.08 5514
6575.84 5423
6576.61 5567
6577.37 5492
6578.14 5294
6578.90 5391
6579.67 5413
6580.44 5580
6581.20 5546
6581.97 5624
6582.73 5881
6583.50 5637
6584.26 5581
6585.03 5459
6585.79 5473
6586.56 5754
6587.33 5850
6588.09 6094
6588.86 6153
6589.62 6590
6590.39 6910
6591.16 7422
6591.92 7847
6592.69 8056
6593.45 8433
6594.22 8644
6594.99 8563
6595.75 8158
6596.52 7966
6597.29 7155
6598.05 6827
6598.82 6366
6599.59 5958
6600.35 5399
6601.12 5265
6601.89 4997
6602.65 4643
6603.42 4511
6604.19 4578
6604.95 4408
6605.72 4301
6606.49 4321
6607.25 4060
6608.02 3993
6608.79 3956
6609.55 4004
6610.32 4033
6611.09 3968
6611.86 3712
6612.62 3849
6613.39 3926
6614.16 3718
6614.93 3801
6615.69 3779
6616.46 3848
6617.23 3730
6618.00 3704
6618.76 3658
6619.53 3778
6620.30 3862
6621.07 3763
6621.83 3852
6622.60 3869
6623.37 3962
6624.14 3892
6624.91 3789
6625.67 3822
6626.44 3820
6627.21 3819
6627.98 3854
6628.75 3755
6629.52 4085
6630.28 4245
6631.05 4512
6631.82 4702
6632.59 5036
6633.36 5015
6634.13 5044
6634.90 5032
6635.66 4816
6636.43 4539
6637.20 4498
6637.97 4231
6638.74 4035
6639.51 3866
6640.28 3786
6641.05 3765
6641.81 3672
6642.58 3583
6643.35 3451
6644.12 3422
6644.89 3525
6645.66 3531
6646.43 3442
6647.20 3290
6647.97 3402
6648.74 3533
6649.51 3575
6650.28 3317
6651.05 3412
6651.82 3350
6652.59 3308
6653.35 3368
6654.12 3504
6654.89 3431
6655.66 3499
6656.43 3377
6657.20 3496
6657.97 3323
6658.74 3361
6659.51 3380
6660.28 3644
6661.05 3684
6661.82 3931
6662.59 4077
6663.36 4076
6664.13 4058
6664.91 3980
6665.68 4035
6666.45 3884
6667.22 3919
6667.99 3830
6668.76 3580
6669.53 3570
6670.30 3669
6671.07 3404
6671.84 3161
6672.61 3338
6673.38 3247
6674.15 3036
6674.92 3240
6675.69 3199
6676.47 3243
6677.24 3321
6678.01 3217
6678.78 3178
6679.55 3367
6680.32 3399
6681.09 3512
6681.86 3634
6682.64 3730
6683.41 3771
6684.18 3783
6684.95 3821
6685.72 3607
6686.49 3398
6687.26 3374
6688.04 3132
6688.81 3061
6689.58 3142
6690.35 3194
6691.12 3060
6691.90 2969
6692.67 3033
6693.44 2974
6694.21 2907
6694.98 3030
6695.76 3059
6696.53 2772
6697.30 2809
6698.07 2846
6698.84 2884
6699.62 2806
6700.39 2797
6701.16 3021
6701.93 2848
6702.71 2816
6703.48 2887
6704.25 2892
6705.02 2924
6705.80 2791
6706.57 2875
6707.34 2851
6708.12 2745
6708.89 2698
6709.66 2819
6710.43 2665
6711.21 2687
6711.98 2645
6712.75 2522
6713.53 2509
6714.30 2610
6715.07 2713
6715.85 2514
6716.62 2634
6717.39 2712
6718.17 2553
6718.94 2442
6719.71 2484
6720.49 2536
6721.26 2521
6722.03 2600
6722.81 2674
6723.58 2547
6724.36 2660
6725.13 2545
6725.90 2522
6726.68 2489
6727.45 2704
6728.23 2469
6729.00 2478
6729.77 2589
6730.55 2667
6731.32 2581
6732.10 2793
6732.87 2699
6733.64 2691
6734.42 2776
6735.19 2711
6735.97 2492
6736.74 2555
6737.52 2654
6738.29 2687
6739.07 2708
6739.84 2740
6740.62 2715
6741.39 2758
6742.16 2953
6742.94 2776
6743.71 2920
6744.49 2938
6745.26 2944
6746.04 2951
6746.81 2932
6747.59 3091
6748.36 3170
6749.14 3399
6749.92 3373
6750.69 3629
6751.47 3517
6752.24 3449
6753.02 3566
6753.79 3316
6754.57 3142
6755.34 2931
6756.12 2796
6756.89 2622
6757.67 2615
6758.45 2612
6759.22 2578
6760.00 2468
6760.77 2483
6761.55 2423
6762.33 2395
6763.10 2554
6763.88 2574
6764.65 2525
6765.43 2583
6766.21 2508
6766.98 2517
6767.76 2557
6768.53 2469
6769.31 2539
6770.09 2564
6770.86 2428
6771.64 2361
6772.42 2497
6773.19 2618
6773.97 2585
6774.75 2361
6775.52 2454
6776.30 2414
6777.08 2468
6777.85 2407
6778.63 2447
6779.41 2389
6780.18 2327
6780.96 2259
6781.74 2245
6782.52 2315
6783.29 2390
6784.07 2308
6784.85 2299
6785.62 2324
6786.40 2314
6787.18 2258
6787.96 2285
6788.73 2356
6789.51 2165
6790.29 2158
6791.07 2257
6791.84 2211
6792.62 2245
6793.40 2231
6794.18 2258
6794.96 2247
6795.73 2272
6796.51 2269
6797.29 2163
6798.07 2174
6798.85 2269
6799.62 2258
6800.40 2272
6801.18 2284
6801.96 2271
6802.74 2408
6803.51 2268
6804.29 2246
6805.07 2310
6805.85 2132
6806.63 2266
6807.41 2334
6808.19 2338
6808.96 2117
6809.74 2143
6810.52 2249
6811.30 2331
6812.08 2267
6812.86 2142
6813.64 2165
6814.42 2227
6815.20 2096
6815.97 2284
6816.75 2434
6817.53 2360
6818.31 2336
6819.09 2243
6819.87 2294
6820.65 2180
6821.43 2212
6822.21 2184
6822.99 2256
6823.77 2280
6824.55 2142
6825.33 2214
6826.11 2199
6826.89 2114
6827.67 2226
6828.44 2171
6829.22 2280
6830.00 2293
6830.78 2243
6831.56 2262
6832.34 2419
6833.12 2376
6833.90 2228
6834.68 2175
6835.46 2221
6836.24 2116
6837.03 2183
6837.81 2270
6838.59 2222
6839.37 2133
6840.15 2243
6840.93 2311
6841.71 2177
6842.49 2325
6843.27 2270
6844.05 2374
6844.83 2591
6845.61 2805
6846.39 3212
6847.17 3573
6847.95 4020
6848.73 4548
6849.52 4858
6850.30 4896
6851.08 4915
6851.86 4798
6852.64 4572
6853.42 4142
6854.20 3851
6854.98 3271
6855.76 3054
6856.55 2899
6857.33 2718
6858.11 2604
6858.89 2605
6859.67 2639
6860.45 2571
6861.23 2560
6862.02 2629
6862.80 2690
6863.58 2579
6864.36 2698
6865.14 2621
6865.93 2776
6866.71 2859
6867.49 2649
6868.27 2660
6869.05 2590
6869.84 2450
6870.62 2446
6871.40 2492
6872.18 2565
6872.96 2404
6873.75 2628
6874.53 2489
6875.31 2559
6876.09 2587
6876.88 2615
6877.66 2798
6878.44 2624
6879.22 2771
6880.01 2819
6880.79 2982
6881.57 2929
6882.36 3029
6883.14 3410
6883.92 3821
6884.70 3933
6885.49 3940
6886.27 4020
6887.05 4250
6887.84 4316
6888.62 4129
6889.40 3893
6890.19 3440
6890.97 3521
6891.75 3196
6892.54 3185
6893.32 2931
6894.10 2909
6894.89 2785
6895.67 2798
6896.45 2956
6897.24 3020
6898.02 2867
6898.81 3039
6899.59 2943
6900.37 2890
6901.16 2925
6901.94 3157
6902.73 2987
6903.51 3046
6904.29 2981
6905.08 2941
6905.86 2973
6906.65 2787
6907.43 2735
6908.21 2764
6909.00 2649
6909.78 2625
6910.57 2729
6911.35 2673
6912.14 2651
6912.92 2750
6913.71 2733
6914.49 2699
6915.27 2853
6916.06 2962
6916.84 2781
6917.63 2815
6918.41 2937
6919.20 2771
6919.98 2705
6920.77 2950
6921.55 2943
6922.34 3013
6923.12 2859
6923.91 2763
6924.69 2827
6925.48 2851
6926.27 2913
6927.05 2879
6927.84 2908
6928.62 2867
6929.41 2899
6930.19 2803
6930.98 2916
6931.76 2808
6932.55 2866
6933.34 2881
6934.12 2834
6934.91 2799
6935.69 2957
6936.48 2808
6937.26 2977
6938.05 3170
6938.84 2991
6939.62 3254
6940.41 3263
6941.20 3541
6941.98 3548
6942.77 3574
6943.55 3796
6944.34 3566
6945.13 3798
6945.91 3831
6946.70 3974
6947.49 3843
6948.27 3853
6949.06 3760
6949.85 3722
6950.63 3526
6951.42 3666
6952.21 3726
6952.99 3767
6953.78 3728
6954.57 3797
6955.35 3893
6956.14 3996
6956.93 3951
6957.72 3990
6958.50 3994
6959.29 3819
6960.08 4003
6960.86 3870
6961.65 4019
6962.44 3995
6963.23 4081
6964.01 4178
6964.80 3968
6965.59 4016
6966.38 4263
6967.16 4409
6967.95 4502
6968.74 4333
6969.53 4487
6970.32 4778
6971.10 4708
6971.89 4566
6972.68 4653
6973.47 4533
6974.26 4694
6975.04 4822
6975.83 4902
6976.62 5181
6977.41 5404
6978.20 5469
6978.98 5973
6979.77 6719
6980.56 7584
6981.35 8494
6982.14 9737
6982.93 11155
6983.72 12031
6984.50 13105
6985.29 13155
6986.08 13156
6986.87 12442
6987.66 11521
6988.45 10394
6989.24 9240
6990.03 8167
6990.81 7474
6991.60 6992
6992.39 6505
6993.18 6528
6993.97 7122
6994.76 8151
6995.55 9195
6996.34 10050
6997.13 11572
6997.92 12878
6998.71 13850
6999.50 14104
7000.29 13650
7001.08 12985
7001.87 11436
7002.65 10169
7003.44 9133
7004.23 7788
7005.02 6615
7005.81 5778
7006.60 5123
7007.39 4692
7008.18 4493
7008.97 4304
7009.76 3970
7010.55 3998
7011.34 4128
7012.13 4125
7012.92 4075
7013.71 4114
7014.50 3947
7015.30 3835
7016.09 3756
7016.88 3782
7017.67 3732
7018.46 3501
7019.25 3640
7020.04 3443
7020.83 3584
7021.62 3613
7022.41 3538
7023.20 3637
7023.99 3876
7024.78 3857
7025.57 3602
7026.37 3572
7027.16 3794
7027.95 3573
7028.74 3417
7029.53 3346
7030.32 3395
7031.11 3466
7031.90 3358
7032.69 3265
7033.49 3518
7034.28 3681
7035.07 3488
7035.86 3694
7036.65 3980
7037.44 3793
7038.24 3779
7039.03 3902
7039.82 3881
7040.61 3875
7041.40 3643
7042.19 3571
7042.99 3469
7043.78 3600
7044.57 3748
7045.36 3746
7046.15 3937
7046.95 4008
7047.74 4269
7048.53 4341
7049.32 4418
7050.12 4541
7050.91 4113
7051.70 3998
7052.49 3887
7053.29 3657
7054.08 3513
7054.87 3378
7055.66 3320
7056.46 3204
7057.25 3236
7058.04 3230
7058.83 3376
7059.63 3394
7060.42 3209
7061.21 3208
7062.01 3264
7062.80 3174
7063.59 3271
7064.39 3299
7065.18 3179
7065.97 3048
7066.77 3017
7067.56 3042
7068.35 3048
7069.15 2898
7069.94 3000
7070.73 2728
7071.53 2921
7072.32 2893
7073.11 2862
7073.91 2843
7074.70 2722
7075.49 2809
7076.29 2892
7077.08 2862
7077.88 2859
7078.67 2894
7079.46 2752
7080.26 2688
7081.05 2759
7081.85 2813
7082.64 2745
7083.43 2684
7084.23 2666
7085.02 2540
7085.82 2562
7086.61 2663
7087.41 2599
7088.20 2627
7089.00 2463
7089.79 2488
7090.58 2438
7091.38 2416
7092.17 2538
7092.97 2449
7093.76 2448
7094.56 2354
7095.35 2377
7096.15 2222
7096.94 2140
7097.74 2217
7098.53 2192
7099.33 2294
7100.12 2268
7100.92 2260
7101.71 2213
7102.51 2104
7103.30 2037
7104.10 2105
7104.89 2229
7105.69 2076
7106.49 2169
7107.28 2168
7108.08 2090
7108.87 2093
7109.67 2146
7110.46 2172
7111.26 2174
7112.06 2137
7112.85 2163
7113.65 2158
7114.44 2163
7115.24 2136
7116.04 2259
7116.83 2265
7117.63 2224
7118.42 2144
7119.22 1963
7120.02 2075
7120.81 2172
7121.61 2202
7122.41 2204
7123.20 2111
7124.00 2132
7124.79 2125
7125.59 2181
7126.39 2085
7127.18 2086
7127.98 2150
7128.78 2045
7129.57 2002
7130.37 2157
7131.17 2073
7131.97 1967
7132.76 2044
7133.56 2087
7134.36 1987
7135.15 2000
7135.95 1963
7136.75 2059
7137.55 1812
7138.34 1939
7139.14 2029
7139.94 1857
7140.73 1917
7141.53 2035
7142.33 2078
7143.13 2102
7143.92 2124
7144.72 2134
7145.52 2059
7146.32 2121
7147.12 1961
7147.91 1961
7148.71 2011
7149.51 1985
7150.31 1895
7151.11 2003
7151.90 1887
7152.70 1812
7153.50 1804
7154.30 1840
7155.10 1821
7155.89 1945
7156.69 1799
7157.49 1806
7158.29 1770
7159.09 1816
7159.89 1786
7160.68 1858
7161.48 1964
7162.28 1838
7163.08 1850
7163.88 1863
7164.68 1868
7165.48 1822
7166.28 1866
7167.07 1906
7167.87 1871
7168.67 1853
7169.47 1873
7170.27 2016
7171.07 1860
7171.87 1797
7172.67 1812
7173.47 1868
7174.27 1843
7175.07 1800
7175.87 1811
7176.67 1789
7177.46 1879
7178.26 1870
7179.06 1863
7179.86 1876
7180.66 1930
7181.46 1873
7182.26 1806
7183.06 1833
7183.86 1796
7184.66 1916
7185.46 1892
7186.26 1903
7187.06 1769
7187.86 1760
7188.66 1773
7189.46 1674
7190.26 1596
7191.06 1662
7191.86 1691
7192.66 1752
7193.46 1771
7194.26 1682
7195.06 1847
7195.86 1758
7196.67 1637
7197.47 1738
7198.27 1762
7199.07 1711
7199.87 1697
7200.67 1699
7201.47 1686
7202.27 1706
7203.07 1686
7203.87 1787
7204.67 1699
7205.47 1625
7206.28 1680
7207.08 1778
7207.88 1691
7208.68 1790
7209.48 1703
7210.28 1708
7211.08 1769
7211.88 1898
7212.69 1808
7213.49 1757
7214.29 1704
7215.09 1777
7215.89 1850
7216.69 1722
7217.50 1875
7218.30 1796
7219.10 1785
7219.90 1872
7220.70 1874
7221.50 1738
7222.31 1820
7223.11 1915
7223.91 1851
7224.71 1919
7225.51 1832
7226.32 1753
7227.12 1870
7227.92 1856
7228.72 1910
7229.53 1958
7230.33 2093
7231.13 2075
7231.93 2138
7232.74 2201
7233.54 2341
7234.34 2253
7235.14 2431
7235.95 2653
7236.75 3001
7237.55 3168
7238.36 3012
7239.16 3120
7239.96 2735
7240.76 2635
7241.57 2393
7242.37 2450
7243.17 2254
7243.98 2168
7244.78 2140
7245.58 2068
7246.39 2029
7247.19 2107
7247.99 2117
7248.80 1988
7249.60 2022
7250.40 2048
7251.21 2074
7252.01 2206
7252.81 2123
7253.62 2125
7254.42 2173
7255.23 2051
7256.03 2060
7256.83 2142
7257.64 2012
7258.44 2048
7259.25 2039
7260.05 2084
7260.85 2120
7261.66 2016
7262.46 1973
7263.27 2048
7264.07 2077
7264.87 2192
7265.68 2233
7266.48 2191
7267.29 2077
7268.09 2250
7268.90 2090
7269.70 2120
7270.51 2193
7271.31 2246
7272.12 2200
7272.92 2160
7273.73 2244
7274.53 2201
7275.34 2281
7276.14 2179
7276.95 2411
7277.75 2507
7278.56 2609
7279.36 3097
7280.17 3380
7280.97 3746
7281.78 4317
7282.58 4646
7283.39 4942
7284.19 5230
7285.00 4846
7285.80 4709
7286.61 4375
7287.41 3932
7288.22 3559
7289.03 3218
7289.83 2882
7290.64 2704
7291.44 2485
7292.25 2428
7293.06 2314
7293.86 2363
7294.67 2261
7295.47 2318
7296.28 2374
7297.09 2316
7297.89 2306
7298.70 2316
7299.50 2415
7300.31 2281
7301.12 2254
7301.92 2400
7302.73 2420
7303.54 2417
7304.34 2441
7305.15 2368
7305.96 2491
7306.76 2600
7307.57 2585
7308.38 2743
7309.18 2687
7309.99 2706
7310.80 2712
7311.60 2868
7312.41 2716
7313.22 2915
7314.02 2861
7314.83 2899
7315.64 3065
7316.45 3262
7317.25 3248
7318.06 3412
7318.87 3629
7319.67 3774
7320.48 3743
7321.29 3603
7322.10 3536
7322.90 3287
7323.71 3170
7324.52 2939
7325.33 2761
7326.14 2543
7326.94 2484
7327.75 2407
7328.56 2278
7329.37 2335
7330.17 2299
7330.98 2224
7331.79 2188
7332.60 2233
7333.41 2324
7334.22 2294
7335.02 2179
7335.83 2372
7336.64 2324
7337.45 2342
7338.26 2294
7339.07 2227
7339.87 2210
7340.68 2239
7341.49 2126
7342.30 2161
7343.11 2211
7343.92 2150
7344.73 2243
7345.53 2147
7346.34 2245
7347.15 2341
7347.96 2251
7348.77 2165
7349.58 2287
7350.39 2170
7351.20 2101
7352.01 2070
7352.82 2163
7353.62 2078
7354.43 2118
7355.24 2244
7356.05 2354
7356.86 2238
7357.67 2365
7358.48 2299
7359.29 2307
7360.10 2321
7360.91 2325
7361.72 2342
7362.53 2344
7363.34 2263
7364.15 2401
7364.96 2329
7365.77 2319
7366.58 2243
7367.39 2228
7368.20 2274
7369.01 2293
7369.82 2315
7370.63 2301
7371.44 2308
7372.25 2311
7373.06 2405
7373.87 2486
7374.68 2595
7375.49 2707
7376.30 3024
7377.11 3058
7377.92 3414
7378.73 3537
7379.54 3686
7380.36 3726
7381.17 3859
7381.98 3697
7382.79 3403
7383.60 3371
7384.41 3146
7385.22 3029
7386.03 2857
7386.84 2738
7387.65 2554
7388.46 2319
7389.28 2307
7390.09 2431
7390.90 2327
7391.71 2455
7392.52 2556
7393.33 2424
7394.14 2460
7394.96 2696
7395.77 2860
7396.58 3186
7397.39 3170
7398.20 3227
7399.01 3364
7399.83 3482
7400.64 3476
7401.45 3190
7402.26 2968
7403.07 2841
7403.89 2708
7404.70 2654
7405.51 2652
7406.32 2398
7407.13 2529
7407.95 2510
7408.76 2346
7409.57 2293
7410.38 2274
7411.20 2119
7412.01 2061
7412.82 1978
7413.63 2007
7414.45 2032
7415.26 1990
7416.07 1939
7416.88 1854
7417.70 1902
7418.51 1843
7419.32 1814
7420.14 1690
7420.95 1758
7421.76 1789
7422.57 1840
7423.39 1795
7424.20 1855
7425.01 1728
7425.83 1782
7426.64 1646
7427.45 1757
7428.27 1718
7429.08 1708
7429.89 1663
7430.71 1695
7431.52 1745
7432.33 1667
7433.15 1758
7433.96 1778
7434.78 1760
7435.59 1727
7436.40 1614
7437.22 1586
7438.03 1667
7438.84 1754
7439.66 1780
7440.47 1695
7441.29 1811
7442.10 1732
7442.91 1639
7443.73 1778
7444.54 1865
7445.36 1708
7446.17 1642
7446.99 1664
7447.80 1742
7448.62 1738
7449.43 1664
7450.24 1738
7451.06 1711
7451.87 1725
7452.69 1708
7453.50 1793
7454.32 1790
7455.13 1683
7455.95 1656
7456.76 1671
7457.58 1731
7458.39 1633
7459.21 1686
7460.02 1638
7460.84 1644
7461.65 1809
7462.47 1768
7463.28 1652
7464.10 1688
7464.91 1790
7465.73 1742
7466.54 1744
7467.36 1710
7468.18 1677
7468.99 1819
7469.81 1775
7470.62 1708
7471.44 1613
7472.25 1559
7473.07 1629
7473.89 1648
7474.70 1645
7475.52 1677
7476.33 1622
7477.15 1652
7477.97 1537
7478.78 1622
7479.60 1696
7480.41 1717
7481.23 1632
7482.05 1627
7482.86 1664
7483.68 1629
7484.50 1698
7485.31 1592
7486.13 1640
7486.95 1654
7487.76 1536
7488.58 1662
7489.40 1516
7490.21 1535
7491.03 1514
7491.85 1549
7492.66 1570
7493.48 1559
7494.30 1505
7495.11 1589
7495.93 1521
7496.75 1473
7497.57 1518
7498.38 1518
7499.20 1603
7500.02 1518
7500.83 1444
7501.65 1372
7502.47 1489
7503.29 1437
7504.10 1551
7504.92 1556
7505.74 1463
7506.56 1410
7507.37 1436
7508.19 1497
7509.01 1397
7509.83 1473
7510.65 1489
7511.46 1371
7512.28 1378
7513.10 1474
7513.92 1381
7514.74 1409
7515.55 1465
7516.37 1486
7517.19 1455
7518.01 1379
7518.83 1488
7519.64 1482
7520.46 1459
7521.28 1480
7522.10 1462
7522.92 1609
7523.74 1497
7524.56 1436
7525.37 1432
7526.19 1419
7527.01 1431
7527.83 1554
7528.65 1489
7529.47 1510
7530.29 1534
7531.11 1425
7531.93 1446
7532.74 1405
7533.56 1431
7534.38 1553
7535.20 1540
7536.02 1584
7536.84 1510
7537.66 1522
7538.48 1521
7539.30 1449
7540.12 1469
7540.94 1519
7541.76 1511
7542.58 1607
7543.40 1454
7544.22 1434
7545.04 1545
7545.86 1556
7546.68 1488
7547.50 1551
7548.32 1525
7549.14 1440
7549.96 1545
7550.78 1562
7551.60 1499
7552.42 1517
7553.24 1547
7554.06 1494
7554.88 1464
7555.70 1477
7556.52 1497
7557.34 1447
7558.16 1432
7558.98 1471
7559.80 1518
7560.62 1486
7561.44 1581
7562.26 1531
7563.08 1493
7563.90 1516
7564.72 1541
7565.54 1413
7566.36 1308
7567.19 1455
7568.01 1423
7568.83 1382
7569.65 1473
7570.47 1589
7571.29 1469
7572.11 1484
7572.93 1379
7573.76 1427
7574.58 1442
7575.40 1465
7576.22 1432
7577.04 1512
7577.86 1453
7578.68 1491
7579.51 1530
7580.33 1401
7581.15 1496
7581.97 1488
7582.79 1501
7583.61 1513
7584.44 1617
7585.26 1585
7586.08 1447
7586.90 1527
7587.72 1571
7588.55 1612
7589.37 1601
7590.19 1592
7591.01 1600
7591.83 1594
7592.66 1538
7593.48 1583
7594.30 1643
7595.12 1539
7595.95 1664
7596.77 1641
7597.59 1736
7598.41 1602
7599.24 1670
7600.06 1826
7600.88 1997
7601.71 1993
7602.53 2104
7603.35 2087
7604.17 1924
7605.00 2028
7605.82 1935
7606.64 1933
7607.47 1940
7608.29 1917
7609.11 1815
7609.94 1829
7610.76 1683
7611.58 1654
7612.41 1770
7613.23 1725
7614.05 1820
7614.88 1825
7615.70 1771
7616.52 1870
7617.35 1825
7618.17 1649
7619.00 1668
7619.82 1657
7620.64 1749
7621.47 1761
7622.29 1720
7623.11 1760
7623.94 1789
7624.76 1782
7625.59 1803
7626.41 1791
7627.24 1851
7628.06 1967
7628.88 2121
7629.71 2067
7630.53 2075
7631.36 1953
7632.18 1905
7633.01 1926
7633.83 1914
7634.66 1744
7635.48 1821
7636.30 1699
7637.13 1666
7637.95 1560
7638.78 1537
7639.60 1496
7640.43 1502
7641.25 1396
7642.08 1418
7642.90 1492
7643.73 1577
7644.55 1504
7645.38 1490
7646.20 1429
7647.03 1421
7647.85 1497
7648.68 1529
7649.51 1435
7650.33 1476
7651.16 1417
7651.98 1337
7652.81 1399
7653.63 1378
7654.46 1396
7655.28 1415
7656.11 1437
7656.94 1456
7657.76 1433
7658.59 1444
7659.41 1476
7660.24 1482
7661.07 1424
7661.89 1467
7662.72 1482
7663.54 1357
7664.37 1456
7665.20 1383
7666.02 1396
7666.85 1322
7667.68 1334
7668.50 1417
7669.33 1392
7670.16 1447
7670.98 1423
7671.81 1328
7672.64 1334
7673.46 1371
7674.29 1410
7675.12 1448
7675.94 1330
7676.77 1285
7677.60 1346
7678.42 1346
7679.25 1309
7680.08 1320
7680.90 1334
7681.73 1348
7682.56 1372
7683.39 1424
7684.21 1452
7685.04 1440
7685.87 1366
7686.69 1462
7687.52 1481
7688.35 1451
7689.18 1401
7690.01 1360
7690.83 1484
7691.66 1366
7692.49 1366
7693.32 1412
7694.14 1404
7694.97 1469
7695.80 1474
7696.63 1505
7697.46 1469
7698.28 1470
7699.11 1486
7699.94 1474
7700.77 1516
7701.60 1446
7702.42 1429
7703.25 1382
7704.08 1390
7704.91 1508
7705.74 1499
7706.57 1411
7707.39 1406
7708.22 1397
7709.05 1359
7709.88 1400
7710.71 1430
7711.54 1387
7712.37 1299
7713.20 1362
7714.02 1484
7714.85 1536
7715.68 1498
7716.51 1396
7717.34 1401
7718.17 1456
7719.00 1425
7719.83 1504
7720.66 1371
7721.49 1403
7722.32 1419
7723.15 1441
7723.97 1362
7724.80 1409
7725.63 1435
7726.46 1381
7727.29 1431
7728.12 1487
7728.95 1454
7729.78 1407
7730.61 1426
7731.44 1410
7732.27 1388
7733.10 1454
7733.93 1470
7734.76 1443
7735.59 1358
7736.42 1403
7737.25 1547
7738.08 1503
7738.91 1505
7739.74 1503
7740.57 1653
7741.40 1708
7742.23 1764
7743.06 1960
7743.89 2159
7744.72 2416
7745.56 2681
7746.39 2764
7747.22 2869
7748.05 2852
7748.88 2622
7749.71 2372
7750.54 2265
7751.37 2069
7752.20 1817
7753.03 1696
7753.86 1619
7754.69 1603
7755.53 1463
7756.36 1447
7757.19 1454
7758.02 1416
7758.85 1461
7759.68 1457
7760.51 1513
7761.35 1519
7762.18 1518
7763.01 1534
7763.84 1505
7764.67 1506
7765.50 1463
7766.33 1417
7767.17 1376
7768.00 1332
7768.83 1360
7769.66 1376
7770.49 1274
7771.33 1313
7772.16 1338
7772.99 1318
7773.82 1339
7774.65 1369
7775.49 1354
7776.32 1368
7777.15 1350
7777.98 1363
7778.82 1402
7779.65 1441
7780.48 1377
7781.31 1468
7782.15 1511
7782.98 1558
7783.81 1592
7784.64 1568
7785.48 1544
7786.31 1506
7787.14 1441
7787.97 1462
7788.81 1490
7789.64 1457
7790.47 1452
7791.31 1404
7792.14 1381
7792.97 1445
7793.81 1446
7794.64 1435
7795.47 1373
7796.31 1357
7797.14 1438
7797.97 1412
7798.81 1405
7799.64 1418
7800.47 1435
7801.31 1431
7802.14 1410
7802.97 1479
7803.81 1470
7804.64 1486
7805.47 1441
7806.31 1436
7807.14 1508
7807.98 1577
7808.81 1518
7809.64 1515
7810.48 1614
7811.31 1597
7812.15 1530
7812.98 1603
7813.82 1686
7814.65 1805
7815.48 1721
7816.32 1740
7817.15 1768
7817.99 1730
7818.82 1593
7819.66 1507
7820.49 1604
7821.33 1527
7822.16 1526
7822.99 1585
7823.83 1546
7824.66 1642
7825.50 1593
7826.33 1648
7827.17 1657
7828.00 1630
7828.84 1555
7829.67 1536
7830.51 1539
7831.34 1534
7832.18 1583
7833.02 1620
7833.85 1675
7834.69 1625
7835.52 1546
7836.36 1532
7837.19 1600
7838.03 1653
7838.86 1619
7839.70 1585
7840.53 1524
7841.37 1505
7842.21 1469
7843.04 1486
7843.88 1545
7844.71 1575
7845.55 1607
7846.39 1524
7847.22 1373
7848.06 1517
7848.89 1511
7849.73 1483
7850.57 1425
7851.40 1476
7852.24 1551
7853.08 1509
7853.91 1664
7854.75 1736
7855.58 1778
7856.42 1754
7857.26 1873
7858.09 1915
7858.93 1808
7859.77 1812
7860.60 1697
7861.44 1662
7862.28 1560
7863.11 1483
7863.95 1492
7864.79 1539
7865.63 1578
7866.46 1479
7867.30 1642
7868.14 1512
7868.97 1628
7869.81 1674
7870.65 1608
7871.49 1752
7872.32 1674
7873.16 1711
7874.00 1715
7874.84 1677
7875.67 1838
7876.51 1765
7877.35 1698
7878.19 1805
7879.02 1671
7879.86 1679
7880.70 1572
7881.54 1548
7882.38 1610
7883.21 1593
7884.05 1585
7884.89 1487
7885.73 1560
7886.57 1573
7887.40 1663
7888.24 1587
7889.08 1595
7889.92 1673
7890.76 1634
7891.59 1612
7892.43 1545
7893.27 1512
7894.11 1657
7894.95 1685
7895.79 1676
7896.63 1714
7897.47 1800
7898.30 1857
7899.14 1945
7899.98 1982
7900.82 1982
7901.66 2027
7902.50 2045
7903.34 2037
7904.18 2055
7905.02 1841
7905.85 1802
7906.69 1683
7907.53 1583
7908.37 1715
7909.21 1600
7910.05 1632
7910.89 1655
7911.73 1634
7912.57 1830
7913.41 1761
7914.25 1940
7915.09 1954
7915.93 2001
7916.77 1991
7917.61 1985
7918.45 2071
7919.29 1910
7920.13 1875
7920.97 1819
7921.81 1588
7922.65 1640
7923.49 1457
7924.33 1546
7925.17 1461
7926.01 1379
7926.85 1465
7927.69 1515
7928.53 1487
7929.37 1475
7930.21 1467
7931.05 1398
7931.89 1375
7932.73 1481
7933.57 1382
7934.41 1444
7935.25 1403
7936.09 1351
7936.93 1285
7937.78 1428
7938.62 1399
7939.46 1397
7940.30 1420
7941.14 1436
7941.98 1507
7942.82 1489
7943.66 1497
7944.50 1333
7945.35 1331
7946.19 1376
7947.03 1423
7947.87 1435
7948.71 1366
7949.55 1394
7950.39 1402
7951.24 1384
7952.08 1444
7952.92 1375
7953.76 1500
7954.60 1449
7955.44 1448
7956.29 1551
7957.13 1475
7957.97 1330
7958.81 1336
7959.65 1432
7960.50 1380
7961.34 1482
7962.18 1507
7963.02 1528
7963.86 1449
7964.71 1523
7965.55 1555
7966.39 1578
7967.23 1528
7968.08 1577
7968.92 1421
7969.76 1389
7970.60 1332
7971.45 1290
7972.29 1390
7973.13 1450
7973.97 1434
7974.82 1382
7975.66 1483
7976.50 1585
7977.35 1484
7978.19 1512
7979.03 1509
7979.87 1458
7980.72 1506
7981.56 1425
7982.40 1429
7983.25 1402
7984.09 1379
7984.93 1343
7985.78 1308
7986.62 1307
7987.46 1285
7988.31 1326
7989.15 1308
7990.00 1272
7990.84 1322
7991.68 1283
7992.53 1221
7993.37 1245
7994.21 1271
7995.06 1354
7995.90 1243
7996.75 1269
7997.59 1354
7998.43 1304
7999.28 1254
8000.12 1350
8000.97 1350
8001.81 1336
8002.65 1313
8003.50 1231
8004.34 1300
8005.19 1306
8006.03 1312
8006.88 1244
8007.72 1182
8008.57 1168
8009.41 1291
8010.26 1213
8011.10 1164
8011.95 1228
8012.79 1266
8013.63 1272
8014.48 1207
8015.32 1284
8016.17 1184
8017.01 1298
8017.86 1303
8018.70 1208
8019.55 1206
8020.40 1241
8021.24 1215
8022.09 1187
8022.93 1238
8023.78 1263
8024.62 1182
8025.47 1112
8026.31 1179
8027.16 1184
8028.00 1261
8028.85 1251
8029.70 1233
8030.54 1150
8031.39 1256
8032.23 1193
8033.08 1130
8033.92 1210
8034.77 1219
8035.62 1203
8036.46 1257
8037.31 1318
8038.16 1230
8039.00 1203
8039.85 1140
8040.69 1160
8041.54 1236
8042.39 1289
8043.23 1159
8044.08 1164
8044.93 1228
8045.77 1361
8046.62 1240
8047.47 1196
8048.31 1199
8049.16 1148
8050.01 1190
8050.85 1144
8051.70 1162
8052.55 1211
8053.39 1165
8054.24 1117
8055.09 1161
8055.94 1140
8056.78 1170
8057.63 1214
8058.48 1117
8059.32 1160
8060.17 1238
8061.02 1166
8061.87 1178
8062.71 1183
8063.56 1273
8064.41 1184
8065.26 1195
8066.10 1217
8066.95 1132
8067.80 1184
8068.65 1170
8069.49 1258
8070.34 1136
8071.19 1158
8072.04 1171
8072.89 1230
8073.73 1172
8074.58 1170
8075.43 1161
8076.28 1181
8077.13 1086
8077.98 1205
8078.82 1207
8079.67 1216
8080.52 1223
8081.37 1166
8082.22 1194
8083.07 1145
8083.91 1163
8084.76 1110
8085.61 1176
8086.46 1171
8087.31 1148
8088.16 1179
8089.01 1176
8089.86 1166
8090.70 1267
8091.55 1106
8092.40 1184
8093.25 1185
8094.10 1204
8094.95 1277
8095.80 1211
8096.65 1206
8097.50 1197
8098.35 1232
8099.20 1228
8100.05 1226
8100.90 1128
8101.74 1213
8102.59 1227
8103.44 1163
8104.29 1194
8105.14 1222
8105.99 1181
8106.84 1204
8107.69 1093
8108.54 1126
8109.39 1108
8110.24 1177
8111.09 1091
8111.94 1171
8112.79 1272
8113.64 1234
8114.49 1230
8115.34 1307
8116.19 1351
8117.04 1244
8117.89 1183
8118.74 1321
8119.59 1280
8120.45 1325
8121.30 1283
8122.15 1278
8123.00 1288
8123.85 1269
8124.70 1266
8125.55 1315
8126.40 1300
8127.25 1292
8128.10 1255
8128.95 1238
8129.80 1284
8130.65 1321
8131.51 1333
8132.36 1307
8133.21 1337
8134.06 1320
8134.91 1351
8135.76 1447
8136.61 1480
8137.46 1430
8138.32 1505
8139.17 1393
8140.02 1473
8140.87 1397
8141.72 1526
8142.57 1571
8143.43 1510
8144.28 1489
8145.13 1530
8145.98 1551
8146.83 1527
8147.68 1439
8148.54 1466
8149.39 1512
8150.24 1595
8151.09 1588
8151.94 1628
8152.80 1816
8153.65 1723
8154.50 1872
8155.35 1724
8156.21 1699
8157.06 1515
8157.91 1495
8158.76 1351
8159.62 1462
8160.47 1408
8161.32 1351
8162.17 1391
8163.03 1416
8163.88 1370
8164.73 1338
8165.59 1375
8166.44 1401
8167.29 1412
8168.14 1341
8169.00 1408
8169.85 1489
8170.70 1461
8171.56 1354
8172.41 1306
8173.26 1266
8174.12 1206
8174.97 1239
8175.82 1294
8176.68 1238
8177.53 1224
8178.38 1255
8179.24 1195
8180.09 1244
8180.94 1345
8181.80 1266
8182.65 1251
8183.51 1224
8184.36 1255
8185.21 1210
8186.07 1230
8186.92 1143
8187.78 1155
8188.63 1177
8189.48 1160
8190.34 1171
8191.19 1219
8192.05 1281
8192.90 1221
8193.75 1122
8194.61 1269
8195.46 1287
8196.32 1163
8197.17 1183
8198.03 1186
8198.88 1214
8199.74 1186
8200.59 1140
8201.45 1213
8202.30 1165
8203.16 1183
8204.01 1284
8204.87 1243
8205.72 1233
8206.57 1338
8207.43 1243
8208.29 1317
8209.14 1327
8210.00 1358
8210.85 1300
8211.71 1283
8212.56 1297
8213.42 1284
8214.27 1216
8215.13 1303
8215.98 1333
8216.84 1262
8217.69 1301
8218.55 1218
8219.41 1244
8220.26 1352
8221.12 1328
8221.97 1315
8222.83 1317
8223.68 1342
8224.54 1265
8225.40 1290
8226.25 1235
8227.11 1235
8227.96 1171
8228.82 1235
8229.68 1268
8230.53 1235
8231.39 1242
8232.25 1192
8233.10 1229
8233.96 1240
8234.82 1160
8235.67 1104
8236.53 1185
8237.38 1160
8238.24 1045
8239.10 1206
8239.95 1178
8240.81 1227
8241.67 1151
8242.53 1186
8243.38 1250
8244.24 1249
8245.10 1259
8245.95 1246
8246.81 1192
8247.67 1173
8248.52 1321
8249.38 1337
8250.24 1267
8251.10 1179
8251.95 1197
8252.81 1175
8253.67 1210
8254.53 1237
8255.38 1294
8256.24 1200
8257.10 1363
8257.96 1266
8258.81 1241
8259.67 1173
8260.53 1241
8261.39 1211
8262.25 1298
8263.10 1162
8263.96 1208
8264.82 1208
8265.68 1154
8266.54 1213
8267.39 1206
8268.25 1162
8269.11 1185
8269.97 1267
8270.83 1239
8271.69 1180
8272.54 1200
8273.40 1216
8274.26 1245
8275.12 1185
8275.98 1276
8276.84 1315
8277.70 1188
8278.55 1145
8279.41 1193
8280.27 1276
8281.13 1366
8281.99 1335
8282.85 1311
8283.71 1369
8284.57 1352
8285.43 1247
8286.29 1333
8287.14 1319
8288.00 1319
8288.86 1391
8289.72 1326
8290.58 1323
8291.44 1360
8292.30 1326
8293.16 1358
8294.02 1361
8294.88 1411
8295.74 1403
8296.60 1437
8297.46 1392
8298.32 1376
8299.18 1383
8300.04 1409
8300.90 1415
8301.76 1380
8302.62 1525
8303.48 1385
8304.34 1446
8305.20 1429
8306.06 1394
8306.92 1353
8307.78 1358
8308.64 1420
8309.50 1478
8310.36 1506
8311.22 1465
8312.08 1662
8312.94 1713
8313.80 1811
8314.66 1789
8315.52 1709
8316.38 1814
8317.24 1696
8318.11 1548
8318.97 1595
8319.83 1547
8320.69 1439
8321.55 1378
8322.41 1302
8323.27 1357
8324.13 1296
8324.99 1401
8325.85 1404
8326.72 1303
8327.58 1393
8328.44 1333
8329.30 1348
8330.16 1420
8331.02 1306
8331.88 1330
8332.75 1430
8333.61 1370
8334.47 1295
8335.33 1368
8336.19 1329
8337.05 1386
8337.92 1371
8338.78 1402
8339.64 1397
8340.50 1513
8341.36 1660
8342.23 1617
8343.09 1534
8343.95 1661
8344.81 1557
8345.67 1482
8346.54 1479
8347.40 1510
8348.26 1454
8349.12 1482
8349.99 1358
8350.85 1362
8351.71 1445
8352.57 1509
8353.44 1503
8354.30 1414
8355.16 1493
8356.03 1483
8356.89 1505
8357.75 1449
8358.61 1492
8359.48 1447
8360.34 1442
8361.20 1498
8362.07 1410
8362.93 1464
8363.79 1360
8364.66 1414
8365.52 1468
8366.38 1394
8367.25 1414
8368.11 1432
8368.97 1463
8369.84 1452
8370.70 1458
8371.56 1530
8372.43 1511
8373.29 1358
8374.15 1508
8375.02 1562
8375.88 1579
8376.74 1566
8377.61 1556
8378.47 1610
8379.34 1592
8380.20 1668
8381.06 1684
8381.93 1596
8382.79 1582
8383.66 1695
8384.52 1705
8385.39 1685
8386.25 1698
8387.11 1735
8387.98 1690
8388.84 1675
8389.71 1774
8390.57 1798
8391.44 1822
8392.30 1850
8393.17 1790
8394.03 1681
8394.90 1809
8395.76 1783
8396.63 1719
8397.49 1701
8398.36 1807
8399.22 1810
8400.09 1724
8400.95 1830
8401.82 1874
8402.68 1946
8403.55 1815
8404.41 1842
8405.28 1857
8406.14 1835
8407.01 1880
8407.87 1886
8408.74 1817
8409.60 1934
8410.47 1866
8411.34 1897
8412.20 1951
8413.07 2082
8413.93 2101
8414.80 1945
8415.66 1930
8416.53 2057
8417.40 2058
8418.26 1994
8419.13 1980
8419.99 1999
8420.86 2157
8421.73 2127
8422.59 2265
8423.46 2275
8424.32 2371
8425.19 2290
8426.06 2327
8426.92 2290
8427.79 2312
8428.66 2297
8429.52 2280
8430.39 2381
8431.26 2376
8432.12 2481
8432.99 2419
8433.86 2581
8434.72 2551
8435.59 2560
8436.46 2644
8437.32 2801
8438.19 2878
8439.06 2917
8439.93 3090
8440.79 3026
8441.66 3001
8442.53 2996
8443.39 3123
8444.26 3057
8445.13 3018
8446.00 3079
8446.86 3041
8447.73 2997
8448.60 3265
8449.47 3548
8450.33 3966
8451.20 4666
8452.07 5475
8452.94 6265
8453.81 7257
8454.67 7880
8455.54 8193
8456.41 7681
8457.28 7010
8458.15 6510
8459.01 5902
8459.88 5271
8460.75 4538
8461.62 4195
8462.49 3954
8463.35 3899
8464.22 4003
8465.09 4478
8465.96 5199
8466.83 5828
8467.70 6467
8468.57 6827
8469.43 7051
8470.30 7043
8471.17 6475
8472.04 5632
8472.91 5159
8473.78 4568
8474.65 3983
8475.52 3526
8476.38 3083
8477.25 2859
8478.12 2627
8478.99 2468
8479.86 2504
8480.73 2449
8481.60 2372
8482.47 2556
8483.34 2489
8484.21 2386
8485.08 2416
8485.95 2374
8486.82 2288
8487.69 2317
8488.55 2181
8489.42 2315
8490.29 2279
8491.16 2298
8492.03 2321
8492.90 2352
8493.77 2338
8494.64 2374
8495.51 2376
8496.38 2369
8497.25 2312
8498.12 2202
8498.99 2179
8499.86 2257
8500.73 2300
8501.60 2157
8502.47 2074
8503.34 2252
8504.22 2205
8505.09 2246
8505.96 2309
8506.83 2343
8507.70 2440
8508.57 2361
8509.44 2344
8510.31 2313
8511.18 2223
8512.05 2284
8512.92 2344
8513.79 2251
8514.66 2275
8515.53 2345
8516.41 2239
8517.28 2192
8518.15 2201
8519.02 2187
8519.89 2168
8520.76 2142
8521.63 2122
8522.50 2145
8523.38 2180
8524.25 2208
8525.12 2289
8525.99 2318
8526.86 2240
8527.73 2322
8528.60 2203
8529.48 2315
8530.35 2379
8531.22 2383
8532.09 2365
8532.96 2384
8533.84 2417
8534.71 2407
8535.58 2367
8536.45 2388
8537.32 2380
8538.20 2270
8539.07 2242
8539.94 2220
8540.81 2227
8541.68 2171
8542.56 2184
8543.43 2183
8544.30 2167
8545.17 2113
8546.05 2193
8546.92 2303
8547.79 2318
8548.67 2316
8549.54 2262
8550.41 2397
8551.28 2576
8552.16 2597
8553.03 2656
8553.90 2613
8554.78 2548
8555.65 2347
8556.52 2238
8557.39 2226
8558.27 2091
8559.14 2015
8560.01 1933
8560.89 1904
8561.76 1808
8562.63 1783
8563.51 1839
8564.38 1887
8565.25 1846
8566.13 1860
8567.00 1829
8567.88 1773
8568.75 1842
8569.62 1676
8570.50 1741
8571.37 1626
8572.24 1654
8573.12 1606
8573.99 1674
8574.87 1609
8575.74 1593
8576.61 1514
8577.49 1582
8578.36 1564
8579.24 1573
8580.11 1527
8580.99 1631
8581.86 1611
8582.73 1640
8583.61 1538
8584.48 1690
8585.36 1731
8586.23 1700
8587.11 1673
8587.98 1600
8588.86 1558
8589.73 1554
8590.61 1585
8591.48 1574
8592.36 1497
8593.23 1566
8594.11 1559
8594.98 1555
8595.86 1568
8596.73 1548
8597.61 1545
8598.48 1464
8599.36 1569
8600.23 1512
8601.11 1572
8601.98 1616
8602.86 1611
8603.73 1602
8604.61 1592
8605.49 1451
8606.36 1489
8607.24 1523
8608.11 1509
8608.99 1540
8609.86 1606
8610.74 1616
8611.62 1553
8612.49 1599
8613.37 1562
8614.24 1584
8615.12 1648
8616.00 1559
8616.87 1543
8617.75 1576
8618.62 1612
8619.50 1627
8620.38 1602
8621.25 1522
8622.13 1546
8623.01 1590
8623.88 1621
8624.76 1611
8625.64 1541
8626.51 1604
8627.39 1645
8628.27 1649
8629.14 1632
8630.02 1645
8630.90 1699
8631.77 1649
8632.65 1603
8633.53 1662
8634.40 1625
8635.28 1532
8636.16 1606
8637.04 1622
8637.91 1669
8638.79 1693
8639.67 1699
8640.55 1760
8641.42 1753
8642.30 1668
8643.18 1761
8644.06 1708
8644.93 1796
8645.81 1826
8646.69 1930
8647.57 1905
8648.44 1803
8649.32 1900
8650.20 1803
8651.08 1804
8651.96 1837
8652.83 1877
8653.71 1821
8654.59 1864
8655.47 1839
8656.35 1808
8657.22 1786
8658.10 1723
8658.98 1818
8659.86 1923
8660.74 1736
8661.62 1792
8662.49 1780
8663.37 1848
8664.25 1837
8665.13 1895
8666.01 1826
8666.89 1860
8667.77 2006
8668.64 1988
8669.52 2078
8670.40 2124
8671.28 2127
8672.16 2351
8673.04 2417
8673.92 2364
8674.80 2366
8675.68 2262
8676.56 2346
8677.44 2363
8678.31 2158
8679.19 2019
8680.07 2104
8680.95 2224
8681.83 2150
8682.71 2028
8683.59 2056
8684.47 2161
8685.35 2439
8686.23 2871
8687.11 3243
8687.99 3811
8688.87 4331
8689.75 4778
8690.63 5037
8691.51 5293
8692.39 5429
8693.27 5067
8694.15 4465
8695.03 3917
8695.91 3368
8696.79 2967
8697.67 2664
8698.55 2438
8699.43 2100
8700.31 2090
8701.19 2098
8702.07 1967
8702.95 1836
8703.83 1856
8704.71 1874
8705.59 1775
8706.48 1742
8707.36 1765
8708.24 1722
8709.12 1711
8710.00 1662
8710.88 1729
8711.76 1669
8712.64 1631
8713.52 1656
8714.40 1586
8715.28 1561
8716.17 1565
8717.05 1579
8717.93 1808
8718.81 1779
8719.69 1653
8720.57 1713
8721.45 1491
8722.34 1702
8723.22 1586
8724.10 1689
8724.98 1741
8725.86 1787
8726.74 1861
8727.63 1834
8728.51 1828
8729.39 1830
8730.27 1790
8731.15 1724
8732.04 1734
8732.92 1647
8733.80 1604
8734.68 1595
8735.56 1602
8736.45 1595
8737.33 1561
8738.21 1606
8739.09 1596
8739.98 1715
8740.86 1587
8741.74 1656
8742.62 1628
8743.51 1683
8744.39 1665
8745.27 1721
8746.15 1644
8747.04 1705
8747.92 1735
8748.80 1706
8749.69 1693
8750.57 1673
8751.45 1830
8752.33 1915
8753.22 1983
8754.10 2089
8754.98 2208
8755.87 2348
8756.75 2328
8757.63 2320
8758.52 2288
8759.40 2256
8760.28 2239
8761.17 2097
8762.05 2035
8762.93 1968
8763.82 1837
8764.70 1871
8765.59 1847
8766.47 1806
8767.35 1799
8768.24 1873
8769.12 1852
8770.00 1970
8770.89 2036
8771.77 1991
8772.66 1919
8773.54 1977
8774.42 1794
8775.31 1762
8776.19 1679
8777.08 1732
8777.96 1729
8778.85 1726
8779.73 1745
8780.62 1785
8781.50 1754
8782.38 1660
8783.27 1724
8784.15 1629
8785.04 1600
8785.92 1650
8786.81 1775
8787.69 1767
8788.58 1810
8789.46 1812
8790.35 1893
8791.23 1873
8792.12 1764
8793.00 1792
8793.89 1861
8794.77 1782
8795.66 1610
8796.54 1608
8797.43 1599
8798.31 1607
8799.20 1568
8800.08 1491
8800.97 1494
8801.86 1477
8802.74 1434
8803.63 1481
8804.51 1553
8805.40 1547
8806.28 1512
8807.17 1488
8808.06 1526
8808.94 1398
8809.83 1451
8810.71 1415
8811.60 1463
8812.49 1393
8813.37 1379
8814.26 1392
8815.14 1345
8816.03 1406
8816.92 1284
8817.80 1307
8818.69 1289
8819.58 1355
8820.46 1303
8821.35 1374
8822.24 1412
8823.12 1426
8824.01 1337
8824.90 1316
8825.78 1425
8826.67 1404
8827.56 1268
8828.44 1317
8829.33 1274
8830.22 1322
8831.10 1358
8831.99 1337
8832.88 1288
8833.77 1252
8834.65 1296
8835.54 1212
8836.43 1280
8837.31 1377
8838.20 1327
8839.09 1230
8839.98 1272
8840.86 1255
8841.75 1207
8842.64 1181
8843.53 1241
8844.41 1237
8845.30 1224
8846.19 1240
8847.08 1261
8847.97 1163
8848.85 1179
8849.74 1192
8850.63 1165
8851.52 1213
8852.41 1169
8853.29 1144
8854.18 1134
8855.07 1243
8855.96 1162
8856.85 1143
8857.74 1104
8858.62 1086
8859.51 1092
8860.40 1135
8861.29 1150
8862.18 1184
8863.07 1162
8863.95 1110
8864.84 1145
8865.73 1108
8866.62 1122
8867.51 1136
8868.40 1117
8869.29 1072
8870.18 1194
8871.07 1156
8871.95 1133
8872.84 1102
8873.73 1044
8874.62 1108
8875.51 1057
8876.40 1115
8877.29 1114
8878.18 1030
8879.07 983
8879.96 1000
8880.85 1072
8881.74 1049
8882.63 1008
8883.52 925
8884.41 939
8885.30 1030
8886.19 992
8887.08 978
8887.97 1016
8888.86 1010
8889.75 1039
8890.64 1020
8891.53 1079
8892.42 1024
8893.31 1025
8894.20 981
8895.09 932
8895.98 1016
8896.87 1027
8897.76 1022
8898.65 985
8899.54 1004
8900.43 1063
8901.32 1040
8902.21 961
8903.10 1007
8903.99 1056
8904.88 1025
8905.77 938
8906.66 990
8907.55 949
8908.45 936
8909.34 906
8910.23 968
8911.12 950
8912.01 986
8912.90 931
8913.79 935
8914.68 972
8915.57 952
8916.47 995
8917.36 1021
8918.25 973
8919.14 1085
8920.03 1041
8920.92 986
8921.81 965
8922.71 937
8923.60 1005
8924.49 923
8925.38 976
8926.27 977
8927.16 934
8928.06 1016
8928.95 1057
8929.84 987
8930.73 1000
8931.62 954
8932.52 973
8933.41 959
8934.30 965
8935.19 902
8936.09 882
8936.98 956
8937.87 966
8938.76 984
8939.65 944
8940.55 918
8941.44 930
8942.33 899
8943.23 897
8944.12 914
8945.01 901
8945.90 915
8946.80 839
8947.69 815
8948.58 843
8949.47 879
8950.37 822
8951.26 836
8952.15 910
8953.05 888
8953.94 930
8954.83 872
8955.73 847
8956.62 913
8957.51 916
8958.41 920
8959.30 903
8960.19 839
8961.09 924
8961.98 967
8962.87 933
8963.77 941
8964.66 969
8965.56 941
8966.45 920
8967.34 888
8968.24 884
8969.13 879
8970.03 912
8970.92 914
8971.81 947
8972.71 853
8973.60 894
8974.50 929
8975.39 860
8976.28 900
8977.18 831
8978.07 912
8978.97 915
8979.86 854
8980.76 797
8981.65 832
8982.55 856
8983.44 898
8984.33 883
8985.23 899
8986.12 888
8987.02 804
8987.91 810
8988.81 796
8989.70 847
8990.60 827
8991.49 915
8992.39 852
8993.28 844
8994.18 870
8995.07 841
8995.97 855
8996.87 828
8997.76 874
8998.66 859
8999.55 884
9000.45 839
9001.34 876
9002.24 792
9003.13 775
9004.03 843
9004.93 831
9005.82 876
9006.72 860
9007.61 886
9008.51 846
9009.40 804
9010.30 838
9011.20 804
9012.09 796
9012.99 855
9013.88 881
9014.78 796
9015.68 811
9016.57 820
9017.47 842
9018.37 794
9019.26 803
9020.16 778
9021.06 779
9021.95 872
9022.85 763
9023.75 801
9024.64 840
9025.54 816
9026.44 838
9027.33 884
9028.23 829
9029.13 838
9030.02 866
9030.92 874
9031.82 886
9032.71 822
9033.61 838
9034.51 837
9035.41 932
9036.30 901
9037.20 815
9038.10 896
9039.00 797
9039.89 822
9040.79 841
9041.69 821
9042.59 847
9043.48 717
9044.38 792
9045.28 838
9046.18 823
9047.07 806
9047.97 811
9048.87 843
9049.77 860
9050.67 854
9051.56 899
9052.46 837
9053.36 795
9054.26 866
9055.16 856
9056.06 819
9056.95 799
9057.85 836
9058.75 883
9059.65 903
9060.55 828
9061.45 891
9062.34 839
9063.24 786
9064.14 769
9065.04 830
9065.94 845
9066.84 787
9067.74 833
9068.64 847
9069.53 876
9070.43 781
9071.33 829
9072.23 864
9073.13 882
9074.03 844
9074.93 858
9075.83 790
9076.73 826
9077.63 849
9078.53 853
9079.43 802
9080.33 884
9081.23 919
9082.12 861
9083.02 827
9083.92 901
9084.82 858
9085.72 824
9086.62 838
9087.52 836
9088.42 837
9089.32 800
9090.22 864
9091.12 808
9092.02 835
9092.92 844
9093.82 773
9094.72 821
9095.62 836
9096.52 797
9097.42 854
9098.32 896
9099.22 836
9100.13 815
9101.03 806
9101.93 778
9102.83 813
9103.73 748
9104.63 826
9105.53 826
9106.43 782
9107.33 795
9108.23 847
9109.13 739
9110.03 797
9110.93 814
9111.84 822
9112.74 784
9113.64 835
9114.54 823
9115.44 785
9116.34 815
9117.24 840
9118.14 811
9119.05 776
9119.95 799
9120.85 752
9121.75 762
9122.65 763
9123.55 790
9124.45 826
9125.36 835
9126.26 812
9127.16 785
9128.06 793
9128.96 790
9129.87 819
9130.77 776
9131.67 840
9132.57 801
9133.47 839
9134.38 807
9135.28 825
9136.18 816
9137.08 787
9137.98 737
9138.89 775
9139.79 800
9140.69 796
9141.59 818
9142.50 838
9143.40 912
9144.30 846
9145.21 822
9146.11 772
9147.01 746
9147.91 731
9148.82 803
9149.72 863
9150.62 858
9151.53 738
9152.43 717
9153.33 830
9154.23 796
9155.14 827
9156.04 776
9156.94 792
9157.85 801
9158.75 760
9159.65 786
9160.56 803
9161.46 768
9162.36 823
9163.27 803
9164.17 845
9165.08 765
9165.98 737
9166.88 783
9167.79 823
9168.69 803
9169.59 813
9170.50 828
9171.40 843
9172.31 827
9173.21 754
9174.11 740
9175.02 758
9175.92 773
9176.83 815
9177.73 761
9178.64 833
9179.54 809
9180.44 761
9181.35 748
9182.25 721
9183.16 766
9184.06 873
9184.97 853
9185.87 850
9186.78 855
9187.68 848
9188.59 803
9189.49 826
9190.40 824
9191.30 863
9192.21 834
9193.11 825
9194.02 847
9194.92 830
9195.83 919
9196.73 981
9197.64 961
9198.54 950
9199.45 917
9200.35 975
9201.26 952
9202.16 928
9203.07 869
9203.98 817
9204.88 822
9205.79 803
9206.69 824
9207.60 849
9208.50 843
9209.41 834
9210.32 779
9211.22 810
9212.13 795
9213.03 910
9213.94 940
9214.85 798
9215.75 763
9216.66 818
9217.57 862
9218.47 869
9219.38 816
9220.28 812
9221.19 778
9222.10 901
9223.00 864
9223.91 814
9224.82 865
9225.72 826
9226.63 877
9227.54 762
9228.44 805
9229.35 803
9230.26 762
9231.16 796
9232.07 720
9232.98 669
9233.89 795
9234.79 786
9235.70 829
9236.61 771
9237.51 784
9238.42 834
9239.33 775
9240.24 793
9241.14 763
9242.05 738
9242.96 777
9243.87 844
9244.77 766
9245.68 747
9246.59 751
9247.50 759
9248.40 744
9249.31 791
9250.22 779
9251.13 793
9252.04 737
9252.94 765
9253.85 794
9254.76 861
9255.67 810
9256.58 791
9257.48 784
9258.39 851
9259.30 890
9260.21 772
9261.12 749
9262.03 783
9262.94 801
9263.84 785
9264.75 790
9265.66 757
9266.57 790
9267.48 815
9268.39 745
9269.30 782
9270.20 782
9271.11 791
9272.02 824
9272.93 789
9273.84 808
9274.75 807
9275.66 816
9276.57 821
9277.48 745
9278.39 754
9279.30 777
9280.21 794
9281.11 811
9282.02 837
9282.93 816
9283.84 753
9284.75 808
9285.66 823
9286.57 856
9287.48 844
9288.39 815
9289.30 836
9290.21 807
9291.12 784
9292.03 799
9292.94 827
9293.85 787
9294.76 875
9295.67 855
9296.58 872
9297.49 861
9298.40 864
9299.31 900
9300.22 897
9301.13 915
9302.04 919
9302.95 847
9303.86 836
9304.77 883
9305.69 947
9306.60 966
9307.51 1010
9308.42 973
9309.33 946
9310.24 1002
9311.15 980
9312.06 1008
9312.97 994
9313.88 977
9314.79 892
9315.70 841
9316.62 840
9317.53 897
9318.44 868
9319.35 937
9320.26 908
9321.17 869
9322.08 905
9322.99 866
9323.91 872
9324.82 889
9325.73 893
9326.64 827
9327.55 857
9328.46 822
9329.38 810
9330.29 826
9331.20 857
9332.11 811
9333.02 876
9333.94 892
9334.85 1010
9335.76 955
9336.67 872
9337.58 868
9338.50 887
9339.41 891
9340.32 876
9341.23 864
9342.15 882
9343.06 895
9343.97 839
9344.88 827
9345.80 849
9346.71 843
9347.62 838
9348.53 843
9349.45 810
9350.36 875
9351.27 887
9352.18 887
9353.10 856
9354.01 864
9354.92 821
9355.84 858
9356.75 868
9357.66 919
9358.58 962
9359.49 884
9360.40 852
9361.32 851
9362.23 890
9363.14 865
9364.06 917
9364.97 888
9365.88 950
9366.80 886
9367.71 875
9368.62 865
9369.54 828
9370.45 832
9371.37 930
9372.28 842
9373.19 969
9374.11 919
9375.02 895
9375.94 950
9376.85 948
9377.76 902
9378.68 936
9379.59 957
9380.51 856
9381.42 888
9382.33 911
9383.25 896
9384.16 953
9385.08 959
9385.99 959
9386.91 1054
9387.82 1015
9388.74 997
9389.65 1125
9390.57 1102
9391.48 1050
9392.40 957
9393.31 1012
9394.23 1056
9395.14 1052
9396.06 1150
9396.97 1078
9397.89 1043
9398.80 1114
9399.72 1059
9400.63 969
9401.55 918
9402.46 907
9403.38 988
9404.29 973
9405.21 990
9406.12 970
9407.04 1004
9407.95 1016
9408.87 1045
9409.79 1044
9410.70 990
9411.62 1095
9412.53 1046
9413.45 1015
9414.36 1034
9415.28 1022
9416.20 957
9417.11 1033
9418.03 1167
9418.95 1126
9419.86 1104
9420.78 1028
9421.69 1052
9422.61 995
9423.53 1007
9424.44 1028
9425.36 1051
9426.28 1084
9427.19 1093
9428.11 1128
9429.03 1118
9429.94 1160
9430.86 1104
9431.78 1188
9432.69 1178
9433.61 1258
9434.53 1294
9435.44 1293
9436.36 1172
9437.28 1239
9438.19 1184
9439.11 1242
9440.03 1251
9440.95 1247
9441.86 1227
9442.78 1201
9443.70 1194
9444.62 1184
9445.53 1325
9446.45 1410
9447.37 1587
9448.29 1712
9449.20 2017
9450.12 2215
9451.04 2391
9451.96 2349
9452.87 2373
9453.79 2159
9454.71 2047
9455.63 1678
9456.55 1626
9457.46 1565
9458.38 1517
9459.30 1394
9460.22 1246
9461.14 1231
9462.05 1180
9462.97 1172
9463.89 1134
9464.81 1127
9465.73 1116
9466.65 1045
9467.56 1069
9468.48 1247
9469.40 1173
9470.32 1131
9471.24 1053
9472.16 1173
9473.08 1215
9473.99 1237
9474.91 1187
9475.83 1225
9476.75 1329
9477.67 1292
9478.59 1324
9479.51 1292
9480.43 1214
9481.35 1236
9482.27 1224
9483.19 1260
9484.10 1183
9485.02 1187
9485.94 1110
9486.86 1141
9487.78 1133
9488.70 1120
9489.62 1071
9490.54 1095
9491.46 1075
9492.38 1068
9493.30 1044
9494.22 1011
9495.14 1063
9496.06 1003
9496.98 980
9497.90 971
9498.82 1017
9499.74 1121
9500.66 1037
9501.58 943
9502.50 980
9503.42 1010
9504.34 1033
9505.26 1029
9506.18 1112
9507.10 1124
9508.02 1111
9508.94 1007
9509.86 1000
9510.78 1024
9511.70 1023
9512.63 1067
9513.55 1056
9514.47 1034
9515.39 1014
9516.31 1062
9517.23 1081
9518.15 1055
9519.07 1018
9519.99 1031
9520.91 1108
9521.83 1113
9522.76 1129
9523.68 1106
9524.60 1087
9525.52 1179
9526.44 1163
9527.36 1282
9528.28 1330
9529.21 1247
9530.13 1270
9531.05 1354
9531.97 1341
9532.89 1328
9533.81 1298
9534.74 1314
9535.66 1331
9536.58 1257
9537.50 1163
9538.42 1141
9539.35 1148
9540.27 1096
9541.19 1007
9542.11 1049
9543.03 1060
9543.96 1074
9544.88 1077
9545.80 1056
9546.72 1086
9547.64 1152
9548.57 1128
9549.49 1060
9550.41 1089
9551.33 1103
9552.26 1027
9553.18 1111
9554.10 1043
9555.03 1059
9555.95 1098
9556.87 1084
9557.79 1144
9558.72 1105
9559.64 1095
9560.56 1129
9561.49 1039
9562.41 1079
9563.33 1054
9564.26 1066
9565.18 1110
9566.10 1069
9567.03 1066
9567.95 1005
9568.87 1035
9569.80 1045
9570.72 1025
9571.64 1082
9572.57 1033
9573.49 1042
9574.41 1051
9575.34 1010
9576.26 1071
9577.18 1119
9578.11 1105
9579.03 983
9579.96 1016
9580.88 1076
9581.80 1047
9582.73 1061
9583.65 1024
9584.58 1065
9585.50 1126
9586.43 1142
9587.35 1077
9588.27 1078
9589.20 1112
9590.12 1100
9591.05 1095
9591.97 1099
9592.90 1145
9593.82 1178
9594.75 1123
9595.67 1131
9596.60 1092
9597.52 1157
9598.45 1152
9599.37 1125
9600.29 1070
9601.22 1188
9602.14 1116
9603.07 1121
9604.00 1079
9604.92 1092
9605.85 1180
9606.77 1196
9607.70 1216
9608.62 1192
9609.55 1330
9610.47 1237
9611.40 1278
9612.32 1221
9613.25 1257
9614.17 1269
9615.10 1342
9616.03 1318
9616.95 1346
9617.88 1246
9618.80 1265
9619.73 1311
9620.65 1290
9621.58 1318
9622.51 1246
9623.43 1346
9624.36 1382
9625.29 1410
9626.21 1367
9627.14 1390
9628.06 1366
9628.99 1426
9629.92 1459
9630.84 1523
9631.77 1472
9632.70 1596
9633.62 1638
9634.55 1594
9635.48 1643
9636.40 1644
9637.33 1631
9638.26 1599
9639.18 1534
9640.11 1727
9641.04 1791
9641.96 1628
9642.89 1653
9643.82 1780
9644.74 1909
9645.67 2012
9646.60 2161
9647.53 2234
9648.45 2157
9649.38 2294
9650.31 2236
9651.24 2108
9652.16 2136
9653.09 1987
9654.02 2071
9654.95 1812
9655.87 1704
9656.80 1692
9657.73 1673
9658.66 1811
9659.58 1838
9660.51 1800
9661.44 1677
9662.37 1759
9663.30 1780
9664.22 1776
9665.15 1748
9666.08 1722
9667.01 1798
9667.94 1834
9668.86 1782
9669.79 1790
9670.72 1687
9671.65 1770
9672.58 1746
9673.51 1823
9674.43 1967
9675.36 1866
9676.29 1915
9677.22 2089
9678.15 2111
9679.08 2047
9680.01 2026
9680.94 2021
9681.86 2048
9682.79 2022
9683.72 2014
9684.65 1966
9685.58 2015
9686.51 2018
9687.44 2143
9688.37 2073
9689.30 2168
9690.23 2208
9691.16 2259
9692.08 2360
9693.01 2591
9693.94 2753
9694.87 3004
9695.80 3290
9696.73 3373
9697.66 3209
9698.59 3322
9699.52 3282
9700.45 3026
9701.38 2838
9702.31 2641
9703.24 2620
9704.17 2379
9705.10 2204
9706.03 2144
9706.96 2105
9707.89 1968
9708.82 2086
9709.75 2015
9710.68 1960
9711.61 2199
9712.54 2196
9713.47 2131
9714.40 2011
9715.33 1978
9716.26 2115
9717.19 2015
9718.12 1781
9719.06 1689
9719.99 1786
9720.92 1682
9721.85 1714
9722.78 1673
9723.71 1644
9724.64 1660
9725.57 1708
9726.50 1659
9727.43 1603
9728.36 1601
9729.30 1546
9730.23 1629
9731.16 1543
9732.09 1538
9733.02 1552
9733.95 1543
9734.88 1463
9735.81 1576
9736.75 1508
9737.68 1529
9738.61 1484
9739.54 1381
9740.47 1480
9741.40 1519
9742.34 1469
9743.27 1486
9744.20 1474
9745.13 1468
9746.06 1443
9747.00 1348
9747.93 1426
9748.86 1428
9749.79 1447
9750.72 1337
9751.66 1418
9752.59 1313
9753.52 1375
9754.45 1369
9755.39 1404
9756.32 1427
9757.25 1335
9758.18 1288
9759.12 1355
9760.05 1423
9760.98 1386
9761.91 1346
9762.85 1423
9763.78 1454
9764.71 1424
9765.64 1370
9766.58 1417
9767.51 1509
9768.44 1508
9769.38 1426
9770.31 1449
9771.24 1451
9772.18 1462
9773.11 1498
9774.04 1544
9774.98 1538
9775.91 1530
9776.84 1570
9777.78 1563
9778.71 1655
9779.64 1583
9780.58 1603
9781.51 1605
9782.44 1549
9783.38 1546
9784.31 1549
9785.25 1481
9786.18 1492
9787.11 1441
9788.05 1472
9788.98 1455
9789.92 1381
9790.85 1339
9791.78 1387
9792.72 1426
9793.65 1501
9794.59 1451
9795.52 1542
9796.46 1512
9797.39 1393
9798.32 1369
9799.26 1363
9800.19 1335
9801.13 1408
9802.06 1307
9803.00 1305
9803.93 1232
9804.87 1307
9805.80 1242
9806.74 1266
9807.67 1283
9808.61 1199
9809.54 1181
9810.48 1172
9811.41 1174
9812.35 1161
9813.28 1172
9814.22 1221
9815.15 1176
9816.09 1142
9817.02 1096
9817.96 1093
9818.89 1120
9819.83 1146
9820.76 1089
9821.70 1034
9822.64 1095
9823.57 1119
9824.51 1117
9825.44 1041
9826.38 1120
9827.31 1078
9828.25 1059
9829.19 1130
9830.12 1096
9831.06 1086
9831.99 1054
9832.93 1038
9833.87 1066
9834.80 1153
9835.74 1188
9836.68 1167
9837.61 1199
9838.55 1129
9839.48 1098
9840.42 1191
9841.36 1189
9842.29 1157
9843.23 1061
9844.17 1077
9845.10 1162
9846.04 1111
9846.98 1165
9847.91 1131
9848.85 1086
9849.79 1143
9850.72 1111
9851.66 1075
9852.60 1177
9853.54 1097
9854.47 1146
9855.41 1080
9856.35 1101
9857.28 1123
9858.22 1116
9859.16 1056
9860.10 1044
9861.03 1094
9861.97 1182
9862.91 1123
9863.85 1096
9864.78 1083
9865.72 1128
9866.66 1160
9867.60 1115
9868.54 1043
9869.47 1133
9870.41 1094
9871.35 1101
9872.29 1070
9873.22 1119
9874.16 1138
9875.10 1119
9876.04 1076
9876.98 1149
9877.92 1155
9878.85 1094
9879.79 1091
9880.73 1121
9881.67 1122
9882.61 1063
9883.55 1052
9884.48 1127
9885.42 1047
9886.36 1132
9887.30 1097
9888.24 998
9889.18 1118
9890.12 998
9891.06 1078
9891.99 1153
9892.93 1105
9893.87 1074
9894.81 1087
9895.75 1068
9896.69 1104
9897.63 1103
9898.57 1091
9899.51 1190
9900.45 1135
9901.39 1080
9902.33 1113
9903.27 1230
9904.20 1216
9905.14 1151
9906.08 1142
9907.02 1215
9907.96 1222
9908.90 1197
9909.84 1233
9910.78 1278
9911.72 1226
9912.66 1184
9913.60 1173
9914.54 1214
9915.48 1276
9916.42 1172
9917.36 1242
9918.30 1305
9919.24 1415
9920.18 1585
9921.12 1849
9922.06 2236
9923.00 2635
9923.94 2893
9924.88 2896
9925.83 2888
9926.77 2795
9927.71 2548
9928.65 2329
9929.59 2050
9930.53 1868
9931.47 1717
9932.41 1577
9933.35 1375
9934.29 1324
9935.23 1214
9936.17 1289
9937.12 1285
9938.06 1191
9939.00 1184
9939.94 1140
9940.88 1179
9941.82 1209
9942.76 1191
9943.70 1084
9944.65 1120
9945.59 1082
9946.53 1087
9947.47 1103
9948.41 1050
9949.35 992
9950.29 1062
9951.24 1088
9952.18 1155
9953.12 1176
9954.06 1026
9955.00 1048
9955.95 1122
9956.89 1031
9957.83 1030
9958.77 1053
9959.71 1071
9960.66 1070
9961.60 1014
9962.54 1034
9963.48 1132
9964.43 1077
9965.37 1102
9966.31 1135
9967.25 1087
9968.20 1140
9969.14 1096
9970.08 1062
9971.02 1118
9971.97 1143
9972.91 1058
9973.85 1081
9974.79 1054
9975.74 973
9976.68 964
9977.62 929
9978.57 1007
9979.51 1000
9980.45 1028
9981.40 977
9982.34 957
9983.28 920
9984.23 957
9985.17 989
9986.11 982
9987.06 973
9988.00 946
9988.94 910
9989.89 903
9990.83 930
9991.77 973
9992.72 940
9993.66 909
9994.60 976
9995.55 945
9996.49 953
9997.44 993
9998.38 1005
9999.32 1047
10000.27 1027
10001.21 965
10002.16 1001
10003.10 1035
10004.04 993
10004.99 972
10005.93 977
10006.88 978
10007.82 1001
10008.77 1007
10009.71 966
10010.66 917
10011.60 1022
10012.54 1039
10013.49 934
10014.43 990
10015.38 951
10016.32 905
10017.27 940
10018.21 1018
10019.16 1009
10020.10 947
10021.05 909
10021.99 849
10022.94 777
10023.88 853
10024.83 903
10025.77 895
10026.72 893
10027.67 910
10028.61 860
10029.56 865
10030.50 899
10031.45 878
10032.39 892
10033.34 845
10034.28 893
10035.23 798
10036.18 898
10037.12 913
10038.07 867
10039.01 849
10039.96 878
10040.90 849
10041.85 824
10042.80 817
10043.74 779
10044.69 792
10045.64 821
10046.58 845
10047.53 892
10048.47 938
10049.42 871
10050.37 842
10051.31 839
10052.26 932
10053.21 823
10054.15 756
10055.10 786
10056.05 841
10056.99 864
10057.94 838
10058.89 832
10059.83 821
10060.78 827
10061.73 816
10062.67 843
10063.62 838
10064.57 892
10065.52 784
10066.46 830
10067.41 853
10068.36 834
10069.30 858
10070.25 861
10071.20 845
10072.15 849
10073.09 790
10074.04 803
10074.99 812
10075.94 791
10076.88 822
10077.83 840
10078.78 815
10079.73 783
10080.68 805
10081.62 803
10082.57 774
10083.52 807
10084.47 746
10085.42 730
10086.36 797
10087.31 742
10088.26 775
10089.21 805
10090.16 754
10091.11 724
10092.05 777
10093.00 882
10093.95 815
10094.90 773
10095.85 845
10096.80 811
10097.75 791
10098.69 769
10099.64 764
10100.59 823
10101.54 784
10102.49 789
10103.44 744
10104.39 726
10105.34 805
10106.28 719
10107.23 715
10108.18 799
10109.13 770
10110.08 758
10111.03 703
10111.98 828
10112.93 773
10113.88 773
10114.83 759
10115.78 764
10116.73 774
10117.68 765
10118.63 774
10119.58 844
10120.53 766
10121.48 733
10122.43 694
10123.38 672
10124.33 694
10125.28 761
10126.23 753
10127.18 716
10128.13 689
10129.08 692
10130.03 702
10130.98 732
10131.93 701
10132.88 773
10133.83 765
10134.78 696
10135.73 722
10136.68 714
10137.63 726
10138.58 749
10139.53 803
10140.48 739
10141.43 681
10142.38 717
10143.33 737
10144.28 724
10145.23 683
10146.19 729
10147.14 741
10148.09 784
10149.04 724
10149.99 740
10150.94 760
10151.89 754
10152.84 696
10153.79 726
10154.75 774
10155.70 759
10156.65 699
10157.60 702
10158.55 750
10159.50 753
10160.46 772
10161.41 790
10162.36 740
10163.31 764
10164.26 801
10165.21 716
10166.17 750
10167.12 790
10168.07 791
10169.02 777
10169.97 768
10170.93 716
10171.88 807
10172.83 787
10173.78 709
10174.73 730
10175.69 768
10176.64 821
10177.59 810
10178.54 771
10179.50 759
10180.45 854
10181.40 810
10182.35 804
10183.31 843
10184.26 815
10185.21 831
10186.17 780
10187.12 777
10188.07 819
10189.02 783
10189.98 773
10190.93 835
10191.88 834
10192.84 767
10193.79 774
10194.74 814
10195.70 782
10196.65 790
10197.60 814
10198.56 907
10199.51 840
10200.46 906
10201.42 902
10202.37 815
10203.32 854
10204.28 938
10205.23 904
10206.18 902
10207.14 890
10208.09 882
10209.05 928
10210.00 891
10210.95 890
10211.91 830
10212.86 803
10213.82 833
10214.77 806
10215.72 779
10216.68 791
10217.63 757
10218.59 816
10219.54 776
10220.50 781
10221.45 811
10222.41 814
10223.36 822
10224.31 831
10225.27 780
10226.22 753
10227.18 797
10228.13 745
10229.09 756
10230.04 817
10231.00 795
10231.95 832
10232.91 813
10233.86 826
10234.82 866
10235.77 832
10236.73 787
10237.68 778
10238.64 803
10239.59 805
10240.55 774
10241.50 760
10242.46 730
10243.42 714
10244.37 705
10245.33 754
10246.28 756
10247.24 755
10248.19 745
10249.15 797
10250.11 781
10251.06 739
10252.02 670
10252.97 741
10253.93 708
10254.89 681
10255.84 679
10256.80 708
10257.75 710
10258.71 768
10259.67 707
10260.62 731
10261.58 734
10262.54 739
10263.49 716
10264.45 678
10265.40 741
10266.36 744
10267.32 756
10268.27 720
10269.23 720
10270.19 672
10271.14 647
10272.10 678
10273.06 624
10274.02 687
10274.97 723
10275.93 743
10276.89 728
10277.84 715
10278.80 679
10279.76 726
10280.71 701
10281.67 687
10282.63 688
10283.59 663
10284.54 613
10285.50 641
10286.46 683
10287.42 712
10288.37 678
10289.33 711
10290.29 782
10291.25 815
10292.21 704
10293.16 722
10294.12 716
10295.08 686
10296.04 667
10296.99 688
10297.95 755
10298.91 776
10299.87 702
10300.83 712
10301.79 711
10302.74 718
10303.70 684
10304.66 666
10305.62 685
10306.58 668
10307.54 682
10308.49 740
10309.45 780
10310.41 711
10311.37 715
10312.33 686
10313.29 696
10314.25 619
10315.21 641
10316.16 620
10317.12 648
10318.08 600
10319.04 672
10320.00 667
10320.96 671
10321.92 709
10322.88 750
10323.84 669
10324.80 680
10325.76 751
10326.71 743
10327.67 707
10328.63 731
10329.59 764
10330.55 717
10331.51 666
10332.47 660
10333.43 582
10334.39 627
10335.35 656
10336.31 662
10337.27 645
10338.23 603
10339.19 631
10340.15 656
10341.11 702
10342.07 663
10343.03 637
10343.99 678
10344.95 640
10345.91 645
10346.87 651
10347.83 678
10348.79 678
10349.75 681
10350.71 717
10351.67 695
10352.63 665
10353.60 721
10354.56 676
10355.52 673
10356.48 667
10357.44 648
10358.40 618
10359.36 669
10360.32 686
10361.28 630
10362.24 663
10363.20 651
10364.17 636
10365.13 626
10366.09 625
10367.05 616
10368.01 665
10368.97 660
10369.93 650
10370.89 647
10371.86 606
10372.82 607
10373.78 620
10374.74 630
10375.70 637
10376.66 598
10377.63 664
10378.59 679
10379.55 611
10380.51 630
10381.47 671
10382.44 593
10383.40 628
10384.36 595
10385.32 633
10386.28 595
10387.25 636
10388.21 690
10389.17 666
10390.13 595
10391.10 624
10392.06 649
10393.02 669
10393.98 674
10394.94 667
10395.91 606
10396.87 595
10397.83 616
10398.80 690
10399.76 662
10400.72 755
10401.68 638
10402.65 674
10403.61 632
10404.57 691
10405.54 666
10406.50 647
10407.46 646
10408.43 628
10409.39 667
10410.35 722
10411.32 751
10412.28 672
10413.24 740
10414.21 811
10415.17 864
10416.13 854
10417.10 938
10418.06 928
10419.02 913
10419.99 799
10420.95 817
10421.91 798
10422.88 758
10423.84 802
10424.81 776
10425.77 681
10426.73 674
10427.70 663
10428.66 684
10429.63 639
10430.59 639
10431.56 661
10432.52 705
10433.48 618
10434.45 616
10435.41 601
10436.38 674
10437.34 649
10438.31 594
10439.27 661
10440.24 660
10441.20 691
10442.16 639
10443.13 680
10444.09 669
10445.06 673
10446.02 655
10446.99 656
10447.95 660
10448.92 604
10449.88 660
10450.85 647
10451.81 658
10452.78 671
10453.75 660
10454.71 667
10455.68 664
10456.64 712
10457.61 667
10458.57 693
10459.54 622
10460.50 637
10461.47 665
10462.43 657
10463.40 642
10464.37 569
10465.33 584
10466.30 616
10467.26 613
10468.23 600
10469.20 602
10470.16 568
10471.13 585
10472.09 606
10473.06 574
10474.03 553
10474.99 550
10475.96 620
10476.93 605
10477.89 629
10478.86 640
10479.82 666
10480.79 645
10481.76 634
10482.72 613
10483.69 586
10484.66 590
10485.62 654
10486.59 605
10487.56 587
10488.52 595
10489.49 557
10490.46 642
10491.43 599
10492.39 621
10493.36 617
10494.33 613
10495.29 656
10496.26 663
10497.23 664
10498.20 607
10499.16 591
10500.13 559
10501.10 608
10502.07 648
10503.03 557
10504.00 609
10504.97 611
10505.94 651
10506.90 607
10507.87 625
10508.84 597
10509.81 623
10510.78 651
10511.74 649
10512.71 647
10513.68 631
10514.65 625
10515.62 615
10516.58 610
10517.55 606
10518.52 623
10519.49 596
10520.46 569
10521.43 609
10522.39 582
10523.36 578
10524.33 560
10525.30 598
10526.27 593
10527.24 593
10528.21 635
10529.17 644
10530.14 628
10531.11 594
10532.08 604
10533.05 611
10534.02 627
10534.99 635
10535.96 585
10536.93 593
10537.90 627
10538.86 642
10539.83 610
10540.80 614
10541.77 616
10542.74 607
10543.71 611
10544.68 605
10545.65 584
10546.62 614
10547.59 623
10548.56 585
10549.53 650
10550.50 582
10551.47 590
10552.44 607
10553.41 631
10554.38 692
10555.35 743
10556.32 715
10557.29 768
10558.26 722
10559.23 697
10560.20 729
10561.17 704
10562.14 687
10563.11 663
10564.08 739
10565.05 699
10566.02 629
10566.99 610
10567.96 668
10568.93 594
10569.90 670
10570.87 686
10571.84 666
10572.82 630
10573.79 620
10574.76 666
10575.73 648
10576.70 634
10577.67 612
10578.64 612
10579.61 581
10580.58 621
10581.55 609
10582.53 623
10583.50 615
10584.47 635
10585.44 642
10586.41 610
10587.38 616
10588.35 644
10589.33 642
10590.30 562
10591.27 629
10592.24 661
10593.21 588
10594.18 655
10595.16 652
10596.13 661
10597.10 642
10598.07 614
10599.04 581
10600.01 611
10600.99 615
10601.96 598
10602.93 588
10603.90 591
10604.88 590
10605.85 571
10606.82 622
10607.79 601
10608.77 630
10609.74 691
10610.71 653
10611.68 666
10612.66 592
10613.63 615
10614.60 656
10615.57 629
10616.55 645
10617.52 651
10618.49 654
10619.46 613
10620.44 627
10621.41 642
10622.38 626
10623.36 610
10624.33 605
10625.30 676
10626.28 678
10627.25 658
10628.22 586
10629.20 573
10630.17 622
10631.14 711
10632.12 696
10633.09 666
10634.06 759
10635.04 750
10636.01 785
10636.99 801
10637.96 822
10638.93 762
10639.91 749
10640.88 738
10641.85 704
10642.83 671
10643.80 657
10644.78 721
10645.75 621
10646.72 618
10647.70 625
10648.67 635
10649.65 610
10650.62 630
10651.60 617
10652.57 637
10653.55 629
10654.52 596
10655.49 615
10656.47 654
10657.44 603
10658.42 591
10659.39 599
10660.37 560
10661.34 608
10662.32 580
10663.29 637
10664.27 665
10665.24 626
10666.22 639
10667.19 616
10668.17 613
10669.14 616
10670.12 552
10671.09 593
10672.07 692
10673.04 685
10674.02 689
10675.00 637
10675.97 688
10676.95 649
10677.92 691
10678.90 623
10679.87 621
10680.85 662
10681.82 663
10682.80 646
10683.78 624
10684.75 616
10685.73 607
10686.70 601
10687.68 550
10688.66 585
10689.63 632
10690.61 577
10691.58 633
10692.56 600
10693.54 551
10694.51 623
10695.49 619
10696.47 572
10697.44 590
10698.42 623
10699.40 614
10700.37 630
10701.35 605
10702.33 591
10703.30 580
10704.28 643
10705.26 603
10706.23 607
10707.21 567
10708.19 581
10709.16 615
10710.14 537
10711.12 582
10712.10 598
10713.07 589
10714.05 579
10715.03 593
10716.01 627
10716.98 574
10717.96 583
10718.94 615
10719.91 614
10720.89 591
10721.87 519
10722.85 574
10723.83 540
10724.80 559
10725.78 598
10726.76 609
10727.74 572
10728.71 469
10729.69 572
10730.67 552
10731.65 523
10732.63 537
10733.60 603
10734.58 525
10735.56 524
10736.54 627
10737.52 596
10738.50 552
10739.47 513
10740.45 565
10741.43 574
10742.41 523
10743.39 557
10744.37 534
10745.35 548
10746.32 580
10747.30 544
10748.28 528
10749.26 579
10750.24 567
10751.22 584
10752.20 566
10753.18 578
10754.16 583
10755.14 615
10756.11 526
10757.09 543
10758.07 585
10759.05 501
10760.03 544
10761.01 570
10761.99 590
10762.97 584
10763.95 583
10764.93 560
10765.91 602
10766.89 564
10767.87 548
10768.85 622
10769.83 705
10770.81 662
10771.79 587
10772.77 569
10773.75 604
10774.73 593
10775.71 584
10776.69 644
10777.67 652
10778.65 574
10779.63 537
10780.61 553
10781.59 608
10782.57 605
10783.55 528
10784.53 550
10785.51 586
10786.49 584
10787.47 591
10788.45 604
10789.43 542
10790.41 592
10791.39 620
10792.38 542
10793.36 583
10794.34 618
10795.32 617
10796.30 570
10797.28 534
10798.26 521
10799.24 517
10800.22 615
10801.21 619
10802.19 588
10803.17 639
10804.15 659
10805.13 650
10806.11 613
10807.09 584
10808.07 661
10809.06 656
10810.04 609
10811.02 634
10812.00 591
10812.98 604
10813.97 654
10814.95 582
10815.93 625
10816.91 618
10817.89 640
10818.87 631
10819.86 591
10820.84 636
10821.82 597
10822.80 626
10823.79 593
10824.77 625
10825.75 577
10826.73 672
10827.72 603
10828.70 614
10829.68 587
10830.66 581
10831.65 637
10832.63 609
10833.61 603
10834.59 565
10835.58 678
10836.56 628
10837.54 637
10838.52 594
10839.51 577
10840.49 607
10841.47 640
10842.46 686
10843.44 608
10844.42 686
10845.41 628
10846.39 658
10847.37 607
10848.36 609
10849.34 637
10850.32 658
10851.31 652
10852.29 630
10853.27 682
10854.26 675
10855.24 671
10856.23 596
10857.21 615
10858.19 657
10859.18 630
10860.16 652
10861.14 688
10862.13 592
10863.11 684
10864.10 657
10865.08 684
10866.07 634
10867.05 648
10868.03 631
10869.02 616
10870.00 629
10870.99 673
10871.97 637
10872.96 717
10873.94 659
10874.92 592
10875.91 576
10876.89 668
10877.88 733
10878.86 703
10879.85 677
10880.83 692
10881.82 729
10882.80 693
10883.79 724
10884.77 751
10885.76 779
10886.74 734
10887.73 759
10888.71 737
10889.70 666
10890.68 680
10891.67 665
10892.65 695
10893.64 714
10894.63 746
10895.61 696
10896.60 690
10897.58 681
10898.57 717
10899.55 702
10900.54 727
10901.53 773
10902.51 786
10903.50 775
10904.48 754
10905.47 748
10906.46 741
10907.44 777
10908.43 731
10909.41 719
10910.40 810
10911.39 778
10912.37 749
10913.36 818
10914.34 798
10915.33 787
10916.32 806
10917.30 803
10918.29 770
10919.28 786
10920.26 755
10921.25 802
10922.24 808
10923.22 835
10924.21 834
10925.20 826
10926.18 896
10927.17 877
10928.16 846
10929.15 800
10930.13 815
10931.12 839
10932.11 896
10933.09 905
10934.08 877
10935.07 926
10936.06 837
10937.04 874
10938.03 892
10939.02 899
10940.01 856
10940.99 865
10941.98 839
10942.97 857
10943.96 964
10944.94 936
10945.93 967
10946.92 995
10947.91 983
10948.90 962
10949.88 1058
10950.87 1029
10951.86 1033
10952.85 1136
10953.84 1226
10954.82 1236
10955.81 1234
10956.80 1325
10957.79 1287
10958.78 1316
10959.77 1250
10960.75 1136
10961.74 1158
10962.73 1145
10963.72 1164
10964.71 1015
10965.70 1078
10966.69 979
10967.68 993
10968.66 991
10969.65 1054
10970.64 979
10971.63 1019
10972.62 1036
10973.61 1059
10974.60 1021
10975.59 1019
10976.58 1053
10977.57 1062
10978.55 1042
10979.54 1039
10980.53 1015
10981.52 1007
10982.51 1046
10983.50 1070
10984.49 1014
10985.48 962
10986.47 1094
10987.46 1124
10988.45 1150
10989.44 1048
10990.43 1143
10991.42 1165
10992.41 1187
10993.40 1254
10994.39 1467
10995.38 1540
10996.37 1500
10997.36 1598
10998.35 1654
10999.34 1555
11000.33 1464
11001.32 1427
11002.31 1348
11003.30 1180
11004.29 1100
11005.28 1073
11006.27 994
11007.26 947
11008.25 956
11009.24 975
11010.24 960
11011.23 887
11012.22 925
11013.21 913
11014.20 921
11015.19 910
11016.18 920
11017.17 883
11018.16 922
11019.15 874
11020.14 892
11021.14 834
11022.13 842
11023.12 848
11024.11 836
11025.10 884
11026.09 845
11027.08 792
11028.08 808
11029.07 827
11030.06 854
11031.05 850
11032.04 805
11033.03 836
11034.03 809
11035.02 826
11036.01 827
11037.00 832
11037.99 816
11038.99 843
11039.98 756
11040.97 746
11041.96 786
11042.95 809
11043.95 736
11044.94 770
11045.93 798
11046.92 745
11047.92 759
11048.91 774
11049.90 737
11050.89 738
11051.89 671
11052.88 683
11053.87 807
11054.86 751
11055.86 725
11056.85 711
11057.84 760
11058.83 735
11059.83 690
11060.82 712
11061.81 721
11062.81 685
11063.80 741
11064.79 736
11065.79 730
11066.78 767
11067.77 743
11068.77 755
11069.76 743
11070.75 707
11071.75 688
11072.74 740
11073.73 710
11074.73 700
11075.72 712
11076.71 732
11077.71 698
11078.70 716
11079.70 721
11080.69 717
11081.68 716
11082.68 747
11083.67 712
11084.67 746
11085.66 733
11086.65 713
11087.65 709
11088.64 713
11089.64 781
11090.63 742
11091.63 724
11092.62 725
11093.61 707
11094.61 680
11095.60 725
11096.60 682
11097.59 682
11098.59 667
11099.58 733
11100.58 698
11101.57 676
11102.57 677
11103.56 724
11104.56 702
11105.55 695
11106.55 690
11107.54 708
11108.54 711
11109.53 688
11110.53 770
11111.52 770
11112.52 706
11113.51 775
11114.51 752
11115.50 714
11116.50 668
11117.49 712
11118.49 703
11119.49 652
11120.48 782
11121.48 750
11122.47 746
11123.47 750
11124.46 819
11125.46 799
11126.46 779
11127.45 748
11128.45 770
11129.44 735
11130.44 771
11131.44 728
11132.43 689
11133.43 658
11134.43 756
11135.42 722
11136.42 699
11137.41 746
11138.41 695
11139.41 685
11140.40 668
11141.40 636
11142.40 631
11143.39 686
11144.39 644
11145.39 720
11146.38 658
11147.38 649
11148.38 677
11149.38 654
11150.37 668
11151.37 643
11152.37 635
11153.36 620
11154.36 701
11155.36 694
11156.36 684
11157.35 671
11158.35 697
11159.35 685
11160.34 662
11161.34 672
11162.34 653
11163.34 664
11164.33 687
11165.33 668
11166.33 641
11167.33 658
11168.33 648
11169.32 624
11170.32 659
11171.32 622
11172.32 625
11173.32 660
11174.31 686
11175.31 581
11176.31 622
11177.31 656
11178.31 662
11179.30 728
11180.30 665
11181.30 667
11182.30 676
11183.30 658
11184.30 683
11185.30 703
11186.29 707
11187.29 697
11188.29 663
11189.29 622
11190.29 652
11191.29 623
11192.29 627
11193.29 701
11194.28 641
11195.28 637
11196.28 690
11197.28 676
11198.28 574
11199.28 585
11200.28 652
11201.28 640
11202.28 713
11203.28 637
11204.28 625
11205.28 680
11206.28 703
11207.28 659
11208.28 635
11209.27 631
11210.27 622
11211.27 579
11212.27 636
11213.27 663
11214.27 634
11215.27 635
11216.27 602
11217.27 588
11218.27 600
11219.27 634
11220.27 672
11221.27 590
11222.27 655
11223.27 609
11224.27 589
11225.28 608
11226.28 647
11227.28 655
11228.28 579
11229.28 547
11230.28 614
11231.28 645
11232.28 672
11233.28 652
11234.28 594
11235.28 574
11236.28 622
11237.28 665
11238.28 599
11239.28 642
11240.29 661
11241.29 658
11242.29 626
11243.29 668
11244.29 649
11245.29 603
11246.29 596
11247.29 616
11248.30 619
11249.30 605
11250.30 633
11251.30 672
11252.30 582
11253.30 640
11254.31 676
11255.31 632
11256.31 620
11257.31 596
11258.31 544
11259.31 583
11260.32 592
11261.32 602
11262.32 730
11263.32 723
11264.32 646
11265.33 651
11266.33 651
11267.33 647
11268.33 629
11269.34 637
11270.34 694
11271.34 751
11272.34 662
11273.35 640
11274.35 618
11275.35 671
11276.35 644
11277.36 690
11278.36 690
11279.36 737
11280.36 682
11281.37 691
11282.37 606
11283.37 572
11284.38 561
11285.38 643
11286.38 639
11287.38 651
11288.39 632
11289.39 636
11290.39 687
11291.40 624
11292.40 633
11293.40 681
11294.41 659
11295.41 623
11296.41 637
11297.42 643
11298.42 640
11299.43 638
11300.43 626
11301.43 606
11302.44 624
11303.44 624
11304.44 679
11305.45 686
11306.45 646
11307.46 665
11308.46 677
11309.47 705
11310.47 810
11311.47 811
11312.48 801
11313.48 774
11314.49 757
11315.49 732
11316.50 743
11317.50 695
11318.50 671
11319.51 653
11320.51 639
11321.52 606
11322.52 584
11323.53 598
11324.53 634
11325.54 630
11326.54 570
11327.55 634
11328.55 595
11329.56 602
11330.56 627
11331.57 639
11332.57 604
11333.58 642
11334.58 643
11335.59 602
11336.59 624
11337.60 594
11338.60 635
11339.61 580
11340.61 602
11341.62 577
11342.63 577
11343.63 601
11344.64 585
11345.64 611
11346.65 593
11347.65 585
11348.66 571
11349.67 605
11350.67 617
11351.68 586
11352.68 616
11353.69 617
11354.70 574
11355.70 579
11356.71 570
11357.72 585
11358.72 580
11359.73 592
11360.73 562
11361.74 566
11362.75 632
11363.75 627
11364.76 574
11365.77 624
11366.77 605
11367.78 595
11368.79 583
11369.79 599
11370.80 608
11371.81 579
11372.81 613
11373.82 615
11374.83 588
11375.84 564
11376.84 597
11377.85 551
11378.86 572
11379.86 563
11380.87 589
11381.88 624
11382.89 627
11383.89 617
11384.90 653
11385.91 650
11386.92 648
11387.92 619
11388.93 589
11389.94 610
11390.95 587
11391.95 567
11392.96 603
11393.97 569
11394.98 610
11395.99 593
11396.99 560
11398.00 550
11399.01 562
11400.02 568
11401.03 611
11402.03 591
11403.04 575
11404.05 615
11405.06 616
11406.07 601
11407.08 594
11408.09 573
11409.09 613
11410.10 669
11411.11 649
11412.12 640
11413.13 650
11414.14 681
11415.15 605
11416.15 641
11417.16 643
11418.17 613
11419.18 605
11420.19 584
11421.20 621
11422.21 665
11423.22 617
11424.23 586
11425.24 606
11426.25 644
11427.26 584
11428.26 623
11429.27 658
11430.28 653
11431.29 640
11432.30 609
11433.31 625
11434.32 647
11435.33 639
11436.34 617
11437.35 572
11438.36 567
11439.37 646
11440.38 639
11441.39 710
11442.40 621
11443.41 645
11444.42 555
11445.43 579
11446.44 645
11447.45 677
11448.46 653
11449.47 676
11450.48 672
11451.49 677
11452.50 660
11453.51 719
11454.52 700
11455.53 656
11456.55 689
11457.56 746
11458.57 743
11459.58 666
11460.59 674
11461.60 730
11462.61 664
11463.62 637
11464.63 720
11465.64 693
11466.65 654
11467.67 663
11468.68 664
11469.69 633
11470.70 672
11471.71 656
11472.72 668
11473.73 779
11474.74 689
11475.76 706
11476.77 753
11477.78 707
11478.79 712
11479.80 702
11480.81 737
11481.83 724
11482.84 704
11483.85 720
11484.86 769
11485.87 729
11486.89 770
11487.90 704
11488.91 730
11489.92 742
11490.93 744
11491.95 720
11492.96 741
11493.97 778
11494.98 746
11496.00 746
11497.01 750
11498.02 791
11499.03 730
11500.05 694
11501.06 732
11502.07 783
11503.08 791
11504.10 776
11505.11 805
11506.12 781
11507.13 751
11508.15 738
11509.16 741
11510.17 768
11511.19 730
11512.20 739
11513.21 769
11514.23 763
11515.24 748
11516.25 781
11517.27 791
11518.28 801
11519.29 787
11520.31 793
11521.32 797
11522.33 823
11523.35 807
11524.36 817
11525.37 796
11526.39 803
11527.40 766
11528.42 786
11529.43 838
11530.44 874
11531.46 917
11532.47 834
11533.48 848
11534.50 873
11535.51 821
11536.53 817
11537.54 863
11538.56 799
11539.57 870
11540.58 849
11541.60 884
11542.61 877
11543.63 871
11544.64 868
11545.66 873
11546.67 860
11547.69 900
11548.70 888
11549.72 894
11550.73 906
11551.75 948
11552.76 887
11553.78 941
11554.79 949
11555.81 994
11556.82 962
11557.84 960
11558.85 937
11559.87 1006
11560.88 1048
11561.90 1034
11562.91 980
11563.93 995
11564.94 987
11565.96 1032
11566.97 1006
11567.99 1001
11569.00 1009
11570.02 1064
11571.04 1079
11572.05 1070
11573.07 1070
11574.08 1105
11575.10 1142
11576.11 1110
11577.13 1178
11578.15 1166
11579.16 1191
11580.18 1254
11581.20 1284
11582.21 1265
11583.23 1301
11584.24 1390
11585.26 1335
11586.28 1440
11587.29 1533
11588.31 1400
11589.33 1507
11590.34 1497
11591.36 1530
11592.38 1547
11593.39 1598
11594.41 1733
11595.43 1867
11596.44 1883
11597.46 1986
11598.48 2123
11599.49 2310
11600.51 2203
11601.53 2211
11602.54 2202
11603.56 2214
11604.58 2189
11605.60 2114
11606.61 2014
11607.63 1997
11608.65 2000
11609.67 2042
11610.68 2142
11611.70 1999
11612.72 1958
11613.74 2080
11614.75 2171
11615.77 2203
11616.79 2127
11617.81 2110
11618.82 2173
11619.84 2206
11620.86 2334
11621.88 2339
11622.90 2636
11623.91 2927
11624.93 3270
11625.95 3607
11626.97 4060
11627.99 4436
11629.00 4736
11630.02 5130
11631.04 5102
11632.06 4795
11633.08 4648
11634.10 4317
11635.11 3789
11636.13 3456
11637.15 2993
11638.17 2755
11639.19 2426
11640.21 2290
11641.23 2140
11642.25 2020
11643.26 1977
11644.28 1867
11645.30 1778
11646.32 1662
11647.34 1689
11648.36 1620
11649.38 1546
11650.40 1466
11651.42 1486
11652.44 1452
11653.46 1428
11654.47 1379
11655.49 1421
11656.51 1389
11657.53 1459
11658.55 1469
11659.57 1378
11660.59 1396
11661.61 1326
11662.63 1366
11663.65 1356
11664.67 1332
11665.69 1351
11666.71 1343
11667.73 1380
11668.75 1310
11669.77 1344
11670.79 1297
11671.81 1242
11672.83 1264
11673.85 1143
11674.87 1110
11675.89 1131
11676.91 1103
11677.93 1125
11678.95 1069
11679.97 1037
11680.99 1023
11682.01 1141
11683.03 1120
11684.06 1063
11685.08 1102
11686.10 1091
11687.12 1104
11688.14 1058
11689.16 1101
11690.18 1084
11691.20 1074
11692.22 1130
11693.24 1119
11694.26 1132
11695.29 1099
11696.31 1091
11697.33 1127
11698.35 1058
11699.37 1060
11700.39 1096
11701.41 1131
11702.43 1169
11703.46 1200
11704.48 1304
11705.50 1333
11706.52 1351
11707.54 1219
11708.56 1210
11709.59 1209
11710.61 1326
11711.63 1246
11712.65 1271
11713.67 1235
11714.70 1253
11715.72 1233
11716.74 1266
11717.76 1241
11718.78 1266
11719.81 1091
11720.83 1185
11721.85 1134
11722.87 1071
11723.90 1074
11724.92 1082
11725.94 1052
11726.96 1115
11727.99 1130
11729.01 1071
11730.03 1138
11731.05 1108
11732.08 1034
11733.10 988
11734.12 1041
11735.15 1044
11736.17 1018
11737.19 1034
11738.21 1031
11739.24 987
11740.26 974
11741.28 1044
11742.31 939
11743.33 995
11744.35 986
11745.38 1005
11746.40 933
11747.42 955
11748.45 1002
11749.47 941
11750.49 919
11751.52 930
11752.54 906
11753.56 862
11754.59 913
11755.61 934
11756.64 918
11757.66 882
11758.68 883
11759.71 839
11760.73 785
11761.76 867
11762.78 855
11763.80 900
11764.83 829
11765.85 828
11766.88 794
11767.90 767
11768.93 852
11769.95 808
11770.97 819
11772.00 826
11773.02 811
11774.05 915
11775.07 862
11776.10 895
11777.12 861
11778.15 809
11779.17 813
11780.20 796
11781.22 818
11782.25 796
11783.27 794
11784.30 809
11785.32 852
11786.35 793
11787.37 788
11788.40 803
11789.42 788
11790.45 790
11791.47 706
11792.50 804
11793.52 796
11794.55 757
11795.57 853
11796.60 801
11797.63 813
11798.65 785
11799.68 784
11800.70 778
11801.73 748
11802.75 726
11803.78 718
11804.81 809
11805.83 767
11806.86 801
11807.88 798
11808.91 786
11809.94 817
11810.96 763
11811.99 703
11813.02 735
11814.04 749
11815.07 673
11816.09 704
11817.12 692
11818.15 778
11819.17 710
11820.20 662
11821.23 669
11822.25 687
11823.28 694
11824.31 720
11825.33 670
11826.36 660
11827.39 712
11828.42 665
11829.44 720
11830.47 677
11831.50 718
11832.52 717
11833.55 700
11834.58 700
11835.61 670
11836.63 692
11837.66 753
11838.69 725
11839.71 676
11840.74 635
11841.77 683
11842.80 659
11843.83 649
11844.85 645
11845.88 694
11846.91 666
11847.94 641
11848.96 622
11849.99 700
11851.02 710
11852.05 697
11853.08 695
11854.10 684
11855.13 695
11856.16 703
11857.19 722
11858.22 713
11859.24 669
11860.27 659
11861.30 698
11862.33 702
11863.36 702
11864.39 652
11865.42 691
11866.44 637
11867.47 704
11868.50 724
11869.53 708
11870.56 709
11871.59 666
11872.62 749
11873.65 747
11874.67 698
11875.70 723
11876.73 662
11877.76 708
11878.79 715
11879.82 657
11880.85 740
11881.88 723
11882.91 729
11883.94 807
11884.97 747
11886.00 719
11887.03 702
11888.06 754
11889.09 748
11890.11 702
11891.14 691
11892.17 661
11893.20 715
11894.23 798
11895.26 800
11896.29 785
11897.32 818
11898.35 853
11899.38 862
11900.41 873
11901.44 835
11902.47 815
11903.50 758
11904.53 775
11905.56 802
11906.59 707
11907.63 770
11908.66 778
11909.69 736
11910.72 736
11911.75 775
11912.78 775
11913.81 780
11914.84 730
11915.87 743
11916.90 736
11917.93 761
11918.96 682
11919.99 786
11921.02 814
11922.06 783
11923.09 895
11924.12 898
11925.15 938
11926.18 1008
11927.21 1020
11928.24 1097
11929.27 1067
11930.31 1027
11931.34 970
11932.37 1020
11933.40 992
11934.43 956
11935.46 870
11936.49 791
11937.53 898
11938.56 793
11939.59 766
11940.62 796
11941.65 728
11942.69 737
11943.72 732
11944.75 696
11945.78 734
11946.81 717
11947.85 773
11948.88 712
11949.91 691
11950.94 654
11951.97 676
11953.01 703
11954.04 748
11955.07 698
11956.10 686
11957.14 651
11958.17 656
11959.20 655
11960.24 675
11961.27 679
11962.30 683
11963.33 647
11964.37 625
11965.40 649
11966.43 702
11967.47 736
11968.50 710
11969.53 661
11970.56 644
11971.60 618
11972.63 626
11973.66 636
11974.70 607
11975.73 649
11976.76 643
11977.80 627
11978.83 659
11979.86 629
11980.90 630
11981.93 625
11982.97 678
11984.00 685
11985.03 654
11986.07 650
11987.10 657
11988.13 659
11989.17 631
11990.20 628
11991.24 652
11992.27 705
11993.30 672
11994.34 666
11995.37 662
11996.41 682
11997.44 677
11998.48 688
11999.51 748
12000.54 686
12001.58 673
12002.61 684
12003.65 686
12004.68 678
12005.72 643
12006.75 713
12007.79 729
12008.82 711
12009.86 720
12010.89 701
12011.93 779
12012.96 721
12014.00 739
12015.03 720
12016.07 706
12017.10 690
12018.14 739
12019.17 773
12020.21 822
12021.24 746
12022.28 711
12023.31 737
12024.35 679
12025.38 694
12026.42 681
12027.46 733
12028.49 780
12029.53 673
12030.56 730
12031.60 711
12032.63 719
12033.67 712
12034.71 705
12035.74 690
12036.78 673
12037.81 725
12038.85 732
12039.89 706
12040.92 732
12041.96 704
12042.99 705
12044.03 732
12045.07 789
12046.10 750
12047.14 786
12048.18 720
12049.21 767
12050.25 789
12051.29 769
12052.32 701
12053.36 716
12054.40 765
12055.43 787
12056.47 800
12057.51 739
12058.54 789
12059.58 752
12060.62 770
12061.65 777
12062.69 795
12063.73 746
12064.77 740
12065.80 746
12066.84 775
12067.88 769
12068.92 705
12069.95 787
12070.99 767
12072.03 794
12073.07 789
12074.10 741
12075.14 764
12076.18 745
12077.22 773
12078.25 743
12079.29 730
12080.33 736
12081.37 773
12082.41 808
12083.44 868
12084.48 763
12085.52 805
12086.56 806
12087.60 738
12088.63 776
12089.67 765
12090.71 774
12091.75 829
12092.79 791
12093.83 857
12094.86 892
12095.90 916
12096.94 962
12097.98 937
12099.02 965
12100.06 1013
12101.10 1037
12102.13 1006
12103.17 986
12104.21 1007
12105.25 989
12106.29 897
12107.33 866
12108.37 797
12109.41 792
12110.45 743
12111.49 803
12112.53 696
12113.56 690
12114.60 683
12115.64 674
12116.68 693
12117.72 692
12118.76 717
12119.80 678
12120.84 728
12121.88 696
12122.92 667
12123.96 649
12125.00 659
12126.04 667
12127.08 648
12128.12 665
12129.16 643
12130.20 625
12131.24 688
12132.28 679
12133.32 636
12134.36 631
12135.40 663
12136.44 602
12137.48 650
12138.52 622
12139.56 653
12140.60 671
12141.64 596
12142.68 651
12143.72 641
12144.76 586
12145.81 632
12146.85 621
12147.89 621
12148.93 593
12149.97 623
12151.01 601
12152.05 585
12153.09 574
12154.13 632
12155.17 622
12156.21 574
12157.26 628
12158.30 639
12159.34 594
12160.38 584
12161.42 539
12162.46 597
12163.50 600
12164.55 621
12165.59 639
12166.63 613
12167.67 563
12168.71 578
12169.75 591
12170.80 672
12171.84 604
12172.88 626
12173.92 593
12174.96 631
12176.00 608
12177.05 598
12178.09 589
12179.13 586
12180.17 639
12181.22 617
12182.26 599
12183.30 533
12184.34 568
12185.38 601
12186.43 607
12187.47 601
12188.51 625
12189.55 650
12190.60 646
12191.64 563
12192.68 565
12193.72 628
12194.77 579
12195.81 572
12196.85 621
12197.90 621
12198.94 598
12199.98 548
12201.03 642
12202.07 625
12203.11 623
12204.15 623
12205.20 610
12206.24 577
12207.28 578
12208.33 558
12209.37 565
12210.41 557
12211.46 552
12212.50 557
12213.55 594
12214.59 584
12215.63 626
12216.68 600
12217.72 551
12218.76 571
12219.81 562
12220.85 543
12221.90 523
12222.94 584
12223.98 561
12225.03 617
12226.07 569
12227.12 557
12228.16 589
12229.20 552
12230.25 587
12231.29 594
12232.34 608
12233.38 613
12234.43 604
12235.47 645
12236.52 634
12237.56 644
12238.61 617
12239.65 655
12240.69 698
12241.74 642
12242.78 612
12243.83 643
12244.87 625
12245.92 596
12246.96 610
12248.01 566
12249.05 607
12250.10 620
12251.14 585
12252.19 577
12253.24 566
12254.28 566
12255.33 558
12256.37 552
12257.42 574
12258.46 548
12259.51 572
12260.55 560
12261.60 582
12262.64 594
12263.69 537
12264.74 549
12265.78 528
12266.83 522
12267.87 548
12268.92 532
12269.97 525
12271.01 516
12272.06 490
12273.10 496
12274.15 512
12275.20 499
12276.24 559
12277.29 578
12278.34 508
12279.38 524
12280.43 560
12281.47 542
12282.52 501
12283.57 497
12284.61 523
12285.66 541
12286.71 532
12287.75 496
12288.80 484
12289.85 487
12290.90 489
12291.94 537
12292.99 524
12294.04 510
12295.08 575
12296.13 525
12297.18 541
12298.22 477
12299.27 472
12300.32 541
12301.37 570
12302.41 502
12303.46 494
12304.51 510
12305.56 520
12306.60 528
12307.65 524
12308.70 506
12309.75 487
12310.79 501
12311.84 507
12312.89 480
12313.94 500
12314.99 495
12316.03 496
12317.08 486
12318.13 474
12319.18 506
12320.23 469
12321.27 456
12322.32 461
12323.37 491
12324.42 494
12325.47 511
12326.52 559
12327.56 476
12328.61 540
12329.66 492
12330.71 502
12331.76 482
12332.81 483
12333.86 530
12334.91 532
12335.95 490
12337.00 448
12338.05 528
12339.10 477
12340.15 463
12341.20 480
12342.25 527
12343.30 559
12344.35 521
12345.40 524
12346.44 563
12347.49 538
12348.54 500
12349.59 470
12350.64 450
12351.69 502
12352.74 531
12353.79 480
12354.84 493
12355.89 475
12356.94 465
12357.99 452
12359.04 504
12360.09 550
12361.14 501
12362.19 512
12363.24 522
12364.29 516
12365.34 538
12366.39 478
12367.44 484
12368.49 515
12369.54 516
12370.59 518
12371.64 520
12372.69 517
12373.74 486
12374.79 465
12375.84 494
12376.89 487
12377.94 550
12378.99 530
12380.05 532
12381.10 490
12382.15 484
12383.20 472
12384.25 505
12385.30 531
12386.35 554
12387.40 549
12388.45 512
12389.50 546
12390.55 524
12391.61 494
12392.66 554
12393.71 565
12394.76 553
12395.81 543
12396.86 514
12397.91 511
12398.97 507
12400.02 539
12401.07 521
12402.12 549
12403.17 522
12404.22 499
12405.28 502
12406.33 521
12407.38 501
12408.43 532
12409.48 555
12410.53 599
12411.59 546
12412.64 543
12413.69 552
12414.74 523
12415.80 556
12416.85 503
12417.90 546
12418.95 586
12420.00 558
12421.06 544
12422.11 543
12423.16 510
12424.21 526
12425.27 556
12426.32 566
12427.37 561
12428.43 548
12429.48 506
12430.53 531
12431.58 567
12432.64 555
12433.69 555
12434.74 549
12435.80 485
12436.85 532
12437.90 478
12438.96 540
12440.01 519
12441.06 560
12442.12 535
12443.17 587
12444.22 520
12445.28 552
12446.33 536
12447.38 563
12448.44 577
12449.49 596
12450.54 596
12451.60 581
12452.65 604
12453.71 576
12454.76 615
12455.81 608
12456.87 527
12457.92 529
12458.98 579
12460.03 629
12461.08 593
12462.14 554
12463.19 555
12464.25 596
12465.30 581
12466.35 611
12467.41 637
12468.46 611
12469.52 574
12470.57 613
12471.63 650
12472.68 685
12473.74 726
12474.79 701
12475.85 692
12476.90 668
12477.96 662
12479.01 698
12480.07 698
12481.12 766
12482.18 751
12483.23 817
12484.29 933
12485.34 931
12486.40 1016
12487.45 1144
12488.51 1154
12489.56 1324
12490.62 1380
12491.67 1400
12492.73 1331
12493.78 1433
12494.84 1309
12495.90 1304
12496.95 1213
12498.01 1095
12499.06 1075
12500.12 907
12501.17 811
12502.23 829
12503.29 812
12504.34 773
12505.40 785
12506.45 713
12507.51 730
12508.57 656
12509.62 654
12510.68 618
12511.73 666
12512.79 655
12513.85 597
12514.90 624
12515.96 671
12517.02 720
12518.07 732
12519.13 637
12520.19 651
12521.24 663
12522.30 665
12523.36 716
12524.41 684
12525.47 681
12526.53 669
12527.58 591
12528.64 616
12529.70 631
12530.76 592
12531.81 610
12532.87 610
12533.93 606
12534.98 648
12536.04 618
12537.10 587
12538.16 623
12539.21 586
12540.27 618
12541.33 651
12542.39 587
12543.44 627
12544.50 678
12545.56 617
12546.62 627
12547.68 677
12548.73 623
12549.79 656
12550.85 683
12551.91 679
12552.96 703
12554.02 714
12555.08 684
12556.14 697
12557.20 712
12558.26 731
12559.31 725
12560.37 709
12561.43 754
12562.49 752
12563.55 822
12564.61 899
12565.66 875
12566.72 1015
12567.78 1002
12568.84 1014
12569.90 1147
12570.96 1147
12572.02 1123
12573.08 1148
12574.13 1110
12575.19 1125
12576.25 1040
12577.31 989
12578.37 912
12579.43 883
12580.49 853
12581.55 851
12582.61 782
12583.67 783
12584.73 833
12585.79 751
12586.85 752
12587.91 744
12588.96 726
12590.02 730
12591.08 701
12592.14 694
12593.20 674
12594.26 647
12595.32 719
12596.38 731
12597.44 691
12598.50 720
12599.56 695
12600.62 720
12601.68 654
12602.74 633
12603.80 702
12604.86 713
12605.92 651
12606.98 621
12608.04 641
12609.10 640
12610.17 696
12611.23 633
12612.29 649
12613.35 687
12614.41 692
12615.47 702
12616.53 679
12617.59 677
12618.65 682
12619.71 693
12620.77 634
12621.83 606
12622.89 629
12623.95 632
12625.02 629
12626.08 590
12627.14 579
12628.20 563
12629.26 584
12630.32 622
12631.38 623
12632.44 563
12633.51 587
12634.57 596
12635.63 640
12636.69 637
12637.75 565
12638.81 598
12639.88 607
12640.94 675
12642.00 647
12643.06 692
12644.12 709
12645.18 660
12646.25 723
12647.31 740
12648.37 713
12649.43 723
12650.50 750
12651.56 743
12652.62 753
12653.68 699
12654.74 758
12655.81 734
12656.87 746
12657.93 722
12658.99 726
12660.06 724
12661.12 643
12662.18 646
12663.24 633
12664.31 626
12665.37 640
12666.43 581
12667.50 616
12668.56 570
12669.62 593
12670.68 586
12671.75 596
12672.81 579
12673.87 588
12674.94 589
12676.00 578
12677.06 579
12678.13 582
12679.19 564
12680.25 572
12681.32 592
12682.38 576
12683.44 551
12684.51 537
12685.57 578
12686.63 584
12687.70 576
12688.76 553
12689.83 579
12690.89 560
12691.95 584
12693.02 616
12694.08 607
12695.15 614
12696.21 638
12697.27 570
12698.34 587
12699.40 538
12700.47 540
12701.53 544
12702.60 585
12703.66 611
12704.72 573
12705.79 536
12706.85 543
12707.92 533
12708.98 541
12710.05 568
12711.11 580
12712.18 596
12713.24 557
12714.31 530
12715.37 569
12716.44 550
12717.50 535
12718.57 531
12719.63 535
12720.70 582
12721.76 537
12722.83 561
12723.89 576
12724.96 529
12726.02 542
12727.09 575
12728.15 531
12729.22 541
12730.28 546
12731.35 560
12732.41 536
12733.48 553
12734.55 535
12735.61 555
12736.68 590
12737.74 543
12738.81 523
12739.88 500
12740.94 493
12742.01 522
12743.07 533
12744.14 543
12745.21 552
12746.27 544
12747.34 528
12748.40 466
12749.47 463
12750.54 517
12751.60 520
12752.67 456
12753.74 464
12754.80 480
12755.87 483
12756.94 468
12758.00 460
12759.07 440
12760.14 446
12761.20 446
12762.27 438
12763.34 427
12764.40 460
12765.47 479
12766.54 466
12767.60 465
12768.67 430
12769.74 440
12770.81 430
12771.87 431
12772.94 501
12774.01 456
12775.08 470
12776.14 441
12777.21 439
12778.28 393
12779.35 357
12780.41 415
12781.48 457
12782.55 443
12783.62 446
12784.68 482
12785.75 450
12786.82 463
12787.89 432
12788.96 430
12790.02 455
12791.09 478
12792.16 445
12793.23 450
12794.30 467
12795.36 431
12796.43 450
12797.50 425
12798.57 452
12799.64 461
12800.71 471
12801.77 466
12802.84 485
12803.91 433
12804.98 398
12806.05 438
12807.12 420
12808.19 427
12809.25 395
12810.32 358
12811.39 381
12812.46 426
12813.53 454
12814.60 438
12815.67 428
12816.74 408
12817.81 438
12818.88 477
12819.95 454
12821.01 431
12822.08 440
12823.15 422
12824.22 419
12825.29 423
12826.36 449
12827.43 394
12828.50 428
12829.57 431
12830.64 431
12831.71 421
12832.78 369
12833.85 363
12834.92 410
12835.99 439
12837.06 388
12838.13 454
12839.20 405
12840.27 441
12841.34 474
12842.41 379
12843.48 444
12844.55 471
12845.62 439
12846.69 406
12847.76 373
12848.83 432
12849.90 436
12850.97 358
12852.04 406
12853.11 422
12854.19 384
12855.26 378
12856.33 431
12857.40 410
12858.47 429
12859.54 411
12860.61 396
12861.68 398
12862.75 428
12863.82 399
12864.89 384
12865.97 409
12867.04 434
12868.11 419
12869.18 388
12870.25 420
12871.32 382
12872.39 392
12873.47 412
12874.54 382
12875.61 393
12876.68 416
12877.75 401
12878.82 410
12879.90 418
12880.97 422
12882.04 389
12883.11 390
12884.18 406
12885.25 344
12886.33 373
12887.40 412
12888.47 410
12889.54 379
12890.62 369
12891.69 371
12892.76 423
12893.83 397
12894.90 380
12895.98 396
12897.05 437
12898.12 392
12899.19 390
12900.27 343
12901.34 384
12902.41 393
12903.49 423
12904.56 417
12905.63 446
12906.70 432
12907.78 380
12908.85 352
12909.92 359
12911.00 384
12912.07 385
12913.14 379
12914.22 403
12915.29 401
12916.36 385
12917.44 407
12918.51 408
12919.58 416
12920.66 376
12921.73 405
12922.80 386
12923.88 370
12924.95 370
12926.02 372
12927.10 358
12928.17 369
12929.24 413
12930.32 401
12931.39 352
12932.47 380
12933.54 376
12934.61 403
12935.69 398
12936.76 381
12937.84 420
12938.91 452
12939.99 440
12941.06 412
12942.13 394
12943.21 392
12944.28 406
12945.36 430
12946.43 404
12947.51 408
12948.58 356
12949.66 392
12950.73 393
12951.81 413
12952.88 397
12953.95 399
12955.03 410
12956.10 404
12957.18 413
12958.25 394
12959.33 404
12960.40 376
12961.48 390
12962.56 403
12963.63 366
12964.71 374
12965.78 379
12966.86 383
12967.93 399
12969.01 405
12970.08 423
12971.16 410
12972.23 442
12973.31 417
12974.39 398
12975.46 382
12976.54 373
12977.61 400
12978.69 395
12979.76 401
12980.84 399
12981.92 391
12982.99 439
12984.07 385
12985.14 417
12986.22 439
12987.30 440
12988.37 466
12989.45 437
12990.53 447
12991.60 405
12992.68 424
12993.76 456
12994.83 386
12995.91 467
12996.99 412
12998.06 424
12999.14 454
13000.22 466
13001.29 400
13002.37 397
13003.45 434
13004.52 421
13005.60 441
13006.68 453
13007.75 450
13008.83 449
13009.91 458
13010.99 438
13012.06 474
13013.14 430
13014.22 486
13015.30 473
13016.37 438
13017.45 451
13018.53 437
13019.61 440
13020.68 461
13021.76 517
13022.84 493
13023.92 475
13024.99 499
13026.07 434
13027.15 531
13028.23 467
13029.31 479
13030.38 460
13031.46 468
13032.54 466
13033.62 481
13034.70 479
13035.77 484
13036.85 454
13037.93 478
13039.01 470
13040.09 504
13041.17 481
13042.24 453
13043.32 503
13044.40 500
13045.48 490
13046.56 463
13047.64 468
13048.72 472
13049.80 504
13050.87 433
13051.95 499
13053.03 450
13054.11 489
13055.19 472
13056.27 445
13057.35 464
13058.43 475
13059.51 441
13060.59 453
13061.67 448
13062.74 458
13063.82 441
13064.90 440
13065.98 445
13067.06 398
13068.14 416
13069.22 484
13070.30 413
13071.38 398
13072.46 447
13073.54 461
13074.62 440
13075.70 420
13076.78 442
13077.86 476
13078.94 487
13080.02 481
13081.10 462
13082.18 412
13083.26 426
13084.34 408
13085.42 434
13086.50 423
13087.58 414
13088.66 469
13089.74 443
13090.82 457
13091.90 422
13092.99 438
13094.07 466
13095.15 455
13096.23 430
13097.31 457
13098.39 435
13099.47 444
13100.55 431
13101.63 466
13102.71 404
13103.79 392
13104.88 431
13105.96 418
13107.04 463
13108.12 445
13109.20 428
13110.28 396
13111.36 433
13112.44 415
13113.53 470
13114.61 394
13115.69 423
13116.77 438
13117.85 428
13118.93 425
13120.02 480
13121.10 451
13122.18 404
13123.26 384
13124.34 422
13125.42 432
13126.51 478
13127.59 435
13128.67 402
13129.75 421
13130.84 445
13131.92 449
13133.00 401
13134.08 379
13135.16 404
13136.25 396
13137.33 384
13138.41 379
13139.49 413
13140.58 435
13141.66 427
13142.74 458
13143.82 396
13144.91 403
13145.99 423
13147.07 393
13148.16 442
13149.24 416
13150.32 376
13151.41 394
13152.49 403
13153.57 413
13154.65 472
13155.74 446
13156.82 422
13157.90 413
13158.99 402
13160.07 398
13161.15 375
13162.24 406
13163.32 420
13164.40 392
13165.49 411
13166.57 374
13167.66 381
13168.74 436
13169.82 416
13170.91 453
13171.99 424
13173.08 421
13174.16 429
13175.24 411
13176.33 392
13177.41 403
13178.50 398
13179.58 400
13180.66 408
13181.75 390
13182.83 409
13183.92 409
13185.00 379
13186.09 444
13187.17 475
13188.25 479
13189.34 398
13190.42 409
13191.51 401
13192.59 474
13193.68 420
13194.76 393
13195.85 435
13196.93 414
13198.02 409
13199.10 439
13200.19 405
13201.27 401
13202.36 402
13203.44 431
13204.53 404
13205.61 428
13206.70 405
13207.78 421
13208.87 425
13209.96 423
13211.04 426
13212.13 420
13213.21 411
13214.30 375
13215.38 417
13216.47 451
13217.55 461
13218.64 396
13219.73 404
13220.81 378
13221.90 402
13222.98 413
13224.07 376
13225.16 368
13226.24 367
13227.33 384
13228.41 360
13229.50 387
13230.59 389
13231.67 428
13232.76 479
13233.85 434
13234.93 398
13236.02 444
13237.11 412
13238.19 441
13239.28 397
13240.37 407
13241.45 427
13242.54 414
13243.63 429
13244.71 405
13245.80 438
13246.89 465
13247.97 403
13249.06 404
13250.15 358
13251.24 374
13252.32 405
13253.41 414
13254.50 412
13255.58 377
13256.67 380
13257.76 401
13258.85 410
13259.93 415
13261.02 399
13262.11 375
13263.20 395
13264.28 411
13265.37 467
13266.46 485
13267.55 473
13268.64 478
13269.72 422
13270.81 430
13271.90 400
13272.99 444
13274.08 461
13275.16 416
13276.25 452
13277.34 464
13278.43 475
13279.52 529
13280.61 512
13281.69 453
13282.78 446
13283.87 437
13284.96 435
13286.05 449
13287.14 444
13288.23 481
13289.31 433
13290.40 477
13291.49 431
13292.58 435
13293.67 440
13294.76 470
13295.85 464
13296.94 451
13298.03 510
13299.11 455
13300.20 470
13301.29 494
13302.38 479
13303.47 425
13304.56 470
13305.65 501
13306.74 470
13307.83 427
13308.92 408
13310.01 488
13311.10 517
13312.19 504
13313.28 484
13314.37 448
13315.46 481
13316.55 533
13317.64 484
13318.73 492
13319.82 473
13320.91 466
13322.00 467
13323.09 488
13324.18 466
13325.27 482
13326.36 526
13327.45 502
13328.54 487
13329.63 476
13330.72 462
13331.81 480
13332.90 471
13333.99 502
13335.08 475
13336.17 436
13337.26 504
13338.35 529
13339.44 510
13340.53 516
13341.62 540
13342.72 602
13343.81 573
13344.90 504
13345.99 459
13347.08 512
13348.17 497
13349.26 473
13350.35 495
13351.44 563
13352.54 556
13353.63 565
13354.72 524
13355.81 566
13356.90 529
13357.99 543
13359.08 532
13360.18 547
13361.27 546
13362.36 535
13363.45 583
13364.54 567
13365.63 511
13366.73 600
13367.82 579
13368.91 571
13370.00 535
13371.09 491
13372.19 542
13373.28 557
13374.37 548
13375.46 503
13376.56 484
13377.65 516
13378.74 494
13379.83 473
13380.93 478
13382.02 457
13383.11 402
13384.20 428
13385.30 449
13386.39 425
13387.48 476
13388.57 451
13389.67 443
13390.76 435
13391.85 444
13392.95 426
13394.04 440
13395.13 462
13396.22 499
13397.32 529
13398.41 500
13399.50 514
13400.60 461
13401.69 499
13402.78 439
13403.88 473
13404.97 486
13406.06 430
13407.16 444
13408.25 463
13409.35 459
13410.44 501
13411.53 489
13412.63 487
13413.72 491
13414.81 492
13415.91 453
13417.00 486
13418.10 467
13419.19 485
13420.28 493
13421.38 480
13422.47 474
13423.57 446
13424.66 449
13425.76 511
13426.85 529
13427.94 457
13429.04 482
13430.13 506
13431.23 489
13432.32 495
13433.42 496
13434.51 515
13435.61 476
13436.70 513
13437.80 521
13438.89 457
13439.99 483
13441.08 471
13442.18 495
13443.27 475
13444.37 501
13445.46 497
13446.56 482
13447.65 482
13448.75 512
13449.84 535
13450.94 549
13452.03 539
13453.13 529
13454.22 510
13455.32 530
13456.41 565
13457.51 596
13458.61 538
13459.70 543
13460.80 532
13461.89 527
13462.99 552
13464.08 572
13465.18 524
13466.28 515
13467.37 589
13468.47 541
13469.56 546
13470.66 559
13471.76 602
13472.85 520
13473.95 523
13475.05 576
13476.14 530
13477.24 521
13478.33 537
13479.43 516
13480.53 506
13481.62 576
13482.72 598
13483.82 556
13484.91 587
13486.01 515
13487.11 572
13488.20 609
13489.30 593
13490.40 633
13491.50 603
13492.59 678
13493.69 666
13494.79 631
13495.88 721
13496.98 648
13498.08 687
13499.18 659
13500.27 760
13501.37 656
13502.47 607
13503.57 628
13504.66 598
13505.76 626
13506.86 560
13507.96 535
13509.05 547
13510.15 525
13511.25 515
13512.35 473
13513.44 526
13514.54 569
13515.64 485
13516.74 461
13517.84 485
13518.93 493
13520.03 494
13521.13 519
13522.23 451
13523.33 452
13524.43 463
13525.52 447
13526.62 421
13527.72 412
13528.82 463
13529.92 486
13531.02 549
13532.12 525
13533.21 467
13534.31 481
13535.41 458
13536.51 438
13537.61 455
13538.71 488
13539.81 453
13540.91 486
13542.01 451
13543.10 495
13544.20 451
13545.30 452
13546.40 427
13547.50 446
13548.60 415
13549.70 406
13550.80 468
13551.90 410
13553.00 423
13554.10 425
13555.20 431
13556.30 470
13557.40 469
13558.50 466
13559.60 419
13560.70 440
13561.80 468
13562.90 442
13564.00 423
13565.10 419
13566.20 405
13567.30 445
13568.40 429
13569.50 413
13570.60 406
13571.70 412
13572.80 422
13573.90 412
13575.00 424
13576.10 413
13577.20 443
13578.30 429
13579.40 431
13580.50 443
13581.60 448
13582.70 468
13583.80 491
13584.90 458
13586.00 442
13587.10 477
13588.21 506
13589.31 450
13590.41 397
13591.51 432
13592.61 426
13593.71 483
13594.81 451
13595.91 454
13597.01 449
13598.12 469
13599.22 452
13600.32 457
13601.42 464
13602.52 462
13603.62 495
13604.72 531
13605.83 479
13606.93 451
13608.03 472
13609.13 442
13610.23 479
13611.34 425
13612.44 422
13613.54 402
13614.64 449
13615.74 489
13616.85 448
13617.95 413
13619.05 459
13620.15 419
13621.25 457
13622.36 450
13623.46 450
13624.56 461
13625.66 452
13626.77 448
13627.87 399
13628.97 373
13630.07 433
13631.18 455
13632.28 418
13633.38 406
13634.48 418
13635.59 401
13636.69 424
13637.79 384
13638.90 418
13640.00 431
13641.10 373
13642.21 424
13643.31 425
13644.41 453
13645.52 425
13646.62 410
13647.72 419
13648.83 405
13649.93 435
13651.03 412
13652.14 394
13653.24 390
13654.34 416
13655.45 403
13656.55 361
13657.65 399
13658.76 394
13659.86 390
13660.97 396
13662.07 427
13663.17 401
13664.28 401
13665.38 437
13666.49 466
13667.59 394
13668.69 422
13669.80 446
13670.90 425
13672.01 357
13673.11 392
13674.22 386
13675.32 389
13676.42 446
13677.53 464
13678.63 414
13679.74 389
13680.84 447
13681.95 439
13683.05 389
13684.16 363
13685.26 374
13686.37 410
13687.47 411
13688.58 424
13689.68 377
13690.79 416
13691.89 420
13693.00 410
13694.10 393
13695.21 376
13696.31 436
13697.42 458
13698.52 421
13699.63 466
13700.73 463
13701.84 464
13702.95 436
13704.05 461
13705.16 433
13706.26 413
13707.37 437
13708.47 467
13709.58 458
13710.69 439
13711.79 482
13712.90 450
13714.00 421
13715.11 456
13716.22 459
13717.32 475
13718.43 440
13719.53 528
13720.64 496
13721.75 440
13722.85 529
13723.96 506
13725.07 434
13726.17 469
13727.28 479
13728.39 507
13729.49 466
13730.60 497
13731.71 532
13732.81 550
13733.92 451
13735.03 481
13736.13 508
13737.24 535
13738.35 461
13739.46 447
13740.56 519
13741.67 517
13742.78 568
13743.88 505
13744.99 581
13746.10 517
13747.21 514
13748.31 489
13749.42 559
13750.53 575
13751.64 524
13752.74 607
13753.85 577
13754.96 528
13756.07 581
13757.17 673
13758.28 644
13759.39 656
13760.50 654
13761.61 666
13762.71 716
13763.82 783
13764.93 804
13766.04 787
13767.15 770
13768.25 744
13769.36 787
13770.47 760
13771.58 751
13772.69 771
13773.80 743
13774.90 761
13776.01 683
13777.12 608
13778.23 634
13779.34 566
13780.45 569
13781.56 562
13782.67 584
13783.77 553
13784.88 565
13785.99 547
13787.10 574
13788.21 515
13789.32 487
13790.43 481
13791.54 488
13792.65 491
13793.76 469
13794.86 514
13795.97 497
13797.08 448
13798.19 506
13799.30 500
13800.41 459
13801.52 498
13802.63 476
13803.74 491
13804.85 415
13805.96 422
13807.07 471
13808.18 526
13809.29 454
13810.40 439
13811.51 490
13812.62 486
13813.73 499
13814.84 518
13815.95 478
13817.06 430
13818.17 486
13819.28 411
13820.39 414
13821.50 479
13822.61 471
13823.72 427
13824.83 431
13825.94 426
13827.05 459
13828.16 460
13829.27 438
13830.39 413
13831.50 410
13832.61 428
13833.72 441
13834.83 448
13835.94 447
13837.05 455
13838.16 470
13839.27 444
13840.38 442
13841.50 451
13842.61 451
13843.72 451
13844.83 446
13845.94 476
13847.05 441
13848.16 433
13849.27 467
13850.39 465
13851.50 442
13852.61 415
13853.72 443
13854.83 469
13855.94 474
13857.06 535
13858.17 445
13859.28 433
13860.39 434
13861.50 440
13862.62 450
13863.73 504
13864.84 476
13865.95 456
13867.06 459
13868.18 448
13869.29 485
13870.40 476
13871.51 486
13872.63 441
13873.74 455
13874.85 436
13875.96 431
13877.08 476
13878.19 437
13879.30 408
13880.41 424
13881.53 513
13882.64 493
13883.75 447
13884.87 474
13885.98 503
13887.09 487
13888.20 523
13889.32 506
13890.43 555
13891.54 524
13892.66 527
13893.77 514
13894.88 534
13896.00 504
13897.11 444
13898.22 471
13899.34 511
13900.45 452
13901.56 462
13902.68 519
13903.79 481
13904.91 487
13906.02 456
13907.13 470
13908.25 460
13909.36 400
13910.48 405
13911.59 412
13912.70 379
13913.82 422
13914.93 480
13916.05 432
13917.16 432
13918.27 460
13919.39 429
13920.50 452
13921.62 391
13922.73 395
13923.85 452
13924.96 454
13926.08 447
13927.19 478
13928.30 446
13929.42 407
13930.53 396
13931.65 462
13932.76 407
13933.88 449
13934.99 431
13936.11 445
13937.22 418
13938.34 378
13939.45 397
13940.57 367
13941.68 453
13942.80 415
13943.91 432
13945.03 425
13946.15 391
13947.26 387
13948.38 392
13949.49 370
13950.61 407
13951.72 410
13952.84 460
13953.95 379
13955.07 418
13956.19 399
13957.30 401
13958.42 404
13959.53 401
13960.65 425
13961.77 484
13962.88 426
13964.00 435
13965.11 410
13966.23 405
13967.35 403
13968.46 409
13969.58 408
13970.69 432
13971.81 423
13972.93 402
13974.04 434
13975.16 403
13976.28 388
13977.39 395
13978.51 398
13979.63 380
13980.74 349
13981.86 429
13982.98 443
13984.09 382
13985.21 368
13986.33 416
13987.45 385
13988.56 374
13989.68 380
13990.80 361
13991.91 427
13993.03 386
13994.15 429
13995.27 450
13996.38 421
13997.50 394
13998.62 413
13999.74 373
14000.85 395
14001.97 420
14003.09 404
14004.21 375
14005.32 393
14006.44 424
14007.56 440
14008.68 390
14009.80 392
14010.91 376
14012.03 391
14013.15 400
14014.27 388
14015.39 417
14016.50 405
14017.62 385
14018.74 423
14019.86 407
14020.98 403
14022.10 377
14023.21 413
14024.33 436
14025.45 384
14026.57 416
14027.69 467
14028.81 422
14029.93 423
14031.04 411
14032.16 442
14033.28 423
14034.40 470
14035.52 445
14036.64 422
14037.76 379
14038.88 414
14040.00 449
14041.12 470
14042.23 443
14043.35 425
14044.47 431
14045.59 447
14046.71 422
14047.83 452
14048.95 464
14050.07 465
14051.19 453
14052.31 431
14053.43 407
14054.55 408
14055.67 437
14056.79 424
14057.91 488
14059.03 496
14060.15 467
14061.27 466
14062.39 482
14063.51 480
14064.63 527
14065.75 528
14066.87 486
14067.99 487
14069.11 518
14070.23 512
14071.35 528
14072.47 526
14073.59 500
14074.71 560
14075.83 562
14076.95 537
14078.07 551
14079.19 568
14080.31 595
14081.44 599
14082.56 624
14083.68 605
14084.80 672
14085.92 599
14087.04 656
14088.16 648
14089.28 608
14090.40 678
14091.52 698
14092.65 654
14093.77 713
14094.89 777
14096.01 751
14097.13 693
14098.25 633
14099.37 636
14100.50 638
14101.62 625
14102.74 612
14103.86 597
14104.98 531
14106.10 506
14107.23 551
14108.35 529
14109.47 466
14110.59 485
14111.71 448
14112.84 447
14113.96 507
14115.08 490
14116.20 477
14117.32 467
14118.45 470
14119.57 437
14120.69 522
14121.81 461
14122.94 500
14124.06 471
14125.18 478
14126.30 421
14127.43 469
14128.55 467
14129.67 493
14130.79 508
14131.92 471
14133.04 473
14134.16 448
14135.29 429
14136.41 439
14137.53 451
14138.66 483
14139.78 448
14140.90 432
14142.02 403
14143.15 414
14144.27 416
14145.39 428
14146.52 420
14147.64 440
14148.76 459
14149.89 450
14151.01 471
14152.14 444
14153.26 437
14154.38 434
14155.51 430
14156.63 423
14157.75 436
14158.88 480
14160.00 431
14161.13 468
14162.25 457
14163.37 420
14164.50 462
14165.62 434
14166.75 404
14167.87 443
14168.99 425
14170.12 456
14171.24 458
14172.37 430
14173.49 415
14174.62 435
14175.74 432
14176.87 411
14177.99 413
14179.12 397
14180.24 411
14181.36 396
14182.49 427
14183.61 425
14184.74 412
14185.86 455
14186.99 414
14188.11 424
14189.24 406
14190.36 390
14191.49 438
14192.62 386
14193.74 412
14194.87 401
14195.99 391
14197.12 390
14198.24 391
14199.37 345
14200.49 413
14201.62 389
14202.74 405
14203.87 391
14205.00 341
14206.12 353
14207.25 377
14208.37 383
14209.50 394
14210.62 380
14211.75 403
14212.88 392
14214.00 427
14215.13 391
14216.26 400
14217.38 428
14218.51 411
14219.63 391
14220.76 356
14221.89 383
14223.01 376
14224.14 394
14225.27 394
14226.39 386
14227.52 395
14228.65 399
14229.77 422
14230.90 347
14232.03 354
14233.15 378
14234.28 357
14235.41 364
14236.53 391
14237.66 408
14238.79 347
14239.91 389
14241.04 353
14242.17 405
14243.30 379
14244.42 395
14245.55 387
14246.68 400
14247.81 345
14248.93 377
14250.06 364
14251.19 348
14252.32 344
14253.44 360
14254.57 406
14255.70 400
14256.83 355
14257.95 350
14259.08 358
14260.21 379
14261.34 351
14262.47 349
14263.59 368
14264.72 345
14265.85 361
14266.98 408
14268.11 408
14269.23 384
14270.36 378
14271.49 377
14272.62 371
14273.75 384
14274.88 351
14276.01 341
14277.13 361
14278.26 325
14279.39 343
14280.52 341
14281.65 319
14282.78 314
14283.91 358
14285.04 360
14286.16 349
14287.29 324
14288.42 333
14289.55 331
14290.68 316
14291.81 352
14292.94 327
14294.07 329
14295.20 309
14296.33 363
14297.46 372
14298.59 370
14299.71 374
14300.84 366
14301.97 359
14303.10 370
14304.23 354
14305.36 384
14306.49 370
14307.62 310
14308.75 315
14309.88 360
14311.01 351
14312.14 397
14313.27 351
14314.40 361
14315.53 342
14316.66 378
14317.79 328
14318.92 341
14320.05 350
14321.18 348
14322.31 330
14323.44 347
14324.57 349
14325.70 322
14326.84 328
14327.97 322
14329.10 335
14330.23 324
14331.36 302
14332.49 344
14333.62 324
14334.75 288
14335.88 303
14337.01 304
14338.14 313
14339.27 333
14340.41 336
14341.54 366
14342.67 305
14343.80 327
14344.93 306
14346.06 382
14347.19 342
14348.32 371
14349.46 345
14350.59 334
14351.72 357
14352.85 343
14353.98 313
14355.11 294
14356.25 350
14357.38 324
14358.51 344
14359.64 333
14360.77 352
14361.90 356
14363.04 363
14364.17 347
14365.30 353
14366.43 326
14367.56 356
14368.70 333
14369.83 340
14370.96 356
14372.09 300
14373.23 301
14374.36 326
14375.49 342
14376.62 386
14377.76 341
14378.89 320
14380.02 367
14381.15 369
14382.29 391
14383.42 359
14384.55 347
14385.69 339
14386.82 386
14387.95 394
14389.08 372
14390.22 380
14391.35 326
14392.48 362
14393.62 368
14394.75 342
14395.88 396
14397.02 377
14398.15 340
14399.28 335
14400.42 349
14401.55 373
14402.68 371
14403.82 372
14404.95 365
14406.08 401
14407.22 419
14408.35 365
14409.49 363
14410.62 420
14411.75 434
14412.89 382
14414.02 345
14415.16 379
14416.29 420
14417.42 383
14418.56 375
14419.69 415
14420.83 404
14421.96 387
14423.10 420
14424.23 429
14425.36 390
14426.50 388
14427.63 431
14428.77 409
14429.90 407
14431.04 445
14432.17 462
14433.31 446
14434.44 419
14435.58 413
14436.71 446
14437.85 514
14438.98 508
14440.12 465
14441.25 465
14442.39 488
14443.52 463
14444.66 479
14445.79 504
14446.93 497
14448.06 518
14449.20 533
14450.33 584
14451.47 564
14452.60 514
14453.74 543
14454.87 572
14456.01 494
14457.15 563
14458.28 657
14459.42 549
14460.55 611
14461.69 628
14462.83 620
14463.96 650
14465.10 652
14466.23 635
14467.37 717
14468.51 746
14469.64 657
14470.78 678
14471.91 681
14473.05 675
14474.19 684
14475.32 768
14476.46 651
14477.60 626
14478.73 644
14479.87 624
14481.01 627
14482.14 585
14483.28 578
14484.42 619
14485.55 539
14486.69 480
14487.83 506
14488.96 472
14490.10 490
14491.24 534
14492.37 480
14493.51 426
14494.65 441
14495.79 435
14496.92 456
14498.06 452
14499.20 478
14500.34 476
14501.47 448
14502.61 435
14503.75 412
14504.89 413
14506.02 421
14507.16 430
14508.30 405
14509.44 371
14510.57 385
14511.71 400
14512.85 378
14513.99 389
14515.13 377
14516.26 422
14517.40 375
14518.54 414
14519.68 425
14520.82 358
14521.95 314
14523.09 380
14524.23 335
14525.37 387
14526.51 360
14527.65 380
14528.78 390
14529.92 367
14531.06 378
14532.20 336
14533.34 382
14534.48 354
14535.62 351
14536.76 339
14537.89 388
14539.03 378
14540.17 372
14541.31 352
14542.45 391
14543.59 354
14544.73 342
14545.87 336
14547.01 344
14548.15 370
14549.29 382
14550.42 375
14551.56 390
14552.70 385
14553.84 382
14554.98 364
14556.12 398
14557.26 342
14558.40 338
14559.54 363
14560.68 335
14561.82 368
14562.96 354
14564.10 340
14565.24 368
14566.38 365
14567.52 394
14568.66 382
14569.80 349
14570.94 367
14572.08 381
14573.22 366
14574.36 363
14575.50 363
14576.64 386
14577.78 353
14578.92 377
14580.06 373
14581.20 332
14582.35 341
14583.49 376
14584.63 365
14585.77 395
14586.91 422
14588.05 426
14589.19 383
14590.33 370
14591.47 411
14592.61 352
14593.75 374
14594.89 423
14596.04 408
14597.18 391
14598.32 401
14599.46 355
14600.60 380
14601.74 396
14602.88 388
14604.03 402
14605.17 384
14606.31 357
14607.45 364
14608.59 404
14609.73 384
14610.87 438
14612.02 413
14613.16 423
14614.30 375
14615.44 374
14616.58 364
14617.73 407
14618.87 397
14620.01 452
14621.15 380
14622.29 454
14623.44 425
14624.58 393
14625.72 449
14626.86 428
14628.01 410
14629.15 402
14630.29 437
14631.43 401
14632.58 431
14633.72 369
14634.86 409
14636.00 428
14637.15 387
14638.29 371
14639.43 356
14640.58 381
14641.72 364
14642.86 396
14644.00 390
14645.15 343
14646.29 381
14647.43 368
14648.58 335
14649.72 317
14650.86 353
14652.01 316
14653.15 360
14654.29 345
14655.44 342
14656.58 335
14657.72 358
14658.87 370
14660.01 328
14661.16 356
14662.30 330
14663.44 349
14664.59 351
14665.73 328
14666.87 335
14668.02 327
14669.16 320
14670.31 322
14671.45 329
14672.59 361
14673.74 357
14674.88 370
14676.03 308
14677.17 289
14678.32 333
14679.46 346
14680.60 316
14681.75 348
14682.89 339
14684.04 315
14685.18 306
14686.33 336
14687.47 298
14688.62 311
14689.76 295
14690.91 340
14692.05 324
14693.20 308
14694.34 345
14695.49 331
14696.63 312
14697.78 320
14698.92 321
14700.07 313
14701.21 350
14702.36 319
14703.50 326
14704.65 313
14705.79 348
14706.94 372
14708.09 346
14709.23 316
14710.38 348
14711.52 373
14712.67 380
14713.81 319
14714.96 329
14716.11 350
14717.25 280
14718.40 334
14719.54 340
14720.69 334
14721.84 317
14722.98 316
14724.13 352
14725.27 377
14726.42 333
14727.57 351
14728.71 355
14729.86 279
14731.01 311
14732.15 333
14733.30 341
14734.45 323
14735.59 346
14736.74 311
14737.88 302
14739.03 324
14740.18 327
14741.33 316
14742.47 323
14743.62 340
14744.77 343
14745.91 314
14747.06 298
14748.21 327
14749.35 373
14750.50 377
14751.65 357
14752.80 367
14753.94 347
14755.09 335
14756.24 378
14757.39 385
14758.53 372
14759.68 340
14760.83 337
14761.98 318
14763.12 362
14764.27 437
14765.42 408
14766.57 398
14767.71 358
14768.86 360
14770.01 386
14771.16 375
14772.31 356
14773.45 374
14774.60 429
14775.75 435
14776.90 420
14778.05 418
14779.20 428
14780.34 405
14781.49 448
14782.64 462
14783.79 399
14784.94 425
14786.09 400
14787.24 421
14788.38 403
14789.53 435
14790.68 441
14791.83 475
14792.98 496
14794.13 487
14795.28 490
14796.43 449
14797.57 448
14798.72 412
14799.87 400
14801.02 414
14802.17 379
14803.32 389
14804.47 399
14805.62 363
14806.77 326
14807.92 316
14809.07 346
14810.22 348
14811.37 324
14812.52 356
14813.67 351
14814.82 342
14815.97 358
14817.12 326
14818.26 321
14819.41 355
14820.56 309
14821.71 311
14822.86 312
14824.01 318
14825.16 295
14826.31 321
14827.47 278
14828.62 307
14829.77 288
14830.92 295
14832.07 314
14833.22 305
14834.37 333
14835.52 349
14836.67 286
14837.82 322
14838.97 309
14840.12 301
14841.27 335
14842.42 300
14843.57 284
14844.72 277
14845.87 270
14847.03 256
14848.18 277
14849.33 271
14850.48 255
14851.63 261
14852.78 270
14853.93 280
14855.08 284
14856.23 270
14857.39 291
14858.54 258
14859.69 261
14860.84 278
14861.99 259
14863.14 266
14864.29 270
14865.45 268
14866.60 278
14867.75 292
14868.90 263
14870.05 305
14871.21 282
14872.36 288
14873.51 252
14874.66 291
14875.81 320
14876.97 302
14878.12 316
14879.27 303
14880.42 298
14881.57 310
14882.73 294
14883.88 303
14885.03 250
14886.18 296
14887.34 289
14888.49 301
14889.64 313
14890.79 294
14891.95 270
14893.10 310
14894.25 292
14895.41 299
14896.56 286
14897.71 295
14898.86 295
14900.02 259
14901.17 292
14902.32 305
14903.48 307
14904.63 299
14905.78 276
14906.94 316
14908.09 257
14909.24 265
14910.40 289
14911.55 263
14912.70 282
14913.86 269
14915.01 263
14916.16 269
14917.32 243
14918.47 300
14919.63 228
14920.78 238
14921.93 298
14923.09 282
14924.24 262
14925.39 283
14926.55 291
14927.70 287
14928.86 293
14930.01 256
14931.17 289
14932.32 265
14933.47 282
14934.63 286
14935.78 307
14936.94 305
14938.09 254
14939.25 256
14940.40 270
14941.56 280
14942.71 279
14943.86 292
14945.02 269
14946.17 298
14947.33 294
14948.48 266
14949.64 293
14950.79 272
14951.95 283
14953.10 272
14954.26 264
14955.41 293
14956.57 305
14957.72 314
14958.88 260
14960.04 267
14961.19 274
14962.35 282
14963.50 268
14964.66 264
14965.81 306
14966.97 294
14968.12 332
14969.28 293
14970.44 259
14971.59 264
14972.75 262
14973.90 266
14975.06 241
14976.21 270
14977.37 286
14978.53 296
14979.68 274
14980.84 259
14981.99 287
14983.15 263
14984.31 255
14985.46 272
14986.62 268
14987.78 282
14988.93 239
14990.09 217
14991.25 233
14992.40 247
14993.56 258
14994.72 244
14995.87 263
14997.03 257
14998.19 241
14999.34 238
15000.50 231
15001.66 233
15002.81 215
15003.97 219
15005.13 238
15006.29 234
15007.44 274
15008.60 227
15009.76 253
15010.91 286
15012.07 252
15013.23 253
15014.39 226
15015.54 236
15016.70 230
15017.86 220
15019.02 244
15020.17 274
15021.33 243
15022.49 266
15023.65 259
15024.81 240
15025.96 248
15027.12 232
15028.28 221
15029.44 213
15030.59 200
15031.75 224
15032.91 238
15034.07 237
15035.23 223
15036.39 256
15037.54 260
15038.70 262
15039.86 260
15041.02 230
15042.18 224
15043.34 232
15044.50 204
15045.65 201
15046.81 233
15047.97 226
15049.13 238
15050.29 238
15051.45 216
15052.61 208
15053.77 251
15054.92 232
15056.08 224
15057.24 202
15058.40 217
15059.56 220
15060.72 231
15061.88 202
15063.04 214
15064.20 253
15065.36 244
15066.52 254
15067.68 232
15068.84 222
15070.00 224
15071.16 283
15072.32 256
15073.47 207
15074.63 214
15075.79 227
15076.95 221
15078.11 186
15079.27 215
15080.43 217
15081.59 225
15082.75 186
15083.91 191
15085.07 221
15086.23 217
15087.39 234
15088.56 241
15089.72 259
15090.88 220
15092.04 245
15093.20 216
15094.36 245
15095.52 227
15096.68 208
15097.84 251
15099.00 241
15100.16 264
15101.32 219
15102.48 222
15103.64 210
15104.80 260
15105.97 235
15107.13 261
15108.29 237
15109.45 229
15110.61 223
15111.77 200
15112.93 209
15114.09 240
15115.25 247
15116.42 262
15117.58 233
15118.74 219
15119.90 217
15121.06 192
15122.22 210
15123.39 231
15124.55 199
15125.71 226
15126.87 226
15128.03 211
15129.19 218
15130.36 206
15131.52 211
15132.68 211
15133.84 191
15135.00 200
15136.17 209
15137.33 240
15138.49 246
15139.65 219
15140.82 225
15141.98 216
15143.14 230
15144.30 209
15145.46 215
15146.63 196
15147.79 195
15148.95 217
15150.12 196
15151.28 238
15152.44 252
15153.60 213
15154.77 216
15155.93 206
15157.09 236
15158.26 236
15159.42 234
15160.58 237
15161.74 240
15162.91 187
15164.07 217
15165.23 216
15166.40 232
15167.56 209
15168.72 235
15169.89 265
15171.05 230
15172.21 197
15173.38 209
15174.54 224
15175.71 215
15176.87 227
15178.03 185
15179.20 198
15180.36 234
15181.52 210
15182.69 217
15183.85 206
15185.02 196
15186.18 206
15187.34 217
15188.51 242
15189.67 215
15190.84 235
15192.00 215
15193.17 236
15194.33 222
15195.49 255
15196.66 235
15197.82 210
15198.99 248
15200.15 204
15201.32 237
15202.48 199
15203.65 201
15204.81 204
15205.98 238
15207.14 255
15208.31 266
15209.47 252
15210.64 225
15211.80 252
15212.97 242
15214.13 208
15215.30 210
15216.46 221
15217.63 239
15218.79 254
15219.96 241
15221.12 247
15222.29 243
15223.45 270
15224.62 244
15225.78 230
15226.95 214
15228.12 244
15229.28 263
15230.45 220
15231.61 207
15232.78 207
15233.95 230
15235.11 217
15236.28 217
15237.44 228
15238.61 250
15239.78 225
15240.94 212
15242.11 221
15243.27 225
15244.44 230
15245.61 206
15246.77 185
15247.94 211
15249.11 223
15250.27 224
15251.44 190
15252.61 219
15253.77 250
15254.94 230
15256.11 237
15257.27 218
15258.44 213
15259.61 202
15260.77 206
15261.94 215
15263.11 238
15264.27 211
15265.44 232
15266.61 245
15267.78 233
15268.94 227
15270.11 221
15271.28 209
15272.44 213
15273.61 222
15274.78 251
15275.95 247
15277.11 229
15278.28 222
15279.45 229
15280.62 239
15281.79 224
15282.95 202
15284.12 218
15285.29 199
15286.46 230
15287.62 248
15288.79 211
15289.96 207
15291.13 213
15292.30 232
15293.47 203
15294.63 176
15295.80 207
15296.97 200
15298.14 211
15299.31 227
15300.48 250
15301.64 237
15302.81 207
15303.98 191
15305.15 184
15306.32 208
15307.49 221
15308.66 241
15309.82 235
15310.99 220
15312.16 207
15313.33 207
15314.50 204
15315.67 232
15316.84 223
15318.01 208
15319.18 219
15320.35 209
15321.51 213
15322.68 238
15323.85 211
15325.02 218
15326.19 244
15327.36 246
15328.53 184
15329.70 205
15330.87 208
15332.04 216
15333.21 227
15334.38 230
15335.55 204
15336.72 221
15337.89 211
15339.06 213
15340.23 225
15341.40 252
15342.57 190
15343.74 215
15344.91 198
15346.08 194
15347.25 229
15348.42 215
15349.59 214
15350.76 211
15351.93 207
15353.10 204
15354.27 201
15355.44 195
15356.61 210
15357.78 269
15358.95 221
15360.13 221
15361.30 220
15362.47 203
15363.64 174
15364.81 166
15365.98 219
15367.15 217
15368.32 222
15369.49 219
15370.66 201
15371.84 185
15373.01 205
15374.18 190
15375.35 200
15376.52 214
15377.69 195
15378.86 209
15380.03 200
15381.21 194
15382.38 194
15383.55 191
15384.72 208
15385.89 219
15387.06 203
15388.24 175
15389.41 209
15390.58 213
15391.75 200
15392.92 216
15394.10 201
15395.27 191
15396.44 201
15397.61 226
15398.78 221
15399.96 212
15401.13 211
15402.30 210
15403.47 185
15404.65 215
15405.82 174
15406.99 183
15408.16 197
15409.34 195
15410.51 190
15411.68 181
15412.85 178
15414.03 194
15415.20 203
15416.37 187
15417.55 210
15418.72 209
15419.89 214
15421.06 185
15422.24 183
15423.41 198
15424.58 187
15425.76 216
15426.93 219
15428.10 199
15429.28 212
15430.45 181
15431.62 201
15432.80 226
15433.97 233
15435.15 214
15436.32 234
15437.49 190
15438.67 188
15439.84 223
15441.01 198
15442.19 197
15443.36 194
15444.54 225
15445.71 207
15446.88 199
15448.06 188
15449.23 207
15450.41 202
15451.58 184
15452.75 195
15453.93 218
15455.10 226
15456.28 197
15457.45 234
15458.63 185
15459.80 213
15460.98 199
15462.15 227
15463.32 214
15464.50 207
15465.67 202
15466.85 174
15468.02 222
15469.20 171
15470.37 186
15471.55 237
15472.72 228
15473.90 207
15475.07 182
15476.25 205
15477.42 205
15478.60 210
15479.77 213
15480.95 226
15482.13 225
15483.30 210
15484.48 177
15485.65 173
15486.83 192
15488.00 198
15489.18 201
15490.35 219
15491.53 217
15492.71 219
15493.88 207
15495.06 216
15496.23 167
15497.41 209
15498.59 209
15499.76 198
15500.94 197
15502.11 185
15503.29 227
15504.47 196
15505.64 209
15506.82 187
15508.00 237
15509.17 265
15510.35 222
15511.52 207
15512.70 205
15513.88 198
15515.05 214
15516.23 209
15517.41 187
15518.58 218
15519.76 193
15520.94 220
15522.12 228
15523.29 208
15524.47 268
15525.65 214
15526.82 199
15528.00 180
15529.18 163
15530.35 206
15531.53 207
15532.71 208
15533.89 209
15535.06 219
15536.24 210
15537.42 225
15538.60 197
15539.77 195
15540.95 192
15542.13 214
15543.31 228
15544.48 205
15545.66 218
15546.84 237
15548.02 220
15549.20 235
15550.37 236
15551.55 182
15552.73 201
15553.91 187
15555.09 178
15556.26 166
15557.44 180
15558.62 190
15559.80 208
15560.98 196
15562.16 209
15563.34 191
15564.51 184
15565.69 195
15566.87 196
15568.05 204
15569.23 209
15570.41 205
15571.59 211
15572.76 226
15573.94 222
15575.12 222
15576.30 215
15577.48 244
15578.66 227
15579.84 251
15581.02 228
15582.20 230
15583.38 235
15584.56 271
15585.73 284
15586.91 256
15588.09 268
15589.27 257
15590.45 253
15591.63 245
15592.81 226
15593.99 232
15595.17 235
15596.35 232
15597.53 197
15598.71 244
15599.89 237
15601.07 224
15602.25 237
15603.43 248
15604.61 209
15605.79 245
15606.97 257
15608.15 254
15609.33 235
15610.51 226
15611.69 225
15612.87 260
15614.05 248
15615.23 260
15616.41 261
15617.59 237
15618.77 216
15619.95 237
15621.14 248
15622.32 242
15623.50 208
15624.68 222
15625.86 261
15627.04 260
15628.22 226
15629.40 231
15630.58 233
15631.76 245
15632.94 236
15634.13 255
15635.31 260
15636.49 264
15637.67 297
15638.85 230
15640.03 279
15641.21 244
15642.39 261
15643.58 271
15644.76 298
15645.94 307
15647.12 272
15648.30 286
15649.48 250
15650.67 265
15651.85 271
15653.03 247
15654.21 243
15655.39 294
15656.58 269
15657.76 297
15658.94 296
15660.12 263
15661.30 272
15662.49 262
15663.67 251
15664.85 250
15666.03 229
15667.22 272
15668.40 239
15669.58 236
15670.76 252
15671.95 275
15673.13 219
15674.31 218
15675.49 255
15676.68 300
15677.86 275
15679.04 308
15680.23 279
15681.41 297
15682.59 322
15683.77 263
15684.96 324
15686.14 297
15687.32 296
15688.51 329
15689.69 282
15690.87 289
15692.06 287
15693.24 288
15694.42 314
15695.61 287
15696.79 295
15697.97 314
15699.16 272
15700.34 306
15701.53 303
15702.71 289
15703.89 296
15705.08 336
15706.26 330
15707.44 306
15708.63 308
15709.81 355
15711.00 304
15712.18 323
15713.36 330
15714.55 293
15715.73 326
15716.92 307
15718.10 296
15719.29 306
15720.47 332
15721.66 319
15722.84 340
15724.02 316
15725.21 314
15726.39 346
15727.58 331
15728.76 301
15729.95 262
15731.13 307
15732.32 309
15733.50 293
15734.69 363
15735.87 384
15737.06 346
15738.24 289
15739.43 310
15740.61 289
15741.80 315
15742.98 335
15744.17 317
15745.35 326
15746.54 337
15747.72 312
15748.91 298
15750.10 283
15751.28 337
15752.47 342
15753.65 297
15754.84 310
15756.02 353
15757.21 296
15758.40 308
15759.58 341
15760.77 278
15761.95 272
15763.14 253
15764.33 284
15765.51 276
15766.70 275
15767.88 310
15769.07 270
15770.26 285
15771.44 288
15772.63 278
15773.82 279
15775.00 280
15776.19 266
15777.38 271
15778.56 241
15779.75 280
15780.94 259
15782.12 291
15783.31 275
15784.50 239
15785.68 244
15786.87 250
15788.06 269
15789.24 242
15790.43 265
15791.62 297
15792.81 259
15793.99 247
15795.18 230
15796.37 225
15797.55 270
15798.74 271
15799.93 258
15801.12 239
15802.30 251
15803.49 263
15804.68 263
15805.87 247
15807.05 233
15808.24 227
15809.43 237
15810.62 230
15811.81 268
15812.99 243
15814.18 243
15815.37 238
15816.56 206
15817.75 217
15818.93 211
15820.12 242
15821.31 231
15822.50 205
15823.69 227
15824.88 231
15826.06 186
15827.25 221
15828.44 251
15829.63 270
15830.82 232
15832.01 204
15833.20 208
15834.38 222
15835.57 222
15836.76 233
15837.95 246
15839.14 222
15840.33 234
15841.52 208
15842.71 197
15843.90 224
15845.08 221
15846.27 205
15847.46 206
15848.65 221
15849.84 238
15851.03 241
15852.22 244
15853.41 256
15854.60 247
15855.79 238
15856.98 237
15858.17 228
15859.36 219
15860.55 233
15861.74 247
15862.93 247
15864.12 234
15865.31 225
15866.50 241
15867.69 216
15868.88 248
15870.07 247
15871.26 244
15872.45 246
15873.64 248
15874.83 232
15876.02 237
15877.21 222
15878.40 240
15879.59 242
15880.78 181
15881.97 236
15883.16 236
15884.35 242
15885.54 264
15886.73 272
15887.92 259
15889.11 270
15890.30 241
15891.50 244
15892.69 246
15893.88 242
15895.07 245
15896.26 220
15897.45 210
15898.64 234
15899.83 275
15901.02 228
15902.22 249
15903.41 232
15904.60 275
15905.79 238
15906.98 224
15908.17 244
15909.36 232
15910.56 247
15911.75 224
15912.94 269
15914.13 264
15915.32 258
15916.51 270
15917.71 246
15918.90 221
15920.09 252
15921.28 280
15922.47 288
15923.67 234
15924.86 233
15926.05 230
15927.24 244
15928.43 254
15929.63 236
15930.82 229
15932.01 248
15933.20 250
15934.40 233
15935.59 225
15936.78 256
15937.97 220
15939.17 237
15940.36 227
15941.55 192
15942.75 210
15943.94 248
15945.13 225
15946.32 205
15947.52 216
15948.71 221
15949.90 208
15951.10 209
15952.29 226
15953.48 221
15954.68 215
15955.87 192
15957.06 188
15958.26 213
15959.45 200
15960.64 261
15961.84 231
15963.03 223
15964.22 253
15965.42 203
15966.61 227
15967.80 177
15969.00 159
15970.19 204
15971.39 185
15972.58 188
15973.77 194
15974.97 167
15976.16 173
15977.36 221
15978.55 194
15979.74 189
15980.94 202
15982.13 203
15983.33 189
15984.52 193
15985.72 224
15986.91 188
15988.10 187
15989.30 176
15990.49 186
15991.69 185
15992.88 171
15994.08 188
15995.27 185
15996.47 175
15997.66 184
15998.86 196
16000.05 174
16001.25 183
16002.44 201
16003.64 222
16004.83 206
16006.03 178
16007.22 198
16008.42 201
16009.61 201
16010.81 186
16012.00 198
16013.20 201
16014.40 207
16015.59 204
16016.79 193
16017.98 179
16019.18 205
16020.37 190
16021.57 198
16022.76 174
16023.96 228
16025.16 193
16026.35 205
16027.55 203
16028.74 219
16029.94 195
16031.14 172
16032.33 189
16033.53 187
16034.73 200
16035.92 200
16037.12 164
16038.31 175
16039.51 171
16040.71 163
16041.90 180
16043.10 185
16044.30 187
16045.49 225
16046.69 197
16047.89 174
16049.08 185
16050.28 179
16051.48 164
16052.67 171
16053.87 158
16055.07 168
16056.27 203
16057.46 173
16058.66 156
16059.86 184
16061.05 199
16062.25 160
16063.45 175
16064.65 196
16065.84 165
16067.04 197
16068.24 173
16069.44 226
16070.63 224
16071.83 185
16073.03 176
16074.23 177
16075.42 175
16076.62 176
16077.82 167
16079.02 163
16080.22 159
16081.41 205
16082.61 173
16083.81 184
16085.01 163
16086.21 190
16087.40 194
16088.60 201
16089.80 193
16091.00 161
16092.20 165
16093.40 185
16094.59 206
16095.79 202
16096.99 169
16098.19 201
16099.39 187
16100.59 163
16101.79 168
16102.99 190
16104.18 167
16105.38 185
16106.58 176
16107.78 174
16108.98 238
16110.18 179
16111.38 224
16112.58 173
16113.78 197
16114.98 195
16116.17 183
16117.37 196
16118.57 163
16119.77 173
16120.97 161
16122.17 191
16123.37 191
16124.57 185
16125.77 190
16126.97 166
16128.17 165
16129.37 170
16130.57 209
16131.77 192
16132.97 189
16134.17 182
16135.37 175
16136.57 163
16137.77 175
16138.97 176
16140.17 179
16141.37 197
16142.57 169
16143.77 175
16144.97 180
16146.17 187
16147.37 204
16148.57 189
16149.77 167
16150.97 179
16152.17 193
16153.37 199
16154.58 204
16155.78 190
16156.98 197
16158.18 205
16159.38 195
16160.58 194
16161.78 201
16162.98 166
16164.18 172
16165.38 167
16166.59 164
16167.79 192
16168.99 181
16170.19 162
16171.39 178
16172.59 196
16173.79 196
16174.99 179
16176.20 193
16177.40 227
16178.60 219
16179.80 220
16181.00 223
16182.20 210
16183.41 209
16184.61 199
16185.81 193
16187.01 198
16188.21 222
16189.42 221
16190.62 186
16191.82 223
16193.02 199
16194.22 147
16195.43 178
16196.63 192
16197.83 194
16199.03 202
16200.24 207
16201.44 211
16202.64 180
16203.84 182
16205.05 192
16206.25 185
16207.45 171
16208.65 220
16209.86 211
16211.06 197
16212.26 189
16213.47 197
16214.67 193
16215.87 207
16217.07 195
16218.28 187
16219.48 224
16220.68 259
16221.89 230
16223.09 212
16224.29 227
16225.50 208
16226.70 204
16227.90 219
16229.11 200
16230.31 220
16231.51 219
16232.72 235
16233.92 190
16235.13 233
16236.33 229
16237.53 185
16238.74 191
16239.94 200
16241.15 251
16242.35 244
16243.55 217
16244.76 206
16245.96 277
16247.17 199
16248.37 240
16249.57 227
16250.78 193
16251.98 229
16253.19 179
16254.39 230
16255.60 244
16256.80 224
16258.01 208
16259.21 240
16260.41 214
16261.62 204
16262.82 230
16264.03 221
16265.23 220
16266.44 212
16267.64 273
16268.85 242
16270.05 232
16271.26 228
16272.46 205
16273.67 231
16274.87 201
16276.08 195
16277.28 235
16278.49 228
16279.70 250
16280.90 223
16282.11 206
16283.31 225
16284.52 232
16285.72 263
16286.93 222
16288.13 220
16289.34 240
16290.55 210
16291.75 244
16292.96 270
16294.16 258
16295.37 271
16296.58 229
16297.78 257
16298.99 244
16300.19 241
16301.40 246
16302.61 244
16303.81 271
16305.02 310
16306.22 264
16307.43 260
16308.64 265
16309.84 238
16311.05 232
16312.26 221
16313.46 215
16314.67 204
16315.88 217
16317.08 239
16318.29 211
16319.50 211
16320.70 231
16321.91 216
16323.12 195
16324.33 210
16325.53 196
16326.74 194
16327.95 201
16329.15 229
16330.36 200
16331.57 188
16332.78 206
16333.98 194
16335.19 220
16336.40 189
16337.61 231
16338.81 215
16340.02 207
16341.23 195
16342.44 190
16343.64 196
16344.85 195
16346.06 219
16347.27 186
16348.48 195
16349.68 203
16350.89 190
16352.10 173
16353.31 190
16354.52 196
16355.72 192
16356.93 180
16358.14 212
16359.35 193
16360.56 170
16361.77 138
16362.97 191
16364.18 197
16365.39 205
16366.60 197
16367.81 186
16369.02 174
16370.23 201
16371.43 188
16372.64 190
16373.85 186
16375.06 191
16376.27 205
16377.48 209
16378.69 184
16379.90 201
16381.11 212
16382.32 198
16383.52 197
16384.73 180
16385.94 194
16387.15 193
16388.36 203
16389.57 181
16390.78 161
16391.99 196
16393.20 216
16394.41 204
16395.62 203
16396.83 178
16398.04 170
16399.25 163
16400.46 178
16401.67 185
16402.88 187
16404.09 193
16405.30 197
16406.51 193
16407.72 174
16408.93 160
16410.14 163
16411.35 174
16412.56 190
16413.77 199
16414.98 184
16416.19 189
16417.40 211
16418.61 172
16419.82 185
16421.03 190
16422.24 175
16423.45 194
16424.67 182
16425.88 182
16427.09 179
16428.30 211
16429.51 168
16430.72 200
16431.93 183
16433.14 160
16434.35 209
16435.56 195
16436.78 192
16437.99 180
16439.20 190
16440.41 182
16441.62 178
16442.83 176
16444.04 190
16445.25 187
16446.47 200
16447.68 184
16448.89 190
16450.10 183
16451.31 219
16452.52 183
16453.74 190
16454.95 170
16456.16 177
16457.37 196
16458.58 173
16459.80 141
16461.01 155
16462.22 185
16463.43 166
16464.65 195
16465.86 181
16467.07 159
16468.28 154
16469.49 175
16470.71 162
16471.92 196
16473.13 165
16474.34 156
16475.56 176
16476.77 154
16477.98 160
16479.20 175
16480.41 168
16481.62 173
16482.83 153
16484.05 173
16485.26 199
16486.47 210
16487.69 180
16488.90 173
16490.11 194
16491.33 203
16492.54 169
16493.75 169
16494.97 196
16496.18 164
16497.39 164
16498.61 152
16499.82 115
16501.03 142
16502.25 165
16503.46 160
16504.67 152
16505.89 170
16507.10 166
16508.32 170
16509.53 195
16510.74 169
16511.96 151
16513.17 142
16514.39 161
16515.60 137
16516.81 133
16518.03 121
16519.24 194
16520.46 155
16521.67 170
16522.88 187
16524.10 161
16525.31 162
16526.53 190
16527.74 152
16528.96 169
16530.17 142
16531.39 157
16532.60 143
16533.82 154
16535.03 170
16536.25 173
16537.46 165
16538.68 132
16539.89 167
16541.11 162
16542.32 154
16543.54 148
16544.75 142
16545.97 172
16547.18 181
16548.40 187
16549.61 193
16550.83 189
16552.04 166
16553.26 168
16554.47 198
16555.69 198
16556.91 187
16558.12 167
16559.34 153
16560.55 140
16561.77 160
16562.98 134
16564.20 166
16565.42 153
16566.63 151
16567.85 166
16569.06 160
16570.28 177
16571.50 179
16572.71 149
16573.93 148
16575.15 158
16576.36 161
16577.58 184
16578.79 171
16580.01 166
16581.23 161
16582.44 189
16583.66 186
16584.88 180
16586.09 169
16587.31 180
16588.53 184
16589.74 191
16590.96 179
16592.18 187
16593.40 147
16594.61 166
16595.83 153
16597.05 172
16598.26 149
16599.48 155
16600.70 136
16601.92 155
16603.13 142
16604.35 162
16605.57 170
16606.78 165
16608.00 196
16609.22 161
16610.44 163
16611.66 167
16612.87 161
16614.09 149
16615.31 182
16616.53 173
16617.74 174
16618.96 165
16620.18 184
16621.40 172
16622.62 181
16623.83 149
16625.05 191
16626.27 181
16627.49 204
16628.71 135
16629.93 153
16631.14 186
16632.36 179
16633.58 193
16634.80 171
16636.02 164
16637.24 166
16638.45 163
16639.67 156
16640.89 179
16642.11 202
16643.33 198
16644.55 169
16645.77 200
16646.99 152
16648.21 171
16649.42 158
16650.64 183
16651.86 129
16653.08 138
16654.30 157
16655.52 170
16656.74 160
16657.96 141
16659.18 171
16660.40 157
16661.62 155
16662.84 173
16664.06 185
16665.28 171
16666.50 158
16667.72 173
16668.93 158
16670.15 176
16671.37 164
16672.59 168
16673.81 190
16675.03 171
16676.25 143
16677.47 137
16678.69 157
16679.91 151
16681.13 152
16682.36 164
16683.58 160
16684.80 133
16686.02 143
16687.24 148
16688.46 163
16689.68 196
16690.90 187
16692.12 152
16693.34 147
16694.56 155
16695.78 167
16697.00 167
16698.22 144
16699.44 140
16700.66 171
16701.89 174
16703.11 151
16704.33 138
16705.55 144
16706.77 174
16707.99 151
16709.21 153
16710.43 151
16711.65 170
16712.88 150
16714.10 154
16715.32 137
16716.54 156
16717.76 164
16718.98 137
16720.20 156
16721.43 142
16722.65 163
16723.87 152
16725.09 146
16726.31 162
16727.54 157
16728.76 169
16729.98 164
16731.20 184
16732.42 229
16733.65 193
16734.87 167
16736.09 173
16737.31 155
16738.53 155
16739.76 184
16740.98 202
16742.20 177
16743.42 169
16744.65 156
16745.87 135
16747.09 129
16748.31 175
16749.54 134
16750.76 152
16751.98 145
16753.21 161
16754.43 160
16755.65 182
16756.87 176
16758.10 181
16759.32 176
16760.54 144
16761.77 189
16762.99 196
16764.21 157
16765.44 166
16766.66 175
16767.88 158
16769.11 168
16770.33 187
16771.55 143
16772.78 150
16774.00 155
16775.22 190
16776.45 137
16777.67 149
16778.90 153
16780.12 147
16781.34 147
16782.57 176
16783.79 179
16785.02 158
16786.24 130
16787.46 173
16788.69 164
16789.91 171
16791.14 156
16792.36 164
16793.58 148
16794.81 148
16796.03 167
16797.26 174
16798.48 172
16799.71 150
16800.93 169
16802.16 144
16803.38 131
16804.61 160
16805.83 143
16807.06 148
16808.28 128
16809.50 168
16810.73 162
16811.95 148
16813.18 176
16814.40 140
16815.63 167
16816.86 136
16818.08 162
16819.31 165
16820.53 160
16821.76 148
16822.98 125
16824.21 169
16825.43 200
16826.66 167
16827.88 168
16829.11 162
16830.33 164
16831.56 153
16832.79 160
16834.01 173
16835.24 170
16836.46 141
16837.69 164
16838.92 157
16840.14 152
16841.37 151
16842.59 145
16843.82 136
16845.05 136
16846.27 158
16847.50 218
16848.73 182
16849.95 188
16851.18 169
16852.40 143
16853.63 140
16854.86 170
16856.08 181
16857.31 175
16858.54 168
16859.76 187
16860.99 204
16862.22 172
16863.44 180
16864.67 171
16865.90 170
16867.13 157
16868.35 180
16869.58 180
16870.81 174
16872.03 184
16873.26 176
16874.49 177
16875.72 160
16876.94 170
16878.17 205
16879.40 219
16880.63 175
16881.85 188
16883.08 185
16884.31 158
16885.54 156
16886.76 180
16887.99 179
16889.22 189
16890.45 183
16891.68 173
16892.90 209
16894.13 142
16895.36 132
16896.59 146
16897.82 143
16899.04 179
16900.27 179
16901.50 167
16902.73 168
16903.96 158
16905.18 169
16906.41 186
16907.64 189
16908.87 169
16910.10 187
16911.33 158
16912.56 201
16913.78 161
16915.01 184
16916.24 177
16917.47 168
16918.70 158
16919.93 175
16921.16 182
16922.39 154
16923.62 164
16924.85 166
16926.07 164
16927.30 136
16928.53 144
16929.76 148
16930.99 164
16932.22 174
16933.45 156
16934.68 144
16935.91 170
16937.14 152
16938.37 142
16939.60 166
16940.83 145
16942.06 143
16943.29 136
16944.52 143
16945.75 151
16946.98 165
16948.21 138
16949.44 143
16950.67 142
16951.90 141
16953.13 156
16954.36 162
16955.59 135
16956.82 158
16958.05 179
16959.28 138
16960.51 169
16961.74 167
16962.97 146
16964.20 177
16965.43 179
16966.66 156
16967.89 161
16969.12 163
16970.35 164
16971.58 169
16972.82 179
16974.05 141
16975.28 146
16976.51 148
16977.74 129
16978.97 137
16980.20 164
16981.43 160
16982.66 137
16983.90 174
16985.13 175
16986.36 143
16987.59 158
16988.82 182
16990.05 161
16991.28 150
16992.52 175
16993.75 163
16994.98 178
16996.21 161
16997.44 154
16998.67 180
16999.91 164
17001.14 144
17002.37 128
17003.60 161
17004.83 148
17006.07 160
17007.30 146
17008.53 143
17009.76 154
17010.99 164
17012.23 150
17013.46 163
17014.69 160
17015.92 154
17017.16 182
17018.39 177
17019.62 154
17020.85 159
17022.09 169
17023.32 151
17024.55 159
17025.78 144
17027.02 155
17028.25 165
17029.48 167
17030.72 162
17031.95 172
17033.18 134
17034.42 112
17035.65 134
17036.88 147
17038.11 178
17039.35 155
17040.58 165
17041.81 144
17043.05 145
17044.28 125
17045.52 128
17046.75 138
17047.98 122
17049.22 152
17050.45 122
17051.68 128
17052.92 155
17054.15 167
17055.38 136
17056.62 157
17057.85 146
17059.09 138
17060.32 138
17061.55 144
17062.79 115
17064.02 108
17065.26 135
17066.49 137
17067.73 144
17068.96 162
17070.19 155
17071.43 136
17072.66 125
17073.90 142
17075.13 134
17076.37 187
17077.60 148
17078.84 138
17080.07 126
17081.31 134
17082.54 132
17083.78 127
17085.01 127
17086.25 142
17087.48 149
17088.72 179
17089.95 137
17091.19 156
17092.42 138
17093.66 136
17094.89 138
17096.13 151
17097.36 160
17098.60 151
17099.83 156
17101.07 122
17102.30 115
17103.54 114
17104.78 156
17106.01 176
17107.25 152
17108.48 122
17109.72 134
17110.95 155
17112.19 127
17113.43 115
17114.66 108
17115.90 132
17117.13 155
17118.37 146
17119.61 140
17120.84 125
17122.08 135
17123.32 126
17124.55 165
17125.79 155
17127.02 152
17128.26 161
17129.50 146
17130.73 127
17131.97 143
17133.21 130
17134.44 105
17135.68 175
17136.92 149
17138.15 155
17139.39 152
17140.63 132
17141.87 122
17143.10 114
17144.34 168
17145.58 141
17146.81 162
17148.05 142
17149.29 114
17150.53 137
17151.76 150
17153.00 145
17154.24 123
17155.48 143
17156.71 160
17157.95 123
17159.19 148
17160.43 114
17161.66 121
17162.90 144
17164.14 129
17165.38 133
17166.62 152
17167.85 139
17169.09 144
17170.33 157
17171.57 138
17172.81 157
17174.04 128
17175.28 135
17176.52 129
17177.76 129
17179.00 164
17180.23 142
17181.47 141
17182.71 151
17183.95 156
17185.19 126
17186.43 106
17187.67 131
17188.90 143
17190.14 126
17191.38 132
17192.62 144
17193.86 114
17195.10 125
17196.34 141
17197.58 134
17198.82 126
17200.05 113
17201.29 130
17202.53 121
17203.77 122
17205.01 87
17206.25 114
17207.49 138
17208.73 131
17209.97 137
17211.21 137
17212.45 154
17213.69 169
17214.93 124
17216.17 121
17217.41 122
17218.65 130
17219.89 139
17221.13 139
17222.37 130
17223.61 139
17224.85 144
17226.09 146
17227.33 133
17228.57 117
17229.81 142
17231.05 125
17232.29 128
17233.53 142
17234.77 144
17236.01 168
17237.25 145
17238.49 130
17239.73 138
17240.97 151
17242.21 123
17243.45 141
17244.69 135
17245.93 142
17247.17 135
17248.41 161
17249.66 160
17250.90 113
17252.14 131
17253.38 138
17254.62 127
17255.86 136
17257.10 140
17258.34 123
17259.58 131
17260.83 130
17262.07 126
17263.31 138
17264.55 111
17265.79 95
17267.03 115
17268.27 136
17269.52 127
17270.76 104
17272.00 108
17273.24 116
17274.48 108
17275.72 122
17276.97 99
17278.21 118
17279.45 124
17280.69 116
17281.93 125
17283.18 132
17284.42 126
17285.66 128
17286.90 126
17288.15 124
17289.39 120
17290.63 116
17291.87 157
17293.11 142
17294.36 140
17295.60 128
17296.84 137
17298.08 115
17299.33 128
17300.57 111
17301.81 123
17303.06 120
17304.30 117
17305.54 99
17306.78 111
17308.03 116
17309.27 127
17310.51 141
17311.76 159
17313.00 126
17314.24 123
17315.49 126
17316.73 92
17317.97 120
17319.22 131
17320.46 117
17321.70 119
17322.95 131
17324.19 124
17325.43 138
17326.68 124
17327.92 150
17329.17 121
17330.41 147
17331.65 152
17332.90 148
17334.14 122
17335.38 130
17336.63 124
17337.87 154
17339.12 139
17340.36 136
17341.61 156
17342.85 160
17344.09 125
17345.34 116
17346.58 132
17347.83 152
17349.07 112
17350.32 141
17351.56 110
17352.80 114
17354.05 122
17355.29 108
17356.54 130
17357.78 124
17359.03 108
17360.27 114
17361.52 121
17362.76 128
17364.01 159
17365.25 153
17366.50 141
17367.74 129
17368.99 144
17370.23 142
17371.48 124
17372.72 128
17373.97 124
17375.22 137
17376.46 129
17377.71 124
17378.95 146
17380.20 139
17381.44 122
17382.69 118
17383.93 135
17385.18 110
17386.43 141
17387.67 122
17388.92 134
17390.16 130
17391.41 116
17392.66 98
17393.90 126
17395.15 117
17396.39 116
17397.64 120
17398.89 128
17400.13 144
17401.38 133
17402.63 147
17403.87 124
17405.12 115
17406.37 117
17407.61 126
17408.86 112
17410.11 133
17411.35 130
17412.60 138
17413.85 134
17415.09 115
17416.34 114
17417.59 135
17418.83 127
17420.08 133
17421.33 128
17422.57 151
17423.82 146
17425.07 127
17426.32 125
17427.56 112
17428.81 135
17430.06 114
17431.31 129
17432.55 144
17433.80 121
17435.05 159
17436.30 145
17437.54 143
17438.79 104
17440.04 111
17441.29 124
17442.53 120
17443.78 134
17445.03 149
17446.28 167
17447.53 153
17448.77 178
17450.02 135
17451.27 137
17452.52 98
17453.77 109
17455.01 134
17456.26 121
17457.51 122
17458.76 104
17460.01 122
17461.26 142
17462.51 150
17463.75 113
17465.00 121
17466.25 120
17467.50 135
17468.75 138
17470.00 137
17471.25 116
17472.50 138
17473.74 140
17474.99 128
17476.24 134
17477.49 148
17478.74 121
17479.99 118
17481.24 123
17482.49 123
17483.74 127
17484.99 120
17486.24 156
17487.49 151
17488.74 113
17489.98 126
17491.23 130
17492.48 136
17493.73 116
17494.98 131
17496.23 120
17497.48 137
17498.73 148
17499.98 139
17501.23 149
17502.48 115
17503.73 145
17504.98 126
17506.23 122
17507.48 113
17508.73 132
17509.98 132
17511.23 129
17512.48 130
17513.73 136
17514.98 113
17516.24 126
17517.49 123
17518.74 115
17519.99 140
17521.24 126
17522.49 152
17523.74 139
17524.99 124
17526.24 141
17527.49 175
17528.74 128
17529.99 147
17531.24 129
17532.50 135
17533.75 118
17535.00 144
17536.25 128
17537.50 127
17538.75 143
17540.00 132
17541.25 148
17542.51 138
17543.76 135
17545.01 106
17546.26 132
17547.51 113
17548.76 132
17550.01 149
17551.27 131
17552.52 137
17553.77 153
17555.02 149
17556.27 131
17557.53 131
17558.78 135
17560.03 138
17561.28 158
17562.53 145
17563.79 137
17565.04 129
17566.29 131
17567.54 150
17568.80 139
17570.05 146
17571.30 145
17572.55 191
17573.81 121
17575.06 120
17576.31 115
17577.56 136
17578.82 136
17580.07 130
17581.32 122
17582.57 136
17583.83 145
17585.08 134
17586.33 131
17587.59 127
17588.84 130
17590.09 135
17591.35 135
17592.60 140
17593.85 132
17595.11 123
17596.36 138
17597.61 144
17598.87 141
17600.12 138
17601.37 143
17602.63 144
17603.88 150
17605.13 145
17606.39 140
17607.64 155
17608.89 148
17610.15 142
17611.40 116
17612.66 122
17613.91 144
17615.16 128
17616.42 127
17617.67 130
17618.93 150
17620.18 139
17621.43 148
17622.69 141
17623.94 123
17625.20 115
17626.45 151
17627.71 125
17628.96 135
17630.22 123
17631.47 138
17632.72 128
17633.98 134
17635.23 117
17636.49 112
17637.74 144
17639.00 107
17640.25 128
17641.51 144
17642.76 145
17644.02 142
17645.27 131
17646.53 129
17647.78 136
17649.04 153
17650.29 110
17651.55 133
17652.80 124
17654.06 118
17655.32 115
17656.57 122
17657.83 110
17659.08 122
17660.34 139
17661.59 113
17662.85 116
17664.11 135
17665.36 112
17666.62 123
17667.87 133
17669.13 112
17670.38 128
17671.64 121
17672.90 105
17674.15 109
17675.41 120
17676.67 125
17677.92 154
17679.18 123
17680.43 104
17681.69 111
17682.95 128
17684.20 117
17685.46 129
17686.72 96
17687.97 123
17689.23 124
17690.49 125
17691.74 141
17693.00 125
17694.26 118
17695.51 129
17696.77 98
17698.03 120
17699.28 133
17700.54 123
17701.80 132
17703.06 120
17704.31 108
17705.57 121
17706.83 124
17708.08 137
17709.34 136
17710.60 121
17711.86 126
17713.11 141
17714.37 128
17715.63 149
17716.89 102
17718.14 132
17719.40 150
17720.66 156
17721.92 161
17723.18 123
17724.43 124
17725.69 121
17726.95 112
17728.21 126
17729.47 124
17730.72 103
17731.98 102
17733.24 100
17734.50 108
17735.76 114
17737.02 119
17738.27 105
17739.53 108
17740.79 117
17742.05 118
17743.31 124
17744.57 133
17745.83 116
17747.08 131
17748.34 131
17749.60 141
17750.86 147
17752.12 144
17753.38 134
17754.64 121
17755.90 119
17757.16 116
17758.41 116
17759.67 109
17760.93 131
17762.19 138
17763.45 138
17764.71 140
17765.97 105
17767.23 108
17768.49 106
17769.75 137
17771.01 139
17772.27 113
17773.53 101
17774.79 117
17776.05 114
17777.31 104
17778.57 117
17779.83 111
17781.09 132
17782.35 157
17783.61 126
17784.87 117
17786.13 101
17787.39 114
17788.65 98
17789.91 110
17791.17 122
17792.43 115
17793.69 133
17794.95 122
17796.21 127
17797.47 113
17798.73 104
17799.99 117
17801.25 128
17802.51 113
17803.77 114
17805.03 132
17806.29 124
17807.55 139
17808.82 118
17810.08 119
17811.34 100
17812.60 112
17813.86 113
17815.12 133
17816.38 115
17817.64 130
17818.90 138
17820.17 116
17821.43 120
17822.69 131
17823.95 138
17825.21 118
17826.47 124
17827.73 110
17829.00 119
17830.26 112
17831.52 109
17832.78 117
17834.04 104
17835.31 112
17836.57 98
17837.83 110
17839.09 119
17840.35 111
17841.61 103
17842.88 106
17844.14 116
17845.40 105
17846.66 110
17847.93 132
17849.19 98
17850.45 86
17851.71 103
17852.98 120
17854.24 113
17855.50 108
17856.76 102
17858.03 115
17859.29 143
17860.55 123
17861.81 119
17863.08 112
17864.34 97
17865.60 92
17866.87 100
17868.13 100
17869.39 90
17870.65 85
17871.92 96
17873.18 101
17874.44 118
17875.71 111
17876.97 108
17878.23 105
17879.50 121
17880.76 102
17882.02 108
17883.29 111
17884.55 121
17885.82 118
17887.08 110
17888.34 113
17889.61 132
17890.87 121
17892.13 106
17893.40 129
17894.66 122
17895.93 121
17897.19 84
17898.45 105
17899.72 92
17900.98 104
17902.25 97
17903.51 114
17904.78 105
17906.04 113
17907.30 104
17908.57 106
17909.83 102
17911.10 113
17912.36 96
17913.63 110
17914.89 99
17916.16 105
17917.42 85
17918.69 129
17919.95 147
17921.22 121
17922.48 113
17923.75 103
17925.01 98
17926.28 133
17927.54 88
17928.81 99
17930.07 107
17931.34 82
17932.60 87
17933.87 109
17935.13 149
17936.40 88
17937.66 119
17938.93 124
17940.19 124
17941.46 115
17942.73 91
17943.99 107
17945.26 86
17946.52 125
17947.79 86
17949.05 82
17950.32 90
17951.59 117
17952.85 98
17954.12 94
17955.38 135
17956.65 121
17957.92 106
17959.18 100
17960.45 91
17961.72 107
17962.98 92
17964.25 99
17965.52 117
17966.78 105
17968.05 98
17969.31 96
17970.58 123
17971.85 92
17973.11 129
17974.38 110
17975.65 108
17976.92 111
17978.18 98
17979.45 91
17980.72 121
17981.98 124
17983.25 99
17984.52 109
17985.78 125
17987.05 82
17988.32 112
17989.59 109
17990.85 83
17992.12 108
17993.39 99
17994.66 113
17995.92 103
17997.19 105
17998.46 120
17999.73 101
18000.99 113
18002.26 99
18003.53 114
18004.80 142
18006.07 118
18007.33 127
18008.60 103
18009.87 110
18011.14 118
18012.41 114
18013.67 121
18014.94 98
18016.21 126
18017.48 112
18018.75 101
18020.02 105
18021.28 126
18022.55 112
18023.82 106
18025.09 102
18026.36 93
18027.63 109
18028.90 122
18030.16 128
18031.43 115
18032.70 104
18033.97 99
18035.24 110
18036.51 102
18037.78 115
18039.05 115
18040.32 107
18041.58 98
18042.85 108
18044.12 103
18045.39 144
18046.66 114
18047.93 137
18049.20 133
18050.47 105
18051.74 115
18053.01 117
18054.28 111
18055.55 116
18056.82 115
18058.09 111
18059.36 111
18060.63 116
18061.90 139
18063.17 127
18064.44 119
18065.71 109
18066.98 119
18068.25 131
18069.52 115
18070.79 94
18072.06 106
18073.33 116
18074.60 110
18075.87 121
18077.14 99
18078.41 85
18079.68 115
18080.95 102
18082.22 90
18083.49 113
18084.76 98
18086.03 141
18087.30 140
18088.57 127
18089.85 121
18091.12 131
18092.39 119
18093.66 112
18094.93 119
18096.20 135
18097.47 121
18098.74 123
18100.01 143
18101.29 102
18102.56 116
18103.83 139
18105.10 117
18106.37 105
18107.64 124
18108.91 141
18110.19 116
18111.46 98
18112.73 103
18114.00 112
18115.27 101
18116.54 105
18117.82 94
18119.09 119
18120.36 128
18121.63 110
18122.90 110
18124.18 121
18125.45 123
18126.72 139
18127.99 136
18129.26 86
18130.54 101
18131.81 115
18133.08 112
18134.35 104
18135.63 96
18136.90 124
18138.17 129
18139.44 131
18140.72 126
18141.99 113
18143.26 134
18144.53 105
18145.81 110
18147.08 91
18148.35 124
18149.63 113
18150.90 128
18152.17 126
18153.45 136
18154.72 109
18155.99 88
18157.26 118
18158.54 105
18159.81 108
18161.08 157
18162.36 142
18163.63 114
18164.91 127
18166.18 133
18167.45 131
18168.73 115
18170.00 96
18171.27 94
18172.55 113
18173.82 85
18175.09 91
18176.37 115
18177.64 126
18178.92 109
18180.19 112
18181.46 93
18182.74 110
18184.01 150
18185.29 133
18186.56 108
18187.84 109
18189.11 131
18190.38 130
18191.66 117
18192.93 100
18194.21 108
18195.48 112
18196.76 95
18198.03 106
18199.31 101
18200.58 124
18201.86 136
18203.13 129
18204.41 147
18205.68 122
18206.96 124
18208.23 125
18209.51 108
18210.78 100
18212.06 106
18213.33 95
18214.61 107
18215.88 131
18217.16 105
18218.43 100
18219.71 99
18220.98 91
18222.26 114
18223.53 147
18224.81 123
18226.09 107
18227.36 92
18228.64 96
18229.91 90
18231.19 108
18232.46 106
18233.74 97
18235.02 117
18236.29 113
18237.57 113
18238.84 105
18240.12 143
18241.40 113
18242.67 113
18243.95 99
18245.23 117
18246.50 108
18247.78 113
18249.05 113
18250.33 93
18251.61 95
18252.88 107
18254.16 108
18255.44 123
18256.71 109
18257.99 122
18259.27 110
18260.54 144
18261.82 135
18263.10 107
18264.38 135
18265.65 132
18266.93 136
18268.21 140
18269.48 105
18270.76 93
18272.04 92
18273.32 103
18274.59 125
18275.87 107
18277.15 102
18278.43 111
18279.70 112
18280.98 106
18282.26 122
18283.54 117
18284.81 130
18286.09 125
18287.37 134
18288.65 115
18289.92 127
18291.20 135
18292.48 154
18293.76 135
18295.04 115
18296.31 105
18297.59 131
18298.87 98
18300.15 125
18301.43 128
18302.71 125
18303.98 155
18305.26 118
18306.54 120
18307.82 103
18309.10 97
18310.38 114
18311.66 109
18312.93 86
18314.21 132
18315.49 105
18316.77 124
18318.05 130
18319.33 108
18320.61 110
18321.89 112
18323.17 117
18324.44 118
18325.72 103
18327.00 95
18328.28 125
18329.56 103
18330.84 100
18332.12 115
18333.40 101
18334.68 94
18335.96 120
18337.24 91
18338.52 116
18339.80 124
18341.08 104
18342.36 115
18343.64 104
18344.92 144
18346.20 118
18347.48 110
18348.76 109
18350.04 118
18351.32 102
18352.60 88
18353.88 91
18355.16 81
18356.44 104
18357.72 125
18359.00 101
18360.28 102
18361.56 104
18362.84 84
18364.12 80
18365.40 94
18366.68 98
18367.96 114
18369.24 130
18370.52 119
18371.80 114
18373.08 99
18374.36 121
18375.64 98
18376.93 97
18378.21 105
18379.49 103
18380.77 104
18382.05 114
18383.33 99
18384.61 129
18385.89 105
18387.17 90
18388.46 103
18389.74 104
18391.02 101
18392.30 69
18393.58 85
18394.86 78
18396.15 103
18397.43 85
18398.71 119
18399.99 121
18401.27 122
18402.55 92
18403.84 105
18405.12 118
18406.40 103
18407.68 106
18408.96 99
18410.25 110
18411.53 84
18412.81 99
18414.09 104
18415.37 98
18416.66 134
18417.94 100
18419.22 109
18420.50 116
18421.79 117
18423.07 104
18424.35 95
18425.63 110
18426.92 126
18428.20 110
18429.48 109
18430.77 106
18432.05 114
18433.33 138
18434.61 111
18435.90 109
18437.18 111
18438.46 120
18439.75 117
18441.03 133
18442.31 87
18443.60 113
18444.88 99
18446.16 96
18447.45 90
18448.73 106
18450.01 113
18451.30 104
18452.58 88
18453.86 124
18455.15 117
18456.43 101
18457.71 138
18459.00 109
18460.28 117
18461.57 88
18462.85 93
18464.13 98
18465.42 105
18466.70 84
18467.99 108
18469.27 111
18470.55 96
18471.84 89
18473.12 96
18474.41 111
18475.69 87
18476.98 125
18478.26 116
18479.55 93
18480.83 96
18482.11 112
18483.40 105
18484.68 104
18485.97 107
18487.25 124
18488.54 111
18489.82 99
18491.11 117
18492.39 99
18493.68 85
18494.96 90
18496.25 117
18497.53 97
18498.82 94
18500.10 114
18501.39 105
18502.67 101
18503.96 110
18505.24 104
18506.53 99
18507.82 86
18509.10 86
18510.39 98
18511.67 118
18512.96 104
18514.24 123
18515.53 121
18516.82 99
18518.10 102
18519.39 110
18520.67 96
18521.96 85
18523.25 116
18524.53 101
18525.82 108
18527.10 96
18528.39 98
18529.68 100
18530.96 92
18532.25 97
18533.54 101
18534.82 101
18536.11 80
18537.39 85
18538.68 119
18539.97 130
18541.25 125
18542.54 102
18543.83 110
18545.11 123
18546.40 100
18547.69 96
18548.98 120
18550.26 111
18551.55 142
18552.84 131
18554.12 115
18555.41 116
18556.70 111
18557.99 118
18559.27 118
18560.56 115
18561.85 125
18563.13 97
18564.42 128
18565.71 116
18567.00 129
18568.28 106
18569.57 127
18570.86 119
18572.15 127
18573.44 145
18574.72 107
18576.01 114
18577.30 94
18578.59 109
18579.88 135
18581.16 119
18582.45 101
18583.74 110
18585.03 119
18586.32 120
18587.60 132
18588.89 132
18590.18 122
18591.47 116
18592.76 130
18594.05 131
18595.33 101
18596.62 116
18597.91 106
18599.20 101
18600.49 125
18601.78 112
18603.07 123
18604.36 108
18605.64 139
18606.93 137
18608.22 107
18609.51 101
18610.80 106
18612.09 136
18613.38 122
18614.67 109
18615.96 136
18617.25 120
18618.54 134
18619.83 138
18621.12 118
18622.40 109
18623.69 121
18624.98 122
18626.27 144
18627.56 147
18628.85 140
18630.14 145
18631.43 114
18632.72 116
18634.01 128
18635.30 101
18636.59 102
18637.88 108
18639.17 123
18640.46 101
18641.75 106
18643.04 106
18644.33 119
18645.62 105
18646.91 106
18648.20 123
18649.49 99
18650.78 111
18652.08 93
18653.37 132
18654.66 144
18655.95 124
18657.24 101
18658.53 108
18659.82 132
18661.11 85
18662.40 83
18663.69 110
18664.98 118
18666.27 107
18667.56 90
18668.86 84
18670.15 122
18671.44 134
18672.73 121
18674.02 89
18675.31 122
18676.60 108
18677.90 124
18679.19 115
18680.48 108
18681.77 143
18683.06 118
18684.35 97
18685.64 93
18686.94 96
18688.23 94
18689.52 81
18690.81 87
18692.10 104
18693.40 98
18694.69 86
18695.98 112
18697.27 110
18698.56 88
18699.86 94
18701.15 100
18702.44 115
18703.73 138
18705.03 123
18706.32 121
18707.61 93
18708.90 112
18710.19 123
18711.49 92
18712.78 104
18714.07 95
18715.37 109
18716.66 79
18717.95 79
18719.24 108
18720.54 115
18721.83 122
18723.12 145
18724.42 115
18725.71 91
18727.00 116
18728.30 108
18729.59 111
18730.88 102
18732.17 105
18733.47 112
18734.76 93
18736.05 110
18737.35 96
18738.64 101
18739.94 85
18741.23 109
18742.52 102
18743.82 109
18745.11 96
18746.40 83
18747.70 95
18748.99 91
18750.29 107
18751.58 105
18752.87 85
18754.17 108
18755.46 105
18756.76 108
18758.05 117
18759.34 104
18760.64 91
18761.93 107
18763.23 120
18764.52 121
18765.82 119
18767.11 118
18768.41 87
18769.70 105
18770.99 80
18772.29 96
18773.58 129
18774.88 99
18776.17 109
18777.47 107
18778.76 124
18780.06 134
18781.35 99
18782.65 94
18783.94 93
18785.24 113
18786.53 101
18787.83 103
18789.12 99
18790.42 95
18791.71 87
18793.01 100
18794.31 80
18795.60 84
18796.90 94
18798.19 96
18799.49 111
18800.78 106
18802.08 107
18803.37 130
18804.67 123
18805.97 90
18807.26 114
18808.56 102
18809.85 111
18811.15 118
18812.45 120
18813.74 103
18815.04 94
18816.34 101
18817.63 119
18818.93 109
18820.22 91
18821.52 103
18822.82 114
18824.11 94
18825.41 96
18826.71 104
18828.00 111
18829.30 102
18830.60 102
18831.89 79
18833.19 74
18834.49 108
18835.78 88
18837.08 96
18838.38 101
18839.67 115
18840.97 93
18842.27 98
18843.57 101
18844.86 104
18846.16 104
18847.46 117
18848.75 119
18850.05 91
18851.35 100
18852.65 88
18853.94 101
18855.24 83
18856.54 104
18857.84 116
18859.13 122
18860.43 112
18861.73 107
18863.03 101
18864.33 76
18865.62 93
18866.92 84
18868.22 80
18869.52 101
18870.82 101
18872.11 92
18873.41 101
18874.71 104
18876.01 114
18877.31 103
18878.61 87
18879.90 93
18881.20 88
18882.50 96
18883.80 99
18885.10 91
18886.40 120
18887.70 98
18888.99 108
18890.29 66
18891.59 85
18892.89 106
18894.19 97
18895.49 114
18896.79 120
18898.09 98
18899.39 85
18900.68 129
18901.98 112
18903.28 106
18904.58 115
18905.88 99
18907.18 118
18908.48 105
18909.78 112
18911.08 107
18912.38 99
18913.68 111
18914.98 119
18916.28 105
18917.58 97
18918.88 106
18920.18 98
18921.48 72
18922.78 97
18924.08 92
18925.38 104
18926.68 112
18927.98 93
18929.28 93
18930.58 91
18931.88 129
18933.18 117
18934.48 132
18935.78 105
18937.08 91
18938.38 97
18939.68 89
18940.98 102
18942.28 85
18943.58 103
18944.88 76
18946.18 66
18947.48 105
18948.78 106
18950.08 102
18951.39 92
18952.69 85
18953.99 108
18955.29 92
18956.59 94
18957.89 83
18959.19 82
18960.49 116
18961.79 86
18963.09 81
18964.40 96
18965.70 90
18967.00 80
18968.30 99
18969.60 97
18970.90 88
18972.21 95
18973.51 117
18974.81 82
18976.11 84
18977.41 96
18978.71 109
18980.02 83
18981.32 76
18982.62 104
18983.92 98
18985.22 103
18986.53 78
18987.83 87
18989.13 105
18990.43 112
18991.73 105
18993.04 82
18994.34 81
18995.64 81
18996.94 115
18998.25 115
18999.55 76
19000.85 92
19002.15 104
19003.46 111
19004.76 101
19006.06 98
19007.36 84
19008.67 111
19009.97 96
19011.27 95
19012.58 94
19013.88 98
19015.18 100
19016.49 90
19017.79 107
19019.09 95
19020.40 97
19021.70 110
19023.00 102
19024.31 96
19025.61 71
19026.91 92
19028.22 86
19029.52 72
19030.82 95
19032.13 89
19033.43 91
19034.73 125
19036.04 113
19037.34 77
19038.65 86
19039.95 95
19041.25 95
19042.56 91
19043.86 86
19045.17 91
19046.47 96
19047.77 92
19049.08 94
19050.38 97
19051.69 94
19052.99 119
19054.30 100
19055.60 93
19056.90 110
19058.21 77
19059.51 99
19060.82 108
19062.12 114
19063.43 104
19064.73 102
19066.04 82
19067.34 92
19068.65 92
19069.95 91
19071.26 89
19072.56 95
19073.87 113
19075.17 117
19076.48 94
19077.78 79
19079.09 76
19080.39 90
19081.70 96
19083.00 90
19084.31 79
19085.61 101
19086.92 106
19088.23 96
19089.53 79
19090.84 82
19092.14 80
19093.45 99
19094.75 100
19096.06 100
19097.37 102
19098.67 97
19099.98 87
19101.28 92
19102.59 71
19103.90 76
19105.20 90
19106.51 99
19107.81 82
19109.12 84
19110.43 124
19111.73 93
19113.04 116
19114.35 92
19115.65 94
19116.96 90
19118.27 72
19119.57 102
19120.88 93
19122.19 88
19123.49 97
19124.80 100
19126.11 101
19127.41 116
19128.72 79
19130.03 85
19131.33 96
19132.64 113
19133.95 92
19135.26 96
19136.56 100
19137.87 113
19139.18 94
19140.49 90
19141.79 88
19143.10 94
19144.41 112
19145.71 98
19147.02 81
19148.33 115
19149.64 98
19150.95 89
19152.25 103
19153.56 98
19154.87 108
19156.18 80
19157.48 92
19158.79 100
19160.10 99
19161.41 107
19162.72 96
19164.03 101
19165.33 100
19166.64 104
19167.95 92
19169.26 92
19170.57 87
19171.88 87
19173.18 78
19174.49 87
19175.80 80
19177.11 62
19178.42 92
19179.73 80
19181.04 79
19182.34 109
19183.65 105
19184.96 76
19186.27 72
19187.58 72
19188.89 83
19190.20 109
19191.51 111
19192.82 119
19194.13 102
19195.43 105
19196.74 101
19198.05 104
19199.36 102
19200.67 87
19201.98 86
19203.29 89
19204.60 91
19205.91 76
19207.22 85
19208.53 93
19209.84 76
19211.15 101
19212.46 88
19213.77 93
19215.08 79
19216.39 79
19217.70 91
19219.01 70
19220.32 99
19221.63 98
19222.94 110
19224.25 99
19225.56 86
19226.87 85
19228.18 105
19229.49 91
19230.80 101
19232.11 112
19233.42 102
19234.73 112
19236.04 106
19237.35 96
19238.67 90
19239.98 116
19241.29 111
19242.60 90
19243.91 82
19245.22 96
19246.53 97
19247.84 102
19249.15 65
19250.46 85
19251.77 104
19253.09 81
19254.40 81
19255.71 98
19257.02 125
19258.33 111
19259.64 101
19260.95 102
19262.27 83
19263.58 83
19264.89 85
19266.20 74
19267.51 88
19268.82 81
19270.14 96
19271.45 95
19272.76 81
19274.07 81
19275.38 85
19276.70 101
19278.01 98
19279.32 83
19280.63 75
19281.94 84
19283.26 130
19284.57 107
19285.88 84
19287.19 81
19288.51 79
19289.82 93
19291.13 104
19292.44 100
19293.76 96
19295.07 101
19296.38 89
19297.69 100
19299.01 94
19300.32 90
19301.63 89
19302.95 78
19304.26 83
19305.57 102
19306.88 97
19308.20 82
19309.51 71
19310.82 97
19312.14 87
19313.45 109
19314.76 80
19316.08 69
19317.39 87
19318.70 95
19320.02 92
19321.33 105
19322.64 88
19323.96 89
19325.27 74
19326.59 78
19327.90 75
19329.21 102
19330.53 81
19331.84 83
19333.15 84
19334.47 92
19335.78 98
19337.10 103
19338.41 97
19339.73 89
19341.04 81
19342.35 76
19343.67 91
19344.98 86
19346.30 84
19347.61 89
19348.93 84
19350.24 86
19351.55 94
19352.87 93
19354.18 92
19355.50 107
19356.81 74
19358.13 101
19359.44 104
19360.76 77
19362.07 102
19363.39 85
19364.70 92
19366.02 80
19367.33 104
19368.65 90
19369.96 104
19371.28 93
19372.59 84
19373.91 99
19375.22 94
19376.54 100
19377.86 94
19379.17 126
19380.49 101
19381.80 73
19383.12 83
19384.43 76
19385.75 88
19387.07 85
19388.38 95
19389.70 105
19391.01 95
19392.33 87
19393.65 88
19394.96 96
19396.28 98
19397.59 106
19398.91 93
19400.23 101
19401.54 93
19402.86 100
19404.17 86
19405.49 75
19406.81 83
19408.12 98
19409.44 82
19410.76 94
19412.07 67
19413.39 94
19414.71 88
19416.02 76
19417.34 100
19418.66 81
19419.97 96
19421.29 101
19422.61 76
19423.93 72
19425.24 72
19426.56 106
19427.88 90
19429.19 102
19430.51 78
19431.83 78
19433.15 88
19434.46 89
19435.78 79
19437.10 90
19438.42 73
19439.73 93
19441.05 109
19442.37 87
19443.69 94
19445.00 77
19446.32 89
19447.64 85
19448.96 98
19450.28 83
19451.59 115
19452.91 82
19454.23 93
19455.55 79
19456.87 98
19458.18 76
19459.50 105
19460.82 82
19462.14 70
19463.46 64
19464.78 65
19466.09 85
19467.41 93
19468.73 90
19470.05 93
19471.37 84
19472.69 75
19474.01 94
19475.33 92
19476.64 90
19477.96 96
19479.28 109
19480.60 96
19481.92 92
19483.24 96
19484.56 88
19485.88 105
19487.20 112
19488.52 91
19489.83 71
19491.15 79
19492.47 78
19493.79 79
19495.11 70
19496.43 95
19497.75 101
19499.07 116
19500.39 102
19501.71 89
19503.03 85
19504.35 77
19505.67 98
19506.99 81
19508.31 86
19509.63 85
19510.95 103
19512.27 132
19513.59 88
19514.91 70
19516.23 80
19517.55 96
19518.87 110
19520.19 100
19521.51 86
19522.83 110
19524.15 81
19525.47 82
19526.79 82
19528.11 88
19529.43 96
19530.75 71
19532.08 81
19533.40 61
19534.72 81
19536.04 93
19537.36 96
19538.68 102
19540.00 118
19541.32 90
19542.64 74
19543.96 91
19545.29 72
19546.61 86
19547.93 86
19549.25 90
19550.57 96
19551.89 98
19553.21 85
19554.53 91
19555.86 88
19557.18 106
19558.50 94
19559.82 77
19561.14 88
19562.46 75
19563.79 81
19565.11 99
19566.43 118
19567.75 84
19569.07 94
19570.40 110
19571.72 112
19573.04 86
19574.36 86
19575.68 97
19577.01 104
19578.33 97
19579.65 91
19580.97 89
19582.30 82
19583.62 86
19584.94 88
19586.26 85
19587.59 91
19588.91 94
19590.23 82
19591.55 74
19592.88 93
19594.20 67
19595.52 68
19596.85 80
19598.17 88
19599.49 93
19600.81 81
19602.14 83
19603.46 77
19604.78 86
19606.11 102
19607.43 77
19608.75 90
19610.08 108
19611.40 93
19612.72 111
19614.05 88
19615.37 86
19616.69 86
19618.02 103
19619.34 90
19620.67 102
19621.99 70
19623.31 98
19624.64 85
19625.96 111
19627.29 104
19628.61 87
19629.93 93
19631.26 92
19632.58 75
19633.91 73
19635.23 84
19636.55 92
19637.88 98
19639.20 82
19640.53 90
19641.85 96
19643.18 101
19644.50 78
19645.82 81
19647.15 100
19648.47 79
19649.80 76
19651.12 77
19652.45 77
19653.77 96
19655.10 94
19656.42 109
19657.75 106
19659.07 90
19660.40 64
19661.72 95
19663.05 101
19664.37 79
19665.70 124
19667.02 81
19668.35 73
19669.67 82
19671.00 86
19672.33 94
19673.65 90
19674.98 80
19676.30 87
19677.63 100
19678.95 107
19680.28 82
19681.61 105
19682.93 90
19684.26 67
19685.58 100
19686.91 80
19688.23 92
19689.56 77
19690.89 60
19692.21 59
19693.54 76
19694.87 97
19696.19 106
19697.52 92
19698.84 86
19700.17 80
19701.50 92
19702.82 97
19704.15 62
19705.48 77
19706.80 86
19708.13 81
19709.46 80
19710.78 95
19712.11 90
19713.44 91
19714.76 78
19716.09 73
19717.42 68
19718.75 84
19720.07 102
19721.40 71
19722.73 81
19724.05 95
19725.38 80
19726.71 83
19728.04 99
19729.36 85
19730.69 101
19732.02 89
19733.35 90
19734.67 73
19736.00 84
19737.33 86
19738.66 81
19739.98 79
19741.31 79
19742.64 72
19743.97 71
19745.30 74
19746.62 91
19747.95 100
19749.28 96
19750.61 76
19751.94 68
19753.26 99
19754.59 111
19755.92 67
19757.25 67
19758.58 63
19759.91 102
19761.23 89
19762.56 82
19763.89 73
19765.22 94
19766.55 80
19767.88 72
19769.21 65
19770.53 76
19771.86 69
19773.19 78
19774.52 73
19775.85 111
19777.18 106
19778.51 73
19779.84 114
19781.17 68
19782.50 72
19783.83 78
19785.15 110
19786.48 76
19787.81 89
19789.14 78
19790.47 99
19791.80 101
19793.13 75
19794.46 70
19795.79 83
19797.12 87
19798.45 88
19799.78 97
19801.11 103
19802.44 80
19803.77 71
19805.10 101
19806.43 70
19807.76 83
19809.09 99
19810.42 79
19811.75 71
19813.08 94
19814.41 78
19815.74 97
19817.07 96
19818.40 100
19819.73 98
19821.06 67
19822.39 85
19823.72 104
19825.05 78
19826.38 85
19827.71 72
19829.05 74
19830.38 79
19831.71 70
19833.04 82
19834.37 91
19835.70 77
19837.03 98
19838.36 72
19839.69 95
19841.02 78
19842.36 61
19843.69 66
19845.02 92
19846.35 91
19847.68 85
19849.01 74
19850.34 93
19851.68 98
19853.01 83
19854.34 76
19855.67 80
19857.00 95
19858.33 108
19859.67 77
19861.00 54
19862.33 70
19863.66 87
19864.99 90
19866.32 88
19867.66 101
19868.99 82
19870.32 78
19871.65 65
19872.99 91
19874.32 90
19875.65 76
19876.98 79
19878.32 100
19879.65 80
19880.98 105
19882.31 91
19883.65 75
19884.98 85
19886.31 90
19887.64 74
19888.98 76
19890.31 72
19891.64 88
19892.97 84
19894.31 65
19895.64 75
19896.97 80
19898.31 97
19899.64 88
19900.97 76
19902.31 78
19903.64 101
19904.97 101
19906.31 100
19907.64 74
19908.97 85
19910.31 88
19911.64 78
19912.97 109
19914.31 85
19915.64 82
19916.97 82
19918.31 114
19919.64 82
19920.98 84
19922.31 94
19923.64 84
19924.98 93
19926.31 73
19927.65 97
19928.98 62
19930.31 89
19931.65 87
19932.98 83
19934.32 73
19935.65 77
19936.99 81
19938.32 75
19939.65 73
19940.99 91
19942.32 78
19943.66 77
19944.99 87
19946.33 72
19947.66 79
19949.00 95
19950.33 94
19951.67 93
19953.00 103
19954.34 67
19955.67 79
19957.01 104
19958.34 99
19959.68 83
19961.01 84
19962.35 74
19963.68 80
19965.02 94
19966.35 83
19967.69 92
19969.02 81
19970.36 82
19971.70 76
19973.03 87
19974.37 93
19975.70 85
19977.04 86
19978.37 95
19979.71 68
19981.05 82
19982.38 92
19983.72 98
19985.05 98
19986.39 83
19987.73 88
19989.06 79
19990.40 108
19991.73 85
19993.07 58
19994.41 94
19995.74 89
19997.08 93
19998.42 87
19999.75 96
20001.09 99
20002.43 97
20003.76 100
20005.10 99
20006.44 89
20007.77 100
20009.11 127
20010.45 119
20011.78 79
20013.12 93
20014.46 87
20015.79 101
20017.13 95
20018.47 88
20019.81 75
20021.14 102
20022.48 91
20023.82 70
20025.15 84
20026.49 69
20027.83 89
20029.17 100
20030.50 93
20031.84 73
20033.18 80
20034.52 94
20035.85 91
20037.19 92
20038.53 92
20039.87 86
20041.21 83
20042.54 58
20043.88 71
20045.22 72
20046.56 105
20047.90 91
20049.23 87
20050.57 69
20051.91 77
20053.25 95
20054.59 99
20055.93 88
20057.26 82
20058.60 98
20059.94 90
20061.28 96
20062.62 85
20063.96 73
20065.30 104
20066.63 95
20067.97 117
20069.31 85
20070.65 72
20071.99 73
20073.33 109
20074.67 101
20076.01 81
20077.35 86
20078.68 101
20080.02 93
20081.36 81
20082.70 92
20084.04 94
20085.38 94
20086.72 96
20088.06 77
20089.40 83
20090.74 83
20092.08 80
20093.42 73
20094.76 70
20096.10 86
20097.44 103
20098.78 116
20100.12 102
20101.46 93
20102.80 79
20104.14 88
20105.48 102
20106.82 92
20108.16 103
20109.50 99
20110.84 100
20112.18 93
20113.52 92
20114.86 105
20116.20 81
20117.54 84
20118.88 92
20120.22 86
20121.56 83
20122.90 93
20124.24 71
20125.58 59
20126.92 96
20128.26 78
20129.61 79
20130.95 75
20132.29 88
20133.63 103
20134.97 74
20136.31 75
20137.65 82
20138.99 103
20140.33 92
20141.67 90
20143.02 90
