# Supplementary material for: MALDI-TOF MS typing enables the classification of brewing yeasts of the genus Saccharomyces to major beer styles
Source: PLoS One. 2017 Aug 9;12(8):e0181694. doi: 10.1371/journal.pone.0181694 (PMC5549903; doi:10.1371/journal.pone.0181694)
Supplement: S4 File — The directory includes 90 raw files and was zipped to “.zip”; the folder has three strains with 30 spectra per strain; S1 Text explains the raw files with an example and Table 1 represents the yeast strains used within the experiment. (ZIP) [file pone.0181694.s007.zip › 10-12/30261-211-OG-Ale-Ale-YPG-18h-E-E_2015-07-16_2_0_B8_1.dat]

2000.53 5391
2000.95 5355
2001.37 5192
2001.79 5559
2002.21 5357
2002.64 5357
2003.06 5317
2003.48 5115
2003.90 5084
2004.32 5344
2004.75 5492
2005.17 5492
2005.59 5010
2006.01 5275
2006.43 5190
2006.86 5670
2007.28 5909
2007.70 5723
2008.12 5653
2008.55 5703
2008.97 5690
2009.39 6047
2009.81 6064
2010.24 5757
2010.66 5490
2011.08 5448
2011.50 5678
2011.93 5610
2012.35 5222
2012.77 5167
2013.20 5401
2013.62 5101
2014.04 5070
2014.46 5183
2014.89 4920
2015.31 4965
2015.73 5346
2016.16 5279
2016.58 5320
2017.00 5194
2017.43 5438
2017.85 5252
2018.27 5467
2018.70 5579
2019.12 5693
2019.54 6021
2019.97 5751
2020.39 5650
2020.82 5667
2021.24 5835
2021.66 6153
2022.09 5936
2022.51 5447
2022.94 5621
2023.36 5443
2023.78 5327
2024.21 5395
2024.63 5495
2025.06 5370
2025.48 5448
2025.90 5433
2026.33 5757
2026.75 5656
2027.18 5520
2027.60 5444
2028.03 5331
2028.45 5156
2028.88 5470
2029.30 5212
2029.72 5187
2030.15 5265
2030.57 5155
2031.00 5372
2031.42 5268
2031.85 5292
2032.27 5305
2032.70 5563
2033.12 5582
2033.55 5684
2033.97 5123
2034.40 5487
2034.82 5419
2035.25 5691
2035.67 5457
2036.10 5387
2036.52 5559
2036.95 5734
2037.38 5502
2037.80 5417
2038.23 5635
2038.65 5307
2039.08 5474
2039.50 5393
2039.93 5458
2040.36 5572
2040.78 5711
2041.21 5616
2041.63 5515
2042.06 5569
2042.48 5571
2042.91 5383
2043.34 5291
2043.76 5083
2044.19 5329
2044.62 5107
2045.04 5657
2045.47 5165
2045.89 5160
2046.32 5127
2046.75 5059
2047.17 5566
2047.60 5511
2048.03 5532
2048.45 5249
2048.88 5158
2049.31 4992
2049.73 4914
2050.16 4790
2050.59 5104
2051.01 5029
2051.44 5073
2051.87 5140
2052.29 5039
2052.72 4947
2053.15 5178
2053.58 5102
2054.00 4992
2054.43 4946
2054.86 4998
2055.28 5298
2055.71 5065
2056.14 5147
2056.57 5231
2056.99 5376
2057.42 5174
2057.85 5300
2058.28 5260
2058.71 5048
2059.13 5219
2059.56 5223
2059.99 5080
2060.42 4864
2060.84 5281
2061.27 5484
2061.70 5393
2062.13 5109
2062.56 5196
2062.98 5462
2063.41 5140
2063.84 5255
2064.27 5519
2064.70 5325
2065.13 5584
2065.55 5776
2065.98 5726
2066.41 5907
2066.84 5646
2067.27 5728
2067.70 5777
2068.13 5672
2068.55 5468
2068.98 5447
2069.41 5390
2069.84 5017
2070.27 4758
2070.70 5097
2071.13 5323
2071.56 5216
2071.99 5259
2072.41 5432
2072.84 5609
2073.27 5373
2073.70 5319
2074.13 4982
2074.56 5227
2074.99 5301
2075.42 5579
2075.85 5696
2076.28 5715
2076.71 5542
2077.14 5357
2077.57 5400
2078.00 5346
2078.43 5504
2078.86 5499
2079.29 5313
2079.72 5082
2080.15 5245
2080.58 5566
2081.01 5739
2081.44 5943
2081.87 5572
2082.30 5660
2082.73 5489
2083.16 5550
2083.59 5513
2084.02 5334
2084.45 5337
2084.88 5238
2085.31 5246
2085.74 5635
2086.17 5377
2086.60 5094
2087.03 5401
2087.46 5681
2087.89 5235
2088.32 5138
2088.75 5125
2089.18 4949
2089.62 4988
2090.05 5100
2090.48 5192
2090.91 5170
2091.34 5477
2091.77 5358
2092.20 5594
2092.63 5479
2093.06 5252
2093.49 5369
2093.93 5349
2094.36 5221
2094.79 5482
2095.22 5457
2095.65 5613
2096.08 5270
2096.52 4963
2096.95 4769
2097.38 4944
2097.81 4900
2098.24 5057
2098.67 5112
2099.11 4901
2099.54 4864
2099.97 4956
2100.40 4793
2100.83 4800
2101.27 4834
2101.70 4933
2102.13 5051
2102.56 4881
2102.99 5181
2103.43 5055
2103.86 5018
2104.29 5244
2104.72 5161
2105.16 5131
2105.59 5299
2106.02 5313
2106.45 5369
2106.89 5390
2107.32 5211
2107.75 5418
2108.19 5319
2108.62 5263
2109.05 5318
2109.48 5218
2109.92 5309
2110.35 5190
2110.78 5333
2111.22 5344
2111.65 5182
2112.08 5269
2112.52 5192
2112.95 5312
2113.38 5431
2113.82 5260
2114.25 5287
2114.68 4945
2115.12 5425
2115.55 5178
2115.98 5105
2116.42 5046
2116.85 4882
2117.28 4977
2117.72 5051
2118.15 4981
2118.59 4834
2119.02 4859
2119.45 5010
2119.89 5187
2120.32 5170
2120.76 5100
2121.19 5213
2121.62 5208
2122.06 5094
2122.49 5076
2122.93 5166
2123.36 5259
2123.80 4999
2124.23 5162
2124.66 5439
2125.10 5283
2125.53 5062
2125.97 5262
2126.40 5140
2126.84 5101
2127.27 5082
2127.71 5144
2128.14 5178
2128.58 4935
2129.01 5096
2129.45 5340
2129.88 5425
2130.32 5330
2130.75 5255
2131.19 5328
2131.62 5262
2132.06 5323
2132.49 5292
2132.93 5244
2133.36 5259
2133.80 5607
2134.23 5622
2134.67 5608
2135.11 5709
2135.54 6193
2135.98 6174
2136.41 6017
2136.85 5925
2137.28 5661
2137.72 5835
2138.16 5658
2138.59 5589
2139.03 5525
2139.46 5506
2139.90 5369
2140.34 5174
2140.77 5285
2141.21 5186
2141.64 5057
2142.08 4975
2142.52 4964
2142.95 4826
2143.39 4833
2143.83 4762
2144.26 4777
2144.70 4672
2145.14 4943
2145.57 4947
2146.01 4989
2146.45 5058
2146.88 5259
2147.32 5305
2147.76 5331
2148.19 5478
2148.63 5636
2149.07 5948
2149.50 6339
2149.94 6185
2150.38 6145
2150.81 6479
2151.25 6604
2151.69 6746
2152.13 6375
2152.56 6022
2153.00 6136
2153.44 6259
2153.88 6001
2154.31 5762
2154.75 5969
2155.19 5744
2155.63 5671
2156.06 5730
2156.50 5606
2156.94 5665
2157.38 5442
2157.82 5349
2158.25 5292
2158.69 5111
2159.13 5619
2159.57 5545
2160.01 5513
2160.44 5357
2160.88 5325
2161.32 4997
2161.76 5363
2162.20 5128
2162.63 5308
2163.07 5121
2163.51 5091
2163.95 4888
2164.39 4741
2164.83 5001
2165.27 5129
2165.70 5125
2166.14 4883
2166.58 4930
2167.02 5172
2167.46 5239
2167.90 5075
2168.34 4928
2168.78 5143
2169.22 5353
2169.65 5176
2170.09 5488
2170.53 5818
2170.97 5737
2171.41 5673
2171.85 5916
2172.29 6029
2172.73 6027
2173.17 5790
2173.61 5848
2174.05 5785
2174.49 6139
2174.93 6207
2175.37 6309
2175.81 6499
2176.25 6287
2176.69 6322
2177.13 6397
2177.57 6132
2178.01 5783
2178.45 5843
2178.89 5862
2179.33 5684
2179.77 5347
2180.21 5798
2180.65 5445
2181.09 5466
2181.53 5493
2181.97 5084
2182.41 5231
2182.85 4882
2183.29 5010
2183.73 5199
2184.17 5035
2184.61 4896
2185.05 5085
2185.49 5259
2185.93 5278
2186.37 5330
2186.81 5464
2187.25 5444
2187.69 5461
2188.14 5804
2188.58 5921
2189.02 5964
2189.46 5797
2189.90 5946
2190.34 5852
2190.78 5396
2191.22 5415
2191.66 5525
2192.11 5470
2192.55 5515
2192.99 5993
2193.43 6108
2193.87 5776
2194.31 5799
2194.76 5832
2195.20 5651
2195.64 6069
2196.08 6075
2196.52 6036
2196.96 6170
2197.41 5613
2197.85 5711
2198.29 5805
2198.73 5743
2199.17 5757
2199.62 5448
2200.06 5444
2200.50 5164
2200.94 5262
2201.38 5311
2201.83 5263
2202.27 5181
2202.71 5119
2203.15 5394
2203.60 5652
2204.04 5635
2204.48 5416
2204.92 5345
2205.37 5486
2205.81 5670
2206.25 5258
2206.70 5796
2207.14 5831
2207.58 5800
2208.02 5923
2208.47 6231
2208.91 6325
2209.35 6303
2209.80 6034
2210.24 5937
2210.68 6012
2211.13 5975
2211.57 6069
2212.01 5679
2212.46 5344
2212.90 6033
2213.34 5822
2213.79 5930
2214.23 5719
2214.67 5571
2215.12 5650
2215.56 5482
2216.00 5518
2216.45 5236
2216.89 5115
2217.34 5214
2217.78 5248
2218.22 5070
2218.67 5192
2219.11 5108
2219.56 5400
2220.00 5357
2220.44 5217
2220.89 4988
2221.33 5396
2221.78 5796
2222.22 5608
2222.67 5672
2223.11 5919
2223.55 6095
2224.00 6323
2224.44 6377
2224.89 6583
2225.33 6408
2225.78 6362
2226.22 6536
2226.67 6686
2227.11 6451
2227.56 6477
2228.00 6488
2228.45 6463
2228.89 6240
2229.34 6679
2229.78 6396
2230.23 6418
2230.67 6359
2231.12 6641
2231.56 6555
2232.01 6590
2232.45 6841
2232.90 6864
2233.35 6682
2233.79 6591
2234.24 6635
2234.68 6547
2235.13 6501
2235.57 6426
2236.02 6289
2236.46 6028
2236.91 5911
2237.36 5674
2237.80 5989
2238.25 5733
2238.69 5494
2239.14 5389
2239.59 5521
2240.03 5425
2240.48 5390
2240.92 5331
2241.37 5178
2241.82 5005
2242.26 4917
2242.71 5079
2243.16 5058
2243.60 5080
2244.05 5104
2244.50 5022
2244.94 5071
2245.39 4971
2245.84 5336
2246.28 5216
2246.73 5169
2247.18 5015
2247.62 5060
2248.07 5194
2248.52 5094
2248.96 5095
2249.41 5157
2249.86 5111
2250.31 5280
2250.75 5349
2251.20 5406
2251.65 5479
2252.10 5090
2252.54 5054
2252.99 5232
2253.44 5305
2253.89 5000
2254.33 5216
2254.78 5504
2255.23 5389
2255.68 5246
2256.12 5004
2256.57 4553
2257.02 4681
2257.47 4686
2257.91 4592
2258.36 4987
2258.81 4998
2259.26 4941
2259.71 5073
2260.16 5040
2260.60 5087
2261.05 5418
2261.50 5453
2261.95 5394
2262.40 5935
2262.84 6009
2263.29 6015
2263.74 5799
2264.19 5822
2264.64 6083
2265.09 5893
2265.54 5594
2265.98 5720
2266.43 6070
2266.88 5760
2267.33 5605
2267.78 5707
2268.23 5929
2268.68 6163
2269.13 6428
2269.58 6468
2270.03 6530
2270.47 6528
2270.92 6817
2271.37 7357
2271.82 7130
2272.27 6553
2272.72 6166
2273.17 6260
2273.62 6067
2274.07 6075
2274.52 5723
2274.97 5571
2275.42 5589
2275.87 5209
2276.32 5262
2276.77 5085
2277.22 5083
2277.67 5215
2278.12 4813
2278.57 4964
2279.02 5226
2279.47 5063
2279.92 5172
2280.37 5138
2280.82 5317
2281.27 5225
2281.72 5410
2282.17 5410
2282.62 5351
2283.07 4933
2283.52 5341
2283.97 5235
2284.42 5164
2284.87 5002
2285.32 5343
2285.77 5610
2286.22 5756
2286.67 5665
2287.13 5736
2287.58 5760
2288.03 6370
2288.48 7034
2288.93 7099
2289.38 7200
2289.83 7733
2290.28 8722
2290.73 9206
2291.18 9476
2291.64 9631
2292.09 9616
2292.54 9660
2292.99 9090
2293.44 8374
2293.89 8302
2294.34 7766
2294.80 7106
2295.25 6930
2295.70 6534
2296.15 6140
2296.60 6173
2297.05 6061
2297.51 5851
2297.96 5683
2298.41 5526
2298.86 5293
2299.31 5460
2299.77 5399
2300.22 5479
2300.67 5389
2301.12 5050
2301.57 5167
2302.03 5468
2302.48 5492
2302.93 5547
2303.38 5197
2303.84 5338
2304.29 5357
2304.74 5238
2305.19 5223
2305.65 5528
2306.10 5782
2306.55 5746
2307.01 5666
2307.46 5968
2307.91 6216
2308.36 6341
2308.82 6957
2309.27 6864
2309.72 6916
2310.18 7089
2310.63 6726
2311.08 7232
2311.54 6988
2311.99 6981
2312.44 6760
2312.90 6521
2313.35 6300
2313.80 6150
2314.26 5761
2314.71 5801
2315.16 5586
2315.62 5185
2316.07 5141
2316.52 5632
2316.98 5590
2317.43 5502
2317.88 5672
2318.34 5572
2318.79 5617
2319.25 5552
2319.70 5557
2320.15 5627
2320.61 5626
2321.06 5619
2321.52 5704
2321.97 5703
2322.43 5759
2322.88 5606
2323.33 5590
2323.79 5148
2324.24 5054
2324.70 5525
2325.15 5775
2325.61 5619
2326.06 5848
2326.52 6132
2326.97 6204
2327.43 6568
2327.88 6204
2328.34 6388
2328.79 6888
2329.25 6703
2329.70 6775
2330.16 6550
2330.61 6769
2331.07 6445
2331.52 6175
2331.98 6122
2332.43 6024
2332.89 5833
2333.34 5631
2333.80 5527
2334.25 5385
2334.71 5514
2335.16 5496
2335.62 5484
2336.08 5382
2336.53 5360
2336.99 5446
2337.44 5583
2337.90 5666
2338.35 5424
2338.81 5604
2339.27 5583
2339.72 5569
2340.18 5603
2340.63 5522
2341.09 5553
2341.55 5401
2342.00 5622
2342.46 5890
2342.91 5718
2343.37 5485
2343.83 5451
2344.28 5484
2344.74 5836
2345.20 5602
2345.65 6034
2346.11 6363
2346.57 6106
2347.02 6170
2347.48 5847
2347.94 5976
2348.39 6035
2348.85 6095
2349.31 5780
2349.76 5670
2350.22 5617
2350.68 5860
2351.14 5787
2351.59 5622
2352.05 5465
2352.51 5451
2352.96 5432
2353.42 5150
2353.88 5317
2354.34 5176
2354.79 5206
2355.25 5144
2355.71 5255
2356.17 5193
2356.62 5141
2357.08 5600
2357.54 5402
2358.00 5227
2358.46 5406
2358.91 5401
2359.37 5531
2359.83 5783
2360.29 5955
2360.74 5876
2361.20 5908
2361.66 5613
2362.12 5602
2362.58 5970
2363.04 5959
2363.49 5722
2363.95 5614
2364.41 5618
2364.87 5618
2365.33 5899
2365.79 5500
2366.24 5474
2366.70 5657
2367.16 5770
2367.62 5729
2368.08 5894
2368.54 6208
2369.00 6104
2369.46 5546
2369.91 5807
2370.37 5745
2370.83 5613
2371.29 5716
2371.75 5691
2372.21 5744
2372.67 5543
2373.13 5736
2373.59 5806
2374.05 5887
2374.51 5960
2374.97 6217
2375.42 6226
2375.88 6320
2376.34 6196
2376.80 6488
2377.26 6139
2377.72 6126
2378.18 6228
2378.64 6012
2379.10 5685
2379.56 5940
2380.02 5999
2380.48 5965
2380.94 6443
2381.40 5975
2381.86 6007
2382.32 6235
2382.78 5960
2383.24 5816
2383.70 5610
2384.16 5445
2384.62 5919
2385.08 6031
2385.54 5624
2386.00 5469
2386.47 5683
2386.93 5659
2387.39 5347
2387.85 5096
2388.31 5387
2388.77 5400
2389.23 5321
2389.69 5386
2390.15 5490
2390.61 5812
2391.07 5778
2391.53 5688
2391.99 5677
2392.46 5603
2392.92 5645
2393.38 5417
2393.84 5607
2394.30 5387
2394.76 5323
2395.22 4941
2395.68 5092
2396.15 5125
2396.61 4982
2397.07 5182
2397.53 5211
2397.99 5041
2398.45 5120
2398.92 4990
2399.38 5247
2399.84 5261
2400.30 5316
2400.76 5199
2401.23 5143
2401.69 5641
2402.15 5349
2402.61 5042
2403.07 4945
2403.54 5336
2404.00 5464
2404.46 5386
2404.92 5356
2405.38 5433
2405.85 5476
2406.31 5510
2406.77 5701
2407.23 5716
2407.70 5865
2408.16 5800
2408.62 5624
2409.08 5135
2409.55 5326
2410.01 5133
2410.47 4880
2410.94 5171
2411.40 5387
2411.86 5297
2412.32 5200
2412.79 5343
2413.25 5490
2413.71 5620
2414.18 5783
2414.64 5443
2415.10 5726
2415.57 5805
2416.03 5948
2416.49 5953
2416.96 6304
2417.42 6344
2417.88 6290
2418.35 6426
2418.81 6683
2419.28 6709
2419.74 6611
2420.20 6829
2420.67 6879
2421.13 6246
2421.59 6521
2422.06 6507
2422.52 6194
2422.99 5909
2423.45 6435
2423.91 6244
2424.38 5810
2424.84 6014
2425.31 5930
2425.77 5620
2426.24 5593
2426.70 5669
2427.16 6092
2427.63 5923
2428.09 5674
2428.56 5531
2429.02 5387
2429.49 5685
2429.95 5590
2430.42 5687
2430.88 5827
2431.35 5005
2431.81 5386
2432.28 5477
2432.74 5585
2433.21 5343
2433.67 5691
2434.14 5833
2434.60 5478
2435.07 5661
2435.53 5336
2436.00 5616
2436.46 5578
2436.93 5510
2437.39 5726
2437.86 5742
2438.32 5664
2438.79 5819
2439.26 5969
2439.72 6060
2440.19 6350
2440.65 6132
2441.12 6187
2441.58 6115
2442.05 6291
2442.52 6112
2442.98 6274
2443.45 6101
2443.91 6142
2444.38 5829
2444.85 5800
2445.31 5471
2445.78 5117
2446.24 5175
2446.71 5260
2447.18 5255
2447.64 5315
2448.11 5018
2448.58 4959
2449.04 4923
2449.51 5126
2449.98 5297
2450.44 5553
2450.91 5389
2451.38 5225
2451.84 5181
2452.31 5148
2452.78 5501
2453.24 5676
2453.71 5522
2454.18 5333
2454.64 5394
2455.11 4978
2455.58 5301
2456.05 5449
2456.51 5388
2456.98 5566
2457.45 5388
2457.92 5221
2458.38 5406
2458.85 5225
2459.32 5385
2459.79 5242
2460.25 5363
2460.72 5322
2461.19 5313
2461.66 5088
2462.12 5224
2462.59 5129
2463.06 5022
2463.53 5240
2464.00 5243
2464.46 5041
2464.93 5253
2465.40 5307
2465.87 5149
2466.34 5245
2466.80 5347
2467.27 5332
2467.74 5462
2468.21 5618
2468.68 5566
2469.15 5289
2469.61 5089
2470.08 5035
2470.55 5320
2471.02 5258
2471.49 5051
2471.96 5003
2472.43 4853
2472.89 4934
2473.36 4763
2473.83 4872
2474.30 4811
2474.77 4920
2475.24 5055
2475.71 4804
2476.18 4855
2476.65 4838
2477.12 4945
2477.59 4875
2478.05 4896
2478.52 5147
2478.99 5340
2479.46 5049
2479.93 5139
2480.40 4867
2480.87 4944
2481.34 4999
2481.81 4895
2482.28 5073
2482.75 5225
2483.22 5026
2483.69 4932
2484.16 5023
2484.63 5411
2485.10 5380
2485.57 5260
2486.04 5446
2486.51 5603
2486.98 5952
2487.45 6031
2487.92 6128
2488.39 6068
2488.86 6243
2489.33 6245
2489.80 6265
2490.27 6156
2490.74 5989
2491.21 5968
2491.68 5867
2492.15 6128
2492.62 6088
2493.10 5872
2493.57 5849
2494.04 5892
2494.51 5812
2494.98 5681
2495.45 5933
2495.92 5639
2496.39 5592
2496.86 5824
2497.33 5303
2497.80 5590
2498.28 5413
2498.75 5271
2499.22 5227
2499.69 5047
2500.16 5059
2500.63 5004
2501.10 4881
2501.58 4975
2502.05 5018
2502.52 4629
2502.99 5082
2503.46 5252
2503.93 5130
2504.41 5100
2504.88 5163
2505.35 5241
2505.82 5336
2506.29 5190
2506.76 5513
2507.24 5443
2507.71 5341
2508.18 5695
2508.65 5840
2509.13 5951
2509.60 6006
2510.07 5910
2510.54 6079
2511.01 6435
2511.49 6417
2511.96 6879
2512.43 6884
2512.90 6775
2513.38 7047
2513.85 6739
2514.32 6514
2514.80 6631
2515.27 6258
2515.74 6133
2516.21 6006
2516.69 6115
2517.16 5994
2517.63 5677
2518.11 5462
2518.58 5537
2519.05 5719
2519.53 5871
2520.00 5749
2520.47 5544
2520.95 5269
2521.42 5367
2521.89 5241
2522.37 5031
2522.84 4980
2523.31 5045
2523.79 5302
2524.26 5398
2524.73 5285
2525.21 5497
2525.68 5479
2526.16 5323
2526.63 5482
2527.10 5417
2527.58 5374
2528.05 5243
2528.52 4900
2529.00 4941
2529.47 5271
2529.95 5084
2530.42 5432
2530.90 5599
2531.37 5679
2531.84 5524
2532.32 5391
2532.79 5650
2533.27 5857
2533.74 5677
2534.22 5293
2534.69 5546
2535.17 5831
2535.64 5717
2536.12 5656
2536.59 5750
2537.07 5910
2537.54 5591
2538.02 5480
2538.49 5639
2538.97 5619
2539.44 5503
2539.92 5493
2540.39 5151
2540.87 5133
2541.34 5292
2541.82 5311
2542.29 5357
2542.77 5361
2543.24 5582
2543.72 5581
2544.19 5882
2544.67 5655
2545.14 5741
2545.62 5740
2546.10 5917
2546.57 6008
2547.05 6068
2547.52 6272
2548.00 6542
2548.47 6394
2548.95 6731
2549.43 6389
2549.90 6366
2550.38 6576
2550.86 6268
2551.33 6229
2551.81 6613
2552.28 6028
2552.76 6403
2553.24 6571
2553.71 6397
2554.19 6526
2554.67 6685
2555.14 6570
2555.62 6553
2556.10 6342
2556.57 6261
2557.05 5976
2557.53 5779
2558.00 5692
2558.48 5754
2558.96 5612
2559.43 5507
2559.91 5274
2560.39 5587
2560.86 5653
2561.34 5389
2561.82 5664
2562.30 5638
2562.77 5645
2563.25 5875
2563.73 5871
2564.21 5836
2564.68 5651
2565.16 5503
2565.64 5713
2566.12 5335
2566.59 5187
2567.07 5498
2567.55 5302
2568.03 5317
2568.50 5158
2568.98 4792
2569.46 4912
2569.94 5196
2570.42 5266
2570.89 5191
2571.37 5160
2571.85 5383
2572.33 5283
2572.81 4883
2573.28 4821
2573.76 5069
2574.24 5219
2574.72 5072
2575.20 5052
2575.68 5082
2576.15 5086
2576.63 5188
2577.11 4898
2577.59 4616
2578.07 4967
2578.55 5153
2579.03 5001
2579.50 4874
2579.98 4860
2580.46 5186
2580.94 5103
2581.42 4856
2581.90 4904
2582.38 5225
2582.86 5012
2583.34 5097
2583.82 4969
2584.30 4915
2584.77 4868
2585.25 4957
2585.73 5238
2586.21 5222
2586.69 5419
2587.17 5498
2587.65 5366
2588.13 5476
2588.61 5206
2589.09 5120
2589.57 5476
2590.05 5493
2590.53 5687
2591.01 5341
2591.49 5483
2591.97 5396
2592.45 5242
2592.93 5537
2593.41 5240
2593.89 5473
2594.37 5357
2594.85 5366
2595.33 5108
2595.81 4895
2596.29 5028
2596.77 5229
2597.25 5118
2597.73 5252
2598.21 4879
2598.69 4989
2599.17 5048
2599.65 5132
2600.14 4910
2600.62 4963
2601.10 5331
2601.58 5262
2602.06 5227
2602.54 5108
2603.02 5163
2603.50 5374
2603.98 5266
2604.46 5165
2604.95 5287
2605.43 5622
2605.91 5613
2606.39 5421
2606.87 5467
2607.35 5719
2607.83 5480
2608.31 5469
2608.80 5355
2609.28 5399
2609.76 5249
2610.24 5283
2610.72 5281
2611.20 5310
2611.69 5219
2612.17 5126
2612.65 5289
2613.13 4978
2613.61 4891
2614.10 4696
2614.58 5003
2615.06 5062
2615.54 5162
2616.02 4977
2616.51 5329
2616.99 5394
2617.47 5473
2617.95 5489
2618.44 5685
2618.92 5392
2619.40 5149
2619.88 5408
2620.37 5364
2620.85 5321
2621.33 5472
2621.81 5536
2622.30 5147
2622.78 5025
2623.26 5272
2623.75 5279
2624.23 5381
2624.71 5259
2625.19 5320
2625.68 5312
2626.16 5087
2626.64 5301
2627.13 5467
2627.61 5564
2628.09 5193
2628.58 5488
2629.06 5789
2629.54 5514
2630.03 5413
2630.51 5719
2630.99 5860
2631.48 5458
2631.96 5606
2632.45 5725
2632.93 5759
2633.41 5865
2633.90 5804
2634.38 5995
2634.86 5499
2635.35 5470
2635.83 5403
2636.32 5106
2636.80 5503
2637.28 5388
2637.77 5498
2638.25 5615
2638.74 5746
2639.22 5802
2639.71 5399
2640.19 5341
2640.68 5739
2641.16 5635
2641.64 6020
2642.13 5551
2642.61 5713
2643.10 5333
2643.58 5385
2644.07 5567
2644.55 5581
2645.04 5382
2645.52 5443
2646.01 5416
2646.49 4990
2646.98 5574
2647.46 5489
2647.95 5653
2648.43 5413
2648.92 4913
2649.40 4967
2649.89 4827
2650.37 5004
2650.86 5106
2651.34 5293
2651.83 5273
2652.32 5271
2652.80 5022
2653.29 5076
2653.77 5083
2654.26 5310
2654.74 5292
2655.23 5206
2655.72 5123
2656.20 5115
2656.69 5515
2657.17 5341
2657.66 5359
2658.15 5264
2658.63 5380
2659.12 5258
2659.60 5193
2660.09 5038
2660.58 5345
2661.06 5203
2661.55 4990
2662.04 5115
2662.52 5147
2663.01 5346
2663.49 5715
2663.98 5481
2664.47 5269
2664.95 5370
2665.44 5024
2665.93 4855
2666.42 4819
2666.90 5062
2667.39 4979
2667.88 5061
2668.36 4914
2668.85 4734
2669.34 5030
2669.82 5069
2670.31 5017
2670.80 4993
2671.29 5160
2671.77 5229
2672.26 5698
2672.75 5905
2673.24 6199
2673.72 6260
2674.21 6415
2674.70 6669
2675.19 6742
2675.67 6884
2676.16 7056
2676.65 7140
2677.14 7148
2677.62 7028
2678.11 6741
2678.60 6294
2679.09 6209
2679.58 6111
2680.06 5921
2680.55 5737
2681.04 5739
2681.53 5919
2682.02 5781
2682.51 5495
2682.99 5517
2683.48 5416
2683.97 5761
2684.46 5499
2684.95 5983
2685.44 5798
2685.92 5829
2686.41 5800
2686.90 5853
2687.39 5650
2687.88 5590
2688.37 5677
2688.86 5428
2689.35 5416
2689.83 5342
2690.32 5267
2690.81 5449
2691.30 5351
2691.79 5173
2692.28 5452
2692.77 5480
2693.26 5446
2693.75 5522
2694.24 5837
2694.73 5661
2695.22 5649
2695.71 5541
2696.20 5739
2696.68 5762
2697.17 5408
2697.66 5633
2698.15 5592
2698.64 5560
2699.13 5633
2699.62 5611
2700.11 5698
2700.60 5758
2701.09 5591
2701.58 5712
2702.07 5674
2702.56 5629
2703.05 5682
2703.54 6045
2704.03 6104
2704.52 5970
2705.01 5332
2705.50 5380
2706.00 5344
2706.49 5338
2706.98 5475
2707.47 5552
2707.96 5393
2708.45 5287
2708.94 5034
2709.43 5231
2709.92 4999
2710.41 5196
2710.90 5244
2711.39 5341
2711.88 5333
2712.37 5480
2712.87 5513
2713.36 5327
2713.85 5471
2714.34 5234
2714.83 5169
2715.32 5163
2715.81 5133
2716.30 5248
2716.80 5090
2717.29 4876
2717.78 4960
2718.27 5180
2718.76 5354
2719.25 5166
2719.75 4977
2720.24 5138
2720.73 5369
2721.22 5491
2721.71 5543
2722.20 5181
2722.70 5568
2723.19 5683
2723.68 5374
2724.17 5481
2724.66 5676
2725.16 5453
2725.65 5287
2726.14 5271
2726.63 5442
2727.13 5221
2727.62 5098
2728.11 5132
2728.60 5019
2729.10 4916
2729.59 4945
2730.08 5106
2730.57 5231
2731.07 5216
2731.56 5123
2732.05 5083
2732.54 5384
2733.04 5400
2733.53 5503
2734.02 5411
2734.52 5515
2735.01 5422
2735.50 5519
2736.00 5392
2736.49 5378
2736.98 5517
2737.47 5761
2737.97 5691
2738.46 5335
2738.95 5303
2739.45 5228
2739.94 5245
2740.44 5408
2740.93 4899
2741.42 5164
2741.92 4949
2742.41 4941
2742.90 4971
2743.40 5087
2743.89 4870
2744.39 4957
2744.88 4889
2745.37 4729
2745.87 4693
2746.36 4613
2746.86 4964
2747.35 4994
2747.84 4890
2748.34 5174
2748.83 5233
2749.33 5001
2749.82 5056
2750.32 4958
2750.81 4922
2751.30 5538
2751.80 5287
2752.29 5106
2752.79 5403
2753.28 5340
2753.78 5160
2754.27 5413
2754.77 5281
2755.26 5241
2755.76 5411
2756.25 5274
2756.75 5308
2757.24 5650
2757.74 5551
2758.23 5447
2758.73 5472
2759.22 5254
2759.72 5145
2760.21 5586
2760.71 5671
2761.20 5259
2761.70 5245
2762.20 5474
2762.69 5372
2763.19 5483
2763.68 5279
2764.18 5254
2764.67 5333
2765.17 5372
2765.67 5174
2766.16 5327
2766.66 5436
2767.15 5341
2767.65 5051
2768.14 5123
2768.64 5120
2769.14 5061
2769.63 4930
2770.13 4952
2770.63 5125
2771.12 4989
2771.62 5449
2772.11 5571
2772.61 5725
2773.11 5568
2773.60 5633
2774.10 5773
2774.60 6168
2775.09 6636
2775.59 6679
2776.09 7009
2776.58 6953
2777.08 6534
2777.58 6665
2778.07 6960
2778.57 7007
2779.07 6564
2779.57 6540
2780.06 6304
2780.56 5872
2781.06 5595
2781.55 5486
2782.05 5308
2782.55 5376
2783.05 5365
2783.54 5292
2784.04 5407
2784.54 5398
2785.04 5130
2785.53 5416
2786.03 5316
2786.53 5593
2787.03 5151
2787.52 5083
2788.02 4830
2788.52 4990
2789.02 5031
2789.52 5205
2790.01 4868
2790.51 4903
2791.01 4868
2791.51 5066
2792.01 4897
2792.50 5020
2793.00 5018
2793.50 5041
2794.00 4921
2794.50 5120
2795.00 5173
2795.50 5592
2795.99 5782
2796.49 5736
2796.99 5705
2797.49 5735
2797.99 6145
2798.49 6000
2798.99 5763
2799.48 5373
2799.98 5473
2800.48 5414
2800.98 5468
2801.48 5327
2801.98 5269
2802.48 5315
2802.98 5552
2803.48 5614
2803.98 5525
2804.48 5349
2804.97 5610
2805.47 6071
2805.97 6039
2806.47 6361
2806.97 6294
2807.47 6626
2807.97 6749
2808.47 6816
2808.97 7374
2809.47 7018
2809.97 6599
2810.47 6368
2810.97 6334
2811.47 6421
2811.97 6077
2812.47 6181
2812.97 5672
2813.47 5591
2813.97 5779
2814.47 5775
2814.97 5771
2815.47 5615
2815.97 5373
2816.47 5381
2816.97 5524
2817.47 5864
2817.97 5966
2818.47 5849
2818.97 5834
2819.47 5796
2819.98 5859
2820.48 5381
2820.98 5776
2821.48 5830
2821.98 5579
2822.48 5514
2822.98 5239
2823.48 5239
2823.98 5207
2824.48 5115
2824.98 5104
2825.49 5134
2825.99 5079
2826.49 4979
2826.99 4968
2827.49 5159
2827.99 5078
2828.49 5061
2828.99 5075
2829.50 5055
2830.00 5019
2830.50 5119
2831.00 4979
2831.50 4692
2832.00 4538
2832.51 4574
2833.01 4916
2833.51 4963
2834.01 4728
2834.51 4808
2835.02 5114
2835.52 5409
2836.02 5250
2836.52 5456
2837.02 5364
2837.53 5364
2838.03 5264
2838.53 5628
2839.03 5530
2839.54 5636
2840.04 5374
2840.54 5139
2841.04 4972
2841.55 4922
2842.05 5269
2842.55 5474
2843.05 5388
2843.56 5280
2844.06 5521
2844.56 5423
2845.07 6073
2845.57 5659
2846.07 5763
2846.57 5988
2847.08 5972
2847.58 5898
2848.08 5932
2848.59 6149
2849.09 6400
2849.59 6490
2850.10 6273
2850.60 6348
2851.10 6064
2851.61 5642
2852.11 5310
2852.61 5401
2853.12 5090
2853.62 5188
2854.12 5353
2854.63 5330
2855.13 5293
2855.64 5199
2856.14 5274
2856.64 5391
2857.15 5320
2857.65 5087
2858.16 4868
2858.66 5049
2859.16 4880
2859.67 4762
2860.17 5091
2860.68 5088
2861.18 5264
2861.69 5255
2862.19 5356
2862.69 5110
2863.20 5185
2863.70 5025
2864.21 5106
2864.71 5323
2865.22 5061
2865.72 4945
2866.23 4937
2866.73 4866
2867.24 4845
2867.74 4771
2868.25 4933
2868.75 4976
2869.26 5028
2869.76 5249
2870.27 5080
2870.77 4954
2871.28 4882
2871.78 4885
2872.29 5061
2872.79 5335
2873.30 5426
2873.80 5597
2874.31 5557
2874.81 5348
2875.32 5531
2875.83 5790
2876.33 5416
2876.84 5665
2877.34 5972
2877.85 5603
2878.35 5223
2878.86 5180
2879.37 5423
2879.87 5356
2880.38 4931
2880.88 5218
2881.39 5422
2881.90 5251
2882.40 5298
2882.91 5162
2883.41 5257
2883.92 5432
2884.43 5301
2884.93 5486
2885.44 5460
2885.95 5483
2886.45 5471
2886.96 5389
2887.47 5615
2887.97 5629
2888.48 5713
2888.99 5442
2889.49 5264
2890.00 5497
2890.51 5319
2891.01 5287
2891.52 5106
2892.03 5272
2892.54 5322
2893.04 5462
2893.55 5644
2894.06 5639
2894.56 5593
2895.07 5711
2895.58 5766
2896.09 5758
2896.59 5726
2897.10 5770
2897.61 6042
2898.12 6322
2898.62 6276
2899.13 6296
2899.64 6689
2900.15 6726
2900.65 7153
2901.16 7103
2901.67 7021
2902.18 7534
2902.69 7557
2903.19 7500
2903.70 7621
2904.21 7665
2904.72 7467
2905.23 7251
2905.73 7211
2906.24 6901
2906.75 6700
2907.26 6778
2907.77 6158
2908.28 6225
2908.79 6059
2909.29 5931
2909.80 5932
2910.31 5696
2910.82 5495
2911.33 5601
2911.84 5425
2912.35 5470
2912.85 5545
2913.36 5658
2913.87 5802
2914.38 5888
2914.89 5737
2915.40 5706
2915.91 5908
2916.42 5836
2916.93 5778
2917.44 5809
2917.95 5327
2918.45 5299
2918.96 5436
2919.47 5484
2919.98 5431
2920.49 5371
2921.00 5476
2921.51 5580
2922.02 5882
2922.53 6067
2923.04 5764
2923.55 5761
2924.06 5513
2924.57 5624
2925.08 5843
2925.59 5855
2926.10 5974
2926.61 5945
2927.12 5800
2927.63 5903
2928.14 5636
2928.65 5363
2929.16 5617
2929.67 5422
2930.18 5054
2930.69 5138
2931.20 5161
2931.71 5202
2932.22 5028
2932.73 5121
2933.25 5276
2933.76 5484
2934.27 5267
2934.78 4946
2935.29 5357
2935.80 5622
2936.31 5383
2936.82 5362
2937.33 5627
2937.84 5797
2938.35 5572
2938.87 5600
2939.38 5676
2939.89 5870
2940.40 5854
2940.91 5634
2941.42 5812
2941.93 5409
2942.44 5795
2942.96 5812
2943.47 5833
2943.98 5984
2944.49 6245
2945.00 6279
2945.51 6539
2946.03 6573
2946.54 6611
2947.05 6747
2947.56 6463
2948.07 6580
2948.59 6658
2949.10 6165
2949.61 6037
2950.12 6035
2950.63 5893
2951.15 5633
2951.66 5332
2952.17 5459
2952.68 5295
2953.19 5161
2953.71 5084
2954.22 5079
2954.73 4860
2955.24 4989
2955.76 5105
2956.27 4866
2956.78 4963
2957.30 5145
2957.81 4921
2958.32 5075
2958.83 5165
2959.35 5033
2959.86 5064
2960.37 5209
2960.89 5193
2961.40 5117
2961.91 5358
2962.43 5245
2962.94 5114
2963.45 5181
2963.96 5440
2964.48 5370
2964.99 5257
2965.51 5188
2966.02 4935
2966.53 4905
2967.05 4696
2967.56 4961
2968.07 4882
2968.59 5007
2969.10 4906
2969.61 4524
2970.13 4680
2970.64 4960
2971.16 4772
2971.67 5052
2972.18 4869
2972.70 4865
2973.21 5135
2973.73 5062
2974.24 5163
2974.75 4792
2975.27 5114
2975.78 5155
2976.30 5299
2976.81 5213
2977.33 4975
2977.84 5179
2978.36 5206
2978.87 5345
2979.38 5188
2979.90 5262
2980.41 5143
2980.93 5064
2981.44 4993
2981.96 5031
2982.47 5284
2982.99 5249
2983.50 5395
2984.02 5452
2984.53 5619
2985.05 5592
2985.56 5505
2986.08 5583
2986.59 5843
2987.11 5596
2987.63 5868
2988.14 5931
2988.66 5487
2989.17 5721
2989.69 5579
2990.20 5664
2990.72 5922
2991.23 5579
2991.75 5314
2992.27 5702
2992.78 5685
2993.30 5896
2993.81 6011
2994.33 5854
2994.84 5910
2995.36 6163
2995.88 6531
2996.39 6480
2996.91 6442
2997.43 6795
2997.94 7156
2998.46 7029
2998.97 6819
2999.49 7014
3000.01 6828
3000.52 6548
3001.04 6529
3001.56 6574
3002.07 6761
3002.59 7133
3003.11 6923
3003.62 6694
3004.14 7477
3004.66 7504
3005.17 7089
3005.69 7538
3006.21 7558
3006.72 7394
3007.24 7133
3007.76 6726
3008.28 6351
3008.79 6328
3009.31 6294
3009.83 5875
3010.34 5587
3010.86 5541
3011.38 5629
3011.90 5735
3012.41 5304
3012.93 5617
3013.45 5524
3013.97 5668
3014.48 6008
3015.00 5919
3015.52 6086
3016.04 5862
3016.56 5976
3017.07 6152
3017.59 6241
3018.11 6309
3018.63 6284
3019.15 6237
3019.66 6582
3020.18 6336
3020.70 6536
3021.22 6642
3021.74 6300
3022.26 6053
3022.77 6061
3023.29 6260
3023.81 5898
3024.33 5701
3024.85 5720
3025.37 5574
3025.88 5722
3026.40 5647
3026.92 5777
3027.44 5753
3027.96 5883
3028.48 5698
3029.00 5817
3029.52 5721
3030.04 5587
3030.55 5666
3031.07 5809
3031.59 5953
3032.11 6027
3032.63 5953
3033.15 6368
3033.67 6383
3034.19 6173
3034.71 6105
3035.23 6218
3035.75 6220
3036.27 6333
3036.79 6305
3037.31 6183
3037.83 6218
3038.35 5997
3038.87 5969
3039.39 5889
3039.91 5748
3040.42 5555
3040.94 5500
3041.46 5510
3041.98 5787
3042.50 5682
3043.03 5515
3043.55 5418
3044.07 5463
3044.59 5403
3045.11 4940
3045.63 4865
3046.15 5229
3046.67 5418
3047.19 5316
3047.71 5331
3048.23 5073
3048.75 5388
3049.27 5207
3049.79 5306
3050.31 5290
3050.83 5041
3051.35 5368
3051.87 5280
3052.39 5381
3052.92 5282
3053.44 5410
3053.96 5325
3054.48 5158
3055.00 5332
3055.52 5138
3056.04 5298
3056.56 5428
3057.09 5413
3057.61 5461
3058.13 5340
3058.65 5181
3059.17 5125
3059.69 4932
3060.21 5151
3060.74 5337
3061.26 4967
3061.78 5217
3062.30 5453
3062.82 5268
3063.34 5184
3063.87 5391
3064.39 5715
3064.91 5609
3065.43 5252
3065.95 5238
3066.48 5356
3067.00 5680
3067.52 5755
3068.04 5813
3068.57 5529
3069.09 5624
3069.61 5539
3070.13 5276
3070.66 5244
3071.18 5647
3071.70 5764
3072.22 5400
3072.75 5239
3073.27 5238
3073.79 5576
3074.31 5666
3074.84 5604
3075.36 5695
3075.88 5854
3076.41 6040
3076.93 6132
3077.45 6349
3077.97 6045
3078.50 6298
3079.02 6629
3079.54 6721
3080.07 7010
3080.59 6951
3081.11 6976
3081.64 7075
3082.16 7012
3082.68 6647
3083.21 6703
3083.73 6700
3084.26 6666
3084.78 6338
3085.30 6303
3085.83 6647
3086.35 6314
3086.87 6029
3087.40 6080
3087.92 6411
3088.45 6253
3088.97 6035
3089.49 6230
3090.02 5984
3090.54 5887
3091.07 5508
3091.59 5937
3092.11 5375
3092.64 5371
3093.16 5743
3093.69 5703
3094.21 5495
3094.74 5587
3095.26 5309
3095.79 5792
3096.31 6006
3096.84 5652
3097.36 5720
3097.89 5638
3098.41 5922
3098.93 6125
3099.46 5842
3099.98 6572
3100.51 6634
3101.03 7335
3101.56 7483
3102.09 7996
3102.61 8684
3103.14 9202
3103.66 9098
3104.19 9367
3104.71 9533
3105.24 9635
3105.76 9396
3106.29 8686
3106.81 7994
3107.34 7570
3107.86 6752
3108.39 6465
3108.92 6249
3109.44 5963
3109.97 5872
3110.49 6062
3111.02 5986
3111.55 6017
3112.07 5774
3112.60 5764
3113.12 6081
3113.65 6229
3114.18 5941
3114.70 5709
3115.23 5566
3115.75 5329
3116.28 5307
3116.81 5556
3117.33 5410
3117.86 5422
3118.39 5541
3118.91 5640
3119.44 5536
3119.97 5167
3120.49 5254
3121.02 5380
3121.55 5672
3122.07 5463
3122.60 5532
3123.13 5593
3123.65 5822
3124.18 5473
3124.71 5487
3125.24 5399
3125.76 5587
3126.29 5596
3126.82 5689
3127.34 5537
3127.87 5511
3128.40 5598
3128.93 5707
3129.45 5467
3129.98 5288
3130.51 5466
3131.04 5503
3131.56 5460
3132.09 5500
3132.62 5124
3133.15 5472
3133.68 5478
3134.20 5402
3134.73 5260
3135.26 5278
3135.79 5322
3136.32 5512
3136.84 5719
3137.37 5492
3137.90 5556
3138.43 5593
3138.96 5684
3139.48 5711
3140.01 5764
3140.54 5362
3141.07 5426
3141.60 5435
3142.13 5107
3142.66 5409
3143.18 5725
3143.71 5538
3144.24 5479
3144.77 5721
3145.30 5588
3145.83 6130
3146.36 6570
3146.89 6513
3147.41 6930
3147.94 6758
3148.47 6595
3149.00 6845
3149.53 6833
3150.06 6739
3150.59 6483
3151.12 6542
3151.65 6196
3152.18 5961
3152.71 6085
3153.24 6233
3153.77 5929
3154.30 5559
3154.82 5894
3155.35 5638
3155.88 5406
3156.41 5703
3156.94 5822
3157.47 5718
3158.00 6012
3158.53 5865
3159.06 5909
3159.59 5994
3160.12 6070
3160.65 5791
3161.18 5920
3161.71 5983
3162.24 6229
3162.77 6318
3163.30 5911
3163.83 5900
3164.37 5716
3164.90 5522
3165.43 5683
3165.96 5470
3166.49 5533
3167.02 5524
3167.55 5448
3168.08 5449
3168.61 5717
3169.14 5489
3169.67 5385
3170.20 5166
3170.73 5091
3171.26 5478
3171.80 5261
3172.33 5410
3172.86 5747
3173.39 5600
3173.92 5684
3174.45 5759
3174.98 5828
3175.51 5876
3176.05 5860
3176.58 5801
3177.11 5864
3177.64 5792
3178.17 5606
3178.70 5890
3179.23 5999
3179.77 5771
3180.30 5455
3180.83 5574
3181.36 5719
3181.89 5499
3182.43 5522
3182.96 5214
3183.49 5269
3184.02 5233
3184.55 5038
3185.09 5405
3185.62 5311
3186.15 5256
3186.68 5280
3187.21 5312
3187.75 5340
3188.28 5339
3188.81 5140
3189.34 5072
3189.88 5126
3190.41 5002
3190.94 5090
3191.47 5128
3192.01 5230
3192.54 4900
3193.07 4891
3193.61 5385
3194.14 5308
3194.67 5129
3195.20 5098
3195.74 5110
3196.27 5317
3196.80 5372
3197.34 5112
3197.87 5343
3198.40 5610
3198.94 5785
3199.47 5721
3200.00 5842
3200.54 6134
3201.07 5769
3201.60 6298
3202.14 6563
3202.67 6275
3203.21 6361
3203.74 5969
3204.27 5962
3204.81 6258
3205.34 6105
3205.87 6184
3206.41 5624
3206.94 5666
3207.48 5791
3208.01 5894
3208.54 5717
3209.08 5745
3209.61 5982
3210.15 6092
3210.68 6161
3211.22 6118
3211.75 6064
3212.28 6513
3212.82 6417
3213.35 6274
3213.89 6304
3214.42 6162
3214.96 6352
3215.49 6235
3216.03 6071
3216.56 6367
3217.10 6418
3217.63 6800
3218.17 6652
3218.70 6936
3219.24 6709
3219.77 6545
3220.31 6841
3220.84 6869
3221.38 6674
3221.91 6751
3222.45 6942
3222.98 6810
3223.52 6852
3224.05 6833
3224.59 6826
3225.12 6709
3225.66 6865
3226.19 6954
3226.73 6451
3227.27 6345
3227.80 6131
3228.34 5861
3228.87 5615
3229.41 5640
3229.94 5415
3230.48 5493
3231.02 5525
3231.55 5397
3232.09 5147
3232.62 5307
3233.16 5689
3233.70 5556
3234.23 5519
3234.77 5646
3235.31 5684
3235.84 5359
3236.38 5909
3236.91 5826
3237.45 5774
3237.99 5842
3238.52 6416
3239.06 6238
3239.60 6398
3240.13 6383
3240.67 6503
3241.21 6199
3241.75 6155
3242.28 5970
3242.82 5999
3243.36 5664
3243.89 5474
3244.43 5722
3244.97 5356
3245.50 4999
3246.04 4979
3246.58 5350
3247.12 5260
3247.65 5396
3248.19 5618
3248.73 5556
3249.27 5462
3249.80 5443
3250.34 5504
3250.88 5439
3251.42 5564
3251.95 5417
3252.49 5633
3253.03 5825
3253.57 5929
3254.11 6083
3254.64 5916
3255.18 6023
3255.72 5917
3256.26 5939
3256.80 5850
3257.33 5674
3257.87 5942
3258.41 6366
3258.95 6469
3259.49 6213
3260.02 6534
3260.56 7171
3261.10 7420
3261.64 7469
3262.18 7507
3262.72 7875
3263.26 7502
3263.79 7701
3264.33 7851
3264.87 8076
3265.41 8402
3265.95 8454
3266.49 8347
3267.03 8633
3267.57 8706
3268.11 8340
3268.64 8368
3269.18 8009
3269.72 7482
3270.26 7024
3270.80 6808
3271.34 6832
3271.88 6558
3272.42 5980
3272.96 5648
3273.50 6023
3274.04 5793
3274.58 5759
3275.12 5669
3275.66 5770
3276.20 5975
3276.74 6073
3277.28 6119
3277.82 6371
3278.36 6145
3278.90 5861
3279.44 6327
3279.98 6351
3280.52 6631
3281.06 6631
3281.60 6358
3282.14 6309
3282.68 6442
3283.22 6627
3283.76 6773
3284.30 6680
3284.84 6784
3285.38 6909
3285.92 7139
3286.46 7364
3287.00 7295
3287.54 7402
3288.08 7233
3288.62 7154
3289.16 7086
3289.70 6586
3290.24 6569
3290.79 6537
3291.33 6607
3291.87 7107
3292.41 7080
3292.95 7258
3293.49 7496
3294.03 7506
3294.57 7980
3295.11 8205
3295.66 8811
3296.20 8916
3296.74 8874
3297.28 8916
3297.82 8480
3298.36 8016
3298.90 8091
3299.45 7739
3299.99 7354
3300.53 7101
3301.07 6590
3301.61 6832
3302.16 6517
3302.70 6644
3303.24 6474
3303.78 6754
3304.32 6569
3304.87 6457
3305.41 6647
3305.95 6359
3306.49 6354
3307.03 6436
3307.58 6305
3308.12 6295
3308.66 6369
3309.20 6013
3309.75 5981
3310.29 6033
3310.83 6018
3311.37 6049
3311.92 5993
3312.46 6082
3313.00 6174
3313.54 6026
3314.09 5910
3314.63 6531
3315.17 6509
3315.72 6400
3316.26 6671
3316.80 6418
3317.35 6585
3317.89 6515
3318.43 6328
3318.97 6300
3319.52 6384
3320.06 6471
3320.60 6565
3321.15 6233
3321.69 6231
3322.23 6413
3322.78 6241
3323.32 6332
3323.87 6164
3324.41 6117
3324.95 6189
3325.50 6237
3326.04 6185
3326.58 5961
3327.13 5817
3327.67 6063
3328.22 5852
3328.76 5701
3329.30 5437
3329.85 5624
3330.39 5589
3330.94 5781
3331.48 6162
3332.03 6380
3332.57 6030
3333.11 6427
3333.66 6600
3334.20 6568
3334.75 6545
3335.29 6636
3335.84 7113
3336.38 6831
3336.93 6937
3337.47 6893
3338.02 6845
3338.56 6935
3339.11 6765
3339.65 6614
3340.20 6569
3340.74 6388
3341.29 6198
3341.83 6153
3342.38 6149
3342.92 6134
3343.47 5467
3344.01 5710
3344.56 5882
3345.10 5711
3345.65 5714
3346.19 5697
3346.74 5753
3347.28 5789
3347.83 5542
3348.38 5659
3348.92 5648
3349.47 5494
3350.01 5721
3350.56 5453
3351.10 5530
3351.65 5268
3352.20 5567
3352.74 5834
3353.29 5876
3353.83 5704
3354.38 5604
3354.93 5471
3355.47 5374
3356.02 5186
3356.56 5430
3357.11 5258
3357.66 5167
3358.20 4994
3358.75 5121
3359.30 5053
3359.84 5032
3360.39 4878
3360.94 4959
3361.48 4970
3362.03 5063
3362.58 5030
3363.12 5061
3363.67 5068
3364.22 5151
3364.76 5100
3365.31 4954
3365.86 4981
3366.41 4930
3366.95 4919
3367.50 4963
3368.05 4890
3368.59 4914
3369.14 5266
3369.69 5263
3370.24 5319
3370.78 5288
3371.33 5107
3371.88 5108
3372.43 5255
3372.97 5288
3373.52 5257
3374.07 5360
3374.62 5243
3375.17 5131
3375.71 5096
3376.26 5047
3376.81 4813
3377.36 4702
3377.91 4797
3378.45 4618
3379.00 4688
3379.55 4713
3380.10 4755
3380.65 4580
3381.19 4514
3381.74 4937
3382.29 4687
3382.84 4727
3383.39 4697
3383.94 4654
3384.49 4654
3385.03 4377
3385.58 4666
3386.13 4584
3386.68 4787
3387.23 4707
3387.78 4744
3388.33 4871
3388.88 5028
3389.42 4933
3389.97 5138
3390.52 4823
3391.07 4835
3391.62 4823
3392.17 4871
3392.72 4725
3393.27 4948
3393.82 4870
3394.37 4742
3394.92 4550
3395.47 4521
3396.02 4452
3396.57 4379
3397.11 4691
3397.66 4524
3398.21 4538
3398.76 4687
3399.31 4684
3399.86 4474
3400.41 4673
3400.96 4566
3401.51 4658
3402.06 4780
3402.61 4664
3403.16 4709
3403.71 4852
3404.26 4975
3404.81 4839
3405.36 4745
3405.91 4630
3406.46 4709
3407.02 4838
3407.57 4932
3408.12 4726
3408.67 4691
3409.22 4476
3409.77 4566
3410.32 4565
3410.87 4742
3411.42 4575
3411.97 4694
3412.52 4738
3413.07 4773
3413.62 4703
3414.17 4762
3414.73 4736
3415.28 4889
3415.83 5007
3416.38 4990
3416.93 4778
3417.48 4886
3418.03 4854
3418.58 5023
3419.14 5106
3419.69 5115
3420.24 4801
3420.79 4760
3421.34 4833
3421.89 5157
3422.44 5048
3423.00 5315
3423.55 5450
3424.10 5430
3424.65 5454
3425.20 5575
3425.76 5142
3426.31 5257
3426.86 5523
3427.41 5258
3427.96 4748
3428.52 5112
3429.07 4857
3429.62 4982
3430.17 4988
3430.72 4751
3431.28 4866
3431.83 4846
3432.38 4896
3432.93 4948
3433.49 5120
3434.04 5249
3434.59 5295
3435.14 5101
3435.70 5091
3436.25 5065
3436.80 4854
3437.36 4802
3437.91 4647
3438.46 4701
3439.01 4951
3439.57 5062
3440.12 4923
3440.67 5042
3441.23 4973
3441.78 5019
3442.33 4999
3442.89 4933
3443.44 4623
3443.99 4996
3444.55 4951
3445.10 4981
3445.65 5061
3446.21 5161
3446.76 4937
3447.31 4804
3447.87 4628
3448.42 4793
3448.98 4726
3449.53 4690
3450.08 4682
3450.64 4656
3451.19 4553
3451.75 4594
3452.30 4474
3452.85 4373
3453.41 4523
3453.96 4478
3454.52 4660
3455.07 4553
3455.62 4728
3456.18 4840
3456.73 4965
3457.29 4571
3457.84 4930
3458.40 4538
3458.95 4721
3459.51 4950
3460.06 4938
3460.62 5026
3461.17 4801
3461.72 4785
3462.28 5150
3462.83 5146
3463.39 5182
3463.94 5082
3464.50 4925
3465.05 5151
3465.61 5134
3466.17 5029
3466.72 4884
3467.28 5098
3467.83 5245
3468.39 5335
3468.94 5464
3469.50 5352
3470.05 5201
3470.61 5377
3471.16 5257
3471.72 5365
3472.27 5468
3472.83 5358
3473.39 5557
3473.94 5407
3474.50 5426
3475.05 5311
3475.61 5340
3476.17 5204
3476.72 5436
3477.28 5482
3477.83 5595
3478.39 5360
3478.95 5584
3479.50 5794
3480.06 5759
3480.61 5833
3481.17 6198
3481.73 5910
3482.28 5722
3482.84 5808
3483.40 5666
3483.95 5566
3484.51 5501
3485.07 5566
3485.62 5526
3486.18 5358
3486.74 5624
3487.29 5806
3487.85 6003
3488.41 6060
3488.97 5891
3489.52 6639
3490.08 6842
3490.64 6834
3491.19 7379
3491.75 7835
3492.31 7933
3492.87 7639
3493.42 8082
3493.98 8073
3494.54 7742
3495.09 8108
3495.65 7944
3496.21 7814
3496.77 7869
3497.33 7430
3497.88 7712
3498.44 7892
3499.00 8361
3499.56 8500
3500.11 8799
3500.67 9085
3501.23 9679
3501.79 10404
3502.35 10651
3502.90 11374
3503.46 12365
3504.02 13266
3504.58 13838
3505.14 14718
3505.70 15627
3506.25 16019
3506.81 15885
3507.37 15231
3507.93 14391
3508.49 12888
3509.05 12089
3509.61 10947
3510.16 9567
3510.72 8657
3511.28 7811
3511.84 7284
3512.40 6837
3512.96 6454
3513.52 6158
3514.08 5782
3514.63 5424
3515.19 5362
3515.75 5474
3516.31 5625
3516.87 5556
3517.43 5374
3517.99 5304
3518.55 5673
3519.11 5517
3519.67 5538
3520.23 5528
3520.79 5486
3521.35 5538
3521.91 5638
3522.47 5433
3523.03 5499
3523.59 5390
3524.15 5489
3524.71 5594
3525.26 5441
3525.82 5312
3526.38 5215
3526.94 5478
3527.50 5192
3528.07 5225
3528.63 5116
3529.19 5290
3529.75 5279
3530.31 5182
3530.87 5177
3531.43 5339
3531.99 5572
3532.55 5857
3533.11 5780
3533.67 5780
3534.23 6183
3534.79 6257
3535.35 6294
3535.91 6313
3536.47 6466
3537.03 6510
3537.59 6292
3538.15 6401
3538.72 6300
3539.28 6292
3539.84 6492
3540.40 6360
3540.96 6370
3541.52 6303
3542.08 6189
3542.64 6255
3543.20 6446
3543.77 6210
3544.33 6181
3544.89 6339
3545.45 5922
3546.01 5588
3546.57 5788
3547.14 6005
3547.70 5682
3548.26 5553
3548.82 5317
3549.38 5124
3549.94 4935
3550.51 4816
3551.07 4794
3551.63 4902
3552.19 5138
3552.75 4994
3553.32 5071
3553.88 4894
3554.44 5075
3555.00 5055
3555.56 4888
3556.13 4943
3556.69 5069
3557.25 5008
3557.81 4840
3558.38 4796
3558.94 5188
3559.50 5392
3560.06 5362
3560.63 5355
3561.19 5405
3561.75 5311
3562.32 5144
3562.88 5261
3563.44 5206
3564.00 5171
3564.57 5142
3565.13 5088
3565.69 4962
3566.26 5064
3566.82 5153
3567.38 4962
3567.95 4852
3568.51 4927
3569.07 5126
3569.64 5074
3570.20 5095
3570.76 5136
3571.33 4822
3571.89 4887
3572.45 5489
3573.02 5461
3573.58 5328
3574.15 5445
3574.71 5500
3575.27 5692
3575.84 5870
3576.40 5954
3576.96 6026
3577.53 6024
3578.09 6067
3578.66 6156
3579.22 6293
3579.79 6003
3580.35 5982
3580.91 5690
3581.48 5657
3582.04 5727
3582.61 5482
3583.17 5255
3583.74 5019
3584.30 5217
3584.87 5215
3585.43 5175
3585.99 5004
3586.56 5094
3587.12 5036
3587.69 5028
3588.25 5011
3588.82 4711
3589.38 4974
3589.95 4963
3590.51 4967
3591.08 4809
3591.64 4765
3592.21 4902
3592.77 4567
3593.34 4837
3593.91 4791
3594.47 4908
3595.04 4911
3595.60 4709
3596.17 4886
3596.73 4978
3597.30 5042
3597.86 4894
3598.43 5133
3599.00 5134
3599.56 4736
3600.13 4874
3600.69 4823
3601.26 4963
3601.82 4892
3602.39 4875
3602.96 5032
3603.52 4755
3604.09 4926
3604.65 4944
3605.22 4671
3605.79 4786
3606.35 4874
3606.92 4552
3607.49 4598
3608.05 4718
3608.62 4687
3609.19 4579
3609.75 4503
3610.32 4528
3610.89 4307
3611.45 4477
3612.02 4726
3612.59 4522
3613.15 4591
3613.72 4628
3614.29 4981
3614.85 4926
3615.42 5189
3615.99 5689
3616.55 5624
3617.12 6027
3617.69 6457
3618.26 6535
3618.82 6532
3619.39 7058
3619.96 6998
3620.53 6613
3621.09 6278
3621.66 6190
3622.23 5969
3622.80 5612
3623.36 5143
3623.93 4954
3624.50 4589
3625.07 4395
3625.63 4568
3626.20 4488
3626.77 4246
3627.34 4553
3627.91 4470
3628.47 4517
3629.04 4603
3629.61 4503
3630.18 4485
3630.75 4596
3631.31 4896
3631.88 4542
3632.45 4610
3633.02 4743
3633.59 4764
3634.16 4456
3634.73 4599
3635.29 4732
3635.86 4636
3636.43 4585
3637.00 4840
3637.57 4616
3638.14 4823
3638.71 4859
3639.28 5269
3639.84 5623
3640.41 5403
3640.98 5701
3641.55 6022
3642.12 5910
3642.69 6018
3643.26 6069
3643.83 5937
3644.40 5974
3644.97 5860
3645.54 5697
3646.11 5406
3646.67 4992
3647.24 5236
3647.81 5145
3648.38 4944
3648.95 4990
3649.52 5004
3650.09 5125
3650.66 4985
3651.23 5215
3651.80 5323
3652.37 5201
3652.94 5132
3653.51 4969
3654.08 5073
3654.65 5113
3655.22 5246
3655.79 5416
3656.36 5666
3656.93 5689
3657.50 5802
3658.07 5889
3658.64 6041
3659.21 6069
3659.78 6114
3660.35 6870
3660.93 6910
3661.50 6248
3662.07 6435
3662.64 6403
3663.21 5907
3663.78 5499
3664.35 5355
3664.92 5201
3665.49 5011
3666.06 4913
3666.63 4804
3667.20 4553
3667.78 4574
3668.35 4422
3668.92 4651
3669.49 4881
3670.06 4704
3670.63 4723
3671.20 4883
3671.77 5094
3672.35 5181
3672.92 5102
3673.49 5001
3674.06 5327
3674.63 5374
3675.20 5389
3675.78 5337
3676.35 5201
3676.92 5676
3677.49 5591
3678.06 5647
3678.64 5667
3679.21 5355
3679.78 5085
3680.35 4947
3680.92 4879
3681.50 4867
3682.07 5043
3682.64 4831
3683.21 4701
3683.79 4639
3684.36 4954
3684.93 4907
3685.50 4701
3686.07 4916
3686.65 4860
3687.22 4778
3687.79 4925
3688.37 5066
3688.94 5304
3689.51 5499
3690.08 5512
3690.66 5741
3691.23 5596
3691.80 5447
3692.38 5585
3692.95 5526
3693.52 5270
3694.10 5496
3694.67 5552
3695.24 5320
3695.81 5145
3696.39 5082
3696.96 5208
3697.54 5174
3698.11 5273
3698.68 5218
3699.26 5304
3699.83 5490
3700.40 5108
3700.98 4992
3701.55 5151
3702.12 4967
3702.70 4820
3703.27 5102
3703.85 4826
3704.42 4801
3704.99 4671
3705.57 4926
3706.14 4799
3706.72 4799
3707.29 4691
3707.86 4705
3708.44 4708
3709.01 4763
3709.59 4805
3710.16 4962
3710.74 4908
3711.31 4902
3711.89 4697
3712.46 4708
3713.03 4982
3713.61 4857
3714.18 4722
3714.76 4956
3715.33 5091
3715.91 4801
3716.48 5109
3717.06 5303
3717.63 5356
3718.21 5443
3718.78 5324
3719.36 5458
3719.93 5513
3720.51 5445
3721.08 5646
3721.66 5602
3722.23 5563
3722.81 5542
3723.39 5150
3723.96 5012
3724.54 4642
3725.11 4689
3725.69 4509
3726.26 4386
3726.84 4492
3727.41 4836
3727.99 4642
3728.57 4623
3729.14 4894
3729.72 4713
3730.29 4934
3730.87 5014
3731.45 5134
3732.02 5248
3732.60 5333
3733.17 5603
3733.75 5478
3734.33 5062
3734.90 5192
3735.48 5143
3736.06 5316
3736.63 5089
3737.21 4851
3737.79 4744
3738.36 4844
3738.94 4700
3739.52 4605
3740.09 4687
3740.67 4657
3741.25 4605
3741.82 4644
3742.40 4832
3742.98 4689
3743.55 4632
3744.13 4460
3744.71 4535
3745.28 4560
3745.86 4703
3746.44 4581
3747.02 4835
3747.59 4831
3748.17 4717
3748.75 4713
3749.33 4581
3749.90 4709
3750.48 4471
3751.06 4558
3751.64 4687
3752.21 4665
3752.79 4478
3753.37 4389
3753.95 4566
3754.52 4562
3755.10 4560
3755.68 4320
3756.26 4364
3756.84 4417
3757.41 4554
3757.99 4728
3758.57 4679
3759.15 4779
3759.73 4874
3760.31 4841
3760.88 4672
3761.46 4797
3762.04 4911
3762.62 4942
3763.20 4995
3763.78 4841
3764.35 4993
3764.93 4770
3765.51 4735
3766.09 4433
3766.67 4534
3767.25 4513
3767.83 4442
3768.41 4283
3768.99 4451
3769.56 4414
3770.14 4460
3770.72 4573
3771.30 4498
3771.88 4622
3772.46 4313
3773.04 4246
3773.62 4279
3774.20 4067
3774.78 4378
3775.36 4086
3775.94 4186
3776.52 4454
3777.10 4390
3777.67 4270
3778.25 4156
3778.83 4248
3779.41 4368
3779.99 4266
3780.57 4192
3781.15 4040
3781.73 4091
3782.31 4259
3782.89 4346
3783.47 4161
3784.05 4116
3784.63 4328
3785.21 4217
3785.79 4289
3786.37 4341
3786.95 4347
3787.54 4398
3788.12 4454
3788.70 4395
3789.28 4504
3789.86 4430
3790.44 4257
3791.02 4133
3791.60 4244
3792.18 4335
3792.76 4473
3793.34 4621
3793.92 4363
3794.50 4290
3795.08 4275
3795.66 4550
3796.25 4416
3796.83 4647
3797.41 4670
3797.99 4353
3798.57 4395
3799.15 4515
3799.73 4564
3800.31 4715
3800.90 4534
3801.48 4366
3802.06 4671
3802.64 4652
3803.22 4888
3803.80 4723
3804.39 4936
3804.97 5174
3805.55 5163
3806.13 5258
3806.71 5097
3807.29 5341
3807.88 5696
3808.46 5841
3809.04 5650
3809.62 5978
3810.20 6206
3810.79 6118
3811.37 5875
3811.95 5869
3812.53 5950
3813.12 5843
3813.70 5739
3814.28 5587
3814.86 5559
3815.45 5127
3816.03 5370
3816.61 5427
3817.19 5385
3817.78 5170
3818.36 5036
3818.94 4780
3819.52 4374
3820.11 4485
3820.69 4648
3821.27 4349
3821.86 4189
3822.44 4405
3823.02 4672
3823.61 4152
3824.19 4257
3824.77 4033
3825.36 4219
3825.94 4361
3826.52 4215
3827.11 4253
3827.69 4091
3828.27 4096
3828.86 3995
3829.44 3928
3830.02 4042
3830.61 4352
3831.19 4217
3831.77 3987
3832.36 4048
3832.94 4099
3833.53 4093
3834.11 4126
3834.69 4354
3835.28 4479
3835.86 4289
3836.45 4296
3837.03 4377
3837.61 4439
3838.20 4245
3838.78 4161
3839.37 4195
3839.95 4307
3840.54 4325
3841.12 4374
3841.70 4302
3842.29 4006
3842.87 4252
3843.46 4284
3844.04 4124
3844.63 4129
3845.21 4333
3845.80 4298
3846.38 4340
3846.97 4315
3847.55 4335
3848.14 4363
3848.72 4364
3849.31 4195
3849.89 4401
3850.48 4437
3851.06 4439
3851.65 4244
3852.23 4285
3852.82 4258
3853.40 4262
3853.99 4539
3854.58 4594
3855.16 4596
3855.75 4333
3856.33 4328
3856.92 4415
3857.50 4202
3858.09 4402
3858.68 4479
3859.26 4480
3859.85 4688
3860.43 4913
3861.02 5207
3861.60 5246
3862.19 4805
3862.78 5187
3863.36 5286
3863.95 5324
3864.54 5154
3865.12 5181
3865.71 5187
3866.29 5045
3866.88 5008
3867.47 5156
3868.05 4951
3868.64 4989
3869.23 4836
3869.81 4952
3870.40 5020
3870.99 4819
3871.57 5071
3872.16 4950
3872.75 5091
3873.33 5228
3873.92 4982
3874.51 5596
3875.10 5906
3875.68 5575
3876.27 5654
3876.86 5909
3877.44 5858
3878.03 5774
3878.62 5638
3879.21 5439
3879.79 5136
3880.38 5037
3880.97 4799
3881.56 4749
3882.14 4523
3882.73 4389
3883.32 4417
3883.91 4344
3884.49 4496
3885.08 4298
3885.67 4366
3886.26 4289
3886.85 4356
3887.43 4547
3888.02 4749
3888.61 4922
3889.20 4829
3889.79 4696
3890.38 4866
3890.96 4933
3891.55 4868
3892.14 4866
3892.73 4723
3893.32 4851
3893.91 4599
3894.49 4900
3895.08 4734
3895.67 4768
3896.26 5038
3896.85 4658
3897.44 4615
3898.03 4815
3898.61 4500
3899.20 4768
3899.79 4811
3900.38 4659
3900.97 4569
3901.56 4667
3902.15 4518
3902.74 4580
3903.33 4570
3903.92 4385
3904.51 4265
3905.09 4239
3905.68 4351
3906.27 4333
3906.86 4081
3907.45 4099
3908.04 3954
3908.63 4239
3909.22 4260
3909.81 3969
3910.40 3877
3910.99 3743
3911.58 3971
3912.17 4065
3912.76 3800
3913.35 3948
3913.94 4191
3914.53 3905
3915.12 3920
3915.71 3806
3916.30 3923
3916.89 3812
3917.48 3915
3918.07 4044
3918.66 3818
3919.25 4057
3919.84 3946
3920.43 3946
3921.02 4150
3921.61 4198
3922.20 4050
3922.80 4350
3923.39 4174
3923.98 3981
3924.57 4189
3925.16 4119
3925.75 3944
3926.34 3769
3926.93 3811
3927.52 3852
3928.11 3807
3928.70 4006
3929.30 3905
3929.89 3809
3930.48 3865
3931.07 3835
3931.66 3867
3932.25 3751
3932.84 3763
3933.44 3875
3934.03 3775
3934.62 3793
3935.21 3727
3935.80 3765
3936.39 3982
3936.98 3855
3937.58 4097
3938.17 4119
3938.76 4200
3939.35 4365
3939.94 4423
3940.54 4575
3941.13 4289
3941.72 4492
3942.31 4602
3942.90 4554
3943.50 4401
3944.09 4503
3944.68 4340
3945.27 4545
3945.87 4299
3946.46 4042
3947.05 4255
3947.64 4354
3948.24 4119
3948.83 3899
3949.42 4143
3950.01 4199
3950.61 4189
3951.20 4144
3951.79 4240
3952.39 4240
3952.98 4141
3953.57 4257
3954.16 4086
3954.76 4092
3955.35 3970
3955.94 4067
3956.54 4308
3957.13 4293
3957.72 4485
3958.32 4379
3958.91 4403
3959.50 4519
3960.10 4732
3960.69 4401
3961.28 4140
3961.88 4352
3962.47 4323
3963.07 3994
3963.66 4103
3964.25 4153
3964.85 4058
3965.44 4081
3966.03 4278
3966.63 4307
3967.22 4168
3967.82 4278
3968.41 4340
3969.00 4173
3969.60 4092
3970.19 4156
3970.79 4157
3971.38 3985
3971.98 3832
3972.57 3980
3973.17 3822
3973.76 3856
3974.35 3815
3974.95 3915
3975.54 3968
3976.14 3855
3976.73 4029
3977.33 4012
3977.92 3883
3978.52 4020
3979.11 3896
3979.71 4066
3980.30 4176
3980.90 4234
3981.49 4306
3982.09 4176
3982.68 3978
3983.28 4097
3983.87 4164
3984.47 4240
3985.06 4116
3985.66 4050
3986.25 4195
3986.85 4015
3987.45 4103
3988.04 4122
3988.64 4108
3989.23 4249
3989.83 4208
3990.42 4101
3991.02 4461
3991.62 4329
3992.21 4203
3992.81 4347
3993.40 4494
3994.00 4494
3994.60 4720
3995.19 4613
3995.79 4779
3996.38 4887
3996.98 4847
3997.58 4778
3998.17 4783
3998.77 4762
3999.37 4654
3999.96 4475
4000.56 4481
4001.15 4383
4001.75 4353
4002.35 4308
4002.94 4157
4003.54 4312
4004.14 4465
4004.73 4549
4005.33 4536
4005.93 4635
4006.53 4994
4007.12 4990
4007.72 4904
4008.32 4861
4008.91 4819
4009.51 4962
4010.11 4695
4010.71 4651
4011.30 4521
4011.90 4206
4012.50 4571
4013.10 4590
4013.69 4401
4014.29 4595
4014.89 4480
4015.49 4390
4016.08 4473
4016.68 4378
4017.28 4422
4017.88 4364
4018.47 4084
4019.07 3941
4019.67 3999
4020.27 4074
4020.87 4030
4021.46 4285
4022.06 4174
4022.66 4319
4023.26 4199
4023.86 4535
4024.45 4635
4025.05 4735
4025.65 5210
4026.25 4907
4026.85 5100
4027.45 5309
4028.05 5478
4028.64 5712
4029.24 5681
4029.84 5723
4030.44 5830
4031.04 5857
4031.64 5486
4032.24 5216
4032.84 5174
4033.43 4985
4034.03 4730
4034.63 4633
4035.23 4402
4035.83 4437
4036.43 4536
4037.03 4437
4037.63 4403
4038.23 4395
4038.83 4182
4039.43 4383
4040.03 4269
4040.63 4422
4041.22 4407
4041.82 4350
4042.42 4204
4043.02 4163
4043.62 4465
4044.22 4550
4044.82 4415
4045.42 4218
4046.02 4142
4046.62 4349
4047.22 4307
4047.82 4370
4048.42 4324
4049.02 4272
4049.62 4321
4050.22 4436
4050.82 4443
4051.42 4476
4052.02 4660
4052.62 4644
4053.22 4627
4053.83 4627
4054.43 4782
4055.03 4641
4055.63 4454
4056.23 4411
4056.83 4365
4057.43 4273
4058.03 4239
4058.63 4157
4059.23 4372
4059.83 4255
4060.43 4057
4061.03 3980
4061.64 4048
4062.24 4180
4062.84 4031
4063.44 4151
4064.04 4080
4064.64 4309
4065.24 4206
4065.84 4499
4066.45 4335
4067.05 4434
4067.65 4422
4068.25 4405
4068.85 4518
4069.45 4604
4070.05 4604
4070.66 4641
4071.26 4551
4071.86 4331
4072.46 4165
4073.06 4055
4073.67 4121
4074.27 4125
4074.87 4161
4075.47 4037
4076.07 4191
4076.68 4183
4077.28 4024
4077.88 4153
4078.48 4022
4079.09 4068
4079.69 4219
4080.29 4127
4080.89 4039
4081.50 3933
4082.10 3973
4082.70 3969
4083.30 3994
4083.91 4142
4084.51 4206
4085.11 4172
4085.71 4197
4086.32 4104
4086.92 4185
4087.52 3972
4088.13 4052
4088.73 4219
4089.33 3963
4089.94 4055
4090.54 3895
4091.14 3762
4091.74 3739
4092.35 3917
4092.95 3938
4093.55 3959
4094.16 4059
4094.76 4210
4095.37 3982
4095.97 3812
4096.57 3839
4097.18 3774
4097.78 3769
4098.38 3791
4098.99 3696
4099.59 3473
4100.20 3626
4100.80 3761
4101.40 3703
4102.01 3866
4102.61 3550
4103.22 3641
4103.82 3915
4104.42 3794
4105.03 3826
4105.63 3946
4106.24 3923
4106.84 3860
4107.45 3782
4108.05 3641
4108.65 3979
4109.26 3953
4109.86 4015
4110.47 4086
4111.07 3783
4111.68 3652
4112.28 3647
4112.89 3788
4113.49 4099
4114.10 4265
4114.70 3926
4115.31 3679
4115.91 3981
4116.52 3950
4117.12 4081
4117.73 4175
4118.33 4143
4118.94 4305
4119.54 4110
4120.15 3987
4120.75 3880
4121.36 4004
4121.97 4011
4122.57 4125
4123.18 4210
4123.78 4125
4124.39 4329
4124.99 4158
4125.60 3986
4126.21 4100
4126.81 4290
4127.42 4246
4128.02 4090
4128.63 4045
4129.24 4050
4129.84 4011
4130.45 3996
4131.05 3974
4131.66 4044
4132.27 3814
4132.87 4002
4133.48 4102
4134.08 4200
4134.69 4315
4135.30 4646
4135.90 4450
4136.51 4358
4137.12 4659
4137.72 4567
4138.33 4700
4138.94 4926
4139.54 5059
4140.15 4878
4140.76 5042
4141.37 5349
4141.97 5176
4142.58 5346
4143.19 5241
4143.79 5328
4144.40 5234
4145.01 5053
4145.61 5157
4146.22 4843
4146.83 4607
4147.44 4614
4148.04 4179
4148.65 4260
4149.26 4110
4149.87 4186
4150.47 4099
4151.08 4020
4151.69 4029
4152.30 4195
4152.91 4000
4153.51 4056
4154.12 3946
4154.73 3908
4155.34 4033
4155.94 4103
4156.55 3897
4157.16 4015
4157.77 4083
4158.38 3894
4158.99 3953
4159.59 4058
4160.20 3996
4160.81 4165
4161.42 4059
4162.03 4094
4162.64 3947
4163.24 4331
4163.85 4292
4164.46 4318
4165.07 4521
4165.68 4540
4166.29 4378
4166.90 4501
4167.51 4491
4168.11 4345
4168.72 4277
4169.33 4676
4169.94 4269
4170.55 4278
4171.16 4573
4171.77 4635
4172.38 4615
4172.99 4856
4173.60 4535
4174.21 4722
4174.81 4516
4175.42 4548
4176.03 4565
4176.64 4407
4177.25 4558
4177.86 4636
4178.47 4629
4179.08 4525
4179.69 4440
4180.30 4570
4180.91 4605
4181.52 4774
4182.13 4408
4182.74 4274
4183.35 4206
4183.96 4120
4184.57 4020
4185.18 4210
4185.79 4197
4186.40 3992
4187.01 3921
4187.62 4047
4188.23 4050
4188.84 3979
4189.45 3950
4190.06 4165
4190.67 4183
4191.29 4561
4191.90 4720
4192.51 4709
4193.12 5010
4193.73 5289
4194.34 5522
4194.95 5920
4195.56 5990
4196.17 5868
4196.78 5510
4197.39 5688
4198.00 5728
4198.62 5582
4199.23 5108
4199.84 4902
4200.45 4782
4201.06 4883
4201.67 4701
4202.28 4423
4202.89 4582
4203.51 4516
4204.12 4361
4204.73 4358
4205.34 4084
4205.95 4117
4206.56 4159
4207.18 4286
4207.79 4259
4208.40 4146
4209.01 4150
4209.62 4110
4210.24 4308
4210.85 4198
4211.46 4063
4212.07 4180
4212.68 4360
4213.30 4440
4213.91 4373
4214.52 4362
4215.13 4445
4215.74 4696
4216.36 4638
4216.97 4751
4217.58 5082
4218.19 5166
4218.81 5374
4219.42 5425
4220.03 5541
4220.65 5530
4221.26 5598
4221.87 5807
4222.48 5483
4223.10 5314
4223.71 5619
4224.32 5476
4224.94 5299
4225.55 5374
4226.16 5348
4226.78 5871
4227.39 5423
4228.00 5749
4228.61 6143
4229.23 6260
4229.84 6238
4230.46 6531
4231.07 6128
4231.68 6122
4232.30 6609
4232.91 6305
4233.52 6092
4234.14 6442
4234.75 6412
4235.36 6548
4235.98 6446
4236.59 6559
4237.21 6664
4237.82 6299
4238.43 6478
4239.05 6091
4239.66 5845
4240.28 5085
4240.89 4875
4241.50 4666
4242.12 4575
4242.73 4649
4243.35 4755
4243.96 4773
4244.58 4541
4245.19 4616
4245.81 4880
4246.42 5039
4247.03 5019
4247.65 5111
4248.26 5356
4248.88 5375
4249.49 5231
4250.11 5331
4250.72 5201
4251.34 5174
4251.95 5084
4252.57 4991
4253.18 5007
4253.80 4964
4254.41 5060
4255.03 4882
4255.64 4822
4256.26 4796
4256.88 4917
4257.49 4649
4258.11 4471
4258.72 4644
4259.34 4940
4259.95 4441
4260.57 4443
4261.18 4702
4261.80 4575
4262.42 4418
4263.03 4239
4263.65 4472
4264.26 4484
4264.88 4432
4265.49 4519
4266.11 4414
4266.73 4383
4267.34 4388
4267.96 4455
4268.58 4669
4269.19 4621
4269.81 4472
4270.42 4498
4271.04 4330
4271.66 4556
4272.27 4506
4272.89 4453
4273.51 4387
4274.12 4301
4274.74 4322
4275.36 4114
4275.97 4328
4276.59 4377
4277.21 4340
4277.82 4230
4278.44 4260
4279.06 4277
4279.67 4089
4280.29 4051
4280.91 3890
4281.53 3936
4282.14 4025
4282.76 3769
4283.38 3750
4283.99 3839
4284.61 3785
4285.23 3830
4285.85 4066
4286.46 4115
4287.08 4072
4287.70 4135
4288.32 4039
4288.93 4049
4289.55 3988
4290.17 3768
4290.79 4002
4291.41 3969
4292.02 3931
4292.64 3892
4293.26 3908
4293.88 3372
4294.50 3644
4295.11 4005
4295.73 3949
4296.35 3941
4296.97 3832
4297.59 3793
4298.21 3841
4298.82 3637
4299.44 3712
4300.06 3857
4300.68 4023
4301.30 3908
4301.92 4047
4302.53 4003
4303.15 3911
4303.77 4048
4304.39 4032
4305.01 4105
4305.63 4103
4306.25 4076
4306.87 4032
4307.49 4137
4308.10 3946
4308.72 3780
4309.34 3827
4309.96 3915
4310.58 3893
4311.20 3650
4311.82 3537
4312.44 3627
4313.06 3876
4313.68 3632
4314.30 3650
4314.92 3675
4315.54 3806
4316.16 3880
4316.78 3644
4317.40 3696
4318.02 3843
4318.64 3977
4319.26 3863
4319.88 4075
4320.50 3820
4321.11 3745
4321.74 3668
4322.36 3762
4322.98 3665
4323.60 3814
4324.22 3912
4324.84 3986
4325.46 3792
4326.08 3631
4326.70 3661
4327.32 3477
4327.94 3584
4328.56 3517
4329.18 3513
4329.80 3565
4330.42 3557
4331.04 3553
4331.66 3686
4332.28 3789
4332.90 3780
4333.52 3740
4334.15 3697
4334.77 3547
4335.39 3858
4336.01 4043
4336.63 3790
4337.25 3703
4337.87 3628
4338.49 3417
4339.11 3415
4339.74 3637
4340.36 3709
4340.98 3809
4341.60 3707
4342.22 3733
4342.84 3914
4343.46 3899
4344.09 3946
4344.71 4377
4345.33 4267
4345.95 4288
4346.57 4206
4347.19 4368
4347.82 4544
4348.44 4483
4349.06 4588
4349.68 4375
4350.30 4206
4350.93 4170
4351.55 3920
4352.17 3792
4352.79 3835
4353.42 3835
4354.04 3652
4354.66 3639
4355.28 3770
4355.91 3643
4356.53 3702
4357.15 3594
4357.77 3546
4358.40 3653
4359.02 3617
4359.64 3708
4360.26 3686
4360.89 3620
4361.51 3752
4362.13 3746
4362.76 3728
4363.38 3753
4364.00 3714
4364.62 3810
4365.25 3760
4365.87 3838
4366.49 3937
4367.12 3870
4367.74 3715
4368.36 3751
4368.99 3749
4369.61 3564
4370.23 3556
4370.86 3607
4371.48 3858
4372.11 3533
4372.73 3544
4373.35 3543
4373.98 3598
4374.60 3710
4375.22 3778
4375.85 3843
4376.47 3624
4377.10 3767
4377.72 4063
4378.34 4080
4378.97 3951
4379.59 4308
4380.22 4423
4380.84 4340
4381.47 4357
4382.09 4399
4382.71 4199
4383.34 4185
4383.96 4195
4384.59 4137
4385.21 4126
4385.84 4587
4386.46 4731
4387.09 4581
4387.71 4324
4388.34 4534
4388.96 4472
4389.59 4427
4390.21 4599
4390.84 4701
4391.46 4771
4392.09 4836
4392.71 4635
4393.34 4458
4393.96 4554
4394.59 4537
4395.21 4468
4395.84 4226
4396.46 4249
4397.09 4265
4397.71 4311
4398.34 4378
4398.96 4247
4399.59 4321
4400.22 4319
4400.84 4369
4401.47 4730
4402.09 4559
4402.72 4406
4403.34 4309
4403.97 4259
4404.60 4065
4405.22 4161
4405.85 3914
4406.47 3984
4407.10 4103
4407.73 4090
4408.35 4051
4408.98 4150
4409.61 4178
4410.23 4091
4410.86 4004
4411.48 3820
4412.11 3870
4412.74 3837
4413.36 3980
4413.99 3864
4414.62 4042
4415.24 3815
4415.87 3693
4416.50 4059
4417.12 4110
4417.75 4012
4418.38 4010
4419.01 3943
4419.63 4137
4420.26 4075
4420.89 4082
4421.51 4012
4422.14 3751
4422.77 3877
4423.40 3801
4424.02 3617
4424.65 3353
4425.28 3429
4425.91 3625
4426.53 3369
4427.16 3396
4427.79 3231
4428.42 3361
4429.04 3484
4429.67 3572
4430.30 3296
4430.93 3456
4431.55 3494
4432.18 3363
4432.81 3489
4433.44 3612
4434.07 3803
4434.69 3666
4435.32 3605
4435.95 3528
4436.58 3685
4437.21 3713
4437.84 3644
4438.46 3581
4439.09 3551
4439.72 3531
4440.35 3828
4440.98 3570
4441.61 3325
4442.24 3390
4442.86 3394
4443.49 3442
4444.12 3363
4444.75 3409
4445.38 3238
4446.01 3351
4446.64 3427
4447.27 3512
4447.90 3494
4448.52 3525
4449.15 3708
4449.78 3681
4450.41 3626
4451.04 3613
4451.67 3721
4452.30 3525
4452.93 3417
4453.56 3310
4454.19 3310
4454.82 3226
4455.45 3183
4456.08 3371
4456.71 3335
4457.34 3381
4457.97 3363
4458.60 3435
4459.23 3412
4459.86 3347
4460.49 3361
4461.12 3405
4461.75 3273
4462.38 3186
4463.01 3143
4463.64 3120
4464.27 3138
4464.90 3190
4465.53 3194
4466.16 3370
4466.79 3101
4467.42 3040
4468.05 3191
4468.68 3244
4469.31 3207
4469.94 3139
4470.57 3087
4471.20 3098
4471.83 3097
4472.46 3251
4473.09 3272
4473.72 3009
4474.35 3226
4474.99 3340
4475.62 3184
4476.25 3065
4476.88 3177
4477.51 3250
4478.14 3097
4478.77 2911
4479.40 3072
4480.03 3020
4480.67 3375
4481.30 3346
4481.93 3311
4482.56 3264
4483.19 3369
4483.82 3345
4484.46 3399
4485.09 3516
4485.72 3488
4486.35 3431
4486.98 3403
4487.61 3298
4488.25 3324
4488.88 3561
4489.51 3454
4490.14 3238
4490.77 3312
4491.41 3284
4492.04 3338
4492.67 3035
4493.30 2960
4493.94 3094
4494.57 3146
4495.20 3143
4495.83 3144
4496.46 3092
4497.10 3116
4497.73 3075
4498.36 3111
4498.99 3343
4499.63 3323
4500.26 3418
4500.89 3578
4501.53 3702
4502.16 3673
4502.79 3624
4503.42 3997
4504.06 4061
4504.69 4065
4505.32 3904
4505.96 3841
4506.59 3778
4507.22 3617
4507.86 3666
4508.49 3494
4509.12 3310
4509.76 3281
4510.39 3256
4511.02 3273
4511.66 3499
4512.29 3363
4512.92 3517
4513.56 3365
4514.19 3348
4514.83 3359
4515.46 3445
4516.09 3277
4516.73 3276
4517.36 3299
4517.99 3136
4518.63 3142
4519.26 3446
4519.90 3309
4520.53 3187
4521.17 3358
4521.80 3256
4522.43 3276
4523.07 3316
4523.70 3314
4524.34 3425
4524.97 3325
4525.61 3382
4526.24 3376
4526.88 3442
4527.51 3619
4528.14 3677
4528.78 3825
4529.41 3994
4530.05 4030
4530.68 4087
4531.32 4440
4531.95 4507
4532.59 4768
4533.22 4567
4533.86 4516
4534.49 4411
4535.13 4211
4535.76 3947
4536.40 3983
4537.04 3856
4537.67 3532
4538.31 3636
4538.94 3612
4539.58 3575
4540.21 3456
4540.85 3286
4541.48 3388
4542.12 3301
4542.76 3241
4543.39 3132
4544.03 3074
4544.66 3003
4545.30 3191
4545.93 3316
4546.57 3251
4547.21 3171
4547.84 3253
4548.48 3210
4549.11 3059
4549.75 3074
4550.39 3188
4551.02 3274
4551.66 3138
4552.30 3211
4552.93 3325
4553.57 3281
4554.21 3156
4554.84 3371
4555.48 3422
4556.12 3349
4556.75 3110
4557.39 3147
4558.03 3071
4558.66 3173
4559.30 3192
4559.94 3327
4560.57 3168
4561.21 3280
4561.85 3185
4562.48 3195
4563.12 3266
4563.76 3157
4564.40 3117
4565.03 3258
4565.67 3117
4566.31 3149
4566.95 3361
4567.58 3137
4568.22 3265
4568.86 3275
4569.50 3306
4570.13 3296
4570.77 3290
4571.41 3253
4572.05 3141
4572.68 3168
4573.32 3350
4573.96 3119
4574.60 2966
4575.24 3152
4575.87 3091
4576.51 3016
4577.15 2952
4577.79 3063
4578.43 3112
4579.06 2917
4579.70 3116
4580.34 2994
4580.98 2971
4581.62 2989
4582.26 3106
4582.90 3156
4583.53 3131
4584.17 3133
4584.81 3094
4585.45 3256
4586.09 3206
4586.73 3024
4587.37 2998
4588.01 3127
4588.64 3174
4589.28 3303
4589.92 3132
4590.56 3128
4591.20 2929
4591.84 3129
4592.48 2973
4593.12 3111
4593.76 3047
4594.40 3056
4595.04 3028
4595.68 3104
4596.31 3009
4596.95 3046
4597.59 3128
4598.23 3032
4598.87 3016
4599.51 3212
4600.15 3161
4600.79 3226
4601.43 3162
4602.07 3005
4602.71 3310
4603.35 3114
4603.99 3123
4604.63 3226
4605.27 3344
4605.91 3308
4606.55 3411
4607.19 3349
4607.83 3516
4608.47 3458
4609.11 3409
4609.75 3448
4610.39 3412
4611.03 3288
4611.68 3304
4612.32 3227
4612.96 3287
4613.60 3307
4614.24 3137
4614.88 3420
4615.52 3414
4616.16 3243
4616.80 3286
4617.44 3432
4618.08 3359
4618.72 3257
4619.36 3103
4620.01 3007
4620.65 2860
4621.29 2955
4621.93 2952
4622.57 2943
4623.21 3003
4623.85 3056
4624.50 3073
4625.14 3102
4625.78 3051
4626.42 3063
4627.06 3017
4627.70 3000
4628.34 2896
4628.99 2868
4629.63 2858
4630.27 2900
4630.91 2707
4631.55 2894
4632.20 3019
4632.84 2863
4633.48 2908
4634.12 2876
4634.76 2924
4635.41 3004
4636.05 3092
4636.69 3021
4637.33 3099
4637.98 3125
4638.62 3134
4639.26 3147
4639.90 2995
4640.55 3152
4641.19 3139
4641.83 3070
4642.47 3112
4643.12 2996
4643.76 3070
4644.40 3105
4645.04 3057
4645.69 3037
4646.33 3039
4646.97 2948
4647.62 3025
4648.26 3107
4648.90 3114
4649.55 3063
4650.19 3117
4650.83 3145
4651.48 3157
4652.12 2935
4652.76 3099
4653.41 2959
4654.05 3082
4654.69 2992
4655.34 3028
4655.98 3011
4656.62 2998
4657.27 2977
4657.91 2905
4658.55 2897
4659.20 3020
4659.84 2979
4660.49 3114
4661.13 3035
4661.77 3021
4662.42 3256
4663.06 3309
4663.71 3238
4664.35 3170
4664.99 3062
4665.64 3215
4666.28 2961
4666.93 2994
4667.57 2879
4668.22 2870
4668.86 2955
4669.51 2719
4670.15 2923
4670.79 2778
4671.44 2667
4672.08 2815
4672.73 2889
4673.37 3002
4674.02 2948
4674.66 2823
4675.31 2822
4675.95 2941
4676.60 2891
4677.24 2949
4677.89 2904
4678.53 2908
4679.18 2792
4679.82 3059
4680.47 2984
4681.12 2987
4681.76 3026
4682.41 3136
4683.05 2959
4683.70 3034
4684.34 3139
4684.99 3053
4685.63 2964
4686.28 3146
4686.93 3043
4687.57 3031
4688.22 3011
4688.86 3009
4689.51 2902
4690.15 3021
4690.80 2878
4691.45 2862
4692.09 2880
4692.74 2868
4693.39 2811
4694.03 2887
4694.68 3075
4695.32 3085
4695.97 3188
4696.62 3273
4697.26 3239
4697.91 3323
4698.56 3377
4699.20 3300
4699.85 3124
4700.50 3086
4701.14 3207
4701.79 3396
4702.44 3353
4703.08 3052
4703.73 3011
4704.38 3082
4705.02 3060
4705.67 3092
4706.32 3145
4706.97 3141
4707.61 3087
4708.26 3098
4708.91 3162
4709.55 3156
4710.20 3087
4710.85 3157
4711.50 2982
4712.14 3054
4712.79 3268
4713.44 3135
4714.09 3275
4714.73 3042
4715.38 2975
4716.03 3171
4716.68 3192
4717.33 3129
4717.97 3130
4718.62 3058
4719.27 3211
4719.92 3204
4720.57 3077
4721.21 3104
4721.86 3365
4722.51 3483
4723.16 3390
4723.81 3392
4724.45 3325
4725.10 3413
4725.75 3779
4726.40 3834
4727.05 3843
4727.70 3897
4728.35 3616
4728.99 3832
4729.64 3796
4730.29 3552
4730.94 3737
4731.59 3508
4732.24 3115
4732.89 3322
4733.54 3351
4734.19 3251
4734.83 3191
4735.48 3279
4736.13 3264
4736.78 3131
4737.43 3026
4738.08 3118
4738.73 3330
4739.38 3298
4740.03 3300
4740.68 3391
4741.33 3502
4741.98 3675
4742.63 3566
4743.28 3323
4743.93 3197
4744.58 3350
4745.23 3375
4745.87 3442
4746.52 3587
4747.17 3414
4747.82 3419
4748.47 3646
4749.12 3582
4749.77 3563
4750.42 3642
4751.08 3764
4751.73 3921
4752.38 4247
4753.03 4034
4753.68 4019
4754.33 3873
4754.98 3844
4755.63 3793
4756.28 3686
4756.93 3694
4757.58 3522
4758.23 3307
4758.88 3302
4759.53 3190
4760.18 3253
4760.83 3180
4761.48 3145
4762.13 3107
4762.79 3132
4763.44 3069
4764.09 3133
4764.74 3228
4765.39 3144
4766.04 2963
4766.69 3337
4767.34 3339
4767.99 3349
4768.65 3156
4769.30 3069
4769.95 3025
4770.60 2791
4771.25 2921
4771.90 3088
4772.56 2947
4773.21 2870
4773.86 3069
4774.51 2973
4775.16 3002
4775.81 3032
4776.47 2981
4777.12 2910
4777.77 2781
4778.42 3049
4779.07 3195
4779.73 2958
4780.38 2959
4781.03 3267
4781.68 3099
4782.34 3169
4782.99 3078
4783.64 3125
4784.29 3148
4784.94 3134
4785.60 3163
4786.25 3061
4786.90 3072
4787.56 2995
4788.21 3075
4788.86 2962
4789.51 3078
4790.17 3123
4790.82 3083
4791.47 2962
4792.13 2794
4792.78 2911
4793.43 3012
4794.08 2892
4794.74 2977
4795.39 2890
4796.04 2917
4796.70 2891
4797.35 2848
4798.00 2849
4798.66 2807
4799.31 2745
4799.96 2817
4800.62 3013
4801.27 2812
4801.93 2885
4802.58 3021
4803.23 3005
4803.89 2796
4804.54 2937
4805.19 3057
4805.85 2808
4806.50 2845
4807.16 2891
4807.81 2981
4808.46 2839
4809.12 2777
4809.77 2864
4810.43 2906
4811.08 2931
4811.73 2807
4812.39 2822
4813.04 2905
4813.70 2844
4814.35 2822
4815.01 2817
4815.66 2918
4816.32 3137
4816.97 3089
4817.63 3529
4818.28 3651
4818.94 3564
4819.59 3612
4820.24 3672
4820.90 3766
4821.55 3764
4822.21 3972
4822.86 3924
4823.52 4133
4824.18 4239
4824.83 4339
4825.49 4433
4826.14 4582
4826.80 4472
4827.45 4511
4828.11 4121
4828.76 4210
4829.42 4169
4830.07 4047
4830.73 3828
4831.38 3828
4832.04 4006
4832.70 3961
4833.35 3642
4834.01 3890
4834.66 3944
4835.32 3947
4835.98 3848
4836.63 3891
4837.29 3913
4837.94 3740
4838.60 3848
4839.26 3899
4839.91 3824
4840.57 3844
4841.22 3843
4841.88 3699
4842.54 3847
4843.19 3900
4843.85 3548
4844.51 3927
4845.16 3702
4845.82 3772
4846.48 3834
4847.13 3984
4847.79 3914
4848.45 3983
4849.10 3892
4849.76 4094
4850.42 4417
4851.07 4260
4851.73 4111
4852.39 4005
4853.05 3827
4853.70 3856
4854.36 4058
4855.02 4134
4855.68 3724
4856.33 3759
4856.99 3473
4857.65 3328
4858.30 3689
4858.96 3876
4859.62 3604
4860.28 3577
4860.94 3753
4861.59 3909
4862.25 3913
4862.91 3869
4863.57 3942
4864.22 3954
4864.88 3942
4865.54 4001
4866.20 3979
4866.86 4113
4867.51 3962
4868.17 3887
4868.83 3726
4869.49 3634
4870.15 3656
4870.81 3762
4871.46 3802
4872.12 3576
4872.78 3543
4873.44 3517
4874.10 3544
4874.76 3571
4875.41 3417
4876.07 3607
4876.73 3675
4877.39 3538
4878.05 3628
4878.71 3398
4879.37 3191
4880.03 3298
4880.69 3193
4881.34 3228
4882.00 3116
4882.66 3147
4883.32 3126
4883.98 3091
4884.64 3114
4885.30 3128
4885.96 3193
4886.62 3308
4887.28 3407
4887.94 3246
4888.60 3291
4889.26 3354
4889.92 3458
4890.58 3423
4891.24 3537
4891.89 3781
4892.55 3804
4893.21 3933
4893.87 4103
4894.53 4101
4895.19 3723
4895.85 3822
4896.51 3817
4897.17 3808
4897.83 3573
4898.49 3554
4899.16 3708
4899.82 3771
4900.48 3818
4901.14 3700
4901.80 3741
4902.46 4006
4903.12 3729
4903.78 3666
4904.44 3540
4905.10 3444
4905.76 3288
4906.42 3438
4907.08 3546
4907.74 3521
4908.40 3476
4909.06 3340
4909.72 3289
4910.39 3228
4911.05 3299
4911.71 3079
4912.37 3041
4913.03 3004
4913.69 3253
4914.35 3177
4915.01 3165
4915.68 3039
4916.34 3051
4917.00 2835
4917.66 2812
4918.32 2815
4918.98 2825
4919.64 2979
4920.31 2929
4920.97 2824
4921.63 2847
4922.29 2939
4922.95 2948
4923.62 2968
4924.28 2969
4924.94 2909
4925.60 2906
4926.26 3090
4926.93 3046
4927.59 3160
4928.25 3020
4928.91 3062
4929.57 3061
4930.24 3022
4930.90 3039
4931.56 2867
4932.22 3043
4932.89 3176
4933.55 2996
4934.21 3172
4934.87 3159
4935.54 3050
4936.20 3044
4936.86 3033
4937.53 2914
4938.19 2865
4938.85 2986
4939.51 3075
4940.18 2988
4940.84 2707
4941.50 2642
4942.17 2823
4942.83 2883
4943.49 2783
4944.16 2756
4944.82 2848
4945.48 2851
4946.15 2935
4946.81 2843
4947.47 2551
4948.14 2666
4948.80 2801
4949.46 2597
4950.13 2728
4950.79 2471
4951.45 2393
4952.12 2566
4952.78 2761
4953.45 2882
4954.11 3029
4954.77 2855
4955.44 2890
4956.10 2871
4956.77 2857
4957.43 2914
4958.09 2830
4958.76 2742
4959.42 2920
4960.09 2817
4960.75 3035
4961.42 3053
4962.08 3331
4962.75 3436
4963.41 3551
4964.07 3620
4964.74 4009
4965.40 3607
4966.07 3702
4966.73 3767
4967.40 3752
4968.06 3427
4968.73 3264
4969.39 3205
4970.06 3158
4970.72 3197
4971.39 3098
4972.05 3164
4972.72 3237
4973.38 3143
4974.05 3147
4974.71 3113
4975.38 2988
4976.05 3043
4976.71 3148
4977.38 3167
4978.04 3319
4978.71 3228
4979.37 2973
4980.04 3039
4980.70 3161
4981.37 3246
4982.04 2945
4982.70 2885
4983.37 3003
4984.03 3198
4984.70 3302
4985.37 3146
4986.03 3317
4986.70 3536
4987.36 3764
4988.03 3631
4988.70 3542
4989.36 3727
4990.03 3731
4990.70 3848
4991.36 4019
4992.03 3961
4992.69 3747
4993.36 3561
4994.03 3549
4994.69 3419
4995.36 3435
4996.03 3147
4996.69 2993
4997.36 2855
4998.03 2821
4998.70 2831
4999.36 2775
5000.03 2864
5000.70 2822
5001.36 2719
5002.03 2744
5002.70 2757
5003.37 2931
5004.03 2626
5004.70 2702
5005.37 2809
5006.03 2848
5006.70 2775
5007.37 2758
5008.04 2796
5008.70 2709
5009.37 2870
5010.04 2740
5010.71 2617
5011.38 2719
5012.04 2757
5012.71 2802
5013.38 2890
5014.05 2846
5014.72 2880
5015.38 2783
5016.05 2847
5016.72 2788
5017.39 2932
5018.06 2999
5018.72 3003
5019.39 2999
5020.06 3088
5020.73 2981
5021.40 3062
5022.07 3041
5022.73 3176
5023.40 3069
5024.07 3130
5024.74 3102
5025.41 3196
5026.08 3091
5026.75 3152
5027.42 2957
5028.08 2947
5028.75 2925
5029.42 2967
5030.09 2968
5030.76 2935
5031.43 2748
5032.10 2766
5032.77 2684
5033.44 2735
5034.11 2821
5034.78 2668
5035.45 2731
5036.11 2769
5036.78 2712
5037.45 2652
5038.12 2634
5038.79 2774
5039.46 2698
5040.13 2733
5040.80 2816
5041.47 2717
5042.14 2715
5042.81 2819
5043.48 2914
5044.15 2917
5044.82 2809
5045.49 2772
5046.16 2877
5046.83 2931
5047.50 2906
5048.17 2712
5048.84 2805
5049.51 2915
5050.18 2768
5050.85 2882
5051.52 2922
5052.19 3076
5052.86 3010
5053.54 2945
5054.21 2788
5054.88 2805
5055.55 2866
5056.22 2939
5056.89 2968
5057.56 2916
5058.23 2780
5058.90 2717
5059.57 2755
5060.24 2937
5060.91 2850
5061.59 2781
5062.26 2828
5062.93 2791
5063.60 2827
5064.27 2727
5064.94 2702
5065.61 2648
5066.28 2680
5066.96 2725
5067.63 2733
5068.30 2683
5068.97 2726
5069.64 2723
5070.31 2625
5070.99 2840
5071.66 2806
5072.33 2553
5073.00 2712
5073.67 2758
5074.35 2655
5075.02 2710
5075.69 2573
5076.36 2573
5077.03 2693
5077.71 2655
5078.38 2808
5079.05 2698
5079.72 3008
5080.39 3139
5081.07 3111
5081.74 3118
5082.41 3035
5083.08 3273
5083.76 3229
5084.43 3132
5085.10 3138
5085.78 3120
5086.45 3039
5087.12 3100
5087.79 3099
5088.47 3184
5089.14 3158
5089.81 3242
5090.49 3285
5091.16 3310
5091.83 3354
5092.51 3351
5093.18 3214
5093.85 3350
5094.52 3393
5095.20 3169
5095.87 3119
5096.54 3237
5097.22 3009
5097.89 2763
5098.57 2917
5099.24 2999
5099.91 2804
5100.59 2782
5101.26 2748
5101.93 2653
5102.61 2669
5103.28 2649
5103.96 2693
5104.63 2944
5105.30 2838
5105.98 2983
5106.65 2981
5107.33 2788
5108.00 2733
5108.67 2803
5109.35 2842
5110.02 2880
5110.70 2730
5111.37 2617
5112.05 2546
5112.72 2615
5113.40 2716
5114.07 2659
5114.74 2652
5115.42 2721
5116.09 2648
5116.77 2591
5117.44 2551
5118.12 2712
5118.79 2613
5119.47 2700
5120.14 2662
5120.82 2676
5121.49 2800
5122.17 2766
5122.84 2628
5123.52 2674
5124.19 2727
5124.87 2754
5125.54 2619
5126.22 2497
5126.90 2540
5127.57 2740
5128.25 2726
5128.92 2726
5129.60 2775
5130.27 2711
5130.95 2741
5131.62 2680
5132.30 2747
5132.98 2883
5133.65 3000
5134.33 2869
5135.00 2894
5135.68 3018
5136.36 2877
5137.03 2926
5137.71 3127
5138.38 3028
5139.06 3130
5139.74 3457
5140.41 3397
5141.09 3222
5141.77 3235
5142.44 3191
5143.12 3115
5143.80 3209
5144.47 2903
5145.15 2841
5145.83 2851
5146.50 2797
5147.18 2612
5147.86 2614
5148.53 2619
5149.21 2492
5149.89 2591
5150.56 2475
5151.24 2587
5151.92 2569
5152.60 2352
5153.27 2606
5153.95 2684
5154.63 2550
5155.30 2655
5155.98 2746
5156.66 2589
5157.34 2527
5158.01 2568
5158.69 2644
5159.37 2517
5160.05 2516
5160.72 2528
5161.40 2542
5162.08 2574
5162.76 2691
5163.44 2594
5164.11 2518
5164.79 2555
5165.47 2532
5166.15 2582
5166.83 2617
5167.50 2640
5168.18 2743
5168.86 2619
5169.54 2620
5170.22 2719
5170.89 2535
5171.57 2419
5172.25 2603
5172.93 2556
5173.61 2461
5174.29 2432
5174.97 2402
5175.64 2413
5176.32 2457
5177.00 2586
5177.68 2425
5178.36 2549
5179.04 2579
5179.72 2517
5180.40 2492
5181.08 2447
5181.75 2512
5182.43 2597
5183.11 2592
5183.79 2684
5184.47 2477
5185.15 2401
5185.83 2309
5186.51 2388
5187.19 2575
5187.87 2494
5188.55 2524
5189.23 2470
5189.91 2497
5190.59 2308
5191.27 2234
5191.95 2439
5192.63 2561
5193.31 2537
5193.98 2492
5194.66 2606
5195.34 2501
5196.02 2333
5196.70 2354
5197.38 2456
5198.07 2382
5198.75 2515
5199.43 2362
5200.11 2454
5200.79 2354
5201.47 2438
5202.15 2574
5202.83 2615
5203.51 2533
5204.19 2621
5204.87 2517
5205.55 2659
5206.23 2733
5206.91 2614
5207.59 2830
5208.27 2996
5208.95 2778
5209.63 3059
5210.31 3055
5211.00 3139
5211.68 3268
5212.36 3050
5213.04 2880
5213.72 2761
5214.40 2771
5215.08 2643
5215.76 2596
5216.45 2763
5217.13 2475
5217.81 2685
5218.49 2453
5219.17 2575
5219.85 2549
5220.53 2583
5221.22 2602
5221.90 2672
5222.58 2557
5223.26 2688
5223.94 2482
5224.62 2527
5225.31 2578
5225.99 2621
5226.67 2720
5227.35 2689
5228.03 2450
5228.72 2571
5229.40 2627
5230.08 2540
5230.76 2551
5231.45 2455
5232.13 2732
5232.81 2490
5233.49 2615
5234.18 2470
5234.86 2718
5235.54 2774
5236.22 2676
5236.91 2849
5237.59 2839
5238.27 2868
5238.95 2937
5239.64 2801
5240.32 2877
5241.00 2998
5241.69 2927
5242.37 2692
5243.05 2784
5243.73 2675
5244.42 2628
5245.10 2572
5245.78 2472
5246.47 2543
5247.15 2498
5247.83 2373
5248.52 2453
5249.20 2434
5249.88 2408
5250.57 2410
5251.25 2342
5251.94 2353
5252.62 2497
5253.30 2345
5253.99 2311
5254.67 2325
5255.35 2315
5256.04 2339
5256.72 2372
5257.41 2413
5258.09 2395
5258.77 2333
5259.46 2567
5260.14 2533
5260.83 2365
5261.51 2622
5262.20 2718
5262.88 2521
5263.56 2476
5264.25 2571
5264.93 2468
5265.62 2520
5266.30 2580
5266.99 2587
5267.67 2512
5268.36 2682
5269.04 2651
5269.73 2475
5270.41 2640
5271.10 2417
5271.78 2476
5272.47 2641
5273.15 2472
5273.84 2426
5274.52 2500
5275.21 2468
5275.89 2417
5276.58 2597
5277.26 2593
5277.95 2833
5278.63 2808
5279.32 2867
5280.00 2930
5280.69 2918
5281.37 3106
5282.06 3191
5282.75 3026
5283.43 2963
5284.12 3076
5284.80 2830
5285.49 2787
5286.17 2820
5286.86 2783
5287.55 2583
5288.23 2689
5288.92 2482
5289.60 2461
5290.29 2712
5290.98 2459
5291.66 2517
5292.35 2518
5293.04 2412
5293.72 2496
5294.41 2479
5295.10 2488
5295.78 2575
5296.47 2566
5297.15 2505
5297.84 2417
5298.53 2504
5299.21 2523
5299.90 2386
5300.59 2418
5301.28 2412
5301.96 2517
5302.65 2363
5303.34 2345
5304.02 2415
5304.71 2451
5305.40 2444
5306.08 2430
5306.77 2434
5307.46 2353
5308.15 2282
5308.83 2401
5309.52 2490
5310.21 2332
5310.90 2491
5311.58 2379
5312.27 2424
5312.96 2531
5313.65 2655
5314.33 2488
5315.02 2346
5315.71 2462
5316.40 2455
5317.09 2485
5317.77 2469
5318.46 2521
5319.15 2352
5319.84 2260
5320.53 2426
5321.21 2512
5321.90 2487
5322.59 2453
5323.28 2465
5323.97 2481
5324.65 2453
5325.34 2431
5326.03 2468
5326.72 2423
5327.41 2494
5328.10 2415
5328.79 2350
5329.47 2520
5330.16 2668
5330.85 2539
5331.54 2446
5332.23 2632
5332.92 2553
5333.61 2489
5334.30 2422
5334.99 2371
5335.67 2483
5336.36 2403
5337.05 2459
5337.74 2430
5338.43 2268
5339.12 2189
5339.81 2230
5340.50 2296
5341.19 2430
5341.88 2315
5342.57 2400
5343.26 2222
5343.95 2262
5344.64 2394
5345.33 2530
5346.02 2514
5346.71 2367
5347.40 2570
5348.09 2808
5348.78 2775
5349.47 2649
5350.16 2705
5350.85 2823
5351.54 2737
5352.23 2928
5352.92 2740
5353.61 2813
5354.30 2826
5354.99 2668
5355.68 2577
5356.37 2552
5357.06 2500
5357.75 2571
5358.44 2520
5359.13 2457
5359.82 2453
5360.51 2475
5361.20 2297
5361.89 2251
5362.58 2395
5363.27 2516
5363.97 2431
5364.66 2418
5365.35 2294
5366.04 2485
5366.73 2536
5367.42 2353
5368.11 2384
5368.80 2430
5369.49 2479
5370.19 2568
5370.88 2453
5371.57 2614
5372.26 2514
5372.95 2484
5373.64 2402
5374.33 2268
5375.03 2238
5375.72 2283
5376.41 2567
5377.10 2528
5377.79 2481
5378.49 2496
5379.18 2636
5379.87 2678
5380.56 2679
5381.25 2734
5381.95 2879
5382.64 2723
5383.33 2759
5384.02 2912
5384.71 2916
5385.41 2691
5386.10 2563
5386.79 2625
5387.48 2523
5388.18 2598
5388.87 2418
5389.56 2542
5390.25 2579
5390.95 2509
5391.64 2589
5392.33 2403
5393.02 2408
5393.72 2436
5394.41 2395
5395.10 2495
5395.80 2434
5396.49 2361
5397.18 2464
5397.88 2327
5398.57 2141
5399.26 2188
5399.95 2242
5400.65 2275
5401.34 2195
5402.03 2324
5402.73 2257
5403.42 2417
5404.12 2389
5404.81 2198
5405.50 2333
5406.20 2480
5406.89 2292
5407.58 2463
5408.28 2496
5408.97 2445
5409.66 2390
5410.36 2338
5411.05 2350
5411.75 2468
5412.44 2335
5413.13 2337
5413.83 2206
5414.52 2276
5415.22 2344
5415.91 2367
5416.61 2430
5417.30 2353
5417.99 2448
5418.69 2502
5419.38 2509
5420.08 2466
5420.77 2602
5421.47 2579
5422.16 2527
5422.86 2461
5423.55 2423
5424.25 2403
5424.94 2386
5425.64 2311
5426.33 2352
5427.03 2407
5427.72 2360
5428.42 2241
5429.11 2173
5429.81 2166
5430.50 2252
5431.20 2369
5431.89 2217
5432.59 2211
5433.28 2361
5433.98 2497
5434.67 2331
5435.37 2335
5436.06 2379
5436.76 2343
5437.46 2364
5438.15 2341
5438.85 2502
5439.54 2445
5440.24 2564
5440.93 2335
5441.63 2430
5442.33 2330
5443.02 2500
5443.72 2515
5444.41 2734
5445.11 2451
5445.81 2524
5446.50 2527
5447.20 2657
5447.90 2700
5448.59 2548
5449.29 2673
5449.98 2655
5450.68 2729
5451.38 2557
5452.07 2790
5452.77 2780
5453.47 2656
5454.16 2561
5454.86 2453
5455.56 2542
5456.25 2527
5456.95 2408
5457.65 2292
5458.35 2439
5459.04 2359
5459.74 2365
5460.44 2403
5461.13 2403
5461.83 2380
5462.53 2527
5463.23 2419
5463.92 2438
5464.62 2538
5465.32 2577
5466.02 2584
5466.71 2504
5467.41 2564
5468.11 2571
5468.81 2731
5469.50 2630
5470.20 2557
5470.90 2495
5471.60 2308
5472.29 2317
5472.99 2367
5473.69 2356
5474.39 2385
5475.09 2264
5475.78 2424
5476.48 2450
5477.18 2536
5477.88 2498
5478.58 2351
5479.28 2523
5479.97 2443
5480.67 2447
5481.37 2501
5482.07 2516
5482.77 2454
5483.47 2462
5484.17 2677
5484.86 2480
5485.56 2359
5486.26 2400
5486.96 2377
5487.66 2209
5488.36 2548
5489.06 2744
5489.76 2661
5490.45 2331
5491.15 2399
5491.85 2355
5492.55 2447
5493.25 2612
5493.95 2516
5494.65 2463
5495.35 2536
5496.05 2709
5496.75 2722
5497.45 2572
5498.15 2616
5498.85 2756
5499.55 2595
5500.25 2675
5500.95 2811
5501.65 2825
5502.35 2935
5503.04 2857
5503.74 3034
5504.44 3099
5505.14 3212
5505.84 2979
5506.54 3214
5507.24 3192
5507.94 3330
5508.65 3465
5509.35 3598
5510.05 3430
5510.75 3346
5511.45 3274
5512.15 3057
5512.85 2878
5513.55 2870
5514.25 2902
5514.95 2785
5515.65 2638
5516.35 2558
5517.05 2629
5517.75 2804
5518.45 2838
5519.15 2598
5519.85 2524
5520.56 2678
5521.26 2724
5521.96 2777
5522.66 2632
5523.36 2720
5524.06 2779
5524.76 2775
5525.46 2657
5526.16 2541
5526.87 2618
5527.57 2526
5528.27 2544
5528.97 2552
5529.67 2458
5530.37 2415
5531.07 2322
5531.78 2483
5532.48 2275
5533.18 2235
5533.88 2439
5534.58 2264
5535.29 2370
5535.99 2339
5536.69 2389
5537.39 2511
5538.09 2493
5538.80 2423
5539.50 2329
5540.20 2433
5540.90 2278
5541.60 2278
5542.31 2435
5543.01 2520
5543.71 2457
5544.41 2369
5545.12 2478
5545.82 2398
5546.52 2589
5547.22 2663
5547.93 2605
5548.63 2461
5549.33 2389
5550.04 2328
5550.74 2354
5551.44 2266
5552.14 2326
5552.85 2332
5553.55 2400
5554.25 2347
5554.96 2235
5555.66 2152
5556.36 2350
5557.07 2180
5557.77 2238
5558.47 2178
5559.18 2247
5559.88 2145
5560.58 2207
5561.29 2306
5561.99 2269
5562.69 2271
5563.40 2360
5564.10 2415
5564.80 2213
5565.51 2376
5566.21 2359
5566.92 2341
5567.62 2324
5568.32 2204
5569.03 2269
5569.73 2304
5570.44 2232
5571.14 2189
5571.84 2250
5572.55 2282
5573.25 2266
5573.96 2387
5574.66 2346
5575.37 2263
5576.07 2390
5576.78 2480
5577.48 2468
5578.18 2610
5578.89 2550
5579.59 2340
5580.30 2356
5581.00 2408
5581.71 2282
5582.41 2297
5583.12 2255
5583.82 2165
5584.53 2214
5585.23 2300
5585.94 2217
5586.64 2194
5587.35 2166
5588.05 2314
5588.76 2138
5589.46 2110
5590.17 2057
5590.88 2193
5591.58 2178
5592.29 2256
5592.99 2333
5593.70 2263
5594.40 2198
5595.11 2261
5595.81 2177
5596.52 2342
5597.23 2191
5597.93 2098
5598.64 2137
5599.34 2140
5600.05 2210
5600.76 2053
5601.46 2134
5602.17 2132
5602.87 2120
5603.58 2160
5604.29 2255
5604.99 2187
5605.70 1978
5606.41 2132
5607.11 2071
5607.82 2088
5608.52 2001
5609.23 2099
5609.94 2252
5610.64 2145
5611.35 2107
5612.06 2091
5612.76 2050
5613.47 2199
5614.18 2260
5614.89 2178
5615.59 2174
5616.30 2188
5617.01 2155
5617.71 2149
5618.42 2139
5619.13 2112
5619.84 2032
5620.54 2041
5621.25 2142
5621.96 2113
5622.66 2084
5623.37 2080
5624.08 1986
5624.79 2103
5625.49 2009
5626.20 1985
5626.91 2062
5627.62 2020
5628.33 2065
5629.03 2158
5629.74 2016
5630.45 2088
5631.16 2000
5631.87 2163
5632.57 2113
5633.28 1944
5633.99 2139
5634.70 2000
5635.41 2031
5636.11 2120
5636.82 2137
5637.53 2157
5638.24 2075
5638.95 2230
5639.66 2356
5640.36 2295
5641.07 2386
5641.78 2572
5642.49 2365
5643.20 2450
5643.91 2357
5644.62 2365
5645.33 2244
5646.03 2160
5646.74 2130
5647.45 2213
5648.16 2242
5648.87 2078
5649.58 2203
5650.29 2289
5651.00 2194
5651.71 2211
5652.42 2267
5653.13 2111
5653.84 2062
5654.54 2082
5655.25 2034
5655.96 2281
5656.67 2267
5657.38 2107
5658.09 2159
5658.80 2376
5659.51 2324
5660.22 2337
5660.93 2210
5661.64 2174
5662.35 2252
5663.06 2318
5663.77 2285
5664.48 2278
5665.19 2162
5665.90 2054
5666.61 2122
5667.32 2184
5668.03 2038
5668.74 2086
5669.45 2300
5670.16 2145
5670.87 2104
5671.58 2155
5672.29 2349
5673.01 2312
5673.72 2097
5674.43 2077
5675.14 2172
5675.85 2248
5676.56 2131
5677.27 1990
5677.98 2063
5678.69 2118
5679.40 2032
5680.11 2021
5680.82 2120
5681.54 2060
5682.25 2208
5682.96 2123
5683.67 2309
5684.38 2435
5685.09 2270
5685.80 2348
5686.51 2302
5687.23 2210
5687.94 2201
5688.65 2313
5689.36 2317
5690.07 2229
5690.78 2136
5691.50 2095
5692.21 2090
5692.92 2021
5693.63 2238
5694.34 2263
5695.06 2225
5695.77 2211
5696.48 2190
5697.19 2222
5697.90 2155
5698.62 2127
5699.33 2186
5700.04 2093
5700.75 2091
5701.46 2206
5702.18 2037
5702.89 2144
5703.60 2135
5704.31 2076
5705.03 2088
5705.74 1985
5706.45 1992
5707.17 2140
5707.88 2065
5708.59 2069
5709.30 1956
5710.02 2006
5710.73 1981
5711.44 2006
5712.16 2030
5712.87 1970
5713.58 1959
5714.30 1915
5715.01 1967
5715.72 1922
5716.43 1939
5717.15 2105
5717.86 2027
5718.58 2036
5719.29 2098
5720.00 2040
5720.72 2001
5721.43 2095
5722.14 2088
5722.86 1974
5723.57 2032
5724.28 2079
5725.00 2021
5725.71 2120
5726.43 2247
5727.14 2246
5727.85 2210
5728.57 2349
5729.28 2332
5730.00 2437
5730.71 2427
5731.42 2387
5732.14 2259
5732.85 2304
5733.57 2452
5734.28 2340
5735.00 2158
5735.71 2180
5736.43 2105
5737.14 2124
5737.85 2054
5738.57 2120
5739.28 2019
5740.00 2083
5740.71 1985
5741.43 2141
5742.14 2097
5742.86 2051
5743.57 2041
5744.29 2085
5745.00 2173
5745.72 2042
5746.43 2136
5747.15 2185
5747.86 2171
5748.58 2144
5749.30 2202
5750.01 2251
5750.73 2369
5751.44 2315
5752.16 2181
5752.87 2166
5753.59 2099
5754.30 2105
5755.02 2201
5755.74 2355
5756.45 2161
5757.17 2221
5757.88 2273
5758.60 2357
5759.31 2249
5760.03 2208
5760.75 2226
5761.46 2316
5762.18 2346
5762.90 2384
5763.61 2441
5764.33 2513
5765.04 2450
5765.76 2508
5766.48 2554
5767.19 2296
5767.91 2438
5768.63 2515
5769.34 2548
5770.06 2498
5770.78 2433
5771.49 2351
5772.21 2332
5772.93 2299
5773.64 2287
5774.36 2370
5775.08 2386
5775.79 2393
5776.51 2441
5777.23 2436
5777.95 2314
5778.66 2519
5779.38 2546
5780.10 2432
5780.81 2555
5781.53 2636
5782.25 2606
5782.97 2627
5783.68 2548
5784.40 2386
5785.12 2525
5785.84 2463
5786.55 2372
5787.27 2327
5787.99 2419
5788.71 2548
5789.43 2463
5790.14 2473
5790.86 2622
5791.58 2415
5792.30 2504
5793.02 2518
5793.73 2598
5794.45 2766
5795.17 2749
5795.89 2645
5796.61 2920
5797.33 3065
5798.04 2951
5798.76 3116
5799.48 3398
5800.20 3511
5800.92 3580
5801.64 3827
5802.36 4104
5803.07 4322
5803.79 4377
5804.51 4634
5805.23 4607
5805.95 4280
5806.67 3805
5807.39 3679
5808.11 3446
5808.82 3413
5809.54 3168
5810.26 3214
5810.98 3267
5811.70 3121
5812.42 3187
5813.14 3208
5813.86 3508
5814.58 4030
5815.30 4217
5816.02 4815
5816.74 4833
5817.46 5045
5818.18 5746
5818.90 6315
5819.62 6228
5820.34 5846
5821.06 5539
5821.78 5024
5822.50 4468
5823.22 4022
5823.94 3865
5824.66 3953
5825.38 3741
5826.10 3746
5826.82 3655
5827.54 3527
5828.26 3453
5828.98 3253
5829.70 3287
5830.42 3298
5831.14 3292
5831.86 3583
5832.58 3547
5833.30 3590
5834.02 3507
5834.74 3472
5835.46 3433
5836.18 3373
5836.90 3341
5837.62 3462
5838.34 3360
5839.07 3186
5839.79 3126
5840.51 2999
5841.23 2929
5841.95 3165
5842.67 2942
5843.39 2751
5844.11 2683
5844.83 2744
5845.56 2552
5846.28 2620
5847.00 2687
5847.72 2535
5848.44 2644
5849.16 2466
5849.88 2543
5850.61 2533
5851.33 2494
5852.05 2469
5852.77 2368
5853.49 2342
5854.22 2527
5854.94 2470
5855.66 2386
5856.38 2331
5857.10 2426
5857.83 2515
5858.55 2369
5859.27 2489
5859.99 2547
5860.71 2479
5861.44 2462
5862.16 2530
5862.88 2514
5863.60 2373
5864.33 2475
5865.05 2310
5865.77 2335
5866.49 2256
5867.22 2305
5867.94 2418
5868.66 2447
5869.38 2410
5870.11 2390
5870.83 2222
5871.55 2136
5872.28 2269
5873.00 2382
5873.72 2426
5874.45 2423
5875.17 2326
5875.89 2351
5876.62 2373
5877.34 2304
5878.06 2231
5878.79 2343
5879.51 2506
5880.23 2400
5880.96 2389
5881.68 2251
5882.40 2220
5883.13 2405
5883.85 2296
5884.57 2388
5885.30 2426
5886.02 2379
5886.75 2295
5887.47 2299
5888.19 2322
5888.92 2350
5889.64 2246
5890.37 2284
5891.09 2339
5891.81 2303
5892.54 2089
5893.26 2232
5893.99 2113
5894.71 2115
5895.44 2076
5896.16 2084
5896.88 2177
5897.61 2123
5898.33 2228
5899.06 2194
5899.78 2143
5900.51 2249
5901.23 2383
5901.96 2307
5902.68 2326
5903.41 2319
5904.13 2219
5904.86 2260
5905.58 2300
5906.31 2271
5907.03 2247
5907.76 2141
5908.48 2185
5909.21 2181
5909.93 2154
5910.66 2136
5911.38 2120
5912.11 2152
5912.83 2119
5913.56 2175
5914.29 2284
5915.01 2244
5915.74 2231
5916.46 2187
5917.19 2207
5917.91 2073
5918.64 2153
5919.37 2297
5920.09 2132
5920.82 2043
5921.54 2128
5922.27 2106
5923.00 2159
5923.72 2053
5924.45 2199
5925.17 2167
5925.90 2245
5926.63 2211
5927.35 2164
5928.08 2027
5928.81 2147
5929.53 2257
5930.26 2050
5930.99 2116
5931.71 2120
5932.44 2243
5933.17 2172
5933.89 2185
5934.62 2064
5935.35 2297
5936.07 2088
5936.80 2226
5937.53 2293
5938.25 2362
5938.98 2327
5939.71 2419
5940.44 2452
5941.16 2435
5941.89 2399
5942.62 2280
5943.35 2432
5944.07 2261
5944.80 2302
5945.53 2426
5946.26 2321
5946.98 2327
5947.71 2330
5948.44 2308
5949.17 2347
5949.89 2467
5950.62 2475
5951.35 2534
5952.08 2497
5952.80 2466
5953.53 2579
5954.26 2549
5954.99 2475
5955.72 2521
5956.45 2378
5957.17 2378
5957.90 2549
5958.63 2594
5959.36 2577
5960.09 2541
5960.82 2585
5961.54 2629
5962.27 2627
5963.00 2521
5963.73 2542
5964.46 2568
5965.19 2653
5965.92 2706
5966.64 2642
5967.37 2660
5968.10 2677
5968.83 2715
5969.56 2916
5970.29 2709
5971.02 2760
5971.75 2929
5972.48 2877
5973.21 2970
5973.93 3032
5974.66 2827
5975.39 2835
5976.12 2792
5976.85 2843
5977.58 3019
5978.31 2805
5979.04 2914
5979.77 3062
5980.50 3039
5981.23 2926
5981.96 3087
5982.69 3069
5983.42 3071
5984.15 2993
5984.88 3179
5985.61 3214
5986.34 3071
5987.07 3051
5987.80 3216
5988.53 3228
5989.26 3211
5989.99 3285
5990.72 3213
5991.45 3154
5992.18 3045
5992.91 3069
5993.64 3172
5994.37 3218
5995.10 3174
5995.83 3179
5996.56 3225
5997.29 3373
5998.02 3379
5998.75 3163
5999.49 3328
6000.22 3513
6000.95 3438
6001.68 3154
6002.41 3196
6003.14 3246
6003.87 3189
6004.60 2980
6005.33 3024
6006.06 3137
6006.80 3233
6007.53 3461
6008.26 3411
6008.99 3498
6009.72 3911
6010.45 4282
6011.18 4472
6011.92 5065
6012.65 5298
6013.38 5600
6014.11 5699
6014.84 5771
6015.57 5653
6016.31 5410
6017.04 5432
6017.77 4992
6018.50 4561
6019.23 4286
6019.97 3690
6020.70 3418
6021.43 3346
6022.16 3186
6022.89 2927
6023.63 2747
6024.36 2701
6025.09 2554
6025.82 2621
6026.56 2697
6027.29 2658
6028.02 2384
6028.75 2480
6029.49 2581
6030.22 2632
6030.95 2631
6031.68 2596
6032.42 2606
6033.15 2712
6033.88 2486
6034.62 2479
6035.35 2611
6036.08 2711
6036.81 2747
6037.55 2682
6038.28 2546
6039.01 2580
6039.75 2641
6040.48 2690
6041.21 2785
6041.95 2730
6042.68 2732
6043.41 2690
6044.15 2804
6044.88 2706
6045.61 2760
6046.35 2913
6047.08 2927
6047.82 2900
6048.55 2888
6049.28 2844
6050.02 2853
6050.75 2828
6051.49 2898
6052.22 2933
6052.95 2962
6053.69 2871
6054.42 2937
6055.16 2845
6055.89 2817
6056.62 2632
6057.36 2676
6058.09 2786
6058.83 2651
6059.56 2662
6060.30 2579
6061.03 2641
6061.77 2627
6062.50 2596
6063.23 2698
6063.97 2717
6064.70 2661
6065.44 2717
6066.17 2691
6066.91 2592
6067.64 2631
6068.38 2546
6069.11 2536
6069.85 2573
6070.58 2536
6071.32 2557
6072.05 2539
6072.79 2614
6073.52 2453
6074.26 2444
6075.00 2357
6075.73 2417
6076.47 2525
6077.20 2287
6077.94 2283
6078.67 2368
6079.41 2433
6080.14 2406
6080.88 2633
6081.62 2543
6082.35 2522
6083.09 2526
6083.82 2499
6084.56 2417
6085.30 2379
6086.03 2372
6086.77 2409
6087.50 2390
6088.24 2316
6088.98 2377
6089.71 2523
6090.45 2564
6091.19 2533
6091.92 2513
6092.66 2554
6093.39 2576
6094.13 2580
6094.87 2507
6095.60 2414
6096.34 2396
6097.08 2516
6097.81 2443
6098.55 2311
6099.29 2506
6100.03 2399
6100.76 2389
6101.50 2330
6102.24 2362
6102.97 2319
6103.71 2332
6104.45 2304
6105.18 2229
6105.92 2243
6106.66 2322
6107.40 2424
6108.13 2367
6108.87 2301
6109.61 2269
6110.35 2262
6111.08 2274
6111.82 2148
6112.56 2240
6113.30 2370
6114.03 2306
6114.77 2315
6115.51 2346
6116.25 2404
6116.99 2359
6117.72 2441
6118.46 2467
6119.20 2405
6119.94 2437
6120.68 2336
6121.41 2381
6122.15 2432
6122.89 2385
6123.63 2330
6124.37 2288
6125.11 2579
6125.84 2365
6126.58 2266
6127.32 2516
6128.06 2447
6128.80 2329
6129.54 2540
6130.28 2451
6131.02 2485
6131.75 2451
6132.49 2567
6133.23 2491
6133.97 2390
6134.71 2368
6135.45 2313
6136.19 2348
6136.93 2480
6137.67 2535
6138.41 2550
6139.14 2550
6139.88 2476
6140.62 2369
6141.36 2378
6142.10 2376
6142.84 2397
6143.58 2476
6144.32 2458
6145.06 2523
6145.80 2498
6146.54 2482
6147.28 2585
6148.02 2547
6148.76 2537
6149.50 2430
6150.24 2385
6150.98 2418
6151.72 2513
6152.46 2426
6153.20 2409
6153.94 2387
6154.68 2493
6155.42 2490
6156.16 2606
6156.90 2611
6157.64 2679
6158.38 2631
6159.12 2592
6159.86 2656
6160.60 2679
6161.34 2621
6162.08 2574
6162.82 2564
6163.57 2801
6164.31 2924
6165.05 2831
6165.79 2849
6166.53 2947
6167.27 3171
6168.01 2970
6168.75 3220
6169.49 3390
6170.23 3405
6170.98 3407
6171.72 3525
6172.46 3510
6173.20 3503
6173.94 3608
6174.68 3522
6175.42 3651
6176.16 3638
6176.91 3531
6177.65 3344
6178.39 3255
6179.13 3277
6179.87 3120
6180.61 3169
6181.36 3066
6182.10 3205
6182.84 3117
6183.58 3170
6184.32 3020
6185.07 3142
6185.81 2923
6186.55 2990
6187.29 3020
6188.03 3084
6188.78 2866
6189.52 2962
6190.26 2909
6191.00 3018
6191.75 3327
6192.49 3249
6193.23 3135
6193.97 3096
6194.72 3330
6195.46 3373
6196.20 3332
6196.94 3404
6197.69 3486
6198.43 3414
6199.17 3464
6199.92 3354
6200.66 3337
6201.40 3392
6202.15 3454
6202.89 3448
6203.63 3516
6204.37 3937
6205.12 4230
6205.86 4581
6206.60 5396
6207.35 6113
6208.09 6833
6208.83 7872
6209.58 8873
6210.32 9758
6211.07 10282
6211.81 10196
6212.55 9881
6213.30 9215
6214.04 8502
6214.78 7396
6215.53 6334
6216.27 5304
6217.02 4811
6217.76 4146
6218.50 3876
6219.25 3601
6219.99 3388
6220.74 3184
6221.48 3371
6222.22 3222
6222.97 3190
6223.71 3352
6224.46 3350
6225.20 3516
6225.95 3564
6226.69 3410
6227.44 3447
6228.18 3541
6228.92 3419
6229.67 3296
6230.41 3176
6231.16 3165
6231.90 3189
6232.65 2965
6233.39 2884
6234.14 2733
6234.88 2788
6235.63 2851
6236.37 2878
6237.12 2964
6237.86 2776
6238.61 2735
6239.35 2845
6240.10 2853
6240.85 2921
6241.59 2795
6242.34 2952
6243.08 2922
6243.83 3114
6244.57 3208
6245.32 3302
6246.06 3453
6246.81 3662
6247.56 3616
6248.30 3750
6249.05 3906
6249.79 3932
6250.54 3957
6251.29 4007
6252.03 4084
6252.78 3825
6253.52 3542
6254.27 3580
6255.02 3331
6255.76 3218
6256.51 3171
6257.26 3197
6258.00 3042
6258.75 3204
6259.49 3323
6260.24 3292
6260.99 3192
6261.73 3167
6262.48 3192
6263.23 3263
6263.97 3192
6264.72 3093
6265.47 3074
6266.21 3182
6266.96 3270
6267.71 3130
6268.46 3119
6269.20 3067
6269.95 3110
6270.70 3183
6271.44 3184
6272.19 3197
6272.94 3263
6273.69 3240
6274.43 3319
6275.18 3437
6275.93 3786
6276.68 3988
6277.42 3918
6278.17 4155
6278.92 3998
6279.67 4017
6280.41 3940
6281.16 3791
6281.91 3573
6282.66 3416
6283.41 3376
6284.15 3300
6284.90 3182
6285.65 3070
6286.40 3020
6287.15 3007
6287.89 2925
6288.64 3011
6289.39 3020
6290.14 3125
6290.89 3047
6291.64 2988
6292.38 2897
6293.13 2742
6293.88 2815
6294.63 2794
6295.38 2728
6296.13 2663
6296.88 2601
6297.62 2607
6298.37 2696
6299.12 2692
6299.87 2532
6300.62 2621
6301.37 2527
6302.12 2622
6302.87 2596
6303.62 2692
6304.37 2665
6305.11 2737
6305.86 2787
6306.61 2741
6307.36 2815
6308.11 2791
6308.86 2663
6309.61 2678
6310.36 2822
6311.11 2715
6311.86 2777
6312.61 2737
6313.36 2657
6314.11 2534
6314.86 2581
6315.61 2584
6316.36 2756
6317.11 2750
6317.86 2738
6318.61 2741
6319.36 2805
6320.11 2651
6320.86 2647
6321.61 2577
6322.36 2429
6323.11 2490
6323.86 2524
6324.61 2513
6325.36 2561
6326.11 2419
6326.86 2400
6327.61 2455
6328.36 2306
6329.11 2293
6329.86 2322
6330.61 2434
6331.37 2356
6332.12 2500
6332.87 2390
6333.62 2400
6334.37 2277
6335.12 2347
6335.87 2356
6336.62 2293
6337.37 2374
6338.12 2306
6338.88 2421
6339.63 2271
6340.38 2332
6341.13 2313
6341.88 2242
6342.63 2196
6343.38 2358
6344.14 2330
6344.89 2343
6345.64 2296
6346.39 2226
6347.14 2164
6347.89 2197
6348.65 2301
6349.40 2242
6350.15 2279
6350.90 2453
6351.65 2343
6352.41 2245
6353.16 2499
6353.91 2490
6354.66 2415
6355.41 2403
6356.17 2331
6356.92 2315
6357.67 2286
6358.42 2132
6359.18 2287
6359.93 2349
6360.68 2260
6361.43 2124
6362.19 2089
6362.94 2075
6363.69 2067
6364.44 2085
6365.20 2106
6365.95 2249
6366.70 2139
6367.46 2214
6368.21 2045
6368.96 2102
6369.71 2133
6370.47 2114
6371.22 2140
6371.97 2038
6372.73 2194
6373.48 2187
6374.23 2226
6374.99 2107
6375.74 2016
6376.49 2091
6377.25 2174
6378.00 2086
6378.75 2164
6379.51 2157
6380.26 2245
6381.02 2121
6381.77 2080
6382.52 2243
6383.28 2020
6384.03 2159
6384.78 2211
6385.54 2150
6386.29 2186
6387.05 2183
6387.80 2109
6388.56 2207
6389.31 2197
6390.06 2091
6390.82 2012
6391.57 1982
6392.33 2052
6393.08 2079
6393.84 2080
6394.59 2115
6395.34 2153
6396.10 2127
6396.85 2077
6397.61 2154
6398.36 2100
6399.12 2078
6399.87 2163
6400.63 2097
6401.38 1942
6402.14 1954
6402.89 1999
6403.65 1928
6404.40 1969
6405.16 1974
6405.91 2012
6406.67 1993
6407.42 2012
6408.18 2021
6408.93 2062
6409.69 2144
6410.45 2152
6411.20 2089
6411.96 1993
6412.71 2104
6413.47 2158
6414.22 2127
6414.98 2074
6415.73 2180
6416.49 2149
6417.25 2060
6418.00 2067
6418.76 1956
6419.51 2044
6420.27 2057
6421.03 2074
6421.78 2045
6422.54 2012
6423.29 2193
6424.05 2109
6424.81 1952
6425.56 2053
6426.32 2046
6427.08 2180
6427.83 2098
6428.59 2038
6429.35 1986
6430.10 2077
6430.86 2050
6431.62 2039
6432.37 2016
6433.13 2068
6433.89 2039
6434.64 1910
6435.40 2127
6436.16 2130
6436.91 2091
6437.67 2169
6438.43 2245
6439.19 2114
6439.94 2055
6440.70 2060
6441.46 2050
6442.21 2057
6442.97 2057
6443.73 2069
6444.49 2030
6445.24 2047
6446.00 1995
6446.76 1997
6447.52 2089
6448.28 1997
6449.03 1924
6449.79 1964
6450.55 2101
6451.31 1902
6452.06 1910
6452.82 1921
6453.58 2048
6454.34 2035
6455.10 2072
6455.85 2040
6456.61 1894
6457.37 2056
6458.13 2019
6458.89 2028
6459.65 2089
6460.40 1989
6461.16 2108
6461.92 2060
6462.68 2048
6463.44 2119
6464.20 2232
6464.96 2281
6465.71 2138
6466.47 2007
6467.23 2086
6467.99 2015
6468.75 1973
6469.51 2143
6470.27 2175
6471.03 2135
6471.79 2297
6472.54 2225
6473.30 2178
6474.06 2174
6474.82 2199
6475.58 2170
6476.34 2188
6477.10 2226
6477.86 2095
6478.62 2082
6479.38 2206
6480.14 2275
6480.90 2314
6481.66 2295
6482.42 2147
6483.18 2162
6483.94 2253
6484.70 2374
6485.46 2395
6486.22 2324
6486.98 2326
6487.74 2544
6488.50 2402
6489.26 2359
6490.02 2415
6490.78 2444
6491.54 2334
6492.30 2558
6493.06 2625
6493.82 2508
6494.58 2563
6495.34 2644
6496.10 2646
6496.86 2710
6497.62 2857
6498.38 2860
6499.14 2722
6499.90 2569
6500.66 2562
6501.42 2675
6502.19 2734
6502.95 2721
6503.71 2617
6504.47 2489
6505.23 2541
6505.99 2721
6506.75 2662
6507.51 2735
6508.27 2912
6509.04 2945
6509.80 3070
6510.56 2886
6511.32 2859
6512.08 3066
6512.84 3016
6513.60 3116
6514.37 3200
6515.13 3085
6515.89 3051
6516.65 3015
6517.41 3053
6518.17 2977
6518.94 2916
6519.70 3020
6520.46 3378
6521.22 3380
6521.98 3209
6522.75 3547
6523.51 3646
6524.27 3757
6525.03 3936
6525.79 4083
6526.56 3980
6527.32 4259
6528.08 4653
6528.84 4610
6529.61 4479
6530.37 4416
6531.13 4551
6531.89 4477
6532.66 4301
6533.42 4421
6534.18 4494
6534.94 4715
6535.71 5169
6536.47 5717
6537.23 6147
6538.00 6219
6538.76 6322
6539.52 6381
6540.29 5873
6541.05 5622
6541.81 5215
6542.57 4659
6543.34 4059
6544.10 3871
6544.86 3662
6545.63 3320
6546.39 3206
6547.16 3014
6547.92 3008
6548.68 2757
6549.45 2751
6550.21 2938
6550.97 2908
6551.74 2954
6552.50 2807
6553.26 2839
6554.03 2813
6554.79 2835
6555.56 2907
6556.32 2921
6557.08 3035
6557.85 3095
6558.61 2995
6559.38 2946
6560.14 2997
6560.91 2944
6561.67 3015
6562.43 2987
6563.20 3125
6563.96 3013
6564.73 3249
6565.49 3165
6566.26 3114
6567.02 3111
6567.79 3281
6568.55 3356
6569.32 3370
6570.08 3262
6570.85 3204
6571.61 3256
6572.38 3243
6573.14 3286
6573.91 3363
6574.67 3446
6575.44 3679
6576.20 3730
6576.97 3604
6577.73 3618
6578.50 3567
6579.26 3737
6580.03 3570
6580.79 3520
6581.56 3711
6582.32 3879
6583.09 4027
6583.86 4069
6584.62 4082
6585.39 4341
6586.15 4395
6586.92 4180
6587.68 4005
6588.45 4020
6589.22 4013
6589.98 3862
6590.75 3809
6591.51 3826
6592.28 3962
6593.05 4173
6593.81 4416
6594.58 4458
6595.35 4553
6596.11 4699
6596.88 4572
6597.64 4413
6598.41 4489
6599.18 4238
6599.94 3991
6600.71 3838
6601.48 3606
6602.24 3602
6603.01 3357
6603.78 3286
6604.54 3319
6605.31 3291
6606.08 3110
6606.85 3118
6607.61 2972
6608.38 3061
6609.15 3188
6609.91 3235
6610.68 3166
6611.45 3192
6612.22 3140
6612.98 3082
6613.75 2992
6614.52 3041
6615.28 2973
6616.05 2935
6616.82 3150
6617.59 3051
6618.36 3014
6619.12 3022
6619.89 3082
6620.66 3047
6621.43 3352
6622.19 3273
6622.96 3339
6623.73 3318
6624.50 3166
6625.27 3279
6626.03 3291
6626.80 3346
6627.57 3252
6628.34 3209
6629.11 3089
6629.88 3156
6630.64 3268
6631.41 3342
6632.18 3539
6632.95 3701
6633.72 3833
6634.49 4245
6635.25 4419
6636.02 4496
6636.79 4487
6637.56 4343
6638.33 4101
6639.10 3802
6639.87 3777
6640.64 3635
6641.41 3342
6642.17 3168
6642.94 3011
6643.71 3111
6644.48 2971
6645.25 2962
6646.02 3058
6646.79 3035
6647.56 3012
6648.33 3019
6649.10 3072
6649.87 3171
6650.64 3073
6651.41 2972
6652.18 3126
6652.95 3090
6653.71 3015
6654.48 3064
6655.25 3045
6656.02 2976
6656.79 2932
6657.56 2863
6658.33 2895
6659.10 2920
6659.87 2717
6660.64 2806
6661.41 2931
6662.18 3002
6662.95 3052
6663.72 3305
6664.50 3330
6665.27 3514
6666.04 3587
6666.81 3475
6667.58 3465
6668.35 3547
6669.12 3430
6669.89 3140
6670.66 3082
6671.43 3209
6672.20 3014
6672.97 2935
6673.74 2864
6674.51 2941
6675.28 2922
6676.06 2930
6676.83 2840
6677.60 2721
6678.37 2567
6679.14 2629
6679.91 2599
6680.68 2573
6681.45 2658
6682.22 2680
6683.00 2643
6683.77 2833
6684.54 2775
6685.31 2841
6686.08 3024
6686.85 2999
6687.63 3162
6688.40 3145
6689.17 3218
6689.94 3100
6690.71 2979
6691.48 2907
6692.26 2814
6693.03 2578
6693.80 2521
6694.57 2688
6695.34 2521
6696.12 2460
6696.89 2303
6697.66 2285
6698.43 2335
6699.21 2594
6699.98 2496
6700.75 2474
6701.52 2424
6702.30 2585
6703.07 2557
6703.84 2556
6704.61 2541
6705.39 2517
6706.16 2505
6706.93 2606
6707.70 2446
6708.48 2456
6709.25 2435
6710.02 2282
6710.80 2356
6711.57 2400
6712.34 2260
6713.12 2360
6713.89 2409
6714.66 2499
6715.44 2392
6716.21 2294
6716.98 2318
6717.76 2265
6718.53 2286
6719.30 2314
6720.08 2347
6720.85 2323
6721.62 2358
6722.40 2294
6723.17 2238
6723.94 2228
6724.72 2275
6725.49 2197
6726.27 2260
6727.04 2388
6727.81 2348
6728.59 2108
6729.36 2132
6730.14 2267
6730.91 2234
6731.68 2097
6732.46 2172
6733.23 2314
6734.01 2195
6734.78 2245
6735.56 2302
6736.33 2278
6737.10 2293
6737.88 2324
6738.65 2319
6739.43 2285
6740.20 2352
6740.98 2257
6741.75 2297
6742.53 2380
6743.30 2260
6744.08 2254
6744.85 2275
6745.63 2498
6746.40 2405
6747.18 2335
6747.95 2448
6748.73 2606
6749.50 2549
6750.28 2485
6751.05 2448
6751.83 2587
6752.60 2461
6753.38 2298
6754.16 2321
6754.93 2264
6755.71 2210
6756.48 2183
6757.26 2275
6758.03 2124
6758.81 2117
6759.59 2176
6760.36 2206
6761.14 2159
6761.91 2168
6762.69 2131
6763.46 2227
6764.24 2214
6765.02 2145
6765.79 2179
6766.57 2153
6767.35 2170
6768.12 2283
6768.90 2129
6769.67 2195
6770.45 2189
6771.23 2146
6772.00 2115
6772.78 2061
6773.56 2142
6774.33 2083
6775.11 2133
6775.89 2233
6776.66 2282
6777.44 2191
6778.22 2422
6778.99 2382
6779.77 2418
6780.55 2507
6781.33 2420
6782.10 2395
6782.88 2408
6783.66 2321
6784.43 2228
6785.21 2181
6785.99 2073
6786.77 2074
6787.54 2172
6788.32 1975
6789.10 1969
6789.88 2056
6790.65 2140
6791.43 1882
6792.21 1859
6792.99 1949
6793.76 1850
6794.54 1853
6795.32 1936
6796.10 1872
6796.88 1869
6797.65 1829
6798.43 1877
6799.21 1940
6799.99 1938
6800.77 1893
6801.55 1885
6802.32 1914
6803.10 1947
6803.88 1927
6804.66 1864
6805.44 1846
6806.22 2065
6806.99 1921
6807.77 1907
6808.55 1876
6809.33 1930
6810.11 1877
6810.89 1799
6811.67 1863
6812.44 1799
6813.22 1874
6814.00 1987
6814.78 1974
6815.56 1901
6816.34 1950
6817.12 1990
6817.90 1988
6818.68 1987
6819.46 2093
6820.24 2137
6821.02 2060
6821.79 2083
6822.57 1943
6823.35 1951
6824.13 1955
6824.91 1998
6825.69 1928
6826.47 1916
6827.25 1919
6828.03 1786
6828.81 1916
6829.59 1776
6830.37 1839
6831.15 1867
6831.93 1861
6832.71 1896
6833.49 1871
6834.27 1896
6835.05 1900
6835.83 1995
6836.61 1948
6837.39 1892
6838.17 1958
6838.95 1996
6839.73 1929
6840.51 1842
6841.29 1903
6842.07 1973
6842.85 1917
6843.64 1921
6844.42 1870
6845.20 1919
6845.98 1876
6846.76 2078
6847.54 2030
6848.32 2122
6849.10 2303
6849.88 2472
6850.66 2696
6851.44 2866
6852.23 3065
6853.01 3241
6853.79 3212
6854.57 3107
6855.35 2948
6856.13 2684
6856.91 2629
6857.69 2367
6858.48 2367
6859.26 2186
6860.04 2010
6860.82 2025
6861.60 2032
6862.38 2000
6863.17 2030
6863.95 1972
6864.73 1850
6865.51 1899
6866.29 1874
6867.07 2074
6867.86 2154
6868.64 2063
6869.42 1955
6870.20 2051
6870.99 2033
6871.77 1969
6872.55 1969
6873.33 2044
6874.11 2023
6874.90 1945
6875.68 1988
6876.46 1883
6877.24 1830
6878.03 1896
6878.81 2049
6879.59 1964
6880.38 2084
6881.16 2182
6881.94 2130
6882.72 2224
6883.51 2214
6884.29 2192
6885.07 2224
6885.86 2272
6886.64 2299
6887.42 2416
6888.20 2383
6888.99 2342
6889.77 2355
6890.55 2296
6891.34 2274
6892.12 2304
6892.90 2288
6893.69 2276
6894.47 2304
6895.26 2257
6896.04 2173
6896.82 2138
6897.61 2126
6898.39 2094
6899.17 2011
6899.96 2145
6900.74 2039
6901.53 2153
6902.31 2081
6903.09 2093
6903.88 1982
6904.66 1960
6905.45 2059
6906.23 2077
6907.01 1934
6907.80 1909
6908.58 1978
6909.37 1905
6910.15 1952
6910.94 1943
6911.72 1786
6912.51 1898
6913.29 1956
6914.07 1880
6914.86 1992
6915.64 1901
6916.43 1893
6917.21 1948
6918.00 2037
6918.78 2092
6919.57 1945
6920.35 2066
6921.14 2160
6921.92 2240
6922.71 2296
6923.49 2262
6924.28 2247
6925.06 2280
6925.85 2329
6926.64 2340
6927.42 2090
6928.21 2102
6928.99 2120
6929.78 2119
6930.56 1971
6931.35 2027
6932.13 1985
6932.92 1971
6933.71 1951
6934.49 1910
6935.28 1965
6936.06 2002
6936.85 1924
6937.63 1901
6938.42 1901
6939.21 1980
6939.99 2114
6940.78 1953
6941.57 1978
6942.35 2037
6943.14 2179
6943.92 2229
6944.71 2035
6945.50 1983
6946.28 2018
6947.07 2087
6947.86 2065
6948.64 2136
6949.43 2157
6950.22 2138
6951.00 2143
6951.79 2052
6952.58 2032
6953.36 2091
6954.15 2164
6954.94 2077
6955.72 2179
6956.51 2208
6957.30 2207
6958.09 2140
6958.87 2119
6959.66 2145
6960.45 2180
6961.24 2312
6962.02 2248
6962.81 2255
6963.60 2250
6964.38 2146
6965.17 2282
6965.96 2257
6966.75 2310
6967.54 2434
6968.32 2469
6969.11 2371
6969.90 2556
6970.69 2611
6971.47 2541
6972.26 2474
6973.05 2498
6973.84 2436
6974.63 2447
6975.41 2525
6976.20 2503
6976.99 2524
6977.78 2653
6978.57 2722
6979.36 2778
6980.14 3027
6980.93 2920
6981.72 2914
6982.51 3269
6983.30 3211
6984.09 3579
6984.88 3915
6985.66 4264
6986.45 4380
6987.24 4545
6988.03 4690
6988.82 4505
6989.61 4358
6990.40 4091
6991.19 3751
6991.98 3468
6992.76 3062
6993.55 2920
6994.34 2826
6995.13 2740
6995.92 2787
6996.71 2939
6997.50 2849
6998.29 3165
6999.08 3288
6999.87 3581
7000.66 4066
7001.45 4164
7002.24 4284
7003.03 4253
7003.82 4016
7004.61 3675
7005.40 3368
7006.19 3110
7006.98 2850
7007.77 2715
7008.56 2492
7009.35 2373
7010.14 2324
7010.93 2203
7011.72 2181
7012.51 2183
7013.30 2122
7014.09 2091
7014.88 2172
7015.67 2260
7016.46 2195
7017.25 2237
7018.04 2233
7018.83 2234
7019.62 2086
7020.41 2136
7021.20 2202
7021.99 2236
7022.78 2172
7023.57 2264
7024.37 2175
7025.16 2231
7025.95 2150
7026.74 2163
7027.53 2303
7028.32 2260
7029.11 2292
7029.90 2246
7030.69 2157
7031.49 2094
7032.28 2070
7033.07 2155
7033.86 2031
7034.65 1983
7035.44 1961
7036.23 2127
7037.03 2151
7037.82 2129
7038.61 2189
7039.40 2256
7040.19 2261
7040.98 2389
7041.78 2275
7042.57 2159
7043.36 2265
7044.15 2247
7044.94 2104
7045.74 2062
7046.53 2118
7047.32 2123
7048.11 1977
7048.91 2100
7049.70 2063
7050.49 2098
7051.28 2164
7052.08 2121
7052.87 2140
7053.66 2080
7054.45 2099
7055.25 2059
7056.04 2205
7056.83 2130
7057.62 2030
7058.42 2054
7059.21 1998
7060.00 1988
7060.80 2000
7061.59 2000
7062.38 2018
7063.17 1929
7063.97 1965
7064.76 1984
7065.55 1852
7066.35 1926
7067.14 1975
7067.93 1908
7068.73 1863
7069.52 1941
7070.31 2016
7071.11 1984
7071.90 2021
7072.69 2026
7073.49 2014
7074.28 1960
7075.08 1920
7075.87 1880
7076.66 1917
7077.46 1978
7078.25 1927
7079.05 1931
7079.84 2024
7080.63 2009
7081.43 2001
7082.22 2023
7083.02 1970
7083.81 1876
7084.60 1914
7085.40 2099
7086.19 1954
7086.99 1888
7087.78 1900
7088.58 1901
7089.37 1872
7090.17 1793
7090.96 1870
7091.76 1923
7092.55 1894
7093.34 1748
7094.14 1718
7094.93 1841
7095.73 1887
7096.52 1871
7097.32 1778
7098.11 1683
7098.91 1755
7099.70 1764
7100.50 1727
7101.29 1887
7102.09 1840
7102.89 1839
7103.68 1795
7104.48 1784
7105.27 1774
7106.07 1765
7106.86 1784
7107.66 1877
7108.45 1860
7109.25 1721
7110.05 1662
7110.84 1680
7111.64 1815
7112.43 1809
7113.23 1700
7114.02 1656
7114.82 1700
7115.62 1656
7116.41 1685
7117.21 1704
7118.00 1822
7118.80 1857
7119.60 1863
7120.39 1820
7121.19 2010
7121.99 1932
7122.78 1886
7123.58 1897
7124.38 1831
7125.17 1750
7125.97 1811
7126.77 1822
7127.56 1702
7128.36 1793
7129.16 1746
7129.95 1732
7130.75 1760
7131.55 1658
7132.34 1676
7133.14 1644
7133.94 1618
7134.73 1554
7135.53 1623
7136.33 1615
7137.13 1634
7137.92 1546
7138.72 1677
7139.52 1599
7140.32 1629
7141.11 1678
7141.91 1631
7142.71 1782
7143.51 1681
7144.30 1709
7145.10 1661
7145.90 1624
7146.70 1690
7147.49 1715
7148.29 1706
7149.09 1709
7149.89 1779
7150.69 1730
7151.48 1649
7152.28 1636
7153.08 1675
7153.88 1586
7154.68 1511
7155.47 1675
7156.27 1579
7157.07 1580
7157.87 1562
7158.67 1648
7159.47 1608
7160.27 1543
7161.06 1671
7161.86 1717
7162.66 1676
7163.46 1521
7164.26 1672
7165.06 1672
7165.86 1546
7166.66 1520
7167.45 1590
7168.25 1625
7169.05 1617
7169.85 1637
7170.65 1686
7171.45 1670
7172.25 1597
7173.05 1499
7173.85 1588
7174.65 1645
7175.45 1599
7176.25 1620
7177.04 1561
7177.84 1568
7178.64 1627
7179.44 1740
7180.24 1590
7181.04 1534
7181.84 1559
7182.64 1601
7183.44 1590
7184.24 1585
7185.04 1641
7185.84 1764
7186.64 1751
7187.44 1705
7188.24 1716
7189.04 1818
7189.84 1747
7190.64 1574
7191.44 1509
7192.24 1517
7193.04 1507
7193.84 1485
7194.64 1542
7195.44 1495
7196.25 1575
7197.05 1663
7197.85 1591
7198.65 1593
7199.45 1538
7200.25 1608
7201.05 1596
7201.85 1632
7202.65 1562
7203.45 1624
7204.25 1561
7205.05 1516
7205.86 1543
7206.66 1491
7207.46 1457
7208.26 1541
7209.06 1582
7209.86 1578
7210.66 1587
7211.46 1460
7212.27 1636
7213.07 1611
7213.87 1603
7214.67 1628
7215.47 1514
7216.27 1568
7217.07 1446
7217.88 1532
7218.68 1561
7219.48 1601
7220.28 1619
7221.08 1586
7221.89 1551
7222.69 1685
7223.49 1684
7224.29 1685
7225.09 1661
7225.90 1630
7226.70 1696
7227.50 1703
7228.30 1666
7229.11 1700
7229.91 1665
7230.71 1633
7231.51 1642
7232.32 1617
7233.12 1576
7233.92 1549
7234.72 1615
7235.53 1678
7236.33 1788
7237.13 1806
7237.93 1832
7238.74 1799
7239.54 1746
7240.34 1788
7241.15 1963
7241.95 1934
7242.75 1809
7243.56 1938
7244.36 1898
7245.16 1743
7245.97 1782
7246.77 1954
7247.57 1742
7248.38 1660
7249.18 1675
7249.98 1744
7250.79 1745
7251.59 1630
7252.39 1623
7253.20 1638
7254.00 1736
7254.81 1801
7255.61 1746
7256.41 1690
7257.22 1732
7258.02 1833
7258.82 1703
7259.63 1748
7260.43 1829
7261.24 1799
7262.04 1772
7262.85 1745
7263.65 1793
7264.45 1792
7265.26 1874
7266.06 1813
7266.87 1872
7267.67 1859
7268.48 1785
7269.28 1866
7270.09 1934
7270.89 1871
7271.70 1926
7272.50 1896
7273.30 2026
7274.11 2008
7274.91 1861
7275.72 1852
7276.52 1934
7277.33 1985
7278.13 2171
7278.94 2173
7279.74 2305
7280.55 2168
7281.36 2424
7282.16 2763
7282.97 2939
7283.77 3217
7284.58 3540
7285.38 3819
7286.19 4108
7286.99 4268
7287.80 4247
7288.60 3957
7289.41 3626
7290.22 3310
7291.02 3043
7291.83 2769
7292.63 2478
7293.44 2446
7294.25 2228
7295.05 2248
7295.86 2151
7296.66 2088
7297.47 2017
7298.28 1994
7299.08 2087
7299.89 2181
7300.70 2031
7301.50 2188
7302.31 2281
7303.11 2177
7303.92 2198
7304.73 2317
7305.53 2253
7306.34 2344
7307.15 2392
7307.95 2300
7308.76 2277
7309.57 2423
7310.37 2398
7311.18 2497
7311.99 2564
7312.80 2594
7313.60 2688
7314.41 2538
7315.22 2619
7316.02 2686
7316.83 2676
7317.64 2870
7318.45 2976
7319.25 3212
7320.06 3765
7320.87 4032
7321.68 4047
7322.48 4474
7323.29 4640
7324.10 4586
7324.91 4013
7325.71 3916
7326.52 3607
7327.33 3250
7328.14 2840
7328.95 2608
7329.75 2468
7330.56 2281
7331.37 2260
7332.18 2117
7332.99 2027
7333.79 2148
7334.60 2192
7335.41 2148
7336.22 2156
7337.03 2077
7337.84 2152
7338.64 2126
7339.45 2183
7340.26 2245
7341.07 2087
7341.88 2051
7342.69 1987
7343.50 2050
7344.30 1975
7345.11 2013
7345.92 1934
7346.73 1994
7347.54 2016
7348.35 1972
7349.16 2063
7349.97 2040
7350.78 1911
7351.58 1873
7352.39 1900
7353.20 1876
7354.01 1989
7354.82 2007
7355.63 2156
7356.44 2090
7357.25 2087
7358.06 2058
7358.87 2104
7359.68 2203
7360.49 2398
7361.30 2317
7362.11 2269
7362.92 2251
7363.73 2063
7364.54 2247
7365.35 2152
7366.16 2095
7366.97 2006
7367.78 2204
7368.59 2110
7369.40 1924
7370.21 2022
7371.02 1947
7371.83 2004
7372.64 2059
7373.45 1983
7374.26 2108
7375.07 2160
7375.88 2107
7376.69 2092
7377.50 2145
7378.31 2283
7379.12 2337
7379.93 2497
7380.74 2616
7381.55 2751
7382.37 2782
7383.18 2829
7383.99 2799
7384.80 2903
7385.61 2791
7386.42 2499
7387.23 2373
7388.04 2338
7388.85 2279
7389.67 2109
7390.48 2031
7391.29 2135
7392.10 2041
7392.91 2037
7393.72 1983
7394.53 1986
7395.35 2119
7396.16 2109
7396.97 2319
7397.78 2301
7398.59 2427
7399.40 2599
7400.22 2728
7401.03 2786
7401.84 3013
7402.65 3057
7403.46 2999
7404.28 2850
7405.09 2689
7405.90 2619
7406.71 2442
7407.52 2206
7408.34 2158
7409.15 2147
7409.96 1928
7410.77 2022
7411.59 1802
7412.40 1794
7413.21 1875
7414.02 1739
7414.84 1768
7415.65 1833
7416.46 1791
7417.27 1783
7418.09 1707
7418.90 1754
7419.71 1831
7420.53 1761
7421.34 1737
7422.15 1720
7422.97 1746
7423.78 1705
7424.59 1632
7425.40 1652
7426.22 1601
7427.03 1711
7427.84 1783
7428.66 1763
7429.47 1724
7430.28 1687
7431.10 1620
7431.91 1598
7432.73 1613
7433.54 1740
7434.35 1689
7435.17 1571
7435.98 1642
7436.79 1709
7437.61 1671
7438.42 1704
7439.24 1705
7440.05 1734
7440.86 1847
7441.68 1803
7442.49 1699
7443.31 1716
7444.12 1709
7444.94 1735
7445.75 1707
7446.56 1627
7447.38 1542
7448.19 1573
7449.01 1606
7449.82 1488
7450.64 1516
7451.45 1532
7452.27 1481
7453.08 1520
7453.90 1545
7454.71 1483
7455.52 1513
7456.34 1611
7457.15 1581
7457.97 1620
7458.78 1736
7459.60 1789
7460.42 1638
7461.23 1665
7462.05 1658
7462.86 1648
7463.68 1568
7464.49 1644
7465.31 1616
7466.12 1546
7466.94 1616
7467.75 1642
7468.57 1682
7469.38 1625
7470.20 1636
7471.02 1678
7471.83 1631
7472.65 1621
7473.46 1701
7474.28 1640
7475.10 1539
7475.91 1594
7476.73 1509
7477.54 1545
7478.36 1566
7479.18 1562
7479.99 1582
7480.81 1520
7481.62 1558
7482.44 1593
7483.26 1511
7484.07 1468
7484.89 1573
7485.71 1531
7486.52 1508
7487.34 1554
7488.16 1348
7488.97 1345
7489.79 1588
7490.61 1534
7491.42 1411
7492.24 1442
7493.06 1524
7493.87 1531
7494.69 1579
7495.51 1498
7496.33 1489
7497.14 1449
7497.96 1455
7498.78 1414
7499.59 1459
7500.41 1410
7501.23 1385
7502.05 1454
7502.86 1350
7503.68 1367
7504.50 1480
7505.32 1431
7506.13 1428
7506.95 1438
7507.77 1392
7508.59 1408
7509.40 1450
7510.22 1488
7511.04 1326
7511.86 1393
7512.68 1325
7513.49 1517
7514.31 1376
7515.13 1296
7515.95 1466
7516.77 1465
7517.59 1455
7518.40 1393
7519.22 1437
7520.04 1430
7520.86 1389
7521.68 1390
7522.50 1370
7523.31 1358
7524.13 1398
7524.95 1351
7525.77 1435
7526.59 1404
7527.41 1410
7528.23 1416
7529.05 1371
7529.86 1500
7530.68 1496
7531.50 1397
7532.32 1443
7533.14 1458
7533.96 1316
7534.78 1437
7535.60 1447
7536.42 1521
7537.24 1461
7538.06 1479
7538.88 1555
7539.70 1422
7540.51 1448
7541.33 1453
7542.15 1448
7542.97 1454
7543.79 1393
7544.61 1569
7545.43 1570
7546.25 1494
7547.07 1605
7547.89 1396
7548.71 1393
7549.53 1505
7550.35 1522
7551.17 1474
7551.99 1503
7552.81 1397
7553.63 1477
7554.45 1490
7555.27 1397
7556.09 1421
7556.91 1569
7557.73 1532
7558.56 1524
7559.38 1668
7560.20 1555
7561.02 1595
7561.84 1444
7562.66 1575
7563.48 1527
7564.30 1425
7565.12 1451
7565.94 1509
7566.76 1403
7567.58 1388
7568.40 1395
7569.23 1511
7570.05 1468
7570.87 1402
7571.69 1425
7572.51 1438
7573.33 1460
7574.15 1477
7574.97 1461
7575.80 1548
7576.62 1527
7577.44 1458
7578.26 1512
7579.08 1477
7579.90 1398
7580.73 1379
7581.55 1411
7582.37 1496
7583.19 1392
7584.01 1438
7584.83 1483
7585.66 1540
7586.48 1471
7587.30 1515
7588.12 1635
7588.95 1548
7589.77 1516
7590.59 1582
7591.41 1566
7592.23 1549
7593.06 1627
7593.88 1467
7594.70 1540
7595.52 1608
7596.35 1421
7597.17 1539
7597.99 1467
7598.81 1502
7599.64 1526
7600.46 1518
7601.28 1594
7602.11 1679
7602.93 1735
7603.75 1837
7604.57 1854
7605.40 1825
7606.22 1789
7607.04 1780
7607.87 1781
7608.69 1745
7609.51 1647
7610.34 1710
7611.16 1631
7611.98 1613
7612.81 1635
7613.63 1611
7614.45 1622
7615.28 1704
7616.10 1651
7616.92 1526
7617.75 1662
7618.57 1595
7619.40 1600
7620.22 1663
7621.04 1677
7621.87 1738
7622.69 1576
7623.52 1658
7624.34 1518
7625.16 1507
7625.99 1526
7626.81 1625
7627.64 1706
7628.46 1731
7629.28 1757
7630.11 1808
7630.93 1793
7631.76 2076
7632.58 2102
7633.41 2132
7634.23 2292
7635.06 2149
7635.88 2163
7636.71 2039
7637.53 1855
7638.36 1725
7639.18 1685
7640.01 1635
7640.83 1513
7641.66 1410
7642.48 1364
7643.31 1470
7644.13 1453
7644.96 1482
7645.78 1546
7646.61 1495
7647.43 1513
7648.26 1410
7649.08 1390
7649.91 1436
7650.73 1391
7651.56 1415
7652.38 1393
7653.21 1401
7654.04 1399
7654.86 1364
7655.69 1391
7656.51 1276
7657.34 1427
7658.16 1315
7658.99 1353
7659.82 1392
7660.64 1296
7661.47 1299
7662.29 1399
7663.12 1328
7663.95 1289
7664.77 1291
7665.60 1273
7666.43 1374
7667.25 1392
7668.08 1376
7668.91 1403
7669.73 1488
7670.56 1454
7671.38 1453
7672.21 1449
7673.04 1475
7673.87 1554
7674.69 1435
7675.52 1351
7676.35 1331
7677.17 1351
7678.00 1370
7678.83 1313
7679.65 1278
7680.48 1257
7681.31 1261
7682.13 1242
7682.96 1240
7683.79 1221
7684.62 1289
7685.44 1451
7686.27 1436
7687.10 1369
7687.93 1372
7688.75 1334
7689.58 1349
7690.41 1386
7691.24 1421
7692.06 1300
7692.89 1403
7693.72 1315
7694.55 1297
7695.38 1400
7696.20 1368
7697.03 1317
7697.86 1340
7698.69 1318
7699.52 1271
7700.34 1302
7701.17 1382
7702.00 1315
7702.83 1312
7703.66 1393
7704.49 1460
7705.31 1458
7706.14 1524
7706.97 1557
7707.80 1494
7708.63 1443
7709.46 1426
7710.29 1329
7711.11 1379
7711.94 1388
7712.77 1402
7713.60 1399
7714.43 1414
7715.26 1277
7716.09 1308
7716.92 1321
7717.75 1377
7718.58 1379
7719.40 1414
7720.23 1379
7721.06 1335
7721.89 1346
7722.72 1431
7723.55 1363
7724.38 1355
7725.21 1370
7726.04 1428
7726.87 1371
7727.70 1329
7728.53 1323
7729.36 1395
7730.19 1361
7731.02 1303
7731.85 1437
7732.68 1509
7733.51 1535
7734.34 1397
7735.17 1316
7736.00 1362
7736.83 1362
7737.66 1443
7738.49 1379
7739.32 1380
7740.15 1377
7740.98 1344
7741.81 1230
7742.64 1385
7743.47 1407
7744.30 1639
7745.13 1748
7745.96 1865
7746.79 2035
7747.62 2136
7748.45 2237
7749.29 2403
7750.12 2414
7750.95 2275
7751.78 2102
7752.61 1993
7753.44 2022
7754.27 1717
7755.10 1589
7755.93 1631
7756.76 1548
7757.60 1478
7758.43 1443
7759.26 1405
7760.09 1362
7760.92 1341
7761.75 1407
7762.58 1358
7763.42 1328
7764.25 1448
7765.08 1469
7765.91 1389
7766.74 1362
7767.57 1347
7768.41 1305
7769.24 1368
7770.07 1327
7770.90 1294
7771.73 1277
7772.57 1246
7773.40 1195
7774.23 1225
7775.06 1248
7775.90 1255
7776.73 1270
7777.56 1308
7778.39 1314
7779.22 1328
7780.06 1310
7780.89 1344
7781.72 1310
7782.55 1377
7783.39 1278
7784.22 1225
7785.05 1328
7785.89 1340
7786.72 1349
7787.55 1458
7788.38 1516
7789.22 1491
7790.05 1362
7790.88 1396
7791.72 1419
7792.55 1429
7793.38 1338
7794.22 1246
7795.05 1294
7795.88 1349
7796.72 1296
7797.55 1223
7798.38 1332
7799.22 1409
7800.05 1405
7800.88 1376
7801.72 1417
7802.55 1367
7803.38 1287
7804.22 1374
7805.05 1332
7805.89 1346
7806.72 1286
7807.55 1304
7808.39 1321
7809.22 1283
7810.06 1328
7810.89 1289
7811.72 1354
7812.56 1377
7813.39 1314
7814.23 1349
7815.06 1353
7815.89 1240
7816.73 1352
7817.56 1361
7818.40 1396
7819.23 1442
7820.07 1380
7820.90 1384
7821.74 1454
7822.57 1334
7823.41 1395
7824.24 1304
7825.08 1274
7825.91 1265
7826.75 1286
7827.58 1274
7828.42 1251
7829.25 1170
7830.09 1291
7830.92 1341
7831.76 1292
7832.59 1325
7833.43 1248
7834.26 1232
7835.10 1229
7835.93 1179
7836.77 1212
7837.60 1208
7838.44 1356
7839.28 1324
7840.11 1259
7840.95 1259
7841.78 1273
7842.62 1330
7843.45 1351
7844.29 1310
7845.13 1290
7845.96 1315
7846.80 1310
7847.63 1285
7848.47 1267
7849.31 1300
7850.14 1312
7850.98 1272
7851.82 1252
7852.65 1322
7853.49 1198
7854.32 1203
7855.16 1280
7856.00 1332
7856.83 1375
7857.67 1438
7858.51 1454
7859.34 1380
7860.18 1374
7861.02 1365
7861.85 1453
7862.69 1540
7863.53 1460
7864.37 1344
7865.20 1443
7866.04 1454
7866.88 1316
7867.71 1314
7868.55 1291
7869.39 1336
7870.23 1262
7871.06 1169
7871.90 1259
7872.74 1315
7873.57 1347
7874.41 1329
7875.25 1377
7876.09 1346
7876.93 1287
7877.76 1361
7878.60 1369
7879.44 1355
7880.28 1410
7881.11 1392
7881.95 1313
7882.79 1283
7883.63 1312
7884.47 1267
7885.30 1315
7886.14 1372
7886.98 1381
7887.82 1395
7888.66 1295
7889.50 1274
7890.33 1305
7891.17 1372
7892.01 1456
7892.85 1326
7893.69 1338
7894.53 1366
7895.36 1247
7896.20 1314
7897.04 1331
7897.88 1375
7898.72 1466
7899.56 1558
7900.40 1498
7901.24 1550
7902.08 1582
7902.91 1633
7903.75 1658
7904.59 1582
7905.43 1633
7906.27 1546
7907.11 1569
7907.95 1519
7908.79 1540
7909.63 1471
7910.47 1371
7911.31 1492
7912.15 1403
7912.99 1460
7913.83 1461
7914.67 1558
7915.50 1637
7916.34 1651
7917.18 1639
7918.02 1830
7918.86 1811
7919.70 1819
7920.54 1901
7921.38 1767
7922.22 1720
7923.06 1606
7923.90 1506
7924.74 1392
7925.58 1375
7926.42 1406
7927.27 1348
7928.11 1294
7928.95 1230
7929.79 1261
7930.63 1284
7931.47 1331
7932.31 1231
7933.15 1337
7933.99 1339
7934.83 1298
7935.67 1228
7936.51 1173
7937.35 1197
7938.19 1198
7939.03 1244
7939.88 1305
7940.72 1268
7941.56 1166
7942.40 1143
7943.24 1224
7944.08 1301
7944.92 1247
7945.76 1274
7946.60 1297
7947.45 1232
7948.29 1301
7949.13 1320
7949.97 1251
7950.81 1297
7951.65 1299
7952.50 1272
7953.34 1281
7954.18 1198
7955.02 1287
7955.86 1280
7956.70 1271
7957.55 1274
7958.39 1238
7959.23 1237
7960.07 1285
7960.91 1305
7961.76 1266
7962.60 1255
7963.44 1244
7964.28 1228
7965.13 1255
7965.97 1210
7966.81 1223
7967.65 1219
7968.50 1258
7969.34 1211
7970.18 1239
7971.02 1241
7971.87 1172
7972.71 1277
7973.55 1244
7974.39 1367
7975.24 1232
7976.08 1235
7976.92 1263
7977.77 1363
7978.61 1305
7979.45 1244
7980.30 1286
7981.14 1227
7981.98 1323
7982.83 1386
7983.67 1328
7984.51 1259
7985.36 1253
7986.20 1266
7987.04 1204
7987.89 1301
7988.73 1318
7989.57 1264
7990.42 1252
7991.26 1335
7992.10 1242
7992.95 1304
7993.79 1272
7994.64 1261
7995.48 1253
7996.32 1247
7997.17 1302
7998.01 1268
7998.86 1183
7999.70 1202
8000.54 1158
8001.39 1161
8002.23 1181
8003.08 1195
8003.92 1134
8004.77 1141
8005.61 1186
8006.45 1209
8007.30 1222
8008.14 1192
8008.99 1193
8009.83 1194
8010.68 1169
8011.52 1194
8012.37 1204
8013.21 1189
8014.06 1215
8014.90 1268
8015.75 1265
8016.59 1227
8017.44 1252
8018.28 1252
8019.13 1189
8019.97 1236
8020.82 1189
8021.66 1174
8022.51 1131
8023.35 1129
8024.20 1163
8025.05 1171
8025.89 1128
8026.74 1248
8027.58 1265
8028.43 1155
8029.27 1232
8030.12 1073
8030.96 1095
8031.81 1126
8032.66 1183
8033.50 1174
8034.35 1066
8035.19 1213
8036.04 1171
8036.89 1099
8037.73 1212
8038.58 1245
8039.43 1274
8040.27 1288
8041.12 1191
8041.96 1125
8042.81 1149
8043.66 1120
8044.50 1197
8045.35 1146
8046.20 1134
8047.04 1128
8047.89 1167
8048.74 1161
8049.58 1143
8050.43 1084
8051.28 1142
8052.12 1124
8052.97 1161
8053.82 1177
8054.67 1081
8055.51 1110
8056.36 1057
8057.21 1148
8058.05 1159
8058.90 1080
8059.75 1080
8060.60 1103
8061.44 1178
8062.29 1185
8063.14 1129
8063.99 1158
8064.83 1162
8065.68 1105
8066.53 1056
8067.38 1034
8068.22 1129
8069.07 1142
8069.92 1158
8070.77 1147
8071.62 1156
8072.46 1177
8073.31 1157
8074.16 1119
8075.01 1134
8075.86 1079
8076.71 1168
8077.55 1110
8078.40 1129
8079.25 1110
8080.10 1122
8080.95 1181
8081.80 1185
8082.64 1152
8083.49 1162
8084.34 1112
8085.19 1166
8086.04 1116
8086.89 1155
8087.74 1121
8088.58 1058
8089.43 1078
8090.28 1104
8091.13 1181
8091.98 1127
8092.83 1100
8093.68 1178
8094.53 1091
8095.38 1187
8096.23 1201
8097.08 1107
8097.93 1154
8098.77 1157
8099.62 1200
8100.47 1175
8101.32 1108
8102.17 1155
8103.02 1109
8103.87 1165
8104.72 1263
8105.57 1234
8106.42 1196
8107.27 1127
8108.12 1220
8108.97 1264
8109.82 1185
8110.67 1220
8111.52 1123
8112.37 1182
8113.22 1152
8114.07 1188
8114.92 1193
8115.77 1208
8116.62 1184
8117.47 1246
8118.32 1181
8119.17 1264
8120.02 1250
8120.87 1322
8121.72 1249
8122.58 1192
8123.43 1233
8124.28 1270
8125.13 1189
8125.98 1214
8126.83 1231
8127.68 1271
8128.53 1289
8129.38 1359
8130.23 1347
8131.08 1351
8131.94 1306
8132.79 1314
8133.64 1282
8134.49 1424
8135.34 1402
8136.19 1435
8137.04 1546
8137.89 1398
8138.75 1364
8139.60 1503
8140.45 1442
8141.30 1422
8142.15 1538
8143.00 1684
8143.86 1638
8144.71 1538
8145.56 1621
8146.41 1530
8147.26 1528
8148.12 1464
8148.97 1547
8149.82 1473
8150.67 1420
8151.52 1363
8152.38 1410
8153.23 1428
8154.08 1384
8154.93 1425
8155.78 1517
8156.64 1335
8157.49 1401
8158.34 1339
8159.19 1360
8160.05 1404
8160.90 1476
8161.75 1392
8162.61 1331
8163.46 1332
8164.31 1405
8165.16 1322
8166.02 1375
8166.87 1384
8167.72 1332
8168.58 1333
8169.43 1364
8170.28 1415
8171.14 1442
8171.99 1324
8172.84 1397
8173.70 1451
8174.55 1378
8175.40 1434
8176.26 1372
8177.11 1273
8177.96 1223
8178.82 1354
8179.67 1383
8180.52 1336
8181.38 1350
8182.23 1316
8183.08 1363
8183.94 1373
8184.79 1306
8185.65 1350
8186.50 1192
8187.35 1176
8188.21 1232
8189.06 1140
8189.92 1196
8190.77 1194
8191.63 1267
8192.48 1249
8193.33 1216
8194.19 1160
8195.04 1166
8195.90 1140
8196.75 1165
8197.61 1320
8198.46 1293
8199.32 1240
8200.17 1202
8201.02 1213
8201.88 1143
8202.73 1193
8203.59 1257
8204.44 1160
8205.30 1232
8206.15 1185
8207.01 1156
8207.86 1210
8208.72 1291
8209.57 1250
8210.43 1244
8211.29 1318
8212.14 1339
8213.00 1325
8213.85 1279
8214.71 1249
8215.56 1235
8216.42 1086
8217.27 1248
8218.13 1355
8218.98 1262
8219.84 1294
8220.70 1283
8221.55 1298
8222.41 1252
8223.26 1188
8224.12 1225
8224.98 1243
8225.83 1293
8226.69 1216
8227.54 1256
8228.40 1334
8229.26 1206
8230.11 1178
8230.97 1178
8231.83 1234
8232.68 1249
8233.54 1192
8234.39 1195
8235.25 1146
8236.11 1175
8236.96 1159
8237.82 1185
8238.68 1236
8239.53 1179
8240.39 1184
8241.25 1224
8242.11 1257
8242.96 1197
8243.82 1260
8244.68 1228
8245.53 1235
8246.39 1183
8247.25 1214
8248.10 1194
8248.96 1199
8249.82 1218
8250.68 1210
8251.53 1185
8252.39 1246
8253.25 1230
8254.11 1254
8254.96 1257
8255.82 1210
8256.68 1142
8257.54 1157
8258.39 1236
8259.25 1179
8260.11 1266
8260.97 1230
8261.83 1179
8262.68 1283
8263.54 1275
8264.40 1153
8265.26 1200
8266.12 1259
8266.97 1127
8267.83 1177
8268.69 1142
8269.55 1156
8270.41 1124
8271.27 1234
8272.12 1153
8272.98 1216
8273.84 1224
8274.70 1119
8275.56 1193
8276.42 1091
8277.28 1145
8278.13 1237
8278.99 1256
8279.85 1213
8280.71 1214
8281.57 1227
8282.43 1199
8283.29 1234
8284.15 1246
8285.01 1180
8285.87 1203
8286.72 1255
8287.58 1229
8288.44 1130
8289.30 1230
8290.16 1259
8291.02 1250
8291.88 1270
8292.74 1288
8293.60 1203
8294.46 1167
8295.32 1284
8296.18 1249
8297.04 1197
8297.90 1256
8298.76 1283
8299.62 1309
8300.48 1290
8301.34 1306
8302.20 1329
8303.06 1387
8303.92 1375
8304.78 1406
8305.64 1432
8306.50 1420
8307.36 1442
8308.22 1498
8309.08 1297
8309.94 1279
8310.80 1311
8311.66 1320
8312.52 1290
8313.38 1304
8314.24 1421
8315.10 1507
8315.96 1568
8316.83 1664
8317.69 1741
8318.55 1600
8319.41 1574
8320.27 1505
8321.13 1449
8321.99 1334
8322.85 1318
8323.71 1280
8324.57 1285
8325.44 1288
8326.30 1295
8327.16 1352
8328.02 1300
8328.88 1289
8329.74 1320
8330.60 1221
8331.47 1371
8332.33 1426
8333.19 1283
8334.05 1280
8334.91 1250
8335.77 1260
8336.64 1286
8337.50 1306
8338.36 1341
8339.22 1284
8340.08 1355
8340.94 1311
8341.81 1282
8342.67 1346
8343.53 1434
8344.39 1499
8345.26 1427
8346.12 1449
8346.98 1471
8347.84 1555
8348.71 1544
8349.57 1407
8350.43 1398
8351.29 1401
8352.16 1273
8353.02 1249
8353.88 1335
8354.74 1331
8355.61 1296
8356.47 1357
8357.33 1372
8358.19 1372
8359.06 1356
8359.92 1345
8360.78 1334
8361.65 1370
8362.51 1406
8363.37 1321
8364.24 1345
8365.10 1460
8365.96 1335
8366.83 1314
8367.69 1295
8368.55 1264
8369.42 1285
8370.28 1246
8371.14 1330
8372.01 1421
8372.87 1316
8373.73 1331
8374.60 1277
8375.46 1366
8376.33 1399
8377.19 1352
8378.05 1415
8378.92 1360
8379.78 1353
8380.65 1329
8381.51 1338
8382.37 1326
8383.24 1399
8384.10 1400
8384.97 1404
8385.83 1469
8386.70 1485
8387.56 1564
8388.42 1623
8389.29 1554
8390.15 1500
8391.02 1470
8391.88 1415
8392.75 1404
8393.61 1416
8394.48 1494
8395.34 1387
8396.21 1392
8397.07 1422
8397.94 1408
8398.80 1409
8399.67 1360
8400.53 1408
8401.40 1445
8402.26 1451
8403.13 1438
8403.99 1360
8404.86 1391
8405.72 1491
8406.59 1349
8407.45 1365
8408.32 1374
8409.19 1377
8410.05 1386
8410.92 1399
8411.78 1321
8412.65 1451
8413.51 1409
8414.38 1425
8415.25 1507
8416.11 1440
8416.98 1430
8417.84 1430
8418.71 1424
8419.58 1462
8420.44 1487
8421.31 1527
8422.17 1611
8423.04 1564
8423.91 1533
8424.77 1636
8425.64 1607
8426.51 1651
8427.37 1700
8428.24 1654
8429.11 1779
8429.97 1691
8430.84 1631
8431.71 1732
8432.57 1819
8433.44 1765
8434.31 1706
8435.17 1817
8436.04 1871
8436.91 1852
8437.77 1857
8438.64 1863
8439.51 1991
8440.38 1987
8441.24 2011
8442.11 2053
8442.98 2088
8443.84 2149
8444.71 2129
8445.58 2136
8446.45 2103
8447.31 2197
8448.18 2137
8449.05 2212
8449.92 2284
8450.78 2210
8451.65 2268
8452.52 2297
8453.39 2425
8454.26 2573
8455.12 2878
8455.99 3289
8456.86 3647
8457.73 3971
8458.60 4217
8459.46 4184
8460.33 4088
8461.20 3976
8462.07 3991
8462.94 3669
8463.81 3279
8464.67 3038
8465.54 2770
8466.41 2672
8467.28 2638
8468.15 2848
8469.02 3002
8469.89 3428
8470.75 3615
8471.62 3973
8472.49 4262
8473.36 4171
8474.23 4026
8475.10 3773
8475.97 3429
8476.84 3140
8477.71 2810
8478.57 2571
8479.44 2355
8480.31 2273
8481.18 2239
8482.05 2082
8482.92 2000
8483.79 1855
8484.66 1917
8485.53 1827
8486.40 1952
8487.27 1913
8488.14 1940
8489.01 1801
8489.88 1780
8490.75 1860
8491.62 1878
8492.49 1908
8493.36 1884
8494.23 1975
8495.10 1887
8495.97 1844
8496.84 1936
8497.71 1966
8498.58 1941
8499.45 1872
8500.32 1819
8501.19 1871
8502.06 1858
8502.93 1843
8503.80 1808
8504.67 1740
8505.54 1624
8506.41 1721
8507.28 1793
8508.15 1964
8509.02 1997
8509.89 2054
8510.76 2096
8511.63 2053
8512.51 2033
8513.38 2043
8514.25 1978
8515.12 1790
8515.99 1815
8516.86 1807
8517.73 1751
8518.60 1753
8519.47 1794
8520.35 1813
8521.22 1675
8522.09 1760
8522.96 1729
8523.83 1666
8524.70 1750
8525.57 1693
8526.45 1768
8527.32 1698
8528.19 1677
8529.06 1713
8529.93 1683
8530.80 1713
8531.68 1817
8532.55 1760
8533.42 1805
8534.29 1815
8535.16 1766
8536.04 1822
8536.91 1826
8537.78 1842
8538.65 1761
8539.52 1880
8540.40 1731
8541.27 1721
8542.14 1738
8543.01 1678
8543.89 1788
8544.76 1670
8545.63 1727
8546.50 1592
8547.38 1743
8548.25 1737
8549.12 1729
8549.99 1704
8550.87 1653
8551.74 1681
8552.61 1759
8553.49 1846
8554.36 2016
8555.23 1995
8556.11 2084
8556.98 1993
8557.85 1962
8558.73 1968
8559.60 1767
8560.47 1771
8561.35 1700
8562.22 1621
8563.09 1488
8563.97 1553
8564.84 1547
8565.71 1420
8566.59 1516
8567.46 1559
8568.33 1450
8569.21 1502
8570.08 1425
8570.96 1389
8571.83 1425
8572.70 1417
8573.58 1421
8574.45 1394
8575.33 1401
8576.20 1441
8577.07 1513
8577.95 1492
8578.82 1372
8579.70 1289
8580.57 1261
8581.45 1390
8582.32 1387
8583.19 1399
8584.07 1330
8584.94 1331
8585.82 1422
8586.69 1360
8587.57 1374
8588.44 1342
8589.32 1314
8590.19 1336
8591.07 1323
8591.94 1328
8592.82 1330
8593.69 1314
8594.57 1349
8595.44 1351
8596.32 1312
8597.19 1367
8598.07 1355
8598.94 1374
8599.82 1356
8600.69 1315
8601.57 1240
8602.44 1306
8603.32 1368
8604.20 1265
8605.07 1268
8605.95 1362
8606.82 1309
8607.70 1243
8608.57 1296
8609.45 1287
8610.33 1250
8611.20 1309
8612.08 1274
8612.95 1266
8613.83 1289
8614.71 1268
8615.58 1226
8616.46 1246
8617.33 1274
8618.21 1363
8619.09 1323
8619.96 1206
8620.84 1225
8621.72 1195
8622.59 1230
8623.47 1236
8624.35 1214
8625.22 1284
8626.10 1274
8626.98 1290
8627.85 1282
8628.73 1304
8629.61 1274
8630.48 1267
8631.36 1351
8632.24 1283
8633.11 1296
8633.99 1263
8634.87 1239
8635.74 1281
8636.62 1214
8637.50 1255
8638.38 1237
8639.25 1268
8640.13 1284
8641.01 1286
8641.89 1314
8642.76 1252
8643.64 1262
8644.52 1397
8645.40 1411
8646.27 1337
8647.15 1224
8648.03 1210
8648.91 1208
8649.79 1262
8650.66 1240
8651.54 1238
8652.42 1342
8653.30 1267
8654.18 1188
8655.05 1223
8655.93 1247
8656.81 1230
8657.69 1286
8658.57 1246
8659.45 1258
8660.32 1216
8661.20 1287
8662.08 1262
8662.96 1307
8663.84 1287
8664.72 1307
8665.60 1327
8666.47 1320
8667.35 1316
8668.23 1256
8669.11 1274
8669.99 1267
8670.87 1307
8671.75 1461
8672.63 1323
8673.51 1369
8674.38 1329
8675.26 1235
8676.14 1300
8677.02 1279
8677.90 1251
8678.78 1322
8679.66 1267
8680.54 1351
8681.42 1400
8682.30 1307
8683.18 1268
8684.06 1292
8684.94 1331
8685.82 1276
8686.70 1303
8687.58 1242
8688.46 1272
8689.34 1303
8690.22 1432
8691.10 1456
8691.98 1544
8692.86 1666
8693.74 1710
8694.62 1753
8695.50 1874
8696.38 1798
8697.26 1675
8698.14 1555
8699.02 1514
8699.90 1494
8700.78 1388
8701.66 1313
8702.54 1242
8703.42 1306
8704.30 1288
8705.18 1298
8706.06 1288
8706.94 1225
8707.82 1209
8708.71 1274
8709.59 1216
8710.47 1236
8711.35 1250
8712.23 1289
8713.11 1268
8713.99 1305
8714.87 1256
8715.75 1279
8716.64 1190
8717.52 1250
8718.40 1248
8719.28 1345
8720.16 1357
8721.04 1349
8721.92 1302
8722.81 1337
8723.69 1370
8724.57 1335
8725.45 1314
8726.33 1345
8727.21 1366
8728.10 1420
8728.98 1558
8729.86 1566
8730.74 1537
8731.62 1628
8732.51 1605
8733.39 1476
8734.27 1394
8735.15 1410
8736.03 1453
8736.92 1389
8737.80 1386
8738.68 1442
8739.56 1502
8740.45 1504
8741.33 1455
8742.21 1490
8743.09 1452
8743.98 1465
8744.86 1410
8745.74 1468
8746.63 1445
8747.51 1445
8748.39 1446
8749.27 1398
8750.16 1460
8751.04 1494
8751.92 1544
8752.81 1583
8753.69 1575
8754.57 1605
8755.46 1706
8756.34 1890
8757.22 1925
8758.11 1968
8758.99 1908
8759.87 2023
8760.76 2117
8761.64 2194
8762.52 2007
8763.41 2000
8764.29 2050
8765.17 1990
8766.06 1957
8766.94 1886
8767.83 1851
8768.71 1800
8769.59 1852
8770.48 1851
8771.36 1867
8772.25 1952
8773.13 1891
8774.01 1856
8774.90 1818
8775.78 1902
8776.67 1895
8777.55 1813
8778.44 1901
8779.32 1938
8780.20 2078
8781.09 2166
8781.97 2326
8782.86 2468
8783.74 2549
8784.63 2637
8785.51 2438
8786.40 2390
8787.28 2259
8788.17 2115
8789.05 1960
8789.94 1915
8790.82 1826
8791.71 1812
8792.59 1775
8793.48 1630
8794.36 1643
8795.25 1721
8796.13 1677
8797.02 1807
8797.90 1903
8798.79 1835
8799.67 1918
8800.56 1959
8801.45 1869
8802.33 1840
8803.22 1755
8804.10 1760
8804.99 1736
8805.87 1571
8806.76 1550
8807.65 1455
8808.53 1422
8809.42 1519
8810.30 1546
8811.19 1507
8812.08 1476
8812.96 1498
8813.85 1510
8814.73 1510
8815.62 1514
8816.51 1552
8817.39 1473
8818.28 1525
8819.17 1524
8820.05 1461
8820.94 1470
8821.83 1443
8822.71 1508
8823.60 1482
8824.49 1376
8825.37 1375
8826.26 1374
8827.15 1331
8828.03 1325
8828.92 1350
8829.81 1272
8830.69 1398
8831.58 1443
8832.47 1342
8833.36 1399
8834.24 1303
8835.13 1363
8836.02 1339
8836.90 1334
8837.79 1355
8838.68 1294
8839.57 1323
8840.45 1359
8841.34 1302
8842.23 1361
8843.12 1385
8844.01 1406
8844.89 1294
8845.78 1277
8846.67 1300
8847.56 1280
8848.44 1291
8849.33 1241
8850.22 1321
8851.11 1252
8852.00 1297
8852.88 1199
8853.77 1157
8854.66 1185
8855.55 1283
8856.44 1260
8857.33 1222
8858.21 1263
8859.10 1171
8859.99 1248
8860.88 1305
8861.77 1224
8862.66 1228
8863.55 1225
8864.43 1208
8865.32 1186
8866.21 1178
8867.10 1135
8867.99 1149
8868.88 1143
8869.77 1090
8870.66 1176
8871.55 1104
8872.44 1121
8873.32 1134
8874.21 1164
8875.10 1136
8875.99 1153
8876.88 1150
8877.77 1016
8878.66 1031
8879.55 1045
8880.44 1061
8881.33 1104
8882.22 1124
8883.11 1038
8884.00 1000
8884.89 1053
8885.78 1038
8886.67 1049
8887.56 990
8888.45 1068
8889.34 1053
8890.23 1088
8891.12 987
8892.01 1025
8892.90 1112
8893.79 1090
8894.68 1055
8895.57 1020
8896.46 1064
8897.35 1055
8898.24 942
8899.13 1027
8900.02 969
8900.91 977
8901.80 1028
8902.69 1000
8903.58 984
8904.47 1081
8905.36 1129
8906.26 996
8907.15 971
8908.04 1024
8908.93 981
8909.82 949
8910.71 981
8911.60 1008
8912.49 935
8913.38 1037
8914.28 1008
8915.17 1001
8916.06 1024
8916.95 969
8917.84 943
8918.73 986
8919.62 899
8920.52 987
8921.41 967
8922.30 961
8923.19 871
8924.08 945
8924.97 956
8925.87 922
8926.76 957
8927.65 984
8928.54 973
8929.43 998
8930.33 872
8931.22 888
8932.11 898
8933.00 892
8933.89 894
8934.79 947
8935.68 913
8936.57 903
8937.46 985
8938.36 972
8939.25 892
8940.14 889
8941.03 846
8941.93 857
8942.82 841
8943.71 853
8944.60 979
8945.50 920
8946.39 900
8947.28 940
8948.18 931
8949.07 907
8949.96 893
8950.85 945
8951.75 891
8952.64 863
8953.53 804
8954.43 919
8955.32 989
8956.21 904
8957.11 975
8958.00 882
8958.89 907
8959.79 886
8960.68 864
8961.57 865
8962.47 787
8963.36 902
8964.26 948
8965.15 978
8966.04 966
8966.94 932
8967.83 913
8968.73 872
8969.62 895
8970.51 1001
8971.41 964
8972.30 926
8973.20 896
8974.09 885
8974.98 882
8975.88 892
8976.77 869
8977.67 858
8978.56 797
8979.46 787
8980.35 815
8981.25 829
8982.14 809
8983.03 848
8983.93 799
8984.82 743
8985.72 843
8986.61 858
8987.51 816
8988.40 804
8989.30 792
8990.19 782
8991.09 759
8991.98 849
8992.88 830
8993.77 795
8994.67 827
8995.56 823
8996.46 807
8997.36 811
8998.25 782
8999.15 831
9000.04 770
9000.94 796
9001.83 804
9002.73 813
9003.62 782
9004.52 827
9005.42 740
9006.31 701
9007.21 732
9008.10 760
9009.00 801
9009.90 769
9010.79 837
9011.69 822
9012.58 809
9013.48 810
9014.38 853
9015.27 738
9016.17 790
9017.07 735
9017.96 865
9018.86 828
9019.76 716
9020.65 739
9021.55 808
9022.44 778
9023.34 799
9024.24 791
9025.14 812
9026.03 808
9026.93 773
9027.83 764
9028.72 771
9029.62 844
9030.52 818
9031.41 826
9032.31 786
9033.21 754
9034.11 846
9035.00 770
9035.90 748
9036.80 773
9037.69 743
9038.59 703
9039.49 788
9040.39 772
9041.28 799
9042.18 798
9043.08 794
9043.98 802
9044.88 805
9045.77 782
9046.67 756
9047.57 795
9048.47 822
9049.36 770
9050.26 781
9051.16 745
9052.06 740
9052.96 728
9053.86 730
9054.75 766
9055.65 801
9056.55 751
9057.45 746
9058.35 779
9059.25 735
9060.14 765
9061.04 749
9061.94 761
9062.84 751
9063.74 781
9064.64 762
9065.54 772
9066.44 761
9067.33 776
9068.23 779
9069.13 701
9070.03 756
9070.93 783
9071.83 731
9072.73 726
9073.63 729
9074.53 784
9075.43 729
9076.33 740
9077.22 743
9078.12 741
9079.02 794
9079.92 838
9080.82 775
9081.72 724
9082.62 744
9083.52 783
9084.42 779
9085.32 801
9086.22 819
9087.12 822
9088.02 788
9088.92 675
9089.82 694
9090.72 688
9091.62 775
9092.52 674
9093.42 703
9094.32 727
9095.22 747
9096.12 719
9097.02 656
9097.92 736
9098.82 739
9099.72 724
9100.62 729
9101.52 708
9102.43 754
9103.33 772
9104.23 741
9105.13 732
9106.03 755
9106.93 726
9107.83 781
9108.73 743
9109.63 719
9110.53 667
9111.43 729
9112.33 751
9113.24 765
9114.14 792
9115.04 705
9115.94 776
9116.84 741
9117.74 719
9118.64 683
9119.55 751
9120.45 722
9121.35 702
9122.25 682
9123.15 739
9124.05 789
9124.96 717
9125.86 723
9126.76 814
9127.66 768
9128.56 709
9129.46 717
9130.37 733
9131.27 720
9132.17 720
9133.07 767
9133.97 778
9134.88 716
9135.78 692
9136.68 722
9137.58 748
9138.49 799
9139.39 745
9140.29 775
9141.19 692
9142.10 699
9143.00 742
9143.90 726
9144.80 767
9145.71 735
9146.61 703
9147.51 771
9148.42 749
9149.32 706
9150.22 686
9151.12 733
9152.03 749
9152.93 722
9153.83 752
9154.74 719
9155.64 737
9156.54 801
9157.45 785
9158.35 721
9159.25 803
9160.16 720
9161.06 701
9161.96 743
9162.87 796
9163.77 726
9164.68 716
9165.58 712
9166.48 746
9167.39 719
9168.29 742
9169.19 753
9170.10 706
9171.00 709
9171.91 757
9172.81 768
9173.72 798
9174.62 770
9175.52 747
9176.43 692
9177.33 741
9178.24 729
9179.14 777
9180.05 729
9180.95 790
9181.85 769
9182.76 708
9183.66 730
9184.57 718
9185.47 686
9186.38 699
9187.28 738
9188.19 748
9189.09 796
9190.00 768
9190.90 766
9191.81 746
9192.71 721
9193.62 770
9194.52 804
9195.43 754
9196.33 807
9197.24 862
9198.14 820
9199.05 799
9199.96 821
9200.86 864
9201.77 906
9202.67 891
9203.58 825
9204.48 791
9205.39 833
9206.29 808
9207.20 753
9208.11 751
9209.01 788
9209.92 776
9210.82 749
9211.73 685
9212.64 724
9213.54 797
9214.45 769
9215.35 695
9216.26 722
9217.17 720
9218.07 754
9218.98 699
9219.89 737
9220.79 738
9221.70 686
9222.61 728
9223.51 733
9224.42 699
9225.33 761
9226.23 695
9227.14 790
9228.05 732
9228.95 735
9229.86 773
9230.77 693
9231.67 744
9232.58 696
9233.49 760
9234.40 767
9235.30 809
9236.21 744
9237.12 713
9238.02 636
9238.93 618
9239.84 705
9240.75 782
9241.65 711
9242.56 649
9243.47 657
9244.38 659
9245.28 722
9246.19 688
9247.10 696
9248.01 758
9248.92 693
9249.82 668
9250.73 722
9251.64 661
9252.55 677
9253.46 714
9254.36 670
9255.27 701
9256.18 695
9257.09 738
9258.00 715
9258.90 743
9259.81 678
9260.72 711
9261.63 665
9262.54 693
9263.45 741
9264.36 663
9265.26 689
9266.17 711
9267.08 660
9267.99 672
9268.90 646
9269.81 688
9270.72 619
9271.63 636
9272.54 680
9273.44 691
9274.35 686
9275.26 682
9276.17 716
9277.08 698
9277.99 639
9278.90 694
9279.81 719
9280.72 719
9281.63 775
9282.54 821
9283.45 706
9284.36 676
9285.27 653
9286.18 677
9287.09 647
9288.00 687
9288.91 625
9289.82 709
9290.73 715
9291.64 702
9292.55 740
9293.46 702
9294.37 723
9295.28 697
9296.19 663
9297.10 690
9298.01 777
9298.92 726
9299.83 709
9300.74 688
9301.65 634
9302.56 628
9303.47 757
9304.38 787
9305.29 702
9306.20 659
9307.11 746
9308.02 711
9308.93 719
9309.84 688
9310.75 700
9311.67 685
9312.58 775
9313.49 791
9314.40 702
9315.31 672
9316.22 728
9317.13 675
9318.04 773
9318.95 710
9319.87 735
9320.78 819
9321.69 726
9322.60 743
9323.51 725
9324.42 689
9325.34 708
9326.25 661
9327.16 690
9328.07 656
9328.98 705
9329.89 701
9330.81 721
9331.72 751
9332.63 731
9333.54 721
9334.45 739
9335.37 659
9336.28 688
9337.19 689
9338.10 751
9339.01 704
9339.93 744
9340.84 708
9341.75 712
9342.66 714
9343.58 695
9344.49 673
9345.40 704
9346.31 679
9347.23 694
9348.14 731
9349.05 719
9349.97 725
9350.88 781
9351.79 746
9352.70 718
9353.62 705
9354.53 704
9355.44 745
9356.36 758
9357.27 688
9358.18 745
9359.10 801
9360.01 748
9360.92 692
9361.84 689
9362.75 697
9363.66 702
9364.58 738
9365.49 741
9366.40 636
9367.32 699
9368.23 726
9369.15 739
9370.06 723
9370.97 728
9371.89 720
9372.80 740
9373.71 741
9374.63 727
9375.54 723
9376.46 786
9377.37 825
9378.29 776
9379.20 774
9380.11 767
9381.03 692
9381.94 734
9382.86 789
9383.77 827
9384.69 832
9385.60 821
9386.51 760
9387.43 781
9388.34 796
9389.26 835
9390.17 894
9391.09 906
9392.00 912
9392.92 926
9393.83 904
9394.75 899
9395.66 933
9396.58 916
9397.49 969
9398.41 955
9399.32 907
9400.24 806
9401.15 864
9402.07 923
9402.99 857
9403.90 824
9404.82 837
9405.73 897
9406.65 822
9407.56 787
9408.48 756
9409.39 816
9410.31 858
9411.23 784
9412.14 842
9413.06 838
9413.97 746
9414.89 728
9415.81 792
9416.72 850
9417.64 780
9418.55 748
9419.47 802
9420.39 774
9421.30 806
9422.22 826
9423.14 809
9424.05 788
9424.97 790
9425.89 812
9426.80 779
9427.72 807
9428.64 768
9429.55 789
9430.47 842
9431.39 881
9432.30 897
9433.22 830
9434.14 830
9435.05 899
9435.97 955
9436.89 930
9437.80 962
9438.72 983
9439.64 929
9440.56 909
9441.47 961
9442.39 883
9443.31 872
9444.23 805
9445.14 859
9446.06 884
9446.98 871
9447.90 843
9448.81 882
9449.73 917
9450.65 1053
9451.57 1143
9452.48 1237
9453.40 1317
9454.32 1392
9455.24 1444
9456.16 1362
9457.07 1349
9457.99 1315
9458.91 1162
9459.83 1098
9460.75 992
9461.66 973
9462.58 905
9463.50 827
9464.42 907
9465.34 922
9466.26 898
9467.18 844
9468.09 822
9469.01 922
9469.93 867
9470.85 825
9471.77 873
9472.69 838
9473.61 832
9474.53 869
9475.44 854
9476.36 821
9477.28 849
9478.20 828
9479.12 758
9480.04 842
9480.96 908
9481.88 886
9482.80 856
9483.72 884
9484.64 886
9485.56 941
9486.47 913
9487.39 909
9488.31 917
9489.23 838
9490.15 872
9491.07 859
9491.99 878
9492.91 876
9493.83 911
9494.75 860
9495.67 785
9496.59 806
9497.51 858
9498.43 804
9499.35 745
9500.27 824
9501.19 895
9502.11 876
9503.03 823
9503.95 740
9504.87 777
9505.79 822
9506.71 834
9507.64 857
9508.56 774
9509.48 811
9510.40 787
9511.32 746
9512.24 745
9513.16 867
9514.08 843
9515.00 838
9515.92 802
9516.84 810
9517.76 855
9518.68 887
9519.61 921
9520.53 896
9521.45 853
9522.37 837
9523.29 858
9524.21 855
9525.13 848
9526.05 837
9526.98 893
9527.90 851
9528.82 937
9529.74 938
9530.66 848
9531.58 921
9532.51 1022
9533.43 1017
9534.35 1049
9535.27 1025
9536.19 1031
9537.11 1012
9538.04 888
9538.96 945
9539.88 957
9540.80 857
9541.73 846
9542.65 889
9543.57 910
9544.49 804
9545.41 826
9546.34 802
9547.26 764
9548.18 842
9549.10 816
9550.03 833
9550.95 788
9551.87 793
9552.79 802
9553.72 798
9554.64 797
9555.56 807
9556.49 830
9557.41 907
9558.33 847
9559.25 850
9560.18 903
9561.10 804
9562.02 836
9562.95 841
9563.87 874
9564.79 846
9565.72 870
9566.64 923
9567.56 835
9568.49 780
9569.41 768
9570.33 843
9571.26 826
9572.18 711
9573.11 747
9574.03 854
9574.95 833
9575.88 915
9576.80 870
9577.72 766
9578.65 790
9579.57 796
9580.50 778
9581.42 806
9582.34 783
9583.27 784
9584.19 799
9585.12 830
9586.04 824
9586.97 789
9587.89 822
9588.81 882
9589.74 902
9590.66 862
9591.59 808
9592.51 778
9593.44 854
9594.36 833
9595.29 779
9596.21 867
9597.14 836
9598.06 880
9598.99 904
9599.91 903
9600.84 881
9601.76 865
9602.69 901
9603.61 830
9604.54 819
9605.46 913
9606.39 953
9607.31 951
9608.24 901
9609.16 963
9610.09 949
9611.01 948
9611.94 909
9612.87 941
9613.79 962
9614.72 879
9615.64 942
9616.57 991
9617.49 989
9618.42 941
9619.35 1013
9620.27 1003
9621.20 989
9622.12 1011
9623.05 1000
9623.98 1083
9624.90 1147
9625.83 1094
9626.76 1055
9627.68 1083
9628.61 1087
9629.53 1110
9630.46 1162
9631.39 1234
9632.31 1294
9633.24 1331
9634.17 1245
9635.09 1364
9636.02 1402
9636.95 1406
9637.87 1446
9638.80 1472
9639.73 1455
9640.65 1487
9641.58 1541
9642.51 1613
9643.44 1578
9644.36 1585
9645.29 1595
9646.22 1633
9647.14 1780
9648.07 1885
9649.00 1869
9649.93 2064
9650.85 2180
9651.78 2198
9652.71 2104
9653.64 2165
9654.56 2091
9655.49 1816
9656.42 1720
9657.35 1643
9658.27 1532
9659.20 1486
9660.13 1362
9661.06 1358
9661.99 1294
9662.91 1239
9663.84 1237
9664.77 1241
9665.70 1263
9666.63 1337
9667.56 1311
9668.48 1284
9669.41 1252
9670.34 1298
9671.27 1235
9672.20 1216
9673.13 1185
9674.05 1194
9674.98 1251
9675.91 1219
9676.84 1179
9677.77 1216
9678.70 1269
9679.63 1312
9680.56 1284
9681.48 1347
9682.41 1460
9683.34 1437
9684.27 1421
9685.20 1352
9686.13 1310
9687.06 1342
9687.99 1425
9688.92 1410
9689.85 1406
9690.78 1437
9691.71 1474
9692.63 1502
9693.56 1499
9694.49 1465
9695.42 1477
9696.35 1556
9697.28 1548
9698.21 1474
9699.14 1521
9700.07 1652
9701.00 1704
9701.93 1680
9702.86 1666
9703.79 1594
9704.72 1560
9705.65 1474
9706.58 1480
9707.51 1333
9708.44 1272
9709.37 1257
9710.30 1194
9711.23 1178
9712.16 1194
9713.09 1171
9714.02 1144
9714.95 1181
9715.89 1182
9716.82 1187
9717.75 1226
9718.68 1184
9719.61 1205
9720.54 1111
9721.47 1129
9722.40 1219
9723.33 1153
9724.26 1059
9725.19 1087
9726.12 1120
9727.06 1143
9727.99 1179
9728.92 1094
9729.85 1154
9730.78 1113
9731.71 1084
9732.64 1179
9733.57 1134
9734.51 1084
9735.44 1119
9736.37 1162
9737.30 1122
9738.23 1056
9739.16 1067
9740.10 1134
9741.03 1133
9741.96 1067
9742.89 1040
9743.82 1069
9744.75 1056
9745.69 1104
9746.62 1028
9747.55 1083
9748.48 1086
9749.41 1007
9750.35 1066
9751.28 1063
9752.21 1105
9753.14 1037
9754.08 1162
9755.01 1241
9755.94 1106
9756.87 1050
9757.81 1136
9758.74 1135
9759.67 1075
9760.60 1084
9761.54 1060
9762.47 1071
9763.40 1175
9764.34 1092
9765.27 1089
9766.20 1128
9767.13 1159
9768.07 1209
9769.00 1143
9769.93 1135
9770.87 1198
9771.80 1160
9772.73 1241
9773.67 1179
9774.60 1124
9775.53 1081
9776.47 1155
9777.40 1081
9778.33 1207
9779.27 1228
9780.20 1182
9781.14 1184
9782.07 1229
9783.00 1329
9783.94 1415
9784.87 1384
9785.80 1376
9786.74 1335
9787.67 1358
9788.61 1338
9789.54 1249
9790.47 1219
9791.41 1132
9792.34 1122
9793.28 1113
9794.21 1165
9795.15 1087
9796.08 1124
9797.01 1209
9797.95 1191
9798.88 1247
9799.82 1285
9800.75 1314
9801.69 1217
9802.62 1237
9803.56 1126
9804.49 1077
9805.43 1052
9806.36 1072
9807.30 998
9808.23 1014
9809.17 980
9810.10 1001
9811.04 992
9811.97 988
9812.91 966
9813.84 1026
9814.78 1019
9815.71 912
9816.65 893
9817.58 929
9818.52 991
9819.46 897
9820.39 889
9821.33 965
9822.26 920
9823.20 934
9824.13 838
9825.07 853
9826.00 906
9826.94 922
9827.88 853
9828.81 909
9829.75 925
9830.68 881
9831.62 859
9832.56 918
9833.49 922
9834.43 887
9835.37 942
9836.30 825
9837.24 812
9838.17 861
9839.11 920
9840.05 877
9840.98 897
9841.92 902
9842.86 848
9843.79 923
9844.73 893
9845.67 822
9846.60 878
9847.54 977
9848.48 798
9849.42 784
9850.35 860
9851.29 881
9852.23 866
9853.16 840
9854.10 886
9855.04 915
9855.98 823
9856.91 801
9857.85 893
9858.79 881
9859.72 886
9860.66 839
9861.60 846
9862.54 886
9863.47 927
9864.41 957
9865.35 966
9866.29 967
9867.23 910
9868.16 896
9869.10 935
9870.04 929
9870.98 920
9871.92 915
9872.85 902
9873.79 878
9874.73 874
9875.67 853
9876.61 885
9877.54 862
9878.48 853
9879.42 891
9880.36 993
9881.30 1003
9882.24 879
9883.18 930
9884.11 874
9885.05 931
9885.99 901
9886.93 913
9887.87 885
9888.81 886
9889.75 814
9890.69 855
9891.62 821
9892.56 871
9893.50 824
9894.44 864
9895.38 827
9896.32 867
9897.26 854
9898.20 885
9899.14 833
9900.08 805
9901.02 892
9901.96 884
9902.90 869
9903.83 855
9904.77 898
9905.71 949
9906.65 995
9907.59 882
9908.53 950
9909.47 1025
9910.41 919
9911.35 940
9912.29 970
9913.23 949
9914.17 1010
9915.11 983
9916.05 1051
9916.99 984
9917.93 955
9918.87 918
9919.81 1002
9920.75 956
9921.69 986
9922.64 1041
9923.58 1035
9924.52 1137
9925.46 1370
9926.40 1736
9927.34 1929
9928.28 2167
9929.22 2316
9930.16 2260
9931.10 1981
9932.04 1826
9932.98 1597
9933.92 1460
9934.87 1401
9935.81 1273
9936.75 1071
9937.69 970
9938.63 957
9939.57 944
9940.51 856
9941.45 917
9942.39 900
9943.34 966
9944.28 942
9945.22 923
9946.16 935
9947.10 934
9948.04 954
9948.99 866
9949.93 904
9950.87 889
9951.81 775
9952.75 814
9953.69 842
9954.64 768
9955.58 738
9956.52 818
9957.46 803
9958.41 865
9959.35 756
9960.29 722
9961.23 866
9962.17 821
9963.12 847
9964.06 884
9965.00 883
9965.94 987
9966.89 898
9967.83 876
9968.77 889
9969.71 880
9970.66 833
9971.60 793
9972.54 843
9973.49 756
9974.43 775
9975.37 778
9976.31 806
9977.26 755
9978.20 737
9979.14 760
9980.09 696
9981.03 654
9981.97 696
9982.92 794
9983.86 790
9984.80 791
9985.75 795
9986.69 742
9987.63 762
9988.58 752
9989.52 744
9990.46 762
9991.41 731
9992.35 777
9993.30 767
9994.24 714
9995.18 777
9996.13 761
9997.07 785
9998.02 772
9998.96 841
9999.90 735
10000.85 728
10001.79 774
10002.74 857
10003.68 755
10004.62 831
10005.57 802
10006.51 798
10007.46 713
10008.40 755
10009.35 771
10010.29 775
10011.24 779
10012.18 731
10013.13 741
10014.07 759
10015.01 771
10015.96 740
10016.90 679
10017.85 787
10018.79 740
10019.74 690
10020.68 722
10021.63 681
10022.58 721
10023.52 702
10024.47 747
10025.41 716
10026.36 680
10027.30 712
10028.25 727
10029.19 721
10030.14 703
10031.08 691
10032.03 693
10032.98 709
10033.92 735
10034.87 687
10035.81 708
10036.76 696
10037.70 688
10038.65 701
10039.60 718
10040.54 677
10041.49 656
10042.43 716
10043.38 710
10044.33 674
10045.27 694
10046.22 653
10047.17 681
10048.11 627
10049.06 600
10050.00 616
10050.95 648
10051.90 676
10052.84 692
10053.79 669
10054.74 657
10055.68 664
10056.63 625
10057.58 635
10058.52 634
10059.47 635
10060.42 668
10061.37 629
10062.31 683
10063.26 669
10064.21 639
10065.15 613
10066.10 624
10067.05 686
10068.00 636
10068.94 599
10069.89 633
10070.84 681
10071.79 643
10072.73 660
10073.68 683
10074.63 620
10075.58 624
10076.52 567
10077.47 618
10078.42 583
10079.37 617
10080.32 650
10081.26 576
10082.21 589
10083.16 592
10084.11 605
10085.06 608
10086.00 603
10086.95 569
10087.90 586
10088.85 643
10089.80 592
10090.75 641
10091.69 584
10092.64 566
10093.59 611
10094.54 584
10095.49 549
10096.44 555
10097.39 594
10098.33 569
10099.28 606
10100.23 614
10101.18 633
10102.13 628
10103.08 627
10104.03 582
10104.98 596
10105.93 624
10106.87 632
10107.82 615
10108.77 585
10109.72 645
10110.67 567
10111.62 605
10112.57 649
10113.52 577
10114.47 555
10115.42 566
10116.37 599
10117.32 578
10118.27 569
10119.22 583
10120.17 607
10121.12 606
10122.07 578
10123.02 558
10123.97 564
10124.92 514
10125.87 569
10126.82 576
10127.77 563
10128.72 543
10129.67 603
10130.62 523
10131.57 558
10132.52 532
10133.47 586
10134.42 606
10135.37 610
10136.32 560
10137.27 556
10138.22 559
10139.17 582
10140.12 596
10141.07 562
10142.02 545
10142.98 581
10143.93 575
10144.88 535
10145.83 512
10146.78 569
10147.73 586
10148.68 611
10149.63 575
10150.58 487
10151.54 502
10152.49 465
10153.44 525
10154.39 572
10155.34 613
10156.29 609
10157.24 576
10158.20 547
10159.15 499
10160.10 536
10161.05 552
10162.00 532
10162.95 611
10163.91 645
10164.86 621
10165.81 648
10166.76 639
10167.71 629
10168.67 577
10169.62 542
10170.57 570
10171.52 669
10172.47 564
10173.43 510
10174.38 542
10175.33 544
10176.28 560
10177.24 585
10178.19 554
10179.14 590
10180.09 574
10181.05 539
10182.00 551
10182.95 605
10183.90 650
10184.86 579
10185.81 558
10186.76 568
10187.72 521
10188.67 522
10189.62 547
10190.58 625
10191.53 548
10192.48 552
10193.43 571
10194.39 562
10195.34 599
10196.29 510
10197.25 592
10198.20 526
10199.16 526
10200.11 519
10201.06 529
10202.02 518
10202.97 574
10203.92 569
10204.88 525
10205.83 541
10206.78 619
10207.74 663
10208.69 662
10209.65 621
10210.60 625
10211.55 609
10212.51 672
10213.46 629
10214.42 530
10215.37 603
10216.33 588
10217.28 510
10218.23 563
10219.19 608
10220.14 615
10221.10 610
10222.05 611
10223.01 574
10223.96 498
10224.92 572
10225.87 553
10226.83 537
10227.78 543
10228.74 535
10229.69 524
10230.65 559
10231.60 533
10232.56 575
10233.51 598
10234.47 584
10235.42 567
10236.38 533
10237.33 567
10238.29 583
10239.24 635
10240.20 575
10241.15 635
10242.11 646
10243.06 592
10244.02 542
10244.98 496
10245.93 521
10246.89 536
10247.84 571
10248.80 523
10249.75 526
10250.71 505
10251.67 511
10252.62 495
10253.58 509
10254.53 553
10255.49 567
10256.45 542
10257.40 512
10258.36 454
10259.32 492
10260.27 511
10261.23 518
10262.18 471
10263.14 477
10264.10 549
10265.05 501
10266.01 518
10266.97 511
10267.92 500
10268.88 528
10269.84 535
10270.79 498
10271.75 471
10272.71 521
10273.67 538
10274.62 554
10275.58 529
10276.54 521
10277.49 532
10278.45 545
10279.41 508
10280.37 524
10281.32 533
10282.28 463
10283.24 554
10284.19 497
10285.15 550
10286.11 547
10287.07 494
10288.03 540
10288.98 523
10289.94 527
10290.90 545
10291.86 515
10292.81 550
10293.77 566
10294.73 533
10295.69 516
10296.65 528
10297.60 507
10298.56 516
10299.52 554
10300.48 520
10301.44 545
10302.40 503
10303.35 505
10304.31 542
10305.27 490
10306.23 512
10307.19 460
10308.15 525
10309.10 495
10310.06 509
10311.02 541
10311.98 499
10312.94 527
10313.90 540
10314.86 561
10315.82 512
10316.78 504
10317.73 532
10318.69 528
10319.65 535
10320.61 507
10321.57 457
10322.53 477
10323.49 484
10324.45 459
10325.41 453
10326.37 470
10327.33 519
10328.29 536
10329.25 504
10330.21 445
10331.17 502
10332.13 534
10333.09 508
10334.04 461
10335.00 499
10335.96 478
10336.92 495
10337.88 487
10338.84 502
10339.80 476
10340.76 449
10341.72 455
10342.68 471
10343.65 474
10344.61 506
10345.57 450
10346.53 500
10347.49 491
10348.45 508
10349.41 496
10350.37 528
10351.33 550
10352.29 464
10353.25 509
10354.21 521
10355.17 517
10356.13 467
10357.09 527
10358.05 518
10359.02 517
10359.98 481
10360.94 546
10361.90 510
10362.86 515
10363.82 530
10364.78 525
10365.74 507
10366.70 528
10367.67 519
10368.63 591
10369.59 523
10370.55 480
10371.51 483
10372.47 486
10373.43 504
10374.40 455
10375.36 447
10376.32 479
10377.28 514
10378.24 469
10379.21 492
10380.17 479
10381.13 496
10382.09 506
10383.05 489
10384.02 522
10384.98 523
10385.94 536
10386.90 507
10387.86 501
10388.83 487
10389.79 519
10390.75 499
10391.71 555
10392.68 496
10393.64 574
10394.60 553
10395.56 557
10396.53 568
10397.49 565
10398.45 566
10399.42 543
10400.38 560
10401.34 579
10402.30 603
10403.27 613
10404.23 582
10405.19 633
10406.16 568
10407.12 624
10408.08 541
10409.05 604
10410.01 578
10410.97 580
10411.94 622
10412.90 610
10413.86 570
10414.83 609
10415.79 665
10416.75 760
10417.72 785
10418.68 971
10419.65 968
10420.61 1027
10421.57 1017
10422.54 987
10423.50 999
10424.46 866
10425.43 822
10426.39 859
10427.36 732
10428.32 636
10429.29 574
10430.25 631
10431.21 598
10432.18 536
10433.14 524
10434.11 546
10435.07 570
10436.04 515
10437.00 553
10437.97 555
10438.93 535
10439.90 494
10440.86 550
10441.82 555
10442.79 542
10443.75 507
10444.72 578
10445.68 544
10446.65 524
10447.61 496
10448.58 544
10449.54 530
10450.51 512
10451.48 478
10452.44 550
10453.41 545
10454.37 506
10455.34 543
10456.30 537
10457.27 524
10458.23 548
10459.20 577
10460.16 542
10461.13 541
10462.10 597
10463.06 524
10464.03 550
10464.99 530
10465.96 482
10466.93 499
10467.89 502
10468.86 453
10469.82 452
10470.79 492
10471.76 459
10472.72 443
10473.69 463
10474.65 451
10475.62 478
10476.59 509
10477.55 478
10478.52 486
10479.49 467
10480.45 489
10481.42 517
10482.39 465
10483.35 397
10484.32 455
10485.29 466
10486.25 516
10487.22 535
10488.19 566
10489.15 504
10490.12 545
10491.09 513
10492.06 532
10493.02 525
10493.99 491
10494.96 532
10495.92 534
10496.89 535
10497.86 526
10498.83 484
10499.79 506
10500.76 483
10501.73 501
10502.70 513
10503.66 531
10504.63 502
10505.60 487
10506.57 544
10507.54 519
10508.50 528
10509.47 545
10510.44 505
10511.41 462
10512.38 477
10513.34 451
10514.31 470
10515.28 475
10516.25 444
10517.22 445
10518.19 483
10519.15 479
10520.12 448
10521.09 445
10522.06 499
10523.03 439
10524.00 462
10524.96 481
10525.93 473
10526.90 485
10527.87 470
10528.84 469
10529.81 456
10530.78 407
10531.75 440
10532.72 523
10533.68 511
10534.65 495
10535.62 450
10536.59 498
10537.56 444
10538.53 434
10539.50 468
10540.47 404
10541.44 429
10542.41 423
10543.38 415
10544.35 408
10545.32 409
10546.29 453
10547.26 446
10548.23 427
10549.20 410
10550.17 449
10551.13 437
10552.10 460
10553.07 472
10554.04 446
10555.01 438
10555.98 456
10556.96 447
10557.93 489
10558.90 498
10559.87 479
10560.84 472
10561.81 438
10562.78 486
10563.75 499
10564.72 518
10565.69 497
10566.66 490
10567.63 502
10568.60 568
10569.57 510
10570.54 440
10571.51 498
10572.48 434
10573.45 444
10574.42 465
10575.40 438
10576.37 438
10577.34 462
10578.31 451
10579.28 482
10580.25 443
10581.22 424
10582.19 437
10583.17 439
10584.14 490
10585.11 439
10586.08 435
10587.05 462
10588.02 469
10588.99 506
10589.97 494
10590.94 482
10591.91 488
10592.88 438
10593.85 465
10594.82 459
10595.80 453
10596.77 445
10597.74 448
10598.71 474
10599.68 381
10600.66 460
10601.63 459
10602.60 492
10603.57 461
10604.55 445
10605.52 454
10606.49 441
10607.46 418
10608.44 461
10609.41 441
10610.38 417
10611.35 513
10612.33 487
10613.30 417
10614.27 402
10615.24 437
10616.22 461
10617.19 448
10618.16 438
10619.14 466
10620.11 424
10621.08 420
10622.05 446
10623.03 485
10624.00 466
10624.97 436
10625.95 393
10626.92 379
10627.89 431
10628.87 423
10629.84 426
10630.81 458
10631.79 458
10632.76 372
10633.74 368
10634.71 411
10635.68 370
10636.66 386
10637.63 478
10638.60 454
10639.58 389
10640.55 406
10641.53 479
10642.50 520
10643.47 411
10644.45 464
10645.42 422
10646.40 438
10647.37 424
10648.35 446
10649.32 428
10650.29 422
10651.27 403
10652.24 409
10653.22 368
10654.19 395
10655.17 417
10656.14 366
10657.12 416
10658.09 360
10659.07 448
10660.04 410
10661.02 360
10661.99 371
10662.97 436
10663.94 410
10664.92 412
10665.89 412
10666.87 413
10667.84 403
10668.82 430
10669.79 445
10670.77 414
10671.74 433
10672.72 412
10673.69 462
10674.67 452
10675.65 370
10676.62 433
10677.60 430
10678.57 422
10679.55 417
10680.52 377
10681.50 449
10682.48 426
10683.45 395
10684.43 417
10685.40 437
10686.38 411
10687.36 442
10688.33 441
10689.31 406
10690.28 393
10691.26 374
10692.24 403
10693.21 401
10694.19 450
10695.17 414
10696.14 415
10697.12 379
10698.10 398
10699.07 417
10700.05 383
10701.03 413
10702.00 404
10702.98 456
10703.96 386
10704.93 444
10705.91 396
10706.89 381
10707.86 371
10708.84 362
10709.82 341
10710.80 381
10711.77 411
10712.75 369
10713.73 355
10714.70 387
10715.68 340
10716.66 349
10717.64 401
10718.61 375
10719.59 399
10720.57 431
10721.55 419
10722.53 387
10723.50 419
10724.48 362
10725.46 338
10726.44 361
10727.41 371
10728.39 366
10729.37 375
10730.35 384
10731.33 351
10732.31 358
10733.28 410
10734.26 384
10735.24 353
10736.22 345
10737.20 332
10738.17 364
10739.15 400
10740.13 465
10741.11 409
10742.09 379
10743.07 373
10744.05 339
10745.03 344
10746.00 376
10746.98 437
10747.96 439
10748.94 368
10749.92 377
10750.90 407
10751.88 447
10752.86 411
10753.84 337
10754.82 324
10755.79 372
10756.77 421
10757.75 407
10758.73 383
10759.71 341
10760.69 380
10761.67 375
10762.65 381
10763.63 427
10764.61 333
10765.59 337
10766.57 342
10767.55 360
10768.53 352
10769.51 378
10770.49 387
10771.47 376
10772.45 399
10773.43 398
10774.41 396
10775.39 369
10776.37 368
10777.35 411
10778.33 398
10779.31 380
10780.29 393
10781.27 409
10782.25 389
10783.23 362
10784.21 357
10785.19 370
10786.17 405
10787.15 343
10788.13 372
10789.12 374
10790.10 388
10791.08 399
10792.06 362
10793.04 378
10794.02 415
10795.00 403
10795.98 346
10796.96 378
10797.94 375
10798.93 367
10799.91 380
10800.89 365
10801.87 352
10802.85 396
10803.83 413
10804.81 409
10805.80 387
10806.78 364
10807.76 401
10808.74 405
10809.72 339
10810.70 324
10811.69 389
10812.67 416
10813.65 418
10814.63 381
10815.61 341
10816.59 405
10817.58 432
10818.56 432
10819.54 374
10820.52 356
10821.51 376
10822.49 392
10823.47 411
10824.45 407
10825.43 358
10826.42 414
10827.40 400
10828.38 376
10829.37 399
10830.35 402
10831.33 359
10832.31 375
10833.30 420
10834.28 396
10835.26 356
10836.24 373
10837.23 365
10838.21 392
10839.19 368
10840.18 371
10841.16 395
10842.14 411
10843.13 376
10844.11 371
10845.09 374
10846.08 353
10847.06 350
10848.04 388
10849.03 433
10850.01 440
10850.99 425
10851.98 377
10852.96 406
10853.94 354
10854.93 343
10855.91 392
10856.90 384
10857.88 406
10858.86 391
10859.85 420
10860.83 350
10861.82 398
10862.80 388
10863.78 390
10864.77 379
10865.75 354
10866.74 366
10867.72 364
10868.71 355
10869.69 360
10870.67 390
10871.66 406
10872.64 336
10873.63 395
10874.61 393
10875.60 358
10876.58 399
10877.57 358
10878.55 386
10879.54 345
10880.52 414
10881.51 395
10882.49 424
10883.48 380
10884.46 412
10885.45 449
10886.43 419
10887.42 446
10888.40 446
10889.39 396
10890.37 424
10891.36 434
10892.34 393
10893.33 387
10894.32 367
10895.30 397
10896.29 425
10897.27 409
10898.26 396
10899.24 444
10900.23 378
10901.22 358
10902.20 393
10903.19 414
10904.17 356
10905.16 409
10906.15 421
10907.13 426
10908.12 425
10909.10 405
10910.09 436
10911.08 410
10912.06 433
10913.05 423
10914.04 416
10915.02 422
10916.01 454
10917.00 425
10917.98 390
10918.97 444
10919.96 406
10920.94 368
10921.93 405
10922.92 409
10923.90 417
10924.89 417
10925.88 400
10926.86 395
10927.85 398
10928.84 437
10929.82 436
10930.81 415
10931.80 393
10932.79 423
10933.77 426
10934.76 452
10935.75 466
10936.74 456
10937.72 440
10938.71 447
10939.70 461
10940.69 441
10941.67 478
10942.66 473
10943.65 403
10944.64 409
10945.63 390
10946.61 377
10947.60 417
10948.59 418
10949.58 448
10950.57 392
10951.55 417
10952.54 446
10953.53 379
10954.52 402
10955.51 414
10956.49 443
10957.48 438
10958.47 487
10959.46 462
10960.45 441
10961.44 440
10962.43 447
10963.41 436
10964.40 486
10965.39 478
10966.38 488
10967.37 379
10968.36 426
10969.35 444
10970.34 464
10971.33 435
10972.31 424
10973.30 423
10974.29 441
10975.28 435
10976.27 466
10977.26 434
10978.25 425
10979.24 408
10980.23 421
10981.22 471
10982.21 441
10983.20 409
10984.19 393
10985.18 422
10986.17 443
10987.16 468
10988.15 482
10989.14 470
10990.13 453
10991.12 425
10992.11 434
10993.10 426
10994.09 446
10995.08 427
10996.07 496
10997.06 472
10998.05 494
10999.04 492
11000.03 521
11001.02 489
11002.01 477
11003.00 489
11003.99 491
11004.98 504
11005.97 500
11006.96 484
11007.95 464
11008.94 417
11009.93 438
11010.92 407
11011.91 407
11012.91 398
11013.90 423
11014.89 418
11015.88 462
11016.87 421
11017.86 395
11018.85 434
11019.84 386
11020.83 415
11021.83 409
11022.82 412
11023.81 382
11024.80 346
11025.79 411
11026.78 371
11027.77 459
11028.77 480
11029.76 375
11030.75 368
11031.74 374
11032.73 425
11033.72 408
11034.72 383
11035.71 378
11036.70 372
11037.69 395
11038.68 420
11039.68 440
11040.67 422
11041.66 459
11042.65 420
11043.65 384
11044.64 400
11045.63 401
11046.62 388
11047.62 383
11048.61 363
11049.60 406
11050.59 378
11051.59 367
11052.58 360
11053.57 395
11054.56 387
11055.56 363
11056.55 366
11057.54 366
11058.54 386
11059.53 390
11060.52 405
11061.51 421
11062.51 368
11063.50 384
11064.49 390
11065.49 379
11066.48 364
11067.47 405
11068.47 371
11069.46 401
11070.45 388
11071.45 403
11072.44 419
11073.44 374
11074.43 370
11075.42 378
11076.42 399
11077.41 380
11078.40 452
11079.40 418
11080.39 345
11081.39 403
11082.38 409
11083.37 393
11084.37 386
11085.36 356
11086.36 394
11087.35 400
11088.35 394
11089.34 415
11090.33 418
11091.33 389
11092.32 415
11093.32 389
11094.31 437
11095.31 400
11096.30 398
11097.30 391
11098.29 367
11099.29 390
11100.28 374
11101.28 355
11102.27 387
11103.27 393
11104.26 424
11105.26 419
11106.25 397
11107.25 436
11108.24 435
11109.24 406
11110.23 459
11111.23 408
11112.22 428
11113.22 449
11114.21 434
11115.21 417
11116.20 441
11117.20 412
11118.20 399
11119.19 434
11120.19 397
11121.18 396
11122.18 436
11123.17 411
11124.17 424
11125.17 451
11126.16 479
11127.16 465
11128.15 474
11129.15 471
11130.15 488
11131.14 442
11132.14 434
11133.14 410
11134.13 442
11135.13 425
11136.13 453
11137.12 405
11138.12 421
11139.11 406
11140.11 450
11141.11 401
11142.10 392
11143.10 409
11144.10 459
11145.10 439
11146.09 411
11147.09 409
11148.09 464
11149.08 446
11150.08 415
11151.08 452
11152.07 404
11153.07 425
11154.07 376
11155.07 424
11156.06 390
11157.06 375
11158.06 389
11159.06 379
11160.05 408
11161.05 379
11162.05 397
11163.05 431
11164.04 438
11165.04 445
11166.04 421
11167.04 451
11168.04 435
11169.03 365
11170.03 374
11171.03 416
11172.03 431
11173.03 434
11174.02 434
11175.02 410
11176.02 417
11177.02 420
11178.02 425
11179.02 383
11180.01 373
11181.01 413
11182.01 372
11183.01 347
11184.01 382
11185.01 375
11186.00 410
11187.00 425
11188.00 384
11189.00 372
11190.00 426
11191.00 402
11192.00 361
11193.00 335
11194.00 386
11195.00 380
11195.99 382
11196.99 371
11197.99 343
11198.99 389
11199.99 393
11200.99 327
11201.99 357
11202.99 390
11203.99 391
11204.99 372
11205.99 394
11206.99 425
11207.99 397
11208.99 365
11209.99 380
11210.99 353
11211.99 390
11212.99 401
11213.99 389
11214.99 426
11215.99 391
11216.99 365
11217.99 403
11218.99 411
11219.99 384
11220.99 398
11221.99 426
11222.99 396
11223.99 463
11224.99 463
11225.99 417
11226.99 406
11227.99 353
11228.99 377
11229.99 423
11230.99 386
11231.99 414
11232.99 348
11233.99 384
11235.00 349
11236.00 332
11237.00 419
11238.00 453
11239.00 442
11240.00 431
11241.00 376
11242.00 368
11243.00 422
11244.01 408
11245.01 440
11246.01 396
11247.01 398
11248.01 395
11249.01 400
11250.01 402
11251.02 448
11252.02 440
11253.02 414
11254.02 381
11255.02 403
11256.02 415
11257.03 428
11258.03 395
11259.03 427
11260.03 421
11261.03 370
11262.04 405
11263.04 379
11264.04 404
11265.04 455
11266.05 420
11267.05 424
11268.05 406
11269.05 413
11270.05 453
11271.06 423
11272.06 419
11273.06 464
11274.07 446
11275.07 473
11276.07 460
11277.07 467
11278.08 484
11279.08 524
11280.08 560
11281.08 517
11282.09 491
11283.09 512
11284.09 558
11285.10 466
11286.10 483
11287.10 484
11288.11 445
11289.11 393
11290.11 397
11291.12 399
11292.12 407
11293.12 442
11294.13 423
11295.13 351
11296.13 411
11297.14 451
11298.14 399
11299.15 386
11300.15 392
11301.15 378
11302.16 417
11303.16 433
11304.16 436
11305.17 391
11306.17 320
11307.18 343
11308.18 392
11309.19 372
11310.19 391
11311.19 389
11312.20 449
11313.20 426
11314.21 408
11315.21 378
11316.22 396
11317.22 427
11318.23 426
11319.23 381
11320.23 432
11321.24 427
11322.24 404
11323.25 369
11324.25 349
11325.26 389
11326.26 413
11327.27 401
11328.27 394
11329.28 360
11330.28 366
11331.29 403
11332.29 374
11333.30 364
11334.30 365
11335.31 392
11336.32 381
11337.32 411
11338.33 415
11339.33 404
11340.34 355
11341.34 382
11342.35 410
11343.35 357
11344.36 397
11345.37 426
11346.37 350
11347.38 397
11348.38 449
11349.39 429
11350.40 383
11351.40 326
11352.41 405
11353.41 374
11354.42 397
11355.43 403
11356.43 370
11357.44 393
11358.45 412
11359.45 395
11360.46 398
11361.46 397
11362.47 398
11363.48 400
11364.48 398
11365.49 404
11366.50 380
11367.51 393
11368.51 385
11369.52 401
11370.53 385
11371.53 391
11372.54 422
11373.55 366
11374.55 414
11375.56 422
11376.57 379
11377.58 326
11378.58 428
11379.59 407
11380.60 379
11381.60 354
11382.61 366
11383.62 340
11384.63 360
11385.63 349
11386.64 378
11387.65 372
11388.66 379
11389.67 377
11390.67 374
11391.68 325
11392.69 345
11393.70 431
11394.71 394
11395.71 378
11396.72 373
11397.73 406
11398.74 367
11399.75 313
11400.75 355
11401.76 358
11402.77 390
11403.78 355
11404.79 394
11405.80 352
11406.80 369
11407.81 354
11408.82 384
11409.83 427
11410.84 368
11411.85 386
11412.86 365
11413.87 346
11414.87 348
11415.88 381
11416.89 385
11417.90 339
11418.91 359
11419.92 353
11420.93 377
11421.94 392
11422.95 382
11423.96 419
11424.97 370
11425.98 334
11426.98 346
11427.99 323
11429.00 347
11430.01 330
11431.02 390
11432.03 374
11433.04 394
11434.05 343
11435.06 367
11436.07 379
11437.08 406
11438.09 435
11439.10 413
11440.11 365
11441.12 357
11442.13 405
11443.14 359
11444.15 380
11445.16 394
11446.17 376
11447.18 343
11448.19 367
11449.20 381
11450.21 374
11451.22 385
11452.23 349
11453.25 380
11454.26 401
11455.27 377
11456.28 389
11457.29 375
11458.30 381
11459.31 351
11460.32 378
11461.33 337
11462.34 360
11463.35 387
11464.36 379
11465.38 366
11466.39 346
11467.40 371
11468.41 429
11469.42 411
11470.43 404
11471.44 445
11472.46 414
11473.47 409
11474.48 409
11475.49 402
11476.50 396
11477.51 435
11478.52 417
11479.54 387
11480.55 366
11481.56 365
11482.57 416
11483.58 412
11484.60 405
11485.61 360
11486.62 375
11487.63 349
11488.64 378
11489.66 424
11490.67 416
11491.68 434
11492.69 465
11493.71 484
11494.72 487
11495.73 439
11496.74 415
11497.76 423
11498.77 453
11499.78 406
11500.79 417
11501.81 416
11502.82 401
11503.83 458
11504.84 460
11505.86 412
11506.87 431
11507.88 445
11508.90 445
11509.91 378
11510.92 447
11511.94 400
11512.95 371
11513.96 432
11514.98 406
11515.99 411
11517.00 469
11518.02 452
11519.03 446
11520.04 470
11521.06 490
11522.07 436
11523.08 458
11524.10 470
11525.11 418
11526.13 462
11527.14 448
11528.15 500
11529.17 486
11530.18 513
11531.20 496
11532.21 485
11533.22 473
11534.24 470
11535.25 457
11536.27 479
11537.28 488
11538.29 454
11539.31 475
11540.32 509
11541.34 483
11542.35 475
11543.37 481
11544.38 478
11545.40 484
11546.41 488
11547.43 540
11548.44 496
11549.46 508
11550.47 524
11551.49 526
11552.50 527
11553.52 551
11554.53 507
11555.55 534
11556.56 613
11557.58 576
11558.59 566
11559.61 517
11560.62 583
11561.64 520
11562.65 541
11563.67 558
11564.68 595
11565.70 611
11566.71 602
11567.73 556
11568.75 521
11569.76 550
11570.78 604
11571.79 593
11572.81 596
11573.83 614
11574.84 582
11575.86 592
11576.87 645
11577.89 612
11578.91 700
11579.92 697
11580.94 669
11581.95 630
11582.97 694
11583.99 655
11585.00 669
11586.02 718
11587.04 736
11588.05 689
11589.07 742
11590.09 745
11591.10 807
11592.12 783
11593.14 814
11594.15 801
11595.17 795
11596.19 852
11597.20 884
11598.22 912
11599.24 1015
11600.25 1093
11601.27 1103
11602.29 1216
11603.31 1343
11604.32 1344
11605.34 1334
11606.36 1277
11607.38 1283
11608.39 1248
11609.41 1214
11610.43 1065
11611.45 981
11612.46 932
11613.48 993
11614.50 977
11615.52 1007
11616.53 983
11617.55 990
11618.57 1006
11619.59 969
11620.61 889
11621.62 1004
11622.64 1011
11623.66 999
11624.68 1070
11625.70 1074
11626.71 1069
11627.73 1204
11628.75 1195
11629.77 1260
11630.79 1387
11631.81 1561
11632.82 1726
11633.84 1746
11634.86 1854
11635.88 1938
11636.90 1910
11637.92 1851
11638.94 1588
11639.96 1530
11640.97 1431
11641.99 1305
11643.01 1122
11644.03 1042
11645.05 1018
11646.07 944
11647.09 892
11648.11 808
11649.13 866
11650.15 894
11651.17 854
11652.18 821
11653.20 766
11654.22 773
11655.24 736
11656.26 789
11657.28 745
11658.30 747
11659.32 729
11660.34 725
11661.36 712
11662.38 681
11663.40 669
11664.42 699
11665.44 747
11666.46 719
11667.48 731
11668.50 762
11669.52 766
11670.54 782
11671.56 810
11672.58 805
11673.60 771
11674.62 757
11675.64 726
11676.66 738
11677.68 756
11678.70 755
11679.72 656
11680.74 718
11681.77 696
11682.79 719
11683.81 670
11684.83 638
11685.85 613
11686.87 645
11687.89 655
11688.91 609
11689.93 605
11690.95 585
11691.97 600
11693.00 650
11694.02 585
11695.04 568
11696.06 636
11697.08 690
11698.10 630
11699.12 606
11700.14 610
11701.17 611
11702.19 659
11703.21 647
11704.23 629
11705.25 688
11706.27 694
11707.30 624
11708.32 656
11709.34 605
11710.36 616
11711.38 717
11712.41 677
11713.43 628
11714.45 678
11715.47 670
11716.49 657
11717.52 646
11718.54 608
11719.56 612
11720.58 634
11721.61 682
11722.63 633
11723.65 555
11724.67 562
11725.70 595
11726.72 627
11727.74 608
11728.76 565
11729.79 557
11730.81 518
11731.83 596
11732.86 586
11733.88 571
11734.90 539
11735.92 578
11736.95 573
11737.97 508
11738.99 540
11740.02 532
11741.04 533
11742.06 524
11743.09 504
11744.11 476
11745.13 547
11746.16 550
11747.18 529
11748.20 508
11749.23 490
11750.25 501
11751.27 501
11752.30 523
11753.32 528
11754.35 526
11755.37 510
11756.39 512
11757.42 477
11758.44 484
11759.47 487
11760.49 522
11761.51 496
11762.54 460
11763.56 460
11764.59 474
11765.61 462
11766.64 495
11767.66 444
11768.68 455
11769.71 469
11770.73 476
11771.76 448
11772.78 436
11773.81 405
11774.83 447
11775.86 445
11776.88 502
11777.91 471
11778.93 506
11779.96 453
11780.98 479
11782.01 470
11783.03 439
11784.06 509
11785.08 435
11786.11 437
11787.13 427
11788.16 440
11789.18 432
11790.21 406
11791.23 454
11792.26 398
11793.28 369
11794.31 458
11795.34 476
11796.36 479
11797.39 467
11798.41 415
11799.44 445
11800.46 400
11801.49 381
11802.52 384
11803.54 377
11804.57 429
11805.59 397
11806.62 427
11807.65 391
11808.67 416
11809.70 427
11810.73 426
11811.75 400
11812.78 403
11813.80 410
11814.83 375
11815.86 419
11816.88 420
11817.91 408
11818.94 414
11819.96 416
11820.99 402
11822.02 427
11823.04 375
11824.07 370
11825.10 376
11826.13 355
11827.15 400
11828.18 412
11829.21 450
11830.23 437
11831.26 426
11832.29 368
11833.32 458
11834.34 455
11835.37 443
11836.40 382
11837.42 373
11838.45 409
11839.48 444
11840.51 381
11841.54 408
11842.56 442
11843.59 432
11844.62 370
11845.65 328
11846.67 354
11847.70 358
11848.73 389
11849.76 416
11850.79 378
11851.81 345
11852.84 395
11853.87 379
11854.90 345
11855.93 366
11856.95 343
11857.98 396
11859.01 404
11860.04 359
11861.07 396
11862.10 347
11863.13 339
11864.15 356
11865.18 367
11866.21 339
11867.24 345
11868.27 362
11869.30 349
11870.33 336
11871.36 324
11872.38 382
11873.41 329
11874.44 313
11875.47 334
11876.50 370
11877.53 369
11878.56 375
11879.59 368
11880.62 326
11881.65 339
11882.68 311
11883.71 317
11884.74 354
11885.77 375
11886.80 356
11887.82 342
11888.85 345
11889.88 366
11890.91 305
11891.94 351
11892.97 356
11894.00 351
11895.03 338
11896.06 355
11897.09 355
11898.12 329
11899.15 336
11900.18 407
11901.21 370
11902.24 342
11903.27 310
11904.31 355
11905.34 341
11906.37 324
11907.40 299
11908.43 303
11909.46 326
11910.49 345
11911.52 306
11912.55 324
11913.58 336
11914.61 348
11915.64 345
11916.67 322
11917.70 342
11918.73 364
11919.77 330
11920.80 332
11921.83 350
11922.86 332
11923.89 321
11924.92 344
11925.95 303
11926.98 329
11928.02 349
11929.05 380
11930.08 362
11931.11 370
11932.14 344
11933.17 345
11934.21 342
11935.24 317
11936.27 339
11937.30 342
11938.33 374
11939.36 334
11940.40 335
11941.43 330
11942.46 309
11943.49 292
11944.52 351
11945.56 370
11946.59 360
11947.62 340
11948.65 359
11949.69 292
11950.72 336
11951.75 314
11952.78 351
11953.82 357
11954.85 294
11955.88 319
11956.91 303
11957.95 302
11958.98 336
11960.01 353
11961.04 321
11962.08 304
11963.11 317
11964.14 296
11965.18 321
11966.21 320
11967.24 300
11968.27 248
11969.31 282
11970.34 313
11971.37 330
11972.41 299
11973.44 304
11974.47 304
11975.51 340
11976.54 315
11977.58 309
11978.61 338
11979.64 318
11980.68 314
11981.71 314
11982.74 299
11983.78 306
11984.81 279
11985.85 296
11986.88 336
11987.91 300
11988.95 303
11989.98 334
11991.02 298
11992.05 336
11993.08 307
11994.12 315
11995.15 320
11996.19 304
11997.22 302
11998.26 290
11999.29 281
12000.32 288
12001.36 313
12002.39 347
12003.43 302
12004.46 342
12005.50 310
12006.53 288
12007.57 311
12008.60 335
12009.64 323
12010.67 324
12011.71 316
12012.74 292
12013.78 301
12014.81 253
12015.85 292
12016.88 342
12017.92 293
12018.95 308
12019.99 332
12021.02 343
12022.06 285
12023.10 297
12024.13 351
12025.17 337
12026.20 348
12027.24 312
12028.27 340
12029.31 320
12030.34 318
12031.38 308
12032.42 296
12033.45 288
12034.49 328
12035.52 339
12036.56 307
12037.60 317
12038.63 320
12039.67 319
12040.71 337
12041.74 349
12042.78 341
12043.81 331
12044.85 319
12045.89 310
12046.92 354
12047.96 306
12049.00 341
12050.03 361
12051.07 336
12052.11 310
12053.14 339
12054.18 305
12055.22 314
12056.25 311
12057.29 310
12058.33 310
12059.37 338
12060.40 297
12061.44 315
12062.48 311
12063.51 290
12064.55 322
12065.59 275
12066.63 328
12067.66 316
12068.70 310
12069.74 328
12070.78 338
12071.81 323
12072.85 291
12073.89 336
12074.93 304
12075.97 312
12077.00 311
12078.04 283
12079.08 322
12080.12 299
12081.15 326
12082.19 334
12083.23 322
12084.27 318
12085.31 288
12086.35 311
12087.38 291
12088.42 271
12089.46 297
12090.50 275
12091.54 326
12092.58 314
12093.61 302
12094.65 312
12095.69 272
12096.73 299
12097.77 337
12098.81 324
12099.85 328
12100.89 325
12101.92 360
12102.96 334
12104.00 327
12105.04 353
12106.08 333
12107.12 355
12108.16 319
12109.20 325
12110.24 305
12111.28 305
12112.32 297
12113.36 295
12114.39 306
12115.43 313
12116.47 325
12117.51 310
12118.55 317
12119.59 330
12120.63 292
12121.67 274
12122.71 311
12123.75 278
12124.79 341
12125.83 328
12126.87 310
12127.91 331
12128.95 315
12129.99 364
12131.03 292
12132.07 308
12133.11 299
12134.15 269
12135.19 304
12136.23 312
12137.27 331
12138.31 273
12139.35 305
12140.40 300
12141.44 316
12142.48 281
12143.52 291
12144.56 304
12145.60 286
12146.64 287
12147.68 283
12148.72 315
12149.76 312
12150.80 286
12151.84 317
12152.89 335
12153.93 309
12154.97 282
12156.01 303
12157.05 278
12158.09 290
12159.13 320
12160.17 269
12161.22 307
12162.26 293
12163.30 297
12164.34 296
12165.38 266
12166.42 294
12167.47 280
12168.51 302
12169.55 282
12170.59 258
12171.63 266
12172.67 315
12173.72 285
12174.76 327
12175.80 266
12176.84 274
12177.89 302
12178.93 285
12179.97 320
12181.01 316
12182.05 288
12183.10 264
12184.14 260
12185.18 276
12186.22 264
12187.27 307
12188.31 297
12189.35 301
12190.39 279
12191.44 281
12192.48 300
12193.52 290
12194.57 301
12195.61 293
12196.65 304
12197.69 310
12198.74 287
12199.78 280
12200.82 288
12201.87 256
12202.91 297
12203.95 308
12205.00 309
12206.04 301
12207.08 318
12208.13 284
12209.17 294
12210.21 300
12211.26 237
12212.30 265
12213.35 290
12214.39 322
12215.43 304
12216.48 278
12217.52 303
12218.56 267
12219.61 266
12220.65 257
12221.70 290
12222.74 306
12223.78 296
12224.83 294
12225.87 304
12226.92 300
12227.96 277
12229.01 269
12230.05 312
12231.10 275
12232.14 342
12233.18 273
12234.23 283
12235.27 272
12236.32 296
12237.36 327
12238.41 302
12239.45 295
12240.50 289
12241.54 263
12242.59 299
12243.63 317
12244.68 265
12245.72 269
12246.77 331
12247.81 306
12248.86 329
12249.90 323
12250.95 316
12251.99 301
12253.04 289
12254.08 290
12255.13 307
12256.18 284
12257.22 289
12258.27 289
12259.31 297
12260.36 270
12261.40 264
12262.45 273
12263.50 259
12264.54 260
12265.59 257
12266.63 271
12267.68 256
12268.73 239
12269.77 255
12270.82 237
12271.86 295
12272.91 284
12273.96 277
12275.00 219
12276.05 242
12277.10 237
12278.14 282
12279.19 256
12280.23 262
12281.28 275
12282.33 306
12283.37 266
12284.42 285
12285.47 269
12286.52 262
12287.56 285
12288.61 261
12289.66 263
12290.70 270
12291.75 263
12292.80 263
12293.84 285
12294.89 267
12295.94 279
12296.99 234
12298.03 242
12299.08 261
12300.13 265
12301.18 271
12302.22 268
12303.27 278
12304.32 262
12305.37 292
12306.41 284
12307.46 308
12308.51 243
12309.56 243
12310.60 235
12311.65 253
12312.70 266
12313.75 259
12314.80 300
12315.84 286
12316.89 262
12317.94 226
12318.99 235
12320.04 252
12321.09 235
12322.13 279
12323.18 262
12324.23 238
12325.28 280
12326.33 282
12327.38 310
12328.42 267
12329.47 264
12330.52 275
12331.57 314
12332.62 293
12333.67 246
12334.72 254
12335.77 235
12336.82 238
12337.86 274
12338.91 263
12339.96 239
12341.01 252
12342.06 278
12343.11 251
12344.16 259
12345.21 267
12346.26 260
12347.31 266
12348.36 258
12349.41 245
12350.46 270
12351.51 288
12352.56 266
12353.60 257
12354.65 289
12355.70 250
12356.75 243
12357.80 260
12358.85 270
12359.90 238
12360.95 241
12362.00 289
12363.05 292
12364.10 298
12365.15 265
12366.20 252
12367.25 261
12368.31 248
12369.36 253
12370.41 227
12371.46 224
12372.51 235
12373.56 268
12374.61 248
12375.66 247
12376.71 266
12377.76 261
12378.81 278
12379.86 268
12380.91 270
12381.96 221
12383.01 251
12384.07 282
12385.12 230
12386.17 248
12387.22 276
12388.27 234
12389.32 248
12390.37 262
12391.42 207
12392.47 272
12393.53 283
12394.58 283
12395.63 289
12396.68 291
12397.73 230
12398.78 242
12399.84 283
12400.89 253
12401.94 259
12402.99 238
12404.04 239
12405.09 235
12406.15 219
12407.20 230
12408.25 225
12409.30 274
12410.35 270
12411.41 238
12412.46 245
12413.51 254
12414.56 254
12415.62 260
12416.67 235
12417.72 226
12418.77 246
12419.83 273
12420.88 258
12421.93 264
12422.98 283
12424.04 236
12425.09 233
12426.14 249
12427.19 257
12428.25 269
12429.30 317
12430.35 283
12431.41 275
12432.46 295
12433.51 244
12434.57 237
12435.62 259
12436.67 267
12437.72 296
12438.78 241
12439.83 286
12440.88 254
12441.94 295
12442.99 256
12444.05 310
12445.10 321
12446.15 304
12447.21 253
12448.26 222
12449.31 270
12450.37 267
12451.42 251
12452.48 304
12453.53 287
12454.58 250
12455.64 266
12456.69 267
12457.75 272
12458.80 280
12459.85 251
12460.91 291
12461.96 289
12463.02 267
12464.07 262
12465.13 274
12466.18 286
12467.23 260
12468.29 277
12469.34 280
12470.40 289
12471.45 281
12472.51 253
12473.56 262
12474.62 291
12475.67 297
12476.73 280
12477.78 289
12478.84 281
12479.89 312
12480.95 331
12482.00 294
12483.06 317
12484.11 337
12485.17 328
12486.22 291
12487.28 343
12488.33 314
12489.39 332
12490.45 389
12491.50 393
12492.56 369
12493.61 409
12494.67 445
12495.72 449
12496.78 481
12497.84 470
12498.89 504
12499.95 470
12501.00 423
12502.06 421
12503.11 421
12504.17 391
12505.23 393
12506.28 370
12507.34 333
12508.40 320
12509.45 297
12510.51 285
12511.56 298
12512.62 290
12513.68 262
12514.73 291
12515.79 340
12516.85 335
12517.90 292
12518.96 305
12520.02 281
12521.07 282
12522.13 290
12523.19 280
12524.24 307
12525.30 314
12526.36 277
12527.42 267
12528.47 307
12529.53 293
12530.59 293
12531.64 307
12532.70 329
12533.76 308
12534.82 321
12535.87 299
12536.93 303
12537.99 328
12539.05 331
12540.10 342
12541.16 333
12542.22 294
12543.28 256
12544.34 275
12545.39 294
12546.45 263
12547.51 280
12548.57 304
12549.62 287
12550.68 316
12551.74 291
12552.80 244
12553.86 282
12554.92 315
12555.97 315
12557.03 283
12558.09 284
12559.15 242
12560.21 277
12561.27 322
12562.32 324
12563.38 298
12564.44 299
12565.50 291
12566.56 330
12567.62 330
12568.68 319
12569.74 358
12570.79 327
12571.85 401
12572.91 349
12573.97 354
12575.03 354
12576.09 377
12577.15 339
12578.21 346
12579.27 363
12580.33 378
12581.39 349
12582.45 335
12583.50 354
12584.56 293
12585.62 325
12586.68 314
12587.74 270
12588.80 289
12589.86 297
12590.92 319
12591.98 317
12593.04 262
12594.10 273
12595.16 307
12596.22 287
12597.28 249
12598.34 262
12599.40 280
12600.46 280
12601.52 301
12602.58 291
12603.64 295
12604.70 285
12605.76 281
12606.82 262
12607.88 294
12608.94 262
12610.01 278
12611.07 277
12612.13 265
12613.19 246
12614.25 268
12615.31 290
12616.37 284
12617.43 281
12618.49 304
12619.55 280
12620.61 236
12621.67 263
12622.74 259
12623.80 269
12624.86 276
12625.92 263
12626.98 285
12628.04 290
12629.10 311
12630.16 269
12631.23 245
12632.29 264
12633.35 257
12634.41 272
12635.47 290
12636.53 302
12637.60 318
12638.66 293
12639.72 245
12640.78 259
12641.84 267
12642.90 284
12643.97 280
12645.03 268
12646.09 288
12647.15 268
12648.22 269
12649.28 259
12650.34 250
12651.40 334
12652.46 299
12653.53 276
12654.59 324
12655.65 285
12656.71 306
12657.78 282
12658.84 279
12659.90 289
12660.96 272
12662.03 253
12663.09 237
12664.15 260
12665.22 261
12666.28 238
12667.34 295
12668.41 287
12669.47 277
12670.53 265
12671.59 275
12672.66 280
12673.72 226
12674.78 256
12675.85 257
12676.91 270
12677.97 244
12679.04 276
12680.10 262
12681.16 238
12682.23 230
12683.29 294
12684.36 247
12685.42 255
12686.48 288
12687.55 256
12688.61 239
12689.67 243
12690.74 295
12691.80 259
12692.87 271
12693.93 268
12695.00 262
12696.06 237
12697.12 245
12698.19 254
12699.25 266
12700.32 230
12701.38 262
12702.45 274
12703.51 255
12704.57 215
12705.64 282
12706.70 225
12707.77 277
12708.83 268
12709.90 265
12710.96 265
12712.03 242
12713.09 242
12714.16 268
12715.22 286
12716.29 318
12717.35 267
12718.42 261
12719.48 260
12720.55 281
12721.61 291
12722.68 242
12723.74 277
12724.81 258
12725.87 289
12726.94 243
12728.01 234
12729.07 273
12730.14 265
12731.20 253
12732.27 248
12733.33 257
12734.40 290
12735.47 280
12736.53 283
12737.60 256
12738.66 256
12739.73 241
12740.80 242
12741.86 226
12742.93 222
12743.99 243
12745.06 273
12746.13 206
12747.19 240
12748.26 244
12749.33 240
12750.39 204
12751.46 248
12752.53 253
12753.59 249
12754.66 231
12755.73 244
12756.79 258
12757.86 238
12758.93 251
12759.99 217
12761.06 211
12762.13 240
12763.19 225
12764.26 260
12765.33 236
12766.39 216
12767.46 233
12768.53 274
12769.60 252
12770.66 238
12771.73 247
12772.80 253
12773.87 265
12774.93 211
12776.00 246
12777.07 262
12778.14 259
12779.20 226
12780.27 242
12781.34 204
12782.41 218
12783.47 235
12784.54 261
12785.61 250
12786.68 224
12787.75 228
12788.81 239
12789.88 259
12790.95 216
12792.02 245
12793.09 278
12794.16 243
12795.22 247
12796.29 251
12797.36 251
12798.43 238
12799.50 230
12800.57 227
12801.64 194
12802.70 191
12803.77 211
12804.84 227
12805.91 218
12806.98 218
12808.05 230
12809.12 263
12810.19 205
12811.25 216
12812.32 230
12813.39 187
12814.46 216
12815.53 230
12816.60 233
12817.67 212
12818.74 204
12819.81 205
12820.88 213
12821.95 230
12823.02 203
12824.09 203
12825.16 214
12826.23 221
12827.30 220
12828.36 235
12829.43 200
12830.50 233
12831.57 204
12832.64 204
12833.71 200
12834.78 208
12835.85 203
12836.92 229
12837.99 266
12839.06 203
12840.13 213
12841.21 215
12842.28 226
12843.35 204
12844.42 211
12845.49 166
12846.56 202
12847.63 224
12848.70 257
12849.77 225
12850.84 210
12851.91 233
12852.98 211
12854.05 228
12855.12 211
12856.19 201
12857.26 234
12858.34 246
12859.41 243
12860.48 210
12861.55 200
12862.62 202
12863.69 200
12864.76 211
12865.83 225
12866.91 232
12867.98 220
12869.05 201
12870.12 220
12871.19 217
12872.26 184
12873.33 214
12874.41 241
12875.48 172
12876.55 226
12877.62 207
12878.69 274
12879.76 259
12880.84 224
12881.91 221
12882.98 208
12884.05 217
12885.12 189
12886.20 191
12887.27 192
12888.34 197
12889.41 210
12890.49 179
12891.56 189
12892.63 190
12893.70 214
12894.78 163
12895.85 190
12896.92 222
12897.99 212
12899.07 189
12900.14 209
12901.21 197
12902.28 197
12903.36 212
12904.43 226
12905.50 226
12906.58 245
12907.65 201
12908.72 209
12909.80 203
12910.87 183
12911.94 211
12913.02 190
12914.09 212
12915.16 193
12916.24 226
12917.31 239
12918.38 202
12919.46 186
12920.53 216
12921.60 204
12922.68 210
12923.75 210
12924.82 203
12925.90 194
12926.97 229
12928.05 245
12929.12 258
12930.19 233
12931.27 227
12932.34 196
12933.42 208
12934.49 194
12935.56 185
12936.64 208
12937.71 207
12938.79 195
12939.86 222
12940.94 225
12942.01 203
12943.08 230
12944.16 201
12945.23 207
12946.31 230
12947.38 222
12948.46 236
12949.53 244
12950.61 240
12951.68 202
12952.76 217
12953.83 223
12954.91 213
12955.98 173
12957.06 189
12958.13 206
12959.21 220
12960.28 201
12961.36 233
12962.43 278
12963.51 237
12964.58 239
12965.66 242
12966.74 217
12967.81 208
12968.89 230
12969.96 206
12971.04 171
12972.11 228
12973.19 222
12974.27 224
12975.34 219
12976.42 231
12977.49 245
12978.57 231
12979.65 225
12980.72 226
12981.80 215
12982.87 185
12983.95 218
12985.03 215
12986.10 190
12987.18 222
12988.26 212
12989.33 194
12990.41 201
12991.48 230
12992.56 220
12993.64 218
12994.71 203
12995.79 225
12996.87 239
12997.94 225
12999.02 216
13000.10 255
13001.18 271
13002.25 244
13003.33 247
13004.41 236
13005.48 228
13006.56 230
13007.64 205
13008.72 199
13009.79 195
13010.87 240
13011.95 248
13013.02 212
13014.10 242
13015.18 253
13016.26 218
13017.33 201
13018.41 204
13019.49 179
13020.57 269
13021.65 278
13022.72 221
13023.80 205
13024.88 197
13025.96 218
13027.04 237
13028.11 223
13029.19 221
13030.27 214
13031.35 236
13032.43 228
13033.50 260
13034.58 254
13035.66 244
13036.74 259
13037.82 233
13038.90 238
13039.98 239
13041.05 255
13042.13 236
13043.21 248
13044.29 236
13045.37 262
13046.45 229
13047.53 271
13048.61 247
13049.68 242
13050.76 244
13051.84 225
13052.92 260
13054.00 225
13055.08 208
13056.16 234
13057.24 243
13058.32 184
13059.40 253
13060.48 209
13061.56 191
13062.64 220
13063.71 196
13064.79 230
13065.87 215
13066.95 227
13068.03 224
13069.11 214
13070.19 232
13071.27 214
13072.35 241
13073.43 228
13074.51 227
13075.59 194
13076.67 221
13077.75 252
13078.83 216
13079.91 240
13080.99 228
13082.07 206
13083.15 245
13084.23 235
13085.31 229
13086.40 256
13087.48 263
13088.56 208
13089.64 236
13090.72 226
13091.80 206
13092.88 222
13093.96 224
13095.04 215
13096.12 197
13097.20 226
13098.28 209
13099.36 253
13100.45 215
13101.53 206
13102.61 199
13103.69 233
13104.77 219
13105.85 221
13106.93 217
13108.01 238
13109.10 235
13110.18 224
13111.26 223
13112.34 210
13113.42 182
13114.50 182
13115.58 212
13116.67 174
13117.75 195
13118.83 217
13119.91 217
13120.99 196
13122.08 202
13123.16 195
13124.24 202
13125.32 231
13126.40 227
13127.49 218
13128.57 210
13129.65 199
13130.73 189
13131.82 202
13132.90 196
13133.98 215
13135.06 224
13136.15 212
13137.23 207
13138.31 213
13139.39 200
13140.48 194
13141.56 214
13142.64 201
13143.72 203
13144.81 211
13145.89 180
13146.97 186
13148.06 231
13149.14 235
13150.22 212
13151.31 193
13152.39 195
13153.47 214
13154.56 199
13155.64 216
13156.72 212
13157.81 235
13158.89 209
13159.97 222
13161.06 232
13162.14 221
13163.22 203
13164.31 190
13165.39 200
13166.47 189
13167.56 189
13168.64 204
13169.73 196
13170.81 208
13171.89 207
13172.98 205
13174.06 177
13175.15 156
13176.23 200
13177.31 213
13178.40 201
13179.48 166
13180.57 211
13181.65 186
13182.74 205
13183.82 219
13184.91 201
13185.99 195
13187.07 203
13188.16 213
13189.24 186
13190.33 184
13191.41 206
13192.50 208
13193.58 190
13194.67 222
13195.75 210
13196.84 196
13197.92 213
13199.01 213
13200.09 222
13201.18 221
13202.26 203
13203.35 203
13204.44 203
13205.52 189
13206.61 236
13207.69 197
13208.78 204
13209.86 214
13210.95 204
13212.03 224
13213.12 230
13214.21 205
13215.29 207
13216.38 195
13217.46 185
13218.55 180
13219.63 188
13220.72 208
13221.81 204
13222.89 224
13223.98 185
13225.07 195
13226.15 205
13227.24 195
13228.32 215
13229.41 206
13230.50 232
13231.58 236
13232.67 232
13233.76 202
13234.84 207
13235.93 201
13237.02 218
13238.10 207
13239.19 188
13240.28 196
13241.36 230
13242.45 195
13243.54 189
13244.62 153
13245.71 198
13246.80 174
13247.89 179
13248.97 178
13250.06 215
13251.15 199
13252.23 214
13253.32 186
13254.41 198
13255.50 200
13256.58 202
13257.67 200
13258.76 169
13259.85 192
13260.94 202
13262.02 186
13263.11 175
13264.20 180
13265.29 215
13266.37 192
13267.46 199
13268.55 192
13269.64 190
13270.73 197
13271.81 185
13272.90 193
13273.99 201
13275.08 179
13276.17 190
13277.26 201
13278.34 219
13279.43 213
13280.52 197
13281.61 193
13282.70 207
13283.79 192
13284.88 205
13285.96 192
13287.05 206
13288.14 199
13289.23 180
13290.32 240
13291.41 180
13292.50 184
13293.59 193
13294.68 226
13295.76 240
13296.85 202
13297.94 228
13299.03 227
13300.12 227
13301.21 207
13302.30 196
13303.39 196
13304.48 196
13305.57 203
13306.66 178
13307.75 207
13308.84 180
13309.93 179
13311.02 174
13312.11 189
13313.20 189
13314.29 190
13315.38 180
13316.47 180
13317.56 197
13318.65 185
13319.74 200
13320.83 173
13321.92 173
13323.01 162
13324.10 178
13325.19 213
13326.28 195
13327.37 208
13328.46 167
13329.55 198
13330.64 194
13331.73 191
13332.82 212
13333.91 185
13335.00 174
13336.09 158
13337.18 164
13338.27 172
13339.37 190
13340.46 182
13341.55 189
13342.64 199
13343.73 195
13344.82 179
13345.91 167
13347.00 193
13348.09 230
13349.19 211
13350.28 189
13351.37 197
13352.46 224
13353.55 195
13354.64 185
13355.73 162
13356.83 191
13357.92 161
13359.01 185
13360.10 161
13361.19 139
13362.28 201
13363.38 205
13364.47 183
13365.56 200
13366.65 196
13367.74 184
13368.84 201
13369.93 196
13371.02 158
13372.11 155
13373.21 176
13374.30 165
13375.39 176
13376.48 176
13377.58 208
13378.67 190
13379.76 157
13380.85 190
13381.95 208
13383.04 206
13384.13 200
13385.22 169
13386.32 180
13387.41 164
13388.50 232
13389.60 224
13390.69 182
13391.78 164
13392.87 175
13393.97 200
13395.06 193
13396.15 166
13397.25 177
13398.34 216
13399.43 203
13400.53 169
13401.62 214
13402.71 149
13403.81 179
13404.90 156
13406.00 182
13407.09 201
13408.18 160
13409.28 182
13410.37 194
13411.46 160
13412.56 169
13413.65 207
13414.75 208
13415.84 205
13416.93 173
13418.03 177
13419.12 190
13420.22 195
13421.31 180
13422.41 187
13423.50 170
13424.59 164
13425.69 148
13426.78 167
13427.88 174
13428.97 159
13430.07 175
13431.16 157
13432.26 178
13433.35 161
13434.45 183
13435.54 190
13436.64 177
13437.73 211
13438.82 187
13439.92 186
13441.02 191
13442.11 157
13443.21 182
13444.30 202
13445.40 211
13446.49 220
13447.59 189
13448.68 183
13449.78 180
13450.87 166
13451.97 142
13453.06 158
13454.16 171
13455.25 182
13456.35 173
13457.45 219
13458.54 216
13459.64 204
13460.73 177
13461.83 164
13462.93 171
13464.02 188
13465.12 191
13466.21 193
13467.31 159
13468.41 184
13469.50 165
13470.60 182
13471.70 211
13472.79 187
13473.89 167
13474.98 167
13476.08 203
13477.18 183
13478.27 201
13479.37 187
13480.47 189
13481.56 182
13482.66 169
13483.76 194
13484.85 191
13485.95 178
13487.05 161
13488.15 171
13489.24 178
13490.34 202
13491.44 184
13492.53 217
13493.63 181
13494.73 171
13495.83 188
13496.92 224
13498.02 193
13499.12 194
13500.22 166
13501.31 189
13502.41 248
13503.51 226
13504.61 187
13505.70 212
13506.80 175
13507.90 209
13509.00 207
13510.09 196
13511.19 189
13512.29 156
13513.39 204
13514.49 210
13515.58 205
13516.68 172
13517.78 161
13518.88 170
13519.98 163
13521.08 178
13522.17 163
13523.27 182
13524.37 166
13525.47 168
13526.57 187
13527.67 170
13528.77 160
13529.86 170
13530.96 158
13532.06 197
13533.16 157
13534.26 144
13535.36 156
13536.46 173
13537.56 180
13538.66 167
13539.75 157
13540.85 175
13541.95 184
13543.05 181
13544.15 192
13545.25 178
13546.35 181
13547.45 168
13548.55 161
13549.65 145
13550.75 171
13551.85 173
13552.95 173
13554.05 185
13555.15 173
13556.25 178
13557.35 193
13558.45 200
13559.55 177
13560.65 156
13561.75 186
13562.85 143
13563.95 176
13565.05 187
13566.15 188
13567.25 186
13568.35 174
13569.45 174
13570.55 157
13571.65 134
13572.75 155
13573.85 135
13574.95 168
13576.05 161
13577.15 149
13578.25 164
13579.35 182
13580.45 175
13581.55 159
13582.65 164
13583.75 186
13584.86 172
13585.96 176
13587.06 182
13588.16 170
13589.26 173
13590.36 169
13591.46 171
13592.56 209
13593.66 196
13594.77 151
13595.87 169
13596.97 172
13598.07 177
13599.17 191
13600.27 169
13601.37 181
13602.48 212
13603.58 219
13604.68 187
13605.78 178
13606.88 173
13607.99 168
13609.09 153
13610.19 163
13611.29 140
13612.39 143
13613.50 173
13614.60 172
13615.70 154
13616.80 214
13617.90 183
13619.01 175
13620.11 133
13621.21 140
13622.31 167
13623.42 201
13624.52 172
13625.62 173
13626.72 178
13627.83 182
13628.93 189
13630.03 177
13631.13 159
13632.24 176
13633.34 174
13634.44 161
13635.55 204
13636.65 196
13637.75 173
13638.86 193
13639.96 175
13641.06 189
13642.17 178
13643.27 188
13644.37 167
13645.48 138
13646.58 191
13647.68 171
13648.79 163
13649.89 182
13650.99 175
13652.10 186
13653.20 151
13654.30 171
13655.41 190
13656.51 169
13657.62 179
13658.72 204
13659.82 183
13660.93 167
13662.03 172
13663.14 158
13664.24 175
13665.34 174
13666.45 168
13667.55 155
13668.66 210
13669.76 211
13670.87 153
13671.97 165
13673.07 153
13674.18 175
13675.28 183
13676.39 152
13677.49 172
13678.60 169
13679.70 212
13680.81 193
13681.91 164
13683.02 185
13684.12 193
13685.23 183
13686.33 139
13687.44 166
13688.54 176
13689.65 188
13690.75 175
13691.86 170
13692.96 195
13694.07 196
13695.17 219
13696.28 166
13697.39 171
13698.49 173
13699.60 191
13700.70 174
13701.81 180
13702.91 179
13704.02 171
13705.13 196
13706.23 169
13707.34 165
13708.44 145
13709.55 174
13710.65 198
13711.76 136
13712.87 167
13713.97 164
13715.08 172
13716.19 181
13717.29 170
13718.40 148
13719.50 191
13720.61 197
13721.72 165
13722.82 167
13723.93 192
13725.04 207
13726.14 194
13727.25 185
13728.36 178
13729.46 190
13730.57 196
13731.68 182
13732.78 171
13733.89 159
13735.00 182
13736.11 197
13737.21 208
13738.32 185
13739.43 175
13740.53 168
13741.64 176
13742.75 195
13743.86 204
13744.96 199
13746.07 180
13747.18 195
13748.29 195
13749.39 197
13750.50 209
13751.61 188
13752.72 174
13753.82 198
13754.93 171
13756.04 202
13757.15 212
13758.26 182
13759.36 194
13760.47 185
13761.58 189
13762.69 227
13763.80 191
13764.91 211
13766.01 232
13767.12 241
13768.23 205
13769.34 211
13770.45 187
13771.56 195
13772.66 190
13773.77 225
13774.88 200
13775.99 168
13777.10 220
13778.21 185
13779.32 191
13780.42 214
13781.53 211
13782.64 235
13783.75 224
13784.86 205
13785.97 187
13787.08 163
13788.19 183
13789.30 177
13790.41 202
13791.52 190
13792.63 172
13793.73 182
13794.84 182
13795.95 189
13797.06 189
13798.17 189
13799.28 202
13800.39 189
13801.50 172
13802.61 194
13803.72 162
13804.83 165
13805.94 178
13807.05 179
13808.16 179
13809.27 179
13810.38 185
13811.49 200
13812.60 200
13813.71 193
13814.82 170
13815.93 188
13817.04 184
13818.15 186
13819.26 165
13820.37 196
13821.48 210
13822.59 176
13823.71 135
13824.82 167
13825.93 167
13827.04 190
13828.15 204
13829.26 163
13830.37 188
13831.48 195
13832.59 183
13833.70 179
13834.81 190
13835.92 164
13837.04 172
13838.15 179
13839.26 170
13840.37 168
13841.48 179
13842.59 204
13843.70 208
13844.81 182
13845.93 164
13847.04 195
13848.15 155
13849.26 175
13850.37 201
13851.48 192
13852.60 194
13853.71 192
13854.82 164
13855.93 177
13857.04 163
13858.16 163
13859.27 171
13860.38 166
13861.49 182
13862.60 177
13863.72 174
13864.83 166
13865.94 154
13867.05 175
13868.17 213
13869.28 185
13870.39 230
13871.50 169
13872.62 166
13873.73 177
13874.84 170
13875.95 166
13877.07 176
13878.18 161
13879.29 186
13880.40 190
13881.52 145
13882.63 171
13883.74 171
13884.86 160
13885.97 156
13887.08 182
13888.20 189
13889.31 165
13890.42 161
13891.54 183
13892.65 187
13893.76 199
13894.88 179
13895.99 160
13897.10 187
13898.22 178
13899.33 169
13900.44 164
13901.56 163
13902.67 162
13903.79 176
13904.90 165
13906.01 184
13907.13 193
13908.24 162
13909.36 162
13910.47 169
13911.58 175
13912.70 186
13913.81 203
13914.93 167
13916.04 168
13917.16 160
13918.27 146
13919.38 165
13920.50 164
13921.61 153
13922.73 171
13923.84 188
13924.96 200
13926.07 174
13927.19 168
13928.30 194
13929.42 183
13930.53 157
13931.65 134
13932.76 165
13933.88 166
13934.99 188
13936.11 169
13937.22 171
13938.34 155
13939.45 146
13940.57 161
13941.68 187
13942.80 169
13943.91 193
13945.03 165
13946.14 169
13947.26 164
13948.38 161
13949.49 190
13950.61 178
13951.72 165
13952.84 185
13953.95 141
13955.07 156
13956.19 154
13957.30 167
13958.42 148
13959.53 161
13960.65 163
13961.77 170
13962.88 154
13964.00 175
13965.11 160
13966.23 175
13967.35 166
13968.46 137
13969.58 142
13970.70 175
13971.81 177
13972.93 161
13974.05 160
13975.16 162
13976.28 194
13977.40 190
13978.51 148
13979.63 172
13980.75 169
13981.86 178
13982.98 179
13984.10 152
13985.22 157
13986.33 145
13987.45 166
13988.57 166
13989.68 125
13990.80 149
13991.92 162
13993.04 153
13994.15 171
13995.27 137
13996.39 147
13997.51 181
13998.62 131
13999.74 157
14000.86 184
14001.98 168
14003.10 145
14004.21 165
14005.33 145
14006.45 150
14007.57 171
14008.68 124
14009.80 148
14010.92 158
14012.04 175
14013.16 198
14014.28 155
14015.39 158
14016.51 180
14017.63 158
14018.75 173
14019.87 166
14020.99 175
14022.10 176
14023.22 150
14024.34 149
14025.46 192
14026.58 173
14027.70 177
14028.82 185
14029.94 154
14031.05 131
14032.17 160
14033.29 144
14034.41 163
14035.53 157
14036.65 161
14037.77 147
14038.89 169
14040.01 177
14041.13 173
14042.25 152
14043.37 174
14044.49 177
14045.60 156
14046.72 168
14047.84 177
14048.96 170
14050.08 194
14051.20 164
14052.32 152
14053.44 168
14054.56 170
14055.68 184
14056.80 157
14057.92 161
14059.04 164
14060.16 174
14061.28 201
14062.40 200
14063.52 157
14064.64 160
14065.76 159
14066.88 216
14068.00 188
14069.12 205
14070.25 160
14071.37 186
14072.49 195
14073.61 164
14074.73 170
14075.85 177
14076.97 163
14078.09 165
14079.21 160
14080.33 161
14081.45 186
14082.57 184
14083.69 166
14084.82 172
14085.94 191
14087.06 177
14088.18 181
14089.30 193
14090.42 172
14091.54 182
14092.66 185
14093.79 185
14094.91 168
14096.03 157
14097.15 182
14098.27 177
14099.39 190
14100.52 206
14101.64 175
14102.76 163
14103.88 178
14105.00 184
14106.12 180
14107.25 204
14108.37 211
14109.49 158
14110.61 169
14111.74 183
14112.86 201
14113.98 164
14115.10 213
14116.22 189
14117.35 185
14118.47 203
14119.59 212
14120.71 205
14121.84 172
14122.96 172
14124.08 165
14125.20 202
14126.33 159
14127.45 160
14128.57 167
14129.70 165
14130.82 177
14131.94 170
14133.06 171
14134.19 205
14135.31 199
14136.43 206
14137.56 209
14138.68 184
14139.80 179
14140.93 165
14142.05 169
14143.17 158
14144.30 164
14145.42 158
14146.54 160
14147.67 184
14148.79 192
14149.91 188
14151.04 169
14152.16 168
14153.29 171
14154.41 181
14155.53 164
14156.66 180
14157.78 164
14158.91 175
14160.03 167
14161.15 154
14162.28 174
14163.40 170
14164.53 175
14165.65 211
14166.78 167
14167.90 158
14169.02 172
14170.15 182
14171.27 185
14172.40 210
14173.52 155
14174.65 164
14175.77 154
14176.90 173
14178.02 191
14179.15 185
14180.27 176
14181.40 181
14182.52 181
14183.65 179
14184.77 174
14185.90 175
14187.02 173
14188.15 146
14189.27 165
14190.40 188
14191.52 209
14192.65 163
14193.77 142
14194.90 147
14196.02 175
14197.15 171
14198.27 162
14199.40 172
14200.53 171
14201.65 193
14202.78 185
14203.90 187
14205.03 152
14206.16 180
14207.28 181
14208.41 178
14209.53 172
14210.66 183
14211.79 193
14212.91 150
14214.04 153
14215.16 171
14216.29 149
14217.42 147
14218.54 165
14219.67 185
14220.80 158
14221.92 156
14223.05 166
14224.18 150
14225.30 160
14226.43 153
14227.56 178
14228.68 165
14229.81 158
14230.94 186
14232.06 139
14233.19 167
14234.32 171
14235.44 173
14236.57 175
14237.70 178
14238.83 154
14239.95 182
14241.08 168
14242.21 179
14243.34 204
14244.46 176
14245.59 145
14246.72 172
14247.85 176
14248.97 178
14250.10 147
14251.23 174
14252.36 176
14253.48 169
14254.61 159
14255.74 126
14256.87 168
14258.00 179
14259.12 218
14260.25 155
14261.38 150
14262.51 160
14263.64 188
14264.76 153
14265.89 158
14267.02 140
14268.15 173
14269.28 155
14270.41 162
14271.53 150
14272.66 171
14273.79 182
14274.92 178
14276.05 158
14277.18 167
14278.31 188
14279.44 167
14280.56 143
14281.69 129
14282.82 170
14283.95 190
14285.08 189
14286.21 150
14287.34 152
14288.47 159
14289.60 172
14290.73 153
14291.86 168
14292.98 202
14294.11 160
14295.24 142
14296.37 168
14297.50 168
14298.63 167
14299.76 183
14300.89 168
14302.02 173
14303.15 159
14304.28 181
14305.41 162
14306.54 163
14307.67 181
14308.80 161
14309.93 202
14311.06 184
14312.19 162
14313.32 168
14314.45 161
14315.58 183
14316.71 150
14317.84 156
14318.97 160
14320.10 169
14321.23 170
14322.36 176
14323.49 123
14324.62 159
14325.76 155
14326.89 179
14328.02 135
14329.15 150
14330.28 123
14331.41 170
14332.54 162
14333.67 148
14334.80 147
14335.93 134
14337.06 134
14338.20 150
14339.33 132
14340.46 134
14341.59 171
14342.72 170
14343.85 143
14344.98 153
14346.12 176
14347.25 170
14348.38 189
14349.51 155
14350.64 149
14351.77 150
14352.90 170
14354.04 165
14355.17 148
14356.30 152
14357.43 161
14358.56 148
14359.70 122
14360.83 135
14361.96 139
14363.09 171
14364.22 158
14365.36 165
14366.49 116
14367.62 142
14368.75 168
14369.89 152
14371.02 145
14372.15 117
14373.28 149
14374.42 185
14375.55 149
14376.68 153
14377.81 144
14378.95 134
14380.08 137
14381.21 133
14382.35 143
14383.48 166
14384.61 165
14385.74 164
14386.88 156
14388.01 205
14389.14 193
14390.28 175
14391.41 159
14392.54 144
14393.68 127
14394.81 152
14395.94 162
14397.08 160
14398.21 152
14399.34 173
14400.48 155
14401.61 184
14402.75 131
14403.88 149
14405.01 144
14406.15 153
14407.28 179
14408.41 156
14409.55 140
14410.68 145
14411.82 148
14412.95 136
14414.08 139
14415.22 138
14416.35 171
14417.49 152
14418.62 142
14419.76 158
14420.89 166
14422.02 163
14423.16 169
14424.29 165
14425.43 165
14426.56 154
14427.70 170
14428.83 165
14429.97 175
14431.10 160
14432.24 177
14433.37 183
14434.51 170
14435.64 170
14436.78 195
14437.91 166
14439.05 188
14440.18 186
14441.32 202
14442.45 178
14443.59 149
14444.72 182
14445.86 189
14446.99 174
14448.13 181
14449.27 183
14450.40 179
14451.54 175
14452.67 164
14453.81 185
14454.94 185
14456.08 189
14457.22 189
14458.35 192
14459.49 190
14460.62 223
14461.76 214
14462.90 175
14464.03 182
14465.17 204
14466.30 200
14467.44 236
14468.58 221
14469.71 228
14470.85 190
14471.99 216
14473.12 228
14474.26 226
14475.40 204
14476.53 190
14477.67 204
14478.81 213
14479.94 225
14481.08 218
14482.22 221
14483.35 214
14484.49 240
14485.63 194
14486.76 191
14487.90 208
14489.04 195
14490.17 187
14491.31 194
14492.45 185
14493.59 168
14494.72 184
14495.86 161
14497.00 176
14498.14 202
14499.27 215
14500.41 188
14501.55 179
14502.69 157
14503.82 208
14504.96 171
14506.10 148
14507.24 154
14508.37 155
14509.51 162
14510.65 171
14511.79 178
14512.93 152
14514.06 178
14515.20 188
14516.34 172
14517.48 165
14518.62 153
14519.76 152
14520.89 166
14522.03 167
14523.17 180
14524.31 164
14525.45 175
14526.59 156
14527.73 138
14528.86 164
14530.00 175
14531.14 195
14532.28 162
14533.42 147
14534.56 151
14535.70 147
14536.84 149
14537.98 182
14539.11 168
14540.25 148
14541.39 137
14542.53 170
14543.67 157
14544.81 165
14545.95 161
14547.09 171
14548.23 187
14549.37 190
14550.51 167
14551.65 177
14552.79 183
14553.93 142
14555.07 157
14556.21 168
14557.35 156
14558.49 140
14559.63 171
14560.77 180
14561.91 194
14563.05 188
14564.19 149
14565.33 146
14566.47 162
14567.61 184
14568.75 195
14569.89 190
14571.03 192
14572.17 151
14573.31 163
14574.45 168
14575.59 158
14576.73 140
14577.87 170
14579.01 143
14580.15 161
14581.29 175
14582.43 155
14583.57 171
14584.71 173
14585.85 151
14587.00 164
14588.14 158
14589.28 178
14590.42 153
14591.56 191
14592.70 161
14593.84 173
14594.98 184
14596.12 170
14597.27 183
14598.41 162
14599.55 166
14600.69 176
14601.83 169
14602.97 167
14604.12 153
14605.26 150
14606.40 156
14607.54 172
14608.68 165
14609.82 168
14610.97 182
14612.11 188
14613.25 202
14614.39 178
14615.53 175
14616.68 202
14617.82 194
14618.96 192
14620.10 188
14621.25 207
14622.39 222
14623.53 206
14624.67 171
14625.81 181
14626.96 219
14628.10 198
14629.24 188
14630.39 218
14631.53 189
14632.67 215
14633.81 204
14634.96 211
14636.10 222
14637.24 211
14638.38 200
14639.53 222
14640.67 219
14641.81 193
14642.96 197
14644.10 206
14645.24 208
14646.39 195
14647.53 197
14648.67 172
14649.82 161
14650.96 168
14652.10 166
14653.25 175
14654.39 168
14655.53 171
14656.68 138
14657.82 170
14658.97 160
14660.11 185
14661.25 166
14662.40 145
14663.54 162
14664.69 197
14665.83 131
14666.97 152
14668.12 146
14669.26 162
14670.41 134
14671.55 145
14672.69 169
14673.84 203
14674.98 137
14676.13 147
14677.27 164
14678.42 195
14679.56 173
14680.71 145
14681.85 172
14683.00 161
14684.14 148
14685.29 167
14686.43 154
14687.57 168
14688.72 153
14689.86 158
14691.01 129
14692.15 152
14693.30 174
14694.45 148
14695.59 164
14696.74 130
14697.88 150
14699.03 171
14700.17 130
14701.32 138
14702.46 138
14703.61 129
14704.75 139
14705.90 171
14707.04 166
14708.19 158
14709.34 170
14710.48 145
14711.63 166
14712.77 165
14713.92 151
14715.07 134
14716.21 154
14717.36 141
14718.50 169
14719.65 150
14720.80 183
14721.94 155
14723.09 174
14724.24 163
14725.38 144
14726.53 170
14727.67 156
14728.82 148
14729.97 185
14731.11 135
14732.26 136
14733.41 173
14734.55 159
14735.70 181
14736.85 157
14737.99 162
14739.14 145
14740.29 165
14741.44 180
14742.58 153
14743.73 158
14744.88 170
14746.02 135
14747.17 131
14748.32 145
14749.47 177
14750.61 174
14751.76 150
14752.91 186
14754.06 154
14755.20 155
14756.35 157
14757.50 166
14758.65 180
14759.79 149
14760.94 198
14762.09 163
14763.24 153
14764.38 139
14765.53 161
14766.68 159
14767.83 168
14768.98 162
14770.13 170
14771.27 166
14772.42 175
14773.57 178
14774.72 194
14775.87 154
14777.01 200
14778.16 195
14779.31 183
14780.46 186
14781.61 171
14782.76 191
14783.91 218
14785.05 198
14786.20 205
14787.35 189
14788.50 171
14789.65 190
14790.80 226
14791.95 189
14793.10 189
14794.25 198
14795.39 198
14796.54 220
14797.69 211
14798.84 208
14799.99 234
14801.14 203
14802.29 203
14803.44 212
14804.59 194
14805.74 178
14806.89 142
14808.04 151
14809.19 186
14810.34 165
14811.49 138
14812.64 159
14813.79 177
14814.94 179
14816.09 168
14817.24 170
14818.39 165
14819.54 160
14820.69 153
14821.84 123
14822.99 150
14824.14 154
14825.29 181
14826.44 171
14827.59 151
14828.74 153
14829.89 121
14831.04 135
14832.19 155
14833.34 169
14834.49 120
14835.64 137
14836.79 153
14837.94 166
14839.09 165
14840.24 140
14841.40 140
14842.55 118
14843.70 131
14844.85 135
14846.00 145
14847.15 131
14848.30 142
14849.45 135
14850.60 112
14851.76 151
14852.91 127
14854.06 136
14855.21 146
14856.36 145
14857.51 150
14858.66 122
14859.82 146
14860.97 135
14862.12 147
14863.27 170
14864.42 153
14865.57 136
14866.73 136
14867.88 162
14869.03 110
14870.18 135
14871.33 161
14872.49 130
14873.64 131
14874.79 134
14875.94 134
14877.10 148
14878.25 123
14879.40 111
14880.55 134
14881.71 147
14882.86 113
14884.01 127
14885.16 147
14886.32 156
14887.47 158
14888.62 133
14889.77 130
14890.93 171
14892.08 140
14893.23 122
14894.39 111
14895.54 159
14896.69 135
14897.84 140
14899.00 129
14900.15 152
14901.30 141
14902.46 132
14903.61 149
14904.76 135
14905.92 134
14907.07 120
14908.22 144
14909.38 158
14910.53 126
14911.69 139
14912.84 145
14913.99 141
14915.15 147
14916.30 121
14917.45 129
14918.61 133
14919.76 152
14920.92 137
14922.07 131
14923.22 129
14924.38 139
14925.53 110
14926.69 115
14927.84 116
14928.99 143
14930.15 154
14931.30 120
14932.46 130
14933.61 131
14934.77 144
14935.92 113
14937.08 129
14938.23 141
14939.39 158
14940.54 178
14941.70 134
14942.85 125
14944.00 143
14945.16 127
14946.31 138
14947.47 122
14948.62 132
14949.78 150
14950.94 153
14952.09 184
14953.25 165
14954.40 140
14955.56 127
14956.71 150
14957.87 141
14959.02 136
14960.18 119
14961.33 127
14962.49 122
14963.64 147
14964.80 126
14965.96 92
14967.11 145
14968.27 134
14969.42 141
14970.58 132
14971.74 134
14972.89 142
14974.05 133
14975.20 146
14976.36 117
14977.52 129
14978.67 114
14979.83 126
14980.98 110
14982.14 124
14983.30 105
14984.45 129
14985.61 138
14986.77 127
14987.92 97
14989.08 136
14990.24 133
14991.39 119
14992.55 119
14993.71 147
14994.86 126
14996.02 116
14997.18 141
14998.33 139
14999.49 100
15000.65 127
15001.81 139
15002.96 124
15004.12 113
15005.28 134
15006.43 135
15007.59 125
15008.75 116
15009.91 122
15011.06 121
15012.22 147
15013.38 134
15014.54 92
15015.69 116
15016.85 131
15018.01 110
15019.17 139
15020.33 125
15021.48 119
15022.64 124
15023.80 142
15024.96 130
15026.12 136
15027.27 125
15028.43 113
15029.59 107
15030.75 136
15031.91 135
15033.07 176
15034.22 153
15035.38 113
15036.54 118
15037.70 125
15038.86 151
15040.02 146
15041.17 134
15042.33 127
15043.49 118
15044.65 124
15045.81 106
15046.97 96
15048.13 106
15049.29 129
15050.45 115
15051.60 147
15052.76 136
15053.92 140
15055.08 117
15056.24 115
15057.40 134
15058.56 125
15059.72 135
15060.88 128
15062.04 130
15063.20 162
15064.36 117
15065.52 137
15066.68 97
15067.84 127
15069.00 140
15070.16 136
15071.32 133
15072.48 127
15073.63 126
15074.79 96
15075.95 85
15077.11 112
15078.27 104
15079.44 136
15080.60 127
15081.76 109
15082.92 124
15084.08 151
15085.24 136
15086.40 104
15087.56 114
15088.72 128
15089.88 129
15091.04 123
15092.20 101
15093.36 91
15094.52 122
15095.68 110
15096.84 119
15098.00 122
15099.16 117
15100.32 112
15101.49 146
15102.65 144
15103.81 129
15104.97 118
15106.13 150
15107.29 130
15108.45 120
15109.61 146
15110.78 148
15111.94 136
15113.10 120
15114.26 115
15115.42 130
15116.58 142
15117.74 128
15118.91 114
15120.07 107
15121.23 140
15122.39 162
15123.55 156
15124.71 131
15125.88 137
15127.04 155
15128.20 138
15129.36 147
15130.52 133
15131.69 125
15132.85 132
15134.01 120
15135.17 112
15136.34 122
15137.50 128
15138.66 127
15139.82 118
15140.99 137
15142.15 120
15143.31 120
15144.47 122
15145.64 117
15146.80 133
15147.96 165
15149.12 128
15150.29 106
15151.45 127
15152.61 114
15153.78 143
15154.94 101
15156.10 124
15157.27 139
15158.43 121
15159.59 108
15160.75 124
15161.92 100
15163.08 115
15164.24 146
15165.41 143
15166.57 148
15167.74 108
15168.90 115
15170.06 137
15171.23 100
15172.39 102
15173.55 128
15174.72 120
15175.88 111
15177.05 101
15178.21 119
15179.37 138
15180.54 116
15181.70 117
15182.87 115
15184.03 117
15185.19 143
15186.36 141
15187.52 113
15188.69 119
15189.85 135
15191.02 133
15192.18 138
15193.34 117
15194.51 110
15195.67 161
15196.84 114
15198.00 135
15199.17 110
15200.33 112
15201.50 129
15202.66 140
15203.83 119
15204.99 121
15206.16 128
15207.32 107
15208.49 130
15209.65 126
15210.82 107
15211.98 119
15213.15 115
15214.31 105
15215.48 110
15216.64 112
15217.81 132
15218.97 120
15220.14 129
15221.31 130
15222.47 123
15223.64 143
15224.80 101
15225.97 102
15227.13 105
15228.30 115
15229.47 129
15230.63 132
15231.80 147
15232.96 130
15234.13 150
15235.30 113
15236.46 93
15237.63 100
15238.79 121
15239.96 126
15241.13 106
15242.29 132
15243.46 92
15244.63 136
15245.79 114
15246.96 130
15248.13 97
15249.29 126
15250.46 109
15251.63 92
15252.79 121
15253.96 121
15255.13 137
15256.29 101
15257.46 94
15258.63 108
15259.80 119
15260.96 169
15262.13 138
15263.30 120
15264.46 121
15265.63 118
15266.80 121
15267.97 117
15269.13 120
15270.30 105
15271.47 121
15272.64 117
15273.80 125
15274.97 122
15276.14 117
15277.31 97
15278.47 97
15279.64 112
15280.81 127
15281.98 117
15283.15 112
15284.31 127
15285.48 119
15286.65 111
15287.82 98
15288.99 132
15290.15 117
15291.32 105
15292.49 85
15293.66 115
15294.83 121
15296.00 116
15297.16 130
15298.33 121
15299.50 126
15300.67 113
15301.84 114
15303.01 97
15304.18 102
15305.35 121
15306.51 104
15307.68 100
15308.85 120
15310.02 142
15311.19 130
15312.36 114
15313.53 118
15314.70 102
15315.87 97
15317.04 110
15318.21 103
15319.37 119
15320.54 122
15321.71 128
15322.88 122
15324.05 102
15325.22 123
15326.39 108
15327.56 99
15328.73 121
15329.90 111
15331.07 118
15332.24 114
15333.41 97
15334.58 104
15335.75 127
15336.92 106
15338.09 147
15339.26 94
15340.43 94
15341.60 103
15342.77 86
15343.94 153
15345.11 116
15346.28 111
15347.45 112
15348.62 133
15349.79 108
15350.96 77
15352.13 95
15353.31 102
15354.48 117
15355.65 95
15356.82 102
15357.99 96
15359.16 97
15360.33 112
15361.50 106
15362.67 111
15363.84 125
15365.01 100
15366.19 102
15367.36 107
15368.53 112
15369.70 103
15370.87 117
15372.04 96
15373.21 105
15374.38 109
15375.56 110
15376.73 114
15377.90 83
15379.07 127
15380.24 115
15381.41 114
15382.59 105
15383.76 103
15384.93 129
15386.10 115
15387.27 101
15388.45 148
15389.62 101
15390.79 136
15391.96 115
15393.13 109
15394.31 108
15395.48 102
15396.65 97
15397.82 109
15399.00 112
15400.17 95
15401.34 118
15402.51 124
15403.69 129
15404.86 115
15406.03 104
15407.20 109
15408.38 125
15409.55 102
15410.72 85
15411.89 95
15413.07 117
15414.24 104
15415.41 106
15416.59 116
15417.76 123
15418.93 104
15420.11 105
15421.28 97
15422.45 115
15423.63 136
15424.80 115
15425.97 97
15427.15 108
15428.32 102
15429.49 103
15430.67 88
15431.84 108
15433.01 107
15434.19 103
15435.36 119
15436.54 104
15437.71 102
15438.88 118
15440.06 117
15441.23 131
15442.41 102
15443.58 98
15444.75 103
15445.93 82
15447.10 110
15448.28 81
15449.45 102
15450.63 119
15451.80 112
15452.97 90
15454.15 97
15455.32 113
15456.50 148
15457.67 99
15458.85 107
15460.02 90
15461.20 78
15462.37 119
15463.55 104
15464.72 106
15465.90 112
15467.07 105
15468.25 127
15469.42 95
15470.60 87
15471.77 78
15472.95 111
15474.12 123
15475.30 102
15476.47 95
15477.65 92
15478.82 122
15480.00 126
15481.17 82
15482.35 111
15483.53 105
15484.70 103
15485.88 103
15487.05 110
15488.23 113
15489.40 105
15490.58 117
15491.76 113
15492.93 98
15494.11 106
15495.28 124
15496.46 128
15497.64 106
15498.81 90
15499.99 103
15501.17 122
15502.34 117
15503.52 91
15504.69 105
15505.87 114
15507.05 101
15508.22 93
15509.40 98
15510.58 107
15511.75 136
15512.93 112
15514.11 107
15515.28 92
15516.46 106
15517.64 107
15518.81 100
15519.99 86
15521.17 107
15522.35 97
15523.52 96
15524.70 108
15525.88 115
15527.05 99
15528.23 99
15529.41 116
15530.59 89
15531.76 98
15532.94 114
15534.12 104
15535.30 101
15536.47 78
15537.65 109
15538.83 115
15540.01 95
15541.19 109
15542.36 104
15543.54 129
15544.72 104
15545.90 104
15547.08 130
15548.25 126
15549.43 112
15550.61 89
15551.79 88
15552.97 116
15554.14 102
15555.32 102
15556.50 111
15557.68 100
15558.86 101
15560.04 106
15561.22 99
15562.39 132
15563.57 120
15564.75 108
15565.93 110
15567.11 100
15568.29 109
15569.47 121
15570.65 122
15571.82 104
15573.00 91
15574.18 105
15575.36 90
15576.54 93
15577.72 120
15578.90 134
15580.08 133
15581.26 117
15582.44 111
15583.62 115
15584.80 118
15585.98 84
15587.16 113
15588.34 117
15589.51 103
15590.69 105
15591.87 100
15593.05 90
15594.23 113
15595.41 123
15596.59 104
15597.77 109
15598.95 108
15600.13 88
15601.31 80
15602.49 100
15603.67 103
15604.85 112
15606.03 113
15607.21 94
15608.40 119
15609.58 103
15610.76 118
15611.94 123
15613.12 118
15614.30 111
15615.48 108
15616.66 114
15617.84 119
15619.02 101
15620.20 125
15621.38 94
15622.56 118
15623.74 128
15624.93 107
15626.11 82
15627.29 106
15628.47 107
15629.65 97
15630.83 106
15632.01 113
15633.19 115
15634.37 97
15635.56 123
15636.74 92
15637.92 113
15639.10 114
15640.28 117
15641.46 115
15642.65 111
15643.83 109
15645.01 133
15646.19 100
15647.37 95
15648.55 115
15649.74 102
15650.92 102
15652.10 107
15653.28 110
15654.46 107
15655.65 112
15656.83 112
15658.01 120
15659.19 121
15660.38 112
15661.56 112
15662.74 132
15663.92 110
15665.11 111
15666.29 95
15667.47 115
15668.65 114
15669.84 113
15671.02 132
15672.20 109
15673.38 109
15674.57 94
15675.75 115
15676.93 113
15678.12 95
15679.30 117
15680.48 101
15681.67 100
15682.85 114
15684.03 131
15685.22 146
15686.40 123
15687.58 125
15688.77 152
15689.95 106
15691.13 110
15692.32 118
15693.50 113
15694.68 136
15695.87 131
15697.05 116
15698.23 114
15699.42 169
15700.60 148
15701.79 113
15702.97 130
15704.15 107
15705.34 118
15706.52 150
15707.71 129
15708.89 157
15710.07 142
15711.26 147
15712.44 127
15713.63 138
15714.81 157
15716.00 159
15717.18 165
15718.37 133
15719.55 152
15720.73 143
15721.92 135
15723.10 161
15724.29 118
15725.47 129
15726.66 153
15727.84 113
15729.03 118
15730.21 117
15731.40 120
15732.58 134
15733.77 146
15734.95 117
15736.14 112
15737.32 110
15738.51 84
15739.69 141
15740.88 126
15742.07 125
15743.25 136
15744.44 100
15745.62 129
15746.81 127
15747.99 138
15749.18 153
15750.36 133
15751.55 132
15752.74 131
15753.92 87
15755.11 101
15756.29 130
15757.48 123
15758.67 111
15759.85 129
15761.04 105
15762.22 121
15763.41 105
15764.60 112
15765.78 132
15766.97 108
15768.16 130
15769.34 120
15770.53 103
15771.72 88
15772.90 103
15774.09 98
15775.28 134
15776.46 126
15777.65 118
15778.84 106
15780.02 114
15781.21 125
15782.40 97
15783.58 107
15784.77 105
15785.96 126
15787.14 110
15788.33 146
15789.52 107
15790.71 99
15791.89 117
15793.08 121
15794.27 105
15795.46 101
15796.64 108
15797.83 139
15799.02 103
15800.21 111
15801.39 119
15802.58 103
15803.77 96
15804.96 92
15806.14 111
15807.33 122
15808.52 125
15809.71 101
15810.90 105
15812.08 72
15813.27 101
15814.46 107
15815.65 99
15816.84 88
15818.03 106
15819.21 114
15820.40 130
15821.59 111
15822.78 111
15823.97 117
15825.16 103
15826.35 75
15827.53 99
15828.72 103
15829.91 73
15831.10 96
15832.29 100
15833.48 102
15834.67 126
15835.86 119
15837.04 97
15838.23 106
15839.42 107
15840.61 96
15841.80 124
15842.99 113
15844.18 107
15845.37 96
15846.56 90
15847.75 108
15848.94 97
15850.13 114
15851.32 110
15852.51 113
15853.70 103
15854.89 95
15856.07 104
15857.26 87
15858.45 93
15859.64 106
15860.83 113
15862.02 119
15863.21 103
15864.40 114
15865.59 104
15866.78 97
15867.97 103
15869.16 94
15870.36 112
15871.55 108
15872.74 92
15873.93 106
15875.12 100
15876.31 112
15877.50 89
15878.69 131
15879.88 88
15881.07 121
15882.26 113
15883.45 119
15884.64 104
15885.83 92
15887.02 107
15888.21 107
15889.41 101
15890.60 92
15891.79 114
15892.98 118
15894.17 107
15895.36 97
15896.55 102
15897.74 103
15898.93 117
15900.13 124
15901.32 114
15902.51 100
15903.70 113
15904.89 88
15906.08 96
15907.28 105
15908.47 112
15909.66 103
15910.85 114
15912.04 107
15913.23 119
15914.43 104
15915.62 108
15916.81 99
15918.00 105
15919.19 102
15920.39 116
15921.58 89
15922.77 109
15923.96 127
15925.16 101
15926.35 98
15927.54 116
15928.73 114
15929.93 94
15931.12 102
15932.31 100
15933.50 108
15934.70 112
15935.89 117
15937.08 126
15938.27 120
15939.47 77
15940.66 95
15941.85 80
15943.05 125
15944.24 105
15945.43 118
15946.63 127
15947.82 85
15949.01 77
15950.21 98
15951.40 103
15952.59 123
15953.79 105
15954.98 113
15956.17 100
15957.37 100
15958.56 113
15959.75 98
15960.95 108
15962.14 97
15963.33 91
15964.53 110
15965.72 99
15966.92 125
15968.11 99
15969.30 86
15970.50 113
15971.69 110
15972.89 104
15974.08 108
15975.27 101
15976.47 94
15977.66 82
15978.86 111
15980.05 96
15981.25 87
15982.44 103
15983.63 90
15984.83 127
15986.02 112
15987.22 90
15988.41 119
15989.61 110
15990.80 118
15992.00 103
15993.19 97
15994.39 107
15995.58 97
15996.78 96
15997.97 101
15999.17 108
16000.36 108
16001.56 81
16002.75 84
16003.95 92
16005.14 94
16006.34 123
16007.53 97
16008.73 121
16009.93 125
16011.12 110
16012.32 98
16013.51 95
16014.71 74
16015.90 88
16017.10 95
16018.30 105
16019.49 87
16020.69 85
16021.88 89
16023.08 101
16024.28 83
16025.47 100
16026.67 78
16027.86 104
16029.06 99
16030.26 99
16031.45 83
16032.65 123
16033.85 99
16035.04 80
16036.24 93
16037.43 79
16038.63 85
16039.83 76
16041.02 102
16042.22 80
16043.42 95
16044.61 100
16045.81 113
16047.01 94
16048.21 89
16049.40 106
16050.60 113
16051.80 95
16052.99 96
16054.19 96
16055.39 102
16056.59 87
16057.78 96
16058.98 99
16060.18 112
16061.37 86
16062.57 91
16063.77 88
16064.97 92
16066.16 95
16067.36 93
16068.56 97
16069.76 115
16070.96 95
16072.15 99
16073.35 94
16074.55 95
16075.75 92
16076.95 106
16078.14 100
16079.34 88
16080.54 105
16081.74 104
16082.94 122
16084.13 90
16085.33 107
16086.53 90
16087.73 103
16088.93 106
16090.13 103
16091.33 85
16092.52 98
16093.72 88
16094.92 115
16096.12 99
16097.32 94
16098.52 107
16099.72 101
16100.92 103
16102.11 83
16103.31 76
16104.51 94
16105.71 110
16106.91 101
16108.11 91
16109.31 56
16110.51 83
16111.71 108
16112.91 76
16114.11 113
16115.31 117
16116.51 96
16117.70 91
16118.90 81
16120.10 102
16121.30 92
16122.50 87
16123.70 107
16124.90 84
16126.10 67
16127.30 91
16128.50 79
16129.70 100
16130.90 93
16132.10 89
16133.30 115
16134.50 104
16135.70 89
16136.90 98
16138.10 91
16139.30 103
16140.50 100
16141.71 90
16142.91 90
16144.11 91
16145.31 86
16146.51 78
16147.71 100
16148.91 103
16150.11 139
16151.31 95
16152.51 92
16153.71 98
16154.91 113
16156.11 114
16157.31 97
16158.52 74
16159.72 80
16160.92 92
16162.12 102
16163.32 109
16164.52 111
16165.72 99
16166.92 83
16168.13 87
16169.33 85
16170.53 91
16171.73 93
16172.93 96
16174.13 91
16175.34 92
16176.54 89
16177.74 76
16178.94 90
16180.14 96
16181.34 99
16182.55 90
16183.75 91
16184.95 102
16186.15 96
16187.35 106
16188.56 80
16189.76 98
16190.96 114
16192.16 87
16193.37 87
16194.57 80
16195.77 83
16196.97 66
16198.18 81
16199.38 90
16200.58 97
16201.78 96
16202.99 102
16204.19 81
16205.39 93
16206.60 80
16207.80 101
16209.00 117
16210.20 117
16211.41 98
16212.61 88
16213.81 80
16215.02 94
16216.22 84
16217.42 85
16218.63 101
16219.83 80
16221.03 84
16222.24 98
16223.44 86
16224.64 104
16225.85 101
16227.05 98
16228.25 119
16229.46 108
16230.66 86
16231.87 88
16233.07 100
16234.27 90
16235.48 93
16236.68 107
16237.89 115
16239.09 89
16240.29 97
16241.50 95
16242.70 91
16243.91 97
16245.11 100
16246.31 92
16247.52 100
16248.72 104
16249.93 101
16251.13 113
16252.34 116
16253.54 94
16254.75 107
16255.95 111
16257.16 99
16258.36 94
16259.57 80
16260.77 115
16261.97 102
16263.18 113
16264.38 103
16265.59 119
16266.80 116
16268.00 113
16269.21 111
16270.41 92
16271.62 94
16272.82 86
16274.03 100
16275.23 110
16276.44 104
16277.64 137
16278.85 121
16280.05 96
16281.26 83
16282.47 91
16283.67 119
16284.88 116
16286.08 133
16287.29 132
16288.49 104
16289.70 119
16290.91 101
16292.11 102
16293.32 98
16294.52 110
16295.73 93
16296.94 106
16298.14 90
16299.35 117
16300.56 98
16301.76 85
16302.97 109
16304.18 101
16305.38 120
16306.59 127
16307.79 110
16309.00 125
16310.21 113
16311.42 136
16312.62 115
16313.83 103
16315.04 99
16316.24 96
16317.45 110
16318.66 99
16319.86 117
16321.07 104
16322.28 130
16323.49 118
16324.69 131
16325.90 127
16327.11 158
16328.31 126
16329.52 117
16330.73 96
16331.94 86
16333.14 115
16334.35 118
16335.56 87
16336.77 102
16337.98 104
16339.18 105
16340.39 106
16341.60 105
16342.81 112
16344.01 111
16345.22 100
16346.43 99
16347.64 106
16348.85 107
16350.05 113
16351.26 100
16352.47 96
16353.68 109
16354.89 108
16356.10 98
16357.30 97
16358.51 106
16359.72 111
16360.93 128
16362.14 98
16363.35 110
16364.56 111
16365.77 115
16366.97 103
16368.18 87
16369.39 90
16370.60 75
16371.81 108
16373.02 119
16374.23 116
16375.44 120
16376.65 82
16377.86 84
16379.06 104
16380.27 115
16381.48 123
16382.69 93
16383.90 91
16385.11 92
16386.32 97
16387.53 117
16388.74 126
16389.95 107
16391.16 81
16392.37 94
16393.58 94
16394.79 116
16396.00 77
16397.21 97
16398.42 119
16399.63 86
16400.84 83
16402.05 119
16403.26 127
16404.47 89
16405.68 100
16406.89 88
16408.10 96
16409.31 94
16410.52 94
16411.73 127
16412.94 99
16414.15 87
16415.36 91
16416.57 96
16417.78 83
16419.00 91
16420.21 112
16421.42 103
16422.63 104
16423.84 78
16425.05 95
16426.26 115
16427.47 93
16428.68 119
16429.89 109
16431.11 96
16432.32 114
16433.53 92
16434.74 104
16435.95 89
16437.16 83
16438.37 95
16439.59 75
16440.80 82
16442.01 82
16443.22 80
16444.43 99
16445.64 87
16446.86 90
16448.07 98
16449.28 95
16450.49 93
16451.70 140
16452.91 124
16454.13 122
16455.34 104
16456.55 105
16457.76 76
16458.98 75
16460.19 82
16461.40 82
16462.61 82
16463.82 89
16465.04 86
16466.25 101
16467.46 112
16468.67 105
16469.89 88
16471.10 86
16472.31 80
16473.53 91
16474.74 95
16475.95 95
16477.16 82
16478.38 78
16479.59 93
16480.80 100
16482.02 85
16483.23 79
16484.44 75
16485.66 81
16486.87 83
16488.08 74
16489.30 93
16490.51 91
16491.72 86
16492.94 96
16494.15 73
16495.36 83
16496.58 102
16497.79 84
16499.00 100
16500.22 92
16501.43 78
16502.65 88
16503.86 76
16505.07 78
16506.29 73
16507.50 92
16508.71 85
16509.93 75
16511.14 92
16512.36 106
16513.57 68
16514.79 98
16516.00 99
16517.21 88
16518.43 90
16519.64 98
16520.86 126
16522.07 73
16523.29 82
16524.50 95
16525.72 84
16526.93 92
16528.15 92
16529.36 106
16530.58 112
16531.79 97
16533.01 94
16534.22 86
16535.44 87
16536.65 78
16537.87 89
16539.08 76
16540.30 80
16541.51 91
16542.73 82
16543.94 75
16545.16 80
16546.37 77
16547.59 97
16548.80 63
16550.02 93
16551.24 74
16552.45 74
16553.67 84
16554.88 72
16556.10 81
16557.31 88
16558.53 87
16559.75 77
16560.96 103
16562.18 80
16563.39 77
16564.61 109
16565.83 77
16567.04 91
16568.26 78
16569.47 89
16570.69 77
16571.91 84
16573.12 89
16574.34 77
16575.56 95
16576.77 80
16577.99 92
16579.21 100
16580.42 83
16581.64 86
16582.86 74
16584.07 83
16585.29 66
16586.51 101
16587.72 87
16588.94 115
16590.16 102
16591.38 66
16592.59 82
16593.81 87
16595.03 100
16596.24 80
16597.46 81
16598.68 88
16599.90 85
16601.11 83
16602.33 87
16603.55 93
16604.77 81
16605.98 89
16607.20 79
16608.42 72
16609.64 80
16610.86 89
16612.07 84
16613.29 95
16614.51 89
16615.73 85
16616.95 76
16618.16 95
16619.38 83
16620.60 77
16621.82 77
16623.04 101
16624.25 78
16625.47 84
16626.69 82
16627.91 86
16629.13 114
16630.35 86
16631.57 65
16632.78 93
16634.00 115
16635.22 91
16636.44 106
16637.66 99
16638.88 74
16640.10 90
16641.32 80
16642.53 88
16643.75 76
16644.97 110
16646.19 96
16647.41 79
16648.63 75
16649.85 88
16651.07 96
16652.29 73
16653.51 74
16654.73 91
16655.95 78
16657.17 86
16658.39 90
16659.61 70
16660.83 80
16662.04 113
16663.26 95
16664.48 99
16665.70 97
16666.92 91
16668.14 89
16669.36 97
16670.58 84
16671.80 85
16673.02 98
16674.24 88
16675.46 102
16676.68 84
16677.91 79
16679.13 75
16680.35 65
16681.57 85
16682.79 82
16684.01 77
16685.23 118
16686.45 75
16687.67 82
16688.89 84
16690.11 93
16691.33 74
16692.55 82
16693.77 90
16694.99 72
16696.21 66
16697.44 78
16698.66 79
16699.88 75
16701.10 68
16702.32 84
16703.54 86
16704.76 71
16705.98 64
16707.21 78
16708.43 90
16709.65 71
16710.87 92
16712.09 70
16713.31 84
16714.53 74
16715.76 99
16716.98 73
16718.20 63
16719.42 53
16720.64 66
16721.87 85
16723.09 74
16724.31 69
16725.53 71
16726.75 84
16727.98 112
16729.20 61
16730.42 84
16731.64 100
16732.86 78
16734.09 91
16735.31 88
16736.53 81
16737.75 89
16738.98 84
16740.20 83
16741.42 74
16742.64 70
16743.87 86
16745.09 85
16746.31 61
16747.54 64
16748.76 77
16749.98 88
16751.20 83
16752.43 91
16753.65 97
16754.87 70
16756.10 79
16757.32 95
16758.54 98
16759.77 79
16760.99 71
16762.21 84
16763.44 66
16764.66 85
16765.88 84
16767.11 95
16768.33 91
16769.55 94
16770.78 85
16772.00 82
16773.23 83
16774.45 88
16775.67 88
16776.90 76
16778.12 75
16779.35 77
16780.57 86
16781.79 100
16783.02 92
16784.24 67
16785.47 86
16786.69 78
16787.91 99
16789.14 74
16790.36 78
16791.59 72
16792.81 102
16794.04 87
16795.26 88
16796.49 82
16797.71 74
16798.94 90
16800.16 79
16801.38 91
16802.61 76
16803.83 72
16805.06 73
16806.28 77
16807.51 73
16808.73 73
16809.96 79
16811.18 91
16812.41 77
16813.64 86
16814.86 81
16816.09 87
16817.31 86
16818.54 91
16819.76 69
16820.99 81
16822.21 75
16823.44 91
16824.66 87
16825.89 73
16827.12 83
16828.34 70
16829.57 98
16830.79 101
16832.02 92
16833.25 99
16834.47 77
16835.70 81
16836.92 69
16838.15 68
16839.38 88
16840.60 83
16841.83 82
16843.06 71
16844.28 99
16845.51 108
16846.73 102
16847.96 88
16849.19 75
16850.41 77
16851.64 90
16852.87 77
16854.09 82
16855.32 72
16856.55 73
16857.77 81
16859.00 80
16860.23 88
16861.46 63
16862.68 66
16863.91 94
16865.14 71
16866.36 89
16867.59 80
16868.82 88
16870.05 72
16871.27 74
16872.50 92
16873.73 105
16874.96 95
16876.18 93
16877.41 97
16878.64 87
16879.87 85
16881.09 84
16882.32 85
16883.55 80
16884.78 91
16886.01 93
16887.23 98
16888.46 94
16889.69 93
16890.92 74
16892.15 87
16893.37 89
16894.60 96
16895.83 77
16897.06 77
16898.29 86
16899.51 90
16900.74 86
16901.97 87
16903.20 77
16904.43 98
16905.66 101
16906.89 74
16908.12 74
16909.34 76
16910.57 95
16911.80 113
16913.03 94
16914.26 78
16915.49 81
16916.72 98
16917.95 70
16919.18 84
16920.40 79
16921.63 98
16922.86 86
16924.09 70
16925.32 81
16926.55 116
16927.78 91
16929.01 73
16930.24 79
16931.47 88
16932.70 111
16933.93 84
16935.16 80
16936.39 72
16937.62 64
16938.85 79
16940.08 82
16941.31 87
16942.54 81
16943.77 89
16945.00 81
16946.23 73
16947.46 66
16948.69 82
16949.92 89
16951.15 73
16952.38 75
16953.61 73
16954.84 83
16956.07 79
16957.30 77
16958.53 82
16959.76 78
16960.99 79
16962.22 89
16963.45 92
16964.68 64
16965.92 85
16967.15 97
16968.38 84
16969.61 82
16970.84 61
16972.07 83
16973.30 86
16974.53 51
16975.76 71
16976.99 68
16978.23 91
16979.46 86
16980.69 87
16981.92 104
16983.15 102
16984.38 72
16985.61 68
16986.85 65
16988.08 95
16989.31 66
16990.54 87
16991.77 88
16993.00 61
16994.24 105
16995.47 75
16996.70 77
16997.93 68
16999.16 87
17000.40 89
17001.63 86
17002.86 85
17004.09 77
17005.32 78
17006.56 74
17007.79 69
17009.02 84
17010.25 79
17011.49 81
17012.72 87
17013.95 72
17015.18 83
17016.42 112
17017.65 53
17018.88 85
17020.12 80
17021.35 77
17022.58 81
17023.81 75
17025.05 79
17026.28 77
17027.51 83
17028.75 79
17029.98 82
17031.21 85
17032.45 72
17033.68 82
17034.91 67
17036.15 80
17037.38 71
17038.61 77
17039.85 85
17041.08 76
17042.31 64
17043.55 84
17044.78 97
17046.01 88
17047.25 86
17048.48 67
17049.72 61
17050.95 77
17052.18 96
17053.42 89
17054.65 95
17055.89 77
17057.12 83
17058.35 76
17059.59 58
17060.82 79
17062.06 69
17063.29 72
17064.53 77
17065.76 64
17066.99 67
17068.23 83
17069.46 66
17070.70 74
17071.93 84
17073.17 61
17074.40 79
17075.64 70
17076.87 65
17078.11 99
17079.34 95
17080.58 76
17081.81 95
17083.05 74
17084.28 77
17085.52 83
17086.75 65
17087.99 89
17089.22 79
17090.46 77
17091.69 81
17092.93 68
17094.16 69
17095.40 60
17096.64 69
17097.87 84
17099.11 97
17100.34 89
17101.58 69
17102.81 72
17104.05 63
17105.29 52
17106.52 91
17107.76 84
17108.99 60
17110.23 81
17111.47 81
17112.70 74
17113.94 74
17115.17 80
17116.41 74
17117.65 85
17118.88 79
17120.12 79
17121.36 54
17122.59 73
17123.83 74
17125.07 72
17126.30 57
17127.54 61
17128.78 62
17130.01 75
17131.25 66
17132.49 59
17133.72 67
17134.96 92
17136.20 56
17137.43 61
17138.67 72
17139.91 58
17141.15 53
17142.38 75
17143.62 77
17144.86 51
17146.10 72
17147.33 96
17148.57 77
17149.81 63
17151.05 85
17152.28 65
17153.52 89
17154.76 62
17156.00 71
17157.23 72
17158.47 103
17159.71 61
17160.95 52
17162.19 60
17163.42 81
17164.66 79
17165.90 89
17167.14 70
17168.38 87
17169.61 79
17170.85 60
17172.09 74
17173.33 82
17174.57 80
17175.81 85
17177.04 75
17178.28 69
17179.52 75
17180.76 64
17182.00 68
17183.24 67
17184.48 84
17185.71 83
17186.95 85
17188.19 80
17189.43 67
17190.67 66
17191.91 93
17193.15 80
17194.39 77
17195.63 78
17196.87 81
17198.11 76
17199.34 66
17200.58 85
17201.82 90
17203.06 74
17204.30 70
17205.54 58
17206.78 61
17208.02 75
17209.26 62
17210.50 87
17211.74 80
17212.98 92
17214.22 80
17215.46 58
17216.70 81
17217.94 75
17219.18 58
17220.42 63
17221.66 56
17222.90 74
17224.14 74
17225.38 77
17226.62 57
17227.86 80
17229.10 77
17230.34 67
17231.58 96
17232.82 84
17234.06 78
17235.30 82
17236.54 65
17237.78 59
17239.03 73
17240.27 91
17241.51 66
17242.75 88
17243.99 79
17245.23 83
17246.47 67
17247.71 57
17248.95 71
17250.19 71
17251.43 69
17252.68 91
17253.92 61
17255.16 70
17256.40 58
17257.64 76
17258.88 62
17260.12 54
17261.37 65
17262.61 79
17263.85 56
17265.09 70
17266.33 78
17267.57 72
17268.82 85
17270.06 93
17271.30 76
17272.54 70
17273.78 81
17275.03 71
17276.27 68
17277.51 54
17278.75 76
17279.99 70
17281.24 88
17282.48 60
17283.72 72
17284.96 64
17286.21 84
17287.45 67
17288.69 68
17289.93 83
17291.18 68
17292.42 63
17293.66 67
17294.90 68
17296.15 62
17297.39 68
17298.63 63
17299.88 94
17301.12 87
17302.36 71
17303.60 89
17304.85 81
17306.09 74
17307.33 84
17308.58 65
17309.82 61
17311.06 68
17312.31 67
17313.55 71
17314.79 67
17316.04 56
17317.28 63
17318.52 65
17319.77 78
17321.01 64
17322.26 50
17323.50 56
17324.74 74
17325.99 61
17327.23 83
17328.48 86
17329.72 56
17330.96 65
17332.21 74
17333.45 57
17334.70 64
17335.94 86
17337.18 67
17338.43 65
17339.67 65
17340.92 74
17342.16 67
17343.41 73
17344.65 64
17345.90 79
17347.14 87
17348.38 75
17349.63 65
17350.87 66
17352.12 66
17353.36 71
17354.61 76
17355.85 69
17357.10 84
17358.34 52
17359.59 73
17360.83 53
17362.08 71
17363.32 72
17364.57 77
17365.81 65
17367.06 53
17368.31 67
17369.55 73
17370.80 66
17372.04 88
17373.29 69
17374.53 77
17375.78 91
17377.02 75
17378.27 80
17379.52 79
17380.76 93
17382.01 82
17383.25 59
17384.50 56
17385.75 78
17386.99 81
17388.24 61
17389.48 61
17390.73 70
17391.98 74
17393.22 84
17394.47 62
17395.71 47
17396.96 67
17398.21 65
17399.45 79
17400.70 65
17401.95 95
17403.19 66
17404.44 72
17405.69 68
17406.93 54
17408.18 85
17409.43 74
17410.67 74
17411.92 55
17413.17 53
17414.42 80
17415.66 82
17416.91 62
17418.16 62
17419.40 42
17420.65 77
17421.90 69
17423.15 66
17424.39 55
17425.64 75
17426.89 72
17428.14 70
17429.38 60
17430.63 54
17431.88 63
17433.13 84
17434.37 80
17435.62 72
17436.87 70
17438.12 63
17439.37 82
17440.61 64
17441.86 84
17443.11 57
17444.36 64
17445.61 76
17446.85 58
17448.10 80
17449.35 69
17450.60 62
17451.85 59
17453.10 65
17454.34 69
17455.59 61
17456.84 68
17458.09 74
17459.34 86
17460.59 63
17461.84 57
17463.09 75
17464.33 72
17465.58 77
17466.83 85
17468.08 76
17469.33 74
17470.58 63
17471.83 76
17473.08 67
17474.33 63
17475.58 74
17476.83 76
17478.07 71
17479.32 74
17480.57 78
17481.82 81
17483.07 65
17484.32 77
17485.57 76
17486.82 69
17488.07 64
17489.32 85
17490.57 79
17491.82 88
17493.07 70
17494.32 81
17495.57 62
17496.82 60
17498.07 73
17499.32 71
17500.57 88
17501.82 67
17503.07 75
17504.32 60
17505.57 56
17506.82 57
17508.07 57
17509.32 74
17510.57 70
17511.82 71
17513.07 59
17514.32 54
17515.58 47
17516.83 52
17518.08 56
17519.33 69
17520.58 91
17521.83 80
17523.08 70
17524.33 52
17525.58 68
17526.83 71
17528.08 69
17529.34 71
17530.59 90
17531.84 52
17533.09 63
17534.34 53
17535.59 56
17536.84 56
17538.09 70
17539.35 70
17540.60 53
17541.85 72
17543.10 58
17544.35 66
17545.60 54
17546.86 59
17548.11 61
17549.36 71
17550.61 63
17551.86 78
17553.12 84
17554.37 58
17555.62 61
17556.87 57
17558.12 48
17559.38 55
17560.63 66
17561.88 59
17563.13 56
17564.39 69
17565.64 69
17566.89 72
17568.14 60
17569.40 78
17570.65 74
17571.90 69
17573.15 87
17574.41 72
17575.66 55
17576.91 82
17578.17 66
17579.42 68
17580.67 66
17581.92 45
17583.18 73
17584.43 62
17585.68 56
17586.94 58
17588.19 68
17589.44 84
17590.70 78
17591.95 76
17593.20 73
17594.46 62
17595.71 55
17596.97 68
17598.22 54
17599.47 67
17600.73 58
17601.98 63
17603.23 50
17604.49 58
17605.74 56
17607.00 62
17608.25 74
17609.50 56
17610.76 60
17612.01 68
17613.27 72
17614.52 61
17615.77 62
17617.03 69
17618.28 71
17619.54 71
17620.79 76
17622.05 71
17623.30 77
17624.56 77
17625.81 63
17627.06 62
17628.32 69
17629.57 58
17630.83 80
17632.08 81
17633.34 59
17634.59 70
17635.85 59
17637.10 72
17638.36 71
17639.61 73
17640.87 52
17642.12 73
17643.38 78
17644.63 63
17645.89 45
17647.15 50
17648.40 64
17649.66 54
17650.91 66
17652.17 58
17653.42 62
17654.68 63
17655.93 62
17657.19 75
17658.45 57
17659.70 68
17660.96 64
17662.21 69
17663.47 69
17664.73 50
17665.98 48
17667.24 49
17668.49 71
17669.75 62
17671.01 61
17672.26 63
17673.52 54
17674.77 63
17676.03 64
17677.29 76
17678.54 59
17679.80 54
17681.06 57
17682.31 57
17683.57 71
17684.83 57
17686.08 60
17687.34 68
17688.60 59
17689.85 64
17691.11 69
17692.37 69
17693.63 77
17694.88 56
17696.14 62
17697.40 60
17698.65 65
17699.91 74
17701.17 63
17702.43 59
17703.68 55
17704.94 59
17706.20 72
17707.46 84
17708.71 82
17709.97 68
17711.23 71
17712.49 74
17713.74 65
17715.00 65
17716.26 56
17717.52 56
17718.78 81
17720.03 85
17721.29 45
17722.55 68
17723.81 59
17725.07 43
17726.32 58
17727.58 61
17728.84 71
17730.10 60
17731.36 69
17732.62 55
17733.87 58
17735.13 80
17736.39 71
17737.65 66
17738.91 50
17740.17 61
17741.43 57
17742.69 50
17743.94 61
17745.20 66
17746.46 57
17747.72 77
17748.98 67
17750.24 64
17751.50 51
17752.76 75
17754.02 63
17755.28 66
17756.53 52
17757.79 70
17759.05 79
17760.31 65
17761.57 75
17762.83 39
17764.09 49
17765.35 74
17766.61 58
17767.87 54
17769.13 67
17770.39 60
17771.65 69
17772.91 85
17774.17 70
17775.43 55
17776.69 50
17777.95 55
17779.21 50
17780.47 49
17781.73 64
17782.99 52
17784.25 70
17785.51 67
17786.77 64
17788.03 60
17789.29 60
17790.55 70
17791.81 57
17793.07 71
17794.33 56
17795.59 59
17796.86 72
17798.12 78
17799.38 75
17800.64 69
17801.90 71
17803.16 68
17804.42 63
17805.68 62
17806.94 56
17808.20 65
17809.47 68
17810.73 52
17811.99 45
17813.25 61
17814.51 63
17815.77 57
17817.03 51
17818.29 57
17819.56 66
17820.82 71
17822.08 76
17823.34 59
17824.60 53
17825.86 75
17827.13 65
17828.39 53
17829.65 61
17830.91 72
17832.17 79
17833.44 61
17834.70 61
17835.96 57
17837.22 61
17838.48 59
17839.75 80
17841.01 48
17842.27 55
17843.53 66
17844.80 67
17846.06 66
17847.32 54
17848.58 64
17849.85 70
17851.11 51
17852.37 59
17853.63 69
17854.90 59
17856.16 74
17857.42 54
17858.69 65
17859.95 66
17861.21 85
17862.47 72
17863.74 46
17865.00 53
17866.26 67
17867.53 77
17868.79 50
17870.05 44
17871.32 46
17872.58 71
17873.84 65
17875.11 59
17876.37 61
17877.63 56
17878.90 56
17880.16 61
17881.43 47
17882.69 43
17883.95 59
17885.22 88
17886.48 50
17887.74 66
17889.01 47
17890.27 87
17891.54 88
17892.80 68
17894.07 50
17895.33 67
17896.59 65
17897.86 74
17899.12 62
17900.39 61
17901.65 68
17902.92 64
17904.18 51
17905.44 50
17906.71 58
17907.97 51
17909.24 56
17910.50 68
17911.77 81
17913.03 68
17914.30 68
17915.56 53
17916.83 52
17918.09 57
17919.36 37
17920.62 59
17921.89 60
17923.15 62
17924.42 67
17925.68 50
17926.95 63
17928.21 59
17929.48 58
17930.75 44
17932.01 51
17933.28 70
17934.54 73
17935.81 45
17937.07 48
17938.34 70
17939.61 63
17940.87 43
17942.14 59
17943.40 75
17944.67 57
17945.93 51
17947.20 66
17948.47 42
17949.73 66
17951.00 73
17952.27 59
17953.53 57
17954.80 55
17956.06 37
17957.33 52
17958.60 54
17959.86 55
17961.13 60
17962.40 57
17963.66 66
17964.93 55
17966.20 59
17967.46 58
17968.73 58
17970.00 67
17971.26 76
17972.53 58
17973.80 46
17975.07 50
17976.33 65
17977.60 68
17978.87 65
17980.13 67
17981.40 56
17982.67 60
17983.94 50
17985.20 66
17986.47 59
17987.74 56
17989.01 51
17990.27 55
17991.54 43
17992.81 61
17994.08 58
17995.34 66
17996.61 50
17997.88 67
17999.15 61
18000.42 63
18001.68 53
18002.95 54
18004.22 41
18005.49 66
18006.76 57
18008.02 84
18009.29 47
18010.56 51
18011.83 58
18013.10 61
18014.37 68
18015.63 73
18016.90 51
18018.17 46
18019.44 63
18020.71 45
18021.98 45
18023.25 57
18024.51 63
18025.78 52
18027.05 58
18028.32 65
18029.59 66
18030.86 51
18032.13 53
18033.40 58
18034.67 78
18035.94 62
18037.20 67
18038.47 73
18039.74 66
18041.01 33
18042.28 59
18043.55 83
18044.82 64
18046.09 76
18047.36 74
18048.63 45
18049.90 51
18051.17 65
18052.44 58
18053.71 63
18054.98 54
18056.25 62
18057.52 43
18058.79 59
18060.06 66
18061.33 70
18062.60 83
18063.87 53
18065.14 52
18066.41 71
18067.68 76
18068.95 45
18070.22 53
18071.49 64
18072.76 65
18074.03 63
18075.30 68
18076.57 61
18077.84 51
18079.11 76
18080.39 60
18081.66 57
18082.93 66
18084.20 54
18085.47 72
18086.74 68
18088.01 47
18089.28 46
18090.55 54
18091.82 87
18093.10 74
18094.37 33
18095.64 49
18096.91 73
18098.18 70
18099.45 54
18100.72 51
18102.00 54
18103.27 59
18104.54 55
18105.81 50
18107.08 50
18108.35 68
18109.63 70
18110.90 58
18112.17 51
18113.44 63
18114.71 49
18115.98 65
18117.26 49
18118.53 67
18119.80 71
18121.07 67
18122.35 50
18123.62 68
18124.89 48
18126.16 54
18127.43 87
18128.71 55
18129.98 41
18131.25 64
18132.52 59
18133.80 62
18135.07 52
18136.34 68
18137.62 62
18138.89 68
18140.16 74
18141.43 69
18142.71 64
18143.98 65
18145.25 68
18146.53 51
18147.80 32
18149.07 53
18150.35 54
18151.62 48
18152.89 53
18154.17 68
18155.44 78
18156.71 74
18157.99 84
18159.26 66
18160.53 58
18161.81 78
18163.08 70
18164.35 52
18165.63 52
18166.90 53
18168.18 73
18169.45 73
18170.72 76
18172.00 67
18173.27 52
18174.55 61
18175.82 46
18177.09 43
18178.37 60
18179.64 62
18180.92 65
18182.19 51
18183.47 81
18184.74 80
18186.01 64
18187.29 53
18188.56 55
18189.84 41
18191.11 51
18192.39 56
18193.66 58
18194.94 47
18196.21 66
18197.49 66
18198.76 79
18200.04 66
18201.31 74
18202.59 61
18203.86 48
18205.14 58
18206.41 56
18207.69 49
18208.96 46
18210.24 65
18211.51 51
18212.79 68
18214.06 72
18215.34 63
18216.62 54
18217.89 55
18219.17 64
18220.44 58
18221.72 40
18222.99 60
18224.27 50
18225.55 47
18226.82 68
18228.10 67
18229.37 58
18230.65 66
18231.93 61
18233.20 68
18234.48 64
18235.75 57
18237.03 69
18238.31 69
18239.58 58
18240.86 49
18242.14 63
18243.41 62
18244.69 63
18245.97 52
18247.24 44
18248.52 62
18249.80 72
18251.07 67
18252.35 58
18253.63 55
18254.90 80
18256.18 67
18257.46 61
18258.73 54
18260.01 59
18261.29 68
18262.57 57
18263.84 56
18265.12 40
18266.40 46
18267.67 51
18268.95 50
18270.23 55
18271.51 53
18272.78 60
18274.06 53
18275.34 62
18276.62 54
18277.89 50
18279.17 55
18280.45 63
18281.73 64
18283.01 50
18284.28 43
18285.56 50
18286.84 81
18288.12 58
18289.40 57
18290.67 69
18291.95 63
18293.23 64
18294.51 57
18295.79 73
18297.07 51
18298.34 73
18299.62 57
18300.90 49
18302.18 68
18303.46 64
18304.74 60
18306.02 63
18307.29 62
18308.57 49
18309.85 60
18311.13 58
18312.41 49
18313.69 51
18314.97 76
18316.25 79
18317.53 77
18318.80 54
18320.08 59
18321.36 56
18322.64 75
18323.92 63
18325.20 63
18326.48 50
18327.76 71
18329.04 59
18330.32 43
18331.60 77
18332.88 59
18334.16 53
18335.44 51
18336.72 58
18338.00 59
18339.28 54
18340.56 56
18341.84 64
18343.12 66
18344.40 69
18345.68 62
18346.96 66
18348.24 56
18349.52 43
18350.80 65
18352.08 52
18353.36 57
18354.64 58
18355.92 61
18357.20 55
18358.48 58
18359.76 67
18361.04 56
18362.32 56
18363.60 37
18364.88 28
18366.16 50
18367.45 59
18368.73 57
18370.01 62
18371.29 60
18372.57 51
18373.85 55
18375.13 53
18376.41 62
18377.69 44
18378.98 77
18380.26 55
18381.54 52
18382.82 51
18384.10 53
18385.38 55
18386.66 41
18387.95 48
18389.23 63
18390.51 61
18391.79 78
18393.07 51
18394.35 66
18395.64 60
18396.92 53
18398.20 54
18399.48 73
18400.76 55
18402.05 47
18403.33 62
18404.61 79
18405.89 86
18407.17 67
18408.46 41
18409.74 63
18411.02 57
18412.30 49
18413.59 33
18414.87 55
18416.15 56
18417.43 64
18418.72 59
18420.00 54
18421.28 54
18422.56 64
18423.85 58
18425.13 48
18426.41 52
18427.70 58
18428.98 66
18430.26 58
18431.54 60
18432.83 62
18434.11 67
18435.39 47
18436.68 52
18437.96 48
18439.24 57
18440.53 67
18441.81 48
18443.09 58
18444.38 63
18445.66 67
18446.95 50
18448.23 69
18449.51 62
18450.80 63
18452.08 60
18453.36 58
18454.65 57
18455.93 70
18457.22 52
18458.50 57
18459.78 63
18461.07 51
18462.35 61
18463.64 53
18464.92 71
18466.21 58
18467.49 67
18468.77 59
18470.06 53
18471.34 61
18472.63 52
18473.91 72
18475.20 58
18476.48 67
18477.77 71
18479.05 49
18480.34 59
18481.62 44
18482.91 57
18484.19 61
18485.47 56
18486.76 54
18488.04 56
18489.33 54
18490.62 49
18491.90 56
18493.19 62
18494.47 49
18495.76 45
18497.04 49
18498.33 51
18499.61 59
18500.90 69
18502.18 71
18503.47 43
18504.75 44
18506.04 54
18507.33 58
18508.61 52
18509.90 51
18511.18 59
18512.47 70
18513.76 66
18515.04 50
18516.33 58
18517.61 54
18518.90 71
18520.19 63
18521.47 51
18522.76 56
18524.04 55
18525.33 67
18526.62 49
18527.90 57
18529.19 42
18530.48 38
18531.76 50
18533.05 59
18534.34 62
18535.62 72
18536.91 74
18538.20 57
18539.48 43
18540.77 42
18542.06 53
18543.34 79
18544.63 55
18545.92 41
18547.21 33
18548.49 51
18549.78 68
18551.07 67
18552.36 76
18553.64 52
18554.93 64
18556.22 68
18557.50 73
18558.79 63
18560.08 35
18561.37 50
18562.66 78
18563.94 60
18565.23 65
18566.52 67
18567.81 58
18569.09 44
18570.38 55
18571.67 64
18572.96 52
18574.25 68
18575.53 52
18576.82 44
18578.11 55
18579.40 59
18580.69 66
18581.98 51
18583.26 42
18584.55 59
18585.84 57
18587.13 43
18588.42 63
18589.71 60
18590.99 49
18592.28 47
18593.57 40
18594.86 47
18596.15 40
18597.44 51
18598.73 71
18600.02 69
18601.31 52
18602.59 65
18603.88 53
18605.17 65
18606.46 42
18607.75 54
18609.04 57
18610.33 86
18611.62 83
18612.91 71
18614.20 52
18615.49 76
18616.78 86
18618.07 53
18619.36 57
18620.65 56
18621.94 80
18623.23 56
18624.52 71
18625.81 52
18627.10 74
18628.39 81
18629.68 80
18630.97 60
18632.26 51
18633.55 54
18634.84 75
18636.13 76
18637.42 51
18638.71 60
18640.00 45
18641.29 57
18642.58 60
18643.87 60
18645.16 52
18646.45 75
18647.74 71
18649.03 56
18650.32 47
18651.61 65
18652.90 57
18654.19 60
18655.48 44
18656.78 66
18658.07 63
18659.36 75
18660.65 49
18661.94 37
18663.23 47
18664.52 51
18665.81 71
18667.10 53
18668.40 42
18669.69 69
18670.98 60
18672.27 47
18673.56 45
18674.85 53
18676.14 54
18677.44 58
18678.73 53
18680.02 58
18681.31 76
18682.60 47
18683.90 51
18685.19 66
18686.48 60
18687.77 64
18689.06 57
18690.36 59
18691.65 63
18692.94 62
18694.23 51
18695.52 56
18696.82 44
18698.11 40
18699.40 59
18700.69 64
18701.99 67
18703.28 48
18704.57 43
18705.86 65
18707.16 57
18708.45 67
18709.74 59
18711.04 61
18712.33 54
18713.62 55
18714.91 64
18716.21 49
18717.50 72
18718.79 62
18720.09 60
18721.38 52
18722.67 60
18723.97 77
18725.26 52
18726.55 65
18727.85 56
18729.14 48
18730.43 53
18731.73 51
18733.02 60
18734.31 58
18735.61 45
18736.90 55
18738.19 43
18739.49 54
18740.78 50
18742.08 55
18743.37 37
18744.66 54
18745.96 51
18747.25 53
18748.55 58
18749.84 74
18751.13 65
18752.43 45
18753.72 60
18755.02 59
18756.31 45
18757.61 72
18758.90 72
18760.20 47
18761.49 48
18762.78 48
18764.08 58
18765.37 68
18766.67 53
18767.96 47
18769.26 49
18770.55 62
18771.85 42
18773.14 42
18774.44 70
18775.73 71
18777.03 60
18778.32 57
18779.62 74
18780.91 54
18782.21 64
18783.50 68
18784.80 58
18786.10 38
18787.39 74
18788.69 55
18789.98 38
18791.28 34
18792.57 56
18793.87 72
18795.16 43
18796.46 57
18797.76 62
18799.05 67
18800.35 68
18801.64 68
18802.94 57
18804.24 62
18805.53 79
18806.83 39
18808.12 42
18809.42 57
18810.72 47
18812.01 55
18813.31 46
18814.61 46
18815.90 47
18817.20 50
18818.50 63
18819.79 63
18821.09 61
18822.39 54
18823.68 55
18824.98 49
18826.28 70
18827.57 59
18828.87 56
18830.17 47
18831.46 47
18832.76 52
18834.06 32
18835.35 52
18836.65 40
18837.95 48
18839.25 63
18840.54 64
18841.84 53
18843.14 33
18844.44 59
18845.73 61
18847.03 52
18848.33 47
18849.63 45
18850.92 54
18852.22 35
18853.52 34
18854.82 65
18856.11 57
18857.41 46
18858.71 50
18860.01 53
18861.31 42
18862.60 57
18863.90 53
18865.20 57
18866.50 42
18867.80 67
18869.10 51
18870.39 42
18871.69 63
18872.99 59
18874.29 49
18875.59 61
18876.89 50
18878.18 44
18879.48 39
18880.78 51
18882.08 58
18883.38 58
18884.68 57
18885.98 56
18887.28 67
18888.57 52
18889.87 59
18891.17 60
18892.47 52
18893.77 48
18895.07 49
18896.37 50
18897.67 49
18898.97 73
18900.27 47
18901.57 58
18902.87 69
18904.17 38
18905.47 61
18906.76 50
18908.06 60
18909.36 53
18910.66 56
18911.96 75
18913.26 64
18914.56 53
18915.86 54
18917.16 44
18918.46 45
18919.76 55
18921.06 48
18922.36 36
18923.66 63
18924.96 61
18926.26 51
18927.56 67
18928.86 43
18930.17 49
18931.47 51
18932.77 42
18934.07 44
18935.37 45
18936.67 57
18937.97 58
18939.27 53
18940.57 59
18941.87 74
18943.17 69
18944.47 56
18945.77 58
18947.07 64
18948.38 54
18949.68 42
18950.98 49
18952.28 77
18953.58 54
18954.88 49
18956.18 55
18957.48 56
18958.79 43
18960.09 58
18961.39 63
18962.69 54
18963.99 60
18965.29 52
18966.59 68
18967.90 53
18969.20 71
18970.50 57
18971.80 52
18973.10 63
18974.41 48
18975.71 45
18977.01 53
18978.31 46
18979.61 34
18980.92 45
18982.22 55
18983.52 67
18984.82 53
18986.12 62
18987.43 55
18988.73 61
18990.03 66
18991.33 53
18992.64 49
18993.94 52
18995.24 58
18996.54 71
18997.85 50
18999.15 46
19000.45 59
19001.76 49
19003.06 26
19004.36 57
19005.66 45
19006.97 42
19008.27 47
19009.57 48
19010.88 59
19012.18 55
19013.48 38
19014.79 37
19016.09 64
19017.39 63
19018.70 53
19020.00 64
19021.30 50
19022.61 47
19023.91 35
19025.22 58
19026.52 49
19027.82 48
19029.13 55
19030.43 53
19031.73 71
19033.04 53
19034.34 38
19035.65 53
19036.95 50
19038.25 58
19039.56 54
19040.86 49
19042.17 33
19043.47 44
19044.78 49
19046.08 56
19047.38 65
19048.69 38
19049.99 49
19051.30 62
19052.60 51
19053.91 62
19055.21 45
19056.52 52
19057.82 69
19059.13 58
19060.43 49
19061.74 52
19063.04 51
19064.35 48
19065.65 47
19066.96 49
19068.26 46
19069.57 41
19070.87 51
19072.18 60
19073.48 52
19074.79 45
19076.09 51
19077.40 52
19078.70 56
19080.01 55
19081.32 80
19082.62 57
19083.93 44
19085.23 49
19086.54 37
19087.84 38
19089.15 40
19090.46 64
19091.76 42
19093.07 48
19094.37 42
19095.68 51
19096.99 49
19098.29 60
19099.60 50
19100.90 40
19102.21 60
19103.52 62
19104.82 79
19106.13 56
19107.44 61
19108.74 61
19110.05 48
19111.36 65
19112.66 60
19113.97 47
19115.28 30
19116.58 42
19117.89 47
19119.20 46
19120.50 40
19121.81 67
19123.12 71
19124.43 57
19125.73 50
19127.04 28
19128.35 65
19129.65 58
19130.96 66
19132.27 60
19133.58 44
19134.88 64
19136.19 67
19137.50 72
19138.81 75
19140.11 51
19141.42 39
19142.73 56
19144.04 55
19145.34 69
19146.65 47
19147.96 63
19149.27 41
19150.58 33
19151.88 69
19153.19 54
19154.50 49
19155.81 39
19157.12 36
19158.42 45
19159.73 45
19161.04 35
19162.35 43
19163.66 41
19164.97 38
19166.28 54
19167.58 72
19168.89 42
19170.20 47
19171.51 52
19172.82 42
19174.13 52
19175.44 49
19176.75 56
19178.05 50
19179.36 54
19180.67 45
19181.98 59
19183.29 67
19184.60 50
19185.91 39
19187.22 57
19188.53 55
19189.84 40
19191.15 49
19192.46 59
19193.76 57
19195.07 66
19196.38 59
19197.69 48
19199.00 38
19200.31 36
19201.62 44
19202.93 69
19204.24 57
19205.55 55
19206.86 37
19208.17 49
19209.48 39
19210.79 42
19212.10 33
19213.41 36
19214.72 44
19216.03 46
19217.34 53
19218.65 54
19219.96 46
19221.27 58
19222.58 47
19223.89 60
19225.20 52
19226.52 42
19227.83 44
19229.14 72
19230.45 50
19231.76 49
19233.07 34
19234.38 61
19235.69 47
19237.00 37
19238.31 52
19239.62 64
19240.93 69
19242.25 49
19243.56 55
19244.87 46
19246.18 57
19247.49 62
19248.80 43
19250.11 46
19251.42 36
19252.74 45
19254.05 60
19255.36 42
19256.67 36
19257.98 55
19259.29 66
19260.61 61
19261.92 43
19263.23 48
19264.54 54
19265.85 56
19267.17 51
19268.48 60
19269.79 55
19271.10 58
19272.41 55
19273.73 59
19275.04 46
19276.35 40
19277.66 64
19278.98 49
19280.29 54
19281.60 30
19282.91 57
19284.23 43
19285.54 40
19286.85 37
19288.16 50
19289.48 57
19290.79 59
19292.10 43
19293.41 50
19294.73 46
19296.04 47
19297.35 50
19298.67 33
19299.98 43
19301.29 40
19302.61 51
19303.92 65
19305.23 42
19306.55 32
19307.86 40
19309.17 55
19310.49 58
19311.80 59
19313.11 50
19314.43 51
19315.74 50
19317.05 48
19318.37 46
19319.68 52
19320.99 40
19322.31 36
19323.62 51
19324.94 59
19326.25 58
19327.56 59
19328.88 53
19330.19 47
19331.51 61
19332.82 57
19334.14 40
19335.45 45
19336.76 61
19338.08 52
19339.39 57
19340.71 55
19342.02 66
19343.34 50
19344.65 46
19345.97 53
19347.28 43
19348.59 46
19349.91 35
19351.22 43
19352.54 52
19353.85 51
19355.17 32
19356.48 57
19357.80 44
19359.11 44
19360.43 59
19361.74 66
19363.06 50
19364.38 52
19365.69 63
19367.01 74
19368.32 33
19369.64 56
19370.95 50
19372.27 50
19373.58 51
19374.90 42
19376.21 39
19377.53 52
19378.85 58
19380.16 55
19381.48 45
19382.79 50
19384.11 47
19385.43 48
19386.74 65
19388.06 50
19389.37 37
19390.69 49
19392.01 45
19393.32 34
19394.64 44
19395.96 65
19397.27 42
19398.59 56
19399.91 63
19401.22 51
19402.54 48
19403.85 46
19405.17 49
19406.49 40
19407.80 42
19409.12 37
19410.44 46
19411.76 46
19413.07 52
19414.39 57
19415.71 45
19417.02 61
19418.34 51
19419.66 40
19420.98 33
19422.29 65
19423.61 64
19424.93 55
19426.24 47
19427.56 50
19428.88 62
19430.20 54
19431.51 56
19432.83 65
19434.15 40
19435.47 49
19436.79 53
19438.10 57
19439.42 46
19440.74 53
19442.06 56
19443.37 48
19444.69 40
19446.01 49
19447.33 46
19448.65 37
19449.97 51
19451.28 33
19452.60 37
19453.92 51
19455.24 46
19456.56 59
19457.88 36
19459.19 38
19460.51 66
19461.83 49
19463.15 54
19464.47 41
19465.79 36
19467.11 35
19468.42 42
19469.74 52
19471.06 45
19472.38 40
19473.70 51
19475.02 49
19476.34 40
19477.66 64
19478.98 45
19480.30 58
19481.62 53
19482.93 30
19484.25 57
19485.57 49
19486.89 45
19488.21 47
19489.53 47
19490.85 56
19492.17 57
19493.49 47
19494.81 39
19496.13 50
19497.45 57
19498.77 56
19500.09 50
19501.41 27
19502.73 64
19504.05 57
19505.37 64
19506.69 51
19508.01 35
19509.33 46
19510.65 41
19511.97 69
19513.29 60
19514.61 45
19515.93 54
19517.25 44
19518.57 47
19519.89 52
19521.21 43
19522.54 43
19523.86 35
19525.18 40
19526.50 41
19527.82 53
19529.14 51
19530.46 42
19531.78 43
19533.10 43
19534.42 44
19535.74 45
19537.07 46
19538.39 56
19539.71 60
19541.03 38
19542.35 50
19543.67 69
19544.99 46
19546.31 47
19547.64 54
19548.96 40
19550.28 46
19551.60 31
19552.92 41
19554.24 45
19555.57 46
19556.89 53
19558.21 44
19559.53 48
19560.85 44
19562.18 48
19563.50 55
19564.82 46
19566.14 38
19567.46 66
19568.79 53
19570.11 54
19571.43 49
19572.75 38
19574.08 45
19575.40 43
19576.72 54
19578.04 63
19579.37 42
19580.69 42
19582.01 48
19583.33 48
19584.66 40
19585.98 55
19587.30 71
19588.63 46
19589.95 42
19591.27 39
19592.59 44
19593.92 46
19595.24 48
19596.56 43
19597.89 39
19599.21 42
19600.53 37
19601.86 49
19603.18 38
19604.50 48
19605.83 50
19607.15 51
19608.47 43
19609.80 56
19611.12 50
19612.45 58
19613.77 43
19615.09 58
19616.42 41
19617.74 44
19619.06 48
19620.39 51
19621.71 47
19623.04 51
19624.36 55
19625.69 58
19627.01 45
19628.33 38
19629.66 48
19630.98 45
19632.31 44
19633.63 41
19634.96 38
19636.28 45
19637.60 37
19638.93 45
19640.25 41
19641.58 55
19642.90 32
19644.23 48
19645.55 40
19646.88 30
19648.20 49
19649.53 46
19650.85 49
19652.18 30
19653.50 45
19654.83 46
19656.15 41
19657.48 39
19658.80 29
19660.13 26
19661.45 46
19662.78 47
19664.11 36
19665.43 32
19666.76 34
19668.08 41
19669.41 47
19670.73 40
19672.06 40
19673.39 42
19674.71 43
19676.04 34
19677.36 48
19678.69 40
19680.01 55
19681.34 61
19682.67 63
19683.99 42
19685.32 39
19686.65 48
19687.97 50
19689.30 43
19690.62 48
19691.95 49
19693.28 57
19694.60 38
19695.93 35
19697.26 32
19698.58 53
19699.91 42
19701.24 57
19702.56 41
19703.89 55
19705.22 32
19706.54 37
19707.87 47
19709.20 42
19710.53 31
19711.85 35
19713.18 44
19714.51 44
19715.83 42
19717.16 46
19718.49 63
19719.82 40
19721.14 41
19722.47 66
19723.80 62
19725.13 57
19726.45 50
19727.78 60
19729.11 69
19730.44 63
19731.76 40
19733.09 39
19734.42 30
19735.75 38
19737.08 39
19738.40 57
19739.73 41
19741.06 54
19742.39 42
19743.72 52
19745.04 48
19746.37 55
19747.70 46
19749.03 48
19750.36 51
19751.69 41
19753.01 54
19754.34 47
19755.67 57
19757.00 64
19758.33 46
19759.66 52
19760.99 59
19762.31 41
19763.64 41
19764.97 46
19766.30 41
19767.63 44
19768.96 40
19770.29 41
19771.62 38
19772.95 51
19774.28 44
19775.60 59
19776.93 39
19778.26 35
19779.59 39
19780.92 42
19782.25 43
19783.58 40
19784.91 37
19786.24 48
19787.57 49
19788.90 50
19790.23 41
19791.56 47
19792.89 53
19794.22 39
19795.55 42
19796.88 53
19798.21 41
19799.54 51
19800.87 42
19802.20 37
19803.53 56
19804.86 59
19806.19 48
19807.52 33
19808.85 42
19810.18 51
19811.51 55
19812.84 41
19814.17 48
19815.50 61
19816.83 59
19818.16 60
19819.49 47
19820.83 49
19822.16 44
19823.49 56
19824.82 52
19826.15 54
19827.48 58
19828.81 53
19830.14 46
19831.47 46
19832.80 52
19834.14 52
19835.47 39
19836.80 46
19838.13 59
19839.46 49
19840.79 33
19842.12 53
19843.46 38
19844.79 48
19846.12 60
19847.45 46
19848.78 45
19850.11 47
19851.45 33
19852.78 48
19854.11 38
19855.44 46
19856.77 58
19858.11 63
19859.44 56
19860.77 53
19862.10 47
19863.43 53
19864.77 34
19866.10 48
19867.43 53
19868.76 44
19870.10 57
19871.43 30
19872.76 50
19874.09 50
19875.43 59
19876.76 51
19878.09 55
19879.42 61
19880.76 58
19882.09 50
19883.42 50
19884.75 47
19886.09 57
19887.42 32
19888.75 45
19890.09 35
19891.42 53
19892.75 58
19894.09 36
19895.42 43
19896.75 57
19898.09 49
19899.42 62
19900.75 42
19902.09 26
19903.42 49
19904.75 42
19906.09 41
19907.42 47
19908.75 37
19910.09 41
19911.42 54
19912.76 35
19914.09 29
19915.42 45
19916.76 43
19918.09 47
19919.43 48
19920.76 48
19922.09 44
19923.43 50
19924.76 36
19926.10 42
19927.43 47
19928.77 51
19930.10 33
19931.43 50
19932.77 33
19934.10 52
19935.44 51
19936.77 56
19938.11 42
19939.44 41
19940.78 44
19942.11 45
19943.45 38
19944.78 35
19946.12 41
19947.45 41
19948.79 57
19950.12 53
19951.46 48
19952.79 37
19954.13 49
19955.46 47
19956.80 37
19958.13 63
19959.47 48
19960.80 63
19962.14 56
19963.48 50
19964.81 37
19966.15 55
19967.48 64
19968.82 64
19970.15 54
19971.49 54
19972.83 41
19974.16 48
19975.50 48
19976.83 39
19978.17 47
19979.51 54
19980.84 41
19982.18 36
19983.51 32
19984.85 64
19986.19 56
19987.52 66
19988.86 41
19990.20 39
19991.53 48
19992.87 61
19994.21 40
19995.54 47
19996.88 55
19998.22 62
19999.55 43
20000.89 52
20002.23 40
20003.56 37
20004.90 40
20006.24 49
20007.57 30
20008.91 45
20010.25 55
20011.59 45
20012.92 50
20014.26 49
20015.60 54
20016.94 63
20018.27 54
20019.61 46
20020.95 38
20022.28 37
20023.62 39
20024.96 41
20026.30 57
20027.64 46
20028.97 49
20030.31 52
20031.65 52
20032.99 45
20034.32 51
20035.66 48
20037.00 63
20038.34 50
20039.68 57
20041.02 44
20042.35 48
20043.69 37
20045.03 37
20046.37 36
20047.71 38
20049.05 41
20050.38 55
20051.72 39
20053.06 47
20054.40 50
20055.74 44
20057.08 46
20058.42 55
20059.75 49
20061.09 44
20062.43 46
20063.77 43
20065.11 45
20066.45 49
20067.79 49
20069.13 66
20070.47 39
20071.81 52
20073.14 55
20074.48 53
20075.82 34
20077.16 33
20078.50 33
20079.84 56
20081.18 43
20082.52 39
20083.86 51
20085.20 66
20086.54 70
20087.88 61
20089.22 38
20090.56 41
20091.90 64
20093.24 62
20094.58 55
20095.92 61
20097.26 50
20098.60 51
20099.94 48
20101.28 51
20102.62 37
20103.96 33
20105.30 37
20106.64 47
20107.98 46
20109.32 37
20110.66 43
20112.00 50
20113.34 37
20114.68 48
20116.02 37
20117.36 64
20118.71 38
20120.05 38
20121.39 32
20122.73 46
20124.07 49
20125.41 52
20126.75 59
20128.09 41
20129.43 30
20130.77 44
20132.12 60
20133.46 47
20134.80 33
20136.14 39
20137.48 41
20138.82 40
20140.16 29
20141.51 47
20142.85 41
20144.19 52
20145.53 50
