# Supplementary material for: MALDI-TOF MS typing enables the classification of brewing yeasts of the genus Saccharomyces to major beer styles
Source: PLoS One. 2017 Aug 9;12(8):e0181694. doi: 10.1371/journal.pone.0181694 (PMC5549903; doi:10.1371/journal.pone.0181694)
Supplement: S4 File — The directory includes 90 raw files and was zipped to “.zip”; the folder has three strains with 30 spectra per strain; S1 Text explains the raw files with an example and Table 1 represents the yeast strains used within the experiment. (ZIP) [file pone.0181694.s007.zip › 10-12/30260-210-OG-Ale-Ale-YPG-18h-E-E_2015-08-12__0_E3_1.dat]

1999.93 5469
2000.35 5619
2000.77 5554
2001.19 5333
2001.61 5619
2002.03 5574
2002.46 5680
2002.88 5470
2003.30 5714
2003.72 5769
2004.14 5656
2004.57 5735
2004.99 5826
2005.41 5792
2005.83 5735
2006.25 5476
2006.68 5717
2007.10 5698
2007.52 5677
2007.94 5632
2008.37 5622
2008.79 5860
2009.21 5969
2009.63 6085
2010.06 5944
2010.48 5916
2010.90 5982
2011.32 5842
2011.75 5775
2012.17 5901
2012.59 5660
2013.02 5783
2013.44 5658
2013.86 5397
2014.29 4978
2014.71 5208
2015.13 5258
2015.55 5186
2015.98 5309
2016.40 5209
2016.82 5335
2017.25 5110
2017.67 5333
2018.10 5234
2018.52 5356
2018.94 5367
2019.37 5220
2019.79 5454
2020.21 5617
2020.64 5539
2021.06 5656
2021.48 5797
2021.91 5546
2022.33 5455
2022.76 5637
2023.18 5750
2023.60 5620
2024.03 5399
2024.45 5837
2024.88 5240
2025.30 5344
2025.73 5330
2026.15 5146
2026.57 5296
2027.00 5211
2027.42 5318
2027.85 5353
2028.27 5159
2028.70 4864
2029.12 5089
2029.55 5187
2029.97 4980
2030.40 4957
2030.82 4951
2031.24 5145
2031.67 5339
2032.09 5435
2032.52 5423
2032.94 5524
2033.37 5162
2033.79 5453
2034.22 5464
2034.65 5385
2035.07 5256
2035.50 5296
2035.92 5374
2036.35 5442
2036.77 5485
2037.20 5470
2037.62 5324
2038.05 5303
2038.47 5623
2038.90 5608
2039.33 5427
2039.75 5581
2040.18 5463
2040.60 5506
2041.03 5752
2041.45 5688
2041.88 5747
2042.31 5512
2042.73 5553
2043.16 5611
2043.58 5562
2044.01 6003
2044.44 5423
2044.86 5039
2045.29 5239
2045.72 5153
2046.14 5485
2046.57 5331
2047.00 5605
2047.42 5527
2047.85 5537
2048.28 5829
2048.70 5773
2049.13 5566
2049.56 5445
2049.98 5714
2050.41 5647
2050.84 5802
2051.26 5451
2051.69 5280
2052.12 5614
2052.54 5374
2052.97 5185
2053.40 5518
2053.83 5312
2054.25 5310
2054.68 5171
2055.11 5274
2055.53 5140
2055.96 4948
2056.39 5130
2056.82 5212
2057.24 5231
2057.67 5287
2058.10 5472
2058.53 5548
2058.96 5365
2059.38 5245
2059.81 5110
2060.24 5125
2060.67 5477
2061.10 5357
2061.52 5099
2061.95 5159
2062.38 5146
2062.81 5157
2063.24 5160
2063.66 5242
2064.09 5365
2064.52 5216
2064.95 5398
2065.38 5463
2065.81 5309
2066.23 5465
2066.66 5764
2067.09 5828
2067.52 6046
2067.95 6054
2068.38 6006
2068.81 5945
2069.23 5746
2069.66 6225
2070.09 6079
2070.52 5489
2070.95 5704
2071.38 5452
2071.81 5650
2072.24 5503
2072.67 5435
2073.10 5450
2073.53 5394
2073.95 5523
2074.38 5243
2074.81 5235
2075.24 5449
2075.67 5480
2076.10 5331
2076.53 5370
2076.96 5275
2077.39 5460
2077.82 5541
2078.25 5391
2078.68 5606
2079.11 5672
2079.54 5959
2079.97 6182
2080.40 5692
2080.83 5807
2081.26 5861
2081.69 5482
2082.12 5987
2082.55 6145
2082.98 6047
2083.41 5782
2083.84 5809
2084.27 5702
2084.70 5621
2085.13 5449
2085.56 5642
2085.99 5475
2086.42 5633
2086.85 5511
2087.29 5183
2087.72 5268
2088.15 5293
2088.58 5502
2089.01 5510
2089.44 5662
2089.87 5455
2090.30 5398
2090.73 5315
2091.16 5505
2091.59 5374
2092.03 5436
2092.46 5321
2092.89 5314
2093.32 5596
2093.75 5541
2094.18 5546
2094.61 5478
2095.05 5692
2095.48 5683
2095.91 5345
2096.34 5374
2096.77 5328
2097.20 5358
2097.63 5479
2098.07 5356
2098.50 5267
2098.93 5390
2099.36 5443
2099.79 5081
2100.23 4963
2100.66 4942
2101.09 5122
2101.52 5202
2101.95 5214
2102.39 5269
2102.82 5234
2103.25 5063
2103.68 5051
2104.12 5273
2104.55 5347
2104.98 5178
2105.41 5696
2105.85 5592
2106.28 5576
2106.71 5379
2107.14 5305
2107.58 5500
2108.01 5199
2108.44 5295
2108.88 5278
2109.31 5267
2109.74 5261
2110.18 5433
2110.61 5494
2111.04 5490
2111.47 5257
2111.91 5196
2112.34 5182
2112.77 5236
2113.21 4965
2113.64 5035
2114.07 5231
2114.51 5258
2114.94 5017
2115.37 4804
2115.81 4887
2116.24 5106
2116.68 5041
2117.11 5225
2117.54 5223
2117.98 4937
2118.41 5251
2118.85 5059
2119.28 5057
2119.71 5101
2120.15 5233
2120.58 5395
2121.02 5222
2121.45 5180
2121.88 5322
2122.32 5086
2122.75 5158
2123.19 5341
2123.62 5239
2124.06 5491
2124.49 5448
2124.92 5642
2125.36 5720
2125.79 5633
2126.23 5514
2126.66 5460
2127.10 5586
2127.53 5327
2127.97 5179
2128.40 4915
2128.84 5156
2129.27 5468
2129.71 5463
2130.14 5220
2130.58 5259
2131.01 5128
2131.45 5069
2131.88 5187
2132.32 5516
2132.75 5430
2133.19 5398
2133.63 5508
2134.06 5311
2134.50 5223
2134.93 5735
2135.37 5878
2135.80 5613
2136.24 5359
2136.67 5253
2137.11 5616
2137.55 5779
2137.98 5898
2138.42 5697
2138.85 6054
2139.29 6157
2139.73 6089
2140.16 5733
2140.60 5610
2141.03 5861
2141.47 5879
2141.91 5624
2142.34 5939
2142.78 5611
2143.22 5633
2143.65 5317
2144.09 5401
2144.53 5245
2144.96 5125
2145.40 5100
2145.84 5079
2146.27 5040
2146.71 4795
2147.15 5027
2147.58 5150
2148.02 4984
2148.46 5257
2148.89 5118
2149.33 5168
2149.77 5243
2150.21 5445
2150.64 5443
2151.08 5549
2151.52 5658
2151.95 6069
2152.39 6353
2152.83 5926
2153.27 5938
2153.70 5948
2154.14 5865
2154.58 5985
2155.02 5624
2155.45 5673
2155.89 5397
2156.33 5275
2156.77 5695
2157.21 5515
2157.64 5405
2158.08 5311
2158.52 5220
2158.96 5103
2159.40 5438
2159.83 5631
2160.27 5449
2160.71 5185
2161.15 5264
2161.59 5500
2162.02 4878
2162.46 5127
2162.90 5195
2163.34 5214
2163.78 5152
2164.22 5356
2164.66 5350
2165.09 5259
2165.53 5261
2165.97 5293
2166.41 5334
2166.85 5041
2167.29 5144
2167.73 5115
2168.17 4765
2168.60 4746
2169.04 5237
2169.48 5156
2169.92 5439
2170.36 5192
2170.80 5204
2171.24 5305
2171.68 5527
2172.12 5508
2172.56 5461
2173.00 5369
2173.44 5402
2173.88 5398
2174.32 5476
2174.76 5489
2175.20 5790
2175.64 5313
2176.07 5289
2176.51 5390
2176.95 5540
2177.39 5587
2177.83 5699
2178.27 5925
2178.71 6001
2179.15 5878
2179.59 5736
2180.03 5877
2180.47 5682
2180.92 5696
2181.36 5776
2181.80 5782
2182.24 5386
2182.68 5476
2183.12 5297
2183.56 5008
2184.00 5060
2184.44 4912
2184.88 5090
2185.32 5330
2185.76 5045
2186.20 5097
2186.64 5224
2187.08 5134
2187.52 5142
2187.97 5304
2188.41 5172
2188.85 5192
2189.29 5561
2189.73 5554
2190.17 5857
2190.61 6026
2191.05 5698
2191.49 5762
2191.94 6093
2192.38 6033
2192.82 5822
2193.26 5526
2193.70 5665
2194.14 5823
2194.58 5597
2195.03 5471
2195.47 5545
2195.91 5387
2196.35 5479
2196.79 5598
2197.24 5932
2197.68 6109
2198.12 5916
2198.56 5823
2199.00 5728
2199.45 5672
2199.89 5655
2200.33 5534
2200.77 5206
2201.21 5363
2201.66 5583
2202.10 5649
2202.54 5316
2202.98 5282
2203.43 5450
2203.87 5315
2204.31 5339
2204.75 5170
2205.20 5352
2205.64 5686
2206.08 5239
2206.53 5049
2206.97 5287
2207.41 5250
2207.85 5133
2208.30 5290
2208.74 5358
2209.18 5605
2209.63 5564
2210.07 5754
2210.51 5888
2210.96 5744
2211.40 5501
2211.84 5680
2212.29 5770
2212.73 5586
2213.17 5497
2213.62 5729
2214.06 5625
2214.50 5199
2214.95 5235
2215.39 5482
2215.84 5227
2216.28 5226
2216.72 5353
2217.17 5346
2217.61 5340
2218.05 5376
2218.50 5230
2218.94 5427
2219.39 5361
2219.83 5139
2220.28 4901
2220.72 5129
2221.16 5236
2221.61 5310
2222.05 5271
2222.50 5035
2222.94 4967
2223.39 5235
2223.83 5404
2224.28 5415
2224.72 5484
2225.16 5627
2225.61 5761
2226.05 5585
2226.50 5746
2226.94 6120
2227.39 6056
2227.83 6075
2228.28 6023
2228.72 6123
2229.17 5961
2229.61 6009
2230.06 6030
2230.50 5897
2230.95 5851
2231.40 5909
2231.84 5878
2232.29 5654
2232.73 5754
2233.18 5989
2233.62 5857
2234.07 5745
2234.51 5679
2234.96 5524
2235.41 5705
2235.85 5910
2236.30 5537
2236.74 5882
2237.19 5661
2237.63 5666
2238.08 5560
2238.53 5604
2238.97 5549
2239.42 5475
2239.86 5618
2240.31 5508
2240.76 5003
2241.20 5028
2241.65 5173
2242.10 5336
2242.54 5174
2242.99 5164
2243.44 5244
2243.88 4995
2244.33 5326
2244.78 5192
2245.22 4988
2245.67 5094
2246.12 5292
2246.56 4997
2247.01 4716
2247.46 5051
2247.90 5119
2248.35 4975
2248.80 4951
2249.24 5077
2249.69 5048
2250.14 4938
2250.59 5109
2251.03 5030
2251.48 5179
2251.93 5198
2252.38 5220
2252.82 5458
2253.27 5243
2253.72 5466
2254.17 5293
2254.61 5292
2255.06 5370
2255.51 5257
2255.96 5150
2256.40 5122
2256.85 4944
2257.30 4868
2257.75 4965
2258.20 4872
2258.64 4785
2259.09 4940
2259.54 5150
2259.99 5006
2260.44 4886
2260.88 4958
2261.33 5110
2261.78 5004
2262.23 4906
2262.68 5205
2263.13 5414
2263.58 5418
2264.02 5489
2264.47 5509
2264.92 5764
2265.37 5538
2265.82 5692
2266.27 5624
2266.72 5666
2267.17 5627
2267.61 5665
2268.06 5421
2268.51 5327
2268.96 5224
2269.41 5515
2269.86 5530
2270.31 5694
2270.76 5669
2271.21 5745
2271.66 5794
2272.11 6006
2272.56 5852
2273.00 5691
2273.45 5905
2273.90 5808
2274.35 5817
2274.80 5405
2275.25 5604
2275.70 5478
2276.15 5434
2276.60 5342
2277.05 5443
2277.50 5313
2277.95 5364
2278.40 5411
2278.85 5167
2279.30 4949
2279.75 5054
2280.20 5104
2280.65 5050
2281.10 5065
2281.55 5136
2282.00 5099
2282.45 4834
2282.90 5035
2283.35 4943
2283.81 5297
2284.26 5383
2284.71 5104
2285.16 5256
2285.61 5291
2286.06 5266
2286.51 5161
2286.96 5300
2287.41 5184
2287.86 4976
2288.31 5085
2288.76 5121
2289.22 5506
2289.67 5701
2290.12 5816
2290.57 6298
2291.02 6382
2291.47 6563
2291.92 6694
2292.37 6933
2292.83 7388
2293.28 7594
2293.73 7792
2294.18 7476
2294.63 7478
2295.08 6988
2295.53 7184
2295.99 7185
2296.44 6616
2296.89 6518
2297.34 6380
2297.79 6619
2298.25 6405
2298.70 6562
2299.15 6114
2299.60 5983
2300.05 6035
2300.51 5961
2300.96 5944
2301.41 6004
2301.86 5631
2302.32 5589
2302.77 5656
2303.22 5284
2303.67 5449
2304.13 5199
2304.58 5266
2305.03 5145
2305.48 5236
2305.94 5285
2306.39 5116
2306.84 5150
2307.29 5189
2307.75 5102
2308.20 4948
2308.65 5096
2309.11 5582
2309.56 5653
2310.01 5489
2310.47 5830
2310.92 6023
2311.37 6346
2311.83 6261
2312.28 6380
2312.73 6597
2313.19 6406
2313.64 6489
2314.09 6597
2314.55 6118
2315.00 5922
2315.45 5869
2315.91 5925
2316.36 5545
2316.81 5435
2317.27 5563
2317.72 5109
2318.18 5259
2318.63 5334
2319.08 5089
2319.54 5185
2319.99 5330
2320.45 5354
2320.90 5295
2321.35 5376
2321.81 5210
2322.26 5356
2322.72 5126
2323.17 5193
2323.63 5058
2324.08 5142
2324.54 5304
2324.99 5212
2325.44 5186
2325.90 5503
2326.35 5651
2326.81 5624
2327.26 5505
2327.72 5476
2328.17 5316
2328.63 5597
2329.08 5604
2329.54 5622
2329.99 5834
2330.45 5852
2330.90 5653
2331.36 5965
2331.81 6040
2332.27 5889
2332.72 5843
2333.18 5939
2333.64 5539
2334.09 5817
2334.55 5540
2335.00 5602
2335.46 5702
2335.91 5403
2336.37 5614
2336.82 5613
2337.28 5600
2337.74 5527
2338.19 5506
2338.65 5756
2339.10 5699
2339.56 5788
2340.02 5756
2340.47 5776
2340.93 5784
2341.38 5834
2341.84 5866
2342.30 5977
2342.75 6010
2343.21 5839
2343.67 5822
2344.12 5623
2344.58 5334
2345.04 5284
2345.49 5481
2345.95 5213
2346.41 5034
2346.86 5210
2347.32 5801
2347.78 5334
2348.23 5073
2348.69 5346
2349.15 5286
2349.60 5388
2350.06 5729
2350.52 5659
2350.97 5392
2351.43 5301
2351.89 5409
2352.35 5384
2352.80 5639
2353.26 5293
2353.72 5325
2354.18 5245
2354.63 5158
2355.09 4959
2355.55 4891
2356.01 5042
2356.46 5199
2356.92 5175
2357.38 4773
2357.84 4922
2358.29 5206
2358.75 5226
2359.21 5273
2359.67 5342
2360.13 5358
2360.58 5391
2361.04 5325
2361.50 5019
2361.96 5251
2362.42 5275
2362.88 5172
2363.33 5258
2363.79 5343
2364.25 5309
2364.71 5460
2365.17 5562
2365.63 5345
2366.08 5104
2366.54 5124
2367.00 5613
2367.46 5171
2367.92 5373
2368.38 5469
2368.84 5230
2369.30 5561
2369.75 5528
2370.21 5585
2370.67 5467
2371.13 5453
2371.59 5439
2372.05 5325
2372.51 5508
2372.97 5486
2373.43 5615
2373.89 5398
2374.35 5274
2374.81 5245
2375.27 5448
2375.72 5657
2376.18 5472
2376.64 5700
2377.10 5547
2377.56 5400
2378.02 5444
2378.48 5206
2378.94 5355
2379.40 5477
2379.86 5580
2380.32 5444
2380.78 5510
2381.24 5286
2381.70 5082
2382.16 5008
2382.62 5247
2383.08 5103
2383.54 5412
2384.00 5535
2384.46 5182
2384.92 5189
2385.39 5234
2385.85 5359
2386.31 5256
2386.77 5338
2387.23 5116
2387.69 5141
2388.15 4958
2388.61 5124
2389.07 5242
2389.53 5135
2389.99 5301
2390.45 5372
2390.91 5360
2391.38 5206
2391.84 5360
2392.30 5436
2392.76 5319
2393.22 5213
2393.68 5339
2394.14 5253
2394.60 5012
2395.06 4988
2395.53 5027
2395.99 5328
2396.45 5090
2396.91 4954
2397.37 5289
2397.83 5443
2398.30 5006
2398.76 4597
2399.22 4916
2399.68 5060
2400.14 5254
2400.61 5039
2401.07 5021
2401.53 5191
2401.99 5130
2402.45 5210
2402.92 4976
2403.38 4966
2403.84 4787
2404.30 4711
2404.76 5002
2405.23 4707
2405.69 4993
2406.15 5038
2406.61 5115
2407.08 5041
2407.54 5125
2408.00 5233
2408.46 5121
2408.93 5140
2409.39 5246
2409.85 4985
2410.32 5280
2410.78 5125
2411.24 5051
2411.70 4968
2412.17 4825
2412.63 5034
2413.09 4943
2413.56 4786
2414.02 4889
2414.48 5031
2414.95 4883
2415.41 5100
2415.87 5049
2416.34 4829
2416.80 5115
2417.26 5047
2417.73 5318
2418.19 5130
2418.65 5091
2419.12 5270
2419.58 5236
2420.05 5389
2420.51 5065
2420.97 5388
2421.44 5275
2421.90 5335
2422.37 5307
2422.83 5524
2423.29 5578
2423.76 5550
2424.22 5534
2424.69 5700
2425.15 5649
2425.62 5716
2426.08 5585
2426.54 6013
2427.01 6078
2427.47 6021
2427.94 5831
2428.40 6077
2428.87 5957
2429.33 6051
2429.80 5893
2430.26 5627
2430.73 5655
2431.19 5531
2431.66 5606
2432.12 5562
2432.59 5491
2433.05 5123
2433.52 5226
2433.98 4963
2434.45 5161
2434.91 5210
2435.38 5106
2435.84 5019
2436.31 5199
2436.77 5104
2437.24 5142
2437.70 4952
2438.17 5074
2438.63 5530
2439.10 5221
2439.57 5369
2440.03 5584
2440.50 5560
2440.96 5764
2441.43 6127
2441.89 6228
2442.36 6209
2442.83 6101
2443.29 5903
2443.76 6089
2444.22 5907
2444.69 6118
2445.16 6085
2445.62 6034
2446.09 5841
2446.56 5521
2447.02 5215
2447.49 5256
2447.96 5126
2448.42 5261
2448.89 5086
2449.35 5326
2449.82 5212
2450.29 5102
2450.75 5197
2451.22 5129
2451.69 5175
2452.16 4986
2452.62 5061
2453.09 5209
2453.56 5019
2454.02 5054
2454.49 4763
2454.96 4630
2455.42 4827
2455.89 4918
2456.36 4830
2456.83 4743
2457.29 4910
2457.76 4906
2458.23 4613
2458.70 4533
2459.16 4695
2459.63 4970
2460.10 4833
2460.57 4725
2461.03 4593
2461.50 4616
2461.97 4646
2462.44 4919
2462.91 5007
2463.37 5049
2463.84 5218
2464.31 5055
2464.78 4841
2465.25 4893
2465.71 5269
2466.18 5135
2466.65 4909
2467.12 5215
2467.59 5146
2468.06 5178
2468.52 4959
2468.99 5205
2469.46 5157
2469.93 4718
2470.40 4996
2470.87 4936
2471.34 5082
2471.80 5274
2472.27 5127
2472.74 4889
2473.21 4796
2473.68 4768
2474.15 4617
2474.62 4686
2475.09 4603
2475.56 4680
2476.02 4723
2476.49 4811
2476.96 4793
2477.43 4625
2477.90 4630
2478.37 4614
2478.84 4772
2479.31 4671
2479.78 4570
2480.25 4659
2480.72 4825
2481.19 4882
2481.66 5058
2482.13 5001
2482.60 4973
2483.07 4837
2483.54 4711
2484.01 4750
2484.48 5096
2484.95 4951
2485.42 4851
2485.89 4836
2486.36 4897
2486.83 4836
2487.30 5076
2487.77 4923
2488.24 4874
2488.71 4956
2489.18 4712
2489.65 5131
2490.12 5123
2490.59 4967
2491.06 5018
2491.53 4977
2492.00 5246
2492.47 5022
2492.94 5059
2493.41 5074
2493.88 4887
2494.36 4892
2494.83 5603
2495.30 5329
2495.77 5304
2496.24 5442
2496.71 5292
2497.18 5322
2497.65 5208
2498.12 5234
2498.60 4826
2499.07 4958
2499.54 5168
2500.01 5167
2500.48 4959
2500.95 4875
2501.42 5117
2501.90 4857
2502.37 4979
2502.84 4983
2503.31 4683
2503.78 4551
2504.25 4437
2504.73 4468
2505.20 4353
2505.67 4578
2506.14 4854
2506.61 4832
2507.09 4928
2507.56 4821
2508.03 4717
2508.50 4691
2508.97 4759
2509.45 4931
2509.92 5184
2510.39 5096
2510.86 4962
2511.34 4915
2511.81 4880
2512.28 5252
2512.75 5324
2513.23 5455
2513.70 5309
2514.17 5586
2514.65 5592
2515.12 5279
2515.59 5240
2516.06 5321
2516.54 5423
2517.01 5350
2517.48 5306
2517.96 5005
2518.43 5005
2518.90 4934
2519.38 4924
2519.85 5037
2520.32 4782
2520.80 5099
2521.27 5120
2521.74 5065
2522.22 5275
2522.69 5033
2523.16 4905
2523.64 4836
2524.11 4859
2524.58 5044
2525.06 4969
2525.53 5305
2526.01 5160
2526.48 5062
2526.95 5120
2527.43 5198
2527.90 5674
2528.38 5492
2528.85 5122
2529.32 5283
2529.80 5298
2530.27 5213
2530.75 5262
2531.22 5340
2531.70 5154
2532.17 5008
2532.64 5053
2533.12 4999
2533.59 5008
2534.07 4840
2534.54 5035
2535.02 5049
2535.49 4988
2535.97 5349
2536.44 4958
2536.92 5091
2537.39 5118
2537.87 4842
2538.34 5082
2538.82 5155
2539.29 5117
2539.77 5071
2540.24 5020
2540.72 5018
2541.19 5111
2541.67 4956
2542.14 5118
2542.62 5068
2543.09 5069
2543.57 4909
2544.04 5132
2544.52 5022
2545.00 5284
2545.47 5086
2545.95 5000
2546.42 5055
2546.90 4986
2547.37 4778
2547.85 4858
2548.33 5044
2548.80 5217
2549.28 4985
2549.75 5013
2550.23 5210
2550.71 5144
2551.18 5231
2551.66 5466
2552.14 5105
2552.61 5449
2553.09 5491
2553.57 5359
2554.04 5411
2554.52 5495
2554.99 5493
2555.47 5717
2555.95 5765
2556.42 5444
2556.90 5840
2557.38 5415
2557.86 5723
2558.33 5744
2558.81 5595
2559.29 5420
2559.76 5483
2560.24 5441
2560.72 5100
2561.19 4866
2561.67 5114
2562.15 4989
2562.63 4999
2563.10 4971
2563.58 5077
2564.06 4877
2564.54 4815
2565.01 5066
2565.49 5216
2565.97 4997
2566.45 4808
2566.92 4846
2567.40 4686
2567.88 4897
2568.36 4916
2568.83 5056
2569.31 4800
2569.79 4703
2570.27 4730
2570.75 4714
2571.22 4840
2571.70 4675
2572.18 4845
2572.66 4614
2573.14 4479
2573.62 4798
2574.09 4678
2574.57 4523
2575.05 4573
2575.53 4498
2576.01 4668
2576.49 4800
2576.97 4717
2577.44 4395
2577.92 4552
2578.40 4634
2578.88 4403
2579.36 4298
2579.84 4461
2580.32 4491
2580.80 4612
2581.27 4764
2581.75 4678
2582.23 4740
2582.71 4587
2583.19 4529
2583.67 4536
2584.15 4482
2584.63 4508
2585.11 4808
2585.59 4594
2586.07 4460
2586.55 4793
2587.03 4754
2587.51 4700
2587.99 4844
2588.47 4829
2588.94 4961
2589.42 4949
2589.90 4671
2590.38 4510
2590.86 4572
2591.34 4636
2591.82 4566
2592.30 4996
2592.78 4816
2593.26 4625
2593.74 4559
2594.22 4674
2594.71 5021
2595.19 5053
2595.67 4749
2596.15 4904
2596.63 5267
2597.11 5025
2597.59 4997
2598.07 4749
2598.55 4674
2599.03 4826
2599.51 4780
2599.99 4766
2600.47 4671
2600.95 4831
2601.43 4511
2601.91 4649
2602.40 4716
2602.88 4540
2603.36 4671
2603.84 4520
2604.32 4415
2604.80 4491
2605.28 4531
2605.76 4362
2606.24 4656
2606.73 4662
2607.21 4749
2607.69 4568
2608.17 4411
2608.65 4523
2609.13 4677
2609.62 4889
2610.10 4542
2610.58 4731
2611.06 4620
2611.54 4621
2612.02 4791
2612.51 4637
2612.99 4531
2613.47 4726
2613.95 4530
2614.43 4581
2614.92 4477
2615.40 4481
2615.88 4619
2616.36 4784
2616.85 4685
2617.33 4861
2617.81 4617
2618.29 4642
2618.78 4660
2619.26 4498
2619.74 4641
2620.22 4759
2620.71 4647
2621.19 4755
2621.67 4594
2622.15 4626
2622.64 4767
2623.12 4713
2623.60 4325
2624.09 4277
2624.57 4469
2625.05 4616
2625.53 4707
2626.02 4724
2626.50 4830
2626.98 4834
2627.47 4856
2627.95 4636
2628.43 4677
2628.92 4745
2629.40 4773
2629.88 4686
2630.37 4355
2630.85 4557
2631.34 4489
2631.82 4696
2632.30 4900
2632.79 4862
2633.27 4823
2633.75 4800
2634.24 4920
2634.72 4901
2635.21 4570
2635.69 4594
2636.17 4957
2636.66 5038
2637.14 4854
2637.63 4632
2638.11 4668
2638.60 4789
2639.08 4660
2639.56 4660
2640.05 4716
2640.53 4666
2641.02 4911
2641.50 4781
2641.99 4707
2642.47 4619
2642.96 4595
2643.44 4734
2643.93 4692
2644.41 4763
2644.90 4613
2645.38 4476
2645.87 4697
2646.35 4541
2646.84 4427
2647.32 4515
2647.81 4570
2648.29 4558
2648.78 4730
2649.26 4733
2649.75 4883
2650.23 5024
2650.72 4661
2651.20 4739
2651.69 4758
2652.17 4768
2652.66 4873
2653.15 4793
2653.63 4365
2654.12 4727
2654.60 4557
2655.09 4567
2655.57 4585
2656.06 4442
2656.55 4415
2657.03 4595
2657.52 4554
2658.00 4580
2658.49 4432
2658.98 4678
2659.46 4458
2659.95 4387
2660.44 4453
2660.92 4334
2661.41 4418
2661.90 4332
2662.38 4423
2662.87 4718
2663.35 4655
2663.84 4849
2664.33 4646
2664.81 4800
2665.30 4908
2665.79 4792
2666.28 4824
2666.76 4966
2667.25 4885
2667.74 4724
2668.22 4811
2668.71 4690
2669.20 4415
2669.68 4418
2670.17 4754
2670.66 4655
2671.15 4844
2671.63 4841
2672.12 4668
2672.61 4735
2673.10 4678
2673.58 4868
2674.07 4535
2674.56 4873
2675.05 4838
2675.53 4999
2676.02 5083
2676.51 5134
2677.00 5129
2677.49 5311
2677.97 5198
2678.46 5219
2678.95 5407
2679.44 5600
2679.93 5337
2680.41 5077
2680.90 4880
2681.39 4885
2681.88 5003
2682.37 4900
2682.85 4743
2683.34 4737
2683.83 4856
2684.32 4785
2684.81 4766
2685.30 4850
2685.79 4910
2686.27 4933
2686.76 5210
2687.25 5011
2687.74 5213
2688.23 5079
2688.72 4991
2689.21 4906
2689.70 4993
2690.19 4963
2690.67 4741
2691.16 4817
2691.65 4744
2692.14 4712
2692.63 4560
2693.12 4774
2693.61 4700
2694.10 4536
2694.59 4512
2695.08 4594
2695.57 4712
2696.06 4706
2696.55 4499
2697.04 4545
2697.53 4550
2698.02 4492
2698.51 4507
2699.00 4462
2699.49 4449
2699.98 4590
2700.47 4581
2700.96 4575
2701.45 4544
2701.94 4504
2702.43 4543
2702.92 4691
2703.41 4794
2703.90 4773
2704.39 4812
2704.88 4964
2705.37 4975
2705.86 4882
2706.35 4612
2706.84 4704
2707.33 4843
2707.82 4920
2708.31 4759
2708.80 4793
2709.29 4906
2709.78 4962
2710.27 4946
2710.77 4745
2711.26 4235
2711.75 4477
2712.24 4816
2712.73 4869
2713.22 4650
2713.71 4390
2714.20 4723
2714.69 4819
2715.19 4767
2715.68 4657
2716.17 4666
2716.66 4806
2717.15 4785
2717.64 4668
2718.13 4756
2718.63 4571
2719.12 4672
2719.61 4690
2720.10 4607
2720.59 4334
2721.08 4578
2721.58 4776
2722.07 4525
2722.56 4663
2723.05 4619
2723.54 4343
2724.04 4500
2724.53 4905
2725.02 5085
2725.51 4710
2726.01 4500
2726.50 4872
2726.99 4914
2727.48 4979
2727.98 5239
2728.47 4945
2728.96 4703
2729.45 4668
2729.95 4463
2730.44 4693
2730.93 4675
2731.42 4630
2731.92 4468
2732.41 4575
2732.90 4649
2733.40 4780
2733.89 5020
2734.38 5103
2734.87 5215
2735.37 5015
2735.86 5083
2736.35 5231
2736.85 5079
2737.34 4832
2737.83 4863
2738.33 4980
2738.82 4896
2739.31 4886
2739.81 4607
2740.30 4787
2740.79 4866
2741.29 4821
2741.78 4766
2742.28 4805
2742.77 4666
2743.26 4384
2743.76 4454
2744.25 4681
2744.75 4605
2745.24 4624
2745.73 4749
2746.23 4425
2746.72 4388
2747.22 4518
2747.71 4490
2748.20 4600
2748.70 4457
2749.19 4357
2749.69 4285
2750.18 4358
2750.68 4457
2751.17 4617
2751.67 4699
2752.16 4665
2752.66 4750
2753.15 4649
2753.64 4647
2754.14 4530
2754.63 4347
2755.13 4674
2755.62 4629
2756.12 4598
2756.61 4761
2757.11 4745
2757.60 4817
2758.10 4751
2758.59 4484
2759.09 4636
2759.59 4766
2760.08 5047
2760.58 4691
2761.07 4936
2761.57 4768
2762.06 4687
2762.56 4755
2763.05 4581
2763.55 4623
2764.05 4902
2764.54 4752
2765.04 4622
2765.53 4807
2766.03 4669
2766.52 4587
2767.02 4565
2767.52 4367
2768.01 4454
2768.51 4576
2769.00 4515
2769.50 4502
2770.00 4376
2770.49 4577
2770.99 4605
2771.49 4573
2771.98 4653
2772.48 4959
2772.98 4836
2773.47 4619
2773.97 4667
2774.47 4604
2774.96 4657
2775.46 4874
2775.96 4733
2776.45 4605
2776.95 4901
2777.45 4982
2777.94 4962
2778.44 5113
2778.94 5386
2779.43 5412
2779.93 5466
2780.43 5242
2780.93 5202
2781.42 5170
2781.92 5067
2782.42 4910
2782.92 4800
2783.41 4652
2783.91 4785
2784.41 4936
2784.91 4750
2785.40 4764
2785.90 4594
2786.40 4413
2786.90 4539
2787.39 4442
2787.89 4415
2788.39 4649
2788.89 4632
2789.39 4493
2789.88 4546
2790.38 4545
2790.88 4799
2791.38 4724
2791.88 4537
2792.37 4754
2792.87 4666
2793.37 4566
2793.87 4527
2794.37 4531
2794.87 4618
2795.37 4760
2795.86 4683
2796.36 4743
2796.86 4848
2797.36 4990
2797.86 5140
2798.36 5295
2798.86 5297
2799.35 5393
2799.85 5429
2800.35 5494
2800.85 5275
2801.35 5236
2801.85 5144
2802.35 5023
2802.85 4992
2803.35 5084
2803.85 5000
2804.35 4832
2804.85 4997
2805.34 4827
2805.84 4604
2806.34 4539
2806.84 4520
2807.34 4823
2807.84 5048
2808.34 5182
2808.84 5094
2809.34 5141
2809.84 5323
2810.34 5353
2810.84 5489
2811.34 5462
2811.84 5123
2812.34 5145
2812.84 5172
2813.34 5212
2813.84 5189
2814.34 5302
2814.84 4865
2815.34 4978
2815.84 4783
2816.34 4918
2816.84 4769
2817.34 4522
2817.84 4614
2818.35 4507
2818.85 4664
2819.35 4789
2819.85 4634
2820.35 4523
2820.85 4750
2821.35 4883
2821.85 4871
2822.35 4884
2822.85 4886
2823.35 4513
2823.85 4560
2824.36 4635
2824.86 4656
2825.36 4748
2825.86 4868
2826.36 4870
2826.86 4666
2827.36 4443
2827.86 4870
2828.37 4768
2828.87 4642
2829.37 4605
2829.87 4694
2830.37 4622
2830.87 4432
2831.38 4448
2831.88 4557
2832.38 4769
2832.88 4596
2833.38 4238
2833.88 4242
2834.39 4539
2834.89 4707
2835.39 4511
2835.89 4491
2836.40 4583
2836.90 4761
2837.40 4837
2837.90 4726
2838.40 4800
2838.91 4805
2839.41 4931
2839.91 5054
2840.41 5150
2840.92 5211
2841.42 5308
2841.92 4958
2842.42 5003
2842.93 4927
2843.43 4812
2843.93 4881
2844.44 4758
2844.94 4698
2845.44 4679
2845.94 4593
2846.45 4530
2846.95 4770
2847.45 4818
2847.96 4754
2848.46 4947
2848.96 4962
2849.47 4736
2849.97 4812
2850.47 4992
2850.98 5258
2851.48 5117
2851.98 5034
2852.49 5177
2852.99 5108
2853.50 4817
2854.00 4693
2854.50 4756
2855.01 4667
2855.51 4663
2856.01 4694
2856.52 4583
2857.02 4635
2857.53 4703
2858.03 4673
2858.53 4744
2859.04 4656
2859.54 4530
2860.05 4594
2860.55 4432
2861.06 4522
2861.56 4423
2862.06 4421
2862.57 4242
2863.07 4318
2863.58 4212
2864.08 4640
2864.59 4528
2865.09 4645
2865.60 4778
2866.10 4551
2866.61 4597
2867.11 4614
2867.62 4661
2868.12 4292
2868.63 4246
2869.13 4481
2869.64 4321
2870.14 4377
2870.65 4635
2871.15 4608
2871.66 4663
2872.16 4329
2872.67 4311
2873.17 4330
2873.68 4440
2874.18 4604
2874.69 4654
2875.20 4600
2875.70 4596
2876.21 4608
2876.71 4387
2877.22 4503
2877.72 4609
2878.23 4422
2878.74 4520
2879.24 4695
2879.75 4629
2880.25 4585
2880.76 4645
2881.27 4733
2881.77 4699
2882.28 4882
2882.79 4722
2883.29 4731
2883.80 4978
2884.30 4923
2884.81 4786
2885.32 4703
2885.82 4623
2886.33 4774
2886.84 5043
2887.34 4800
2887.85 4863
2888.36 5145
2888.86 5105
2889.37 4823
2889.88 4996
2890.38 5043
2890.89 4631
2891.40 4878
2891.91 4809
2892.41 4907
2892.92 4516
2893.43 4719
2893.93 4913
2894.44 4904
2894.95 4884
2895.46 4874
2895.96 5148
2896.47 4763
2896.98 4647
2897.49 4912
2897.99 4889
2898.50 5250
2899.01 5519
2899.52 5142
2900.03 4989
2900.53 5182
2901.04 5346
2901.55 5183
2902.06 5566
2902.56 5609
2903.07 5493
2903.58 5824
2904.09 5846
2904.60 5697
2905.11 5630
2905.61 5619
2906.12 5563
2906.63 5734
2907.14 5537
2907.65 5449
2908.16 5462
2908.66 5514
2909.17 5520
2909.68 5293
2910.19 5155
2910.70 5114
2911.21 4843
2911.72 5124
2912.23 5018
2912.73 5054
2913.24 4977
2913.75 4881
2914.26 4800
2914.77 5123
2915.28 5035
2915.79 4891
2916.30 5014
2916.81 4797
2917.32 4989
2917.83 5244
2918.33 5195
2918.84 5087
2919.35 4959
2919.86 5031
2920.37 5112
2920.88 5212
2921.39 5281
2921.90 5055
2922.41 4927
2922.92 4999
2923.43 5115
2923.94 5049
2924.45 4838
2924.96 4904
2925.47 4985
2925.98 5117
2926.49 5189
2927.00 5331
2927.51 5560
2928.02 5571
2928.53 5498
2929.04 5437
2929.55 5451
2930.06 5340
2930.57 5345
2931.08 5325
2931.59 5012
2932.11 4816
2932.62 4766
2933.13 4687
2933.64 4688
2934.15 4689
2934.66 4550
2935.17 4570
2935.68 4528
2936.19 4598
2936.70 4738
2937.21 4778
2937.72 4846
2938.24 4650
2938.75 4700
2939.26 4787
2939.77 4793
2940.28 4894
2940.79 4993
2941.30 4879
2941.81 4808
2942.33 5109
2942.84 5108
2943.35 5065
2943.86 4883
2944.37 4970
2944.88 4777
2945.40 4624
2945.91 4977
2946.42 5012
2946.93 5162
2947.44 4990
2947.96 5034
2948.47 5309
2948.98 5392
2949.49 5312
2950.00 5331
2950.52 5287
2951.03 4986
2951.54 4832
2952.05 4809
2952.57 4871
2953.08 4737
2953.59 4589
2954.10 4584
2954.62 4515
2955.13 4619
2955.64 4644
2956.15 4394
2956.67 4405
2957.18 4531
2957.69 4652
2958.20 4505
2958.72 4542
2959.23 4426
2959.74 4795
2960.26 4571
2960.77 4156
2961.28 4252
2961.80 4324
2962.31 4538
2962.82 4689
2963.34 4563
2963.85 4423
2964.36 4484
2964.88 4553
2965.39 4757
2965.90 4757
2966.42 4685
2966.93 4455
2967.44 4321
2967.96 4458
2968.47 4435
2968.98 4420
2969.50 4653
2970.01 4298
2970.53 4389
2971.04 4466
2971.55 4444
2972.07 4364
2972.58 4482
2973.10 4514
2973.61 4334
2974.12 4467
2974.64 4309
2975.15 4405
2975.67 4686
2976.18 4756
2976.70 4506
2977.21 4352
2977.73 4412
2978.24 4616
2978.75 4328
2979.27 4399
2979.78 4758
2980.30 4612
2980.81 4480
2981.33 4491
2981.84 4759
2982.36 4588
2982.87 4621
2983.39 4742
2983.90 4798
2984.42 4516
2984.93 4400
2985.45 4422
2985.96 4452
2986.48 4802
2987.00 4517
2987.51 4705
2988.03 4714
2988.54 4961
2989.06 4941
2989.57 4770
2990.09 4684
2990.60 4752
2991.12 4964
2991.64 5049
2992.15 4968
2992.67 4757
2993.18 4619
2993.70 4382
2994.21 4438
2994.73 4573
2995.25 4716
2995.76 4685
2996.28 4617
2996.80 4937
2997.31 4896
2997.83 4879
2998.34 5072
2998.86 5110
2999.38 5045
2999.89 5056
3000.41 5270
3000.93 5222
3001.44 5254
3001.96 5166
3002.48 5018
3002.99 5083
3003.51 5193
3004.03 5321
3004.54 5284
3005.06 5485
3005.58 5375
3006.09 5397
3006.61 5611
3007.13 5709
3007.65 5569
3008.16 5423
3008.68 5491
3009.20 5355
3009.71 5475
3010.23 5239
3010.75 5319
3011.27 5437
3011.78 5697
3012.30 5644
3012.82 5168
3013.34 4951
3013.85 5026
3014.37 5182
3014.89 5452
3015.41 5005
3015.93 4832
3016.44 5175
3016.96 5262
3017.48 5191
3018.00 5383
3018.52 5050
3019.03 5141
3019.55 5456
3020.07 5375
3020.59 5217
3021.11 5175
3021.63 5446
3022.14 5217
3022.66 5040
3023.18 5072
3023.70 5263
3024.22 5249
3024.74 5038
3025.25 5019
3025.77 5035
3026.29 4705
3026.81 4899
3027.33 5087
3027.85 4844
3028.37 4540
3028.89 4793
3029.41 4895
3029.92 4766
3030.44 4582
3030.96 4893
3031.48 4767
3032.00 4849
3032.52 4874
3033.04 4982
3033.56 4990
3034.08 4940
3034.60 5280
3035.12 5318
3035.64 4995
3036.16 5240
3036.68 5421
3037.20 5466
3037.72 5550
3038.24 5622
3038.76 5634
3039.28 5210
3039.80 5140
3040.32 5275
3040.84 5125
3041.36 4970
3041.88 5085
3042.40 4903
3042.92 4986
3043.44 4854
3043.96 4657
3044.48 4805
3045.00 4555
3045.52 4661
3046.04 4842
3046.56 4852
3047.08 5206
3047.60 5075
3048.12 4565
3048.64 4946
3049.16 5042
3049.68 4807
3050.20 4665
3050.72 4616
3051.24 4869
3051.77 4882
3052.29 4875
3052.81 4730
3053.33 4848
3053.85 4782
3054.37 4627
3054.89 4602
3055.41 4538
3055.93 4796
3056.46 4974
3056.98 5069
3057.50 4841
3058.02 4789
3058.54 4678
3059.06 4859
3059.58 4697
3060.11 4660
3060.63 4558
3061.15 4739
3061.67 4881
3062.19 4825
3062.71 4827
3063.24 4711
3063.76 4821
3064.28 4990
3064.80 4796
3065.32 4733
3065.85 4775
3066.37 4516
3066.89 4585
3067.41 4852
3067.94 4801
3068.46 4882
3068.98 4505
3069.50 4722
3070.03 4529
3070.55 4673
3071.07 4898
3071.59 4990
3072.12 5169
3072.64 5032
3073.16 4973
3073.68 4882
3074.21 4733
3074.73 4841
3075.25 4737
3075.78 5017
3076.30 4832
3076.82 4515
3077.34 4883
3077.87 5006
3078.39 5197
3078.91 5271
3079.44 5459
3079.96 5461
3080.48 5425
3081.01 5687
3081.53 5492
3082.05 5644
3082.58 5428
3083.10 5738
3083.63 5786
3084.15 5877
3084.67 5464
3085.20 5457
3085.72 5420
3086.24 5407
3086.77 5619
3087.29 5610
3087.82 5467
3088.34 5835
3088.86 5238
3089.39 5439
3089.91 5375
3090.44 4995
3090.96 5273
3091.49 5433
3092.01 5198
3092.53 5158
3093.06 5140
3093.58 4961
3094.11 5006
3094.63 4960
3095.16 4994
3095.68 4973
3096.21 4986
3096.73 5253
3097.26 5265
3097.78 5026
3098.31 5295
3098.83 5285
3099.36 5404
3099.88 5326
3100.41 5256
3100.93 5506
3101.46 5606
3101.98 5754
3102.51 6058
3103.03 6632
3103.56 6775
3104.08 7221
3104.61 7998
3105.13 8867
3105.66 9711
3106.18 9951
3106.71 10127
3107.24 9607
3107.76 9265
3108.29 9170
3108.81 8947
3109.34 8088
3109.86 7400
3110.39 6733
3110.92 6292
3111.44 6154
3111.97 6188
3112.49 5968
3113.02 5799
3113.55 5975
3114.07 5947
3114.60 5961
3115.12 6218
3115.65 5965
3116.18 6287
3116.70 5892
3117.23 5493
3117.76 5527
3118.28 5662
3118.81 5502
3119.34 5332
3119.86 5253
3120.39 5122
3120.92 5118
3121.44 5085
3121.97 4976
3122.50 4878
3123.02 5187
3123.55 5175
3124.08 5012
3124.61 5328
3125.13 5547
3125.66 5300
3126.19 5312
3126.72 5211
3127.24 5479
3127.77 5530
3128.30 5464
3128.82 5481
3129.35 5657
3129.88 5795
3130.41 5704
3130.93 6030
3131.46 5827
3131.99 5656
3132.52 5473
3133.05 5455
3133.57 5572
3134.10 5496
3134.63 5058
3135.16 5004
3135.69 5030
3136.21 4905
3136.74 4758
3137.27 4897
3137.80 5055
3138.33 4745
3138.85 4873
3139.38 5136
3139.91 5268
3140.44 4999
3140.97 4601
3141.50 4752
3142.03 4863
3142.55 4634
3143.08 4712
3143.61 4600
3144.14 4659
3144.67 4798
3145.20 4931
3145.73 4569
3146.26 4730
3146.79 4714
3147.31 4776
3147.84 4697
3148.37 4828
3148.90 5097
3149.43 5185
3149.96 5230
3150.49 5229
3151.02 5274
3151.55 5540
3152.08 5843
3152.61 5306
3153.14 5317
3153.67 5199
3154.20 5220
3154.73 5039
3155.25 4833
3155.78 5012
3156.31 5147
3156.84 4727
3157.37 4682
3157.90 4725
3158.43 4667
3158.96 4851
3159.49 5116
3160.02 4895
3160.55 4881
3161.08 4986
3161.61 4785
3162.14 4667
3162.68 4720
3163.21 4993
3163.74 4943
3164.27 4897
3164.80 5007
3165.33 5017
3165.86 4991
3166.39 4797
3166.92 4969
3167.45 5126
3167.98 4912
3168.51 4694
3169.04 4740
3169.57 4820
3170.10 4479
3170.64 4666
3171.17 4671
3171.70 4810
3172.23 4700
3172.76 4533
3173.29 4606
3173.82 4577
3174.35 4312
3174.88 4641
3175.42 4551
3175.95 4600
3176.48 4475
3177.01 4899
3177.54 4573
3178.07 4989
3178.61 4825
3179.14 4720
3179.67 4906
3180.20 4571
3180.73 4716
3181.26 4781
3181.80 4880
3182.33 4641
3182.86 4818
3183.39 4764
3183.92 4678
3184.46 4939
3184.99 4896
3185.52 4610
3186.05 4616
3186.59 4557
3187.12 4725
3187.65 4551
3188.18 4402
3188.72 4525
3189.25 4513
3189.78 4563
3190.31 4408
3190.85 4455
3191.38 4211
3191.91 4387
3192.44 4486
3192.98 4370
3193.51 4259
3194.04 4572
3194.58 4649
3195.11 4598
3195.64 4393
3196.17 4564
3196.71 4489
3197.24 4472
3197.77 4591
3198.31 4475
3198.84 4787
3199.37 4615
3199.91 4608
3200.44 4762
3200.98 4727
3201.51 4694
3202.04 4869
3202.58 4939
3203.11 4558
3203.64 4707
3204.18 4716
3204.71 4885
3205.24 5188
3205.78 5083
3206.31 5081
3206.85 5048
3207.38 4875
3207.91 4788
3208.45 4984
3208.98 4920
3209.52 4911
3210.05 4835
3210.59 4704
3211.12 4674
3211.65 4992
3212.19 5112
3212.72 5124
3213.26 5340
3213.79 5529
3214.33 5540
3214.86 5660
3215.40 5573
3215.93 5547
3216.47 5513
3217.00 5390
3217.54 5446
3218.07 5144
3218.61 5150
3219.14 5166
3219.68 5296
3220.21 5224
3220.75 5190
3221.28 5128
3221.82 5267
3222.35 5127
3222.89 5263
3223.42 5058
3223.96 5239
3224.49 5376
3225.03 5594
3225.57 5641
3226.10 5359
3226.64 5333
3227.17 5237
3227.71 5425
3228.24 5422
3228.78 5392
3229.32 5032
3229.85 4955
3230.39 5068
3230.92 5197
3231.46 5119
3232.00 4951
3232.53 5091
3233.07 5032
3233.60 4823
3234.14 4875
3234.68 4697
3235.21 4748
3235.75 4871
3236.29 4854
3236.82 5184
3237.36 5195
3237.90 5089
3238.43 4957
3238.97 5099
3239.51 5034
3240.04 5107
3240.58 5318
3241.12 5134
3241.65 5087
3242.19 5241
3242.73 5241
3243.26 5508
3243.80 5526
3244.34 5293
3244.88 4918
3245.41 4807
3245.95 4847
3246.49 4629
3247.02 4796
3247.56 4647
3248.10 4760
3248.64 4743
3249.17 4689
3249.71 4583
3250.25 4455
3250.79 4703
3251.33 4817
3251.86 4606
3252.40 4908
3252.94 5156
3253.48 5006
3254.01 5282
3254.55 4964
3255.09 4735
3255.63 4762
3256.17 4637
3256.70 5054
3257.24 5105
3257.78 4907
3258.32 4802
3258.86 4827
3259.40 5063
3259.93 5230
3260.47 4933
3261.01 5042
3261.55 5348
3262.09 5429
3262.63 5701
3263.17 6021
3263.70 5937
3264.24 6159
3264.78 6583
3265.32 6639
3265.86 6522
3266.40 6245
3266.94 6455
3267.48 6682
3268.02 6518
3268.56 6274
3269.09 6654
3269.63 6606
3270.17 6570
3270.71 6333
3271.25 6064
3271.79 6087
3272.33 6248
3272.87 5639
3273.41 5518
3273.95 5322
3274.49 5530
3275.03 5313
3275.57 5178
3276.11 5184
3276.65 5160
3277.19 5239
3277.73 5185
3278.27 5256
3278.81 5388
3279.35 5473
3279.89 5398
3280.43 5236
3280.97 5234
3281.51 5369
3282.05 5229
3282.59 5594
3283.13 5601
3283.67 5581
3284.21 5414
3284.75 5367
3285.29 5218
3285.83 5530
3286.37 5464
3286.91 5295
3287.45 5609
3287.99 5794
3288.53 5902
3289.08 5899
3289.62 6006
3290.16 5837
3290.70 5888
3291.24 5899
3291.78 5905
3292.32 5793
3292.86 5691
3293.40 5787
3293.95 6127
3294.49 6013
3295.03 5979
3295.57 5919
3296.11 5769
3296.65 5970
3297.19 6352
3297.73 6375
3298.28 6382
3298.82 6395
3299.36 6728
3299.90 6194
3300.44 6099
3300.99 6296
3301.53 6313
3302.07 5876
3302.61 5701
3303.15 5671
3303.69 5357
3304.24 5421
3304.78 5580
3305.32 5467
3305.86 5475
3306.41 5558
3306.95 5422
3307.49 5274
3308.03 5314
3308.58 5045
3309.12 5003
3309.66 4968
3310.20 5294
3310.75 5411
3311.29 5262
3311.83 5238
3312.37 5102
3312.92 5154
3313.46 5433
3314.00 5434
3314.54 5470
3315.09 5241
3315.63 5512
3316.17 5364
3316.72 5624
3317.26 5765
3317.80 5729
3318.35 5814
3318.89 6118
3319.43 5961
3319.98 5587
3320.52 5600
3321.06 5986
3321.61 5845
3322.15 5664
3322.69 5616
3323.24 5466
3323.78 5563
3324.33 5444
3324.87 5441
3325.41 5365
3325.96 5133
3326.50 5239
3327.04 5210
3327.59 5086
3328.13 5047
3328.68 5050
3329.22 5156
3329.76 4897
3330.31 5192
3330.85 5359
3331.40 5283
3331.94 5139
3332.49 5104
3333.03 5236
3333.58 5321
3334.12 5669
3334.66 5555
3335.21 5773
3335.75 5730
3336.30 5814
3336.84 5909
3337.39 5970
3337.93 6118
3338.48 6070
3339.02 6023
3339.57 6148
3340.11 5838
3340.66 5821
3341.20 5971
3341.75 5860
3342.29 5475
3342.84 5403
3343.38 5508
3343.93 5260
3344.47 5322
3345.02 5441
3345.57 5280
3346.11 5070
3346.66 4856
3347.20 4651
3347.75 4698
3348.29 4649
3348.84 4590
3349.38 4719
3349.93 4889
3350.48 4831
3351.02 4739
3351.57 5017
3352.11 5001
3352.66 4955
3353.21 4869
3353.75 4711
3354.30 5087
3354.84 5039
3355.39 5188
3355.94 4995
3356.48 5063
3357.03 5204
3357.58 5072
3358.12 5196
3358.67 5100
3359.22 5067
3359.76 4932
3360.31 4968
3360.86 4889
3361.40 4729
3361.95 4933
3362.50 4703
3363.04 4574
3363.59 4519
3364.14 4245
3364.68 4446
3365.23 4318
3365.78 4385
3366.33 4355
3366.87 4228
3367.42 4274
3367.97 4393
3368.51 4535
3369.06 4355
3369.61 4457
3370.16 4690
3370.70 4396
3371.25 4422
3371.80 4539
3372.35 4558
3372.90 4427
3373.44 4431
3373.99 4648
3374.54 4544
3375.09 4719
3375.63 4459
3376.18 4574
3376.73 4515
3377.28 4382
3377.83 4449
3378.37 4430
3378.92 4464
3379.47 4491
3380.02 4494
3380.57 4329
3381.12 4362
3381.66 4408
3382.21 4435
3382.76 4304
3383.31 4338
3383.86 4257
3384.41 4186
3384.96 4296
3385.50 4240
3386.05 4212
3386.60 4311
3387.15 4529
3387.70 4402
3388.25 4627
3388.80 4356
3389.35 4353
3389.90 4559
3390.44 4474
3390.99 4440
3391.54 4310
3392.09 4323
3392.64 4384
3393.19 4478
3393.74 4451
3394.29 4484
3394.84 4452
3395.39 4481
3395.94 4294
3396.49 4340
3397.04 4283
3397.59 4285
3398.14 4144
3398.69 4109
3399.24 4241
3399.79 4115
3400.34 3981
3400.89 3883
3401.44 4102
3401.99 4407
3402.54 4449
3403.09 4091
3403.64 4128
3404.19 4033
3404.74 3877
3405.29 3953
3405.84 3845
3406.39 3809
3406.94 4063
3407.49 4047
3408.04 4252
3408.59 4095
3409.14 3954
3409.69 4054
3410.24 4179
3410.79 3877
3411.34 3852
3411.89 3709
3412.45 4016
3413.00 4094
3413.55 3912
3414.10 4089
3414.65 4049
3415.20 3920
3415.75 3897
3416.30 4015
3416.85 4316
3417.41 4078
3417.96 4192
3418.51 3987
3419.06 4198
3419.61 4287
3420.16 4247
3420.71 4418
3421.27 4112
3421.82 3882
3422.37 4250
3422.92 4287
3423.47 4340
3424.02 4096
3424.58 4070
3425.13 4309
3425.68 4532
3426.23 4488
3426.78 4492
3427.34 4603
3427.89 4420
3428.44 4299
3428.99 4507
3429.55 4614
3430.10 4693
3430.65 4612
3431.20 4327
3431.76 4440
3432.31 4442
3432.86 4431
3433.41 4375
3433.97 4054
3434.52 4225
3435.07 4266
3435.62 4424
3436.18 4222
3436.73 3898
3437.28 4124
3437.84 4222
3438.39 4331
3438.94 4273
3439.49 4215
3440.05 4212
3440.60 4324
3441.15 4318
3441.71 4406
3442.26 4552
3442.81 4328
3443.37 4209
3443.92 4183
3444.47 4320
3445.03 4450
3445.58 4211
3446.13 4416
3446.69 4205
3447.24 4265
3447.80 4143
3448.35 4183
3448.90 3963
3449.46 4199
3450.01 4170
3450.57 4230
3451.12 4202
3451.67 4429
3452.23 4304
3452.78 4405
3453.34 4356
3453.89 4239
3454.44 4150
3455.00 4205
3455.55 4064
3456.11 4091
3456.66 3907
3457.22 4050
3457.77 4054
3458.33 4070
3458.88 4359
3459.43 4367
3459.99 4380
3460.54 4285
3461.10 4442
3461.65 4178
3462.21 4474
3462.76 4507
3463.32 4550
3463.87 4249
3464.43 4231
3464.98 4199
3465.54 4257
3466.09 4359
3466.65 4221
3467.21 4267
3467.76 4209
3468.32 4145
3468.87 4340
3469.43 4359
3469.98 4266
3470.54 4425
3471.09 4484
3471.65 4282
3472.20 4425
3472.76 4483
3473.32 4398
3473.87 4536
3474.43 4528
3474.98 4573
3475.54 4355
3476.10 4334
3476.65 4547
3477.21 4350
3477.76 4579
3478.32 4403
3478.88 4313
3479.43 4359
3479.99 4552
3480.55 4606
3481.10 4473
3481.66 4566
3482.22 4831
3482.77 4804
3483.33 4993
3483.89 5019
3484.44 4670
3485.00 4805
3485.56 4840
3486.11 4935
3486.67 5107
3487.23 4814
3487.78 5047
3488.34 4995
3488.90 5117
3489.45 5287
3490.01 5485
3490.57 5413
3491.13 5319
3491.68 5441
3492.24 5698
3492.80 5948
3493.35 6400
3493.91 6830
3494.47 6787
3495.03 6532
3495.58 6934
3496.14 7165
3496.70 7379
3497.26 6909
3497.82 6977
3498.37 6762
3498.93 6575
3499.49 6766
3500.05 6713
3500.61 6740
3501.16 7477
3501.72 7669
3502.28 8322
3502.84 8343
3503.40 8592
3503.95 9183
3504.51 9212
3505.07 9435
3505.63 9553
3506.19 10252
3506.75 10454
3507.30 10662
3507.86 11019
3508.42 11515
3508.98 11917
3509.54 11466
3510.10 11299
3510.66 10416
3511.22 10073
3511.77 9438
3512.33 8416
3512.89 7987
3513.45 6985
3514.01 6621
3514.57 6067
3515.13 5838
3515.69 5501
3516.25 5482
3516.81 5238
3517.37 5035
3517.92 4945
3518.48 5108
3519.04 5109
3519.60 5183
3520.16 5203
3520.72 5009
3521.28 5024
3521.84 5203
3522.40 5127
3522.96 5099
3523.52 4917
3524.08 4787
3524.64 5024
3525.20 5167
3525.76 4819
3526.32 4945
3526.88 4887
3527.44 4750
3528.00 4664
3528.56 4676
3529.12 4666
3529.68 4725
3530.24 4873
3530.80 4715
3531.36 4643
3531.92 4716
3532.48 4734
3533.04 4451
3533.60 4665
3534.17 4828
3534.73 4870
3535.29 4776
3535.85 4713
3536.41 4746
3536.97 5142
3537.53 4954
3538.09 5086
3538.65 5143
3539.21 5442
3539.77 5253
3540.34 5255
3540.90 5463
3541.46 5393
3542.02 5270
3542.58 4915
3543.14 5156
3543.70 5188
3544.26 5073
3544.83 5337
3545.39 5061
3545.95 4998
3546.51 5007
3547.07 5184
3547.63 5095
3548.20 5173
3548.76 5004
3549.32 4889
3549.88 4698
3550.44 4572
3551.01 4480
3551.57 4352
3552.13 4268
3552.69 4479
3553.25 4457
3553.82 4377
3554.38 4406
3554.94 4250
3555.50 4466
3556.07 4390
3556.63 4202
3557.19 4330
3557.75 4321
3558.32 4334
3558.88 4387
3559.44 4459
3560.00 4408
3560.57 4425
3561.13 4474
3561.69 4347
3562.26 4412
3562.82 4497
3563.38 4353
3563.94 4226
3564.51 4290
3565.07 4700
3565.63 4563
3566.20 4411
3566.76 4290
3567.32 4404
3567.89 4331
3568.45 4354
3569.01 4225
3569.58 4232
3570.14 4120
3570.70 4158
3571.27 4299
3571.83 4216
3572.39 4132
3572.96 4058
3573.52 4223
3574.09 4272
3574.65 4168
3575.21 4129
3575.78 4429
3576.34 4375
3576.91 4561
3577.47 4520
3578.03 4745
3578.60 4692
3579.16 4761
3579.73 4652
3580.29 4677
3580.86 4438
3581.42 4715
3581.98 4818
3582.55 4601
3583.11 4725
3583.68 4472
3584.24 4460
3584.81 4390
3585.37 4415
3585.94 4284
3586.50 4262
3587.07 4074
3587.63 4239
3588.20 4146
3588.76 4080
3589.33 4062
3589.89 4173
3590.46 4173
3591.02 3878
3591.59 3851
3592.15 3804
3592.72 3848
3593.28 3982
3593.85 3934
3594.41 3750
3594.98 4105
3595.54 3929
3596.11 4067
3596.68 4010
3597.24 3923
3597.81 3677
3598.37 3846
3598.94 3916
3599.50 3947
3600.07 4068
3600.64 4027
3601.20 3911
3601.77 3855
3602.33 4081
3602.90 3976
3603.47 3916
3604.03 4002
3604.60 4043
3605.16 3936
3605.73 4053
3606.30 4193
3606.86 4251
3607.43 3897
3608.00 4115
3608.56 4233
3609.13 3914
3609.70 3985
3610.26 4045
3610.83 3885
3611.40 3673
3611.96 3851
3612.53 3922
3613.10 4115
3613.66 3968
3614.23 4041
3614.80 3890
3615.36 4135
3615.93 4048
3616.50 4140
3617.07 4396
3617.63 4528
3618.20 4590
3618.77 4953
3619.34 5430
3619.90 5603
3620.47 5588
3621.04 5783
3621.61 5879
3622.17 5799
3622.74 6161
3623.31 5943
3623.88 5952
3624.44 5488
3625.01 5227
3625.58 4875
3626.15 4665
3626.72 4299
3627.28 4383
3627.85 4032
3628.42 4126
3628.99 3922
3629.56 3782
3630.12 3710
3630.69 3774
3631.26 3817
3631.83 3830
3632.40 3984
3632.97 3870
3633.53 3973
3634.10 3855
3634.67 3889
3635.24 4032
3635.81 4068
3636.38 3720
3636.95 4067
3637.52 3912
3638.08 3920
3638.65 3792
3639.22 3715
3639.79 3797
3640.36 3962
3640.93 3981
3641.50 3908
3642.07 4142
3642.64 4232
3643.21 4314
3643.78 4485
3644.34 4529
3644.91 4632
3645.48 4775
3646.05 4955
3646.62 4778
3647.19 4776
3647.76 4670
3648.33 4848
3648.90 4730
3649.47 4365
3650.04 4467
3650.61 4382
3651.18 4629
3651.75 4447
3652.32 4209
3652.89 4407
3653.46 4433
3654.03 4316
3654.60 4236
3655.17 4384
3655.74 4505
3656.31 4434
3656.88 4263
3657.45 4372
3658.02 4519
3658.59 4364
3659.16 4231
3659.73 4429
3660.30 4317
3660.87 4567
3661.45 4629
3662.02 4606
3662.59 4412
3663.16 4322
3663.73 4318
3664.30 4221
3664.87 4411
3665.44 4008
3666.01 3964
3666.58 4125
3667.15 4114
3667.73 4151
3668.30 3929
3668.87 3942
3669.44 4072
3670.01 4074
3670.58 4013
3671.15 3810
3671.73 4014
3672.30 4224
3672.87 3985
3673.44 4007
3674.01 3857
3674.58 4132
3675.16 4109
3675.73 4047
3676.30 4252
3676.87 4258
3677.44 4360
3678.01 4477
3678.59 4482
3679.16 4653
3679.73 4507
3680.30 4366
3680.88 4423
3681.45 4441
3682.02 4211
3682.59 4040
3683.16 4062
3683.74 4020
3684.31 3836
3684.88 4055
3685.45 4322
3686.03 4122
3686.60 4011
3687.17 3907
3687.74 3912
3688.32 3954
3688.89 3959
3689.46 3805
3690.04 4115
3690.61 4235
3691.18 4176
3691.76 4293
3692.33 4253
3692.90 4572
3693.47 4457
3694.05 4463
3694.62 4506
3695.19 4526
3695.77 4245
3696.34 4400
3696.91 4248
3697.49 4159
3698.06 4130
3698.64 4040
3699.21 3949
3699.78 4056
3700.36 3914
3700.93 4045
3701.50 4235
3702.08 4486
3702.65 4340
3703.23 4182
3703.80 4207
3704.37 4043
3704.95 4087
3705.52 3912
3706.10 4298
3706.67 4207
3707.24 3894
3707.82 3840
3708.39 4034
3708.97 3888
3709.54 3837
3710.12 3626
3710.69 4016
3711.27 4091
3711.84 3955
3712.41 3943
3712.99 4109
3713.56 4092
3714.14 4074
3714.71 4152
3715.29 4232
3715.86 4159
3716.44 3946
3717.01 4026
3717.59 4086
3718.16 4029
3718.74 3954
3719.31 4138
3719.89 4049
3720.46 3985
3721.04 4299
3721.61 4198
3722.19 4340
3722.77 4461
3723.34 4018
3723.92 4104
3724.49 3797
3725.07 4010
3725.64 3711
3726.22 3580
3726.79 3925
3727.37 4025
3727.95 3885
3728.52 3777
3729.10 3946
3729.67 3834
3730.25 3922
3730.83 3921
3731.40 3850
3731.98 3748
3732.56 3951
3733.13 4195
3733.71 4199
3734.28 4227
3734.86 4311
3735.44 4530
3736.01 4514
3736.59 4477
3737.17 4456
3737.74 4371
3738.32 4297
3738.90 4197
3739.47 4229
3740.05 3935
3740.63 3965
3741.20 3990
3741.78 4223
3742.36 4070
3742.93 3902
3743.51 3642
3744.09 3844
3744.67 3910
3745.24 3846
3745.82 3830
3746.40 3937
3746.97 3977
3747.55 3879
3748.13 3714
3748.71 3686
3749.28 3732
3749.86 3838
3750.44 3936
3751.02 3899
3751.59 3951
3752.17 3927
3752.75 3847
3753.33 4000
3753.91 3752
3754.48 3768
3755.06 3902
3755.64 4169
3756.22 4124
3756.80 3939
3757.37 3624
3757.95 3800
3758.53 3929
3759.11 3964
3759.69 4015
3760.27 4006
3760.84 4044
3761.42 4062
3762.00 4199
3762.58 4057
3763.16 4244
3763.74 4276
3764.31 4042
3764.89 3899
3765.47 4129
3766.05 4175
3766.63 3916
3767.21 3902
3767.79 3986
3768.37 4120
3768.95 3881
3769.52 3907
3770.10 3879
3770.68 4010
3771.26 3915
3771.84 3964
3772.42 3852
3773.00 3843
3773.58 4148
3774.16 4204
3774.74 4068
3775.32 3916
3775.90 4191
3776.48 3960
3777.06 3858
3777.64 3780
3778.22 3888
3778.80 3785
3779.38 3947
3779.96 3939
3780.54 4028
3781.12 4002
3781.70 3747
3782.28 3836
3782.86 3813
3783.44 3787
3784.02 3910
3784.60 3863
3785.18 3865
3785.76 3790
3786.34 3881
3786.92 3743
3787.50 3943
3788.08 3784
3788.66 3683
3789.24 3865
3789.82 3851
3790.40 3817
3790.98 3918
3791.56 3780
3792.14 4026
3792.72 3922
3793.30 3897
3793.89 4241
3794.47 4218
3795.05 4070
3795.63 3909
3796.21 4178
3796.79 4299
3797.37 4189
3797.95 4106
3798.53 4291
3799.12 4513
3799.70 4263
3800.28 4081
3800.86 4184
3801.44 4335
3802.02 4390
3802.60 4535
3803.19 4578
3803.77 4487
3804.35 4823
3804.93 4852
3805.51 4740
3806.10 4954
3806.68 5233
3807.26 5010
3807.84 4964
3808.42 4746
3809.01 4910
3809.59 4459
3810.17 4540
3810.75 4731
3811.33 4912
3811.92 4702
3812.50 4811
3813.08 4915
3813.66 4695
3814.25 4928
3814.83 4907
3815.41 4749
3815.99 4868
3816.58 4914
3817.16 4983
3817.74 5109
3818.32 5028
3818.91 5129
3819.49 5020
3820.07 5345
3820.66 5172
3821.24 4815
3821.82 4506
3822.41 4458
3822.99 4349
3823.57 4273
3824.16 4182
3824.74 4144
3825.32 4146
3825.91 4241
3826.49 3987
3827.07 4154
3827.66 4187
3828.24 3970
3828.82 4016
3829.41 3982
3829.99 3897
3830.57 3750
3831.16 3935
3831.74 3883
3832.33 3827
3832.91 3632
3833.49 3557
3834.08 3977
3834.66 3981
3835.25 3766
3835.83 3742
3836.41 3917
3837.00 4025
3837.58 3950
3838.17 3899
3838.75 3940
3839.34 3831
3839.92 3835
3840.50 3813
3841.09 3858
3841.67 3887
3842.26 3974
3842.84 3889
3843.43 3917
3844.01 3837
3844.60 4108
3845.18 3770
3845.77 3783
3846.35 3779
3846.94 3633
3847.52 3691
3848.11 3680
3848.69 3931
3849.28 3798
3849.86 3607
3850.45 3593
3851.03 3718
3851.62 3910
3852.20 3861
3852.79 3780
3853.37 3884
3853.96 3681
3854.55 3810
3855.13 3857
3855.72 3815
3856.30 3868
3856.89 3875
3857.47 3919
3858.06 3773
3858.65 3840
3859.23 3734
3859.82 3946
3860.40 4086
3860.99 4059
3861.58 4083
3862.16 4229
3862.75 4350
3863.33 4562
3863.92 4795
3864.51 4896
3865.09 4754
3865.68 5022
3866.27 4914
3866.85 5134
3867.44 4974
3868.03 5048
3868.61 4679
3869.20 4875
3869.79 4681
3870.37 4463
3870.96 4477
3871.55 4407
3872.13 4276
3872.72 4488
3873.31 4542
3873.89 4605
3874.48 4236
3875.07 4514
3875.66 4461
3876.24 4561
3876.83 4780
3877.42 4940
3878.00 4783
3878.59 5147
3879.18 5110
3879.77 5146
3880.35 5631
3880.94 5466
3881.53 5459
3882.12 5433
3882.70 5368
3883.29 5084
3883.88 5031
3884.47 4938
3885.06 4546
3885.64 4641
3886.23 4668
3886.82 4363
3887.41 4437
3888.00 4252
3888.58 4333
3889.17 4208
3889.76 4168
3890.35 4511
3890.94 4474
3891.53 4211
3892.11 4267
3892.70 4279
3893.29 4313
3893.88 4425
3894.47 4301
3895.06 4181
3895.65 4215
3896.23 4123
3896.82 3974
3897.41 4225
3898.00 4216
3898.59 4078
3899.18 4068
3899.77 4112
3900.36 3986
3900.95 3798
3901.53 3872
3902.12 3738
3902.71 3752
3903.30 3899
3903.89 4025
3904.48 3969
3905.07 4011
3905.66 3950
3906.25 3879
3906.84 3959
3907.43 4193
3908.02 3782
3908.61 3747
3909.20 3669
3909.79 3739
3910.38 3574
3910.97 3664
3911.56 3794
3912.15 3589
3912.74 3585
3913.33 3860
3913.92 3738
3914.51 3719
3915.10 3611
3915.69 3501
3916.28 3392
3916.87 3431
3917.46 3642
3918.05 3533
3918.64 3629
3919.23 3756
3919.82 3624
3920.41 3769
3921.00 3699
3921.59 3460
3922.18 3405
3922.77 3636
3923.36 3751
3923.95 3570
3924.55 3704
3925.14 3619
3925.73 3639
3926.32 3548
3926.91 3515
3927.50 3641
3928.09 3665
3928.68 3687
3929.27 3694
3929.87 3511
3930.46 3515
3931.05 3567
3931.64 3650
3932.23 3597
3932.82 3464
3933.41 3571
3934.01 3435
3934.60 3460
3935.19 3517
3935.78 3288
3936.37 3307
3936.96 3383
3937.56 3462
3938.15 3266
3938.74 3318
3939.33 3461
3939.92 3411
3940.52 3533
3941.11 3449
3941.70 3437
3942.29 3532
3942.88 3527
3943.48 3591
3944.07 3555
3944.66 3561
3945.25 3661
3945.85 3838
3946.44 3779
3947.03 3905
3947.62 3485
3948.22 3632
3948.81 3345
3949.40 3507
3949.99 3682
3950.59 3721
3951.18 3618
3951.77 3638
3952.37 3566
3952.96 3591
3953.55 3576
3954.15 3563
3954.74 3592
3955.33 3662
3955.93 3454
3956.52 3359
3957.11 3360
3957.71 3507
3958.30 3693
3958.89 3391
3959.49 3663
3960.08 3585
3960.67 3471
3961.27 3563
3961.86 3597
3962.45 3484
3963.05 3718
3963.64 3621
3964.23 3719
3964.83 3648
3965.42 3584
3966.02 3844
3966.61 3727
3967.20 3512
3967.80 3574
3968.39 3590
3968.99 3580
3969.58 3603
3970.18 3543
3970.77 3503
3971.36 3553
3971.96 3418
3972.55 3369
3973.15 3753
3973.74 3554
3974.34 3360
3974.93 3565
3975.53 3395
3976.12 3491
3976.72 3510
3977.31 3432
3977.91 3576
3978.50 3433
3979.10 3268
3979.69 3338
3980.29 3557
3980.88 3327
3981.48 3542
3982.07 3488
3982.67 3652
3983.26 3504
3983.86 3466
3984.45 3648
3985.05 3688
3985.64 3559
3986.24 3552
3986.83 3545
3987.43 3593
3988.03 3515
3988.62 3235
3989.22 3646
3989.81 3757
3990.41 3364
3991.00 3302
3991.60 3465
3992.20 3508
3992.79 3475
3993.39 3485
3993.98 3522
3994.58 3506
3995.18 3657
3995.77 3913
3996.37 4021
3996.97 3901
3997.56 3816
3998.16 3968
3998.75 4107
3999.35 4002
3999.95 4039
4000.54 3989
4001.14 4016
4001.74 4032
4002.33 3884
4002.93 4019
4003.53 3871
4004.12 3814
4004.72 3688
4005.32 3857
4005.92 4005
4006.51 3577
4007.11 3657
4007.71 3677
4008.30 3698
4008.90 3778
4009.50 3804
4010.10 3813
4010.69 3685
4011.29 3751
4011.89 3752
4012.49 3826
4013.08 3799
4013.68 3806
4014.28 3803
4014.88 4032
4015.47 3822
4016.07 3634
4016.67 3718
4017.27 3647
4017.86 3444
4018.46 3587
4019.06 3570
4019.66 3757
4020.26 3641
4020.85 3498
4021.45 3442
4022.05 3405
4022.65 3551
4023.25 3495
4023.85 3564
4024.44 3667
4025.04 3606
4025.64 3774
4026.24 3759
4026.84 3680
4027.44 3727
4028.03 3944
4028.63 4076
4029.23 4156
4029.83 4183
4030.43 4193
4031.03 4191
4031.63 4341
4032.23 4245
4032.83 4322
4033.42 4290
4034.02 4303
4034.62 4277
4035.22 4011
4035.82 3868
4036.42 3822
4037.02 3835
4037.62 3762
4038.22 3659
4038.82 3662
4039.42 3641
4040.02 3397
4040.62 3550
4041.22 3558
4041.82 3402
4042.41 3362
4043.01 3325
4043.61 3485
4044.21 3451
4044.81 3430
4045.41 3355
4046.01 3651
4046.61 3616
4047.21 3339
4047.81 3584
4048.41 3647
4049.01 3614
4049.61 3886
4050.21 3802
4050.82 3880
4051.42 3955
4052.02 3712
4052.62 4086
4053.22 3936
4053.82 3794
4054.42 3803
4055.02 3745
4055.62 3639
4056.22 3753
4056.82 3800
4057.42 3698
4058.02 3731
4058.62 3746
4059.22 3657
4059.83 3500
4060.43 3594
4061.03 3497
4061.63 3537
4062.23 3457
4062.83 3471
4063.43 3424
4064.03 3518
4064.63 3440
4065.24 3393
4065.84 3502
4066.44 3496
4067.04 3584
4067.64 3383
4068.24 3367
4068.85 3474
4069.45 3450
4070.05 3562
4070.65 3577
4071.25 3501
4071.85 3594
4072.46 3385
4073.06 3390
4073.66 3461
4074.26 3586
4074.86 3344
4075.47 3301
4076.07 3379
4076.67 3500
4077.27 3555
4077.88 3413
4078.48 3391
4079.08 3487
4079.68 3513
4080.29 3481
4080.89 3257
4081.49 3470
4082.09 3408
4082.70 3212
4083.30 3175
4083.90 3139
4084.50 3279
4085.11 3372
4085.71 3205
4086.31 3234
4086.92 3389
4087.52 3470
4088.12 3477
4088.72 3288
4089.33 3395
4089.93 3402
4090.53 3334
4091.14 3151
4091.74 3248
4092.34 3335
4092.95 3222
4093.55 3215
4094.16 3116
4094.76 3448
4095.36 3289
4095.97 3243
4096.57 3126
4097.17 3111
4097.78 3162
4098.38 3182
4098.98 3255
4099.59 3361
4100.19 3351
4100.80 3406
4101.40 3376
4102.00 3260
4102.61 3136
4103.21 3200
4103.82 3303
4104.42 3370
4105.03 3124
4105.63 3128
4106.23 3154
4106.84 3126
4107.44 3294
4108.05 3223
4108.65 3210
4109.26 3245
4109.86 3163
4110.47 3228
4111.07 3326
4111.68 3355
4112.28 3334
4112.89 3341
4113.49 3359
4114.10 3461
4114.70 3564
4115.31 3274
4115.91 3231
4116.52 3192
4117.12 3060
4117.73 3339
4118.33 3164
4118.94 3210
4119.54 3297
4120.15 3244
4120.75 3116
4121.36 3230
4121.97 3270
4122.57 3345
4123.18 3424
4123.78 3357
4124.39 3234
4124.99 3143
4125.60 3403
4126.21 3302
4126.81 3442
4127.42 3574
4128.02 3455
4128.63 3454
4129.24 3585
4129.84 3588
4130.45 3400
4131.05 3532
4131.66 3571
4132.27 3504
4132.87 3466
4133.48 3259
4134.09 3491
4134.69 3572
4135.30 3469
4135.91 3309
4136.51 3350
4137.12 3489
4137.73 3807
4138.33 3778
4138.94 3767
4139.55 3654
4140.15 3762
4140.76 3708
4141.37 3634
4141.97 3931
4142.58 3961
4143.19 3865
4143.80 3734
4144.40 3996
4145.01 4335
4145.62 4371
4146.22 4251
4146.83 4302
4147.44 4077
4148.05 4049
4148.65 4034
4149.26 3644
4149.87 3606
4150.48 3748
4151.09 3718
4151.69 3524
4152.30 3592
4152.91 3577
4153.52 3510
4154.12 3345
4154.73 3280
4155.34 3232
4155.95 3502
4156.56 3308
4157.16 3243
4157.77 3180
4158.38 3206
4158.99 3216
4159.60 3217
4160.21 3265
4160.81 3248
4161.42 3302
4162.03 3275
4162.64 3494
4163.25 3358
4163.86 3518
4164.47 3466
4165.08 3417
4165.68 3284
4166.29 3394
4166.90 3545
4167.51 3485
4168.12 3572
4168.73 3620
4169.34 3679
4169.95 3472
4170.56 3585
4171.16 3525
4171.77 3626
4172.38 3734
4172.99 3685
4173.60 3849
4174.21 3593
4174.82 3624
4175.43 3879
4176.04 3677
4176.65 3832
4177.26 3735
4177.87 3711
4178.48 3732
4179.09 3716
4179.70 3688
4180.31 3677
4180.92 3754
4181.53 3909
4182.14 3753
4182.75 3553
4183.36 3546
4183.97 3787
4184.58 3580
4185.19 3455
4185.80 3363
4186.41 3468
4187.02 3370
4187.63 3521
4188.24 3417
4188.85 3612
4189.46 3512
4190.07 3444
4190.68 3316
4191.29 3280
4191.90 3322
4192.51 3515
4193.13 3374
4193.74 3626
4194.35 3698
4194.96 3491
4195.57 3562
4196.18 3833
4196.79 3953
4197.40 4161
4198.01 3965
4198.62 4184
4199.24 4341
4199.85 4081
4200.46 4218
4201.07 3998
4201.68 3998
4202.29 3906
4202.90 4006
4203.52 3824
4204.13 3830
4204.74 3785
4205.35 3693
4205.96 3776
4206.57 3720
4207.19 3721
4207.80 3716
4208.41 3624
4209.02 3757
4209.63 3672
4210.25 3486
4210.86 3442
4211.47 3423
4212.08 3451
4212.69 3318
4213.31 3427
4213.92 3479
4214.53 3525
4215.14 3477
4215.76 3454
4216.37 3572
4216.98 3510
4217.59 3708
4218.21 3881
4218.82 4056
4219.43 3910
4220.04 3684
4220.66 3686
4221.27 3801
4221.88 4017
4222.50 3931
4223.11 3938
4223.72 4211
4224.33 4095
4224.95 4015
4225.56 4084
4226.17 3855
4226.79 4027
4227.40 4011
4228.01 4347
4228.63 4368
4229.24 4366
4229.85 4556
4230.47 4596
4231.08 4726
4231.69 4932
4232.31 5009
4232.92 5071
4233.54 5134
4234.15 4888
4234.76 5068
4235.38 5169
4235.99 4943
4236.61 4862
4237.22 4913
4237.83 5102
4238.45 5081
4239.06 4934
4239.68 4709
4240.29 4844
4240.90 4864
4241.52 4885
4242.13 4660
4242.75 4461
4243.36 4392
4243.98 4201
4244.59 4016
4245.21 3901
4245.82 3967
4246.43 4177
4247.05 3970
4247.66 3991
4248.28 4103
4248.89 3941
4249.51 3848
4250.12 4089
4250.74 4222
4251.35 4271
4251.97 4290
4252.58 4344
4253.20 4371
4253.81 4342
4254.43 4399
4255.04 4290
4255.66 4236
4256.28 4240
4256.89 4342
4257.51 4180
4258.12 4206
4258.74 4183
4259.35 4086
4259.97 4067
4260.58 4148
4261.20 3973
4261.82 4105
4262.43 3960
4263.05 3857
4263.66 3783
4264.28 3957
4264.90 4056
4265.51 4096
4266.13 3898
4266.74 3892
4267.36 4395
4267.98 4139
4268.59 4113
4269.21 4131
4269.82 4022
4270.44 4251
4271.06 4259
4271.67 3956
4272.29 4225
4272.91 4297
4273.52 4198
4274.14 4258
4274.76 4179
4275.37 3954
4275.99 3954
4276.61 4092
4277.22 4165
4277.84 4326
4278.46 4299
4279.08 4268
4279.69 4417
4280.31 4724
4280.93 4821
4281.54 5059
4282.16 5051
4282.78 4742
4283.40 4494
4284.01 4284
4284.63 4158
4285.25 4090
4285.87 3836
4286.48 3799
4287.10 3925
4287.72 3803
4288.34 3870
4288.95 3904
4289.57 3935
4290.19 3828
4290.81 3802
4291.43 3895
4292.04 3859
4292.66 3796
4293.28 3714
4293.90 3665
4294.52 3768
4295.13 3755
4295.75 3805
4296.37 3899
4296.99 3777
4297.61 3792
4298.23 3740
4298.84 3634
4299.46 3665
4300.08 3521
4300.70 3601
4301.32 3544
4301.94 3715
4302.56 3765
4303.17 3947
4303.79 3770
4304.41 3728
4305.03 3790
4305.65 3557
4306.27 3869
4306.89 3870
4307.51 3681
4308.13 3637
4308.75 3888
4309.36 3774
4309.98 3914
4310.60 3750
4311.22 3446
4311.84 3555
4312.46 3777
4313.08 3650
4313.70 3702
4314.32 3823
4314.94 3843
4315.56 3594
4316.18 3477
4316.80 3627
4317.42 3516
4318.04 3279
4318.66 3297
4319.28 3326
4319.90 3448
4320.52 3601
4321.14 3512
4321.76 3597
4322.38 3549
4323.00 3326
4323.62 3337
4324.24 3385
4324.86 3366
4325.48 3281
4326.10 3327
4326.72 3572
4327.34 3412
4327.96 3355
4328.58 3532
4329.20 3426
4329.82 3280
4330.44 3251
4331.07 3555
4331.69 3580
4332.31 3521
4332.93 3761
4333.55 3642
4334.17 3431
4334.79 3323
4335.41 3289
4336.03 3554
4336.65 3555
4337.28 3562
4337.90 3531
4338.52 3369
4339.14 3453
4339.76 3625
4340.38 3557
4341.00 3479
4341.63 3703
4342.25 3704
4342.87 3727
4343.49 3758
4344.11 3716
4344.73 3826
4345.36 3688
4345.98 3912
4346.60 3919
4347.22 4238
4347.84 4384
4348.47 4460
4349.09 4772
4349.71 4916
4350.33 4834
4350.95 4972
4351.58 5397
4352.20 5353
4352.82 5225
4353.44 4822
4354.07 4385
4354.69 4080
4355.31 4126
4355.93 3761
4356.56 3571
4357.18 3685
4357.80 3692
4358.42 3394
4359.05 3528
4359.67 3493
4360.29 3737
4360.92 3703
4361.54 3686
4362.16 3741
4362.78 3699
4363.41 3512
4364.03 3708
4364.65 3716
4365.28 3564
4365.90 3464
4366.52 3638
4367.15 3620
4367.77 3585
4368.39 3664
4369.02 3615
4369.64 3764
4370.26 3794
4370.89 3701
4371.51 3675
4372.14 3713
4372.76 3806
4373.38 3824
4374.01 3832
4374.63 3681
4375.25 3650
4375.88 3722
4376.50 3465
4377.13 3650
4377.75 3724
4378.37 3676
4379.00 3743
4379.62 3890
4380.25 4000
4380.87 3953
4381.50 4116
4382.12 4180
4382.75 4434
4383.37 4730
4383.99 4617
4384.62 4396
4385.24 4550
4385.87 4385
4386.49 4148
4387.12 4284
4387.74 4349
4388.37 4125
4388.99 3981
4389.62 4256
4390.24 4184
4390.87 4436
4391.49 4391
4392.12 4177
4392.74 4316
4393.37 4174
4393.99 4132
4394.62 4023
4395.24 3964
4395.87 3941
4396.49 3812
4397.12 3619
4397.75 4101
4398.37 4062
4399.00 4065
4399.62 4195
4400.25 4211
4400.87 3959
4401.50 3929
4402.13 4062
4402.75 3859
4403.38 4046
4404.00 3999
4404.63 3987
4405.26 3783
4405.88 3869
4406.51 3946
4407.13 3976
4407.76 3765
4408.39 3983
4409.01 4056
4409.64 3958
4410.27 3756
4410.89 3625
4411.52 3716
4412.15 3841
4412.77 3809
4413.40 3672
4414.03 3507
4414.65 3661
4415.28 3737
4415.91 3728
4416.53 3753
4417.16 3426
4417.79 3371
4418.41 3675
4419.04 3561
4419.67 3562
4420.30 3615
4420.92 3632
4421.55 3312
4422.18 3389
4422.80 3491
4423.43 3559
4424.06 3368
4424.69 3512
4425.31 3231
4425.94 3195
4426.57 3361
4427.20 3324
4427.82 3381
4428.45 3163
4429.08 3160
4429.71 3099
4430.34 3142
4430.96 3110
4431.59 3133
4432.22 3186
4432.85 3009
4433.48 2961
4434.10 3003
4434.73 2927
4435.36 3078
4435.99 3024
4436.62 3015
4437.25 2938
4437.87 3046
4438.50 3062
4439.13 3080
4439.76 3107
4440.39 3094
4441.02 3172
4441.64 3111
4442.27 3210
4442.90 3057
4443.53 2924
4444.16 3079
4444.79 3099
4445.42 3069
4446.05 3071
4446.68 3187
4447.30 2956
4447.93 2935
4448.56 3074
4449.19 3068
4449.82 3129
4450.45 3131
4451.08 2970
4451.71 3046
4452.34 3144
4452.97 3110
4453.60 3099
4454.23 3228
4454.86 2995
4455.49 3154
4456.12 3215
4456.75 2864
4457.38 2843
4458.01 3000
4458.64 3121
4459.27 3071
4459.90 2877
4460.53 2744
4461.16 2946
4461.79 2959
4462.42 2885
4463.05 2969
4463.68 3025
4464.31 3086
4464.94 2932
4465.57 2812
4466.20 2758
4466.83 2981
4467.46 3089
4468.09 2947
4468.72 2928
4469.35 2756
4469.98 2834
4470.61 2870
4471.24 2883
4471.87 2842
4472.50 2779
4473.13 2825
4473.77 2863
4474.40 2824
4475.03 2919
4475.66 2869
4476.29 2781
4476.92 2806
4477.55 2822
4478.18 2751
4478.82 2697
4479.45 2784
4480.08 2779
4480.71 2738
4481.34 2749
4481.97 2755
4482.60 2648
4483.24 2761
4483.87 2744
4484.50 3118
4485.13 2882
4485.76 2826
4486.39 2782
4487.03 2912
4487.66 2748
4488.29 2778
4488.92 2918
4489.55 3031
4490.19 3045
4490.82 2895
4491.45 2789
4492.08 2621
4492.71 2654
4493.35 2678
4493.98 2836
4494.61 2962
4495.24 2852
4495.88 2870
4496.51 2926
4497.14 2861
4497.77 2857
4498.41 2894
4499.04 2889
4499.67 2879
4500.31 2896
4500.94 2800
4501.57 2918
4502.20 2984
4502.84 2972
4503.47 3045
4504.10 2876
4504.74 2923
4505.37 3066
4506.00 3148
4506.64 3070
4507.27 3154
4507.90 3112
4508.54 3224
4509.17 3081
4509.80 3150
4510.44 3202
4511.07 3070
4511.70 2950
4512.34 2823
4512.97 2856
4513.60 2956
4514.24 2846
4514.87 2857
4515.51 2913
4516.14 2991
4516.77 2790
4517.41 2888
4518.04 2898
4518.68 2946
4519.31 3029
4519.94 2954
4520.58 2792
4521.21 2793
4521.85 2836
4522.48 2693
4523.12 2773
4523.75 2935
4524.39 2926
4525.02 2891
4525.65 2825
4526.29 2853
4526.92 2833
4527.56 3012
4528.19 2953
4528.83 3010
4529.46 3147
4530.10 3110
4530.73 3223
4531.37 3243
4532.00 3336
4532.64 3489
4533.27 3608
4533.91 3847
4534.54 3887
4535.18 4247
4535.81 4458
4536.45 4412
4537.09 4390
4537.72 4090
4538.36 4045
4538.99 4061
4539.63 3871
4540.26 3286
4540.90 3360
4541.53 3279
4542.17 3175
4542.81 3114
4543.44 3038
4544.08 2885
4544.71 2958
4545.35 2956
4545.99 2909
4546.62 2837
4547.26 2869
4547.89 2791
4548.53 2884
4549.17 2694
4549.80 2655
4550.44 2864
4551.08 2933
4551.71 2755
4552.35 2773
4552.98 2779
4553.62 2702
4554.26 2712
4554.89 2699
4555.53 2651
4556.17 2704
4556.80 2773
4557.44 2835
4558.08 2837
4558.72 2648
4559.35 2746
4559.99 2816
4560.63 2766
4561.26 2844
4561.90 2856
4562.54 2941
4563.17 2661
4563.81 2760
4564.45 2768
4565.09 2724
4565.72 2787
4566.36 2904
4567.00 2937
4567.64 2829
4568.27 2725
4568.91 2854
4569.55 2971
4570.19 2924
4570.82 3042
4571.46 3011
4572.10 3035
4572.74 2958
4573.38 3081
4574.01 2990
4574.65 2785
4575.29 2911
4575.93 2997
4576.57 3006
4577.20 2813
4577.84 2625
4578.48 2631
4579.12 2667
4579.76 2695
4580.40 2831
4581.04 2823
4581.67 2722
4582.31 2650
4582.95 2734
4583.59 2601
4584.23 2801
4584.87 2883
4585.51 2812
4586.14 2867
4586.78 2913
4587.42 2742
4588.06 2773
4588.70 2833
4589.34 2776
4589.98 2816
4590.62 2896
4591.26 2869
4591.90 2651
4592.54 2791
4593.17 2713
4593.81 2712
4594.45 2925
4595.09 2993
4595.73 2785
4596.37 2741
4597.01 2717
4597.65 2663
4598.29 2728
4598.93 2725
4599.57 2768
4600.21 2878
4600.85 2809
4601.49 2899
4602.13 2787
4602.77 2842
4603.41 2817
4604.05 2725
4604.69 2712
4605.33 2929
4605.97 2953
4606.61 2942
4607.25 2901
4607.89 2860
4608.53 2992
4609.17 2817
4609.81 2917
4610.45 2897
4611.09 2982
4611.73 2957
4612.38 2790
4613.02 2870
4613.66 2841
4614.30 3113
4614.94 3107
4615.58 2970
4616.22 2894
4616.86 2760
4617.50 2889
4618.14 2660
4618.78 2604
4619.43 2652
4620.07 2827
4620.71 2757
4621.35 2783
4621.99 2739
4622.63 2634
4623.27 2638
4623.91 2775
4624.56 2853
4625.20 2935
4625.84 2784
4626.48 2682
4627.12 2589
4627.76 2459
4628.41 2653
4629.05 2838
4629.69 2616
4630.33 2638
4630.97 2617
4631.62 2805
4632.26 2716
4632.90 2520
4633.54 2577
4634.18 2899
4634.83 2691
4635.47 2650
4636.11 2529
4636.75 2457
4637.40 2696
4638.04 2666
4638.68 2595
4639.32 2580
4639.97 2588
4640.61 2744
4641.25 2907
4641.89 2646
4642.54 2557
4643.18 2586
4643.82 2717
4644.46 2687
4645.11 2675
4645.75 2774
4646.39 2644
4647.04 2732
4647.68 2596
4648.32 2657
4648.97 2788
4649.61 2820
4650.25 2681
4650.90 2670
4651.54 2688
4652.18 2654
4652.83 2638
4653.47 2587
4654.11 2607
4654.76 2628
4655.40 2662
4656.04 2870
4656.69 2740
4657.33 2754
4657.98 2647
4658.62 2570
4659.26 2558
4659.91 2584
4660.55 2685
4661.20 2724
4661.84 2618
4662.48 2516
4663.13 2478
4663.77 2599
4664.42 2734
4665.06 2734
4665.71 2613
4666.35 2563
4666.99 2576
4667.64 2604
4668.28 2674
4668.93 2652
4669.57 2623
4670.22 2507
4670.86 2847
4671.51 2659
4672.15 2696
4672.80 2722
4673.44 2783
4674.09 2802
4674.73 2646
4675.38 2569
4676.02 2552
4676.67 2598
4677.31 2802
4677.96 2837
4678.60 2700
4679.25 2747
4679.89 2666
4680.54 2491
4681.18 2495
4681.83 2456
4682.47 2666
4683.12 2771
4683.77 2771
4684.41 2796
4685.06 2860
4685.70 2923
4686.35 3016
4686.99 2828
4687.64 2750
4688.29 2675
4688.93 2769
4689.58 2815
4690.22 2844
4690.87 2736
4691.52 2711
4692.16 2823
4692.81 2634
4693.45 2704
4694.10 2739
4694.75 2704
4695.39 2885
4696.04 2692
4696.69 2670
4697.33 2690
4697.98 2641
4698.63 2725
4699.27 2789
4699.92 2912
4700.57 2858
4701.21 2967
4701.86 2978
4702.51 3079
4703.15 3108
4703.80 3129
4704.45 3083
4705.10 3057
4705.74 3005
4706.39 2844
4707.04 2835
4707.68 2875
4708.33 2795
4708.98 2915
4709.63 2845
4710.27 2929
4710.92 3051
4711.57 3022
4712.22 2861
4712.86 2956
4713.51 2923
4714.16 3047
4714.81 3107
4715.45 3076
4716.10 2870
4716.75 3012
4717.40 2947
4718.05 2874
4718.69 2945
4719.34 2900
4719.99 2907
4720.64 2777
4721.29 2752
4721.94 2803
4722.58 2947
4723.23 2939
4723.88 2754
4724.53 2913
4725.18 2852
4725.83 2893
4726.47 2978
4727.12 2968
4727.77 2969
4728.42 2923
4729.07 3028
4729.72 3350
4730.37 3249
4731.02 3435
4731.66 3362
4732.31 3195
4732.96 3149
4733.61 3105
4734.26 3148
4734.91 2928
4735.56 2939
4736.21 2945
4736.86 2914
4737.51 2828
4738.16 2896
4738.81 2917
4739.45 2861
4740.10 2924
4740.75 2873
4741.40 2846
4742.05 2808
4742.70 2775
4743.35 2819
4744.00 2908
4744.65 3019
4745.30 2838
4745.95 2835
4746.60 2855
4747.25 2855
4747.90 2811
4748.55 2758
4749.20 2941
4749.85 2914
4750.50 2917
4751.15 2968
4751.80 2866
4752.45 2858
4753.10 2871
4753.75 3031
4754.40 3256
4755.05 3128
4755.71 3254
4756.36 3293
4757.01 3371
4757.66 3459
4758.31 3394
4758.96 3545
4759.61 3322
4760.26 3169
4760.91 2963
4761.56 3012
4762.21 2919
4762.86 2925
4763.52 2906
4764.17 2770
4764.82 2835
4765.47 2950
4766.12 2807
4766.77 2977
4767.42 2842
4768.07 2884
4768.73 2815
4769.38 2723
4770.03 2765
4770.68 2819
4771.33 2961
4771.98 2757
4772.64 2774
4773.29 2992
4773.94 2856
4774.59 2737
4775.24 2915
4775.89 2757
4776.55 2582
4777.20 2830
4777.85 2819
4778.50 2731
4779.15 2867
4779.81 2649
4780.46 2703
4781.11 2636
4781.76 2588
4782.42 2696
4783.07 2732
4783.72 2704
4784.37 2723
4785.03 2715
4785.68 2720
4786.33 2730
4786.98 2850
4787.64 2872
4788.29 2739
4788.94 2861
4789.60 2741
4790.25 2770
4790.90 2775
4791.55 2653
4792.21 2602
4792.86 2922
4793.51 2727
4794.17 2653
4794.82 2737
4795.47 2809
4796.13 2620
4796.78 2711
4797.43 2875
4798.09 2562
4798.74 2620
4799.39 2610
4800.05 2607
4800.70 2614
4801.36 2623
4802.01 2622
4802.66 2634
4803.32 2718
4803.97 2698
4804.62 2530
4805.28 2701
4805.93 2735
4806.59 2649
4807.24 2739
4807.89 2719
4808.55 2883
4809.20 2598
4809.86 2713
4810.51 2674
4811.17 2636
4811.82 2579
4812.47 2654
4813.13 2712
4813.78 2625
4814.44 2736
4815.09 2827
4815.75 2839
4816.40 2811
4817.06 2814
4817.71 2703
4818.37 2897
4819.02 2905
4819.68 2916
4820.33 2797
4820.99 2818
4821.64 2980
4822.30 3094
4822.95 3035
4823.61 3263
4824.26 3382
4824.92 3271
4825.57 3541
4826.23 3563
4826.88 3395
4827.54 3290
4828.19 3543
4828.85 3509
4829.51 3469
4830.16 3612
4830.82 3537
4831.47 3338
4832.13 3374
4832.78 3318
4833.44 3387
4834.10 3321
4834.75 3288
4835.41 3271
4836.06 3216
4836.72 3220
4837.38 3158
4838.03 3101
4838.69 3191
4839.34 3186
4840.00 3117
4840.66 3061
4841.31 3105
4841.97 3150
4842.63 3338
4843.28 3299
4843.94 2993
4844.60 3066
4845.25 3356
4845.91 3363
4846.57 3314
4847.22 3416
4847.88 3341
4848.54 3226
4849.19 3198
4849.85 3405
4850.51 3459
4851.17 3508
4851.82 3526
4852.48 3713
4853.14 3962
4853.79 3798
4854.45 4012
4855.11 4053
4855.77 3941
4856.42 3993
4857.08 3779
4857.74 3744
4858.40 3643
4859.05 3491
4859.71 3432
4860.37 3392
4861.03 3211
4861.68 3350
4862.34 3309
4863.00 3404
4863.66 3545
4864.32 3408
4864.97 3566
4865.63 3365
4866.29 3370
4866.95 3551
4867.61 3565
4868.26 3612
4868.92 3797
4869.58 3582
4870.24 3547
4870.90 3706
4871.56 3702
4872.21 3647
4872.87 3452
4873.53 3534
4874.19 3356
4874.85 3406
4875.51 3380
4876.17 3538
4876.83 3311
4877.48 3140
4878.14 3287
4878.80 3269
4879.46 3218
4880.12 3239
4880.78 3284
4881.44 3428
4882.10 3040
4882.76 3200
4883.42 3168
4884.08 3149
4884.73 3069
4885.39 3016
4886.05 3152
4886.71 3184
4887.37 3418
4888.03 3466
4888.69 3465
4889.35 3496
4890.01 3371
4890.67 3329
4891.33 3394
4891.99 3469
4892.65 3558
4893.31 3635
4893.97 3936
4894.63 4089
4895.29 3980
4895.95 4158
4896.61 4300
4897.27 4042
4897.93 4039
4898.59 3826
4899.25 3843
4899.91 3912
4900.57 3692
4901.23 3946
4901.89 4097
4902.55 4074
4903.21 4066
4903.88 4235
4904.54 4349
4905.20 4340
4905.86 4308
4906.52 3968
4907.18 3888
4907.84 4040
4908.50 4016
4909.16 3694
4909.82 3669
4910.48 3667
4911.15 3564
4911.81 3652
4912.47 3582
4913.13 3371
4913.79 3395
4914.45 3350
4915.11 3238
4915.77 3366
4916.44 3240
4917.10 3213
4917.76 3155
4918.42 3065
4919.08 3133
4919.74 3155
4920.41 3255
4921.07 3108
4921.73 3195
4922.39 3263
4923.05 3178
4923.72 3175
4924.38 3150
4925.04 2979
4925.70 3051
4926.36 3057
4927.03 3092
4927.69 3028
4928.35 2997
4929.01 3064
4929.67 3097
4930.34 3235
4931.00 3021
4931.66 3125
4932.32 3162
4932.99 3076
4933.65 2948
4934.31 2951
4934.98 3190
4935.64 3092
4936.30 3113
4936.96 3117
4937.63 2944
4938.29 2916
4938.95 2903
4939.62 2856
4940.28 3048
4940.94 3045
4941.61 3220
4942.27 3325
4942.93 3096
4943.60 2971
4944.26 3048
4944.92 2972
4945.59 3009
4946.25 2943
4946.91 3033
4947.58 2914
4948.24 2963
4948.90 2818
4949.57 2851
4950.23 2751
4950.89 2841
4951.56 2993
4952.22 2864
4952.89 2922
4953.55 2866
4954.21 2899
4954.88 3095
4955.54 3016
4956.21 2996
4956.87 2990
4957.53 2880
4958.20 2819
4958.86 2923
4959.53 2940
4960.19 3054
4960.86 3121
4961.52 3062
4962.19 3132
4962.85 3148
4963.52 3141
4964.18 3201
4964.84 3337
4965.51 3288
4966.17 3635
4966.84 3665
4967.50 3959
4968.17 4062
4968.83 4194
4969.50 4285
4970.16 4101
4970.83 3964
4971.49 3981
4972.16 3822
4972.82 3543
4973.49 3457
4974.16 3368
4974.82 3274
4975.49 3288
4976.15 3447
4976.82 3428
4977.48 3315
4978.15 3326
4978.81 3410
4979.48 3433
4980.15 3490
4980.81 3383
4981.48 3377
4982.14 3290
4982.81 3280
4983.48 3070
4984.14 3258
4984.81 3342
4985.47 3188
4986.14 3184
4986.81 2943
4987.47 3037
4988.14 3386
4988.80 3527
4989.47 3581
4990.14 3765
4990.80 3767
4991.47 4105
4992.14 4280
4992.80 4276
4993.47 4461
4994.14 4514
4994.80 4822
4995.47 4627
4996.14 4201
4996.80 4056
4997.47 4079
4998.14 3749
4998.81 3495
4999.47 3290
5000.14 3164
5000.81 3038
5001.47 2990
5002.14 2927
5002.81 2824
5003.48 2864
5004.14 2838
5004.81 2738
5005.48 2823
5006.15 2931
5006.81 2828
5007.48 2761
5008.15 2845
5008.82 2707
5009.48 2592
5010.15 2705
5010.82 2541
5011.49 2618
5012.16 2579
5012.82 2636
5013.49 2790
5014.16 2763
5014.83 2718
5015.50 2801
5016.16 2571
5016.83 2515
5017.50 2741
5018.17 2825
5018.84 2594
5019.50 2669
5020.17 2760
5020.84 2827
5021.51 2855
5022.18 2799
5022.85 2960
5023.52 2831
5024.19 2828
5024.85 2864
5025.52 2756
5026.19 2857
5026.86 2892
5027.53 2803
5028.20 2756
5028.87 2895
5029.54 2893
5030.21 2842
5030.87 2949
5031.54 2951
5032.21 2989
5032.88 2982
5033.55 2875
5034.22 2798
5034.89 2791
5035.56 2782
5036.23 2828
5036.90 2727
5037.57 2693
5038.24 2644
5038.91 2798
5039.58 2625
5040.25 2677
5040.92 2802
5041.59 2555
5042.26 2464
5042.93 2470
5043.60 2598
5044.27 2720
5044.94 2598
5045.61 2608
5046.28 2531
5046.95 2681
5047.62 2746
5048.29 2616
5048.96 2562
5049.63 2636
5050.30 2598
5050.97 2616
5051.64 2606
5052.31 2578
5052.98 2508
5053.65 2654
5054.32 2810
5054.99 2576
5055.66 2622
5056.34 2552
5057.01 2519
5057.68 2555
5058.35 2616
5059.02 2878
5059.69 2696
5060.36 2627
5061.03 2536
5061.70 2618
5062.38 2684
5063.05 2637
5063.72 2480
5064.39 2483
5065.06 2456
5065.73 2470
5066.40 2695
5067.08 2607
5067.75 2571
5068.42 2722
5069.09 2558
5069.76 2424
5070.43 2463
5071.11 2471
5071.78 2711
5072.45 2654
5073.12 2637
5073.79 2465
5074.47 2427
5075.14 2556
5075.81 2379
5076.48 2355
5077.15 2398
5077.83 2328
5078.50 2353
5079.17 2566
5079.84 2567
5080.52 2434
5081.19 2401
5081.86 2405
5082.53 2410
5083.21 2417
5083.88 2510
5084.55 2453
5085.22 2541
5085.90 2455
5086.57 2477
5087.24 2470
5087.92 2457
5088.59 2485
5089.26 2614
5089.93 2440
5090.61 2485
5091.28 2589
5091.95 2507
5092.63 2514
5093.30 2823
5093.97 2710
5094.65 2658
5095.32 2619
5095.99 2759
5096.67 2662
5097.34 2528
5098.02 2565
5098.69 2607
5099.36 2473
5100.04 2406
5100.71 2392
5101.38 2482
5102.06 2501
5102.73 2437
5103.41 2441
5104.08 2378
5104.75 2400
5105.43 2450
5106.10 2483
5106.78 2340
5107.45 2404
5108.12 2446
5108.80 2440
5109.47 2674
5110.15 2472
5110.82 2542
5111.50 2531
5112.17 2564
5112.85 2431
5113.52 2522
5114.20 2424
5114.87 2328
5115.54 2299
5116.22 2417
5116.89 2363
5117.57 2335
5118.24 2408
5118.92 2353
5119.59 2353
5120.27 2492
5120.94 2244
5121.62 2406
5122.30 2581
5122.97 2535
5123.65 2490
5124.32 2467
5125.00 2431
5125.67 2561
5126.35 2456
5127.02 2551
5127.70 2493
5128.37 2519
5129.05 2480
5129.73 2447
5130.40 2503
5131.08 2319
5131.75 2489
5132.43 2412
5133.10 2392
5133.78 2292
5134.46 2500
5135.13 2526
5135.81 2584
5136.49 2337
5137.16 2368
5137.84 2498
5138.51 2480
5139.19 2461
5139.87 2480
5140.54 2506
5141.22 2524
5141.90 2459
5142.57 2354
5143.25 2461
5143.93 2505
5144.60 2615
5145.28 2483
5145.96 2584
5146.63 2451
5147.31 2581
5147.99 2442
5148.66 2361
5149.34 2335
5150.02 2409
5150.69 2522
5151.37 2409
5152.05 2535
5152.73 2406
5153.40 2472
5154.08 2398
5154.76 2350
5155.44 2353
5156.11 2340
5156.79 2370
5157.47 2449
5158.15 2373
5158.82 2379
5159.50 2353
5160.18 2289
5160.86 2330
5161.53 2350
5162.21 2107
5162.89 2285
5163.57 2210
5164.25 2063
5164.92 2185
5165.60 2270
5166.28 2257
5166.96 2270
5167.64 2160
5168.31 2292
5168.99 2361
5169.67 2226
5170.35 2309
5171.03 2361
5171.71 2167
5172.39 2253
5173.06 2301
5173.74 2216
5174.42 2249
5175.10 2279
5175.78 2209
5176.46 2259
5177.14 2286
5177.82 2278
5178.49 2214
5179.17 2270
5179.85 2169
5180.53 2130
5181.21 2142
5181.89 2287
5182.57 2362
5183.25 2227
5183.93 2229
5184.61 2232
5185.29 2191
5185.97 2186
5186.64 2325
5187.32 2143
5188.00 2162
5188.68 2189
5189.36 2286
5190.04 2343
5190.72 2411
5191.40 2378
5192.08 2336
5192.76 2159
5193.44 2189
5194.12 2162
5194.80 2136
5195.48 2127
5196.16 2146
5196.84 2183
5197.52 2271
5198.20 2237
5198.88 2101
5199.56 2126
5200.24 2152
5200.92 2131
5201.60 2197
5202.28 2390
5202.96 2259
5203.65 2115
5204.33 2307
5205.01 2221
5205.69 2333
5206.37 2308
5207.05 2356
5207.73 2322
5208.41 2328
5209.09 2532
5209.77 2403
5210.45 2407
5211.13 2577
5211.82 2619
5212.50 2542
5213.18 2699
5213.86 2898
5214.54 2817
5215.22 2880
5215.90 2675
5216.58 2685
5217.27 2672
5217.95 2692
5218.63 2484
5219.31 2580
5219.99 2617
5220.67 2431
5221.36 2484
5222.04 2252
5222.72 2229
5223.40 2342
5224.08 2344
5224.77 2301
5225.45 2226
5226.13 2215
5226.81 2334
5227.49 2163
5228.18 2254
5228.86 2386
5229.54 2370
5230.22 2416
5230.91 2297
5231.59 2312
5232.27 2328
5232.95 2342
5233.63 2193
5234.32 2358
5235.00 2491
5235.68 2469
5236.37 2426
5237.05 2393
5237.73 2269
5238.41 2272
5239.10 2420
5239.78 2360
5240.46 2350
5241.15 2324
5241.83 2376
5242.51 2305
5243.20 2391
5243.88 2503
5244.56 2546
5245.24 2441
5245.93 2449
5246.61 2484
5247.29 2404
5247.98 2366
5248.66 2453
5249.35 2475
5250.03 2255
5250.71 2295
5251.40 2385
5252.08 2348
5252.76 2357
5253.45 2180
5254.13 2313
5254.82 2407
5255.50 2444
5256.18 2363
5256.87 2245
5257.55 2276
5258.24 2182
5258.92 2187
5259.60 2129
5260.29 2112
5260.97 2097
5261.66 2159
5262.34 2104
5263.03 2183
5263.71 2246
5264.40 2175
5265.08 2242
5265.76 2251
5266.45 2339
5267.13 2171
5267.82 2192
5268.50 2305
5269.19 2272
5269.87 2365
5270.56 2321
5271.24 2332
5271.93 2227
5272.61 2327
5273.30 2345
5273.98 2165
5274.67 2237
5275.35 2323
5276.04 2304
5276.72 2289
5277.41 2220
5278.10 2277
5278.78 2262
5279.47 2171
5280.15 2285
5280.84 2147
5281.52 2194
5282.21 2206
5282.89 2367
5283.58 2214
5284.27 2332
5284.95 2279
5285.64 2392
5286.32 2415
5287.01 2312
5287.70 2520
5288.38 2376
5289.07 2513
5289.75 2462
5290.44 2367
5291.13 2298
5291.81 2408
5292.50 2306
5293.19 2288
5293.87 2202
5294.56 2184
5295.25 2402
5295.93 2228
5296.62 2340
5297.31 2269
5297.99 2383
5298.68 2369
5299.37 2235
5300.05 2347
5300.74 2355
5301.43 2365
5302.11 2237
5302.80 2254
5303.49 2246
5304.18 2207
5304.86 2371
5305.55 2359
5306.24 2452
5306.92 2206
5307.61 2255
5308.30 2441
5308.99 2303
5309.67 2189
5310.36 2163
5311.05 2164
5311.74 2182
5312.42 2312
5313.11 2229
5313.80 2205
5314.49 2156
5315.18 2088
5315.86 2393
5316.55 2384
5317.24 2310
5317.93 2273
5318.62 2306
5319.30 2165
5319.99 2198
5320.68 2276
5321.37 2245
5322.06 2398
5322.74 2364
5323.43 2497
5324.12 2431
5324.81 2264
5325.50 2367
5326.19 2338
5326.88 2308
5327.56 2181
5328.25 2362
5328.94 2509
5329.63 2376
5330.32 2365
5331.01 2314
5331.70 2324
5332.39 2376
5333.07 2485
5333.76 2342
5334.45 2431
5335.14 2518
5335.83 2576
5336.52 2576
5337.21 2615
5337.90 2569
5338.59 2435
5339.28 2335
5339.97 2294
5340.66 2260
5341.35 2371
5342.04 2383
5342.73 2345
5343.42 2104
5344.10 2346
5344.79 2212
5345.48 2109
5346.17 2218
5346.86 2234
5347.55 2344
5348.24 2314
5348.93 2362
5349.62 2329
5350.31 2345
5351.00 2337
5351.69 2495
5352.39 2438
5353.08 2442
5353.77 2602
5354.46 2497
5355.15 2563
5355.84 2411
5356.53 2399
5357.22 2484
5357.91 2466
5358.60 2525
5359.29 2389
5359.98 2271
5360.67 2327
5361.36 2206
5362.05 2218
5362.74 2446
5363.44 2405
5364.13 2245
5364.82 2394
5365.51 2443
5366.20 2372
5366.89 2402
5367.58 2336
5368.27 2421
5368.96 2350
5369.66 2495
5370.35 2364
5371.04 2331
5371.73 2230
5372.42 2165
5373.11 2160
5373.81 2354
5374.50 2262
5375.19 2305
5375.88 2275
5376.57 2227
5377.26 2167
5377.96 2183
5378.65 2185
5379.34 2318
5380.03 2209
5380.72 2300
5381.42 2500
5382.11 2349
5382.80 2491
5383.49 2612
5384.18 2638
5384.88 2763
5385.57 2777
5386.26 2678
5386.95 2620
5387.65 2760
5388.34 2624
5389.03 2513
5389.72 2429
5390.42 2473
5391.11 2419
5391.80 2338
5392.50 2405
5393.19 2420
5393.88 2287
5394.57 2307
5395.27 2237
5395.96 2232
5396.65 2250
5397.35 2206
5398.04 2266
5398.73 2242
5399.43 2215
5400.12 2246
5400.81 2207
5401.51 2175
5402.20 2202
5402.89 2215
5403.59 2182
5404.28 2200
5404.97 2203
5405.67 2108
5406.36 2173
5407.06 2039
5407.75 2106
5408.44 2083
5409.14 2202
5409.83 2250
5410.53 2301
5411.22 2245
5411.91 2228
5412.61 2119
5413.30 2223
5414.00 2227
5414.69 2195
5415.38 2314
5416.08 2400
5416.77 2145
5417.47 2156
5418.16 2116
5418.86 2187
5419.55 2240
5420.25 2227
5420.94 2187
5421.64 2201
5422.33 2255
5423.03 2232
5423.72 2306
5424.41 2241
5425.11 2216
5425.80 2265
5426.50 2277
5427.19 2248
5427.89 2240
5428.59 2100
5429.28 2135
5429.98 2175
5430.67 2203
5431.37 2167
5432.06 2262
5432.76 2100
5433.45 2197
5434.15 2205
5434.84 2155
5435.54 2018
5436.23 2044
5436.93 2136
5437.63 2169
5438.32 2305
5439.02 2185
5439.71 2151
5440.41 2252
5441.11 2256
5441.80 2161
5442.50 2281
5443.19 2097
5443.89 2300
5444.59 2402
5445.28 2359
5445.98 2218
5446.68 2216
5447.37 2169
5448.07 2193
5448.76 2187
5449.46 2323
5450.16 2311
5450.85 2305
5451.55 2380
5452.25 2297
5452.94 2308
5453.64 2309
5454.34 2403
5455.03 2245
5455.73 2373
5456.43 2454
5457.13 2349
5457.82 2256
5458.52 2227
5459.22 2259
5459.91 2281
5460.61 2271
5461.31 2190
5462.01 2247
5462.70 2180
5463.40 2217
5464.10 2121
5464.80 2183
5465.49 2212
5466.19 2263
5466.89 2229
5467.59 2264
5468.28 2262
5468.98 2183
5469.68 2261
5470.38 2226
5471.07 2282
5471.77 2261
5472.47 2245
5473.17 2321
5473.87 2317
5474.56 2382
5475.26 2285
5475.96 2408
5476.66 2320
5477.36 2309
5478.06 2490
5478.75 2289
5479.45 2291
5480.15 2407
5480.85 2328
5481.55 2251
5482.25 2265
5482.95 2453
5483.64 2402
5484.34 2391
5485.04 2367
5485.74 2478
5486.44 2561
5487.14 2668
5487.84 2438
5488.54 2446
5489.23 2430
5489.93 2447
5490.63 2419
5491.33 2362
5492.03 2350
5492.73 2380
5493.43 2327
5494.13 2285
5494.83 2442
5495.53 2438
5496.23 2492
5496.93 2454
5497.63 2512
5498.33 2493
5499.03 2551
5499.73 2336
5500.43 2402
5501.13 2423
5501.83 2455
5502.53 2556
5503.23 2760
5503.93 2660
5504.63 2499
5505.33 2576
5506.03 2980
5506.73 2977
5507.43 2714
5508.13 2685
5508.83 2611
5509.53 2661
5510.23 2519
5510.93 2495
5511.63 2637
5512.33 2558
5513.03 2533
5513.73 2573
5514.43 2478
5515.13 2559
5515.83 2439
5516.53 2353
5517.23 2557
5517.93 2490
5518.64 2495
5519.34 2430
5520.04 2371
5520.74 2411
5521.44 2436
5522.14 2417
5522.84 2437
5523.54 2437
5524.24 2321
5524.95 2285
5525.65 2216
5526.35 2385
5527.05 2371
5527.75 2275
5528.45 2417
5529.15 2382
5529.86 2365
5530.56 2271
5531.26 2124
5531.96 2192
5532.66 2313
5533.36 2322
5534.07 2385
5534.77 2317
5535.47 2284
5536.17 2237
5536.87 2237
5537.58 2320
5538.28 2231
5538.98 2153
5539.68 2104
5540.39 2083
5541.09 2159
5541.79 2249
5542.49 2270
5543.20 2280
5543.90 2198
5544.60 2278
5545.30 2131
5546.01 2104
5546.71 2193
5547.41 2295
5548.11 2153
5548.82 2299
5549.52 2303
5550.22 2169
5550.93 2294
5551.63 2249
5552.33 2377
5553.03 2256
5553.74 2135
5554.44 2061
5555.14 2257
5555.85 2212
5556.55 2286
5557.25 2136
5557.96 2258
5558.66 2201
5559.36 2223
5560.07 2209
5560.77 2108
5561.48 2029
5562.18 2080
5562.88 2164
5563.59 2203
5564.29 2421
5564.99 2262
5565.70 2253
5566.40 2326
5567.11 2406
5567.81 2336
5568.51 2546
5569.22 2326
5569.92 2295
5570.63 2380
5571.33 2309
5572.04 2216
5572.74 2232
5573.44 2203
5574.15 2213
5574.85 2202
5575.56 2342
5576.26 2297
5576.97 2390
5577.67 2267
5578.38 2129
5579.08 2240
5579.79 2239
5580.49 2108
5581.20 2330
5581.90 2300
5582.61 2165
5583.31 2166
5584.02 2146
5584.72 2239
5585.43 2157
5586.13 2159
5586.84 2222
5587.54 2134
5588.25 2131
5588.95 2144
5589.66 2046
5590.36 1978
5591.07 2115
5591.77 1947
5592.48 2068
5593.19 2192
5593.89 2162
5594.60 2183
5595.30 2157
5596.01 2192
5596.71 2151
5597.42 2192
5598.13 2206
5598.83 2204
5599.54 2040
5600.24 2175
5600.95 2268
5601.66 2146
5602.36 2071
5603.07 1993
5603.78 1992
5604.48 2003
5605.19 2020
5605.89 2025
5606.60 2126
5607.31 2200
5608.01 2124
5608.72 2029
5609.43 1973
5610.13 2031
5610.84 2006
5611.55 2010
5612.25 2050
5612.96 2012
5613.67 1994
5614.38 1880
5615.08 1949
5615.79 2161
5616.50 2091
5617.20 2068
5617.91 1955
5618.62 1985
5619.33 1928
5620.03 2012
5620.74 2081
5621.45 1978
5622.15 1917
5622.86 2007
5623.57 2085
5624.28 1915
5624.99 1962
5625.69 1973
5626.40 2015
5627.11 1936
5627.82 1862
5628.52 2028
5629.23 2086
5629.94 1995
5630.65 2055
5631.36 2066
5632.06 1977
5632.77 2030
5633.48 2003
5634.19 2047
5634.90 1958
5635.61 1894
5636.31 1918
5637.02 2014
5637.73 2082
5638.44 2080
5639.15 2201
5639.86 2089
5640.56 1889
5641.27 1899
5641.98 1992
5642.69 1993
5643.40 2021
5644.11 2053
5644.82 2193
5645.53 2133
5646.24 2237
5646.94 2141
5647.65 2148
5648.36 2139
5649.07 2251
5649.78 2063
5650.49 2095
5651.20 1995
5651.91 2044
5652.62 2065
5653.33 2241
5654.04 2293
5654.75 2177
5655.46 2132
5656.17 2135
5656.88 2190
5657.59 2104
5658.30 2098
5659.01 2198
5659.71 2212
5660.42 2028
5661.13 2046
5661.84 2185
5662.55 2195
5663.26 2284
5663.97 2231
5664.69 2144
5665.40 2138
5666.11 2177
5666.82 2181
5667.53 2008
5668.24 2025
5668.95 2003
5669.66 2160
5670.37 2113
5671.08 1930
5671.79 2036
5672.50 1875
5673.21 1997
5673.92 2058
5674.63 1977
5675.34 2044
5676.05 2062
5676.76 1969
5677.48 2133
5678.19 2064
5678.90 1983
5679.61 2009
5680.32 1987
5681.03 1893
5681.74 2020
5682.45 2034
5683.16 1795
5683.88 1799
5684.59 1851
5685.30 1894
5686.01 2027
5686.72 2012
5687.43 2085
5688.15 2040
5688.86 1984
5689.57 1923
5690.28 1950
5690.99 1911
5691.70 1942
5692.42 2099
5693.13 1875
5693.84 1917
5694.55 1956
5695.26 2007
5695.98 2007
5696.69 2047
5697.40 2048
5698.11 1909
5698.82 1875
5699.54 1969
5700.25 2007
5700.96 1894
5701.67 1694
5702.39 1803
5703.10 1956
5703.81 1910
5704.52 2017
5705.24 2040
5705.95 1941
5706.66 1964
5707.38 2004
5708.09 1980
5708.80 1998
5709.51 1995
5710.23 1966
5710.94 1930
5711.65 2111
5712.37 2074
5713.08 2125
5713.79 2006
5714.51 2167
5715.22 2114
5715.93 1971
5716.65 2008
5717.36 1971
5718.07 2079
5718.79 1950
5719.50 2013
5720.21 1979
5720.93 1981
5721.64 2020
5722.36 2024
5723.07 2058
5723.78 2019
5724.50 1923
5725.21 1967
5725.92 1939
5726.64 1985
5727.35 2019
5728.07 2090
5728.78 2200
5729.50 2083
5730.21 2102
5730.92 2237
5731.64 2290
5732.35 2405
5733.07 2266
5733.78 2373
5734.50 2374
5735.21 2391
5735.93 2275
5736.64 2352
5737.35 2411
5738.07 2149
5738.78 2110
5739.50 2087
5740.21 2080
5740.93 2007
5741.64 2056
5742.36 1992
5743.07 2044
5743.79 2128
5744.50 2185
5745.22 2131
5745.93 2013
5746.65 2153
5747.37 2145
5748.08 2191
5748.80 2144
5749.51 2033
5750.23 2112
5750.94 2052
5751.66 1939
5752.37 2073
5753.09 2076
5753.81 2166
5754.52 2332
5755.24 2222
5755.95 2136
5756.67 2263
5757.38 2129
5758.10 2165
5758.82 2224
5759.53 2082
5760.25 2207
5760.96 2176
5761.68 2223
5762.40 2291
5763.11 2193
5763.83 2129
5764.55 2218
5765.26 2376
5765.98 2460
5766.70 2426
5767.41 2380
5768.13 2341
5768.85 2465
5769.56 2543
5770.28 2550
5771.00 2587
5771.71 2470
5772.43 2564
5773.15 2523
5773.86 2422
5774.58 2301
5775.30 2357
5776.01 2524
5776.73 2465
5777.45 2363
5778.17 2389
5778.88 2261
5779.60 2342
5780.32 2389
5781.04 2381
5781.75 2414
5782.47 2445
5783.19 2555
5783.91 2602
5784.62 2646
5785.34 2582
5786.06 2595
5786.78 2665
5787.49 2547
5788.21 2388
5788.93 2508
5789.65 2626
5790.37 2645
5791.08 2543
5791.80 2507
5792.52 2581
5793.24 2693
5793.96 2604
5794.68 2510
5795.39 2595
5796.11 2671
5796.83 2741
5797.55 2660
5798.27 2754
5798.99 2893
5799.70 2866
5800.42 2967
5801.14 2911
5801.86 3057
5802.58 3270
5803.30 3083
5804.02 3299
5804.74 3259
5805.45 3374
5806.17 3642
5806.89 3919
5807.61 4084
5808.33 3976
5809.05 3984
5809.77 4006
5810.49 3746
5811.21 3592
5811.93 3758
5812.65 3844
5813.37 3564
5814.09 3614
5814.81 3786
5815.52 3819
5816.24 3812
5816.96 3850
5817.68 3966
5818.40 4228
5819.12 4491
5819.84 4974
5820.56 5816
5821.28 6167
5822.00 6755
5822.72 7414
5823.44 7519
5824.16 7377
5824.88 7182
5825.60 6661
5826.32 5897
5827.04 5343
5827.76 5098
5828.48 4966
5829.21 4646
5829.93 4448
5830.65 4514
5831.37 4429
5832.09 3982
5832.81 4151
5833.53 4250
5834.25 4229
5834.97 4165
5835.69 4056
5836.41 3937
5837.13 3923
5837.85 4234
5838.57 4180
5839.30 4087
5840.02 4022
5840.74 3856
5841.46 3891
5842.18 3822
5842.90 3828
5843.62 3615
5844.34 3622
5845.07 3377
5845.79 3178
5846.51 3087
5847.23 3319
5847.95 3328
5848.67 3233
5849.39 3026
5850.12 3064
5850.84 2999
5851.56 2948
5852.28 2960
5853.00 3001
5853.73 2757
5854.45 2735
5855.17 3005
5855.89 2816
5856.61 2819
5857.34 2862
5858.06 2981
5858.78 2836
5859.50 2838
5860.23 2802
5860.95 2750
5861.67 2788
5862.39 2778
5863.11 2781
5863.84 2692
5864.56 2841
5865.28 2830
5866.01 2714
5866.73 2777
5867.45 2706
5868.17 2689
5868.90 2632
5869.62 2578
5870.34 2541
5871.07 2546
5871.79 2641
5872.51 2642
5873.23 2532
5873.96 2591
5874.68 2478
5875.40 2569
5876.13 2660
5876.85 2550
5877.57 2613
5878.30 2584
5879.02 2535
5879.74 2575
5880.47 2531
5881.19 2569
5881.92 2478
5882.64 2451
5883.36 2513
5884.09 2430
5884.81 2442
5885.53 2448
5886.26 2437
5886.98 2464
5887.71 2601
5888.43 2538
5889.15 2442
5889.88 2513
5890.60 2498
5891.33 2445
5892.05 2402
5892.78 2403
5893.50 2339
5894.23 2439
5894.95 2451
5895.67 2443
5896.40 2523
5897.12 2412
5897.85 2491
5898.57 2450
5899.30 2387
5900.02 2375
5900.75 2346
5901.47 2377
5902.20 2288
5902.92 2194
5903.65 2303
5904.37 2376
5905.10 2491
5905.82 2413
5906.55 2558
5907.27 2569
5908.00 2474
5908.72 2420
5909.45 2428
5910.17 2296
5910.90 2281
5911.62 2302
5912.35 2318
5913.08 2343
5913.80 2172
5914.53 2437
5915.25 2316
5915.98 2400
5916.70 2274
5917.43 2371
5918.16 2260
5918.88 2273
5919.61 2222
5920.33 2282
5921.06 2337
5921.79 2265
5922.51 2238
5923.24 2292
5923.97 2253
5924.69 2314
5925.42 2266
5926.14 2127
5926.87 2146
5927.60 2204
5928.32 2331
5929.05 2185
5929.78 2245
5930.50 2147
5931.23 2068
5931.96 1977
5932.68 2061
5933.41 2162
5934.14 2271
5934.86 2241
5935.59 2316
5936.32 2232
5937.05 2260
5937.77 2301
5938.50 2140
5939.23 2299
5939.95 2324
5940.68 2335
5941.41 2284
5942.14 2246
5942.86 2368
5943.59 2392
5944.32 2349
5945.05 2333
5945.77 2383
5946.50 2426
5947.23 2236
5947.96 2212
5948.68 2239
5949.41 2285
5950.14 2369
5950.87 2445
5951.60 2351
5952.32 2274
5953.05 2281
5953.78 2172
5954.51 2254
5955.24 2263
5955.96 2338
5956.69 2257
5957.42 2182
5958.15 2390
5958.88 2321
5959.61 2385
5960.33 2286
5961.06 2324
5961.79 2344
5962.52 2332
5963.25 2287
5963.98 2401
5964.71 2414
5965.44 2400
5966.16 2460
5966.89 2461
5967.62 2355
5968.35 2424
5969.08 2542
5969.81 2462
5970.54 2492
5971.27 2691
5972.00 2762
5972.73 2744
5973.46 2651
5974.18 2595
5974.91 2638
5975.64 2568
5976.37 2672
5977.10 2735
5977.83 2580
5978.56 2522
5979.29 2425
5980.02 2521
5980.75 2548
5981.48 2452
5982.21 2417
5982.94 2456
5983.67 2707
5984.40 2585
5985.13 2508
5985.86 2744
5986.59 2888
5987.32 2766
5988.05 2708
5988.78 2822
5989.51 2669
5990.24 2774
5990.97 2728
5991.70 2732
5992.43 2845
5993.16 2783
5993.89 2913
5994.62 2931
5995.35 2779
5996.09 2794
5996.82 2647
5997.55 2759
5998.28 2771
5999.01 2761
5999.74 2775
6000.47 2660
6001.20 2820
6001.93 2749
6002.66 2723
6003.39 2813
6004.13 2744
6004.86 2703
6005.59 2719
6006.32 2670
6007.05 2646
6007.78 2698
6008.51 2713
6009.25 2641
6009.98 2746
6010.71 2587
6011.44 2620
6012.17 2731
6012.90 3130
6013.64 3125
6014.37 3349
6015.10 3455
6015.83 3383
6016.56 3643
6017.29 3683
6018.03 3654
6018.76 3614
6019.49 3628
6020.22 3582
6020.96 3513
6021.69 3182
6022.42 3036
6023.15 2911
6023.88 2797
6024.62 2835
6025.35 2748
6026.08 2634
6026.81 2511
6027.55 2382
6028.28 2423
6029.01 2382
6029.75 2493
6030.48 2689
6031.21 2608
6031.94 2398
6032.68 2489
6033.41 2485
6034.14 2463
6034.88 2377
6035.61 2332
6036.34 2351
6037.07 2478
6037.81 2305
6038.54 2314
6039.27 2289
6040.01 2334
6040.74 2251
6041.47 2435
6042.21 2419
6042.94 2364
6043.68 2380
6044.41 2334
6045.14 2438
6045.88 2467
6046.61 2441
6047.34 2416
6048.08 2385
6048.81 2422
6049.55 2385
6050.28 2509
6051.01 2502
6051.75 2327
6052.48 2440
6053.22 2476
6053.95 2490
6054.68 2445
6055.42 2403
6056.15 2605
6056.89 2494
6057.62 2489
6058.36 2576
6059.09 2586
6059.83 2545
6060.56 2527
6061.29 2449
6062.03 2439
6062.76 2289
6063.50 2303
6064.23 2345
6064.97 2321
6065.70 2392
6066.44 2273
6067.17 2270
6067.91 2356
6068.64 2455
6069.38 2353
6070.11 2457
6070.85 2370
6071.58 2286
6072.32 2378
6073.06 2392
6073.79 2327
6074.53 2327
6075.26 2364
6076.00 2329
6076.73 2326
6077.47 2396
6078.20 2401
6078.94 2277
6079.68 2333
6080.41 2340
6081.15 2238
6081.88 2386
6082.62 2310
6083.35 2370
6084.09 2273
6084.83 2341
6085.56 2340
6086.30 2346
6087.04 2318
6087.77 2342
6088.51 2347
6089.24 2294
6089.98 2295
6090.72 2270
6091.45 2293
6092.19 2216
6092.93 2272
6093.66 2243
6094.40 2473
6095.14 2483
6095.87 2355
6096.61 2273
6097.35 2262
6098.08 2325
6098.82 2402
6099.56 2445
6100.29 2341
6101.03 2399
6101.77 2408
6102.51 2292
6103.24 2278
6103.98 2230
6104.72 2321
6105.46 2365
6106.19 2196
6106.93 2170
6107.67 2226
6108.41 2283
6109.14 2121
6109.88 2093
6110.62 2255
6111.36 2327
6112.09 2395
6112.83 2220
6113.57 2240
6114.31 2307
6115.04 2223
6115.78 2267
6116.52 2244
6117.26 2261
6118.00 2362
6118.73 2328
6119.47 2459
6120.21 2484
6120.95 2378
6121.69 2548
6122.43 2475
6123.16 2438
6123.90 2446
6124.64 2370
6125.38 2503
6126.12 2376
6126.86 2356
6127.60 2482
6128.33 2384
6129.07 2429
6129.81 2378
6130.55 2291
6131.29 2372
6132.03 2527
6132.77 2447
6133.51 2517
6134.25 2513
6134.98 2442
6135.72 2450
6136.46 2472
6137.20 2410
6137.94 2453
6138.68 2430
6139.42 2463
6140.16 2493
6140.90 2563
6141.64 2388
6142.38 2492
6143.12 2527
6143.86 2405
6144.60 2511
6145.34 2442
6146.08 2534
6146.82 2551
6147.56 2494
6148.30 2477
6149.04 2500
6149.78 2449
6150.52 2518
6151.26 2454
6152.00 2474
6152.74 2596
6153.48 2540
6154.22 2615
6154.96 2621
6155.70 2655
6156.44 2666
6157.18 2625
6157.92 2690
6158.66 2667
6159.40 2801
6160.14 2753
6160.88 2714
6161.62 2723
6162.36 2800
6163.10 3014
6163.85 2859
6164.59 2826
6165.33 2762
6166.07 2700
6166.81 2985
6167.55 2916
6168.29 2836
6169.03 3080
6169.77 3023
6170.51 2995
6171.26 3011
6172.00 3119
6172.74 3098
6173.48 3293
6174.22 3335
6174.96 3259
6175.70 3195
6176.45 3166
6177.19 3285
6177.93 3218
6178.67 3098
6179.41 3207
6180.16 3142
6180.90 3185
6181.64 3117
6182.38 3069
6183.12 3026
6183.87 3055
6184.61 3211
6185.35 3242
6186.09 3119
6186.83 3171
6187.58 3301
6188.32 3087
6189.06 3099
6189.80 3236
6190.55 3260
6191.29 3147
6192.03 3183
6192.77 3303
6193.52 3290
6194.26 3310
6195.00 3416
6195.74 3475
6196.49 3483
6197.23 3376
6197.97 3531
6198.72 3614
6199.46 3733
6200.20 3820
6200.94 3741
6201.69 3884
6202.43 3682
6203.17 3655
6203.92 3844
6204.66 3701
6205.40 3692
6206.15 3771
6206.89 3791
6207.63 3966
6208.38 3976
6209.12 4093
6209.87 4486
6210.61 5310
6211.35 5834
6212.10 6902
6212.84 8035
6213.58 8852
6214.33 9326
6215.07 10346
6215.82 10393
6216.56 9867
6217.30 9670
6218.05 9025
6218.79 8158
6219.54 7216
6220.28 6354
6221.02 5693
6221.77 5056
6222.51 4475
6223.26 4055
6224.00 3679
6224.75 3634
6225.49 3645
6226.24 3739
6226.98 3771
6227.73 3716
6228.47 3797
6229.21 3987
6229.96 4097
6230.70 4046
6231.45 4007
6232.19 3954
6232.94 3723
6233.68 3614
6234.43 3465
6235.17 3281
6235.92 3150
6236.67 2994
6237.41 2883
6238.16 2973
6238.90 2926
6239.65 2926
6240.39 2902
6241.14 2773
6241.88 2746
6242.63 2921
6243.37 2863
6244.12 2847
6244.87 2884
6245.61 2989
6246.36 2974
6247.10 3106
6247.85 2985
6248.59 2929
6249.34 3094
6250.09 3286
6250.83 3251
6251.58 3143
6252.33 3209
6253.07 3379
6253.82 3511
6254.56 3497
6255.31 3354
6256.06 3342
6256.80 3355
6257.55 3386
6258.30 3275
6259.04 3132
6259.79 3099
6260.54 3113
6261.28 3041
6262.03 3016
6262.78 3081
6263.52 3112
6264.27 3063
6265.02 3042
6265.76 3008
6266.51 3002
6267.26 2871
6268.01 2895
6268.75 2874
6269.50 2996
6270.25 3004
6270.99 2888
6271.74 2914
6272.49 2814
6273.24 2847
6273.98 2885
6274.73 2928
6275.48 2973
6276.23 2914
6276.97 2908
6277.72 3030
6278.47 2996
6279.22 3022
6279.96 2957
6280.71 3026
6281.46 2852
6282.21 2861
6282.96 2803
6283.70 2807
6284.45 2820
6285.20 2820
6285.95 2916
6286.70 2777
6287.45 2806
6288.19 2828
6288.94 2671
6289.69 2665
6290.44 2830
6291.19 2795
6291.94 2763
6292.68 2689
6293.43 2768
6294.18 2769
6294.93 2722
6295.68 2739
6296.43 2731
6297.18 2700
6297.93 2639
6298.67 2661
6299.42 2658
6300.17 2563
6300.92 2589
6301.67 2458
6302.42 2493
6303.17 2486
6303.92 2330
6304.67 2341
6305.42 2492
6306.17 2539
6306.92 2409
6307.67 2565
6308.41 2507
6309.16 2414
6309.91 2414
6310.66 2496
6311.41 2538
6312.16 2540
6312.91 2411
6313.66 2441
6314.41 2529
6315.16 2467
6315.91 2428
6316.66 2426
6317.41 2482
6318.16 2432
6318.91 2476
6319.66 2587
6320.41 2452
6321.16 2500
6321.91 2464
6322.66 2308
6323.41 2332
6324.16 2424
6324.92 2376
6325.67 2286
6326.42 2244
6327.17 2163
6327.92 2270
6328.67 2209
6329.42 2168
6330.17 2172
6330.92 2251
6331.67 2230
6332.42 2276
6333.17 2216
6333.92 2160
6334.68 2210
6335.43 2230
6336.18 2197
6336.93 2189
6337.68 2208
6338.43 2360
6339.18 2287
6339.93 2184
6340.69 2199
6341.44 2068
6342.19 2196
6342.94 2255
6343.69 2298
6344.44 2230
6345.20 2251
6345.95 2221
6346.70 2156
6347.45 2273
6348.20 2233
6348.95 2114
6349.71 2095
6350.46 2089
6351.21 2095
6351.96 2109
6352.71 2106
6353.47 2016
6354.22 2139
6354.97 2166
6355.72 2152
6356.48 2118
6357.23 2098
6357.98 2159
6358.73 2303
6359.49 2225
6360.24 2205
6360.99 2342
6361.74 2284
6362.50 2238
6363.25 2142
6364.00 2176
6364.76 2239
6365.51 2042
6366.26 2150
6367.01 2078
6367.77 2052
6368.52 2076
6369.27 2146
6370.03 2102
6370.78 2088
6371.53 1985
6372.29 2207
6373.04 2109
6373.79 2053
6374.55 2080
6375.30 2012
6376.05 2153
6376.81 2140
6377.56 1972
6378.31 2095
6379.07 2095
6379.82 2215
6380.58 2119
6381.33 1990
6382.08 2003
6382.84 2051
6383.59 2006
6384.35 2052
6385.10 2054
6385.85 2053
6386.61 2170
6387.36 2085
6388.12 2169
6388.87 2257
6389.62 2197
6390.38 2096
6391.13 1961
6391.89 1988
6392.64 1975
6393.40 2029
6394.15 2078
6394.91 2004
6395.66 2007
6396.42 2101
6397.17 1957
6397.93 2031
6398.68 1889
6399.44 1912
6400.19 1827
6400.95 2104
6401.70 2003
6402.46 1873
6403.21 1871
6403.97 1926
6404.72 1935
6405.48 2039
6406.23 2070
6406.99 1983
6407.74 1988
6408.50 1984
6409.25 2025
6410.01 1981
6410.76 2112
6411.52 2039
6412.28 2116
6413.03 1975
6413.79 1977
6414.54 1950
6415.30 1980
6416.05 1835
6416.81 1901
6417.57 1954
6418.32 1980
6419.08 1944
6419.83 1932
6420.59 1903
6421.35 1927
6422.10 1972
6422.86 1992
6423.62 1964
6424.37 1924
6425.13 1959
6425.89 1784
6426.64 1973
6427.40 1958
6428.15 2061
6428.91 1923
6429.67 1957
6430.42 1903
6431.18 1969
6431.94 1995
6432.70 1943
6433.45 1937
6434.21 1905
6434.97 1953
6435.72 1935
6436.48 1900
6437.24 1920
6437.99 1866
6438.75 1909
6439.51 1969
6440.27 2046
6441.02 2028
6441.78 1907
6442.54 1952
6443.30 2103
6444.05 2003
6444.81 1986
6445.57 2107
6446.33 2111
6447.08 2022
6447.84 1991
6448.60 1997
6449.36 1944
6450.12 1884
6450.87 1951
6451.63 1917
6452.39 1917
6453.15 1935
6453.91 1876
6454.66 1947
6455.42 1970
6456.18 1910
6456.94 1990
6457.70 2032
6458.46 2156
6459.21 2212
6459.97 2141
6460.73 2136
6461.49 2159
6462.25 2115
6463.01 2144
6463.77 2176
6464.52 2161
6465.28 2150
6466.04 2174
6466.80 2010
6467.56 1998
6468.32 2075
6469.08 2165
6469.84 2063
6470.60 2131
6471.36 2208
6472.11 2071
6472.87 2132
6473.63 2172
6474.39 2059
6475.15 2234
6475.91 2045
6476.67 2150
6477.43 2108
6478.19 2107
6478.95 2178
6479.71 2251
6480.47 2180
6481.23 2143
6481.99 2166
6482.75 2088
6483.51 2208
6484.27 2170
6485.03 2150
6485.79 2127
6486.55 2017
6487.31 2168
6488.07 2283
6488.83 2371
6489.59 2326
6490.35 2246
6491.11 2425
6491.87 2453
6492.63 2333
6493.39 2424
6494.15 2464
6494.91 2357
6495.67 2311
6496.43 2350
6497.19 2351
6497.95 2444
6498.71 2590
6499.48 2593
6500.24 2623
6501.00 2541
6501.76 2517
6502.52 2688
6503.28 2603
6504.04 2631
6504.80 2525
6505.56 2572
6506.32 2498
6507.09 2574
6507.85 2604
6508.61 2617
6509.37 2653
6510.13 2562
6510.89 2624
6511.65 2600
6512.42 2558
6513.18 2751
6513.94 2701
6514.70 2722
6515.46 2770
6516.22 2817
6516.99 2841
6517.75 2639
6518.51 2818
6519.27 2977
6520.03 2799
6520.80 2603
6521.56 2695
6522.32 2744
6523.08 2727
6523.84 2778
6524.61 2795
6525.37 2975
6526.13 3175
6526.89 3218
6527.66 3198
6528.42 3279
6529.18 3496
6529.94 3566
6530.71 3787
6531.47 3979
6532.23 3968
6533.00 3774
6533.76 3816
6534.52 4032
6535.28 3725
6536.05 3663
6536.81 3655
6537.57 3572
6538.34 3525
6539.10 3500
6539.86 3763
6540.63 3834
6541.39 4210
6542.15 4417
6542.92 4478
6543.68 4332
6544.44 4252
6545.21 4233
6545.97 4144
6546.73 3811
6547.50 3677
6548.26 3410
6549.02 3150
6549.79 3045
6550.55 3001
6551.31 2902
6552.08 2903
6552.84 2932
6553.61 2961
6554.37 2850
6555.13 2840
6555.90 2844
6556.66 2937
6557.43 2875
6558.19 2931
6558.96 2844
6559.72 2807
6560.48 2890
6561.25 2824
6562.01 3028
6562.78 3098
6563.54 3020
6564.31 3028
6565.07 2948
6565.84 3014
6566.60 3178
6567.37 3253
6568.13 3142
6568.90 3134
6569.66 3227
6570.43 3169
6571.19 3365
6571.96 3421
6572.72 3301
6573.49 3241
6574.25 3213
6575.02 3084
6575.78 3076
6576.55 3297
6577.31 3145
6578.08 3299
6578.84 3161
6579.61 3330
6580.37 3389
6581.14 3369
6581.91 3282
6582.67 3276
6583.44 3376
6584.20 3418
6584.97 3393
6585.73 3421
6586.50 3690
6587.27 3651
6588.03 3735
6588.80 3742
6589.56 3900
6590.33 4027
6591.10 3887
6591.86 3789
6592.63 3788
6593.39 3688
6594.16 3503
6594.93 3744
6595.69 3871
6596.46 3797
6597.23 3856
6597.99 4036
6598.76 3962
6599.53 4054
6600.29 3991
6601.06 3986
6601.83 3913
6602.59 3636
6603.36 3699
6604.13 3557
6604.89 3438
6605.66 3375
6606.43 3210
6607.20 3107
6607.96 3234
6608.73 3110
6609.50 3051
6610.26 2981
6611.03 3043
6611.80 2992
6612.57 2972
6613.33 3028
6614.10 2964
6614.87 3119
6615.64 2992
6616.40 2831
6617.17 3051
6617.94 2976
6618.71 2950
6619.48 3077
6620.24 2894
6621.01 3018
6621.78 3095
6622.55 3073
6623.32 3075
6624.08 3024
6624.85 3111
6625.62 3096
6626.39 3200
6627.16 3255
6627.92 3159
6628.69 3305
6629.46 3296
6630.23 3298
6631.00 3129
6631.77 3228
6632.54 3287
6633.30 3158
6634.07 3255
6634.84 3305
6635.61 3329
6636.38 3344
6637.15 3544
6637.92 3633
6638.69 3777
6639.45 3694
6640.22 4020
6640.99 3784
6641.76 3960
6642.53 3832
6643.30 3649
6644.07 3587
6644.84 3540
6645.61 3348
6646.38 3271
6647.15 3140
6647.92 3107
6648.69 3272
6649.46 3048
6650.22 2938
6650.99 3018
6651.76 2974
6652.53 2931
6653.30 2951
6654.07 2925
6654.84 2950
6655.61 3094
6656.38 3112
6657.15 3006
6657.92 2989
6658.69 3023
6659.46 3030
6660.23 3051
6661.00 2835
6661.77 2948
6662.54 2992
6663.31 2929
6664.09 2951
6664.86 2878
6665.63 3011
6666.40 3041
6667.17 3227
6667.94 3324
6668.71 3475
6669.48 3589
6670.25 3688
6671.02 3872
6671.79 3975
6672.56 3873
6673.33 3574
6674.10 3561
6674.88 3513
6675.65 3341
6676.42 3301
6677.19 3061
6677.96 3165
6678.73 3099
6679.50 2981
6680.27 2892
6681.05 2915
6681.82 2869
6682.59 2831
6683.36 2764
6684.13 2764
6684.90 2821
6685.67 2745
6686.45 2810
6687.22 2807
6687.99 2849
6688.76 2848
6689.53 2935
6690.31 2988
6691.08 3083
6691.85 3032
6692.62 3032
6693.39 3162
6694.17 3058
6694.94 2996
6695.71 2960
6696.48 2922
6697.25 2745
6698.03 2844
6698.80 2602
6699.57 2693
6700.34 2587
6701.12 2470
6701.89 2469
6702.66 2565
6703.43 2560
6704.21 2546
6704.98 2563
6705.75 2476
6706.53 2535
6707.30 2600
6708.07 2574
6708.84 2609
6709.62 2673
6710.39 2523
6711.16 2535
6711.94 2454
6712.71 2412
6713.48 2495
6714.26 2385
6715.03 2348
6715.80 2386
6716.58 2368
6717.35 2438
6718.12 2451
6718.90 2391
6719.67 2508
6720.45 2376
6721.22 2316
6721.99 2420
6722.77 2444
6723.54 2483
6724.31 2399
6725.09 2391
6725.86 2347
6726.64 2333
6727.41 2453
6728.18 2347
6728.96 2388
6729.73 2416
6730.51 2193
6731.28 2371
6732.06 2441
6732.83 2443
6733.60 2370
6734.38 2419
6735.15 2305
6735.93 2273
6736.70 2297
6737.48 2345
6738.25 2248
6739.03 2190
6739.80 2281
6740.58 2321
6741.35 2331
6742.13 2377
6742.90 2286
6743.68 2359
6744.45 2288
6745.23 2374
6746.00 2449
6746.78 2415
6747.55 2284
6748.33 2297
6749.10 2205
6749.88 2232
6750.65 2211
6751.43 2248
6752.20 2203
6752.98 2204
6753.75 2203
6754.53 2283
6755.31 2297
6756.08 2125
6756.86 2301
6757.63 2201
6758.41 2122
6759.19 2156
6759.96 2225
6760.74 2220
6761.51 2081
6762.29 2119
6763.07 2154
6763.84 2152
6764.62 2090
6765.39 2047
6766.17 2029
6766.95 2103
6767.72 2097
6768.50 2081
6769.28 2216
6770.05 2142
6770.83 2131
6771.61 2068
6772.38 2022
6773.16 2044
6773.94 2050
6774.71 1966
6775.49 2076
6776.27 2158
6777.04 1971
6777.82 1887
6778.60 2091
6779.37 2166
6780.15 2040
6780.93 2102
6781.71 2270
6782.48 2189
6783.26 2174
6784.04 2181
6784.81 2204
6785.59 2172
6786.37 2196
6787.15 2220
6787.92 2191
6788.70 2160
6789.48 2167
6790.26 2088
6791.04 2100
6791.81 2086
6792.59 2088
6793.37 2063
6794.15 1925
6794.92 1987
6795.70 2018
6796.48 1928
6797.26 1889
6798.04 2014
6798.81 1962
6799.59 1914
6800.37 1841
6801.15 1844
6801.93 1967
6802.71 1963
6803.48 1983
6804.26 1899
6805.04 1884
6805.82 1980
6806.60 1811
6807.38 1846
6808.16 1897
6808.94 1845
6809.71 1818
6810.49 1852
6811.27 1988
6812.05 2048
6812.83 2000
6813.61 2015
6814.39 2005
6815.17 2015
6815.95 1899
6816.73 1912
6817.50 1932
6818.28 1952
6819.06 1948
6819.84 1918
6820.62 1892
6821.40 2025
6822.18 2136
6822.96 1930
6823.74 1879
6824.52 1899
6825.30 1895
6826.08 1943
6826.86 1966
6827.64 1959
6828.42 1878
6829.20 1935
6829.98 1920
6830.76 1978
6831.54 1900
6832.32 1881
6833.10 1936
6833.88 1900
6834.66 1868
6835.44 1945
6836.22 1864
6837.00 1888
6837.78 1973
6838.56 1952
6839.34 1957
6840.12 2073
6840.90 2001
6841.68 1910
6842.46 1948
6843.24 1929
6844.03 1852
6844.81 1834
6845.59 1831
6846.37 1906
6847.15 1928
6847.93 1967
6848.71 1872
6849.49 1964
6850.27 1918
6851.05 1864
6851.84 1837
6852.62 1938
6853.40 2042
6854.18 2216
6854.96 2392
6855.74 2422
6856.52 2613
6857.30 2785
6858.09 2811
6858.87 2668
6859.65 2777
6860.43 2667
6861.21 2498
6861.99 2324
6862.78 2228
6863.56 2156
6864.34 2182
6865.12 2146
6865.90 2020
6866.69 2003
6867.47 2037
6868.25 1932
6869.03 1946
6869.82 2038
6870.60 2099
6871.38 1970
6872.16 2105
6872.94 2188
6873.73 2169
6874.51 2103
6875.29 1996
6876.07 2078
6876.86 2027
6877.64 1951
6878.42 1936
6879.21 2021
6879.99 1970
6880.77 2035
6881.55 1891
6882.34 1841
6883.12 2047
6883.90 2093
6884.69 2070
6885.47 2045
6886.25 2165
6887.04 2213
6887.82 2162
6888.60 2173
6889.39 2139
6890.17 2196
6890.95 2158
6891.74 2249
6892.52 2333
6893.30 2333
6894.09 2292
6894.87 2313
6895.65 2292
6896.44 2241
6897.22 2272
6898.01 2243
6898.79 2089
6899.57 2071
6900.36 2178
6901.14 2193
6901.93 2166
6902.71 2150
6903.49 2248
6904.28 2249
6905.06 2204
6905.85 2080
6906.63 2042
6907.42 2208
6908.20 2180
6908.98 2135
6909.77 2115
6910.55 2120
6911.34 2137
6912.12 2126
6912.91 2192
6913.69 2180
6914.48 2161
6915.26 2019
6916.05 2056
6916.83 1946
6917.62 1986
6918.40 2001
6919.19 1980
6919.97 2027
6920.76 2067
6921.54 2222
6922.33 2081
6923.11 1981
6923.90 2025
6924.68 2146
6925.47 2152
6926.25 2051
6927.04 2038
6927.82 2133
6928.61 2216
6929.40 2267
6930.18 2259
6930.97 2292
6931.75 2266
6932.54 2279
6933.32 2224
6934.11 2126
6934.90 1997
6935.68 2016
6936.47 2082
6937.25 2190
6938.04 2158
6938.83 2091
6939.61 2191
6940.40 2109
6941.19 2135
6941.97 2082
6942.76 2232
6943.54 2176
6944.33 2205
6945.12 2254
6945.90 2338
6946.69 2233
6947.48 2264
6948.26 2263
6949.05 2175
6949.84 2296
6950.62 2301
6951.41 2331
6952.20 2359
6952.99 2348
6953.77 2449
6954.56 2495
6955.35 2400
6956.13 2452
6956.92 2451
6957.71 2450
6958.50 2467
6959.28 2441
6960.07 2427
6960.86 2565
6961.64 2579
6962.43 2600
6963.22 2569
6964.01 2607
6964.80 2502
6965.58 2673
6966.37 2636
6967.16 2627
6967.95 2659
6968.73 2610
6969.52 2624
6970.31 2709
6971.10 2720
6971.89 2608
6972.67 2700
6973.46 2696
6974.25 2761
6975.04 2804
6975.83 2764
6976.62 2813
6977.40 2835
6978.19 2945
6978.98 2903
6979.77 2801
6980.56 2833
6981.35 2936
6982.13 3100
6982.92 3262
6983.71 3376
6984.50 3557
6985.29 3662
6986.08 3653
6986.87 3789
6987.66 3749
6988.45 3999
6989.23 4088
6990.02 4328
6990.81 4765
6991.60 5140
6992.39 5258
6993.18 5415
6993.97 5145
6994.76 4918
6995.55 4498
6996.34 4129
6997.13 3929
6997.92 3756
6998.71 3530
6999.50 3168
7000.29 3351
7001.07 3341
7001.86 3631
7002.65 4025
7003.44 4404
7004.23 4682
7005.02 5013
7005.81 5302
7006.60 5367
7007.39 5291
7008.18 5151
7008.97 5054
7009.76 4700
7010.55 4235
7011.34 3990
7012.14 3660
7012.93 3446
7013.72 3057
7014.51 2843
7015.30 2789
7016.09 2762
7016.88 2771
7017.67 2577
7018.46 2703
7019.25 2705
7020.04 2650
7020.83 2775
7021.62 2860
7022.41 2630
7023.20 2626
7024.00 2701
7024.79 2566
7025.58 2705
7026.37 2531
7027.16 2526
7027.95 2459
7028.74 2475
7029.53 2557
7030.32 2539
7031.12 2515
7031.91 2570
7032.70 2612
7033.49 2707
7034.28 2729
7035.07 2677
7035.87 2635
7036.66 2410
7037.45 2402
7038.24 2463
7039.03 2375
7039.82 2522
7040.62 2404
7041.41 2413
7042.20 2651
7042.99 2572
7043.78 2506
7044.58 2571
7045.37 2523
7046.16 2627
7046.95 2677
7047.75 2595
7048.54 2413
7049.33 2530
7050.12 2474
7050.92 2415
7051.71 2406
7052.50 2497
7053.29 2465
7054.09 2416
7054.88 2453
7055.67 2380
7056.46 2636
7057.26 2621
7058.05 2639
7058.84 2552
7059.64 2495
7060.43 2510
7061.22 2442
7062.02 2298
7062.81 2292
7063.60 2320
7064.39 2354
7065.19 2525
7065.98 2385
7066.77 2362
7067.57 2266
7068.36 2309
7069.16 2432
7069.95 2312
7070.74 2365
7071.54 2323
7072.33 2216
7073.12 2261
7073.92 2243
7074.71 2251
7075.51 2240
7076.30 2369
7077.09 2321
7077.89 2260
7078.68 2201
7079.48 2257
7080.27 2236
7081.06 2221
7081.86 2158
7082.65 2176
7083.45 2203
7084.24 2263
7085.04 2358
7085.83 2319
7086.62 2245
7087.42 2092
7088.21 2068
7089.01 2134
7089.80 2085
7090.60 2112
7091.39 2190
7092.19 2100
7092.98 2055
7093.78 2088
7094.57 2065
7095.37 2016
7096.16 2060
7096.96 1908
7097.75 1965
7098.55 1995
7099.34 1910
7100.14 1934
7100.93 1948
7101.73 1964
7102.52 2004
7103.32 1972
7104.11 1920
7104.91 1892
7105.71 1908
7106.50 1807
7107.30 1832
7108.09 1873
7108.89 1794
7109.68 1761
7110.48 1847
7111.28 1919
7112.07 1856
7112.87 1814
7113.66 1931
7114.46 1911
7115.26 1847
7116.05 1751
7116.85 1794
7117.65 1820
7118.44 1780
7119.24 1797
7120.03 1771
7120.83 1728
7121.63 1754
7122.42 1812
7123.22 1917
7124.02 1880
7124.81 1867
7125.61 1842
7126.41 1776
7127.20 1834
7128.00 1876
7128.80 1747
7129.59 1824
7130.39 1814
7131.19 1779
7131.99 1783
7132.78 1885
7133.58 1879
7134.38 1685
7135.17 1668
7135.97 1671
7136.77 1780
7137.57 1724
7138.36 1721
7139.16 1735
7139.96 1793
7140.76 1720
7141.55 1737
7142.35 1663
7143.15 1620
7143.95 1679
7144.74 1735
7145.54 1702
7146.34 1764
7147.14 1728
7147.94 1780
7148.73 1826
7149.53 1887
7150.33 1702
7151.13 1733
7151.93 1770
7152.72 1736
7153.52 1754
7154.32 1747
7155.12 1601
7155.92 1660
7156.72 1652
7157.51 1577
7158.31 1674
7159.11 1701
7159.91 1653
7160.71 1640
7161.51 1598
7162.31 1652
7163.11 1673
7163.90 1615
7164.70 1668
7165.50 1750
7166.30 1713
7167.10 1723
7167.90 1703
7168.70 1620
7169.50 1681
7170.30 1669
7171.10 1609
7171.90 1662
7172.69 1735
7173.49 1672
7174.29 1577
7175.09 1553
7175.89 1609
7176.69 1642
7177.49 1664
7178.29 1564
7179.09 1573
7179.89 1599
7180.69 1656
7181.49 1671
7182.29 1668
7183.09 1601
7183.89 1574
7184.69 1588
7185.49 1632
7186.29 1543
7187.09 1558
7187.89 1536
7188.69 1566
7189.49 1524
7190.29 1572
7191.09 1552
7191.89 1600
7192.69 1622
7193.49 1511
7194.29 1609
7195.09 1599
7195.89 1497
7196.70 1513
7197.50 1538
7198.30 1449
7199.10 1473
7199.90 1422
7200.70 1406
7201.50 1470
7202.30 1503
7203.10 1540
7203.90 1522
7204.70 1536
7205.51 1480
7206.31 1493
7207.11 1536
7207.91 1471
7208.71 1380
7209.51 1450
7210.31 1522
7211.12 1484
7211.92 1531
7212.72 1481
7213.52 1461
7214.32 1532
7215.12 1541
7215.92 1561
7216.73 1483
7217.53 1462
7218.33 1578
7219.13 1533
7219.93 1506
7220.74 1475
7221.54 1425
7222.34 1419
7223.14 1455
7223.94 1505
7224.75 1561
7225.55 1491
7226.35 1536
7227.15 1580
7227.96 1545
7228.76 1508
7229.56 1552
7230.36 1534
7231.17 1463
7231.97 1539
7232.77 1614
7233.57 1616
7234.38 1511
7235.18 1479
7235.98 1519
7236.79 1532
7237.59 1527
7238.39 1442
7239.19 1487
7240.00 1432
7240.80 1573
7241.60 1512
7242.41 1565
7243.21 1739
7244.01 1792
7244.82 1796
7245.62 1784
7246.42 1800
7247.23 1737
7248.03 1672
7248.83 1725
7249.64 1747
7250.44 1653
7251.25 1573
7252.05 1558
7252.85 1613
7253.66 1646
7254.46 1600
7255.27 1658
7256.07 1524
7256.87 1465
7257.68 1520
7258.48 1557
7259.29 1523
7260.09 1565
7260.89 1608
7261.70 1708
7262.50 1550
7263.31 1578
7264.11 1613
7264.92 1628
7265.72 1647
7266.53 1588
7267.33 1555
7268.13 1622
7268.94 1559
7269.74 1543
7270.55 1534
7271.35 1565
7272.16 1611
7272.96 1578
7273.77 1638
7274.57 1667
7275.38 1614
7276.18 1610
7276.99 1657
7277.79 1601
7278.60 1655
7279.40 1616
7280.21 1696
7281.01 1763
7281.82 1627
7282.63 1716
7283.43 1651
7284.24 1710
7285.04 1773
7285.85 1723
7286.65 1794
7287.46 1997
7288.27 2041
7289.07 2099
7289.88 2197
7290.68 2542
7291.49 2552
7292.29 2460
7293.10 2484
7293.91 2476
7294.71 2357
7295.52 2227
7296.33 2093
7297.13 1905
7297.94 1758
7298.74 1720
7299.55 1724
7300.36 1730
7301.16 1527
7301.97 1504
7302.78 1614
7303.58 1694
7304.39 1631
7305.20 1641
7306.00 1634
7306.81 1642
7307.62 1590
7308.42 1603
7309.23 1587
7310.04 1539
7310.84 1677
7311.65 1698
7312.46 1630
7313.27 1621
7314.07 1583
7314.88 1590
7315.69 1538
7316.50 1671
7317.30 1622
7318.11 1652
7318.92 1610
7319.72 1501
7320.53 1578
7321.34 1600
7322.15 1656
7322.96 1722
7323.76 1793
7324.57 1666
7325.38 1730
7326.19 1783
7326.99 1712
7327.80 1926
7328.61 2033
7329.42 1877
7330.23 1816
7331.03 1824
7331.84 1699
7332.65 1704
7333.46 1651
7334.27 1791
7335.08 1709
7335.88 1755
7336.69 1554
7337.50 1560
7338.31 1653
7339.12 1612
7339.93 1633
7340.74 1550
7341.54 1510
7342.35 1539
7343.16 1584
7343.97 1624
7344.78 1435
7345.59 1459
7346.40 1607
7347.21 1547
7348.02 1597
7348.82 1620
7349.63 1626
7350.44 1522
7351.25 1607
7352.06 1545
7352.87 1494
7353.68 1543
7354.49 1494
7355.30 1557
7356.11 1501
7356.92 1573
7357.73 1528
7358.54 1495
7359.35 1515
7360.16 1547
7360.97 1639
7361.78 1565
7362.59 1594
7363.40 1566
7364.21 1500
7365.02 1528
7365.83 1560
7366.64 1606
7367.45 1615
7368.26 1660
7369.07 1579
7369.88 1580
7370.69 1635
7371.50 1651
7372.31 1627
7373.12 1562
7373.93 1594
7374.74 1587
7375.55 1579
7376.36 1537
7377.17 1668
7377.98 1621
7378.79 1618
7379.60 1621
7380.42 1540
7381.23 1480
7382.04 1544
7382.85 1572
7383.66 1716
7384.47 1690
7385.28 1809
7386.09 1757
7386.90 1799
7387.71 1782
7388.53 1821
7389.34 1878
7390.15 1794
7390.96 1840
7391.77 1742
7392.58 1752
7393.39 1742
7394.21 1631
7395.02 1665
7395.83 1643
7396.64 1620
7397.45 1625
7398.27 1582
7399.08 1636
7399.89 1700
7400.70 1594
7401.51 1592
7402.33 1732
7403.14 1726
7403.95 1759
7404.76 1944
7405.57 1834
7406.39 1959
7407.20 2066
7408.01 2067
7408.82 2006
7409.64 2014
7410.45 1889
7411.26 1855
7412.07 1662
7412.89 1607
7413.70 1615
7414.51 1621
7415.32 1732
7416.14 1582
7416.95 1544
7417.76 1498
7418.58 1484
7419.39 1472
7420.20 1473
7421.02 1372
7421.83 1516
7422.64 1503
7423.45 1504
7424.27 1606
7425.08 1541
7425.89 1378
7426.71 1423
7427.52 1489
7428.33 1432
7429.15 1341
7429.96 1436
7430.78 1333
7431.59 1434
7432.40 1455
7433.22 1476
7434.03 1399
7434.84 1388
7435.66 1478
7436.47 1381
7437.29 1442
7438.10 1460
7438.91 1483
7439.73 1466
7440.54 1417
7441.36 1456
7442.17 1449
7442.99 1454
7443.80 1539
7444.61 1489
7445.43 1465
7446.24 1450
7447.06 1477
7447.87 1409
7448.69 1453
7449.50 1488
7450.32 1431
7451.13 1515
7451.95 1422
7452.76 1407
7453.58 1434
7454.39 1466
7455.21 1351
7456.02 1378
7456.84 1476
7457.65 1477
7458.47 1499
7459.28 1497
7460.10 1386
7460.91 1407
7461.73 1419
7462.54 1488
7463.36 1462
7464.17 1460
7464.99 1450
7465.80 1549
7466.62 1445
7467.44 1460
7468.25 1515
7469.07 1457
7469.88 1473
7470.70 1490
7471.51 1412
7472.33 1424
7473.15 1473
7473.96 1447
7474.78 1440
7475.59 1516
7476.41 1475
7477.23 1547
7478.04 1430
7478.86 1361
7479.67 1358
7480.49 1453
7481.31 1450
7482.12 1498
7482.94 1439
7483.76 1406
7484.57 1357
7485.39 1488
7486.21 1496
7487.02 1418
7487.84 1378
7488.66 1312
7489.47 1340
7490.29 1300
7491.11 1420
7491.92 1344
7492.74 1396
7493.56 1389
7494.38 1384
7495.19 1336
7496.01 1388
7496.83 1414
7497.64 1339
7498.46 1417
7499.28 1364
7500.10 1348
7500.91 1367
7501.73 1415
7502.55 1355
7503.37 1361
7504.18 1401
7505.00 1490
7505.82 1381
7506.64 1378
7507.46 1393
7508.27 1425
7509.09 1399
7509.91 1401
7510.73 1420
7511.55 1448
7512.36 1424
7513.18 1444
7514.00 1438
7514.82 1362
7515.64 1400
7516.45 1423
7517.27 1397
7518.09 1377
7518.91 1332
7519.73 1333
7520.55 1378
7521.37 1438
7522.18 1369
7523.00 1502
7523.82 1428
7524.64 1464
7525.46 1365
7526.28 1449
7527.10 1465
7527.92 1456
7528.74 1414
7529.55 1394
7530.37 1273
7531.19 1339
7532.01 1358
7532.83 1430
7533.65 1366
7534.47 1276
7535.29 1382
7536.11 1370
7536.93 1388
7537.75 1384
7538.57 1465
7539.39 1441
7540.21 1403
7541.03 1425
7541.84 1488
7542.66 1420
7543.48 1407
7544.30 1396
7545.12 1500
7545.94 1539
7546.76 1476
7547.58 1443
7548.40 1485
7549.22 1495
7550.04 1543
7550.86 1523
7551.68 1465
7552.51 1527
7553.33 1440
7554.15 1535
7554.97 1494
7555.79 1548
7556.61 1494
7557.43 1463
7558.25 1407
7559.07 1571
7559.89 1598
7560.71 1483
7561.53 1558
7562.35 1563
7563.17 1428
7563.99 1532
7564.81 1606
7565.64 1574
7566.46 1690
7567.28 1679
7568.10 1637
7568.92 1640
7569.74 1691
7570.56 1656
7571.38 1677
7572.21 1617
7573.03 1674
7573.85 1622
7574.67 1538
7575.49 1627
7576.31 1554
7577.13 1622
7577.96 1614
7578.78 1554
7579.60 1556
7580.42 1498
7581.24 1585
7582.07 1681
7582.89 1593
7583.71 1637
7584.53 1697
7585.35 1637
7586.18 1627
7587.00 1615
7587.82 1627
7588.64 1573
7589.46 1561
7590.29 1763
7591.11 1701
7591.93 1786
7592.75 1775
7593.58 1805
7594.40 1881
7595.22 1862
7596.04 1791
7596.87 1757
7597.69 1799
7598.51 1744
7599.34 1769
7600.16 1786
7600.98 1810
7601.80 1750
7602.63 1752
7603.45 1721
7604.27 1823
7605.10 1926
7605.92 1945
7606.74 2057
7607.57 2071
7608.39 2084
7609.21 2241
7610.04 2422
7610.86 2443
7611.68 2329
7612.51 2434
7613.33 2490
7614.15 2306
7614.98 2258
7615.80 2093
7616.62 2101
7617.45 2018
7618.27 1929
7619.10 1881
7619.92 1854
7620.74 1827
7621.57 1792
7622.39 1856
7623.22 1978
7624.04 1854
7624.86 1844
7625.69 1876
7626.51 1927
7627.34 2070
7628.16 1891
7628.99 1926
7629.81 1930
7630.64 1803
7631.46 1811
7632.28 1890
7633.11 1926
7633.93 1972
7634.76 2072
7635.58 2047
7636.41 2156
7637.23 2291
7638.06 2425
7638.88 2423
7639.71 2326
7640.53 2251
7641.36 2200
7642.18 2226
7643.01 2078
7643.83 1994
7644.66 1949
7645.48 1804
7646.31 1814
7647.14 1673
7647.96 1629
7648.79 1695
7649.61 1770
7650.44 1736
7651.26 1661
7652.09 1672
7652.91 1741
7653.74 1657
7654.57 1719
7655.39 1665
7656.22 1621
7657.04 1604
7657.87 1489
7658.70 1486
7659.52 1563
7660.35 1519
7661.17 1492
7662.00 1573
7662.83 1547
7663.65 1402
7664.48 1434
7665.31 1534
7666.13 1491
7666.96 1500
7667.79 1483
7668.61 1408
7669.44 1442
7670.27 1491
7671.09 1523
7671.92 1494
7672.75 1495
7673.57 1596
7674.40 1568
7675.23 1613
7676.05 1606
7676.88 1563
7677.71 1500
7678.53 1550
7679.36 1487
7680.19 1477
7681.02 1520
7681.84 1522
7682.67 1524
7683.50 1462
7684.33 1476
7685.15 1470
7685.98 1410
7686.81 1467
7687.64 1529
7688.46 1538
7689.29 1508
7690.12 1428
7690.95 1418
7691.77 1507
7692.60 1427
7693.43 1385
7694.26 1450
7695.09 1454
7695.91 1443
7696.74 1376
7697.57 1401
7698.40 1497
7699.23 1452
7700.06 1431
7700.88 1438
7701.71 1477
7702.54 1453
7703.37 1480
7704.20 1364
7705.03 1407
7705.85 1377
7706.68 1355
7707.51 1378
7708.34 1386
7709.17 1447
7710.00 1458
7710.83 1437
7711.66 1391
7712.48 1408
7713.31 1466
7714.14 1387
7714.97 1428
7715.80 1380
7716.63 1457
7717.46 1422
7718.29 1403
7719.12 1346
7719.95 1429
7720.78 1494
7721.61 1466
7722.44 1372
7723.27 1372
7724.09 1373
7724.92 1341
7725.75 1344
7726.58 1360
7727.41 1401
7728.24 1427
7729.07 1475
7729.90 1506
7730.73 1481
7731.56 1411
7732.39 1411
7733.22 1434
7734.05 1360
7734.88 1353
7735.71 1384
7736.54 1376
7737.37 1385
7738.20 1371
7739.03 1346
7739.86 1379
7740.70 1370
7741.53 1414
7742.36 1337
7743.19 1322
7744.02 1321
7744.85 1363
7745.68 1387
7746.51 1357
7747.34 1325
7748.17 1334
7749.00 1405
7749.83 1438
7750.66 1484
7751.50 1599
7752.33 1668
7753.16 1859
7753.99 1860
7754.82 1971
7755.65 2004
7756.48 1987
7757.31 1918
7758.15 1859
7758.98 1766
7759.81 1623
7760.64 1520
7761.47 1403
7762.30 1376
7763.13 1449
7763.97 1406
7764.80 1443
7765.63 1416
7766.46 1351
7767.29 1328
7768.13 1342
7768.96 1401
7769.79 1351
7770.62 1439
7771.45 1354
7772.29 1361
7773.12 1379
7773.95 1320
7774.78 1291
7775.62 1247
7776.45 1185
7777.28 1266
7778.11 1272
7778.95 1237
7779.78 1258
7780.61 1289
7781.44 1148
7782.28 1301
7783.11 1343
7783.94 1242
7784.77 1264
7785.61 1322
7786.44 1252
7787.27 1333
7788.11 1317
7788.94 1322
7789.77 1263
7790.61 1290
7791.44 1263
7792.27 1287
7793.10 1333
7793.94 1373
7794.77 1370
7795.60 1360
7796.44 1304
7797.27 1325
7798.11 1345
7798.94 1293
7799.77 1288
7800.61 1214
7801.44 1142
7802.27 1272
7803.11 1309
7803.94 1292
7804.78 1324
7805.61 1305
7806.44 1333
7807.28 1339
7808.11 1203
7808.95 1196
7809.78 1250
7810.61 1318
7811.45 1343
7812.28 1294
7813.12 1316
7813.95 1325
7814.79 1249
7815.62 1223
7816.45 1278
7817.29 1294
7818.12 1352
7818.96 1329
7819.79 1345
7820.63 1371
7821.46 1371
7822.30 1266
7823.13 1296
7823.97 1287
7824.80 1228
7825.64 1303
7826.47 1325
7827.31 1310
7828.14 1198
7828.98 1214
7829.81 1221
7830.65 1200
7831.48 1304
7832.32 1333
7833.15 1307
7833.99 1296
7834.83 1369
7835.66 1246
7836.50 1181
7837.33 1200
7838.17 1293
7839.00 1194
7839.84 1268
7840.68 1354
7841.51 1315
7842.35 1290
7843.18 1246
7844.02 1227
7844.86 1281
7845.69 1295
7846.53 1265
7847.36 1316
7848.20 1336
7849.04 1313
7849.87 1280
7850.71 1294
7851.55 1300
7852.38 1258
7853.22 1381
7854.05 1288
7854.89 1150
7855.73 1285
7856.56 1285
7857.40 1244
7858.24 1287
7859.08 1283
7859.91 1278
7860.75 1163
7861.59 1218
7862.42 1259
7863.26 1367
7864.10 1435
7864.93 1396
7865.77 1330
7866.61 1339
7867.45 1427
7868.28 1372
7869.12 1371
7869.96 1288
7870.80 1308
7871.63 1335
7872.47 1354
7873.31 1368
7874.15 1272
7874.98 1350
7875.82 1409
7876.66 1243
7877.50 1294
7878.33 1294
7879.17 1374
7880.01 1311
7880.85 1289
7881.69 1241
7882.52 1385
7883.36 1300
7884.20 1344
7885.04 1325
7885.88 1266
7886.71 1335
7887.55 1349
7888.39 1278
7889.23 1315
7890.07 1276
7890.91 1236
7891.75 1258
7892.58 1323
7893.42 1343
7894.26 1420
7895.10 1368
7895.94 1266
7896.78 1297
7897.62 1347
7898.46 1388
7899.29 1322
7900.13 1377
7900.97 1298
7901.81 1312
7902.65 1326
7903.49 1265
7904.33 1267
7905.17 1300
7906.01 1398
7906.85 1435
7907.69 1363
7908.53 1345
7909.37 1415
7910.21 1412
7911.04 1304
7911.88 1285
7912.72 1303
7913.56 1400
7914.40 1288
7915.24 1273
7916.08 1343
7916.92 1272
7917.76 1303
7918.60 1275
7919.44 1337
7920.28 1195
7921.12 1280
7921.96 1383
7922.80 1337
7923.64 1277
7924.48 1359
7925.32 1391
7926.16 1326
7927.01 1284
7927.85 1315
7928.69 1360
7929.53 1323
7930.37 1223
7931.21 1238
7932.05 1275
7932.89 1306
7933.73 1210
7934.57 1246
7935.41 1255
7936.25 1182
7937.09 1156
7937.93 1153
7938.78 1081
7939.62 1108
7940.46 1243
7941.30 1212
7942.14 1179
7942.98 1085
7943.82 1165
7944.66 1070
7945.51 1129
7946.35 1051
7947.19 1058
7948.03 1250
7948.87 1161
7949.71 1112
7950.56 1101
7951.40 1212
7952.24 1166
7953.08 1161
7953.92 1185
7954.76 1114
7955.61 1175
7956.45 1154
7957.29 1152
7958.13 1081
7958.97 1060
7959.82 1163
7960.66 1131
7961.50 1061
7962.34 1033
7963.19 1059
7964.03 1160
7964.87 1095
7965.71 1112
7966.56 1135
7967.40 1080
7968.24 1095
7969.08 1051
7969.93 1096
7970.77 1099
7971.61 1093
7972.45 1117
7973.30 1146
7974.14 1031
7974.98 1093
7975.83 1120
7976.67 1035
7977.51 1141
7978.36 1117
7979.20 1178
7980.04 1163
7980.89 1171
7981.73 1118
7982.57 1061
7983.42 1070
7984.26 1049
7985.10 1126
7985.95 1170
7986.79 1219
7987.63 1120
7988.48 1091
7989.32 1137
7990.16 1140
7991.01 1150
7991.85 1094
7992.70 1158
7993.54 1146
7994.38 1138
7995.23 1108
7996.07 1149
7996.92 1150
7997.76 1054
7998.60 1096
7999.45 1149
8000.29 1215
8001.14 1078
8001.98 1072
8002.83 1078
8003.67 1111
8004.52 1149
8005.36 1061
8006.20 1102
8007.05 1081
8007.89 1028
8008.74 1043
8009.58 1102
8010.43 1082
8011.27 1080
8012.12 1075
8012.96 1130
8013.81 1089
8014.65 1078
8015.50 1119
8016.34 1123
8017.19 1040
8018.03 1099
8018.88 1137
8019.72 1086
8020.57 1159
8021.42 1151
8022.26 1059
8023.11 1090
8023.95 1083
8024.80 998
8025.64 1058
8026.49 1146
8027.33 1114
8028.18 1141
8029.03 1134
8029.87 1244
8030.72 1141
8031.56 1093
8032.41 1128
8033.26 1047
8034.10 1061
8034.95 1047
8035.79 1069
8036.64 1100
8037.49 1028
8038.33 1003
8039.18 1133
8040.03 1116
8040.87 1112
8041.72 1111
8042.57 1104
8043.41 1054
8044.26 1005
8045.11 1062
8045.95 1091
8046.80 1065
8047.65 1110
8048.49 1132
8049.34 1057
8050.19 1026
8051.03 1043
8051.88 1068
8052.73 1140
8053.58 1035
8054.42 1091
8055.27 1092
8056.12 1089
8056.96 1103
8057.81 1075
8058.66 1029
8059.51 1007
8060.35 1042
8061.20 1093
8062.05 1079
8062.90 1063
8063.74 1050
8064.59 1033
8065.44 968
8066.29 998
8067.14 1032
8067.98 1110
8068.83 1058
8069.68 1156
8070.53 1029
8071.38 1064
8072.22 1063
8073.07 1028
8073.92 1120
8074.77 1063
8075.62 1065
8076.46 1100
8077.31 1007
8078.16 1114
8079.01 1105
8079.86 1084
8080.71 1042
8081.56 1075
8082.40 1030
8083.25 977
8084.10 988
8084.95 1075
8085.80 996
8086.65 1050
8087.50 1052
8088.35 1067
8089.19 1069
8090.04 1142
8090.89 1129
8091.74 1053
8092.59 1075
8093.44 1069
8094.29 996
8095.14 1067
8095.99 1037
8096.84 1113
8097.69 1008
8098.54 1074
8099.39 1015
8100.24 1029
8101.09 1090
8101.94 1145
8102.79 1051
8103.63 1021
8104.48 982
8105.33 1008
8106.18 1052
8107.03 1019
8107.88 1027
8108.73 1026
8109.58 1065
8110.43 1126
8111.28 1144
8112.14 1088
8112.99 1033
8113.84 1034
8114.69 1010
8115.54 1043
8116.39 1053
8117.24 1079
8118.09 1070
8118.94 1042
8119.79 1072
8120.64 1047
8121.49 1059
8122.34 1100
8123.19 1063
8124.04 1081
8124.89 1069
8125.74 1132
8126.60 1134
8127.45 1178
8128.30 1189
8129.15 1116
8130.00 1130
8130.85 1077
8131.70 1066
8132.55 1019
8133.40 1139
8134.26 1118
8135.11 1175
8135.96 1097
8136.81 1089
8137.66 1144
8138.51 1127
8139.37 1142
8140.22 1126
8141.07 1152
8141.92 1162
8142.77 1094
8143.62 1147
8144.48 1132
8145.33 1123
8146.18 1118
8147.03 1163
8147.88 1145
8148.74 1151
8149.59 1134
8150.44 1150
8151.29 1199
8152.15 1176
8153.00 1235
8153.85 1256
8154.70 1161
8155.56 1220
8156.41 1118
8157.26 1201
8158.11 1045
8158.97 1135
8159.82 1178
8160.67 1187
8161.52 1159
8162.38 1177
8163.23 1178
8164.08 1145
8164.94 1228
8165.79 1218
8166.64 1130
8167.49 1185
8168.35 1140
8169.20 1109
8170.05 1188
8170.91 1127
8171.76 1148
8172.61 1150
8173.47 1145
8174.32 1120
8175.17 1115
8176.03 1155
8176.88 1163
8177.74 1198
8178.59 1202
8179.44 1160
8180.30 1164
8181.15 1073
8182.00 1017
8182.86 1125
8183.71 1056
8184.57 1090
8185.42 1142
8186.27 1095
8187.13 1057
8187.98 1055
8188.84 1025
8189.69 1089
8190.55 1041
8191.40 1062
8192.25 1139
8193.11 1130
8193.96 1063
8194.82 1099
8195.67 1120
8196.53 988
8197.38 993
8198.24 1043
8199.09 1048
8199.95 1086
8200.80 1033
8201.66 1109
8202.51 1110
8203.37 1024
8204.22 998
8205.08 1062
8205.93 1089
8206.79 1105
8207.64 1150
8208.50 1132
8209.35 1076
8210.21 1103
8211.06 1067
8211.92 1059
8212.77 1098
8213.63 1119
8214.48 1125
8215.34 1044
8216.20 1091
8217.05 1048
8217.91 1106
8218.76 1125
8219.62 1145
8220.48 1126
8221.33 1091
8222.19 1036
8223.04 1087
8223.90 1173
8224.76 1062
8225.61 1111
8226.47 1124
8227.32 1134
8228.18 1186
8229.04 1194
8229.89 1140
8230.75 1160
8231.61 1145
8232.46 1123
8233.32 1097
8234.18 1136
8235.03 1165
8235.89 1080
8236.75 1214
8237.60 1093
8238.46 1042
8239.32 1086
8240.17 1020
8241.03 1024
8241.89 1064
8242.74 1046
8243.60 1024
8244.46 1049
8245.32 1009
8246.17 1017
8247.03 1043
8247.89 1044
8248.74 1000
8249.60 1013
8250.46 1077
8251.32 1078
8252.17 1089
8253.03 1067
8253.89 973
8254.75 985
8255.60 1026
8256.46 1073
8257.32 972
8258.18 1104
8259.04 1017
8259.89 1040
8260.75 1076
8261.61 1087
8262.47 1102
8263.33 1104
8264.18 1125
8265.04 1069
8265.90 1014
8266.76 1096
8267.62 1078
8268.48 1122
8269.33 1081
8270.19 1019
8271.05 1135
8271.91 1077
8272.77 1023
8273.63 1089
8274.49 1096
8275.34 1064
8276.20 1028
8277.06 977
8277.92 1036
8278.78 994
8279.64 1025
8280.50 1060
8281.36 1050
8282.22 1125
8283.08 1042
8283.93 1130
8284.79 1101
8285.65 1155
8286.51 1127
8287.37 1125
8288.23 1129
8289.09 1129
8289.95 1172
8290.81 1104
8291.67 1065
8292.53 1101
8293.39 1044
8294.25 1202
8295.11 1190
8295.97 1090
8296.83 1105
8297.69 1148
8298.55 1109
8299.41 1010
8300.27 1084
8301.13 1050
8301.99 1087
8302.85 1066
8303.71 1075
8304.57 1088
8305.43 1008
8306.29 1071
8307.15 1063
8308.01 1053
8308.87 1070
8309.73 1160
8310.59 1108
8311.45 1146
8312.31 1133
8313.17 1175
8314.03 1059
8314.90 1088
8315.76 1101
8316.62 1112
8317.48 1138
8318.34 1147
8319.20 1140
8320.06 1154
8320.92 1111
8321.78 1151
8322.64 1240
8323.51 1324
8324.37 1286
8325.23 1280
8326.09 1206
8326.95 1208
8327.81 1257
8328.67 1161
8329.54 1157
8330.40 1178
8331.26 1110
8332.12 1067
8332.98 1161
8333.84 1174
8334.71 1154
8335.57 1165
8336.43 1125
8337.29 1167
8338.15 1194
8339.02 1110
8339.88 1066
8340.74 1158
8341.60 1121
8342.46 1161
8343.33 1151
8344.19 1112
8345.05 1129
8345.91 1141
8346.78 1075
8347.64 1178
8348.50 1275
8349.36 1266
8350.23 1169
8351.09 1183
8351.95 1275
8352.81 1221
8353.68 1208
8354.54 1178
8355.40 1154
8356.27 1128
8357.13 1174
8357.99 1131
8358.86 1121
8359.72 1167
8360.58 1196
8361.44 1272
8362.31 1208
8363.17 1196
8364.03 1150
8364.90 1206
8365.76 1209
8366.63 1229
8367.49 1174
8368.35 1237
8369.22 1126
8370.08 1178
8370.94 1203
8371.81 1151
8372.67 1189
8373.53 1192
8374.40 1195
8375.26 1172
8376.13 1217
8376.99 1222
8377.85 1232
8378.72 1205
8379.58 1234
8380.45 1284
8381.31 1274
8382.18 1242
8383.04 1264
8383.90 1264
8384.77 1227
8385.63 1180
8386.50 1245
8387.36 1241
8388.23 1249
8389.09 1191
8389.96 1221
8390.82 1307
8391.69 1318
8392.55 1430
8393.42 1393
8394.28 1388
8395.15 1262
8396.01 1242
8396.88 1269
8397.74 1275
8398.61 1266
8399.47 1383
8400.34 1280
8401.20 1239
8402.07 1202
8402.93 1334
8403.80 1295
8404.66 1309
8405.53 1319
8406.39 1327
8407.26 1406
8408.12 1385
8408.99 1371
8409.86 1324
8410.72 1284
8411.59 1276
8412.45 1327
8413.32 1298
8414.19 1363
8415.05 1353
8415.92 1436
8416.78 1333
8417.65 1330
8418.52 1337
8419.38 1439
8420.25 1523
8421.11 1368
8421.98 1449
8422.85 1565
8423.71 1454
8424.58 1519
8425.45 1432
8426.31 1423
8427.18 1427
8428.05 1526
8428.91 1531
8429.78 1486
8430.65 1565
8431.51 1613
8432.38 1602
8433.25 1547
8434.11 1562
8434.98 1590
8435.85 1596
8436.72 1579
8437.58 1515
8438.45 1605
8439.32 1585
8440.18 1600
8441.05 1645
8441.92 1571
8442.79 1552
8443.65 1533
8444.52 1626
8445.39 1677
8446.26 1595
8447.12 1723
8447.99 1807
8448.86 1784
8449.73 1760
8450.60 1783
8451.46 1965
8452.33 1848
8453.20 1762
8454.07 1820
8454.94 1768
8455.80 1839
8456.67 1854
8457.54 1846
8458.41 1870
8459.28 2083
8460.14 2343
8461.01 2385
8461.88 2439
8462.75 2618
8463.62 3028
8464.49 3158
8465.36 3068
8466.22 3181
8467.09 3054
8467.96 2813
8468.83 2569
8469.70 2400
8470.57 2223
8471.44 2047
8472.31 2021
8473.17 2110
8474.04 2185
8474.91 2206
8475.78 2432
8476.65 2583
8477.52 2722
8478.39 2622
8479.26 2665
8480.13 2583
8481.00 2535
8481.87 2364
8482.74 2174
8483.61 1956
8484.48 1845
8485.34 1781
8486.21 1749
8487.08 1761
8487.95 1709
8488.82 1706
8489.69 1755
8490.56 1681
8491.43 1664
8492.30 1616
8493.17 1615
8494.04 1709
8494.91 1602
8495.78 1622
8496.65 1652
8497.52 1562
8498.39 1599
8499.26 1692
8500.13 1654
8501.01 1667
8501.88 1755
8502.75 1712
8503.62 1665
8504.49 1654
8505.36 1726
8506.23 1650
8507.10 1672
8507.97 1554
8508.84 1593
8509.71 1639
8510.58 1558
8511.45 1561
8512.32 1605
8513.20 1721
8514.07 1736
8514.94 1699
8515.81 1695
8516.68 1732
8517.55 1694
8518.42 1788
8519.29 1744
8520.17 1617
8521.04 1610
8521.91 1731
8522.78 1611
8523.65 1632
8524.52 1716
8525.39 1738
8526.27 1696
8527.14 1606
8528.01 1732
8528.88 1650
8529.75 1725
8530.63 1737
8531.50 1749
8532.37 1696
8533.24 1748
8534.11 1691
8534.99 1779
8535.86 1764
8536.73 1714
8537.60 1768
8538.47 1857
8539.35 1810
8540.22 1837
8541.09 1854
8541.96 1896
8542.84 1976
8543.71 1946
8544.58 1881
8545.46 1830
8546.33 1835
8547.20 1828
8548.07 1780
8548.95 1782
8549.82 1734
8550.69 1724
8551.57 1794
8552.44 1797
8553.31 1744
8554.18 1822
8555.06 1763
8555.93 1831
8556.80 1905
8557.68 2039
8558.55 2131
8559.42 2233
8560.30 2403
8561.17 2472
8562.04 2534
8562.92 2641
8563.79 2590
8564.67 2477
8565.54 2365
8566.41 2154
8567.29 1968
8568.16 1845
8569.03 1759
8569.91 1611
8570.78 1723
8571.66 1749
8572.53 1656
8573.40 1587
8574.28 1594
8575.15 1666
8576.03 1593
8576.90 1598
8577.78 1582
8578.65 1631
8579.52 1582
8580.40 1594
8581.27 1595
8582.15 1495
8583.02 1458
8583.90 1551
8584.77 1460
8585.65 1520
8586.52 1512
8587.40 1618
8588.27 1604
8589.15 1565
8590.02 1508
8590.90 1584
8591.77 1442
8592.65 1475
8593.52 1545
8594.40 1421
8595.27 1489
8596.15 1523
8597.02 1450
8597.90 1485
8598.77 1485
8599.65 1539
8600.52 1539
8601.40 1474
8602.28 1528
8603.15 1454
8604.03 1453
8604.90 1478
8605.78 1488
8606.65 1587
8607.53 1536
8608.41 1415
8609.28 1498
8610.16 1557
8611.03 1477
8611.91 1380
8612.79 1403
8613.66 1427
8614.54 1400
8615.41 1454
8616.29 1540
8617.17 1487
8618.04 1481
8618.92 1435
8619.80 1556
8620.67 1488
8621.55 1446
8622.43 1386
8623.30 1424
8624.18 1465
8625.06 1506
8625.93 1515
8626.81 1480
8627.69 1500
8628.56 1525
8629.44 1487
8630.32 1467
8631.20 1597
8632.07 1554
8632.95 1557
8633.83 1468
8634.70 1411
8635.58 1478
8636.46 1486
8637.34 1538
8638.21 1455
8639.09 1379
8639.97 1494
8640.85 1529
8641.72 1432
8642.60 1440
8643.48 1403
8644.36 1460
8645.23 1450
8646.11 1541
8646.99 1502
8647.87 1475
8648.75 1430
8649.62 1518
8650.50 1499
8651.38 1524
8652.26 1491
8653.14 1520
8654.01 1489
8654.89 1436
8655.77 1402
8656.65 1532
8657.53 1471
8658.41 1527
8659.29 1566
8660.16 1559
8661.04 1486
8661.92 1586
8662.80 1532
8663.68 1484
8664.56 1460
8665.44 1457
8666.31 1613
8667.19 1473
8668.07 1504
8668.95 1500
8669.83 1484
8670.71 1483
8671.59 1442
8672.47 1383
8673.35 1376
8674.23 1486
8675.11 1473
8675.99 1541
8676.86 1538
8677.74 1508
8678.62 1497
8679.50 1463
8680.38 1540
8681.26 1568
8682.14 1596
8683.02 1571
8683.90 1599
8684.78 1599
8685.66 1603
8686.54 1545
8687.42 1558
8688.30 1595
8689.18 1592
8690.06 1660
8690.94 1585
8691.82 1640
8692.70 1637
8693.58 1557
8694.46 1660
8695.34 1758
8696.22 1834
8697.10 1991
8697.98 2148
8698.86 2318
8699.74 2424
8700.62 2499
8701.51 2599
8702.39 2504
8703.27 2337
8704.15 2278
8705.03 2046
8705.91 1976
8706.79 1882
8707.67 1867
8708.55 1705
8709.43 1611
8710.31 1538
8711.20 1565
8712.08 1503
8712.96 1527
8713.84 1560
8714.72 1504
8715.60 1494
8716.48 1521
8717.36 1594
8718.25 1622
8719.13 1602
8720.01 1449
8720.89 1498
8721.77 1514
8722.65 1493
8723.54 1495
8724.42 1505
8725.30 1465
8726.18 1560
8727.06 1636
8727.95 1636
8728.83 1673
8729.71 1537
8730.59 1555
8731.47 1545
8732.36 1521
8733.24 1583
8734.12 1646
8735.00 1581
8735.89 1620
8736.77 1631
8737.65 1590
8738.53 1645
8739.42 1752
8740.30 1716
8741.18 1657
8742.06 1619
8742.95 1542
8743.83 1588
8744.71 1521
8745.59 1466
8746.48 1462
8747.36 1557
8748.24 1667
8749.13 1631
8750.01 1634
8750.89 1615
8751.78 1525
8752.66 1552
8753.54 1571
8754.43 1650
8755.31 1578
8756.19 1544
8757.08 1564
8757.96 1577
8758.84 1658
8759.73 1759
8760.61 1772
8761.49 1869
8762.38 1904
8763.26 2034
8764.15 2074
8765.03 2163
8765.91 2290
8766.80 2391
8767.68 2288
8768.57 2275
8769.45 2078
8770.33 2069
8771.22 2039
8772.10 1948
8772.99 1868
8773.87 1921
8774.75 1847
8775.64 1797
8776.52 1884
8777.41 1771
8778.29 1884
8779.18 1890
8780.06 1954
8780.95 2069
8781.83 2193
8782.72 2105
8783.60 2035
8784.49 2033
8785.37 2014
8786.26 1992
8787.14 1836
8788.03 1896
8788.91 1867
8789.80 1674
8790.68 1709
8791.57 1693
8792.45 1783
8793.34 1828
8794.22 1787
8795.11 1823
8795.99 1839
8796.88 1907
8797.76 1915
8798.65 1837
8799.53 1811
8800.42 1822
8801.31 1792
8802.19 1777
8803.08 1807
8803.96 1760
8804.85 1726
8805.74 1699
8806.62 1719
8807.51 1624
8808.39 1505
8809.28 1584
8810.17 1611
8811.05 1606
8811.94 1559
8812.82 1485
8813.71 1539
8814.60 1563
8815.48 1608
8816.37 1622
8817.26 1602
8818.14 1536
8819.03 1511
8819.92 1438
8820.80 1447
8821.69 1437
8822.58 1478
8823.46 1507
8824.35 1447
8825.24 1428
8826.12 1390
8827.01 1394
8827.90 1433
8828.78 1383
8829.67 1414
8830.56 1365
8831.45 1450
8832.33 1411
8833.22 1321
8834.11 1438
8835.00 1376
8835.88 1533
8836.77 1424
8837.66 1343
8838.55 1439
8839.43 1361
8840.32 1351
8841.21 1343
8842.10 1341
8842.98 1323
8843.87 1373
8844.76 1382
8845.65 1374
8846.54 1410
8847.42 1270
8848.31 1311
8849.20 1280
8850.09 1334
8850.98 1333
8851.86 1270
8852.75 1314
8853.64 1328
8854.53 1308
8855.42 1350
8856.31 1303
8857.19 1317
8858.08 1337
8858.97 1399
8859.86 1278
8860.75 1245
8861.64 1230
8862.53 1255
8863.42 1259
8864.30 1302
8865.19 1302
8866.08 1323
8866.97 1267
8867.86 1247
8868.75 1238
8869.64 1201
8870.53 1228
8871.42 1218
8872.31 1221
8873.20 1236
8874.08 1228
8874.97 1241
8875.86 1217
8876.75 1198
8877.64 1255
8878.53 1212
8879.42 1267
8880.31 1316
8881.20 1180
8882.09 1271
8882.98 1161
8883.87 1126
8884.76 1106
8885.65 1122
8886.54 1067
8887.43 1141
8888.32 1154
8889.21 1076
8890.10 1128
8890.99 1155
8891.88 1188
8892.77 1135
8893.66 1092
8894.55 1089
8895.44 1209
8896.33 1108
8897.22 1114
8898.11 1077
8899.00 1052
8899.90 1082
8900.79 993
8901.68 1024
8902.57 1089
8903.46 1045
8904.35 1017
8905.24 999
8906.13 1051
8907.02 1047
8907.91 1027
8908.80 1064
8909.70 1030
8910.59 1016
8911.48 1095
8912.37 1025
8913.26 1029
8914.15 1061
8915.04 1034
8915.93 1098
8916.83 1032
8917.72 1052
8918.61 1001
8919.50 1065
8920.39 998
8921.28 997
8922.18 955
8923.07 1041
8923.96 1037
8924.85 1004
8925.74 980
8926.64 1003
8927.53 989
8928.42 1030
8929.31 1074
8930.20 1029
8931.10 980
8931.99 1012
8932.88 973
8933.77 890
8934.67 932
8935.56 961
8936.45 970
8937.34 993
8938.24 961
8939.13 1066
8940.02 1018
8940.91 1015
8941.81 939
8942.70 918
8943.59 926
8944.49 979
8945.38 973
8946.27 903
8947.16 893
8948.06 896
8948.95 1019
8949.84 955
8950.74 915
8951.63 908
8952.52 912
8953.42 920
8954.31 929
8955.20 954
8956.10 929
8956.99 825
8957.88 900
8958.78 942
8959.67 891
8960.56 815
8961.46 854
8962.35 911
8963.25 880
8964.14 871
8965.03 890
8965.93 949
8966.82 864
8967.72 850
8968.61 877
8969.50 897
8970.40 867
8971.29 943
8972.19 979
8973.08 954
8973.98 920
8974.87 919
8975.76 929
8976.66 843
8977.55 879
8978.45 913
8979.34 922
8980.24 841
8981.13 881
8982.03 828
8982.92 851
8983.82 883
8984.71 880
8985.61 901
8986.50 776
8987.40 810
8988.29 837
8989.19 880
8990.08 803
8990.98 792
8991.87 821
8992.77 829
8993.66 809
8994.56 857
8995.45 842
8996.35 847
8997.24 787
8998.14 806
8999.04 808
8999.93 864
9000.83 827
9001.72 921
9002.62 821
9003.51 737
9004.41 793
9005.31 836
9006.20 795
9007.10 832
9007.99 853
9008.89 840
9009.79 813
9010.68 917
9011.58 865
9012.48 839
9013.37 843
9014.27 819
9015.16 752
9016.06 809
9016.96 800
9017.85 834
9018.75 850
9019.65 827
9020.54 854
9021.44 835
9022.34 782
9023.23 826
9024.13 817
9025.03 812
9025.93 762
9026.82 721
9027.72 782
9028.62 830
9029.51 852
9030.41 830
9031.31 782
9032.21 803
9033.10 850
9034.00 786
9034.90 759
9035.79 735
9036.69 722
9037.59 814
9038.49 760
9039.38 780
9040.28 798
9041.18 847
9042.08 883
9042.98 804
9043.87 782
9044.77 754
9045.67 855
9046.57 816
9047.47 787
9048.36 763
9049.26 787
9050.16 824
9051.06 831
9051.96 777
9052.85 743
9053.75 783
9054.65 802
9055.55 825
9056.45 744
9057.35 766
9058.25 812
9059.14 846
9060.04 784
9060.94 790
9061.84 822
9062.74 760
9063.64 805
9064.54 786
9065.44 769
9066.33 798
9067.23 833
9068.13 729
9069.03 787
9069.93 756
9070.83 744
9071.73 769
9072.63 781
9073.53 761
9074.43 756
9075.33 743
9076.23 833
9077.13 857
9078.03 792
9078.92 779
9079.82 811
9080.72 757
9081.62 786
9082.52 773
9083.42 741
9084.32 809
9085.22 782
9086.12 847
9087.02 734
9087.92 720
9088.82 805
9089.72 805
9090.62 769
9091.52 758
9092.42 799
9093.32 793
9094.22 816
9095.12 824
9096.03 744
9096.93 768
9097.83 789
9098.73 789
9099.63 744
9100.53 774
9101.43 782
9102.33 742
9103.23 748
9104.13 718
9105.03 799
9105.93 819
9106.83 766
9107.74 759
9108.64 773
9109.54 877
9110.44 782
9111.34 722
9112.24 788
9113.14 773
9114.04 723
9114.94 767
9115.85 735
9116.75 722
9117.65 781
9118.55 811
9119.45 789
9120.35 744
9121.26 783
9122.16 780
9123.06 778
9123.96 736
9124.86 756
9125.77 708
9126.67 727
9127.57 720
9128.47 719
9129.37 779
9130.28 772
9131.18 736
9132.08 744
9132.98 774
9133.88 807
9134.79 759
9135.69 796
9136.59 838
9137.49 729
9138.40 778
9139.30 790
9140.20 782
9141.10 725
9142.01 757
9142.91 745
9143.81 794
9144.72 693
9145.62 731
9146.52 756
9147.42 710
9148.33 770
9149.23 779
9150.13 753
9151.04 752
9151.94 729
9152.84 766
9153.75 744
9154.65 712
9155.55 794
9156.46 751
9157.36 688
9158.26 695
9159.17 715
9160.07 768
9160.97 751
9161.88 696
9162.78 723
9163.69 764
9164.59 824
9165.49 738
9166.40 736
9167.30 768
9168.21 759
9169.11 713
9170.01 721
9170.92 717
9171.82 710
9172.73 681
9173.63 709
9174.53 677
9175.44 719
9176.34 722
9177.25 764
9178.15 717
9179.06 715
9179.96 807
9180.87 765
9181.77 725
9182.68 733
9183.58 781
9184.49 761
9185.39 791
9186.30 723
9187.20 731
9188.11 783
9189.01 794
9189.92 773
9190.82 789
9191.73 724
9192.63 759
9193.54 745
9194.44 723
9195.35 785
9196.25 771
9197.16 728
9198.06 744
9198.97 754
9199.87 728
9200.78 777
9201.69 805
9202.59 738
9203.50 783
9204.40 756
9205.31 809
9206.21 819
9207.12 831
9208.03 876
9208.93 873
9209.84 866
9210.74 927
9211.65 831
9212.56 846
9213.46 903
9214.37 808
9215.28 769
9216.18 730
9217.09 711
9218.00 764
9218.90 810
9219.81 731
9220.72 778
9221.62 830
9222.53 781
9223.44 788
9224.34 762
9225.25 784
9226.16 783
9227.06 797
9227.97 788
9228.88 804
9229.78 742
9230.69 768
9231.60 775
9232.51 792
9233.41 801
9234.32 765
9235.23 748
9236.13 787
9237.04 795
9237.95 822
9238.86 773
9239.76 750
9240.67 731
9241.58 741
9242.49 760
9243.39 752
9244.30 734
9245.21 740
9246.12 736
9247.03 660
9247.93 744
9248.84 722
9249.75 767
9250.66 691
9251.57 755
9252.47 799
9253.38 763
9254.29 722
9255.20 741
9256.11 707
9257.02 753
9257.92 790
9258.83 719
9259.74 766
9260.65 785
9261.56 772
9262.47 718
9263.38 692
9264.28 742
9265.19 734
9266.10 728
9267.01 674
9267.92 678
9268.83 793
9269.74 739
9270.65 722
9271.56 756
9272.47 764
9273.37 737
9274.28 779
9275.19 772
9276.10 783
9277.01 776
9277.92 770
9278.83 842
9279.74 751
9280.65 764
9281.56 789
9282.47 743
9283.38 681
9284.29 702
9285.20 784
9286.11 768
9287.02 762
9287.93 709
9288.84 727
9289.75 721
9290.66 723
9291.57 799
9292.48 732
9293.39 755
9294.30 734
9295.21 739
9296.12 750
9297.03 797
9297.94 683
9298.85 719
9299.76 819
9300.67 760
9301.58 788
9302.49 827
9303.40 806
9304.31 800
9305.23 764
9306.14 822
9307.05 796
9307.96 817
9308.87 835
9309.78 788
9310.69 850
9311.60 823
9312.51 773
9313.42 767
9314.34 773
9315.25 848
9316.16 846
9317.07 795
9317.98 815
9318.89 901
9319.80 890
9320.72 888
9321.63 776
9322.54 839
9323.45 810
9324.36 769
9325.27 759
9326.19 796
9327.10 801
9328.01 794
9328.92 760
9329.83 763
9330.74 756
9331.66 801
9332.57 750
9333.48 754
9334.39 724
9335.31 732
9336.22 716
9337.13 750
9338.04 755
9338.96 749
9339.87 796
9340.78 762
9341.69 740
9342.61 822
9343.52 805
9344.43 792
9345.34 769
9346.26 759
9347.17 815
9348.08 772
9348.99 804
9349.91 797
9350.82 830
9351.73 806
9352.65 787
9353.56 818
9354.47 698
9355.39 751
9356.30 799
9357.21 821
9358.13 834
9359.04 826
9359.95 799
9360.87 819
9361.78 734
9362.69 753
9363.61 843
9364.52 771
9365.43 716
9366.35 759
9367.26 731
9368.18 763
9369.09 750
9370.00 764
9370.92 770
9371.83 754
9372.75 748
9373.66 782
9374.57 848
9375.49 777
9376.40 808
9377.32 776
9378.23 815
9379.15 793
9380.06 782
9380.97 798
9381.89 816
9382.80 848
9383.72 823
9384.63 830
9385.55 830
9386.46 851
9387.38 868
9388.29 777
9389.21 797
9390.12 805
9391.04 860
9391.95 858
9392.87 830
9393.78 812
9394.70 840
9395.61 872
9396.53 823
9397.44 872
9398.36 949
9399.27 882
9400.19 912
9401.10 873
9402.02 925
9402.94 992
9403.85 943
9404.77 933
9405.68 863
9406.60 907
9407.51 906
9408.43 899
9409.35 939
9410.26 855
9411.18 938
9412.09 888
9413.01 861
9413.93 797
9414.84 851
9415.76 908
9416.67 918
9417.59 912
9418.51 804
9419.42 852
9420.34 776
9421.26 821
9422.17 877
9423.09 871
9424.01 838
9424.92 840
9425.84 817
9426.76 889
9427.67 891
9428.59 866
9429.51 882
9430.42 855
9431.34 813
9432.26 805
9433.17 868
9434.09 830
9435.01 871
9435.93 857
9436.84 927
9437.76 841
9438.68 865
9439.59 895
9440.51 928
9441.43 915
9442.35 908
9443.26 910
9444.18 926
9445.10 952
9446.02 904
9446.93 893
9447.85 920
9448.77 862
9449.69 881
9450.61 888
9451.52 859
9452.44 886
9453.36 929
9454.28 879
9455.20 913
9456.11 900
9457.03 1003
9457.95 1080
9458.87 1105
9459.79 1137
9460.71 1150
9461.62 1174
9462.54 1206
9463.46 1226
9464.38 1177
9465.30 1074
9466.22 1029
9467.14 1002
9468.05 968
9468.97 964
9469.89 964
9470.81 898
9471.73 805
9472.65 839
9473.57 884
9474.49 816
9475.41 802
9476.32 826
9477.24 883
9478.16 865
9479.08 875
9480.00 858
9480.92 888
9481.84 904
9482.76 882
9483.68 871
9484.60 913
9485.52 937
9486.44 857
9487.36 831
9488.28 917
9489.20 895
9490.12 909
9491.04 926
9491.96 943
9492.88 876
9493.80 881
9494.72 835
9495.64 818
9496.56 941
9497.48 937
9498.40 903
9499.32 866
9500.24 835
9501.16 862
9502.08 851
9503.00 829
9503.92 847
9504.84 853
9505.76 880
9506.68 858
9507.60 892
9508.52 832
9509.44 833
9510.36 820
9511.28 857
9512.21 887
9513.13 828
9514.05 775
9514.97 832
9515.89 864
9516.81 907
9517.73 826
9518.65 893
9519.57 880
9520.50 864
9521.42 855
9522.34 851
9523.26 851
9524.18 882
9525.10 936
9526.02 922
9526.95 893
9527.87 926
9528.79 880
9529.71 902
9530.63 880
9531.55 919
9532.48 916
9533.40 845
9534.32 884
9535.24 915
9536.16 983
9537.09 1029
9538.01 948
9538.93 1023
9539.85 959
9540.77 975
9541.70 977
9542.62 1039
9543.54 978
9544.46 933
9545.39 927
9546.31 960
9547.23 937
9548.15 943
9549.08 894
9550.00 887
9550.92 893
9551.85 873
9552.77 892
9553.69 842
9554.61 871
9555.54 858
9556.46 923
9557.38 910
9558.31 888
9559.23 925
9560.15 851
9561.08 875
9562.00 850
9562.92 924
9563.85 856
9564.77 832
9565.69 813
9566.62 939
9567.54 954
9568.46 930
9569.39 856
9570.31 873
9571.23 848
9572.16 952
9573.08 883
9574.01 923
9574.93 839
9575.85 804
9576.78 832
9577.70 878
9578.63 892
9579.55 798
9580.47 781
9581.40 854
9582.32 891
9583.25 846
9584.17 861
9585.10 884
9586.02 858
9586.94 862
9587.87 865
9588.79 798
9589.72 799
9590.64 819
9591.57 897
9592.49 890
9593.42 811
9594.34 907
9595.27 892
9596.19 928
9597.12 950
9598.04 911
9598.97 861
9599.89 924
9600.82 881
9601.74 861
9602.67 936
9603.59 969
9604.52 919
9605.44 922
9606.37 964
9607.29 945
9608.22 901
9609.15 897
9610.07 937
9611.00 790
9611.92 875
9612.85 907
9613.77 941
9614.70 937
9615.63 942
9616.55 961
9617.48 1031
9618.40 963
9619.33 969
9620.26 970
9621.18 993
9622.11 977
9623.03 970
9623.96 973
9624.89 1007
9625.81 1071
9626.74 978
9627.67 1047
9628.59 1040
9629.52 1040
9630.45 1128
9631.37 1063
9632.30 1110
9633.23 1067
9634.15 1040
9635.08 1071
9636.01 1072
9636.93 1062
9637.86 1141
9638.79 1132
9639.71 1263
9640.64 1168
9641.57 1122
9642.50 1199
9643.42 1256
9644.35 1235
9645.28 1219
9646.21 1278
9647.13 1322
9648.06 1234
9648.99 1163
9649.92 1276
9650.84 1286
9651.77 1337
9652.70 1264
9653.63 1321
9654.55 1375
9655.48 1370
9656.41 1489
9657.34 1526
9658.26 1594
9659.19 1566
9660.12 1596
9661.05 1517
9661.98 1425
9662.91 1508
9663.83 1388
9664.76 1303
9665.69 1296
9666.62 1289
9667.55 1211
9668.48 1175
9669.40 1275
9670.33 1302
9671.26 1193
9672.19 1244
9673.12 1284
9674.05 1310
9674.98 1344
9675.90 1276
9676.83 1256
9677.76 1241
9678.69 1246
9679.62 1324
9680.55 1249
9681.48 1245
9682.41 1317
9683.34 1276
9684.27 1311
9685.19 1318
9686.12 1239
9687.05 1232
9687.98 1289
9688.91 1291
9689.84 1231
9690.77 1288
9691.70 1362
9692.63 1306
9693.56 1289
9694.49 1315
9695.42 1408
9696.35 1342
9697.28 1362
9698.21 1413
9699.14 1480
9700.07 1418
9701.00 1484
9701.93 1544
9702.86 1511
9703.79 1504
9704.72 1601
9705.65 1633
9706.58 1760
9707.51 1781
9708.44 1660
9709.37 1680
9710.30 1612
9711.23 1467
9712.16 1428
9713.09 1433
9714.02 1433
9714.95 1336
9715.88 1347
9716.82 1342
9717.75 1340
9718.68 1311
9719.61 1248
9720.54 1301
9721.47 1307
9722.40 1257
9723.33 1274
9724.26 1255
9725.19 1272
9726.13 1266
9727.06 1238
9727.99 1276
9728.92 1271
9729.85 1285
9730.78 1267
9731.71 1174
9732.64 1179
9733.58 1313
9734.51 1323
9735.44 1255
9736.37 1255
9737.30 1227
9738.23 1269
9739.17 1336
9740.10 1296
9741.03 1230
9741.96 1301
9742.89 1287
9743.83 1351
9744.76 1331
9745.69 1265
9746.62 1294
9747.55 1277
9748.49 1324
9749.42 1307
9750.35 1238
9751.28 1326
9752.22 1248
9753.15 1286
9754.08 1273
9755.01 1260
9755.95 1293
9756.88 1255
9757.81 1260
9758.75 1262
9759.68 1296
9760.61 1170
9761.54 1190
9762.48 1282
9763.41 1266
9764.34 1252
9765.28 1270
9766.21 1298
9767.14 1317
9768.08 1225
9769.01 1369
9769.94 1319
9770.88 1323
9771.81 1299
9772.74 1252
9773.68 1266
9774.61 1388
9775.54 1394
9776.48 1410
9777.41 1344
9778.34 1325
9779.28 1386
9780.21 1269
9781.14 1346
9782.08 1423
9783.01 1402
9783.95 1413
9784.88 1432
9785.81 1470
9786.75 1495
9787.68 1573
9788.62 1653
9789.55 1553
9790.49 1592
9791.42 1747
9792.35 1700
9793.29 1696
9794.22 1617
9795.16 1622
9796.09 1540
9797.03 1467
9797.96 1501
9798.90 1429
9799.83 1385
9800.77 1421
9801.70 1451
9802.64 1400
9803.57 1500
9804.51 1637
9805.44 1562
9806.38 1588
9807.31 1496
9808.25 1618
9809.18 1551
9810.12 1518
9811.05 1485
9811.99 1449
9812.92 1353
9813.86 1278
9814.79 1278
9815.73 1211
9816.66 1257
9817.60 1184
9818.54 1167
9819.47 1259
9820.41 1235
9821.34 1239
9822.28 1185
9823.21 1195
9824.15 1159
9825.09 1203
9826.02 1182
9826.96 1277
9827.89 1226
9828.83 1130
9829.77 1123
9830.70 1178
9831.64 1199
9832.57 1172
9833.51 1150
9834.45 1143
9835.38 1140
9836.32 1119
9837.26 1175
9838.19 1098
9839.13 1087
9840.07 1099
9841.00 1185
9841.94 1244
9842.88 1164
9843.81 1072
9844.75 1129
9845.69 1157
9846.62 1175
9847.56 1109
9848.50 1055
9849.44 1088
9850.37 1108
9851.31 1165
9852.25 1201
9853.18 1131
9854.12 1096
9855.06 1154
9856.00 1181
9856.93 1177
9857.87 1145
9858.81 1129
9859.75 1109
9860.68 1147
9861.62 1216
9862.56 1177
9863.50 1200
9864.44 1188
9865.37 1194
9866.31 1188
9867.25 1174
9868.19 1191
9869.13 1184
9870.06 1200
9871.00 1145
9871.94 1168
9872.88 1203
9873.82 1130
9874.75 1126
9875.69 1171
9876.63 1116
9877.57 1146
9878.51 1175
9879.45 1169
9880.39 1233
9881.32 1157
9882.26 1182
9883.20 1148
9884.14 1221
9885.08 1220
9886.02 1130
9886.96 1164
9887.90 1195
9888.83 1188
9889.77 1244
9890.71 1209
9891.65 1222
9892.59 1161
9893.53 1133
9894.47 1159
9895.41 1191
9896.35 1184
9897.29 1177
9898.23 1249
9899.17 1191
9900.11 1082
9901.05 1144
9901.99 1239
9902.92 1216
9903.86 1179
9904.80 1246
9905.74 1224
9906.68 1194
9907.62 1159
9908.56 1182
9909.50 1208
9910.44 1235
9911.38 1184
9912.32 1214
9913.26 1237
9914.20 1297
9915.14 1269
9916.08 1201
9917.02 1251
9917.97 1323
9918.91 1328
9919.85 1263
9920.79 1325
9921.73 1409
9922.67 1268
9923.61 1212
9924.55 1310
9925.49 1273
9926.43 1222
9927.37 1275
9928.31 1289
9929.25 1347
9930.19 1359
9931.13 1461
9932.08 1717
9933.02 1986
9933.96 2187
9934.90 2356
9935.84 2374
9936.78 2444
9937.72 2548
9938.66 2379
9939.61 2101
9940.55 1908
9941.49 1774
9942.43 1666
9943.37 1563
9944.31 1420
9945.26 1331
9946.20 1236
9947.14 1268
9948.08 1266
9949.02 1282
9949.96 1290
9950.91 1336
9951.85 1252
9952.79 1241
9953.73 1334
9954.67 1261
9955.62 1185
9956.56 1199
9957.50 1249
9958.44 1244
9959.39 1144
9960.33 1158
9961.27 1094
9962.21 1101
9963.16 1113
9964.10 1129
9965.04 1175
9965.98 1100
9966.93 1059
9967.87 1137
9968.81 1087
9969.75 1123
9970.70 1040
9971.64 1127
9972.58 1122
9973.53 1145
9974.47 1179
9975.41 1152
9976.36 1088
9977.30 1093
9978.24 1079
9979.18 1174
9980.13 1093
9981.07 1013
9982.01 1089
9982.96 1060
9983.90 1074
9984.85 1030
9985.79 1023
9986.73 1011
9987.68 992
9988.62 947
9989.56 993
9990.51 1040
9991.45 1092
9992.40 1042
9993.34 1039
9994.28 982
9995.23 942
9996.17 942
9997.12 959
9998.06 941
9999.00 969
9999.95 1027
10000.89 1001
10001.84 909
10002.78 965
10003.73 982
10004.67 974
10005.61 957
10006.56 976
10007.50 1041
10008.45 1032
10009.39 1078
10010.34 1037
10011.28 1038
10012.23 1064
10013.17 1039
10014.12 1073
10015.06 977
10016.01 1002
10016.95 1000
10017.90 997
10018.84 1032
10019.79 960
10020.73 966
10021.68 1008
10022.62 949
10023.57 981
10024.51 930
10025.46 927
10026.41 1004
10027.35 1007
10028.30 992
10029.24 923
10030.19 919
10031.13 963
10032.08 952
10033.03 942
10033.97 971
10034.92 949
10035.86 1003
10036.81 929
10037.76 947
10038.70 984
10039.65 933
10040.59 974
10041.54 950
10042.49 918
10043.43 896
10044.38 891
10045.33 921
10046.27 961
10047.22 899
10048.16 914
10049.11 904
10050.06 926
10051.00 940
10051.95 858
10052.90 915
10053.84 846
10054.79 830
10055.74 843
10056.69 902
10057.63 795
10058.58 805
10059.53 814
10060.47 868
10061.42 792
10062.37 807
10063.32 865
10064.26 842
10065.21 811
10066.16 842
10067.10 823
10068.05 772
10069.00 865
10069.95 872
10070.89 815
10071.84 810
10072.79 750
10073.74 826
10074.69 797
10075.63 853
10076.58 860
10077.53 800
10078.48 828
10079.43 854
10080.37 861
10081.32 807
10082.27 771
10083.22 816
10084.17 739
10085.11 782
10086.06 754
10087.01 740
10087.96 772
10088.91 787
10089.86 787
10090.81 832
10091.75 779
10092.70 799
10093.65 796
10094.60 774
10095.55 781
10096.50 771
10097.45 772
10098.40 725
10099.34 723
10100.29 754
10101.24 790
10102.19 757
10103.14 771
10104.09 772
10105.04 778
10105.99 750
10106.94 752
10107.89 691
10108.84 667
10109.79 793
10110.73 760
10111.68 717
10112.63 671
10113.58 753
10114.53 752
10115.48 717
10116.43 734
10117.38 713
10118.33 738
10119.28 721
10120.23 729
10121.18 712
10122.13 696
10123.08 721
10124.03 769
10124.98 743
10125.93 723
10126.88 754
10127.83 744
10128.78 728
10129.73 765
10130.68 694
10131.64 740
10132.59 691
10133.54 704
10134.49 705
10135.44 743
10136.39 685
10137.34 691
10138.29 657
10139.24 712
10140.19 677
10141.14 635
10142.09 703
10143.04 663
10144.00 717
10144.95 689
10145.90 723
10146.85 682
10147.80 738
10148.75 731
10149.70 709
10150.65 731
10151.61 671
10152.56 733
10153.51 696
10154.46 715
10155.41 693
10156.36 698
10157.31 695
10158.27 668
10159.22 676
10160.17 718
10161.12 703
10162.07 750
10163.03 720
10163.98 651
10164.93 657
10165.88 644
10166.83 680
10167.79 692
10168.74 727
10169.69 747
10170.64 719
10171.60 738
10172.55 680
10173.50 701
10174.45 705
10175.41 653
10176.36 692
10177.31 737
10178.26 752
10179.22 689
10180.17 718
10181.12 734
10182.07 694
10183.03 706
10183.98 685
10184.93 683
10185.89 688
10186.84 685
10187.79 616
10188.75 696
10189.70 750
10190.65 711
10191.60 684
10192.56 689
10193.51 670
10194.47 695
10195.42 668
10196.37 625
10197.33 662
10198.28 787
10199.23 781
10200.19 763
10201.14 675
10202.09 726
10203.05 699
10204.00 773
10204.96 712
10205.91 696
10206.86 656
10207.82 711
10208.77 704
10209.73 745
10210.68 742
10211.63 760
10212.59 805
10213.54 737
10214.50 768
10215.45 753
10216.41 760
10217.36 783
10218.32 813
10219.27 810
10220.22 771
10221.18 741
10222.13 743
10223.09 740
10224.04 731
10225.00 729
10225.95 698
10226.91 754
10227.86 758
10228.82 687
10229.77 646
10230.73 708
10231.68 682
10232.64 655
10233.59 719
10234.55 766
10235.50 789
10236.46 691
10237.42 722
10238.37 744
10239.33 758
10240.28 734
10241.24 731
10242.19 669
10243.15 643
10244.10 718
10245.06 753
10246.02 738
10246.97 703
10247.93 699
10248.88 710
10249.84 675
10250.80 657
10251.75 688
10252.71 637
10253.66 682
10254.62 678
10255.58 697
10256.53 700
10257.49 647
10258.45 655
10259.40 631
10260.36 689
10261.32 711
10262.27 621
10263.23 603
10264.19 646
10265.14 662
10266.10 665
10267.06 694
10268.01 602
10268.97 607
10269.93 600
10270.88 632
10271.84 678
10272.80 684
10273.76 632
10274.71 643
10275.67 688
10276.63 702
10277.58 710
10278.54 602
10279.50 626
10280.46 592
10281.41 700
10282.37 659
10283.33 644
10284.29 630
10285.24 631
10286.20 714
10287.16 659
10288.12 662
10289.08 642
10290.03 672
10290.99 619
10291.95 637
10292.91 654
10293.87 647
10294.82 655
10295.78 717
10296.74 645
10297.70 597
10298.66 612
10299.61 690
10300.57 721
10301.53 723
10302.49 686
10303.45 672
10304.41 574
10305.37 707
10306.32 719
10307.28 666
10308.24 667
10309.20 658
10310.16 650
10311.12 574
10312.08 681
10313.04 718
10314.00 658
10314.95 660
10315.91 640
10316.87 652
10317.83 621
10318.79 637
10319.75 575
10320.71 590
10321.67 623
10322.63 639
10323.59 588
10324.55 659
10325.51 598
10326.47 571
10327.43 582
10328.39 633
10329.35 610
10330.31 635
10331.27 644
10332.23 612
10333.19 641
10334.15 607
10335.11 676
10336.07 632
10337.03 543
10337.99 602
10338.95 627
10339.91 613
10340.87 611
10341.83 659
10342.79 654
10343.75 694
10344.71 641
10345.67 650
10346.63 641
10347.59 687
10348.55 633
10349.51 601
10350.47 635
10351.43 587
10352.39 572
10353.35 613
10354.31 563
10355.28 564
10356.24 655
10357.20 656
10358.16 600
10359.12 596
10360.08 642
10361.04 607
10362.00 632
10362.96 628
10363.93 622
10364.89 624
10365.85 632
10366.81 601
10367.77 588
10368.73 588
10369.69 585
10370.66 640
10371.62 667
10372.58 642
10373.54 635
10374.50 693
10375.47 636
10376.43 612
10377.39 655
10378.35 613
10379.31 646
10380.28 639
10381.24 620
10382.20 687
10383.16 694
10384.12 669
10385.09 638
10386.05 597
10387.01 631
10387.97 595
10388.94 638
10389.90 624
10390.86 630
10391.82 642
10392.79 594
10393.75 558
10394.71 610
10395.68 675
10396.64 678
10397.60 646
10398.56 628
10399.53 638
10400.49 637
10401.45 680
10402.42 730
10403.38 636
10404.34 643
10405.31 709
10406.27 684
10407.23 657
10408.20 653
10409.16 665
10410.12 686
10411.09 667
10412.05 613
10413.01 648
10413.98 683
10414.94 628
10415.90 708
10416.87 701
10417.83 679
10418.80 713
10419.76 669
10420.72 677
10421.69 670
10422.65 743
10423.62 797
10424.58 892
10425.54 887
10426.51 870
10427.47 982
10428.44 1007
10429.40 1010
10430.37 959
10431.33 905
10432.30 842
10433.26 841
10434.22 825
10435.19 767
10436.15 760
10437.12 704
10438.08 707
10439.05 651
10440.01 624
10440.98 635
10441.94 698
10442.91 702
10443.87 646
10444.84 628
10445.80 599
10446.77 611
10447.73 647
10448.70 630
10449.66 603
10450.63 661
10451.59 619
10452.56 623
10453.53 699
10454.49 704
10455.46 663
10456.42 658
10457.39 640
10458.35 658
10459.32 609
10460.29 610
10461.25 673
10462.22 617
10463.18 583
10464.15 670
10465.12 680
10466.08 642
10467.05 640
10468.01 623
10468.98 621
10469.95 637
10470.91 657
10471.88 686
10472.85 646
10473.81 599
10474.78 571
10475.74 550
10476.71 549
10477.68 577
10478.64 594
10479.61 621
10480.58 597
10481.54 580
10482.51 590
10483.48 575
10484.45 604
10485.41 586
10486.38 626
10487.35 575
10488.31 577
10489.28 582
10490.25 596
10491.22 605
10492.18 577
10493.15 641
10494.12 618
10495.08 549
10496.05 567
10497.02 580
10497.99 587
10498.95 564
10499.92 575
10500.89 588
10501.86 658
10502.83 658
10503.79 643
10504.76 635
10505.73 584
10506.70 612
10507.67 649
10508.63 671
10509.60 626
10510.57 596
10511.54 634
10512.51 593
10513.47 632
10514.44 619
10515.41 581
10516.38 605
10517.35 601
10518.32 561
10519.28 594
10520.25 629
10521.22 632
10522.19 640
10523.16 563
10524.13 580
10525.10 574
10526.07 559
10527.03 591
10528.00 566
10528.97 535
10529.94 659
10530.91 619
10531.88 598
10532.85 592
10533.82 593
10534.79 533
10535.76 550
10536.73 594
10537.70 573
10538.67 538
10539.63 604
10540.60 613
10541.57 648
10542.54 606
10543.51 566
10544.48 611
10545.45 525
10546.42 535
10547.39 522
10548.36 575
10549.33 580
10550.30 594
10551.27 602
10552.24 594
10553.21 606
10554.18 614
10555.15 546
10556.12 567
10557.09 570
10558.06 530
10559.03 551
10560.00 537
10560.97 558
10561.95 546
10562.92 597
10563.89 590
10564.86 551
10565.83 627
10566.80 588
10567.77 570
10568.74 584
10569.71 650
10570.68 616
10571.65 560
10572.62 557
10573.59 604
10574.57 555
10575.54 584
10576.51 541
10577.48 569
10578.45 600
10579.42 565
10580.39 560
10581.36 550
10582.34 540
10583.31 540
10584.28 574
10585.25 556
10586.22 578
10587.19 569
10588.17 608
10589.14 587
10590.11 558
10591.08 562
10592.05 546
10593.02 522
10594.00 517
10594.97 585
10595.94 587
10596.91 525
10597.89 520
10598.86 529
10599.83 574
10600.80 544
10601.77 500
10602.75 497
10603.72 533
10604.69 574
10605.66 548
10606.64 536
10607.61 536
10608.58 531
10609.55 579
10610.53 577
10611.50 514
10612.47 531
10613.45 527
10614.42 570
10615.39 524
10616.36 544
10617.34 607
10618.31 530
10619.28 552
10620.26 543
10621.23 525
10622.20 485
10623.18 512
10624.15 473
10625.12 508
10626.10 537
10627.07 516
10628.04 572
10629.02 525
10629.99 552
10630.97 563
10631.94 588
10632.91 537
10633.89 524
10634.86 541
10635.83 577
10636.81 579
10637.78 500
10638.76 481
10639.73 533
10640.70 528
10641.68 583
10642.65 539
10643.63 587
10644.60 514
10645.58 502
10646.55 578
10647.53 533
10648.50 583
10649.47 519
10650.45 564
10651.42 556
10652.40 542
10653.37 530
10654.35 548
10655.32 570
10656.30 483
10657.27 496
10658.25 504
10659.22 532
10660.20 539
10661.17 500
10662.15 516
10663.12 556
10664.10 493
10665.07 498
10666.05 542
10667.02 518
10668.00 530
10668.97 515
10669.95 540
10670.93 529
10671.90 507
10672.88 499
10673.85 491
10674.83 462
10675.80 490
10676.78 536
10677.76 512
10678.73 514
10679.71 472
10680.68 477
10681.66 552
10682.63 569
10683.61 529
10684.59 499
10685.56 495
10686.54 525
10687.52 486
10688.49 456
10689.47 508
10690.44 515
10691.42 478
10692.40 521
10693.37 530
10694.35 503
10695.33 505
10696.30 484
10697.28 494
10698.26 511
10699.23 481
10700.21 490
10701.19 501
10702.17 542
10703.14 569
10704.12 554
10705.10 500
10706.07 513
10707.05 469
10708.03 538
10709.01 481
10709.98 505
10710.96 507
10711.94 503
10712.91 514
10713.89 522
10714.87 572
10715.85 521
10716.83 482
10717.80 501
10718.78 486
10719.76 462
10720.74 497
10721.71 545
10722.69 535
10723.67 518
10724.65 543
10725.63 510
10726.60 463
10727.58 522
10728.56 501
10729.54 510
10730.52 453
10731.49 506
10732.47 523
10733.45 501
10734.43 494
10735.41 461
10736.39 498
10737.37 485
10738.34 437
10739.32 450
10740.30 473
10741.28 517
10742.26 459
10743.24 478
10744.22 448
10745.20 440
10746.17 471
10747.15 522
10748.13 517
10749.11 473
10750.09 454
10751.07 497
10752.05 455
10753.03 487
10754.01 505
10754.99 495
10755.97 487
10756.95 446
10757.93 464
10758.91 504
10759.88 519
10760.86 495
10761.84 482
10762.82 476
10763.80 472
10764.78 468
10765.76 489
10766.74 467
10767.72 504
10768.70 543
10769.68 495
10770.66 480
10771.64 491
10772.62 484
10773.60 487
10774.58 496
10775.56 499
10776.54 509
10777.52 480
10778.51 470
10779.49 511
10780.47 529
10781.45 461
10782.43 429
10783.41 452
10784.39 495
10785.37 473
10786.35 463
10787.33 510
10788.31 454
10789.29 454
10790.27 475
10791.26 472
10792.24 447
10793.22 480
10794.20 437
10795.18 461
10796.16 474
10797.14 479
10798.12 489
10799.10 484
10800.09 474
10801.07 454
10802.05 508
10803.03 473
10804.01 509
10804.99 484
10805.98 465
10806.96 440
10807.94 466
10808.92 509
10809.90 492
10810.89 478
10811.87 463
10812.85 522
10813.83 480
10814.81 479
10815.80 506
10816.78 530
10817.76 507
10818.74 465
10819.72 474
10820.71 496
10821.69 460
10822.67 504
10823.65 498
10824.64 466
10825.62 466
10826.60 477
10827.58 499
10828.57 486
10829.55 503
10830.53 473
10831.52 491
10832.50 504
10833.48 527
10834.46 540
10835.45 524
10836.43 491
10837.41 536
10838.40 527
10839.38 553
10840.36 474
10841.35 462
10842.33 485
10843.31 458
10844.30 501
10845.28 473
10846.26 480
10847.25 544
10848.23 544
10849.21 483
10850.20 505
10851.18 525
10852.17 534
10853.15 493
10854.13 502
10855.12 462
10856.10 473
10857.09 487
10858.07 514
10859.05 551
10860.04 519
10861.02 515
10862.01 533
10862.99 486
10863.97 443
10864.96 477
10865.94 471
10866.93 510
10867.91 525
10868.90 484
10869.88 490
10870.87 492
10871.85 464
10872.84 480
10873.82 477
10874.81 522
10875.79 481
10876.78 507
10877.76 501
10878.75 519
10879.73 511
10880.72 514
10881.70 560
10882.69 515
10883.67 468
10884.66 484
10885.64 530
10886.63 517
10887.61 513
10888.60 533
10889.58 543
10890.57 557
10891.55 535
10892.54 489
10893.53 493
10894.51 510
10895.50 603
10896.48 536
10897.47 518
10898.45 552
10899.44 560
10900.43 508
10901.41 523
10902.40 564
10903.38 520
10904.37 558
10905.36 501
10906.34 493
10907.33 531
10908.32 530
10909.30 552
10910.29 513
10911.28 530
10912.26 548
10913.25 548
10914.24 525
10915.22 541
10916.21 502
10917.20 489
10918.18 530
10919.17 549
10920.16 496
10921.14 483
10922.13 526
10923.12 494
10924.10 544
10925.09 543
10926.08 543
10927.07 523
10928.05 515
10929.04 525
10930.03 541
10931.01 527
10932.00 530
10932.99 525
10933.98 511
10934.96 573
10935.95 542
10936.94 546
10937.93 570
10938.92 523
10939.90 536
10940.89 536
10941.88 560
10942.87 542
10943.85 548
10944.84 563
10945.83 564
10946.82 593
10947.81 592
10948.79 611
10949.78 582
10950.77 573
10951.76 550
10952.75 578
10953.74 645
10954.72 632
10955.71 669
10956.70 583
10957.69 612
10958.68 602
10959.67 628
10960.66 618
10961.65 590
10962.63 614
10963.62 597
10964.61 604
10965.60 613
10966.59 614
10967.58 687
10968.57 736
10969.56 689
10970.55 664
10971.54 576
10972.52 629
10973.51 614
10974.50 606
10975.49 601
10976.48 586
10977.47 568
10978.46 608
10979.45 604
10980.44 603
10981.43 593
10982.42 644
10983.41 675
10984.40 613
10985.39 641
10986.38 669
10987.37 639
10988.36 632
10989.35 682
10990.34 636
10991.33 641
10992.32 647
10993.31 648
10994.30 611
10995.29 661
10996.28 616
10997.27 624
10998.26 664
10999.25 672
11000.24 657
11001.23 623
11002.22 631
11003.21 612
11004.20 672
11005.20 718
11006.19 723
11007.18 755
11008.17 710
11009.16 817
11010.15 757
11011.14 666
11012.13 733
11013.12 701
11014.11 704
11015.10 691
11016.10 692
11017.09 651
11018.08 656
11019.07 614
11020.06 592
11021.05 593
11022.04 638
11023.04 657
11024.03 627
11025.02 593
11026.01 600
11027.00 622
11027.99 592
11028.99 617
11029.98 584
11030.97 619
11031.96 547
11032.95 563
11033.95 638
11034.94 578
11035.93 591
11036.92 606
11037.91 563
11038.91 607
11039.90 580
11040.89 593
11041.88 620
11042.88 593
11043.87 588
11044.86 618
11045.85 664
11046.85 621
11047.84 645
11048.83 589
11049.82 618
11050.82 631
11051.81 554
11052.80 566
11053.80 583
11054.79 603
11055.78 628
11056.77 625
11057.77 589
11058.76 560
11059.75 608
11060.75 575
11061.74 611
11062.73 567
11063.73 693
11064.72 670
11065.71 598
11066.71 600
11067.70 540
11068.69 561
11069.69 569
11070.68 565
11071.68 587
11072.67 598
11073.66 573
11074.66 546
11075.65 538
11076.65 538
11077.64 551
11078.63 523
11079.63 568
11080.62 672
11081.62 600
11082.61 566
11083.60 590
11084.60 600
11085.59 606
11086.59 604
11087.58 594
11088.58 593
11089.57 609
11090.57 602
11091.56 620
11092.55 592
11093.55 634
11094.54 626
11095.54 585
11096.53 587
11097.53 585
11098.52 622
11099.52 603
11100.51 602
11101.51 591
11102.50 633
11103.50 623
11104.49 605
11105.49 634
11106.48 602
11107.48 574
11108.48 568
11109.47 608
11110.47 579
11111.46 634
11112.46 620
11113.45 645
11114.45 582
11115.44 560
11116.44 582
11117.44 594
11118.43 613
11119.43 581
11120.42 610
11121.42 624
11122.42 605
11123.41 582
11124.41 625
11125.40 659
11126.40 645
11127.40 570
11128.39 650
11129.39 684
11130.38 686
11131.38 742
11132.38 736
11133.37 757
11134.37 774
11135.37 791
11136.36 789
11137.36 814
11138.36 821
11139.35 755
11140.35 752
11141.35 710
11142.34 718
11143.34 676
11144.34 653
11145.34 663
11146.33 638
11147.33 620
11148.33 627
11149.32 616
11150.32 688
11151.32 676
11152.32 625
11153.31 635
11154.31 680
11155.31 660
11156.31 697
11157.30 669
11158.30 692
11159.30 643
11160.30 614
11161.29 656
11162.29 633
11163.29 552
11164.29 556
11165.29 578
11166.28 587
11167.28 626
11168.28 595
11169.28 604
11170.28 616
11171.27 655
11172.27 640
11173.27 554
11174.27 573
11175.27 584
11176.27 631
11177.26 560
11178.26 576
11179.26 538
11180.26 579
11181.26 576
11182.26 575
11183.26 536
11184.26 578
11185.25 580
11186.25 592
11187.25 575
11188.25 551
11189.25 553
11190.25 568
11191.25 569
11192.25 569
11193.25 542
11194.25 510
11195.24 550
11196.24 577
11197.24 499
11198.24 519
11199.24 556
11200.24 518
11201.24 557
11202.24 562
11203.24 576
11204.24 558
11205.24 583
11206.24 554
11207.24 537
11208.24 539
11209.24 564
11210.24 540
11211.24 530
11212.24 577
11213.24 535
11214.24 575
11215.24 507
11216.24 554
11217.24 529
11218.24 574
11219.24 565
11220.24 545
11221.24 566
11222.24 568
11223.24 520
11224.24 541
11225.24 552
11226.24 576
11227.25 528
11228.25 557
11229.25 567
11230.25 490
11231.25 535
11232.25 550
11233.25 533
11234.25 491
11235.25 514
11236.25 513
11237.25 527
11238.26 471
11239.26 537
11240.26 525
11241.26 546
11242.26 576
11243.26 560
11244.26 550
11245.27 554
11246.27 573
11247.27 558
11248.27 538
11249.27 550
11250.27 550
11251.28 552
11252.28 551
11253.28 531
11254.28 507
11255.28 499
11256.29 539
11257.29 526
11258.29 521
11259.29 549
11260.29 567
11261.30 569
11262.30 543
11263.30 534
11264.30 579
11265.31 573
11266.31 548
11267.31 603
11268.31 570
11269.32 514
11270.32 519
11271.32 563
11272.32 547
11273.33 537
11274.33 572
11275.33 548
11276.33 543
11277.34 526
11278.34 529
11279.34 568
11280.35 592
11281.35 532
11282.35 543
11283.36 566
11284.36 586
11285.36 601
11286.37 600
11287.37 616
11288.37 610
11289.38 621
11290.38 612
11291.38 578
11292.39 523
11293.39 513
11294.39 562
11295.40 554
11296.40 507
11297.41 505
11298.41 482
11299.41 524
11300.42 579
11301.42 507
11302.43 526
11303.43 512
11304.43 548
11305.44 491
11306.44 511
11307.45 527
11308.45 555
11309.46 501
11310.46 505
11311.46 536
11312.47 526
11313.47 495
11314.48 514
11315.48 555
11316.49 516
11317.49 537
11318.50 506
11319.50 542
11320.51 573
11321.51 544
11322.52 527
11323.52 573
11324.53 565
11325.53 559
11326.54 540
11327.54 555
11328.55 497
11329.55 519
11330.56 563
11331.56 572
11332.57 517
11333.57 486
11334.58 533
11335.58 455
11336.59 486
11337.60 537
11338.60 527
11339.61 521
11340.61 492
11341.62 481
11342.62 499
11343.63 456
11344.64 505
11345.64 548
11346.65 484
11347.65 526
11348.66 529
11349.67 524
11350.67 465
11351.68 485
11352.69 487
11353.69 484
11354.70 438
11355.71 459
11356.71 488
11357.72 488
11358.72 538
11359.73 502
11360.74 482
11361.74 531
11362.75 552
11363.76 522
11364.76 462
11365.77 464
11366.78 492
11367.79 498
11368.79 509
11369.80 481
11370.81 503
11371.81 437
11372.82 463
11373.83 482
11374.84 496
11375.84 456
11376.85 506
11377.86 496
11378.87 522
11379.87 482
11380.88 454
11381.89 495
11382.90 512
11383.90 518
11384.91 527
11385.92 509
11386.93 512
11387.93 525
11388.94 518
11389.95 503
11390.96 494
11391.97 474
11392.97 491
11393.98 501
11394.99 528
11396.00 502
11397.01 506
11398.02 510
11399.02 549
11400.03 487
11401.04 514
11402.05 525
11403.06 502
11404.07 515
11405.08 490
11406.08 496
11407.09 497
11408.10 512
11409.11 553
11410.12 462
11411.13 543
11412.14 534
11413.15 480
11414.15 492
11415.16 508
11416.17 525
11417.18 487
11418.19 491
11419.20 504
11420.21 527
11421.22 482
11422.23 471
11423.24 511
11424.25 489
11425.26 490
11426.27 539
11427.28 546
11428.29 556
11429.30 514
11430.31 475
11431.32 519
11432.32 548
11433.33 491
11434.34 474
11435.35 517
11436.36 538
11437.37 495
11438.38 473
11439.39 503
11440.41 507
11441.42 485
11442.43 534
11443.44 524
11444.45 477
11445.46 483
11446.47 516
11447.48 503
11448.49 477
11449.50 523
11450.51 505
11451.52 497
11452.53 525
11453.54 531
11454.55 522
11455.56 541
11456.57 518
11457.59 547
11458.60 537
11459.61 469
11460.62 520
11461.63 508
11462.64 512
11463.65 508
11464.66 533
11465.67 510
11466.69 521
11467.70 503
11468.71 542
11469.72 491
11470.73 549
11471.74 574
11472.75 557
11473.77 568
11474.78 584
11475.79 597
11476.80 514
11477.81 564
11478.83 622
11479.84 577
11480.85 534
11481.86 534
11482.87 550
11483.89 564
11484.90 559
11485.91 546
11486.92 560
11487.93 605
11488.95 561
11489.96 610
11490.97 529
11491.98 509
11493.00 570
11494.01 577
11495.02 540
11496.03 597
11497.05 590
11498.06 607
11499.07 672
11500.09 650
11501.10 631
11502.11 585
11503.12 583
11504.14 620
11505.15 630
11506.16 605
11507.18 584
11508.19 620
11509.20 606
11510.22 591
11511.23 630
11512.24 604
11513.26 648
11514.27 623
11515.28 701
11516.30 670
11517.31 642
11518.32 612
11519.34 667
11520.35 634
11521.37 620
11522.38 651
11523.39 623
11524.41 641
11525.42 612
11526.44 650
11527.45 637
11528.46 621
11529.48 603
11530.49 630
11531.51 597
11532.52 603
11533.53 651
11534.55 658
11535.56 673
11536.58 657
11537.59 701
11538.61 637
11539.62 634
11540.64 658
11541.65 613
11542.67 639
11543.68 686
11544.69 729
11545.71 674
11546.72 657
11547.74 673
11548.75 643
11549.77 671
11550.78 715
11551.80 660
11552.81 669
11553.83 691
11554.85 711
11555.86 713
11556.88 668
11557.89 696
11558.91 691
11559.92 654
11560.94 802
11561.95 814
11562.97 692
11563.98 718
11565.00 774
11566.02 760
11567.03 767
11568.05 780
11569.06 758
11570.08 804
11571.10 752
11572.11 771
11573.13 831
11574.14 778
11575.16 777
11576.18 767
11577.19 736
11578.21 841
11579.22 819
11580.24 798
11581.26 775
11582.27 809
11583.29 818
11584.31 855
11585.32 845
11586.34 858
11587.36 856
11588.37 864
11589.39 833
11590.41 849
11591.42 884
11592.44 917
11593.46 903
11594.47 948
11595.49 992
11596.51 1007
11597.53 1064
11598.54 1045
11599.56 1013
11600.58 1027
11601.59 1090
11602.61 1070
11603.63 1046
11604.65 1048
11605.66 1051
11606.68 1155
11607.70 1120
11608.72 1177
11609.74 1305
11610.75 1297
11611.77 1394
11612.79 1434
11613.81 1384
11614.82 1404
11615.84 1434
11616.86 1376
11617.88 1395
11618.90 1302
11619.91 1244
11620.93 1300
11621.95 1258
11622.97 1293
11623.99 1288
11625.01 1293
11626.02 1399
11627.04 1343
11628.06 1420
11629.08 1407
11630.10 1360
11631.12 1377
11632.14 1480
11633.15 1478
11634.17 1495
11635.19 1556
11636.21 1599
11637.23 1682
11638.25 1833
11639.27 2060
11640.29 2206
11641.30 2429
11642.32 2390
11643.34 2524
11644.36 2559
11645.38 2557
11646.40 2357
11647.42 2172
11648.44 2109
11649.46 1847
11650.48 1762
11651.50 1581
11652.52 1511
11653.54 1422
11654.56 1366
11655.58 1280
11656.60 1278
11657.62 1251
11658.64 1235
11659.66 1226
11660.68 1247
11661.70 1211
11662.72 1163
11663.74 1130
11664.76 1099
11665.78 1112
11666.80 1156
11667.82 1139
11668.84 1022
11669.86 1071
11670.88 1083
11671.90 1039
11672.92 1051
11673.94 1042
11674.96 1049
11675.98 1047
11677.00 1086
11678.02 1080
11679.04 1006
11680.06 1045
11681.08 1048
11682.10 977
11683.12 1066
11684.15 938
11685.17 968
11686.19 938
11687.21 994
11688.23 935
11689.25 865
11690.27 934
11691.29 927
11692.31 889
11693.34 896
11694.36 904
11695.38 905
11696.40 874
11697.42 851
11698.44 917
11699.46 877
11700.49 861
11701.51 879
11702.53 909
11703.55 870
11704.57 866
11705.60 876
11706.62 906
11707.64 909
11708.66 929
11709.68 858
11710.71 883
11711.73 885
11712.75 888
11713.77 891
11714.79 870
11715.82 933
11716.84 916
11717.86 896
11718.88 953
11719.91 936
11720.93 913
11721.95 931
11722.97 911
11724.00 955
11725.02 973
11726.04 903
11727.07 886
11728.09 946
11729.11 941
11730.13 954
11731.16 927
11732.18 970
11733.20 932
11734.23 905
11735.25 908
11736.27 906
11737.30 889
11738.32 922
11739.34 956
11740.37 942
11741.39 893
11742.41 863
11743.44 881
11744.46 894
11745.48 890
11746.51 881
11747.53 832
11748.55 881
11749.58 845
11750.60 859
11751.63 853
11752.65 867
11753.67 863
11754.70 804
11755.72 834
11756.75 820
11757.77 914
11758.79 852
11759.82 859
11760.84 911
11761.87 808
11762.89 803
11763.92 832
11764.94 805
11765.97 765
11766.99 791
11768.01 735
11769.04 743
11770.06 763
11771.09 706
11772.11 743
11773.14 714
11774.16 684
11775.19 725
11776.21 716
11777.24 674
11778.26 736
11779.29 737
11780.31 719
11781.34 717
11782.36 732
11783.39 740
11784.41 760
11785.44 725
11786.46 738
11787.49 719
11788.52 715
11789.54 681
11790.57 687
11791.59 693
11792.62 684
11793.64 723
11794.67 664
11795.70 611
11796.72 685
11797.75 641
11798.77 631
11799.80 643
11800.83 644
11801.85 619
11802.88 604
11803.90 615
11804.93 672
11805.96 646
11806.98 669
11808.01 640
11809.04 631
11810.06 612
11811.09 581
11812.11 631
11813.14 654
11814.17 660
11815.19 679
11816.22 665
11817.25 635
11818.27 576
11819.30 597
11820.33 570
11821.36 585
11822.38 630
11823.41 549
11824.44 623
11825.46 621
11826.49 614
11827.52 620
11828.54 620
11829.57 676
11830.60 636
11831.63 625
11832.65 627
11833.68 587
11834.71 601
11835.74 602
11836.76 613
11837.79 587
11838.82 566
11839.85 594
11840.88 548
11841.90 548
11842.93 599
11843.96 592
11844.99 598
11846.01 573
11847.04 571
11848.07 556
11849.10 536
11850.13 524
11851.16 546
11852.18 553
11853.21 554
11854.24 554
11855.27 533
11856.30 533
11857.33 554
11858.35 556
11859.38 541
11860.41 527
11861.44 549
11862.47 516
11863.50 535
11864.53 521
11865.56 494
11866.58 513
11867.61 546
11868.64 557
11869.67 519
11870.70 522
11871.73 515
11872.76 519
11873.79 515
11874.82 489
11875.85 483
11876.88 487
11877.91 516
11878.93 523
11879.96 502
11880.99 500
11882.02 500
11883.05 488
11884.08 481
11885.11 480
11886.14 524
11887.17 487
11888.20 467
11889.23 462
11890.26 511
11891.29 522
11892.32 543
11893.35 537
11894.38 453
11895.41 462
11896.44 543
11897.47 504
11898.50 503
11899.53 479
11900.56 500
11901.59 509
11902.62 449
11903.65 504
11904.69 485
11905.72 452
11906.75 458
11907.78 479
11908.81 495
11909.84 502
11910.87 489
11911.90 466
11912.93 486
11913.96 454
11914.99 474
11916.02 473
11917.06 438
11918.09 472
11919.12 505
11920.15 500
11921.18 508
11922.21 515
11923.24 538
11924.27 522
11925.31 520
11926.34 465
11927.37 469
11928.40 479
11929.43 489
11930.46 528
11931.50 477
11932.53 485
11933.56 481
11934.59 456
11935.62 463
11936.65 505
11937.69 540
11938.72 576
11939.75 506
11940.78 493
11941.81 485
11942.85 487
11943.88 489
11944.91 500
11945.94 489
11946.98 544
11948.01 471
11949.04 454
11950.07 452
11951.11 426
11952.14 485
11953.17 490
11954.20 467
11955.24 453
11956.27 451
11957.30 429
11958.34 401
11959.37 452
11960.40 413
11961.43 434
11962.47 446
11963.50 462
11964.53 487
11965.57 452
11966.60 414
11967.63 464
11968.67 435
11969.70 479
11970.73 405
11971.77 423
11972.80 462
11973.83 404
11974.87 432
11975.90 476
11976.94 454
11977.97 474
11979.00 443
11980.04 422
11981.07 432
11982.10 475
11983.14 460
11984.17 423
11985.21 413
11986.24 432
11987.27 451
11988.31 416
11989.34 425
11990.38 417
11991.41 441
11992.45 390
11993.48 416
11994.51 407
11995.55 405
11996.58 421
11997.62 423
11998.65 414
11999.69 382
12000.72 399
12001.76 454
12002.79 438
12003.83 391
12004.86 433
12005.90 405
12006.93 409
12007.97 430
12009.00 446
12010.04 414
12011.07 449
12012.11 445
12013.14 396
12014.18 429
12015.21 432
12016.25 460
12017.28 463
12018.32 443
12019.35 411
12020.39 399
12021.43 440
12022.46 440
12023.50 405
12024.53 422
12025.57 446
12026.60 431
12027.64 474
12028.68 408
12029.71 413
12030.75 429
12031.78 440
12032.82 439
12033.86 444
12034.89 468
12035.93 490
12036.97 428
12038.00 391
12039.04 452
12040.07 385
12041.11 431
12042.15 449
12043.18 374
12044.22 396
12045.26 440
12046.29 447
12047.33 425
12048.37 453
12049.40 441
12050.44 431
12051.48 427
12052.52 396
12053.55 367
12054.59 421
12055.63 463
12056.66 415
12057.70 388
12058.74 387
12059.78 402
12060.81 429
12061.85 418
12062.89 398
12063.92 417
12064.96 414
12066.00 418
12067.04 428
12068.07 427
12069.11 397
12070.15 419
12071.19 433
12072.23 423
12073.26 383
12074.30 417
12075.34 436
12076.38 439
12077.42 358
12078.45 375
12079.49 397
12080.53 424
12081.57 408
12082.61 430
12083.64 412
12084.68 448
12085.72 458
12086.76 463
12087.80 418
12088.84 412
12089.88 375
12090.91 402
12091.95 436
12092.99 434
12094.03 421
12095.07 408
12096.11 386
12097.15 402
12098.19 389
12099.22 377
12100.26 418
12101.30 429
12102.34 432
12103.38 404
12104.42 432
12105.46 410
12106.50 386
12107.54 381
12108.58 371
12109.62 422
12110.66 390
12111.70 399
12112.74 434
12113.77 388
12114.81 414
12115.85 407
12116.89 412
12117.93 437
12118.97 410
12120.01 399
12121.05 394
12122.09 390
12123.13 376
12124.17 394
12125.21 422
12126.25 375
12127.29 387
12128.33 413
12129.37 369
12130.41 419
12131.45 408
12132.50 373
12133.54 365
12134.58 418
12135.62 425
12136.66 399
12137.70 422
12138.74 412
12139.78 383
12140.82 383
12141.86 400
12142.90 453
12143.94 437
12144.98 348
12146.02 376
12147.07 369
12148.11 412
12149.15 396
12150.19 408
12151.23 396
12152.27 393
12153.31 378
12154.35 421
12155.40 380
12156.44 411
12157.48 399
12158.52 381
12159.56 415
12160.60 406
12161.64 380
12162.69 387
12163.73 409
12164.77 436
12165.81 407
12166.85 400
12167.90 426
12168.94 425
12169.98 369
12171.02 360
12172.06 338
12173.11 331
12174.15 380
12175.19 373
12176.23 403
12177.27 369
12178.32 384
12179.36 407
12180.40 378
12181.44 368
12182.49 378
12183.53 408
12184.57 427
12185.61 387
12186.66 367
12187.70 413
12188.74 381
12189.79 348
12190.83 380
12191.87 399
12192.91 359
12193.96 352
12195.00 356
12196.04 410
12197.09 381
12198.13 390
12199.17 420
12200.22 411
12201.26 361
12202.30 354
12203.35 371
12204.39 377
12205.43 403
12206.48 379
12207.52 393
12208.57 392
12209.61 374
12210.65 346
12211.70 387
12212.74 350
12213.78 357
12214.83 330
12215.87 388
12216.92 422
12217.96 374
12219.00 372
12220.05 398
12221.09 407
12222.14 395
12223.18 371
12224.23 393
12225.27 369
12226.31 383
12227.36 376
12228.40 377
12229.45 375
12230.49 378
12231.54 345
12232.58 323
12233.63 370
12234.67 350
12235.72 403
12236.76 422
12237.81 360
12238.85 357
12239.90 387
12240.94 344
12241.99 343
12243.03 351
12244.08 364
12245.12 361
12246.17 353
12247.21 360
12248.26 327
12249.30 355
12250.35 326
12251.39 334
12252.44 395
12253.49 380
12254.53 371
12255.58 379
12256.62 409
12257.67 394
12258.71 342
12259.76 401
12260.81 433
12261.85 395
12262.90 373
12263.94 393
12264.99 375
12266.04 362
12267.08 389
12268.13 387
12269.17 365
12270.22 396
12271.27 409
12272.31 375
12273.36 396
12274.41 368
12275.45 341
12276.50 355
12277.55 373
12278.59 332
12279.64 338
12280.69 386
12281.73 388
12282.78 392
12283.83 363
12284.87 368
12285.92 341
12286.97 349
12288.01 403
12289.06 349
12290.11 352
12291.16 347
12292.20 324
12293.25 360
12294.30 334
12295.35 364
12296.39 363
12297.44 369
12298.49 338
12299.54 320
12300.58 355
12301.63 330
12302.68 404
12303.73 370
12304.77 358
12305.82 285
12306.87 327
12307.92 341
12308.97 310
12310.01 314
12311.06 329
12312.11 363
12313.16 328
12314.21 312
12315.25 359
12316.30 335
12317.35 359
12318.40 368
12319.45 342
12320.50 357
12321.54 377
12322.59 345
12323.64 328
12324.69 333
12325.74 352
12326.79 360
12327.84 386
12328.89 364
12329.93 353
12330.98 389
12332.03 407
12333.08 367
12334.13 348
12335.18 311
12336.23 311
12337.28 363
12338.33 376
12339.38 356
12340.43 336
12341.47 336
12342.52 336
12343.57 336
12344.62 327
12345.67 317
12346.72 326
12347.77 384
12348.82 350
12349.87 319
12350.92 347
12351.97 344
12353.02 372
12354.07 345
12355.12 380
12356.17 362
12357.22 356
12358.27 348
12359.32 361
12360.37 384
12361.42 370
12362.47 329
12363.52 328
12364.57 314
12365.62 302
12366.67 345
12367.72 348
12368.77 325
12369.82 323
12370.87 318
12371.93 369
12372.98 382
12374.03 339
12375.08 328
12376.13 349
12377.18 363
12378.23 336
12379.28 318
12380.33 328
12381.38 355
12382.43 383
12383.49 307
12384.54 328
12385.59 332
12386.64 367
12387.69 364
12388.74 322
12389.79 352
12390.84 361
12391.90 321
12392.95 346
12394.00 326
12395.05 311
12396.10 326
12397.15 306
12398.21 301
12399.26 365
12400.31 354
12401.36 332
12402.41 302
12403.47 334
12404.52 332
12405.57 310
12406.62 317
12407.67 338
12408.73 370
12409.78 337
12410.83 346
12411.88 345
12412.94 336
12413.99 310
12415.04 309
12416.09 342
12417.15 371
12418.20 356
12419.25 314
12420.30 311
12421.36 367
12422.41 314
12423.46 336
12424.52 306
12425.57 319
12426.62 336
12427.67 342
12428.73 359
12429.78 334
12430.83 356
12431.89 363
12432.94 316
12433.99 329
12435.05 349
12436.10 377
12437.15 337
12438.21 310
12439.26 324
12440.31 322
12441.37 309
12442.42 326
12443.47 330
12444.53 337
12445.58 329
12446.64 340
12447.69 336
12448.74 297
12449.80 333
12450.85 319
12451.91 312
12452.96 347
12454.01 314
12455.07 298
12456.12 344
12457.18 305
12458.23 270
12459.29 322
12460.34 330
12461.39 278
12462.45 272
12463.50 309
12464.56 290
12465.61 318
12466.67 278
12467.72 305
12468.78 340
12469.83 316
12470.89 334
12471.94 334
12473.00 313
12474.05 324
12475.11 346
12476.16 321
12477.22 302
12478.27 355
12479.33 326
12480.38 334
12481.44 341
12482.49 348
12483.55 346
12484.60 340
12485.66 303
12486.71 314
12487.77 348
12488.83 367
12489.88 318
12490.94 310
12491.99 317
12493.05 353
12494.10 326
12495.16 350
12496.22 310
12497.27 313
12498.33 340
12499.38 342
12500.44 359
12501.50 316
12502.55 364
12503.61 410
12504.67 426
12505.72 384
12506.78 373
12507.83 374
12508.89 357
12509.95 365
12511.00 399
12512.06 336
12513.12 391
12514.17 388
12515.23 352
12516.29 295
12517.34 326
12518.40 318
12519.46 382
12520.52 290
12521.57 301
12522.63 316
12523.69 328
12524.74 320
12525.80 288
12526.86 335
12527.92 302
12528.97 336
12530.03 333
12531.09 328
12532.15 355
12533.20 310
12534.26 324
12535.32 333
12536.38 360
12537.43 336
12538.49 318
12539.55 304
12540.61 316
12541.66 325
12542.72 329
12543.78 334
12544.84 325
12545.90 306
12546.95 283
12548.01 302
12549.07 274
12550.13 321
12551.19 314
12552.25 318
12553.30 341
12554.36 276
12555.42 298
12556.48 266
12557.54 316
12558.60 325
12559.65 311
12560.71 328
12561.77 321
12562.83 342
12563.89 271
12564.95 274
12566.01 309
12567.07 291
12568.13 323
12569.18 337
12570.24 328
12571.30 307
12572.36 305
12573.42 331
12574.48 331
12575.54 301
12576.60 351
12577.66 329
12578.72 316
12579.78 336
12580.84 326
12581.90 332
12582.96 352
12584.02 356
12585.07 357
12586.13 402
12587.19 348
12588.25 347
12589.31 317
12590.37 337
12591.43 322
12592.49 343
12593.55 314
12594.61 321
12595.67 298
12596.73 289
12597.79 317
12598.86 308
12599.92 295
12600.98 277
12602.04 275
12603.10 307
12604.16 335
12605.22 345
12606.28 318
12607.34 321
12608.40 281
12609.46 323
12610.52 305
12611.58 329
12612.64 316
12613.70 293
12614.76 309
12615.83 274
12616.89 323
12617.95 302
12619.01 301
12620.07 292
12621.13 292
12622.19 333
12623.25 298
12624.32 296
12625.38 315
12626.44 331
12627.50 305
12628.56 287
12629.62 280
12630.68 291
12631.75 287
12632.81 324
12633.87 313
12634.93 322
12635.99 299
12637.05 293
12638.12 317
12639.18 286
12640.24 285
12641.30 317
12642.36 300
12643.43 284
12644.49 277
12645.55 270
12646.61 277
12647.68 281
12648.74 302
12649.80 339
12650.86 324
12651.93 313
12652.99 292
12654.05 269
12655.11 256
12656.18 291
12657.24 309
12658.30 313
12659.36 295
12660.43 326
12661.49 322
12662.55 300
12663.62 318
12664.68 287
12665.74 315
12666.81 331
12667.87 308
12668.93 265
12670.00 278
12671.06 305
12672.12 298
12673.19 302
12674.25 283
12675.31 273
12676.38 314
12677.44 281
12678.50 328
12679.57 283
12680.63 316
12681.69 328
12682.76 290
12683.82 227
12684.89 238
12685.95 298
12687.01 293
12688.08 258
12689.14 275
12690.21 313
12691.27 292
12692.33 314
12693.40 291
12694.46 305
12695.53 301
12696.59 333
12697.66 280
12698.72 276
12699.79 296
12700.85 332
12701.91 332
12702.98 320
12704.04 299
12705.11 270
12706.17 285
12707.24 300
12708.30 274
12709.37 292
12710.43 337
12711.50 270
12712.56 312
12713.63 306
12714.69 303
12715.76 300
12716.82 272
12717.89 303
12718.95 297
12720.02 287
12721.09 323
12722.15 342
12723.22 320
12724.28 273
12725.35 315
12726.41 325
12727.48 283
12728.54 295
12729.61 304
12730.68 318
12731.74 313
12732.81 300
12733.87 297
12734.94 316
12736.01 318
12737.07 302
12738.14 262
12739.20 275
12740.27 291
12741.34 306
12742.40 285
12743.47 302
12744.54 300
12745.60 269
12746.67 270
12747.74 293
12748.80 255
12749.87 265
12750.94 251
12752.00 288
12753.07 277
12754.14 307
12755.20 283
12756.27 300
12757.34 282
12758.40 284
12759.47 251
12760.54 262
12761.60 303
12762.67 270
12763.74 278
12764.81 279
12765.87 259
12766.94 266
12768.01 236
12769.08 278
12770.14 283
12771.21 285
12772.28 293
12773.35 274
12774.41 263
12775.48 287
12776.55 299
12777.62 294
12778.68 252
12779.75 257
12780.82 240
12781.89 274
12782.96 283
12784.02 268
12785.09 307
12786.16 286
12787.23 257
12788.30 298
12789.37 256
12790.43 295
12791.50 296
12792.57 282
12793.64 252
12794.71 253
12795.78 280
12796.84 261
12797.91 293
12798.98 270
12800.05 268
12801.12 289
12802.19 242
12803.26 242
12804.33 261
12805.40 274
12806.46 273
12807.53 275
12808.60 260
12809.67 281
12810.74 305
12811.81 298
12812.88 275
12813.95 270
12815.02 262
12816.09 264
12817.16 244
12818.23 245
12819.30 275
12820.37 319
12821.44 312
12822.50 255
12823.57 255
12824.64 260
12825.71 257
12826.78 291
12827.85 277
12828.92 274
12829.99 284
12831.06 242
12832.13 247
12833.20 241
12834.27 275
12835.34 288
12836.41 265
12837.49 247
12838.56 282
12839.63 291
12840.70 309
12841.77 268
12842.84 238
12843.91 260
12844.98 284
12846.05 256
12847.12 241
12848.19 235
12849.26 320
12850.33 298
12851.40 256
12852.47 217
12853.55 241
12854.62 284
12855.69 295
12856.76 242
12857.83 238
12858.90 220
12859.97 240
12861.04 260
12862.11 292
12863.19 270
12864.26 280
12865.33 278
12866.40 269
12867.47 297
12868.54 295
12869.62 260
12870.69 284
12871.76 301
12872.83 266
12873.90 262
12874.97 276
12876.05 296
12877.12 293
12878.19 257
12879.26 276
12880.33 279
12881.41 270
12882.48 288
12883.55 273
12884.62 268
12885.70 249
12886.77 293
12887.84 252
12888.91 286
12889.98 265
12891.06 273
12892.13 283
12893.20 226
12894.28 270
12895.35 298
12896.42 251
12897.49 253
12898.57 227
12899.64 257
12900.71 259
12901.79 272
12902.86 273
12903.93 301
12905.00 281
12906.08 273
12907.15 250
12908.22 239
12909.30 275
12910.37 278
12911.44 256
12912.52 218
12913.59 250
12914.66 272
12915.74 232
12916.81 240
12917.89 267
12918.96 247
12920.03 246
12921.11 299
12922.18 285
12923.25 251
12924.33 246
12925.40 248
12926.48 253
12927.55 248
12928.62 270
12929.70 246
12930.77 232
12931.85 238
12932.92 244
12934.00 265
12935.07 260
12936.14 256
12937.22 239
12938.29 273
12939.37 276
12940.44 279
12941.52 281
12942.59 254
12943.67 288
12944.74 256
12945.82 272
12946.89 270
12947.97 246
12949.04 234
12950.12 241
12951.19 291
12952.27 263
12953.34 279
12954.42 272
12955.49 291
12956.57 243
12957.64 271
12958.72 302
12959.79 266
12960.87 274
12961.94 280
12963.02 263
12964.10 255
12965.17 325
12966.25 277
12967.32 285
12968.40 293
12969.47 292
12970.55 296
12971.63 247
12972.70 254
12973.78 264
12974.85 271
12975.93 276
12977.01 298
12978.08 247
12979.16 255
12980.23 248
12981.31 309
12982.39 277
12983.46 244
12984.54 274
12985.62 265
12986.69 271
12987.77 280
12988.85 262
12989.92 276
12991.00 301
12992.08 293
12993.15 287
12994.23 280
12995.31 285
12996.38 289
12997.46 298
12998.54 257
12999.61 276
13000.69 284
13001.77 269
13002.85 278
13003.92 256
13005.00 240
13006.08 307
13007.16 308
13008.23 275
13009.31 265
13010.39 258
13011.47 281
13012.54 267
13013.62 273
13014.70 283
13015.78 305
13016.85 259
13017.93 284
13019.01 274
13020.09 263
13021.17 245
13022.24 283
13023.32 266
13024.40 246
13025.48 280
13026.56 279
13027.63 230
13028.71 243
13029.79 286
13030.87 240
13031.95 273
13033.03 294
13034.10 260
13035.18 280
13036.26 265
13037.34 256
13038.42 259
13039.50 249
13040.58 271
13041.66 261
13042.73 306
13043.81 320
13044.89 302
13045.97 302
13047.05 275
13048.13 282
13049.21 275
13050.29 314
13051.37 310
13052.45 302
13053.53 298
13054.60 296
13055.68 281
13056.76 280
13057.84 289
13058.92 280
13060.00 267
13061.08 246
13062.16 295
13063.24 289
13064.32 313
13065.40 318
13066.48 277
13067.56 260
13068.64 268
13069.72 286
13070.80 226
13071.88 259
13072.96 263
13074.04 269
13075.12 259
13076.20 311
13077.28 286
13078.36 315
13079.44 288
13080.52 293
13081.60 248
13082.68 273
13083.76 309
13084.84 346
13085.93 337
13087.01 310
13088.09 302
13089.17 246
13090.25 259
13091.33 309
13092.41 268
13093.49 278
13094.57 307
13095.65 284
13096.73 301
13097.82 276
13098.90 323
13099.98 300
13101.06 286
13102.14 298
13103.22 285
13104.30 284
13105.38 275
13106.47 318
13107.55 263
13108.63 267
13109.71 279
13110.79 289
13111.87 303
13112.96 282
13114.04 258
13115.12 280
13116.20 277
13117.28 283
13118.37 270
13119.45 274
13120.53 278
13121.61 284
13122.69 289
13123.78 281
13124.86 278
13125.94 287
13127.02 266
13128.11 244
13129.19 265
13130.27 308
13131.35 272
13132.44 257
13133.52 265
13134.60 287
13135.68 294
13136.77 291
13137.85 291
13138.93 255
13140.01 285
13141.10 261
13142.18 273
13143.26 295
13144.35 301
13145.43 259
13146.51 288
13147.60 295
13148.68 284
13149.76 273
13150.85 292
13151.93 296
13153.01 272
13154.10 277
13155.18 284
13156.26 293
13157.35 321
13158.43 289
13159.51 291
13160.60 309
13161.68 291
13162.77 343
13163.85 282
13164.93 298
13166.02 275
13167.10 306
13168.19 283
13169.27 258
13170.35 268
13171.44 240
13172.52 273
13173.61 283
13174.69 288
13175.78 274
13176.86 289
13177.94 297
13179.03 239
13180.11 235
13181.20 270
13182.28 280
13183.37 258
13184.45 270
13185.54 267
13186.62 282
13187.71 271
13188.79 263
13189.88 275
13190.96 244
13192.05 272
13193.13 262
13194.22 249
13195.30 308
13196.39 269
13197.47 265
13198.56 282
13199.64 237
13200.73 239
13201.81 292
13202.90 319
13203.98 257
13205.07 262
13206.16 272
13207.24 296
13208.33 252
13209.41 260
13210.50 269
13211.58 276
13212.67 273
13213.76 259
13214.84 281
13215.93 256
13217.01 285
13218.10 284
13219.19 278
13220.27 284
13221.36 270
13222.45 278
13223.53 284
13224.62 267
13225.70 303
13226.79 297
13227.88 258
13228.96 282
13230.05 281
13231.14 261
13232.22 252
13233.31 248
13234.40 254
13235.48 272
13236.57 279
13237.66 278
13238.74 285
13239.83 266
13240.92 275
13242.01 325
13243.09 293
13244.18 277
13245.27 273
13246.35 268
13247.44 264
13248.53 279
13249.62 262
13250.70 213
13251.79 277
13252.88 239
13253.97 279
13255.05 274
13256.14 283
13257.23 259
13258.32 268
13259.41 272
13260.49 271
13261.58 282
13262.67 296
13263.76 263
13264.85 278
13265.93 261
13267.02 255
13268.11 272
13269.20 249
13270.29 240
13271.37 295
13272.46 257
13273.55 245
13274.64 252
13275.73 247
13276.82 278
13277.91 307
13278.99 332
13280.08 280
13281.17 293
13282.26 279
13283.35 315
13284.44 281
13285.53 242
13286.62 239
13287.70 280
13288.79 296
13289.88 237
13290.97 286
13292.06 274
13293.15 268
13294.24 261
13295.33 275
13296.42 249
13297.51 259
13298.60 245
13299.69 278
13300.78 291
13301.87 279
13302.95 246
13304.04 266
13305.13 274
13306.22 271
13307.31 298
13308.40 308
13309.49 284
13310.58 275
13311.67 240
13312.76 252
13313.85 285
13314.94 279
13316.03 267
13317.12 268
13318.21 232
13319.30 239
13320.39 294
13321.48 286
13322.58 281
13323.67 269
13324.76 260
13325.85 264
13326.94 236
13328.03 254
13329.12 273
13330.21 267
13331.30 273
13332.39 256
13333.48 265
13334.57 245
13335.66 240
13336.75 266
13337.85 237
13338.94 230
13340.03 230
13341.12 244
13342.21 262
13343.30 236
13344.39 239
13345.48 254
13346.58 243
13347.67 251
13348.76 233
13349.85 235
13350.94 257
13352.03 270
13353.12 242
13354.22 254
13355.31 245
13356.40 258
13357.49 252
13358.58 233
13359.68 238
13360.77 239
13361.86 253
13362.95 255
13364.04 229
13365.14 226
13366.23 249
13367.32 260
13368.41 256
13369.51 238
13370.60 239
13371.69 257
13372.78 276
13373.87 273
13374.97 237
13376.06 252
13377.15 286
13378.25 250
13379.34 225
13380.43 255
13381.52 234
13382.62 267
13383.71 268
13384.80 267
13385.90 267
13386.99 235
13388.08 247
13389.17 266
13390.27 201
13391.36 226
13392.45 273
13393.55 289
13394.64 249
13395.73 224
13396.83 227
13397.92 265
13399.02 258
13400.11 239
13401.20 214
13402.30 231
13403.39 251
13404.48 230
13405.58 229
13406.67 218
13407.77 231
13408.86 233
13409.95 233
13411.05 195
13412.14 213
13413.24 258
13414.33 258
13415.42 226
13416.52 225
13417.61 248
13418.71 250
13419.80 283
13420.90 261
13421.99 251
13423.08 244
13424.18 226
13425.27 222
13426.37 223
13427.46 224
13428.56 255
13429.65 250
13430.75 232
13431.84 225
13432.94 250
13434.03 248
13435.13 235
13436.22 202
13437.32 238
13438.41 245
13439.51 237
13440.60 222
13441.70 251
13442.79 239
13443.89 232
13444.98 249
13446.08 228
13447.18 249
13448.27 233
13449.37 213
13450.46 241
13451.56 249
13452.65 237
13453.75 221
13454.85 220
13455.94 260
13457.04 266
13458.13 213
13459.23 215
13460.33 221
13461.42 250
13462.52 224
13463.61 237
13464.71 254
13465.81 251
13466.90 272
13468.00 246
13469.10 249
13470.19 225
13471.29 222
13472.38 258
13473.48 250
13474.58 216
13475.67 228
13476.77 218
13477.87 236
13478.96 228
13480.06 249
13481.16 261
13482.26 214
13483.35 222
13484.45 242
13485.55 221
13486.64 258
13487.74 244
13488.84 229
13489.94 246
13491.03 223
13492.13 233
13493.23 208
13494.32 221
13495.42 236
13496.52 240
13497.62 238
13498.72 211
13499.81 223
13500.91 235
13502.01 246
13503.11 201
13504.20 249
13505.30 246
13506.40 226
13507.50 237
13508.60 206
13509.69 231
13510.79 245
13511.89 241
13512.99 225
13514.09 228
13515.18 222
13516.28 237
13517.38 257
13518.48 242
13519.58 229
13520.68 260
13521.78 287
13522.87 260
13523.97 251
13525.07 240
13526.17 261
13527.27 235
13528.37 209
13529.47 224
13530.57 215
13531.66 245
13532.76 222
13533.86 203
13534.96 191
13536.06 227
13537.16 224
13538.26 219
13539.36 220
13540.46 219
13541.56 221
13542.66 255
13543.76 242
13544.86 233
13545.96 221
13547.05 226
13548.15 234
13549.25 235
13550.35 204
13551.45 233
13552.55 237
13553.65 226
13554.75 228
13555.85 205
13556.95 213
13558.05 228
13559.15 230
13560.25 241
13561.35 241
13562.45 211
13563.55 212
13564.65 233
13565.75 223
13566.85 211
13567.96 225
13569.06 211
13570.16 225
13571.26 216
13572.36 208
13573.46 233
13574.56 241
13575.66 247
13576.76 219
13577.86 221
13578.96 197
13580.06 198
13581.16 191
13582.27 202
13583.37 232
13584.47 229
13585.57 234
13586.67 223
13587.77 236
13588.87 216
13589.97 200
13591.08 211
13592.18 240
13593.28 221
13594.38 167
13595.48 183
13596.58 253
13597.68 216
13598.79 203
13599.89 237
13600.99 217
13602.09 197
13603.19 224
13604.30 250
13605.40 245
13606.50 217
13607.60 250
13608.70 255
13609.81 210
13610.91 201
13612.01 227
13613.11 229
13614.21 211
13615.32 233
13616.42 246
13617.52 199
13618.62 232
13619.73 216
13620.83 248
13621.93 235
13623.03 255
13624.14 227
13625.24 206
13626.34 223
13627.45 223
13628.55 198
13629.65 211
13630.75 218
13631.86 233
13632.96 220
13634.06 237
13635.17 229
13636.27 203
13637.37 249
13638.48 190
13639.58 235
13640.68 213
13641.79 194
13642.89 234
13643.99 223
13645.10 261
13646.20 223
13647.30 220
13648.41 219
13649.51 237
13650.62 226
13651.72 225
13652.82 205
13653.93 238
13655.03 228
13656.14 226
13657.24 241
13658.34 235
13659.45 219
13660.55 234
13661.66 255
13662.76 241
13663.87 235
13664.97 237
13666.07 220
13667.18 260
13668.28 250
13669.39 210
13670.49 220
13671.60 230
13672.70 232
13673.81 215
13674.91 249
13676.02 228
13677.12 219
13678.23 229
13679.33 249
13680.44 240
13681.54 232
13682.65 245
13683.75 239
13684.86 231
13685.96 224
13687.07 234
13688.17 242
13689.28 199
13690.38 225
13691.49 226
13692.59 218
13693.70 277
13694.80 216
13695.91 218
13697.02 240
13698.12 269
13699.23 231
13700.33 223
13701.44 257
13702.55 220
13703.65 236
13704.76 220
13705.86 246
13706.97 261
13708.08 249
13709.18 230
13710.29 238
13711.39 232
13712.50 239
13713.61 205
13714.71 223
13715.82 270
13716.93 224
13718.03 225
13719.14 209
13720.25 268
13721.35 221
13722.46 236
13723.57 234
13724.67 202
13725.78 265
13726.89 242
13727.99 222
13729.10 260
13730.21 250
13731.31 225
13732.42 248
13733.53 231
13734.64 241
13735.74 255
13736.85 262
13737.96 236
13739.07 257
13740.17 232
13741.28 267
13742.39 245
13743.50 263
13744.60 245
13745.71 268
13746.82 258
13747.93 218
13749.03 237
13750.14 206
13751.25 231
13752.36 299
13753.47 245
13754.57 210
13755.68 258
13756.79 267
13757.90 270
13759.01 223
13760.11 257
13761.22 233
13762.33 255
13763.44 251
13764.55 229
13765.66 217
13766.76 252
13767.87 281
13768.98 258
13770.09 290
13771.20 286
13772.31 272
13773.42 290
13774.53 274
13775.63 219
13776.74 298
13777.85 302
13778.96 285
13780.07 257
13781.18 283
13782.29 280
13783.40 290
13784.51 275
13785.62 247
13786.73 266
13787.83 266
13788.94 301
13790.05 258
13791.16 280
13792.27 253
13793.38 292
13794.49 286
13795.60 238
13796.71 267
13797.82 248
13798.93 258
13800.04 279
13801.15 225
13802.26 247
13803.37 253
13804.48 232
13805.59 225
13806.70 208
13807.81 263
13808.92 246
13810.03 214
13811.14 234
13812.25 256
13813.36 239
13814.47 255
13815.58 245
13816.69 222
13817.80 246
13818.91 264
13820.03 275
13821.14 231
13822.25 225
13823.36 220
13824.47 249
13825.58 239
13826.69 248
13827.80 233
13828.91 204
13830.02 244
13831.13 272
13832.25 255
13833.36 271
13834.47 248
13835.58 234
13836.69 226
13837.80 206
13838.91 208
13840.02 211
13841.14 236
13842.25 233
13843.36 232
13844.47 232
13845.58 236
13846.69 234
13847.81 250
13848.92 244
13850.03 209
13851.14 230
13852.25 252
13853.37 244
13854.48 241
13855.59 241
13856.70 233
13857.81 246
13858.93 235
13860.04 250
13861.15 222
13862.26 219
13863.38 230
13864.49 198
13865.60 225
13866.71 224
13867.83 242
13868.94 238
13870.05 246
13871.16 231
13872.28 201
13873.39 219
13874.50 246
13875.61 253
13876.73 248
13877.84 258
13878.95 225
13880.07 228
13881.18 261
13882.29 252
13883.41 242
13884.52 242
13885.63 225
13886.75 237
13887.86 223
13888.97 198
13890.09 222
13891.20 265
13892.31 219
13893.43 255
13894.54 266
13895.65 250
13896.77 225
13897.88 276
13899.00 259
13900.11 227
13901.22 249
13902.34 271
13903.45 266
13904.57 230
13905.68 253
13906.79 255
13907.91 243
13909.02 253
13910.14 247
13911.25 299
13912.37 216
13913.48 227
13914.59 251
13915.71 209
13916.82 220
13917.94 250
13919.05 252
13920.17 252
13921.28 247
13922.40 224
13923.51 238
13924.63 223
13925.74 244
13926.86 231
13927.97 251
13929.09 247
13930.20 250
13931.32 270
13932.43 250
13933.55 230
13934.66 249
13935.78 218
13936.89 231
13938.01 230
13939.12 236
13940.24 231
13941.35 228
13942.47 269
13943.59 240
13944.70 254
13945.82 242
13946.93 209
13948.05 237
13949.16 242
13950.28 218
13951.40 215
13952.51 245
13953.63 242
13954.74 263
13955.86 233
13956.98 229
13958.09 251
13959.21 261
13960.33 271
13961.44 224
13962.56 225
13963.67 204
13964.79 243
13965.91 254
13967.02 226
13968.14 199
13969.26 222
13970.37 226
13971.49 223
13972.61 232
13973.72 214
13974.84 192
13975.96 222
13977.08 226
13978.19 207
13979.31 215
13980.43 287
13981.54 227
13982.66 239
13983.78 191
13984.90 232
13986.01 230
13987.13 226
13988.25 200
13989.37 199
13990.48 220
13991.60 228
13992.72 239
13993.84 219
13994.95 215
13996.07 243
13997.19 244
13998.31 215
13999.42 229
14000.54 228
14001.66 239
14002.78 234
14003.90 248
14005.01 211
14006.13 226
14007.25 258
14008.37 213
14009.49 222
14010.61 234
14011.72 260
14012.84 244
14013.96 218
14015.08 208
14016.20 250
14017.32 223
14018.43 251
14019.55 236
14020.67 223
14021.79 216
14022.91 219
14024.03 243
14025.15 229
14026.27 215
14027.39 227
14028.50 237
14029.62 205
14030.74 227
14031.86 243
14032.98 248
14034.10 246
14035.22 236
14036.34 224
14037.46 248
14038.58 217
14039.70 221
14040.82 199
14041.94 217
14043.06 221
14044.18 235
14045.30 240
14046.41 224
14047.53 224
14048.65 248
14049.77 248
14050.89 202
14052.01 219
14053.13 242
14054.25 234
14055.37 252
14056.49 219
14057.61 214
14058.74 208
14059.86 230
14060.98 211
14062.10 284
14063.22 252
14064.34 241
14065.46 238
14066.58 235
14067.70 267
14068.82 231
14069.94 259
14071.06 247
14072.18 259
14073.30 255
14074.42 278
14075.54 233
14076.66 240
14077.79 247
14078.91 248
14080.03 237
14081.15 227
14082.27 255
14083.39 221
14084.51 225
14085.63 251
14086.76 284
14087.88 252
14089.00 268
14090.12 262
14091.24 278
14092.36 322
14093.48 266
14094.61 247
14095.73 252
14096.85 231
14097.97 253
14099.09 262
14100.22 265
14101.34 272
14102.46 256
14103.58 264
14104.70 289
14105.83 283
14106.95 316
14108.07 329
14109.19 284
14110.31 294
14111.44 306
14112.56 301
14113.68 290
14114.80 285
14115.93 322
14117.05 321
14118.17 300
14119.29 262
14120.42 280
14121.54 288
14122.66 278
14123.79 261
14124.91 257
14126.03 275
14127.15 263
14128.28 268
14129.40 261
14130.52 277
14131.65 236
14132.77 229
14133.89 273
14135.02 269
14136.14 244
14137.26 225
14138.39 222
14139.51 253
14140.63 252
14141.76 246
14142.88 247
14144.00 245
14145.13 229
14146.25 236
14147.38 247
14148.50 273
14149.62 254
14150.75 246
14151.87 255
14152.99 209
14154.12 206
14155.24 210
14156.37 239
14157.49 234
14158.62 212
14159.74 277
14160.86 239
14161.99 267
14163.11 270
14164.24 250
14165.36 231
14166.49 227
14167.61 262
14168.74 247
14169.86 238
14170.99 266
14172.11 251
14173.23 263
14174.36 209
14175.48 240
14176.61 241
14177.73 240
14178.86 258
14179.98 256
14181.11 248
14182.23 235
14183.36 263
14184.49 265
14185.61 236
14186.74 230
14187.86 249
14188.99 250
14190.11 274
14191.24 254
14192.36 247
14193.49 241
14194.61 238
14195.74 237
14196.87 208
14197.99 259
14199.12 253
14200.24 255
14201.37 232
14202.50 213
14203.62 244
14204.75 265
14205.87 276
14207.00 249
14208.13 227
14209.25 230
14210.38 216
14211.50 236
14212.63 240
14213.76 240
14214.88 218
14216.01 219
14217.14 252
14218.26 234
14219.39 244
14220.52 234
14221.64 247
14222.77 234
14223.90 207
14225.02 206
14226.15 259
14227.28 257
14228.41 231
14229.53 222
14230.66 236
14231.79 219
14232.91 235
14234.04 236
14235.17 230
14236.30 240
14237.42 240
14238.55 236
14239.68 237
14240.81 233
14241.93 220
14243.06 225
14244.19 224
14245.32 216
14246.44 229
14247.57 246
14248.70 198
14249.83 250
14250.95 222
14252.08 249
14253.21 224
14254.34 234
14255.47 244
14256.59 248
14257.72 240
14258.85 208
14259.98 221
14261.11 180
14262.24 212
14263.36 199
14264.49 212
14265.62 214
14266.75 232
14267.88 253
14269.01 231
14270.14 193
14271.26 230
14272.39 232
14273.52 201
14274.65 203
14275.78 206
14276.91 221
14278.04 240
14279.17 217
14280.30 197
14281.42 198
14282.55 228
14283.68 207
14284.81 200
14285.94 217
14287.07 205
14288.20 228
14289.33 230
14290.46 194
14291.59 212
14292.72 206
14293.85 231
14294.98 225
14296.11 241
14297.24 224
14298.37 228
14299.50 197
14300.63 214
14301.76 234
14302.89 226
14304.02 238
14305.15 228
14306.28 218
14307.41 191
14308.54 194
14309.67 198
14310.80 258
14311.93 200
14313.06 231
14314.19 199
14315.32 208
14316.45 186
14317.58 216
14318.71 224
14319.84 187
14320.97 190
14322.10 240
14323.23 236
14324.36 220
14325.49 262
14326.63 265
14327.76 222
14328.89 224
14330.02 220
14331.15 236
14332.28 209
14333.41 203
14334.54 222
14335.67 236
14336.81 211
14337.94 227
14339.07 241
14340.20 225
14341.33 215
14342.46 225
14343.59 217
14344.73 222
14345.86 193
14346.99 208
14348.12 213
14349.25 200
14350.38 229
14351.52 228
14352.65 206
14353.78 185
14354.91 176
14356.04 194
14357.18 213
14358.31 199
14359.44 225
14360.57 236
14361.71 228
14362.84 221
14363.97 236
14365.10 218
14366.24 210
14367.37 193
14368.50 203
14369.63 222
14370.77 217
14371.90 199
14373.03 198
14374.16 214
14375.30 207
14376.43 207
14377.56 203
14378.70 209
14379.83 205
14380.96 215
14382.09 222
14383.23 172
14384.36 213
14385.49 211
14386.63 208
14387.76 194
14388.89 209
14390.03 236
14391.16 213
14392.29 206
14393.43 200
14394.56 207
14395.70 220
14396.83 196
14397.96 230
14399.10 205
14400.23 201
14401.36 215
14402.50 204
14403.63 188
14404.77 187
14405.90 197
14407.03 250
14408.17 271
14409.30 215
14410.44 222
14411.57 194
14412.71 246
14413.84 205
14414.97 200
14416.11 200
14417.24 203
14418.38 176
14419.51 219
14420.65 228
14421.78 196
14422.92 206
14424.05 216
14425.19 208
14426.32 205
14427.46 183
14428.59 225
14429.73 232
14430.86 211
14432.00 212
14433.13 176
14434.27 201
14435.40 201
14436.54 220
14437.67 217
14438.81 180
14439.94 188
14441.08 213
14442.21 232
14443.35 215
14444.48 211
14445.62 196
14446.76 232
14447.89 215
14449.03 238
14450.16 207
14451.30 228
14452.43 203
14453.57 230
14454.71 206
14455.84 200
14456.98 226
14458.11 218
14459.25 217
14460.39 209
14461.52 245
14462.66 186
14463.80 206
14464.93 242
14466.07 231
14467.20 229
14468.34 210
14469.48 230
14470.61 219
14471.75 249
14472.89 244
14474.02 222
14475.16 235
14476.30 246
14477.43 222
14478.57 231
14479.71 199
14480.85 226
14481.98 223
14483.12 240
14484.26 241
14485.39 272
14486.53 226
14487.67 279
14488.81 246
14489.94 228
14491.08 247
14492.22 257
14493.36 321
14494.49 255
14495.63 251
14496.77 232
14497.91 258
14499.04 242
14500.18 229
14501.32 195
14502.46 215
14503.59 213
14504.73 229
14505.87 201
14507.01 202
14508.15 229
14509.28 219
14510.42 230
14511.56 231
14512.70 215
14513.84 195
14514.98 204
14516.11 241
14517.25 224
14518.39 233
14519.53 200
14520.67 209
14521.81 259
14522.95 238
14524.08 231
14525.22 217
14526.36 239
14527.50 232
14528.64 223
14529.78 231
14530.92 204
14532.06 210
14533.20 211
14534.33 211
14535.47 192
14536.61 225
14537.75 229
14538.89 198
14540.03 198
14541.17 196
14542.31 219
14543.45 223
14544.59 217
14545.73 189
14546.87 199
14548.01 197
14549.15 204
14550.29 228
14551.43 208
14552.57 196
14553.71 186
14554.85 237
14555.99 232
14557.13 199
14558.27 202
14559.41 216
14560.55 214
14561.69 215
14562.83 204
14563.97 220
14565.11 205
14566.25 179
14567.39 186
14568.53 224
14569.67 205
14570.81 191
14571.95 202
14573.09 212
14574.23 194
14575.37 204
14576.51 206
14577.65 188
14578.79 205
14579.94 198
14581.08 235
14582.22 211
14583.36 173
14584.50 209
14585.64 232
14586.78 219
14587.92 218
14589.06 189
14590.21 206
14591.35 206
14592.49 200
14593.63 195
14594.77 212
14595.91 198
14597.05 210
14598.20 219
14599.34 214
14600.48 204
14601.62 190
14602.76 191
14603.90 197
14605.05 216
14606.19 199
14607.33 212
14608.47 202
14609.61 192
14610.76 222
14611.90 217
14613.04 187
14614.18 186
14615.32 237
14616.47 215
14617.61 211
14618.75 203
14619.89 216
14621.04 187
14622.18 212
14623.32 192
14624.46 217
14625.61 221
14626.75 200
14627.89 203
14629.04 194
14630.18 216
14631.32 208
14632.46 227
14633.61 185
14634.75 204
14635.89 195
14637.04 213
14638.18 213
14639.32 226
14640.47 197
14641.61 225
14642.75 221
14643.90 187
14645.04 195
14646.18 223
14647.33 180
14648.47 202
14649.61 212
14650.76 207
14651.90 190
14653.05 206
14654.19 203
14655.33 182
14656.48 178
14657.62 195
14658.76 193
14659.91 200
14661.05 186
14662.20 202
14663.34 202
14664.49 212
14665.63 223
14666.77 201
14667.92 215
14669.06 161
14670.21 201
14671.35 179
14672.50 161
14673.64 189
14674.79 187
14675.93 191
14677.07 215
14678.22 225
14679.36 196
14680.51 217
14681.65 196
14682.80 201
14683.94 206
14685.09 181
14686.23 212
14687.38 185
14688.52 195
14689.67 193
14690.81 180
14691.96 154
14693.10 172
14694.25 205
14695.40 189
14696.54 214
14697.69 180
14698.83 171
14699.98 159
14701.12 186
14702.27 210
14703.41 197
14704.56 185
14705.71 185
14706.85 182
14708.00 187
14709.14 186
14710.29 219
14711.44 200
14712.58 205
14713.73 200
14714.87 176
14716.02 207
14717.17 207
14718.31 167
14719.46 183
14720.61 195
14721.75 195
14722.90 150
14724.05 174
14725.19 203
14726.34 177
14727.49 168
14728.63 152
14729.78 181
14730.93 189
14732.07 196
14733.22 179
14734.37 174
14735.51 185
14736.66 173
14737.81 207
14738.95 213
14740.10 179
14741.25 189
14742.40 191
14743.54 188
14744.69 165
14745.84 187
14746.99 187
14748.13 184
14749.28 155
14750.43 189
14751.58 181
14752.72 197
14753.87 161
14755.02 195
14756.17 174
14757.31 215
14758.46 175
14759.61 229
14760.76 193
14761.91 193
14763.05 172
14764.20 167
14765.35 174
14766.50 206
14767.65 212
14768.80 187
14769.94 192
14771.09 207
14772.24 245
14773.39 233
14774.54 209
14775.69 220
14776.83 191
14777.98 215
14779.13 215
14780.28 225
14781.43 205
14782.58 190
14783.73 186
14784.88 179
14786.03 192
14787.17 197
14788.32 189
14789.47 207
14790.62 224
14791.77 178
14792.92 187
14794.07 243
14795.22 216
14796.37 219
14797.52 190
14798.67 214
14799.82 241
14800.97 215
14802.12 192
14803.26 195
14804.41 185
14805.56 198
14806.71 203
14807.86 210
14809.01 205
14810.16 202
14811.31 189
14812.46 171
14813.61 185
14814.76 202
14815.91 205
14817.06 192
14818.21 189
14819.36 187
14820.51 190
14821.66 193
14822.82 172
14823.97 171
14825.12 186
14826.27 180
14827.42 198
14828.57 187
14829.72 150
14830.87 161
14832.02 207
14833.17 199
14834.32 174
14835.47 176
14836.62 170
14837.77 177
14838.93 199
14840.08 174
14841.23 175
14842.38 178
14843.53 195
14844.68 163
14845.83 184
14846.98 198
14848.14 196
14849.29 193
14850.44 181
14851.59 158
14852.74 163
14853.89 173
14855.04 175
14856.20 179
14857.35 171
14858.50 174
14859.65 180
14860.80 158
14861.96 155
14863.11 144
14864.26 192
14865.41 143
14866.56 169
14867.72 150
14868.87 189
14870.02 178
14871.17 206
14872.32 174
14873.48 153
14874.63 183
14875.78 180
14876.93 154
14878.09 164
14879.24 187
14880.39 203
14881.54 137
14882.70 174
14883.85 182
14885.00 223
14886.16 170
14887.31 160
14888.46 143
14889.61 140
14890.77 183
14891.92 173
14893.07 193
14894.23 172
14895.38 178
14896.53 186
14897.69 177
14898.84 148
14899.99 188
14901.15 181
14902.30 193
14903.45 162
14904.61 182
14905.76 196
14906.91 179
14908.07 211
14909.22 180
14910.38 156
14911.53 193
14912.68 192
14913.84 169
14914.99 163
14916.15 180
14917.30 198
14918.45 174
14919.61 174
14920.76 159
14921.92 184
14923.07 173
14924.22 206
14925.38 182
14926.53 148
14927.69 145
14928.84 174
14930.00 205
14931.15 183
14932.31 180
14933.46 194
14934.62 172
14935.77 163
14936.93 200
14938.08 189
14939.24 168
14940.39 170
14941.55 164
14942.70 181
14943.86 189
14945.01 173
14946.17 149
14947.32 167
14948.48 173
14949.63 174
14950.79 153
14951.94 175
14953.10 177
14954.25 174
14955.41 150
14956.56 178
14957.72 190
14958.88 163
14960.03 168
14961.19 151
14962.34 138
14963.50 176
14964.65 184
14965.81 157
14966.97 159
14968.12 162
14969.28 172
14970.43 198
14971.59 202
14972.75 163
14973.90 178
14975.06 188
14976.22 172
14977.37 193
14978.53 166
14979.69 161
14980.84 178
14982.00 179
14983.16 167
14984.31 171
14985.47 189
14986.63 180
14987.78 151
14988.94 169
14990.10 175
14991.25 157
14992.41 146
14993.57 157
14994.72 173
14995.88 174
14997.04 160
14998.20 157
14999.35 181
15000.51 163
15001.67 171
15002.82 182
15003.98 157
15005.14 134
15006.30 157
15007.45 177
15008.61 182
15009.77 175
15010.93 161
15012.09 183
15013.24 189
15014.40 151
15015.56 167
15016.72 147
15017.87 172
15019.03 167
15020.19 158
15021.35 169
15022.51 162
15023.67 173
15024.82 160
15025.98 165
15027.14 148
15028.30 167
15029.46 177
15030.62 187
15031.77 148
15032.93 178
15034.09 175
15035.25 155
15036.41 156
15037.57 153
15038.73 170
15039.88 167
15041.04 175
15042.20 175
15043.36 164
15044.52 178
15045.68 144
15046.84 164
15048.00 175
15049.16 152
15050.32 150
15051.47 141
15052.63 162
15053.79 145
15054.95 154
15056.11 159
15057.27 175
15058.43 153
15059.59 159
15060.75 178
15061.91 165
15063.07 145
15064.23 179
15065.39 159
15066.55 160
15067.71 204
15068.87 140
15070.03 152
15071.19 153
15072.35 165
15073.51 145
15074.67 155
15075.83 165
15076.99 175
15078.15 172
15079.31 159
15080.47 157
15081.63 157
15082.79 157
15083.95 170
15085.11 147
15086.27 167
15087.43 188
15088.59 170
15089.76 166
15090.92 157
15092.08 147
15093.24 153
15094.40 184
15095.56 178
15096.72 157
15097.88 150
15099.04 146
15100.20 147
15101.37 156
15102.53 151
15103.69 138
15104.85 158
15106.01 154
15107.17 140
15108.33 133
15109.50 153
15110.66 179
15111.82 156
15112.98 157
15114.14 170
15115.30 170
15116.47 186
15117.63 177
15118.79 140
15119.95 149
15121.11 148
15122.27 185
15123.44 191
15124.60 142
15125.76 150
15126.92 159
15128.09 147
15129.25 165
15130.41 183
15131.57 147
15132.73 150
15133.90 158
15135.06 176
15136.22 149
15137.38 154
15138.55 164
15139.71 166
15140.87 152
15142.04 167
15143.20 157
15144.36 156
15145.52 170
15146.69 165
15147.85 159
15149.01 173
15150.18 162
15151.34 169
15152.50 172
15153.67 167
15154.83 190
15155.99 139
15157.16 157
15158.32 153
15159.48 159
15160.65 156
15161.81 161
15162.97 162
15164.14 169
15165.30 154
15166.46 139
15167.63 160
15168.79 159
15169.95 173
15171.12 145
15172.28 182
15173.45 153
15174.61 167
15175.77 160
15176.94 168
15178.10 154
15179.27 158
15180.43 169
15181.60 171
15182.76 144
15183.92 139
15185.09 158
15186.25 184
15187.42 147
15188.58 137
15189.75 186
15190.91 184
15192.08 160
15193.24 139
15194.41 173
15195.57 147
15196.74 147
15197.90 128
15199.07 157
15200.23 155
15201.40 163
15202.56 154
15203.73 168
15204.89 164
15206.06 177
15207.22 182
15208.39 167
15209.55 159
15210.72 177
15211.88 159
15213.05 156
15214.21 152
15215.38 161
15216.54 166
15217.71 143
15218.88 130
15220.04 135
15221.21 173
15222.37 179
15223.54 128
15224.71 144
15225.87 181
15227.04 153
15228.20 146
15229.37 143
15230.54 141
15231.70 151
15232.87 180
15234.03 182
15235.20 147
15236.37 155
15237.53 155
15238.70 170
15239.87 154
15241.03 155
15242.20 156
15243.37 174
15244.53 168
15245.70 140
15246.87 174
15248.03 176
15249.20 174
15250.37 155
15251.53 160
15252.70 155
15253.87 192
15255.04 196
15256.20 136
15257.37 141
15258.54 155
15259.70 157
15260.87 140
15262.04 166
15263.21 159
15264.37 173
15265.54 149
15266.71 144
15267.88 164
15269.04 177
15270.21 173
15271.38 166
15272.55 176
15273.72 159
15274.88 160
15276.05 146
15277.22 163
15278.39 146
15279.56 153
15280.72 154
15281.89 138
15283.06 149
15284.23 155
15285.40 182
15286.56 150
15287.73 156
15288.90 163
15290.07 148
15291.24 176
15292.41 171
15293.58 162
15294.74 161
15295.91 164
15297.08 168
15298.25 138
15299.42 151
15300.59 149
15301.76 149
15302.93 171
15304.09 152
15305.26 151
15306.43 164
15307.60 165
15308.77 190
15309.94 152
15311.11 162
15312.28 153
15313.45 123
15314.62 122
15315.79 161
15316.96 183
15318.13 173
15319.30 127
15320.46 133
15321.63 178
15322.80 172
15323.97 149
15325.14 147
15326.31 164
15327.48 184
15328.65 162
15329.82 176
15330.99 180
15332.16 161
15333.33 135
15334.50 134
15335.67 143
15336.84 188
15338.01 162
15339.18 156
15340.36 174
15341.53 160
15342.70 144
15343.87 165
15345.04 176
15346.21 179
15347.38 149
15348.55 132
15349.72 153
15350.89 148
15352.06 136
15353.23 131
15354.40 164
15355.57 178
15356.75 160
15357.92 147
15359.09 195
15360.26 145
15361.43 156
15362.60 158
15363.77 169
15364.94 144
15366.11 127
15367.29 151
15368.46 165
15369.63 138
15370.80 135
15371.97 145
15373.14 142
15374.32 180
15375.49 161
15376.66 146
15377.83 158
15379.00 148
15380.17 158
15381.35 150
15382.52 155
15383.69 138
15384.86 134
15386.03 159
15387.21 191
15388.38 151
15389.55 158
15390.72 172
15391.90 194
15393.07 159
15394.24 143
15395.41 148
15396.59 156
15397.76 160
15398.93 151
15400.10 124
15401.28 159
15402.45 162
15403.62 177
15404.79 186
15405.97 170
15407.14 144
15408.31 137
15409.49 148
15410.66 146
15411.83 153
15413.01 161
15414.18 156
15415.35 173
15416.53 167
15417.70 189
15418.87 165
15420.05 125
15421.22 161
15422.39 149
15423.57 127
15424.74 138
15425.91 152
15427.09 157
15428.26 151
15429.43 168
15430.61 155
15431.78 160
15432.96 145
15434.13 155
15435.30 176
15436.48 143
15437.65 152
15438.83 153
15440.00 175
15441.17 140
15442.35 139
15443.52 142
15444.70 154
15445.87 135
15447.05 126
15448.22 131
15449.40 150
15450.57 156
15451.75 154
15452.92 148
15454.09 147
15455.27 159
15456.44 175
15457.62 176
15458.79 139
15459.97 175
15461.14 168
15462.32 157
15463.49 158
15464.67 167
15465.84 197
15467.02 166
15468.19 158
15469.37 145
15470.55 157
15471.72 169
15472.90 141
15474.07 154
15475.25 166
15476.42 174
15477.60 158
15478.77 156
15479.95 165
15481.13 151
15482.30 151
15483.48 145
15484.65 157
15485.83 149
15487.00 199
15488.18 152
15489.36 157
15490.53 146
15491.71 143
15492.89 152
15494.06 146
15495.24 166
15496.41 170
15497.59 174
15498.77 118
15499.94 178
15501.12 181
15502.30 138
15503.47 145
15504.65 158
15505.83 166
15507.00 152
15508.18 162
15509.36 170
15510.53 171
15511.71 161
15512.89 152
15514.06 151
15515.24 151
15516.42 149
15517.60 129
15518.77 134
15519.95 165
15521.13 132
15522.30 118
15523.48 137
15524.66 152
15525.84 140
15527.01 149
15528.19 156
15529.37 158
15530.55 174
15531.73 133
15532.90 169
15534.08 141
15535.26 143
15536.44 135
15537.61 153
15538.79 144
15539.97 148
15541.15 154
15542.33 158
15543.50 150
15544.68 160
15545.86 157
15547.04 160
15548.22 149
15549.40 160
15550.57 158
15551.75 157
15552.93 167
15554.11 166
15555.29 165
15556.47 144
15557.65 150
15558.82 151
15560.00 163
15561.18 151
15562.36 161
15563.54 148
15564.72 128
15565.90 144
15567.08 161
15568.26 160
15569.43 157
15570.61 142
15571.79 133
15572.97 148
15574.15 145
15575.33 173
15576.51 155
15577.69 161
15578.87 153
15580.05 142
15581.23 140
15582.41 146
15583.59 136
15584.77 141
15585.95 140
15587.13 171
15588.31 172
15589.49 154
15590.67 155
15591.85 160
15593.03 164
15594.21 162
15595.39 128
15596.57 149
15597.75 168
15598.93 166
15600.11 146
15601.29 139
15602.47 167
15603.65 172
15604.83 167
15606.01 175
15607.19 163
15608.37 158
15609.55 165
15610.73 145
15611.91 132
15613.09 172
15614.27 166
15615.45 179
15616.64 152
15617.82 125
15619.00 151
15620.18 155
15621.36 180
15622.54 157
15623.72 146
15624.90 132
15626.08 157
15627.27 159
15628.45 131
15629.63 148
15630.81 157
15631.99 184
15633.17 178
15634.35 153
15635.54 146
15636.72 152
15637.90 168
15639.08 181
15640.26 163
15641.45 196
15642.63 188
15643.81 181
15644.99 153
15646.17 165
15647.36 153
15648.54 159
15649.72 157
15650.90 175
15652.08 161
15653.27 151
15654.45 194
15655.63 176
15656.81 192
15658.00 181
15659.18 186
15660.36 143
15661.54 149
15662.73 157
15663.91 176
15665.09 168
15666.27 153
15667.46 158
15668.64 196
15669.82 179
15671.01 160
15672.19 150
15673.37 169
15674.56 158
15675.74 170
15676.92 169
15678.10 172
15679.29 169
15680.47 185
15681.65 177
15682.84 179
15684.02 179
15685.21 165
15686.39 169
15687.57 141
15688.76 165
15689.94 183
15691.12 177
15692.31 158
15693.49 161
15694.67 171
15695.86 193
15697.04 164
15698.23 152
15699.41 197
15700.59 184
15701.78 174
15702.96 202
15704.15 198
15705.33 206
15706.52 167
15707.70 174
15708.88 145
15710.07 181
15711.25 210
15712.44 185
15713.62 171
15714.81 202
15715.99 176
15717.18 195
15718.36 179
15719.55 191
15720.73 208
15721.92 235
15723.10 205
15724.29 198
15725.47 186
15726.66 181
15727.84 242
15729.03 243
15730.21 228
15731.40 195
15732.58 228
15733.77 185
15734.95 206
15736.14 188
15737.32 168
15738.51 188
15739.69 191
15740.88 193
15742.07 187
15743.25 189
15744.44 191
15745.62 207
15746.81 202
15747.99 166
15749.18 164
15750.37 183
15751.55 184
15752.74 237
15753.93 207
15755.11 212
15756.30 205
15757.48 198
15758.67 184
15759.86 197
15761.04 180
15762.23 193
15763.42 238
15764.60 182
15765.79 180
15766.98 189
15768.16 172
15769.35 182
15770.54 212
15771.72 182
15772.91 184
15774.10 218
15775.28 201
15776.47 155
15777.66 179
15778.84 167
15780.03 169
15781.22 171
15782.41 180
15783.59 160
15784.78 181
15785.97 145
15787.15 175
15788.34 190
15789.53 160
15790.72 161
15791.90 196
15793.09 205
15794.28 180
15795.47 177
15796.65 163
15797.84 176
15799.03 183
15800.22 170
15801.41 154
15802.59 178
15803.78 216
15804.97 197
15806.16 169
15807.35 191
15808.53 199
15809.72 183
15810.91 185
15812.10 148
15813.29 144
15814.48 183
15815.66 169
15816.85 180
15818.04 184
15819.23 167
15820.42 126
15821.61 162
15822.80 148
15823.98 148
15825.17 145
15826.36 172
15827.55 180
15828.74 194
15829.93 156
15831.12 144
15832.31 163
15833.50 197
15834.69 185
15835.87 153
15837.06 179
15838.25 173
15839.44 178
15840.63 221
15841.82 207
15843.01 178
15844.20 174
15845.39 168
15846.58 185
15847.77 151
15848.96 172
15850.15 173
15851.34 170
15852.53 174
15853.72 170
15854.91 163
15856.10 166
15857.29 140
15858.48 182
15859.67 167
15860.86 163
15862.05 164
15863.24 173
15864.43 173
15865.62 175
15866.81 221
15868.00 159
15869.19 159
15870.38 159
15871.57 179
15872.76 174
15873.95 152
15875.14 152
15876.33 169
15877.52 181
15878.72 152
15879.91 141
15881.10 135
15882.29 172
15883.48 168
15884.67 183
15885.86 148
15887.05 177
15888.24 187
15889.43 188
15890.63 166
15891.82 150
15893.01 164
15894.20 153
15895.39 135
15896.58 136
15897.77 188
15898.97 168
15900.16 153
15901.35 131
15902.54 157
15903.73 144
15904.92 164
15906.12 157
15907.31 147
15908.50 142
15909.69 154
15910.88 159
15912.08 158
15913.27 177
15914.46 166
15915.65 159
15916.85 148
15918.04 141
15919.23 142
15920.42 158
15921.61 159
15922.81 136
15924.00 163
15925.19 179
15926.38 171
15927.58 142
15928.77 134
15929.96 150
15931.16 170
15932.35 155
15933.54 165
15934.73 170
15935.93 145
15937.12 166
15938.31 184
15939.51 162
15940.70 156
15941.89 162
15943.09 181
15944.28 162
15945.47 151
15946.67 159
15947.86 179
15949.05 199
15950.25 162
15951.44 136
15952.63 166
15953.83 190
15955.02 174
15956.21 169
15957.41 160
15958.60 165
15959.80 188
15960.99 150
15962.18 137
15963.38 140
15964.57 169
15965.77 185
15966.96 157
15968.15 137
15969.35 146
15970.54 165
15971.74 152
15972.93 128
15974.13 139
15975.32 130
15976.51 123
15977.71 129
15978.90 139
15980.10 147
15981.29 140
15982.49 146
15983.68 168
15984.88 147
15986.07 145
15987.27 139
15988.46 154
15989.66 142
15990.85 150
15992.05 172
15993.24 155
15994.44 135
15995.63 122
15996.83 129
15998.02 148
15999.22 143
16000.41 179
16001.61 138
16002.80 145
16004.00 147
16005.20 157
16006.39 137
16007.59 126
16008.78 149
16009.98 166
16011.17 154
16012.37 157
16013.57 134
16014.76 152
16015.96 157
16017.15 160
16018.35 142
16019.55 151
16020.74 159
16021.94 142
16023.13 153
16024.33 131
16025.53 145
16026.72 183
16027.92 139
16029.12 150
16030.31 144
16031.51 156
16032.71 145
16033.90 144
16035.10 143
16036.30 139
16037.49 151
16038.69 148
16039.89 161
16041.08 197
16042.28 144
16043.48 152
16044.67 148
16045.87 157
16047.07 117
16048.27 146
16049.46 153
16050.66 135
16051.86 152
16053.06 147
16054.25 157
16055.45 142
16056.65 147
16057.84 127
16059.04 173
16060.24 181
16061.44 157
16062.64 161
16063.83 137
16065.03 157
16066.23 172
16067.43 151
16068.62 162
16069.82 144
16071.02 151
16072.22 176
16073.42 163
16074.62 136
16075.81 169
16077.01 179
16078.21 170
16079.41 139
16080.61 148
16081.81 146
16083.00 151
16084.20 144
16085.40 141
16086.60 158
16087.80 143
16089.00 155
16090.20 125
16091.39 114
16092.59 167
16093.79 164
16094.99 153
16096.19 128
16097.39 136
16098.59 135
16099.79 143
16100.99 144
16102.19 152
16103.38 167
16104.58 145
16105.78 140
16106.98 116
16108.18 152
16109.38 151
16110.58 140
16111.78 137
16112.98 136
16114.18 148
16115.38 159
16116.58 155
16117.78 136
16118.98 122
16120.18 138
16121.38 161
16122.58 132
16123.78 126
16124.98 129
16126.18 158
16127.38 132
16128.58 134
16129.78 137
16130.98 140
16132.18 131
16133.38 133
16134.58 131
16135.78 135
16136.98 158
16138.18 120
16139.38 122
16140.58 137
16141.78 174
16142.98 138
16144.19 148
16145.39 134
16146.59 154
16147.79 129
16148.99 136
16150.19 132
16151.39 147
16152.59 156
16153.79 178
16154.99 137
16156.20 143
16157.40 134
16158.60 123
16159.80 129
16161.00 146
16162.20 130
16163.40 143
16164.61 165
16165.81 147
16167.01 125
16168.21 153
16169.41 170
16170.61 161
16171.82 146
16173.02 155
16174.22 147
16175.42 144
16176.62 145
16177.82 134
16179.03 134
16180.23 148
16181.43 152
16182.63 171
16183.84 148
16185.04 135
16186.24 152
16187.44 123
16188.65 146
16189.85 143
16191.05 136
16192.25 148
16193.46 143
16194.66 129
16195.86 143
16197.06 158
16198.27 174
16199.47 148
16200.67 158
16201.87 126
16203.08 152
16204.28 150
16205.48 133
16206.69 143
16207.89 144
16209.09 148
16210.30 159
16211.50 141
16212.70 134
16213.91 139
16215.11 138
16216.31 135
16217.52 141
16218.72 127
16219.92 116
16221.13 138
16222.33 142
16223.53 130
16224.74 158
16225.94 168
16227.15 173
16228.35 152
16229.55 139
16230.76 129
16231.96 165
16233.17 154
16234.37 148
16235.57 128
16236.78 157
16237.98 147
16239.19 144
16240.39 151
16241.60 154
16242.80 179
16244.00 162
16245.21 169
16246.41 154
16247.62 153
16248.82 154
16250.03 169
16251.23 142
16252.44 116
16253.64 123
16254.85 146
16256.05 136
16257.26 150
16258.46 141
16259.67 161
16260.87 189
16262.08 162
16263.28 151
16264.49 166
16265.69 155
16266.90 140
16268.10 145
16269.31 141
16270.51 164
16271.72 138
16272.93 161
16274.13 142
16275.34 146
16276.54 163
16277.75 162
16278.95 137
16280.16 158
16281.37 156
16282.57 153
16283.78 145
16284.98 135
16286.19 169
16287.40 176
16288.60 148
16289.81 142
16291.01 151
16292.22 145
16293.43 155
16294.63 144
16295.84 149
16297.05 153
16298.25 177
16299.46 165
16300.67 158
16301.87 157
16303.08 154
16304.29 160
16305.49 147
16306.70 172
16307.91 133
16309.11 154
16310.32 152
16311.53 156
16312.73 154
16313.94 152
16315.15 164
16316.36 153
16317.56 148
16318.77 161
16319.98 161
16321.19 174
16322.39 147
16323.60 133
16324.81 150
16326.02 125
16327.22 172
16328.43 149
16329.64 161
16330.85 167
16332.05 165
16333.26 155
16334.47 151
16335.68 137
16336.88 174
16338.09 167
16339.30 171
16340.51 146
16341.72 178
16342.93 146
16344.13 140
16345.34 192
16346.55 153
16347.76 145
16348.97 192
16350.18 180
16351.38 146
16352.59 156
16353.80 171
16355.01 153
16356.22 163
16357.43 142
16358.64 165
16359.84 163
16361.05 169
16362.26 149
16363.47 129
16364.68 156
16365.89 145
16367.10 157
16368.31 144
16369.52 118
16370.73 126
16371.93 146
16373.14 151
16374.35 135
16375.56 131
16376.77 131
16377.98 142
16379.19 150
16380.40 140
16381.61 158
16382.82 128
16384.03 164
16385.24 121
16386.45 144
16387.66 164
16388.87 155
16390.08 133
16391.29 132
16392.50 121
16393.71 145
16394.92 149
16396.13 162
16397.34 127
16398.55 136
16399.76 146
16400.97 157
16402.18 150
16403.39 147
16404.60 116
16405.81 130
16407.02 142
16408.23 105
16409.44 138
16410.65 142
16411.86 132
16413.08 129
16414.29 115
16415.50 142
16416.71 152
16417.92 147
16419.13 119
16420.34 139
16421.55 156
16422.76 149
16423.97 145
16425.19 123
16426.40 139
16427.61 150
16428.82 155
16430.03 128
16431.24 159
16432.45 122
16433.67 142
16434.88 148
16436.09 152
16437.30 140
16438.51 143
16439.72 181
16440.94 161
16442.15 150
16443.36 132
16444.57 129
16445.78 160
16446.99 138
16448.21 142
16449.42 160
16450.63 153
16451.84 168
16453.06 139
16454.27 139
16455.48 160
16456.69 152
16457.90 164
16459.12 159
16460.33 113
16461.54 176
16462.75 174
16463.97 155
16465.18 119
16466.39 149
16467.61 149
16468.82 156
16470.03 155
16471.24 136
16472.46 141
16473.67 148
16474.88 141
16476.10 142
16477.31 126
16478.52 136
16479.74 151
16480.95 137
16482.16 134
16483.38 133
16484.59 127
16485.80 155
16487.02 128
16488.23 143
16489.44 114
16490.66 143
16491.87 135
16493.08 121
16494.30 134
16495.51 129
16496.73 120
16497.94 137
16499.15 121
16500.37 153
16501.58 140
16502.80 146
16504.01 146
16505.22 131
16506.44 137
16507.65 113
16508.87 124
16510.08 114
16511.30 124
16512.51 123
16513.72 142
16514.94 136
16516.15 122
16517.37 122
16518.58 143
16519.80 151
16521.01 131
16522.23 142
16523.44 118
16524.66 157
16525.87 148
16527.09 140
16528.30 138
16529.52 100
16530.73 129
16531.95 111
16533.16 128
16534.38 146
16535.59 153
16536.81 124
16538.02 131
16539.24 186
16540.45 170
16541.67 139
16542.89 128
16544.10 127
16545.32 132
16546.53 155
16547.75 148
16548.96 133
16550.18 142
16551.40 135
16552.61 136
16553.83 130
16555.04 105
16556.26 108
16557.48 107
16558.69 135
16559.91 118
16561.12 116
16562.34 125
16563.56 127
16564.77 140
16565.99 103
16567.21 129
16568.42 124
16569.64 141
16570.86 131
16572.07 140
16573.29 140
16574.51 121
16575.72 126
16576.94 154
16578.16 131
16579.37 156
16580.59 123
16581.81 118
16583.02 154
16584.24 114
16585.46 130
16586.68 120
16587.89 128
16589.11 149
16590.33 122
16591.54 136
16592.76 121
16593.98 143
16595.20 143
16596.41 114
16597.63 138
16598.85 152
16600.07 129
16601.29 151
16602.50 142
16603.72 139
16604.94 144
16606.16 131
16607.37 126
16608.59 150
16609.81 141
16611.03 133
16612.25 132
16613.46 125
16614.68 128
16615.90 145
16617.12 120
16618.34 133
16619.56 141
16620.77 134
16621.99 143
16623.21 138
16624.43 135
16625.65 149
16626.87 137
16628.09 129
16629.30 120
16630.52 111
16631.74 145
16632.96 118
16634.18 130
16635.40 142
16636.62 140
16637.84 131
16639.06 114
16640.28 117
16641.49 140
16642.71 152
16643.93 131
16645.15 127
16646.37 117
16647.59 125
16648.81 124
16650.03 141
16651.25 140
16652.47 126
16653.69 146
16654.91 122
16656.13 125
16657.35 127
16658.57 125
16659.79 139
16661.01 116
16662.23 128
16663.45 139
16664.67 131
16665.89 137
16667.11 130
16668.33 127
16669.55 120
16670.77 126
16671.99 132
16673.21 139
16674.43 103
16675.65 114
16676.87 132
16678.09 145
16679.31 112
16680.53 126
16681.75 124
16682.97 138
16684.19 123
16685.42 121
16686.64 137
16687.86 127
16689.08 124
16690.30 120
16691.52 115
16692.74 127
16693.96 142
16695.18 138
16696.40 143
16697.63 140
16698.85 129
16700.07 146
16701.29 126
16702.51 115
16703.73 116
16704.95 136
16706.18 144
16707.40 131
16708.62 119
16709.84 145
16711.06 142
16712.28 147
16713.51 110
16714.73 137
16715.95 146
16717.17 130
16718.39 129
16719.62 128
16720.84 149
16722.06 124
16723.28 128
16724.50 109
16725.73 128
16726.95 140
16728.17 153
16729.39 130
16730.62 97
16731.84 124
16733.06 148
16734.28 160
16735.51 149
16736.73 135
16737.95 118
16739.18 139
16740.40 115
16741.62 134
16742.84 125
16744.07 160
16745.29 137
16746.51 129
16747.74 118
16748.96 156
16750.18 172
16751.41 143
16752.63 129
16753.85 132
16755.08 133
16756.30 134
16757.52 132
16758.75 132
16759.97 130
16761.19 117
16762.42 119
16763.64 126
16764.86 127
16766.09 143
16767.31 135
16768.54 131
16769.76 125
16770.98 125
16772.21 107
16773.43 108
16774.66 125
16775.88 111
16777.10 139
16778.33 129
16779.55 131
16780.78 109
16782.00 101
16783.22 108
16784.45 144
16785.67 148
16786.90 129
16788.12 126
16789.35 145
16790.57 134
16791.80 130
16793.02 129
16794.25 129
16795.47 131
16796.70 105
16797.92 130
16799.15 114
16800.37 126
16801.60 122
16802.82 140
16804.05 126
16805.27 109
16806.50 132
16807.72 144
16808.95 122
16810.17 138
16811.40 132
16812.62 134
16813.85 131
16815.07 137
16816.30 128
16817.53 116
16818.75 107
16819.98 128
16821.20 148
16822.43 119
16823.65 120
16824.88 115
16826.11 116
16827.33 137
16828.56 126
16829.78 125
16831.01 133
16832.24 149
16833.46 127
16834.69 126
16835.92 135
16837.14 126
16838.37 112
16839.60 130
16840.82 114
16842.05 107
16843.27 109
16844.50 143
16845.73 144
16846.96 125
16848.18 100
16849.41 129
16850.64 121
16851.86 141
16853.09 115
16854.32 136
16855.54 126
16856.77 119
16858.00 103
16859.22 124
16860.45 124
16861.68 127
16862.91 112
16864.13 120
16865.36 124
16866.59 127
16867.82 133
16869.04 136
16870.27 131
16871.50 103
16872.73 124
16873.95 119
16875.18 109
16876.41 119
16877.64 142
16878.87 117
16880.09 153
16881.32 118
16882.55 142
16883.78 110
16885.01 144
16886.23 124
16887.46 118
16888.69 124
16889.92 115
16891.15 124
16892.38 115
16893.60 125
16894.83 141
16896.06 134
16897.29 133
16898.52 142
16899.75 143
16900.98 127
16902.20 129
16903.43 142
16904.66 136
16905.89 122
16907.12 118
16908.35 137
16909.58 123
16910.81 125
16912.04 132
16913.26 118
16914.49 126
16915.72 122
16916.95 139
16918.18 126
16919.41 140
16920.64 130
16921.87 130
16923.10 117
16924.33 150
16925.56 122
16926.79 130
16928.02 128
16929.25 104
16930.48 110
16931.71 137
16932.94 143
16934.17 145
16935.40 129
16936.63 126
16937.86 133
16939.09 132
16940.32 118
16941.55 116
16942.78 137
16944.01 135
16945.24 122
16946.47 128
16947.70 141
16948.93 136
16950.16 147
16951.39 117
16952.62 132
16953.85 117
16955.08 125
16956.31 143
16957.54 136
16958.77 121
16960.01 117
16961.24 137
16962.47 118
16963.70 115
16964.93 111
16966.16 117
16967.39 143
16968.62 135
16969.85 135
16971.08 129
16972.32 144
16973.55 132
16974.78 106
16976.01 106
16977.24 126
16978.47 113
16979.70 114
16980.94 119
16982.17 106
16983.40 113
16984.63 118
16985.86 120
16987.10 134
16988.33 125
16989.56 114
16990.79 118
16992.02 114
16993.26 130
16994.49 119
16995.72 128
16996.95 112
16998.18 103
16999.42 111
17000.65 114
17001.88 127
17003.11 151
17004.35 116
17005.58 121
17006.81 145
17008.04 117
17009.28 101
17010.51 106
17011.74 121
17012.97 124
17014.21 113
17015.44 114
17016.67 129
17017.91 114
17019.14 147
17020.37 138
17021.60 133
17022.84 138
17024.07 141
17025.30 125
17026.54 126
17027.77 126
17029.00 123
17030.24 133
17031.47 110
17032.70 134
17033.94 127
17035.17 128
17036.41 126
17037.64 118
17038.87 125
17040.11 140
17041.34 127
17042.57 145
17043.81 133
17045.04 122
17046.28 106
17047.51 128
17048.74 146
17049.98 128
17051.21 122
17052.45 131
17053.68 155
17054.92 130
17056.15 146
17057.38 146
17058.62 113
17059.85 123
17061.09 148
17062.32 106
17063.56 111
17064.79 104
17066.03 144
17067.26 131
17068.50 124
17069.73 120
17070.97 130
17072.20 98
17073.44 104
17074.67 116
17075.91 126
17077.14 113
17078.38 139
17079.61 120
17080.85 105
17082.08 118
17083.32 129
17084.55 116
17085.79 116
17087.02 90
17088.26 125
17089.49 135
17090.73 135
17091.97 146
17093.20 133
17094.44 119
17095.67 120
17096.91 128
17098.14 123
17099.38 102
17100.62 111
17101.85 118
17103.09 102
17104.32 122
17105.56 134
17106.80 158
17108.03 148
17109.27 118
17110.51 125
17111.74 122
17112.98 150
17114.21 112
17115.45 92
17116.69 122
17117.92 130
17119.16 129
17120.40 113
17121.63 132
17122.87 132
17124.11 106
17125.34 119
17126.58 98
17127.82 95
17129.06 116
17130.29 145
17131.53 130
17132.77 108
17134.00 116
17135.24 125
17136.48 125
17137.72 120
17138.95 114
17140.19 127
17141.43 130
17142.67 129
17143.90 122
17145.14 98
17146.38 110
17147.62 117
17148.85 119
17150.09 104
17151.33 119
17152.57 108
17153.80 130
17155.04 123
17156.28 124
17157.52 121
17158.76 94
17159.99 122
17161.23 134
17162.47 130
17163.71 95
17164.95 128
17166.19 138
17167.42 120
17168.66 107
17169.90 116
17171.14 110
17172.38 133
17173.62 130
17174.86 131
17176.09 113
17177.33 122
17178.57 117
17179.81 127
17181.05 116
17182.29 134
17183.53 125
17184.77 144
17186.01 130
17187.24 127
17188.48 101
17189.72 96
17190.96 137
17192.20 144
17193.44 118
17194.68 128
17195.92 140
17197.16 128
17198.40 136
17199.64 126
17200.88 103
17202.12 99
17203.36 139
17204.60 123
17205.84 137
17207.08 113
17208.32 105
17209.56 116
17210.80 123
17212.04 124
17213.28 103
17214.52 108
17215.76 135
17217.00 94
17218.24 96
17219.48 107
17220.72 96
17221.96 122
17223.20 113
17224.44 101
17225.68 109
17226.92 125
17228.16 126
17229.40 121
17230.64 93
17231.88 107
17233.12 121
17234.36 117
17235.60 130
17236.85 127
17238.09 116
17239.33 115
17240.57 132
17241.81 121
17243.05 105
17244.29 110
17245.53 108
17246.77 107
17248.02 97
17249.26 107
17250.50 115
17251.74 108
17252.98 111
17254.22 123
17255.46 98
17256.71 117
17257.95 130
17259.19 132
17260.43 122
17261.67 138
17262.91 131
17264.16 109
17265.40 111
17266.64 112
17267.88 111
17269.12 131
17270.37 107
17271.61 106
17272.85 128
17274.09 99
17275.34 113
17276.58 116
17277.82 114
17279.06 108
17280.30 107
17281.55 108
17282.79 105
17284.03 95
17285.27 118
17286.52 100
17287.76 122
17289.00 116
17290.25 124
17291.49 128
17292.73 117
17293.97 128
17295.22 129
17296.46 135
17297.70 128
17298.95 110
17300.19 102
17301.43 98
17302.68 112
17303.92 119
17305.16 123
17306.41 127
17307.65 104
17308.89 104
17310.14 118
17311.38 94
17312.62 116
17313.87 123
17315.11 109
17316.36 119
17317.60 130
17318.84 121
17320.09 119
17321.33 118
17322.58 121
17323.82 116
17325.06 112
17326.31 108
17327.55 111
17328.80 127
17330.04 114
17331.28 104
17332.53 98
17333.77 104
17335.02 126
17336.26 116
17337.51 108
17338.75 97
17340.00 111
17341.24 101
17342.48 104
17343.73 123
17344.97 111
17346.22 119
17347.46 127
17348.71 104
17349.95 107
17351.20 101
17352.44 132
17353.69 102
17354.93 97
17356.18 93
17357.42 109
17358.67 105
17359.92 94
17361.16 98
17362.41 149
17363.65 125
17364.90 113
17366.14 105
17367.39 88
17368.63 129
17369.88 129
17371.13 124
17372.37 108
17373.62 113
17374.86 116
17376.11 96
17377.35 102
17378.60 101
17379.85 111
17381.09 132
17382.34 116
17383.59 120
17384.83 112
17386.08 109
17387.32 112
17388.57 129
17389.82 108
17391.06 106
17392.31 110
17393.56 130
17394.80 96
17396.05 94
17397.30 104
17398.54 101
17399.79 114
17401.04 97
17402.28 109
17403.53 123
17404.78 87
17406.02 97
17407.27 96
17408.52 114
17409.77 115
17411.01 103
17412.26 132
17413.51 109
17414.75 129
17416.00 116
17417.25 119
17418.50 94
17419.74 101
17420.99 136
17422.24 120
17423.49 117
17424.73 130
17425.98 111
17427.23 132
17428.48 105
17429.73 120
17430.97 102
17432.22 113
17433.47 118
17434.72 95
17435.97 98
17437.21 122
17438.46 116
17439.71 102
17440.96 108
17442.21 108
17443.45 151
17444.70 126
17445.95 129
17447.20 125
17448.45 113
17449.70 133
17450.95 124
17452.19 120
17453.44 104
17454.69 138
17455.94 114
17457.19 100
17458.44 131
17459.69 129
17460.94 117
17462.19 119
17463.43 116
17464.68 91
17465.93 119
17467.18 125
17468.43 117
17469.68 89
17470.93 104
17472.18 106
17473.43 126
17474.68 143
17475.93 101
17477.18 110
17478.43 104
17479.68 104
17480.93 90
17482.18 97
17483.43 118
17484.68 108
17485.93 107
17487.17 122
17488.42 116
17489.67 111
17490.92 95
17492.18 116
17493.43 105
17494.68 111
17495.93 106
17497.18 121
17498.43 105
17499.68 121
17500.93 115
17502.18 105
17503.43 132
17504.68 111
17505.93 125
17507.18 112
17508.43 97
17509.68 114
17510.93 109
17512.18 105
17513.43 108
17514.68 120
17515.94 119
17517.19 112
17518.44 117
17519.69 108
17520.94 113
17522.19 124
17523.44 108
17524.69 95
17525.94 83
17527.20 74
17528.45 91
17529.70 89
17530.95 109
17532.20 128
17533.45 112
17534.70 135
17535.96 107
17537.21 123
17538.46 128
17539.71 117
17540.96 129
17542.22 118
17543.47 128
17544.72 117
17545.97 120
17547.22 114
17548.48 93
17549.73 105
17550.98 121
17552.23 99
17553.48 92
17554.74 102
17555.99 110
17557.24 126
17558.49 112
17559.75 113
17561.00 109
17562.25 119
17563.50 93
17564.76 93
17566.01 107
17567.26 91
17568.52 97
17569.77 97
17571.02 119
17572.27 125
17573.53 123
17574.78 117
17576.03 111
17577.29 121
17578.54 120
17579.79 106
17581.05 131
17582.30 110
17583.55 112
17584.81 112
17586.06 104
17587.31 99
17588.57 111
17589.82 108
17591.07 93
17592.33 99
17593.58 99
17594.83 98
17596.09 112
17597.34 123
17598.60 92
17599.85 117
17601.10 145
17602.36 106
17603.61 109
17604.87 116
17606.12 134
17607.37 130
17608.63 85
17609.88 102
17611.14 129
17612.39 113
17613.65 110
17614.90 115
17616.16 110
17617.41 110
17618.66 123
17619.92 105
17621.17 124
17622.43 109
17623.68 112
17624.94 105
17626.19 118
17627.45 91
17628.70 113
17629.96 100
17631.21 99
17632.47 95
17633.72 115
17634.98 142
17636.23 105
17637.49 119
17638.74 98
17640.00 99
17641.26 135
17642.51 113
17643.77 105
17645.02 101
17646.28 98
17647.53 109
17648.79 114
17650.04 126
17651.30 92
17652.56 122
17653.81 99
17655.07 90
17656.32 89
17657.58 107
17658.84 109
17660.09 94
17661.35 97
17662.60 108
17663.86 136
17665.12 109
17666.37 118
17667.63 105
17668.89 104
17670.14 107
17671.40 124
17672.66 112
17673.91 126
17675.17 134
17676.43 116
17677.68 134
17678.94 118
17680.20 103
17681.45 93
17682.71 102
17683.97 99
17685.22 107
17686.48 105
17687.74 82
17688.99 99
17690.25 101
17691.51 105
17692.77 99
17694.02 111
17695.28 106
17696.54 86
17697.80 97
17699.05 85
17700.31 97
17701.57 112
17702.83 100
17704.08 126
17705.34 109
17706.60 109
17707.86 99
17709.11 110
17710.37 95
17711.63 115
17712.89 76
17714.15 112
17715.40 115
17716.66 105
17717.92 74
17719.18 102
17720.44 97
17721.70 103
17722.95 85
17724.21 102
17725.47 96
17726.73 110
17727.99 104
17729.25 120
17730.51 120
17731.76 103
17733.02 100
17734.28 106
17735.54 111
17736.80 90
17738.06 117
17739.32 115
17740.58 98
17741.83 92
17743.09 91
17744.35 121
17745.61 116
17746.87 117
17748.13 99
17749.39 102
17750.65 105
17751.91 88
17753.17 107
17754.43 105
17755.69 106
17756.95 99
17758.21 112
17759.47 123
17760.73 100
17761.98 99
17763.24 86
17764.50 118
17765.76 105
17767.02 115
17768.28 107
17769.54 100
17770.80 115
17772.06 120
17773.32 97
17774.58 105
17775.84 112
17777.11 99
17778.37 102
17779.63 117
17780.89 109
17782.15 87
17783.41 100
17784.67 102
17785.93 105
17787.19 118
17788.45 91
17789.71 116
17790.97 109
17792.23 120
17793.49 106
17794.75 94
17796.01 113
17797.28 104
17798.54 123
17799.80 106
17801.06 110
17802.32 99
17803.58 100
17804.84 111
17806.10 96
17807.37 122
17808.63 84
17809.89 108
17811.15 103
17812.41 131
17813.67 121
17814.93 100
17816.20 141
17817.46 106
17818.72 131
17819.98 98
17821.24 104
17822.50 116
17823.77 103
17825.03 114
17826.29 118
17827.55 106
17828.81 107
17830.08 109
17831.34 102
17832.60 109
17833.86 110
17835.13 87
17836.39 100
17837.65 102
17838.91 97
17840.18 103
17841.44 111
17842.70 94
17843.96 107
17845.23 107
17846.49 102
17847.75 99
17849.01 106
17850.28 100
17851.54 104
17852.80 115
17854.07 126
17855.33 90
17856.59 115
17857.86 90
17859.12 84
17860.38 103
17861.65 100
17862.91 109
17864.17 94
17865.44 112
17866.70 117
17867.96 116
17869.23 107
17870.49 88
17871.75 90
17873.02 101
17874.28 103
17875.54 105
17876.81 102
17878.07 128
17879.34 95
17880.60 101
17881.86 94
17883.13 95
17884.39 104
17885.66 92
17886.92 138
17888.18 106
17889.45 95
17890.71 103
17891.98 103
17893.24 110
17894.51 95
17895.77 99
17897.04 109
17898.30 93
17899.56 108
17900.83 104
17902.09 98
17903.36 113
17904.62 116
17905.89 114
17907.15 102
17908.42 123
17909.68 131
17910.95 118
17912.21 106
17913.48 100
17914.74 125
17916.01 108
17917.27 102
17918.54 86
17919.80 105
17921.07 124
17922.34 101
17923.60 121
17924.87 110
17926.13 112
17927.40 103
17928.66 121
17929.93 110
17931.19 106
17932.46 91
17933.73 112
17934.99 120
17936.26 102
17937.52 103
17938.79 103
17940.06 111
17941.32 104
17942.59 94
17943.85 104
17945.12 105
17946.39 117
17947.65 108
17948.92 117
17950.19 105
17951.45 106
17952.72 113
17953.99 119
17955.25 89
17956.52 91
17957.79 105
17959.05 105
17960.32 105
17961.59 94
17962.85 81
17964.12 100
17965.39 90
17966.65 99
17967.92 119
17969.19 104
17970.45 128
17971.72 108
17972.99 107
17974.26 102
17975.52 110
17976.79 114
17978.06 114
17979.33 118
17980.59 115
17981.86 104
17983.13 113
17984.40 70
17985.66 70
17986.93 118
17988.20 139
17989.47 108
17990.73 118
17992.00 93
17993.27 91
17994.54 105
17995.81 97
17997.07 101
17998.34 93
17999.61 107
18000.88 118
18002.15 120
18003.42 82
18004.68 101
18005.95 102
18007.22 105
18008.49 69
18009.76 102
18011.03 119
18012.30 126
18013.56 104
18014.83 105
18016.10 103
18017.37 98
18018.64 111
18019.91 133
18021.18 101
18022.45 85
18023.71 114
18024.98 131
18026.25 89
18027.52 94
18028.79 94
18030.06 118
18031.33 93
18032.60 105
18033.87 117
18035.14 90
18036.41 86
18037.68 109
18038.95 118
18040.22 90
18041.49 111
18042.76 93
18044.02 112
18045.29 103
18046.56 93
18047.83 100
18049.10 106
18050.37 115
18051.64 89
18052.91 117
18054.18 133
18055.45 117
18056.72 100
18057.99 100
18059.27 105
18060.54 95
18061.81 127
18063.08 110
18064.35 113
18065.62 105
18066.89 103
18068.16 89
18069.43 99
18070.70 94
18071.97 114
18073.24 110
18074.51 112
18075.78 104
18077.05 116
18078.32 115
18079.60 110
18080.87 124
18082.14 99
18083.41 98
18084.68 111
18085.95 94
18087.22 96
18088.49 112
18089.77 125
18091.04 111
18092.31 93
18093.58 112
18094.85 100
18096.12 125
18097.39 139
18098.67 120
18099.94 108
18101.21 100
18102.48 101
18103.75 85
18105.02 106
18106.30 108
18107.57 114
18108.84 128
18110.11 97
18111.38 106
18112.66 103
18113.93 114
18115.20 117
18116.47 91
18117.75 100
18119.02 100
18120.29 100
18121.56 109
18122.84 114
18124.11 117
18125.38 109
18126.65 103
18127.93 114
18129.20 98
18130.47 103
18131.74 104
18133.02 83
18134.29 92
18135.56 96
18136.84 126
18138.11 101
18139.38 112
18140.66 102
18141.93 107
18143.20 103
18144.48 117
18145.75 108
18147.02 118
18148.30 102
18149.57 135
18150.84 104
18152.12 114
18153.39 118
18154.66 120
18155.94 106
18157.21 110
18158.48 99
18159.76 107
18161.03 95
18162.31 101
18163.58 103
18164.85 90
18166.13 122
18167.40 115
18168.68 102
18169.95 82
18171.22 92
18172.50 114
18173.77 110
18175.05 97
18176.32 99
18177.60 123
18178.87 104
18180.15 95
18181.42 100
18182.69 117
18183.97 106
18185.24 87
18186.52 101
18187.79 106
18189.07 113
18190.34 102
18191.62 106
18192.89 100
18194.17 102
18195.44 106
18196.72 109
18197.99 98
18199.27 95
18200.54 112
18201.82 110
18203.09 119
18204.37 101
18205.65 88
18206.92 107
18208.20 102
18209.47 95
18210.75 99
18212.02 104
18213.30 115
18214.57 115
18215.85 112
18217.13 113
18218.40 99
18219.68 95
18220.95 101
18222.23 127
18223.51 111
18224.78 90
18226.06 111
18227.33 107
18228.61 115
18229.89 96
18231.16 105
18232.44 109
18233.72 92
18234.99 91
18236.27 88
18237.55 91
18238.82 92
18240.10 90
18241.38 83
18242.65 99
18243.93 93
18245.21 78
18246.48 87
18247.76 89
18249.04 93
18250.31 91
18251.59 99
18252.87 124
18254.15 107
18255.42 89
18256.70 86
18257.98 119
18259.25 98
18260.53 99
18261.81 113
18263.09 107
18264.36 114
18265.64 90
18266.92 104
18268.20 91
18269.47 104
18270.75 108
18272.03 103
18273.31 95
18274.59 104
18275.86 111
18277.14 111
18278.42 89
18279.70 90
18280.98 89
18282.25 104
18283.53 109
18284.81 89
18286.09 88
18287.37 108
18288.64 105
18289.92 87
18291.20 80
18292.48 102
18293.76 105
18295.04 123
18296.32 82
18297.59 84
18298.87 89
18300.15 93
18301.43 87
18302.71 107
18303.99 88
18305.27 93
18306.55 99
18307.83 103
18309.10 112
18310.38 97
18311.66 100
18312.94 92
18314.22 96
18315.50 125
18316.78 99
18318.06 104
18319.34 111
18320.62 100
18321.90 99
18323.18 113
18324.46 86
18325.74 106
18327.02 103
18328.30 98
18329.58 104
18330.86 91
18332.14 86
18333.41 110
18334.69 108
18335.97 93
18337.25 87
18338.54 107
18339.82 79
18341.10 99
18342.38 89
18343.66 78
18344.94 117
18346.22 101
18347.50 103
18348.78 86
18350.06 108
18351.34 106
18352.62 130
18353.90 108
18355.18 90
18356.46 96
18357.74 95
18359.02 81
18360.30 99
18361.58 104
18362.87 89
18364.15 78
18365.43 101
18366.71 93
18367.99 113
18369.27 92
18370.55 85
18371.83 98
18373.11 93
18374.40 100
18375.68 94
18376.96 93
18378.24 100
18379.52 101
18380.80 109
18382.08 82
18383.37 122
18384.65 95
18385.93 109
18387.21 97
18388.49 86
18389.78 102
18391.06 92
18392.34 111
18393.62 97
18394.90 94
18396.19 102
18397.47 105
18398.75 93
18400.03 117
18401.31 94
18402.60 80
18403.88 89
18405.16 109
18406.44 87
18407.73 99
18409.01 121
18410.29 113
18411.57 114
18412.86 86
18414.14 113
18415.42 111
18416.71 124
18417.99 83
18419.27 88
18420.55 72
18421.84 85
18423.12 85
18424.40 86
18425.69 92
18426.97 114
18428.25 72
18429.54 91
18430.82 83
18432.10 119
18433.39 107
18434.67 92
18435.95 102
18437.24 82
18438.52 105
18439.80 98
18441.09 104
18442.37 92
18443.66 90
18444.94 101
18446.22 112
18447.51 106
18448.79 78
18450.08 105
18451.36 95
18452.64 98
18453.93 94
18455.21 95
18456.50 104
18457.78 109
18459.06 89
18460.35 89
18461.63 89
18462.92 110
18464.20 74
18465.49 116
18466.77 95
18468.06 101
18469.34 82
18470.63 111
18471.91 93
18473.19 98
18474.48 108
18475.76 126
18477.05 132
18478.33 92
18479.62 106
18480.90 88
18482.19 94
18483.47 84
18484.76 76
18486.05 89
18487.33 95
18488.62 104
18489.90 107
18491.19 111
18492.47 99
18493.76 88
18495.04 105
18496.33 108
18497.61 97
18498.90 121
18500.19 100
18501.47 87
18502.76 87
18504.04 100
18505.33 90
18506.62 91
18507.90 104
18509.19 110
18510.47 83
18511.76 88
18513.05 104
18514.33 98
18515.62 96
18516.90 97
18518.19 105
18519.48 104
18520.76 115
18522.05 89
18523.34 81
18524.62 83
18525.91 104
18527.20 104
18528.48 83
18529.77 91
18531.06 92
18532.34 98
18533.63 103
18534.92 78
18536.21 92
18537.49 102
18538.78 93
18540.07 99
18541.35 109
18542.64 109
18543.93 97
18545.22 96
18546.50 91
18547.79 124
18549.08 85
18550.37 112
18551.65 107
18552.94 94
18554.23 118
18555.52 95
18556.80 111
18558.09 110
18559.38 108
18560.67 84
18561.95 102
18563.24 132
18564.53 125
18565.82 82
18567.11 84
18568.39 117
18569.68 110
18570.97 92
18572.26 91
18573.55 89
18574.84 94
18576.12 89
18577.41 88
18578.70 101
18579.99 102
18581.28 90
18582.57 96
18583.86 90
18585.14 84
18586.43 91
18587.72 103
18589.01 97
18590.30 80
18591.59 86
18592.88 87
18594.17 97
18595.46 117
18596.74 86
18598.03 83
18599.32 85
18600.61 103
18601.90 98
18603.19 109
18604.48 100
18605.77 105
18607.06 115
18608.35 102
18609.64 95
18610.93 124
18612.22 129
18613.51 106
18614.80 104
18616.09 88
18617.38 128
18618.67 131
18619.96 128
18621.25 106
18622.54 96
18623.83 110
18625.12 121
18626.41 95
18627.70 95
18628.99 115
18630.28 114
18631.57 123
18632.86 101
18634.15 98
18635.44 108
18636.73 111
18638.02 109
18639.31 108
18640.60 92
18641.89 122
18643.18 99
18644.47 109
18645.76 101
18647.06 102
18648.35 110
18649.64 94
18650.93 103
18652.22 96
18653.51 97
18654.80 106
18656.09 89
18657.38 89
18658.68 81
18659.97 103
18661.26 122
18662.55 123
18663.84 95
18665.13 99
18666.42 90
18667.72 99
18669.01 114
18670.30 99
18671.59 104
18672.88 121
18674.17 121
18675.47 119
18676.76 110
18678.05 88
18679.34 99
18680.63 98
18681.93 100
18683.22 101
18684.51 85
18685.80 91
18687.09 116
18688.39 97
18689.68 106
18690.97 91
18692.26 85
18693.56 111
18694.85 103
18696.14 78
18697.43 96
18698.73 116
18700.02 97
18701.31 79
18702.60 106
18703.90 80
18705.19 80
18706.48 87
18707.78 96
18709.07 77
18710.36 97
18711.66 87
18712.95 97
18714.24 102
18715.54 97
18716.83 89
18718.12 89
18719.42 99
18720.71 105
18722.00 103
18723.30 93
18724.59 90
18725.88 96
18727.18 96
18728.47 96
18729.76 121
18731.06 99
18732.35 115
18733.65 116
18734.94 92
18736.23 112
18737.53 118
18738.82 97
18740.12 95
18741.41 103
18742.70 93
18744.00 90
18745.29 108
18746.59 94
18747.88 102
18749.18 93
18750.47 98
18751.76 95
18753.06 103
18754.35 91
18755.65 84
18756.94 95
18758.24 103
18759.53 110
18760.83 96
18762.12 94
18763.42 86
18764.71 94
18766.01 113
18767.30 102
18768.60 108
18769.89 100
18771.19 99
18772.48 98
18773.78 81
18775.07 82
18776.37 86
18777.66 85
18778.96 85
18780.25 111
18781.55 105
18782.85 88
18784.14 110
18785.44 91
18786.73 84
18788.03 86
18789.32 90
18790.62 103
18791.92 93
18793.21 82
18794.51 113
18795.80 97
18797.10 106
18798.40 95
18799.69 98
18800.99 94
18802.28 86
18803.58 89
18804.88 92
18806.17 91
18807.47 95
18808.77 98
18810.06 88
18811.36 84
18812.66 97
18813.95 100
18815.25 86
18816.55 86
18817.84 102
18819.14 101
18820.44 78
18821.73 90
18823.03 86
18824.33 101
18825.62 88
18826.92 91
18828.22 112
18829.52 82
18830.81 90
18832.11 71
18833.41 90
18834.71 104
18836.00 96
18837.30 95
18838.60 90
18839.90 90
18841.19 79
18842.49 80
18843.79 87
18845.09 100
18846.38 89
18847.68 80
18848.98 85
18850.28 89
18851.58 97
18852.87 91
18854.17 101
18855.47 107
18856.77 89
18858.07 97
18859.36 92
18860.66 101
18861.96 103
18863.26 96
18864.56 85
18865.86 74
18867.15 92
18868.45 88
18869.75 110
18871.05 95
18872.35 91
18873.65 81
18874.95 81
18876.24 96
18877.54 89
18878.84 92
18880.14 94
18881.44 98
18882.74 120
18884.04 91
18885.34 102
18886.64 101
18887.94 104
18889.24 96
18890.53 93
18891.83 86
18893.13 86
18894.43 112
18895.73 85
18897.03 80
18898.33 95
18899.63 102
18900.93 109
18902.23 75
18903.53 91
18904.83 104
18906.13 86
18907.43 116
18908.73 96
18910.03 92
18911.33 104
18912.63 93
18913.93 91
18915.23 105
18916.53 98
18917.83 92
18919.13 93
18920.43 72
18921.73 87
18923.03 100
18924.33 85
18925.63 86
18926.93 85
18928.23 97
18929.53 85
18930.84 88
18932.14 77
18933.44 94
18934.74 90
18936.04 86
18937.34 80
18938.64 85
18939.94 89
18941.24 94
18942.54 91
18943.84 97
18945.15 86
18946.45 102
18947.75 93
18949.05 88
18950.35 89
18951.65 85
18952.95 99
18954.26 105
18955.56 91
18956.86 89
18958.16 113
18959.46 99
18960.76 82
18962.07 83
18963.37 88
18964.67 101
18965.97 99
18967.27 86
18968.57 101
18969.88 93
18971.18 93
18972.48 113
18973.78 94
18975.09 98
18976.39 87
18977.69 89
18978.99 96
18980.29 93
18981.60 83
18982.90 108
18984.20 94
18985.50 102
18986.81 101
18988.11 99
18989.41 95
18990.72 79
18992.02 91
18993.32 90
18994.62 79
18995.93 92
18997.23 81
18998.53 72
18999.84 83
19001.14 85
19002.44 104
19003.75 93
19005.05 125
19006.35 78
19007.66 78
19008.96 93
19010.26 106
19011.57 84
19012.87 86
19014.17 70
19015.48 101
19016.78 95
19018.08 94
19019.39 111
19020.69 98
19021.99 96
19023.30 88
19024.60 93
19025.91 96
19027.21 106
19028.51 88
19029.82 88
19031.12 111
19032.43 93
19033.73 102
19035.04 94
19036.34 94
19037.64 76
19038.95 96
19040.25 87
19041.56 91
19042.86 77
19044.17 86
19045.47 89
19046.78 82
19048.08 69
19049.39 81
19050.69 94
19052.00 86
19053.30 81
19054.61 89
19055.91 92
19057.22 97
19058.52 94
19059.83 102
19061.13 122
19062.44 97
19063.74 86
19065.05 76
19066.35 85
19067.66 93
19068.96 92
19070.27 90
19071.57 99
19072.88 95
19074.18 106
19075.49 108
19076.80 66
19078.10 96
19079.41 77
19080.71 99
19082.02 90
19083.33 84
19084.63 93
19085.94 88
19087.24 76
19088.55 108
19089.86 121
19091.16 115
19092.47 95
19093.77 85
19095.08 81
19096.39 81
19097.69 86
19099.00 79
19100.31 90
19101.61 80
19102.92 87
19104.23 95
19105.53 73
19106.84 71
19108.15 105
19109.45 102
19110.76 90
19112.07 78
19113.37 94
19114.68 77
19115.99 83
19117.30 99
19118.60 76
19119.91 80
19121.22 70
19122.52 72
19123.83 101
19125.14 119
19126.45 85
19127.75 83
19129.06 101
19130.37 88
19131.68 75
19132.98 83
19134.29 95
19135.60 72
19136.91 81
19138.22 100
19139.52 95
19140.83 105
19142.14 103
19143.45 104
19144.76 94
19146.06 91
19147.37 84
19148.68 89
19149.99 72
19151.30 102
19152.60 113
19153.91 97
19155.22 83
19156.53 83
19157.84 101
19159.15 82
19160.46 95
19161.76 88
19163.07 82
19164.38 101
19165.69 84
19167.00 89
19168.31 80
19169.62 83
19170.93 84
19172.23 122
19173.54 91
19174.85 101
19176.16 91
19177.47 92
19178.78 102
19180.09 121
19181.40 80
19182.71 102
19184.02 76
19185.33 90
19186.64 92
19187.95 88
19189.26 102
19190.57 97
19191.87 101
19193.18 99
19194.49 91
19195.80 93
19197.11 67
19198.42 77
19199.73 77
19201.04 99
19202.35 97
19203.66 99
19204.97 82
19206.28 76
19207.59 105
19208.90 94
19210.21 89
19211.53 84
19212.84 89
19214.15 90
19215.46 81
19216.77 81
19218.08 91
19219.39 89
19220.70 89
19222.01 91
19223.32 78
19224.63 89
19225.94 98
19227.25 76
19228.56 85
19229.87 99
19231.19 115
19232.50 108
19233.81 78
19235.12 101
19236.43 70
19237.74 77
19239.05 104
19240.36 92
19241.68 104
19242.99 105
19244.30 90
19245.61 89
19246.92 89
19248.23 103
19249.54 91
19250.86 98
19252.17 78
19253.48 99
19254.79 93
19256.10 105
19257.42 96
19258.73 100
19260.04 79
19261.35 78
19262.66 83
19263.98 92
19265.29 82
19266.60 74
19267.91 89
19269.22 86
19270.54 87
19271.85 101
19273.16 87
19274.47 78
19275.79 107
19277.10 82
19278.41 81
19279.72 75
19281.04 77
19282.35 89
19283.66 88
19284.98 70
19286.29 90
19287.60 100
19288.91 104
19290.23 86
19291.54 76
19292.85 80
19294.17 76
19295.48 87
19296.79 84
19298.11 102
19299.42 86
19300.73 84
19302.05 81
19303.36 78
19304.67 90
19305.99 77
19307.30 72
19308.61 84
19309.93 91
19311.24 85
19312.56 107
19313.87 85
19315.18 104
19316.50 84
19317.81 94
19319.13 97
19320.44 84
19321.75 86
19323.07 101
19324.38 105
19325.70 90
19327.01 91
19328.32 82
19329.64 79
19330.95 109
19332.27 86
19333.58 105
19334.90 98
19336.21 95
19337.53 114
19338.84 91
19340.16 93
19341.47 84
19342.79 76
19344.10 85
19345.42 95
19346.73 103
19348.05 82
19349.36 96
19350.68 91
19351.99 98
19353.31 92
19354.62 86
19355.94 86
19357.25 77
19358.57 97
19359.88 104
19361.20 88
19362.51 76
19363.83 85
19365.14 91
19366.46 84
19367.78 83
19369.09 93
19370.41 89
19371.72 99
19373.04 89
19374.35 111
19375.67 90
19376.99 109
19378.30 87
19379.62 77
19380.93 79
19382.25 85
19383.57 94
19384.88 77
19386.20 92
19387.52 81
19388.83 103
19390.15 83
19391.47 82
19392.78 70
19394.10 100
19395.42 99
19396.73 102
19398.05 96
19399.37 90
19400.68 79
19402.00 95
19403.32 83
19404.63 79
19405.95 85
19407.27 88
19408.58 104
19409.90 80
19411.22 101
19412.54 98
19413.85 101
19415.17 110
19416.49 104
19417.80 66
19419.12 89
19420.44 93
19421.76 83
19423.07 99
19424.39 87
19425.71 99
19427.03 103
19428.35 91
19429.66 81
19430.98 66
19432.30 90
19433.62 78
19434.93 97
19436.25 86
19437.57 102
19438.89 118
19440.21 86
19441.53 103
19442.84 85
19444.16 68
19445.48 74
19446.80 74
19448.12 91
19449.44 88
19450.75 96
19452.07 90
19453.39 79
19454.71 82
19456.03 71
19457.35 79
19458.67 80
19459.98 74
19461.30 81
19462.62 93
19463.94 62
19465.26 66
19466.58 80
19467.90 104
19469.22 92
19470.54 84
19471.86 67
19473.18 86
19474.49 103
19475.81 98
19477.13 84
19478.45 84
19479.77 84
19481.09 98
19482.41 89
19483.73 78
19485.05 97
19486.37 84
19487.69 90
19489.01 96
19490.33 70
19491.65 111
19492.97 100
19494.29 79
19495.61 79
19496.93 101
19498.25 103
19499.57 85
19500.89 92
19502.21 76
19503.53 87
19504.85 94
19506.17 80
19507.49 91
19508.81 98
19510.13 83
19511.45 94
19512.77 85
19514.09 93
19515.42 88
19516.74 102
19518.06 76
19519.38 71
19520.70 78
19522.02 91
19523.34 84
19524.66 89
19525.98 88
19527.30 88
19528.62 89
19529.95 104
19531.27 100
19532.59 96
19533.91 105
19535.23 82
19536.55 99
19537.87 87
19539.20 86
19540.52 113
19541.84 84
19543.16 93
19544.48 104
19545.80 88
19547.13 107
19548.45 90
19549.77 100
19551.09 101
19552.41 95
19553.74 113
19555.06 82
19556.38 82
19557.70 75
19559.02 78
19560.35 90
19561.67 91
19562.99 80
19564.31 105
19565.64 101
19566.96 91
19568.28 97
19569.60 94
19570.93 92
19572.25 79
19573.57 76
19574.89 81
19576.22 109
19577.54 92
19578.86 83
19580.18 91
19581.51 71
19582.83 88
19584.15 91
19585.48 95
19586.80 87
19588.12 85
19589.45 109
19590.77 109
19592.09 84
19593.42 99
19594.74 94
19596.06 78
19597.39 90
19598.71 113
19600.03 101
19601.36 87
19602.68 75
19604.00 90
19605.33 87
19606.65 102
19607.98 89
19609.30 90
19610.62 87
19611.95 96
19613.27 93
19614.60 73
19615.92 81
19617.24 75
19618.57 90
19619.89 85
19621.22 97
19622.54 76
19623.87 80
19625.19 84
19626.51 86
19627.84 89
19629.16 66
19630.49 94
19631.81 99
19633.14 85
19634.46 88
19635.79 84
19637.11 80
19638.44 86
19639.76 96
19641.09 92
19642.41 97
19643.74 114
19645.06 100
19646.39 98
19647.71 65
19649.04 81
19650.36 90
19651.69 104
19653.01 89
19654.34 77
19655.66 98
19656.99 94
19658.32 83
19659.64 83
19660.97 94
19662.29 84
19663.62 84
19664.94 78
19666.27 87
19667.60 77
19668.92 89
19670.25 85
19671.57 85
19672.90 106
19674.23 80
19675.55 86
19676.88 80
19678.20 103
19679.53 97
19680.86 91
19682.18 89
19683.51 103
19684.84 91
19686.16 92
19687.49 83
19688.82 83
19690.14 97
19691.47 91
19692.80 87
19694.12 93
19695.45 78
19696.78 104
19698.10 108
19699.43 112
19700.76 89
19702.08 83
19703.41 97
19704.74 86
19706.07 94
19707.39 94
19708.72 101
19710.05 103
19711.37 93
19712.70 92
19714.03 77
19715.36 101
19716.68 99
19718.01 83
19719.34 89
19720.67 85
19721.99 90
19723.32 68
19724.65 77
19725.98 91
19727.31 86
19728.63 75
19729.96 81
19731.29 86
19732.62 74
19733.95 90
19735.27 97
19736.60 94
19737.93 91
19739.26 98
19740.59 90
19741.92 79
19743.24 79
19744.57 96
19745.90 82
19747.23 82
19748.56 73
19749.89 76
19751.22 84
19752.54 89
19753.87 98
19755.20 101
19756.53 96
19757.86 88
19759.19 82
19760.52 89
19761.85 93
19763.18 78
19764.50 66
19765.83 82
19767.16 105
19768.49 74
19769.82 74
19771.15 93
19772.48 93
19773.81 100
19775.14 84
19776.47 94
19777.80 85
19779.13 103
19780.46 106
19781.79 85
19783.12 75
19784.45 82
19785.78 90
19787.11 85
19788.44 75
19789.77 77
19791.10 80
19792.43 74
19793.76 83
19795.09 80
19796.42 81
19797.75 93
19799.08 81
19800.41 83
19801.74 88
19803.07 92
19804.40 105
19805.73 80
19807.06 80
19808.39 83
19809.72 94
19811.05 87
19812.38 77
19813.71 83
19815.05 90
19816.38 100
19817.71 97
19819.04 73
19820.37 91
19821.70 81
19823.03 89
19824.36 89
19825.69 85
19827.03 80
19828.36 84
19829.69 95
19831.02 64
19832.35 84
19833.68 97
19835.01 96
19836.35 83
19837.68 79
19839.01 77
19840.34 92
19841.67 90
19843.00 93
19844.34 111
19845.67 100
19847.00 97
19848.33 88
19849.66 77
19851.00 84
19852.33 107
19853.66 89
19854.99 81
19856.32 80
19857.66 78
19858.99 93
19860.32 99
19861.65 97
19862.99 82
19864.32 89
19865.65 81
19866.98 102
19868.32 99
19869.65 72
19870.98 75
19872.31 109
19873.65 88
19874.98 88
19876.31 125
19877.65 91
19878.98 85
19880.31 88
19881.65 88
19882.98 91
19884.31 98
19885.64 97
19886.98 100
19888.31 96
19889.64 89
19890.98 88
19892.31 87
19893.64 81
19894.98 85
19896.31 89
19897.65 79
19898.98 94
19900.31 77
19901.65 72
19902.98 91
19904.31 91
19905.65 88
19906.98 76
19908.32 72
19909.65 79
19910.98 108
19912.32 87
19913.65 79
19914.99 73
19916.32 93
19917.66 114
19918.99 87
19920.32 96
19921.66 75
19922.99 92
19924.33 102
19925.66 89
19927.00 79
19928.33 74
19929.67 91
19931.00 86
19932.34 97
19933.67 81
19935.01 83
19936.34 82
19937.68 99
19939.01 77
19940.35 81
19941.68 85
19943.02 93
19944.35 86
19945.69 83
19947.02 100
19948.36 91
19949.69 86
19951.03 92
19952.36 70
19953.70 76
19955.03 93
19956.37 82
19957.71 99
19959.04 70
19960.38 87
19961.71 107
19963.05 97
19964.38 71
19965.72 73
19967.06 82
19968.39 101
19969.73 89
19971.06 92
19972.40 93
19973.74 96
19975.07 93
19976.41 87
19977.75 104
19979.08 80
19980.42 93
19981.75 99
19983.09 92
19984.43 85
19985.76 85
19987.10 109
19988.44 77
19989.77 75
19991.11 78
19992.45 74
19993.78 93
19995.12 84
19996.46 76
19997.80 67
19999.13 86
20000.47 75
20001.81 81
20003.14 87
20004.48 93
20005.82 99
20007.16 85
20008.49 86
20009.83 84
20011.17 87
20012.51 96
20013.84 99
20015.18 74
20016.52 78
20017.86 90
20019.19 99
20020.53 96
20021.87 79
20023.21 88
20024.55 99
20025.88 103
20027.22 92
20028.56 77
20029.90 103
20031.24 94
20032.57 93
20033.91 78
20035.25 71
20036.59 77
20037.93 101
20039.26 74
20040.60 70
20041.94 91
20043.28 88
20044.62 91
20045.96 75
20047.30 101
20048.63 91
20049.97 90
20051.31 83
20052.65 80
20053.99 88
20055.33 82
20056.67 91
20058.01 94
20059.35 73
20060.69 80
20062.02 97
20063.36 101
20064.70 102
20066.04 76
20067.38 92
20068.72 97
20070.06 82
20071.40 66
20072.74 92
20074.08 104
20075.42 114
20076.76 92
20078.10 84
20079.44 90
20080.78 99
20082.12 88
20083.46 85
20084.80 72
20086.14 85
20087.48 91
20088.82 105
20090.16 85
20091.50 78
20092.84 101
20094.18 90
20095.52 82
20096.86 84
20098.20 87
20099.54 83
20100.88 97
20102.22 104
20103.56 65
20104.90 82
20106.24 89
20107.58 96
20108.92 70
20110.26 70
20111.60 86
20112.95 95
20114.29 81
20115.63 82
20116.97 93
20118.31 94
20119.65 78
20120.99 90
20122.33 71
20123.67 84
20125.02 98
20126.36 85
20127.70 84
20129.04 65
20130.38 90
20131.72 108
20133.06 98
20134.41 76
20135.75 78
