# Supplementary material for: MALDI-TOF MS typing enables the classification of brewing yeasts of the genus Saccharomyces to major beer styles
Source: PLoS One. 2017 Aug 9;12(8):e0181694. doi: 10.1371/journal.pone.0181694 (PMC5549903; doi:10.1371/journal.pone.0181694)
Supplement: S4 File — The directory includes 90 raw files and was zipped to “.zip”; the folder has three strains with 30 spectra per strain; S1 Text explains the raw files with an example and Table 1 represents the yeast strains used within the experiment. (ZIP) [file pone.0181694.s007.zip › 10-12/30259-308-OG-Alt-Alt-YPG-18h-E-E_2015-07-20_2_0_B11_1.dat]

2000.14 3317
2000.56 3465
2000.98 3359
2001.40 3352
2001.83 3418
2002.25 3551
2002.67 3493
2003.09 3231
2003.51 3392
2003.93 3109
2004.36 2940
2004.78 3055
2005.20 2951
2005.62 3109
2006.05 3417
2006.47 3193
2006.89 3475
2007.31 3646
2007.73 3503
2008.16 3481
2008.58 3764
2009.00 3786
2009.42 3577
2009.85 3221
2010.27 3330
2010.69 3333
2011.12 3230
2011.54 3115
2011.96 3078
2012.38 3280
2012.81 3338
2013.23 2981
2013.65 2836
2014.08 3057
2014.50 3017
2014.92 2994
2015.35 3001
2015.77 3106
2016.19 3106
2016.62 3126
2017.04 3249
2017.46 3344
2017.89 3351
2018.31 3311
2018.73 3334
2019.16 3347
2019.58 3351
2020.00 3487
2020.43 3226
2020.85 3363
2021.27 3276
2021.70 3359
2022.12 3179
2022.55 3200
2022.97 3075
2023.39 3127
2023.82 2901
2024.24 2872
2024.67 2744
2025.09 2942
2025.52 3287
2025.94 3141
2026.36 2985
2026.79 3018
2027.21 3007
2027.64 3063
2028.06 2922
2028.49 3111
2028.91 2957
2029.34 2931
2029.76 2901
2030.19 3008
2030.61 3109
2031.03 3113
2031.46 2993
2031.88 2972
2032.31 3236
2032.73 3322
2033.16 3216
2033.58 3385
2034.01 3108
2034.44 3040
2034.86 3142
2035.29 3192
2035.71 3232
2036.14 3117
2036.56 3269
2036.99 3228
2037.41 3279
2037.84 3202
2038.26 3377
2038.69 3491
2039.12 3415
2039.54 3330
2039.97 3651
2040.39 3241
2040.82 3304
2041.24 3490
2041.67 3297
2042.10 3215
2042.52 2930
2042.95 3334
2043.37 3204
2043.80 3214
2044.23 3062
2044.65 3260
2045.08 3169
2045.51 3077
2045.93 3029
2046.36 3242
2046.79 3257
2047.21 3114
2047.64 3003
2048.07 3099
2048.49 3058
2048.92 2963
2049.35 2972
2049.77 2766
2050.20 2931
2050.63 3049
2051.05 3003
2051.48 3057
2051.91 2992
2052.33 2879
2052.76 2962
2053.19 2942
2053.62 3093
2054.04 2883
2054.47 2759
2054.90 3001
2055.32 2815
2055.75 3177
2056.18 3021
2056.61 2916
2057.03 3176
2057.46 3000
2057.89 2986
2058.32 3308
2058.75 3099
2059.17 2959
2059.60 2927
2060.03 2880
2060.46 2931
2060.88 3309
2061.31 3086
2061.74 2807
2062.17 3043
2062.60 3194
2063.02 3304
2063.45 3028
2063.88 3197
2064.31 3198
2064.74 3769
2065.17 3545
2065.59 3358
2066.02 3428
2066.45 2969
2066.88 3324
2067.31 3240
2067.74 3145
2068.17 3053
2068.60 3245
2069.02 3063
2069.45 3115
2069.88 3317
2070.31 3095
2070.74 3321
2071.17 3271
2071.60 3232
2072.03 3336
2072.46 3090
2072.89 3225
2073.31 3296
2073.74 3276
2074.17 3176
2074.60 3071
2075.03 3234
2075.46 3245
2075.89 3465
2076.32 3623
2076.75 3677
2077.18 3625
2077.61 3664
2078.04 3740
2078.47 3799
2078.90 3768
2079.33 4111
2079.76 3870
2080.19 3907
2080.62 3739
2081.05 3799
2081.48 3825
2081.91 3621
2082.34 3352
2082.77 3127
2083.20 3359
2083.63 3483
2084.06 3498
2084.49 3551
2084.92 3468
2085.35 3611
2085.78 3318
2086.21 3014
2086.64 3083
2087.07 3045
2087.50 2940
2087.94 3066
2088.37 3300
2088.80 3345
2089.23 3016
2089.66 3113
2090.09 3286
2090.52 3158
2090.95 3024
2091.38 3089
2091.81 3169
2092.25 3111
2092.68 3025
2093.11 3284
2093.54 3121
2093.97 2965
2094.40 2880
2094.83 3092
2095.27 3317
2095.70 3184
2096.13 3083
2096.56 3084
2096.99 3049
2097.42 3061
2097.86 3083
2098.29 2935
2098.72 2844
2099.15 2979
2099.58 2983
2100.01 2973
2100.45 2767
2100.88 3347
2101.31 3045
2101.74 3017
2102.18 2946
2102.61 3096
2103.04 3113
2103.47 2832
2103.90 2990
2104.34 3078
2104.77 2994
2105.20 3011
2105.63 3034
2106.07 3146
2106.50 3028
2106.93 2974
2107.37 3225
2107.80 3287
2108.23 3033
2108.66 3178
2109.10 3174
2109.53 3110
2109.96 3086
2110.40 2927
2110.83 3117
2111.26 3027
2111.70 3365
2112.13 3186
2112.56 3052
2113.00 3004
2113.43 3062
2113.86 3191
2114.30 2886
2114.73 2902
2115.16 3151
2115.60 2939
2116.03 2899
2116.46 3087
2116.90 3151
2117.33 3186
2117.77 3147
2118.20 3263
2118.63 3250
2119.07 2994
2119.50 3019
2119.94 3116
2120.37 2966
2120.80 3124
2121.24 3144
2121.67 3349
2122.11 3360
2122.54 2971
2122.97 2964
2123.41 2991
2123.84 3030
2124.28 2971
2124.71 2802
2125.15 2690
2125.58 2652
2126.02 2867
2126.45 2789
2126.89 3030
2127.32 3090
2127.76 2911
2128.19 3007
2128.63 3225
2129.06 3349
2129.50 3114
2129.93 3562
2130.37 3575
2130.80 3299
2131.24 3393
2131.67 3481
2132.11 3437
2132.54 3599
2132.98 3350
2133.41 3187
2133.85 3299
2134.28 3301
2134.72 3658
2135.16 3609
2135.59 3374
2136.03 3591
2136.46 3846
2136.90 3708
2137.33 3773
2137.77 3819
2138.21 3599
2138.64 3563
2139.08 3320
2139.51 3433
2139.95 3474
2140.39 3324
2140.82 3120
2141.26 3097
2141.69 3102
2142.13 3198
2142.57 3119
2143.00 2946
2143.44 2973
2143.88 2855
2144.31 2910
2144.75 2937
2145.19 3061
2145.62 3029
2146.06 2866
2146.50 2927
2146.93 3215
2147.37 3470
2147.81 3484
2148.24 3712
2148.68 3728
2149.12 3925
2149.56 3867
2149.99 4179
2150.43 4277
2150.87 4064
2151.30 3849
2151.74 3943
2152.18 4091
2152.62 3789
2153.05 3675
2153.49 3642
2153.93 3179
2154.37 3307
2154.80 3283
2155.24 3388
2155.68 3253
2156.12 3249
2156.55 3154
2156.99 3045
2157.43 3220
2157.87 3003
2158.31 2909
2158.74 3094
2159.18 3419
2159.62 3447
2160.06 3242
2160.50 3149
2160.93 3233
2161.37 3142
2161.81 3161
2162.25 3345
2162.69 3198
2163.13 2989
2163.57 3020
2164.00 3262
2164.44 3243
2164.88 3379
2165.32 3244
2165.76 3059
2166.20 3166
2166.64 3089
2167.07 3173
2167.51 3507
2167.95 3075
2168.39 3133
2168.83 3275
2169.27 3363
2169.71 3358
2170.15 3297
2170.59 3331
2171.03 3388
2171.47 3357
2171.91 3436
2172.34 3689
2172.78 3735
2173.22 3690
2173.66 3764
2174.10 3772
2174.54 3841
2174.98 3702
2175.42 3738
2175.86 4161
2176.30 3931
2176.74 4074
2177.18 3943
2177.62 3865
2178.06 3766
2178.50 3736
2178.94 3696
2179.38 3758
2179.82 3596
2180.26 3520
2180.70 3618
2181.14 3414
2181.58 3274
2182.02 3434
2182.46 3267
2182.90 3065
2183.34 3077
2183.78 3238
2184.22 3006
2184.67 3020
2185.11 3290
2185.55 3203
2185.99 3128
2186.43 3092
2186.87 3560
2187.31 3414
2187.75 3425
2188.19 3659
2188.63 3571
2189.07 3612
2189.52 3625
2189.96 3642
2190.40 3536
2190.84 3711
2191.28 4024
2191.72 3644
2192.16 3360
2192.60 3609
2193.05 3767
2193.49 3733
2193.93 3586
2194.37 3132
2194.81 3414
2195.25 3624
2195.70 3521
2196.14 3504
2196.58 3517
2197.02 3447
2197.46 3358
2197.91 3570
2198.35 3596
2198.79 3320
2199.23 3476
2199.67 3237
2200.12 3354
2200.56 3348
2201.00 3218
2201.44 3354
2201.89 3366
2202.33 3313
2202.77 3329
2203.21 3386
2203.66 3188
2204.10 3305
2204.54 3285
2204.98 3562
2205.43 3271
2205.87 3479
2206.31 3519
2206.75 3600
2207.20 3729
2207.64 3614
2208.08 3626
2208.53 3588
2208.97 3734
2209.41 3543
2209.86 3486
2210.30 3394
2210.74 3384
2211.19 3529
2211.63 3426
2212.07 3552
2212.52 3528
2212.96 3433
2213.40 3722
2213.85 3564
2214.29 3417
2214.73 3191
2215.18 3168
2215.62 3202
2216.06 3292
2216.51 3370
2216.95 3344
2217.40 3326
2217.84 3236
2218.28 3269
2218.73 3251
2219.17 3098
2219.62 3267
2220.06 3200
2220.51 3157
2220.95 2948
2221.39 3148
2221.84 3175
2222.28 3342
2222.73 3416
2223.17 3448
2223.62 3545
2224.06 3378
2224.51 3688
2224.95 3788
2225.39 3742
2225.84 3809
2226.28 3761
2226.73 4097
2227.17 3917
2227.62 3770
2228.06 3581
2228.51 3591
2228.95 3614
2229.40 3600
2229.84 3646
2230.29 3978
2230.73 3634
2231.18 3568
2231.63 3701
2232.07 3641
2232.52 3847
2232.96 3926
2233.41 3744
2233.85 3768
2234.30 3905
2234.74 3837
2235.19 3819
2235.64 3747
2236.08 3578
2236.53 3632
2236.97 3543
2237.42 3711
2237.87 3602
2238.31 3768
2238.76 3430
2239.20 3440
2239.65 3676
2240.10 3646
2240.54 3487
2240.99 3449
2241.43 3244
2241.88 3147
2242.33 3001
2242.77 3145
2243.22 3106
2243.67 2953
2244.11 3137
2244.56 3143
2245.01 3104
2245.45 3060
2245.90 3185
2246.35 3106
2246.79 3171
2247.24 3265
2247.69 3243
2248.13 3251
2248.58 3269
2249.03 3329
2249.48 3572
2249.92 3365
2250.37 3210
2250.82 3349
2251.27 3328
2251.71 3429
2252.16 3145
2252.61 3243
2253.05 3148
2253.50 3229
2253.95 3132
2254.40 3259
2254.85 3359
2255.29 3249
2255.74 3077
2256.19 3027
2256.64 3088
2257.08 2907
2257.53 3131
2257.98 2998
2258.43 3043
2258.88 3077
2259.32 3183
2259.77 3002
2260.22 3238
2260.67 3253
2261.12 3487
2261.57 3607
2262.01 3803
2262.46 3734
2262.91 3767
2263.36 3876
2263.81 3680
2264.26 4016
2264.71 3942
2265.15 3841
2265.60 3882
2266.05 4189
2266.50 3958
2266.95 4117
2267.40 3863
2267.85 3868
2268.30 3961
2268.75 4077
2269.19 3929
2269.64 4074
2270.09 3909
2270.54 4116
2270.99 3976
2271.44 3905
2271.89 3748
2272.34 3705
2272.79 3660
2273.24 3627
2273.69 3722
2274.14 3537
2274.59 3252
2275.04 3225
2275.49 3438
2275.94 3343
2276.39 3319
2276.84 3317
2277.29 3088
2277.74 3308
2278.19 3410
2278.64 3678
2279.09 3583
2279.54 3495
2279.99 3785
2280.44 3840
2280.89 3662
2281.34 3723
2281.79 3583
2282.24 3519
2282.69 3653
2283.14 3470
2283.59 3531
2284.04 3571
2284.49 3357
2284.94 3440
2285.39 3457
2285.84 3432
2286.29 3457
2286.74 3468
2287.19 3413
2287.65 3819
2288.10 4254
2288.55 4297
2289.00 4839
2289.45 4945
2289.90 5689
2290.35 5918
2290.80 6007
2291.25 6570
2291.71 6355
2292.16 6602
2292.61 6663
2293.06 5926
2293.51 5552
2293.96 5577
2294.41 5093
2294.87 5130
2295.32 4511
2295.77 4358
2296.22 4194
2296.67 3894
2297.12 4044
2297.58 3811
2298.03 3720
2298.48 3866
2298.93 3772
2299.38 3513
2299.84 3407
2300.29 3555
2300.74 3461
2301.19 3360
2301.65 3475
2302.10 3363
2302.55 3333
2303.00 3240
2303.46 3476
2303.91 3368
2304.36 3556
2304.81 3253
2305.27 3596
2305.72 3497
2306.17 3590
2306.62 3770
2307.08 3766
2307.53 3804
2307.98 4017
2308.44 3929
2308.89 3819
2309.34 4262
2309.79 4628
2310.25 4197
2310.70 4397
2311.15 4221
2311.61 3871
2312.06 3727
2312.51 3737
2312.97 3587
2313.42 3648
2313.87 3427
2314.33 3330
2314.78 3364
2315.24 3606
2315.69 3516
2316.14 3277
2316.60 3189
2317.05 3443
2317.50 3521
2317.96 3299
2318.41 3542
2318.87 3528
2319.32 3624
2319.77 3513
2320.23 3614
2320.68 3617
2321.14 3538
2321.59 3263
2322.05 3340
2322.50 3344
2322.95 3575
2323.41 3542
2323.86 3572
2324.32 3728
2324.77 3558
2325.23 3503
2325.68 3610
2326.14 3636
2326.59 3519
2327.05 3683
2327.50 4244
2327.96 4157
2328.41 4144
2328.86 3823
2329.32 4196
2329.78 4177
2330.23 4246
2330.69 4270
2331.14 3967
2331.60 4090
2332.05 4211
2332.51 4055
2332.96 3812
2333.42 3861
2333.87 3782
2334.33 3625
2334.78 3871
2335.24 3701
2335.69 3721
2336.15 3486
2336.61 3685
2337.06 3693
2337.52 3779
2337.97 3904
2338.43 4080
2338.89 4110
2339.34 4022
2339.80 3926
2340.25 4154
2340.71 4295
2341.17 4030
2341.62 4256
2342.08 4154
2342.53 4138
2342.99 4276
2343.45 4026
2343.90 3811
2344.36 3750
2344.82 3868
2345.27 4234
2345.73 4321
2346.19 4311
2346.64 4161
2347.10 4053
2347.56 4046
2348.01 4043
2348.47 3842
2348.93 3927
2349.38 3805
2349.84 3805
2350.30 3814
2350.76 3792
2351.21 3758
2351.67 3568
2352.13 3540
2352.58 3647
2353.04 3578
2353.50 3580
2353.96 3807
2354.41 3531
2354.87 3394
2355.33 3384
2355.79 3118
2356.24 3264
2356.70 3504
2357.16 3452
2357.62 3352
2358.08 3541
2358.53 3530
2358.99 3363
2359.45 3324
2359.91 3504
2360.37 3617
2360.82 3549
2361.28 3408
2361.74 3314
2362.20 3404
2362.66 3581
2363.11 3747
2363.57 3832
2364.03 3721
2364.49 3588
2364.95 3676
2365.41 3703
2365.86 3482
2366.32 3720
2366.78 3647
2367.24 3733
2367.70 3686
2368.16 3588
2368.62 3798
2369.08 3575
2369.54 3460
2369.99 3558
2370.45 3552
2370.91 3420
2371.37 3295
2371.83 3429
2372.29 3545
2372.75 3473
2373.21 3466
2373.67 3452
2374.13 3292
2374.59 3379
2375.05 3293
2375.51 3387
2375.96 3468
2376.42 3744
2376.88 3559
2377.34 3607
2377.80 3655
2378.26 3565
2378.72 3496
2379.18 3871
2379.64 3975
2380.10 3633
2380.56 3560
2381.02 3841
2381.48 3826
2381.94 3703
2382.40 3873
2382.86 3864
2383.32 3627
2383.78 3688
2384.24 3593
2384.70 3555
2385.17 3547
2385.63 3365
2386.09 3369
2386.55 3440
2387.01 3221
2387.47 3344
2387.93 3497
2388.39 3359
2388.85 3359
2389.31 3229
2389.77 3365
2390.23 3297
2390.69 3302
2391.15 3283
2391.62 3400
2392.08 3270
2392.54 3342
2393.00 3337
2393.46 3111
2393.92 3308
2394.38 3447
2394.84 3303
2395.31 3220
2395.77 3273
2396.23 3266
2396.69 3231
2397.15 3186
2397.61 3160
2398.08 3291
2398.54 3185
2399.00 3325
2399.46 3402
2399.92 3109
2400.38 3366
2400.85 3128
2401.31 3119
2401.77 3311
2402.23 3394
2402.69 3113
2403.16 3220
2403.62 3369
2404.08 3236
2404.54 3315
2405.01 3222
2405.47 3409
2405.93 3502
2406.39 3584
2406.86 3414
2407.32 3390
2407.78 3174
2408.24 3198
2408.71 3198
2409.17 2943
2409.63 2973
2410.09 3033
2410.56 3265
2411.02 2981
2411.48 3109
2411.95 3273
2412.41 3217
2412.87 3266
2413.34 3105
2413.80 3352
2414.26 3565
2414.73 3537
2415.19 3523
2415.65 3592
2416.12 3640
2416.58 3684
2417.04 3994
2417.51 4090
2417.97 4285
2418.43 4205
2418.90 4228
2419.36 4407
2419.82 4583
2420.29 4384
2420.75 4140
2421.22 3972
2421.68 4024
2422.14 3807
2422.61 3749
2423.07 3589
2423.54 3885
2424.00 3571
2424.47 3614
2424.93 3440
2425.39 3405
2425.86 3904
2426.32 3649
2426.79 3421
2427.25 3605
2427.72 3339
2428.18 3288
2428.65 3325
2429.11 3388
2429.57 3333
2430.04 3371
2430.50 3433
2430.97 3309
2431.43 3527
2431.90 3488
2432.36 3603
2432.83 3654
2433.29 3632
2433.76 3883
2434.22 3591
2434.69 3680
2435.15 3820
2435.62 3657
2436.09 3591
2436.55 3654
2437.02 3642
2437.48 3726
2437.95 4095
2438.41 4064
2438.88 4630
2439.34 4647
2439.81 4878
2440.28 4782
2440.74 4622
2441.21 4739
2441.67 4651
2442.14 4303
2442.60 4349
2443.07 4162
2443.54 4026
2444.00 3978
2444.47 3660
2444.94 3714
2445.40 3438
2445.87 3188
2446.33 3251
2446.80 3511
2447.27 3290
2447.73 3145
2448.20 3214
2448.67 3110
2449.13 3040
2449.60 3189
2450.07 3186
2450.53 3263
2451.00 3316
2451.47 3487
2451.93 3471
2452.40 3283
2452.87 3260
2453.33 3339
2453.80 3410
2454.27 3561
2454.74 3426
2455.20 3474
2455.67 3531
2456.14 3511
2456.60 3503
2457.07 3509
2457.54 3664
2458.01 3499
2458.47 3237
2458.94 3206
2459.41 3421
2459.88 3453
2460.34 3106
2460.81 3046
2461.28 3402
2461.75 3401
2462.21 3511
2462.68 3235
2463.15 3154
2463.62 3236
2464.09 3157
2464.55 3415
2465.02 3438
2465.49 3306
2465.96 3151
2466.43 3236
2466.90 3576
2467.36 3511
2467.83 3508
2468.30 3567
2468.77 3633
2469.24 3605
2469.71 3466
2470.17 3251
2470.64 3287
2471.11 3343
2471.58 3512
2472.05 3487
2472.52 3291
2472.99 3098
2473.46 2784
2473.93 3026
2474.39 3175
2474.86 3237
2475.33 3439
2475.80 3324
2476.27 3252
2476.74 3495
2477.21 3532
2477.68 3469
2478.15 3772
2478.62 3750
2479.09 3820
2479.56 3812
2480.03 4097
2480.49 3974
2480.96 3966
2481.43 4034
2481.90 3781
2482.37 3937
2482.84 3702
2483.31 3460
2483.78 3365
2484.25 3351
2484.72 3366
2485.19 3191
2485.66 3183
2486.13 3158
2486.60 3148
2487.07 3228
2487.54 3179
2488.01 3428
2488.48 3404
2488.95 3316
2489.43 3348
2489.90 3465
2490.37 3323
2490.84 3163
2491.31 3347
2491.78 3207
2492.25 3546
2492.72 3590
2493.19 3728
2493.66 3565
2494.13 3680
2494.60 3732
2495.07 3573
2495.54 3885
2496.02 3787
2496.49 3538
2496.96 3438
2497.43 3246
2497.90 3200
2498.37 3171
2498.84 3069
2499.31 3168
2499.79 3109
2500.26 3149
2500.73 3022
2501.20 3047
2501.67 2943
2502.14 3150
2502.61 3103
2503.09 2936
2503.56 3114
2504.03 3145
2504.50 3290
2504.97 3116
2505.45 3028
2505.92 3379
2506.39 3655
2506.86 3764
2507.33 3668
2507.81 3708
2508.28 3799
2508.75 3930
2509.22 4032
2509.69 4060
2510.17 4136
2510.64 4018
2511.11 4199
2511.58 3853
2512.06 3866
2512.53 4090
2513.00 4083
2513.47 4049
2513.95 3777
2514.42 3720
2514.89 3505
2515.37 3515
2515.84 3679
2516.31 3479
2516.78 3392
2517.26 3572
2517.73 3677
2518.20 3624
2518.68 3485
2519.15 3714
2519.62 3405
2520.10 3294
2520.57 3250
2521.04 3532
2521.52 3430
2521.99 3197
2522.46 3118
2522.94 3015
2523.41 3130
2523.89 3265
2524.36 3179
2524.83 3172
2525.31 3189
2525.78 3132
2526.25 3164
2526.73 3395
2527.20 3045
2527.68 3033
2528.15 3154
2528.62 3054
2529.10 3220
2529.57 3348
2530.05 3205
2530.52 3362
2531.00 3326
2531.47 3373
2531.94 3387
2532.42 3475
2532.89 3610
2533.37 3400
2533.84 3225
2534.32 3153
2534.79 3292
2535.27 3623
2535.74 3306
2536.22 3291
2536.69 3285
2537.17 3448
2537.64 3238
2538.12 3159
2538.59 3174
2539.07 3063
2539.54 3340
2540.02 3322
2540.49 3166
2540.97 3158
2541.44 3199
2541.92 3231
2542.39 3367
2542.87 3371
2543.34 3493
2543.82 3474
2544.29 3634
2544.77 3489
2545.25 3403
2545.72 3590
2546.20 3555
2546.67 3691
2547.15 3922
2547.62 4004
2548.10 4069
2548.58 3878
2549.05 4059
2549.53 4241
2550.00 3995
2550.48 4063
2550.96 4120
2551.43 4081
2551.91 4210
2552.39 4439
2552.86 4316
2553.34 4344
2553.82 4295
2554.29 4596
2554.77 4696
2555.24 5102
2555.72 4977
2556.20 4877
2556.67 4683
2557.15 4337
2557.63 4473
2558.11 4233
2558.58 4065
2559.06 3762
2559.54 3536
2560.01 3649
2560.49 3423
2560.97 3280
2561.44 3000
2561.92 3213
2562.40 3187
2562.88 3349
2563.35 3225
2563.83 3087
2564.31 2939
2564.79 2816
2565.26 2898
2565.74 3013
2566.22 3132
2566.70 3087
2567.17 2979
2567.65 2903
2568.13 3076
2568.61 3062
2569.09 2932
2569.56 3191
2570.04 3227
2570.52 3224
2571.00 3385
2571.48 3156
2571.95 3030
2572.43 3022
2572.91 3196
2573.39 3376
2573.87 3140
2574.35 3005
2574.82 2936
2575.30 3120
2575.78 3114
2576.26 3113
2576.74 3081
2577.22 3159
2577.70 3171
2578.17 3165
2578.65 2955
2579.13 2987
2579.61 3047
2580.09 3051
2580.57 3157
2581.05 3339
2581.53 3083
2582.01 3079
2582.48 3235
2582.96 3085
2583.44 2988
2583.92 3139
2584.40 3032
2584.88 3171
2585.36 3289
2585.84 2979
2586.32 3013
2586.80 3163
2587.28 3319
2587.76 3268
2588.24 3293
2588.72 3322
2589.20 3376
2589.68 3377
2590.16 3420
2590.64 3480
2591.12 3728
2591.60 3457
2592.08 3269
2592.56 3532
2593.04 3631
2593.52 3469
2594.00 3459
2594.48 3359
2594.96 3318
2595.44 3471
2595.92 3598
2596.40 3264
2596.88 3394
2597.36 3539
2597.84 3472
2598.32 3155
2598.80 3342
2599.28 2918
2599.76 3011
2600.24 2926
2600.72 3048
2601.21 3055
2601.69 2903
2602.17 2890
2602.65 3014
2603.13 3256
2603.61 2982
2604.09 2974
2604.57 3066
2605.05 3062
2605.54 3109
2606.02 3034
2606.50 3375
2606.98 3329
2607.46 3513
2607.94 3578
2608.42 3673
2608.91 3634
2609.39 3703
2609.87 3738
2610.35 3791
2610.83 3706
2611.31 3575
2611.80 3526
2612.28 3576
2612.76 3248
2613.24 3419
2613.72 3737
2614.21 3305
2614.69 3201
2615.17 3311
2615.65 3287
2616.13 3360
2616.62 3304
2617.10 3234
2617.58 3172
2618.06 3163
2618.55 3105
2619.03 3104
2619.51 3218
2619.99 3127
2620.48 3242
2620.96 3447
2621.44 3481
2621.92 3252
2622.41 3105
2622.89 3217
2623.37 3343
2623.86 3315
2624.34 3328
2624.82 3322
2625.31 3171
2625.79 3137
2626.27 3191
2626.75 3215
2627.24 3181
2627.72 3194
2628.20 3080
2628.69 3087
2629.17 3066
2629.66 3270
2630.14 3224
2630.62 3330
2631.11 3447
2631.59 3250
2632.07 3315
2632.56 3525
2633.04 3423
2633.52 3450
2634.01 3246
2634.49 3190
2634.98 2837
2635.46 2900
2635.94 3105
2636.43 3268
2636.91 3026
2637.40 2968
2637.88 3049
2638.37 3117
2638.85 3518
2639.33 3211
2639.82 3283
2640.30 3388
2640.79 3485
2641.27 3721
2641.76 3638
2642.24 3429
2642.73 3493
2643.21 3272
2643.70 3117
2644.18 3132
2644.67 3123
2645.15 2947
2645.64 3081
2646.12 2977
2646.61 3166
2647.09 3173
2647.58 3270
2648.06 3553
2648.55 3178
2649.03 3218
2649.52 3312
2650.00 3349
2650.49 2977
2650.97 3093
2651.46 3274
2651.94 3169
2652.43 3173
2652.92 3116
2653.40 3343
2653.89 3404
2654.37 3400
2654.86 3141
2655.34 3282
2655.83 3188
2656.32 3114
2656.80 3113
2657.29 3284
2657.77 3280
2658.26 3157
2658.75 3163
2659.23 3161
2659.72 2833
2660.21 2790
2660.69 3161
2661.18 3183
2661.66 3343
2662.15 3078
2662.64 3142
2663.12 3066
2663.61 3075
2664.10 2949
2664.58 3108
2665.07 3119
2665.56 3352
2666.04 3185
2666.53 3206
2667.02 3212
2667.50 3224
2667.99 3063
2668.48 3268
2668.97 3275
2669.45 3107
2669.94 3144
2670.43 3240
2670.91 3391
2671.40 3163
2671.89 3339
2672.38 3669
2672.86 3492
2673.35 3536
2673.84 3781
2674.33 3640
2674.81 3595
2675.30 3653
2675.79 3781
2676.28 3644
2676.77 3919
2677.25 3923
2677.74 3698
2678.23 3736
2678.72 3773
2679.21 3810
2679.69 4039
2680.18 3958
2680.67 3873
2681.16 4280
2681.65 4156
2682.13 4209
2682.62 4291
2683.11 4286
2683.60 4538
2684.09 4439
2684.58 4513
2685.07 4435
2685.55 4130
2686.04 4009
2686.53 4030
2687.02 3883
2687.51 3593
2688.00 3577
2688.49 3462
2688.98 3462
2689.46 3247
2689.95 3265
2690.44 3171
2690.93 3317
2691.42 3331
2691.91 3235
2692.40 3507
2692.89 3319
2693.38 3526
2693.87 3400
2694.36 3419
2694.85 3591
2695.34 3457
2695.83 3308
2696.31 3250
2696.80 3505
2697.29 3396
2697.78 3136
2698.27 3092
2698.76 3334
2699.25 3551
2699.74 3632
2700.23 3803
2700.72 3801
2701.21 3585
2701.70 3499
2702.19 3465
2702.68 3956
2703.17 3611
2703.66 3594
2704.15 3624
2704.64 3797
2705.13 3372
2705.63 3361
2706.12 3323
2706.61 3296
2707.10 3237
2707.59 3102
2708.08 3127
2708.57 3175
2709.06 3104
2709.55 3076
2710.04 3106
2710.53 3067
2711.02 3162
2711.51 3103
2712.01 3147
2712.50 3111
2712.99 3176
2713.48 3231
2713.97 3039
2714.46 3229
2714.95 3125
2715.44 3241
2715.93 3334
2716.43 3124
2716.92 3205
2717.41 3157
2717.90 3134
2718.39 3087
2718.88 3244
2719.38 3114
2719.87 3301
2720.36 3154
2720.85 3359
2721.34 3518
2721.83 3505
2722.33 3597
2722.82 3518
2723.31 3420
2723.80 3510
2724.30 3508
2724.79 3235
2725.28 3110
2725.77 3156
2726.26 3135
2726.76 3095
2727.25 2895
2727.74 2886
2728.23 2933
2728.73 3062
2729.22 2858
2729.71 3119
2730.20 3304
2730.70 3329
2731.19 3341
2731.68 3268
2732.18 3338
2732.67 3233
2733.16 3261
2733.65 3255
2734.15 3340
2734.64 3324
2735.13 3366
2735.63 3406
2736.12 3151
2736.61 3217
2737.11 3169
2737.60 3330
2738.09 3471
2738.59 3323
2739.08 3171
2739.57 3222
2740.07 3293
2740.56 3024
2741.05 2831
2741.55 3152
2742.04 3337
2742.54 3111
2743.03 2951
2743.52 3059
2744.02 3001
2744.51 2792
2745.00 2839
2745.50 2882
2745.99 2743
2746.49 2913
2746.98 3133
2747.48 3353
2747.97 3192
2748.46 3231
2748.96 3231
2749.45 3069
2749.95 2926
2750.44 3032
2750.94 3151
2751.43 3076
2751.93 3041
2752.42 3199
2752.91 3055
2753.41 3037
2753.90 2942
2754.40 3140
2754.89 3328
2755.39 3292
2755.88 3235
2756.38 3110
2756.87 3151
2757.37 3025
2757.86 3083
2758.36 3100
2758.85 3284
2759.35 3242
2759.85 3304
2760.34 3249
2760.84 2988
2761.33 3014
2761.83 3171
2762.32 2963
2762.82 3018
2763.31 3280
2763.81 3025
2764.31 2907
2764.80 3048
2765.30 3088
2765.79 3205
2766.29 2898
2766.78 2820
2767.28 3026
2767.78 2976
2768.27 2815
2768.77 2956
2769.27 3102
2769.76 2997
2770.26 3174
2770.75 3240
2771.25 3198
2771.75 3208
2772.24 3243
2772.74 3099
2773.24 3293
2773.73 3286
2774.23 3535
2774.73 3528
2775.22 3373
2775.72 3390
2776.22 3311
2776.71 3232
2777.21 3668
2777.71 3598
2778.20 3615
2778.70 3521
2779.20 3560
2779.70 3390
2780.19 3292
2780.69 3165
2781.19 3257
2781.68 3378
2782.18 3164
2782.68 2870
2783.18 3021
2783.67 3320
2784.17 3171
2784.67 3294
2785.17 3225
2785.66 3342
2786.16 3413
2786.66 3446
2787.16 3427
2787.66 3247
2788.15 3332
2788.65 3173
2789.15 3046
2789.65 3114
2790.14 3159
2790.64 2898
2791.14 2996
2791.64 3049
2792.14 3216
2792.64 3198
2793.13 3215
2793.63 3339
2794.13 3240
2794.63 3456
2795.13 3700
2795.63 3816
2796.12 4139
2796.62 3975
2797.12 4157
2797.62 4467
2798.12 4220
2798.62 4232
2799.12 4258
2799.62 4305
2800.12 4038
2800.61 3655
2801.11 3426
2801.61 3689
2802.11 3714
2802.61 3510
2803.11 3266
2803.61 3753
2804.11 3663
2804.61 3760
2805.11 3874
2805.61 4165
2806.11 4479
2806.61 4925
2807.11 5098
2807.60 5372
2808.10 5528
2808.60 5742
2809.10 5844
2809.60 5561
2810.10 5384
2810.60 4958
2811.10 4854
2811.60 4840
2812.10 4422
2812.60 4046
2813.10 3794
2813.60 3879
2814.10 3454
2814.60 3468
2815.10 3445
2815.60 3339
2816.10 3410
2816.61 3536
2817.11 3704
2817.61 3739
2818.11 3690
2818.61 3883
2819.11 4044
2819.61 3968
2820.11 3923
2820.61 3791
2821.11 3642
2821.61 3498
2822.11 3654
2822.61 3706
2823.11 3367
2823.62 3382
2824.12 3352
2824.62 3323
2825.12 3279
2825.62 3296
2826.12 2947
2826.62 3060
2827.12 3296
2827.63 3329
2828.13 3203
2828.63 2957
2829.13 2936
2829.63 3128
2830.13 3070
2830.63 3272
2831.14 3275
2831.64 2935
2832.14 3146
2832.64 3199
2833.14 2899
2833.65 3047
2834.15 3087
2834.65 3096
2835.15 3240
2835.65 3351
2836.16 3367
2836.66 3264
2837.16 3245
2837.66 3212
2838.16 3445
2838.67 3297
2839.17 2966
2839.67 3145
2840.17 3341
2840.68 3192
2841.18 2925
2841.68 3177
2842.19 3195
2842.69 3282
2843.19 3536
2843.69 3526
2844.20 3496
2844.70 3418
2845.20 3543
2845.71 3674
2846.21 3690
2846.71 3725
2847.21 3759
2847.72 3750
2848.22 3986
2848.72 4003
2849.23 3727
2849.73 3826
2850.23 3576
2850.74 3224
2851.24 3299
2851.74 3224
2852.25 3182
2852.75 3266
2853.26 3315
2853.76 3279
2854.26 3277
2854.77 3296
2855.27 3301
2855.77 3272
2856.28 3188
2856.78 3185
2857.29 3208
2857.79 3129
2858.29 3291
2858.80 3251
2859.30 3391
2859.81 3424
2860.31 3207
2860.82 3056
2861.32 3338
2861.82 3313
2862.33 3091
2862.83 2984
2863.34 2900
2863.84 3124
2864.35 3459
2864.85 3110
2865.36 2983
2865.86 2929
2866.37 3313
2866.87 2963
2867.38 3039
2867.88 3028
2868.39 3023
2868.89 3066
2869.40 3207
2869.90 3155
2870.41 3213
2870.91 3259
2871.42 2984
2871.92 3014
2872.43 3234
2872.93 3125
2873.44 3226
2873.94 3158
2874.45 3318
2874.95 3398
2875.46 3263
2875.97 3185
2876.47 3235
2876.98 3220
2877.48 3287
2877.99 3329
2878.49 3397
2879.00 3557
2879.51 3579
2880.01 3636
2880.52 3639
2881.03 3887
2881.53 4166
2882.04 4053
2882.54 3968
2883.05 4028
2883.56 4189
2884.06 4350
2884.57 4196
2885.08 4156
2885.58 4309
2886.09 4340
2886.60 4481
2887.10 4567
2887.61 4567
2888.12 4342
2888.62 4179
2889.13 4271
2889.64 4134
2890.14 3854
2890.65 3769
2891.16 3382
2891.66 3529
2892.17 3284
2892.68 3437
2893.18 3646
2893.69 3406
2894.20 3629
2894.71 3837
2895.21 3597
2895.72 3552
2896.23 3686
2896.74 3986
2897.24 3815
2897.75 3727
2898.26 3971
2898.77 3980
2899.27 3824
2899.78 3900
2900.29 3824
2900.80 3819
2901.31 3903
2901.81 3730
2902.32 4164
2902.83 4268
2903.34 3914
2903.85 3788
2904.35 3865
2904.86 3879
2905.37 3890
2905.88 3854
2906.39 3661
2906.90 3674
2907.40 3653
2907.91 3646
2908.42 3466
2908.93 3521
2909.44 3376
2909.95 3287
2910.46 3278
2910.96 3260
2911.47 3249
2911.98 3477
2912.49 3185
2913.00 3292
2913.51 3239
2914.02 3192
2914.53 3534
2915.04 3428
2915.54 3401
2916.05 3387
2916.56 3448
2917.07 3396
2917.58 3286
2918.09 3254
2918.60 3174
2919.11 3422
2919.62 3430
2920.13 3309
2920.64 3581
2921.15 3583
2921.66 3729
2922.17 3934
2922.68 3935
2923.19 4136
2923.70 4177
2924.21 4261
2924.72 4694
2925.23 4842
2925.74 4680
2926.25 4533
2926.76 4658
2927.27 4475
2927.78 4072
2928.29 3832
2928.80 3777
2929.31 3656
2929.82 3585
2930.33 3269
2930.84 3252
2931.35 3273
2931.86 3136
2932.37 3068
2932.88 3235
2933.39 3174
2933.90 3082
2934.41 3172
2934.92 3453
2935.44 3408
2935.95 3405
2936.46 3480
2936.97 3641
2937.48 3284
2937.99 3409
2938.50 3399
2939.01 3388
2939.52 3537
2940.04 3278
2940.55 3465
2941.06 3340
2941.57 3325
2942.08 3285
2942.59 3534
2943.10 3642
2943.62 3644
2944.13 3773
2944.64 3939
2945.15 4030
2945.66 4224
2946.17 4281
2946.69 4207
2947.20 4514
2947.71 4342
2948.22 4197
2948.73 3993
2949.25 4092
2949.76 3800
2950.27 3448
2950.78 3505
2951.29 3371
2951.81 3422
2952.32 3344
2952.83 3271
2953.34 3346
2953.86 3128
2954.37 3040
2954.88 3050
2955.39 3019
2955.91 3003
2956.42 3085
2956.93 3113
2957.45 3225
2957.96 3433
2958.47 3306
2958.98 3357
2959.50 3863
2960.01 3687
2960.52 3625
2961.04 3485
2961.55 3636
2962.06 3731
2962.58 3581
2963.09 3582
2963.60 3663
2964.12 3514
2964.63 3442
2965.14 3685
2965.66 3525
2966.17 3249
2966.68 3134
2967.20 3219
2967.71 3318
2968.22 3240
2968.74 2975
2969.25 3014
2969.77 3138
2970.28 3075
2970.79 3207
2971.31 3101
2971.82 3131
2972.34 3083
2972.85 3069
2973.36 3192
2973.88 3289
2974.39 2991
2974.91 2993
2975.42 3254
2975.94 3231
2976.45 3245
2976.96 3007
2977.48 3033
2977.99 3150
2978.51 2974
2979.02 2897
2979.54 3103
2980.05 3140
2980.57 3342
2981.08 3238
2981.60 3234
2982.11 3264
2982.63 3229
2983.14 3401
2983.66 3309
2984.17 3525
2984.69 3617
2985.20 3523
2985.72 3531
2986.23 3490
2986.75 3641
2987.26 3679
2987.78 3732
2988.29 3713
2988.81 3776
2989.32 3486
2989.84 3436
2990.36 3636
2990.87 3482
2991.39 3451
2991.90 3680
2992.42 3875
2992.94 3886
2993.45 3762
2993.97 4022
2994.48 4046
2995.00 3935
2995.51 4291
2996.03 4446
2996.55 4409
2997.06 4721
2997.58 4716
2998.10 5061
2998.61 4939
2999.13 4852
2999.65 4888
3000.16 4929
3000.68 4733
3001.19 4646
3001.71 4630
3002.23 4638
3002.74 4448
3003.26 4662
3003.78 4560
3004.30 4832
3004.81 4869
3005.33 4658
3005.85 4662
3006.36 4595
3006.88 4307
3007.40 4317
3007.91 3902
3008.43 3854
3008.95 3789
3009.47 3641
3009.98 3368
3010.50 3215
3011.02 3455
3011.54 3624
3012.05 3406
3012.57 3235
3013.09 3647
3013.61 3592
3014.12 3330
3014.64 3495
3015.16 3619
3015.68 3528
3016.19 3561
3016.71 3558
3017.23 3487
3017.75 3685
3018.27 3804
3018.78 3752
3019.30 3853
3019.82 3896
3020.34 3898
3020.86 3922
3021.38 3727
3021.89 3700
3022.41 3799
3022.93 4023
3023.45 3906
3023.97 3860
3024.49 4144
3025.01 4024
3025.52 3815
3026.04 3696
3026.56 3460
3027.08 3579
3027.60 3745
3028.12 3591
3028.64 3643
3029.16 3609
3029.67 3411
3030.19 3430
3030.71 3359
3031.23 3377
3031.75 3450
3032.27 3850
3032.79 3792
3033.31 3690
3033.83 3777
3034.35 3805
3034.87 3732
3035.39 3778
3035.91 3964
3036.43 3572
3036.95 3603
3037.47 3769
3037.99 3644
3038.50 3446
3039.02 3531
3039.54 3564
3040.06 3686
3040.58 3412
3041.10 3354
3041.62 3321
3042.14 3257
3042.66 3183
3043.18 3260
3043.70 3048
3044.23 3183
3044.75 3107
3045.27 3219
3045.79 3462
3046.31 3578
3046.83 3203
3047.35 3112
3047.87 3245
3048.39 3604
3048.91 3255
3049.43 3057
3049.95 3302
3050.47 3356
3050.99 3255
3051.51 3203
3052.03 3190
3052.56 3273
3053.08 3136
3053.60 3061
3054.12 3352
3054.64 3038
3055.16 3077
3055.68 3182
3056.20 2925
3056.72 3046
3057.25 3423
3057.77 3235
3058.29 3256
3058.81 3211
3059.33 3206
3059.85 3258
3060.38 3302
3060.90 3167
3061.42 3115
3061.94 3059
3062.46 3180
3062.98 3386
3063.51 3361
3064.03 3536
3064.55 3607
3065.07 3506
3065.59 3540
3066.12 3524
3066.64 3583
3067.16 3657
3067.68 3605
3068.21 3412
3068.73 3496
3069.25 3513
3069.77 3735
3070.30 3453
3070.82 3491
3071.34 3422
3071.86 3528
3072.39 3434
3072.91 3267
3073.43 3392
3073.95 3591
3074.48 3539
3075.00 3462
3075.52 3622
3076.05 3559
3076.57 3725
3077.09 3944
3077.61 3902
3078.14 3964
3078.66 3873
3079.18 4089
3079.71 4215
3080.23 4183
3080.75 4046
3081.28 4300
3081.80 4232
3082.32 3841
3082.85 3859
3083.37 3876
3083.90 3676
3084.42 3570
3084.94 3880
3085.47 3767
3085.99 4066
3086.51 3622
3087.04 3691
3087.56 3768
3088.09 3681
3088.61 3726
3089.13 3561
3089.66 3477
3090.18 3805
3090.71 3728
3091.23 3373
3091.76 3239
3092.28 3809
3092.80 3615
3093.33 3735
3093.85 3614
3094.38 3462
3094.90 3558
3095.43 3848
3095.95 3843
3096.48 3962
3097.00 3939
3097.53 3976
3098.05 4001
3098.58 4144
3099.10 4532
3099.63 5071
3100.15 5415
3100.68 5982
3101.20 6836
3101.73 6789
3102.25 7669
3102.78 8635
3103.30 9333
3103.83 9688
3104.35 9461
3104.88 9001
3105.40 7968
3105.93 6942
3106.45 6400
3106.98 5558
3107.51 4920
3108.03 4560
3108.56 4328
3109.08 4249
3109.61 4417
3110.13 4201
3110.66 4112
3111.19 4459
3111.71 4430
3112.24 4450
3112.76 4388
3113.29 4130
3113.82 4105
3114.34 4013
3114.87 3777
3115.40 3789
3115.92 3626
3116.45 3515
3116.98 3198
3117.50 3522
3118.03 3437
3118.55 3335
3119.08 3652
3119.61 3533
3120.13 3577
3120.66 3629
3121.19 3911
3121.72 3828
3122.24 3938
3122.77 3668
3123.30 3546
3123.82 3416
3124.35 3708
3124.88 3525
3125.40 3375
3125.93 3734
3126.46 3678
3126.99 3594
3127.51 3454
3128.04 3382
3128.57 3439
3129.10 3355
3129.62 3193
3130.15 3359
3130.68 3218
3131.21 3440
3131.73 3174
3132.26 3207
3132.79 3150
3133.32 3062
3133.85 3151
3134.37 3310
3134.90 3329
3135.43 2862
3135.96 3178
3136.49 3297
3137.01 3253
3137.54 3265
3138.07 3253
3138.60 3381
3139.13 3152
3139.65 3431
3140.18 3465
3140.71 3268
3141.24 3092
3141.77 3154
3142.30 3292
3142.83 3411
3143.35 3449
3143.88 3474
3144.41 3403
3144.94 3285
3145.47 3366
3146.00 3755
3146.53 3705
3147.06 3737
3147.59 3724
3148.11 3807
3148.64 3927
3149.17 3741
3149.70 3734
3150.23 3829
3150.76 3898
3151.29 3635
3151.82 3525
3152.35 3707
3152.88 3460
3153.41 3836
3153.94 3758
3154.47 3456
3155.00 3481
3155.53 3626
3156.06 3556
3156.59 3611
3157.12 3729
3157.65 3934
3158.18 3695
3158.71 3724
3159.24 3762
3159.77 3671
3160.30 3599
3160.83 3529
3161.36 3428
3161.89 3502
3162.42 3395
3162.95 3169
3163.48 2918
3164.01 3215
3164.54 3326
3165.07 3267
3165.60 3345
3166.13 3312
3166.66 2972
3167.19 2995
3167.72 3070
3168.25 2891
3168.78 3130
3169.31 3175
3169.85 3166
3170.38 3134
3170.91 3260
3171.44 3229
3171.97 3092
3172.50 3148
3173.03 2971
3173.56 3335
3174.09 3180
3174.63 3155
3175.16 3005
3175.69 3195
3176.22 3406
3176.75 3353
3177.28 3346
3177.81 3603
3178.35 3745
3178.88 3484
3179.41 3273
3179.94 3281
3180.47 3210
3181.00 3189
3181.54 3194
3182.07 3395
3182.60 3010
3183.13 3215
3183.66 3080
3184.20 3191
3184.73 3239
3185.26 3189
3185.79 3136
3186.33 3050
3186.86 3173
3187.39 3399
3187.92 3479
3188.46 3394
3188.99 3094
3189.52 3177
3190.05 3341
3190.59 3179
3191.12 3052
3191.65 2999
3192.18 2956
3192.72 3221
3193.25 3238
3193.78 3071
3194.32 3108
3194.85 3233
3195.38 3204
3195.91 3194
3196.45 3187
3196.98 3179
3197.51 3102
3198.05 3161
3198.58 3251
3199.11 3414
3199.65 3466
3200.18 3502
3200.71 3440
3201.25 3388
3201.78 3443
3202.32 3700
3202.85 3676
3203.38 3879
3203.92 3643
3204.45 3540
3204.98 3518
3205.52 3508
3206.05 3630
3206.59 3629
3207.12 3622
3207.65 3640
3208.19 3575
3208.72 3520
3209.26 3790
3209.79 4126
3210.32 3994
3210.86 3929
3211.39 3970
3211.93 3981
3212.46 4042
3213.00 3713
3213.53 3810
3214.07 3526
3214.60 3508
3215.14 3730
3215.67 3564
3216.20 3544
3216.74 3471
3217.27 3602
3217.81 3745
3218.34 3666
3218.88 3774
3219.41 3890
3219.95 4013
3220.48 4013
3221.02 3703
3221.56 3584
3222.09 3760
3222.63 3906
3223.16 3844
3223.70 4151
3224.23 4020
3224.77 4139
3225.30 4209
3225.84 3800
3226.37 3990
3226.91 3895
3227.45 3890
3227.98 3704
3228.52 3554
3229.05 3337
3229.59 3225
3230.12 3418
3230.66 3425
3231.20 3355
3231.73 3564
3232.27 3552
3232.81 3506
3233.34 3254
3233.88 3333
3234.41 3358
3234.95 3421
3235.49 3446
3236.02 3440
3236.56 3827
3237.10 3619
3237.63 3571
3238.17 3620
3238.71 3827
3239.24 3975
3239.78 3901
3240.32 3910
3240.85 3904
3241.39 3713
3241.93 3853
3242.46 3733
3243.00 3681
3243.54 3555
3244.07 3524
3244.61 3339
3245.15 3351
3245.69 3585
3246.22 3493
3246.76 3557
3247.30 3536
3247.84 3487
3248.37 3610
3248.91 3579
3249.45 3386
3249.99 3756
3250.52 3448
3251.06 3675
3251.60 3549
3252.14 3626
3252.67 3687
3253.21 3839
3253.75 3664
3254.29 3811
3254.83 3908
3255.36 3691
3255.90 3981
3256.44 4045
3256.98 3901
3257.52 3905
3258.05 4011
3258.59 4103
3259.13 4178
3259.67 4509
3260.21 4531
3260.75 4830
3261.29 4812
3261.82 4999
3262.36 5041
3262.90 5466
3263.44 5368
3263.98 5811
3264.52 6270
3265.06 6420
3265.60 6726
3266.13 6989
3266.67 7187
3267.21 7334
3267.75 7454
3268.29 7277
3268.83 6709
3269.37 6474
3269.91 6041
3270.45 5620
3270.99 5012
3271.53 4574
3272.07 4201
3272.60 4256
3273.14 4054
3273.68 3988
3274.22 3933
3274.76 4097
3275.30 4141
3275.84 4150
3276.38 4103
3276.92 4011
3277.46 4024
3278.00 3796
3278.54 4359
3279.08 4633
3279.62 4325
3280.16 4138
3280.70 4233
3281.24 4325
3281.78 4044
3282.32 4094
3282.86 4426
3283.40 4382
3283.94 4463
3284.48 4368
3285.02 4410
3285.56 4403
3286.11 4602
3286.65 4412
3287.19 4629
3287.73 4393
3288.27 4436
3288.81 4371
3289.35 4242
3289.89 4630
3290.43 4273
3290.97 4249
3291.51 4572
3292.05 4870
3292.60 5175
3293.14 5179
3293.68 5414
3294.22 5840
3294.76 6059
3295.30 6220
3295.84 6365
3296.38 6207
3296.93 6220
3297.47 6069
3298.01 5669
3298.55 5291
3299.09 5237
3299.63 4943
3300.18 4620
3300.72 4668
3301.26 4715
3301.80 4608
3302.34 4489
3302.89 4229
3303.43 4383
3303.97 4223
3304.51 4415
3305.05 4584
3305.60 4616
3306.14 4507
3306.68 4268
3307.22 4113
3307.76 4013
3308.31 4156
3308.85 4253
3309.39 4263
3309.93 4031
3310.48 3734
3311.02 4030
3311.56 3887
3312.11 3842
3312.65 3968
3313.19 4099
3313.73 4204
3314.28 4373
3314.82 4316
3315.36 4486
3315.91 4543
3316.45 4711
3316.99 5043
3317.53 4776
3318.08 4823
3318.62 5075
3319.16 5728
3319.71 5662
3320.25 5676
3320.79 5938
3321.34 5754
3321.88 6141
3322.43 5926
3322.97 5660
3323.51 5837
3324.06 5396
3324.60 5143
3325.14 5385
3325.69 5394
3326.23 5007
3326.78 5060
3327.32 4890
3327.86 5119
3328.41 4965
3328.95 4709
3329.50 4898
3330.04 4920
3330.58 5825
3331.13 6834
3331.67 8278
3332.22 10022
3332.76 11966
3333.31 14372
3333.85 17406
3334.39 20837
3334.94 23449
3335.48 25974
3336.03 27349
3336.57 27601
3337.12 27076
3337.66 26650
3338.21 24616
3338.75 21772
3339.30 19153
3339.84 16440
3340.39 13647
3340.93 11273
3341.48 9391
3342.02 8024
3342.57 6863
3343.11 6278
3343.66 6039
3344.20 5326
3344.75 5166
3345.29 5071
3345.84 5054
3346.39 5069
3346.93 4705
3347.48 4808
3348.02 4848
3348.57 4927
3349.11 5274
3349.66 5113
3350.21 5095
3350.75 5009
3351.30 5202
3351.84 5201
3352.39 5484
3352.94 5475
3353.48 5679
3354.03 5493
3354.57 5040
3355.12 5013
3355.67 4926
3356.21 4609
3356.76 4547
3357.31 4386
3357.85 4141
3358.40 4024
3358.94 4085
3359.49 4176
3360.04 4195
3360.58 3907
3361.13 3743
3361.68 4131
3362.22 4091
3362.77 4124
3363.32 4123
3363.87 4237
3364.41 3948
3364.96 3995
3365.51 4187
3366.05 4471
3366.60 4156
3367.15 4118
3367.70 4293
3368.24 4146
3368.79 4140
3369.34 4083
3369.88 4551
3370.43 4477
3370.98 4635
3371.53 4958
3372.07 5219
3372.62 5431
3373.17 5996
3373.72 6091
3374.27 6304
3374.81 6348
3375.36 6387
3375.91 6088
3376.46 5890
3377.01 5629
3377.55 5252
3378.10 4710
3378.65 4594
3379.20 4484
3379.75 4280
3380.29 3967
3380.84 3861
3381.39 3765
3381.94 3677
3382.49 3809
3383.04 3626
3383.58 3501
3384.13 3633
3384.68 3397
3385.23 3442
3385.78 3527
3386.33 3502
3386.88 3580
3387.43 3512
3387.97 3498
3388.52 3632
3389.07 3480
3389.62 3591
3390.17 3677
3390.72 3677
3391.27 3655
3391.82 3675
3392.37 3341
3392.92 3545
3393.47 3399
3394.02 3232
3394.56 3320
3395.11 3215
3395.66 3229
3396.21 3554
3396.76 3545
3397.31 3343
3397.86 3344
3398.41 3177
3398.96 3209
3399.51 3286
3400.06 3318
3400.61 3174
3401.16 3187
3401.71 3226
3402.26 3207
3402.81 3144
3403.36 3200
3403.91 3120
3404.46 3330
3405.01 3355
3405.56 3194
3406.11 3303
3406.66 3402
3407.21 3422
3407.76 3157
3408.32 3088
3408.87 3345
3409.42 3430
3409.97 3480
3410.52 3550
3411.07 3906
3411.62 3921
3412.17 4105
3412.72 4141
3413.27 4123
3413.82 3982
3414.37 3917
3414.93 4159
3415.48 4031
3416.03 3757
3416.58 3895
3417.13 3568
3417.68 3488
3418.23 3380
3418.78 3215
3419.34 3202
3419.89 3375
3420.44 3397
3420.99 3279
3421.54 3203
3422.09 3355
3422.65 3529
3423.20 3308
3423.75 3486
3424.30 3449
3424.85 3445
3425.40 3711
3425.96 3827
3426.51 3547
3427.06 3510
3427.61 3459
3428.16 3333
3428.72 3192
3429.27 2985
3429.82 3160
3430.37 3376
3430.93 3161
3431.48 3372
3432.03 3118
3432.58 3084
3433.14 3262
3433.69 3052
3434.24 2944
3434.79 3035
3435.35 3224
3435.90 3124
3436.45 3275
3437.00 3294
3437.56 3366
3438.11 3359
3438.66 3217
3439.22 3394
3439.77 3531
3440.32 3532
3440.88 3350
3441.43 3524
3441.98 3513
3442.54 3239
3443.09 3216
3443.64 3074
3444.20 3131
3444.75 3191
3445.30 3064
3445.86 2833
3446.41 3197
3446.96 3141
3447.52 3013
3448.07 3099
3448.63 3177
3449.18 3108
3449.73 2962
3450.29 2868
3450.84 3063
3451.39 2988
3451.95 2881
3452.50 2917
3453.06 2864
3453.61 2793
3454.17 2989
3454.72 2860
3455.27 2864
3455.83 3106
3456.38 3024
3456.94 2977
3457.49 3090
3458.05 3137
3458.60 2874
3459.16 3028
3459.71 3292
3460.27 3221
3460.82 3042
3461.37 2861
3461.93 2890
3462.48 3063
3463.04 3182
3463.59 3005
3464.15 3032
3464.70 3190
3465.26 3281
3465.82 3039
3466.37 3332
3466.93 3325
3467.48 3167
3468.04 3067
3468.59 3275
3469.15 3111
3469.70 3166
3470.26 3255
3470.81 3179
3471.37 3245
3471.92 3205
3472.48 3259
3473.04 3426
3473.59 3212
3474.15 3224
3474.70 3355
3475.26 3508
3475.82 3334
3476.37 3273
3476.93 3273
3477.48 3577
3478.04 3684
3478.60 3604
3479.15 3757
3479.71 3805
3480.27 3769
3480.82 3660
3481.38 3850
3481.93 3908
3482.49 3924
3483.05 3950
3483.60 3633
3484.16 3544
3484.72 3710
3485.27 4007
3485.83 3852
3486.39 3717
3486.94 3898
3487.50 4125
3488.06 4181
3488.62 4347
3489.17 4791
3489.73 5484
3490.29 5719
3490.84 5665
3491.40 6151
3491.96 6861
3492.52 7246
3493.07 7182
3493.63 7259
3494.19 6811
3494.75 6680
3495.30 6290
3495.86 6016
3496.42 6150
3496.98 6349
3497.53 6265
3498.09 6669
3498.65 7084
3499.21 7551
3499.76 7955
3500.32 8179
3500.88 8202
3501.44 7882
3502.00 7542
3502.56 7148
3503.11 6297
3503.67 6204
3504.23 5974
3504.79 6260
3505.35 6329
3505.90 6171
3506.46 6037
3507.02 5929
3507.58 5687
3508.14 5475
3508.70 5306
3509.26 4852
3509.81 4560
3510.37 4544
3510.93 4424
3511.49 4357
3512.05 4139
3512.61 3898
3513.17 3926
3513.73 3679
3514.29 3782
3514.84 3451
3515.40 3451
3515.96 3346
3516.52 3601
3517.08 4009
3517.64 3855
3518.20 3601
3518.76 3855
3519.32 3687
3519.88 3686
3520.44 3635
3521.00 3686
3521.56 3610
3522.12 3602
3522.68 3574
3523.24 3690
3523.80 3702
3524.36 3663
3524.92 3702
3525.48 3365
3526.04 3270
3526.60 3308
3527.16 3303
3527.72 3176
3528.28 3051
3528.84 3144
3529.40 3087
3529.96 3142
3530.52 3153
3531.08 3082
3531.64 3062
3532.20 3059
3532.76 3147
3533.32 3120
3533.88 3104
3534.44 3322
3535.00 3615
3535.56 3595
3536.12 3647
3536.68 3651
3537.25 3725
3537.81 3582
3538.37 3591
3538.93 3614
3539.49 3665
3540.05 3640
3540.61 3759
3541.17 3528
3541.73 3522
3542.30 3655
3542.86 3490
3543.42 3600
3543.98 3725
3544.54 3770
3545.10 3515
3545.66 3419
3546.23 3385
3546.79 3142
3547.35 3315
3547.91 3001
3548.47 3040
3549.03 3151
3549.60 3159
3550.16 3028
3550.72 2896
3551.28 2878
3551.84 2887
3552.41 2776
3552.97 2742
3553.53 2712
3554.09 2599
3554.65 2802
3555.22 2739
3555.78 2769
3556.34 2794
3556.90 2983
3557.47 2984
3558.03 2880
3558.59 3054
3559.15 2709
3559.72 2859
3560.28 3171
3560.84 3023
3561.41 3072
3561.97 3056
3562.53 3129
3563.09 3075
3563.66 3181
3564.22 3176
3564.78 3155
3565.35 3072
3565.91 2838
3566.47 2911
3567.04 2856
3567.60 2916
3568.16 2798
3568.73 2747
3569.29 2741
3569.85 2641
3570.42 2748
3570.98 2681
3571.54 2710
3572.11 2774
3572.67 2883
3573.23 2874
3573.80 2933
3574.36 3311
3574.93 2947
3575.49 3148
3576.05 3082
3576.62 3177
3577.18 3119
3577.75 3160
3578.31 3267
3578.87 3153
3579.44 2995
3580.00 3006
3580.57 3071
3581.13 3095
3581.70 3179
3582.26 3154
3582.82 3124
3583.39 3041
3583.95 2957
3584.52 2885
3585.08 2973
3585.65 2917
3586.21 2855
3586.78 2820
3587.34 2818
3587.91 2959
3588.47 2787
3589.04 2836
3589.60 2888
3590.17 2872
3590.73 2968
3591.30 3154
3591.86 2852
3592.43 2917
3592.99 2917
3593.56 2945
3594.12 3226
3594.69 2773
3595.25 3028
3595.82 3074
3596.39 2947
3596.95 2853
3597.52 2829
3598.08 2965
3598.65 3079
3599.21 2984
3599.78 3081
3600.35 2921
3600.91 2909
3601.48 2813
3602.04 2934
3602.61 3035
3603.18 3089
3603.74 2910
3604.31 2817
3604.87 2659
3605.44 2711
3606.01 2761
3606.57 2846
3607.14 2912
3607.71 2525
3608.27 2621
3608.84 2628
3609.41 2548
3609.97 2566
3610.54 2483
3611.11 2560
3611.67 2800
3612.24 2732
3612.81 2734
3613.37 2705
3613.94 3051
3614.51 3289
3615.07 3538
3615.64 3753
3616.21 3707
3616.77 4163
3617.34 4593
3617.91 4600
3618.48 5253
3619.04 5227
3619.61 5253
3620.18 5126
3620.75 4442
3621.31 4389
3621.88 4226
3622.45 3843
3623.02 3389
3623.58 3369
3624.15 2962
3624.72 2938
3625.29 2849
3625.86 2895
3626.42 2979
3626.99 2863
3627.56 2791
3628.13 2714
3628.70 2759
3629.26 2703
3629.83 2916
3630.40 2763
3630.97 2797
3631.54 2763
3632.10 2689
3632.67 2690
3633.24 2659
3633.81 2692
3634.38 2744
3634.95 2721
3635.52 2720
3636.08 2963
3636.65 2738
3637.22 2918
3637.79 3054
3638.36 3354
3638.93 3318
3639.50 3164
3640.07 3343
3640.64 3406
3641.20 3734
3641.77 3825
3642.34 3884
3642.91 3977
3643.48 3765
3644.05 3566
3644.62 3764
3645.19 3519
3645.76 3187
3646.33 3262
3646.90 3112
3647.47 3167
3648.04 3133
3648.61 3253
3649.18 3209
3649.75 3068
3650.32 3141
3650.89 3102
3651.46 3053
3652.03 3307
3652.60 3145
3653.17 3282
3653.74 3130
3654.31 3239
3654.88 3537
3655.45 3677
3656.02 3702
3656.59 3822
3657.16 3696
3657.73 3820
3658.30 3926
3658.87 3853
3659.44 3993
3660.01 4075
3660.58 3915
3661.15 4030
3661.72 3832
3662.29 3832
3662.86 3716
3663.43 3165
3664.00 3131
3664.58 3246
3665.15 3227
3665.72 3148
3666.29 2996
3666.86 2929
3667.43 3201
3668.00 3257
3668.57 3225
3669.14 2942
3669.72 3188
3670.29 3083
3670.86 3050
3671.43 3023
3672.00 3011
3672.57 3178
3673.14 3120
3673.72 3188
3674.29 3370
3674.86 3328
3675.43 3363
3676.00 3305
3676.57 3470
3677.15 3407
3677.72 3318
3678.29 3268
3678.86 3131
3679.43 3236
3680.01 3256
3680.58 3032
3681.15 3054
3681.72 3256
3682.29 3073
3682.87 2966
3683.44 2914
3684.01 2864
3684.58 3001
3685.16 3159
3685.73 3202
3686.30 3140
3686.87 3659
3687.45 3722
3688.02 3735
3688.59 3891
3689.17 4257
3689.74 4071
3690.31 4188
3690.88 4406
3691.46 3891
3692.03 3999
3692.60 3703
3693.18 3595
3693.75 3434
3694.32 3404
3694.90 3159
3695.47 3062
3696.04 3156
3696.62 3015
3697.19 3144
3697.76 2888
3698.34 3055
3698.91 3214
3699.48 3133
3700.06 2896
3700.63 3007
3701.21 2896
3701.78 3176
3702.35 3127
3702.93 3075
3703.50 3183
3704.07 3041
3704.65 3157
3705.22 3214
3705.80 3256
3706.37 3077
3706.95 3165
3707.52 3211
3708.09 2977
3708.67 2997
3709.24 2941
3709.82 3089
3710.39 2976
3710.97 3104
3711.54 3159
3712.11 3230
3712.69 3200
3713.26 3048
3713.84 2892
3714.41 2898
3714.99 2986
3715.56 2938
3716.14 2837
3716.71 2946
3717.29 2952
3717.86 2851
3718.44 2887
3719.01 2968
3719.59 2955
3720.16 2739
3720.74 2645
3721.31 2653
3721.89 2591
3722.47 2648
3723.04 2546
3723.62 2645
3724.19 2544
3724.77 2592
3725.34 2745
3725.92 2663
3726.49 2846
3727.07 2971
3727.65 2852
3728.22 2996
3728.80 2832
3729.37 3134
3729.95 3132
3730.53 3082
3731.10 3185
3731.68 3567
3732.25 3531
3732.83 3510
3733.41 3397
3733.98 3522
3734.56 3601
3735.14 3423
3735.71 3201
3736.29 3105
3736.86 3093
3737.44 3100
3738.02 2990
3738.59 2679
3739.17 2668
3739.75 2602
3740.32 2788
3740.90 2608
3741.48 2539
3742.06 2580
3742.63 2733
3743.21 2674
3743.79 2678
3744.36 2687
3744.94 2829
3745.52 2778
3746.09 2844
3746.67 2931
3747.25 3124
3747.83 3090
3748.40 3004
3748.98 2961
3749.56 2946
3750.14 2834
3750.71 2858
3751.29 2719
3751.87 2687
3752.45 2666
3753.03 2762
3753.60 2638
3754.18 2450
3754.76 2483
3755.34 2472
3755.91 2437
3756.49 2594
3757.07 2474
3757.65 2480
3758.23 2573
3758.81 2496
3759.38 2340
3759.96 2639
3760.54 2614
3761.12 2709
3761.70 2713
3762.28 2772
3762.85 2864
3763.43 2849
3764.01 2564
3764.59 2660
3765.17 2650
3765.75 2762
3766.33 2849
3766.90 2653
3767.48 2774
3768.06 2714
3768.64 2501
3769.22 2552
3769.80 2497
3770.38 2503
3770.96 2701
3771.54 2609
3772.12 2563
3772.70 2496
3773.27 2626
3773.85 2650
3774.43 2531
3775.01 2608
3775.59 2776
3776.17 2689
3776.75 2619
3777.33 2570
3777.91 2670
3778.49 2713
3779.07 2598
3779.65 2566
3780.23 2653
3780.81 2482
3781.39 2617
3781.97 2552
3782.55 2602
3783.13 2538
3783.71 2586
3784.29 2505
3784.87 2596
3785.45 2730
3786.03 2711
3786.61 2676
3787.19 2559
3787.77 2609
3788.35 2610
3788.93 2814
3789.51 2914
3790.09 2832
3790.67 2717
3791.26 2556
3791.84 2423
3792.42 2622
3793.00 2750
3793.58 2413
3794.16 2400
3794.74 2469
3795.32 2590
3795.90 2466
3796.48 2434
3797.07 2494
3797.65 2534
3798.23 2653
3798.81 2528
3799.39 2500
3799.97 2375
3800.55 2526
3801.13 2737
3801.72 2532
3802.30 2740
3802.88 2830
3803.46 2853
3804.04 2988
3804.62 2991
3805.21 2757
3805.79 2742
3806.37 3069
3806.95 2970
3807.53 3107
3808.12 3100
3808.70 3054
3809.28 3237
3809.86 3072
3810.44 3127
3811.03 3178
3811.61 3096
3812.19 3091
3812.77 2872
3813.36 2808
3813.94 3068
3814.52 3093
3815.10 3025
3815.69 3191
3816.27 2859
3816.85 2712
3817.43 2618
3818.02 2730
3818.60 2691
3819.18 2548
3819.76 2818
3820.35 2669
3820.93 2618
3821.51 2748
3822.10 2483
3822.68 2472
3823.26 2539
3823.85 2399
3824.43 2639
3825.01 2486
3825.60 2525
3826.18 2602
3826.76 2438
3827.35 2346
3827.93 2482
3828.51 2485
3829.10 2520
3829.68 2530
3830.26 2412
3830.85 2449
3831.43 2314
3832.02 2291
3832.60 2385
3833.18 2538
3833.77 2489
3834.35 2412
3834.93 2348
3835.52 2447
3836.10 2453
3836.69 2338
3837.27 2455
3837.86 2362
3838.44 2625
3839.02 2568
3839.61 2673
3840.19 2521
3840.78 2496
3841.36 2666
3841.95 2730
3842.53 2576
3843.12 2348
3843.70 2390
3844.29 2282
3844.87 2241
3845.46 2360
3846.04 2386
3846.63 2453
3847.21 2504
3847.80 2344
3848.38 2274
3848.97 2369
3849.55 2429
3850.14 2398
3850.72 2400
3851.31 2678
3851.89 2711
3852.48 2600
3853.06 2625
3853.65 2610
3854.23 2586
3854.82 2419
3855.40 2512
3855.99 2863
3856.58 2701
3857.16 2680
3857.75 2802
3858.33 3023
3858.92 3244
3859.50 3351
3860.09 3518
3860.68 4015
3861.26 4301
3861.85 4227
3862.43 4282
3863.02 4515
3863.61 4531
3864.19 4433
3864.78 4175
3865.37 3742
3865.95 3531
3866.54 3591
3867.13 3271
3867.71 3128
3868.30 3002
3868.89 3008
3869.47 2910
3870.06 2736
3870.65 2772
3871.23 2613
3871.82 2816
3872.41 2799
3872.99 2891
3873.58 2893
3874.17 2928
3874.75 2934
3875.34 3022
3875.93 2766
3876.52 2691
3877.10 2629
3877.69 2664
3878.28 2754
3878.86 2651
3879.45 2717
3880.04 2556
3880.63 2567
3881.21 2483
3881.80 2519
3882.39 2419
3882.98 2247
3883.57 2239
3884.15 2394
3884.74 2393
3885.33 2424
3885.92 2613
3886.50 2747
3887.09 2532
3887.68 2485
3888.27 2582
3888.86 2780
3889.45 2859
3890.03 2925
3890.62 3025
3891.21 3130
3891.80 2912
3892.39 2892
3892.98 2984
3893.56 2964
3894.15 2974
3894.74 3020
3895.33 2853
3895.92 2691
3896.51 2967
3897.10 2822
3897.68 2764
3898.27 2830
3898.86 3042
3899.45 3052
3900.04 3116
3900.63 2922
3901.22 2876
3901.81 2904
3902.40 3019
3902.99 2955
3903.57 2768
3904.16 2742
3904.75 2652
3905.34 2596
3905.93 2666
3906.52 2581
3907.11 2665
3907.70 2715
3908.29 2502
3908.88 2671
3909.47 2564
3910.06 2512
3910.65 2611
3911.24 2531
3911.83 2501
3912.42 2416
3913.01 2243
3913.60 2231
3914.19 2389
3914.78 2491
3915.37 2413
3915.96 2458
3916.55 2528
3917.14 2483
3917.73 2775
3918.32 2629
3918.91 2614
3919.50 2358
3920.09 2354
3920.68 2551
3921.27 2509
3921.86 2330
3922.45 2436
3923.05 2560
3923.64 2402
3924.23 2306
3924.82 2428
3925.41 2537
3926.00 2472
3926.59 2357
3927.18 2357
3927.77 2246
3928.36 2297
3928.95 2333
3929.55 2317
3930.14 2372
3930.73 2453
3931.32 2292
3931.91 2316
3932.50 2308
3933.09 2445
3933.69 2472
3934.28 2462
3934.87 2383
3935.46 2268
3936.05 2290
3936.64 2357
3937.24 2368
3937.83 2169
3938.42 2273
3939.01 2390
3939.60 2450
3940.20 2397
3940.79 2659
3941.38 2531
3941.97 2481
3942.56 2368
3943.16 2429
3943.75 2386
3944.34 2352
3944.93 2271
3945.53 2117
3946.12 2347
3946.71 2140
3947.30 2157
3947.90 2375
3948.49 2251
3949.08 2332
3949.67 2271
3950.27 2223
3950.86 2274
3951.45 2195
3952.05 2225
3952.64 2217
3953.23 2277
3953.82 2365
3954.42 2442
3955.01 2337
3955.60 2502
3956.20 2269
3956.79 2333
3957.38 2441
3957.98 2604
3958.57 2470
3959.16 2602
3959.76 2298
3960.35 2230
3960.94 2207
3961.54 2215
3962.13 2227
3962.73 2303
3963.32 2234
3963.91 2459
3964.51 2610
3965.10 2635
3965.69 2496
3966.29 2415
3966.88 2470
3967.48 2721
3968.07 2470
3968.66 2466
3969.26 2367
3969.85 2148
3970.45 2192
3971.04 2286
3971.64 2334
3972.23 2498
3972.82 2325
3973.42 2374
3974.01 2432
3974.61 2325
3975.20 2291
3975.80 2442
3976.39 2457
3976.99 2440
3977.58 2372
3978.18 2412
3978.77 2446
3979.37 2444
3979.96 2398
3980.56 2241
3981.15 2475
3981.75 2423
3982.34 2402
3982.94 2326
3983.53 2339
3984.13 2607
3984.72 2448
3985.32 2541
3985.91 2606
3986.51 2560
3987.11 2498
3987.70 2579
3988.30 2668
3988.89 2676
3989.49 2437
3990.08 2491
3990.68 2433
3991.28 2497
3991.87 2421
3992.47 2407
3993.06 2453
3993.66 2456
3994.26 2527
3994.85 2547
3995.45 2859
3996.04 2673
3996.64 2776
3997.24 2692
3997.83 2479
3998.43 2438
3999.03 2305
3999.62 2388
4000.22 2475
4000.81 2361
4001.41 2438
4002.01 2574
4002.60 2492
4003.20 2590
4003.80 2563
4004.40 2542
4004.99 2647
4005.59 2713
4006.19 2725
4006.78 2697
4007.38 2914
4007.98 2785
4008.57 2459
4009.17 2581
4009.77 2826
4010.37 2827
4010.96 2698
4011.56 2701
4012.16 2743
4012.76 2578
4013.35 2714
4013.95 2982
4014.55 3009
4015.15 3106
4015.74 2892
4016.34 2756
4016.94 3048
4017.54 3094
4018.13 3178
4018.73 2941
4019.33 2856
4019.93 3029
4020.53 2863
4021.12 2844
4021.72 2607
4022.32 2744
4022.92 2696
4023.52 2379
4024.12 2531
4024.71 2584
4025.31 2663
4025.91 2742
4026.51 2643
4027.11 2742
4027.71 2652
4028.30 2559
4028.90 2751
4029.50 2763
4030.10 2789
4030.70 2766
4031.30 2783
4031.90 2808
4032.50 2649
4033.10 2592
4033.69 2720
4034.29 2572
4034.89 2509
4035.49 2525
4036.09 2524
4036.69 2477
4037.29 2396
4037.89 2367
4038.49 2519
4039.09 2286
4039.69 2315
4040.29 2167
4040.89 2244
4041.49 2330
4042.08 2307
4042.68 2249
4043.28 2328
4043.88 2446
4044.48 2429
4045.08 2474
4045.68 2393
4046.28 2220
4046.88 2328
4047.48 2361
4048.08 2376
4048.68 2515
4049.28 2506
4049.88 2570
4050.48 2727
4051.08 2590
4051.69 2681
4052.29 2693
4052.89 2811
4053.49 2770
4054.09 2593
4054.69 2531
4055.29 2688
4055.89 2584
4056.49 2546
4057.09 2539
4057.69 2427
4058.29 2322
4058.89 2444
4059.49 2369
4060.09 2346
4060.70 2522
4061.30 2463
4061.90 2383
4062.50 2371
4063.10 2199
4063.70 2018
4064.30 2188
4064.90 2133
4065.51 2215
4066.11 2385
4066.71 2224
4067.31 2214
4067.91 2249
4068.51 2302
4069.11 2218
4069.72 2310
4070.32 2161
4070.92 2164
4071.52 2357
4072.12 2083
4072.73 2030
4073.33 2138
4073.93 2021
4074.53 2242
4075.13 2557
4075.74 2461
4076.34 2289
4076.94 2177
4077.54 2310
4078.14 2251
4078.75 2151
4079.35 2230
4079.95 2307
4080.55 2338
4081.16 2163
4081.76 2073
4082.36 2086
4082.96 2116
4083.57 2150
4084.17 2073
4084.77 2076
4085.38 2251
4085.98 2377
4086.58 2205
4087.18 2200
4087.79 2226
4088.39 2204
4088.99 2240
4089.60 2267
4090.20 2058
4090.80 2107
4091.41 2117
4092.01 2073
4092.61 2359
4093.22 2160
4093.82 2224
4094.42 2338
4095.03 2295
4095.63 2224
4096.23 2323
4096.84 2149
4097.44 2172
4098.05 2262
4098.65 2179
4099.25 2198
4099.86 2354
4100.46 2130
4101.06 2165
4101.67 2149
4102.27 2192
4102.88 2244
4103.48 1987
4104.09 2168
4104.69 2191
4105.29 2179
4105.90 2194
4106.50 2209
4107.11 2215
4107.71 1855
4108.32 2191
4108.92 2275
4109.53 2139
4110.13 2036
4110.74 2103
4111.34 2064
4111.94 2137
4112.55 2211
4113.15 2223
4113.76 2188
4114.36 2207
4114.97 2280
4115.57 2176
4116.18 2052
4116.78 2088
4117.39 2145
4118.00 2194
4118.60 2297
4119.21 2399
4119.81 2250
4120.42 2146
4121.02 2159
4121.63 2258
4122.23 2283
4122.84 2236
4123.44 2233
4124.05 2361
4124.66 2329
4125.26 2358
4125.87 2195
4126.47 2114
4127.08 2058
4127.68 2192
4128.29 2321
4128.90 2357
4129.50 2095
4130.11 2192
4130.72 2158
4131.32 2146
4131.93 2434
4132.53 2213
4133.14 2298
4133.75 2410
4134.35 2443
4134.96 2429
4135.57 2542
4136.17 2456
4136.78 2395
4137.39 2532
4137.99 2608
4138.60 2701
4139.21 2675
4139.81 2706
4140.42 2777
4141.03 2544
4141.63 2637
4142.24 2790
4142.85 2731
4143.46 2615
4144.06 2694
4144.67 2702
4145.28 2695
4145.88 2482
4146.49 2304
4147.10 2357
4147.71 2345
4148.31 2243
4148.92 2548
4149.53 2366
4150.14 2141
4150.74 2316
4151.35 2109
4151.96 2007
4152.57 2269
4153.18 2365
4153.78 2233
4154.39 2118
4155.00 2214
4155.61 2231
4156.22 2335
4156.82 2116
4157.43 2090
4158.04 2127
4158.65 2097
4159.26 2077
4159.86 2173
4160.47 2338
4161.08 2179
4161.69 2096
4162.30 2284
4162.91 2297
4163.52 2484
4164.12 2506
4164.73 2482
4165.34 2392
4165.95 2376
4166.56 2482
4167.17 2491
4167.78 2229
4168.39 2325
4168.99 2319
4169.60 2315
4170.21 2170
4170.82 2220
4171.43 2369
4172.04 2314
4172.65 2204
4173.26 2507
4173.87 2385
4174.48 2393
4175.09 2346
4175.70 2437
4176.31 2494
4176.92 2561
4177.53 2468
4178.13 2414
4178.74 2506
4179.35 2322
4179.96 2482
4180.57 2328
4181.18 2333
4181.79 2406
4182.40 2393
4183.01 2255
4183.62 2240
4184.23 2153
4184.84 2238
4185.45 2285
4186.06 2082
4186.67 2131
4187.29 2041
4187.90 2165
4188.51 2298
4189.12 2304
4189.73 2249
4190.34 2333
4190.95 2533
4191.56 2745
4192.17 2854
4192.78 2676
4193.39 2712
4194.00 2788
4194.61 2977
4195.22 2985
4195.83 3045
4196.45 2839
4197.06 3111
4197.67 2811
4198.28 2950
4198.89 2799
4199.50 2726
4200.11 2693
4200.72 2415
4201.33 2411
4201.95 2414
4202.56 2400
4203.17 2385
4203.78 2425
4204.39 2246
4205.00 2527
4205.62 2469
4206.23 2325
4206.84 2372
4207.45 2283
4208.06 2385
4208.67 2103
4209.29 2382
4209.90 2345
4210.51 2477
4211.12 2419
4211.73 2463
4212.35 2463
4212.96 2387
4213.57 2468
4214.18 2380
4214.80 2289
4215.41 2328
4216.02 2388
4216.63 2421
4217.25 2704
4217.86 2629
4218.47 2757
4219.08 2822
4219.70 3096
4220.31 3316
4220.92 3414
4221.53 3542
4222.15 3569
4222.76 3589
4223.37 3501
4223.99 3766
4224.60 3796
4225.21 3831
4225.83 4024
4226.44 4059
4227.05 3973
4227.66 3919
4228.28 3987
4228.89 4139
4229.51 4289
4230.12 4221
4230.73 3984
4231.35 4127
4231.96 4200
4232.57 4449
4233.19 4678
4233.80 4755
4234.41 4997
4235.03 5012
4235.64 4812
4236.26 5109
4236.87 4951
4237.48 4557
4238.10 4276
4238.71 3974
4239.33 3616
4239.94 3397
4240.55 2888
4241.17 3014
4241.78 2945
4242.40 2908
4243.01 2733
4243.63 2823
4244.24 2735
4244.85 2674
4245.47 2830
4246.08 2874
4246.70 2971
4247.31 2924
4247.93 2855
4248.54 2929
4249.16 2747
4249.77 2948
4250.39 2783
4251.00 2727
4251.62 2780
4252.23 2556
4252.85 2502
4253.46 2702
4254.08 2749
4254.69 2721
4255.31 2527
4255.92 2768
4256.54 2635
4257.15 2468
4257.77 2457
4258.39 2573
4259.00 2547
4259.62 2526
4260.23 2514
4260.85 2536
4261.46 2504
4262.08 2526
4262.69 2462
4263.31 2659
4263.93 2575
4264.54 2495
4265.16 2586
4265.77 2803
4266.39 2762
4267.01 2529
4267.62 2684
4268.24 2730
4268.86 2533
4269.47 2566
4270.09 2425
4270.70 2418
4271.32 2407
4271.94 2519
4272.55 2543
4273.17 2507
4273.79 2481
4274.40 2600
4275.02 2635
4275.64 2409
4276.25 2374
4276.87 2467
4277.49 2544
4278.10 2402
4278.72 2542
4279.34 2449
4279.96 2265
4280.57 2382
4281.19 2149
4281.81 2061
4282.42 2334
4283.04 2365
4283.66 2187
4284.28 2160
4284.89 2319
4285.51 2238
4286.13 2376
4286.75 2282
4287.36 2257
4287.98 2210
4288.60 2292
4289.22 2299
4289.83 2293
4290.45 2286
4291.07 2199
4291.69 2328
4292.31 2306
4292.92 2246
4293.54 2308
4294.16 2214
4294.78 2130
4295.40 2134
4296.01 2059
4296.63 2155
4297.25 2331
4297.87 2273
4298.49 2157
4299.11 2227
4299.72 2109
4300.34 2127
4300.96 2165
4301.58 2207
4302.20 2184
4302.82 2202
4303.44 2303
4304.06 2327
4304.67 2354
4305.29 2266
4305.91 2305
4306.53 2292
4307.15 2335
4307.77 2302
4308.39 2180
4309.01 2196
4309.63 2086
4310.25 2168
4310.86 2146
4311.48 2138
4312.10 2236
4312.72 2045
4313.34 2069
4313.96 2454
4314.58 2318
4315.20 2219
4315.82 2191
4316.44 2230
4317.06 2375
4317.68 2153
4318.30 2208
4318.92 2138
4319.54 2357
4320.16 2328
4320.78 2404
4321.40 2510
4322.02 2437
4322.64 2384
4323.26 2281
4323.88 2174
4324.50 2238
4325.12 2206
4325.74 2485
4326.36 2380
4326.98 2447
4327.60 2278
4328.22 2391
4328.84 2428
4329.46 2388
4330.08 2490
4330.71 2217
4331.33 2170
4331.95 2228
4332.57 2296
4333.19 2211
4333.81 2361
4334.43 2443
4335.05 2516
4335.67 2596
4336.29 2689
4336.91 2714
4337.54 2690
4338.16 2621
4338.78 2787
4339.40 2712
4340.02 2642
4340.64 2686
4341.26 2728
4341.89 2886
4342.51 3015
4343.13 3128
4343.75 3129
4344.37 3464
4344.99 4031
4345.62 4341
4346.24 4405
4346.86 4705
4347.48 4818
4348.10 4935
4348.73 4694
4349.35 4522
4349.97 3744
4350.59 3273
4351.21 3115
4351.84 2769
4352.46 2960
4353.08 2691
4353.70 2590
4354.33 2397
4354.95 2438
4355.57 2387
4356.19 2356
4356.82 2256
4357.44 2475
4358.06 2308
4358.68 2387
4359.31 2578
4359.93 2533
4360.55 2445
4361.17 2530
4361.80 2588
4362.42 2586
4363.04 2351
4363.67 2399
4364.29 2498
4364.91 2205
4365.54 2323
4366.16 2580
4366.78 2221
4367.41 2290
4368.03 2269
4368.65 2180
4369.28 2407
4369.90 2301
4370.52 2306
4371.15 2279
4371.77 2259
4372.39 1990
4373.02 1961
4373.64 2131
4374.27 2089
4374.89 1961
4375.51 2137
4376.14 2204
4376.76 2117
4377.39 2022
4378.01 2099
4378.63 2173
4379.26 2218
4379.88 2239
4380.51 2215
4381.13 2326
4381.75 2158
4382.38 2200
4383.00 2313
4383.63 2255
4384.25 2288
4384.88 2137
4385.50 2224
4386.13 2148
4386.75 2148
4387.38 2152
4388.00 2040
4388.63 2037
4389.25 1882
4389.88 1959
4390.50 1898
4391.13 2030
4391.75 2075
4392.38 2005
4393.00 2126
4393.63 2088
4394.25 2216
4394.88 2155
4395.50 2159
4396.13 2120
4396.75 1982
4397.38 2023
4398.00 2102
4398.63 2140
4399.26 2179
4399.88 1895
4400.51 2056
4401.13 2067
4401.76 2070
4402.38 2132
4403.01 2166
4403.64 2182
4404.26 2023
4404.89 1991
4405.51 2049
4406.14 2037
4406.77 2105
4407.39 2201
4408.02 2114
4408.64 2132
4409.27 2158
4409.90 2106
4410.52 2086
4411.15 2232
4411.78 2078
4412.40 2073
4413.03 2121
4413.66 2158
4414.28 2090
4414.91 2274
4415.54 2239
4416.16 2158
4416.79 2166
4417.42 2112
4418.04 2156
4418.67 2146
4419.30 2100
4419.93 2059
4420.55 2024
4421.18 1990
4421.81 2050
4422.43 1883
4423.06 2120
4423.69 2144
4424.32 2041
4424.94 1941
4425.57 2065
4426.20 1951
4426.83 1916
4427.45 1858
4428.08 1722
4428.71 1919
4429.34 1847
4429.96 1668
4430.59 1752
4431.22 1826
4431.85 2073
4432.48 1968
4433.10 2010
4433.73 1970
4434.36 1986
4434.99 2078
4435.62 1955
4436.24 1995
4436.87 2004
4437.50 1910
4438.13 1920
4438.76 1742
4439.39 1834
4440.02 1881
4440.64 1867
4441.27 1802
4441.90 1928
4442.53 1890
4443.16 1910
4443.79 1858
4444.42 1837
4445.04 1756
4445.67 1875
4446.30 1886
4446.93 1955
4447.56 2106
4448.19 1925
4448.82 2020
4449.45 2127
4450.08 2115
4450.71 2004
4451.34 2073
4451.97 2078
4452.59 1998
4453.22 2049
4453.85 2055
4454.48 2073
4455.11 2123
4455.74 2109
4456.37 2047
4457.00 1804
4457.63 1965
4458.26 2046
4458.89 2191
4459.52 2030
4460.15 1876
4460.78 1942
4461.41 1794
4462.04 1743
4462.67 1653
4463.30 1710
4463.93 1799
4464.56 1734
4465.19 1785
4465.82 1873
4466.45 1780
4467.08 1805
4467.71 1900
4468.34 1882
4468.97 1936
4469.61 1824
4470.24 1883
4470.87 2011
4471.50 2013
4472.13 1881
4472.76 1827
4473.39 1814
4474.02 1868
4474.65 1793
4475.28 1755
4475.91 1857
4476.54 1711
4477.18 1736
4477.81 1828
4478.44 1714
4479.07 1729
4479.70 1921
4480.33 2049
4480.96 1952
4481.59 1982
4482.23 1857
4482.86 1941
4483.49 1808
4484.12 1802
4484.75 1899
4485.38 2095
4486.02 1901
4486.65 2002
4487.28 2126
4487.91 2159
4488.54 2036
4489.18 2046
4489.81 2138
4490.44 2011
4491.07 2074
4491.70 1971
4492.34 1929
4492.97 1970
4493.60 2033
4494.23 1938
4494.87 2096
4495.50 1968
4496.13 1902
4496.76 1912
4497.40 2075
4498.03 2104
4498.66 2048
4499.29 2260
4499.93 2294
4500.56 2050
4501.19 2390
4501.82 2160
4502.46 2142
4503.09 2303
4503.72 2314
4504.36 2289
4504.99 2282
4505.62 2360
4506.26 2203
4506.89 2061
4507.52 2109
4508.16 2072
4508.79 1998
4509.42 2018
4510.06 1953
4510.69 2009
4511.32 2098
4511.96 2018
4512.59 1988
4513.22 2033
4513.86 2051
4514.49 1989
4515.13 2027
4515.76 2056
4516.39 2097
4517.03 2005
4517.66 1953
4518.30 1910
4518.93 1959
4519.56 1924
4520.20 1943
4520.83 1921
4521.47 1989
4522.10 1994
4522.73 1925
4523.37 2000
4524.00 2122
4524.64 1946
4525.27 2093
4525.91 2207
4526.54 2236
4527.18 2416
4527.81 2460
4528.45 2814
4529.08 2800
4529.72 3113
4530.35 3398
4530.99 3472
4531.62 3929
4532.26 4151
4532.89 3889
4533.53 3613
4534.16 3473
4534.80 3529
4535.43 3306
4536.07 3035
4536.70 2812
4537.34 2537
4537.97 2461
4538.61 2242
4539.24 2262
4539.88 2317
4540.51 2362
4541.15 2334
4541.79 2266
4542.42 2133
4543.06 2137
4543.69 1931
4544.33 2145
4544.96 2256
4545.60 2175
4546.24 2246
4546.87 2210
4547.51 2240
4548.14 2387
4548.78 2350
4549.42 2437
4550.05 2399
4550.69 2357
4551.33 2505
4551.96 2459
4552.60 2429
4553.24 2229
4553.87 2136
4554.51 2199
4555.15 2255
4555.78 2073
4556.42 1953
4557.06 2048
4557.69 2022
4558.33 1923
4558.97 2012
4559.60 2062
4560.24 2165
4560.88 1833
4561.51 1934
4562.15 2024
4562.79 1993
4563.43 1937
4564.06 2046
4564.70 2153
4565.34 2176
4565.97 2183
4566.61 2126
4567.25 2153
4567.89 2112
4568.52 2211
4569.16 2149
4569.80 2114
4570.44 2246
4571.07 2312
4571.71 2115
4572.35 2003
4572.99 1933
4573.63 1986
4574.26 2062
4574.90 2041
4575.54 1870
4576.18 1888
4576.82 1872
4577.45 1904
4578.09 1880
4578.73 1702
4579.37 1880
4580.01 1959
4580.65 2079
4581.28 2010
4581.92 1997
4582.56 2005
4583.20 1960
4583.84 2029
4584.48 2241
4585.12 2087
4585.76 1961
4586.39 2006
4587.03 2043
4587.67 2051
4588.31 2117
4588.95 1948
4589.59 2253
4590.23 2160
4590.87 2236
4591.51 2263
4592.15 2196
4592.78 2156
4593.42 2053
4594.06 2141
4594.70 1921
4595.34 1980
4595.98 1968
4596.62 2072
4597.26 1853
4597.90 1741
4598.54 1924
4599.18 1939
4599.82 1952
4600.46 1855
4601.10 2006
4601.74 1992
4602.38 2010
4603.02 1993
4603.66 2184
4604.30 2227
4604.94 2263
4605.58 2233
4606.22 2239
4606.86 2367
4607.50 2222
4608.14 2196
4608.78 2200
4609.42 2143
4610.06 2142
4610.70 2232
4611.34 2251
4611.98 2142
4612.62 2117
4613.26 2094
4613.90 2144
4614.55 2003
4615.19 1868
4615.83 1926
4616.47 2011
4617.11 1926
4617.75 2140
4618.39 2111
4619.03 1946
4619.67 1989
4620.31 1861
4620.96 1832
4621.60 2030
4622.24 1960
4622.88 2060
4623.52 1988
4624.16 1932
4624.80 1895
4625.44 1956
4626.09 1792
4626.73 1896
4627.37 1862
4628.01 1913
4628.65 1870
4629.29 1913
4629.94 1770
4630.58 1895
4631.22 2015
4631.86 1712
4632.50 1828
4633.15 1994
4633.79 2043
4634.43 2017
4635.07 2031
4635.72 2280
4636.36 2255
4637.00 2191
4637.64 2268
4638.28 2295
4638.93 2359
4639.57 2393
4640.21 2277
4640.85 2330
4641.50 2407
4642.14 2322
4642.78 2116
4643.43 2047
4644.07 2008
4644.71 2123
4645.35 2154
4646.00 1888
4646.64 1888
4647.28 1897
4647.93 1848
4648.57 1956
4649.21 2098
4649.86 2130
4650.50 2138
4651.14 1964
4651.79 2076
4652.43 2052
4653.07 2052
4653.72 2067
4654.36 1938
4655.00 1980
4655.65 2040
4656.29 1888
4656.93 1889
4657.58 1850
4658.22 1818
4658.87 1914
4659.51 1816
4660.15 1890
4660.80 1883
4661.44 1861
4662.09 2073
4662.73 1818
4663.37 2070
4664.02 1948
4664.66 2063
4665.31 1892
4665.95 1792
4666.59 1884
4667.24 1883
4667.88 1835
4668.53 1844
4669.17 1811
4669.82 1863
4670.46 1926
4671.11 1940
4671.75 1833
4672.40 1964
4673.04 1965
4673.69 2037
4674.33 1964
4674.98 2011
4675.62 1913
4676.27 1898
4676.91 1864
4677.56 1982
4678.20 1853
4678.85 1659
4679.49 1689
4680.14 1800
4680.78 1815
4681.43 1891
4682.07 1926
4682.72 1847
4683.36 1885
4684.01 1858
4684.66 1919
4685.30 1766
4685.95 1761
4686.59 1867
4687.24 1887
4687.88 1928
4688.53 1783
4689.18 1814
4689.82 1675
4690.47 1692
4691.11 1997
4691.76 2057
4692.41 1791
4693.05 1720
4693.70 2000
4694.34 2089
4694.99 1888
4695.64 1819
4696.28 1817
4696.93 1913
4697.58 2043
4698.22 2095
4698.87 2161
4699.52 2033
4700.16 2001
4700.81 2070
4701.46 2073
4702.10 2060
4702.75 1971
4703.40 1959
4704.04 1957
4704.69 1842
4705.34 1881
4705.99 1847
4706.63 1857
4707.28 1985
4707.93 1994
4708.57 1963
4709.22 2063
4709.87 1903
4710.52 1963
4711.16 2045
4711.81 1859
4712.46 1947
4713.11 1885
4713.75 1891
4714.40 2024
4715.05 2029
4715.70 2016
4716.35 1911
4716.99 1894
4717.64 1845
4718.29 1804
4718.94 1921
4719.58 2019
4720.23 2160
4720.88 2205
4721.53 2088
4722.18 2020
4722.83 2109
4723.47 2095
4724.12 2021
4724.77 1981
4725.42 2110
4726.07 2067
4726.72 2049
4727.36 2011
4728.01 2126
4728.66 2120
4729.31 2301
4729.96 2160
4730.61 2043
4731.26 1858
4731.91 1980
4732.55 1892
4733.20 1887
4733.85 1866
4734.50 1944
4735.15 2006
4735.80 1854
4736.45 1773
4737.10 1873
4737.75 1979
4738.40 1950
4739.05 1880
4739.70 1931
4740.35 2175
4740.99 2090
4741.64 2012
4742.29 2009
4742.94 2019
4743.59 2075
4744.24 2333
4744.89 2256
4745.54 2056
4746.19 2103
4746.84 2193
4747.49 2115
4748.14 2131
4748.79 2298
4749.44 2313
4750.09 2244
4750.74 2353
4751.39 2431
4752.04 2500
4752.69 2652
4753.34 2592
4753.99 2328
4754.64 2385
4755.29 2441
4755.95 2199
4756.60 2012
4757.25 2236
4757.90 2157
4758.55 2043
4759.20 2039
4759.85 2030
4760.50 1962
4761.15 2029
4761.80 2057
4762.45 2106
4763.10 2099
4763.75 2225
4764.41 2256
4765.06 2353
4765.71 2297
4766.36 2565
4767.01 2561
4767.66 2413
4768.31 2229
4768.97 2189
4769.62 2088
4770.27 2167
4770.92 2041
4771.57 1957
4772.22 1896
4772.87 1959
4773.53 1893
4774.18 1924
4774.83 1945
4775.48 1925
4776.13 1925
4776.79 2033
4777.44 1957
4778.09 1895
4778.74 2007
4779.39 2049
4780.05 1972
4780.70 1983
4781.35 1997
4782.00 2050
4782.65 1945
4783.31 1785
4783.96 2099
4784.61 1917
4785.26 1841
4785.92 1857
4786.57 1941
4787.22 1835
4787.88 1906
4788.53 1940
4789.18 1918
4789.83 1897
4790.49 2028
4791.14 1917
4791.79 1831
4792.45 1908
4793.10 2125
4793.75 1855
4794.40 1936
4795.06 1844
4795.71 2025
4796.36 2034
4797.02 2024
4797.67 1787
4798.32 1906
4798.98 1950
4799.63 1910
4800.29 1865
4800.94 1968
4801.59 1891
4802.25 1705
4802.90 1789
4803.55 1813
4804.21 1767
4804.86 1967
4805.52 1990
4806.17 1906
4806.82 1891
4807.48 1848
4808.13 1784
4808.79 1816
4809.44 1771
4810.09 1718
4810.75 1728
4811.40 1769
4812.06 1839
4812.71 1785
4813.37 1748
4814.02 1815
4814.67 1877
4815.33 2005
4815.98 2047
4816.64 1855
4817.29 1901
4817.95 2012
4818.60 2237
4819.26 2089
4819.91 2225
4820.57 2212
4821.22 2107
4821.88 2088
4822.53 2118
4823.19 2174
4823.84 2285
4824.50 2299
4825.15 2364
4825.81 2224
4826.46 2276
4827.12 2125
4827.77 2269
4828.43 2391
4829.09 2012
4829.74 1990
4830.40 2147
4831.05 2039
4831.71 2129
4832.36 2251
4833.02 2198
4833.68 2329
4834.33 2422
4834.99 2497
4835.64 2494
4836.30 2482
4836.96 2684
4837.61 2744
4838.27 2605
4838.92 2607
4839.58 2687
4840.24 2477
4840.89 2463
4841.55 2418
4842.21 2290
4842.86 2444
4843.52 2523
4844.17 2423
4844.83 2542
4845.49 2469
4846.14 2480
4846.80 2388
4847.46 2369
4848.11 2626
4848.77 2621
4849.43 2563
4850.09 2521
4850.74 2618
4851.40 2764
4852.06 2665
4852.71 2521
4853.37 2427
4854.03 2408
4854.69 2428
4855.34 2369
4856.00 2190
4856.66 2444
4857.31 2839
4857.97 2600
4858.63 2497
4859.29 2709
4859.94 2549
4860.60 2636
4861.26 2588
4861.92 2553
4862.58 2696
4863.23 2637
4863.89 2634
4864.55 2506
4865.21 2538
4865.87 2765
4866.52 2525
4867.18 2542
4867.84 2559
4868.50 2684
4869.16 2448
4869.81 2488
4870.47 2304
4871.13 2270
4871.79 2436
4872.45 2340
4873.11 2307
4873.77 2300
4874.42 2402
4875.08 2346
4875.74 2266
4876.40 2341
4877.06 2312
4877.72 2243
4878.38 2347
4879.03 2405
4879.69 2242
4880.35 2090
4881.01 2182
4881.67 2184
4882.33 2125
4882.99 2000
4883.65 2151
4884.31 2193
4884.97 1980
4885.63 2242
4886.29 2170
4886.95 2109
4887.60 2142
4888.26 2201
4888.92 2265
4889.58 2289
4890.24 2207
4890.90 2252
4891.56 2426
4892.22 2232
4892.88 2298
4893.54 2315
4894.20 2166
4894.86 2186
4895.52 2258
4896.18 2208
4896.84 2166
4897.50 2174
4898.16 2114
4898.82 2090
4899.48 2257
4900.14 2105
4900.80 2225
4901.46 2177
4902.12 1994
4902.79 2008
4903.45 2192
4904.11 2221
4904.77 2142
4905.43 2054
4906.09 1918
4906.75 1894
4907.41 1987
4908.07 2111
4908.73 1947
4909.39 1942
4910.05 2015
4910.71 1920
4911.38 1786
4912.04 1832
4912.70 2047
4913.36 2048
4914.02 2011
4914.68 1944
4915.34 1942
4916.00 1939
4916.67 1882
4917.33 1750
4917.99 1819
4918.65 1892
4919.31 1818
4919.97 1710
4920.64 1723
4921.30 1727
4921.96 1895
4922.62 1895
4923.28 1789
4923.94 1796
4924.61 1831
4925.27 1863
4925.93 2002
4926.59 1942
4927.26 1862
4927.92 1830
4928.58 1999
4929.24 1999
4929.90 1943
4930.57 1830
4931.23 2116
4931.89 1989
4932.55 1923
4933.22 1934
4933.88 1920
4934.54 1796
4935.20 1871
4935.87 2022
4936.53 1872
4937.19 1798
4937.86 1879
4938.52 1833
4939.18 1926
4939.84 1990
4940.51 1826
4941.17 1915
4941.83 1952
4942.50 2035
4943.16 1918
4943.82 1952
4944.49 1924
4945.15 1996
4945.81 1841
4946.48 1757
4947.14 1898
4947.80 1810
4948.47 1767
4949.13 1897
4949.79 1771
4950.46 1643
4951.12 1887
4951.79 1817
4952.45 1709
4953.11 1709
4953.78 1834
4954.44 1753
4955.11 1654
4955.77 1682
4956.43 1648
4957.10 1677
4957.76 1706
4958.43 1754
4959.09 1694
4959.76 1821
4960.42 1857
4961.08 1867
4961.75 1653
4962.41 1700
4963.08 1803
4963.74 1845
4964.41 2051
4965.07 1936
4965.74 1889
4966.40 1867
4967.07 1961
4967.73 2043
4968.40 1958
4969.06 1668
4969.73 1627
4970.39 1787
4971.06 1859
4971.72 1686
4972.39 1777
4973.05 1829
4973.72 1750
4974.38 1741
4975.05 1756
4975.71 1760
4976.38 1696
4977.04 1829
4977.71 1827
4978.37 1797
4979.04 1641
4979.71 1792
4980.37 1837
4981.04 1895
4981.70 1734
4982.37 1595
4983.04 1707
4983.70 1652
4984.37 1600
4985.03 1810
4985.70 1766
4986.37 1743
4987.03 1788
4987.70 1836
4988.36 1689
4989.03 1582
4989.70 1614
4990.36 1768
4991.03 1714
4991.70 1733
4992.36 1716
4993.03 1728
4993.70 1852
4994.36 1797
4995.03 1769
4995.70 1618
4996.36 1831
4997.03 1711
4997.70 1667
4998.36 1550
4999.03 1508
4999.70 1711
5000.36 1750
5001.03 1704
5001.70 1758
5002.37 1655
5003.03 1681
5003.70 1715
5004.37 1743
5005.03 1888
5005.70 1704
5006.37 1708
5007.04 1718
5007.70 1634
5008.37 1713
5009.04 1750
5009.71 1789
5010.38 1849
5011.04 1738
5011.71 1663
5012.38 1942
5013.05 1873
5013.71 1744
5014.38 1681
5015.05 1726
5015.72 1813
5016.39 1757
5017.06 1921
5017.72 1942
5018.39 2107
5019.06 2125
5019.73 2479
5020.40 2372
5021.07 2500
5021.73 2754
5022.40 2868
5023.07 3002
5023.74 3003
5024.41 2799
5025.08 2690
5025.75 2777
5026.41 2540
5027.08 2504
5027.75 2286
5028.42 1923
5029.09 1980
5029.76 1878
5030.43 1831
5031.10 1740
5031.77 1717
5032.44 1654
5033.10 1746
5033.77 1711
5034.44 1714
5035.11 1706
5035.78 1707
5036.45 1736
5037.12 1714
5037.79 1721
5038.46 1740
5039.13 1796
5039.80 1703
5040.47 1639
5041.14 1686
5041.81 1665
5042.48 1819
5043.15 1696
5043.82 1734
5044.49 1800
5045.16 1847
5045.83 1879
5046.50 1924
5047.17 1871
5047.84 1843
5048.51 1709
5049.18 1767
5049.85 1756
5050.52 1789
5051.19 1774
5051.86 1777
5052.53 1578
5053.20 1663
5053.87 1781
5054.54 1746
5055.21 1646
5055.89 1686
5056.56 1745
5057.23 1612
5057.90 1736
5058.57 1846
5059.24 1751
5059.91 1721
5060.58 1803
5061.25 1776
5061.92 1641
5062.60 1743
5063.27 1749
5063.94 1844
5064.61 1677
5065.28 1725
5065.95 1670
5066.62 1560
5067.30 1694
5067.97 1749
5068.64 1653
5069.31 1732
5069.98 1890
5070.65 1779
5071.33 1596
5072.00 1633
5072.67 1668
5073.34 1613
5074.01 1729
5074.68 1692
5075.36 1717
5076.03 1755
5076.70 1729
5077.37 1665
5078.05 1734
5078.72 1807
5079.39 1811
5080.06 1887
5080.73 1943
5081.41 1906
5082.08 1827
5082.75 1748
5083.42 1690
5084.10 1771
5084.77 1690
5085.44 1838
5086.12 1974
5086.79 1763
5087.46 1823
5088.13 1823
5088.81 1744
5089.48 1990
5090.15 2019
5090.83 2075
5091.50 2149
5092.17 2306
5092.85 1971
5093.52 2039
5094.19 2028
5094.87 1944
5095.54 1853
5096.21 1861
5096.89 1816
5097.56 1836
5098.23 1829
5098.91 1794
5099.58 1584
5100.25 1663
5100.93 1719
5101.60 1830
5102.28 1802
5102.95 1754
5103.62 1636
5104.30 1679
5104.97 1787
5105.65 1684
5106.32 1682
5106.99 1814
5107.67 1755
5108.34 1713
5109.02 1804
5109.69 1711
5110.36 1693
5111.04 1711
5111.71 1613
5112.39 1686
5113.06 1639
5113.74 1669
5114.41 1798
5115.09 1897
5115.76 1829
5116.44 1690
5117.11 1757
5117.79 1879
5118.46 1861
5119.14 1812
5119.81 1920
5120.49 1643
5121.16 1802
5121.84 1727
5122.51 1927
5123.19 2012
5123.86 1782
5124.54 1849
5125.21 1895
5125.89 1746
5126.56 1781
5127.24 1804
5127.91 1747
5128.59 1661
5129.27 1571
5129.94 1678
5130.62 1702
5131.29 1697
5131.97 1792
5132.64 1803
5133.32 1708
5134.00 1687
5134.67 1755
5135.35 1754
5136.02 1782
5136.70 1785
5137.38 1763
5138.05 1784
5138.73 1747
5139.40 1820
5140.08 1810
5140.76 1865
5141.43 1862
5142.11 1807
5142.79 1652
5143.46 1738
5144.14 1746
5144.82 1847
5145.49 1610
5146.17 1498
5146.85 1559
5147.52 1679
5148.20 1679
5148.88 1622
5149.55 1610
5150.23 1639
5150.91 1639
5151.59 1571
5152.26 1489
5152.94 1538
5153.62 1611
5154.29 1587
5154.97 1526
5155.65 1572
5156.33 1533
5157.00 1589
5157.68 1516
5158.36 1611
5159.04 1691
5159.71 1571
5160.39 1746
5161.07 1722
5161.75 1557
5162.42 1548
5163.10 1655
5163.78 1626
5164.46 1658
5165.14 1606
5165.81 1840
5166.49 1871
5167.17 1782
5167.85 1737
5168.53 1655
5169.21 1742
5169.88 1694
5170.56 1568
5171.24 1666
5171.92 1561
5172.60 1478
5173.28 1496
5173.95 1533
5174.63 1655
5175.31 1671
5175.99 1612
5176.67 1581
5177.35 1667
5178.03 1685
5178.71 1608
5179.38 1484
5180.06 1594
5180.74 1582
5181.42 1614
5182.10 1688
5182.78 1683
5183.46 1654
5184.14 1584
5184.82 1574
5185.50 1547
5186.18 1643
5186.86 1710
5187.53 1640
5188.21 1530
5188.89 1589
5189.57 1522
5190.25 1471
5190.93 1621
5191.61 1510
5192.29 1632
5192.97 1484
5193.65 1570
5194.33 1610
5195.01 1611
5195.69 1515
5196.37 1604
5197.05 1507
5197.73 1460
5198.41 1513
5199.09 1534
5199.77 1578
5200.45 1496
5201.13 1407
5201.81 1446
5202.49 1520
5203.17 1576
5203.86 1528
5204.54 1652
5205.22 1682
5205.90 1689
5206.58 1733
5207.26 1798
5207.94 1736
5208.62 1777
5209.30 1875
5209.98 1746
5210.66 1830
5211.34 1821
5212.02 1916
5212.71 1865
5213.39 1675
5214.07 1681
5214.75 1790
5215.43 1673
5216.11 1641
5216.79 1592
5217.47 1574
5218.16 1638
5218.84 1816
5219.52 1802
5220.20 1621
5220.88 1809
5221.56 1767
5222.25 1585
5222.93 1532
5223.61 1550
5224.29 1619
5224.97 1566
5225.66 1592
5226.34 1690
5227.02 1622
5227.70 1611
5228.38 1595
5229.07 1549
5229.75 1506
5230.43 1672
5231.11 1631
5231.79 1612
5232.48 1658
5233.16 1729
5233.84 1715
5234.52 1628
5235.21 1738
5235.89 1750
5236.57 1730
5237.26 1651
5237.94 1743
5238.62 1577
5239.30 1425
5239.99 1634
5240.67 1664
5241.35 1753
5242.04 1683
5242.72 1559
5243.40 1611
5244.08 1676
5244.77 1660
5245.45 1763
5246.13 1846
5246.82 1944
5247.50 1936
5248.18 2018
5248.87 2145
5249.55 2097
5250.24 2181
5250.92 2105
5251.60 2058
5252.29 1871
5252.97 1807
5253.65 1786
5254.34 1662
5255.02 1669
5255.71 1627
5256.39 1516
5257.07 1752
5257.76 1649
5258.44 1572
5259.13 1551
5259.81 1675
5260.49 1635
5261.18 1717
5261.86 1790
5262.55 1826
5263.23 1557
5263.92 1710
5264.60 1745
5265.28 1668
5265.97 1719
5266.65 1691
5267.34 1607
5268.02 1690
5268.71 1703
5269.39 1632
5270.08 1751
5270.76 1777
5271.45 1614
5272.13 1590
5272.82 1633
5273.50 1648
5274.19 1538
5274.87 1549
5275.56 1584
5276.24 1654
5276.93 1714
5277.61 1762
5278.30 1941
5278.98 1940
5279.67 1792
5280.36 1903
5281.04 2147
5281.73 2287
5282.41 2103
5283.10 2112
5283.78 2236
5284.47 2257
5285.16 1963
5285.84 1768
5286.53 1812
5287.21 1747
5287.90 1663
5288.59 1709
5289.27 1596
5289.96 1701
5290.64 1739
5291.33 1862
5292.02 1811
5292.70 1602
5293.39 1737
5294.08 1699
5294.76 1782
5295.45 1708
5296.13 1762
5296.82 1695
5297.51 1631
5298.19 1574
5298.88 1527
5299.57 1631
5300.25 1711
5300.94 1743
5301.63 1641
5302.32 1687
5303.00 1676
5303.69 1799
5304.38 1758
5305.06 1856
5305.75 1780
5306.44 1684
5307.13 1734
5307.81 1820
5308.50 1769
5309.19 1734
5309.87 1708
5310.56 1767
5311.25 1718
5311.94 1619
5312.62 1580
5313.31 1581
5314.00 1712
5314.69 1714
5315.38 1665
5316.06 1528
5316.75 1597
5317.44 1680
5318.13 1859
5318.82 1684
5319.50 1675
5320.19 1795
5320.88 1799
5321.57 1862
5322.26 1772
5322.94 1821
5323.63 1763
5324.32 1695
5325.01 1804
5325.70 1798
5326.39 1668
5327.07 1680
5327.76 1674
5328.45 1705
5329.14 1599
5329.83 1841
5330.52 1882
5331.21 1780
5331.90 1686
5332.58 1602
5333.27 1581
5333.96 1586
5334.65 1582
5335.34 1688
5336.03 1660
5336.72 1689
5337.41 1811
5338.10 1693
5338.79 1776
5339.48 1780
5340.17 1746
5340.86 1749
5341.54 1880
5342.23 1941
5342.92 2013
5343.61 1938
5344.30 1989
5344.99 1974
5345.68 1900
5346.37 1924
5347.06 2056
5347.75 2174
5348.44 2215
5349.13 2409
5349.82 2551
5350.51 2598
5351.20 2589
5351.89 2661
5352.58 2771
5353.27 2666
5353.96 2746
5354.65 2287
5355.34 2273
5356.03 2152
5356.72 1986
5357.42 2008
5358.11 1918
5358.80 1830
5359.49 1685
5360.18 1810
5360.87 1743
5361.56 1730
5362.25 1735
5362.94 1647
5363.63 1704
5364.32 1710
5365.01 1632
5365.70 1670
5366.40 1631
5367.09 1575
5367.78 1623
5368.47 1653
5369.16 1580
5369.85 1528
5370.54 1522
5371.23 1560
5371.93 1518
5372.62 1619
5373.31 1620
5374.00 1478
5374.69 1464
5375.38 1534
5376.08 1443
5376.77 1460
5377.46 1589
5378.15 1619
5378.84 1590
5379.53 1600
5380.23 1538
5380.92 1535
5381.61 1592
5382.30 1489
5383.00 1536
5383.69 1565
5384.38 1538
5385.07 1429
5385.76 1445
5386.46 1564
5387.15 1636
5387.84 1652
5388.53 1885
5389.23 1655
5389.92 1587
5390.61 1653
5391.30 1755
5392.00 1697
5392.69 1610
5393.38 1646
5394.08 1700
5394.77 1675
5395.46 1593
5396.15 1619
5396.85 1616
5397.54 1523
5398.23 1395
5398.93 1394
5399.62 1503
5400.31 1493
5401.01 1589
5401.70 1720
5402.39 1665
5403.09 1593
5403.78 1531
5404.47 1423
5405.17 1587
5405.86 1654
5406.56 1644
5407.25 1716
5407.94 1557
5408.64 1623
5409.33 1515
5410.02 1507
5410.72 1519
5411.41 1600
5412.11 1587
5412.80 1495
5413.49 1540
5414.19 1600
5414.88 1649
5415.58 1548
5416.27 1573
5416.97 1592
5417.66 1644
5418.35 1549
5419.05 1585
5419.74 1549
5420.44 1596
5421.13 1642
5421.83 1728
5422.52 1655
5423.22 1661
5423.91 1664
5424.61 1489
5425.30 1641
5426.00 1627
5426.69 1610
5427.39 1727
5428.08 1736
5428.78 1653
5429.47 1582
5430.17 1589
5430.86 1459
5431.56 1603
5432.25 1604
5432.95 1647
5433.64 1664
5434.34 1705
5435.03 1696
5435.73 1711
5436.43 1702
5437.12 1839
5437.82 1786
5438.51 1801
5439.21 1774
5439.90 1800
5440.60 1744
5441.30 1690
5441.99 1732
5442.69 1856
5443.38 1969
5444.08 1875
5444.78 2014
5445.47 1895
5446.17 1950
5446.86 2258
5447.56 2295
5448.26 2249
5448.95 2299
5449.65 2265
5450.35 2352
5451.04 2157
5451.74 2135
5452.44 2082
5453.13 2019
5453.83 1936
5454.53 1955
5455.22 1852
5455.92 1760
5456.62 1786
5457.31 1824
5458.01 1807
5458.71 1711
5459.40 1875
5460.10 1905
5460.80 1894
5461.50 2215
5462.19 2208
5462.89 2336
5463.59 2430
5464.29 2633
5464.98 2506
5465.68 2482
5466.38 2509
5467.08 2407
5467.77 2347
5468.47 2052
5469.17 2026
5469.87 2055
5470.56 2073
5471.26 2032
5471.96 1867
5472.66 1879
5473.36 1912
5474.05 1946
5474.75 1974
5475.45 1980
5476.15 1971
5476.85 1993
5477.54 2157
5478.24 2163
5478.94 2226
5479.64 2384
5480.34 2322
5481.04 2311
5481.73 2407
5482.43 2443
5483.13 2270
5483.83 2169
5484.53 2192
5485.23 2089
5485.93 2128
5486.62 2073
5487.32 2043
5488.02 1978
5488.72 2030
5489.42 2121
5490.12 2159
5490.82 2152
5491.52 2068
5492.22 2179
5492.92 2248
5493.62 1980
5494.31 2096
5495.01 2165
5495.71 2304
5496.41 2318
5497.11 2310
5497.81 2465
5498.51 2509
5499.21 3003
5499.91 3042
5500.61 3193
5501.31 3300
5502.01 3464
5502.71 3331
5503.41 3345
5504.11 2999
5504.81 2744
5505.51 2548
5506.21 2368
5506.91 2285
5507.61 1965
5508.31 2028
5509.01 1918
5509.71 1992
5510.41 2149
5511.11 2032
5511.81 2201
5512.51 2135
5513.21 2044
5513.91 2044
5514.61 2055
5515.31 2013
5516.01 2087
5516.72 2200
5517.42 1909
5518.12 1955
5518.82 2006
5519.52 2067
5520.22 2229
5520.92 2065
5521.62 1993
5522.32 2035
5523.02 2092
5523.73 2030
5524.43 2022
5525.13 1965
5525.83 1915
5526.53 1872
5527.23 1774
5527.93 1719
5528.63 1812
5529.34 1776
5530.04 1710
5530.74 1755
5531.44 1710
5532.14 1760
5532.84 1717
5533.55 1666
5534.25 1702
5534.95 1628
5535.65 1737
5536.35 1721
5537.06 1763
5537.76 1785
5538.46 1856
5539.16 1721
5539.86 1721
5540.57 1772
5541.27 1689
5541.97 1649
5542.67 1535
5543.38 1600
5544.08 1666
5544.78 1734
5545.48 1788
5546.19 1710
5546.89 1729
5547.59 1730
5548.29 1820
5549.00 1752
5549.70 1679
5550.40 1675
5551.11 1749
5551.81 1668
5552.51 1568
5553.21 1627
5553.92 1643
5554.62 1726
5555.32 1575
5556.03 1629
5556.73 1566
5557.43 1635
5558.14 1575
5558.84 1631
5559.54 1565
5560.25 1482
5560.95 1617
5561.65 1655
5562.36 1582
5563.06 1506
5563.77 1563
5564.47 1590
5565.17 1401
5565.88 1451
5566.58 1422
5567.28 1466
5567.99 1601
5568.69 1690
5569.40 1732
5570.10 1424
5570.80 1628
5571.51 1593
5572.21 1585
5572.92 1577
5573.62 1531
5574.33 1577
5575.03 1495
5575.73 1522
5576.44 1609
5577.14 1566
5577.85 1561
5578.55 1663
5579.26 1658
5579.96 1638
5580.67 1524
5581.37 1562
5582.08 1655
5582.78 1541
5583.49 1488
5584.19 1535
5584.90 1593
5585.60 1472
5586.31 1430
5587.01 1543
5587.72 1668
5588.42 1512
5589.13 1510
5589.83 1449
5590.54 1398
5591.24 1423
5591.95 1471
5592.66 1495
5593.36 1563
5594.07 1440
5594.77 1499
5595.48 1519
5596.18 1465
5596.89 1472
5597.60 1433
5598.30 1472
5599.01 1409
5599.71 1479
5600.42 1474
5601.13 1340
5601.83 1350
5602.54 1451
5603.24 1393
5603.95 1468
5604.66 1514
5605.36 1450
5606.07 1512
5606.78 1428
5607.48 1371
5608.19 1376
5608.89 1422
5609.60 1377
5610.31 1437
5611.01 1448
5611.72 1423
5612.43 1534
5613.14 1494
5613.84 1473
5614.55 1526
5615.26 1502
5615.96 1371
5616.67 1416
5617.38 1517
5618.08 1366
5618.79 1455
5619.50 1380
5620.21 1366
5620.91 1465
5621.62 1382
5622.33 1412
5623.04 1457
5623.74 1485
5624.45 1470
5625.16 1438
5625.87 1473
5626.57 1403
5627.28 1544
5627.99 1546
5628.70 1470
5629.40 1443
5630.11 1444
5630.82 1502
5631.53 1422
5632.24 1402
5632.94 1371
5633.65 1349
5634.36 1411
5635.07 1421
5635.78 1414
5636.49 1362
5637.19 1479
5637.90 1541
5638.61 1513
5639.32 1441
5640.03 1541
5640.74 1555
5641.44 1421
5642.15 1426
5642.86 1611
5643.57 1436
5644.28 1511
5644.99 1510
5645.70 1505
5646.41 1547
5647.12 1363
5647.82 1364
5648.53 1436
5649.24 1400
5649.95 1549
5650.66 1500
5651.37 1524
5652.08 1521
5652.79 1530
5653.50 1561
5654.21 1484
5654.92 1551
5655.63 1560
5656.34 1578
5657.05 1525
5657.76 1356
5658.46 1608
5659.17 1632
5659.88 1552
5660.59 1620
5661.30 1586
5662.01 1585
5662.72 1610
5663.43 1646
5664.14 1736
5664.85 1734
5665.56 1581
5666.27 1647
5666.98 1585
5667.69 1637
5668.40 1667
5669.12 1922
5669.83 1845
5670.54 1816
5671.25 1900
5671.96 2002
5672.67 2040
5673.38 1939
5674.09 1959
5674.80 1737
5675.51 1706
5676.22 1690
5676.93 1779
5677.64 1663
5678.35 1616
5679.06 1593
5679.78 1626
5680.49 1694
5681.20 1590
5681.91 1494
5682.62 1572
5683.33 1373
5684.04 1443
5684.75 1526
5685.47 1642
5686.18 1839
5686.89 1793
5687.60 1760
5688.31 1603
5689.02 1440
5689.73 1573
5690.45 1602
5691.16 1501
5691.87 1641
5692.58 1592
5693.29 1523
5694.01 1480
5694.72 1454
5695.43 1433
5696.14 1396
5696.85 1429
5697.57 1516
5698.28 1471
5698.99 1421
5699.70 1381
5700.41 1328
5701.13 1445
5701.84 1442
5702.55 1579
5703.26 1620
5703.98 1627
5704.69 1493
5705.40 1293
5706.11 1436
5706.83 1458
5707.54 1569
5708.25 1555
5708.97 1590
5709.68 1495
5710.39 1300
5711.10 1476
5711.82 1443
5712.53 1398
5713.24 1334
5713.96 1369
5714.67 1294
5715.38 1266
5716.10 1477
5716.81 1439
5717.52 1393
5718.24 1318
5718.95 1335
5719.66 1473
5720.38 1389
5721.09 1498
5721.80 1375
5722.52 1560
5723.23 1373
5723.95 1432
5724.66 1500
5725.37 1575
5726.09 1574
5726.80 1627
5727.52 1803
5728.23 1923
5728.94 1899
5729.66 2034
5730.37 2015
5731.09 1891
5731.80 1800
5732.51 1720
5733.23 1725
5733.94 1645
5734.66 1578
5735.37 1571
5736.09 1606
5736.80 1726
5737.52 1544
5738.23 1379
5738.95 1392
5739.66 1590
5740.38 1467
5741.09 1471
5741.81 1430
5742.52 1325
5743.24 1450
5743.95 1508
5744.67 1511
5745.38 1455
5746.10 1605
5746.81 1644
5747.53 1597
5748.24 1577
5748.96 1625
5749.67 1723
5750.39 1686
5751.10 1694
5751.82 1813
5752.53 1825
5753.25 1953
5753.97 1973
5754.68 1972
5755.40 1994
5756.11 1951
5756.83 1935
5757.54 1913
5758.26 1860
5758.98 1732
5759.69 1731
5760.41 1615
5761.12 1628
5761.84 1586
5762.56 1697
5763.27 1614
5763.99 1630
5764.71 1573
5765.42 1527
5766.14 1602
5766.85 1761
5767.57 1699
5768.29 1583
5769.00 1654
5769.72 1651
5770.44 1649
5771.15 1600
5771.87 1617
5772.59 1674
5773.30 1599
5774.02 1733
5774.74 1624
5775.46 1696
5776.17 1677
5776.89 1677
5777.61 1638
5778.32 1746
5779.04 1727
5779.76 1647
5780.48 1625
5781.19 1620
5781.91 1708
5782.63 1720
5783.35 1679
5784.06 1696
5784.78 1752
5785.50 1726
5786.22 1760
5786.93 1685
5787.65 1716
5788.37 1900
5789.09 1811
5789.80 1759
5790.52 1758
5791.24 1760
5791.96 1782
5792.68 1923
5793.39 1980
5794.11 1850
5794.83 1893
5795.55 1847
5796.27 2072
5796.99 2252
5797.70 2563
5798.42 2648
5799.14 3121
5799.86 3566
5800.58 4243
5801.30 4539
5802.02 4238
5802.73 3946
5803.45 3669
5804.17 3151
5804.89 3011
5805.61 2823
5806.33 2510
5807.05 2351
5807.77 2277
5808.49 2135
5809.20 2174
5809.92 2051
5810.64 1917
5811.36 1974
5812.08 2050
5812.80 2155
5813.52 2202
5814.24 2178
5814.96 2017
5815.68 2215
5816.40 2167
5817.12 2151
5817.84 2314
5818.56 2065
5819.28 1976
5820.00 2078
5820.72 2142
5821.44 2037
5822.16 2010
5822.88 1976
5823.60 1947
5824.32 1837
5825.04 1957
5825.76 1890
5826.48 1719
5827.20 1694
5827.92 1714
5828.64 1675
5829.36 1725
5830.08 1781
5830.80 1649
5831.52 1702
5832.24 1721
5832.96 1844
5833.68 1697
5834.40 1592
5835.12 1613
5835.84 1580
5836.56 1557
5837.28 1586
5838.00 1644
5838.73 1745
5839.45 1744
5840.17 1776
5840.89 1657
5841.61 1743
5842.33 1803
5843.05 1671
5843.77 1682
5844.49 1673
5845.22 1742
5845.94 1657
5846.66 1558
5847.38 1566
5848.10 1539
5848.82 1448
5849.54 1430
5850.27 1538
5850.99 1573
5851.71 1549
5852.43 1429
5853.15 1531
5853.88 1572
5854.60 1528
5855.32 1497
5856.04 1512
5856.76 1500
5857.49 1490
5858.21 1547
5858.93 1572
5859.65 1610
5860.37 1564
5861.10 1592
5861.82 1590
5862.54 1492
5863.26 1458
5863.99 1467
5864.71 1592
5865.43 1573
5866.15 1488
5866.88 1432
5867.60 1491
5868.32 1558
5869.04 1548
5869.77 1507
5870.49 1575
5871.21 1495
5871.94 1509
5872.66 1466
5873.38 1599
5874.11 1466
5874.83 1442
5875.55 1552
5876.27 1543
5877.00 1603
5877.72 1634
5878.44 1561
5879.17 1624
5879.89 1623
5880.62 1470
5881.34 1477
5882.06 1531
5882.79 1598
5883.51 1484
5884.23 1484
5884.96 1511
5885.68 1612
5886.40 1378
5887.13 1375
5887.85 1454
5888.58 1471
5889.30 1432
5890.02 1496
5890.75 1478
5891.47 1383
5892.20 1327
5892.92 1351
5893.65 1463
5894.37 1443
5895.09 1561
5895.82 1474
5896.54 1448
5897.27 1424
5897.99 1473
5898.72 1524
5899.44 1608
5900.17 1497
5900.89 1451
5901.62 1470
5902.34 1569
5903.07 1528
5903.79 1439
5904.52 1568
5905.24 1459
5905.97 1471
5906.69 1579
5907.42 1538
5908.14 1588
5908.87 1695
5909.59 1597
5910.32 1533
5911.04 1595
5911.77 1565
5912.49 1629
5913.22 1516
5913.94 1498
5914.67 1523
5915.40 1629
5916.12 1637
5916.85 1494
5917.57 1569
5918.30 1417
5919.02 1582
5919.75 1476
5920.48 1532
5921.20 1502
5921.93 1478
5922.65 1534
5923.38 1512
5924.11 1563
5924.83 1593
5925.56 1562
5926.29 1644
5927.01 1668
5927.74 1527
5928.47 1614
5929.19 1632
5929.92 1745
5930.64 1657
5931.37 1674
5932.10 1648
5932.82 1548
5933.55 1683
5934.28 1763
5935.01 1701
5935.73 1773
5936.46 1705
5937.19 1716
5937.91 1875
5938.64 1899
5939.37 1964
5940.09 1859
5940.82 1985
5941.55 1962
5942.28 1823
5943.00 1859
5943.73 1947
5944.46 1951
5945.19 1801
5945.91 1824
5946.64 1884
5947.37 1881
5948.10 1852
5948.82 1857
5949.55 1963
5950.28 2071
5951.01 2096
5951.73 2140
5952.46 2134
5953.19 2051
5953.92 2062
5954.65 2069
5955.38 2152
5956.10 2101
5956.83 2110
5957.56 2015
5958.29 2103
5959.02 2167
5959.74 2182
5960.47 2324
5961.20 2480
5961.93 2366
5962.66 2242
5963.39 2260
5964.12 2453
5964.84 2566
5965.57 2718
5966.30 2797
5967.03 3047
5967.76 3224
5968.49 3176
5969.22 3129
5969.95 3117
5970.68 2862
5971.40 2768
5972.13 2785
5972.86 2563
5973.59 2642
5974.32 2512
5975.05 2667
5975.78 2416
5976.51 2390
5977.24 2529
5977.97 2604
5978.70 2605
5979.43 2634
5980.16 2583
5980.89 2728
5981.62 2765
5982.35 3000
5983.08 2911
5983.81 2925
5984.54 2956
5985.27 3096
5986.00 2984
5986.73 3025
5987.46 2979
5988.19 3025
5988.92 2944
5989.65 3075
5990.38 3064
5991.11 2973
5991.84 2851
5992.57 3063
5993.30 2941
5994.03 3123
5994.76 3125
5995.49 3143
5996.22 3319
5996.95 3214
5997.68 3331
5998.41 3178
5999.14 3095
5999.87 2956
6000.60 2856
6001.34 2865
6002.07 2925
6002.80 2972
6003.53 2805
6004.26 2769
6004.99 2880
6005.72 3085
6006.45 3181
6007.18 3285
6007.92 3723
6008.65 4100
6009.38 4417
6010.11 5075
6010.84 5482
6011.57 5846
6012.30 6288
6013.04 6495
6013.77 6695
6014.50 6531
6015.23 6284
6015.96 5958
6016.69 5419
6017.43 5034
6018.16 4505
6018.89 3976
6019.62 3617
6020.35 3348
6021.09 3028
6021.82 2737
6022.55 2715
6023.28 2752
6024.02 2580
6024.75 2625
6025.48 2792
6026.21 2645
6026.94 2602
6027.68 2460
6028.41 2481
6029.14 2341
6029.88 2446
6030.61 2441
6031.34 2289
6032.07 2378
6032.81 2310
6033.54 2240
6034.27 2236
6035.01 2197
6035.74 2188
6036.47 2037
6037.20 2235
6037.94 2239
6038.67 2255
6039.40 2222
6040.14 2291
6040.87 2431
6041.60 2321
6042.34 2362
6043.07 2707
6043.80 2596
6044.54 2478
6045.27 2559
6046.00 2521
6046.74 2626
6047.47 2761
6048.21 2681
6048.94 2698
6049.67 2562
6050.41 2779
6051.14 2812
6051.88 2812
6052.61 2911
6053.34 2872
6054.08 2879
6054.81 2910
6055.55 2792
6056.28 2803
6057.01 2614
6057.75 2636
6058.48 2571
6059.22 2620
6059.95 2667
6060.69 2660
6061.42 2661
6062.16 2534
6062.89 2437
6063.63 2440
6064.36 2506
6065.09 2430
6065.83 2554
6066.56 2559
6067.30 2419
6068.03 2280
6068.77 2375
6069.50 2378
6070.24 2345
6070.97 2330
6071.71 2225
6072.45 2244
6073.18 2139
6073.92 2116
6074.65 2223
6075.39 2218
6076.12 2126
6076.86 2133
6077.59 2066
6078.33 2271
6079.06 2430
6079.80 2262
6080.54 2253
6081.27 2340
6082.01 2333
6082.74 2368
6083.48 2307
6084.21 2282
6084.95 2364
6085.69 2266
6086.42 2123
6087.16 2090
6087.90 2074
6088.63 2169
6089.37 2237
6090.10 2328
6090.84 2322
6091.58 2321
6092.31 2307
6093.05 2329
6093.79 2418
6094.52 2219
6095.26 2395
6096.00 2191
6096.73 2101
6097.47 2170
6098.21 2150
6098.94 2238
6099.68 2241
6100.42 2148
6101.15 2191
6101.89 1997
6102.63 2010
6103.37 2143
6104.10 2109
6104.84 2043
6105.58 1979
6106.31 2067
6107.05 2029
6107.79 2140
6108.53 2300
6109.26 2274
6110.00 2117
6110.74 2114
6111.48 2281
6112.21 2130
6112.95 2243
6113.69 2205
6114.43 2194
6115.17 2380
6115.90 2277
6116.64 2351
6117.38 2245
6118.12 2152
6118.85 2234
6119.59 2210
6120.33 2111
6121.07 2244
6121.81 2224
6122.55 2291
6123.28 2269
6124.02 2172
6124.76 2220
6125.50 2206
6126.24 2239
6126.98 2275
6127.71 2329
6128.45 2327
6129.19 2384
6129.93 2474
6130.67 2462
6131.41 2423
6132.15 2322
6132.89 2454
6133.63 2378
6134.36 2367
6135.10 2379
6135.84 2395
6136.58 2364
6137.32 2482
6138.06 2408
6138.80 2464
6139.54 2767
6140.28 2488
6141.02 2495
6141.76 2586
6142.50 2572
6143.24 2538
6143.97 2518
6144.71 2458
6145.45 2365
6146.19 2453
6146.93 2408
6147.67 2484
6148.41 2475
6149.15 2531
6149.89 2614
6150.63 2763
6151.37 2667
6152.11 2601
6152.85 2479
6153.59 2473
6154.33 2501
6155.07 2638
6155.81 2546
6156.55 2523
6157.29 2611
6158.03 2739
6158.78 2660
6159.52 2634
6160.26 2729
6161.00 2829
6161.74 2839
6162.48 2845
6163.22 2925
6163.96 3081
6164.70 3469
6165.44 3455
6166.18 3498
6166.92 3686
6167.66 3827
6168.41 3862
6169.15 3840
6169.89 3894
6170.63 3661
6171.37 3894
6172.11 3828
6172.85 3780
6173.59 3622
6174.34 3450
6175.08 3518
6175.82 3255
6176.56 3026
6177.30 3250
6178.04 3138
6178.78 3274
6179.53 3410
6180.27 3511
6181.01 3496
6181.75 3502
6182.49 3431
6183.24 3450
6183.98 3643
6184.72 3643
6185.46 3664
6186.20 3496
6186.95 3552
6187.69 3542
6188.43 3683
6189.17 3736
6189.91 3984
6190.66 3922
6191.40 4162
6192.14 4095
6192.88 4171
6193.63 4385
6194.37 4474
6195.11 4491
6195.85 4449
6196.60 4366
6197.34 4439
6198.08 4516
6198.83 4471
6199.57 4456
6200.31 4201
6201.05 4183
6201.80 4359
6202.54 4684
6203.28 4814
6204.03 5411
6204.77 5895
6205.51 7060
6206.26 8298
6207.00 10639
6207.74 12833
6208.49 15131
6209.23 17417
6209.97 18814
6210.72 19632
6211.46 19072
6212.21 17825
6212.95 15567
6213.69 13469
6214.44 11533
6215.18 9448
6215.92 7814
6216.67 6656
6217.41 5841
6218.16 4746
6218.90 4525
6219.64 4123
6220.39 3988
6221.13 3858
6221.88 3881
6222.62 4009
6223.37 4248
6224.11 4356
6224.85 4631
6225.60 4508
6226.34 4612
6227.09 4464
6227.83 4283
6228.58 4019
6229.32 3738
6230.07 3553
6230.81 3172
6231.56 2934
6232.30 2862
6233.05 2928
6233.79 2839
6234.54 2995
6235.28 2931
6236.03 2906
6236.77 2851
6237.52 3023
6238.26 3256
6239.01 3247
6239.75 3253
6240.50 3273
6241.24 3217
6241.99 3281
6242.73 3184
6243.48 3367
6244.22 3571
6244.97 3646
6245.72 3830
6246.46 4077
6247.21 4376
6247.95 4448
6248.70 4712
6249.45 4870
6250.19 4974
6250.94 4762
6251.68 4378
6252.43 4059
6253.18 3953
6253.92 3755
6254.67 3598
6255.41 3452
6256.16 3348
6256.91 3304
6257.65 3232
6258.40 3249
6259.15 3311
6259.89 3218
6260.64 3197
6261.39 3138
6262.13 3167
6262.88 3060
6263.63 3249
6264.37 3161
6265.12 3080
6265.87 3050
6266.61 3099
6267.36 3155
6268.11 3165
6268.85 3075
6269.60 2947
6270.35 3130
6271.10 3254
6271.84 3078
6272.59 3091
6273.34 3299
6274.08 3210
6274.83 3143
6275.58 3223
6276.33 3591
6277.07 3704
6277.82 3736
6278.57 3744
6279.32 3741
6280.07 3597
6280.81 3458
6281.56 3445
6282.31 3284
6283.06 3038
6283.80 2951
6284.55 2880
6285.30 2819
6286.05 2742
6286.80 2876
6287.54 3027
6288.29 3075
6289.04 2970
6289.79 2989
6290.54 2938
6291.29 2903
6292.03 2811
6292.78 2814
6293.53 2687
6294.28 2566
6295.03 2527
6295.78 2608
6296.53 2721
6297.28 2575
6298.02 2496
6298.77 2636
6299.52 2636
6300.27 2513
6301.02 2523
6301.77 2524
6302.52 2465
6303.27 2607
6304.02 2585
6304.77 2587
6305.51 2574
6306.26 2578
6307.01 2534
6307.76 2486
6308.51 2546
6309.26 2529
6310.01 2482
6310.76 2626
6311.51 2650
6312.26 2621
6313.01 2702
6313.76 2673
6314.51 2786
6315.26 2742
6316.01 2866
6316.76 2868
6317.51 2854
6318.26 2606
6319.01 2523
6319.76 2506
6320.51 2431
6321.26 2532
6322.01 2514
6322.76 2514
6323.51 2302
6324.26 2316
6325.01 2330
6325.76 2395
6326.51 2147
6327.26 2242
6328.01 2203
6328.76 2214
6329.51 2403
6330.26 2225
6331.02 2022
6331.77 2088
6332.52 1987
6333.27 2178
6334.02 2188
6334.77 2071
6335.52 2179
6336.27 2136
6337.02 2246
6337.77 2113
6338.53 2253
6339.28 2137
6340.03 2075
6340.78 2235
6341.53 2275
6342.28 2223
6343.03 2065
6343.78 2018
6344.54 2092
6345.29 2025
6346.04 1973
6346.79 2113
6347.54 2164
6348.29 2170
6349.05 2269
6349.80 2277
6350.55 2353
6351.30 2317
6352.05 2353
6352.81 2418
6353.56 2450
6354.31 2313
6355.06 2347
6355.82 2314
6356.57 2319
6357.32 2257
6358.07 2165
6358.82 2168
6359.58 2122
6360.33 2039
6361.08 2098
6361.83 2122
6362.59 2239
6363.34 2125
6364.09 2052
6364.85 2017
6365.60 1959
6366.35 2103
6367.10 2132
6367.86 2033
6368.61 1993
6369.36 2046
6370.12 2056
6370.87 2044
6371.62 1952
6372.38 2081
6373.13 2098
6373.88 2010
6374.64 2080
6375.39 1922
6376.14 1944
6376.90 2033
6377.65 1927
6378.40 2021
6379.16 2091
6379.91 1970
6380.66 2027
6381.42 1980
6382.17 1946
6382.92 2022
6383.68 2050
6384.43 1927
6385.19 1895
6385.94 1830
6386.69 1929
6387.45 2005
6388.20 2038
6388.96 2057
6389.71 1997
6390.47 1964
6391.22 2013
6391.97 1979
6392.73 1977
6393.48 1966
6394.24 1875
6394.99 1866
6395.75 1861
6396.50 1951
6397.26 1781
6398.01 1818
6398.77 1872
6399.52 1764
6400.28 1742
6401.03 1825
6401.79 1807
6402.54 1834
6403.30 1782
6404.05 1871
6404.81 1825
6405.56 1844
6406.32 1817
6407.07 1903
6407.83 1830
6408.58 1817
6409.34 1886
6410.09 2026
6410.85 1878
6411.60 1809
6412.36 1814
6413.11 1877
6413.87 1778
6414.63 1844
6415.38 2040
6416.14 2007
6416.89 2075
6417.65 1973
6418.41 1822
6419.16 1747
6419.92 1834
6420.67 1784
6421.43 1774
6422.19 1904
6422.94 1818
6423.70 1856
6424.45 1918
6425.21 1774
6425.97 1847
6426.72 1777
6427.48 1890
6428.24 1888
6428.99 1845
6429.75 1844
6430.51 1920
6431.26 1934
6432.02 1757
6432.78 1848
6433.53 1915
6434.29 1897
6435.05 1974
6435.80 1863
6436.56 1900
6437.32 2039
6438.08 1938
6438.83 1868
6439.59 1928
6440.35 2000
6441.10 2095
6441.86 1928
6442.62 1953
6443.38 1959
6444.13 2008
6444.89 1887
6445.65 1904
6446.41 1912
6447.16 1890
6447.92 1950
6448.68 2015
6449.44 1843
6450.19 1875
6450.95 1916
6451.71 1918
6452.47 2100
6453.23 1978
6453.98 1911
6454.74 2054
6455.50 2112
6456.26 2068
6457.02 2104
6457.78 2076
6458.53 2142
6459.29 2167
6460.05 2028
6460.81 2065
6461.57 2009
6462.33 1979
6463.08 2010
6463.84 2089
6464.60 2088
6465.36 2033
6466.12 2192
6466.88 2164
6467.64 2121
6468.40 2127
6469.15 2142
6469.91 2338
6470.67 2136
6471.43 2085
6472.19 2098
6472.95 2153
6473.71 2220
6474.47 2249
6475.23 2414
6475.99 2295
6476.75 2330
6477.51 2261
6478.26 2281
6479.02 2277
6479.78 2390
6480.54 2440
6481.30 2540
6482.06 2547
6482.82 2407
6483.58 2429
6484.34 2417
6485.10 2592
6485.86 2710
6486.62 2629
6487.38 2698
6488.14 2742
6488.90 2533
6489.66 2628
6490.42 2579
6491.18 2890
6491.94 2850
6492.70 2956
6493.46 3024
6494.22 3063
6494.98 3108
6495.74 3116
6496.51 3181
6497.27 3099
6498.03 3111
6498.79 3178
6499.55 3153
6500.31 3098
6501.07 3116
6501.83 3018
6502.59 3109
6503.35 3171
6504.11 3217
6504.87 3317
6505.64 3366
6506.40 3502
6507.16 3590
6507.92 3473
6508.68 3746
6509.44 3827
6510.20 3834
6510.96 3795
6511.73 3731
6512.49 3853
6513.25 3824
6514.01 3640
6514.77 3737
6515.53 3758
6516.29 3659
6517.06 3728
6517.82 3751
6518.58 3672
6519.34 3705
6520.10 4002
6520.87 4148
6521.63 4212
6522.39 4254
6523.15 4494
6523.91 4737
6524.68 5078
6525.44 5331
6526.20 5514
6526.96 5763
6527.73 5491
6528.49 5769
6529.25 5690
6530.01 5615
6530.78 5513
6531.54 5418
6532.30 5741
6533.06 6410
6533.83 7374
6534.59 8732
6535.35 10673
6536.11 12416
6536.88 13934
6537.64 15165
6538.40 15374
6539.17 14296
6539.93 13013
6540.69 11415
6541.46 9907
6542.22 8028
6542.98 6592
6543.74 5667
6544.51 4946
6545.27 4447
6546.04 3864
6546.80 3656
6547.56 3663
6548.33 3407
6549.09 3326
6549.85 3352
6550.62 3404
6551.38 3379
6552.14 3278
6552.91 3401
6553.67 3251
6554.44 3174
6555.20 3405
6555.96 3217
6556.73 3058
6557.49 3115
6558.26 2956
6559.02 3087
6559.78 3047
6560.55 3085
6561.31 3175
6562.08 3220
6562.84 3393
6563.61 3428
6564.37 3624
6565.14 3731
6565.90 3775
6566.66 3564
6567.43 3653
6568.19 3478
6568.96 3472
6569.72 3529
6570.49 3577
6571.25 3544
6572.02 3667
6572.78 3907
6573.55 4063
6574.31 4125
6575.08 4427
6575.84 4515
6576.61 4745
6577.37 4775
6578.14 4889
6578.90 4617
6579.67 4760
6580.44 4716
6581.20 4827
6581.97 4653
6582.73 4351
6583.50 4182
6584.26 4220
6585.03 4156
6585.79 4006
6586.56 3855
6587.33 3887
6588.09 3655
6588.86 3698
6589.62 3807
6590.39 3991
6591.16 4282
6591.92 4638
6592.69 4594
6593.45 4955
6594.22 5166
6594.99 5234
6595.75 5003
6596.52 4718
6597.29 4695
6598.05 4426
6598.82 4252
6599.59 4154
6600.35 3896
6601.12 3695
6601.89 3652
6602.65 3499
6603.42 3514
6604.19 3410
6604.95 3225
6605.72 3283
6606.49 3300
6607.25 3319
6608.02 3327
6608.79 3436
6609.55 3101
6610.32 3223
6611.09 3120
6611.86 3111
6612.62 3196
6613.39 3202
6614.16 3213
6614.93 3054
6615.69 3050
6616.46 3004
6617.23 3180
6618.00 3311
6618.76 3288
6619.53 3051
6620.30 3097
6621.07 2869
6621.83 3014
6622.60 3089
6623.37 3144
6624.14 2970
6624.91 2950
6625.67 3001
6626.44 2837
6627.21 2689
6627.98 2765
6628.75 2691
6629.52 2770
6630.28 2697
6631.05 2755
6631.82 3060
6632.59 3066
6633.36 3287
6634.13 3590
6634.90 3647
6635.66 3861
6636.43 3757
6637.20 3699
6637.97 3781
6638.74 3348
6639.51 3183
6640.28 3125
6641.05 2849
6641.81 2799
6642.58 2732
6643.35 2702
6644.12 2608
6644.89 2594
6645.66 2611
6646.43 2612
6647.20 2632
6647.97 2789
6648.74 2814
6649.51 2645
6650.28 2789
6651.05 2889
6651.82 2906
6652.59 2855
6653.35 2745
6654.12 2649
6654.89 2852
6655.66 2782
6656.43 2622
6657.20 2491
6657.97 2613
6658.74 2471
6659.51 2469
6660.28 2469
6661.05 2339
6661.82 2304
6662.59 2351
6663.36 2339
6664.13 2242
6664.91 2267
6665.68 2278
6666.45 2273
6667.22 2406
6667.99 2267
6668.76 2307
6669.53 2542
6670.30 2433
6671.07 2417
6671.84 2530
6672.61 2629
6673.38 2539
6674.15 2505
6674.92 2388
6675.69 2366
6676.47 2501
6677.24 2474
6678.01 2376
6678.78 2344
6679.55 2408
6680.32 2339
6681.09 2336
6681.86 2433
6682.64 2554
6683.41 2673
6684.18 2673
6684.95 2754
6685.72 2702
6686.49 2745
6687.26 2808
6688.04 2816
6688.81 2871
6689.58 2739
6690.35 2737
6691.12 2677
6691.90 2433
6692.67 2301
6693.44 2217
6694.21 2193
6694.98 2137
6695.76 2299
6696.53 2201
6697.30 2075
6698.07 2222
6698.84 2242
6699.62 2268
6700.39 2223
6701.16 2092
6701.93 2063
6702.71 2184
6703.48 2206
6704.25 2249
6705.02 2355
6705.80 2072
6706.57 2127
6707.34 2167
6708.12 2186
6708.89 2169
6709.66 2228
6710.43 2235
6711.21 2187
6711.98 2226
6712.75 2138
6713.53 1988
6714.30 2000
6715.07 2084
6715.85 2182
6716.62 2116
6717.39 2183
6718.17 2114
6718.94 2136
6719.71 2065
6720.49 1995
6721.26 2078
6722.03 1953
6722.81 2066
6723.58 2155
6724.36 2066
6725.13 2021
6725.90 2164
6726.68 1988
6727.45 2003
6728.23 1981
6729.00 2074
6729.77 2068
6730.55 1977
6731.32 1896
6732.10 1832
6732.87 1930
6733.64 1912
6734.42 1843
6735.19 1851
6735.97 2021
6736.74 2045
6737.52 1923
6738.29 1943
6739.07 1826
6739.84 1794
6740.62 1803
6741.39 1868
6742.16 1844
6742.94 1975
6743.71 2032
6744.49 2005
6745.26 2031
6746.04 1932
6746.81 1971
6747.59 2037
6748.36 2083
6749.14 2007
6749.92 2078
6750.69 2198
6751.47 2136
6752.24 2095
6753.02 2296
6753.79 2209
6754.57 2153
6755.34 2177
6756.12 2090
6756.89 2120
6757.67 2006
6758.45 2041
6759.22 2075
6760.00 1977
6760.77 2020
6761.55 1892
6762.33 1857
6763.10 1930
6763.88 1865
6764.65 1886
6765.43 2002
6766.21 1961
6766.98 1929
6767.76 2090
6768.53 1956
6769.31 1795
6770.09 1858
6770.86 1688
6771.64 1924
6772.42 1860
6773.19 1769
6773.97 1800
6774.75 1924
6775.52 1852
6776.30 1867
6777.08 1841
6777.85 1850
6778.63 1938
6779.41 1913
6780.18 1815
6780.96 1887
6781.74 1916
6782.52 1812
6783.29 1803
6784.07 1859
6784.85 1765
6785.62 1768
6786.40 1793
6787.18 1810
6787.96 1894
6788.73 1787
6789.51 1723
6790.29 1867
6791.07 1847
6791.84 1787
6792.62 1659
6793.40 1731
6794.18 1843
6794.96 1722
6795.73 1849
6796.51 1833
6797.29 1879
6798.07 1881
6798.85 1829
6799.62 1807
6800.40 1773
6801.18 1889
6801.96 1925
6802.74 1798
6803.51 1871
6804.29 1859
6805.07 1828
6805.85 1908
6806.63 1769
6807.41 1865
6808.19 1796
6808.96 1801
6809.74 1747
6810.52 1644
6811.30 1733
6812.08 1701
6812.86 1830
6813.64 1839
6814.42 1732
6815.20 1886
6815.97 1829
6816.75 1798
6817.53 1842
6818.31 1706
6819.09 1720
6819.87 1945
6820.65 1802
6821.43 1758
6822.21 1739
6822.99 1852
6823.77 1758
6824.55 1851
6825.33 1799
6826.11 1820
6826.89 1772
6827.67 1697
6828.44 1749
6829.22 1772
6830.00 1940
6830.78 1840
6831.56 1816
6832.34 1817
6833.12 1858
6833.90 1912
6834.68 1809
6835.46 1781
6836.24 1850
6837.03 1876
6837.81 1819
6838.59 1914
6839.37 1986
6840.15 1926
6840.93 1783
6841.71 1815
6842.49 1921
6843.27 1760
6844.05 1856
6844.83 1789
6845.61 1893
6846.39 1924
6847.17 1976
6847.95 2372
6848.73 2521
6849.52 2910
6850.30 3334
6851.08 3682
6851.86 3843
6852.64 3780
6853.42 3800
6854.20 3643
6854.98 3353
6855.76 2925
6856.55 2665
6857.33 2494
6858.11 2470
6858.89 2120
6859.67 2038
6860.45 1999
6861.23 1988
6862.02 2071
6862.80 2000
6863.58 2113
6864.36 2035
6865.14 2126
6865.93 2136
6866.71 2247
6867.49 2151
6868.27 2270
6869.05 2213
6869.84 2170
6870.62 2183
6871.40 2031
6872.18 2018
6872.96 1937
6873.75 1909
6874.53 2066
6875.31 2013
6876.09 1993
6876.88 2048
6877.66 1989
6878.44 2058
6879.22 2028
6880.01 2170
6880.79 2199
6881.57 2087
6882.36 2208
6883.14 2127
6883.92 2212
6884.70 2255
6885.49 2338
6886.27 2422
6887.05 2740
6887.84 3083
6888.62 3096
6889.40 3099
6890.19 2825
6890.97 2911
6891.75 3004
6892.54 2815
6893.32 2635
6894.10 2510
6894.89 2486
6895.67 2345
6896.45 2465
6897.24 2401
6898.02 2416
6898.81 2331
6899.59 2429
6900.37 2407
6901.16 2349
6901.94 2273
6902.73 2340
6903.51 2393
6904.29 2291
6905.08 2468
6905.86 2593
6906.65 2482
6907.43 2442
6908.21 2256
6909.00 2353
6909.78 2315
6910.57 2328
6911.35 2199
6912.14 2161
6912.92 2269
6913.71 2187
6914.49 2229
6915.27 2272
6916.06 2304
6916.84 2342
6917.63 2200
6918.41 2223
6919.20 2227
6919.98 2210
6920.77 2248
6921.55 2309
6922.34 2254
6923.12 2232
6923.91 2406
6924.69 2415
6925.48 2492
6926.27 2483
6927.05 2444
6927.84 2385
6928.62 2527
6929.41 2491
6930.19 2398
6930.98 2386
6931.76 2530
6932.55 2478
6933.34 2621
6934.12 2655
6934.91 2670
6935.69 2688
6936.48 2728
6937.26 2740
6938.05 2504
6938.84 2533
6939.62 2635
6940.41 2750
6941.20 2751
6941.98 2904
6942.77 2884
6943.55 2842
6944.34 3054
6945.13 2956
6945.91 2999
6946.70 3170
6947.49 3212
6948.27 3327
6949.06 3057
6949.85 3141
6950.63 3083
6951.42 3124
6952.21 3060
6952.99 3102
6953.78 3120
6954.57 3163
6955.35 3114
6956.14 3238
6956.93 3173
6957.72 3362
6958.50 3424
6959.29 3479
6960.08 3617
6960.86 3391
6961.65 3369
6962.44 3314
6963.23 3469
6964.01 3402
6964.80 3468
6965.59 3627
6966.38 3595
6967.16 3608
6967.95 3733
6968.74 3736
6969.53 3603
6970.32 3833
6971.10 3953
6971.89 4127
6972.68 3991
6973.47 3921
6974.26 3933
6975.04 4127
6975.83 4086
6976.62 4292
6977.41 4411
6978.20 4527
6978.98 4520
6979.77 4722
6980.56 5047
6981.35 5346
6982.14 5742
6982.93 6713
6983.72 7818
6984.50 8894
6985.29 10323
6986.08 11070
6986.87 12017
6987.66 12432
6988.45 11671
6989.24 10850
6990.03 9853
6990.81 8613
6991.60 7343
6992.39 6484
6993.18 6143
6993.97 5654
6994.76 5261
6995.55 5198
6996.34 5725
6997.13 6412
6997.92 7259
6998.71 8838
6999.50 9956
7000.29 10985
7001.08 11903
7001.87 12073
7002.65 11383
7003.44 10405
7004.23 9592
7005.02 7969
7005.81 6799
7006.60 5813
7007.39 5112
7008.18 4531
7008.97 4047
7009.76 3825
7010.55 3595
7011.34 3637
7012.13 3662
7012.92 3732
7013.71 3787
7014.50 3842
7015.30 3838
7016.09 3788
7016.88 3668
7017.67 3503
7018.46 3491
7019.25 3452
7020.04 3562
7020.83 3453
7021.62 3380
7022.41 3316
7023.20 3371
7023.99 3582
7024.78 3658
7025.57 3592
7026.37 3638
7027.16 3740
7027.95 3519
7028.74 3372
7029.53 3329
7030.32 3267
7031.11 3025
7031.90 3073
7032.69 3075
7033.49 2969
7034.28 2962
7035.07 3124
7035.86 3078
7036.65 3169
7037.44 3490
7038.24 3481
7039.03 3533
7039.82 3627
7040.61 3469
7041.40 3454
7042.19 3169
7042.99 3196
7043.78 3281
7044.57 3153
7045.36 3077
7046.15 3032
7046.95 2928
7047.74 2941
7048.53 3059
7049.32 3178
7050.12 3183
7050.91 3264
7051.70 3545
7052.49 3306
7053.29 3136
7054.08 3151
7054.87 3138
7055.66 2753
7056.46 2904
7057.25 2856
7058.04 2699
7058.83 2746
7059.63 2748
7060.42 2830
7061.21 2856
7062.01 2881
7062.80 2926
7063.59 2827
7064.39 2864
7065.18 2890
7065.97 2782
7066.77 2772
7067.56 2903
7068.35 2926
7069.15 2757
7069.94 2685
7070.73 2692
7071.53 2621
7072.32 2651
7073.11 2751
7073.91 2785
7074.70 2795
7075.49 2749
7076.29 2624
7077.08 2687
7077.88 2802
7078.67 2679
7079.46 2633
7080.26 2557
7081.05 2617
7081.85 2533
7082.64 2391
7083.43 2537
7084.23 2635
7085.02 2536
7085.82 2682
7086.61 3029
7087.41 3103
7088.20 3167
7089.00 3269
7089.79 3339
7090.58 3369
7091.38 3267
7092.17 3062
7092.97 3011
7093.76 2760
7094.56 2381
7095.35 2297
7096.15 2304
7096.94 2127
7097.74 2110
7098.53 2095
7099.33 2124
7100.12 2154
7100.92 2222
7101.71 2156
7102.51 2132
7103.30 2166
7104.10 2062
7104.89 2107
7105.69 2126
7106.49 2067
7107.28 2009
7108.08 1879
7108.87 1911
7109.67 1920
7110.46 1860
7111.26 1923
7112.06 1741
7112.85 1759
7113.65 1987
7114.44 1952
7115.24 1906
7116.04 1868
7116.83 1919
7117.63 1957
7118.42 2033
7119.22 2107
7120.02 1958
7120.81 1889
7121.61 1864
7122.41 1894
7123.20 1985
7124.00 1875
7124.79 1791
7125.59 1854
7126.39 1883
7127.18 1908
7127.98 1953
7128.78 2013
7129.57 1917
7130.37 1994
7131.17 2016
7131.97 1879
7132.76 1820
7133.56 1940
7134.36 1921
7135.15 1908
7135.95 1818
7136.75 1820
7137.55 1797
7138.34 1744
7139.14 1747
7139.94 1834
7140.73 1854
7141.53 1786
7142.33 1840
7143.13 1779
7143.92 1716
7144.72 1831
7145.52 1805
7146.32 1832
7147.12 1853
7147.91 1807
7148.71 1715
7149.51 1822
7150.31 1788
7151.11 1820
7151.90 1768
7152.70 1784
7153.50 1794
7154.30 1827
7155.10 1862
7155.89 1780
7156.69 1825
7157.49 1790
7158.29 1820
7159.09 1902
7159.89 1915
7160.68 1783
7161.48 1556
7162.28 1628
7163.08 1667
7163.88 1704
7164.68 1676
7165.48 1668
7166.28 1653
7167.07 1695
7167.87 1720
7168.67 1634
7169.47 1659
7170.27 1652
7171.07 1665
7171.87 1631
7172.67 1630
7173.47 1614
7174.27 1647
7175.07 1634
7175.87 1689
7176.67 1528
7177.46 1606
7178.26 1592
7179.06 1681
7179.86 1603
7180.66 1631
7181.46 1704
7182.26 1684
7183.06 1731
7183.86 2016
7184.66 1899
7185.46 1790
7186.26 1811
7187.06 1749
7187.86 1571
7188.66 1514
7189.46 1462
7190.26 1515
7191.06 1514
7191.86 1447
7192.66 1577
7193.46 1536
7194.26 1433
7195.06 1518
7195.86 1474
7196.67 1477
7197.47 1555
7198.27 1546
7199.07 1585
7199.87 1527
7200.67 1579
7201.47 1638
7202.27 1530
7203.07 1518
7203.87 1610
7204.67 1512
7205.47 1410
7206.28 1495
7207.08 1631
7207.88 1430
7208.68 1455
7209.48 1472
7210.28 1467
7211.08 1524
7211.88 1574
7212.69 1454
7213.49 1537
7214.29 1536
7215.09 1509
7215.89 1553
7216.69 1590
7217.50 1596
7218.30 1551
7219.10 1552
7219.90 1455
7220.70 1532
7221.50 1528
7222.31 1578
7223.11 1545
7223.91 1538
7224.71 1489
7225.51 1471
7226.32 1491
7227.12 1445
7227.92 1553
7228.72 1621
7229.53 1646
7230.33 1646
7231.13 1532
7231.93 1564
7232.74 1508
7233.54 1454
7234.34 1382
7235.14 1567
7235.95 1593
7236.75 1574
7237.55 1459
7238.36 1704
7239.16 1752
7239.96 1782
7240.76 1833
7241.57 1785
7242.37 1741
7243.17 1736
7243.98 1729
7244.78 1831
7245.58 1764
7246.39 1696
7247.19 1650
7247.99 1654
7248.80 1580
7249.60 1593
7250.40 1703
7251.21 1654
7252.01 1528
7252.81 1612
7253.62 1768
7254.42 1889
7255.23 1735
7256.03 1671
7256.83 1774
7257.64 1775
7258.44 1733
7259.25 1717
7260.05 1860
7260.85 1838
7261.66 1664
7262.46 1739
7263.27 1801
7264.07 1896
7264.87 1893
7265.68 1911
7266.48 1830
7267.29 1850
7268.09 1910
7268.90 2041
7269.70 2050
7270.51 2079
7271.31 2007
7272.12 2109
7272.92 2043
7273.73 2058
7274.53 2052
7275.34 2172
7276.14 2097
7276.95 2160
7277.75 2182
7278.56 2145
7279.36 2298
7280.17 2401
7280.97 2731
7281.78 2835
7282.58 3364
7283.39 4110
7284.19 4653
7285.00 5068
7285.80 5375
7286.61 5278
7287.41 5136
7288.22 4756
7289.03 4057
7289.83 3596
7290.64 3163
7291.44 2979
7292.25 2696
7293.06 2587
7293.86 2463
7294.67 2235
7295.47 2190
7296.28 2232
7297.09 2206
7297.89 2221
7298.70 2245
7299.50 2269
7300.31 2362
7301.12 2258
7301.92 2173
7302.73 2173
7303.54 2366
7304.34 2315
7305.15 2354
7305.96 2421
7306.76 2322
7307.57 2392
7308.38 2604
7309.18 2719
7309.99 2890
7310.80 3028
7311.60 3138
7312.41 3288
7313.22 3373
7314.02 3215
7314.83 2932
7315.64 3054
7316.45 3074
7317.25 3043
7318.06 3204
7318.87 3324
7319.67 3847
7320.48 4358
7321.29 4584
7322.10 4887
7322.90 4877
7323.71 4803
7324.52 4716
7325.33 4222
7326.14 3776
7326.94 3448
7327.75 3044
7328.56 2814
7329.37 2625
7330.17 2517
7330.98 2323
7331.79 2272
7332.60 2183
7333.41 2051
7334.22 2155
7335.02 2185
7335.83 2291
7336.64 2340
7337.45 2238
7338.26 2255
7339.07 2323
7339.87 2361
7340.68 2304
7341.49 2317
7342.30 2329
7343.11 2313
7343.92 2287
7344.73 2157
7345.53 2207
7346.34 2304
7347.15 2432
7347.96 2412
7348.77 2299
7349.58 2271
7350.39 2284
7351.20 2203
7352.01 2304
7352.82 2279
7353.62 2246
7354.43 2235
7355.24 2143
7356.05 2200
7356.86 2311
7357.67 2186
7358.48 2100
7359.29 2352
7360.10 2479
7360.91 2445
7361.72 2496
7362.53 2530
7363.34 2486
7364.15 2612
7364.96 2489
7365.77 2482
7366.58 2487
7367.39 2370
7368.20 2415
7369.01 2518
7369.82 2454
7370.63 2583
7371.44 2381
7372.25 2422
7373.06 2455
7373.87 2399
7374.68 2628
7375.49 2476
7376.30 2610
7377.11 2699
7377.92 2913
7378.73 3138
7379.54 3458
7380.36 3648
7381.17 3832
7381.98 4031
7382.79 4024
7383.60 4024
7384.41 3916
7385.22 3686
7386.03 3381
7386.84 3113
7387.65 2991
7388.46 2636
7389.28 2547
7390.09 2432
7390.90 2367
7391.71 2324
7392.52 2353
7393.33 2287
7394.14 2326
7394.96 2313
7395.77 2316
7396.58 2454
7397.39 2636
7398.20 2728
7399.01 2795
7399.83 3063
7400.64 3201
7401.45 3278
7402.26 3303
7403.07 3228
7403.89 3046
7404.70 2868
7405.51 2832
7406.32 2725
7407.13 2824
7407.95 2545
7408.76 2485
7409.57 2595
7410.38 2527
7411.20 2316
7412.01 2403
7412.82 2161
7413.63 2133
7414.45 1985
7415.26 1953
7416.07 2036
7416.88 1955
7417.70 1804
7418.51 1834
7419.32 2038
7420.14 2012
7420.95 1950
7421.76 1854
7422.57 1824
7423.39 1935
7424.20 1925
7425.01 1894
7425.83 1900
7426.64 1802
7427.45 1841
7428.27 1780
7429.08 1911
7429.89 1810
7430.71 1679
7431.52 1821
7432.33 1761
7433.15 1682
7433.96 1719
7434.78 1694
7435.59 1784
7436.40 1704
7437.22 1740
7438.03 1788
7438.84 1816
7439.66 1864
7440.47 1872
7441.29 1877
7442.10 1804
7442.91 1805
7443.73 1773
7444.54 1727
7445.36 1574
7446.17 1700
7446.99 1656
7447.80 1494
7448.62 1685
7449.43 1716
7450.24 1642
7451.06 1666
7451.87 1662
7452.69 1636
7453.50 1678
7454.32 1720
7455.13 1682
7455.95 1633
7456.76 1605
7457.58 1624
7458.39 1590
7459.21 1654
7460.02 1801
7460.84 1755
7461.65 1635
7462.47 1600
7463.28 1607
7464.10 1524
7464.91 1629
7465.73 1550
7466.54 1615
7467.36 1570
7468.18 1604
7468.99 1697
7469.81 1568
7470.62 1600
7471.44 1579
7472.25 1601
7473.07 1634
7473.89 1581
7474.70 1631
7475.52 1585
7476.33 1456
7477.15 1478
7477.97 1527
7478.78 1539
7479.60 1465
7480.41 1436
7481.23 1490
7482.05 1483
7482.86 1411
7483.68 1369
7484.50 1479
7485.31 1419
7486.13 1440
7486.95 1476
7487.76 1497
7488.58 1497
7489.40 1355
7490.21 1330
7491.03 1318
7491.85 1382
7492.66 1316
7493.48 1402
7494.30 1477
7495.11 1357
7495.93 1383
7496.75 1385
7497.57 1435
7498.38 1399
7499.20 1403
7500.02 1413
7500.83 1408
7501.65 1396
7502.47 1461
7503.29 1464
7504.10 1442
7504.92 1325
7505.74 1313
7506.56 1315
7507.37 1330
7508.19 1373
7509.01 1357
7509.83 1288
7510.65 1287
7511.46 1335
7512.28 1343
7513.10 1344
7513.92 1299
7514.74 1357
7515.55 1362
7516.37 1296
7517.19 1344
7518.01 1372
7518.83 1371
7519.64 1314
7520.46 1267
7521.28 1305
7522.10 1308
7522.92 1321
7523.74 1251
7524.56 1276
7525.37 1281
7526.19 1314
7527.01 1288
7527.83 1261
7528.65 1272
7529.47 1222
7530.29 1240
7531.11 1246
7531.93 1247
7532.74 1292
7533.56 1274
7534.38 1308
7535.20 1243
7536.02 1272
7536.84 1267
7537.66 1215
7538.48 1309
7539.30 1347
7540.12 1426
7540.94 1278
7541.76 1215
7542.58 1260
7543.40 1324
7544.22 1226
7545.04 1238
7545.86 1234
7546.68 1399
7547.50 1380
7548.32 1355
7549.14 1358
7549.96 1223
7550.78 1283
7551.60 1326
7552.42 1293
7553.24 1254
7554.06 1299
7554.88 1282
7555.70 1259
7556.52 1266
7557.34 1315
7558.16 1325
7558.98 1270
7559.80 1358
7560.62 1327
7561.44 1418
7562.26 1301
7563.08 1333
7563.90 1365
7564.72 1293
7565.54 1214
7566.36 1238
7567.19 1268
7568.01 1220
7568.83 1194
7569.65 1240
7570.47 1241
7571.29 1235
7572.11 1234
7572.93 1204
7573.76 1269
7574.58 1252
7575.40 1267
7576.22 1186
7577.04 1220
7577.86 1331
7578.68 1323
7579.51 1335
7580.33 1185
7581.15 1280
7581.97 1292
7582.79 1251
7583.61 1211
7584.44 1290
7585.26 1318
7586.08 1406
7586.90 1374
7587.72 1423
7588.55 1385
7589.37 1430
7590.19 1400
7591.01 1339
7591.83 1263
7592.66 1328
7593.48 1361
7594.30 1290
7595.12 1351
7595.95 1369
7596.77 1343
7597.59 1383
7598.41 1311
7599.24 1311
7600.06 1353
7600.88 1316
7601.71 1416
7602.53 1467
7603.35 1420
7604.17 1435
7605.00 1582
7605.82 1602
7606.64 1467
7607.47 1547
7608.29 1551
7609.11 1530
7609.94 1473
7610.76 1352
7611.58 1352
7612.41 1469
7613.23 1374
7614.05 1338
7614.88 1345
7615.70 1436
7616.52 1565
7617.35 1444
7618.17 1399
7619.00 1508
7619.82 1528
7620.64 1532
7621.47 1449
7622.29 1416
7623.11 1399
7623.94 1404
7624.76 1487
7625.59 1371
7626.41 1422
7627.24 1466
7628.06 1511
7628.88 1492
7629.71 1547
7630.53 1617
7631.36 1624
7632.18 1708
7633.01 1683
7633.83 1719
7634.66 1560
7635.48 1551
7636.30 1556
7637.13 1538
7637.95 1477
7638.78 1408
7639.60 1335
7640.43 1284
7641.25 1262
7642.08 1267
7642.90 1268
7643.73 1226
7644.55 1216
7645.38 1267
7646.20 1279
7647.03 1216
7647.85 1241
7648.68 1251
7649.51 1304
7650.33 1184
7651.16 1261
7651.98 1227
7652.81 1196
7653.63 1217
7654.46 1221
7655.28 1179
7656.11 1142
7656.94 1199
7657.76 1221
7658.59 1163
7659.41 1237
7660.24 1270
7661.07 1299
7661.89 1195
7662.72 1197
7663.54 1153
7664.37 1230
7665.20 1150
7666.02 1149
7666.85 1189
7667.68 1162
7668.50 1257
7669.33 1219
7670.16 1282
7670.98 1294
7671.81 1304
7672.64 1273
7673.46 1239
7674.29 1184
7675.12 1190
7675.94 1141
7676.77 1143
7677.60 1138
7678.42 1117
7679.25 1202
7680.08 1180
7680.90 1144
7681.73 1150
7682.56 1152
7683.39 1155
7684.21 1147
7685.04 1225
7685.87 1124
7686.69 1148
7687.52 1250
7688.35 1193
7689.18 1152
7690.01 1150
7690.83 1086
7691.66 1167
7692.49 1094
7693.32 1185
7694.14 1095
7694.97 1092
7695.80 1133
7696.63 1152
7697.46 1158
7698.28 1136
7699.11 1164
7699.94 1159
7700.77 1193
7701.60 1169
7702.42 1148
7703.25 1170
7704.08 1184
7704.91 1229
7705.74 1215
7706.57 1117
7707.39 1081
7708.22 1300
7709.05 1197
7709.88 1164
7710.71 1119
7711.54 1081
7712.37 1175
7713.20 1142
7714.02 1120
7714.85 1234
7715.68 1134
7716.51 1172
7717.34 1228
7718.17 1244
7719.00 1252
7719.83 1240
7720.66 1198
7721.49 1234
7722.32 1218
7723.15 1125
7723.97 1090
7724.80 1149
7725.63 1147
7726.46 1119
7727.29 1101
7728.12 1190
7728.95 1105
7729.78 1062
7730.61 1130
7731.44 1161
7732.27 1173
7733.10 1187
7733.93 1197
7734.76 1049
7735.59 1062
7736.42 1109
7737.25 1244
7738.08 1206
7738.91 1139
7739.74 1193
7740.57 1181
7741.40 1199
7742.23 1180
7743.06 1194
7743.89 1260
7744.72 1307
7745.56 1318
7746.39 1441
7747.22 1428
7748.05 1541
7748.88 1626
7749.71 1630
7750.54 1667
7751.37 1608
7752.20 1547
7753.03 1531
7753.86 1351
7754.69 1245
7755.53 1164
7756.36 1251
7757.19 1225
7758.02 1205
7758.85 1286
7759.68 1280
7760.51 1252
7761.35 1256
7762.18 1248
7763.01 1226
7763.84 1298
7764.67 1168
7765.50 1194
7766.33 1198
7767.17 1178
7768.00 1226
7768.83 1129
7769.66 1193
7770.49 1233
7771.33 1128
7772.16 1053
7772.99 1092
7773.82 1077
7774.65 1183
7775.49 1168
7776.32 1320
7777.15 1199
7777.98 1201
7778.82 1178
7779.65 1145
7780.48 1128
7781.31 1153
7782.15 1100
7782.98 1130
7783.81 1246
7784.64 1326
7785.48 1302
7786.31 1134
7787.14 1176
7787.97 1227
7788.81 1205
7789.64 1177
7790.47 1132
7791.31 1206
7792.14 1175
7792.97 1185
7793.81 1202
7794.64 1219
7795.47 1266
7796.31 1256
7797.14 1149
7797.97 1250
7798.81 1155
7799.64 1181
7800.47 1271
7801.31 1205
7802.14 1202
7802.97 1260
7803.81 1289
7804.64 1292
7805.47 1207
7806.31 1242
7807.14 1222
7807.98 1254
7808.81 1228
7809.64 1197
7810.48 1175
7811.31 1231
7812.15 1255
7812.98 1265
7813.82 1378
7814.65 1432
7815.48 1529
7816.32 1488
7817.15 1534
7817.99 1644
7818.82 1471
7819.66 1444
7820.49 1454
7821.33 1376
7822.16 1389
7822.99 1417
7823.83 1330
7824.66 1347
7825.50 1300
7826.33 1313
7827.17 1438
7828.00 1456
7828.84 1439
7829.67 1348
7830.51 1381
7831.34 1397
7832.18 1391
7833.02 1452
7833.85 1391
7834.69 1284
7835.52 1344
7836.36 1414
7837.19 1386
7838.03 1405
7838.86 1383
7839.70 1324
7840.53 1309
7841.37 1342
7842.21 1274
7843.04 1400
7843.88 1382
7844.71 1324
7845.55 1222
7846.39 1286
7847.22 1192
7848.06 1234
7848.89 1161
7849.73 1177
7850.57 1158
7851.40 1166
7852.24 1158
7853.08 1181
7853.91 1319
7854.75 1228
7855.58 1300
7856.42 1372
7857.26 1249
7858.09 1278
7858.93 1187
7859.77 1229
7860.60 1183
7861.44 1243
7862.28 1268
7863.11 1279
7863.95 1184
7864.79 1205
7865.63 1234
7866.46 1295
7867.30 1132
7868.14 1151
7868.97 1123
7869.81 1272
7870.65 1223
7871.49 1182
7872.32 1213
7873.16 1263
7874.00 1374
7874.84 1315
7875.67 1280
7876.51 1310
7877.35 1369
7878.19 1402
7879.02 1460
7879.86 1303
7880.70 1242
7881.54 1222
7882.38 1252
7883.21 1173
7884.05 1192
7884.89 1187
7885.73 1180
7886.57 1283
7887.40 1226
7888.24 1187
7889.08 1213
7889.92 1253
7890.76 1312
7891.59 1309
7892.43 1346
7893.27 1321
7894.11 1369
7894.95 1331
7895.79 1240
7896.63 1102
7897.47 1313
7898.30 1203
7899.14 1275
7899.98 1222
7900.82 1258
7901.66 1383
7902.50 1422
7903.34 1391
7904.18 1275
7905.02 1297
7905.85 1302
7906.69 1247
7907.53 1169
7908.37 1207
7909.21 1272
7910.05 1202
7910.89 1218
7911.73 1121
7912.57 1147
7913.41 1263
7914.25 1342
7915.09 1404
7915.93 1429
7916.77 1600
7917.61 1631
7918.45 1543
7919.29 1644
7920.13 1638
7920.97 1600
7921.81 1578
7922.65 1448
7923.49 1404
7924.33 1381
7925.17 1325
7926.01 1335
7926.85 1159
7927.69 1128
7928.53 1143
7929.37 1111
7930.21 1199
7931.05 1126
7931.89 1121
7932.73 1176
7933.57 1156
7934.41 1161
7935.25 1197
7936.09 1140
7936.93 1173
7937.78 1105
7938.62 1179
7939.46 1173
7940.30 1153
7941.14 1075
7941.98 1124
7942.82 1138
7943.66 1134
7944.50 1164
7945.35 1183
7946.19 1299
7947.03 1169
7947.87 1126
7948.71 1243
7949.55 1134
7950.39 1131
7951.24 1162
7952.08 1071
7952.92 1178
7953.76 1179
7954.60 1167
7955.44 1171
7956.29 1247
7957.13 1182
7957.97 1125
7958.81 1144
7959.65 1168
7960.50 1198
7961.34 1164
7962.18 1150
7963.02 1184
7963.86 1089
7964.71 1118
7965.55 1117
7966.39 1129
7967.23 1104
7968.08 1118
7968.92 1127
7969.76 1255
7970.60 1196
7971.45 1165
7972.29 1232
7973.13 1109
7973.97 1064
7974.82 1101
7975.66 1064
7976.50 1124
7977.35 1084
7978.19 1061
7979.03 1071
7979.87 1083
7980.72 1072
7981.56 1111
7982.40 1112
7983.25 1167
7984.09 1109
7984.93 1146
7985.78 1187
7986.62 1149
7987.46 1083
7988.31 1203
7989.15 1163
7990.00 1090
7990.84 1158
7991.68 1154
7992.53 1047
7993.37 1055
7994.21 1010
7995.06 1056
7995.90 1073
7996.75 962
7997.59 982
7998.43 1036
7999.28 1002
8000.12 1114
8000.97 1114
8001.81 1097
8002.65 1130
8003.50 1067
8004.34 1066
8005.19 1021
8006.03 984
8006.88 982
8007.72 1044
8008.57 1001
8009.41 1068
8010.26 1072
8011.10 983
8011.95 1043
8012.79 987
8013.63 950
8014.48 1064
8015.32 1025
8016.17 1035
8017.01 1013
8017.86 1024
8018.70 1068
8019.55 999
8020.40 942
8021.24 900
8022.09 905
8022.93 1075
8023.78 1017
8024.62 995
8025.47 999
8026.31 945
8027.16 994
8028.00 969
8028.85 1047
8029.70 1037
8030.54 1048
8031.39 1051
8032.23 1086
8033.08 1002
8033.92 1011
8034.77 983
8035.62 1019
8036.46 966
8037.31 1006
8038.16 965
8039.00 973
8039.85 1007
8040.69 979
8041.54 1003
8042.39 985
8043.23 1066
8044.08 959
8044.93 922
8045.77 1045
8046.62 962
8047.47 1027
8048.31 1082
8049.16 1077
8050.01 1053
8050.85 1028
8051.70 1051
8052.55 945
8053.39 988
8054.24 1021
8055.09 967
8055.94 1008
8056.78 984
8057.63 930
8058.48 929
8059.32 912
8060.17 885
8061.02 919
8061.87 1018
8062.71 912
8063.56 890
8064.41 895
8065.26 1035
8066.10 939
8066.95 984
8067.80 1025
8068.65 974
8069.49 1019
8070.34 950
8071.19 953
8072.04 997
8072.89 922
8073.73 958
8074.58 911
8075.43 960
8076.28 1013
8077.13 1001
8077.98 967
8078.82 933
8079.67 943
8080.52 926
8081.37 985
8082.22 1003
8083.07 890
8083.91 923
8084.76 882
8085.61 908
8086.46 936
8087.31 927
8088.16 970
8089.01 920
8089.86 918
8090.70 979
8091.55 1038
8092.40 970
8093.25 958
8094.10 946
8094.95 873
8095.80 852
8096.65 957
8097.50 905
8098.35 994
8099.20 992
8100.05 1082
8100.90 1079
8101.74 900
8102.59 880
8103.44 951
8104.29 990
8105.14 1007
8105.99 985
8106.84 1000
8107.69 1052
8108.54 945
8109.39 929
8110.24 1050
8111.09 960
8111.94 995
8112.79 868
8113.64 845
8114.49 958
8115.34 966
8116.19 918
8117.04 919
8117.89 947
8118.74 968
8119.59 995
8120.45 986
8121.30 1002
8122.15 1031
8123.00 961
8123.85 973
8124.70 1054
8125.55 1047
8126.40 992
8127.25 942
8128.10 899
8128.95 991
8129.80 1023
8130.65 999
8131.51 1055
8132.36 990
8133.21 935
8134.06 1054
8134.91 1017
8135.76 991
8136.61 1001
8137.46 996
8138.32 1003
8139.17 1031
8140.02 1002
8140.87 985
8141.72 1089
8142.57 1053
8143.43 1105
8144.28 1083
8145.13 1065
8145.98 1027
8146.83 1130
8147.68 1039
8148.54 1138
8149.39 1049
8150.24 1015
8151.09 1040
8151.94 1070
8152.80 1086
8153.65 1112
8154.50 1177
8155.35 1074
8156.21 1107
8157.06 1102
8157.91 1083
8158.76 1195
8159.62 1089
8160.47 1151
8161.32 1177
8162.17 1125
8163.03 1026
8163.88 1009
8164.73 1055
8165.59 1043
8166.44 1032
8167.29 1050
8168.14 1108
8169.00 1089
8169.85 1004
8170.70 1058
8171.56 1016
8172.41 1099
8173.26 1065
8174.12 990
8174.97 990
8175.82 1006
8176.68 1024
8177.53 973
8178.38 956
8179.24 918
8180.09 941
8180.94 984
8181.80 986
8182.65 973
8183.51 1015
8184.36 914
8185.21 923
8186.07 956
8186.92 919
8187.78 968
8188.63 926
8189.48 978
8190.34 897
8191.19 930
8192.05 1011
8192.90 1035
8193.75 932
8194.61 1028
8195.46 1000
8196.32 976
8197.17 1024
8198.03 971
8198.88 918
8199.74 914
8200.59 1052
8201.45 1036
8202.30 952
8203.16 979
8204.01 1027
8204.87 976
8205.72 1003
8206.57 1011
8207.43 1026
8208.29 954
8209.14 957
8210.00 942
8210.85 996
8211.71 1011
8212.56 992
8213.42 1024
8214.27 1088
8215.13 1041
8215.98 965
8216.84 945
8217.69 968
8218.55 1091
8219.41 1047
8220.26 1050
8221.12 1162
8221.97 1127
8222.83 1198
8223.68 1317
8224.54 1305
8225.40 1193
8226.25 1280
8227.11 1183
8227.96 1107
8228.82 1076
8229.68 1084
8230.53 1147
8231.39 1076
8232.25 1013
8233.10 1049
8233.96 957
8234.82 851
8235.67 914
8236.53 911
8237.38 991
8238.24 947
8239.10 950
8239.95 903
8240.81 939
8241.67 976
8242.53 973
8243.38 1075
8244.24 944
8245.10 918
8245.95 926
8246.81 931
8247.67 975
8248.52 1009
8249.38 1018
8250.24 1012
8251.10 964
8251.95 1054
8252.81 1008
8253.67 1052
8254.53 1018
8255.38 970
8256.24 987
8257.10 1084
8257.96 1023
8258.81 908
8259.67 969
8260.53 962
8261.39 1010
8262.25 1025
8263.10 1046
8263.96 1041
8264.82 1015
8265.68 1049
8266.54 1051
8267.39 983
8268.25 981
8269.11 977
8269.97 988
8270.83 935
8271.69 896
8272.54 917
8273.40 974
8274.26 941
8275.12 930
8275.98 980
8276.84 997
8277.70 1043
8278.55 903
8279.41 908
8280.27 1026
8281.13 998
8281.99 1102
8282.85 1042
8283.71 1020
8284.57 1034
8285.43 986
8286.29 1052
8287.14 977
8288.00 990
8288.86 1013
8289.72 946
8290.58 1003
8291.44 924
8292.30 1008
8293.16 1047
8294.02 1092
8294.88 1056
8295.74 1060
8296.60 1069
8297.46 1031
8298.32 990
8299.18 952
8300.04 980
8300.90 1020
8301.76 1022
8302.62 969
8303.48 977
8304.34 994
8305.20 1097
8306.06 1037
8306.92 968
8307.78 1054
8308.64 1042
8309.50 995
8310.36 974
8311.22 1013
8312.08 1016
8312.94 987
8313.80 962
8314.66 996
8315.52 1078
8316.38 1148
8317.24 1066
8318.11 1146
8318.97 1060
8319.83 1101
8320.69 1052
8321.55 1058
8322.41 1063
8323.27 1056
8324.13 1059
8324.99 1050
8325.85 1061
8326.72 1026
8327.58 1040
8328.44 985
8329.30 1045
8330.16 1027
8331.02 1109
8331.88 999
8332.75 1091
8333.61 1056
8334.47 1040
8335.33 1009
8336.19 976
8337.05 1058
8337.92 1088
8338.78 1058
8339.64 1035
8340.50 1068
8341.36 1047
8342.23 1110
8343.09 1123
8343.95 1029
8344.81 1056
8345.67 1121
8346.54 1049
8347.40 1088
8348.26 1104
8349.12 1084
8349.99 1078
8350.85 1017
8351.71 1008
8352.57 1102
8353.44 1127
8354.30 1086
8355.16 1036
8356.03 1046
8356.89 1080
8357.75 1035
8358.61 1139
8359.48 1088
8360.34 1036
8361.20 1124
8362.07 1076
8362.93 1120
8363.79 1005
8364.66 1095
8365.52 1134
8366.38 1196
8367.25 1122
8368.11 1040
8368.97 1092
8369.84 1105
8370.70 1082
8371.56 1122
8372.43 1121
8373.29 1196
8374.15 1186
8375.02 1147
8375.88 1115
8376.74 1191
8377.61 1160
8378.47 1153
8379.34 1157
8380.20 1201
8381.06 1167
8381.93 1198
8382.79 1174
8383.66 1078
8384.52 1150
8385.39 1279
8386.25 1333
8387.11 1240
8387.98 1233
8388.84 1256
8389.71 1205
8390.57 1191
8391.44 1189
8392.30 1234
8393.17 1277
8394.03 1191
8394.90 1201
8395.76 1261
8396.63 1231
8397.49 1300
8398.36 1291
8399.22 1356
8400.09 1431
8400.95 1325
8401.82 1336
8402.68 1247
8403.55 1224
8404.41 1287
8405.28 1343
8406.14 1398
8407.01 1299
8407.87 1322
8408.74 1282
8409.60 1277
8410.47 1405
8411.34 1354
8412.20 1313
8413.07 1369
8413.93 1455
8414.80 1438
8415.66 1484
8416.53 1483
8417.40 1468
8418.26 1489
8419.13 1408
8419.99 1433
8420.86 1428
8421.73 1412
8422.59 1452
8423.46 1606
8424.32 1680
8425.19 1596
8426.06 1665
8426.92 1597
8427.79 1626
8428.66 1672
8429.52 1732
8430.39 1713
8431.26 1725
8432.12 1802
8432.99 1716
8433.86 1725
8434.72 1693
8435.59 1788
8436.46 1806
8437.32 1797
8438.19 1848
8439.06 1936
8439.93 2129
8440.79 2132
8441.66 2076
8442.53 2200
8443.39 2182
8444.26 2128
8445.13 2155
8446.00 2285
8446.86 2293
8447.73 2154
8448.60 2198
8449.47 2275
8450.33 2240
8451.20 2405
8452.07 2475
8452.94 2575
8453.81 2811
8454.67 3187
8455.54 3757
8456.41 4301
8457.28 4587
8458.15 4547
8459.01 4633
8459.88 4598
8460.75 4183
8461.62 3812
8462.49 3645
8463.35 3379
8464.22 3061
8465.09 3025
8465.96 3024
8466.83 3295
8467.70 3536
8468.57 4386
8469.43 5336
8470.30 6344
8471.17 6845
8472.04 7219
8472.91 7175
8473.78 6802
8474.65 5877
8475.52 5096
8476.38 4367
8477.25 3801
8478.12 3245
8478.99 2732
8479.86 2509
8480.73 2304
8481.60 2080
8482.47 1997
8483.34 1999
8484.21 2015
8485.08 2032
8485.95 2039
8486.82 1952
8487.69 1864
8488.55 1837
8489.42 1916
8490.29 1802
8491.16 1851
8492.03 1822
8492.90 1827
8493.77 1757
8494.64 1814
8495.51 1802
8496.38 1877
8497.25 2011
8498.12 1924
8498.99 2139
8499.86 2061
8500.73 1874
8501.60 1861
8502.47 1803
8503.34 1777
8504.22 1735
8505.09 1792
8505.96 1856
8506.83 1987
8507.70 2125
8508.57 2228
8509.44 2325
8510.31 2284
8511.18 2199
8512.05 2273
8512.92 2149
8513.79 2093
8514.66 1968
8515.53 1840
8516.41 1943
8517.28 1892
8518.15 1761
8519.02 1712
8519.89 1733
8520.76 1750
8521.63 1575
8522.50 1668
8523.38 1606
8524.25 1689
8525.12 1697
8525.99 1631
8526.86 1610
8527.73 1738
8528.60 1765
8529.48 1891
8530.35 1892
8531.22 1900
8532.09 1869
8532.96 1937
8533.84 1947
8534.71 1995
8535.58 1928
8536.45 1920
8537.32 1835
8538.20 1796
8539.07 1803
8539.94 1913
8540.81 1830
8541.68 1711
8542.56 1734
8543.43 1757
8544.30 1710
8545.17 1795
8546.05 1835
8546.92 1885
8547.79 1892
8548.67 1895
8549.54 1817
8550.41 1804
8551.28 1772
8552.16 1839
8553.03 1907
8553.90 1873
8554.78 1942
8555.65 1915
8556.52 1833
8557.39 1873
8558.27 1831
8559.14 1722
8560.01 1622
8560.89 1555
8561.76 1539
8562.63 1438
8563.51 1531
8564.38 1578
8565.25 1473
8566.13 1427
8567.00 1469
8567.88 1496
8568.75 1495
8569.62 1515
8570.50 1460
8571.37 1458
8572.24 1518
8573.12 1505
8573.99 1450
8574.87 1422
8575.74 1405
8576.61 1391
8577.49 1313
8578.36 1210
8579.24 1256
8580.11 1309
8580.99 1358
8581.86 1416
8582.73 1291
8583.61 1381
8584.48 1412
8585.36 1440
8586.23 1356
8587.11 1376
8587.98 1303
8588.86 1294
8589.73 1306
8590.61 1245
8591.48 1318
8592.36 1340
8593.23 1364
8594.11 1366
8594.98 1254
8595.86 1296
8596.73 1262
8597.61 1272
8598.48 1344
8599.36 1374
8600.23 1351
8601.11 1327
8601.98 1298
8602.86 1283
8603.73 1306
8604.61 1313
8605.49 1357
8606.36 1279
8607.24 1267
8608.11 1292
8608.99 1371
8609.86 1362
8610.74 1356
8611.62 1376
8612.49 1376
8613.37 1431
8614.24 1353
8615.12 1307
8616.00 1275
8616.87 1297
8617.75 1291
8618.62 1302
8619.50 1265
8620.38 1298
8621.25 1309
8622.13 1466
8623.01 1386
8623.88 1313
8624.76 1455
8625.64 1472
8626.51 1470
8627.39 1513
8628.27 1393
8629.14 1447
8630.02 1422
8630.90 1399
8631.77 1389
8632.65 1458
8633.53 1447
8634.40 1442
8635.28 1394
8636.16 1451
8637.04 1388
8637.91 1325
8638.79 1389
8639.67 1434
8640.55 1355
8641.42 1453
8642.30 1391
8643.18 1413
8644.06 1421
8644.93 1505
8645.81 1518
8646.69 1506
8647.57 1543
8648.44 1499
8649.32 1531
8650.20 1535
8651.08 1562
8651.96 1570
8652.83 1577
8653.71 1606
8654.59 1546
8655.47 1539
8656.35 1534
8657.22 1583
8658.10 1542
8658.98 1515
8659.86 1593
8660.74 1547
8661.62 1539
8662.49 1506
8663.37 1587
8664.25 1617
8665.13 1545
8666.01 1565
8666.89 1614
8667.77 1693
8668.64 1710
8669.52 1719
8670.40 1847
8671.28 1889
8672.16 1995
8673.04 2168
8673.92 2181
8674.80 2249
8675.68 2309
8676.56 2384
8677.44 2343
8678.31 2329
8679.19 2144
8680.07 2100
8680.95 2123
8681.83 2103
8682.71 1961
8683.59 1847
8684.47 1772
8685.35 1827
8686.23 1735
8687.11 1987
8687.99 1937
8688.87 2168
8689.75 2292
8690.63 2740
8691.51 3316
8692.39 3765
8693.27 4204
8694.15 4421
8695.03 4251
8695.91 4058
8696.79 3839
8697.67 3451
8698.55 2913
8699.43 2654
8700.31 2389
8701.19 1931
8702.07 1835
8702.95 1778
8703.83 1624
8704.71 1589
8705.59 1567
8706.48 1560
8707.36 1590
8708.24 1530
8709.12 1449
8710.00 1289
8710.88 1342
8711.76 1328
8712.64 1271
8713.52 1404
8714.40 1364
8715.28 1336
8716.17 1395
8717.05 1344
8717.93 1304
8718.81 1333
8719.69 1273
8720.57 1312
8721.45 1358
8722.34 1325
8723.22 1377
8724.10 1315
8724.98 1421
8725.86 1447
8726.74 1385
8727.63 1439
8728.51 1424
8729.39 1479
8730.27 1577
8731.15 1607
8732.04 1559
8732.92 1619
8733.80 1461
8734.68 1623
8735.56 1594
8736.45 1461
8737.33 1318
8738.21 1303
8739.09 1267
8739.98 1216
8740.86 1217
8741.74 1243
8742.62 1259
8743.51 1304
8744.39 1275
8745.27 1343
8746.15 1261
8747.04 1187
8747.92 1219
8748.80 1268
8749.69 1239
8750.57 1277
8751.45 1237
8752.33 1294
8753.22 1284
8754.10 1208
8754.98 1296
8755.87 1439
8756.75 1323
8757.63 1314
8758.52 1293
8759.40 1395
8760.28 1416
8761.17 1351
8762.05 1324
8762.93 1322
8763.82 1266
8764.70 1253
8765.59 1242
8766.47 1343
8767.35 1421
8768.24 1418
8769.12 1392
8770.00 1442
8770.89 1386
8771.77 1412
8772.66 1386
8773.54 1384
8774.42 1244
8775.31 1246
8776.19 1351
8777.08 1340
8777.96 1343
8778.85 1285
8779.73 1237
8780.62 1152
8781.50 1142
8782.38 1144
8783.27 1173
8784.15 1225
8785.04 1214
8785.92 1150
8786.81 1161
8787.69 1178
8788.58 1216
8789.46 1254
8790.35 1160
8791.23 1236
8792.12 1249
8793.00 1377
8793.89 1333
8794.77 1303
8795.66 1244
8796.54 1251
8797.43 1192
8798.31 1232
8799.20 1189
8800.08 1139
8800.97 1155
8801.86 1139
8802.74 1175
8803.63 1149
8804.51 1101
8805.40 1103
8806.28 1152
8807.17 1158
8808.06 1194
8808.94 1188
8809.83 1246
8810.71 1155
8811.60 1224
8812.49 1172
8813.37 1060
8814.26 1111
8815.14 1028
8816.03 1105
8816.92 1027
8817.80 1033
8818.69 1077
8819.58 1134
8820.46 1076
8821.35 1069
8822.24 1094
8823.12 1093
8824.01 1086
8824.90 1045
8825.78 1033
8826.67 1083
8827.56 1066
8828.44 1024
8829.33 1005
8830.22 1061
8831.10 948
8831.99 982
8832.88 1001
8833.77 1032
8834.65 977
8835.54 978
8836.43 1006
8837.31 1072
8838.20 997
8839.09 960
8839.98 996
8840.86 1041
8841.75 1044
8842.64 1058
8843.53 978
8844.41 1038
8845.30 1043
8846.19 968
8847.08 988
8847.97 971
8848.85 1065
8849.74 1052
8850.63 912
8851.52 973
8852.41 950
8853.29 1008
8854.18 1094
8855.07 961
8855.96 970
8856.85 956
8857.74 994
8858.62 1006
8859.51 963
8860.40 909
8861.29 983
8862.18 1012
8863.07 957
8863.95 973
8864.84 882
8865.73 900
8866.62 881
8867.51 1015
8868.40 1000
8869.29 930
8870.18 865
8871.07 873
8871.95 898
8872.84 916
8873.73 868
8874.62 879
8875.51 994
8876.40 903
8877.29 885
8878.18 882
8879.07 936
8879.96 844
8880.85 897
8881.74 909
8882.63 949
8883.52 814
8884.41 843
8885.30 901
8886.19 871
8887.08 851
8887.97 924
8888.86 972
8889.75 856
8890.64 875
8891.53 832
8892.42 881
8893.31 848
8894.20 878
8895.09 837
8895.98 766
8896.87 874
8897.76 866
8898.65 897
8899.54 808
8900.43 853
8901.32 819
8902.21 759
8903.10 808
8903.99 820
8904.88 835
8905.77 875
8906.66 880
8907.55 855
8908.45 862
8909.34 873
8910.23 790
8911.12 833
8912.01 871
8912.90 838
8913.79 862
8914.68 862
8915.57 847
8916.47 848
8917.36 848
8918.25 775
8919.14 839
8920.03 802
8920.92 942
8921.81 907
8922.71 825
8923.60 806
8924.49 837
8925.38 767
8926.27 773
8927.16 772
8928.06 805
8928.95 821
8929.84 779
8930.73 803
8931.62 814
8932.52 794
8933.41 806
8934.30 761
8935.19 761
8936.09 817
8936.98 809
8937.87 812
8938.76 848
8939.65 851
8940.55 787
8941.44 835
8942.33 799
8943.23 762
8944.12 758
8945.01 741
8945.90 741
8946.80 701
8947.69 753
8948.58 774
8949.47 755
8950.37 818
8951.26 727
8952.15 842
8953.05 880
8953.94 886
8954.83 870
8955.73 853
8956.62 883
8957.51 847
8958.41 825
8959.30 799
8960.19 747
8961.09 818
8961.98 819
8962.87 798
8963.77 750
8964.66 812
8965.56 789
8966.45 774
8967.34 807
8968.24 773
8969.13 780
8970.03 754
8970.92 863
8971.81 839
8972.71 825
8973.60 809
8974.50 778
8975.39 740
8976.28 803
8977.18 781
8978.07 833
8978.97 814
8979.86 796
8980.76 791
8981.65 745
8982.55 753
8983.44 712
8984.33 738
8985.23 759
8986.12 749
8987.02 761
8987.91 789
8988.81 724
8989.70 764
8990.60 748
8991.49 792
8992.39 788
8993.28 765
8994.18 682
8995.07 780
8995.97 819
8996.87 775
8997.76 747
8998.66 787
8999.55 769
9000.45 755
9001.34 729
9002.24 768
9003.13 771
9004.03 773
9004.93 684
9005.82 739
9006.72 740
9007.61 755
9008.51 703
9009.40 797
9010.30 812
9011.20 778
9012.09 716
9012.99 700
9013.88 754
9014.78 718
9015.68 708
9016.57 727
9017.47 767
9018.37 762
9019.26 698
9020.16 730
9021.06 742
9021.95 788
9022.85 759
9023.75 760
9024.64 763
9025.54 735
9026.44 796
9027.33 787
9028.23 734
9029.13 792
9030.02 782
9030.92 730
9031.82 690
9032.71 717
9033.61 713
9034.51 704
9035.41 743
9036.30 702
9037.20 703
9038.10 741
9039.00 767
9039.89 737
9040.79 742
9041.69 684
9042.59 670
9043.48 631
9044.38 731
9045.28 695
9046.18 685
9047.07 720
9047.97 712
9048.87 677
9049.77 703
9050.67 746
9051.56 730
9052.46 731
9053.36 710
9054.26 711
9055.16 754
9056.06 765
9056.95 829
9057.85 724
9058.75 757
9059.65 662
9060.55 796
9061.45 738
9062.34 759
9063.24 772
9064.14 733
9065.04 802
9065.94 751
9066.84 760
9067.74 709
9068.64 766
9069.53 785
9070.43 841
9071.33 801
9072.23 775
9073.13 873
9074.03 768
9074.93 735
9075.83 718
9076.73 703
9077.63 799
9078.53 736
9079.43 758
9080.33 702
9081.23 705
9082.12 756
9083.02 758
9083.92 769
9084.82 734
9085.72 684
9086.62 755
9087.52 748
9088.42 755
9089.32 747
9090.22 765
9091.12 839
9092.02 784
9092.92 781
9093.82 788
9094.72 839
9095.62 780
9096.52 793
9097.42 805
9098.32 741
9099.22 811
9100.13 814
9101.03 771
9101.93 880
9102.83 730
9103.73 697
9104.63 688
9105.53 743
9106.43 769
9107.33 724
9108.23 696
9109.13 708
9110.03 687
9110.93 742
9111.84 754
9112.74 716
9113.64 779
9114.54 734
9115.44 737
9116.34 709
9117.24 662
9118.14 658
9119.05 722
9119.95 699
9120.85 748
9121.75 729
9122.65 752
9123.55 737
9124.45 707
9125.36 677
9126.26 719
9127.16 710
9128.06 688
9128.96 763
9129.87 708
9130.77 741
9131.67 691
9132.57 683
9133.47 757
9134.38 760
9135.28 713
9136.18 728
9137.08 713
9137.98 732
9138.89 784
9139.79 700
9140.69 694
9141.59 698
9142.50 787
9143.40 728
9144.30 741
9145.21 703
9146.11 710
9147.01 679
9147.91 661
9148.82 705
9149.72 721
9150.62 756
9151.53 801
9152.43 716
9153.33 766
9154.23 669
9155.14 692
9156.04 730
9156.94 681
9157.85 754
9158.75 693
9159.65 688
9160.56 778
9161.46 720
9162.36 816
9163.27 720
9164.17 716
9165.08 722
9165.98 689
9166.88 718
9167.79 764
9168.69 774
9169.59 732
9170.50 695
9171.40 748
9172.31 655
9173.21 682
9174.11 654
9175.02 703
9175.92 755
9176.83 731
9177.73 745
9178.64 711
9179.54 711
9180.44 709
9181.35 705
9182.25 723
9183.16 737
9184.06 721
9184.97 729
9185.87 714
9186.78 707
9187.68 787
9188.59 766
9189.49 728
9190.40 681
9191.30 634
9192.21 696
9193.11 745
9194.02 720
9194.92 746
9195.83 753
9196.73 769
9197.64 706
9198.54 699
9199.45 736
9200.35 767
9201.26 878
9202.16 886
9203.07 847
9203.98 838
9204.88 783
9205.79 727
9206.69 771
9207.60 719
9208.50 719
9209.41 741
9210.32 760
9211.22 739
9212.13 739
9213.03 721
9213.94 687
9214.85 787
9215.75 755
9216.66 789
9217.57 826
9218.47 842
9219.38 799
9220.28 867
9221.19 813
9222.10 844
9223.00 822
9223.91 794
9224.82 829
9225.72 752
9226.63 765
9227.54 784
9228.44 759
9229.35 686
9230.26 730
9231.16 757
9232.07 712
9232.98 743
9233.89 764
9234.79 732
9235.70 713
9236.61 744
9237.51 791
9238.42 764
9239.33 765
9240.24 728
9241.14 700
9242.05 713
9242.96 688
9243.87 765
9244.77 748
9245.68 745
9246.59 749
9247.50 718
9248.40 709
9249.31 733
9250.22 742
9251.13 766
9252.04 741
9252.94 770
9253.85 733
9254.76 718
9255.67 698
9256.58 737
9257.48 787
9258.39 740
9259.30 711
9260.21 724
9261.12 687
9262.03 710
9262.94 689
9263.84 709
9264.75 712
9265.66 686
9266.57 705
9267.48 770
9268.39 755
9269.30 716
9270.20 732
9271.11 679
9272.02 668
9272.93 633
9273.84 730
9274.75 779
9275.66 720
9276.57 767
9277.48 704
9278.39 727
9279.30 747
9280.21 719
9281.11 705
9282.02 636
9282.93 737
9283.84 749
9284.75 653
9285.66 646
9286.57 671
9287.48 713
9288.39 702
9289.30 732
9290.21 712
9291.12 701
9292.03 700
9292.94 735
9293.85 694
9294.76 728
9295.67 689
9296.58 666
9297.49 692
9298.40 734
9299.31 781
9300.22 679
9301.13 735
9302.04 754
9302.95 732
9303.86 726
9304.77 678
9305.69 756
9306.60 789
9307.51 807
9308.42 730
9309.33 800
9310.24 761
9311.15 832
9312.06 812
9312.97 873
9313.88 771
9314.79 748
9315.70 698
9316.62 753
9317.53 680
9318.44 684
9319.35 674
9320.26 646
9321.17 636
9322.08 694
9322.99 759
9323.91 748
9324.82 830
9325.73 749
9326.64 743
9327.55 738
9328.46 738
9329.38 710
9330.29 798
9331.20 741
9332.11 695
9333.02 594
9333.94 698
9334.85 713
9335.76 725
9336.67 669
9337.58 717
9338.50 723
9339.41 712
9340.32 732
9341.23 761
9342.15 737
9343.06 809
9343.97 767
9344.88 730
9345.80 759
9346.71 707
9347.62 714
9348.53 749
9349.45 717
9350.36 687
9351.27 677
9352.18 658
9353.10 690
9354.01 686
9354.92 703
9355.84 731
9356.75 711
9357.66 669
9358.58 749
9359.49 738
9360.40 700
9361.32 717
9362.23 760
9363.14 728
9364.06 757
9364.97 658
9365.88 728
9366.80 724
9367.71 775
9368.62 736
9369.54 743
9370.45 750
9371.37 712
9372.28 732
9373.19 788
9374.11 645
9375.02 727
9375.94 711
9376.85 703
9377.76 744
9378.68 790
9379.59 747
9380.51 724
9381.42 723
9382.33 771
9383.25 757
9384.16 743
9385.08 714
9385.99 728
9386.91 761
9387.82 725
9388.74 742
9389.65 800
9390.57 832
9391.48 810
9392.40 865
9393.31 908
9394.23 911
9395.14 847
9396.06 814
9396.97 906
9397.89 915
9398.80 807
9399.72 808
9400.63 827
9401.55 885
9402.46 811
9403.38 784
9404.29 720
9405.21 791
9406.12 775
9407.04 731
9407.95 776
9408.87 788
9409.79 764
9410.70 784
9411.62 796
9412.53 788
9413.45 755
9414.36 759
9415.28 792
9416.20 747
9417.11 778
9418.03 843
9418.95 815
9419.86 917
9420.78 834
9421.69 773
9422.61 817
9423.53 782
9424.44 775
9425.36 831
9426.28 847
9427.19 814
9428.11 821
9429.03 872
9429.94 773
9430.86 745
9431.78 805
9432.69 787
9433.61 716
9434.53 797
9435.44 811
9436.36 906
9437.28 939
9438.19 917
9439.11 908
9440.03 906
9440.95 814
9441.86 787
9442.78 766
9443.70 809
9444.62 852
9445.53 833
9446.45 825
9447.37 835
9448.29 841
9449.20 957
9450.12 908
9451.04 959
9451.96 987
9452.87 998
9453.79 1107
9454.71 1131
9455.63 1111
9456.55 1150
9457.46 1101
9458.38 1045
9459.30 1000
9460.22 943
9461.14 919
9462.05 930
9462.97 870
9463.89 809
9464.81 790
9465.73 825
9466.65 864
9467.56 852
9468.48 898
9469.40 830
9470.32 878
9471.24 845
9472.16 771
9473.08 818
9473.99 828
9474.91 889
9475.83 863
9476.75 840
9477.67 789
9478.59 754
9479.51 817
9480.43 890
9481.35 870
9482.27 917
9483.19 908
9484.10 879
9485.02 861
9485.94 902
9486.86 925
9487.78 857
9488.70 873
9489.62 852
9490.54 852
9491.46 902
9492.38 814
9493.30 783
9494.22 863
9495.14 848
9496.06 886
9496.98 870
9497.90 889
9498.82 821
9499.74 809
9500.66 837
9501.58 803
9502.50 825
9503.42 862
9504.34 827
9505.26 806
9506.18 905
9507.10 965
9508.02 934
9508.94 968
9509.86 883
9510.78 874
9511.70 896
9512.63 913
9513.55 909
9514.47 902
9515.39 981
9516.31 1002
9517.23 876
9518.15 901
9519.07 1010
9519.99 1085
9520.91 965
9521.83 957
9522.76 1057
9523.68 984
9524.60 948
9525.52 933
9526.44 991
9527.36 1063
9528.28 1057
9529.21 1044
9530.13 1114
9531.05 1100
9531.97 1243
9532.89 1422
9533.81 1452
9534.74 1503
9535.66 1449
9536.58 1411
9537.50 1347
9538.42 1223
9539.35 1137
9540.27 1075
9541.19 1135
9542.11 1024
9543.03 1067
9543.96 1060
9544.88 1062
9545.80 978
9546.72 1023
9547.64 1003
9548.57 984
9549.49 975
9550.41 1016
9551.33 939
9552.26 921
9553.18 884
9554.10 937
9555.03 921
9555.95 981
9556.87 988
9557.79 985
9558.72 1081
9559.64 1017
9560.56 991
9561.49 1038
9562.41 1073
9563.33 991
9564.26 967
9565.18 1009
9566.10 926
9567.03 998
9567.95 904
9568.87 944
9569.80 926
9570.72 915
9571.64 806
9572.57 947
9573.49 928
9574.41 975
9575.34 926
9576.26 898
9577.18 882
9578.11 879
9579.03 893
9579.96 936
9580.88 935
9581.80 935
9582.73 867
9583.65 863
9584.58 839
9585.50 873
9586.43 909
9587.35 893
9588.27 976
9589.20 887
9590.12 924
9591.05 928
9591.97 873
9592.90 910
9593.82 925
9594.75 922
9595.67 884
9596.60 925
9597.52 891
9598.45 935
9599.37 969
9600.29 969
9601.22 947
9602.14 926
9603.07 985
9604.00 967
9604.92 970
9605.85 889
9606.77 959
9607.70 954
9608.62 959
9609.55 962
9610.47 1029
9611.40 1024
9612.32 1007
9613.25 1068
9614.17 997
9615.10 950
9616.03 1020
9616.95 971
9617.88 955
9618.80 1043
9619.73 1124
9620.65 1144
9621.58 1068
9622.51 1032
9623.43 1051
9624.36 1075
9625.29 1047
9626.21 1038
9627.14 1075
9628.06 1091
9628.99 1058
9629.92 1093
9630.84 1118
9631.77 1038
9632.70 1123
9633.62 1136
9634.55 1123
9635.48 1146
9636.40 1171
9637.33 1213
9638.26 1162
9639.18 1235
9640.11 1308
9641.04 1175
9641.96 1170
9642.89 1277
9643.82 1271
9644.74 1179
9645.67 1205
9646.60 1249
9647.53 1372
9648.45 1492
9649.38 1452
9650.31 1651
9651.24 1665
9652.16 1499
9653.09 1536
9654.02 1479
9654.95 1433
9655.87 1476
9656.80 1405
9657.73 1315
9658.66 1257
9659.58 1199
9660.51 1169
9661.44 1228
9662.37 1174
9663.30 1243
9664.22 1260
9665.15 1260
9666.08 1203
9667.01 1201
9667.94 1333
9668.86 1328
9669.79 1241
9670.72 1343
9671.65 1436
9672.58 1296
9673.51 1233
9674.43 1342
9675.36 1233
9676.29 1207
9677.22 1177
9678.15 1320
9679.08 1360
9680.01 1301
9680.94 1389
9681.86 1335
9682.79 1393
9683.72 1325
9684.65 1385
9685.58 1389
9686.51 1391
9687.44 1452
9688.37 1471
9689.30 1464
9690.23 1429
9691.16 1476
9692.08 1409
9693.01 1404
9693.94 1519
9694.87 1448
9695.80 1524
9696.73 1565
9697.66 1623
9698.59 1715
9699.52 1662
9700.45 1818
9701.38 1831
9702.31 1920
9703.24 1930
9704.17 1780
9705.10 1584
9706.03 1630
9706.96 1481
9707.89 1412
9708.82 1376
9709.75 1326
9710.68 1314
9711.61 1329
9712.54 1432
9713.47 1363
9714.40 1487
9715.33 1547
9716.26 1471
9717.19 1348
9718.12 1392
9719.06 1377
9719.99 1424
9720.92 1319
9721.85 1251
9722.78 1259
9723.71 1295
9724.64 1209
9725.57 1192
9726.50 1239
9727.43 1294
9728.36 1269
9729.30 1296
9730.23 1275
9731.16 1216
9732.09 1240
9733.02 1248
9733.95 1342
9734.88 1321
9735.81 1270
9736.75 1281
9737.68 1309
9738.61 1339
9739.54 1310
9740.47 1250
9741.40 1177
9742.34 1182
9743.27 1178
9744.20 1103
9745.13 1169
9746.06 1114
9747.00 1131
9747.93 1127
9748.86 1115
9749.79 1156
9750.72 1182
9751.66 1153
9752.59 1139
9753.52 1143
9754.45 1141
9755.39 1106
9756.32 1038
9757.25 1051
9758.18 1050
9759.12 1076
9760.05 1032
9760.98 1066
9761.91 1079
9762.85 1166
9763.78 1051
9764.71 1078
9765.64 1083
9766.58 1148
9767.51 1072
9768.44 1108
9769.38 1127
9770.31 1110
9771.24 1089
9772.18 1169
9773.11 1096
9774.04 1109
9774.98 1057
9775.91 1053
9776.84 1164
9777.78 1196
9778.71 1226
9779.64 1237
9780.58 1278
9781.51 1314
9782.44 1339
9783.38 1343
9784.31 1320
9785.25 1246
9786.18 1218
9787.11 1226
9788.05 1231
9788.98 1229
9789.92 1126
9790.85 1074
9791.78 1091
9792.72 1056
9793.65 1091
9794.59 1092
9795.52 1065
9796.46 1126
9797.39 1085
9798.32 1165
9799.26 1173
9800.19 1196
9801.13 1176
9802.06 1090
9803.00 1110
9803.93 1072
9804.87 1039
9805.80 1037
9806.74 1035
9807.67 974
9808.61 958
9809.54 941
9810.48 935
9811.41 1007
9812.35 976
9813.28 958
9814.22 946
9815.15 983
9816.09 997
9817.02 972
9817.96 966
9818.89 951
9819.83 969
9820.76 978
9821.70 997
9822.64 943
9823.57 880
9824.51 930
9825.44 905
9826.38 907
9827.31 948
9828.25 984
9829.19 963
9830.12 900
9831.06 861
9831.99 912
9832.93 882
9833.87 931
9834.80 898
9835.74 943
9836.68 962
9837.61 941
9838.55 964
9839.48 925
9840.42 902
9841.36 920
9842.29 899
9843.23 970
9844.17 958
9845.10 913
9846.04 938
9846.98 947
9847.91 845
9848.85 871
9849.79 849
9850.72 870
9851.66 891
9852.60 928
9853.54 943
9854.47 966
9855.41 894
9856.35 930
9857.28 1024
9858.22 979
9859.16 953
9860.10 973
9861.03 895
9861.97 951
9862.91 937
9863.85 987
9864.78 943
9865.72 952
9866.66 942
9867.60 971
9868.54 903
9869.47 851
9870.41 890
9871.35 857
9872.29 841
9873.22 889
9874.16 816
9875.10 869
9876.04 940
9876.98 874
9877.92 900
9878.85 901
9879.79 890
9880.73 927
9881.67 896
9882.61 898
9883.55 895
9884.48 852
9885.42 919
9886.36 859
9887.30 823
9888.24 860
9889.18 827
9890.12 830
9891.06 860
9891.99 894
9892.93 858
9893.87 808
9894.81 849
9895.75 827
9896.69 915
9897.63 825
9898.57 883
9899.51 832
9900.45 849
9901.39 842
9902.33 774
9903.27 825
9904.20 875
9905.14 789
9906.08 744
9907.02 905
9907.96 938
9908.90 880
9909.84 846
9910.78 859
9911.72 883
9912.66 928
9913.60 921
9914.54 936
9915.48 880
9916.42 871
9917.36 847
9918.30 875
9919.24 914
9920.18 890
9921.12 843
9922.06 803
9923.00 866
9923.94 941
9924.88 1013
9925.83 1093
9926.77 1194
9927.71 1283
9928.65 1356
9929.59 1209
9930.53 1302
9931.47 1219
9932.41 1183
9933.35 1085
9934.29 1073
9935.23 1048
9936.17 997
9937.12 822
9938.06 843
9939.00 844
9939.94 792
9940.88 800
9941.82 836
9942.76 817
9943.70 836
9944.65 862
9945.59 867
9946.53 819
9947.47 819
9948.41 787
9949.35 870
9950.29 787
9951.24 745
9952.18 792
9953.12 754
9954.06 832
9955.00 769
9955.95 791
9956.89 721
9957.83 687
9958.77 773
9959.71 790
9960.66 794
9961.60 774
9962.54 798
9963.48 824
9964.43 857
9965.37 846
9966.31 830
9967.25 775
9968.20 739
9969.14 785
9970.08 747
9971.02 786
9971.97 786
9972.91 763
9973.85 818
9974.79 726
9975.74 757
9976.68 788
9977.62 778
9978.57 730
9979.51 670
9980.45 762
9981.40 752
9982.34 740
9983.28 762
9984.23 744
9985.17 717
9986.11 703
9987.06 778
9988.00 787
9988.94 770
9989.89 739
9990.83 717
9991.77 844
9992.72 729
9993.66 729
9994.60 691
9995.55 676
9996.49 722
9997.44 728
9998.38 743
9999.32 742
10000.27 728
10001.21 783
10002.16 765
10003.10 745
10004.04 766
10004.99 767
10005.93 820
10006.88 837
10007.82 768
10008.77 717
10009.71 707
10010.66 744
10011.60 760
10012.54 756
10013.49 786
10014.43 746
10015.38 746
10016.32 766
10017.27 712
10018.21 755
10019.16 737
10020.10 731
10021.05 725
10021.99 717
10022.94 728
10023.88 748
10024.83 722
10025.77 653
10026.72 676
10027.67 681
10028.61 722
10029.56 688
10030.50 775
10031.45 665
10032.39 683
10033.34 699
10034.28 707
10035.23 750
10036.18 792
10037.12 746
10038.07 661
10039.01 657
10039.96 711
10040.90 689
10041.85 707
10042.80 704
10043.74 661
10044.69 665
10045.64 699
10046.58 699
10047.53 718
10048.47 744
10049.42 747
10050.37 677
10051.31 724
10052.26 706
10053.21 688
10054.15 728
10055.10 729
10056.05 770
10056.99 674
10057.94 723
10058.89 734
10059.83 735
10060.78 675
10061.73 709
10062.67 694
10063.62 746
10064.57 785
10065.52 730
10066.46 682
10067.41 731
10068.36 784
10069.30 715
10070.25 690
10071.20 720
10072.15 741
10073.09 703
10074.04 674
10074.99 648
10075.94 701
10076.88 648
10077.83 670
10078.78 729
10079.73 744
10080.68 658
10081.62 641
10082.57 721
10083.52 711
10084.47 693
10085.42 650
10086.36 709
10087.31 636
10088.26 601
10089.21 675
10090.16 667
10091.11 698
10092.05 651
10093.00 716
10093.95 675
10094.90 654
10095.85 689
10096.80 677
10097.75 681
10098.69 639
10099.64 680
10100.59 646
10101.54 655
10102.49 643
10103.44 691
10104.39 649
10105.34 681
10106.28 662
10107.23 705
10108.18 670
10109.13 681
10110.08 755
10111.03 663
10111.98 669
10112.93 646
10113.88 685
10114.83 694
10115.78 716
10116.73 670
10117.68 632
10118.63 649
10119.58 689
10120.53 685
10121.48 613
10122.43 628
10123.38 583
10124.33 605
10125.28 601
10126.23 563
10127.18 653
10128.13 665
10129.08 642
10130.03 629
10130.98 618
10131.93 654
10132.88 657
10133.83 640
10134.78 601
10135.73 574
10136.68 675
10137.63 685
10138.58 665
10139.53 644
10140.48 659
10141.43 629
10142.38 638
10143.33 662
10144.28 649
10145.23 606
10146.19 651
10147.14 635
10148.09 666
10149.04 643
10149.99 665
10150.94 629
10151.89 583
10152.84 669
10153.79 654
10154.75 656
10155.70 674
10156.65 686
10157.60 706
10158.55 714
10159.50 721
10160.46 679
10161.41 700
10162.36 643
10163.31 698
10164.26 659
10165.21 703
10166.17 659
10167.12 636
10168.07 669
10169.02 705
10169.97 671
10170.93 645
10171.88 743
10172.83 714
10173.78 662
10174.73 677
10175.69 689
10176.64 708
10177.59 749
10178.54 694
10179.50 662
10180.45 714
10181.40 708
10182.35 698
10183.31 687
10184.26 660
10185.21 714
10186.17 708
10187.12 692
10188.07 780
10189.02 774
10189.98 709
10190.93 730
10191.88 776
10192.84 761
10193.79 728
10194.74 780
10195.70 738
10196.65 699
10197.60 748
10198.56 711
10199.51 706
10200.46 750
10201.42 730
10202.37 746
10203.32 692
10204.28 696
10205.23 784
10206.18 822
10207.14 872
10208.09 806
10209.05 812
10210.00 786
10210.95 831
10211.91 871
10212.86 851
10213.82 772
10214.77 799
10215.72 716
10216.68 767
10217.63 750
10218.59 769
10219.54 727
10220.50 724
10221.45 718
10222.41 729
10223.36 733
10224.31 732
10225.27 718
10226.22 718
10227.18 704
10228.13 728
10229.09 713
10230.04 725
10231.00 766
10231.95 744
10232.91 777
10233.86 807
10234.82 846
10235.77 824
10236.73 891
10237.68 931
10238.64 826
10239.59 826
10240.55 749
10241.50 792
10242.46 777
10243.42 787
10244.37 762
10245.33 734
10246.28 747
10247.24 800
10248.19 715
10249.15 747
10250.11 709
10251.06 680
10252.02 641
10252.97 672
10253.93 709
10254.89 668
10255.84 747
10256.80 662
10257.75 638
10258.71 697
10259.67 667
10260.62 574
10261.58 614
10262.54 631
10263.49 648
10264.45 638
10265.40 611
10266.36 622
10267.32 650
10268.27 632
10269.23 665
10270.19 737
10271.14 654
10272.10 665
10273.06 724
10274.02 804
10274.97 722
10275.93 681
10276.89 680
10277.84 669
10278.80 652
10279.76 671
10280.71 701
10281.67 649
10282.63 635
10283.59 629
10284.54 631
10285.50 629
10286.46 644
10287.42 610
10288.37 693
10289.33 598
10290.29 627
10291.25 650
10292.21 702
10293.16 687
10294.12 676
10295.08 696
10296.04 668
10296.99 675
10297.95 660
10298.91 662
10299.87 693
10300.83 675
10301.79 576
10302.74 588
10303.70 646
10304.66 654
10305.62 645
10306.58 616
10307.54 643
10308.49 646
10309.45 634
10310.41 624
10311.37 668
10312.33 651
10313.29 668
10314.25 630
10315.21 678
10316.16 629
10317.12 613
10318.08 668
10319.04 676
10320.00 666
10320.96 695
10321.92 639
10322.88 587
10323.84 650
10324.80 671
10325.76 644
10326.71 639
10327.67 641
10328.63 656
10329.59 708
10330.55 696
10331.51 718
10332.47 728
10333.43 678
10334.39 629
10335.35 693
10336.31 660
10337.27 616
10338.23 671
10339.19 658
10340.15 633
10341.11 604
10342.07 677
10343.03 650
10343.99 623
10344.95 667
10345.91 659
10346.87 657
10347.83 632
10348.79 600
10349.75 651
10350.71 594
10351.67 680
10352.63 675
10353.60 609
10354.56 642
10355.52 640
10356.48 665
10357.44 662
10358.40 654
10359.36 627
10360.32 556
10361.28 559
10362.24 577
10363.20 623
10364.17 590
10365.13 600
10366.09 634
10367.05 626
10368.01 605
10368.97 637
10369.93 623
10370.89 611
10371.86 609
10372.82 627
10373.78 613
10374.74 620
10375.70 574
10376.66 591
10377.63 679
10378.59 607
10379.55 597
10380.51 582
10381.47 593
10382.44 598
10383.40 600
10384.36 651
10385.32 637
10386.28 635
10387.25 656
10388.21 664
10389.17 617
10390.13 641
10391.10 646
10392.06 632
10393.02 606
10393.98 632
10394.94 656
10395.91 582
10396.87 618
10397.83 668
10398.80 720
10399.76 675
10400.72 604
10401.68 651
10402.65 656
10403.61 644
10404.57 570
10405.54 602
10406.50 674
10407.46 621
10408.43 609
10409.39 626
10410.35 623
10411.32 656
10412.28 615
10413.24 664
10414.21 679
10415.17 648
10416.13 695
10417.10 870
10418.06 832
10419.02 791
10419.99 933
10420.95 857
10421.91 845
10422.88 839
10423.84 872
10424.81 890
10425.77 822
10426.73 761
10427.70 733
10428.66 725
10429.63 672
10430.59 657
10431.56 630
10432.52 650
10433.48 680
10434.45 712
10435.41 711
10436.38 682
10437.34 587
10438.31 627
10439.27 638
10440.24 638
10441.20 620
10442.16 590
10443.13 628
10444.09 628
10445.06 622
10446.02 624
10446.99 646
10447.95 611
10448.92 619
10449.88 587
10450.85 587
10451.81 560
10452.78 632
10453.75 662
10454.71 671
10455.68 652
10456.64 657
10457.61 626
10458.57 630
10459.54 568
10460.50 601
10461.47 646
10462.43 671
10463.40 665
10464.37 589
10465.33 626
10466.30 695
10467.26 667
10468.23 568
10469.20 586
10470.16 594
10471.13 580
10472.09 616
10473.06 600
10474.03 598
10474.99 545
10475.96 620
10476.93 647
10477.89 623
10478.86 599
10479.82 639
10480.79 584
10481.76 582
10482.72 596
10483.69 665
10484.66 659
10485.62 602
10486.59 594
10487.56 664
10488.52 577
10489.49 642
10490.46 663
10491.43 622
10492.39 602
10493.36 621
10494.33 641
10495.29 673
10496.26 610
10497.23 641
10498.20 680
10499.16 623
10500.13 608
10501.10 600
10502.07 579
10503.03 611
10504.00 579
10504.97 643
10505.94 656
10506.90 622
10507.87 654
10508.84 649
10509.81 661
10510.78 724
10511.74 617
10512.71 614
10513.68 605
10514.65 656
10515.62 643
10516.58 621
10517.55 610
10518.52 582
10519.49 606
10520.46 602
10521.43 642
10522.39 638
10523.36 622
10524.33 617
10525.30 658
10526.27 676
10527.24 624
10528.21 641
10529.17 574
10530.14 590
10531.11 584
10532.08 622
10533.05 692
10534.02 631
10534.99 619
10535.96 645
10536.93 631
10537.90 632
10538.86 616
10539.83 655
10540.80 665
10541.77 580
10542.74 646
10543.71 618
10544.68 554
10545.65 606
10546.62 621
10547.59 680
10548.56 679
10549.53 640
10550.50 675
10551.47 602
10552.44 667
10553.41 700
10554.38 668
10555.35 660
10556.32 653
10557.29 725
10558.26 743
10559.23 772
10560.20 871
10561.17 828
10562.14 913
10563.11 865
10564.08 907
10565.05 916
10566.02 948
10566.99 842
10567.96 748
10568.93 720
10569.90 674
10570.87 732
10571.84 727
10572.82 701
10573.79 630
10574.76 632
10575.73 617
10576.70 683
10577.67 671
10578.64 698
10579.61 658
10580.58 641
10581.55 678
10582.53 646
10583.50 733
10584.47 721
10585.44 699
10586.41 698
10587.38 676
10588.35 662
10589.33 669
10590.30 693
10591.27 650
10592.24 637
10593.21 678
10594.18 692
10595.16 704
10596.13 674
10597.10 707
10598.07 711
10599.04 692
10600.01 664
10600.99 716
10601.96 687
10602.93 633
10603.90 639
10604.88 581
10605.85 609
10606.82 608
10607.79 605
10608.77 655
10609.74 624
10610.71 585
10611.68 579
10612.66 633
10613.63 597
10614.60 631
10615.57 597
10616.55 583
10617.52 616
10618.49 570
10619.46 631
10620.44 652
10621.41 636
10622.38 629
10623.36 682
10624.33 628
10625.30 667
10626.28 682
10627.25 680
10628.22 680
10629.20 598
10630.17 581
10631.14 633
10632.12 671
10633.09 671
10634.06 662
10635.04 671
10636.01 728
10636.99 742
10637.96 825
10638.93 736
10639.91 814
10640.88 759
10641.85 750
10642.83 768
10643.80 794
10644.78 749
10645.75 682
10646.72 687
10647.70 647
10648.67 651
10649.65 679
10650.62 634
10651.60 679
10652.57 640
10653.55 570
10654.52 599
10655.49 647
10656.47 641
10657.44 638
10658.42 607
10659.39 612
10660.37 635
10661.34 589
10662.32 635
10663.29 611
10664.27 626
10665.24 626
10666.22 584
10667.19 632
10668.17 672
10669.14 665
10670.12 615
10671.09 643
10672.07 587
10673.04 603
10674.02 567
10675.00 577
10675.97 588
10676.95 636
10677.92 654
10678.90 657
10679.87 633
10680.85 670
10681.82 680
10682.80 659
10683.78 564
10684.75 639
10685.73 778
10686.70 656
10687.68 675
10688.66 588
10689.63 615
10690.61 575
10691.58 592
10692.56 558
10693.54 592
10694.51 577
10695.49 611
10696.47 585
10697.44 610
10698.42 560
10699.40 563
10700.37 586
10701.35 626
10702.33 577
10703.30 585
10704.28 578
10705.26 562
10706.23 508
10707.21 542
10708.19 619
10709.16 594
10710.14 570
10711.12 551
10712.10 552
10713.07 608
10714.05 599
10715.03 576
10716.01 575
10716.98 622
10717.96 529
10718.94 509
10719.91 559
10720.89 535
10721.87 581
10722.85 559
10723.83 584
10724.80 664
10725.78 638
10726.76 567
10727.74 525
10728.71 566
10729.69 569
10730.67 600
10731.65 583
10732.63 609
10733.60 565
10734.58 592
10735.56 561
10736.54 599
10737.52 559
10738.50 546
10739.47 583
10740.45 554
10741.43 573
10742.41 567
10743.39 605
10744.37 586
10745.35 598
10746.32 572
10747.30 571
10748.28 601
10749.26 599
10750.24 651
10751.22 583
10752.20 539
10753.18 478
10754.16 566
10755.14 575
10756.11 566
10757.09 511
10758.07 535
10759.05 546
10760.03 492
10761.01 528
10761.99 553
10762.97 542
10763.95 606
10764.93 598
10765.91 536
10766.89 543
10767.87 542
10768.85 546
10769.83 516
10770.81 600
10771.79 604
10772.77 570
10773.75 570
10774.73 548
10775.71 547
10776.69 560
10777.67 597
10778.65 555
10779.63 611
10780.61 624
10781.59 617
10782.57 519
10783.55 569
10784.53 598
10785.51 576
10786.49 564
10787.47 572
10788.45 525
10789.43 537
10790.41 494
10791.39 559
10792.38 634
10793.36 570
10794.34 543
10795.32 532
10796.30 561
10797.28 537
10798.26 543
10799.24 586
10800.22 508
10801.21 548
10802.19 542
10803.17 530
10804.15 525
10805.13 495
10806.11 539
10807.09 580
10808.07 568
10809.06 544
10810.04 552
10811.02 566
10812.00 597
10812.98 582
10813.97 578
10814.95 512
10815.93 493
10816.91 542
10817.89 593
10818.87 612
10819.86 625
10820.84 561
10821.82 589
10822.80 533
10823.79 571
10824.77 579
10825.75 589
10826.73 565
10827.72 564
10828.70 557
10829.68 593
10830.66 618
10831.65 623
10832.63 581
10833.61 467
10834.59 535
10835.58 509
10836.56 576
10837.54 559
10838.52 540
10839.51 571
10840.49 544
10841.47 572
10842.46 549
10843.44 535
10844.42 543
10845.41 634
10846.39 616
10847.37 569
10848.36 625
10849.34 583
10850.32 591
10851.31 555
10852.29 569
10853.27 621
10854.26 638
10855.24 569
10856.23 562
10857.21 602
10858.19 616
10859.18 643
10860.16 577
10861.14 570
10862.13 560
10863.11 633
10864.10 591
10865.08 551
10866.07 582
10867.05 626
10868.03 619
10869.02 628
10870.00 608
10870.99 584
10871.97 599
10872.96 613
10873.94 628
10874.92 584
10875.91 592
10876.89 610
10877.88 594
10878.86 587
10879.85 628
10880.83 614
10881.82 681
10882.80 684
10883.79 642
10884.77 587
10885.76 649
10886.74 628
10887.73 634
10888.71 607
10889.70 671
10890.68 651
10891.67 683
10892.65 683
10893.64 651
10894.63 704
10895.61 695
10896.60 698
10897.58 691
10898.57 667
10899.55 660
10900.54 700
10901.53 717
10902.51 718
10903.50 713
10904.48 709
10905.47 678
10906.46 678
10907.44 708
10908.43 706
10909.41 666
10910.40 661
10911.39 807
10912.37 730
10913.36 707
10914.34 711
10915.33 685
10916.32 690
10917.30 674
10918.29 704
10919.28 787
10920.26 776
10921.25 750
10922.24 781
10923.22 774
10924.21 724
10925.20 672
10926.18 626
10927.17 671
10928.16 715
10929.15 700
10930.13 733
10931.12 708
10932.11 664
10933.09 710
10934.08 816
10935.07 761
10936.06 769
10937.04 759
10938.03 804
10939.02 775
10940.01 792
10940.99 819
10941.98 868
10942.97 828
10943.96 863
10944.94 862
10945.93 865
10946.92 867
10947.91 874
10948.90 948
10949.88 939
10950.87 861
10951.86 862
10952.85 890
10953.84 932
10954.82 971
10955.81 1034
10956.80 1031
10957.79 1041
10958.78 1030
10959.77 1098
10960.75 1161
10961.74 1128
10962.73 1065
10963.72 1099
10964.71 1071
10965.70 977
10966.69 924
10967.68 863
10968.66 955
10969.65 890
10970.64 854
10971.63 881
10972.62 912
10973.61 880
10974.60 843
10975.59 800
10976.58 861
10977.57 839
10978.55 862
10979.54 873
10980.53 899
10981.52 907
10982.51 931
10983.50 899
10984.49 863
10985.48 894
10986.47 917
10987.46 888
10988.45 930
10989.44 902
10990.43 990
10991.42 942
10992.41 945
10993.40 969
10994.39 996
10995.38 1022
10996.37 1165
10997.36 1184
10998.35 1207
10999.34 1296
11000.33 1377
11001.32 1441
11002.31 1415
11003.30 1358
11004.29 1372
11005.28 1353
11006.27 1304
11007.26 1157
11008.25 1139
11009.24 1024
11010.24 964
11011.23 965
11012.22 866
11013.21 869
11014.20 921
11015.19 949
11016.18 886
11017.17 887
11018.16 919
11019.15 853
11020.14 851
11021.14 772
11022.13 777
11023.12 769
11024.11 763
11025.10 783
11026.09 832
11027.08 762
11028.08 755
11029.07 781
11030.06 784
11031.05 842
11032.04 832
11033.03 848
11034.03 800
11035.02 781
11036.01 729
11037.00 738
11037.99 761
11038.99 775
11039.98 806
11040.97 823
11041.96 843
11042.95 827
11043.95 809
11044.94 796
11045.93 709
11046.92 744
11047.92 727
11048.91 679
11049.90 706
11050.89 725
11051.89 718
11052.88 758
11053.87 696
11054.86 727
11055.86 777
11056.85 731
11057.84 708
11058.83 703
11059.83 627
11060.82 686
11061.81 715
11062.81 694
11063.80 677
11064.79 674
11065.79 662
11066.78 680
11067.77 650
11068.77 672
11069.76 671
11070.75 702
11071.75 715
11072.74 718
11073.73 682
11074.73 693
11075.72 669
11076.71 645
11077.71 641
11078.70 769
11079.70 701
11080.69 711
11081.68 717
11082.68 708
11083.67 719
11084.67 717
11085.66 703
11086.65 715
11087.65 676
11088.64 722
11089.64 708
11090.63 702
11091.63 685
11092.62 698
11093.61 684
11094.61 664
11095.60 660
11096.60 679
11097.59 669
11098.59 637
11099.58 654
11100.58 605
11101.57 612
11102.57 652
11103.56 654
11104.56 655
11105.55 691
11106.55 688
11107.54 662
11108.54 677
11109.53 668
11110.53 621
11111.52 591
11112.52 628
11113.51 630
11114.51 615
11115.50 620
11116.50 649
11117.49 730
11118.49 634
11119.49 605
11120.48 667
11121.48 648
11122.47 685
11123.47 634
11124.46 569
11125.46 582
11126.46 637
11127.45 649
11128.45 669
11129.44 707
11130.44 626
11131.44 636
11132.43 773
11133.43 667
11134.43 614
11135.42 652
11136.42 734
11137.41 657
11138.41 635
11139.41 617
11140.40 604
11141.40 646
11142.40 623
11143.39 643
11144.39 662
11145.39 645
11146.38 631
11147.38 684
11148.38 680
11149.38 607
11150.37 625
11151.37 623
11152.37 625
11153.36 657
11154.36 614
11155.36 608
11156.36 641
11157.35 628
11158.35 572
11159.35 580
11160.34 699
11161.34 630
11162.34 661
11163.34 591
11164.33 596
11165.33 582
11166.33 625
11167.33 613
11168.33 564
11169.32 615
11170.32 651
11171.32 573
11172.32 590
11173.32 575
11174.31 633
11175.31 654
11176.31 673
11177.31 645
11178.31 612
11179.30 601
11180.30 545
11181.30 562
11182.30 607
11183.30 633
11184.30 622
11185.30 611
11186.29 629
11187.29 571
11188.29 608
11189.29 560
11190.29 546
11191.29 646
11192.29 638
11193.29 581
11194.28 574
11195.28 586
11196.28 656
11197.28 593
11198.28 525
11199.28 621
11200.28 571
11201.28 564
11202.28 593
11203.28 586
11204.28 587
11205.28 632
11206.28 574
11207.28 549
11208.28 543
11209.27 565
11210.27 619
11211.27 566
11212.27 557
11213.27 587
11214.27 602
11215.27 561
11216.27 532
11217.27 580
11218.27 591
11219.27 587
11220.27 566
11221.27 539
11222.27 565
11223.27 609
11224.27 577
11225.28 566
11226.28 578
11227.28 560
11228.28 554
11229.28 540
11230.28 570
11231.28 575
11232.28 526
11233.28 523
11234.28 600
11235.28 636
11236.28 605
11237.28 565
11238.28 577
11239.28 601
11240.29 600
11241.29 576
11242.29 541
11243.29 553
11244.29 566
11245.29 563
11246.29 627
11247.29 611
11248.30 573
11249.30 567
11250.30 567
11251.30 588
11252.30 554
11253.30 591
11254.31 601
11255.31 597
11256.31 520
11257.31 608
11258.31 629
11259.31 589
11260.32 560
11261.32 576
11262.32 611
11263.32 630
11264.32 620
11265.33 528
11266.33 593
11267.33 612
11268.33 618
11269.34 560
11270.34 582
11271.34 581
11272.34 619
11273.35 627
11274.35 659
11275.35 700
11276.35 640
11277.36 593
11278.36 669
11279.36 656
11280.36 634
11281.37 637
11282.37 706
11283.37 635
11284.38 637
11285.38 633
11286.38 567
11287.38 550
11288.39 564
11289.39 656
11290.39 633
11291.40 577
11292.40 577
11293.40 553
11294.41 609
11295.41 562
11296.41 615
11297.42 621
11298.42 608
11299.43 596
11300.43 643
11301.43 639
11302.44 626
11303.44 574
11304.44 628
11305.45 589
11306.45 608
11307.46 611
11308.46 602
11309.47 601
11310.47 656
11311.47 633
11312.48 610
11313.48 684
11314.49 634
11315.49 636
11316.50 583
11317.50 600
11318.50 656
11319.51 652
11320.51 650
11321.52 604
11322.52 654
11323.53 650
11324.53 635
11325.54 602
11326.54 618
11327.55 629
11328.55 670
11329.56 582
11330.56 624
11331.57 617
11332.57 631
11333.58 635
11334.58 658
11335.59 670
11336.59 697
11337.60 729
11338.60 732
11339.61 793
11340.61 748
11341.62 835
11342.63 870
11343.63 875
11344.64 808
11345.64 781
11346.65 743
11347.65 735
11348.66 759
11349.67 656
11350.67 586
11351.68 623
11352.68 684
11353.69 663
11354.70 617
11355.70 589
11356.71 598
11357.72 588
11358.72 590
11359.73 646
11360.73 655
11361.74 714
11362.75 707
11363.75 647
11364.76 613
11365.77 613
11366.77 669
11367.78 596
11368.79 548
11369.79 585
11370.80 642
11371.81 626
11372.81 588
11373.82 589
11374.83 581
11375.84 600
11376.84 586
11377.85 680
11378.86 639
11379.86 616
11380.87 675
11381.88 660
11382.89 622
11383.89 623
11384.90 626
11385.91 556
11386.92 529
11387.92 529
11388.93 600
11389.94 607
11390.95 596
11391.95 618
11392.96 625
11393.97 541
11394.98 612
11395.99 597
11396.99 529
11398.00 597
11399.01 582
11400.02 611
11401.03 532
11402.03 524
11403.04 537
11404.05 582
11405.06 589
11406.07 586
11407.08 614
11408.09 544
11409.09 536
11410.10 573
11411.11 564
11412.12 572
11413.13 564
11414.14 594
11415.15 567
11416.15 587
11417.16 575
11418.17 543
11419.18 606
11420.19 595
11421.20 567
11422.21 623
11423.22 612
11424.23 504
11425.24 539
11426.25 511
11427.26 532
11428.26 519
11429.27 565
11430.28 506
11431.29 605
11432.30 560
11433.31 492
11434.32 592
11435.33 613
11436.34 570
11437.35 582
11438.36 579
11439.37 521
11440.38 572
11441.39 604
11442.40 592
11443.41 516
11444.42 566
11445.43 557
11446.44 537
11447.45 575
11448.46 556
11449.47 575
11450.48 586
11451.49 572
11452.50 643
11453.51 566
11454.52 609
11455.53 638
11456.55 593
11457.56 577
11458.57 570
11459.58 553
11460.59 599
11461.60 560
11462.61 560
11463.62 592
11464.63 598
11465.64 583
11466.65 639
11467.67 603
11468.68 602
11469.69 590
11470.70 580
11471.71 613
11472.72 624
11473.73 611
11474.74 564
11475.76 539
11476.77 624
11477.78 670
11478.79 649
11479.80 573
11480.81 599
11481.83 605
11482.84 609
11483.85 616
11484.86 616
11485.87 580
11486.89 593
11487.90 524
11488.91 596
11489.92 585
11490.93 571
11491.95 575
11492.96 560
11493.97 547
11494.98 595
11496.00 655
11497.01 558
11498.02 521
11499.03 571
11500.05 524
11501.06 614
11502.07 548
11503.08 611
11504.10 595
11505.11 569
11506.12 523
11507.13 507
11508.15 571
11509.16 608
11510.17 602
11511.19 537
11512.20 580
11513.21 581
11514.23 568
11515.24 560
11516.25 570
11517.27 633
11518.28 620
11519.29 628
11520.31 605
11521.32 586
11522.33 573
11523.35 614
11524.36 604
11525.37 582
11526.39 623
11527.40 638
11528.42 642
11529.43 604
11530.44 648
11531.46 660
11532.47 605
11533.48 626
11534.50 651
11535.51 632
11536.53 670
11537.54 615
11538.56 650
11539.57 722
11540.58 719
11541.60 632
11542.61 654
11543.63 663
11544.64 638
11545.66 665
11546.67 657
11547.69 660
11548.70 656
11549.72 689
11550.73 691
11551.75 673
11552.76 690
11553.78 667
11554.79 731
11555.81 673
11556.82 710
11557.84 696
11558.85 704
11559.87 675
11560.88 709
11561.90 746
11562.91 787
11563.93 749
11564.94 733
11565.96 753
11566.97 752
11567.99 737
11569.00 697
11570.02 699
11571.04 754
11572.05 713
11573.07 825
11574.08 761
11575.10 718
11576.11 751
11577.13 805
11578.15 871
11579.16 833
11580.18 840
11581.20 960
11582.21 985
11583.23 881
11584.24 991
11585.26 1020
11586.28 1016
11587.29 1037
11588.31 1013
11589.33 1039
11590.34 1068
11591.36 1120
11592.38 1148
11593.39 1158
11594.41 1232
11595.43 1363
11596.44 1596
11597.46 1691
11598.48 1780
11599.49 1984
11600.51 2049
11601.53 2200
11602.54 2144
11603.56 2134
11604.58 1972
11605.60 1784
11606.61 1521
11607.63 1421
11608.65 1323
11609.67 1151
11610.68 1060
11611.70 1039
11612.72 958
11613.74 918
11614.75 897
11615.77 859
11616.79 891
11617.81 873
11618.82 877
11619.84 858
11620.86 862
11621.88 846
11622.90 818
11623.91 796
11624.93 764
11625.95 747
11626.97 810
11627.99 825
11629.00 766
11630.02 758
11631.04 755
11632.06 722
11633.08 697
11634.10 808
11635.11 835
11636.13 789
11637.15 881
11638.17 826
11639.19 803
11640.21 787
11641.23 783
11642.25 803
11643.26 818
11644.28 774
11645.30 724
11646.32 711
11647.34 773
11648.36 665
11649.38 663
11650.40 686
11651.42 743
11652.44 629
11653.46 638
11654.47 676
11655.49 647
11656.51 622
11657.53 654
11658.55 660
11659.57 689
11660.59 709
11661.61 655
11662.63 652
11663.65 687
11664.67 688
11665.69 694
11666.71 730
11667.73 665
11668.75 679
11669.77 724
11670.79 737
11671.81 753
11672.83 756
11673.85 769
11674.87 743
11675.89 707
11676.91 701
11677.93 758
11678.95 764
11679.97 701
11680.99 743
11682.01 798
11683.03 819
11684.06 763
11685.08 761
11686.10 771
11687.12 725
11688.14 681
11689.16 708
11690.18 729
11691.20 698
11692.22 717
11693.24 737
11694.26 709
11695.29 690
11696.31 696
11697.33 727
11698.35 711
11699.37 718
11700.39 681
11701.41 708
11702.43 715
11703.46 677
11704.48 662
11705.50 703
11706.52 648
11707.54 644
11708.56 627
11709.59 674
11710.61 638
11711.63 609
11712.65 633
11713.67 589
11714.70 612
11715.72 616
11716.74 594
11717.76 574
11718.78 630
11719.81 663
11720.83 627
11721.85 563
11722.87 565
11723.90 596
11724.92 623
11725.94 625
11726.96 587
11727.99 618
11729.01 558
11730.03 592
11731.05 572
11732.08 608
11733.10 584
11734.12 565
11735.15 547
11736.17 563
11737.19 588
11738.21 615
11739.24 595
11740.26 594
11741.28 628
11742.31 599
11743.33 563
11744.35 590
11745.38 586
11746.40 592
11747.42 587
11748.45 560
11749.47 590
11750.49 610
11751.52 596
11752.54 551
11753.56 632
11754.59 612
11755.61 557
11756.64 619
11757.66 620
11758.68 598
11759.71 638
11760.73 539
11761.76 529
11762.78 591
11763.80 599
11764.83 539
11765.85 596
11766.88 551
11767.90 538
11768.93 517
11769.95 509
11770.97 554
11772.00 573
11773.02 547
11774.05 568
11775.07 613
11776.10 603
11777.12 574
11778.15 583
11779.17 504
11780.20 548
11781.22 522
11782.25 508
11783.27 534
11784.30 552
11785.32 519
11786.35 597
11787.37 619
11788.40 546
11789.42 551
11790.45 579
11791.47 569
11792.50 549
11793.52 531
11794.55 529
11795.57 531
11796.60 526
11797.63 584
11798.65 562
11799.68 596
11800.70 507
11801.73 507
11802.75 576
11803.78 556
11804.81 519
11805.83 521
11806.86 529
11807.88 464
11808.91 505
11809.94 526
11810.96 592
11811.99 546
11813.02 531
11814.04 533
11815.07 557
11816.09 546
11817.12 577
11818.15 546
11819.17 549
11820.20 534
11821.23 530
11822.25 531
11823.28 567
11824.31 550
11825.33 540
11826.36 527
11827.39 516
11828.42 580
11829.44 590
11830.47 564
11831.50 585
11832.52 510
11833.55 536
11834.58 559
11835.61 527
11836.63 544
11837.66 610
11838.69 576
11839.71 603
11840.74 578
11841.77 512
11842.80 548
11843.83 573
11844.85 520
11845.88 539
11846.91 530
11847.94 551
11848.96 568
11849.99 564
11851.02 545
11852.05 497
11853.08 502
11854.10 566
11855.13 616
11856.16 532
11857.19 538
11858.22 548
11859.24 498
11860.27 565
11861.30 508
11862.33 522
11863.36 526
11864.39 542
11865.42 560
11866.44 596
11867.47 574
11868.50 631
11869.53 572
11870.56 604
11871.59 529
11872.62 504
11873.65 511
11874.67 578
11875.70 531
11876.73 573
11877.76 532
11878.79 569
11879.82 582
11880.85 599
11881.88 573
11882.91 559
11883.94 542
11884.97 534
11886.00 522
11887.03 544
11888.06 600
11889.09 575
11890.11 616
11891.14 600
11892.17 563
11893.20 548
11894.23 555
11895.26 571
11896.29 589
11897.32 601
11898.35 580
11899.38 571
11900.41 610
11901.44 602
11902.47 591
11903.50 590
11904.53 587
11905.56 624
11906.59 631
11907.63 586
11908.66 617
11909.69 622
11910.72 554
11911.75 554
11912.78 558
11913.81 579
11914.84 544
11915.87 557
11916.90 605
11917.93 592
11918.96 611
11919.99 624
11921.02 575
11922.06 585
11923.09 518
11924.12 566
11925.15 620
11926.18 595
11927.21 601
11928.24 644
11929.27 688
11930.31 726
11931.34 738
11932.37 737
11933.40 736
11934.43 768
11935.46 721
11936.49 756
11937.53 723
11938.56 666
11939.59 676
11940.62 728
11941.65 663
11942.69 617
11943.72 610
11944.75 606
11945.78 595
11946.81 556
11947.85 546
11948.88 537
11949.91 581
11950.94 572
11951.97 498
11953.01 552
11954.04 561
11955.07 511
11956.10 577
11957.14 633
11958.17 559
11959.20 497
11960.24 532
11961.27 538
11962.30 520
11963.33 472
11964.37 501
11965.40 566
11966.43 561
11967.47 513
11968.50 488
11969.53 517
11970.56 566
11971.60 567
11972.63 603
11973.66 594
11974.70 490
11975.73 555
11976.76 606
11977.80 561
11978.83 542
11979.86 561
11980.90 598
11981.93 599
11982.97 605
11984.00 614
11985.03 555
11986.07 557
11987.10 574
11988.13 541
11989.17 515
11990.20 537
11991.24 551
11992.27 537
11993.30 517
11994.34 552
11995.37 568
11996.41 517
11997.44 521
11998.48 539
11999.51 544
12000.54 569
12001.58 562
12002.61 565
12003.65 564
12004.68 542
12005.72 582
12006.75 581
12007.79 579
12008.82 565
12009.86 604
12010.89 600
12011.93 608
12012.96 563
12014.00 629
12015.03 645
12016.07 563
12017.10 601
12018.14 563
12019.17 593
12020.21 562
12021.24 593
12022.28 570
12023.31 603
12024.35 585
12025.38 600
12026.42 594
12027.46 585
12028.49 603
12029.53 604
12030.56 594
12031.60 619
12032.63 567
12033.67 605
12034.71 586
12035.74 581
12036.78 554
12037.81 478
12038.85 536
12039.89 586
12040.92 590
12041.96 571
12042.99 584
12044.03 589
12045.07 563
12046.10 571
12047.14 591
12048.18 628
12049.21 553
12050.25 580
12051.29 625
12052.32 608
12053.36 566
12054.40 595
12055.43 581
12056.47 514
12057.51 566
12058.54 555
12059.58 541
12060.62 571
12061.65 604
12062.69 564
12063.73 536
12064.77 563
12065.80 620
12066.84 587
12067.88 534
12068.92 513
12069.95 493
12070.99 520
12072.03 519
12073.07 532
12074.10 588
12075.14 567
12076.18 540
12077.22 542
12078.25 558
12079.29 623
12080.33 594
12081.37 596
12082.41 508
12083.44 552
12084.48 575
12085.52 574
12086.56 554
12087.60 526
12088.63 603
12089.67 573
12090.71 548
12091.75 611
12092.79 594
12093.83 657
12094.86 606
12095.90 575
12096.94 550
12097.98 559
12099.02 543
12100.06 583
12101.10 608
12102.13 570
12103.17 583
12104.21 652
12105.25 579
12106.29 551
12107.33 564
12108.37 648
12109.41 635
12110.45 595
12111.49 547
12112.53 584
12113.56 553
12114.60 544
12115.64 532
12116.68 560
12117.72 601
12118.76 580
12119.80 523
12120.84 471
12121.88 515
12122.92 495
12123.96 505
12125.00 536
12126.04 547
12127.08 539
12128.12 532
12129.16 479
12130.20 497
12131.24 516
12132.28 512
12133.32 478
12134.36 468
12135.40 465
12136.44 491
12137.48 488
12138.52 535
12139.56 545
12140.60 542
12141.64 516
12142.68 467
12143.72 513
12144.76 523
12145.81 465
12146.85 493
12147.89 532
12148.93 532
12149.97 545
12151.01 495
12152.05 533
12153.09 521
12154.13 500
12155.17 539
12156.21 528
12157.26 558
12158.30 539
12159.34 505
12160.38 500
12161.42 515
12162.46 501
12163.50 486
12164.55 504
12165.59 546
12166.63 534
12167.67 520
12168.71 490
12169.75 505
12170.80 476
12171.84 468
12172.88 557
12173.92 586
12174.96 538
12176.00 522
12177.05 454
12178.09 519
12179.13 471
12180.17 477
12181.22 502
12182.26 477
12183.30 483
12184.34 464
12185.38 477
12186.43 503
12187.47 505
12188.51 483
12189.55 490
12190.60 466
12191.64 535
12192.68 518
12193.72 479
12194.77 517
12195.81 487
12196.85 480
12197.90 460
12198.94 484
12199.98 546
12201.03 531
12202.07 517
12203.11 493
12204.15 474
12205.20 464
12206.24 501
12207.28 497
12208.33 512
12209.37 524
12210.41 495
12211.46 444
12212.50 460
12213.55 506
12214.59 516
12215.63 524
12216.68 454
12217.72 449
12218.76 503
12219.81 491
12220.85 497
12221.90 466
12222.94 474
12223.98 476
12225.03 534
12226.07 521
12227.12 554
12228.16 460
12229.20 528
12230.25 525
12231.29 497
12232.34 547
12233.38 547
12234.43 560
12235.47 518
12236.52 551
12237.56 541
12238.61 530
12239.65 463
12240.69 503
12241.74 544
12242.78 470
12243.83 540
12244.87 534
12245.92 511
12246.96 488
12248.01 474
12249.05 470
12250.10 440
12251.14 440
12252.19 476
12253.24 465
12254.28 453
12255.33 502
12256.37 497
12257.42 513
12258.46 507
12259.51 501
12260.55 480
12261.60 417
12262.64 450
12263.69 395
12264.74 481
12265.78 496
12266.83 426
12267.87 465
12268.92 504
12269.97 440
12271.01 474
12272.06 444
12273.10 417
12274.15 492
12275.20 505
12276.24 465
12277.29 460
12278.34 446
12279.38 437
12280.43 408
12281.47 410
12282.52 434
12283.57 411
12284.61 480
12285.66 499
12286.71 433
12287.75 443
12288.80 452
12289.85 426
12290.90 472
12291.94 481
12292.99 487
12294.04 503
12295.08 495
12296.13 501
12297.18 485
12298.22 445
12299.27 455
12300.32 441
12301.37 480
12302.41 475
12303.46 523
12304.51 495
12305.56 470
12306.60 444
12307.65 439
12308.70 465
12309.75 461
12310.79 449
12311.84 477
12312.89 507
12313.94 447
12314.99 453
12316.03 473
12317.08 432
12318.13 466
12319.18 446
12320.23 440
12321.27 427
12322.32 434
12323.37 452
12324.42 431
12325.47 444
12326.52 465
12327.56 475
12328.61 460
12329.66 450
12330.71 423
12331.76 443
12332.81 448
12333.86 465
12334.91 431
12335.95 452
12337.00 442
12338.05 416
12339.10 477
12340.15 429
12341.20 476
12342.25 478
12343.30 501
12344.35 471
12345.40 422
12346.44 522
12347.49 416
12348.54 464
12349.59 523
12350.64 478
12351.69 466
12352.74 441
12353.79 435
12354.84 408
12355.89 470
12356.94 473
12357.99 503
12359.04 501
12360.09 464
12361.14 387
12362.19 392
12363.24 480
12364.29 460
12365.34 455
12366.39 449
12367.44 476
12368.49 454
12369.54 474
12370.59 460
12371.64 470
12372.69 522
12373.74 462
12374.79 447
12375.84 474
12376.89 460
12377.94 465
12378.99 456
12380.05 478
12381.10 463
12382.15 403
12383.20 402
12384.25 488
12385.30 472
12386.35 405
12387.40 453
12388.45 507
12389.50 452
12390.55 466
12391.61 502
12392.66 479
12393.71 472
12394.76 497
12395.81 460
12396.86 500
12397.91 461
12398.97 440
12400.02 450
12401.07 451
12402.12 508
12403.17 471
12404.22 471
12405.28 528
12406.33 507
12407.38 495
12408.43 512
12409.48 544
12410.53 507
12411.59 496
12412.64 443
12413.69 481
12414.74 476
12415.80 519
12416.85 477
12417.90 474
12418.95 478
12420.00 461
12421.06 480
12422.11 480
12423.16 474
12424.21 502
12425.27 415
12426.32 446
12427.37 429
12428.43 509
12429.48 489
12430.53 513
12431.58 493
12432.64 502
12433.69 495
12434.74 508
12435.80 490
12436.85 499
12437.90 475
12438.96 469
12440.01 489
12441.06 471
12442.12 488
12443.17 495
12444.22 473
12445.28 545
12446.33 462
12447.38 476
12448.44 484
12449.49 499
12450.54 508
12451.60 479
12452.65 510
12453.71 485
12454.76 547
12455.81 503
12456.87 548
12457.92 520
12458.98 505
12460.03 562
12461.08 527
12462.14 538
12463.19 500
12464.25 468
12465.30 466
12466.35 479
12467.41 480
12468.46 474
12469.52 495
12470.57 523
12471.63 512
12472.68 536
12473.74 554
12474.79 496
12475.85 517
12476.90 536
12477.96 474
12479.01 563
12480.07 540
12481.12 574
12482.18 544
12483.23 517
12484.29 587
12485.34 556
12486.40 601
12487.45 575
12488.51 633
12489.56 595
12490.62 667
12491.67 776
12492.73 821
12493.78 846
12494.84 884
12495.90 902
12496.95 1000
12498.01 963
12499.06 993
12500.12 911
12501.17 835
12502.23 772
12503.29 712
12504.34 690
12505.40 714
12506.45 641
12507.51 588
12508.57 585
12509.62 597
12510.68 555
12511.73 549
12512.79 613
12513.85 537
12514.90 577
12515.96 564
12517.02 589
12518.07 643
12519.13 564
12520.19 523
12521.24 560
12522.30 595
12523.36 561
12524.41 503
12525.47 524
12526.53 530
12527.58 559
12528.64 552
12529.70 608
12530.76 537
12531.81 542
12532.87 584
12533.93 544
12534.98 595
12536.04 563
12537.10 575
12538.16 558
12539.21 532
12540.27 504
12541.33 492
12542.39 549
12543.44 507
12544.50 521
12545.56 505
12546.62 549
12547.68 486
12548.73 496
12549.79 494
12550.85 520
12551.91 557
12552.96 521
12554.02 506
12555.08 548
12556.14 545
12557.20 525
12558.26 560
12559.31 530
12560.37 521
12561.43 594
12562.49 560
12563.55 605
12564.61 551
12565.66 561
12566.72 558
12567.78 584
12568.84 674
12569.90 615
12570.96 629
12572.02 671
12573.08 715
12574.13 701
12575.19 683
12576.25 669
12577.31 708
12578.37 763
12579.43 733
12580.49 707
12581.55 681
12582.61 623
12583.67 622
12584.73 686
12585.79 635
12586.85 604
12587.91 603
12588.96 566
12590.02 593
12591.08 640
12592.14 593
12593.20 658
12594.26 560
12595.32 579
12596.38 581
12597.44 555
12598.50 528
12599.56 549
12600.62 549
12601.68 558
12602.74 576
12603.80 522
12604.86 548
12605.92 544
12606.98 555
12608.04 597
12609.10 549
12610.17 537
12611.23 558
12612.29 543
12613.35 524
12614.41 489
12615.47 517
12616.53 535
12617.59 543
12618.65 558
12619.71 500
12620.77 550
12621.83 569
12622.89 517
12623.95 492
12625.02 466
12626.08 517
12627.14 558
12628.20 534
12629.26 557
12630.32 557
12631.38 511
12632.44 534
12633.51 532
12634.57 531
12635.63 483
12636.69 512
12637.75 532
12638.81 509
12639.88 531
12640.94 530
12642.00 488
12643.06 556
12644.12 580
12645.18 529
12646.25 528
12647.31 530
12648.37 531
12649.43 511
12650.50 596
12651.56 509
12652.62 525
12653.68 565
12654.74 602
12655.81 568
12656.87 558
12657.93 558
12658.99 532
12660.06 524
12661.12 527
12662.18 519
12663.24 568
12664.31 595
12665.37 565
12666.43 530
12667.50 567
12668.56 513
12669.62 529
12670.68 510
12671.75 549
12672.81 516
12673.87 499
12674.94 557
12676.00 558
12677.06 612
12678.13 557
12679.19 503
12680.25 519
12681.32 552
12682.38 594
12683.44 575
12684.51 537
12685.57 585
12686.63 584
12687.70 505
12688.76 574
12689.83 607
12690.89 564
12691.95 548
12693.02 536
12694.08 542
12695.15 549
12696.21 565
12697.27 575
12698.34 585
12699.40 574
12700.47 516
12701.53 566
12702.60 532
12703.66 578
12704.72 569
12705.79 593
12706.85 594
12707.92 525
12708.98 525
12710.05 519
12711.11 560
12712.18 533
12713.24 480
12714.31 515
12715.37 525
12716.44 554
12717.50 575
12718.57 547
12719.63 562
12720.70 608
12721.76 608
12722.83 581
12723.89 573
12724.96 481
12726.02 534
12727.09 523
12728.15 499
12729.22 528
12730.28 539
12731.35 600
12732.41 549
12733.48 519
12734.55 530
12735.61 531
12736.68 492
12737.74 480
12738.81 515
12739.88 568
12740.94 554
12742.01 497
12743.07 493
12744.14 477
12745.21 509
12746.27 505
12747.34 476
12748.40 518
12749.47 565
12750.54 486
12751.60 451
12752.67 504
12753.74 526
12754.80 477
12755.87 446
12756.94 504
12758.00 520
12759.07 466
12760.14 460
12761.20 485
12762.27 487
12763.34 491
12764.40 514
12765.47 529
12766.54 493
12767.60 482
12768.67 508
12769.74 492
12770.81 513
12771.87 465
12772.94 500
12774.01 502
12775.08 484
12776.14 453
12777.21 462
12778.28 444
12779.35 448
12780.41 489
12781.48 470
12782.55 476
12783.62 460
12784.68 489
12785.75 467
12786.82 427
12787.89 416
12788.96 445
12790.02 468
12791.09 463
12792.16 441
12793.23 474
12794.30 469
12795.36 456
12796.43 440
12797.50 451
12798.57 418
12799.64 458
12800.71 452
12801.77 416
12802.84 432
12803.91 450
12804.98 433
12806.05 471
12807.12 468
12808.19 427
12809.25 479
12810.32 478
12811.39 505
12812.46 455
12813.53 502
12814.60 543
12815.67 463
12816.74 465
12817.81 438
12818.88 482
12819.95 489
12821.01 458
12822.08 471
12823.15 468
12824.22 482
12825.29 463
12826.36 466
12827.43 445
12828.50 421
12829.57 457
12830.64 481
12831.71 489
12832.78 450
12833.85 425
12834.92 463
12835.99 472
12837.06 430
12838.13 426
12839.20 406
12840.27 462
12841.34 473
12842.41 449
12843.48 440
12844.55 446
12845.62 478
12846.69 440
12847.76 435
12848.83 445
12849.90 422
12850.97 418
12852.04 427
12853.11 417
12854.19 450
12855.26 467
12856.33 456
12857.40 448
12858.47 449
12859.54 427
12860.61 427
12861.68 435
12862.75 449
12863.82 483
12864.89 416
12865.97 383
12867.04 397
12868.11 484
12869.18 432
12870.25 456
12871.32 391
12872.39 423
12873.47 485
12874.54 455
12875.61 462
12876.68 424
12877.75 464
12878.82 467
12879.90 421
12880.97 434
12882.04 427
12883.11 400
12884.18 442
12885.25 459
12886.33 434
12887.40 437
12888.47 466
12889.54 440
12890.62 355
12891.69 389
12892.76 423
12893.83 400
12894.90 436
12895.98 466
12897.05 466
12898.12 441
12899.19 426
12900.27 455
12901.34 401
12902.41 410
12903.49 434
12904.56 387
12905.63 414
12906.70 395
12907.78 405
12908.85 408
12909.92 451
12911.00 380
12912.07 388
12913.14 439
12914.22 433
12915.29 442
12916.36 410
12917.44 452
12918.51 413
12919.58 445
12920.66 394
12921.73 422
12922.80 406
12923.88 433
12924.95 439
12926.02 401
12927.10 455
12928.17 393
12929.24 406
12930.32 410
12931.39 473
12932.47 443
12933.54 467
12934.61 467
12935.69 425
12936.76 446
12937.84 480
12938.91 455
12939.99 423
12941.06 443
12942.13 450
12943.21 422
12944.28 422
12945.36 405
12946.43 403
12947.51 449
12948.58 431
12949.66 408
12950.73 410
12951.81 398
12952.88 393
12953.95 418
12955.03 456
12956.10 419
12957.18 401
12958.25 440
12959.33 415
12960.40 407
12961.48 408
12962.56 415
12963.63 417
12964.71 449
12965.78 426
12966.86 415
12967.93 502
12969.01 463
12970.08 469
12971.16 465
12972.23 438
12973.31 436
12974.39 445
12975.46 468
12976.54 416
12977.61 446
12978.69 467
12979.76 446
12980.84 479
12981.92 463
12982.99 470
12984.07 436
12985.14 454
12986.22 422
12987.30 447
12988.37 445
12989.45 433
12990.53 494
12991.60 397
12992.68 395
12993.76 445
12994.83 419
12995.91 412
12996.99 440
12998.06 422
12999.14 455
13000.22 483
13001.29 441
13002.37 432
13003.45 433
13004.52 417
13005.60 466
13006.68 429
13007.75 421
13008.83 418
13009.91 439
13010.99 424
13012.06 459
13013.14 443
13014.22 438
13015.30 442
13016.37 415
13017.45 437
13018.53 449
13019.61 469
13020.68 476
13021.76 490
13022.84 453
13023.92 370
13024.99 412
13026.07 471
13027.15 463
13028.23 456
13029.31 482
13030.38 462
13031.46 437
13032.54 439
13033.62 463
13034.70 450
13035.77 456
13036.85 434
13037.93 489
13039.01 391
13040.09 479
13041.17 445
13042.24 434
13043.32 399
13044.40 450
13045.48 449
13046.56 445
13047.64 459
13048.72 412
13049.80 419
13050.87 425
13051.95 478
13053.03 488
13054.11 408
13055.19 431
13056.27 417
13057.35 432
13058.43 421
13059.51 409
13060.59 435
13061.67 466
13062.74 472
13063.82 444
13064.90 436
13065.98 455
13067.06 401
13068.14 424
13069.22 392
13070.30 441
13071.38 460
13072.46 445
13073.54 430
13074.62 416
13075.70 370
13076.78 413
13077.86 382
13078.94 426
13080.02 426
13081.10 381
13082.18 420
13083.26 469
13084.34 407
13085.42 409
13086.50 442
13087.58 419
13088.66 363
13089.74 377
13090.82 389
13091.90 447
13092.99 445
13094.07 479
13095.15 455
13096.23 399
13097.31 416
13098.39 439
13099.47 438
13100.55 400
13101.63 385
13102.71 453
13103.79 453
13104.88 424
13105.96 413
13107.04 431
13108.12 393
13109.20 420
13110.28 395
13111.36 391
13112.44 415
13113.53 407
13114.61 395
13115.69 424
13116.77 420
13117.85 428
13118.93 421
13120.02 428
13121.10 401
13122.18 370
13123.26 377
13124.34 398
13125.42 429
13126.51 451
13127.59 435
13128.67 442
13129.75 439
13130.84 423
13131.92 361
13133.00 409
13134.08 412
13135.16 426
13136.25 375
13137.33 369
13138.41 411
13139.49 389
13140.58 415
13141.66 416
13142.74 371
13143.82 428
13144.91 410
13145.99 410
13147.07 457
13148.16 432
13149.24 408
13150.32 446
13151.41 432
13152.49 381
13153.57 396
13154.65 420
13155.74 400
13156.82 382
13157.90 400
13158.99 400
13160.07 399
13161.15 424
13162.24 388
13163.32 382
13164.40 446
13165.49 379
13166.57 387
13167.66 431
13168.74 395
13169.82 371
13170.91 392
13171.99 374
13173.08 407
13174.16 407
13175.24 465
13176.33 417
13177.41 407
13178.50 440
13179.58 470
13180.66 443
13181.75 393
13182.83 426
13183.92 463
13185.00 398
13186.09 367
13187.17 354
13188.25 417
13189.34 366
13190.42 416
13191.51 448
13192.59 384
13193.68 422
13194.76 425
13195.85 406
13196.93 397
13198.02 376
13199.10 403
13200.19 412
13201.27 370
13202.36 349
13203.44 376
13204.53 368
13205.61 411
13206.70 410
13207.78 378
13208.87 387
13209.96 415
13211.04 392
13212.13 390
13213.21 371
13214.30 350
13215.38 392
13216.47 372
13217.55 391
13218.64 336
13219.73 347
13220.81 348
13221.90 360
13222.98 401
13224.07 337
13225.16 379
13226.24 383
13227.33 371
13228.41 347
13229.50 391
13230.59 378
13231.67 369
13232.76 371
13233.85 296
13234.93 345
13236.02 403
13237.11 412
13238.19 369
13239.28 396
13240.37 366
13241.45 381
13242.54 407
13243.63 416
13244.71 372
13245.80 349
13246.89 367
13247.97 399
13249.06 350
13250.15 390
13251.24 398
13252.32 405
13253.41 360
13254.50 358
13255.58 354
13256.67 380
13257.76 436
13258.85 391
13259.93 361
13261.02 390
13262.11 410
13263.20 410
13264.28 422
13265.37 409
13266.46 424
13267.55 421
13268.64 445
13269.72 415
13270.81 372
13271.90 446
13272.99 415
13274.08 436
13275.16 406
13276.25 400
13277.34 409
13278.43 405
13279.52 414
13280.61 361
13281.69 365
13282.78 393
13283.87 354
13284.96 390
13286.05 367
13287.14 355
13288.23 404
13289.31 382
13290.40 389
13291.49 449
13292.58 386
13293.67 450
13294.76 443
13295.85 437
13296.94 420
13298.03 405
13299.11 437
13300.20 445
13301.29 388
13302.38 426
13303.47 376
13304.56 428
13305.65 436
13306.74 403
13307.83 389
13308.92 413
13310.01 450
13311.10 388
13312.19 394
13313.28 405
13314.37 421
13315.46 386
13316.55 384
13317.64 425
13318.73 397
13319.82 390
13320.91 426
13322.00 430
13323.09 407
13324.18 368
13325.27 389
13326.36 385
13327.45 421
13328.54 444
13329.63 446
13330.72 430
13331.81 479
13332.90 476
13333.99 428
13335.08 407
13336.17 374
13337.26 396
13338.35 422
13339.44 375
13340.53 358
13341.62 401
13342.72 495
13343.81 424
13344.90 383
13345.99 405
13347.08 423
13348.17 386
13349.26 429
13350.35 454
13351.44 435
13352.54 443
13353.63 416
13354.72 428
13355.81 376
13356.90 428
13357.99 420
13359.08 447
13360.18 428
13361.27 380
13362.36 430
13363.45 408
13364.54 438
13365.63 428
13366.73 474
13367.82 456
13368.91 465
13370.00 467
13371.09 436
13372.19 467
13373.28 497
13374.37 478
13375.46 433
13376.56 451
13377.65 460
13378.74 439
13379.83 441
13380.93 412
13382.02 390
13383.11 423
13384.20 458
13385.30 426
13386.39 401
13387.48 358
13388.57 391
13389.67 421
13390.76 384
13391.85 391
13392.95 424
13394.04 415
13395.13 394
13396.22 393
13397.32 389
13398.41 384
13399.50 384
13400.60 448
13401.69 436
13402.78 420
13403.88 365
13404.97 383
13406.06 402
13407.16 393
13408.25 352
13409.35 400
13410.44 378
13411.53 368
13412.63 396
13413.72 406
13414.81 405
13415.91 391
13417.00 392
13418.10 376
13419.19 391
13420.28 406
13421.38 379
13422.47 393
13423.57 410
13424.66 421
13425.76 438
13426.85 412
13427.94 394
13429.04 420
13430.13 438
13431.23 458
13432.32 398
13433.42 403
13434.51 468
13435.61 410
13436.70 410
13437.80 408
13438.89 405
13439.99 374
13441.08 393
13442.18 429
13443.27 406
13444.37 444
13445.46 455
13446.56 427
13447.65 404
13448.75 464
13449.84 478
13450.94 430
13452.03 382
13453.13 402
13454.22 369
13455.32 398
13456.41 395
13457.51 448
13458.61 448
13459.70 432
13460.80 375
13461.89 378
13462.99 389
13464.08 383
13465.18 433
13466.28 423
13467.37 405
13468.47 425
13469.56 453
13470.66 414
13471.76 462
13472.85 436
13473.95 445
13475.05 407
13476.14 390
13477.24 411
13478.33 418
13479.43 404
13480.53 415
13481.62 420
13482.72 414
13483.82 415
13484.91 440
13486.01 429
13487.11 435
13488.20 451
13489.30 400
13490.40 408
13491.50 446
13492.59 451
13493.69 444
13494.79 444
13495.88 459
13496.98 482
13498.08 500
13499.18 446
13500.27 427
13501.37 439
13502.47 468
13503.57 405
13504.66 434
13505.76 433
13506.86 467
13507.96 503
13509.05 443
13510.15 457
13511.25 444
13512.35 392
13513.44 419
13514.54 435
13515.64 426
13516.74 422
13517.84 391
13518.93 416
13520.03 393
13521.13 375
13522.23 395
13523.33 404
13524.43 425
13525.52 388
13526.62 426
13527.72 432
13528.82 431
13529.92 396
13531.02 441
13532.12 457
13533.21 399
13534.31 387
13535.41 423
13536.51 383
13537.61 382
13538.71 441
13539.81 397
13540.91 437
13542.01 397
13543.10 397
13544.20 368
13545.30 399
13546.40 374
13547.50 392
13548.60 346
13549.70 394
13550.80 397
13551.90 392
13553.00 392
13554.10 407
13555.20 435
13556.30 398
13557.40 383
13558.50 378
13559.60 397
13560.70 370
13561.80 343
13562.90 367
13564.00 397
13565.10 385
13566.20 358
13567.30 387
13568.40 387
13569.50 411
13570.60 382
13571.70 385
13572.80 405
13573.90 383
13575.00 405
13576.10 392
13577.20 381
13578.30 387
13579.40 410
13580.50 447
13581.60 380
13582.70 380
13583.80 397
13584.90 378
13586.00 400
13587.10 404
13588.21 430
13589.31 411
13590.41 386
13591.51 368
13592.61 394
13593.71 339
13594.81 379
13595.91 382
13597.01 404
13598.12 432
13599.22 387
13600.32 395
13601.42 393
13602.52 375
13603.62 362
13604.72 394
13605.83 403
13606.93 402
13608.03 381
13609.13 361
13610.23 390
13611.34 359
13612.44 411
13613.54 371
13614.64 363
13615.74 364
13616.85 380
13617.95 374
13619.05 402
13620.15 385
13621.25 388
13622.36 346
13623.46 369
13624.56 409
13625.66 405
13626.77 387
13627.87 423
13628.97 361
13630.07 372
13631.18 370
13632.28 373
13633.38 359
13634.48 373
13635.59 359
13636.69 400
13637.79 378
13638.90 370
13640.00 378
13641.10 384
13642.21 431
13643.31 361
13644.41 358
13645.52 375
13646.62 373
13647.72 393
13648.83 389
13649.93 342
13651.03 399
13652.14 360
13653.24 376
13654.34 377
13655.45 390
13656.55 409
13657.65 366
13658.76 353
13659.86 401
13660.97 406
13662.07 351
13663.17 390
13664.28 386
13665.38 399
13666.49 398
13667.59 372
13668.69 327
13669.80 409
13670.90 370
13672.01 389
13673.11 405
13674.22 361
13675.32 369
13676.42 418
13677.53 391
13678.63 384
13679.74 369
13680.84 361
13681.95 349
13683.05 369
13684.16 394
13685.26 351
13686.37 381
13687.47 324
13688.58 341
13689.68 342
13690.79 337
13691.89 341
13693.00 336
13694.10 364
13695.21 394
13696.31 447
13697.42 443
13698.52 361
13699.63 365
13700.73 366
13701.84 372
13702.95 377
13704.05 389
13705.16 347
13706.26 364
13707.37 348
13708.47 380
13709.58 391
13710.69 357
13711.79 382
13712.90 379
13714.00 403
13715.11 366
13716.22 406
13717.32 375
13718.43 429
13719.53 412
13720.64 382
13721.75 407
13722.85 363
13723.96 409
13725.07 412
13726.17 364
13727.28 437
13728.39 399
13729.49 390
13730.60 386
13731.71 387
13732.81 406
13733.92 406
13735.03 382
13736.13 432
13737.24 432
13738.35 406
13739.46 463
13740.56 456
13741.67 417
13742.78 426
13743.88 431
13744.99 450
13746.10 420
13747.21 430
13748.31 430
13749.42 478
13750.53 424
13751.64 448
13752.74 477
13753.85 454
13754.96 416
13756.07 475
13757.17 463
13758.28 453
13759.39 421
13760.50 476
13761.61 488
13762.71 455
13763.82 461
13764.93 516
13766.04 557
13767.15 519
13768.25 535
13769.36 629
13770.47 551
13771.58 546
13772.69 579
13773.80 600
13774.90 600
13776.01 568
13777.12 624
13778.23 555
13779.34 573
13780.45 536
13781.56 593
13782.67 567
13783.77 475
13784.88 465
13785.99 473
13787.10 492
13788.21 458
13789.32 441
13790.43 411
13791.54 472
13792.65 499
13793.76 456
13794.86 444
13795.97 408
13797.08 433
13798.19 474
13799.30 469
13800.41 427
13801.52 412
13802.63 421
13803.74 448
13804.85 409
13805.96 420
13807.07 430
13808.18 395
13809.29 414
13810.40 420
13811.51 413
13812.62 460
13813.73 427
13814.84 463
13815.95 425
13817.06 403
13818.17 401
13819.28 421
13820.39 445
13821.50 431
13822.61 459
13823.72 448
13824.83 413
13825.94 387
13827.05 439
13828.16 395
13829.27 398
13830.39 425
13831.50 393
13832.61 374
13833.72 411
13834.83 407
13835.94 435
13837.05 381
13838.16 402
13839.27 410
13840.38 404
13841.50 410
13842.61 390
13843.72 423
13844.83 411
13845.94 465
13847.05 422
13848.16 436
13849.27 399
13850.39 441
13851.50 417
13852.61 434
13853.72 494
13854.83 475
13855.94 454
13857.06 428
13858.17 458
13859.28 476
13860.39 464
13861.50 432
13862.62 485
13863.73 504
13864.84 483
13865.95 443
13867.06 423
13868.18 490
13869.29 525
13870.40 423
13871.51 434
13872.63 464
13873.74 406
13874.85 456
13875.96 437
13877.08 489
13878.19 458
13879.30 428
13880.41 425
13881.53 430
13882.64 433
13883.75 435
13884.87 423
13885.98 429
13887.09 434
13888.20 429
13889.32 434
13890.43 438
13891.54 429
13892.66 402
13893.77 426
13894.88 423
13896.00 485
13897.11 443
13898.22 444
13899.34 457
13900.45 509
13901.56 472
13902.68 434
13903.79 424
13904.91 495
13906.02 492
13907.13 463
13908.25 451
13909.36 441
13910.48 478
13911.59 429
13912.70 415
13913.82 389
13914.93 417
13916.05 425
13917.16 421
13918.27 376
13919.39 457
13920.50 412
13921.62 406
13922.73 411
13923.85 383
13924.96 418
13926.08 415
13927.19 385
13928.30 376
13929.42 406
13930.53 429
13931.65 440
13932.76 408
13933.88 419
13934.99 386
13936.11 430
13937.22 420
13938.34 405
13939.45 393
13940.57 370
13941.68 389
13942.80 409
13943.91 426
13945.03 457
13946.15 408
13947.26 407
13948.38 397
13949.49 394
13950.61 408
13951.72 389
13952.84 408
13953.95 385
13955.07 421
13956.19 434
13957.30 426
13958.42 443
13959.53 422
13960.65 396
13961.77 404
13962.88 448
13964.00 465
13965.11 427
13966.23 402
13967.35 409
13968.46 414
13969.58 430
13970.69 394
13971.81 401
13972.93 385
13974.04 390
13975.16 442
13976.28 403
13977.39 374
13978.51 394
13979.63 380
13980.74 384
13981.86 392
13982.98 414
13984.09 425
13985.21 418
13986.33 408
13987.45 399
13988.56 432
13989.68 392
13990.80 429
13991.91 384
13993.03 399
13994.15 384
13995.27 394
13996.38 427
13997.50 424
13998.62 443
13999.74 448
14000.85 436
14001.97 425
14003.09 402
14004.21 429
14005.32 436
14006.44 411
14007.56 419
14008.68 415
14009.80 407
14010.91 379
14012.03 391
14013.15 369
14014.27 406
14015.39 404
14016.50 417
14017.62 446
14018.74 428
14019.86 449
14020.98 405
14022.10 469
14023.21 445
14024.33 459
14025.45 452
14026.57 452
14027.69 446
14028.81 459
14029.93 419
14031.04 401
14032.16 449
14033.28 446
14034.40 445
14035.52 397
14036.64 380
14037.76 380
14038.88 403
14040.00 415
14041.12 401
14042.23 397
14043.35 370
14044.47 380
14045.59 413
14046.71 423
14047.83 404
14048.95 412
14050.07 413
14051.19 450
14052.31 392
14053.43 379
14054.55 422
14055.67 459
14056.79 421
14057.91 391
14059.03 420
14060.15 410
14061.27 436
14062.39 466
14063.51 428
14064.63 431
14065.75 434
14066.87 408
14067.99 395
14069.11 404
14070.23 434
14071.35 402
14072.47 416
14073.59 414
14074.71 432
14075.83 401
14076.95 413
14078.07 396
14079.19 402
14080.31 417
14081.44 453
14082.56 433
14083.68 446
14084.80 371
14085.92 426
14087.04 466
14088.16 416
14089.28 480
14090.40 479
14091.52 419
14092.65 445
14093.77 494
14094.89 512
14096.01 508
14097.13 540
14098.25 548
14099.37 607
14100.50 527
14101.62 467
14102.74 435
14103.86 525
14104.98 484
14106.10 448
14107.23 515
14108.35 481
14109.47 496
14110.59 475
14111.71 453
14112.84 432
14113.96 464
14115.08 416
14116.20 430
14117.32 412
14118.45 488
14119.57 505
14120.69 394
14121.81 406
14122.94 438
14124.06 394
14125.18 424
14126.30 369
14127.43 410
14128.55 410
14129.67 397
14130.79 425
14131.92 399
14133.04 420
14134.16 401
14135.29 370
14136.41 391
14137.53 387
14138.66 408
14139.78 398
14140.90 404
14142.02 404
14143.15 365
14144.27 409
14145.39 419
14146.52 446
14147.64 385
14148.76 368
14149.89 370
14151.01 390
14152.14 389
14153.26 353
14154.38 359
14155.51 393
14156.63 405
14157.75 389
14158.88 418
14160.00 372
14161.13 386
14162.25 393
14163.37 411
14164.50 388
14165.62 382
14166.75 371
14167.87 393
14168.99 388
14170.12 375
14171.24 427
14172.37 422
14173.49 407
14174.62 396
14175.74 381
14176.87 382
14177.99 372
14179.12 377
14180.24 385
14181.36 383
14182.49 429
14183.61 408
14184.74 437
14185.86 403
14186.99 378
14188.11 370
14189.24 375
14190.36 380
14191.49 329
14192.62 347
14193.74 377
14194.87 388
14195.99 385
14197.12 358
14198.24 353
14199.37 376
14200.49 385
14201.62 317
14202.74 344
14203.87 342
14205.00 339
14206.12 366
14207.25 376
14208.37 383
14209.50 387
14210.62 347
14211.75 330
14212.88 315
14214.00 332
14215.13 345
14216.26 348
14217.38 338
14218.51 343
14219.63 364
14220.76 374
14221.89 347
14223.01 297
14224.14 339
14225.27 334
14226.39 325
14227.52 333
14228.65 335
14229.77 336
14230.90 348
14232.03 405
14233.15 346
14234.28 378
14235.41 342
14236.53 361
14237.66 362
14238.79 304
14239.91 330
14241.04 342
14242.17 351
14243.30 363
14244.42 324
14245.55 300
14246.68 324
14247.81 307
14248.93 309
14250.06 356
14251.19 378
14252.32 356
14253.44 315
14254.57 313
14255.70 326
14256.83 334
14257.95 352
14259.08 334
14260.21 352
14261.34 350
14262.47 377
14263.59 356
14264.72 355
14265.85 318
14266.98 337
14268.11 319
14269.23 328
14270.36 357
14271.49 334
14272.62 376
14273.75 365
14274.88 285
14276.01 339
14277.13 338
14278.26 360
14279.39 340
14280.52 359
14281.65 304
14282.78 324
14283.91 336
14285.04 293
14286.16 296
14287.29 326
14288.42 352
14289.55 336
14290.68 312
14291.81 296
14292.94 295
14294.07 328
14295.20 317
14296.33 337
14297.46 320
14298.59 330
14299.71 346
14300.84 327
14301.97 309
14303.10 341
14304.23 302
14305.36 356
14306.49 353
14307.62 327
14308.75 324
14309.88 337
14311.01 327
14312.14 304
14313.27 289
14314.40 278
14315.53 330
14316.66 305
14317.79 307
14318.92 308
14320.05 340
14321.18 311
14322.31 337
14323.44 339
14324.57 294
14325.70 316
14326.84 339
14327.97 314
14329.10 316
14330.23 291
14331.36 292
14332.49 280
14333.62 313
14334.75 315
14335.88 293
14337.01 289
14338.14 342
14339.27 313
14340.41 292
14341.54 297
14342.67 304
14343.80 296
14344.93 310
14346.06 280
14347.19 303
14348.32 334
14349.46 296
14350.59 311
14351.72 278
14352.85 317
14353.98 285
14355.11 272
14356.25 300
14357.38 286
14358.51 320
14359.64 338
14360.77 299
14361.90 271
14363.04 319
14364.17 347
14365.30 284
14366.43 276
14367.56 281
14368.70 300
14369.83 306
14370.96 351
14372.09 318
14373.23 294
14374.36 279
14375.49 303
14376.62 310
14377.76 274
14378.89 291
14380.02 325
14381.15 348
14382.29 336
14383.42 345
14384.55 340
14385.69 312
14386.82 318
14387.95 310
14389.08 301
14390.22 289
14391.35 332
14392.48 268
14393.62 332
14394.75 331
14395.88 311
14397.02 314
14398.15 282
14399.28 305
14400.42 284
14401.55 299
14402.68 303
14403.82 300
14404.95 281
14406.08 300
14407.22 294
14408.35 273
14409.49 266
14410.62 320
14411.75 304
14412.89 274
14414.02 297
14415.16 319
14416.29 281
14417.42 306
14418.56 289
14419.69 275
14420.83 348
14421.96 341
14423.10 321
14424.23 318
14425.36 315
14426.50 279
14427.63 319
14428.77 301
14429.90 276
14431.04 299
14432.17 312
14433.31 303
14434.44 312
14435.58 315
14436.71 309
14437.85 336
14438.98 311
14440.12 312
14441.25 328
14442.39 349
14443.52 306
14444.66 295
14445.79 312
14446.93 331
14448.06 336
14449.20 334
14450.33 347
14451.47 354
14452.60 321
14453.74 340
14454.87 350
14456.01 338
14457.15 353
14458.28 385
14459.42 347
14460.55 329
14461.69 358
14462.83 325
14463.96 343
14465.10 357
14466.23 321
14467.37 339
14468.51 339
14469.64 326
14470.78 342
14471.91 385
14473.05 331
14474.19 370
14475.32 390
14476.46 397
14477.60 354
14478.73 376
14479.87 401
14481.01 380
14482.14 354
14483.28 346
14484.42 339
14485.55 362
14486.69 356
14487.83 369
14488.96 326
14490.10 312
14491.24 348
14492.37 340
14493.51 328
14494.65 324
14495.79 341
14496.92 321
14498.06 341
14499.20 309
14500.34 307
14501.47 304
14502.61 330
14503.75 309
14504.89 272
14506.02 290
14507.16 323
14508.30 351
14509.44 362
14510.57 354
14511.71 317
14512.85 295
14513.99 329
14515.13 277
14516.26 301
14517.40 292
14518.54 278
14519.68 317
14520.82 260
14521.95 298
14523.09 266
14524.23 272
14525.37 307
14526.51 275
14527.65 298
14528.78 263
14529.92 295
14531.06 266
14532.20 300
14533.34 294
14534.48 279
14535.62 329
14536.76 279
14537.89 296
14539.03 281
14540.17 294
14541.31 271
14542.45 296
14543.59 290
14544.73 311
14545.87 288
14547.01 280
14548.15 322
14549.29 314
14550.42 314
14551.56 281
14552.70 280
14553.84 306
14554.98 289
14556.12 296
14557.26 327
14558.40 342
14559.54 328
14560.68 341
14561.82 349
14562.96 267
14564.10 301
14565.24 276
14566.38 280
14567.52 332
14568.66 300
14569.80 257
14570.94 297
14572.08 315
14573.22 311
14574.36 328
14575.50 333
14576.64 285
14577.78 271
14578.92 292
14580.06 279
14581.20 300
14582.35 292
14583.49 316
14584.63 285
14585.77 331
14586.91 336
14588.05 322
14589.19 273
14590.33 268
14591.47 291
14592.61 310
14593.75 353
14594.89 319
14596.04 340
14597.18 335
14598.32 282
14599.46 296
14600.60 326
14601.74 299
14602.88 308
14604.03 308
14605.17 315
14606.31 294
14607.45 328
14608.59 305
14609.73 302
14610.87 307
14612.02 269
14613.16 283
14614.30 331
14615.44 336
14616.58 317
14617.73 302
14618.87 321
14620.01 348
14621.15 330
14622.29 301
14623.44 284
14624.58 292
14625.72 312
14626.86 311
14628.01 323
14629.15 302
14630.29 355
14631.43 365
14632.58 326
14633.72 284
14634.86 340
14636.00 357
14637.15 331
14638.29 329
14639.43 382
14640.58 332
14641.72 354
14642.86 345
14644.00 305
14645.15 302
14646.29 315
14647.43 330
14648.58 299
14649.72 280
14650.86 307
14652.01 352
14653.15 352
14654.29 298
14655.44 290
14656.58 332
14657.72 312
14658.87 323
14660.01 312
14661.16 317
14662.30 325
14663.44 274
14664.59 325
14665.73 332
14666.87 280
14668.02 335
14669.16 345
14670.31 330
14671.45 318
14672.59 282
14673.74 322
14674.88 312
14676.03 312
14677.17 274
14678.32 316
14679.46 296
14680.60 326
14681.75 326
14682.89 335
14684.04 317
14685.18 310
14686.33 327
14687.47 326
14688.62 307
14689.76 299
14690.91 326
14692.05 338
14693.20 314
14694.34 320
14695.49 328
14696.63 287
14697.78 277
14698.92 293
14700.07 296
14701.21 282
14702.36 276
14703.50 281
14704.65 312
14705.79 322
14706.94 286
14708.09 288
14709.23 305
14710.38 297
14711.52 305
14712.67 289
14713.81 303
14714.96 330
14716.11 268
14717.25 310
14718.40 313
14719.54 285
14720.69 310
14721.84 323
14722.98 258
14724.13 280
14725.27 336
14726.42 281
14727.57 295
14728.71 312
14729.86 336
14731.01 305
14732.15 275
14733.30 298
14734.45 302
14735.59 314
14736.74 315
14737.88 357
14739.03 354
14740.18 312
14741.33 305
14742.47 323
14743.62 321
14744.77 346
14745.91 316
14747.06 313
14748.21 286
14749.35 307
14750.50 301
14751.65 318
14752.80 344
14753.94 312
14755.09 339
14756.24 330
14757.39 349
14758.53 406
14759.68 333
14760.83 312
14761.98 343
14763.12 333
14764.27 330
14765.42 324
14766.57 347
14767.71 353
14768.86 356
14770.01 387
14771.16 346
14772.31 366
14773.45 358
14774.60 375
14775.75 381
14776.90 383
14778.05 384
14779.20 396
14780.34 426
14781.49 409
14782.64 410
14783.79 408
14784.94 384
14786.09 400
14787.24 431
14788.38 398
14789.53 440
14790.68 427
14791.83 432
14792.98 413
14794.13 382
14795.28 405
14796.43 438
14797.57 417
14798.72 440
14799.87 464
14801.02 444
14802.17 430
14803.32 423
14804.47 437
14805.62 406
14806.77 385
14807.92 407
14809.07 416
14810.22 370
14811.37 376
14812.52 355
14813.67 361
14814.82 391
14815.97 329
14817.12 371
14818.26 357
14819.41 396
14820.56 429
14821.71 430
14822.86 398
14824.01 341
14825.16 356
14826.31 329
14827.47 308
14828.62 357
14829.77 380
14830.92 343
14832.07 305
14833.22 332
14834.37 374
14835.52 310
14836.67 343
14837.82 271
14838.97 314
14840.12 355
14841.27 304
14842.42 276
14843.57 313
14844.72 337
14845.87 293
14847.03 285
14848.18 313
14849.33 347
14850.48 346
14851.63 306
14852.78 292
14853.93 296
14855.08 313
14856.23 339
14857.39 329
14858.54 317
14859.69 263
14860.84 312
14861.99 317
14863.14 299
14864.29 306
14865.45 285
14866.60 268
14867.75 255
14868.90 312
14870.05 302
14871.21 272
14872.36 235
14873.51 280
14874.66 305
14875.81 273
14876.97 271
14878.12 265
14879.27 270
14880.42 314
14881.57 298
14882.73 308
14883.88 333
14885.03 302
14886.18 307
14887.34 296
14888.49 272
14889.64 277
14890.79 283
14891.95 252
14893.10 287
14894.25 301
14895.41 313
14896.56 297
14897.71 289
14898.86 255
14900.02 288
14901.17 269
14902.32 270
14903.48 292
14904.63 267
14905.78 257
14906.94 285
14908.09 307
14909.24 284
14910.40 244
14911.55 279
14912.70 292
14913.86 266
14915.01 277
14916.16 295
14917.32 268
14918.47 285
14919.63 278
14920.78 233
14921.93 276
14923.09 272
14924.24 309
14925.39 268
14926.55 275
14927.70 259
14928.86 312
14930.01 274
14931.17 280
14932.32 257
14933.47 275
14934.63 288
14935.78 276
14936.94 293
14938.09 267
14939.25 263
14940.40 245
14941.56 270
14942.71 272
14943.86 302
14945.02 289
14946.17 249
14947.33 275
14948.48 278
14949.64 295
14950.79 285
14951.95 289
14953.10 310
14954.26 281
14955.41 282
14956.57 270
14957.72 249
14958.88 266
14960.04 285
14961.19 274
14962.35 266
14963.50 269
14964.66 239
14965.81 245
14966.97 268
14968.12 258
14969.28 257
14970.44 253
14971.59 258
14972.75 279
14973.90 257
14975.06 222
14976.21 234
14977.37 283
14978.53 278
14979.68 259
14980.84 281
14981.99 229
14983.15 249
14984.31 236
14985.46 284
14986.62 280
14987.78 235
14988.93 256
14990.09 252
14991.25 266
14992.40 270
14993.56 252
14994.72 249
14995.87 265
14997.03 280
14998.19 238
14999.34 243
15000.50 239
15001.66 246
15002.81 268
15003.97 258
15005.13 262
15006.29 214
15007.44 251
15008.60 273
15009.76 259
15010.91 258
15012.07 257
15013.23 262
15014.39 262
15015.54 245
15016.70 263
15017.86 254
15019.02 265
15020.17 269
15021.33 225
15022.49 249
15023.65 219
15024.81 234
15025.96 206
15027.12 226
15028.28 230
15029.44 264
15030.59 243
15031.75 246
15032.91 261
15034.07 234
15035.23 233
15036.39 263
15037.54 247
15038.70 228
15039.86 207
15041.02 235
15042.18 247
15043.34 211
15044.50 245
15045.65 276
15046.81 246
15047.97 232
15049.13 228
15050.29 228
15051.45 249
15052.61 258
15053.77 208
15054.92 246
15056.08 243
15057.24 223
15058.40 245
15059.56 264
15060.72 239
15061.88 229
15063.04 226
15064.20 263
15065.36 221
15066.52 214
15067.68 215
15068.84 248
15070.00 206
15071.16 217
15072.32 244
15073.47 214
15074.63 247
15075.79 239
15076.95 247
15078.11 206
15079.27 225
15080.43 219
15081.59 237
15082.75 207
15083.91 230
15085.07 250
15086.23 222
15087.39 224
15088.56 195
15089.72 207
15090.88 198
15092.04 200
15093.20 217
15094.36 242
15095.52 235
15096.68 245
15097.84 215
15099.00 232
15100.16 234
15101.32 257
15102.48 270
15103.64 234
15104.80 246
15105.97 240
15107.13 220
15108.29 273
15109.45 255
15110.61 237
15111.77 260
15112.93 241
15114.09 219
15115.25 241
15116.42 224
15117.58 207
15118.74 249
15119.90 241
15121.06 216
15122.22 254
15123.39 258
15124.55 207
15125.71 237
15126.87 238
15128.03 227
15129.19 221
15130.36 235
15131.52 268
15132.68 207
15133.84 209
15135.00 179
15136.17 209
15137.33 224
15138.49 248
15139.65 234
15140.82 244
15141.98 212
15143.14 209
15144.30 257
15145.46 226
15146.63 223
15147.79 227
15148.95 258
15150.12 239
15151.28 200
15152.44 220
15153.60 214
15154.77 240
15155.93 203
15157.09 246
15158.26 258
15159.42 232
15160.58 226
15161.74 236
15162.91 253
15164.07 228
15165.23 226
15166.40 243
15167.56 211
15168.72 264
15169.89 247
15171.05 241
15172.21 208
15173.38 198
15174.54 257
15175.71 265
15176.87 226
15178.03 218
15179.20 252
15180.36 254
15181.52 280
15182.69 239
15183.85 225
15185.02 245
15186.18 283
15187.34 233
15188.51 219
15189.67 235
15190.84 249
15192.00 212
15193.17 225
15194.33 242
15195.49 257
15196.66 238
15197.82 249
15198.99 263
15200.15 249
15201.32 237
15202.48 237
15203.65 251
15204.81 222
15205.98 246
15207.14 236
15208.31 292
15209.47 262
15210.64 220
15211.80 273
15212.97 262
15214.13 245
15215.30 248
15216.46 241
15217.63 268
15218.79 260
15219.96 253
15221.12 238
15222.29 210
15223.45 262
15224.62 239
15225.78 252
15226.95 237
15228.12 238
15229.28 241
15230.45 250
15231.61 294
15232.78 262
15233.95 235
15235.11 226
15236.28 233
15237.44 251
15238.61 253
15239.78 288
15240.94 304
15242.11 254
15243.27 275
15244.44 264
15245.61 246
15246.77 259
15247.94 251
15249.11 242
15250.27 250
15251.44 218
15252.61 220
15253.77 246
15254.94 211
15256.11 214
15257.27 246
15258.44 246
15259.61 208
15260.77 237
15261.94 260
15263.11 243
15264.27 239
15265.44 237
15266.61 236
15267.78 263
15268.94 221
15270.11 248
15271.28 272
15272.44 250
15273.61 250
15274.78 214
15275.95 248
15277.11 234
15278.28 267
15279.45 236
15280.62 244
15281.79 239
15282.95 246
15284.12 218
15285.29 222
15286.46 235
15287.62 229
15288.79 211
15289.96 218
15291.13 254
15292.30 232
15293.47 234
15294.63 214
15295.80 227
15296.97 239
15298.14 268
15299.31 243
15300.48 224
15301.64 224
15302.81 255
15303.98 259
15305.15 240
15306.32 256
15307.49 276
15308.66 269
15309.82 274
15310.99 248
15312.16 237
15313.33 237
15314.50 259
15315.67 262
15316.84 258
15318.01 260
15319.18 251
15320.35 251
15321.51 265
15322.68 264
15323.85 258
15325.02 238
15326.19 232
15327.36 237
15328.53 239
15329.70 276
15330.87 241
15332.04 208
15333.21 251
15334.38 255
15335.55 256
15336.72 270
15337.89 271
15339.06 240
15340.23 186
15341.40 225
15342.57 245
15343.74 227
15344.91 238
15346.08 210
15347.25 198
15348.42 224
15349.59 242
15350.76 248
15351.93 227
15353.10 197
15354.27 226
15355.44 221
15356.61 236
15357.78 256
15358.95 208
15360.13 222
15361.30 216
15362.47 223
15363.64 253
15364.81 233
15365.98 241
15367.15 231
15368.32 233
15369.49 233
15370.66 214
15371.84 243
15373.01 203
15374.18 245
15375.35 231
15376.52 230
15377.69 243
15378.86 235
15380.03 233
15381.21 242
15382.38 218
15383.55 218
15384.72 226
15385.89 227
15387.06 245
15388.24 237
15389.41 218
15390.58 224
15391.75 265
15392.92 237
15394.10 276
15395.27 224
15396.44 192
15397.61 238
15398.78 226
15399.96 256
15401.13 220
15402.30 222
15403.47 251
15404.65 235
15405.82 248
15406.99 227
15408.16 225
15409.34 253
15410.51 255
15411.68 266
15412.85 236
15414.03 229
15415.20 216
15416.37 234
15417.55 222
15418.72 191
15419.89 240
15421.06 237
15422.24 246
15423.41 202
15424.58 248
15425.76 249
15426.93 264
15428.10 236
15429.28 221
15430.45 220
15431.62 209
15432.80 210
15433.97 222
15435.15 245
15436.32 251
15437.49 233
15438.67 236
15439.84 243
15441.01 241
15442.19 235
15443.36 229
15444.54 254
15445.71 248
15446.88 239
15448.06 240
15449.23 258
15450.41 223
15451.58 218
15452.75 275
15453.93 234
15455.10 244
15456.28 257
15457.45 231
15458.63 217
15459.80 249
15460.98 271
15462.15 233
15463.32 219
15464.50 248
15465.67 240
15466.85 210
15468.02 249
15469.20 247
15470.37 260
15471.55 229
15472.72 233
15473.90 223
15475.07 198
15476.25 232
15477.42 252
15478.60 237
15479.77 238
15480.95 246
15482.13 245
15483.30 247
15484.48 239
15485.65 237
15486.83 250
15488.00 226
15489.18 234
15490.35 220
15491.53 227
15492.71 245
15493.88 257
15495.06 232
15496.23 222
15497.41 248
15498.59 206
15499.76 231
15500.94 226
15502.11 228
15503.29 248
15504.47 225
15505.64 225
15506.82 239
15508.00 225
15509.17 232
15510.35 220
15511.52 200
15512.70 226
15513.88 220
15515.05 202
15516.23 222
15517.41 228
15518.58 220
15519.76 222
15520.94 226
15522.12 219
15523.29 252
15524.47 217
15525.65 235
15526.82 225
15528.00 213
15529.18 218
15530.35 247
15531.53 212
15532.71 244
15533.89 217
15535.06 230
15536.24 272
15537.42 267
15538.60 223
15539.77 225
15540.95 223
15542.13 212
15543.31 195
15544.48 220
15545.66 244
15546.84 223
15548.02 255
15549.20 263
15550.37 251
15551.55 231
15552.73 244
15553.91 259
15555.09 231
15556.26 246
15557.44 242
15558.62 227
15559.80 229
15560.98 223
15562.16 257
15563.34 250
15564.51 276
15565.69 242
15566.87 251
15568.05 257
15569.23 241
15570.41 271
15571.59 291
15572.76 262
15573.94 236
15575.12 207
15576.30 220
15577.48 214
15578.66 210
15579.84 242
15581.02 253
15582.20 248
15583.38 243
15584.56 242
15585.73 222
15586.91 221
15588.09 217
15589.27 243
15590.45 231
15591.63 244
15592.81 238
15593.99 257
15595.17 232
15596.35 234
15597.53 257
15598.71 237
15599.89 252
15601.07 251
15602.25 213
15603.43 233
15604.61 229
15605.79 249
15606.97 233
15608.15 266
15609.33 250
15610.51 252
15611.69 279
15612.87 217
15614.05 241
15615.23 282
15616.41 262
15617.59 259
15618.77 263
15619.95 260
15621.14 256
15622.32 241
15623.50 256
15624.68 277
15625.86 252
15627.04 251
15628.22 264
15629.40 277
15630.58 257
15631.76 260
15632.94 290
15634.13 288
15635.31 293
15636.49 281
15637.67 260
15638.85 248
15640.03 240
15641.21 264
15642.39 246
15643.58 298
15644.76 256
15645.94 251
15647.12 248
15648.30 254
15649.48 260
15650.67 309
15651.85 273
15653.03 275
15654.21 277
15655.39 306
15656.58 293
15657.76 275
15658.94 293
15660.12 253
15661.30 265
15662.49 324
15663.67 270
15664.85 243
15666.03 259
15667.22 263
15668.40 281
15669.58 314
15670.76 305
15671.95 299
15673.13 261
15674.31 250
15675.49 256
15676.68 272
15677.86 276
15679.04 289
15680.23 255
15681.41 286
15682.59 249
15683.77 272
15684.96 265
15686.14 265
15687.32 268
15688.51 262
15689.69 264
15690.87 305
15692.06 291
15693.24 286
15694.42 268
15695.61 268
15696.79 261
15697.97 280
15699.16 275
15700.34 263
15701.53 240
15702.71 250
15703.89 263
15705.08 295
15706.26 307
15707.44 283
15708.63 274
15709.81 280
15711.00 305
15712.18 280
15713.36 263
15714.55 276
15715.73 291
15716.92 288
15718.10 311
15719.29 274
15720.47 255
15721.66 270
15722.84 310
15724.02 322
15725.21 299
15726.39 302
15727.58 330
15728.76 283
15729.95 271
15731.13 271
15732.32 297
15733.50 262
15734.69 267
15735.87 272
15737.06 250
15738.24 254
15739.43 290
15740.61 260
15741.80 269
15742.98 274
15744.17 286
15745.35 269
15746.54 265
15747.72 266
15748.91 286
15750.10 298
15751.28 338
15752.47 303
15753.65 303
15754.84 314
15756.02 306
15757.21 277
15758.40 289
15759.58 274
15760.77 258
15761.95 284
15763.14 309
15764.33 283
15765.51 280
15766.70 310
15767.88 306
15769.07 294
15770.26 278
15771.44 252
15772.63 299
15773.82 271
15775.00 248
15776.19 273
15777.38 300
15778.56 279
15779.75 292
15780.94 315
15782.12 274
15783.31 274
15784.50 270
15785.68 279
15786.87 241
15788.06 251
15789.24 235
15790.43 233
15791.62 227
15792.81 269
15793.99 275
15795.18 242
15796.37 258
15797.55 267
15798.74 283
15799.93 264
15801.12 276
15802.30 303
15803.49 253
15804.68 218
15805.87 244
15807.05 217
15808.24 249
15809.43 254
15810.62 256
15811.81 254
15812.99 251
15814.18 216
15815.37 260
15816.56 250
15817.75 198
15818.93 214
15820.12 220
15821.31 239
15822.50 253
15823.69 252
15824.88 281
15826.06 261
15827.25 226
15828.44 229
15829.63 248
15830.82 262
15832.01 259
15833.20 242
15834.38 232
15835.57 248
15836.76 232
15837.95 239
15839.14 247
15840.33 237
15841.52 254
15842.71 254
15843.90 235
15845.08 228
15846.27 245
15847.46 248
15848.65 284
15849.84 275
15851.03 274
15852.22 260
15853.41 218
15854.60 239
15855.79 234
15856.98 224
15858.17 240
15859.36 254
15860.55 250
15861.74 253
15862.93 255
15864.12 234
15865.31 211
15866.50 206
15867.69 253
15868.88 225
15870.07 248
15871.26 252
15872.45 254
15873.64 253
15874.83 224
15876.02 201
15877.21 240
15878.40 235
15879.59 234
15880.78 235
15881.97 235
15883.16 246
15884.35 256
15885.54 225
15886.73 213
15887.92 228
15889.11 259
15890.30 219
15891.50 210
15892.69 231
15893.88 231
15895.07 231
15896.26 221
15897.45 275
15898.64 222
15899.83 255
15901.02 253
15902.22 249
15903.41 249
15904.60 254
15905.79 257
15906.98 224
15908.17 226
15909.36 270
15910.56 276
15911.75 236
15912.94 253
15914.13 258
15915.32 247
15916.51 216
15917.71 246
15918.90 286
15920.09 244
15921.28 272
15922.47 257
15923.67 225
15924.86 259
15926.05 224
15927.24 236
15928.43 268
15929.63 261
15930.82 270
15932.01 254
15933.20 216
15934.40 239
15935.59 216
15936.78 266
15937.97 219
15939.17 223
15940.36 218
15941.55 227
15942.75 205
15943.94 227
15945.13 214
15946.32 190
15947.52 214
15948.71 201
15949.90 234
15951.10 214
15952.29 218
15953.48 244
15954.68 253
15955.87 233
15957.06 184
15958.26 201
15959.45 238
15960.64 194
15961.84 238
15963.03 254
15964.22 238
15965.42 195
15966.61 203
15967.80 185
15969.00 225
15970.19 197
15971.39 198
15972.58 239
15973.77 197
15974.97 205
15976.16 188
15977.36 227
15978.55 274
15979.74 236
15980.94 175
15982.13 203
15983.33 238
15984.52 217
15985.72 220
15986.91 225
15988.10 212
15989.30 219
15990.49 254
15991.69 229
15992.88 214
15994.08 209
15995.27 233
15996.47 186
15997.66 204
15998.86 201
16000.05 199
16001.25 222
16002.44 195
16003.64 204
16004.83 211
16006.03 213
16007.22 229
16008.42 247
16009.61 214
16010.81 198
16012.00 220
16013.20 239
16014.40 201
16015.59 207
16016.79 194
16017.98 232
16019.18 193
16020.37 182
16021.57 236
16022.76 214
16023.96 211
16025.16 192
16026.35 193
16027.55 225
16028.74 263
16029.94 208
16031.14 221
16032.33 210
16033.53 252
16034.73 230
16035.92 236
16037.12 200
16038.31 237
16039.51 209
16040.71 224
16041.90 193
16043.10 216
16044.30 201
16045.49 230
16046.69 184
16047.89 189
16049.08 219
16050.28 242
16051.48 228
16052.67 237
16053.87 221
16055.07 205
16056.27 235
16057.46 237
16058.66 211
16059.86 214
16061.05 213
16062.25 195
16063.45 185
16064.65 197
16065.84 216
16067.04 224
16068.24 250
16069.44 207
16070.63 195
16071.83 211
16073.03 200
16074.23 227
16075.42 228
16076.62 217
16077.82 220
16079.02 215
16080.22 179
16081.41 199
16082.61 189
16083.81 202
16085.01 203
16086.21 224
16087.40 236
16088.60 214
16089.80 226
16091.00 213
16092.20 190
16093.40 182
16094.59 200
16095.79 190
16096.99 223
16098.19 224
16099.39 198
16100.59 201
16101.79 203
16102.99 215
16104.18 205
16105.38 197
16106.58 162
16107.78 196
16108.98 197
16110.18 208
16111.38 171
16112.58 188
16113.78 229
16114.98 210
16116.17 226
16117.37 227
16118.57 205
16119.77 199
16120.97 188
16122.17 217
16123.37 175
16124.57 189
16125.77 210
16126.97 205
16128.17 214
16129.37 199
16130.57 206
16131.77 206
16132.97 194
16134.17 198
16135.37 210
16136.57 195
16137.77 190
16138.97 202
16140.17 201
16141.37 168
16142.57 180
16143.77 179
16144.97 194
16146.17 239
16147.37 214
16148.57 190
16149.77 224
16150.97 225
16152.17 205
16153.37 202
16154.58 220
16155.78 198
16156.98 218
16158.18 213
16159.38 228
16160.58 179
16161.78 174
16162.98 198
16164.18 263
16165.38 196
16166.59 197
16167.79 210
16168.99 194
16170.19 185
16171.39 218
16172.59 223
16173.79 192
16174.99 171
16176.20 218
16177.40 196
16178.60 211
16179.80 236
16181.00 245
16182.20 220
16183.41 208
16184.61 194
16185.81 206
16187.01 248
16188.21 207
16189.42 219
16190.62 226
16191.82 199
16193.02 251
16194.22 188
16195.43 179
16196.63 204
16197.83 210
16199.03 218
16200.24 194
16201.44 194
16202.64 221
16203.84 207
16205.05 205
16206.25 184
16207.45 221
16208.65 211
16209.86 196
16211.06 214
16212.26 206
16213.47 224
16214.67 214
16215.87 239
16217.07 234
16218.28 206
16219.48 183
16220.68 205
16221.89 208
16223.09 192
16224.29 187
16225.50 200
16226.70 200
16227.90 203
16229.11 231
16230.31 212
16231.51 223
16232.72 220
16233.92 209
16235.13 241
16236.33 240
16237.53 199
16238.74 213
16239.94 216
16241.15 211
16242.35 206
16243.55 210
16244.76 192
16245.96 202
16247.17 225
16248.37 230
16249.57 205
16250.78 252
16251.98 229
16253.19 213
16254.39 236
16255.60 240
16256.80 235
16258.01 204
16259.21 230
16260.41 223
16261.62 233
16262.82 258
16264.03 204
16265.23 243
16266.44 200
16267.64 221
16268.85 217
16270.05 214
16271.26 212
16272.46 196
16273.67 249
16274.87 212
16276.08 225
16277.28 226
16278.49 197
16279.70 219
16280.90 211
16282.11 234
16283.31 233
16284.52 247
16285.72 219
16286.93 207
16288.13 202
16289.34 224
16290.55 259
16291.75 242
16292.96 234
16294.16 215
16295.37 229
16296.58 226
16297.78 241
16298.99 256
16300.19 224
16301.40 242
16302.61 226
16303.81 201
16305.02 191
16306.22 221
16307.43 178
16308.64 222
16309.84 223
16311.05 218
16312.26 226
16313.46 251
16314.67 224
16315.88 223
16317.08 224
16318.29 242
16319.50 238
16320.70 273
16321.91 240
16323.12 225
16324.33 251
16325.53 224
16326.74 189
16327.95 199
16329.15 216
16330.36 229
16331.57 201
16332.78 229
16333.98 205
16335.19 218
16336.40 207
16337.61 211
16338.81 195
16340.02 208
16341.23 200
16342.44 202
16343.64 218
16344.85 223
16346.06 185
16347.27 228
16348.48 217
16349.68 185
16350.89 215
16352.10 221
16353.31 196
16354.52 175
16355.72 163
16356.93 174
16358.14 192
16359.35 183
16360.56 212
16361.77 218
16362.97 184
16364.18 206
16365.39 197
16366.60 184
16367.81 230
16369.02 206
16370.23 228
16371.43 195
16372.64 175
16373.85 202
16375.06 203
16376.27 205
16377.48 193
16378.69 226
16379.90 203
16381.11 200
16382.32 191
16383.52 186
16384.73 214
16385.94 200
16387.15 212
16388.36 182
16389.57 209
16390.78 226
16391.99 187
16393.20 195
16394.41 199
16395.62 236
16396.83 224
16398.04 222
16399.25 212
16400.46 218
16401.67 209
16402.88 215
16404.09 201
16405.30 194
16406.51 188
16407.72 220
16408.93 235
16410.14 187
16411.35 177
16412.56 185
16413.77 225
16414.98 195
16416.19 180
16417.40 204
16418.61 205
16419.82 196
16421.03 218
16422.24 213
16423.45 205
16424.67 191
16425.88 206
16427.09 192
16428.30 161
16429.51 177
16430.72 231
16431.93 218
16433.14 205
16434.35 183
16435.56 164
16436.78 208
16437.99 205
16439.20 176
16440.41 214
16441.62 194
16442.83 194
16444.04 191
16445.25 170
16446.47 156
16447.68 171
16448.89 160
16450.10 191
16451.31 225
16452.52 219
16453.74 206
16454.95 207
16456.16 194
16457.37 194
16458.58 174
16459.80 193
16461.01 193
16462.22 176
16463.43 177
16464.65 197
16465.86 177
16467.07 166
16468.28 155
16469.49 176
16470.71 175
16471.92 184
16473.13 173
16474.34 167
16475.56 167
16476.77 185
16477.98 162
16479.20 190
16480.41 183
16481.62 180
16482.83 192
16484.05 184
16485.26 180
16486.47 193
16487.69 180
16488.90 167
16490.11 175
16491.33 168
16492.54 199
16493.75 206
16494.97 187
16496.18 165
16497.39 174
16498.61 181
16499.82 182
16501.03 156
16502.25 169
16503.46 208
16504.67 212
16505.89 167
16507.10 184
16508.32 179
16509.53 191
16510.74 203
16511.96 169
16513.17 191
16514.39 189
16515.60 192
16516.81 173
16518.03 216
16519.24 232
16520.46 197
16521.67 168
16522.88 189
16524.10 198
16525.31 175
16526.53 167
16527.74 216
16528.96 190
16530.17 192
16531.39 208
16532.60 161
16533.82 175
16535.03 177
16536.25 186
16537.46 177
16538.68 164
16539.89 177
16541.11 180
16542.32 183
16543.54 191
16544.75 182
16545.97 200
16547.18 186
16548.40 174
16549.61 195
16550.83 193
16552.04 218
16553.26 193
16554.47 175
16555.69 169
16556.91 213
16558.12 215
16559.34 193
16560.55 189
16561.77 168
16562.98 182
16564.20 189
16565.42 199
16566.63 203
16567.85 191
16569.06 183
16570.28 190
16571.50 170
16572.71 191
16573.93 210
16575.15 214
16576.36 188
16577.58 189
16578.79 202
16580.01 195
16581.23 187
16582.44 193
16583.66 207
16584.88 195
16586.09 169
16587.31 178
16588.53 208
16589.74 167
16590.96 180
16592.18 158
16593.40 201
16594.61 180
16595.83 180
16597.05 199
16598.26 183
16599.48 228
16600.70 204
16601.92 186
16603.13 169
16604.35 184
16605.57 186
16606.78 183
16608.00 192
16609.22 180
16610.44 173
16611.66 186
16612.87 193
16614.09 189
16615.31 167
16616.53 183
16617.74 178
16618.96 191
16620.18 180
16621.40 167
16622.62 182
16623.83 182
16625.05 203
16626.27 224
16627.49 217
16628.71 200
16629.93 175
16631.14 200
16632.36 158
16633.58 163
16634.80 151
16636.02 177
16637.24 181
16638.45 169
16639.67 173
16640.89 152
16642.11 188
16643.33 175
16644.55 163
16645.77 186
16646.99 213
16648.21 151
16649.42 136
16650.64 160
16651.86 166
16653.08 191
16654.30 184
16655.52 186
16656.74 167
16657.96 166
16659.18 169
16660.40 164
16661.62 167
16662.84 172
16664.06 181
16665.28 169
16666.50 184
16667.72 168
16668.93 158
16670.15 167
16671.37 172
16672.59 193
16673.81 151
16675.03 170
16676.25 183
16677.47 177
16678.69 206
16679.91 155
16681.13 167
16682.36 167
16683.58 171
16684.80 192
16686.02 163
16687.24 197
16688.46 187
16689.68 148
16690.90 161
16692.12 173
16693.34 166
16694.56 183
16695.78 182
16697.00 171
16698.22 179
16699.44 185
16700.66 209
16701.89 195
16703.11 172
16704.33 169
16705.55 195
16706.77 181
16707.99 173
16709.21 158
16710.43 183
16711.65 168
16712.88 183
16714.10 176
16715.32 197
16716.54 161
16717.76 164
16718.98 210
16720.20 169
16721.43 177
16722.65 191
16723.87 173
16725.09 174
16726.31 177
16727.54 173
16728.76 176
16729.98 151
16731.20 153
16732.42 171
16733.65 186
16734.87 168
16736.09 194
16737.31 181
16738.53 180
16739.76 157
16740.98 169
16742.20 171
16743.42 158
16744.65 188
16745.87 180
16747.09 187
16748.31 172
16749.54 186
16750.76 173
16751.98 179
16753.21 160
16754.43 192
16755.65 172
16756.87 177
16758.10 181
16759.32 196
16760.54 196
16761.77 177
16762.99 153
16764.21 180
16765.44 174
16766.66 184
16767.88 181
16769.11 143
16770.33 162
16771.55 159
16772.78 152
16774.00 152
16775.22 163
16776.45 186
16777.67 192
16778.90 193
16780.12 165
16781.34 192
16782.57 180
16783.79 193
16785.02 143
16786.24 164
16787.46 177
16788.69 203
16789.91 179
16791.14 155
16792.36 206
16793.58 181
16794.81 154
16796.03 182
16797.26 175
16798.48 160
16799.71 200
16800.93 170
16802.16 182
16803.38 188
16804.61 196
16805.83 193
16807.06 199
16808.28 177
16809.50 188
16810.73 150
16811.95 147
16813.18 187
16814.40 190
16815.63 192
16816.86 197
16818.08 170
16819.31 215
16820.53 171
16821.76 169
16822.98 156
16824.21 161
16825.43 176
16826.66 177
16827.88 193
16829.11 192
16830.33 207
16831.56 205
16832.79 157
16834.01 164
16835.24 185
16836.46 179
16837.69 173
16838.92 176
16840.14 178
16841.37 193
16842.59 177
16843.82 173
16845.05 163
16846.27 194
16847.50 193
16848.73 151
16849.95 142
16851.18 159
16852.40 188
16853.63 198
16854.86 187
16856.08 199
16857.31 183
16858.54 190
16859.76 174
16860.99 159
16862.22 175
16863.44 186
16864.67 177
16865.90 168
16867.13 182
16868.35 193
16869.58 227
16870.81 172
16872.03 190
16873.26 202
16874.49 190
16875.72 185
16876.94 181
16878.17 182
16879.40 179
16880.63 187
16881.85 165
16883.08 182
16884.31 200
16885.54 216
16886.76 173
16887.99 181
16889.22 166
16890.45 190
16891.68 170
16892.90 176
16894.13 186
16895.36 192
16896.59 186
16897.82 177
16899.04 184
16900.27 206
16901.50 205
16902.73 202
16903.96 180
16905.18 164
16906.41 196
16907.64 193
16908.87 169
16910.10 198
16911.33 178
16912.56 221
16913.78 183
16915.01 184
16916.24 183
16917.47 183
16918.70 171
16919.93 204
16921.16 190
16922.39 184
16923.62 168
16924.85 167
16926.07 180
16927.30 157
16928.53 196
16929.76 183
16930.99 163
16932.22 177
16933.45 176
16934.68 154
16935.91 174
16937.14 195
16938.37 193
16939.60 156
16940.83 168
16942.06 161
16943.29 206
16944.52 183
16945.75 149
16946.98 177
16948.21 150
16949.44 190
16950.67 164
16951.90 169
16953.13 161
16954.36 178
16955.59 161
16956.82 157
16958.05 172
16959.28 148
16960.51 168
16961.74 165
16962.97 178
16964.20 162
16965.43 176
16966.66 153
16967.89 177
16969.12 191
16970.35 152
16971.58 136
16972.82 165
16974.05 189
16975.28 177
16976.51 157
16977.74 182
16978.97 197
16980.20 185
16981.43 150
16982.66 205
16983.90 179
16985.13 146
16986.36 183
16987.59 182
16988.82 178
16990.05 156
16991.28 172
16992.52 180
16993.75 214
16994.98 159
16996.21 168
16997.44 182
16998.67 178
16999.91 148
17001.14 162
17002.37 184
17003.60 184
17004.83 164
17006.07 185
17007.30 164
17008.53 188
17009.76 184
17010.99 176
17012.23 178
17013.46 170
17014.69 184
17015.92 172
17017.16 165
17018.39 165
17019.62 166
17020.85 175
17022.09 198
17023.32 173
17024.55 182
17025.78 170
17027.02 184
17028.25 165
17029.48 165
17030.72 158
17031.95 181
17033.18 184
17034.42 164
17035.65 167
17036.88 143
17038.11 161
17039.35 175
17040.58 185
17041.81 160
17043.05 158
17044.28 185
17045.52 142
17046.75 169
17047.98 167
17049.22 195
17050.45 205
17051.68 171
17052.92 172
17054.15 183
17055.38 171
17056.62 179
17057.85 187
17059.09 189
17060.32 192
17061.55 215
17062.79 176
17064.02 149
17065.26 180
17066.49 165
17067.73 153
17068.96 167
17070.19 160
17071.43 164
17072.66 180
17073.90 169
17075.13 179
17076.37 182
17077.60 177
17078.84 187
17080.07 169
17081.31 178
17082.54 154
17083.78 169
17085.01 164
17086.25 171
17087.48 177
17088.72 183
17089.95 181
17091.19 201
17092.42 178
17093.66 186
17094.89 166
17096.13 160
17097.36 163
17098.60 170
17099.83 168
17101.07 176
17102.30 167
17103.54 130
17104.78 157
17106.01 171
17107.25 180
17108.48 176
17109.72 177
17110.95 177
17112.19 130
17113.43 166
17114.66 146
17115.90 171
17117.13 171
17118.37 155
17119.61 160
17120.84 177
17122.08 157
17123.32 147
17124.55 166
17125.79 156
17127.02 146
17128.26 162
17129.50 166
17130.73 172
17131.97 176
17133.21 184
17134.44 171
17135.68 154
17136.92 180
17138.15 165
17139.39 176
17140.63 172
17141.87 183
17143.10 150
17144.34 171
17145.58 154
17146.81 184
17148.05 185
17149.29 185
17150.53 190
17151.76 163
17153.00 120
17154.24 148
17155.48 148
17156.71 187
17157.95 132
17159.19 130
17160.43 151
17161.66 163
17162.90 157
17164.14 135
17165.38 178
17166.62 196
17167.85 162
17169.09 165
17170.33 161
17171.57 162
17172.81 185
17174.04 184
17175.28 174
17176.52 149
17177.76 155
17179.00 185
17180.23 164
17181.47 165
17182.71 148
17183.95 172
17185.19 143
17186.43 160
17187.67 166
17188.90 166
17190.14 164
17191.38 161
17192.62 153
17193.86 158
17195.10 172
17196.34 145
17197.58 134
17198.82 147
17200.05 165
17201.29 182
17202.53 182
17203.77 166
17205.01 167
17206.25 139
17207.49 191
17208.73 188
17209.97 157
17211.21 156
17212.45 163
17213.69 161
17214.93 161
17216.17 172
17217.41 188
17218.65 171
17219.89 162
17221.13 150
17222.37 142
17223.61 152
17224.85 147
17226.09 137
17227.33 167
17228.57 150
17229.81 157
17231.05 165
17232.29 165
17233.53 173
17234.77 164
17236.01 175
17237.25 144
17238.49 153
17239.73 174
17240.97 173
17242.21 142
17243.45 154
17244.69 142
17245.93 180
17247.17 168
17248.41 146
17249.66 140
17250.90 144
17252.14 141
17253.38 149
17254.62 171
17255.86 157
17257.10 166
17258.34 131
17259.58 141
17260.83 149
17262.07 164
17263.31 174
17264.55 158
17265.79 170
17267.03 147
17268.27 160
17269.52 188
17270.76 144
17272.00 153
17273.24 179
17274.48 163
17275.72 177
17276.97 181
17278.21 168
17279.45 165
17280.69 158
17281.93 151
17283.18 177
17284.42 165
17285.66 176
17286.90 159
17288.15 154
17289.39 183
17290.63 185
17291.87 167
17293.11 152
17294.36 129
17295.60 181
17296.84 191
17298.08 159
17299.33 152
17300.57 146
17301.81 129
17303.06 145
17304.30 155
17305.54 153
17306.78 144
17308.03 148
17309.27 158
17310.51 166
17311.76 159
17313.00 199
17314.24 167
17315.49 134
17316.73 159
17317.97 154
17319.22 152
17320.46 120
17321.70 126
17322.95 150
17324.19 173
17325.43 156
17326.68 163
17327.92 160
17329.17 161
17330.41 184
17331.65 191
17332.90 182
17334.14 170
17335.38 134
17336.63 152
17337.87 155
17339.12 141
17340.36 153
17341.61 164
17342.85 149
17344.09 127
17345.34 145
17346.58 167
17347.83 176
17349.07 160
17350.32 173
17351.56 158
17352.80 153
17354.05 175
17355.29 165
17356.54 165
17357.78 169
17359.03 163
17360.27 152
17361.52 163
17362.76 189
17364.01 147
17365.25 154
17366.50 162
17367.74 155
17368.99 153
17370.23 142
17371.48 157
17372.72 164
17373.97 156
17375.22 125
17376.46 140
17377.71 136
17378.95 138
17380.20 160
17381.44 148
17382.69 142
17383.93 140
17385.18 167
17386.43 172
17387.67 163
17388.92 184
17390.16 154
17391.41 159
17392.66 176
17393.90 179
17395.15 172
17396.39 163
17397.64 147
17398.89 157
17400.13 147
17401.38 155
17402.63 147
17403.87 146
17405.12 196
17406.37 146
17407.61 169
17408.86 153
17410.11 144
17411.35 172
17412.60 125
17413.85 148
17415.09 141
17416.34 131
17417.59 152
17418.83 164
17420.08 169
17421.33 161
17422.57 189
17423.82 179
17425.07 159
17426.32 137
17427.56 163
17428.81 175
17430.06 165
17431.31 169
17432.55 134
17433.80 149
17435.05 146
17436.30 161
17437.54 139
17438.79 143
17440.04 170
17441.29 158
17442.53 161
17443.78 173
17445.03 179
17446.28 176
17447.53 195
17448.77 156
17450.02 141
17451.27 153
17452.52 165
17453.77 182
17455.01 145
17456.26 151
17457.51 174
17458.76 164
17460.01 134
17461.26 149
17462.51 168
17463.75 160
17465.00 150
17466.25 164
17467.50 162
17468.75 175
17470.00 172
17471.25 164
17472.50 146
17473.74 159
17474.99 143
17476.24 155
17477.49 172
17478.74 165
17479.99 180
17481.24 168
17482.49 154
17483.74 150
17484.99 159
17486.24 144
17487.49 155
17488.74 153
17489.98 148
17491.23 164
17492.48 147
17493.73 149
17494.98 136
17496.23 170
17497.48 159
17498.73 148
17499.98 154
17501.23 138
17502.48 172
17503.73 137
17504.98 137
17506.23 139
17507.48 149
17508.73 128
17509.98 148
17511.23 147
17512.48 154
17513.73 142
17514.98 138
17516.24 159
17517.49 150
17518.74 144
17519.99 127
17521.24 178
17522.49 170
17523.74 168
17524.99 147
17526.24 135
17527.49 118
17528.74 133
17529.99 186
17531.24 153
17532.50 163
17533.75 145
17535.00 148
17536.25 149
17537.50 140
17538.75 151
17540.00 142
17541.25 138
17542.51 142
17543.76 142
17545.01 132
17546.26 177
17547.51 177
17548.76 143
17550.01 156
17551.27 169
17552.52 149
17553.77 153
17555.02 158
17556.27 157
17557.53 137
17558.78 147
17560.03 152
17561.28 142
17562.53 150
17563.79 128
17565.04 153
17566.29 173
17567.54 158
17568.80 180
17570.05 187
17571.30 150
17572.55 131
17573.81 123
17575.06 156
17576.31 167
17577.56 157
17578.82 121
17580.07 132
17581.32 161
17582.57 167
17583.83 185
17585.08 161
17586.33 142
17587.59 166
17588.84 184
17590.09 143
17591.35 170
17592.60 162
17593.85 148
17595.11 158
17596.36 146
17597.61 167
17598.87 170
17600.12 165
17601.37 145
17602.63 150
17603.88 149
17605.13 164
17606.39 170
17607.64 158
17608.89 155
17610.15 147
17611.40 154
17612.66 152
17613.91 179
17615.16 152
17616.42 152
17617.67 182
17618.93 170
17620.18 149
17621.43 145
17622.69 163
17623.94 151
17625.20 187
17626.45 130
17627.71 155
17628.96 140
17630.22 148
17631.47 165
17632.72 135
17633.98 138
17635.23 163
17636.49 155
17637.74 159
17639.00 136
17640.25 148
17641.51 157
17642.76 181
17644.02 169
17645.27 166
17646.53 164
17647.78 173
17649.04 165
17650.29 145
17651.55 160
17652.80 137
17654.06 161
17655.32 140
17656.57 155
17657.83 169
17659.08 173
17660.34 153
17661.59 143
17662.85 143
17664.11 135
17665.36 153
17666.62 161
17667.87 152
17669.13 156
17670.38 147
17671.64 127
17672.90 158
17674.15 148
17675.41 127
17676.67 125
17677.92 135
17679.18 166
17680.43 170
17681.69 177
17682.95 166
17684.20 130
17685.46 129
17686.72 144
17687.97 162
17689.23 127
17690.49 115
17691.74 125
17693.00 143
17694.26 135
17695.51 151
17696.77 152
17698.03 134
17699.28 161
17700.54 175
17701.80 178
17703.06 123
17704.31 164
17705.57 150
17706.83 145
17708.08 169
17709.34 168
17710.60 140
17711.86 135
17713.11 163
17714.37 147
17715.63 146
17716.89 135
17718.14 170
17719.40 153
17720.66 148
17721.92 181
17723.18 159
17724.43 152
17725.69 138
17726.95 149
17728.21 130
17729.47 149
17730.72 170
17731.98 155
17733.24 169
17734.50 153
17735.76 155
17737.02 169
17738.27 187
17739.53 134
17740.79 135
17742.05 135
17743.31 148
17744.57 173
17745.83 172
17747.08 144
17748.34 184
17749.60 140
17750.86 146
17752.12 182
17753.38 197
17754.64 151
17755.90 131
17757.16 144
17758.41 160
17759.67 167
17760.93 132
17762.19 152
17763.45 164
17764.71 150
17765.97 183
17767.23 152
17768.49 136
17769.75 139
17771.01 141
17772.27 148
17773.53 145
17774.79 137
17776.05 142
17777.31 149
17778.57 137
17779.83 145
17781.09 153
17782.35 166
17783.61 168
17784.87 162
17786.13 175
17787.39 157
17788.65 146
17789.91 140
17791.17 116
17792.43 147
17793.69 138
17794.95 140
17796.21 174
17797.47 188
17798.73 157
17799.99 134
17801.25 126
17802.51 150
17803.77 140
17805.03 164
17806.29 154
17807.55 152
17808.82 156
17810.08 164
17811.34 141
17812.60 136
17813.86 140
17815.12 164
17816.38 143
17817.64 147
17818.90 144
17820.17 149
17821.43 141
17822.69 157
17823.95 149
17825.21 137
17826.47 154
17827.73 148
17829.00 164
17830.26 153
17831.52 178
17832.78 152
17834.04 137
17835.31 172
17836.57 159
17837.83 144
17839.09 148
17840.35 140
17841.61 131
17842.88 129
17844.14 144
17845.40 156
17846.66 196
17847.93 156
17849.19 144
17850.45 152
17851.71 150
17852.98 152
17854.24 150
17855.50 121
17856.76 163
17858.03 117
17859.29 136
17860.55 124
17861.81 148
17863.08 154
17864.34 163
17865.60 167
17866.87 158
17868.13 135
17869.39 161
17870.65 155
17871.92 130
17873.18 138
17874.44 155
17875.71 172
17876.97 138
17878.23 143
17879.50 127
17880.76 129
17882.02 159
17883.29 169
17884.55 137
17885.82 154
17887.08 157
17888.34 169
17889.61 152
17890.87 118
17892.13 137
17893.40 142
17894.66 134
17895.93 155
17897.19 177
17898.45 141
17899.72 143
17900.98 143
17902.25 166
17903.51 147
17904.78 139
17906.04 138
17907.30 166
17908.57 160
17909.83 144
17911.10 151
17912.36 144
17913.63 146
17914.89 147
17916.16 144
17917.42 114
17918.69 145
17919.95 144
17921.22 158
17922.48 161
17923.75 144
17925.01 147
17926.28 124
17927.54 125
17928.81 139
17930.07 179
17931.34 158
17932.60 181
17933.87 163
17935.13 156
17936.40 138
17937.66 169
17938.93 156
17940.19 178
17941.46 130
17942.73 142
17943.99 141
17945.26 141
17946.52 129
17947.79 157
17949.05 132
17950.32 159
17951.59 158
17952.85 145
17954.12 164
17955.38 141
17956.65 152
17957.92 134
17959.18 135
17960.45 157
17961.72 145
17962.98 139
17964.25 137
17965.52 160
17966.78 143
17968.05 152
17969.31 144
17970.58 160
17971.85 157
17973.11 177
17974.38 166
17975.65 197
17976.92 150
17978.18 146
17979.45 163
17980.72 134
17981.98 139
17983.25 165
17984.52 179
17985.78 166
17987.05 144
17988.32 158
17989.59 166
17990.85 140
17992.12 160
17993.39 181
17994.66 136
17995.92 125
17997.19 151
17998.46 139
17999.73 124
18000.99 113
18002.26 177
18003.53 191
18004.80 168
18006.07 154
18007.33 128
18008.60 127
18009.87 118
18011.14 157
18012.41 178
18013.67 155
18014.94 157
18016.21 147
18017.48 127
18018.75 154
18020.02 135
18021.28 153
18022.55 148
18023.82 142
18025.09 147
18026.36 127
18027.63 152
18028.90 145
18030.16 135
18031.43 131
18032.70 134
18033.97 155
18035.24 113
18036.51 147
18037.78 160
18039.05 125
18040.32 143
18041.58 138
18042.85 124
18044.12 127
18045.39 122
18046.66 149
18047.93 139
18049.20 171
18050.47 153
18051.74 138
18053.01 151
18054.28 153
18055.55 146
18056.82 142
18058.09 140
18059.36 147
18060.63 139
18061.90 139
18063.17 131
18064.44 149
18065.71 169
18066.98 165
18068.25 143
18069.52 125
18070.79 149
18072.06 133
18073.33 165
18074.60 125
18075.87 133
18077.14 156
18078.41 147
18079.68 138
18080.95 147
18082.22 139
18083.49 114
18084.76 121
18086.03 142
18087.30 153
18088.57 162
18089.85 166
18091.12 148
18092.39 143
18093.66 144
18094.93 141
18096.20 177
18097.47 127
18098.74 123
18100.01 150
18101.29 135
18102.56 153
18103.83 153
18105.10 136
18106.37 155
18107.64 175
18108.91 156
18110.19 133
18111.46 132
18112.73 145
18114.00 167
18115.27 142
18116.54 136
18117.82 134
18119.09 135
18120.36 158
18121.63 150
18122.90 110
18124.18 141
18125.45 162
18126.72 174
18127.99 160
18129.26 157
18130.54 146
18131.81 147
18133.08 138
18134.35 158
18135.63 127
18136.90 138
18138.17 145
18139.44 146
18140.72 141
18141.99 153
18143.26 150
18144.53 150
18145.81 146
18147.08 141
18148.35 141
18149.63 129
18150.90 144
18152.17 145
18153.45 143
18154.72 134
18155.99 128
18157.26 167
18158.54 150
18159.81 135
18161.08 162
18162.36 170
18163.63 185
18164.91 164
18166.18 129
18167.45 121
18168.73 129
18170.00 112
18171.27 148
18172.55 139
18173.82 140
18175.09 150
18176.37 141
18177.64 153
18178.92 150
18180.19 138
18181.46 143
18182.74 146
18184.01 110
18185.29 131
18186.56 142
18187.84 141
18189.11 146
18190.38 212
18191.66 143
18192.93 157
18194.21 145
18195.48 156
18196.76 132
18198.03 131
18199.31 149
18200.58 142
18201.86 159
18203.13 139
18204.41 128
18205.68 128
18206.96 144
18208.23 151
18209.51 129
18210.78 142
18212.06 117
18213.33 136
18214.61 168
18215.88 137
18217.16 166
18218.43 147
18219.71 135
18220.98 111
18222.26 136
18223.53 124
18224.81 128
18226.09 139
18227.36 142
18228.64 162
18229.91 190
18231.19 158
18232.46 147
18233.74 130
18235.02 179
18236.29 135
18237.57 153
18238.84 135
18240.12 137
18241.40 134
18242.67 97
18243.95 140
18245.23 147
18246.50 127
18247.78 131
18249.05 161
18250.33 151
18251.61 135
18252.88 134
18254.16 133
18255.44 139
18256.71 148
18257.99 123
18259.27 169
18260.54 149
18261.82 154
18263.10 146
18264.38 158
18265.65 173
18266.93 143
18268.21 149
18269.48 153
18270.76 152
18272.04 126
18273.32 157
18274.59 150
18275.87 143
18277.15 130
18278.43 118
18279.70 148
18280.98 122
18282.26 125
18283.54 154
18284.81 145
18286.09 168
18287.37 136
18288.65 127
18289.92 127
18291.20 132
18292.48 146
18293.76 142
18295.04 169
18296.31 144
18297.59 156
18298.87 179
18300.15 145
18301.43 150
18302.71 139
18303.98 147
18305.26 211
18306.54 177
18307.82 152
18309.10 131
18310.38 141
18311.66 138
18312.93 139
18314.21 151
18315.49 143
18316.77 153
18318.05 159
18319.33 142
18320.61 142
18321.89 150
18323.17 156
18324.44 142
18325.72 154
18327.00 143
18328.28 170
18329.56 157
18330.84 138
18332.12 149
18333.40 129
18334.68 150
18335.96 156
18337.24 153
18338.52 159
18339.80 175
18341.08 143
18342.36 148
18343.64 146
18344.92 163
18346.20 159
18347.48 156
18348.76 130
18350.04 158
18351.32 149
18352.60 128
18353.88 144
18355.16 162
18356.44 139
18357.72 156
18359.00 155
18360.28 144
18361.56 131
18362.84 136
18364.12 146
18365.40 137
18366.68 127
18367.96 144
18369.24 141
18370.52 131
18371.80 152
18373.08 139
18374.36 113
18375.64 134
18376.93 123
18378.21 169
18379.49 146
18380.77 147
18382.05 152
18383.33 120
18384.61 152
18385.89 150
18387.17 143
18388.46 122
18389.74 156
18391.02 155
18392.30 172
18393.58 141
18394.86 132
18396.15 133
18397.43 139
18398.71 145
18399.99 151
18401.27 153
18402.55 137
18403.84 130
18405.12 122
18406.40 145
18407.68 135
18408.96 132
18410.25 120
18411.53 127
18412.81 126
18414.09 125
18415.37 139
18416.66 146
18417.94 167
18419.22 119
18420.50 131
18421.79 122
18423.07 129
18424.35 124
18425.63 137
18426.92 122
18428.20 158
18429.48 156
18430.77 134
18432.05 152
18433.33 156
18434.61 131
18435.90 130
18437.18 120
18438.46 101
18439.75 137
18441.03 152
18442.31 133
18443.60 131
18444.88 132
18446.16 135
18447.45 146
18448.73 129
18450.01 126
18451.30 127
18452.58 144
18453.86 155
18455.15 136
18456.43 141
18457.71 139
18459.00 111
18460.28 133
18461.57 107
18462.85 114
18464.13 117
18465.42 115
18466.70 118
18467.99 150
18469.27 129
18470.55 139
18471.84 138
18473.12 127
18474.41 174
18475.69 149
18476.98 141
18478.26 129
18479.55 132
18480.83 138
18482.11 140
18483.40 163
18484.68 146
18485.97 143
18487.25 135
18488.54 148
18489.82 140
18491.11 114
18492.39 126
18493.68 156
18494.96 148
18496.25 135
18497.53 135
18498.82 143
18500.10 136
18501.39 139
18502.67 155
18503.96 137
18505.24 142
18506.53 161
18507.82 133
18509.10 133
18510.39 175
18511.67 147
18512.96 163
18514.24 137
18515.53 120
18516.82 154
18518.10 122
18519.39 153
18520.67 140
18521.96 151
18523.25 119
18524.53 127
18525.82 164
18527.10 134
18528.39 118
18529.68 116
18530.96 122
18532.25 130
18533.54 135
18534.82 158
18536.11 140
18537.39 143
18538.68 142
18539.97 130
18541.25 145
18542.54 126
18543.83 119
18545.11 109
18546.40 113
18547.69 146
18548.98 148
18550.26 145
18551.55 150
18552.84 147
18554.12 142
18555.41 139
18556.70 115
18557.99 150
18559.27 138
18560.56 148
18561.85 138
18563.13 144
18564.42 137
18565.71 138
18567.00 169
18568.28 134
18569.57 144
18570.86 135
18572.15 137
18573.44 140
18574.72 155
18576.01 147
18577.30 157
18578.59 185
18579.88 153
18581.16 151
18582.45 145
18583.74 138
18585.03 165
18586.32 148
18587.60 154
18588.89 182
18590.18 133
18591.47 152
18592.76 187
18594.05 156
18595.33 151
18596.62 147
18597.91 150
18599.20 139
18600.49 157
18601.78 184
18603.07 184
18604.36 163
18605.64 169
18606.93 155
18608.22 150
18609.51 164
18610.80 142
18612.09 143
18613.38 141
18614.67 161
18615.96 163
18617.25 150
18618.54 162
18619.83 168
18621.12 135
18622.40 157
18623.69 144
18624.98 148
18626.27 163
18627.56 143
18628.85 161
18630.14 190
18631.43 155
18632.72 147
18634.01 146
18635.30 142
18636.59 169
18637.88 156
18639.17 139
18640.46 141
18641.75 132
18643.04 149
18644.33 138
18645.62 150
18646.91 132
18648.20 139
18649.49 168
18650.78 132
18652.08 138
18653.37 146
18654.66 134
18655.95 124
18657.24 125
18658.53 163
18659.82 142
18661.11 155
18662.40 128
18663.69 147
18664.98 122
18666.27 144
18667.56 133
18668.86 138
18670.15 138
18671.44 132
18672.73 138
18674.02 169
18675.31 139
18676.60 124
18677.90 154
18679.19 136
18680.48 129
18681.77 142
18683.06 143
18684.35 124
18685.64 142
18686.94 186
18688.23 135
18689.52 135
18690.81 144
18692.10 130
18693.40 125
18694.69 118
18695.98 129
18697.27 154
18698.56 148
18699.86 130
18701.15 149
18702.44 121
18703.73 140
18705.03 138
18706.32 131
18707.61 132
18708.90 127
18710.19 134
18711.49 162
18712.78 135
18714.07 117
18715.37 121
18716.66 129
18717.95 128
18719.24 92
18720.54 134
18721.83 125
18723.12 150
18724.42 165
18725.71 174
18727.00 155
18728.30 127
18729.59 159
18730.88 154
18732.17 125
18733.47 128
18734.76 152
18736.05 152
18737.35 136
18738.64 143
18739.94 130
18741.23 145
18742.52 135
18743.82 126
18745.11 120
18746.40 137
18747.70 133
18748.99 146
18750.29 125
18751.58 151
18752.87 130
18754.17 137
18755.46 140
18756.76 125
18758.05 127
18759.34 141
18760.64 129
18761.93 116
18763.23 143
18764.52 145
18765.82 148
18767.11 135
18768.41 113
18769.70 138
18770.99 138
18772.29 148
18773.58 142
18774.88 158
18776.17 148
18777.47 159
18778.76 161
18780.06 200
18781.35 152
18782.65 141
18783.94 126
18785.24 128
18786.53 141
18787.83 200
18789.12 146
18790.42 150
18791.71 124
18793.01 134
18794.31 135
18795.60 124
18796.90 138
18798.19 153
18799.49 130
18800.78 140
18802.08 130
18803.37 135
18804.67 154
18805.97 154
18807.26 164
18808.56 135
18809.85 159
18811.15 157
18812.45 138
18813.74 133
18815.04 154
18816.34 158
18817.63 148
18818.93 136
18820.22 140
18821.52 147
18822.82 149
18824.11 135
18825.41 118
18826.71 125
18828.00 123
18829.30 145
18830.60 166
18831.89 169
18833.19 129
18834.49 136
18835.78 136
18837.08 115
18838.38 140
18839.67 137
18840.97 128
18842.27 142
18843.57 152
18844.86 136
18846.16 151
18847.46 121
18848.75 137
18850.05 122
18851.35 127
18852.65 124
18853.94 141
18855.24 139
18856.54 138
18857.84 135
18859.13 126
18860.43 136
18861.73 140
18863.03 140
18864.33 119
18865.62 118
18866.92 125
18868.22 178
18869.52 140
18870.82 136
18872.11 140
18873.41 153
18874.71 166
18876.01 175
18877.31 127
18878.61 119
18879.90 142
18881.20 157
18882.50 160
18883.80 147
18885.10 158
18886.40 129
18887.70 150
18888.99 145
18890.29 145
18891.59 143
18892.89 142
18894.19 144
18895.49 127
18896.79 135
18898.09 151
18899.39 127
18900.68 129
18901.98 126
18903.28 124
18904.58 137
18905.88 128
18907.18 118
18908.48 108
18909.78 113
18911.08 153
18912.38 138
18913.68 114
18914.98 143
18916.28 138
18917.58 144
18918.88 138
18920.18 135
18921.48 145
18922.78 135
18924.08 132
18925.38 140
18926.68 148
18927.98 160
18929.28 147
18930.58 153
18931.88 145
18933.18 123
18934.48 138
18935.78 139
18937.08 157
18938.38 143
18939.68 140
18940.98 148
18942.28 133
18943.58 149
18944.88 141
18946.18 134
18947.48 152
18948.78 153
18950.08 152
18951.39 148
18952.69 156
18953.99 116
18955.29 119
18956.59 119
18957.89 96
18959.19 160
18960.49 130
18961.79 118
18963.09 144
18964.40 160
18965.70 148
18967.00 103
18968.30 122
18969.60 129
18970.90 131
18972.21 151
18973.51 143
18974.81 139
18976.11 143
18977.41 136
18978.71 127
18980.02 131
18981.32 126
18982.62 95
18983.92 115
18985.22 156
18986.53 133
18987.83 131
18989.13 120
18990.43 127
18991.73 123
18993.04 141
18994.34 125
18995.64 127
18996.94 131
18998.25 115
18999.55 150
19000.85 142
19002.15 106
19003.46 158
19004.76 149
19006.06 133
19007.36 144
19008.67 139
19009.97 150
19011.27 143
19012.58 144
19013.88 124
19015.18 151
19016.49 140
19017.79 115
19019.09 124
19020.40 123
19021.70 142
19023.00 141
19024.31 146
19025.61 138
19026.91 150
19028.22 127
19029.52 131
19030.82 122
19032.13 119
19033.43 126
19034.73 140
19036.04 146
19037.34 118
19038.65 127
19039.95 127
19041.25 147
19042.56 107
19043.86 132
19045.17 125
19046.47 129
19047.77 123
19049.08 122
19050.38 127
19051.69 138
19052.99 120
19054.30 109
19055.60 121
19056.90 128
19058.21 185
19059.51 127
19060.82 157
19062.12 123
19063.43 132
19064.73 115
19066.04 115
19067.34 118
19068.65 116
19069.95 122
19071.26 130
19072.56 122
19073.87 120
19075.17 133
19076.48 148
19077.78 135
19079.09 124
19080.39 162
19081.70 152
19083.00 140
19084.31 126
19085.61 133
19086.92 127
19088.23 113
19089.53 122
19090.84 121
19092.14 123
19093.45 132
19094.75 142
19096.06 108
19097.37 149
19098.67 131
19099.98 129
19101.28 128
19102.59 120
19103.90 123
19105.20 112
19106.51 122
19107.81 103
19109.12 138
19110.43 137
19111.73 137
19113.04 137
19114.35 132
19115.65 122
19116.96 152
19118.27 144
19119.57 130
19120.88 124
19122.19 137
19123.49 140
19124.80 126
19126.11 122
19127.41 114
19128.72 134
19130.03 145
19131.33 135
19132.64 116
19133.95 144
19135.26 155
19136.56 130
19137.87 140
19139.18 135
19140.49 154
19141.79 130
19143.10 130
19144.41 155
19145.71 118
19147.02 123
19148.33 132
19149.64 119
19150.95 119
19152.25 152
19153.56 140
19154.87 117
19156.18 132
19157.48 119
19158.79 145
19160.10 133
19161.41 153
19162.72 151
19164.03 141
19165.33 122
19166.64 105
19167.95 105
19169.26 120
19170.57 120
19171.88 134
19173.18 108
19174.49 107
19175.80 123
19177.11 135
19178.42 166
19179.73 105
19181.04 128
19182.34 144
19183.65 138
19184.96 113
19186.27 121
19187.58 125
19188.89 130
19190.20 132
19191.51 102
19192.82 103
19194.13 120
19195.43 96
19196.74 113
19198.05 147
19199.36 149
19200.67 119
19201.98 111
19203.29 101
19204.60 123
19205.91 124
19207.22 147
19208.53 145
19209.84 103
19211.15 88
19212.46 112
19213.77 117
19215.08 119
19216.39 130
19217.70 132
19219.01 129
19220.32 128
19221.63 153
19222.94 154
19224.25 138
19225.56 133
19226.87 127
19228.18 164
19229.49 141
19230.80 143
19232.11 140
19233.42 132
19234.73 132
19236.04 129
19237.35 132
19238.67 99
19239.98 109
19241.29 118
19242.60 141
19243.91 122
19245.22 115
19246.53 116
19247.84 114
19249.15 131
19250.46 123
19251.77 145
19253.09 137
19254.40 120
19255.71 127
19257.02 122
19258.33 138
19259.64 127
19260.95 123
19262.27 148
19263.58 146
19264.89 125
19266.20 135
19267.51 112
19268.82 121
19270.14 119
19271.45 116
19272.76 121
19274.07 171
19275.38 141
19276.70 104
19278.01 106
19279.32 98
19280.63 124
19281.94 128
19283.26 139
19284.57 109
19285.88 122
19287.19 137
19288.51 139
19289.82 106
19291.13 131
19292.44 130
19293.76 126
19295.07 106
19296.38 121
19297.69 116
19299.01 138
19300.32 141
19301.63 111
19302.95 126
19304.26 114
19305.57 134
19306.88 99
19308.20 133
19309.51 138
19310.82 124
19312.14 109
19313.45 134
19314.76 111
19316.08 132
19317.39 134
19318.70 147
19320.02 101
19321.33 101
19322.64 112
19323.96 131
19325.27 132
19326.59 119
19327.90 146
19329.21 127
19330.53 158
19331.84 129
19333.15 134
19334.47 100
19335.78 123
19337.10 136
19338.41 125
19339.73 110
19341.04 131
19342.35 128
19343.67 103
19344.98 114
19346.30 104
19347.61 138
19348.93 128
19350.24 132
19351.55 135
19352.87 123
19354.18 118
19355.50 131
19356.81 129
19358.13 128
19359.44 132
19360.76 126
19362.07 145
19363.39 117
19364.70 119
19366.02 117
19367.33 115
19368.65 107
19369.96 136
19371.28 137
19372.59 119
19373.91 129
19375.22 117
19376.54 102
19377.86 117
19379.17 144
19380.49 134
19381.80 97
19383.12 126
19384.43 152
19385.75 108
19387.07 132
19388.38 124
19389.70 114
19391.01 148
19392.33 121
19393.65 130
19394.96 120
19396.28 133
19397.59 111
19398.91 109
19400.23 136
19401.54 126
19402.86 124
19404.17 145
19405.49 139
19406.81 123
19408.12 133
19409.44 128
19410.76 126
19412.07 133
19413.39 135
19414.71 119
19416.02 111
19417.34 115
19418.66 113
19419.97 139
19421.29 123
19422.61 112
19423.93 120
19425.24 123
19426.56 103
19427.88 120
19429.19 117
19430.51 133
19431.83 106
19433.15 133
19434.46 112
19435.78 115
19437.10 117
19438.42 103
19439.73 125
19441.05 140
19442.37 128
19443.69 130
19445.00 107
19446.32 115
19447.64 143
19448.96 123
19450.28 128
19451.59 133
19452.91 146
19454.23 126
19455.55 123
19456.87 113
19458.18 140
19459.50 106
19460.82 115
19462.14 106
19463.46 135
19464.78 128
19466.09 132
19467.41 109
19468.73 134
19470.05 115
19471.37 105
19472.69 118
19474.01 126
19475.33 130
19476.64 136
19477.96 132
19479.28 120
19480.60 117
19481.92 118
19483.24 143
19484.56 117
19485.88 113
19487.20 133
19488.52 127
19489.83 150
19491.15 112
19492.47 125
19493.79 130
19495.11 109
19496.43 133
19497.75 148
19499.07 114
19500.39 115
19501.71 108
19503.03 140
19504.35 131
19505.67 146
19506.99 136
19508.31 140
19509.63 106
19510.95 108
19512.27 136
19513.59 117
19514.91 106
19516.23 102
19517.55 113
19518.87 118
19520.19 109
19521.51 86
19522.83 114
19524.15 124
19525.47 128
19526.79 102
19528.11 112
19529.43 122
19530.75 131
19532.08 139
19533.40 136
19534.72 110
19536.04 121
19537.36 124
19538.68 118
19540.00 97
19541.32 116
19542.64 120
19543.96 133
19545.29 138
19546.61 141
19547.93 103
19549.25 129
19550.57 149
19551.89 113
19553.21 125
19554.53 102
19555.86 140
19557.18 148
19558.50 101
19559.82 120
19561.14 130
19562.46 144
19563.79 124
19565.11 104
19566.43 129
19567.75 132
19569.07 134
19570.40 99
19571.72 122
19573.04 145
19574.36 125
19575.68 125
19577.01 108
19578.33 123
19579.65 115
19580.97 110
19582.30 106
19583.62 127
19584.94 134
19586.26 119
19587.59 120
19588.91 122
19590.23 119
19591.55 122
19592.88 115
19594.20 111
19595.52 111
19596.85 123
19598.17 122
19599.49 138
19600.81 139
19602.14 140
19603.46 118
19604.78 112
19606.11 127
19607.43 118
19608.75 135
19610.08 138
19611.40 117
19612.72 138
19614.05 119
19615.37 131
19616.69 154
19618.02 102
19619.34 108
19620.67 134
19621.99 127
19623.31 117
19624.64 134
19625.96 113
19627.29 123
19628.61 129
19629.93 130
19631.26 109
19632.58 127
19633.91 130
19635.23 129
19636.55 135
19637.88 119
19639.20 143
19640.53 107
19641.85 126
19643.18 122
19644.50 125
19645.82 115
19647.15 106
19648.47 128
19649.80 108
19651.12 117
19652.45 123
19653.77 129
19655.10 110
19656.42 120
19657.75 117
19659.07 106
19660.40 119
19661.72 129
19663.05 135
19664.37 130
19665.70 141
19667.02 115
19668.35 115
19669.67 128
19671.00 128
19672.33 124
19673.65 111
19674.98 107
19676.30 106
19677.63 92
19678.95 120
19680.28 109
19681.61 134
19682.93 110
19684.26 134
19685.58 168
19686.91 134
19688.23 96
19689.56 114
19690.89 128
19692.21 122
19693.54 131
19694.87 120
19696.19 127
19697.52 125
19698.84 126
19700.17 130
19701.50 109
19702.82 107
19704.15 126
19705.48 129
19706.80 108
19708.13 109
19709.46 122
19710.78 104
19712.11 96
19713.44 130
19714.76 112
19716.09 143
19717.42 123
19718.75 102
19720.07 117
19721.40 120
19722.73 143
19724.05 130
19725.38 114
19726.71 112
19728.04 111
19729.36 134
19730.69 117
19732.02 98
19733.35 128
19734.67 124
19736.00 134
19737.33 133
19738.66 102
19739.98 117
19741.31 114
19742.64 112
19743.97 114
19745.30 106
19746.62 110
19747.95 110
19749.28 122
19750.61 134
19751.94 139
19753.26 112
19754.59 115
19755.92 101
19757.25 125
19758.58 124
19759.91 105
19761.23 107
19762.56 108
19763.89 138
19765.22 130
19766.55 118
19767.88 113
19769.21 115
19770.53 121
19771.86 121
19773.19 114
19774.52 123
19775.85 116
19777.18 125
19778.51 130
19779.84 93
19781.17 135
19782.50 146
19783.83 137
19785.15 113
19786.48 116
19787.81 106
19789.14 97
19790.47 103
19791.80 102
19793.13 114
19794.46 103
19795.79 146
19797.12 111
19798.45 114
19799.78 119
19801.11 104
19802.44 146
19803.77 100
19805.10 107
19806.43 124
19807.76 142
19809.09 135
19810.42 127
19811.75 117
19813.08 109
19814.41 123
19815.74 118
19817.07 120
19818.40 126
19819.73 114
19821.06 142
19822.39 99
19823.72 99
19825.05 109
19826.38 128
19827.71 119
19829.05 130
19830.38 135
19831.71 131
19833.04 104
19834.37 107
19835.70 123
19837.03 125
19838.36 130
19839.69 138
19841.02 150
19842.36 120
19843.69 124
19845.02 121
19846.35 110
19847.68 117
19849.01 131
19850.34 148
19851.68 125
19853.01 108
19854.34 117
19855.67 118
19857.00 121
19858.33 119
19859.67 118
19861.00 127
19862.33 107
19863.66 104
19864.99 117
19866.32 131
19867.66 97
19868.99 114
19870.32 124
19871.65 121
19872.99 119
19874.32 135
19875.65 117
19876.98 134
19878.32 101
19879.65 81
19880.98 124
19882.31 123
19883.65 115
19884.98 110
19886.31 105
19887.64 129
19888.98 103
19890.31 109
19891.64 150
19892.97 116
19894.31 126
19895.64 119
19896.97 146
19898.31 151
19899.64 128
19900.97 113
19902.31 129
19903.64 145
19904.97 156
19906.31 127
19907.64 101
19908.97 107
19910.31 93
19911.64 107
19912.97 127
19914.31 152
19915.64 136
19916.97 123
19918.31 117
19919.64 151
19920.98 122
19922.31 125
19923.64 114
19924.98 115
19926.31 141
19927.65 98
19928.98 123
19930.31 133
19931.65 167
19932.98 119
19934.32 113
19935.65 109
19936.99 122
19938.32 117
19939.65 108
19940.99 108
19942.32 130
19943.66 141
19944.99 105
19946.33 90
19947.66 116
19949.00 116
19950.33 122
19951.67 119
19953.00 103
19954.34 127
19955.67 111
19957.01 121
19958.34 96
19959.68 101
19961.01 113
19962.35 102
19963.68 106
19965.02 108
19966.35 101
19967.69 108
19969.02 117
19970.36 115
19971.70 107
19973.03 103
19974.37 104
19975.70 121
19977.04 103
19978.37 136
19979.71 131
19981.05 109
19982.38 116
19983.72 119
19985.05 143
19986.39 117
19987.73 120
19989.06 124
19990.40 122
19991.73 118
19993.07 101
19994.41 106
19995.74 96
19997.08 121
19998.42 136
19999.75 119
20001.09 117
20002.43 133
20003.76 123
20005.10 131
20006.44 113
20007.77 105
20009.11 131
20010.45 119
20011.78 107
20013.12 103
20014.46 103
20015.79 120
20017.13 124
20018.47 125
20019.81 99
20021.14 108
20022.48 108
20023.82 139
20025.15 120
20026.49 142
20027.83 130
20029.17 132
20030.50 168
20031.84 158
20033.18 139
20034.52 157
20035.85 131
20037.19 111
20038.53 115
20039.87 134
20041.21 138
20042.54 124
20043.88 122
20045.22 104
20046.56 144
20047.90 109
20049.23 127
20050.57 90
20051.91 134
20053.25 118
20054.59 109
20055.93 104
20057.26 119
20058.60 125
20059.94 136
20061.28 127
20062.62 130
20063.96 131
20065.30 125
20066.63 128
20067.97 153
20069.31 134
20070.65 127
20071.99 102
20073.33 134
20074.67 128
20076.01 120
20077.35 118
20078.68 128
20080.02 125
20081.36 101
20082.70 81
20084.04 115
20085.38 129
20086.72 139
20088.06 113
20089.40 135
20090.74 137
20092.08 122
20093.42 100
20094.76 129
20096.10 91
20097.44 103
20098.78 121
20100.12 132
20101.46 143
20102.80 118
20104.14 145
20105.48 105
20106.82 115
20108.16 112
20109.50 120
20110.84 101
20112.18 98
20113.52 119
20114.86 117
20116.20 107
20117.54 103
20118.88 106
20120.22 80
20121.56 108
20122.90 118
20124.24 121
20125.58 124
20126.92 112
20128.26 130
20129.61 133
20130.95 92
20132.29 96
20133.63 104
20134.97 121
20136.31 125
20137.65 130
20138.99 114
20140.33 115
20141.67 120
20143.02 123
