# Supplementary material for: MALDI-TOF MS typing enables the classification of brewing yeasts of the genus Saccharomyces to major beer styles
Source: PLoS One. 2017 Aug 9;12(8):e0181694. doi: 10.1371/journal.pone.0181694 (PMC5549903; doi:10.1371/journal.pone.0181694)
Supplement: S4 File — The directory includes 90 raw files and was zipped to “.zip”; the folder has three strains with 30 spectra per strain; S1 Text explains the raw files with an example and Table 1 represents the yeast strains used within the experiment. (ZIP) [file pone.0181694.s007.zip › 10-12/30260-210-OG-Ale-Ale-YPG-18h-E-E_2015-07-27_3_0_A3_1.dat]

2000.14 5487
2000.56 5483
2000.98 5584
2001.40 5346
2001.83 5331
2002.25 5420
2002.67 5441
2003.09 5170
2003.51 5129
2003.93 5084
2004.36 5186
2004.78 5450
2005.20 5314
2005.62 5355
2006.05 5386
2006.47 5553
2006.89 5611
2007.31 5729
2007.73 5815
2008.16 5479
2008.58 5552
2009.00 5731
2009.42 5754
2009.85 5749
2010.27 5684
2010.69 5246
2011.12 5452
2011.54 5277
2011.96 5050
2012.38 5025
2012.81 4800
2013.23 4520
2013.65 4653
2014.08 4668
2014.50 4438
2014.92 4858
2015.35 4869
2015.77 4779
2016.19 4984
2016.62 5149
2017.04 4949
2017.46 5227
2017.89 5382
2018.31 5437
2018.73 5175
2019.16 5171
2019.58 5507
2020.00 5664
2020.43 5616
2020.85 5591
2021.27 5541
2021.70 5407
2022.12 5550
2022.55 5147
2022.97 5330
2023.39 5094
2023.82 5104
2024.24 4986
2024.67 4740
2025.09 4822
2025.52 4752
2025.94 4549
2026.36 4724
2026.79 4954
2027.21 4768
2027.64 4842
2028.06 4690
2028.49 4624
2028.91 4630
2029.34 4559
2029.76 4489
2030.19 4991
2030.61 5059
2031.03 4632
2031.46 4768
2031.88 4817
2032.31 4863
2032.73 5088
2033.16 4890
2033.58 5143
2034.01 5347
2034.44 5089
2034.86 4948
2035.29 5041
2035.71 5024
2036.14 5116
2036.56 5192
2036.99 5284
2037.41 5337
2037.84 5671
2038.26 5313
2038.69 5918
2039.12 5805
2039.54 5557
2039.97 5464
2040.39 5232
2040.82 5318
2041.24 5683
2041.67 5353
2042.10 5074
2042.52 5338
2042.95 5120
2043.37 5177
2043.80 5445
2044.23 5274
2044.65 5139
2045.08 5029
2045.51 4936
2045.93 5261
2046.36 5588
2046.79 5669
2047.21 5299
2047.64 4991
2048.07 5258
2048.49 4970
2048.92 4968
2049.35 4712
2049.77 4587
2050.20 4651
2050.63 4585
2051.05 4708
2051.48 4835
2051.91 5001
2052.33 4999
2052.76 4711
2053.19 4684
2053.62 4895
2054.04 4739
2054.47 4815
2054.90 4884
2055.32 4624
2055.75 4776
2056.18 4889
2056.61 4939
2057.03 4806
2057.46 4951
2057.89 4992
2058.32 4689
2058.75 4781
2059.17 5170
2059.60 5020
2060.03 4574
2060.46 4698
2060.88 4800
2061.31 4800
2061.74 4850
2062.17 4851
2062.60 5076
2063.02 5150
2063.45 5035
2063.88 5375
2064.31 5172
2064.74 5441
2065.17 5242
2065.59 5311
2066.02 5216
2066.45 5291
2066.88 5454
2067.31 5087
2067.74 4854
2068.17 4987
2068.60 4965
2069.02 5069
2069.45 4955
2069.88 4998
2070.31 4990
2070.74 4862
2071.17 4655
2071.60 4673
2072.03 5104
2072.46 5122
2072.89 5154
2073.31 5176
2073.74 5192
2074.17 5019
2074.60 5168
2075.03 5211
2075.46 5079
2075.89 5179
2076.32 5167
2076.75 5335
2077.18 5271
2077.61 5344
2078.04 5385
2078.47 5553
2078.90 5794
2079.33 5745
2079.76 5711
2080.19 5670
2080.62 5892
2081.05 5562
2081.48 5619
2081.91 5595
2082.34 5421
2082.77 5331
2083.20 5256
2083.63 5367
2084.06 4966
2084.49 4800
2084.92 4912
2085.35 5300
2085.78 5116
2086.21 5286
2086.64 5093
2087.07 4820
2087.50 5103
2087.94 4900
2088.37 4848
2088.80 5012
2089.23 5224
2089.66 4847
2090.09 4841
2090.52 5000
2090.95 4985
2091.38 4977
2091.81 4955
2092.25 5126
2092.68 4963
2093.11 5234
2093.54 4847
2093.97 4870
2094.40 4943
2094.83 4814
2095.27 4839
2095.70 4959
2096.13 4719
2096.56 4955
2096.99 4671
2097.42 4792
2097.86 4759
2098.29 4828
2098.72 4433
2099.15 4514
2099.58 4608
2100.01 4577
2100.45 4416
2100.88 4786
2101.31 4883
2101.74 4800
2102.18 4812
2102.61 4812
2103.04 4856
2103.47 5039
2103.90 4828
2104.34 4688
2104.77 4698
2105.20 4534
2105.63 4497
2106.07 4684
2106.50 4926
2106.93 4833
2107.37 4866
2107.80 4668
2108.23 4803
2108.66 4962
2109.10 4686
2109.53 4493
2109.96 4901
2110.40 5255
2110.83 5086
2111.26 5028
2111.70 4980
2112.13 4643
2112.56 4390
2113.00 4463
2113.43 4698
2113.86 4728
2114.30 4810
2114.73 4439
2115.16 4432
2115.60 4572
2116.03 4517
2116.46 4282
2116.90 4344
2117.33 4261
2117.77 4495
2118.20 4362
2118.63 4414
2119.07 4180
2119.50 4319
2119.94 4546
2120.37 4856
2120.80 4933
2121.24 4801
2121.67 4611
2122.11 4636
2122.54 4588
2122.97 4870
2123.41 5193
2123.84 4714
2124.28 4734
2124.71 4793
2125.15 4539
2125.58 4879
2126.02 4646
2126.45 4551
2126.89 4617
2127.32 4468
2127.76 4586
2128.19 4775
2128.63 4853
2129.06 4973
2129.50 5086
2129.93 4982
2130.37 5141
2130.80 5058
2131.24 5229
2131.67 5274
2132.11 5232
2132.54 5282
2132.98 5335
2133.41 5179
2133.85 5272
2134.28 5534
2134.72 5492
2135.16 5797
2135.59 5952
2136.03 5972
2136.46 6166
2136.90 5782
2137.33 5841
2137.77 5503
2138.21 5534
2138.64 5673
2139.08 5395
2139.51 5525
2139.95 4976
2140.39 4871
2140.82 4900
2141.26 4708
2141.69 4778
2142.13 4693
2142.57 4556
2143.00 4733
2143.44 4542
2143.88 4471
2144.31 4639
2144.75 4613
2145.19 4699
2145.62 4796
2146.06 4962
2146.50 4944
2146.93 5188
2147.37 5355
2147.81 5474
2148.24 5789
2148.68 5876
2149.12 6030
2149.56 5995
2149.99 6263
2150.43 6099
2150.87 6240
2151.30 6287
2151.74 5893
2152.18 5842
2152.62 5813
2153.05 5528
2153.49 5138
2153.93 5104
2154.37 5334
2154.80 5410
2155.24 5051
2155.68 5057
2156.12 4944
2156.55 4776
2156.99 5344
2157.43 5318
2157.87 5273
2158.31 5173
2158.74 4977
2159.18 4840
2159.62 4771
2160.06 4872
2160.50 5072
2160.93 4970
2161.37 4775
2161.81 4697
2162.25 4832
2162.69 5089
2163.13 4844
2163.57 4553
2164.00 4663
2164.44 4734
2164.88 4842
2165.32 4590
2165.76 4638
2166.20 4703
2166.64 4708
2167.07 4561
2167.51 4833
2167.95 5065
2168.39 5069
2168.83 4704
2169.27 4951
2169.71 5079
2170.15 5257
2170.59 5331
2171.03 5155
2171.47 5029
2171.91 5179
2172.34 5492
2172.78 5551
2173.22 5669
2173.66 5561
2174.10 5794
2174.54 5929
2174.98 6000
2175.42 5543
2175.86 5736
2176.30 6087
2176.74 5790
2177.18 5668
2177.62 5741
2178.06 5588
2178.50 5765
2178.94 5201
2179.38 5128
2179.82 4886
2180.26 5041
2180.70 5059
2181.14 5030
2181.58 4947
2182.02 4820
2182.46 5038
2182.90 4617
2183.34 4790
2183.78 4725
2184.22 4635
2184.67 4533
2185.11 4677
2185.55 5099
2185.99 4844
2186.43 5334
2186.87 5408
2187.31 5666
2187.75 5831
2188.19 5947
2188.63 5825
2189.07 5834
2189.52 6033
2189.96 6266
2190.40 5806
2190.84 5372
2191.28 5407
2191.72 5443
2192.16 5325
2192.60 5691
2193.05 5803
2193.49 5584
2193.93 5520
2194.37 5571
2194.81 5190
2195.25 5121
2195.70 5024
2196.14 5333
2196.58 5263
2197.02 5211
2197.46 4943
2197.91 5057
2198.35 4932
2198.79 4885
2199.23 4980
2199.67 5223
2200.12 5051
2200.56 5082
2201.00 5221
2201.44 5302
2201.89 5135
2202.33 5117
2202.77 4914
2203.21 4736
2203.66 5044
2204.10 4926
2204.54 4886
2204.98 4899
2205.43 4983
2205.87 5188
2206.31 5190
2206.75 5366
2207.20 5109
2207.64 5158
2208.08 5446
2208.53 5261
2208.97 5397
2209.41 5432
2209.86 5129
2210.30 5444
2210.74 5312
2211.19 4703
2211.63 4775
2212.07 5040
2212.52 5102
2212.96 5030
2213.40 4993
2213.85 4894
2214.29 4973
2214.73 4919
2215.18 4821
2215.62 4529
2216.06 4527
2216.51 4449
2216.95 4401
2217.40 4612
2217.84 4596
2218.28 4535
2218.73 4363
2219.17 4631
2219.62 5111
2220.06 4782
2220.51 4889
2220.95 4967
2221.39 5194
2221.84 5186
2222.28 5696
2222.73 5689
2223.17 5602
2223.62 5445
2224.06 5467
2224.51 5689
2224.95 5524
2225.39 5879
2225.84 5867
2226.28 5721
2226.73 5838
2227.17 5510
2227.62 5486
2228.06 5623
2228.51 5471
2228.95 5887
2229.40 5399
2229.84 5610
2230.29 5687
2230.73 5525
2231.18 5823
2231.63 6181
2232.07 6229
2232.52 5866
2232.96 6008
2233.41 6102
2233.85 6255
2234.30 6244
2234.74 5859
2235.19 5777
2235.64 5500
2236.08 5314
2236.53 5383
2236.97 5425
2237.42 5112
2237.87 5296
2238.31 5258
2238.76 5305
2239.20 5155
2239.65 4865
2240.10 4608
2240.54 4664
2240.99 4670
2241.43 4749
2241.88 4737
2242.33 4481
2242.77 4472
2243.22 4638
2243.67 4708
2244.11 4725
2244.56 4559
2245.01 4650
2245.45 4586
2245.90 4453
2246.35 4572
2246.79 4695
2247.24 4393
2247.69 4619
2248.13 4566
2248.58 4496
2249.03 4806
2249.48 4853
2249.92 4706
2250.37 4487
2250.82 4419
2251.27 4459
2251.71 4728
2252.16 5041
2252.61 4773
2253.05 4538
2253.50 4595
2253.95 4694
2254.40 4252
2254.85 4396
2255.29 4601
2255.74 4598
2256.19 4488
2256.64 4454
2257.08 4250
2257.53 4337
2257.98 4609
2258.43 4679
2258.88 4471
2259.32 4722
2259.77 4813
2260.22 4872
2260.67 4735
2261.12 5194
2261.57 5171
2262.01 5038
2262.46 5150
2262.91 5190
2263.36 5120
2263.81 5334
2264.26 5052
2264.71 5181
2265.15 5363
2265.60 5036
2266.05 4933
2266.50 5490
2266.95 5516
2267.40 5610
2267.85 5510
2268.30 5839
2268.75 5965
2269.19 6090
2269.64 5892
2270.09 5633
2270.54 5600
2270.99 5620
2271.44 5597
2271.89 5568
2272.34 5386
2272.79 5363
2273.24 5355
2273.69 5006
2274.14 5047
2274.59 4872
2275.04 4786
2275.49 4856
2275.94 4690
2276.39 4606
2276.84 4514
2277.29 4627
2277.74 4494
2278.19 4627
2278.64 4687
2279.09 4718
2279.54 4875
2279.99 4494
2280.44 4826
2280.89 4727
2281.34 4655
2281.79 4709
2282.24 4965
2282.69 5051
2283.14 4823
2283.59 5113
2284.04 4671
2284.49 4909
2284.94 5056
2285.39 4900
2285.84 4917
2286.29 5362
2286.74 5565
2287.19 5678
2287.65 5930
2288.10 6181
2288.55 6672
2289.00 6802
2289.45 7273
2289.90 7379
2290.35 7930
2290.80 8190
2291.25 7817
2291.71 7739
2292.16 7877
2292.61 7460
2293.06 6974
2293.51 6991
2293.96 6736
2294.41 6287
2294.87 6003
2295.32 6106
2295.77 5921
2296.22 5840
2296.67 5708
2297.12 5591
2297.58 5467
2298.03 5535
2298.48 5464
2298.93 5437
2299.38 5438
2299.84 5156
2300.29 5108
2300.74 5185
2301.19 4814
2301.65 4690
2302.10 4575
2302.55 4748
2303.00 4761
2303.46 4593
2303.91 4577
2304.36 4720
2304.81 4808
2305.27 4780
2305.72 4932
2306.17 5115
2306.62 5355
2307.08 5690
2307.53 6129
2307.98 6216
2308.44 6453
2308.89 6572
2309.34 6856
2309.79 7105
2310.25 6829
2310.70 6549
2311.15 6596
2311.61 6365
2312.06 5974
2312.51 5956
2312.97 5933
2313.42 5648
2313.87 5689
2314.33 5507
2314.78 5114
2315.24 5164
2315.69 5054
2316.14 5087
2316.60 5258
2317.05 5358
2317.50 5108
2317.96 4934
2318.41 5230
2318.87 5218
2319.32 5113
2319.77 5221
2320.23 5291
2320.68 5183
2321.14 5194
2321.59 5347
2322.05 5107
2322.50 5000
2322.95 5512
2323.41 5338
2323.86 5314
2324.32 5474
2324.77 5376
2325.23 5532
2325.68 5503
2326.14 5539
2326.59 5878
2327.05 5797
2327.50 5914
2327.96 5675
2328.41 6077
2328.86 6213
2329.32 5745
2329.78 5774
2330.23 6001
2330.69 5537
2331.14 5423
2331.60 5475
2332.05 5368
2332.51 5161
2332.96 5177
2333.42 5397
2333.87 5490
2334.33 5016
2334.78 4697
2335.24 4956
2335.69 5267
2336.15 5093
2336.61 5232
2337.06 4967
2337.52 5150
2337.97 5460
2338.43 5218
2338.89 5367
2339.34 5212
2339.80 5426
2340.25 5385
2340.71 5207
2341.17 5111
2341.62 5223
2342.08 5196
2342.53 5222
2342.99 5135
2343.45 4999
2343.90 5186
2344.36 4950
2344.82 4924
2345.27 5260
2345.73 5517
2346.19 5450
2346.64 5571
2347.10 5551
2347.56 5464
2348.01 5621
2348.47 5247
2348.93 5291
2349.38 5197
2349.84 5263
2350.30 5370
2350.76 5009
2351.21 4708
2351.67 4804
2352.13 4822
2352.58 4854
2353.04 4888
2353.50 5127
2353.96 4880
2354.41 4815
2354.87 4893
2355.33 4927
2355.79 5087
2356.24 4845
2356.70 4623
2357.16 4712
2357.62 4875
2358.08 4853
2358.53 4813
2358.99 5103
2359.45 5129
2359.91 5109
2360.37 5180
2360.82 5262
2361.28 5340
2361.74 4952
2362.20 5006
2362.66 5093
2363.11 5020
2363.57 5194
2364.03 5213
2364.49 5206
2364.95 4953
2365.41 4838
2365.86 4958
2366.32 4923
2366.78 4715
2367.24 4905
2367.70 5069
2368.16 5131
2368.62 4804
2369.08 4839
2369.54 4924
2369.99 4933
2370.45 5011
2370.91 4790
2371.37 4693
2371.83 5004
2372.29 4752
2372.75 4902
2373.21 4981
2373.67 4798
2374.13 4951
2374.59 4781
2375.05 5269
2375.51 5444
2375.96 5103
2376.42 4888
2376.88 5353
2377.34 5120
2377.80 4987
2378.26 5109
2378.72 5053
2379.18 5266
2379.64 5509
2380.10 4989
2380.56 5011
2381.02 5059
2381.48 5117
2381.94 5063
2382.40 4963
2382.86 4888
2383.32 4852
2383.78 4868
2384.24 4977
2384.70 4903
2385.17 4701
2385.63 4815
2386.09 4901
2386.55 4932
2387.01 4791
2387.47 4818
2387.93 4764
2388.39 4805
2388.85 4862
2389.31 4965
2389.77 4888
2390.23 4829
2390.69 4591
2391.15 4822
2391.62 4999
2392.08 4906
2392.54 4715
2393.00 4541
2393.46 4458
2393.92 4789
2394.38 4681
2394.84 4915
2395.31 5054
2395.77 4822
2396.23 4655
2396.69 4760
2397.15 4408
2397.61 4593
2398.08 4908
2398.54 4650
2399.00 4744
2399.46 4572
2399.92 4658
2400.38 4717
2400.85 4475
2401.31 4564
2401.77 4513
2402.23 4532
2402.69 4403
2403.16 4473
2403.62 4593
2404.08 4642
2404.54 4643
2405.01 4498
2405.47 4612
2405.93 4643
2406.39 4763
2406.86 4750
2407.32 4648
2407.78 4349
2408.24 4278
2408.71 4388
2409.17 4318
2409.63 4548
2410.09 4518
2410.56 4494
2411.02 4530
2411.48 4248
2411.95 4310
2412.41 4343
2412.87 4612
2413.34 4560
2413.80 4527
2414.26 4543
2414.73 4729
2415.19 4914
2415.65 4984
2416.12 5194
2416.58 5465
2417.04 5387
2417.51 5398
2417.97 6098
2418.43 6047
2418.90 6162
2419.36 5998
2419.82 6111
2420.29 5836
2420.75 5542
2421.22 5721
2421.68 5298
2422.14 5453
2422.61 5277
2423.07 5088
2423.54 4986
2424.00 5262
2424.47 5249
2424.93 5051
2425.39 4792
2425.86 5395
2426.32 5335
2426.79 5213
2427.25 5070
2427.72 5077
2428.18 4713
2428.65 4790
2429.11 4665
2429.57 4633
2430.04 4532
2430.50 4609
2430.97 5057
2431.43 4963
2431.90 4828
2432.36 4942
2432.83 5070
2433.29 5107
2433.76 5038
2434.22 5233
2434.69 5034
2435.15 5154
2435.62 5165
2436.09 5218
2436.55 5332
2437.02 5134
2437.48 5196
2437.95 5480
2438.41 5765
2438.88 5829
2439.34 5435
2439.81 5542
2440.28 5700
2440.74 5793
2441.21 5888
2441.67 5673
2442.14 5476
2442.60 5012
2443.07 4824
2443.54 4917
2444.00 4933
2444.47 4742
2444.94 4767
2445.40 4863
2445.87 4734
2446.33 4676
2446.80 4475
2447.27 4360
2447.73 4323
2448.20 4318
2448.67 4323
2449.13 4526
2449.60 4265
2450.07 4362
2450.53 4379
2451.00 4319
2451.47 4292
2451.93 4399
2452.40 4513
2452.87 4340
2453.33 4337
2453.80 4187
2454.27 4271
2454.74 4408
2455.20 4436
2455.67 4444
2456.14 4549
2456.60 4385
2457.07 4438
2457.54 4540
2458.01 4458
2458.47 4261
2458.94 4516
2459.41 4147
2459.88 4405
2460.34 4510
2460.81 4341
2461.28 4451
2461.75 4492
2462.21 4763
2462.68 4528
2463.15 4431
2463.62 4946
2464.09 4606
2464.55 4703
2465.02 4727
2465.49 4695
2465.96 4639
2466.43 4634
2466.90 4507
2467.36 4330
2467.83 4362
2468.30 4396
2468.77 4738
2469.24 4370
2469.71 4341
2470.17 4463
2470.64 4214
2471.11 4147
2471.58 4307
2472.05 4100
2472.52 4018
2472.99 4134
2473.46 4177
2473.93 4125
2474.39 4228
2474.86 4127
2475.33 4215
2475.80 4294
2476.27 4338
2476.74 4373
2477.21 4224
2477.68 4447
2478.15 4376
2478.62 4414
2479.09 4701
2479.56 4380
2480.03 4090
2480.49 4282
2480.96 4306
2481.43 4349
2481.90 4242
2482.37 4327
2482.84 4265
2483.31 4354
2483.78 4141
2484.25 4126
2484.72 4582
2485.19 4600
2485.66 4363
2486.13 4723
2486.60 4715
2487.07 4669
2487.54 4454
2488.01 4701
2488.48 4856
2488.95 4731
2489.43 4656
2489.90 4594
2490.37 4927
2490.84 4697
2491.31 4812
2491.78 5025
2492.25 4879
2492.72 5046
2493.19 5248
2493.66 5378
2494.13 5321
2494.60 5223
2495.07 5221
2495.54 5271
2496.02 5048
2496.49 4833
2496.96 4566
2497.43 4277
2497.90 4425
2498.37 4308
2498.84 4279
2499.31 4529
2499.79 4101
2500.26 4156
2500.73 4257
2501.20 4038
2501.67 4171
2502.14 4238
2502.61 4310
2503.09 4269
2503.56 4406
2504.03 4396
2504.50 4323
2504.97 4659
2505.45 4715
2505.92 4687
2506.39 4513
2506.86 4454
2507.33 4671
2507.81 4692
2508.28 4866
2508.75 4977
2509.22 4810
2509.69 5106
2510.17 5255
2510.64 5136
2511.11 5575
2511.58 5464
2512.06 4963
2512.53 5387
2513.00 5168
2513.47 5184
2513.95 5150
2514.42 5278
2514.89 4972
2515.37 4978
2515.84 4733
2516.31 4764
2516.78 4466
2517.26 4714
2517.73 5085
2518.20 4735
2518.68 4642
2519.15 4469
2519.62 4771
2520.10 4985
2520.57 4547
2521.04 4534
2521.52 4801
2521.99 4740
2522.46 4540
2522.94 4562
2523.41 4775
2523.89 4508
2524.36 4473
2524.83 4602
2525.31 4708
2525.78 4813
2526.25 4483
2526.73 4676
2527.20 4831
2527.68 4466
2528.15 4562
2528.62 4599
2529.10 4954
2529.57 4636
2530.05 4429
2530.52 4460
2531.00 4507
2531.47 4721
2531.94 5023
2532.42 4867
2532.89 4893
2533.37 4603
2533.84 4546
2534.32 4750
2534.79 5020
2535.27 4713
2535.74 4852
2536.22 4780
2536.69 4453
2537.17 4485
2537.64 4385
2538.12 4595
2538.59 4446
2539.07 4570
2539.54 4597
2540.02 4363
2540.49 4463
2540.97 4272
2541.44 4230
2541.92 4494
2542.39 4338
2542.87 4449
2543.34 4246
2543.82 4543
2544.29 4906
2544.77 4962
2545.25 5056
2545.72 4927
2546.20 4959
2546.67 5164
2547.15 5610
2547.62 5405
2548.10 5367
2548.58 5536
2549.05 5654
2549.53 5694
2550.00 5630
2550.48 5369
2550.96 5569
2551.43 5805
2551.91 5860
2552.39 6028
2552.86 5839
2553.34 6157
2553.82 6336
2554.29 5969
2554.77 5836
2555.24 5869
2555.72 5607
2556.20 5497
2556.67 5458
2557.15 5168
2557.63 5048
2558.11 4700
2558.58 4772
2559.06 4694
2559.54 4537
2560.01 4637
2560.49 4516
2560.97 4448
2561.44 4615
2561.92 4554
2562.40 4569
2562.88 4665
2563.35 4756
2563.83 4535
2564.31 4485
2564.79 4444
2565.26 4374
2565.74 4302
2566.22 4234
2566.70 4339
2567.17 4217
2567.65 4396
2568.13 4177
2568.61 3859
2569.09 4024
2569.56 4465
2570.04 4223
2570.52 4067
2571.00 4348
2571.48 4215
2571.95 4151
2572.43 4318
2572.91 4477
2573.39 4346
2573.87 4040
2574.35 4073
2574.82 4163
2575.30 4116
2575.78 4196
2576.26 4107
2576.74 4159
2577.22 4174
2577.70 4111
2578.17 4287
2578.65 4268
2579.13 4111
2579.61 4207
2580.09 4320
2580.57 4540
2581.05 4667
2581.53 4533
2582.01 4362
2582.48 4456
2582.96 4426
2583.44 4221
2583.92 4130
2584.40 4486
2584.88 4218
2585.36 3946
2585.84 4348
2586.32 4268
2586.80 4364
2587.28 4224
2587.76 4360
2588.24 4577
2588.72 4461
2589.20 4395
2589.68 4649
2590.16 4528
2590.64 4657
2591.12 4513
2591.60 4423
2592.08 4597
2592.56 4588
2593.04 4731
2593.52 4450
2594.00 4322
2594.48 4467
2594.96 4428
2595.44 4252
2595.92 4329
2596.40 4288
2596.88 4349
2597.36 4238
2597.84 3961
2598.32 3899
2598.80 4038
2599.28 4135
2599.76 4083
2600.24 4267
2600.72 4452
2601.21 4185
2601.69 4011
2602.17 3996
2602.65 4140
2603.13 4022
2603.61 4135
2604.09 4264
2604.57 4104
2605.05 4147
2605.54 3908
2606.02 4202
2606.50 4479
2606.98 4670
2607.46 4550
2607.94 4465
2608.42 4632
2608.91 4686
2609.39 4438
2609.87 4299
2610.35 4326
2610.83 4381
2611.31 4458
2611.80 4523
2612.28 4344
2612.76 4207
2613.24 4117
2613.72 4311
2614.21 4481
2614.69 4176
2615.17 4466
2615.65 4497
2616.13 4287
2616.62 4718
2617.10 4791
2617.58 4519
2618.06 4367
2618.55 4294
2619.03 4429
2619.51 4523
2619.99 4555
2620.48 4561
2620.96 4243
2621.44 4203
2621.92 4444
2622.41 4237
2622.89 4063
2623.37 4207
2623.86 4353
2624.34 4170
2624.82 4251
2625.31 4204
2625.79 4526
2626.27 4323
2626.75 4156
2627.24 4033
2627.72 4100
2628.20 4140
2628.69 4220
2629.17 4251
2629.66 4256
2630.14 4583
2630.62 4482
2631.11 4428
2631.59 4622
2632.07 4193
2632.56 4322
2633.04 4335
2633.52 4418
2634.01 4129
2634.49 4283
2634.98 4495
2635.46 4288
2635.94 4173
2636.43 4379
2636.91 4389
2637.40 4253
2637.88 4222
2638.37 4359
2638.85 4434
2639.33 4523
2639.82 4470
2640.30 4507
2640.79 4589
2641.27 4536
2641.76 4697
2642.24 4593
2642.73 4363
2643.21 4415
2643.70 4475
2644.18 4184
2644.67 4049
2645.15 4287
2645.64 4418
2646.12 4218
2646.61 4376
2647.09 4442
2647.58 4669
2648.06 4256
2648.55 4319
2649.03 4474
2649.52 4476
2650.00 4176
2650.49 4390
2650.97 4135
2651.46 4177
2651.94 4425
2652.43 4285
2652.92 4199
2653.40 4240
2653.89 4234
2654.37 4345
2654.86 4657
2655.34 4584
2655.83 4445
2656.32 4447
2656.80 4565
2657.29 4442
2657.77 4241
2658.26 4234
2658.75 4543
2659.23 4195
2659.72 4018
2660.21 4395
2660.69 4341
2661.18 4404
2661.66 4106
2662.15 4196
2662.64 4155
2663.12 4146
2663.61 4096
2664.10 4155
2664.58 4189
2665.07 4407
2665.56 4468
2666.04 4503
2666.53 4367
2667.02 4185
2667.50 4079
2667.99 4023
2668.48 4054
2668.97 4042
2669.45 4335
2669.94 4471
2670.43 4156
2670.91 4306
2671.40 4430
2671.89 4410
2672.38 4635
2672.86 4739
2673.35 4811
2673.84 4792
2674.33 4751
2674.81 5124
2675.30 4987
2675.79 4909
2676.28 4752
2676.77 4925
2677.25 4996
2677.74 4944
2678.23 4911
2678.72 4916
2679.21 4583
2679.69 4637
2680.18 4735
2680.67 4497
2681.16 4851
2681.65 4785
2682.13 4681
2682.62 4569
2683.11 4628
2683.60 4694
2684.09 4853
2684.58 4561
2685.07 4459
2685.55 4556
2686.04 4483
2686.53 4506
2687.02 4227
2687.51 4147
2688.00 4195
2688.49 4214
2688.98 4525
2689.46 4526
2689.95 4231
2690.44 4366
2690.93 4534
2691.42 4201
2691.91 4122
2692.40 4209
2692.89 4311
2693.38 4374
2693.87 4240
2694.36 4377
2694.85 4299
2695.34 4097
2695.83 4208
2696.31 4233
2696.80 4192
2697.29 4400
2697.78 4177
2698.27 4239
2698.76 4135
2699.25 4149
2699.74 4275
2700.23 4333
2700.72 4373
2701.21 4414
2701.70 4435
2702.19 4122
2702.68 4136
2703.17 4176
2703.66 4568
2704.15 4637
2704.64 4296
2705.13 4346
2705.63 4277
2706.12 4268
2706.61 4152
2707.10 3989
2707.59 3995
2708.08 4187
2708.57 4284
2709.06 4253
2709.55 4158
2710.04 4185
2710.53 3996
2711.02 4263
2711.51 4144
2712.01 4413
2712.50 4451
2712.99 4373
2713.48 4567
2713.97 4400
2714.46 4248
2714.95 4343
2715.44 4128
2715.93 4008
2716.43 3797
2716.92 3803
2717.41 4244
2717.90 4133
2718.39 4030
2718.88 3957
2719.38 4006
2719.87 4023
2720.36 3931
2720.85 4076
2721.34 4360
2721.83 4410
2722.33 4511
2722.82 4490
2723.31 4175
2723.80 4356
2724.30 4255
2724.79 3997
2725.28 4171
2725.77 4084
2726.26 3890
2726.76 3891
2727.25 3876
2727.74 3832
2728.23 3951
2728.73 4125
2729.22 4426
2729.71 4414
2730.20 4256
2730.70 4170
2731.19 4244
2731.68 4542
2732.18 4439
2732.67 4360
2733.16 4381
2733.65 4411
2734.15 4636
2734.64 4722
2735.13 4287
2735.63 4457
2736.12 4390
2736.61 4095
2737.11 3925
2737.60 4202
2738.09 4246
2738.59 4444
2739.08 4369
2739.57 4069
2740.07 3985
2740.56 3923
2741.05 4037
2741.55 3819
2742.04 4007
2742.54 4038
2743.03 3961
2743.52 3833
2744.02 3966
2744.51 4028
2745.00 3989
2745.50 4349
2745.99 4134
2746.49 3954
2746.98 4103
2747.48 4130
2747.97 3759
2748.46 3882
2748.96 3937
2749.45 4071
2749.95 3817
2750.44 3903
2750.94 4083
2751.43 4058
2751.93 4319
2752.42 4159
2752.91 3831
2753.41 3977
2753.90 4362
2754.40 4311
2754.89 4275
2755.39 4224
2755.88 4242
2756.38 4154
2756.87 4290
2757.37 4305
2757.86 4468
2758.36 4368
2758.85 4050
2759.35 4082
2759.85 4313
2760.34 4172
2760.84 4039
2761.33 3961
2761.83 4142
2762.32 4141
2762.82 3727
2763.31 3839
2763.81 3939
2764.31 3755
2764.80 4035
2765.30 3874
2765.79 4095
2766.29 3929
2766.78 3992
2767.28 3825
2767.78 3842
2768.27 3807
2768.77 4008
2769.27 4123
2769.76 4304
2770.26 4086
2770.75 4018
2771.25 4217
2771.75 4138
2772.24 3985
2772.74 4303
2773.24 4351
2773.73 4334
2774.23 4561
2774.73 4746
2775.22 4543
2775.72 4809
2776.22 5034
2776.71 4726
2777.21 4651
2777.71 4705
2778.20 4686
2778.70 4451
2779.20 4479
2779.70 4682
2780.19 4700
2780.69 4291
2781.19 4133
2781.68 4113
2782.18 4210
2782.68 4261
2783.18 4102
2783.67 4215
2784.17 4353
2784.67 4458
2785.17 4386
2785.66 4284
2786.16 4132
2786.66 4290
2787.16 4105
2787.66 4113
2788.15 4178
2788.65 3983
2789.15 4043
2789.65 4072
2790.14 4122
2790.64 4201
2791.14 4238
2791.64 4452
2792.14 4325
2792.64 4424
2793.13 4210
2793.63 4724
2794.13 4723
2794.63 4539
2795.13 4613
2795.63 4995
2796.12 5170
2796.62 4894
2797.12 4705
2797.62 4672
2798.12 4663
2798.62 4574
2799.12 4629
2799.62 4492
2800.12 4450
2800.61 4274
2801.11 4182
2801.61 4099
2802.11 4126
2802.61 4380
2803.11 4484
2803.61 4635
2804.11 4853
2804.61 5168
2805.11 5167
2805.61 5230
2806.11 5353
2806.61 5490
2807.11 5361
2807.60 5631
2808.10 5608
2808.60 5388
2809.10 5206
2809.60 5369
2810.10 5325
2810.60 5088
2811.10 4804
2811.60 4537
2812.10 4554
2812.60 4637
2813.10 4552
2813.60 4135
2814.10 4220
2814.60 4269
2815.10 4414
2815.60 4475
2816.10 4430
2816.61 4247
2817.11 4195
2817.61 4446
2818.11 4565
2818.61 4588
2819.11 4826
2819.61 4669
2820.11 4575
2820.61 4705
2821.11 4638
2821.61 4519
2822.11 4650
2822.61 4537
2823.11 4372
2823.62 4366
2824.12 4146
2824.62 4235
2825.12 4124
2825.62 4096
2826.12 3889
2826.62 3876
2827.12 4247
2827.63 4101
2828.13 3932
2828.63 3919
2829.13 4097
2829.63 4126
2830.13 3942
2830.63 3941
2831.14 4086
2831.64 3931
2832.14 3827
2832.64 3901
2833.14 4018
2833.65 3970
2834.15 4122
2834.65 4062
2835.15 4183
2835.65 4412
2836.16 4283
2836.66 4611
2837.16 4876
2837.66 4607
2838.16 4443
2838.67 4438
2839.17 4374
2839.67 4593
2840.17 4478
2840.68 4369
2841.18 4137
2841.68 4344
2842.19 4214
2842.69 4082
2843.19 4455
2843.69 4297
2844.20 4242
2844.70 4268
2845.20 4362
2845.71 4872
2846.21 4797
2846.71 4668
2847.21 4821
2847.72 4611
2848.22 4818
2848.72 4460
2849.23 4495
2849.73 4556
2850.23 4679
2850.74 4444
2851.24 4341
2851.74 4404
2852.25 4142
2852.75 4193
2853.26 3974
2853.76 4142
2854.26 4047
2854.77 3938
2855.27 4178
2855.77 4016
2856.28 3848
2856.78 3841
2857.29 3786
2857.79 4080
2858.29 4188
2858.80 3755
2859.30 3950
2859.81 3856
2860.31 3890
2860.82 3662
2861.32 4003
2861.82 3926
2862.33 3870
2862.83 4101
2863.34 4024
2863.84 3806
2864.35 4002
2864.85 3820
2865.36 3663
2865.86 3876
2866.37 3886
2866.87 3979
2867.38 3790
2867.88 3790
2868.39 3837
2868.89 4008
2869.40 4019
2869.90 4002
2870.41 4154
2870.91 4075
2871.42 4052
2871.92 3958
2872.43 4051
2872.93 3945
2873.44 4061
2873.94 4248
2874.45 3928
2874.95 3691
2875.46 4015
2875.97 4104
2876.47 4433
2876.98 4290
2877.48 4084
2877.99 4090
2878.49 3829
2879.00 3933
2879.51 4092
2880.01 3865
2880.52 4141
2881.03 4273
2881.53 4239
2882.04 4384
2882.54 4373
2883.05 4393
2883.56 4439
2884.06 4405
2884.57 4226
2885.08 4245
2885.58 4270
2886.09 4209
2886.60 4415
2887.10 4503
2887.61 4442
2888.12 4220
2888.62 4216
2889.13 4250
2889.64 4077
2890.14 4426
2890.65 4156
2891.16 4170
2891.66 4220
2892.17 4482
2892.68 4292
2893.18 4299
2893.69 4558
2894.20 4710
2894.71 4546
2895.21 4502
2895.72 4957
2896.23 5001
2896.74 4775
2897.24 4878
2897.75 5010
2898.26 5146
2898.77 5068
2899.27 5160
2899.78 5270
2900.29 5610
2900.80 5621
2901.31 5387
2901.81 5728
2902.32 5648
2902.83 5535
2903.34 5807
2903.85 5659
2904.35 5267
2904.86 5264
2905.37 5139
2905.88 5187
2906.39 5071
2906.90 4832
2907.40 4978
2907.91 4506
2908.42 4606
2908.93 4669
2909.44 4234
2909.95 4158
2910.46 4235
2910.96 4219
2911.47 4196
2911.98 4174
2912.49 4113
2913.00 4186
2913.51 4305
2914.02 4528
2914.53 4472
2915.04 4639
2915.54 4563
2916.05 4413
2916.56 4471
2917.07 4494
2917.58 4404
2918.09 4573
2918.60 4623
2919.11 4643
2919.62 4840
2920.13 4438
2920.64 4201
2921.15 4256
2921.66 4242
2922.17 4294
2922.68 4450
2923.19 4827
2923.70 4318
2924.21 4425
2924.72 4749
2925.23 4642
2925.74 4497
2926.25 4433
2926.76 4453
2927.27 4671
2927.78 4790
2928.29 4367
2928.80 4088
2929.31 3986
2929.82 4177
2930.33 4081
2930.84 3899
2931.35 4036
2931.86 3926
2932.37 3889
2932.88 3991
2933.39 4142
2933.90 4263
2934.41 4150
2934.92 4296
2935.44 4253
2935.95 4219
2936.46 4246
2936.97 4339
2937.48 4336
2937.99 4677
2938.50 4610
2939.01 4366
2939.52 4280
2940.04 4174
2940.55 4198
2941.06 4512
2941.57 4637
2942.08 4663
2942.59 4499
2943.10 4675
2943.62 4819
2944.13 4885
2944.64 5007
2945.15 5192
2945.66 5187
2946.17 5281
2946.69 5319
2947.20 5015
2947.71 4770
2948.22 4730
2948.73 4809
2949.25 4642
2949.76 4501
2950.27 4570
2950.78 4185
2951.29 4050
2951.81 4011
2952.32 4231
2952.83 3980
2953.34 3921
2953.86 3967
2954.37 4012
2954.88 4112
2955.39 4138
2955.91 3856
2956.42 3664
2956.93 3831
2957.45 3941
2957.96 4255
2958.47 4212
2958.98 3971
2959.50 4271
2960.01 4219
2960.52 4097
2961.04 4142
2961.55 4011
2962.06 3919
2962.58 4110
2963.09 4134
2963.60 4139
2964.12 4195
2964.63 3871
2965.14 4129
2965.66 3918
2966.17 3786
2966.68 3826
2967.20 3788
2967.71 3949
2968.22 4080
2968.74 4070
2969.25 3945
2969.77 4062
2970.28 3915
2970.79 3998
2971.31 3902
2971.82 4145
2972.34 4009
2972.85 4152
2973.36 4219
2973.88 4127
2974.39 3966
2974.91 3984
2975.42 3884
2975.94 4136
2976.45 4014
2976.96 3863
2977.48 4022
2977.99 4239
2978.51 4302
2979.02 4224
2979.54 4428
2980.05 4172
2980.57 4143
2981.08 4391
2981.60 4238
2982.11 4294
2982.63 4477
2983.14 4524
2983.66 4498
2984.17 4508
2984.69 4568
2985.20 4404
2985.72 4719
2986.23 4728
2986.75 4749
2987.26 4798
2987.78 4920
2988.29 4857
2988.81 4825
2989.32 5130
2989.84 5327
2990.36 5107
2990.87 4974
2991.39 5323
2991.90 5203
2992.42 5177
2992.94 5413
2993.45 5282
2993.97 5767
2994.48 5354
2995.00 5544
2995.51 5789
2996.03 5912
2996.55 6008
2997.06 6204
2997.58 5651
2998.10 5910
2998.61 5661
2999.13 5929
2999.65 6160
3000.16 6356
3000.68 6229
3001.19 6618
3001.71 7151
3002.23 7605
3002.74 8384
3003.26 8833
3003.78 9557
3004.30 10143
3004.81 10079
3005.33 9890
3005.85 9716
3006.36 9492
3006.88 9024
3007.40 8121
3007.91 7696
3008.43 6679
3008.95 6040
3009.47 6126
3009.98 5951
3010.50 5743
3011.02 5334
3011.54 5352
3012.05 5327
3012.57 5434
3013.09 5335
3013.61 5186
3014.12 5178
3014.64 5308
3015.16 5461
3015.68 5365
3016.19 5503
3016.71 5601
3017.23 5144
3017.75 5639
3018.27 5404
3018.78 5458
3019.30 5449
3019.82 5346
3020.34 5219
3020.86 5324
3021.38 5154
3021.89 5062
3022.41 4944
3022.93 5026
3023.45 4832
3023.97 4937
3024.49 5052
3025.01 4973
3025.52 4635
3026.04 4949
3026.56 5087
3027.08 5015
3027.60 4692
3028.12 4731
3028.64 4871
3029.16 4691
3029.67 4514
3030.19 4796
3030.71 4848
3031.23 5180
3031.75 5217
3032.27 5121
3032.79 5333
3033.31 5385
3033.83 5405
3034.35 5474
3034.87 5105
3035.39 5045
3035.91 5173
3036.43 4804
3036.95 4950
3037.47 4907
3037.99 4823
3038.50 4661
3039.02 4667
3039.54 4707
3040.06 4735
3040.58 4653
3041.10 4641
3041.62 4778
3042.14 4564
3042.66 4445
3043.18 4438
3043.70 4485
3044.23 4903
3044.75 4900
3045.27 5138
3045.79 5011
3046.31 4795
3046.83 4631
3047.35 4967
3047.87 4848
3048.39 4787
3048.91 4624
3049.43 4526
3049.95 4665
3050.47 4510
3050.99 4319
3051.51 4571
3052.03 4603
3052.56 4272
3053.08 4191
3053.60 4260
3054.12 4254
3054.64 4428
3055.16 4559
3055.68 4583
3056.20 4149
3056.72 4138
3057.25 4223
3057.77 4129
3058.29 4261
3058.81 4207
3059.33 4111
3059.85 3961
3060.38 4004
3060.90 4295
3061.42 4237
3061.94 4273
3062.46 4292
3062.98 4460
3063.51 4396
3064.03 4503
3064.55 4375
3065.07 4642
3065.59 4614
3066.12 4540
3066.64 4260
3067.16 4189
3067.68 4285
3068.21 4440
3068.73 4607
3069.25 4387
3069.77 4488
3070.30 4359
3070.82 4199
3071.34 4000
3071.86 4090
3072.39 4368
3072.91 4282
3073.43 4365
3073.95 4411
3074.48 4411
3075.00 4676
3075.52 4639
3076.05 4619
3076.57 4788
3077.09 5120
3077.61 5099
3078.14 5202
3078.66 5385
3079.18 5392
3079.71 5214
3080.23 5173
3080.75 5635
3081.28 5682
3081.80 5280
3082.32 5661
3082.85 5514
3083.37 5411
3083.90 4994
3084.42 5236
3084.94 5279
3085.47 4947
3085.99 4883
3086.51 5139
3087.04 4856
3087.56 4525
3088.09 4843
3088.61 4856
3089.13 4858
3089.66 4624
3090.18 4750
3090.71 4581
3091.23 4370
3091.76 4578
3092.28 4766
3092.80 4970
3093.33 4946
3093.85 4623
3094.38 4836
3094.90 5278
3095.43 5357
3095.95 5422
3096.48 5221
3097.00 5291
3097.53 5236
3098.05 5653
3098.58 6079
3099.10 6705
3099.63 7027
3100.15 8009
3100.68 8675
3101.20 9696
3101.73 10624
3102.25 10844
3102.78 11121
3103.30 11656
3103.83 11237
3104.35 10976
3104.88 10280
3105.40 9228
3105.93 8164
3106.45 7069
3106.98 7104
3107.51 6430
3108.03 5994
3108.56 5775
3109.08 5755
3109.61 5399
3110.13 5437
3110.66 5466
3111.19 5476
3111.71 5172
3112.24 5185
3112.76 5189
3113.29 5016
3113.82 4751
3114.34 4734
3114.87 4850
3115.40 4468
3115.92 4342
3116.45 4478
3116.98 4352
3117.50 4431
3118.03 4323
3118.55 4504
3119.08 4218
3119.61 4300
3120.13 4514
3120.66 4639
3121.19 4348
3121.72 4428
3122.24 4756
3122.77 4939
3123.30 5041
3123.82 4952
3124.35 4716
3124.88 4412
3125.40 4382
3125.93 4871
3126.46 4746
3126.99 4762
3127.51 4682
3128.04 4478
3128.57 4419
3129.10 4475
3129.62 4425
3130.15 4171
3130.68 4080
3131.21 4077
3131.73 4261
3132.26 4178
3132.79 4139
3133.32 4177
3133.85 4051
3134.37 3962
3134.90 4005
3135.43 3797
3135.96 3831
3136.49 4050
3137.01 4050
3137.54 3769
3138.07 3807
3138.60 3774
3139.13 3792
3139.65 3983
3140.18 4074
3140.71 4085
3141.24 4096
3141.77 4021
3142.30 4152
3142.83 4037
3143.35 4018
3143.88 4043
3144.41 4154
3144.94 4433
3145.47 4339
3146.00 4608
3146.53 4719
3147.06 4694
3147.59 4613
3148.11 4697
3148.64 4646
3149.17 4840
3149.70 5033
3150.23 4930
3150.76 4571
3151.29 4786
3151.82 4487
3152.35 4354
3152.88 4041
3153.41 4481
3153.94 4646
3154.47 4048
3155.00 4334
3155.53 4417
3156.06 4499
3156.59 4544
3157.12 4349
3157.65 4235
3158.18 4201
3158.71 4243
3159.24 4421
3159.77 4243
3160.30 4305
3160.83 4413
3161.36 4330
3161.89 4229
3162.42 4329
3162.95 4136
3163.48 4211
3164.01 4263
3164.54 4054
3165.07 4232
3165.60 4046
3166.13 3977
3166.66 3941
3167.19 3797
3167.72 3649
3168.25 3800
3168.78 3661
3169.31 3866
3169.85 4062
3170.38 3971
3170.91 3855
3171.44 4157
3171.97 3951
3172.50 3668
3173.03 3684
3173.56 3975
3174.09 4078
3174.63 4225
3175.16 4270
3175.69 4304
3176.22 4173
3176.75 4331
3177.28 4165
3177.81 4257
3178.35 4315
3178.88 4303
3179.41 4298
3179.94 4205
3180.47 4219
3181.00 4140
3181.54 3972
3182.07 4144
3182.60 4140
3183.13 3932
3183.66 3906
3184.20 3859
3184.73 3817
3185.26 3864
3185.79 3801
3186.33 3674
3186.86 3942
3187.39 3884
3187.92 3825
3188.46 4054
3188.99 3907
3189.52 3903
3190.05 4015
3190.59 4036
3191.12 3618
3191.65 3760
3192.18 3729
3192.72 3734
3193.25 3626
3193.78 3805
3194.32 3808
3194.85 3700
3195.38 3985
3195.91 3847
3196.45 3873
3196.98 3983
3197.51 4024
3198.05 3957
3198.58 4116
3199.11 4294
3199.65 4365
3200.18 4460
3200.71 4434
3201.25 4525
3201.78 4640
3202.32 4751
3202.85 4901
3203.38 4636
3203.92 4499
3204.45 4304
3204.98 4339
3205.52 4198
3206.05 4279
3206.59 4407
3207.12 4592
3207.65 4519
3208.19 4622
3208.72 4679
3209.26 5143
3209.79 5147
3210.32 5150
3210.86 5273
3211.39 5345
3211.93 5367
3212.46 5151
3213.00 5033
3213.53 5161
3214.07 5110
3214.60 4948
3215.14 4510
3215.67 4828
3216.20 4725
3216.74 4652
3217.27 4658
3217.81 4559
3218.34 4708
3218.88 5035
3219.41 4741
3219.95 4736
3220.48 5029
3221.02 4998
3221.56 4796
3222.09 4895
3222.63 5103
3223.16 5121
3223.70 4832
3224.23 5172
3224.77 5421
3225.30 5042
3225.84 4999
3226.37 5154
3226.91 4536
3227.45 4383
3227.98 4327
3228.52 4391
3229.05 4216
3229.59 4113
3230.12 4245
3230.66 4309
3231.20 4227
3231.73 4393
3232.27 4281
3232.81 4199
3233.34 4310
3233.88 4406
3234.41 4303
3234.95 4168
3235.49 4469
3236.02 4563
3236.56 4526
3237.10 4834
3237.63 4949
3238.17 4816
3238.71 4804
3239.24 4510
3239.78 4634
3240.32 4686
3240.85 4707
3241.39 4504
3241.93 4589
3242.46 4659
3243.00 4527
3243.54 4433
3244.07 4572
3244.61 4421
3245.15 4348
3245.69 4307
3246.22 4346
3246.76 4423
3247.30 4197
3247.84 4367
3248.37 4361
3248.91 4600
3249.45 4452
3249.99 4351
3250.52 4269
3251.06 4455
3251.60 4369
3252.14 4324
3252.67 4584
3253.21 4562
3253.75 4636
3254.29 4905
3254.83 4849
3255.36 4970
3255.90 4749
3256.44 5073
3256.98 5324
3257.52 5622
3258.05 5677
3258.59 5442
3259.13 5810
3259.67 6155
3260.21 6377
3260.75 7070
3261.29 7076
3261.82 7056
3262.36 7340
3262.90 8011
3263.44 8428
3263.98 9067
3264.52 9088
3265.06 9713
3265.60 10451
3266.13 10476
3266.67 10300
3267.21 10237
3267.75 9982
3268.29 9325
3268.83 8524
3269.37 7940
3269.91 7227
3270.45 6620
3270.99 6047
3271.53 5527
3272.07 5504
3272.60 5163
3273.14 5197
3273.68 5148
3274.22 5557
3274.76 5027
3275.30 4869
3275.84 5264
3276.38 5098
3276.92 4863
3277.46 5204
3278.00 5191
3278.54 5416
3279.08 5442
3279.62 5383
3280.16 5398
3280.70 5460
3281.24 5505
3281.78 5238
3282.32 5222
3282.86 5335
3283.40 5342
3283.94 5199
3284.48 5346
3285.02 5702
3285.56 5653
3286.11 5635
3286.65 5593
3287.19 5613
3287.73 5487
3288.27 5208
3288.81 5198
3289.35 5582
3289.89 5579
3290.43 5241
3290.97 5477
3291.51 5672
3292.05 5753
3292.60 6214
3293.14 6635
3293.68 6814
3294.22 7369
3294.76 7471
3295.30 7508
3295.84 7855
3296.38 7264
3296.93 7188
3297.47 7104
3298.01 6601
3298.55 6329
3299.09 6058
3299.63 5719
3300.18 5625
3300.72 5412
3301.26 5322
3301.80 5252
3302.34 5025
3302.89 5102
3303.43 5138
3303.97 5035
3304.51 4775
3305.05 4520
3305.60 4723
3306.14 4552
3306.68 4463
3307.22 4529
3307.76 4593
3308.31 4616
3308.85 4449
3309.39 4329
3309.93 4340
3310.48 4603
3311.02 4553
3311.56 4715
3312.11 4733
3312.65 4687
3313.19 4794
3313.73 4907
3314.28 5024
3314.82 5116
3315.36 5440
3315.91 5275
3316.45 5145
3316.99 5381
3317.53 4859
3318.08 5017
3318.62 4838
3319.16 4748
3319.71 4280
3320.25 4643
3320.79 4637
3321.34 4576
3321.88 4735
3322.43 4725
3322.97 4599
3323.51 4341
3324.06 4394
3324.60 4645
3325.14 4475
3325.69 4184
3326.23 4084
3326.78 4274
3327.32 4159
3327.86 4111
3328.41 4177
3328.95 4239
3329.50 4342
3330.04 4394
3330.58 4367
3331.13 4680
3331.67 4687
3332.22 5141
3332.76 5430
3333.31 5610
3333.85 5873
3334.39 5787
3334.94 5700
3335.48 6326
3336.03 6030
3336.57 6074
3337.12 6098
3337.66 5711
3338.21 5749
3338.75 5256
3339.30 4933
3339.84 4807
3340.39 4869
3340.93 4832
3341.48 4442
3342.02 4273
3342.57 4368
3343.11 4331
3343.66 4280
3344.20 4347
3344.75 4129
3345.29 4263
3345.84 4087
3346.39 4154
3346.93 4224
3347.48 4157
3348.02 4073
3348.57 4179
3349.11 4025
3349.66 4273
3350.21 4257
3350.75 4388
3351.30 4376
3351.84 4300
3352.39 4092
3352.94 4007
3353.48 4003
3354.03 4095
3354.57 4149
3355.12 4061
3355.67 3971
3356.21 4087
3356.76 3997
3357.31 3922
3357.85 3922
3358.40 3586
3358.94 3531
3359.49 3538
3360.04 3692
3360.58 3864
3361.13 3872
3361.68 3472
3362.22 3213
3362.77 3375
3363.32 3714
3363.87 3586
3364.41 3622
3364.96 3545
3365.51 3515
3366.05 3750
3366.60 3653
3367.15 3710
3367.70 3710
3368.24 3797
3368.79 3822
3369.34 3796
3369.88 3812
3370.43 3966
3370.98 3880
3371.53 3763
3372.07 3778
3372.62 3847
3373.17 3919
3373.72 3855
3374.27 3907
3374.81 3671
3375.36 3471
3375.91 3504
3376.46 3754
3377.01 3550
3377.55 3538
3378.10 3347
3378.65 3728
3379.20 3659
3379.75 3708
3380.29 3551
3380.84 3487
3381.39 3457
3381.94 3230
3382.49 3228
3383.04 3272
3383.58 3405
3384.13 3432
3384.68 3396
3385.23 3396
3385.78 3350
3386.33 3417
3386.88 3325
3387.43 3533
3387.97 3468
3388.52 3429
3389.07 3464
3389.62 3358
3390.17 3495
3390.72 3373
3391.27 3479
3391.82 3315
3392.37 3515
3392.92 3439
3393.47 3405
3394.02 3501
3394.56 3450
3395.11 3403
3395.66 3542
3396.21 3505
3396.76 3250
3397.31 3263
3397.86 3513
3398.41 3310
3398.96 3288
3399.51 3478
3400.06 3435
3400.61 3297
3401.16 3396
3401.71 3213
3402.26 3274
3402.81 3185
3403.36 3415
3403.91 3319
3404.46 3267
3405.01 3302
3405.56 3318
3406.11 3227
3406.66 3283
3407.21 3104
3407.76 3038
3408.32 3091
3408.87 3372
3409.42 3552
3409.97 3594
3410.52 3611
3411.07 3410
3411.62 3195
3412.17 3480
3412.72 3660
3413.27 3637
3413.82 3534
3414.37 3450
3414.93 3614
3415.48 3456
3416.03 3306
3416.58 3378
3417.13 3352
3417.68 3351
3418.23 3270
3418.78 3351
3419.34 3496
3419.89 3555
3420.44 3525
3420.99 3823
3421.54 3920
3422.09 4245
3422.65 4101
3423.20 3908
3423.75 4021
3424.30 4213
3424.85 4111
3425.40 4250
3425.96 4150
3426.51 4097
3427.06 3934
3427.61 3757
3428.16 3701
3428.72 3461
3429.27 3431
3429.82 3511
3430.37 3625
3430.93 3627
3431.48 3622
3432.03 3414
3432.58 3669
3433.14 3679
3433.69 3468
3434.24 3504
3434.79 3523
3435.35 3406
3435.90 3445
3436.45 3525
3437.00 3476
3437.56 3507
3438.11 3476
3438.66 3514
3439.22 3385
3439.77 3469
3440.32 3617
3440.88 3897
3441.43 3775
3441.98 3832
3442.54 4048
3443.09 3696
3443.64 3606
3444.20 3696
3444.75 3526
3445.30 3612
3445.86 3667
3446.41 3357
3446.96 3466
3447.52 3533
3448.07 3651
3448.63 3640
3449.18 3692
3449.73 3674
3450.29 3720
3450.84 3641
3451.39 3460
3451.95 3562
3452.50 3357
3453.06 3271
3453.61 3454
3454.17 3545
3454.72 3466
3455.27 3318
3455.83 3323
3456.38 3458
3456.94 3387
3457.49 3414
3458.05 3483
3458.60 3513
3459.16 3591
3459.71 3568
3460.27 3579
3460.82 3361
3461.37 3443
3461.93 3736
3462.48 3622
3463.04 3603
3463.59 3615
3464.15 3462
3464.70 3455
3465.26 3475
3465.82 3358
3466.37 3359
3466.93 3544
3467.48 3518
3468.04 3530
3468.59 3673
3469.15 3646
3469.70 3798
3470.26 3642
3470.81 3437
3471.37 3798
3471.92 4062
3472.48 3832
3473.04 3857
3473.59 4036
3474.15 3781
3474.70 3952
3475.26 4209
3475.82 3919
3476.37 4305
3476.93 4338
3477.48 4415
3478.04 4512
3478.60 4466
3479.15 4700
3479.71 4690
3480.27 4697
3480.82 4635
3481.38 4768
3481.93 4821
3482.49 4613
3483.05 4276
3483.60 4475
3484.16 4589
3484.72 4684
3485.27 4565
3485.83 4537
3486.39 4608
3486.94 4857
3487.50 4815
3488.06 5364
3488.62 6045
3489.17 6755
3489.73 7192
3490.29 7985
3490.84 8069
3491.40 8354
3491.96 8652
3492.52 8831
3493.07 8616
3493.63 8470
3494.19 8267
3494.75 8044
3495.30 7792
3495.86 7803
3496.42 8296
3496.98 8422
3497.53 8892
3498.09 9602
3498.65 10092
3499.21 10402
3499.76 10279
3500.32 10263
3500.88 9409
3501.44 9322
3502.00 8701
3502.56 8268
3503.11 7518
3503.67 7242
3504.23 7362
3504.79 7033
3505.35 6908
3505.90 7042
3506.46 6899
3507.02 6581
3507.58 6128
3508.14 5898
3508.70 5973
3509.26 5529
3509.81 5290
3510.37 4913
3510.93 4822
3511.49 4733
3512.05 4622
3512.61 4665
3513.17 4332
3513.73 4464
3514.29 4070
3514.84 4023
3515.40 4211
3515.96 4081
3516.52 4112
3517.08 4292
3517.64 4245
3518.20 4139
3518.76 4159
3519.32 4063
3519.88 4418
3520.44 4071
3521.00 3907
3521.56 3959
3522.12 3991
3522.68 4029
3523.24 3878
3523.80 3708
3524.36 3616
3524.92 3785
3525.48 3765
3526.04 3686
3526.60 3696
3527.16 3698
3527.72 3808
3528.28 3763
3528.84 3721
3529.40 3939
3529.96 3830
3530.52 3718
3531.08 3799
3531.64 3794
3532.20 3877
3532.76 3927
3533.32 4084
3533.88 4156
3534.44 4232
3535.00 4232
3535.56 4230
3536.12 4329
3536.68 4311
3537.25 4428
3537.81 4258
3538.37 4133
3538.93 4089
3539.49 4032
3540.05 3952
3540.61 3998
3541.17 3929
3541.73 3859
3542.30 3760
3542.86 3824
3543.42 3771
3543.98 3658
3544.54 3679
3545.10 3309
3545.66 3535
3546.23 3422
3546.79 3608
3547.35 3753
3547.91 3650
3548.47 3637
3549.03 3590
3549.60 3349
3550.16 3385
3550.72 3259
3551.28 3445
3551.84 3436
3552.41 3431
3552.97 3572
3553.53 3564
3554.09 3650
3554.65 3518
3555.22 3871
3555.78 3651
3556.34 3590
3556.90 3537
3557.47 3484
3558.03 3640
3558.59 3609
3559.15 3796
3559.72 3864
3560.28 3591
3560.84 3678
3561.41 3615
3561.97 3508
3562.53 3525
3563.09 3557
3563.66 3630
3564.22 3573
3564.78 3284
3565.35 3261
3565.91 3626
3566.47 3518
3567.04 3564
3567.60 3521
3568.16 3472
3568.73 3242
3569.29 3380
3569.85 3651
3570.42 3353
3570.98 3324
3571.54 3388
3572.11 3415
3572.67 3343
3573.23 3562
3573.80 3431
3574.36 3502
3574.93 3481
3575.49 3686
3576.05 3593
3576.62 3483
3577.18 3509
3577.75 3622
3578.31 3370
3578.87 3636
3579.44 3591
3580.00 3714
3580.57 3277
3581.13 3231
3581.70 3138
3582.26 3241
3582.82 3394
3583.39 3414
3583.95 3218
3584.52 3164
3585.08 3428
3585.65 3371
3586.21 3270
3586.78 3366
3587.34 3284
3587.91 3288
3588.47 3407
3589.04 3282
3589.60 3346
3590.17 3380
3590.73 3540
3591.30 3282
3591.86 3329
3592.43 3243
3592.99 3206
3593.56 3313
3594.12 3421
3594.69 3341
3595.25 3335
3595.82 3461
3596.39 3291
3596.95 3403
3597.52 3261
3598.08 3103
3598.65 3224
3599.21 3267
3599.78 3411
3600.35 3344
3600.91 3428
3601.48 3292
3602.04 3270
3602.61 3389
3603.18 3400
3603.74 3250
3604.31 3261
3604.87 3237
3605.44 3330
3606.01 2992
3606.57 3279
3607.14 3209
3607.71 3113
3608.27 3085
3608.84 3043
3609.41 3028
3609.97 3025
3610.54 3018
3611.11 3153
3611.67 3229
3612.24 3355
3612.81 3438
3613.37 3206
3613.94 3563
3614.51 3616
3615.07 3940
3615.64 3986
3616.21 4008
3616.77 4326
3617.34 4484
3617.91 4109
3618.48 4212
3619.04 4359
3619.61 4332
3620.18 4427
3620.75 4222
3621.31 3986
3621.88 3626
3622.45 3460
3623.02 3299
3623.58 3076
3624.15 3089
3624.72 3079
3625.29 2970
3625.86 2833
3626.42 2919
3626.99 2969
3627.56 2924
3628.13 2892
3628.70 2876
3629.26 3068
3629.83 3091
3630.40 3146
3630.97 3056
3631.54 3117
3632.10 3121
3632.67 2973
3633.24 3003
3633.81 3130
3634.38 2977
3634.95 2887
3635.52 2907
3636.08 2761
3636.65 3094
3637.22 3283
3637.79 3585
3638.36 3377
3638.93 3732
3639.50 4175
3640.07 3920
3640.64 4075
3641.20 4099
3641.77 3997
3642.34 4130
3642.91 4119
3643.48 3981
3644.05 4063
3644.62 4043
3645.19 3839
3645.76 3720
3646.33 3566
3646.90 3320
3647.47 3431
3648.04 3389
3648.61 3476
3649.18 3408
3649.75 3552
3650.32 3762
3650.89 3764
3651.46 3805
3652.03 3956
3652.60 3969
3653.17 3632
3653.74 3858
3654.31 3845
3654.88 3615
3655.45 3691
3656.02 3844
3656.59 3791
3657.16 3883
3657.73 4057
3658.30 3862
3658.87 4060
3659.44 3946
3660.01 4095
3660.58 4074
3661.15 4024
3661.72 4143
3662.29 3996
3662.86 3862
3663.43 4099
3664.00 3746
3664.58 3609
3665.15 3707
3665.72 3757
3666.29 3767
3666.86 3760
3667.43 3446
3668.00 3437
3668.57 3620
3669.14 3750
3669.72 3420
3670.29 3330
3670.86 3644
3671.43 3429
3672.00 3614
3672.57 3609
3673.14 3543
3673.72 3621
3674.29 3774
3674.86 3709
3675.43 3711
3676.00 3892
3676.57 3910
3677.15 3833
3677.72 3815
3678.29 3758
3678.86 3500
3679.43 3446
3680.01 3524
3680.58 3390
3681.15 3183
3681.72 3316
3682.29 3214
3682.87 3300
3683.44 3434
3684.01 3315
3684.58 3320
3685.16 3569
3685.73 3517
3686.30 3731
3686.87 3865
3687.45 3718
3688.02 3967
3688.59 4055
3689.17 3939
3689.74 4172
3690.31 4383
3690.88 4410
3691.46 4192
3692.03 3992
3692.60 3683
3693.18 3911
3693.75 3760
3694.32 3702
3694.90 3689
3695.47 3745
3696.04 3738
3696.62 3632
3697.19 3465
3697.76 3383
3698.34 3288
3698.91 3518
3699.48 3681
3700.06 3819
3700.63 3639
3701.21 3622
3701.78 3640
3702.35 3527
3702.93 3440
3703.50 3549
3704.07 3466
3704.65 3444
3705.22 3216
3705.80 3479
3706.37 3586
3706.95 3322
3707.52 3199
3708.09 3389
3708.67 3579
3709.24 3631
3709.82 3480
3710.39 3498
3710.97 3537
3711.54 3461
3712.11 3231
3712.69 3238
3713.26 3345
3713.84 3275
3714.41 3198
3714.99 3192
3715.56 3240
3716.14 3062
3716.71 3165
3717.29 3059
3717.86 3300
3718.44 3326
3719.01 3236
3719.59 3213
3720.16 3213
3720.74 2949
3721.31 3029
3721.89 3158
3722.47 3138
3723.04 3079
3723.62 3307
3724.19 3227
3724.77 3033
3725.34 3144
3725.92 3236
3726.49 3323
3727.07 3398
3727.65 3283
3728.22 3314
3728.80 3387
3729.37 3434
3729.95 3721
3730.53 3953
3731.10 3825
3731.68 4049
3732.25 4155
3732.83 3859
3733.41 3597
3733.98 3650
3734.56 3618
3735.14 3603
3735.71 3429
3736.29 3413
3736.86 3312
3737.44 3511
3738.02 3263
3738.59 3075
3739.17 3049
3739.75 3178
3740.32 3173
3740.90 3153
3741.48 3148
3742.06 3140
3742.63 3151
3743.21 3340
3743.79 3115
3744.36 3150
3744.94 3393
3745.52 3296
3746.09 3285
3746.67 3243
3747.25 3275
3747.83 3177
3748.40 3207
3748.98 3262
3749.56 2973
3750.14 3054
3750.71 3036
3751.29 2929
3751.87 2961
3752.45 3058
3753.03 3018
3753.60 3070
3754.18 3132
3754.76 3139
3755.34 3154
3755.91 2879
3756.49 2966
3757.07 3042
3757.65 3139
3758.23 2977
3758.81 2967
3759.38 2989
3759.96 3047
3760.54 3162
3761.12 3204
3761.70 3395
3762.28 3239
3762.85 3230
3763.43 3170
3764.01 3103
3764.59 2904
3765.17 3079
3765.75 3254
3766.33 3223
3766.90 3144
3767.48 3056
3768.06 2905
3768.64 3195
3769.22 3216
3769.80 3242
3770.38 3163
3770.96 2976
3771.54 3134
3772.12 3280
3772.70 3329
3773.27 3233
3773.85 2832
3774.43 3024
3775.01 3047
3775.59 2974
3776.17 3050
3776.75 3224
3777.33 2881
3777.91 2841
3778.49 2783
3779.07 3030
3779.65 2896
3780.23 2927
3780.81 3026
3781.39 3039
3781.97 3027
3782.55 2912
3783.13 3055
3783.71 3032
3784.29 3097
3784.87 3228
3785.45 3103
3786.03 3123
3786.61 3017
3787.19 2812
3787.77 2932
3788.35 2911
3788.93 2896
3789.51 3000
3790.09 2974
3790.67 2944
3791.26 2868
3791.84 3057
3792.42 2948
3793.00 3068
3793.58 3097
3794.16 2939
3794.74 3062
3795.32 3115
3795.90 3194
3796.48 2971
3797.07 2743
3797.65 2946
3798.23 2975
3798.81 2902
3799.39 2956
3799.97 3025
3800.55 3075
3801.13 3111
3801.72 3128
3802.30 3016
3802.88 3125
3803.46 3271
3804.04 3333
3804.62 3379
3805.21 3289
3805.79 3372
3806.37 3358
3806.95 3121
3807.53 3072
3808.12 3353
3808.70 3388
3809.28 3559
3809.86 3417
3810.44 3452
3811.03 3650
3811.61 3168
3812.19 3120
3812.77 3280
3813.36 3379
3813.94 3408
3814.52 3515
3815.10 3409
3815.69 3338
3816.27 3262
3816.85 3079
3817.43 3144
3818.02 3287
3818.60 3007
3819.18 2948
3819.76 2876
3820.35 2738
3820.93 2766
3821.51 2786
3822.10 2934
3822.68 2820
3823.26 2934
3823.85 2957
3824.43 2968
3825.01 3049
3825.60 2860
3826.18 2812
3826.76 2766
3827.35 2837
3827.93 2896
3828.51 2793
3829.10 2872
3829.68 3024
3830.26 2931
3830.85 2973
3831.43 3009
3832.02 2946
3832.60 2884
3833.18 2916
3833.77 2890
3834.35 2980
3834.93 2827
3835.52 2928
3836.10 2748
3836.69 2729
3837.27 2969
3837.86 2794
3838.44 2747
3839.02 2848
3839.61 2928
3840.19 2944
3840.78 2916
3841.36 2979
3841.95 3085
3842.53 3039
3843.12 2674
3843.70 2624
3844.29 2698
3844.87 2944
3845.46 2974
3846.04 2960
3846.63 2947
3847.21 2698
3847.80 2845
3848.38 2818
3848.97 2876
3849.55 2803
3850.14 2933
3850.72 2957
3851.31 2870
3851.89 2963
3852.48 3140
3853.06 3028
3853.65 2957
3854.23 3057
3854.82 3070
3855.40 3099
3855.99 3110
3856.58 3241
3857.16 3353
3857.75 3295
3858.33 3392
3858.92 3552
3859.50 3357
3860.09 3562
3860.68 3913
3861.26 3930
3861.85 4149
3862.43 3767
3863.02 4037
3863.61 4096
3864.19 3867
3864.78 3983
3865.37 3611
3865.95 3750
3866.54 3612
3867.13 3846
3867.71 3601
3868.30 3478
3868.89 3633
3869.47 3684
3870.06 3592
3870.65 3588
3871.23 3630
3871.82 4081
3872.41 3887
3872.99 4160
3873.58 4283
3874.17 4372
3874.75 4665
3875.34 4583
3875.93 4681
3876.52 4359
3877.10 4447
3877.69 4359
3878.28 4697
3878.86 4269
3879.45 3985
3880.04 3738
3880.63 3379
3881.21 3253
3881.80 3260
3882.39 3493
3882.98 3257
3883.57 3165
3884.15 3047
3884.74 3093
3885.33 3025
3885.92 2995
3886.50 3175
3887.09 3267
3887.68 3277
3888.27 3433
3888.86 3404
3889.45 3177
3890.03 3163
3890.62 3333
3891.21 3266
3891.80 3610
3892.39 3449
3892.98 3387
3893.56 3221
3894.15 3327
3894.74 3135
3895.33 3143
3895.92 3233
3896.51 3233
3897.10 3233
3897.68 3080
3898.27 3186
3898.86 3246
3899.45 3152
3900.04 3209
3900.63 3252
3901.22 3156
3901.81 2918
3902.40 2963
3902.99 3114
3903.57 3077
3904.16 3038
3904.75 2955
3905.34 3111
3905.93 2981
3906.52 2916
3907.11 3016
3907.70 2981
3908.29 2994
3908.88 3103
3909.47 3100
3910.06 3185
3910.65 3076
3911.24 2731
3911.83 2630
3912.42 2766
3913.01 2853
3913.60 2872
3914.19 2787
3914.78 2815
3915.37 3026
3915.96 2852
3916.55 2864
3917.14 2824
3917.73 2792
3918.32 2997
3918.91 3246
3919.50 3006
3920.09 3078
3920.68 3144
3921.27 3040
3921.86 3078
3922.45 2971
3923.05 2915
3923.64 2958
3924.23 3040
3924.82 2832
3925.41 2753
3926.00 2881
3926.59 2744
3927.18 2814
3927.77 2801
3928.36 2742
3928.95 2642
3929.55 2716
3930.14 2907
3930.73 2801
3931.32 2769
3931.91 2789
3932.50 2712
3933.09 2583
3933.69 2902
3934.28 2715
3934.87 2772
3935.46 2964
3936.05 2796
3936.64 2995
3937.24 2934
3937.83 2636
3938.42 2769
3939.01 2896
3939.60 2862
3940.20 3035
3940.79 2994
3941.38 2988
3941.97 3153
3942.56 2983
3943.16 2812
3943.75 2998
3944.34 3066
3944.93 3010
3945.53 3014
3946.12 2859
3946.71 2646
3947.30 2759
3947.90 2873
3948.49 2852
3949.08 2810
3949.67 3034
3950.27 2938
3950.86 2901
3951.45 2781
3952.05 2835
3952.64 2836
3953.23 3103
3953.82 2872
3954.42 2969
3955.01 2960
3955.60 2942
3956.20 3095
3956.79 3095
3957.38 3158
3957.98 3144
3958.57 3267
3959.16 3165
3959.76 3064
3960.35 3060
3960.94 2883
3961.54 2997
3962.13 3152
3962.73 2945
3963.32 3090
3963.91 2943
3964.51 2984
3965.10 2957
3965.69 2889
3966.29 2947
3966.88 3093
3967.48 3292
3968.07 2869
3968.66 3094
3969.26 3101
3969.85 2998
3970.45 3038
3971.04 2944
3971.64 2893
3972.23 2930
3972.82 2800
3973.42 2997
3974.01 3139
3974.61 3079
3975.20 3081
3975.80 3132
3976.39 3346
3976.99 3084
3977.58 2954
3978.18 2966
3978.77 2933
3979.37 3075
3979.96 3213
3980.56 3274
3981.15 3002
3981.75 3018
3982.34 2934
3982.94 3171
3983.53 3075
3984.13 3235
3984.72 3061
3985.32 3176
3985.91 3042
3986.51 3195
3987.11 3209
3987.70 3172
3988.30 3019
3988.89 3095
3989.49 3018
3990.08 3310
3990.68 3140
3991.28 3109
3991.87 3230
3992.47 3235
3993.06 3308
3993.66 3323
3994.26 3233
3994.85 3261
3995.45 3581
3996.04 3313
3996.64 3203
3997.24 3258
3997.83 3138
3998.43 3139
3999.03 2944
3999.62 3029
4000.22 3099
4000.81 2958
4001.41 3124
4002.01 3066
4002.60 3065
4003.20 3204
4003.80 3136
4004.40 3108
4004.99 3079
4005.59 3102
4006.19 3216
4006.78 3186
4007.38 3077
4007.98 3094
4008.57 3302
4009.17 3086
4009.77 3135
4010.37 3153
4010.96 3224
4011.56 3047
4012.16 2948
4012.76 3151
4013.35 2896
4013.95 2913
4014.55 2902
4015.15 3016
4015.74 3042
4016.34 3010
4016.94 2806
4017.54 2837
4018.13 3088
4018.73 2846
4019.33 2800
4019.93 2847
4020.53 2827
4021.12 3014
4021.72 2831
4022.32 3050
4022.92 3218
4023.52 3008
4024.12 3045
4024.71 3527
4025.31 3518
4025.91 3612
4026.51 3737
4027.11 3642
4027.71 3781
4028.30 3928
4028.90 3773
4029.50 3836
4030.10 3934
4030.70 3647
4031.30 3691
4031.90 3583
4032.50 3588
4033.10 3474
4033.69 3441
4034.29 3417
4034.89 3295
4035.49 3179
4036.09 3125
4036.69 3039
4037.29 2995
4037.89 2880
4038.49 2834
4039.09 2900
4039.69 2972
4040.29 2918
4040.89 2817
4041.49 2935
4042.08 2982
4042.68 2904
4043.28 3085
4043.88 2990
4044.48 2914
4045.08 3030
4045.68 3045
4046.28 3309
4046.88 3346
4047.48 3361
4048.08 3248
4048.68 3201
4049.28 3259
4049.88 3435
4050.48 3360
4051.08 3607
4051.69 3635
4052.29 3290
4052.89 3575
4053.49 3616
4054.09 3383
4054.69 3336
4055.29 3080
4055.89 3074
4056.49 3042
4057.09 2842
4057.69 3008
4058.29 2770
4058.89 2876
4059.49 2806
4060.09 2748
4060.70 2738
4061.30 2820
4061.90 2889
4062.50 2767
4063.10 2850
4063.70 2816
4064.30 2886
4064.90 2857
4065.51 2989
4066.11 2931
4066.71 2812
4067.31 3005
4067.91 2980
4068.51 2966
4069.11 2869
4069.72 2752
4070.32 2707
4070.92 2623
4071.52 2535
4072.12 2810
4072.73 2736
4073.33 2812
4073.93 2848
4074.53 2927
4075.13 2968
4075.74 2841
4076.34 2666
4076.94 2846
4077.54 3028
4078.14 2721
4078.75 2768
4079.35 2846
4079.95 2854
4080.55 2894
4081.16 2783
4081.76 2785
4082.36 2763
4082.96 2718
4083.57 2667
4084.17 2873
4084.77 2995
4085.38 2941
4085.98 2845
4086.58 2579
4087.18 2699
4087.79 3044
4088.39 2853
4088.99 2735
4089.60 2541
4090.20 2635
4090.80 2560
4091.41 2753
4092.01 3019
4092.61 2726
4093.22 2568
4093.82 2666
4094.42 2766
4095.03 2705
4095.63 2601
4096.23 2724
4096.84 2748
4097.44 2590
4098.05 2635
4098.65 2733
4099.25 2635
4099.86 2598
4100.46 2580
4101.06 2670
4101.67 2676
4102.27 2572
4102.88 2432
4103.48 2578
4104.09 2709
4104.69 2507
4105.29 2544
4105.90 2625
4106.50 2606
4107.11 2682
4107.71 2542
4108.32 2528
4108.92 2465
4109.53 2717
4110.13 2558
4110.74 2476
4111.34 2744
4111.94 2659
4112.55 2606
4113.15 2789
4113.76 2914
4114.36 2821
4114.97 2669
4115.57 2676
4116.18 2563
4116.78 2577
4117.39 2657
4118.00 2729
4118.60 2724
4119.21 2690
4119.81 2770
4120.42 2726
4121.02 2662
4121.63 2856
4122.23 2774
4122.84 2754
4123.44 2859
4124.05 3225
4124.66 2957
4125.26 2760
4125.87 2925
4126.47 2789
4127.08 2709
4127.68 2864
4128.29 2948
4128.90 2779
4129.50 2678
4130.11 2755
4130.72 2585
4131.32 2675
4131.93 2679
4132.53 2698
4133.14 2806
4133.75 2787
4134.35 2818
4134.96 2862
4135.57 3019
4136.17 3253
4136.78 3057
4137.39 3146
4137.99 3199
4138.60 2843
4139.21 2962
4139.81 3161
4140.42 3070
4141.03 3122
4141.63 3027
4142.24 2991
4142.85 3103
4143.46 2947
4144.06 2788
4144.67 2677
4145.28 2814
4145.88 2703
4146.49 2704
4147.10 2700
4147.71 2891
4148.31 2790
4148.92 2724
4149.53 2780
4150.14 2635
4150.74 2691
4151.35 2749
4151.96 2822
4152.57 2658
4153.18 2462
4153.78 2732
4154.39 2854
4155.00 2857
4155.61 2666
4156.22 2696
4156.82 2722
4157.43 2862
4158.04 2642
4158.65 2825
4159.26 2913
4159.86 2792
4160.47 2737
4161.08 2705
4161.69 3059
4162.30 2987
4162.91 2951
4163.52 3341
4164.12 3248
4164.73 3134
4165.34 3013
4165.95 3243
4166.56 3229
4167.17 3084
4167.78 2989
4168.39 3138
4168.99 3085
4169.60 3079
4170.21 3220
4170.82 3078
4171.43 3213
4172.04 3223
4172.65 2906
4173.26 3052
4173.87 3065
4174.48 3263
4175.09 3153
4175.70 3374
4176.31 3168
4176.92 3229
4177.53 3016
4178.13 3209
4178.74 3149
4179.35 3044
4179.96 2858
4180.57 2979
4181.18 2946
4181.79 2946
4182.40 2849
4183.01 2759
4183.62 2855
4184.23 2794
4184.84 2818
4185.45 2800
4186.06 2705
4186.67 2747
4187.29 2795
4187.90 2891
4188.51 2997
4189.12 2782
4189.73 2980
4190.34 3103
4190.95 3133
4191.56 3419
4192.17 3528
4192.78 3456
4193.39 3408
4194.00 3552
4194.61 3335
4195.22 3518
4195.83 3536
4196.45 3679
4197.06 3485
4197.67 3583
4198.28 3309
4198.89 3121
4199.50 3273
4200.11 3434
4200.72 3230
4201.33 3192
4201.95 3175
4202.56 3100
4203.17 2861
4203.78 2864
4204.39 3031
4205.00 2827
4205.62 2867
4206.23 3005
4206.84 2923
4207.45 2996
4208.06 3004
4208.67 2961
4209.29 2961
4209.90 2818
4210.51 2834
4211.12 2951
4211.73 3220
4212.35 3044
4212.96 2880
4213.57 2946
4214.18 2951
4214.80 3179
4215.41 3245
4216.02 3217
4216.63 3277
4217.25 3374
4217.86 3338
4218.47 3547
4219.08 3468
4219.70 3584
4220.31 3537
4220.92 3497
4221.53 3503
4222.15 3549
4222.76 3912
4223.37 3818
4223.99 4211
4224.60 4275
4225.21 5023
4225.83 5221
4226.44 5298
4227.05 5416
4227.66 5675
4228.28 5567
4228.89 5675
4229.51 5460
4230.12 5106
4230.73 5157
4231.35 5142
4231.96 5185
4232.57 5255
4233.19 5500
4233.80 5750
4234.41 5745
4235.03 5541
4235.64 5701
4236.26 5093
4236.87 5247
4237.48 4848
4238.10 4482
4238.71 4367
4239.33 3973
4239.94 3754
4240.55 3574
4241.17 3793
4241.78 3450
4242.40 3459
4243.01 3414
4243.63 3596
4244.24 3928
4244.85 3566
4245.47 3743
4246.08 3850
4246.70 3734
4247.31 4064
4247.93 4065
4248.54 3851
4249.16 3794
4249.77 3934
4250.39 3723
4251.00 3823
4251.62 3915
4252.23 3625
4252.85 3576
4253.46 3747
4254.08 3723
4254.69 3676
4255.31 3504
4255.92 3200
4256.54 3277
4257.15 3262
4257.77 3308
4258.39 3264
4259.00 3136
4259.62 3031
4260.23 3024
4260.85 3310
4261.46 3172
4262.08 3132
4262.69 3369
4263.31 3439
4263.93 3453
4264.54 3530
4265.16 3350
4265.77 3302
4266.39 3414
4267.01 3550
4267.62 3402
4268.24 3470
4268.86 3346
4269.47 3404
4270.09 3320
4270.70 3189
4271.32 3039
4271.94 3134
4272.55 3274
4273.17 3145
4273.79 3062
4274.40 3362
4275.02 3172
4275.64 3271
4276.25 3146
4276.87 3180
4277.49 3135
4278.10 3253
4278.72 3111
4279.34 2984
4279.96 2950
4280.57 2819
4281.19 2713
4281.81 2712
4282.42 2639
4283.04 2773
4283.66 2729
4284.28 2892
4284.89 2823
4285.51 2586
4286.13 2696
4286.75 2857
4287.36 2722
4287.98 2669
4288.60 2749
4289.22 2926
4289.83 2953
4290.45 2737
4291.07 2705
4291.69 2710
4292.31 2614
4292.92 2615
4293.54 2510
4294.16 2604
4294.78 2841
4295.40 2632
4296.01 2756
4296.63 2669
4297.25 2750
4297.87 2605
4298.49 2562
4299.11 2684
4299.72 2590
4300.34 2478
4300.96 2660
4301.58 2677
4302.20 2721
4302.82 2873
4303.44 2941
4304.06 2874
4304.67 2763
4305.29 2878
4305.91 2810
4306.53 2852
4307.15 2679
4307.77 2850
4308.39 2749
4309.01 2631
4309.63 2686
4310.25 2730
4310.86 2752
4311.48 2814
4312.10 2687
4312.72 2625
4313.34 2780
4313.96 2769
4314.58 2592
4315.20 2744
4315.82 2638
4316.44 2780
4317.06 2714
4317.68 2758
4318.30 2826
4318.92 2647
4319.54 2627
4320.16 2793
4320.78 2865
4321.40 2794
4322.02 2818
4322.64 2763
4323.26 2686
4323.88 2826
4324.50 2775
4325.12 2656
4325.74 2798
4326.36 2866
4326.98 2889
4327.60 2868
4328.22 2757
4328.84 2740
4329.46 2798
4330.08 2829
4330.71 2732
4331.33 2685
4331.95 2647
4332.57 2823
4333.19 2779
4333.81 2788
4334.43 2942
4335.05 3070
4335.67 3129
4336.29 3200
4336.91 3226
4337.54 3126
4338.16 3156
4338.78 3289
4339.40 3104
4340.02 3313
4340.64 3697
4341.26 3748
4341.89 3749
4342.51 4040
4343.13 4438
4343.75 4636
4344.37 4823
4344.99 5135
4345.62 5541
4346.24 5762
4346.86 5476
4347.48 5432
4348.10 5079
4348.73 4589
4349.35 4501
4349.97 4247
4350.59 4039
4351.21 3490
4351.84 3292
4352.46 3342
4353.08 3200
4353.70 2988
4354.33 3137
4354.95 3196
4355.57 3142
4356.19 3285
4356.82 2974
4357.44 2955
4358.06 2940
4358.68 2901
4359.31 3024
4359.93 2923
4360.55 3039
4361.17 3150
4361.80 3008
4362.42 2956
4363.04 2933
4363.67 2888
4364.29 2811
4364.91 2970
4365.54 2880
4366.16 2847
4366.78 2943
4367.41 2768
4368.03 2763
4368.65 2660
4369.28 2662
4369.90 2800
4370.52 2954
4371.15 2789
4371.77 2678
4372.39 2754
4373.02 2612
4373.64 2651
4374.27 2654
4374.89 2893
4375.51 2884
4376.14 3010
4376.76 2969
4377.39 2975
4378.01 2869
4378.63 3034
4379.26 3064
4379.88 3224
4380.51 3108
4381.13 3096
4381.75 2848
4382.38 2861
4383.00 2906
4383.63 2950
4384.25 2928
4384.88 2855
4385.50 2968
4386.13 2815
4386.75 2768
4387.38 2669
4388.00 2792
4388.63 2799
4389.25 2742
4389.88 2806
4390.50 2749
4391.13 2543
4391.75 2731
4392.38 2776
4393.00 2700
4393.63 2700
4394.25 2756
4394.88 2655
4395.50 2740
4396.13 2839
4396.75 2866
4397.38 2776
4398.00 2719
4398.63 2846
4399.26 2909
4399.88 2898
4400.51 2811
4401.13 2554
4401.76 2437
4402.38 2580
4403.01 2541
4403.64 2427
4404.26 2612
4404.89 2684
4405.51 2456
4406.14 2345
4406.77 2515
4407.39 2546
4408.02 2436
4408.64 2235
4409.27 2396
4409.90 2363
4410.52 2394
4411.15 2502
4411.78 2471
4412.40 2423
4413.03 2448
4413.66 2388
4414.28 2392
4414.91 2394
4415.54 2443
4416.16 2397
4416.79 2382
4417.42 2476
4418.04 2420
4418.67 2374
4419.30 2314
4419.93 2510
4420.55 2339
4421.18 2235
4421.81 2322
4422.43 2312
4423.06 2195
4423.69 2154
4424.32 2360
4424.94 2300
4425.57 2343
4426.20 2404
4426.83 2269
4427.45 2260
4428.08 2236
4428.71 2273
4429.34 2217
4429.96 2260
4430.59 2411
4431.22 2406
4431.85 2324
4432.48 2383
4433.10 2356
4433.73 2429
4434.36 2324
4434.99 2284
4435.62 2310
4436.24 2492
4436.87 2523
4437.50 2470
4438.13 2375
4438.76 2249
4439.39 2278
4440.02 2203
4440.64 2384
4441.27 2494
4441.90 2461
4442.53 2459
4443.16 2392
4443.79 2372
4444.42 2445
4445.04 2457
4445.67 2419
4446.30 2395
4446.93 2384
4447.56 2483
4448.19 2575
4448.82 2555
4449.45 2473
4450.08 2604
4450.71 2446
4451.34 2184
4451.97 2401
4452.59 2490
4453.22 2435
4453.85 2317
4454.48 2430
4455.11 2589
4455.74 2357
4456.37 2225
4457.00 2380
4457.63 2387
4458.26 2355
4458.89 2148
4459.52 2303
4460.15 2327
4460.78 2363
4461.41 2500
4462.04 2275
4462.67 2252
4463.30 2405
4463.93 2455
4464.56 2304
4465.19 2171
4465.82 2136
4466.45 2257
4467.08 2330
4467.71 2277
4468.34 2222
4468.97 2153
4469.61 2254
4470.24 2369
4470.87 2298
4471.50 2234
4472.13 2356
4472.76 2325
4473.39 2343
4474.02 2299
4474.65 2127
4475.28 1881
4475.91 2166
4476.54 2258
4477.18 2121
4477.81 2037
4478.44 2112
4479.07 2115
4479.70 2093
4480.33 2134
4480.96 2262
4481.59 2256
4482.23 2513
4482.86 2404
4483.49 2455
4484.12 2572
4484.75 2503
4485.38 2229
4486.02 2221
4486.65 2346
4487.28 2540
4487.91 2492
4488.54 2357
4489.18 2188
4489.81 2247
4490.44 2200
4491.07 2329
4491.70 2423
4492.34 2537
4492.97 2404
4493.60 2298
4494.23 2348
4494.87 2404
4495.50 2432
4496.13 2437
4496.76 2395
4497.40 2445
4498.03 2656
4498.66 2794
4499.29 2707
4499.93 2734
4500.56 2858
4501.19 2989
4501.82 2960
4502.46 2795
4503.09 2743
4503.72 2616
4504.36 2775
4504.99 2857
4505.62 2842
4506.26 2587
4506.89 2509
4507.52 2544
4508.16 2528
4508.79 2512
4509.42 2365
4510.06 2368
4510.69 2418
4511.32 2418
4511.96 2458
4512.59 2474
4513.22 2458
4513.86 2409
4514.49 2440
4515.13 2402
4515.76 2263
4516.39 2454
4517.03 2509
4517.66 2297
4518.30 2446
4518.93 2388
4519.56 2272
4520.20 2365
4520.83 2238
4521.47 2266
4522.10 2196
4522.73 2288
4523.37 2423
4524.00 2298
4524.64 2298
4525.27 2468
4525.91 2508
4526.54 2550
4527.18 2711
4527.81 2779
4528.45 2759
4529.08 2873
4529.72 2874
4530.35 3151
4530.99 3271
4531.62 3392
4532.26 3175
4532.89 3342
4533.53 3399
4534.16 3088
4534.80 2895
4535.43 2904
4536.07 2688
4536.70 2666
4537.34 2800
4537.97 2545
4538.61 2522
4539.24 2554
4539.88 2446
4540.51 2359
4541.15 2485
4541.79 2404
4542.42 2489
4543.06 2332
4543.69 2236
4544.33 2383
4544.96 2261
4545.60 2243
4546.24 2237
4546.87 2087
4547.51 2256
4548.14 2250
4548.78 2183
4549.42 2279
4550.05 2083
4550.69 2060
4551.33 2120
4551.96 2216
4552.60 2163
4553.24 2271
4553.87 2328
4554.51 2360
4555.15 2318
4555.78 2138
4556.42 2054
4557.06 1987
4557.69 2074
4558.33 2241
4558.97 2181
4559.60 2200
4560.24 2142
4560.88 2055
4561.51 2117
4562.15 2247
4562.79 2169
4563.43 2110
4564.06 2251
4564.70 2423
4565.34 2299
4565.97 2453
4566.61 2400
4567.25 2167
4567.89 2196
4568.52 2270
4569.16 2385
4569.80 2525
4570.44 2427
4571.07 2377
4571.71 2283
4572.35 2419
4572.99 2257
4573.63 2240
4574.26 2410
4574.90 2373
4575.54 2350
4576.18 2384
4576.82 2244
4577.45 2161
4578.09 2280
4578.73 2393
4579.37 2444
4580.01 2305
4580.65 2401
4581.28 2404
4581.92 2360
4582.56 2447
4583.20 2244
4583.84 2249
4584.48 2337
4585.12 2364
4585.76 2374
4586.39 2425
4587.03 2487
4587.67 2617
4588.31 2625
4588.95 2452
4589.59 2522
4590.23 2751
4590.87 2669
4591.51 2472
4592.15 2649
4592.78 2570
4593.42 2387
4594.06 2399
4594.70 2339
4595.34 2375
4595.98 2196
4596.62 2330
4597.26 2422
4597.90 2455
4598.54 2444
4599.18 2508
4599.82 2513
4600.46 2591
4601.10 2739
4601.74 2753
4602.38 2710
4603.02 2789
4603.66 2841
4604.30 2678
4604.94 2820
4605.58 2996
4606.22 2691
4606.86 2584
4607.50 2613
4608.14 2613
4608.78 2489
4609.42 2450
4610.06 2363
4610.70 2467
4611.34 2406
4611.98 2429
4612.62 2441
4613.26 2465
4613.90 2353
4614.55 2223
4615.19 2203
4615.83 2235
4616.47 2271
4617.11 2330
4617.75 2376
4618.39 2259
4619.03 2159
4619.67 2197
4620.31 2307
4620.96 2328
4621.60 2201
4622.24 2166
4622.88 2115
4623.52 2184
4624.16 2153
4624.80 2159
4625.44 2149
4626.09 2170
4626.73 2213
4627.37 2168
4628.01 2171
4628.65 2300
4629.29 2350
4629.94 2154
4630.58 2362
4631.22 2245
4631.86 2089
4632.50 2230
4633.15 2298
4633.79 2212
4634.43 2427
4635.07 2483
4635.72 2541
4636.36 2433
4637.00 2355
4637.64 2474
4638.28 2452
4638.93 2647
4639.57 2766
4640.21 2634
4640.85 2631
4641.50 2457
4642.14 2384
4642.78 2272
4643.43 2280
4644.07 2401
4644.71 2347
4645.35 2297
4646.00 2362
4646.64 2447
4647.28 2221
4647.93 2294
4648.57 2109
4649.21 2219
4649.86 2282
4650.50 2219
4651.14 2155
4651.79 2112
4652.43 2260
4653.07 2228
4653.72 2256
4654.36 2249
4655.00 2180
4655.65 2232
4656.29 2131
4656.93 2060
4657.58 2178
4658.22 2330
4658.87 2229
4659.51 2315
4660.15 2262
4660.80 2310
4661.44 2354
4662.09 2284
4662.73 2049
4663.37 2056
4664.02 2134
4664.66 2187
4665.31 2173
4665.95 2242
4666.59 2174
4667.24 2243
4667.88 2230
4668.53 2194
4669.17 2113
4669.82 2240
4670.46 1980
4671.11 2008
4671.75 2058
4672.40 1994
4673.04 2138
4673.69 2178
4674.33 2335
4674.98 2269
4675.62 2130
4676.27 2249
4676.91 2310
4677.56 2251
4678.20 2088
4678.85 2207
4679.49 2312
4680.14 2422
4680.78 2409
4681.43 2355
4682.07 2385
4682.72 2312
4683.36 2386
4684.01 2356
4684.66 2402
4685.30 2450
4685.95 2374
4686.59 2331
4687.24 2252
4687.88 2229
4688.53 2356
4689.18 2227
4689.82 2073
4690.47 2162
4691.11 2112
4691.76 2235
4692.41 2249
4693.05 2251
4693.70 2320
4694.34 2371
4694.99 2172
4695.64 2432
4696.28 2714
4696.93 2736
4697.58 2713
4698.22 2830
4698.87 2717
4699.52 2558
4700.16 2509
4700.81 2572
4701.46 2589
4702.10 2476
4702.75 2453
4703.40 2443
4704.04 2373
4704.69 2255
4705.34 2398
4705.99 2423
4706.63 2461
4707.28 2405
4707.93 2243
4708.57 2453
4709.22 2295
4709.87 2460
4710.52 2532
4711.16 2533
4711.81 2614
4712.46 2369
4713.11 2404
4713.75 2240
4714.40 2299
4715.05 2472
4715.70 2386
4716.35 2207
4716.99 2431
4717.64 2418
4718.29 2502
4718.94 2413
4719.58 2427
4720.23 2558
4720.88 2567
4721.53 2652
4722.18 2601
4722.83 2652
4723.47 2794
4724.12 2854
4724.77 2982
4725.42 3222
4726.07 3612
4726.72 3282
4727.36 3313
4728.01 3481
4728.66 3271
4729.31 3006
4729.96 2890
4730.61 2787
4731.26 2793
4731.91 2787
4732.55 2552
4733.20 2519
4733.85 2435
4734.50 2450
4735.15 2367
4735.80 2228
4736.45 2416
4737.10 2505
4737.75 2296
4738.40 2515
4739.05 2717
4739.70 2632
4740.35 2576
4740.99 2600
4741.64 2672
4742.29 2507
4742.94 2376
4743.59 2460
4744.24 2596
4744.89 2602
4745.54 2649
4746.19 2913
4746.84 2621
4747.49 2729
4748.14 2526
4748.79 2740
4749.44 2909
4750.09 2745
4750.74 2726
4751.39 2807
4752.04 2890
4752.69 2904
4753.34 2588
4753.99 2554
4754.64 2882
4755.29 2721
4755.95 2467
4756.60 2379
4757.25 2448
4757.90 2347
4758.55 2286
4759.20 2135
4759.85 2241
4760.50 2328
4761.15 2368
4761.80 2223
4762.45 2225
4763.10 2260
4763.75 2378
4764.41 2382
4765.06 2434
4765.71 2375
4766.36 2325
4767.01 2456
4767.66 2397
4768.31 2402
4768.97 2390
4769.62 2178
4770.27 2152
4770.92 2115
4771.57 2231
4772.22 2182
4772.87 2265
4773.53 2237
4774.18 2309
4774.83 2285
4775.48 2194
4776.13 2303
4776.79 2234
4777.44 2237
4778.09 2261
4778.74 2266
4779.39 2141
4780.05 2236
4780.70 2206
4781.35 2253
4782.00 2232
4782.65 2130
4783.31 2238
4783.96 2340
4784.61 2272
4785.26 2183
4785.92 1974
4786.57 2188
4787.22 2229
4787.88 2244
4788.53 2203
4789.18 2146
4789.83 2205
4790.49 2297
4791.14 2170
4791.79 2141
4792.45 2179
4793.10 2167
4793.75 2273
4794.40 2270
4795.06 2049
4795.71 2066
4796.36 2098
4797.02 2097
4797.67 2079
4798.32 2235
4798.98 2034
4799.63 2136
4800.29 1987
4800.94 2001
4801.59 2166
4802.25 2141
4802.90 2112
4803.55 2286
4804.21 2132
4804.86 2192
4805.52 2218
4806.17 2195
4806.82 2247
4807.48 2161
4808.13 2277
4808.79 2239
4809.44 2231
4810.09 2274
4810.75 2157
4811.40 2361
4812.06 2381
4812.71 2455
4813.37 2429
4814.02 2396
4814.67 2327
4815.33 2457
4815.98 2649
4816.64 2768
4817.29 2698
4817.95 2654
4818.60 2637
4819.26 2798
4819.91 2660
4820.57 2755
4821.22 2760
4821.88 2930
4822.53 3050
4823.19 2988
4823.84 3127
4824.50 3131
4825.15 3018
4825.81 3063
4826.46 3105
4827.12 2904
4827.77 2980
4828.43 3033
4829.09 2581
4829.74 2756
4830.40 2862
4831.05 2729
4831.71 2666
4832.36 2657
4833.02 2755
4833.68 2765
4834.33 2774
4834.99 3073
4835.64 3009
4836.30 2902
4836.96 2853
4837.61 2874
4838.27 3075
4838.92 3035
4839.58 3060
4840.24 3081
4840.89 3115
4841.55 3008
4842.21 3135
4842.86 3208
4843.52 3088
4844.17 3261
4844.83 3512
4845.49 3459
4846.14 3575
4846.80 3754
4847.46 3877
4848.11 4225
4848.77 4647
4849.43 4534
4850.09 4375
4850.74 4619
4851.40 4260
4852.06 4094
4852.71 4175
4853.37 4215
4854.03 4260
4854.69 3914
4855.34 3953
4856.00 3977
4856.66 3773
4857.31 3766
4857.97 3994
4858.63 4112
4859.29 3914
4859.94 4006
4860.60 3765
4861.26 3883
4861.92 3763
4862.58 3830
4863.23 3866
4863.89 3508
4864.55 3465
4865.21 3676
4865.87 3760
4866.52 3799
4867.18 3422
4867.84 3517
4868.50 3430
4869.16 3475
4869.81 3256
4870.47 2954
4871.13 3059
4871.79 3042
4872.45 3220
4873.11 3148
4873.77 2891
4874.42 2831
4875.08 2899
4875.74 3094
4876.40 2991
4877.06 2913
4877.72 2805
4878.38 2688
4879.03 2575
4879.69 2608
4880.35 2727
4881.01 2771
4881.67 2693
4882.33 2741
4882.99 2516
4883.65 2375
4884.31 2442
4884.97 2549
4885.63 2527
4886.29 2549
4886.95 2683
4887.60 2811
4888.26 2619
4888.92 2720
4889.58 2983
4890.24 2906
4890.90 2840
4891.56 2802
4892.22 2802
4892.88 2780
4893.54 2821
4894.20 2709
4894.86 2494
4895.52 2635
4896.18 2788
4896.84 2576
4897.50 2659
4898.16 2786
4898.82 3059
4899.48 2914
4900.14 3175
4900.80 3096
4901.46 2977
4902.12 2902
4902.79 2850
4903.45 2734
4904.11 2659
4904.77 2510
4905.43 2652
4906.09 2539
4906.75 2661
4907.41 2402
4908.07 2460
4908.73 2627
4909.39 2529
4910.05 2435
4910.71 2426
4911.38 2361
4912.04 2354
4912.70 2315
4913.36 2245
4914.02 2147
4914.68 2137
4915.34 2196
4916.00 2235
4916.67 2144
4917.33 2005
4917.99 2084
4918.65 2198
4919.31 2172
4919.97 2099
4920.64 2188
4921.30 2173
4921.96 2156
4922.62 2127
4923.28 2149
4923.94 2282
4924.61 2346
4925.27 2209
4925.93 2282
4926.59 2397
4927.26 2310
4927.92 2274
4928.58 2321
4929.24 2380
4929.90 2360
4930.57 2393
4931.23 2271
4931.89 2299
4932.55 2260
4933.22 2277
4933.88 2293
4934.54 2142
4935.20 2142
4935.87 2259
4936.53 2346
4937.19 2322
4937.86 2331
4938.52 2331
4939.18 2305
4939.84 2493
4940.51 2328
4941.17 2158
4941.83 2108
4942.50 2272
4943.16 2114
4943.82 2281
4944.49 2274
4945.15 2147
4945.81 1952
4946.48 2012
4947.14 2009
4947.80 2096
4948.47 2127
4949.13 1976
4949.79 2022
4950.46 1929
4951.12 1995
4951.79 2105
4952.45 2192
4953.11 2122
4953.78 2115
4954.44 2136
4955.11 2081
4955.77 2185
4956.43 2181
4957.10 2229
4957.76 2130
4958.43 2295
4959.09 2433
4959.76 2431
4960.42 2476
4961.08 2622
4961.75 2651
4962.41 2820
4963.08 2883
4963.74 3062
4964.41 2996
4965.07 3034
4965.74 2695
4966.40 2660
4967.07 2481
4967.73 2577
4968.40 2484
4969.06 2456
4969.73 2363
4970.39 2399
4971.06 2496
4971.72 2410
4972.39 2398
4973.05 2579
4973.72 2651
4974.38 2580
4975.05 2414
4975.71 2349
4976.38 2302
4977.04 2459
4977.71 2442
4978.37 2442
4979.04 2343
4979.71 2459
4980.37 2478
4981.04 2252
4981.70 2204
4982.37 2261
4983.04 2392
4983.70 2565
4984.37 2614
4985.03 2658
4985.70 2893
4986.37 2805
4987.03 3049
4987.70 3222
4988.36 3192
4989.03 3156
4989.70 3177
4990.36 3097
4991.03 2914
4991.70 2666
4992.36 2758
4993.03 2522
4993.70 2515
4994.36 2248
4995.03 2240
4995.70 2237
4996.36 2240
4997.03 2028
4997.70 2183
4998.36 2171
4999.03 2124
4999.70 2043
5000.36 2074
5001.03 2172
5001.70 2085
5002.37 2025
5003.03 2037
5003.70 2157
5004.37 2161
5005.03 1961
5005.70 1997
5006.37 1986
5007.04 1933
5007.70 2002
5008.37 2017
5009.04 2143
5009.71 2230
5010.38 2182
5011.04 1972
5011.71 2034
5012.38 2089
5013.05 2064
5013.71 2078
5014.38 2202
5015.05 2170
5015.72 2267
5016.39 2072
5017.06 1994
5017.72 2073
5018.39 2276
5019.06 2294
5019.73 2070
5020.40 2294
5021.07 2200
5021.73 2210
5022.40 2515
5023.07 2493
5023.74 2251
5024.41 2340
5025.08 2434
5025.75 2230
5026.41 2281
5027.08 2197
5027.75 2134
5028.42 2153
5029.09 2178
5029.76 2127
5030.43 2004
5031.10 2063
5031.77 2059
5032.44 2003
5033.10 2054
5033.77 2094
5034.44 2115
5035.11 2102
5035.78 2127
5036.45 2063
5037.12 2142
5037.79 2130
5038.46 2145
5039.13 2010
5039.80 2057
5040.47 2072
5041.14 2034
5041.81 2092
5042.48 2071
5043.15 1980
5043.82 2089
5044.49 2054
5045.16 2120
5045.83 2224
5046.50 2216
5047.17 2117
5047.84 2060
5048.51 2202
5049.18 2308
5049.85 2093
5050.52 2267
5051.19 2326
5051.86 2286
5052.53 2139
5053.20 2071
5053.87 2273
5054.54 2283
5055.21 2248
5055.89 2135
5056.56 1906
5057.23 2007
5057.90 2077
5058.57 2179
5059.24 2064
5059.91 2022
5060.58 2067
5061.25 1996
5061.92 2056
5062.60 1951
5063.27 2025
5063.94 1979
5064.61 2037
5065.28 1944
5065.95 1892
5066.62 1952
5067.30 1939
5067.97 1936
5068.64 1953
5069.31 1931
5069.98 2001
5070.65 1993
5071.33 1920
5072.00 1936
5072.67 1963
5073.34 2067
5074.01 1977
5074.68 2004
5075.36 2075
5076.03 2128
5076.70 2149
5077.37 2175
5078.05 2070
5078.72 2087
5079.39 2225
5080.06 2025
5080.73 2150
5081.41 2062
5082.08 1983
5082.75 2051
5083.42 1943
5084.10 2107
5084.77 2189
5085.44 2174
5086.12 2116
5086.79 2223
5087.46 2093
5088.13 2121
5088.81 2285
5089.48 2383
5090.15 2420
5090.83 2282
5091.50 2387
5092.17 2404
5092.85 2458
5093.52 2263
5094.19 2266
5094.87 2200
5095.54 2162
5096.21 2073
5096.89 2070
5097.56 2233
5098.23 2071
5098.91 1982
5099.58 2007
5100.25 1959
5100.93 1992
5101.60 1887
5102.28 1931
5102.95 2203
5103.62 2125
5104.30 1993
5104.97 2023
5105.65 2196
5106.32 2121
5106.99 2052
5107.67 2012
5108.34 2024
5109.02 2088
5109.69 2119
5110.36 2010
5111.04 1911
5111.71 1977
5112.39 1979
5113.06 1865
5113.74 1711
5114.41 1796
5115.09 1895
5115.76 1964
5116.44 1937
5117.11 2074
5117.79 2142
5118.46 2098
5119.14 2034
5119.81 1998
5120.49 1854
5121.16 1879
5121.84 2031
5122.51 2056
5123.19 2039
5123.86 2024
5124.54 1910
5125.21 1948
5125.89 1945
5126.56 2016
5127.24 2129
5127.91 1937
5128.59 1975
5129.27 2091
5129.94 2025
5130.62 2149
5131.29 2203
5131.97 2021
5132.64 2007
5133.32 2033
5134.00 1987
5134.67 2067
5135.35 2082
5136.02 1994
5136.70 1893
5137.38 2144
5138.05 2323
5138.73 2254
5139.40 2222
5140.08 2102
5140.76 2041
5141.43 2119
5142.11 2117
5142.79 2066
5143.46 2049
5144.14 1946
5144.82 1998
5145.49 2013
5146.17 1996
5146.85 1966
5147.52 2082
5148.20 1958
5148.88 1799
5149.55 1735
5150.23 1847
5150.91 1850
5151.59 1762
5152.26 1776
5152.94 1912
5153.62 1757
5154.29 1826
5154.97 1810
5155.65 1781
5156.33 1797
5157.00 1755
5157.68 1916
5158.36 1990
5159.04 2023
5159.71 1907
5160.39 1869
5161.07 1857
5161.75 1866
5162.42 1810
5163.10 1785
5163.78 1742
5164.46 2007
5165.14 1907
5165.81 1862
5166.49 1962
5167.17 1846
5167.85 1827
5168.53 1841
5169.21 1839
5169.88 1935
5170.56 1775
5171.24 1765
5171.92 1842
5172.60 1751
5173.28 1679
5173.95 1745
5174.63 1870
5175.31 1837
5175.99 1857
5176.67 1714
5177.35 1673
5178.03 1741
5178.71 1803
5179.38 1885
5180.06 1856
5180.74 1814
5181.42 1699
5182.10 1761
5182.78 1826
5183.46 1854
5184.14 1772
5184.82 1764
5185.50 1588
5186.18 1715
5186.86 1747
5187.53 1768
5188.21 1809
5188.89 1699
5189.57 1842
5190.25 1870
5190.93 1766
5191.61 1706
5192.29 1807
5192.97 1778
5193.65 1888
5194.33 1682
5195.01 1733
5195.69 1803
5196.37 1617
5197.05 1871
5197.73 1854
5198.41 1796
5199.09 1781
5199.77 1822
5200.45 1814
5201.13 1850
5201.81 1826
5202.49 1820
5203.17 1876
5203.86 1925
5204.54 2044
5205.22 1975
5205.90 2026
5206.58 1916
5207.26 2136
5207.94 2223
5208.62 2315
5209.30 2270
5209.98 1958
5210.66 2070
5211.34 2193
5212.02 1939
5212.71 1952
5213.39 2012
5214.07 1984
5214.75 1914
5215.43 1888
5216.11 1904
5216.79 1874
5217.47 1820
5218.16 1866
5218.84 1836
5219.52 1833
5220.20 1831
5220.88 1771
5221.56 1700
5222.25 1837
5222.93 1871
5223.61 1863
5224.29 1829
5224.97 1792
5225.66 1822
5226.34 1767
5227.02 1773
5227.70 1822
5228.38 1854
5229.07 1922
5229.75 1924
5230.43 1781
5231.11 1902
5231.79 1920
5232.48 1871
5233.16 1961
5233.84 2030
5234.52 1924
5235.21 2032
5235.89 1998
5236.57 1943
5237.26 1946
5237.94 2054
5238.62 2023
5239.30 1965
5239.99 1993
5240.67 2102
5241.35 1998
5242.04 2025
5242.72 1961
5243.40 1849
5244.08 1808
5244.77 1763
5245.45 1844
5246.13 1818
5246.82 1759
5247.50 1911
5248.18 1994
5248.87 2063
5249.55 1928
5250.24 1947
5250.92 1905
5251.60 1924
5252.29 1953
5252.97 1976
5253.65 1866
5254.34 1787
5255.02 1848
5255.71 1845
5256.39 1929
5257.07 1869
5257.76 1870
5258.44 1788
5259.13 2038
5259.81 1994
5260.49 2122
5261.18 2125
5261.86 1980
5262.55 1899
5263.23 1944
5263.92 1846
5264.60 1913
5265.28 2035
5265.97 2041
5266.65 1978
5267.34 2019
5268.02 1917
5268.71 1810
5269.39 2000
5270.08 1947
5270.76 1865
5271.45 2048
5272.13 1875
5272.82 2010
5273.50 1885
5274.19 1902
5274.87 1938
5275.56 1906
5276.24 1893
5276.93 1896
5277.61 2049
5278.30 2120
5278.98 2293
5279.67 2401
5280.36 2331
5281.04 2245
5281.73 2343
5282.41 2401
5283.10 2312
5283.78 2119
5284.47 2022
5285.16 1995
5285.84 2031
5286.53 2015
5287.21 1984
5287.90 1977
5288.59 1838
5289.27 1958
5289.96 1912
5290.64 1636
5291.33 1907
5292.02 1755
5292.70 1711
5293.39 1763
5294.08 1846
5294.76 1775
5295.45 1853
5296.13 1827
5296.82 1816
5297.51 1893
5298.19 1872
5298.88 1882
5299.57 1941
5300.25 2066
5300.94 2006
5301.63 1906
5302.32 2011
5303.00 2088
5303.69 1944
5304.38 1832
5305.06 1883
5305.75 1881
5306.44 1943
5307.13 1871
5307.81 1787
5308.50 1821
5309.19 1881
5309.87 1914
5310.56 1978
5311.25 1895
5311.94 1943
5312.62 2040
5313.31 1962
5314.00 1834
5314.69 1961
5315.38 1969
5316.06 1903
5316.75 1834
5317.44 1851
5318.13 2065
5318.82 2163
5319.50 2110
5320.19 1975
5320.88 1978
5321.57 2174
5322.26 2045
5322.94 2003
5323.63 2031
5324.32 2054
5325.01 1861
5325.70 1819
5326.39 1914
5327.07 1888
5327.76 1905
5328.45 1882
5329.14 1891
5329.83 2142
5330.52 2065
5331.21 2059
5331.90 2046
5332.58 2015
5333.27 1977
5333.96 1956
5334.65 1997
5335.34 1943
5336.03 1928
5336.72 1964
5337.41 1999
5338.10 2020
5338.79 1867
5339.48 1960
5340.17 1884
5340.86 1901
5341.54 1895
5342.23 1893
5342.92 1887
5343.61 1972
5344.30 2006
5344.99 1965
5345.68 1864
5346.37 1983
5347.06 1983
5347.75 2082
5348.44 2070
5349.13 2001
5349.82 2060
5350.51 2023
5351.20 2111
5351.89 1938
5352.58 1914
5353.27 1855
5353.96 1843
5354.65 1747
5355.34 1720
5356.03 1810
5356.72 1895
5357.42 1900
5358.11 1988
5358.80 1977
5359.49 2010
5360.18 1793
5360.87 1983
5361.56 1859
5362.25 1875
5362.94 1830
5363.63 1888
5364.32 1877
5365.01 1793
5365.70 1755
5366.40 1869
5367.09 1937
5367.78 1959
5368.47 1940
5369.16 1982
5369.85 1929
5370.54 1933
5371.23 1831
5371.93 1908
5372.62 1804
5373.31 1916
5374.00 2004
5374.69 1926
5375.38 1942
5376.08 2013
5376.77 2039
5377.46 2079
5378.15 2041
5378.84 2095
5379.53 2113
5380.23 2190
5380.92 2151
5381.61 2131
5382.30 2054
5383.00 1994
5383.69 1957
5384.38 2107
5385.07 2249
5385.76 2079
5386.46 1963
5387.15 1847
5387.84 2018
5388.53 1949
5389.23 1863
5389.92 1993
5390.61 1887
5391.30 1802
5392.00 1887
5392.69 1935
5393.38 1815
5394.08 1831
5394.77 1796
5395.46 1802
5396.15 1697
5396.85 1746
5397.54 1836
5398.23 1925
5398.93 1771
5399.62 1706
5400.31 1924
5401.01 1902
5401.70 1780
5402.39 1862
5403.09 1867
5403.78 1726
5404.47 1838
5405.17 1782
5405.86 1749
5406.56 1943
5407.25 1993
5407.94 1861
5408.64 1748
5409.33 1883
5410.02 1813
5410.72 1859
5411.41 1811
5412.11 1864
5412.80 1713
5413.49 1770
5414.19 1674
5414.88 1799
5415.58 1762
5416.27 1893
5416.97 1836
5417.66 1937
5418.35 1874
5419.05 1843
5419.74 1900
5420.44 1905
5421.13 2024
5421.83 1966
5422.52 1907
5423.22 1867
5423.91 1824
5424.61 1977
5425.30 1964
5426.00 1951
5426.69 1932
5427.39 1860
5428.08 1745
5428.78 1814
5429.47 1850
5430.17 1795
5430.86 1910
5431.56 2103
5432.25 1951
5432.95 1981
5433.64 1982
5434.34 2021
5435.03 2091
5435.73 1973
5436.43 2091
5437.12 2135
5437.82 1964
5438.51 1986
5439.21 2046
5439.90 1924
5440.60 1878
5441.30 1874
5441.99 2045
5442.69 2137
5443.38 2387
5444.08 2297
5444.78 2261
5445.47 2358
5446.17 2334
5446.86 2375
5447.56 2411
5448.26 2601
5448.95 2511
5449.65 2306
5450.35 2365
5451.04 2224
5451.74 2149
5452.44 2159
5453.13 2134
5453.83 1987
5454.53 2016
5455.22 2093
5455.92 2260
5456.62 2104
5457.31 2076
5458.01 2074
5458.71 2043
5459.40 2115
5460.10 2155
5460.80 2202
5461.50 2455
5462.19 2123
5462.89 2173
5463.59 2164
5464.29 2121
5464.98 2128
5465.68 2279
5466.38 2393
5467.08 2208
5467.77 2173
5468.47 2180
5469.17 2154
5469.87 2174
5470.56 2068
5471.26 2389
5471.96 2310
5472.66 2265
5473.36 2171
5474.05 2264
5474.75 2439
5475.45 2390
5476.15 2252
5476.85 2337
5477.54 2688
5478.24 2717
5478.94 2770
5479.64 2978
5480.34 2954
5481.04 2886
5481.73 2888
5482.43 2603
5483.13 2826
5483.83 2705
5484.53 2719
5485.23 2531
5485.93 2506
5486.62 2491
5487.32 2485
5488.02 2449
5488.72 2481
5489.42 2563
5490.12 2629
5490.82 2588
5491.52 2409
5492.22 2572
5492.92 2587
5493.62 2636
5494.31 2659
5495.01 2713
5495.71 2716
5496.41 2859
5497.11 3111
5497.81 3331
5498.51 3799
5499.21 3665
5499.91 3763
5500.61 3864
5501.31 3842
5502.01 3903
5502.71 3456
5503.41 3254
5504.11 2986
5504.81 3003
5505.51 2558
5506.21 2414
5506.91 2508
5507.61 2397
5508.31 2357
5509.01 2292
5509.71 2398
5510.41 2473
5511.11 2237
5511.81 2307
5512.51 2435
5513.21 2398
5513.91 2275
5514.61 2247
5515.31 2384
5516.01 2307
5516.72 2369
5517.42 2401
5518.12 2306
5518.82 2313
5519.52 2168
5520.22 2316
5520.92 2334
5521.62 2109
5522.32 2144
5523.02 2123
5523.73 2070
5524.43 2235
5525.13 2110
5525.83 2052
5526.53 2046
5527.23 2114
5527.93 2106
5528.63 2073
5529.34 1975
5530.04 2028
5530.74 1913
5531.44 1875
5532.14 1824
5532.84 1925
5533.55 1972
5534.25 1981
5534.95 1971
5535.65 1910
5536.35 2003
5537.06 2078
5537.76 1821
5538.46 1692
5539.16 1848
5539.86 1914
5540.57 1821
5541.27 1869
5541.97 1905
5542.67 1885
5543.38 2040
5544.08 2018
5544.78 1934
5545.48 2058
5546.19 2083
5546.89 1986
5547.59 1966
5548.29 2024
5549.00 1886
5549.70 1908
5550.40 1956
5551.11 1953
5551.81 1898
5552.51 1965
5553.21 1765
5553.92 1900
5554.62 1795
5555.32 1889
5556.03 1952
5556.73 1830
5557.43 1837
5558.14 1800
5558.84 1882
5559.54 1852
5560.25 1938
5560.95 1901
5561.65 1882
5562.36 1948
5563.06 1867
5563.77 1941
5564.47 1968
5565.17 1784
5565.88 1662
5566.58 1768
5567.28 1792
5567.99 1683
5568.69 1736
5569.40 1749
5570.10 1741
5570.80 1816
5571.51 1834
5572.21 1826
5572.92 1764
5573.62 1721
5574.33 1840
5575.03 1993
5575.73 1864
5576.44 1906
5577.14 1778
5577.85 1909
5578.55 1887
5579.26 1879
5579.96 1918
5580.67 1943
5581.37 1844
5582.08 1719
5582.78 1685
5583.49 1678
5584.19 1657
5584.90 1764
5585.60 1667
5586.31 1759
5587.01 1796
5587.72 1760
5588.42 1665
5589.13 1784
5589.83 1611
5590.54 1711
5591.24 1835
5591.95 1659
5592.66 1743
5593.36 1765
5594.07 1617
5594.77 1775
5595.48 1721
5596.18 1741
5596.89 1799
5597.60 1741
5598.30 1781
5599.01 1746
5599.71 1648
5600.42 1693
5601.13 1672
5601.83 1728
5602.54 1781
5603.24 1629
5603.95 1733
5604.66 1791
5605.36 1791
5606.07 1732
5606.78 1644
5607.48 1680
5608.19 1614
5608.89 1730
5609.60 1691
5610.31 1695
5611.01 1720
5611.72 1800
5612.43 1788
5613.14 1675
5613.84 1799
5614.55 1580
5615.26 1691
5615.96 1678
5616.67 1743
5617.38 1649
5618.08 1604
5618.79 1624
5619.50 1739
5620.21 1603
5620.91 1653
5621.62 1694
5622.33 1622
5623.04 1754
5623.74 1752
5624.45 1790
5625.16 1829
5625.87 1878
5626.57 1813
5627.28 1770
5627.99 1742
5628.70 1606
5629.40 1639
5630.11 1731
5630.82 1701
5631.53 1711
5632.24 1625
5632.94 1650
5633.65 1778
5634.36 1733
5635.07 1730
5635.78 1705
5636.49 1789
5637.19 1728
5637.90 1776
5638.61 1765
5639.32 1829
5640.03 1780
5640.74 1721
5641.44 1789
5642.15 1762
5642.86 1731
5643.57 1779
5644.28 1658
5644.99 1597
5645.70 1810
5646.41 1835
5647.12 1775
5647.82 1648
5648.53 1722
5649.24 1884
5649.95 1788
5650.66 1888
5651.37 1770
5652.08 1924
5652.79 1927
5653.50 1940
5654.21 1846
5654.92 1955
5655.63 1916
5656.34 1873
5657.05 2041
5657.76 2016
5658.46 1895
5659.17 1947
5659.88 2015
5660.59 1920
5661.30 1816
5662.01 1762
5662.72 1894
5663.43 1729
5664.14 1725
5664.85 1773
5665.56 1724
5666.27 1754
5666.98 1802
5667.69 1744
5668.40 1742
5669.12 1685
5669.83 1755
5670.54 1714
5671.25 1615
5671.96 1760
5672.67 1836
5673.38 1670
5674.09 1658
5674.80 1650
5675.51 1667
5676.22 1686
5676.93 1740
5677.64 1542
5678.35 1678
5679.06 1741
5679.78 1830
5680.49 1847
5681.20 1821
5681.91 1565
5682.62 1586
5683.33 1715
5684.04 1860
5684.75 1729
5685.47 1694
5686.18 1871
5686.89 1761
5687.60 1695
5688.31 1733
5689.02 1615
5689.73 1548
5690.45 1571
5691.16 1787
5691.87 1630
5692.58 1544
5693.29 1625
5694.01 1770
5694.72 1667
5695.43 1775
5696.14 1675
5696.85 1681
5697.57 1652
5698.28 1556
5698.99 1588
5699.70 1682
5700.41 1672
5701.13 1701
5701.84 1656
5702.55 1657
5703.26 1541
5703.98 1662
5704.69 1577
5705.40 1540
5706.11 1596
5706.83 1639
5707.54 1566
5708.25 1590
5708.97 1657
5709.68 1670
5710.39 1570
5711.10 1692
5711.82 1715
5712.53 1692
5713.24 1602
5713.96 1596
5714.67 1586
5715.38 1609
5716.10 1681
5716.81 1666
5717.52 1693
5718.24 1722
5718.95 1779
5719.66 1711
5720.38 1763
5721.09 1710
5721.80 1690
5722.52 1730
5723.23 1683
5723.95 1679
5724.66 1834
5725.37 1840
5726.09 1949
5726.80 1953
5727.52 2056
5728.23 2009
5728.94 1840
5729.66 1924
5730.37 1918
5731.09 2047
5731.80 1950
5732.51 1773
5733.23 1753
5733.94 1781
5734.66 1751
5735.37 1761
5736.09 1747
5736.80 1700
5737.52 1656
5738.23 1809
5738.95 1736
5739.66 1729
5740.38 1623
5741.09 1758
5741.81 1698
5742.52 1764
5743.24 1874
5743.95 1768
5744.67 1794
5745.38 1881
5746.10 1810
5746.81 1894
5747.53 1889
5748.24 1884
5748.96 1932
5749.67 1895
5750.39 1906
5751.10 1978
5751.82 1800
5752.53 1723
5753.25 1846
5753.97 1989
5754.68 1961
5755.40 1941
5756.11 2016
5756.83 2051
5757.54 1940
5758.26 1861
5758.98 1867
5759.69 1837
5760.41 1913
5761.12 1952
5761.84 2026
5762.56 1974
5763.27 1947
5763.99 1998
5764.71 2003
5765.42 2054
5766.14 2075
5766.85 1974
5767.57 1829
5768.29 1860
5769.00 1879
5769.72 1779
5770.44 1836
5771.15 1988
5771.87 2008
5772.59 2022
5773.30 2086
5774.02 1951
5774.74 1925
5775.46 1977
5776.17 1956
5776.89 2088
5777.61 2026
5778.32 2185
5779.04 2115
5779.76 2128
5780.48 2029
5781.19 2134
5781.91 2238
5782.63 2230
5783.35 2188
5784.06 1923
5784.78 1975
5785.50 2144
5786.22 2095
5786.93 2010
5787.65 2050
5788.37 2122
5789.09 2213
5789.80 2299
5790.52 2235
5791.24 2224
5791.96 2347
5792.68 2271
5793.39 2312
5794.11 2362
5794.83 2425
5795.55 2639
5796.27 2836
5796.99 2726
5797.70 2766
5798.42 3000
5799.14 3118
5799.86 3288
5800.58 3492
5801.30 3538
5802.02 3717
5802.73 3808
5803.45 3741
5804.17 3711
5804.89 3655
5805.61 3358
5806.33 3388
5807.05 3137
5807.77 3049
5808.49 3151
5809.20 3351
5809.92 3394
5810.64 3449
5811.36 3686
5812.08 3823
5812.80 4260
5813.52 5093
5814.24 5746
5814.96 6418
5815.68 7596
5816.40 8248
5817.12 8614
5817.84 8134
5818.56 7845
5819.28 7388
5820.00 6509
5820.72 5566
5821.44 5022
5822.16 4672
5822.88 4297
5823.60 3924
5824.32 3670
5825.04 3646
5825.76 3547
5826.48 3616
5827.20 3607
5827.92 3638
5828.64 3426
5829.36 3531
5830.08 3523
5830.80 3661
5831.52 3661
5832.24 3586
5832.96 3536
5833.68 3580
5834.40 3425
5835.12 3375
5835.84 3530
5836.56 3323
5837.28 3321
5838.00 3138
5838.73 3098
5839.45 3163
5840.17 3200
5840.89 2884
5841.61 2530
5842.33 2710
5843.05 2618
5843.77 2583
5844.49 2661
5845.22 2683
5845.94 2550
5846.66 2447
5847.38 2525
5848.10 2432
5848.82 2430
5849.54 2244
5850.27 2314
5850.99 2460
5851.71 2302
5852.43 2411
5853.15 2511
5853.88 2546
5854.60 2491
5855.32 2533
5856.04 2429
5856.76 2518
5857.49 2429
5858.21 2475
5858.93 2432
5859.65 2288
5860.37 2290
5861.10 2296
5861.82 2235
5862.54 2128
5863.26 2071
5863.99 2146
5864.71 2182
5865.43 2148
5866.15 2217
5866.88 2125
5867.60 2297
5868.32 2326
5869.04 2249
5869.77 2162
5870.49 2213
5871.21 2343
5871.94 2322
5872.66 2231
5873.38 2299
5874.11 2253
5874.83 2110
5875.55 2107
5876.27 2171
5877.00 2071
5877.72 2251
5878.44 2125
5879.17 2161
5879.89 2215
5880.62 2200
5881.34 2127
5882.06 2197
5882.79 2133
5883.51 2254
5884.23 2188
5884.96 2349
5885.68 2293
5886.40 2280
5887.13 2441
5887.85 2336
5888.58 2313
5889.30 2245
5890.02 2143
5890.75 2254
5891.47 2184
5892.20 2109
5892.92 2182
5893.65 2232
5894.37 2202
5895.09 2024
5895.82 2055
5896.54 2176
5897.27 1974
5897.99 2047
5898.72 2198
5899.44 2147
5900.17 2341
5900.89 2356
5901.62 2178
5902.34 2207
5903.07 2295
5903.79 2195
5904.52 2227
5905.24 2195
5905.97 2139
5906.69 2182
5907.42 2205
5908.14 2049
5908.87 2140
5909.59 2104
5910.32 2192
5911.04 2230
5911.77 2172
5912.49 2192
5913.22 2257
5913.94 2132
5914.67 2240
5915.40 2158
5916.12 2182
5916.85 2212
5917.57 2171
5918.30 2233
5919.02 2360
5919.75 2153
5920.48 2369
5921.20 2379
5921.93 2223
5922.65 2297
5923.38 2372
5924.11 2223
5924.83 2392
5925.56 2342
5926.29 2414
5927.01 2422
5927.74 2406
5928.47 2377
5929.19 2281
5929.92 2550
5930.64 2467
5931.37 2398
5932.10 2476
5932.82 2357
5933.55 2518
5934.28 2513
5935.01 2716
5935.73 2783
5936.46 2741
5937.19 2632
5937.91 2664
5938.64 2766
5939.37 2783
5940.09 2944
5940.82 2902
5941.55 2924
5942.28 2908
5943.00 2900
5943.73 2948
5944.46 3136
5945.19 3032
5945.91 3154
5946.64 3135
5947.37 3171
5948.10 3251
5948.82 3367
5949.55 3448
5950.28 3669
5951.01 3619
5951.73 3750
5952.46 3915
5953.19 3787
5953.92 3620
5954.65 3711
5955.38 3600
5956.10 3727
5956.83 3729
5957.56 3857
5958.29 3882
5959.02 3760
5959.74 3610
5960.47 3749
5961.20 3708
5961.93 3854
5962.66 3981
5963.39 4083
5964.12 4275
5964.84 4463
5965.57 4712
5966.30 4716
5967.03 4929
5967.76 4947
5968.49 4949
5969.22 4999
5969.95 4598
5970.68 4570
5971.40 4590
5972.13 4572
5972.86 4647
5973.59 4467
5974.32 4646
5975.05 4575
5975.78 4500
5976.51 4665
5977.24 4822
5977.97 4791
5978.70 4885
5979.43 4971
5980.16 5187
5980.89 5471
5981.62 5529
5982.35 5447
5983.08 5387
5983.81 5440
5984.54 5237
5985.27 5434
5986.00 5250
5986.73 5399
5987.46 5593
5988.19 5558
5988.92 5762
5989.65 5654
5990.38 5621
5991.11 5617
5991.84 5987
5992.57 5901
5993.30 5691
5994.03 5858
5994.76 5910
5995.49 5984
5996.22 6081
5996.95 6152
5997.68 6203
5998.41 6155
5999.14 6047
5999.87 6208
6000.60 6096
6001.34 6050
6002.07 5794
6002.80 5406
6003.53 5670
6004.26 5856
6004.99 5787
6005.72 6106
6006.45 6318
6007.18 6798
6007.92 7301
6008.65 8812
6009.38 10134
6010.11 11541
6010.84 13032
6011.57 14245
6012.30 15233
6013.04 15844
6013.77 16334
6014.50 16322
6015.23 15180
6015.96 14130
6016.69 12562
6017.43 11164
6018.16 9785
6018.89 8491
6019.62 7420
6020.35 6502
6021.09 5801
6021.82 5368
6022.55 4943
6023.28 4600
6024.02 4385
6024.75 4199
6025.48 4126
6026.21 4097
6026.94 3918
6027.68 3955
6028.41 4052
6029.14 4061
6029.88 4046
6030.61 4045
6031.34 3835
6032.07 3752
6032.81 3720
6033.54 3640
6034.27 3658
6035.01 3738
6035.74 3640
6036.47 3682
6037.20 3796
6037.94 3848
6038.67 3963
6039.40 3935
6040.14 3975
6040.87 3910
6041.60 3956
6042.34 4096
6043.07 4195
6043.80 4155
6044.54 4007
6045.27 4227
6046.00 4333
6046.74 4271
6047.47 4346
6048.21 4665
6048.94 4922
6049.67 4828
6050.41 5014
6051.14 5243
6051.88 5368
6052.61 5536
6053.34 5442
6054.08 5253
6054.81 4839
6055.55 4877
6056.28 4796
6057.01 4598
6057.75 4577
6058.48 4355
6059.22 4318
6059.95 4462
6060.69 4363
6061.42 4041
6062.16 3997
6062.89 4226
6063.63 4393
6064.36 4286
6065.09 4180
6065.83 3898
6066.56 3923
6067.30 4035
6068.03 3907
6068.77 3821
6069.50 3632
6070.24 3735
6070.97 3824
6071.71 3692
6072.45 3613
6073.18 3712
6073.92 3553
6074.65 3501
6075.39 3585
6076.12 3646
6076.86 3484
6077.59 3425
6078.33 3363
6079.06 3523
6079.80 3334
6080.54 3407
6081.27 3326
6082.01 3241
6082.74 3160
6083.48 3137
6084.21 3240
6084.95 3067
6085.69 3032
6086.42 3047
6087.16 3050
6087.90 3039
6088.63 3030
6089.37 3100
6090.10 3265
6090.84 3078
6091.58 3070
6092.31 3201
6093.05 3044
6093.79 3062
6094.52 2968
6095.26 2979
6096.00 3041
6096.73 2956
6097.47 2938
6098.21 2956
6098.94 2993
6099.68 2763
6100.42 2811
6101.15 2948
6101.89 2870
6102.63 2857
6103.37 2929
6104.10 2863
6104.84 2883
6105.58 2750
6106.31 2841
6107.05 2789
6107.79 2791
6108.53 2677
6109.26 2928
6110.00 2928
6110.74 2870
6111.48 2757
6112.21 2866
6112.95 2890
6113.69 3044
6114.43 2987
6115.17 2938
6115.90 2964
6116.64 2844
6117.38 2873
6118.12 2982
6118.85 2852
6119.59 2815
6120.33 3023
6121.07 2994
6121.81 3057
6122.55 3037
6123.28 3137
6124.02 3147
6124.76 3125
6125.50 3159
6126.24 3168
6126.98 3026
6127.71 3048
6128.45 3184
6129.19 3147
6129.93 3193
6130.67 3191
6131.41 3051
6132.15 3089
6132.89 3166
6133.63 3241
6134.36 3067
6135.10 3043
6135.84 3156
6136.58 3193
6137.32 3171
6138.06 3216
6138.80 3163
6139.54 3169
6140.28 3205
6141.02 3205
6141.76 3193
6142.50 3140
6143.24 3195
6143.97 3162
6144.71 3056
6145.45 3154
6146.19 3112
6146.93 3177
6147.67 3326
6148.41 3428
6149.15 3412
6149.89 3305
6150.63 3474
6151.37 3282
6152.11 3329
6152.85 3347
6153.59 3479
6154.33 3555
6155.07 3686
6155.81 3575
6156.55 3471
6157.29 3515
6158.03 3578
6158.78 3505
6159.52 3526
6160.26 3639
6161.00 3710
6161.74 3943
6162.48 3934
6163.22 4157
6163.96 4431
6164.70 4530
6165.44 4765
6166.18 4839
6166.92 4899
6167.66 5044
6168.41 4765
6169.15 4902
6169.89 4963
6170.63 4761
6171.37 4890
6172.11 4576
6172.85 4486
6173.59 4600
6174.34 4312
6175.08 4153
6175.82 4345
6176.56 4318
6177.30 4434
6178.04 4368
6178.78 4344
6179.53 4544
6180.27 4563
6181.01 4519
6181.75 4706
6182.49 4813
6183.24 4621
6183.98 4739
6184.72 4701
6185.46 4673
6186.20 4547
6186.95 4719
6187.69 4675
6188.43 4902
6189.17 4919
6189.91 5115
6190.66 5469
6191.40 5338
6192.14 5550
6192.88 5570
6193.63 5771
6194.37 5669
6195.11 5809
6195.85 5672
6196.60 5517
6197.34 5548
6198.08 5368
6198.83 5526
6199.57 5739
6200.31 5868
6201.05 5819
6201.80 6034
6202.54 6670
6203.28 7573
6204.03 8548
6204.77 10271
6205.51 12473
6206.26 14832
6207.00 17435
6207.74 19838
6208.49 20898
6209.23 21768
6209.97 22006
6210.72 20930
6211.46 19214
6212.21 17347
6212.95 14581
6213.69 12424
6214.44 10740
6215.18 8901
6215.92 7714
6216.67 6657
6217.41 5988
6218.16 5595
6218.90 5371
6219.64 5090
6220.39 4931
6221.13 4989
6221.88 5123
6222.62 5168
6223.37 5084
6224.11 5150
6224.85 5173
6225.60 5071
6226.34 5103
6227.09 4872
6227.83 4402
6228.58 4185
6229.32 3944
6230.07 3888
6230.81 3835
6231.56 3645
6232.30 3648
6233.05 3507
6233.79 3536
6234.54 3699
6235.28 3592
6236.03 3610
6236.77 3649
6237.52 3723
6238.26 3668
6239.01 3722
6239.75 3722
6240.50 3667
6241.24 3822
6241.99 3943
6242.73 3930
6243.48 4249
6244.22 4453
6244.97 4646
6245.72 4859
6246.46 5299
6247.21 5224
6247.95 5614
6248.70 5750
6249.45 5916
6250.19 5811
6250.94 5406
6251.68 5115
6252.43 4792
6253.18 4654
6253.92 4480
6254.67 4405
6255.41 4241
6256.16 4102
6256.91 4196
6257.65 4136
6258.40 4049
6259.15 4226
6259.89 4191
6260.64 4025
6261.39 4036
6262.13 4175
6262.88 3966
6263.63 3946
6264.37 3847
6265.12 3782
6265.87 3645
6266.61 3688
6267.36 3613
6268.11 3877
6268.85 3785
6269.60 3644
6270.35 3616
6271.10 3614
6271.84 3684
6272.59 3705
6273.34 3808
6274.08 3797
6274.83 3806
6275.58 3821
6276.33 3739
6277.07 3701
6277.82 3946
6278.57 3757
6279.32 3579
6280.07 3486
6280.81 3555
6281.56 3571
6282.31 3444
6283.06 3378
6283.80 3375
6284.55 3619
6285.30 3633
6286.05 3575
6286.80 3694
6287.54 3882
6288.29 4017
6289.04 3843
6289.79 3679
6290.54 3698
6291.29 3372
6292.03 3145
6292.78 3270
6293.53 3076
6294.28 2993
6295.03 2843
6295.78 2854
6296.53 2856
6297.28 2960
6298.02 2903
6298.77 3059
6299.52 3010
6300.27 2873
6301.02 2840
6301.77 2754
6302.52 2935
6303.27 3049
6304.02 2959
6304.77 3049
6305.51 3019
6306.26 2930
6307.01 3041
6307.76 3025
6308.51 2942
6309.26 3035
6310.01 2990
6310.76 2900
6311.51 2920
6312.26 3085
6313.01 3123
6313.76 3024
6314.51 2816
6315.26 2871
6316.01 2856
6316.76 2893
6317.51 3000
6318.26 2816
6319.01 2807
6319.76 2686
6320.51 2656
6321.26 2949
6322.01 2732
6322.76 2570
6323.51 2687
6324.26 2630
6325.01 2727
6325.76 2780
6326.51 2770
6327.26 2808
6328.01 2698
6328.76 2752
6329.51 2626
6330.26 2736
6331.02 2897
6331.77 2641
6332.52 2439
6333.27 2597
6334.02 2437
6334.77 2465
6335.52 2427
6336.27 2496
6337.02 2504
6337.77 2410
6338.53 2414
6339.28 2501
6340.03 2505
6340.78 2384
6341.53 2302
6342.28 2482
6343.03 2461
6343.78 2450
6344.54 2436
6345.29 2480
6346.04 2470
6346.79 2508
6347.54 2494
6348.29 2465
6349.05 2566
6349.80 2607
6350.55 2637
6351.30 2683
6352.05 2795
6352.81 2582
6353.56 2600
6354.31 2637
6355.06 2572
6355.82 2523
6356.57 2559
6357.32 2528
6358.07 2512
6358.82 2463
6359.58 2455
6360.33 2386
6361.08 2342
6361.83 2470
6362.59 2394
6363.34 2422
6364.09 2443
6364.85 2397
6365.60 2262
6366.35 2396
6367.10 2437
6367.86 2442
6368.61 2435
6369.36 2412
6370.12 2299
6370.87 2384
6371.62 2461
6372.38 2355
6373.13 2252
6373.88 2286
6374.64 2343
6375.39 2260
6376.14 2246
6376.90 2285
6377.65 2315
6378.40 2353
6379.16 2410
6379.91 2321
6380.66 2350
6381.42 2400
6382.17 2437
6382.92 2361
6383.68 2466
6384.43 2481
6385.19 2367
6385.94 2225
6386.69 2284
6387.45 2169
6388.20 2230
6388.96 2185
6389.71 2240
6390.47 2188
6391.22 2201
6391.97 2123
6392.73 2056
6393.48 2044
6394.24 2260
6394.99 2093
6395.75 2172
6396.50 2104
6397.26 2181
6398.01 2175
6398.77 2390
6399.52 2174
6400.28 2126
6401.03 2202
6401.79 2171
6402.54 2172
6403.30 2030
6404.05 2015
6404.81 1978
6405.56 2159
6406.32 2085
6407.07 2210
6407.83 2136
6408.58 2122
6409.34 2154
6410.09 2153
6410.85 2085
6411.60 2198
6412.36 2207
6413.11 2100
6413.87 2141
6414.63 2076
6415.38 2117
6416.14 2171
6416.89 2112
6417.65 2104
6418.41 2145
6419.16 2239
6419.92 2174
6420.67 2134
6421.43 2289
6422.19 2323
6422.94 2304
6423.70 2209
6424.45 2119
6425.21 2142
6425.97 2094
6426.72 2174
6427.48 2010
6428.24 2040
6428.99 2171
6429.75 2163
6430.51 2227
6431.26 2207
6432.02 2163
6432.78 2306
6433.53 2351
6434.29 2235
6435.05 2270
6435.80 2375
6436.56 2288
6437.32 2294
6438.08 2214
6438.83 2310
6439.59 2340
6440.35 2314
6441.10 2337
6441.86 2309
6442.62 2205
6443.38 2210
6444.13 2274
6444.89 2333
6445.65 2428
6446.41 2300
6447.16 2378
6447.92 2282
6448.68 2231
6449.44 2331
6450.19 2407
6450.95 2298
6451.71 2387
6452.47 2408
6453.23 2315
6453.98 2321
6454.74 2264
6455.50 2407
6456.26 2309
6457.02 2341
6457.78 2398
6458.53 2513
6459.29 2508
6460.05 2488
6460.81 2572
6461.57 2450
6462.33 2428
6463.08 2603
6463.84 2645
6464.60 2627
6465.36 2618
6466.12 2560
6466.88 2616
6467.64 2748
6468.40 2710
6469.15 2684
6469.91 2730
6470.67 2846
6471.43 2950
6472.19 2865
6472.95 2827
6473.71 3109
6474.47 3032
6475.23 3074
6475.99 3089
6476.75 2983
6477.51 2958
6478.26 2888
6479.02 3036
6479.78 3088
6480.54 2955
6481.30 3181
6482.06 3143
6482.82 3172
6483.58 3325
6484.34 3254
6485.10 3282
6485.86 3362
6486.62 3492
6487.38 3443
6488.14 3352
6488.90 3416
6489.66 3569
6490.42 3841
6491.18 3792
6491.94 4000
6492.70 4051
6493.46 4351
6494.22 4312
6494.98 4061
6495.74 4355
6496.51 4333
6497.27 4211
6498.03 4230
6498.79 4279
6499.55 4137
6500.31 4207
6501.07 4274
6501.83 4117
6502.59 4109
6503.35 4197
6504.11 4361
6504.87 4421
6505.64 4402
6506.40 4652
6507.16 4933
6507.92 4887
6508.68 4754
6509.44 5007
6510.20 5137
6510.96 5081
6511.73 5070
6512.49 5060
6513.25 5093
6514.01 5099
6514.77 5198
6515.53 5258
6516.29 5226
6517.06 5209
6517.82 5318
6518.58 5239
6519.34 5447
6520.10 5530
6520.87 5730
6521.63 6018
6522.39 6377
6523.15 6657
6523.91 7072
6524.68 7276
6525.44 7520
6526.20 8084
6526.96 8425
6527.73 8475
6528.49 8435
6529.25 8322
6530.01 8281
6530.78 8404
6531.54 9121
6532.30 10098
6533.06 11527
6533.83 13090
6534.59 14905
6535.35 16278
6536.11 17031
6536.88 17555
6537.64 16980
6538.40 15767
6539.17 14106
6539.93 12175
6540.69 10383
6541.46 9281
6542.22 7884
6542.98 6922
6543.74 6006
6544.51 5326
6545.27 5023
6546.04 4719
6546.80 4793
6547.56 4671
6548.33 4660
6549.09 4539
6549.85 4562
6550.62 4490
6551.38 4594
6552.14 4807
6552.91 4589
6553.67 4427
6554.44 4408
6555.20 4391
6555.96 4376
6556.73 4322
6557.49 4288
6558.26 4309
6559.02 4445
6559.78 4333
6560.55 4666
6561.31 4623
6562.08 4759
6562.84 4995
6563.61 5086
6564.37 5228
6565.14 5463
6565.90 5251
6566.66 5244
6567.43 5148
6568.19 4962
6568.96 4892
6569.72 4919
6570.49 4955
6571.25 5032
6572.02 5037
6572.78 5098
6573.55 5175
6574.31 5318
6575.08 5468
6575.84 5558
6576.61 5505
6577.37 5520
6578.14 5538
6578.90 5219
6579.67 5178
6580.44 5329
6581.20 5419
6581.97 5506
6582.73 5498
6583.50 5463
6584.26 5595
6585.03 5605
6585.79 5427
6586.56 5511
6587.33 5381
6588.09 5346
6588.86 5493
6589.62 5696
6590.39 6328
6591.16 7009
6591.92 7221
6592.69 7541
6593.45 7901
6594.22 8139
6594.99 8139
6595.75 8105
6596.52 7519
6597.29 7076
6598.05 6731
6598.82 6293
6599.59 5990
6600.35 5478
6601.12 5089
6601.89 4863
6602.65 4663
6603.42 4522
6604.19 4468
6604.95 4190
6605.72 4108
6606.49 4087
6607.25 4031
6608.02 4161
6608.79 3941
6609.55 3813
6610.32 3859
6611.09 3943
6611.86 3887
6612.62 3854
6613.39 3762
6614.16 3639
6614.93 3837
6615.69 3643
6616.46 3669
6617.23 3626
6618.00 3462
6618.76 3778
6619.53 3694
6620.30 3812
6621.07 3616
6621.83 3809
6622.60 3668
6623.37 3724
6624.14 3639
6624.91 3773
6625.67 3714
6626.44 3830
6627.21 3887
6627.98 3717
6628.75 3678
6629.52 3985
6630.28 4237
6631.05 4251
6631.82 4473
6632.59 4660
6633.36 4887
6634.13 4823
6634.90 4764
6635.66 4668
6636.43 4612
6637.20 4431
6637.97 4235
6638.74 4076
6639.51 3909
6640.28 3734
6641.05 3508
6641.81 3561
6642.58 3571
6643.35 3590
6644.12 3483
6644.89 3402
6645.66 3191
6646.43 3144
6647.20 3311
6647.97 3466
6648.74 3484
6649.51 3366
6650.28 3289
6651.05 3376
6651.82 3403
6652.59 3338
6653.35 3521
6654.12 3446
6654.89 3288
6655.66 3359
6656.43 3366
6657.20 3314
6657.97 3384
6658.74 3471
6659.51 3387
6660.28 3441
6661.05 3480
6661.82 3598
6662.59 3737
6663.36 4056
6664.13 4278
6664.91 4126
6665.68 4238
6666.45 4092
6667.22 3983
6667.99 3792
6668.76 3732
6669.53 3691
6670.30 3470
6671.07 3498
6671.84 3305
6672.61 3151
6673.38 3110
6674.15 3095
6674.92 3159
6675.69 3130
6676.47 3049
6677.24 3054
6678.01 3005
6678.78 3095
6679.55 3203
6680.32 3182
6681.09 3152
6681.86 3438
6682.64 3502
6683.41 3377
6684.18 3478
6684.95 3676
6685.72 3591
6686.49 3693
6687.26 3551
6688.04 3308
6688.81 3327
6689.58 3226
6690.35 3069
6691.12 2905
6691.90 2917
6692.67 2922
6693.44 2822
6694.21 2857
6694.98 2772
6695.76 2693
6696.53 2706
6697.30 2746
6698.07 2697
6698.84 2653
6699.62 2724
6700.39 2887
6701.16 2744
6701.93 2736
6702.71 2792
6703.48 2793
6704.25 2840
6705.02 2750
6705.80 2645
6706.57 2759
6707.34 2786
6708.12 2840
6708.89 2858
6709.66 2740
6710.43 2726
6711.21 2564
6711.98 2613
6712.75 2546
6713.53 2524
6714.30 2582
6715.07 2576
6715.85 2549
6716.62 2526
6717.39 2560
6718.17 2480
6718.94 2458
6719.71 2572
6720.49 2556
6721.26 2489
6722.03 2478
6722.81 2689
6723.58 2563
6724.36 2481
6725.13 2415
6725.90 2346
6726.68 2457
6727.45 2513
6728.23 2471
6729.00 2445
6729.77 2330
6730.55 2603
6731.32 2668
6732.10 2468
6732.87 2581
6733.64 2658
6734.42 2597
6735.19 2627
6735.97 2459
6736.74 2567
6737.52 2530
6738.29 2606
6739.07 2562
6739.84 2504
6740.62 2608
6741.39 2557
6742.16 2607
6742.94 2614
6743.71 2643
6744.49 2647
6745.26 2743
6746.04 2826
6746.81 2859
6747.59 2895
6748.36 2995
6749.14 3192
6749.92 3103
6750.69 3259
6751.47 3099
6752.24 3333
6753.02 3446
6753.79 3406
6754.57 3145
6755.34 2990
6756.12 2825
6756.89 2712
6757.67 2537
6758.45 2465
6759.22 2559
6760.00 2631
6760.77 2586
6761.55 2472
6762.33 2347
6763.10 2430
6763.88 2617
6764.65 2632
6765.43 2429
6766.21 2383
6766.98 2365
6767.76 2531
6768.53 2373
6769.31 2435
6770.09 2528
6770.86 2422
6771.64 2396
6772.42 2360
6773.19 2311
6773.97 2484
6774.75 2437
6775.52 2476
6776.30 2487
6777.08 2520
6777.85 2425
6778.63 2250
6779.41 2364
6780.18 2432
6780.96 2496
6781.74 2434
6782.52 2467
6783.29 2391
6784.07 2268
6784.85 2261
6785.62 2419
6786.40 2336
6787.18 2276
6787.96 2271
6788.73 2275
6789.51 2214
6790.29 2056
6791.07 2145
6791.84 2162
6792.62 2078
6793.40 2120
6794.18 2223
6794.96 2128
6795.73 2147
6796.51 2152
6797.29 2161
6798.07 2214
6798.85 2224
6799.62 2176
6800.40 2168
6801.18 2217
6801.96 2283
6802.74 2256
6803.51 2239
6804.29 2200
6805.07 2184
6805.85 2096
6806.63 2261
6807.41 2194
6808.19 2231
6808.96 2078
6809.74 2285
6810.52 2175
6811.30 2135
6812.08 2184
6812.86 2249
6813.64 2197
6814.42 2131
6815.20 2224
6815.97 2308
6816.75 2227
6817.53 2187
6818.31 2174
6819.09 2037
6819.87 2253
6820.65 2336
6821.43 2279
6822.21 2235
6822.99 2217
6823.77 2264
6824.55 2264
6825.33 2262
6826.11 2144
6826.89 2219
6827.67 2228
6828.44 2160
6829.22 2053
6830.00 2069
6830.78 2180
6831.56 2059
6832.34 2129
6833.12 2259
6833.90 2297
6834.68 2214
6835.46 2183
6836.24 2123
6837.03 2245
6837.81 2381
6838.59 2261
6839.37 2155
6840.15 2172
6840.93 2206
6841.71 2291
6842.49 2252
6843.27 2200
6844.05 2409
6844.83 2415
6845.61 2534
6846.39 2649
6847.17 3004
6847.95 3335
6848.73 3947
6849.52 4359
6850.30 4455
6851.08 4751
6851.86 4716
6852.64 4519
6853.42 4175
6854.20 3778
6854.98 3405
6855.76 3408
6856.55 3073
6857.33 2792
6858.11 2755
6858.89 2643
6859.67 2486
6860.45 2433
6861.23 2389
6862.02 2328
6862.80 2535
6863.58 2502
6864.36 2480
6865.14 2629
6865.93 2746
6866.71 2626
6867.49 2614
6868.27 2554
6869.05 2608
6869.84 2544
6870.62 2565
6871.40 2613
6872.18 2424
6872.96 2508
6873.75 2437
6874.53 2506
6875.31 2512
6876.09 2521
6876.88 2662
6877.66 2567
6878.44 2653
6879.22 2622
6880.01 2606
6880.79 2906
6881.57 2849
6882.36 3009
6883.14 2982
6883.92 3110
6884.70 3329
6885.49 3743
6886.27 3974
6887.05 3927
6887.84 3912
6888.62 4045
6889.40 3715
6890.19 3558
6890.97 3431
6891.75 3235
6892.54 3058
6893.32 2959
6894.10 2904
6894.89 2919
6895.67 3060
6896.45 3007
6897.24 2818
6898.02 2753
6898.81 2865
6899.59 3056
6900.37 3010
6901.16 2874
6901.94 2873
6902.73 2911
6903.51 2936
6904.29 2941
6905.08 2888
6905.86 2889
6906.65 2931
6907.43 2865
6908.21 2591
6909.00 2645
6909.78 2690
6910.57 2792
6911.35 2666
6912.14 2582
6912.92 2642
6913.71 2822
6914.49 2908
6915.27 2736
6916.06 2678
6916.84 2780
6917.63 2716
6918.41 2740
6919.20 2767
6919.98 2859
6920.77 2914
6921.55 2774
6922.34 2771
6923.12 2855
6923.91 2912
6924.69 2843
6925.48 2947
6926.27 2801
6927.05 2848
6927.84 2820
6928.62 2898
6929.41 2757
6930.19 2741
6930.98 2846
6931.76 2745
6932.55 2857
6933.34 2996
6934.12 2986
6934.91 2895
6935.69 3130
6936.48 3123
6937.26 3015
6938.05 3094
6938.84 3136
6939.62 3239
6940.41 3321
6941.20 3362
6941.98 3482
6942.77 3476
6943.55 3389
6944.34 3505
6945.13 3846
6945.91 3950
6946.70 4039
6947.49 4017
6948.27 3850
6949.06 3597
6949.85 3818
6950.63 3534
6951.42 3984
6952.21 3772
6952.99 3780
6953.78 3943
6954.57 3850
6955.35 3972
6956.14 3904
6956.93 4068
6957.72 4201
6958.50 4172
6959.29 4091
6960.08 4065
6960.86 3998
6961.65 4132
6962.44 4339
6963.23 4038
6964.01 3922
6964.80 4191
6965.59 4210
6966.38 4190
6967.16 4270
6967.95 4546
6968.74 4792
6969.53 4701
6970.32 4828
6971.10 4754
6971.89 4755
6972.68 4694
6973.47 4972
6974.26 4775
6975.04 4723
6975.83 4829
6976.62 4960
6977.41 5449
6978.20 5603
6978.98 5881
6979.77 6259
6980.56 6578
6981.35 7349
6982.14 8309
6982.93 9704
6983.72 11109
6984.50 12471
6985.29 12635
6986.08 13175
6986.87 13013
6987.66 11957
6988.45 11454
6989.24 10016
6990.03 8907
6990.81 8107
6991.60 7286
6992.39 6706
6993.18 6475
6993.97 6523
6994.76 6899
6995.55 7470
6996.34 8658
6997.13 10221
6997.92 11159
6998.71 12374
6999.50 13659
7000.29 13437
7001.08 13325
7001.87 12193
7002.65 10875
7003.44 9582
7004.23 8279
7005.02 7022
7005.81 6144
7006.60 5289
7007.39 4868
7008.18 4400
7008.97 4050
7009.76 3952
7010.55 3938
7011.34 4033
7012.13 4064
7012.92 4100
7013.71 4116
7014.50 4084
7015.30 4035
7016.09 3964
7016.88 3781
7017.67 3630
7018.46 3549
7019.25 3428
7020.04 3472
7020.83 3438
7021.62 3530
7022.41 3749
7023.20 3625
7023.99 3551
7024.78 3682
7025.57 3601
7026.37 3605
7027.16 3710
7027.95 3716
7028.74 3555
7029.53 3394
7030.32 3375
7031.11 3460
7031.90 3230
7032.69 3375
7033.49 3582
7034.28 3425
7035.07 3524
7035.86 3666
7036.65 3460
7037.44 3772
7038.24 3828
7039.03 3617
7039.82 3697
7040.61 3628
7041.40 3563
7042.19 3606
7042.99 3618
7043.78 3482
7044.57 3531
7045.36 3546
7046.15 3609
7046.95 3579
7047.74 3848
7048.53 4001
7049.32 3976
7050.12 4019
7050.91 4034
7051.70 3856
7052.49 3900
7053.29 3471
7054.08 3471
7054.87 3379
7055.66 3365
7056.46 3286
7057.25 3018
7058.04 3001
7058.83 3099
7059.63 3283
7060.42 3133
7061.21 3202
7062.01 3099
7062.80 3118
7063.59 3271
7064.39 3304
7065.18 3269
7065.97 3020
7066.77 3090
7067.56 3016
7068.35 2829
7069.15 3008
7069.94 2966
7070.73 2957
7071.53 3084
7072.32 2952
7073.11 2835
7073.91 2838
7074.70 2542
7075.49 2887
7076.29 2907
7077.08 2797
7077.88 2846
7078.67 2705
7079.46 2783
7080.26 2744
7081.05 2532
7081.85 2423
7082.64 2593
7083.43 2537
7084.23 2427
7085.02 2464
7085.82 2487
7086.61 2368
7087.41 2328
7088.20 2336
7089.00 2231
7089.79 2180
7090.58 2287
7091.38 2335
7092.17 2358
7092.97 2348
7093.76 2294
7094.56 2189
7095.35 2236
7096.15 2201
7096.94 2264
7097.74 2168
7098.53 2196
7099.33 2195
7100.12 2183
7100.92 2135
7101.71 2160
7102.51 1995
7103.30 2098
7104.10 2076
7104.89 2132
7105.69 2011
7106.49 2041
7107.28 1986
7108.08 1980
7108.87 1994
7109.67 2188
7110.46 2075
7111.26 1889
7112.06 1911
7112.85 2084
7113.65 2121
7114.44 2149
7115.24 2013
7116.04 2084
7116.83 2154
7117.63 1964
7118.42 1984
7119.22 2000
7120.02 2035
7120.81 2306
7121.61 2190
7122.41 2153
7123.20 2120
7124.00 2140
7124.79 2055
7125.59 1923
7126.39 2002
7127.18 2159
7127.98 2064
7128.78 1958
7129.57 1985
7130.37 1981
7131.17 2025
7131.97 2080
7132.76 1931
7133.56 1959
7134.36 2036
7135.15 1874
7135.95 2091
7136.75 2150
7137.55 2018
7138.34 1925
7139.14 2050
7139.94 2060
7140.73 1891
7141.53 1818
7142.33 1970
7143.13 1981
7143.92 1879
7144.72 1942
7145.52 1930
7146.32 1895
7147.12 1948
7147.91 1808
7148.71 1865
7149.51 1856
7150.31 1850
7151.11 1845
7151.90 1692
7152.70 1802
7153.50 1837
7154.30 1840
7155.10 1846
7155.89 1943
7156.69 1795
7157.49 1805
7158.29 1698
7159.09 1769
7159.89 1665
7160.68 1762
7161.48 1709
7162.28 1750
7163.08 1791
7163.88 1718
7164.68 1670
7165.48 1788
7166.28 1790
7167.07 1852
7167.87 1776
7168.67 1803
7169.47 1769
7170.27 1856
7171.07 1815
7171.87 1786
7172.67 1838
7173.47 1813
7174.27 1746
7175.07 1791
7175.87 1830
7176.67 1775
7177.46 1743
7178.26 1813
7179.06 1774
7179.86 1785
7180.66 1780
7181.46 1752
7182.26 1891
7183.06 1842
7183.86 1797
7184.66 1845
7185.46 1948
7186.26 1750
7187.06 1634
7187.86 1676
7188.66 1735
7189.46 1788
7190.26 1665
7191.06 1584
7191.86 1666
7192.66 1682
7193.46 1737
7194.26 1583
7195.06 1622
7195.86 1663
7196.67 1637
7197.47 1684
7198.27 1819
7199.07 1719
7199.87 1694
7200.67 1849
7201.47 1780
7202.27 1702
7203.07 1699
7203.87 1613
7204.67 1635
7205.47 1621
7206.28 1563
7207.08 1664
7207.88 1704
7208.68 1595
7209.48 1801
7210.28 1660
7211.08 1808
7211.88 1712
7212.69 1793
7213.49 1834
7214.29 1696
7215.09 1666
7215.89 1742
7216.69 1808
7217.50 1737
7218.30 1696
7219.10 1776
7219.90 1694
7220.70 1629
7221.50 1773
7222.31 1700
7223.11 1845
7223.91 1770
7224.71 1726
7225.51 1720
7226.32 1809
7227.12 1702
7227.92 1695
7228.72 1753
7229.53 1772
7230.33 1950
7231.13 1967
7231.93 1884
7232.74 1922
7233.54 1976
7234.34 2006
7235.14 2107
7235.95 2248
7236.75 2219
7237.55 2399
7238.36 2618
7239.16 2678
7239.96 2607
7240.76 2563
7241.57 2511
7242.37 2365
7243.17 2271
7243.98 2082
7244.78 1996
7245.58 1921
7246.39 1887
7247.19 1858
7247.99 2003
7248.80 1946
7249.60 1973
7250.40 1989
7251.21 1993
7252.01 2024
7252.81 1987
7253.62 2025
7254.42 2011
7255.23 1957
7256.03 1908
7256.83 2107
7257.64 2197
7258.44 2081
7259.25 2064
7260.05 2136
7260.85 1971
7261.66 2026
7262.46 2107
7263.27 1912
7264.07 1884
7264.87 1945
7265.68 1977
7266.48 2064
7267.29 2194
7268.09 2059
7268.90 2080
7269.70 2110
7270.51 2106
7271.31 2123
7272.12 2119
7272.92 2196
7273.73 2114
7274.53 2046
7275.34 2199
7276.14 2203
7276.95 2179
7277.75 2258
7278.56 2374
7279.36 2563
7280.17 2901
7280.97 3100
7281.78 3654
7282.58 4015
7283.39 4254
7284.19 4417
7285.00 4292
7285.80 4371
7286.61 4124
7287.41 3653
7288.22 3339
7289.03 3089
7289.83 2907
7290.64 2731
7291.44 2502
7292.25 2437
7293.06 2421
7293.86 2317
7294.67 2289
7295.47 2185
7296.28 2344
7297.09 2303
7297.89 2194
7298.70 2154
7299.50 2210
7300.31 2313
7301.12 2358
7301.92 2248
7302.73 2122
7303.54 2342
7304.34 2339
7305.15 2300
7305.96 2410
7306.76 2368
7307.57 2555
7308.38 2730
7309.18 2845
7309.99 2800
7310.80 2800
7311.60 2671
7312.41 2646
7313.22 2636
7314.02 2820
7314.83 2737
7315.64 2644
7316.45 2988
7317.25 3136
7318.06 3126
7318.87 3255
7319.67 3320
7320.48 3634
7321.29 3674
7322.10 3596
7322.90 3243
7323.71 3166
7324.52 3041
7325.33 2902
7326.14 2586
7326.94 2487
7327.75 2424
7328.56 2470
7329.37 2406
7330.17 2218
7330.98 2274
7331.79 2293
7332.60 2344
7333.41 2253
7334.22 2212
7335.02 2199
7335.83 2191
7336.64 2313
7337.45 2313
7338.26 2283
7339.07 2284
7339.87 2186
7340.68 2214
7341.49 2168
7342.30 2131
7343.11 2110
7343.92 2137
7344.73 2271
7345.53 2165
7346.34 2115
7347.15 2049
7347.96 2032
7348.77 2103
7349.58 2139
7350.39 2218
7351.20 2235
7352.01 2036
7352.82 2102
7353.62 2114
7354.43 2116
7355.24 2181
7356.05 2052
7356.86 2094
7357.67 2213
7358.48 2261
7359.29 2296
7360.10 2279
7360.91 2316
7361.72 2216
7362.53 2260
7363.34 2340
7364.15 2280
7364.96 2168
7365.77 2317
7366.58 2397
7367.39 2392
7368.20 2175
7369.01 2206
7369.82 2251
7370.63 2247
7371.44 2172
7372.25 2239
7373.06 2324
7373.87 2396
7374.68 2440
7375.49 2451
7376.30 2462
7377.11 2682
7377.92 2903
7378.73 3071
7379.54 3268
7380.36 3282
7381.17 3561
7381.98 3477
7382.79 3392
7383.60 3170
7384.41 2895
7385.22 2826
7386.03 2709
7386.84 2422
7387.65 2399
7388.46 2281
7389.28 2288
7390.09 2264
7390.90 2192
7391.71 2131
7392.52 2153
7393.33 2253
7394.14 2318
7394.96 2349
7395.77 2507
7396.58 2735
7397.39 2916
7398.20 3065
7399.01 3098
7399.83 3061
7400.64 3082
7401.45 3020
7402.26 3091
7403.07 2744
7403.89 2772
7404.70 2482
7405.51 2338
7406.32 2266
7407.13 2332
7407.95 2262
7408.76 2095
7409.57 2053
7410.38 2175
7411.20 2075
7412.01 2072
7412.82 2113
7413.63 1925
7414.45 1956
7415.26 1947
7416.07 1919
7416.88 1827
7417.70 1782
7418.51 1754
7419.32 1758
7420.14 1756
7420.95 1792
7421.76 1788
7422.57 1800
7423.39 1814
7424.20 1763
7425.01 1751
7425.83 1819
7426.64 1753
7427.45 1691
7428.27 1587
7429.08 1602
7429.89 1674
7430.71 1739
7431.52 1708
7432.33 1764
7433.15 1700
7433.96 1726
7434.78 1755
7435.59 1694
7436.40 1798
7437.22 1809
7438.03 1721
7438.84 1693
7439.66 1633
7440.47 1774
7441.29 1719
7442.10 1729
7442.91 1717
7443.73 1653
7444.54 1624
7445.36 1575
7446.17 1693
7446.99 1636
7447.80 1680
7448.62 1676
7449.43 1559
7450.24 1538
7451.06 1628
7451.87 1691
7452.69 1589
7453.50 1461
7454.32 1604
7455.13 1664
7455.95 1689
7456.76 1726
7457.58 1703
7458.39 1678
7459.21 1676
7460.02 1660
7460.84 1643
7461.65 1705
7462.47 1565
7463.28 1669
7464.10 1714
7464.91 1794
7465.73 1676
7466.54 1658
7467.36 1679
7468.18 1684
7468.99 1625
7469.81 1782
7470.62 1725
7471.44 1610
7472.25 1658
7473.07 1631
7473.89 1638
7474.70 1548
7475.52 1511
7476.33 1549
7477.15 1537
7477.97 1573
7478.78 1546
7479.60 1627
7480.41 1532
7481.23 1567
7482.05 1531
7482.86 1538
7483.68 1540
7484.50 1581
7485.31 1545
7486.13 1495
7486.95 1455
7487.76 1474
7488.58 1480
7489.40 1554
7490.21 1462
7491.03 1513
7491.85 1534
7492.66 1603
7493.48 1602
7494.30 1464
7495.11 1484
7495.93 1416
7496.75 1363
7497.57 1559
7498.38 1514
7499.20 1486
7500.02 1446
7500.83 1447
7501.65 1527
7502.47 1373
7503.29 1356
7504.10 1312
7504.92 1360
7505.74 1372
7506.56 1474
7507.37 1487
7508.19 1471
7509.01 1432
7509.83 1415
7510.65 1381
7511.46 1493
7512.28 1482
7513.10 1405
7513.92 1509
7514.74 1405
7515.55 1400
7516.37 1432
7517.19 1417
7518.01 1389
7518.83 1391
7519.64 1414
7520.46 1398
7521.28 1370
7522.10 1445
7522.92 1375
7523.74 1397
7524.56 1335
7525.37 1305
7526.19 1480
7527.01 1444
7527.83 1406
7528.65 1404
7529.47 1417
7530.29 1431
7531.11 1348
7531.93 1382
7532.74 1416
7533.56 1403
7534.38 1363
7535.20 1454
7536.02 1583
7536.84 1348
7537.66 1413
7538.48 1461
7539.30 1322
7540.12 1405
7540.94 1366
7541.76 1327
7542.58 1360
7543.40 1359
7544.22 1417
7545.04 1394
7545.86 1445
7546.68 1434
7547.50 1359
7548.32 1366
7549.14 1493
7549.96 1433
7550.78 1450
7551.60 1391
7552.42 1446
7553.24 1358
7554.06 1295
7554.88 1354
7555.70 1385
7556.52 1453
7557.34 1502
7558.16 1490
7558.98 1577
7559.80 1481
7560.62 1389
7561.44 1388
7562.26 1476
7563.08 1513
7563.90 1390
7564.72 1362
7565.54 1412
7566.36 1494
7567.19 1409
7568.01 1382
7568.83 1347
7569.65 1406
7570.47 1424
7571.29 1436
7572.11 1274
7572.93 1346
7573.76 1362
7574.58 1454
7575.40 1340
7576.22 1289
7577.04 1436
7577.86 1293
7578.68 1444
7579.51 1393
7580.33 1417
7581.15 1440
7581.97 1407
7582.79 1376
7583.61 1392
7584.44 1431
7585.26 1490
7586.08 1410
7586.90 1443
7587.72 1470
7588.55 1460
7589.37 1379
7590.19 1581
7591.01 1590
7591.83 1383
7592.66 1523
7593.48 1586
7594.30 1378
7595.12 1379
7595.95 1491
7596.77 1479
7597.59 1479
7598.41 1592
7599.24 1544
7600.06 1575
7600.88 1548
7601.71 1740
7602.53 1746
7603.35 1815
7604.17 1807
7605.00 1911
7605.82 1750
7606.64 1813
7607.47 1832
7608.29 1826
7609.11 1706
7609.94 1735
7610.76 1579
7611.58 1513
7612.41 1489
7613.23 1677
7614.05 1682
7614.88 1643
7615.70 1630
7616.52 1806
7617.35 1747
7618.17 1732
7619.00 1717
7619.82 1548
7620.64 1610
7621.47 1576
7622.29 1603
7623.11 1644
7623.94 1682
7624.76 1626
7625.59 1726
7626.41 1559
7627.24 1618
7628.06 1610
7628.88 1735
7629.71 1838
7630.53 1769
7631.36 1858
7632.18 1956
7633.01 1804
7633.83 1814
7634.66 1675
7635.48 1615
7636.30 1592
7637.13 1524
7637.95 1480
7638.78 1433
7639.60 1419
7640.43 1453
7641.25 1388
7642.08 1390
7642.90 1307
7643.73 1320
7644.55 1380
7645.38 1347
7646.20 1302
7647.03 1409
7647.85 1395
7648.68 1439
7649.51 1369
7650.33 1424
7651.16 1335
7651.98 1367
7652.81 1433
7653.63 1344
7654.46 1334
7655.28 1359
7656.11 1398
7656.94 1499
7657.76 1405
7658.59 1337
7659.41 1387
7660.24 1283
7661.07 1286
7661.89 1320
7662.72 1352
7663.54 1295
7664.37 1367
7665.20 1482
7666.02 1451
7666.85 1424
7667.68 1438
7668.50 1357
7669.33 1338
7670.16 1386
7670.98 1405
7671.81 1356
7672.64 1340
7673.46 1406
7674.29 1384
7675.12 1457
7675.94 1447
7676.77 1364
7677.60 1305
7678.42 1260
7679.25 1313
7680.08 1322
7680.90 1431
7681.73 1300
7682.56 1328
7683.39 1402
7684.21 1417
7685.04 1334
7685.87 1277
7686.69 1282
7687.52 1311
7688.35 1376
7689.18 1411
7690.01 1424
7690.83 1444
7691.66 1364
7692.49 1407
7693.32 1404
7694.14 1288
7694.97 1282
7695.80 1356
7696.63 1391
7697.46 1378
7698.28 1375
7699.11 1340
7699.94 1369
7700.77 1371
7701.60 1380
7702.42 1324
7703.25 1372
7704.08 1336
7704.91 1377
7705.74 1311
7706.57 1338
7707.39 1356
7708.22 1300
7709.05 1352
7709.88 1384
7710.71 1496
7711.54 1487
7712.37 1378
7713.20 1359
7714.02 1385
7714.85 1298
7715.68 1323
7716.51 1389
7717.34 1354
7718.17 1333
7719.00 1416
7719.83 1407
7720.66 1438
7721.49 1435
7722.32 1266
7723.15 1411
7723.97 1445
7724.80 1438
7725.63 1387
7726.46 1421
7727.29 1475
7728.12 1500
7728.95 1459
7729.78 1434
7730.61 1396
7731.44 1437
7732.27 1422
7733.10 1378
7733.93 1404
7734.76 1369
7735.59 1388
7736.42 1364
7737.25 1404
7738.08 1419
7738.91 1501
7739.74 1374
7740.57 1494
7741.40 1498
7742.23 1537
7743.06 1621
7743.89 1874
7744.72 1976
7745.56 2275
7746.39 2561
7747.22 2707
7748.05 2721
7748.88 2749
7749.71 2478
7750.54 2406
7751.37 2171
7752.20 1975
7753.03 1811
7753.86 1566
7754.69 1538
7755.53 1551
7756.36 1397
7757.19 1436
7758.02 1449
7758.85 1398
7759.68 1413
7760.51 1534
7761.35 1486
7762.18 1394
7763.01 1409
7763.84 1507
7764.67 1564
7765.50 1511
7766.33 1394
7767.17 1322
7768.00 1384
7768.83 1353
7769.66 1399
7770.49 1385
7771.33 1304
7772.16 1251
7772.99 1361
7773.82 1376
7774.65 1420
7775.49 1444
7776.32 1368
7777.15 1360
7777.98 1398
7778.82 1352
7779.65 1459
7780.48 1436
7781.31 1396
7782.15 1411
7782.98 1405
7783.81 1442
7784.64 1595
7785.48 1531
7786.31 1525
7787.14 1631
7787.97 1606
7788.81 1573
7789.64 1582
7790.47 1654
7791.31 1540
7792.14 1492
7792.97 1452
7793.81 1466
7794.64 1477
7795.47 1393
7796.31 1423
7797.14 1484
7797.97 1437
7798.81 1506
7799.64 1552
7800.47 1395
7801.31 1443
7802.14 1446
7802.97 1450
7803.81 1557
7804.64 1567
7805.47 1514
7806.31 1489
7807.14 1365
7807.98 1406
7808.81 1389
7809.64 1549
7810.48 1556
7811.31 1584
7812.15 1621
7812.98 1536
7813.82 1599
7814.65 1753
7815.48 1798
7816.32 1802
7817.15 1709
7817.99 1688
7818.82 1687
7819.66 1686
7820.49 1683
7821.33 1609
7822.16 1571
7822.99 1684
7823.83 1659
7824.66 1492
7825.50 1385
7826.33 1495
7827.17 1636
7828.00 1620
7828.84 1652
7829.67 1576
7830.51 1619
7831.34 1557
7832.18 1572
7833.02 1606
7833.85 1565
7834.69 1575
7835.52 1454
7836.36 1542
7837.19 1503
7838.03 1573
7838.86 1581
7839.70 1650
7840.53 1643
7841.37 1528
7842.21 1476
7843.04 1552
7843.88 1531
7844.71 1418
7845.55 1471
7846.39 1494
7847.22 1535
7848.06 1644
7848.89 1439
7849.73 1454
7850.57 1394
7851.40 1418
7852.24 1400
7853.08 1467
7853.91 1426
7854.75 1536
7855.58 1520
7856.42 1670
7857.26 1629
7858.09 1682
7858.93 1661
7859.77 1665
7860.60 1587
7861.44 1602
7862.28 1570
7863.11 1672
7863.95 1616
7864.79 1564
7865.63 1475
7866.46 1448
7867.30 1595
7868.14 1455
7868.97 1541
7869.81 1527
7870.65 1588
7871.49 1620
7872.32 1611
7873.16 1589
7874.00 1613
7874.84 1710
7875.67 1766
7876.51 1727
7877.35 1815
7878.19 1584
7879.02 1582
7879.86 1580
7880.70 1548
7881.54 1661
7882.38 1642
7883.21 1639
7884.05 1599
7884.89 1530
7885.73 1485
7886.57 1515
7887.40 1529
7888.24 1746
7889.08 1661
7889.92 1699
7890.76 1590
7891.59 1798
7892.43 1850
7893.27 1684
7894.11 1589
7894.95 1541
7895.79 1676
7896.63 1663
7897.47 1638
7898.30 1732
7899.14 1879
7899.98 1881
7900.82 1999
7901.66 1970
7902.50 2091
7903.34 1960
7904.18 1909
7905.02 2037
7905.85 1927
7906.69 1899
7907.53 1737
7908.37 1688
7909.21 1727
7910.05 1748
7910.89 1579
7911.73 1629
7912.57 1676
7913.41 1668
7914.25 1719
7915.09 1857
7915.93 1892
7916.77 2022
7917.61 2107
7918.45 1924
7919.29 1916
7920.13 1952
7920.97 1662
7921.81 1578
7922.65 1616
7923.49 1539
7924.33 1538
7925.17 1521
7926.01 1449
7926.85 1489
7927.69 1442
7928.53 1476
7929.37 1459
7930.21 1415
7931.05 1481
7931.89 1505
7932.73 1555
7933.57 1466
7934.41 1377
7935.25 1368
7936.09 1343
7936.93 1450
7937.78 1420
7938.62 1397
7939.46 1402
7940.30 1384
7941.14 1459
7941.98 1384
7942.82 1427
7943.66 1461
7944.50 1460
7945.35 1437
7946.19 1422
7947.03 1436
7947.87 1429
7948.71 1436
7949.55 1359
7950.39 1438
7951.24 1379
7952.08 1350
7952.92 1378
7953.76 1390
7954.60 1391
7955.44 1412
7956.29 1398
7957.13 1461
7957.97 1386
7958.81 1357
7959.65 1265
7960.50 1329
7961.34 1487
7962.18 1483
7963.02 1414
7963.86 1372
7964.71 1409
7965.55 1416
7966.39 1362
7967.23 1503
7968.08 1586
7968.92 1500
7969.76 1444
7970.60 1466
7971.45 1301
7972.29 1352
7973.13 1428
7973.97 1487
7974.82 1388
7975.66 1351
7976.50 1433
7977.35 1383
7978.19 1391
7979.03 1437
7979.87 1432
7980.72 1423
7981.56 1362
7982.40 1355
7983.25 1320
7984.09 1361
7984.93 1359
7985.78 1407
7986.62 1406
7987.46 1313
7988.31 1289
7989.15 1272
7990.00 1312
7990.84 1263
7991.68 1300
7992.53 1321
7993.37 1261
7994.21 1228
7995.06 1194
7995.90 1292
7996.75 1158
7997.59 1237
7998.43 1219
7999.28 1285
8000.12 1347
8000.97 1256
8001.81 1284
8002.65 1236
8003.50 1183
8004.34 1173
8005.19 1202
8006.03 1184
8006.88 1161
8007.72 1225
8008.57 1266
8009.41 1280
8010.26 1289
8011.10 1226
8011.95 1131
8012.79 1207
8013.63 1200
8014.48 1242
8015.32 1242
8016.17 1163
8017.01 1165
8017.86 1178
8018.70 1240
8019.55 1147
8020.40 1175
8021.24 1213
8022.09 1252
8022.93 1262
8023.78 1206
8024.62 1172
8025.47 1217
8026.31 1144
8027.16 1137
8028.00 1085
8028.85 1213
8029.70 1199
8030.54 1168
8031.39 1133
8032.23 1234
8033.08 1236
8033.92 1217
8034.77 1206
8035.62 1260
8036.46 1256
8037.31 1242
8038.16 1194
8039.00 1173
8039.85 1235
8040.69 1265
8041.54 1377
8042.39 1240
8043.23 1225
8044.08 1123
8044.93 1186
8045.77 1174
8046.62 1169
8047.47 1144
8048.31 1191
8049.16 1262
8050.01 1253
8050.85 1185
8051.70 1249
8052.55 1188
8053.39 1072
8054.24 1145
8055.09 1076
8055.94 1118
8056.78 1136
8057.63 1113
8058.48 1157
8059.32 1127
8060.17 1061
8061.02 1112
8061.87 1179
8062.71 1294
8063.56 1150
8064.41 1173
8065.26 1188
8066.10 1170
8066.95 1188
8067.80 1192
8068.65 1196
8069.49 1248
8070.34 1115
8071.19 1076
8072.04 1151
8072.89 1157
8073.73 1112
8074.58 1097
8075.43 1267
8076.28 1291
8077.13 1244
8077.98 1182
8078.82 1260
8079.67 1179
8080.52 1224
8081.37 1274
8082.22 1094
8083.07 1046
8083.91 1172
8084.76 1235
8085.61 1128
8086.46 1139
8087.31 1122
8088.16 1250
8089.01 1218
8089.86 1065
8090.70 1179
8091.55 1093
8092.40 1118
8093.25 1206
8094.10 1219
8094.95 1199
8095.80 1124
8096.65 1206
8097.50 1104
8098.35 1114
8099.20 1125
8100.05 1057
8100.90 1221
8101.74 1160
8102.59 1134
8103.44 1144
8104.29 1298
8105.14 1165
8105.99 1098
8106.84 1113
8107.69 1204
8108.54 1148
8109.39 1155
8110.24 1156
8111.09 1092
8111.94 1096
8112.79 1064
8113.64 1160
8114.49 1169
8115.34 1224
8116.19 1210
8117.04 1327
8117.89 1342
8118.74 1304
8119.59 1283
8120.45 1333
8121.30 1290
8122.15 1285
8123.00 1365
8123.85 1265
8124.70 1273
8125.55 1247
8126.40 1243
8127.25 1227
8128.10 1274
8128.95 1223
8129.80 1269
8130.65 1322
8131.51 1297
8132.36 1243
8133.21 1330
8134.06 1346
8134.91 1373
8135.76 1344
8136.61 1346
8137.46 1360
8138.32 1346
8139.17 1321
8140.02 1366
8140.87 1360
8141.72 1439
8142.57 1526
8143.43 1505
8144.28 1405
8145.13 1443
8145.98 1400
8146.83 1301
8147.68 1496
8148.54 1470
8149.39 1401
8150.24 1425
8151.09 1411
8151.94 1455
8152.80 1472
8153.65 1620
8154.50 1586
8155.35 1504
8156.21 1500
8157.06 1398
8157.91 1481
8158.76 1517
8159.62 1420
8160.47 1285
8161.32 1303
8162.17 1237
8163.03 1296
8163.88 1258
8164.73 1231
8165.59 1274
8166.44 1333
8167.29 1364
8168.14 1356
8169.00 1413
8169.85 1322
8170.70 1283
8171.56 1222
8172.41 1242
8173.26 1370
8174.12 1259
8174.97 1262
8175.82 1288
8176.68 1243
8177.53 1218
8178.38 1266
8179.24 1265
8180.09 1264
8180.94 1183
8181.80 1123
8182.65 1128
8183.51 1193
8184.36 1144
8185.21 1124
8186.07 1189
8186.92 1169
8187.78 1223
8188.63 1209
8189.48 1119
8190.34 1217
8191.19 1230
8192.05 1192
8192.90 1199
8193.75 1252
8194.61 1203
8195.46 1229
8196.32 1148
8197.17 1246
8198.03 1251
8198.88 1280
8199.74 1174
8200.59 1198
8201.45 1160
8202.30 1147
8203.16 1184
8204.01 1165
8204.87 1175
8205.72 1303
8206.57 1245
8207.43 1250
8208.29 1246
8209.14 1188
8210.00 1272
8210.85 1263
8211.71 1294
8212.56 1269
8213.42 1223
8214.27 1139
8215.13 1152
8215.98 1176
8216.84 1183
8217.69 1211
8218.55 1240
8219.41 1211
8220.26 1236
8221.12 1261
8221.97 1249
8222.83 1265
8223.68 1307
8224.54 1320
8225.40 1253
8226.25 1196
8227.11 1246
8227.96 1273
8228.82 1187
8229.68 1160
8230.53 1136
8231.39 1177
8232.25 1200
8233.10 1085
8233.96 1107
8234.82 1143
8235.67 1201
8236.53 1248
8237.38 1192
8238.24 1250
8239.10 1297
8239.95 1146
8240.81 1148
8241.67 1172
8242.53 1198
8243.38 1143
8244.24 1161
8245.10 1206
8245.95 1179
8246.81 1118
8247.67 1192
8248.52 1249
8249.38 1214
8250.24 1235
8251.10 1154
8251.95 1211
8252.81 1100
8253.67 1138
8254.53 1174
8255.38 1245
8256.24 1224
8257.10 1184
8257.96 1166
8258.81 1218
8259.67 1185
8260.53 1162
8261.39 1213
8262.25 1172
8263.10 1173
8263.96 1221
8264.82 1256
8265.68 1228
8266.54 1146
8267.39 1232
8268.25 1255
8269.11 1195
8269.97 1175
8270.83 1126
8271.69 1188
8272.54 1209
8273.40 1116
8274.26 1112
8275.12 1217
8275.98 1276
8276.84 1282
8277.70 1187
8278.55 1195
8279.41 1249
8280.27 1165
8281.13 1248
8281.99 1274
8282.85 1173
8283.71 1204
8284.57 1245
8285.43 1196
8286.29 1251
8287.14 1230
8288.00 1297
8288.86 1298
8289.72 1276
8290.58 1284
8291.44 1320
8292.30 1290
8293.16 1336
8294.02 1344
8294.88 1334
8295.74 1327
8296.60 1333
8297.46 1399
8298.32 1386
8299.18 1418
8300.04 1510
8300.90 1363
8301.76 1381
8302.62 1534
8303.48 1439
8304.34 1417
8305.20 1458
8306.06 1359
8306.92 1400
8307.78 1413
8308.64 1442
8309.50 1472
8310.36 1527
8311.22 1500
8312.08 1471
8312.94 1555
8313.80 1710
8314.66 1729
8315.52 1777
8316.38 1637
8317.24 1691
8318.11 1633
8318.97 1635
8319.83 1563
8320.69 1506
8321.55 1494
8322.41 1473
8323.27 1473
8324.13 1297
8324.99 1268
8325.85 1347
8326.72 1396
8327.58 1294
8328.44 1275
8329.30 1358
8330.16 1346
8331.02 1346
8331.88 1369
8332.75 1394
8333.61 1354
8334.47 1324
8335.33 1355
8336.19 1362
8337.05 1351
8337.92 1313
8338.78 1322
8339.64 1380
8340.50 1425
8341.36 1446
8342.23 1499
8343.09 1569
8343.95 1637
8344.81 1480
8345.67 1591
8346.54 1561
8347.40 1474
8348.26 1446
8349.12 1430
8349.99 1419
8350.85 1426
8351.71 1464
8352.57 1402
8353.44 1386
8354.30 1458
8355.16 1452
8356.03 1503
8356.89 1436
8357.75 1455
8358.61 1467
8359.48 1540
8360.34 1414
8361.20 1442
8362.07 1476
8362.93 1482
8363.79 1448
8364.66 1410
8365.52 1421
8366.38 1509
8367.25 1530
8368.11 1401
8368.97 1458
8369.84 1433
8370.70 1407
8371.56 1393
8372.43 1399
8373.29 1444
8374.15 1498
8375.02 1434
8375.88 1468
8376.74 1492
8377.61 1594
8378.47 1621
8379.34 1592
8380.20 1591
8381.06 1633
8381.93 1714
8382.79 1697
8383.66 1652
8384.52 1631
8385.39 1716
8386.25 1802
8387.11 1734
8387.98 1724
8388.84 1610
8389.71 1684
8390.57 1746
8391.44 1710
8392.30 1756
8393.17 1775
8394.03 1654
8394.90 1747
8395.76 1740
8396.63 1786
8397.49 1702
8398.36 1814
8399.22 1854
8400.09 1807
8400.95 1790
8401.82 1745
8402.68 1760
8403.55 1785
8404.41 1750
8405.28 1766
8406.14 1903
8407.01 1807
8407.87 1829
8408.74 1881
8409.60 1864
8410.47 1939
8411.34 1903
8412.20 1893
8413.07 1978
8413.93 1969
8414.80 1835
8415.66 1914
8416.53 1836
8417.40 1994
8418.26 2037
8419.13 1926
8419.99 1978
8420.86 1950
8421.73 2013
8422.59 2141
8423.46 2263
8424.32 2246
8425.19 2216
8426.06 2304
8426.92 2366
8427.79 2382
8428.66 2296
8429.52 2451
8430.39 2389
8431.26 2496
8432.12 2428
8432.99 2360
8433.86 2573
8434.72 2387
8435.59 2395
8436.46 2504
8437.32 2614
8438.19 2632
8439.06 2729
8439.93 2800
8440.79 2803
8441.66 2933
8442.53 2928
8443.39 2929
8444.26 2713
8445.13 2957
8446.00 2973
8446.86 2848
8447.73 2763
8448.60 2925
8449.47 3129
8450.33 3339
8451.20 3591
8452.07 4130
8452.94 4756
8453.81 5438
8454.67 6153
8455.54 6645
8456.41 6880
8457.28 6887
8458.15 6542
8459.01 6102
8459.88 5518
8460.75 4735
8461.62 4377
8462.49 3845
8463.35 3473
8464.22 3507
8465.09 3709
8465.96 3778
8466.83 4236
8467.70 4953
8468.57 5695
8469.43 6316
8470.30 6431
8471.17 6383
8472.04 5900
8472.91 5246
8473.78 4727
8474.65 4178
8475.52 3697
8476.38 3358
8477.25 3011
8478.12 2677
8478.99 2481
8479.86 2513
8480.73 2337
8481.60 2388
8482.47 2260
8483.34 2271
8484.21 2290
8485.08 2336
8485.95 2225
8486.82 2139
8487.69 2130
8488.55 2182
8489.42 2240
8490.29 2260
8491.16 2359
8492.03 2364
8492.90 2328
8493.77 2363
8494.64 2417
8495.51 2338
8496.38 2395
8497.25 2257
8498.12 2238
8498.99 2288
8499.86 2277
8500.73 2308
8501.60 2039
8502.47 2166
8503.34 2126
8504.22 2103
8505.09 2271
8505.96 2220
8506.83 2300
8507.70 2375
8508.57 2353
8509.44 2396
8510.31 2399
8511.18 2173
8512.05 2244
8512.92 2344
8513.79 2336
8514.66 2195
8515.53 2331
8516.41 2272
8517.28 2188
8518.15 2214
8519.02 2223
8519.89 2182
8520.76 2194
8521.63 2343
8522.50 2207
8523.38 2141
8524.25 2171
8525.12 2121
8525.99 2190
8526.86 2273
8527.73 2267
8528.60 2269
8529.48 2322
8530.35 2430
8531.22 2558
8532.09 2372
8532.96 2416
8533.84 2369
8534.71 2319
8535.58 2247
8536.45 2280
8537.32 2295
8538.20 2294
8539.07 2171
8539.94 2230
8540.81 2195
8541.68 2310
8542.56 2151
8543.43 2159
8544.30 2128
8545.17 2150
8546.05 2158
8546.92 2227
8547.79 1977
8548.67 2092
8549.54 2312
8550.41 2283
8551.28 2247
8552.16 2400
8553.03 2541
8553.90 2355
8554.78 2296
8555.65 2399
8556.52 2387
8557.39 2264
8558.27 2207
8559.14 2058
8560.01 2004
8560.89 1915
8561.76 1914
8562.63 1906
8563.51 1879
8564.38 1953
8565.25 1770
8566.13 1774
8567.00 1661
8567.88 1686
8568.75 1763
8569.62 1676
8570.50 1742
8571.37 1687
8572.24 1685
8573.12 1626
8573.99 1572
8574.87 1681
8575.74 1636
8576.61 1586
8577.49 1674
8578.36 1708
8579.24 1592
8580.11 1532
8580.99 1559
8581.86 1556
8582.73 1547
8583.61 1609
8584.48 1567
8585.36 1531
8586.23 1491
8587.11 1547
8587.98 1557
8588.86 1574
8589.73 1557
8590.61 1576
8591.48 1587
8592.36 1531
8593.23 1449
8594.11 1612
8594.98 1721
8595.86 1670
8596.73 1534
8597.61 1570
8598.48 1552
8599.36 1616
8600.23 1575
8601.11 1583
8601.98 1573
8602.86 1545
8603.73 1552
8604.61 1568
8605.49 1615
8606.36 1548
8607.24 1447
8608.11 1547
8608.99 1592
8609.86 1545
8610.74 1498
8611.62 1470
8612.49 1632
8613.37 1677
8614.24 1658
8615.12 1577
8616.00 1556
8616.87 1604
8617.75 1540
8618.62 1581
8619.50 1568
8620.38 1573
8621.25 1680
8622.13 1606
8623.01 1567
8623.88 1499
8624.76 1528
8625.64 1596
8626.51 1708
8627.39 1617
8628.27 1703
8629.14 1625
8630.02 1587
8630.90 1578
8631.77 1586
8632.65 1569
8633.53 1663
8634.40 1772
8635.28 1626
8636.16 1734
8637.04 1661
8637.91 1625
8638.79 1660
8639.67 1738
8640.55 1736
8641.42 1729
8642.30 1664
8643.18 1569
8644.06 1778
8644.93 1771
8645.81 1737
8646.69 1723
8647.57 1731
8648.44 1802
8649.32 1878
8650.20 1848
8651.08 1831
8651.96 1708
8652.83 1777
8653.71 1843
8654.59 1823
8655.47 1774
8656.35 1720
8657.22 1766
8658.10 1775
8658.98 1706
8659.86 1844
8660.74 1844
8661.62 1853
8662.49 1891
8663.37 1831
8664.25 1826
8665.13 1910
8666.01 1863
8666.89 1889
8667.77 2007
8668.64 2023
8669.52 2001
8670.40 1964
8671.28 2101
8672.16 2107
8673.04 2171
8673.92 2338
8674.80 2334
8675.68 2314
8676.56 2322
8677.44 2291
8678.31 2254
8679.19 2216
8680.07 2088
8680.95 2053
8681.83 2128
8682.71 2068
8683.59 2070
8684.47 2129
8685.35 2218
8686.23 2286
8687.11 2515
8687.99 2915
8688.87 3430
8689.75 3827
8690.63 4334
8691.51 4755
8692.39 4979
8693.27 4893
8694.15 4659
8695.03 4269
8695.91 3918
8696.79 3511
8697.67 3046
8698.55 2628
8699.43 2348
8700.31 2237
8701.19 2101
8702.07 2019
8702.95 1904
8703.83 1840
8704.71 1782
8705.59 1776
8706.48 1704
8707.36 1582
8708.24 1641
8709.12 1735
8710.00 1780
8710.88 1629
8711.76 1534
8712.64 1645
8713.52 1609
8714.40 1562
8715.28 1541
8716.17 1498
8717.05 1473
8717.93 1554
8718.81 1595
8719.69 1573
8720.57 1725
8721.45 1646
8722.34 1595
8723.22 1702
8724.10 1747
8724.98 1681
8725.86 1712
8726.74 1798
8727.63 1869
8728.51 1863
8729.39 1938
8730.27 1999
8731.15 1871
8732.04 1795
8732.92 1717
8733.80 1638
8734.68 1665
8735.56 1579
8736.45 1628
8737.33 1597
8738.21 1505
8739.09 1583
8739.98 1615
8740.86 1596
8741.74 1550
8742.62 1621
8743.51 1689
8744.39 1741
8745.27 1544
8746.15 1554
8747.04 1616
8747.92 1623
8748.80 1743
8749.69 1624
8750.57 1595
8751.45 1708
8752.33 1710
8753.22 1761
8754.10 1882
8754.98 1942
8755.87 2228
8756.75 2290
8757.63 2353
8758.52 2266
8759.40 2294
8760.28 2267
8761.17 2230
8762.05 2005
8762.93 2011
8763.82 1957
8764.70 1872
8765.59 1867
8766.47 1879
8767.35 1858
8768.24 1821
8769.12 1750
8770.00 1861
8770.89 1748
8771.77 1753
8772.66 1788
8773.54 1806
8774.42 1689
8775.31 1714
8776.19 1723
8777.08 1703
8777.96 1719
8778.85 1652
8779.73 1691
8780.62 1730
8781.50 1647
8782.38 1710
8783.27 1650
8784.15 1540
8785.04 1548
8785.92 1548
8786.81 1703
8787.69 1681
8788.58 1754
8789.46 1750
8790.35 1745
8791.23 1719
8792.12 1682
8793.00 1736
8793.89 1844
8794.77 1777
8795.66 1716
8796.54 1670
8797.43 1529
8798.31 1543
8799.20 1451
8800.08 1400
8800.97 1408
8801.86 1446
8802.74 1494
8803.63 1388
8804.51 1441
8805.40 1442
8806.28 1368
8807.17 1390
8808.06 1472
8808.94 1440
8809.83 1341
8810.71 1342
8811.60 1312
8812.49 1334
8813.37 1341
8814.26 1311
8815.14 1302
8816.03 1361
8816.92 1310
8817.80 1259
8818.69 1235
8819.58 1375
8820.46 1485
8821.35 1437
8822.24 1411
8823.12 1325
8824.01 1313
8824.90 1295
8825.78 1267
8826.67 1359
8827.56 1348
8828.44 1434
8829.33 1339
8830.22 1277
8831.10 1299
8831.99 1248
8832.88 1378
8833.77 1315
8834.65 1227
8835.54 1209
8836.43 1266
8837.31 1266
8838.20 1319
8839.09 1294
8839.98 1203
8840.86 1242
8841.75 1224
8842.64 1158
8843.53 1186
8844.41 1202
8845.30 1116
8846.19 1182
8847.08 1219
8847.97 1284
8848.85 1144
8849.74 1135
8850.63 1259
8851.52 1223
8852.41 1135
8853.29 1195
8854.18 1174
8855.07 1089
8855.96 1111
8856.85 1151
8857.74 1201
8858.62 1156
8859.51 1097
8860.40 1100
8861.29 1092
8862.18 1149
8863.07 1144
8863.95 1159
8864.84 1110
8865.73 1177
8866.62 1091
8867.51 1084
8868.40 1045
8869.29 1082
8870.18 1193
8871.07 1147
8871.95 1105
8872.84 1104
8873.73 1040
8874.62 1147
8875.51 1094
8876.40 992
8877.29 1004
8878.18 1040
8879.07 1074
8879.96 1158
8880.85 1075
8881.74 1124
8882.63 1084
8883.52 1033
8884.41 996
8885.30 995
8886.19 1037
8887.08 1071
8887.97 1003
8888.86 980
8889.75 995
8890.64 976
8891.53 1047
8892.42 1067
8893.31 1050
8894.20 1037
8895.09 1095
8895.98 984
8896.87 960
8897.76 1006
8898.65 970
8899.54 971
8900.43 992
8901.32 962
8902.21 992
8903.10 953
8903.99 941
8904.88 972
8905.77 957
8906.66 920
8907.55 924
8908.45 998
8909.34 1018
8910.23 1028
8911.12 983
8912.01 1017
8912.90 978
8913.79 1016
8914.68 1015
8915.57 898
8916.47 976
8917.36 1047
8918.25 942
8919.14 908
8920.03 944
8920.92 928
8921.81 989
8922.71 912
8923.60 979
8924.49 976
8925.38 983
8926.27 986
8927.16 963
8928.06 871
8928.95 902
8929.84 983
8930.73 905
8931.62 846
8932.52 924
8933.41 952
8934.30 928
8935.19 919
8936.09 923
8936.98 943
8937.87 925
8938.76 930
8939.65 882
8940.55 881
8941.44 912
8942.33 884
8943.23 820
8944.12 858
8945.01 876
8945.90 898
8946.80 923
8947.69 913
8948.58 924
8949.47 928
8950.37 917
8951.26 880
8952.15 842
8953.05 883
8953.94 951
8954.83 920
8955.73 942
8956.62 934
8957.51 923
8958.41 908
8959.30 884
8960.19 849
8961.09 858
8961.98 865
8962.87 897
8963.77 875
8964.66 887
8965.56 971
8966.45 1007
8967.34 997
8968.24 898
8969.13 947
8970.03 949
8970.92 940
8971.81 831
8972.71 845
8973.60 839
8974.50 834
8975.39 824
8976.28 828
8977.18 789
8978.07 847
8978.97 895
8979.86 883
8980.76 860
8981.65 794
8982.55 816
8983.44 858
8984.33 772
8985.23 880
8986.12 824
8987.02 776
8987.91 909
8988.81 815
8989.70 797
8990.60 753
8991.49 772
8992.39 805
8993.28 797
8994.18 861
8995.07 865
8995.97 831
8996.87 812
8997.76 786
8998.66 854
8999.55 825
9000.45 837
9001.34 845
9002.24 838
9003.13 795
9004.03 790
9004.93 849
9005.82 870
9006.72 840
9007.61 890
9008.51 827
9009.40 778
9010.30 865
9011.20 902
9012.09 870
9012.99 888
9013.88 816
9014.78 782
9015.68 752
9016.57 731
9017.47 798
9018.37 854
9019.26 785
9020.16 807
9021.06 832
9021.95 835
9022.85 822
9023.75 827
9024.64 789
9025.54 835
9026.44 821
9027.33 823
9028.23 888
9029.13 787
9030.02 792
9030.92 774
9031.82 826
9032.71 825
9033.61 857
9034.51 821
9035.41 849
9036.30 923
9037.20 891
9038.10 848
9039.00 782
9039.89 851
9040.79 868
9041.69 840
9042.59 793
9043.48 821
9044.38 801
9045.28 778
9046.18 816
9047.07 820
9047.97 887
9048.87 802
9049.77 798
9050.67 842
9051.56 803
9052.46 831
9053.36 849
9054.26 745
9055.16 849
9056.06 892
9056.95 831
9057.85 786
9058.75 874
9059.65 841
9060.55 852
9061.45 851
9062.34 954
9063.24 976
9064.14 916
9065.04 796
9065.94 785
9066.84 792
9067.74 861
9068.64 796
9069.53 848
9070.43 879
9071.33 806
9072.23 768
9073.13 742
9074.03 824
9074.93 849
9075.83 812
9076.73 811
9077.63 824
9078.53 870
9079.43 832
9080.33 826
9081.23 861
9082.12 875
9083.02 913
9083.92 882
9084.82 843
9085.72 848
9086.62 793
9087.52 829
9088.42 869
9089.32 795
9090.22 781
9091.12 841
9092.02 821
9092.92 858
9093.82 868
9094.72 815
9095.62 835
9096.52 865
9097.42 797
9098.32 817
9099.22 848
9100.13 830
9101.03 785
9101.93 825
9102.83 830
9103.73 870
9104.63 805
9105.53 824
9106.43 811
9107.33 848
9108.23 872
9109.13 795
9110.03 828
9110.93 789
9111.84 764
9112.74 869
9113.64 927
9114.54 777
9115.44 779
9116.34 826
9117.24 783
9118.14 835
9119.05 773
9119.95 777
9120.85 766
9121.75 748
9122.65 818
9123.55 875
9124.45 791
9125.36 786
9126.26 805
9127.16 770
9128.06 793
9128.96 794
9129.87 775
9130.77 827
9131.67 808
9132.57 771
9133.47 811
9134.38 840
9135.28 746
9136.18 758
9137.08 816
9137.98 824
9138.89 770
9139.79 761
9140.69 828
9141.59 813
9142.50 801
9143.40 820
9144.30 844
9145.21 852
9146.11 846
9147.01 789
9147.91 797
9148.82 786
9149.72 834
9150.62 838
9151.53 753
9152.43 814
9153.33 807
9154.23 799
9155.14 738
9156.04 811
9156.94 815
9157.85 818
9158.75 800
9159.65 826
9160.56 846
9161.46 861
9162.36 796
9163.27 802
9164.17 807
9165.08 760
9165.98 785
9166.88 821
9167.79 815
9168.69 821
9169.59 785
9170.50 804
9171.40 816
9172.31 775
9173.21 770
9174.11 796
9175.02 778
9175.92 834
9176.83 814
9177.73 783
9178.64 784
9179.54 798
9180.44 823
9181.35 808
9182.25 819
9183.16 767
9184.06 776
9184.97 838
9185.87 815
9186.78 772
9187.68 821
9188.59 868
9189.49 775
9190.40 856
9191.30 813
9192.21 845
9193.11 842
9194.02 788
9194.92 838
9195.83 837
9196.73 902
9197.64 881
9198.54 869
9199.45 880
9200.35 905
9201.26 909
9202.16 815
9203.07 821
9203.98 872
9204.88 919
9205.79 892
9206.69 848
9207.60 785
9208.50 807
9209.41 795
9210.32 867
9211.22 826
9212.13 876
9213.03 784
9213.94 789
9214.85 831
9215.75 826
9216.66 871
9217.57 902
9218.47 853
9219.38 832
9220.28 867
9221.19 895
9222.10 912
9223.00 881
9223.91 809
9224.82 793
9225.72 814
9226.63 865
9227.54 927
9228.44 832
9229.35 804
9230.26 818
9231.16 762
9232.07 768
9232.98 746
9233.89 839
9234.79 814
9235.70 854
9236.61 809
9237.51 795
9238.42 819
9239.33 826
9240.24 792
9241.14 766
9242.05 807
9242.96 767
9243.87 847
9244.77 836
9245.68 783
9246.59 771
9247.50 766
9248.40 820
9249.31 826
9250.22 840
9251.13 799
9252.04 768
9252.94 779
9253.85 753
9254.76 829
9255.67 759
9256.58 745
9257.48 754
9258.39 715
9259.30 778
9260.21 797
9261.12 845
9262.03 765
9262.94 789
9263.84 716
9264.75 782
9265.66 793
9266.57 787
9267.48 816
9268.39 745
9269.30 744
9270.20 775
9271.11 756
9272.02 798
9272.93 801
9273.84 849
9274.75 808
9275.66 855
9276.57 830
9277.48 763
9278.39 813
9279.30 801
9280.21 773
9281.11 759
9282.02 787
9282.93 775
9283.84 769
9284.75 800
9285.66 699
9286.57 736
9287.48 879
9288.39 843
9289.30 735
9290.21 803
9291.12 751
9292.03 814
9292.94 793
9293.85 792
9294.76 880
9295.67 877
9296.58 830
9297.49 808
9298.40 821
9299.31 818
9300.22 791
9301.13 917
9302.04 937
9302.95 871
9303.86 858
9304.77 831
9305.69 942
9306.60 901
9307.51 942
9308.42 966
9309.33 984
9310.24 1005
9311.15 1045
9312.06 973
9312.97 1005
9313.88 963
9314.79 949
9315.70 905
9316.62 923
9317.53 924
9318.44 934
9319.35 905
9320.26 883
9321.17 890
9322.08 934
9322.99 863
9323.91 825
9324.82 875
9325.73 880
9326.64 848
9327.55 887
9328.46 867
9329.38 864
9330.29 854
9331.20 753
9332.11 833
9333.02 893
9333.94 917
9334.85 929
9335.76 863
9336.67 812
9337.58 839
9338.50 923
9339.41 909
9340.32 967
9341.23 909
9342.15 846
9343.06 891
9343.97 931
9344.88 909
9345.80 872
9346.71 858
9347.62 811
9348.53 840
9349.45 904
9350.36 922
9351.27 890
9352.18 887
9353.10 868
9354.01 821
9354.92 849
9355.84 873
9356.75 861
9357.66 895
9358.58 878
9359.49 850
9360.40 818
9361.32 836
9362.23 900
9363.14 847
9364.06 923
9364.97 914
9365.88 919
9366.80 860
9367.71 887
9368.62 885
9369.54 870
9370.45 842
9371.37 866
9372.28 931
9373.19 911
9374.11 909
9375.02 848
9375.94 890
9376.85 922
9377.76 870
9378.68 893
9379.59 968
9380.51 966
9381.42 966
9382.33 932
9383.25 945
9384.16 941
9385.08 958
9385.99 921
9386.91 1043
9387.82 1018
9388.74 983
9389.65 1077
9390.57 1044
9391.48 1094
9392.40 1060
9393.31 1190
9394.23 1096
9395.14 942
9396.06 1022
9396.97 956
9397.89 947
9398.80 971
9399.72 1052
9400.63 953
9401.55 926
9402.46 984
9403.38 964
9404.29 990
9405.21 1014
9406.12 1006
9407.04 981
9407.95 990
9408.87 953
9409.79 980
9410.70 1018
9411.62 1053
9412.53 970
9413.45 990
9414.36 957
9415.28 982
9416.20 1058
9417.11 1077
9418.03 1028
9418.95 1039
9419.86 1114
9420.78 995
9421.69 1024
9422.61 1056
9423.53 1006
9424.44 1034
9425.36 1076
9426.28 1053
9427.19 1100
9428.11 1059
9429.03 1045
9429.94 1036
9430.86 1087
9431.78 1140
9432.69 1060
9433.61 1104
9434.53 1187
9435.44 1237
9436.36 1196
9437.28 1226
9438.19 1325
9439.11 1272
9440.03 1253
9440.95 1202
9441.86 1197
9442.78 1215
9443.70 1236
9444.62 1256
9445.53 1264
9446.45 1299
9447.37 1317
9448.29 1354
9449.20 1582
9450.12 1756
9451.04 1995
9451.96 2125
9452.87 2170
9453.79 2166
9454.71 2108
9455.63 1948
9456.55 1778
9457.46 1643
9458.38 1626
9459.30 1466
9460.22 1316
9461.14 1236
9462.05 1136
9462.97 1191
9463.89 1134
9464.81 1215
9465.73 1217
9466.65 1094
9467.56 1092
9468.48 1176
9469.40 1169
9470.32 1060
9471.24 1038
9472.16 1081
9473.08 1018
9473.99 1074
9474.91 1126
9475.83 1117
9476.75 1173
9477.67 1198
9478.59 1177
9479.51 1223
9480.43 1193
9481.35 1178
9482.27 1234
9483.19 1251
9484.10 1271
9485.02 1255
9485.94 1331
9486.86 1166
9487.78 1011
9488.70 1184
9489.62 1230
9490.54 1171
9491.46 1181
9492.38 1104
9493.30 1068
9494.22 1230
9495.14 1114
9496.06 1101
9496.98 1060
9497.90 1058
9498.82 1089
9499.74 1018
9500.66 999
9501.58 1045
9502.50 1067
9503.42 986
9504.34 960
9505.26 1017
9506.18 1001
9507.10 1002
9508.02 1021
9508.94 1038
9509.86 1063
9510.78 1117
9511.70 1127
9512.63 1127
9513.55 1185
9514.47 1087
9515.39 1098
9516.31 1085
9517.23 1151
9518.15 1095
9519.07 1134
9519.99 1133
9520.91 1154
9521.83 1177
9522.76 1162
9523.68 1083
9524.60 1028
9525.52 1128
9526.44 1188
9527.36 1232
9528.28 1297
9529.21 1297
9530.13 1335
9531.05 1356
9531.97 1398
9532.89 1341
9533.81 1249
9534.74 1216
9535.66 1310
9536.58 1264
9537.50 1330
9538.42 1178
9539.35 1158
9540.27 1174
9541.19 1148
9542.11 1121
9543.03 1128
9543.96 1138
9544.88 1099
9545.80 1165
9546.72 1193
9547.64 1130
9548.57 1165
9549.49 1090
9550.41 1002
9551.33 1037
9552.26 1048
9553.18 1058
9554.10 1086
9555.03 1047
9555.95 1078
9556.87 1148
9557.79 1124
9558.72 1094
9559.64 1150
9560.56 1060
9561.49 1093
9562.41 1187
9563.33 1068
9564.26 1087
9565.18 1099
9566.10 993
9567.03 1101
9567.95 1069
9568.87 1067
9569.80 1071
9570.72 1058
9571.64 1004
9572.57 1058
9573.49 1097
9574.41 947
9575.34 996
9576.26 1038
9577.18 1042
9578.11 1076
9579.03 1062
9579.96 1041
9580.88 1075
9581.80 1105
9582.73 1112
9583.65 1020
9584.58 1067
9585.50 1048
9586.43 1083
9587.35 1104
9588.27 1063
9589.20 1108
9590.12 1113
9591.05 1087
9591.97 1056
9592.90 1078
9593.82 1106
9594.75 1184
9595.67 1189
9596.60 1137
9597.52 1130
9598.45 1116
9599.37 1208
9600.29 1174
9601.22 1150
9602.14 1226
9603.07 1203
9604.00 1215
9604.92 1206
9605.85 1121
9606.77 1173
9607.70 1202
9608.62 1192
9609.55 1227
9610.47 1278
9611.40 1320
9612.32 1240
9613.25 1347
9614.17 1343
9615.10 1281
9616.03 1290
9616.95 1278
9617.88 1285
9618.80 1315
9619.73 1301
9620.65 1391
9621.58 1360
9622.51 1410
9623.43 1414
9624.36 1394
9625.29 1374
9626.21 1404
9627.14 1455
9628.06 1389
9628.99 1413
9629.92 1452
9630.84 1423
9631.77 1514
9632.70 1582
9633.62 1479
9634.55 1579
9635.48 1620
9636.40 1601
9637.33 1596
9638.26 1544
9639.18 1566
9640.11 1692
9641.04 1706
9641.96 1640
9642.89 1749
9643.82 1659
9644.74 1751
9645.67 1910
9646.60 1933
9647.53 2031
9648.45 2184
9649.38 2188
9650.31 2113
9651.24 2051
9652.16 2080
9653.09 1927
9654.02 1968
9654.95 1973
9655.87 1851
9656.80 1631
9657.73 1691
9658.66 1609
9659.58 1649
9660.51 1721
9661.44 1756
9662.37 1745
9663.30 1765
9664.22 1748
9665.15 1711
9666.08 1798
9667.01 1733
9667.94 1777
9668.86 1735
9669.79 1817
9670.72 1704
9671.65 1765
9672.58 1773
9673.51 1846
9674.43 1777
9675.36 1800
9676.29 1905
9677.22 1926
9678.15 1826
9679.08 1820
9680.01 1971
9680.94 2017
9681.86 2030
9682.79 1895
9683.72 1994
9684.65 2051
9685.58 1953
9686.51 2010
9687.44 2037
9688.37 2015
9689.30 1965
9690.23 2072
9691.16 2094
9692.08 2061
9693.01 2122
9693.94 2270
9694.87 2535
9695.80 2599
9696.73 2691
9697.66 2833
9698.59 2991
9699.52 3173
9700.45 3079
9701.38 2949
9702.31 2810
9703.24 2545
9704.17 2343
9705.10 2109
9706.03 2230
9706.96 2131
9707.89 2028
9708.82 1992
9709.75 2000
9710.68 2056
9711.61 2004
9712.54 1932
9713.47 1947
9714.40 2096
9715.33 1902
9716.26 1940
9717.19 1995
9718.12 1812
9719.06 1816
9719.99 1825
9720.92 1746
9721.85 1642
9722.78 1549
9723.71 1595
9724.64 1607
9725.57 1584
9726.50 1524
9727.43 1492
9728.36 1566
9729.30 1556
9730.23 1554
9731.16 1500
9732.09 1434
9733.02 1527
9733.95 1556
9734.88 1506
9735.81 1527
9736.75 1540
9737.68 1522
9738.61 1540
9739.54 1413
9740.47 1448
9741.40 1459
9742.34 1438
9743.27 1373
9744.20 1385
9745.13 1390
9746.06 1448
9747.00 1395
9747.93 1449
9748.86 1479
9749.79 1447
9750.72 1380
9751.66 1373
9752.59 1398
9753.52 1409
9754.45 1382
9755.39 1368
9756.32 1454
9757.25 1403
9758.18 1394
9759.12 1382
9760.05 1364
9760.98 1419
9761.91 1409
9762.85 1355
9763.78 1357
9764.71 1389
9765.64 1454
9766.58 1328
9767.51 1348
9768.44 1415
9769.38 1350
9770.31 1302
9771.24 1374
9772.18 1419
9773.11 1402
9774.04 1377
9774.98 1423
9775.91 1395
9776.84 1467
9777.78 1461
9778.71 1459
9779.64 1528
9780.58 1552
9781.51 1600
9782.44 1579
9783.38 1541
9784.31 1465
9785.25 1415
9786.18 1417
9787.11 1292
9788.05 1425
9788.98 1406
9789.92 1299
9790.85 1280
9791.78 1287
9792.72 1314
9793.65 1297
9794.59 1241
9795.52 1296
9796.46 1351
9797.39 1357
9798.32 1394
9799.26 1371
9800.19 1365
9801.13 1369
9802.06 1316
9803.00 1308
9803.93 1249
9804.87 1248
9805.80 1195
9806.74 1285
9807.67 1290
9808.61 1228
9809.54 1180
9810.48 1184
9811.41 1155
9812.35 1234
9813.28 1226
9814.22 1201
9815.15 1218
9816.09 1133
9817.02 1205
9817.96 1178
9818.89 1128
9819.83 1096
9820.76 1126
9821.70 1072
9822.64 1079
9823.57 1100
9824.51 1109
9825.44 1150
9826.38 1140
9827.31 1194
9828.25 1126
9829.19 1114
9830.12 1072
9831.06 1102
9831.99 1029
9832.93 1132
9833.87 1017
9834.80 1076
9835.74 1105
9836.68 1119
9837.61 1073
9838.55 1092
9839.48 1128
9840.42 1044
9841.36 1056
9842.29 1090
9843.23 1064
9844.17 1073
9845.10 1035
9846.04 1082
9846.98 1118
9847.91 1137
9848.85 1094
9849.79 1179
9850.72 1169
9851.66 1104
9852.60 1093
9853.54 1121
9854.47 1164
9855.41 1092
9856.35 1139
9857.28 1110
9858.22 1101
9859.16 1084
9860.10 1089
9861.03 1162
9861.97 1144
9862.91 1043
9863.85 1009
9864.78 1115
9865.72 1098
9866.66 1090
9867.60 1128
9868.54 1106
9869.47 1027
9870.41 1052
9871.35 1085
9872.29 1070
9873.22 1095
9874.16 1138
9875.10 1058
9876.04 1072
9876.98 1021
9877.92 1131
9878.85 1123
9879.79 1023
9880.73 1199
9881.67 1227
9882.61 1189
9883.55 1057
9884.48 969
9885.42 1110
9886.36 1114
9887.30 1037
9888.24 1019
9889.18 946
9890.12 1012
9891.06 989
9891.99 1040
9892.93 1060
9893.87 1077
9894.81 1106
9895.75 1020
9896.69 1039
9897.63 1017
9898.57 1011
9899.51 1107
9900.45 1081
9901.39 1095
9902.33 1103
9903.27 1135
9904.20 1202
9905.14 1117
9906.08 1134
9907.02 1127
9907.96 1166
9908.90 1205
9909.84 1213
9910.78 1251
9911.72 1194
9912.66 1165
9913.60 1156
9914.54 1193
9915.48 1133
9916.42 1059
9917.36 1237
9918.30 1244
9919.24 1261
9920.18 1279
9921.12 1426
9922.06 1597
9923.00 1935
9923.94 2100
9924.88 2394
9925.83 2525
9926.77 2662
9927.71 2681
9928.65 2605
9929.59 2195
9930.53 2072
9931.47 1819
9932.41 1671
9933.35 1472
9934.29 1368
9935.23 1318
9936.17 1197
9937.12 1191
9938.06 1146
9939.00 1118
9939.94 1109
9940.88 1141
9941.82 1100
9942.76 1128
9943.70 1198
9944.65 1146
9945.59 1049
9946.53 1040
9947.47 1062
9948.41 1089
9949.35 1116
9950.29 1033
9951.24 1039
9952.18 981
9953.12 1078
9954.06 1131
9955.00 1108
9955.95 1024
9956.89 1081
9957.83 1116
9958.77 1087
9959.71 983
9960.66 1060
9961.60 1028
9962.54 1117
9963.48 1108
9964.43 1119
9965.37 1103
9966.31 1136
9967.25 1143
9968.20 1119
9969.14 1079
9970.08 1075
9971.02 1052
9971.97 1075
9972.91 1029
9973.85 1044
9974.79 998
9975.74 1053
9976.68 1062
9977.62 983
9978.57 966
9979.51 990
9980.45 956
9981.40 1018
9982.34 957
9983.28 974
9984.23 903
9985.17 924
9986.11 925
9987.06 933
9988.00 985
9988.94 966
9989.89 979
9990.83 978
9991.77 967
9992.72 938
9993.66 1025
9994.60 1063
9995.55 999
9996.49 953
9997.44 992
9998.38 1002
9999.32 1050
10000.27 994
10001.21 978
10002.16 1007
10003.10 1058
10004.04 993
10004.99 938
10005.93 942
10006.88 1062
10007.82 990
10008.77 968
10009.71 989
10010.66 1011
10011.60 1031
10012.54 1041
10013.49 970
10014.43 917
10015.38 956
10016.32 1007
10017.27 914
10018.21 982
10019.16 940
10020.10 909
10021.05 871
10021.99 865
10022.94 908
10023.88 898
10024.83 967
10025.77 912
10026.72 962
10027.67 910
10028.61 905
10029.56 956
10030.50 912
10031.45 922
10032.39 856
10033.34 877
10034.28 859
10035.23 845
10036.18 841
10037.12 891
10038.07 857
10039.01 871
10039.96 902
10040.90 835
10041.85 960
10042.80 866
10043.74 888
10044.69 876
10045.64 841
10046.58 800
10047.53 842
10048.47 805
10049.42 810
10050.37 840
10051.31 846
10052.26 860
10053.21 876
10054.15 863
10055.10 849
10056.05 844
10056.99 885
10057.94 887
10058.89 862
10059.83 759
10060.78 792
10061.73 865
10062.67 874
10063.62 864
10064.57 848
10065.52 854
10066.46 777
10067.41 742
10068.36 839
10069.30 867
10070.25 844
10071.20 804
10072.15 801
10073.09 854
10074.04 734
10074.99 816
10075.94 876
10076.88 805
10077.83 813
10078.78 800
10079.73 875
10080.68 821
10081.62 797
10082.57 788
10083.52 766
10084.47 734
10085.42 710
10086.36 765
10087.31 775
10088.26 749
10089.21 781
10090.16 791
10091.11 770
10092.05 772
10093.00 847
10093.95 812
10094.90 754
10095.85 792
10096.80 769
10097.75 896
10098.69 869
10099.64 801
10100.59 793
10101.54 756
10102.49 735
10103.44 756
10104.39 739
10105.34 774
10106.28 699
10107.23 729
10108.18 763
10109.13 729
10110.08 797
10111.03 760
10111.98 750
10112.93 742
10113.88 764
10114.83 791
10115.78 762
10116.73 747
10117.68 723
10118.63 771
10119.58 713
10120.53 724
10121.48 770
10122.43 754
10123.38 746
10124.33 773
10125.28 741
10126.23 693
10127.18 706
10128.13 710
10129.08 719
10130.03 666
10130.98 692
10131.93 675
10132.88 699
10133.83 738
10134.78 839
10135.73 780
10136.68 706
10137.63 784
10138.58 732
10139.53 718
10140.48 779
10141.43 742
10142.38 761
10143.33 756
10144.28 744
10145.23 780
10146.19 749
10147.14 798
10148.09 767
10149.04 740
10149.99 734
10150.94 729
10151.89 756
10152.84 736
10153.79 743
10154.75 714
10155.70 743
10156.65 764
10157.60 754
10158.55 796
10159.50 731
10160.46 719
10161.41 724
10162.36 712
10163.31 799
10164.26 752
10165.21 740
10166.17 803
10167.12 794
10168.07 772
10169.02 727
10169.97 787
10170.93 750
10171.88 779
10172.83 833
10173.78 744
10174.73 734
10175.69 704
10176.64 737
10177.59 722
10178.54 733
10179.50 802
10180.45 755
10181.40 711
10182.35 773
10183.31 764
10184.26 764
10185.21 790
10186.17 750
10187.12 809
10188.07 741
10189.02 782
10189.98 830
10190.93 800
10191.88 744
10192.84 764
10193.79 763
10194.74 752
10195.70 793
10196.65 802
10197.60 851
10198.56 840
10199.51 847
10200.46 860
10201.42 928
10202.37 839
10203.32 877
10204.28 850
10205.23 875
10206.18 963
10207.14 901
10208.09 961
10209.05 943
10210.00 814
10210.95 807
10211.91 840
10212.86 812
10213.82 797
10214.77 832
10215.72 821
10216.68 875
10217.63 781
10218.59 760
10219.54 839
10220.50 772
10221.45 784
10222.41 841
10223.36 850
10224.31 788
10225.27 773
10226.22 697
10227.18 735
10228.13 795
10229.09 719
10230.04 751
10231.00 838
10231.95 886
10232.91 819
10233.86 836
10234.82 832
10235.77 813
10236.73 799
10237.68 859
10238.64 831
10239.59 742
10240.55 772
10241.50 750
10242.46 741
10243.42 713
10244.37 748
10245.33 777
10246.28 789
10247.24 739
10248.19 692
10249.15 707
10250.11 735
10251.06 705
10252.02 765
10252.97 746
10253.93 706
10254.89 766
10255.84 732
10256.80 722
10257.75 728
10258.71 749
10259.67 660
10260.62 691
10261.58 720
10262.54 758
10263.49 737
10264.45 708
10265.40 653
10266.36 699
10267.32 715
10268.27 699
10269.23 718
10270.19 765
10271.14 712
10272.10 740
10273.06 686
10274.02 749
10274.97 746
10275.93 733
10276.89 736
10277.84 683
10278.80 723
10279.76 753
10280.71 728
10281.67 745
10282.63 658
10283.59 690
10284.54 696
10285.50 718
10286.46 677
10287.42 712
10288.37 692
10289.33 706
10290.29 748
10291.25 701
10292.21 680
10293.16 679
10294.12 705
10295.08 738
10296.04 715
10296.99 667
10297.95 680
10298.91 641
10299.87 649
10300.83 662
10301.79 714
10302.74 714
10303.70 721
10304.66 737
10305.62 681
10306.58 711
10307.54 699
10308.49 724
10309.45 614
10310.41 648
10311.37 634
10312.33 693
10313.29 626
10314.25 719
10315.21 688
10316.16 704
10317.12 725
10318.08 692
10319.04 759
10320.00 707
10320.96 635
10321.92 658
10322.88 684
10323.84 716
10324.80 720
10325.76 682
10326.71 721
10327.67 688
10328.63 703
10329.59 723
10330.55 662
10331.51 688
10332.47 686
10333.43 682
10334.39 700
10335.35 695
10336.31 680
10337.27 722
10338.23 700
10339.19 709
10340.15 628
10341.11 631
10342.07 636
10343.03 696
10343.99 649
10344.95 676
10345.91 749
10346.87 682
10347.83 679
10348.79 757
10349.75 691
10350.71 730
10351.67 679
10352.63 682
10353.60 637
10354.56 668
10355.52 715
10356.48 681
10357.44 693
10358.40 647
10359.36 672
10360.32 649
10361.28 670
10362.24 628
10363.20 631
10364.17 624
10365.13 681
10366.09 667
10367.05 667
10368.01 615
10368.97 591
10369.93 651
10370.89 685
10371.86 655
10372.82 662
10373.78 674
10374.74 624
10375.70 692
10376.66 631
10377.63 609
10378.59 616
10379.55 669
10380.51 658
10381.47 680
10382.44 634
10383.40 607
10384.36 656
10385.32 639
10386.28 648
10387.25 698
10388.21 679
10389.17 659
10390.13 597
10391.10 607
10392.06 607
10393.02 619
10393.98 621
10394.94 659
10395.91 659
10396.87 632
10397.83 706
10398.80 667
10399.76 673
10400.72 673
10401.68 632
10402.65 664
10403.61 684
10404.57 697
10405.54 638
10406.50 650
10407.46 658
10408.43 556
10409.39 651
10410.35 686
10411.32 642
10412.28 692
10413.24 739
10414.21 749
10415.17 749
10416.13 849
10417.10 877
10418.06 953
10419.02 961
10419.99 902
10420.95 829
10421.91 789
10422.88 784
10423.84 723
10424.81 716
10425.77 678
10426.73 644
10427.70 620
10428.66 639
10429.63 696
10430.59 698
10431.56 663
10432.52 609
10433.48 598
10434.45 639
10435.41 668
10436.38 674
10437.34 635
10438.31 614
10439.27 628
10440.24 652
10441.20 635
10442.16 607
10443.13 599
10444.09 625
10445.06 640
10446.02 665
10446.99 635
10447.95 625
10448.92 639
10449.88 646
10450.85 631
10451.81 646
10452.78 621
10453.75 610
10454.71 638
10455.68 673
10456.64 678
10457.61 654
10458.57 669
10459.54 604
10460.50 625
10461.47 605
10462.43 551
10463.40 630
10464.37 628
10465.33 598
10466.30 660
10467.26 658
10468.23 553
10469.20 632
10470.16 604
10471.13 663
10472.09 625
10473.06 600
10474.03 639
10474.99 656
10475.96 610
10476.93 606
10477.89 610
10478.86 667
10479.82 669
10480.79 627
10481.76 620
10482.72 657
10483.69 646
10484.66 618
10485.62 620
10486.59 548
10487.56 629
10488.52 620
10489.49 680
10490.46 638
10491.43 631
10492.39 646
10493.36 720
10494.33 638
10495.29 657
10496.26 659
10497.23 655
10498.20 620
10499.16 627
10500.13 590
10501.10 619
10502.07 531
10503.03 601
10504.00 629
10504.97 621
10505.94 629
10506.90 621
10507.87 625
10508.84 628
10509.81 714
10510.78 653
10511.74 597
10512.71 581
10513.68 640
10514.65 664
10515.62 652
10516.58 651
10517.55 595
10518.52 621
10519.49 607
10520.46 649
10521.43 668
10522.39 649
10523.36 601
10524.33 613
10525.30 625
10526.27 698
10527.24 668
10528.21 636
10529.17 613
10530.14 638
10531.11 583
10532.08 591
10533.05 660
10534.02 613
10534.99 656
10535.96 630
10536.93 645
10537.90 632
10538.86 660
10539.83 661
10540.80 624
10541.77 632
10542.74 669
10543.71 674
10544.68 703
10545.65 661
10546.62 700
10547.59 657
10548.56 574
10549.53 623
10550.50 630
10551.47 583
10552.44 596
10553.41 645
10554.38 673
10555.35 639
10556.32 662
10557.29 726
10558.26 720
10559.23 766
10560.20 743
10561.17 757
10562.14 756
10563.11 783
10564.08 786
10565.05 747
10566.02 665
10566.99 761
10567.96 738
10568.93 646
10569.90 651
10570.87 598
10571.84 576
10572.82 679
10573.79 689
10574.76 642
10575.73 659
10576.70 627
10577.67 634
10578.64 636
10579.61 631
10580.58 629
10581.55 631
10582.53 643
10583.50 728
10584.47 650
10585.44 675
10586.41 632
10587.38 657
10588.35 668
10589.33 685
10590.30 666
10591.27 658
10592.24 692
10593.21 671
10594.18 658
10595.16 659
10596.13 634
10597.10 633
10598.07 638
10599.04 644
10600.01 698
10600.99 718
10601.96 637
10602.93 624
10603.90 650
10604.88 671
10605.85 592
10606.82 625
10607.79 636
10608.77 605
10609.74 552
10610.71 551
10611.68 613
10612.66 629
10613.63 645
10614.60 737
10615.57 716
10616.55 637
10617.52 705
10618.49 657
10619.46 697
10620.44 671
10621.41 711
10622.38 692
10623.36 704
10624.33 619
10625.30 650
10626.28 603
10627.25 717
10628.22 678
10629.20 628
10630.17 637
10631.14 646
10632.12 720
10633.09 691
10634.06 700
10635.04 700
10636.01 761
10636.99 798
10637.96 753
10638.93 815
10639.91 791
10640.88 719
10641.85 717
10642.83 704
10643.80 779
10644.78 687
10645.75 754
10646.72 685
10647.70 661
10648.67 647
10649.65 612
10650.62 668
10651.60 648
10652.57 680
10653.55 704
10654.52 635
10655.49 604
10656.47 611
10657.44 646
10658.42 619
10659.39 550
10660.37 642
10661.34 634
10662.32 591
10663.29 664
10664.27 702
10665.24 756
10666.22 656
10667.19 638
10668.17 647
10669.14 630
10670.12 622
10671.09 665
10672.07 615
10673.04 596
10674.02 628
10675.00 595
10675.97 642
10676.95 660
10677.92 671
10678.90 610
10679.87 629
10680.85 665
10681.82 585
10682.80 655
10683.78 628
10684.75 647
10685.73 646
10686.70 672
10687.68 641
10688.66 589
10689.63 598
10690.61 610
10691.58 653
10692.56 599
10693.54 584
10694.51 566
10695.49 558
10696.47 569
10697.44 575
10698.42 616
10699.40 585
10700.37 591
10701.35 557
10702.33 551
10703.30 559
10704.28 592
10705.26 645
10706.23 591
10707.21 622
10708.19 640
10709.16 620
10710.14 521
10711.12 585
10712.10 617
10713.07 627
10714.05 682
10715.03 622
10716.01 585
10716.98 646
10717.96 647
10718.94 619
10719.91 599
10720.89 606
10721.87 651
10722.85 621
10723.83 586
10724.80 574
10725.78 540
10726.76 589
10727.74 682
10728.71 618
10729.69 583
10730.67 623
10731.65 593
10732.63 620
10733.60 594
10734.58 599
10735.56 637
10736.54 558
10737.52 586
10738.50 668
10739.47 591
10740.45 578
10741.43 618
10742.41 593
10743.39 614
10744.37 581
10745.35 601
10746.32 567
10747.30 680
10748.28 609
10749.26 594
10750.24 584
10751.22 623
10752.20 610
10753.18 576
10754.16 531
10755.14 622
10756.11 626
10757.09 598
10758.07 588
10759.05 559
10760.03 572
10761.01 601
10761.99 622
10762.97 637
10763.95 637
10764.93 611
10765.91 574
10766.89 521
10767.87 559
10768.85 578
10769.83 583
10770.81 594
10771.79 599
10772.77 564
10773.75 589
10774.73 595
10775.71 625
10776.69 593
10777.67 615
10778.65 589
10779.63 596
10780.61 571
10781.59 570
10782.57 609
10783.55 600
10784.53 544
10785.51 584
10786.49 602
10787.47 573
10788.45 604
10789.43 579
10790.41 626
10791.39 597
10792.38 547
10793.36 658
10794.34 653
10795.32 671
10796.30 630
10797.28 630
10798.26 608
10799.24 627
10800.22 629
10801.21 664
10802.19 668
10803.17 651
10804.15 602
10805.13 573
10806.11 566
10807.09 585
10808.07 613
10809.06 604
10810.04 665
10811.02 623
10812.00 630
10812.98 621
10813.97 648
10814.95 556
10815.93 586
10816.91 664
10817.89 737
10818.87 664
10819.86 644
10820.84 613
10821.82 670
10822.80 690
10823.79 661
10824.77 536
10825.75 588
10826.73 640
10827.72 638
10828.70 575
10829.68 573
10830.66 596
10831.65 635
10832.63 674
10833.61 623
10834.59 616
10835.58 640
10836.56 691
10837.54 629
10838.52 621
10839.51 627
10840.49 664
10841.47 688
10842.46 627
10843.44 651
10844.42 668
10845.41 681
10846.39 680
10847.37 641
10848.36 690
10849.34 655
10850.32 634
10851.31 622
10852.29 680
10853.27 658
10854.26 658
10855.24 691
10856.23 675
10857.21 730
10858.19 672
10859.18 666
10860.16 711
10861.14 690
10862.13 710
10863.11 721
10864.10 681
10865.08 707
10866.07 732
10867.05 732
10868.03 696
10869.02 692
10870.00 644
10870.99 659
10871.97 704
10872.96 714
10873.94 726
10874.92 645
10875.91 707
10876.89 653
10877.88 698
10878.86 703
10879.85 709
10880.83 754
10881.82 761
10882.80 759
10883.79 786
10884.77 726
10885.76 755
10886.74 795
10887.73 740
10888.71 751
10889.70 799
10890.68 726
10891.67 747
10892.65 699
10893.64 664
10894.63 712
10895.61 721
10896.60 752
10897.58 775
10898.57 810
10899.55 830
10900.54 793
10901.53 813
10902.51 790
10903.50 807
10904.48 796
10905.47 829
10906.46 800
10907.44 787
10908.43 823
10909.41 808
10910.40 809
10911.39 772
10912.37 737
10913.36 769
10914.34 770
10915.33 788
10916.32 861
10917.30 821
10918.29 819
10919.28 822
10920.26 825
10921.25 866
10922.24 794
10923.22 845
10924.21 836
10925.20 780
10926.18 827
10927.17 870
10928.16 771
10929.15 823
10930.13 857
10931.12 841
10932.11 847
10933.09 843
10934.08 853
10935.07 892
10936.06 951
10937.04 952
10938.03 906
10939.02 961
10940.01 908
10940.99 955
10941.98 972
10942.97 958
10943.96 934
10944.94 1015
10945.93 967
10946.92 975
10947.91 1022
10948.90 938
10949.88 1004
10950.87 1025
10951.86 1047
10952.85 1118
10953.84 1146
10954.82 1188
10955.81 1238
10956.80 1250
10957.79 1238
10958.78 1254
10959.77 1261
10960.75 1274
10961.74 1180
10962.73 1226
10963.72 1165
10964.71 1190
10965.70 1148
10966.69 1094
10967.68 970
10968.66 1003
10969.65 1025
10970.64 1063
10971.63 1054
10972.62 1022
10973.61 1170
10974.60 1062
10975.59 1063
10976.58 974
10977.57 1058
10978.55 1062
10979.54 1046
10980.53 984
10981.52 972
10982.51 1041
10983.50 1122
10984.49 1035
10985.48 1009
10986.47 1077
10987.46 1064
10988.45 1095
10989.44 1047
10990.43 1141
10991.42 1080
10992.41 1124
10993.40 1161
10994.39 1235
10995.38 1271
10996.37 1437
10997.36 1552
10998.35 1551
10999.34 1538
11000.33 1620
11001.32 1594
11002.31 1429
11003.30 1390
11004.29 1318
11005.28 1213
11006.27 1100
11007.26 1119
11008.25 1004
11009.24 926
11010.24 920
11011.23 949
11012.22 965
11013.21 925
11014.20 945
11015.19 925
11016.18 902
11017.17 857
11018.16 900
11019.15 875
11020.14 872
11021.14 919
11022.13 953
11023.12 861
11024.11 821
11025.10 887
11026.09 882
11027.08 948
11028.08 876
11029.07 895
11030.06 905
11031.05 845
11032.04 862
11033.03 808
11034.03 812
11035.02 795
11036.01 834
11037.00 834
11037.99 842
11038.99 773
11039.98 840
11040.97 821
11041.96 861
11042.95 862
11043.95 788
11044.94 815
11045.93 794
11046.92 840
11047.92 821
11048.91 714
11049.90 814
11050.89 852
11051.89 842
11052.88 777
11053.87 729
11054.86 748
11055.86 778
11056.85 770
11057.84 782
11058.83 849
11059.83 729
11060.82 795
11061.81 771
11062.81 762
11063.80 738
11064.79 765
11065.79 764
11066.78 764
11067.77 738
11068.77 800
11069.76 781
11070.75 776
11071.75 784
11072.74 795
11073.73 882
11074.73 762
11075.72 789
11076.71 752
11077.71 794
11078.70 829
11079.70 807
11080.69 811
11081.68 763
11082.68 793
11083.67 815
11084.67 775
11085.66 775
11086.65 719
11087.65 709
11088.64 748
11089.64 760
11090.63 724
11091.63 633
11092.62 736
11093.61 791
11094.61 727
11095.60 733
11096.60 727
11097.59 710
11098.59 698
11099.58 783
11100.58 779
11101.57 704
11102.57 737
11103.56 699
11104.56 784
11105.55 734
11106.55 794
11107.54 778
11108.54 724
11109.53 760
11110.53 687
11111.52 716
11112.52 692
11113.51 687
11114.51 741
11115.50 761
11116.50 734
11117.49 696
11118.49 680
11119.49 702
11120.48 725
11121.48 710
11122.47 819
11123.47 751
11124.46 757
11125.46 739
11126.46 754
11127.45 770
11128.45 760
11129.44 719
11130.44 753
11131.44 713
11132.43 706
11133.43 726
11134.43 765
11135.42 687
11136.42 712
11137.41 741
11138.41 738
11139.41 675
11140.40 678
11141.40 687
11142.40 723
11143.39 706
11144.39 674
11145.39 660
11146.38 702
11147.38 734
11148.38 680
11149.38 705
11150.37 690
11151.37 692
11152.37 688
11153.36 746
11154.36 703
11155.36 692
11156.36 680
11157.35 628
11158.35 697
11159.35 693
11160.34 777
11161.34 719
11162.34 648
11163.34 665
11164.33 667
11165.33 673
11166.33 686
11167.33 641
11168.33 643
11169.32 656
11170.32 696
11171.32 662
11172.32 725
11173.32 688
11174.31 673
11175.31 666
11176.31 636
11177.31 638
11178.31 655
11179.30 735
11180.30 731
11181.30 685
11182.30 721
11183.30 688
11184.30 674
11185.30 659
11186.29 647
11187.29 681
11188.29 655
11189.29 613
11190.29 708
11191.29 678
11192.29 698
11193.29 590
11194.28 631
11195.28 655
11196.28 663
11197.28 669
11198.28 682
11199.28 664
11200.28 653
11201.28 658
11202.28 716
11203.28 672
11204.28 648
11205.28 610
11206.28 615
11207.28 633
11208.28 674
11209.27 722
11210.27 634
11211.27 664
11212.27 700
11213.27 685
11214.27 700
11215.27 610
11216.27 591
11217.27 627
11218.27 657
11219.27 628
11220.27 689
11221.27 662
11222.27 617
11223.27 633
11224.27 671
11225.28 620
11226.28 682
11227.28 615
11228.28 634
11229.28 619
11230.28 641
11231.28 652
11232.28 628
11233.28 676
11234.28 637
11235.28 642
11236.28 646
11237.28 644
11238.28 664
11239.28 629
11240.29 666
11241.29 677
11242.29 682
11243.29 687
11244.29 659
11245.29 681
11246.29 692
11247.29 654
11248.30 594
11249.30 640
11250.30 648
11251.30 693
11252.30 647
11253.30 700
11254.31 664
11255.31 571
11256.31 582
11257.31 610
11258.31 607
11259.31 618
11260.32 635
11261.32 648
11262.32 636
11263.32 630
11264.32 667
11265.33 665
11266.33 610
11267.33 646
11268.33 635
11269.34 647
11270.34 673
11271.34 603
11272.34 647
11273.35 705
11274.35 708
11275.35 750
11276.35 741
11277.36 695
11278.36 781
11279.36 689
11280.36 682
11281.37 663
11282.37 709
11283.37 673
11284.38 652
11285.38 698
11286.38 639
11287.38 612
11288.39 633
11289.39 642
11290.39 585
11291.40 631
11292.40 618
11293.40 653
11294.41 672
11295.41 728
11296.41 676
11297.42 673
11298.42 690
11299.43 674
11300.43 681
11301.43 655
11302.44 656
11303.44 654
11304.44 680
11305.45 684
11306.45 681
11307.46 720
11308.46 761
11309.47 711
11310.47 794
11311.47 836
11312.48 798
11313.48 845
11314.49 810
11315.49 817
11316.50 762
11317.50 786
11318.50 822
11319.51 717
11320.51 646
11321.52 677
11322.52 661
11323.53 639
11324.53 657
11325.54 625
11326.54 612
11327.55 590
11328.55 586
11329.56 595
11330.56 622
11331.57 665
11332.57 601
11333.58 610
11334.58 635
11335.59 623
11336.59 626
11337.60 618
11338.60 591
11339.61 556
11340.61 647
11341.62 661
11342.63 624
11343.63 691
11344.64 655
11345.64 657
11346.65 662
11347.65 661
11348.66 633
11349.67 676
11350.67 625
11351.68 624
11352.68 618
11353.69 641
11354.70 621
11355.70 592
11356.71 578
11357.72 624
11358.72 668
11359.73 616
11360.73 585
11361.74 615
11362.75 620
11363.75 602
11364.76 621
11365.77 624
11366.77 638
11367.78 662
11368.79 597
11369.79 593
11370.80 580
11371.81 570
11372.81 599
11373.82 593
11374.83 602
11375.84 664
11376.84 649
11377.85 691
11378.86 699
11379.86 594
11380.87 631
11381.88 647
11382.89 611
11383.89 636
11384.90 607
11385.91 693
11386.92 624
11387.92 673
11388.93 635
11389.94 709
11390.95 614
11391.95 616
11392.96 612
11393.97 642
11394.98 668
11395.99 694
11396.99 640
11398.00 647
11399.01 673
11400.02 673
11401.03 690
11402.03 688
11403.04 597
11404.05 629
11405.06 640
11406.07 607
11407.08 612
11408.09 578
11409.09 562
11410.10 580
11411.11 632
11412.12 620
11413.13 622
11414.14 618
11415.15 638
11416.15 750
11417.16 763
11418.17 716
11419.18 610
11420.19 607
11421.20 639
11422.21 625
11423.22 657
11424.23 718
11425.24 676
11426.25 686
11427.26 619
11428.26 657
11429.27 717
11430.28 682
11431.29 682
11432.30 676
11433.31 672
11434.32 694
11435.33 672
11436.34 645
11437.35 679
11438.36 691
11439.37 708
11440.38 673
11441.39 646
11442.40 671
11443.41 671
11444.42 670
11445.43 610
11446.44 674
11447.45 656
11448.46 661
11449.47 656
11450.48 668
11451.49 684
11452.50 702
11453.51 698
11454.52 723
11455.53 625
11456.55 700
11457.56 657
11458.57 664
11459.58 730
11460.59 731
11461.60 767
11462.61 754
11463.62 759
11464.63 697
11465.64 689
11466.65 679
11467.67 730
11468.68 712
11469.69 771
11470.70 739
11471.71 721
11472.72 745
11473.73 728
11474.74 728
11475.76 710
11476.77 736
11477.78 809
11478.79 780
11479.80 728
11480.81 746
11481.83 734
11482.84 721
11483.85 751
11484.86 795
11485.87 730
11486.89 739
11487.90 790
11488.91 778
11489.92 752
11490.93 727
11491.95 755
11492.96 709
11493.97 763
11494.98 825
11496.00 778
11497.01 794
11498.02 704
11499.03 828
11500.05 883
11501.06 836
11502.07 814
11503.08 812
11504.10 776
11505.11 772
11506.12 832
11507.13 796
11508.15 781
11509.16 815
11510.17 844
11511.19 792
11512.20 830
11513.21 787
11514.23 847
11515.24 858
11516.25 812
11517.27 794
11518.28 836
11519.29 884
11520.31 824
11521.32 832
11522.33 841
11523.35 822
11524.36 874
11525.37 814
11526.39 826
11527.40 855
11528.42 838
11529.43 862
11530.44 806
11531.46 842
11532.47 899
11533.48 922
11534.50 911
11535.51 876
11536.53 847
11537.54 930
11538.56 836
11539.57 841
11540.58 962
11541.60 958
11542.61 960
11543.63 886
11544.64 859
11545.66 886
11546.67 940
11547.69 950
11548.70 917
11549.72 929
11550.73 924
11551.75 897
11552.76 971
11553.78 1038
11554.79 1002
11555.81 898
11556.82 1010
11557.84 1053
11558.85 989
11559.87 1043
11560.88 1096
11561.90 1071
11562.91 1079
11563.93 1011
11564.94 1029
11565.96 1083
11566.97 1064
11567.99 1059
11569.00 1049
11570.02 1082
11571.04 1117
11572.05 1077
11573.07 1112
11574.08 1159
11575.10 1136
11576.11 1125
11577.13 1219
11578.15 1229
11579.16 1209
11580.18 1214
11581.20 1224
11582.21 1242
11583.23 1280
11584.24 1314
11585.26 1405
11586.28 1494
11587.29 1399
11588.31 1328
11589.33 1362
11590.34 1431
11591.36 1504
11592.38 1428
11593.39 1458
11594.41 1512
11595.43 1558
11596.44 1610
11597.46 1771
11598.48 1758
11599.49 1860
11600.51 1988
11601.53 2096
11602.54 2091
11603.56 2124
11604.58 2088
11605.60 2126
11606.61 2005
11607.63 1995
11608.65 1943
11609.67 1907
11610.68 1879
11611.70 1999
11612.72 1978
11613.74 1909
11614.75 1997
11615.77 2056
11616.79 2012
11617.81 2017
11618.82 2043
11619.84 2058
11620.86 2078
11621.88 2064
11622.90 2091
11623.91 2210
11624.93 2486
11625.95 2556
11626.97 2831
11627.99 3219
11629.00 3613
11630.02 4068
11631.04 4438
11632.06 4531
11633.08 4681
11634.10 4445
11635.11 4081
11636.13 3807
11637.15 3545
11638.17 3220
11639.19 2925
11640.21 2732
11641.23 2364
11642.25 2086
11643.26 1932
11644.28 1780
11645.30 1801
11646.32 1733
11647.34 1696
11648.36 1562
11649.38 1433
11650.40 1523
11651.42 1486
11652.44 1497
11653.46 1481
11654.47 1464
11655.49 1388
11656.51 1342
11657.53 1347
11658.55 1362
11659.57 1344
11660.59 1371
11661.61 1423
11662.63 1357
11663.65 1316
11664.67 1315
11665.69 1226
11666.71 1265
11667.73 1357
11668.75 1301
11669.77 1320
11670.79 1360
11671.81 1331
11672.83 1326
11673.85 1314
11674.87 1272
11675.89 1204
11676.91 1225
11677.93 1212
11678.95 1263
11679.97 1157
11680.99 1096
11682.01 1076
11683.03 1119
11684.06 1139
11685.08 1098
11686.10 1099
11687.12 1056
11688.14 1145
11689.16 1091
11690.18 1141
11691.20 1191
11692.22 1062
11693.24 1062
11694.26 1130
11695.29 1157
11696.31 1125
11697.33 1132
11698.35 1101
11699.37 1114
11700.39 1072
11701.41 1086
11702.43 1203
11703.46 1140
11704.48 1165
11705.50 1162
11706.52 1174
11707.54 1214
11708.56 1172
11709.59 1220
11710.61 1242
11711.63 1275
11712.65 1271
11713.67 1204
11714.70 1173
11715.72 1219
11716.74 1255
11717.76 1231
11718.78 1205
11719.81 1240
11720.83 1177
11721.85 1178
11722.87 1160
11723.90 1115
11724.92 1125
11725.94 1119
11726.96 1158
11727.99 1155
11729.01 1083
11730.03 1149
11731.05 1148
11732.08 1052
11733.10 1102
11734.12 1005
11735.15 1077
11736.17 1061
11737.19 1026
11738.21 1009
11739.24 989
11740.26 966
11741.28 987
11742.31 1035
11743.33 1022
11744.35 953
11745.38 932
11746.40 983
11747.42 978
11748.45 1016
11749.47 954
11750.49 933
11751.52 941
11752.54 1014
11753.56 973
11754.59 991
11755.61 938
11756.64 990
11757.66 971
11758.68 913
11759.71 941
11760.73 921
11761.76 904
11762.78 903
11763.80 826
11764.83 791
11765.85 813
11766.88 778
11767.90 917
11768.93 881
11769.95 848
11770.97 844
11772.00 824
11773.02 837
11774.05 782
11775.07 825
11776.10 869
11777.12 871
11778.15 841
11779.17 788
11780.20 908
11781.22 852
11782.25 908
11783.27 838
11784.30 830
11785.32 797
11786.35 835
11787.37 841
11788.40 861
11789.42 887
11790.45 742
11791.47 756
11792.50 775
11793.52 769
11794.55 770
11795.57 752
11796.60 730
11797.63 770
11798.65 830
11799.68 759
11800.70 764
11801.73 806
11802.75 782
11803.78 763
11804.81 803
11805.83 724
11806.86 731
11807.88 819
11808.91 815
11809.94 729
11810.96 730
11811.99 690
11813.02 700
11814.04 741
11815.07 737
11816.09 763
11817.12 756
11818.15 733
11819.17 709
11820.20 671
11821.23 702
11822.25 758
11823.28 740
11824.31 752
11825.33 777
11826.36 727
11827.39 746
11828.42 774
11829.44 784
11830.47 745
11831.50 722
11832.52 784
11833.55 717
11834.58 772
11835.61 693
11836.63 700
11837.66 699
11838.69 659
11839.71 672
11840.74 726
11841.77 646
11842.80 677
11843.83 665
11844.85 718
11845.88 721
11846.91 624
11847.94 679
11848.96 709
11849.99 694
11851.02 721
11852.05 721
11853.08 671
11854.10 730
11855.13 689
11856.16 710
11857.19 765
11858.22 754
11859.24 786
11860.27 716
11861.30 690
11862.33 706
11863.36 679
11864.39 710
11865.42 731
11866.44 745
11867.47 662
11868.50 686
11869.53 696
11870.56 688
11871.59 688
11872.62 707
11873.65 748
11874.67 715
11875.70 722
11876.73 738
11877.76 708
11878.79 648
11879.82 650
11880.85 701
11881.88 753
11882.91 735
11883.94 780
11884.97 794
11886.00 693
11887.03 764
11888.06 782
11889.09 696
11890.11 733
11891.14 759
11892.17 737
11893.20 764
11894.23 750
11895.26 792
11896.29 822
11897.32 903
11898.35 842
11899.38 809
11900.41 783
11901.44 818
11902.47 857
11903.50 793
11904.53 803
11905.56 822
11906.59 822
11907.63 799
11908.66 814
11909.69 805
11910.72 825
11911.75 877
11912.78 808
11913.81 796
11914.84 794
11915.87 818
11916.90 721
11917.93 735
11918.96 715
11919.99 756
11921.02 740
11922.06 787
11923.09 783
11924.12 805
11925.15 871
11926.18 946
11927.21 966
11928.24 941
11929.27 1029
11930.31 1164
11931.34 1068
11932.37 941
11933.40 967
11934.43 888
11935.46 897
11936.49 950
11937.53 906
11938.56 837
11939.59 849
11940.62 775
11941.65 756
11942.69 738
11943.72 679
11944.75 734
11945.78 769
11946.81 746
11947.85 756
11948.88 695
11949.91 645
11950.94 648
11951.97 681
11953.01 688
11954.04 663
11955.07 650
11956.10 687
11957.14 731
11958.17 717
11959.20 687
11960.24 685
11961.27 651
11962.30 677
11963.33 658
11964.37 638
11965.40 638
11966.43 637
11967.47 668
11968.50 682
11969.53 711
11970.56 689
11971.60 630
11972.63 702
11973.66 670
11974.70 723
11975.73 681
11976.76 676
11977.80 716
11978.83 710
11979.86 618
11980.90 631
11981.93 665
11982.97 703
11984.00 687
11985.03 687
11986.07 649
11987.10 713
11988.13 677
11989.17 698
11990.20 725
11991.24 687
11992.27 699
11993.30 649
11994.34 697
11995.37 773
11996.41 722
11997.44 685
11998.48 675
11999.51 666
12000.54 687
12001.58 713
12002.61 682
12003.65 693
12004.68 717
12005.72 721
12006.75 702
12007.79 717
12008.82 696
12009.86 682
12010.89 702
12011.93 695
12012.96 736
12014.00 689
12015.03 727
12016.07 722
12017.10 715
12018.14 692
12019.17 711
12020.21 756
12021.24 694
12022.28 695
12023.31 684
12024.35 731
12025.38 732
12026.42 735
12027.46 697
12028.49 741
12029.53 678
12030.56 704
12031.60 737
12032.63 732
12033.67 721
12034.71 716
12035.74 701
12036.78 764
12037.81 708
12038.85 694
12039.89 729
12040.92 756
12041.96 814
12042.99 744
12044.03 702
12045.07 704
12046.10 787
12047.14 815
12048.18 809
12049.21 778
12050.25 815
12051.29 788
12052.32 774
12053.36 790
12054.40 756
12055.43 733
12056.47 762
12057.51 781
12058.54 783
12059.58 797
12060.62 780
12061.65 827
12062.69 814
12063.73 785
12064.77 794
12065.80 762
12066.84 827
12067.88 865
12068.92 777
12069.95 743
12070.99 733
12072.03 766
12073.07 749
12074.10 796
12075.14 740
12076.18 787
12077.22 802
12078.25 770
12079.29 802
12080.33 762
12081.37 807
12082.41 815
12083.44 824
12084.48 822
12085.52 758
12086.56 762
12087.60 897
12088.63 869
12089.67 844
12090.71 870
12091.75 797
12092.79 763
12093.83 799
12094.86 831
12095.90 832
12096.94 841
12097.98 884
12099.02 875
12100.06 956
12101.10 1019
12102.13 977
12103.17 1029
12104.21 1025
12105.25 952
12106.29 912
12107.33 870
12108.37 855
12109.41 802
12110.45 811
12111.49 830
12112.53 766
12113.56 758
12114.60 708
12115.64 749
12116.68 715
12117.72 731
12118.76 726
12119.80 671
12120.84 710
12121.88 667
12122.92 637
12123.96 631
12125.00 724
12126.04 669
12127.08 670
12128.12 696
12129.16 680
12130.20 655
12131.24 576
12132.28 631
12133.32 611
12134.36 647
12135.40 624
12136.44 611
12137.48 645
12138.52 671
12139.56 650
12140.60 689
12141.64 675
12142.68 625
12143.72 633
12144.76 643
12145.81 680
12146.85 668
12147.89 633
12148.93 667
12149.97 623
12151.01 640
12152.05 561
12153.09 598
12154.13 655
12155.17 654
12156.21 678
12157.26 569
12158.30 625
12159.34 611
12160.38 601
12161.42 647
12162.46 618
12163.50 660
12164.55 660
12165.59 610
12166.63 625
12167.67 611
12168.71 597
12169.75 577
12170.80 567
12171.84 610
12172.88 678
12173.92 673
12174.96 610
12176.00 604
12177.05 599
12178.09 588
12179.13 631
12180.17 636
12181.22 594
12182.26 583
12183.30 620
12184.34 642
12185.38 635
12186.43 698
12187.47 613
12188.51 656
12189.55 634
12190.60 571
12191.64 620
12192.68 641
12193.72 610
12194.77 643
12195.81 681
12196.85 619
12197.90 636
12198.94 614
12199.98 587
12201.03 642
12202.07 641
12203.11 632
12204.15 604
12205.20 628
12206.24 610
12207.28 592
12208.33 585
12209.37 584
12210.41 602
12211.46 566
12212.50 606
12213.55 671
12214.59 642
12215.63 592
12216.68 596
12217.72 621
12218.76 661
12219.81 574
12220.85 606
12221.90 602
12222.94 579
12223.98 595
12225.03 588
12226.07 587
12227.12 582
12228.16 574
12229.20 591
12230.25 580
12231.29 599
12232.34 576
12233.38 606
12234.43 664
12235.47 599
12236.52 605
12237.56 643
12238.61 611
12239.65 599
12240.69 621
12241.74 635
12242.78 655
12243.83 607
12244.87 661
12245.92 614
12246.96 636
12248.01 668
12249.05 573
12250.10 597
12251.14 595
12252.19 580
12253.24 661
12254.28 623
12255.33 599
12256.37 574
12257.42 547
12258.46 563
12259.51 575
12260.55 522
12261.60 531
12262.64 545
12263.69 581
12264.74 588
12265.78 587
12266.83 516
12267.87 540
12268.92 508
12269.97 537
12271.01 519
12272.06 580
12273.10 568
12274.15 520
12275.20 514
12276.24 570
12277.29 593
12278.34 554
12279.38 538
12280.43 526
12281.47 523
12282.52 542
12283.57 569
12284.61 554
12285.66 542
12286.71 508
12287.75 477
12288.80 540
12289.85 535
12290.90 485
12291.94 491
12292.99 506
12294.04 516
12295.08 580
12296.13 535
12297.18 559
12298.22 569
12299.27 527
12300.32 581
12301.37 519
12302.41 527
12303.46 585
12304.51 519
12305.56 510
12306.60 469
12307.65 542
12308.70 584
12309.75 500
12310.79 524
12311.84 588
12312.89 604
12313.94 512
12314.99 526
12316.03 568
12317.08 519
12318.13 524
12319.18 536
12320.23 541
12321.27 511
12322.32 554
12323.37 579
12324.42 603
12325.47 549
12326.52 557
12327.56 559
12328.61 528
12329.66 570
12330.71 531
12331.76 526
12332.81 519
12333.86 502
12334.91 512
12335.95 529
12337.00 528
12338.05 526
12339.10 526
12340.15 498
12341.20 490
12342.25 563
12343.30 581
12344.35 530
12345.40 475
12346.44 499
12347.49 480
12348.54 518
12349.59 548
12350.64 512
12351.69 484
12352.74 526
12353.79 427
12354.84 468
12355.89 491
12356.94 464
12357.99 507
12359.04 508
12360.09 481
12361.14 530
12362.19 504
12363.24 521
12364.29 500
12365.34 529
12366.39 506
12367.44 507
12368.49 512
12369.54 490
12370.59 508
12371.64 485
12372.69 504
12373.74 502
12374.79 554
12375.84 551
12376.89 533
12377.94 569
12378.99 539
12380.05 526
12381.10 489
12382.15 501
12383.20 511
12384.25 527
12385.30 513
12386.35 489
12387.40 508
12388.45 561
12389.50 612
12390.55 592
12391.61 563
12392.66 604
12393.71 595
12394.76 548
12395.81 576
12396.86 558
12397.91 571
12398.97 540
12400.02 534
12401.07 541
12402.12 501
12403.17 552
12404.22 536
12405.28 558
12406.33 566
12407.38 591
12408.43 618
12409.48 583
12410.53 537
12411.59 607
12412.64 560
12413.69 560
12414.74 554
12415.80 578
12416.85 539
12417.90 525
12418.95 537
12420.00 558
12421.06 557
12422.11 551
12423.16 510
12424.21 540
12425.27 576
12426.32 500
12427.37 575
12428.43 571
12429.48 585
12430.53 632
12431.58 579
12432.64 525
12433.69 586
12434.74 548
12435.80 556
12436.85 549
12437.90 597
12438.96 565
12440.01 512
12441.06 556
12442.12 574
12443.17 571
12444.22 620
12445.28 570
12446.33 577
12447.38 587
12448.44 580
12449.49 612
12450.54 564
12451.60 582
12452.65 540
12453.71 561
12454.76 587
12455.81 615
12456.87 618
12457.92 590
12458.98 546
12460.03 616
12461.08 610
12462.14 615
12463.19 614
12464.25 619
12465.30 612
12466.35 575
12467.41 592
12468.46 618
12469.52 622
12470.57 570
12471.63 637
12472.68 617
12473.74 686
12474.79 673
12475.85 700
12476.90 691
12477.96 690
12479.01 674
12480.07 716
12481.12 706
12482.18 744
12483.23 845
12484.29 753
12485.34 801
12486.40 814
12487.45 878
12488.51 947
12489.56 1053
12490.62 1114
12491.67 1169
12492.73 1252
12493.78 1318
12494.84 1374
12495.90 1276
12496.95 1311
12498.01 1267
12499.06 1174
12500.12 1067
12501.17 994
12502.23 932
12503.29 878
12504.34 851
12505.40 807
12506.45 753
12507.51 742
12508.57 773
12509.62 699
12510.68 711
12511.73 691
12512.79 631
12513.85 677
12514.90 673
12515.96 686
12517.02 671
12518.07 655
12519.13 676
12520.19 663
12521.24 660
12522.30 701
12523.36 690
12524.41 634
12525.47 655
12526.53 651
12527.58 698
12528.64 687
12529.70 657
12530.76 672
12531.81 663
12532.87 698
12533.93 664
12534.98 708
12536.04 701
12537.10 741
12538.16 677
12539.21 707
12540.27 656
12541.33 647
12542.39 695
12543.44 702
12544.50 656
12545.56 656
12546.62 676
12547.68 660
12548.73 638
12549.79 683
12550.85 708
12551.91 736
12552.96 720
12554.02 691
12555.08 739
12556.14 743
12557.20 715
12558.26 732
12559.31 720
12560.37 760
12561.43 767
12562.49 722
12563.55 796
12564.61 819
12565.66 764
12566.72 817
12567.78 843
12568.84 855
12569.90 979
12570.96 1006
12572.02 1009
12573.08 1114
12574.13 1091
12575.19 1083
12576.25 1053
12577.31 1069
12578.37 1018
12579.43 963
12580.49 939
12581.55 893
12582.61 874
12583.67 852
12584.73 734
12585.79 730
12586.85 780
12587.91 729
12588.96 703
12590.02 736
12591.08 739
12592.14 738
12593.20 756
12594.26 705
12595.32 712
12596.38 740
12597.44 718
12598.50 684
12599.56 637
12600.62 662
12601.68 651
12602.74 644
12603.80 663
12604.86 680
12605.92 645
12606.98 662
12608.04 645
12609.10 659
12610.17 734
12611.23 684
12612.29 651
12613.35 628
12614.41 727
12615.47 667
12616.53 678
12617.59 736
12618.65 711
12619.71 729
12620.77 701
12621.83 637
12622.89 651
12623.95 640
12625.02 657
12626.08 655
12627.14 646
12628.20 662
12629.26 642
12630.32 669
12631.38 620
12632.44 620
12633.51 638
12634.57 616
12635.63 580
12636.69 597
12637.75 629
12638.81 623
12639.88 581
12640.94 617
12642.00 599
12643.06 663
12644.12 670
12645.18 654
12646.25 671
12647.31 711
12648.37 721
12649.43 706
12650.50 726
12651.56 706
12652.62 746
12653.68 737
12654.74 840
12655.81 753
12656.87 692
12657.93 726
12658.99 721
12660.06 757
12661.12 675
12662.18 709
12663.24 671
12664.31 637
12665.37 637
12666.43 631
12667.50 631
12668.56 613
12669.62 573
12670.68 605
12671.75 679
12672.81 632
12673.87 599
12674.94 566
12676.00 603
12677.06 615
12678.13 604
12679.19 614
12680.25 606
12681.32 600
12682.38 619
12683.44 591
12684.51 627
12685.57 648
12686.63 616
12687.70 600
12688.76 644
12689.83 628
12690.89 523
12691.95 579
12693.02 624
12694.08 606
12695.15 600
12696.21 573
12697.27 553
12698.34 606
12699.40 645
12700.47 592
12701.53 577
12702.60 592
12703.66 596
12704.72 572
12705.79 533
12706.85 512
12707.92 579
12708.98 597
12710.05 606
12711.11 563
12712.18 602
12713.24 559
12714.31 547
12715.37 569
12716.44 640
12717.50 583
12718.57 590
12719.63 587
12720.70 583
12721.76 515
12722.83 578
12723.89 522
12724.96 548
12726.02 563
12727.09 556
12728.15 593
12729.22 584
12730.28 586
12731.35 578
12732.41 536
12733.48 552
12734.55 560
12735.61 595
12736.68 542
12737.74 535
12738.81 548
12739.88 576
12740.94 634
12742.01 501
12743.07 461
12744.14 532
12745.21 546
12746.27 510
12747.34 582
12748.40 565
12749.47 540
12750.54 546
12751.60 564
12752.67 532
12753.74 505
12754.80 513
12755.87 496
12756.94 555
12758.00 498
12759.07 477
12760.14 482
12761.20 471
12762.27 469
12763.34 529
12764.40 529
12765.47 502
12766.54 470
12767.60 477
12768.67 481
12769.74 483
12770.81 487
12771.87 483
12772.94 499
12774.01 471
12775.08 442
12776.14 400
12777.21 434
12778.28 461
12779.35 536
12780.41 522
12781.48 496
12782.55 504
12783.62 455
12784.68 466
12785.75 448
12786.82 442
12787.89 413
12788.96 479
12790.02 480
12791.09 466
12792.16 432
12793.23 419
12794.30 425
12795.36 444
12796.43 446
12797.50 421
12798.57 412
12799.64 443
12800.71 451
12801.77 481
12802.84 435
12803.91 450
12804.98 454
12806.05 501
12807.12 487
12808.19 507
12809.25 507
12810.32 446
12811.39 469
12812.46 460
12813.53 481
12814.60 459
12815.67 446
12816.74 481
12817.81 510
12818.88 466
12819.95 456
12821.01 446
12822.08 421
12823.15 446
12824.22 417
12825.29 446
12826.36 482
12827.43 471
12828.50 469
12829.57 493
12830.64 455
12831.71 473
12832.78 482
12833.85 472
12834.92 427
12835.99 423
12837.06 459
12838.13 429
12839.20 438
12840.27 439
12841.34 497
12842.41 474
12843.48 452
12844.55 441
12845.62 427
12846.69 482
12847.76 477
12848.83 426
12849.90 401
12850.97 426
12852.04 423
12853.11 428
12854.19 432
12855.26 428
12856.33 424
12857.40 461
12858.47 434
12859.54 428
12860.61 411
12861.68 419
12862.75 454
12863.82 459
12864.89 434
12865.97 394
12867.04 413
12868.11 406
12869.18 433
12870.25 434
12871.32 398
12872.39 386
12873.47 441
12874.54 421
12875.61 390
12876.68 464
12877.75 443
12878.82 436
12879.90 476
12880.97 475
12882.04 465
12883.11 418
12884.18 422
12885.25 464
12886.33 428
12887.40 431
12888.47 404
12889.54 415
12890.62 417
12891.69 382
12892.76 428
12893.83 431
12894.90 424
12895.98 398
12897.05 377
12898.12 384
12899.19 413
12900.27 418
12901.34 365
12902.41 427
12903.49 417
12904.56 370
12905.63 416
12906.70 425
12907.78 403
12908.85 395
12909.92 387
12911.00 408
12912.07 459
12913.14 428
12914.22 423
12915.29 431
12916.36 413
12917.44 422
12918.51 464
12919.58 480
12920.66 433
12921.73 424
12922.80 404
12923.88 425
12924.95 446
12926.02 463
12927.10 406
12928.17 362
12929.24 429
12930.32 435
12931.39 422
12932.47 480
12933.54 451
12934.61 398
12935.69 438
12936.76 447
12937.84 437
12938.91 464
12939.99 454
12941.06 378
12942.13 452
12943.21 412
12944.28 428
12945.36 428
12946.43 419
12947.51 408
12948.58 420
12949.66 408
12950.73 404
12951.81 383
12952.88 404
12953.95 423
12955.03 375
12956.10 423
12957.18 415
12958.25 417
12959.33 442
12960.40 404
12961.48 419
12962.56 433
12963.63 431
12964.71 387
12965.78 413
12966.86 453
12967.93 455
12969.01 422
12970.08 386
12971.16 405
12972.23 442
12973.31 383
12974.39 440
12975.46 440
12976.54 450
12977.61 445
12978.69 440
12979.76 463
12980.84 450
12981.92 419
12982.99 422
12984.07 432
12985.14 428
12986.22 439
12987.30 414
12988.37 463
12989.45 433
12990.53 421
12991.60 396
12992.68 408
12993.76 487
12994.83 456
12995.91 468
12996.99 492
12998.06 462
12999.14 482
13000.22 476
13001.29 452
13002.37 425
13003.45 450
13004.52 459
13005.60 480
13006.68 479
13007.75 511
13008.83 459
13009.91 456
13010.99 436
13012.06 477
13013.14 492
13014.22 519
13015.30 437
13016.37 487
13017.45 493
13018.53 465
13019.61 503
13020.68 475
13021.76 468
13022.84 504
13023.92 492
13024.99 444
13026.07 507
13027.15 468
13028.23 460
13029.31 504
13030.38 483
13031.46 524
13032.54 498
13033.62 536
13034.70 488
13035.77 475
13036.85 510
13037.93 514
13039.01 497
13040.09 535
13041.17 534
13042.24 515
13043.32 517
13044.40 517
13045.48 486
13046.56 502
13047.64 508
13048.72 499
13049.80 521
13050.87 515
13051.95 512
13053.03 499
13054.11 544
13055.19 519
13056.27 561
13057.35 527
13058.43 502
13059.51 530
13060.59 526
13061.67 471
13062.74 456
13063.82 492
13064.90 532
13065.98 510
13067.06 471
13068.14 435
13069.22 465
13070.30 475
13071.38 500
13072.46 515
13073.54 526
13074.62 505
13075.70 469
13076.78 431
13077.86 453
13078.94 453
13080.02 411
13081.10 519
13082.18 443
13083.26 445
13084.34 460
13085.42 420
13086.50 395
13087.58 473
13088.66 471
13089.74 492
13090.82 440
13091.90 430
13092.99 445
13094.07 474
13095.15 452
13096.23 445
13097.31 427
13098.39 434
13099.47 464
13100.55 433
13101.63 435
13102.71 432
13103.79 457
13104.88 450
13105.96 477
13107.04 503
13108.12 451
13109.20 468
13110.28 459
13111.36 472
13112.44 409
13113.53 466
13114.61 483
13115.69 449
13116.77 445
13117.85 445
13118.93 475
13120.02 416
13121.10 411
13122.18 411
13123.26 438
13124.34 534
13125.42 479
13126.51 478
13127.59 524
13128.67 549
13129.75 479
13130.84 423
13131.92 421
13133.00 426
13134.08 459
13135.16 433
13136.25 455
13137.33 490
13138.41 486
13139.49 489
13140.58 493
13141.66 446
13142.74 464
13143.82 451
13144.91 492
13145.99 478
13147.07 438
13148.16 437
13149.24 418
13150.32 418
13151.41 431
13152.49 444
13153.57 429
13154.65 475
13155.74 500
13156.82 450
13157.90 473
13158.99 478
13160.07 409
13161.15 418
13162.24 423
13163.32 414
13164.40 407
13165.49 417
13166.57 442
13167.66 448
13168.74 455
13169.82 441
13170.91 434
13171.99 419
13173.08 428
13174.16 410
13175.24 432
13176.33 497
13177.41 467
13178.50 407
13179.58 419
13180.66 415
13181.75 444
13182.83 454
13183.92 415
13185.00 452
13186.09 427
13187.17 409
13188.25 447
13189.34 477
13190.42 456
13191.51 511
13192.59 490
13193.68 452
13194.76 429
13195.85 451
13196.93 469
13198.02 424
13199.10 440
13200.19 434
13201.27 454
13202.36 446
13203.44 460
13204.53 446
13205.61 484
13206.70 463
13207.78 493
13208.87 493
13209.96 442
13211.04 494
13212.13 437
13213.21 417
13214.30 398
13215.38 438
13216.47 473
13217.55 396
13218.64 415
13219.73 412
13220.81 406
13221.90 445
13222.98 430
13224.07 436
13225.16 462
13226.24 433
13227.33 399
13228.41 493
13229.50 410
13230.59 405
13231.67 484
13232.76 459
13233.85 497
13234.93 488
13236.02 457
13237.11 502
13238.19 445
13239.28 423
13240.37 436
13241.45 449
13242.54 440
13243.63 433
13244.71 431
13245.80 436
13246.89 442
13247.97 465
13249.06 481
13250.15 493
13251.24 409
13252.32 462
13253.41 461
13254.50 452
13255.58 504
13256.67 488
13257.76 462
13258.85 485
13259.93 469
13261.02 471
13262.11 422
13263.20 413
13264.28 496
13265.37 497
13266.46 487
13267.55 454
13268.64 473
13269.72 445
13270.81 480
13271.90 464
13272.99 455
13274.08 468
13275.16 457
13276.25 462
13277.34 435
13278.43 459
13279.52 460
13280.61 487
13281.69 505
13282.78 519
13283.87 499
13284.96 504
13286.05 480
13287.14 484
13288.23 508
13289.31 514
13290.40 518
13291.49 515
13292.58 522
13293.67 514
13294.76 473
13295.85 571
13296.94 551
13298.03 490
13299.11 494
13300.20 501
13301.29 509
13302.38 465
13303.47 492
13304.56 505
13305.65 514
13306.74 567
13307.83 544
13308.92 548
13310.01 559
13311.10 637
13312.19 568
13313.28 530
13314.37 520
13315.46 556
13316.55 548
13317.64 528
13318.73 517
13319.82 495
13320.91 518
13322.00 519
13323.09 487
13324.18 508
13325.27 576
13326.36 549
13327.45 502
13328.54 558
13329.63 568
13330.72 526
13331.81 496
13332.90 538
13333.99 556
13335.08 516
13336.17 525
13337.26 533
13338.35 491
13339.44 511
13340.53 490
13341.62 527
13342.72 481
13343.81 508
13344.90 523
13345.99 526
13347.08 554
13348.17 586
13349.26 521
13350.35 532
13351.44 558
13352.54 536
13353.63 526
13354.72 486
13355.81 505
13356.90 521
13357.99 601
13359.08 626
13360.18 597
13361.27 572
13362.36 579
13363.45 580
13364.54 543
13365.63 614
13366.73 607
13367.82 632
13368.91 566
13370.00 566
13371.09 626
13372.19 605
13373.28 572
13374.37 555
13375.46 583
13376.56 514
13377.65 547
13378.74 599
13379.83 514
13380.93 508
13382.02 549
13383.11 570
13384.20 520
13385.30 502
13386.39 472
13387.48 499
13388.57 492
13389.67 515
13390.76 500
13391.85 469
13392.95 464
13394.04 489
13395.13 475
13396.22 478
13397.32 487
13398.41 462
13399.50 508
13400.60 471
13401.69 502
13402.78 544
13403.88 534
13404.97 502
13406.06 445
13407.16 492
13408.25 454
13409.35 512
13410.44 517
13411.53 497
13412.63 527
13413.72 507
13414.81 473
13415.91 480
13417.00 504
13418.10 537
13419.19 508
13420.28 510
13421.38 520
13422.47 519
13423.57 472
13424.66 499
13425.76 502
13426.85 481
13427.94 484
13429.04 512
13430.13 499
13431.23 516
13432.32 530
13433.42 484
13434.51 471
13435.61 496
13436.70 542
13437.80 524
13438.89 502
13439.99 573
13441.08 531
13442.18 508
13443.27 503
13444.37 557
13445.46 553
13446.56 506
13447.65 518
13448.75 540
13449.84 572
13450.94 543
13452.03 575
13453.13 544
13454.22 531
13455.32 578
13456.41 542
13457.51 610
13458.61 555
13459.70 561
13460.80 560
13461.89 543
13462.99 550
13464.08 533
13465.18 623
13466.28 592
13467.37 550
13468.47 586
13469.56 546
13470.66 556
13471.76 589
13472.85 615
13473.95 590
13475.05 580
13476.14 552
13477.24 575
13478.33 554
13479.43 521
13480.53 544
13481.62 592
13482.72 566
13483.82 588
13484.91 595
13486.01 537
13487.11 642
13488.20 626
13489.30 542
13490.40 583
13491.50 664
13492.59 648
13493.69 609
13494.79 640
13495.88 673
13496.98 697
13498.08 749
13499.18 772
13500.27 684
13501.37 671
13502.47 719
13503.57 706
13504.66 674
13505.76 690
13506.86 697
13507.96 688
13509.05 630
13510.15 606
13511.25 643
13512.35 595
13513.44 610
13514.54 541
13515.64 536
13516.74 553
13517.84 540
13518.93 561
13520.03 502
13521.13 480
13522.23 500
13523.33 514
13524.43 505
13525.52 469
13526.62 472
13527.72 519
13528.82 530
13529.92 505
13531.02 501
13532.12 466
13533.21 492
13534.31 495
13535.41 534
13536.51 506
13537.61 444
13538.71 482
13539.81 447
13540.91 466
13542.01 473
13543.10 539
13544.20 477
13545.30 460
13546.40 493
13547.50 502
13548.60 461
13549.70 467
13550.80 467
13551.90 480
13553.00 481
13554.10 478
13555.20 491
13556.30 512
13557.40 483
13558.50 477
13559.60 486
13560.70 471
13561.80 478
13562.90 459
13564.00 479
13565.10 435
13566.20 413
13567.30 554
13568.40 550
13569.50 486
13570.60 525
13571.70 508
13572.80 410
13573.90 471
13575.00 489
13576.10 493
13577.20 462
13578.30 467
13579.40 475
13580.50 481
13581.60 480
13582.70 421
13583.80 435
13584.90 437
13586.00 480
13587.10 483
13588.21 523
13589.31 500
13590.41 460
13591.51 512
13592.61 528
13593.71 466
13594.81 457
13595.91 461
13597.01 427
13598.12 446
13599.22 462
13600.32 479
13601.42 497
13602.52 515
13603.62 467
13604.72 463
13605.83 491
13606.93 535
13608.03 483
13609.13 452
13610.23 480
13611.34 508
13612.44 504
13613.54 496
13614.64 504
13615.74 472
13616.85 471
13617.95 477
13619.05 440
13620.15 428
13621.25 478
13622.36 460
13623.46 471
13624.56 480
13625.66 479
13626.77 509
13627.87 457
13628.97 499
13630.07 477
13631.18 465
13632.28 500
13633.38 520
13634.48 452
13635.59 428
13636.69 466
13637.79 491
13638.90 439
13640.00 442
13641.10 505
13642.21 477
13643.31 455
13644.41 454
13645.52 404
13646.62 452
13647.72 441
13648.83 469
13649.93 443
13651.03 422
13652.14 444
13653.24 436
13654.34 411
13655.45 438
13656.55 425
13657.65 475
13658.76 447
13659.86 433
13660.97 440
13662.07 437
13663.17 448
13664.28 451
13665.38 466
13666.49 474
13667.59 489
13668.69 443
13669.80 458
13670.90 489
13672.01 424
13673.11 479
13674.22 489
13675.32 465
13676.42 459
13677.53 485
13678.63 484
13679.74 459
13680.84 462
13681.95 441
13683.05 471
13684.16 485
13685.26 499
13686.37 477
13687.47 445
13688.58 462
13689.68 455
13690.79 414
13691.89 491
13693.00 475
13694.10 466
13695.21 478
13696.31 453
13697.42 449
13698.52 471
13699.63 493
13700.73 494
13701.84 490
13702.95 521
13704.05 516
13705.16 480
13706.26 498
13707.37 520
13708.47 473
13709.58 425
13710.69 467
13711.79 487
13712.90 477
13714.00 503
13715.11 532
13716.22 505
13717.32 541
13718.43 459
13719.53 502
13720.64 526
13721.75 515
13722.85 525
13723.96 531
13725.07 540
13726.17 506
13727.28 565
13728.39 531
13729.49 528
13730.60 548
13731.71 556
13732.81 527
13733.92 539
13735.03 560
13736.13 573
13737.24 549
13738.35 531
13739.46 517
13740.56 539
13741.67 560
13742.78 564
13743.88 570
13744.99 529
13746.10 552
13747.21 551
13748.31 558
13749.42 558
13750.53 601
13751.64 595
13752.74 639
13753.85 630
13754.96 578
13756.07 564
13757.17 647
13758.28 632
13759.39 673
13760.50 670
13761.61 694
13762.71 644
13763.82 763
13764.93 717
13766.04 687
13767.15 684
13768.25 788
13769.36 801
13770.47 799
13771.58 864
13772.69 873
13773.80 820
13774.90 772
13776.01 759
13777.12 718
13778.23 707
13779.34 695
13780.45 642
13781.56 624
13782.67 641
13783.77 637
13784.88 662
13785.99 587
13787.10 567
13788.21 537
13789.32 537
13790.43 563
13791.54 463
13792.65 514
13793.76 516
13794.86 538
13795.97 523
13797.08 515
13798.19 547
13799.30 549
13800.41 547
13801.52 572
13802.63 521
13803.74 476
13804.85 513
13805.96 538
13807.07 524
13808.18 539
13809.29 548
13810.40 511
13811.51 487
13812.62 487
13813.73 528
13814.84 457
13815.95 470
13817.06 503
13818.17 483
13819.28 474
13820.39 482
13821.50 446
13822.61 469
13823.72 470
13824.83 469
13825.94 488
13827.05 483
13828.16 477
13829.27 517
13830.39 485
13831.50 507
13832.61 488
13833.72 485
13834.83 495
13835.94 471
13837.05 467
13838.16 492
13839.27 486
13840.38 507
13841.50 501
13842.61 503
13843.72 487
13844.83 492
13845.94 496
13847.05 480
13848.16 470
13849.27 515
13850.39 486
13851.50 463
13852.61 480
13853.72 476
13854.83 501
13855.94 496
13857.06 502
13858.17 486
13859.28 512
13860.39 517
13861.50 516
13862.62 481
13863.73 512
13864.84 520
13865.95 504
13867.06 521
13868.18 520
13869.29 491
13870.40 544
13871.51 542
13872.63 527
13873.74 486
13874.85 475
13875.96 532
13877.08 500
13878.19 510
13879.30 528
13880.41 563
13881.53 532
13882.64 515
13883.75 567
13884.87 501
13885.98 550
13887.09 603
13888.20 510
13889.32 486
13890.43 573
13891.54 524
13892.66 582
13893.77 541
13894.88 577
13896.00 572
13897.11 538
13898.22 552
13899.34 536
13900.45 566
13901.56 487
13902.68 492
13903.79 482
13904.91 503
13906.02 506
13907.13 497
13908.25 493
13909.36 463
13910.48 451
13911.59 454
13912.70 494
13913.82 506
13914.93 471
13916.05 478
13917.16 522
13918.27 482
13919.39 478
13920.50 473
13921.62 487
13922.73 507
13923.85 491
13924.96 511
13926.08 473
13927.19 500
13928.30 533
13929.42 459
13930.53 427
13931.65 486
13932.76 476
13933.88 483
13934.99 501
13936.11 437
13937.22 466
13938.34 458
13939.45 442
13940.57 435
13941.68 425
13942.80 399
13943.91 440
13945.03 485
13946.15 454
13947.26 452
13948.38 466
13949.49 426
13950.61 464
13951.72 460
13952.84 434
13953.95 452
13955.07 417
13956.19 438
13957.30 422
13958.42 426
13959.53 433
13960.65 457
13961.77 425
13962.88 437
13964.00 491
13965.11 440
13966.23 490
13967.35 450
13968.46 448
13969.58 457
13970.69 454
13971.81 458
13972.93 473
13974.04 461
13975.16 466
13976.28 451
13977.39 390
13978.51 465
13979.63 430
13980.74 429
13981.86 427
13982.98 433
13984.09 442
13985.21 415
13986.33 452
13987.45 456
13988.56 444
13989.68 450
13990.80 486
13991.91 468
13993.03 463
13994.15 422
13995.27 425
13996.38 431
13997.50 473
13998.62 466
13999.74 471
14000.85 391
14001.97 417
14003.09 465
14004.21 471
14005.32 459
14006.44 468
14007.56 445
14008.68 479
14009.80 495
14010.91 444
14012.03 476
14013.15 450
14014.27 418
14015.39 433
14016.50 423
14017.62 405
14018.74 442
14019.86 410
14020.98 406
14022.10 402
14023.21 473
14024.33 470
14025.45 467
14026.57 415
14027.69 420
14028.81 468
14029.93 449
14031.04 449
14032.16 486
14033.28 465
14034.40 419
14035.52 478
14036.64 488
14037.76 465
14038.88 480
14040.00 482
14041.12 463
14042.23 445
14043.35 458
14044.47 473
14045.59 463
14046.71 482
14047.83 481
14048.95 466
14050.07 504
14051.19 491
14052.31 510
14053.43 508
14054.55 512
14055.67 459
14056.79 463
14057.91 503
14059.03 455
14060.15 468
14061.27 526
14062.39 497
14063.51 437
14064.63 452
14065.75 473
14066.87 522
14067.99 515
14069.11 509
14070.23 495
14071.35 538
14072.47 518
14073.59 540
14074.71 533
14075.83 498
14076.95 514
14078.07 556
14079.19 608
14080.31 512
14081.44 463
14082.56 531
14083.68 571
14084.80 536
14085.92 571
14087.04 560
14088.16 581
14089.28 608
14090.40 659
14091.52 597
14092.65 609
14093.77 628
14094.89 650
14096.01 648
14097.13 645
14098.25 628
14099.37 638
14100.50 669
14101.62 620
14102.74 594
14103.86 568
14104.98 604
14106.10 554
14107.23 564
14108.35 548
14109.47 521
14110.59 507
14111.71 545
14112.84 504
14113.96 471
14115.08 484
14116.20 457
14117.32 503
14118.45 508
14119.57 481
14120.69 500
14121.81 425
14122.94 447
14124.06 505
14125.18 487
14126.30 463
14127.43 482
14128.55 471
14129.67 498
14130.79 474
14131.92 479
14133.04 462
14134.16 504
14135.29 462
14136.41 456
14137.53 478
14138.66 437
14139.78 439
14140.90 445
14142.02 470
14143.15 485
14144.27 497
14145.39 458
14146.52 447
14147.64 459
14148.76 462
14149.89 444
14151.01 471
14152.14 460
14153.26 430
14154.38 446
14155.51 520
14156.63 464
14157.75 474
14158.88 485
14160.00 505
14161.13 445
14162.25 435
14163.37 456
14164.50 416
14165.62 434
14166.75 434
14167.87 466
14168.99 463
14170.12 480
14171.24 478
14172.37 491
14173.49 465
14174.62 482
14175.74 475
14176.87 483
14177.99 473
14179.12 466
14180.24 433
14181.36 408
14182.49 410
14183.61 422
14184.74 451
14185.86 431
14186.99 447
14188.11 438
14189.24 454
14190.36 449
14191.49 455
14192.62 469
14193.74 430
14194.87 453
14195.99 424
14197.12 404
14198.24 462
14199.37 406
14200.49 431
14201.62 413
14202.74 387
14203.87 427
14205.00 419
14206.12 445
14207.25 426
14208.37 407
14209.50 402
14210.62 380
14211.75 413
14212.88 397
14214.00 404
14215.13 417
14216.26 420
14217.38 396
14218.51 428
14219.63 416
14220.76 345
14221.89 432
14223.01 455
14224.14 397
14225.27 392
14226.39 381
14227.52 421
14228.65 403
14229.77 484
14230.90 419
14232.03 433
14233.15 464
14234.28 406
14235.41 397
14236.53 420
14237.66 427
14238.79 402
14239.91 397
14241.04 418
14242.17 474
14243.30 423
14244.42 423
14245.55 449
14246.68 371
14247.81 417
14248.93 446
14250.06 430
14251.19 387
14252.32 409
14253.44 422
14254.57 383
14255.70 407
14256.83 406
14257.95 420
14259.08 378
14260.21 390
14261.34 420
14262.47 376
14263.59 413
14264.72 392
14265.85 410
14266.98 368
14268.11 372
14269.23 387
14270.36 391
14271.49 394
14272.62 373
14273.75 396
14274.88 385
14276.01 406
14277.13 407
14278.26 396
14279.39 371
14280.52 381
14281.65 384
14282.78 398
14283.91 416
14285.04 426
14286.16 375
14287.29 376
14288.42 361
14289.55 351
14290.68 349
14291.81 347
14292.94 398
14294.07 373
14295.20 355
14296.33 367
14297.46 342
14298.59 357
14299.71 368
14300.84 374
14301.97 372
14303.10 404
14304.23 376
14305.36 344
14306.49 346
14307.62 385
14308.75 323
14309.88 330
14311.01 366
14312.14 344
14313.27 345
14314.40 343
14315.53 395
14316.66 385
14317.79 369
14318.92 359
14320.05 360
14321.18 343
14322.31 391
14323.44 377
14324.57 358
14325.70 337
14326.84 335
14327.97 375
14329.10 402
14330.23 378
14331.36 375
14332.49 365
14333.62 359
14334.75 386
14335.88 361
14337.01 326
14338.14 337
14339.27 374
14340.41 335
14341.54 343
14342.67 354
14343.80 373
14344.93 375
14346.06 415
14347.19 342
14348.32 385
14349.46 357
14350.59 390
14351.72 357
14352.85 372
14353.98 413
14355.11 402
14356.25 407
14357.38 380
14358.51 368
14359.64 384
14360.77 401
14361.90 393
14363.04 383
14364.17 421
14365.30 378
14366.43 397
14367.56 336
14368.70 355
14369.83 410
14370.96 379
14372.09 363
14373.23 362
14374.36 366
14375.49 353
14376.62 332
14377.76 383
14378.89 357
14380.02 375
14381.15 398
14382.29 336
14383.42 381
14384.55 397
14385.69 400
14386.82 406
14387.95 374
14389.08 325
14390.22 363
14391.35 351
14392.48 389
14393.62 364
14394.75 400
14395.88 374
14397.02 386
14398.15 371
14399.28 398
14400.42 384
14401.55 328
14402.68 368
14403.82 369
14404.95 352
14406.08 388
14407.22 396
14408.35 354
14409.49 373
14410.62 396
14411.75 402
14412.89 400
14414.02 390
14415.16 415
14416.29 422
14417.42 391
14418.56 383
14419.69 406
14420.83 383
14421.96 395
14423.10 391
14424.23 397
14425.36 357
14426.50 367
14427.63 394
14428.77 370
14429.90 414
14431.04 455
14432.17 406
14433.31 454
14434.44 420
14435.58 419
14436.71 425
14437.85 432
14438.98 373
14440.12 412
14441.25 446
14442.39 423
14443.52 451
14444.66 472
14445.79 463
14446.93 477
14448.06 462
14449.20 406
14450.33 484
14451.47 516
14452.60 527
14453.74 522
14454.87 514
14456.01 524
14457.15 559
14458.28 572
14459.42 572
14460.55 513
14461.69 541
14462.83 547
14463.96 587
14465.10 536
14466.23 632
14467.37 671
14468.51 626
14469.64 638
14470.78 625
14471.91 649
14473.05 681
14474.19 617
14475.32 638
14476.46 653
14477.60 643
14478.73 665
14479.87 633
14481.01 639
14482.14 597
14483.28 635
14484.42 547
14485.55 522
14486.69 518
14487.83 491
14488.96 501
14490.10 514
14491.24 445
14492.37 480
14493.51 469
14494.65 480
14495.79 471
14496.92 452
14498.06 421
14499.20 421
14500.34 466
14501.47 439
14502.61 427
14503.75 370
14504.89 414
14506.02 391
14507.16 417
14508.30 432
14509.44 424
14510.57 406
14511.71 401
14512.85 377
14513.99 408
14515.13 398
14516.26 394
14517.40 392
14518.54 411
14519.68 389
14520.82 380
14521.95 380
14523.09 354
14524.23 359
14525.37 383
14526.51 379
14527.65 386
14528.78 376
14529.92 397
14531.06 379
14532.20 448
14533.34 410
14534.48 368
14535.62 422
14536.76 381
14537.89 371
14539.03 368
14540.17 392
14541.31 371
14542.45 350
14543.59 350
14544.73 423
14545.87 424
14547.01 336
14548.15 372
14549.29 376
14550.42 377
14551.56 379
14552.70 372
14553.84 384
14554.98 398
14556.12 415
14557.26 359
14558.40 328
14559.54 385
14560.68 391
14561.82 409
14562.96 420
14564.10 392
14565.24 419
14566.38 432
14567.52 382
14568.66 395
14569.80 386
14570.94 420
14572.08 456
14573.22 431
14574.36 443
14575.50 389
14576.64 413
14577.78 426
14578.92 343
14580.06 384
14581.20 388
14582.35 458
14583.49 383
14584.63 413
14585.77 450
14586.91 438
14588.05 430
14589.19 368
14590.33 389
14591.47 429
14592.61 433
14593.75 411
14594.89 398
14596.04 446
14597.18 458
14598.32 432
14599.46 474
14600.60 425
14601.74 419
14602.88 425
14604.03 413
14605.17 406
14606.31 419
14607.45 434
14608.59 404
14609.73 409
14610.87 416
14612.02 422
14613.16 369
14614.30 439
14615.44 421
14616.58 415
14617.73 463
14618.87 427
14620.01 382
14621.15 377
14622.29 408
14623.44 415
14624.58 455
14625.72 455
14626.86 415
14628.01 415
14629.15 453
14630.29 462
14631.43 499
14632.58 457
14633.72 451
14634.86 435
14636.00 421
14637.15 444
14638.29 439
14639.43 441
14640.58 412
14641.72 366
14642.86 367
14644.00 373
14645.15 385
14646.29 401
14647.43 383
14648.58 364
14649.72 377
14650.86 385
14652.01 379
14653.15 391
14654.29 408
14655.44 395
14656.58 391
14657.72 433
14658.87 355
14660.01 365
14661.16 407
14662.30 397
14663.44 385
14664.59 388
14665.73 389
14666.87 389
14668.02 377
14669.16 388
14670.31 364
14671.45 348
14672.59 361
14673.74 361
14674.88 353
14676.03 341
14677.17 381
14678.32 384
14679.46 354
14680.60 377
14681.75 383
14682.89 369
14684.04 374
14685.18 341
14686.33 371
14687.47 327
14688.62 345
14689.76 344
14690.91 341
14692.05 344
14693.20 367
14694.34 349
14695.49 339
14696.63 347
14697.78 357
14698.92 365
14700.07 390
14701.21 325
14702.36 372
14703.50 336
14704.65 318
14705.79 314
14706.94 335
14708.09 296
14709.23 367
14710.38 330
14711.52 328
14712.67 329
14713.81 337
14714.96 347
14716.11 360
14717.25 326
14718.40 335
14719.54 322
14720.69 344
14721.84 333
14722.98 349
14724.13 327
14725.27 322
14726.42 374
14727.57 351
14728.71 322
14729.86 386
14731.01 382
14732.15 364
14733.30 364
14734.45 355
14735.59 347
14736.74 347
14737.88 383
14739.03 385
14740.18 387
14741.33 352
14742.47 318
14743.62 326
14744.77 313
14745.91 361
14747.06 365
14748.21 342
14749.35 339
14750.50 355
14751.65 372
14752.80 337
14753.94 338
14755.09 343
14756.24 338
14757.39 354
14758.53 358
14759.68 352
14760.83 351
14761.98 386
14763.12 390
14764.27 384
14765.42 424
14766.57 376
14767.71 396
14768.86 354
14770.01 372
14771.16 402
14772.31 379
14773.45 371
14774.60 353
14775.75 364
14776.90 381
14778.05 385
14779.20 394
14780.34 421
14781.49 492
14782.64 422
14783.79 412
14784.94 436
14786.09 416
14787.24 436
14788.38 416
14789.53 403
14790.68 390
14791.83 402
14792.98 435
14794.13 457
14795.28 431
14796.43 436
14797.57 447
14798.72 412
14799.87 384
14801.02 368
14802.17 385
14803.32 378
14804.47 394
14805.62 374
14806.77 334
14807.92 338
14809.07 339
14810.22 390
14811.37 329
14812.52 324
14813.67 301
14814.82 319
14815.97 360
14817.12 345
14818.26 371
14819.41 331
14820.56 346
14821.71 320
14822.86 332
14824.01 336
14825.16 301
14826.31 314
14827.47 340
14828.62 304
14829.77 296
14830.92 320
14832.07 330
14833.22 303
14834.37 297
14835.52 341
14836.67 338
14837.82 267
14838.97 301
14840.12 334
14841.27 290
14842.42 288
14843.57 306
14844.72 292
14845.87 313
14847.03 316
14848.18 359
14849.33 303
14850.48 338
14851.63 320
14852.78 291
14853.93 300
14855.08 296
14856.23 297
14857.39 325
14858.54 313
14859.69 304
14860.84 267
14861.99 310
14863.14 277
14864.29 268
14865.45 278
14866.60 295
14867.75 276
14868.90 307
14870.05 316
14871.21 322
14872.36 295
14873.51 324
14874.66 281
14875.81 284
14876.97 302
14878.12 309
14879.27 299
14880.42 293
14881.57 270
14882.73 273
14883.88 282
14885.03 277
14886.18 303
14887.34 267
14888.49 274
14889.64 258
14890.79 325
14891.95 325
14893.10 301
14894.25 297
14895.41 292
14896.56 278
14897.71 301
14898.86 304
14900.02 272
14901.17 317
14902.32 278
14903.48 284
14904.63 319
14905.78 331
14906.94 327
14908.09 295
14909.24 305
14910.40 276
14911.55 315
14912.70 333
14913.86 312
14915.01 294
14916.16 273
14917.32 306
14918.47 298
14919.63 278
14920.78 297
14921.93 297
14923.09 277
14924.24 315
14925.39 322
14926.55 301
14927.70 308
14928.86 301
14930.01 301
14931.17 337
14932.32 276
14933.47 337
14934.63 321
14935.78 354
14936.94 278
14938.09 276
14939.25 313
14940.40 295
14941.56 320
14942.71 285
14943.86 302
14945.02 305
14946.17 302
14947.33 281
14948.48 259
14949.64 280
14950.79 280
14951.95 292
14953.10 279
14954.26 292
14955.41 267
14956.57 261
14957.72 252
14958.88 291
14960.04 271
14961.19 250
14962.35 308
14963.50 312
14964.66 293
14965.81 320
14966.97 303
14968.12 283
14969.28 249
14970.44 305
14971.59 307
14972.75 275
14973.90 280
14975.06 305
14976.21 295
14977.37 284
14978.53 304
14979.68 278
14980.84 256
14981.99 263
14983.15 270
14984.31 276
14985.46 269
14986.62 261
14987.78 251
14988.93 282
14990.09 294
14991.25 291
14992.40 280
14993.56 277
14994.72 267
14995.87 279
14997.03 254
14998.19 274
14999.34 231
15000.50 222
15001.66 260
15002.81 303
15003.97 286
15005.13 278
15006.29 262
15007.44 249
15008.60 279
15009.76 286
15010.91 276
15012.07 329
15013.23 263
15014.39 266
15015.54 282
15016.70 243
15017.86 258
15019.02 250
15020.17 290
15021.33 295
15022.49 256
15023.65 269
15024.81 243
15025.96 298
15027.12 233
15028.28 223
15029.44 223
15030.59 269
15031.75 268
15032.91 242
15034.07 259
15035.23 275
15036.39 273
15037.54 247
15038.70 261
15039.86 291
15041.02 285
15042.18 271
15043.34 239
15044.50 242
15045.65 206
15046.81 270
15047.97 267
15049.13 278
15050.29 276
15051.45 238
15052.61 264
15053.77 260
15054.92 238
15056.08 233
15057.24 243
15058.40 252
15059.56 246
15060.72 225
15061.88 245
15063.04 281
15064.20 251
15065.36 269
15066.52 242
15067.68 211
15068.84 264
15070.00 296
15071.16 274
15072.32 248
15073.47 250
15074.63 227
15075.79 235
15076.95 210
15078.11 243
15079.27 265
15080.43 250
15081.59 235
15082.75 263
15083.91 269
15085.07 269
15086.23 242
15087.39 255
15088.56 248
15089.72 260
15090.88 230
15092.04 279
15093.20 246
15094.36 247
15095.52 217
15096.68 246
15097.84 279
15099.00 242
15100.16 247
15101.32 252
15102.48 262
15103.64 267
15104.80 262
15105.97 243
15107.13 260
15108.29 258
15109.45 235
15110.61 248
15111.77 242
15112.93 266
15114.09 234
15115.25 228
15116.42 237
15117.58 274
15118.74 263
15119.90 293
15121.06 228
15122.22 260
15123.39 247
15124.55 264
15125.71 261
15126.87 243
15128.03 251
15129.19 226
15130.36 247
15131.52 236
15132.68 241
15133.84 208
15135.00 228
15136.17 223
15137.33 243
15138.49 250
15139.65 245
15140.82 284
15141.98 248
15143.14 221
15144.30 241
15145.46 288
15146.63 217
15147.79 228
15148.95 213
15150.12 246
15151.28 216
15152.44 242
15153.60 252
15154.77 241
15155.93 210
15157.09 225
15158.26 241
15159.42 230
15160.58 230
15161.74 216
15162.91 221
15164.07 228
15165.23 224
15166.40 258
15167.56 276
15168.72 262
15169.89 240
15171.05 231
15172.21 265
15173.38 235
15174.54 229
15175.71 257
15176.87 249
15178.03 256
15179.20 290
15180.36 235
15181.52 245
15182.69 290
15183.85 275
15185.02 234
15186.18 268
15187.34 236
15188.51 216
15189.67 246
15190.84 270
15192.00 273
15193.17 290
15194.33 285
15195.49 235
15196.66 253
15197.82 249
15198.99 227
15200.15 242
15201.32 248
15202.48 253
15203.65 232
15204.81 232
15205.98 281
15207.14 284
15208.31 257
15209.47 270
15210.64 282
15211.80 247
15212.97 248
15214.13 251
15215.30 251
15216.46 236
15217.63 255
15218.79 251
15219.96 239
15221.12 257
15222.29 231
15223.45 248
15224.62 248
15225.78 262
15226.95 239
15228.12 262
15229.28 272
15230.45 263
15231.61 264
15232.78 239
15233.95 257
15235.11 251
15236.28 236
15237.44 232
15238.61 225
15239.78 233
15240.94 197
15242.11 230
15243.27 251
15244.44 274
15245.61 289
15246.77 240
15247.94 248
15249.11 253
15250.27 283
15251.44 251
15252.61 236
15253.77 206
15254.94 216
15256.11 236
15257.27 212
15258.44 261
15259.61 213
15260.77 248
15261.94 251
15263.11 238
15264.27 242
15265.44 230
15266.61 215
15267.78 233
15268.94 218
15270.11 278
15271.28 273
15272.44 252
15273.61 245
15274.78 235
15275.95 248
15277.11 221
15278.28 262
15279.45 259
15280.62 246
15281.79 232
15282.95 208
15284.12 238
15285.29 217
15286.46 206
15287.62 225
15288.79 220
15289.96 243
15291.13 236
15292.30 243
15293.47 229
15294.63 255
15295.80 239
15296.97 242
15298.14 258
15299.31 253
15300.48 240
15301.64 260
15302.81 250
15303.98 248
15305.15 249
15306.32 252
15307.49 241
15308.66 245
15309.82 270
15310.99 225
15312.16 245
15313.33 248
15314.50 243
15315.67 226
15316.84 242
15318.01 235
15319.18 226
15320.35 243
15321.51 231
15322.68 233
15323.85 263
15325.02 243
15326.19 209
15327.36 226
15328.53 249
15329.70 213
15330.87 262
15332.04 274
15333.21 261
15334.38 246
15335.55 223
15336.72 237
15337.89 242
15339.06 242
15340.23 234
15341.40 233
15342.57 234
15343.74 239
15344.91 248
15346.08 232
15347.25 274
15348.42 258
15349.59 262
15350.76 293
15351.93 241
15353.10 215
15354.27 234
15355.44 254
15356.61 234
15357.78 233
15358.95 254
15360.13 247
15361.30 212
15362.47 226
15363.64 233
15364.81 218
15365.98 213
15367.15 242
15368.32 256
15369.49 260
15370.66 216
15371.84 234
15373.01 227
15374.18 194
15375.35 249
15376.52 255
15377.69 257
15378.86 254
15380.03 230
15381.21 211
15382.38 224
15383.55 241
15384.72 226
15385.89 223
15387.06 263
15388.24 248
15389.41 223
15390.58 229
15391.75 229
15392.92 246
15394.10 240
15395.27 231
15396.44 241
15397.61 216
15398.78 222
15399.96 238
15401.13 218
15402.30 234
15403.47 215
15404.65 248
15405.82 211
15406.99 217
15408.16 231
15409.34 241
15410.51 214
15411.68 239
15412.85 213
15414.03 198
15415.20 238
15416.37 241
15417.55 242
15418.72 234
15419.89 253
15421.06 241
15422.24 245
15423.41 213
15424.58 241
15425.76 260
15426.93 235
15428.10 223
15429.28 248
15430.45 231
15431.62 219
15432.80 220
15433.97 215
15435.15 205
15436.32 213
15437.49 222
15438.67 243
15439.84 210
15441.01 215
15442.19 281
15443.36 233
15444.54 240
15445.71 233
15446.88 241
15448.06 251
15449.23 276
15450.41 249
15451.58 220
15452.75 230
15453.93 275
15455.10 260
15456.28 234
15457.45 224
15458.63 228
15459.80 231
15460.98 253
15462.15 250
15463.32 224
15464.50 225
15465.67 281
15466.85 247
15468.02 244
15469.20 214
15470.37 207
15471.55 253
15472.72 203
15473.90 254
15475.07 242
15476.25 212
15477.42 231
15478.60 210
15479.77 223
15480.95 257
15482.13 237
15483.30 253
15484.48 231
15485.65 223
15486.83 230
15488.00 239
15489.18 224
15490.35 219
15491.53 234
15492.71 218
15493.88 268
15495.06 235
15496.23 208
15497.41 230
15498.59 250
15499.76 224
15500.94 257
15502.11 245
15503.29 222
15504.47 215
15505.64 241
15506.82 209
15508.00 236
15509.17 231
15510.35 231
15511.52 219
15512.70 205
15513.88 243
15515.05 221
15516.23 230
15517.41 254
15518.58 269
15519.76 248
15520.94 238
15522.12 227
15523.29 248
15524.47 236
15525.65 262
15526.82 229
15528.00 219
15529.18 200
15530.35 224
15531.53 211
15532.71 224
15533.89 225
15535.06 239
15536.24 241
15537.42 258
15538.60 254
15539.77 237
15540.95 238
15542.13 185
15543.31 239
15544.48 246
15545.66 239
15546.84 231
15548.02 235
15549.20 232
15550.37 201
15551.55 224
15552.73 240
15553.91 259
15555.09 254
15556.26 217
15557.44 247
15558.62 235
15559.80 258
15560.98 309
15562.16 253
15563.34 241
15564.51 244
15565.69 230
15566.87 221
15568.05 218
15569.23 238
15570.41 263
15571.59 255
15572.76 219
15573.94 219
15575.12 260
15576.30 276
15577.48 255
15578.66 257
15579.84 254
15581.02 263
15582.20 238
15583.38 242
15584.56 232
15585.73 273
15586.91 268
15588.09 258
15589.27 240
15590.45 231
15591.63 209
15592.81 239
15593.99 248
15595.17 256
15596.35 236
15597.53 252
15598.71 264
15599.89 269
15601.07 222
15602.25 275
15603.43 275
15604.61 247
15605.79 263
15606.97 290
15608.15 250
15609.33 240
15610.51 294
15611.69 267
15612.87 262
15614.05 283
15615.23 268
15616.41 295
15617.59 270
15618.77 290
15619.95 254
15621.14 254
15622.32 274
15623.50 297
15624.68 274
15625.86 286
15627.04 287
15628.22 262
15629.40 300
15630.58 307
15631.76 314
15632.94 274
15634.13 310
15635.31 288
15636.49 268
15637.67 277
15638.85 303
15640.03 294
15641.21 294
15642.39 331
15643.58 305
15644.76 298
15645.94 290
15647.12 270
15648.30 279
15649.48 276
15650.67 297
15651.85 313
15653.03 274
15654.21 278
15655.39 331
15656.58 350
15657.76 349
15658.94 313
15660.12 308
15661.30 317
15662.49 313
15663.67 305
15664.85 281
15666.03 341
15667.22 359
15668.40 322
15669.58 309
15670.76 294
15671.95 320
15673.13 309
15674.31 295
15675.49 293
15676.68 312
15677.86 317
15679.04 327
15680.23 305
15681.41 279
15682.59 319
15683.77 322
15684.96 251
15686.14 283
15687.32 301
15688.51 326
15689.69 336
15690.87 333
15692.06 316
15693.24 300
15694.42 310
15695.61 288
15696.79 322
15697.97 364
15699.16 315
15700.34 337
15701.53 304
15702.71 330
15703.89 357
15705.08 363
15706.26 358
15707.44 368
15708.63 342
15709.81 330
15711.00 350
15712.18 328
15713.36 368
15714.55 341
15715.73 353
15716.92 362
15718.10 335
15719.29 343
15720.47 342
15721.66 342
15722.84 375
15724.02 347
15725.21 329
15726.39 355
15727.58 297
15728.76 302
15729.95 292
15731.13 360
15732.32 344
15733.50 373
15734.69 370
15735.87 327
15737.06 317
15738.24 346
15739.43 343
15740.61 361
15741.80 374
15742.98 366
15744.17 363
15745.35 326
15746.54 321
15747.72 338
15748.91 339
15750.10 313
15751.28 350
15752.47 363
15753.65 326
15754.84 346
15756.02 375
15757.21 314
15758.40 326
15759.58 330
15760.77 343
15761.95 314
15763.14 341
15764.33 310
15765.51 327
15766.70 344
15767.88 309
15769.07 313
15770.26 319
15771.44 312
15772.63 264
15773.82 321
15775.00 324
15776.19 358
15777.38 358
15778.56 323
15779.75 297
15780.94 259
15782.12 362
15783.31 340
15784.50 284
15785.68 321
15786.87 353
15788.06 261
15789.24 288
15790.43 295
15791.62 291
15792.81 271
15793.99 286
15795.18 277
15796.37 259
15797.55 290
15798.74 285
15799.93 304
15801.12 281
15802.30 264
15803.49 275
15804.68 301
15805.87 264
15807.05 251
15808.24 261
15809.43 250
15810.62 246
15811.81 269
15812.99 291
15814.18 278
15815.37 271
15816.56 282
15817.75 285
15818.93 263
15820.12 287
15821.31 293
15822.50 249
15823.69 291
15824.88 251
15826.06 279
15827.25 246
15828.44 251
15829.63 310
15830.82 273
15832.01 258
15833.20 255
15834.38 250
15835.57 244
15836.76 274
15837.95 274
15839.14 274
15840.33 289
15841.52 306
15842.71 303
15843.90 264
15845.08 290
15846.27 276
15847.46 259
15848.65 276
15849.84 290
15851.03 283
15852.22 268
15853.41 286
15854.60 245
15855.79 280
15856.98 281
15858.17 270
15859.36 225
15860.55 249
15861.74 248
15862.93 268
15864.12 243
15865.31 267
15866.50 275
15867.69 274
15868.88 279
15870.07 306
15871.26 277
15872.45 288
15873.64 269
15874.83 233
15876.02 268
15877.21 275
15878.40 304
15879.59 267
15880.78 246
15881.97 246
15883.16 281
15884.35 304
15885.54 256
15886.73 275
15887.92 264
15889.11 233
15890.30 285
15891.50 288
15892.69 279
15893.88 277
15895.07 251
15896.26 251
15897.45 242
15898.64 264
15899.83 266
15901.02 281
15902.22 266
15903.41 250
15904.60 290
15905.79 279
15906.98 262
15908.17 257
15909.36 261
15910.56 242
15911.75 258
15912.94 256
15914.13 310
15915.32 259
15916.51 249
15917.71 281
15918.90 260
15920.09 274
15921.28 247
15922.47 257
15923.67 261
15924.86 245
15926.05 290
15927.24 265
15928.43 252
15929.63 274
15930.82 281
15932.01 253
15933.20 268
15934.40 271
15935.59 273
15936.78 247
15937.97 299
15939.17 268
15940.36 278
15941.55 242
15942.75 251
15943.94 238
15945.13 231
15946.32 211
15947.52 229
15948.71 232
15949.90 250
15951.10 242
15952.29 248
15953.48 196
15954.68 195
15955.87 208
15957.06 248
15958.26 246
15959.45 234
15960.64 229
15961.84 216
15963.03 232
15964.22 221
15965.42 189
15966.61 211
15967.80 195
15969.00 213
15970.19 217
15971.39 247
15972.58 245
15973.77 220
15974.97 228
15976.16 241
15977.36 215
15978.55 212
15979.74 231
15980.94 214
15982.13 244
15983.33 221
15984.52 203
15985.72 235
15986.91 196
15988.10 244
15989.30 223
15990.49 226
15991.69 237
15992.88 251
15994.08 249
15995.27 230
15996.47 214
15997.66 224
15998.86 222
16000.05 225
16001.25 229
16002.44 237
16003.64 204
16004.83 236
16006.03 217
16007.22 188
16008.42 202
16009.61 215
16010.81 238
16012.00 203
16013.20 238
16014.40 220
16015.59 253
16016.79 234
16017.98 213
16019.18 239
16020.37 198
16021.57 188
16022.76 212
16023.96 196
16025.16 219
16026.35 199
16027.55 208
16028.74 220
16029.94 215
16031.14 211
16032.33 255
16033.53 219
16034.73 218
16035.92 248
16037.12 238
16038.31 229
16039.51 252
16040.71 215
16041.90 209
16043.10 230
16044.30 213
16045.49 209
16046.69 197
16047.89 194
16049.08 203
16050.28 266
16051.48 225
16052.67 211
16053.87 231
16055.07 214
16056.27 225
16057.46 202
16058.66 206
16059.86 188
16061.05 228
16062.25 210
16063.45 186
16064.65 201
16065.84 231
16067.04 217
16068.24 207
16069.44 228
16070.63 227
16071.83 205
16073.03 193
16074.23 188
16075.42 226
16076.62 214
16077.82 196
16079.02 193
16080.22 218
16081.41 215
16082.61 238
16083.81 220
16085.01 210
16086.21 216
16087.40 241
16088.60 238
16089.80 231
16091.00 212
16092.20 206
16093.40 190
16094.59 197
16095.79 208
16096.99 245
16098.19 238
16099.39 249
16100.59 203
16101.79 190
16102.99 240
16104.18 195
16105.38 194
16106.58 236
16107.78 230
16108.98 224
16110.18 224
16111.38 203
16112.58 192
16113.78 202
16114.98 211
16116.17 215
16117.37 192
16118.57 172
16119.77 231
16120.97 218
16122.17 215
16123.37 206
16124.57 219
16125.77 232
16126.97 182
16128.17 192
16129.37 194
16130.57 201
16131.77 197
16132.97 193
16134.17 174
16135.37 247
16136.57 240
16137.77 187
16138.97 188
16140.17 202
16141.37 218
16142.57 213
16143.77 193
16144.97 188
16146.17 242
16147.37 226
16148.57 213
16149.77 195
16150.97 204
16152.17 218
16153.37 230
16154.58 258
16155.78 208
16156.98 239
16158.18 232
16159.38 190
16160.58 200
16161.78 173
16162.98 208
16164.18 194
16165.38 202
16166.59 217
16167.79 212
16168.99 225
16170.19 203
16171.39 235
16172.59 213
16173.79 202
16174.99 187
16176.20 188
16177.40 177
16178.60 226
16179.80 214
16181.00 183
16182.20 186
16183.41 195
16184.61 183
16185.81 236
16187.01 241
16188.21 218
16189.42 197
16190.62 188
16191.82 226
16193.02 207
16194.22 196
16195.43 211
16196.63 216
16197.83 201
16199.03 181
16200.24 227
16201.44 238
16202.64 240
16203.84 228
16205.05 223
16206.25 231
16207.45 207
16208.65 209
16209.86 202
16211.06 185
16212.26 234
16213.47 242
16214.67 256
16215.87 245
16217.07 230
16218.28 228
16219.48 247
16220.68 227
16221.89 230
16223.09 232
16224.29 237
16225.50 257
16226.70 245
16227.90 236
16229.11 218
16230.31 215
16231.51 234
16232.72 210
16233.92 209
16235.13 217
16236.33 235
16237.53 217
16238.74 248
16239.94 265
16241.15 217
16242.35 224
16243.55 245
16244.76 257
16245.96 255
16247.17 237
16248.37 232
16249.57 232
16250.78 258
16251.98 264
16253.19 239
16254.39 233
16255.60 248
16256.80 238
16258.01 215
16259.21 215
16260.41 242
16261.62 267
16262.82 260
16264.03 295
16265.23 275
16266.44 268
16267.64 273
16268.85 273
16270.05 244
16271.26 243
16272.46 242
16273.67 296
16274.87 278
16276.08 276
16277.28 243
16278.49 216
16279.70 227
16280.90 263
16282.11 222
16283.31 254
16284.52 236
16285.72 253
16286.93 254
16288.13 282
16289.34 288
16290.55 266
16291.75 238
16292.96 216
16294.16 249
16295.37 256
16296.58 256
16297.78 239
16298.99 271
16300.19 235
16301.40 227
16302.61 286
16303.81 282
16305.02 280
16306.22 272
16307.43 287
16308.64 313
16309.84 271
16311.05 252
16312.26 276
16313.46 255
16314.67 258
16315.88 272
16317.08 257
16318.29 262
16319.50 249
16320.70 207
16321.91 223
16323.12 250
16324.33 250
16325.53 240
16326.74 247
16327.95 238
16329.15 240
16330.36 251
16331.57 233
16332.78 240
16333.98 258
16335.19 257
16336.40 245
16337.61 188
16338.81 228
16340.02 226
16341.23 215
16342.44 233
16343.64 241
16344.85 247
16346.06 184
16347.27 196
16348.48 221
16349.68 192
16350.89 188
16352.10 165
16353.31 192
16354.52 218
16355.72 253
16356.93 227
16358.14 241
16359.35 225
16360.56 237
16361.77 239
16362.97 219
16364.18 221
16365.39 229
16366.60 220
16367.81 211
16369.02 202
16370.23 199
16371.43 187
16372.64 210
16373.85 171
16375.06 210
16376.27 208
16377.48 206
16378.69 186
16379.90 216
16381.11 203
16382.32 225
16383.52 232
16384.73 223
16385.94 225
16387.15 193
16388.36 200
16389.57 211
16390.78 206
16391.99 191
16393.20 182
16394.41 200
16395.62 215
16396.83 221
16398.04 224
16399.25 232
16400.46 242
16401.67 201
16402.88 215
16404.09 206
16405.30 209
16406.51 207
16407.72 213
16408.93 245
16410.14 196
16411.35 210
16412.56 207
16413.77 183
16414.98 199
16416.19 230
16417.40 209
16418.61 195
16419.82 208
16421.03 205
16422.24 186
16423.45 191
16424.67 186
16425.88 191
16427.09 201
16428.30 214
16429.51 224
16430.72 235
16431.93 184
16433.14 180
16434.35 155
16435.56 189
16436.78 193
16437.99 214
16439.20 211
16440.41 189
16441.62 181
16442.83 197
16444.04 199
16445.25 199
16446.47 201
16447.68 180
16448.89 164
16450.10 200
16451.31 206
16452.52 198
16453.74 192
16454.95 191
16456.16 184
16457.37 183
16458.58 205
16459.80 214
16461.01 193
16462.22 208
16463.43 194
16464.65 175
16465.86 214
16467.07 218
16468.28 185
16469.49 204
16470.71 203
16471.92 200
16473.13 211
16474.34 217
16475.56 173
16476.77 211
16477.98 218
16479.20 193
16480.41 248
16481.62 233
16482.83 190
16484.05 171
16485.26 185
16486.47 208
16487.69 222
16488.90 195
16490.11 191
16491.33 197
16492.54 186
16493.75 222
16494.97 195
16496.18 230
16497.39 199
16498.61 210
16499.82 172
16501.03 182
16502.25 186
16503.46 225
16504.67 229
16505.89 220
16507.10 177
16508.32 192
16509.53 192
16510.74 213
16511.96 189
16513.17 178
16514.39 184
16515.60 155
16516.81 173
16518.03 183
16519.24 220
16520.46 167
16521.67 188
16522.88 188
16524.10 170
16525.31 201
16526.53 203
16527.74 190
16528.96 208
16530.17 216
16531.39 175
16532.60 172
16533.82 222
16535.03 205
16536.25 153
16537.46 162
16538.68 192
16539.89 193
16541.11 155
16542.32 166
16543.54 198
16544.75 214
16545.97 198
16547.18 209
16548.40 199
16549.61 187
16550.83 179
16552.04 211
16553.26 179
16554.47 176
16555.69 172
16556.91 183
16558.12 185
16559.34 179
16560.55 188
16561.77 166
16562.98 185
16564.20 180
16565.42 219
16566.63 184
16567.85 176
16569.06 173
16570.28 166
16571.50 175
16572.71 187
16573.93 210
16575.15 173
16576.36 168
16577.58 204
16578.79 236
16580.01 192
16581.23 194
16582.44 179
16583.66 193
16584.88 198
16586.09 217
16587.31 182
16588.53 166
16589.74 210
16590.96 221
16592.18 194
16593.40 248
16594.61 205
16595.83 198
16597.05 176
16598.26 156
16599.48 165
16600.70 174
16601.92 172
16603.13 155
16604.35 154
16605.57 195
16606.78 180
16608.00 167
16609.22 193
16610.44 198
16611.66 192
16612.87 195
16614.09 182
16615.31 147
16616.53 190
16617.74 181
16618.96 151
16620.18 200
16621.40 212
16622.62 191
16623.83 166
16625.05 205
16626.27 208
16627.49 192
16628.71 176
16629.93 176
16631.14 176
16632.36 172
16633.58 202
16634.80 187
16636.02 210
16637.24 183
16638.45 182
16639.67 202
16640.89 185
16642.11 188
16643.33 182
16644.55 222
16645.77 227
16646.99 212
16648.21 182
16649.42 183
16650.64 166
16651.86 173
16653.08 184
16654.30 180
16655.52 190
16656.74 186
16657.96 165
16659.18 171
16660.40 166
16661.62 164
16662.84 168
16664.06 162
16665.28 209
16666.50 190
16667.72 178
16668.93 151
16670.15 166
16671.37 175
16672.59 213
16673.81 198
16675.03 200
16676.25 199
16677.47 157
16678.69 185
16679.91 165
16681.13 187
16682.36 190
16683.58 172
16684.80 190
16686.02 201
16687.24 191
16688.46 162
16689.68 170
16690.90 183
16692.12 187
16693.34 175
16694.56 162
16695.78 192
16697.00 180
16698.22 179
16699.44 190
16700.66 192
16701.89 191
16703.11 173
16704.33 196
16705.55 201
16706.77 191
16707.99 174
16709.21 235
16710.43 182
16711.65 162
16712.88 170
16714.10 176
16715.32 177
16716.54 160
16717.76 187
16718.98 187
16720.20 195
16721.43 187
16722.65 177
16723.87 174
16725.09 173
16726.31 203
16727.54 193
16728.76 197
16729.98 155
16731.20 189
16732.42 161
16733.65 184
16734.87 167
16736.09 162
16737.31 192
16738.53 181
16739.76 215
16740.98 190
16742.20 180
16743.42 212
16744.65 200
16745.87 167
16747.09 175
16748.31 207
16749.54 214
16750.76 210
16751.98 181
16753.21 161
16754.43 182
16755.65 184
16756.87 179
16758.10 167
16759.32 193
16760.54 167
16761.77 186
16762.99 180
16764.21 179
16765.44 190
16766.66 208
16767.88 160
16769.11 157
16770.33 207
16771.55 202
16772.78 200
16774.00 175
16775.22 189
16776.45 192
16777.67 174
16778.90 179
16780.12 181
16781.34 186
16782.57 181
16783.79 182
16785.02 197
16786.24 193
16787.46 186
16788.69 171
16789.91 183
16791.14 186
16792.36 198
16793.58 172
16794.81 189
16796.03 185
16797.26 150
16798.48 173
16799.71 178
16800.93 206
16802.16 213
16803.38 188
16804.61 184
16805.83 175
16807.06 200
16808.28 199
16809.50 202
16810.73 194
16811.95 192
16813.18 172
16814.40 197
16815.63 212
16816.86 173
16818.08 190
16819.31 186
16820.53 177
16821.76 188
16822.98 200
16824.21 179
16825.43 174
16826.66 162
16827.88 189
16829.11 182
16830.33 191
16831.56 183
16832.79 186
16834.01 189
16835.24 190
16836.46 154
16837.69 145
16838.92 183
16840.14 204
16841.37 191
16842.59 203
16843.82 188
16845.05 173
16846.27 201
16847.50 196
16848.73 189
16849.95 179
16851.18 193
16852.40 197
16853.63 212
16854.86 191
16856.08 166
16857.31 185
16858.54 192
16859.76 199
16860.99 202
16862.22 184
16863.44 172
16864.67 204
16865.90 204
16867.13 214
16868.35 217
16869.58 223
16870.81 200
16872.03 213
16873.26 227
16874.49 211
16875.72 205
16876.94 209
16878.17 201
16879.40 206
16880.63 227
16881.85 235
16883.08 240
16884.31 233
16885.54 223
16886.76 193
16887.99 192
16889.22 195
16890.45 200
16891.68 186
16892.90 233
16894.13 225
16895.36 223
16896.59 211
16897.82 206
16899.04 243
16900.27 225
16901.50 199
16902.73 195
16903.96 176
16905.18 188
16906.41 197
16907.64 180
16908.87 176
16910.10 198
16911.33 223
16912.56 179
16913.78 202
16915.01 194
16916.24 205
16917.47 186
16918.70 174
16919.93 198
16921.16 179
16922.39 196
16923.62 154
16924.85 157
16926.07 154
16927.30 197
16928.53 199
16929.76 204
16930.99 185
16932.22 175
16933.45 201
16934.68 197
16935.91 163
16937.14 170
16938.37 180
16939.60 218
16940.83 199
16942.06 192
16943.29 197
16944.52 209
16945.75 193
16946.98 175
16948.21 168
16949.44 152
16950.67 178
16951.90 195
16953.13 176
16954.36 132
16955.59 166
16956.82 178
16958.05 185
16959.28 200
16960.51 189
16961.74 171
16962.97 201
16964.20 202
16965.43 170
16966.66 156
16967.89 163
16969.12 191
16970.35 179
16971.58 189
16972.82 191
16974.05 158
16975.28 165
16976.51 201
16977.74 187
16978.97 194
16980.20 227
16981.43 240
16982.66 235
16983.90 200
16985.13 192
16986.36 179
16987.59 189
16988.82 171
16990.05 172
16991.28 193
16992.52 163
16993.75 185
16994.98 185
16996.21 170
16997.44 173
16998.67 169
16999.91 187
17001.14 173
17002.37 183
17003.60 183
17004.83 186
17006.07 197
17007.30 171
17008.53 189
17009.76 183
17010.99 194
17012.23 177
17013.46 223
17014.69 180
17015.92 184
17017.16 186
17018.39 206
17019.62 179
17020.85 162
17022.09 171
17023.32 190
17024.55 183
17025.78 173
17027.02 175
17028.25 192
17029.48 190
17030.72 182
17031.95 211
17033.18 193
17034.42 205
17035.65 165
17036.88 170
17038.11 189
17039.35 156
17040.58 198
17041.81 190
17043.05 189
17044.28 176
17045.52 162
17046.75 172
17047.98 149
17049.22 177
17050.45 175
17051.68 182
17052.92 187
17054.15 175
17055.38 178
17056.62 184
17057.85 166
17059.09 155
17060.32 185
17061.55 177
17062.79 188
17064.02 178
17065.26 139
17066.49 184
17067.73 167
17068.96 160
17070.19 180
17071.43 165
17072.66 137
17073.90 163
17075.13 192
17076.37 214
17077.60 190
17078.84 154
17080.07 133
17081.31 148
17082.54 217
17083.78 184
17085.01 147
17086.25 182
17087.48 177
17088.72 165
17089.95 181
17091.19 144
17092.42 167
17093.66 180
17094.89 191
17096.13 167
17097.36 170
17098.60 163
17099.83 178
17101.07 170
17102.30 169
17103.54 160
17104.78 164
17106.01 137
17107.25 170
17108.48 135
17109.72 168
17110.95 153
17112.19 136
17113.43 166
17114.66 154
17115.90 148
17117.13 144
17118.37 161
17119.61 157
17120.84 148
17122.08 167
17123.32 168
17124.55 178
17125.79 174
17127.02 164
17128.26 131
17129.50 145
17130.73 169
17131.97 158
17133.21 155
17134.44 162
17135.68 153
17136.92 126
17138.15 162
17139.39 148
17140.63 191
17141.87 157
17143.10 148
17144.34 166
17145.58 176
17146.81 144
17148.05 122
17149.29 147
17150.53 173
17151.76 189
17153.00 180
17154.24 165
17155.48 167
17156.71 154
17157.95 149
17159.19 158
17160.43 169
17161.66 168
17162.90 141
17164.14 186
17165.38 187
17166.62 148
17167.85 157
17169.09 216
17170.33 169
17171.57 143
17172.81 157
17174.04 156
17175.28 149
17176.52 183
17177.76 164
17179.00 134
17180.23 144
17181.47 157
17182.71 169
17183.95 164
17185.19 156
17186.43 149
17187.67 177
17188.90 152
17190.14 170
17191.38 149
17192.62 194
17193.86 161
17195.10 159
17196.34 122
17197.58 121
17198.82 151
17200.05 181
17201.29 156
17202.53 133
17203.77 148
17205.01 150
17206.25 177
17207.49 149
17208.73 154
17209.97 140
17211.21 148
17212.45 139
17213.69 151
17214.93 159
17216.17 146
17217.41 133
17218.65 139
17219.89 146
17221.13 143
17222.37 142
17223.61 162
17224.85 148
17226.09 135
17227.33 142
17228.57 170
17229.81 147
17231.05 148
17232.29 170
17233.53 170
17234.77 165
17236.01 136
17237.25 153
17238.49 143
17239.73 148
17240.97 163
17242.21 162
17243.45 156
17244.69 162
17245.93 172
17247.17 160
17248.41 153
17249.66 183
17250.90 170
17252.14 159
17253.38 144
17254.62 166
17255.86 156
17257.10 167
17258.34 165
17259.58 149
17260.83 124
17262.07 146
17263.31 176
17264.55 182
17265.79 167
17267.03 143
17268.27 151
17269.52 150
17270.76 130
17272.00 121
17273.24 129
17274.48 175
17275.72 157
17276.97 136
17278.21 132
17279.45 166
17280.69 198
17281.93 150
17283.18 136
17284.42 138
17285.66 165
17286.90 131
17288.15 134
17289.39 149
17290.63 134
17291.87 128
17293.11 137
17294.36 147
17295.60 158
17296.84 163
17298.08 215
17299.33 153
17300.57 160
17301.81 193
17303.06 158
17304.30 180
17305.54 177
17306.78 172
17308.03 169
17309.27 161
17310.51 157
17311.76 162
17313.00 118
17314.24 162
17315.49 150
17316.73 162
17317.97 142
17319.22 164
17320.46 172
17321.70 141
17322.95 152
17324.19 145
17325.43 156
17326.68 158
17327.92 162
17329.17 164
17330.41 147
17331.65 140
17332.90 122
17334.14 126
17335.38 108
17336.63 158
17337.87 132
17339.12 122
17340.36 149
17341.61 166
17342.85 141
17344.09 142
17345.34 154
17346.58 147
17347.83 147
17349.07 153
17350.32 129
17351.56 175
17352.80 153
17354.05 117
17355.29 148
17356.54 177
17357.78 151
17359.03 128
17360.27 154
17361.52 174
17362.76 155
17364.01 142
17365.25 167
17366.50 134
17367.74 151
17368.99 142
17370.23 131
17371.48 157
17372.72 158
17373.97 144
17375.22 160
17376.46 170
17377.71 175
17378.95 171
17380.20 131
17381.44 148
17382.69 143
17383.93 136
17385.18 162
17386.43 153
17387.67 172
17388.92 126
17390.16 141
17391.41 162
17392.66 146
17393.90 143
17395.15 147
17396.39 151
17397.64 184
17398.89 183
17400.13 163
17401.38 148
17402.63 133
17403.87 152
17405.12 156
17406.37 136
17407.61 163
17408.86 150
17410.11 170
17411.35 137
17412.60 149
17413.85 159
17415.09 150
17416.34 135
17417.59 140
17418.83 130
17420.08 187
17421.33 161
17422.57 132
17423.82 171
17425.07 124
17426.32 133
17427.56 128
17428.81 149
17430.06 138
17431.31 156
17432.55 159
17433.80 142
17435.05 161
17436.30 138
17437.54 159
17438.79 165
17440.04 136
17441.29 154
17442.53 166
17443.78 124
17445.03 182
17446.28 160
17447.53 144
17448.77 171
17450.02 170
17451.27 160
17452.52 132
17453.77 156
17455.01 144
17456.26 154
17457.51 145
17458.76 149
17460.01 127
17461.26 133
17462.51 164
17463.75 148
17465.00 134
17466.25 138
17467.50 154
17468.75 129
17470.00 124
17471.25 161
17472.50 159
17473.74 157
17474.99 166
17476.24 165
17477.49 173
17478.74 157
17479.99 171
17481.24 165
17482.49 168
17483.74 141
17484.99 143
17486.24 146
17487.49 146
17488.74 153
17489.98 167
17491.23 154
17492.48 148
17493.73 147
17494.98 161
17496.23 160
17497.48 149
17498.73 164
17499.98 178
17501.23 144
17502.48 143
17503.73 163
17504.98 181
17506.23 187
17507.48 168
17508.73 166
17509.98 155
17511.23 147
17512.48 124
17513.73 160
17514.98 127
17516.24 151
17517.49 138
17518.74 140
17519.99 127
17521.24 140
17522.49 154
17523.74 148
17524.99 150
17526.24 140
17527.49 140
17528.74 166
17529.99 162
17531.24 169
17532.50 171
17533.75 140
17535.00 168
17536.25 152
17537.50 146
17538.75 191
17540.00 181
17541.25 175
17542.51 196
17543.76 159
17545.01 158
17546.26 141
17547.51 165
17548.76 141
17550.01 140
17551.27 164
17552.52 161
17553.77 147
17555.02 185
17556.27 186
17557.53 148
17558.78 168
17560.03 159
17561.28 148
17562.53 145
17563.79 150
17565.04 171
17566.29 115
17567.54 164
17568.80 167
17570.05 170
17571.30 185
17572.55 161
17573.81 157
17575.06 144
17576.31 160
17577.56 145
17578.82 154
17580.07 156
17581.32 127
17582.57 179
17583.83 176
17585.08 121
17586.33 174
17587.59 162
17588.84 167
17590.09 164
17591.35 163
17592.60 177
17593.85 149
17595.11 165
17596.36 189
17597.61 166
17598.87 149
17600.12 171
17601.37 166
17602.63 150
17603.88 154
17605.13 175
17606.39 150
17607.64 131
17608.89 129
17610.15 137
17611.40 190
17612.66 159
17613.91 134
17615.16 138
17616.42 160
17617.67 148
17618.93 148
17620.18 126
17621.43 141
17622.69 154
17623.94 147
17625.20 163
17626.45 153
17627.71 156
17628.96 142
17630.22 154
17631.47 151
17632.72 185
17633.98 143
17635.23 155
17636.49 168
17637.74 178
17639.00 151
17640.25 141
17641.51 127
17642.76 134
17644.02 136
17645.27 149
17646.53 182
17647.78 183
17649.04 177
17650.29 152
17651.55 142
17652.80 138
17654.06 158
17655.32 150
17656.57 154
17657.83 158
17659.08 157
17660.34 146
17661.59 166
17662.85 152
17664.11 133
17665.36 139
17666.62 148
17667.87 154
17669.13 137
17670.38 132
17671.64 140
17672.90 150
17674.15 143
17675.41 158
17676.67 135
17677.92 130
17679.18 130
17680.43 143
17681.69 147
17682.95 159
17684.20 146
17685.46 140
17686.72 137
17687.97 173
17689.23 145
17690.49 165
17691.74 164
17693.00 151
17694.26 160
17695.51 170
17696.77 135
17698.03 122
17699.28 171
17700.54 176
17701.80 175
17703.06 154
17704.31 134
17705.57 143
17706.83 143
17708.08 146
17709.34 146
17710.60 129
17711.86 129
17713.11 155
17714.37 133
17715.63 157
17716.89 143
17718.14 145
17719.40 153
17720.66 133
17721.92 120
17723.18 124
17724.43 136
17725.69 134
17726.95 136
17728.21 131
17729.47 131
17730.72 144
17731.98 147
17733.24 144
17734.50 141
17735.76 153
17737.02 166
17738.27 141
17739.53 177
17740.79 114
17742.05 147
17743.31 158
17744.57 129
17745.83 111
17747.08 164
17748.34 163
17749.60 161
17750.86 149
17752.12 118
17753.38 142
17754.64 158
17755.90 138
17757.16 148
17758.41 116
17759.67 158
17760.93 156
17762.19 147
17763.45 144
17764.71 132
17765.97 131
17767.23 121
17768.49 136
17769.75 160
17771.01 163
17772.27 178
17773.53 143
17774.79 134
17776.05 144
17777.31 142
17778.57 139
17779.83 159
17781.09 163
17782.35 159
17783.61 152
17784.87 138
17786.13 147
17787.39 144
17788.65 156
17789.91 137
17791.17 147
17792.43 141
17793.69 126
17794.95 152
17796.21 142
17797.47 150
17798.73 154
17799.99 125
17801.25 132
17802.51 141
17803.77 148
17805.03 145
17806.29 174
17807.55 165
17808.82 183
17810.08 170
17811.34 139
17812.60 156
17813.86 182
17815.12 173
17816.38 144
17817.64 143
17818.90 163
17820.17 167
17821.43 139
17822.69 140
17823.95 113
17825.21 131
17826.47 155
17827.73 149
17829.00 140
17830.26 119
17831.52 139
17832.78 148
17834.04 157
17835.31 137
17836.57 171
17837.83 163
17839.09 150
17840.35 157
17841.61 151
17842.88 138
17844.14 162
17845.40 140
17846.66 135
17847.93 123
17849.19 139
17850.45 141
17851.71 139
17852.98 155
17854.24 121
17855.50 145
17856.76 139
17858.03 158
17859.29 147
17860.55 151
17861.81 120
17863.08 149
17864.34 139
17865.60 131
17866.87 119
17868.13 134
17869.39 145
17870.65 127
17871.92 134
17873.18 148
17874.44 140
17875.71 150
17876.97 145
17878.23 143
17879.50 121
17880.76 145
17882.02 131
17883.29 144
17884.55 163
17885.82 133
17887.08 118
17888.34 116
17889.61 115
17890.87 169
17892.13 167
17893.40 145
17894.66 142
17895.93 144
17897.19 151
17898.45 150
17899.72 145
17900.98 157
17902.25 141
17903.51 121
17904.78 108
17906.04 117
17907.30 118
17908.57 121
17909.83 129
17911.10 145
17912.36 152
17913.63 121
17914.89 130
17916.16 137
17917.42 141
17918.69 127
17919.95 149
17921.22 135
17922.48 127
17923.75 118
17925.01 123
17926.28 145
17927.54 120
17928.81 144
17930.07 152
17931.34 136
17932.60 143
17933.87 143
17935.13 123
17936.40 124
17937.66 108
17938.93 153
17940.19 143
17941.46 139
17942.73 121
17943.99 125
17945.26 134
17946.52 145
17947.79 151
17949.05 131
17950.32 137
17951.59 150
17952.85 137
17954.12 132
17955.38 152
17956.65 129
17957.92 143
17959.18 129
17960.45 157
17961.72 146
17962.98 109
17964.25 123
17965.52 143
17966.78 112
17968.05 159
17969.31 168
17970.58 133
17971.85 124
17973.11 137
17974.38 122
17975.65 129
17976.92 163
17978.18 116
17979.45 138
17980.72 116
17981.98 126
17983.25 141
17984.52 124
17985.78 117
17987.05 118
17988.32 126
17989.59 144
17990.85 144
17992.12 137
17993.39 143
17994.66 130
17995.92 137
17997.19 148
17998.46 112
17999.73 125
18000.99 105
18002.26 102
18003.53 138
18004.80 133
18006.07 147
18007.33 111
18008.60 99
18009.87 129
18011.14 129
18012.41 147
18013.67 139
18014.94 154
18016.21 141
18017.48 137
18018.75 129
18020.02 122
18021.28 110
18022.55 113
18023.82 139
18025.09 163
18026.36 192
18027.63 167
18028.90 98
18030.16 98
18031.43 133
18032.70 142
18033.97 124
18035.24 127
18036.51 136
18037.78 139
18039.05 142
18040.32 144
18041.58 150
18042.85 141
18044.12 125
18045.39 146
18046.66 145
18047.93 156
18049.20 135
18050.47 132
18051.74 124
18053.01 134
18054.28 149
18055.55 118
18056.82 134
18058.09 146
18059.36 135
18060.63 150
18061.90 160
18063.17 157
18064.44 127
18065.71 136
18066.98 167
18068.25 156
18069.52 156
18070.79 137
18072.06 132
18073.33 136
18074.60 139
18075.87 131
18077.14 108
18078.41 158
18079.68 132
18080.95 129
18082.22 127
18083.49 120
18084.76 162
18086.03 130
18087.30 125
18088.57 141
18089.85 122
18091.12 146
18092.39 133
18093.66 158
18094.93 110
18096.20 133
18097.47 143
18098.74 161
18100.01 123
18101.29 122
18102.56 120
18103.83 131
18105.10 135
18106.37 123
18107.64 114
18108.91 142
18110.19 122
18111.46 133
18112.73 123
18114.00 115
18115.27 142
18116.54 111
18117.82 130
18119.09 112
18120.36 130
18121.63 114
18122.90 127
18124.18 121
18125.45 120
18126.72 133
18127.99 124
18129.26 117
18130.54 135
18131.81 175
18133.08 153
18134.35 130
18135.63 137
18136.90 149
18138.17 136
18139.44 149
18140.72 133
18141.99 142
18143.26 142
18144.53 158
18145.81 131
18147.08 133
18148.35 131
18149.63 153
18150.90 170
18152.17 175
18153.45 130
18154.72 148
18155.99 164
18157.26 170
18158.54 144
18159.81 121
18161.08 147
18162.36 145
18163.63 138
18164.91 150
18166.18 136
18167.45 137
18168.73 155
18170.00 137
18171.27 148
18172.55 137
18173.82 140
18175.09 137
18176.37 134
18177.64 133
18178.92 128
18180.19 147
18181.46 156
18182.74 131
18184.01 137
18185.29 146
18186.56 116
18187.84 121
18189.11 138
18190.38 145
18191.66 135
18192.93 125
18194.21 140
18195.48 136
18196.76 117
18198.03 151
18199.31 135
18200.58 160
18201.86 171
18203.13 133
18204.41 153
18205.68 157
18206.96 153
18208.23 128
18209.51 142
18210.78 164
18212.06 141
18213.33 150
18214.61 133
18215.88 120
18217.16 117
18218.43 120
18219.71 110
18220.98 128
18222.26 126
18223.53 142
18224.81 164
18226.09 142
18227.36 115
18228.64 138
18229.91 127
18231.19 145
18232.46 133
18233.74 155
18235.02 117
18236.29 101
18237.57 151
18238.84 139
18240.12 107
18241.40 134
18242.67 136
18243.95 148
18245.23 147
18246.50 128
18247.78 119
18249.05 148
18250.33 143
18251.61 105
18252.88 128
18254.16 136
18255.44 154
18256.71 149
18257.99 158
18259.27 146
18260.54 146
18261.82 140
18263.10 128
18264.38 141
18265.65 106
18266.93 125
18268.21 146
18269.48 132
18270.76 128
18272.04 146
18273.32 164
18274.59 149
18275.87 138
18277.15 165
18278.43 135
18279.70 126
18280.98 135
18282.26 126
18283.54 128
18284.81 151
18286.09 130
18287.37 152
18288.65 143
18289.92 138
18291.20 128
18292.48 123
18293.76 131
18295.04 126
18296.31 122
18297.59 142
18298.87 100
18300.15 120
18301.43 144
18302.71 137
18303.98 131
18305.26 155
18306.54 136
18307.82 112
18309.10 108
18310.38 133
18311.66 133
18312.93 132
18314.21 129
18315.49 147
18316.77 130
18318.05 134
18319.33 167
18320.61 149
18321.89 150
18323.17 133
18324.44 175
18325.72 167
18327.00 152
18328.28 158
18329.56 145
18330.84 140
18332.12 115
18333.40 146
18334.68 124
18335.96 119
18337.24 119
18338.52 137
18339.80 125
18341.08 120
18342.36 137
18343.64 135
18344.92 136
18346.20 127
18347.48 141
18348.76 133
18350.04 132
18351.32 111
18352.60 126
18353.88 112
18355.16 151
18356.44 140
18357.72 142
18359.00 129
18360.28 147
18361.56 153
18362.84 135
18364.12 150
18365.40 114
18366.68 120
18367.96 142
18369.24 136
18370.52 141
18371.80 137
18373.08 130
18374.36 138
18375.64 131
18376.93 135
18378.21 115
18379.49 119
18380.77 146
18382.05 165
18383.33 125
18384.61 129
18385.89 132
18387.17 123
18388.46 130
18389.74 122
18391.02 131
18392.30 143
18393.58 131
18394.86 120
18396.15 127
18397.43 124
18398.71 158
18399.99 139
18401.27 107
18402.55 106
18403.84 161
18405.12 129
18406.40 111
18407.68 123
18408.96 122
18410.25 131
18411.53 133
18412.81 114
18414.09 141
18415.37 125
18416.66 111
18417.94 133
18419.22 137
18420.50 154
18421.79 142
18423.07 120
18424.35 129
18425.63 139
18426.92 131
18428.20 140
18429.48 109
18430.77 130
18432.05 146
18433.33 132
18434.61 126
18435.90 117
18437.18 138
18438.46 126
18439.75 131
18441.03 129
18442.31 117
18443.60 108
18444.88 132
18446.16 120
18447.45 148
18448.73 117
18450.01 142
18451.30 132
18452.58 162
18453.86 148
18455.15 118
18456.43 148
18457.71 131
18459.00 155
18460.28 155
18461.57 150
18462.85 126
18464.13 138
18465.42 120
18466.70 145
18467.99 160
18469.27 127
18470.55 136
18471.84 96
18473.12 86
18474.41 135
18475.69 143
18476.98 123
18478.26 144
18479.55 125
18480.83 148
18482.11 145
18483.40 142
18484.68 125
18485.97 109
18487.25 117
18488.54 136
18489.82 133
18491.11 152
18492.39 132
18493.68 142
18494.96 119
18496.25 126
18497.53 132
18498.82 178
18500.10 131
18501.39 108
18502.67 117
18503.96 102
18505.24 126
18506.53 137
18507.82 141
18509.10 110
18510.39 156
18511.67 139
18512.96 188
18514.24 175
18515.53 125
18516.82 159
18518.10 163
18519.39 140
18520.67 145
18521.96 148
18523.25 142
18524.53 125
18525.82 153
18527.10 98
18528.39 100
18529.68 124
18530.96 131
18532.25 150
18533.54 122
18534.82 128
18536.11 129
18537.39 137
18538.68 138
18539.97 131
18541.25 147
18542.54 154
18543.83 152
18545.11 133
18546.40 132
18547.69 127
18548.98 117
18550.26 141
18551.55 173
18552.84 209
18554.12 156
18555.41 136
18556.70 129
18557.99 139
18559.27 133
18560.56 155
18561.85 134
18563.13 148
18564.42 138
18565.71 124
18567.00 128
18568.28 131
18569.57 158
18570.86 161
18572.15 127
18573.44 129
18574.72 139
18576.01 120
18577.30 141
18578.59 131
18579.88 115
18581.16 161
18582.45 135
18583.74 131
18585.03 140
18586.32 171
18587.60 146
18588.89 153
18590.18 145
18591.47 161
18592.76 159
18594.05 131
18595.33 146
18596.62 143
18597.91 172
18599.20 154
18600.49 146
18601.78 139
18603.07 154
18604.36 136
18605.64 149
18606.93 148
18608.22 128
18609.51 161
18610.80 158
18612.09 149
18613.38 142
18614.67 147
18615.96 133
18617.25 180
18618.54 157
18619.83 162
18621.12 153
18622.40 156
18623.69 171
18624.98 164
18626.27 145
18627.56 125
18628.85 152
18630.14 170
18631.43 207
18632.72 167
18634.01 146
18635.30 141
18636.59 152
18637.88 172
18639.17 165
18640.46 144
18641.75 133
18643.04 137
18644.33 129
18645.62 129
18646.91 162
18648.20 147
18649.49 148
18650.78 135
18652.08 136
18653.37 145
18654.66 169
18655.95 135
18657.24 153
18658.53 162
18659.82 155
18661.11 135
18662.40 125
18663.69 126
18664.98 148
18666.27 140
18667.56 164
18668.86 158
18670.15 141
18671.44 138
18672.73 158
18674.02 149
18675.31 178
18676.60 143
18677.90 116
18679.19 120
18680.48 125
18681.77 117
18683.06 152
18684.35 138
18685.64 132
18686.94 143
18688.23 140
18689.52 130
18690.81 149
18692.10 127
18693.40 116
18694.69 145
18695.98 151
18697.27 138
18698.56 132
18699.86 183
18701.15 149
18702.44 134
18703.73 155
18705.03 154
18706.32 157
18707.61 140
18708.90 150
18710.19 138
18711.49 120
18712.78 123
18714.07 116
18715.37 115
18716.66 117
18717.95 149
18719.24 146
18720.54 134
18721.83 138
18723.12 133
18724.42 136
18725.71 142
18727.00 155
18728.30 141
18729.59 126
18730.88 99
18732.17 130
18733.47 135
18734.76 138
18736.05 159
18737.35 116
18738.64 130
18739.94 129
18741.23 128
18742.52 126
18743.82 116
18745.11 119
18746.40 114
18747.70 150
18748.99 162
18750.29 119
18751.58 133
18752.87 121
18754.17 111
18755.46 123
18756.76 148
18758.05 129
18759.34 128
18760.64 142
18761.93 123
18763.23 121
18764.52 125
18765.82 127
18767.11 104
18768.41 132
18769.70 139
18770.99 127
18772.29 146
18773.58 127
18774.88 130
18776.17 137
18777.47 145
18778.76 128
18780.06 155
18781.35 124
18782.65 119
18783.94 120
18785.24 121
18786.53 93
18787.83 119
18789.12 161
18790.42 122
18791.71 132
18793.01 145
18794.31 106
18795.60 125
18796.90 136
18798.19 142
18799.49 122
18800.78 149
18802.08 116
18803.37 108
18804.67 114
18805.97 127
18807.26 155
18808.56 130
18809.85 169
18811.15 123
18812.45 108
18813.74 98
18815.04 110
18816.34 133
18817.63 128
18818.93 148
18820.22 146
18821.52 136
18822.82 120
18824.11 139
18825.41 124
18826.71 112
18828.00 131
18829.30 124
18830.60 120
18831.89 133
18833.19 132
18834.49 117
18835.78 127
18837.08 121
18838.38 119
18839.67 137
18840.97 132
18842.27 126
18843.57 128
18844.86 105
18846.16 118
18847.46 114
18848.75 126
18850.05 104
18851.35 99
18852.65 107
18853.94 125
18855.24 93
18856.54 130
18857.84 117
18859.13 123
18860.43 136
18861.73 122
18863.03 123
18864.33 97
18865.62 99
18866.92 109
18868.22 89
18869.52 100
18870.82 125
18872.11 116
18873.41 123
18874.71 124
18876.01 113
18877.31 87
18878.61 116
18879.90 121
18881.20 110
18882.50 88
18883.80 99
18885.10 144
18886.40 119
18887.70 130
18888.99 137
18890.29 134
18891.59 121
18892.89 142
18894.19 116
18895.49 120
18896.79 111
18898.09 92
18899.39 85
18900.68 129
18901.98 123
18903.28 134
18904.58 136
18905.88 135
18907.18 165
18908.48 120
18909.78 135
18911.08 130
18912.38 121
18913.68 105
18914.98 116
18916.28 116
18917.58 103
18918.88 109
18920.18 100
18921.48 120
18922.78 108
18924.08 119
18925.38 104
18926.68 121
18927.98 115
18929.28 115
18930.58 109
18931.88 134
18933.18 113
18934.48 115
18935.78 108
18937.08 123
18938.38 114
18939.68 130
18940.98 111
18942.28 109
18943.58 120
18944.88 100
18946.18 105
18947.48 115
18948.78 128
18950.08 138
18951.39 135
18952.69 123
18953.99 107
18955.29 122
18956.59 144
18957.89 128
18959.19 114
18960.49 110
18961.79 126
18963.09 117
18964.40 137
18965.70 153
18967.00 123
18968.30 126
18969.60 124
18970.90 125
18972.21 99
18973.51 103
18974.81 116
18976.11 108
18977.41 114
18978.71 116
18980.02 105
18981.32 142
18982.62 100
18983.92 117
18985.22 132
18986.53 140
18987.83 118
18989.13 111
18990.43 122
18991.73 120
18993.04 125
18994.34 100
18995.64 110
18996.94 111
18998.25 120
18999.55 113
19000.85 105
19002.15 117
19003.46 133
19004.76 121
19006.06 99
19007.36 94
19008.67 96
19009.97 117
19011.27 113
19012.58 103
19013.88 89
19015.18 97
19016.49 101
19017.79 117
19019.09 99
19020.40 112
19021.70 130
19023.00 109
19024.31 96
19025.61 112
19026.91 131
19028.22 128
19029.52 114
19030.82 142
19032.13 134
19033.43 120
19034.73 132
19036.04 134
19037.34 137
19038.65 131
19039.95 128
19041.25 119
19042.56 140
19043.86 142
19045.17 118
19046.47 125
19047.77 130
19049.08 130
19050.38 124
19051.69 127
19052.99 112
19054.30 117
19055.60 111
19056.90 114
19058.21 110
19059.51 128
19060.82 115
19062.12 118
19063.43 98
19064.73 114
19066.04 94
19067.34 99
19068.65 85
19069.95 106
19071.26 117
19072.56 125
19073.87 116
19075.17 130
19076.48 111
19077.78 133
19079.09 118
19080.39 96
19081.70 109
19083.00 102
19084.31 115
19085.61 99
19086.92 109
19088.23 131
19089.53 136
19090.84 144
19092.14 120
19093.45 128
19094.75 107
19096.06 115
19097.37 108
19098.67 122
19099.98 101
19101.28 93
19102.59 113
19103.90 96
19105.20 123
19106.51 109
19107.81 112
19109.12 114
19110.43 111
19111.73 117
19113.04 128
19114.35 127
19115.65 119
19116.96 125
19118.27 150
19119.57 109
19120.88 124
19122.19 101
19123.49 130
19124.80 128
19126.11 118
19127.41 100
19128.72 105
19130.03 112
19131.33 108
19132.64 117
19133.95 94
19135.26 107
19136.56 99
19137.87 98
19139.18 97
19140.49 113
19141.79 93
19143.10 93
19144.41 111
19145.71 101
19147.02 98
19148.33 116
19149.64 82
19150.95 95
19152.25 103
19153.56 125
19154.87 117
19156.18 95
19157.48 102
19158.79 117
19160.10 122
19161.41 110
19162.72 107
19164.03 154
19165.33 163
19166.64 114
19167.95 127
19169.26 106
19170.57 97
19171.88 115
19173.18 131
19174.49 101
19175.80 127
19177.11 151
19178.42 128
19179.73 125
19181.04 107
19182.34 106
19183.65 107
19184.96 138
19186.27 116
19187.58 119
19188.89 112
19190.20 109
19191.51 130
19192.82 125
19194.13 119
19195.43 132
19196.74 126
19198.05 113
19199.36 115
19200.67 111
19201.98 138
19203.29 105
19204.60 125
19205.91 119
19207.22 136
19208.53 120
19209.84 110
19211.15 108
19212.46 127
19213.77 137
19215.08 124
19216.39 107
19217.70 104
19219.01 104
19220.32 138
19221.63 132
19222.94 88
19224.25 121
19225.56 122
19226.87 103
19228.18 94
19229.49 131
19230.80 117
19232.11 117
19233.42 105
19234.73 113
19236.04 126
19237.35 115
19238.67 108
19239.98 93
19241.29 118
19242.60 130
19243.91 142
19245.22 119
19246.53 115
19247.84 118
19249.15 115
19250.46 109
19251.77 129
19253.09 115
19254.40 125
19255.71 110
19257.02 121
19258.33 126
19259.64 90
19260.95 110
19262.27 104
19263.58 101
19264.89 92
19266.20 92
19267.51 97
19268.82 113
19270.14 118
19271.45 102
19272.76 132
19274.07 127
19275.38 94
19276.70 120
19278.01 148
19279.32 111
19280.63 95
19281.94 111
19283.26 124
19284.57 159
19285.88 111
19287.19 119
19288.51 120
19289.82 150
19291.13 109
19292.44 136
19293.76 136
19295.07 120
19296.38 126
19297.69 128
19299.01 125
19300.32 116
19301.63 94
19302.95 103
19304.26 117
19305.57 112
19306.88 116
19308.20 93
19309.51 127
19310.82 114
19312.14 101
19313.45 97
19314.76 125
19316.08 131
19317.39 127
19318.70 117
19320.02 110
19321.33 149
19322.64 124
19323.96 114
19325.27 125
19326.59 117
19327.90 136
19329.21 87
19330.53 107
19331.84 97
19333.15 109
19334.47 128
19335.78 134
19337.10 110
19338.41 109
19339.73 129
19341.04 126
19342.35 118
19343.67 95
19344.98 109
19346.30 117
19347.61 102
19348.93 97
19350.24 124
19351.55 100
19352.87 117
19354.18 113
19355.50 93
19356.81 96
19358.13 113
19359.44 120
19360.76 101
19362.07 110
19363.39 108
19364.70 118
19366.02 102
19367.33 110
19368.65 96
19369.96 108
19371.28 113
19372.59 107
19373.91 96
19375.22 117
19376.54 115
19377.86 111
19379.17 130
19380.49 96
19381.80 105
19383.12 111
19384.43 106
19385.75 107
19387.07 115
19388.38 112
19389.70 124
19391.01 125
19392.33 149
19393.65 117
19394.96 98
19396.28 116
19397.59 138
19398.91 132
19400.23 115
19401.54 139
19402.86 108
19404.17 105
19405.49 110
19406.81 124
19408.12 111
19409.44 96
19410.76 91
19412.07 115
19413.39 113
19414.71 121
19416.02 103
19417.34 115
19418.66 114
19419.97 99
19421.29 98
19422.61 83
19423.93 126
19425.24 146
19426.56 123
19427.88 125
19429.19 124
19430.51 107
19431.83 162
19433.15 102
19434.46 108
19435.78 110
19437.10 103
19438.42 113
19439.73 99
19441.05 90
19442.37 128
19443.69 121
19445.00 116
19446.32 121
19447.64 120
19448.96 102
19450.28 103
19451.59 130
19452.91 105
19454.23 121
19455.55 100
19456.87 108
19458.18 89
19459.50 91
19460.82 128
19462.14 115
19463.46 105
19464.78 97
19466.09 87
19467.41 119
19468.73 107
19470.05 107
19471.37 122
19472.69 118
19474.01 128
19475.33 104
19476.64 90
19477.96 102
19479.28 108
19480.60 107
19481.92 142
19483.24 119
19484.56 128
19485.88 100
19487.20 99
19488.52 118
19489.83 96
19491.15 123
19492.47 129
19493.79 91
19495.11 109
19496.43 111
19497.75 126
19499.07 113
19500.39 132
19501.71 122
19503.03 133
19504.35 117
19505.67 121
19506.99 88
19508.31 87
19509.63 135
19510.95 124
19512.27 100
19513.59 100
19514.91 107
19516.23 123
19517.55 103
19518.87 95
19520.19 97
19521.51 98
19522.83 103
19524.15 114
19525.47 111
19526.79 108
19528.11 120
19529.43 130
19530.75 121
19532.08 138
19533.40 119
19534.72 82
19536.04 103
19537.36 88
19538.68 85
19540.00 96
19541.32 114
19542.64 112
19543.96 106
19545.29 104
19546.61 98
19547.93 108
19549.25 112
19550.57 130
19551.89 105
19553.21 100
19554.53 106
19555.86 128
19557.18 96
19558.50 109
19559.82 125
19561.14 104
19562.46 120
19563.79 118
19565.11 133
19566.43 90
19567.75 109
19569.07 122
19570.40 101
19571.72 124
19573.04 132
19574.36 100
19575.68 109
19577.01 86
19578.33 109
19579.65 98
19580.97 107
19582.30 128
19583.62 118
19584.94 117
19586.26 97
19587.59 86
19588.91 111
19590.23 127
19591.55 136
19592.88 117
19594.20 107
19595.52 109
19596.85 96
19598.17 106
19599.49 116
19600.81 82
19602.14 108
19603.46 101
19604.78 127
19606.11 115
19607.43 88
19608.75 115
19610.08 144
19611.40 129
19612.72 90
19614.05 101
19615.37 115
19616.69 117
19618.02 129
19619.34 107
19620.67 113
19621.99 144
19623.31 143
19624.64 97
19625.96 118
19627.29 88
19628.61 114
19629.93 113
19631.26 104
19632.58 107
19633.91 102
19635.23 123
19636.55 131
19637.88 124
19639.20 105
19640.53 133
19641.85 113
19643.18 143
19644.50 132
19645.82 106
19647.15 113
19648.47 108
19649.80 114
19651.12 105
19652.45 96
19653.77 102
19655.10 126
19656.42 131
19657.75 127
19659.07 94
19660.40 105
19661.72 124
19663.05 116
19664.37 107
19665.70 101
19667.02 91
19668.35 100
19669.67 118
19671.00 118
19672.33 86
19673.65 90
19674.98 116
19676.30 107
19677.63 115
19678.95 89
19680.28 99
19681.61 125
19682.93 87
19684.26 106
19685.58 119
19686.91 85
19688.23 110
19689.56 109
19690.89 106
19692.21 121
19693.54 109
19694.87 101
19696.19 114
19697.52 97
19698.84 97
19700.17 109
19701.50 117
19702.82 125
19704.15 115
19705.48 98
19706.80 104
19708.13 99
19709.46 118
19710.78 119
19712.11 95
19713.44 98
19714.76 123
19716.09 102
19717.42 108
19718.75 107
19720.07 95
19721.40 117
19722.73 112
19724.05 96
19725.38 134
19726.71 120
19728.04 120
19729.36 105
19730.69 116
19732.02 134
19733.35 120
19734.67 122
19736.00 115
19737.33 97
19738.66 126
19739.98 127
19741.31 126
19742.64 97
19743.97 107
19745.30 123
19746.62 120
19747.95 112
19749.28 123
19750.61 135
19751.94 150
19753.26 121
19754.59 103
19755.92 125
19757.25 120
19758.58 110
19759.91 112
19761.23 114
19762.56 128
19763.89 108
19765.22 108
19766.55 107
19767.88 123
19769.21 125
19770.53 108
19771.86 113
19773.19 104
19774.52 130
19775.85 111
19777.18 102
19778.51 130
19779.84 103
19781.17 105
19782.50 98
19783.83 124
19785.15 123
19786.48 108
19787.81 92
19789.14 93
19790.47 108
19791.80 138
19793.13 111
19794.46 90
19795.79 99
19797.12 116
19798.45 126
19799.78 108
19801.11 82
19802.44 103
19803.77 120
19805.10 114
19806.43 94
19807.76 94
19809.09 110
19810.42 100
19811.75 109
19813.08 111
19814.41 101
19815.74 84
19817.07 91
19818.40 104
19819.73 103
19821.06 96
19822.39 94
19823.72 92
19825.05 93
19826.38 95
19827.71 79
19829.05 82
19830.38 100
19831.71 89
19833.04 103
19834.37 112
19835.70 113
19837.03 116
19838.36 110
19839.69 118
19841.02 127
19842.36 101
19843.69 94
19845.02 100
19846.35 100
19847.68 122
19849.01 115
19850.34 101
19851.68 112
19853.01 109
19854.34 104
19855.67 100
19857.00 116
19858.33 106
19859.67 102
19861.00 112
19862.33 122
19863.66 114
19864.99 100
19866.32 146
19867.66 94
19868.99 89
19870.32 100
19871.65 98
19872.99 110
19874.32 129
19875.65 94
19876.98 110
19878.32 94
19879.65 117
19880.98 114
19882.31 129
19883.65 101
19884.98 117
19886.31 127
19887.64 91
19888.98 97
19890.31 116
19891.64 96
19892.97 85
19894.31 87
19895.64 95
19896.97 90
19898.31 99
19899.64 125
19900.97 91
19902.31 78
19903.64 83
19904.97 123
19906.31 124
19907.64 105
19908.97 113
19910.31 150
19911.64 122
19912.97 112
19914.31 113
19915.64 99
19916.97 123
19918.31 114
19919.64 112
19920.98 111
19922.31 128
19923.64 99
19924.98 103
19926.31 96
19927.65 95
19928.98 113
19930.31 90
19931.65 106
19932.98 104
19934.32 104
19935.65 104
19936.99 81
19938.32 91
19939.65 94
19940.99 82
19942.32 81
19943.66 86
19944.99 102
19946.33 123
19947.66 99
19949.00 110
19950.33 144
19951.67 111
19953.00 99
19954.34 130
19955.67 114
19957.01 122
19958.34 122
19959.68 111
19961.01 87
19962.35 98
19963.68 94
19965.02 116
19966.35 128
19967.69 109
19969.02 95
19970.36 97
19971.70 120
19973.03 114
19974.37 117
19975.70 106
19977.04 92
19978.37 89
19979.71 100
19981.05 107
19982.38 129
19983.72 91
19985.05 100
19986.39 90
19987.73 107
19989.06 112
19990.40 97
19991.73 94
19993.07 79
19994.41 96
19995.74 89
19997.08 110
19998.42 119
19999.75 99
20001.09 110
20002.43 126
20003.76 97
20005.10 113
20006.44 127
20007.77 92
20009.11 112
20010.45 89
20011.78 97
20013.12 107
20014.46 100
20015.79 83
20017.13 88
20018.47 91
20019.81 105
20021.14 94
20022.48 86
20023.82 79
20025.15 109
20026.49 127
20027.83 143
20029.17 107
20030.50 104
20031.84 95
20033.18 117
20034.52 115
20035.85 93
20037.19 114
20038.53 99
20039.87 144
20041.21 135
20042.54 119
20043.88 111
20045.22 125
20046.56 119
20047.90 125
20049.23 130
20050.57 143
20051.91 117
20053.25 118
20054.59 121
20055.93 118
20057.26 99
20058.60 119
20059.94 101
20061.28 96
20062.62 99
20063.96 104
20065.30 128
20066.63 135
20067.97 92
20069.31 118
20070.65 116
20071.99 87
20073.33 83
20074.67 117
20076.01 135
20077.35 106
20078.68 95
20080.02 113
20081.36 112
20082.70 133
20084.04 114
20085.38 109
20086.72 124
20088.06 112
20089.40 107
20090.74 104
20092.08 112
20093.42 118
20094.76 120
20096.10 101
20097.44 107
20098.78 124
20100.12 107
20101.46 111
20102.80 123
20104.14 107
20105.48 136
20106.82 111
20108.16 130
20109.50 103
20110.84 96
20112.18 88
20113.52 77
20114.86 98
20116.20 101
20117.54 102
20118.88 90
20120.22 92
20121.56 100
20122.90 127
20124.24 113
20125.58 119
20126.92 117
20128.26 124
20129.61 106
20130.95 120
20132.29 113
20133.63 111
20134.97 103
20136.31 103
20137.65 109
20138.99 108
20140.33 117
20141.67 94
20143.02 105
