# Supplementary material for: MALDI-TOF MS typing enables the classification of brewing yeasts of the genus Saccharomyces to major beer styles
Source: PLoS One. 2017 Aug 9;12(8):e0181694. doi: 10.1371/journal.pone.0181694 (PMC5549903; doi:10.1371/journal.pone.0181694)
Supplement: S4 File — The directory includes 90 raw files and was zipped to “.zip”; the folder has three strains with 30 spectra per strain; S1 Text explains the raw files with an example and Table 1 represents the yeast strains used within the experiment. (ZIP) [file pone.0181694.s007.zip › 10-12/30261-211-OG-Ale-Ale-YPG-18h-E-E_2015-07-08_2_0_A11_1.dat]

2000.66 10110
2001.08 9894
2001.50 10161
2001.92 10108
2002.34 9810
2002.77 10020
2003.19 10309
2003.61 10063
2004.03 9752
2004.45 9676
2004.88 9710
2005.30 9707
2005.72 10018
2006.14 9884
2006.56 10150
2006.99 10310
2007.41 10167
2007.83 10465
2008.25 10612
2008.67 10555
2009.10 10880
2009.52 10900
2009.94 11054
2010.36 10662
2010.79 10825
2011.21 10867
2011.63 10376
2012.06 10102
2012.48 10026
2012.90 9915
2013.32 9982
2013.75 9401
2014.17 9003
2014.59 9019
2015.02 9287
2015.44 9458
2015.86 9743
2016.28 9422
2016.71 9876
2017.13 9471
2017.55 9998
2017.98 10121
2018.40 9724
2018.82 10451
2019.25 10478
2019.67 10345
2020.09 10775
2020.52 10611
2020.94 10872
2021.37 10917
2021.79 10881
2022.21 10394
2022.64 10927
2023.06 10988
2023.48 10547
2023.91 10421
2024.33 10197
2024.76 10570
2025.18 10277
2025.60 10065
2026.03 10339
2026.45 10335
2026.88 10306
2027.30 9876
2027.73 10106
2028.15 10167
2028.57 10171
2029.00 10200
2029.42 9907
2029.85 9539
2030.27 9487
2030.70 9643
2031.12 9788
2031.55 10006
2031.97 9843
2032.40 9779
2032.82 9768
2033.25 9830
2033.67 9909
2034.10 9862
2034.52 10462
2034.95 10446
2035.37 10167
2035.80 10517
2036.22 10981
2036.65 10392
2037.07 10104
2037.50 10452
2037.92 10188
2038.35 10399
2038.77 10770
2039.20 10691
2039.63 10579
2040.05 10428
2040.48 10897
2040.90 10313
2041.33 10581
2041.75 10553
2042.18 10717
2042.61 10475
2043.03 10042
2043.46 9995
2043.88 9920
2044.31 9812
2044.74 9488
2045.16 9337
2045.59 9393
2046.01 9690
2046.44 10342
2046.87 9925
2047.29 9698
2047.72 9589
2048.15 9902
2048.57 9578
2049.00 9646
2049.43 9553
2049.85 9722
2050.28 9669
2050.71 9664
2051.13 9718
2051.56 9065
2051.99 9376
2052.41 9146
2052.84 9211
2053.27 9472
2053.69 9568
2054.12 9619
2054.55 9714
2054.98 9706
2055.40 9778
2055.83 8900
2056.26 8928
2056.68 9389
2057.11 9536
2057.54 9641
2057.97 9810
2058.39 9750
2058.82 10017
2059.25 10028
2059.68 9663
2060.11 9595
2060.53 9247
2060.96 9326
2061.39 9666
2061.82 9587
2062.24 9376
2062.67 9665
2063.10 9172
2063.53 9664
2063.96 9460
2064.39 9534
2064.81 9790
2065.24 10243
2065.67 10631
2066.10 10436
2066.53 10353
2066.95 10577
2067.38 10354
2067.81 10174
2068.24 9783
2068.67 9487
2069.10 9645
2069.53 9616
2069.96 9458
2070.38 9302
2070.81 9355
2071.24 9634
2071.67 9655
2072.10 9944
2072.53 9521
2072.96 10113
2073.39 9896
2073.82 9717
2074.24 9909
2074.67 10019
2075.10 9699
2075.53 9768
2075.96 9763
2076.39 9979
2076.82 10097
2077.25 10075
2077.68 10624
2078.11 10564
2078.54 10464
2078.97 10365
2079.40 10552
2079.83 10283
2080.26 10482
2080.69 10533
2081.12 10245
2081.55 10579
2081.98 10604
2082.41 10185
2082.84 10401
2083.27 10056
2083.70 10201
2084.13 10095
2084.56 10077
2084.99 9919
2085.42 10100
2085.85 10307
2086.28 10107
2086.71 10266
2087.14 10444
2087.57 9925
2088.00 9727
2088.43 9860
2088.86 9609
2089.29 9408
2089.73 9252
2090.16 9637
2090.59 9709
2091.02 9459
2091.45 9928
2091.88 9230
2092.31 9682
2092.74 9638
2093.17 9575
2093.60 9904
2094.04 9800
2094.47 9779
2094.90 10047
2095.33 10131
2095.76 9949
2096.19 9875
2096.62 9788
2097.06 9663
2097.49 9466
2097.92 9805
2098.35 9659
2098.78 9187
2099.21 9514
2099.65 9690
2100.08 9624
2100.51 9414
2100.94 9028
2101.37 9302
2101.81 9313
2102.24 9405
2102.67 9262
2103.10 9186
2103.53 9498
2103.97 9516
2104.40 9238
2104.83 9741
2105.26 9863
2105.70 9306
2106.13 9254
2106.56 9750
2106.99 9417
2107.43 9677
2107.86 9895
2108.29 9773
2108.72 9889
2109.16 9848
2109.59 10234
2110.02 9873
2110.46 9321
2110.89 9551
2111.32 9563
2111.75 9886
2112.19 9760
2112.62 9667
2113.05 9873
2113.49 9902
2113.92 10234
2114.35 9757
2114.79 10083
2115.22 9999
2115.65 9570
2116.09 9866
2116.52 9520
2116.95 9382
2117.39 9485
2117.82 9668
2118.26 9682
2118.69 9320
2119.12 9108
2119.56 9092
2119.99 8969
2120.42 9074
2120.86 8966
2121.29 9412
2121.73 9626
2122.16 9532
2122.59 9495
2123.03 9499
2123.46 9556
2123.90 9980
2124.33 9695
2124.77 9876
2125.20 9546
2125.64 9968
2126.07 9635
2126.50 9042
2126.94 9731
2127.37 9627
2127.81 9372
2128.24 9564
2128.68 9535
2129.11 9815
2129.55 10097
2129.98 10442
2130.42 10709
2130.85 11131
2131.29 10894
2131.72 11221
2132.16 11316
2132.59 11301
2133.03 11011
2133.46 11124
2133.90 10838
2134.33 10948
2134.77 10901
2135.20 10898
2135.64 10707
2136.08 11063
2136.51 10935
2136.95 11374
2137.38 10842
2137.82 10845
2138.25 10711
2138.69 10395
2139.13 10247
2139.56 10455
2140.00 10394
2140.43 10004
2140.87 10180
2141.31 10041
2141.74 9628
2142.18 9803
2142.61 9597
2143.05 9054
2143.49 9502
2143.92 9859
2144.36 9675
2144.80 9400
2145.23 9336
2145.67 9207
2146.11 9472
2146.54 9436
2146.98 9328
2147.42 9438
2147.85 9626
2148.29 10439
2148.73 10477
2149.16 10996
2149.60 11610
2150.04 12024
2150.47 12539
2150.91 13177
2151.35 13494
2151.79 13145
2152.22 12792
2152.66 12710
2153.10 12580
2153.53 12096
2153.97 11864
2154.41 11268
2154.85 11004
2155.28 10702
2155.72 10425
2156.16 10271
2156.60 10179
2157.03 10604
2157.47 10112
2157.91 10218
2158.35 9889
2158.79 9937
2159.22 10186
2159.66 10129
2160.10 10177
2160.54 10142
2160.98 10680
2161.41 10573
2161.85 10091
2162.29 9956
2162.73 10303
2163.17 10241
2163.60 9820
2164.04 9887
2164.48 10327
2164.92 9851
2165.36 10281
2165.80 10216
2166.24 9126
2166.67 9853
2167.11 9549
2167.55 9868
2167.99 10395
2168.43 9530
2168.87 10165
2169.31 10392
2169.75 10536
2170.19 10631
2170.62 10506
2171.06 10518
2171.50 10263
2171.94 10656
2172.38 10909
2172.82 10897
2173.26 10956
2173.70 10791
2174.14 11139
2174.58 11863
2175.02 11439
2175.46 11751
2175.90 11484
2176.34 11569
2176.78 11493
2177.22 11453
2177.66 11700
2178.10 11885
2178.54 11707
2178.97 11356
2179.41 11411
2179.85 10861
2180.29 10749
2180.74 10563
2181.18 10494
2181.62 10484
2182.06 9973
2182.50 10179
2182.94 9929
2183.38 9755
2183.82 9593
2184.26 9199
2184.70 9168
2185.14 9236
2185.58 9467
2186.02 9519
2186.46 9458
2186.90 9583
2187.34 10233
2187.78 10755
2188.22 10845
2188.66 11317
2189.11 11774
2189.55 11995
2189.99 11753
2190.43 11756
2190.87 12012
2191.31 12140
2191.75 11594
2192.19 11326
2192.63 10873
2193.08 11054
2193.52 10709
2193.96 10822
2194.40 11181
2194.84 11060
2195.28 10954
2195.72 11314
2196.17 11450
2196.61 11601
2197.05 11412
2197.49 11331
2197.93 11215
2198.37 11230
2198.82 10933
2199.26 10357
2199.70 10352
2200.14 10493
2200.58 10415
2201.03 9649
2201.47 10087
2201.91 10015
2202.35 9728
2202.80 9875
2203.24 10175
2203.68 10045
2204.12 9883
2204.57 10213
2205.01 10245
2205.45 10300
2205.89 10487
2206.34 10468
2206.78 10589
2207.22 10712
2207.66 10657
2208.11 10436
2208.55 10432
2208.99 10821
2209.44 11072
2209.88 10894
2210.32 10813
2210.76 10947
2211.21 11114
2211.65 11274
2212.09 10797
2212.54 10687
2212.98 10696
2213.42 10595
2213.87 10780
2214.31 10708
2214.75 10833
2215.20 10782
2215.64 10489
2216.09 10032
2216.53 10198
2216.97 10203
2217.42 9916
2217.86 9672
2218.30 9865
2218.75 9614
2219.19 9526
2219.64 9458
2220.08 9836
2220.52 9505
2220.97 9332
2221.41 9632
2221.86 9952
2222.30 9684
2222.75 10157
2223.19 10348
2223.63 10940
2224.08 10846
2224.52 10976
2224.97 11750
2225.41 11946
2225.86 11951
2226.30 12531
2226.75 12203
2227.19 12598
2227.64 12128
2228.08 11902
2228.53 12003
2228.97 12102
2229.42 11895
2229.86 12273
2230.31 12319
2230.75 11861
2231.20 12268
2231.64 11721
2232.09 11753
2232.53 12280
2232.98 12283
2233.42 12795
2233.87 12432
2234.31 12719
2234.76 13202
2235.20 12503
2235.65 12772
2236.10 12395
2236.54 12169
2236.99 11616
2237.43 11120
2237.88 11170
2238.32 11348
2238.77 11251
2239.22 11391
2239.66 11110
2240.11 10878
2240.55 10609
2241.00 10376
2241.45 10605
2241.89 10424
2242.34 9862
2242.79 9560
2243.23 10086
2243.68 9894
2244.12 9441
2244.57 9543
2245.02 9659
2245.46 9623
2245.91 9755
2246.36 9627
2246.80 9646
2247.25 9467
2247.70 9769
2248.14 9873
2248.59 9638
2249.04 9847
2249.49 9977
2249.93 9657
2250.38 9978
2250.83 9867
2251.27 10152
2251.72 10043
2252.17 9838
2252.62 9759
2253.06 9818
2253.51 10340
2253.96 10023
2254.40 9818
2254.85 9909
2255.30 9722
2255.75 9596
2256.20 9837
2256.64 9398
2257.09 9401
2257.54 9249
2257.99 9093
2258.43 9139
2258.88 9071
2259.33 9362
2259.78 9213
2260.23 9367
2260.67 9732
2261.12 9661
2261.57 10022
2262.02 10336
2262.47 10524
2262.92 10167
2263.36 10275
2263.81 10261
2264.26 10553
2264.71 10776
2265.16 10557
2265.61 10562
2266.05 10434
2266.50 10230
2266.95 10783
2267.40 11356
2267.85 11117
2268.30 11595
2268.75 11602
2269.20 11562
2269.65 11872
2270.09 12004
2270.54 12372
2270.99 13166
2271.44 13309
2271.89 12858
2272.34 12656
2272.79 12670
2273.24 12875
2273.69 12338
2274.14 12013
2274.59 11643
2275.04 11015
2275.49 10668
2275.94 10333
2276.38 10498
2276.83 10466
2277.28 10592
2277.73 10221
2278.18 10106
2278.63 9673
2279.08 9370
2279.53 9660
2279.98 9628
2280.43 9883
2280.88 10157
2281.33 9825
2281.78 9446
2282.23 9721
2282.68 9678
2283.13 10013
2283.59 9727
2284.04 9788
2284.49 9520
2284.94 9695
2285.39 10015
2285.84 10030
2286.29 9717
2286.74 9918
2287.19 10294
2287.64 10366
2288.09 10809
2288.54 11793
2288.99 11962
2289.44 13049
2289.89 14742
2290.35 15948
2290.80 16954
2291.25 18094
2291.70 18825
2292.15 18824
2292.60 18875
2293.05 18363
2293.50 18245
2293.96 17254
2294.41 15963
2294.86 15229
2295.31 14246
2295.76 13173
2296.21 12786
2296.66 12017
2297.12 11667
2297.57 11654
2298.02 11396
2298.47 11216
2298.92 10727
2299.38 10374
2299.83 10291
2300.28 10120
2300.73 10135
2301.18 10442
2301.64 10218
2302.09 10309
2302.54 10105
2302.99 9804
2303.44 9973
2303.90 10024
2304.35 10253
2304.80 10355
2305.25 10391
2305.71 9932
2306.16 9682
2306.61 10096
2307.07 10450
2307.52 10916
2307.97 11307
2308.42 11278
2308.88 11588
2309.33 12171
2309.78 12591
2310.23 12899
2310.69 13425
2311.14 13808
2311.59 13933
2312.05 13473
2312.50 13225
2312.95 12780
2313.41 12206
2313.86 11974
2314.31 11410
2314.77 11279
2315.22 10630
2315.67 10324
2316.13 10291
2316.58 10166
2317.04 10520
2317.49 10382
2317.94 10363
2318.40 10459
2318.85 10756
2319.30 10577
2319.76 10572
2320.21 10931
2320.67 11104
2321.12 11034
2321.57 11121
2322.03 11072
2322.48 11325
2322.94 11596
2323.39 10886
2323.85 10683
2324.30 10477
2324.75 10675
2325.21 10530
2325.66 10260
2326.12 10609
2326.57 10902
2327.03 11309
2327.48 11791
2327.94 11915
2328.39 12083
2328.85 12408
2329.30 11910
2329.76 12048
2330.21 12188
2330.67 12072
2331.12 12614
2331.58 12126
2332.03 11672
2332.49 11648
2332.94 11575
2333.40 11493
2333.85 11262
2334.31 10656
2334.76 10763
2335.22 10465
2335.67 10152
2336.13 10551
2336.58 10446
2337.04 10617
2337.50 10555
2337.95 10402
2338.41 10583
2338.86 10669
2339.32 10931
2339.77 10680
2340.23 10425
2340.69 10488
2341.14 10574
2341.60 10740
2342.05 10456
2342.51 10617
2342.97 10634
2343.42 10514
2343.88 10546
2344.34 10418
2344.79 10444
2345.25 10243
2345.70 10137
2346.16 10491
2346.62 10565
2347.07 10839
2347.53 10997
2347.99 11283
2348.44 11619
2348.90 11585
2349.36 11314
2349.81 11342
2350.27 11370
2350.73 11115
2351.19 10899
2351.64 10836
2352.10 10992
2352.56 10645
2353.01 10357
2353.47 10276
2353.93 10600
2354.39 10336
2354.84 10088
2355.30 10103
2355.76 10147
2356.22 9773
2356.67 9591
2357.13 10231
2357.59 10141
2358.05 9857
2358.50 9678
2358.96 9943
2359.42 10283
2359.88 10394
2360.33 10303
2360.79 10406
2361.25 10703
2361.71 10506
2362.17 10896
2362.62 10643
2363.08 10243
2363.54 10415
2364.00 10721
2364.46 10622
2364.92 10604
2365.37 10659
2365.83 10677
2366.29 10930
2366.75 11077
2367.21 11264
2367.67 10741
2368.12 10769
2368.58 11004
2369.04 11143
2369.50 10758
2369.96 10842
2370.42 10959
2370.88 10139
2371.34 10567
2371.80 11191
2372.25 10803
2372.71 10678
2373.17 10574
2373.63 11044
2374.09 11627
2374.55 11578
2375.01 11407
2375.47 11669
2375.93 11491
2376.39 11735
2376.85 11996
2377.31 11556
2377.77 11719
2378.23 12031
2378.69 12048
2379.15 11867
2379.61 11959
2380.06 11939
2380.52 11784
2380.98 11676
2381.44 11564
2381.90 11561
2382.36 11142
2382.82 10962
2383.28 10956
2383.74 11315
2384.20 10670
2384.67 10508
2385.13 10543
2385.59 10327
2386.05 10238
2386.51 10496
2386.97 10245
2387.43 10347
2387.89 10382
2388.35 10772
2388.81 10360
2389.27 9874
2389.73 10470
2390.19 11042
2390.65 10962
2391.11 10469
2391.57 10156
2392.03 10311
2392.50 10809
2392.96 10361
2393.42 10278
2393.88 10431
2394.34 10150
2394.80 10206
2395.26 9763
2395.72 9612
2396.19 10115
2396.65 9567
2397.11 9760
2397.57 9654
2398.03 9973
2398.49 9935
2398.95 9837
2399.42 9462
2399.88 10173
2400.34 9994
2400.80 10059
2401.26 10113
2401.73 9679
2402.19 9748
2402.65 10184
2403.11 10256
2403.57 10404
2404.04 10547
2404.50 9829
2404.96 10135
2405.42 10756
2405.88 11125
2406.35 10665
2406.81 10590
2407.27 10788
2407.73 10738
2408.20 10457
2408.66 10669
2409.12 10759
2409.58 10247
2410.05 10288
2410.51 9888
2410.97 9693
2411.43 10244
2411.90 10124
2412.36 10132
2412.82 10252
2413.29 10272
2413.75 10424
2414.21 10323
2414.68 10301
2415.14 10316
2415.60 10555
2416.07 10501
2416.53 10578
2416.99 10671
2417.46 10844
2417.92 11554
2418.38 11848
2418.85 12259
2419.31 12645
2419.77 12552
2420.24 12640
2420.70 13067
2421.16 13152
2421.63 12051
2422.09 12155
2422.56 12011
2423.02 11353
2423.48 11273
2423.95 10937
2424.41 10868
2424.88 11047
2425.34 10466
2425.80 10668
2426.27 10652
2426.73 10770
2427.20 10855
2427.66 10609
2428.13 10800
2428.59 11083
2429.05 10488
2429.52 10159
2429.98 10285
2430.45 10101
2430.91 10038
2431.38 10162
2431.84 10185
2432.31 9994
2432.77 10102
2433.24 10614
2433.70 10496
2434.17 10517
2434.63 10503
2435.10 10508
2435.56 10746
2436.03 10801
2436.49 10235
2436.96 10416
2437.42 10533
2437.89 10344
2438.35 10560
2438.82 11101
2439.28 10786
2439.75 10891
2440.22 10976
2440.68 11289
2441.15 11639
2441.61 12126
2442.08 11667
2442.54 11615
2443.01 11790
2443.48 11275
2443.94 11317
2444.41 11026
2444.87 10697
2445.34 10310
2445.81 10328
2446.27 10281
2446.74 10233
2447.20 10196
2447.67 9852
2448.14 9473
2448.60 9694
2449.07 9938
2449.54 9861
2450.00 9413
2450.47 9680
2450.94 9749
2451.40 9901
2451.87 9831
2452.34 10064
2452.80 10029
2453.27 9714
2453.74 9782
2454.20 9887
2454.67 10079
2455.14 9956
2455.60 9880
2456.07 10251
2456.54 10403
2457.01 10126
2457.47 10083
2457.94 10269
2458.41 10262
2458.88 10344
2459.34 10019
2459.81 10233
2460.28 10299
2460.74 10016
2461.21 9996
2461.68 10068
2462.15 10286
2462.62 10247
2463.08 10137
2463.55 9692
2464.02 10100
2464.49 10344
2464.95 10153
2465.42 9993
2465.89 10145
2466.36 10316
2466.83 10994
2467.30 10623
2467.76 10647
2468.23 10524
2468.70 10492
2469.17 10578
2469.64 10412
2470.10 9861
2470.57 9537
2471.04 9616
2471.51 9790
2471.98 9830
2472.45 9543
2472.92 9804
2473.39 9408
2473.85 9275
2474.32 9188
2474.79 9246
2475.26 9516
2475.73 9355
2476.20 9432
2476.67 9166
2477.14 9280
2477.61 9269
2478.07 9788
2478.54 9974
2479.01 9748
2479.48 9716
2479.95 10210
2480.42 9938
2480.89 9899
2481.36 9315
2481.83 9301
2482.30 9474
2482.77 9423
2483.24 9241
2483.71 9779
2484.18 9619
2484.65 9339
2485.12 9326
2485.59 9506
2486.06 10059
2486.53 10256
2487.00 10529
2487.47 10610
2487.94 10952
2488.41 10743
2488.88 10796
2489.35 10714
2489.82 10584
2490.29 10691
2490.76 10490
2491.23 10384
2491.70 10336
2492.17 10460
2492.64 10358
2493.11 10720
2493.58 10554
2494.05 10492
2494.52 10472
2494.99 10458
2495.47 10972
2495.94 10927
2496.41 10902
2496.88 10581
2497.35 10893
2497.82 11048
2498.29 10607
2498.76 10550
2499.23 10304
2499.70 10140
2500.18 9954
2500.65 9531
2501.12 9138
2501.59 9491
2502.06 9349
2502.53 9211
2503.00 9257
2503.48 9198
2503.95 9265
2504.42 9108
2504.89 9459
2505.36 9890
2505.83 10354
2506.31 10209
2506.78 10088
2507.25 10215
2507.72 10466
2508.19 11250
2508.67 11106
2509.14 11045
2509.61 11123
2510.08 11169
2510.56 11713
2511.03 11984
2511.50 12222
2511.97 12308
2512.44 12472
2512.92 12470
2513.39 12422
2513.86 12904
2514.33 12497
2514.81 12530
2515.28 12312
2515.75 11834
2516.23 11591
2516.70 11268
2517.17 11196
2517.64 10937
2518.12 11387
2518.59 11422
2519.06 11061
2519.54 10860
2520.01 10577
2520.48 10742
2520.96 10475
2521.43 10272
2521.90 10103
2522.38 10156
2522.85 9979
2523.32 9859
2523.80 9583
2524.27 9596
2524.74 9679
2525.22 9621
2525.69 10092
2526.16 9685
2526.64 9489
2527.11 9961
2527.59 9780
2528.06 9822
2528.53 9768
2529.01 9741
2529.48 9710
2529.96 9275
2530.43 9831
2530.90 10039
2531.38 10447
2531.85 10207
2532.33 10042
2532.80 10293
2533.28 10626
2533.75 10964
2534.22 10484
2534.70 10659
2535.17 10600
2535.65 10484
2536.12 10338
2536.60 10479
2537.07 10452
2537.55 10453
2538.02 10233
2538.50 9846
2538.97 9774
2539.45 9558
2539.92 9655
2540.40 9690
2540.87 10127
2541.35 9823
2541.82 10231
2542.30 10279
2542.77 10216
2543.25 10069
2543.72 10561
2544.20 10949
2544.67 10608
2545.15 10649
2545.62 11131
2546.10 11185
2546.58 11747
2547.05 12219
2547.53 12837
2548.00 13327
2548.48 14347
2548.95 14675
2549.43 14332
2549.91 14407
2550.38 14163
2550.86 14083
2551.33 14051
2551.81 13803
2552.29 13720
2552.76 13646
2553.24 13536
2553.72 13570
2554.19 13069
2554.67 13656
2555.14 14053
2555.62 13268
2556.10 13488
2556.57 13010
2557.05 13045
2557.53 12642
2558.00 11945
2558.48 11577
2558.96 11294
2559.43 11191
2559.91 10835
2560.39 10413
2560.87 10636
2561.34 10660
2561.82 10027
2562.30 10616
2562.77 10554
2563.25 10318
2563.73 10515
2564.21 10044
2564.68 10237
2565.16 10189
2565.64 9943
2566.11 9993
2566.59 9856
2567.07 9820
2567.55 9891
2568.03 9850
2568.50 9497
2568.98 9706
2569.46 9739
2569.94 9612
2570.41 9602
2570.89 9429
2571.37 9653
2571.85 9298
2572.33 9466
2572.80 9820
2573.28 10154
2573.76 9909
2574.24 10210
2574.72 9915
2575.19 9851
2575.67 9815
2576.15 9597
2576.63 9487
2577.11 9446
2577.59 9180
2578.07 9400
2578.54 9298
2579.02 9109
2579.50 9243
2579.98 9544
2580.46 9523
2580.94 9275
2581.42 9036
2581.90 9445
2582.37 9505
2582.85 9356
2583.33 9686
2583.81 9478
2584.29 9403
2584.77 9535
2585.25 9482
2585.73 9429
2586.21 9805
2586.69 9939
2587.17 9745
2587.65 10447
2588.13 10644
2588.61 10660
2589.08 10853
2589.56 10194
2590.04 10261
2590.52 9836
2591.00 10454
2591.48 10940
2591.96 10565
2592.44 10691
2592.92 10550
2593.40 10457
2593.88 10445
2594.36 10491
2594.84 10410
2595.32 10307
2595.80 10021
2596.28 9872
2596.76 9908
2597.24 10137
2597.72 9715
2598.21 9590
2598.69 9814
2599.17 9663
2599.65 9581
2600.13 9552
2600.61 9695
2601.09 9772
2601.57 9658
2602.05 9897
2602.53 9668
2603.01 10091
2603.49 9558
2603.97 9658
2604.45 10165
2604.94 10121
2605.42 10053
2605.90 10173
2606.38 10237
2606.86 9886
2607.34 9716
2607.82 10442
2608.30 10271
2608.79 10191
2609.27 10104
2609.75 10233
2610.23 10121
2610.71 9825
2611.19 9619
2611.68 9573
2612.16 9577
2612.64 9300
2613.12 9174
2613.60 9218
2614.08 9484
2614.57 9000
2615.05 8988
2615.53 9253
2616.01 9074
2616.49 9101
2616.98 9508
2617.46 9593
2617.94 9592
2618.42 9755
2618.91 9565
2619.39 9720
2619.87 10196
2620.35 10235
2620.84 9967
2621.32 9557
2621.80 9733
2622.28 9786
2622.77 9456
2623.25 9706
2623.73 9518
2624.21 9250
2624.70 9531
2625.18 9400
2625.66 9563
2626.15 9841
2626.63 9920
2627.11 9750
2627.60 10033
2628.08 9835
2628.56 9308
2629.05 9345
2629.53 9615
2630.01 9611
2630.50 10075
2630.98 9995
2631.46 10381
2631.95 10613
2632.43 10237
2632.91 10228
2633.40 10167
2633.88 10048
2634.36 10343
2634.85 10301
2635.33 10164
2635.82 9921
2636.30 9857
2636.78 9996
2637.27 10041
2637.75 10028
2638.24 9919
2638.72 9838
2639.20 9768
2639.69 9885
2640.17 10228
2640.66 10111
2641.14 10409
2641.63 10575
2642.11 10672
2642.60 10376
2643.08 10643
2643.56 10178
2644.05 10344
2644.53 10246
2645.02 10132
2645.50 9969
2645.99 10188
2646.47 9796
2646.96 9580
2647.44 9833
2647.93 9963
2648.41 9780
2648.90 10261
2649.38 10176
2649.87 10280
2650.35 10275
2650.84 10247
2651.32 10347
2651.81 9813
2652.30 9985
2652.78 9571
2653.27 9561
2653.75 9620
2654.24 9814
2654.72 9777
2655.21 9762
2655.69 9578
2656.18 10021
2656.67 9937
2657.15 9896
2657.64 10008
2658.12 9627
2658.61 9637
2659.10 9556
2659.58 9341
2660.07 9306
2660.55 9565
2661.04 9663
2661.53 10147
2662.01 10395
2662.50 10157
2662.99 10183
2663.47 10544
2663.96 10380
2664.44 9912
2664.93 10282
2665.42 9835
2665.90 9532
2666.39 9658
2666.88 9711
2667.36 9920
2667.85 9716
2668.34 9726
2668.83 9448
2669.31 9655
2669.80 9193
2670.29 9088
2670.77 9265
2671.26 9054
2671.75 9243
2672.24 9807
2672.72 10058
2673.21 10132
2673.70 10491
2674.18 10614
2674.67 10612
2675.16 10924
2675.65 11635
2676.13 11697
2676.62 12071
2677.11 11607
2677.60 11639
2678.09 11505
2678.57 11315
2679.06 10981
2679.55 10921
2680.04 10914
2680.53 10631
2681.01 10071
2681.50 10680
2681.99 10593
2682.48 10312
2682.97 10257
2683.45 10547
2683.94 10220
2684.43 10143
2684.92 9811
2685.41 10025
2685.90 10462
2686.38 10209
2686.87 9279
2687.36 9129
2687.85 9746
2688.34 9748
2688.83 10247
2689.32 10295
2689.81 10218
2690.29 9846
2690.78 9930
2691.27 10293
2691.76 9807
2692.25 9771
2692.74 10179
2693.23 10496
2693.72 9911
2694.21 9970
2694.70 10355
2695.19 10420
2695.68 10165
2696.16 10496
2696.65 10585
2697.14 10019
2697.63 10310
2698.12 10313
2698.61 10093
2699.10 9946
2699.59 10036
2700.08 9995
2700.57 10440
2701.06 10264
2701.55 10458
2702.04 10315
2702.53 10049
2703.02 10064
2703.51 10524
2704.00 10754
2704.49 10450
2704.98 10431
2705.47 10408
2705.96 10555
2706.45 10253
2706.94 10003
2707.43 10049
2707.92 9785
2708.41 9149
2708.91 9661
2709.40 10038
2709.89 9410
2710.38 9420
2710.87 9918
2711.36 9699
2711.85 9570
2712.34 9501
2712.83 9565
2713.32 9677
2713.81 9727
2714.30 10108
2714.80 9956
2715.29 9890
2715.78 10087
2716.27 9910
2716.76 9773
2717.25 9571
2717.74 9615
2718.23 9569
2718.73 9518
2719.22 9344
2719.71 9425
2720.20 9606
2720.69 9884
2721.18 9706
2721.68 10003
2722.17 9778
2722.66 9350
2723.15 10161
2723.64 10613
2724.14 10671
2724.63 10545
2725.12 9829
2725.61 10221
2726.10 9974
2726.60 9641
2727.09 9711
2727.58 9753
2728.07 9749
2728.56 9447
2729.06 9201
2729.55 9301
2730.04 9152
2730.53 9471
2731.03 9944
2731.52 9941
2732.01 10010
2732.51 9839
2733.00 10399
2733.49 10245
2733.98 11033
2734.48 10863
2734.97 10637
2735.46 10795
2735.96 10607
2736.45 10556
2736.94 10189
2737.43 10194
2737.93 10376
2738.42 10308
2738.91 10116
2739.41 10092
2739.90 9851
2740.39 10037
2740.89 9983
2741.38 9652
2741.88 9712
2742.37 9514
2742.86 9347
2743.36 9356
2743.85 9171
2744.34 8950
2744.84 8619
2745.33 8949
2745.83 9181
2746.32 9030
2746.81 8939
2747.31 8833
2747.80 9257
2748.30 9365
2748.79 8907
2749.28 9026
2749.78 9208
2750.27 9282
2750.77 9143
2751.26 9309
2751.76 9512
2752.25 9734
2752.74 9796
2753.24 9967
2753.73 9657
2754.23 9855
2754.72 10023
2755.22 10250
2755.71 10437
2756.21 10456
2756.70 10654
2757.20 10392
2757.69 10086
2758.19 10272
2758.68 9780
2759.18 9732
2759.67 10196
2760.17 9998
2760.66 10024
2761.16 9967
2761.65 9982
2762.15 9836
2762.64 10232
2763.14 10241
2763.64 10282
2764.13 9675
2764.63 9802
2765.12 10055
2765.62 10140
2766.11 9895
2766.61 9893
2767.11 10043
2767.60 10229
2768.10 9870
2768.59 9541
2769.09 9588
2769.59 9585
2770.08 9851
2770.58 9593
2771.07 9787
2771.57 9420
2772.07 9437
2772.56 10017
2773.06 9836
2773.56 9821
2774.05 9884
2774.55 10206
2775.04 11005
2775.54 11009
2776.04 11326
2776.53 11811
2777.03 11807
2777.53 11997
2778.03 11607
2778.52 11629
2779.02 11595
2779.52 11646
2780.01 10894
2780.51 10753
2781.01 10290
2781.50 9984
2782.00 10139
2782.50 9892
2783.00 9821
2783.49 9768
2783.99 9757
2784.49 9170
2784.99 9499
2785.48 9836
2785.98 9643
2786.48 9594
2786.98 9701
2787.47 9702
2787.97 9692
2788.47 9558
2788.97 9557
2789.46 9494
2789.96 9585
2790.46 9650
2790.96 9747
2791.46 9476
2791.95 9177
2792.45 9419
2792.95 9326
2793.45 9327
2793.95 9236
2794.44 9761
2794.94 10123
2795.44 9770
2795.94 9909
2796.44 10269
2796.94 10712
2797.44 10670
2797.93 10803
2798.43 10653
2798.93 10526
2799.43 10758
2799.93 10768
2800.43 10168
2800.93 10020
2801.43 10325
2801.92 10289
2802.42 10424
2802.92 10054
2803.42 10438
2803.92 10863
2804.42 11263
2804.92 11337
2805.42 11693
2805.92 12550
2806.42 13092
2806.92 12726
2807.42 13269
2807.91 13658
2808.41 13998
2808.91 13549
2809.41 13369
2809.91 13156
2810.41 12796
2810.91 12243
2811.41 11985
2811.91 11845
2812.41 11770
2812.91 11248
2813.41 10558
2813.91 10756
2814.41 10392
2814.91 10385
2815.41 10076
2815.91 10436
2816.41 10325
2816.91 9973
2817.41 10345
2817.91 10417
2818.41 10614
2818.91 11556
2819.42 11243
2819.92 11110
2820.42 11376
2820.92 11633
2821.42 11562
2821.92 11283
2822.42 11236
2822.92 10927
2823.42 10632
2823.92 10211
2824.42 9659
2824.92 9893
2825.42 9561
2825.93 9364
2826.43 9544
2826.93 9270
2827.43 9327
2827.93 9296
2828.43 9538
2828.93 9410
2829.43 9104
2829.94 9158
2830.44 9271
2830.94 9160
2831.44 8928
2831.94 9077
2832.44 9451
2832.95 9131
2833.45 8631
2833.95 8697
2834.45 9417
2834.95 9464
2835.45 9432
2835.96 9739
2836.46 9864
2836.96 9912
2837.46 10136
2837.97 9838
2838.47 9933
2838.97 9867
2839.47 9643
2839.97 10049
2840.48 9861
2840.98 9956
2841.48 10034
2841.98 9902
2842.49 9891
2842.99 10166
2843.49 10085
2843.99 10231
2844.50 10423
2845.00 10250
2845.50 10324
2846.01 10505
2846.51 10887
2847.01 11006
2847.51 11095
2848.02 11433
2848.52 10961
2849.02 11307
2849.53 11431
2850.03 11283
2850.53 11056
2851.04 10412
2851.54 10172
2852.04 10089
2852.55 9919
2853.05 9987
2853.55 9935
2854.06 9913
2854.56 9802
2855.06 9632
2855.57 9073
2856.07 9401
2856.58 9338
2857.08 9122
2857.58 9250
2858.09 9223
2858.59 9413
2859.10 9535
2859.60 9400
2860.10 9386
2860.61 9546
2861.11 9268
2861.62 9351
2862.12 9001
2862.62 9081
2863.13 9098
2863.63 9129
2864.14 9143
2864.64 9010
2865.15 9244
2865.65 9112
2866.16 9168
2866.66 8884
2867.17 9098
2867.67 8976
2868.18 9370
2868.68 9085
2869.19 9288
2869.69 9364
2870.20 9595
2870.70 9785
2871.21 9839
2871.71 9849
2872.22 10043
2872.72 10052
2873.23 9756
2873.73 9919
2874.24 9690
2874.74 9686
2875.25 9589
2875.75 9789
2876.26 9991
2876.76 9747
2877.27 10077
2877.78 10011
2878.28 9822
2878.79 9737
2879.29 9719
2879.80 10135
2880.30 9933
2880.81 9855
2881.32 9759
2881.82 9547
2882.33 9485
2882.83 10200
2883.34 10037
2883.85 10084
2884.35 9851
2884.86 9800
2885.37 10136
2885.87 10028
2886.38 9692
2886.88 9895
2887.39 10196
2887.90 10017
2888.40 10293
2888.91 9938
2889.42 9969
2889.92 10024
2890.43 9789
2890.94 9964
2891.45 9938
2891.95 9959
2892.46 9684
2892.97 9616
2893.47 9674
2893.98 9413
2894.49 9591
2894.99 9900
2895.50 10304
2896.01 10563
2896.52 10619
2897.02 10922
2897.53 10699
2898.04 10306
2898.55 10866
2899.05 10873
2899.56 10840
2900.07 10580
2900.58 10491
2901.08 11034
2901.59 11083
2902.10 11208
2902.61 11936
2903.12 11556
2903.62 11576
2904.13 12123
2904.64 12100
2905.15 11952
2905.66 11946
2906.16 11978
2906.67 11858
2907.18 11676
2907.69 11739
2908.20 11480
2908.71 11389
2909.21 11449
2909.72 11062
2910.23 10551
2910.74 9953
2911.25 10276
2911.76 10037
2912.26 9803
2912.77 9695
2913.28 9604
2913.79 10028
2914.30 10539
2914.81 10436
2915.32 10471
2915.83 10515
2916.34 10560
2916.85 10578
2917.35 10608
2917.86 10544
2918.37 10771
2918.88 10296
2919.39 10377
2919.90 10655
2920.41 10411
2920.92 10394
2921.43 10676
2921.94 10517
2922.45 10128
2922.96 10283
2923.47 10622
2923.98 10537
2924.49 10585
2925.00 10651
2925.51 10710
2926.02 10860
2926.53 10800
2927.04 10891
2927.55 10682
2928.06 10324
2928.57 10228
2929.08 9844
2929.59 9713
2930.10 9916
2930.61 9638
2931.12 9239
2931.63 9287
2932.14 9297
2932.65 9096
2933.16 9502
2933.67 9809
2934.18 9560
2934.69 9328
2935.20 9411
2935.71 9531
2936.22 9630
2936.73 9737
2937.25 9790
2937.76 9912
2938.27 9744
2938.78 9815
2939.29 10090
2939.80 10009
2940.31 9996
2940.82 10362
2941.33 10128
2941.85 10099
2942.36 10248
2942.87 10248
2943.38 10496
2943.89 10891
2944.40 10934
2944.91 10982
2945.43 11410
2945.94 11631
2946.45 11674
2946.96 12227
2947.47 11871
2947.98 11377
2948.50 11383
2949.01 11378
2949.52 11495
2950.03 11377
2950.54 10988
2951.06 10532
2951.57 10366
2952.08 10252
2952.59 9843
2953.10 9792
2953.62 9812
2954.13 9561
2954.64 9715
2955.15 9308
2955.67 9405
2956.18 9159
2956.69 9178
2957.20 8995
2957.72 9459
2958.23 9531
2958.74 9151
2959.25 9168
2959.77 9361
2960.28 9384
2960.79 9549
2961.31 9631
2961.82 9946
2962.33 9917
2962.85 10239
2963.36 9840
2963.87 9944
2964.39 10077
2964.90 9958
2965.41 9651
2965.93 9673
2966.44 9627
2966.95 9232
2967.47 9046
2967.98 9182
2968.49 9291
2969.01 8704
2969.52 8691
2970.03 8770
2970.55 9276
2971.06 9256
2971.58 9197
2972.09 8986
2972.60 8848
2973.12 8838
2973.63 9128
2974.15 9128
2974.66 9330
2975.17 9121
2975.69 9292
2976.20 9358
2976.72 9214
2977.23 9124
2977.74 9557
2978.26 9479
2978.77 9432
2979.29 9585
2979.80 9451
2980.32 9613
2980.83 10086
2981.35 9686
2981.86 9600
2982.38 9350
2982.89 9444
2983.41 9942
2983.92 9852
2984.44 9970
2984.95 9807
2985.47 9981
2985.98 10243
2986.50 10595
2987.01 10671
2987.53 10481
2988.04 10312
2988.56 10745
2989.07 10934
2989.59 11025
2990.10 10937
2990.62 11210
2991.13 11231
2991.65 11154
2992.17 12072
2992.68 12182
2993.20 12580
2993.71 12774
2994.23 13020
2994.74 12696
2995.26 12932
2995.78 13279
2996.29 12784
2996.81 12443
2997.32 12814
2997.84 12902
2998.36 13309
2998.87 13487
2999.39 13509
2999.91 14257
3000.42 14078
3000.94 13019
3001.45 12363
3001.97 12706
3002.49 12418
3003.00 12108
3003.52 12156
3004.04 12614
3004.55 12444
3005.07 12733
3005.59 12878
3006.10 13282
3006.62 13303
3007.14 13272
3007.66 12445
3008.17 11659
3008.69 11464
3009.21 10890
3009.72 10876
3010.24 10405
3010.76 10230
3011.28 10276
3011.79 9918
3012.31 10014
3012.83 10313
3013.35 10075
3013.86 10080
3014.38 10192
3014.90 10486
3015.42 10713
3015.93 10758
3016.45 10661
3016.97 11070
3017.49 11229
3018.00 10910
3018.52 11301
3019.04 11329
3019.56 11504
3020.08 11519
3020.59 11394
3021.11 11254
3021.63 10825
3022.15 11004
3022.67 11215
3023.19 11230
3023.70 10881
3024.22 10901
3024.74 10926
3025.26 10736
3025.78 10780
3026.30 10710
3026.81 10873
3027.33 10271
3027.85 10199
3028.37 10247
3028.89 10432
3029.41 10441
3029.93 10915
3030.45 10653
3030.97 10356
3031.48 10717
3032.00 11108
3032.52 11185
3033.04 11389
3033.56 11406
3034.08 11785
3034.60 11592
3035.12 11483
3035.64 12030
3036.16 12191
3036.68 11903
3037.20 11790
3037.72 11825
3038.24 11626
3038.76 11353
3039.27 11033
3039.79 10794
3040.31 10407
3040.83 10286
3041.35 10090
3041.87 10251
3042.39 10089
3042.91 10020
3043.43 10109
3043.95 9736
3044.47 9794
3044.99 10082
3045.51 10165
3046.03 9838
3046.56 10040
3047.08 10466
3047.60 9973
3048.12 9991
3048.64 9703
3049.16 9304
3049.68 9712
3050.20 9864
3050.72 10280
3051.24 9985
3051.76 10097
3052.28 10056
3052.80 10007
3053.32 9526
3053.84 9603
3054.37 10048
3054.89 9902
3055.41 10320
3055.93 10227
3056.45 9953
3056.97 9933
3057.49 9696
3058.01 9507
3058.53 9702
3059.06 10162
3059.58 9454
3060.10 9469
3060.62 9412
3061.14 9990
3061.66 9652
3062.19 9634
3062.71 9823
3063.23 9698
3063.75 10054
3064.27 10358
3064.79 10288
3065.32 10092
3065.84 9964
3066.36 9949
3066.88 10183
3067.40 10329
3067.93 10162
3068.45 10362
3068.97 10384
3069.49 10331
3070.02 10204
3070.54 10080
3071.06 10142
3071.58 9881
3072.10 10333
3072.63 9869
3073.15 9963
3073.67 10318
3074.20 10064
3074.72 10262
3075.24 9951
3075.76 10255
3076.29 10339
3076.81 10673
3077.33 10678
3077.86 11087
3078.38 11882
3078.90 11860
3079.42 12221
3079.95 12673
3080.47 12714
3080.99 13055
3081.52 12759
3082.04 12762
3082.56 12852
3083.09 12080
3083.61 11966
3084.13 11971
3084.66 11484
3085.18 11710
3085.71 11682
3086.23 11061
3086.75 11215
3087.28 11015
3087.80 10953
3088.32 11130
3088.85 10629
3089.37 10435
3089.90 10470
3090.42 10617
3090.94 10204
3091.47 10207
3091.99 10063
3092.52 10621
3093.04 10430
3093.57 10292
3094.09 10569
3094.61 10762
3095.14 10948
3095.66 10873
3096.19 10864
3096.71 11086
3097.24 10999
3097.76 11306
3098.29 11431
3098.81 11269
3099.34 11087
3099.86 10943
3100.39 11502
3100.91 11625
3101.44 12213
3101.96 12552
3102.49 13513
3103.01 14863
3103.54 16157
3104.06 17290
3104.59 17956
3105.11 18286
3105.64 17847
3106.16 16763
3106.69 15259
3107.21 13812
3107.74 13058
3108.26 12151
3108.79 11714
3109.32 11298
3109.84 10795
3110.37 10810
3110.89 10981
3111.42 10882
3111.94 10839
3112.47 11321
3113.00 11053
3113.52 10919
3114.05 10826
3114.57 10515
3115.10 10158
3115.63 10048
3116.15 10169
3116.68 10034
3117.21 10188
3117.73 10081
3118.26 10193
3118.78 10091
3119.31 9925
3119.84 9817
3120.36 10125
3120.89 10142
3121.42 10238
3121.94 10243
3122.47 10500
3123.00 10276
3123.52 10456
3124.05 10223
3124.58 10255
3125.11 10508
3125.63 10266
3126.16 10086
3126.69 10112
3127.21 10037
3127.74 10132
3128.27 10144
3128.80 10164
3129.32 9812
3129.85 10145
3130.38 9877
3130.91 9993
3131.43 9683
3131.96 9971
3132.49 10009
3133.02 9637
3133.54 9645
3134.07 10052
3134.60 9764
3135.13 9687
3135.65 9785
3136.18 9791
3136.71 10018
3137.24 9896
3137.77 10049
3138.29 10116
3138.82 10092
3139.35 10255
3139.88 9958
3140.41 9789
3140.94 9451
3141.46 9720
3141.99 9255
3142.52 9425
3143.05 9721
3143.58 9446
3144.11 9612
3144.64 9564
3145.16 9367
3145.69 9745
3146.22 10350
3146.75 10903
3147.28 11042
3147.81 11375
3148.34 11326
3148.87 11559
3149.40 11808
3149.92 11967
3150.45 11922
3150.98 11427
3151.51 11626
3152.04 11120
3152.57 10588
3153.10 10241
3153.63 10482
3154.16 10351
3154.69 10121
3155.22 9955
3155.75 9876
3156.28 9940
3156.81 10178
3157.34 10425
3157.87 10381
3158.40 10500
3158.93 10949
3159.46 10900
3159.99 11261
3160.52 11370
3161.05 11480
3161.58 12104
3162.11 12134
3162.64 11384
3163.17 11142
3163.70 11105
3164.23 10979
3164.76 10674
3165.29 10680
3165.82 10520
3166.35 10186
3166.88 9681
3167.41 9449
3167.94 9635
3168.47 9607
3169.00 9299
3169.53 9387
3170.06 9447
3170.59 9395
3171.12 9436
3171.65 9414
3172.19 9257
3172.72 9706
3173.25 9175
3173.78 9522
3174.31 10239
3174.84 10116
3175.37 10147
3175.90 10074
3176.44 9809
3176.97 9688
3177.50 9926
3178.03 9940
3178.56 10353
3179.09 10028
3179.62 9599
3180.16 9856
3180.69 9736
3181.22 9598
3181.75 9547
3182.28 9774
3182.81 9877
3183.35 9363
3183.88 9206
3184.41 9469
3184.94 9293
3185.47 9437
3186.01 9388
3186.54 9269
3187.07 9647
3187.60 9734
3188.14 9714
3188.67 9719
3189.20 9646
3189.73 9511
3190.26 9197
3190.80 9423
3191.33 9769
3191.86 9695
3192.39 9313
3192.93 9197
3193.46 9632
3193.99 9360
3194.53 9402
3195.06 9476
3195.59 9274
3196.12 9419
3196.66 9595
3197.19 9624
3197.72 10160
3198.26 10242
3198.79 10253
3199.32 10127
3199.86 10236
3200.39 10813
3200.92 11244
3201.46 11188
3201.99 11468
3202.52 11603
3203.06 11900
3203.59 11811
3204.12 11602
3204.66 11031
3205.19 11060
3205.73 10913
3206.26 10250
3206.79 10208
3207.33 10128
3207.86 10013
3208.39 9742
3208.93 9791
3209.46 10288
3210.00 10631
3210.53 10647
3211.07 10906
3211.60 10980
3212.13 10957
3212.67 11432
3213.20 11593
3213.74 11048
3214.27 11131
3214.81 11116
3215.34 10619
3215.88 11002
3216.41 10528
3216.94 10843
3217.48 10873
3218.01 11163
3218.55 10928
3219.08 11275
3219.62 11691
3220.15 11652
3220.69 11463
3221.22 11630
3221.76 11422
3222.29 11455
3222.83 11313
3223.36 11772
3223.90 12099
3224.43 12280
3224.97 12609
3225.51 12481
3226.04 12449
3226.58 13073
3227.11 12904
3227.65 12206
3228.18 11827
3228.72 11368
3229.25 10805
3229.79 10735
3230.33 10266
3230.86 10468
3231.40 10388
3231.93 10110
3232.47 10095
3233.01 9605
3233.54 9689
3234.08 9630
3234.61 9876
3235.15 9803
3235.69 9797
3236.22 9958
3236.76 10364
3237.30 10416
3237.83 10661
3238.37 10904
3238.91 10765
3239.44 11181
3239.98 11639
3240.51 11300
3241.05 11495
3241.59 11000
3242.13 11216
3242.66 10879
3243.20 10351
3243.74 9839
3244.27 9438
3244.81 9846
3245.35 9881
3245.88 9718
3246.42 9626
3246.96 9538
3247.50 9624
3248.03 9966
3248.57 10025
3249.11 10000
3249.64 9828
3250.18 9578
3250.72 10117
3251.26 9805
3251.79 9992
3252.33 10531
3252.87 10538
3253.41 9964
3253.95 10082
3254.48 10517
3255.02 10508
3255.56 10556
3256.10 10506
3256.64 10735
3257.17 11218
3257.71 11035
3258.25 10718
3258.79 10685
3259.33 11052
3259.86 11302
3260.40 11348
3260.94 11979
3261.48 11877
3262.02 12202
3262.56 12962
3263.09 13199
3263.63 13817
3264.17 13999
3264.71 14619
3265.25 14361
3265.79 15220
3266.33 15912
3266.87 16086
3267.40 16997
3267.94 16905
3268.48 17577
3269.02 17713
3269.56 16620
3270.10 15594
3270.64 15330
3271.18 14510
3271.72 13698
3272.26 12572
3272.80 11789
3273.33 11353
3273.87 11343
3274.41 10703
3274.95 10464
3275.49 11052
3276.03 10720
3276.57 11276
3277.11 11020
3277.65 11285
3278.19 11477
3278.73 11520
3279.27 11373
3279.81 11516
3280.35 11617
3280.89 11777
3281.43 11877
3281.97 11947
3282.51 12037
3283.05 11993
3283.59 12317
3284.13 12957
3284.67 12841
3285.21 12890
3285.75 13313
3286.29 13447
3286.83 14315
3287.37 14694
3287.91 14441
3288.45 13887
3289.00 14033
3289.54 13917
3290.08 13206
3290.62 12733
3291.16 12523
3291.70 12480
3292.24 12453
3292.78 12791
3293.32 12999
3293.86 13595
3294.40 14230
3294.95 14784
3295.49 15852
3296.03 16452
3296.57 16960
3297.11 17337
3297.65 17411
3298.19 16680
3298.74 16079
3299.28 15582
3299.82 14559
3300.36 13668
3300.90 13366
3301.44 12988
3301.98 12846
3302.53 12184
3303.07 11853
3303.61 12270
3304.15 11865
3304.69 11536
3305.24 12076
3305.78 12307
3306.32 11889
3306.86 11538
3307.40 11131
3307.95 11109
3308.49 11091
3309.03 10631
3309.57 10657
3310.12 10544
3310.66 10731
3311.20 10421
3311.74 10373
3312.29 10608
3312.83 10656
3313.37 10329
3313.91 10391
3314.46 11235
3315.00 11292
3315.54 11391
3316.09 11625
3316.63 11593
3317.17 11548
3317.71 11645
3318.26 11554
3318.80 11782
3319.34 11868
3319.89 11589
3320.43 11581
3320.97 11575
3321.52 11766
3322.06 12479
3322.60 12554
3323.15 12832
3323.69 12674
3324.23 12690
3324.78 12956
3325.32 12829
3325.86 12432
3326.41 12128
3326.95 11975
3327.50 12064
3328.04 11532
3328.58 11482
3329.13 10848
3329.67 10895
3330.22 11369
3330.76 11162
3331.30 11433
3331.85 12001
3332.39 11934
3332.94 12300
3333.48 13078
3334.03 14392
3334.57 15523
3335.11 16827
3335.66 18669
3336.20 20160
3336.75 20754
3337.29 21101
3337.84 21991
3338.38 22222
3338.93 21280
3339.47 19450
3340.02 18324
3340.56 16870
3341.11 15734
3341.65 14232
3342.20 13402
3342.74 12791
3343.29 12189
3343.83 11417
3344.38 10893
3344.92 10577
3345.47 10517
3346.01 10497
3346.56 10191
3347.10 10326
3347.65 10461
3348.19 10432
3348.74 10541
3349.29 10692
3349.83 10771
3350.38 10594
3350.92 10636
3351.47 10623
3352.01 10554
3352.56 10639
3353.11 11119
3353.65 10363
3354.20 10043
3354.74 10116
3355.29 10433
3355.84 10197
3356.38 10233
3356.93 10000
3357.47 9826
3358.02 9414
3358.57 9729
3359.11 9441
3359.66 9429
3360.21 9771
3360.75 9399
3361.30 9232
3361.85 9311
3362.39 9532
3362.94 9583
3363.49 9527
3364.03 9593
3364.58 9320
3365.13 9777
3365.67 9980
3366.22 9727
3366.77 9570
3367.31 9493
3367.86 9577
3368.41 9850
3368.96 9792
3369.50 9642
3370.05 9637
3370.60 9400
3371.15 9204
3371.69 10036
3372.24 10365
3372.79 10276
3373.34 10115
3373.88 10453
3374.43 10579
3374.98 10688
3375.53 10947
3376.07 10755
3376.62 10627
3377.17 10457
3377.72 10110
3378.27 9556
3378.81 9439
3379.36 9704
3379.91 9112
3380.46 9010
3381.01 8829
3381.55 8938
3382.10 8791
3382.65 8720
3383.20 8875
3383.75 8762
3384.30 8390
3384.84 8491
3385.39 8504
3385.94 8810
3386.49 8708
3387.04 8873
3387.59 8657
3388.14 8796
3388.69 8825
3389.23 8786
3389.78 8747
3390.33 8864
3390.88 8970
3391.43 8889
3391.98 8964
3392.53 8962
3393.08 8679
3393.63 8958
3394.18 9020
3394.72 8607
3395.27 8483
3395.82 8264
3396.37 8322
3396.92 8526
3397.47 8711
3398.02 8325
3398.57 8291
3399.12 8500
3399.67 8251
3400.22 8341
3400.77 8302
3401.32 8474
3401.87 8355
3402.42 8324
3402.97 8113
3403.52 8336
3404.07 8323
3404.62 8395
3405.17 8226
3405.72 8331
3406.27 8448
3406.82 8374
3407.37 8343
3407.92 8682
3408.47 8679
3409.02 8420
3409.57 8414
3410.12 8331
3410.67 8147
3411.22 8697
3411.78 8717
3412.33 8843
3412.88 8853
3413.43 8925
3413.98 9102
3414.53 8959
3415.08 9001
3415.63 8770
3416.18 8727
3416.73 9316
3417.28 8813
3417.84 8637
3418.39 8871
3418.94 8982
3419.49 8638
3420.04 8653
3420.59 8870
3421.14 8674
3421.69 8457
3422.25 8602
3422.80 8861
3423.35 9101
3423.90 9182
3424.45 9457
3425.00 9440
3425.56 9755
3426.11 9893
3426.66 9639
3427.21 9474
3427.76 9234
3428.32 8937
3428.87 8966
3429.42 9122
3429.97 8924
3430.52 8907
3431.08 9035
3431.63 9360
3432.18 8884
3432.73 8708
3433.29 8849
3433.84 8896
3434.39 8817
3434.94 8628
3435.50 8742
3436.05 8499
3436.60 9032
3437.15 8717
3437.71 8854
3438.26 8998
3438.81 8375
3439.37 8409
3439.92 8637
3440.47 8885
3441.02 8688
3441.58 8581
3442.13 8740
3442.68 9265
3443.24 9194
3443.79 8855
3444.34 8856
3444.90 8966
3445.45 8583
3446.00 8523
3446.56 8708
3447.11 8721
3447.66 8663
3448.22 8797
3448.77 8865
3449.33 8677
3449.88 8656
3450.43 8358
3450.99 8512
3451.54 8524
3452.09 8515
3452.65 8513
3453.20 8172
3453.76 8012
3454.31 7995
3454.86 8238
3455.42 8531
3455.97 8209
3456.53 8048
3457.08 8461
3457.64 8430
3458.19 8564
3458.75 8345
3459.30 8662
3459.85 8658
3460.41 8509
3460.96 8364
3461.52 8715
3462.07 9312
3462.63 8902
3463.18 8641
3463.74 8556
3464.29 8469
3464.85 8270
3465.40 8325
3465.96 8818
3466.51 8628
3467.07 8478
3467.62 8710
3468.18 8440
3468.73 8985
3469.29 9112
3469.84 9124
3470.40 9281
3470.95 9479
3471.51 9524
3472.07 9381
3472.62 9463
3473.18 9411
3473.73 9614
3474.29 9319
3474.84 9225
3475.40 9171
3475.96 9330
3476.51 9351
3477.07 9354
3477.62 9196
3478.18 9396
3478.74 9932
3479.29 10072
3479.85 10155
3480.40 10451
3480.96 10369
3481.52 10564
3482.07 10496
3482.63 9740
3483.19 10022
3483.74 10069
3484.30 10431
3484.86 10135
3485.41 9904
3485.97 9812
3486.53 9849
3487.08 9529
3487.64 9632
3488.20 9617
3488.75 10074
3489.31 10343
3489.87 10723
3490.42 11278
3490.98 11784
3491.54 12300
3492.09 13015
3492.65 13544
3493.21 13722
3493.77 14618
3494.32 15083
3494.88 14763
3495.44 14256
3496.00 13732
3496.55 13739
3497.11 13550
3497.67 13599
3498.23 13756
3498.78 13906
3499.34 14275
3499.90 14933
3500.46 15543
3501.01 15489
3501.57 15784
3502.13 15560
3502.69 15533
3503.25 15656
3503.80 15576
3504.36 15321
3504.92 15768
3505.48 16075
3506.04 16282
3506.60 16213
3507.15 16062
3507.71 16206
3508.27 15810
3508.83 15135
3509.39 14472
3509.95 13323
3510.50 12832
3511.06 12458
3511.62 12114
3512.18 11594
3512.74 10619
3513.30 10582
3513.86 10396
3514.42 10399
3514.98 9940
3515.53 9834
3516.09 9498
3516.65 9182
3517.21 8973
3517.77 9262
3518.33 9772
3518.89 9670
3519.45 9827
3520.01 9356
3520.57 9241
3521.13 9646
3521.69 9911
3522.25 10220
3522.81 9817
3523.36 9912
3523.92 9675
3524.48 9790
3525.04 9307
3525.60 9278
3526.16 9392
3526.72 9630
3527.28 9163
3527.84 9007
3528.40 8737
3528.96 8465
3529.52 8434
3530.08 9213
3530.64 8929
3531.20 9378
3531.76 9187
3532.32 8988
3532.89 9221
3533.45 9429
3534.01 9268
3534.57 9313
3535.13 9415
3535.69 9936
3536.25 10058
3536.81 9965
3537.37 10023
3537.93 10097
3538.49 10474
3539.05 10247
3539.61 10075
3540.17 10274
3540.74 9912
3541.30 9636
3541.86 9572
3542.42 9254
3542.98 9508
3543.54 9261
3544.10 9305
3544.66 9314
3545.22 9427
3545.79 9304
3546.35 9430
3546.91 9186
3547.47 9259
3548.03 9076
3548.59 9060
3549.16 8730
3549.72 8394
3550.28 8600
3550.84 8547
3551.40 8950
3551.96 8501
3552.53 8550
3553.09 8095
3553.65 8276
3554.21 8527
3554.77 8750
3555.34 8632
3555.90 8402
3556.46 8657
3557.02 8839
3557.59 8716
3558.15 8881
3558.71 8884
3559.27 9157
3559.84 8931
3560.40 8774
3560.96 9119
3561.52 9079
3562.09 8923
3562.65 9045
3563.21 9118
3563.77 8939
3564.34 8913
3564.90 8722
3565.46 8688
3566.03 8677
3566.59 8845
3567.15 8554
3567.72 8509
3568.28 8249
3568.84 8253
3569.41 8184
3569.97 8328
3570.53 8517
3571.10 8404
3571.66 8557
3572.22 8678
3572.79 8281
3573.35 8654
3573.91 9001
3574.48 8919
3575.04 8834
3575.60 8813
3576.17 8984
3576.73 9027
3577.30 9048
3577.86 9016
3578.42 9135
3578.99 9161
3579.55 8815
3580.12 8662
3580.68 8818
3581.24 8899
3581.81 8492
3582.37 8511
3582.94 8328
3583.50 8101
3584.07 8040
3584.63 8026
3585.20 8528
3585.76 8667
3586.32 8417
3586.89 8070
3587.45 7996
3588.02 8200
3588.58 8224
3589.15 8047
3589.71 8437
3590.28 8636
3590.84 8255
3591.41 7947
3591.97 8275
3592.54 8157
3593.10 8112
3593.67 8121
3594.23 8174
3594.80 8388
3595.36 8434
3595.93 8286
3596.50 8593
3597.06 8755
3597.63 8720
3598.19 8680
3598.76 8817
3599.32 8805
3599.89 8872
3600.45 9034
3601.02 8564
3601.59 8363
3602.15 8582
3602.72 8517
3603.28 8818
3603.85 8905
3604.42 8612
3604.98 8934
3605.55 8757
3606.11 8604
3606.68 8017
3607.25 8159
3607.81 8028
3608.38 7942
3608.95 8056
3609.51 7950
3610.08 7676
3610.65 7679
3611.21 8017
3611.78 8018
3612.35 7789
3612.91 7794
3613.48 7925
3614.05 8149
3614.61 7949
3615.18 8363
3615.75 8770
3616.31 8885
3616.88 9614
3617.45 9817
3618.01 10118
3618.58 10390
3619.15 10646
3619.72 10956
3620.28 11048
3620.85 10796
3621.42 10443
3621.99 9795
3622.55 9832
3623.12 9530
3623.69 8713
3624.26 8539
3624.82 8254
3625.39 8112
3625.96 8175
3626.53 7948
3627.09 7861
3627.66 7518
3628.23 7292
3628.80 7525
3629.37 7619
3629.93 7696
3630.50 7940
3631.07 8006
3631.64 7843
3632.21 7923
3632.77 7654
3633.34 7857
3633.91 7787
3634.48 7620
3635.05 7420
3635.62 7640
3636.19 7756
3636.75 7702
3637.32 7939
3637.89 8017
3638.46 8021
3639.03 8250
3639.60 7926
3640.17 7996
3640.73 8627
3641.30 8947
3641.87 8945
3642.44 9301
3643.01 9577
3643.58 9259
3644.15 9265
3644.72 9531
3645.29 9657
3645.86 9254
3646.43 8914
3647.00 8916
3647.57 9062
3648.13 8707
3648.70 8432
3649.27 8591
3649.84 8562
3650.41 8034
3650.98 8301
3651.55 8212
3652.12 7745
3652.69 8148
3653.26 8136
3653.83 8713
3654.40 8624
3654.97 8682
3655.54 8686
3656.11 8771
3656.68 8764
3657.25 8858
3657.82 9008
3658.39 8843
3658.96 9420
3659.53 9805
3660.10 9503
3660.67 9628
3661.24 9306
3661.82 9416
3662.39 9600
3662.96 9202
3663.53 8955
3664.10 8495
3664.67 8709
3665.24 8395
3665.81 8339
3666.38 8092
3666.95 8061
3667.52 7886
3668.09 7689
3668.67 8007
3669.24 7931
3669.81 8001
3670.38 8002
3670.95 7953
3671.52 8090
3672.09 8161
3672.66 8191
3673.24 8390
3673.81 8323
3674.38 8862
3674.95 9170
3675.52 9625
3676.09 9776
3676.66 9860
3677.24 9722
3677.81 10011
3678.38 9826
3678.95 9648
3679.52 9240
3680.10 9146
3680.67 8731
3681.24 8598
3681.81 8721
3682.38 8343
3682.96 8091
3683.53 8072
3684.10 8248
3684.67 8209
3685.25 7854
3685.82 8170
3686.39 8331
3686.96 8203
3687.54 8384
3688.11 8563
3688.68 8684
3689.25 8616
3689.83 8591
3690.40 9159
3690.97 9089
3691.54 9216
3692.12 9503
3692.69 9316
3693.26 9575
3693.84 9056
3694.41 9378
3694.98 8914
3695.56 8696
3696.13 8908
3696.70 8639
3697.28 8518
3697.85 8342
3698.42 8500
3699.00 8818
3699.57 8437
3700.14 8324
3700.72 8828
3701.29 8686
3701.86 8424
3702.44 8510
3703.01 8466
3703.58 8318
3704.16 7936
3704.73 7387
3705.31 7942
3705.88 8004
3706.45 8188
3707.03 8402
3707.60 8377
3708.18 8438
3708.75 8539
3709.33 8290
3709.90 8501
3710.47 8503
3711.05 8347
3711.62 8606
3712.20 8544
3712.77 8766
3713.35 8603
3713.92 8451
3714.50 8571
3715.07 8659
3715.64 8623
3716.22 8292
3716.79 8311
3717.37 8261
3717.94 8081
3718.52 8451
3719.09 8319
3719.67 8469
3720.24 8782
3720.82 8438
3721.39 8499
3721.97 8583
3722.54 8353
3723.12 8274
3723.70 8223
3724.27 8216
3724.85 8061
3725.42 7965
3726.00 8289
3726.57 7959
3727.15 7600
3727.72 7928
3728.30 8036
3728.88 8267
3729.45 8225
3730.03 8361
3730.60 8464
3731.18 8698
3731.75 9107
3732.33 9139
3732.91 9114
3733.48 9160
3734.06 8853
3734.64 9250
3735.21 8991
3735.79 8828
3736.36 8720
3736.94 8382
3737.52 8497
3738.09 8115
3738.67 7921
3739.25 8092
3739.82 8409
3740.40 7932
3740.98 7709
3741.55 8087
3742.13 8142
3742.71 8178
3743.28 8137
3743.86 7776
3744.44 7761
3745.01 8092
3745.59 8134
3746.17 8107
3746.75 8083
3747.32 7851
3747.90 7948
3748.48 7995
3749.05 8111
3749.63 8188
3750.21 8114
3750.79 8040
3751.36 8646
3751.94 8446
3752.52 8170
3753.10 8515
3753.67 8082
3754.25 8168
3754.83 8139
3755.41 7813
3755.99 7711
3756.56 7635
3757.14 7637
3757.72 7710
3758.30 7569
3758.88 7752
3759.45 7906
3760.03 7992
3760.61 8129
3761.19 7960
3761.77 8261
3762.35 8531
3762.92 8272
3763.50 8295
3764.08 8646
3764.66 8636
3765.24 8584
3765.82 8431
3766.39 8177
3766.97 8235
3767.55 8069
3768.13 7892
3768.71 7569
3769.29 7861
3769.87 7874
3770.45 7574
3771.03 7558
3771.60 7548
3772.18 7319
3772.76 7739
3773.34 7500
3773.92 7632
3774.50 7926
3775.08 7902
3775.66 8016
3776.24 7694
3776.82 7317
3777.40 7625
3777.98 7490
3778.56 7700
3779.14 7455
3779.72 7211
3780.30 7324
3780.88 7384
3781.46 7473
3782.04 7426
3782.61 7321
3783.19 7261
3783.77 7606
3784.35 7504
3784.93 7594
3785.52 7594
3786.10 7567
3786.68 7718
3787.26 7529
3787.84 7605
3788.42 7598
3789.00 7740
3789.58 7843
3790.16 7772
3790.74 7644
3791.32 7823
3791.90 7758
3792.48 7302
3793.06 7044
3793.64 7381
3794.22 7510
3794.80 7713
3795.38 7834
3795.96 7485
3796.55 7526
3797.13 7343
3797.71 7490
3798.29 7566
3798.87 7443
3799.45 7507
3800.03 7578
3800.61 7573
3801.19 7530
3801.78 7599
3802.36 7811
3802.94 7908
3803.52 7797
3804.10 7877
3804.68 8409
3805.27 8293
3805.85 8104
3806.43 8140
3807.01 8139
3807.59 8150
3808.17 8555
3808.76 9074
3809.34 9392
3809.92 9390
3810.50 9436
3811.08 9576
3811.67 9212
3812.25 9093
3812.83 9265
3813.41 9148
3814.00 8762
3814.58 8618
3815.16 8867
3815.74 8848
3816.32 8461
3816.91 8520
3817.49 8324
3818.07 8625
3818.66 8303
3819.24 8043
3819.82 7763
3820.40 7784
3820.99 7774
3821.57 7716
3822.15 7631
3822.73 7535
3823.32 7294
3823.90 7056
3824.48 7164
3825.07 7203
3825.65 7207
3826.23 7107
3826.82 7055
3827.40 6951
3827.98 7170
3828.57 7190
3829.15 7039
3829.73 7184
3830.32 7098
3830.90 7173
3831.48 7117
3832.07 7320
3832.65 7242
3833.24 7001
3833.82 6997
3834.40 7092
3834.99 7197
3835.57 7239
3836.16 7422
3836.74 7686
3837.32 7515
3837.91 7315
3838.49 7242
3839.08 7462
3839.66 7513
3840.24 7528
3840.83 7450
3841.41 7347
3842.00 7391
3842.58 7563
3843.17 7345
3843.75 7338
3844.34 7428
3844.92 7147
3845.51 7186
3846.09 7114
3846.67 7512
3847.26 7701
3847.84 7506
3848.43 7409
3849.01 7342
3849.60 7494
3850.18 7438
3850.77 7448
3851.35 7243
3851.94 7352
3852.53 6922
3853.11 7262
3853.70 7325
3854.28 7465
3854.87 7489
3855.45 7711
3856.04 7715
3856.62 7810
3857.21 7445
3857.79 7462
3858.38 7537
3858.97 7619
3859.55 8010
3860.14 7960
3860.72 8049
3861.31 8529
3861.90 8287
3862.48 8858
3863.07 9119
3863.65 8879
3864.24 9095
3864.83 9160
3865.41 8944
3866.00 9022
3866.58 8635
3867.17 8508
3867.76 8421
3868.34 8292
3868.93 8357
3869.52 8084
3870.10 7972
3870.69 8136
3871.28 7859
3871.86 7766
3872.45 7770
3873.04 7842
3873.62 7972
3874.21 8518
3874.80 8816
3875.38 8394
3875.97 8578
3876.56 8989
3877.15 8845
3877.73 9010
3878.32 9295
3878.91 9004
3879.49 8935
3880.08 8924
3880.67 8811
3881.26 8021
3881.84 7619
3882.43 7747
3883.02 7600
3883.61 7617
3884.19 7419
3884.78 7172
3885.37 6987
3885.96 7064
3886.55 7343
3887.13 7327
3887.72 7574
3888.31 7471
3888.90 7090
3889.49 7209
3890.07 7551
3890.66 7843
3891.25 7560
3891.84 7758
3892.43 7965
3893.01 8165
3893.60 8037
3894.19 8094
3894.78 8234
3895.37 8166
3895.96 8183
3896.55 8082
3897.13 8042
3897.72 7875
3898.31 7746
3898.90 7928
3899.49 7796
3900.08 8056
3900.67 8394
3901.26 8074
3901.84 8057
3902.43 8084
3903.02 7942
3903.61 7825
3904.20 7531
3904.79 7926
3905.38 7575
3905.97 7581
3906.56 7649
3907.15 7321
3907.74 7302
3908.33 7495
3908.92 7180
3909.50 7146
3910.09 7021
3910.68 7376
3911.27 7359
3911.86 7229
3912.45 7039
3913.04 6860
3913.63 7245
3914.22 7235
3914.81 7115
3915.40 7003
3915.99 7197
3916.58 7126
3917.17 7149
3917.76 7226
3918.35 7280
3918.94 7241
3919.53 7141
3920.12 7078
3920.72 7380
3921.31 7525
3921.90 7446
3922.49 7464
3923.08 7425
3923.67 7330
3924.26 7473
3924.85 7045
3925.44 7009
3926.03 7018
3926.62 7014
3927.21 7003
3927.80 6987
3928.39 7090
3928.99 6813
3929.58 6824
3930.17 6625
3930.76 6749
3931.35 6954
3931.94 6938
3932.53 6777
3933.12 6556
3933.72 6516
3934.31 6649
3934.90 6873
3935.49 6929
3936.08 6794
3936.67 7032
3937.26 6790
3937.86 6779
3938.45 7098
3939.04 7048
3939.63 7231
3940.22 7279
3940.82 7554
3941.41 7902
3942.00 7828
3942.59 7957
3943.18 7963
3943.78 8181
3944.37 8305
3944.96 8112
3945.55 7448
3946.14 7821
3946.74 7491
3947.33 7642
3947.92 7471
3948.51 7221
3949.11 7337
3949.70 7184
3950.29 7729
3950.88 7517
3951.48 7167
3952.07 7052
3952.66 6977
3953.26 6998
3953.85 7099
3954.44 7257
3955.03 7309
3955.63 7006
3956.22 7261
3956.81 7331
3957.41 7402
3958.00 7531
3958.59 7510
3959.19 7175
3959.78 7260
3960.37 7442
3960.97 7430
3961.56 7228
3962.15 7392
3962.75 7053
3963.34 6950
3963.93 7121
3964.53 6983
3965.12 7129
3965.72 7088
3966.31 7391
3966.90 7377
3967.50 7512
3968.09 7405
3968.69 7104
3969.28 7339
3969.87 7554
3970.47 7464
3971.06 6928
3971.66 6947
3972.25 7194
3972.85 6975
3973.44 6953
3974.03 6944
3974.63 7091
3975.22 7138
3975.82 7024
3976.41 6975
3977.01 7013
3977.60 7014
3978.20 6916
3978.79 7208
3979.39 7207
3979.98 6981
3980.58 7184
3981.17 7270
3981.77 7587
3982.36 7435
3982.96 7572
3983.55 7410
3984.15 7254
3984.74 7277
3985.34 7545
3985.93 7387
3986.53 7357
3987.12 7565
3987.72 7566
3988.31 7369
3988.91 7438
3989.50 7552
3990.10 7565
3990.70 7893
3991.29 7434
3991.89 7289
3992.48 7169
3993.08 7569
3993.67 7793
3994.27 7747
3994.87 7804
3995.46 7639
3996.06 7802
3996.65 7933
3997.25 8166
3997.85 8441
3998.44 8280
3999.04 8064
3999.64 8139
4000.23 8047
4000.83 7768
4001.43 7783
4002.02 7793
4002.62 7834
4003.21 7781
4003.81 7699
4004.41 7716
4005.00 8207
4005.60 8161
4006.20 8227
4006.80 8581
4007.39 8295
4007.99 8363
4008.59 8617
4009.18 8418
4009.78 8552
4010.38 8148
4010.97 8295
4011.57 8011
4012.17 7904
4012.77 7584
4013.36 7456
4013.96 7667
4014.56 7573
4015.16 7628
4015.75 7546
4016.35 7949
4016.95 7813
4017.55 7550
4018.14 7657
4018.74 7700
4019.34 7465
4019.94 7576
4020.54 7576
4021.13 7824
4021.73 7874
4022.33 7543
4022.93 7930
4023.53 7663
4024.12 7717
4024.72 8141
4025.32 8230
4025.92 8493
4026.52 8849
4027.12 9589
4027.71 9847
4028.31 10390
4028.91 10825
4029.51 11172
4030.11 11733
4030.71 11310
4031.31 10893
4031.90 11181
4032.50 10874
4033.10 10064
4033.70 9996
4034.30 9165
4034.90 8415
4035.50 8451
4036.10 8255
4036.70 7948
4037.29 8017
4037.89 7875
4038.49 7664
4039.09 7506
4039.69 8010
4040.29 8005
4040.89 7957
4041.49 7969
4042.09 8033
4042.69 8021
4043.29 7871
4043.89 7586
4044.49 7557
4045.09 7893
4045.69 7786
4046.29 7635
4046.89 7280
4047.49 7431
4048.09 7577
4048.69 7653
4049.29 7597
4049.89 7695
4050.49 7842
4051.09 7803
4051.69 7863
4052.29 7886
4052.89 7969
4053.49 8231
4054.09 8240
4054.69 8133
4055.29 7789
4055.89 7903
4056.49 7819
4057.09 7911
4057.69 7496
4058.29 7426
4058.89 7618
4059.49 7331
4060.09 7183
4060.70 7224
4061.30 7319
4061.90 7283
4062.50 7252
4063.10 7468
4063.70 7489
4064.30 7789
4064.90 7706
4065.50 7489
4066.11 7925
4066.71 8183
4067.31 8072
4067.91 7988
4068.51 8207
4069.11 8242
4069.71 8250
4070.32 8254
4070.92 8220
4071.52 8174
4072.12 7730
4072.72 7736
4073.32 7613
4073.93 7417
4074.53 7036
4075.13 7161
4075.73 7104
4076.33 6999
4076.94 6857
4077.54 6941
4078.14 7210
4078.74 7256
4079.34 7159
4079.95 6915
4080.55 7365
4081.15 7199
4081.75 6725
4082.36 7222
4082.96 7523
4083.56 7467
4084.16 7270
4084.77 7206
4085.37 7289
4085.97 7054
4086.58 7010
4087.18 7293
4087.78 7407
4088.38 7438
4088.99 7240
4089.59 7181
4090.19 7365
4090.80 6959
4091.40 7160
4092.00 7186
4092.61 7111
4093.21 6980
4093.81 7050
4094.42 7491
4095.02 7077
4095.62 7271
4096.23 6999
4096.83 6761
4097.43 6949
4098.04 6932
4098.64 7038
4099.24 7053
4099.85 7090
4100.45 6876
4101.06 6837
4101.66 7171
4102.26 7345
4102.87 7088
4103.47 6910
4104.08 6906
4104.68 6806
4105.28 7141
4105.89 6977
4106.49 7143
4107.10 7234
4107.70 7032
4108.31 6986
4108.91 6919
4109.51 7017
4110.12 6418
4110.72 6885
4111.33 6953
4111.93 6551
4112.54 6657
4113.14 6772
4113.75 6559
4114.35 6703
4114.96 6756
4115.56 6736
4116.17 6765
4116.77 6695
4117.38 6748
4117.98 6890
4118.59 7031
4119.19 6824
4119.80 7054
4120.40 6980
4121.01 7130
4121.61 6999
4122.22 6954
4122.82 7290
4123.43 7135
4124.04 7211
4124.64 7383
4125.25 7430
4125.85 7516
4126.46 7336
4127.06 7583
4127.67 7408
4128.28 7315
4128.88 6963
4129.49 7114
4130.09 7274
4130.70 7079
4131.31 7029
4131.91 6914
4132.52 7152
4133.12 6751
4133.73 6968
4134.34 6957
4134.94 7288
4135.55 7566
4136.16 7755
4136.76 7576
4137.37 7364
4137.98 7654
4138.58 7884
4139.19 7851
4139.80 8294
4140.40 8367
4141.01 8337
4141.62 8457
4142.22 8227
4142.83 8598
4143.44 8461
4144.04 8297
4144.65 8269
4145.26 8029
4145.86 8085
4146.47 7959
4147.08 7685
4147.69 7570
4148.29 7371
4148.90 7038
4149.51 6974
4150.12 7000
4150.72 6823
4151.33 6625
4151.94 6683
4152.55 6921
4153.15 6948
4153.76 6678
4154.37 6633
4154.98 7140
4155.59 7094
4156.19 6757
4156.80 6773
4157.41 6999
4158.02 6803
4158.63 6796
4159.23 6772
4159.84 6676
4160.45 6474
4161.06 6407
4161.67 6663
4162.28 6918
4162.88 7043
4163.49 7011
4164.10 6918
4164.71 7302
4165.32 7279
4165.93 7378
4166.53 7781
4167.14 7839
4167.75 7591
4168.36 7596
4168.97 7369
4169.58 7394
4170.19 7385
4170.80 7430
4171.41 7344
4172.01 7404
4172.62 7315
4173.23 7281
4173.84 7144
4174.45 7044
4175.06 7550
4175.67 7313
4176.28 7223
4176.89 7232
4177.50 7221
4178.11 7629
4178.72 7522
4179.33 7517
4179.94 7560
4180.55 7798
4181.16 7732
4181.77 7432
4182.38 7115
4182.99 7332
4183.60 7172
4184.21 7315
4184.82 7168
4185.43 6889
4186.04 6973
4186.65 7032
4187.26 6796
4187.87 6698
4188.48 6679
4189.09 6737
4189.70 6936
4190.31 7106
4190.92 6963
4191.53 6947
4192.14 7327
4192.75 8074
4193.36 8182
4193.97 8281
4194.58 8550
4195.19 8872
4195.80 8911
4196.41 9044
4197.03 9116
4197.64 8828
4198.25 8925
4198.86 8430
4199.47 8441
4200.08 8215
4200.69 8014
4201.30 7938
4201.91 7943
4202.53 7508
4203.14 7314
4203.75 7470
4204.36 7175
4204.97 7238
4205.58 7262
4206.19 6976
4206.81 6856
4207.42 6920
4208.03 6759
4208.64 6991
4209.25 7151
4209.86 6888
4210.48 6812
4211.09 6823
4211.70 7103
4212.31 7044
4212.92 7114
4213.54 6924
4214.15 6989
4214.76 7081
4215.37 7072
4215.99 7342
4216.60 7668
4217.21 7592
4217.82 7623
4218.43 8260
4219.05 8831
4219.66 8751
4220.27 8808
4220.89 8937
4221.50 8884
4222.11 8875
4222.72 8799
4223.34 8978
4223.95 8631
4224.56 8705
4225.17 8496
4225.79 8456
4226.40 8754
4227.01 8847
4227.63 9304
4228.24 9614
4228.85 9900
4229.47 10302
4230.08 10833
4230.69 10623
4231.31 10405
4231.92 10463
4232.53 10548
4233.15 10634
4233.76 10756
4234.37 11435
4234.99 11559
4235.60 11633
4236.22 12408
4236.83 12392
4237.44 12285
4238.06 11686
4238.67 11435
4239.28 10410
4239.90 10133
4240.51 9538
4241.13 8668
4241.74 8593
4242.36 8451
4242.97 8089
4243.58 8106
4244.20 8170
4244.81 7938
4245.43 7889
4246.04 7967
4246.66 8037
4247.27 8549
4247.89 8529
4248.50 8647
4249.11 8267
4249.73 8487
4250.34 8705
4250.96 8726
4251.57 8679
4252.19 8740
4252.80 8363
4253.42 8172
4254.03 8492
4254.65 8475
4255.26 8785
4255.88 8560
4256.49 8434
4257.11 8619
4257.72 8395
4258.34 8523
4258.96 8412
4259.57 8224
4260.19 7951
4260.80 7790
4261.42 7571
4262.03 7844
4262.65 7613
4263.26 7943
4263.88 7998
4264.50 7473
4265.11 7846
4265.73 8036
4266.34 8133
4266.96 7902
4267.58 7882
4268.19 8064
4268.81 8230
4269.42 7958
4270.04 7923
4270.66 8444
4271.27 8153
4271.89 7656
4272.51 7829
4273.12 7889
4273.74 7858
4274.36 7384
4274.97 7232
4275.59 7350
4276.20 7485
4276.82 7380
4277.44 7467
4278.06 7154
4278.67 7130
4279.29 7109
4279.91 6924
4280.52 6982
4281.14 7119
4281.76 6862
4282.37 6788
4282.99 6766
4283.61 6669
4284.23 6790
4284.84 7012
4285.46 6829
4286.08 6669
4286.69 6770
4287.31 6934
4287.93 7210
4288.55 6929
4289.16 7028
4289.78 6835
4290.40 6921
4291.02 7294
4291.64 6974
4292.25 6724
4292.87 6682
4293.49 6537
4294.11 6762
4294.73 6689
4295.34 6803
4295.96 6442
4296.58 6550
4297.20 6779
4297.82 6810
4298.43 6674
4299.05 6515
4299.67 6612
4300.29 6939
4300.91 6743
4301.53 7096
4302.14 7013
4302.76 6821
4303.38 6878
4304.00 6820
4304.62 7009
4305.24 7122
4305.86 7354
4306.48 7095
4307.09 7006
4307.71 7162
4308.33 7042
4308.95 6900
4309.57 6616
4310.19 6674
4310.81 6562
4311.43 6330
4312.05 6596
4312.67 6888
4313.29 6466
4313.90 6521
4314.52 6591
4315.14 6344
4315.76 6446
4316.38 6385
4317.00 6538
4317.62 6514
4318.24 6608
4318.86 6548
4319.48 6522
4320.10 6589
4320.72 6378
4321.34 6448
4321.96 6420
4322.58 6390
4323.20 6350
4323.82 6116
4324.44 6636
4325.06 6313
4325.68 6117
4326.30 6200
4326.92 6677
4327.54 6503
4328.16 6520
4328.78 6250
4329.40 6422
4330.02 6253
4330.64 6102
4331.27 6260
4331.89 6065
4332.51 6074
4333.13 6230
4333.75 5970
4334.37 6229
4334.99 6359
4335.61 6226
4336.23 6385
4336.85 6421
4337.47 6401
4338.09 6341
4338.72 6250
4339.34 6525
4339.96 6390
4340.58 6966
4341.20 7038
4341.82 6908
4342.44 6794
4343.07 6728
4343.69 7065
4344.31 7287
4344.93 7062
4345.55 7859
4346.17 8336
4346.79 8220
4347.42 8371
4348.04 8616
4348.66 8715
4349.28 8759
4349.90 8054
4350.53 7863
4351.15 7535
4351.77 7302
4352.39 6918
4353.01 6850
4353.64 6543
4354.26 6508
4354.88 6426
4355.50 6716
4356.13 6660
4356.75 6650
4357.37 6551
4357.99 6095
4358.62 6313
4359.24 6575
4359.86 6468
4360.48 6361
4361.11 6533
4361.73 6465
4362.35 6414
4362.98 6669
4363.60 6410
4364.22 6723
4364.84 6532
4365.47 6353
4366.09 6227
4366.71 6453
4367.34 6785
4367.96 6614
4368.58 6518
4369.21 6269
4369.83 6421
4370.45 6478
4371.08 5947
4371.70 6137
4372.32 5951
4372.95 5800
4373.57 6053
4374.20 6273
4374.82 6173
4375.44 6062
4376.07 6162
4376.69 6106
4377.31 6128
4377.94 6385
4378.56 6468
4379.19 6328
4379.81 6358
4380.43 6106
4381.06 6544
4381.68 6580
4382.31 6444
4382.93 6406
4383.56 6378
4384.18 6517
4384.80 6570
4385.43 6344
4386.05 6483
4386.68 6639
4387.30 6534
4387.93 6167
4388.55 6374
4389.18 6019
4389.80 5986
4390.43 6312
4391.05 6449
4391.68 6251
4392.30 6255
4392.93 6298
4393.55 6417
4394.18 6702
4394.80 6582
4395.43 6331
4396.05 6109
4396.68 6132
4397.30 6088
4397.93 6212
4398.55 6234
4399.18 6335
4399.80 6159
4400.43 6021
4401.06 6711
4401.68 6549
4402.31 6465
4402.93 6579
4403.56 6698
4404.18 6759
4404.81 6519
4405.44 6402
4406.06 6065
4406.69 6025
4407.31 6017
4407.94 5822
4408.57 5906
4409.19 5938
4409.82 6295
4410.45 6509
4411.07 6290
4411.70 6271
4412.32 6618
4412.95 6195
4413.58 6116
4414.20 6212
4414.83 6530
4415.46 6205
4416.08 6324
4416.71 6020
4417.34 6110
4417.96 5866
4418.59 6202
4419.22 6311
4419.84 6185
4420.47 6196
4421.10 6373
4421.73 6462
4422.35 6120
4422.98 5780
4423.61 5925
4424.23 5758
4424.86 5979
4425.49 5706
4426.12 5639
4426.74 5655
4427.37 5619
4428.00 5879
4428.63 5551
4429.25 5502
4429.88 5315
4430.51 5335
4431.14 5492
4431.77 5674
4432.39 5653
4433.02 5601
4433.65 5568
4434.28 5877
4434.90 6039
4435.53 5844
4436.16 6062
4436.79 5989
4437.42 6136
4438.05 6066
4438.67 6081
4439.30 5999
4439.93 6069
4440.56 5890
4441.19 5914
4441.82 5604
4442.44 5675
4443.07 5695
4443.70 5739
4444.33 5755
4444.96 5604
4445.59 5499
4446.22 5434
4446.85 5547
4447.47 5895
4448.10 5956
4448.73 6119
4449.36 5958
4449.99 5654
4450.62 5854
4451.25 5813
4451.88 6107
4452.51 5744
4453.14 5448
4453.77 5520
4454.40 5813
4455.02 5813
4455.65 5837
4456.28 5983
4456.91 5900
4457.54 5814
4458.17 5858
4458.80 5603
4459.43 5738
4460.06 5580
4460.69 5591
4461.32 5589
4461.95 5599
4462.58 5452
4463.21 5343
4463.84 5666
4464.47 5550
4465.10 5483
4465.73 5461
4466.36 5528
4466.99 5248
4467.62 5204
4468.25 5422
4468.88 5360
4469.51 5428
4470.14 5284
4470.78 5389
4471.41 5402
4472.04 5502
4472.67 5385
4473.30 5352
4473.93 5680
4474.56 5475
4475.19 5509
4475.82 5537
4476.45 5566
4477.08 5616
4477.71 5413
4478.35 5248
4478.98 5441
4479.61 5589
4480.24 5457
4480.87 5425
4481.50 5368
4482.13 5416
4482.76 5559
4483.40 5503
4484.03 5758
4484.66 5891
4485.29 5677
4485.92 5494
4486.55 5871
4487.19 5752
4487.82 5799
4488.45 5759
4489.08 5669
4489.71 5597
4490.34 5656
4490.98 5573
4491.61 5331
4492.24 5648
4492.87 5753
4493.50 5839
4494.14 5614
4494.77 5674
4495.40 5805
4496.03 5637
4496.67 5402
4497.30 5608
4497.93 5547
4498.56 5650
4499.20 5858
4499.83 5757
4500.46 5753
4501.09 5669
4501.73 6280
4502.36 6645
4502.99 7066
4503.63 7360
4504.26 7166
4504.89 6939
4505.52 6918
4506.16 6850
4506.79 6845
4507.42 6529
4508.06 6245
4508.69 6163
4509.32 6228
4509.96 6152
4510.59 6095
4511.22 6030
4511.86 5967
4512.49 5937
4513.12 5870
4513.76 5763
4514.39 5886
4515.02 5619
4515.66 5619
4516.29 5729
4516.93 5526
4517.56 5447
4518.19 5652
4518.83 5694
4519.46 5717
4520.10 5644
4520.73 5539
4521.36 5770
4522.00 5897
4522.63 5786
4523.27 5881
4523.90 5690
4524.54 5799
4525.17 5953
4525.80 5982
4526.44 5979
4527.07 5853
4527.71 5882
4528.34 6049
4528.98 6387
4529.61 6516
4530.25 6728
4530.88 7055
4531.52 7265
4532.15 7536
4532.79 7588
4533.42 8089
4534.06 7932
4534.69 7689
4535.33 7507
4535.96 7289
4536.60 7194
4537.23 6841
4537.87 6704
4538.50 6431
4539.14 6360
4539.77 6271
4540.41 5909
4541.04 6035
4541.68 5869
4542.31 5878
4542.95 6058
4543.59 5991
4544.22 5911
4544.86 5973
4545.49 5502
4546.13 5684
4546.77 5683
4547.40 5399
4548.04 5517
4548.67 5515
4549.31 5368
4549.95 5273
4550.58 5341
4551.22 5317
4551.85 5178
4552.49 5476
4553.13 5413
4553.76 5522
4554.40 5794
4555.04 5942
4555.67 5680
4556.31 5610
4556.95 5729
4557.58 5667
4558.22 5559
4558.86 5735
4559.49 5811
4560.13 5695
4560.77 5570
4561.40 5675
4562.04 5517
4562.68 5459
4563.31 5572
4563.95 5654
4564.59 5437
4565.23 5696
4565.86 5551
4566.50 5508
4567.14 5468
4567.77 5891
4568.41 5699
4569.05 5495
4569.69 5809
4570.32 5915
4570.96 5886
4571.60 5735
4572.24 5769
4572.88 5628
4573.51 5911
4574.15 5746
4574.79 5770
4575.43 5743
4576.06 5561
4576.70 5542
4577.34 5625
4577.98 5508
4578.62 5251
4579.26 5258
4579.89 5483
4580.53 5596
4581.17 5231
4581.81 5198
4582.45 5252
4583.09 5511
4583.72 5162
4584.36 5489
4585.00 5417
4585.64 5511
4586.28 5526
4586.92 5676
4587.56 5444
4588.19 5359
4588.83 5351
4589.47 5071
4590.11 5276
4590.75 5554
4591.39 5433
4592.03 5525
4592.67 5561
4593.31 5305
4593.95 5511
4594.58 5454
4595.22 5443
4595.86 5333
4596.50 5422
4597.14 5400
4597.78 5278
4598.42 5245
4599.06 5540
4599.70 5505
4600.34 5646
4600.98 5531
4601.62 5577
4602.26 5841
4602.90 5875
4603.54 5701
4604.18 5787
4604.82 5586
4605.46 5692
4606.10 6015
4606.74 6104
4607.38 5995
4608.02 5962
4608.66 6132
4609.30 6078
4609.94 6025
4610.58 6040
4611.22 5840
4611.86 5762
4612.50 5908
4613.14 5988
4613.78 5857
4614.42 5777
4615.06 5749
4615.70 6013
4616.35 5886
4616.99 6129
4617.63 5991
4618.27 5631
4618.91 5542
4619.55 5441
4620.19 5629
4620.83 5609
4621.47 5443
4622.11 5154
4622.76 5396
4623.40 5444
4624.04 5484
4624.68 5370
4625.32 5391
4625.96 5367
4626.60 5353
4627.25 5298
4627.89 5580
4628.53 5298
4629.17 5548
4629.81 5338
4630.45 5160
4631.10 5373
4631.74 5163
4632.38 5177
4633.02 5226
4633.66 5223
4634.30 5319
4634.95 5145
4635.59 5480
4636.23 5329
4636.87 5353
4637.52 5449
4638.16 5454
4638.80 5549
4639.44 5646
4640.08 5880
4640.73 5877
4641.37 5652
4642.01 6030
4642.66 5972
4643.30 5724
4643.94 5688
4644.58 5461
4645.23 5446
4645.87 5542
4646.51 5609
4647.15 5370
4647.80 5712
4648.44 5488
4649.08 5512
4649.73 5553
4650.37 5480
4651.01 5254
4651.66 5265
4652.30 5341
4652.94 5287
4653.59 5173
4654.23 5308
4654.87 5330
4655.52 5179
4656.16 5239
4656.80 5382
4657.45 5179
4658.09 5080
4658.73 5266
4659.38 5219
4660.02 5149
4660.67 5370
4661.31 5369
4661.95 5438
4662.60 5159
4663.24 5272
4663.89 5219
4664.53 5071
4665.17 5252
4665.82 5023
4666.46 5244
4667.11 5175
4667.75 5243
4668.40 4966
4669.04 4788
4669.68 5266
4670.33 5273
4670.97 4998
4671.62 5076
4672.26 4812
4672.91 4933
4673.55 4989
4674.20 5180
4674.84 5240
4675.49 5181
4676.13 4929
4676.78 5280
4677.42 5036
4678.07 4948
4678.71 5194
4679.36 5420
4680.00 5297
4680.65 5244
4681.29 5144
4681.94 5076
4682.58 5285
4683.23 5289
4683.87 5510
4684.52 5580
4685.16 5661
4685.81 5699
4686.46 5610
4687.10 5546
4687.75 5543
4688.39 5345
4689.04 5116
4689.68 5238
4690.33 5163
4690.98 5073
4691.62 5212
4692.27 5248
4692.91 5265
4693.56 5373
4694.21 5377
4694.85 5406
4695.50 5061
4696.15 5149
4696.79 5351
4697.44 5517
4698.08 5509
4698.73 5432
4699.38 5464
4700.02 5457
4700.67 5400
4701.32 5179
4701.96 5582
4702.61 5428
4703.26 5389
4703.90 5529
4704.55 5410
4705.20 5110
4705.84 5150
4706.49 5233
4707.14 5414
4707.79 5615
4708.43 5440
4709.08 5710
4709.73 5599
4710.37 5671
4711.02 5426
4711.67 5410
4712.32 5645
4712.96 5545
4713.61 5554
4714.26 5577
4714.91 5394
4715.55 5563
4716.20 5516
4716.85 5448
4717.50 5597
4718.15 5569
4718.79 5632
4719.44 5490
4720.09 5696
4720.74 5780
4721.39 5534
4722.03 5681
4722.68 5599
4723.33 5613
4723.98 5801
4724.63 5782
4725.27 5851
4725.92 6329
4726.57 6519
4727.22 6736
4727.87 6708
4728.52 6928
4729.16 6930
4729.81 6859
4730.46 6217
4731.11 6285
4731.76 6202
4732.41 5914
4733.06 6106
4733.71 5630
4734.36 5483
4735.00 5657
4735.65 5704
4736.30 5642
4736.95 5870
4737.60 5808
4738.25 5969
4738.90 5894
4739.55 5763
4740.20 5879
4740.85 5848
4741.50 5908
4742.15 6188
4742.80 6141
4743.44 6156
4744.09 6451
4744.74 6353
4745.39 6407
4746.04 6013
4746.69 6005
4747.34 6217
4747.99 6139
4748.64 6370
4749.29 6623
4749.94 6550
4750.59 6766
4751.24 6822
4751.89 6951
4752.54 7057
4753.19 7155
4753.84 7080
4754.49 7314
4755.14 7120
4755.79 7183
4756.44 7297
4757.10 6807
4757.75 6435
4758.40 6295
4759.05 6060
4759.70 5894
4760.35 5733
4761.00 5412
4761.65 5322
4762.30 5552
4762.95 5688
4763.60 5555
4764.25 5521
4764.90 5461
4765.56 5208
4766.21 5402
4766.86 5550
4767.51 5748
4768.16 5932
4768.81 5819
4769.46 5835
4770.11 5696
4770.77 5391
4771.42 5363
4772.07 5377
4772.72 5393
4773.37 5290
4774.02 5151
4774.67 5289
4775.33 5253
4775.98 4998
4776.63 4963
4777.28 5302
4777.93 5527
4778.59 5500
4779.24 5351
4779.89 5597
4780.54 5387
4781.19 5485
4781.85 5521
4782.50 5420
4783.15 5403
4783.80 5417
4784.46 5566
4785.11 5544
4785.76 5535
4786.41 5358
4787.07 5161
4787.72 5345
4788.37 5552
4789.02 5469
4789.68 5476
4790.33 5424
4790.98 5564
4791.63 5535
4792.29 5812
4792.94 5599
4793.59 5508
4794.25 5404
4794.90 5467
4795.55 5343
4796.21 4977
4796.86 5190
4797.51 5356
4798.17 5220
4798.82 5052
4799.47 5173
4800.13 5185
4800.78 4908
4801.43 5104
4802.09 4802
4802.74 4899
4803.39 5228
4804.05 4993
4804.70 5020
4805.35 5125
4806.01 4922
4806.66 4843
4807.32 4734
4807.97 4826
4808.62 4959
4809.28 5137
4809.93 5213
4810.59 4984
4811.24 4919
4811.89 5200
4812.55 5332
4813.20 5558
4813.86 5371
4814.51 5301
4815.17 5301
4815.82 5297
4816.48 5152
4817.13 5327
4817.78 5620
4818.44 5694
4819.09 5937
4819.75 5889
4820.40 5894
4821.06 5903
4821.71 6104
4822.37 6061
4823.02 6317
4823.68 6306
4824.33 6394
4824.99 6182
4825.64 6083
4826.30 6095
4826.95 6293
4827.61 6003
4828.26 6215
4828.92 6083
4829.58 6079
4830.23 5793
4830.89 5857
4831.54 5724
4832.20 5724
4832.85 5905
4833.51 5803
4834.16 5957
4834.82 6006
4835.48 6083
4836.13 6116
4836.79 6222
4837.44 6159
4838.10 6133
4838.76 6221
4839.41 6273
4840.07 6402
4840.72 6306
4841.38 6230
4842.04 6167
4842.69 5964
4843.35 5862
4844.01 5801
4844.66 5678
4845.32 6122
4845.98 6198
4846.63 5996
4847.29 5885
4847.95 6111
4848.60 6337
4849.26 6649
4849.92 6291
4850.57 6852
4851.23 6965
4851.89 6985
4852.54 7097
4853.20 7078
4853.86 7011
4854.51 6653
4855.17 6364
4855.83 6292
4856.49 6610
4857.14 6530
4857.80 6256
4858.46 6607
4859.12 6775
4859.77 6848
4860.43 6628
4861.09 6991
4861.75 6784
4862.40 6639
4863.06 6863
4863.72 6705
4864.38 6390
4865.03 6672
4865.69 6555
4866.35 6419
4867.01 6858
4867.67 6892
4868.32 6781
4868.98 6641
4869.64 6512
4870.30 6295
4870.96 6236
4871.62 6417
4872.27 6363
4872.93 6352
4873.59 6204
4874.25 6295
4874.91 6343
4875.57 6368
4876.22 6459
4876.88 6316
4877.54 6214
4878.20 6158
4878.86 6014
4879.52 5982
4880.18 6201
4880.84 5896
4881.49 5793
4882.15 5802
4882.81 5814
4883.47 5816
4884.13 5588
4884.79 5567
4885.45 5618
4886.11 5451
4886.77 5391
4887.43 5555
4888.09 5402
4888.75 5278
4889.41 5562
4890.07 5630
4890.72 5777
4891.38 5950
4892.04 6031
4892.70 6017
4893.36 5890
4894.02 5810
4894.68 6275
4895.34 5906
4896.00 5904
4896.66 5896
4897.32 5788
4897.98 5999
4898.64 5844
4899.30 5689
4899.96 5961
4900.62 6121
4901.28 6104
4901.94 5812
4902.60 6071
4903.27 5859
4903.93 5769
4904.59 6000
4905.25 5653
4905.91 5363
4906.57 5551
4907.23 5737
4907.89 5574
4908.55 5532
4909.21 6050
4909.87 5857
4910.53 6082
4911.19 5565
4911.85 5165
4912.52 5493
4913.18 5438
4913.84 5499
4914.50 5375
4915.16 5200
4915.82 5265
4916.48 5329
4917.14 5134
4917.81 4979
4918.47 5032
4919.13 5106
4919.79 5368
4920.45 4974
4921.11 4888
4921.77 5078
4922.44 5158
4923.10 5060
4923.76 5014
4924.42 5125
4925.08 5193
4925.75 5011
4926.41 5151
4927.07 5255
4927.73 5432
4928.39 5075
4929.06 5008
4929.72 5020
4930.38 5174
4931.04 5029
4931.71 5312
4932.37 5343
4933.03 5397
4933.69 5394
4934.36 5354
4935.02 5344
4935.68 5446
4936.34 5438
4937.01 5482
4937.67 5418
4938.33 5281
4938.99 5115
4939.66 5160
4940.32 5311
4940.98 4924
4941.65 4936
4942.31 4817
4942.97 4982
4943.63 4793
4944.30 4923
4944.96 4995
4945.62 4985
4946.29 4939
4946.95 4960
4947.61 4764
4948.28 5177
4948.94 5117
4949.61 4950
4950.27 4774
4950.93 4777
4951.60 4845
4952.26 4867
4952.92 4906
4953.59 5052
4954.25 4891
4954.92 4818
4955.58 4553
4956.24 4809
4956.91 4989
4957.57 4785
4958.24 4865
4958.90 4958
4959.56 4834
4960.23 4833
4960.89 4988
4961.56 5091
4962.22 5384
4962.89 5074
4963.55 5223
4964.21 5587
4964.88 5707
4965.54 5673
4966.21 5780
4966.87 6078
4967.54 5527
4968.20 5449
4968.87 5205
4969.53 5379
4970.20 5346
4970.86 5189
4971.53 5052
4972.19 5186
4972.86 5598
4973.52 5202
4974.19 5434
4974.85 5376
4975.52 5519
4976.18 5545
4976.85 5447
4977.51 5559
4978.18 5402
4978.85 5292
4979.51 5399
4980.18 5027
4980.84 5179
4981.51 5382
4982.17 5225
4982.84 5041
4983.50 4964
4984.17 5223
4984.84 5223
4985.50 5159
4986.17 5533
4986.83 5680
4987.50 5493
4988.17 5516
4988.83 5693
4989.50 5805
4990.17 6095
4990.83 6459
4991.50 6591
4992.16 6487
4992.83 6495
4993.50 6047
4994.16 5878
4994.83 5721
4995.50 5402
4996.16 5258
4996.83 5260
4997.50 5140
4998.16 5052
4998.83 5120
4999.50 4877
5000.16 4771
5000.83 4829
5001.50 5024
5002.17 4849
5002.83 4802
5003.50 4804
5004.17 4714
5004.83 4956
5005.50 5099
5006.17 4869
5006.84 4995
5007.50 4794
5008.17 4925
5008.84 5154
5009.51 4849
5010.17 5049
5010.84 4901
5011.51 4861
5012.18 4853
5012.84 4958
5013.51 4830
5014.18 4842
5014.85 5029
5015.52 4936
5016.18 4946
5016.85 4872
5017.52 4969
5018.19 5133
5018.86 4843
5019.52 5015
5020.19 5287
5020.86 5359
5021.53 5532
5022.20 5641
5022.87 5506
5023.54 5790
5024.20 6089
5024.87 5775
5025.54 5713
5026.21 5657
5026.88 5791
5027.55 5556
5028.22 5715
5028.88 5253
5029.55 5383
5030.22 5441
5030.89 5326
5031.56 5175
5032.23 5000
5032.90 4966
5033.57 4928
5034.24 5096
5034.91 5024
5035.58 5044
5036.25 4787
5036.91 4921
5037.58 4745
5038.25 4783
5038.92 4899
5039.59 5029
5040.26 4950
5040.93 4733
5041.60 4961
5042.27 4959
5042.94 4907
5043.61 4969
5044.28 4919
5044.95 5120
5045.62 5105
5046.29 5377
5046.96 5465
5047.63 5308
5048.30 5382
5048.97 5181
5049.64 5002
5050.31 5144
5050.98 5295
5051.65 5261
5052.32 5339
5052.99 5439
5053.66 5109
5054.33 5016
5055.00 5146
5055.68 5115
5056.35 5000
5057.02 5058
5057.69 4895
5058.36 4921
5059.03 5055
5059.70 4917
5060.37 4951
5061.04 4917
5061.71 4650
5062.38 5064
5063.06 4838
5063.73 5010
5064.40 5020
5065.07 4812
5065.74 4655
5066.41 4866
5067.08 4905
5067.75 5092
5068.43 4789
5069.10 5119
5069.77 4969
5070.44 4935
5071.11 4871
5071.78 4856
5072.46 4862
5073.13 4844
5073.80 4729
5074.47 4614
5075.14 4671
5075.81 4558
5076.49 4777
5077.16 4873
5077.83 4726
5078.50 4762
5079.18 4871
5079.85 4939
5080.52 5041
5081.19 5075
5081.86 5034
5082.54 5050
5083.21 5219
5083.88 5275
5084.55 5295
5085.23 5324
5085.90 5079
5086.57 5415
5087.25 5436
5087.92 5378
5088.59 5103
5089.26 5650
5089.94 5982
5090.61 5988
5091.28 6034
5091.96 6468
5092.63 6383
5093.30 6499
5093.97 6553
5094.65 6298
5095.32 6431
5095.99 6041
5096.67 5629
5097.34 5271
5098.01 5532
5098.69 5535
5099.36 5158
5100.04 4814
5100.71 4754
5101.38 4784
5102.06 4890
5102.73 4831
5103.40 4801
5104.08 4879
5104.75 4955
5105.43 4983
5106.10 4948
5106.77 4934
5107.45 5078
5108.12 5294
5108.80 5082
5109.47 4955
5110.14 4847
5110.82 4968
5111.49 5022
5112.17 4902
5112.84 4831
5113.52 4658
5114.19 4780
5114.87 4870
5115.54 4847
5116.21 4832
5116.89 4661
5117.56 4627
5118.24 4812
5118.91 4947
5119.59 5146
5120.26 4928
5120.94 4774
5121.61 4898
5122.29 4872
5122.96 4919
5123.64 4949
5124.31 4954
5124.99 4896
5125.66 4757
5126.34 4805
5127.01 4767
5127.69 5058
5128.37 4987
5129.04 4853
5129.72 4913
5130.39 4940
5131.07 5197
5131.74 5078
5132.42 5033
5133.09 5081
5133.77 5130
5134.45 5280
5135.12 5193
5135.80 5162
5136.47 5002
5137.15 4889
5137.83 5102
5138.50 5083
5139.18 5432
5139.85 5455
5140.53 5776
5141.21 5509
5141.88 5723
5142.56 5728
5143.24 5835
5143.91 5400
5144.59 5407
5145.27 5280
5145.94 5075
5146.62 4940
5147.30 4749
5147.97 4772
5148.65 4752
5149.33 4599
5150.00 4557
5150.68 4577
5151.36 4616
5152.03 4748
5152.71 4625
5153.39 4562
5154.07 4514
5154.74 4467
5155.42 4319
5156.10 4550
5156.77 4725
5157.45 4652
5158.13 4548
5158.81 4542
5159.48 4418
5160.16 4550
5160.84 4419
5161.52 4726
5162.19 4583
5162.87 4614
5163.55 4673
5164.23 4650
5164.91 4652
5165.58 4906
5166.26 4862
5166.94 4751
5167.62 4695
5168.30 4854
5168.97 4918
5169.65 4815
5170.33 4918
5171.01 4834
5171.69 4928
5172.37 4700
5173.04 4691
5173.72 4397
5174.40 4596
5175.08 4600
5175.76 4501
5176.44 4571
5177.11 4463
5177.79 4462
5178.47 4589
5179.15 4735
5179.83 4803
5180.51 4565
5181.19 4590
5181.87 4588
5182.55 4564
5183.22 4371
5183.90 4453
5184.58 4369
5185.26 4461
5185.94 4474
5186.62 4354
5187.30 4357
5187.98 4315
5188.66 4561
5189.34 4453
5190.02 4223
5190.70 4482
5191.38 4930
5192.06 4503
5192.74 4567
5193.42 4471
5194.10 4478
5194.78 4528
5195.46 4469
5196.14 4346
5196.82 4401
5197.50 4293
5198.18 4424
5198.86 4468
5199.54 4377
5200.22 4596
5200.90 4430
5201.58 4425
5202.26 4435
5202.94 4557
5203.62 4732
5204.30 4743
5204.98 4666
5205.66 4791
5206.34 4818
5207.02 4969
5207.70 5093
5208.38 5035
5209.06 4893
5209.74 4988
5210.42 5022
5211.10 5038
5211.79 4994
5212.47 5031
5213.15 4911
5213.83 4838
5214.51 4893
5215.19 4799
5215.87 4556
5216.55 4828
5217.23 4591
5217.92 4748
5218.60 4598
5219.28 4814
5219.96 4840
5220.64 4732
5221.32 4443
5222.00 4548
5222.69 4587
5223.37 4624
5224.05 4816
5224.73 4874
5225.41 4685
5226.10 4571
5226.78 4629
5227.46 4711
5228.14 4838
5228.82 4637
5229.51 4327
5230.19 4504
5230.87 4496
5231.55 4637
5232.23 4560
5232.92 4520
5233.60 4600
5234.28 4464
5234.96 4472
5235.65 4527
5236.33 4797
5237.01 4817
5237.69 4759
5238.38 4826
5239.06 4779
5239.74 4884
5240.42 5062
5241.11 4786
5241.79 5051
5242.47 4903
5243.16 4804
5243.84 4586
5244.52 4741
5245.21 4725
5245.89 4608
5246.57 4866
5247.26 4770
5247.94 4729
5248.62 4999
5249.31 4978
5249.99 4823
5250.67 5015
5251.36 4963
5252.04 5063
5252.72 4925
5253.41 4814
5254.09 4738
5254.77 4611
5255.46 4558
5256.14 4416
5256.83 4296
5257.51 4310
5258.19 4426
5258.88 4631
5259.56 4546
5260.25 4420
5260.93 4354
5261.61 4216
5262.30 4477
5262.98 4906
5263.67 4667
5264.35 4367
5265.04 4702
5265.72 4921
5266.40 4964
5267.09 4735
5267.77 4886
5268.46 4751
5269.14 4777
5269.83 4784
5270.51 4638
5271.20 4512
5271.88 4635
5272.57 4550
5273.25 4672
5273.94 4648
5274.62 4596
5275.31 4522
5275.99 4610
5276.68 4697
5277.36 4632
5278.05 4619
5278.73 4726
5279.42 4872
5280.10 5163
5280.79 5363
5281.47 5189
5282.16 5524
5282.85 5697
5283.53 6009
5284.22 5977
5284.90 5886
5285.59 5897
5286.27 5454
5286.96 5563
5287.65 5240
5288.33 5126
5289.02 5104
5289.70 4854
5290.39 4899
5291.08 4922
5291.76 4887
5292.45 4741
5293.13 4761
5293.82 4835
5294.51 4859
5295.19 4866
5295.88 4903
5296.57 4670
5297.25 4794
5297.94 4871
5298.63 4650
5299.31 4576
5300.00 4852
5300.69 4841
5301.37 4973
5302.06 4965
5302.75 4745
5303.43 4633
5304.12 4755
5304.81 4814
5305.49 4628
5306.18 4668
5306.87 4631
5307.56 4659
5308.24 4471
5308.93 4386
5309.62 4767
5310.30 4789
5310.99 4785
5311.68 4794
5312.37 4666
5313.05 4763
5313.74 4763
5314.43 4444
5315.12 4462
5315.81 4432
5316.49 4756
5317.18 4602
5317.87 4696
5318.56 4693
5319.24 4561
5319.93 4641
5320.62 4835
5321.31 4771
5322.00 4701
5322.68 4918
5323.37 4805
5324.06 4651
5324.75 4528
5325.44 4537
5326.13 4627
5326.81 4603
5327.50 4761
5328.19 4512
5328.88 4657
5329.57 4870
5330.26 4467
5330.95 4821
5331.63 4912
5332.32 5053
5333.01 5100
5333.70 4810
5334.39 4887
5335.08 4747
5335.77 4613
5336.46 4695
5337.15 4635
5337.84 4537
5338.52 4335
5339.21 4380
5339.90 4507
5340.59 4433
5341.28 4443
5341.97 4408
5342.66 4285
5343.35 4181
5344.04 4233
5344.73 4423
5345.42 4227
5346.11 4523
5346.80 4552
5347.49 4574
5348.18 4726
5348.87 4853
5349.56 4770
5350.25 4847
5350.94 4878
5351.63 5101
5352.32 5083
5353.01 4947
5353.70 4681
5354.39 4937
5355.08 4892
5355.77 4845
5356.46 4417
5357.15 4307
5357.84 4432
5358.53 4283
5359.22 4685
5359.91 4552
5360.60 4450
5361.29 4474
5361.98 4424
5362.67 4489
5363.36 4483
5364.06 4595
5364.75 4665
5365.44 4651
5366.13 4761
5366.82 4691
5367.51 4530
5368.20 4477
5368.89 4435
5369.58 4571
5370.27 4431
5370.97 4580
5371.66 4401
5372.35 4628
5373.04 4527
5373.73 4595
5374.42 4612
5375.11 4632
5375.81 4426
5376.50 4149
5377.19 4358
5377.88 4400
5378.57 4432
5379.26 4656
5379.96 4621
5380.65 4460
5381.34 4665
5382.03 4815
5382.72 4832
5383.42 4740
5384.11 4778
5384.80 4760
5385.49 4769
5386.19 4538
5386.88 4477
5387.57 4525
5388.26 4571
5388.96 4488
5389.65 4741
5390.34 4741
5391.03 4682
5391.73 4653
5392.42 4786
5393.11 4649
5393.80 4577
5394.50 4640
5395.19 4377
5395.88 4514
5396.57 4430
5397.27 4404
5397.96 4281
5398.65 4475
5399.35 4274
5400.04 4095
5400.73 4252
5401.43 4242
5402.12 4197
5402.81 4219
5403.51 4260
5404.20 4246
5404.89 4269
5405.59 4166
5406.28 4306
5406.97 4461
5407.67 4388
5408.36 4123
5409.06 4281
5409.75 4523
5410.44 4333
5411.14 4458
5411.83 4508
5412.52 4334
5413.22 4319
5413.91 4377
5414.61 4360
5415.30 4403
5415.99 4394
5416.69 4485
5417.38 4352
5418.08 4173
5418.77 4278
5419.47 4360
5420.16 4384
5420.86 4283
5421.55 4360
5422.24 4382
5422.94 4599
5423.63 4476
5424.33 4753
5425.02 4608
5425.72 4568
5426.41 4523
5427.11 4399
5427.80 4504
5428.50 4298
5429.19 4125
5429.89 4350
5430.58 4377
5431.28 4315
5431.97 4115
5432.67 4247
5433.36 4552
5434.06 4195
5434.75 4270
5435.45 4193
5436.15 4324
5436.84 4555
5437.54 4529
5438.23 4642
5438.93 4529
5439.62 4545
5440.32 4525
5441.01 4649
5441.71 4699
5442.41 4445
5443.10 4620
5443.80 4776
5444.49 4714
5445.19 4706
5445.89 4711
5446.58 4760
5447.28 5149
5447.98 5261
5448.67 5227
5449.37 5028
5450.06 5164
5450.76 5248
5451.46 5244
5452.15 4980
5452.85 5193
5453.55 5229
5454.24 5034
5454.94 5083
5455.64 5213
5456.33 4949
5457.03 4742
5457.73 4491
5458.42 4649
5459.12 4610
5459.82 4711
5460.51 4641
5461.21 4568
5461.91 4791
5462.61 4968
5463.30 5042
5464.00 5217
5464.70 5268
5465.40 5502
5466.09 5540
5466.79 5558
5467.49 5618
5468.18 5392
5468.88 5250
5469.58 5337
5470.28 5318
5470.98 5059
5471.67 4939
5472.37 5059
5473.07 4962
5473.77 4711
5474.46 4682
5475.16 4637
5475.86 4669
5476.56 4615
5477.26 4532
5477.95 4696
5478.65 4752
5479.35 4679
5480.05 4864
5480.75 4887
5481.45 4973
5482.14 4933
5482.84 5050
5483.54 4852
5484.24 4884
5484.94 4906
5485.64 4985
5486.34 4967
5487.03 4721
5487.73 4800
5488.43 4899
5489.13 4917
5489.83 5120
5490.53 5070
5491.23 5084
5491.93 5102
5492.63 5087
5493.33 4944
5494.02 5099
5494.72 5170
5495.42 5272
5496.12 5122
5496.82 4981
5497.52 5262
5498.22 5353
5498.92 5588
5499.62 5613
5500.32 6050
5501.02 5957
5501.72 5991
5502.42 6470
5503.12 6271
5503.82 6435
5504.52 6308
5505.22 6272
5505.92 6163
5506.62 6139
5507.32 6070
5508.02 6261
5508.72 6245
5509.42 6535
5510.12 6254
5510.82 6092
5511.52 6215
5512.22 5799
5512.92 5608
5513.62 5591
5514.32 5400
5515.02 5259
5515.72 5320
5516.42 5377
5517.12 5088
5517.82 5140
5518.52 5215
5519.22 5222
5519.93 5056
5520.63 5100
5521.33 5242
5522.03 5357
5522.73 5550
5523.43 5436
5524.13 5374
5524.83 5242
5525.53 5101
5526.23 5075
5526.94 4933
5527.64 4885
5528.34 4953
5529.04 4684
5529.74 4976
5530.44 4885
5531.14 4826
5531.85 4559
5532.55 4571
5533.25 4652
5533.95 4749
5534.65 4554
5535.35 4508
5536.06 4688
5536.76 4653
5537.46 4658
5538.16 4576
5538.86 4548
5539.57 4574
5540.27 4698
5540.97 4508
5541.67 4550
5542.37 4506
5543.08 4602
5543.78 4652
5544.48 4510
5545.18 4799
5545.89 4626
5546.59 4857
5547.29 4764
5547.99 4882
5548.70 4971
5549.40 4917
5550.10 4831
5550.81 4744
5551.51 4810
5552.21 4491
5552.91 4462
5553.62 4601
5554.32 4398
5555.02 4375
5555.73 4454
5556.43 4255
5557.13 4162
5557.84 4164
5558.54 4378
5559.24 4152
5559.95 4389
5560.65 4208
5561.35 4300
5562.06 4418
5562.76 4237
5563.46 4116
5564.17 4334
5564.87 4374
5565.57 4330
5566.28 4455
5566.98 4533
5567.69 4487
5568.39 4220
5569.09 4494
5569.80 4419
5570.50 4211
5571.21 3981
5571.91 4289
5572.61 4346
5573.32 4347
5574.02 4406
5574.73 4316
5575.43 4428
5576.14 4290
5576.84 4227
5577.54 4632
5578.25 4508
5578.95 4351
5579.66 4566
5580.36 4527
5581.07 4589
5581.77 4255
5582.48 4238
5583.18 4289
5583.89 4091
5584.59 4182
5585.30 4049
5586.00 4055
5586.71 3966
5587.41 4174
5588.12 4182
5588.82 4223
5589.53 4298
5590.23 4010
5590.94 4254
5591.64 4264
5592.35 4204
5593.05 4322
5593.76 4290
5594.47 4294
5595.17 4218
5595.88 4322
5596.58 4266
5597.29 4149
5597.99 4094
5598.70 4080
5599.41 4029
5600.11 3988
5600.82 4057
5601.52 4068
5602.23 4004
5602.94 3852
5603.64 3961
5604.35 4071
5605.05 4162
5605.76 3918
5606.47 4044
5607.17 3891
5607.88 3833
5608.59 4008
5609.29 3996
5610.00 3966
5610.70 4055
5611.41 3969
5612.12 4018
5612.82 3895
5613.53 3838
5614.24 4091
5614.95 4125
5615.65 4190
5616.36 3943
5617.07 3735
5617.77 3966
5618.48 4084
5619.19 4061
5619.89 3887
5620.60 3987
5621.31 3960
5622.02 3841
5622.72 3821
5623.43 3904
5624.14 4008
5624.85 3847
5625.55 3936
5626.26 3916
5626.97 3941
5627.68 3938
5628.38 3888
5629.09 3917
5629.80 3984
5630.51 4054
5631.21 4115
5631.92 4017
5632.63 3922
5633.34 3959
5634.05 3987
5634.75 4045
5635.46 3977
5636.17 4098
5636.88 3961
5637.59 3955
5638.30 3980
5639.00 4010
5639.71 4124
5640.42 4116
5641.13 4027
5641.84 3983
5642.55 4178
5643.26 4382
5643.96 4327
5644.67 4203
5645.38 4165
5646.09 4073
5646.80 4251
5647.51 4014
5648.22 3992
5648.93 4035
5649.64 3957
5650.34 3912
5651.05 3886
5651.76 3971
5652.47 4037
5653.18 4101
5653.89 4017
5654.60 3925
5655.31 3959
5656.02 4306
5656.73 4065
5657.44 4209
5658.15 4298
5658.86 4312
5659.57 4277
5660.28 4419
5660.99 4453
5661.70 4376
5662.41 4204
5663.12 4113
5663.83 3887
5664.54 4058
5665.25 4019
5665.96 4066
5666.67 3997
5667.38 3949
5668.09 4109
5668.80 4110
5669.51 3995
5670.22 4036
5670.93 4132
5671.64 4231
5672.35 3994
5673.06 4072
5673.77 4203
5674.48 4146
5675.19 4092
5675.90 3958
5676.61 3837
5677.32 3930
5678.03 4099
5678.74 3725
5679.45 3647
5680.17 3869
5680.88 4001
5681.59 4004
5682.30 3924
5683.01 3977
5683.72 3909
5684.43 3828
5685.14 3903
5685.85 3939
5686.57 4288
5687.28 4009
5687.99 4044
5688.70 4051
5689.41 3913
5690.12 4111
5690.84 4174
5691.55 3887
5692.26 3885
5692.97 3925
5693.68 3921
5694.39 4009
5695.11 3965
5695.82 4167
5696.53 3972
5697.24 3788
5697.95 3968
5698.67 3781
5699.38 3863
5700.09 3890
5700.80 3835
5701.51 3913
5702.23 3850
5702.94 3844
5703.65 3982
5704.36 3871
5705.08 3722
5705.79 3475
5706.50 3768
5707.21 3760
5707.93 3743
5708.64 3864
5709.35 3859
5710.07 3958
5710.78 3894
5711.49 3849
5712.20 3698
5712.92 3770
5713.63 3875
5714.34 3666
5715.06 3608
5715.77 3705
5716.48 3724
5717.20 3913
5717.91 3858
5718.62 3974
5719.34 3986
5720.05 3830
5720.76 3903
5721.48 3780
5722.19 3833
5722.90 3680
5723.62 3851
5724.33 4116
5725.05 3910
5725.76 3980
5726.47 4169
5727.19 4118
5727.90 4194
5728.61 4319
5729.33 4476
5730.04 4838
5730.76 4679
5731.47 4565
5732.19 4506
5732.90 4486
5733.61 4390
5734.33 4171
5735.04 4107
5735.76 4105
5736.47 3868
5737.19 3794
5737.90 3805
5738.61 3828
5739.33 4097
5740.04 3887
5740.76 3873
5741.47 3951
5742.19 3941
5742.90 3861
5743.62 3870
5744.33 3869
5745.05 3859
5745.76 3900
5746.48 4017
5747.19 4179
5747.91 3931
5748.62 3861
5749.34 4031
5750.05 4008
5750.77 4004
5751.49 3860
5752.20 4049
5752.92 4017
5753.63 3966
5754.35 4141
5755.06 4213
5755.78 4113
5756.49 4010
5757.21 4080
5757.93 4070
5758.64 4116
5759.36 4175
5760.07 4359
5760.79 4156
5761.51 4144
5762.22 4243
5762.94 4244
5763.65 4461
5764.37 4319
5765.09 4433
5765.80 4416
5766.52 4511
5767.24 4558
5767.95 4509
5768.67 4526
5769.39 4291
5770.10 4402
5770.82 4446
5771.53 4433
5772.25 4372
5772.97 4247
5773.69 4095
5774.40 4179
5775.12 4080
5775.84 4083
5776.55 4057
5777.27 4180
5777.99 4273
5778.70 4477
5779.42 4368
5780.14 4346
5780.86 4482
5781.57 4623
5782.29 4489
5783.01 4659
5783.72 4668
5784.44 4525
5785.16 4493
5785.88 4544
5786.59 4587
5787.31 4511
5788.03 4620
5788.75 4577
5789.47 4618
5790.18 4305
5790.90 4198
5791.62 4547
5792.34 4674
5793.06 4692
5793.77 4647
5794.49 4961
5795.21 5136
5795.93 4737
5796.65 4815
5797.36 4862
5798.08 4932
5798.80 5179
5799.52 5286
5800.24 5798
5800.96 6237
5801.67 6296
5802.39 6729
5803.11 7221
5803.83 7630
5804.55 8019
5805.27 8034
5805.99 7555
5806.71 7146
5807.42 6303
5808.14 6125
5808.86 5948
5809.58 5869
5810.30 5579
5811.02 5653
5811.74 5637
5812.46 5395
5813.18 5430
5813.90 5666
5814.62 5978
5815.34 6270
5816.05 6800
5816.77 7198
5817.49 7790
5818.21 8611
5818.93 9098
5819.65 9472
5820.37 9644
5821.09 9117
5821.81 8536
5822.53 7941
5823.25 7302
5823.97 7037
5824.69 6481
5825.41 6478
5826.13 6053
5826.85 6005
5827.57 5755
5828.29 5811
5829.01 5900
5829.73 5738
5830.45 5581
5831.17 5538
5831.89 5511
5832.61 5843
5833.33 6019
5834.05 5927
5834.78 5919
5835.50 5587
5836.22 5541
5836.94 5640
5837.66 5457
5838.38 5408
5839.10 5523
5839.82 5713
5840.54 5840
5841.26 5917
5841.98 5544
5842.70 5541
5843.43 5261
5844.15 5172
5844.87 5028
5845.59 4933
5846.31 4886
5847.03 4886
5847.75 4971
5848.47 4709
5849.20 4663
5849.92 4714
5850.64 4654
5851.36 4750
5852.08 4634
5852.80 4700
5853.53 4504
5854.25 4689
5854.97 4732
5855.69 4959
5856.41 4815
5857.14 4935
5857.86 4979
5858.58 4969
5859.30 4747
5860.02 4667
5860.75 4644
5861.47 4750
5862.19 4683
5862.91 4559
5863.64 4510
5864.36 4461
5865.08 4518
5865.80 4491
5866.52 4240
5867.25 4374
5867.97 4443
5868.69 4326
5869.42 4272
5870.14 4348
5870.86 4262
5871.58 4192
5872.31 4285
5873.03 4175
5873.75 4266
5874.48 4241
5875.20 4315
5875.92 4640
5876.65 4313
5877.37 4410
5878.09 4332
5878.81 4526
5879.54 4535
5880.26 4337
5880.99 4391
5881.71 4349
5882.43 4280
5883.16 4191
5883.88 4212
5884.60 4252
5885.33 3951
5886.05 4049
5886.77 4268
5887.50 4356
5888.22 4253
5888.95 4285
5889.67 4148
5890.39 4033
5891.12 4190
5891.84 4322
5892.57 4165
5893.29 4130
5894.01 4113
5894.74 4033
5895.46 4103
5896.19 4206
5896.91 4172
5897.64 4093
5898.36 3985
5899.09 4113
5899.81 4141
5900.53 4089
5901.26 4206
5901.98 4097
5902.71 4126
5903.43 4309
5904.16 4238
5904.88 4238
5905.61 4241
5906.33 4270
5907.06 4153
5907.78 4145
5908.51 4226
5909.23 4318
5909.96 4295
5910.68 4196
5911.41 4289
5912.14 4255
5912.86 4239
5913.59 4234
5914.31 4198
5915.04 4184
5915.76 4257
5916.49 4459
5917.21 4183
5917.94 4135
5918.67 4244
5919.39 4493
5920.12 4279
5920.84 4195
5921.57 4158
5922.29 4253
5923.02 4127
5923.75 4047
5924.47 4166
5925.20 4212
5925.93 4111
5926.65 4155
5927.38 4182
5928.10 4510
5928.83 4528
5929.56 4524
5930.28 4382
5931.01 4080
5931.74 4411
5932.46 4323
5933.19 4307
5933.92 4162
5934.64 4440
5935.37 4474
5936.10 4606
5936.82 4546
5937.55 4534
5938.28 4597
5939.00 4749
5939.73 4650
5940.46 4652
5941.19 4679
5941.91 4636
5942.64 4663
5943.37 4672
5944.09 4637
5944.82 4704
5945.55 4687
5946.28 4800
5947.00 4688
5947.73 4691
5948.46 4759
5949.19 4664
5949.92 4647
5950.64 4741
5951.37 4918
5952.10 4866
5952.83 4811
5953.55 4841
5954.28 4959
5955.01 5130
5955.74 5095
5956.47 5010
5957.19 5180
5957.92 5207
5958.65 5143
5959.38 5300
5960.11 5384
5960.84 5407
5961.56 5429
5962.29 5235
5963.02 5234
5963.75 5290
5964.48 5143
5965.21 5316
5965.94 5434
5966.66 5393
5967.39 5577
5968.12 5697
5968.85 5909
5969.58 5856
5970.31 5946
5971.04 5961
5971.77 5802
5972.50 5791
5973.22 5884
5973.95 5807
5974.68 5917
5975.41 6046
5976.14 5780
5976.87 5707
5977.60 5732
5978.33 5815
5979.06 5861
5979.79 6160
5980.52 6244
5981.25 6044
5981.98 6214
5982.71 6256
5983.44 6238
5984.17 6491
5984.90 6279
5985.63 6321
5986.36 6704
5987.09 6512
5987.82 6509
5988.55 6472
5989.28 6779
5990.01 6886
5990.74 6536
5991.47 6490
5992.20 6902
5992.93 6932
5993.66 6567
5994.39 6680
5995.12 6957
5995.85 6829
5996.58 6859
5997.31 6804
5998.04 6894
5998.77 7108
5999.50 7062
6000.23 7199
6000.96 7289
6001.69 7074
6002.42 6990
6003.16 6918
6003.89 6759
6004.62 6869
6005.35 6730
6006.08 6532
6006.81 6664
6007.54 6600
6008.27 6935
6009.00 7014
6009.74 7607
6010.47 8232
6011.20 8819
6011.93 9715
6012.66 10820
6013.39 11297
6014.13 12137
6014.86 12680
6015.59 12936
6016.32 13007
6017.05 12301
6017.78 11494
6018.52 10543
6019.25 9654
6019.98 9004
6020.71 8583
6021.44 7698
6022.18 7051
6022.91 6596
6023.64 6478
6024.37 6130
6025.10 5981
6025.84 5969
6026.57 5845
6027.30 5784
6028.03 5705
6028.77 5762
6029.50 5630
6030.23 5560
6030.96 5740
6031.70 5695
6032.43 5707
6033.16 5468
6033.90 5502
6034.63 5403
6035.36 5516
6036.09 5476
6036.83 5238
6037.56 5436
6038.29 5571
6039.03 5494
6039.76 5243
6040.49 5471
6041.23 5617
6041.96 5568
6042.69 5720
6043.43 5670
6044.16 5726
6044.89 5574
6045.63 5785
6046.36 5788
6047.09 5838
6047.83 5954
6048.56 6058
6049.29 5899
6050.03 5879
6050.76 6221
6051.50 6485
6052.23 6433
6052.96 6333
6053.70 6460
6054.43 6542
6055.17 6593
6055.90 6668
6056.63 6359
6057.37 6160
6058.10 6244
6058.84 5888
6059.57 5895
6060.31 6175
6061.04 5701
6061.77 5494
6062.51 5496
6063.24 5967
6063.98 5814
6064.71 5749
6065.45 5801
6066.18 5854
6066.92 5473
6067.65 5372
6068.39 5505
6069.12 5520
6069.86 5456
6070.59 5406
6071.33 5351
6072.06 5338
6072.80 5286
6073.53 5325
6074.27 5264
6075.00 5246
6075.74 5390
6076.47 5070
6077.21 4944
6077.95 4936
6078.68 5110
6079.42 5240
6080.15 5149
6080.89 5229
6081.62 5233
6082.36 5408
6083.09 5337
6083.83 5300
6084.57 5373
6085.30 5264
6086.04 5129
6086.77 5158
6087.51 5229
6088.25 5080
6088.98 5248
6089.72 5368
6090.46 5544
6091.19 5546
6091.93 5388
6092.66 5505
6093.40 5827
6094.14 5709
6094.87 5577
6095.61 5725
6096.35 5376
6097.08 5231
6097.82 5164
6098.56 5001
6099.29 4991
6100.03 4900
6100.77 4901
6101.50 4946
6102.24 4965
6102.98 4894
6103.72 4941
6104.45 4850
6105.19 5115
6105.93 4780
6106.66 4607
6107.40 4793
6108.14 4817
6108.88 4699
6109.61 4701
6110.35 4790
6111.09 4822
6111.83 4948
6112.56 4862
6113.30 4907
6114.04 4761
6114.78 4776
6115.51 4847
6116.25 4900
6116.99 5004
6117.73 4957
6118.47 5009
6119.20 4968
6119.94 4881
6120.68 4865
6121.42 5246
6122.16 5097
6122.89 5246
6123.63 5029
6124.37 5162
6125.11 5139
6125.85 5077
6126.59 5253
6127.32 5112
6128.06 5084
6128.80 5084
6129.54 4927
6130.28 5118
6131.02 5162
6131.76 5079
6132.49 5172
6133.23 5185
6133.97 5485
6134.71 5201
6135.45 5210
6136.19 5351
6136.93 5265
6137.67 5232
6138.41 5407
6139.15 5344
6139.88 5097
6140.62 4982
6141.36 5160
6142.10 5201
6142.84 5151
6143.58 5263
6144.32 5214
6145.06 5076
6145.80 5191
6146.54 5374
6147.28 5313
6148.02 5280
6148.76 5245
6149.50 5423
6150.24 5403
6150.98 5285
6151.72 5198
6152.46 5313
6153.20 5328
6153.94 5420
6154.68 5535
6155.42 5592
6156.16 5558
6156.90 5490
6157.64 5607
6158.38 5778
6159.12 5865
6159.86 5834
6160.60 5790
6161.34 5502
6162.08 5611
6162.82 5811
6163.56 6254
6164.30 6293
6165.05 6144
6165.79 6232
6166.53 6683
6167.27 6998
6168.01 6873
6168.75 7174
6169.49 7185
6170.23 7310
6170.97 7315
6171.71 7551
6172.46 7390
6173.20 7762
6173.94 7586
6174.68 7794
6175.42 7619
6176.16 7351
6176.90 7405
6177.64 7135
6178.39 7046
6179.13 7073
6179.87 6732
6180.61 6838
6181.35 6666
6182.09 6603
6182.84 6821
6183.58 6675
6184.32 6683
6185.06 6953
6185.80 6839
6186.55 6638
6187.29 6707
6188.03 6761
6188.77 6794
6189.52 6645
6190.26 6809
6191.00 6916
6191.74 6939
6192.48 7210
6193.23 7422
6193.97 7764
6194.71 7954
6195.45 8075
6196.20 7932
6196.94 8128
6197.68 8318
6198.43 8102
6199.17 7927
6199.91 7940
6200.65 7780
6201.40 7732
6202.14 7871
6202.88 7935
6203.63 8047
6204.37 8256
6205.11 8654
6205.86 9328
6206.60 10443
6207.34 12188
6208.09 14048
6208.83 16803
6209.57 19889
6210.32 21841
6211.06 23486
6211.80 24058
6212.55 23995
6213.29 22759
6214.03 20943
6214.78 19424
6215.52 16790
6216.26 14332
6217.01 12633
6217.75 11370
6218.50 10258
6219.24 8868
6219.98 8137
6220.73 7864
6221.47 7678
6222.22 7536
6222.96 7542
6223.71 7464
6224.45 7502
6225.19 7658
6225.94 7906
6226.68 8083
6227.43 7879
6228.17 7683
6228.92 7485
6229.66 7402
6230.41 6891
6231.15 6935
6231.90 6732
6232.64 6303
6233.39 6109
6234.13 6073
6234.87 6223
6235.62 6391
6236.36 6233
6237.11 6109
6237.86 6348
6238.60 6179
6239.35 6069
6240.09 6092
6240.84 6267
6241.58 6236
6242.33 6340
6243.07 6591
6243.82 6441
6244.56 6817
6245.31 6834
6246.05 7240
6246.80 7526
6247.55 7971
6248.29 8497
6249.04 8490
6249.78 8860
6250.53 9050
6251.27 9094
6252.02 9044
6252.77 8837
6253.51 8645
6254.26 7914
6255.01 7527
6255.75 7067
6256.50 6916
6257.24 7017
6257.99 6767
6258.74 6890
6259.48 6876
6260.23 6991
6260.98 6649
6261.72 6590
6262.47 6754
6263.22 6578
6263.96 6516
6264.71 6590
6265.46 6581
6266.20 6722
6266.95 6404
6267.70 6581
6268.44 6469
6269.19 6362
6269.94 6290
6270.68 6337
6271.43 6353
6272.18 6561
6272.93 6424
6273.67 6226
6274.42 6523
6275.17 6651
6275.92 6878
6276.66 7273
6277.41 7212
6278.16 7583
6278.91 7892
6279.65 7894
6280.40 8041
6281.15 8070
6281.90 7359
6282.64 7216
6283.39 6981
6284.14 6481
6284.89 6589
6285.64 6529
6286.38 6237
6287.13 6022
6287.88 6144
6288.63 6263
6289.38 6564
6290.12 6686
6290.87 6521
6291.62 6654
6292.37 6433
6293.12 6425
6293.87 6223
6294.61 6088
6295.36 5835
6296.11 5603
6296.86 5682
6297.61 5493
6298.36 5378
6299.11 5228
6299.86 5278
6300.60 5358
6301.35 5489
6302.10 5459
6302.85 5546
6303.60 5456
6304.35 5491
6305.10 5549
6305.85 5762
6306.60 5661
6307.35 5592
6308.10 5518
6308.85 5665
6309.59 5624
6310.34 5553
6311.09 5693
6311.84 5584
6312.59 5428
6313.34 5540
6314.09 5443
6314.84 5149
6315.59 5287
6316.34 5487
6317.09 5375
6317.84 5341
6318.59 5398
6319.34 5302
6320.09 5278
6320.84 5140
6321.59 4937
6322.34 4816
6323.09 4769
6323.84 4981
6324.59 4879
6325.34 4942
6326.09 5042
6326.84 4948
6327.59 5013
6328.34 5068
6329.09 4901
6329.85 4907
6330.60 4874
6331.35 5038
6332.10 4946
6332.85 4931
6333.60 4953
6334.35 4731
6335.10 4708
6335.85 4819
6336.60 4713
6337.35 4627
6338.10 4629
6338.86 4717
6339.61 4492
6340.36 4630
6341.11 4692
6341.86 4589
6342.61 4426
6343.36 4525
6344.12 4634
6344.87 4764
6345.62 4777
6346.37 4603
6347.12 4557
6347.87 4626
6348.62 4771
6349.38 4839
6350.13 4707
6350.88 4851
6351.63 4865
6352.38 4865
6353.14 4782
6353.89 4885
6354.64 5034
6355.39 5013
6356.14 5035
6356.90 4914
6357.65 4823
6358.40 4704
6359.15 4535
6359.91 4821
6360.66 4393
6361.41 4338
6362.16 4540
6362.92 4514
6363.67 4289
6364.42 4351
6365.17 4433
6365.93 4390
6366.68 4258
6367.43 4373
6368.19 4287
6368.94 4342
6369.69 4671
6370.44 4446
6371.20 4378
6371.95 4328
6372.70 4451
6373.46 4575
6374.21 4539
6374.96 4349
6375.72 4201
6376.47 4414
6377.22 4375
6377.98 4405
6378.73 4317
6379.48 4376
6380.24 4266
6380.99 4250
6381.75 4275
6382.50 4239
6383.25 4281
6384.01 4436
6384.76 4347
6385.51 4437
6386.27 4424
6387.02 4427
6387.78 4366
6388.53 4198
6389.28 4133
6390.04 4160
6390.79 4339
6391.55 4089
6392.30 4094
6393.06 4157
6393.81 4071
6394.56 4198
6395.32 4381
6396.07 4200
6396.83 4243
6397.58 4266
6398.34 4360
6399.09 4297
6399.85 4304
6400.60 4225
6401.36 4114
6402.11 4133
6402.87 4167
6403.62 4430
6404.38 4195
6405.13 4252
6405.89 4249
6406.64 4073
6407.40 4151
6408.15 4188
6408.91 4111
6409.66 4212
6410.42 4165
6411.17 4112
6411.93 4144
6412.68 4171
6413.44 4015
6414.20 4375
6414.95 4325
6415.71 4340
6416.46 4237
6417.22 4317
6417.97 4442
6418.73 4420
6419.49 4337
6420.24 4184
6421.00 4115
6421.75 4157
6422.51 4297
6423.27 4133
6424.02 4178
6424.78 4225
6425.54 4082
6426.29 4201
6427.05 4220
6427.80 4242
6428.56 4244
6429.32 4096
6430.07 4211
6430.83 4309
6431.59 4216
6432.34 4240
6433.10 4225
6433.86 4313
6434.61 4278
6435.37 4163
6436.13 4249
6436.88 4365
6437.64 4289
6438.40 4404
6439.16 4600
6439.91 4321
6440.67 4316
6441.43 4407
6442.18 4357
6442.94 4393
6443.70 4441
6444.46 4442
6445.21 4292
6445.97 4435
6446.73 4358
6447.49 4313
6448.24 4350
6449.00 4381
6449.76 4471
6450.52 4370
6451.28 4218
6452.03 4334
6452.79 4315
6453.55 4275
6454.31 4260
6455.06 4361
6455.82 4297
6456.58 4335
6457.34 4582
6458.10 4462
6458.86 4578
6459.61 4464
6460.37 4660
6461.13 4659
6461.89 4488
6462.65 4498
6463.41 4496
6464.16 4602
6464.92 4487
6465.68 4588
6466.44 4690
6467.20 4679
6467.96 4665
6468.72 4699
6469.48 4555
6470.23 4618
6470.99 4891
6471.75 4739
6472.51 4714
6473.27 4868
6474.03 5087
6474.79 4999
6475.55 5112
6476.31 4921
6477.07 4955
6477.83 4997
6478.59 4852
6479.35 4929
6480.10 5272
6480.86 5131
6481.62 5093
6482.38 5222
6483.14 5284
6483.90 5228
6484.66 5198
6485.42 5249
6486.18 5237
6486.94 5326
6487.70 5611
6488.46 5677
6489.22 5681
6489.98 5443
6490.74 5590
6491.50 5707
6492.26 5841
6493.02 5929
6493.78 5889
6494.54 6064
6495.30 6214
6496.06 6345
6496.82 6396
6497.59 6222
6498.35 6243
6499.11 6441
6499.87 6280
6500.63 6355
6501.39 6469
6502.15 6193
6502.91 6518
6503.67 6363
6504.43 6281
6505.19 6515
6505.95 6674
6506.71 6594
6507.48 6723
6508.24 6681
6509.00 6679
6509.76 7157
6510.52 7068
6511.28 7202
6512.04 7479
6512.80 7535
6513.57 7591
6514.33 7465
6515.09 7292
6515.85 7350
6516.61 7412
6517.37 7223
6518.14 7140
6518.90 7237
6519.66 7322
6520.42 7602
6521.18 7788
6521.95 7812
6522.71 7809
6523.47 8068
6524.23 8153
6524.99 8457
6525.76 8996
6526.52 9345
6527.28 10024
6528.04 10087
6528.80 10257
6529.57 10472
6530.33 10790
6531.09 10620
6531.85 10374
6532.62 10064
6533.38 10450
6534.14 11128
6534.91 11782
6535.67 13446
6536.43 15766
6537.19 18075
6537.96 20295
6538.72 21266
6539.48 21987
6540.25 21403
6541.01 20135
6541.77 17987
6542.53 15370
6543.30 13527
6544.06 12091
6544.82 10553
6545.59 9391
6546.35 8593
6547.11 7758
6547.88 7441
6548.64 7221
6549.41 7143
6550.17 7086
6550.93 7350
6551.70 7001
6552.46 6717
6553.22 6681
6553.99 6764
6554.75 7107
6555.52 6945
6556.28 6503
6557.04 6654
6557.81 6374
6558.57 6268
6559.34 6603
6560.10 6749
6560.86 6578
6561.63 6506
6562.39 6798
6563.16 7071
6563.92 7158
6564.69 7522
6565.45 7655
6566.21 7874
6566.98 7854
6567.74 7683
6568.51 7957
6569.27 7875
6570.04 7670
6570.80 7481
6571.57 7524
6572.33 7792
6573.10 7739
6573.86 8000
6574.63 8101
6575.39 8543
6576.16 8889
6576.92 9175
6577.69 9231
6578.45 8984
6579.22 8952
6579.98 8744
6580.75 8673
6581.51 8591
6582.28 8684
6583.05 8392
6583.81 8623
6584.58 8675
6585.34 8517
6586.11 8682
6586.87 8567
6587.64 8578
6588.41 8309
6589.17 7945
6589.94 8074
6590.70 7962
6591.47 8054
6592.24 8560
6593.00 8697
6593.77 8869
6594.53 9560
6595.30 9716
6596.07 10073
6596.83 10180
6597.60 10188
6598.37 9836
6599.13 9725
6599.90 9455
6600.66 8855
6601.43 8329
6602.20 7800
6602.96 7892
6603.73 7558
6604.50 7336
6605.26 7038
6606.03 7052
6606.80 6839
6607.57 6767
6608.33 6664
6609.10 6691
6609.87 6505
6610.63 6609
6611.40 6520
6612.17 6526
6612.94 6739
6613.70 6759
6614.47 6657
6615.24 6468
6616.00 6402
6616.77 6491
6617.54 6391
6618.31 6457
6619.08 6337
6619.84 6494
6620.61 6361
6621.38 6421
6622.15 6275
6622.91 6515
6623.68 6807
6624.45 6470
6625.22 6377
6625.99 6718
6626.75 6339
6627.52 6414
6628.29 6364
6629.06 6183
6629.83 6266
6630.59 6350
6631.36 6300
6632.13 6524
6632.90 6781
6633.67 7045
6634.44 7326
6635.21 7591
6635.97 7983
6636.74 8180
6637.51 8163
6638.28 7859
6639.05 7763
6639.82 7393
6640.59 7094
6641.36 6944
6642.12 6444
6642.89 6258
6643.66 5989
6644.43 6120
6645.20 5738
6645.97 5944
6646.74 5835
6647.51 5876
6648.28 5799
6649.05 5589
6649.82 5585
6650.59 5760
6651.36 6029
6652.12 5989
6652.89 5856
6653.66 5692
6654.43 5762
6655.20 5768
6655.97 5601
6656.74 5466
6657.51 5392
6658.28 5451
6659.05 5282
6659.82 5366
6660.59 5375
6661.36 5445
6662.13 5404
6662.90 5600
6663.67 5658
6664.44 5782
6665.21 5985
6665.98 6358
6666.75 6414
6667.52 6489
6668.30 6426
6669.07 6264
6669.84 6288
6670.61 5957
6671.38 5733
6672.15 5637
6672.92 5803
6673.69 5780
6674.46 5553
6675.23 5519
6676.00 5194
6676.77 5252
6677.54 5422
6678.32 5277
6679.09 5113
6679.86 5113
6680.63 5265
6681.40 5131
6682.17 5053
6682.94 5089
6683.71 5138
6684.49 5190
6685.26 5315
6686.03 5455
6686.80 5669
6687.57 5725
6688.34 5820
6689.11 5883
6689.89 5645
6690.66 5474
6691.43 5496
6692.20 5319
6692.97 5142
6693.75 5061
6694.52 4942
6695.29 4916
6696.06 4758
6696.83 4607
6697.61 4591
6698.38 4815
6699.15 4890
6699.92 4723
6700.70 4666
6701.47 5057
6702.24 4902
6703.01 4662
6703.79 4806
6704.56 4998
6705.33 5143
6706.10 5021
6706.88 4940
6707.65 4942
6708.42 4776
6709.19 4686
6709.97 4602
6710.74 4647
6711.51 4653
6712.29 4522
6713.06 4776
6713.83 4615
6714.61 4563
6715.38 4518
6716.15 4560
6716.92 4540
6717.70 4409
6718.47 4479
6719.24 4360
6720.02 4302
6720.79 4265
6721.57 4168
6722.34 4373
6723.11 4304
6723.89 4415
6724.66 4440
6725.43 4345
6726.21 4175
6726.98 4307
6727.76 4282
6728.53 4324
6729.30 4378
6730.08 4295
6730.85 4323
6731.63 4313
6732.40 4286
6733.17 4407
6733.95 4309
6734.72 4329
6735.50 4316
6736.27 4349
6737.05 4211
6737.82 4270
6738.59 4412
6739.37 4328
6740.14 4310
6740.92 4438
6741.69 4450
6742.47 4211
6743.24 4219
6744.02 4191
6744.79 4453
6745.57 4511
6746.34 4486
6747.12 4272
6747.89 4429
6748.67 4742
6749.44 4704
6750.22 4677
6750.99 4596
6751.77 4731
6752.54 4857
6753.32 4852
6754.09 4689
6754.87 4561
6755.65 4377
6756.42 4334
6757.20 4388
6757.97 4555
6758.75 4285
6759.52 4245
6760.30 3991
6761.08 4141
6761.85 4120
6762.63 4199
6763.40 4119
6764.18 4294
6764.96 4262
6765.73 4169
6766.51 4131
6767.28 4118
6768.06 4173
6768.84 4252
6769.61 4395
6770.39 4315
6771.17 3978
6771.94 4009
6772.72 4104
6773.50 4122
6774.27 4163
6775.05 4050
6775.82 4227
6776.60 4259
6777.38 4114
6778.16 3929
6778.93 4114
6779.71 4148
6780.49 4306
6781.26 4453
6782.04 4261
6782.82 4278
6783.59 4313
6784.37 4084
6785.15 4133
6785.93 3948
6786.70 3973
6787.48 3951
6788.26 3985
6789.04 3885
6789.81 3821
6790.59 3921
6791.37 3815
6792.15 3950
6792.92 4010
6793.70 4032
6794.48 3958
6795.26 3787
6796.03 3683
6796.81 3763
6797.59 3994
6798.37 3893
6799.15 3893
6799.92 4004
6800.70 3898
6801.48 3759
6802.26 3910
6803.04 3977
6803.81 3838
6804.59 3915
6805.37 4032
6806.15 4015
6806.93 3883
6807.71 3983
6808.49 3897
6809.26 3995
6810.04 3930
6810.82 3742
6811.60 3758
6812.38 3741
6813.16 3958
6813.94 3932
6814.72 3842
6815.49 4064
6816.27 3877
6817.05 3910
6817.83 3963
6818.61 3937
6819.39 3843
6820.17 3936
6820.95 3998
6821.73 4070
6822.51 3912
6823.29 3844
6824.07 3906
6824.85 3798
6825.62 3645
6826.40 3694
6827.18 3665
6827.96 3757
6828.74 3791
6829.52 3931
6830.30 3777
6831.08 3722
6831.86 3885
6832.64 3920
6833.42 3820
6834.20 3912
6834.98 3786
6835.76 3781
6836.54 3762
6837.32 3606
6838.10 3646
6838.88 3834
6839.66 3821
6840.44 3816
6841.22 3911
6842.01 3812
6842.79 3873
6843.57 3989
6844.35 3963
6845.13 3940
6845.91 3960
6846.69 3911
6847.47 4220
6848.25 4347
6849.03 4461
6849.81 4721
6850.59 5250
6851.37 5698
6852.16 6164
6852.94 6621
6853.72 6868
6854.50 6903
6855.28 6557
6856.06 6126
6856.84 5852
6857.62 5381
6858.41 5083
6859.19 4848
6859.97 4869
6860.75 4582
6861.53 4599
6862.31 4387
6863.09 4497
6863.88 4319
6864.66 4324
6865.44 4275
6866.22 4262
6867.00 4436
6867.79 4267
6868.57 4293
6869.35 4307
6870.13 4364
6870.91 4583
6871.70 4468
6872.48 4459
6873.26 4481
6874.04 4442
6874.83 4348
6875.61 4453
6876.39 4478
6877.17 4453
6877.96 4290
6878.74 4273
6879.52 4271
6880.30 4061
6881.09 4287
6881.87 4377
6882.65 4468
6883.43 4553
6884.22 4400
6885.00 4480
6885.78 4476
6886.57 4552
6887.35 4701
6888.13 4729
6888.92 4992
6889.70 4951
6890.48 5142
6891.26 5076
6892.05 5039
6892.83 5215
6893.62 4904
6894.40 4886
6895.18 4741
6895.97 4697
6896.75 4649
6897.53 4621
6898.32 4626
6899.10 4724
6899.88 4524
6900.67 4514
6901.45 4492
6902.24 4508
6903.02 4713
6903.80 4740
6904.59 4599
6905.37 4361
6906.16 4481
6906.94 4559
6907.72 4454
6908.51 4573
6909.29 4608
6910.08 4703
6910.86 4523
6911.65 4457
6912.43 4301
6913.21 4263
6914.00 4369
6914.78 4419
6915.57 4281
6916.35 4435
6917.14 4494
6917.92 4447
6918.71 4425
6919.49 4442
6920.28 4298
6921.06 4641
6921.85 4682
6922.63 4868
6923.42 4739
6924.20 4591
6924.99 4863
6925.77 4707
6926.56 4636
6927.34 4687
6928.13 4515
6928.91 4731
6929.70 4536
6930.49 4504
6931.27 4759
6932.06 4744
6932.84 4626
6933.63 4751
6934.41 4575
6935.20 4623
6935.99 4909
6936.77 4701
6937.56 4731
6938.34 4689
6939.13 4763
6939.92 4730
6940.70 4603
6941.49 4644
6942.27 4769
6943.06 4984
6943.85 4706
6944.63 4929
6945.42 5006
6946.21 5131
6946.99 5091
6947.78 5088
6948.57 5294
6949.35 5244
6950.14 5154
6950.92 5275
6951.71 5415
6952.50 5294
6953.29 5357
6954.07 5221
6954.86 5101
6955.65 4894
6956.43 5082
6957.22 5171
6958.01 5466
6958.79 5504
6959.58 5566
6960.37 5572
6961.16 5649
6961.94 5704
6962.73 5488
6963.52 5500
6964.31 5479
6965.09 5538
6965.88 5640
6966.67 5807
6967.46 5896
6968.24 5728
6969.03 5807
6969.82 5898
6970.61 5954
6971.39 6117
6972.18 5992
6972.97 6163
6973.76 6217
6974.55 6290
6975.33 6177
6976.12 6360
6976.91 6120
6977.70 6272
6978.49 6589
6979.27 6566
6980.06 6880
6980.85 6964
6981.64 7135
6982.43 7492
6983.22 7654
6984.01 8526
6984.79 9037
6985.58 10499
6986.37 11570
6987.16 12567
6987.95 13123
6988.74 13266
6989.53 13233
6990.32 12541
6991.10 11497
6991.89 10723
6992.68 9850
6993.47 8993
6994.26 8284
6995.05 7726
6995.84 7310
6996.63 7169
6997.42 7386
6998.21 7587
6999.00 8350
6999.79 9207
7000.58 9942
7001.36 10793
7002.15 11517
7002.94 11879
7003.73 11581
7004.52 11069
7005.31 10067
7006.10 9288
7006.89 8487
7007.68 7631
7008.47 6732
7009.26 6418
7010.05 6063
7010.84 5786
7011.63 5455
7012.42 5159
7013.21 5459
7014.00 5365
7014.79 5320
7015.58 5296
7016.37 5312
7017.16 5341
7017.96 5303
7018.75 5398
7019.54 5312
7020.33 5324
7021.12 5256
7021.91 5324
7022.70 5389
7023.49 5430
7024.28 5453
7025.07 5496
7025.86 5476
7026.65 5747
7027.44 5749
7028.24 5615
7029.03 5648
7029.82 5322
7030.61 5363
7031.40 5490
7032.19 5291
7032.98 5118
7033.77 4868
7034.57 4954
7035.36 4784
7036.15 4779
7036.94 4969
7037.73 5066
7038.52 4971
7039.32 5127
7040.11 5503
7040.90 5334
7041.69 5311
7042.48 5544
7043.27 5330
7044.07 5129
7044.86 5122
7045.65 5090
7046.44 5082
7047.23 5127
7048.03 4898
7048.82 4950
7049.61 5005
7050.40 4965
7051.20 5070
7051.99 4940
7052.78 4909
7053.57 5228
7054.37 5103
7055.16 5145
7055.95 4822
7056.74 4768
7057.54 4743
7058.33 4721
7059.12 4728
7059.91 4545
7060.71 4691
7061.50 4798
7062.29 4602
7063.09 4747
7063.88 4613
7064.67 4689
7065.47 4609
7066.26 4418
7067.05 4537
7067.85 4540
7068.64 4535
7069.43 4697
7070.23 4586
7071.02 4363
7071.81 4452
7072.61 4439
7073.40 4752
7074.19 4716
7074.99 4435
7075.78 4304
7076.57 4236
7077.37 4496
7078.16 4391
7078.96 4201
7079.75 4420
7080.54 4355
7081.34 4259
7082.13 4159
7082.93 4055
7083.72 4233
7084.51 4336
7085.31 4189
7086.10 4323
7086.90 4191
7087.69 4090
7088.49 4205
7089.28 3990
7090.08 3970
7090.87 3909
7091.66 3928
7092.46 3884
7093.25 3942
7094.05 3879
7094.84 3964
7095.64 3865
7096.43 3937
7097.23 3821
7098.02 3860
7098.82 3915
7099.61 3938
7100.41 3926
7101.20 3768
7102.00 3741
7102.79 3799
7103.59 3817
7104.38 3774
7105.18 3848
7105.98 3944
7106.77 3891
7107.57 3914
7108.36 3702
7109.16 3763
7109.95 3690
7110.75 3844
7111.54 3750
7112.34 3619
7113.14 3765
7113.93 3545
7114.73 3509
7115.52 3434
7116.32 3804
7117.12 3751
7117.91 3665
7118.71 3767
7119.50 3777
7120.30 3742
7121.10 3821
7121.89 3868
7122.69 3822
7123.49 3826
7124.28 3905
7125.08 3807
7125.88 3714
7126.67 3837
7127.47 3666
7128.27 3609
7129.06 3594
7129.86 3646
7130.66 3525
7131.45 3412
7132.25 3741
7133.05 3581
7133.84 3498
7134.64 3447
7135.44 3274
7136.23 3556
7137.03 3495
7137.83 3368
7138.63 3360
7139.42 3376
7140.22 3417
7141.02 3520
7141.82 3375
7142.61 3411
7143.41 3551
7144.21 3494
7145.01 3500
7145.80 3443
7146.60 3500
7147.40 3588
7148.20 3385
7148.99 3364
7149.79 3259
7150.59 3256
7151.39 3383
7152.19 3393
7152.98 3482
7153.78 3526
7154.58 3525
7155.38 3360
7156.18 3352
7156.98 3407
7157.77 3183
7158.57 3266
7159.37 3203
7160.17 3437
7160.97 3498
7161.77 3334
7162.56 3245
7163.36 3203
7164.16 3205
7164.96 3263
7165.76 3257
7166.56 3300
7167.36 3216
7168.16 3193
7168.95 3231
7169.75 3289
7170.55 3397
7171.35 3366
7172.15 3448
7172.95 3587
7173.75 3347
7174.55 3366
7175.35 3395
7176.15 3290
7176.95 3371
7177.75 3224
7178.55 3234
7179.35 3173
7180.14 3157
7180.94 3050
7181.74 3195
7182.54 3238
7183.34 3507
7184.14 3450
7184.94 3490
7185.74 3468
7186.54 3451
7187.34 3412
7188.14 3509
7188.94 3381
7189.74 3321
7190.54 3370
7191.34 3283
7192.14 3174
7192.94 3139
7193.74 3012
7194.54 3189
7195.35 3188
7196.15 3050
7196.95 3107
7197.75 3282
7198.55 3262
7199.35 3107
7200.15 3234
7200.95 3335
7201.75 3256
7202.55 3058
7203.35 3154
7204.15 3020
7204.95 3102
7205.75 3161
7206.56 3108
7207.36 3087
7208.16 3127
7208.96 3207
7209.76 3129
7210.56 3034
7211.36 3109
7212.16 3102
7212.97 3131
7213.77 3121
7214.57 3117
7215.37 3190
7216.17 3165
7216.97 3329
7217.78 3205
7218.58 3325
7219.38 3216
7220.18 3394
7220.98 3129
7221.78 3102
7222.59 3329
7223.39 3362
7224.19 3224
7224.99 3318
7225.79 3340
7226.60 3406
7227.40 3311
7228.20 3332
7229.00 3267
7229.81 3293
7230.61 3223
7231.41 3300
7232.21 3313
7233.02 3263
7233.82 3395
7234.62 3288
7235.42 3264
7236.23 3323
7237.03 3285
7237.83 3456
7238.63 3443
7239.44 3442
7240.24 3533
7241.04 3589
7241.85 3741
7242.65 3816
7243.45 3738
7244.26 3699
7245.06 3652
7245.86 3493
7246.67 3430
7247.47 3421
7248.27 3456
7249.08 3554
7249.88 3362
7250.68 3280
7251.49 3463
7252.29 3409
7253.09 3344
7253.90 3416
7254.70 3652
7255.50 3534
7256.31 3575
7257.11 3524
7257.92 3345
7258.72 3325
7259.52 3636
7260.33 3649
7261.13 3454
7261.94 3436
7262.74 3591
7263.54 3584
7264.35 3516
7265.15 3555
7265.96 3584
7266.76 3593
7267.57 3668
7268.37 3544
7269.18 3722
7269.98 3776
7270.78 3757
7271.59 3803
7272.39 3898
7273.20 3737
7274.00 3677
7274.81 3668
7275.61 3952
7276.42 3900
7277.22 3876
7278.03 3897
7278.83 3901
7279.64 3802
7280.44 4005
7281.25 4062
7282.05 4280
7282.86 4668
7283.66 4903
7284.47 5677
7285.28 6231
7286.08 6838
7286.89 7184
7287.69 7288
7288.50 7204
7289.30 6643
7290.11 6252
7290.91 5703
7291.72 5279
7292.53 4895
7293.33 4668
7294.14 4553
7294.94 4265
7295.75 4284
7296.56 4070
7297.36 3989
7298.17 4026
7298.97 3880
7299.78 4005
7300.59 4130
7301.39 4083
7302.20 4087
7303.01 4269
7303.81 4273
7304.62 4196
7305.43 4423
7306.23 4219
7307.04 4105
7307.85 4360
7308.65 4362
7309.46 4218
7310.27 4272
7311.07 4512
7311.88 4755
7312.69 4618
7313.49 4843
7314.30 4905
7315.11 4672
7315.91 4586
7316.72 4740
7317.53 4889
7318.34 5059
7319.14 5193
7319.95 5346
7320.76 5653
7321.57 6325
7322.37 6545
7323.18 6854
7323.99 6730
7324.80 6715
7325.60 6657
7326.41 6365
7327.22 5901
7328.03 5756
7328.83 5231
7329.64 4767
7330.45 4605
7331.26 4316
7332.07 4293
7332.87 4222
7333.68 4134
7334.49 4157
7335.30 4204
7336.11 4017
7336.92 3979
7337.72 4090
7338.53 4214
7339.34 4200
7340.15 4177
7340.96 4165
7341.77 3971
7342.57 4126
7343.38 4027
7344.19 4032
7345.00 4088
7345.81 3977
7346.62 3982
7347.43 3903
7348.24 4002
7349.05 3940
7349.85 4074
7350.66 3924
7351.47 3868
7352.28 4096
7353.09 4128
7353.90 3931
7354.71 3859
7355.52 3807
7356.33 3755
7357.14 3800
7357.95 4041
7358.76 4024
7359.57 3921
7360.38 3950
7361.18 4061
7361.99 4127
7362.80 4180
7363.61 4126
7364.42 4221
7365.23 4275
7366.04 4375
7366.85 4156
7367.66 4077
7368.47 4020
7369.28 3873
7370.09 3957
7370.90 4010
7371.71 3892
7372.52 4133
7373.33 4121
7374.14 4169
7374.96 4212
7375.77 4160
7376.58 4284
7377.39 4124
7378.20 4110
7379.01 4345
7379.82 4561
7380.63 4587
7381.44 4827
7382.25 5056
7383.06 5468
7383.87 5474
7384.68 5598
7385.49 5370
7386.31 5197
7387.12 5003
7387.93 4837
7388.74 4676
7389.55 4390
7390.36 4074
7391.17 4118
7391.98 4202
7392.79 4178
7393.61 4119
7394.42 3772
7395.23 3901
7396.04 3950
7396.85 3926
7397.66 4055
7398.48 4140
7399.29 4332
7400.10 4532
7400.91 4708
7401.72 5108
7402.53 5119
7403.35 5220
7404.16 5154
7404.97 4979
7405.78 4942
7406.59 4828
7407.41 4740
7408.22 4421
7409.03 4292
7409.84 4057
7410.66 3958
7411.47 3862
7412.28 3850
7413.09 4000
7413.91 3836
7414.72 3749
7415.53 3706
7416.34 3561
7417.16 3572
7417.97 3658
7418.78 3695
7419.60 3688
7420.41 3491
7421.22 3715
7422.03 3589
7422.85 3454
7423.66 3613
7424.47 3458
7425.29 3408
7426.10 3480
7426.91 3385
7427.73 3466
7428.54 3374
7429.35 3388
7430.17 3290
7430.98 3120
7431.79 3446
7432.61 3262
7433.42 3205
7434.23 3211
7435.05 3233
7435.86 3250
7436.67 3225
7437.49 3195
7438.30 3215
7439.12 3366
7439.93 3371
7440.74 3500
7441.56 3497
7442.37 3532
7443.19 3653
7444.00 3661
7444.82 3565
7445.63 3373
7446.44 3362
7447.26 3361
7448.07 3390
7448.89 3473
7449.70 3329
7450.52 3268
7451.33 3271
7452.15 3193
7452.96 3370
7453.77 3311
7454.59 3218
7455.40 3243
7456.22 3170
7457.03 3042
7457.85 3129
7458.66 3269
7459.48 3322
7460.29 3272
7461.11 3183
7461.92 3248
7462.74 3233
7463.55 3175
7464.37 3205
7465.19 3139
7466.00 3120
7466.82 3246
7467.63 3245
7468.45 3383
7469.26 3161
7470.08 3201
7470.89 3262
7471.71 3275
7472.53 3297
7473.34 3159
7474.16 3194
7474.97 3154
7475.79 3070
7476.60 2979
7477.42 3094
7478.24 3092
7479.05 3066
7479.87 3162
7480.69 3074
7481.50 3008
7482.32 2932
7483.13 2986
7483.95 3050
7484.77 2986
7485.58 3023
7486.40 2968
7487.22 2946
7488.03 2901
7488.85 3147
7489.67 3228
7490.48 3022
7491.30 3000
7492.12 2992
7492.93 3097
7493.75 2949
7494.57 2870
7495.38 2807
7496.20 2776
7497.02 2752
7497.84 2866
7498.65 2953
7499.47 2964
7500.29 2891
7501.10 2790
7501.92 2915
7502.74 2996
7503.56 2846
7504.37 2775
7505.19 2902
7506.01 2876
7506.83 2754
7507.64 2856
7508.46 2967
7509.28 2977
7510.10 2990
7510.92 2991
7511.73 2990
7512.55 2918
7513.37 2807
7514.19 2937
7515.01 3028
7515.82 2828
7516.64 2839
7517.46 2811
7518.28 2955
7519.10 2839
7519.91 2955
7520.73 2849
7521.55 2888
7522.37 2766
7523.19 2543
7524.01 2823
7524.83 2894
7525.64 2815
7526.46 2748
7527.28 2856
7528.10 2756
7528.92 2808
7529.74 2696
7530.56 2719
7531.38 2758
7532.20 2917
7533.01 2722
7533.83 2809
7534.65 2877
7535.47 2898
7536.29 2867
7537.11 2990
7537.93 2907
7538.75 2781
7539.57 2768
7540.39 2826
7541.21 2896
7542.03 2752
7542.85 3003
7543.67 3044
7544.49 2916
7545.31 3073
7546.12 2971
7546.94 2899
7547.76 3002
7548.58 2947
7549.40 2908
7550.22 2949
7551.04 3071
7551.86 2960
7552.68 2904
7553.50 2874
7554.33 2906
7555.15 2829
7555.97 2983
7556.79 2875
7557.61 3011
7558.43 2969
7559.25 2869
7560.07 2870
7560.89 3107
7561.71 3110
7562.53 3028
7563.35 3030
7564.17 3018
7564.99 2948
7565.81 2929
7566.63 2799
7567.45 2771
7568.28 2673
7569.10 2821
7569.92 2755
7570.74 2629
7571.56 2827
7572.38 2760
7573.20 2760
7574.02 2830
7574.84 2791
7575.67 2883
7576.49 2763
7577.31 2764
7578.13 2743
7578.95 2690
7579.77 2671
7580.60 2763
7581.42 2886
7582.24 2856
7583.06 2779
7583.88 2818
7584.70 2797
7585.53 2890
7586.35 2816
7587.17 2928
7587.99 2917
7588.81 2860
7589.64 2939
7590.46 2919
7591.28 2892
7592.10 2904
7592.93 3038
7593.75 2962
7594.57 2903
7595.39 2906
7596.21 3059
7597.04 2930
7597.86 2911
7598.68 2974
7599.51 2966
7600.33 2955
7601.15 2956
7601.97 3076
7602.80 3167
7603.62 3215
7604.44 3128
7605.27 3383
7606.09 3453
7606.91 3435
7607.73 3548
7608.56 3414
7609.38 3434
7610.20 3237
7611.03 3253
7611.85 3298
7612.67 3356
7613.50 3265
7614.32 3224
7615.14 3149
7615.97 3207
7616.79 3250
7617.62 3302
7618.44 3315
7619.26 3283
7620.09 3282
7620.91 3322
7621.73 3366
7622.56 3183
7623.38 3133
7624.21 3162
7625.03 3136
7625.85 3222
7626.68 3176
7627.50 3098
7628.33 3194
7629.15 3262
7629.98 3303
7630.80 3506
7631.62 3592
7632.45 3771
7633.27 3858
7634.10 3772
7634.92 3719
7635.75 3946
7636.57 3603
7637.40 3590
7638.22 3373
7639.05 3439
7639.87 3166
7640.70 3048
7641.52 3072
7642.35 3104
7643.17 2834
7644.00 2681
7644.82 2702
7645.65 2735
7646.47 2889
7647.30 2816
7648.12 2860
7648.95 2810
7649.77 2889
7650.60 2932
7651.42 2823
7652.25 2811
7653.07 2755
7653.90 2905
7654.73 2901
7655.55 2799
7656.38 2658
7657.20 2638
7658.03 2682
7658.85 2780
7659.68 2705
7660.51 2632
7661.33 2845
7662.16 2712
7662.98 2614
7663.81 2624
7664.64 2735
7665.46 2687
7666.29 2582
7667.12 2542
7667.94 2710
7668.77 2763
7669.59 2737
7670.42 2792
7671.25 2867
7672.07 2732
7672.90 2662
7673.73 2659
7674.55 2627
7675.38 2621
7676.21 2614
7677.03 2677
7677.86 2723
7678.69 2502
7679.52 2749
7680.34 2607
7681.17 2672
7682.00 2775
7682.82 2559
7683.65 2601
7684.48 2735
7685.31 2533
7686.13 2568
7686.96 2665
7687.79 2609
7688.62 2780
7689.44 2531
7690.27 2433
7691.10 2627
7691.93 2581
7692.75 2715
7693.58 2672
7694.41 2523
7695.24 2607
7696.07 2569
7696.89 2588
7697.72 2631
7698.55 2609
7699.38 2507
7700.21 2527
7701.03 2622
7701.86 2721
7702.69 2672
7703.52 2603
7704.35 2697
7705.17 2834
7706.00 2741
7706.83 2545
7707.66 2677
7708.49 2807
7709.32 2696
7710.15 2583
7710.97 2575
7711.80 2608
7712.63 2696
7713.46 2682
7714.29 2570
7715.12 2743
7715.95 2582
7716.78 2585
7717.61 2578
7718.44 2663
7719.26 2753
7720.09 2742
7720.92 2703
7721.75 2470
7722.58 2581
7723.41 2596
7724.24 2659
7725.07 2658
7725.90 2646
7726.73 2618
7727.56 2503
7728.39 2632
7729.22 2512
7730.05 2551
7730.88 2606
7731.71 2551
7732.54 2609
7733.37 2585
7734.20 2636
7735.03 2610
7735.86 2585
7736.69 2514
7737.52 2508
7738.35 2557
7739.18 2550
7740.01 2528
7740.84 2587
7741.67 2617
7742.50 2630
7743.33 2626
7744.16 2661
7744.99 2747
7745.82 2869
7746.65 2891
7747.48 3124
7748.31 3582
7749.14 3733
7749.97 3886
7750.80 4015
7751.64 3914
7752.47 3694
7753.30 3571
7754.13 3527
7754.96 3132
7755.79 2951
7756.62 2833
7757.45 2766
7758.28 2752
7759.12 2687
7759.95 2571
7760.78 2627
7761.61 2538
7762.44 2642
7763.27 2584
7764.10 2687
7764.94 2794
7765.77 2766
7766.60 2835
7767.43 2786
7768.26 2716
7769.09 2519
7769.93 2422
7770.76 2436
7771.59 2509
7772.42 2531
7773.25 2493
7774.09 2418
7774.92 2468
7775.75 2495
7776.58 2541
7777.41 2463
7778.25 2581
7779.08 2599
7779.91 2594
7780.74 2549
7781.58 2576
7782.41 2586
7783.24 2725
7784.07 2732
7784.91 2632
7785.74 2640
7786.57 2623
7787.41 2969
7788.24 2906
7789.07 2898
7789.90 2940
7790.74 2845
7791.57 2957
7792.40 2751
7793.24 2745
7794.07 2788
7794.90 2765
7795.74 2544
7796.57 2706
7797.40 2697
7798.24 2636
7799.07 2551
7799.90 2576
7800.74 2610
7801.57 2671
7802.40 2614
7803.24 2649
7804.07 2601
7804.90 2617
7805.74 2477
7806.57 2556
7807.41 2613
7808.24 2752
7809.07 2634
7809.91 2634
7810.74 2648
7811.58 2626
7812.41 2647
7813.24 2777
7814.08 2908
7814.91 2783
7815.75 2747
7816.58 2850
7817.42 2826
7818.25 2802
7819.09 2886
7819.92 2787
7820.75 2774
7821.59 2699
7822.42 2638
7823.26 2702
7824.09 2652
7824.93 2706
7825.76 2826
7826.60 2783
7827.43 2850
7828.27 2837
7829.10 2675
7829.94 2730
7830.77 2636
7831.61 2790
7832.44 2795
7833.28 2562
7834.11 2672
7834.95 2624
7835.78 2551
7836.62 2688
7837.46 2716
7838.29 2647
7839.13 2598
7839.96 2621
7840.80 2753
7841.63 2707
7842.47 2634
7843.31 2636
7844.14 2623
7844.98 2706
7845.81 2571
7846.65 2617
7847.48 2598
7848.32 2620
7849.16 2650
7849.99 2675
7850.83 2717
7851.67 2690
7852.50 2662
7853.34 2695
7854.17 2598
7855.01 2492
7855.85 2629
7856.68 2803
7857.52 2675
7858.36 2588
7859.19 2740
7860.03 2897
7860.87 3030
7861.70 2999
7862.54 2942
7863.38 2957
7864.21 2895
7865.05 2874
7865.89 2744
7866.73 2891
7867.56 2824
7868.40 2837
7869.24 2776
7870.07 2628
7870.91 2825
7871.75 2824
7872.59 2851
7873.42 2726
7874.26 2811
7875.10 2765
7875.94 2776
7876.77 2908
7877.61 2871
7878.45 2863
7879.29 2916
7880.12 2952
7880.96 2898
7881.80 2901
7882.64 2945
7883.48 2913
7884.31 2841
7885.15 2678
7885.99 2795
7886.83 2820
7887.67 2864
7888.50 2940
7889.34 2818
7890.18 2784
7891.02 3014
7891.86 2953
7892.70 2944
7893.53 2997
7894.37 2909
7895.21 2949
7896.05 2834
7896.89 2918
7897.73 3009
7898.57 3062
7899.41 3181
7900.24 3268
7901.08 3254
7901.92 3362
7902.76 3411
7903.60 3422
7904.44 3569
7905.28 3548
7906.12 3520
7906.96 3352
7907.80 3158
7908.63 3051
7909.47 3128
7910.31 2972
7911.15 2850
7911.99 2849
7912.83 3061
7913.67 2977
7914.51 2868
7915.35 2970
7916.19 3200
7917.03 3358
7917.87 3307
7918.71 3357
7919.55 3371
7920.39 3519
7921.23 3513
7922.07 3485
7922.91 3434
7923.75 3034
7924.59 2903
7925.43 2779
7926.27 2770
7927.11 2601
7927.95 2562
7928.79 2648
7929.63 2644
7930.47 2575
7931.31 2606
7932.15 2720
7932.99 2619
7933.83 2697
7934.67 2672
7935.52 2650
7936.36 2597
7937.20 2634
7938.04 2761
7938.88 2663
7939.72 2560
7940.56 2700
7941.40 2760
7942.24 2675
7943.08 2780
7943.92 2720
7944.77 2717
7945.61 2521
7946.45 2530
7947.29 2784
7948.13 2676
7948.97 2673
7949.81 2652
7950.66 2586
7951.50 2683
7952.34 2714
7953.18 2693
7954.02 2694
7954.86 2638
7955.71 2585
7956.55 2758
7957.39 2637
7958.23 2701
7959.07 2704
7959.92 2761
7960.76 2565
7961.60 2500
7962.44 2642
7963.28 2693
7964.13 2498
7964.97 2573
7965.81 2587
7966.65 2701
7967.50 2565
7968.34 2472
7969.18 2620
7970.02 2621
7970.87 2630
7971.71 2642
7972.55 2740
7973.39 2661
7974.24 2521
7975.08 2588
7975.92 2610
7976.76 2654
7977.61 2662
7978.45 2519
7979.29 2637
7980.14 2846
7980.98 2801
7981.82 2858
7982.67 2849
7983.51 2867
7984.35 2828
7985.20 2885
7986.04 2758
7986.88 2754
7987.73 2814
7988.57 2654
7989.41 2669
7990.26 2680
7991.10 2579
7991.94 2557
7992.79 2519
7993.63 2623
7994.48 2555
7995.32 2495
7996.16 2288
7997.01 2463
7997.85 2588
7998.70 2543
7999.54 2595
8000.38 2485
8001.23 2493
8002.07 2522
8002.92 2402
8003.76 2433
8004.61 2386
8005.45 2386
8006.29 2213
8007.14 2363
8007.98 2512
8008.83 2395
8009.67 2395
8010.52 2495
8011.36 2551
8012.21 2600
8013.05 2456
8013.90 2512
8014.74 2608
8015.59 2587
8016.43 2615
8017.28 2710
8018.12 2530
8018.97 2513
8019.81 2598
8020.66 2550
8021.50 2601
8022.35 2493
8023.19 2346
8024.04 2503
8024.88 2462
8025.73 2457
8026.57 2406
8027.42 2488
8028.27 2390
8029.11 2256
8029.96 2299
8030.80 2445
8031.65 2468
8032.49 2381
8033.34 2401
8034.19 2283
8035.03 2250
8035.88 2421
8036.72 2482
8037.57 2426
8038.42 2390
8039.26 2402
8040.11 2328
8040.96 2385
8041.80 2265
8042.65 2444
8043.49 2513
8044.34 2455
8045.19 2312
8046.03 2270
8046.88 2214
8047.73 2202
8048.57 2301
8049.42 2352
8050.27 2311
8051.11 2291
8051.96 2330
8052.81 2469
8053.66 2281
8054.50 2385
8055.35 2239
8056.20 2379
8057.04 2379
8057.89 2336
8058.74 2233
8059.59 2243
8060.43 2227
8061.28 2312
8062.13 2323
8062.97 2279
8063.82 2280
8064.67 2421
8065.52 2243
8066.37 2272
8067.21 2236
8068.06 2307
8068.91 2309
8069.76 2229
8070.60 2334
8071.45 2257
8072.30 2233
8073.15 2246
8074.00 2272
8074.84 2118
8075.69 2124
8076.54 2266
8077.39 2177
8078.24 2116
8079.08 2237
8079.93 2225
8080.78 2105
8081.63 2207
8082.48 2268
8083.33 2219
8084.18 2246
8085.02 2283
8085.87 2378
8086.72 2402
8087.57 2335
8088.42 2347
8089.27 2213
8090.12 2225
8090.97 2134
8091.81 2241
8092.66 2231
8093.51 2399
8094.36 2335
8095.21 2322
8096.06 2252
8096.91 2274
8097.76 2279
8098.61 2256
8099.46 2356
8100.31 2310
8101.16 2313
8102.01 2354
8102.86 2249
8103.71 2156
8104.55 2210
8105.40 2322
8106.25 2277
8107.10 2154
8107.95 2155
8108.80 2160
8109.65 2165
8110.50 2280
8111.35 2299
8112.20 2172
8113.05 2312
8113.90 2287
8114.75 2278
8115.60 2267
8116.45 2213
8117.30 2217
8118.16 2214
8119.01 2333
8119.86 2354
8120.71 2254
8121.56 2338
8122.41 2428
8123.26 2340
8124.11 2241
8124.96 2359
8125.81 2448
8126.66 2406
8127.51 2422
8128.36 2299
8129.21 2334
8130.06 2421
8130.92 2415
8131.77 2451
8132.62 2443
8133.47 2497
8134.32 2411
8135.17 2575
8136.02 2580
8136.87 2655
8137.73 2631
8138.58 2605
8139.43 2575
8140.28 2490
8141.13 2498
8141.98 2613
8142.83 2684
8143.69 2621
8144.54 2700
8145.39 2677
8146.24 2747
8147.09 2736
8147.95 2577
8148.80 2607
8149.65 2617
8150.50 2677
8151.35 2561
8152.21 2586
8153.06 2705
8153.91 2563
8154.76 2601
8155.61 2687
8156.47 2764
8157.32 2853
8158.17 2839
8159.02 2845
8159.88 2728
8160.73 2798
8161.58 2548
8162.44 2476
8163.29 2597
8164.14 2524
8164.99 2647
8165.85 2616
8166.70 2624
8167.55 2517
8168.41 2596
8169.26 2471
8170.11 2497
8170.96 2487
8171.82 2623
8172.67 2624
8173.52 2524
8174.38 2528
8175.23 2594
8176.08 2481
8176.94 2610
8177.79 2563
8178.64 2456
8179.50 2446
8180.35 2374
8181.21 2458
8182.06 2449
8182.91 2435
8183.77 2413
8184.62 2488
8185.47 2479
8186.33 2432
8187.18 2373
8188.04 2336
8188.89 2249
8189.74 2369
8190.60 2355
8191.45 2319
8192.31 2267
8193.16 2135
8194.02 2233
8194.87 2268
8195.72 2303
8196.58 2280
8197.43 2277
8198.29 2350
8199.14 2270
8200.00 2248
8200.85 2258
8201.71 2338
8202.56 2321
8203.42 2295
8204.27 2258
8205.13 2297
8205.98 2336
8206.84 2342
8207.69 2401
8208.55 2363
8209.40 2285
8210.26 2393
8211.11 2380
8211.97 2444
8212.82 2349
8213.68 2349
8214.53 2410
8215.39 2403
8216.24 2327
8217.10 2243
8217.96 2324
8218.81 2285
8219.67 2199
8220.52 2336
8221.38 2387
8222.23 2538
8223.09 2464
8223.95 2467
8224.80 2390
8225.66 2476
8226.51 2454
8227.37 2432
8228.23 2442
8229.08 2391
8229.94 2443
8230.79 2337
8231.65 2369
8232.51 2364
8233.36 2372
8234.22 2321
8235.08 2289
8235.93 2331
8236.79 2278
8237.65 2273
8238.50 2363
8239.36 2161
8240.22 2255
8241.07 2337
8241.93 2270
8242.79 2244
8243.64 2268
8244.50 2160
8245.36 2203
8246.21 2186
8247.07 2263
8247.93 2324
8248.79 2142
8249.64 2285
8250.50 2148
8251.36 2220
8252.22 2294
8253.07 2217
8253.93 2351
8254.79 2318
8255.65 2257
8256.50 2370
8257.36 2300
8258.22 2127
8259.08 2239
8259.93 2233
8260.79 2309
8261.65 2181
8262.51 2272
8263.37 2216
8264.22 2243
8265.08 2321
8265.94 2395
8266.80 2270
8267.66 2325
8268.51 2313
8269.37 2281
8270.23 2251
8271.09 2209
8271.95 2259
8272.81 2090
8273.66 2141
8274.52 2262
8275.38 2279
8276.24 2304
8277.10 2241
8277.96 2212
8278.82 2223
8279.67 2162
8280.53 2246
8281.39 2237
8282.25 2438
8283.11 2290
8283.97 2123
8284.83 2237
8285.69 2328
8286.55 2317
8287.41 2274
8288.27 2353
8289.12 2407
8289.98 2426
8290.84 2519
8291.70 2347
8292.56 2367
8293.42 2374
8294.28 2408
8295.14 2353
8296.00 2462
8296.86 2419
8297.72 2370
8298.58 2388
8299.44 2493
8300.30 2435
8301.16 2481
8302.02 2371
8302.88 2383
8303.74 2418
8304.60 2423
8305.46 2494
8306.32 2559
8307.18 2568
8308.04 2626
8308.90 2606
8309.76 2594
8310.62 2500
8311.48 2405
8312.34 2423
8313.20 2409
8314.06 2552
8314.92 2663
8315.78 2666
8316.65 2692
8317.51 2781
8318.37 2800
8319.23 2881
8320.09 2898
8320.95 2835
8321.81 2743
8322.67 2626
8323.53 2752
8324.39 2632
8325.26 2622
8326.12 2469
8326.98 2514
8327.84 2497
8328.70 2456
8329.56 2461
8330.42 2473
8331.28 2403
8332.15 2531
8333.01 2661
8333.87 2430
8334.73 2486
8335.59 2488
8336.45 2590
8337.32 2496
8338.18 2544
8339.04 2516
8339.90 2491
8340.76 2566
8341.63 2416
8342.49 2451
8343.35 2491
8344.21 2481
8345.07 2621
8345.94 2597
8346.80 2732
8347.66 2690
8348.52 2691
8349.39 2781
8350.25 2862
8351.11 2626
8351.97 2584
8352.84 2529
8353.70 2584
8354.56 2623
8355.42 2734
8356.29 2807
8357.15 2761
8358.01 2685
8358.88 2647
8359.74 2687
8360.60 2665
8361.46 2559
8362.33 2641
8363.19 2581
8364.05 2547
8364.92 2622
8365.78 2719
8366.64 2614
8367.51 2554
8368.37 2558
8369.23 2736
8370.10 2591
8370.96 2681
8371.82 2837
8372.69 2637
8373.55 2811
8374.42 2746
8375.28 2785
8376.14 2792
8377.01 2705
8377.87 2745
8378.73 2812
8379.60 2747
8380.46 2793
8381.33 2708
8382.19 2941
8383.06 2833
8383.92 2838
8384.78 2901
8385.65 3050
8386.51 2970
8387.38 3031
8388.24 3171
8389.11 2968
8389.97 2991
8390.83 3085
8391.70 3146
8392.56 3082
8393.43 3056
8394.29 3084
8395.16 2946
8396.02 2848
8396.89 2995
8397.75 3041
8398.62 3160
8399.48 3092
8400.35 3024
8401.21 2998
8402.08 2955
8402.94 3155
8403.81 3267
8404.67 3156
8405.54 3048
8406.40 3042
8407.27 2996
8408.14 3181
8409.00 3033
8409.87 3171
8410.73 3197
8411.60 3235
8412.46 3189
8413.33 3168
8414.19 3287
8415.06 3369
8415.93 3342
8416.79 3201
8417.66 3309
8418.52 3406
8419.39 3489
8420.26 3251
8421.12 3421
8421.99 3491
8422.85 3468
8423.72 3365
8424.59 3453
8425.45 3590
8426.32 3609
8427.19 3669
8428.05 3710
8428.92 3759
8429.79 3946
8430.65 3817
8431.52 3720
8432.39 3916
8433.25 3911
8434.12 4009
8434.99 3954
8435.85 3889
8436.72 4009
8437.59 3968
8438.45 3956
8439.32 4274
8440.19 4359
8441.06 4347
8441.92 4461
8442.79 4714
8443.66 4649
8444.52 4749
8445.39 4980
8446.26 4863
8447.13 4964
8447.99 4898
8448.86 4974
8449.73 4959
8450.60 4922
8451.47 4868
8452.33 4937
8453.20 5071
8454.07 5296
8454.94 5759
8455.80 6425
8456.67 7171
8457.54 7771
8458.41 8601
8459.28 9120
8460.14 9500
8461.01 9287
8461.88 9006
8462.75 8562
8463.62 8031
8464.49 7591
8465.35 7027
8466.22 6563
8467.09 6299
8467.96 6248
8468.83 6774
8469.70 7540
8470.57 8466
8471.43 9434
8472.30 10819
8473.17 11282
8474.04 11196
8474.91 11020
8475.78 10423
8476.65 9638
8477.52 8728
8478.39 7862
8479.25 6938
8480.12 6283
8480.99 5628
8481.86 5355
8482.73 4831
8483.60 4797
8484.47 4662
8485.34 4462
8486.21 4506
8487.08 4398
8487.95 4342
8488.82 4445
8489.69 4463
8490.56 4360
8491.43 4353
8492.30 4407
8493.17 4417
8494.04 4304
8494.91 4327
8495.78 4306
8496.65 4575
8497.52 4473
8498.39 4451
8499.26 4478
8500.13 4511
8501.00 4558
8501.87 4486
8502.74 4329
8503.61 4236
8504.48 4116
8505.35 4174
8506.22 4075
8507.09 4055
8507.96 4309
8508.83 4496
8509.70 4720
8510.57 4795
8511.44 4967
8512.31 4965
8513.19 5017
8514.06 4993
8514.93 4791
8515.80 4508
8516.67 4388
8517.54 4333
8518.41 4064
8519.28 3965
8520.15 3933
8521.03 4021
8521.90 3999
8522.77 3955
8523.64 3839
8524.51 3875
8525.38 3845
8526.25 4040
8527.13 3992
8528.00 3888
8528.87 3995
8529.74 3979
8530.61 3922
8531.48 4091
8532.36 4061
8533.23 4079
8534.10 4340
8534.97 4297
8535.84 4177
8536.72 4182
8537.59 4179
8538.46 4068
8539.33 3878
8540.20 4183
8541.08 4144
8541.95 3929
8542.82 3905
8543.69 3900
8544.57 4082
8545.44 3954
8546.31 4030
8547.18 4115
8548.06 4049
8548.93 4105
8549.80 4130
8550.67 4070
8551.55 3956
8552.42 3960
8553.29 4062
8554.17 4075
8555.04 4067
8555.91 4019
8556.79 4080
8557.66 4007
8558.53 3925
8559.41 3793
8560.28 3886
8561.15 3745
8562.03 3586
8562.90 3468
8563.77 3491
8564.65 3510
8565.52 3404
8566.39 3335
8567.27 3295
8568.14 3273
8569.01 3206
8569.89 3396
8570.76 3276
8571.64 3253
8572.51 3139
8573.38 3206
8574.26 3136
8575.13 3211
8576.01 3164
8576.88 3130
8577.75 3095
8578.63 3093
8579.50 3015
8580.38 3101
8581.25 2999
8582.12 2938
8583.00 2974
8583.87 2917
8584.75 2950
8585.62 2944
8586.50 3030
8587.37 2944
8588.25 3055
8589.12 2838
8590.00 2936
8590.87 2880
8591.75 2822
8592.62 2844
8593.50 2828
8594.37 2829
8595.25 2932
8596.12 2915
8597.00 2764
8597.87 2895
8598.75 2805
8599.62 2838
8600.50 2855
8601.37 2840
8602.25 2860
8603.12 2766
8604.00 2816
8604.87 2859
8605.75 2831
8606.63 2771
8607.50 2802
8608.38 2770
8609.25 2750
8610.13 2604
8611.01 2742
8611.88 2776
8612.76 2760
8613.63 2722
8614.51 2726
8615.39 2769
8616.26 2708
8617.14 2717
8618.01 2641
8618.89 2647
8619.77 2688
8620.64 2653
8621.52 2731
8622.40 2775
8623.27 2639
8624.15 2642
8625.03 2733
8625.90 2730
8626.78 2658
8627.66 2785
8628.53 2921
8629.41 2848
8630.29 2761
8631.16 2831
8632.04 2688
8632.92 2703
8633.79 2721
8634.67 2814
8635.55 2664
8636.42 2740
8637.30 2802
8638.18 2775
8639.06 2648
8639.93 2625
8640.81 2682
8641.69 2737
8642.57 2855
8643.44 2805
8644.32 2908
8645.20 2968
8646.08 2905
8646.95 2850
8647.83 2969
8648.71 2852
8649.59 2861
8650.47 2882
8651.34 2806
8652.22 2736
8653.10 2741
8653.98 2795
8654.86 2756
8655.73 2854
8656.61 2865
8657.49 2818
8658.37 2769
8659.25 2798
8660.13 2776
8661.00 2813
8661.88 2759
8662.76 2723
8663.64 2783
8664.52 2811
8665.40 2863
8666.27 2810
8667.15 2731
8668.03 2889
8668.91 2936
8669.79 2726
8670.67 2872
8671.55 2735
8672.43 2843
8673.31 2920
8674.19 2928
8675.06 3047
8675.94 3070
8676.82 3176
8677.70 3183
8678.58 3106
8679.46 3229
8680.34 3160
8681.22 2999
8682.10 3081
8682.98 3036
8683.86 3060
8684.74 2971
8685.62 2889
8686.50 2954
8687.38 2936
8688.26 3042
8689.14 3098
8690.02 3158
8690.90 3337
8691.78 3466
8692.66 3927
8693.54 4254
8694.42 4503
8695.30 4641
8696.18 4702
8697.06 4654
8697.94 4432
8698.82 4215
8699.70 3961
8700.58 3756
8701.46 3464
8702.34 3287
8703.22 3078
8704.10 2903
8704.98 2876
8705.86 2917
8706.74 2821
8707.62 2720
8708.50 2758
8709.39 2743
8710.27 2777
8711.15 2737
8712.03 2648
8712.91 2624
8713.79 2604
8714.67 2573
8715.55 2627
8716.43 2642
8717.32 2533
8718.20 2464
8719.08 2579
8719.96 2632
8720.84 2653
8721.72 2658
8722.60 2669
8723.49 2647
8724.37 2570
8725.25 2565
8726.13 2546
8727.01 2587
8727.89 2575
8728.78 2572
8729.66 2628
8730.54 2730
8731.42 2829
8732.30 2865
8733.19 3005
8734.07 2996
8734.95 2968
8735.83 2801
8736.71 2707
8737.60 2614
8738.48 2671
8739.36 2713
8740.24 2701
8741.13 2647
8742.01 2671
8742.89 2633
8743.77 2703
8744.66 2451
8745.54 2540
8746.42 2685
8747.31 2676
8748.19 2603
8749.07 2706
8749.95 2716
8750.84 2695
8751.72 2634
8752.60 2605
8753.49 2580
8754.37 2703
8755.25 2675
8756.14 2783
8757.02 2815
8757.90 2876
8758.79 2869
8759.67 2982
8760.55 3038
8761.44 3107
8762.32 3120
8763.20 3108
8764.09 3143
8764.97 2931
8765.85 3040
8766.74 3055
8767.62 3059
8768.51 2918
8769.39 2878
8770.27 3036
8771.16 3033
8772.04 2921
8772.93 2901
8773.81 2962
8774.69 2936
8775.58 2920
8776.46 2861
8777.35 2894
8778.23 2871
8779.12 2913
8780.00 2967
8780.88 2851
8781.77 2891
8782.65 3107
8783.54 3199
8784.42 3203
8785.31 3261
8786.19 3188
8787.08 3180
8787.96 3172
8788.85 3086
8789.73 3109
8790.62 2925
8791.50 2805
8792.39 2671
8793.27 2701
8794.16 2609
8795.04 2589
8795.93 2660
8796.81 2577
8797.70 2656
8798.58 2664
8799.47 2846
8800.35 2712
8801.24 2817
8802.13 2853
8803.01 2784
8803.90 2610
8804.78 2680
8805.67 2609
8806.55 2663
8807.44 2643
8808.33 2491
8809.21 2502
8810.10 2408
8810.98 2353
8811.87 2381
8812.76 2347
8813.64 2525
8814.53 2460
8815.41 2407
8816.30 2413
8817.19 2375
8818.07 2390
8818.96 2399
8819.85 2407
8820.73 2393
8821.62 2463
8822.51 2445
8823.39 2458
8824.28 2294
8825.17 2424
8826.05 2386
8826.94 2284
8827.83 2343
8828.71 2179
8829.60 2220
8830.49 2229
8831.37 2286
8832.26 2361
8833.15 2223
8834.04 2207
8834.92 2275
8835.81 2254
8836.70 2145
8837.58 2167
8838.47 2082
8839.36 2159
8840.25 2200
8841.13 2307
8842.02 2277
8842.91 2245
8843.80 2263
8844.69 2350
8845.57 2215
8846.46 2162
8847.35 2209
8848.24 2316
8849.12 2244
8850.01 2181
8850.90 2150
8851.79 2103
8852.68 2129
8853.56 2186
8854.45 2105
8855.34 2156
8856.23 2209
8857.12 2178
8858.01 2193
8858.89 2243
8859.78 2179
8860.67 2245
8861.56 2142
8862.45 2196
8863.34 2177
8864.23 2115
8865.12 2053
8866.00 2125
8866.89 2118
8867.78 2181
8868.67 2035
8869.56 1992
8870.45 1977
8871.34 1968
8872.23 2078
8873.12 2113
8874.00 2052
8874.89 1998
8875.78 2009
8876.67 1927
8877.56 1967
8878.45 2022
8879.34 1923
8880.23 2058
8881.12 2039
8882.01 2043
8882.90 2015
8883.79 1941
8884.68 1861
8885.57 1858
8886.46 1907
8887.35 1929
8888.24 1881
8889.13 1895
8890.02 1936
8890.91 1981
8891.80 1959
8892.69 1946
8893.58 1870
8894.47 1985
8895.36 1958
8896.25 1966
8897.14 1880
8898.03 1842
8898.92 1994
8899.81 1893
8900.70 1777
8901.59 1964
8902.48 1950
8903.37 2066
8904.26 2006
8905.15 1898
8906.05 1925
8906.94 2099
8907.83 1971
8908.72 1849
8909.61 1969
8910.50 1857
8911.39 1816
8912.28 1862
8913.17 1771
8914.06 1838
8914.96 1807
8915.85 1881
8916.74 1984
8917.63 1885
8918.52 1848
8919.41 1904
8920.30 1912
8921.20 1870
8922.09 1772
8922.98 1903
8923.87 1982
8924.76 1866
8925.65 1683
8926.55 1800
8927.44 1846
8928.33 1817
8929.22 1759
8930.11 1822
8931.01 1929
8931.90 1945
8932.79 1881
8933.68 1728
8934.57 1810
8935.47 1727
8936.36 1750
8937.25 1677
8938.14 1737
8939.04 1773
8939.93 1717
8940.82 1752
8941.71 1788
8942.61 1650
8943.50 1734
8944.39 1742
8945.28 1833
8946.18 1842
8947.07 1879
8947.96 1787
8948.86 1763
8949.75 1716
8950.64 1752
8951.54 1734
8952.43 1782
8953.32 1815
8954.21 1792
8955.11 1791
8956.00 1680
8956.89 1704
8957.79 1763
8958.68 1795
8959.57 1749
8960.47 1699
8961.36 1709
8962.26 1661
8963.15 1728
8964.04 1760
8964.94 1801
8965.83 1749
8966.72 1751
8967.62 1692
8968.51 1718
8969.41 1844
8970.30 1798
8971.19 1752
8972.09 1695
8972.98 1727
8973.88 1661
8974.77 1709
8975.67 1721
8976.56 1687
8977.45 1667
8978.35 1615
8979.24 1697
8980.14 1700
8981.03 1714
8981.93 1754
8982.82 1625
8983.72 1546
8984.61 1574
8985.51 1594
8986.40 1707
8987.29 1722
8988.19 1669
8989.08 1565
8989.98 1506
8990.87 1596
8991.77 1722
8992.66 1653
8993.56 1557
8994.46 1559
8995.35 1512
8996.25 1619
8997.14 1496
8998.04 1654
8998.93 1657
8999.83 1641
9000.72 1496
9001.62 1555
9002.51 1589
9003.41 1637
9004.31 1580
9005.20 1597
9006.10 1679
9006.99 1643
9007.89 1594
9008.78 1618
9009.68 1520
9010.58 1555
9011.47 1506
9012.37 1663
9013.27 1640
9014.16 1644
9015.06 1608
9015.95 1648
9016.85 1578
9017.75 1664
9018.64 1680
9019.54 1594
9020.44 1638
9021.33 1636
9022.23 1696
9023.13 1624
9024.02 1572
9024.92 1513
9025.82 1543
9026.71 1583
9027.61 1562
9028.51 1737
9029.40 1620
9030.30 1560
9031.20 1568
9032.09 1627
9032.99 1674
9033.89 1614
9034.79 1622
9035.68 1580
9036.58 1630
9037.48 1641
9038.38 1580
9039.27 1600
9040.17 1612
9041.07 1608
9041.97 1559
9042.86 1535
9043.76 1549
9044.66 1502
9045.56 1508
9046.45 1656
9047.35 1529
9048.25 1492
9049.15 1534
9050.05 1627
9050.94 1544
9051.84 1557
9052.74 1559
9053.64 1568
9054.54 1545
9055.44 1501
9056.33 1428
9057.23 1534
9058.13 1514
9059.03 1519
9059.93 1551
9060.83 1624
9061.72 1683
9062.62 1616
9063.52 1656
9064.42 1546
9065.32 1530
9066.22 1515
9067.12 1425
9068.02 1498
9068.91 1618
9069.81 1588
9070.71 1501
9071.61 1567
9072.51 1516
9073.41 1581
9074.31 1678
9075.21 1520
9076.11 1626
9077.01 1592
9077.91 1592
9078.81 1677
9079.71 1500
9080.60 1503
9081.50 1632
9082.40 1618
9083.30 1653
9084.20 1647
9085.10 1539
9086.00 1644
9086.90 1610
9087.80 1555
9088.70 1591
9089.60 1563
9090.50 1660
9091.40 1621
9092.30 1606
9093.20 1594
9094.10 1595
9095.00 1571
9095.90 1552
9096.80 1554
9097.70 1620
9098.60 1565
9099.50 1552
9100.41 1565
9101.31 1549
9102.21 1531
9103.11 1484
9104.01 1542
9104.91 1560
9105.81 1590
9106.71 1630
9107.61 1592
9108.51 1558
9109.41 1523
9110.31 1611
9111.21 1543
9112.12 1579
9113.02 1583
9113.92 1511
9114.82 1475
9115.72 1506
9116.62 1490
9117.52 1579
9118.42 1468
9119.33 1557
9120.23 1566
9121.13 1555
9122.03 1509
9122.93 1556
9123.83 1498
9124.74 1542
9125.64 1514
9126.54 1595
9127.44 1636
9128.34 1598
9129.24 1493
9130.15 1535
9131.05 1535
9131.95 1486
9132.85 1541
9133.75 1529
9134.66 1567
9135.56 1444
9136.46 1450
9137.36 1511
9138.27 1501
9139.17 1500
9140.07 1510
9140.97 1488
9141.88 1519
9142.78 1555
9143.68 1558
9144.58 1571
9145.49 1468
9146.39 1491
9147.29 1469
9148.20 1539
9149.10 1444
9150.00 1507
9150.90 1685
9151.81 1503
9152.71 1525
9153.61 1514
9154.52 1515
9155.42 1395
9156.32 1422
9157.23 1539
9158.13 1561
9159.03 1567
9159.94 1583
9160.84 1534
9161.74 1482
9162.65 1560
9163.55 1569
9164.45 1438
9165.36 1390
9166.26 1440
9167.17 1439
9168.07 1523
9168.97 1437
9169.88 1471
9170.78 1531
9171.69 1459
9172.59 1520
9173.49 1540
9174.40 1443
9175.30 1526
9176.21 1516
9177.11 1511
9178.01 1639
9178.92 1578
9179.82 1521
9180.73 1579
9181.63 1643
9182.54 1540
9183.44 1567
9184.35 1455
9185.25 1540
9186.16 1541
9187.06 1509
9187.97 1556
9188.87 1567
9189.78 1517
9190.68 1594
9191.59 1656
9192.49 1634
9193.40 1588
9194.30 1620
9195.21 1553
9196.11 1548
9197.02 1487
9197.92 1545
9198.83 1559
9199.73 1525
9200.64 1435
9201.54 1603
9202.45 1628
9203.35 1663
9204.26 1628
9205.17 1475
9206.07 1577
9206.98 1531
9207.88 1579
9208.79 1604
9209.69 1597
9210.60 1566
9211.51 1490
9212.41 1456
9213.32 1472
9214.22 1414
9215.13 1456
9216.04 1618
9216.94 1554
9217.85 1643
9218.76 1501
9219.66 1572
9220.57 1638
9221.48 1585
9222.38 1627
9223.29 1568
9224.20 1605
9225.10 1605
9226.01 1510
9226.92 1558
9227.82 1446
9228.73 1450
9229.64 1524
9230.54 1557
9231.45 1524
9232.36 1527
9233.26 1541
9234.17 1607
9235.08 1563
9235.99 1663
9236.89 1530
9237.80 1512
9238.71 1481
9239.61 1449
9240.52 1546
9241.43 1519
9242.34 1500
9243.24 1468
9244.15 1398
9245.06 1452
9245.97 1431
9246.88 1534
9247.78 1542
9248.69 1450
9249.60 1550
9250.51 1592
9251.41 1486
9252.32 1468
9253.23 1527
9254.14 1574
9255.05 1503
9255.96 1418
9256.86 1495
9257.77 1580
9258.68 1533
9259.59 1571
9260.50 1464
9261.41 1487
9262.31 1517
9263.22 1492
9264.13 1443
9265.04 1558
9265.95 1486
9266.86 1554
9267.77 1490
9268.67 1495
9269.58 1496
9270.49 1462
9271.40 1494
9272.31 1494
9273.22 1508
9274.13 1458
9275.04 1454
9275.95 1510
9276.86 1465
9277.76 1439
9278.67 1498
9279.58 1554
9280.49 1524
9281.40 1499
9282.31 1534
9283.22 1537
9284.13 1513
9285.04 1552
9285.95 1567
9286.86 1561
9287.77 1572
9288.68 1464
9289.59 1479
9290.50 1540
9291.41 1423
9292.32 1426
9293.23 1431
9294.14 1476
9295.05 1541
9295.96 1517
9296.87 1523
9297.78 1557
9298.69 1433
9299.60 1532
9300.51 1545
9301.42 1608
9302.33 1563
9303.24 1462
9304.15 1636
9305.06 1560
9305.97 1510
9306.88 1506
9307.80 1532
9308.71 1625
9309.62 1711
9310.53 1579
9311.44 1563
9312.35 1664
9313.26 1608
9314.17 1676
9315.08 1644
9315.99 1647
9316.91 1693
9317.82 1622
9318.73 1658
9319.64 1682
9320.55 1584
9321.46 1606
9322.37 1655
9323.28 1688
9324.20 1590
9325.11 1632
9326.02 1501
9326.93 1569
9327.84 1467
9328.75 1522
9329.67 1603
9330.58 1495
9331.49 1516
9332.40 1547
9333.31 1570
9334.23 1507
9335.14 1591
9336.05 1569
9336.96 1482
9337.87 1582
9338.79 1535
9339.70 1546
9340.61 1627
9341.52 1624
9342.44 1634
9343.35 1622
9344.26 1683
9345.17 1651
9346.09 1611
9347.00 1592
9347.91 1614
9348.82 1627
9349.74 1664
9350.65 1662
9351.56 1634
9352.48 1602
9353.39 1649
9354.30 1621
9355.21 1539
9356.13 1603
9357.04 1586
9357.95 1569
9358.87 1535
9359.78 1564
9360.69 1617
9361.61 1465
9362.52 1596
9363.43 1659
9364.35 1603
9365.26 1648
9366.18 1591
9367.09 1558
9368.00 1663
9368.92 1794
9369.83 1635
9370.74 1762
9371.66 1714
9372.57 1687
9373.49 1618
9374.40 1616
9375.31 1616
9376.23 1583
9377.14 1599
9378.06 1669
9378.97 1733
9379.88 1672
9380.80 1728
9381.71 1772
9382.63 1664
9383.54 1643
9384.46 1653
9385.37 1730
9386.29 1795
9387.20 1838
9388.11 1728
9389.03 1786
9389.94 1801
9390.86 1830
9391.77 1789
9392.69 1843
9393.60 1946
9394.52 1894
9395.43 1909
9396.35 1956
9397.26 1896
9398.18 1896
9399.09 1989
9400.01 1953
9400.92 1914
9401.84 1870
9402.76 1872
9403.67 1935
9404.59 1918
9405.50 1857
9406.42 1829
9407.33 1847
9408.25 1852
9409.16 1841
9410.08 1916
9411.00 1808
9411.91 1873
9412.83 1772
9413.74 1892
9414.66 1784
9415.58 1783
9416.49 1785
9417.41 1876
9418.32 1887
9419.24 1862
9420.16 1860
9421.07 1819
9421.99 1936
9422.91 1922
9423.82 1921
9424.74 1972
9425.65 1891
9426.57 1934
9427.49 2047
9428.40 1988
9429.32 1871
9430.24 1851
9431.15 1856
9432.07 1967
9432.99 1943
9433.90 1871
9434.82 2011
9435.74 2040
9436.66 2065
9437.57 2207
9438.49 2192
9439.41 2195
9440.32 2171
9441.24 2234
9442.16 2204
9443.08 2266
9443.99 2172
9444.91 2111
9445.83 2211
9446.75 2194
9447.66 2100
9448.58 2054
9449.50 2135
9450.42 2313
9451.33 2351
9452.25 2440
9453.17 2715
9454.09 2981
9455.01 3228
9455.92 3270
9456.84 3416
9457.76 3296
9458.68 3230
9459.60 3130
9460.51 2879
9461.43 2804
9462.35 2598
9463.27 2408
9464.19 2275
9465.11 2212
9466.02 2292
9466.94 2086
9467.86 1995
9468.78 2011
9469.70 2062
9470.62 2008
9471.54 2204
9472.46 2014
9473.37 1863
9474.29 1994
9475.21 1965
9476.13 1956
9477.05 2120
9477.97 1963
9478.89 2068
9479.81 1982
9480.73 2013
9481.65 2051
9482.56 2007
9483.48 2131
9484.40 2124
9485.32 2165
9486.24 2221
9487.16 2313
9488.08 2232
9489.00 2144
9489.92 2180
9490.84 2081
9491.76 2079
9492.68 2142
9493.60 2076
9494.52 1951
9495.44 2017
9496.36 2076
9497.28 1986
9498.20 1979
9499.12 2049
9500.04 2036
9500.96 1973
9501.88 2022
9502.80 1908
9503.72 1890
9504.64 1864
9505.56 1902
9506.48 1878
9507.40 1924
9508.32 1928
9509.24 2054
9510.16 1976
9511.08 1903
9512.00 1988
9512.93 1980
9513.85 1955
9514.77 1925
9515.69 1988
9516.61 2068
9517.53 1967
9518.45 2022
9519.37 2025
9520.29 2045
9521.21 2019
9522.14 1905
9523.06 1920
9523.98 1927
9524.90 2015
9525.82 2036
9526.74 2156
9527.66 2087
9528.59 2004
9529.51 2122
9530.43 2078
9531.35 2141
9532.27 2175
9533.19 2174
9534.11 2297
9535.04 2354
9535.96 2379
9536.88 2493
9537.80 2339
9538.72 2319
9539.65 2391
9540.57 2279
9541.49 2258
9542.41 2139
9543.34 1992
9544.26 2026
9545.18 1893
9546.10 1959
9547.02 1993
9547.95 1924
9548.87 1938
9549.79 1907
9550.71 1945
9551.64 1918
9552.56 1787
9553.48 1872
9554.41 1922
9555.33 1955
9556.25 1924
9557.17 1912
9558.10 1913
9559.02 1973
9559.94 1957
9560.87 1924
9561.79 1950
9562.71 1942
9563.64 1998
9564.56 1933
9565.48 1929
9566.41 1958
9567.33 1972
9568.25 1835
9569.18 1882
9570.10 1918
9571.02 1947
9571.95 1974
9572.87 1970
9573.79 1884
9574.72 1857
9575.64 1837
9576.56 1794
9577.49 1901
9578.41 1938
9579.34 1911
9580.26 1819
9581.18 1883
9582.11 1840
9583.03 1739
9583.96 1788
9584.88 1764
9585.81 1754
9586.73 1678
9587.65 1712
9588.58 1819
9589.50 1808
9590.43 1848
9591.35 1805
9592.28 1831
9593.20 1822
9594.13 1842
9595.05 1809
9595.98 1861
9596.90 1828
9597.83 1848
9598.75 1902
9599.68 1937
9600.60 1883
9601.53 1842
9602.45 1851
9603.38 1923
9604.30 1845
9605.23 1922
9606.15 1886
9607.08 1867
9608.00 1931
9608.93 1956
9609.85 1920
9610.78 1928
9611.70 1881
9612.63 1881
9613.55 1951
9614.48 1973
9615.41 1962
9616.33 2021
9617.26 2065
9618.18 2127
9619.11 2106
9620.04 1946
9620.96 1959
9621.89 2025
9622.81 2052
9623.74 2029
9624.67 2113
9625.59 2238
9626.52 2263
9627.44 2146
9628.37 2087
9629.30 2153
9630.22 2143
9631.15 2237
9632.08 2224
9633.00 2254
9633.93 2312
9634.86 2432
9635.78 2331
9636.71 2323
9637.64 2471
9638.56 2439
9639.49 2464
9640.42 2433
9641.34 2472
9642.27 2568
9643.20 2538
9644.13 2514
9645.05 2473
9645.98 2453
9646.91 2556
9647.83 2575
9648.76 2747
9649.69 2590
9650.62 2644
9651.54 2771
9652.47 2954
9653.40 3129
9654.33 3064
9655.25 2958
9656.18 2797
9657.11 2685
9658.04 2626
9658.96 2598
9659.89 2524
9660.82 2426
9661.75 2459
9662.68 2426
9663.60 2406
9664.53 2415
9665.46 2337
9666.39 2442
9667.32 2237
9668.25 2345
9669.17 2420
9670.10 2331
9671.03 2338
9671.96 2352
9672.89 2392
9673.82 2359
9674.74 2448
9675.67 2383
9676.60 2344
9677.53 2426
9678.46 2435
9679.39 2548
9680.32 2527
9681.25 2408
9682.17 2510
9683.10 2707
9684.03 2591
9684.96 2636
9685.89 2658
9686.82 2532
9687.75 2670
9688.68 2670
9689.61 2759
9690.54 2656
9691.47 2539
9692.40 2681
9693.33 2619
9694.25 2634
9695.18 2632
9696.11 2607
9697.04 2635
9697.97 2778
9698.90 2819
9699.83 2986
9700.76 2991
9701.69 3103
9702.62 3133
9703.55 3155
9704.48 3027
9705.41 3097
9706.34 3012
9707.27 2939
9708.20 2676
9709.13 2658
9710.06 2664
9710.99 2638
9711.92 2533
9712.85 2468
9713.78 2469
9714.71 2391
9715.65 2434
9716.58 2438
9717.51 2444
9718.44 2436
9719.37 2502
9720.30 2409
9721.23 2344
9722.16 2298
9723.09 2413
9724.02 2357
9724.95 2303
9725.88 2267
9726.82 2342
9727.75 2241
9728.68 2291
9729.61 2229
9730.54 2190
9731.47 2221
9732.40 2139
9733.33 2225
9734.27 2331
9735.20 2291
9736.13 2197
9737.06 2311
9737.99 2283
9738.92 2301
9739.86 2237
9740.79 2150
9741.72 2171
9742.65 2208
9743.58 2245
9744.51 2191
9745.45 2133
9746.38 2251
9747.31 2217
9748.24 2179
9749.17 2213
9750.11 2283
9751.04 2178
9751.97 2105
9752.90 2254
9753.84 2194
9754.77 2177
9755.70 2189
9756.63 2123
9757.57 2218
9758.50 2337
9759.43 2327
9760.36 2198
9761.30 2005
9762.23 2071
9763.16 2090
9764.09 2089
9765.03 2174
9765.96 2195
9766.89 2176
9767.83 2166
9768.76 2229
9769.69 2232
9770.63 2149
9771.56 2062
9772.49 2099
9773.43 2182
9774.36 2269
9775.29 2277
9776.23 2343
9777.16 2210
9778.09 2217
9779.03 2207
9779.96 2233
9780.89 2202
9781.83 2382
9782.76 2268
9783.70 2332
9784.63 2444
9785.56 2381
9786.50 2411
9787.43 2399
9788.37 2370
9789.30 2424
9790.23 2374
9791.17 2244
9792.10 2259
9793.04 2177
9793.97 2159
9794.90 2086
9795.84 2070
9796.77 2084
9797.71 2285
9798.64 2198
9799.58 2260
9800.51 2143
9801.45 2142
9802.38 2201
9803.32 2296
9804.25 2318
9805.19 2223
9806.12 2136
9807.05 2011
9807.99 2097
9808.92 2026
9809.86 2018
9810.80 1935
9811.73 1844
9812.67 1954
9813.60 1958
9814.54 1886
9815.47 1875
9816.41 1981
9817.34 1917
9818.28 1781
9819.21 1892
9820.15 1824
9821.08 1876
9822.02 1877
9822.96 1861
9823.89 1869
9824.83 1910
9825.76 1822
9826.70 1758
9827.63 1751
9828.57 1898
9829.51 1858
9830.44 1899
9831.38 1897
9832.31 1821
9833.25 1761
9834.19 1820
9835.12 1866
9836.06 1866
9837.00 1817
9837.93 1822
9838.87 1775
9839.81 1717
9840.74 1863
9841.68 1821
9842.61 1842
9843.55 1873
9844.49 1870
9845.43 1883
9846.36 1820
9847.30 1791
9848.24 1827
9849.17 1819
9850.11 1826
9851.05 1896
9851.98 1803
9852.92 1726
9853.86 1828
9854.79 1802
9855.73 1740
9856.67 1776
9857.61 1794
9858.54 1753
9859.48 1686
9860.42 1727
9861.36 1811
9862.29 1783
9863.23 1841
9864.17 1878
9865.11 1924
9866.04 1792
9866.98 1768
9867.92 1773
9868.86 1903
9869.80 1883
9870.73 1798
9871.67 1759
9872.61 1780
9873.55 1829
9874.49 1736
9875.42 1731
9876.36 1786
9877.30 1747
9878.24 1708
9879.18 1885
9880.12 1799
9881.05 1868
9881.99 1873
9882.93 1782
9883.87 1725
9884.81 1724
9885.75 1737
9886.69 1769
9887.63 1729
9888.56 1807
9889.50 1852
9890.44 1811
9891.38 1826
9892.32 1728
9893.26 1680
9894.20 1668
9895.14 1806
9896.08 1772
9897.02 1777
9897.95 1807
9898.89 1826
9899.83 1660
9900.77 1718
9901.71 1700
9902.65 1625
9903.59 1794
9904.53 1726
9905.47 1729
9906.41 1743
9907.35 1759
9908.29 1830
9909.23 1804
9910.17 1764
9911.11 1698
9912.05 1757
9912.99 1866
9913.93 1959
9914.87 1810
9915.81 1784
9916.75 1871
9917.69 1903
9918.63 1781
9919.57 1997
9920.51 1932
9921.45 1852
9922.39 1901
9923.33 2045
9924.27 2079
9925.21 2272
9926.15 2407
9927.09 2526
9928.03 2920
9928.97 3097
9929.92 3316
9930.86 3307
9931.80 3128
9932.74 3181
9933.68 3052
9934.62 2845
9935.56 2596
9936.50 2414
9937.44 2153
9938.38 2140
9939.33 2102
9940.27 2015
9941.21 1898
9942.15 1970
9943.09 1944
9944.03 1745
9944.97 1826
9945.92 1819
9946.86 1890
9947.80 1809
9948.74 1695
9949.68 1803
9950.62 1687
9951.57 1750
9952.51 1689
9953.45 1621
9954.39 1641
9955.33 1671
9956.28 1795
9957.22 1784
9958.16 1739
9959.10 1772
9960.04 1712
9960.99 1730
9961.93 1757
9962.87 1807
9963.81 1683
9964.76 1748
9965.70 1790
9966.64 1799
9967.58 1784
9968.53 1825
9969.47 1849
9970.41 1789
9971.35 1704
9972.30 1675
9973.24 1612
9974.18 1749
9975.13 1737
9976.07 1634
9977.01 1600
9977.95 1607
9978.90 1577
9979.84 1588
9980.78 1520
9981.73 1517
9982.67 1549
9983.61 1594
9984.56 1606
9985.50 1610
9986.44 1470
9987.39 1497
9988.33 1476
9989.27 1484
9990.22 1505
9991.16 1481
9992.11 1514
9993.05 1470
9993.99 1557
9994.94 1542
9995.88 1566
9996.82 1602
9997.77 1640
9998.71 1653
9999.66 1547
10000.60 1539
10001.55 1605
10002.49 1561
10003.43 1617
10004.38 1660
10005.32 1614
10006.27 1700
10007.21 1614
10008.16 1657
10009.10 1636
10010.04 1620
10010.99 1625
10011.93 1621
10012.88 1543
10013.82 1598
10014.77 1647
10015.71 1654
10016.66 1559
10017.60 1555
10018.55 1546
10019.49 1571
10020.44 1524
10021.38 1607
10022.33 1498
10023.27 1425
10024.22 1464
10025.16 1473
10026.11 1514
10027.05 1424
10028.00 1426
10028.95 1471
10029.89 1586
10030.84 1524
10031.78 1415
10032.73 1485
10033.67 1456
10034.62 1477
10035.57 1326
10036.51 1371
10037.46 1486
10038.40 1446
10039.35 1483
10040.30 1407
10041.24 1475
10042.19 1440
10043.13 1460
10044.08 1453
10045.03 1424
10045.97 1455
10046.92 1492
10047.86 1450
10048.81 1472
10049.76 1429
10050.70 1421
10051.65 1461
10052.60 1471
10053.54 1404
10054.49 1404
10055.44 1356
10056.38 1343
10057.33 1374
10058.28 1382
10059.22 1308
10060.17 1384
10061.12 1431
10062.07 1434
10063.01 1409
10063.96 1405
10064.91 1315
10065.85 1349
10066.80 1356
10067.75 1370
10068.70 1356
10069.64 1252
10070.59 1372
10071.54 1429
10072.49 1299
10073.43 1305
10074.38 1377
10075.33 1336
10076.28 1328
10077.22 1435
10078.17 1437
10079.12 1445
10080.07 1327
10081.02 1341
10081.96 1343
10082.91 1338
10083.86 1351
10084.81 1294
10085.76 1329
10086.70 1350
10087.65 1439
10088.60 1349
10089.55 1381
10090.50 1392
10091.45 1361
10092.39 1340
10093.34 1295
10094.29 1381
10095.24 1448
10096.19 1365
10097.14 1358
10098.09 1290
10099.03 1324
10099.98 1237
10100.93 1296
10101.88 1350
10102.83 1339
10103.78 1327
10104.73 1383
10105.68 1353
10106.63 1386
10107.58 1297
10108.53 1390
10109.47 1342
10110.42 1249
10111.37 1201
10112.32 1250
10113.27 1272
10114.22 1289
10115.17 1272
10116.12 1219
10117.07 1256
10118.02 1285
10118.97 1295
10119.92 1281
10120.87 1285
10121.82 1241
10122.77 1278
10123.72 1281
10124.67 1240
10125.62 1241
10126.57 1263
10127.52 1155
10128.47 1231
10129.42 1275
10130.37 1315
10131.32 1190
10132.27 1284
10133.22 1321
10134.17 1185
10135.12 1221
10136.07 1273
10137.02 1202
10137.97 1313
10138.92 1217
10139.87 1185
10140.83 1231
10141.78 1203
10142.73 1285
10143.68 1283
10144.63 1355
10145.58 1299
10146.53 1202
10147.48 1277
10148.43 1319
10149.38 1276
10150.34 1250
10151.29 1215
10152.24 1196
10153.19 1209
10154.14 1226
10155.09 1264
10156.04 1272
10156.99 1231
10157.95 1229
10158.90 1300
10159.85 1197
10160.80 1223
10161.75 1232
10162.70 1348
10163.66 1325
10164.61 1187
10165.56 1255
10166.51 1317
10167.46 1262
10168.42 1228
10169.37 1324
10170.32 1344
10171.27 1305
10172.23 1273
10173.18 1239
10174.13 1246
10175.08 1287
10176.03 1226
10176.99 1263
10177.94 1280
10178.89 1221
10179.84 1156
10180.80 1291
10181.75 1292
10182.70 1348
10183.66 1286
10184.61 1326
10185.56 1345
10186.51 1302
10187.47 1279
10188.42 1290
10189.37 1254
10190.33 1259
10191.28 1262
10192.23 1268
10193.19 1297
10194.14 1266
10195.09 1293
10196.05 1330
10197.00 1292
10197.95 1290
10198.91 1303
10199.86 1342
10200.81 1331
10201.77 1344
10202.72 1310
10203.67 1376
10204.63 1332
10205.58 1272
10206.53 1335
10207.49 1311
10208.44 1426
10209.40 1425
10210.35 1463
10211.30 1422
10212.26 1412
10213.21 1406
10214.17 1408
10215.12 1405
10216.08 1359
10217.03 1414
10217.98 1402
10218.94 1352
10219.89 1352
10220.85 1361
10221.80 1285
10222.76 1287
10223.71 1318
10224.67 1247
10225.62 1200
10226.58 1293
10227.53 1257
10228.49 1244
10229.44 1243
10230.40 1281
10231.35 1238
10232.31 1243
10233.26 1345
10234.22 1283
10235.17 1300
10236.13 1385
10237.08 1289
10238.04 1242
10238.99 1292
10239.95 1291
10240.90 1340
10241.86 1312
10242.81 1303
10243.77 1339
10244.72 1297
10245.68 1235
10246.64 1270
10247.59 1268
10248.55 1254
10249.50 1160
10250.46 1201
10251.42 1271
10252.37 1214
10253.33 1207
10254.28 1216
10255.24 1188
10256.20 1271
10257.15 1285
10258.11 1247
10259.06 1182
10260.02 1192
10260.98 1168
10261.93 1202
10262.89 1218
10263.85 1200
10264.80 1217
10265.76 1193
10266.72 1207
10267.67 1204
10268.63 1220
10269.59 1264
10270.54 1183
10271.50 1196
10272.46 1219
10273.41 1220
10274.37 1154
10275.33 1190
10276.29 1255
10277.24 1262
10278.20 1262
10279.16 1208
10280.11 1108
10281.07 1204
10282.03 1189
10282.99 1251
10283.94 1201
10284.90 1200
10285.86 1205
10286.82 1195
10287.77 1164
10288.73 1188
10289.69 1190
10290.65 1163
10291.61 1247
10292.56 1310
10293.52 1252
10294.48 1243
10295.44 1253
10296.39 1235
10297.35 1260
10298.31 1218
10299.27 1256
10300.23 1215
10301.19 1222
10302.14 1268
10303.10 1139
10304.06 1126
10305.02 1128
10305.98 1210
10306.94 1133
10307.89 1187
10308.85 1159
10309.81 1166
10310.77 1198
10311.73 1137
10312.69 1156
10313.65 1146
10314.61 1163
10315.57 1215
10316.52 1226
10317.48 1149
10318.44 1211
10319.40 1263
10320.36 1191
10321.32 1170
10322.28 1137
10323.24 1232
10324.20 1242
10325.16 1260
10326.12 1110
10327.08 1097
10328.04 1098
10328.99 1137
10329.95 1237
10330.91 1183
10331.87 1190
10332.83 1284
10333.79 1319
10334.75 1252
10335.71 1265
10336.67 1211
10337.63 1191
10338.59 1212
10339.55 1128
10340.51 1150
10341.47 1159
10342.43 1239
10343.39 1153
10344.35 1049
10345.31 1132
10346.27 1132
10347.23 1110
10348.20 1088
10349.16 1147
10350.12 1161
10351.08 1208
10352.04 1193
10353.00 1147
10353.96 1141
10354.92 1129
10355.88 1130
10356.84 1150
10357.80 1128
10358.76 1107
10359.72 1098
10360.69 1161
10361.65 1159
10362.61 1143
10363.57 1115
10364.53 1167
10365.49 1167
10366.45 1206
10367.41 1168
10368.38 1180
10369.34 1177
10370.30 1131
10371.26 1181
10372.22 1105
10373.18 1149
10374.14 1198
10375.11 1167
10376.07 1202
10377.03 1199
10377.99 1169
10378.95 1111
10379.92 1095
10380.88 1093
10381.84 1147
10382.80 1161
10383.76 1239
10384.73 1227
10385.69 1185
10386.65 1127
10387.61 1140
10388.57 1184
10389.54 1185
10390.50 1181
10391.46 1107
10392.42 1116
10393.39 1175
10394.35 1240
10395.31 1198
10396.27 1195
10397.24 1139
10398.20 1199
10399.16 1171
10400.13 1209
10401.09 1155
10402.05 1187
10403.02 1260
10403.98 1257
10404.94 1191
10405.90 1162
10406.87 1195
10407.83 1210
10408.79 1243
10409.76 1227
10410.72 1287
10411.68 1232
10412.65 1232
10413.61 1202
10414.57 1186
10415.54 1242
10416.50 1378
10417.47 1360
10418.43 1356
10419.39 1404
10420.36 1493
10421.32 1625
10422.28 1642
10423.25 1696
10424.21 1651
10425.18 1551
10426.14 1525
10427.10 1429
10428.07 1398
10429.03 1409
10430.00 1391
10430.96 1277
10431.93 1321
10432.89 1261
10433.85 1249
10434.82 1204
10435.78 1197
10436.75 1206
10437.71 1250
10438.68 1180
10439.64 1118
10440.61 1144
10441.57 1165
10442.54 1160
10443.50 1172
10444.47 1142
10445.43 1293
10446.40 1227
10447.36 1103
10448.33 1063
10449.29 1138
10450.26 1169
10451.22 1208
10452.19 1249
10453.15 1132
10454.12 1160
10455.08 1177
10456.05 1288
10457.01 1172
10457.98 1142
10458.95 1214
10459.91 1196
10460.88 1194
10461.84 1251
10462.81 1226
10463.77 1173
10464.74 1169
10465.71 1055
10466.67 1095
10467.64 1126
10468.60 1211
10469.57 1159
10470.54 1180
10471.50 1073
10472.47 1012
10473.44 1052
10474.40 1123
10475.37 1102
10476.33 1172
10477.30 1243
10478.27 1177
10479.23 1182
10480.20 1211
10481.17 1091
10482.13 1116
10483.10 1144
10484.07 1162
10485.03 1241
10486.00 1178
10486.97 1067
10487.93 1056
10488.90 1148
10489.87 1153
10490.84 1186
10491.80 1178
10492.77 1164
10493.74 1080
10494.70 1143
10495.67 1108
10496.64 1140
10497.61 1143
10498.57 1145
10499.54 1231
10500.51 1179
10501.48 1169
10502.44 1042
10503.41 1156
10504.38 1180
10505.35 1091
10506.31 1149
10507.28 1149
10508.25 1179
10509.22 1150
10510.19 1195
10511.15 1176
10512.12 1126
10513.09 1138
10514.06 1140
10515.03 1174
10516.00 1128
10516.96 1152
10517.93 1194
10518.90 1186
10519.87 1114
10520.84 1155
10521.81 1159
10522.77 1132
10523.74 1140
10524.71 1144
10525.68 1165
10526.65 1150
10527.62 1142
10528.59 1219
10529.56 1153
10530.52 1138
10531.49 1062
10532.46 1164
10533.43 1191
10534.40 1197
10535.37 1157
10536.34 1087
10537.31 1158
10538.28 1146
10539.25 1078
10540.22 1124
10541.18 1102
10542.15 1146
10543.12 1147
10544.09 1085
10545.06 1116
10546.03 1117
10547.00 1069
10547.97 1093
10548.94 1132
10549.91 1143
10550.88 1144
10551.85 1101
10552.82 1124
10553.79 1103
10554.76 1218
10555.73 1150
10556.70 1082
10557.67 1176
10558.64 1289
10559.61 1308
10560.58 1295
10561.55 1232
10562.52 1299
10563.49 1285
10564.46 1287
10565.43 1371
10566.40 1414
10567.38 1331
10568.35 1337
10569.32 1312
10570.29 1295
10571.26 1274
10572.23 1258
10573.20 1168
10574.17 1124
10575.14 1154
10576.11 1142
10577.08 1165
10578.06 1144
10579.03 1190
10580.00 1119
10580.97 1191
10581.94 1129
10582.91 1132
10583.88 1155
10584.85 1049
10585.83 1163
10586.80 1126
10587.77 1158
10588.74 1156
10589.71 1137
10590.68 1183
10591.66 1158
10592.63 1132
10593.60 1115
10594.57 1152
10595.54 1176
10596.51 1153
10597.49 1150
10598.46 1088
10599.43 1154
10600.40 1196
10601.37 1163
10602.35 1127
10603.32 1146
10604.29 1153
10605.26 1085
10606.24 1078
10607.21 1110
10608.18 1122
10609.15 1120
10610.13 1085
10611.10 1059
10612.07 1109
10613.04 1111
10614.02 1093
10614.99 1076
10615.96 1115
10616.94 1105
10617.91 1068
10618.88 1069
10619.85 1108
10620.83 1134
10621.80 1134
10622.77 1101
10623.75 1087
10624.72 1106
10625.69 1160
10626.67 1123
10627.64 1130
10628.61 1139
10629.59 1131
10630.56 1132
10631.53 1055
10632.51 1080
10633.48 1047
10634.46 1071
10635.43 1147
10636.40 1145
10637.38 1107
10638.35 1178
10639.32 1137
10640.30 1193
10641.27 1192
10642.25 1216
10643.22 1176
10644.19 1291
10645.17 1261
10646.14 1233
10647.12 1188
10648.09 1129
10649.07 1119
10650.04 1152
10651.01 1149
10651.99 1078
10652.96 1099
10653.94 1102
10654.91 1012
10655.89 1035
10656.86 1064
10657.84 1058
10658.81 1093
10659.79 1021
10660.76 1080
10661.74 1095
10662.71 1038
10663.69 999
10664.66 1074
10665.64 1050
10666.61 1213
10667.59 1201
10668.56 1049
10669.54 1065
10670.51 1122
10671.49 1084
10672.46 1077
10673.44 1054
10674.42 1064
10675.39 1048
10676.37 1052
10677.34 1101
10678.32 1123
10679.29 1099
10680.27 1053
10681.25 1042
10682.22 1088
10683.20 1089
10684.17 1100
10685.15 1153
10686.12 1063
10687.10 1036
10688.08 1066
10689.05 1042
10690.03 1026
10691.01 1020
10691.98 1037
10692.96 1066
10693.94 1040
10694.91 1044
10695.89 1113
10696.86 1087
10697.84 1022
10698.82 1028
10699.79 976
10700.77 1030
10701.75 991
10702.72 1058
10703.70 1029
10704.68 1044
10705.66 989
10706.63 965
10707.61 1028
10708.59 971
10709.56 1033
10710.54 988
10711.52 982
10712.50 983
10713.47 1017
10714.45 1031
10715.43 1020
10716.41 995
10717.38 1021
10718.36 1038
10719.34 1036
10720.32 988
10721.29 1093
10722.27 1105
10723.25 1011
10724.23 1006
10725.20 934
10726.18 994
10727.16 997
10728.14 1012
10729.12 1085
10730.09 961
10731.07 961
10732.05 958
10733.03 996
10734.01 951
10734.99 963
10735.96 964
10736.94 1040
10737.92 995
10738.90 972
10739.88 965
10740.86 1053
10741.83 1106
10742.81 1072
10743.79 1030
10744.77 992
10745.75 1016
10746.73 1017
10747.71 1062
10748.69 1036
10749.67 1060
10750.64 1081
10751.62 990
10752.60 950
10753.58 976
10754.56 1010
10755.54 1025
10756.52 979
10757.50 1017
10758.48 999
10759.46 1008
10760.44 973
10761.42 1021
10762.40 963
10763.38 920
10764.35 1039
10765.33 1005
10766.31 984
10767.29 988
10768.27 977
10769.25 950
10770.23 1025
10771.21 1092
10772.19 1020
10773.17 1019
10774.15 1030
10775.13 1027
10776.11 1028
10777.09 966
10778.07 1041
10779.05 1012
10780.04 979
10781.02 1005
10782.00 1040
10782.98 1027
10783.96 1058
10784.94 1075
10785.92 1067
10786.90 983
10787.88 997
10788.86 1060
10789.84 1036
10790.82 1032
10791.80 1003
10792.78 991
10793.77 1046
10794.75 1034
10795.73 1034
10796.71 962
10797.69 954
10798.67 1013
10799.65 1015
10800.63 1028
10801.61 1055
10802.60 1032
10803.58 1010
10804.56 979
10805.54 1018
10806.52 1094
10807.50 1041
10808.49 1036
10809.47 1051
10810.45 994
10811.43 1041
10812.41 943
10813.39 1057
10814.38 1084
10815.36 1035
10816.34 1011
10817.32 1034
10818.30 990
10819.29 982
10820.27 1030
10821.25 975
10822.23 1017
10823.22 979
10824.20 932
10825.18 985
10826.16 979
10827.15 1083
10828.13 1060
10829.11 979
10830.09 997
10831.08 1052
10832.06 1032
10833.04 977
10834.02 953
10835.01 986
10835.99 973
10836.97 985
10837.96 1035
10838.94 935
10839.92 1030
10840.90 1083
10841.89 944
10842.87 918
10843.85 985
10844.84 1021
10845.82 1024
10846.80 1039
10847.79 1064
10848.77 976
10849.76 1030
10850.74 1028
10851.72 969
10852.71 963
10853.69 1041
10854.67 1048
10855.66 1043
10856.64 1038
10857.62 1066
10858.61 1101
10859.59 1138
10860.58 1044
10861.56 1131
10862.55 1090
10863.53 1189
10864.51 1100
10865.50 1036
10866.48 1048
10867.47 1044
10868.45 1057
10869.44 934
10870.42 997
10871.40 1071
10872.39 1114
10873.37 1022
10874.36 1044
10875.34 1086
10876.33 1013
10877.31 1001
10878.30 1026
10879.28 1018
10880.27 1033
10881.25 1090
10882.24 1093
10883.22 1078
10884.21 1033
10885.19 1120
10886.18 1064
10887.16 1083
10888.15 1161
10889.13 1144
10890.12 1159
10891.10 1078
10892.09 1103
10893.07 1041
10894.06 1124
10895.05 1159
10896.03 1144
10897.02 1112
10898.00 1124
10898.99 1191
10899.97 1147
10900.96 1090
10901.95 1153
10902.93 1138
10903.92 1130
10904.90 1174
10905.89 1169
10906.88 1147
10907.86 1191
10908.85 1152
10909.84 1187
10910.82 1190
10911.81 1117
10912.79 1168
10913.78 1124
10914.77 1095
10915.75 1127
10916.74 1207
10917.73 1157
10918.71 1137
10919.70 1171
10920.69 1153
10921.67 1089
10922.66 1168
10923.65 1128
10924.63 1095
10925.62 1198
10926.61 1184
10927.60 1133
10928.58 1125
10929.57 1082
10930.56 1130
10931.54 1149
10932.53 1122
10933.52 1079
10934.51 1223
10935.49 1111
10936.48 1218
10937.47 1181
10938.46 1189
10939.44 1188
10940.43 1204
10941.42 1195
10942.41 1209
10943.39 1168
10944.38 1213
10945.37 1199
10946.36 1297
10947.35 1227
10948.33 1187
10949.32 1155
10950.31 1212
10951.30 1223
10952.29 1230
10953.28 1210
10954.26 1264
10955.25 1243
10956.24 1256
10957.23 1337
10958.22 1257
10959.21 1281
10960.19 1296
10961.18 1300
10962.17 1455
10963.16 1340
10964.15 1321
10965.14 1376
10966.13 1362
10967.11 1318
10968.10 1336
10969.09 1316
10970.08 1250
10971.07 1258
10972.06 1334
10973.05 1295
10974.04 1231
10975.03 1289
10976.02 1252
10977.01 1209
10978.00 1209
10978.98 1233
10979.97 1241
10980.96 1337
10981.95 1331
10982.94 1274
10983.93 1370
10984.92 1331
10985.91 1276
10986.90 1228
10987.89 1343
10988.88 1377
10989.87 1312
10990.86 1331
10991.85 1299
10992.84 1317
10993.83 1366
10994.82 1320
10995.81 1359
10996.80 1354
10997.79 1299
10998.78 1351
10999.77 1452
11000.76 1530
11001.75 1637
11002.74 1647
11003.73 1679
11004.72 1707
11005.72 1530
11006.71 1515
11007.70 1580
11008.69 1510
11009.68 1405
11010.67 1398
11011.66 1403
11012.65 1347
11013.64 1346
11014.63 1250
11015.62 1135
11016.61 1175
11017.61 1235
11018.60 1224
11019.59 1257
11020.58 1194
11021.57 1176
11022.56 1293
11023.55 1250
11024.55 1264
11025.54 1233
11026.53 1172
11027.52 1209
11028.51 1205
11029.50 1094
11030.49 1089
11031.49 1189
11032.48 1188
11033.47 1227
11034.46 1164
11035.45 1101
11036.45 1151
11037.44 1152
11038.43 1192
11039.42 1205
11040.41 1192
11041.41 1153
11042.40 1205
11043.39 1156
11044.38 1200
11045.38 1180
11046.37 1161
11047.36 1146
11048.35 1111
11049.35 1123
11050.34 1168
11051.33 1162
11052.32 1150
11053.32 1156
11054.31 1130
11055.30 1214
11056.30 1139
11057.29 1086
11058.28 1135
11059.27 1134
11060.27 1136
11061.26 1177
11062.25 1238
11063.25 1181
11064.24 1106
11065.23 1118
11066.23 1092
11067.22 1032
11068.21 1094
11069.21 1092
11070.20 1136
11071.19 1086
11072.19 1043
11073.18 1202
11074.17 1184
11075.17 1075
11076.16 1101
11077.16 1076
11078.15 1033
11079.14 1057
11080.14 1084
11081.13 1055
11082.13 1059
11083.12 1137
11084.11 1115
11085.11 1056
11086.10 1072
11087.10 1042
11088.09 1005
11089.09 1054
11090.08 1130
11091.07 1140
11092.07 1000
11093.06 1092
11094.06 1076
11095.05 1073
11096.05 1119
11097.04 1106
11098.04 1085
11099.03 1062
11100.03 1076
11101.02 1072
11102.02 1056
11103.01 1086
11104.01 993
11105.00 1023
11106.00 1103
11106.99 1066
11107.99 1086
11108.98 1050
11109.98 1014
11110.97 1073
11111.97 1083
11112.96 1108
11113.96 1121
11114.95 1055
11115.95 1039
11116.95 1061
11117.94 1099
11118.94 1014
11119.93 1142
11120.93 1184
11121.92 1188
11122.92 1072
11123.92 1083
11124.91 1109
11125.91 1125
11126.90 1091
11127.90 1121
11128.90 1147
11129.89 1188
11130.89 1117
11131.89 1125
11132.88 1141
11133.88 1134
11134.87 1138
11135.87 1077
11136.87 1125
11137.86 1180
11138.86 1176
11139.86 1095
11140.85 1065
11141.85 1110
11142.85 1050
11143.84 1138
11144.84 1064
11145.84 1054
11146.84 1096
11147.83 1106
11148.83 1053
11149.83 1094
11150.82 1092
11151.82 1099
11152.82 1089
11153.82 1113
11154.81 1165
11155.81 1077
11156.81 1008
11157.80 1032
11158.80 1111
11159.80 1083
11160.80 1010
11161.79 1057
11162.79 1109
11163.79 1040
11164.79 1095
11165.79 1064
11166.78 1116
11167.78 1067
11168.78 1011
11169.78 1050
11170.78 1050
11171.77 1054
11172.77 1052
11173.77 1100
11174.77 1079
11175.77 1090
11176.76 1032
11177.76 1100
11178.76 1044
11179.76 1085
11180.76 1029
11181.76 1033
11182.76 1095
11183.75 1106
11184.75 1005
11185.75 988
11186.75 1007
11187.75 1050
11188.75 1020
11189.75 976
11190.75 1068
11191.74 1031
11192.74 967
11193.74 922
11194.74 1079
11195.74 1056
11196.74 1060
11197.74 994
11198.74 1065
11199.74 1062
11200.74 1024
11201.74 1027
11202.74 1016
11203.74 986
11204.74 991
11205.73 1073
11206.73 1090
11207.73 1091
11208.73 1000
11209.73 1096
11210.73 1025
11211.73 1088
11212.73 1125
11213.73 1088
11214.73 1025
11215.73 1017
11216.73 982
11217.73 1017
11218.73 1025
11219.73 1026
11220.73 1023
11221.73 1050
11222.73 1097
11223.74 1017
11224.74 1031
11225.74 1039
11226.74 1008
11227.74 1059
11228.74 1008
11229.74 996
11230.74 1033
11231.74 1001
11232.74 1011
11233.74 1032
11234.74 1052
11235.74 1006
11236.74 1077
11237.75 1117
11238.75 1069
11239.75 981
11240.75 988
11241.75 1042
11242.75 1021
11243.75 1036
11244.75 1032
11245.76 1074
11246.76 1042
11247.76 1055
11248.76 1065
11249.76 1034
11250.76 1019
11251.76 1040
11252.77 1034
11253.77 1086
11254.77 1078
11255.77 1087
11256.77 988
11257.78 1061
11258.78 1054
11259.78 1072
11260.78 1061
11261.78 1015
11262.79 1025
11263.79 1000
11264.79 1085
11265.79 1027
11266.79 1069
11267.80 1075
11268.80 1069
11269.80 1078
11270.80 1076
11271.81 1062
11272.81 1072
11273.81 1095
11274.81 1046
11275.82 1063
11276.82 1085
11277.82 1176
11278.83 1150
11279.83 1111
11280.83 1143
11281.83 1150
11282.84 1156
11283.84 1270
11284.84 1223
11285.85 1190
11286.85 1241
11287.85 1172
11288.86 1234
11289.86 1129
11290.86 1144
11291.87 1152
11292.87 1135
11293.87 1041
11294.88 1057
11295.88 1006
11296.89 1077
11297.89 1050
11298.89 1050
11299.90 1067
11300.90 1048
11301.90 1004
11302.91 1061
11303.91 1113
11304.92 1027
11305.92 1094
11306.92 1151
11307.93 1071
11308.93 1081
11309.94 1101
11310.94 1106
11311.95 1118
11312.95 1105
11313.95 1165
11314.96 1134
11315.96 1184
11316.97 1181
11317.97 1165
11318.98 1192
11319.98 1218
11320.99 1157
11321.99 1184
11323.00 1168
11324.00 1086
11325.01 1084
11326.01 1090
11327.02 1114
11328.02 1045
11329.03 1079
11330.03 1082
11331.04 1066
11332.04 1030
11333.05 993
11334.05 1020
11335.06 981
11336.06 986
11337.07 1033
11338.07 1009
11339.08 1029
11340.09 1021
11341.09 1076
11342.10 1059
11343.10 1002
11344.11 981
11345.11 1027
11346.12 1081
11347.13 1061
11348.13 1049
11349.14 1063
11350.14 1009
11351.15 1028
11352.16 1008
11353.16 923
11354.17 997
11355.17 1062
11356.18 1026
11357.19 993
11358.19 979
11359.20 992
11360.21 1007
11361.21 1005
11362.22 988
11363.23 993
11364.23 1073
11365.24 1062
11366.25 994
11367.25 969
11368.26 993
11369.27 1044
11370.27 989
11371.28 1005
11372.29 1136
11373.29 1031
11374.30 976
11375.31 971
11376.32 1011
11377.32 1014
11378.33 1000
11379.34 1011
11380.35 1015
11381.35 1094
11382.36 1034
11383.37 949
11384.38 1005
11385.38 1074
11386.39 1052
11387.40 1085
11388.41 1034
11389.41 1055
11390.42 1048
11391.43 1071
11392.44 996
11393.45 1003
11394.45 1064
11395.46 1027
11396.47 1001
11397.48 1016
11398.49 1083
11399.49 1003
11400.50 1019
11401.51 1018
11402.52 1063
11403.53 969
11404.54 971
11405.54 949
11406.55 972
11407.56 945
11408.57 991
11409.58 989
11410.59 977
11411.60 1029
11412.61 1004
11413.61 1000
11414.62 1065
11415.63 946
11416.64 885
11417.65 1041
11418.66 997
11419.67 1000
11420.68 1018
11421.69 1028
11422.70 1020
11423.71 1058
11424.71 1082
11425.72 1048
11426.73 1028
11427.74 993
11428.75 1019
11429.76 1010
11430.77 1077
11431.78 1025
11432.79 1113
11433.80 1058
11434.81 1102
11435.82 1071
11436.83 959
11437.84 1004
11438.85 1074
11439.86 995
11440.87 1076
11441.88 1159
11442.89 1096
11443.90 1028
11444.91 1017
11445.92 1034
11446.93 1009
11447.94 1048
11448.95 1091
11449.96 1005
11450.97 943
11451.98 1027
11452.99 1012
11454.01 1059
11455.02 986
11456.03 1023
11457.04 1017
11458.05 1045
11459.06 976
11460.07 1006
11461.08 1072
11462.09 1062
11463.10 1039
11464.11 1086
11465.13 1151
11466.14 1148
11467.15 1130
11468.16 1172
11469.17 1166
11470.18 1139
11471.19 1080
11472.20 1059
11473.22 1111
11474.23 1103
11475.24 1114
11476.25 1101
11477.26 1155
11478.27 1144
11479.29 1016
11480.30 1112
11481.31 1143
11482.32 1168
11483.33 1152
11484.35 1172
11485.36 1089
11486.37 1159
11487.38 1096
11488.39 1177
11489.41 1123
11490.42 1126
11491.43 1110
11492.44 1126
11493.46 1159
11494.47 1124
11495.48 1125
11496.49 1133
11497.51 1103
11498.52 1109
11499.53 1154
11500.54 1094
11501.56 1205
11502.57 1176
11503.58 1212
11504.59 1222
11505.61 1220
11506.62 1219
11507.63 1224
11508.65 1146
11509.66 1117
11510.67 1116
11511.69 1111
11512.70 1210
11513.71 1282
11514.73 1222
11515.74 1213
11516.75 1245
11517.77 1182
11518.78 1175
11519.79 1234
11520.81 1192
11521.82 1179
11522.83 1217
11523.85 1202
11524.86 1179
11525.88 1186
11526.89 1159
11527.90 1161
11528.92 1237
11529.93 1245
11530.95 1185
11531.96 1177
11532.97 1194
11533.99 1301
11535.00 1288
11536.02 1307
11537.03 1304
11538.05 1163
11539.06 1220
11540.07 1225
11541.09 1193
11542.10 1246
11543.12 1195
11544.13 1254
11545.15 1328
11546.16 1374
11547.18 1367
11548.19 1265
11549.21 1236
11550.22 1302
11551.24 1404
11552.25 1389
11553.27 1449
11554.28 1267
11555.30 1259
11556.31 1278
11557.33 1284
11558.34 1382
11559.36 1439
11560.37 1399
11561.39 1413
11562.40 1387
11563.42 1504
11564.43 1471
11565.45 1429
11566.47 1491
11567.48 1465
11568.50 1460
11569.51 1550
11570.53 1461
11571.54 1434
11572.56 1511
11573.58 1552
11574.59 1520
11575.61 1499
11576.62 1639
11577.64 1705
11578.66 1626
11579.67 1538
11580.69 1684
11581.70 1631
11582.72 1626
11583.74 1677
11584.75 1677
11585.77 1732
11586.79 1778
11587.80 1773
11588.82 1803
11589.84 1809
11590.85 1830
11591.87 1876
11592.89 1883
11593.90 1919
11594.92 2007
11595.94 1982
11596.95 1974
11597.97 1978
11598.99 2121
11600.01 2216
11601.02 2280
11602.04 2406
11603.06 2471
11604.07 2643
11605.09 2694
11606.11 2848
11607.13 2910
11608.14 2970
11609.16 2890
11610.18 2826
11611.20 2826
11612.21 2635
11613.23 2653
11614.25 2526
11615.27 2460
11616.29 2390
11617.30 2431
11618.32 2373
11619.34 2316
11620.36 2441
11621.38 2387
11622.39 2318
11623.41 2291
11624.43 2378
11625.45 2501
11626.47 2429
11627.48 2418
11628.50 2463
11629.52 2553
11630.54 2836
11631.56 2912
11632.58 2999
11633.59 3226
11634.61 3342
11635.63 3563
11636.65 3705
11637.67 3756
11638.69 3983
11639.71 3762
11640.73 3643
11641.75 3362
11642.76 3179
11643.78 2929
11644.80 2857
11645.82 2601
11646.84 2491
11647.86 2311
11648.88 2338
11649.90 2251
11650.92 2078
11651.94 2105
11652.96 2056
11653.98 2069
11655.00 1917
11656.01 1834
11657.03 1859
11658.05 1805
11659.07 1777
11660.09 1766
11661.11 1781
11662.13 1863
11663.15 1749
11664.17 1770
11665.19 1761
11666.21 1808
11667.23 1899
11668.25 1933
11669.27 1803
11670.29 1839
11671.31 1877
11672.33 1872
11673.35 1842
11674.37 1824
11675.39 1861
11676.42 1861
11677.44 1817
11678.46 1814
11679.48 1860
11680.50 1831
11681.52 1766
11682.54 1731
11683.56 1735
11684.58 1675
11685.60 1657
11686.62 1642
11687.64 1600
11688.66 1578
11689.69 1632
11690.71 1647
11691.73 1630
11692.75 1662
11693.77 1624
11694.79 1690
11695.81 1640
11696.83 1716
11697.85 1568
11698.88 1519
11699.90 1556
11700.92 1654
11701.94 1626
11702.96 1552
11703.98 1592
11705.01 1637
11706.03 1632
11707.05 1613
11708.07 1675
11709.09 1654
11710.12 1646
11711.14 1616
11712.16 1641
11713.18 1639
11714.20 1616
11715.23 1676
11716.25 1722
11717.27 1675
11718.29 1697
11719.31 1617
11720.34 1677
11721.36 1643
11722.38 1592
11723.40 1635
11724.43 1572
11725.45 1556
11726.47 1596
11727.49 1531
11728.52 1547
11729.54 1521
11730.56 1536
11731.59 1483
11732.61 1456
11733.63 1489
11734.65 1431
11735.68 1382
11736.70 1480
11737.72 1462
11738.75 1481
11739.77 1468
11740.79 1413
11741.82 1348
11742.84 1395
11743.86 1438
11744.89 1484
11745.91 1561
11746.93 1436
11747.96 1449
11748.98 1357
11750.01 1343
11751.03 1437
11752.05 1451
11753.08 1436
11754.10 1450
11755.12 1471
11756.15 1470
11757.17 1398
11758.20 1325
11759.22 1307
11760.24 1301
11761.27 1297
11762.29 1251
11763.32 1243
11764.34 1278
11765.37 1304
11766.39 1317
11767.41 1270
11768.44 1210
11769.46 1273
11770.49 1269
11771.51 1217
11772.54 1271
11773.56 1202
11774.59 1215
11775.61 1356
11776.64 1279
11777.66 1304
11778.69 1251
11779.71 1228
11780.74 1264
11781.76 1288
11782.79 1270
11783.81 1166
11784.84 1237
11785.86 1207
11786.89 1194
11787.91 1190
11788.94 1192
11789.96 1098
11790.99 1180
11792.01 1164
11793.04 1224
11794.07 1207
11795.09 1156
11796.12 1109
11797.14 1103
11798.17 1158
11799.19 1255
11800.22 1181
11801.25 1167
11802.27 1169
11803.30 1151
11804.32 1151
11805.35 1091
11806.38 1070
11807.40 1137
11808.43 1114
11809.45 1145
11810.48 1165
11811.51 1110
11812.53 1112
11813.56 1125
11814.59 1122
11815.61 1117
11816.64 1051
11817.67 1058
11818.69 1146
11819.72 1182
11820.75 1106
11821.77 1073
11822.80 1125
11823.83 1099
11824.85 1066
11825.88 1090
11826.91 1091
11827.94 1174
11828.96 1187
11829.99 1147
11831.02 1090
11832.04 1065
11833.07 1122
11834.10 1195
11835.13 1142
11836.15 1064
11837.18 1045
11838.21 1082
11839.24 1042
11840.26 1059
11841.29 1117
11842.32 1003
11843.35 1047
11844.37 1163
11845.40 1105
11846.43 1036
11847.46 948
11848.49 1031
11849.51 1007
11850.54 1003
11851.57 969
11852.60 1109
11853.63 1030
11854.65 1035
11855.68 1044
11856.71 987
11857.74 1044
11858.77 1061
11859.80 1013
11860.83 1031
11861.85 1049
11862.88 980
11863.91 1016
11864.94 983
11865.97 1042
11867.00 1049
11868.03 1017
11869.05 1022
11870.08 1042
11871.11 1062
11872.14 1041
11873.17 1022
11874.20 970
11875.23 964
11876.26 1002
11877.29 956
11878.32 994
11879.35 995
11880.38 1009
11881.40 1091
11882.43 1025
11883.46 996
11884.49 967
11885.52 988
11886.55 1020
11887.58 1041
11888.61 1068
11889.64 966
11890.67 958
11891.70 1006
11892.73 995
11893.76 1034
11894.79 1118
11895.82 1029
11896.85 1008
11897.88 967
11898.91 978
11899.94 1016
11900.97 1043
11902.00 1031
11903.03 996
11904.06 1037
11905.09 1074
11906.12 1133
11907.15 1060
11908.18 1031
11909.22 1011
11910.25 1093
11911.28 1033
11912.31 970
11913.34 988
11914.37 983
11915.40 995
11916.43 988
11917.46 983
11918.49 1012
11919.52 1001
11920.55 957
11921.59 972
11922.62 979
11923.65 1033
11924.68 1035
11925.71 1025
11926.74 1022
11927.77 1016
11928.81 1073
11929.84 1065
11930.87 1124
11931.90 1067
11932.93 1019
11933.96 981
11935.00 1045
11936.03 1024
11937.06 1094
11938.09 1080
11939.12 1085
11940.15 1055
11941.19 1096
11942.22 1040
11943.25 1035
11944.28 1089
11945.31 1038
11946.35 968
11947.38 1009
11948.41 1067
11949.44 1046
11950.48 1060
11951.51 1028
11952.54 960
11953.57 1032
11954.61 991
11955.64 962
11956.67 928
11957.70 921
11958.74 917
11959.77 978
11960.80 976
11961.84 888
11962.87 894
11963.90 963
11964.93 956
11965.97 922
11967.00 996
11968.03 1016
11969.07 945
11970.10 920
11971.13 904
11972.17 1015
11973.20 958
11974.23 960
11975.27 961
11976.30 978
11977.33 1014
11978.37 965
11979.40 977
11980.44 931
11981.47 960
11982.50 912
11983.54 932
11984.57 968
11985.60 924
11986.64 913
11987.67 957
11988.71 951
11989.74 993
11990.77 948
11991.81 900
11992.84 960
11993.88 889
11994.91 994
11995.95 963
11996.98 944
11998.02 911
11999.05 890
12000.08 959
12001.12 1022
12002.15 961
12003.19 946
12004.22 961
12005.26 949
12006.29 908
12007.33 945
12008.36 991
12009.40 986
12010.43 997
12011.47 950
12012.50 990
12013.54 942
12014.57 979
12015.61 933
12016.64 983
12017.68 999
12018.71 982
12019.75 975
12020.78 953
12021.82 960
12022.86 954
12023.89 1016
12024.93 985
12025.96 1042
12027.00 963
12028.03 969
12029.07 1012
12030.11 963
12031.14 959
12032.18 949
12033.21 947
12034.25 1048
12035.29 986
12036.32 985
12037.36 998
12038.39 976
12039.43 1011
12040.47 995
12041.50 931
12042.54 948
12043.58 920
12044.61 956
12045.65 959
12046.69 1025
12047.72 910
12048.76 935
12049.80 939
12050.83 971
12051.87 973
12052.91 1068
12053.94 1027
12054.98 1018
12056.02 988
12057.05 1057
12058.09 1058
12059.13 1031
12060.16 1050
12061.20 997
12062.24 981
12063.28 987
12064.31 1047
12065.35 1017
12066.39 965
12067.43 1002
12068.46 961
12069.50 936
12070.54 1009
12071.58 963
12072.61 1029
12073.65 1026
12074.69 1056
12075.73 1019
12076.76 988
12077.80 982
12078.84 974
12079.88 1077
12080.92 1092
12081.95 1017
12082.99 983
12084.03 988
12085.07 1000
12086.11 1041
12087.15 994
12088.18 1020
12089.22 1047
12090.26 1033
12091.30 990
12092.34 1035
12093.38 1023
12094.42 1081
12095.45 998
12096.49 1028
12097.53 1017
12098.57 1065
12099.61 982
12100.65 992
12101.69 1039
12102.73 1071
12103.76 1061
12104.80 1016
12105.84 1102
12106.88 1075
12107.92 1064
12108.96 1106
12110.00 1093
12111.04 1056
12112.08 1176
12113.12 1038
12114.16 997
12115.20 958
12116.24 1043
12117.28 943
12118.32 992
12119.36 1000
12120.40 1016
12121.44 1023
12122.47 951
12123.51 1010
12124.55 1011
12125.59 975
12126.63 943
12127.67 975
12128.71 959
12129.76 949
12130.80 899
12131.84 882
12132.88 874
12133.92 895
12134.96 916
12136.00 1012
12137.04 934
12138.08 918
12139.12 923
12140.16 927
12141.20 932
12142.24 894
12143.28 955
12144.32 959
12145.36 942
12146.40 921
12147.44 910
12148.49 919
12149.53 978
12150.57 897
12151.61 904
12152.65 901
12153.69 892
12154.73 856
12155.77 862
12156.81 899
12157.86 947
12158.90 916
12159.94 947
12160.98 920
12162.02 855
12163.06 963
12164.10 922
12165.15 888
12166.19 928
12167.23 927
12168.27 882
12169.31 979
12170.36 965
12171.40 938
12172.44 929
12173.48 904
12174.52 936
12175.57 918
12176.61 906
12177.65 940
12178.69 901
12179.73 892
12180.78 893
12181.82 852
12182.86 900
12183.90 924
12184.95 888
12185.99 944
12187.03 913
12188.07 893
12189.12 830
12190.16 861
12191.20 925
12192.25 955
12193.29 865
12194.33 888
12195.37 901
12196.42 912
12197.46 896
12198.50 947
12199.55 849
12200.59 812
12201.63 833
12202.68 837
12203.72 845
12204.76 845
12205.81 961
12206.85 881
12207.89 901
12208.94 870
12209.98 949
12211.02 870
12212.07 846
12213.11 867
12214.16 825
12215.20 910
12216.24 904
12217.29 881
12218.33 892
12219.37 851
12220.42 902
12221.46 863
12222.51 811
12223.55 824
12224.60 837
12225.64 868
12226.68 817
12227.73 843
12228.77 824
12229.82 868
12230.86 898
12231.91 866
12232.95 864
12234.00 901
12235.04 880
12236.08 807
12237.13 845
12238.17 853
12239.22 847
12240.26 878
12241.31 864
12242.35 850
12243.40 853
12244.44 919
12245.49 951
12246.53 923
12247.58 978
12248.62 890
12249.67 888
12250.72 884
12251.76 938
12252.81 951
12253.85 916
12254.90 896
12255.94 889
12256.99 907
12258.03 840
12259.08 823
12260.13 837
12261.17 901
12262.22 844
12263.26 890
12264.31 884
12265.35 896
12266.40 882
12267.45 842
12268.49 826
12269.54 805
12270.59 808
12271.63 821
12272.68 856
12273.72 836
12274.77 868
12275.82 844
12276.86 820
12277.91 826
12278.96 874
12280.00 861
12281.05 840
12282.10 852
12283.14 808
12284.19 827
12285.24 805
12286.28 795
12287.33 874
12288.38 843
12289.42 873
12290.47 923
12291.52 892
12292.57 851
12293.61 875
12294.66 806
12295.71 799
12296.75 834
12297.80 790
12298.85 824
12299.90 832
12300.94 821
12301.99 791
12303.04 839
12304.09 881
12305.13 751
12306.18 796
12307.23 822
12308.28 829
12309.33 793
12310.37 818
12311.42 799
12312.47 844
12313.52 778
12314.57 787
12315.61 803
12316.66 796
12317.71 777
12318.76 792
12319.81 799
12320.85 801
12321.90 822
12322.95 819
12324.00 772
12325.05 788
12326.10 814
12327.15 820
12328.19 736
12329.24 784
12330.29 784
12331.34 731
12332.39 740
12333.44 799
12334.49 859
12335.54 877
12336.59 810
12337.63 758
12338.68 780
12339.73 780
12340.78 780
12341.83 823
12342.88 772
12343.93 816
12344.98 826
12346.03 830
12347.08 810
12348.13 858
12349.18 751
12350.23 718
12351.28 708
12352.33 778
12353.38 773
12354.43 825
12355.48 795
12356.52 790
12357.57 797
12358.62 804
12359.67 831
12360.72 789
12361.77 847
12362.82 799
12363.88 800
12364.93 766
12365.98 822
12367.03 810
12368.08 876
12369.13 850
12370.18 783
12371.23 846
12372.28 832
12373.33 841
12374.38 757
12375.43 737
12376.48 831
12377.53 804
12378.58 813
12379.63 791
12380.68 826
12381.73 792
12382.79 812
12383.84 795
12384.89 772
12385.94 846
12386.99 842
12388.04 837
12389.09 857
12390.14 820
12391.20 783
12392.25 824
12393.30 827
12394.35 836
12395.40 795
12396.45 823
12397.50 857
12398.56 854
12399.61 802
12400.66 746
12401.71 813
12402.76 817
12403.81 906
12404.87 868
12405.92 824
12406.97 800
12408.02 832
12409.07 829
12410.13 841
12411.18 810
12412.23 822
12413.28 983
12414.34 844
12415.39 912
12416.44 849
12417.49 847
12418.55 833
12419.60 802
12420.65 857
12421.70 888
12422.76 935
12423.81 895
12424.86 907
12425.91 870
12426.97 859
12428.02 847
12429.07 793
12430.13 827
12431.18 815
12432.23 863
12433.29 874
12434.34 785
12435.39 825
12436.44 948
12437.50 886
12438.55 887
12439.61 944
12440.66 883
12441.71 902
12442.77 876
12443.82 808
12444.87 901
12445.93 840
12446.98 875
12448.03 896
12449.09 846
12450.14 864
12451.20 875
12452.25 943
12453.30 956
12454.36 895
12455.41 851
12456.47 869
12457.52 906
12458.57 954
12459.63 899
12460.68 848
12461.74 875
12462.79 931
12463.85 936
12464.90 904
12465.95 951
12467.01 938
12468.06 833
12469.12 872
12470.17 901
12471.23 938
12472.28 957
12473.34 926
12474.39 879
12475.45 857
12476.50 967
12477.56 997
12478.61 969
12479.67 1081
12480.72 1040
12481.78 1034
12482.83 979
12483.89 1001
12484.94 1067
12486.00 1058
12487.05 1036
12488.11 1078
12489.17 1097
12490.22 1175
12491.28 1222
12492.33 1203
12493.39 1275
12494.44 1379
12495.50 1443
12496.55 1581
12497.61 1561
12498.67 1637
12499.72 1756
12500.78 1760
12501.83 1623
12502.89 1647
12503.95 1571
12505.00 1465
12506.06 1400
12507.12 1338
12508.17 1253
12509.23 1274
12510.28 1267
12511.34 1218
12512.40 1146
12513.45 1105
12514.51 1065
12515.57 1048
12516.62 1110
12517.68 1109
12518.74 1075
12519.79 1109
12520.85 1051
12521.91 1007
12522.96 1002
12524.02 1015
12525.08 1028
12526.14 1020
12527.19 1039
12528.25 1048
12529.31 1036
12530.36 977
12531.42 971
12532.48 946
12533.54 1033
12534.59 1079
12535.65 1059
12536.71 1064
12537.77 1077
12538.82 1120
12539.88 1044
12540.94 1008
12542.00 1046
12543.05 1005
12544.11 1005
12545.17 1033
12546.23 989
12547.29 1004
12548.34 1009
12549.40 1049
12550.46 1017
12551.52 1008
12552.58 980
12553.64 1004
12554.69 1039
12555.75 985
12556.81 1018
12557.87 1022
12558.93 1033
12559.99 1058
12561.04 1013
12562.10 1020
12563.16 1064
12564.22 1092
12565.28 1111
12566.34 1098
12567.40 1146
12568.45 1175
12569.51 1188
12570.57 1212
12571.63 1264
12572.69 1311
12573.75 1320
12574.81 1355
12575.87 1390
12576.93 1407
12577.99 1395
12579.05 1455
12580.11 1532
12581.16 1454
12582.22 1453
12583.28 1390
12584.34 1424
12585.40 1364
12586.46 1260
12587.52 1266
12588.58 1187
12589.64 1255
12590.70 1199
12591.76 1083
12592.82 1083
12593.88 1071
12594.94 1084
12596.00 1077
12597.06 1065
12598.12 1098
12599.18 1138
12600.24 1066
12601.30 1117
12602.36 1035
12603.42 954
12604.48 950
12605.54 990
12606.60 955
12607.66 1023
12608.72 1075
12609.79 1043
12610.85 1026
12611.91 1026
12612.97 1063
12614.03 1079
12615.09 1067
12616.15 1027
12617.21 1079
12618.27 1057
12619.33 994
12620.39 999
12621.45 1066
12622.52 972
12623.58 991
12624.64 922
12625.70 891
12626.76 945
12627.82 1031
12628.88 955
12629.95 969
12631.01 972
12632.07 906
12633.13 969
12634.19 1005
12635.25 934
12636.31 914
12637.38 925
12638.44 957
12639.50 949
12640.56 914
12641.62 928
12642.69 1007
12643.75 1006
12644.81 987
12645.87 964
12646.93 927
12648.00 918
12649.06 972
12650.12 981
12651.18 1020
12652.25 957
12653.31 1028
12654.37 1030
12655.43 1111
12656.50 1137
12657.56 1179
12658.62 1006
12659.68 989
12660.75 1070
12661.81 1046
12662.87 996
12663.94 987
12665.00 1081
12666.06 1048
12667.12 990
12668.19 981
12669.25 935
12670.31 1007
12671.38 988
12672.44 987
12673.50 889
12674.57 881
12675.63 871
12676.69 903
12677.76 878
12678.82 896
12679.88 954
12680.95 922
12682.01 888
12683.07 913
12684.14 910
12685.20 906
12686.27 929
12687.33 947
12688.39 981
12689.46 972
12690.52 855
12691.59 884
12692.65 903
12693.71 932
12694.78 932
12695.84 848
12696.91 873
12697.97 856
12699.04 887
12700.10 880
12701.16 913
12702.23 919
12703.29 893
12704.36 865
12705.42 888
12706.49 859
12707.55 828
12708.62 894
12709.68 873
12710.75 858
12711.81 850
12712.88 828
12713.94 811
12715.01 875
12716.07 879
12717.14 817
12718.20 842
12719.27 876
12720.33 868
12721.40 871
12722.46 867
12723.53 829
12724.59 807
12725.66 742
12726.72 843
12727.79 830
12728.86 887
12729.92 794
12730.99 835
12732.05 820
12733.12 777
12734.18 774
12735.25 827
12736.32 835
12737.38 768
12738.45 768
12739.51 849
12740.58 873
12741.65 817
12742.71 832
12743.78 825
12744.85 796
12745.91 764
12746.98 813
12748.04 821
12749.11 812
12750.18 760
12751.24 853
12752.31 803
12753.38 833
12754.44 753
12755.51 702
12756.58 755
12757.64 759
12758.71 791
12759.78 810
12760.85 787
12761.91 752
12762.98 778
12764.05 743
12765.11 787
12766.18 760
12767.25 744
12768.32 811
12769.38 775
12770.45 760
12771.52 754
12772.58 725
12773.65 754
12774.72 727
12775.79 738
12776.86 729
12777.92 694
12778.99 719
12780.06 697
12781.13 674
12782.19 649
12783.26 717
12784.33 762
12785.40 721
12786.47 750
12787.53 761
12788.60 699
12789.67 700
12790.74 745
12791.81 747
12792.87 765
12793.94 673
12795.01 710
12796.08 706
12797.15 758
12798.22 717
12799.29 659
12800.35 721
12801.42 707
12802.49 728
12803.56 707
12804.63 678
12805.70 713
12806.77 715
12807.84 641
12808.90 747
12809.97 705
12811.04 678
12812.11 674
12813.18 704
12814.25 693
12815.32 710
12816.39 720
12817.46 703
12818.53 681
12819.60 709
12820.67 745
12821.74 719
12822.81 742
12823.88 692
12824.94 706
12826.01 705
12827.08 759
12828.15 657
12829.22 661
12830.29 667
12831.36 659
12832.43 748
12833.50 678
12834.57 692
12835.64 684
12836.71 736
12837.78 658
12838.85 650
12839.92 680
12840.99 695
12842.07 709
12843.14 750
12844.21 701
12845.28 648
12846.35 697
12847.42 692
12848.49 683
12849.56 745
12850.63 688
12851.70 712
12852.77 706
12853.84 701
12854.91 674
12855.98 619
12857.06 691
12858.13 711
12859.20 674
12860.27 648
12861.34 660
12862.41 688
12863.48 702
12864.55 672
12865.62 687
12866.70 645
12867.77 659
12868.84 616
12869.91 637
12870.98 666
12872.05 641
12873.13 679
12874.20 680
12875.27 626
12876.34 652
12877.41 657
12878.48 649
12879.56 635
12880.63 634
12881.70 631
12882.77 677
12883.84 685
12884.92 680
12885.99 703
12887.06 690
12888.13 663
12889.21 662
12890.28 640
12891.35 664
12892.42 672
12893.50 636
12894.57 637
12895.64 669
12896.71 648
12897.79 606
12898.86 663
12899.93 594
12901.00 634
12902.08 637
12903.15 616
12904.22 636
12905.30 691
12906.37 671
12907.44 605
12908.52 616
12909.59 665
12910.66 613
12911.73 636
12912.81 673
12913.88 624
12914.96 650
12916.03 631
12917.10 655
12918.18 627
12919.25 601
12920.32 704
12921.40 674
12922.47 651
12923.54 675
12924.62 629
12925.69 577
12926.77 590
12927.84 580
12928.91 611
12929.99 644
12931.06 655
12932.14 662
12933.21 625
12934.28 655
12935.36 679
12936.43 683
12937.51 631
12938.58 651
12939.66 642
12940.73 662
12941.80 633
12942.88 575
12943.95 585
12945.03 591
12946.10 662
12947.18 651
12948.25 634
12949.33 628
12950.40 633
12951.48 618
12952.55 699
12953.63 614
12954.70 631
12955.78 685
12956.85 691
12957.93 682
12959.00 631
12960.08 647
12961.15 636
12962.23 671
12963.30 584
12964.38 586
12965.46 636
12966.53 656
12967.61 600
12968.68 594
12969.76 637
12970.83 682
12971.91 679
12972.99 621
12974.06 594
12975.14 650
12976.21 673
12977.29 640
12978.37 627
12979.44 570
12980.52 611
12981.59 580
12982.67 612
12983.75 628
12984.82 641
12985.90 664
12986.98 629
12988.05 658
12989.13 622
12990.20 643
12991.28 626
12992.36 686
12993.43 641
12994.51 712
12995.59 714
12996.67 663
12997.74 633
12998.82 622
12999.90 659
13000.97 655
13002.05 588
13003.13 612
13004.20 645
13005.28 690
13006.36 704
13007.44 696
13008.51 691
13009.59 640
13010.67 622
13011.75 655
13012.82 698
13013.90 672
13014.98 726
13016.06 670
13017.13 646
13018.21 652
13019.29 624
13020.37 583
13021.44 611
13022.52 662
13023.60 679
13024.68 699
13025.76 673
13026.83 693
13027.91 704
13028.99 685
13030.07 673
13031.15 666
13032.23 735
13033.30 700
13034.38 659
13035.46 688
13036.54 708
13037.62 722
13038.70 744
13039.77 681
13040.85 701
13041.93 624
13043.01 618
13044.09 676
13045.17 644
13046.25 642
13047.33 721
13048.40 700
13049.48 735
13050.56 646
13051.64 654
13052.72 733
13053.80 685
13054.88 691
13055.96 689
13057.04 709
13058.12 685
13059.20 754
13060.28 689
13061.36 633
13062.44 639
13063.51 697
13064.59 604
13065.67 617
13066.75 616
13067.83 652
13068.91 706
13069.99 711
13071.07 692
13072.15 642
13073.23 711
13074.31 691
13075.39 600
13076.47 620
13077.55 636
13078.63 661
13079.71 690
13080.79 640
13081.87 647
13082.96 683
13084.04 667
13085.12 686
13086.20 663
13087.28 689
13088.36 700
13089.44 708
13090.52 687
13091.60 639
13092.68 646
13093.76 670
13094.84 652
13095.92 616
13097.00 669
13098.09 636
13099.17 619
13100.25 588
13101.33 583
13102.41 656
13103.49 615
13104.57 629
13105.65 623
13106.74 637
13107.82 632
13108.90 692
13109.98 679
13111.06 607
13112.14 596
13113.22 636
13114.31 631
13115.39 602
13116.47 581
13117.55 655
13118.63 656
13119.72 579
13120.80 677
13121.88 676
13122.96 651
13124.04 610
13125.13 634
13126.21 628
13127.29 661
13128.37 648
13129.45 624
13130.54 669
13131.62 633
13132.70 613
13133.78 657
13134.87 662
13135.95 670
13137.03 647
13138.11 628
13139.20 628
13140.28 673
13141.36 670
13142.45 622
13143.53 611
13144.61 595
13145.69 630
13146.78 634
13147.86 598
13148.94 604
13150.03 627
13151.11 622
13152.19 577
13153.28 595
13154.36 628
13155.44 656
13156.53 611
13157.61 593
13158.69 609
13159.78 645
13160.86 649
13161.94 689
13163.03 636
13164.11 599
13165.20 614
13166.28 610
13167.36 649
13168.45 646
13169.53 622
13170.62 572
13171.70 611
13172.78 579
13173.87 651
13174.95 677
13176.04 647
13177.12 651
13178.21 663
13179.29 637
13180.37 602
13181.46 658
13182.54 634
13183.63 602
13184.71 619
13185.80 618
13186.88 601
13187.97 621
13189.05 630
13190.14 619
13191.22 545
13192.31 570
13193.39 631
13194.48 582
13195.56 567
13196.65 579
13197.73 639
13198.82 605
13199.90 602
13200.99 569
13202.07 611
13203.16 622
13204.24 624
13205.33 653
13206.41 617
13207.50 590
13208.58 589
13209.67 600
13210.76 616
13211.84 625
13212.93 593
13214.01 645
13215.10 581
13216.19 584
13217.27 587
13218.36 600
13219.44 627
13220.53 566
13221.62 584
13222.70 631
13223.79 634
13224.87 585
13225.96 565
13227.05 566
13228.13 607
13229.22 663
13230.31 625
13231.39 556
13232.48 605
13233.57 672
13234.65 645
13235.74 613
13236.83 619
13237.91 659
13239.00 555
13240.09 587
13241.17 577
13242.26 671
13243.35 662
13244.43 625
13245.52 634
13246.61 663
13247.70 610
13248.78 622
13249.87 584
13250.96 564
13252.05 657
13253.13 648
13254.22 700
13255.31 596
13256.39 577
13257.48 592
13258.57 617
13259.66 616
13260.75 615
13261.83 621
13262.92 608
13264.01 629
13265.10 632
13266.19 649
13267.27 575
13268.36 580
13269.45 602
13270.54 619
13271.63 549
13272.71 644
13273.80 635
13274.89 631
13275.98 626
13277.07 578
13278.16 616
13279.24 591
13280.33 581
13281.42 588
13282.51 627
13283.60 638
13284.69 592
13285.78 621
13286.86 661
13287.95 613
13289.04 597
13290.13 579
13291.22 612
13292.31 616
13293.40 568
13294.49 682
13295.58 607
13296.67 624
13297.76 578
13298.84 650
13299.93 621
13301.02 603
13302.11 613
13303.20 607
13304.29 581
13305.38 644
13306.47 646
13307.56 655
13308.65 581
13309.74 674
13310.83 638
13311.92 645
13313.01 642
13314.10 643
13315.19 699
13316.28 634
13317.37 644
13318.46 657
13319.55 728
13320.64 691
13321.73 643
13322.82 582
13323.91 662
13325.00 657
13326.09 642
13327.18 601
13328.27 624
13329.36 601
13330.45 634
13331.54 663
13332.64 639
13333.73 668
13334.82 676
13335.91 702
13337.00 687
13338.09 641
13339.18 642
13340.27 686
13341.36 655
13342.45 601
13343.54 651
13344.64 649
13345.73 664
13346.82 602
13347.91 654
13349.00 621
13350.09 613
13351.18 574
13352.28 628
13353.37 639
13354.46 656
13355.55 612
13356.64 711
13357.73 665
13358.83 639
13359.92 644
13361.01 683
13362.10 649
13363.19 666
13364.29 570
13365.38 587
13366.47 665
13367.56 614
13368.65 668
13369.75 667
13370.84 695
13371.93 628
13373.02 618
13374.12 600
13375.21 656
13376.30 671
13377.39 655
13378.49 635
13379.58 599
13380.67 658
13381.76 624
13382.86 637
13383.95 601
13385.04 610
13386.13 587
13387.23 592
13388.32 639
13389.41 587
13390.51 564
13391.60 613
13392.69 612
13393.79 580
13394.88 596
13395.97 623
13397.07 614
13398.16 583
13399.25 602
13400.35 600
13401.44 617
13402.53 615
13403.63 670
13404.72 630
13405.81 613
13406.91 656
13408.00 703
13409.10 657
13410.19 653
13411.28 619
13412.38 638
13413.47 608
13414.57 595
13415.66 613
13416.75 611
13417.85 649
13418.94 610
13420.04 583
13421.13 546
13422.22 611
13423.32 633
13424.41 660
13425.51 615
13426.60 608
13427.70 633
13428.79 619
13429.89 596
13430.98 609
13432.08 583
13433.17 544
13434.27 555
13435.36 653
13436.46 613
13437.55 580
13438.65 607
13439.74 645
13440.84 655
13441.93 581
13443.03 615
13444.12 646
13445.22 601
13446.31 664
13447.41 694
13448.50 614
13449.60 627
13450.69 671
13451.79 638
13452.89 576
13453.98 604
13455.08 593
13456.17 617
13457.27 633
13458.36 628
13459.46 616
13460.56 673
13461.65 661
13462.75 611
13463.84 650
13464.94 626
13466.04 614
13467.13 665
13468.23 652
13469.32 640
13470.42 660
13471.52 671
13472.61 652
13473.71 660
13474.81 644
13475.90 674
13477.00 633
13478.10 601
13479.19 601
13480.29 608
13481.39 648
13482.48 626
13483.58 642
13484.68 625
13485.77 632
13486.87 643
13487.97 666
13489.07 675
13490.16 630
13491.26 689
13492.36 670
13493.45 657
13494.55 628
13495.65 669
13496.75 688
13497.84 651
13498.94 658
13500.04 701
13501.14 652
13502.23 720
13503.33 715
13504.43 656
13505.53 617
13506.63 704
13507.72 780
13508.82 714
13509.92 728
13511.02 653
13512.12 639
13513.21 669
13514.31 666
13515.41 624
13516.51 664
13517.61 618
13518.70 637
13519.80 588
13520.90 602
13522.00 577
13523.10 598
13524.20 626
13525.30 634
13526.39 594
13527.49 597
13528.59 656
13529.69 661
13530.79 656
13531.89 622
13532.99 669
13534.09 617
13535.18 598
13536.28 610
13537.38 641
13538.48 626
13539.58 642
13540.68 594
13541.78 572
13542.88 616
13543.98 623
13545.08 587
13546.18 590
13547.28 554
13548.38 592
13549.48 602
13550.57 613
13551.67 606
13552.77 562
13553.87 573
13554.97 628
13556.07 570
13557.17 579
13558.27 597
13559.37 615
13560.47 636
13561.57 639
13562.67 577
13563.77 537
13564.87 638
13565.97 625
13567.07 621
13568.17 565
13569.28 606
13570.38 624
13571.48 617
13572.58 598
13573.68 601
13574.78 602
13575.88 590
13576.98 559
13578.08 598
13579.18 570
13580.28 606
13581.38 585
13582.48 520
13583.58 566
13584.69 572
13585.79 602
13586.89 614
13587.99 620
13589.09 609
13590.19 581
13591.29 612
13592.39 630
13593.49 625
13594.60 583
13595.70 617
13596.80 570
13597.90 599
13599.00 633
13600.10 606
13601.21 565
13602.31 595
13603.41 624
13604.51 608
13605.61 578
13606.71 598
13607.82 626
13608.92 564
13610.02 592
13611.12 563
13612.22 629
13613.33 647
13614.43 658
13615.53 637
13616.63 574
13617.74 618
13618.84 580
13619.94 605
13621.04 614
13622.15 615
13623.25 596
13624.35 588
13625.45 597
13626.56 644
13627.66 602
13628.76 588
13629.86 652
13630.97 596
13632.07 594
13633.17 542
13634.28 560
13635.38 599
13636.48 612
13637.59 618
13638.69 620
13639.79 586
13640.90 604
13642.00 592
13643.10 670
13644.21 658
13645.31 599
13646.41 621
13647.52 589
13648.62 639
13649.72 593
13650.83 542
13651.93 621
13653.03 631
13654.14 575
13655.24 587
13656.35 561
13657.45 594
13658.55 522
13659.66 528
13660.76 556
13661.87 628
13662.97 606
13664.07 583
13665.18 575
13666.28 540
13667.39 605
13668.49 534
13669.60 575
13670.70 567
13671.81 569
13672.91 579
13674.01 564
13675.12 588
13676.22 594
13677.33 566
13678.43 616
13679.54 640
13680.64 604
13681.75 596
13682.85 616
13683.96 602
13685.06 598
13686.17 595
13687.27 640
13688.38 589
13689.48 585
13690.59 635
13691.69 569
13692.80 557
13693.91 571
13695.01 586
13696.12 610
13697.22 631
13698.33 631
13699.43 616
13700.54 557
13701.64 632
13702.75 661
13703.86 582
13704.96 582
13706.07 620
13707.17 559
13708.28 569
13709.39 566
13710.49 617
13711.60 646
13712.70 652
13713.81 614
13714.92 608
13716.02 607
13717.13 600
13718.24 655
13719.34 649
13720.45 621
13721.56 620
13722.66 686
13723.77 624
13724.88 628
13725.98 632
13727.09 624
13728.20 668
13729.30 642
13730.41 617
13731.52 589
13732.62 592
13733.73 616
13734.84 594
13735.94 609
13737.05 638
13738.16 637
13739.27 609
13740.37 648
13741.48 615
13742.59 670
13743.70 668
13744.80 658
13745.91 625
13747.02 664
13748.13 656
13749.23 627
13750.34 605
13751.45 659
13752.56 684
13753.67 601
13754.77 635
13755.88 617
13756.99 639
13758.10 643
13759.21 649
13760.31 614
13761.42 667
13762.53 684
13763.64 673
13764.75 735
13765.85 749
13766.96 685
13768.07 735
13769.18 737
13770.29 785
13771.40 727
13772.51 732
13773.61 780
13774.72 757
13775.83 748
13776.94 715
13778.05 770
13779.16 800
13780.27 776
13781.38 758
13782.48 696
13783.59 725
13784.70 727
13785.81 669
13786.92 692
13788.03 672
13789.14 690
13790.25 679
13791.36 656
13792.47 668
13793.58 713
13794.69 658
13795.80 673
13796.91 686
13798.02 659
13799.13 648
13800.24 724
13801.35 663
13802.45 611
13803.56 591
13804.67 663
13805.78 621
13806.89 651
13808.00 685
13809.11 732
13810.22 670
13811.34 643
13812.45 636
13813.56 649
13814.67 627
13815.78 654
13816.89 658
13818.00 663
13819.11 629
13820.22 660
13821.33 663
13822.44 648
13823.55 614
13824.66 656
13825.77 654
13826.88 630
13827.99 597
13829.10 582
13830.22 607
13831.33 670
13832.44 655
13833.55 602
13834.66 651
13835.77 684
13836.88 657
13837.99 698
13839.10 601
13840.22 662
13841.33 653
13842.44 642
13843.55 665
13844.66 647
13845.77 642
13846.88 638
13848.00 596
13849.11 622
13850.22 613
13851.33 637
13852.44 654
13853.56 656
13854.67 621
13855.78 586
13856.89 629
13858.00 658
13859.12 606
13860.23 627
13861.34 713
13862.45 636
13863.56 680
13864.68 680
13865.79 616
13866.90 609
13868.01 674
13869.13 648
13870.24 683
13871.35 628
13872.46 605
13873.58 676
13874.69 669
13875.80 670
13876.91 638
13878.03 655
13879.14 649
13880.25 625
13881.37 614
13882.48 634
13883.59 590
13884.71 592
13885.82 666
13886.93 641
13888.05 631
13889.16 606
13890.27 616
13891.39 640
13892.50 665
13893.61 648
13894.73 701
13895.84 711
13896.95 642
13898.07 640
13899.18 630
13900.29 696
13901.41 685
13902.52 699
13903.64 687
13904.75 643
13905.86 640
13906.98 649
13908.09 640
13909.21 653
13910.32 620
13911.43 650
13912.55 647
13913.66 666
13914.78 660
13915.89 643
13917.01 610
13918.12 625
13919.24 666
13920.35 674
13921.46 614
13922.58 625
13923.69 660
13924.81 626
13925.92 591
13927.04 580
13928.15 631
13929.27 662
13930.38 569
13931.50 545
13932.61 585
13933.73 596
13934.84 554
13935.96 581
13937.07 637
13938.19 634
13939.30 600
13940.42 595
13941.54 593
13942.65 587
13943.77 569
13944.88 557
13946.00 522
13947.11 554
13948.23 593
13949.34 584
13950.46 573
13951.58 609
13952.69 586
13953.81 566
13954.92 604
13956.04 627
13957.16 610
13958.27 568
13959.39 599
13960.50 622
13961.62 617
13962.74 540
13963.85 605
13964.97 602
13966.09 638
13967.20 596
13968.32 610
13969.44 614
13970.55 513
13971.67 583
13972.79 607
13973.90 617
13975.02 612
13976.14 597
13977.25 650
13978.37 579
13979.49 535
13980.60 553
13981.72 563
13982.84 586
13983.95 564
13985.07 595
13986.19 530
13987.31 584
13988.42 573
13989.54 570
13990.66 577
13991.78 568
13992.89 580
13994.01 607
13995.13 612
13996.25 619
13997.36 609
13998.48 572
13999.60 579
14000.72 631
14001.83 565
14002.95 624
14004.07 583
14005.19 587
14006.31 607
14007.42 615
14008.54 570
14009.66 580
14010.78 558
14011.90 578
14013.02 610
14014.13 503
14015.25 579
14016.37 607
14017.49 601
14018.61 602
14019.73 578
14020.84 606
14021.96 559
14023.08 554
14024.20 599
14025.32 607
14026.44 528
14027.56 549
14028.68 601
14029.80 578
14030.91 613
14032.03 614
14033.15 647
14034.27 591
14035.39 557
14036.51 566
14037.63 556
14038.75 569
14039.87 570
14040.99 586
14042.11 604
14043.23 610
14044.35 587
14045.47 602
14046.58 567
14047.70 528
14048.82 551
14049.94 603
14051.06 602
14052.18 585
14053.30 582
14054.42 579
14055.54 568
14056.66 593
14057.78 569
14058.90 601
14060.02 601
14061.14 587
14062.26 599
14063.38 592
14064.51 606
14065.63 592
14066.75 577
14067.87 557
14068.99 621
14070.11 601
14071.23 607
14072.35 654
14073.47 659
14074.59 612
14075.71 605
14076.83 618
14077.95 657
14079.07 617
14080.19 580
14081.32 611
14082.44 641
14083.56 661
14084.68 635
14085.80 627
14086.92 593
14088.04 627
14089.16 640
14090.29 616
14091.41 641
14092.53 655
14093.65 672
14094.77 730
14095.89 712
14097.01 668
14098.14 680
14099.26 697
14100.38 741
14101.50 754
14102.62 672
14103.75 680
14104.87 698
14105.99 740
14107.11 690
14108.23 656
14109.36 664
14110.48 651
14111.60 657
14112.72 646
14113.84 631
14114.97 591
14116.09 647
14117.21 667
14118.33 624
14119.46 630
14120.58 645
14121.70 664
14122.82 595
14123.95 525
14125.07 576
14126.19 614
14127.32 606
14128.44 610
14129.56 640
14130.68 531
14131.81 602
14132.93 588
14134.05 590
14135.18 611
14136.30 578
14137.42 571
14138.55 567
14139.67 598
14140.79 636
14141.92 614
14143.04 608
14144.16 632
14145.29 612
14146.41 578
14147.54 565
14148.66 638
14149.78 624
14150.91 590
14152.03 638
14153.15 594
14154.28 595
14155.40 618
14156.53 621
14157.65 542
14158.77 565
14159.90 559
14161.02 601
14162.15 623
14163.27 575
14164.40 606
14165.52 623
14166.64 616
14167.77 634
14168.89 627
14170.02 605
14171.14 582
14172.27 684
14173.39 652
14174.52 603
14175.64 584
14176.77 566
14177.89 585
14179.02 609
14180.14 618
14181.27 619
14182.39 579
14183.52 589
14184.64 543
14185.77 573
14186.89 572
14188.02 617
14189.14 605
14190.27 559
14191.39 515
14192.52 586
14193.64 634
14194.77 580
14195.90 506
14197.02 569
14198.15 557
14199.27 561
14200.40 583
14201.52 629
14202.65 571
14203.78 588
14204.90 618
14206.03 659
14207.15 584
14208.28 567
14209.41 612
14210.53 620
14211.66 576
14212.78 507
14213.91 598
14215.04 567
14216.16 537
14217.29 530
14218.42 500
14219.54 571
14220.67 569
14221.80 569
14222.92 519
14224.05 538
14225.18 562
14226.30 604
14227.43 556
14228.56 562
14229.68 566
14230.81 554
14231.94 558
14233.06 526
14234.19 529
14235.32 567
14236.45 564
14237.57 538
14238.70 522
14239.83 564
14240.96 547
14242.08 526
14243.21 534
14244.34 566
14245.47 556
14246.59 570
14247.72 522
14248.85 524
14249.98 542
14251.10 547
14252.23 521
14253.36 493
14254.49 501
14255.62 557
14256.74 510
14257.87 522
14259.00 590
14260.13 628
14261.26 553
14262.38 563
14263.51 548
14264.64 565
14265.77 541
14266.90 545
14268.03 521
14269.15 520
14270.28 555
14271.41 550
14272.54 512
14273.67 505
14274.80 488
14275.93 551
14277.06 472
14278.18 500
14279.31 524
14280.44 501
14281.57 493
14282.70 539
14283.83 511
14284.96 494
14286.09 494
14287.22 515
14288.35 538
14289.48 514
14290.60 490
14291.73 558
14292.86 534
14293.99 535
14295.12 490
14296.25 473
14297.38 533
14298.51 509
14299.64 491
14300.77 506
14301.90 506
14303.03 522
14304.16 501
14305.29 480
14306.42 522
14307.55 567
14308.68 544
14309.81 454
14310.94 536
14312.07 554
14313.20 519
14314.33 549
14315.46 505
14316.59 497
14317.72 444
14318.85 458
14319.98 466
14321.11 460
14322.24 479
14323.38 501
14324.51 500
14325.64 474
14326.77 484
14327.90 517
14329.03 498
14330.16 553
14331.29 500
14332.42 475
14333.55 448
14334.68 501
14335.82 524
14336.95 531
14338.08 499
14339.21 539
14340.34 527
14341.47 520
14342.60 550
14343.73 457
14344.87 496
14346.00 531
14347.13 527
14348.26 543
14349.39 516
14350.52 512
14351.66 500
14352.79 470
14353.92 486
14355.05 542
14356.18 506
14357.32 542
14358.45 442
14359.58 471
14360.71 480
14361.84 472
14362.98 489
14364.11 483
14365.24 529
14366.37 496
14367.51 526
14368.64 497
14369.77 524
14370.90 542
14372.04 499
14373.17 489
14374.30 501
14375.43 550
14376.57 514
14377.70 498
14378.83 556
14379.97 566
14381.10 588
14382.23 489
14383.36 503
14384.50 513
14385.63 503
14386.76 504
14387.90 496
14389.03 508
14390.16 517
14391.30 532
14392.43 534
14393.56 529
14394.70 524
14395.83 560
14396.96 527
14398.10 561
14399.23 518
14400.37 504
14401.50 481
14402.63 465
14403.77 468
14404.90 478
14406.03 509
14407.17 505
14408.30 489
14409.44 525
14410.57 528
14411.70 495
14412.84 532
14413.97 559
14415.11 543
14416.24 544
14417.38 523
14418.51 543
14419.64 517
14420.78 519
14421.91 579
14423.05 548
14424.18 501
14425.32 588
14426.45 552
14427.59 534
14428.72 541
14429.86 525
14430.99 561
14432.13 517
14433.26 561
14434.40 551
14435.53 549
14436.67 563
14437.80 583
14438.94 551
14440.07 537
14441.21 520
14442.34 550
14443.48 568
14444.61 547
14445.75 565
14446.89 555
14448.02 534
14449.16 557
14450.29 499
14451.43 543
14452.56 594
14453.70 654
14454.84 588
14455.97 587
14457.11 558
14458.24 533
14459.38 563
14460.52 595
14461.65 606
14462.79 574
14463.92 591
14465.06 667
14466.20 668
14467.33 628
14468.47 638
14469.61 599
14470.74 653
14471.88 679
14473.02 599
14474.15 571
14475.29 651
14476.43 671
14477.56 605
14478.70 642
14479.84 657
14480.97 605
14482.11 642
14483.25 634
14484.38 717
14485.52 704
14486.66 664
14487.79 674
14488.93 656
14490.07 612
14491.21 639
14492.34 583
14493.48 585
14494.62 559
14495.76 544
14496.89 564
14498.03 611
14499.17 612
14500.31 532
14501.44 560
14502.58 566
14503.72 602
14504.86 576
14506.00 509
14507.13 526
14508.27 544
14509.41 584
14510.55 585
14511.69 557
14512.82 565
14513.96 551
14515.10 564
14516.24 572
14517.38 545
14518.51 537
14519.65 536
14520.79 520
14521.93 571
14523.07 526
14524.21 551
14525.35 523
14526.48 554
14527.62 544
14528.76 555
14529.90 580
14531.04 560
14532.18 500
14533.32 570
14534.46 539
14535.60 534
14536.73 487
14537.87 535
14539.01 555
14540.15 535
14541.29 537
14542.43 529
14543.57 519
14544.71 489
14545.85 527
14546.99 512
14548.13 525
14549.27 548
14550.41 459
14551.55 543
14552.69 570
14553.83 497
14554.97 502
14556.11 526
14557.25 529
14558.39 588
14559.53 564
14560.67 529
14561.81 570
14562.95 524
14564.09 511
14565.23 550
14566.37 502
14567.51 560
14568.65 596
14569.79 588
14570.93 567
14572.07 555
14573.21 583
14574.35 566
14575.49 553
14576.63 520
14577.77 533
14578.91 681
14580.05 548
14581.19 563
14582.33 516
14583.48 588
14584.62 569
14585.76 507
14586.90 578
14588.04 584
14589.18 556
14590.32 558
14591.46 574
14592.60 532
14593.75 586
14594.89 583
14596.03 560
14597.17 572
14598.31 604
14599.45 634
14600.59 590
14601.74 566
14602.88 608
14604.02 572
14605.16 575
14606.30 580
14607.44 568
14608.59 587
14609.73 531
14610.87 577
14612.01 603
14613.15 611
14614.30 565
14615.44 604
14616.58 591
14617.72 602
14618.87 609
14620.01 614
14621.15 621
14622.29 640
14623.44 631
14624.58 657
14625.72 646
14626.86 595
14628.01 564
14629.15 626
14630.29 615
14631.43 557
14632.58 604
14633.72 668
14634.86 649
14636.01 671
14637.15 680
14638.29 681
14639.44 688
14640.58 678
14641.72 690
14642.86 702
14644.01 703
14645.15 682
14646.29 652
14647.44 680
14648.58 648
14649.73 582
14650.87 562
14652.01 606
14653.16 607
14654.30 636
14655.44 584
14656.59 608
14657.73 613
14658.87 583
14660.02 570
14661.16 533
14662.31 528
14663.45 557
14664.59 570
14665.74 590
14666.88 561
14668.03 540
14669.17 510
14670.32 581
14671.46 597
14672.60 577
14673.75 467
14674.89 533
14676.04 553
14677.18 522
14678.33 557
14679.47 509
14680.62 488
14681.76 518
14682.91 538
14684.05 533
14685.20 512
14686.34 527
14687.49 533
14688.63 542
14689.78 531
14690.92 549
14692.07 529
14693.21 554
14694.36 564
14695.50 560
14696.65 584
14697.79 558
14698.94 524
14700.08 561
14701.23 567
14702.38 601
14703.52 506
14704.67 497
14705.81 520
14706.96 495
14708.10 517
14709.25 498
14710.40 534
14711.54 511
14712.69 477
14713.83 510
14714.98 472
14716.13 505
14717.27 515
14718.42 518
14719.56 521
14720.71 525
14721.86 530
14723.00 465
14724.15 496
14725.30 578
14726.44 532
14727.59 488
14728.74 472
14729.88 471
14731.03 472
14732.18 449
14733.32 464
14734.47 550
14735.62 493
14736.76 494
14737.91 502
14739.06 496
14740.20 514
14741.35 519
14742.50 488
14743.65 476
14744.79 506
14745.94 514
14747.09 552
14748.23 542
14749.38 502
14750.53 497
14751.68 534
14752.82 519
14753.97 556
14755.12 519
14756.27 516
14757.42 515
14758.56 506
14759.71 528
14760.86 529
14762.01 516
14763.15 508
14764.30 532
14765.45 539
14766.60 510
14767.75 560
14768.90 551
14770.04 553
14771.19 571
14772.34 565
14773.49 541
14774.64 551
14775.79 545
14776.93 543
14778.08 557
14779.23 579
14780.38 566
14781.53 530
14782.68 565
14783.83 527
14784.97 539
14786.12 632
14787.27 599
14788.42 615
14789.57 537
14790.72 596
14791.87 606
14793.02 559
14794.17 612
14795.32 542
14796.46 604
14797.61 609
14798.76 578
14799.91 590
14801.06 643
14802.21 565
14803.36 609
14804.51 565
14805.66 537
14806.81 529
14807.96 563
14809.11 526
14810.26 558
14811.41 545
14812.56 543
14813.71 510
14814.86 527
14816.01 516
14817.16 563
14818.31 558
14819.46 524
14820.61 514
14821.76 523
14822.91 522
14824.06 524
14825.21 531
14826.36 558
14827.51 534
14828.66 521
14829.81 511
14830.96 446
14832.11 449
14833.26 485
14834.42 516
14835.57 530
14836.72 457
14837.87 490
14839.02 480
14840.17 471
14841.32 536
14842.47 528
14843.62 483
14844.77 429
14845.92 437
14847.08 439
14848.23 453
14849.38 436
14850.53 451
14851.68 469
14852.83 401
14853.98 479
14855.14 475
14856.29 483
14857.44 444
14858.59 436
14859.74 406
14860.89 474
14862.05 422
14863.20 420
14864.35 460
14865.50 418
14866.65 475
14867.81 478
14868.96 469
14870.11 465
14871.26 436
14872.41 437
14873.57 422
14874.72 461
14875.87 451
14877.02 459
14878.18 474
14879.33 421
14880.48 445
14881.63 468
14882.79 415
14883.94 410
14885.09 449
14886.24 474
14887.40 441
14888.55 442
14889.70 455
14890.86 449
14892.01 500
14893.16 433
14894.31 439
14895.47 444
14896.62 452
14897.77 474
14898.93 439
14900.08 378
14901.23 430
14902.39 483
14903.54 443
14904.69 432
14905.85 430
14907.00 486
14908.16 488
14909.31 450
14910.46 401
14911.62 446
14912.77 434
14913.92 382
14915.08 468
14916.23 444
14917.39 418
14918.54 459
14919.69 474
14920.85 458
14922.00 461
14923.16 476
14924.31 437
14925.46 436
14926.62 430
14927.77 450
14928.93 451
14930.08 407
14931.24 464
14932.39 460
14933.55 451
14934.70 430
14935.85 435
14937.01 418
14938.16 454
14939.32 441
14940.47 496
14941.63 463
14942.78 445
14943.94 464
14945.09 426
14946.25 438
14947.40 431
14948.56 433
14949.71 447
14950.87 434
14952.03 436
14953.18 496
14954.34 404
14955.49 439
14956.65 425
14957.80 439
14958.96 452
14960.11 409
14961.27 392
14962.42 407
14963.58 406
14964.74 408
14965.89 428
14967.05 424
14968.20 382
14969.36 426
14970.52 467
14971.67 419
14972.83 421
14973.98 376
14975.14 415
14976.30 455
14977.45 421
14978.61 417
14979.77 434
14980.92 460
14982.08 407
14983.24 413
14984.39 408
14985.55 411
14986.70 407
14987.86 394
14989.02 412
14990.18 436
14991.33 446
14992.49 443
14993.65 457
14994.80 461
14995.96 400
14997.12 381
14998.27 405
14999.43 454
15000.59 434
15001.75 414
15002.90 437
15004.06 430
15005.22 417
15006.37 418
15007.53 412
15008.69 389
15009.85 447
15011.00 453
15012.16 403
15013.32 436
15014.48 390
15015.64 383
15016.79 422
15017.95 388
15019.11 440
15020.27 407
15021.43 383
15022.58 367
15023.74 400
15024.90 388
15026.06 398
15027.22 435
15028.37 413
15029.53 375
15030.69 392
15031.85 404
15033.01 383
15034.17 407
15035.32 424
15036.48 403
15037.64 421
15038.80 418
15039.96 425
15041.12 423
15042.28 390
15043.44 406
15044.59 395
15045.75 438
15046.91 402
15048.07 399
15049.23 347
15050.39 380
15051.55 406
15052.71 433
15053.87 383
15055.03 367
15056.19 373
15057.35 407
15058.50 398
15059.66 373
15060.82 359
15061.98 391
15063.14 406
15064.30 400
15065.46 389
15066.62 359
15067.78 417
15068.94 352
15070.10 386
15071.26 375
15072.42 373
15073.58 346
15074.74 398
15075.90 395
15077.06 382
15078.22 366
15079.38 377
15080.54 375
15081.70 357
15082.86 395
15084.02 357
15085.18 406
15086.34 393
15087.50 406
15088.67 390
15089.83 446
15090.99 406
15092.15 408
15093.31 402
15094.47 349
15095.63 398
15096.79 389
15097.95 421
15099.11 393
15100.27 404
15101.43 406
15102.60 431
15103.76 389
15104.92 390
15106.08 435
15107.24 421
15108.40 352
15109.56 408
15110.72 409
15111.89 377
15113.05 389
15114.21 416
15115.37 443
15116.53 351
15117.69 392
15118.86 367
15120.02 393
15121.18 402
15122.34 408
15123.50 394
15124.67 385
15125.83 376
15126.99 365
15128.15 384
15129.31 367
15130.48 375
15131.64 378
15132.80 399
15133.96 386
15135.13 400
15136.29 375
15137.45 376
15138.61 398
15139.78 385
15140.94 382
15142.10 401
15143.26 397
15144.43 386
15145.59 374
15146.75 384
15147.91 334
15149.08 361
15150.24 388
15151.40 425
15152.57 439
15153.73 382
15154.89 429
15156.06 374
15157.22 355
15158.38 381
15159.55 393
15160.71 409
15161.87 420
15163.04 413
15164.20 443
15165.36 403
15166.53 422
15167.69 394
15168.85 370
15170.02 408
15171.18 386
15172.35 384
15173.51 362
15174.67 400
15175.84 403
15177.00 378
15178.17 357
15179.33 381
15180.49 387
15181.66 379
15182.82 385
15183.99 351
15185.15 347
15186.31 369
15187.48 389
15188.64 378
15189.81 365
15190.97 372
15192.14 399
15193.30 376
15194.47 411
15195.63 392
15196.80 367
15197.96 379
15199.13 332
15200.29 373
15201.46 379
15202.62 384
15203.79 382
15204.95 397
15206.12 395
15207.28 332
15208.45 371
15209.61 368
15210.78 397
15211.94 371
15213.11 378
15214.27 363
15215.44 401
15216.60 393
15217.77 344
15218.93 372
15220.10 367
15221.27 397
15222.43 379
15223.60 425
15224.76 364
15225.93 358
15227.10 415
15228.26 369
15229.43 378
15230.59 369
15231.76 357
15232.93 384
15234.09 388
15235.26 419
15236.42 374
15237.59 395
15238.76 417
15239.92 416
15241.09 348
15242.26 360
15243.42 407
15244.59 351
15245.76 372
15246.92 334
15248.09 395
15249.26 375
15250.42 388
15251.59 390
15252.76 363
15253.92 363
15255.09 377
15256.26 399
15257.43 404
15258.59 369
15259.76 389
15260.93 346
15262.09 369
15263.26 384
15264.43 357
15265.60 307
15266.76 346
15267.93 404
15269.10 386
15270.27 377
15271.43 408
15272.60 383
15273.77 394
15274.94 377
15276.10 358
15277.27 375
15278.44 370
15279.61 350
15280.78 354
15281.94 340
15283.11 399
15284.28 362
15285.45 340
15286.62 342
15287.79 355
15288.95 373
15290.12 364
15291.29 400
15292.46 418
15293.63 358
15294.80 387
15295.96 387
15297.13 361
15298.30 369
15299.47 413
15300.64 419
15301.81 420
15302.98 424
15304.15 393
15305.31 359
15306.48 354
15307.65 352
15308.82 378
15309.99 390
15311.16 393
15312.33 402
15313.50 387
15314.67 381
15315.84 352
15317.01 384
15318.18 381
15319.34 353
15320.51 371
15321.68 377
15322.85 315
15324.02 366
15325.19 373
15326.36 363
15327.53 368
15328.70 338
15329.87 335
15331.04 356
15332.21 370
15333.38 362
15334.55 353
15335.72 389
15336.89 423
15338.06 426
15339.23 386
15340.40 370
15341.57 377
15342.74 362
15343.91 392
15345.08 376
15346.26 383
15347.43 357
15348.60 396
15349.77 401
15350.94 377
15352.11 363
15353.28 353
15354.45 412
15355.62 370
15356.79 361
15357.96 352
15359.13 406
15360.30 386
15361.48 367
15362.65 343
15363.82 366
15364.99 362
15366.16 366
15367.33 346
15368.50 370
15369.67 328
15370.85 370
15372.02 375
15373.19 387
15374.36 348
15375.53 382
15376.70 371
15377.88 356
15379.05 359
15380.22 370
15381.39 369
15382.56 353
15383.73 352
15384.91 319
15386.08 327
15387.25 329
15388.42 361
15389.59 323
15390.77 341
15391.94 374
15393.11 348
15394.28 361
15395.46 331
15396.63 366
15397.80 373
15398.97 405
15400.15 398
15401.32 387
15402.49 381
15403.66 344
15404.84 348
15406.01 362
15407.18 411
15408.36 361
15409.53 336
15410.70 329
15411.87 388
15413.05 374
15414.22 358
15415.39 347
15416.57 343
15417.74 391
15418.91 404
15420.09 353
15421.26 326
15422.43 351
15423.61 384
15424.78 366
15425.95 346
15427.13 357
15428.30 377
15429.47 365
15430.65 336
15431.82 337
15433.00 328
15434.17 380
15435.34 368
15436.52 357
15437.69 382
15438.87 359
15440.04 317
15441.21 346
15442.39 364
15443.56 350
15444.74 341
15445.91 329
15447.09 334
15448.26 381
15449.43 383
15450.61 341
15451.78 331
15452.96 358
15454.13 375
15455.31 350
15456.48 381
15457.66 413
15458.83 422
15460.01 370
15461.18 384
15462.36 407
15463.53 352
15464.71 372
15465.88 323
15467.06 375
15468.23 382
15469.41 384
15470.58 336
15471.76 347
15472.93 386
15474.11 339
15475.28 354
15476.46 353
15477.63 343
15478.81 370
15479.99 413
15481.16 320
15482.34 391
15483.51 355
15484.69 339
15485.86 331
15487.04 357
15488.22 359
15489.39 332
15490.57 318
15491.74 352
15492.92 345
15494.10 378
15495.27 350
15496.45 351
15497.62 380
15498.80 340
15499.98 344
15501.15 382
15502.33 363
15503.51 345
15504.68 393
15505.86 334
15507.04 311
15508.21 347
15509.39 407
15510.57 397
15511.74 360
15512.92 415
15514.10 361
15515.27 396
15516.45 388
15517.63 306
15518.81 307
15519.98 345
15521.16 361
15522.34 349
15523.51 364
15524.69 337
15525.87 346
15527.05 438
15528.22 383
15529.40 361
15530.58 352
15531.76 371
15532.93 352
15534.11 349
15535.29 348
15536.47 356
15537.64 347
15538.82 356
15540.00 374
15541.18 364
15542.36 340
15543.53 321
15544.71 324
15545.89 393
15547.07 326
15548.25 366
15549.43 356
15550.60 365
15551.78 323
15552.96 377
15554.14 368
15555.32 371
15556.50 347
15557.67 356
15558.85 381
15560.03 380
15561.21 349
15562.39 351
15563.57 363
15564.75 345
15565.93 342
15567.10 335
15568.28 386
15569.46 367
15570.64 354
15571.82 351
15573.00 356
15574.18 337
15575.36 393
15576.54 376
15577.72 374
15578.90 400
15580.08 400
15581.26 367
15582.43 356
15583.61 363
15584.79 364
15585.97 374
15587.15 354
15588.33 337
15589.51 360
15590.69 340
15591.87 382
15593.05 362
15594.23 376
15595.41 378
15596.59 370
15597.77 404
15598.95 389
15600.13 396
15601.31 413
15602.49 367
15603.67 352
15604.85 323
15606.03 343
15607.21 351
15608.40 375
15609.58 350
15610.76 365
15611.94 402
15613.12 395
15614.30 371
15615.48 378
15616.66 394
15617.84 387
15619.02 365
15620.20 385
15621.38 406
15622.56 428
15623.75 385
15624.93 395
15626.11 420
15627.29 398
15628.47 377
15629.65 413
15630.83 409
15632.01 373
15633.20 389
15634.38 384
15635.56 376
15636.74 372
15637.92 387
15639.10 375
15640.29 404
15641.47 414
15642.65 387
15643.83 397
15645.01 391
15646.19 407
15647.38 411
15648.56 436
15649.74 426
15650.92 425
15652.10 416
15653.29 395
15654.47 424
15655.65 404
15656.83 440
15658.02 407
15659.20 430
15660.38 424
15661.56 439
15662.75 411
15663.93 415
15665.11 432
15666.29 454
15667.48 395
15668.66 415
15669.84 406
15671.03 472
15672.21 447
15673.39 428
15674.57 422
15675.76 451
15676.94 425
15678.12 413
15679.31 420
15680.49 446
15681.67 476
15682.86 414
15684.04 443
15685.22 417
15686.41 432
15687.59 486
15688.77 467
15689.96 472
15691.14 454
15692.32 453
15693.51 469
15694.69 420
15695.88 447
15697.06 435
15698.24 446
15699.43 462
15700.61 452
15701.80 436
15702.98 420
15704.16 453
15705.35 468
15706.53 466
15707.72 419
15708.90 485
15710.09 503
15711.27 527
15712.45 465
15713.64 522
15714.82 484
15716.01 475
15717.19 519
15718.38 478
15719.56 504
15720.75 473
15721.93 481
15723.12 531
15724.30 528
15725.49 470
15726.67 466
15727.86 467
15729.04 490
15730.23 506
15731.41 507
15732.60 508
15733.78 487
15734.97 493
15736.15 442
15737.34 469
15738.52 482
15739.71 502
15740.89 444
15742.08 492
15743.27 460
15744.45 493
15745.64 489
15746.82 506
15748.01 465
15749.19 442
15750.38 452
15751.57 454
15752.75 480
15753.94 473
15755.12 479
15756.31 441
15757.50 460
15758.68 448
15759.87 450
15761.05 439
15762.24 460
15763.43 441
15764.61 444
15765.80 462
15766.99 440
15768.17 457
15769.36 418
15770.55 439
15771.73 464
15772.92 464
15774.11 436
15775.29 461
15776.48 387
15777.67 433
15778.85 443
15780.04 448
15781.23 449
15782.42 453
15783.60 446
15784.79 444
15785.98 496
15787.16 444
15788.35 457
15789.54 449
15790.73 405
15791.91 411
15793.10 455
15794.29 461
15795.48 447
15796.66 454
15797.85 453
15799.04 458
15800.23 455
15801.41 461
15802.60 405
15803.79 440
15804.98 420
15806.17 428
15807.35 422
15808.54 430
15809.73 412
15810.92 424
15812.11 420
15813.30 427
15814.48 413
15815.67 410
15816.86 428
15818.05 467
15819.24 422
15820.43 411
15821.61 420
15822.80 447
15823.99 445
15825.18 414
15826.37 401
15827.56 438
15828.75 443
15829.94 378
15831.12 423
15832.31 430
15833.50 429
15834.69 415
15835.88 415
15837.07 392
15838.26 432
15839.45 408
15840.64 438
15841.83 431
15843.02 447
15844.21 444
15845.39 401
15846.58 411
15847.77 344
15848.96 375
15850.15 378
15851.34 407
15852.53 388
15853.72 377
15854.91 372
15856.10 380
15857.29 378
15858.48 378
15859.67 387
15860.86 419
15862.05 441
15863.24 436
15864.43 394
15865.62 385
15866.81 398
15868.00 376
15869.19 399
15870.38 400
15871.57 399
15872.76 411
15873.96 421
15875.15 411
15876.34 400
15877.53 386
15878.72 434
15879.91 389
15881.10 392
15882.29 378
15883.48 387
15884.67 357
15885.86 373
15887.05 431
15888.25 403
15889.44 442
15890.63 422
15891.82 427
15893.01 387
15894.20 383
15895.39 409
15896.58 384
15897.78 417
15898.97 416
15900.16 393
15901.35 353
15902.54 365
15903.73 392
15904.92 369
15906.12 369
15907.31 363
15908.50 444
15909.69 392
15910.88 390
15912.08 386
15913.27 407
15914.46 366
15915.65 417
15916.84 403
15918.04 388
15919.23 418
15920.42 372
15921.61 374
15922.81 382
15924.00 423
15925.19 384
15926.38 346
15927.58 418
15928.77 380
15929.96 398
15931.15 429
15932.35 380
15933.54 388
15934.73 386
15935.92 405
15937.12 335
15938.31 349
15939.50 385
15940.70 434
15941.89 371
15943.08 362
15944.28 401
15945.47 369
15946.66 389
15947.86 375
15949.05 381
15950.24 401
15951.44 371
15952.63 355
15953.82 387
15955.02 360
15956.21 384
15957.40 361
15958.60 358
15959.79 372
15960.99 375
15962.18 351
15963.37 361
15964.57 335
15965.76 354
15966.96 359
15968.15 361
15969.34 350
15970.54 346
15971.73 338
15972.93 338
15974.12 385
15975.31 366
15976.51 403
15977.70 380
15978.90 352
15980.09 350
15981.29 328
15982.48 316
15983.68 362
15984.87 359
15986.07 330
15987.26 338
15988.46 404
15989.65 379
15990.85 323
15992.04 354
15993.24 366
15994.43 401
15995.63 331
15996.82 363
15998.02 341
15999.21 354
16000.41 363
16001.60 349
16002.80 345
16003.99 359
16005.19 361
16006.38 330
16007.58 344
16008.77 359
16009.97 348
16011.17 353
16012.36 370
16013.56 354
16014.75 327
16015.95 359
16017.14 390
16018.34 339
16019.54 376
16020.73 317
16021.93 339
16023.13 342
16024.32 316
16025.52 385
16026.71 332
16027.91 352
16029.11 305
16030.30 301
16031.50 323
16032.70 365
16033.89 309
16035.09 321
16036.29 303
16037.48 324
16038.68 331
16039.88 348
16041.07 299
16042.27 323
16043.47 314
16044.66 346
16045.86 332
16047.06 374
16048.25 419
16049.45 345
16050.65 364
16051.85 378
16053.04 357
16054.24 316
16055.44 347
16056.64 316
16057.83 305
16059.03 345
16060.23 305
16061.43 350
16062.62 332
16063.82 362
16065.02 304
16066.22 345
16067.41 331
16068.61 346
16069.81 330
16071.01 354
16072.21 341
16073.40 288
16074.60 308
16075.80 319
16077.00 377
16078.20 365
16079.39 329
16080.59 333
16081.79 334
16082.99 374
16084.19 360
16085.39 360
16086.58 386
16087.78 353
16088.98 330
16090.18 336
16091.38 362
16092.58 328
16093.78 305
16094.98 275
16096.17 306
16097.37 306
16098.57 314
16099.77 346
16100.97 308
16102.17 346
16103.37 321
16104.57 326
16105.77 304
16106.97 324
16108.17 353
16109.36 332
16110.56 286
16111.76 286
16112.96 316
16114.16 362
16115.36 352
16116.56 335
16117.76 319
16118.96 304
16120.16 332
16121.36 325
16122.56 348
16123.76 334
16124.96 320
16126.16 348
16127.36 345
16128.56 295
16129.76 325
16130.96 345
16132.16 344
16133.36 320
16134.56 317
16135.76 333
16136.96 325
16138.16 329
16139.36 332
16140.56 336
16141.76 314
16142.97 326
16144.17 348
16145.37 303
16146.57 328
16147.77 352
16148.97 342
16150.17 357
16151.37 363
16152.57 320
16153.77 299
16154.97 322
16156.18 378
16157.38 342
16158.58 336
16159.78 356
16160.98 326
16162.18 323
16163.38 325
16164.58 317
16165.79 320
16166.99 340
16168.19 325
16169.39 344
16170.59 366
16171.79 354
16173.00 338
16174.20 330
16175.40 326
16176.60 341
16177.80 377
16179.01 367
16180.21 315
16181.41 350
16182.61 351
16183.81 350
16185.02 361
16186.22 317
16187.42 322
16188.62 291
16189.82 327
16191.03 342
16192.23 314
16193.43 337
16194.63 346
16195.84 336
16197.04 322
16198.24 386
16199.45 354
16200.65 358
16201.85 318
16203.05 331
16204.26 299
16205.46 346
16206.66 346
16207.87 355
16209.07 328
16210.27 353
16211.48 372
16212.68 349
16213.88 322
16215.08 316
16216.29 339
16217.49 327
16218.70 337
16219.90 380
16221.10 357
16222.31 331
16223.51 339
16224.71 345
16225.92 325
16227.12 314
16228.32 311
16229.53 326
16230.73 349
16231.94 314
16233.14 303
16234.34 321
16235.55 357
16236.75 342
16237.96 375
16239.16 382
16240.36 325
16241.57 344
16242.77 355
16243.98 384
16245.18 381
16246.39 400
16247.59 342
16248.80 357
16250.00 352
16251.21 374
16252.41 349
16253.61 376
16254.82 374
16256.02 368
16257.23 367
16258.43 346
16259.64 356
16260.84 342
16262.05 372
16263.25 357
16264.46 366
16265.66 390
16266.87 378
16268.08 383
16269.28 384
16270.49 372
16271.69 349
16272.90 368
16274.10 380
16275.31 418
16276.51 399
16277.72 402
16278.92 412
16280.13 385
16281.34 390
16282.54 409
16283.75 374
16284.95 415
16286.16 347
16287.37 335
16288.57 379
16289.78 395
16290.98 378
16292.19 389
16293.40 361
16294.60 381
16295.81 400
16297.02 394
16298.22 410
16299.43 424
16300.63 416
16301.84 383
16303.05 365
16304.25 386
16305.46 414
16306.67 375
16307.87 373
16309.08 386
16310.29 417
16311.50 431
16312.70 401
16313.91 387
16315.12 368
16316.32 407
16317.53 395
16318.74 396
16319.94 400
16321.15 373
16322.36 410
16323.57 390
16324.77 409
16325.98 434
16327.19 391
16328.40 377
16329.60 381
16330.81 392
16332.02 376
16333.23 386
16334.43 363
16335.64 390
16336.85 374
16338.06 390
16339.27 390
16340.47 365
16341.68 381
16342.89 337
16344.10 398
16345.31 353
16346.51 367
16347.72 428
16348.93 389
16350.14 394
16351.35 377
16352.56 387
16353.77 367
16354.97 366
16356.18 337
16357.39 359
16358.60 347
16359.81 358
16361.02 358
16362.23 365
16363.43 356
16364.64 370
16365.85 346
16367.06 341
16368.27 347
16369.48 340
16370.69 386
16371.90 380
16373.11 342
16374.32 363
16375.53 360
16376.73 353
16377.94 345
16379.15 298
16380.36 308
16381.57 319
16382.78 326
16383.99 338
16385.20 340
16386.41 300
16387.62 330
16388.83 331
16390.04 361
16391.25 348
16392.46 293
16393.67 335
16394.88 309
16396.09 332
16397.30 305
16398.51 292
16399.72 320
16400.93 373
16402.14 342
16403.35 356
16404.56 319
16405.77 275
16406.98 311
16408.19 312
16409.40 333
16410.61 314
16411.82 346
16413.04 333
16414.25 312
16415.46 307
16416.67 335
16417.88 340
16419.09 318
16420.30 311
16421.51 345
16422.72 336
16423.93 338
16425.14 301
16426.36 310
16427.57 307
16428.78 304
16429.99 325
16431.20 317
16432.41 327
16433.62 334
16434.83 341
16436.05 347
16437.26 300
16438.47 347
16439.68 310
16440.89 296
16442.10 311
16443.32 316
16444.53 287
16445.74 312
16446.95 312
16448.16 317
16449.38 295
16450.59 318
16451.80 341
16453.01 319
16454.22 299
16455.44 329
16456.65 331
16457.86 325
16459.07 280
16460.29 278
16461.50 306
16462.71 334
16463.92 291
16465.14 319
16466.35 300
16467.56 289
16468.77 299
16469.99 290
16471.20 322
16472.41 322
16473.63 317
16474.84 346
16476.05 307
16477.26 283
16478.48 304
16479.69 304
16480.90 291
16482.12 305
16483.33 318
16484.54 305
16485.76 261
16486.97 290
16488.18 317
16489.40 324
16490.61 298
16491.82 305
16493.04 286
16494.25 330
16495.47 309
16496.68 266
16497.89 274
16499.11 324
16500.32 266
16501.53 344
16502.75 338
16503.96 293
16505.18 287
16506.39 296
16507.61 322
16508.82 312
16510.03 309
16511.25 280
16512.46 290
16513.68 292
16514.89 260
16516.11 265
16517.32 309
16518.53 299
16519.75 283
16520.96 305
16522.18 292
16523.39 350
16524.61 297
16525.82 289
16527.04 298
16528.25 312
16529.47 272
16530.68 293
16531.90 285
16533.11 378
16534.33 311
16535.54 325
16536.76 311
16537.97 269
16539.19 309
16540.40 307
16541.62 288
16542.84 265
16544.05 290
16545.27 308
16546.48 274
16547.70 280
16548.91 283
16550.13 289
16551.35 281
16552.56 251
16553.78 271
16554.99 301
16556.21 280
16557.42 295
16558.64 303
16559.86 282
16561.07 241
16562.29 266
16563.51 282
16564.72 273
16565.94 269
16567.15 297
16568.37 282
16569.59 265
16570.80 294
16572.02 265
16573.24 304
16574.45 292
16575.67 307
16576.89 285
16578.10 304
16579.32 258
16580.54 275
16581.75 251
16582.97 306
16584.19 274
16585.41 291
16586.62 282
16587.84 278
16589.06 259
16590.27 255
16591.49 258
16592.71 268
16593.93 299
16595.14 306
16596.36 290
16597.58 286
16598.80 290
16600.01 274
16601.23 295
16602.45 290
16603.67 268
16604.88 279
16606.10 271
16607.32 278
16608.54 276
16609.76 245
16610.97 273
16612.19 256
16613.41 308
16614.63 295
16615.85 302
16617.06 296
16618.28 295
16619.50 263
16620.72 287
16621.94 301
16623.16 273
16624.37 315
16625.59 293
16626.81 298
16628.03 269
16629.25 280
16630.47 280
16631.69 294
16632.90 294
16634.12 291
16635.34 299
16636.56 315
16637.78 324
16639.00 311
16640.22 284
16641.44 302
16642.66 314
16643.88 313
16645.09 293
16646.31 242
16647.53 271
16648.75 276
16649.97 241
16651.19 240
16652.41 287
16653.63 262
16654.85 250
16656.07 251
16657.29 268
16658.51 271
16659.73 296
16660.95 278
16662.17 271
16663.39 297
16664.61 280
16665.83 286
16667.05 280
16668.27 295
16669.49 281
16670.71 289
16671.93 273
16673.15 251
16674.37 281
16675.59 249
16676.81 286
16678.03 277
16679.25 298
16680.47 288
16681.69 292
16682.91 255
16684.13 253
16685.35 249
16686.58 257
16687.80 280
16689.02 299
16690.24 311
16691.46 252
16692.68 258
16693.90 273
16695.12 298
16696.34 318
16697.56 292
16698.79 277
16700.01 268
16701.23 294
16702.45 268
16703.67 276
16704.89 295
16706.11 291
16707.34 293
16708.56 250
16709.78 267
16711.00 298
16712.22 300
16713.44 306
16714.67 284
16715.89 299
16717.11 294
16718.33 263
16719.55 287
16720.78 281
16722.00 241
16723.22 231
16724.44 286
16725.66 239
16726.89 281
16728.11 283
16729.33 293
16730.55 263
16731.78 298
16733.00 310
16734.22 318
16735.44 314
16736.67 235
16737.89 291
16739.11 303
16740.33 274
16741.56 267
16742.78 266
16744.00 267
16745.22 272
16746.45 251
16747.67 245
16748.89 275
16750.12 242
16751.34 247
16752.56 320
16753.79 323
16755.01 251
16756.23 251
16757.46 284
16758.68 272
16759.90 265
16761.13 269
16762.35 279
16763.57 245
16764.80 307
16766.02 266
16767.24 259
16768.47 270
16769.69 261
16770.92 232
16772.14 305
16773.36 271
16774.59 256
16775.81 249
16777.04 280
16778.26 297
16779.48 281
16780.71 279
16781.93 256
16783.16 309
16784.38 278
16785.61 311
16786.83 263
16788.05 260
16789.28 238
16790.50 290
16791.73 324
16792.95 309
16794.18 288
16795.40 268
16796.63 243
16797.85 273
16799.08 268
16800.30 295
16801.53 289
16802.75 293
16803.98 293
16805.20 285
16806.43 240
16807.65 245
16808.88 291
16810.10 314
16811.33 277
16812.55 301
16813.78 280
16815.00 262
16816.23 282
16817.46 258
16818.68 239
16819.91 311
16821.13 279
16822.36 292
16823.58 279
16824.81 260
16826.04 227
16827.26 282
16828.49 294
16829.71 254
16830.94 298
16832.17 267
16833.39 248
16834.62 310
16835.84 321
16837.07 304
16838.30 264
16839.52 281
16840.75 309
16841.98 270
16843.20 292
16844.43 299
16845.66 324
16846.88 311
16848.11 273
16849.34 269
16850.56 287
16851.79 247
16853.02 299
16854.24 313
16855.47 293
16856.70 272
16857.92 283
16859.15 275
16860.38 235
16861.61 296
16862.83 267
16864.06 295
16865.29 279
16866.52 283
16867.74 296
16868.97 304
16870.20 267
16871.42 279
16872.65 265
16873.88 307
16875.11 303
16876.34 279
16877.56 287
16878.79 267
16880.02 281
16881.25 264
16882.47 257
16883.70 301
16884.93 316
16886.16 285
16887.39 341
16888.62 291
16889.84 344
16891.07 309
16892.30 328
16893.53 296
16894.76 298
16895.98 314
16897.21 313
16898.44 276
16899.67 327
16900.90 308
16902.13 263
16903.36 309
16904.59 335
16905.81 308
16907.04 285
16908.27 285
16909.50 301
16910.73 258
16911.96 289
16913.19 272
16914.42 260
16915.65 304
16916.88 287
16918.10 298
16919.33 256
16920.56 285
16921.79 320
16923.02 311
16924.25 301
16925.48 259
16926.71 279
16927.94 286
16929.17 308
16930.40 259
16931.63 298
16932.86 314
16934.09 272
16935.32 276
16936.55 277
16937.78 288
16939.01 279
16940.24 260
16941.47 276
16942.70 269
16943.93 238
16945.16 278
16946.39 282
16947.62 280
16948.85 273
16950.08 290
16951.31 289
16952.54 297
16953.77 317
16955.00 276
16956.23 282
16957.46 281
16958.69 282
16959.93 263
16961.16 298
16962.39 261
16963.62 306
16964.85 269
16966.08 310
16967.31 300
16968.54 294
16969.77 269
16971.00 290
16972.24 285
16973.47 224
16974.70 228
16975.93 285
16977.16 260
16978.39 285
16979.62 279
16980.85 268
16982.09 262
16983.32 292
16984.55 252
16985.78 253
16987.01 275
16988.24 284
16989.48 286
16990.71 302
16991.94 302
16993.17 293
16994.40 274
16995.64 309
16996.87 274
16998.10 320
16999.33 293
17000.57 266
17001.80 237
17003.03 262
17004.26 267
17005.49 247
17006.73 253
17007.96 259
17009.19 285
17010.42 313
17011.66 283
17012.89 277
17014.12 290
17015.36 240
17016.59 284
17017.82 264
17019.05 276
17020.29 274
17021.52 244
17022.75 277
17023.99 283
17025.22 289
17026.45 273
17027.69 271
17028.92 278
17030.15 247
17031.39 245
17032.62 270
17033.85 279
17035.09 258
17036.32 248
17037.55 290
17038.79 303
17040.02 259
17041.25 254
17042.49 282
17043.72 264
17044.96 259
17046.19 262
17047.42 258
17048.66 251
17049.89 260
17051.13 264
17052.36 254
17053.59 295
17054.83 280
17056.06 260
17057.30 208
17058.53 252
17059.77 250
17061.00 262
17062.23 276
17063.47 280
17064.70 243
17065.94 245
17067.17 253
17068.41 255
17069.64 259
17070.88 258
17072.11 274
17073.35 253
17074.58 271
17075.82 233
17077.05 247
17078.29 240
17079.52 234
17080.76 241
17081.99 217
17083.23 282
17084.46 308
17085.70 268
17086.93 245
17088.17 234
17089.40 268
17090.64 215
17091.88 266
17093.11 275
17094.35 248
17095.58 262
17096.82 227
17098.05 238
17099.29 233
17100.53 261
17101.76 244
17103.00 264
17104.23 246
17105.47 253
17106.71 244
17107.94 237
17109.18 254
17110.41 259
17111.65 245
17112.89 253
17114.12 241
17115.36 246
17116.60 275
17117.83 240
17119.07 272
17120.31 234
17121.54 236
17122.78 230
17124.02 267
17125.25 239
17126.49 261
17127.73 279
17128.96 242
17130.20 262
17131.44 267
17132.67 289
17133.91 272
17135.15 264
17136.39 231
17137.62 257
17138.86 286
17140.10 257
17141.33 219
17142.57 255
17143.81 243
17145.05 232
17146.28 239
17147.52 220
17148.76 219
17150.00 219
17151.24 246
17152.47 244
17153.71 221
17154.95 274
17156.19 259
17157.42 232
17158.66 247
17159.90 260
17161.14 247
17162.38 204
17163.61 222
17164.85 223
17166.09 251
17167.33 260
17168.57 252
17169.81 265
17171.04 256
17172.28 257
17173.52 242
17174.76 261
17176.00 272
17177.24 234
17178.48 232
17179.72 231
17180.95 231
17182.19 234
17183.43 227
17184.67 234
17185.91 220
17187.15 208
17188.39 236
17189.63 221
17190.87 243
17192.10 200
17193.34 234
17194.58 241
17195.82 246
17197.06 241
17198.30 233
17199.54 230
17200.78 227
17202.02 252
17203.26 213
17204.50 220
17205.74 220
17206.98 254
17208.22 242
17209.46 251
17210.70 237
17211.94 232
17213.18 247
17214.42 229
17215.66 230
17216.90 249
17218.14 243
17219.38 224
17220.62 243
17221.86 257
17223.10 251
17224.34 256
17225.58 231
17226.82 198
17228.06 233
17229.30 254
17230.54 249
17231.78 272
17233.02 258
17234.26 209
17235.50 210
17236.75 249
17237.99 221
17239.23 256
17240.47 290
17241.71 267
17242.95 280
17244.19 262
17245.43 257
17246.67 265
17247.92 252
17249.16 239
17250.40 226
17251.64 235
17252.88 205
17254.12 230
17255.36 194
17256.60 221
17257.85 237
17259.09 271
17260.33 259
17261.57 232
17262.81 237
17264.05 229
17265.30 234
17266.54 227
17267.78 252
17269.02 244
17270.26 257
17271.51 248
17272.75 274
17273.99 242
17275.23 218
17276.48 248
17277.72 267
17278.96 223
17280.20 215
17281.44 256
17282.69 192
17283.93 239
17285.17 231
17286.41 230
17287.66 196
17288.90 203
17290.14 208
17291.39 221
17292.63 280
17293.87 232
17295.11 239
17296.36 245
17297.60 237
17298.84 225
17300.09 237
17301.33 216
17302.57 247
17303.82 231
17305.06 244
17306.30 267
17307.55 249
17308.79 238
17310.03 214
17311.28 215
17312.52 206
17313.76 252
17315.01 264
17316.25 253
17317.49 219
17318.74 222
17319.98 230
17321.23 305
17322.47 252
17323.71 209
17324.96 215
17326.20 258
17327.45 239
17328.69 241
17329.93 257
17331.18 244
17332.42 243
17333.67 213
17334.91 211
17336.16 189
17337.40 205
17338.64 228
17339.89 260
17341.13 188
17342.38 225
17343.62 221
17344.87 234
17346.11 221
17347.36 227
17348.60 221
17349.85 223
17351.09 215
17352.34 254
17353.58 242
17354.83 253
17356.07 238
17357.32 234
17358.56 239
17359.81 211
17361.05 200
17362.30 225
17363.54 226
17364.79 242
17366.03 242
17367.28 255
17368.53 216
17369.77 260
17371.02 261
17372.26 237
17373.51 208
17374.75 197
17376.00 207
17377.25 215
17378.49 271
17379.74 266
17380.98 214
17382.23 218
17383.48 234
17384.72 212
17385.97 237
17387.21 267
17388.46 214
17389.71 237
17390.95 256
17392.20 216
17393.45 203
17394.69 243
17395.94 209
17397.19 254
17398.43 225
17399.68 207
17400.93 229
17402.17 226
17403.42 226
17404.67 197
17405.91 214
17407.16 256
17408.41 223
17409.65 250
17410.90 224
17412.15 263
17413.40 215
17414.64 244
17415.89 226
17417.14 215
17418.39 242
17419.63 249
17420.88 194
17422.13 207
17423.38 202
17424.62 225
17425.87 263
17427.12 246
17428.37 221
17429.61 216
17430.86 256
17432.11 252
17433.36 258
17434.60 225
17435.85 269
17437.10 256
17438.35 244
17439.60 195
17440.85 238
17442.09 235
17443.34 286
17444.59 260
17445.84 216
17447.09 235
17448.34 221
17449.58 230
17450.83 232
17452.08 231
17453.33 231
17454.58 230
17455.83 202
17457.08 202
17458.32 219
17459.57 241
17460.82 209
17462.07 259
17463.32 226
17464.57 210
17465.82 236
17467.07 252
17468.32 260
17469.57 230
17470.81 245
17472.06 236
17473.31 214
17474.56 206
17475.81 231
17477.06 199
17478.31 226
17479.56 212
17480.81 215
17482.06 205
17483.31 248
17484.56 228
17485.81 208
17487.06 215
17488.31 235
17489.56 229
17490.81 230
17492.06 274
17493.31 238
17494.56 254
17495.81 225
17497.06 225
17498.31 213
17499.56 233
17500.81 233
17502.06 234
17503.31 267
17504.56 208
17505.81 242
17507.06 228
17508.31 203
17509.56 222
17510.81 217
17512.06 218
17513.32 225
17514.57 234
17515.82 240
17517.07 189
17518.32 240
17519.57 222
17520.82 231
17522.07 254
17523.32 239
17524.57 222
17525.83 225
17527.08 263
17528.33 240
17529.58 225
17530.83 242
17532.08 262
17533.33 253
17534.59 268
17535.84 227
17537.09 204
17538.34 243
17539.59 266
17540.84 229
17542.10 216
17543.35 236
17544.60 252
17545.85 256
17547.10 258
17548.36 244
17549.61 241
17550.86 255
17552.11 208
17553.36 234
17554.62 211
17555.87 231
17557.12 214
17558.37 208
17559.63 244
17560.88 218
17562.13 203
17563.38 221
17564.64 239
17565.89 261
17567.14 269
17568.39 234
17569.65 241
17570.90 243
17572.15 259
17573.41 231
17574.66 250
17575.91 210
17577.16 231
17578.42 229
17579.67 232
17580.92 227
17582.18 218
17583.43 214
17584.68 220
17585.94 232
17587.19 209
17588.44 244
17589.70 231
17590.95 268
17592.20 242
17593.46 231
17594.71 241
17595.97 243
17597.22 214
17598.47 219
17599.73 211
17600.98 248
17602.23 245
17603.49 246
17604.74 252
17606.00 234
17607.25 296
17608.51 227
17609.76 227
17611.01 205
17612.27 216
17613.52 239
17614.78 206
17616.03 227
17617.29 218
17618.54 231
17619.79 227
17621.05 273
17622.30 239
17623.56 251
17624.81 246
17626.07 241
17627.32 203
17628.58 266
17629.83 234
17631.09 218
17632.34 222
17633.60 201
17634.85 202
17636.11 227
17637.36 266
17638.62 247
17639.87 272
17641.13 241
17642.39 236
17643.64 215
17644.90 268
17646.15 237
17647.41 226
17648.66 234
17649.92 230
17651.17 232
17652.43 238
17653.69 219
17654.94 235
17656.20 243
17657.45 250
17658.71 242
17659.97 213
17661.22 245
17662.48 234
17663.73 246
17664.99 206
17666.25 224
17667.50 227
17668.76 203
17670.02 199
17671.27 231
17672.53 260
17673.78 223
17675.04 236
17676.30 237
17677.55 242
17678.81 229
17680.07 221
17681.32 204
17682.58 263
17683.84 249
17685.10 207
17686.35 223
17687.61 216
17688.87 228
17690.12 235
17691.38 223
17692.64 225
17693.89 211
17695.15 238
17696.41 228
17697.67 209
17698.92 245
17700.18 246
17701.44 246
17702.70 255
17703.95 255
17705.21 261
17706.47 227
17707.73 271
17708.98 233
17710.24 239
17711.50 222
17712.76 228
17714.02 201
17715.27 208
17716.53 250
17717.79 232
17719.05 200
17720.31 200
17721.57 226
17722.82 241
17724.08 206
17725.34 208
17726.60 205
17727.86 222
17729.12 248
17730.37 245
17731.63 252
17732.89 205
17734.15 238
17735.41 231
17736.67 216
17737.93 229
17739.18 219
17740.44 219
17741.70 193
17742.96 211
17744.22 231
17745.48 242
17746.74 220
17748.00 233
17749.26 230
17750.52 213
17751.78 244
17753.04 197
17754.29 199
17755.55 201
17756.81 192
17758.07 205
17759.33 208
17760.59 200
17761.85 212
17763.11 224
17764.37 227
17765.63 232
17766.89 229
17768.15 226
17769.41 221
17770.67 210
17771.93 211
17773.19 202
17774.45 203
17775.71 232
17776.97 262
17778.23 185
17779.49 205
17780.75 219
17782.01 221
17783.27 206
17784.53 216
17785.79 222
17787.05 216
17788.31 181
17789.58 194
17790.84 209
17792.10 236
17793.36 201
17794.62 223
17795.88 245
17797.14 267
17798.40 246
17799.66 209
17800.92 198
17802.18 233
17803.45 199
17804.71 191
17805.97 221
17807.23 245
17808.49 210
17809.75 216
17811.01 218
17812.27 227
17813.54 231
17814.80 186
17816.06 220
17817.32 244
17818.58 217
17819.84 250
17821.11 217
17822.37 199
17823.63 235
17824.89 247
17826.15 197
17827.42 198
17828.68 225
17829.94 213
17831.20 211
17832.46 216
17833.73 219
17834.99 238
17836.25 224
17837.51 227
17838.78 193
17840.04 221
17841.30 202
17842.56 213
17843.83 260
17845.09 244
17846.35 258
17847.61 236
17848.88 231
17850.14 205
17851.40 215
17852.66 194
17853.93 206
17855.19 212
17856.45 227
17857.72 202
17858.98 215
17860.24 207
17861.51 213
17862.77 216
17864.03 239
17865.30 224
17866.56 214
17867.82 249
17869.09 216
17870.35 213
17871.61 215
17872.88 188
17874.14 214
17875.40 259
17876.67 213
17877.93 247
17879.20 231
17880.46 205
17881.72 228
17882.99 223
17884.25 210
17885.52 221
17886.78 214
17888.04 228
17889.31 222
17890.57 215
17891.84 221
17893.10 194
17894.36 220
17895.63 232
17896.89 230
17898.16 226
17899.42 227
17900.69 184
17901.95 230
17903.22 251
17904.48 232
17905.75 223
17907.01 219
17908.28 240
17909.54 254
17910.81 205
17912.07 201
17913.34 218
17914.60 254
17915.87 252
17917.13 212
17918.40 197
17919.66 202
17920.93 200
17922.19 204
17923.46 186
17924.72 203
17925.99 221
17927.25 214
17928.52 213
17929.79 212
17931.05 185
17932.32 188
17933.58 205
17934.85 204
17936.11 178
17937.38 190
17938.65 203
17939.91 253
17941.18 238
17942.44 205
17943.71 215
17944.98 221
17946.24 188
17947.51 192
17948.77 194
17950.04 213
17951.31 217
17952.57 223
17953.84 238
17955.11 208
17956.37 246
17957.64 243
17958.91 229
17960.17 228
17961.44 214
17962.71 209
17963.97 227
17965.24 205
17966.51 185
17967.77 192
17969.04 190
17970.31 221
17971.58 194
17972.84 184
17974.11 221
17975.38 280
17976.64 232
17977.91 210
17979.18 183
17980.45 225
17981.71 223
17982.98 197
17984.25 210
17985.52 214
17986.78 203
17988.05 212
17989.32 210
17990.59 229
17991.86 215
17993.12 189
17994.39 210
17995.66 203
17996.93 198
17998.20 215
17999.46 207
18000.73 192
18002.00 190
18003.27 233
18004.54 258
18005.80 226
18007.07 196
18008.34 210
18009.61 176
18010.88 205
18012.15 215
18013.42 195
18014.68 211
18015.95 219
18017.22 186
18018.49 220
18019.76 197
18021.03 214
18022.30 213
18023.57 225
18024.83 218
18026.10 206
18027.37 215
18028.64 253
18029.91 208
18031.18 222
18032.45 175
18033.72 208
18034.99 201
18036.26 210
18037.53 248
18038.80 178
18040.07 195
18041.34 210
18042.60 202
18043.87 215
18045.14 220
18046.41 243
18047.68 206
18048.95 190
18050.22 189
18051.49 213
18052.76 221
18054.03 227
18055.30 206
18056.57 210
18057.84 193
18059.11 209
18060.38 169
18061.65 187
18062.92 210
18064.20 198
18065.47 200
18066.74 202
18068.01 194
18069.28 185
18070.55 182
18071.82 208
18073.09 239
18074.36 210
18075.63 209
18076.90 183
18078.17 197
18079.44 216
18080.71 202
18081.99 224
18083.26 188
18084.53 237
18085.80 207
18087.07 218
18088.34 212
18089.61 200
18090.88 223
18092.15 217
18093.43 234
18094.70 211
18095.97 242
18097.24 199
18098.51 223
18099.78 219
18101.06 172
18102.33 222
18103.60 197
18104.87 206
18106.14 162
18107.41 205
18108.69 199
18109.96 199
18111.23 183
18112.50 207
18113.77 202
18115.05 225
18116.32 208
18117.59 217
18118.86 198
18120.14 185
18121.41 230
18122.68 211
18123.95 181
18125.23 217
18126.50 253
18127.77 196
18129.04 190
18130.32 216
18131.59 220
18132.86 228
18134.13 188
18135.41 198
18136.68 195
18137.95 182
18139.23 157
18140.50 193
18141.77 197
18143.05 196
18144.32 190
18145.59 213
18146.87 215
18148.14 183
18149.41 206
18150.69 227
18151.96 188
18153.23 210
18154.51 172
18155.78 219
18157.05 231
18158.33 213
18159.60 244
18160.88 197
18162.15 234
18163.42 189
18164.70 190
18165.97 195
18167.24 221
18168.52 219
18169.79 223
18171.07 202
18172.34 199
18173.62 208
18174.89 214
18176.16 260
18177.44 234
18178.71 218
18179.99 190
18181.26 193
18182.54 196
18183.81 232
18185.09 222
18186.36 241
18187.63 223
18188.91 192
18190.18 204
18191.46 199
18192.73 178
18194.01 205
18195.28 180
18196.56 192
18197.83 203
18199.11 210
18200.38 173
18201.66 189
18202.94 234
18204.21 238
18205.49 222
18206.76 176
18208.04 185
18209.31 201
18210.59 208
18211.86 213
18213.14 219
18214.41 206
18215.69 197
18216.97 214
18218.24 242
18219.52 226
18220.79 206
18222.07 226
18223.35 221
18224.62 232
18225.90 191
18227.17 223
18228.45 199
18229.73 204
18231.00 200
18232.28 206
18233.56 201
18234.83 208
18236.11 210
18237.38 194
18238.66 208
18239.94 211
18241.21 255
18242.49 209
18243.77 201
18245.04 200
18246.32 201
18247.60 194
18248.87 220
18250.15 216
18251.43 274
18252.71 277
18253.98 227
18255.26 236
18256.54 220
18257.81 215
18259.09 220
18260.37 195
18261.65 196
18262.92 196
18264.20 241
18265.48 218
18266.76 229
18268.03 236
18269.31 218
18270.59 203
18271.87 215
18273.14 182
18274.42 207
18275.70 208
18276.98 182
18278.26 180
18279.53 197
18280.81 215
18282.09 206
18283.37 213
18284.65 212
18285.92 184
18287.20 199
18288.48 186
18289.76 174
18291.04 164
18292.32 212
18293.59 202
18294.87 213
18296.15 176
18297.43 159
18298.71 186
18299.99 173
18301.27 197
18302.54 192
18303.82 216
18305.10 208
18306.38 206
18307.66 189
18308.94 189
18310.22 165
18311.50 198
18312.78 187
18314.06 191
18315.33 206
18316.61 210
18317.89 200
18319.17 203
18320.45 224
18321.73 211
18323.01 232
18324.29 224
18325.57 188
18326.85 186
18328.13 198
18329.41 174
18330.69 200
18331.97 175
18333.25 204
18334.53 218
18335.81 208
18337.09 208
18338.37 202
18339.65 224
18340.93 231
18342.21 205
18343.49 194
18344.77 207
18346.05 205
18347.33 217
18348.61 182
18349.89 197
18351.17 160
18352.45 203
18353.73 203
18355.01 212
18356.29 197
18357.57 197
18358.85 186
18360.14 183
18361.42 176
18362.70 200
18363.98 235
18365.26 195
18366.54 224
18367.82 185
18369.10 210
18370.38 218
18371.66 184
18372.95 165
18374.23 219
18375.51 217
18376.79 247
18378.07 206
18379.35 215
18380.63 194
18381.92 179
18383.20 200
18384.48 249
18385.76 217
18387.04 191
18388.32 219
18389.61 205
18390.89 215
18392.17 224
18393.45 248
18394.73 206
18396.02 207
18397.30 216
18398.58 224
18399.86 217
18401.14 192
18402.43 199
18403.71 179
18404.99 206
18406.27 235
18407.56 211
18408.84 198
18410.12 206
18411.40 185
18412.69 193
18413.97 196
18415.25 217
18416.53 206
18417.82 183
18419.10 219
18420.38 204
18421.67 183
18422.95 169
18424.23 203
18425.51 198
18426.80 187
18428.08 183
18429.36 186
18430.65 221
18431.93 187
18433.21 221
18434.50 210
18435.78 182
18437.06 196
18438.35 213
18439.63 224
18440.92 222
18442.20 188
18443.48 193
18444.77 170
18446.05 192
18447.33 186
18448.62 198
18449.90 169
18451.19 195
18452.47 185
18453.75 210
18455.04 207
18456.32 225
18457.61 207
18458.89 154
18460.17 203
18461.46 184
18462.74 171
18464.03 183
18465.31 192
18466.60 222
18467.88 227
18469.17 199
18470.45 166
18471.74 177
18473.02 154
18474.30 184
18475.59 195
18476.87 169
18478.16 196
18479.44 223
18480.73 188
18482.01 187
18483.30 181
18484.58 202
18485.87 206
18487.16 196
18488.44 196
18489.73 192
18491.01 210
18492.30 211
18493.58 204
18494.87 226
18496.15 167
18497.44 173
18498.72 178
18500.01 163
18501.30 209
18502.58 208
18503.87 212
18505.15 226
18506.44 238
18507.73 186
18509.01 208
18510.30 189
18511.58 198
18512.87 234
18514.16 179
18515.44 209
18516.73 191
18518.01 183
18519.30 178
18520.59 187
18521.87 248
18523.16 196
18524.45 175
18525.73 216
18527.02 235
18528.31 209
18529.59 179
18530.88 203
18532.17 199
18533.45 167
18534.74 193
18536.03 190
18537.31 204
18538.60 199
18539.89 188
18541.18 229
18542.46 197
18543.75 207
18545.04 212
18546.32 217
18547.61 171
18548.90 191
18550.19 212
18551.47 229
18552.76 205
18554.05 190
18555.34 191
18556.62 206
18557.91 207
18559.20 198
18560.49 203
18561.78 215
18563.06 202
18564.35 198
18565.64 209
18566.93 239
18568.22 205
18569.50 221
18570.79 193
18572.08 232
18573.37 243
18574.66 210
18575.94 203
18577.23 208
18578.52 236
18579.81 216
18581.10 260
18582.39 206
18583.68 210
18584.96 211
18586.25 189
18587.54 172
18588.83 188
18590.12 197
18591.41 200
18592.70 198
18593.99 216
18595.27 213
18596.56 233
18597.85 237
18599.14 189
18600.43 182
18601.72 185
18603.01 217
18604.30 216
18605.59 192
18606.88 212
18608.17 228
18609.46 249
18610.75 236
18612.04 214
18613.33 209
18614.62 213
18615.90 208
18617.19 223
18618.48 238
18619.77 227
18621.06 216
18622.35 203
18623.64 205
18624.93 193
18626.22 215
18627.51 224
18628.80 203
18630.09 221
18631.39 220
18632.68 263
18633.97 229
18635.26 210
18636.55 217
18637.84 201
18639.13 209
18640.42 223
18641.71 217
18643.00 211
18644.29 247
18645.58 185
18646.87 202
18648.16 174
18649.45 209
18650.74 217
18652.04 228
18653.33 199
18654.62 233
18655.91 220
18657.20 177
18658.49 200
18659.78 181
18661.07 182
18662.36 228
18663.66 191
18664.95 153
18666.24 202
18667.53 203
18668.82 201
18670.11 180
18671.41 202
18672.70 190
18673.99 191
18675.28 229
18676.57 189
18677.86 163
18679.16 168
18680.45 175
18681.74 189
18683.03 201
18684.32 215
18685.62 178
18686.91 188
18688.20 208
18689.49 221
18690.79 180
18692.08 206
18693.37 194
18694.66 199
18695.96 211
18697.25 189
18698.54 217
18699.83 237
18701.13 229
18702.42 187
18703.71 200
18705.00 223
18706.30 194
18707.59 213
18708.88 206
18710.18 186
18711.47 184
18712.76 185
18714.05 222
18715.35 208
18716.64 184
18717.93 188
18719.23 195
18720.52 204
18721.81 186
18723.11 205
18724.40 227
18725.69 228
18726.99 222
18728.28 212
18729.58 201
18730.87 197
18732.16 205
18733.46 203
18734.75 223
18736.04 218
18737.34 206
18738.63 196
18739.93 176
18741.22 205
18742.51 215
18743.81 215
18745.10 188
18746.40 180
18747.69 211
18748.99 223
18750.28 211
18751.58 218
18752.87 201
18754.16 192
18755.46 210
18756.75 209
18758.05 201
18759.34 184
18760.64 221
18761.93 197
18763.23 196
18764.52 210
18765.82 214
18767.11 226
18768.41 195
18769.70 192
18771.00 234
18772.29 202
18773.59 178
18774.88 169
18776.18 209
18777.47 189
18778.77 203
18780.06 230
18781.36 202
18782.65 173
18783.95 211
18785.25 215
18786.54 205
18787.84 222
18789.13 186
18790.43 176
18791.72 225
18793.02 233
18794.32 186
18795.61 187
18796.91 185
18798.20 182
18799.50 216
18800.80 207
18802.09 191
18803.39 178
18804.69 227
18805.98 181
18807.28 194
18808.57 184
18809.87 214
18811.17 178
18812.46 202
18813.76 177
18815.06 181
18816.35 196
18817.65 208
18818.95 167
18820.24 214
18821.54 208
18822.84 197
18824.13 198
18825.43 192
18826.73 171
18828.03 215
18829.32 198
18830.62 179
18831.92 176
18833.21 193
18834.51 199
18835.81 214
18837.11 209
18838.40 219
18839.70 237
18841.00 211
18842.30 201
18843.59 168
18844.89 185
18846.19 181
18847.49 197
18848.79 168
18850.08 205
18851.38 203
18852.68 214
18853.98 200
18855.27 210
18856.57 179
18857.87 200
18859.17 232
18860.47 193
18861.77 198
18863.06 205
18864.36 192
18865.66 165
18866.96 188
18868.26 217
18869.56 204
18870.85 199
18872.15 180
18873.45 199
18874.75 201
18876.05 178
18877.35 186
18878.65 223
18879.95 209
18881.24 191
18882.54 197
18883.84 233
18885.14 232
18886.44 189
18887.74 196
18889.04 180
18890.34 211
18891.64 172
18892.94 165
18894.24 203
18895.54 201
18896.84 196
18898.13 184
18899.43 172
18900.73 173
18902.03 153
18903.33 195
18904.63 168
18905.93 209
18907.23 222
18908.53 169
18909.83 196
18911.13 216
18912.43 181
18913.73 184
18915.03 186
18916.33 170
18917.63 186
18918.93 184
18920.23 184
18921.53 201
18922.83 182
18924.13 198
18925.43 188
18926.74 209
18928.04 196
18929.34 200
18930.64 191
18931.94 188
18933.24 202
18934.54 215
18935.84 166
18937.14 185
18938.44 182
18939.74 180
18941.04 183
18942.34 206
18943.65 179
18944.95 166
18946.25 195
18947.55 174
18948.85 179
18950.15 189
18951.45 167
18952.75 182
18954.06 184
18955.36 184
18956.66 153
18957.96 171
18959.26 177
18960.56 157
18961.87 182
18963.17 172
18964.47 187
18965.77 198
18967.07 185
18968.37 199
18969.68 185
18970.98 193
18972.28 184
18973.58 178
18974.88 167
18976.19 166
18977.49 179
18978.79 179
18980.09 193
18981.40 186
18982.70 194
18984.00 201
18985.30 195
18986.61 209
18987.91 170
18989.21 190
18990.51 196
18991.82 206
18993.12 205
18994.42 182
18995.73 211
18997.03 191
18998.33 154
18999.63 163
19000.94 199
19002.24 186
19003.54 214
19004.85 230
19006.15 192
19007.45 202
19008.76 193
19010.06 174
19011.36 166
19012.67 177
19013.97 169
19015.27 197
19016.58 186
19017.88 151
19019.18 173
19020.49 202
19021.79 184
19023.10 208
19024.40 162
19025.70 186
19027.01 206
19028.31 210
19029.62 180
19030.92 192
19032.22 196
19033.53 192
19034.83 182
19036.14 170
19037.44 171
19038.75 194
19040.05 185
19041.35 191
19042.66 161
19043.96 200
19045.27 179
19046.57 150
19047.88 184
19049.18 161
19050.49 170
19051.79 206
19053.10 172
19054.40 188
19055.71 181
19057.01 192
19058.32 209
19059.62 204
19060.93 186
19062.23 170
19063.54 181
19064.84 194
19066.15 193
19067.45 173
19068.76 171
19070.06 208
19071.37 178
19072.67 156
19073.98 155
19075.29 197
19076.59 225
19077.90 160
19079.20 185
19080.51 179
19081.81 193
19083.12 176
19084.43 170
19085.73 177
19087.04 169
19088.34 204
19089.65 197
19090.96 225
19092.26 192
19093.57 201
19094.87 229
19096.18 178
19097.49 145
19098.79 160
19100.10 180
19101.41 167
19102.71 199
19104.02 175
19105.33 196
19106.63 209
19107.94 181
19109.25 197
19110.55 166
19111.86 175
19113.17 175
19114.47 172
19115.78 164
19117.09 177
19118.40 171
19119.70 170
19121.01 170
19122.32 177
19123.62 170
19124.93 181
19126.24 180
19127.55 158
19128.85 172
19130.16 196
19131.47 191
19132.78 163
19134.08 183
19135.39 197
19136.70 196
19138.01 150
19139.32 161
19140.62 145
19141.93 179
19143.24 198
19144.55 168
19145.85 170
19147.16 179
19148.47 189
19149.78 204
19151.09 193
19152.40 165
19153.70 172
19155.01 167
19156.32 171
19157.63 211
19158.94 176
19160.25 139
19161.55 189
19162.86 162
19164.17 188
19165.48 188
19166.79 181
19168.10 183
19169.41 203
19170.72 218
19172.02 192
19173.33 174
19174.64 181
19175.95 169
19177.26 154
19178.57 138
19179.88 155
19181.19 161
19182.50 154
19183.81 156
19185.12 148
19186.43 155
19187.74 175
19189.05 188
19190.35 160
19191.66 173
19192.97 183
19194.28 190
19195.59 186
19196.90 180
19198.21 182
19199.52 183
19200.83 218
19202.14 197
19203.45 173
19204.76 172
19206.07 156
19207.38 169
19208.69 162
19210.00 177
19211.31 207
19212.62 196
19213.93 172
19215.24 181
19216.56 193
19217.87 166
19219.18 197
19220.49 161
19221.80 200
19223.11 187
19224.42 204
19225.73 200
19227.04 156
19228.35 176
19229.66 169
19230.97 167
19232.28 202
19233.60 170
19234.91 187
19236.22 173
19237.53 164
19238.84 146
19240.15 182
19241.46 172
19242.77 192
19244.09 181
19245.40 178
19246.71 157
19248.02 171
19249.33 163
19250.64 187
19251.95 176
19253.27 176
19254.58 173
19255.89 209
19257.20 172
19258.51 181
19259.83 175
19261.14 159
19262.45 149
19263.76 140
19265.07 163
19266.39 164
19267.70 191
19269.01 200
19270.32 197
19271.63 169
19272.95 182
19274.26 187
19275.57 174
19276.88 171
19278.20 171
19279.51 185
19280.82 164
19282.14 156
19283.45 162
19284.76 190
19286.07 191
19287.39 172
19288.70 152
19290.01 194
19291.33 149
19292.64 175
19293.95 160
19295.26 175
19296.58 155
19297.89 191
19299.20 212
19300.52 183
19301.83 147
19303.14 169
19304.46 165
19305.77 167
19307.09 165
19308.40 171
19309.71 182
19311.03 178
19312.34 150
19313.65 135
19314.97 179
19316.28 178
19317.60 194
19318.91 204
19320.22 199
19321.54 156
19322.85 131
19324.17 180
19325.48 184
19326.79 174
19328.11 135
19329.42 171
19330.74 145
19332.05 134
19333.37 126
19334.68 184
19335.99 158
19337.31 158
19338.62 134
19339.94 175
19341.25 194
19342.57 161
19343.88 195
19345.20 154
19346.51 175
19347.83 186
19349.14 191
19350.46 183
19351.77 129
19353.09 167
19354.40 199
19355.72 189
19357.03 192
19358.35 194
19359.66 184
19360.98 156
19362.29 156
19363.61 161
19364.93 165
19366.24 171
19367.56 161
19368.87 174
19370.19 187
19371.50 187
19372.82 191
19374.14 182
19375.45 146
19376.77 163
19378.08 194
19379.40 149
19380.72 136
19382.03 157
19383.35 187
19384.66 181
19385.98 164
19387.30 144
19388.61 173
19389.93 156
19391.25 177
19392.56 155
19393.88 173
19395.20 168
19396.51 182
19397.83 169
19399.15 174
19400.46 153
19401.78 150
19403.10 158
19404.41 139
19405.73 154
19407.05 153
19408.36 157
19409.68 147
19411.00 151
19412.31 173
19413.63 182
19414.95 164
19416.27 164
19417.58 168
19418.90 208
19420.22 167
19421.54 163
19422.85 149
19424.17 128
19425.49 157
19426.81 166
19428.12 177
19429.44 159
19430.76 177
19432.08 169
19433.40 182
19434.71 185
19436.03 171
19437.35 178
19438.67 175
19439.99 200
19441.30 198
19442.62 167
19443.94 151
19445.26 174
19446.58 167
19447.89 164
19449.21 201
19450.53 175
19451.85 166
19453.17 174
19454.49 181
19455.81 170
19457.12 173
19458.44 173
19459.76 170
19461.08 182
19462.40 204
19463.72 220
19465.04 179
19466.36 167
19467.68 183
19468.99 172
19470.31 174
19471.63 160
19472.95 194
19474.27 137
19475.59 125
19476.91 145
19478.23 186
19479.55 154
19480.87 164
19482.19 192
19483.51 192
19484.83 169
19486.15 157
19487.47 162
19488.79 158
19490.11 159
19491.43 178
19492.75 193
19494.07 148
19495.39 148
19496.71 159
19498.03 172
19499.35 178
19500.67 156
19501.99 194
19503.31 190
19504.63 155
19505.95 187
19507.27 180
19508.59 185
19509.91 181
19511.23 166
19512.55 168
19513.87 168
19515.19 172
19516.51 186
19517.83 163
19519.15 163
19520.47 148
19521.79 150
19523.12 179
19524.44 179
19525.76 160
19527.08 192
19528.40 177
19529.72 171
19531.04 183
19532.36 186
19533.68 152
19535.01 151
19536.33 158
19537.65 185
19538.97 169
19540.29 159
19541.61 167
19542.93 136
19544.26 173
19545.58 167
19546.90 180
19548.22 169
19549.54 150
19550.87 142
19552.19 193
19553.51 189
19554.83 154
19556.15 203
19557.47 207
19558.80 149
19560.12 174
19561.44 164
19562.76 157
19564.09 154
19565.41 159
19566.73 168
19568.05 195
19569.38 185
19570.70 190
19572.02 168
19573.34 143
19574.67 151
19575.99 147
19577.31 159
19578.63 185
19579.96 177
19581.28 182
19582.60 179
19583.93 153
19585.25 154
19586.57 146
19587.90 155
19589.22 156
19590.54 177
19591.86 207
19593.19 169
19594.51 149
19595.83 166
19597.16 160
19598.48 173
19599.81 184
19601.13 176
19602.45 165
19603.78 179
19605.10 192
19606.42 174
19607.75 187
19609.07 161
19610.40 159
19611.72 185
19613.04 142
19614.37 170
19615.69 167
19617.02 204
19618.34 157
19619.66 181
19620.99 175
19622.31 173
19623.64 169
19624.96 167
19626.29 162
19627.61 167
19628.93 163
19630.26 179
19631.58 167
19632.91 162
19634.23 180
19635.56 194
19636.88 192
19638.21 180
19639.53 148
19640.86 161
19642.18 193
19643.51 165
19644.83 169
19646.16 169
19647.48 167
19648.81 144
19650.13 151
19651.46 171
19652.78 209
19654.11 169
19655.43 177
19656.76 205
19658.08 170
19659.41 168
19660.74 172
19662.06 166
19663.39 150
19664.71 196
19666.04 166
19667.36 159
19668.69 169
19670.02 144
19671.34 160
19672.67 151
19673.99 147
19675.32 165
19676.65 164
19677.97 165
19679.30 160
19680.63 138
19681.95 164
19683.28 175
19684.60 168
19685.93 159
19687.26 164
19688.58 194
19689.91 187
19691.24 179
19692.56 162
19693.89 155
19695.22 178
19696.54 147
19697.87 133
19699.20 158
19700.52 147
19701.85 163
19703.18 173
19704.51 143
19705.83 190
19707.16 193
19708.49 164
19709.81 155
19711.14 175
19712.47 165
19713.80 154
19715.12 170
19716.45 144
19717.78 169
19719.11 175
19720.43 170
19721.76 163
19723.09 139
19724.42 164
19725.74 186
19727.07 152
19728.40 126
19729.73 180
19731.06 193
19732.38 160
19733.71 149
19735.04 187
19736.37 149
19737.70 152
19739.02 159
19740.35 178
19741.68 147
19743.01 171
19744.34 157
19745.67 129
19747.00 144
19748.32 146
19749.65 159
19750.98 165
19752.31 143
19753.64 142
19754.97 163
19756.30 173
19757.62 155
19758.95 146
19760.28 152
19761.61 155
19762.94 172
19764.27 164
19765.60 156
19766.93 154
19768.26 174
19769.59 152
19770.92 150
19772.25 153
19773.57 140
19774.90 171
19776.23 151
19777.56 146
19778.89 179
19780.22 173
19781.55 148
19782.88 151
19784.21 147
19785.54 165
19786.87 176
19788.20 155
19789.53 174
19790.86 150
19792.19 168
19793.52 165
19794.85 170
19796.18 156
19797.51 153
19798.84 161
19800.17 163
19801.50 134
19802.83 162
19804.16 184
19805.49 178
19806.82 153
19808.16 152
19809.49 157
19810.82 167
19812.15 174
19813.48 182
19814.81 164
19816.14 147
19817.47 147
19818.80 161
19820.13 175
19821.46 155
19822.79 154
19824.13 171
19825.46 166
19826.79 179
19828.12 176
19829.45 137
19830.78 168
19832.11 152
19833.44 157
19834.78 149
19836.11 141
19837.44 145
19838.77 179
19840.10 156
19841.43 140
19842.77 136
19844.10 154
19845.43 188
19846.76 193
19848.09 178
19849.42 140
19850.76 148
19852.09 141
19853.42 155
19854.75 190
19856.09 183
19857.42 148
19858.75 148
19860.08 134
19861.41 163
19862.75 167
19864.08 140
19865.41 169
19866.74 139
19868.08 205
19869.41 155
19870.74 137
19872.08 156
19873.41 132
19874.74 149
19876.07 153
19877.41 182
19878.74 165
19880.07 201
19881.41 140
19882.74 146
19884.07 147
19885.40 184
19886.74 166
19888.07 161
19889.40 156
19890.74 154
19892.07 136
19893.40 178
19894.74 121
19896.07 136
19897.41 141
19898.74 174
19900.07 160
19901.41 141
19902.74 136
19904.07 137
19905.41 167
19906.74 150
19908.08 167
19909.41 169
19910.74 156
19912.08 132
19913.41 157
19914.75 159
19916.08 152
19917.41 142
19918.75 150
19920.08 153
19921.42 160
19922.75 142
19924.09 146
19925.42 169
19926.76 162
19928.09 131
19929.42 173
19930.76 183
19932.09 146
19933.43 151
19934.76 170
19936.10 163
19937.43 134
19938.77 161
19940.10 177
19941.44 161
19942.77 168
19944.11 155
19945.44 159
19946.78 137
19948.11 160
19949.45 142
19950.79 166
19952.12 157
19953.46 175
19954.79 164
19956.13 140
19957.46 174
19958.80 151
19960.13 149
19961.47 181
19962.81 192
19964.14 167
19965.48 163
19966.81 160
19968.15 170
19969.49 142
19970.82 134
19972.16 145
19973.49 167
19974.83 157
19976.17 203
19977.50 178
19978.84 203
19980.18 180
19981.51 173
19982.85 170
19984.18 147
19985.52 170
19986.86 165
19988.19 167
19989.53 160
19990.87 164
19992.20 156
19993.54 166
19994.88 164
19996.21 169
19997.55 148
19998.89 174
20000.23 154
20001.56 168
20002.90 168
20004.24 152
20005.57 171
20006.91 144
20008.25 161
20009.59 175
20010.92 142
20012.26 166
20013.60 157
20014.94 152
20016.27 185
20017.61 153
20018.95 179
20020.29 153
20021.62 163
20022.96 172
20024.30 179
20025.64 207
20026.98 179
20028.31 182
20029.65 171
20030.99 171
20032.33 151
20033.67 156
20035.00 173
20036.34 149
20037.68 140
20039.02 163
20040.36 149
20041.70 184
20043.03 177
20044.37 152
20045.71 153
20047.05 159
20048.39 172
20049.73 149
20051.07 182
20052.41 157
20053.74 189
20055.08 179
20056.42 176
20057.76 182
20059.10 191
20060.44 171
20061.78 166
20063.12 179
20064.46 149
20065.80 148
20067.13 141
20068.47 197
20069.81 149
20071.15 137
20072.49 148
20073.83 175
20075.17 167
20076.51 172
20077.85 167
20079.19 158
20080.53 184
20081.87 173
20083.21 150
20084.55 144
20085.89 146
20087.23 183
20088.57 153
20089.91 124
20091.25 145
20092.59 171
20093.93 162
20095.27 151
20096.61 160
20097.95 132
20099.29 178
20100.63 172
20101.97 157
20103.31 137
20104.65 177
20105.99 160
20107.33 133
20108.67 138
20110.02 190
20111.36 172
20112.70 163
20114.04 147
20115.38 136
20116.72 179
20118.06 149
20119.40 168
20120.74 152
20122.08 178
20123.43 165
20124.77 144
20126.11 151
20127.45 144
20128.79 132
20130.13 192
20131.47 162
20132.81 163
20134.16 151
20135.50 157
20136.84 153
20138.18 144
20139.52 183
20140.86 163
20142.21 190
20143.55 159
20144.89 150
