# Supplementary material for: MALDI-TOF MS typing enables the classification of brewing yeasts of the genus Saccharomyces to major beer styles
Source: PLoS One. 2017 Aug 9;12(8):e0181694. doi: 10.1371/journal.pone.0181694 (PMC5549903; doi:10.1371/journal.pone.0181694)
Supplement: S4 File — The directory includes 90 raw files and was zipped to “.zip”; the folder has three strains with 30 spectra per strain; S1 Text explains the raw files with an example and Table 1 represents the yeast strains used within the experiment. (ZIP) [file pone.0181694.s007.zip › 10-12/30260-210-OG-Ale-Ale-YPG-18h-E-E_2015-08-04_1_0_B1_1.dat]

2000.64 2250
2001.06 2148
2001.49 2309
2001.91 2140
2002.33 2169
2002.75 2156
2003.17 2075
2003.60 2072
2004.02 1939
2004.44 2038
2004.86 2147
2005.28 1946
2005.70 1650
2006.13 1870
2006.55 2070
2006.97 1897
2007.39 2057
2007.82 2056
2008.24 2134
2008.66 2212
2009.08 2163
2009.51 2118
2009.93 2241
2010.35 2236
2010.77 2108
2011.20 2091
2011.62 2119
2012.04 2077
2012.46 2170
2012.89 2044
2013.31 1854
2013.73 1967
2014.15 1875
2014.58 1768
2015.00 1976
2015.42 1939
2015.85 1910
2016.27 1895
2016.69 2018
2017.12 2085
2017.54 1849
2017.96 2051
2018.39 2118
2018.81 1990
2019.23 2053
2019.66 2132
2020.08 2160
2020.50 2198
2020.93 2212
2021.35 1920
2021.78 2093
2022.20 2199
2022.62 2042
2023.05 2069
2023.47 2097
2023.89 2000
2024.32 1923
2024.74 2093
2025.17 2164
2025.59 2031
2026.01 1972
2026.44 1974
2026.86 1829
2027.29 1810
2027.71 1925
2028.14 1957
2028.56 1934
2028.99 1970
2029.41 1930
2029.83 1932
2030.26 1914
2030.68 1924
2031.11 1891
2031.53 1894
2031.96 1835
2032.38 1958
2032.81 1882
2033.23 1859
2033.66 1943
2034.08 1954
2034.51 1935
2034.93 1827
2035.36 1932
2035.78 1745
2036.21 1866
2036.63 2013
2037.06 2184
2037.48 2012
2037.91 1832
2038.33 1983
2038.76 2185
2039.19 2035
2039.61 2088
2040.04 2025
2040.46 1932
2040.89 2076
2041.31 2122
2041.74 2164
2042.17 2106
2042.59 1993
2043.02 2018
2043.44 1979
2043.87 2053
2044.30 2080
2044.72 1963
2045.15 2131
2045.57 2248
2046.00 2044
2046.43 1940
2046.85 1975
2047.28 1873
2047.71 1918
2048.13 2052
2048.56 1964
2048.99 1900
2049.41 1897
2049.84 1944
2050.27 1955
2050.69 1854
2051.12 2080
2051.55 1928
2051.97 1998
2052.40 2052
2052.83 1853
2053.25 1992
2053.68 2011
2054.11 2011
2054.54 1960
2054.96 1827
2055.39 1885
2055.82 1971
2056.24 2007
2056.67 1935
2057.10 1884
2057.53 1900
2057.95 1994
2058.38 1970
2058.81 2090
2059.24 2084
2059.66 2077
2060.09 1879
2060.52 1819
2060.95 1977
2061.38 2019
2061.80 1872
2062.23 1836
2062.66 1790
2063.09 1816
2063.52 2071
2063.94 2089
2064.37 2117
2064.80 2063
2065.23 2306
2065.66 2357
2066.09 2338
2066.51 2377
2066.94 2298
2067.37 2451
2067.80 2492
2068.23 2332
2068.66 2219
2069.08 2179
2069.51 2388
2069.94 2054
2070.37 2031
2070.80 2039
2071.23 1954
2071.66 2021
2072.09 1943
2072.52 1837
2072.94 1762
2073.37 2086
2073.80 2156
2074.23 1950
2074.66 1954
2075.09 1958
2075.52 1917
2075.95 1935
2076.38 2087
2076.81 2095
2077.24 2059
2077.67 1990
2078.10 2124
2078.53 2115
2078.96 2196
2079.39 2238
2079.82 2146
2080.25 2244
2080.68 2109
2081.11 2126
2081.54 2163
2081.97 2210
2082.40 2066
2082.83 2372
2083.26 2344
2083.69 2349
2084.12 2319
2084.55 2235
2084.98 2173
2085.41 2068
2085.84 2184
2086.27 2285
2086.70 2100
2087.13 2071
2087.56 2056
2087.99 2026
2088.42 1996
2088.85 2042
2089.28 2038
2089.71 2100
2090.14 2069
2090.57 2013
2091.01 2058
2091.44 2046
2091.87 2107
2092.30 2082
2092.73 2188
2093.16 2282
2093.59 2261
2094.02 2125
2094.45 2173
2094.89 2076
2095.32 1989
2095.75 2024
2096.18 1777
2096.61 1812
2097.04 1791
2097.47 1827
2097.91 1891
2098.34 1702
2098.77 1945
2099.20 1780
2099.63 1817
2100.07 1787
2100.50 1848
2100.93 1869
2101.36 1833
2101.79 1885
2102.23 2001
2102.66 2002
2103.09 1943
2103.52 1903
2103.95 1902
2104.39 2048
2104.82 1955
2105.25 1913
2105.68 1856
2106.12 2018
2106.55 2109
2106.98 2089
2107.41 1981
2107.85 1990
2108.28 1957
2108.71 1950
2109.14 1914
2109.58 1889
2110.01 2010
2110.44 1976
2110.88 1916
2111.31 2016
2111.74 2093
2112.18 2064
2112.61 2093
2113.04 1900
2113.48 2043
2113.91 1965
2114.34 2066
2114.78 2010
2115.21 1918
2115.64 1935
2116.08 2041
2116.51 1828
2116.94 1827
2117.38 2053
2117.81 1954
2118.24 1813
2118.68 1775
2119.11 1935
2119.55 1866
2119.98 1864
2120.41 1814
2120.85 1739
2121.28 1917
2121.72 1932
2122.15 1951
2122.58 2030
2123.02 2028
2123.45 2068
2123.89 1956
2124.32 2303
2124.75 2074
2125.19 2080
2125.62 1945
2126.06 1897
2126.49 2018
2126.93 2160
2127.36 2040
2127.80 1930
2128.23 1879
2128.67 2022
2129.10 2147
2129.54 2108
2129.97 1912
2130.41 2079
2130.84 2157
2131.28 2337
2131.71 2238
2132.15 2333
2132.58 2365
2133.02 2170
2133.45 2145
2133.89 2049
2134.32 2294
2134.76 2323
2135.19 2218
2135.63 2206
2136.06 2271
2136.50 2457
2136.94 2254
2137.37 2341
2137.81 2294
2138.24 2491
2138.68 2519
2139.12 2337
2139.55 2176
2139.99 2031
2140.42 2184
2140.86 2213
2141.30 2300
2141.73 2088
2142.17 1966
2142.60 1866
2143.04 1912
2143.48 2113
2143.91 1968
2144.35 2029
2144.79 2018
2145.22 2013
2145.66 2075
2146.09 2127
2146.53 2064
2146.97 2078
2147.40 2062
2147.84 1922
2148.28 2216
2148.72 2346
2149.15 2281
2149.59 2286
2150.03 2279
2150.46 2111
2150.90 2204
2151.34 2351
2151.77 2410
2152.21 2291
2152.65 2411
2153.09 2654
2153.52 2168
2153.96 2266
2154.40 2168
2154.84 2197
2155.27 2107
2155.71 2279
2156.15 2249
2156.59 2126
2157.02 1971
2157.46 1955
2157.90 2013
2158.34 2196
2158.78 1976
2159.21 2298
2159.65 2130
2160.09 2038
2160.53 2109
2160.97 1965
2161.40 2015
2161.84 2042
2162.28 2014
2162.72 1982
2163.16 1993
2163.59 2063
2164.03 2104
2164.47 1924
2164.91 2002
2165.35 1962
2165.79 2117
2166.23 2068
2166.66 1988
2167.10 2128
2167.54 2127
2167.98 2089
2168.42 1935
2168.86 2206
2169.30 2308
2169.74 2337
2170.18 2407
2170.61 2335
2171.05 2517
2171.49 2493
2171.93 2265
2172.37 2311
2172.81 2145
2173.25 2330
2173.69 2454
2174.13 2663
2174.57 2611
2175.01 2329
2175.45 2401
2175.89 2749
2176.33 2744
2176.77 2683
2177.21 2776
2177.65 2555
2178.09 2330
2178.53 2451
2178.97 2347
2179.41 2229
2179.85 2239
2180.29 2411
2180.73 2186
2181.17 2037
2181.61 2161
2182.05 2004
2182.49 1906
2182.93 2063
2183.37 2051
2183.81 2112
2184.25 2116
2184.69 1955
2185.13 1907
2185.57 1827
2186.01 1954
2186.45 2017
2186.89 2016
2187.33 2152
2187.77 2110
2188.21 2311
2188.65 2309
2189.10 2061
2189.54 2205
2189.98 2336
2190.42 2424
2190.86 2360
2191.30 2604
2191.74 2418
2192.18 2357
2192.62 2518
2193.07 2581
2193.51 2422
2193.95 2309
2194.39 2339
2194.83 2473
2195.27 2300
2195.71 2335
2196.16 2316
2196.60 2509
2197.04 2236
2197.48 2254
2197.92 2436
2198.37 2248
2198.81 2328
2199.25 2149
2199.69 2370
2200.13 2093
2200.58 2137
2201.02 2134
2201.46 2188
2201.90 2171
2202.34 2309
2202.79 1935
2203.23 2125
2203.67 2119
2204.11 1917
2204.56 2012
2205.00 2063
2205.44 2147
2205.88 2094
2206.33 2076
2206.77 2180
2207.21 2387
2207.65 2520
2208.10 2222
2208.54 2330
2208.98 2263
2209.43 2341
2209.87 2527
2210.31 2406
2210.76 2350
2211.20 2626
2211.64 2495
2212.09 2324
2212.53 2261
2212.97 2298
2213.42 2061
2213.86 2081
2214.30 2092
2214.75 2248
2215.19 2159
2215.63 2092
2216.08 2118
2216.52 1810
2216.96 1827
2217.41 1929
2217.85 1942
2218.30 1843
2218.74 1969
2219.18 1887
2219.63 1895
2220.07 1991
2220.52 1971
2220.96 2024
2221.40 2050
2221.85 2073
2222.29 2097
2222.74 2035
2223.18 2278
2223.63 2410
2224.07 2371
2224.51 2185
2224.96 2172
2225.40 2182
2225.85 2330
2226.29 2428
2226.74 2412
2227.18 2333
2227.63 2546
2228.07 2414
2228.52 2359
2228.96 2325
2229.41 2640
2229.85 2437
2230.30 2315
2230.74 2368
2231.19 2313
2231.63 2525
2232.08 2457
2232.52 2452
2232.97 2179
2233.41 2231
2233.86 2254
2234.30 2580
2234.75 2334
2235.20 2414
2235.64 2384
2236.09 2367
2236.53 2352
2236.98 2416
2237.42 2412
2237.87 2366
2238.32 2107
2238.76 2117
2239.21 2210
2239.65 2185
2240.10 2039
2240.55 2070
2240.99 2163
2241.44 2129
2241.88 2034
2242.33 2028
2242.78 2058
2243.22 1856
2243.67 1987
2244.12 1939
2244.56 1883
2245.01 1725
2245.46 2002
2245.90 2008
2246.35 1869
2246.80 1873
2247.24 2102
2247.69 2031
2248.14 2132
2248.58 2048
2249.03 2128
2249.48 2064
2249.92 2092
2250.37 2047
2250.82 2117
2251.27 2109
2251.71 2142
2252.16 1926
2252.61 1926
2253.05 1864
2253.50 2007
2253.95 2038
2254.40 2049
2254.84 1998
2255.29 1991
2255.74 1947
2256.19 1871
2256.64 1846
2257.08 1993
2257.53 2035
2257.98 1863
2258.43 1865
2258.87 1820
2259.32 1938
2259.77 1992
2260.22 2215
2260.67 2173
2261.11 2160
2261.56 2075
2262.01 2006
2262.46 2102
2262.91 2430
2263.36 2367
2263.80 2204
2264.25 2463
2264.70 2220
2265.15 2244
2265.60 2260
2266.05 2378
2266.50 2362
2266.94 2207
2267.39 2239
2267.84 2282
2268.29 2428
2268.74 2382
2269.19 2405
2269.64 2544
2270.09 2554
2270.54 2370
2270.99 2356
2271.43 2424
2271.88 2279
2272.33 2341
2272.78 2382
2273.23 2524
2273.68 2505
2274.13 2190
2274.58 2223
2275.03 2247
2275.48 2186
2275.93 2246
2276.38 2171
2276.83 2120
2277.28 2086
2277.73 2098
2278.18 2067
2278.63 2176
2279.08 2078
2279.53 2011
2279.98 1911
2280.43 1976
2280.88 2060
2281.33 2067
2281.78 2056
2282.23 2092
2282.68 2155
2283.13 2088
2283.58 2188
2284.03 2174
2284.48 2109
2284.93 2035
2285.38 1986
2285.83 2214
2286.28 2257
2286.73 2175
2287.18 2208
2287.63 2200
2288.08 2199
2288.54 2645
2288.99 2889
2289.44 3178
2289.89 3120
2290.34 3409
2290.79 3602
2291.24 3921
2291.69 4214
2292.14 4153
2292.60 4145
2293.05 4361
2293.50 4138
2293.95 3767
2294.40 3762
2294.85 3618
2295.30 3554
2295.76 3348
2296.21 3098
2296.66 2844
2297.11 2823
2297.56 2854
2298.01 2775
2298.47 2454
2298.92 2390
2299.37 2460
2299.82 2497
2300.27 2300
2300.73 2409
2301.18 2397
2301.63 2257
2302.08 2451
2302.53 2317
2302.99 2028
2303.44 2019
2303.89 2053
2304.34 2283
2304.80 2196
2305.25 2015
2305.70 2181
2306.15 2267
2306.61 2239
2307.06 2250
2307.51 2322
2307.96 2230
2308.42 2478
2308.87 2257
2309.32 2686
2309.78 2736
2310.23 2861
2310.68 2911
2311.14 3001
2311.59 3075
2312.04 3086
2312.49 2831
2312.95 2824
2313.40 2664
2313.85 2650
2314.31 2810
2314.76 2614
2315.22 2488
2315.67 2325
2316.12 2299
2316.58 2247
2317.03 2081
2317.48 2385
2317.94 2725
2318.39 2534
2318.84 2367
2319.30 2361
2319.75 2278
2320.21 2296
2320.66 2410
2321.11 2353
2321.57 2338
2322.02 2395
2322.48 2342
2322.93 2224
2323.39 2457
2323.84 2463
2324.29 2589
2324.75 2342
2325.20 2370
2325.66 2589
2326.11 2551
2326.57 2350
2327.02 2493
2327.48 2764
2327.93 2805
2328.39 2634
2328.84 2546
2329.30 2524
2329.75 2794
2330.21 2804
2330.66 2859
2331.12 2806
2331.57 2781
2332.03 2816
2332.48 2836
2332.94 2643
2333.39 2749
2333.85 2623
2334.30 2437
2334.76 2401
2335.21 2512
2335.67 2493
2336.12 2334
2336.58 2282
2337.03 2210
2337.49 2391
2337.95 2447
2338.40 2469
2338.86 2337
2339.31 2457
2339.77 2522
2340.23 2468
2340.68 2421
2341.14 2598
2341.59 2377
2342.05 2207
2342.51 2404
2342.96 2243
2343.42 2279
2343.87 2358
2344.33 2191
2344.79 2096
2345.24 2110
2345.70 2089
2346.16 2227
2346.61 2275
2347.07 2293
2347.53 2227
2347.98 2504
2348.44 2262
2348.90 2173
2349.35 2130
2349.81 2479
2350.27 2308
2350.72 2151
2351.18 2071
2351.64 2156
2352.10 2165
2352.55 2080
2353.01 2080
2353.47 2194
2353.92 2197
2354.38 2186
2354.84 2250
2355.30 2243
2355.75 2201
2356.21 2267
2356.67 2054
2357.13 2027
2357.58 2037
2358.04 2145
2358.50 2202
2358.96 2059
2359.41 2238
2359.87 2343
2360.33 2061
2360.79 2228
2361.25 2352
2361.70 2295
2362.16 2133
2362.62 2216
2363.08 2347
2363.54 2113
2363.99 2342
2364.45 2357
2364.91 2216
2365.37 2294
2365.83 2417
2366.29 2436
2366.75 2454
2367.20 2347
2367.66 2451
2368.12 2427
2368.58 2441
2369.04 2466
2369.50 2374
2369.96 2386
2370.42 2348
2370.87 2372
2371.33 2314
2371.79 2161
2372.25 2077
2372.71 2302
2373.17 2455
2373.63 2399
2374.09 2388
2374.55 2328
2375.01 2313
2375.47 2529
2375.92 2380
2376.38 2501
2376.84 2445
2377.30 2367
2377.76 2392
2378.22 2403
2378.68 2436
2379.14 2410
2379.60 2535
2380.06 2498
2380.52 2584
2380.98 2382
2381.44 2220
2381.90 2394
2382.36 2280
2382.82 2104
2383.28 2263
2383.74 2213
2384.20 2113
2384.66 2168
2385.12 2137
2385.58 2050
2386.04 2156
2386.50 2297
2386.96 2197
2387.42 2131
2387.88 1970
2388.35 2060
2388.81 2196
2389.27 1910
2389.73 1998
2390.19 2063
2390.65 1929
2391.11 2103
2391.57 2388
2392.03 2387
2392.49 2296
2392.95 2181
2393.42 2167
2393.88 2219
2394.34 2107
2394.80 1901
2395.26 1964
2395.72 2152
2396.18 2078
2396.64 2071
2397.11 1931
2397.57 1909
2398.03 2191
2398.49 2182
2398.95 2126
2399.41 2061
2399.88 1980
2400.34 1925
2400.80 1901
2401.26 2055
2401.72 2029
2402.18 1982
2402.65 2052
2403.11 1828
2403.57 1937
2404.03 2181
2404.49 2192
2404.96 2141
2405.42 1830
2405.88 1931
2406.34 2180
2406.81 2060
2407.27 2212
2407.73 2151
2408.19 2086
2408.66 2098
2409.12 1996
2409.58 2095
2410.04 2068
2410.51 2053
2410.97 1989
2411.43 2094
2411.90 2302
2412.36 2232
2412.82 1972
2413.28 1904
2413.75 2136
2414.21 2203
2414.67 2139
2415.14 2154
2415.60 2148
2416.06 2069
2416.53 2134
2416.99 2199
2417.45 2197
2417.92 2485
2418.38 2577
2418.84 2693
2419.31 2793
2419.77 2774
2420.23 2694
2420.70 2828
2421.16 2854
2421.63 2669
2422.09 2974
2422.55 2525
2423.02 2560
2423.48 2698
2423.95 2565
2424.41 2674
2424.87 2429
2425.34 2465
2425.80 2395
2426.27 2441
2426.73 2450
2427.20 2702
2427.66 2494
2428.12 2331
2428.59 2282
2429.05 2363
2429.52 2416
2429.98 2254
2430.45 2361
2430.91 2251
2431.38 2239
2431.84 2313
2432.31 2432
2432.77 2466
2433.24 2401
2433.70 2300
2434.17 2207
2434.63 2345
2435.10 2365
2435.56 2581
2436.03 2485
2436.49 2391
2436.96 2334
2437.42 2291
2437.89 2319
2438.35 2528
2438.82 2498
2439.28 2514
2439.75 2538
2440.21 2531
2440.68 2342
2441.15 2533
2441.61 2536
2442.08 2502
2442.54 2241
2443.01 2372
2443.48 2504
2443.94 2411
2444.41 2503
2444.87 2343
2445.34 2439
2445.81 2273
2446.27 2126
2446.74 2269
2447.20 2168
2447.67 2228
2448.14 2304
2448.60 1982
2449.07 2115
2449.54 2134
2450.00 2128
2450.47 1901
2450.94 1944
2451.40 2236
2451.87 2180
2452.34 2149
2452.80 2080
2453.27 2137
2453.74 2040
2454.20 1996
2454.67 2073
2455.14 2070
2455.60 1963
2456.07 1852
2456.54 1953
2457.01 1940
2457.47 2169
2457.94 2218
2458.41 2233
2458.87 2096
2459.34 2154
2459.81 2151
2460.28 2254
2460.74 2389
2461.21 2173
2461.68 2147
2462.15 2112
2462.62 1965
2463.08 1970
2463.55 2026
2464.02 2093
2464.49 2335
2464.95 2133
2465.42 2178
2465.89 2059
2466.36 2205
2466.83 2285
2467.29 2093
2467.76 2356
2468.23 2351
2468.70 2219
2469.17 2146
2469.64 2036
2470.10 1967
2470.57 2141
2471.04 2342
2471.51 1995
2471.98 1846
2472.45 1917
2472.92 1865
2473.39 1723
2473.85 1788
2474.32 1873
2474.79 1963
2475.26 2027
2475.73 1989
2476.20 1857
2476.67 1905
2477.14 1980
2477.61 2128
2478.08 1972
2478.54 1874
2479.01 1908
2479.48 1906
2479.95 1947
2480.42 2084
2480.89 1996
2481.36 2008
2481.83 1999
2482.30 1921
2482.77 1902
2483.24 1967
2483.71 1977
2484.18 2156
2484.65 2057
2485.12 2034
2485.59 2029
2486.06 2105
2486.53 1994
2487.00 1977
2487.47 2083
2487.94 1981
2488.41 2223
2488.88 2188
2489.35 2213
2489.82 2089
2490.29 2073
2490.76 2161
2491.23 2137
2491.70 2088
2492.17 2373
2492.64 2457
2493.11 2290
2493.58 2183
2494.05 2393
2494.52 2519
2495.00 2382
2495.47 2320
2495.94 2296
2496.41 2383
2496.88 2224
2497.35 2241
2497.82 2351
2498.29 2237
2498.76 2007
2499.23 2116
2499.71 2086
2500.18 1921
2500.65 2026
2501.12 2091
2501.59 2075
2502.06 1874
2502.53 1934
2503.01 1978
2503.48 2091
2503.95 2004
2504.42 2046
2504.89 2179
2505.36 2022
2505.84 1980
2506.31 1964
2506.78 2074
2507.25 2152
2507.72 1887
2508.20 2132
2508.67 2185
2509.14 2298
2509.61 2171
2510.08 2232
2510.56 2173
2511.03 2297
2511.50 2332
2511.97 2391
2512.45 2259
2512.92 2265
2513.39 2446
2513.86 2425
2514.34 2363
2514.81 2286
2515.28 2352
2515.75 2373
2516.23 2357
2516.70 2474
2517.17 2378
2517.65 2282
2518.12 2260
2518.59 2424
2519.07 2357
2519.54 2208
2520.01 2276
2520.48 2275
2520.96 2122
2521.43 2122
2521.90 2113
2522.38 2217
2522.85 2120
2523.32 2250
2523.80 2251
2524.27 2281
2524.75 2247
2525.22 2204
2525.69 2421
2526.17 2252
2526.64 2318
2527.11 2058
2527.59 2176
2528.06 2219
2528.54 2368
2529.01 2369
2529.48 2312
2529.96 2318
2530.43 2243
2530.91 2014
2531.38 2176
2531.85 2168
2532.33 2244
2532.80 2107
2533.28 2268
2533.75 2129
2534.23 2182
2534.70 2195
2535.18 2108
2535.65 2190
2536.12 2227
2536.60 2088
2537.07 2079
2537.55 2145
2538.02 2179
2538.50 2325
2538.97 2223
2539.45 2126
2539.92 2057
2540.40 2248
2540.87 2317
2541.35 2245
2541.82 2149
2542.30 2275
2542.77 2103
2543.25 2106
2543.73 2228
2544.20 2292
2544.68 2453
2545.15 2379
2545.63 2188
2546.10 2545
2546.58 2776
2547.05 2833
2547.53 2691
2548.01 2617
2548.48 2741
2548.96 2746
2549.43 2693
2549.91 2796
2550.39 2676
2550.86 2741
2551.34 2753
2551.81 2570
2552.29 2484
2552.77 2493
2553.24 2684
2553.72 2667
2554.20 2566
2554.67 2823
2555.15 2797
2555.62 2720
2556.10 2606
2556.58 2424
2557.05 2305
2557.53 2322
2558.01 2417
2558.48 2384
2558.96 2260
2559.44 2391
2559.91 2236
2560.39 2342
2560.87 2337
2561.35 2270
2561.82 2230
2562.30 2290
2562.78 2360
2563.25 2464
2563.73 2246
2564.21 2440
2564.69 2467
2565.16 2249
2565.64 2269
2566.12 2286
2566.60 2212
2567.07 2146
2567.55 2134
2568.03 2124
2568.51 2141
2568.98 2194
2569.46 2126
2569.94 2064
2570.42 2056
2570.90 2092
2571.37 2094
2571.85 2005
2572.33 2153
2572.81 2109
2573.29 2012
2573.76 2037
2574.24 1894
2574.72 1954
2575.20 2032
2575.68 2129
2576.16 2196
2576.63 2006
2577.11 2046
2577.59 2008
2578.07 1877
2578.55 1981
2579.03 1892
2579.51 1766
2579.98 1896
2580.46 1965
2580.94 2095
2581.42 2026
2581.90 2113
2582.38 2129
2582.86 1942
2583.34 1817
2583.82 1935
2584.30 2125
2584.77 2157
2585.25 2070
2585.73 2070
2586.21 2138
2586.69 2148
2587.17 2106
2587.65 2042
2588.13 2264
2588.61 2118
2589.09 2024
2589.57 2100
2590.05 2215
2590.53 2195
2591.01 2122
2591.49 2382
2591.97 2096
2592.45 2303
2592.93 2334
2593.41 2080
2593.89 2243
2594.37 2268
2594.85 2101
2595.33 1944
2595.81 1967
2596.29 2038
2596.77 2029
2597.25 2006
2597.73 2008
2598.21 1906
2598.69 2056
2599.17 2085
2599.65 2054
2600.13 2024
2600.61 1985
2601.09 1854
2601.57 1834
2602.06 1890
2602.54 2020
2603.02 2172
2603.50 2024
2603.98 1880
2604.46 1991
2604.94 2007
2605.42 2162
2605.90 2214
2606.38 2052
2606.87 2062
2607.35 2092
2607.83 2228
2608.31 2092
2608.79 2011
2609.27 2144
2609.75 2055
2610.24 1946
2610.72 2133
2611.20 2142
2611.68 2106
2612.16 2127
2612.64 2084
2613.13 2051
2613.61 1948
2614.09 2101
2614.57 2223
2615.05 2119
2615.54 2043
2616.02 2203
2616.50 2088
2616.98 2208
2617.46 1998
2617.95 2218
2618.43 2075
2618.91 2104
2619.39 2054
2619.88 2081
2620.36 2106
2620.84 2101
2621.32 2203
2621.81 2103
2622.29 2235
2622.77 2009
2623.26 2158
2623.74 1935
2624.22 2039
2624.70 1924
2625.19 1929
2625.67 2130
2626.15 2392
2626.64 2202
2627.12 2332
2627.60 2050
2628.09 2109
2628.57 2068
2629.05 2014
2629.54 2142
2630.02 1951
2630.50 2159
2630.99 2102
2631.47 2088
2631.95 2073
2632.44 2287
2632.92 2211
2633.40 2127
2633.89 2257
2634.37 2460
2634.85 2248
2635.34 2088
2635.82 2152
2636.31 2074
2636.79 2025
2637.27 2009
2637.76 1987
2638.24 1996
2638.73 2027
2639.21 2106
2639.70 2092
2640.18 2226
2640.66 2330
2641.15 2190
2641.63 2115
2642.12 1977
2642.60 2252
2643.09 2178
2643.57 2011
2644.06 2199
2644.54 2167
2645.03 2008
2645.51 1968
2646.00 2085
2646.48 2112
2646.97 1909
2647.45 1872
2647.94 2134
2648.42 2178
2648.91 2037
2649.39 2307
2649.88 2290
2650.36 2202
2650.85 2153
2651.33 2224
2651.82 2179
2652.30 2135
2652.79 2190
2653.27 2279
2653.76 2135
2654.24 2072
2654.73 2150
2655.22 2162
2655.70 1940
2656.19 1972
2656.67 1967
2657.16 1872
2657.65 1952
2658.13 1991
2658.62 1956
2659.10 2125
2659.59 2150
2660.08 2093
2660.56 2115
2661.05 2198
2661.53 2168
2662.02 2022
2662.51 2187
2662.99 2219
2663.48 2122
2663.97 2141
2664.45 2152
2664.94 2126
2665.43 2317
2665.91 2300
2666.40 2241
2666.89 2139
2667.37 2007
2667.86 2015
2668.35 1996
2668.83 2025
2669.32 1970
2669.81 1904
2670.29 2006
2670.78 2102
2671.27 2042
2671.76 2238
2672.24 2241
2672.73 2155
2673.22 2287
2673.71 2430
2674.19 2214
2674.68 2414
2675.17 2647
2675.66 2475
2676.14 2559
2676.63 2728
2677.12 2517
2677.61 2351
2678.09 2604
2678.58 2467
2679.07 2426
2679.56 2297
2680.05 2311
2680.53 2193
2681.02 2217
2681.51 2356
2682.00 2184
2682.49 2114
2682.97 2217
2683.46 2321
2683.95 2347
2684.44 2212
2684.93 2379
2685.42 2125
2685.91 2353
2686.39 2376
2686.88 2240
2687.37 2341
2687.86 2316
2688.35 2065
2688.84 2218
2689.33 2160
2689.81 2353
2690.30 2216
2690.79 2139
2691.28 2033
2691.77 2058
2692.26 2110
2692.75 1900
2693.24 2114
2693.73 2134
2694.22 2179
2694.71 2075
2695.20 2232
2695.68 2097
2696.17 1980
2696.66 1913
2697.15 2155
2697.64 2104
2698.13 2007
2698.62 2055
2699.11 2193
2699.60 2174
2700.09 2354
2700.58 1968
2701.07 2138
2701.56 2349
2702.05 2300
2702.54 2204
2703.03 2244
2703.52 2348
2704.01 2201
2704.50 2081
2704.99 2414
2705.48 2232
2705.97 2145
2706.46 2038
2706.95 2195
2707.44 2094
2707.93 2157
2708.42 2187
2708.92 2284
2709.41 2226
2709.90 2182
2710.39 1972
2710.88 1969
2711.37 2043
2711.86 2143
2712.35 2058
2712.84 1974
2713.33 1938
2713.82 2073
2714.31 2046
2714.81 2108
2715.30 2102
2715.79 2129
2716.28 2199
2716.77 2085
2717.26 2012
2717.75 1941
2718.24 1703
2718.74 1931
2719.23 2005
2719.72 2097
2720.21 2087
2720.70 1787
2721.19 2054
2721.69 2010
2722.18 2135
2722.67 2112
2723.16 2116
2723.65 2192
2724.15 2243
2724.64 2226
2725.13 2238
2725.62 2223
2726.11 2308
2726.61 2186
2727.10 2137
2727.59 2269
2728.08 1958
2728.58 2067
2729.07 2117
2729.56 2153
2730.05 2307
2730.55 2253
2731.04 2277
2731.53 2151
2732.02 2148
2732.52 2178
2733.01 2161
2733.50 2356
2733.99 2326
2734.49 2171
2734.98 2260
2735.47 2232
2735.97 2297
2736.46 2270
2736.95 2312
2737.45 2212
2737.94 2190
2738.43 2191
2738.93 2138
2739.42 2190
2739.91 2330
2740.41 2177
2740.90 2245
2741.39 1986
2741.89 2024
2742.38 1999
2742.87 2127
2743.37 2123
2743.86 2048
2744.36 1986
2744.85 1818
2745.34 2093
2745.84 2294
2746.33 2275
2746.82 2127
2747.32 2136
2747.81 2282
2748.31 2156
2748.80 2007
2749.30 2104
2749.79 2252
2750.28 2022
2750.78 2145
2751.27 2111
2751.77 2067
2752.26 2113
2752.76 2012
2753.25 2042
2753.75 2156
2754.24 2221
2754.74 2174
2755.23 2035
2755.72 2102
2756.22 2263
2756.71 2180
2757.21 2184
2757.70 2263
2758.20 2470
2758.69 2171
2759.19 2362
2759.69 2345
2760.18 2253
2760.68 2215
2761.17 2181
2761.67 2192
2762.16 2259
2762.66 2294
2763.15 2256
2763.65 2252
2764.14 2323
2764.64 2176
2765.14 2145
2765.63 2218
2766.13 2219
2766.62 2109
2767.12 2081
2767.61 2284
2768.11 2144
2768.61 2280
2769.10 2128
2769.60 2132
2770.09 2054
2770.59 2145
2771.09 2145
2771.58 2077
2772.08 2033
2772.58 1907
2773.07 2117
2773.57 2212
2774.06 2160
2774.56 2309
2775.06 2307
2775.55 2397
2776.05 2469
2776.55 2566
2777.04 2686
2777.54 2380
2778.04 2517
2778.54 2585
2779.03 2520
2779.53 2570
2780.03 2289
2780.52 2316
2781.02 2101
2781.52 2064
2782.01 2191
2782.51 2344
2783.01 2306
2783.51 2268
2784.00 2304
2784.50 2178
2785.00 2228
2785.50 2438
2785.99 2237
2786.49 2355
2786.99 2254
2787.49 2315
2787.98 2163
2788.48 2303
2788.98 2208
2789.48 2216
2789.98 2084
2790.47 2119
2790.97 2173
2791.47 2252
2791.97 2174
2792.47 2164
2792.96 2165
2793.46 2179
2793.96 2097
2794.46 2046
2794.96 2172
2795.46 2408
2795.95 2253
2796.45 2246
2796.95 2357
2797.45 2350
2797.95 2398
2798.45 2334
2798.95 2333
2799.44 2390
2799.94 2419
2800.44 2429
2800.94 2207
2801.44 2179
2801.94 2072
2802.44 2057
2802.94 2256
2803.44 2329
2803.93 2423
2804.43 2438
2804.93 2473
2805.43 2399
2805.93 2574
2806.43 2693
2806.93 2836
2807.43 2656
2807.93 2700
2808.43 3013
2808.93 2935
2809.43 2706
2809.93 2547
2810.43 2645
2810.93 2767
2811.43 2699
2811.93 2764
2812.43 2353
2812.93 2315
2813.43 2339
2813.93 2567
2814.43 2533
2814.93 2348
2815.43 2197
2815.93 2459
2816.43 2367
2816.93 2218
2817.43 2373
2817.93 2587
2818.43 2760
2818.93 2788
2819.43 2826
2819.93 2486
2820.43 2569
2820.93 2557
2821.43 2635
2821.93 2609
2822.43 2455
2822.94 2477
2823.44 2573
2823.94 2524
2824.44 2408
2824.94 2349
2825.44 2426
2825.94 2166
2826.44 2174
2826.94 2347
2827.44 2042
2827.95 2281
2828.45 2101
2828.95 1963
2829.45 1999
2829.95 2291
2830.45 2131
2830.95 2241
2831.46 2032
2831.96 1989
2832.46 2090
2832.96 2220
2833.46 2084
2833.97 2021
2834.47 1906
2834.97 2096
2835.47 2173
2835.97 2121
2836.47 2254
2836.98 2168
2837.48 2264
2837.98 2226
2838.48 2329
2838.99 2416
2839.49 2208
2839.99 2341
2840.49 2496
2841.00 2337
2841.50 2237
2842.00 2260
2842.50 2233
2843.01 2172
2843.51 2107
2844.01 2056
2844.51 2228
2845.02 2160
2845.52 2102
2846.02 2011
2846.52 2065
2847.03 2154
2847.53 2125
2848.03 2298
2848.54 2469
2849.04 2265
2849.54 2458
2850.05 2669
2850.55 2377
2851.05 2389
2851.56 2297
2852.06 2259
2852.56 2190
2853.07 2149
2853.57 2395
2854.07 2385
2854.58 2341
2855.08 2233
2855.59 2090
2856.09 2118
2856.59 2173
2857.10 2248
2857.60 2200
2858.10 2032
2858.61 2013
2859.11 2115
2859.62 2150
2860.12 1980
2860.63 2107
2861.13 2227
2861.63 2225
2862.14 2207
2862.64 2281
2863.15 2274
2863.65 1944
2864.16 2021
2864.66 2082
2865.16 2242
2865.67 2144
2866.17 2099
2866.68 2145
2867.18 1973
2867.69 1946
2868.19 1898
2868.70 2075
2869.20 2004
2869.71 2075
2870.21 1950
2870.72 2063
2871.22 2035
2871.73 2011
2872.23 1895
2872.74 1822
2873.24 2095
2873.75 2258
2874.25 2184
2874.76 2163
2875.27 2172
2875.77 2132
2876.28 2350
2876.78 2242
2877.29 2195
2877.79 2195
2878.30 2100
2878.81 2353
2879.31 2263
2879.82 2432
2880.32 2227
2880.83 2234
2881.33 2243
2881.84 2153
2882.35 2139
2882.85 2292
2883.36 2277
2883.87 2145
2884.37 2267
2884.88 2382
2885.38 2293
2885.89 2193
2886.40 2263
2886.90 2225
2887.41 2236
2887.92 2337
2888.42 2355
2888.93 2351
2889.44 2248
2889.94 2198
2890.45 2493
2890.96 2490
2891.46 2459
2891.97 2231
2892.48 2347
2892.98 2357
2893.49 2449
2894.00 2359
2894.51 2444
2895.01 2593
2895.52 2807
2896.03 2815
2896.54 2744
2897.04 2909
2897.55 2803
2898.06 2794
2898.57 2954
2899.07 3034
2899.58 3154
2900.09 3108
2900.60 2998
2901.10 3091
2901.61 3069
2902.12 3187
2902.63 3219
2903.13 3271
2903.64 3367
2904.15 3707
2904.66 3470
2905.17 3295
2905.68 3201
2906.18 3125
2906.69 3101
2907.20 2783
2907.71 2588
2908.22 2614
2908.72 2789
2909.23 2829
2909.74 2520
2910.25 2448
2910.76 2395
2911.27 2318
2911.78 2312
2912.28 2194
2912.79 2390
2913.30 2428
2913.81 2435
2914.32 2411
2914.83 2391
2915.34 2470
2915.85 2339
2916.36 2360
2916.87 2393
2917.37 2555
2917.88 2585
2918.39 2517
2918.90 2548
2919.41 2515
2919.92 2573
2920.43 2432
2920.94 2672
2921.45 2400
2921.96 2469
2922.47 2430
2922.98 2588
2923.49 2607
2924.00 2377
2924.51 2464
2925.02 2515
2925.53 2520
2926.04 2509
2926.55 2598
2927.06 2586
2927.57 2373
2928.08 2274
2928.59 2250
2929.10 2225
2929.61 2173
2930.12 2125
2930.63 2277
2931.14 2437
2931.65 2292
2932.16 2206
2932.67 2221
2933.18 2300
2933.69 2350
2934.20 2243
2934.71 2390
2935.22 2222
2935.73 2174
2936.24 2293
2936.76 2602
2937.27 2656
2937.78 2386
2938.29 2276
2938.80 2459
2939.31 2251
2939.82 2229
2940.33 2435
2940.84 2248
2941.36 2219
2941.87 2097
2942.38 2157
2942.89 2278
2943.40 2275
2943.91 2404
2944.42 2336
2944.94 2535
2945.45 2368
2945.96 2492
2946.47 2571
2946.98 2708
2947.49 2622
2948.01 2445
2948.52 2325
2949.03 2494
2949.54 2522
2950.05 2515
2950.57 2251
2951.08 2266
2951.59 2141
2952.10 2288
2952.61 2288
2953.13 2239
2953.64 2167
2954.15 2103
2954.66 2187
2955.18 2034
2955.69 2080
2956.20 2347
2956.71 2151
2957.23 2012
2957.74 2174
2958.25 2020
2958.76 2004
2959.28 1921
2959.79 2154
2960.30 2242
2960.82 2381
2961.33 2145
2961.84 2288
2962.36 2213
2962.87 2164
2963.38 2373
2963.89 2308
2964.41 2266
2964.92 2175
2965.43 2453
2965.95 2292
2966.46 2186
2966.97 2349
2967.49 2052
2968.00 1989
2968.52 2066
2969.03 2024
2969.54 2134
2970.06 2201
2970.57 2055
2971.08 2074
2971.60 2045
2972.11 2088
2972.63 2062
2973.14 2204
2973.65 2246
2974.17 2031
2974.68 2255
2975.20 2129
2975.71 2091
2976.23 2171
2976.74 2445
2977.25 2377
2977.77 2187
2978.28 2227
2978.80 2374
2979.31 2379
2979.83 2335
2980.34 2310
2980.86 2582
2981.37 2334
2981.89 2096
2982.40 2192
2982.91 2239
2983.43 2375
2983.94 2427
2984.46 2401
2984.97 2449
2985.49 2369
2986.00 2382
2986.52 2383
2987.04 2201
2987.55 2332
2988.07 2250
2988.58 2416
2989.10 2535
2989.61 2519
2990.13 2670
2990.64 2454
2991.16 2631
2991.67 2843
2992.19 2936
2992.71 2921
2993.22 2801
2993.74 2900
2994.25 2948
2994.77 3076
2995.28 2813
2995.80 2687
2996.32 2877
2996.83 2822
2997.35 2854
2997.87 2810
2998.38 2666
2998.90 2914
2999.41 3057
2999.93 2978
3000.45 2976
3000.96 2935
3001.48 3037
3002.00 3020
3002.51 3170
3003.03 3707
3003.55 3692
3004.06 3733
3004.58 3988
3005.10 4319
3005.61 4579
3006.13 4508
3006.65 4598
3007.16 4918
3007.68 4841
3008.20 4240
3008.71 4112
3009.23 3574
3009.75 3473
3010.27 3165
3010.78 3152
3011.30 3009
3011.82 2983
3012.34 2852
3012.85 2806
3013.37 2813
3013.89 2979
3014.41 2763
3014.92 2773
3015.44 2743
3015.96 2812
3016.48 2732
3016.99 2635
3017.51 2593
3018.03 2733
3018.55 2821
3019.07 2967
3019.58 2932
3020.10 2898
3020.62 2823
3021.14 2721
3021.66 2992
3022.17 2768
3022.69 2766
3023.21 2846
3023.73 2575
3024.25 2568
3024.77 2637
3025.28 2544
3025.80 2685
3026.32 2754
3026.84 2562
3027.36 2508
3027.88 2462
3028.40 2416
3028.92 2400
3029.43 2490
3029.95 2461
3030.47 2493
3030.99 2584
3031.51 2686
3032.03 2490
3032.55 2505
3033.07 2819
3033.59 2637
3034.11 2627
3034.63 2819
3035.15 2891
3035.66 2830
3036.18 2855
3036.70 2845
3037.22 2732
3037.74 2538
3038.26 2656
3038.78 2754
3039.30 2588
3039.82 2495
3040.34 2578
3040.86 2447
3041.38 2427
3041.90 2262
3042.42 2269
3042.94 2454
3043.46 2347
3043.98 2384
3044.50 2558
3045.02 2377
3045.54 2503
3046.06 2657
3046.58 2654
3047.10 2808
3047.62 2562
3048.14 2589
3048.66 2555
3049.18 2579
3049.71 2475
3050.23 2406
3050.75 2428
3051.27 2407
3051.79 2287
3052.31 2282
3052.83 2415
3053.35 2570
3053.87 2317
3054.39 2133
3054.91 2393
3055.43 2550
3055.96 2280
3056.48 2252
3057.00 2371
3057.52 2391
3058.04 2249
3058.56 2277
3059.08 2274
3059.61 2493
3060.13 2372
3060.65 2386
3061.17 2448
3061.69 2485
3062.21 2546
3062.73 2439
3063.26 2244
3063.78 2335
3064.30 2453
3064.82 2780
3065.34 2725
3065.87 2476
3066.39 2483
3066.91 2548
3067.43 2569
3067.95 2468
3068.48 2395
3069.00 2531
3069.52 2402
3070.04 2353
3070.57 2521
3071.09 2447
3071.61 2593
3072.13 2179
3072.66 2337
3073.18 2297
3073.70 2432
3074.22 2418
3074.75 2368
3075.27 2425
3075.79 2437
3076.32 2271
3076.84 2501
3077.36 2655
3077.88 2660
3078.41 2717
3078.93 2842
3079.45 3025
3079.98 2907
3080.50 2866
3081.02 3040
3081.55 3423
3082.07 3177
3082.59 3240
3083.12 2849
3083.64 2949
3084.16 2914
3084.69 3010
3085.21 3096
3085.73 2917
3086.26 3045
3086.78 2842
3087.31 3049
3087.83 3194
3088.35 2929
3088.88 2894
3089.40 3279
3089.93 3011
3090.45 2900
3090.97 2879
3091.50 2852
3092.02 2693
3092.55 2798
3093.07 3063
3093.60 3113
3094.12 2921
3094.64 2968
3095.17 2934
3095.69 3136
3096.22 3223
3096.74 3232
3097.27 3478
3097.79 3323
3098.32 3575
3098.84 3270
3099.37 3232
3099.89 3759
3100.42 3984
3100.94 4273
3101.47 5122
3101.99 5743
3102.52 6720
3103.04 7097
3103.57 7669
3104.09 8177
3104.62 8332
3105.14 8860
3105.67 8686
3106.19 7898
3106.72 7208
3107.24 6439
3107.77 5706
3108.29 5384
3108.82 4938
3109.35 4345
3109.87 3940
3110.40 3767
3110.92 3670
3111.45 3674
3111.98 3832
3112.50 3858
3113.03 3630
3113.55 3429
3114.08 3469
3114.61 3288
3115.13 3297
3115.66 3150
3116.18 3185
3116.71 3137
3117.24 3016
3117.76 2951
3118.29 2696
3118.82 2639
3119.34 2706
3119.87 2606
3120.40 2564
3120.92 2715
3121.45 2805
3121.98 2660
3122.50 2683
3123.03 2662
3123.56 2810
3124.08 2934
3124.61 2740
3125.14 2816
3125.66 2931
3126.19 2856
3126.72 2902
3127.25 3119
3127.77 2999
3128.30 3147
3128.83 2945
3129.36 2889
3129.88 2995
3130.41 2890
3130.94 2763
3131.46 2834
3131.99 2827
3132.52 2621
3133.05 2779
3133.58 2670
3134.10 2730
3134.63 2518
3135.16 2540
3135.69 2662
3136.21 2467
3136.74 2507
3137.27 2545
3137.80 2471
3138.33 2427
3138.86 2596
3139.38 2412
3139.91 2531
3140.44 2424
3140.97 2598
3141.50 2518
3142.03 2401
3142.55 2528
3143.08 2593
3143.61 2547
3144.14 2574
3144.67 2361
3145.20 2403
3145.73 2380
3146.25 2552
3146.78 2493
3147.31 2537
3147.84 2761
3148.37 2815
3148.90 2729
3149.43 2767
3149.96 2815
3150.49 2841
3151.02 2859
3151.54 2877
3152.07 2727
3152.60 2696
3153.13 2711
3153.66 2727
3154.19 2798
3154.72 2631
3155.25 2630
3155.78 2650
3156.31 2682
3156.84 2534
3157.37 2456
3157.90 2587
3158.43 2638
3158.96 2709
3159.49 2682
3160.02 2723
3160.55 2878
3161.08 2582
3161.61 2444
3162.14 2561
3162.67 2759
3163.20 2582
3163.73 2574
3164.26 2368
3164.79 2269
3165.32 2601
3165.85 2582
3166.38 2553
3166.91 2555
3167.44 2398
3167.97 2334
3168.50 2410
3169.03 2336
3169.57 2200
3170.10 2280
3170.63 2233
3171.16 2300
3171.69 2367
3172.22 2036
3172.75 2243
3173.28 2388
3173.81 2349
3174.34 2402
3174.88 2305
3175.41 2333
3175.94 2520
3176.47 2581
3177.00 2563
3177.53 2609
3178.06 2606
3178.60 2687
3179.13 2611
3179.66 2558
3180.19 2452
3180.72 2491
3181.25 2528
3181.79 2593
3182.32 2551
3182.85 2549
3183.38 2310
3183.91 2212
3184.44 2404
3184.98 2491
3185.51 2355
3186.04 2444
3186.57 2242
3187.11 2349
3187.64 2281
3188.17 2362
3188.70 2400
3189.24 2293
3189.77 2147
3190.30 2306
3190.83 2349
3191.37 2098
3191.90 2131
3192.43 2306
3192.96 2197
3193.50 2264
3194.03 2517
3194.56 2380
3195.09 2353
3195.63 2363
3196.16 2369
3196.69 2467
3197.23 2319
3197.76 2396
3198.29 2423
3198.83 2477
3199.36 2538
3199.89 2390
3200.43 2439
3200.96 2465
3201.49 2543
3202.03 2538
3202.56 2734
3203.09 2828
3203.63 2597
3204.16 2563
3204.69 2753
3205.23 2721
3205.76 2598
3206.30 2259
3206.83 2575
3207.36 2609
3207.90 2690
3208.43 2448
3208.97 2508
3209.50 2649
3210.03 2693
3210.57 2650
3211.10 2744
3211.64 2861
3212.17 2877
3212.70 2776
3213.24 2691
3213.77 2708
3214.31 2690
3214.84 2842
3215.38 2815
3215.91 2921
3216.45 3003
3216.98 2745
3217.52 2655
3218.05 2714
3218.59 2923
3219.12 2835
3219.66 2895
3220.19 2945
3220.73 3009
3221.26 2734
3221.80 2907
3222.33 3034
3222.87 3090
3223.40 2975
3223.94 2872
3224.47 3003
3225.01 3099
3225.54 2916
3226.08 2899
3226.61 3033
3227.15 2984
3227.69 3070
3228.22 3035
3228.76 2972
3229.29 2812
3229.83 2770
3230.36 2711
3230.90 2772
3231.44 2849
3231.97 2651
3232.51 2718
3233.04 2906
3233.58 2898
3234.12 2426
3234.65 2529
3235.19 2600
3235.72 2467
3236.26 2503
3236.80 2704
3237.33 2909
3237.87 2896
3238.41 3007
3238.94 2853
3239.48 2877
3240.02 3127
3240.55 3012
3241.09 2990
3241.63 2998
3242.16 2923
3242.70 2820
3243.24 2687
3243.77 2725
3244.31 2768
3244.85 2862
3245.39 2718
3245.92 2699
3246.46 2748
3247.00 2762
3247.53 2661
3248.07 2828
3248.61 2901
3249.15 2732
3249.68 2971
3250.22 2909
3250.76 2873
3251.30 2784
3251.83 2855
3252.37 2835
3252.91 2941
3253.45 3007
3253.98 2899
3254.52 2923
3255.06 2986
3255.60 3057
3256.14 3070
3256.67 3060
3257.21 3240
3257.75 3369
3258.29 3366
3258.83 3455
3259.37 3525
3259.90 3628
3260.44 3816
3260.98 4222
3261.52 4614
3262.06 4671
3262.60 4954
3263.13 5321
3263.67 5502
3264.21 5883
3264.75 6141
3265.29 6125
3265.83 6484
3266.37 7173
3266.91 7429
3267.44 7366
3267.98 7131
3268.52 7023
3269.06 6823
3269.60 6413
3270.14 6162
3270.68 6086
3271.22 5595
3271.76 4953
3272.30 4418
3272.84 4128
3273.38 4015
3273.91 3488
3274.45 3437
3274.99 3527
3275.53 3430
3276.07 3294
3276.61 3429
3277.15 3381
3277.69 3307
3278.23 3246
3278.77 3320
3279.31 3425
3279.85 3359
3280.39 3469
3280.93 3435
3281.47 3491
3282.01 3565
3282.55 3665
3283.09 3612
3283.63 3647
3284.17 3439
3284.71 3386
3285.25 3331
3285.79 3405
3286.33 3577
3286.87 3487
3287.42 3530
3287.96 3707
3288.50 3739
3289.04 3818
3289.58 3783
3290.12 3542
3290.66 3758
3291.20 3689
3291.74 3787
3292.28 3754
3292.82 4005
3293.36 4402
3293.91 4068
3294.45 4258
3294.99 4620
3295.53 5303
3296.07 5369
3296.61 5313
3297.15 5341
3297.69 5040
3298.24 5383
3298.78 5289
3299.32 5009
3299.86 4944
3300.40 4514
3300.94 4366
3301.49 4112
3302.03 3757
3302.57 3739
3303.11 3675
3303.65 3467
3304.19 3392
3304.74 3197
3305.28 3412
3305.82 3223
3306.36 3367
3306.90 3165
3307.45 3053
3307.99 3345
3308.53 3159
3309.07 2927
3309.62 3029
3310.16 3141
3310.70 3086
3311.24 3248
3311.79 3086
3312.33 3107
3312.87 3134
3313.41 3119
3313.96 3331
3314.50 3393
3315.04 3342
3315.59 3413
3316.13 3608
3316.67 3761
3317.21 3818
3317.76 3671
3318.30 3351
3318.84 3411
3319.39 3503
3319.93 3350
3320.47 3154
3321.02 3354
3321.56 3445
3322.10 3063
3322.65 3305
3323.19 3173
3323.73 3011
3324.28 3045
3324.82 2931
3325.36 2983
3325.91 3007
3326.45 3218
3327.00 2906
3327.54 2721
3328.08 2886
3328.63 3052
3329.17 2875
3329.72 2917
3330.26 2772
3330.80 3168
3331.35 3254
3331.89 3355
3332.44 3465
3332.98 3572
3333.53 3783
3334.07 4009
3334.61 4441
3335.16 4508
3335.70 4724
3336.25 5551
3336.79 5350
3337.34 5489
3337.88 5709
3338.43 5659
3338.97 5252
3339.52 4871
3340.06 4786
3340.61 4792
3341.15 4122
3341.70 3963
3342.24 3562
3342.79 3264
3343.33 3174
3343.88 3139
3344.42 3092
3344.97 3035
3345.51 3103
3346.06 2933
3346.60 2755
3347.15 2749
3347.69 2645
3348.24 2632
3348.78 2755
3349.33 2702
3349.88 2952
3350.42 2925
3350.97 2899
3351.51 2879
3352.06 2933
3352.61 2785
3353.15 2665
3353.70 2564
3354.24 2813
3354.79 2861
3355.34 2813
3355.88 2595
3356.43 2609
3356.97 2558
3357.52 2489
3358.07 2618
3358.61 2604
3359.16 2581
3359.71 2283
3360.25 2296
3360.80 2456
3361.35 2394
3361.89 2276
3362.44 2195
3362.99 2413
3363.53 2584
3364.08 2510
3364.63 2437
3365.17 2499
3365.72 2297
3366.27 2371
3366.81 2557
3367.36 2587
3367.91 2478
3368.46 2272
3369.00 2260
3369.55 2617
3370.10 2744
3370.64 2456
3371.19 2414
3371.74 2471
3372.29 2433
3372.83 2385
3373.38 2426
3373.93 2254
3374.48 2315
3375.03 2464
3375.57 2589
3376.12 2417
3376.67 2504
3377.22 2430
3377.76 2398
3378.31 2452
3378.86 2443
3379.41 2357
3379.96 2207
3380.50 2301
3381.05 2359
3381.60 2514
3382.15 2342
3382.70 2364
3383.25 2383
3383.79 2257
3384.34 2342
3384.89 2412
3385.44 2161
3385.99 2226
3386.54 2108
3387.09 2230
3387.64 2317
3388.18 2319
3388.73 2443
3389.28 2412
3389.83 2144
3390.38 2243
3390.93 2250
3391.48 2264
3392.03 2244
3392.58 2322
3393.13 2198
3393.67 2328
3394.22 2249
3394.77 2151
3395.32 2266
3395.87 2321
3396.42 2208
3396.97 2254
3397.52 2112
3398.07 2077
3398.62 2217
3399.17 2057
3399.72 1932
3400.27 1986
3400.82 2121
3401.37 2199
3401.92 2076
3402.47 2167
3403.02 2074
3403.57 2049
3404.12 2093
3404.67 2107
3405.22 2009
3405.77 1933
3406.32 2043
3406.87 1942
3407.42 2122
3407.97 2159
3408.52 2133
3409.07 2169
3409.62 2245
3410.17 2182
3410.72 2169
3411.27 2119
3411.82 2102
3412.38 2266
3412.93 2259
3413.48 2281
3414.03 2120
3414.58 2254
3415.13 2182
3415.68 2184
3416.23 2297
3416.78 2336
3417.33 2203
3417.89 2234
3418.44 2317
3418.99 2414
3419.54 2325
3420.09 2122
3420.64 2185
3421.19 2357
3421.74 2196
3422.30 2252
3422.85 2467
3423.40 2366
3423.95 2528
3424.50 2552
3425.05 2414
3425.61 2463
3426.16 2661
3426.71 2491
3427.26 2463
3427.81 2390
3428.37 2506
3428.92 2309
3429.47 2194
3430.02 2215
3430.58 2313
3431.13 2208
3431.68 2110
3432.23 2335
3432.78 2284
3433.34 2179
3433.89 2100
3434.44 2346
3434.99 2213
3435.55 2124
3436.10 2257
3436.65 2076
3437.21 2081
3437.76 2315
3438.31 2278
3438.86 2035
3439.42 2206
3439.97 2291
3440.52 2092
3441.08 2159
3441.63 2150
3442.18 2225
3442.74 2281
3443.29 2278
3443.84 2299
3444.40 2384
3444.95 2268
3445.50 2354
3446.06 2244
3446.61 2221
3447.16 2211
3447.72 2169
3448.27 2277
3448.82 2412
3449.38 2332
3449.93 2329
3450.48 2225
3451.04 2207
3451.59 2228
3452.15 2278
3452.70 2210
3453.25 2162
3453.81 2172
3454.36 2183
3454.92 2280
3455.47 2235
3456.03 2105
3456.58 2108
3457.13 2207
3457.69 2111
3458.24 2211
3458.80 2308
3459.35 2193
3459.91 2228
3460.46 2253
3461.02 2293
3461.57 2179
3462.13 2109
3462.68 2300
3463.24 2378
3463.79 2220
3464.34 2366
3464.90 2461
3465.46 2326
3466.01 2329
3466.57 2484
3467.12 2312
3467.68 2291
3468.23 2193
3468.79 2431
3469.34 2426
3469.90 2605
3470.45 2457
3471.01 2493
3471.56 2542
3472.12 2444
3472.67 2431
3473.23 2473
3473.79 2495
3474.34 2547
3474.90 2511
3475.45 2496
3476.01 2407
3476.56 2722
3477.12 2463
3477.68 2501
3478.23 2579
3478.79 2687
3479.35 2898
3479.90 2783
3480.46 2681
3481.01 3008
3481.57 2985
3482.13 3041
3482.68 2924
3483.24 2776
3483.80 2932
3484.35 3228
3484.91 3017
3485.47 2943
3486.02 2867
3486.58 2846
3487.14 2958
3487.69 3009
3488.25 2975
3488.81 3176
3489.36 3358
3489.92 3805
3490.48 4242
3491.03 4354
3491.59 4709
3492.15 5071
3492.71 5266
3493.26 5471
3493.82 5557
3494.38 5637
3494.94 5668
3495.49 5430
3496.05 5390
3496.61 5233
3497.17 5657
3497.72 5325
3498.28 5610
3498.84 5918
3499.40 5907
3499.95 6343
3500.51 6594
3501.07 6840
3501.63 6802
3502.19 6705
3502.74 6840
3503.30 7050
3503.86 6872
3504.42 6931
3504.98 6770
3505.53 6761
3506.09 6791
3506.65 7078
3507.21 6851
3507.77 6318
3508.33 6536
3508.88 5970
3509.44 5516
3510.00 4968
3510.56 4524
3511.12 4337
3511.68 3980
3512.24 3702
3512.80 3584
3513.35 3277
3513.91 3184
3514.47 3187
3515.03 3122
3515.59 2869
3516.15 3098
3516.71 2949
3517.27 2697
3517.83 2936
3518.39 2987
3518.95 2819
3519.50 2582
3520.06 2742
3520.62 2936
3521.18 2875
3521.74 2928
3522.30 2614
3522.86 2684
3523.42 2845
3523.98 2803
3524.54 2744
3525.10 2643
3525.66 2622
3526.22 2598
3526.78 2625
3527.34 2579
3527.90 2594
3528.46 2534
3529.02 2373
3529.58 2575
3530.14 2612
3530.70 2537
3531.26 2490
3531.82 2502
3532.38 2462
3532.94 2558
3533.50 2463
3534.06 2682
3534.62 2860
3535.18 2746
3535.75 2884
3536.31 2873
3536.87 2920
3537.43 3095
3537.99 3043
3538.55 3024
3539.11 2744
3539.67 2871
3540.23 2763
3540.79 2885
3541.35 2627
3541.92 2833
3542.48 2692
3543.04 2628
3543.60 2680
3544.16 2476
3544.72 2490
3545.28 2430
3545.84 2484
3546.41 2485
3546.97 2450
3547.53 2313
3548.09 2458
3548.65 2499
3549.21 2424
3549.78 2320
3550.34 2239
3550.90 2230
3551.46 2174
3552.02 2159
3552.59 2311
3553.15 2225
3553.71 2213
3554.27 2290
3554.83 2441
3555.40 2413
3555.96 2236
3556.52 2370
3557.08 2233
3557.65 2266
3558.21 2400
3558.77 2327
3559.33 2260
3559.90 2340
3560.46 2407
3561.02 2441
3561.58 2449
3562.15 2492
3562.71 2414
3563.27 2291
3563.83 2294
3564.40 2348
3564.96 2368
3565.52 2201
3566.09 2193
3566.65 2261
3567.21 2161
3567.78 2262
3568.34 2250
3568.90 2153
3569.47 2075
3570.03 2295
3570.59 2183
3571.16 2147
3571.72 2071
3572.28 2226
3572.85 2363
3573.41 2391
3573.97 2371
3574.54 2300
3575.10 2411
3575.66 2424
3576.23 2291
3576.79 2402
3577.36 2424
3577.92 2367
3578.48 2269
3579.05 2534
3579.61 2366
3580.18 2259
3580.74 2299
3581.31 2154
3581.87 2237
3582.43 2227
3583.00 2201
3583.56 2250
3584.13 2218
3584.69 2147
3585.26 2200
3585.82 2109
3586.39 2231
3586.95 2159
3587.52 2102
3588.08 2095
3588.64 2069
3589.21 2267
3589.77 2001
3590.34 2020
3590.90 2088
3591.47 2119
3592.03 2376
3592.60 2219
3593.17 2159
3593.73 1986
3594.30 2068
3594.86 2160
3595.43 2247
3595.99 1994
3596.56 2002
3597.12 2116
3597.69 2102
3598.25 1956
3598.82 2080
3599.39 2235
3599.95 2109
3600.52 2154
3601.08 1976
3601.65 2042
3602.21 2164
3602.78 2018
3603.35 2138
3603.91 2153
3604.48 2099
3605.04 2321
3605.61 2206
3606.18 2242
3606.74 2229
3607.31 2123
3607.88 2002
3608.44 2087
3609.01 2066
3609.57 2016
3610.14 1895
3610.71 1908
3611.27 1963
3611.84 1929
3612.41 1985
3612.97 1919
3613.54 1829
3614.11 1892
3614.68 2061
3615.24 2245
3615.81 2503
3616.38 2525
3616.94 2581
3617.51 2747
3618.08 2916
3618.64 2924
3619.21 2802
3619.78 2865
3620.35 2927
3620.91 3001
3621.48 2887
3622.05 2726
3622.62 2556
3623.18 2712
3623.75 2561
3624.32 2379
3624.89 2386
3625.45 2385
3626.02 2196
3626.59 1968
3627.16 2078
3627.73 2016
3628.29 1873
3628.86 1880
3629.43 1870
3630.00 2021
3630.57 2130
3631.13 2033
3631.70 1992
3632.27 1939
3632.84 2188
3633.41 2199
3633.98 2137
3634.54 2008
3635.11 2054
3635.68 2283
3636.25 2303
3636.82 2059
3637.39 2085
3637.96 2072
3638.52 2263
3639.09 2201
3639.66 2456
3640.23 2686
3640.80 2633
3641.37 2857
3641.94 2793
3642.51 2995
3643.08 3104
3643.65 3186
3644.21 2974
3644.78 3035
3645.35 2940
3645.92 2695
3646.49 2551
3647.06 2566
3647.63 2608
3648.20 2508
3648.77 2489
3649.34 2580
3649.91 2676
3650.48 2380
3651.05 2240
3651.62 2397
3652.19 2475
3652.76 2520
3653.33 2389
3653.90 2273
3654.47 2477
3655.04 2628
3655.61 2565
3656.18 2428
3656.75 2496
3657.32 2539
3657.89 2555
3658.46 2697
3659.03 2768
3659.60 2626
3660.17 2527
3660.74 2425
3661.31 2679
3661.88 2723
3662.45 2728
3663.02 2537
3663.59 2594
3664.16 2655
3664.74 2486
3665.31 2649
3665.88 2759
3666.45 2646
3667.02 2456
3667.59 2695
3668.16 2516
3668.73 2355
3669.30 2399
3669.87 2168
3670.45 2324
3671.02 2366
3671.59 2129
3672.16 2300
3672.73 2546
3673.30 2361
3673.87 2289
3674.45 2281
3675.02 2297
3675.59 2349
3676.16 2475
3676.73 2533
3677.30 2437
3677.88 2443
3678.45 2228
3679.02 2313
3679.59 2385
3680.16 2247
3680.74 2017
3681.31 2126
3681.88 2240
3682.45 2341
3683.02 2292
3683.60 2164
3684.17 2102
3684.74 2256
3685.31 2045
3685.89 2108
3686.46 2203
3687.03 2200
3687.60 2301
3688.18 2484
3688.75 2618
3689.32 2683
3689.89 2667
3690.47 2531
3691.04 2635
3691.61 2679
3692.19 2858
3692.76 2622
3693.33 2552
3693.91 2534
3694.48 2457
3695.05 2499
3695.62 2578
3696.20 2666
3696.77 2429
3697.34 2324
3697.92 2176
3698.49 2226
3699.06 2262
3699.64 2266
3700.21 2394
3700.79 2542
3701.36 2522
3701.93 2387
3702.51 2471
3703.08 2376
3703.65 2400
3704.23 2386
3704.80 2374
3705.38 2240
3705.95 2326
3706.52 2168
3707.10 2305
3707.67 2118
3708.25 2212
3708.82 2298
3709.39 2304
3709.97 2537
3710.54 2409
3711.12 2131
3711.69 2263
3712.27 2453
3712.84 2144
3713.42 2201
3713.99 2113
3714.57 2183
3715.14 2137
3715.71 2265
3716.29 2282
3716.86 2004
3717.44 1995
3718.01 2107
3718.59 2217
3719.16 2076
3719.74 2075
3720.31 2171
3720.89 2119
3721.47 2173
3722.04 2154
3722.62 2050
3723.19 2095
3723.77 1984
3724.34 2043
3724.92 2156
3725.49 2050
3726.07 1987
3726.64 2041
3727.22 2042
3727.80 2105
3728.37 2048
3728.95 2080
3729.52 2181
3730.10 2127
3730.67 2030
3731.25 2010
3731.83 2153
3732.40 2185
3732.98 2339
3733.55 2237
3734.13 2338
3734.71 2251
3735.28 2397
3735.86 2302
3736.44 2183
3737.01 2195
3737.59 2221
3738.17 2290
3738.74 2185
3739.32 2053
3739.90 1886
3740.47 2048
3741.05 1934
3741.63 1951
3742.20 2173
3742.78 2025
3743.36 2082
3743.93 1987
3744.51 1934
3745.09 2019
3745.66 1898
3746.24 2165
3746.82 2047
3747.40 1982
3747.97 1917
3748.55 1933
3749.13 1976
3749.70 2026
3750.28 2074
3750.86 1990
3751.44 2000
3752.02 2044
3752.59 1974
3753.17 1999
3753.75 1876
3754.33 1915
3754.90 1952
3755.48 1966
3756.06 1991
3756.64 1915
3757.22 1811
3757.79 1848
3758.37 1887
3758.95 2058
3759.53 1906
3760.11 1930
3760.68 2044
3761.26 2007
3761.84 2089
3762.42 2067
3763.00 2140
3763.58 2133
3764.15 2201
3764.73 2097
3765.31 1939
3765.89 2066
3766.47 2107
3767.05 2002
3767.63 1981
3768.21 2014
3768.78 2160
3769.36 1994
3769.94 1808
3770.52 1967
3771.10 2036
3771.68 2028
3772.26 2047
3772.84 2074
3773.42 1896
3774.00 1864
3774.58 2082
3775.15 2041
3775.73 2079
3776.31 1970
3776.89 2051
3777.47 1967
3778.05 1919
3778.63 1918
3779.21 1925
3779.79 1895
3780.37 2016
3780.95 1756
3781.53 1953
3782.11 1998
3782.69 2012
3783.27 1968
3783.85 1916
3784.43 2005
3785.01 2053
3785.59 2073
3786.17 1964
3786.75 1975
3787.33 1950
3787.91 2034
3788.49 1969
3789.07 2001
3789.65 1883
3790.23 1872
3790.81 2059
3791.39 1960
3791.98 2012
3792.56 2077
3793.14 2101
3793.72 2118
3794.30 2180
3794.88 2152
3795.46 2266
3796.04 2086
3796.62 2103
3797.20 1801
3797.78 1890
3798.37 2044
3798.95 2057
3799.53 2144
3800.11 2180
3800.69 2309
3801.27 2467
3801.85 2492
3802.43 2474
3803.02 2508
3803.60 2553
3804.18 2511
3804.76 2568
3805.34 2734
3805.92 2667
3806.51 2456
3807.09 2615
3807.67 2680
3808.25 2521
3808.83 2577
3809.42 2691
3810.00 2870
3810.58 2647
3811.16 2664
3811.74 2545
3812.33 2825
3812.91 2726
3813.49 2632
3814.07 2890
3814.66 2609
3815.24 2818
3815.82 2888
3816.40 2891
3816.99 2739
3817.57 2665
3818.15 2751
3818.73 2809
3819.32 2617
3819.90 2442
3820.48 2324
3821.06 2212
3821.65 2217
3822.23 2293
3822.81 2183
3823.40 2159
3823.98 2150
3824.56 2164
3825.15 1955
3825.73 2001
3826.31 2112
3826.90 1999
3827.48 1899
3828.06 1899
3828.65 2058
3829.23 2078
3829.81 1980
3830.40 1993
3830.98 1986
3831.56 2061
3832.15 1933
3832.73 1969
3833.32 2111
3833.90 2068
3834.48 2243
3835.07 2056
3835.65 1963
3836.23 1918
3836.82 1867
3837.40 2059
3837.99 2151
3838.57 2201
3839.16 2058
3839.74 1868
3840.32 1866
3840.91 1930
3841.49 2033
3842.08 1877
3842.66 1943
3843.25 1765
3843.83 1956
3844.42 1781
3845.00 1675
3845.59 1729
3846.17 1809
3846.76 1922
3847.34 1875
3847.92 1933
3848.51 1868
3849.09 1891
3849.68 2090
3850.27 2062
3850.85 1898
3851.44 1995
3852.02 1975
3852.61 1893
3853.19 1935
3853.78 2039
3854.36 1996
3854.95 1937
3855.53 1859
3856.12 1912
3856.70 1997
3857.29 2109
3857.88 2155
3858.46 2163
3859.05 2117
3859.63 2100
3860.22 2248
3860.80 2246
3861.39 2484
3861.98 2422
3862.56 2393
3863.15 2676
3863.73 2406
3864.32 2677
3864.91 2545
3865.49 2363
3866.08 2460
3866.67 2558
3867.25 2651
3867.84 2497
3868.43 2475
3869.01 2421
3869.60 2375
3870.19 2346
3870.77 2407
3871.36 2429
3871.95 2498
3872.53 2433
3873.12 2634
3873.71 2384
3874.29 2674
3874.88 2919
3875.47 3042
3876.05 3048
3876.64 3032
3877.23 3307
3877.82 3199
3878.40 3224
3878.99 3221
3879.58 3335
3880.16 3283
3880.75 3030
3881.34 2881
3881.93 2676
3882.51 2391
3883.10 2235
3883.69 2226
3884.28 2283
3884.87 2283
3885.45 2156
3886.04 2109
3886.63 2126
3887.22 2309
3887.80 2221
3888.39 2162
3888.98 2170
3889.57 2079
3890.16 2172
3890.74 1985
3891.33 2017
3891.92 2044
3892.51 2023
3893.10 2212
3893.69 2153
3894.27 2163
3894.86 2210
3895.45 2109
3896.04 2147
3896.63 2145
3897.22 2033
3897.81 2146
3898.40 2087
3898.98 2018
3899.57 2098
3900.16 2138
3900.75 2128
3901.34 2084
3901.93 2013
3902.52 2172
3903.11 2168
3903.70 2031
3904.29 1890
3904.87 1914
3905.46 1996
3906.05 1940
3906.64 2063
3907.23 2183
3907.82 2092
3908.41 1944
3909.00 2058
3909.59 2009
3910.18 1988
3910.77 1850
3911.36 1803
3911.95 1827
3912.54 1877
3913.13 1763
3913.72 1845
3914.31 1918
3914.90 1829
3915.49 1748
3916.08 1761
3916.67 1873
3917.26 1895
3917.85 1847
3918.44 1852
3919.03 1775
3919.62 1875
3920.21 1899
3920.80 1893
3921.39 1946
3921.98 1975
3922.57 2041
3923.16 2026
3923.75 1967
3924.34 1677
3924.94 1795
3925.53 1880
3926.12 1778
3926.71 1740
3927.30 1860
3927.89 1882
3928.48 1761
3929.07 1794
3929.66 1775
3930.25 1688
3930.85 1663
3931.44 1739
3932.03 1682
3932.62 1732
3933.21 1733
3933.80 1814
3934.39 1684
3934.99 1729
3935.58 1742
3936.17 1701
3936.76 1756
3937.35 1781
3937.94 1766
3938.54 1941
3939.13 1804
3939.72 1883
3940.31 1975
3940.90 1825
3941.49 1745
3942.09 1893
3942.68 1990
3943.27 1837
3943.86 1874
3944.46 1934
3945.05 1886
3945.64 1887
3946.23 2005
3946.82 2016
3947.42 1911
3948.01 1865
3948.60 2039
3949.20 1981
3949.79 2003
3950.38 1798
3950.97 1911
3951.57 1878
3952.16 1940
3952.75 1909
3953.34 1825
3953.94 1753
3954.53 1837
3955.12 2029
3955.72 1938
3956.31 1868
3956.90 1923
3957.50 2028
3958.09 2088
3958.68 2055
3959.28 2000
3959.87 2108
3960.46 2195
3961.06 2109
3961.65 2099
3962.24 1974
3962.84 1908
3963.43 1976
3964.02 1942
3964.62 1762
3965.21 1939
3965.81 2127
3966.40 2066
3966.99 2066
3967.59 1984
3968.18 2190
3968.78 2070
3969.37 1918
3969.96 2004
3970.56 2063
3971.15 2112
3971.75 2073
3972.34 1922
3972.94 2026
3973.53 1933
3974.12 1874
3974.72 1969
3975.31 1853
3975.91 2001
3976.50 1955
3977.10 2173
3977.69 2114
3978.29 2164
3978.88 2166
3979.48 2162
3980.07 2170
3980.67 1999
3981.26 1878
3981.86 1968
3982.45 2059
3983.05 2199
3983.64 2030
3984.24 2063
3984.83 2153
3985.43 2049
3986.02 1994
3986.62 2113
3987.21 1925
3987.81 1946
3988.40 2055
3989.00 1922
3989.60 1930
3990.19 1867
3990.79 1891
3991.38 1900
3991.98 2133
3992.57 2075
3993.17 2078
3993.77 2205
3994.36 2097
3994.96 2018
3995.55 2049
3996.15 2254
3996.75 2295
3997.34 2140
3997.94 2160
3998.54 2058
3999.13 2120
3999.73 2233
4000.32 2104
4000.92 1998
4001.52 1991
4002.11 1958
4002.71 1964
4003.31 1880
4003.90 1858
4004.50 1866
4005.10 2067
4005.69 2036
4006.29 2234
4006.89 2081
4007.49 2036
4008.08 2158
4008.68 2246
4009.28 2065
4009.87 1991
4010.47 2185
4011.07 2164
4011.67 2176
4012.26 2016
4012.86 2054
4013.46 2009
4014.05 1976
4014.65 1772
4015.25 1931
4015.85 1888
4016.44 1992
4017.04 1960
4017.64 1847
4018.24 1840
4018.84 1836
4019.43 1839
4020.03 1951
4020.63 2035
4021.23 2020
4021.83 1846
4022.42 1966
4023.02 1946
4023.62 2087
4024.22 2075
4024.82 2124
4025.41 2148
4026.01 2164
4026.61 2379
4027.21 2313
4027.81 2376
4028.41 2578
4029.01 2514
4029.60 2554
4030.20 2540
4030.80 2641
4031.40 2456
4032.00 2413
4032.60 2538
4033.20 2654
4033.80 2461
4034.39 2476
4034.99 2417
4035.59 2266
4036.19 2367
4036.79 2241
4037.39 2058
4037.99 2120
4038.59 2001
4039.19 2038
4039.79 2070
4040.39 1891
4040.99 1954
4041.59 1885
4042.18 1763
4042.78 1799
4043.38 1879
4043.98 1814
4044.58 1865
4045.18 1894
4045.78 1748
4046.38 1932
4046.98 2128
4047.58 2133
4048.18 2075
4048.78 2147
4049.38 2297
4049.98 2178
4050.58 2135
4051.18 2139
4051.78 2099
4052.38 2334
4052.98 2265
4053.58 2292
4054.19 2118
4054.79 2095
4055.39 2289
4055.99 2082
4056.59 2195
4057.19 2130
4057.79 1895
4058.39 1898
4058.99 2011
4059.59 1897
4060.19 1914
4060.79 1969
4061.39 1861
4061.99 1886
4062.60 1849
4063.20 1904
4063.80 1970
4064.40 1983
4065.00 1974
4065.60 1800
4066.20 1859
4066.80 1818
4067.41 1832
4068.01 1763
4068.61 1871
4069.21 1846
4069.81 2061
4070.41 1809
4071.02 1932
4071.62 1891
4072.22 1890
4072.82 1868
4073.42 1924
4074.02 2006
4074.63 1911
4075.23 1810
4075.83 1754
4076.43 1822
4077.03 1863
4077.64 1998
4078.24 1932
4078.84 1814
4079.44 1783
4080.05 1590
4080.65 1764
4081.25 1953
4081.85 1998
4082.46 1923
4083.06 1896
4083.66 1853
4084.26 1741
4084.87 1824
4085.47 1771
4086.07 1997
4086.67 1904
4087.28 1950
4087.88 1840
4088.48 1829
4089.09 1824
4089.69 1685
4090.29 1767
4090.90 1742
4091.50 1768
4092.10 1969
4092.71 1846
4093.31 1783
4093.91 1742
4094.52 1661
4095.12 1743
4095.72 1836
4096.33 1872
4096.93 1637
4097.53 1699
4098.14 1726
4098.74 1563
4099.34 1751
4099.95 1678
4100.55 1718
4101.16 1811
4101.76 1829
4102.36 1773
4102.97 1621
4103.57 1750
4104.18 1879
4104.78 1795
4105.38 1850
4105.99 1797
4106.59 1831
4107.20 1816
4107.80 1752
4108.41 1594
4109.01 1810
4109.62 1892
4110.22 1746
4110.82 1702
4111.43 1659
4112.03 1690
4112.64 1697
4113.24 1606
4113.85 1575
4114.45 1751
4115.06 1810
4115.66 1832
4116.27 1664
4116.87 1849
4117.48 1888
4118.08 1903
4118.69 1880
4119.29 1920
4119.90 1957
4120.50 1799
4121.11 1856
4121.72 1992
4122.32 1863
4122.93 1910
4123.53 1808
4124.14 1795
4124.74 1824
4125.35 1835
4125.95 1898
4126.56 1810
4127.17 1809
4127.77 1727
4128.38 1690
4128.98 1728
4129.59 1870
4130.20 1864
4130.80 1811
4131.41 1761
4132.01 1849
4132.62 1765
4133.23 1896
4133.83 2056
4134.44 1808
4135.05 1977
4135.65 1848
4136.26 1855
4136.87 1872
4137.47 1940
4138.08 1889
4138.69 1966
4139.29 1957
4139.90 1950
4140.51 2066
4141.11 2082
4141.72 2094
4142.33 2080
4142.93 2133
4143.54 2194
4144.15 2187
4144.75 2056
4145.36 2131
4145.97 2008
4146.58 1984
4147.18 2037
4147.79 1970
4148.40 1949
4149.01 1844
4149.61 1831
4150.22 1688
4150.83 1603
4151.44 1634
4152.04 1849
4152.65 1957
4153.26 2007
4153.87 1879
4154.47 1898
4155.08 1941
4155.69 1907
4156.30 1931
4156.91 1882
4157.51 1818
4158.12 1743
4158.73 1834
4159.34 1792
4159.95 1828
4160.56 1911
4161.16 1815
4161.77 1833
4162.38 1954
4162.99 2029
4163.60 2022
4164.21 2020
4164.81 2036
4165.42 2122
4166.03 2048
4166.64 2204
4167.25 2117
4167.86 2013
4168.47 2123
4169.08 2113
4169.69 2047
4170.29 2007
4170.90 1874
4171.51 2058
4172.12 2254
4172.73 2070
4173.34 1912
4173.95 1882
4174.56 2052
4175.17 2241
4175.78 2233
4176.39 2125
4177.00 2146
4177.61 2139
4178.22 2140
4178.82 2126
4179.43 2076
4180.04 2151
4180.65 2139
4181.26 2300
4181.87 2097
4182.48 1988
4183.09 1934
4183.70 2083
4184.31 2069
4184.92 2066
4185.53 1899
4186.14 2026
4186.75 1978
4187.36 1863
4187.97 1788
4188.58 2032
4189.19 2063
4189.81 2069
4190.42 2135
4191.03 2186
4191.64 2135
4192.25 2236
4192.86 2687
4193.47 2254
4194.08 2420
4194.69 2725
4195.30 2801
4195.91 2711
4196.52 2722
4197.13 2748
4197.74 2704
4198.36 2577
4198.97 2619
4199.58 2532
4200.19 2373
4200.80 2287
4201.41 2375
4202.02 2211
4202.63 2111
4203.25 2131
4203.86 2094
4204.47 2040
4205.08 2093
4205.69 2118
4206.30 2134
4206.92 2146
4207.53 2112
4208.14 2077
4208.75 1998
4209.36 2053
4209.97 2226
4210.59 2162
4211.20 2113
4211.81 2227
4212.42 2212
4213.03 2350
4213.65 2142
4214.26 2146
4214.87 2318
4215.48 2267
4216.10 2374
4216.71 2338
4217.32 2146
4217.93 2255
4218.55 2545
4219.16 2589
4219.77 2588
4220.38 2741
4221.00 2744
4221.61 2801
4222.22 2820
4222.83 2863
4223.45 2690
4224.06 2837
4224.67 2977
4225.29 3280
4225.90 3566
4226.51 3841
4227.13 4033
4227.74 4169
4228.35 4370
4228.96 4378
4229.58 4647
4230.19 4874
4230.80 4975
4231.42 4894
4232.03 4858
4232.65 4630
4233.26 4780
4233.87 4596
4234.49 4809
4235.10 4926
4235.71 4998
4236.33 5012
4236.94 5153
4237.56 5167
4238.17 4862
4238.78 4517
4239.40 4426
4240.01 3822
4240.63 3651
4241.24 3618
4241.85 3466
4242.47 3227
4243.08 3031
4243.70 3046
4244.31 3049
4244.93 3061
4245.54 2883
4246.15 3089
4246.77 3038
4247.38 3069
4248.00 3045
4248.61 3249
4249.23 3185
4249.84 3111
4250.46 3214
4251.07 3187
4251.69 2988
4252.30 2894
4252.92 2951
4253.53 3004
4254.15 2986
4254.76 2827
4255.38 2726
4255.99 2542
4256.61 2572
4257.22 2682
4257.84 2672
4258.45 2567
4259.07 2425
4259.69 2474
4260.30 2522
4260.92 2376
4261.53 2502
4262.15 2462
4262.76 2363
4263.38 2413
4263.99 2474
4264.61 2397
4265.23 2470
4265.84 2491
4266.46 2518
4267.07 2648
4267.69 2635
4268.31 2581
4268.92 2542
4269.54 2673
4270.16 2467
4270.77 2393
4271.39 2336
4272.00 2398
4272.62 2353
4273.24 2403
4273.85 2487
4274.47 2345
4275.09 2295
4275.70 2219
4276.32 2468
4276.94 2608
4277.55 2555
4278.17 2489
4278.79 2466
4279.40 2533
4280.02 2644
4280.64 2510
4281.26 2451
4281.87 2416
4282.49 2418
4283.11 2352
4283.72 2169
4284.34 2188
4284.96 2080
4285.58 2005
4286.19 1899
4286.81 2018
4287.43 2207
4288.05 2079
4288.66 2022
4289.28 2017
4289.90 1879
4290.52 2052
4291.13 2008
4291.75 2031
4292.37 2022
4292.99 2094
4293.61 2214
4294.22 2035
4294.84 2034
4295.46 2061
4296.08 1975
4296.70 2062
4297.31 2132
4297.93 2119
4298.55 2153
4299.17 2096
4299.79 1953
4300.41 2090
4301.03 2008
4301.64 2099
4302.26 2172
4302.88 2063
4303.50 2055
4304.12 1917
4304.74 1865
4305.36 1996
4305.97 2073
4306.59 2070
4307.21 1917
4307.83 1900
4308.45 1870
4309.07 1897
4309.69 1955
4310.31 2011
4310.93 1998
4311.55 1942
4312.17 2025
4312.78 1970
4313.40 1969
4314.02 2046
4314.64 1896
4315.26 1946
4315.88 1948
4316.50 1971
4317.12 1987
4317.74 2071
4318.36 2016
4318.98 2039
4319.60 2021
4320.22 1864
4320.84 1856
4321.46 1940
4322.08 1844
4322.70 1944
4323.32 1884
4323.94 2125
4324.56 2110
4325.18 1953
4325.80 2049
4326.42 2016
4327.04 2148
4327.66 2099
4328.28 2162
4328.90 2023
4329.52 1938
4330.14 1960
4330.76 2108
4331.39 2104
4332.01 2122
4332.63 1963
4333.25 2077
4333.87 2062
4334.49 2071
4335.11 2175
4335.73 2086
4336.35 2181
4336.97 2366
4337.59 2469
4338.22 2407
4338.84 2333
4339.46 2175
4340.08 2360
4340.70 2440
4341.32 2592
4341.94 2651
4342.57 2828
4343.19 2723
4343.81 2931
4344.43 3391
4345.05 3949
4345.67 4200
4346.29 4457
4346.92 4689
4347.54 4728
4348.16 4806
4348.78 4904
4349.40 4964
4350.03 4666
4350.65 4295
4351.27 3950
4351.89 3383
4352.51 3213
4353.14 3100
4353.76 2656
4354.38 2545
4355.00 2381
4355.63 2427
4356.25 2589
4356.87 2406
4357.49 2460
4358.12 2404
4358.74 2426
4359.36 2366
4359.98 2362
4360.61 2519
4361.23 2415
4361.85 2320
4362.48 2278
4363.10 2276
4363.72 2290
4364.34 2263
4364.97 2253
4365.59 2200
4366.21 2233
4366.84 2127
4367.46 2179
4368.08 2253
4368.71 2116
4369.33 2143
4369.95 2053
4370.58 2054
4371.20 1965
4371.82 2087
4372.45 2075
4373.07 1919
4373.70 2107
4374.32 1930
4374.94 1942
4375.57 1890
4376.19 2017
4376.81 2135
4377.44 2145
4378.06 2153
4378.69 2283
4379.31 2239
4379.94 2149
4380.56 2334
4381.18 2318
4381.81 2321
4382.43 2232
4383.06 2296
4383.68 2171
4384.31 2195
4384.93 2245
4385.55 2207
4386.18 2276
4386.80 2197
4387.43 2171
4388.05 2210
4388.68 2145
4389.30 2038
4389.93 2155
4390.55 2056
4391.18 2049
4391.80 1938
4392.43 1836
4393.05 1998
4393.68 1965
4394.30 2118
4394.93 2043
4395.55 2031
4396.18 2044
4396.80 2163
4397.43 2134
4398.05 2135
4398.68 1963
4399.31 1981
4399.93 2056
4400.56 1956
4401.18 1943
4401.81 1960
4402.43 2041
4403.06 2069
4403.69 2058
4404.31 1975
4404.94 1996
4405.56 1918
4406.19 1882
4406.82 1817
4407.44 1863
4408.07 1744
4408.69 1873
4409.32 1977
4409.95 1842
4410.57 1956
4411.20 1915
4411.83 1850
4412.45 1813
4413.08 1717
4413.71 1808
4414.33 1807
4414.96 1878
4415.59 1722
4416.21 1689
4416.84 1780
4417.47 1799
4418.09 1837
4418.72 1829
4419.35 1782
4419.97 1681
4420.60 1781
4421.23 1622
4421.85 1667
4422.48 1690
4423.11 1842
4423.74 1767
4424.36 1589
4424.99 1609
4425.62 1659
4426.25 1603
4426.87 1686
4427.50 1630
4428.13 1482
4428.76 1688
4429.38 1685
4430.01 1666
4430.64 1503
4431.27 1598
4431.89 1669
4432.52 1810
4433.15 1789
4433.78 1713
4434.41 1699
4435.03 1806
4435.66 1777
4436.29 1685
4436.92 1550
4437.55 1547
4438.18 1641
4438.80 1631
4439.43 1801
4440.06 1756
4440.69 1620
4441.32 1559
4441.95 1729
4442.57 1530
4443.20 1556
4443.83 1599
4444.46 1575
4445.09 1605
4445.72 1693
4446.35 1657
4446.98 1630
4447.61 1648
4448.23 1474
4448.86 1625
4449.49 1782
4450.12 1790
4450.75 1655
4451.38 1774
4452.01 1711
4452.64 1744
4453.27 1656
4453.90 1635
4454.53 1798
4455.16 1923
4455.79 1934
4456.42 1674
4457.05 1836
4457.67 1849
4458.30 1926
4458.93 1613
4459.56 1617
4460.19 1636
4460.82 1595
4461.45 1572
4462.08 1689
4462.71 1674
4463.34 1660
4463.97 1597
4464.60 1618
4465.23 1619
4465.86 1629
4466.49 1550
4467.13 1545
4467.76 1539
4468.39 1617
4469.02 1489
4469.65 1655
4470.28 1680
4470.91 1711
4471.54 1505
4472.17 1485
4472.80 1505
4473.43 1539
4474.06 1424
4474.69 1468
4475.32 1498
4475.95 1544
4476.59 1440
4477.22 1532
4477.85 1518
4478.48 1475
4479.11 1486
4479.74 1453
4480.37 1498
4481.00 1582
4481.64 1481
4482.27 1597
4482.90 1630
4483.53 1630
4484.16 1714
4484.79 1721
4485.42 1633
4486.06 1556
4486.69 1543
4487.32 1681
4487.95 1668
4488.58 1535
4489.22 1668
4489.85 1517
4490.48 1542
4491.11 1677
4491.74 1721
4492.38 1812
4493.01 1750
4493.64 1845
4494.27 1804
4494.90 1744
4495.54 1630
4496.17 1722
4496.80 1565
4497.43 1676
4498.07 1675
4498.70 1712
4499.33 1810
4499.96 1874
4500.60 1972
4501.23 1937
4501.86 2071
4502.50 2184
4503.13 2117
4503.76 2160
4504.39 2201
4505.03 2122
4505.66 1954
4506.29 1987
4506.93 1793
4507.56 1797
4508.19 1800
4508.83 1843
4509.46 1800
4510.09 1765
4510.73 1704
4511.36 1644
4511.99 1764
4512.63 1794
4513.26 1767
4513.89 1696
4514.53 1725
4515.16 1815
4515.80 1662
4516.43 1646
4517.06 1672
4517.70 1629
4518.33 1623
4518.97 1577
4519.60 1501
4520.23 1490
4520.87 1473
4521.50 1535
4522.14 1539
4522.77 1526
4523.40 1606
4524.04 1511
4524.67 1660
4525.31 1696
4525.94 1627
4526.58 1545
4527.21 1668
4527.85 1782
4528.48 1817
4529.12 1897
4529.75 1866
4530.38 1975
4531.02 2181
4531.65 2261
4532.29 2089
4532.92 2255
4533.56 2336
4534.19 2222
4534.83 2159
4535.46 2170
4536.10 2197
4536.74 2169
4537.37 2061
4538.01 1960
4538.64 1697
4539.28 1839
4539.91 1788
4540.55 1915
4541.18 1739
4541.82 1661
4542.45 1607
4543.09 1774
4543.73 1653
4544.36 1622
4545.00 1628
4545.63 1556
4546.27 1597
4546.91 1689
4547.54 1659
4548.18 1509
4548.81 1690
4549.45 1481
4550.09 1508
4550.72 1584
4551.36 1576
4551.99 1574
4552.63 1734
4553.27 1583
4553.90 1583
4554.54 1539
4555.18 1516
4555.81 1510
4556.45 1599
4557.09 1512
4557.72 1644
4558.36 1737
4559.00 1697
4559.63 1604
4560.27 1616
4560.91 1647
4561.54 1687
4562.18 1651
4562.82 1581
4563.46 1517
4564.09 1601
4564.73 1795
4565.37 1719
4566.00 1656
4566.64 1618
4567.28 1551
4567.92 1550
4568.55 1620
4569.19 1758
4569.83 1765
4570.47 1618
4571.10 1522
4571.74 1609
4572.38 1727
4573.02 1558
4573.66 1446
4574.29 1524
4574.93 1542
4575.57 1667
4576.21 1599
4576.85 1494
4577.48 1587
4578.12 1591
4578.76 1647
4579.40 1629
4580.04 1625
4580.67 1642
4581.31 1598
4581.95 1725
4582.59 1723
4583.23 1858
4583.87 1869
4584.51 1827
4585.14 1753
4585.78 1608
4586.42 1613
4587.06 1695
4587.70 1687
4588.34 1804
4588.98 1749
4589.62 1753
4590.26 1996
4590.89 1863
4591.53 1999
4592.17 2006
4592.81 2020
4593.45 2080
4594.09 2065
4594.73 1939
4595.37 1871
4596.01 1808
4596.65 1681
4597.29 1666
4597.93 1796
4598.57 1751
4599.21 1692
4599.85 1741
4600.49 1943
4601.12 1855
4601.76 1706
4602.40 1844
4603.04 1969
4603.68 1879
4604.32 1932
4604.96 2082
4605.60 1911
4606.24 1979
4606.88 2197
4607.52 2109
4608.17 1942
4608.81 1786
4609.45 1754
4610.09 1830
4610.73 1914
4611.37 2005
4612.01 1975
4612.65 1824
4613.29 1669
4613.93 1711
4614.57 1733
4615.21 1757
4615.85 1746
4616.49 1796
4617.13 1772
4617.77 1737
4618.41 1560
4619.06 1587
4619.70 1688
4620.34 1764
4620.98 1614
4621.62 1536
4622.26 1705
4622.90 1626
4623.54 1662
4624.19 1561
4624.83 1542
4625.47 1629
4626.11 1501
4626.75 1474
4627.39 1575
4628.03 1581
4628.68 1564
4629.32 1603
4629.96 1644
4630.60 1752
4631.24 1603
4631.89 1636
4632.53 1516
4633.17 1596
4633.81 1578
4634.45 1599
4635.10 1665
4635.74 1634
4636.38 1771
4637.02 1776
4637.66 1810
4638.31 1873
4638.95 1881
4639.59 1937
4640.23 1933
4640.88 1843
4641.52 1718
4642.16 1728
4642.80 1755
4643.45 1731
4644.09 1714
4644.73 1628
4645.38 1684
4646.02 1621
4646.66 1757
4647.30 1730
4647.95 1598
4648.59 1648
4649.23 1486
4649.88 1677
4650.52 1684
4651.16 1681
4651.81 1640
4652.45 1676
4653.09 1548
4653.74 1666
4654.38 1659
4655.02 1576
4655.67 1645
4656.31 1635
4656.95 1570
4657.60 1567
4658.24 1729
4658.89 1710
4659.53 1577
4660.17 1546
4660.82 1674
4661.46 1648
4662.10 1677
4662.75 1750
4663.39 1620
4664.04 1629
4664.68 1705
4665.33 1647
4665.97 1628
4666.61 1513
4667.26 1631
4667.90 1578
4668.55 1563
4669.19 1529
4669.84 1534
4670.48 1451
4671.12 1534
4671.77 1406
4672.41 1534
4673.06 1549
4673.70 1534
4674.35 1502
4674.99 1485
4675.64 1518
4676.28 1511
4676.93 1613
4677.57 1580
4678.22 1606
4678.86 1567
4679.51 1665
4680.15 1528
4680.80 1531
4681.44 1643
4682.09 1577
4682.74 1655
4683.38 1734
4684.03 1675
4684.67 1770
4685.32 1696
4685.96 1668
4686.61 1762
4687.25 1619
4687.90 1685
4688.55 1775
4689.19 1725
4689.84 1698
4690.48 1701
4691.13 1560
4691.78 1755
4692.42 1608
4693.07 1689
4693.71 1697
4694.36 1720
4695.01 1753
4695.65 1705
4696.30 1806
4696.95 1928
4697.59 2117
4698.24 2156
4698.89 2326
4699.53 2199
4700.18 2275
4700.83 2498
4701.47 2488
4702.12 2265
4702.77 2094
4703.41 2136
4704.06 2102
4704.71 1977
4705.35 1877
4706.00 1972
4706.65 1807
4707.29 1861
4707.94 1866
4708.59 1988
4709.24 2056
4709.88 1980
4710.53 2069
4711.18 1831
4711.83 1901
4712.47 1936
4713.12 1997
4713.77 1775
4714.42 1796
4715.06 1744
4715.71 1827
4716.36 1736
4717.01 1643
4717.65 1679
4718.30 1566
4718.95 1580
4719.60 1791
4720.25 1717
4720.89 1776
4721.54 1979
4722.19 1952
4722.84 2021
4723.49 1965
4724.13 1893
4724.78 1903
4725.43 2069
4726.08 2025
4726.73 2213
4727.38 2253
4728.03 2265
4728.67 2311
4729.32 2244
4729.97 2169
4730.62 2114
4731.27 2143
4731.92 2179
4732.57 1928
4733.22 1827
4733.86 1860
4734.51 1871
4735.16 1858
4735.81 1835
4736.46 1787
4737.11 1979
4737.76 2001
4738.41 1889
4739.06 1762
4739.71 1766
4740.36 1842
4741.01 1822
4741.65 1883
4742.30 1808
4742.95 1917
4743.60 2004
4744.25 1857
4744.90 1771
4745.55 1809
4746.20 1943
4746.85 1789
4747.50 1834
4748.15 1842
4748.80 1975
4749.45 2174
4750.10 2243
4750.75 2182
4751.40 2203
4752.05 2184
4752.70 2240
4753.35 2271
4754.00 2270
4754.65 2264
4755.30 2223
4755.95 2076
4756.61 1849
4757.26 1939
4757.91 1772
4758.56 1787
4759.21 1832
4759.86 1840
4760.51 1671
4761.16 1706
4761.81 1759
4762.46 1695
4763.11 1720
4763.76 1614
4764.41 1685
4765.07 1728
4765.72 1817
4766.37 1801
4767.02 1779
4767.67 1874
4768.32 1815
4768.97 1672
4769.62 1683
4770.28 1736
4770.93 1849
4771.58 1609
4772.23 1580
4772.88 1477
4773.53 1626
4774.19 1591
4774.84 1527
4775.49 1571
4776.14 1675
4776.79 1608
4777.44 1572
4778.10 1694
4778.75 1672
4779.40 1632
4780.05 1665
4780.70 1790
4781.36 1662
4782.01 1678
4782.66 1783
4783.31 1837
4783.97 1600
4784.62 1667
4785.27 1594
4785.92 1714
4786.58 1786
4787.23 1758
4787.88 1639
4788.53 1655
4789.19 1633
4789.84 1678
4790.49 1644
4791.15 1582
4791.80 1579
4792.45 1490
4793.10 1648
4793.76 1507
4794.41 1499
4795.06 1690
4795.72 1726
4796.37 1752
4797.02 1679
4797.68 1567
4798.33 1618
4798.98 1600
4799.64 1675
4800.29 1641
4800.94 1661
4801.60 1775
4802.25 1669
4802.90 1548
4803.56 1534
4804.21 1595
4804.87 1567
4805.52 1535
4806.17 1650
4806.83 1765
4807.48 1664
4808.14 1579
4808.79 1484
4809.44 1493
4810.10 1785
4810.75 1810
4811.41 1900
4812.06 1857
4812.71 1677
4813.37 1697
4814.02 1695
4814.68 1881
4815.33 1847
4815.99 1890
4816.64 1873
4817.30 2071
4817.95 1883
4818.61 1953
4819.26 2160
4819.92 1959
4820.57 2090
4821.23 2128
4821.88 2057
4822.53 2226
4823.19 2357
4823.85 2262
4824.50 2391
4825.16 2288
4825.81 2310
4826.47 2331
4827.12 2413
4827.78 2562
4828.43 2591
4829.09 2398
4829.74 2352
4830.40 2296
4831.05 2217
4831.71 2133
4832.37 2165
4833.02 2222
4833.68 2208
4834.33 2267
4834.99 2304
4835.64 2447
4836.30 2468
4836.96 2200
4837.61 2386
4838.27 2472
4838.92 2467
4839.58 2531
4840.24 2387
4840.89 2278
4841.55 2322
4842.21 2401
4842.86 2249
4843.52 2294
4844.18 2363
4844.83 2652
4845.49 2561
4846.14 2490
4846.80 2532
4847.46 2636
4848.11 2694
4848.77 3068
4849.43 3311
4850.09 3240
4850.74 3432
4851.40 3547
4852.06 3675
4852.71 3676
4853.37 3675
4854.03 3665
4854.68 3549
4855.34 3223
4856.00 3220
4856.66 3125
4857.31 2955
4857.97 3031
4858.63 2867
4859.29 3035
4859.94 3040
4860.60 3042
4861.26 3048
4861.92 2914
4862.57 2856
4863.23 2919
4863.89 2932
4864.55 2912
4865.21 2951
4865.86 2887
4866.52 2869
4867.18 2944
4867.84 2828
4868.50 2863
4869.15 2833
4869.81 2639
4870.47 2567
4871.13 2507
4871.79 2758
4872.45 2826
4873.10 2697
4873.76 2613
4874.42 2502
4875.08 2485
4875.74 2399
4876.40 2559
4877.06 2467
4877.71 2318
4878.37 2329
4879.03 2433
4879.69 2519
4880.35 2386
4881.01 2416
4881.67 2181
4882.33 2204
4882.99 2287
4883.65 2284
4884.30 2180
4884.96 2280
4885.62 2370
4886.28 2114
4886.94 2019
4887.60 2186
4888.26 2308
4888.92 2169
4889.58 2302
4890.24 2441
4890.90 2560
4891.56 2621
4892.22 2626
4892.88 2656
4893.54 2588
4894.20 2648
4894.86 2598
4895.52 2718
4896.18 2698
4896.84 2573
4897.50 2563
4898.16 2383
4898.82 2502
4899.48 2634
4900.14 2674
4900.80 2672
4901.46 2681
4902.12 2576
4902.78 2623
4903.44 2692
4904.10 2554
4904.76 2381
4905.42 2346
4906.08 2482
4906.74 2214
4907.40 2181
4908.06 2167
4908.73 2188
4909.39 2163
4910.05 2121
4910.71 2057
4911.37 1927
4912.03 1869
4912.69 1926
4913.35 1885
4914.01 1883
4914.68 1937
4915.34 1978
4916.00 1797
4916.66 1933
4917.32 1869
4917.98 1849
4918.64 1747
4919.31 1806
4919.97 1910
4920.63 1801
4921.29 1678
4921.95 1782
4922.61 1915
4923.28 1821
4923.94 1653
4924.60 1814
4925.26 1691
4925.92 1722
4926.59 1883
4927.25 1701
4927.91 1799
4928.57 1754
4929.23 1815
4929.90 2017
4930.56 2023
4931.22 1911
4931.88 1872
4932.55 1794
4933.21 1845
4933.87 1802
4934.53 1796
4935.20 1760
4935.86 1721
4936.52 1885
4937.18 1872
4937.85 1747
4938.51 1830
4939.17 1751
4939.84 1815
4940.50 1804
4941.16 1671
4941.82 1673
4942.49 1780
4943.15 1729
4943.81 1831
4944.48 1789
4945.14 1803
4945.80 1711
4946.47 1717
4947.13 1763
4947.79 1869
4948.46 1715
4949.12 1666
4949.79 1512
4950.45 1604
4951.11 1730
4951.78 1739
4952.44 1784
4953.10 1631
4953.77 1681
4954.43 1654
4955.10 1578
4955.76 1531
4956.42 1531
4957.09 1553
4957.75 1627
4958.42 1744
4959.08 1578
4959.74 1623
4960.41 1801
4961.07 1976
4961.74 2066
4962.40 2140
4963.07 2307
4963.73 2262
4964.40 2411
4965.06 2656
4965.73 2738
4966.39 2648
4967.05 2560
4967.72 2329
4968.38 2283
4969.05 2252
4969.71 2064
4970.38 1806
4971.04 1944
4971.71 1870
4972.37 1954
4973.04 1978
4973.70 1989
4974.37 1973
4975.04 1745
4975.70 1978
4976.37 1987
4977.03 2126
4977.70 2029
4978.36 1974
4979.03 1984
4979.69 2032
4980.36 2061
4981.03 2075
4981.69 1786
4982.36 1880
4983.02 1806
4983.69 1828
4984.35 1839
4985.02 1901
4985.69 1875
4986.35 1995
4987.02 2030
4987.68 2204
4988.35 2258
4989.02 2215
4989.68 2413
4990.35 2374
4991.02 2352
4991.68 2340
4992.35 2328
4993.02 2234
4993.68 2232
4994.35 2203
4995.02 2176
4995.68 1975
4996.35 1802
4997.02 1858
4997.68 1726
4998.35 1613
4999.02 1533
4999.68 1627
5000.35 1563
5001.02 1579
5001.68 1690
5002.35 1670
5003.02 1585
5003.69 1517
5004.35 1514
5005.02 1539
5005.69 1452
5006.35 1559
5007.02 1583
5007.69 1555
5008.36 1401
5009.02 1533
5009.69 1528
5010.36 1514
5011.03 1483
5011.70 1468
5012.36 1590
5013.03 1587
5013.70 1419
5014.37 1450
5015.04 1537
5015.70 1546
5016.37 1579
5017.04 1561
5017.71 1564
5018.38 1597
5019.04 1601
5019.71 1625
5020.38 1619
5021.05 1657
5021.72 1657
5022.39 1803
5023.05 1695
5023.72 1668
5024.39 1719
5025.06 1672
5025.73 1661
5026.40 1676
5027.07 1666
5027.74 1674
5028.40 1786
5029.07 1705
5029.74 1632
5030.41 1594
5031.08 1686
5031.75 1618
5032.42 1608
5033.09 1563
5033.76 1516
5034.43 1566
5035.10 1571
5035.76 1581
5036.43 1540
5037.10 1499
5037.77 1676
5038.44 1454
5039.11 1527
5039.78 1473
5040.45 1476
5041.12 1508
5041.79 1505
5042.46 1539
5043.13 1447
5043.80 1578
5044.47 1501
5045.14 1542
5045.81 1576
5046.48 1552
5047.15 1451
5047.82 1465
5048.49 1581
5049.16 1549
5049.83 1550
5050.50 1624
5051.17 1543
5051.84 1673
5052.51 1556
5053.18 1685
5053.85 1457
5054.52 1516
5055.20 1545
5055.87 1593
5056.54 1704
5057.21 1706
5057.88 1634
5058.55 1608
5059.22 1701
5059.89 1569
5060.56 1482
5061.23 1514
5061.90 1541
5062.58 1523
5063.25 1508
5063.92 1451
5064.59 1407
5065.26 1588
5065.93 1480
5066.60 1425
5067.27 1501
5067.95 1508
5068.62 1529
5069.29 1427
5069.96 1442
5070.63 1501
5071.30 1477
5071.98 1543
5072.65 1471
5073.32 1549
5073.99 1639
5074.66 1507
5075.34 1430
5076.01 1460
5076.68 1499
5077.35 1577
5078.02 1616
5078.70 1619
5079.37 1433
5080.04 1440
5080.71 1570
5081.39 1555
5082.06 1600
5082.73 1568
5083.40 1511
5084.08 1716
5084.75 1783
5085.42 1703
5086.09 1691
5086.77 1618
5087.44 1521
5088.11 1729
5088.79 1618
5089.46 1601
5090.13 1755
5090.80 1829
5091.48 1858
5092.15 1716
5092.82 1787
5093.50 1848
5094.17 1803
5094.84 1752
5095.52 1678
5096.19 1694
5096.86 1674
5097.54 1617
5098.21 1548
5098.88 1577
5099.56 1528
5100.23 1541
5100.90 1409
5101.58 1564
5102.25 1612
5102.93 1545
5103.60 1545
5104.27 1589
5104.95 1564
5105.62 1524
5106.30 1462
5106.97 1536
5107.64 1559
5108.32 1576
5108.99 1596
5109.67 1627
5110.34 1558
5111.02 1443
5111.69 1457
5112.36 1498
5113.04 1603
5113.71 1330
5114.39 1525
5115.06 1476
5115.74 1441
5116.41 1502
5117.09 1515
5117.76 1526
5118.44 1576
5119.11 1698
5119.79 1643
5120.46 1683
5121.14 1625
5121.81 1709
5122.49 1613
5123.16 1592
5123.84 1517
5124.51 1481
5125.19 1493
5125.86 1558
5126.54 1604
5127.21 1599
5127.89 1557
5128.56 1530
5129.24 1569
5129.92 1561
5130.59 1494
5131.27 1509
5131.94 1512
5132.62 1539
5133.29 1482
5133.97 1594
5134.65 1581
5135.32 1619
5136.00 1666
5136.67 1627
5137.35 1671
5138.03 1772
5138.70 1573
5139.38 1640
5140.05 1694
5140.73 1820
5141.41 1566
5142.08 1605
5142.76 1535
5143.44 1623
5144.11 1617
5144.79 1558
5145.47 1509
5146.14 1540
5146.82 1629
5147.50 1558
5148.17 1440
5148.85 1340
5149.53 1369
5150.20 1371
5150.88 1497
5151.56 1365
5152.24 1315
5152.91 1368
5153.59 1539
5154.27 1397
5154.94 1347
5155.62 1397
5156.30 1403
5156.98 1325
5157.65 1373
5158.33 1439
5159.01 1320
5159.69 1361
5160.36 1371
5161.04 1389
5161.72 1328
5162.40 1314
5163.07 1361
5163.75 1500
5164.43 1405
5165.11 1401
5165.79 1347
5166.46 1349
5167.14 1325
5167.82 1394
5168.50 1429
5169.18 1379
5169.86 1382
5170.53 1509
5171.21 1479
5171.89 1348
5172.57 1401
5173.25 1387
5173.93 1368
5174.60 1252
5175.28 1250
5175.96 1251
5176.64 1449
5177.32 1335
5178.00 1344
5178.68 1320
5179.36 1371
5180.03 1409
5180.71 1314
5181.39 1348
5182.07 1346
5182.75 1370
5183.43 1371
5184.11 1308
5184.79 1494
5185.47 1473
5186.15 1284
5186.83 1446
5187.51 1387
5188.18 1341
5188.86 1280
5189.54 1395
5190.22 1509
5190.90 1364
5191.58 1270
5192.26 1310
5192.94 1304
5193.62 1321
5194.30 1290
5194.98 1411
5195.66 1361
5196.34 1390
5197.02 1458
5197.70 1346
5198.38 1265
5199.06 1326
5199.74 1437
5200.42 1343
5201.10 1326
5201.78 1315
5202.46 1367
5203.14 1448
5203.82 1388
5204.50 1357
5205.19 1426
5205.87 1452
5206.55 1588
5207.23 1597
5207.91 1666
5208.59 1620
5209.27 1648
5209.95 1563
5210.63 1771
5211.31 1706
5211.99 1668
5212.67 1618
5213.36 1668
5214.04 1535
5214.72 1696
5215.40 1555
5216.08 1467
5216.76 1525
5217.44 1470
5218.12 1433
5218.81 1403
5219.49 1514
5220.17 1548
5220.85 1440
5221.53 1451
5222.21 1348
5222.90 1381
5223.58 1465
5224.26 1443
5224.94 1676
5225.62 1606
5226.30 1569
5226.99 1443
5227.67 1371
5228.35 1379
5229.03 1485
5229.71 1468
5230.40 1486
5231.08 1441
5231.76 1375
5232.44 1406
5233.13 1442
5233.81 1498
5234.49 1411
5235.17 1495
5235.86 1456
5236.54 1437
5237.22 1490
5237.90 1532
5238.59 1665
5239.27 1619
5239.95 1665
5240.64 1633
5241.32 1562
5242.00 1535
5242.68 1530
5243.37 1475
5244.05 1406
5244.73 1463
5245.42 1516
5246.10 1547
5246.78 1507
5247.47 1524
5248.15 1398
5248.83 1515
5249.52 1597
5250.20 1742
5250.88 1643
5251.57 1668
5252.25 1775
5252.93 1571
5253.62 1583
5254.30 1525
5254.99 1587
5255.67 1570
5256.35 1633
5257.04 1547
5257.72 1459
5258.41 1445
5259.09 1401
5259.77 1433
5260.46 1498
5261.14 1466
5261.83 1618
5262.51 1711
5263.20 1652
5263.88 1726
5264.56 1569
5265.25 1570
5265.93 1574
5266.62 1677
5267.30 1602
5267.99 1542
5268.67 1562
5269.36 1486
5270.04 1590
5270.73 1514
5271.41 1571
5272.10 1606
5272.78 1651
5273.47 1585
5274.15 1495
5274.84 1504
5275.52 1500
5276.21 1446
5276.89 1505
5277.58 1489
5278.26 1576
5278.95 1566
5279.63 1741
5280.32 1701
5281.00 1783
5281.69 1917
5282.38 1961
5283.06 1919
5283.75 1993
5284.43 2045
5285.12 1981
5285.80 1707
5286.49 1599
5287.18 1711
5287.86 1690
5288.55 1506
5289.23 1509
5289.92 1521
5290.61 1537
5291.29 1529
5291.98 1399
5292.66 1489
5293.35 1505
5294.04 1581
5294.72 1528
5295.41 1482
5296.10 1485
5296.78 1457
5297.47 1399
5298.16 1308
5298.84 1593
5299.53 1576
5300.22 1436
5300.90 1474
5301.59 1554
5302.28 1544
5302.96 1561
5303.65 1499
5304.34 1570
5305.03 1600
5305.71 1515
5306.40 1548
5307.09 1507
5307.77 1484
5308.46 1537
5309.15 1612
5309.84 1555
5310.52 1582
5311.21 1609
5311.90 1696
5312.59 1586
5313.27 1585
5313.96 1683
5314.65 1785
5315.34 1722
5316.02 1661
5316.71 1634
5317.40 1746
5318.09 1586
5318.78 1488
5319.46 1562
5320.15 1642
5320.84 1546
5321.53 1541
5322.22 1517
5322.90 1572
5323.59 1418
5324.28 1493
5324.97 1498
5325.66 1458
5326.35 1415
5327.04 1394
5327.72 1410
5328.41 1622
5329.10 1606
5329.79 1479
5330.48 1609
5331.17 1474
5331.86 1552
5332.54 1544
5333.23 1682
5333.92 1548
5334.61 1559
5335.30 1467
5335.99 1490
5336.68 1458
5337.37 1380
5338.06 1403
5338.75 1413
5339.44 1361
5340.12 1447
5340.81 1261
5341.50 1456
5342.19 1483
5342.88 1498
5343.57 1579
5344.26 1427
5344.95 1502
5345.64 1531
5346.33 1377
5347.02 1457
5347.71 1611
5348.40 1556
5349.09 1414
5349.78 1436
5350.47 1496
5351.16 1635
5351.85 1457
5352.54 1472
5353.23 1636
5353.92 1567
5354.61 1459
5355.30 1449
5355.99 1382
5356.68 1364
5357.37 1399
5358.06 1391
5358.75 1472
5359.44 1526
5360.14 1410
5360.83 1444
5361.52 1449
5362.21 1502
5362.90 1513
5363.59 1408
5364.28 1508
5364.97 1516
5365.66 1371
5366.35 1455
5367.04 1367
5367.74 1452
5368.43 1375
5369.12 1403
5369.81 1377
5370.50 1383
5371.19 1518
5371.88 1531
5372.57 1506
5373.27 1333
5373.96 1432
5374.65 1442
5375.34 1309
5376.03 1484
5376.72 1446
5377.42 1440
5378.11 1380
5378.80 1511
5379.49 1551
5380.18 1502
5380.88 1516
5381.57 1688
5382.26 1605
5382.95 1622
5383.64 1530
5384.34 1515
5385.03 1497
5385.72 1468
5386.41 1516
5387.11 1616
5387.80 1454
5388.49 1585
5389.18 1384
5389.88 1381
5390.57 1441
5391.26 1439
5391.95 1407
5392.65 1355
5393.34 1444
5394.03 1388
5394.72 1336
5395.42 1381
5396.11 1369
5396.80 1365
5397.50 1372
5398.19 1402
5398.88 1251
5399.58 1282
5400.27 1346
5400.96 1317
5401.66 1353
5402.35 1479
5403.04 1458
5403.74 1318
5404.43 1352
5405.12 1340
5405.82 1300
5406.51 1237
5407.20 1261
5407.90 1422
5408.59 1350
5409.28 1402
5409.98 1376
5410.67 1570
5411.37 1426
5412.06 1467
5412.75 1388
5413.45 1428
5414.14 1402
5414.84 1351
5415.53 1433
5416.23 1463
5416.92 1476
5417.61 1453
5418.31 1330
5419.00 1396
5419.70 1441
5420.39 1417
5421.09 1386
5421.78 1565
5422.48 1456
5423.17 1397
5423.87 1403
5424.56 1352
5425.25 1520
5425.95 1575
5426.64 1563
5427.34 1439
5428.03 1324
5428.73 1388
5429.42 1352
5430.12 1459
5430.82 1433
5431.51 1496
5432.21 1396
5432.90 1411
5433.60 1455
5434.29 1609
5434.99 1644
5435.68 1659
5436.38 1717
5437.07 1682
5437.77 1812
5438.47 1773
5439.16 1660
5439.86 1648
5440.55 1643
5441.25 1706
5441.94 1672
5442.64 1541
5443.34 1584
5444.03 1625
5444.73 1645
5445.42 1677
5446.12 1633
5446.82 1772
5447.51 1908
5448.21 1807
5448.91 1831
5449.60 1720
5450.30 1806
5450.99 1776
5451.69 1868
5452.39 1823
5453.08 1679
5453.78 1799
5454.48 1888
5455.17 1712
5455.87 1662
5456.57 1649
5457.27 1667
5457.96 1658
5458.66 1613
5459.36 1541
5460.05 1570
5460.75 1543
5461.45 1571
5462.14 1732
5462.84 1823
5463.54 1785
5464.24 1810
5464.93 1681
5465.63 1793
5466.33 1903
5467.03 1880
5467.72 1819
5468.42 1791
5469.12 1828
5469.82 1764
5470.51 1783
5471.21 1739
5471.91 1851
5472.61 1882
5473.31 1702
5474.00 1772
5474.70 1837
5475.40 1739
5476.10 1834
5476.80 1921
5477.49 1935
5478.19 2053
5478.89 2167
5479.59 2301
5480.29 2280
5480.99 2354
5481.68 2495
5482.38 2402
5483.08 2411
5483.78 2202
5484.48 1997
5485.18 2290
5485.88 2271
5486.57 2210
5487.27 2193
5487.97 2020
5488.67 2001
5489.37 2039
5490.07 2065
5490.77 2148
5491.47 2077
5492.17 1991
5492.87 2087
5493.56 2120
5494.26 2199
5494.96 2046
5495.66 2291
5496.36 2350
5497.06 2258
5497.76 2443
5498.46 2555
5499.16 2726
5499.86 3084
5500.56 3070
5501.26 3305
5501.96 3409
5502.66 3709
5503.36 3460
5504.06 3410
5504.76 3257
5505.46 3168
5506.16 2880
5506.86 2561
5507.56 2310
5508.26 2251
5508.96 2171
5509.66 2127
5510.36 2117
5511.06 2067
5511.76 2153
5512.46 2029
5513.16 2041
5513.86 2076
5514.56 1883
5515.26 1957
5515.96 2047
5516.66 1992
5517.36 1834
5518.07 1952
5518.77 1862
5519.47 1824
5520.17 1892
5520.87 1895
5521.57 1834
5522.27 1766
5522.97 1905
5523.67 1733
5524.37 1710
5525.08 1697
5525.78 1784
5526.48 1693
5527.18 1751
5527.88 1657
5528.58 1577
5529.28 1522
5529.99 1613
5530.69 1528
5531.39 1679
5532.09 1564
5532.79 1561
5533.49 1566
5534.20 1616
5534.90 1542
5535.60 1598
5536.30 1524
5537.00 1464
5537.70 1449
5538.41 1508
5539.11 1633
5539.81 1630
5540.51 1558
5541.22 1635
5541.92 1547
5542.62 1551
5543.32 1502
5544.02 1540
5544.73 1396
5545.43 1485
5546.13 1485
5546.84 1383
5547.54 1515
5548.24 1493
5548.94 1506
5549.65 1498
5550.35 1500
5551.05 1370
5551.75 1308
5552.46 1332
5553.16 1473
5553.86 1372
5554.57 1363
5555.27 1445
5555.97 1528
5556.68 1464
5557.38 1396
5558.08 1372
5558.79 1356
5559.49 1432
5560.19 1510
5560.90 1562
5561.60 1527
5562.30 1515
5563.01 1630
5563.71 1612
5564.41 1467
5565.12 1618
5565.82 1677
5566.53 1558
5567.23 1606
5567.93 1555
5568.64 1425
5569.34 1432
5570.05 1478
5570.75 1418
5571.45 1351
5572.16 1481
5572.86 1425
5573.57 1462
5574.27 1472
5574.98 1442
5575.68 1589
5576.38 1528
5577.09 1500
5577.79 1534
5578.50 1469
5579.20 1500
5579.91 1415
5580.61 1486
5581.32 1537
5582.02 1489
5582.73 1540
5583.43 1387
5584.14 1469
5584.84 1486
5585.55 1448
5586.25 1401
5586.96 1341
5587.66 1469
5588.37 1413
5589.07 1346
5589.78 1381
5590.48 1443
5591.19 1320
5591.89 1319
5592.60 1372
5593.31 1365
5594.01 1448
5594.72 1415
5595.42 1395
5596.13 1565
5596.83 1485
5597.54 1270
5598.25 1424
5598.95 1390
5599.66 1274
5600.36 1339
5601.07 1392
5601.78 1446
5602.48 1377
5603.19 1341
5603.89 1296
5604.60 1290
5605.31 1354
5606.01 1395
5606.72 1304
5607.43 1437
5608.13 1387
5608.84 1332
5609.54 1385
5610.25 1398
5610.96 1362
5611.66 1254
5612.37 1306
5613.08 1350
5613.79 1352
5614.49 1364
5615.20 1384
5615.91 1305
5616.61 1319
5617.32 1380
5618.03 1348
5618.73 1385
5619.44 1419
5620.15 1474
5620.86 1371
5621.56 1386
5622.27 1280
5622.98 1320
5623.69 1357
5624.39 1339
5625.10 1316
5625.81 1278
5626.52 1335
5627.22 1386
5627.93 1422
5628.64 1303
5629.35 1373
5630.05 1481
5630.76 1508
5631.47 1358
5632.18 1233
5632.89 1419
5633.59 1390
5634.30 1335
5635.01 1296
5635.72 1471
5636.43 1377
5637.14 1400
5637.84 1424
5638.55 1373
5639.26 1393
5639.97 1412
5640.68 1470
5641.39 1551
5642.10 1452
5642.80 1559
5643.51 1488
5644.22 1464
5644.93 1572
5645.64 1442
5646.35 1409
5647.06 1408
5647.77 1374
5648.47 1395
5649.18 1445
5649.89 1515
5650.60 1484
5651.31 1450
5652.02 1211
5652.73 1350
5653.44 1466
5654.15 1389
5654.86 1382
5655.57 1411
5656.28 1390
5656.99 1556
5657.70 1594
5658.41 1597
5659.12 1580
5659.83 1578
5660.54 1639
5661.24 1595
5661.95 1591
5662.66 1596
5663.37 1624
5664.08 1410
5664.79 1257
5665.50 1315
5666.21 1295
5666.93 1284
5667.64 1375
5668.35 1349
5669.06 1373
5669.77 1305
5670.48 1202
5671.19 1202
5671.90 1377
5672.61 1381
5673.32 1550
5674.03 1454
5674.74 1338
5675.45 1324
5676.16 1352
5676.87 1252
5677.58 1349
5678.29 1171
5679.01 1209
5679.72 1319
5680.43 1275
5681.14 1307
5681.85 1287
5682.56 1250
5683.27 1308
5683.98 1358
5684.69 1313
5685.41 1393
5686.12 1362
5686.83 1444
5687.54 1397
5688.25 1338
5688.96 1353
5689.67 1308
5690.39 1272
5691.10 1347
5691.81 1358
5692.52 1354
5693.23 1381
5693.95 1467
5694.66 1390
5695.37 1280
5696.08 1361
5696.79 1251
5697.51 1360
5698.22 1320
5698.93 1256
5699.64 1337
5700.35 1267
5701.07 1338
5701.78 1285
5702.49 1200
5703.20 1258
5703.92 1165
5704.63 1205
5705.34 1249
5706.05 1230
5706.77 1347
5707.48 1171
5708.19 1269
5708.90 1359
5709.62 1265
5710.33 1258
5711.04 1190
5711.76 1253
5712.47 1282
5713.18 1295
5713.90 1395
5714.61 1369
5715.32 1349
5716.04 1232
5716.75 1369
5717.46 1382
5718.18 1357
5718.89 1382
5719.60 1373
5720.32 1174
5721.03 1241
5721.74 1224
5722.46 1250
5723.17 1356
5723.88 1317
5724.60 1391
5725.31 1281
5726.03 1357
5726.74 1451
5727.45 1487
5728.17 1656
5728.88 1752
5729.60 1821
5730.31 1793
5731.02 1755
5731.74 1744
5732.45 1734
5733.17 1670
5733.88 1485
5734.60 1581
5735.31 1675
5736.02 1549
5736.74 1442
5737.45 1437
5738.17 1523
5738.88 1555
5739.60 1450
5740.31 1364
5741.03 1347
5741.74 1333
5742.46 1306
5743.17 1233
5743.89 1431
5744.60 1406
5745.32 1480
5746.03 1488
5746.75 1433
5747.46 1357
5748.18 1428
5748.89 1387
5749.61 1416
5750.32 1470
5751.04 1319
5751.76 1311
5752.47 1318
5753.19 1343
5753.90 1320
5754.62 1491
5755.33 1495
5756.05 1534
5756.77 1437
5757.48 1482
5758.20 1529
5758.91 1320
5759.63 1360
5760.34 1480
5761.06 1367
5761.78 1521
5762.49 1504
5763.21 1478
5763.93 1430
5764.64 1484
5765.36 1555
5766.07 1650
5766.79 1474
5767.51 1453
5768.22 1560
5768.94 1586
5769.66 1515
5770.37 1452
5771.09 1464
5771.81 1473
5772.52 1477
5773.24 1556
5773.96 1480
5774.67 1521
5775.39 1451
5776.11 1462
5776.83 1477
5777.54 1444
5778.26 1621
5778.98 1584
5779.69 1615
5780.41 1628
5781.13 1648
5781.85 1642
5782.56 1633
5783.28 1680
5784.00 1593
5784.72 1657
5785.43 1647
5786.15 1701
5786.87 1645
5787.59 1538
5788.30 1585
5789.02 1688
5789.74 1577
5790.46 1716
5791.18 1693
5791.89 1564
5792.61 1661
5793.33 1688
5794.05 1705
5794.77 1832
5795.48 1794
5796.20 1953
5796.92 1974
5797.64 1911
5798.36 2016
5799.08 2095
5799.80 2170
5800.51 2281
5801.23 2367
5801.95 2557
5802.67 2664
5803.39 2762
5804.11 2809
5804.83 2830
5805.54 2727
5806.26 2734
5806.98 2749
5807.70 2757
5808.42 2547
5809.14 2470
5809.86 2448
5810.58 2552
5811.30 2479
5812.02 2408
5812.74 2537
5813.45 2598
5814.17 3003
5814.89 3537
5815.61 3980
5816.33 4480
5817.05 4966
5817.77 5571
5818.49 5712
5819.21 5913
5819.93 5923
5820.65 5591
5821.37 5151
5822.09 4651
5822.81 4339
5823.53 3985
5824.25 3638
5824.97 3311
5825.69 3358
5826.41 3229
5827.13 2983
5827.85 3144
5828.57 2960
5829.29 2868
5830.01 2921
5830.73 3028
5831.45 2823
5832.17 2747
5832.89 2750
5833.61 2835
5834.33 2727
5835.06 2625
5835.78 2727
5836.50 2495
5837.22 2585
5837.94 2543
5838.66 2450
5839.38 2462
5840.10 2444
5840.82 2401
5841.54 2422
5842.26 2272
5842.99 2183
5843.71 2093
5844.43 1959
5845.15 1947
5845.87 2085
5846.59 1987
5847.31 2030
5848.04 1894
5848.76 1872
5849.48 1966
5850.20 1905
5850.92 1920
5851.64 1821
5852.36 1807
5853.09 1866
5853.81 1880
5854.53 1856
5855.25 1780
5855.97 1855
5856.70 1762
5857.42 1948
5858.14 1821
5858.86 1803
5859.58 1703
5860.31 1802
5861.03 1837
5861.75 1700
5862.47 1737
5863.20 1633
5863.92 1836
5864.64 1842
5865.36 1703
5866.09 1693
5866.81 1620
5867.53 1805
5868.25 1857
5868.98 1734
5869.70 1811
5870.42 1773
5871.15 1674
5871.87 1704
5872.59 1747
5873.31 1701
5874.04 1754
5874.76 1786
5875.48 1779
5876.21 1792
5876.93 1775
5877.65 1671
5878.38 1739
5879.10 1678
5879.82 1753
5880.55 1714
5881.27 1683
5881.99 1610
5882.72 1717
5883.44 1725
5884.17 1625
5884.89 1689
5885.61 1661
5886.34 1659
5887.06 1590
5887.78 1619
5888.51 1797
5889.23 1841
5889.96 1643
5890.68 1661
5891.41 1657
5892.13 1691
5892.85 1761
5893.58 1703
5894.30 1704
5895.03 1556
5895.75 1512
5896.48 1493
5897.20 1628
5897.92 1640
5898.65 1561
5899.37 1554
5900.10 1574
5900.82 1563
5901.55 1568
5902.27 1643
5903.00 1552
5903.72 1595
5904.45 1547
5905.17 1535
5905.90 1476
5906.62 1553
5907.35 1626
5908.07 1581
5908.80 1611
5909.52 1591
5910.25 1597
5910.97 1573
5911.70 1615
5912.43 1691
5913.15 1756
5913.88 1541
5914.60 1567
5915.33 1751
5916.05 1662
5916.78 1580
5917.50 1781
5918.23 1715
5918.96 1676
5919.68 1608
5920.41 1544
5921.13 1500
5921.86 1618
5922.59 1584
5923.31 1632
5924.04 1554
5924.76 1590
5925.49 1732
5926.22 1620
5926.94 1470
5927.67 1442
5928.40 1629
5929.12 1639
5929.85 1672
5930.58 1655
5931.30 1744
5932.03 1726
5932.76 1697
5933.48 1729
5934.21 1574
5934.94 1706
5935.66 1775
5936.39 1813
5937.12 1871
5937.84 1820
5938.57 1854
5939.30 1728
5940.02 1726
5940.75 1818
5941.48 1854
5942.21 1879
5942.93 1882
5943.66 1900
5944.39 1995
5945.12 1944
5945.84 1970
5946.57 1975
5947.30 2110
5948.03 2109
5948.75 2087
5949.48 2117
5950.21 2052
5950.94 2091
5951.67 2190
5952.39 2391
5953.12 2532
5953.85 2575
5954.58 2456
5955.31 2550
5956.03 2504
5956.76 2373
5957.49 2410
5958.22 2420
5958.95 2544
5959.67 2441
5960.40 2437
5961.13 2455
5961.86 2360
5962.59 2379
5963.32 2629
5964.05 2639
5964.77 2752
5965.50 2737
5966.23 2905
5966.96 3128
5967.69 3084
5968.42 3354
5969.15 3441
5969.88 3384
5970.61 3478
5971.33 3260
5972.06 3269
5972.79 2982
5973.52 2938
5974.25 2849
5974.98 2884
5975.71 2753
5976.44 2635
5977.17 2693
5977.90 2693
5978.63 2875
5979.36 2797
5980.09 2691
5980.82 2879
5981.55 3013
5982.28 3009
5983.01 2971
5983.74 2833
5984.46 3008
5985.19 3171
5985.92 3016
5986.65 3035
5987.38 3208
5988.11 3122
5988.85 2917
5989.58 3074
5990.31 3136
5991.04 3074
5991.77 3131
5992.50 3125
5993.23 3178
5993.96 3099
5994.69 3022
5995.42 3193
5996.15 3426
5996.88 3219
5997.61 3041
5998.34 3108
5999.07 3144
5999.80 3233
6000.53 3409
6001.26 3389
6002.00 3250
6002.73 3238
6003.46 3371
6004.19 3111
6004.92 3102
6005.65 2967
6006.38 2880
6007.11 3007
6007.84 3337
6008.58 3645
6009.31 3793
6010.04 4288
6010.77 4360
6011.50 4840
6012.23 5490
6012.96 6014
6013.70 6388
6014.43 6563
6015.16 6814
6015.89 6912
6016.62 6771
6017.36 6232
6018.09 5815
6018.82 5151
6019.55 4582
6020.28 4140
6021.02 4103
6021.75 3770
6022.48 3635
6023.21 3024
6023.94 3011
6024.68 2847
6025.41 2699
6026.14 2800
6026.87 2847
6027.61 2672
6028.34 2614
6029.07 2510
6029.80 2452
6030.54 2526
6031.27 2367
6032.00 2455
6032.73 2583
6033.47 2475
6034.20 2434
6034.93 2318
6035.67 2300
6036.40 2456
6037.13 2420
6037.87 2471
6038.60 2514
6039.33 2423
6040.07 2436
6040.80 2298
6041.53 2497
6042.27 2517
6043.00 2451
6043.73 2561
6044.47 2684
6045.20 2685
6045.93 2626
6046.67 2647
6047.40 2694
6048.13 2647
6048.87 2799
6049.60 2879
6050.34 2986
6051.07 2950
6051.80 3061
6052.54 3232
6053.27 3389
6054.01 3486
6054.74 3348
6055.47 3514
6056.21 3526
6056.94 3290
6057.68 3181
6058.41 2936
6059.15 2905
6059.88 2746
6060.61 2754
6061.35 2797
6062.08 2693
6062.82 2723
6063.55 2659
6064.29 2598
6065.02 2518
6065.76 2544
6066.49 2532
6067.23 2543
6067.96 2465
6068.70 2567
6069.43 2448
6070.17 2536
6070.90 2385
6071.64 2371
6072.37 2403
6073.11 2337
6073.84 2408
6074.58 2291
6075.31 2428
6076.05 2240
6076.78 2289
6077.52 2328
6078.26 2250
6078.99 2175
6079.73 2156
6080.46 2192
6081.20 2286
6081.93 2168
6082.67 2109
6083.41 2136
6084.14 2074
6084.88 2067
6085.61 2143
6086.35 2206
6087.09 2192
6087.82 2046
6088.56 2103
6089.30 2043
6090.03 2061
6090.77 2003
6091.50 2180
6092.24 2211
6092.98 2164
6093.71 2129
6094.45 2143
6095.19 2123
6095.92 2181
6096.66 2089
6097.40 2075
6098.13 2169
6098.87 2104
6099.61 1996
6100.34 1902
6101.08 1971
6101.82 1924
6102.56 1956
6103.29 1946
6104.03 1972
6104.77 1827
6105.50 1915
6106.24 1812
6106.98 1932
6107.72 1960
6108.45 1794
6109.19 1888
6109.93 1830
6110.67 1936
6111.40 1958
6112.14 1994
6112.88 1979
6113.62 1948
6114.35 1981
6115.09 2042
6115.83 2080
6116.57 2141
6117.31 2154
6118.04 2144
6118.78 2146
6119.52 2230
6120.26 2129
6121.00 2108
6121.73 2161
6122.47 2116
6123.21 2167
6123.95 2255
6124.69 2221
6125.43 2345
6126.16 2225
6126.90 2090
6127.64 2273
6128.38 2314
6129.12 2197
6129.86 2194
6130.60 2127
6131.33 2182
6132.07 2283
6132.81 2079
6133.55 1964
6134.29 2138
6135.03 2092
6135.77 2084
6136.51 2227
6137.25 2262
6137.99 2117
6138.73 2209
6139.46 2001
6140.20 2089
6140.94 2199
6141.68 2233
6142.42 2225
6143.16 2402
6143.90 2282
6144.64 2316
6145.38 2265
6146.12 2122
6146.86 2304
6147.60 2332
6148.34 2290
6149.08 2314
6149.82 2223
6150.56 2306
6151.30 2280
6152.04 2354
6152.78 2334
6153.52 2286
6154.26 2467
6155.00 2489
6155.74 2589
6156.48 2474
6157.22 2314
6157.96 2531
6158.70 2559
6159.44 2447
6160.18 2482
6160.92 2537
6161.66 2412
6162.40 2524
6163.15 2490
6163.89 2796
6164.63 2934
6165.37 3001
6166.11 3099
6166.85 2974
6167.59 3273
6168.33 3360
6169.07 3361
6169.81 3463
6170.55 3330
6171.30 3348
6172.04 3195
6172.78 3313
6173.52 3325
6174.26 3391
6175.00 3244
6175.74 3094
6176.49 3215
6177.23 3158
6177.97 3058
6178.71 3153
6179.45 3126
6180.19 3051
6180.94 3273
6181.68 3342
6182.42 3390
6183.16 3435
6183.90 3375
6184.65 3379
6185.39 3350
6186.13 3297
6186.87 3445
6187.61 3503
6188.36 3600
6189.10 3493
6189.84 3486
6190.58 3711
6191.33 3761
6192.07 3889
6192.81 3879
6193.55 3889
6194.30 3797
6195.04 4029
6195.78 4297
6196.52 4138
6197.27 4168
6198.01 4210
6198.75 4189
6199.49 4198
6200.24 4239
6200.98 4097
6201.72 4319
6202.47 4137
6203.21 4277
6203.95 4494
6204.70 5123
6205.44 5734
6206.18 6735
6206.93 7796
6207.67 9130
6208.41 10597
6209.16 12317
6209.90 14060
6210.64 15051
6211.39 15768
6212.13 15653
6212.87 15308
6213.62 14555
6214.36 12713
6215.11 10936
6215.85 9518
6216.59 8126
6217.34 6799
6218.08 6018
6218.83 5637
6219.57 4923
6220.31 4477
6221.06 4232
6221.80 4120
6222.55 4143
6223.29 4020
6224.04 3993
6224.78 4032
6225.52 4031
6226.27 4092
6227.01 4061
6227.76 4156
6228.50 3915
6229.25 3717
6229.99 3556
6230.74 3413
6231.48 3088
6232.23 3002
6232.97 2958
6233.72 2950
6234.46 2657
6235.21 2724
6235.95 2714
6236.70 2833
6237.44 2750
6238.19 2720
6238.93 2745
6239.68 2861
6240.42 2816
6241.17 2727
6241.91 2755
6242.66 2815
6243.40 2777
6244.15 2950
6244.90 3027
6245.64 3110
6246.39 3079
6247.13 3280
6247.88 3642
6248.62 3708
6249.37 3957
6250.12 4258
6250.86 4224
6251.61 4257
6252.35 4104
6253.10 3929
6253.85 3811
6254.59 3520
6255.34 3388
6256.09 3298
6256.83 3218
6257.58 2949
6258.32 3130
6259.07 3086
6259.82 3159
6260.56 3037
6261.31 3197
6262.06 3082
6262.80 3156
6263.55 3234
6264.30 3163
6265.04 3069
6265.79 3245
6266.54 3009
6267.29 2930
6268.03 3061
6268.78 2918
6269.53 2883
6270.27 2887
6271.02 2907
6271.77 2876
6272.52 2836
6273.26 2846
6274.01 2922
6274.76 2814
6275.50 2887
6276.25 2889
6277.00 2780
6277.75 2888
6278.49 2862
6279.24 2936
6279.99 2923
6280.74 2688
6281.49 2731
6282.23 2636
6282.98 2709
6283.73 2640
6284.48 2707
6285.23 2763
6285.97 2679
6286.72 2655
6287.47 2737
6288.22 2903
6288.97 3074
6289.71 3218
6290.46 3138
6291.21 3035
6291.96 3081
6292.71 2924
6293.46 2744
6294.21 2589
6294.95 2535
6295.70 2467
6296.45 2501
6297.20 2525
6297.95 2381
6298.70 2381
6299.45 2395
6300.20 2371
6300.94 2277
6301.69 2222
6302.44 2214
6303.19 2217
6303.94 2184
6304.69 2123
6305.44 2141
6306.19 2264
6306.94 2349
6307.69 2334
6308.44 2351
6309.19 2326
6309.94 2335
6310.69 2328
6311.43 2364
6312.18 2334
6312.93 2335
6313.68 2357
6314.43 2272
6315.18 2224
6315.93 2116
6316.68 2232
6317.43 2304
6318.18 2175
6318.93 2244
6319.68 2245
6320.43 2236
6321.18 2155
6321.93 2118
6322.68 2144
6323.43 2193
6324.18 2083
6324.94 1988
6325.69 1844
6326.44 2008
6327.19 2066
6327.94 2093
6328.69 2019
6329.44 2078
6330.19 2172
6330.94 2187
6331.69 2220
6332.44 2041
6333.19 2068
6333.94 1894
6334.69 1843
6335.45 1995
6336.20 1843
6336.95 1895
6337.70 1924
6338.45 2000
6339.20 1942
6339.95 1914
6340.70 1994
6341.46 1981
6342.21 1926
6342.96 1825
6343.71 1863
6344.46 1974
6345.21 2000
6345.96 1938
6346.72 1808
6347.47 1818
6348.22 1997
6348.97 1887
6349.72 1893
6350.48 1958
6351.23 1855
6351.98 1971
6352.73 2067
6353.48 2107
6354.24 2104
6354.99 2117
6355.74 2117
6356.49 2019
6357.24 2206
6358.00 2048
6358.75 1913
6359.50 1913
6360.25 1934
6361.01 1815
6361.76 1793
6362.51 1776
6363.26 1826
6364.02 1881
6364.77 1864
6365.52 1806
6366.28 1765
6367.03 1882
6367.78 1906
6368.53 1927
6369.29 1853
6370.04 1952
6370.79 1963
6371.55 1870
6372.30 1842
6373.05 1826
6373.81 1745
6374.56 1742
6375.31 1809
6376.07 1792
6376.82 1768
6377.57 1768
6378.33 1767
6379.08 1772
6379.83 1780
6380.59 1725
6381.34 1840
6382.10 1784
6382.85 1779
6383.60 1838
6384.36 1847
6385.11 1793
6385.87 1714
6386.62 1691
6387.37 1690
6388.13 1728
6388.88 1663
6389.64 1724
6390.39 1611
6391.14 1504
6391.90 1537
6392.65 1636
6393.41 1638
6394.16 1597
6394.92 1680
6395.67 1640
6396.43 1709
6397.18 1739
6397.94 1762
6398.69 1774
6399.45 1756
6400.20 1718
6400.96 1737
6401.71 1638
6402.47 1673
6403.22 1765
6403.98 1614
6404.73 1628
6405.49 1580
6406.24 1538
6407.00 1642
6407.75 1722
6408.51 1824
6409.26 1640
6410.02 1758
6410.77 1698
6411.53 1699
6412.28 1657
6413.04 1658
6413.80 1619
6414.55 1644
6415.31 1662
6416.06 1738
6416.82 1701
6417.57 1650
6418.33 1681
6419.09 1787
6419.84 1656
6420.60 1612
6421.35 1672
6422.11 1642
6422.87 1647
6423.62 1622
6424.38 1700
6425.14 1653
6425.89 1687
6426.65 1597
6427.40 1553
6428.16 1621
6428.92 1696
6429.67 1525
6430.43 1550
6431.19 1636
6431.94 1664
6432.70 1639
6433.46 1662
6434.22 1836
6434.97 1763
6435.73 1732
6436.49 1744
6437.24 1791
6438.00 1762
6438.76 1869
6439.51 1765
6440.27 1712
6441.03 1604
6441.79 1668
6442.54 1767
6443.30 1749
6444.06 1682
6444.82 1698
6445.57 1762
6446.33 1660
6447.09 1737
6447.85 1732
6448.60 1760
6449.36 1691
6450.12 1754
6450.88 1785
6451.64 1780
6452.39 1790
6453.15 1764
6453.91 1764
6454.67 1853
6455.43 1919
6456.18 1808
6456.94 1819
6457.70 1863
6458.46 1906
6459.22 1969
6459.98 1958
6460.73 1968
6461.49 1991
6462.25 2028
6463.01 1998
6463.77 1896
6464.53 1927
6465.29 1956
6466.04 2083
6466.80 1919
6467.56 1885
6468.32 2091
6469.08 2049
6469.84 2202
6470.60 2068
6471.36 1993
6472.12 2044
6472.87 2214
6473.63 2220
6474.39 2213
6475.15 2280
6475.91 2219
6476.67 2253
6477.43 2198
6478.19 2165
6478.95 2354
6479.71 2349
6480.47 2373
6481.23 2308
6481.99 2349
6482.75 2360
6483.51 2547
6484.27 2534
6485.03 2355
6485.79 2556
6486.55 2566
6487.31 2469
6488.07 2499
6488.83 2676
6489.59 2751
6490.35 2706
6491.11 2579
6491.87 2739
6492.63 2828
6493.39 2785
6494.15 2959
6494.91 2926
6495.67 3068
6496.43 3196
6497.19 3129
6497.95 3238
6498.71 3209
6499.47 3221
6500.23 3003
6500.99 3104
6501.76 3239
6502.52 2987
6503.28 3191
6504.04 3063
6504.80 3238
6505.56 3496
6506.32 3432
6507.08 3306
6507.84 3349
6508.61 3391
6509.37 3391
6510.13 3475
6510.89 3687
6511.65 3756
6512.41 3752
6513.17 3740
6513.94 3908
6514.70 3968
6515.46 3803
6516.22 3649
6516.98 3766
6517.74 4039
6518.51 3995
6519.27 3899
6520.03 3863
6520.79 4086
6521.55 4300
6522.32 4450
6523.08 4397
6523.84 4727
6524.60 5084
6525.36 5050
6526.13 5583
6526.89 6030
6527.65 6227
6528.41 6352
6529.18 6652
6529.94 6959
6530.70 6745
6531.46 6618
6532.23 6565
6532.99 6756
6533.75 6722
6534.51 7156
6535.28 7890
6536.04 8413
6536.80 9628
6537.57 10247
6538.33 11035
6539.09 11323
6539.85 10828
6540.62 10100
6541.38 9155
6542.14 8296
6542.91 7329
6543.67 6337
6544.43 5579
6545.20 5100
6545.96 4639
6546.72 4338
6547.49 4053
6548.25 3873
6549.02 3967
6549.78 3880
6550.54 3722
6551.31 3644
6552.07 3483
6552.83 3397
6553.60 3354
6554.36 3443
6555.13 3396
6555.89 3210
6556.65 3475
6557.42 3524
6558.18 3386
6558.95 3344
6559.71 3308
6560.47 3284
6561.24 3457
6562.00 3533
6562.77 3649
6563.53 3798
6564.30 3993
6565.06 4107
6565.83 3989
6566.59 4097
6567.36 4163
6568.12 4289
6568.88 3967
6569.65 3973
6570.41 3830
6571.18 3908
6571.94 3867
6572.71 3929
6573.47 3936
6574.24 3831
6575.00 3957
6575.77 4074
6576.53 4168
6577.30 4230
6578.07 4268
6578.83 4250
6579.60 4392
6580.36 4321
6581.13 4308
6581.89 4487
6582.66 4398
6583.42 4565
6584.19 4631
6584.96 4550
6585.72 4534
6586.49 4612
6587.25 4625
6588.02 4611
6588.78 4525
6589.55 4475
6590.32 4494
6591.08 4723
6591.85 4977
6592.61 5398
6593.38 5436
6594.15 5880
6594.91 6478
6595.68 6446
6596.45 6461
6597.21 6673
6597.98 6283
6598.75 6103
6599.51 5820
6600.28 5509
6601.05 5173
6601.81 4586
6602.58 4546
6603.35 4354
6604.11 3912
6604.88 3801
6605.65 3683
6606.41 3459
6607.18 3366
6607.95 3334
6608.71 3269
6609.48 3306
6610.25 3215
6611.02 3329
6611.78 3287
6612.55 3383
6613.32 3288
6614.09 3160
6614.85 3172
6615.62 3131
6616.39 3012
6617.16 3053
6617.92 3025
6618.69 3071
6619.46 2993
6620.23 2875
6620.99 2923
6621.76 3029
6622.53 3160
6623.30 3262
6624.07 3075
6624.83 3123
6625.60 3042
6626.37 3130
6627.14 3226
6627.91 3216
6628.67 3081
6629.44 3137
6630.21 3151
6630.98 3010
6631.75 3080
6632.52 3212
6633.29 3476
6634.05 3574
6634.82 3523
6635.59 3821
6636.36 3825
6637.13 3881
6637.90 3720
6638.67 3711
6639.43 3487
6640.20 3423
6640.97 3384
6641.74 3269
6642.51 3020
6643.28 3074
6644.05 3072
6644.82 3039
6645.59 2870
6646.36 2659
6647.13 2751
6647.90 2783
6648.66 2770
6649.43 2892
6650.20 2866
6650.97 2893
6651.74 2930
6652.51 2790
6653.28 2889
6654.05 2784
6654.82 2783
6655.59 2914
6656.36 2749
6657.13 2892
6657.90 2755
6658.67 2800
6659.44 2750
6660.21 2711
6660.98 2773
6661.75 2834
6662.52 2877
6663.29 3021
6664.06 3057
6664.83 3135
6665.60 3219
6666.37 3273
6667.14 3337
6667.91 3317
6668.69 3279
6669.46 3056
6670.23 3048
6671.00 2988
6671.77 2896
6672.54 2834
6673.31 2824
6674.08 2736
6674.85 2646
6675.62 2686
6676.39 2660
6677.16 2536
6677.94 2582
6678.71 2481
6679.48 2604
6680.25 2549
6681.02 2478
6681.79 2498
6682.56 2568
6683.33 2723
6684.11 2697
6684.88 2822
6685.65 2913
6686.42 3040
6687.19 3221
6687.96 3187
6688.74 2949
6689.51 2933
6690.28 2883
6691.05 2885
6691.82 2648
6692.60 2585
6693.37 2425
6694.14 2555
6694.91 2544
6695.68 2412
6696.46 2397
6697.23 2445
6698.00 2360
6698.77 2390
6699.55 2284
6700.32 2279
6701.09 2341
6701.86 2295
6702.64 2316
6703.41 2282
6704.18 2217
6704.95 2313
6705.73 2236
6706.50 2237
6707.27 2210
6708.04 2245
6708.82 2244
6709.59 2214
6710.36 2200
6711.14 2104
6711.91 2303
6712.68 2338
6713.46 2087
6714.23 2134
6715.00 2098
6715.78 2017
6716.55 1980
6717.32 2111
6718.10 1999
6718.87 1924
6719.64 2065
6720.42 2083
6721.19 2000
6721.96 1908
6722.74 1924
6723.51 2064
6724.28 2019
6725.06 2115
6725.83 2055
6726.61 2041
6727.38 1974
6728.15 1992
6728.93 1934
6729.70 2006
6730.48 2061
6731.25 2212
6732.02 2179
6732.80 2157
6733.57 2087
6734.35 2056
6735.12 2202
6735.90 2165
6736.67 2084
6737.45 2106
6738.22 2155
6738.99 2123
6739.77 2098
6740.54 2206
6741.32 2149
6742.09 2183
6742.87 2266
6743.64 2288
6744.42 2251
6745.19 2160
6745.97 2222
6746.74 2242
6747.52 2265
6748.29 2221
6749.07 2258
6749.84 2315
6750.62 2403
6751.40 2514
6752.17 2649
6752.95 2675
6753.72 2767
6754.50 2596
6755.27 2570
6756.05 2461
6756.82 2377
6757.60 2353
6758.38 2436
6759.15 2309
6759.93 2154
6760.70 2185
6761.48 2034
6762.25 1958
6763.03 1998
6763.81 2068
6764.58 2052
6765.36 2133
6766.14 2145
6766.91 2056
6767.69 2057
6768.46 2064
6769.24 2168
6770.02 2088
6770.79 2117
6771.57 2008
6772.35 2017
6773.12 2005
6773.90 2008
6774.68 1988
6775.45 1903
6776.23 1888
6777.01 1988
6777.78 1951
6778.56 2025
6779.34 2127
6780.11 1987
6780.89 1977
6781.67 1973
6782.45 2132
6783.22 2083
6784.00 2025
6784.78 1890
6785.56 1863
6786.33 1851
6787.11 1865
6787.89 1797
6788.66 1797
6789.44 1678
6790.22 1805
6791.00 1749
6791.78 1808
6792.55 1675
6793.33 1697
6794.11 1695
6794.89 1714
6795.66 1787
6796.44 1812
6797.22 1832
6798.00 1870
6798.78 1826
6799.55 1773
6800.33 1772
6801.11 1782
6801.89 1862
6802.67 1897
6803.45 1926
6804.22 1980
6805.00 1921
6805.78 2091
6806.56 2066
6807.34 1968
6808.12 1913
6808.90 1986
6809.67 2018
6810.45 1811
6811.23 1838
6812.01 1942
6812.79 1811
6813.57 1815
6814.35 1770
6815.13 1890
6815.91 1887
6816.68 1898
6817.46 1867
6818.24 1915
6819.02 1814
6819.80 1770
6820.58 1632
6821.36 1723
6822.14 1815
6822.92 1841
6823.70 1860
6824.48 1916
6825.26 1870
6826.04 1762
6826.82 1677
6827.60 1798
6828.38 1828
6829.16 1782
6829.94 1687
6830.72 1778
6831.50 1794
6832.28 1767
6833.06 1724
6833.84 1807
6834.62 1795
6835.40 1929
6836.18 1774
6836.96 1716
6837.74 1869
6838.52 1829
6839.30 1755
6840.08 1737
6840.86 1659
6841.64 1669
6842.42 1730
6843.20 1785
6843.98 1861
6844.76 1728
6845.54 1744
6846.32 1809
6847.10 1803
6847.89 1927
6848.67 2064
6849.45 2349
6850.23 2438
6851.01 2484
6851.79 2653
6852.57 2875
6853.35 2777
6854.13 2883
6854.92 2805
6855.70 2588
6856.48 2533
6857.26 2378
6858.04 2232
6858.82 2070
6859.60 1903
6860.39 1871
6861.17 2018
6861.95 2022
6862.73 1974
6863.51 1819
6864.29 1998
6865.08 1993
6865.86 1990
6866.64 2051
6867.42 2003
6868.20 2011
6868.99 2068
6869.77 2067
6870.55 2156
6871.33 2066
6872.12 1984
6872.90 2040
6873.68 1984
6874.46 1980
6875.24 1882
6876.03 1897
6876.81 2138
6877.59 1986
6878.38 2063
6879.16 1950
6879.94 2112
6880.72 2222
6881.51 2149
6882.29 2160
6883.07 2165
6883.85 2325
6884.64 2437
6885.42 2496
6886.20 2581
6886.99 2789
6887.77 3238
6888.55 3292
6889.34 3318
6890.12 3510
6890.90 3429
6891.69 3281
6892.47 3245
6893.25 2900
6894.04 2687
6894.82 2515
6895.60 2565
6896.39 2487
6897.17 2430
6897.96 2482
6898.74 2294
6899.52 2242
6900.31 2325
6901.09 2374
6901.88 2375
6902.66 2342
6903.44 2459
6904.23 2407
6905.01 2313
6905.80 2428
6906.58 2333
6907.36 2229
6908.15 2331
6908.93 2301
6909.72 2307
6910.50 2291
6911.29 2114
6912.07 2180
6912.86 2136
6913.64 2095
6914.42 2122
6915.21 2083
6915.99 2225
6916.78 2268
6917.56 2014
6918.35 2159
6919.13 1968
6919.92 2001
6920.70 2187
6921.49 2145
6922.27 2042
6923.06 2167
6923.84 2179
6924.63 2050
6925.42 2080
6926.20 2152
6926.99 2297
6927.77 2208
6928.56 2135
6929.34 2178
6930.13 2324
6930.91 2208
6931.70 2140
6932.48 2141
6933.27 2143
6934.06 2287
6934.84 2271
6935.63 2241
6936.41 2332
6937.20 2333
6937.99 2365
6938.77 2431
6939.56 2358
6940.34 2330
6941.13 2356
6941.92 2424
6942.70 2493
6943.49 2557
6944.28 2566
6945.06 2545
6945.85 2661
6946.64 2645
6947.42 2885
6948.21 2878
6949.00 3039
6949.78 3011
6950.57 2868
6951.36 2893
6952.14 2842
6952.93 2841
6953.72 2747
6954.50 2878
6955.29 2777
6956.08 2942
6956.86 3052
6957.65 2848
6958.44 2893
6959.23 3110
6960.01 2957
6960.80 2792
6961.59 2839
6962.38 2772
6963.16 2892
6963.95 2963
6964.74 3043
6965.53 3068
6966.31 3030
6967.10 3010
6967.89 3172
6968.68 3144
6969.46 3200
6970.25 3379
6971.04 3354
6971.83 3430
6972.62 3264
6973.40 3333
6974.19 3356
6974.98 3437
6975.77 3584
6976.56 3583
6977.34 3668
6978.13 3832
6978.92 3811
6979.71 3951
6980.50 4110
6981.29 4214
6982.08 4409
6982.86 4954
6983.65 5242
6984.44 5807
6985.23 6438
6986.02 6986
6986.81 7379
6987.60 7670
6988.39 7925
6989.17 7722
6989.96 7366
6990.75 6860
6991.54 6342
6992.33 5835
6993.12 5289
6993.91 4675
6994.70 4556
6995.49 4423
6996.28 4534
6997.07 4973
6997.86 5301
6998.64 5628
6999.43 6381
7000.22 7081
7001.01 7963
7001.80 8318
7002.59 8574
7003.38 8131
7004.17 7493
7004.96 6950
7005.75 6170
7006.54 5598
7007.33 4945
7008.12 4227
7008.91 3825
7009.70 3469
7010.49 3353
7011.28 3158
7012.07 2984
7012.86 2931
7013.65 2802
7014.44 2982
7015.23 3069
7016.02 2964
7016.81 2841
7017.61 2949
7018.40 3023
7019.19 2844
7019.98 2786
7020.77 2738
7021.56 2619
7022.35 2600
7023.14 2570
7023.93 2540
7024.72 2649
7025.51 2600
7026.30 2528
7027.10 2502
7027.89 2564
7028.68 2774
7029.47 2760
7030.26 2723
7031.05 2743
7031.84 2669
7032.63 2604
7033.43 2509
7034.22 2498
7035.01 2573
7035.80 2701
7036.59 2527
7037.38 2512
7038.18 2608
7038.97 2792
7039.76 2881
7040.55 2717
7041.34 2717
7042.13 2751
7042.93 2790
7043.72 2886
7044.51 2823
7045.30 2796
7046.09 2745
7046.89 2861
7047.68 3034
7048.47 3071
7049.26 3207
7050.06 3174
7050.85 3538
7051.64 3639
7052.43 3878
7053.23 4012
7054.02 3639
7054.81 3309
7055.60 3243
7056.40 3081
7057.19 2867
7057.98 2825
7058.77 2740
7059.57 2731
7060.36 2798
7061.15 2756
7061.95 2588
7062.74 2492
7063.53 2634
7064.33 2458
7065.12 2615
7065.91 2595
7066.71 2680
7067.50 2611
7068.29 2588
7069.09 2553
7069.88 2514
7070.67 2512
7071.47 2468
7072.26 2446
7073.05 2361
7073.85 2443
7074.64 2354
7075.44 2387
7076.23 2341
7077.02 2154
7077.82 2363
7078.61 2330
7079.41 2255
7080.20 2124
7080.99 2190
7081.79 2264
7082.58 2300
7083.38 2159
7084.17 2230
7084.96 1994
7085.76 2087
7086.55 2126
7087.35 2197
7088.14 2107
7088.94 1965
7089.73 1979
7090.53 1977
7091.32 1787
7092.12 1951
7092.91 1952
7093.71 1894
7094.50 1826
7095.29 1807
7096.09 1830
7096.88 1673
7097.68 1912
7098.48 1968
7099.27 1962
7100.07 1679
7100.86 1712
7101.66 1643
7102.45 1695
7103.25 1765
7104.04 1702
7104.84 1854
7105.63 1838
7106.43 1674
7107.22 1631
7108.02 1659
7108.82 1569
7109.61 1484
7110.41 1509
7111.20 1600
7112.00 1600
7112.79 1713
7113.59 1668
7114.39 1605
7115.18 1623
7115.98 1657
7116.77 1701
7117.57 1679
7118.37 1622
7119.16 1580
7119.96 1583
7120.76 1614
7121.55 1680
7122.35 1704
7123.15 1711
7123.94 1702
7124.74 1678
7125.53 1579
7126.33 1668
7127.13 1629
7127.93 1618
7128.72 1528
7129.52 1643
7130.32 1616
7131.11 1671
7131.91 1647
7132.71 1634
7133.50 1698
7134.30 1534
7135.10 1470
7135.90 1574
7136.69 1627
7137.49 1542
7138.29 1679
7139.08 1538
7139.88 1485
7140.68 1421
7141.48 1475
7142.27 1457
7143.07 1516
7143.87 1619
7144.67 1572
7145.46 1478
7146.26 1613
7147.06 1600
7147.86 1525
7148.66 1457
7149.45 1401
7150.25 1523
7151.05 1485
7151.85 1472
7152.65 1431
7153.44 1450
7154.24 1411
7155.04 1409
7155.84 1468
7156.64 1512
7157.44 1533
7158.23 1474
7159.03 1377
7159.83 1317
7160.63 1446
7161.43 1388
7162.23 1372
7163.03 1435
7163.83 1440
7164.62 1269
7165.42 1409
7166.22 1281
7167.02 1315
7167.82 1352
7168.62 1302
7169.42 1285
7170.22 1340
7171.02 1431
7171.82 1436
7172.61 1351
7173.41 1346
7174.21 1380
7175.01 1353
7175.81 1405
7176.61 1396
7177.41 1336
7178.21 1382
7179.01 1371
7179.81 1384
7180.61 1273
7181.41 1297
7182.21 1394
7183.01 1396
7183.81 1344
7184.61 1288
7185.41 1357
7186.21 1475
7187.01 1351
7187.81 1397
7188.61 1409
7189.41 1359
7190.21 1408
7191.01 1350
7191.81 1373
7192.61 1232
7193.41 1229
7194.21 1272
7195.01 1285
7195.81 1308
7196.61 1219
7197.41 1281
7198.21 1311
7199.01 1332
7199.82 1395
7200.62 1267
7201.42 1374
7202.22 1424
7203.02 1313
7203.82 1287
7204.62 1295
7205.42 1184
7206.22 1266
7207.02 1282
7207.83 1274
7208.63 1312
7209.43 1367
7210.23 1337
7211.03 1277
7211.83 1259
7212.63 1242
7213.44 1291
7214.24 1421
7215.04 1367
7215.84 1293
7216.64 1297
7217.44 1298
7218.25 1341
7219.05 1287
7219.85 1250
7220.65 1272
7221.45 1438
7222.26 1441
7223.06 1412
7223.86 1248
7224.66 1372
7225.46 1460
7226.27 1410
7227.07 1462
7227.87 1465
7228.67 1436
7229.48 1367
7230.28 1397
7231.08 1457
7231.88 1467
7232.69 1502
7233.49 1439
7234.29 1556
7235.09 1517
7235.90 1569
7236.70 1629
7237.50 1746
7238.30 1781
7239.11 1807
7239.91 1928
7240.71 2019
7241.52 2120
7242.32 2037
7243.12 1882
7243.93 1874
7244.73 1874
7245.53 1622
7246.34 1671
7247.14 1583
7247.94 1548
7248.75 1553
7249.55 1530
7250.35 1590
7251.16 1642
7251.96 1541
7252.76 1458
7253.57 1476
7254.37 1528
7255.18 1504
7255.98 1611
7256.78 1635
7257.59 1431
7258.39 1495
7259.20 1622
7260.00 1501
7260.80 1601
7261.61 1548
7262.41 1551
7263.22 1518
7264.02 1519
7264.83 1562
7265.63 1677
7266.43 1662
7267.24 1630
7268.04 1713
7268.85 1675
7269.65 1650
7270.46 1644
7271.26 1630
7272.07 1669
7272.87 1684
7273.68 1664
7274.48 1642
7275.29 1767
7276.09 1748
7276.90 1738
7277.70 1799
7278.51 1665
7279.31 1775
7280.12 2005
7280.92 1975
7281.73 2106
7282.53 2394
7283.34 2656
7284.14 2899
7284.95 3233
7285.76 3538
7286.56 3746
7287.37 3785
7288.17 3716
7288.98 3463
7289.78 3248
7290.59 3004
7291.40 2609
7292.20 2371
7293.01 2080
7293.81 1930
7294.62 1964
7295.43 1869
7296.23 1811
7297.04 1803
7297.84 1669
7298.65 1711
7299.46 1712
7300.26 1761
7301.07 1706
7301.88 1669
7302.68 1691
7303.49 1673
7304.30 1822
7305.10 1705
7305.91 1716
7306.72 1659
7307.52 1723
7308.33 1738
7309.14 1737
7309.94 1746
7310.75 1758
7311.56 1754
7312.36 1945
7313.17 1934
7313.98 2006
7314.79 1913
7315.59 2065
7316.40 2141
7317.21 2152
7318.01 2095
7318.82 2200
7319.63 2220
7320.44 2377
7321.24 2411
7322.05 2407
7322.86 2534
7323.67 2454
7324.47 2445
7325.28 2422
7326.09 2269
7326.90 2023
7327.71 1976
7328.51 1995
7329.32 1918
7330.13 1799
7330.94 1764
7331.75 1815
7332.55 1783
7333.36 1868
7334.17 1634
7334.98 1682
7335.79 1756
7336.60 1673
7337.40 1756
7338.21 1740
7339.02 1706
7339.83 1755
7340.64 1785
7341.45 1737
7342.26 1694
7343.06 1520
7343.87 1629
7344.68 1683
7345.49 1644
7346.30 1669
7347.11 1719
7347.92 1676
7348.73 1657
7349.54 1697
7350.34 1662
7351.15 1647
7351.96 1644
7352.77 1679
7353.58 1557
7354.39 1525
7355.20 1698
7356.01 1594
7356.82 1635
7357.63 1578
7358.44 1680
7359.25 1647
7360.06 1579
7360.87 1716
7361.68 1634
7362.49 1595
7363.30 1589
7364.11 1651
7364.92 1719
7365.73 1765
7366.54 1710
7367.35 1683
7368.16 1706
7368.97 1807
7369.78 1864
7370.59 1679
7371.40 1675
7372.21 1762
7373.02 1730
7373.83 1640
7374.64 1805
7375.45 1740
7376.26 1854
7377.07 1868
7377.88 1850
7378.69 1839
7379.50 1976
7380.31 2103
7381.12 2320
7381.94 2506
7382.75 2657
7383.56 2625
7384.37 2522
7385.18 2480
7385.99 2406
7386.80 2413
7387.61 2291
7388.42 2039
7389.23 1999
7390.05 1824
7390.86 1755
7391.67 1782
7392.48 1683
7393.29 1766
7394.10 1740
7394.92 1563
7395.73 1650
7396.54 1855
7397.35 1863
7398.16 2032
7398.97 2111
7399.79 2252
7400.60 2236
7401.41 2492
7402.22 2684
7403.03 2557
7403.85 2591
7404.66 2359
7405.47 2212
7406.28 2103
7407.09 2091
7407.91 2036
7408.72 1987
7409.53 1802
7410.34 1736
7411.16 1714
7411.97 1655
7412.78 1620
7413.59 1609
7414.41 1539
7415.22 1603
7416.03 1444
7416.84 1404
7417.66 1369
7418.47 1386
7419.28 1339
7420.10 1343
7420.91 1329
7421.72 1387
7422.54 1327
7423.35 1387
7424.16 1415
7424.97 1318
7425.79 1228
7426.60 1321
7427.41 1279
7428.23 1284
7429.04 1305
7429.86 1281
7430.67 1299
7431.48 1347
7432.30 1249
7433.11 1297
7433.92 1304
7434.74 1305
7435.55 1334
7436.36 1269
7437.18 1276
7437.99 1258
7438.81 1218
7439.62 1248
7440.43 1375
7441.25 1384
7442.06 1371
7442.88 1343
7443.69 1339
7444.51 1327
7445.32 1290
7446.13 1312
7446.95 1352
7447.76 1264
7448.58 1199
7449.39 1279
7450.21 1261
7451.02 1314
7451.84 1296
7452.65 1233
7453.47 1251
7454.28 1189
7455.10 1244
7455.91 1196
7456.73 1241
7457.54 1219
7458.36 1241
7459.17 1245
7459.99 1184
7460.80 1208
7461.62 1277
7462.43 1313
7463.25 1267
7464.06 1349
7464.88 1283
7465.69 1206
7466.51 1263
7467.32 1334
7468.14 1332
7468.96 1259
7469.77 1261
7470.59 1320
7471.40 1267
7472.22 1270
7473.03 1331
7473.85 1409
7474.67 1310
7475.48 1180
7476.30 1164
7477.11 1176
7477.93 1325
7478.75 1267
7479.56 1222
7480.38 1183
7481.20 1180
7482.01 1168
7482.83 1187
7483.65 1171
7484.46 1247
7485.28 1269
7486.09 1236
7486.91 1324
7487.73 1258
7488.54 1179
7489.36 1254
7490.18 1155
7491.00 1135
7491.81 1188
7492.63 1140
7493.45 1167
7494.26 1123
7495.08 1107
7495.90 1176
7496.71 1121
7497.53 1171
7498.35 1225
7499.17 1164
7499.98 1192
7500.80 1137
7501.62 1190
7502.44 1180
7503.25 1138
7504.07 1141
7504.89 1214
7505.71 1162
7506.52 1178
7507.34 1177
7508.16 1135
7508.98 1140
7509.80 1173
7510.61 1164
7511.43 1168
7512.25 1106
7513.07 1100
7513.89 1186
7514.70 1202
7515.52 1124
7516.34 1027
7517.16 1125
7517.98 1157
7518.79 1158
7519.61 1164
7520.43 1132
7521.25 1138
7522.07 1141
7522.89 1199
7523.71 1038
7524.52 1073
7525.34 1111
7526.16 1046
7526.98 992
7527.80 1031
7528.62 1113
7529.44 1105
7530.26 1086
7531.08 1040
7531.89 1059
7532.71 1143
7533.53 1126
7534.35 1128
7535.17 1212
7535.99 1155
7536.81 1088
7537.63 1185
7538.45 1180
7539.27 1207
7540.09 1107
7540.91 1132
7541.73 1208
7542.55 1162
7543.37 1130
7544.19 1128
7545.01 1094
7545.83 1232
7546.65 1212
7547.47 1155
7548.29 1091
7549.11 1163
7549.93 1121
7550.75 1145
7551.57 1110
7552.39 1075
7553.21 1126
7554.03 1191
7554.85 1210
7555.67 1154
7556.49 1209
7557.31 1218
7558.13 1239
7558.95 1241
7559.77 1272
7560.59 1247
7561.41 1293
7562.23 1231
7563.05 1183
7563.87 1211
7564.69 1313
7565.52 1243
7566.34 1269
7567.16 1216
7567.98 1146
7568.80 1300
7569.62 1344
7570.44 1171
7571.26 1177
7572.08 1232
7572.91 1126
7573.73 1275
7574.55 1290
7575.37 1243
7576.19 1331
7577.01 1246
7577.83 1247
7578.66 1299
7579.48 1272
7580.30 1241
7581.12 1295
7581.94 1235
7582.77 1291
7583.59 1348
7584.41 1325
7585.23 1279
7586.05 1303
7586.88 1369
7587.70 1309
7588.52 1448
7589.34 1475
7590.16 1336
7590.99 1354
7591.81 1460
7592.63 1424
7593.45 1352
7594.28 1374
7595.10 1367
7595.92 1447
7596.74 1449
7597.57 1434
7598.39 1416
7599.21 1478
7600.03 1482
7600.86 1436
7601.68 1442
7602.50 1595
7603.33 1626
7604.15 1724
7604.97 1940
7605.80 2021
7606.62 2048
7607.44 1982
7608.26 1919
7609.09 2026
7609.91 1918
7610.73 1793
7611.56 1715
7612.38 1681
7613.21 1630
7614.03 1542
7614.85 1529
7615.68 1624
7616.50 1577
7617.32 1511
7618.15 1620
7618.97 1729
7619.80 1624
7620.62 1565
7621.44 1641
7622.27 1644
7623.09 1532
7623.92 1637
7624.74 1556
7625.56 1610
7626.39 1560
7627.21 1510
7628.04 1524
7628.86 1607
7629.68 1594
7630.51 1762
7631.33 1833
7632.16 2036
7632.98 2091
7633.81 2036
7634.63 2143
7635.46 2005
7636.28 2001
7637.11 1816
7637.93 1635
7638.76 1592
7639.58 1418
7640.41 1403
7641.23 1419
7642.06 1266
7642.88 1200
7643.71 1217
7644.53 1306
7645.36 1332
7646.18 1242
7647.01 1360
7647.83 1386
7648.66 1214
7649.48 1287
7650.31 1284
7651.14 1184
7651.96 1299
7652.79 1284
7653.61 1159
7654.44 1201
7655.26 1147
7656.09 1164
7656.92 1092
7657.74 1120
7658.57 1101
7659.39 1148
7660.22 1152
7661.05 1115
7661.87 1136
7662.70 1208
7663.52 1128
7664.35 1153
7665.18 1183
7666.00 1068
7666.83 1230
7667.66 1105
7668.48 1129
7669.31 1131
7670.14 1120
7670.96 1063
7671.79 1092
7672.62 1132
7673.44 1105
7674.27 1134
7675.10 1152
7675.92 1151
7676.75 1181
7677.58 1088
7678.40 1138
7679.23 1124
7680.06 1124
7680.89 1163
7681.71 1172
7682.54 1090
7683.37 1134
7684.19 1120
7685.02 1152
7685.85 1105
7686.68 1113
7687.50 1068
7688.33 1096
7689.16 1118
7689.99 1082
7690.81 1072
7691.64 1033
7692.47 1091
7693.30 1168
7694.13 1050
7694.95 1071
7695.78 1094
7696.61 1129
7697.44 1092
7698.27 1166
7699.09 1095
7699.92 1149
7700.75 1070
7701.58 1134
7702.41 1101
7703.24 1142
7704.06 1164
7704.89 1071
7705.72 1159
7706.55 1131
7707.38 1117
7708.21 1112
7709.04 976
7709.86 1249
7710.69 1161
7711.52 1100
7712.35 1040
7713.18 1032
7714.01 1032
7714.84 1122
7715.67 1168
7716.50 1067
7717.32 1097
7718.15 1143
7718.98 1191
7719.81 1126
7720.64 1146
7721.47 1045
7722.30 1054
7723.13 1038
7723.96 1071
7724.79 1051
7725.62 1155
7726.45 1133
7727.28 1130
7728.11 1122
7728.94 1153
7729.77 1004
7730.60 1040
7731.43 1049
7732.26 1118
7733.09 1012
7733.92 973
7734.75 1039
7735.58 1092
7736.41 1129
7737.24 1075
7738.07 1042
7738.90 1159
7739.73 1106
7740.56 1030
7741.39 1115
7742.22 1136
7743.05 1085
7743.88 1156
7744.71 1234
7745.54 1266
7746.37 1424
7747.20 1476
7748.03 1667
7748.87 1753
7749.70 1696
7750.53 1754
7751.36 1811
7752.19 1689
7753.02 1531
7753.85 1452
7754.68 1335
7755.51 1241
7756.34 1276
7757.18 1163
7758.01 1151
7758.84 1101
7759.67 1050
7760.50 1089
7761.33 1038
7762.16 1065
7763.00 1030
7763.83 1050
7764.66 1041
7765.49 1049
7766.32 1048
7767.16 1037
7767.99 1067
7768.82 1051
7769.65 1099
7770.48 1027
7771.31 1058
7772.15 1040
7772.98 1073
7773.81 986
7774.64 1082
7775.48 1054
7776.31 1040
7777.14 1106
7777.97 1064
7778.81 1048
7779.64 1072
7780.47 1023
7781.30 1019
7782.14 968
7782.97 1021
7783.80 1081
7784.63 947
7785.47 974
7786.30 974
7787.13 1046
7787.97 989
7788.80 1018
7789.63 1087
7790.46 1015
7791.30 1040
7792.13 959
7792.96 1028
7793.80 1100
7794.63 1138
7795.46 1047
7796.30 1077
7797.13 1023
7797.96 1045
7798.80 1070
7799.63 1091
7800.46 1083
7801.30 1145
7802.13 1186
7802.97 1151
7803.80 1087
7804.63 1143
7805.47 1149
7806.30 1153
7807.13 1178
7807.97 1104
7808.80 1143
7809.64 1225
7810.47 1194
7811.31 1150
7812.14 1168
7812.97 1184
7813.81 1243
7814.64 1177
7815.48 1218
7816.31 1202
7817.15 1209
7817.98 1241
7818.82 1297
7819.65 1309
7820.48 1275
7821.32 1215
7822.15 1132
7822.99 1209
7823.82 1267
7824.66 1349
7825.49 1396
7826.33 1341
7827.16 1291
7828.00 1268
7828.83 1274
7829.67 1373
7830.50 1399
7831.34 1336
7832.17 1232
7833.01 1243
7833.85 1271
7834.68 1243
7835.52 1137
7836.35 1273
7837.19 1220
7838.02 1284
7838.86 1368
7839.69 1342
7840.53 1287
7841.37 1282
7842.20 1292
7843.04 1241
7843.87 1292
7844.71 1278
7845.55 1299
7846.38 1277
7847.22 1220
7848.05 1201
7848.89 1180
7849.73 1223
7850.56 1266
7851.40 1191
7852.24 1164
7853.07 1253
7853.91 1285
7854.74 1286
7855.58 1293
7856.42 1279
7857.25 1274
7858.09 1388
7858.93 1494
7859.76 1495
7860.60 1398
7861.44 1555
7862.28 1554
7863.11 1504
7863.95 1421
7864.79 1296
7865.62 1318
7866.46 1284
7867.30 1240
7868.14 1252
7868.97 1334
7869.81 1274
7870.65 1275
7871.48 1261
7872.32 1268
7873.16 1273
7874.00 1349
7874.83 1471
7875.67 1553
7876.51 1406
7877.35 1449
7878.19 1673
7879.02 1662
7879.86 1714
7880.70 1717
7881.54 1632
7882.37 1473
7883.21 1491
7884.05 1439
7884.89 1405
7885.73 1429
7886.57 1388
7887.40 1384
7888.24 1399
7889.08 1399
7889.92 1507
7890.76 1454
7891.60 1328
7892.43 1419
7893.27 1439
7894.11 1547
7894.95 1374
7895.79 1340
7896.63 1337
7897.47 1272
7898.30 1396
7899.14 1355
7899.98 1371
7900.82 1476
7901.66 1543
7902.50 1546
7903.34 1427
7904.18 1443
7905.02 1482
7905.86 1540
7906.70 1472
7907.54 1495
7908.37 1402
7909.21 1325
7910.05 1390
7910.89 1299
7911.73 1274
7912.57 1190
7913.41 1226
7914.25 1314
7915.09 1306
7915.93 1413
7916.77 1342
7917.61 1374
7918.45 1418
7919.29 1454
7920.13 1445
7920.97 1383
7921.81 1344
7922.65 1322
7923.49 1246
7924.33 1194
7925.17 1239
7926.01 1140
7926.85 1135
7927.69 1138
7928.53 1115
7929.37 1145
7930.21 1181
7931.05 1128
7931.90 1049
7932.74 1157
7933.58 1052
7934.42 1067
7935.26 1107
7936.10 1087
7936.94 1100
7937.78 1131
7938.62 1170
7939.46 1113
7940.30 1156
7941.14 1139
7941.99 1024
7942.83 938
7943.67 1072
7944.51 1104
7945.35 1148
7946.19 1063
7947.03 1071
7947.88 1108
7948.72 1246
7949.56 1330
7950.40 1094
7951.24 1220
7952.08 1167
7952.93 1042
7953.77 1141
7954.61 1140
7955.45 1170
7956.29 1095
7957.13 1174
7957.98 1198
7958.82 1160
7959.66 1213
7960.50 1128
7961.35 1120
7962.19 1074
7963.03 1174
7963.87 1107
7964.71 1157
7965.56 1139
7966.40 1337
7967.24 1222
7968.08 1174
7968.93 1164
7969.77 1176
7970.61 1255
7971.45 1250
7972.30 1232
7973.14 1286
7973.98 1248
7974.83 1117
7975.67 1137
7976.51 1162
7977.36 1169
7978.20 1214
7979.04 1243
7979.88 1099
7980.73 1148
7981.57 1154
7982.41 1202
7983.26 1107
7984.10 1058
7984.94 1111
7985.79 1029
7986.63 1144
7987.47 1172
7988.32 941
7989.16 940
7990.01 1091
7990.85 1069
7991.69 1060
7992.54 1112
7993.38 1029
7994.23 1062
7995.07 1016
7995.91 976
7996.76 1057
7997.60 1064
7998.45 1108
7999.29 1044
8000.13 980
8000.98 920
8001.82 952
8002.67 912
8003.51 946
8004.36 948
8005.20 973
8006.04 932
8006.89 1081
8007.73 954
8008.58 890
8009.42 904
8010.27 893
8011.11 940
8011.96 927
8012.80 876
8013.65 1019
8014.49 1094
8015.34 985
8016.18 937
8017.03 959
8017.87 976
8018.72 972
8019.56 945
8020.41 928
8021.25 941
8022.10 971
8022.95 903
8023.79 899
8024.64 879
8025.48 934
8026.33 998
8027.17 878
8028.02 951
8028.86 992
8029.71 875
8030.56 921
8031.40 914
8032.25 932
8033.09 965
8033.94 1016
8034.79 920
8035.63 963
8036.48 913
8037.32 896
8038.17 903
8039.02 969
8039.86 1019
8040.71 1028
8041.56 863
8042.40 874
8043.25 916
8044.10 878
8044.94 971
8045.79 942
8046.64 839
8047.48 874
8048.33 861
8049.18 880
8050.02 862
8050.87 838
8051.72 874
8052.56 831
8053.41 942
8054.26 844
8055.11 889
8055.95 799
8056.80 839
8057.65 871
8058.49 801
8059.34 880
8060.19 918
8061.04 875
8061.88 853
8062.73 914
8063.58 895
8064.43 821
8065.27 804
8066.12 845
8066.97 903
8067.82 898
8068.67 881
8069.51 880
8070.36 913
8071.21 815
8072.06 843
8072.91 876
8073.75 810
8074.60 830
8075.45 811
8076.30 847
8077.15 766
8078.00 862
8078.84 870
8079.69 870
8080.54 805
8081.39 885
8082.24 745
8083.09 800
8083.94 864
8084.78 796
8085.63 834
8086.48 807
8087.33 867
8088.18 853
8089.03 870
8089.88 897
8090.73 865
8091.58 871
8092.42 846
8093.27 864
8094.12 890
8094.97 921
8095.82 791
8096.67 826
8097.52 836
8098.37 775
8099.22 824
8100.07 838
8100.92 857
8101.77 892
8102.62 809
8103.47 857
8104.32 846
8105.17 854
8106.02 844
8106.87 853
8107.72 854
8108.57 821
8109.42 877
8110.27 923
8111.12 858
8111.97 801
8112.82 877
8113.67 919
8114.52 879
8115.37 882
8116.22 839
8117.07 844
8117.92 892
8118.77 869
8119.62 992
8120.47 939
8121.32 865
8122.17 920
8123.02 837
8123.87 963
8124.72 910
8125.57 938
8126.43 925
8127.28 1062
8128.13 1001
8128.98 966
8129.83 856
8130.68 906
8131.53 958
8132.38 1036
8133.23 992
8134.09 966
8134.94 1029
8135.79 1095
8136.64 1052
8137.49 1076
8138.34 1032
8139.19 1020
8140.05 981
8140.90 1009
8141.75 1076
8142.60 984
8143.45 1092
8144.30 1143
8145.16 1011
8146.01 1084
8146.86 1125
8147.71 1136
8148.56 1077
8149.42 1153
8150.27 1115
8151.12 1210
8151.97 1180
8152.83 1145
8153.68 1175
8154.53 1223
8155.38 1209
8156.24 1360
8157.09 1474
8157.94 1379
8158.79 1249
8159.65 1213
8160.50 1225
8161.35 1257
8162.20 1219
8163.06 1145
8163.91 1121
8164.76 986
8165.62 1037
8166.47 1007
8167.32 1137
8168.17 1115
8169.03 1053
8169.88 1043
8170.73 1050
8171.59 1000
8172.44 963
8173.29 1065
8174.15 1045
8175.00 976
8175.85 904
8176.71 1012
8177.56 963
8178.42 982
8179.27 904
8180.12 941
8180.98 925
8181.83 918
8182.68 949
8183.54 833
8184.39 865
8185.25 924
8186.10 880
8186.95 836
8187.81 910
8188.66 900
8189.52 815
8190.37 856
8191.22 846
8192.08 843
8192.93 939
8193.79 829
8194.64 857
8195.50 876
8196.35 905
8197.21 1011
8198.06 892
8198.92 895
8199.77 882
8200.63 875
8201.48 966
8202.33 929
8203.19 836
8204.04 915
8204.90 888
8205.75 913
8206.61 911
8207.47 951
8208.32 834
8209.18 890
8210.03 900
8210.89 995
8211.74 927
8212.60 945
8213.45 929
8214.31 920
8215.16 903
8216.02 915
8216.87 874
8217.73 936
8218.59 802
8219.44 889
8220.30 925
8221.15 938
8222.01 938
8222.87 980
8223.72 937
8224.58 873
8225.43 921
8226.29 864
8227.15 896
8228.00 949
8228.86 896
8229.71 908
8230.57 936
8231.43 981
8232.28 905
8233.14 898
8234.00 903
8234.85 921
8235.71 862
8236.57 825
8237.42 862
8238.28 902
8239.14 869
8239.99 911
8240.85 939
8241.71 913
8242.56 939
8243.42 980
8244.28 911
8245.14 868
8245.99 887
8246.85 891
8247.71 837
8248.56 834
8249.42 827
8250.28 830
8251.14 879
8251.99 847
8252.85 891
8253.71 879
8254.57 934
8255.42 877
8256.28 887
8257.14 847
8258.00 857
8258.86 890
8259.71 865
8260.57 893
8261.43 928
8262.29 873
8263.15 842
8264.00 897
8264.86 922
8265.72 930
8266.58 849
8267.44 898
8268.29 855
8269.15 899
8270.01 942
8270.87 884
8271.73 914
8272.59 913
8273.45 899
8274.30 922
8275.16 881
8276.02 940
8276.88 834
8277.74 829
8278.60 925
8279.46 964
8280.32 935
8281.18 857
8282.03 887
8282.89 970
8283.75 967
8284.61 934
8285.47 951
8286.33 861
8287.19 965
8288.05 923
8288.91 978
8289.77 968
8290.63 905
8291.49 933
8292.35 933
8293.21 987
8294.07 1028
8294.93 1065
8295.78 981
8296.64 977
8297.50 990
8298.36 1002
8299.22 997
8300.08 982
8300.94 1022
8301.80 1018
8302.66 1031
8303.52 1091
8304.38 1077
8305.25 920
8306.11 956
8306.97 989
8307.83 996
8308.69 1011
8309.55 995
8310.41 1082
8311.27 1111
8312.13 1008
8312.99 1039
8313.85 988
8314.71 996
8315.57 1004
8316.43 1127
8317.29 1115
8318.15 1158
8319.02 1146
8319.88 1101
8320.74 1093
8321.60 1104
8322.46 1103
8323.32 1073
8324.18 1056
8325.04 977
8325.90 980
8326.77 953
8327.63 941
8328.49 950
8329.35 979
8330.21 1007
8331.07 1039
8331.93 1002
8332.80 1036
8333.66 993
8334.52 1001
8335.38 1039
8336.24 1004
8337.11 1052
8337.97 1044
8338.83 964
8339.69 1022
8340.55 1088
8341.42 1089
8342.28 1012
8343.14 1026
8344.00 1045
8344.86 1153
8345.73 1199
8346.59 1146
8347.45 1099
8348.31 1081
8349.18 1085
8350.04 1022
8350.90 1038
8351.76 1093
8352.63 1075
8353.49 1060
8354.35 1099
8355.22 1080
8356.08 1059
8356.94 1045
8357.80 1124
8358.67 1113
8359.53 1114
8360.39 1083
8361.26 1166
8362.12 1116
8362.98 1039
8363.85 1083
8364.71 1025
8365.57 1068
8366.44 1069
8367.30 1099
8368.16 1201
8369.03 1204
8369.89 1200
8370.75 1224
8371.62 1236
8372.48 1221
8373.35 1143
8374.21 1301
8375.07 1269
8375.94 1166
8376.80 1171
8377.67 1180
8378.53 1107
8379.39 1273
8380.26 1223
8381.12 1239
8381.99 1255
8382.85 1304
8383.71 1380
8384.58 1409
8385.44 1408
8386.31 1322
8387.17 1350
8388.04 1374
8388.90 1233
8389.77 1327
8390.63 1292
8391.50 1301
8392.36 1425
8393.22 1407
8394.09 1276
8394.95 1290
8395.82 1378
8396.68 1358
8397.55 1365
8398.41 1434
8399.28 1448
8400.14 1455
8401.01 1516
8401.88 1537
8402.74 1439
8403.61 1438
8404.47 1332
8405.34 1414
8406.20 1506
8407.07 1483
8407.93 1490
8408.80 1520
8409.66 1553
8410.53 1512
8411.40 1502
8412.26 1552
8413.13 1619
8413.99 1681
8414.86 1687
8415.73 1690
8416.59 1665
8417.46 1674
8418.32 1573
8419.19 1596
8420.06 1641
8420.92 1602
8421.79 1656
8422.65 1791
8423.52 1847
8424.39 1675
8425.25 1867
8426.12 1889
8426.99 1910
8427.85 1887
8428.72 1904
8429.59 2023
8430.45 1929
8431.32 1921
8432.19 2005
8433.05 2001
8433.92 2010
8434.79 1992
8435.65 2062
8436.52 1991
8437.39 2184
8438.26 2278
8439.12 2167
8439.99 2260
8440.86 2403
8441.73 2407
8442.59 2613
8443.46 2506
8444.33 2709
8445.19 2501
8446.06 2691
8446.93 2826
8447.80 2683
8448.67 2675
8449.53 2562
8450.40 2649
8451.27 2780
8452.14 2866
8453.00 2971
8453.87 3334
8454.74 3682
8455.61 4308
8456.48 5015
8457.34 5603
8458.21 6136
8459.08 6335
8459.95 6234
8460.82 5985
8461.69 5431
8462.55 4888
8463.42 4235
8464.29 4054
8465.16 3767
8466.03 3479
8466.90 3304
8467.77 3320
8468.63 3691
8469.50 4162
8470.37 4665
8471.24 5245
8472.11 5601
8472.98 5822
8473.85 5811
8474.72 5386
8475.58 4822
8476.45 4322
8477.32 3861
8478.19 3360
8479.06 2967
8479.93 2687
8480.80 2441
8481.67 2182
8482.54 2116
8483.41 2067
8484.28 2027
8485.15 1966
8486.02 2081
8486.89 1987
8487.76 2055
8488.63 1862
8489.50 1953
8490.37 1780
8491.24 1964
8492.11 1792
8492.98 1773
8493.85 1906
8494.72 1846
8495.59 1970
8496.46 1998
8497.33 1941
8498.20 1904
8499.07 1881
8499.94 1926
8500.81 1930
8501.68 1879
8502.55 1764
8503.42 1759
8504.29 1703
8505.16 1783
8506.03 1773
8506.90 1681
8507.77 1701
8508.64 1774
8509.51 1887
8510.38 1923
8511.25 1944
8512.13 1909
8513.00 1954
8513.87 1866
8514.74 1974
8515.61 1788
8516.48 1865
8517.35 1967
8518.22 1841
8519.09 1882
8519.97 1765
8520.84 1849
8521.71 1915
8522.58 1846
8523.45 1842
8524.32 1839
8525.19 1909
8526.07 1929
8526.94 1907
8527.81 1854
8528.68 1993
8529.55 1987
8530.43 1948
8531.30 1960
8532.17 2031
8533.04 2105
8533.91 2133
8534.79 2162
8535.66 2163
8536.53 2091
8537.40 2166
8538.27 2134
8539.15 2090
8540.02 2103
8540.89 2027
8541.76 2100
8542.64 2007
8543.51 1935
8544.38 1905
8545.25 1913
8546.13 1973
8547.00 1914
8547.87 1912
8548.74 1986
8549.62 1889
8550.49 1963
8551.36 1934
8552.24 2000
8553.11 2151
8553.98 2281
8554.86 2237
8555.73 2241
8556.60 2227
8557.48 2290
8558.35 2209
8559.22 2087
8560.10 1957
8560.97 1877
8561.84 1927
8562.72 1844
8563.59 1722
8564.46 1693
8565.34 1641
8566.21 1642
8567.08 1557
8567.96 1607
8568.83 1640
8569.71 1560
8570.58 1466
8571.45 1467
8572.33 1496
8573.20 1532
8574.08 1469
8574.95 1460
8575.82 1452
8576.70 1434
8577.57 1495
8578.45 1390
8579.32 1303
8580.20 1345
8581.07 1333
8581.94 1426
8582.82 1449
8583.69 1365
8584.57 1458
8585.44 1406
8586.32 1385
8587.19 1397
8588.07 1366
8588.94 1251
8589.82 1401
8590.69 1343
8591.57 1224
8592.44 1341
8593.32 1387
8594.19 1322
8595.07 1326
8595.94 1288
8596.82 1248
8597.69 1295
8598.57 1324
8599.44 1268
8600.32 1323
8601.19 1341
8602.07 1309
8602.95 1350
8603.82 1289
8604.70 1315
8605.57 1307
8606.45 1333
8607.32 1233
8608.20 1213
8609.08 1205
8609.95 1281
8610.83 1345
8611.70 1279
8612.58 1258
8613.46 1293
8614.33 1274
8615.21 1254
8616.08 1264
8616.96 1296
8617.84 1409
8618.71 1302
8619.59 1347
8620.47 1287
8621.34 1247
8622.22 1279
8623.10 1213
8623.97 1239
8624.85 1291
8625.73 1424
8626.60 1511
8627.48 1392
8628.36 1338
8629.23 1331
8630.11 1335
8630.99 1405
8631.87 1478
8632.74 1401
8633.62 1366
8634.50 1364
8635.37 1447
8636.25 1495
8637.13 1392
8638.01 1314
8638.88 1373
8639.76 1378
8640.64 1330
8641.52 1409
8642.39 1392
8643.27 1499
8644.15 1459
8645.03 1464
8645.90 1585
8646.78 1543
8647.66 1539
8648.54 1480
8649.42 1583
8650.29 1526
8651.17 1559
8652.05 1534
8652.93 1715
8653.81 1566
8654.68 1554
8655.56 1521
8656.44 1531
8657.32 1532
8658.20 1525
8659.08 1539
8659.95 1560
8660.83 1595
8661.71 1549
8662.59 1485
8663.47 1539
8664.35 1632
8665.23 1510
8666.10 1607
8666.98 1643
8667.86 1646
8668.74 1561
8669.62 1585
8670.50 1656
8671.38 1676
8672.26 1833
8673.14 1849
8674.02 1851
8674.90 2024
8675.77 2181
8676.65 2055
8677.53 2031
8678.41 2052
8679.29 2031
8680.17 1955
8681.05 1935
8681.93 1853
8682.81 1837
8683.69 1859
8684.57 1846
8685.45 1823
8686.33 1932
8687.21 1895
8688.09 1987
8688.97 2117
8689.85 2242
8690.73 2588
8691.61 3060
8692.49 3473
8693.37 3893
8694.25 4199
8695.13 4410
8696.01 4316
8696.89 4222
8697.77 4009
8698.65 3520
8699.53 3093
8700.41 2644
8701.29 2389
8702.17 2150
8703.05 1905
8703.94 1816
8704.82 1793
8705.70 1677
8706.58 1624
8707.46 1623
8708.34 1583
8709.22 1497
8710.10 1421
8710.98 1405
8711.86 1472
8712.75 1455
8713.63 1360
8714.51 1359
8715.39 1385
8716.27 1370
8717.15 1389
8718.03 1295
8718.91 1317
8719.80 1289
8720.68 1337
8721.56 1408
8722.44 1455
8723.32 1388
8724.20 1365
8725.09 1331
8725.97 1310
8726.85 1267
8727.73 1339
8728.61 1368
8729.50 1397
8730.38 1410
8731.26 1364
8732.14 1488
8733.02 1464
8733.91 1366
8734.79 1331
8735.67 1388
8736.55 1447
8737.44 1335
8738.32 1367
8739.20 1353
8740.08 1282
8740.97 1261
8741.85 1174
8742.73 1293
8743.61 1318
8744.50 1316
8745.38 1314
8746.26 1388
8747.15 1290
8748.03 1330
8748.91 1327
8749.79 1294
8750.68 1226
8751.56 1244
8752.44 1337
8753.33 1394
8754.21 1408
8755.09 1350
8755.98 1526
8756.86 1621
8757.74 1629
8758.63 1721
8759.51 1803
8760.39 1868
8761.28 1858
8762.16 1942
8763.05 1908
8763.93 1802
8764.81 1696
8765.70 1622
8766.58 1548
8767.46 1577
8768.35 1532
8769.23 1454
8770.12 1544
8771.00 1444
8771.89 1475
8772.77 1518
8773.65 1572
8774.54 1588
8775.42 1630
8776.31 1615
8777.19 1615
8778.08 1572
8778.96 1492
8779.84 1494
8780.73 1455
8781.61 1480
8782.50 1450
8783.38 1387
8784.27 1391
8785.15 1455
8786.04 1356
8786.92 1404
8787.81 1372
8788.69 1306
8789.58 1406
8790.46 1379
8791.35 1348
8792.23 1408
8793.12 1513
8794.00 1470
8794.89 1413
8795.77 1472
8796.66 1419
8797.55 1361
8798.43 1331
8799.32 1281
8800.20 1283
8801.09 1296
8801.97 1266
8802.86 1258
8803.74 1216
8804.63 1170
8805.52 1182
8806.40 1159
8807.29 1237
8808.17 1245
8809.06 1224
8809.95 1251
8810.83 1229
8811.72 1242
8812.60 1167
8813.49 1099
8814.38 1074
8815.26 1125
8816.15 1100
8817.04 1046
8817.92 1134
8818.81 1077
8819.70 1020
8820.58 1082
8821.47 1017
8822.36 1024
8823.24 1120
8824.13 1131
8825.02 1044
8825.90 1036
8826.79 998
8827.68 1026
8828.56 992
8829.45 1039
8830.34 1020
8831.23 1025
8832.11 996
8833.00 999
8833.89 1012
8834.77 1009
8835.66 1027
8836.55 993
8837.44 972
8838.32 980
8839.21 1105
8840.10 1004
8840.99 985
8841.88 960
8842.76 1007
8843.65 975
8844.54 944
8845.43 980
8846.31 1060
8847.20 1006
8848.09 958
8848.98 1012
8849.87 930
8850.75 959
8851.64 909
8852.53 915
8853.42 903
8854.31 948
8855.20 973
8856.08 914
8856.97 947
8857.86 899
8858.75 893
8859.64 867
8860.53 845
8861.42 944
8862.30 961
8863.19 889
8864.08 894
8864.97 858
8865.86 822
8866.75 862
8867.64 885
8868.53 899
8869.42 958
8870.30 845
8871.19 920
8872.08 950
8872.97 876
8873.86 902
8874.75 890
8875.64 795
8876.53 803
8877.42 867
8878.31 883
8879.20 886
8880.09 804
8880.98 836
8881.87 823
8882.76 859
8883.65 809
8884.54 811
8885.43 813
8886.32 856
8887.21 893
8888.10 785
8888.99 874
8889.88 784
8890.77 760
8891.66 770
8892.55 755
8893.44 801
8894.33 835
8895.22 826
8896.11 782
8897.00 706
8897.89 714
8898.78 673
8899.67 742
8900.56 722
8901.45 676
8902.34 714
8903.23 726
8904.12 745
8905.02 743
8905.91 799
8906.80 734
8907.69 784
8908.58 683
8909.47 682
8910.36 723
8911.25 771
8912.14 715
8913.04 703
8913.93 811
8914.82 789
8915.71 773
8916.60 691
8917.49 728
8918.38 747
8919.28 749
8920.17 753
8921.06 772
8921.95 701
8922.84 719
8923.73 734
8924.63 717
8925.52 776
8926.41 727
8927.30 722
8928.19 694
8929.09 755
8929.98 715
8930.87 633
8931.76 688
8932.65 707
8933.55 691
8934.44 735
8935.33 680
8936.22 735
8937.12 701
8938.01 665
8938.90 733
8939.79 684
8940.69 670
8941.58 732
8942.47 674
8943.37 672
8944.26 643
8945.15 637
8946.04 645
8946.94 691
8947.83 669
8948.72 678
8949.62 679
8950.51 709
8951.40 686
8952.30 715
8953.19 722
8954.08 681
8954.98 647
8955.87 638
8956.76 665
8957.66 629
8958.55 686
8959.44 665
8960.34 706
8961.23 702
8962.12 640
8963.02 714
8963.91 645
8964.81 673
8965.70 667
8966.59 635
8967.49 655
8968.38 654
8969.28 654
8970.17 619
8971.06 706
8971.96 704
8972.85 704
8973.75 674
8974.64 585
8975.54 677
8976.43 648
8977.32 678
8978.22 623
8979.11 618
8980.01 643
8980.90 636
8981.80 629
8982.69 607
8983.59 608
8984.48 634
8985.38 606
8986.27 620
8987.17 602
8988.06 597
8988.96 607
8989.85 600
8990.75 594
8991.64 678
8992.54 680
8993.43 649
8994.33 623
8995.22 653
8996.12 602
8997.01 622
8997.91 612
8998.81 584
8999.70 598
9000.60 622
9001.49 592
9002.39 654
9003.28 607
9004.18 602
9005.08 636
9005.97 631
9006.87 623
9007.76 636
9008.66 600
9009.56 624
9010.45 617
9011.35 595
9012.24 629
9013.14 632
9014.04 635
9014.93 633
9015.83 542
9016.73 624
9017.62 648
9018.52 631
9019.42 634
9020.31 596
9021.21 581
9022.11 645
9023.00 640
9023.90 608
9024.80 648
9025.69 645
9026.59 607
9027.49 634
9028.38 587
9029.28 578
9030.18 583
9031.08 655
9031.97 626
9032.87 653
9033.77 591
9034.66 600
9035.56 537
9036.46 575
9037.36 619
9038.25 674
9039.15 595
9040.05 635
9040.95 610
9041.85 603
9042.74 595
9043.64 650
9044.54 625
9045.44 586
9046.33 634
9047.23 603
9048.13 619
9049.03 592
9049.93 616
9050.82 606
9051.72 608
9052.62 623
9053.52 585
9054.42 617
9055.32 540
9056.21 561
9057.11 618
9058.01 648
9058.91 577
9059.81 557
9060.71 688
9061.61 644
9062.50 654
9063.40 641
9064.30 593
9065.20 595
9066.10 632
9067.00 581
9067.90 584
9068.80 616
9069.70 629
9070.60 628
9071.49 604
9072.39 676
9073.29 629
9074.19 678
9075.09 607
9075.99 626
9076.89 666
9077.79 643
9078.69 688
9079.59 645
9080.49 648
9081.39 608
9082.29 625
9083.19 666
9084.09 582
9084.99 704
9085.89 592
9086.79 620
9087.69 668
9088.59 624
9089.49 626
9090.39 633
9091.29 716
9092.19 698
9093.09 654
9093.99 646
9094.89 611
9095.79 654
9096.69 744
9097.59 601
9098.49 626
9099.39 630
9100.29 675
9101.19 634
9102.09 663
9102.99 648
9103.90 640
9104.80 656
9105.70 645
9106.60 576
9107.50 600
9108.40 584
9109.30 667
9110.20 662
9111.10 586
9112.00 644
9112.91 651
9113.81 560
9114.71 551
9115.61 598
9116.51 612
9117.41 614
9118.31 591
9119.22 572
9120.12 650
9121.02 637
9121.92 641
9122.82 605
9123.72 623
9124.63 617
9125.53 600
9126.43 632
9127.33 613
9128.23 554
9129.14 586
9130.04 544
9130.94 565
9131.84 608
9132.74 574
9133.65 597
9134.55 605
9135.45 700
9136.35 622
9137.26 583
9138.16 594
9139.06 641
9139.96 621
9140.87 590
9141.77 629
9142.67 628
9143.57 628
9144.48 617
9145.38 598
9146.28 631
9147.19 629
9148.09 653
9148.99 685
9149.90 552
9150.80 560
9151.70 580
9152.60 625
9153.51 635
9154.41 631
9155.31 591
9156.22 601
9157.12 596
9158.02 551
9158.93 553
9159.83 550
9160.74 638
9161.64 615
9162.54 602
9163.45 594
9164.35 600
9165.25 630
9166.16 620
9167.06 641
9167.97 636
9168.87 584
9169.77 598
9170.68 600
9171.58 580
9172.49 603
9173.39 564
9174.30 557
9175.20 553
9176.10 596
9177.01 596
9177.91 610
9178.82 619
9179.72 645
9180.63 602
9181.53 562
9182.44 550
9183.34 549
9184.25 592
9185.15 557
9186.05 586
9186.96 623
9187.86 595
9188.77 589
9189.67 609
9190.58 629
9191.48 594
9192.39 665
9193.30 594
9194.20 653
9195.11 667
9196.01 643
9196.92 642
9197.82 618
9198.73 671
9199.63 713
9200.54 704
9201.44 679
9202.35 688
9203.26 759
9204.16 696
9205.07 751
9205.97 679
9206.88 713
9207.78 660
9208.69 682
9209.60 652
9210.50 587
9211.41 614
9212.32 615
9213.22 557
9214.13 611
9215.03 624
9215.94 612
9216.85 624
9217.75 628
9218.66 634
9219.57 661
9220.47 689
9221.38 753
9222.29 683
9223.19 591
9224.10 658
9225.01 625
9225.91 666
9226.82 653
9227.73 623
9228.63 656
9229.54 612
9230.45 634
9231.36 657
9232.26 634
9233.17 616
9234.08 559
9234.98 590
9235.89 620
9236.80 586
9237.71 553
9238.61 607
9239.52 657
9240.43 606
9241.34 617
9242.24 610
9243.15 636
9244.06 648
9244.97 604
9245.87 569
9246.78 593
9247.69 591
9248.60 625
9249.51 655
9250.41 590
9251.32 588
9252.23 616
9253.14 555
9254.05 655
9254.96 634
9255.86 563
9256.77 517
9257.68 614
9258.59 655
9259.50 606
9260.41 594
9261.31 611
9262.22 578
9263.13 586
9264.04 560
9264.95 613
9265.86 625
9266.77 585
9267.68 594
9268.58 593
9269.49 597
9270.40 601
9271.31 521
9272.22 557
9273.13 590
9274.04 627
9274.95 637
9275.86 682
9276.77 604
9277.68 609
9278.59 662
9279.50 729
9280.40 605
9281.31 597
9282.22 624
9283.13 596
9284.04 611
9284.95 631
9285.86 605
9286.77 585
9287.68 585
9288.59 605
9289.50 657
9290.41 654
9291.32 679
9292.23 680
9293.14 668
9294.05 688
9294.96 701
9295.87 769
9296.78 659
9297.69 674
9298.60 667
9299.52 595
9300.43 621
9301.34 701
9302.25 754
9303.16 720
9304.07 684
9304.98 567
9305.89 627
9306.80 644
9307.71 702
9308.62 740
9309.53 765
9310.44 832
9311.36 735
9312.27 718
9313.18 821
9314.09 842
9315.00 772
9315.91 801
9316.82 845
9317.73 812
9318.64 749
9319.56 733
9320.47 734
9321.38 726
9322.29 768
9323.20 756
9324.11 711
9325.03 717
9325.94 711
9326.85 664
9327.76 671
9328.67 739
9329.59 721
9330.50 679
9331.41 684
9332.32 648
9333.23 689
9334.15 700
9335.06 689
9335.97 647
9336.88 642
9337.79 701
9338.71 719
9339.62 682
9340.53 702
9341.44 749
9342.36 762
9343.27 745
9344.18 792
9345.09 693
9346.01 660
9346.92 724
9347.83 751
9348.75 725
9349.66 701
9350.57 721
9351.48 687
9352.40 665
9353.31 691
9354.22 725
9355.14 684
9356.05 699
9356.96 676
9357.88 628
9358.79 661
9359.70 731
9360.62 735
9361.53 720
9362.44 661
9363.36 614
9364.27 652
9365.19 635
9366.10 693
9367.01 692
9367.93 661
9368.84 662
9369.75 642
9370.67 673
9371.58 647
9372.50 717
9373.41 716
9374.32 706
9375.24 662
9376.15 705
9377.07 688
9377.98 682
9378.90 649
9379.81 762
9380.72 753
9381.64 711
9382.55 783
9383.47 788
9384.38 738
9385.30 628
9386.21 726
9387.13 747
9388.04 749
9388.96 796
9389.87 805
9390.79 805
9391.70 788
9392.62 871
9393.53 870
9394.45 858
9395.36 877
9396.28 881
9397.19 946
9398.11 877
9399.02 839
9399.94 870
9400.85 853
9401.77 842
9402.68 855
9403.60 782
9404.52 752
9405.43 771
9406.35 768
9407.26 745
9408.18 762
9409.09 844
9410.01 822
9410.93 812
9411.84 832
9412.76 740
9413.67 759
9414.59 745
9415.51 774
9416.42 733
9417.34 717
9418.26 788
9419.17 828
9420.09 816
9421.00 772
9421.92 773
9422.84 800
9423.75 737
9424.67 707
9425.59 740
9426.50 820
9427.42 775
9428.34 803
9429.25 859
9430.17 753
9431.09 798
9432.00 790
9432.92 752
9433.84 798
9434.76 797
9435.67 847
9436.59 824
9437.51 814
9438.42 808
9439.34 927
9440.26 925
9441.18 936
9442.09 859
9443.01 842
9443.93 817
9444.85 807
9445.76 803
9446.68 782
9447.60 838
9448.52 826
9449.43 861
9450.35 924
9451.27 982
9452.19 1026
9453.11 1126
9454.02 1274
9454.94 1392
9455.86 1408
9456.78 1442
9457.70 1396
9458.62 1319
9459.53 1216
9460.45 1053
9461.37 1085
9462.29 1031
9463.21 888
9464.13 871
9465.04 892
9465.96 808
9466.88 766
9467.80 815
9468.72 805
9469.64 855
9470.56 866
9471.48 880
9472.39 859
9473.31 768
9474.23 762
9475.15 814
9476.07 734
9476.99 723
9477.91 790
9478.83 817
9479.75 929
9480.67 874
9481.59 852
9482.51 885
9483.42 889
9484.34 941
9485.26 952
9486.18 991
9487.10 911
9488.02 911
9488.94 915
9489.86 835
9490.78 814
9491.70 841
9492.62 870
9493.54 807
9494.46 776
9495.38 796
9496.30 765
9497.22 809
9498.14 827
9499.06 847
9499.98 781
9500.90 804
9501.82 720
9502.74 724
9503.66 788
9504.58 797
9505.50 788
9506.43 778
9507.35 806
9508.27 722
9509.19 673
9510.11 770
9511.03 769
9511.95 774
9512.87 737
9513.79 806
9514.71 882
9515.63 778
9516.55 798
9517.48 755
9518.40 799
9519.32 802
9520.24 858
9521.16 825
9522.08 832
9523.00 776
9523.92 775
9524.85 782
9525.77 756
9526.69 782
9527.61 854
9528.53 951
9529.45 873
9530.38 873
9531.30 882
9532.22 934
9533.14 983
9534.06 1037
9534.98 968
9535.91 960
9536.83 1022
9537.75 959
9538.67 987
9539.60 880
9540.52 894
9541.44 923
9542.36 878
9543.28 835
9544.21 855
9545.13 869
9546.05 846
9546.97 822
9547.90 786
9548.82 785
9549.74 869
9550.66 811
9551.59 794
9552.51 833
9553.43 864
9554.36 811
9555.28 825
9556.20 867
9557.13 829
9558.05 769
9558.97 762
9559.89 848
9560.82 839
9561.74 785
9562.66 822
9563.59 831
9564.51 783
9565.43 758
9566.36 760
9567.28 798
9568.20 797
9569.13 800
9570.05 828
9570.98 839
9571.90 885
9572.82 894
9573.75 832
9574.67 827
9575.60 826
9576.52 825
9577.44 830
9578.37 870
9579.29 808
9580.22 815
9581.14 808
9582.06 819
9582.99 780
9583.91 818
9584.84 796
9585.76 821
9586.69 838
9587.61 858
9588.53 810
9589.46 800
9590.38 791
9591.31 798
9592.23 856
9593.16 823
9594.08 844
9595.01 789
9595.93 832
9596.86 799
9597.78 866
9598.71 926
9599.63 922
9600.56 930
9601.48 883
9602.41 905
9603.33 839
9604.26 866
9605.18 807
9606.11 888
9607.03 901
9607.96 892
9608.89 911
9609.81 891
9610.74 955
9611.66 935
9612.59 887
9613.51 885
9614.44 887
9615.37 968
9616.29 995
9617.22 956
9618.14 1050
9619.07 1082
9620.00 1110
9620.92 1113
9621.85 1031
9622.77 1024
9623.70 1068
9624.63 1063
9625.55 1141
9626.48 1105
9627.41 1077
9628.33 1131
9629.26 1153
9630.19 1094
9631.11 1068
9632.04 1149
9632.97 1091
9633.89 1172
9634.82 1173
9635.75 1156
9636.67 1166
9637.60 1248
9638.53 1275
9639.45 1389
9640.38 1341
9641.31 1388
9642.23 1311
9643.16 1206
9644.09 1332
9645.02 1331
9645.94 1365
9646.87 1370
9647.80 1425
9648.73 1542
9649.65 1572
9650.58 1569
9651.51 1636
9652.44 1699
9653.36 1765
9654.29 1741
9655.22 1737
9656.15 1647
9657.08 1547
9658.00 1534
9658.93 1465
9659.86 1434
9660.79 1400
9661.72 1395
9662.64 1396
9663.57 1423
9664.50 1421
9665.43 1380
9666.36 1373
9667.28 1344
9668.21 1399
9669.14 1413
9670.07 1409
9671.00 1403
9671.93 1479
9672.86 1389
9673.78 1429
9674.71 1381
9675.64 1437
9676.57 1496
9677.50 1416
9678.43 1376
9679.36 1402
9680.29 1516
9681.21 1513
9682.14 1568
9683.07 1598
9684.00 1628
9684.93 1545
9685.86 1694
9686.79 1611
9687.72 1624
9688.65 1565
9689.58 1592
9690.51 1688
9691.44 1750
9692.37 1626
9693.30 1626
9694.23 1758
9695.16 1809
9696.09 1858
9697.02 1810
9697.94 1911
9698.87 2014
9699.80 2308
9700.73 2409
9701.66 2420
9702.59 2372
9703.52 2422
9704.45 2328
9705.39 2234
9706.32 2148
9707.25 1953
9708.18 1837
9709.11 1675
9710.04 1694
9710.97 1694
9711.90 1672
9712.83 1617
9713.76 1695
9714.69 1686
9715.62 1544
9716.55 1623
9717.48 1626
9718.41 1604
9719.34 1579
9720.27 1574
9721.21 1531
9722.14 1478
9723.07 1437
9724.00 1380
9724.93 1387
9725.86 1402
9726.79 1255
9727.72 1328
9728.65 1300
9729.59 1400
9730.52 1264
9731.45 1332
9732.38 1342
9733.31 1364
9734.24 1329
9735.17 1317
9736.11 1292
9737.04 1319
9737.97 1336
9738.90 1288
9739.83 1275
9740.77 1301
9741.70 1276
9742.63 1242
9743.56 1309
9744.49 1366
9745.43 1397
9746.36 1274
9747.29 1285
9748.22 1193
9749.15 1212
9750.09 1230
9751.02 1250
9751.95 1274
9752.88 1234
9753.82 1232
9754.75 1221
9755.68 1259
9756.61 1239
9757.55 1181
9758.48 1207
9759.41 1177
9760.35 1205
9761.28 1196
9762.21 1222
9763.14 1261
9764.08 1254
9765.01 1228
9765.94 1292
9766.88 1283
9767.81 1330
9768.74 1329
9769.68 1279
9770.61 1379
9771.54 1283
9772.48 1271
9773.41 1245
9774.34 1265
9775.28 1250
9776.21 1328
9777.14 1335
9778.08 1334
9779.01 1330
9779.94 1360
9780.88 1379
9781.81 1365
9782.75 1463
9783.68 1475
9784.61 1566
9785.55 1554
9786.48 1500
9787.42 1478
9788.35 1436
9789.28 1283
9790.22 1372
9791.15 1365
9792.09 1345
9793.02 1352
9793.96 1264
9794.89 1334
9795.83 1335
9796.76 1285
9797.69 1300
9798.63 1361
9799.56 1368
9800.50 1362
9801.43 1384
9802.37 1344
9803.30 1317
9804.24 1302
9805.17 1260
9806.11 1182
9807.04 1165
9807.98 1181
9808.91 1130
9809.85 1124
9810.78 1087
9811.72 1015
9812.65 1072
9813.59 997
9814.53 1021
9815.46 1067
9816.40 1080
9817.33 1045
9818.27 1067
9819.20 993
9820.14 1001
9821.07 1012
9822.01 1012
9822.95 1036
9823.88 1036
9824.82 976
9825.75 999
9826.69 985
9827.63 1001
9828.56 984
9829.50 953
9830.43 972
9831.37 986
9832.31 937
9833.24 965
9834.18 953
9835.12 971
9836.05 963
9836.99 1026
9837.93 971
9838.86 947
9839.80 896
9840.73 887
9841.67 868
9842.61 900
9843.55 936
9844.48 976
9845.42 959
9846.36 965
9847.29 986
9848.23 954
9849.17 989
9850.10 974
9851.04 1029
9851.98 1001
9852.92 971
9853.85 1034
9854.79 964
9855.73 967
9856.67 948
9857.60 966
9858.54 1077
9859.48 1016
9860.42 940
9861.35 967
9862.29 1016
9863.23 967
9864.17 985
9865.10 917
9866.04 911
9866.98 890
9867.92 963
9868.86 960
9869.79 1020
9870.73 958
9871.67 963
9872.61 1018
9873.55 1011
9874.48 973
9875.42 942
9876.36 976
9877.30 1015
9878.24 934
9879.18 985
9880.12 1054
9881.05 1025
9881.99 949
9882.93 1051
9883.87 1010
9884.81 1012
9885.75 972
9886.69 972
9887.63 973
9888.56 993
9889.50 1032
9890.44 983
9891.38 925
9892.32 899
9893.26 1005
9894.20 964
9895.14 943
9896.08 963
9897.02 966
9897.96 962
9898.90 942
9899.84 985
9900.77 950
9901.71 989
9902.65 919
9903.59 956
9904.53 931
9905.47 909
9906.41 973
9907.35 1040
9908.29 1052
9909.23 1071
9910.17 1052
9911.11 1027
9912.05 980
9912.99 1071
9913.93 1061
9914.87 1004
9915.81 1021
9916.75 1005
9917.69 1039
9918.63 1060
9919.57 1058
9920.52 1060
9921.46 1052
9922.40 1011
9923.34 1157
9924.28 1301
9925.22 1490
9926.16 1591
9927.10 1827
9928.04 2030
9928.98 2143
9929.92 2217
9930.86 2312
9931.80 2162
9932.75 1985
9933.69 1801
9934.63 1620
9935.57 1503
9936.51 1332
9937.45 1235
9938.39 1152
9939.33 1092
9940.28 1061
9941.22 1015
9942.16 1099
9943.10 972
9944.04 1023
9944.98 1009
9945.92 993
9946.87 1078
9947.81 982
9948.75 1002
9949.69 931
9950.63 910
9951.58 972
9952.52 925
9953.46 883
9954.40 947
9955.34 923
9956.29 911
9957.23 978
9958.17 925
9959.11 902
9960.06 984
9961.00 1003
9961.94 951
9962.88 865
9963.83 880
9964.77 911
9965.71 934
9966.65 878
9967.60 842
9968.54 960
9969.48 877
9970.42 860
9971.37 961
9972.31 929
9973.25 918
9974.20 931
9975.14 962
9976.08 878
9977.03 890
9977.97 928
9978.91 866
9979.86 874
9980.80 833
9981.74 753
9982.69 766
9983.63 815
9984.57 771
9985.52 718
9986.46 794
9987.40 804
9988.35 808
9989.29 779
9990.23 853
9991.18 783
9992.12 826
9993.07 829
9994.01 736
9994.95 759
9995.90 811
9996.84 774
9997.79 802
9998.73 789
9999.67 771
10000.62 800
10001.56 842
10002.51 782
10003.45 765
10004.40 833
10005.34 849
10006.29 783
10007.23 765
10008.17 812
10009.12 840
10010.06 824
10011.01 805
10011.95 842
10012.90 847
10013.84 826
10014.79 861
10015.73 794
10016.68 786
10017.62 841
10018.57 815
10019.51 826
10020.46 772
10021.40 865
10022.35 801
10023.29 842
10024.24 827
10025.19 776
10026.13 798
10027.08 788
10028.02 782
10028.97 733
10029.91 719
10030.86 777
10031.80 781
10032.75 775
10033.70 778
10034.64 735
10035.59 744
10036.53 735
10037.48 759
10038.43 691
10039.37 757
10040.32 739
10041.26 679
10042.21 739
10043.16 669
10044.10 673
10045.05 678
10046.00 681
10046.94 731
10047.89 663
10048.84 667
10049.78 705
10050.73 660
10051.68 665
10052.62 615
10053.57 696
10054.52 797
10055.46 820
10056.41 679
10057.36 641
10058.30 677
10059.25 683
10060.20 697
10061.15 625
10062.09 635
10063.04 687
10063.99 650
10064.93 708
10065.88 647
10066.83 578
10067.78 672
10068.72 657
10069.67 653
10070.62 658
10071.57 629
10072.51 675
10073.46 698
10074.41 679
10075.36 655
10076.31 688
10077.25 675
10078.20 680
10079.15 598
10080.10 622
10081.05 644
10081.99 624
10082.94 627
10083.89 605
10084.84 557
10085.79 621
10086.74 620
10087.68 661
10088.63 668
10089.58 584
10090.53 595
10091.48 573
10092.43 601
10093.37 582
10094.32 643
10095.27 625
10096.22 608
10097.17 637
10098.12 604
10099.07 597
10100.02 615
10100.97 632
10101.91 657
10102.86 586
10103.81 615
10104.76 607
10105.71 606
10106.66 564
10107.61 607
10108.56 618
10109.51 664
10110.46 625
10111.41 631
10112.36 661
10113.31 562
10114.26 639
10115.21 636
10116.16 646
10117.11 587
10118.06 587
10119.01 577
10119.96 581
10120.91 584
10121.86 543
10122.81 568
10123.76 558
10124.71 589
10125.66 586
10126.61 577
10127.56 592
10128.51 604
10129.46 563
10130.41 640
10131.36 601
10132.31 648
10133.26 651
10134.21 610
10135.16 582
10136.11 634
10137.06 669
10138.01 642
10138.96 640
10139.91 570
10140.86 563
10141.82 599
10142.77 654
10143.72 613
10144.67 628
10145.62 538
10146.57 595
10147.52 612
10148.47 615
10149.42 577
10150.38 588
10151.33 593
10152.28 650
10153.23 615
10154.18 592
10155.13 613
10156.09 579
10157.04 596
10157.99 585
10158.94 536
10159.89 561
10160.84 558
10161.80 618
10162.75 649
10163.70 622
10164.65 622
10165.60 716
10166.56 693
10167.51 645
10168.46 707
10169.41 670
10170.36 674
10171.32 690
10172.27 690
10173.22 662
10174.17 639
10175.13 753
10176.08 666
10177.03 655
10177.98 680
10178.94 664
10179.89 652
10180.84 642
10181.80 663
10182.75 679
10183.70 662
10184.65 684
10185.61 717
10186.56 729
10187.51 690
10188.47 736
10189.42 694
10190.37 725
10191.33 755
10192.28 781
10193.23 751
10194.19 756
10195.14 724
10196.09 679
10197.05 699
10198.00 741
10198.95 750
10199.91 727
10200.86 806
10201.82 777
10202.77 740
10203.72 741
10204.68 811
10205.63 838
10206.58 829
10207.54 895
10208.49 940
10209.45 1010
10210.40 869
10211.36 908
10212.31 924
10213.26 866
10214.22 862
10215.17 887
10216.13 914
10217.08 819
10218.04 716
10218.99 792
10219.94 780
10220.90 773
10221.85 745
10222.81 784
10223.76 717
10224.72 736
10225.67 686
10226.63 720
10227.58 697
10228.54 699
10229.49 691
10230.45 698
10231.40 692
10232.36 685
10233.31 702
10234.27 705
10235.22 692
10236.18 754
10237.14 769
10238.09 725
10239.05 711
10240.00 748
10240.96 712
10241.91 788
10242.87 721
10243.82 776
10244.78 729
10245.74 700
10246.69 667
10247.65 638
10248.60 597
10249.56 669
10250.52 645
10251.47 619
10252.43 619
10253.38 617
10254.34 623
10255.30 596
10256.25 632
10257.21 625
10258.17 590
10259.12 625
10260.08 638
10261.04 624
10261.99 606
10262.95 646
10263.91 609
10264.86 591
10265.82 624
10266.78 619
10267.73 638
10268.69 656
10269.65 693
10270.60 647
10271.56 632
10272.52 653
10273.47 608
10274.43 660
10275.39 621
10276.35 549
10277.30 590
10278.26 565
10279.22 575
10280.18 586
10281.13 526
10282.09 544
10283.05 596
10284.01 652
10284.96 621
10285.92 624
10286.88 602
10287.84 561
10288.79 633
10289.75 628
10290.71 643
10291.67 558
10292.63 573
10293.58 553
10294.54 607
10295.50 570
10296.46 564
10297.42 565
10298.38 607
10299.33 564
10300.29 573
10301.25 598
10302.21 580
10303.17 553
10304.13 553
10305.08 553
10306.04 506
10307.00 560
10307.96 523
10308.92 546
10309.88 580
10310.84 571
10311.80 549
10312.75 550
10313.71 532
10314.67 522
10315.63 548
10316.59 526
10317.55 576
10318.51 557
10319.47 582
10320.43 545
10321.39 483
10322.35 531
10323.31 534
10324.27 563
10325.23 506
10326.18 523
10327.14 548
10328.10 511
10329.06 557
10330.02 532
10330.98 595
10331.94 630
10332.90 560
10333.86 575
10334.82 596
10335.78 540
10336.74 484
10337.70 512
10338.66 530
10339.62 545
10340.58 540
10341.54 481
10342.50 475
10343.46 520
10344.43 565
10345.39 492
10346.35 558
10347.31 570
10348.27 619
10349.23 564
10350.19 502
10351.15 565
10352.11 552
10353.07 614
10354.03 544
10354.99 526
10355.95 441
10356.91 518
10357.88 514
10358.84 520
10359.80 499
10360.76 494
10361.72 537
10362.68 523
10363.64 580
10364.60 583
10365.57 529
10366.53 536
10367.49 532
10368.45 507
10369.41 555
10370.37 522
10371.34 542
10372.30 548
10373.26 485
10374.22 503
10375.18 453
10376.14 478
10377.11 506
10378.07 514
10379.03 509
10379.99 520
10380.95 523
10381.92 512
10382.88 494
10383.84 495
10384.80 543
10385.77 512
10386.73 513
10387.69 537
10388.65 534
10389.62 529
10390.58 534
10391.54 495
10392.50 480
10393.47 513
10394.43 510
10395.39 521
10396.35 546
10397.32 518
10398.28 525
10399.24 534
10400.21 536
10401.17 579
10402.13 507
10403.10 523
10404.06 528
10405.02 572
10405.99 538
10406.95 527
10407.91 497
10408.88 572
10409.84 552
10410.80 538
10411.77 570
10412.73 572
10413.69 572
10414.66 539
10415.62 594
10416.58 650
10417.55 658
10418.51 694
10419.48 746
10420.44 746
10421.40 836
10422.37 747
10423.33 771
10424.30 756
10425.26 778
10426.23 733
10427.19 666
10428.15 594
10429.12 624
10430.08 562
10431.05 504
10432.01 504
10432.98 541
10433.94 533
10434.91 532
10435.87 559
10436.83 507
10437.80 465
10438.76 511
10439.73 516
10440.69 498
10441.66 452
10442.62 484
10443.59 492
10444.55 499
10445.52 487
10446.48 534
10447.45 523
10448.41 517
10449.38 512
10450.35 470
10451.31 504
10452.28 468
10453.24 517
10454.21 497
10455.17 526
10456.14 551
10457.10 522
10458.07 502
10459.04 480
10460.00 473
10460.97 471
10461.93 502
10462.90 508
10463.87 551
10464.83 500
10465.80 497
10466.76 505
10467.73 486
10468.70 474
10469.66 460
10470.63 458
10471.59 518
10472.56 492
10473.53 473
10474.49 475
10475.46 526
10476.43 526
10477.39 501
10478.36 511
10479.33 506
10480.29 497
10481.26 524
10482.23 543
10483.19 472
10484.16 523
10485.13 565
10486.09 551
10487.06 514
10488.03 497
10489.00 411
10489.96 445
10490.93 468
10491.90 465
10492.87 489
10493.83 509
10494.80 508
10495.77 489
10496.73 508
10497.70 498
10498.67 519
10499.64 537
10500.61 542
10501.57 557
10502.54 534
10503.51 511
10504.48 528
10505.44 536
10506.41 451
10507.38 534
10508.35 501
10509.32 454
10510.28 493
10511.25 489
10512.22 483
10513.19 494
10514.16 514
10515.13 569
10516.09 511
10517.06 510
10518.03 462
10519.00 514
10519.97 492
10520.94 488
10521.91 526
10522.87 500
10523.84 475
10524.81 481
10525.78 477
10526.75 462
10527.72 462
10528.69 465
10529.66 459
10530.63 460
10531.59 465
10532.56 519
10533.53 495
10534.50 464
10535.47 439
10536.44 490
10537.41 507
10538.38 556
10539.35 455
10540.32 493
10541.29 519
10542.26 578
10543.23 566
10544.20 514
10545.17 480
10546.14 522
10547.11 542
10548.08 487
10549.05 480
10550.02 497
10550.99 497
10551.96 463
10552.93 483
10553.90 474
10554.87 473
10555.84 543
10556.81 541
10557.78 516
10558.75 531
10559.72 527
10560.69 601
10561.66 630
10562.63 634
10563.60 642
10564.57 720
10565.54 703
10566.51 693
10567.48 601
10568.45 566
10569.42 560
10570.40 572
10571.37 576
10572.34 551
10573.31 486
10574.28 537
10575.25 522
10576.22 498
10577.19 551
10578.16 510
10579.14 557
10580.11 495
10581.08 514
10582.05 562
10583.02 493
10583.99 531
10584.96 492
10585.94 444
10586.91 520
10587.88 501
10588.85 451
10589.82 453
10590.79 463
10591.77 507
10592.74 539
10593.71 526
10594.68 533
10595.65 581
10596.63 498
10597.60 506
10598.57 539
10599.54 520
10600.52 503
10601.49 533
10602.46 544
10603.43 513
10604.41 493
10605.38 477
10606.35 471
10607.32 501
10608.30 428
10609.27 425
10610.24 467
10611.21 471
10612.19 468
10613.16 489
10614.13 460
10615.11 499
10616.08 493
10617.05 489
10618.02 466
10619.00 502
10619.97 485
10620.94 469
10621.92 458
10622.89 489
10623.86 510
10624.84 508
10625.81 511
10626.78 502
10627.76 517
10628.73 511
10629.71 486
10630.68 474
10631.65 469
10632.63 478
10633.60 544
10634.57 539
10635.55 516
10636.52 551
10637.50 514
10638.47 544
10639.44 613
10640.42 576
10641.39 586
10642.37 626
10643.34 573
10644.31 497
10645.29 550
10646.26 576
10647.24 575
10648.21 496
10649.19 501
10650.16 480
10651.14 482
10652.11 426
10653.09 459
10654.06 452
10655.04 428
10656.01 494
10656.98 454
10657.96 484
10658.93 467
10659.91 445
10660.88 475
10661.86 477
10662.84 475
10663.81 500
10664.79 470
10665.76 447
10666.74 457
10667.71 496
10668.69 505
10669.66 442
10670.64 474
10671.61 453
10672.59 503
10673.56 464
10674.54 455
10675.52 464
10676.49 504
10677.47 486
10678.44 450
10679.42 454
10680.40 454
10681.37 437
10682.35 451
10683.32 489
10684.30 448
10685.28 424
10686.25 473
10687.23 451
10688.20 472
10689.18 512
10690.16 459
10691.13 425
10692.11 408
10693.09 441
10694.06 456
10695.04 442
10696.02 473
10696.99 462
10697.97 437
10698.95 385
10699.92 451
10700.90 440
10701.88 482
10702.85 457
10703.83 416
10704.81 429
10705.79 461
10706.76 463
10707.74 451
10708.72 441
10709.70 429
10710.67 444
10711.65 468
10712.63 498
10713.60 424
10714.58 473
10715.56 450
10716.54 477
10717.52 516
10718.49 469
10719.47 456
10720.45 461
10721.43 471
10722.40 412
10723.38 413
10724.36 433
10725.34 453
10726.32 447
10727.29 411
10728.27 377
10729.25 440
10730.23 446
10731.21 457
10732.19 415
10733.16 401
10734.14 434
10735.12 411
10736.10 449
10737.08 410
10738.06 412
10739.03 461
10740.01 435
10740.99 394
10741.97 429
10742.95 425
10743.93 499
10744.91 407
10745.89 433
10746.87 461
10747.84 421
10748.82 410
10749.80 451
10750.78 412
10751.76 420
10752.74 431
10753.72 443
10754.70 423
10755.68 434
10756.66 414
10757.64 386
10758.62 409
10759.60 439
10760.58 386
10761.56 453
10762.54 454
10763.52 396
10764.50 426
10765.48 464
10766.45 456
10767.43 464
10768.41 441
10769.39 464
10770.38 459
10771.36 431
10772.34 406
10773.32 460
10774.30 417
10775.28 435
10776.26 450
10777.24 439
10778.22 443
10779.20 456
10780.18 466
10781.16 464
10782.14 441
10783.12 431
10784.10 428
10785.08 513
10786.06 505
10787.04 460
10788.02 494
10789.00 429
10789.99 461
10790.97 460
10791.95 432
10792.93 427
10793.91 501
10794.89 455
10795.87 453
10796.85 488
10797.84 471
10798.82 412
10799.80 385
10800.78 445
10801.76 386
10802.74 392
10803.72 409
10804.71 428
10805.69 453
10806.67 418
10807.65 432
10808.63 404
10809.61 428
10810.60 455
10811.58 446
10812.56 466
10813.54 424
10814.52 421
10815.51 459
10816.49 510
10817.47 502
10818.45 474
10819.44 456
10820.42 475
10821.40 455
10822.38 404
10823.37 443
10824.35 418
10825.33 467
10826.31 483
10827.30 463
10828.28 464
10829.26 493
10830.24 479
10831.23 448
10832.21 434
10833.19 438
10834.18 461
10835.16 425
10836.14 460
10837.13 440
10838.11 481
10839.09 536
10840.07 493
10841.06 453
10842.04 469
10843.02 535
10844.01 491
10844.99 472
10845.98 458
10846.96 441
10847.94 467
10848.93 468
10849.91 505
10850.89 476
10851.88 449
10852.86 484
10853.84 472
10854.83 462
10855.81 454
10856.80 456
10857.78 552
10858.77 570
10859.75 512
10860.73 536
10861.72 511
10862.70 491
10863.69 445
10864.67 501
10865.66 542
10866.64 506
10867.62 489
10868.61 508
10869.59 531
10870.58 555
10871.56 569
10872.55 513
10873.53 533
10874.52 507
10875.50 522
10876.49 516
10877.47 556
10878.46 615
10879.44 604
10880.43 546
10881.41 585
10882.40 552
10883.38 558
10884.37 536
10885.35 566
10886.34 567
10887.32 523
10888.31 521
10889.29 619
10890.28 559
10891.27 559
10892.25 593
10893.24 607
10894.22 579
10895.21 583
10896.19 553
10897.18 583
10898.17 601
10899.15 568
10900.14 595
10901.12 616
10902.11 568
10903.10 613
10904.08 614
10905.07 699
10906.05 577
10907.04 575
10908.03 636
10909.01 656
10910.00 650
10910.99 611
10911.97 600
10912.96 624
10913.95 641
10914.93 627
10915.92 648
10916.91 635
10917.89 653
10918.88 601
10919.87 573
10920.85 616
10921.84 659
10922.83 629
10923.81 648
10924.80 650
10925.79 692
10926.78 627
10927.76 628
10928.75 684
10929.74 698
10930.73 733
10931.71 693
10932.70 768
10933.69 721
10934.68 732
10935.66 687
10936.65 698
10937.64 694
10938.63 751
10939.61 735
10940.60 750
10941.59 775
10942.58 786
10943.57 756
10944.55 747
10945.54 764
10946.53 761
10947.52 756
10948.51 761
10949.49 752
10950.48 757
10951.47 767
10952.46 845
10953.45 737
10954.44 762
10955.42 834
10956.41 857
10957.40 884
10958.39 952
10959.38 968
10960.37 1013
10961.36 1047
10962.34 1022
10963.33 1054
10964.32 990
10965.31 973
10966.30 979
10967.29 904
10968.28 936
10969.27 886
10970.26 861
10971.25 829
10972.24 871
10973.22 882
10974.21 842
10975.20 851
10976.19 844
10977.18 875
10978.17 858
10979.16 833
10980.15 831
10981.14 877
10982.13 917
10983.12 915
10984.11 864
10985.10 826
10986.09 934
10987.08 933
10988.07 912
10989.06 921
10990.05 872
10991.04 845
10992.03 851
10993.02 854
10994.01 879
10995.00 963
10995.99 978
10996.98 1082
10997.97 1089
10998.96 1127
10999.95 1194
11000.94 1279
11001.93 1412
11002.92 1375
11003.92 1425
11004.91 1367
11005.90 1360
11006.89 1226
11007.88 1041
11008.87 1104
11009.86 1014
11010.85 899
11011.84 905
11012.83 832
11013.82 842
11014.82 803
11015.81 798
11016.80 799
11017.79 742
11018.78 736
11019.77 723
11020.76 734
11021.76 706
11022.75 740
11023.74 735
11024.73 655
11025.72 705
11026.71 697
11027.70 708
11028.70 748
11029.69 681
11030.68 661
11031.67 745
11032.66 686
11033.66 695
11034.65 718
11035.64 725
11036.63 699
11037.62 713
11038.62 642
11039.61 621
11040.60 657
11041.59 660
11042.59 646
11043.58 685
11044.57 617
11045.56 629
11046.56 638
11047.55 634
11048.54 683
11049.53 650
11050.53 675
11051.52 699
11052.51 630
11053.51 628
11054.50 615
11055.49 629
11056.49 621
11057.48 578
11058.47 611
11059.46 617
11060.46 627
11061.45 585
11062.44 570
11063.44 599
11064.43 619
11065.42 638
11066.42 645
11067.41 603
11068.41 576
11069.40 580
11070.39 575
11071.39 590
11072.38 595
11073.37 587
11074.37 643
11075.36 583
11076.36 613
11077.35 639
11078.34 654
11079.34 644
11080.33 625
11081.33 595
11082.32 589
11083.31 609
11084.31 565
11085.30 617
11086.30 653
11087.29 638
11088.29 603
11089.28 624
11090.28 591
11091.27 573
11092.27 594
11093.26 564
11094.25 625
11095.25 574
11096.24 631
11097.24 698
11098.23 596
11099.23 555
11100.22 595
11101.22 600
11102.21 606
11103.21 550
11104.20 610
11105.20 663
11106.20 587
11107.19 615
11108.19 600
11109.18 643
11110.18 604
11111.17 552
11112.17 551
11113.16 550
11114.16 570
11115.15 519
11116.15 648
11117.15 641
11118.14 603
11119.14 609
11120.13 610
11121.13 606
11122.13 601
11123.12 645
11124.12 685
11125.11 616
11126.11 603
11127.11 669
11128.10 676
11129.10 728
11130.10 663
11131.09 658
11132.09 719
11133.09 642
11134.08 585
11135.08 620
11136.07 616
11137.07 626
11138.07 591
11139.07 606
11140.06 570
11141.06 590
11142.06 576
11143.05 592
11144.05 619
11145.05 590
11146.04 582
11147.04 582
11148.04 580
11149.04 595
11150.03 633
11151.03 565
11152.03 591
11153.02 549
11154.02 568
11155.02 594
11156.02 581
11157.01 545
11158.01 567
11159.01 524
11160.01 521
11161.01 560
11162.00 612
11163.00 584
11164.00 564
11165.00 527
11165.99 478
11166.99 537
11167.99 557
11168.99 534
11169.99 510
11170.99 501
11171.98 556
11172.98 529
11173.98 539
11174.98 481
11175.98 512
11176.98 557
11177.97 528
11178.97 505
11179.97 473
11180.97 464
11181.97 493
11182.97 485
11183.97 494
11184.96 494
11185.96 509
11186.96 536
11187.96 577
11188.96 475
11189.96 482
11190.96 521
11191.96 499
11192.96 502
11193.96 518
11194.96 559
11195.96 536
11196.95 527
11197.95 474
11198.95 477
11199.95 516
11200.95 496
11201.95 504
11202.95 518
11203.95 493
11204.95 565
11205.95 557
11206.95 530
11207.95 571
11208.95 606
11209.95 584
11210.95 593
11211.95 544
11212.95 515
11213.95 501
11214.95 521
11215.95 522
11216.95 526
11217.95 493
11218.95 487
11219.95 517
11220.95 535
11221.95 510
11222.95 510
11223.95 565
11224.95 511
11225.96 548
11226.96 519
11227.96 524
11228.96 464
11229.96 492
11230.96 540
11231.96 481
11232.96 497
11233.96 491
11234.96 527
11235.96 541
11236.97 520
11237.97 536
11238.97 525
11239.97 484
11240.97 468
11241.97 504
11242.97 486
11243.98 504
11244.98 466
11245.98 501
11246.98 522
11247.98 534
11248.98 517
11249.98 520
11250.99 462
11251.99 549
11252.99 523
11253.99 523
11254.99 551
11256.00 492
11257.00 525
11258.00 497
11259.00 522
11260.00 561
11261.01 550
11262.01 489
11263.01 552
11264.01 500
11265.02 529
11266.02 524
11267.02 550
11268.02 527
11269.03 481
11270.03 496
11271.03 485
11272.03 528
11273.04 504
11274.04 560
11275.04 529
11276.05 546
11277.05 559
11278.05 588
11279.05 600
11280.06 604
11281.06 623
11282.06 618
11283.07 613
11284.07 636
11285.07 632
11286.08 599
11287.08 529
11288.08 496
11289.09 484
11290.09 584
11291.09 557
11292.10 522
11293.10 507
11294.11 543
11295.11 516
11296.11 510
11297.12 507
11298.12 499
11299.13 523
11300.13 486
11301.13 511
11302.14 509
11303.14 456
11304.15 512
11305.15 566
11306.15 579
11307.16 522
11308.16 537
11309.17 546
11310.17 559
11311.18 537
11312.18 533
11313.18 489
11314.19 551
11315.19 578
11316.20 595
11317.20 613
11318.21 622
11319.21 561
11320.22 550
11321.22 502
11322.23 560
11323.23 567
11324.24 564
11325.24 550
11326.25 530
11327.25 500
11328.26 516
11329.26 529
11330.27 526
11331.27 514
11332.28 444
11333.29 455
11334.29 490
11335.30 498
11336.30 479
11337.31 443
11338.31 436
11339.32 485
11340.33 473
11341.33 467
11342.34 544
11343.34 507
11344.35 460
11345.35 479
11346.36 441
11347.37 422
11348.37 428
11349.38 434
11350.39 424
11351.39 437
11352.40 443
11353.40 506
11354.41 511
11355.42 498
11356.42 462
11357.43 522
11358.44 492
11359.44 470
11360.45 459
11361.46 427
11362.46 467
11363.47 486
11364.48 434
11365.48 456
11366.49 468
11367.50 476
11368.50 470
11369.51 433
11370.52 464
11371.53 456
11372.53 496
11373.54 435
11374.55 448
11375.56 469
11376.56 521
11377.57 480
11378.58 474
11379.59 454
11380.59 533
11381.60 487
11382.61 455
11383.62 467
11384.62 505
11385.63 473
11386.64 472
11387.65 455
11388.65 459
11389.66 462
11390.67 463
11391.68 474
11392.69 441
11393.69 442
11394.70 442
11395.71 476
11396.72 445
11397.73 453
11398.74 475
11399.74 469
11400.75 425
11401.76 437
11402.77 476
11403.78 472
11404.79 466
11405.80 478
11406.80 461
11407.81 440
11408.82 460
11409.83 426
11410.84 421
11411.85 446
11412.86 493
11413.87 484
11414.88 445
11415.89 437
11416.89 435
11417.90 442
11418.91 466
11419.92 456
11420.93 519
11421.94 450
11422.95 493
11423.96 488
11424.97 519
11425.98 507
11426.99 442
11428.00 457
11429.01 448
11430.02 481
11431.03 502
11432.04 509
11433.05 487
11434.06 503
11435.07 513
11436.08 476
11437.09 477
11438.10 465
11439.11 499
11440.12 493
11441.13 512
11442.14 446
11443.15 532
11444.16 514
11445.17 484
11446.18 418
11447.19 509
11448.20 515
11449.21 510
11450.22 507
11451.23 524
11452.24 472
11453.25 452
11454.27 500
11455.28 517
11456.29 512
11457.30 544
11458.31 534
11459.32 512
11460.33 453
11461.34 506
11462.35 535
11463.36 546
11464.38 545
11465.39 484
11466.40 536
11467.41 467
11468.42 497
11469.43 449
11470.44 515
11471.46 526
11472.47 507
11473.48 506
11474.49 531
11475.50 535
11476.52 523
11477.53 494
11478.54 518
11479.55 537
11480.56 533
11481.57 495
11482.59 557
11483.60 551
11484.61 565
11485.62 517
11486.64 557
11487.65 564
11488.66 582
11489.67 550
11490.69 541
11491.70 571
11492.71 523
11493.72 538
11494.74 552
11495.75 530
11496.76 549
11497.77 543
11498.79 504
11499.80 543
11500.81 570
11501.83 534
11502.84 515
11503.85 512
11504.86 537
11505.88 523
11506.89 531
11507.90 568
11508.92 584
11509.93 570
11510.94 586
11511.96 606
11512.97 556
11513.98 575
11515.00 629
11516.01 618
11517.02 593
11518.04 544
11519.05 585
11520.07 632
11521.08 667
11522.09 594
11523.11 656
11524.12 630
11525.13 603
11526.15 565
11527.16 626
11528.18 627
11529.19 615
11530.21 616
11531.22 621
11532.23 581
11533.25 603
11534.26 616
11535.28 646
11536.29 611
11537.31 594
11538.32 602
11539.34 649
11540.35 700
11541.36 608
11542.38 672
11543.39 627
11544.41 651
11545.42 651
11546.44 640
11547.45 623
11548.47 692
11549.48 685
11550.50 663
11551.51 672
11552.53 642
11553.54 671
11554.56 663
11555.57 703
11556.59 700
11557.61 668
11558.62 688
11559.64 730
11560.65 754
11561.67 758
11562.68 777
11563.70 766
11564.71 738
11565.73 738
11566.75 784
11567.76 779
11568.78 740
11569.79 736
11570.81 789
11571.83 805
11572.84 787
11573.86 799
11574.87 796
11575.89 798
11576.91 809
11577.92 781
11578.94 810
11579.96 837
11580.97 815
11581.99 873
11583.00 879
11584.02 897
11585.04 870
11586.05 879
11587.07 957
11588.09 884
11589.10 952
11590.12 998
11591.14 986
11592.16 1046
11593.17 1058
11594.19 1013
11595.21 1025
11596.22 980
11597.24 1023
11598.26 1061
11599.28 1099
11600.29 1253
11601.31 1205
11602.33 1298
11603.34 1341
11604.36 1406
11605.38 1484
11606.40 1576
11607.41 1622
11608.43 1591
11609.45 1509
11610.47 1439
11611.49 1368
11612.50 1293
11613.52 1280
11614.54 1303
11615.56 1410
11616.58 1474
11617.59 1334
11618.61 1377
11619.63 1377
11620.65 1448
11621.67 1467
11622.68 1472
11623.70 1521
11624.72 1607
11625.74 1573
11626.76 1490
11627.78 1642
11628.79 1688
11629.81 1910
11630.83 2081
11631.85 2335
11632.87 2549
11633.89 2801
11634.91 3100
11635.93 3203
11636.94 3063
11637.96 3008
11638.98 2900
11640.00 2632
11641.02 2466
11642.04 2182
11643.06 1980
11644.08 1828
11645.10 1640
11646.12 1544
11647.14 1459
11648.16 1302
11649.17 1344
11650.19 1292
11651.21 1268
11652.23 1187
11653.25 1202
11654.27 1159
11655.29 1143
11656.31 1178
11657.33 1149
11658.35 1026
11659.37 1082
11660.39 1070
11661.41 1028
11662.43 1008
11663.45 1012
11664.47 973
11665.49 970
11666.51 991
11667.53 986
11668.55 1019
11669.57 952
11670.59 956
11671.61 966
11672.63 872
11673.65 920
11674.67 928
11675.70 947
11676.72 916
11677.74 901
11678.76 864
11679.78 833
11680.80 842
11681.82 829
11682.84 819
11683.86 804
11684.88 755
11685.90 824
11686.92 799
11687.95 753
11688.97 801
11689.99 848
11691.01 811
11692.03 813
11693.05 756
11694.07 776
11695.10 810
11696.12 767
11697.14 718
11698.16 778
11699.18 776
11700.20 746
11701.22 819
11702.25 847
11703.27 834
11704.29 800
11705.31 794
11706.33 834
11707.36 799
11708.38 787
11709.40 794
11710.42 785
11711.44 863
11712.47 837
11713.49 783
11714.51 791
11715.53 793
11716.56 930
11717.58 881
11718.60 847
11719.62 852
11720.65 847
11721.67 868
11722.69 892
11723.71 896
11724.74 853
11725.76 866
11726.78 854
11727.80 806
11728.83 811
11729.85 870
11730.87 890
11731.90 872
11732.92 871
11733.94 805
11734.97 808
11735.99 846
11737.01 856
11738.04 754
11739.06 774
11740.08 822
11741.11 812
11742.13 798
11743.15 784
11744.18 732
11745.20 772
11746.22 791
11747.25 733
11748.27 706
11749.30 699
11750.32 768
11751.34 740
11752.37 717
11753.39 658
11754.42 667
11755.44 667
11756.46 722
11757.49 712
11758.51 676
11759.54 691
11760.56 720
11761.58 649
11762.61 644
11763.63 710
11764.66 636
11765.68 625
11766.71 634
11767.73 622
11768.76 635
11769.78 643
11770.81 617
11771.83 640
11772.86 592
11773.88 578
11774.91 657
11775.93 647
11776.96 653
11777.98 611
11779.01 636
11780.03 663
11781.06 686
11782.08 705
11783.11 679
11784.13 632
11785.16 665
11786.18 674
11787.21 622
11788.23 625
11789.26 596
11790.28 583
11791.31 588
11792.34 627
11793.36 590
11794.39 564
11795.41 556
11796.44 603
11797.47 580
11798.49 605
11799.52 590
11800.54 620
11801.57 591
11802.60 579
11803.62 610
11804.65 651
11805.67 566
11806.70 616
11807.73 583
11808.75 580
11809.78 608
11810.81 586
11811.83 565
11812.86 526
11813.89 569
11814.91 535
11815.94 530
11816.97 521
11817.99 552
11819.02 599
11820.05 583
11821.07 569
11822.10 575
11823.13 578
11824.16 554
11825.18 564
11826.21 568
11827.24 562
11828.26 584
11829.29 631
11830.32 643
11831.35 568
11832.37 586
11833.40 507
11834.43 545
11835.46 530
11836.48 606
11837.51 596
11838.54 546
11839.57 545
11840.59 560
11841.62 550
11842.65 507
11843.68 523
11844.71 470
11845.73 446
11846.76 525
11847.79 525
11848.82 523
11849.85 495
11850.88 524
11851.90 534
11852.93 552
11853.96 528
11854.99 603
11856.02 588
11857.05 519
11858.07 550
11859.10 599
11860.13 595
11861.16 535
11862.19 530
11863.22 516
11864.25 536
11865.28 529
11866.30 611
11867.33 562
11868.36 537
11869.39 573
11870.42 575
11871.45 544
11872.48 628
11873.51 557
11874.54 552
11875.57 529
11876.60 549
11877.63 559
11878.65 551
11879.68 555
11880.71 536
11881.74 554
11882.77 575
11883.80 512
11884.83 585
11885.86 580
11886.89 598
11887.92 615
11888.95 597
11889.98 535
11891.01 599
11892.04 576
11893.07 609
11894.10 579
11895.13 572
11896.16 625
11897.19 664
11898.22 676
11899.25 615
11900.28 607
11901.31 657
11902.34 712
11903.38 631
11904.41 658
11905.44 706
11906.47 680
11907.50 658
11908.53 655
11909.56 621
11910.59 661
11911.62 672
11912.65 625
11913.68 637
11914.71 652
11915.75 654
11916.78 683
11917.81 642
11918.84 634
11919.87 653
11920.90 608
11921.93 685
11922.96 626
11924.00 653
11925.03 617
11926.06 669
11927.09 640
11928.12 684
11929.15 654
11930.18 728
11931.22 755
11932.25 784
11933.28 874
11934.31 877
11935.34 849
11936.38 905
11937.41 889
11938.44 846
11939.47 819
11940.50 760
11941.54 649
11942.57 648
11943.60 633
11944.63 664
11945.67 671
11946.70 536
11947.73 567
11948.76 607
11949.80 572
11950.83 573
11951.86 528
11952.89 577
11953.93 565
11954.96 563
11955.99 563
11957.02 536
11958.06 535
11959.09 540
11960.12 586
11961.16 565
11962.19 532
11963.22 572
11964.26 491
11965.29 530
11966.32 510
11967.36 491
11968.39 500
11969.42 557
11970.46 560
11971.49 560
11972.52 536
11973.56 492
11974.59 463
11975.62 506
11976.66 533
11977.69 501
11978.73 496
11979.76 519
11980.79 525
11981.83 492
11982.86 500
11983.89 526
11984.93 581
11985.96 564
11987.00 501
11988.03 555
11989.07 495
11990.10 500
11991.13 522
11992.17 533
11993.20 524
11994.24 494
11995.27 524
11996.31 514
11997.34 525
11998.38 517
11999.41 520
12000.45 525
12001.48 590
12002.51 497
12003.55 530
12004.58 533
12005.62 533
12006.65 492
12007.69 536
12008.72 511
12009.76 543
12010.80 542
12011.83 554
12012.87 557
12013.90 592
12014.94 590
12015.97 605
12017.01 563
12018.04 599
12019.08 571
12020.11 612
12021.15 617
12022.19 638
12023.22 572
12024.26 632
12025.29 568
12026.33 569
12027.36 602
12028.40 618
12029.44 555
12030.47 589
12031.51 581
12032.54 628
12033.58 610
12034.62 605
12035.65 576
12036.69 571
12037.73 588
12038.76 604
12039.80 650
12040.84 595
12041.87 591
12042.91 568
12043.94 563
12044.98 574
12046.02 547
12047.06 548
12048.09 609
12049.13 623
12050.17 551
12051.20 592
12052.24 547
12053.28 548
12054.31 559
12055.35 583
12056.39 567
12057.43 567
12058.46 558
12059.50 597
12060.54 644
12061.57 588
12062.61 549
12063.65 582
12064.69 603
12065.72 574
12066.76 578
12067.80 636
12068.84 589
12069.88 546
12070.91 560
12071.95 596
12072.99 581
12074.03 620
12075.06 605
12076.10 571
12077.14 547
12078.18 544
12079.22 618
12080.26 563
12081.29 573
12082.33 624
12083.37 576
12084.41 623
12085.45 622
12086.49 552
12087.52 560
12088.56 585
12089.60 646
12090.64 639
12091.68 682
12092.72 698
12093.76 645
12094.79 635
12095.83 629
12096.87 653
12097.91 649
12098.95 670
12099.99 644
12101.03 664
12102.07 721
12103.11 718
12104.15 778
12105.19 697
12106.22 743
12107.26 814
12108.30 865
12109.34 820
12110.38 736
12111.42 735
12112.46 673
12113.50 659
12114.54 688
12115.58 669
12116.62 624
12117.66 592
12118.70 611
12119.74 589
12120.78 499
12121.82 534
12122.86 601
12123.90 567
12124.94 531
12125.98 505
12127.02 515
12128.06 556
12129.10 586
12130.14 562
12131.18 477
12132.22 505
12133.26 505
12134.30 494
12135.34 539
12136.38 525
12137.42 537
12138.47 488
12139.51 488
12140.55 538
12141.59 529
12142.63 490
12143.67 482
12144.71 499
12145.75 474
12146.79 495
12147.83 508
12148.87 490
12149.92 502
12150.96 462
12152.00 522
12153.04 505
12154.08 542
12155.12 506
12156.16 478
12157.21 473
12158.25 416
12159.29 444
12160.33 485
12161.37 472
12162.41 460
12163.46 452
12164.50 435
12165.54 473
12166.58 451
12167.62 484
12168.67 481
12169.71 430
12170.75 438
12171.79 459
12172.83 475
12173.88 433
12174.92 463
12175.96 466
12177.00 436
12178.05 471
12179.09 464
12180.13 436
12181.17 427
12182.22 432
12183.26 501
12184.30 472
12185.34 473
12186.39 492
12187.43 452
12188.47 436
12189.51 500
12190.56 461
12191.60 458
12192.64 440
12193.69 455
12194.73 497
12195.77 477
12196.82 488
12197.86 457
12198.90 459
12199.95 464
12200.99 501
12202.03 494
12203.08 470
12204.12 458
12205.16 464
12206.21 438
12207.25 487
12208.29 517
12209.34 474
12210.38 411
12211.43 416
12212.47 466
12213.51 449
12214.56 496
12215.60 478
12216.65 463
12217.69 510
12218.73 542
12219.78 488
12220.82 479
12221.87 464
12222.91 494
12223.96 482
12225.00 462
12226.04 479
12227.09 427
12228.13 421
12229.18 465
12230.22 452
12231.27 464
12232.31 503
12233.36 543
12234.40 520
12235.45 494
12236.49 477
12237.54 457
12238.58 469
12239.63 457
12240.67 464
12241.72 452
12242.76 431
12243.81 466
12244.85 487
12245.90 576
12246.94 539
12247.99 511
12249.03 466
12250.08 510
12251.12 517
12252.17 453
12253.22 512
12254.26 487
12255.31 457
12256.35 453
12257.40 475
12258.44 492
12259.49 510
12260.54 486
12261.58 444
12262.63 409
12263.67 437
12264.72 443
12265.77 415
12266.81 410
12267.86 419
12268.91 451
12269.95 447
12271.00 443
12272.04 434
12273.09 437
12274.14 450
12275.18 424
12276.23 396
12277.28 420
12278.32 418
12279.37 423
12280.42 416
12281.46 420
12282.51 440
12283.56 377
12284.61 392
12285.65 419
12286.70 393
12287.75 394
12288.79 422
12289.84 390
12290.89 428
12291.94 413
12292.98 401
12294.03 408
12295.08 394
12296.13 411
12297.17 391
12298.22 414
12299.27 393
12300.32 457
12301.36 447
12302.41 418
12303.46 390
12304.51 407
12305.55 374
12306.60 394
12307.65 387
12308.70 393
12309.75 434
12310.79 436
12311.84 424
12312.89 428
12313.94 384
12314.99 416
12316.04 423
12317.08 426
12318.13 383
12319.18 365
12320.23 371
12321.28 378
12322.33 416
12323.37 409
12324.42 407
12325.47 395
12326.52 366
12327.57 375
12328.62 449
12329.67 415
12330.72 400
12331.77 368
12332.81 380
12333.86 379
12334.91 372
12335.96 374
12337.01 377
12338.06 382
12339.11 409
12340.16 414
12341.21 366
12342.26 360
12343.31 421
12344.36 430
12345.41 394
12346.46 376
12347.51 421
12348.56 416
12349.61 421
12350.65 446
12351.70 395
12352.75 364
12353.80 395
12354.85 427
12355.90 379
12356.95 435
12358.00 425
12359.05 404
12360.11 352
12361.16 368
12362.21 379
12363.26 409
12364.31 388
12365.36 398
12366.41 425
12367.46 420
12368.51 433
12369.56 423
12370.61 406
12371.66 391
12372.71 388
12373.76 427
12374.81 441
12375.86 407
12376.91 405
12377.97 420
12379.02 411
12380.07 419
12381.12 424
12382.17 401
12383.22 406
12384.27 419
12385.32 440
12386.37 430
12387.43 455
12388.48 388
12389.53 418
12390.58 449
12391.63 406
12392.68 409
12393.74 416
12394.79 391
12395.84 406
12396.89 360
12397.94 391
12398.99 393
12400.05 424
12401.10 427
12402.15 393
12403.20 420
12404.25 431
12405.31 383
12406.36 412
12407.41 416
12408.46 428
12409.51 418
12410.57 384
12411.62 437
12412.67 454
12413.72 457
12414.78 452
12415.83 457
12416.88 444
12417.93 451
12418.99 447
12420.04 453
12421.09 450
12422.15 446
12423.20 441
12424.25 438
12425.30 444
12426.36 422
12427.41 439
12428.46 469
12429.52 466
12430.57 437
12431.62 437
12432.68 437
12433.73 459
12434.78 492
12435.84 476
12436.89 451
12437.94 453
12439.00 452
12440.05 468
12441.10 443
12442.16 425
12443.21 417
12444.27 429
12445.32 462
12446.37 396
12447.43 422
12448.48 432
12449.54 437
12450.59 455
12451.64 390
12452.70 469
12453.75 492
12454.81 434
12455.86 443
12456.91 408
12457.97 379
12459.02 430
12460.08 455
12461.13 492
12462.19 406
12463.24 471
12464.30 530
12465.35 528
12466.41 428
12467.46 422
12468.52 478
12469.57 440
12470.63 449
12471.68 479
12472.73 458
12473.79 505
12474.85 497
12475.90 492
12476.96 458
12478.01 490
12479.07 567
12480.12 513
12481.18 547
12482.23 537
12483.29 489
12484.34 564
12485.40 571
12486.45 565
12487.51 558
12488.57 539
12489.62 594
12490.68 621
12491.73 696
12492.79 713
12493.84 774
12494.90 882
12495.96 952
12497.01 927
12498.07 901
12499.12 952
12500.18 1001
12501.24 927
12502.29 798
12503.35 769
12504.41 800
12505.46 763
12506.52 723
12507.57 694
12508.63 638
12509.69 611
12510.74 614
12511.80 551
12512.86 570
12513.91 583
12514.97 555
12516.03 524
12517.08 495
12518.14 502
12519.20 510
12520.26 535
12521.31 502
12522.37 481
12523.43 487
12524.48 481
12525.54 483
12526.60 496
12527.66 529
12528.71 504
12529.77 523
12530.83 559
12531.89 527
12532.94 503
12534.00 506
12535.06 524
12536.12 502
12537.17 461
12538.23 473
12539.29 501
12540.35 519
12541.41 506
12542.46 516
12543.52 535
12544.58 451
12545.64 440
12546.70 482
12547.75 479
12548.81 495
12549.87 500
12550.93 532
12551.99 531
12553.05 546
12554.10 505
12555.16 530
12556.22 524
12557.28 530
12558.34 510
12559.40 548
12560.46 558
12561.51 542
12562.57 591
12563.63 589
12564.69 557
12565.75 525
12566.81 541
12567.87 585
12568.93 595
12569.99 657
12571.04 657
12572.10 695
12573.16 697
12574.22 710
12575.28 786
12576.34 859
12577.40 872
12578.46 819
12579.52 832
12580.58 876
12581.64 790
12582.70 818
12583.76 753
12584.82 701
12585.88 674
12586.94 650
12588.00 656
12589.06 674
12590.12 680
12591.18 634
12592.24 580
12593.30 635
12594.36 597
12595.42 568
12596.48 590
12597.54 605
12598.60 554
12599.66 549
12600.72 581
12601.78 539
12602.84 585
12603.90 568
12604.96 512
12606.02 529
12607.08 536
12608.14 578
12609.20 559
12610.27 543
12611.33 572
12612.39 536
12613.45 520
12614.51 528
12615.57 591
12616.63 576
12617.69 537
12618.75 564
12619.81 565
12620.88 535
12621.94 566
12623.00 534
12624.06 550
12625.12 541
12626.18 553
12627.24 518
12628.31 480
12629.37 514
12630.43 503
12631.49 486
12632.55 497
12633.61 531
12634.68 519
12635.74 462
12636.80 423
12637.86 471
12638.92 501
12639.99 510
12641.05 463
12642.11 482
12643.17 471
12644.23 513
12645.30 513
12646.36 490
12647.42 466
12648.48 521
12649.55 537
12650.61 517
12651.67 549
12652.73 517
12653.80 542
12654.86 522
12655.92 553
12656.99 570
12658.05 623
12659.11 575
12660.17 584
12661.24 587
12662.30 588
12663.36 587
12664.43 545
12665.49 576
12666.55 525
12667.62 514
12668.68 542
12669.74 535
12670.81 535
12671.87 503
12672.93 519
12674.00 527
12675.06 520
12676.12 505
12677.19 444
12678.25 489
12679.31 503
12680.38 503
12681.44 492
12682.51 484
12683.57 441
12684.63 428
12685.70 457
12686.76 460
12687.83 466
12688.89 508
12689.95 489
12691.02 482
12692.08 442
12693.15 482
12694.21 496
12695.28 478
12696.34 443
12697.40 445
12698.47 484
12699.53 496
12700.60 467
12701.66 502
12702.73 480
12703.79 463
12704.86 482
12705.92 438
12706.99 495
12708.05 473
12709.12 450
12710.18 501
12711.25 483
12712.31 440
12713.38 429
12714.44 462
12715.51 480
12716.57 424
12717.64 433
12718.70 472
12719.77 468
12720.83 506
12721.90 455
12722.97 446
12724.03 438
12725.10 394
12726.16 457
12727.23 454
12728.29 416
12729.36 358
12730.43 417
12731.49 489
12732.56 462
12733.62 422
12734.69 423
12735.76 430
12736.82 421
12737.89 462
12738.95 447
12740.02 460
12741.09 470
12742.15 423
12743.22 430
12744.29 441
12745.35 447
12746.42 412
12747.49 421
12748.55 434
12749.62 431
12750.69 411
12751.75 412
12752.82 435
12753.89 421
12754.95 400
12756.02 413
12757.09 381
12758.15 390
12759.22 363
12760.29 412
12761.36 412
12762.42 406
12763.49 384
12764.56 407
12765.62 405
12766.69 357
12767.76 413
12768.83 367
12769.89 396
12770.96 379
12772.03 372
12773.10 367
12774.17 419
12775.23 376
12776.30 343
12777.37 376
12778.44 352
12779.50 365
12780.57 388
12781.64 365
12782.71 380
12783.78 388
12784.84 376
12785.91 364
12786.98 389
12788.05 393
12789.12 375
12790.19 375
12791.25 374
12792.32 394
12793.39 394
12794.46 399
12795.53 380
12796.60 352
12797.67 369
12798.73 362
12799.80 356
12800.87 317
12801.94 378
12803.01 346
12804.08 385
12805.15 378
12806.22 368
12807.29 362
12808.36 363
12809.42 326
12810.49 342
12811.56 367
12812.63 359
12813.70 358
12814.77 343
12815.84 348
12816.91 336
12817.98 369
12819.05 360
12820.12 347
12821.19 341
12822.26 360
12823.33 300
12824.40 349
12825.47 350
12826.54 383
12827.61 366
12828.68 327
12829.75 344
12830.82 346
12831.89 345
12832.96 329
12834.03 304
12835.10 332
12836.17 313
12837.24 313
12838.31 351
12839.38 330
12840.45 352
12841.52 317
12842.59 317
12843.66 316
12844.73 308
12845.80 341
12846.87 370
12847.95 355
12849.02 353
12850.09 330
12851.16 378
12852.23 309
12853.30 309
12854.37 293
12855.44 330
12856.51 355
12857.58 341
12858.66 304
12859.73 313
12860.80 335
12861.87 305
12862.94 326
12864.01 318
12865.08 333
12866.16 317
12867.23 319
12868.30 338
12869.37 322
12870.44 315
12871.51 339
12872.59 328
12873.66 317
12874.73 316
12875.80 315
12876.87 328
12877.95 323
12879.02 274
12880.09 291
12881.16 295
12882.23 317
12883.31 279
12884.38 306
12885.45 315
12886.52 296
12887.60 319
12888.67 344
12889.74 304
12890.81 315
12891.89 338
12892.96 325
12894.03 324
12895.11 296
12896.18 337
12897.25 330
12898.32 313
12899.40 306
12900.47 307
12901.54 315
12902.62 304
12903.69 327
12904.76 351
12905.84 268
12906.91 294
12907.98 304
12909.06 308
12910.13 317
12911.20 324
12912.28 370
12913.35 328
12914.42 288
12915.50 325
12916.57 305
12917.64 331
12918.72 301
12919.79 268
12920.87 304
12921.94 277
12923.01 286
12924.09 278
12925.16 261
12926.24 291
12927.31 329
12928.38 270
12929.46 320
12930.53 331
12931.61 322
12932.68 330
12933.76 364
12934.83 336
12935.90 304
12936.98 299
12938.05 326
12939.13 293
12940.20 280
12941.28 311
12942.35 287
12943.43 327
12944.50 318
12945.58 311
12946.65 318
12947.73 312
12948.80 306
12949.88 295
12950.95 293
12952.03 264
12953.10 272
12954.18 294
12955.25 300
12956.33 306
12957.40 308
12958.48 295
12959.55 329
12960.63 352
12961.70 354
12962.78 323
12963.86 334
12964.93 345
12966.01 303
12967.08 323
12968.16 359
12969.24 304
12970.31 357
12971.39 329
12972.46 307
12973.54 318
12974.62 319
12975.69 324
12976.77 304
12977.84 305
12978.92 284
12980.00 338
12981.07 314
12982.15 339
12983.23 325
12984.30 347
12985.38 339
12986.46 344
12987.53 335
12988.61 359
12989.69 340
12990.76 268
12991.84 307
12992.92 322
12993.99 327
12995.07 308
12996.15 266
12997.22 342
12998.30 335
12999.38 352
13000.45 333
13001.53 352
13002.61 371
13003.69 354
13004.76 362
13005.84 354
13006.92 312
13008.00 334
13009.07 362
13010.15 379
13011.23 347
13012.31 370
13013.38 334
13014.46 352
13015.54 329
13016.62 391
13017.70 329
13018.77 361
13019.85 350
13020.93 337
13022.01 409
13023.09 385
13024.16 383
13025.24 389
13026.32 340
13027.40 346
13028.48 387
13029.56 368
13030.63 413
13031.71 379
13032.79 379
13033.87 351
13034.95 381
13036.03 364
13037.11 387
13038.18 374
13039.26 362
13040.34 422
13041.42 412
13042.50 372
13043.58 381
13044.66 396
13045.74 386
13046.82 411
13047.89 350
13048.97 358
13050.05 380
13051.13 388
13052.21 405
13053.29 401
13054.37 399
13055.45 403
13056.53 381
13057.61 376
13058.69 376
13059.77 401
13060.85 354
13061.93 350
13063.01 338
13064.09 383
13065.17 378
13066.25 413
13067.33 380
13068.41 356
13069.49 332
13070.57 341
13071.65 352
13072.73 356
13073.81 352
13074.89 336
13075.97 322
13077.05 330
13078.13 351
13079.21 334
13080.29 379
13081.37 343
13082.45 372
13083.53 346
13084.61 355
13085.69 368
13086.77 364
13087.85 350
13088.94 357
13090.02 371
13091.10 373
13092.18 329
13093.26 367
13094.34 363
13095.42 365
13096.50 356
13097.58 386
13098.66 369
13099.75 361
13100.83 333
13101.91 349
13102.99 312
13104.07 327
13105.15 341
13106.23 336
13107.32 364
13108.40 351
13109.48 333
13110.56 343
13111.64 346
13112.72 377
13113.81 369
13114.89 369
13115.97 338
13117.05 360
13118.13 388
13119.22 395
13120.30 367
13121.38 361
13122.46 377
13123.55 390
13124.63 349
13125.71 383
13126.79 406
13127.88 389
13128.96 375
13130.04 357
13131.12 312
13132.21 357
13133.29 330
13134.37 341
13135.45 343
13136.54 358
13137.62 362
13138.70 384
13139.79 349
13140.87 356
13141.95 334
13143.03 335
13144.12 352
13145.20 339
13146.28 343
13147.37 300
13148.45 351
13149.53 346
13150.62 347
13151.70 328
13152.78 285
13153.87 295
13154.95 295
13156.03 328
13157.12 322
13158.20 338
13159.29 307
13160.37 345
13161.45 368
13162.54 331
13163.62 338
13164.71 357
13165.79 357
13166.87 337
13167.96 309
13169.04 338
13170.13 388
13171.21 354
13172.29 322
13173.38 337
13174.46 318
13175.55 310
13176.63 288
13177.72 317
13178.80 328
13179.89 361
13180.97 353
13182.06 370
13183.14 329
13184.22 286
13185.31 339
13186.39 376
13187.48 327
13188.56 335
13189.65 332
13190.73 317
13191.82 341
13192.90 320
13193.99 339
13195.07 361
13196.16 312
13197.25 314
13198.33 351
13199.42 344
13200.50 312
13201.59 340
13202.67 349
13203.76 317
13204.84 316
13205.93 370
13207.02 337
13208.10 321
13209.19 330
13210.27 300
13211.36 347
13212.44 338
13213.53 334
13214.62 326
13215.70 340
13216.79 287
13217.88 332
13218.96 336
13220.05 374
13221.13 410
13222.22 324
13223.31 360
13224.39 341
13225.48 355
13226.57 351
13227.65 354
13228.74 362
13229.83 332
13230.91 338
13232.00 334
13233.09 350
13234.17 323
13235.26 338
13236.35 304
13237.43 298
13238.52 369
13239.61 323
13240.70 319
13241.78 328
13242.87 363
13243.96 348
13245.04 341
13246.13 338
13247.22 348
13248.31 351
13249.39 335
13250.48 321
13251.57 330
13252.66 346
13253.74 381
13254.83 401
13255.92 397
13257.01 425
13258.10 332
13259.18 347
13260.27 356
13261.36 297
13262.45 334
13263.54 346
13264.62 381
13265.71 338
13266.80 335
13267.89 396
13268.98 380
13270.06 366
13271.15 348
13272.24 372
13273.33 365
13274.42 344
13275.51 364
13276.60 360
13277.68 350
13278.77 368
13279.86 400
13280.95 396
13282.04 336
13283.13 335
13284.22 420
13285.31 411
13286.39 371
13287.48 387
13288.57 391
13289.66 390
13290.75 425
13291.84 335
13292.93 372
13294.02 381
13295.11 389
13296.20 411
13297.29 422
13298.38 408
13299.47 395
13300.56 385
13301.65 380
13302.73 400
13303.82 403
13304.91 423
13306.00 395
13307.09 406
13308.18 423
13309.27 397
13310.36 396
13311.45 416
13312.54 455
13313.63 406
13314.72 405
13315.81 399
13316.90 391
13318.00 359
13319.09 395
13320.18 370
13321.27 341
13322.36 388
13323.45 429
13324.54 384
13325.63 394
13326.72 421
13327.81 394
13328.90 373
13329.99 379
13331.08 407
13332.17 435
13333.26 410
13334.35 394
13335.45 392
13336.54 424
13337.63 400
13338.72 373
13339.81 401
13340.90 396
13341.99 417
13343.08 408
13344.18 438
13345.27 432
13346.36 454
13347.45 426
13348.54 443
13349.63 375
13350.72 378
13351.82 385
13352.91 392
13354.00 428
13355.09 460
13356.18 462
13357.28 508
13358.37 393
13359.46 417
13360.55 441
13361.64 434
13362.74 403
13363.83 458
13364.92 470
13366.01 481
13367.10 506
13368.20 453
13369.29 436
13370.38 433
13371.47 415
13372.57 389
13373.66 441
13374.75 438
13375.84 447
13376.94 437
13378.03 445
13379.12 419
13380.22 413
13381.31 444
13382.40 391
13383.49 429
13384.59 415
13385.68 449
13386.77 356
13387.87 381
13388.96 392
13390.05 414
13391.15 396
13392.24 327
13393.33 383
13394.43 362
13395.52 383
13396.61 403
13397.71 347
13398.80 385
13399.90 419
13400.99 377
13402.08 373
13403.18 335
13404.27 374
13405.36 412
13406.46 388
13407.55 395
13408.65 408
13409.74 385
13410.83 359
13411.93 332
13413.02 386
13414.12 403
13415.21 387
13416.31 384
13417.40 354
13418.49 365
13419.59 368
13420.68 360
13421.78 364
13422.87 333
13423.97 358
13425.06 361
13426.16 362
13427.25 332
13428.35 388
13429.44 350
13430.54 343
13431.63 385
13432.73 386
13433.82 350
13434.92 366
13436.01 378
13437.11 386
13438.20 356
13439.30 440
13440.39 437
13441.49 409
13442.58 368
13443.68 381
13444.77 379
13445.87 432
13446.96 399
13448.06 400
13449.16 400
13450.25 407
13451.35 415
13452.44 400
13453.54 382
13454.64 433
13455.73 416
13456.83 411
13457.92 419
13459.02 380
13460.12 442
13461.21 450
13462.31 440
13463.40 403
13464.50 440
13465.60 423
13466.69 418
13467.79 436
13468.89 448
13469.98 420
13471.08 431
13472.18 425
13473.27 424
13474.37 380
13475.47 422
13476.56 441
13477.66 447
13478.76 420
13479.85 423
13480.95 467
13482.05 437
13483.14 414
13484.24 407
13485.34 446
13486.44 459
13487.53 454
13488.63 411
13489.73 413
13490.83 438
13491.92 411
13493.02 467
13494.12 484
13495.21 488
13496.31 417
13497.41 428
13498.51 461
13499.61 505
13500.70 477
13501.80 480
13502.90 499
13504.00 511
13505.10 506
13506.19 530
13507.29 542
13508.39 569
13509.49 579
13510.59 518
13511.68 519
13512.78 490
13513.88 504
13514.98 460
13516.08 467
13517.18 479
13518.27 384
13519.37 426
13520.47 416
13521.57 398
13522.67 417
13523.77 434
13524.87 437
13525.96 403
13527.06 461
13528.16 471
13529.26 394
13530.36 399
13531.46 440
13532.56 424
13533.66 417
13534.76 401
13535.86 393
13536.96 397
13538.05 388
13539.15 387
13540.25 399
13541.35 348
13542.45 350
13543.55 398
13544.65 354
13545.75 335
13546.85 384
13547.95 362
13549.05 315
13550.15 322
13551.25 393
13552.35 389
13553.45 387
13554.55 359
13555.65 356
13556.75 345
13557.85 368
13558.95 349
13560.05 362
13561.15 387
13562.25 374
13563.35 386
13564.45 353
13565.55 333
13566.65 352
13567.75 386
13568.85 365
13569.95 358
13571.05 371
13572.16 367
13573.26 361
13574.36 356
13575.46 338
13576.56 333
13577.66 353
13578.76 370
13579.86 367
13580.96 325
13582.06 332
13583.16 328
13584.27 340
13585.37 363
13586.47 323
13587.57 342
13588.67 362
13589.77 398
13590.87 382
13591.98 323
13593.08 357
13594.18 373
13595.28 356
13596.38 358
13597.48 355
13598.59 334
13599.69 364
13600.79 365
13601.89 351
13602.99 343
13604.10 357
13605.20 334
13606.30 387
13607.40 355
13608.50 368
13609.61 352
13610.71 342
13611.81 384
13612.91 357
13614.02 389
13615.12 380
13616.22 341
13617.32 330
13618.43 375
13619.53 345
13620.63 351
13621.73 344
13622.84 365
13623.94 406
13625.04 380
13626.14 386
13627.25 386
13628.35 337
13629.45 386
13630.56 414
13631.66 377
13632.76 343
13633.87 392
13634.97 367
13636.07 380
13637.18 406
13638.28 365
13639.38 355
13640.49 378
13641.59 364
13642.69 360
13643.80 335
13644.90 345
13646.00 375
13647.11 388
13648.21 354
13649.32 348
13650.42 371
13651.52 358
13652.63 382
13653.73 395
13654.84 348
13655.94 397
13657.04 363
13658.15 351
13659.25 367
13660.36 404
13661.46 351
13662.57 378
13663.67 334
13664.77 355
13665.88 356
13666.98 348
13668.09 323
13669.19 341
13670.30 343
13671.40 349
13672.51 341
13673.61 328
13674.72 338
13675.82 339
13676.93 342
13678.03 359
13679.14 360
13680.24 344
13681.35 352
13682.45 371
13683.56 372
13684.66 376
13685.77 364
13686.87 418
13687.98 350
13689.08 353
13690.19 365
13691.29 358
13692.40 363
13693.51 370
13694.61 349
13695.72 339
13696.82 368
13697.93 393
13699.03 380
13700.14 390
13701.25 379
13702.35 397
13703.46 356
13704.56 346
13705.67 412
13706.78 434
13707.88 388
13708.99 393
13710.10 395
13711.20 382
13712.31 388
13713.41 346
13714.52 417
13715.63 387
13716.73 389
13717.84 376
13718.95 348
13720.05 420
13721.16 417
13722.27 398
13723.37 446
13724.48 410
13725.59 447
13726.70 437
13727.80 414
13728.91 404
13730.02 426
13731.12 434
13732.23 428
13733.34 494
13734.45 414
13735.55 445
13736.66 411
13737.77 415
13738.87 439
13739.98 395
13741.09 492
13742.20 425
13743.31 439
13744.41 422
13745.52 448
13746.63 481
13747.74 481
13748.84 465
13749.95 498
13751.06 513
13752.17 494
13753.28 483
13754.38 494
13755.49 466
13756.60 496
13757.71 501
13758.82 465
13759.93 500
13761.03 485
13762.14 525
13763.25 526
13764.36 580
13765.47 613
13766.58 602
13767.68 563
13768.79 628
13769.90 651
13771.01 612
13772.12 621
13773.23 700
13774.34 739
13775.45 698
13776.56 706
13777.66 743
13778.77 736
13779.88 713
13780.99 635
13782.10 633
13783.21 600
13784.32 619
13785.43 559
13786.54 520
13787.65 555
13788.76 517
13789.87 466
13790.98 471
13792.09 509
13793.20 445
13794.31 486
13795.42 477
13796.52 460
13797.63 477
13798.74 442
13799.85 428
13800.96 437
13802.07 501
13803.18 459
13804.29 453
13805.40 436
13806.51 427
13807.63 425
13808.74 473
13809.85 451
13810.96 443
13812.07 396
13813.18 393
13814.29 435
13815.40 417
13816.51 397
13817.62 398
13818.73 403
13819.84 432
13820.95 405
13822.06 417
13823.17 409
13824.28 416
13825.40 417
13826.51 382
13827.62 423
13828.73 420
13829.84 445
13830.95 442
13832.06 398
13833.17 402
13834.28 421
13835.40 408
13836.51 414
13837.62 419
13838.73 369
13839.84 387
13840.95 438
13842.06 401
13843.18 391
13844.29 405
13845.40 407
13846.51 410
13847.62 451
13848.74 450
13849.85 414
13850.96 402
13852.07 430
13853.18 400
13854.30 414
13855.41 403
13856.52 413
13857.63 467
13858.74 406
13859.86 417
13860.97 455
13862.08 428
13863.19 408
13864.31 445
13865.42 429
13866.53 405
13867.64 437
13868.76 467
13869.87 466
13870.98 421
13872.10 448
13873.21 479
13874.32 447
13875.43 451
13876.55 447
13877.66 416
13878.77 477
13879.89 499
13881.00 466
13882.11 437
13883.23 423
13884.34 468
13885.45 449
13886.57 468
13887.68 444
13888.79 471
13889.91 474
13891.02 520
13892.13 446
13893.25 455
13894.36 470
13895.48 472
13896.59 505
13897.70 494
13898.82 548
13899.93 491
13901.05 497
13902.16 505
13903.27 504
13904.39 494
13905.50 492
13906.62 474
13907.73 423
13908.85 417
13909.96 458
13911.07 446
13912.19 475
13913.30 399
13914.42 418
13915.53 409
13916.65 402
13917.76 436
13918.88 449
13919.99 394
13921.11 392
13922.22 380
13923.34 374
13924.45 390
13925.57 375
13926.68 389
13927.80 385
13928.91 371
13930.03 398
13931.14 409
13932.26 422
13933.37 381
13934.49 405
13935.60 379
13936.72 355
13937.83 359
13938.95 416
13940.06 382
13941.18 388
13942.30 404
13943.41 376
13944.53 377
13945.64 396
13946.76 447
13947.87 407
13948.99 375
13950.11 368
13951.22 352
13952.34 316
13953.45 374
13954.57 352
13955.69 389
13956.80 384
13957.92 371
13959.04 369
13960.15 399
13961.27 373
13962.39 365
13963.50 367
13964.62 371
13965.73 348
13966.85 417
13967.97 378
13969.08 359
13970.20 350
13971.32 366
13972.44 387
13973.55 384
13974.67 374
13975.79 367
13976.90 345
13978.02 385
13979.14 430
13980.25 390
13981.37 388
13982.49 348
13983.61 406
13984.72 382
13985.84 382
13986.96 378
13988.08 345
13989.19 366
13990.31 374
13991.43 357
13992.55 369
13993.66 364
13994.78 406
13995.90 368
13997.02 353
13998.14 383
13999.25 388
14000.37 385
14001.49 350
14002.61 361
14003.73 360
14004.84 360
14005.96 301
14007.08 322
14008.20 353
14009.32 359
14010.44 381
14011.55 369
14012.67 370
14013.79 359
14014.91 355
14016.03 412
14017.15 384
14018.27 354
14019.38 338
14020.50 362
14021.62 370
14022.74 376
14023.86 417
14024.98 358
14026.10 389
14027.22 422
14028.34 444
14029.46 385
14030.57 401
14031.69 367
14032.81 383
14033.93 386
14035.05 389
14036.17 396
14037.29 380
14038.41 391
14039.53 377
14040.65 430
14041.77 376
14042.89 375
14044.01 394
14045.13 435
14046.25 455
14047.37 488
14048.49 420
14049.61 405
14050.73 387
14051.85 432
14052.97 422
14054.09 394
14055.21 413
14056.33 417
14057.45 418
14058.57 424
14059.69 416
14060.81 425
14061.93 439
14063.05 388
14064.17 387
14065.29 421
14066.41 435
14067.53 399
14068.65 430
14069.78 461
14070.90 454
14072.02 486
14073.14 450
14074.26 456
14075.38 488
14076.50 523
14077.62 450
14078.74 460
14079.86 465
14080.99 493
14082.11 472
14083.23 506
14084.35 482
14085.47 501
14086.59 549
14087.71 542
14088.84 518
14089.96 554
14091.08 564
14092.20 572
14093.32 597
14094.44 560
14095.57 545
14096.69 599
14097.81 597
14098.93 630
14100.05 635
14101.18 646
14102.30 623
14103.42 634
14104.54 639
14105.66 633
14106.79 634
14107.91 614
14109.03 572
14110.15 530
14111.28 485
14112.40 499
14113.52 491
14114.64 459
14115.77 456
14116.89 490
14118.01 471
14119.13 429
14120.26 417
14121.38 394
14122.50 424
14123.63 422
14124.75 462
14125.87 443
14126.99 477
14128.12 431
14129.24 398
14130.36 437
14131.49 412
14132.61 441
14133.73 435
14134.86 394
14135.98 418
14137.10 427
14138.23 400
14139.35 388
14140.47 401
14141.60 415
14142.72 374
14143.85 385
14144.97 373
14146.09 372
14147.22 428
14148.34 405
14149.47 345
14150.59 383
14151.71 359
14152.84 397
14153.96 346
14155.09 360
14156.21 378
14157.33 434
14158.46 413
14159.58 427
14160.71 430
14161.83 380
14162.96 400
14164.08 398
14165.21 385
14166.33 407
14167.45 395
14168.58 396
14169.70 402
14170.83 388
14171.95 404
14173.08 371
14174.20 358
14175.33 382
14176.45 400
14177.58 392
14178.70 351
14179.83 395
14180.95 354
14182.08 367
14183.20 369
14184.33 384
14185.46 350
14186.58 325
14187.71 377
14188.83 381
14189.96 364
14191.08 365
14192.21 358
14193.33 359
14194.46 377
14195.59 380
14196.71 350
14197.84 359
14198.96 362
14200.09 359
14201.22 361
14202.34 333
14203.47 370
14204.59 380
14205.72 382
14206.85 372
14207.97 366
14209.10 382
14210.23 373
14211.35 368
14212.48 308
14213.61 356
14214.73 390
14215.86 388
14216.99 393
14218.11 316
14219.24 339
14220.37 338
14221.49 378
14222.62 349
14223.75 284
14224.87 362
14226.00 321
14227.13 340
14228.25 396
14229.38 376
14230.51 352
14231.64 314
14232.76 335
14233.89 311
14235.02 353
14236.14 340
14237.27 322
14238.40 359
14239.53 297
14240.66 340
14241.78 362
14242.91 325
14244.04 337
14245.17 317
14246.29 294
14247.42 298
14248.55 314
14249.68 319
14250.81 307
14251.93 316
14253.06 320
14254.19 324
14255.32 311
14256.45 328
14257.57 344
14258.70 302
14259.83 351
14260.96 376
14262.09 328
14263.22 333
14264.34 304
14265.47 347
14266.60 314
14267.73 348
14268.86 333
14269.99 290
14271.12 282
14272.25 314
14273.37 284
14274.50 318
14275.63 319
14276.76 337
14277.89 305
14279.02 331
14280.15 309
14281.28 252
14282.41 300
14283.54 315
14284.67 319
14285.80 307
14286.92 303
14288.05 316
14289.18 307
14290.31 306
14291.44 292
14292.57 262
14293.70 265
14294.83 283
14295.96 276
14297.09 282
14298.22 285
14299.35 302
14300.48 277
14301.61 286
14302.74 292
14303.87 275
14305.00 310
14306.13 305
14307.26 292
14308.39 263
14309.52 273
14310.65 262
14311.78 295
14312.91 264
14314.04 294
14315.18 281
14316.31 261
14317.44 243
14318.57 290
14319.70 291
14320.83 270
14321.96 257
14323.09 263
14324.22 272
14325.35 249
14326.48 302
14327.61 295
14328.75 265
14329.88 263
14331.01 309
14332.14 292
14333.27 312
14334.40 252
14335.53 277
14336.66 312
14337.80 280
14338.93 291
14340.06 271
14341.19 261
14342.32 309
14343.45 283
14344.59 263
14345.72 268
14346.85 255
14347.98 230
14349.11 253
14350.24 270
14351.38 234
14352.51 264
14353.64 268
14354.77 244
14355.91 264
14357.04 261
14358.17 254
14359.30 276
14360.43 276
14361.57 253
14362.70 265
14363.83 257
14364.96 294
14366.10 296
14367.23 286
14368.36 293
14369.49 271
14370.63 291
14371.76 272
14372.89 266
14374.03 288
14375.16 307
14376.29 300
14377.42 294
14378.56 278
14379.69 323
14380.82 266
14381.96 258
14383.09 277
14384.22 248
14385.36 243
14386.49 258
14387.62 257
14388.76 283
14389.89 304
14391.02 291
14392.16 319
14393.29 299
14394.43 292
14395.56 289
14396.69 317
14397.83 311
14398.96 269
14400.09 253
14401.23 322
14402.36 276
14403.50 260
14404.63 318
14405.76 301
14406.90 319
14408.03 296
14409.17 300
14410.30 296
14411.44 291
14412.57 279
14413.70 309
14414.84 302
14415.97 283
14417.11 267
14418.24 311
14419.38 315
14420.51 283
14421.65 295
14422.78 277
14423.92 314
14425.05 313
14426.19 316
14427.32 334
14428.46 318
14429.59 323
14430.73 351
14431.86 362
14433.00 341
14434.13 324
14435.27 319
14436.40 298
14437.54 318
14438.67 309
14439.81 347
14440.95 326
14442.08 309
14443.22 357
14444.35 358
14445.49 366
14446.62 303
14447.76 358
14448.90 346
14450.03 337
14451.17 364
14452.30 337
14453.44 354
14454.58 341
14455.71 343
14456.85 340
14457.98 374
14459.12 383
14460.26 381
14461.39 386
14462.53 404
14463.67 415
14464.80 388
14465.94 412
14467.07 420
14468.21 392
14469.35 412
14470.48 429
14471.62 409
14472.76 430
14473.90 474
14475.03 470
14476.17 454
14477.31 479
14478.44 477
14479.58 484
14480.72 498
14481.85 507
14482.99 474
14484.13 430
14485.27 458
14486.40 441
14487.54 433
14488.68 396
14489.82 387
14490.95 420
14492.09 402
14493.23 356
14494.37 343
14495.50 393
14496.64 413
14497.78 329
14498.92 325
14500.05 346
14501.19 334
14502.33 319
14503.47 333
14504.61 348
14505.74 356
14506.88 315
14508.02 329
14509.16 342
14510.30 320
14511.44 340
14512.57 320
14513.71 304
14514.85 274
14515.99 310
14517.13 282
14518.27 289
14519.41 315
14520.54 268
14521.68 286
14522.82 290
14523.96 247
14525.10 288
14526.24 279
14527.38 290
14528.52 306
14529.65 285
14530.79 245
14531.93 262
14533.07 290
14534.21 314
14535.35 294
14536.49 280
14537.63 291
14538.77 285
14539.91 299
14541.05 243
14542.19 282
14543.33 312
14544.47 267
14545.61 251
14546.75 277
14547.89 294
14549.02 257
14550.16 281
14551.30 294
14552.44 269
14553.58 271
14554.72 246
14555.86 287
14557.00 272
14558.14 299
14559.29 341
14560.43 287
14561.57 318
14562.71 280
14563.85 311
14564.99 287
14566.13 294
14567.27 294
14568.41 284
14569.55 285
14570.69 271
14571.83 294
14572.97 306
14574.11 281
14575.25 305
14576.39 300
14577.53 230
14578.68 266
14579.82 314
14580.96 309
14582.10 320
14583.24 346
14584.38 294
14585.52 296
14586.66 308
14587.80 321
14588.95 321
14590.09 259
14591.23 333
14592.37 311
14593.51 329
14594.65 315
14595.79 293
14596.94 286
14598.08 309
14599.22 326
14600.36 278
14601.50 330
14602.65 304
14603.79 286
14604.93 318
14606.07 289
14607.21 320
14608.36 323
14609.50 312
14610.64 345
14611.78 320
14612.92 344
14614.07 311
14615.21 297
14616.35 293
14617.49 309
14618.64 312
14619.78 318
14620.92 317
14622.06 286
14623.21 281
14624.35 351
14625.49 300
14626.64 291
14627.78 302
14628.92 335
14630.06 330
14631.21 348
14632.35 390
14633.49 351
14634.64 344
14635.78 396
14636.92 382
14638.07 377
14639.21 354
14640.35 334
14641.50 337
14642.64 314
14643.78 313
14644.93 349
14646.07 326
14647.21 369
14648.36 340
14649.50 336
14650.65 301
14651.79 290
14652.93 320
14654.08 327
14655.22 310
14656.37 267
14657.51 295
14658.65 282
14659.80 318
14660.94 264
14662.09 285
14663.23 316
14664.37 304
14665.52 321
14666.66 310
14667.81 288
14668.95 269
14670.10 271
14671.24 292
14672.39 256
14673.53 289
14674.68 262
14675.82 264
14676.97 244
14678.11 277
14679.25 270
14680.40 252
14681.54 280
14682.69 248
14683.83 248
14684.98 256
14686.13 261
14687.27 290
14688.42 293
14689.56 237
14690.71 235
14691.85 239
14693.00 275
14694.14 293
14695.29 286
14696.43 268
14697.58 253
14698.72 221
14699.87 227
14701.02 237
14702.16 240
14703.31 253
14704.45 298
14705.60 293
14706.75 272
14707.89 253
14709.04 255
14710.18 272
14711.33 303
14712.48 222
14713.62 231
14714.77 238
14715.92 235
14717.06 229
14718.21 239
14719.35 237
14720.50 251
14721.65 242
14722.79 276
14723.94 220
14725.09 246
14726.23 243
14727.38 231
14728.53 254
14729.67 242
14730.82 238
14731.97 242
14733.12 256
14734.26 244
14735.41 225
14736.56 248
14737.70 275
14738.85 239
14740.00 226
14741.15 251
14742.29 263
14743.44 267
14744.59 261
14745.74 264
14746.88 287
14748.03 229
14749.18 264
14750.33 276
14751.47 270
14752.62 279
14753.77 275
14754.92 243
14756.07 258
14757.21 254
14758.36 273
14759.51 272
14760.66 290
14761.81 242
14762.95 305
14764.10 274
14765.25 268
14766.40 242
14767.55 260
14768.70 240
14769.84 260
14770.99 269
14772.14 271
14773.29 267
14774.44 289
14775.59 276
14776.74 265
14777.88 279
14779.03 275
14780.18 268
14781.33 265
14782.48 259
14783.63 275
14784.78 285
14785.93 302
14787.08 264
14788.22 275
14789.37 301
14790.52 311
14791.67 314
14792.82 277
14793.97 324
14795.12 278
14796.27 308
14797.42 322
14798.57 332
14799.72 334
14800.87 322
14802.02 311
14803.17 288
14804.32 306
14805.47 288
14806.62 313
14807.77 293
14808.92 285
14810.07 300
14811.22 278
14812.37 269
14813.52 236
14814.67 238
14815.82 236
14816.97 261
14818.12 258
14819.27 299
14820.42 247
14821.57 279
14822.72 254
14823.87 260
14825.02 254
14826.17 253
14827.32 270
14828.47 257
14829.62 275
14830.78 256
14831.93 246
14833.08 256
14834.23 238
14835.38 237
14836.53 208
14837.68 201
14838.83 188
14839.98 202
14841.13 272
14842.29 246
14843.44 208
14844.59 234
14845.74 270
14846.89 198
14848.04 235
14849.19 194
14850.35 233
14851.50 208
14852.65 223
14853.80 198
14854.95 211
14856.10 203
14857.26 238
14858.41 203
14859.56 212
14860.71 239
14861.86 197
14863.02 212
14864.17 236
14865.32 246
14866.47 218
14867.63 215
14868.78 194
14869.93 186
14871.08 205
14872.23 240
14873.39 167
14874.54 211
14875.69 211
14876.84 193
14878.00 212
14879.15 224
14880.30 216
14881.46 239
14882.61 229
14883.76 221
14884.91 222
14886.07 230
14887.22 259
14888.37 212
14889.53 218
14890.68 194
14891.83 213
14892.99 226
14894.14 204
14895.29 219
14896.45 227
14897.60 225
14898.75 275
14899.91 228
14901.06 230
14902.21 220
14903.37 225
14904.52 237
14905.67 174
14906.83 182
14907.98 210
14909.14 243
14910.29 235
14911.44 207
14912.60 201
14913.75 208
14914.91 200
14916.06 191
14917.21 201
14918.37 241
14919.52 246
14920.68 206
14921.83 182
14922.99 169
14924.14 192
14925.30 186
14926.45 214
14927.60 257
14928.76 220
14929.91 198
14931.07 197
14932.22 217
14933.38 219
14934.53 213
14935.69 200
14936.84 233
14938.00 218
14939.15 210
14940.31 192
14941.46 195
14942.62 196
14943.77 217
14944.93 197
14946.08 195
14947.24 189
14948.39 235
14949.55 216
14950.71 205
14951.86 208
14953.02 209
14954.17 220
14955.33 211
14956.48 208
14957.64 206
14958.80 223
14959.95 184
14961.11 201
14962.26 193
14963.42 180
14964.57 220
14965.73 207
14966.89 212
14968.04 218
14969.20 204
14970.36 222
14971.51 202
14972.67 213
14973.82 199
14974.98 185
14976.14 205
14977.29 227
14978.45 209
14979.61 184
14980.76 193
14981.92 182
14983.08 207
14984.23 184
14985.39 185
14986.55 179
14987.70 216
14988.86 200
14990.02 188
14991.18 186
14992.33 200
14993.49 220
14994.65 228
14995.80 199
14996.96 201
14998.12 184
14999.28 220
15000.43 185
15001.59 164
15002.75 170
15003.91 212
15005.06 182
15006.22 174
15007.38 189
15008.54 184
15009.69 190
15010.85 190
15012.01 177
15013.17 175
15014.33 182
15015.48 200
15016.64 190
15017.80 164
15018.96 177
15020.12 200
15021.27 201
15022.43 175
15023.59 159
15024.75 146
15025.91 172
15027.07 193
15028.23 199
15029.38 182
15030.54 200
15031.70 190
15032.86 216
15034.02 199
15035.18 215
15036.34 185
15037.49 196
15038.65 181
15039.81 207
15040.97 184
15042.13 181
15043.29 187
15044.45 182
15045.61 190
15046.77 163
15047.93 189
15049.09 176
15050.24 199
15051.40 181
15052.56 162
15053.72 172
15054.88 175
15056.04 187
15057.20 162
15058.36 168
15059.52 184
15060.68 181
15061.84 177
15063.00 181
15064.16 175
15065.32 167
15066.48 160
15067.64 166
15068.80 173
15069.96 183
15071.12 198
15072.28 149
15073.44 201
15074.60 202
15075.76 205
15076.92 165
15078.08 160
15079.24 171
15080.40 176
15081.56 186
15082.72 169
15083.89 174
15085.05 198
15086.21 205
15087.37 180
15088.53 173
15089.69 196
15090.85 169
15092.01 207
15093.17 186
15094.33 165
15095.49 144
15096.66 157
15097.82 196
15098.98 203
15100.14 190
15101.30 171
15102.46 199
15103.62 176
15104.78 202
15105.95 186
15107.11 162
15108.27 178
15109.43 171
15110.59 167
15111.75 157
15112.92 205
15114.08 198
15115.24 154
15116.40 138
15117.56 177
15118.73 181
15119.89 187
15121.05 176
15122.21 179
15123.37 177
15124.54 152
15125.70 178
15126.86 174
15128.02 165
15129.19 170
15130.35 173
15131.51 165
15132.67 135
15133.84 169
15135.00 169
15136.16 167
15137.32 175
15138.49 161
15139.65 167
15140.81 171
15141.97 157
15143.14 170
15144.30 188
15145.46 175
15146.63 142
15147.79 159
15148.95 167
15150.12 196
15151.28 185
15152.44 178
15153.61 183
15154.77 173
15155.93 149
15157.10 134
15158.26 180
15159.42 188
15160.59 194
15161.75 181
15162.91 157
15164.08 160
15165.24 160
15166.41 194
15167.57 174
15168.73 156
15169.90 179
15171.06 166
15172.23 173
15173.39 157
15174.55 175
15175.72 196
15176.88 178
15178.05 180
15179.21 137
15180.38 157
15181.54 172
15182.70 172
15183.87 170
15185.03 153
15186.20 161
15187.36 163
15188.53 180
15189.69 157
15190.86 165
15192.02 145
15193.19 147
15194.35 153
15195.52 176
15196.68 184
15197.85 155
15199.01 173
15200.18 169
15201.34 189
15202.51 176
15203.67 166
15204.84 165
15206.00 157
15207.17 210
15208.33 212
15209.50 188
15210.66 164
15211.83 171
15213.00 173
15214.16 196
15215.33 165
15216.49 173
15217.66 178
15218.82 178
15219.99 211
15221.16 175
15222.32 175
15223.49 215
15224.65 180
15225.82 173
15226.99 171
15228.15 214
15229.32 225
15230.49 168
15231.65 186
15232.82 162
15233.98 188
15235.15 190
15236.32 162
15237.48 195
15238.65 183
15239.82 164
15240.98 166
15242.15 191
15243.32 168
15244.48 180
15245.65 190
15246.82 194
15247.98 187
15249.15 190
15250.32 168
15251.49 188
15252.65 192
15253.82 212
15254.99 195
15256.16 181
15257.32 189
15258.49 177
15259.66 163
15260.82 182
15261.99 166
15263.16 154
15264.33 194
15265.49 183
15266.66 166
15267.83 196
15269.00 202
15270.17 207
15271.33 182
15272.50 159
15273.67 165
15274.84 155
15276.01 172
15277.17 180
15278.34 166
15279.51 174
15280.68 159
15281.85 188
15283.01 171
15284.18 182
15285.35 201
15286.52 200
15287.69 181
15288.86 193
15290.03 195
15291.19 192
15292.36 167
15293.53 186
15294.70 175
15295.87 146
15297.04 145
15298.21 187
15299.38 205
15300.54 183
15301.71 181
15302.88 204
15304.05 196
15305.22 173
15306.39 159
15307.56 188
15308.73 203
15309.90 171
15311.07 152
15312.24 187
15313.41 163
15314.58 187
15315.75 175
15316.92 161
15318.09 185
15319.25 206
15320.42 183
15321.59 167
15322.76 160
15323.93 147
15325.10 176
15326.27 173
15327.44 177
15328.61 173
15329.78 179
15330.95 192
15332.12 192
15333.29 142
15334.46 138
15335.64 175
15336.81 176
15337.98 177
15339.15 177
15340.32 161
15341.49 161
15342.66 184
15343.83 149
15345.00 152
15346.17 177
15347.34 180
15348.51 191
15349.68 178
15350.85 149
15352.02 152
15353.20 190
15354.37 170
15355.54 173
15356.71 171
15357.88 140
15359.05 174
15360.22 167
15361.39 161
15362.57 156
15363.74 181
15364.91 182
15366.08 169
15367.25 199
15368.42 156
15369.59 141
15370.77 195
15371.94 202
15373.11 149
15374.28 166
15375.45 167
15376.63 166
15377.80 168
15378.97 161
15380.14 172
15381.31 160
15382.49 160
15383.66 144
15384.83 144
15386.00 145
15387.17 153
15388.35 164
15389.52 176
15390.69 129
15391.86 151
15393.04 197
15394.21 195
15395.38 168
15396.55 141
15397.73 166
15398.90 174
15400.07 127
15401.25 147
15402.42 176
15403.59 179
15404.76 169
15405.94 148
15407.11 165
15408.28 163
15409.46 171
15410.63 182
15411.80 174
15412.98 159
15414.15 171
15415.32 164
15416.50 183
15417.67 147
15418.84 154
15420.02 148
15421.19 151
15422.36 184
15423.54 135
15424.71 179
15425.89 162
15427.06 162
15428.23 168
15429.41 145
15430.58 149
15431.76 150
15432.93 168
15434.10 177
15435.28 171
15436.45 176
15437.63 188
15438.80 182
15439.97 177
15441.15 167
15442.32 144
15443.50 178
15444.67 202
15445.85 178
15447.02 165
15448.20 162
15449.37 173
15450.55 158
15451.72 162
15452.89 171
15454.07 171
15455.24 140
15456.42 162
15457.59 142
15458.77 163
15459.94 160
15461.12 178
15462.30 184
15463.47 189
15464.65 146
15465.82 148
15467.00 173
15468.17 180
15469.35 140
15470.52 175
15471.70 161
15472.87 161
15474.05 138
15475.22 139
15476.40 149
15477.58 188
15478.75 168
15479.93 166
15481.10 169
15482.28 169
15483.46 150
15484.63 157
15485.81 155
15486.98 139
15488.16 160
15489.34 167
15490.51 151
15491.69 162
15492.87 156
15494.04 147
15495.22 134
15496.39 162
15497.57 143
15498.75 179
15499.92 159
15501.10 170
15502.28 171
15503.45 198
15504.63 185
15505.81 158
15506.98 149
15508.16 173
15509.34 171
15510.52 161
15511.69 153
15512.87 182
15514.05 185
15515.22 174
15516.40 191
15517.58 192
15518.76 200
15519.93 164
15521.11 192
15522.29 202
15523.47 175
15524.64 176
15525.82 197
15527.00 182
15528.18 204
15529.35 203
15530.53 177
15531.71 194
15532.89 155
15534.07 162
15535.24 146
15536.42 170
15537.60 171
15538.78 173
15539.96 198
15541.13 165
15542.31 173
15543.49 171
15544.67 204
15545.85 187
15547.03 183
15548.20 163
15549.38 165
15550.56 175
15551.74 188
15552.92 196
15554.10 179
15555.28 184
15556.45 166
15557.63 169
15558.81 165
15559.99 183
15561.17 177
15562.35 182
15563.53 186
15564.71 169
15565.89 200
15567.07 180
15568.24 201
15569.42 223
15570.60 201
15571.78 203
15572.96 192
15574.14 195
15575.32 231
15576.50 196
15577.68 155
15578.86 184
15580.04 180
15581.22 186
15582.40 177
15583.58 150
15584.76 179
15585.94 184
15587.12 191
15588.30 190
15589.48 219
15590.66 209
15591.84 225
15593.02 209
15594.20 180
15595.38 191
15596.56 233
15597.74 208
15598.92 211
15600.10 197
15601.28 207
15602.46 202
15603.64 174
15604.82 193
15606.00 202
15607.18 205
15608.36 219
15609.55 218
15610.73 217
15611.91 225
15613.09 211
15614.27 227
15615.45 213
15616.63 192
15617.81 206
15618.99 200
15620.17 254
15621.36 220
15622.54 216
15623.72 283
15624.90 231
15626.08 211
15627.26 222
15628.44 230
15629.63 216
15630.81 230
15631.99 241
15633.17 248
15634.35 212
15635.53 257
15636.72 261
15637.90 225
15639.08 232
15640.26 260
15641.44 229
15642.63 242
15643.81 232
15644.99 248
15646.17 275
15647.35 252
15648.54 253
15649.72 237
15650.90 207
15652.08 233
15653.27 232
15654.45 237
15655.63 244
15656.81 240
15658.00 265
15659.18 281
15660.36 273
15661.54 234
15662.73 220
15663.91 255
15665.09 281
15666.28 260
15667.46 271
15668.64 249
15669.82 306
15671.01 245
15672.19 267
15673.37 268
15674.56 246
15675.74 229
15676.92 272
15678.11 284
15679.29 279
15680.47 302
15681.66 262
15682.84 252
15684.03 231
15685.21 252
15686.39 266
15687.58 265
15688.76 253
15689.94 264
15691.13 272
15692.31 263
15693.50 262
15694.68 219
15695.86 255
15697.05 290
15698.23 240
15699.42 275
15700.60 259
15701.78 250
15702.97 290
15704.15 309
15705.34 310
15706.52 256
15707.71 299
15708.89 320
15710.08 327
15711.26 299
15712.45 259
15713.63 319
15714.81 308
15716.00 339
15717.18 329
15718.37 314
15719.55 339
15720.74 326
15721.92 339
15723.11 339
15724.29 336
15725.48 348
15726.66 301
15727.85 332
15729.04 312
15730.22 301
15731.41 319
15732.59 327
15733.78 321
15734.96 304
15736.15 317
15737.33 302
15738.52 294
15739.71 297
15740.89 316
15742.08 312
15743.26 276
15744.45 339
15745.63 340
15746.82 338
15748.01 331
15749.19 342
15750.38 365
15751.56 347
15752.75 334
15753.94 360
15755.12 322
15756.31 281
15757.50 299
15758.68 327
15759.87 352
15761.06 333
15762.24 298
15763.43 332
15764.62 333
15765.80 295
15766.99 310
15768.18 310
15769.36 279
15770.55 289
15771.74 325
15772.92 301
15774.11 316
15775.30 276
15776.48 263
15777.67 269
15778.86 291
15780.05 276
15781.23 270
15782.42 259
15783.61 271
15784.80 307
15785.98 313
15787.17 280
15788.36 297
15789.55 314
15790.73 278
15791.92 284
15793.11 257
15794.30 275
15795.48 285
15796.67 330
15797.86 255
15799.05 267
15800.24 256
15801.42 238
15802.61 252
15803.80 267
15804.99 274
15806.18 276
15807.37 287
15808.55 285
15809.74 263
15810.93 243
15812.12 240
15813.31 237
15814.50 220
15815.68 235
15816.87 263
15818.06 253
15819.25 242
15820.44 266
15821.63 249
15822.82 243
15824.01 247
15825.19 283
15826.38 230
15827.57 250
15828.76 208
15829.95 213
15831.14 236
15832.33 261
15833.52 228
15834.71 225
15835.90 216
15837.09 240
15838.28 238
15839.47 243
15840.66 255
15841.84 214
15843.03 233
15844.22 213
15845.41 220
15846.60 228
15847.79 230
15848.98 232
15850.17 206
15851.36 212
15852.55 264
15853.74 216
15854.93 223
15856.12 225
15857.31 223
15858.50 233
15859.69 257
15860.88 231
15862.07 228
15863.26 225
15864.46 258
15865.65 222
15866.84 239
15868.03 238
15869.22 214
15870.41 214
15871.60 210
15872.79 231
15873.98 232
15875.17 248
15876.36 233
15877.55 208
15878.74 248
15879.94 185
15881.13 189
15882.32 201
15883.51 238
15884.70 262
15885.89 192
15887.08 200
15888.27 246
15889.46 226
15890.66 207
15891.85 249
15893.04 253
15894.23 226
15895.42 245
15896.61 254
15897.81 238
15899.00 229
15900.19 243
15901.38 217
15902.57 223
15903.76 240
15904.96 228
15906.15 253
15907.34 221
15908.53 284
15909.72 273
15910.92 229
15912.11 240
15913.30 254
15914.49 276
15915.69 272
15916.88 257
15918.07 224
15919.26 211
15920.46 220
15921.65 219
15922.84 190
15924.03 183
15925.23 239
15926.42 241
15927.61 216
15928.81 230
15930.00 200
15931.19 225
15932.38 256
15933.58 237
15934.77 261
15935.96 222
15937.16 232
15938.35 233
15939.54 238
15940.74 206
15941.93 236
15943.12 203
15944.32 222
15945.51 217
15946.70 205
15947.90 205
15949.09 182
15950.28 214
15951.48 223
15952.67 190
15953.87 209
15955.06 188
15956.25 192
15957.45 194
15958.64 192
15959.84 203
15961.03 191
15962.22 200
15963.42 206
15964.61 184
15965.81 225
15967.00 198
15968.19 170
15969.39 202
15970.58 204
15971.78 208
15972.97 160
15974.17 187
15975.36 194
15976.56 181
15977.75 170
15978.95 172
15980.14 207
15981.34 202
15982.53 166
15983.72 149
15984.92 187
15986.11 194
15987.31 184
15988.50 183
15989.70 183
15990.90 185
15992.09 166
15993.29 176
15994.48 189
15995.68 180
15996.87 149
15998.07 188
15999.26 172
16000.46 149
16001.65 175
16002.85 178
16004.05 166
16005.24 178
16006.44 144
16007.63 170
16008.83 188
16010.02 173
16011.22 200
16012.42 180
16013.61 186
16014.81 175
16016.00 183
16017.20 194
16018.40 187
16019.59 172
16020.79 163
16021.99 169
16023.18 183
16024.38 172
16025.58 171
16026.77 171
16027.97 156
16029.16 178
16030.36 163
16031.56 182
16032.76 166
16033.95 193
16035.15 171
16036.35 162
16037.54 148
16038.74 160
16039.94 180
16041.13 191
16042.33 170
16043.53 179
16044.73 184
16045.92 158
16047.12 162
16048.32 158
16049.51 179
16050.71 161
16051.91 153
16053.11 172
16054.30 119
16055.50 132
16056.70 160
16057.90 180
16059.10 161
16060.29 155
16061.49 181
16062.69 177
16063.89 167
16065.08 153
16066.28 168
16067.48 180
16068.68 161
16069.88 159
16071.07 154
16072.27 160
16073.47 185
16074.67 154
16075.87 167
16077.07 149
16078.26 153
16079.46 171
16080.66 189
16081.86 151
16083.06 143
16084.26 138
16085.46 161
16086.66 148
16087.85 171
16089.05 160
16090.25 185
16091.45 173
16092.65 151
16093.85 140
16095.05 173
16096.25 152
16097.45 167
16098.65 165
16099.84 140
16101.04 146
16102.24 150
16103.44 159
16104.64 125
16105.84 120
16107.04 147
16108.24 144
16109.44 160
16110.64 169
16111.84 166
16113.04 155
16114.24 146
16115.44 152
16116.64 141
16117.84 148
16119.04 142
16120.24 141
16121.44 161
16122.64 161
16123.84 172
16125.04 154
16126.24 143
16127.44 147
16128.64 168
16129.84 121
16131.04 128
16132.24 134
16133.44 158
16134.64 185
16135.84 134
16137.04 158
16138.25 181
16139.45 154
16140.65 162
16141.85 146
16143.05 126
16144.25 119
16145.45 152
16146.65 165
16147.85 136
16149.05 145
16150.25 160
16151.46 164
16152.66 146
16153.86 170
16155.06 175
16156.26 150
16157.46 138
16158.66 138
16159.87 161
16161.07 157
16162.27 150
16163.47 147
16164.67 140
16165.87 155
16167.08 161
16168.28 150
16169.48 156
16170.68 185
16171.88 159
16173.09 184
16174.29 168
16175.49 159
16176.69 156
16177.89 183
16179.10 154
16180.30 153
16181.50 145
16182.70 160
16183.91 148
16185.11 152
16186.31 156
16187.51 162
16188.72 158
16189.92 182
16191.12 180
16192.32 140
16193.53 176
16194.73 152
16195.93 180
16197.13 158
16198.34 149
16199.54 136
16200.74 142
16201.95 136
16203.15 147
16204.35 152
16205.56 183
16206.76 168
16207.96 149
16209.17 171
16210.37 155
16211.57 168
16212.78 154
16213.98 153
16215.18 155
16216.39 177
16217.59 178
16218.79 164
16220.00 166
16221.20 154
16222.41 138
16223.61 163
16224.81 174
16226.02 168
16227.22 158
16228.43 154
16229.63 162
16230.83 195
16232.04 176
16233.24 189
16234.45 169
16235.65 186
16236.86 179
16238.06 196
16239.26 174
16240.47 191
16241.67 199
16242.88 192
16244.08 181
16245.29 165
16246.49 154
16247.70 158
16248.90 182
16250.11 183
16251.31 192
16252.52 188
16253.72 189
16254.93 203
16256.13 187
16257.34 206
16258.54 187
16259.75 199
16260.95 208
16262.16 193
16263.36 196
16264.57 183
16265.77 189
16266.98 211
16268.19 199
16269.39 195
16270.60 186
16271.80 180
16273.01 192
16274.21 233
16275.42 189
16276.63 215
16277.83 221
16279.04 183
16280.24 202
16281.45 215
16282.66 243
16283.86 178
16285.07 204
16286.27 241
16287.48 240
16288.69 204
16289.89 230
16291.10 212
16292.31 190
16293.51 228
16294.72 231
16295.93 217
16297.13 220
16298.34 215
16299.55 229
16300.75 236
16301.96 243
16303.17 214
16304.37 208
16305.58 223
16306.79 222
16307.99 210
16309.20 241
16310.41 226
16311.62 236
16312.82 241
16314.03 255
16315.24 217
16316.44 189
16317.65 227
16318.86 230
16320.07 235
16321.27 214
16322.48 206
16323.69 203
16324.90 209
16326.10 221
16327.31 208
16328.52 169
16329.73 209
16330.94 210
16332.14 196
16333.35 177
16334.56 215
16335.77 189
16336.98 188
16338.18 208
16339.39 189
16340.60 190
16341.81 181
16343.02 182
16344.23 176
16345.43 172
16346.64 166
16347.85 162
16349.06 171
16350.27 170
16351.48 179
16352.69 148
16353.89 212
16355.10 192
16356.31 148
16357.52 140
16358.73 173
16359.94 147
16361.15 139
16362.36 162
16363.57 181
16364.77 147
16365.98 148
16367.19 158
16368.40 168
16369.61 165
16370.82 149
16372.03 147
16373.24 150
16374.45 159
16375.66 163
16376.87 167
16378.08 150
16379.29 174
16380.50 156
16381.71 163
16382.92 149
16384.13 128
16385.34 160
16386.55 189
16387.76 161
16388.97 149
16390.18 177
16391.39 163
16392.60 188
16393.81 157
16395.02 166
16396.23 173
16397.44 156
16398.65 164
16399.86 175
16401.07 141
16402.28 157
16403.49 167
16404.70 169
16405.91 152
16407.12 187
16408.33 160
16409.54 175
16410.76 169
16411.97 133
16413.18 150
16414.39 143
16415.60 158
16416.81 154
16418.02 129
16419.23 147
16420.44 147
16421.66 156
16422.87 112
16424.08 145
16425.29 175
16426.50 163
16427.71 160
16428.92 143
16430.14 144
16431.35 167
16432.56 166
16433.77 137
16434.98 154
16436.19 156
16437.41 156
16438.62 173
16439.83 186
16441.04 186
16442.25 147
16443.47 163
16444.68 167
16445.89 147
16447.10 139
16448.31 137
16449.53 150
16450.74 138
16451.95 183
16453.16 143
16454.38 149
16455.59 148
16456.80 150
16458.01 145
16459.23 140
16460.44 144
16461.65 138
16462.86 121
16464.08 129
16465.29 143
16466.50 142
16467.72 155
16468.93 127
16470.14 156
16471.35 142
16472.57 131
16473.78 136
16474.99 155
16476.21 125
16477.42 129
16478.63 142
16479.85 143
16481.06 140
16482.27 123
16483.49 145
16484.70 126
16485.92 152
16487.13 153
16488.34 163
16489.56 123
16490.77 108
16491.98 116
16493.20 140
16494.41 131
16495.63 142
16496.84 130
16498.05 128
16499.27 156
16500.48 128
16501.70 126
16502.91 134
16504.13 132
16505.34 140
16506.55 159
16507.77 149
16508.98 129
16510.20 166
16511.41 171
16512.63 154
16513.84 154
16515.06 145
16516.27 139
16517.49 132
16518.70 128
16519.92 137
16521.13 141
16522.35 141
16523.56 139
16524.78 138
16525.99 135
16527.21 120
16528.42 115
16529.64 119
16530.85 123
16532.07 134
16533.28 120
16534.50 131
16535.71 122
16536.93 140
16538.14 127
16539.36 93
16540.58 130
16541.79 135
16543.01 143
16544.22 121
16545.44 103
16546.65 150
16547.87 134
16549.09 147
16550.30 154
16551.52 142
16552.73 140
16553.95 129
16555.17 128
16556.38 129
16557.60 144
16558.82 144
16560.03 143
16561.25 164
16562.46 133
16563.68 142
16564.90 169
16566.11 122
16567.33 140
16568.55 133
16569.76 141
16570.98 148
16572.20 145
16573.41 136
16574.63 166
16575.85 148
16577.07 166
16578.28 154
16579.50 135
16580.72 131
16581.93 132
16583.15 158
16584.37 138
16585.59 127
16586.80 126
16588.02 148
16589.24 105
16590.46 144
16591.67 163
16592.89 148
16594.11 119
16595.33 135
16596.54 154
16597.76 156
16598.98 135
16600.20 106
16601.41 153
16602.63 131
16603.85 141
16605.07 127
16606.29 140
16607.50 114
16608.72 137
16609.94 143
16611.16 171
16612.38 124
16613.60 114
16614.81 133
16616.03 143
16617.25 114
16618.47 138
16619.69 132
16620.91 120
16622.13 159
16623.34 167
16624.56 181
16625.78 126
16627.00 109
16628.22 128
16629.44 116
16630.66 161
16631.88 124
16633.10 134
16634.31 130
16635.53 128
16636.75 136
16637.97 113
16639.19 120
16640.41 125
16641.63 95
16642.85 112
16644.07 139
16645.29 102
16646.51 94
16647.73 136
16648.95 132
16650.17 132
16651.39 122
16652.61 153
16653.83 121
16655.05 118
16656.27 112
16657.49 125
16658.71 150
16659.93 132
16661.15 123
16662.37 123
16663.59 123
16664.81 104
16666.03 130
16667.25 119
16668.47 154
16669.69 142
16670.91 139
16672.13 133
16673.35 142
16674.57 117
16675.79 131
16677.01 132
16678.23 99
16679.45 116
16680.67 137
16681.89 138
16683.12 112
16684.34 122
16685.56 125
16686.78 152
16688.00 136
16689.22 130
16690.44 146
16691.66 139
16692.88 121
16694.11 119
16695.33 120
16696.55 111
16697.77 119
16698.99 136
16700.21 133
16701.43 131
16702.66 139
16703.88 124
16705.10 116
16706.32 133
16707.54 116
16708.77 107
16709.99 125
16711.21 131
16712.43 103
16713.65 103
16714.87 133
16716.10 137
16717.32 127
16718.54 147
16719.76 141
16720.99 118
16722.21 111
16723.43 123
16724.65 134
16725.88 117
16727.10 126
16728.32 122
16729.54 125
16730.77 139
16731.99 125
16733.21 126
16734.43 131
16735.66 116
16736.88 130
16738.10 123
16739.33 122
16740.55 105
16741.77 130
16742.99 145
16744.22 107
16745.44 146
16746.66 131
16747.89 103
16749.11 134
16750.33 130
16751.56 109
16752.78 129
16754.00 155
16755.23 156
16756.45 125
16757.68 123
16758.90 141
16760.12 131
16761.35 130
16762.57 113
16763.79 141
16765.02 154
16766.24 133
16767.47 103
16768.69 139
16769.91 136
16771.14 147
16772.36 121
16773.59 155
16774.81 131
16776.04 151
16777.26 132
16778.48 130
16779.71 128
16780.93 96
16782.16 121
16783.38 134
16784.61 125
16785.83 124
16787.06 109
16788.28 124
16789.51 106
16790.73 121
16791.96 137
16793.18 103
16794.41 133
16795.63 140
16796.86 142
16798.08 111
16799.31 122
16800.53 125
16801.76 140
16802.98 141
16804.21 132
16805.43 122
16806.66 135
16807.88 135
16809.11 128
16810.33 148
16811.56 146
16812.79 148
16814.01 150
16815.24 135
16816.46 120
16817.69 127
16818.91 107
16820.14 124
16821.37 142
16822.59 113
16823.82 108
16825.04 128
16826.27 130
16827.50 123
16828.72 116
16829.95 110
16831.18 152
16832.40 133
16833.63 126
16834.86 152
16836.08 138
16837.31 129
16838.53 142
16839.76 147
16840.99 132
16842.21 125
16843.44 121
16844.67 110
16845.90 135
16847.12 132
16848.35 131
16849.58 163
16850.80 138
16852.03 124
16853.26 127
16854.48 121
16855.71 101
16856.94 117
16858.17 137
16859.39 139
16860.62 108
16861.85 153
16863.08 119
16864.30 128
16865.53 129
16866.76 122
16867.99 131
16869.21 169
16870.44 149
16871.67 123
16872.90 141
16874.13 144
16875.35 157
16876.58 134
16877.81 135
16879.04 148
16880.27 173
16881.49 179
16882.72 170
16883.95 191
16885.18 154
16886.41 143
16887.64 137
16888.86 150
16890.09 167
16891.32 162
16892.55 173
16893.78 163
16895.01 156
16896.24 135
16897.46 137
16898.69 149
16899.92 195
16901.15 178
16902.38 154
16903.61 165
16904.84 169
16906.07 150
16907.30 179
16908.53 137
16909.75 141
16910.98 138
16912.21 157
16913.44 145
16914.67 151
16915.90 142
16917.13 140
16918.36 153
16919.59 155
16920.82 156
16922.05 159
16923.28 136
16924.51 149
16925.74 167
16926.97 143
16928.20 132
16929.43 142
16930.66 136
16931.89 145
16933.12 125
16934.35 127
16935.58 176
16936.81 145
16938.04 102
16939.27 126
16940.50 154
16941.73 141
16942.96 127
16944.19 134
16945.42 134
16946.65 146
16947.88 137
16949.11 139
16950.34 149
16951.57 138
16952.80 125
16954.04 138
16955.27 147
16956.50 135
16957.73 129
16958.96 129
16960.19 159
16961.42 111
16962.65 134
16963.88 143
16965.11 140
16966.35 141
16967.58 127
16968.81 126
16970.04 139
16971.27 134
16972.50 112
16973.73 129
16974.97 121
16976.20 107
16977.43 119
16978.66 113
16979.89 122
16981.12 130
16982.36 162
16983.59 147
16984.82 119
16986.05 153
16987.28 127
16988.52 134
16989.75 128
16990.98 118
16992.21 127
16993.45 135
16994.68 128
16995.91 96
16997.14 137
16998.37 142
16999.61 148
17000.84 133
17002.07 132
17003.31 136
17004.54 119
17005.77 135
17007.00 139
17008.24 124
17009.47 114
17010.70 109
17011.93 112
17013.17 127
17014.40 173
17015.63 135
17016.87 113
17018.10 117
17019.33 136
17020.57 118
17021.80 126
17023.03 149
17024.27 101
17025.50 111
17026.73 106
17027.97 105
17029.20 117
17030.43 115
17031.67 92
17032.90 114
17034.14 140
17035.37 145
17036.60 134
17037.84 116
17039.07 113
17040.30 118
17041.54 108
17042.77 119
17044.01 108
17045.24 124
17046.47 109
17047.71 114
17048.94 118
17050.18 116
17051.41 118
17052.65 134
17053.88 133
17055.12 126
17056.35 137
17057.58 154
17058.82 126
17060.05 128
17061.29 131
17062.52 112
17063.76 108
17064.99 98
17066.23 117
17067.46 114
17068.70 118
17069.93 128
17071.17 103
17072.40 130
17073.64 143
17074.87 132
17076.11 106
17077.34 93
17078.58 120
17079.81 109
17081.05 122
17082.29 101
17083.52 104
17084.76 83
17085.99 117
17087.23 109
17088.46 100
17089.70 91
17090.94 100
17092.17 112
17093.41 131
17094.64 114
17095.88 107
17097.12 121
17098.35 104
17099.59 115
17100.82 108
17102.06 130
17103.30 125
17104.53 132
17105.77 104
17107.00 97
17108.24 102
17109.48 116
17110.71 112
17111.95 98
17113.19 87
17114.42 103
17115.66 110
17116.90 130
17118.13 120
17119.37 91
17120.61 114
17121.85 125
17123.08 126
17124.32 127
17125.56 118
17126.79 119
17128.03 117
17129.27 129
17130.50 135
17131.74 125
17132.98 117
17134.22 115
17135.45 105
17136.69 91
17137.93 124
17139.17 96
17140.40 100
17141.64 119
17142.88 95
17144.12 114
17145.36 128
17146.59 129
17147.83 113
17149.07 120
17150.31 125
17151.54 117
17152.78 101
17154.02 104
17155.26 123
17156.50 118
17157.74 81
17158.97 102
17160.21 98
17161.45 91
17162.69 110
17163.93 109
17165.17 103
17166.40 126
17167.64 108
17168.88 102
17170.12 96
17171.36 97
17172.60 100
17173.84 93
17175.08 116
17176.31 108
17177.55 99
17178.79 91
17180.03 108
17181.27 128
17182.51 104
17183.75 111
17184.99 124
17186.23 105
17187.47 108
17188.71 107
17189.94 102
17191.18 112
17192.42 101
17193.66 94
17194.90 104
17196.14 96
17197.38 100
17198.62 100
17199.86 137
17201.10 102
17202.34 104
17203.58 109
17204.82 107
17206.06 121
17207.30 107
17208.54 87
17209.78 93
17211.02 84
17212.26 89
17213.50 106
17214.74 85
17215.98 96
17217.22 99
17218.46 121
17219.70 96
17220.94 93
17222.18 83
17223.43 95
17224.67 101
17225.91 106
17227.15 97
17228.39 131
17229.63 99
17230.87 81
17232.11 92
17233.35 111
17234.59 86
17235.83 103
17237.08 118
17238.32 108
17239.56 106
17240.80 84
17242.04 86
17243.28 97
17244.52 106
17245.76 112
17247.01 124
17248.25 92
17249.49 98
17250.73 96
17251.97 90
17253.21 89
17254.46 91
17255.70 89
17256.94 96
17258.18 96
17259.42 109
17260.66 118
17261.91 115
17263.15 111
17264.39 105
17265.63 123
17266.87 126
17268.12 81
17269.36 90
17270.60 80
17271.84 77
17273.09 97
17274.33 109
17275.57 90
17276.81 84
17278.06 120
17279.30 127
17280.54 120
17281.78 113
17283.03 113
17284.27 97
17285.51 115
17286.76 117
17288.00 100
17289.24 100
17290.48 113
17291.73 130
17292.97 119
17294.21 103
17295.46 81
17296.70 88
17297.94 110
17299.19 110
17300.43 136
17301.67 123
17302.92 100
17304.16 110
17305.40 114
17306.65 112
17307.89 82
17309.14 96
17310.38 94
17311.62 112
17312.87 121
17314.11 100
17315.35 104
17316.60 120
17317.84 121
17319.09 132
17320.33 100
17321.58 101
17322.82 95
17324.06 100
17325.31 126
17326.55 92
17327.80 109
17329.04 109
17330.29 113
17331.53 112
17332.77 108
17334.02 106
17335.26 131
17336.51 126
17337.75 126
17339.00 114
17340.24 116
17341.49 112
17342.73 104
17343.98 83
17345.22 117
17346.47 156
17347.71 98
17348.96 91
17350.20 103
17351.45 129
17352.69 102
17353.94 98
17355.18 97
17356.43 112
17357.68 93
17358.92 105
17360.17 116
17361.41 110
17362.66 94
17363.90 100
17365.15 105
17366.39 100
17367.64 113
17368.89 90
17370.13 84
17371.38 103
17372.62 98
17373.87 97
17375.12 95
17376.36 110
17377.61 100
17378.85 77
17380.10 114
17381.35 112
17382.59 97
17383.84 90
17385.09 93
17386.33 102
17387.58 106
17388.83 102
17390.07 103
17391.32 112
17392.57 85
17393.81 108
17395.06 120
17396.31 96
17397.55 92
17398.80 89
17400.05 80
17401.29 120
17402.54 114
17403.79 106
17405.04 95
17406.28 114
17407.53 98
17408.78 67
17410.02 94
17411.27 115
17412.52 121
17413.77 93
17415.01 83
17416.26 116
17417.51 109
17418.76 90
17420.00 79
17421.25 100
17422.50 96
17423.75 115
17425.00 107
17426.24 88
17427.49 93
17428.74 104
17429.99 102
17431.24 94
17432.48 104
17433.73 101
17434.98 110
17436.23 107
17437.48 90
17438.73 109
17439.97 108
17441.22 95
17442.47 117
17443.72 98
17444.97 91
17446.22 104
17447.47 119
17448.71 109
17449.96 124
17451.21 96
17452.46 105
17453.71 129
17454.96 119
17456.21 105
17457.46 128
17458.71 127
17459.95 86
17461.20 96
17462.45 98
17463.70 116
17464.95 87
17466.20 90
17467.45 101
17468.70 95
17469.95 108
17471.20 99
17472.45 110
17473.70 112
17474.95 106
17476.20 120
17477.45 88
17478.70 93
17479.95 117
17481.20 107
17482.45 110
17483.70 108
17484.95 98
17486.20 88
17487.45 116
17488.70 108
17489.95 104
17491.20 121
17492.45 109
17493.70 102
17494.95 94
17496.20 91
17497.45 94
17498.70 112
17499.95 109
17501.20 79
17502.45 103
17503.70 104
17504.95 106
17506.20 102
17507.46 99
17508.71 91
17509.96 121
17511.21 94
17512.46 107
17513.71 102
17514.96 80
17516.21 96
17517.46 116
17518.71 99
17519.97 107
17521.22 108
17522.47 97
17523.72 97
17524.97 99
17526.22 121
17527.47 98
17528.73 109
17529.98 96
17531.23 103
17532.48 96
17533.73 90
17534.99 103
17536.24 129
17537.49 124
17538.74 122
17539.99 143
17541.25 96
17542.50 113
17543.75 120
17545.00 124
17546.25 120
17547.51 122
17548.76 108
17550.01 118
17551.26 107
17552.52 97
17553.77 102
17555.02 106
17556.27 93
17557.53 124
17558.78 111
17560.03 93
17561.28 120
17562.54 110
17563.79 93
17565.04 117
17566.30 96
17567.55 102
17568.80 113
17570.05 104
17571.31 109
17572.56 115
17573.81 90
17575.07 97
17576.32 93
17577.57 104
17578.83 110
17580.08 107
17581.33 109
17582.59 109
17583.84 120
17585.10 108
17586.35 101
17587.60 109
17588.86 102
17590.11 104
17591.36 94
17592.62 90
17593.87 86
17595.13 80
17596.38 95
17597.63 88
17598.89 86
17600.14 122
17601.40 127
17602.65 122
17603.90 135
17605.16 121
17606.41 111
17607.67 93
17608.92 110
17610.18 104
17611.43 91
17612.69 83
17613.94 121
17615.20 116
17616.45 87
17617.71 102
17618.96 122
17620.21 128
17621.47 117
17622.72 121
17623.98 95
17625.23 86
17626.49 100
17627.75 103
17629.00 103
17630.26 116
17631.51 138
17632.77 94
17634.02 113
17635.28 71
17636.53 70
17637.79 100
17639.04 121
17640.30 90
17641.55 97
17642.81 127
17644.07 121
17645.32 111
17646.58 106
17647.83 79
17649.09 90
17650.35 96
17651.60 96
17652.86 94
17654.11 88
17655.37 88
17656.63 97
17657.88 104
17659.14 85
17660.39 108
17661.65 100
17662.91 81
17664.16 93
17665.42 99
17666.68 101
17667.93 103
17669.19 95
17670.45 94
17671.70 96
17672.96 118
17674.22 101
17675.47 118
17676.73 104
17677.99 90
17679.24 104
17680.50 125
17681.76 79
17683.02 87
17684.27 94
17685.53 93
17686.79 122
17688.05 99
17689.30 88
17690.56 84
17691.82 96
17693.07 106
17694.33 88
17695.59 92
17696.85 100
17698.11 90
17699.36 112
17700.62 103
17701.88 112
17703.14 91
17704.39 83
17705.65 77
17706.91 84
17708.17 103
17709.43 86
17710.68 90
17711.94 105
17713.20 103
17714.46 90
17715.72 90
17716.98 106
17718.23 116
17719.49 85
17720.75 79
17722.01 111
17723.27 89
17724.53 70
17725.79 101
17727.04 75
17728.30 82
17729.56 101
17730.82 106
17732.08 92
17733.34 83
17734.60 93
17735.86 86
17737.12 96
17738.37 96
17739.63 101
17740.89 115
17742.15 76
17743.41 73
17744.67 88
17745.93 96
17747.19 86
17748.45 96
17749.71 104
17750.97 104
17752.23 86
17753.49 99
17754.75 95
17756.01 138
17757.27 99
17758.53 98
17759.79 95
17761.05 102
17762.31 96
17763.57 105
17764.83 95
17766.09 94
17767.35 83
17768.61 100
17769.87 80
17771.13 75
17772.39 76
17773.65 94
17774.91 98
17776.17 79
17777.43 86
17778.69 88
17779.95 93
17781.21 91
17782.47 88
17783.73 83
17784.99 92
17786.25 80
17787.51 100
17788.78 86
17790.04 108
17791.30 100
17792.56 116
17793.82 92
17795.08 81
17796.34 110
17797.60 110
17798.86 73
17800.13 68
17801.39 86
17802.65 78
17803.91 91
17805.17 86
17806.43 112
17807.69 105
17808.96 89
17810.22 86
17811.48 96
17812.74 130
17814.00 105
17815.26 94
17816.53 85
17817.79 86
17819.05 108
17820.31 93
17821.57 86
17822.84 90
17824.10 72
17825.36 109
17826.62 99
17827.89 97
17829.15 73
17830.41 92
17831.67 89
17832.93 91
17834.20 114
17835.46 117
17836.72 110
17837.99 91
17839.25 115
17840.51 85
17841.77 93
17843.04 110
17844.30 101
17845.56 76
17846.82 87
17848.09 81
17849.35 67
17850.61 72
17851.88 85
17853.14 82
17854.40 90
17855.67 91
17856.93 90
17858.19 97
17859.46 95
17860.72 92
17861.98 99
17863.25 77
17864.51 70
17865.77 67
17867.04 94
17868.30 103
17869.57 103
17870.83 85
17872.09 96
17873.36 90
17874.62 74
17875.89 78
17877.15 94
17878.41 85
17879.68 97
17880.94 130
17882.21 90
17883.47 82
17884.73 94
17886.00 102
17887.26 106
17888.53 92
17889.79 68
17891.06 87
17892.32 84
17893.59 88
17894.85 96
17896.12 80
17897.38 94
17898.65 104
17899.91 102
17901.17 111
17902.44 65
17903.70 81
17904.97 105
17906.23 110
17907.50 96
17908.77 95
17910.03 86
17911.30 87
17912.56 98
17913.83 69
17915.09 67
17916.36 83
17917.62 82
17918.89 88
17920.15 75
17921.42 95
17922.68 110
17923.95 85
17925.22 79
17926.48 81
17927.75 93
17929.01 95
17930.28 74
17931.55 89
17932.81 96
17934.08 95
17935.34 77
17936.61 68
17937.88 95
17939.14 79
17940.41 87
17941.68 89
17942.94 100
17944.21 75
17945.47 92
17946.74 117
17948.01 78
17949.27 83
17950.54 93
17951.81 81
17953.07 80
17954.34 65
17955.61 84
17956.87 67
17958.14 72
17959.41 87
17960.68 117
17961.94 102
17963.21 94
17964.48 116
17965.74 76
17967.01 86
17968.28 91
17969.55 109
17970.81 75
17972.08 90
17973.35 96
17974.62 97
17975.88 66
17977.15 106
17978.42 89
17979.69 73
17980.95 86
17982.22 78
17983.49 82
17984.76 89
17986.03 89
17987.29 94
17988.56 95
17989.83 102
17991.10 101
17992.37 97
17993.63 62
17994.90 96
17996.17 93
17997.44 105
17998.71 86
17999.98 84
18001.24 97
18002.51 104
18003.78 105
18005.05 92
18006.32 87
18007.59 102
18008.86 77
18010.12 79
18011.39 76
18012.66 77
18013.93 81
18015.20 74
18016.47 84
18017.74 91
18019.01 86
18020.28 86
18021.54 95
18022.81 82
18024.08 99
18025.35 91
18026.62 81
18027.89 103
18029.16 112
18030.43 91
18031.70 95
18032.97 86
18034.24 102
18035.51 87
18036.78 67
18038.05 85
18039.32 77
18040.59 70
18041.86 80
18043.13 76
18044.40 83
18045.67 80
18046.94 78
18048.21 78
18049.48 84
18050.75 99
18052.02 90
18053.29 110
18054.56 99
18055.83 71
18057.10 97
18058.37 102
18059.64 77
18060.91 89
18062.18 93
18063.45 81
18064.72 87
18065.99 92
18067.26 94
18068.54 111
18069.81 94
18071.08 69
18072.35 63
18073.62 88
18074.89 84
18076.16 75
18077.43 80
18078.70 84
18079.97 92
18081.25 104
18082.52 119
18083.79 67
18085.06 69
18086.33 81
18087.60 85
18088.87 90
18090.15 64
18091.42 66
18092.69 79
18093.96 111
18095.23 90
18096.50 72
18097.78 79
18099.05 123
18100.32 120
18101.59 95
18102.86 74
18104.14 81
18105.41 101
18106.68 92
18107.95 72
18109.23 61
18110.50 88
18111.77 112
18113.04 87
18114.31 75
18115.59 71
18116.86 92
18118.13 102
18119.40 107
18120.68 85
18121.95 99
18123.22 89
18124.50 90
18125.77 103
18127.04 76
18128.31 77
18129.59 100
18130.86 93
18132.13 79
18133.41 93
18134.68 92
18135.95 92
18137.23 103
18138.50 82
18139.77 108
18141.05 87
18142.32 94
18143.59 94
18144.87 99
18146.14 116
18147.41 107
18148.69 84
18149.96 115
18151.23 97
18152.51 88
18153.78 96
18155.06 80
18156.33 79
18157.60 101
18158.88 67
18160.15 79
18161.43 88
18162.70 85
18163.97 108
18165.25 97
18166.52 117
18167.80 84
18169.07 99
18170.35 77
18171.62 96
18172.90 98
18174.17 86
18175.44 117
18176.72 107
18177.99 100
18179.27 96
18180.54 96
18181.82 91
18183.09 85
18184.37 131
18185.64 109
18186.92 102
18188.19 115
18189.47 93
18190.74 100
18192.02 98
18193.29 101
18194.57 96
18195.84 96
18197.12 87
18198.39 65
18199.67 92
18200.95 86
18202.22 100
18203.50 83
18204.77 79
18206.05 104
18207.32 85
18208.60 72
18209.88 80
18211.15 64
18212.43 80
18213.70 106
18214.98 93
18216.26 84
18217.53 86
18218.81 94
18220.08 91
18221.36 85
18222.64 93
18223.91 91
18225.19 85
18226.47 92
18227.74 81
18229.02 71
18230.29 100
18231.57 96
18232.85 93
18234.12 91
18235.40 88
18236.68 82
18237.95 100
18239.23 96
18240.51 95
18241.79 73
18243.06 101
18244.34 71
18245.62 58
18246.89 81
18248.17 87
18249.45 77
18250.73 109
18252.00 66
18253.28 77
18254.56 85
18255.83 90
18257.11 95
18258.39 72
18259.67 74
18260.94 92
18262.22 87
18263.50 91
18264.78 109
18266.06 93
18267.33 101
18268.61 75
18269.89 80
18271.17 83
18272.45 91
18273.72 100
18275.00 84
18276.28 98
18277.56 89
18278.84 84
18280.11 91
18281.39 74
18282.67 110
18283.95 110
18285.23 94
18286.51 90
18287.78 95
18289.06 100
18290.34 104
18291.62 95
18292.90 82
18294.18 91
18295.46 84
18296.74 68
18298.01 84
18299.29 89
18300.57 96
18301.85 89
18303.13 75
18304.41 77
18305.69 78
18306.97 85
18308.25 89
18309.53 83
18310.81 98
18312.09 108
18313.37 83
18314.64 88
18315.92 107
18317.20 89
18318.48 104
18319.76 77
18321.04 79
18322.32 87
18323.60 84
18324.88 71
18326.16 78
18327.44 78
18328.72 70
18330.00 105
18331.28 91
18332.56 74
18333.84 68
18335.12 86
18336.40 94
18337.68 86
18338.96 90
18340.24 96
18341.52 97
18342.80 107
18344.09 84
18345.37 77
18346.65 98
18347.93 82
18349.21 91
18350.49 90
18351.77 91
18353.05 102
18354.33 100
18355.61 91
18356.89 89
18358.17 83
18359.46 84
18360.74 107
18362.02 94
18363.30 72
18364.58 85
18365.86 82
18367.14 94
18368.42 84
18369.71 84
18370.99 74
18372.27 86
18373.55 98
18374.83 78
18376.11 82
18377.39 78
18378.68 87
18379.96 92
18381.24 98
18382.52 110
18383.80 93
18385.09 96
18386.37 115
18387.65 89
18388.93 99
18390.21 82
18391.50 105
18392.78 83
18394.06 67
18395.34 71
18396.63 68
18397.91 85
18399.19 83
18400.47 100
18401.76 81
18403.04 100
18404.32 85
18405.60 93
18406.89 99
18408.17 106
18409.45 94
18410.73 99
18412.02 96
18413.30 100
18414.58 83
18415.87 69
18417.15 91
18418.43 93
18419.72 90
18421.00 85
18422.28 79
18423.57 118
18424.85 104
18426.13 104
18427.42 97
18428.70 82
18429.98 91
18431.27 85
18432.55 92
18433.83 96
18435.12 87
18436.40 88
18437.68 85
18438.97 77
18440.25 74
18441.54 105
18442.82 81
18444.10 90
18445.39 96
18446.67 89
18447.96 105
18449.24 98
18450.53 90
18451.81 74
18453.09 68
18454.38 121
18455.66 93
18456.95 65
18458.23 80
18459.52 73
18460.80 74
18462.09 76
18463.37 71
18464.65 83
18465.94 76
18467.22 89
18468.51 91
18469.79 85
18471.08 80
18472.36 80
18473.65 92
18474.93 83
18476.22 77
18477.50 70
18478.79 69
18480.08 95
18481.36 87
18482.65 73
18483.93 83
18485.22 98
18486.50 74
18487.79 62
18489.07 74
18490.36 69
18491.64 93
18492.93 76
18494.22 67
18495.50 87
18496.79 66
18498.07 87
18499.36 66
18500.65 61
18501.93 60
18503.22 86
18504.50 74
18505.79 61
18507.08 79
18508.36 93
18509.65 118
18510.94 99
18512.22 90
18513.51 95
18514.80 74
18516.08 91
18517.37 110
18518.65 81
18519.94 74
18521.23 83
18522.51 98
18523.80 89
18525.09 74
18526.38 92
18527.66 99
18528.95 78
18530.24 110
18531.52 79
18532.81 82
18534.10 82
18535.39 92
18536.67 89
18537.96 95
18539.25 77
18540.53 66
18541.82 66
18543.11 77
18544.40 93
18545.68 82
18546.97 80
18548.26 96
18549.55 77
18550.84 97
18552.12 85
18553.41 67
18554.70 69
18555.99 83
18557.27 65
18558.56 70
18559.85 73
18561.14 75
18562.43 73
18563.72 76
18565.00 85
18566.29 90
18567.58 79
18568.87 87
18570.16 92
18571.45 102
18572.73 93
18574.02 98
18575.31 110
18576.60 113
18577.89 91
18579.18 94
18580.47 84
18581.75 73
18583.04 88
18584.33 97
18585.62 84
18586.91 95
18588.20 87
18589.49 86
18590.78 106
18592.07 90
18593.36 72
18594.65 110
18595.93 93
18597.22 95
18598.51 86
18599.80 93
18601.09 98
18602.38 138
18603.67 113
18604.96 106
18606.25 117
18607.54 109
18608.83 105
18610.12 102
18611.41 96
18612.70 98
18613.99 121
18615.28 99
18616.57 107
18617.86 95
18619.15 120
18620.44 129
18621.73 118
18623.02 105
18624.31 95
18625.60 120
18626.89 108
18628.18 97
18629.47 103
18630.76 88
18632.05 100
18633.34 95
18634.64 125
18635.93 91
18637.22 90
18638.51 112
18639.80 107
18641.09 113
18642.38 92
18643.67 108
18644.96 116
18646.25 98
18647.54 94
18648.84 97
18650.13 108
18651.42 97
18652.71 113
18654.00 103
18655.29 101
18656.58 97
18657.88 86
18659.17 72
18660.46 96
18661.75 94
18663.04 95
18664.33 106
18665.63 109
18666.92 85
18668.21 91
18669.50 111
18670.79 97
18672.08 87
18673.38 113
18674.67 120
18675.96 78
18677.25 78
18678.55 93
18679.84 76
18681.13 83
18682.42 80
18683.71 96
18685.01 90
18686.30 92
18687.59 89
18688.88 84
18690.18 86
18691.47 91
18692.76 79
18694.06 71
18695.35 69
18696.64 93
18697.93 73
18699.23 77
18700.52 92
18701.81 109
18703.11 84
18704.40 90
18705.69 82
18706.99 62
18708.28 79
18709.57 113
18710.86 89
18712.16 93
18713.45 101
18714.75 87
18716.04 98
18717.33 74
18718.63 93
18719.92 89
18721.21 103
18722.51 104
18723.80 75
18725.09 80
18726.39 85
18727.68 68
18728.98 79
18730.27 63
18731.56 85
18732.86 84
18734.15 85
18735.45 77
18736.74 113
18738.04 80
18739.33 91
18740.62 99
18741.92 98
18743.21 97
18744.51 79
18745.80 107
18747.10 91
18748.39 73
18749.69 80
18750.98 101
18752.27 65
18753.57 84
18754.86 76
18756.16 78
18757.45 78
18758.75 82
18760.04 111
18761.34 106
18762.63 78
18763.93 87
18765.23 102
18766.52 89
18767.82 81
18769.11 72
18770.41 82
18771.70 74
18773.00 67
18774.29 88
18775.59 69
18776.88 68
18778.18 100
18779.48 131
18780.77 104
18782.07 73
18783.36 57
18784.66 69
18785.95 93
18787.25 73
18788.55 87
18789.84 91
18791.14 94
18792.43 67
18793.73 80
18795.03 83
18796.32 82
18797.62 102
18798.92 100
18800.21 77
18801.51 81
18802.81 93
18804.10 99
18805.40 71
18806.70 67
18807.99 76
18809.29 83
18810.59 95
18811.88 85
18813.18 83
18814.48 54
18815.77 69
18817.07 87
18818.37 69
18819.66 75
18820.96 75
18822.26 74
18823.56 95
18824.85 94
18826.15 84
18827.45 91
18828.75 74
18830.04 91
18831.34 90
18832.64 81
18833.94 82
18835.23 101
18836.53 79
18837.83 101
18839.13 88
18840.42 66
18841.72 108
18843.02 88
18844.32 91
18845.62 95
18846.91 108
18848.21 107
18849.51 103
18850.81 76
18852.11 65
18853.40 71
18854.70 79
18856.00 90
18857.30 83
18858.60 83
18859.90 85
18861.20 65
18862.49 77
18863.79 81
18865.09 84
18866.39 82
18867.69 87
18868.99 108
18870.29 101
18871.59 73
18872.88 73
18874.18 82
18875.48 64
18876.78 65
18878.08 92
18879.38 89
18880.68 84
18881.98 101
18883.28 79
18884.58 71
18885.88 84
18887.18 92
18888.47 67
18889.77 81
18891.07 91
18892.37 88
18893.67 64
18894.97 80
18896.27 80
18897.57 73
18898.87 66
18900.17 71
18901.47 81
18902.77 86
18904.07 94
18905.37 88
18906.67 93
18907.97 85
18909.27 92
18910.57 79
18911.87 76
18913.17 89
18914.47 83
18915.77 64
18917.07 83
18918.38 69
18919.68 77
18920.98 74
18922.28 83
18923.58 88
18924.88 75
18926.18 61
18927.48 53
18928.78 75
18930.08 67
18931.38 70
18932.68 72
18933.98 71
18935.29 71
18936.59 72
18937.89 54
18939.19 56
18940.49 79
18941.79 62
18943.09 59
18944.39 67
18945.70 65
18947.00 93
18948.30 78
18949.60 76
18950.90 65
18952.20 70
18953.51 70
18954.81 62
18956.11 67
18957.41 82
18958.71 67
18960.02 88
18961.32 80
18962.62 84
18963.92 95
18965.22 73
18966.53 82
18967.83 68
18969.13 65
18970.43 87
18971.73 66
18973.04 86
18974.34 90
18975.64 95
18976.94 79
18978.25 79
18979.55 86
18980.85 65
18982.16 72
18983.46 47
18984.76 63
18986.06 73
18987.37 69
18988.67 79
18989.97 90
18991.28 99
18992.58 83
18993.88 66
18995.18 88
18996.49 72
18997.79 84
18999.09 69
19000.40 74
19001.70 84
19003.00 76
19004.31 85
19005.61 86
19006.92 60
19008.22 66
19009.52 77
19010.83 73
19012.13 86
19013.43 73
19014.74 71
19016.04 77
19017.35 82
19018.65 95
19019.95 79
19021.26 69
19022.56 87
19023.87 80
19025.17 99
19026.47 95
19027.78 96
19029.08 83
19030.39 95
19031.69 78
19033.00 63
19034.30 84
19035.61 89
19036.91 97
19038.21 100
19039.52 101
19040.82 84
19042.13 74
19043.43 86
19044.74 94
19046.04 91
19047.35 76
19048.65 68
19049.96 84
19051.26 115
19052.57 58
19053.87 65
19055.18 62
19056.48 68
19057.79 86
19059.09 83
19060.40 82
19061.71 88
19063.01 79
19064.32 87
19065.62 69
19066.93 62
19068.23 70
19069.54 72
19070.85 69
19072.15 62
19073.46 85
19074.76 72
19076.07 86
19077.37 79
19078.68 60
19079.99 66
19081.29 69
19082.60 83
19083.91 75
19085.21 87
19086.52 94
19087.82 93
19089.13 61
19090.44 77
19091.74 63
19093.05 62
19094.36 73
19095.66 68
19096.97 63
19098.28 69
19099.58 73
19100.89 67
19102.20 68
19103.50 104
19104.81 73
19106.12 68
19107.42 62
19108.73 69
19110.04 79
19111.35 90
19112.65 71
19113.96 69
19115.27 60
19116.58 84
19117.88 75
19119.19 73
19120.50 65
19121.81 87
19123.11 98
19124.42 83
19125.73 63
19127.04 84
19128.34 94
19129.65 87
19130.96 79
19132.27 84
19133.57 79
19134.88 66
19136.19 69
19137.50 67
19138.81 67
19140.12 94
19141.42 91
19142.73 80
19144.04 89
19145.35 85
19146.66 65
19147.97 71
19149.27 74
19150.58 62
19151.89 60
19153.20 84
19154.51 84
19155.82 67
19157.13 71
19158.43 91
19159.74 74
19161.05 83
19162.36 93
19163.67 59
19164.98 70
19166.29 72
19167.60 72
19168.91 64
19170.22 70
19171.52 84
19172.83 76
19174.14 82
19175.45 79
19176.76 69
19178.07 80
19179.38 85
19180.69 84
19182.00 92
19183.31 76
19184.62 96
19185.93 82
19187.24 102
19188.55 89
19189.86 63
19191.17 68
19192.48 71
19193.79 67
19195.10 85
19196.41 83
19197.72 75
19199.03 79
19200.34 91
19201.65 65
19202.96 73
19204.27 88
19205.58 60
19206.89 78
19208.20 96
19209.51 94
19210.82 86
19212.13 86
19213.44 70
19214.75 78
19216.06 82
19217.38 68
19218.69 71
19220.00 77
19221.31 81
19222.62 68
19223.93 80
19225.24 69
19226.55 69
19227.86 92
19229.17 71
19230.49 85
19231.80 75
19233.11 65
19234.42 92
19235.73 87
19237.04 92
19238.35 87
19239.67 78
19240.98 88
19242.29 67
19243.60 90
19244.91 98
19246.22 80
19247.54 72
19248.85 90
19250.16 80
19251.47 73
19252.78 63
19254.10 53
19255.41 82
19256.72 61
19258.03 68
19259.34 83
19260.66 75
19261.97 77
19263.28 104
19264.59 81
19265.91 100
19267.22 77
19268.53 81
19269.84 85
19271.16 71
19272.47 70
19273.78 66
19275.10 70
19276.41 102
19277.72 70
19279.03 53
19280.35 81
19281.66 86
19282.97 64
19284.29 61
19285.60 75
19286.91 64
19288.23 63
19289.54 85
19290.85 86
19292.17 83
19293.48 99
19294.79 68
19296.11 86
19297.42 92
19298.73 78
19300.05 72
19301.36 81
19302.67 88
19303.99 82
19305.30 81
19306.62 72
19307.93 71
19309.24 65
19310.56 78
19311.87 84
19313.19 77
19314.50 56
19315.81 61
19317.13 81
19318.44 82
19319.76 86
19321.07 80
19322.39 82
19323.70 70
19325.01 103
19326.33 91
19327.64 74
19328.96 92
19330.27 79
19331.59 77
19332.90 70
19334.22 65
19335.53 76
19336.85 62
19338.16 72
19339.48 81
19340.79 65
19342.11 72
19343.42 75
19344.74 76
19346.05 86
19347.37 80
19348.68 105
19350.00 88
19351.31 73
19352.63 93
19353.94 91
19355.26 89
19356.58 88
19357.89 93
19359.21 107
19360.52 83
19361.84 82
19363.15 87
19364.47 61
19365.79 103
19367.10 67
19368.42 60
19369.73 68
19371.05 76
19372.37 75
19373.68 72
19375.00 75
19376.31 79
19377.63 70
19378.95 82
19380.26 89
19381.58 87
19382.90 86
19384.21 83
19385.53 75
19386.85 76
19388.16 66
19389.48 76
19390.80 77
19392.11 78
19393.43 99
19394.75 94
19396.06 66
19397.38 58
19398.70 85
19400.01 66
19401.33 91
19402.65 72
19403.97 74
19405.28 91
19406.60 64
19407.92 72
19409.23 67
19410.55 63
19411.87 82
19413.19 73
19414.50 87
19415.82 84
19417.14 104
19418.46 87
19419.77 85
19421.09 68
19422.41 74
19423.73 68
19425.05 81
19426.36 72
19427.68 80
19429.00 70
19430.32 74
19431.64 95
19432.95 85
19434.27 82
19435.59 65
19436.91 67
19438.23 86
19439.55 84
19440.86 85
19442.18 83
19443.50 78
19444.82 64
19446.14 58
19447.46 95
19448.78 76
19450.09 76
19451.41 78
19452.73 66
19454.05 69
19455.37 83
19456.69 68
19458.01 55
19459.33 89
19460.65 100
19461.97 89
19463.28 85
19464.60 64
19465.92 67
19467.24 67
19468.56 69
19469.88 73
19471.20 70
19472.52 97
19473.84 100
19475.16 99
19476.48 88
19477.80 76
19479.12 71
19480.44 51
19481.76 72
19483.08 74
19484.40 76
19485.72 66
19487.04 74
19488.36 66
19489.68 79
19491.00 87
19492.32 76
19493.64 82
19494.96 66
19496.28 103
19497.60 52
19498.92 69
19500.24 71
19501.56 77
19502.88 99
19504.20 101
19505.52 81
19506.84 85
19508.16 68
19509.49 69
19510.81 72
19512.13 91
19513.45 84
19514.77 66
19516.09 83
19517.41 84
19518.73 109
19520.05 79
19521.37 68
19522.70 62
19524.02 77
19525.34 60
19526.66 57
19527.98 57
19529.30 69
19530.62 69
19531.95 85
19533.27 47
19534.59 64
19535.91 83
19537.23 86
19538.55 78
19539.88 85
19541.20 83
19542.52 79
19543.84 77
19545.16 65
19546.49 99
19547.81 71
19549.13 101
19550.45 87
19551.77 68
19553.10 63
19554.42 66
19555.74 84
19557.06 74
19558.39 85
19559.71 64
19561.03 61
19562.35 58
19563.68 75
19565.00 57
19566.32 59
19567.64 72
19568.97 84
19570.29 81
19571.61 85
19572.94 70
19574.26 82
19575.58 73
19576.90 63
19578.23 83
19579.55 72
19580.87 58
19582.20 58
19583.52 73
19584.84 85
19586.17 79
19587.49 73
19588.81 85
19590.14 69
19591.46 85
19592.78 83
19594.11 73
19595.43 69
19596.76 62
19598.08 77
19599.40 85
19600.73 99
19602.05 55
19603.37 57
19604.70 62
19606.02 62
19607.35 85
19608.67 77
19610.00 61
19611.32 91
19612.64 80
19613.97 79
19615.29 72
19616.62 66
19617.94 57
19619.27 77
19620.59 70
19621.92 78
19623.24 69
19624.56 66
19625.89 61
19627.21 72
19628.54 65
19629.86 55
19631.19 67
19632.51 65
19633.84 62
19635.16 73
19636.49 81
19637.81 64
19639.14 84
19640.46 71
19641.79 74
19643.11 69
19644.44 58
19645.77 68
19647.09 70
19648.42 80
19649.74 64
19651.07 59
19652.39 88
19653.72 75
19655.04 81
19656.37 82
19657.70 70
19659.02 51
19660.35 54
19661.67 64
19663.00 86
19664.33 82
19665.65 66
19666.98 79
19668.30 51
19669.63 66
19670.96 71
19672.28 64
19673.61 80
19674.94 81
19676.26 64
19677.59 59
19678.92 60
19680.24 63
19681.57 67
19682.90 78
19684.22 81
19685.55 65
19686.88 71
19688.20 74
19689.53 80
19690.86 66
19692.18 53
19693.51 61
19694.84 87
19696.16 88
19697.49 80
19698.82 77
19700.15 65
19701.47 68
19702.80 67
19704.13 67
19705.46 75
19706.78 94
19708.11 92
19709.44 71
19710.77 71
19712.09 74
19713.42 76
19714.75 76
19716.08 56
19717.40 67
19718.73 63
19720.06 68
19721.39 61
19722.72 95
19724.04 69
19725.37 55
19726.70 53
19728.03 54
19729.36 69
19730.68 64
19732.01 68
19733.34 54
19734.67 65
19736.00 68
19737.33 74
19738.66 67
19739.98 56
19741.31 70
19742.64 52
19743.97 62
19745.30 65
19746.63 76
19747.96 84
19749.29 67
19750.61 50
19751.94 55
19753.27 86
19754.60 82
19755.93 64
19757.26 70
19758.59 61
19759.92 70
19761.25 74
19762.58 56
19763.91 49
19765.24 59
19766.57 66
19767.89 61
19769.22 77
19770.55 68
19771.88 57
19773.21 59
19774.54 79
19775.87 67
19777.20 72
19778.53 96
19779.86 66
19781.19 66
19782.52 62
19783.85 79
19785.18 72
19786.51 58
19787.84 73
19789.17 57
19790.50 80
19791.83 90
19793.16 76
19794.49 76
19795.83 85
19797.16 65
19798.49 67
19799.82 59
19801.15 58
19802.48 77
19803.81 68
19805.14 52
19806.47 55
19807.80 58
19809.13 52
19810.46 56
19811.79 66
19813.13 86
19814.46 82
19815.79 64
19817.12 63
19818.45 68
19819.78 70
19821.11 63
19822.44 60
19823.78 76
19825.11 70
19826.44 77
19827.77 71
19829.10 79
19830.43 73
19831.77 69
19833.10 60
19834.43 67
19835.76 59
19837.09 63
19838.42 57
19839.76 68
19841.09 77
19842.42 82
19843.75 71
19845.08 71
19846.42 88
19847.75 87
19849.08 60
19850.41 88
19851.75 97
19853.08 86
19854.41 79
19855.74 68
19857.08 84
19858.41 75
19859.74 75
19861.07 84
19862.41 62
19863.74 71
19865.07 57
19866.41 49
19867.74 70
19869.07 86
19870.40 76
19871.74 73
19873.07 69
19874.40 81
19875.74 83
19877.07 86
19878.40 67
19879.74 76
19881.07 94
19882.40 68
19883.74 63
19885.07 75
19886.40 83
19887.74 106
19889.07 75
19890.40 78
19891.74 79
19893.07 81
19894.41 92
19895.74 74
19897.07 75
19898.41 87
19899.74 63
19901.08 70
19902.41 75
19903.74 71
19905.08 99
19906.41 66
19907.75 61
19909.08 62
19910.41 63
19911.75 52
19913.08 70
19914.42 85
19915.75 93
19917.09 60
19918.42 86
19919.76 79
19921.09 68
19922.43 66
19923.76 76
19925.10 59
19926.43 53
19927.77 71
19929.10 86
19930.44 91
19931.77 74
19933.11 51
19934.44 74
19935.78 87
19937.11 71
19938.45 83
19939.78 77
19941.12 91
19942.45 96
19943.79 81
19945.12 66
19946.46 64
19947.79 93
19949.13 81
19950.47 84
19951.80 57
19953.14 65
19954.47 79
19955.81 81
19957.15 71
19958.48 56
19959.82 62
19961.15 59
19962.49 73
19963.83 82
19965.16 74
19966.50 69
19967.83 67
19969.17 75
19970.51 65
19971.84 72
19973.18 79
19974.52 64
19975.85 86
19977.19 64
19978.53 70
19979.86 68
19981.20 80
19982.54 58
19983.87 86
19985.21 82
19986.55 62
19987.88 71
19989.22 67
19990.56 54
19991.89 76
19993.23 80
19994.57 69
19995.91 79
19997.24 61
19998.58 68
19999.92 73
20001.26 64
20002.59 82
20003.93 92
20005.27 81
20006.61 60
20007.94 74
20009.28 76
20010.62 92
20011.96 60
20013.29 66
20014.63 69
20015.97 52
20017.31 72
20018.65 93
20019.98 79
20021.32 65
20022.66 87
20024.00 66
20025.34 72
20026.67 63
20028.01 76
20029.35 50
20030.69 64
20032.03 66
20033.37 89
20034.71 61
20036.04 74
20037.38 89
20038.72 78
20040.06 78
20041.40 70
20042.74 75
20044.08 59
20045.42 69
20046.75 72
20048.09 99
20049.43 94
20050.77 65
20052.11 75
20053.45 95
20054.79 107
20056.13 95
20057.47 67
20058.81 70
20060.15 74
20061.49 56
20062.82 78
20064.16 78
20065.50 82
20066.84 66
20068.18 66
20069.52 69
20070.86 60
20072.20 66
20073.54 73
20074.88 78
20076.22 74
20077.56 70
20078.90 73
20080.24 65
20081.58 64
20082.92 91
20084.26 90
20085.60 121
20086.94 66
20088.28 75
20089.62 88
20090.96 80
20092.30 72
20093.64 75
20094.99 55
20096.33 74
20097.67 78
20099.01 71
20100.35 79
20101.69 73
20103.03 68
20104.37 59
20105.71 53
20107.05 69
20108.39 74
20109.73 101
20111.08 76
20112.42 54
20113.76 77
20115.10 73
20116.44 66
20117.78 66
20119.12 72
20120.46 77
20121.81 83
20123.15 74
20124.49 59
20125.83 72
20127.17 57
20128.51 68
20129.86 81
20131.20 75
20132.54 69
20133.88 64
20135.22 82
20136.56 86
20137.91 84
20139.25 64
