# Supplementary material for: MALDI-TOF MS typing enables the classification of brewing yeasts of the genus Saccharomyces to major beer styles
Source: PLoS One. 2017 Aug 9;12(8):e0181694. doi: 10.1371/journal.pone.0181694 (PMC5549903; doi:10.1371/journal.pone.0181694)
Supplement: S4 File — The directory includes 90 raw files and was zipped to “.zip”; the folder has three strains with 30 spectra per strain; S1 Text explains the raw files with an example and Table 1 represents the yeast strains used within the experiment. (ZIP) [file pone.0181694.s007.zip › 10-12/30259-308-OG-Alt-Alt-YPG-18h-E-E_2015-07-15_2_0_B5_1.dat]

2000.53 1242
2000.95 1221
2001.37 1186
2001.79 1172
2002.21 1237
2002.64 1193
2003.06 1160
2003.48 1074
2003.90 1209
2004.32 1233
2004.75 1204
2005.17 1061
2005.59 1026
2006.01 1050
2006.43 1196
2006.86 1170
2007.28 1154
2007.70 1129
2008.12 1118
2008.55 1172
2008.97 1167
2009.39 1181
2009.81 1015
2010.24 1059
2010.66 1137
2011.08 1021
2011.50 1103
2011.93 1029
2012.35 916
2012.77 875
2013.20 1016
2013.62 1135
2014.04 1164
2014.46 962
2014.89 1150
2015.31 1023
2015.73 1043
2016.16 1208
2016.58 1110
2017.00 1180
2017.43 1119
2017.85 1036
2018.27 961
2018.70 1012
2019.12 1158
2019.54 1133
2019.97 1147
2020.39 1165
2020.82 1058
2021.24 1124
2021.66 1186
2022.09 1049
2022.51 907
2022.94 1054
2023.36 1078
2023.78 1043
2024.21 976
2024.63 1132
2025.06 1049
2025.48 1206
2025.90 1055
2026.33 1010
2026.75 951
2027.18 1110
2027.60 1018
2028.03 1000
2028.45 1078
2028.88 1035
2029.30 1078
2029.72 975
2030.15 972
2030.57 1001
2031.00 923
2031.42 1063
2031.85 1239
2032.27 1116
2032.70 1103
2033.12 1025
2033.55 880
2033.97 1032
2034.40 1156
2034.82 1029
2035.25 1081
2035.67 1260
2036.10 1268
2036.52 1128
2036.95 1081
2037.38 1061
2037.80 1088
2038.23 1015
2038.65 1051
2039.08 1113
2039.50 967
2039.93 1099
2040.36 1208
2040.78 1130
2041.21 1170
2041.63 1261
2042.06 1188
2042.48 1075
2042.91 1068
2043.34 1108
2043.76 985
2044.19 953
2044.62 949
2045.04 1061
2045.47 1027
2045.89 1101
2046.32 1081
2046.75 1038
2047.17 1093
2047.60 1075
2048.03 1062
2048.45 960
2048.88 946
2049.31 1062
2049.73 1097
2050.16 1186
2050.59 1074
2051.01 1098
2051.44 1234
2051.87 1132
2052.29 1071
2052.72 1012
2053.15 1059
2053.58 996
2054.00 962
2054.43 1049
2054.86 978
2055.28 985
2055.71 850
2056.14 951
2056.57 940
2056.99 1025
2057.42 1005
2057.85 1133
2058.28 1094
2058.71 1055
2059.13 1039
2059.56 1126
2059.99 1062
2060.42 1068
2060.84 1040
2061.27 1043
2061.70 1083
2062.13 1077
2062.56 1071
2062.98 1069
2063.41 1093
2063.84 1001
2064.27 1065
2064.70 1183
2065.13 1239
2065.55 1309
2065.98 1363
2066.41 1333
2066.84 1295
2067.27 1169
2067.70 1270
2068.13 976
2068.55 963
2068.98 1067
2069.41 1152
2069.84 1052
2070.27 1119
2070.70 1186
2071.13 1194
2071.56 1134
2071.99 1041
2072.41 1184
2072.84 1160
2073.27 1132
2073.70 1032
2074.13 1025
2074.56 1076
2074.99 1125
2075.42 1262
2075.85 1246
2076.28 1222
2076.71 1125
2077.14 1143
2077.57 1106
2078.00 1188
2078.43 1226
2078.86 1115
2079.29 1202
2079.72 1227
2080.15 1402
2080.58 1247
2081.01 1167
2081.44 1355
2081.87 1170
2082.30 1348
2082.73 1210
2083.16 1119
2083.59 1135
2084.02 1063
2084.45 1164
2084.88 1099
2085.31 1079
2085.74 958
2086.17 1025
2086.60 1006
2087.03 1072
2087.46 1129
2087.89 1171
2088.32 1133
2088.75 1001
2089.18 1008
2089.62 1046
2090.05 1092
2090.48 1194
2090.91 1133
2091.34 1178
2091.77 1094
2092.20 1046
2092.63 1108
2093.06 1006
2093.49 1115
2093.93 1199
2094.36 1124
2094.79 1128
2095.22 1136
2095.65 1029
2096.08 1011
2096.52 961
2096.95 999
2097.38 1083
2097.81 987
2098.24 889
2098.67 1025
2099.11 1045
2099.54 979
2099.97 1014
2100.40 1040
2100.83 1037
2101.27 962
2101.70 935
2102.13 1080
2102.56 1035
2102.99 933
2103.43 982
2103.86 1044
2104.29 1015
2104.72 993
2105.16 937
2105.59 948
2106.02 1155
2106.45 1098
2106.89 1147
2107.32 1008
2107.75 1151
2108.19 1080
2108.62 1016
2109.05 1166
2109.48 1012
2109.92 1028
2110.35 985
2110.78 1036
2111.22 963
2111.65 1076
2112.08 1171
2112.52 1106
2112.95 961
2113.38 972
2113.82 1066
2114.25 1046
2114.68 1095
2115.12 1105
2115.55 1132
2115.98 1253
2116.42 1091
2116.85 1165
2117.28 1115
2117.72 914
2118.15 860
2118.59 895
2119.02 912
2119.45 1019
2119.89 1142
2120.32 1048
2120.76 1046
2121.19 1099
2121.62 1082
2122.06 1075
2122.49 1101
2122.93 1129
2123.36 1082
2123.80 942
2124.23 1016
2124.66 1118
2125.10 1009
2125.53 1055
2125.97 1133
2126.40 1071
2126.84 1053
2127.27 887
2127.71 1008
2128.14 1105
2128.58 1310
2129.01 1186
2129.45 1188
2129.88 1243
2130.32 1312
2130.75 1337
2131.19 1236
2131.62 1124
2132.06 1277
2132.49 1128
2132.93 1244
2133.36 1123
2133.80 1062
2134.23 1346
2134.67 1337
2135.11 1323
2135.54 1335
2135.98 1455
2136.41 1311
2136.85 1375
2137.28 1398
2137.72 1283
2138.16 1275
2138.59 1173
2139.03 1115
2139.46 1175
2139.90 1197
2140.34 1163
2140.77 1030
2141.21 1021
2141.64 1057
2142.08 1000
2142.52 980
2142.95 1049
2143.39 1048
2143.83 1184
2144.26 955
2144.70 1049
2145.14 1158
2145.57 1161
2146.01 1147
2146.45 1103
2146.88 1077
2147.32 1271
2147.76 1300
2148.19 1203
2148.63 1449
2149.07 1458
2149.50 1573
2149.94 1576
2150.38 1541
2150.81 1573
2151.25 1407
2151.69 1548
2152.13 1615
2152.56 1419
2153.00 1271
2153.44 1266
2153.88 1296
2154.31 1243
2154.75 1254
2155.19 1282
2155.63 1123
2156.06 1210
2156.50 1158
2156.94 1091
2157.38 1088
2157.82 1156
2158.25 1146
2158.69 1257
2159.13 1093
2159.57 1152
2160.01 1192
2160.44 1125
2160.88 1164
2161.32 1082
2161.76 1148
2162.20 1260
2162.63 1082
2163.07 1033
2163.51 1201
2163.95 1162
2164.39 1114
2164.83 1090
2165.27 1157
2165.70 1034
2166.14 1061
2166.58 1145
2167.02 1196
2167.46 1136
2167.90 1186
2168.34 1042
2168.78 1134
2169.22 1224
2169.65 1207
2170.09 1067
2170.53 1278
2170.97 1226
2171.41 1387
2171.85 1435
2172.29 1284
2172.73 1236
2173.17 1331
2173.61 1390
2174.05 1375
2174.49 1494
2174.93 1448
2175.37 1498
2175.81 1398
2176.25 1261
2176.69 1165
2177.13 1389
2177.57 1402
2178.01 1405
2178.45 1441
2178.89 1330
2179.33 1328
2179.77 1394
2180.21 1163
2180.65 1213
2181.09 1213
2181.53 1193
2181.97 1133
2182.41 1057
2182.85 1243
2183.29 1199
2183.73 1100
2184.17 1170
2184.61 1180
2185.05 1027
2185.49 1071
2185.93 1142
2186.37 1169
2186.81 1226
2187.25 1388
2187.69 1382
2188.14 1205
2188.58 1238
2189.02 1250
2189.46 1158
2189.90 1434
2190.34 1420
2190.78 1240
2191.22 1352
2191.66 1239
2192.11 1260
2192.55 1174
2192.99 1288
2193.43 1259
2193.87 1282
2194.31 1333
2194.76 1330
2195.20 1293
2195.64 1169
2196.08 1228
2196.52 1337
2196.96 1356
2197.41 1314
2197.85 1326
2198.29 1238
2198.73 946
2199.17 1035
2199.62 1221
2200.06 1155
2200.50 1138
2200.94 1167
2201.38 1153
2201.83 1113
2202.27 1230
2202.71 1212
2203.15 1250
2203.60 1108
2204.04 1079
2204.48 1160
2204.92 1119
2205.37 1015
2205.81 1136
2206.25 1124
2206.70 1348
2207.14 1354
2207.58 1162
2208.02 1239
2208.47 1106
2208.91 1243
2209.35 1200
2209.80 1167
2210.24 1271
2210.68 1313
2211.13 1295
2211.57 1146
2212.01 1238
2212.46 1105
2212.90 1111
2213.34 1282
2213.79 1160
2214.23 1146
2214.67 1067
2215.12 1134
2215.56 1164
2216.00 1086
2216.45 1208
2216.89 1147
2217.34 1186
2217.78 1181
2218.22 1227
2218.67 1156
2219.11 1120
2219.56 1150
2220.00 1187
2220.44 1129
2220.89 1187
2221.33 1165
2221.78 1141
2222.22 1102
2222.67 1026
2223.11 1062
2223.55 1164
2224.00 1296
2224.44 1310
2224.89 1405
2225.33 1442
2225.78 1530
2226.22 1392
2226.67 1435
2227.11 1378
2227.56 1214
2228.00 1250
2228.45 1496
2228.89 1242
2229.34 1231
2229.78 1318
2230.23 1185
2230.67 1164
2231.12 1297
2231.56 1396
2232.01 1418
2232.45 1491
2232.90 1482
2233.35 1332
2233.79 1385
2234.24 1415
2234.68 1298
2235.13 1354
2235.57 1252
2236.02 1295
2236.46 1272
2236.91 1221
2237.36 1302
2237.80 1190
2238.25 1216
2238.69 1346
2239.14 1215
2239.59 1117
2240.03 1044
2240.48 1125
2240.92 1123
2241.37 1088
2241.82 1053
2242.26 1086
2242.71 1041
2243.16 1033
2243.60 974
2244.05 1017
2244.50 1002
2244.94 881
2245.39 935
2245.84 1233
2246.28 1173
2246.73 1075
2247.18 1049
2247.62 1084
2248.07 1129
2248.52 977
2248.96 1065
2249.41 1166
2249.86 1130
2250.31 1176
2250.75 1158
2251.20 1212
2251.65 1166
2252.10 1146
2252.54 1203
2252.99 1270
2253.44 1273
2253.89 1149
2254.33 1140
2254.78 1106
2255.23 1095
2255.68 1110
2256.12 1062
2256.57 1127
2257.02 998
2257.47 1025
2257.91 1121
2258.36 981
2258.81 1020
2259.26 1074
2259.71 1159
2260.16 1147
2260.60 1238
2261.05 1134
2261.50 1239
2261.95 1283
2262.40 1300
2262.84 1146
2263.29 1327
2263.74 1342
2264.19 1470
2264.64 1405
2265.09 1285
2265.54 1382
2265.98 1382
2266.43 1457
2266.88 1437
2267.33 1370
2267.78 1440
2268.23 1455
2268.68 1408
2269.13 1441
2269.58 1436
2270.03 1270
2270.47 1344
2270.92 1522
2271.37 1328
2271.82 1272
2272.27 1223
2272.72 1169
2273.17 1268
2273.62 1240
2274.07 1087
2274.52 1258
2274.97 1445
2275.42 1258
2275.87 1212
2276.32 1064
2276.77 1213
2277.22 1301
2277.67 1162
2278.12 1160
2278.57 1103
2279.02 1101
2279.47 1187
2279.92 1200
2280.37 1304
2280.82 1142
2281.27 1186
2281.72 1211
2282.17 1237
2282.62 1219
2283.07 1398
2283.52 1237
2283.97 1163
2284.42 1235
2284.87 1273
2285.32 1231
2285.77 1492
2286.22 1427
2286.67 1440
2287.13 1347
2287.58 1493
2288.03 1711
2288.48 1838
2288.93 2016
2289.38 2038
2289.83 2126
2290.28 2412
2290.73 2255
2291.18 2382
2291.64 2721
2292.09 2602
2292.54 2388
2292.99 2316
2293.44 2263
2293.89 2304
2294.34 1968
2294.80 1856
2295.25 1675
2295.70 1546
2296.15 1568
2296.60 1499
2297.05 1523
2297.51 1439
2297.96 1324
2298.41 1355
2298.86 1286
2299.31 1210
2299.77 1243
2300.22 1174
2300.67 1205
2301.12 1155
2301.57 1232
2302.03 1214
2302.48 1344
2302.93 1229
2303.38 1238
2303.84 1272
2304.29 1299
2304.74 1280
2305.19 1345
2305.65 1328
2306.10 1401
2306.55 1400
2307.01 1504
2307.46 1548
2307.91 1531
2308.36 1366
2308.82 1297
2309.27 1369
2309.72 1514
2310.18 1474
2310.63 1330
2311.08 1381
2311.54 1416
2311.99 1332
2312.44 1354
2312.90 1377
2313.35 1399
2313.80 1374
2314.26 1460
2314.71 1261
2315.16 1144
2315.62 1285
2316.07 1252
2316.52 1155
2316.98 1240
2317.43 1218
2317.88 1209
2318.34 1222
2318.79 1253
2319.25 1217
2319.70 1197
2320.15 1251
2320.61 1289
2321.06 1354
2321.52 1356
2321.97 1419
2322.43 1577
2322.88 1393
2323.33 1267
2323.79 1298
2324.24 1437
2324.70 1275
2325.15 1363
2325.61 1338
2326.06 1259
2326.52 1181
2326.97 1267
2327.43 1394
2327.88 1578
2328.34 1431
2328.79 1635
2329.25 1454
2329.70 1415
2330.16 1683
2330.61 1629
2331.07 1605
2331.52 1563
2331.98 1609
2332.43 1519
2332.89 1425
2333.34 1463
2333.80 1495
2334.25 1183
2334.71 1351
2335.16 1316
2335.62 1324
2336.08 1349
2336.53 1320
2336.99 1211
2337.44 1279
2337.90 1389
2338.35 1478
2338.81 1409
2339.27 1496
2339.72 1398
2340.18 1498
2340.63 1406
2341.09 1297
2341.55 1458
2342.00 1467
2342.46 1536
2342.91 1520
2343.37 1505
2343.83 1508
2344.28 1615
2344.74 1497
2345.20 1476
2345.65 1405
2346.11 1398
2346.57 1488
2347.02 1539
2347.48 1405
2347.94 1453
2348.39 1450
2348.85 1396
2349.31 1359
2349.76 1273
2350.22 1128
2350.68 1282
2351.14 1329
2351.59 1376
2352.05 1331
2352.51 1280
2352.96 1299
2353.42 1343
2353.88 1227
2354.34 1254
2354.79 1095
2355.25 1246
2355.71 1160
2356.17 1240
2356.62 1178
2357.08 1181
2357.54 1190
2358.00 1304
2358.46 1422
2358.91 1265
2359.37 1208
2359.83 1179
2360.29 1326
2360.74 1294
2361.20 1204
2361.66 1307
2362.12 1340
2362.58 1139
2363.04 1403
2363.49 1415
2363.95 1297
2364.41 1198
2364.87 1295
2365.33 1340
2365.79 1213
2366.24 1167
2366.70 1282
2367.16 1218
2367.62 1175
2368.08 1265
2368.54 1253
2369.00 1267
2369.46 1190
2369.91 1139
2370.37 1386
2370.83 1326
2371.29 1227
2371.75 1344
2372.21 1286
2372.67 1113
2373.13 1157
2373.59 1246
2374.05 1318
2374.51 1232
2374.97 1299
2375.42 1349
2375.88 1301
2376.34 1356
2376.80 1394
2377.26 1416
2377.72 1414
2378.18 1427
2378.64 1408
2379.10 1336
2379.56 1232
2380.02 1314
2380.48 1304
2380.94 1153
2381.40 1213
2381.86 1104
2382.32 1196
2382.78 1354
2383.24 1230
2383.70 1225
2384.16 1441
2384.62 1253
2385.08 1182
2385.54 1126
2386.00 1111
2386.47 1217
2386.93 1254
2387.39 1223
2387.85 1317
2388.31 1281
2388.77 1420
2389.23 1364
2389.69 1190
2390.15 1249
2390.61 1384
2391.07 1230
2391.53 1326
2391.99 1214
2392.46 1252
2392.92 1238
2393.38 1183
2393.84 1062
2394.30 1134
2394.76 1174
2395.22 1212
2395.68 1303
2396.15 1256
2396.61 1261
2397.07 1150
2397.53 1066
2397.99 1076
2398.45 1163
2398.92 1311
2399.38 1245
2399.84 1083
2400.30 1060
2400.76 1170
2401.23 1095
2401.69 1095
2402.15 1214
2402.61 1143
2403.07 1113
2403.54 1135
2404.00 1222
2404.46 1199
2404.92 1111
2405.38 1156
2405.85 1135
2406.31 1131
2406.77 1220
2407.23 1282
2407.70 1305
2408.16 1346
2408.62 1231
2409.08 1227
2409.55 1218
2410.01 1124
2410.47 1077
2410.94 1163
2411.40 1172
2411.86 993
2412.32 1133
2412.79 1217
2413.25 1140
2413.71 1196
2414.18 1336
2414.64 1501
2415.10 1211
2415.57 1417
2416.03 1508
2416.49 1534
2416.96 1515
2417.42 1454
2417.88 1473
2418.35 1570
2418.81 1454
2419.28 1448
2419.74 1522
2420.20 1476
2420.67 1415
2421.13 1495
2421.59 1428
2422.06 1341
2422.52 1290
2422.99 1329
2423.45 1381
2423.91 1384
2424.38 1372
2424.84 1383
2425.31 1203
2425.77 1257
2426.24 1174
2426.70 1283
2427.16 1324
2427.63 1326
2428.09 1221
2428.56 1184
2429.02 1247
2429.49 1267
2429.95 1242
2430.42 1311
2430.88 1494
2431.35 1341
2431.81 1252
2432.28 1355
2432.74 1267
2433.21 1362
2433.67 1380
2434.14 1392
2434.60 1416
2435.07 1317
2435.53 1369
2436.00 1565
2436.46 1411
2436.93 1519
2437.39 1439
2437.86 1390
2438.32 1482
2438.79 1496
2439.26 1505
2439.72 1499
2440.19 1577
2440.65 1525
2441.12 1404
2441.58 1340
2442.05 1527
2442.52 1602
2442.98 1595
2443.45 1464
2443.91 1267
2444.38 1380
2444.85 1322
2445.31 1174
2445.78 1170
2446.24 1111
2446.71 1174
2447.18 1397
2447.64 1164
2448.11 1076
2448.58 1314
2449.04 1272
2449.51 1169
2449.98 1145
2450.44 1072
2450.91 1175
2451.38 1201
2451.84 1194
2452.31 1167
2452.78 1212
2453.24 1216
2453.71 1170
2454.18 1101
2454.64 1196
2455.11 1227
2455.58 1155
2456.05 1152
2456.51 1245
2456.98 1097
2457.45 1176
2457.92 1237
2458.38 1135
2458.85 1277
2459.32 1304
2459.79 1158
2460.25 1163
2460.72 1233
2461.19 1165
2461.66 1178
2462.12 1030
2462.59 1147
2463.06 1251
2463.53 1177
2464.00 1085
2464.46 1049
2464.93 1282
2465.40 1093
2465.87 1083
2466.34 1257
2466.80 1218
2467.27 1221
2467.74 1150
2468.21 1146
2468.68 1308
2469.15 1331
2469.61 1358
2470.08 1235
2470.55 1268
2471.02 1047
2471.49 1153
2471.96 1483
2472.43 1189
2472.89 1043
2473.36 1126
2473.83 985
2474.30 1042
2474.77 1084
2475.24 1021
2475.71 1178
2476.18 1100
2476.65 1070
2477.12 1232
2477.59 1298
2478.05 1221
2478.52 1455
2478.99 1327
2479.46 1279
2479.93 1317
2480.40 1368
2480.87 1430
2481.34 1287
2481.81 1242
2482.28 1140
2482.75 1223
2483.22 1308
2483.69 1230
2484.16 1120
2484.63 1046
2485.10 1069
2485.57 1126
2486.04 1045
2486.51 1128
2486.98 1237
2487.45 1268
2487.92 1320
2488.39 1276
2488.86 1255
2489.33 1318
2489.80 1211
2490.27 1302
2490.74 1264
2491.21 1257
2491.68 1339
2492.15 1276
2492.62 1398
2493.10 1291
2493.57 1310
2494.04 1343
2494.51 1331
2494.98 1475
2495.45 1428
2495.92 1374
2496.39 1286
2496.86 1304
2497.33 1188
2497.80 1195
2498.28 1266
2498.75 1301
2499.22 1156
2499.69 1207
2500.16 1233
2500.63 1149
2501.10 1033
2501.58 1103
2502.05 1196
2502.52 1233
2502.99 1190
2503.46 1230
2503.93 1126
2504.41 1145
2504.88 1113
2505.35 1222
2505.82 1270
2506.29 1180
2506.76 1291
2507.24 1414
2507.71 1566
2508.18 1603
2508.65 1446
2509.13 1343
2509.60 1358
2510.07 1576
2510.54 1604
2511.01 1423
2511.49 1599
2511.96 1580
2512.43 1564
2512.90 1434
2513.38 1489
2513.85 1482
2514.32 1527
2514.80 1416
2515.27 1291
2515.74 1265
2516.21 1299
2516.69 1224
2517.16 1331
2517.63 1389
2518.11 1299
2518.58 1299
2519.05 1261
2519.53 1320
2520.00 1369
2520.47 1309
2520.95 1336
2521.42 1284
2521.89 1164
2522.37 1205
2522.84 1146
2523.31 1122
2523.79 1125
2524.26 1041
2524.73 1043
2525.21 1071
2525.68 1145
2526.16 1123
2526.63 1147
2527.10 1162
2527.58 1127
2528.05 1185
2528.52 1333
2529.00 1265
2529.47 1268
2529.95 1164
2530.42 1098
2530.90 1202
2531.37 1212
2531.84 1224
2532.32 1311
2532.79 1350
2533.27 1310
2533.74 1318
2534.22 1296
2534.69 1226
2535.17 1415
2535.64 1286
2536.12 1251
2536.59 1152
2537.07 1204
2537.54 1241
2538.02 1307
2538.49 1223
2538.97 1260
2539.44 1190
2539.92 1399
2540.39 1309
2540.87 1371
2541.34 1122
2541.82 1106
2542.29 1414
2542.77 1383
2543.24 1277
2543.72 1213
2544.19 1366
2544.67 1272
2545.14 1368
2545.62 1230
2546.10 1369
2546.57 1501
2547.05 1413
2547.52 1596
2548.00 1723
2548.47 1665
2548.95 1904
2549.43 1740
2549.90 1471
2550.38 1521
2550.86 1561
2551.33 1667
2551.81 1614
2552.28 1692
2552.76 1911
2553.24 1768
2553.71 1757
2554.19 1835
2554.67 1858
2555.14 1816
2555.62 1690
2556.10 1732
2556.57 1724
2557.05 1690
2557.53 1680
2558.00 1548
2558.48 1553
2558.96 1565
2559.43 1403
2559.91 1256
2560.39 1436
2560.86 1388
2561.34 1436
2561.82 1424
2562.30 1400
2562.77 1414
2563.25 1235
2563.73 1088
2564.21 1090
2564.68 1212
2565.16 1194
2565.64 1154
2566.12 1201
2566.59 1221
2567.07 1225
2567.55 1199
2568.03 1214
2568.50 1160
2568.98 1164
2569.46 1315
2569.94 1191
2570.42 1115
2570.89 1260
2571.37 1221
2571.85 1150
2572.33 1188
2572.81 1152
2573.28 1234
2573.76 1317
2574.24 1326
2574.72 1207
2575.20 1110
2575.68 1264
2576.15 1318
2576.63 1272
2577.11 1192
2577.59 1275
2578.07 1123
2578.55 1239
2579.03 1196
2579.50 1257
2579.98 1136
2580.46 1263
2580.94 1117
2581.42 1187
2581.90 1220
2582.38 1203
2582.86 1215
2583.34 1150
2583.82 1231
2584.30 1075
2584.77 1108
2585.25 1309
2585.73 1336
2586.21 1372
2586.69 1275
2587.17 1208
2587.65 1154
2588.13 1136
2588.61 1133
2589.09 1259
2589.57 1164
2590.05 1052
2590.53 1074
2591.01 1195
2591.49 1298
2591.97 1283
2592.45 1151
2592.93 1167
2593.41 1201
2593.89 1265
2594.37 1312
2594.85 1245
2595.33 1195
2595.81 1197
2596.29 1267
2596.77 1228
2597.25 1312
2597.73 1273
2598.21 1148
2598.69 1259
2599.17 1241
2599.65 1196
2600.14 1189
2600.62 1136
2601.10 1186
2601.58 1176
2602.06 1139
2602.54 1234
2603.02 1350
2603.50 1309
2603.98 1092
2604.46 1129
2604.95 1185
2605.43 1122
2605.91 1148
2606.39 1096
2606.87 1187
2607.35 1290
2607.83 1201
2608.31 1398
2608.80 1372
2609.28 1443
2609.76 1280
2610.24 1407
2610.72 1330
2611.20 1208
2611.69 1241
2612.17 1249
2612.65 1353
2613.13 1276
2613.61 1246
2614.10 1274
2614.58 1240
2615.06 1307
2615.54 1255
2616.02 1158
2616.51 1224
2616.99 1128
2617.47 1137
2617.95 1150
2618.44 1270
2618.92 1190
2619.40 1232
2619.88 1348
2620.37 1330
2620.85 1402
2621.33 1342
2621.81 1261
2622.30 1214
2622.78 1232
2623.26 1324
2623.75 1322
2624.23 1364
2624.71 1290
2625.19 1251
2625.68 1199
2626.16 1392
2626.64 1325
2627.13 1234
2627.61 1348
2628.09 1336
2628.58 1332
2629.06 1145
2629.54 1185
2630.03 1168
2630.51 1045
2630.99 1064
2631.48 1219
2631.96 1325
2632.45 1278
2632.93 1145
2633.41 1218
2633.90 1218
2634.38 1250
2634.86 1201
2635.35 1209
2635.83 1203
2636.32 1266
2636.80 1453
2637.28 1101
2637.77 1070
2638.25 1228
2638.74 1255
2639.22 1336
2639.71 1257
2640.19 1269
2640.68 1317
2641.16 1199
2641.64 1268
2642.13 1508
2642.61 1418
2643.10 1376
2643.58 1278
2644.07 1183
2644.55 1287
2645.04 1203
2645.52 1265
2646.01 1255
2646.49 1269
2646.98 1472
2647.46 1263
2647.95 1185
2648.43 1259
2648.92 1172
2649.40 1306
2649.89 1457
2650.37 1367
2650.86 1299
2651.34 1374
2651.83 1258
2652.32 1281
2652.80 1309
2653.29 1344
2653.77 1334
2654.26 1243
2654.74 1341
2655.23 1443
2655.72 1424
2656.20 1235
2656.69 1263
2657.17 1251
2657.66 1289
2658.15 1361
2658.63 1392
2659.12 1410
2659.60 1253
2660.09 1210
2660.58 1258
2661.06 1410
2661.55 1320
2662.04 1266
2662.52 1196
2663.01 1316
2663.49 1193
2663.98 1164
2664.47 1127
2664.95 1196
2665.44 1171
2665.93 1259
2666.42 1207
2666.90 1110
2667.39 1233
2667.88 1225
2668.36 1180
2668.85 1264
2669.34 1389
2669.82 1346
2670.31 1158
2670.80 1248
2671.29 1463
2671.77 1366
2672.26 1345
2672.75 1410
2673.24 1430
2673.72 1444
2674.21 1569
2674.70 1694
2675.19 1589
2675.67 1498
2676.16 1630
2676.65 1666
2677.14 1526
2677.62 1590
2678.11 1556
2678.60 1693
2679.09 1565
2679.58 1569
2680.06 1482
2680.55 1503
2681.04 1580
2681.53 1687
2682.02 1580
2682.51 1745
2682.99 1685
2683.48 1703
2683.97 1746
2684.46 1684
2684.95 1664
2685.44 1506
2685.92 1494
2686.41 1588
2686.90 1421
2687.39 1477
2687.88 1457
2688.37 1377
2688.86 1251
2689.35 1364
2689.83 1379
2690.32 1297
2690.81 1276
2691.30 1289
2691.79 1180
2692.28 1306
2692.77 1219
2693.26 1348
2693.75 1471
2694.24 1214
2694.73 1353
2695.22 1380
2695.71 1306
2696.20 1434
2696.68 1447
2697.17 1476
2697.66 1346
2698.15 1232
2698.64 1374
2699.13 1281
2699.62 1351
2700.11 1438
2700.60 1419
2701.09 1391
2701.58 1364
2702.07 1480
2702.56 1442
2703.05 1364
2703.54 1394
2704.03 1398
2704.52 1268
2705.01 1394
2705.50 1442
2706.00 1284
2706.49 1213
2706.98 1345
2707.47 1256
2707.96 1275
2708.45 1184
2708.94 1288
2709.43 1230
2709.92 1123
2710.41 1247
2710.90 1207
2711.39 1210
2711.88 1230
2712.37 1210
2712.87 1150
2713.36 1263
2713.85 1273
2714.34 1104
2714.83 1233
2715.32 1185
2715.81 1199
2716.30 1129
2716.80 1179
2717.29 1275
2717.78 1321
2718.27 1132
2718.76 1179
2719.25 1237
2719.75 1397
2720.24 1307
2720.73 1359
2721.22 1354
2721.71 1453
2722.20 1306
2722.70 1470
2723.19 1470
2723.68 1434
2724.17 1301
2724.66 1241
2725.16 1192
2725.65 1243
2726.14 1261
2726.63 1198
2727.13 1155
2727.62 1265
2728.11 1483
2728.60 1309
2729.10 1249
2729.59 1295
2730.08 1311
2730.57 1291
2731.07 1274
2731.56 1239
2732.05 1265
2732.54 1332
2733.04 1260
2733.53 1214
2734.02 1160
2734.52 1284
2735.01 1355
2735.50 1441
2736.00 1274
2736.49 1123
2736.98 1379
2737.47 1431
2737.97 1222
2738.46 1279
2738.95 1304
2739.45 1328
2739.94 1369
2740.44 1118
2740.93 1181
2741.42 1327
2741.92 1309
2742.41 1268
2742.90 1280
2743.40 1227
2743.89 1362
2744.39 1251
2744.88 1228
2745.37 1131
2745.87 1186
2746.36 1198
2746.86 1097
2747.35 1155
2747.84 1283
2748.34 1319
2748.83 1226
2749.33 1123
2749.82 1249
2750.32 1221
2750.81 1124
2751.30 1187
2751.80 1215
2752.29 1243
2752.79 1263
2753.28 1231
2753.78 1108
2754.27 1225
2754.77 1439
2755.26 1315
2755.76 1291
2756.25 1351
2756.75 1372
2757.24 1263
2757.74 1418
2758.23 1431
2758.73 1414
2759.22 1258
2759.72 1312
2760.21 1180
2760.71 1133
2761.20 1216
2761.70 1393
2762.20 1330
2762.69 1494
2763.19 1145
2763.68 1196
2764.18 1379
2764.67 1252
2765.17 1195
2765.67 1255
2766.16 1341
2766.66 1418
2767.15 1361
2767.65 1282
2768.14 1263
2768.64 1215
2769.14 1278
2769.63 1200
2770.13 1375
2770.63 1463
2771.12 1407
2771.62 1457
2772.11 1321
2772.61 1448
2773.11 1472
2773.60 1415
2774.10 1452
2774.60 1320
2775.09 1340
2775.59 1384
2776.09 1473
2776.58 1325
2777.08 1486
2777.58 1512
2778.07 1502
2778.57 1391
2779.07 1563
2779.57 1460
2780.06 1399
2780.56 1375
2781.06 1418
2781.55 1365
2782.05 1344
2782.55 1389
2783.05 1295
2783.54 1270
2784.04 1328
2784.54 1399
2785.04 1283
2785.53 1398
2786.03 1363
2786.53 1345
2787.03 1240
2787.52 1298
2788.02 1334
2788.52 1190
2789.02 1234
2789.52 1268
2790.01 1262
2790.51 1296
2791.01 1364
2791.51 1351
2792.01 1237
2792.50 1174
2793.00 1273
2793.50 1186
2794.00 1377
2794.50 1469
2795.00 1516
2795.50 1572
2795.99 1611
2796.49 1694
2796.99 1634
2797.49 1714
2797.99 1577
2798.49 1698
2798.99 1787
2799.48 1699
2799.98 1585
2800.48 1671
2800.98 1745
2801.48 1623
2801.98 1668
2802.48 1497
2802.98 1509
2803.48 1452
2803.98 1442
2804.48 1759
2804.97 1888
2805.47 1902
2805.97 1854
2806.47 1799
2806.97 2057
2807.47 2163
2807.97 2077
2808.47 2049
2808.97 2238
2809.47 2124
2809.97 1955
2810.47 2026
2810.97 1914
2811.47 1601
2811.97 1517
2812.47 1582
2812.97 1681
2813.47 1512
2813.97 1416
2814.47 1523
2814.97 1368
2815.47 1420
2815.97 1383
2816.47 1370
2816.97 1198
2817.47 1275
2817.97 1454
2818.47 1403
2818.97 1444
2819.47 1368
2819.98 1406
2820.48 1354
2820.98 1278
2821.48 1417
2821.98 1339
2822.48 1332
2822.98 1377
2823.48 1427
2823.98 1290
2824.48 1224
2824.98 1312
2825.49 1408
2825.99 1369
2826.49 1265
2826.99 1283
2827.49 1355
2827.99 1278
2828.49 1396
2828.99 1287
2829.50 1212
2830.00 1266
2830.50 1261
2831.00 1303
2831.50 1310
2832.00 1076
2832.51 1245
2833.01 1408
2833.51 1502
2834.01 1250
2834.51 1209
2835.02 1295
2835.52 1338
2836.02 1329
2836.52 1389
2837.02 1351
2837.53 1448
2838.03 1420
2838.53 1310
2839.03 1324
2839.54 1419
2840.04 1193
2840.54 1257
2841.04 1344
2841.55 1366
2842.05 1436
2842.55 1383
2843.05 1256
2843.56 1399
2844.06 1273
2844.56 1375
2845.07 1362
2845.57 1488
2846.07 1428
2846.57 1648
2847.08 1488
2847.58 1505
2848.08 1410
2848.59 1413
2849.09 1528
2849.59 1445
2850.10 1363
2850.60 1378
2851.10 1419
2851.61 1326
2852.11 1365
2852.61 1305
2853.12 1243
2853.62 1292
2854.12 1140
2854.63 1365
2855.13 1212
2855.64 1167
2856.14 1285
2856.64 1207
2857.15 1283
2857.65 1216
2858.16 1139
2858.66 1266
2859.16 1337
2859.67 1295
2860.17 1269
2860.68 1303
2861.18 1312
2861.69 1373
2862.19 1405
2862.69 1289
2863.20 1135
2863.70 1282
2864.21 1288
2864.71 1321
2865.22 1215
2865.72 1115
2866.23 1071
2866.73 1163
2867.24 1256
2867.74 1254
2868.25 1141
2868.75 1202
2869.26 1334
2869.76 1246
2870.27 1386
2870.77 1439
2871.28 1365
2871.78 1254
2872.29 1338
2872.79 1357
2873.30 1252
2873.80 1309
2874.31 1365
2874.81 1372
2875.32 1311
2875.83 1412
2876.33 1316
2876.84 1362
2877.34 1351
2877.85 1322
2878.35 1344
2878.86 1317
2879.37 1456
2879.87 1371
2880.38 1372
2880.88 1353
2881.39 1290
2881.90 1448
2882.40 1589
2882.91 1506
2883.41 1652
2883.92 1439
2884.43 1458
2884.93 1688
2885.44 1795
2885.95 1591
2886.45 1788
2886.96 1894
2887.47 1747
2887.97 1792
2888.48 1603
2888.99 1617
2889.49 1769
2890.00 1813
2890.51 1597
2891.01 1738
2891.52 1616
2892.03 1577
2892.54 1373
2893.04 1459
2893.55 1518
2894.06 1372
2894.56 1435
2895.07 1464
2895.58 1559
2896.09 1588
2896.59 1475
2897.10 1512
2897.61 1565
2898.12 1722
2898.62 1354
2899.13 1558
2899.64 1611
2900.15 1585
2900.65 1646
2901.16 1660
2901.67 1845
2902.18 1807
2902.69 1692
2903.19 1564
2903.70 1622
2904.21 1507
2904.72 1787
2905.23 1684
2905.73 1607
2906.24 1591
2906.75 1565
2907.26 1400
2907.77 1446
2908.28 1559
2908.79 1439
2909.29 1324
2909.80 1274
2910.31 1329
2910.82 1293
2911.33 1417
2911.84 1390
2912.35 1371
2912.85 1370
2913.36 1445
2913.87 1539
2914.38 1488
2914.89 1435
2915.40 1422
2915.91 1342
2916.42 1240
2916.93 1369
2917.44 1499
2917.95 1461
2918.45 1338
2918.96 1467
2919.47 1366
2919.98 1339
2920.49 1448
2921.00 1430
2921.51 1303
2922.02 1538
2922.53 1565
2923.04 1546
2923.55 1591
2924.06 1794
2924.57 1806
2925.08 1874
2925.59 1910
2926.10 2043
2926.61 1863
2927.12 1926
2927.63 1718
2928.14 1683
2928.65 1711
2929.16 1536
2929.67 1498
2930.18 1414
2930.69 1378
2931.20 1387
2931.71 1279
2932.22 1212
2932.73 1432
2933.25 1287
2933.76 1273
2934.27 1519
2934.78 1621
2935.29 1457
2935.80 1243
2936.31 1416
2936.82 1597
2937.33 1458
2937.84 1450
2938.35 1387
2938.87 1413
2939.38 1299
2939.89 1248
2940.40 1457
2940.91 1548
2941.42 1524
2941.93 1456
2942.44 1427
2942.96 1535
2943.47 1678
2943.98 1743
2944.49 1835
2945.00 1976
2945.51 1878
2946.03 1966
2946.54 1934
2947.05 1846
2947.56 1910
2948.07 2005
2948.59 1824
2949.10 1840
2949.61 1681
2950.12 1610
2950.63 1577
2951.15 1704
2951.66 1644
2952.17 1482
2952.68 1496
2953.19 1448
2953.71 1402
2954.22 1472
2954.73 1384
2955.24 1303
2955.76 1342
2956.27 1319
2956.78 1409
2957.30 1310
2957.81 1339
2958.32 1285
2958.83 1283
2959.35 1362
2959.86 1410
2960.37 1525
2960.89 1437
2961.40 1433
2961.91 1464
2962.43 1521
2962.94 1619
2963.45 1523
2963.96 1513
2964.48 1487
2964.99 1382
2965.51 1477
2966.02 1431
2966.53 1415
2967.05 1353
2967.56 1419
2968.07 1343
2968.59 1365
2969.10 1405
2969.61 1389
2970.13 1300
2970.64 1438
2971.16 1462
2971.67 1301
2972.18 1358
2972.70 1336
2973.21 1363
2973.73 1387
2974.24 1396
2974.75 1422
2975.27 1487
2975.78 1521
2976.30 1351
2976.81 1318
2977.33 1390
2977.84 1333
2978.36 1413
2978.87 1427
2979.38 1242
2979.90 1381
2980.41 1646
2980.93 1638
2981.44 1393
2981.96 1406
2982.47 1520
2982.99 1383
2983.50 1357
2984.02 1550
2984.53 1501
2985.05 1648
2985.56 1561
2986.08 1654
2986.59 1622
2987.11 1637
2987.63 1625
2988.14 1591
2988.66 1669
2989.17 1597
2989.69 1613
2990.20 1570
2990.72 1638
2991.23 1556
2991.75 1784
2992.27 1889
2992.78 1695
2993.30 1752
2993.81 1866
2994.33 1882
2994.84 1825
2995.36 1897
2995.88 1783
2996.39 1927
2996.91 2102
2997.43 2051
2997.94 2140
2998.46 2184
2998.97 2230
2999.49 2138
3000.01 2046
3000.52 2152
3001.04 2240
3001.56 2317
3002.07 2260
3002.59 2457
3003.11 2709
3003.62 2766
3004.14 2726
3004.66 3098
3005.17 3119
3005.69 2865
3006.21 3202
3006.72 3402
3007.24 3053
3007.76 2755
3008.28 2568
3008.79 2323
3009.31 1943
3009.83 1867
3010.34 1805
3010.86 1785
3011.38 1726
3011.90 1614
3012.41 1673
3012.93 1596
3013.45 1463
3013.97 1484
3014.48 1613
3015.00 1590
3015.52 1575
3016.04 1550
3016.56 1621
3017.07 1710
3017.59 1598
3018.11 1529
3018.63 1639
3019.15 1649
3019.66 1745
3020.18 1792
3020.70 1616
3021.22 1581
3021.74 1722
3022.26 1670
3022.77 1856
3023.29 1941
3023.81 1835
3024.33 1761
3024.85 1760
3025.37 1574
3025.88 1576
3026.40 1559
3026.92 1710
3027.44 1517
3027.96 1404
3028.48 1468
3029.00 1553
3029.52 1432
3030.04 1554
3030.55 1533
3031.07 1431
3031.59 1484
3032.11 1516
3032.63 1469
3033.15 1487
3033.67 1673
3034.19 1662
3034.71 1559
3035.23 1454
3035.75 1506
3036.27 1588
3036.79 1591
3037.31 1514
3037.83 1538
3038.35 1549
3038.87 1379
3039.39 1476
3039.91 1467
3040.42 1408
3040.94 1434
3041.46 1435
3041.98 1522
3042.50 1392
3043.03 1445
3043.55 1616
3044.07 1353
3044.59 1264
3045.11 1299
3045.63 1395
3046.15 1371
3046.67 1481
3047.19 1503
3047.71 1354
3048.23 1431
3048.75 1521
3049.27 1427
3049.79 1411
3050.31 1489
3050.83 1398
3051.35 1461
3051.87 1409
3052.39 1245
3052.92 1340
3053.44 1328
3053.96 1329
3054.48 1344
3055.00 1283
3055.52 1152
3056.04 1264
3056.56 1306
3057.09 1352
3057.61 1359
3058.13 1400
3058.65 1370
3059.17 1478
3059.69 1395
3060.21 1343
3060.74 1448
3061.26 1312
3061.78 1207
3062.30 1277
3062.82 1352
3063.34 1529
3063.87 1427
3064.39 1395
3064.91 1599
3065.43 1397
3065.95 1482
3066.48 1558
3067.00 1407
3067.52 1675
3068.04 1546
3068.57 1583
3069.09 1558
3069.61 1474
3070.13 1486
3070.66 1469
3071.18 1551
3071.70 1369
3072.22 1370
3072.75 1329
3073.27 1454
3073.79 1461
3074.31 1498
3074.84 1551
3075.36 1483
3075.88 1526
3076.41 1559
3076.93 1559
3077.45 1779
3077.97 1779
3078.50 1595
3079.02 1744
3079.54 1756
3080.07 1885
3080.59 2128
3081.11 1954
3081.64 1986
3082.16 2121
3082.68 2009
3083.21 1833
3083.73 1952
3084.26 1705
3084.78 1669
3085.30 1950
3085.83 2026
3086.35 1754
3086.87 1746
3087.40 1755
3087.92 1692
3088.45 1785
3088.97 1885
3089.49 1776
3090.02 1684
3090.54 1653
3091.07 1724
3091.59 1870
3092.11 1738
3092.64 1711
3093.16 1842
3093.69 1866
3094.21 1700
3094.74 1769
3095.26 1962
3095.79 1846
3096.31 1955
3096.84 1937
3097.36 2157
3097.89 2153
3098.41 2297
3098.93 2382
3099.46 2763
3099.98 2971
3100.51 2937
3101.03 3451
3101.56 3879
3102.09 4557
3102.61 4761
3103.14 5300
3103.66 5209
3104.19 5628
3104.71 5607
3105.24 4955
3105.76 4432
3106.29 3761
3106.81 3186
3107.34 2752
3107.86 2541
3108.39 2388
3108.92 2207
3109.44 2057
3109.97 1966
3110.49 2116
3111.02 2302
3111.55 2049
3112.07 1994
3112.60 2179
3113.12 2072
3113.65 1831
3114.18 1862
3114.70 1736
3115.23 1770
3115.75 1766
3116.28 1490
3116.81 1577
3117.33 1739
3117.86 1593
3118.39 1605
3118.91 1658
3119.44 1726
3119.97 1808
3120.49 1570
3121.02 1737
3121.55 1759
3122.07 1754
3122.60 1792
3123.13 1808
3123.65 1843
3124.18 1862
3124.71 1659
3125.24 1655
3125.76 1616
3126.29 1422
3126.82 1419
3127.34 1480
3127.87 1602
3128.40 1512
3128.93 1459
3129.45 1582
3129.98 1494
3130.51 1415
3131.04 1435
3131.56 1412
3132.09 1381
3132.62 1406
3133.15 1481
3133.68 1485
3134.20 1512
3134.73 1490
3135.26 1529
3135.79 1589
3136.32 1396
3136.84 1470
3137.37 1444
3137.90 1489
3138.43 1379
3138.96 1411
3139.48 1406
3140.01 1526
3140.54 1460
3141.07 1341
3141.60 1292
3142.13 1341
3142.66 1353
3143.18 1368
3143.71 1434
3144.24 1377
3144.77 1462
3145.30 1677
3145.83 1807
3146.36 1777
3146.89 1684
3147.41 1730
3147.94 1829
3148.47 1856
3149.00 1990
3149.53 1872
3150.06 1893
3150.59 1709
3151.12 1768
3151.65 1857
3152.18 1633
3152.71 1732
3153.24 1761
3153.77 1484
3154.30 1590
3154.82 1642
3155.35 1532
3155.88 1600
3156.41 1669
3156.94 1719
3157.47 1616
3158.00 1621
3158.53 1720
3159.06 1669
3159.59 1807
3160.12 1775
3160.65 1649
3161.18 1509
3161.71 1635
3162.24 1497
3162.77 1443
3163.30 1542
3163.83 1634
3164.37 1490
3164.90 1496
3165.43 1439
3165.96 1452
3166.49 1479
3167.02 1403
3167.55 1461
3168.08 1329
3168.61 1347
3169.14 1427
3169.67 1426
3170.20 1454
3170.73 1407
3171.26 1423
3171.80 1440
3172.33 1436
3172.86 1463
3173.39 1423
3173.92 1457
3174.45 1479
3174.98 1599
3175.51 1601
3176.05 1516
3176.58 1465
3177.11 1533
3177.64 1403
3178.17 1420
3178.70 1503
3179.23 1498
3179.77 1467
3180.30 1509
3180.83 1392
3181.36 1411
3181.89 1379
3182.43 1395
3182.96 1349
3183.49 1562
3184.02 1427
3184.55 1300
3185.09 1454
3185.62 1359
3186.15 1438
3186.68 1472
3187.21 1424
3187.75 1440
3188.28 1260
3188.81 1379
3189.34 1432
3189.88 1449
3190.41 1395
3190.94 1458
3191.47 1433
3192.01 1433
3192.54 1429
3193.07 1537
3193.61 1510
3194.14 1446
3194.67 1347
3195.20 1390
3195.74 1479
3196.27 1505
3196.80 1401
3197.34 1415
3197.87 1382
3198.40 1454
3198.94 1411
3199.47 1441
3200.00 1670
3200.54 1573
3201.07 1530
3201.60 1590
3202.14 1626
3202.67 1707
3203.21 1595
3203.74 1608
3204.27 1648
3204.81 1700
3205.34 1723
3205.87 1558
3206.41 1751
3206.94 1680
3207.48 1627
3208.01 1698
3208.54 1847
3209.08 1947
3209.61 2207
3210.15 2335
3210.68 2435
3211.22 2278
3211.75 2204
3212.28 2162
3212.82 2432
3213.35 2235
3213.89 2113
3214.42 2081
3214.96 1868
3215.49 1799
3216.03 1864
3216.56 1824
3217.10 1732
3217.63 1710
3218.17 1884
3218.70 1848
3219.24 1655
3219.77 1879
3220.31 2022
3220.84 1926
3221.38 1657
3221.91 1724
3222.45 1796
3222.98 1658
3223.52 1800
3224.05 1929
3224.59 2049
3225.12 2007
3225.66 1899
3226.19 1885
3226.73 1788
3227.27 1735
3227.80 1697
3228.34 1732
3228.87 1644
3229.41 1579
3229.94 1601
3230.48 1627
3231.02 1591
3231.55 1621
3232.09 1783
3232.62 1617
3233.16 1598
3233.70 1435
3234.23 1438
3234.77 1643
3235.31 1576
3235.84 1504
3236.38 1460
3236.91 1611
3237.45 1855
3237.99 1716
3238.52 1742
3239.06 1852
3239.60 1771
3240.13 1722
3240.67 1819
3241.21 1770
3241.75 1736
3242.28 1675
3242.82 1815
3243.36 1718
3243.89 1546
3244.43 1765
3244.97 1658
3245.50 1634
3246.04 1672
3246.58 1600
3247.12 1636
3247.65 1653
3248.19 1659
3248.73 1785
3249.27 1733
3249.80 1626
3250.34 1576
3250.88 1607
3251.42 1620
3251.95 1690
3252.49 1712
3253.03 1852
3253.57 1986
3254.11 1852
3254.64 2000
3255.18 2233
3255.72 2248
3256.26 2111
3256.80 2054
3257.33 2009
3257.87 2118
3258.41 2290
3258.95 2248
3259.49 2356
3260.02 2332
3260.56 2509
3261.10 2657
3261.64 2677
3262.18 2603
3262.72 2790
3263.26 3015
3263.79 3603
3264.33 3342
3264.87 3603
3265.41 3669
3265.95 3830
3266.49 3880
3267.03 3979
3267.57 3769
3268.11 3923
3268.64 3888
3269.18 3812
3269.72 3469
3270.26 3051
3270.80 2872
3271.34 2500
3271.88 2273
3272.42 2036
3272.96 2007
3273.50 2036
3274.04 1890
3274.58 1980
3275.12 1930
3275.66 1936
3276.20 1882
3276.74 2137
3277.28 1983
3277.82 1980
3278.36 2121
3278.90 2045
3279.44 2054
3279.98 2056
3280.52 1986
3281.06 1959
3281.60 1946
3282.14 2007
3282.68 2102
3283.22 2106
3283.76 1878
3284.30 1978
3284.84 1979
3285.38 1984
3285.92 2044
3286.46 2054
3287.00 2040
3287.54 2031
3288.08 2089
3288.62 2127
3289.16 2123
3289.70 2182
3290.24 2207
3290.79 2181
3291.33 2328
3291.87 2394
3292.41 2620
3292.95 2598
3293.49 2921
3294.03 2874
3294.57 3116
3295.11 2978
3295.66 3314
3296.20 3425
3296.74 3319
3297.28 3357
3297.82 3236
3298.36 3139
3298.90 2850
3299.45 2780
3299.99 2488
3300.53 2652
3301.07 2484
3301.61 2309
3302.16 2275
3302.70 2164
3303.24 2307
3303.78 2165
3304.32 2138
3304.87 2283
3305.41 2280
3305.95 2374
3306.49 2105
3307.03 2031
3307.58 1939
3308.12 2048
3308.66 2128
3309.20 2085
3309.75 2070
3310.29 1973
3310.83 1843
3311.37 2035
3311.92 2026
3312.46 1959
3313.00 1978
3313.54 2061
3314.09 2214
3314.63 2123
3315.17 2086
3315.72 2175
3316.26 2473
3316.80 2326
3317.35 2306
3317.89 2586
3318.43 2912
3318.97 2893
3319.52 2731
3320.06 2923
3320.60 2896
3321.15 2856
3321.69 3034
3322.23 2873
3322.78 2784
3323.32 2882
3323.87 2766
3324.41 2779
3324.95 2725
3325.50 2815
3326.04 2573
3326.58 2565
3327.13 2589
3327.67 2501
3328.22 2579
3328.76 2529
3329.30 2492
3329.85 2633
3330.39 2828
3330.94 3593
3331.48 4385
3332.03 5191
3332.57 6568
3333.11 7688
3333.66 9214
3334.20 11000
3334.75 12599
3335.29 13694
3335.84 15274
3336.38 16667
3336.93 16416
3337.47 15985
3338.02 15451
3338.56 14294
3339.11 12587
3339.65 10584
3340.20 9036
3340.74 7467
3341.29 6324
3341.83 5187
3342.38 4432
3342.92 3794
3343.47 3384
3344.01 3102
3344.56 2617
3345.10 2591
3345.65 2683
3346.19 2639
3346.74 2575
3347.28 2419
3347.83 2301
3348.38 2263
3348.92 2346
3349.47 2350
3350.01 2464
3350.56 2282
3351.10 2229
3351.65 2319
3352.20 2123
3352.74 2195
3353.29 2437
3353.83 2166
3354.38 2220
3354.93 2104
3355.47 1994
3356.02 2082
3356.56 2245
3357.11 2267
3357.66 2010
3358.20 1937
3358.75 1996
3359.30 1994
3359.84 1894
3360.39 1904
3360.94 1906
3361.48 1882
3362.03 2068
3362.58 1931
3363.12 2039
3363.67 1961
3364.22 1927
3364.76 1904
3365.31 1982
3365.86 1986
3366.41 2075
3366.95 1931
3367.50 1904
3368.05 2017
3368.59 1878
3369.14 1978
3369.69 2165
3370.24 2102
3370.78 2133
3371.33 2109
3371.88 2294
3372.43 2478
3372.97 2508
3373.52 2576
3374.07 2627
3374.62 2496
3375.17 2705
3375.71 2671
3376.26 2387
3376.81 2315
3377.36 2278
3377.91 2107
3378.45 2127
3379.00 1928
3379.55 1950
3380.10 1921
3380.65 1800
3381.19 1759
3381.74 1719
3382.29 1751
3382.84 1657
3383.39 1550
3383.94 1697
3384.49 1624
3385.03 1601
3385.58 1756
3386.13 1707
3386.68 1630
3387.23 1623
3387.78 1670
3388.33 1570
3388.88 1486
3389.42 1520
3389.97 1767
3390.52 1763
3391.07 1494
3391.62 1447
3392.17 1628
3392.72 1503
3393.27 1441
3393.82 1537
3394.37 1557
3394.92 1579
3395.47 1499
3396.02 1446
3396.57 1449
3397.11 1442
3397.66 1544
3398.21 1425
3398.76 1429
3399.31 1493
3399.86 1418
3400.41 1501
3400.96 1523
3401.51 1407
3402.06 1509
3402.61 1589
3403.16 1531
3403.71 1500
3404.26 1489
3404.81 1509
3405.36 1419
3405.91 1389
3406.46 1550
3407.02 1629
3407.57 1503
3408.12 1461
3408.67 1544
3409.22 1529
3409.77 1589
3410.32 1749
3410.87 1707
3411.42 1716
3411.97 1726
3412.52 1868
3413.07 1752
3413.62 1774
3414.17 1686
3414.73 1727
3415.28 1731
3415.83 1728
3416.38 1879
3416.93 1703
3417.48 1644
3418.03 1585
3418.58 1521
3419.14 1568
3419.69 1470
3420.24 1443
3420.79 1515
3421.34 1637
3421.89 1500
3422.44 1529
3423.00 1611
3423.55 1663
3424.10 1534
3424.65 1662
3425.20 1751
3425.76 1806
3426.31 1644
3426.86 1469
3427.41 1501
3427.96 1661
3428.52 1515
3429.07 1474
3429.62 1519
3430.17 1391
3430.72 1443
3431.28 1351
3431.83 1516
3432.38 1551
3432.93 1472
3433.49 1609
3434.04 1506
3434.59 1386
3435.14 1541
3435.70 1397
3436.25 1314
3436.80 1407
3437.36 1468
3437.91 1436
3438.46 1518
3439.01 1655
3439.57 1526
3440.12 1539
3440.67 1766
3441.23 1785
3441.78 1758
3442.33 1667
3442.89 1533
3443.44 1502
3443.99 1372
3444.55 1483
3445.10 1311
3445.65 1518
3446.21 1463
3446.76 1488
3447.31 1487
3447.87 1323
3448.42 1317
3448.98 1437
3449.53 1278
3450.08 1425
3450.64 1361
3451.19 1243
3451.75 1185
3452.30 1228
3452.85 1245
3453.41 1292
3453.96 1475
3454.52 1445
3455.07 1346
3455.62 1239
3456.18 1294
3456.73 1450
3457.29 1419
3457.84 1376
3458.40 1327
3458.95 1413
3459.51 1424
3460.06 1439
3460.62 1538
3461.17 1493
3461.72 1416
3462.28 1581
3462.83 1447
3463.39 1565
3463.94 1464
3464.50 1390
3465.05 1362
3465.61 1395
3466.17 1486
3466.72 1613
3467.28 1532
3467.83 1540
3468.39 1507
3468.94 1452
3469.50 1398
3470.05 1465
3470.61 1529
3471.16 1577
3471.72 1500
3472.27 1485
3472.83 1494
3473.39 1409
3473.94 1424
3474.50 1645
3475.05 1702
3475.61 1637
3476.17 1534
3476.72 1613
3477.28 1615
3477.83 1674
3478.39 1695
3478.95 1691
3479.50 1914
3480.06 1856
3480.61 1788
3481.17 1767
3481.73 1784
3482.28 1860
3482.84 1835
3483.40 1903
3483.95 1904
3484.51 1768
3485.07 1785
3485.62 1837
3486.18 1750
3486.74 1727
3487.29 1711
3487.85 1786
3488.41 2278
3488.97 2506
3489.52 2782
3490.08 2830
3490.64 2993
3491.19 3296
3491.75 3235
3492.31 3586
3492.87 3589
3493.42 3671
3493.98 3442
3494.54 3450
3495.09 3334
3495.65 3532
3496.21 3587
3496.77 3426
3497.33 3682
3497.88 3960
3498.44 3887
3499.00 4132
3499.56 4305
3500.11 4130
3500.67 4415
3501.23 4076
3501.79 4178
3502.35 3798
3502.90 4044
3503.46 3727
3504.02 3521
3504.58 3585
3505.14 3534
3505.70 3619
3506.25 3376
3506.81 3276
3507.37 3259
3507.93 3283
3508.49 3053
3509.05 2786
3509.61 2636
3510.16 2412
3510.72 2262
3511.28 2194
3511.84 2200
3512.40 1966
3512.96 1874
3513.52 1899
3514.08 1859
3514.63 1695
3515.19 1734
3515.75 1695
3516.31 1744
3516.87 1463
3517.43 1544
3517.99 1654
3518.55 1732
3519.11 1624
3519.67 1608
3520.23 1768
3520.79 1813
3521.35 1776
3521.91 1670
3522.47 1815
3523.03 1988
3523.59 1837
3524.15 1819
3524.71 1831
3525.26 1807
3525.82 1789
3526.38 1820
3526.94 1803
3527.50 1602
3528.07 1668
3528.63 1572
3529.19 1472
3529.75 1348
3530.31 1396
3530.87 1268
3531.43 1443
3531.99 1442
3532.55 1448
3533.11 1510
3533.67 1632
3534.23 1587
3534.79 1614
3535.35 1695
3535.91 1869
3536.47 1531
3537.03 1435
3537.59 1511
3538.15 1566
3538.72 1639
3539.28 1837
3539.84 1716
3540.40 1613
3540.96 1724
3541.52 1671
3542.08 1723
3542.64 1788
3543.20 1707
3543.77 1518
3544.33 1641
3544.89 1560
3545.45 1697
3546.01 1659
3546.57 1562
3547.14 1578
3547.70 1483
3548.26 1491
3548.82 1371
3549.38 1453
3549.94 1409
3550.51 1434
3551.07 1440
3551.63 1421
3552.19 1286
3552.75 1326
3553.32 1301
3553.88 1182
3554.44 1232
3555.00 1231
3555.56 1206
3556.13 1281
3556.69 1256
3557.25 1331
3557.81 1272
3558.38 1505
3558.94 1347
3559.50 1306
3560.06 1281
3560.63 1490
3561.19 1531
3561.75 1597
3562.32 1398
3562.88 1403
3563.44 1493
3564.00 1469
3564.57 1367
3565.13 1401
3565.69 1422
3566.26 1403
3566.82 1345
3567.38 1389
3567.95 1237
3568.51 1236
3569.07 1368
3569.64 1205
3570.20 1256
3570.76 1330
3571.33 1424
3571.89 1257
3572.45 1280
3573.02 1418
3573.58 1452
3574.15 1449
3574.71 1460
3575.27 1420
3575.84 1428
3576.40 1343
3576.96 1468
3577.53 1470
3578.09 1327
3578.66 1290
3579.22 1374
3579.79 1372
3580.35 1326
3580.91 1341
3581.48 1362
3582.04 1312
3582.61 1308
3583.17 1341
3583.74 1511
3584.30 1369
3584.87 1327
3585.43 1371
3585.99 1263
3586.56 1374
3587.12 1487
3587.69 1442
3588.25 1381
3588.82 1461
3589.38 1417
3589.95 1550
3590.51 1420
3591.08 1445
3591.64 1483
3592.21 1455
3592.77 1592
3593.34 1467
3593.91 1477
3594.47 1504
3595.04 1518
3595.60 1318
3596.17 1324
3596.73 1450
3597.30 1386
3597.86 1349
3598.43 1327
3599.00 1376
3599.56 1361
3600.13 1301
3600.69 1391
3601.26 1454
3601.82 1349
3602.39 1353
3602.96 1386
3603.52 1219
3604.09 1268
3604.65 1285
3605.22 1209
3605.79 1365
3606.35 1384
3606.92 1221
3607.49 1344
3608.05 1255
3608.62 1294
3609.19 1228
3609.75 1244
3610.32 1309
3610.89 1234
3611.45 1267
3612.02 1294
3612.59 1263
3613.15 1257
3613.72 1343
3614.29 1425
3614.85 1738
3615.42 1666
3615.99 1816
3616.55 1982
3617.12 2144
3617.69 2248
3618.26 2412
3618.82 2454
3619.39 2316
3619.96 2362
3620.53 2229
3621.09 2161
3621.66 2033
3622.23 1798
3622.80 1772
3623.36 1702
3623.93 1610
3624.50 1410
3625.07 1469
3625.63 1354
3626.20 1383
3626.77 1323
3627.34 1235
3627.91 1224
3628.47 1216
3629.04 1333
3629.61 1323
3630.18 1292
3630.75 1380
3631.31 1332
3631.88 1209
3632.45 1287
3633.02 1319
3633.59 1486
3634.16 1525
3634.73 1387
3635.29 1307
3635.86 1345
3636.43 1319
3637.00 1258
3637.57 1453
3638.14 1584
3638.71 1441
3639.28 1435
3639.84 1694
3640.41 1757
3640.98 1808
3641.55 1859
3642.12 1817
3642.69 1971
3643.26 1951
3643.83 1717
3644.40 1949
3644.97 1770
3645.54 1832
3646.11 1587
3646.67 1539
3647.24 1645
3647.81 1560
3648.38 1593
3648.95 1735
3649.52 1665
3650.09 1644
3650.66 1520
3651.23 1716
3651.80 1683
3652.37 1712
3652.94 1722
3653.51 1545
3654.08 1614
3654.65 1795
3655.22 1768
3655.79 1717
3656.36 1812
3656.93 1790
3657.50 1985
3658.07 2098
3658.64 2085
3659.21 1935
3659.78 1944
3660.35 1909
3660.93 1773
3661.50 1895
3662.07 1868
3662.64 1865
3663.21 1844
3663.78 1674
3664.35 1560
3664.92 1744
3665.49 1611
3666.06 1534
3666.63 1700
3667.20 1619
3667.78 1660
3668.35 1550
3668.92 1475
3669.49 1494
3670.06 1393
3670.63 1535
3671.20 1542
3671.77 1604
3672.35 1501
3672.92 1541
3673.49 1559
3674.06 1579
3674.63 1521
3675.20 1556
3675.78 1616
3676.35 1487
3676.92 1545
3677.49 1553
3678.06 1586
3678.64 1539
3679.21 1358
3679.78 1530
3680.35 1530
3680.92 1592
3681.50 1461
3682.07 1390
3682.64 1221
3683.21 1306
3683.79 1386
3684.36 1383
3684.93 1463
3685.50 1574
3686.07 1502
3686.65 1613
3687.22 1665
3687.79 1822
3688.37 1884
3688.94 2013
3689.51 2003
3690.08 1927
3690.66 1980
3691.23 1844
3691.80 1829
3692.38 1792
3692.95 1836
3693.52 1662
3694.10 1562
3694.67 1342
3695.24 1446
3695.81 1536
3696.39 1397
3696.96 1429
3697.54 1362
3698.11 1447
3698.68 1484
3699.26 1491
3699.83 1563
3700.40 1432
3700.98 1467
3701.55 1542
3702.12 1532
3702.70 1599
3703.27 1460
3703.85 1531
3704.42 1599
3704.99 1466
3705.57 1366
3706.14 1332
3706.72 1565
3707.29 1543
3707.86 1450
3708.44 1673
3709.01 1560
3709.59 1462
3710.16 1534
3710.74 1579
3711.31 1474
3711.89 1421
3712.46 1352
3713.03 1370
3713.61 1461
3714.18 1320
3714.76 1275
3715.33 1315
3715.91 1378
3716.48 1280
3717.06 1283
3717.63 1306
3718.21 1172
3718.78 1327
3719.36 1274
3719.93 1355
3720.51 1280
3721.08 1181
3721.66 1231
3722.23 1254
3722.81 1176
3723.39 1256
3723.96 1223
3724.54 1183
3725.11 1315
3725.69 1223
3726.26 1085
3726.84 1319
3727.41 1383
3727.99 1336
3728.57 1382
3729.14 1354
3729.72 1553
3730.29 1526
3730.87 1551
3731.45 1645
3732.02 1754
3732.60 1761
3733.17 1660
3733.75 1652
3734.33 1625
3734.90 1702
3735.48 1846
3736.06 1724
3736.63 1700
3737.21 1507
3737.79 1383
3738.36 1313
3738.94 1375
3739.52 1354
3740.09 1331
3740.67 1302
3741.25 1316
3741.82 1238
3742.40 1280
3742.98 1195
3743.55 1246
3744.13 1316
3744.71 1212
3745.28 1155
3745.86 1223
3746.44 1421
3747.02 1395
3747.59 1371
3748.17 1323
3748.75 1339
3749.33 1315
3749.90 1365
3750.48 1263
3751.06 1286
3751.64 1310
3752.21 1298
3752.79 1255
3753.37 1117
3753.95 1069
3754.52 1197
3755.10 1110
3755.68 1142
3756.26 1179
3756.84 1192
3757.41 1233
3757.99 1139
3758.57 1175
3759.15 1152
3759.73 1210
3760.31 1218
3760.88 1261
3761.46 1423
3762.04 1325
3762.62 1245
3763.20 1194
3763.78 1223
3764.35 1235
3764.93 1272
3765.51 1278
3766.09 1298
3766.67 1271
3767.25 1148
3767.83 1160
3768.41 1227
3768.99 1260
3769.56 1285
3770.14 1207
3770.72 1144
3771.30 1120
3771.88 1146
3772.46 1200
3773.04 1241
3773.62 1318
3774.20 1116
3774.78 1069
3775.36 1247
3775.94 1290
3776.52 1211
3777.10 1179
3777.67 1214
3778.25 1138
3778.83 1240
3779.41 1212
3779.99 1213
3780.57 1187
3781.15 1285
3781.73 1221
3782.31 1184
3782.89 1259
3783.47 1211
3784.05 1069
3784.63 1252
3785.21 1205
3785.79 1117
3786.37 1107
3786.95 1157
3787.54 1074
3788.12 1232
3788.70 1210
3789.28 1311
3789.86 1186
3790.44 1170
3791.02 1222
3791.60 1254
3792.18 1186
3792.76 1161
3793.34 1189
3793.92 1161
3794.50 1108
3795.08 1198
3795.66 1221
3796.25 1242
3796.83 1046
3797.41 1305
3797.99 1276
3798.57 1135
3799.15 1122
3799.73 1238
3800.31 1264
3800.90 1252
3801.48 1198
3802.06 1228
3802.64 1239
3803.22 1322
3803.80 1278
3804.39 1203
3804.97 1346
3805.55 1299
3806.13 1334
3806.71 1410
3807.29 1361
3807.88 1287
3808.46 1353
3809.04 1482
3809.62 1380
3810.20 1368
3810.79 1410
3811.37 1574
3811.95 1457
3812.53 1373
3813.12 1283
3813.70 1355
3814.28 1399
3814.86 1321
3815.45 1356
3816.03 1473
3816.61 1358
3817.19 1308
3817.78 1266
3818.36 1082
3818.94 1158
3819.52 1120
3820.11 1316
3820.69 1154
3821.27 1282
3821.86 1294
3822.44 1377
3823.02 1252
3823.61 1229
3824.19 1314
3824.77 1151
3825.36 1123
3825.94 1141
3826.52 1156
3827.11 1243
3827.69 1205
3828.27 1107
3828.86 1226
3829.44 1217
3830.02 1202
3830.61 1188
3831.19 1207
3831.77 1317
3832.36 1115
3832.94 1146
3833.53 1194
3834.11 1290
3834.69 1184
3835.28 1216
3835.86 1236
3836.45 1236
3837.03 1265
3837.61 1169
3838.20 1157
3838.78 1043
3839.37 1142
3839.95 1191
3840.54 1157
3841.12 1214
3841.70 1116
3842.29 1118
3842.87 1165
3843.46 1130
3844.04 1142
3844.63 1121
3845.21 1158
3845.80 1033
3846.38 1003
3846.97 1004
3847.55 1214
3848.14 1235
3848.72 1245
3849.31 1221
3849.89 1196
3850.48 1082
3851.06 1164
3851.65 1170
3852.23 1184
3852.82 1224
3853.40 1193
3853.99 1293
3854.58 1181
3855.16 1219
3855.75 1158
3856.33 1299
3856.92 1473
3857.50 1208
3858.09 1433
3858.68 1447
3859.26 1564
3859.85 1743
3860.43 1814
3861.02 1818
3861.60 1881
3862.19 2089
3862.78 2125
3863.36 1966
3863.95 1992
3864.54 1908
3865.12 1669
3865.71 1730
3866.29 1699
3866.88 1424
3867.47 1504
3868.05 1476
3868.64 1517
3869.23 1507
3869.81 1438
3870.40 1555
3870.99 1522
3871.57 1292
3872.16 1366
3872.75 1326
3873.33 1441
3873.92 1395
3874.51 1329
3875.10 1351
3875.68 1364
3876.27 1430
3876.86 1488
3877.44 1241
3878.03 1140
3878.62 1278
3879.21 1336
3879.79 1257
3880.38 1244
3880.97 1166
3881.56 1182
3882.14 1158
3882.73 1112
3883.32 1057
3883.91 1073
3884.49 1082
3885.08 1199
3885.67 1231
3886.26 1232
3886.85 1193
3887.43 1308
3888.02 1395
3888.61 1588
3889.20 1543
3889.79 1460
3890.38 1572
3890.96 1416
3891.55 1367
3892.14 1405
3892.73 1419
3893.32 1512
3893.91 1576
3894.49 1505
3895.08 1344
3895.67 1454
3896.26 1379
3896.85 1208
3897.44 1367
3898.03 1411
3898.61 1395
3899.20 1379
3899.79 1255
3900.38 1351
3900.97 1434
3901.56 1259
3902.15 1266
3902.74 1301
3903.33 1253
3903.92 1206
3904.51 1267
3905.09 1393
3905.68 1326
3906.27 1210
3906.86 1236
3907.45 1299
3908.04 1371
3908.63 1343
3909.22 1274
3909.81 1354
3910.40 1187
3910.99 1148
3911.58 1162
3912.17 1118
3912.76 1101
3913.35 1179
3913.94 1211
3914.53 1090
3915.12 1175
3915.71 1121
3916.30 1096
3916.89 1079
3917.48 1111
3918.07 1159
3918.66 1155
3919.25 1248
3919.84 1166
3920.43 1133
3921.02 1235
3921.61 1186
3922.20 1143
3922.80 1151
3923.39 1279
3923.98 1176
3924.57 996
3925.16 1152
3925.75 1122
3926.34 1108
3926.93 1148
3927.52 1067
3928.11 1044
3928.70 1082
3929.30 1127
3929.89 1099
3930.48 1159
3931.07 1104
3931.66 1077
3932.25 1158
3932.84 1017
3933.44 1141
3934.03 1090
3934.62 1089
3935.21 1105
3935.80 1085
3936.39 1017
3936.98 1049
3937.58 1083
3938.17 1045
3938.76 1058
3939.35 1011
3939.94 1021
3940.54 1098
3941.13 1164
3941.72 1115
3942.31 1096
3942.90 1255
3943.50 1137
3944.09 1163
3944.68 1112
3945.27 1256
3945.87 1223
3946.46 1129
3947.05 1198
3947.64 1201
3948.24 1171
3948.83 1224
3949.42 1269
3950.01 1112
3950.61 1063
3951.20 997
3951.79 1117
3952.39 1055
3952.98 1150
3953.57 1083
3954.16 1148
3954.76 1207
3955.35 1175
3955.94 1399
3956.54 1293
3957.13 1305
3957.72 1172
3958.32 1080
3958.91 1175
3959.50 1109
3960.10 1232
3960.69 1297
3961.28 1082
3961.88 1033
3962.47 1152
3963.07 1071
3963.66 1084
3964.25 1158
3964.85 1237
3965.44 1245
3966.03 1263
3966.63 1376
3967.22 1269
3967.82 1236
3968.41 1269
3969.00 1240
3969.60 1191
3970.19 1202
3970.79 1175
3971.38 1151
3971.98 1093
3972.57 1008
3973.17 1162
3973.76 1133
3974.35 1167
3974.95 1196
3975.54 1303
3976.14 1146
3976.73 1207
3977.33 1427
3977.92 1176
3978.52 1181
3979.11 1088
3979.71 1080
3980.30 1046
3980.90 1039
3981.49 1011
3982.09 1138
3982.68 1099
3983.28 1097
3983.87 1094
3984.47 1215
3985.06 1167
3985.66 1180
3986.25 1079
3986.85 1104
3987.45 1284
3988.04 1157
3988.64 1193
3989.23 1127
3989.83 1119
3990.42 1200
3991.02 1170
3991.62 1080
3992.21 1090
3992.81 1110
3993.40 1343
3994.00 1396
3994.60 1437
3995.19 1340
3995.79 1367
3996.38 1215
3996.98 1186
3997.58 1287
3998.17 1234
3998.77 1248
3999.37 1348
3999.96 1307
4000.56 1257
4001.15 1254
4001.75 1258
4002.35 1327
4002.94 1212
4003.54 1304
4004.14 1387
4004.73 1218
4005.33 1259
4005.93 1353
4006.53 1245
4007.12 1221
4007.72 1298
4008.32 1410
4008.91 1416
4009.51 1360
4010.11 1393
4010.71 1213
4011.30 1265
4011.90 1278
4012.50 1267
4013.10 1323
4013.69 1239
4014.29 1236
4014.89 1328
4015.49 1382
4016.08 1626
4016.68 1701
4017.28 1518
4017.88 1511
4018.47 1405
4019.07 1586
4019.67 1398
4020.27 1396
4020.87 1388
4021.46 1383
4022.06 1342
4022.66 1360
4023.26 1349
4023.86 1296
4024.45 1229
4025.05 1265
4025.65 1346
4026.25 1378
4026.85 1422
4027.45 1386
4028.05 1421
4028.64 1374
4029.24 1459
4029.84 1298
4030.44 1323
4031.04 1402
4031.64 1269
4032.24 1362
4032.84 1282
4033.43 1305
4034.03 1305
4034.63 1270
4035.23 1372
4035.83 1298
4036.43 1133
4037.03 1116
4037.63 1092
4038.23 1137
4038.83 1146
4039.43 1171
4040.03 1148
4040.63 1073
4041.22 1086
4041.82 1134
4042.42 1077
4043.02 1022
4043.62 1081
4044.22 1167
4044.82 1015
4045.42 1208
4046.02 1168
4046.62 1118
4047.22 1160
4047.82 1203
4048.42 1193
4049.02 1192
4049.62 1190
4050.22 1079
4050.82 1193
4051.42 1207
4052.02 1212
4052.62 1221
4053.22 1256
4053.83 1241
4054.43 1234
4055.03 1313
4055.63 1260
4056.23 1217
4056.83 1206
4057.43 1138
4058.03 1128
4058.63 1115
4059.23 984
4059.83 1143
4060.43 1163
4061.03 1240
4061.64 1173
4062.24 1158
4062.84 1132
4063.44 1064
4064.04 1056
4064.64 1051
4065.24 1050
4065.84 1063
4066.45 1080
4067.05 1144
4067.65 1227
4068.25 1112
4068.85 1061
4069.45 1122
4070.05 1119
4070.66 1073
4071.26 1087
4071.86 1050
4072.46 1088
4073.06 1063
4073.67 1204
4074.27 1257
4074.87 1017
4075.47 927
4076.07 1017
4076.68 983
4077.28 1072
4077.88 1094
4078.48 1048
4079.09 1107
4079.69 1064
4080.29 1055
4080.89 1162
4081.50 1185
4082.10 1169
4082.70 1127
4083.30 1040
4083.91 1021
4084.51 1113
4085.11 1169
4085.71 1023
4086.32 1118
4086.92 1127
4087.52 1091
4088.13 1056
4088.73 1024
4089.33 996
4089.94 1076
4090.54 1132
4091.14 1059
4091.74 1085
4092.35 1079
4092.95 1155
4093.55 1120
4094.16 1120
4094.76 1175
4095.37 1221
4095.97 1144
4096.57 1082
4097.18 1059
4097.78 1159
4098.38 1084
4098.99 1106
4099.59 1189
4100.20 1146
4100.80 978
4101.40 967
4102.01 996
4102.61 989
4103.22 972
4103.82 1090
4104.42 1121
4105.03 1099
4105.63 1045
4106.24 935
4106.84 1059
4107.45 1040
4108.05 931
4108.65 972
4109.26 1117
4109.86 1057
4110.47 1088
4111.07 1038
4111.68 1083
4112.28 971
4112.89 965
4113.49 1052
4114.10 1101
4114.70 1102
4115.31 1123
4115.91 1016
4116.52 1090
4117.12 1091
4117.73 1058
4118.33 1145
4118.94 1169
4119.54 1064
4120.15 1062
4120.75 950
4121.36 1163
4121.97 1136
4122.57 1120
4123.18 1118
4123.78 1096
4124.39 1097
4124.99 1142
4125.60 1049
4126.21 996
4126.81 1050
4127.42 1135
4128.02 1093
4128.63 1055
4129.24 982
4129.84 1047
4130.45 1044
4131.05 1062
4131.66 1052
4132.27 1013
4132.87 1119
4133.48 1167
4134.08 1145
4134.69 1104
4135.30 1170
4135.90 1189
4136.51 1227
4137.12 1353
4137.72 1305
4138.33 1314
4138.94 1243
4139.54 1172
4140.15 1168
4140.76 1301
4141.37 1231
4141.97 1313
4142.58 1233
4143.19 1354
4143.79 1395
4144.40 1315
4145.01 1225
4145.61 1237
4146.22 1313
4146.83 1319
4147.44 1153
4148.04 1098
4148.65 1125
4149.26 1034
4149.87 1006
4150.47 1048
4151.08 1044
4151.69 1164
4152.30 1047
4152.91 1000
4153.51 1025
4154.12 1040
4154.73 957
4155.34 1002
4155.94 1205
4156.55 1069
4157.16 1023
4157.77 951
4158.38 1026
4158.99 1004
4159.59 1027
4160.20 990
4160.81 948
4161.42 983
4162.03 1083
4162.64 1060
4163.24 1021
4163.85 1251
4164.46 1211
4165.07 1279
4165.68 1310
4166.29 1108
4166.90 1077
4167.51 1038
4168.11 1147
4168.72 1229
4169.33 1195
4169.94 1035
4170.55 1046
4171.16 1153
4171.77 1125
4172.38 1166
4172.99 1188
4173.60 1110
4174.21 1073
4174.81 1145
4175.42 1216
4176.03 1292
4176.64 1269
4177.25 1072
4177.86 1150
4178.47 1322
4179.08 1211
4179.69 1216
4180.30 1258
4180.91 1160
4181.52 1154
4182.13 1087
4182.74 1101
4183.35 1172
4183.96 1162
4184.57 1109
4185.18 1017
4185.79 1135
4186.40 1207
4187.01 1181
4187.62 1083
4188.23 1121
4188.84 1177
4189.45 1155
4190.06 1136
4190.67 1149
4191.29 1237
4191.90 1317
4192.51 1302
4193.12 1479
4193.73 1513
4194.34 1427
4194.95 1543
4195.56 1457
4196.17 1349
4196.78 1447
4197.39 1415
4198.00 1452
4198.62 1430
4199.23 1298
4199.84 1418
4200.45 1251
4201.06 1143
4201.67 1178
4202.28 1310
4202.89 1180
4203.51 1111
4204.12 1038
4204.73 1095
4205.34 1029
4205.95 1080
4206.56 1139
4207.18 1086
4207.79 1220
4208.40 1155
4209.01 1193
4209.62 1023
4210.24 1121
4210.85 1100
4211.46 1185
4212.07 1134
4212.68 1245
4213.30 1294
4213.91 1294
4214.52 1099
4215.13 1209
4215.74 1213
4216.36 1259
4216.97 1233
4217.58 1337
4218.19 1368
4218.81 1391
4219.42 1495
4220.03 1626
4220.65 1591
4221.26 1801
4221.87 1866
4222.48 1722
4223.10 1791
4223.71 1907
4224.32 2133
4224.94 1984
4225.55 2110
4226.16 1997
4226.78 1958
4227.39 2078
4228.00 2032
4228.61 2332
4229.23 2366
4229.84 2264
4230.46 2155
4231.07 2219
4231.68 2361
4232.30 2197
4232.91 2333
4233.52 2409
4234.14 2755
4234.75 2786
4235.36 2853
4235.98 2645
4236.59 2513
4237.21 2524
4237.82 2414
4238.43 2149
4239.05 1902
4239.66 1783
4240.28 1812
4240.89 1564
4241.50 1491
4242.12 1416
4242.73 1452
4243.35 1482
4243.96 1336
4244.58 1451
4245.19 1372
4245.81 1400
4246.42 1402
4247.03 1473
4247.65 1468
4248.26 1342
4248.88 1484
4249.49 1378
4250.11 1483
4250.72 1416
4251.34 1414
4251.95 1298
4252.57 1307
4253.18 1327
4253.80 1302
4254.41 1296
4255.03 1333
4255.64 1289
4256.26 1285
4256.88 1131
4257.49 1191
4258.11 1371
4258.72 1384
4259.34 1270
4259.95 1180
4260.57 1272
4261.18 1282
4261.80 1200
4262.42 1149
4263.03 1127
4263.65 1134
4264.26 1237
4264.88 1304
4265.49 1189
4266.11 1210
4266.73 1280
4267.34 1290
4267.96 1323
4268.58 1339
4269.19 1329
4269.81 1296
4270.42 1334
4271.04 1199
4271.66 1064
4272.27 1169
4272.89 1220
4273.51 1256
4274.12 1349
4274.74 1252
4275.36 1311
4275.97 1196
4276.59 1231
4277.21 1200
4277.82 1218
4278.44 1285
4279.06 1297
4279.67 1178
4280.29 1194
4280.91 1062
4281.53 1071
4282.14 1124
4282.76 1049
4283.38 1054
4283.99 1125
4284.61 1089
4285.23 1079
4285.85 1050
4286.46 1085
4287.08 1114
4287.70 1131
4288.32 1101
4288.93 1266
4289.55 1090
4290.17 1086
4290.79 1144
4291.41 1068
4292.02 964
4292.64 992
4293.26 1024
4293.88 1027
4294.50 863
4295.11 967
4295.73 1013
4296.35 1082
4296.97 1116
4297.59 1095
4298.21 1123
4298.82 1049
4299.44 1165
4300.06 1096
4300.68 1181
4301.30 1209
4301.92 1073
4302.53 1058
4303.15 1058
4303.77 1142
4304.39 960
4305.01 1141
4305.63 1111
4306.25 1131
4306.87 1055
4307.49 1040
4308.10 1039
4308.72 1080
4309.34 1029
4309.96 1017
4310.58 1067
4311.20 1110
4311.82 1116
4312.44 1097
4313.06 1002
4313.68 1083
4314.30 1047
4314.92 1206
4315.54 1067
4316.16 1005
4316.78 886
4317.40 1105
4318.02 1137
4318.64 964
4319.26 1185
4319.88 1305
4320.50 1191
4321.11 1056
4321.74 1205
4322.36 1308
4322.98 1301
4323.60 1261
4324.22 1220
4324.84 1197
4325.46 1140
4326.08 1172
4326.70 1154
4327.32 1213
4327.94 1192
4328.56 1218
4329.18 1198
4329.80 1345
4330.42 1333
4331.04 1249
4331.66 1247
4332.28 1196
4332.90 1320
4333.52 1282
4334.15 1326
4334.77 1430
4335.39 1362
4336.01 1331
4336.63 1469
4337.25 1615
4337.87 1567
4338.49 1601
4339.11 1526
4339.74 1540
4340.36 1542
4340.98 1555
4341.60 1576
4342.22 1525
4342.84 1543
4343.46 1815
4344.09 1851
4344.71 2151
4345.33 2169
4345.95 2369
4346.57 2384
4347.19 2654
4347.82 2819
4348.44 2652
4349.06 2282
4349.68 2142
4350.30 1983
4350.93 1744
4351.55 1505
4352.17 1456
4352.79 1424
4353.42 1249
4354.04 1198
4354.66 1249
4355.28 1255
4355.91 1186
4356.53 1196
4357.15 1215
4357.77 1205
4358.40 1262
4359.02 1234
4359.64 1240
4360.26 1425
4360.89 1331
4361.51 1278
4362.13 1282
4362.76 1243
4363.38 1149
4364.00 1325
4364.62 1369
4365.25 1394
4365.87 1231
4366.49 1230
4367.12 1135
4367.74 1014
4368.36 1097
4368.99 1086
4369.61 1134
4370.23 1148
4370.86 1142
4371.48 1073
4372.11 1124
4372.73 1005
4373.35 1135
4373.98 1104
4374.60 1168
4375.22 1138
4375.85 959
4376.47 956
4377.10 1098
4377.72 1050
4378.34 1032
4378.97 1049
4379.59 1093
4380.22 965
4380.84 1073
4381.47 1178
4382.09 1240
4382.71 1194
4383.34 1167
4383.96 1179
4384.59 1142
4385.21 1111
4385.84 1037
4386.46 1116
4387.09 1074
4387.71 1011
4388.34 997
4388.96 989
4389.59 1031
4390.21 992
4390.84 1090
4391.46 941
4392.09 933
4392.71 919
4393.34 919
4393.96 1098
4394.59 1145
4395.21 1082
4395.84 1147
4396.46 1067
4397.09 1118
4397.71 1128
4398.34 1067
4398.96 1092
4399.59 1124
4400.22 1034
4400.84 1041
4401.47 1169
4402.09 1129
4402.72 988
4403.34 1043
4403.97 992
4404.60 1059
4405.22 1001
4405.85 1010
4406.47 998
4407.10 1051
4407.73 1049
4408.35 1004
4408.98 1050
4409.61 1064
4410.23 1125
4410.86 1194
4411.48 1098
4412.11 1161
4412.74 1074
4413.36 984
4413.99 1063
4414.62 1049
4415.24 1037
4415.87 1178
4416.50 1168
4417.12 1059
4417.75 1089
4418.38 1053
4419.01 996
4419.63 1028
4420.26 997
4420.89 1055
4421.51 1075
4422.14 1103
4422.77 1004
4423.40 898
4424.02 1033
4424.65 990
4425.28 915
4425.91 887
4426.53 1018
4427.16 956
4427.79 871
4428.42 900
4429.04 903
4429.67 890
4430.30 966
4430.93 955
4431.55 942
4432.18 971
4432.81 972
4433.44 1038
4434.07 983
4434.69 1032
4435.32 1016
4435.95 975
4436.58 1072
4437.21 930
4437.84 1042
4438.46 1078
4439.09 1045
4439.72 935
4440.35 967
4440.98 895
4441.61 912
4442.24 1022
4442.86 936
4443.49 947
4444.12 1023
4444.75 890
4445.38 888
4446.01 979
4446.64 1024
4447.27 1021
4447.90 1037
4448.52 1062
4449.15 1022
4449.78 1003
4450.41 1043
4451.04 984
4451.67 1078
4452.30 930
4452.93 964
4453.56 1061
4454.19 994
4454.82 996
4455.45 1024
4456.08 1033
4456.71 974
4457.34 1060
4457.97 1065
4458.60 1083
4459.23 1068
4459.86 1072
4460.49 984
4461.12 976
4461.75 966
4462.38 904
4463.01 948
4463.64 982
4464.27 809
4464.90 843
4465.53 946
4466.16 876
4466.79 884
4467.42 1009
4468.05 983
4468.68 940
4469.31 951
4469.94 888
4470.57 976
4471.20 968
4471.83 947
4472.46 961
4473.09 953
4473.72 1049
4474.35 965
4474.99 1001
4475.62 943
4476.25 983
4476.88 798
4477.51 880
4478.14 922
4478.77 929
4479.40 967
4480.03 946
4480.67 1125
4481.30 1021
4481.93 1062
4482.56 1065
4483.19 1017
4483.82 936
4484.46 991
4485.09 1049
4485.72 1095
4486.35 1055
4486.98 1071
4487.61 994
4488.25 1047
4488.88 1021
4489.51 1144
4490.14 1180
4490.77 1161
4491.41 1041
4492.04 1000
4492.67 1098
4493.30 1040
4493.94 993
4494.57 934
4495.20 916
4495.83 983
4496.46 954
4497.10 1055
4497.73 928
4498.36 1028
4498.99 1145
4499.63 1156
4500.26 1123
4500.89 1163
4501.53 1211
4502.16 1376
4502.79 1331
4503.42 1306
4504.06 1211
4504.69 1181
4505.32 1127
4505.96 1171
4506.59 1207
4507.22 1106
4507.86 1066
4508.49 1121
4509.12 1139
4509.76 1065
4510.39 1167
4511.02 1034
4511.66 1027
4512.29 960
4512.92 965
4513.56 1048
4514.19 1087
4514.83 1053
4515.46 1059
4516.09 1004
4516.73 891
4517.36 1015
4517.99 990
4518.63 966
4519.26 985
4519.90 1074
4520.53 1125
4521.17 968
4521.80 949
4522.43 947
4523.07 1062
4523.70 1027
4524.34 1063
4524.97 1045
4525.61 1076
4526.24 1158
4526.88 1192
4527.51 1151
4528.14 1254
4528.78 1402
4529.41 1481
4530.05 1685
4530.68 1729
4531.32 1893
4531.95 1853
4532.59 1953
4533.22 1829
4533.86 1772
4534.49 1716
4535.13 1613
4535.76 1606
4536.40 1410
4537.04 1214
4537.67 1218
4538.31 1257
4538.94 1168
4539.58 1184
4540.21 1103
4540.85 1048
4541.48 1057
4542.12 967
4542.76 1071
4543.39 1118
4544.03 1062
4544.66 1109
4545.30 1121
4545.93 1116
4546.57 1113
4547.21 1110
4547.84 1060
4548.48 1024
4549.11 1113
4549.75 1224
4550.39 1138
4551.02 1098
4551.66 1066
4552.30 1188
4552.93 1261
4553.57 1220
4554.21 1043
4554.84 1088
4555.48 1121
4556.12 980
4556.75 1037
4557.39 1019
4558.03 1051
4558.66 1107
4559.30 996
4559.94 1042
4560.57 1002
4561.21 955
4561.85 868
4562.48 956
4563.12 1020
4563.76 1002
4564.40 1019
4565.03 1061
4565.67 1011
4566.31 932
4566.95 1044
4567.58 1145
4568.22 1155
4568.86 1105
4569.50 1055
4570.13 1127
4570.77 1082
4571.41 1071
4572.05 1088
4572.68 1135
4573.32 1016
4573.96 1007
4574.60 986
4575.24 889
4575.87 1011
4576.51 1183
4577.15 1075
4577.79 1071
4578.43 1129
4579.06 1052
4579.70 1086
4580.34 951
4580.98 976
4581.62 980
4582.26 1031
4582.90 1020
4583.53 931
4584.17 996
4584.81 976
4585.45 937
4586.09 926
4586.73 1079
4587.37 1026
4588.01 943
4588.64 1029
4589.28 1160
4589.92 1119
4590.56 1193
4591.20 1147
4591.84 1149
4592.48 1240
4593.12 1175
4593.76 1147
4594.40 1101
4595.04 993
4595.68 983
4596.31 943
4596.95 966
4597.59 941
4598.23 1079
4598.87 1028
4599.51 1093
4600.15 1093
4600.79 1019
4601.43 1108
4602.07 1092
4602.71 1125
4603.35 1014
4603.99 1142
4604.63 1178
4605.27 1191
4605.91 1062
4606.55 1006
4607.19 1162
4607.83 1172
4608.47 1120
4609.11 1200
4609.75 1284
4610.39 1216
4611.03 1169
4611.68 1045
4612.32 956
4612.96 1063
4613.60 945
4614.24 988
4614.88 993
4615.52 942
4616.16 1000
4616.80 1077
4617.44 1006
4618.08 964
4618.72 978
4619.36 990
4620.01 1022
4620.65 1024
4621.29 975
4621.93 1003
4622.57 1074
4623.21 962
4623.85 951
4624.50 976
4625.14 1032
4625.78 944
4626.42 964
4627.06 971
4627.70 911
4628.34 958
4628.99 906
4629.63 950
4630.27 943
4630.91 1028
4631.55 1108
4632.20 1046
4632.84 1064
4633.48 1067
4634.12 986
4634.76 1047
4635.41 1120
4636.05 1117
4636.69 1096
4637.33 1154
4637.98 1303
4638.62 1244
4639.26 1205
4639.90 1231
4640.55 1256
4641.19 1200
4641.83 1179
4642.47 1221
4643.12 1177
4643.76 1262
4644.40 1204
4645.04 1125
4645.69 1056
4646.33 1207
4646.97 1216
4647.62 1104
4648.26 1130
4648.90 1082
4649.55 1031
4650.19 1124
4650.83 1233
4651.48 1189
4652.12 1206
4652.76 1162
4653.41 1120
4654.05 1151
4654.69 1125
4655.34 1148
4655.98 1097
4656.62 1209
4657.27 1114
4657.91 1026
4658.55 934
4659.20 994
4659.84 1016
4660.49 953
4661.13 872
4661.77 941
4662.42 960
4663.06 933
4663.71 832
4664.35 818
4664.99 898
4665.64 876
4666.28 911
4666.93 996
4667.57 1006
4668.22 958
4668.86 953
4669.51 925
4670.15 954
4670.79 864
4671.44 925
4672.08 1010
4672.73 921
4673.37 938
4674.02 1055
4674.66 1016
4675.31 1025
4675.95 1063
4676.60 1020
4677.24 967
4677.89 1035
4678.53 1053
4679.18 1024
4679.82 1065
4680.47 1026
4681.12 1165
4681.76 1080
4682.41 926
4683.05 958
4683.70 992
4684.34 884
4684.99 977
4685.63 906
4686.28 917
4686.93 978
4687.57 1063
4688.22 1120
4688.86 965
4689.51 987
4690.15 935
4690.80 963
4691.45 945
4692.09 903
4692.74 896
4693.39 995
4694.03 1118
4694.68 977
4695.32 899
4695.97 1046
4696.62 1023
4697.26 1061
4697.91 1078
4698.56 1125
4699.20 1182
4699.85 1181
4700.50 1138
4701.14 1104
4701.79 1015
4702.44 1013
4703.08 1131
4703.73 1009
4704.38 985
4705.02 973
4705.67 1058
4706.32 1039
4706.97 908
4707.61 896
4708.26 987
4708.91 999
4709.55 1035
4710.20 1022
4710.85 836
4711.50 1016
4712.14 1055
4712.79 1038
4713.44 1013
4714.09 1007
4714.73 1000
4715.38 1028
4716.03 1026
4716.68 994
4717.33 957
4717.97 945
4718.62 1009
4719.27 949
4719.92 927
4720.57 987
4721.21 999
4721.86 1006
4722.51 996
4723.16 1102
4723.81 1074
4724.45 1141
4725.10 1194
4725.75 1159
4726.40 1170
4727.05 1195
4727.70 1193
4728.35 1229
4728.99 1091
4729.64 1031
4730.29 1064
4730.94 903
4731.59 1007
4732.24 1021
4732.89 1110
4733.54 1015
4734.19 1008
4734.83 1109
4735.48 1076
4736.13 1013
4736.78 971
4737.43 1049
4738.08 1159
4738.73 1021
4739.38 1024
4740.03 1105
4740.68 1129
4741.33 1165
4741.98 1184
4742.63 1148
4743.28 1119
4743.93 1044
4744.58 925
4745.23 1021
4745.87 960
4746.52 1064
4747.17 1235
4747.82 1260
4748.47 1137
4749.12 1191
4749.77 1224
4750.42 1228
4751.08 1122
4751.73 1180
4752.38 1173
4753.03 1243
4753.68 1246
4754.33 1316
4754.98 1141
4755.63 1216
4756.28 1232
4756.93 1044
4757.58 1105
4758.23 1016
4758.88 1050
4759.53 1144
4760.18 1049
4760.83 1049
4761.48 1070
4762.13 1102
4762.79 1062
4763.44 1036
4764.09 1178
4764.74 1181
4765.39 1307
4766.04 1263
4766.69 1287
4767.34 1301
4767.99 1212
4768.65 1218
4769.30 1217
4769.95 1113
4770.60 1117
4771.25 1112
4771.90 1158
4772.56 1100
4773.21 1007
4773.86 1003
4774.51 973
4775.16 930
4775.81 905
4776.47 980
4777.12 965
4777.77 1052
4778.42 1015
4779.07 979
4779.73 1155
4780.38 1049
4781.03 1088
4781.68 1136
4782.34 1111
4782.99 994
4783.64 1016
4784.29 1033
4784.94 1031
4785.60 1153
4786.25 1044
4786.90 943
4787.56 997
4788.21 999
4788.86 1116
4789.51 1017
4790.17 946
4790.82 1037
4791.47 949
4792.13 912
4792.78 975
4793.43 1054
4794.08 1002
4794.74 983
4795.39 981
4796.04 1008
4796.70 933
4797.35 946
4798.00 846
4798.66 1026
4799.31 971
4799.96 907
4800.62 981
4801.27 1157
4801.93 967
4802.58 914
4803.23 996
4803.89 983
4804.54 931
4805.19 1056
4805.85 1011
4806.50 1002
4807.16 1075
4807.81 1091
4808.46 898
4809.12 954
4809.77 940
4810.43 881
4811.08 878
4811.73 1011
4812.39 951
4813.04 909
4813.70 1019
4814.35 1012
4815.01 997
4815.66 1035
4816.32 1011
4816.97 937
4817.63 939
4818.28 942
4818.94 1083
4819.59 1148
4820.24 1080
4820.90 1021
4821.55 1064
4822.21 1090
4822.86 1110
4823.52 1334
4824.18 1327
4824.83 1174
4825.49 1142
4826.14 1344
4826.80 1267
4827.45 1380
4828.11 1308
4828.76 1304
4829.42 1236
4830.07 1196
4830.73 1141
4831.38 1084
4832.04 1200
4832.70 1235
4833.35 1206
4834.01 1186
4834.66 1276
4835.32 1456
4835.98 1560
4836.63 1494
4837.29 1456
4837.94 1534
4838.60 1400
4839.26 1399
4839.91 1387
4840.57 1466
4841.22 1434
4841.88 1518
4842.54 1517
4843.19 1434
4843.85 1326
4844.51 1347
4845.16 1328
4845.82 1460
4846.48 1358
4847.13 1441
4847.79 1290
4848.45 1500
4849.10 1628
4849.76 1443
4850.42 1579
4851.07 1509
4851.73 1463
4852.39 1510
4853.05 1605
4853.70 1567
4854.36 1483
4855.02 1513
4855.68 1493
4856.33 1491
4856.99 1573
4857.65 1549
4858.30 1505
4858.96 1488
4859.62 1689
4860.28 1589
4860.94 1687
4861.59 1531
4862.25 1530
4862.91 1670
4863.57 1519
4864.22 1520
4864.88 1602
4865.54 1653
4866.20 1580
4866.86 1554
4867.51 1652
4868.17 1585
4868.83 1535
4869.49 1660
4870.15 1744
4870.81 1479
4871.46 1478
4872.12 1456
4872.78 1464
4873.44 1328
4874.10 1345
4874.76 1353
4875.41 1376
4876.07 1346
4876.73 1340
4877.39 1188
4878.05 1189
4878.71 1286
4879.37 1151
4880.03 1221
4880.69 1274
4881.34 1337
4882.00 1185
4882.66 1179
4883.32 1158
4883.98 1109
4884.64 1164
4885.30 1042
4885.96 1096
4886.62 1157
4887.28 1091
4887.94 1038
4888.60 1316
4889.26 1326
4889.92 1251
4890.58 1205
4891.24 1264
4891.89 1216
4892.55 1286
4893.21 1314
4893.87 1272
4894.53 1166
4895.19 1127
4895.85 1046
4896.51 1237
4897.17 1108
4897.83 1004
4898.49 1108
4899.16 1034
4899.82 1092
4900.48 1059
4901.14 1064
4901.80 1086
4902.46 1166
4903.12 1093
4903.78 1077
4904.44 1102
4905.10 1106
4905.76 1030
4906.42 1050
4907.08 1020
4907.74 1081
4908.40 1078
4909.06 1108
4909.72 937
4910.39 949
4911.05 962
4911.71 964
4912.37 908
4913.03 962
4913.69 958
4914.35 1005
4915.01 923
4915.68 1071
4916.34 933
4917.00 833
4917.66 861
4918.32 823
4918.98 825
4919.64 921
4920.31 925
4920.97 900
4921.63 909
4922.29 890
4922.95 904
4923.62 923
4924.28 948
4924.94 1044
4925.60 955
4926.26 1013
4926.93 987
4927.59 1017
4928.25 968
4928.91 932
4929.57 906
4930.24 971
4930.90 1034
4931.56 958
4932.22 875
4932.89 910
4933.55 964
4934.21 1078
4934.87 934
4935.54 977
4936.20 1066
4936.86 985
4937.53 945
4938.19 871
4938.85 931
4939.51 994
4940.18 990
4940.84 1003
4941.50 1001
4942.17 937
4942.83 990
4943.49 956
4944.16 882
4944.82 950
4945.48 964
4946.15 931
4946.81 881
4947.47 939
4948.14 913
4948.80 930
4949.46 900
4950.13 869
4950.79 835
4951.45 858
4952.12 889
4952.78 925
4953.45 925
4954.11 909
4954.77 923
4955.44 908
4956.10 857
4956.77 864
4957.43 838
4958.09 817
4958.76 853
4959.42 899
4960.09 910
4960.75 926
4961.42 954
4962.08 1006
4962.75 1020
4963.41 1034
4964.07 1130
4964.74 978
4965.40 1058
4966.07 1120
4966.73 1123
4967.40 1022
4968.06 908
4968.73 962
4969.39 1002
4970.06 876
4970.72 1014
4971.39 988
4972.05 975
4972.72 989
4973.38 926
4974.05 979
4974.71 1044
4975.38 1034
4976.05 978
4976.71 1050
4977.38 880
4978.04 945
4978.71 908
4979.37 917
4980.04 982
4980.70 877
4981.37 912
4982.04 963
4982.70 931
4983.37 856
4984.03 879
4984.70 987
4985.37 917
4986.03 939
4986.70 938
4987.36 952
4988.03 970
4988.70 885
4989.36 761
4990.03 819
4990.70 916
4991.36 915
4992.03 996
4992.69 941
4993.36 829
4994.03 907
4994.69 905
4995.36 893
4996.03 796
4996.69 825
4997.36 894
4998.03 817
4998.70 741
4999.36 793
5000.03 787
5000.70 884
5001.36 902
5002.03 791
5002.70 820
5003.37 949
5004.03 861
5004.70 825
5005.37 810
5006.03 905
5006.70 939
5007.37 859
5008.04 873
5008.70 980
5009.37 919
5010.04 860
5010.71 890
5011.38 866
5012.04 865
5012.71 820
5013.38 926
5014.05 938
5014.72 831
5015.38 894
5016.05 895
5016.72 912
5017.39 939
5018.06 995
5018.72 1037
5019.39 1088
5020.06 1199
5020.73 1210
5021.40 1263
5022.07 1382
5022.73 1415
5023.40 1276
5024.07 1300
5024.74 1255
5025.41 1230
5026.08 1219
5026.75 1154
5027.42 1212
5028.08 1060
5028.75 1018
5029.42 1021
5030.09 960
5030.76 929
5031.43 936
5032.10 785
5032.77 854
5033.44 814
5034.11 814
5034.78 953
5035.45 895
5036.11 849
5036.78 815
5037.45 879
5038.12 887
5038.79 766
5039.46 812
5040.13 865
5040.80 916
5041.47 879
5042.14 838
5042.81 927
5043.48 922
5044.15 849
5044.82 881
5045.49 850
5046.16 798
5046.83 966
5047.50 998
5048.17 938
5048.84 1034
5049.51 1027
5050.18 851
5050.85 708
5051.52 762
5052.19 838
5052.86 804
5053.54 962
5054.21 944
5054.88 778
5055.55 776
5056.22 788
5056.89 798
5057.56 847
5058.23 886
5058.90 811
5059.57 832
5060.24 905
5060.91 964
5061.59 829
5062.26 825
5062.93 937
5063.60 903
5064.27 835
5064.94 865
5065.61 851
5066.28 926
5066.96 859
5067.63 803
5068.30 768
5068.97 800
5069.64 863
5070.31 892
5070.99 856
5071.66 864
5072.33 846
5073.00 811
5073.67 807
5074.35 861
5075.02 811
5075.69 890
5076.36 870
5077.03 885
5077.71 913
5078.38 889
5079.05 941
5079.72 947
5080.39 917
5081.07 935
5081.74 953
5082.41 878
5083.08 888
5083.76 931
5084.43 958
5085.10 906
5085.78 867
5086.45 879
5087.12 908
5087.79 830
5088.47 1043
5089.14 1075
5089.81 998
5090.49 1097
5091.16 1162
5091.83 1114
5092.51 1148
5093.18 1052
5093.85 919
5094.52 932
5095.20 1011
5095.87 934
5096.54 909
5097.22 842
5097.89 902
5098.57 839
5099.24 834
5099.91 850
5100.59 845
5101.26 889
5101.93 868
5102.61 902
5103.28 971
5103.96 965
5104.63 832
5105.30 874
5105.98 1097
5106.65 1064
5107.33 1056
5108.00 838
5108.67 892
5109.35 858
5110.02 875
5110.70 918
5111.37 984
5112.05 911
5112.72 907
5113.40 837
5114.07 762
5114.74 805
5115.42 913
5116.09 990
5116.77 946
5117.44 904
5118.12 942
5118.79 979
5119.47 1036
5120.14 998
5120.82 974
5121.49 909
5122.17 915
5122.84 1003
5123.52 954
5124.19 835
5124.87 919
5125.54 922
5126.22 934
5126.90 917
5127.57 871
5128.25 900
5128.92 993
5129.60 912
5130.27 791
5130.95 834
5131.62 883
5132.30 861
5132.98 897
5133.65 870
5134.33 906
5135.00 886
5135.68 950
5136.36 844
5137.03 858
5137.71 841
5138.38 834
5139.06 898
5139.74 990
5140.41 966
5141.09 952
5141.77 971
5142.44 932
5143.12 911
5143.80 904
5144.47 799
5145.15 848
5145.83 955
5146.50 951
5147.18 805
5147.86 834
5148.53 881
5149.21 849
5149.89 724
5150.56 780
5151.24 839
5151.92 769
5152.60 791
5153.27 734
5153.95 742
5154.63 827
5155.30 791
5155.98 899
5156.66 815
5157.34 829
5158.01 858
5158.69 804
5159.37 863
5160.05 733
5160.72 825
5161.40 905
5162.08 863
5162.76 840
5163.44 833
5164.11 897
5164.79 868
5165.47 846
5166.15 912
5166.83 818
5167.50 873
5168.18 836
5168.86 809
5169.54 814
5170.22 810
5170.89 945
5171.57 780
5172.25 784
5172.93 915
5173.61 855
5174.29 838
5174.97 883
5175.64 789
5176.32 817
5177.00 882
5177.68 902
5178.36 811
5179.04 868
5179.72 862
5180.40 778
5181.08 872
5181.75 783
5182.43 824
5183.11 825
5183.79 871
5184.47 772
5185.15 787
5185.83 789
5186.51 850
5187.19 821
5187.87 766
5188.55 732
5189.23 720
5189.91 742
5190.59 746
5191.27 676
5191.95 633
5192.63 740
5193.31 701
5193.98 786
5194.66 813
5195.34 875
5196.02 773
5196.70 749
5197.38 708
5198.07 694
5198.75 757
5199.43 738
5200.11 827
5200.79 810
5201.47 723
5202.15 769
5202.83 824
5203.51 861
5204.19 790
5204.87 914
5205.55 814
5206.23 891
5206.91 971
5207.59 947
5208.27 990
5208.95 955
5209.63 945
5210.31 853
5211.00 883
5211.68 933
5212.36 791
5213.04 876
5213.72 868
5214.40 825
5215.08 844
5215.76 873
5216.45 736
5217.13 835
5217.81 892
5218.49 943
5219.17 933
5219.85 785
5220.53 807
5221.22 873
5221.90 851
5222.58 800
5223.26 770
5223.94 884
5224.62 838
5225.31 798
5225.99 832
5226.67 752
5227.35 805
5228.03 882
5228.72 803
5229.40 761
5230.08 840
5230.76 723
5231.45 862
5232.13 795
5232.81 776
5233.49 779
5234.18 798
5234.86 836
5235.54 854
5236.22 772
5236.91 879
5237.59 871
5238.27 856
5238.95 1033
5239.64 890
5240.32 813
5241.00 873
5241.69 850
5242.37 845
5243.05 920
5243.73 853
5244.42 853
5245.10 902
5245.78 979
5246.47 905
5247.15 900
5247.83 872
5248.52 1008
5249.20 1005
5249.88 969
5250.57 943
5251.25 999
5251.94 991
5252.62 982
5253.30 950
5253.99 904
5254.67 841
5255.35 881
5256.04 783
5256.72 826
5257.41 814
5258.09 835
5258.77 814
5259.46 791
5260.14 831
5260.83 798
5261.51 834
5262.20 923
5262.88 818
5263.56 837
5264.25 799
5264.93 867
5265.62 824
5266.30 845
5266.99 874
5267.67 916
5268.36 840
5269.04 805
5269.73 834
5270.41 892
5271.10 890
5271.78 903
5272.47 827
5273.15 892
5273.84 870
5274.52 892
5275.21 938
5275.89 872
5276.58 961
5277.26 836
5277.95 1010
5278.63 962
5279.32 952
5280.00 981
5280.69 1047
5281.37 1071
5282.06 1126
5282.75 1145
5283.43 1030
5284.12 1083
5284.80 1081
5285.49 943
5286.17 899
5286.86 913
5287.55 998
5288.23 984
5288.92 926
5289.60 906
5290.29 879
5290.98 838
5291.66 854
5292.35 939
5293.04 836
5293.72 844
5294.41 864
5295.10 953
5295.78 859
5296.47 912
5297.15 921
5297.84 932
5298.53 1036
5299.21 938
5299.90 844
5300.59 944
5301.28 908
5301.96 883
5302.65 891
5303.34 868
5304.02 972
5304.71 922
5305.40 908
5306.08 817
5306.77 829
5307.46 916
5308.15 898
5308.83 869
5309.52 917
5310.21 907
5310.90 938
5311.58 989
5312.27 902
5312.96 869
5313.65 877
5314.33 919
5315.02 875
5315.71 876
5316.40 920
5317.09 818
5317.77 932
5318.46 963
5319.15 939
5319.84 1023
5320.53 1028
5321.21 1030
5321.90 1049
5322.59 937
5323.28 1010
5323.97 1020
5324.65 907
5325.34 799
5326.03 788
5326.72 820
5327.41 864
5328.10 960
5328.79 1002
5329.47 1018
5330.16 970
5330.85 920
5331.54 938
5332.23 933
5332.92 857
5333.61 802
5334.30 865
5334.99 892
5335.67 931
5336.36 1000
5337.05 1075
5337.74 974
5338.43 941
5339.12 901
5339.81 984
5340.50 1005
5341.19 981
5341.88 899
5342.57 936
5343.26 988
5343.95 1040
5344.64 1031
5345.33 1110
5346.02 1019
5346.71 1151
5347.40 1200
5348.09 1292
5348.78 1433
5349.47 1425
5350.16 1489
5350.85 1580
5351.54 1460
5352.23 1371
5352.92 1369
5353.61 1475
5354.30 1431
5354.99 1317
5355.68 1223
5356.37 1053
5357.06 1136
5357.75 1042
5358.44 949
5359.13 984
5359.82 937
5360.51 952
5361.20 878
5361.89 885
5362.58 851
5363.27 926
5363.97 874
5364.66 876
5365.35 864
5366.04 852
5366.73 881
5367.42 826
5368.11 901
5368.80 918
5369.49 827
5370.19 813
5370.88 848
5371.57 909
5372.26 836
5372.95 787
5373.64 775
5374.33 782
5375.03 835
5375.72 852
5376.41 897
5377.10 828
5377.79 718
5378.49 828
5379.18 861
5379.87 915
5380.56 836
5381.25 786
5381.95 835
5382.64 869
5383.33 869
5384.02 834
5384.71 796
5385.41 753
5386.10 806
5386.79 848
5387.48 897
5388.18 898
5388.87 779
5389.56 964
5390.25 998
5390.95 943
5391.64 783
5392.33 913
5393.02 943
5393.72 845
5394.41 846
5395.10 796
5395.80 822
5396.49 755
5397.18 876
5397.88 788
5398.57 707
5399.26 724
5399.95 740
5400.65 763
5401.34 743
5402.03 738
5402.73 843
5403.42 861
5404.12 842
5404.81 860
5405.50 942
5406.20 888
5406.89 869
5407.58 1004
5408.28 958
5408.97 819
5409.66 852
5410.36 893
5411.05 841
5411.75 1013
5412.44 853
5413.13 803
5413.83 783
5414.52 754
5415.22 806
5415.91 800
5416.61 770
5417.30 905
5417.99 876
5418.69 828
5419.38 953
5420.08 826
5420.77 856
5421.47 1006
5422.16 958
5422.86 842
5423.55 873
5424.25 892
5424.94 847
5425.64 855
5426.33 873
5427.03 888
5427.72 852
5428.42 901
5429.11 842
5429.81 814
5430.50 842
5431.20 868
5431.89 851
5432.59 842
5433.28 937
5433.98 934
5434.67 939
5435.37 970
5436.06 943
5436.76 962
5437.46 897
5438.15 913
5438.85 946
5439.54 945
5440.24 1011
5440.93 991
5441.63 958
5442.33 1043
5443.02 1090
5443.72 1074
5444.41 1140
5445.11 1218
5445.81 1223
5446.50 1262
5447.20 1313
5447.90 1363
5448.59 1517
5449.29 1414
5449.98 1503
5450.68 1342
5451.38 1124
5452.07 1192
5452.77 1070
5453.47 1084
5454.16 1118
5454.86 1005
5455.56 1043
5456.25 1049
5456.95 937
5457.65 902
5458.35 969
5459.04 1128
5459.74 972
5460.44 1156
5461.13 1174
5461.83 1207
5462.53 1236
5463.23 1280
5463.92 1231
5464.62 1329
5465.32 1264
5466.02 1201
5466.71 1165
5467.41 1178
5468.11 1138
5468.81 1110
5469.50 1082
5470.20 1044
5470.90 1128
5471.60 1060
5472.29 1138
5472.99 1136
5473.69 1172
5474.39 1121
5475.09 1103
5475.78 1135
5476.48 1217
5477.18 1241
5477.88 1232
5478.58 1371
5479.28 1500
5479.97 1398
5480.67 1503
5481.37 1512
5482.07 1491
5482.77 1460
5483.47 1426
5484.17 1386
5484.86 1267
5485.56 1347
5486.26 1362
5486.96 1357
5487.66 1303
5488.36 1189
5489.06 1169
5489.76 1155
5490.45 1221
5491.15 1136
5491.85 1188
5492.55 1207
5493.25 1294
5493.95 1287
5494.65 1458
5495.35 1395
5496.05 1425
5496.75 1433
5497.45 1495
5498.15 1599
5498.85 1735
5499.55 2021
5500.25 2238
5500.95 2375
5501.65 2462
5502.35 2419
5503.04 2226
5503.74 2196
5504.44 1895
5505.14 1576
5505.84 1561
5506.54 1405
5507.24 1337
5507.94 1279
5508.65 1338
5509.35 1303
5510.05 1289
5510.75 1190
5511.45 1207
5512.15 1268
5512.85 1265
5513.55 1190
5514.25 1202
5514.95 1277
5515.65 1228
5516.35 1126
5517.05 1180
5517.75 1358
5518.45 1135
5519.15 1172
5519.85 1117
5520.56 1098
5521.26 1224
5521.96 1119
5522.66 1029
5523.36 932
5524.06 1018
5524.76 988
5525.46 963
5526.16 932
5526.87 987
5527.57 921
5528.27 950
5528.97 916
5529.67 1024
5530.37 958
5531.07 844
5531.78 843
5532.48 854
5533.18 877
5533.88 919
5534.58 878
5535.29 864
5535.99 850
5536.69 948
5537.39 889
5538.09 953
5538.80 986
5539.50 975
5540.20 921
5540.90 932
5541.60 981
5542.31 896
5543.01 981
5543.71 957
5544.41 895
5545.12 987
5545.82 1001
5546.52 1040
5547.22 985
5547.93 923
5548.63 945
5549.33 956
5550.04 915
5550.74 871
5551.44 893
5552.14 879
5552.85 924
5553.55 806
5554.25 819
5554.96 861
5555.66 900
5556.36 893
5557.07 839
5557.77 847
5558.47 886
5559.18 932
5559.88 922
5560.58 887
5561.29 954
5561.99 771
5562.69 804
5563.40 761
5564.10 865
5564.80 909
5565.51 889
5566.21 860
5566.92 883
5567.62 892
5568.32 920
5569.03 909
5569.73 914
5570.44 883
5571.14 921
5571.84 911
5572.55 892
5573.25 832
5573.96 883
5574.66 912
5575.37 867
5576.07 786
5576.78 946
5577.48 888
5578.18 902
5578.89 811
5579.59 804
5580.30 780
5581.00 898
5581.71 884
5582.41 874
5583.12 876
5583.82 808
5584.53 733
5585.23 801
5585.94 872
5586.64 934
5587.35 928
5588.05 901
5588.76 813
5589.46 796
5590.17 826
5590.88 766
5591.58 743
5592.29 809
5592.99 796
5593.70 795
5594.40 840
5595.11 736
5595.81 830
5596.52 858
5597.23 711
5597.93 698
5598.64 726
5599.34 780
5600.05 772
5600.76 733
5601.46 797
5602.17 799
5602.87 791
5603.58 861
5604.29 775
5604.99 795
5605.70 761
5606.41 746
5607.11 738
5607.82 692
5608.52 687
5609.23 708
5609.94 667
5610.64 736
5611.35 858
5612.06 876
5612.76 770
5613.47 786
5614.18 729
5614.89 783
5615.59 834
5616.30 828
5617.01 753
5617.71 718
5618.42 771
5619.13 774
5619.84 768
5620.54 734
5621.25 782
5621.96 720
5622.66 803
5623.37 725
5624.08 825
5624.79 806
5625.49 850
5626.20 777
5626.91 848
5627.62 820
5628.33 699
5629.03 826
5629.74 795
5630.45 737
5631.16 800
5631.87 844
5632.57 801
5633.28 862
5633.99 779
5634.70 777
5635.41 809
5636.11 747
5636.82 793
5637.53 764
5638.24 855
5638.95 948
5639.66 873
5640.36 838
5641.07 787
5641.78 868
5642.49 901
5643.20 806
5643.91 796
5644.62 750
5645.33 791
5646.03 769
5646.74 762
5647.45 749
5648.16 728
5648.87 782
5649.58 757
5650.29 763
5651.00 748
5651.71 710
5652.42 897
5653.13 766
5653.84 727
5654.54 885
5655.25 902
5655.96 829
5656.67 746
5657.38 831
5658.09 825
5658.80 807
5659.51 797
5660.22 811
5660.93 846
5661.64 907
5662.35 927
5663.06 908
5663.77 845
5664.48 830
5665.19 842
5665.90 829
5666.61 844
5667.32 940
5668.03 960
5668.74 984
5669.45 973
5670.16 1110
5670.87 1020
5671.58 1044
5672.29 1066
5673.01 1075
5673.72 1105
5674.43 1098
5675.14 1020
5675.85 907
5676.56 897
5677.27 910
5677.98 875
5678.69 777
5679.40 849
5680.11 812
5680.82 844
5681.54 783
5682.25 848
5682.96 902
5683.67 833
5684.38 857
5685.09 837
5685.80 894
5686.51 881
5687.23 950
5687.94 909
5688.65 821
5689.36 861
5690.07 888
5690.78 816
5691.50 891
5692.21 794
5692.92 736
5693.63 785
5694.34 648
5695.06 765
5695.77 819
5696.48 780
5697.19 791
5697.90 716
5698.62 776
5699.33 843
5700.04 770
5700.75 756
5701.46 743
5702.18 744
5702.89 771
5703.60 800
5704.31 811
5705.03 774
5705.74 796
5706.45 811
5707.17 780
5707.88 723
5708.59 819
5709.30 805
5710.02 724
5710.73 740
5711.44 861
5712.16 828
5712.87 804
5713.58 851
5714.30 806
5715.01 782
5715.72 682
5716.43 741
5717.15 801
5717.86 786
5718.58 740
5719.29 692
5720.00 745
5720.72 894
5721.43 787
5722.14 803
5722.86 771
5723.57 843
5724.28 894
5725.00 932
5725.71 870
5726.43 917
5727.14 840
5727.85 923
5728.57 1094
5729.28 1031
5730.00 1005
5730.71 932
5731.42 979
5732.14 938
5732.85 1007
5733.57 941
5734.28 854
5735.00 843
5735.71 811
5736.43 805
5737.14 807
5737.85 880
5738.57 757
5739.28 808
5740.00 787
5740.71 783
5741.43 802
5742.14 795
5742.86 794
5743.57 824
5744.29 828
5745.00 847
5745.72 832
5746.43 805
5747.15 794
5747.86 855
5748.58 903
5749.30 830
5750.01 845
5750.73 833
5751.44 795
5752.16 1015
5752.87 1027
5753.59 923
5754.30 1120
5755.02 1080
5755.74 1050
5756.45 1037
5757.17 1062
5757.88 1003
5758.60 1035
5759.31 1004
5760.03 930
5760.75 947
5761.46 818
5762.18 861
5762.90 807
5763.61 858
5764.33 935
5765.04 800
5765.76 805
5766.48 828
5767.19 868
5767.91 924
5768.63 855
5769.34 834
5770.06 903
5770.78 917
5771.49 901
5772.21 925
5772.93 824
5773.64 918
5774.36 792
5775.08 788
5775.79 926
5776.51 921
5777.23 934
5777.95 801
5778.66 879
5779.38 952
5780.10 897
5780.81 924
5781.53 975
5782.25 935
5782.97 963
5783.68 890
5784.40 889
5785.12 896
5785.84 958
5786.55 939
5787.27 886
5787.99 965
5788.71 1014
5789.43 974
5790.14 937
5790.86 1011
5791.58 959
5792.30 956
5793.02 1027
5793.73 1066
5794.45 1117
5795.17 1158
5795.89 1234
5796.61 1249
5797.33 1391
5798.04 1526
5798.76 1817
5799.48 2010
5800.20 2095
5800.92 2110
5801.64 2280
5802.36 2326
5803.07 2155
5803.79 1897
5804.51 1626
5805.23 1567
5805.95 1411
5806.67 1438
5807.39 1298
5808.11 1164
5808.82 1117
5809.54 1085
5810.26 1138
5810.98 1198
5811.70 1073
5812.42 1018
5813.14 1145
5813.86 1071
5814.58 1093
5815.30 1107
5816.02 1122
5816.74 1135
5817.46 1218
5818.18 1049
5818.90 1112
5819.62 1000
5820.34 932
5821.06 1088
5821.78 1016
5822.50 935
5823.22 918
5823.94 902
5824.66 1041
5825.38 978
5826.10 865
5826.82 899
5827.54 988
5828.26 973
5828.98 933
5829.70 886
5830.42 963
5831.14 926
5831.86 852
5832.58 1002
5833.30 989
5834.02 860
5834.74 900
5835.46 856
5836.18 903
5836.90 934
5837.62 987
5838.34 948
5839.07 1005
5839.79 972
5840.51 1005
5841.23 1024
5841.95 940
5842.67 891
5843.39 918
5844.11 978
5844.83 906
5845.56 907
5846.28 886
5847.00 894
5847.72 819
5848.44 887
5849.16 948
5849.88 884
5850.61 892
5851.33 843
5852.05 787
5852.77 807
5853.49 828
5854.22 764
5854.94 913
5855.66 904
5856.38 973
5857.10 888
5857.83 828
5858.55 885
5859.27 798
5859.99 752
5860.71 858
5861.44 871
5862.16 895
5862.88 832
5863.60 805
5864.33 909
5865.05 770
5865.77 775
5866.49 828
5867.22 820
5867.94 878
5868.66 885
5869.38 761
5870.11 775
5870.83 793
5871.55 758
5872.28 727
5873.00 854
5873.72 902
5874.45 825
5875.17 841
5875.89 855
5876.62 906
5877.34 840
5878.06 883
5878.79 910
5879.51 903
5880.23 905
5880.96 887
5881.68 836
5882.40 879
5883.13 916
5883.85 935
5884.57 915
5885.30 887
5886.02 847
5886.75 833
5887.47 829
5888.19 887
5888.92 859
5889.64 827
5890.37 867
5891.09 885
5891.81 915
5892.54 905
5893.26 912
5893.99 835
5894.71 844
5895.44 816
5896.16 809
5896.88 757
5897.61 790
5898.33 874
5899.06 848
5899.78 896
5900.51 888
5901.23 828
5901.96 873
5902.68 851
5903.41 856
5904.13 947
5904.86 896
5905.58 838
5906.31 857
5907.03 931
5907.76 981
5908.48 884
5909.21 918
5909.93 1004
5910.66 970
5911.38 941
5912.11 922
5912.83 838
5913.56 960
5914.29 1017
5915.01 906
5915.74 943
5916.46 1030
5917.19 1045
5917.91 923
5918.64 898
5919.37 991
5920.09 1085
5920.82 1029
5921.54 989
5922.27 996
5923.00 1024
5923.72 1028
5924.45 918
5925.17 913
5925.90 1018
5926.63 998
5927.35 1072
5928.08 1069
5928.81 1074
5929.53 1085
5930.26 1013
5930.99 1031
5931.71 1148
5932.44 1101
5933.17 1074
5933.89 1170
5934.62 1267
5935.35 1122
5936.07 1176
5936.80 1221
5937.53 1292
5938.25 1272
5938.98 1325
5939.71 1292
5940.44 1289
5941.16 1395
5941.89 1408
5942.62 1233
5943.35 1223
5944.07 1256
5944.80 1324
5945.53 1396
5946.26 1459
5946.98 1406
5947.71 1277
5948.44 1271
5949.17 1339
5949.89 1418
5950.62 1538
5951.35 1588
5952.08 1755
5952.80 1610
5953.53 1597
5954.26 1721
5954.99 1761
5955.72 1718
5956.45 1760
5957.17 1722
5957.90 1624
5958.63 1584
5959.36 1698
5960.09 1674
5960.82 1667
5961.54 1675
5962.27 1670
5963.00 1617
5963.73 1818
5964.46 1830
5965.19 1839
5965.92 1993
5966.64 2149
5967.37 2424
5968.10 2418
5968.83 2381
5969.56 2234
5970.29 2302
5971.02 2230
5971.75 2014
5972.48 2049
5973.21 2154
5973.93 2005
5974.66 2116
5975.39 1998
5976.12 2175
5976.85 2086
5977.58 2030
5978.31 2060
5979.04 2095
5979.77 2132
5980.50 2136
5981.23 2286
5981.96 2387
5982.69 2477
5983.42 2339
5984.15 2428
5984.88 2362
5985.61 2434
5986.34 2427
5987.07 2418
5987.80 2494
5988.53 2499
5989.26 2614
5989.99 2448
5990.72 2510
5991.45 2518
5992.18 2444
5992.91 2537
5993.64 2567
5994.37 2604
5995.10 2680
5995.83 2640
5996.56 2715
5997.29 2790
5998.02 2770
5998.75 2723
5999.49 2620
6000.22 2616
6000.95 2695
6001.68 2669
6002.41 2716
6003.14 2629
6003.87 2502
6004.60 2384
6005.33 2541
6006.06 2519
6006.80 2566
6007.53 2892
6008.26 3079
6008.99 3439
6009.72 3927
6010.45 4435
6011.18 5217
6011.92 6069
6012.65 6551
6013.38 7325
6014.11 7354
6014.84 7236
6015.57 7083
6016.31 7004
6017.04 6501
6017.77 5693
6018.50 5081
6019.23 4297
6019.97 3901
6020.70 3369
6021.43 3012
6022.16 2788
6022.89 2294
6023.63 2198
6024.36 2081
6025.09 1937
6025.82 2046
6026.56 2075
6027.29 1991
6028.02 1728
6028.75 1903
6029.49 1881
6030.22 1691
6030.95 1777
6031.68 1781
6032.42 1702
6033.15 1778
6033.88 1773
6034.62 1557
6035.35 1549
6036.08 1610
6036.81 1655
6037.55 1730
6038.28 1797
6039.01 1750
6039.75 1701
6040.48 1837
6041.21 1767
6041.95 2031
6042.68 2022
6043.41 1828
6044.15 1850
6044.88 1965
6045.61 1990
6046.35 1907
6047.08 1965
6047.82 1936
6048.55 2021
6049.28 1950
6050.02 2132
6050.75 2284
6051.49 2288
6052.22 2259
6052.95 2381
6053.69 2472
6054.42 2429
6055.16 2385
6055.89 2295
6056.62 2272
6057.36 2061
6058.09 2174
6058.83 2024
6059.56 2021
6060.30 1996
6061.03 1893
6061.77 1957
6062.50 1874
6063.23 1860
6063.97 1915
6064.70 1890
6065.44 1857
6066.17 1869
6066.91 1869
6067.64 1739
6068.38 1746
6069.11 1716
6069.85 1661
6070.58 1807
6071.32 1658
6072.05 1613
6072.79 1688
6073.52 1656
6074.26 1713
6075.00 1569
6075.73 1526
6076.47 1617
6077.20 1557
6077.94 1591
6078.67 1575
6079.41 1538
6080.14 1533
6080.88 1479
6081.62 1559
6082.35 1458
6083.09 1422
6083.82 1321
6084.56 1387
6085.30 1498
6086.03 1433
6086.77 1455
6087.50 1456
6088.24 1440
6088.98 1402
6089.71 1489
6090.45 1527
6091.19 1402
6091.92 1519
6092.66 1589
6093.39 1491
6094.13 1558
6094.87 1574
6095.60 1491
6096.34 1496
6097.08 1454
6097.81 1417
6098.55 1406
6099.29 1366
6100.03 1349
6100.76 1300
6101.50 1362
6102.24 1423
6102.97 1303
6103.71 1400
6104.45 1365
6105.18 1501
6105.92 1388
6106.66 1403
6107.40 1456
6108.13 1407
6108.87 1341
6109.61 1322
6110.35 1440
6111.08 1292
6111.82 1337
6112.56 1367
6113.30 1407
6114.03 1366
6114.77 1363
6115.51 1396
6116.25 1428
6116.99 1528
6117.72 1465
6118.46 1453
6119.20 1461
6119.94 1473
6120.68 1341
6121.41 1428
6122.15 1496
6122.89 1450
6123.63 1426
6124.37 1513
6125.11 1502
6125.84 1470
6126.58 1363
6127.32 1438
6128.06 1516
6128.80 1534
6129.54 1537
6130.28 1493
6131.02 1492
6131.75 1557
6132.49 1579
6133.23 1530
6133.97 1633
6134.71 1577
6135.45 1650
6136.19 1764
6136.93 1767
6137.67 1793
6138.41 1735
6139.14 1724
6139.88 1639
6140.62 1622
6141.36 1616
6142.10 1715
6142.84 1615
6143.58 1632
6144.32 1598
6145.06 1589
6145.80 1579
6146.54 1619
6147.28 1641
6148.02 1618
6148.76 1620
6149.50 1650
6150.24 1726
6150.98 1783
6151.72 1666
6152.46 1730
6153.20 1722
6153.94 1804
6154.68 1919
6155.42 1858
6156.16 1878
6156.90 1981
6157.64 1866
6158.38 1876
6159.12 1873
6159.86 1894
6160.60 1925
6161.34 1963
6162.08 2138
6162.82 2079
6163.57 2158
6164.31 2205
6165.05 2332
6165.79 2310
6166.53 2537
6167.27 2852
6168.01 2757
6168.75 2651
6169.49 2713
6170.23 2661
6170.98 2804
6171.72 2584
6172.46 2634
6173.20 2627
6173.94 2728
6174.68 2545
6175.42 2353
6176.16 2277
6176.91 2365
6177.65 2351
6178.39 2273
6179.13 2427
6179.87 2380
6180.61 2402
6181.36 2550
6182.10 2456
6182.84 2601
6183.58 2747
6184.32 2600
6185.07 2547
6185.81 2704
6186.55 2790
6187.29 2844
6188.03 2614
6188.78 2780
6189.52 2996
6190.26 3037
6191.00 2860
6191.75 3132
6192.49 3188
6193.23 3209
6193.97 3232
6194.72 3323
6195.46 3425
6196.20 3535
6196.94 3405
6197.69 3438
6198.43 3528
6199.17 3495
6199.92 3360
6200.66 3405
6201.40 3314
6202.15 3515
6202.89 3821
6203.63 4389
6204.37 4685
6205.12 5467
6205.86 6612
6206.60 8032
6207.35 9807
6208.09 11754
6208.83 12926
6209.58 14565
6210.32 15464
6211.07 15461
6211.81 15035
6212.55 13288
6213.30 11708
6214.04 9795
6214.78 8371
6215.53 7025
6216.27 5693
6217.02 4708
6217.76 4161
6218.50 3656
6219.25 3127
6219.99 2844
6220.74 2764
6221.48 2726
6222.22 2864
6222.97 2836
6223.71 2917
6224.46 2846
6225.20 2866
6225.95 2952
6226.69 2757
6227.44 2638
6228.18 2452
6228.92 2178
6229.67 2108
6230.41 1857
6231.16 1889
6231.90 1905
6232.65 1847
6233.39 1838
6234.14 1767
6234.88 1765
6235.63 1889
6236.37 1873
6237.12 1866
6237.86 1894
6238.61 2039
6239.35 2103
6240.10 2027
6240.85 2045
6241.59 2094
6242.34 2086
6243.08 2050
6243.83 2012
6244.57 2320
6245.32 2333
6246.06 2591
6246.81 2610
6247.56 2649
6248.30 2866
6249.05 2861
6249.79 2879
6250.54 2826
6251.29 2732
6252.03 2751
6252.78 2579
6253.52 2447
6254.27 2313
6255.02 2212
6255.76 2138
6256.51 2105
6257.26 2224
6258.00 2177
6258.75 2122
6259.49 2137
6260.24 2276
6260.99 2256
6261.73 2159
6262.48 2159
6263.23 2158
6263.97 2015
6264.72 1991
6265.47 2028
6266.21 1942
6266.96 1970
6267.71 1994
6268.46 1988
6269.20 1920
6269.95 1821
6270.70 2065
6271.44 2121
6272.19 1976
6272.94 2051
6273.69 2067
6274.43 2052
6275.18 2093
6275.93 2146
6276.68 2157
6277.42 2307
6278.17 2315
6278.92 2299
6279.67 2212
6280.41 2133
6281.16 2077
6281.91 1941
6282.66 1914
6283.41 1852
6284.15 1754
6284.90 1787
6285.65 1727
6286.40 1801
6287.15 1713
6287.89 1827
6288.64 1714
6289.39 1809
6290.14 1815
6290.89 1685
6291.64 1672
6292.38 1551
6293.13 1496
6293.88 1602
6294.63 1553
6295.38 1669
6296.13 1460
6296.88 1453
6297.62 1490
6298.37 1475
6299.12 1450
6299.87 1454
6300.62 1414
6301.37 1473
6302.12 1578
6302.87 1501
6303.62 1545
6304.37 1487
6305.11 1540
6305.86 1561
6306.61 1432
6307.36 1452
6308.11 1456
6308.86 1400
6309.61 1507
6310.36 1469
6311.11 1500
6311.86 1539
6312.61 1554
6313.36 1519
6314.11 1550
6314.86 1490
6315.61 1552
6316.36 1660
6317.11 1603
6317.86 1496
6318.61 1549
6319.36 1478
6320.11 1459
6320.86 1465
6321.61 1496
6322.36 1505
6323.11 1516
6323.86 1559
6324.61 1319
6325.36 1419
6326.11 1460
6326.86 1444
6327.61 1337
6328.36 1321
6329.11 1285
6329.86 1339
6330.61 1351
6331.37 1316
6332.12 1229
6332.87 1386
6333.62 1300
6334.37 1349
6335.12 1434
6335.87 1360
6336.62 1266
6337.37 1369
6338.12 1342
6338.88 1450
6339.63 1496
6340.38 1478
6341.13 1366
6341.88 1412
6342.63 1262
6343.38 1303
6344.14 1321
6344.89 1426
6345.64 1369
6346.39 1332
6347.14 1359
6347.89 1307
6348.65 1303
6349.40 1424
6350.15 1377
6350.90 1431
6351.65 1541
6352.41 1650
6353.16 1601
6353.91 1606
6354.66 1595
6355.41 1533
6356.17 1460
6356.92 1391
6357.67 1528
6358.42 1408
6359.18 1468
6359.93 1322
6360.68 1326
6361.43 1344
6362.19 1371
6362.94 1354
6363.69 1281
6364.44 1335
6365.20 1379
6365.95 1289
6366.70 1320
6367.46 1316
6368.21 1290
6368.96 1289
6369.71 1340
6370.47 1369
6371.22 1247
6371.97 1202
6372.73 1259
6373.48 1336
6374.23 1344
6374.99 1283
6375.74 1205
6376.49 1244
6377.25 1174
6378.00 1233
6378.75 1271
6379.51 1352
6380.26 1324
6381.02 1360
6381.77 1314
6382.52 1254
6383.28 1219
6384.03 1255
6384.78 1282
6385.54 1247
6386.29 1220
6387.05 1065
6387.80 1149
6388.56 1168
6389.31 1310
6390.06 1326
6390.82 1171
6391.57 1177
6392.33 1199
6393.08 1373
6393.84 1243
6394.59 1262
6395.34 1123
6396.10 1195
6396.85 1260
6397.61 1130
6398.36 1180
6399.12 1157
6399.87 1089
6400.63 1032
6401.38 1080
6402.14 1135
6402.89 1135
6403.65 1136
6404.40 1207
6405.16 1172
6405.91 1210
6406.67 1155
6407.42 1218
6408.18 1239
6408.93 1228
6409.69 1203
6410.45 1180
6411.20 1085
6411.96 1140
6412.71 1289
6413.47 1342
6414.22 1199
6414.98 1178
6415.73 1136
6416.49 1116
6417.25 1092
6418.00 1141
6418.76 1131
6419.51 1122
6420.27 1137
6421.03 1172
6421.78 1100
6422.54 1121
6423.29 1112
6424.05 1136
6424.81 1280
6425.56 1214
6426.32 1187
6427.08 1226
6427.83 1109
6428.59 1216
6429.35 1081
6430.10 1255
6430.86 1203
6431.62 1069
6432.37 1080
6433.13 1148
6433.89 1173
6434.64 1207
6435.40 1260
6436.16 1251
6436.91 1213
6437.67 1206
6438.43 1191
6439.19 1136
6439.94 1308
6440.70 1350
6441.46 1250
6442.21 1259
6442.97 1158
6443.73 1178
6444.49 1285
6445.24 1375
6446.00 1264
6446.76 1227
6447.52 1234
6448.28 1266
6449.03 1272
6449.79 1231
6450.55 1319
6451.31 1259
6452.06 1204
6452.82 1244
6453.58 1235
6454.34 1304
6455.10 1231
6455.85 1165
6456.61 1391
6457.37 1461
6458.13 1383
6458.89 1333
6459.65 1394
6460.40 1412
6461.16 1368
6461.92 1431
6462.68 1468
6463.44 1387
6464.20 1480
6464.96 1486
6465.71 1427
6466.47 1391
6467.23 1468
6467.99 1432
6468.75 1449
6469.51 1602
6470.27 1584
6471.03 1490
6471.79 1594
6472.54 1431
6473.30 1533
6474.06 1578
6474.82 1685
6475.58 1636
6476.34 1649
6477.10 1590
6477.86 1645
6478.62 1603
6479.38 1543
6480.14 1675
6480.90 1730
6481.66 1751
6482.42 1763
6483.18 1653
6483.94 1700
6484.70 1711
6485.46 1826
6486.22 1856
6486.98 1849
6487.74 1927
6488.50 1880
6489.26 1903
6490.02 1952
6490.78 2077
6491.54 2022
6492.30 2110
6493.06 2166
6493.82 2327
6494.58 2446
6495.34 2421
6496.10 2366
6496.86 2269
6497.62 2330
6498.38 2301
6499.14 2345
6499.90 2370
6500.66 2383
6501.42 2315
6502.19 2356
6502.95 2313
6503.71 2225
6504.47 2291
6505.23 2406
6505.99 2553
6506.75 2545
6507.51 2574
6508.27 2744
6509.04 2840
6509.80 2829
6510.56 2884
6511.32 3052
6512.08 2781
6512.84 2856
6513.60 2647
6514.37 2695
6515.13 2774
6515.89 2727
6516.65 2805
6517.41 2949
6518.17 2962
6518.94 3037
6519.70 3121
6520.46 3201
6521.22 3198
6521.98 3222
6522.75 3462
6523.51 3692
6524.27 3767
6525.03 4011
6525.79 4262
6526.56 4610
6527.32 4934
6528.08 4906
6528.84 5035
6529.61 4957
6530.37 5265
6531.13 4989
6531.89 5329
6532.66 5709
6533.42 6240
6534.18 6903
6534.94 7836
6535.71 9275
6536.47 10441
6537.23 11432
6538.00 10946
6538.76 11193
6539.52 10213
6540.29 9010
6541.05 7851
6541.81 6643
6542.57 5481
6543.34 4541
6544.10 3875
6544.86 3416
6545.63 3214
6546.39 2924
6547.16 2674
6547.92 2613
6548.68 2575
6549.45 2536
6550.21 2367
6550.97 2380
6551.74 2343
6552.50 2227
6553.26 2364
6554.03 2363
6554.79 2224
6555.56 2239
6556.32 2202
6557.08 2191
6557.85 2079
6558.61 2058
6559.38 2060
6560.14 2150
6560.91 2321
6561.67 2399
6562.43 2405
6563.20 2544
6563.96 2542
6564.73 2538
6565.49 2571
6566.26 2534
6567.02 2496
6567.79 2640
6568.55 2660
6569.32 2651
6570.08 2453
6570.85 2517
6571.61 2642
6572.38 2605
6573.14 2729
6573.91 2845
6574.67 2963
6575.44 2820
6576.20 2924
6576.97 3167
6577.73 3085
6578.50 3213
6579.26 3252
6580.03 3255
6580.79 3331
6581.56 3178
6582.32 3122
6583.09 3108
6583.86 3098
6584.62 3083
6585.39 2867
6586.15 2762
6586.92 2764
6587.68 2864
6588.45 2978
6589.22 2870
6589.98 2933
6590.75 3088
6591.51 3383
6592.28 3740
6593.05 3905
6593.81 4020
6594.58 4215
6595.35 4347
6596.11 4267
6596.88 4178
6597.64 4146
6598.41 3803
6599.18 3610
6599.94 3245
6600.71 2977
6601.48 2796
6602.24 2646
6603.01 2520
6603.78 2410
6604.54 2246
6605.31 2223
6606.08 2280
6606.85 2211
6607.61 2221
6608.38 2161
6609.15 2158
6609.91 2288
6610.68 2249
6611.45 2162
6612.22 1970
6612.98 1921
6613.75 2047
6614.52 2214
6615.28 1955
6616.05 1955
6616.82 1950
6617.59 1994
6618.36 1892
6619.12 1899
6619.89 1985
6620.66 2020
6621.43 1999
6622.19 1982
6622.96 2008
6623.73 1907
6624.50 1871
6625.27 1905
6626.03 1923
6626.80 1887
6627.57 1769
6628.34 1724
6629.11 1729
6629.88 1832
6630.64 1774
6631.41 1963
6632.18 2140
6632.95 2313
6633.72 2555
6634.49 2324
6635.25 2362
6636.02 2540
6636.79 2531
6637.56 2410
6638.33 2358
6639.10 2236
6639.87 2093
6640.64 1974
6641.41 1808
6642.17 1813
6642.94 1868
6643.71 1631
6644.48 1646
6645.25 1722
6646.02 1718
6646.79 1759
6647.56 1660
6648.33 1737
6649.10 1691
6649.87 1780
6650.64 1596
6651.41 1694
6652.18 1742
6652.95 1766
6653.71 1637
6654.48 1636
6655.25 1657
6656.02 1673
6656.79 1601
6657.56 1607
6658.33 1593
6659.10 1557
6659.87 1617
6660.64 1502
6661.41 1503
6662.18 1464
6662.95 1566
6663.72 1539
6664.50 1537
6665.27 1602
6666.04 1523
6666.81 1542
6667.58 1471
6668.35 1433
6669.12 1490
6669.89 1538
6670.66 1511
6671.43 1546
6672.20 1473
6672.97 1454
6673.74 1590
6674.51 1669
6675.28 1677
6676.06 1592
6676.83 1644
6677.60 1530
6678.37 1526
6679.14 1555
6679.91 1505
6680.68 1659
6681.45 1679
6682.22 1625
6683.00 1683
6683.77 1733
6684.54 1811
6685.31 1859
6686.08 1875
6686.85 1985
6687.63 1838
6688.40 1741
6689.17 1729
6689.94 1617
6690.71 1674
6691.48 1500
6692.26 1497
6693.03 1468
6693.80 1477
6694.57 1411
6695.34 1451
6696.12 1345
6696.89 1362
6697.66 1336
6698.43 1321
6699.21 1310
6699.98 1342
6700.75 1253
6701.52 1322
6702.30 1259
6703.07 1317
6703.84 1371
6704.61 1380
6705.39 1414
6706.16 1396
6706.93 1361
6707.70 1373
6708.48 1372
6709.25 1280
6710.02 1318
6710.80 1332
6711.57 1350
6712.34 1238
6713.12 1329
6713.89 1347
6714.66 1311
6715.44 1217
6716.21 1317
6716.98 1390
6717.76 1269
6718.53 1269
6719.30 1338
6720.08 1299
6720.85 1324
6721.62 1323
6722.40 1297
6723.17 1218
6723.94 1231
6724.72 1253
6725.49 1136
6726.27 1269
6727.04 1228
6727.81 1228
6728.59 1237
6729.36 1222
6730.14 1293
6730.91 1245
6731.68 1198
6732.46 1191
6733.23 1209
6734.01 1243
6734.78 1201
6735.56 1165
6736.33 1178
6737.10 1220
6737.88 1210
6738.65 1214
6739.43 1282
6740.20 1255
6740.98 1309
6741.75 1261
6742.53 1189
6743.30 1250
6744.08 1263
6744.85 1403
6745.63 1351
6746.40 1299
6747.18 1387
6747.95 1329
6748.73 1329
6749.50 1609
6750.28 1630
6751.05 1478
6751.83 1610
6752.60 1730
6753.38 1766
6754.16 1647
6754.93 1524
6755.71 1523
6756.48 1445
6757.26 1381
6758.03 1368
6758.81 1390
6759.59 1309
6760.36 1302
6761.14 1247
6761.91 1226
6762.69 1190
6763.46 1216
6764.24 1221
6765.02 1280
6765.79 1213
6766.57 1197
6767.35 1199
6768.12 1152
6768.90 1298
6769.67 1245
6770.45 1117
6771.23 1145
6772.00 1173
6772.78 1193
6773.56 1181
6774.33 1237
6775.11 1209
6775.89 1269
6776.66 1145
6777.44 1139
6778.22 1253
6778.99 1203
6779.77 1255
6780.55 1300
6781.33 1311
6782.10 1197
6782.88 1293
6783.66 1292
6784.43 1221
6785.21 1271
6785.99 1153
6786.77 1053
6787.54 1138
6788.32 1138
6789.10 1159
6789.88 1101
6790.65 1104
6791.43 1165
6792.21 1166
6792.99 1040
6793.76 1006
6794.54 1042
6795.32 1226
6796.10 1127
6796.88 1078
6797.65 1127
6798.43 1124
6799.21 1121
6799.99 1091
6800.77 1115
6801.55 1113
6802.32 1136
6803.10 1275
6803.88 1180
6804.66 1233
6805.44 1222
6806.22 1183
6806.99 1124
6807.77 1138
6808.55 1126
6809.33 1060
6810.11 1020
6810.89 1047
6811.67 1178
6812.44 1060
6813.22 1153
6814.00 1113
6814.78 1018
6815.56 1072
6816.34 1120
6817.12 1163
6817.90 1165
6818.68 1158
6819.46 1195
6820.24 1119
6821.02 1051
6821.79 1148
6822.57 1114
6823.35 1130
6824.13 1065
6824.91 1152
6825.69 1162
6826.47 1145
6827.25 1119
6828.03 1146
6828.81 1105
6829.59 1153
6830.37 1140
6831.15 1069
6831.93 1090
6832.71 1147
6833.49 1175
6834.27 1114
6835.05 1227
6835.83 1207
6836.61 1145
6837.39 1189
6838.17 1128
6838.95 1134
6839.73 1108
6840.51 1106
6841.29 1122
6842.07 1012
6842.85 1184
6843.64 1208
6844.42 1151
6845.20 1125
6845.98 1150
6846.76 1244
6847.54 1518
6848.32 1632
6849.10 1838
6849.88 2122
6850.66 2198
6851.44 2271
6852.23 2377
6853.01 2684
6853.79 2494
6854.57 2197
6855.35 2048
6856.13 1693
6856.91 1500
6857.69 1557
6858.48 1470
6859.26 1325
6860.04 1277
6860.82 1281
6861.60 1264
6862.38 1208
6863.17 1246
6863.95 1231
6864.73 1319
6865.51 1322
6866.29 1238
6867.07 1322
6867.86 1319
6868.64 1221
6869.42 1237
6870.20 1233
6870.99 1273
6871.77 1238
6872.55 1208
6873.33 1203
6874.11 1199
6874.90 1294
6875.68 1297
6876.46 1198
6877.24 1109
6878.03 1242
6878.81 1319
6879.59 1268
6880.38 1316
6881.16 1413
6881.94 1394
6882.72 1403
6883.51 1440
6884.29 1436
6885.07 1522
6885.86 1732
6886.64 1798
6887.42 2028
6888.20 2093
6888.99 2076
6889.77 2044
6890.55 1983
6891.34 1906
6892.12 1830
6892.90 1789
6893.69 1695
6894.47 1539
6895.26 1524
6896.04 1576
6896.82 1540
6897.61 1542
6898.39 1617
6899.17 1541
6899.96 1512
6900.74 1529
6901.53 1662
6902.31 1661
6903.09 1619
6903.88 1549
6904.66 1461
6905.45 1510
6906.23 1556
6907.01 1577
6907.80 1452
6908.58 1405
6909.37 1428
6910.15 1416
6910.94 1375
6911.72 1483
6912.51 1415
6913.29 1458
6914.07 1467
6914.86 1350
6915.64 1440
6916.43 1462
6917.21 1386
6918.00 1418
6918.78 1411
6919.57 1436
6920.35 1476
6921.14 1439
6921.92 1398
6922.71 1373
6923.49 1456
6924.28 1506
6925.06 1468
6925.85 1565
6926.64 1618
6927.42 1495
6928.21 1528
6928.99 1563
6929.78 1572
6930.56 1596
6931.35 1514
6932.13 1671
6932.92 1654
6933.71 1594
6934.49 1801
6935.28 1741
6936.06 1680
6936.85 1698
6937.63 1575
6938.42 1629
6939.21 1652
6939.99 1784
6940.78 1774
6941.57 1866
6942.35 1905
6943.14 2100
6943.92 2033
6944.71 2029
6945.50 2086
6946.28 2156
6947.07 2105
6947.86 2195
6948.64 2242
6949.43 2136
6950.22 2186
6951.00 2068
6951.79 2122
6952.58 2116
6953.36 1976
6954.15 2122
6954.94 2177
6955.72 2205
6956.51 2233
6957.30 2308
6958.09 2268
6958.87 2424
6959.66 2357
6960.45 2354
6961.24 2374
6962.02 2333
6962.81 2433
6963.60 2458
6964.38 2424
6965.17 2430
6965.96 2423
6966.75 2478
6967.54 2521
6968.32 2503
6969.11 2539
6969.90 2578
6970.69 2549
6971.47 2643
6972.26 2801
6973.05 2930
6973.84 2870
6974.63 2811
6975.41 2881
6976.20 2957
6976.99 2795
6977.78 2806
6978.57 2942
6979.36 3107
6980.14 3315
6980.93 3635
6981.72 3933
6982.51 4514
6983.30 5144
6984.09 6147
6984.88 7110
6985.66 7872
6986.45 8425
6987.24 8723
6988.03 8356
6988.82 7955
6989.61 7241
6990.40 6588
6991.19 5775
6991.98 4969
6992.76 4290
6993.55 3943
6994.34 3716
6995.13 3829
6995.92 4000
6996.71 4350
6997.50 5218
6998.29 5768
6999.08 6795
6999.87 7775
7000.66 8238
7001.45 8084
7002.24 7910
7003.03 7323
7003.82 6515
7004.61 5768
7005.40 4837
7006.19 4106
7006.98 3372
7007.77 2899
7008.56 2668
7009.35 2519
7010.14 2379
7010.93 2171
7011.72 2304
7012.51 2293
7013.30 2276
7014.09 2296
7014.88 2349
7015.67 2308
7016.46 2263
7017.25 2162
7018.04 2223
7018.83 2018
7019.62 2019
7020.41 1960
7021.20 1937
7021.99 1769
7022.78 1847
7023.57 1877
7024.37 2009
7025.16 2145
7025.95 2023
7026.74 2107
7027.53 2106
7028.32 2123
7029.11 2104
7029.90 1981
7030.69 1873
7031.49 1884
7032.28 1929
7033.07 1835
7033.86 1859
7034.65 1875
7035.44 1684
7036.23 1928
7037.03 2041
7037.82 2019
7038.61 1942
7039.40 1880
7040.19 2069
7040.98 1912
7041.78 1941
7042.57 1964
7043.36 1973
7044.15 1882
7044.94 1933
7045.74 1867
7046.53 1856
7047.32 1948
7048.11 1897
7048.91 1998
7049.70 1978
7050.49 2081
7051.28 2077
7052.08 2051
7052.87 2006
7053.66 1922
7054.45 1774
7055.25 1788
7056.04 1789
7056.83 1743
7057.62 1558
7058.42 1581
7059.21 1533
7060.00 1652
7060.80 1646
7061.59 1621
7062.38 1657
7063.17 1713
7063.97 1598
7064.76 1623
7065.55 1615
7066.35 1648
7067.14 1713
7067.93 1737
7068.73 1751
7069.52 1667
7070.31 1674
7071.11 1629
7071.90 1611
7072.69 1681
7073.49 1669
7074.28 1574
7075.08 1630
7075.87 1677
7076.66 1525
7077.46 1465
7078.25 1479
7079.05 1457
7079.84 1520
7080.63 1564
7081.43 1501
7082.22 1490
7083.02 1514
7083.81 1512
7084.60 1649
7085.40 1742
7086.19 1744
7086.99 1791
7087.78 1958
7088.58 1962
7089.37 1911
7090.17 1966
7090.96 1903
7091.76 1720
7092.55 1685
7093.34 1544
7094.14 1418
7094.93 1326
7095.73 1347
7096.52 1276
7097.32 1206
7098.11 1098
7098.91 1179
7099.70 1172
7100.50 1125
7101.29 1084
7102.09 1097
7102.89 1091
7103.68 1226
7104.48 1127
7105.27 1128
7106.07 1129
7106.86 1155
7107.66 993
7108.45 1089
7109.25 1068
7110.05 1106
7110.84 1144
7111.64 1071
7112.43 1177
7113.23 1029
7114.02 1062
7114.82 1157
7115.62 1076
7116.41 1175
7117.21 1161
7118.00 1116
7118.80 1102
7119.60 1095
7120.39 1150
7121.19 1080
7121.99 1070
7122.78 1052
7123.58 968
7124.38 996
7125.17 1017
7125.97 1007
7126.77 1138
7127.56 1071
7128.36 1081
7129.16 1141
7129.95 1234
7130.75 1106
7131.55 1136
7132.34 1049
7133.14 1068
7133.94 999
7134.73 1067
7135.53 1090
7136.33 1173
7137.13 1106
7137.92 1121
7138.72 1050
7139.52 1119
7140.32 1073
7141.11 1096
7141.91 1027
7142.71 950
7143.51 1019
7144.30 1138
7145.10 1116
7145.90 1048
7146.70 1099
7147.49 1216
7148.29 1101
7149.09 1031
7149.89 1032
7150.69 993
7151.48 966
7152.28 976
7153.08 1040
7153.88 1061
7154.68 1035
7155.47 1005
7156.27 1030
7157.07 1074
7157.87 1080
7158.67 960
7159.47 1023
7160.27 1057
7161.06 997
7161.86 1006
7162.66 948
7163.46 947
7164.26 1000
7165.06 948
7165.86 961
7166.66 940
7167.45 906
7168.25 945
7169.05 1014
7169.85 1095
7170.65 993
7171.45 1025
7172.25 1076
7173.05 994
7173.85 941
7174.65 889
7175.45 941
7176.25 974
7177.04 1058
7177.84 991
7178.64 948
7179.44 978
7180.24 988
7181.04 1050
7181.84 1056
7182.64 1133
7183.44 1178
7184.24 1090
7185.04 1164
7185.84 1197
7186.64 1169
7187.44 1027
7188.24 893
7189.04 904
7189.84 888
7190.64 886
7191.44 866
7192.24 928
7193.04 907
7193.84 934
7194.64 867
7195.44 842
7196.25 922
7197.05 909
7197.85 891
7198.65 861
7199.45 902
7200.25 933
7201.05 907
7201.85 833
7202.65 960
7203.45 858
7204.25 824
7205.05 852
7205.86 818
7206.66 917
7207.46 925
7208.26 920
7209.06 894
7209.86 862
7210.66 921
7211.46 933
7212.27 913
7213.07 825
7213.87 858
7214.67 920
7215.47 882
7216.27 802
7217.07 815
7217.88 847
7218.68 937
7219.48 840
7220.28 902
7221.08 924
7221.89 883
7222.69 871
7223.49 881
7224.29 901
7225.09 973
7225.90 862
7226.70 922
7227.50 932
7228.30 951
7229.11 876
7229.91 881
7230.71 936
7231.51 933
7232.32 932
7233.12 935
7233.92 997
7234.72 1034
7235.53 970
7236.33 1019
7237.13 1113
7237.93 1070
7238.74 1025
7239.54 960
7240.34 975
7241.15 1130
7241.95 1113
7242.75 1030
7243.56 1041
7244.36 1034
7245.16 1003
7245.97 1030
7246.77 979
7247.57 1024
7248.38 1012
7249.18 1078
7249.98 1148
7250.79 1127
7251.59 1114
7252.39 1093
7253.20 1039
7254.00 1069
7254.81 1150
7255.61 1069
7256.41 1038
7257.22 1060
7258.02 1101
7258.82 1133
7259.63 1028
7260.43 1063
7261.24 964
7262.04 1113
7262.85 1109
7263.65 1130
7264.45 1097
7265.26 1163
7266.06 1220
7266.87 1255
7267.67 1206
7268.48 1273
7269.28 1203
7270.09 1288
7270.89 1308
7271.70 1357
7272.50 1365
7273.30 1396
7274.11 1407
7274.91 1429
7275.72 1472
7276.52 1335
7277.33 1381
7278.13 1397
7278.94 1427
7279.74 1533
7280.55 1789
7281.36 1973
7282.16 2271
7282.97 2524
7283.77 2781
7284.58 3035
7285.38 3422
7286.19 3418
7286.99 3524
7287.80 3246
7288.60 2935
7289.41 2508
7290.22 2242
7291.02 1950
7291.83 1877
7292.63 1717
7293.44 1560
7294.25 1497
7295.05 1506
7295.86 1458
7296.66 1397
7297.47 1381
7298.28 1363
7299.08 1500
7299.89 1497
7300.70 1439
7301.50 1518
7302.31 1483
7303.11 1389
7303.92 1426
7304.73 1494
7305.53 1580
7306.34 1554
7307.15 1723
7307.95 1750
7308.76 1730
7309.57 1868
7310.37 2032
7311.18 2133
7311.99 2295
7312.80 2257
7313.60 1965
7314.41 2020
7315.22 1938
7316.02 2019
7316.83 2085
7317.64 2164
7318.45 2182
7319.25 2390
7320.06 2601
7320.87 2808
7321.68 2743
7322.48 2811
7323.29 2796
7324.10 2785
7324.91 2629
7325.71 2385
7326.52 2159
7327.33 1863
7328.14 1748
7328.95 1716
7329.75 1571
7330.56 1482
7331.37 1435
7332.18 1385
7332.99 1274
7333.79 1343
7334.60 1414
7335.41 1448
7336.22 1389
7337.03 1356
7337.84 1368
7338.64 1355
7339.45 1475
7340.26 1493
7341.07 1488
7341.88 1364
7342.69 1373
7343.50 1331
7344.30 1377
7345.11 1407
7345.92 1410
7346.73 1389
7347.54 1390
7348.35 1482
7349.16 1420
7349.97 1417
7350.78 1466
7351.58 1406
7352.39 1373
7353.20 1462
7354.01 1390
7354.82 1472
7355.63 1348
7356.44 1337
7357.25 1303
7358.06 1426
7358.87 1428
7359.68 1471
7360.49 1371
7361.30 1446
7362.11 1407
7362.92 1515
7363.73 1554
7364.54 1521
7365.35 1470
7366.16 1406
7366.97 1490
7367.78 1613
7368.59 1530
7369.40 1502
7370.21 1487
7371.02 1507
7371.83 1466
7372.64 1455
7373.45 1465
7374.26 1611
7375.07 1526
7375.88 1452
7376.69 1575
7377.50 1799
7378.31 1783
7379.12 1923
7379.93 2325
7380.74 2435
7381.55 2547
7382.37 2624
7383.18 2604
7383.99 2572
7384.80 2483
7385.61 2149
7386.42 2052
7387.23 1887
7388.04 1757
7388.85 1599
7389.67 1558
7390.48 1511
7391.29 1403
7392.10 1355
7392.91 1369
7393.72 1323
7394.53 1337
7395.35 1501
7396.16 1474
7396.97 1442
7397.78 1558
7398.59 1719
7399.40 1814
7400.22 1995
7401.03 1896
7401.84 2001
7402.65 2020
7403.46 1945
7404.28 1833
7405.09 1715
7405.90 1729
7406.71 1740
7407.52 1742
7408.34 1684
7409.15 1676
7409.96 1545
7410.77 1507
7411.59 1478
7412.40 1514
7413.21 1346
7414.02 1223
7414.84 1161
7415.65 1226
7416.46 1082
7417.27 1095
7418.09 1120
7418.90 1082
7419.71 1054
7420.53 1017
7421.34 1108
7422.15 1063
7422.97 1071
7423.78 1057
7424.59 1087
7425.40 1083
7426.22 1031
7427.03 1067
7427.84 1121
7428.66 1023
7429.47 985
7430.28 978
7431.10 994
7431.91 890
7432.73 938
7433.54 964
7434.35 976
7435.17 958
7435.98 1018
7436.79 983
7437.61 1030
7438.42 1038
7439.24 992
7440.05 1000
7440.86 1037
7441.68 1018
7442.49 955
7443.31 969
7444.12 936
7444.94 1002
7445.75 1008
7446.56 933
7447.38 936
7448.19 933
7449.01 912
7449.82 895
7450.64 961
7451.45 936
7452.27 991
7453.08 893
7453.90 908
7454.71 920
7455.52 920
7456.34 888
7457.15 955
7457.97 915
7458.78 925
7459.60 934
7460.42 951
7461.23 896
7462.05 908
7462.86 890
7463.68 905
7464.49 966
7465.31 949
7466.12 922
7466.94 931
7467.75 996
7468.57 947
7469.38 919
7470.20 881
7471.02 939
7471.83 916
7472.65 919
7473.46 957
7474.28 966
7475.10 961
7475.91 874
7476.73 879
7477.54 856
7478.36 810
7479.18 797
7479.99 753
7480.81 812
7481.62 794
7482.44 758
7483.26 830
7484.07 838
7484.89 769
7485.71 825
7486.52 790
7487.34 868
7488.16 782
7488.97 757
7489.79 742
7490.61 825
7491.42 805
7492.24 764
7493.06 757
7493.87 724
7494.69 693
7495.51 745
7496.33 783
7497.14 711
7497.96 783
7498.78 737
7499.59 782
7500.41 810
7501.23 776
7502.05 727
7502.86 702
7503.68 732
7504.50 755
7505.32 761
7506.13 718
7506.95 729
7507.77 771
7508.59 688
7509.40 769
7510.22 825
7511.04 825
7511.86 823
7512.68 715
7513.49 744
7514.31 740
7515.13 698
7515.95 774
7516.77 748
7517.59 722
7518.40 874
7519.22 817
7520.04 748
7520.86 672
7521.68 666
7522.50 660
7523.31 644
7524.13 714
7524.95 668
7525.77 678
7526.59 705
7527.41 651
7528.23 721
7529.05 752
7529.86 815
7530.68 690
7531.50 646
7532.32 737
7533.14 754
7533.96 665
7534.78 693
7535.60 728
7536.42 671
7537.24 699
7538.06 658
7538.88 748
7539.70 726
7540.51 799
7541.33 752
7542.15 820
7542.97 695
7543.79 684
7544.61 753
7545.43 747
7546.25 780
7547.07 804
7547.89 690
7548.71 648
7549.53 716
7550.35 705
7551.17 692
7551.99 643
7552.81 718
7553.63 837
7554.45 841
7555.27 713
7556.09 735
7556.91 717
7557.73 752
7558.56 705
7559.38 771
7560.20 716
7561.02 730
7561.84 702
7562.66 652
7563.48 686
7564.30 724
7565.12 689
7565.94 717
7566.76 649
7567.58 694
7568.40 728
7569.23 679
7570.05 683
7570.87 686
7571.69 766
7572.51 771
7573.33 786
7574.15 759
7574.97 645
7575.80 668
7576.62 630
7577.44 644
7578.26 679
7579.08 700
7579.90 693
7580.73 728
7581.55 720
7582.37 723
7583.19 688
7584.01 753
7584.83 688
7585.66 737
7586.48 718
7587.30 690
7588.12 730
7588.95 751
7589.77 824
7590.59 777
7591.41 755
7592.23 765
7593.06 794
7593.88 726
7594.70 826
7595.52 785
7596.35 750
7597.17 758
7597.99 703
7598.81 793
7599.64 785
7600.46 740
7601.28 713
7602.11 702
7602.93 776
7603.75 787
7604.57 810
7605.40 912
7606.22 830
7607.04 844
7607.87 857
7608.69 840
7609.51 919
7610.34 828
7611.16 773
7611.98 786
7612.81 802
7613.63 771
7614.45 760
7615.28 748
7616.10 728
7616.92 734
7617.75 729
7618.57 773
7619.40 792
7620.22 811
7621.04 794
7621.87 789
7622.69 817
7623.52 824
7624.34 749
7625.16 747
7625.99 881
7626.81 827
7627.64 754
7628.46 769
7629.28 826
7630.11 978
7630.93 954
7631.76 952
7632.58 1018
7633.41 867
7634.23 902
7635.06 844
7635.88 893
7636.71 834
7637.53 834
7638.36 801
7639.18 719
7640.01 724
7640.83 691
7641.66 672
7642.48 726
7643.31 680
7644.13 718
7644.96 717
7645.78 687
7646.61 707
7647.43 752
7648.26 732
7649.08 709
7649.91 643
7650.73 696
7651.56 707
7652.38 660
7653.21 718
7654.04 682
7654.86 691
7655.69 720
7656.51 662
7657.34 631
7658.16 672
7658.99 626
7659.82 573
7660.64 639
7661.47 628
7662.29 643
7663.12 636
7663.95 659
7664.77 658
7665.60 600
7666.43 612
7667.25 629
7668.08 614
7668.91 595
7669.73 617
7670.56 618
7671.38 640
7672.21 633
7673.04 639
7673.87 630
7674.69 566
7675.52 643
7676.35 672
7677.17 601
7678.00 632
7678.83 671
7679.65 630
7680.48 582
7681.31 584
7682.13 620
7682.96 647
7683.79 628
7684.62 573
7685.44 623
7686.27 660
7687.10 595
7687.93 613
7688.75 644
7689.58 688
7690.41 686
7691.24 641
7692.06 660
7692.89 613
7693.72 644
7694.55 608
7695.38 579
7696.20 633
7697.03 602
7697.86 604
7698.69 666
7699.52 690
7700.34 640
7701.17 641
7702.00 635
7702.83 628
7703.66 613
7704.49 654
7705.31 643
7706.14 633
7706.97 641
7707.80 672
7708.63 578
7709.46 647
7710.29 651
7711.11 644
7711.94 619
7712.77 631
7713.60 638
7714.43 652
7715.26 631
7716.09 683
7716.92 657
7717.75 645
7718.58 713
7719.40 688
7720.23 607
7721.06 643
7721.89 605
7722.72 647
7723.55 651
7724.38 651
7725.21 554
7726.04 609
7726.87 609
7727.70 628
7728.53 691
7729.36 716
7730.19 631
7731.02 600
7731.85 620
7732.68 585
7733.51 677
7734.34 719
7735.17 741
7736.00 700
7736.83 692
7737.66 678
7738.49 754
7739.32 667
7740.15 684
7740.98 687
7741.81 691
7742.64 660
7743.47 711
7744.30 663
7745.13 628
7745.96 780
7746.79 834
7747.62 913
7748.45 982
7749.29 914
7750.12 957
7750.95 984
7751.78 852
7752.61 797
7753.44 685
7754.27 699
7755.10 737
7755.93 685
7756.76 631
7757.60 673
7758.43 719
7759.26 753
7760.09 714
7760.92 689
7761.75 633
7762.58 683
7763.42 673
7764.25 636
7765.08 628
7765.91 696
7766.74 648
7767.57 591
7768.41 608
7769.24 654
7770.07 608
7770.90 586
7771.73 637
7772.57 702
7773.40 634
7774.23 625
7775.06 679
7775.90 712
7776.73 637
7777.56 607
7778.39 629
7779.22 628
7780.06 643
7780.89 721
7781.72 671
7782.55 727
7783.39 678
7784.22 635
7785.05 710
7785.89 692
7786.72 677
7787.55 671
7788.38 666
7789.22 693
7790.05 655
7790.88 600
7791.72 651
7792.55 631
7793.38 742
7794.22 744
7795.05 752
7795.88 753
7796.72 693
7797.55 661
7798.38 751
7799.22 754
7800.05 686
7800.88 805
7801.72 777
7802.55 750
7803.38 716
7804.22 767
7805.05 751
7805.89 747
7806.72 756
7807.55 783
7808.39 758
7809.22 759
7810.06 725
7810.89 717
7811.72 813
7812.56 765
7813.39 833
7814.23 885
7815.06 969
7815.89 918
7816.73 964
7817.56 1030
7818.40 1005
7819.23 952
7820.07 942
7820.90 878
7821.74 942
7822.57 836
7823.41 739
7824.24 838
7825.08 876
7825.91 956
7826.75 914
7827.58 918
7828.42 820
7829.25 870
7830.09 779
7830.92 754
7831.76 779
7832.59 775
7833.43 886
7834.26 844
7835.10 828
7835.93 854
7836.77 789
7837.60 845
7838.44 810
7839.28 747
7840.11 778
7840.95 810
7841.78 858
7842.62 885
7843.45 862
7844.29 766
7845.13 841
7845.96 853
7846.80 769
7847.63 709
7848.47 716
7849.31 752
7850.14 756
7850.98 733
7851.82 727
7852.65 702
7853.49 698
7854.32 681
7855.16 696
7856.00 655
7856.83 739
7857.67 769
7858.51 785
7859.34 772
7860.18 696
7861.02 683
7861.85 785
7862.69 770
7863.53 686
7864.37 697
7865.20 711
7866.04 742
7866.88 736
7867.71 660
7868.55 649
7869.39 654
7870.23 730
7871.06 783
7871.90 822
7872.74 748
7873.57 824
7874.41 810
7875.25 738
7876.09 762
7876.93 796
7877.76 768
7878.60 823
7879.44 824
7880.28 872
7881.11 912
7881.95 879
7882.79 798
7883.63 775
7884.47 789
7885.30 812
7886.14 773
7886.98 809
7887.82 841
7888.66 712
7889.50 818
7890.33 808
7891.17 817
7892.01 784
7892.85 817
7893.69 846
7894.53 829
7895.36 727
7896.20 726
7897.04 788
7897.88 770
7898.72 813
7899.56 873
7900.40 838
7901.24 933
7902.08 841
7902.91 775
7903.75 862
7904.59 873
7905.43 738
7906.27 808
7907.11 762
7907.95 750
7908.79 773
7909.63 783
7910.47 865
7911.31 810
7912.15 812
7912.99 748
7913.83 835
7914.67 872
7915.50 965
7916.34 1072
7917.18 1075
7918.02 1138
7918.86 1282
7919.70 1185
7920.54 1162
7921.38 1204
7922.22 1069
7923.06 974
7923.90 998
7924.74 915
7925.58 840
7926.42 778
7927.27 757
7928.11 779
7928.95 791
7929.79 675
7930.63 747
7931.47 669
7932.31 621
7933.15 674
7933.99 699
7934.83 720
7935.67 716
7936.51 658
7937.35 653
7938.19 653
7939.03 659
7939.88 678
7940.72 595
7941.56 623
7942.40 728
7943.24 749
7944.08 776
7944.92 824
7945.76 769
7946.60 773
7947.45 790
7948.29 782
7949.13 787
7949.97 723
7950.81 719
7951.65 742
7952.50 690
7953.34 653
7954.18 730
7955.02 789
7955.86 754
7956.70 699
7957.55 643
7958.39 638
7959.23 605
7960.07 602
7960.91 656
7961.76 679
7962.60 637
7963.44 669
7964.28 702
7965.13 677
7965.97 615
7966.81 620
7967.65 694
7968.50 651
7969.34 560
7970.18 672
7971.02 709
7971.87 667
7972.71 687
7973.55 652
7974.39 571
7975.24 661
7976.08 631
7976.92 618
7977.77 611
7978.61 663
7979.45 651
7980.30 677
7981.14 711
7981.98 638
7982.83 687
7983.67 658
7984.51 693
7985.36 688
7986.20 606
7987.04 571
7987.89 638
7988.73 707
7989.57 658
7990.42 687
7991.26 564
7992.10 550
7992.95 679
7993.79 594
7994.64 600
7995.48 604
7996.32 621
7997.17 646
7998.01 549
7998.86 591
7999.70 579
8000.54 584
8001.39 571
8002.23 562
8003.08 671
8003.92 629
8004.77 582
8005.61 562
8006.45 546
8007.30 578
8008.14 593
8008.99 589
8009.83 579
8010.68 574
8011.52 582
8012.37 594
8013.21 557
8014.06 559
8014.90 603
8015.75 585
8016.59 571
8017.44 564
8018.28 614
8019.13 491
8019.97 526
8020.82 500
8021.66 545
8022.51 531
8023.35 560
8024.20 556
8025.05 607
8025.89 551
8026.74 480
8027.58 619
8028.43 600
8029.27 585
8030.12 628
8030.96 598
8031.81 502
8032.66 517
8033.50 547
8034.35 574
8035.19 589
8036.04 528
8036.89 602
8037.73 495
8038.58 549
8039.43 562
8040.27 527
8041.12 541
8041.96 599
8042.81 588
8043.66 571
8044.50 538
8045.35 622
8046.20 559
8047.04 633
8047.89 560
8048.74 536
8049.58 532
8050.43 554
8051.28 590
8052.12 593
8052.97 559
8053.82 568
8054.67 563
8055.51 500
8056.36 508
8057.21 529
8058.05 592
8058.90 545
8059.75 591
8060.60 560
8061.44 496
8062.29 573
8063.14 545
8063.99 543
8064.83 521
8065.68 470
8066.53 523
8067.38 611
8068.22 609
8069.07 578
8069.92 533
8070.77 518
8071.62 600
8072.46 574
8073.31 512
8074.16 543
8075.01 529
8075.86 523
8076.71 569
8077.55 591
8078.40 629
8079.25 626
8080.10 549
8080.95 546
8081.80 505
8082.64 534
8083.49 556
8084.34 485
8085.19 494
8086.04 601
8086.89 605
8087.74 539
8088.58 501
8089.43 516
8090.28 533
8091.13 553
8091.98 536
8092.83 560
8093.68 630
8094.53 527
8095.38 558
8096.23 506
8097.08 495
8097.93 568
8098.77 511
8099.62 567
8100.47 551
8101.32 557
8102.17 526
8103.02 543
8103.87 517
8104.72 631
8105.57 518
8106.42 576
8107.27 623
8108.12 551
8108.97 494
8109.82 559
8110.67 597
8111.52 582
8112.37 568
8113.22 538
8114.07 580
8114.92 575
8115.77 541
8116.62 583
8117.47 559
8118.32 612
8119.17 629
8120.02 586
8120.87 634
8121.72 585
8122.58 627
8123.43 653
8124.28 616
8125.13 594
8125.98 570
8126.83 551
8127.68 596
8128.53 602
8129.38 574
8130.23 546
8131.08 542
8131.94 546
8132.79 531
8133.64 600
8134.49 657
8135.34 619
8136.19 569
8137.04 593
8137.89 603
8138.75 587
8139.60 519
8140.45 586
8141.30 619
8142.15 626
8143.00 588
8143.86 618
8144.71 624
8145.56 652
8146.41 722
8147.26 678
8148.12 700
8148.97 621
8149.82 633
8150.67 607
8151.52 610
8152.38 637
8153.23 653
8154.08 651
8154.93 658
8155.78 663
8156.64 652
8157.49 722
8158.34 754
8159.19 549
8160.05 682
8160.90 725
8161.75 574
8162.61 618
8163.46 589
8164.31 557
8165.16 561
8166.02 605
8166.87 567
8167.72 571
8168.58 620
8169.43 563
8170.28 566
8171.14 529
8171.99 568
8172.84 552
8173.70 610
8174.55 578
8175.40 523
8176.26 556
8177.11 563
8177.96 507
8178.82 540
8179.67 556
8180.52 569
8181.38 541
8182.23 530
8183.08 533
8183.94 521
8184.79 549
8185.65 529
8186.50 478
8187.35 475
8188.21 571
8189.06 573
8189.92 527
8190.77 532
8191.63 553
8192.48 492
8193.33 489
8194.19 471
8195.04 452
8195.90 476
8196.75 523
8197.61 537
8198.46 529
8199.32 507
8200.17 523
8201.02 517
8201.88 510
8202.73 484
8203.59 519
8204.44 561
8205.30 483
8206.15 521
8207.01 495
8207.86 495
8208.72 559
8209.57 543
8210.43 558
8211.29 590
8212.14 610
8213.00 533
8213.85 579
8214.71 582
8215.56 572
8216.42 567
8217.27 563
8218.13 590
8218.98 559
8219.84 595
8220.70 616
8221.55 650
8222.41 622
8223.26 597
8224.12 680
8224.98 671
8225.83 607
8226.69 590
8227.54 609
8228.40 645
8229.26 662
8230.11 581
8230.97 599
8231.83 589
8232.68 600
8233.54 558
8234.39 563
8235.25 518
8236.11 540
8236.96 515
8237.82 480
8238.68 450
8239.53 479
8240.39 453
8241.25 538
8242.11 551
8242.96 488
8243.82 511
8244.68 488
8245.53 515
8246.39 572
8247.25 467
8248.10 546
8248.96 508
8249.82 542
8250.68 596
8251.53 550
8252.39 556
8253.25 559
8254.11 511
8254.96 543
8255.82 502
8256.68 567
8257.54 515
8258.39 466
8259.25 479
8260.11 502
8260.97 571
8261.83 579
8262.68 562
8263.54 539
8264.40 512
8265.26 524
8266.12 557
8266.97 529
8267.83 498
8268.69 510
8269.55 536
8270.41 547
8271.27 525
8272.12 519
8272.98 495
8273.84 465
8274.70 486
8275.56 539
8276.42 482
8277.28 470
8278.13 582
8278.99 553
8279.85 505
8280.71 533
8281.57 551
8282.43 570
8283.29 572
8284.15 564
8285.01 521
8285.87 521
8286.72 505
8287.58 559
8288.44 564
8289.30 545
8290.16 537
8291.02 583
8291.88 609
8292.74 599
8293.60 550
8294.46 569
8295.32 540
8296.18 506
8297.04 567
8297.90 548
8298.76 462
8299.62 549
8300.48 521
8301.34 537
8302.20 639
8303.06 609
8303.92 588
8304.78 565
8305.64 578
8306.50 571
8307.36 552
8308.22 525
8309.08 563
8309.94 558
8310.80 554
8311.66 596
8312.52 612
8313.38 552
8314.24 563
8315.10 567
8315.96 610
8316.83 682
8317.69 663
8318.55 564
8319.41 593
8320.27 601
8321.13 590
8321.99 565
8322.85 566
8323.71 610
8324.57 561
8325.44 578
8326.30 580
8327.16 584
8328.02 602
8328.88 600
8329.74 578
8330.60 576
8331.47 504
8332.33 566
8333.19 586
8334.05 547
8334.91 556
8335.77 503
8336.64 569
8337.50 558
8338.36 545
8339.22 599
8340.08 599
8340.94 576
8341.81 554
8342.67 619
8343.53 665
8344.39 666
8345.26 588
8346.12 612
8346.98 637
8347.84 628
8348.71 623
8349.57 643
8350.43 583
8351.29 603
8352.16 570
8353.02 529
8353.88 586
8354.74 624
8355.61 640
8356.47 641
8357.33 668
8358.19 680
8359.06 671
8359.92 594
8360.78 609
8361.65 637
8362.51 630
8363.37 567
8364.24 570
8365.10 624
8365.96 628
8366.83 695
8367.69 618
8368.55 608
8369.42 623
8370.28 685
8371.14 602
8372.01 654
8372.87 692
8373.73 688
8374.60 680
8375.46 631
8376.33 731
8377.19 692
8378.05 661
8378.92 747
8379.78 754
8380.65 732
8381.51 726
8382.37 719
8383.24 747
8384.10 767
8384.97 689
8385.83 730
8386.70 699
8387.56 741
8388.42 773
8389.29 831
8390.15 740
8391.02 750
8391.88 780
8392.75 713
8393.61 736
8394.48 724
8395.34 797
8396.21 771
8397.07 730
8397.94 785
8398.80 800
8399.67 812
8400.53 767
8401.40 824
8402.26 818
8403.13 819
8403.99 759
8404.86 745
8405.72 824
8406.59 899
8407.45 897
8408.32 870
8409.19 837
8410.05 849
8410.92 813
8411.78 877
8412.65 925
8413.51 874
8414.38 897
8415.25 878
8416.11 841
8416.98 875
8417.84 908
8418.71 960
8419.58 907
8420.44 898
8421.31 932
8422.17 935
8423.04 1068
8423.91 1035
8424.77 1061
8425.64 1140
8426.51 1167
8427.37 1101
8428.24 1097
8429.11 1137
8429.97 1107
8430.84 1087
8431.71 1144
8432.57 1115
8433.44 1043
8434.31 1176
8435.17 1197
8436.04 1178
8436.91 1229
8437.77 1177
8438.64 1212
8439.51 1378
8440.38 1338
8441.24 1376
8442.11 1433
8442.98 1550
8443.84 1497
8444.71 1500
8445.58 1490
8446.45 1387
8447.31 1537
8448.18 1511
8449.05 1484
8449.92 1589
8450.78 1585
8451.65 1602
8452.52 1771
8453.39 1905
8454.26 2111
8455.12 2325
8455.99 2796
8456.86 3017
8457.73 3260
8458.60 3293
8459.46 3123
8460.33 2992
8461.20 2620
8462.07 2433
8462.94 2227
8463.81 2068
8464.67 1981
8465.54 1926
8466.41 2085
8467.28 2372
8468.15 2915
8469.02 3502
8469.89 4093
8470.75 4688
8471.62 4965
8472.49 4970
8473.36 4408
8474.23 3974
8475.10 3536
8475.97 2928
8476.84 2406
8477.71 1969
8478.57 1782
8479.44 1627
8480.31 1429
8481.18 1312
8482.05 1272
8482.92 1169
8483.79 1229
8484.66 1216
8485.53 1162
8486.40 1134
8487.27 1152
8488.14 1113
8489.01 1130
8489.88 1037
8490.75 1119
8491.62 1179
8492.49 1083
8493.36 1097
8494.23 1056
8495.10 1050
8495.97 1062
8496.84 1029
8497.71 1033
8498.58 1108
8499.45 1080
8500.32 1075
8501.19 1011
8502.06 1062
8502.93 1151
8503.80 1013
8504.67 987
8505.54 1048
8506.41 1141
8507.28 1136
8508.15 1081
8509.02 1200
8509.89 1230
8510.76 1221
8511.63 1237
8512.51 1211
8513.38 1180
8514.25 1058
8515.12 1102
8515.99 1151
8516.86 1040
8517.73 1069
8518.60 1061
8519.47 1042
8520.35 976
8521.22 1007
8522.09 974
8522.96 947
8523.83 1050
8524.70 1073
8525.57 1102
8526.45 1128
8527.32 1105
8528.19 1151
8529.06 1114
8529.93 1154
8530.80 1135
8531.68 1116
8532.55 1120
8533.42 1180
8534.29 1263
8535.16 1280
8536.04 1205
8536.91 1142
8537.78 1170
8538.65 1127
8539.52 1159
8540.40 1125
8541.27 1093
8542.14 1154
8543.01 1113
8543.89 1076
8544.76 1130
8545.63 1021
8546.50 1065
8547.38 1137
8548.25 1164
8549.12 1163
8549.99 1102
8550.87 1076
8551.74 1169
8552.61 1135
8553.49 1123
8554.36 1289
8555.23 1297
8556.11 1258
8556.98 1230
8557.85 1153
8558.73 1117
8559.60 1089
8560.47 1025
8561.35 963
8562.22 1004
8563.09 971
8563.97 844
8564.84 917
8565.71 918
8566.59 859
8567.46 858
8568.33 764
8569.21 775
8570.08 797
8570.96 864
8571.83 802
8572.70 820
8573.58 854
8574.45 806
8575.33 806
8576.20 861
8577.07 749
8577.95 785
8578.82 826
8579.70 784
8580.57 808
8581.45 790
8582.32 782
8583.19 751
8584.07 809
8584.94 792
8585.82 804
8586.69 851
8587.57 809
8588.44 732
8589.32 859
8590.19 804
8591.07 754
8591.94 735
8592.82 771
8593.69 755
8594.57 766
8595.44 825
8596.32 842
8597.19 761
8598.07 786
8598.94 805
8599.82 776
8600.69 781
8601.57 851
8602.44 753
8603.32 767
8604.20 840
8605.07 873
8605.95 831
8606.82 784
8607.70 787
8608.57 747
8609.45 777
8610.33 835
8611.20 813
8612.08 841
8612.95 797
8613.83 774
8614.71 797
8615.58 807
8616.46 810
8617.33 799
8618.21 749
8619.09 745
8619.96 740
8620.84 812
8621.72 842
8622.59 830
8623.47 900
8624.35 873
8625.22 862
8626.10 831
8626.98 883
8627.85 824
8628.73 939
8629.61 960
8630.48 970
8631.36 924
8632.24 1020
8633.11 980
8633.99 821
8634.87 887
8635.74 874
8636.62 898
8637.50 923
8638.38 854
8639.25 949
8640.13 1003
8641.01 945
8641.89 991
8642.76 1022
8643.64 1028
8644.52 947
8645.40 949
8646.27 1047
8647.15 1050
8648.03 975
8648.91 1036
8649.79 1076
8650.66 1001
8651.54 983
8652.42 1053
8653.30 999
8654.18 980
8655.05 1016
8655.93 1028
8656.81 1003
8657.69 1039
8658.57 1096
8659.45 1079
8660.32 1047
8661.20 1061
8662.08 1119
8662.96 1090
8663.84 1096
8664.72 1078
8665.60 1007
8666.47 1045
8667.35 1048
8668.23 1116
8669.11 1142
8669.99 1200
8670.87 1253
8671.75 1298
8672.63 1489
8673.51 1633
8674.38 1790
8675.26 1819
8676.14 1877
8677.02 1799
8677.90 1788
8678.78 1740
8679.66 1599
8680.54 1450
8681.42 1454
8682.30 1380
8683.18 1280
8684.06 1362
8684.94 1239
8685.82 1208
8686.70 1218
8687.58 1312
8688.46 1496
8689.34 1642
8690.22 1884
8691.10 2263
8691.98 2570
8692.86 2923
8693.74 3175
8694.62 3140
8695.50 2941
8696.38 2615
8697.26 2404
8698.14 2118
8699.02 1704
8699.90 1549
8700.78 1446
8701.66 1191
8702.54 1108
8703.42 1036
8704.30 967
8705.18 907
8706.06 951
8706.94 874
8707.82 865
8708.71 951
8709.59 859
8710.47 914
8711.35 836
8712.23 880
8713.11 917
8713.99 843
8714.87 756
8715.75 746
8716.64 782
8717.52 751
8718.40 794
8719.28 769
8720.16 775
8721.04 787
8721.92 805
8722.81 830
8723.69 757
8724.57 769
8725.45 814
8726.33 775
8727.21 889
8728.10 867
8728.98 926
8729.86 963
8730.74 900
8731.62 931
8732.51 889
8733.39 808
8734.27 866
8735.15 863
8736.03 832
8736.92 849
8737.80 794
8738.68 825
8739.56 759
8740.45 778
8741.33 745
8742.21 751
8743.09 751
8743.98 770
8744.86 766
8745.74 767
8746.63 762
8747.51 834
8748.39 850
8749.27 868
8750.16 858
8751.04 804
8751.92 798
8752.81 788
8753.69 734
8754.57 800
8755.46 840
8756.34 785
8757.22 770
8758.11 853
8758.99 913
8759.87 939
8760.76 919
8761.64 921
8762.52 927
8763.41 798
8764.29 863
8765.17 904
8766.06 871
8766.94 826
8767.83 777
8768.71 840
8769.59 815
8770.48 899
8771.36 895
8772.25 852
8773.13 778
8774.01 803
8774.90 765
8775.78 772
8776.67 772
8777.55 815
8778.44 727
8779.32 685
8780.20 700
8781.09 743
8781.97 707
8782.86 703
8783.74 675
8784.63 718
8785.51 658
8786.40 672
8787.28 757
8788.17 668
8789.05 762
8789.94 723
8790.82 778
8791.71 855
8792.59 791
8793.48 877
8794.36 750
8795.25 778
8796.13 720
8797.02 776
8797.90 731
8798.79 682
8799.67 689
8800.56 683
8801.45 689
8802.33 738
8803.22 646
8804.10 646
8804.99 579
8805.87 657
8806.76 665
8807.65 663
8808.53 712
8809.42 706
8810.30 611
8811.19 627
8812.08 628
8812.96 574
8813.85 602
8814.73 602
8815.62 572
8816.51 589
8817.39 567
8818.28 606
8819.17 610
8820.05 630
8820.94 620
8821.83 675
8822.71 646
8823.60 654
8824.49 586
8825.37 639
8826.26 653
8827.15 620
8828.03 660
8828.92 585
8829.81 572
8830.69 613
8831.58 636
8832.47 613
8833.36 649
8834.24 612
8835.13 616
8836.02 533
8836.90 499
8837.79 592
8838.68 591
8839.57 536
8840.45 563
8841.34 530
8842.23 567
8843.12 592
8844.01 544
8844.89 612
8845.78 566
8846.67 520
8847.56 561
8848.44 535
8849.33 577
8850.22 533
8851.11 512
8852.00 512
8852.88 589
8853.77 553
8854.66 548
8855.55 542
8856.44 551
8857.33 621
8858.21 562
8859.10 508
8859.99 518
8860.88 531
8861.77 493
8862.66 583
8863.55 585
8864.43 607
8865.32 560
8866.21 610
8867.10 514
8867.99 515
8868.88 503
8869.77 506
8870.66 515
8871.55 525
8872.44 544
8873.32 549
8874.21 545
8875.10 518
8875.99 516
8876.88 505
8877.77 567
8878.66 545
8879.55 512
8880.44 499
8881.33 514
8882.22 479
8883.11 545
8884.00 515
8884.89 512
8885.78 518
8886.67 569
8887.56 539
8888.45 487
8889.34 550
8890.23 491
8891.12 467
8892.01 504
8892.90 534
8893.79 489
8894.68 474
8895.57 491
8896.46 502
8897.35 486
8898.24 487
8899.13 505
8900.02 483
8900.91 517
8901.80 447
8902.69 490
8903.58 474
8904.47 493
8905.36 475
8906.26 523
8907.15 548
8908.04 478
8908.93 530
8909.82 466
8910.71 437
8911.60 496
8912.49 496
8913.38 504
8914.28 469
8915.17 484
8916.06 532
8916.95 493
8917.84 494
8918.73 485
8919.62 496
8920.52 469
8921.41 445
8922.30 426
8923.19 433
8924.08 420
8924.97 455
8925.87 442
8926.76 442
8927.65 400
8928.54 446
8929.43 536
8930.33 474
8931.22 463
8932.11 439
8933.00 444
8933.89 439
8934.79 487
8935.68 463
8936.57 459
8937.46 460
8938.36 446
8939.25 460
8940.14 422
8941.03 433
8941.93 383
8942.82 436
8943.71 449
8944.60 460
8945.50 446
8946.39 475
8947.28 442
8948.18 496
8949.07 461
8949.96 451
8950.85 481
8951.75 469
8952.64 471
8953.53 476
8954.43 468
8955.32 404
8956.21 406
8957.11 482
8958.00 483
8958.89 415
8959.79 429
8960.68 482
8961.57 456
8962.47 431
8963.36 515
8964.26 502
8965.15 448
8966.04 425
8966.94 434
8967.83 429
8968.73 454
8969.62 431
8970.51 425
8971.41 402
8972.30 455
8973.20 440
8974.09 484
8974.98 406
8975.88 426
8976.77 436
8977.67 448
8978.56 413
8979.46 444
8980.35 431
8981.25 363
8982.14 400
8983.03 434
8983.93 455
8984.82 440
8985.72 415
8986.61 398
8987.51 455
8988.40 463
8989.30 441
8990.19 420
8991.09 427
8991.98 504
8992.88 440
8993.77 392
8994.67 445
8995.56 451
8996.46 408
8997.36 412
8998.25 410
8999.15 387
9000.04 376
9000.94 389
9001.83 416
9002.73 421
9003.62 450
9004.52 428
9005.42 419
9006.31 404
9007.21 433
9008.10 415
9009.00 380
9009.90 437
9010.79 478
9011.69 420
9012.58 429
9013.48 433
9014.38 402
9015.27 434
9016.17 430
9017.07 335
9017.96 358
9018.86 355
9019.76 373
9020.65 390
9021.55 375
9022.44 420
9023.34 395
9024.24 378
9025.14 461
9026.03 462
9026.93 441
9027.83 394
9028.72 352
9029.62 394
9030.52 361
9031.41 361
9032.31 385
9033.21 422
9034.11 416
9035.00 396
9035.90 384
9036.80 432
9037.69 394
9038.59 386
9039.49 349
9040.39 389
9041.28 453
9042.18 404
9043.08 406
9043.98 430
9044.88 413
9045.77 456
9046.67 436
9047.57 453
9048.47 408
9049.36 396
9050.26 396
9051.16 444
9052.06 433
9052.96 429
9053.86 417
9054.75 423
9055.65 412
9056.55 391
9057.45 420
9058.35 469
9059.25 452
9060.14 428
9061.04 407
9061.94 412
9062.84 405
9063.74 465
9064.64 478
9065.54 476
9066.44 425
9067.33 427
9068.23 485
9069.13 382
9070.03 409
9070.93 396
9071.83 439
9072.73 395
9073.63 438
9074.53 415
9075.43 432
9076.33 430
9077.22 440
9078.12 426
9079.02 396
9079.92 418
9080.82 401
9081.72 377
9082.62 395
9083.52 387
9084.42 410
9085.32 440
9086.22 441
9087.12 451
9088.02 472
9088.92 452
9089.82 443
9090.72 477
9091.62 507
9092.52 479
9093.42 419
9094.32 421
9095.22 441
9096.12 461
9097.02 392
9097.92 425
9098.82 383
9099.72 363
9100.62 380
9101.52 400
9102.43 416
9103.33 420
9104.23 443
9105.13 421
9106.03 482
9106.93 463
9107.83 474
9108.73 414
9109.63 440
9110.53 431
9111.43 377
9112.33 395
9113.24 447
9114.14 411
9115.04 391
9115.94 414
9116.84 418
9117.74 385
9118.64 376
9119.55 397
9120.45 403
9121.35 431
9122.25 395
9123.15 381
9124.05 379
9124.96 378
9125.86 380
9126.76 405
9127.66 391
9128.56 410
9129.46 379
9130.37 397
9131.27 409
9132.17 454
9133.07 426
9133.97 449
9134.88 399
9135.78 421
9136.68 398
9137.58 400
9138.49 417
9139.39 426
9140.29 410
9141.19 411
9142.10 445
9143.00 412
9143.90 479
9144.80 461
9145.71 469
9146.61 479
9147.51 405
9148.42 414
9149.32 470
9150.22 398
9151.12 360
9152.03 327
9152.93 360
9153.83 361
9154.74 398
9155.64 372
9156.54 407
9157.45 399
9158.35 412
9159.25 374
9160.16 383
9161.06 386
9161.96 399
9162.87 460
9163.77 368
9164.68 391
9165.58 409
9166.48 475
9167.39 474
9168.29 426
9169.19 438
9170.10 418
9171.00 389
9171.91 372
9172.81 373
9173.72 357
9174.62 396
9175.52 456
9176.43 414
9177.33 361
9178.24 407
9179.14 476
9180.05 465
9180.95 447
9181.85 435
9182.76 441
9183.66 455
9184.57 438
9185.47 457
9186.38 395
9187.28 412
9188.19 641
9189.09 410
9190.00 411
9190.90 403
9191.81 417
9192.71 460
9193.62 417
9194.52 415
9195.43 442
9196.33 403
9197.24 421
9198.14 425
9199.05 490
9199.96 520
9200.86 497
9201.77 501
9202.67 540
9203.58 599
9204.48 535
9205.39 408
9206.29 381
9207.20 433
9208.11 478
9209.01 489
9209.92 490
9210.82 482
9211.73 411
9212.64 445
9213.54 437
9214.45 437
9215.35 452
9216.26 393
9217.17 462
9218.07 482
9218.98 463
9219.89 444
9220.79 480
9221.70 446
9222.61 444
9223.51 420
9224.42 429
9225.33 460
9226.23 404
9227.14 412
9228.05 438
9228.95 412
9229.86 374
9230.77 382
9231.67 392
9232.58 415
9233.49 392
9234.40 370
9235.30 376
9236.21 389
9237.12 458
9238.02 427
9238.93 430
9239.84 395
9240.75 416
9241.65 417
9242.56 393
9243.47 415
9244.38 389
9245.28 400
9246.19 388
9247.10 354
9248.01 360
9248.92 408
9249.82 381
9250.73 395
9251.64 364
9252.55 397
9253.46 416
9254.36 368
9255.27 348
9256.18 421
9257.09 401
9258.00 403
9258.90 403
9259.81 368
9260.72 401
9261.63 355
9262.54 381
9263.45 358
9264.36 374
9265.26 392
9266.17 373
9267.08 358
9267.99 349
9268.90 367
9269.81 435
9270.72 396
9271.63 450
9272.54 470
9273.44 372
9274.35 401
9275.26 459
9276.17 461
9277.08 431
9277.99 412
9278.90 402
9279.81 441
9280.72 454
9281.63 421
9282.54 418
9283.45 433
9284.36 465
9285.27 403
9286.18 420
9287.09 417
9288.00 419
9288.91 436
9289.82 432
9290.73 377
9291.64 387
9292.55 413
9293.46 416
9294.37 454
9295.28 449
9296.19 424
9297.10 440
9298.01 469
9298.92 429
9299.83 452
9300.74 396
9301.65 387
9302.56 435
9303.47 420
9304.38 416
9305.29 415
9306.20 423
9307.11 467
9308.02 453
9308.93 467
9309.84 427
9310.75 403
9311.67 488
9312.58 452
9313.49 425
9314.40 432
9315.31 463
9316.22 400
9317.13 383
9318.04 399
9318.95 455
9319.87 479
9320.78 458
9321.69 414
9322.60 440
9323.51 420
9324.42 442
9325.34 405
9326.25 393
9327.16 436
9328.07 462
9328.98 434
9329.89 440
9330.81 424
9331.72 410
9332.63 416
9333.54 376
9334.45 392
9335.37 413
9336.28 382
9337.19 435
9338.10 489
9339.01 485
9339.93 458
9340.84 447
9341.75 463
9342.66 421
9343.58 405
9344.49 459
9345.40 431
9346.31 417
9347.23 431
9348.14 392
9349.05 365
9349.97 430
9350.88 457
9351.79 441
9352.70 387
9353.62 430
9354.53 455
9355.44 457
9356.36 449
9357.27 413
9358.18 420
9359.10 478
9360.01 447
9360.92 459
9361.84 419
9362.75 474
9363.66 451
9364.58 425
9365.49 423
9366.40 438
9367.32 470
9368.23 420
9369.15 433
9370.06 428
9370.97 446
9371.89 478
9372.80 437
9373.71 427
9374.63 428
9375.54 492
9376.46 475
9377.37 435
9378.29 487
9379.20 449
9380.11 506
9381.03 476
9381.94 439
9382.86 503
9383.77 490
9384.69 477
9385.60 497
9386.51 461
9387.43 497
9388.34 501
9389.26 520
9390.17 491
9391.09 474
9392.00 522
9392.92 516
9393.83 569
9394.75 562
9395.66 533
9396.58 546
9397.49 539
9398.41 518
9399.32 571
9400.24 571
9401.15 578
9402.07 530
9402.99 498
9403.90 504
9404.82 443
9405.73 467
9406.65 524
9407.56 479
9408.48 477
9409.39 522
9410.31 528
9411.23 551
9412.14 566
9413.06 558
9413.97 524
9414.89 484
9415.81 467
9416.72 501
9417.64 518
9418.55 508
9419.47 523
9420.39 516
9421.30 469
9422.22 497
9423.14 506
9424.05 507
9424.97 494
9425.89 506
9426.80 455
9427.72 495
9428.64 511
9429.55 529
9430.47 503
9431.39 492
9432.30 550
9433.22 538
9434.14 506
9435.05 508
9435.97 539
9436.89 572
9437.80 602
9438.72 611
9439.64 585
9440.56 561
9441.47 571
9442.39 564
9443.31 564
9444.23 517
9445.14 525
9446.06 583
9446.98 529
9447.90 504
9448.81 549
9449.73 594
9450.65 691
9451.57 752
9452.48 718
9453.40 813
9454.32 810
9455.24 825
9456.16 760
9457.07 768
9457.99 706
9458.91 682
9459.83 701
9460.75 672
9461.66 585
9462.58 654
9463.50 600
9464.42 602
9465.34 588
9466.26 480
9467.18 480
9468.09 533
9469.01 591
9469.93 533
9470.85 511
9471.77 558
9472.69 499
9473.61 591
9474.53 560
9475.44 581
9476.36 537
9477.28 558
9478.20 593
9479.12 625
9480.04 530
9480.96 515
9481.88 527
9482.80 588
9483.72 596
9484.64 578
9485.56 570
9486.47 525
9487.39 578
9488.31 563
9489.23 539
9490.15 559
9491.07 584
9491.99 570
9492.91 593
9493.83 560
9494.75 557
9495.67 557
9496.59 558
9497.51 616
9498.43 555
9499.35 532
9500.27 453
9501.19 494
9502.11 507
9503.03 566
9503.95 632
9504.87 557
9505.79 555
9506.71 533
9507.64 588
9508.56 555
9509.48 559
9510.40 560
9511.32 531
9512.24 598
9513.16 568
9514.08 635
9515.00 594
9515.92 654
9516.84 710
9517.76 707
9518.68 672
9519.61 669
9520.53 716
9521.45 657
9522.37 678
9523.29 601
9524.21 677
9525.13 687
9526.05 696
9526.98 761
9527.90 718
9528.82 775
9529.74 864
9530.66 798
9531.58 856
9532.51 986
9533.43 1053
9534.35 957
9535.27 975
9536.19 1054
9537.11 964
9538.04 876
9538.96 822
9539.88 785
9540.80 757
9541.73 712
9542.65 727
9543.57 669
9544.49 659
9545.41 706
9546.34 639
9547.26 585
9548.18 626
9549.10 602
9550.03 569
9550.95 562
9551.87 627
9552.79 607
9553.72 622
9554.64 603
9555.56 621
9556.49 693
9557.41 618
9558.33 619
9559.25 683
9560.18 714
9561.10 637
9562.02 656
9562.95 708
9563.87 676
9564.79 693
9565.72 725
9566.64 727
9567.56 644
9568.49 636
9569.41 617
9570.33 641
9571.26 609
9572.18 618
9573.11 638
9574.03 657
9574.95 665
9575.88 576
9576.80 572
9577.72 525
9578.65 547
9579.57 534
9580.50 569
9581.42 599
9582.34 592
9583.27 585
9584.19 621
9585.12 626
9586.04 651
9586.97 631
9587.89 591
9588.81 566
9589.74 625
9590.66 637
9591.59 658
9592.51 609
9593.44 614
9594.36 626
9595.29 626
9596.21 616
9597.14 649
9598.06 616
9598.99 661
9599.91 700
9600.84 590
9601.76 631
9602.69 674
9603.61 710
9604.54 711
9605.46 661
9606.39 668
9607.31 743
9608.24 742
9609.16 667
9610.09 690
9611.01 774
9611.94 708
9612.87 711
9613.79 746
9614.72 726
9615.64 716
9616.57 767
9617.49 811
9618.42 701
9619.35 724
9620.27 759
9621.20 709
9622.12 749
9623.05 746
9623.98 815
9624.90 769
9625.83 760
9626.76 798
9627.68 830
9628.61 836
9629.53 863
9630.46 861
9631.39 810
9632.31 787
9633.24 811
9634.17 809
9635.09 806
9636.02 866
9636.95 863
9637.87 914
9638.80 926
9639.73 938
9640.65 845
9641.58 909
9642.51 891
9643.44 945
9644.36 987
9645.29 973
9646.22 1000
9647.14 1020
9648.07 1107
9649.00 1181
9649.93 1209
9650.85 1362
9651.78 1305
9652.71 1270
9653.64 1247
9654.56 1148
9655.49 1139
9656.42 1086
9657.35 985
9658.27 966
9659.20 972
9660.13 832
9661.06 863
9661.99 948
9662.91 949
9663.84 896
9664.77 923
9665.70 943
9666.63 976
9667.56 937
9668.48 975
9669.41 966
9670.34 969
9671.27 1021
9672.20 956
9673.13 1003
9674.05 985
9674.98 999
9675.91 1022
9676.84 1011
9677.77 1073
9678.70 977
9679.63 955
9680.56 1009
9681.48 1022
9682.41 1063
9683.34 993
9684.27 1036
9685.20 1124
9686.13 1088
9687.06 1046
9687.99 999
9688.92 1071
9689.85 1096
9690.78 1032
9691.71 1110
9692.63 1103
9693.56 1100
9694.49 1172
9695.42 1201
9696.35 1121
9697.28 1173
9698.21 1211
9699.14 1249
9700.07 1316
9701.00 1370
9701.93 1338
9702.86 1326
9703.79 1243
9704.72 1198
9705.65 1170
9706.58 1056
9707.51 1050
9708.44 995
9709.37 1034
9710.30 1058
9711.23 1087
9712.16 1185
9713.09 1133
9714.02 1261
9714.95 1258
9715.89 1224
9716.82 1251
9717.75 1186
9718.68 1176
9719.61 1116
9720.54 1089
9721.47 1039
9722.40 1031
9723.33 1031
9724.26 947
9725.19 956
9726.12 998
9727.06 987
9727.99 983
9728.92 944
9729.85 963
9730.78 936
9731.71 935
9732.64 1034
9733.57 1045
9734.51 1007
9735.44 987
9736.37 989
9737.30 967
9738.23 966
9739.16 921
9740.10 886
9741.03 874
9741.96 823
9742.89 857
9743.82 817
9744.75 736
9745.69 799
9746.62 830
9747.55 823
9748.48 850
9749.41 780
9750.35 790
9751.28 833
9752.21 824
9753.14 768
9754.08 806
9755.01 806
9755.94 765
9756.87 758
9757.81 695
9758.74 738
9759.67 850
9760.60 865
9761.54 757
9762.47 712
9763.40 755
9764.34 771
9765.27 744
9766.20 751
9767.13 786
9768.07 793
9769.00 730
9769.93 702
9770.87 730
9771.80 766
9772.73 767
9773.67 787
9774.60 774
9775.53 839
9776.47 774
9777.40 846
9778.33 806
9779.27 845
9780.20 874
9781.14 904
9782.07 932
9783.00 908
9783.94 878
9784.87 899
9785.80 945
9786.74 806
9787.67 842
9788.61 777
9789.54 800
9790.47 752
9791.41 741
9792.34 698
9793.28 706
9794.21 665
9795.15 692
9796.08 750
9797.01 734
9797.95 746
9798.88 701
9799.82 724
9800.75 780
9801.69 699
9802.62 740
9803.56 707
9804.49 678
9805.43 677
9806.36 620
9807.30 676
9808.23 640
9809.17 667
9810.10 639
9811.04 606
9811.97 586
9812.91 643
9813.84 601
9814.78 548
9815.71 584
9816.65 588
9817.58 546
9818.52 548
9819.46 643
9820.39 602
9821.33 536
9822.26 603
9823.20 646
9824.13 622
9825.07 596
9826.00 579
9826.94 579
9827.88 584
9828.81 596
9829.75 570
9830.68 584
9831.62 552
9832.56 507
9833.49 532
9834.43 581
9835.37 624
9836.30 570
9837.24 544
9838.17 568
9839.11 557
9840.05 567
9840.98 591
9841.92 620
9842.86 620
9843.79 609
9844.73 599
9845.67 586
9846.60 579
9847.54 622
9848.48 569
9849.42 563
9850.35 583
9851.29 498
9852.23 522
9853.16 562
9854.10 640
9855.04 665
9855.98 546
9856.91 569
9857.85 615
9858.79 646
9859.72 588
9860.66 597
9861.60 601
9862.54 524
9863.47 580
9864.41 587
9865.35 592
9866.29 599
9867.23 523
9868.16 527
9869.10 546
9870.04 545
9870.98 584
9871.92 555
9872.85 536
9873.79 567
9874.73 568
9875.67 572
9876.61 582
9877.54 587
9878.48 586
9879.42 595
9880.36 646
9881.30 598
9882.24 511
9883.18 520
9884.11 573
9885.05 502
9885.99 536
9886.93 569
9887.87 564
9888.81 561
9889.75 529
9890.69 595
9891.62 571
9892.56 526
9893.50 490
9894.44 488
9895.38 495
9896.32 541
9897.26 556
9898.20 479
9899.14 519
9900.08 478
9901.02 544
9901.96 519
9902.90 586
9903.83 574
9904.77 541
9905.71 494
9906.65 555
9907.59 529
9908.53 500
9909.47 546
9910.41 586
9911.35 593
9912.29 513
9913.23 545
9914.17 549
9915.11 569
9916.05 555
9916.99 568
9917.93 587
9918.87 579
9919.81 523
9920.75 517
9921.69 527
9922.64 532
9923.58 603
9924.52 666
9925.46 751
9926.40 794
9927.34 910
9928.28 899
9929.22 934
9930.16 916
9931.10 905
9932.04 861
9932.98 799
9933.92 678
9934.87 616
9935.81 565
9936.75 591
9937.69 555
9938.63 539
9939.57 511
9940.51 549
9941.45 521
9942.39 491
9943.34 536
9944.28 527
9945.22 532
9946.16 494
9947.10 516
9948.04 506
9948.99 483
9949.93 514
9950.87 444
9951.81 433
9952.75 486
9953.69 530
9954.64 512
9955.58 483
9956.52 467
9957.46 485
9958.41 506
9959.35 531
9960.29 559
9961.23 504
9962.17 490
9963.12 502
9964.06 482
9965.00 473
9965.94 473
9966.89 500
9967.83 507
9968.77 454
9969.71 434
9970.66 463
9971.60 483
9972.54 474
9973.49 519
9974.43 485
9975.37 453
9976.31 440
9977.26 438
9978.20 434
9979.14 434
9980.09 430
9981.03 450
9981.97 449
9982.92 469
9983.86 455
9984.80 453
9985.75 377
9986.69 400
9987.63 457
9988.58 435
9989.52 419
9990.46 386
9991.41 391
9992.35 448
9993.30 466
9994.24 447
9995.18 426
9996.13 456
9997.07 433
9998.02 431
9998.96 397
9999.90 466
10000.85 463
10001.79 472
10002.74 508
10003.68 483
10004.62 431
10005.57 484
10006.51 466
10007.46 526
10008.40 482
10009.35 472
10010.29 450
10011.24 443
10012.18 387
10013.13 414
10014.07 479
10015.01 429
10015.96 461
10016.90 434
10017.85 424
10018.79 457
10019.74 472
10020.68 452
10021.63 429
10022.58 426
10023.52 468
10024.47 439
10025.41 447
10026.36 451
10027.30 496
10028.25 478
10029.19 435
10030.14 448
10031.08 405
10032.03 430
10032.98 410
10033.92 369
10034.87 428
10035.81 435
10036.76 415
10037.70 420
10038.65 425
10039.60 406
10040.54 434
10041.49 421
10042.43 425
10043.38 408
10044.33 477
10045.27 450
10046.22 434
10047.17 453
10048.11 455
10049.06 487
10050.00 471
10050.95 398
10051.90 434
10052.84 405
10053.79 348
10054.74 423
10055.68 422
10056.63 410
10057.58 416
10058.52 430
10059.47 399
10060.42 405
10061.37 421
10062.31 423
10063.26 391
10064.21 430
10065.15 425
10066.10 431
10067.05 371
10068.00 411
10068.94 367
10069.89 401
10070.84 352
10071.79 366
10072.73 416
10073.68 416
10074.63 460
10075.58 404
10076.52 409
10077.47 363
10078.42 364
10079.37 437
10080.32 368
10081.26 401
10082.21 423
10083.16 396
10084.11 392
10085.06 373
10086.00 380
10086.95 381
10087.90 402
10088.85 415
10089.80 409
10090.75 395
10091.69 400
10092.64 401
10093.59 457
10094.54 375
10095.49 412
10096.44 418
10097.39 421
10098.33 417
10099.28 418
10100.23 403
10101.18 375
10102.13 412
10103.08 394
10104.03 371
10104.98 384
10105.93 404
10106.87 381
10107.82 371
10108.77 376
10109.72 389
10110.67 371
10111.62 423
10112.57 354
10113.52 381
10114.47 342
10115.42 354
10116.37 386
10117.32 383
10118.27 408
10119.22 426
10120.17 395
10121.12 385
10122.07 342
10123.02 363
10123.97 402
10124.92 345
10125.87 380
10126.82 366
10127.77 352
10128.72 400
10129.67 435
10130.62 389
10131.57 383
10132.52 387
10133.47 408
10134.42 404
10135.37 380
10136.32 422
10137.27 409
10138.22 381
10139.17 440
10140.12 452
10141.07 463
10142.02 389
10142.98 383
10143.93 356
10144.88 365
10145.83 391
10146.78 385
10147.73 350
10148.68 394
10149.63 424
10150.58 424
10151.54 405
10152.49 434
10153.44 414
10154.39 387
10155.34 387
10156.29 421
10157.24 418
10158.20 414
10159.15 416
10160.10 389
10161.05 377
10162.00 431
10162.95 446
10163.91 409
10164.86 411
10165.81 400
10166.76 373
10167.71 393
10168.67 412
10169.62 408
10170.57 391
10171.52 478
10172.47 452
10173.43 445
10174.38 481
10175.33 464
10176.28 436
10177.24 454
10178.19 459
10179.14 419
10180.09 425
10181.05 460
10182.00 385
10182.95 418
10183.90 442
10184.86 423
10185.81 443
10186.76 473
10187.72 476
10188.67 470
10189.62 442
10190.58 486
10191.53 465
10192.48 479
10193.43 541
10194.39 476
10195.34 495
10196.29 486
10197.25 474
10198.20 448
10199.16 476
10200.11 511
10201.06 440
10202.02 473
10202.97 494
10203.92 530
10204.88 582
10205.83 515
10206.78 557
10207.74 527
10208.69 501
10209.65 542
10210.60 524
10211.55 501
10212.51 489
10213.46 490
10214.42 487
10215.37 484
10216.33 453
10217.28 506
10218.23 508
10219.19 489
10220.14 521
10221.10 498
10222.05 407
10223.01 465
10223.96 471
10224.92 485
10225.87 496
10226.83 469
10227.78 404
10228.74 395
10229.69 440
10230.65 455
10231.60 500
10232.56 485
10233.51 445
10234.47 551
10235.42 544
10236.38 632
10237.33 644
10238.29 663
10239.24 640
10240.20 638
10241.15 558
10242.11 530
10243.06 459
10244.02 500
10244.98 485
10245.93 484
10246.89 430
10247.84 370
10248.80 413
10249.75 414
10250.71 439
10251.67 391
10252.62 415
10253.58 491
10254.53 463
10255.49 444
10256.45 489
10257.40 424
10258.36 440
10259.32 430
10260.27 372
10261.23 358
10262.18 343
10263.14 347
10264.10 397
10265.05 360
10266.01 409
10266.97 381
10267.92 413
10268.88 394
10269.84 386
10270.79 434
10271.75 410
10272.71 441
10273.67 423
10274.62 460
10275.58 462
10276.54 408
10277.49 422
10278.45 423
10279.41 383
10280.37 391
10281.32 350
10282.28 373
10283.24 381
10284.19 336
10285.15 386
10286.11 400
10287.07 422
10288.03 398
10288.98 380
10289.94 371
10290.90 393
10291.86 356
10292.81 384
10293.77 440
10294.73 432
10295.69 400
10296.65 372
10297.60 334
10298.56 347
10299.52 317
10300.48 324
10301.44 387
10302.40 394
10303.35 366
10304.31 392
10305.27 416
10306.23 411
10307.19 421
10308.15 403
10309.10 390
10310.06 437
10311.02 418
10311.98 417
10312.94 350
10313.90 385
10314.86 344
10315.82 356
10316.78 415
10317.73 444
10318.69 435
10319.65 390
10320.61 393
10321.57 418
10322.53 416
10323.49 405
10324.45 369
10325.41 366
10326.37 418
10327.33 362
10328.29 384
10329.25 391
10330.21 388
10331.17 395
10332.13 491
10333.09 492
10334.04 429
10335.00 431
10335.96 450
10336.92 413
10337.88 400
10338.84 401
10339.80 369
10340.76 338
10341.72 374
10342.68 392
10343.65 321
10344.61 361
10345.57 381
10346.53 380
10347.49 372
10348.45 310
10349.41 364
10350.37 373
10351.33 365
10352.29 382
10353.25 362
10354.21 341
10355.17 359
10356.13 358
10357.09 378
10358.05 366
10359.02 347
10359.98 344
10360.94 316
10361.90 366
10362.86 374
10363.82 362
10364.78 416
10365.74 428
10366.70 381
10367.67 391
10368.63 322
10369.59 358
10370.55 362
10371.51 363
10372.47 384
10373.43 357
10374.40 363
10375.36 365
10376.32 354
10377.28 363
10378.24 332
10379.21 383
10380.17 380
10381.13 331
10382.09 353
10383.05 397
10384.02 368
10384.98 399
10385.94 328
10386.90 345
10387.86 332
10388.83 356
10389.79 379
10390.75 349
10391.71 373
10392.68 411
10393.64 385
10394.60 328
10395.56 347
10396.53 369
10397.49 352
10398.45 368
10399.42 425
10400.38 404
10401.34 368
10402.30 393
10403.27 395
10404.23 343
10405.19 353
10406.16 367
10407.12 414
10408.08 419
10409.05 409
10410.01 387
10410.97 369
10411.94 356
10412.90 370
10413.86 417
10414.83 434
10415.79 418
10416.75 419
10417.72 441
10418.68 505
10419.65 514
10420.61 511
10421.57 536
10422.54 503
10423.50 478
10424.46 457
10425.43 458
10426.39 458
10427.36 430
10428.32 393
10429.29 359
10430.25 372
10431.21 424
10432.18 415
10433.14 434
10434.11 379
10435.07 353
10436.04 343
10437.00 325
10437.97 330
10438.93 323
10439.90 407
10440.86 343
10441.82 393
10442.79 347
10443.75 352
10444.72 345
10445.68 341
10446.65 367
10447.61 332
10448.58 371
10449.54 343
10450.51 369
10451.48 373
10452.44 322
10453.41 324
10454.37 355
10455.34 304
10456.30 318
10457.27 341
10458.23 328
10459.20 345
10460.16 334
10461.13 310
10462.10 350
10463.06 317
10464.03 294
10464.99 298
10465.96 307
10466.93 276
10467.89 315
10468.86 327
10469.82 320
10470.79 349
10471.76 346
10472.72 361
10473.69 350
10474.65 316
10475.62 379
10476.59 346
10477.55 371
10478.52 373
10479.49 361
10480.45 364
10481.42 342
10482.39 381
10483.35 327
10484.32 370
10485.29 361
10486.25 373
10487.22 354
10488.19 292
10489.15 385
10490.12 381
10491.09 364
10492.06 351
10493.02 347
10493.99 369
10494.96 344
10495.92 354
10496.89 370
10497.86 357
10498.83 370
10499.79 356
10500.76 320
10501.73 335
10502.70 315
10503.66 348
10504.63 377
10505.60 315
10506.57 351
10507.54 368
10508.50 353
10509.47 350
10510.44 395
10511.41 413
10512.38 370
10513.34 356
10514.31 373
10515.28 398
10516.25 368
10517.22 351
10518.19 307
10519.15 332
10520.12 369
10521.09 377
10522.06 394
10523.03 410
10524.00 354
10524.96 355
10525.93 419
10526.90 377
10527.87 352
10528.84 329
10529.81 347
10530.78 353
10531.75 386
10532.72 364
10533.68 347
10534.65 354
10535.62 361
10536.59 343
10537.56 352
10538.53 448
10539.50 392
10540.47 406
10541.44 394
10542.41 441
10543.38 442
10544.35 447
10545.32 378
10546.29 386
10547.26 403
10548.23 382
10549.20 448
10550.17 393
10551.13 403
10552.10 380
10553.07 370
10554.04 414
10555.01 409
10555.98 415
10556.96 431
10557.93 438
10558.90 450
10559.87 491
10560.84 505
10561.81 505
10562.78 547
10563.75 566
10564.72 565
10565.69 529
10566.66 514
10567.63 471
10568.60 420
10569.57 382
10570.54 389
10571.51 411
10572.48 401
10573.45 418
10574.42 405
10575.40 386
10576.37 405
10577.34 356
10578.31 317
10579.28 374
10580.25 428
10581.22 441
10582.19 383
10583.17 375
10584.14 389
10585.11 334
10586.08 381
10587.05 390
10588.02 447
10588.99 380
10589.97 387
10590.94 412
10591.91 461
10592.88 435
10593.85 411
10594.82 411
10595.80 401
10596.77 375
10597.74 401
10598.71 388
10599.68 411
10600.66 429
10601.63 382
10602.60 388
10603.57 405
10604.55 377
10605.52 370
10606.49 347
10607.46 336
10608.44 384
10609.41 374
10610.38 385
10611.35 382
10612.33 428
10613.30 432
10614.27 389
10615.24 378
10616.22 395
10617.19 409
10618.16 409
10619.14 388
10620.11 372
10621.08 407
10622.05 409
10623.03 388
10624.00 387
10624.97 415
10625.95 441
10626.92 394
10627.89 392
10628.87 387
10629.84 350
10630.81 360
10631.79 417
10632.76 392
10633.74 420
10634.71 391
10635.68 388
10636.66 450
10637.63 460
10638.60 505
10639.58 486
10640.55 512
10641.53 536
10642.50 572
10643.47 533
10644.45 534
10645.42 503
10646.40 448
10647.37 455
10648.35 462
10649.32 403
10650.29 392
10651.27 391
10652.24 375
10653.22 399
10654.19 364
10655.17 367
10656.14 381
10657.12 348
10658.09 368
10659.07 351
10660.04 370
10661.02 346
10661.99 400
10662.97 441
10663.94 401
10664.92 381
10665.89 343
10666.87 346
10667.84 367
10668.82 402
10669.79 389
10670.77 357
10671.74 340
10672.72 351
10673.69 368
10674.67 378
10675.65 354
10676.62 374
10677.60 383
10678.57 384
10679.55 408
10680.52 402
10681.50 419
10682.48 368
10683.45 345
10684.43 367
10685.40 361
10686.38 374
10687.36 384
10688.33 379
10689.31 346
10690.28 405
10691.26 348
10692.24 371
10693.21 321
10694.19 318
10695.17 337
10696.14 372
10697.12 366
10698.10 389
10699.07 362
10700.05 310
10701.03 343
10702.00 339
10702.98 396
10703.96 391
10704.93 339
10705.91 326
10706.89 346
10707.86 373
10708.84 388
10709.82 296
10710.80 315
10711.77 336
10712.75 400
10713.73 352
10714.70 346
10715.68 336
10716.66 365
10717.64 367
10718.61 368
10719.59 368
10720.57 357
10721.55 335
10722.53 311
10723.50 316
10724.48 342
10725.46 318
10726.44 312
10727.41 337
10728.39 348
10729.37 357
10730.35 320
10731.33 382
10732.31 375
10733.28 365
10734.26 329
10735.24 319
10736.22 358
10737.20 359
10738.17 356
10739.15 329
10740.13 299
10741.11 306
10742.09 312
10743.07 338
10744.05 349
10745.03 331
10746.00 345
10746.98 356
10747.96 370
10748.94 373
10749.92 351
10750.90 328
10751.88 346
10752.86 351
10753.84 355
10754.82 368
10755.79 369
10756.77 303
10757.75 325
10758.73 324
10759.71 301
10760.69 302
10761.67 329
10762.65 383
10763.63 347
10764.61 316
10765.59 310
10766.57 371
10767.55 351
10768.53 334
10769.51 302
10770.49 290
10771.47 287
10772.45 329
10773.43 350
10774.41 276
10775.39 308
10776.37 329
10777.35 340
10778.33 354
10779.31 348
10780.29 320
10781.27 330
10782.25 347
10783.23 334
10784.21 354
10785.19 373
10786.17 348
10787.15 365
10788.13 310
10789.12 354
10790.10 347
10791.08 330
10792.06 308
10793.04 327
10794.02 306
10795.00 310
10795.98 300
10796.96 346
10797.94 333
10798.93 337
10799.91 384
10800.89 334
10801.87 350
10802.85 314
10803.83 348
10804.81 376
10805.80 306
10806.78 317
10807.76 342
10808.74 399
10809.72 332
10810.70 348
10811.69 291
10812.67 332
10813.65 305
10814.63 326
10815.61 331
10816.59 349
10817.58 343
10818.56 328
10819.54 379
10820.52 313
10821.51 357
10822.49 384
10823.47 376
10824.45 383
10825.43 325
10826.42 343
10827.40 340
10828.38 316
10829.37 315
10830.35 324
10831.33 312
10832.31 342
10833.30 375
10834.28 308
10835.26 362
10836.24 375
10837.23 357
10838.21 335
10839.19 325
10840.18 324
10841.16 298
10842.14 295
10843.13 355
10844.11 367
10845.09 353
10846.08 347
10847.06 372
10848.04 382
10849.03 378
10850.01 355
10850.99 386
10851.98 331
10852.96 388
10853.94 444
10854.93 418
10855.91 383
10856.90 382
10857.88 385
10858.86 372
10859.85 355
10860.83 350
10861.82 357
10862.80 383
10863.78 424
10864.77 431
10865.75 377
10866.74 345
10867.72 376
10868.71 413
10869.69 415
10870.67 412
10871.66 389
10872.64 375
10873.63 455
10874.61 455
10875.60 412
10876.58 356
10877.57 392
10878.55 453
10879.54 387
10880.52 403
10881.51 412
10882.49 421
10883.48 438
10884.46 423
10885.45 439
10886.43 463
10887.42 455
10888.40 474
10889.39 470
10890.37 439
10891.36 460
10892.34 456
10893.33 464
10894.32 441
10895.30 411
10896.29 439
10897.27 442
10898.26 428
10899.24 425
10900.23 454
10901.22 498
10902.20 438
10903.19 491
10904.17 438
10905.16 417
10906.15 473
10907.13 503
10908.12 464
10909.10 456
10910.09 451
10911.08 511
10912.06 516
10913.05 499
10914.04 482
10915.02 503
10916.01 481
10917.00 533
10917.98 568
10918.97 555
10919.96 511
10920.94 491
10921.93 573
10922.92 520
10923.90 520
10924.89 515
10925.88 518
10926.86 535
10927.85 541
10928.84 527
10929.82 499
10930.81 520
10931.80 539
10932.79 490
10933.77 512
10934.76 478
10935.75 526
10936.74 569
10937.72 519
10938.71 539
10939.70 532
10940.69 530
10941.67 581
10942.66 624
10943.65 589
10944.64 622
10945.63 630
10946.61 634
10947.60 618
10948.59 637
10949.58 624
10950.57 620
10951.55 648
10952.54 664
10953.53 656
10954.52 745
10955.51 840
10956.49 769
10957.48 788
10958.47 782
10959.46 867
10960.45 887
10961.44 892
10962.43 880
10963.41 808
10964.40 755
10965.39 777
10966.38 706
10967.37 711
10968.36 658
10969.35 683
10970.34 703
10971.33 706
10972.31 642
10973.30 615
10974.29 639
10975.28 673
10976.27 731
10977.26 690
10978.25 678
10979.24 678
10980.23 618
10981.22 621
10982.21 614
10983.20 699
10984.19 691
10985.18 701
10986.17 705
10987.16 739
10988.15 689
10989.14 712
10990.13 685
10991.12 692
10992.11 673
10993.10 713
10994.09 765
10995.08 826
10996.07 878
10997.06 1061
10998.05 1022
10999.04 1118
11000.03 1244
11001.02 1255
11002.01 1250
11003.00 1272
11003.99 1220
11004.98 1099
11005.97 946
11006.96 921
11007.95 840
11008.94 723
11009.93 709
11010.92 693
11011.91 648
11012.91 572
11013.90 566
11014.89 637
11015.88 578
11016.87 597
11017.86 630
11018.85 576
11019.84 557
11020.83 544
11021.83 566
11022.82 555
11023.81 593
11024.80 613
11025.79 542
11026.78 511
11027.77 556
11028.77 583
11029.76 567
11030.75 591
11031.74 566
11032.73 548
11033.72 544
11034.72 530
11035.71 500
11036.70 441
11037.69 474
11038.68 513
11039.68 537
11040.67 499
11041.66 527
11042.65 482
11043.65 530
11044.64 540
11045.63 475
11046.62 554
11047.62 520
11048.61 529
11049.60 473
11050.59 472
11051.59 488
11052.58 525
11053.57 488
11054.56 468
11055.56 444
11056.55 453
11057.54 479
11058.54 479
11059.53 415
11060.52 430
11061.51 424
11062.51 401
11063.50 427
11064.49 441
11065.49 459
11066.48 458
11067.47 491
11068.47 465
11069.46 447
11070.45 424
11071.45 429
11072.44 442
11073.44 453
11074.43 465
11075.42 442
11076.42 449
11077.41 453
11078.40 417
11079.40 448
11080.39 415
11081.39 429
11082.38 397
11083.37 422
11084.37 457
11085.36 457
11086.36 416
11087.35 420
11088.35 444
11089.34 408
11090.33 426
11091.33 432
11092.32 435
11093.32 462
11094.31 442
11095.31 474
11096.30 422
11097.30 386
11098.29 409
11099.29 421
11100.28 437
11101.28 425
11102.27 400
11103.27 412
11104.26 470
11105.26 437
11106.25 416
11107.25 360
11108.24 438
11109.24 430
11110.23 360
11111.23 365
11112.22 379
11113.22 355
11114.21 382
11115.21 374
11116.20 409
11117.20 407
11118.20 415
11119.19 414
11120.19 394
11121.18 413
11122.18 416
11123.17 385
11124.17 426
11125.17 406
11126.16 371
11127.16 407
11128.15 411
11129.15 407
11130.15 444
11131.14 415
11132.14 398
11133.14 352
11134.13 362
11135.13 433
11136.13 387
11137.12 380
11138.12 363
11139.11 371
11140.11 351
11141.11 320
11142.10 361
11143.10 361
11144.10 373
11145.10 415
11146.09 425
11147.09 413
11148.09 346
11149.08 331
11150.08 323
11151.08 373
11152.07 324
11153.07 361
11154.07 348
11155.07 351
11156.06 360
11157.06 391
11158.06 362
11159.06 339
11160.05 355
11161.05 383
11162.05 340
11163.05 367
11164.04 380
11165.04 374
11166.04 367
11167.04 362
11168.04 340
11169.03 393
11170.03 372
11171.03 366
11172.03 359
11173.03 333
11174.02 308
11175.02 367
11176.02 364
11177.02 370
11178.02 378
11179.02 383
11180.01 385
11181.01 330
11182.01 326
11183.01 329
11184.01 371
11185.01 329
11186.00 340
11187.00 328
11188.00 350
11189.00 338
11190.00 348
11191.00 403
11192.00 388
11193.00 386
11194.00 396
11195.00 361
11195.99 333
11196.99 368
11197.99 344
11198.99 330
11199.99 311
11200.99 364
11201.99 326
11202.99 341
11203.99 391
11204.99 351
11205.99 324
11206.99 376
11207.99 338
11208.99 324
11209.99 359
11210.99 354
11211.99 327
11212.99 370
11213.99 325
11214.99 318
11215.99 300
11216.99 369
11217.99 325
11218.99 294
11219.99 366
11220.99 355
11221.99 357
11222.99 351
11223.99 340
11224.99 384
11225.99 371
11226.99 348
11227.99 347
11228.99 303
11229.99 331
11230.99 357
11231.99 325
11232.99 321
11233.99 338
11235.00 330
11236.00 375
11237.00 324
11238.00 312
11239.00 340
11240.00 333
11241.00 365
11242.00 365
11243.00 395
11244.01 336
11245.01 328
11246.01 355
11247.01 354
11248.01 326
11249.01 333
11250.01 368
11251.02 373
11252.02 386
11253.02 334
11254.02 374
11255.02 370
11256.02 366
11257.03 353
11258.03 345
11259.03 430
11260.03 352
11261.03 320
11262.04 325
11263.04 377
11264.04 392
11265.04 368
11266.05 372
11267.05 331
11268.05 378
11269.05 402
11270.05 382
11271.06 377
11272.06 337
11273.06 357
11274.07 399
11275.07 379
11276.07 382
11277.07 411
11278.08 373
11279.08 385
11280.08 415
11281.08 393
11282.09 378
11283.09 423
11284.09 411
11285.10 386
11286.10 389
11287.10 320
11288.11 292
11289.11 338
11290.11 360
11291.12 399
11292.12 360
11293.12 387
11294.13 372
11295.13 353
11296.13 419
11297.14 385
11298.14 369
11299.15 408
11300.15 414
11301.15 408
11302.16 365
11303.16 373
11304.16 331
11305.17 357
11306.17 445
11307.18 403
11308.18 400
11309.19 341
11310.19 326
11311.19 313
11312.20 341
11313.20 374
11314.21 421
11315.21 366
11316.22 395
11317.22 364
11318.23 405
11319.23 395
11320.23 390
11321.24 388
11322.24 361
11323.25 388
11324.25 421
11325.26 401
11326.26 390
11327.27 363
11328.27 364
11329.28 422
11330.28 418
11331.29 376
11332.29 364
11333.30 366
11334.30 407
11335.31 414
11336.32 409
11337.32 454
11338.33 487
11339.33 539
11340.34 545
11341.34 520
11342.35 537
11343.35 541
11344.36 590
11345.37 553
11346.37 490
11347.38 428
11348.38 399
11349.39 419
11350.40 423
11351.40 375
11352.41 368
11353.41 411
11354.42 440
11355.43 407
11356.43 357
11357.44 384
11358.45 381
11359.45 364
11360.46 347
11361.46 362
11362.47 372
11363.48 390
11364.48 393
11365.49 398
11366.50 374
11367.51 352
11368.51 379
11369.52 312
11370.53 344
11371.53 277
11372.54 316
11373.55 355
11374.55 364
11375.56 351
11376.57 344
11377.58 388
11378.58 355
11379.59 363
11380.60 375
11381.60 331
11382.61 356
11383.62 338
11384.63 350
11385.63 366
11386.64 353
11387.65 339
11388.66 331
11389.67 305
11390.67 346
11391.68 354
11392.69 339
11393.70 338
11394.71 323
11395.71 373
11396.72 355
11397.73 358
11398.74 362
11399.75 384
11400.75 351
11401.76 356
11402.77 367
11403.78 347
11404.79 307
11405.80 297
11406.80 324
11407.81 347
11408.82 343
11409.83 329
11410.84 293
11411.85 375
11412.86 354
11413.87 357
11414.87 362
11415.88 341
11416.89 345
11417.90 368
11418.91 347
11419.92 366
11420.93 331
11421.94 338
11422.95 345
11423.96 359
11424.97 328
11425.98 376
11426.98 362
11427.99 384
11429.00 371
11430.01 351
11431.02 352
11432.03 358
11433.04 336
11434.05 345
11435.06 368
11436.07 310
11437.08 320
11438.09 341
11439.10 394
11440.11 351
11441.12 341
11442.13 372
11443.14 349
11444.15 324
11445.16 328
11446.17 360
11447.18 352
11448.19 371
11449.20 321
11450.21 382
11451.22 309
11452.23 355
11453.25 398
11454.26 410
11455.27 368
11456.28 318
11457.29 332
11458.30 361
11459.31 357
11460.32 341
11461.33 349
11462.34 354
11463.35 363
11464.36 334
11465.38 354
11466.39 349
11467.40 395
11468.41 383
11469.42 373
11470.43 363
11471.44 373
11472.46 354
11473.47 325
11474.48 358
11475.49 371
11476.50 384
11477.51 328
11478.52 393
11479.54 334
11480.55 313
11481.56 331
11482.57 337
11483.58 330
11484.60 341
11485.61 394
11486.62 343
11487.63 345
11488.64 338
11489.66 371
11490.67 350
11491.68 340
11492.69 329
11493.71 338
11494.72 314
11495.73 330
11496.74 380
11497.76 340
11498.77 377
11499.78 316
11500.79 331
11501.81 330
11502.82 387
11503.83 399
11504.84 403
11505.86 373
11506.87 341
11507.88 331
11508.90 342
11509.91 361
11510.92 354
11511.94 346
11512.95 378
11513.96 390
11514.98 340
11515.99 384
11517.00 368
11518.02 357
11519.03 337
11520.04 386
11521.06 351
11522.07 404
11523.08 429
11524.10 392
11525.11 366
11526.13 387
11527.14 407
11528.15 422
11529.17 425
11530.18 415
11531.20 365
11532.21 421
11533.22 386
11534.24 390
11535.25 411
11536.27 378
11537.28 385
11538.29 390
11539.31 417
11540.32 409
11541.34 428
11542.35 396
11543.37 459
11544.38 456
11545.40 445
11546.41 436
11547.43 463
11548.44 409
11549.46 434
11550.47 384
11551.49 411
11552.50 456
11553.52 498
11554.53 445
11555.55 471
11556.56 465
11557.58 468
11558.59 446
11559.61 400
11560.62 480
11561.64 470
11562.65 497
11563.67 465
11564.68 481
11565.70 467
11566.71 446
11567.73 493
11568.75 534
11569.76 505
11570.78 536
11571.79 503
11572.81 527
11573.83 550
11574.84 500
11575.86 507
11576.87 562
11577.89 529
11578.91 537
11579.92 502
11580.94 550
11581.95 578
11582.97 613
11583.99 687
11585.00 650
11586.02 695
11587.04 697
11588.05 629
11589.07 602
11590.09 722
11591.10 741
11592.12 743
11593.14 759
11594.15 825
11595.17 971
11596.19 1074
11597.20 1189
11598.22 1362
11599.24 1527
11600.25 1531
11601.27 1486
11602.29 1538
11603.31 1451
11604.32 1280
11605.34 1192
11606.36 1005
11607.38 982
11608.39 872
11609.41 727
11610.43 634
11611.45 639
11612.46 622
11613.48 541
11614.50 525
11615.52 548
11616.53 548
11617.55 517
11618.57 497
11619.59 461
11620.61 478
11621.62 493
11622.64 488
11623.66 501
11624.68 478
11625.70 495
11626.71 481
11627.73 447
11628.75 467
11629.77 519
11630.79 494
11631.81 476
11632.82 466
11633.84 437
11634.86 479
11635.88 399
11636.90 404
11637.92 438
11638.94 435
11639.96 422
11640.97 434
11641.99 411
11643.01 429
11644.03 440
11645.05 421
11646.07 422
11647.09 396
11648.11 375
11649.13 414
11650.15 429
11651.17 365
11652.18 348
11653.20 367
11654.22 433
11655.24 403
11656.26 397
11657.28 401
11658.30 397
11659.32 380
11660.34 407
11661.36 407
11662.38 418
11663.40 368
11664.42 395
11665.44 416
11666.46 417
11667.48 391
11668.50 419
11669.52 418
11670.54 408
11671.56 385
11672.58 427
11673.60 451
11674.62 412
11675.64 423
11676.66 422
11677.68 448
11678.70 426
11679.72 434
11680.74 448
11681.77 462
11682.79 466
11683.81 466
11684.83 452
11685.85 462
11686.87 425
11687.89 481
11688.91 447
11689.93 416
11690.95 377
11691.97 399
11693.00 406
11694.02 430
11695.04 441
11696.06 432
11697.08 390
11698.10 385
11699.12 425
11700.14 413
11701.17 442
11702.19 401
11703.21 421
11704.23 409
11705.25 382
11706.27 375
11707.30 388
11708.32 367
11709.34 365
11710.36 460
11711.38 390
11712.41 386
11713.43 409
11714.45 410
11715.47 357
11716.49 359
11717.52 412
11718.54 377
11719.56 316
11720.58 400
11721.61 418
11722.63 368
11723.65 366
11724.67 348
11725.70 317
11726.72 374
11727.74 346
11728.76 342
11729.79 331
11730.81 334
11731.83 360
11732.86 337
11733.88 361
11734.90 334
11735.92 341
11736.95 357
11737.97 405
11738.99 384
11740.02 364
11741.04 373
11742.06 321
11743.09 375
11744.11 389
11745.13 326
11746.16 358
11747.18 396
11748.20 346
11749.23 324
11750.25 323
11751.27 401
11752.30 317
11753.32 319
11754.35 311
11755.37 338
11756.39 364
11757.42 331
11758.44 326
11759.47 309
11760.49 317
11761.51 307
11762.54 323
11763.56 315
11764.59 309
11765.61 360
11766.64 314
11767.66 326
11768.68 319
11769.71 316
11770.73 326
11771.76 366
11772.78 352
11773.81 383
11774.83 330
11775.86 328
11776.88 335
11777.91 347
11778.93 364
11779.96 309
11780.98 276
11782.01 340
11783.03 332
11784.06 354
11785.08 317
11786.11 331
11787.13 344
11788.16 311
11789.18 310
11790.21 311
11791.23 353
11792.26 346
11793.28 368
11794.31 300
11795.34 382
11796.36 394
11797.39 332
11798.41 321
11799.44 301
11800.46 323
11801.49 324
11802.52 302
11803.54 286
11804.57 323
11805.59 339
11806.62 359
11807.65 389
11808.67 348
11809.70 343
11810.73 352
11811.75 305
11812.78 361
11813.80 325
11814.83 334
11815.86 320
11816.88 317
11817.91 294
11818.94 309
11819.96 343
11820.99 372
11822.02 373
11823.04 370
11824.07 362
11825.10 312
11826.13 358
11827.15 346
11828.18 330
11829.21 313
11830.23 329
11831.26 335
11832.29 340
11833.32 367
11834.34 341
11835.37 348
11836.40 319
11837.42 381
11838.45 294
11839.48 281
11840.51 338
11841.54 320
11842.56 350
11843.59 343
11844.62 362
11845.65 337
11846.67 369
11847.70 321
11848.73 309
11849.76 346
11850.79 339
11851.81 340
11852.84 316
11853.87 327
11854.90 332
11855.93 320
11856.95 318
11857.98 292
11859.01 355
11860.04 315
11861.07 340
11862.10 362
11863.13 339
11864.15 365
11865.18 351
11866.21 348
11867.24 319
11868.27 341
11869.30 372
11870.33 392
11871.36 326
11872.38 340
11873.41 357
11874.44 340
11875.47 360
11876.50 365
11877.53 359
11878.56 356
11879.59 372
11880.62 360
11881.65 341
11882.68 349
11883.71 377
11884.74 341
11885.77 388
11886.80 370
11887.82 359
11888.85 381
11889.88 410
11890.91 371
11891.94 347
11892.97 335
11894.00 356
11895.03 350
11896.06 341
11897.09 408
11898.12 386
11899.15 387
11900.18 466
11901.21 445
11902.24 443
11903.27 476
11904.31 461
11905.34 428
11906.37 469
11907.40 400
11908.43 399
11909.46 398
11910.49 394
11911.52 376
11912.55 399
11913.58 375
11914.61 394
11915.64 408
11916.67 401
11917.70 361
11918.73 425
11919.77 409
11920.80 389
11921.83 418
11922.86 370
11923.89 418
11924.92 392
11925.95 440
11926.98 441
11928.02 474
11929.05 512
11930.08 491
11931.11 509
11932.14 598
11933.17 569
11934.21 612
11935.24 545
11936.27 523
11937.30 536
11938.33 559
11939.36 493
11940.40 470
11941.43 453
11942.46 387
11943.49 364
11944.52 409
11945.56 382
11946.59 363
11947.62 393
11948.65 386
11949.69 389
11950.72 407
11951.75 401
11952.78 373
11953.82 420
11954.85 397
11955.88 355
11956.91 354
11957.95 342
11958.98 376
11960.01 309
11961.04 331
11962.08 362
11963.11 378
11964.14 408
11965.18 406
11966.21 366
11967.24 391
11968.27 409
11969.31 299
11970.34 332
11971.37 340
11972.41 376
11973.44 335
11974.47 387
11975.51 353
11976.54 364
11977.58 337
11978.61 378
11979.64 338
11980.68 333
11981.71 335
11982.74 344
11983.78 393
11984.81 346
11985.85 318
11986.88 386
11987.91 370
11988.95 349
11989.98 316
11991.02 329
11992.05 355
11993.08 397
11994.12 362
11995.15 326
11996.19 360
11997.22 369
11998.26 344
11999.29 369
12000.32 390
12001.36 415
12002.39 369
12003.43 367
12004.46 335
12005.50 392
12006.53 416
12007.57 359
12008.60 330
12009.64 331
12010.67 345
12011.71 363
12012.74 335
12013.78 418
12014.81 374
12015.85 389
12016.88 388
12017.92 351
12018.95 363
12019.99 344
12021.02 376
12022.06 392
12023.10 388
12024.13 389
12025.17 372
12026.20 346
12027.24 365
12028.27 369
12029.31 370
12030.34 370
12031.38 360
12032.42 391
12033.45 412
12034.49 418
12035.52 357
12036.56 406
12037.60 361
12038.63 363
12039.67 386
12040.71 397
12041.74 371
12042.78 366
12043.81 350
12044.85 407
12045.89 396
12046.92 378
12047.96 375
12049.00 389
12050.03 364
12051.07 370
12052.11 361
12053.14 380
12054.18 378
12055.22 394
12056.25 392
12057.29 405
12058.33 376
12059.37 379
12060.40 390
12061.44 423
12062.48 422
12063.51 377
12064.55 355
12065.59 374
12066.63 385
12067.66 365
12068.70 309
12069.74 353
12070.78 379
12071.81 352
12072.85 364
12073.89 370
12074.93 403
12075.97 432
12077.00 449
12078.04 403
12079.08 378
12080.12 399
12081.15 384
12082.19 368
12083.23 396
12084.27 421
12085.31 391
12086.35 407
12087.38 416
12088.42 387
12089.46 394
12090.50 482
12091.54 439
12092.58 418
12093.61 436
12094.65 408
12095.69 468
12096.73 404
12097.77 433
12098.81 462
12099.85 476
12100.89 478
12101.92 449
12102.96 471
12104.00 539
12105.04 516
12106.08 524
12107.12 545
12108.16 521
12109.20 506
12110.24 484
12111.28 434
12112.32 424
12113.36 412
12114.39 416
12115.43 427
12116.47 370
12117.51 379
12118.55 398
12119.59 372
12120.63 352
12121.67 363
12122.71 357
12123.75 434
12124.79 345
12125.83 359
12126.87 375
12127.91 352
12128.95 307
12129.99 318
12131.03 351
12132.07 367
12133.11 373
12134.15 332
12135.19 340
12136.23 379
12137.27 319
12138.31 278
12139.35 343
12140.40 355
12141.44 365
12142.48 393
12143.52 380
12144.56 357
12145.60 323
12146.64 352
12147.68 370
12148.72 361
12149.76 352
12150.80 357
12151.84 347
12152.89 344
12153.93 377
12154.97 307
12156.01 354
12157.05 337
12158.09 377
12159.13 346
12160.17 323
12161.22 315
12162.26 317
12163.30 330
12164.34 363
12165.38 377
12166.42 341
12167.47 322
12168.51 314
12169.55 342
12170.59 329
12171.63 331
12172.67 347
12173.72 350
12174.76 390
12175.80 391
12176.84 350
12177.89 337
12178.93 358
12179.97 315
12181.01 305
12182.05 373
12183.10 349
12184.14 380
12185.18 342
12186.22 324
12187.27 306
12188.31 367
12189.35 340
12190.39 319
12191.44 324
12192.48 340
12193.52 332
12194.57 303
12195.61 322
12196.65 348
12197.69 351
12198.74 331
12199.78 349
12200.82 339
12201.87 342
12202.91 321
12203.95 366
12205.00 378
12206.04 355
12207.08 364
12208.13 310
12209.17 295
12210.21 350
12211.26 357
12212.30 361
12213.35 376
12214.39 372
12215.43 350
12216.48 372
12217.52 332
12218.56 371
12219.61 317
12220.65 363
12221.70 341
12222.74 297
12223.78 336
12224.83 320
12225.87 300
12226.92 333
12227.96 321
12229.01 346
12230.05 373
12231.10 386
12232.14 342
12233.18 347
12234.23 317
12235.27 364
12236.32 330
12237.36 346
12238.41 328
12239.45 358
12240.50 354
12241.54 340
12242.59 293
12243.63 276
12244.68 280
12245.72 305
12246.77 297
12247.81 305
12248.86 328
12249.90 334
12250.95 332
12251.99 290
12253.04 298
12254.08 364
12255.13 279
12256.18 316
12257.22 358
12258.27 318
12259.31 336
12260.36 348
12261.40 342
12262.45 333
12263.50 324
12264.54 400
12265.59 364
12266.63 374
12267.68 286
12268.73 314
12269.77 325
12270.82 343
12271.86 342
12272.91 307
12273.96 294
12275.00 320
12276.05 302
12277.10 280
12278.14 295
12279.19 323
12280.23 317
12281.28 320
12282.33 311
12283.37 296
12284.42 326
12285.47 316
12286.52 281
12287.56 340
12288.61 342
12289.66 300
12290.70 303
12291.75 315
12292.80 296
12293.84 326
12294.89 306
12295.94 311
12296.99 309
12298.03 288
12299.08 308
12300.13 303
12301.18 300
12302.22 276
12303.27 277
12304.32 304
12305.37 316
12306.41 285
12307.46 282
12308.51 260
12309.56 292
12310.60 325
12311.65 352
12312.70 351
12313.75 343
12314.80 330
12315.84 299
12316.89 328
12317.94 273
12318.99 322
12320.04 284
12321.09 277
12322.13 314
12323.18 331
12324.23 292
12325.28 302
12326.33 309
12327.38 267
12328.42 287
12329.47 295
12330.52 300
12331.57 316
12332.62 300
12333.67 279
12334.72 314
12335.77 282
12336.82 311
12337.86 277
12338.91 277
12339.96 297
12341.01 341
12342.06 305
12343.11 240
12344.16 249
12345.21 308
12346.26 296
12347.31 261
12348.36 288
12349.41 281
12350.46 263
12351.51 292
12352.56 255
12353.60 246
12354.65 311
12355.70 287
12356.75 249
12357.80 257
12358.85 273
12359.90 288
12360.95 310
12362.00 320
12363.05 336
12364.10 319
12365.15 297
12366.20 306
12367.25 291
12368.31 264
12369.36 330
12370.41 352
12371.46 325
12372.51 317
12373.56 302
12374.61 329
12375.66 326
12376.71 329
12377.76 305
12378.81 268
12379.86 296
12380.91 324
12381.96 286
12383.01 305
12384.07 311
12385.12 287
12386.17 302
12387.22 297
12388.27 308
12389.32 295
12390.37 344
12391.42 321
12392.47 296
12393.53 292
12394.58 289
12395.63 289
12396.68 325
12397.73 302
12398.78 291
12399.84 284
12400.89 288
12401.94 320
12402.99 323
12404.04 274
12405.09 284
12406.15 330
12407.20 325
12408.25 314
12409.30 310
12410.35 339
12411.41 305
12412.46 297
12413.51 331
12414.56 313
12415.62 311
12416.67 288
12417.72 289
12418.77 280
12419.83 294
12420.88 294
12421.93 304
12422.98 290
12424.04 322
12425.09 305
12426.14 296
12427.19 371
12428.25 330
12429.30 316
12430.35 307
12431.41 315
12432.46 305
12433.51 335
12434.57 304
12435.62 343
12436.67 370
12437.72 275
12438.78 296
12439.83 311
12440.88 320
12441.94 341
12442.99 310
12444.05 301
12445.10 292
12446.15 293
12447.21 334
12448.26 310
12449.31 394
12450.37 362
12451.42 342
12452.48 355
12453.53 346
12454.58 356
12455.64 326
12456.69 278
12457.75 304
12458.80 315
12459.85 290
12460.91 316
12461.96 313
12463.02 305
12464.07 316
12465.13 352
12466.18 359
12467.23 318
12468.29 335
12469.34 342
12470.40 302
12471.45 330
12472.51 372
12473.56 324
12474.62 331
12475.67 347
12476.73 344
12477.78 353
12478.84 348
12479.89 355
12480.95 354
12482.00 386
12483.06 362
12484.11 384
12485.17 371
12486.22 418
12487.28 446
12488.33 443
12489.39 478
12490.45 539
12491.50 567
12492.56 639
12493.61 670
12494.67 733
12495.72 761
12496.78 771
12497.84 782
12498.89 756
12499.95 778
12501.00 684
12502.06 543
12503.11 572
12504.17 563
12505.23 480
12506.28 416
12507.34 434
12508.40 418
12509.45 399
12510.51 371
12511.56 397
12512.62 380
12513.68 381
12514.73 456
12515.79 434
12516.85 414
12517.90 389
12518.96 372
12520.02 371
12521.07 353
12522.13 399
12523.19 365
12524.24 367
12525.30 373
12526.36 343
12527.42 352
12528.47 356
12529.53 336
12530.59 358
12531.64 392
12532.70 330
12533.76 364
12534.82 389
12535.87 366
12536.93 308
12537.99 346
12539.05 382
12540.10 340
12541.16 333
12542.22 350
12543.28 334
12544.34 320
12545.39 349
12546.45 358
12547.51 352
12548.57 375
12549.62 340
12550.68 302
12551.74 362
12552.80 377
12553.86 348
12554.92 334
12555.97 338
12557.03 354
12558.09 363
12559.15 329
12560.21 349
12561.27 363
12562.32 375
12563.38 370
12564.44 382
12565.50 357
12566.56 366
12567.62 382
12568.68 396
12569.74 435
12570.79 471
12571.85 483
12572.91 459
12573.97 451
12575.03 509
12576.09 470
12577.15 503
12578.21 486
12579.27 494
12580.33 485
12581.39 454
12582.45 432
12583.50 455
12584.56 416
12585.62 412
12586.68 425
12587.74 395
12588.80 468
12589.86 447
12590.92 419
12591.98 381
12593.04 423
12594.10 433
12595.16 438
12596.22 411
12597.28 364
12598.34 395
12599.40 437
12600.46 443
12601.52 440
12602.58 420
12603.64 412
12604.70 356
12605.76 398
12606.82 379
12607.88 374
12608.94 390
12610.01 381
12611.07 412
12612.13 416
12613.19 357
12614.25 397
12615.31 398
12616.37 468
12617.43 364
12618.49 397
12619.55 371
12620.61 355
12621.67 353
12622.74 363
12623.80 359
12624.86 344
12625.92 406
12626.98 381
12628.04 410
12629.10 358
12630.16 339
12631.23 335
12632.29 326
12633.35 328
12634.41 395
12635.47 343
12636.53 323
12637.60 367
12638.66 327
12639.72 340
12640.78 384
12641.84 357
12642.90 384
12643.97 404
12645.03 351
12646.09 375
12647.15 365
12648.22 383
12649.28 401
12650.34 392
12651.40 369
12652.46 441
12653.53 416
12654.59 440
12655.65 393
12656.71 404
12657.78 410
12658.84 382
12659.90 381
12660.96 395
12662.03 386
12663.09 421
12664.15 433
12665.22 409
12666.28 424
12667.34 451
12668.41 435
12669.47 460
12670.53 429
12671.59 444
12672.66 450
12673.72 405
12674.78 397
12675.85 407
12676.91 377
12677.97 383
12679.04 434
12680.10 428
12681.16 431
12682.23 364
12683.29 438
12684.36 469
12685.42 490
12686.48 444
12687.55 450
12688.61 486
12689.67 443
12690.74 461
12691.80 451
12692.87 444
12693.93 437
12695.00 472
12696.06 435
12697.12 404
12698.19 419
12699.25 446
12700.32 476
12701.38 479
12702.45 475
12703.51 427
12704.57 438
12705.64 442
12706.70 451
12707.77 417
12708.83 431
12709.90 437
12710.96 427
12712.03 419
12713.09 470
12714.16 418
12715.22 421
12716.29 431
12717.35 453
12718.42 444
12719.48 399
12720.55 393
12721.61 386
12722.68 374
12723.74 416
12724.81 435
12725.87 420
12726.94 409
12728.01 396
12729.07 360
12730.14 385
12731.20 407
12732.27 391
12733.33 380
12734.40 430
12735.47 433
12736.53 427
12737.60 414
12738.66 371
12739.73 434
12740.80 391
12741.86 344
12742.93 371
12743.99 359
12745.06 391
12746.13 346
12747.19 362
12748.26 362
12749.33 329
12750.39 398
12751.46 400
12752.53 377
12753.59 366
12754.66 341
12755.73 356
12756.79 371
12757.86 344
12758.93 373
12759.99 354
12761.06 324
12762.13 372
12763.19 371
12764.26 334
12765.33 334
12766.39 373
12767.46 351
12768.53 345
12769.60 345
12770.66 356
12771.73 337
12772.80 332
12773.87 313
12774.93 345
12776.00 341
12777.07 331
12778.14 286
12779.20 304
12780.27 337
12781.34 361
12782.41 336
12783.47 342
12784.54 379
12785.61 312
12786.68 318
12787.75 331
12788.81 344
12789.88 354
12790.95 379
12792.02 296
12793.09 301
12794.16 326
12795.22 357
12796.29 339
12797.36 278
12798.43 339
12799.50 323
12800.57 317
12801.64 298
12802.70 301
12803.77 352
12804.84 323
12805.91 311
12806.98 321
12808.05 349
12809.12 329
12810.19 351
12811.25 323
12812.32 329
12813.39 325
12814.46 378
12815.53 336
12816.60 307
12817.67 305
12818.74 263
12819.81 326
12820.88 341
12821.95 364
12823.02 283
12824.09 317
12825.16 308
12826.23 330
12827.30 306
12828.36 338
12829.43 350
12830.50 299
12831.57 299
12832.64 289
12833.71 304
12834.78 350
12835.85 317
12836.92 321
12837.99 308
12839.06 300
12840.13 311
12841.21 322
12842.28 300
12843.35 299
12844.42 283
12845.49 285
12846.56 320
12847.63 285
12848.70 313
12849.77 297
12850.84 333
12851.91 299
12852.98 278
12854.05 296
12855.12 265
12856.19 315
12857.26 284
12858.34 297
12859.41 288
12860.48 288
12861.55 310
12862.62 272
12863.69 276
12864.76 268
12865.83 299
12866.91 302
12867.98 324
12869.05 327
12870.12 276
12871.19 323
12872.26 346
12873.33 300
12874.41 308
12875.48 328
12876.55 313
12877.62 290
12878.69 281
12879.76 297
12880.84 269
12881.91 312
12882.98 281
12884.05 286
12885.12 277
12886.20 323
12887.27 304
12888.34 285
12889.41 293
12890.49 271
12891.56 291
12892.63 275
12893.70 268
12894.78 268
12895.85 319
12896.92 288
12897.99 268
12899.07 242
12900.14 283
12901.21 292
12902.28 265
12903.36 280
12904.43 293
12905.50 252
12906.58 245
12907.65 259
12908.72 272
12909.80 275
12910.87 244
12911.94 291
12913.02 264
12914.09 259
12915.16 272
12916.24 285
12917.31 266
12918.38 259
12919.46 300
12920.53 255
12921.60 257
12922.68 253
12923.75 293
12924.82 311
12925.90 295
12926.97 245
12928.05 263
12929.12 227
12930.19 237
12931.27 268
12932.34 273
12933.42 267
12934.49 307
12935.56 312
12936.64 260
12937.71 254
12938.79 251
12939.86 332
12940.94 258
12942.01 239
12943.08 251
12944.16 311
12945.23 310
12946.31 252
12947.38 271
12948.46 291
12949.53 281
12950.61 313
12951.68 288
12952.76 246
12953.83 266
12954.91 317
12955.98 292
12957.06 305
12958.13 307
12959.21 287
12960.28 270
12961.36 271
12962.43 248
12963.51 285
12964.58 293
12965.66 305
12966.74 287
12967.81 294
12968.89 280
12969.96 288
12971.04 301
12972.11 307
12973.19 316
12974.27 288
12975.34 296
12976.42 278
12977.49 314
12978.57 289
12979.65 296
12980.72 299
12981.80 298
12982.87 299
12983.95 284
12985.03 272
12986.10 252
12987.18 274
12988.26 271
12989.33 288
12990.41 309
12991.48 295
12992.56 285
12993.64 310
12994.71 295
12995.79 314
12996.87 283
12997.94 316
12999.02 323
13000.10 290
13001.18 279
13002.25 276
13003.33 265
13004.41 259
13005.48 269
13006.56 300
13007.64 287
13008.72 316
13009.79 312
13010.87 305
13011.95 353
13013.02 357
13014.10 283
13015.18 307
13016.26 297
13017.33 298
13018.41 275
13019.49 290
13020.57 313
13021.65 332
13022.72 315
13023.80 306
13024.88 274
13025.96 330
13027.04 291
13028.11 281
13029.19 274
13030.27 266
13031.35 315
13032.43 277
13033.50 272
13034.58 335
13035.66 304
13036.74 287
13037.82 315
13038.90 315
13039.98 315
13041.05 277
13042.13 289
13043.21 313
13044.29 297
13045.37 260
13046.45 295
13047.53 314
13048.61 283
13049.68 258
13050.76 289
13051.84 298
13052.92 318
13054.00 288
13055.08 269
13056.16 300
13057.24 314
13058.32 298
13059.40 269
13060.48 285
13061.56 281
13062.64 293
13063.71 246
13064.79 311
13065.87 294
13066.95 287
13068.03 247
13069.11 254
13070.19 284
13071.27 275
13072.35 273
13073.43 278
13074.51 293
13075.59 285
13076.67 305
13077.75 302
13078.83 267
13079.91 261
13080.99 257
13082.07 274
13083.15 279
13084.23 319
13085.31 286
13086.40 276
13087.48 291
13088.56 326
13089.64 323
13090.72 276
13091.80 257
13092.88 246
13093.96 253
13095.04 284
13096.12 278
13097.20 278
13098.28 268
13099.36 286
13100.45 277
13101.53 301
13102.61 288
13103.69 315
13104.77 243
13105.85 254
13106.93 249
13108.01 267
13109.10 274
13110.18 264
13111.26 266
13112.34 275
13113.42 280
13114.50 280
13115.58 287
13116.67 272
13117.75 282
13118.83 273
13119.91 219
13120.99 236
13122.08 262
13123.16 324
13124.24 285
13125.32 282
13126.40 290
13127.49 262
13128.57 244
13129.65 266
13130.73 303
13131.82 318
13132.90 286
13133.98 317
13135.06 314
13136.15 338
13137.23 269
13138.31 259
13139.39 263
13140.48 281
13141.56 238
13142.64 288
13143.72 258
13144.81 263
13145.89 276
13146.97 279
13148.06 299
13149.14 277
13150.22 286
13151.31 303
13152.39 287
13153.47 216
13154.56 253
13155.64 287
13156.72 283
13157.81 283
13158.89 232
13159.97 259
13161.06 292
13162.14 291
13163.22 280
13164.31 234
13165.39 251
13166.47 266
13167.56 256
13168.64 281
13169.73 304
13170.81 272
13171.89 291
13172.98 289
13174.06 245
13175.15 273
13176.23 227
13177.31 250
13178.40 256
13179.48 250
13180.57 282
13181.65 245
13182.74 248
13183.82 280
13184.91 311
13185.99 251
13187.07 256
13188.16 264
13189.24 304
13190.33 262
13191.41 256
13192.50 284
13193.58 298
13194.67 265
13195.75 273
13196.84 266
13197.92 258
13199.01 292
13200.09 285
13201.18 265
13202.26 236
13203.35 267
13204.44 274
13205.52 263
13206.61 266
13207.69 251
13208.78 264
13209.86 283
13210.95 311
13212.03 353
13213.12 292
13214.21 296
13215.29 238
13216.38 267
13217.46 276
13218.55 265
13219.63 281
13220.72 293
13221.81 267
13222.89 273
13223.98 316
13225.07 262
13226.15 263
13227.24 311
13228.32 302
13229.41 243
13230.50 248
13231.58 250
13232.67 311
13233.76 251
13234.84 277
13235.93 277
13237.02 260
13238.10 242
13239.19 261
13240.28 287
13241.36 254
13242.45 262
13243.54 274
13244.62 291
13245.71 292
13246.80 293
13247.89 297
13248.97 265
13250.06 264
13251.15 302
13252.23 301
13253.32 329
13254.41 277
13255.50 289
13256.58 290
13257.67 259
13258.76 274
13259.85 268
13260.94 305
13262.02 269
13263.11 292
13264.20 293
13265.29 264
13266.37 273
13267.46 299
13268.55 278
13269.64 278
13270.73 282
13271.81 283
13272.90 282
13273.99 296
13275.08 325
13276.17 354
13277.26 338
13278.34 276
13279.43 269
13280.52 292
13281.61 300
13282.70 312
13283.79 291
13284.88 268
13285.96 330
13287.05 279
13288.14 319
13289.23 299
13290.32 303
13291.41 289
13292.50 303
13293.59 318
13294.68 280
13295.76 333
13296.85 339
13297.94 351
13299.03 319
13300.12 376
13301.21 319
13302.30 286
13303.39 309
13304.48 321
13305.57 327
13306.66 353
13307.75 361
13308.84 354
13309.93 360
13311.02 350
13312.11 370
13313.20 343
13314.29 342
13315.38 352
13316.47 322
13317.56 302
13318.65 320
13319.74 336
13320.83 293
13321.92 304
13323.01 329
13324.10 311
13325.19 284
13326.28 303
13327.37 353
13328.46 351
13329.55 354
13330.64 334
13331.73 353
13332.82 308
13333.91 312
13335.00 322
13336.09 296
13337.18 359
13338.27 367
13339.37 310
13340.46 332
13341.55 353
13342.64 360
13343.73 351
13344.82 327
13345.91 339
13347.00 347
13348.09 348
13349.19 337
13350.28 345
13351.37 308
13352.46 321
13353.55 350
13354.64 355
13355.73 369
13356.83 354
13357.92 318
13359.01 356
13360.10 391
13361.19 398
13362.28 348
13363.38 385
13364.47 352
13365.56 364
13366.65 410
13367.74 399
13368.84 401
13369.93 410
13371.02 430
13372.11 433
13373.21 383
13374.30 355
13375.39 394
13376.48 354
13377.58 338
13378.67 340
13379.76 308
13380.85 350
13381.95 367
13383.04 350
13384.13 314
13385.22 343
13386.32 335
13387.41 318
13388.50 308
13389.60 293
13390.69 335
13391.78 327
13392.87 325
13393.97 358
13395.06 307
13396.15 365
13397.25 290
13398.34 269
13399.43 321
13400.53 337
13401.62 385
13402.71 314
13403.81 260
13404.90 286
13406.00 324
13407.09 297
13408.18 320
13409.28 317
13410.37 320
13411.46 292
13412.56 285
13413.65 273
13414.75 280
13415.84 296
13416.93 306
13418.03 293
13419.12 308
13420.22 352
13421.31 341
13422.41 309
13423.50 289
13424.59 316
13425.69 329
13426.78 315
13427.88 318
13428.97 350
13430.07 307
13431.16 329
13432.26 320
13433.35 293
13434.45 316
13435.54 336
13436.64 337
13437.73 347
13438.82 363
13439.92 345
13441.02 371
13442.11 348
13443.21 319
13444.30 333
13445.40 336
13446.49 317
13447.59 317
13448.68 331
13449.78 364
13450.87 327
13451.97 312
13453.06 297
13454.16 337
13455.25 346
13456.35 363
13457.45 364
13458.54 343
13459.64 340
13460.73 353
13461.83 323
13462.93 317
13464.02 327
13465.12 344
13466.21 358
13467.31 325
13468.41 370
13469.50 353
13470.60 343
13471.70 376
13472.79 337
13473.89 302
13474.98 312
13476.08 347
13477.18 378
13478.27 420
13479.37 356
13480.47 346
13481.56 351
13482.66 355
13483.76 399
13484.85 423
13485.95 406
13487.05 381
13488.15 335
13489.24 424
13490.34 369
13491.44 375
13492.53 371
13493.63 408
13494.73 386
13495.83 405
13496.92 389
13498.02 411
13499.12 429
13500.22 426
13501.31 475
13502.41 509
13503.51 481
13504.61 477
13505.70 435
13506.80 402
13507.90 399
13509.00 430
13510.09 427
13511.19 415
13512.29 416
13513.39 392
13514.49 365
13515.58 343
13516.68 320
13517.78 362
13518.88 325
13519.98 334
13521.08 344
13522.17 357
13523.27 358
13524.37 355
13525.47 339
13526.57 328
13527.67 333
13528.77 345
13529.86 299
13530.96 338
13532.06 365
13533.16 316
13534.26 305
13535.36 358
13536.46 382
13537.56 330
13538.66 308
13539.75 327
13540.85 328
13541.95 333
13543.05 359
13544.15 337
13545.25 332
13546.35 319
13547.45 294
13548.55 295
13549.65 290
13550.75 350
13551.85 350
13552.95 325
13554.05 349
13555.15 297
13556.25 291
13557.35 290
13558.45 275
13559.55 311
13560.65 337
13561.75 339
13562.85 279
13563.95 310
13565.05 305
13566.15 278
13567.25 330
13568.35 344
13569.45 345
13570.55 312
13571.65 292
13572.75 308
13573.85 300
13574.95 245
13576.05 293
13577.15 297
13578.25 324
13579.35 318
13580.45 302
13581.55 261
13582.65 292
13583.75 297
13584.86 291
13585.96 364
13587.06 297
13588.16 287
13589.26 282
13590.36 294
13591.46 313
13592.56 338
13593.66 333
13594.77 285
13595.87 278
13596.97 315
13598.07 271
13599.17 290
13600.27 289
13601.37 289
13602.48 271
13603.58 261
13604.68 314
13605.78 324
13606.88 293
13607.99 289
13609.09 278
13610.19 294
13611.29 262
13612.39 300
13613.50 310
13614.60 307
13615.70 267
13616.80 293
13617.90 290
13619.01 276
13620.11 337
13621.21 277
13622.31 271
13623.42 281
13624.52 329
13625.62 326
13626.72 267
13627.83 269
13628.93 255
13630.03 282
13631.13 282
13632.24 323
13633.34 275
13634.44 259
13635.55 283
13636.65 253
13637.75 252
13638.86 301
13639.96 301
13641.06 240
13642.17 322
13643.27 305
13644.37 320
13645.48 285
13646.58 272
13647.68 287
13648.79 283
13649.89 309
13650.99 313
13652.10 291
13653.20 272
13654.30 292
13655.41 311
13656.51 286
13657.62 254
13658.72 269
13659.82 309
13660.93 280
13662.03 269
13663.14 333
13664.24 281
13665.34 284
13666.45 269
13667.55 284
13668.66 296
13669.76 291
13670.87 251
13671.97 294
13673.07 283
13674.18 266
13675.28 274
13676.39 283
13677.49 323
13678.60 302
13679.70 318
13680.81 257
13681.91 264
13683.02 230
13684.12 266
13685.23 241
13686.33 270
13687.44 307
13688.54 323
13689.65 266
13690.75 254
13691.86 282
13692.96 296
13694.07 270
13695.17 262
13696.28 266
13697.39 285
13698.49 311
13699.60 276
13700.70 275
13701.81 311
13702.91 285
13704.02 278
13705.13 304
13706.23 288
13707.34 302
13708.44 257
13709.55 289
13710.65 295
13711.76 297
13712.87 298
13713.97 295
13715.08 303
13716.19 292
13717.29 290
13718.40 309
13719.50 279
13720.61 290
13721.72 317
13722.82 320
13723.93 333
13725.04 315
13726.14 338
13727.25 359
13728.36 347
13729.46 330
13730.57 282
13731.68 330
13732.78 338
13733.89 327
13735.00 372
13736.11 405
13737.21 408
13738.32 336
13739.43 350
13740.53 332
13741.64 308
13742.75 386
13743.86 385
13744.96 346
13746.07 373
13747.18 354
13748.29 335
13749.39 386
13750.50 395
13751.61 334
13752.72 360
13753.82 359
13754.93 386
13756.04 366
13757.15 392
13758.26 373
13759.36 428
13760.47 417
13761.58 408
13762.69 399
13763.80 413
13764.91 474
13766.01 419
13767.12 467
13768.23 505
13769.34 559
13770.45 594
13771.56 564
13772.66 551
13773.77 576
13774.88 589
13775.99 595
13777.10 532
13778.21 569
13779.32 567
13780.42 487
13781.53 472
13782.64 435
13783.75 397
13784.86 443
13785.97 395
13787.08 381
13788.19 354
13789.30 309
13790.41 340
13791.52 360
13792.63 360
13793.73 330
13794.84 364
13795.95 381
13797.06 342
13798.17 330
13799.28 317
13800.39 334
13801.50 334
13802.61 321
13803.72 350
13804.83 343
13805.94 340
13807.05 364
13808.16 332
13809.27 349
13810.38 325
13811.49 337
13812.60 347
13813.71 361
13814.82 335
13815.93 297
13817.04 303
13818.15 323
13819.26 341
13820.37 334
13821.48 313
13822.59 298
13823.71 301
13824.82 295
13825.93 302
13827.04 331
13828.15 362
13829.26 356
13830.37 314
13831.48 305
13832.59 297
13833.70 336
13834.81 331
13835.92 321
13837.04 293
13838.15 347
13839.26 355
13840.37 327
13841.48 325
13842.59 303
13843.70 330
13844.81 322
13845.93 306
13847.04 322
13848.15 355
13849.26 332
13850.37 333
13851.48 320
13852.60 278
13853.71 357
13854.82 364
13855.93 411
13857.04 331
13858.16 327
13859.27 317
13860.38 388
13861.49 368
13862.60 365
13863.72 375
13864.83 372
13865.94 378
13867.05 380
13868.17 369
13869.28 408
13870.39 393
13871.50 320
13872.62 305
13873.73 338
13874.84 321
13875.95 360
13877.07 337
13878.18 312
13879.29 332
13880.40 293
13881.52 338
13882.63 315
13883.74 281
13884.86 328
13885.97 308
13887.08 317
13888.20 325
13889.31 317
13890.42 320
13891.54 315
13892.65 389
13893.76 358
13894.88 338
13895.99 366
13897.10 392
13898.22 390
13899.33 377
13900.44 337
13901.56 376
13902.67 352
13903.79 319
13904.90 384
13906.01 384
13907.13 343
13908.24 369
13909.36 322
13910.47 298
13911.58 339
13912.70 296
13913.81 308
13914.93 333
13916.04 326
13917.16 308
13918.27 316
13919.38 349
13920.50 326
13921.61 267
13922.73 272
13923.84 309
13924.96 313
13926.07 326
13927.19 319
13928.30 296
13929.42 313
13930.53 368
13931.65 328
13932.76 302
13933.88 257
13934.99 285
13936.11 313
13937.22 335
13938.34 292
13939.45 282
13940.57 306
13941.68 309
13942.80 282
13943.91 308
13945.03 325
13946.14 305
13947.26 285
13948.38 268
13949.49 290
13950.61 305
13951.72 308
13952.84 296
13953.95 290
13955.07 291
13956.19 318
13957.30 332
13958.42 277
13959.53 261
13960.65 271
13961.77 283
13962.88 290
13964.00 310
13965.11 296
13966.23 314
13967.35 323
13968.46 290
13969.58 274
13970.70 286
13971.81 322
13972.93 304
13974.05 302
13975.16 260
13976.28 274
13977.40 280
13978.51 280
13979.63 288
13980.75 309
13981.86 299
13982.98 299
13984.10 297
13985.22 305
13986.33 265
13987.45 278
13988.57 317
13989.68 316
13990.80 253
13991.92 236
13993.04 246
13994.15 300
13995.27 316
13996.39 315
13997.51 274
13998.62 292
13999.74 296
14000.86 263
14001.98 285
14003.10 296
14004.21 322
14005.33 318
14006.45 296
14007.57 298
14008.68 316
14009.80 347
14010.92 298
14012.04 290
14013.16 302
14014.28 327
14015.39 352
14016.51 345
14017.63 309
14018.75 295
14019.87 320
14020.99 315
14022.10 330
14023.22 320
14024.34 342
14025.46 305
14026.58 299
14027.70 333
14028.82 357
14029.94 328
14031.05 299
14032.17 287
14033.29 282
14034.41 303
14035.53 318
14036.65 280
14037.77 286
14038.89 315
14040.01 287
14041.13 287
14042.25 276
14043.37 346
14044.49 307
14045.60 263
14046.72 274
14047.84 271
14048.96 251
14050.08 267
14051.20 234
14052.32 267
14053.44 288
14054.56 268
14055.68 295
14056.80 285
14057.92 272
14059.04 269
14060.16 266
14061.28 271
14062.40 294
14063.52 299
14064.64 311
14065.76 333
14066.88 313
14068.00 280
14069.12 298
14070.25 289
14071.37 296
14072.49 304
14073.61 307
14074.73 301
14075.85 329
14076.97 312
14078.09 317
14079.21 289
14080.33 340
14081.45 349
14082.57 315
14083.69 313
14084.82 278
14085.94 303
14087.06 345
14088.18 344
14089.30 320
14090.42 317
14091.54 340
14092.66 342
14093.79 328
14094.91 312
14096.03 356
14097.15 362
14098.27 375
14099.39 401
14100.52 402
14101.64 350
14102.76 350
14103.88 398
14105.00 376
14106.12 323
14107.25 317
14108.37 332
14109.49 315
14110.61 371
14111.74 274
14112.86 345
14113.98 284
14115.10 283
14116.22 290
14117.35 280
14118.47 294
14119.59 263
14120.71 272
14121.84 291
14122.96 291
14124.08 292
14125.20 248
14126.33 233
14127.45 295
14128.57 322
14129.70 351
14130.82 296
14131.94 282
14133.06 258
14134.19 265
14135.31 258
14136.43 260
14137.56 256
14138.68 242
14139.80 247
14140.93 264
14142.05 301
14143.17 323
14144.30 305
14145.42 267
14146.54 274
14147.67 274
14148.79 275
14149.91 283
14151.04 287
14152.16 293
14153.29 281
14154.41 294
14155.53 279
14156.66 274
14157.78 250
14158.91 259
14160.03 272
14161.15 266
14162.28 269
14163.40 252
14164.53 267
14165.65 283
14166.78 266
14167.90 289
14169.02 265
14170.15 249
14171.27 238
14172.40 234
14173.52 265
14174.65 245
14175.77 255
14176.90 250
14178.02 274
14179.15 238
14180.27 247
14181.40 266
14182.52 258
14183.65 249
14184.77 222
14185.90 251
14187.02 260
14188.15 255
14189.27 233
14190.40 246
14191.52 279
14192.65 252
14193.77 256
14194.90 249
14196.02 272
14197.15 237
14198.27 235
14199.40 228
14200.53 213
14201.65 224
14202.78 248
14203.90 256
14205.03 249
14206.16 230
14207.28 247
14208.41 222
14209.53 258
14210.66 260
14211.79 193
14212.91 238
14214.04 273
14215.16 269
14216.29 245
14217.42 219
14218.54 257
14219.67 285
14220.80 231
14221.92 226
14223.05 223
14224.18 240
14225.30 228
14226.43 237
14227.56 220
14228.68 201
14229.81 228
14230.94 219
14232.06 235
14233.19 254
14234.32 205
14235.44 240
14236.57 227
14237.70 204
14238.83 227
14239.95 204
14241.08 235
14242.21 254
14243.34 238
14244.46 246
14245.59 249
14246.72 250
14247.85 226
14248.97 188
14250.10 244
14251.23 222
14252.36 217
14253.48 215
14254.61 214
14255.74 235
14256.87 245
14258.00 252
14259.12 198
14260.25 264
14261.38 248
14262.51 244
14263.64 229
14264.76 212
14265.89 208
14267.02 219
14268.15 253
14269.28 229
14270.41 207
14271.53 215
14272.66 274
14273.79 234
14274.92 201
14276.05 234
14277.18 221
14278.31 217
14279.44 210
14280.56 226
14281.69 204
14282.82 221
14283.95 242
14285.08 199
14286.21 207
14287.34 213
14288.47 216
14289.60 232
14290.73 200
14291.86 160
14292.98 205
14294.11 216
14295.24 191
14296.37 171
14297.50 220
14298.63 233
14299.76 207
14300.89 246
14302.02 202
14303.15 184
14304.28 213
14305.41 202
14306.54 208
14307.67 201
14308.80 196
14309.93 231
14311.06 240
14312.19 209
14313.32 241
14314.45 220
14315.58 237
14316.71 218
14317.84 182
14318.97 191
14320.10 201
14321.23 210
14322.36 199
14323.49 185
14324.62 211
14325.76 200
14326.89 219
14328.02 194
14329.15 200
14330.28 191
14331.41 188
14332.54 186
14333.67 181
14334.80 185
14335.93 198
14337.06 201
14338.20 187
14339.33 202
14340.46 198
14341.59 200
14342.72 227
14343.85 162
14344.98 181
14346.12 203
14347.25 178
14348.38 198
14349.51 214
14350.64 227
14351.77 216
14352.90 234
14354.04 196
14355.17 190
14356.30 181
14357.43 216
14358.56 199
14359.70 210
14360.83 210
14361.96 200
14363.09 228
14364.22 242
14365.36 206
14366.49 215
14367.62 215
14368.75 205
14369.89 185
14371.02 190
14372.15 174
14373.28 192
14374.42 207
14375.55 236
14376.68 237
14377.81 200
14378.95 188
14380.08 201
14381.21 173
14382.35 195
14383.48 189
14384.61 186
14385.74 181
14386.88 209
14388.01 185
14389.14 178
14390.28 226
14391.41 182
14392.54 204
14393.68 200
14394.81 204
14395.94 204
14397.08 201
14398.21 196
14399.34 203
14400.48 209
14401.61 208
14402.75 182
14403.88 211
14405.01 194
14406.15 220
14407.28 220
14408.41 192
14409.55 206
14410.68 208
14411.82 241
14412.95 212
14414.08 197
14415.22 186
14416.35 206
14417.49 215
14418.62 206
14419.76 193
14420.89 219
14422.02 205
14423.16 228
14424.29 190
14425.43 205
14426.56 226
14427.70 185
14428.83 196
14429.97 215
14431.10 188
14432.24 201
14433.37 217
14434.51 186
14435.64 234
14436.78 224
14437.91 215
14439.05 197
14440.18 244
14441.32 225
14442.45 208
14443.59 210
14444.72 216
14445.86 205
14446.99 224
14448.13 226
14449.27 200
14450.40 215
14451.54 214
14452.67 205
14453.81 215
14454.94 219
14456.08 249
14457.22 250
14458.35 221
14459.49 224
14460.62 221
14461.76 210
14462.90 197
14464.03 227
14465.17 251
14466.30 220
14467.44 201
14468.58 223
14469.71 223
14470.85 223
14471.99 233
14473.12 253
14474.26 255
14475.40 252
14476.53 259
14477.67 259
14478.81 238
14479.94 253
14481.08 234
14482.22 236
14483.35 209
14484.49 221
14485.63 207
14486.76 227
14487.90 203
14489.04 196
14490.17 223
14491.31 242
14492.45 200
14493.59 202
14494.72 209
14495.86 225
14497.00 205
14498.14 236
14499.27 196
14500.41 195
14501.55 235
14502.69 250
14503.82 192
14504.96 202
14506.10 206
14507.24 178
14508.37 187
14509.51 229
14510.65 190
14511.79 194
14512.93 188
14514.06 209
14515.20 232
14516.34 220
14517.48 219
14518.62 194
14519.76 185
14520.89 191
14522.03 214
14523.17 189
14524.31 215
14525.45 190
14526.59 193
14527.73 208
14528.86 224
14530.00 223
14531.14 212
14532.28 199
14533.42 207
14534.56 208
14535.70 183
14536.84 173
14537.98 176
14539.11 188
14540.25 179
14541.39 213
14542.53 220
14543.67 195
14544.81 180
14545.95 198
14547.09 204
14548.23 189
14549.37 219
14550.51 217
14551.65 192
14552.79 203
14553.93 202
14555.07 203
14556.21 199
14557.35 206
14558.49 197
14559.63 207
14560.77 199
14561.91 201
14563.05 235
14564.19 218
14565.33 228
14566.47 188
14567.61 196
14568.75 197
14569.89 216
14571.03 201
14572.17 207
14573.31 199
14574.45 204
14575.59 239
14576.73 196
14577.87 190
14579.01 194
14580.15 204
14581.29 212
14582.43 224
14583.57 242
14584.71 193
14585.85 194
14587.00 207
14588.14 206
14589.28 217
14590.42 222
14591.56 199
14592.70 216
14593.84 205
14594.98 200
14596.12 208
14597.27 213
14598.41 249
14599.55 206
14600.69 206
14601.83 223
14602.97 240
14604.12 241
14605.26 198
14606.40 216
14607.54 211
14608.68 224
14609.82 227
14610.97 244
14612.11 235
14613.25 187
14614.39 242
14615.53 208
14616.68 211
14617.82 205
14618.96 214
14620.10 255
14621.25 218
14622.39 220
14623.53 211
14624.67 243
14625.81 220
14626.96 235
14628.10 248
14629.24 252
14630.39 247
14631.53 238
14632.67 223
14633.81 225
14634.96 258
14636.10 253
14637.24 246
14638.38 242
14639.53 243
14640.67 249
14641.81 231
14642.96 247
14644.10 260
14645.24 207
14646.39 201
14647.53 213
14648.67 221
14649.82 217
14650.96 230
14652.10 204
14653.25 178
14654.39 199
14655.53 219
14656.68 185
14657.82 211
14658.97 221
14660.11 218
14661.25 216
14662.40 192
14663.54 218
14664.69 213
14665.83 237
14666.97 217
14668.12 219
14669.26 211
14670.41 216
14671.55 202
14672.69 310
14673.84 254
14674.98 227
14676.13 228
14677.27 223
14678.42 222
14679.56 217
14680.71 211
14681.85 206
14683.00 215
14684.14 212
14685.29 215
14686.43 183
14687.57 209
14688.72 223
14689.86 221
14691.01 213
14692.15 193
14693.30 199
14694.45 202
14695.59 187
14696.74 201
14697.88 217
14699.03 190
14700.17 195
14701.32 254
14702.46 219
14703.61 193
14704.75 187
14705.90 214
14707.04 196
14708.19 189
14709.34 182
14710.48 190
14711.63 205
14712.77 212
14713.92 190
14715.07 224
14716.21 190
14717.36 164
14718.50 192
14719.65 184
14720.80 193
14721.94 231
14723.09 232
14724.24 213
14725.38 192
14726.53 208
14727.67 203
14728.82 216
14729.97 196
14731.11 214
14732.26 222
14733.41 207
14734.55 201
14735.70 240
14736.85 227
14737.99 210
14739.14 206
14740.29 194
14741.44 222
14742.58 236
14743.73 211
14744.88 187
14746.02 227
14747.17 228
14748.32 223
14749.47 204
14750.61 225
14751.76 246
14752.91 218
14754.06 232
14755.20 220
14756.35 227
14757.50 229
14758.65 226
14759.79 250
14760.94 233
14762.09 251
14763.24 237
14764.38 259
14765.53 233
14766.68 224
14767.83 241
14768.98 250
14770.13 212
14771.27 210
14772.42 222
14773.57 222
14774.72 259
14775.87 225
14777.01 220
14778.16 259
14779.31 278
14780.46 254
14781.61 269
14782.76 259
14783.91 250
14785.05 226
14786.20 292
14787.35 238
14788.50 275
14789.65 310
14790.80 289
14791.95 306
14793.10 327
14794.25 322
14795.39 324
14796.54 321
14797.69 298
14798.84 298
14799.99 319
14801.14 295
14802.29 280
14803.44 249
14804.59 275
14805.74 253
14806.89 257
14808.04 261
14809.19 251
14810.34 284
14811.49 261
14812.64 255
14813.79 243
14814.94 266
14816.09 246
14817.24 266
14818.39 255
14819.54 269
14820.69 265
14821.84 288
14822.99 273
14824.14 218
14825.29 231
14826.44 194
14827.59 205
14828.74 221
14829.89 203
14831.04 225
14832.19 224
14833.34 191
14834.49 216
14835.64 212
14836.79 221
14837.94 232
14839.09 176
14840.24 208
14841.40 234
14842.55 227
14843.70 197
14844.85 201
14846.00 210
14847.15 234
14848.30 186
14849.45 203
14850.60 184
14851.76 167
14852.91 215
14854.06 191
14855.21 216
14856.36 188
14857.51 222
14858.66 216
14859.82 182
14860.97 174
14862.12 199
14863.27 177
14864.42 175
14865.57 166
14866.73 196
14867.88 197
14869.03 189
14870.18 203
14871.33 194
14872.49 205
14873.64 171
14874.79 221
14875.94 171
14877.10 169
14878.25 160
14879.40 178
14880.55 182
14881.71 147
14882.86 183
14884.01 193
14885.16 169
14886.32 154
14887.47 163
14888.62 168
14889.77 189
14890.93 169
14892.08 179
14893.23 168
14894.39 198
14895.54 174
14896.69 155
14897.84 175
14899.00 161
14900.15 173
14901.30 191
14902.46 202
14903.61 198
14904.76 226
14905.92 237
14907.07 178
14908.22 188
14909.38 172
14910.53 185
14911.69 187
14912.84 170
14913.99 188
14915.15 170
14916.30 173
14917.45 212
14918.61 171
14919.76 164
14920.92 176
14922.07 161
14923.22 155
14924.38 170
14925.53 176
14926.69 172
14927.84 101
14928.99 147
14930.15 155
14931.30 172
14932.46 162
14933.61 181
14934.77 195
14935.92 192
14937.08 191
14938.23 184
14939.39 171
14940.54 149
14941.70 178
14942.85 161
14944.00 149
14945.16 179
14946.31 203
14947.47 175
14948.62 168
14949.78 146
14950.94 155
14952.09 173
14953.25 159
14954.40 174
14955.56 157
14956.71 162
14957.87 169
14959.02 173
14960.18 159
14961.33 172
14962.49 163
14963.64 164
14964.80 159
14965.96 151
14967.11 160
14968.27 197
14969.42 184
14970.58 173
14971.74 159
14972.89 145
14974.05 143
14975.20 163
14976.36 173
14977.52 139
14978.67 165
14979.83 189
14980.98 160
14982.14 181
14983.30 185
14984.45 159
14985.61 159
14986.77 160
14987.92 158
14989.08 175
14990.24 159
14991.39 157
14992.55 156
14993.71 163
14994.86 173
14996.02 162
14997.18 145
14998.33 194
14999.49 196
15000.65 152
15001.81 154
15002.96 167
15004.12 168
15005.28 190
15006.43 195
15007.59 192
15008.75 147
15009.91 121
15011.06 140
15012.22 156
15013.38 130
15014.54 156
15015.69 159
15016.85 172
15018.01 173
15019.17 151
15020.33 162
15021.48 160
15022.64 130
15023.80 161
15024.96 155
15026.12 148
15027.27 142
15028.43 156
15029.59 167
15030.75 140
15031.91 128
15033.07 158
15034.22 159
15035.38 157
15036.54 157
15037.70 171
15038.86 160
15040.02 184
15041.17 174
15042.33 168
15043.49 167
15044.65 176
15045.81 194
15046.97 151
15048.13 139
15049.29 154
15050.45 140
15051.60 161
15052.76 179
15053.92 189
15055.08 165
15056.24 170
15057.40 187
15058.56 169
15059.72 160
15060.88 162
15062.04 157
15063.20 166
15064.36 133
15065.52 152
15066.68 173
15067.84 168
15069.00 137
15070.16 151
15071.32 136
15072.48 142
15073.63 145
15074.79 154
15075.95 153
15077.11 139
15078.27 133
15079.44 166
15080.60 169
15081.76 147
15082.92 152
15084.08 137
15085.24 158
15086.40 158
15087.56 164
15088.72 154
15089.88 164
15091.04 169
15092.20 158
15093.36 128
15094.52 150
15095.68 149
15096.84 189
15098.00 177
15099.16 161
15100.32 163
15101.49 150
15102.65 169
15103.81 150
15104.97 183
15106.13 129
15107.29 149
15108.45 148
15109.61 151
15110.78 175
15111.94 143
15113.10 176
15114.26 157
15115.42 162
15116.58 164
15117.74 143
15118.91 155
15120.07 168
15121.23 106
15122.39 138
15123.55 134
15124.71 133
15125.88 141
15127.04 129
15128.20 170
15129.36 168
15130.52 152
15131.69 152
15132.85 130
15134.01 131
15135.17 155
15136.34 159
15137.50 154
15138.66 149
15139.82 174
15140.99 157
15142.15 145
15143.31 137
15144.47 181
15145.64 173
15146.80 156
15147.96 164
15149.12 156
15150.29 145
15151.45 146
15152.61 153
15153.78 135
15154.94 150
15156.10 155
15157.27 147
15158.43 117
15159.59 120
15160.75 137
15161.92 139
15163.08 153
15164.24 170
15165.41 136
15166.57 169
15167.74 153
15168.90 156
15170.06 122
15171.23 151
15172.39 173
15173.55 170
15174.72 161
15175.88 162
15177.05 137
15178.21 134
15179.37 158
15180.54 129
15181.70 137
15182.87 159
15184.03 160
15185.19 149
15186.36 124
15187.52 173
15188.69 176
15189.85 159
15191.02 146
15192.18 167
15193.34 150
15194.51 150
15195.67 134
15196.84 137
15198.00 151
15199.17 146
15200.33 133
15201.50 174
15202.66 137
15203.83 129
15204.99 131
15206.16 174
15207.32 170
15208.49 186
15209.65 136
15210.82 133
15211.98 174
15213.15 164
15214.31 186
15215.48 149
15216.64 136
15217.81 167
15218.97 128
15220.14 153
15221.31 196
15222.47 185
15223.64 196
15224.80 169
15225.97 154
15227.13 134
15228.30 128
15229.47 169
15230.63 158
15231.80 148
15232.96 143
15234.13 171
15235.30 166
15236.46 172
15237.63 164
15238.79 148
15239.96 169
15241.13 180
15242.29 130
15243.46 126
15244.63 158
15245.79 153
15246.96 134
15248.13 164
15249.29 136
15250.46 169
15251.63 152
15252.79 136
15253.96 170
15255.13 157
15256.29 130
15257.46 156
15258.63 149
15259.80 142
15260.96 195
15262.13 164
15263.30 155
15264.46 130
15265.63 154
15266.80 153
15267.97 147
15269.13 120
15270.30 152
15271.47 187
15272.64 162
15273.80 161
15274.97 128
15276.14 128
15277.31 149
15278.47 153
15279.64 134
15280.81 137
15281.98 133
15283.15 165
15284.31 131
15285.48 125
15286.65 129
15287.82 163
15288.99 178
15290.15 144
15291.32 147
15292.49 173
15293.66 184
15294.83 166
15296.00 129
15297.16 116
15298.33 157
15299.50 183
15300.67 163
15301.84 158
15303.01 149
15304.18 146
15305.35 139
15306.51 124
15307.68 160
15308.85 154
15310.02 156
15311.19 164
15312.36 162
15313.53 159
15314.70 158
15315.87 148
15317.04 156
15318.21 174
15319.37 155
15320.54 159
15321.71 158
15322.88 157
15324.05 150
15325.22 132
15326.39 143
15327.56 161
15328.73 139
15329.90 157
15331.07 165
15332.24 151
15333.41 149
15334.58 142
15335.75 143
15336.92 141
15338.09 159
15339.26 137
15340.43 126
15341.60 161
15342.77 168
15343.94 139
15345.11 162
15346.28 150
15347.45 123
15348.62 148
15349.79 152
15350.96 161
15352.13 161
15353.31 138
15354.48 146
15355.65 132
15356.82 142
15357.99 160
15359.16 153
15360.33 137
15361.50 140
15362.67 164
15363.84 144
15365.01 159
15366.19 153
15367.36 156
15368.53 169
15369.70 144
15370.87 135
15372.04 153
15373.21 148
15374.38 143
15375.56 169
15376.73 140
15377.90 160
15379.07 168
15380.24 146
15381.41 139
15382.59 147
15383.76 173
15384.93 151
15386.10 141
15387.27 156
15388.45 171
15389.62 163
15390.79 139
15391.96 115
15393.13 142
15394.31 153
15395.48 169
15396.65 154
15397.82 181
15399.00 140
15400.17 176
15401.34 114
15402.51 133
15403.69 137
15404.86 155
15406.03 159
15407.20 135
15408.38 146
15409.55 135
15410.72 148
15411.89 141
15413.07 133
15414.24 130
15415.41 147
15416.59 134
15417.76 168
15418.93 141
15420.11 117
15421.28 161
15422.45 195
15423.63 162
15424.80 138
15425.97 148
15427.15 131
15428.32 148
15429.49 132
15430.67 166
15431.84 140
15433.01 129
15434.19 168
15435.36 144
15436.54 141
15437.71 148
15438.88 162
15440.06 155
15441.23 149
15442.41 119
15443.58 163
15444.75 164
15445.93 150
15447.10 139
15448.28 164
15449.45 147
15450.63 159
15451.80 141
15452.97 119
15454.15 127
15455.32 165
15456.50 195
15457.67 138
15458.85 124
15460.02 156
15461.20 181
15462.37 154
15463.55 155
15464.72 176
15465.90 138
15467.07 154
15468.25 173
15469.42 138
15470.60 140
15471.77 188
15472.95 164
15474.12 131
15475.30 153
15476.47 162
15477.65 159
15478.82 156
15480.00 154
15481.17 147
15482.35 140
15483.53 163
15484.70 114
15485.88 149
15487.05 169
15488.23 163
15489.40 173
15490.58 141
15491.76 136
15492.93 110
15494.11 148
15495.28 158
15496.46 140
15497.64 129
15498.81 111
15499.99 153
15501.17 168
15502.34 162
15503.52 152
15504.69 145
15505.87 133
15507.05 134
15508.22 147
15509.40 147
15510.58 118
15511.75 151
15512.93 156
15514.11 164
15515.28 148
15516.46 142
15517.64 159
15518.81 162
15519.99 170
15521.17 165
15522.35 149
15523.52 154
15524.70 145
15525.88 190
15527.05 164
15528.23 131
15529.41 148
15530.59 163
15531.76 134
15532.94 177
15534.12 168
15535.30 168
15536.47 163
15537.65 153
15538.83 157
15540.01 160
15541.19 183
15542.36 147
15543.54 172
15544.72 159
15545.90 147
15547.08 156
15548.25 142
15549.43 154
15550.61 137
15551.79 154
15552.97 132
15554.14 134
15555.32 157
15556.50 147
15557.68 169
15558.86 173
15560.04 171
15561.22 171
15562.39 189
15563.57 149
15564.75 144
15565.93 134
15567.11 161
15568.29 180
15569.47 165
15570.65 175
15571.82 170
15573.00 167
15574.18 167
15575.36 176
15576.54 149
15577.72 142
15578.90 153
15580.08 137
15581.26 184
15582.44 153
15583.62 143
15584.80 156
15585.98 147
15587.16 176
15588.34 154
15589.51 129
15590.69 171
15591.87 174
15593.05 191
15594.23 174
15595.41 164
15596.59 179
15597.77 152
15598.95 144
15600.13 155
15601.31 188
15602.49 194
15603.67 165
15604.85 159
15606.03 153
15607.21 210
15608.40 182
15609.58 198
15610.76 196
15611.94 178
15613.12 156
15614.30 193
15615.48 196
15616.66 186
15617.84 165
15619.02 151
15620.20 175
15621.38 191
15622.56 169
15623.74 165
15624.93 207
15626.11 172
15627.29 181
15628.47 177
15629.65 208
15630.83 214
15632.01 201
15633.19 195
15634.37 196
15635.56 223
15636.74 208
15637.92 201
15639.10 195
15640.28 184
15641.46 171
15642.65 168
15643.83 189
15645.01 211
15646.19 225
15647.37 229
15648.55 189
15649.74 188
15650.92 208
15652.10 194
15653.28 217
15654.46 239
15655.65 217
15656.83 208
15658.01 213
15659.19 212
15660.38 199
15661.56 198
15662.74 219
15663.92 186
15665.11 197
15666.29 177
15667.47 190
15668.65 193
15669.84 203
15671.02 182
15672.20 188
15673.38 215
15674.57 204
15675.75 175
15676.93 186
15678.12 188
15679.30 201
15680.48 192
15681.67 198
15682.85 182
15684.03 197
15685.22 184
15686.40 191
15687.58 206
15688.77 167
15689.95 205
15691.13 206
15692.32 201
15693.50 216
15694.68 199
15695.87 186
15697.05 202
15698.23 212
15699.42 184
15700.60 179
15701.79 216
15702.97 216
15704.15 176
15705.34 210
15706.52 222
15707.71 183
15708.89 153
15710.07 169
15711.26 209
15712.44 224
15713.63 209
15714.81 206
15716.00 193
15717.18 185
15718.37 186
15719.55 189
15720.73 199
15721.92 207
15723.10 189
15724.29 165
15725.47 185
15726.66 223
15727.84 192
15729.03 172
15730.21 202
15731.40 175
15732.58 205
15733.77 213
15734.95 221
15736.14 241
15737.32 196
15738.51 194
15739.69 187
15740.88 186
15742.07 206
15743.25 235
15744.44 218
15745.62 206
15746.81 220
15747.99 188
15749.18 243
15750.36 214
15751.55 192
15752.74 196
15753.92 215
15755.11 216
15756.29 172
15757.48 196
15758.67 220
15759.85 222
15761.04 205
15762.22 202
15763.41 190
15764.60 181
15765.78 216
15766.97 212
15768.16 191
15769.34 208
15770.53 207
15771.72 193
15772.90 194
15774.09 201
15775.28 176
15776.46 171
15777.65 172
15778.84 197
15780.02 206
15781.21 170
15782.40 206
15783.58 231
15784.77 190
15785.96 186
15787.14 202
15788.33 181
15789.52 198
15790.71 186
15791.89 203
15793.08 203
15794.27 203
15795.46 187
15796.64 169
15797.83 194
15799.02 164
15800.21 167
15801.39 168
15802.58 188
15803.77 179
15804.96 172
15806.14 167
15807.33 185
15808.52 173
15809.71 175
15810.90 187
15812.08 161
15813.27 194
15814.46 173
15815.65 190
15816.84 197
15818.03 170
15819.21 166
15820.40 182
15821.59 198
15822.78 185
15823.97 149
15825.16 179
15826.35 218
15827.53 222
15828.72 186
15829.91 187
15831.10 190
15832.29 188
15833.48 159
15834.67 155
15835.86 183
15837.04 178
15838.23 169
15839.42 166
15840.61 187
15841.80 178
15842.99 194
15844.18 161
15845.37 190
15846.56 188
15847.75 159
15848.94 165
15850.13 154
15851.32 173
15852.51 172
15853.70 171
15854.89 177
15856.07 133
15857.26 150
15858.45 171
15859.64 170
15860.83 172
15862.02 187
15863.21 172
15864.40 161
15865.59 175
15866.78 151
15867.97 162
15869.16 168
15870.36 189
15871.55 170
15872.74 177
15873.93 159
15875.12 168
15876.31 153
15877.50 162
15878.69 147
15879.88 142
15881.07 170
15882.26 166
15883.45 172
15884.64 185
15885.83 158
15887.02 152
15888.21 156
15889.41 176
15890.60 186
15891.79 172
15892.98 155
15894.17 220
15895.36 179
15896.55 179
15897.74 164
15898.93 135
15900.13 163
15901.32 155
15902.51 188
15903.70 163
15904.89 175
15906.08 168
15907.28 177
15908.47 174
15909.66 152
15910.85 179
15912.04 210
15913.23 149
15914.43 181
15915.62 156
15916.81 149
15918.00 190
15919.19 143
15920.39 154
15921.58 144
15922.77 162
15923.96 174
15925.16 134
15926.35 167
15927.54 142
15928.73 166
15929.93 156
15931.12 175
15932.31 168
15933.50 188
15934.70 155
15935.89 184
15937.08 166
15938.27 157
15939.47 150
15940.66 188
15941.85 149
15943.05 144
15944.24 147
15945.43 165
15946.63 187
15947.82 199
15949.01 147
15950.21 172
15951.40 166
15952.59 156
15953.79 156
15954.98 177
15956.17 158
15957.37 170
15958.56 172
15959.75 152
15960.95 131
15962.14 166
15963.33 168
15964.53 144
15965.72 152
15966.92 123
15968.11 144
15969.30 171
15970.50 143
15971.69 141
15972.89 128
15974.08 130
15975.27 124
15976.47 128
15977.66 128
15978.86 138
15980.05 174
15981.25 159
15982.44 163
15983.63 152
15984.83 153
15986.02 135
15987.22 140
15988.41 143
15989.61 141
15990.80 135
15992.00 168
15993.19 173
15994.39 154
15995.58 154
15996.78 119
15997.97 153
15999.17 136
16000.36 130
16001.56 126
16002.75 136
16003.95 162
16005.14 144
16006.34 131
16007.53 125
16008.73 145
16009.93 136
16011.12 152
16012.32 139
16013.51 134
16014.71 154
16015.90 128
16017.10 165
16018.30 147
16019.49 112
16020.69 125
16021.88 126
16023.08 143
16024.28 145
16025.47 149
16026.67 154
16027.86 150
16029.06 156
16030.26 150
16031.45 130
16032.65 147
16033.85 150
16035.04 127
16036.24 108
16037.43 121
16038.63 149
16039.83 129
16041.02 150
16042.22 145
16043.42 152
16044.61 136
16045.81 132
16047.01 136
16048.21 139
16049.40 139
16050.60 152
16051.80 134
16052.99 125
16054.19 142
16055.39 142
16056.59 164
16057.78 153
16058.98 174
16060.18 163
16061.37 124
16062.57 133
16063.77 142
16064.97 124
16066.16 136
16067.36 128
16068.56 127
16069.76 129
16070.96 133
16072.15 143
16073.35 177
16074.55 139
16075.75 148
16076.95 133
16078.14 127
16079.34 145
16080.54 134
16081.74 149
16082.94 145
16084.13 142
16085.33 92
16086.53 121
16087.73 131
16088.93 153
16090.13 140
16091.33 129
16092.52 131
16093.72 106
16094.92 142
16096.12 152
16097.32 127
16098.52 99
16099.72 128
16100.92 143
16102.11 142
16103.31 121
16104.51 125
16105.71 141
16106.91 109
16108.11 124
16109.31 117
16110.51 134
16111.71 157
16112.91 140
16114.11 140
16115.31 148
16116.51 130
16117.70 162
16118.90 153
16120.10 128
16121.30 132
16122.50 111
16123.70 152
16124.90 130
16126.10 113
16127.30 122
16128.50 124
16129.70 137
16130.90 139
16132.10 150
16133.30 152
16134.50 148
16135.70 130
16136.90 116
16138.10 124
16139.30 121
16140.50 123
16141.71 118
16142.91 128
16144.11 135
16145.31 140
16146.51 124
16147.71 141
16148.91 123
16150.11 126
16151.31 172
16152.51 143
16153.71 156
16154.91 145
16156.11 147
16157.31 139
16158.52 118
16159.72 122
16160.92 148
16162.12 133
16163.32 171
16164.52 134
16165.72 130
16166.92 130
16168.13 167
16169.33 159
16170.53 151
16171.73 124
16172.93 146
16174.13 150
16175.34 134
16176.54 122
16177.74 136
16178.94 148
16180.14 159
16181.34 121
16182.55 144
16183.75 121
16184.95 127
16186.15 159
16187.35 151
16188.56 135
16189.76 160
16190.96 129
16192.16 131
16193.37 167
16194.57 128
16195.77 143
16196.97 147
16198.18 176
16199.38 138
16200.58 144
16201.78 128
16202.99 146
16204.19 142
16205.39 115
16206.60 118
16207.80 147
16209.00 145
16210.20 145
16211.41 137
16212.61 141
16213.81 141
16215.02 129
16216.22 152
16217.42 150
16218.63 138
16219.83 196
16221.03 180
16222.24 154
16223.44 135
16224.64 130
16225.85 151
16227.05 153
16228.25 143
16229.46 168
16230.66 119
16231.87 142
16233.07 115
16234.27 152
16235.48 163
16236.68 154
16237.89 158
16239.09 178
16240.29 164
16241.50 116
16242.70 159
16243.91 147
16245.11 144
16246.31 115
16247.52 155
16248.72 144
16249.93 169
16251.13 170
16252.34 148
16253.54 165
16254.75 170
16255.95 161
16257.16 161
16258.36 158
16259.57 150
16260.77 154
16261.97 159
16263.18 158
16264.38 143
16265.59 137
16266.80 158
16268.00 154
16269.21 159
16270.41 163
16271.62 148
16272.82 172
16274.03 161
16275.23 128
16276.44 144
16277.64 134
16278.85 164
16280.05 189
16281.26 178
16282.47 173
16283.67 157
16284.88 159
16286.08 170
16287.29 151
16288.49 140
16289.70 177
16290.91 161
16292.11 158
16293.32 168
16294.52 149
16295.73 174
16296.94 179
16298.14 161
16299.35 170
16300.56 157
16301.76 156
16302.97 158
16304.18 168
16305.38 195
16306.59 177
16307.79 185
16309.00 149
16310.21 151
16311.42 178
16312.62 192
16313.83 174
16315.04 156
16316.24 148
16317.45 173
16318.66 164
16319.86 193
16321.07 140
16322.28 135
16323.49 168
16324.69 163
16325.90 148
16327.11 153
16328.31 174
16329.52 162
16330.73 154
16331.94 127
16333.14 137
16334.35 177
16335.56 166
16336.77 167
16337.98 160
16339.18 151
16340.39 144
16341.60 137
16342.81 164
16344.01 144
16345.22 181
16346.43 134
16347.64 145
16348.85 139
16350.05 136
16351.26 147
16352.47 141
16353.68 114
16354.89 132
16356.10 144
16357.30 128
16358.51 148
16359.72 145
16360.93 122
16362.14 118
16363.35 130
16364.56 143
16365.77 109
16366.97 134
16368.18 127
16369.39 128
16370.60 138
16371.81 133
16373.02 146
16374.23 137
16375.44 145
16376.65 118
16377.86 112
16379.06 139
16380.27 132
16381.48 122
16382.69 115
16383.90 124
16385.11 128
16386.32 151
16387.53 135
16388.74 146
16389.95 141
16391.16 151
16392.37 169
16393.58 128
16394.79 163
16396.00 128
16397.21 196
16398.42 169
16399.63 154
16400.84 143
16402.05 159
16403.26 147
16404.47 147
16405.68 169
16406.89 173
16408.10 133
16409.31 138
16410.52 117
16411.73 116
16412.94 116
16414.15 148
16415.36 138
16416.57 114
16417.78 111
16419.00 118
16420.21 120
16421.42 158
16422.63 136
16423.84 121
16425.05 125
16426.26 147
16427.47 136
16428.68 140
16429.89 119
16431.11 125
16432.32 141
16433.53 145
16434.74 156
16435.95 147
16437.16 155
16438.37 159
16439.59 117
16440.80 119
16442.01 132
16443.22 156
16444.43 149
16445.64 154
16446.86 138
16448.07 139
16449.28 109
16450.49 138
16451.70 156
16452.91 125
16454.13 133
16455.34 139
16456.55 102
16457.76 114
16458.98 124
16460.19 125
16461.40 135
16462.61 143
16463.82 137
16465.04 127
16466.25 128
16467.46 138
16468.67 141
16469.89 137
16471.10 116
16472.31 138
16473.53 154
16474.74 130
16475.95 121
16477.16 114
16478.38 119
16479.59 126
16480.80 128
16482.02 151
16483.23 130
16484.44 153
16485.66 127
16486.87 116
16488.08 128
16489.30 132
16490.51 123
16491.72 137
16492.94 128
16494.15 120
16495.36 133
16496.58 135
16497.79 129
16499.00 135
16500.22 126
16501.43 113
16502.65 128
16503.86 145
16505.07 137
16506.29 111
16507.50 113
16508.71 132
16509.93 150
16511.14 100
16512.36 119
16513.57 115
16514.79 139
16516.00 141
16517.21 112
16518.43 107
16519.64 122
16520.86 130
16522.07 171
16523.29 131
16524.50 157
16525.72 129
16526.93 143
16528.15 132
16529.36 116
16530.58 125
16531.79 127
16533.01 139
16534.22 127
16535.44 129
16536.65 126
16537.87 139
16539.08 145
16540.30 93
16541.51 109
16542.73 113
16543.94 135
16545.16 136
16546.37 104
16547.59 121
16548.80 114
16550.02 132
16551.24 132
16552.45 108
16553.67 105
16554.88 147
16556.10 132
16557.31 187
16558.53 148
16559.75 111
16560.96 131
16562.18 125
16563.39 133
16564.61 127
16565.83 115
16567.04 117
16568.26 112
16569.47 143
16570.69 111
16571.91 133
16573.12 138
16574.34 127
16575.56 138
16576.77 130
16577.99 142
16579.21 147
16580.42 104
16581.64 90
16582.86 145
16584.07 120
16585.29 119
16586.51 151
16587.72 118
16588.94 150
16590.16 141
16591.38 109
16592.59 104
16593.81 109
16595.03 138
16596.24 127
16597.46 147
16598.68 111
16599.90 110
16601.11 104
16602.33 115
16603.55 112
16604.77 126
16605.98 124
16607.20 108
16608.42 117
16609.64 117
16610.86 112
16612.07 124
16613.29 142
16614.51 137
16615.73 96
16616.95 135
16618.16 125
16619.38 134
16620.60 129
16621.82 112
16623.04 107
16624.25 88
16625.47 130
16626.69 136
16627.91 129
16629.13 143
16630.35 116
16631.57 125
16632.78 131
16634.00 89
16635.22 130
16636.44 106
16637.66 106
16638.88 102
16640.10 120
16641.32 137
16642.53 147
16643.75 125
16644.97 102
16646.19 133
16647.41 114
16648.63 149
16649.85 141
16651.07 104
16652.29 129
16653.51 136
16654.73 121
16655.95 127
16657.17 129
16658.39 121
16659.61 135
16660.83 104
16662.04 103
16663.26 138
16664.48 136
16665.70 109
16666.92 128
16668.14 97
16669.36 135
16670.58 154
16671.80 119
16673.02 125
16674.24 115
16675.46 126
16676.68 139
16677.91 130
16679.13 115
16680.35 126
16681.57 124
16682.79 119
16684.01 122
16685.23 121
16686.45 123
16687.67 117
16688.89 106
16690.11 95
16691.33 109
16692.55 130
16693.77 133
16694.99 114
16696.21 126
16697.44 118
16698.66 108
16699.88 134
16701.10 93
16702.32 106
16703.54 113
16704.76 111
16705.98 148
16707.21 131
16708.43 103
16709.65 116
16710.87 135
16712.09 119
16713.31 111
16714.53 139
16715.76 108
16716.98 114
16718.20 123
16719.42 119
16720.64 126
16721.87 136
16723.09 140
16724.31 129
16725.53 136
16726.75 138
16727.98 117
16729.20 114
16730.42 114
16731.64 121
16732.86 110
16734.09 136
16735.31 124
16736.53 152
16737.75 129
16738.98 103
16740.20 134
16741.42 117
16742.64 128
16743.87 109
16745.09 124
16746.31 121
16747.54 118
16748.76 119
16749.98 123
16751.20 116
16752.43 153
16753.65 113
16754.87 113
16756.10 148
16757.32 125
16758.54 129
16759.77 118
16760.99 115
16762.21 89
16763.44 109
16764.66 113
16765.88 133
16767.11 140
16768.33 106
16769.55 115
16770.78 116
16772.00 118
16773.23 110
16774.45 128
16775.67 124
16776.90 118
16778.12 138
16779.35 133
16780.57 77
16781.79 103
16783.02 132
16784.24 124
16785.47 121
16786.69 136
16787.91 143
16789.14 127
16790.36 125
16791.59 110
16792.81 149
16794.04 130
16795.26 135
16796.49 146
16797.71 116
16798.94 112
16800.16 129
16801.38 130
16802.61 111
16803.83 125
16805.06 145
16806.28 127
16807.51 113
16808.73 101
16809.96 109
16811.18 127
16812.41 115
16813.64 108
16814.86 101
16816.09 96
16817.31 101
16818.54 105
16819.76 106
16820.99 125
16822.21 142
16823.44 137
16824.66 126
16825.89 140
16827.12 126
16828.34 120
16829.57 122
16830.79 141
16832.02 138
16833.25 126
16834.47 152
16835.70 106
16836.92 101
16838.15 133
16839.38 126
16840.60 142
16841.83 155
16843.06 152
16844.28 122
16845.51 146
16846.73 132
16847.96 119
16849.19 128
16850.41 128
16851.64 133
16852.87 124
16854.09 151
16855.32 153
16856.55 154
16857.77 164
16859.00 111
16860.23 141
16861.46 125
16862.68 115
16863.91 123
16865.14 118
16866.36 135
16867.59 113
16868.82 115
16870.05 141
16871.27 107
16872.50 112
16873.73 145
16874.96 134
16876.18 144
16877.41 140
16878.64 151
16879.87 123
16881.09 130
16882.32 128
16883.55 135
16884.78 124
16886.01 140
16887.23 130
16888.46 121
16889.69 133
16890.92 116
16892.15 138
16893.37 133
16894.60 124
16895.83 130
16897.06 129
16898.29 143
16899.51 139
16900.74 143
16901.97 143
16903.20 111
16904.43 115
16905.66 107
16906.89 105
16908.12 153
16909.34 131
16910.57 156
16911.80 140
16913.03 114
16914.26 101
16915.49 119
16916.72 126
16917.95 149
16919.18 104
16920.40 116
16921.63 148
16922.86 96
16924.09 120
16925.32 110
16926.55 106
16927.78 111
16929.01 139
16930.24 142
16931.47 140
16932.70 129
16933.93 131
16935.16 127
16936.39 116
16937.62 131
16938.85 117
16940.08 117
16941.31 125
16942.54 118
16943.77 130
16945.00 140
16946.23 137
16947.46 115
16948.69 105
16949.92 113
16951.15 117
16952.38 133
16953.61 132
16954.84 128
16956.07 117
16957.30 123
16958.53 139
16959.76 120
16960.99 132
16962.22 143
16963.45 127
16964.68 131
16965.92 132
16967.15 110
16968.38 117
16969.61 125
16970.84 122
16972.07 105
16973.30 118
16974.53 124
16975.76 104
16976.99 128
16978.23 128
16979.46 152
16980.69 129
16981.92 104
16983.15 129
16984.38 102
16985.61 133
16986.85 135
16988.08 124
16989.31 115
16990.54 117
16991.77 124
16993.00 109
16994.24 117
16995.47 119
16996.70 124
16997.93 130
16999.16 106
17000.40 114
17001.63 106
17002.86 144
17004.09 115
17005.32 98
17006.56 113
17007.79 117
17009.02 111
17010.25 123
17011.49 130
17012.72 117
17013.95 118
17015.18 106
17016.42 87
17017.65 131
17018.88 139
17020.12 129
17021.35 108
17022.58 118
17023.81 131
17025.05 127
17026.28 132
17027.51 102
17028.75 124
17029.98 120
17031.21 137
17032.45 113
17033.68 112
17034.91 87
17036.15 114
17037.38 144
17038.61 138
17039.85 152
17041.08 119
17042.31 134
17043.55 117
17044.78 145
17046.01 159
17047.25 119
17048.48 97
17049.72 88
17050.95 114
17052.18 97
17053.42 115
17054.65 104
17055.89 120
17057.12 125
17058.35 104
17059.59 118
17060.82 119
17062.06 93
17063.29 92
17064.53 120
17065.76 128
17066.99 108
17068.23 129
17069.46 141
17070.70 124
17071.93 129
17073.17 99
17074.40 89
17075.64 136
17076.87 152
17078.11 134
17079.34 99
17080.58 127
17081.81 122
17083.05 120
17084.28 105
17085.52 143
17086.75 131
17087.99 111
17089.22 142
17090.46 124
17091.69 110
17092.93 104
17094.16 139
17095.40 130
17096.64 110
17097.87 103
17099.11 118
17100.34 112
17101.58 100
17102.81 114
17104.05 118
17105.29 117
17106.52 120
17107.76 119
17108.99 102
17110.23 109
17111.47 141
17112.70 156
17113.94 131
17115.17 136
17116.41 131
17117.65 122
17118.88 129
17120.12 117
17121.36 136
17122.59 159
17123.83 119
17125.07 126
17126.30 100
17127.54 115
17128.78 118
17130.01 115
17131.25 112
17132.49 93
17133.72 109
17134.96 107
17136.20 114
17137.43 168
17138.67 124
17139.91 131
17141.15 124
17142.38 135
17143.62 111
17144.86 117
17146.10 136
17147.33 135
17148.57 110
17149.81 112
17151.05 111
17152.28 118
17153.52 148
17154.76 112
17156.00 109
17157.23 103
17158.47 124
17159.71 104
17160.95 133
17162.19 105
17163.42 125
17164.66 142
17165.90 132
17167.14 143
17168.38 109
17169.61 135
17170.85 131
17172.09 145
17173.33 119
17174.57 120
17175.81 115
17177.04 114
17178.28 117
17179.52 100
17180.76 101
17182.00 100
17183.24 99
17184.48 100
17185.71 100
17186.95 107
17188.19 105
17189.43 123
17190.67 117
17191.91 122
17193.15 112
17194.39 107
17195.63 108
17196.87 130
17198.11 125
17199.34 127
17200.58 98
17201.82 107
17203.06 113
17204.30 127
17205.54 134
17206.78 95
17208.02 102
17209.26 103
17210.50 110
17211.74 113
17212.98 111
17214.22 114
17215.46 115
17216.70 118
17217.94 114
17219.18 104
17220.42 103
17221.66 120
17222.90 112
17224.14 95
17225.38 91
17226.62 91
17227.86 101
17229.10 118
17230.34 133
17231.58 87
17232.82 115
17234.06 115
17235.30 114
17236.54 117
17237.78 129
17239.03 114
17240.27 109
17241.51 99
17242.75 95
17243.99 91
17245.23 92
17246.47 91
17247.71 119
17248.95 96
17250.19 107
17251.43 121
17252.68 105
17253.92 101
17255.16 133
17256.40 113
17257.64 98
17258.88 103
17260.12 128
17261.37 97
17262.61 107
17263.85 116
17265.09 97
17266.33 106
17267.57 104
17268.82 121
17270.06 108
17271.30 109
17272.54 115
17273.78 118
17275.03 104
17276.27 91
17277.51 111
17278.75 97
17279.99 112
17281.24 119
17282.48 126
17283.72 112
17284.96 103
17286.21 106
17287.45 144
17288.69 96
17289.93 105
17291.18 113
17292.42 129
17293.66 104
17294.90 92
17296.15 113
17297.39 124
17298.63 137
17299.88 122
17301.12 117
17302.36 104
17303.60 117
17304.85 108
17306.09 119
17307.33 104
17308.58 107
17309.82 127
17311.06 123
17312.31 118
17313.55 112
17314.79 111
17316.04 117
17317.28 125
17318.52 111
17319.77 82
17321.01 106
17322.26 83
17323.50 116
17324.74 130
17325.99 113
17327.23 111
17328.48 110
17329.72 88
17330.96 90
17332.21 105
17333.45 120
17334.70 131
17335.94 124
17337.18 112
17338.43 103
17339.67 105
17340.92 90
17342.16 108
17343.41 111
17344.65 108
17345.90 96
17347.14 105
17348.38 117
17349.63 101
17350.87 100
17352.12 87
17353.36 130
17354.61 115
17355.85 128
17357.10 104
17358.34 120
17359.59 99
17360.83 107
17362.08 101
17363.32 101
17364.57 148
17365.81 137
17367.06 112
17368.31 115
17369.55 112
17370.80 108
17372.04 123
17373.29 107
17374.53 129
17375.78 110
17377.02 106
17378.27 102
17379.52 120
17380.76 112
17382.01 135
17383.25 130
17384.50 102
17385.75 91
17386.99 107
17388.24 125
17389.48 141
17390.73 98
17391.98 118
17393.22 118
17394.47 125
17395.71 114
17396.96 105
17398.21 91
17399.45 115
17400.70 126
17401.95 103
17403.19 78
17404.44 108
17405.69 123
17406.93 126
17408.18 118
17409.43 108
17410.67 107
17411.92 98
17413.17 100
17414.42 94
17415.66 100
17416.91 109
17418.16 114
17419.40 104
17420.65 103
17421.90 109
17423.15 108
17424.39 108
17425.64 94
17426.89 81
17428.14 98
17429.38 117
17430.63 99
17431.88 93
17433.13 102
17434.37 137
17435.62 122
17436.87 97
17438.12 93
17439.37 92
17440.61 110
17441.86 121
17443.11 107
17444.36 98
17445.61 114
17446.85 105
17448.10 105
17449.35 114
17450.60 115
17451.85 121
17453.10 111
17454.34 119
17455.59 103
17456.84 98
17458.09 94
17459.34 99
17460.59 140
17461.84 110
17463.09 97
17464.33 100
17465.58 120
17466.83 115
17468.08 121
17469.33 115
17470.58 122
17471.83 102
17473.08 96
17474.33 131
17475.58 127
17476.83 86
17478.07 122
17479.32 109
17480.57 115
17481.82 116
17483.07 109
17484.32 115
17485.57 101
17486.82 125
17488.07 116
17489.32 103
17490.57 89
17491.82 113
17493.07 124
17494.32 109
17495.57 105
17496.82 94
17498.07 86
17499.32 121
17500.57 135
17501.82 123
17503.07 134
17504.32 123
17505.57 146
17506.82 109
17508.07 108
17509.32 137
17510.57 120
17511.82 117
17513.07 122
17514.32 89
17515.58 114
17516.83 91
17518.08 114
17519.33 115
17520.58 98
17521.83 123
17523.08 101
17524.33 116
17525.58 128
17526.83 105
17528.08 108
17529.34 86
17530.59 80
17531.84 99
17533.09 92
17534.34 94
17535.59 122
17536.84 123
17538.09 109
17539.35 102
17540.60 104
17541.85 101
17543.10 108
17544.35 68
17545.60 104
17546.86 111
17548.11 106
17549.36 102
17550.61 94
17551.86 95
17553.12 114
17554.37 131
17555.62 112
17556.87 114
17558.12 121
17559.38 93
17560.63 109
17561.88 106
17563.13 82
17564.39 95
17565.64 98
17566.89 103
17568.14 110
17569.40 110
17570.65 105
17571.90 106
17573.15 113
17574.41 119
17575.66 100
17576.91 118
17578.17 115
17579.42 97
17580.67 116
17581.92 113
17583.18 123
17584.43 115
17585.68 130
17586.94 105
17588.19 128
17589.44 109
17590.70 133
17591.95 109
17593.20 122
17594.46 115
17595.71 112
17596.97 85
17598.22 100
17599.47 110
17600.73 86
17601.98 130
17603.23 107
17604.49 93
17605.74 127
17607.00 108
17608.25 110
17609.50 126
17610.76 91
17612.01 108
17613.27 121
17614.52 122
17615.77 114
17617.03 106
17618.28 108
17619.54 115
17620.79 117
17622.05 107
17623.30 110
17624.56 94
17625.81 105
17627.06 103
17628.32 104
17629.57 117
17630.83 111
17632.08 98
17633.34 119
17634.59 105
17635.85 103
17637.10 100
17638.36 98
17639.61 139
17640.87 122
17642.12 112
17643.38 93
17644.63 102
17645.89 102
17647.15 101
17648.40 99
17649.66 102
17650.91 104
17652.17 105
17653.42 105
17654.68 124
17655.93 100
17657.19 105
17658.45 126
17659.70 118
17660.96 118
17662.21 102
17663.47 120
17664.73 118
17665.98 129
17667.24 106
17668.49 137
17669.75 95
17671.01 111
17672.26 103
17673.52 99
17674.77 123
17676.03 90
17677.29 91
17678.54 114
17679.80 116
17681.06 102
17682.31 103
17683.57 97
17684.83 98
17686.08 86
17687.34 112
17688.60 112
17689.85 138
17691.11 122
17692.37 99
17693.63 103
17694.88 104
17696.14 139
17697.40 106
17698.65 110
17699.91 105
17701.17 100
17702.43 76
17703.68 92
17704.94 98
17706.20 117
17707.46 95
17708.71 81
17709.97 119
17711.23 127
17712.49 120
17713.74 93
17715.00 111
17716.26 93
17717.52 100
17718.78 105
17720.03 96
17721.29 83
17722.55 103
17723.81 108
17725.07 109
17726.32 113
17727.58 101
17728.84 112
17730.10 83
17731.36 108
17732.62 103
17733.87 90
17735.13 90
17736.39 80
17737.65 109
17738.91 94
17740.17 114
17741.43 117
17742.69 122
17743.94 111
17745.20 99
17746.46 114
17747.72 117
17748.98 119
17750.24 91
17751.50 104
17752.76 120
17754.02 91
17755.28 99
17756.53 113
17757.79 120
17759.05 125
17760.31 145
17761.57 110
17762.83 89
17764.09 104
17765.35 102
17766.61 98
17767.87 126
17769.13 100
17770.39 108
17771.65 129
17772.91 120
17774.17 102
17775.43 115
17776.69 108
17777.95 94
17779.21 114
17780.47 121
17781.73 104
17782.99 107
17784.25 105
17785.51 105
17786.77 127
17788.03 105
17789.29 113
17790.55 92
17791.81 88
17793.07 119
17794.33 112
17795.59 105
17796.86 102
17798.12 105
17799.38 103
17800.64 122
17801.90 105
17803.16 113
17804.42 95
17805.68 118
17806.94 119
17808.20 96
17809.47 107
17810.73 123
17811.99 144
17813.25 94
17814.51 105
17815.77 104
17817.03 105
17818.29 94
17819.56 135
17820.82 106
17822.08 108
17823.34 123
17824.60 126
17825.86 131
17827.13 125
17828.39 113
17829.65 99
17830.91 142
17832.17 99
17833.44 121
17834.70 104
17835.96 105
17837.22 110
17838.48 89
17839.75 105
17841.01 92
17842.27 108
17843.53 105
17844.80 103
17846.06 104
17847.32 104
17848.58 114
17849.85 100
17851.11 94
17852.37 105
17853.63 95
17854.90 110
17856.16 108
17857.42 114
17858.69 99
17859.95 89
17861.21 90
17862.47 85
17863.74 78
17865.00 79
17866.26 90
17867.53 94
17868.79 109
17870.05 110
17871.32 109
17872.58 122
17873.84 101
17875.11 114
17876.37 127
17877.63 143
17878.90 90
17880.16 98
17881.43 96
17882.69 90
17883.95 99
17885.22 123
17886.48 102
17887.74 106
17889.01 108
17890.27 93
17891.54 133
17892.80 112
17894.07 94
17895.33 102
17896.59 95
17897.86 96
17899.12 82
17900.39 93
17901.65 106
17902.92 103
17904.18 102
17905.44 105
17906.71 80
17907.97 87
17909.24 94
17910.50 91
17911.77 85
17913.03 97
17914.30 103
17915.56 86
17916.83 73
17918.09 97
17919.36 103
17920.62 116
17921.89 108
17923.15 105
17924.42 107
17925.68 115
17926.95 116
17928.21 125
17929.48 99
17930.75 103
17932.01 99
17933.28 106
17934.54 106
17935.81 92
17937.07 94
17938.34 90
17939.61 99
17940.87 102
17942.14 92
17943.40 110
17944.67 122
17945.93 101
17947.20 111
17948.47 100
17949.73 97
17951.00 101
17952.27 110
17953.53 94
17954.80 107
17956.06 118
17957.33 107
17958.60 102
17959.86 100
17961.13 96
17962.40 105
17963.66 96
17964.93 104
17966.20 108
17967.46 119
17968.73 93
17970.00 106
17971.26 120
17972.53 105
17973.80 109
17975.07 106
17976.33 104
17977.60 132
17978.87 130
17980.13 116
17981.40 110
17982.67 104
17983.94 120
17985.20 105
17986.47 101
17987.74 117
17989.01 106
17990.27 116
17991.54 128
17992.81 120
17994.08 112
17995.34 108
17996.61 116
17997.88 129
17999.15 90
18000.42 90
18001.68 119
18002.95 123
18004.22 122
18005.49 94
18006.76 103
18008.02 98
18009.29 97
18010.56 109
18011.83 94
18013.10 106
18014.37 111
18015.63 100
18016.90 116
18018.17 92
18019.44 104
18020.71 107
18021.98 119
18023.25 118
18024.51 96
18025.78 84
18027.05 82
18028.32 117
18029.59 103
18030.86 104
18032.13 111
18033.40 133
18034.67 93
18035.94 84
18037.20 101
18038.47 110
18039.74 110
18041.01 105
18042.28 101
18043.55 91
18044.82 100
18046.09 110
18047.36 100
18048.63 105
18049.90 111
18051.17 136
18052.44 120
18053.71 75
18054.98 114
18056.25 132
18057.52 126
18058.79 101
18060.06 101
18061.33 110
18062.60 114
18063.87 126
18065.14 103
18066.41 98
18067.68 106
18068.95 114
18070.22 124
18071.49 109
18072.76 93
18074.03 120
18075.30 141
18076.57 92
18077.84 90
18079.11 120
18080.39 120
18081.66 129
18082.93 146
18084.20 88
18085.47 92
18086.74 102
18088.01 106
18089.28 93
18090.55 84
18091.82 100
18093.10 112
18094.37 126
18095.64 90
18096.91 91
18098.18 106
18099.45 120
18100.72 112
18102.00 119
18103.27 104
18104.54 100
18105.81 112
18107.08 92
18108.35 103
18109.63 103
18110.90 120
18112.17 113
18113.44 103
18114.71 115
18115.98 106
18117.26 132
18118.53 88
18119.80 113
18121.07 103
18122.35 93
18123.62 120
18124.89 93
18126.16 92
18127.43 113
18128.71 106
18129.98 102
18131.25 108
18132.52 100
18133.80 96
18135.07 125
18136.34 124
18137.62 113
18138.89 89
18140.16 126
18141.43 128
18142.71 92
18143.98 94
18145.25 105
18146.53 127
18147.80 142
18149.07 121
18150.35 111
18151.62 113
18152.89 110
18154.17 97
18155.44 110
18156.71 106
18157.99 111
18159.26 115
18160.53 112
18161.81 103
18163.08 104
18164.35 104
18165.63 101
18166.90 108
18168.18 107
18169.45 106
18170.72 120
18172.00 123
18173.27 116
18174.55 123
18175.82 101
18177.09 125
18178.37 137
18179.64 120
18180.92 114
18182.19 108
18183.47 101
18184.74 116
18186.01 126
18187.29 108
18188.56 109
18189.84 122
18191.11 101
18192.39 92
18193.66 106
18194.94 85
18196.21 121
18197.49 126
18198.76 93
18200.04 99
18201.31 97
18202.59 97
18203.86 112
18205.14 115
18206.41 107
18207.69 120
18208.96 119
18210.24 119
18211.51 123
18212.79 110
18214.06 120
18215.34 109
18216.62 117
18217.89 105
18219.17 115
18220.44 109
18221.72 92
18222.99 101
18224.27 106
18225.55 142
18226.82 128
18228.10 118
18229.37 148
18230.65 122
18231.93 139
18233.20 117
18234.48 100
18235.75 128
18237.03 107
18238.31 106
18239.58 112
18240.86 97
18242.14 88
18243.41 96
18244.69 113
18245.97 107
18247.24 90
18248.52 106
18249.80 102
18251.07 106
18252.35 120
18253.63 116
18254.90 91
18256.18 95
18257.46 104
18258.73 97
18260.01 118
18261.29 106
18262.57 88
18263.84 109
18265.12 101
18266.40 98
18267.67 120
18268.95 95
18270.23 107
18271.51 90
18272.78 84
18274.06 104
18275.34 87
18276.62 95
18277.89 106
18279.17 103
18280.45 134
18281.73 111
18283.01 98
18284.28 111
18285.56 110
18286.84 103
18288.12 110
18289.40 100
18290.67 110
18291.95 87
18293.23 83
18294.51 104
18295.79 123
18297.07 113
18298.34 83
18299.62 89
18300.90 105
18302.18 93
18303.46 102
18304.74 107
18306.02 107
18307.29 88
18308.57 122
18309.85 118
18311.13 108
18312.41 101
18313.69 94
18314.97 109
18316.25 91
18317.53 106
18318.80 122
18320.08 100
18321.36 104
18322.64 90
18323.92 96
18325.20 117
18326.48 113
18327.76 93
18329.04 112
18330.32 124
18331.60 98
18332.88 107
18334.16 105
18335.44 92
18336.72 117
18338.00 106
18339.28 101
18340.56 104
18341.84 98
18343.12 106
18344.40 131
18345.68 105
18346.96 121
18348.24 115
18349.52 120
18350.80 106
18352.08 105
18353.36 118
18354.64 101
18355.92 93
18357.20 128
18358.48 124
18359.76 110
18361.04 128
18362.32 88
18363.60 77
18364.88 116
18366.16 121
18367.45 87
18368.73 121
18370.01 112
18371.29 115
18372.57 93
18373.85 99
18375.13 103
18376.41 110
18377.69 116
18378.98 92
18380.26 101
18381.54 88
18382.82 101
18384.10 117
18385.38 99
18386.66 125
18387.95 123
18389.23 91
18390.51 84
18391.79 101
18393.07 94
18394.35 104
18395.64 108
18396.92 105
18398.20 86
18399.48 96
18400.76 121
18402.05 98
18403.33 97
18404.61 123
18405.89 103
18407.17 104
18408.46 112
18409.74 126
18411.02 94
18412.30 99
18413.59 92
18414.87 85
18416.15 97
18417.43 96
18418.72 104
18420.00 108
18421.28 111
18422.56 86
18423.85 90
18425.13 101
18426.41 100
18427.70 94
18428.98 115
18430.26 130
18431.54 103
18432.83 96
18434.11 88
18435.39 117
18436.68 107
18437.96 119
18439.24 106
18440.53 107
18441.81 117
18443.09 96
18444.38 89
18445.66 101
18446.95 99
18448.23 90
18449.51 102
18450.80 78
18452.08 92
18453.36 99
18454.65 97
18455.93 92
18457.22 89
18458.50 98
18459.78 104
18461.07 95
18462.35 96
18463.64 107
18464.92 118
18466.21 127
18467.49 92
18468.77 93
18470.06 95
18471.34 96
18472.63 96
18473.91 93
18475.20 83
18476.48 85
18477.77 107
18479.05 95
18480.34 102
18481.62 96
18482.91 69
18484.19 86
18485.47 97
18486.76 70
18488.04 104
18489.33 101
18490.62 77
18491.90 86
18493.19 92
18494.47 91
18495.76 97
18497.04 113
18498.33 115
18499.61 109
18500.90 97
18502.18 102
18503.47 106
18504.75 108
18506.04 132
18507.33 92
18508.61 100
18509.90 97
18511.18 88
18512.47 88
18513.76 116
18515.04 132
18516.33 110
18517.61 96
18518.90 89
18520.19 117
18521.47 86
18522.76 124
18524.04 124
18525.33 111
18526.62 80
18527.90 108
18529.19 101
18530.48 100
18531.76 103
18533.05 112
18534.34 98
18535.62 87
18536.91 101
18538.20 101
18539.48 82
18540.77 98
18542.06 111
18543.34 104
18544.63 96
18545.92 119
18547.21 113
18548.49 121
18549.78 102
18551.07 114
18552.36 98
18553.64 95
18554.93 110
18556.22 95
18557.50 108
18558.79 89
18560.08 97
18561.37 115
18562.66 92
18563.94 121
18565.23 102
18566.52 119
18567.81 109
18569.09 115
18570.38 101
18571.67 106
18572.96 107
18574.25 117
18575.53 109
18576.82 112
18578.11 105
18579.40 92
18580.69 99
18581.98 84
18583.26 102
18584.55 105
18585.84 108
18587.13 134
18588.42 88
18589.71 100
18590.99 111
18592.28 84
18593.57 109
18594.86 119
18596.15 130
18597.44 97
18598.73 90
18600.02 128
18601.31 117
18602.59 88
18603.88 87
18605.17 91
18606.46 93
18607.75 99
18609.04 113
18610.33 127
18611.62 129
18612.91 126
18614.20 148
18615.49 93
18616.78 90
18618.07 100
18619.36 102
18620.65 119
18621.94 110
18623.23 111
18624.52 102
18625.81 92
18627.10 94
18628.39 108
18629.68 136
18630.97 118
18632.26 92
18633.55 100
18634.84 119
18636.13 115
18637.42 133
18638.71 111
18640.00 121
18641.29 126
18642.58 138
18643.87 101
18645.16 90
18646.45 94
18647.74 115
18649.03 135
18650.32 121
18651.61 130
18652.90 112
18654.19 99
18655.48 115
18656.78 98
18658.07 105
18659.36 94
18660.65 103
18661.94 116
18663.23 98
18664.52 77
18665.81 100
18667.10 103
18668.40 92
18669.69 105
18670.98 126
18672.27 90
18673.56 87
18674.85 109
18676.14 106
18677.44 108
18678.73 90
18680.02 93
18681.31 89
18682.60 122
18683.90 126
18685.19 94
18686.48 91
18687.77 103
18689.06 119
18690.36 107
18691.65 89
18692.94 114
18694.23 85
18695.52 104
18696.82 125
18698.11 106
18699.40 103
18700.69 108
18701.99 100
18703.28 86
18704.57 93
18705.86 121
18707.16 113
18708.45 116
18709.74 102
18711.04 116
18712.33 125
18713.62 108
18714.91 98
18716.21 95
18717.50 90
18718.79 90
18720.09 106
18721.38 98
18722.67 123
18723.97 103
18725.26 108
18726.55 101
18727.85 90
18729.14 118
18730.43 99
18731.73 113
18733.02 82
18734.31 90
18735.61 104
18736.90 98
18738.19 114
18739.49 120
18740.78 99
18742.08 75
18743.37 117
18744.66 94
18745.96 91
18747.25 123
18748.55 94
18749.84 93
18751.13 98
18752.43 80
18753.72 82
18755.02 98
18756.31 108
18757.61 104
18758.90 91
18760.20 86
18761.49 88
18762.78 107
18764.08 96
18765.37 101
18766.67 88
18767.96 117
18769.26 129
18770.55 94
18771.85 89
18773.14 116
18774.44 87
18775.73 63
18777.03 90
18778.32 94
18779.62 74
18780.91 102
18782.21 126
18783.50 111
18784.80 112
18786.10 123
18787.39 121
18788.69 96
18789.98 96
18791.28 84
18792.57 120
18793.87 132
18795.16 76
18796.46 116
18797.76 97
18799.05 97
18800.35 93
18801.64 91
18802.94 126
18804.24 103
18805.53 105
18806.83 71
18808.12 74
18809.42 92
18810.72 85
18812.01 113
18813.31 96
18814.61 99
18815.90 95
18817.20 122
18818.50 122
18819.79 103
18821.09 109
18822.39 122
18823.68 97
18824.98 130
18826.28 105
18827.57 93
18828.87 120
18830.17 121
18831.46 112
18832.76 125
18834.06 106
18835.35 96
18836.65 111
18837.95 111
18839.25 104
18840.54 83
18841.84 117
18843.14 95
18844.44 100
18845.73 103
18847.03 85
18848.33 96
18849.63 101
18850.92 96
18852.22 86
18853.52 89
18854.82 89
18856.11 80
18857.41 97
18858.71 96
18860.01 87
18861.31 89
18862.60 113
18863.90 99
18865.20 84
18866.50 100
18867.80 108
18869.10 110
18870.39 139
18871.69 110
18872.99 96
18874.29 100
18875.59 90
18876.89 96
18878.18 83
18879.48 77
18880.78 90
18882.08 60
18883.38 98
18884.68 103
18885.98 105
18887.28 84
18888.57 98
18889.87 119
18891.17 92
18892.47 75
18893.77 89
18895.07 109
18896.37 91
18897.67 105
18898.97 92
18900.27 84
18901.57 101
18902.87 97
18904.17 93
18905.47 96
18906.76 105
18908.06 106
18909.36 98
18910.66 108
18911.96 106
18913.26 121
18914.56 106
18915.86 75
18917.16 96
18918.46 112
18919.76 89
18921.06 79
18922.36 83
18923.66 104
18924.96 85
18926.26 109
18927.56 106
18928.86 114
18930.17 85
18931.47 100
18932.77 127
18934.07 100
18935.37 98
18936.67 98
18937.97 103
18939.27 115
18940.57 92
18941.87 96
18943.17 95
18944.47 81
18945.77 98
18947.07 96
18948.38 104
18949.68 122
18950.98 107
18952.28 96
18953.58 110
18954.88 106
18956.18 103
18957.48 88
18958.79 97
18960.09 100
18961.39 99
18962.69 126
18963.99 106
18965.29 92
18966.59 94
18967.90 104
18969.20 122
18970.50 102
18971.80 102
18973.10 80
18974.41 91
18975.71 83
18977.01 111
18978.31 101
18979.61 75
18980.92 79
18982.22 111
18983.52 82
18984.82 103
18986.12 93
18987.43 87
18988.73 85
18990.03 86
18991.33 85
18992.64 84
18993.94 95
18995.24 125
18996.54 118
18997.85 109
18999.15 122
19000.45 109
19001.76 76
19003.06 102
19004.36 92
19005.66 89
19006.97 81
19008.27 96
19009.57 91
19010.88 81
19012.18 97
19013.48 98
19014.79 77
19016.09 78
19017.39 103
19018.70 108
19020.00 108
19021.30 129
19022.61 126
19023.91 105
19025.22 104
19026.52 85
19027.82 88
19029.13 113
19030.43 113
19031.73 77
19033.04 93
19034.34 85
19035.65 81
19036.95 91
19038.25 108
19039.56 112
19040.86 110
19042.17 92
19043.47 91
19044.78 96
19046.08 107
19047.38 95
19048.69 100
19049.99 78
19051.30 103
19052.60 97
19053.91 93
19055.21 113
19056.52 104
19057.82 94
19059.13 91
19060.43 80
19061.74 89
19063.04 97
19064.35 106
19065.65 91
19066.96 100
19068.26 107
19069.57 117
19070.87 107
19072.18 104
19073.48 66
19074.79 79
19076.09 81
19077.40 105
19078.70 110
19080.01 100
19081.32 84
19082.62 86
19083.93 88
19085.23 97
19086.54 89
19087.84 100
19089.15 86
19090.46 111
19091.76 104
19093.07 73
19094.37 89
19095.68 109
19096.99 94
19098.29 99
19099.60 104
19100.90 88
19102.21 91
19103.52 93
19104.82 68
19106.13 89
19107.44 104
19108.74 95
19110.05 87
19111.36 93
19112.66 76
19113.97 69
19115.28 78
19116.58 82
19117.89 91
19119.20 104
19120.50 96
19121.81 92
19123.12 128
19124.43 88
19125.73 90
19127.04 94
19128.35 101
19129.65 109
19130.96 121
19132.27 98
19133.58 79
19134.88 92
19136.19 110
19137.50 124
19138.81 93
19140.11 101
19141.42 99
19142.73 105
19144.04 87
19145.34 64
19146.65 81
19147.96 91
19149.27 102
19150.58 90
19151.88 77
19153.19 82
19154.50 94
19155.81 120
19157.12 126
19158.42 94
19159.73 91
19161.04 101
19162.35 114
19163.66 98
19164.97 116
19166.28 124
19167.58 98
19168.89 120
19170.20 102
19171.51 95
19172.82 93
19174.13 115
19175.44 106
19176.75 90
19178.05 120
19179.36 119
19180.67 88
19181.98 75
19183.29 91
19184.60 108
19185.91 112
19187.22 97
19188.53 87
19189.84 124
19191.15 94
19192.46 120
19193.76 106
19195.07 129
19196.38 93
19197.69 104
19199.00 86
19200.31 85
19201.62 101
19202.93 88
19204.24 85
19205.55 100
19206.86 102
19208.17 123
19209.48 124
19210.79 100
19212.10 91
19213.41 97
19214.72 91
19216.03 90
19217.34 99
19218.65 109
19219.96 94
19221.27 83
19222.58 105
19223.89 98
19225.20 86
19226.52 99
19227.83 106
19229.14 83
19230.45 99
19231.76 97
19233.07 77
19234.38 80
19235.69 93
19237.00 109
19238.31 90
19239.62 93
19240.93 123
19242.25 123
19243.56 115
19244.87 101
19246.18 111
19247.49 89
19248.80 103
19250.11 85
19251.42 81
19252.74 84
19254.05 75
19255.36 115
19256.67 108
19257.98 82
19259.29 81
19260.61 108
19261.92 110
19263.23 85
19264.54 95
19265.85 104
19267.17 106
19268.48 118
19269.79 109
19271.10 122
19272.41 102
19273.73 95
19275.04 91
19276.35 79
19277.66 93
19278.98 87
19280.29 117
19281.60 79
19282.91 105
19284.23 106
19285.54 106
19286.85 106
19288.16 83
19289.48 89
19290.79 96
19292.10 91
19293.41 92
19294.73 119
19296.04 110
19297.35 92
19298.67 104
19299.98 97
19301.29 90
19302.61 97
19303.92 89
19305.23 94
19306.55 89
19307.86 95
19309.17 108
19310.49 104
19311.80 91
19313.11 118
19314.43 94
19315.74 93
19317.05 85
19318.37 98
19319.68 80
19320.99 115
19322.31 129
19323.62 91
19324.94 90
19326.25 85
19327.56 95
19328.88 106
19330.19 109
19331.51 98
19332.82 84
19334.14 82
19335.45 94
19336.76 100
19338.08 89
19339.39 95
19340.71 97
19342.02 118
19343.34 89
19344.65 96
19345.97 107
19347.28 101
19348.59 87
19349.91 104
19351.22 82
19352.54 103
19353.85 104
19355.17 81
19356.48 104
19357.80 104
19359.11 103
19360.43 104
19361.74 95
19363.06 112
19364.38 90
19365.69 99
19367.01 90
19368.32 95
19369.64 117
19370.95 103
19372.27 83
19373.58 91
19374.90 98
19376.21 100
19377.53 96
19378.85 102
19380.16 86
19381.48 90
19382.79 101
19384.11 100
19385.43 89
19386.74 89
19388.06 133
19389.37 127
19390.69 97
19392.01 93
19393.32 87
19394.64 101
19395.96 85
19397.27 99
19398.59 90
19399.91 100
19401.22 98
19402.54 84
19403.85 104
19405.17 98
19406.49 103
19407.80 95
19409.12 94
19410.44 83
19411.76 86
19413.07 110
19414.39 78
19415.71 106
19417.02 105
19418.34 116
19419.66 105
19420.98 99
19422.29 101
19423.61 103
19424.93 123
19426.24 124
19427.56 97
19428.88 111
19430.20 95
19431.51 95
19432.83 79
19434.15 91
19435.47 100
19436.79 89
19438.10 95
19439.42 91
19440.74 91
19442.06 91
19443.37 106
19444.69 99
19446.01 84
19447.33 94
19448.65 85
19449.97 76
19451.28 100
19452.60 99
19453.92 87
19455.24 93
19456.56 84
19457.88 69
19459.19 102
19460.51 129
19461.83 79
19463.15 103
19464.47 90
19465.79 80
19467.11 101
19468.42 86
19469.74 92
19471.06 89
19472.38 98
19473.70 95
19475.02 90
19476.34 96
19477.66 78
19478.98 86
19480.30 83
19481.62 107
19482.93 103
19484.25 93
19485.57 124
19486.89 110
19488.21 109
19489.53 83
19490.85 113
19492.17 89
19493.49 112
19494.81 109
19496.13 96
19497.45 75
19498.77 88
19500.09 108
19501.41 81
19502.73 78
19504.05 91
19505.37 92
19506.69 97
19508.01 107
19509.33 95
19510.65 86
19511.97 90
19513.29 96
19514.61 105
19515.93 99
19517.25 103
19518.57 102
19519.89 96
19521.21 116
19522.54 91
19523.86 83
19525.18 98
19526.50 106
19527.82 100
19529.14 113
19530.46 102
19531.78 97
19533.10 72
19534.42 78
19535.74 77
19537.07 103
19538.39 115
19539.71 92
19541.03 99
19542.35 88
19543.67 85
19544.99 67
19546.31 80
19547.64 95
19548.96 109
19550.28 105
19551.60 73
19552.92 89
19554.24 98
19555.57 94
19556.89 101
19558.21 98
19559.53 84
19560.85 83
19562.18 95
19563.50 81
19564.82 72
19566.14 91
19567.46 80
19568.79 92
19570.11 84
19571.43 93
19572.75 95
19574.08 95
19575.40 93
19576.72 104
19578.04 81
19579.37 79
19580.69 96
19582.01 74
19583.33 81
19584.66 96
19585.98 99
19587.30 75
19588.63 100
19589.95 91
19591.27 101
19592.59 100
19593.92 106
19595.24 121
19596.56 107
19597.89 90
19599.21 91
19600.53 110
19601.86 114
19603.18 116
19604.50 98
19605.83 84
19607.15 84
19608.47 124
19609.80 112
19611.12 97
19612.45 87
19613.77 82
19615.09 76
19616.42 73
19617.74 77
19619.06 84
19620.39 108
19621.71 96
19623.04 86
19624.36 91
19625.69 84
19627.01 92
19628.33 99
19629.66 98
19630.98 91
19632.31 90
19633.63 97
19634.96 78
19636.28 84
19637.60 82
19638.93 97
19640.25 95
19641.58 90
19642.90 100
19644.23 77
19645.55 79
19646.88 82
19648.20 70
19649.53 80
19650.85 90
19652.18 90
19653.50 63
19654.83 60
19656.15 71
19657.48 90
19658.80 81
19660.13 82
19661.45 82
19662.78 96
19664.11 81
19665.43 98
19666.76 111
19668.08 76
19669.41 93
19670.73 112
19672.06 102
19673.39 92
19674.71 88
19676.04 88
19677.36 96
19678.69 111
19680.01 100
19681.34 107
19682.67 86
19683.99 84
19685.32 100
19686.65 77
19687.97 78
19689.30 88
19690.62 74
19691.95 70
19693.28 81
19694.60 76
19695.93 74
19697.26 80
19698.58 97
19699.91 97
19701.24 84
19702.56 90
19703.89 110
19705.22 65
19706.54 79
19707.87 74
19709.20 86
19710.53 85
19711.85 108
19713.18 103
19714.51 107
19715.83 92
19717.16 99
19718.49 88
19719.82 110
19721.14 105
19722.47 84
19723.80 82
19725.13 84
19726.45 103
19727.78 124
19729.11 86
19730.44 90
19731.76 89
19733.09 101
19734.42 109
19735.75 83
19737.08 90
19738.40 95
19739.73 91
19741.06 122
19742.39 103
19743.72 97
19745.04 102
19746.37 79
19747.70 83
19749.03 111
19750.36 111
19751.69 104
19753.01 65
19754.34 61
19755.67 94
19757.00 92
19758.33 77
19759.66 59
19760.99 67
19762.31 94
19763.64 99
19764.97 106
19766.30 102
19767.63 88
19768.96 81
19770.29 88
19771.62 85
19772.95 90
19774.28 82
19775.60 94
19776.93 80
19778.26 69
19779.59 82
19780.92 101
19782.25 100
19783.58 97
19784.91 94
19786.24 77
19787.57 95
19788.90 96
19790.23 79
19791.56 72
19792.89 93
19794.22 90
19795.55 95
19796.88 85
19798.21 96
19799.54 90
19800.87 116
19802.20 104
19803.53 73
19804.86 83
19806.19 88
19807.52 81
19808.85 76
19810.18 83
19811.51 100
19812.84 100
19814.17 121
19815.50 116
19816.83 84
19818.16 121
19819.49 106
19820.83 93
19822.16 70
19823.49 91
19824.82 94
19826.15 79
19827.48 79
19828.81 76
19830.14 92
19831.47 94
19832.80 86
19834.14 93
19835.47 118
19836.80 112
19838.13 95
19839.46 102
19840.79 96
19842.12 109
19843.46 107
19844.79 113
19846.12 83
19847.45 95
19848.78 104
19850.11 101
19851.45 89
19852.78 90
19854.11 113
19855.44 107
19856.77 128
19858.11 102
19859.44 86
19860.77 77
19862.10 67
19863.43 107
19864.77 75
19866.10 76
19867.43 93
19868.76 93
19870.10 92
19871.43 61
19872.76 88
19874.09 77
19875.43 88
19876.76 111
19878.09 88
19879.42 87
19880.76 90
19882.09 90
19883.42 88
19884.75 90
19886.09 94
19887.42 94
19888.75 79
19890.09 95
19891.42 89
19892.75 96
19894.09 81
19895.42 83
19896.75 86
19898.09 93
19899.42 78
19900.75 101
19902.09 93
19903.42 81
19904.75 80
19906.09 77
19907.42 83
19908.75 74
19910.09 87
19911.42 105
19912.76 90
19914.09 93
19915.42 88
19916.76 79
19918.09 80
19919.43 81
19920.76 81
19922.09 78
19923.43 83
19924.76 77
19926.10 104
19927.43 77
19928.77 78
19930.10 92
19931.43 87
19932.77 114
19934.10 109
19935.44 101
19936.77 82
19938.11 81
19939.44 88
19940.78 71
19942.11 84
19943.45 102
19944.78 105
19946.12 83
19947.45 91
19948.79 102
19950.12 99
19951.46 111
19952.79 91
19954.13 83
19955.46 93
19956.80 80
19958.13 78
19959.47 82
19960.80 68
19962.14 99
19963.48 87
19964.81 77
19966.15 102
19967.48 81
19968.82 80
19970.15 82
19971.49 91
19972.83 107
19974.16 101
19975.50 107
19976.83 105
19978.17 80
19979.51 100
19980.84 119
19982.18 86
19983.51 101
19984.85 97
19986.19 93
19987.52 75
19988.86 89
19990.20 72
19991.53 107
19992.87 83
19994.21 108
19995.54 87
19996.88 83
19998.22 95
19999.55 78
20000.89 100
20002.23 105
20003.56 75
20004.90 99
20006.24 106
20007.57 109
20008.91 93
20010.25 99
20011.59 129
20012.92 76
20014.26 108
20015.60 82
20016.94 76
20018.27 75
20019.61 85
20020.95 70
20022.28 67
20023.62 66
20024.96 113
20026.30 85
20027.64 83
20028.97 118
20030.31 106
20031.65 93
20032.99 79
20034.32 88
20035.66 92
20037.00 103
20038.34 88
20039.68 98
20041.02 75
20042.35 72
20043.69 97
20045.03 87
20046.37 103
20047.71 98
20049.05 89
20050.38 72
20051.72 88
20053.06 84
20054.40 91
20055.74 80
20057.08 79
20058.42 84
20059.75 91
20061.09 91
20062.43 78
20063.77 114
20065.11 94
20066.45 85
20067.79 92
20069.13 105
20070.47 96
20071.81 110
20073.14 106
20074.48 82
20075.82 97
20077.16 87
20078.50 90
20079.84 81
20081.18 74
20082.52 96
20083.86 107
20085.20 100
20086.54 90
20087.88 85
20089.22 98
20090.56 77
20091.90 94
20093.24 84
20094.58 95
20095.92 79
20097.26 95
20098.60 70
20099.94 72
20101.28 78
20102.62 116
20103.96 82
20105.30 83
20106.64 77
20107.98 84
20109.32 76
20110.66 100
20112.00 97
20113.34 82
20114.68 98
20116.02 102
20117.36 76
20118.71 78
20120.05 87
20121.39 81
20122.73 69
20124.07 82
20125.41 68
20126.75 91
20128.09 79
20129.43 85
20130.77 79
20132.12 61
20133.46 83
20134.80 83
20136.14 96
20137.48 100
20138.82 102
20140.16 83
20141.51 108
20142.85 96
20144.19 83
20145.53 87
