# Supplementary material for: MALDI-TOF MS typing enables the classification of brewing yeasts of the genus Saccharomyces to major beer styles
Source: PLoS One. 2017 Aug 9;12(8):e0181694. doi: 10.1371/journal.pone.0181694 (PMC5549903; doi:10.1371/journal.pone.0181694)
Supplement: S4 File — The directory includes 90 raw files and was zipped to “.zip”; the folder has three strains with 30 spectra per strain; S1 Text explains the raw files with an example and Table 1 represents the yeast strains used within the experiment. (ZIP) [file pone.0181694.s007.zip › 10-12/30259-308-OG-Alt-Alt-YPG-18h-E-E_2015-07-20_3_0_B12_1.dat]

2000.14 3787
2000.56 3705
2000.98 3519
2001.40 3739
2001.83 3788
2002.25 3952
2002.67 3732
2003.09 3858
2003.51 3878
2003.93 3841
2004.36 3730
2004.78 4011
2005.20 3796
2005.62 3784
2006.05 3597
2006.47 3722
2006.89 3908
2007.31 3983
2007.73 3901
2008.16 3814
2008.58 3756
2009.00 4057
2009.42 3925
2009.85 3849
2010.27 4083
2010.69 3632
2011.12 3427
2011.54 3554
2011.96 3336
2012.38 3442
2012.81 3272
2013.23 3417
2013.65 3237
2014.08 3529
2014.50 3588
2014.92 3445
2015.35 3402
2015.77 3361
2016.19 3459
2016.62 3407
2017.04 3552
2017.46 3696
2017.89 3707
2018.31 3923
2018.73 3711
2019.16 3711
2019.58 3891
2020.00 3827
2020.43 3841
2020.85 4129
2021.27 4031
2021.70 3907
2022.12 3765
2022.55 3695
2022.97 3676
2023.39 3481
2023.82 3524
2024.24 3511
2024.67 3475
2025.09 3342
2025.52 3472
2025.94 3747
2026.36 3742
2026.79 3414
2027.21 3576
2027.64 3481
2028.06 3472
2028.49 3476
2028.91 3339
2029.34 3324
2029.76 3141
2030.19 3317
2030.61 3322
2031.03 3537
2031.46 3417
2031.88 3597
2032.31 3505
2032.73 3639
2033.16 3819
2033.58 3689
2034.01 3592
2034.44 3729
2034.86 3758
2035.29 3638
2035.71 3555
2036.14 3764
2036.56 3675
2036.99 3625
2037.41 3896
2037.84 3619
2038.26 3730
2038.69 3919
2039.12 3900
2039.54 3856
2039.97 4064
2040.39 3943
2040.82 3901
2041.24 3479
2041.67 3567
2042.10 3604
2042.52 3739
2042.95 3743
2043.37 3465
2043.80 3575
2044.23 3872
2044.65 3659
2045.08 3368
2045.51 3450
2045.93 3555
2046.36 3565
2046.79 3357
2047.21 3683
2047.64 3631
2048.07 3430
2048.49 3679
2048.92 3868
2049.35 3607
2049.77 3552
2050.20 3692
2050.63 3445
2051.05 3603
2051.48 3448
2051.91 3344
2052.33 3471
2052.76 3522
2053.19 3420
2053.62 3422
2054.04 3422
2054.47 3515
2054.90 3546
2055.32 3233
2055.75 3440
2056.18 3328
2056.61 3442
2057.03 3469
2057.46 3521
2057.89 3540
2058.32 3292
2058.75 3144
2059.17 3254
2059.60 3304
2060.03 3219
2060.46 3309
2060.88 3426
2061.31 3386
2061.74 3600
2062.17 3674
2062.60 3787
2063.02 3714
2063.45 3737
2063.88 3781
2064.31 4025
2064.74 3954
2065.17 3870
2065.59 3913
2066.02 3875
2066.45 4222
2066.88 4150
2067.31 3785
2067.74 3921
2068.17 3909
2068.60 3778
2069.02 3850
2069.45 3806
2069.88 3729
2070.31 3604
2070.74 3566
2071.17 3656
2071.60 3790
2072.03 3718
2072.46 3636
2072.89 3759
2073.31 3574
2073.74 3501
2074.17 3653
2074.60 3730
2075.03 3490
2075.46 3705
2075.89 3725
2076.32 3669
2076.75 3828
2077.18 3823
2077.61 3762
2078.04 3780
2078.47 4136
2078.90 4371
2079.33 4422
2079.76 4859
2080.19 4721
2080.62 4504
2081.05 4259
2081.48 4279
2081.91 4373
2082.34 4508
2082.77 3964
2083.20 3626
2083.63 3820
2084.06 3705
2084.49 3922
2084.92 3786
2085.35 3857
2085.78 3928
2086.21 3698
2086.64 3470
2087.07 3580
2087.50 3768
2087.94 3557
2088.37 3602
2088.80 3509
2089.23 3288
2089.66 3495
2090.09 3282
2090.52 3328
2090.95 3611
2091.38 3558
2091.81 3737
2092.25 3913
2092.68 3759
2093.11 3419
2093.54 3519
2093.97 3616
2094.40 3269
2094.83 3297
2095.27 3622
2095.70 3583
2096.13 3527
2096.56 3398
2096.99 3303
2097.42 3503
2097.86 3387
2098.29 3242
2098.72 3118
2099.15 3193
2099.58 3189
2100.01 3290
2100.45 3565
2100.88 3466
2101.31 3320
2101.74 3106
2102.18 3216
2102.61 3462
2103.04 3154
2103.47 3527
2103.90 3296
2104.34 3552
2104.77 3658
2105.20 3633
2105.63 3478
2106.07 3409
2106.50 3355
2106.93 3440
2107.37 3765
2107.80 3767
2108.23 3804
2108.66 3653
2109.10 3833
2109.53 3909
2109.96 3594
2110.40 3555
2110.83 3698
2111.26 3660
2111.70 3649
2112.13 3491
2112.56 3441
2113.00 3637
2113.43 3468
2113.86 3168
2114.30 3643
2114.73 3411
2115.16 3403
2115.60 3500
2116.03 3275
2116.46 3300
2116.90 3086
2117.33 3382
2117.77 3394
2118.20 3359
2118.63 3253
2119.07 3646
2119.50 3608
2119.94 3405
2120.37 3430
2120.80 3536
2121.24 3768
2121.67 3663
2122.11 3402
2122.54 3611
2122.97 3542
2123.41 3561
2123.84 3423
2124.28 3326
2124.71 3221
2125.15 3330
2125.58 3417
2126.02 3183
2126.45 3116
2126.89 3192
2127.32 3388
2127.76 3290
2128.19 3276
2128.63 3479
2129.06 3527
2129.50 3580
2129.93 3578
2130.37 3726
2130.80 3523
2131.24 3620
2131.67 3893
2132.11 3892
2132.54 3495
2132.98 3621
2133.41 3697
2133.85 3731
2134.28 3950
2134.72 3948
2135.16 4015
2135.59 3880
2136.03 3934
2136.46 4213
2136.90 4292
2137.33 4251
2137.77 4009
2138.21 4013
2138.64 3927
2139.08 3927
2139.51 3867
2139.95 3728
2140.39 3678
2140.82 3657
2141.26 3630
2141.69 3280
2142.13 3155
2142.57 3296
2143.00 3439
2143.44 3374
2143.88 3208
2144.31 3253
2144.75 3265
2145.19 3261
2145.62 3385
2146.06 3415
2146.50 3377
2146.93 3657
2147.37 3478
2147.81 3706
2148.24 3643
2148.68 4073
2149.12 4514
2149.56 4322
2149.99 4567
2150.43 4448
2150.87 4789
2151.30 4709
2151.74 4395
2152.18 4444
2152.62 4372
2153.05 4048
2153.49 4067
2153.93 4041
2154.37 4031
2154.80 3953
2155.24 3716
2155.68 3499
2156.12 3819
2156.55 3796
2156.99 3428
2157.43 3760
2157.87 3637
2158.31 3768
2158.74 3679
2159.18 3931
2159.62 3892
2160.06 3824
2160.50 3607
2160.93 3468
2161.37 3860
2161.81 3826
2162.25 3392
2162.69 3156
2163.13 3502
2163.57 3665
2164.00 3631
2164.44 3505
2164.88 3546
2165.32 3504
2165.76 3342
2166.20 3426
2166.64 3621
2167.07 3604
2167.51 3521
2167.95 3712
2168.39 3873
2168.83 3797
2169.27 3654
2169.71 3790
2170.15 3778
2170.59 3742
2171.03 3713
2171.47 3974
2171.91 4063
2172.34 4054
2172.78 4015
2173.22 4035
2173.66 4339
2174.10 4414
2174.54 4380
2174.98 4308
2175.42 4388
2175.86 4660
2176.30 4935
2176.74 4742
2177.18 4639
2177.62 4350
2178.06 4382
2178.50 4202
2178.94 4241
2179.38 4446
2179.82 4103
2180.26 3898
2180.70 3893
2181.14 3880
2181.58 3706
2182.02 3888
2182.46 3708
2182.90 3796
2183.34 3679
2183.78 3680
2184.22 3527
2184.67 3494
2185.11 3728
2185.55 3579
2185.99 3563
2186.43 3617
2186.87 3884
2187.31 4198
2187.75 4019
2188.19 3978
2188.63 3983
2189.07 4175
2189.52 4194
2189.96 4255
2190.40 4358
2190.84 4005
2191.28 3984
2191.72 4243
2192.16 3812
2192.60 3575
2193.05 3891
2193.49 3829
2193.93 4076
2194.37 4061
2194.81 3670
2195.25 3875
2195.70 4164
2196.14 4039
2196.58 3866
2197.02 4123
2197.46 4061
2197.91 3899
2198.35 3891
2198.79 3761
2199.23 3845
2199.67 4105
2200.12 3878
2200.56 3818
2201.00 3865
2201.44 4110
2201.89 3899
2202.33 3502
2202.77 3585
2203.21 3832
2203.66 3775
2204.10 3866
2204.54 3763
2204.98 3501
2205.43 3921
2205.87 3796
2206.31 3656
2206.75 3679
2207.20 3790
2207.64 3816
2208.08 3879
2208.53 3668
2208.97 3656
2209.41 3877
2209.86 4005
2210.30 4080
2210.74 3832
2211.19 4092
2211.63 3953
2212.07 3843
2212.52 3950
2212.96 3742
2213.40 3612
2213.85 3756
2214.29 3895
2214.73 3913
2215.18 3662
2215.62 3845
2216.06 3512
2216.51 3470
2216.95 3626
2217.40 3501
2217.84 3434
2218.28 3528
2218.73 3333
2219.17 3451
2219.62 3569
2220.06 3523
2220.51 3519
2220.95 3257
2221.39 3407
2221.84 3702
2222.28 3739
2222.73 3570
2223.17 3824
2223.62 3913
2224.06 4041
2224.51 4011
2224.95 3966
2225.39 4081
2225.84 4153
2226.28 3984
2226.73 4219
2227.17 4240
2227.62 4151
2228.06 4172
2228.51 4478
2228.95 4161
2229.40 4141
2229.84 4486
2230.29 4085
2230.73 4262
2231.18 4026
2231.63 3948
2232.07 4073
2232.52 4226
2232.96 4189
2233.41 4427
2233.85 4457
2234.30 4250
2234.74 4221
2235.19 4198
2235.64 4273
2236.08 4280
2236.53 4024
2236.97 4144
2237.42 4260
2237.87 4094
2238.31 4065
2238.76 4129
2239.20 4224
2239.65 4127
2240.10 4140
2240.54 3903
2240.99 3812
2241.43 3657
2241.88 3643
2242.33 3531
2242.77 3445
2243.22 3419
2243.67 3548
2244.11 3318
2244.56 3346
2245.01 3190
2245.45 3000
2245.90 3017
2246.35 3248
2246.79 3299
2247.24 3255
2247.69 3386
2248.13 3688
2248.58 3712
2249.03 3558
2249.48 3284
2249.92 3281
2250.37 3664
2250.82 3670
2251.27 3543
2251.71 3398
2252.16 3586
2252.61 3705
2253.05 3490
2253.50 3600
2253.95 3912
2254.40 3500
2254.85 3462
2255.29 3284
2255.74 3349
2256.19 3221
2256.64 3342
2257.08 3299
2257.53 3264
2257.98 3316
2258.43 3475
2258.88 3346
2259.32 3672
2259.77 3606
2260.22 3611
2260.67 3924
2261.12 3900
2261.57 3916
2262.01 3956
2262.46 4207
2262.91 4151
2263.36 4265
2263.81 4178
2264.26 4372
2264.71 4374
2265.15 4306
2265.60 4146
2266.05 4216
2266.50 4480
2266.95 4452
2267.40 4574
2267.85 4500
2268.30 4444
2268.75 4669
2269.19 4758
2269.64 4476
2270.09 4349
2270.54 4275
2270.99 4511
2271.44 4577
2271.89 4578
2272.34 4651
2272.79 4361
2273.24 3877
2273.69 4012
2274.14 4120
2274.59 3986
2275.04 3871
2275.49 3692
2275.94 3702
2276.39 3730
2276.84 3705
2277.29 3889
2277.74 3709
2278.19 3436
2278.64 3818
2279.09 3791
2279.54 3837
2279.99 3649
2280.44 3975
2280.89 3995
2281.34 3904
2281.79 3864
2282.24 4354
2282.69 4093
2283.14 4045
2283.59 4062
2284.04 3834
2284.49 3910
2284.94 3946
2285.39 3898
2285.84 3736
2286.29 3901
2286.74 4293
2287.19 4524
2287.65 4606
2288.10 4392
2288.55 5008
2289.00 5513
2289.45 5841
2289.90 6316
2290.35 6677
2290.80 6764
2291.25 6619
2291.71 7047
2292.16 6910
2292.61 6694
2293.06 6956
2293.51 6391
2293.96 5761
2294.41 5872
2294.87 5732
2295.32 5361
2295.77 5133
2296.22 5017
2296.67 4637
2297.12 4385
2297.58 4163
2298.03 4041
2298.48 4191
2298.93 4207
2299.38 4274
2299.84 4118
2300.29 3651
2300.74 3745
2301.19 3798
2301.65 3781
2302.10 3448
2302.55 3548
2303.00 3838
2303.46 3480
2303.91 3658
2304.36 3963
2304.81 3950
2305.27 4200
2305.72 3981
2306.17 4072
2306.62 3979
2307.08 3933
2307.53 4131
2307.98 4103
2308.44 4219
2308.89 4855
2309.34 4711
2309.79 4139
2310.25 4204
2310.70 4344
2311.15 4397
2311.61 4327
2312.06 4491
2312.51 4503
2312.97 4300
2313.42 3922
2313.87 3953
2314.33 3791
2314.78 3542
2315.24 3750
2315.69 3691
2316.14 3781
2316.60 3769
2317.05 3839
2317.50 3889
2317.96 4041
2318.41 3838
2318.87 3793
2319.32 3915
2319.77 3892
2320.23 3913
2320.68 4019
2321.14 3925
2321.59 3692
2322.05 3883
2322.50 3816
2322.95 3861
2323.41 3758
2323.86 4060
2324.32 3880
2324.77 3991
2325.23 4145
2325.68 4155
2326.14 4010
2326.59 4061
2327.05 4182
2327.50 4267
2327.96 3977
2328.41 4388
2328.86 4704
2329.32 4728
2329.78 4751
2330.23 4922
2330.69 4874
2331.14 4756
2331.60 4553
2332.05 4537
2332.51 4590
2332.96 4202
2333.42 4227
2333.87 4058
2334.33 3949
2334.78 3935
2335.24 3707
2335.69 3599
2336.15 3605
2336.61 3860
2337.06 4117
2337.52 4209
2337.97 3829
2338.43 4085
2338.89 4597
2339.34 4637
2339.80 4631
2340.25 4862
2340.71 4833
2341.17 4873
2341.62 5013
2342.08 4638
2342.53 4691
2342.99 4642
2343.45 4521
2343.90 4354
2344.36 4308
2344.82 4362
2345.27 4586
2345.73 4594
2346.19 4808
2346.64 4982
2347.10 4433
2347.56 4529
2348.01 4413
2348.47 4599
2348.93 4499
2349.38 4147
2349.84 4143
2350.30 4103
2350.76 4050
2351.21 4099
2351.67 3913
2352.13 3940
2352.58 4113
2353.04 3952
2353.50 3968
2353.96 4158
2354.41 3971
2354.87 3826
2355.33 3836
2355.79 3982
2356.24 4002
2356.70 3775
2357.16 3760
2357.62 3925
2358.08 3875
2358.53 3697
2358.99 4049
2359.45 3974
2359.91 3731
2360.37 3982
2360.82 3922
2361.28 3945
2361.74 4050
2362.20 3992
2362.66 3822
2363.11 3907
2363.57 3837
2364.03 3940
2364.49 4142
2364.95 3884
2365.41 3888
2365.86 4088
2366.32 4307
2366.78 4137
2367.24 3857
2367.70 4139
2368.16 4183
2368.62 4095
2369.08 4337
2369.54 4164
2369.99 3951
2370.45 3933
2370.91 4329
2371.37 4050
2371.83 4143
2372.29 4050
2372.75 3960
2373.21 3968
2373.67 3972
2374.13 3977
2374.59 3999
2375.05 4274
2375.51 4197
2375.96 3793
2376.42 3971
2376.88 3999
2377.34 3983
2377.80 3986
2378.26 4084
2378.72 4060
2379.18 4207
2379.64 4390
2380.10 4240
2380.56 4344
2381.02 4146
2381.48 4086
2381.94 4090
2382.40 4364
2382.86 4233
2383.32 4021
2383.78 3877
2384.24 4194
2384.70 3984
2385.17 3469
2385.63 3657
2386.09 3844
2386.55 3729
2387.01 3808
2387.47 3932
2387.93 3874
2388.39 3534
2388.85 3509
2389.31 3845
2389.77 3924
2390.23 3898
2390.69 3843
2391.15 3604
2391.62 3697
2392.08 3666
2392.54 3777
2393.00 3574
2393.46 3673
2393.92 3496
2394.38 3598
2394.84 3769
2395.31 3756
2395.77 3458
2396.23 3733
2396.69 3587
2397.15 3734
2397.61 3621
2398.08 3761
2398.54 3635
2399.00 3648
2399.46 3252
2399.92 3354
2400.38 3558
2400.85 3412
2401.31 3329
2401.77 3490
2402.23 3924
2402.69 3647
2403.16 3471
2403.62 3626
2404.08 3426
2404.54 3612
2405.01 3725
2405.47 3900
2405.93 3902
2406.39 3420
2406.86 3573
2407.32 3808
2407.78 3754
2408.24 3773
2408.71 3598
2409.17 3581
2409.63 3716
2410.09 3665
2410.56 3205
2411.02 3527
2411.48 3339
2411.95 3102
2412.41 3594
2412.87 3504
2413.34 3507
2413.80 3807
2414.26 3742
2414.73 3901
2415.19 4075
2415.65 4058
2416.12 4067
2416.58 4555
2417.04 4445
2417.51 4394
2417.97 4472
2418.43 4537
2418.90 4988
2419.36 4866
2419.82 5111
2420.29 4897
2420.75 4993
2421.22 4712
2421.68 4557
2422.14 4477
2422.61 4567
2423.07 4924
2423.54 4638
2424.00 4597
2424.47 4166
2424.93 3989
2425.39 4190
2425.86 4240
2426.32 4199
2426.79 3915
2427.25 4291
2427.72 4094
2428.18 3774
2428.65 3740
2429.11 3982
2429.57 3807
2430.04 3961
2430.50 3973
2430.97 3767
2431.43 3763
2431.90 3850
2432.36 3997
2432.83 4036
2433.29 3803
2433.76 3926
2434.22 3977
2434.69 4208
2435.15 4190
2435.62 4027
2436.09 4251
2436.55 4283
2437.02 4397
2437.48 4292
2437.95 4422
2438.41 4864
2438.88 4969
2439.34 4928
2439.81 5274
2440.28 5536
2440.74 5564
2441.21 5460
2441.67 5394
2442.14 5077
2442.60 5046
2443.07 4944
2443.54 4853
2444.00 4618
2444.47 4160
2444.94 3993
2445.40 3785
2445.87 3681
2446.33 3838
2446.80 3602
2447.27 3703
2447.73 3481
2448.20 3577
2448.67 3555
2449.13 3556
2449.60 3547
2450.07 3532
2450.53 3510
2451.00 3509
2451.47 3476
2451.93 3629
2452.40 3553
2452.87 3765
2453.33 3842
2453.80 3690
2454.27 3570
2454.74 3481
2455.20 3779
2455.67 3751
2456.14 3783
2456.60 3969
2457.07 3959
2457.54 3903
2458.01 3827
2458.47 4122
2458.94 3912
2459.41 3832
2459.88 3785
2460.34 3506
2460.81 3536
2461.28 3652
2461.75 3752
2462.21 3755
2462.68 3774
2463.15 3914
2463.62 3890
2464.09 3536
2464.55 3497
2465.02 3622
2465.49 3688
2465.96 3744
2466.43 3645
2466.90 3989
2467.36 4016
2467.83 3743
2468.30 3838
2468.77 3984
2469.24 3915
2469.71 3855
2470.17 3929
2470.64 3841
2471.11 3839
2471.58 3781
2472.05 3718
2472.52 3657
2472.99 3528
2473.46 3377
2473.93 3455
2474.39 3209
2474.86 3209
2475.33 3467
2475.80 3499
2476.27 3479
2476.74 3684
2477.21 3774
2477.68 3918
2478.15 3998
2478.62 4300
2479.09 4646
2479.56 4427
2480.03 4327
2480.49 4481
2480.96 4554
2481.43 4300
2481.90 4112
2482.37 4024
2482.84 3749
2483.31 3605
2483.78 3688
2484.25 3733
2484.72 3462
2485.19 3564
2485.66 3899
2486.13 3685
2486.60 3638
2487.07 3553
2487.54 3595
2488.01 3658
2488.48 3745
2488.95 3774
2489.43 3745
2489.90 3905
2490.37 3739
2490.84 3545
2491.31 3734
2491.78 3724
2492.25 3696
2492.72 3707
2493.19 3841
2493.66 3910
2494.13 3853
2494.60 4160
2495.07 4128
2495.54 4187
2496.02 4171
2496.49 3974
2496.96 4033
2497.43 3865
2497.90 3731
2498.37 3695
2498.84 3775
2499.31 3628
2499.79 3581
2500.26 3287
2500.73 3236
2501.20 3298
2501.67 3294
2502.14 3356
2502.61 3273
2503.09 3394
2503.56 3439
2504.03 3422
2504.50 3536
2504.97 3371
2505.45 3588
2505.92 3903
2506.39 4014
2506.86 4092
2507.33 4172
2507.81 4428
2508.28 4537
2508.75 4363
2509.22 4520
2509.69 4551
2510.17 4730
2510.64 4563
2511.11 4658
2511.58 4447
2512.06 4412
2512.53 4410
2513.00 4429
2513.47 4249
2513.95 4104
2514.42 4190
2514.89 4244
2515.37 4114
2515.84 4217
2516.31 4009
2516.78 3888
2517.26 3875
2517.73 3909
2518.20 3876
2518.68 3892
2519.15 3953
2519.62 3733
2520.10 3567
2520.57 3699
2521.04 3578
2521.52 3414
2521.99 3374
2522.46 3434
2522.94 3562
2523.41 3531
2523.89 3452
2524.36 3585
2524.83 3619
2525.31 3515
2525.78 3512
2526.25 3637
2526.73 3607
2527.20 3631
2527.68 3734
2528.15 3775
2528.62 3855
2529.10 3575
2529.57 3375
2530.05 3501
2530.52 3662
2531.00 3700
2531.47 3605
2531.94 3671
2532.42 3700
2532.89 3587
2533.37 3621
2533.84 3721
2534.32 3897
2534.79 3783
2535.27 3646
2535.74 3652
2536.22 3598
2536.69 3746
2537.17 3711
2537.64 3518
2538.12 3579
2538.59 3605
2539.07 3576
2539.54 3520
2540.02 3551
2540.49 3654
2540.97 3778
2541.44 3937
2541.92 3645
2542.39 3804
2542.87 3765
2543.34 3706
2543.82 3807
2544.29 3646
2544.77 3889
2545.25 4025
2545.72 4031
2546.20 4190
2546.67 4445
2547.15 4447
2547.62 4489
2548.10 4743
2548.58 4734
2549.05 4659
2549.53 4398
2550.00 4811
2550.48 4614
2550.96 4512
2551.43 4517
2551.91 4476
2552.39 4730
2552.86 5051
2553.34 5006
2553.82 5009
2554.29 5133
2554.77 5546
2555.24 5384
2555.72 5430
2556.20 5572
2556.67 5289
2557.15 4909
2557.63 4613
2558.11 4759
2558.58 4506
2559.06 4309
2559.54 4064
2560.01 3954
2560.49 3601
2560.97 3478
2561.44 3467
2561.92 3510
2562.40 3708
2562.88 3710
2563.35 3567
2563.83 3431
2564.31 3498
2564.79 3538
2565.26 3310
2565.74 3484
2566.22 3330
2566.70 3207
2567.17 3201
2567.65 3291
2568.13 3377
2568.61 3508
2569.09 3307
2569.56 3404
2570.04 3551
2570.52 3445
2571.00 3363
2571.48 3552
2571.95 3747
2572.43 3456
2572.91 3468
2573.39 3469
2573.87 3540
2574.35 3371
2574.82 3352
2575.30 3468
2575.78 3277
2576.26 3270
2576.74 3367
2577.22 3484
2577.70 3418
2578.17 3360
2578.65 3569
2579.13 3306
2579.61 3323
2580.09 3242
2580.57 3141
2581.05 3430
2581.53 3480
2582.01 3567
2582.48 3470
2582.96 3644
2583.44 3665
2583.92 3611
2584.40 3436
2584.88 3443
2585.36 3528
2585.84 3272
2586.32 3349
2586.80 3473
2587.28 3633
2587.76 3715
2588.24 3457
2588.72 3425
2589.20 3639
2589.68 3700
2590.16 3707
2590.64 3656
2591.12 4040
2591.60 3998
2592.08 4026
2592.56 3910
2593.04 3925
2593.52 3819
2594.00 3914
2594.48 3976
2594.96 3854
2595.44 3778
2595.92 3883
2596.40 3877
2596.88 3837
2597.36 3974
2597.84 3908
2598.32 3838
2598.80 3672
2599.28 3375
2599.76 3543
2600.24 3334
2600.72 3293
2601.21 3220
2601.69 3318
2602.17 3321
2602.65 3343
2603.13 3211
2603.61 3246
2604.09 3367
2604.57 3133
2605.05 3389
2605.54 3356
2606.02 3238
2606.50 3398
2606.98 3751
2607.46 3628
2607.94 3825
2608.42 3826
2608.91 3918
2609.39 4041
2609.87 4146
2610.35 4257
2610.83 4217
2611.31 4160
2611.80 4207
2612.28 4130
2612.76 4063
2613.24 3797
2613.72 3939
2614.21 3824
2614.69 3825
2615.17 3651
2615.65 3613
2616.13 3798
2616.62 3946
2617.10 3651
2617.58 3762
2618.06 3653
2618.55 3816
2619.03 3710
2619.51 3640
2619.99 3653
2620.48 3606
2620.96 3735
2621.44 3735
2621.92 3698
2622.41 3655
2622.89 3645
2623.37 3666
2623.86 3740
2624.34 3635
2624.82 3348
2625.31 3615
2625.79 3505
2626.27 3514
2626.75 3495
2627.24 3199
2627.72 3275
2628.20 3523
2628.69 3427
2629.17 3379
2629.66 3171
2630.14 3533
2630.62 3939
2631.11 3532
2631.59 3691
2632.07 3783
2632.56 3547
2633.04 3763
2633.52 3560
2634.01 3325
2634.49 3273
2634.98 3699
2635.46 3391
2635.94 3269
2636.43 3478
2636.91 3369
2637.40 3405
2637.88 3449
2638.37 3417
2638.85 3531
2639.33 3426
2639.82 3704
2640.30 3889
2640.79 3880
2641.27 3817
2641.76 3973
2642.24 3699
2642.73 3637
2643.21 3690
2643.70 3714
2644.18 3404
2644.67 3570
2645.15 3834
2645.64 3623
2646.12 3736
2646.61 3639
2647.09 3423
2647.58 3491
2648.06 3344
2648.55 3612
2649.03 3389
2649.52 3548
2650.00 3551
2650.49 3463
2650.97 3684
2651.46 3666
2651.94 3556
2652.43 3514
2652.92 3363
2653.40 3292
2653.89 3409
2654.37 3445
2654.86 3639
2655.34 3459
2655.83 3298
2656.32 3510
2656.80 3418
2657.29 3536
2657.77 3617
2658.26 3383
2658.75 3455
2659.23 3400
2659.72 3350
2660.21 3433
2660.69 3273
2661.18 3316
2661.66 3566
2662.15 3396
2662.64 3634
2663.12 3645
2663.61 3332
2664.10 3319
2664.58 3242
2665.07 3388
2665.56 3368
2666.04 3500
2666.53 3389
2667.02 3528
2667.50 3403
2667.99 3400
2668.48 3349
2668.97 3517
2669.45 3367
2669.94 3338
2670.43 3280
2670.91 3350
2671.40 3726
2671.89 3858
2672.38 3749
2672.86 3951
2673.35 4116
2673.84 4051
2674.33 4193
2674.81 4244
2675.30 4688
2675.79 4577
2676.28 4472
2676.77 4280
2677.25 4368
2677.74 4220
2678.23 4220
2678.72 4357
2679.21 4758
2679.69 4206
2680.18 4241
2680.67 4458
2681.16 4755
2681.65 5025
2682.13 4860
2682.62 4711
2683.11 5069
2683.60 5136
2684.09 5119
2684.58 4919
2685.07 5045
2685.55 4781
2686.04 4629
2686.53 4576
2687.02 4524
2687.51 4148
2688.00 3916
2688.49 4160
2688.98 4091
2689.46 3665
2689.95 3669
2690.44 3574
2690.93 3554
2691.42 3424
2691.91 3417
2692.40 3416
2692.89 3630
2693.38 3521
2693.87 3525
2694.36 3834
2694.85 3998
2695.34 3808
2695.83 3864
2696.31 3638
2696.80 3668
2697.29 3741
2697.78 3705
2698.27 3601
2698.76 3662
2699.25 3722
2699.74 3943
2700.23 3828
2700.72 3768
2701.21 3866
2701.70 3961
2702.19 3817
2702.68 4050
2703.17 3928
2703.66 3964
2704.15 3936
2704.64 3969
2705.13 3804
2705.63 3897
2706.12 3529
2706.61 3582
2707.10 3314
2707.59 3454
2708.08 3393
2708.57 3336
2709.06 3244
2709.55 3301
2710.04 3396
2710.53 3105
2711.02 3070
2711.51 3266
2712.01 3355
2712.50 3445
2712.99 3278
2713.48 3486
2713.97 3523
2714.46 3362
2714.95 3275
2715.44 3319
2715.93 3518
2716.43 3335
2716.92 3273
2717.41 3464
2717.90 3431
2718.39 3399
2718.88 3414
2719.38 3587
2719.87 3453
2720.36 3573
2720.85 3676
2721.34 3726
2721.83 3742
2722.33 3767
2722.82 4186
2723.31 4040
2723.80 3756
2724.30 3404
2724.79 3635
2725.28 3990
2725.77 3678
2726.26 3580
2726.76 3262
2727.25 3350
2727.74 3393
2728.23 3477
2728.73 3712
2729.22 3380
2729.71 3633
2730.20 3425
2730.70 3570
2731.19 3513
2731.68 3765
2732.18 3700
2732.67 3584
2733.16 3742
2733.65 3813
2734.15 3653
2734.64 3593
2735.13 3535
2735.63 3649
2736.12 3694
2736.61 3595
2737.11 3451
2737.60 3505
2738.09 3846
2738.59 3895
2739.08 3887
2739.57 3653
2740.07 3501
2740.56 3413
2741.05 3949
2741.55 3621
2742.04 3577
2742.54 3362
2743.03 3407
2743.52 3725
2744.02 3256
2744.51 3189
2745.00 3289
2745.50 3298
2745.99 3268
2746.49 3331
2746.98 3185
2747.48 3247
2747.97 3551
2748.46 3395
2748.96 3208
2749.45 3394
2749.95 3468
2750.44 3227
2750.94 3271
2751.43 3223
2751.93 3312
2752.42 3285
2752.91 3267
2753.41 3321
2753.90 3576
2754.40 3301
2754.89 3473
2755.39 3390
2755.88 3210
2756.38 3244
2756.87 3491
2757.37 3402
2757.86 3556
2758.36 3437
2758.85 3389
2759.35 3518
2759.85 3653
2760.34 3402
2760.84 3446
2761.33 3475
2761.83 3512
2762.32 3199
2762.82 3265
2763.31 3320
2763.81 3270
2764.31 3254
2764.80 3327
2765.30 3582
2765.79 3661
2766.29 3531
2766.78 3362
2767.28 3391
2767.78 3766
2768.27 3484
2768.77 3309
2769.27 3313
2769.76 3345
2770.26 3341
2770.75 3266
2771.25 3505
2771.75 3689
2772.24 3819
2772.74 3640
2773.24 3830
2773.73 3745
2774.23 3416
2774.73 3436
2775.22 3886
2775.72 3874
2776.22 3567
2776.71 3887
2777.21 3920
2777.71 3804
2778.20 3989
2778.70 3790
2779.20 3609
2779.70 3592
2780.19 3547
2780.69 3555
2781.19 3671
2781.68 3567
2782.18 3480
2782.68 3647
2783.18 3713
2783.67 3602
2784.17 3486
2784.67 3570
2785.17 3657
2785.66 3493
2786.16 3545
2786.66 3532
2787.16 3540
2787.66 3622
2788.15 3481
2788.65 3523
2789.15 3539
2789.65 3451
2790.14 3574
2790.64 3571
2791.14 3389
2791.64 3548
2792.14 3412
2792.64 3577
2793.13 3402
2793.63 3592
2794.13 3924
2794.63 3920
2795.13 4093
2795.63 4230
2796.12 4416
2796.62 4685
2797.12 4654
2797.62 4736
2798.12 4947
2798.62 5052
2799.12 4910
2799.62 4862
2800.12 4554
2800.61 4490
2801.11 4617
2801.61 4363
2802.11 4321
2802.61 4180
2803.11 4178
2803.61 4343
2804.11 4659
2804.61 4779
2805.11 4705
2805.61 4792
2806.11 5165
2806.61 5548
2807.11 5677
2807.60 6101
2808.10 6585
2808.60 6845
2809.10 6970
2809.60 6728
2810.10 6270
2810.60 5927
2811.10 5734
2811.60 5439
2812.10 4808
2812.60 4538
2813.10 4414
2813.60 4043
2814.10 3997
2814.60 4112
2815.10 3973
2815.60 3904
2816.10 3847
2816.61 4157
2817.11 4043
2817.61 3998
2818.11 4145
2818.61 4541
2819.11 4487
2819.61 4437
2820.11 4910
2820.61 4652
2821.11 4482
2821.61 4281
2822.11 4483
2822.61 4275
2823.11 4033
2823.62 3957
2824.12 3800
2824.62 3632
2825.12 3625
2825.62 3824
2826.12 3639
2826.62 3503
2827.12 3711
2827.63 3768
2828.13 3807
2828.63 3517
2829.13 3481
2829.63 3587
2830.13 3441
2830.63 3442
2831.14 3437
2831.64 3639
2832.14 3697
2832.64 3788
2833.14 3678
2833.65 3642
2834.15 3775
2834.65 3546
2835.15 3591
2835.65 3793
2836.16 3908
2836.66 3690
2837.16 3674
2837.66 3813
2838.16 3712
2838.67 3667
2839.17 3553
2839.67 3597
2840.17 3389
2840.68 3632
2841.18 3761
2841.68 3585
2842.19 3607
2842.69 3544
2843.19 3575
2843.69 3601
2844.20 3732
2844.70 3785
2845.20 3857
2845.71 4190
2846.21 3953
2846.71 4021
2847.21 4195
2847.72 4457
2848.22 4415
2848.72 4476
2849.23 4357
2849.73 4107
2850.23 4120
2850.74 4108
2851.24 3775
2851.74 3747
2852.25 3528
2852.75 3334
2853.26 3350
2853.76 3509
2854.26 3576
2854.77 3513
2855.27 3626
2855.77 3555
2856.28 3582
2856.78 3648
2857.29 3495
2857.79 3575
2858.29 3508
2858.80 3619
2859.30 3710
2859.81 3553
2860.31 3484
2860.82 3666
2861.32 3416
2861.82 3434
2862.33 3315
2862.83 3304
2863.34 3448
2863.84 3347
2864.35 3352
2864.85 3138
2865.36 3412
2865.86 3494
2866.37 3572
2866.87 3371
2867.38 3171
2867.88 3317
2868.39 3443
2868.89 3774
2869.40 3592
2869.90 3490
2870.41 3528
2870.91 3559
2871.42 3559
2871.92 3609
2872.43 3623
2872.93 3643
2873.44 3673
2873.94 3658
2874.45 3873
2874.95 3600
2875.46 3682
2875.97 3760
2876.47 3774
2876.98 3840
2877.48 3889
2877.99 3695
2878.49 3710
2879.00 3734
2879.51 3811
2880.01 3986
2880.52 4021
2881.03 4253
2881.53 4799
2882.04 4749
2882.54 4573
2883.05 4678
2883.56 4824
2884.06 4580
2884.57 4654
2885.08 4937
2885.58 5170
2886.09 5090
2886.60 5005
2887.10 5141
2887.61 5190
2888.12 5184
2888.62 5124
2889.13 4913
2889.64 4963
2890.14 4374
2890.65 4348
2891.16 4075
2891.66 3979
2892.17 3882
2892.68 3760
2893.18 3708
2893.69 3905
2894.20 3887
2894.71 3927
2895.21 3726
2895.72 3990
2896.23 4183
2896.74 4362
2897.24 4329
2897.75 4135
2898.26 4214
2898.77 4407
2899.27 4363
2899.78 4306
2900.29 4317
2900.80 4287
2901.31 4278
2901.81 4476
2902.32 4793
2902.83 4533
2903.34 4097
2903.85 4239
2904.35 4514
2904.86 4458
2905.37 4299
2905.88 4241
2906.39 4251
2906.90 4109
2907.40 4121
2907.91 3892
2908.42 3614
2908.93 3848
2909.44 3670
2909.95 3621
2910.46 3635
2910.96 3725
2911.47 3823
2911.98 3653
2912.49 3709
2913.00 3928
2913.51 3853
2914.02 3663
2914.53 3923
2915.04 3760
2915.54 3741
2916.05 4025
2916.56 3707
2917.07 3549
2917.58 3812
2918.09 3943
2918.60 3743
2919.11 3668
2919.62 3664
2920.13 3777
2920.64 3889
2921.15 3859
2921.66 3934
2922.17 4000
2922.68 4267
2923.19 4393
2923.70 4654
2924.21 4988
2924.72 4897
2925.23 5217
2925.74 5192
2926.25 5397
2926.76 5233
2927.27 5074
2927.78 5246
2928.29 4894
2928.80 4503
2929.31 4358
2929.82 4197
2930.33 3920
2930.84 3750
2931.35 3730
2931.86 3706
2932.37 3522
2932.88 3473
2933.39 3361
2933.90 3388
2934.41 3387
2934.92 3426
2935.44 3473
2935.95 3505
2936.46 3601
2936.97 3745
2937.48 3781
2937.99 3665
2938.50 3620
2939.01 3577
2939.52 3640
2940.04 3726
2940.55 3616
2941.06 3691
2941.57 3721
2942.08 3758
2942.59 3925
2943.10 3933
2943.62 3934
2944.13 4239
2944.64 4484
2945.15 4373
2945.66 4661
2946.17 4833
2946.69 5066
2947.20 5156
2947.71 4945
2948.22 4906
2948.73 4645
2949.25 4453
2949.76 4478
2950.27 4167
2950.78 4057
2951.29 3951
2951.81 3694
2952.32 3767
2952.83 3581
2953.34 3439
2953.86 3627
2954.37 3580
2954.88 3610
2955.39 3727
2955.91 3505
2956.42 3220
2956.93 3418
2957.45 3656
2957.96 3660
2958.47 3702
2958.98 3746
2959.50 4137
2960.01 4018
2960.52 4097
2961.04 4223
2961.55 3969
2962.06 3863
2962.58 4155
2963.09 4364
2963.60 4345
2964.12 4313
2964.63 3808
2965.14 3731
2965.66 3888
2966.17 4114
2966.68 3717
2967.20 3530
2967.71 3723
2968.22 3719
2968.74 3523
2969.25 3439
2969.77 3429
2970.28 3329
2970.79 3403
2971.31 3478
2971.82 3343
2972.34 3461
2972.85 3710
2973.36 3578
2973.88 3614
2974.39 3560
2974.91 3500
2975.42 3575
2975.94 3577
2976.45 3473
2976.96 3446
2977.48 3415
2977.99 3633
2978.51 3862
2979.02 3521
2979.54 3348
2980.05 3360
2980.57 3532
2981.08 3659
2981.60 3575
2982.11 3668
2982.63 3550
2983.14 3511
2983.66 3634
2984.17 3754
2984.69 3670
2985.20 3796
2985.72 3629
2986.23 3525
2986.75 3774
2987.26 3696
2987.78 3902
2988.29 4201
2988.81 4002
2989.32 3902
2989.84 4016
2990.36 3996
2990.87 4052
2991.39 4114
2991.90 4019
2992.42 3972
2992.94 4220
2993.45 4459
2993.97 4548
2994.48 4654
2995.00 4488
2995.51 4818
2996.03 4878
2996.55 5050
2997.06 5281
2997.58 5344
2998.10 5445
2998.61 5575
2999.13 5672
2999.65 5747
3000.16 5713
3000.68 5508
3001.19 5480
3001.71 5268
3002.23 5353
3002.74 5600
3003.26 5374
3003.78 5653
3004.30 6039
3004.81 6029
3005.33 6213
3005.85 6133
3006.36 6053
3006.88 5729
3007.40 5257
3007.91 4723
3008.43 4739
3008.95 4355
3009.47 4205
3009.98 4090
3010.50 4100
3011.02 3961
3011.54 4229
3012.05 4284
3012.57 4264
3013.09 3774
3013.61 3722
3014.12 3860
3014.64 4156
3015.16 4043
3015.68 4098
3016.19 4067
3016.71 4000
3017.23 4026
3017.75 4324
3018.27 4035
3018.78 4180
3019.30 4311
3019.82 4272
3020.34 4464
3020.86 4304
3021.38 4377
3021.89 4119
3022.41 4194
3022.93 4557
3023.45 4618
3023.97 4467
3024.49 4483
3025.01 4279
3025.52 4352
3026.04 4228
3026.56 4377
3027.08 4185
3027.60 4337
3028.12 4102
3028.64 4223
3029.16 3753
3029.67 3814
3030.19 4088
3030.71 3915
3031.23 3861
3031.75 3895
3032.27 3844
3032.79 4081
3033.31 4162
3033.83 4445
3034.35 4265
3034.87 3983
3035.39 4292
3035.91 4423
3036.43 4305
3036.95 4438
3037.47 4343
3037.99 4114
3038.50 4025
3039.02 3991
3039.54 3797
3040.06 3944
3040.58 3972
3041.10 3860
3041.62 3781
3042.14 3719
3042.66 3487
3043.18 3634
3043.70 3644
3044.23 3439
3044.75 3610
3045.27 3657
3045.79 3779
3046.31 3781
3046.83 3912
3047.35 3769
3047.87 3710
3048.39 3707
3048.91 3810
3049.43 3801
3049.95 3771
3050.47 3660
3050.99 3709
3051.51 3668
3052.03 3580
3052.56 3735
3053.08 3599
3053.60 3543
3054.12 3581
3054.64 3618
3055.16 3531
3055.68 3583
3056.20 3674
3056.72 3851
3057.25 3641
3057.77 3528
3058.29 3376
3058.81 3534
3059.33 3460
3059.85 3508
3060.38 3579
3060.90 3734
3061.42 3644
3061.94 3699
3062.46 3610
3062.98 3555
3063.51 3483
3064.03 3830
3064.55 3916
3065.07 3790
3065.59 3457
3066.12 3864
3066.64 4071
3067.16 3907
3067.68 4064
3068.21 4241
3068.73 3833
3069.25 3853
3069.77 3686
3070.30 3713
3070.82 3877
3071.34 3916
3071.86 3887
3072.39 3843
3072.91 3869
3073.43 3962
3073.95 4072
3074.48 3963
3075.00 4200
3075.52 4234
3076.05 4252
3076.57 4215
3077.09 4187
3077.61 4233
3078.14 4297
3078.66 4379
3079.18 4493
3079.71 4618
3080.23 4628
3080.75 4679
3081.28 4709
3081.80 4509
3082.32 4606
3082.85 4816
3083.37 4680
3083.90 4625
3084.42 4606
3084.94 4392
3085.47 4292
3085.99 4135
3086.51 4202
3087.04 4316
3087.56 4111
3088.09 4104
3088.61 4070
3089.13 4008
3089.66 3963
3090.18 3937
3090.71 3988
3091.23 4097
3091.76 3813
3092.28 3876
3092.80 4015
3093.33 4106
3093.85 3963
3094.38 4054
3094.90 4039
3095.43 4276
3095.95 4363
3096.48 4379
3097.00 4424
3097.53 4650
3098.05 4769
3098.58 4741
3099.10 4884
3099.63 5604
3100.15 5619
3100.68 6466
3101.20 7511
3101.73 7794
3102.25 8870
3102.78 9831
3103.30 11117
3103.83 10969
3104.35 11280
3104.88 10989
3105.40 10195
3105.93 9049
3106.45 7870
3106.98 6553
3107.51 5807
3108.03 5458
3108.56 5301
3109.08 5117
3109.61 5103
3110.13 5162
3110.66 4910
3111.19 4780
3111.71 4965
3112.24 5043
3112.76 4918
3113.29 4819
3113.82 4469
3114.34 4356
3114.87 4236
3115.40 4008
3115.92 4175
3116.45 3976
3116.98 3799
3117.50 3724
3118.03 3698
3118.55 3691
3119.08 3995
3119.61 3929
3120.13 3835
3120.66 3935
3121.19 3982
3121.72 4271
3122.24 4450
3122.77 4334
3123.30 4275
3123.82 4270
3124.35 4300
3124.88 4278
3125.40 4129
3125.93 4147
3126.46 4107
3126.99 3980
3127.51 3932
3128.04 3812
3128.57 3949
3129.10 3774
3129.62 3752
3130.15 3927
3130.68 4097
3131.21 3718
3131.73 3615
3132.26 3672
3132.79 3411
3133.32 3550
3133.85 3705
3134.37 3780
3134.90 3769
3135.43 3734
3135.96 3808
3136.49 3786
3137.01 3818
3137.54 3584
3138.07 3715
3138.60 3733
3139.13 3967
3139.65 3821
3140.18 3797
3140.71 3504
3141.24 3681
3141.77 3662
3142.30 3638
3142.83 3451
3143.35 3637
3143.88 3646
3144.41 3865
3144.94 3709
3145.47 3605
3146.00 3720
3146.53 3893
3147.06 4072
3147.59 4092
3148.11 4277
3148.64 4599
3149.17 4415
3149.70 4357
3150.23 4386
3150.76 4404
3151.29 4406
3151.82 4114
3152.35 4265
3152.88 4006
3153.41 4069
3153.94 4084
3154.47 4126
3155.00 4060
3155.53 4026
3156.06 3807
3156.59 4114
3157.12 4303
3157.65 4171
3158.18 4316
3158.71 4184
3159.24 3966
3159.77 3953
3160.30 4203
3160.83 3917
3161.36 3902
3161.89 3892
3162.42 3640
3162.95 3816
3163.48 3853
3164.01 3724
3164.54 3716
3165.07 3781
3165.60 3562
3166.13 3490
3166.66 3559
3167.19 3562
3167.72 3524
3168.25 3500
3168.78 3605
3169.31 3713
3169.85 3521
3170.38 3343
3170.91 3389
3171.44 3371
3171.97 3411
3172.50 3543
3173.03 3649
3173.56 3508
3174.09 3648
3174.63 3678
3175.16 3859
3175.69 3894
3176.22 3942
3176.75 3927
3177.28 3878
3177.81 3999
3178.35 3849
3178.88 3967
3179.41 3987
3179.94 3882
3180.47 3661
3181.00 3652
3181.54 3742
3182.07 3726
3182.60 3817
3183.13 3536
3183.66 3581
3184.20 3532
3184.73 3463
3185.26 3386
3185.79 3429
3186.33 3544
3186.86 3576
3187.39 3441
3187.92 3561
3188.46 3684
3188.99 3645
3189.52 3496
3190.05 3537
3190.59 3441
3191.12 3292
3191.65 3561
3192.18 3503
3192.72 3466
3193.25 3499
3193.78 3371
3194.32 3611
3194.85 3560
3195.38 3525
3195.91 3606
3196.45 3545
3196.98 3330
3197.51 3659
3198.05 3426
3198.58 3609
3199.11 3617
3199.65 3691
3200.18 3866
3200.71 3918
3201.25 3800
3201.78 3962
3202.32 4002
3202.85 4071
3203.38 4093
3203.92 4089
3204.45 4022
3204.98 4139
3205.52 4019
3206.05 4080
3206.59 3901
3207.12 4150
3207.65 4056
3208.19 3939
3208.72 3854
3209.26 4092
3209.79 3925
3210.32 4462
3210.86 4585
3211.39 4510
3211.93 4264
3212.46 4344
3213.00 4547
3213.53 4519
3214.07 4409
3214.60 4403
3215.14 4388
3215.67 4361
3216.20 3980
3216.74 4008
3217.27 4272
3217.81 4008
3218.34 4134
3218.88 4440
3219.41 4240
3219.95 4354
3220.48 4271
3221.02 4393
3221.56 4549
3222.09 4399
3222.63 4581
3223.16 4252
3223.70 4645
3224.23 4483
3224.77 4563
3225.30 4606
3225.84 4336
3226.37 4342
3226.91 4533
3227.45 4346
3227.98 4273
3228.52 4218
3229.05 4105
3229.59 3856
3230.12 3819
3230.66 3671
3231.20 3801
3231.73 3794
3232.27 3453
3232.81 3461
3233.34 3702
3233.88 3942
3234.41 3786
3234.95 3663
3235.49 3982
3236.02 4044
3236.56 4117
3237.10 3922
3237.63 4173
3238.17 4193
3238.71 4165
3239.24 4124
3239.78 4199
3240.32 4176
3240.85 3951
3241.39 3989
3241.93 3996
3242.46 3890
3243.00 3984
3243.54 3952
3244.07 3970
3244.61 3965
3245.15 3854
3245.69 3961
3246.22 4018
3246.76 3918
3247.30 3836
3247.84 3820
3248.37 3885
3248.91 3889
3249.45 4026
3249.99 4088
3250.52 3837
3251.06 4018
3251.60 4171
3252.14 4127
3252.67 4401
3253.21 4291
3253.75 3938
3254.29 4299
3254.83 4150
3255.36 4170
3255.90 4078
3256.44 4174
3256.98 4449
3257.52 4510
3258.05 4732
3258.59 5036
3259.13 4881
3259.67 5109
3260.21 5292
3260.75 5264
3261.29 5534
3261.82 5646
3262.36 5695
3262.90 6045
3263.44 6817
3263.98 6833
3264.52 7579
3265.06 8046
3265.60 8404
3266.13 8544
3266.67 9336
3267.21 9722
3267.75 10060
3268.29 9959
3268.83 9581
3269.37 8704
3269.91 8131
3270.45 7443
3270.99 6389
3271.53 5771
3272.07 5181
3272.60 4695
3273.14 4338
3273.68 4352
3274.22 4486
3274.76 4534
3275.30 4364
3275.84 4291
3276.38 4611
3276.92 4520
3277.46 4289
3278.00 4604
3278.54 4612
3279.08 4708
3279.62 4937
3280.16 4666
3280.70 4664
3281.24 4782
3281.78 4793
3282.32 4532
3282.86 4581
3283.40 4650
3283.94 4747
3284.48 4783
3285.02 4806
3285.56 4990
3286.11 5110
3286.65 5318
3287.19 5277
3287.73 5144
3288.27 5187
3288.81 5350
3289.35 5382
3289.89 5183
3290.43 5049
3290.97 5052
3291.51 5179
3292.05 5527
3292.60 5561
3293.14 5934
3293.68 6242
3294.22 6568
3294.76 6849
3295.30 7033
3295.84 7276
3296.38 7546
3296.93 7434
3297.47 6979
3298.01 6868
3298.55 6649
3299.09 6229
3299.63 5767
3300.18 5705
3300.72 5419
3301.26 5310
3301.80 5205
3302.34 5171
3302.89 4957
3303.43 4946
3303.97 5178
3304.51 4837
3305.05 4589
3305.60 4816
3306.14 4762
3306.68 4683
3307.22 4689
3307.76 4702
3308.31 4698
3308.85 4722
3309.39 4570
3309.93 4533
3310.48 4367
3311.02 4433
3311.56 4628
3312.11 4770
3312.65 4684
3313.19 4796
3313.73 4826
3314.28 4967
3314.82 4979
3315.36 5043
3315.91 5416
3316.45 5264
3316.99 5485
3317.53 5408
3318.08 5485
3318.62 5709
3319.16 5820
3319.71 6130
3320.25 6122
3320.79 5999
3321.34 6422
3321.88 6690
3322.43 6934
3322.97 6380
3323.51 6217
3324.06 6250
3324.60 6351
3325.14 5992
3325.69 5776
3326.23 5847
3326.78 5867
3327.32 5471
3327.86 5386
3328.41 5294
3328.95 5509
3329.50 5775
3330.04 6042
3330.58 6128
3331.13 6972
3331.67 8304
3332.22 9967
3332.76 12320
3333.31 14668
3333.85 17730
3334.39 20983
3334.94 23834
3335.48 25855
3336.03 27869
3336.57 28791
3337.12 28971
3337.66 28354
3338.21 26791
3338.75 25713
3339.30 23740
3339.84 20675
3340.39 16888
3340.93 14244
3341.48 12170
3342.02 9856
3342.57 8173
3343.11 7314
3343.66 6829
3344.20 6433
3344.75 5951
3345.29 5583
3345.84 5287
3346.39 5462
3346.93 5449
3347.48 5373
3348.02 5553
3348.57 5500
3349.11 5669
3349.66 5612
3350.21 5540
3350.75 5811
3351.30 5897
3351.84 6177
3352.39 6170
3352.94 6494
3353.48 6137
3354.03 5924
3354.57 5871
3355.12 5923
3355.67 5820
3356.21 5332
3356.76 5339
3357.31 5095
3357.85 4641
3358.40 4863
3358.94 4774
3359.49 4331
3360.04 4493
3360.58 4560
3361.13 4602
3361.68 4609
3362.22 4700
3362.77 4614
3363.32 4676
3363.87 4745
3364.41 4647
3364.96 4635
3365.51 4641
3366.05 4832
3366.60 4992
3367.15 4638
3367.70 4713
3368.24 4509
3368.79 4930
3369.34 4607
3369.88 4677
3370.43 4875
3370.98 4991
3371.53 5360
3372.07 5557
3372.62 5962
3373.17 6157
3373.72 6412
3374.27 6646
3374.81 6762
3375.36 6762
3375.91 6716
3376.46 6472
3377.01 5998
3377.55 5758
3378.10 5338
3378.65 5036
3379.20 4360
3379.75 4381
3380.29 4318
3380.84 4147
3381.39 4087
3381.94 4037
3382.49 4167
3383.04 3983
3383.58 3837
3384.13 4012
3384.68 3906
3385.23 3976
3385.78 3862
3386.33 4068
3386.88 3874
3387.43 3856
3387.97 3920
3388.52 3891
3389.07 4167
3389.62 4127
3390.17 3834
3390.72 3800
3391.27 3984
3391.82 3939
3392.37 3887
3392.92 3942
3393.47 3959
3394.02 3754
3394.56 3627
3395.11 3553
3395.66 3756
3396.21 3637
3396.76 3592
3397.31 3631
3397.86 3543
3398.41 3521
3398.96 3470
3399.51 3594
3400.06 3508
3400.61 3569
3401.16 3615
3401.71 3495
3402.26 3366
3402.81 3451
3403.36 3491
3403.91 3389
3404.46 3365
3405.01 3281
3405.56 3510
3406.11 3753
3406.66 3624
3407.21 3552
3407.76 3515
3408.32 3783
3408.87 3565
3409.42 3741
3409.97 4080
3410.52 4112
3411.07 4050
3411.62 4455
3412.17 4600
3412.72 4669
3413.27 4605
3413.82 4510
3414.37 4488
3414.93 4405
3415.48 4337
3416.03 4242
3416.58 4231
3417.13 4172
3417.68 4093
3418.23 3826
3418.78 3820
3419.34 3839
3419.89 3766
3420.44 3614
3420.99 3867
3421.54 3888
3422.09 4059
3422.65 4326
3423.20 4203
3423.75 4354
3424.30 4177
3424.85 4172
3425.40 4295
3425.96 4136
3426.51 4099
3427.06 4005
3427.61 3837
3428.16 3703
3428.72 3599
3429.27 3595
3429.82 3429
3430.37 3956
3430.93 3911
3431.48 3769
3432.03 3766
3432.58 3701
3433.14 3607
3433.69 3739
3434.24 3918
3434.79 3733
3435.35 3604
3435.90 3549
3436.45 3569
3437.00 3558
3437.56 3866
3438.11 3836
3438.66 3753
3439.22 3913
3439.77 4033
3440.32 4172
3440.88 4023
3441.43 3953
3441.98 3979
3442.54 3856
3443.09 3848
3443.64 3827
3444.20 3695
3444.75 3492
3445.30 3452
3445.86 3455
3446.41 3547
3446.96 3549
3447.52 3494
3448.07 3497
3448.63 3519
3449.18 3636
3449.73 3525
3450.29 3405
3450.84 3735
3451.39 3524
3451.95 3071
3452.50 3251
3453.06 3183
3453.61 3099
3454.17 3359
3454.72 3391
3455.27 3240
3455.83 3139
3456.38 3435
3456.94 3587
3457.49 3426
3458.05 3345
3458.60 3342
3459.16 3506
3459.71 3501
3460.27 3556
3460.82 3227
3461.37 3438
3461.93 3617
3462.48 3422
3463.04 3503
3463.59 3382
3464.15 3301
3464.70 3478
3465.26 3649
3465.82 3453
3466.37 3757
3466.93 3738
3467.48 3687
3468.04 3587
3468.59 3491
3469.15 3653
3469.70 3769
3470.26 3791
3470.81 4006
3471.37 3796
3471.92 3689
3472.48 3757
3473.04 3767
3473.59 3378
3474.15 3600
3474.70 3697
3475.26 3806
3475.82 3875
3476.37 3615
3476.93 3757
3477.48 4018
3478.04 3838
3478.60 4036
3479.15 3912
3479.71 4335
3480.27 4338
3480.82 4269
3481.38 4529
3481.93 4461
3482.49 4518
3483.05 4234
3483.60 4187
3484.16 4124
3484.72 4152
3485.27 4537
3485.83 4496
3486.39 4372
3486.94 4406
3487.50 4639
3488.06 4690
3488.62 4884
3489.17 5424
3489.73 5815
3490.29 6573
3490.84 7043
3491.40 7673
3491.96 8160
3492.52 8826
3493.07 9435
3493.63 9727
3494.19 9084
3494.75 8591
3495.30 8220
3495.86 8184
3496.42 7899
3496.98 7210
3497.53 7800
3498.09 8290
3498.65 9200
3499.21 9713
3499.76 10221
3500.32 10394
3500.88 10333
3501.44 10154
3502.00 9339
3502.56 8504
3503.11 8083
3503.67 7893
3504.23 7662
3504.79 7305
3505.35 7257
3505.90 7428
3506.46 7065
3507.02 6969
3507.58 7019
3508.14 6831
3508.70 6061
3509.26 5996
3509.81 5682
3510.37 5327
3510.93 5475
3511.49 5104
3512.05 5020
3512.61 4860
3513.17 4941
3513.73 4973
3514.29 4291
3514.84 3846
3515.40 4067
3515.96 4036
3516.52 4099
3517.08 4285
3517.64 4285
3518.20 4390
3518.76 4161
3519.32 4235
3519.88 4213
3520.44 4132
3521.00 4195
3521.56 4284
3522.12 4334
3522.68 4441
3523.24 4090
3523.80 3966
3524.36 4171
3524.92 4301
3525.48 3955
3526.04 3809
3526.60 4095
3527.16 3993
3527.72 3719
3528.28 3642
3528.84 3594
3529.40 3596
3529.96 3494
3530.52 3171
3531.08 3454
3531.64 3435
3532.20 3510
3532.76 3592
3533.32 3385
3533.88 3775
3534.44 3771
3535.00 3970
3535.56 3870
3536.12 4128
3536.68 4227
3537.25 3964
3537.81 3914
3538.37 3777
3538.93 4091
3539.49 4087
3540.05 4234
3540.61 4081
3541.17 4082
3541.73 4132
3542.30 4406
3542.86 4330
3543.42 4247
3543.98 4180
3544.54 4288
3545.10 4212
3545.66 4088
3546.23 3728
3546.79 3868
3547.35 3524
3547.91 3633
3548.47 3572
3549.03 3674
3549.60 3496
3550.16 3396
3550.72 3239
3551.28 3270
3551.84 3133
3552.41 3043
3552.97 3312
3553.53 3419
3554.09 3324
3554.65 2994
3555.22 3017
3555.78 3255
3556.34 3265
3556.90 3146
3557.47 3131
3558.03 3342
3558.59 3390
3559.15 3502
3559.72 3394
3560.28 3654
3560.84 3694
3561.41 3543
3561.97 3430
3562.53 3545
3563.09 3555
3563.66 3456
3564.22 3447
3564.78 3478
3565.35 3005
3565.91 3232
3566.47 3019
3567.04 3114
3567.60 3033
3568.16 3150
3568.73 3032
3569.29 3152
3569.85 3136
3570.42 3092
3570.98 3131
3571.54 3101
3572.11 3265
3572.67 3110
3573.23 3135
3573.80 3108
3574.36 3258
3574.93 3663
3575.49 3416
3576.05 3410
3576.62 3312
3577.18 3466
3577.75 3359
3578.31 3350
3578.87 3499
3579.44 3585
3580.00 3668
3580.57 3467
3581.13 3472
3581.70 3248
3582.26 3240
3582.82 3339
3583.39 3173
3583.95 3274
3584.52 3479
3585.08 3310
3585.65 3242
3586.21 3473
3586.78 3277
3587.34 3091
3587.91 3303
3588.47 3321
3589.04 3286
3589.60 3354
3590.17 3106
3590.73 3320
3591.30 3289
3591.86 3360
3592.43 3268
3592.99 3284
3593.56 3342
3594.12 3219
3594.69 3129
3595.25 3363
3595.82 3480
3596.39 3315
3596.95 3481
3597.52 3546
3598.08 3389
3598.65 3334
3599.21 3359
3599.78 3699
3600.35 3224
3600.91 3317
3601.48 3556
3602.04 3466
3602.61 3318
3603.18 3341
3603.74 3542
3604.31 3381
3604.87 3177
3605.44 3362
3606.01 3098
3606.57 2992
3607.14 2980
3607.71 2907
3608.27 3043
3608.84 2971
3609.41 2895
3609.97 2973
3610.54 3045
3611.11 3104
3611.67 3068
3612.24 3417
3612.81 3220
3613.37 3250
3613.94 3393
3614.51 3494
3615.07 3644
3615.64 4112
3616.21 4625
3616.77 4829
3617.34 5421
3617.91 5499
3618.48 5664
3619.04 5587
3619.61 5651
3620.18 5629
3620.75 5645
3621.31 5230
3621.88 4693
3622.45 4414
3623.02 4310
3623.58 3893
3624.15 3583
3624.72 3444
3625.29 3383
3625.86 3276
3626.42 3047
3626.99 2905
3627.56 3039
3628.13 2711
3628.70 2588
3629.26 2926
3629.83 2905
3630.40 3095
3630.97 3145
3631.54 2929
3632.10 2971
3632.67 3146
3633.24 3283
3633.81 3142
3634.38 3055
3634.95 3047
3635.52 3055
3636.08 3267
3636.65 3278
3637.22 3121
3637.79 3225
3638.36 3527
3638.93 3420
3639.50 3734
3640.07 4032
3640.64 4077
3641.20 4402
3641.77 4771
3642.34 4711
3642.91 4876
3643.48 4624
3644.05 4400
3644.62 4246
3645.19 4051
3645.76 4183
3646.33 3744
3646.90 3642
3647.47 3645
3648.04 3604
3648.61 3649
3649.18 3761
3649.75 3748
3650.32 3694
3650.89 3753
3651.46 3905
3652.03 3570
3652.60 3387
3653.17 4022
3653.74 4032
3654.31 3709
3654.88 3841
3655.45 4072
3656.02 4089
3656.59 4213
3657.16 4412
3657.73 4299
3658.30 4657
3658.87 5094
3659.44 5138
3660.01 5241
3660.58 5257
3661.15 5334
3661.72 5016
3662.29 5013
3662.86 4730
3663.43 4383
3664.00 4162
3664.58 4098
3665.15 3968
3665.72 3878
3666.29 3702
3666.86 3932
3667.43 3585
3668.00 3645
3668.57 3733
3669.14 3712
3669.72 3703
3670.29 3557
3670.86 3471
3671.43 3590
3672.00 3592
3672.57 3669
3673.14 3886
3673.72 3864
3674.29 3844
3674.86 3685
3675.43 3925
3676.00 4096
3676.57 4022
3677.15 3898
3677.72 3811
3678.29 3832
3678.86 3822
3679.43 3807
3680.01 3708
3680.58 3717
3681.15 3584
3681.72 3546
3682.29 3484
3682.87 3266
3683.44 3315
3684.01 3345
3684.58 3329
3685.16 3423
3685.73 3697
3686.30 3903
3686.87 4178
3687.45 4173
3688.02 4366
3688.59 4962
3689.17 4948
3689.74 5217
3690.31 5401
3690.88 5211
3691.46 5211
3692.03 5015
3692.60 4673
3693.18 4477
3693.75 4101
3694.32 4012
3694.90 3683
3695.47 3617
3696.04 3606
3696.62 3620
3697.19 3454
3697.76 3472
3698.34 3688
3698.91 3820
3699.48 3526
3700.06 3542
3700.63 3952
3701.21 3937
3701.78 3842
3702.35 3427
3702.93 3699
3703.50 3679
3704.07 3505
3704.65 3463
3705.22 3268
3705.80 3287
3706.37 3486
3706.95 3210
3707.52 3253
3708.09 3539
3708.67 3341
3709.24 3317
3709.82 3463
3710.39 3561
3710.97 3521
3711.54 3562
3712.11 3424
3712.69 3603
3713.26 3345
3713.84 3449
3714.41 3388
3714.99 3436
3715.56 3530
3716.14 3394
3716.71 3265
3717.29 3358
3717.86 3315
3718.44 3239
3719.01 3195
3719.59 3251
3720.16 3090
3720.74 3053
3721.31 3109
3721.89 3137
3722.47 3072
3723.04 2878
3723.62 2810
3724.19 2856
3724.77 2913
3725.34 3027
3725.92 2934
3726.49 3030
3727.07 3066
3727.65 3244
3728.22 3264
3728.80 3346
3729.37 3303
3729.95 3697
3730.53 3779
3731.10 3770
3731.68 4020
3732.25 3881
3732.83 3919
3733.41 4034
3733.98 4030
3734.56 4145
3735.14 4163
3735.71 3804
3736.29 3773
3736.86 3832
3737.44 3555
3738.02 3538
3738.59 3469
3739.17 3271
3739.75 3286
3740.32 3082
3740.90 3083
3741.48 3064
3742.06 2857
3742.63 3166
3743.21 3209
3743.79 2874
3744.36 3009
3744.94 3283
3745.52 3191
3746.09 3221
3746.67 3279
3747.25 3278
3747.83 3372
3748.40 3436
3748.98 3300
3749.56 3210
3750.14 3188
3750.71 3326
3751.29 3211
3751.87 3115
3752.45 2944
3753.03 3023
3753.60 3030
3754.18 3046
3754.76 2964
3755.34 2764
3755.91 2965
3756.49 3016
3757.07 2946
3757.65 2923
3758.23 2868
3758.81 2900
3759.38 2869
3759.96 3004
3760.54 2890
3761.12 2959
3761.70 2835
3762.28 2930
3762.85 3095
3763.43 3169
3764.01 3053
3764.59 2818
3765.17 2979
3765.75 3103
3766.33 3083
3766.90 3043
3767.48 3146
3768.06 2976
3768.64 2921
3769.22 2756
3769.80 2916
3770.38 2999
3770.96 2966
3771.54 3068
3772.12 3052
3772.70 2819
3773.27 2892
3773.85 2826
3774.43 2960
3775.01 2834
3775.59 2884
3776.17 2945
3776.75 2973
3777.33 2962
3777.91 3039
3778.49 2945
3779.07 2834
3779.65 2831
3780.23 2881
3780.81 3085
3781.39 3008
3781.97 2867
3782.55 2788
3783.13 2858
3783.71 2700
3784.29 2771
3784.87 2841
3785.45 2895
3786.03 2934
3786.61 3007
3787.19 2972
3787.77 2833
3788.35 3051
3788.93 2773
3789.51 2808
3790.09 3088
3790.67 3049
3791.26 2814
3791.84 2880
3792.42 2945
3793.00 2765
3793.58 2741
3794.16 2877
3794.74 2803
3795.32 2803
3795.90 2829
3796.48 2917
3797.07 2754
3797.65 2609
3798.23 2800
3798.81 2909
3799.39 2979
3799.97 3027
3800.55 2993
3801.13 2828
3801.72 2995
3802.30 2999
3802.88 3022
3803.46 2899
3804.04 3057
3804.62 3208
3805.21 3129
3805.79 3078
3806.37 3326
3806.95 3243
3807.53 3534
3808.12 3658
3808.70 3626
3809.28 3508
3809.86 3331
3810.44 3528
3811.03 3615
3811.61 3372
3812.19 3311
3812.77 3356
3813.36 3141
3813.94 3317
3814.52 3431
3815.10 3325
3815.69 3292
3816.27 3487
3816.85 3400
3817.43 3031
3818.02 3097
3818.60 3190
3819.18 3129
3819.76 3186
3820.35 2989
3820.93 2836
3821.51 2925
3822.10 2858
3822.68 2853
3823.26 2856
3823.85 2721
3824.43 2686
3825.01 2806
3825.60 2792
3826.18 2994
3826.76 3071
3827.35 2903
3827.93 2873
3828.51 2779
3829.10 2812
3829.68 2889
3830.26 2938
3830.85 2926
3831.43 3049
3832.02 2937
3832.60 2912
3833.18 2905
3833.77 2904
3834.35 2787
3834.93 2744
3835.52 2878
3836.10 2861
3836.69 2963
3837.27 3077
3837.86 2822
3838.44 2635
3839.02 2875
3839.61 2858
3840.19 2794
3840.78 2718
3841.36 2798
3841.95 2819
3842.53 2857
3843.12 2785
3843.70 2794
3844.29 2917
3844.87 2731
3845.46 2738
3846.04 2739
3846.63 2750
3847.21 2679
3847.80 2798
3848.38 2963
3848.97 2915
3849.55 2844
3850.14 2484
3850.72 2695
3851.31 2707
3851.89 2825
3852.48 2922
3853.06 2953
3853.65 2786
3854.23 2811
3854.82 2913
3855.40 2966
3855.99 3101
3856.58 3151
3857.16 3120
3857.75 3381
3858.33 3603
3858.92 3791
3859.50 3915
3860.09 4238
3860.68 4407
3861.26 4871
3861.85 4978
3862.43 5495
3863.02 5768
3863.61 5721
3864.19 5496
3864.78 5159
3865.37 4960
3865.95 4749
3866.54 4689
3867.13 4466
3867.71 3941
3868.30 3797
3868.89 3557
3869.47 3448
3870.06 3330
3870.65 3406
3871.23 3290
3871.82 3291
3872.41 3364
3872.99 3356
3873.58 3359
3874.17 3301
3874.75 3469
3875.34 3468
3875.93 3510
3876.52 3458
3877.10 3425
3877.69 3336
3878.28 3507
3878.86 3523
3879.45 3232
3880.04 3193
3880.63 2777
3881.21 3024
3881.80 2887
3882.39 2950
3882.98 2940
3883.57 2871
3884.15 2800
3884.74 2715
3885.33 2784
3885.92 2831
3886.50 2920
3887.09 2829
3887.68 3103
3888.27 3087
3888.86 3542
3889.45 3280
3890.03 3147
3890.62 3268
3891.21 3402
3891.80 3531
3892.39 3332
3892.98 3390
3893.56 3325
3894.15 3498
3894.74 3335
3895.33 3337
3895.92 3337
3896.51 3340
3897.10 3249
3897.68 3120
3898.27 3108
3898.86 3434
3899.45 3513
3900.04 3346
3900.63 3346
3901.22 3283
3901.81 3342
3902.40 3239
3902.99 3158
3903.57 3212
3904.16 3237
3904.75 3407
3905.34 3204
3905.93 3185
3906.52 3036
3907.11 3086
3907.70 3189
3908.29 3210
3908.88 3374
3909.47 2909
3910.06 2893
3910.65 3090
3911.24 3077
3911.83 3025
3912.42 2787
3913.01 2839
3913.60 2745
3914.19 2812
3914.78 2751
3915.37 2496
3915.96 2746
3916.55 2974
3917.14 2865
3917.73 2820
3918.32 2773
3918.91 2830
3919.50 2857
3920.09 2749
3920.68 2785
3921.27 2860
3921.86 2784
3922.45 2784
3923.05 2764
3923.64 2801
3924.23 2740
3924.82 2717
3925.41 2642
3926.00 2530
3926.59 2657
3927.18 2606
3927.77 2508
3928.36 2690
3928.95 2892
3929.55 2739
3930.14 2718
3930.73 2607
3931.32 2594
3931.91 2640
3932.50 2627
3933.09 2710
3933.69 2549
3934.28 2461
3934.87 2607
3935.46 2562
3936.05 2494
3936.64 2513
3937.24 2581
3937.83 2495
3938.42 2649
3939.01 2643
3939.60 2642
3940.20 2668
3940.79 2765
3941.38 2855
3941.97 2726
3942.56 2597
3943.16 2757
3943.75 2687
3944.34 2807
3944.93 2854
3945.53 2817
3946.12 2740
3946.71 2741
3947.30 2642
3947.90 2723
3948.49 2636
3949.08 2727
3949.67 2576
3950.27 2410
3950.86 2447
3951.45 2712
3952.05 2702
3952.64 2607
3953.23 2644
3953.82 2365
3954.42 2747
3955.01 2763
3955.60 2659
3956.20 2733
3956.79 2779
3957.38 2796
3957.98 2732
3958.57 2652
3959.16 2740
3959.76 2761
3960.35 2686
3960.94 2781
3961.54 2707
3962.13 2576
3962.73 2722
3963.32 2802
3963.91 2532
3964.51 2768
3965.10 2855
3965.69 2818
3966.29 2658
3966.88 2887
3967.48 2837
3968.07 2969
3968.66 3005
3969.26 2870
3969.85 2848
3970.45 2840
3971.04 2620
3971.64 2582
3972.23 2620
3972.82 2733
3973.42 2742
3974.01 2730
3974.61 2834
3975.20 2854
3975.80 2845
3976.39 2790
3976.99 2758
3977.58 2567
3978.18 2619
3978.77 2647
3979.37 2748
3979.96 2601
3980.56 2700
3981.15 2834
3981.75 2728
3982.34 2875
3982.94 2550
3983.53 2470
3984.13 2675
3984.72 2846
3985.32 2637
3985.91 2890
3986.51 2893
3987.11 2789
3987.70 2909
3988.30 3249
3988.89 2829
3989.49 2625
3990.08 2680
3990.68 2727
3991.28 2843
3991.87 2701
3992.47 2859
3993.06 2937
3993.66 2885
3994.26 3036
3994.85 3056
3995.45 3140
3996.04 2744
3996.64 2707
3997.24 2831
3997.83 2759
3998.43 2648
3999.03 2821
3999.62 3103
4000.22 3119
4000.81 2900
4001.41 2916
4002.01 2673
4002.60 2725
4003.20 2853
4003.80 2802
4004.40 2761
4004.99 2830
4005.59 3117
4006.19 3236
4006.78 3128
4007.38 3182
4007.98 3030
4008.57 3114
4009.17 3183
4009.77 3314
4010.37 3119
4010.96 3100
4011.56 3033
4012.16 3096
4012.76 3148
4013.35 3212
4013.95 3419
4014.55 3480
4015.15 3443
4015.74 3699
4016.34 3534
4016.94 3662
4017.54 3548
4018.13 3731
4018.73 3635
4019.33 3563
4019.93 3466
4020.53 3490
4021.12 3147
4021.72 3014
4022.32 2991
4022.92 2876
4023.52 2931
4024.12 3175
4024.71 3135
4025.31 2997
4025.91 3057
4026.51 3039
4027.11 2991
4027.71 3295
4028.30 3233
4028.90 3226
4029.50 3019
4030.10 3100
4030.70 3435
4031.30 3267
4031.90 3163
4032.50 3250
4033.10 3170
4033.69 3075
4034.29 3059
4034.89 2921
4035.49 2931
4036.09 2972
4036.69 2699
4037.29 2731
4037.89 2740
4038.49 2487
4039.09 2732
4039.69 2700
4040.29 2618
4040.89 2682
4041.49 2557
4042.08 2531
4042.68 2724
4043.28 2753
4043.88 2727
4044.48 2628
4045.08 2632
4045.68 2802
4046.28 2795
4046.88 2718
4047.48 2893
4048.08 2820
4048.68 2888
4049.28 2885
4049.88 3094
4050.48 2915
4051.08 2856
4051.69 3031
4052.29 3005
4052.89 3076
4053.49 3042
4054.09 3123
4054.69 3035
4055.29 2944
4055.89 3025
4056.49 2902
4057.09 3011
4057.69 2915
4058.29 2646
4058.89 2644
4059.49 2725
4060.09 2845
4060.70 2868
4061.30 2601
4061.90 2679
4062.50 2684
4063.10 2588
4063.70 2681
4064.30 2544
4064.90 2363
4065.51 2350
4066.11 2359
4066.71 2477
4067.31 2531
4067.91 2504
4068.51 2440
4069.11 2366
4069.72 2494
4070.32 2501
4070.92 2475
4071.52 2575
4072.12 2591
4072.73 2611
4073.33 2481
4073.93 2648
4074.53 2609
4075.13 2569
4075.74 2634
4076.34 2525
4076.94 2380
4077.54 2286
4078.14 2527
4078.75 2635
4079.35 2413
4079.95 2593
4080.55 2580
4081.16 2625
4081.76 2755
4082.36 2791
4082.96 2663
4083.57 2762
4084.17 2469
4084.77 2492
4085.38 2721
4085.98 2694
4086.58 2631
4087.18 2478
4087.79 2546
4088.39 2485
4088.99 2610
4089.60 2542
4090.20 2615
4090.80 2565
4091.41 2411
4092.01 2410
4092.61 2471
4093.22 2548
4093.82 2570
4094.42 2712
4095.03 2693
4095.63 2456
4096.23 2546
4096.84 2630
4097.44 2623
4098.05 2619
4098.65 2546
4099.25 2739
4099.86 2721
4100.46 2589
4101.06 2433
4101.67 2427
4102.27 2399
4102.88 2462
4103.48 2446
4104.09 2415
4104.69 2502
4105.29 2568
4105.90 2425
4106.50 2352
4107.11 2588
4107.71 2346
4108.32 2266
4108.92 2348
4109.53 2274
4110.13 2589
4110.74 2409
4111.34 2475
4111.94 2545
4112.55 2474
4113.15 2667
4113.76 2708
4114.36 2596
4114.97 2545
4115.57 2472
4116.18 2555
4116.78 2547
4117.39 2443
4118.00 2438
4118.60 2467
4119.21 2486
4119.81 2421
4120.42 2536
4121.02 2706
4121.63 2613
4122.23 2488
4122.84 2347
4123.44 2479
4124.05 2494
4124.66 2481
4125.26 2352
4125.87 2527
4126.47 2606
4127.08 2484
4127.68 2462
4128.29 2508
4128.90 2546
4129.50 2593
4130.11 2454
4130.72 2374
4131.32 2464
4131.93 2632
4132.53 2584
4133.14 2757
4133.75 2591
4134.35 2780
4134.96 2821
4135.57 2751
4136.17 2820
4136.78 2858
4137.39 2869
4137.99 2852
4138.60 2867
4139.21 2783
4139.81 2703
4140.42 2925
4141.03 3133
4141.63 3011
4142.24 3040
4142.85 3275
4143.46 3220
4144.06 2944
4144.67 3030
4145.28 2780
4145.88 2665
4146.49 2698
4147.10 2447
4147.71 2706
4148.31 2724
4148.92 2532
4149.53 2460
4150.14 2408
4150.74 2304
4151.35 2343
4151.96 2337
4152.57 2285
4153.18 2231
4153.78 2352
4154.39 2456
4155.00 2486
4155.61 2520
4156.22 2453
4156.82 2309
4157.43 2409
4158.04 2410
4158.65 2438
4159.26 2302
4159.86 2318
4160.47 2619
4161.08 2580
4161.69 2423
4162.30 2583
4162.91 2774
4163.52 2654
4164.12 2707
4164.73 2878
4165.34 2728
4165.95 3003
4166.56 3058
4167.17 2750
4167.78 2703
4168.39 2634
4168.99 2608
4169.60 2715
4170.21 2667
4170.82 2774
4171.43 2633
4172.04 2664
4172.65 2677
4173.26 2895
4173.87 2891
4174.48 2887
4175.09 2811
4175.70 2725
4176.31 2769
4176.92 2844
4177.53 2702
4178.13 2591
4178.74 2670
4179.35 2832
4179.96 2606
4180.57 2535
4181.18 2644
4181.79 2675
4182.40 2659
4183.01 2459
4183.62 2399
4184.23 2380
4184.84 2319
4185.45 2492
4186.06 2338
4186.67 2222
4187.29 2460
4187.90 2365
4188.51 2533
4189.12 2569
4189.73 2681
4190.34 2554
4190.95 2727
4191.56 2791
4192.17 2790
4192.78 3153
4193.39 3086
4194.00 3139
4194.61 3207
4195.22 3458
4195.83 3539
4196.45 3085
4197.06 3251
4197.67 3331
4198.28 3155
4198.89 3141
4199.50 3183
4200.11 3170
4200.72 2748
4201.33 2772
4201.95 2783
4202.56 2694
4203.17 2514
4203.78 2546
4204.39 2575
4205.00 2722
4205.62 2698
4206.23 2546
4206.84 2682
4207.45 2686
4208.06 2751
4208.67 2619
4209.29 2682
4209.90 2668
4210.51 2690
4211.12 2720
4211.73 2652
4212.35 2597
4212.96 2768
4213.57 2833
4214.18 2704
4214.80 3018
4215.41 2925
4216.02 2946
4216.63 3073
4217.25 3270
4217.86 3515
4218.47 3557
4219.08 3403
4219.70 3477
4220.31 3476
4220.92 3929
4221.53 4005
4222.15 3948
4222.76 4188
4223.37 4422
4223.99 4271
4224.60 4511
4225.21 4781
4225.83 4621
4226.44 4697
4227.05 4871
4227.66 4982
4228.28 4858
4228.89 4911
4229.51 4824
4230.12 5206
4230.73 5159
4231.35 5053
4231.96 5341
4232.57 5238
4233.19 5474
4233.80 5465
4234.41 5753
4235.03 5982
4235.64 6255
4236.26 6376
4236.87 6218
4237.48 5821
4238.10 5314
4238.71 4929
4239.33 4522
4239.94 4310
4240.55 4094
4241.17 3960
4241.78 3715
4242.40 3500
4243.01 3272
4243.63 3414
4244.24 3262
4244.85 3407
4245.47 3421
4246.08 3320
4246.70 3384
4247.31 3363
4247.93 3524
4248.54 3538
4249.16 3344
4249.77 3354
4250.39 3286
4251.00 3399
4251.62 3350
4252.23 3395
4252.85 3067
4253.46 3216
4254.08 3029
4254.69 3095
4255.31 3243
4255.92 3023
4256.54 2972
4257.15 3050
4257.77 3024
4258.39 2899
4259.00 3076
4259.62 3183
4260.23 2930
4260.85 2914
4261.46 2864
4262.08 2873
4262.69 2932
4263.31 2828
4263.93 2893
4264.54 2831
4265.16 2736
4265.77 2693
4266.39 2899
4267.01 3001
4267.62 3037
4268.24 2983
4268.86 2982
4269.47 2986
4270.09 2861
4270.70 2772
4271.32 2775
4271.94 2774
4272.55 2636
4273.17 2643
4273.79 2778
4274.40 2969
4275.02 3023
4275.64 3120
4276.25 3029
4276.87 2909
4277.49 2915
4278.10 2676
4278.72 2837
4279.34 2676
4279.96 2623
4280.57 2615
4281.19 2560
4281.81 2516
4282.42 2508
4283.04 2711
4283.66 2641
4284.28 2541
4284.89 2425
4285.51 2461
4286.13 2544
4286.75 2518
4287.36 2502
4287.98 2697
4288.60 2555
4289.22 2615
4289.83 2372
4290.45 2233
4291.07 2446
4291.69 2456
4292.31 2508
4292.92 2473
4293.54 2239
4294.16 2565
4294.78 2663
4295.40 2500
4296.01 2509
4296.63 2278
4297.25 2238
4297.87 2439
4298.49 2538
4299.11 2462
4299.72 2182
4300.34 2430
4300.96 2544
4301.58 2444
4302.20 2497
4302.82 2499
4303.44 2563
4304.06 2515
4304.67 2615
4305.29 2612
4305.91 2455
4306.53 2621
4307.15 2497
4307.77 2307
4308.39 2412
4309.01 2379
4309.63 2426
4310.25 2700
4310.86 2617
4311.48 2536
4312.10 2486
4312.72 2571
4313.34 2473
4313.96 2506
4314.58 2520
4315.20 2486
4315.82 2636
4316.44 2683
4317.06 2654
4317.68 2536
4318.30 2541
4318.92 2693
4319.54 2598
4320.16 2584
4320.78 2633
4321.40 2635
4322.02 2698
4322.64 2756
4323.26 2574
4323.88 2610
4324.50 2604
4325.12 2752
4325.74 2773
4326.36 2594
4326.98 2507
4327.60 2779
4328.22 2686
4328.84 2654
4329.46 2557
4330.08 2409
4330.71 2737
4331.33 2500
4331.95 2374
4332.57 2391
4333.19 2561
4333.81 2536
4334.43 2693
4335.05 2772
4335.67 2718
4336.29 2869
4336.91 2912
4337.54 3151
4338.16 3181
4338.78 3156
4339.40 3387
4340.02 3221
4340.64 3378
4341.26 3127
4341.89 3065
4342.51 3211
4343.13 3344
4343.75 3657
4344.37 3886
4344.99 4537
4345.62 4791
4346.24 4954
4346.86 5466
4347.48 5756
4348.10 5444
4348.73 5442
4349.35 5090
4349.97 4787
4350.59 4217
4351.21 3823
4351.84 3627
4352.46 3184
4353.08 3000
4353.70 2997
4354.33 2887
4354.95 2848
4355.57 2637
4356.19 2690
4356.82 2714
4357.44 2625
4358.06 2816
4358.68 2814
4359.31 2806
4359.93 2735
4360.55 2879
4361.17 2883
4361.80 2698
4362.42 2820
4363.04 2714
4363.67 2753
4364.29 2678
4364.91 2729
4365.54 2601
4366.16 2740
4366.78 2847
4367.41 2846
4368.03 2793
4368.65 2717
4369.28 2453
4369.90 2471
4370.52 2488
4371.15 2623
4371.77 2447
4372.39 2508
4373.02 2441
4373.64 2441
4374.27 2303
4374.89 2212
4375.51 2285
4376.14 2546
4376.76 2438
4377.39 2353
4378.01 2621
4378.63 2609
4379.26 2550
4379.88 2620
4380.51 2584
4381.13 2532
4381.75 2511
4382.38 2464
4383.00 2538
4383.63 2406
4384.25 2515
4384.88 2497
4385.50 2271
4386.13 2344
4386.75 2341
4387.38 2199
4388.00 2192
4388.63 2213
4389.25 2266
4389.88 2064
4390.50 2135
4391.13 2455
4391.75 2531
4392.38 2305
4393.00 2445
4393.63 2434
4394.25 2292
4394.88 2234
4395.50 2433
4396.13 2514
4396.75 2452
4397.38 2370
4398.00 2393
4398.63 2442
4399.26 2530
4399.88 2615
4400.51 2549
4401.13 2607
4401.76 2544
4402.38 2531
4403.01 2656
4403.64 2655
4404.26 2738
4404.89 2635
4405.51 2399
4406.14 2654
4406.77 2502
4407.39 2373
4408.02 2541
4408.64 2537
4409.27 2539
4409.90 2456
4410.52 2506
4411.15 2523
4411.78 2493
4412.40 2451
4413.03 2448
4413.66 2438
4414.28 2388
4414.91 2533
4415.54 2553
4416.16 2623
4416.79 2509
4417.42 2440
4418.04 2392
4418.67 2335
4419.30 2406
4419.93 2282
4420.55 2480
4421.18 2383
4421.81 2467
4422.43 2371
4423.06 2077
4423.69 2393
4424.32 2473
4424.94 2203
4425.57 2099
4426.20 2181
4426.83 2134
4427.45 2248
4428.08 2277
4428.71 2152
4429.34 1988
4429.96 2233
4430.59 2144
4431.22 2031
4431.85 2040
4432.48 2203
4433.10 2243
4433.73 2359
4434.36 2220
4434.99 2245
4435.62 2108
4436.24 2200
4436.87 2462
4437.50 2340
4438.13 2260
4438.76 2224
4439.39 2079
4440.02 2240
4440.64 2183
4441.27 2103
4441.90 2140
4442.53 2065
4443.16 1950
4443.79 1999
4444.42 2172
4445.04 2269
4445.67 2077
4446.30 2147
4446.93 2286
4447.56 2228
4448.19 2130
4448.82 2263
4449.45 2294
4450.08 2299
4450.71 2363
4451.34 2223
4451.97 2314
4452.59 2397
4453.22 2192
4453.85 2191
4454.48 2222
4455.11 2288
4455.74 2320
4456.37 2225
4457.00 2197
4457.63 2149
4458.26 2178
4458.89 2133
4459.52 2116
4460.15 2122
4460.78 2019
4461.41 2137
4462.04 2185
4462.67 2172
4463.30 2031
4463.93 1947
4464.56 2004
4465.19 2137
4465.82 2133
4466.45 2146
4467.08 2085
4467.71 2147
4468.34 2203
4468.97 2009
4469.61 1975
4470.24 2272
4470.87 2137
4471.50 1935
4472.13 2142
4472.76 2076
4473.39 2122
4474.02 2034
4474.65 2032
4475.28 2075
4475.91 1996
4476.54 2059
4477.18 2105
4477.81 2037
4478.44 2037
4479.07 2091
4479.70 2049
4480.33 2040
4480.96 2067
4481.59 2273
4482.23 2149
4482.86 2287
4483.49 2321
4484.12 2225
4484.75 2109
4485.38 2267
4486.02 2240
4486.65 2285
4487.28 2198
4487.91 2463
4488.54 2358
4489.18 2292
4489.81 2221
4490.44 2180
4491.07 2426
4491.70 2374
4492.34 2464
4492.97 2279
4493.60 2243
4494.23 2385
4494.87 2378
4495.50 2176
4496.13 2179
4496.76 2269
4497.40 2164
4498.03 2245
4498.66 2207
4499.29 2329
4499.93 2501
4500.56 2554
4501.19 2456
4501.82 2466
4502.46 2574
4503.09 2796
4503.72 2706
4504.36 2743
4504.99 2781
4505.62 2554
4506.26 2439
4506.89 2385
4507.52 2392
4508.16 2347
4508.79 2440
4509.42 2270
4510.06 2287
4510.69 2321
4511.32 2411
4511.96 2239
4512.59 2416
4513.22 2253
4513.86 2197
4514.49 2251
4515.13 2481
4515.76 2261
4516.39 2156
4517.03 2261
4517.66 2285
4518.30 2249
4518.93 2201
4519.56 2207
4520.20 2294
4520.83 2262
4521.47 2367
4522.10 2172
4522.73 2270
4523.37 2397
4524.00 2356
4524.64 2347
4525.27 2238
4525.91 2479
4526.54 2555
4527.18 2668
4527.81 2789
4528.45 3123
4529.08 3389
4529.72 3676
4530.35 4052
4530.99 4388
4531.62 4771
4532.26 4923
4532.89 5278
4533.53 5037
4534.16 4913
4534.80 4445
4535.43 4354
4536.07 3678
4536.70 3341
4537.34 2900
4537.97 2885
4538.61 2807
4539.24 2689
4539.88 2449
4540.51 2544
4541.15 2306
4541.79 2197
4542.42 2179
4543.06 2314
4543.69 2340
4544.33 2346
4544.96 2454
4545.60 2735
4546.24 2532
4546.87 2786
4547.51 2802
4548.14 2792
4548.78 2601
4549.42 2685
4550.05 2772
4550.69 2872
4551.33 2654
4551.96 2745
4552.60 2530
4553.24 2522
4553.87 2571
4554.51 2583
4555.15 2386
4555.78 2379
4556.42 2398
4557.06 2314
4557.69 2349
4558.33 2358
4558.97 2240
4559.60 2339
4560.24 2300
4560.88 2290
4561.51 2316
4562.15 2276
4562.79 2178
4563.43 2235
4564.06 2304
4564.70 2337
4565.34 2414
4565.97 2429
4566.61 2538
4567.25 2283
4567.89 2234
4568.52 2320
4569.16 2440
4569.80 2599
4570.44 2457
4571.07 2261
4571.71 2367
4572.35 2375
4572.99 2413
4573.63 2518
4574.26 2349
4574.90 2141
4575.54 2247
4576.18 2250
4576.82 2273
4577.45 2338
4578.09 2387
4578.73 2163
4579.37 2093
4580.01 2197
4580.65 2352
4581.28 2321
4581.92 2243
4582.56 2216
4583.20 2269
4583.84 2143
4584.48 2166
4585.12 2313
4585.76 2182
4586.39 2160
4587.03 2378
4587.67 2425
4588.31 2382
4588.95 2371
4589.59 2491
4590.23 2391
4590.87 2520
4591.51 2378
4592.15 2572
4592.78 2399
4593.42 2409
4594.06 2425
4594.70 2385
4595.34 2266
4595.98 2187
4596.62 2168
4597.26 1990
4597.90 2098
4598.54 2308
4599.18 2438
4599.82 2273
4600.46 2218
4601.10 2247
4601.74 2317
4602.38 2334
4603.02 2428
4603.66 2429
4604.30 2699
4604.94 2587
4605.58 2667
4606.22 2571
4606.86 2679
4607.50 2726
4608.14 2457
4608.78 2516
4609.42 2591
4610.06 2471
4610.70 2413
4611.34 2486
4611.98 2459
4612.62 2538
4613.26 2472
4613.90 2421
4614.55 2483
4615.19 2419
4615.83 2334
4616.47 2237
4617.11 2289
4617.75 2284
4618.39 2258
4619.03 2261
4619.67 2251
4620.31 2095
4620.96 2259
4621.60 2224
4622.24 2219
4622.88 2292
4623.52 2195
4624.16 2317
4624.80 2162
4625.44 2338
4626.09 2324
4626.73 2317
4627.37 2377
4628.01 2233
4628.65 2254
4629.29 2273
4629.94 2207
4630.58 2213
4631.22 2150
4631.86 2245
4632.50 2262
4633.15 2307
4633.79 2333
4634.43 2138
4635.07 2261
4635.72 2233
4636.36 2336
4637.00 2485
4637.64 2484
4638.28 2645
4638.93 2817
4639.57 2745
4640.21 2608
4640.85 2512
4641.50 2627
4642.14 2526
4642.78 2468
4643.43 2517
4644.07 2477
4644.71 2372
4645.35 2483
4646.00 2492
4646.64 2544
4647.28 2334
4647.93 2269
4648.57 2355
4649.21 2373
4649.86 2240
4650.50 2356
4651.14 2287
4651.79 2288
4652.43 2320
4653.07 2286
4653.72 2382
4654.36 2504
4655.00 2267
4655.65 2224
4656.29 2394
4656.93 2180
4657.58 2274
4658.22 2002
4658.87 2143
4659.51 2136
4660.15 2036
4660.80 2035
4661.44 2188
4662.09 2242
4662.73 2210
4663.37 2128
4664.02 2067
4664.66 2094
4665.31 2120
4665.95 2085
4666.59 2008
4667.24 2054
4667.88 2148
4668.53 2100
4669.17 2089
4669.82 2155
4670.46 2054
4671.11 2014
4671.75 2056
4672.40 2174
4673.04 2178
4673.69 2108
4674.33 2184
4674.98 2125
4675.62 2223
4676.27 2312
4676.91 2286
4677.56 2267
4678.20 2323
4678.85 2258
4679.49 1981
4680.14 2097
4680.78 2244
4681.43 2187
4682.07 2069
4682.72 2195
4683.36 2261
4684.01 2171
4684.66 2274
4685.30 2314
4685.95 2063
4686.59 2279
4687.24 2244
4687.88 2185
4688.53 2203
4689.18 2140
4689.82 2038
4690.47 2078
4691.11 2064
4691.76 2180
4692.41 2138
4693.05 1928
4693.70 2036
4694.34 2142
4694.99 2211
4695.64 2147
4696.28 2195
4696.93 2243
4697.58 2353
4698.22 2266
4698.87 2563
4699.52 2627
4700.16 2505
4700.81 2497
4701.46 2403
4702.10 2303
4702.75 2399
4703.40 2197
4704.04 2060
4704.69 2061
4705.34 2090
4705.99 2083
4706.63 2038
4707.28 2137
4707.93 2254
4708.57 2090
4709.22 2191
4709.87 2260
4710.52 2361
4711.16 2334
4711.81 2370
4712.46 2224
4713.11 2274
4713.75 2340
4714.40 2281
4715.05 2243
4715.70 2123
4716.35 2169
4716.99 2214
4717.64 2226
4718.29 2321
4718.94 2073
4719.58 2392
4720.23 2464
4720.88 2352
4721.53 2202
4722.18 2311
4722.83 2518
4723.47 2445
4724.12 2610
4724.77 2669
4725.42 2750
4726.07 2718
4726.72 2754
4727.36 2832
4728.01 2691
4728.66 2715
4729.31 2615
4729.96 2606
4730.61 2452
4731.26 2307
4731.91 2154
4732.55 2046
4733.20 2266
4733.85 2135
4734.50 2136
4735.15 2039
4735.80 2071
4736.45 2219
4737.10 2211
4737.75 2202
4738.40 2339
4739.05 2317
4739.70 2365
4740.35 2562
4740.99 2495
4741.64 2375
4742.29 2327
4742.94 2462
4743.59 2422
4744.24 2410
4744.89 2369
4745.54 2459
4746.19 2443
4746.84 2501
4747.49 2461
4748.14 2470
4748.79 2422
4749.44 2537
4750.09 2529
4750.74 2705
4751.39 2884
4752.04 2958
4752.69 2778
4753.34 2826
4753.99 2866
4754.64 2713
4755.29 2662
4755.95 2546
4756.60 2560
4757.25 2394
4757.90 2292
4758.55 2314
4759.20 2265
4759.85 2416
4760.50 2615
4761.15 2319
4761.80 2299
4762.45 2524
4763.10 2489
4763.75 2588
4764.41 2626
4765.06 2680
4765.71 2925
4766.36 3163
4767.01 3093
4767.66 2986
4768.31 2973
4768.97 2801
4769.62 2695
4770.27 2501
4770.92 2627
4771.57 2492
4772.22 2384
4772.87 2311
4773.53 2203
4774.18 2093
4774.83 2144
4775.48 2316
4776.13 2180
4776.79 2160
4777.44 2200
4778.09 2199
4778.74 2443
4779.39 2359
4780.05 2456
4780.70 2423
4781.35 2305
4782.00 2354
4782.65 2357
4783.31 2251
4783.96 2231
4784.61 2286
4785.26 2269
4785.92 2273
4786.57 2285
4787.22 2143
4787.88 2186
4788.53 2376
4789.18 2218
4789.83 2260
4790.49 2220
4791.14 2233
4791.79 2292
4792.45 2201
4793.10 2258
4793.75 2135
4794.40 2243
4795.06 2419
4795.71 2312
4796.36 2140
4797.02 2285
4797.67 2157
4798.32 2086
4798.98 2255
4799.63 2110
4800.29 2096
4800.94 2130
4801.59 2328
4802.25 2207
4802.90 2076
4803.55 2212
4804.21 2051
4804.86 1944
4805.52 2095
4806.17 2102
4806.82 2154
4807.48 2079
4808.13 2088
4808.79 1982
4809.44 2049
4810.09 2134
4810.75 2105
4811.40 2099
4812.06 2003
4812.71 2067
4813.37 2202
4814.02 2155
4814.67 2066
4815.33 2077
4815.98 2255
4816.64 2252
4817.29 2347
4817.95 2371
4818.60 2254
4819.26 2156
4819.91 2418
4820.57 2361
4821.22 2456
4821.88 2493
4822.53 2429
4823.19 2483
4823.84 2354
4824.50 2605
4825.15 2548
4825.81 2665
4826.46 2718
4827.12 2712
4827.77 2622
4828.43 2548
4829.09 2522
4829.74 2601
4830.40 2686
4831.05 2617
4831.71 2542
4832.36 2539
4833.02 2512
4833.68 2536
4834.33 2678
4834.99 2799
4835.64 2858
4836.30 3121
4836.96 3169
4837.61 3248
4838.27 3254
4838.92 3290
4839.58 3300
4840.24 3119
4840.89 2891
4841.55 3031
4842.21 2993
4842.86 2925
4843.52 2793
4844.17 2778
4844.83 2774
4845.49 2844
4846.14 2833
4846.80 3021
4847.46 2998
4848.11 3081
4848.77 2880
4849.43 3191
4850.09 3249
4850.74 3272
4851.40 3239
4852.06 3403
4852.71 3386
4853.37 3075
4854.03 3020
4854.69 2997
4855.34 2885
4856.00 2978
4856.66 2918
4857.31 2934
4857.97 3070
4858.63 3155
4859.29 3122
4859.94 2962
4860.60 2870
4861.26 2868
4861.92 2981
4862.58 3138
4863.23 3019
4863.89 3129
4864.55 3109
4865.21 3152
4865.87 3303
4866.52 3379
4867.18 3041
4867.84 3038
4868.50 3180
4869.16 3034
4869.81 3096
4870.47 2896
4871.13 2765
4871.79 2610
4872.45 2642
4873.11 2820
4873.77 2860
4874.42 2802
4875.08 2716
4875.74 2637
4876.40 2659
4877.06 2630
4877.72 2661
4878.38 2775
4879.03 2820
4879.69 2788
4880.35 2492
4881.01 2540
4881.67 2534
4882.33 2493
4882.99 2485
4883.65 2493
4884.31 2482
4884.97 2581
4885.63 2405
4886.29 2414
4886.95 2564
4887.60 2464
4888.26 2580
4888.92 2436
4889.58 2633
4890.24 2698
4890.90 2852
4891.56 2735
4892.22 2953
4892.88 2746
4893.54 2696
4894.20 2583
4894.86 2379
4895.52 2518
4896.18 2429
4896.84 2348
4897.50 2216
4898.16 2428
4898.82 2519
4899.48 2585
4900.14 2544
4900.80 2631
4901.46 2657
4902.12 2416
4902.79 2517
4903.45 2632
4904.11 2456
4904.77 2514
4905.43 2386
4906.09 2422
4906.75 2349
4907.41 2387
4908.07 2342
4908.73 2317
4909.39 2501
4910.05 2537
4910.71 2229
4911.38 2166
4912.04 2168
4912.70 2223
4913.36 2171
4914.02 2085
4914.68 2023
4915.34 2086
4916.00 2014
4916.67 2119
4917.33 2318
4917.99 2142
4918.65 2062
4919.31 2182
4919.97 2038
4920.64 2079
4921.30 2065
4921.96 2119
4922.62 2047
4923.28 1950
4923.94 1996
4924.61 2045
4925.27 2173
4925.93 2161
4926.59 2081
4927.26 2189
4927.92 2215
4928.58 2277
4929.24 2189
4929.90 2140
4930.57 2257
4931.23 2343
4931.89 2155
4932.55 2400
4933.22 2264
4933.88 2310
4934.54 2232
4935.20 2147
4935.87 2248
4936.53 2150
4937.19 2264
4937.86 2168
4938.52 2186
4939.18 2136
4939.84 2224
4940.51 2259
4941.17 2183
4941.83 2036
4942.50 1909
4943.16 2038
4943.82 2130
4944.49 2013
4945.15 1939
4945.81 2017
4946.48 2039
4947.14 1979
4947.80 2040
4948.47 1992
4949.13 2120
4949.79 2016
4950.46 2142
4951.12 1955
4951.79 1991
4952.45 1928
4953.11 1939
4953.78 1911
4954.44 1912
4955.11 1998
4955.77 1859
4956.43 2055
4957.10 1892
4957.76 1878
4958.43 1936
4959.09 1971
4959.76 1971
4960.42 2006
4961.08 1980
4961.75 2112
4962.41 2208
4963.08 2226
4963.74 2204
4964.41 2324
4965.07 2467
4965.74 2417
4966.40 2455
4967.07 2293
4967.73 2110
4968.40 2128
4969.06 2146
4969.73 2127
4970.39 2088
4971.06 2037
4971.72 2151
4972.39 2073
4973.05 2173
4973.72 2100
4974.38 1895
4975.05 1990
4975.71 2054
4976.38 1990
4977.04 1883
4977.71 2053
4978.37 1989
4979.04 1907
4979.71 1896
4980.37 2053
4981.04 1952
4981.70 1935
4982.37 2091
4983.04 2056
4983.70 2047
4984.37 2076
4985.03 2201
4985.70 2197
4986.37 2085
4987.03 2158
4987.70 2084
4988.36 2033
4989.03 2042
4989.70 1782
4990.36 1831
4991.03 1813
4991.70 2026
4992.36 1950
4993.03 1930
4993.70 1925
4994.36 1995
4995.03 1940
4995.70 1846
4996.36 1904
4997.03 2142
4997.70 2062
4998.36 1912
4999.03 1940
4999.70 2090
5000.36 2134
5001.03 2056
5001.70 2059
5002.37 2019
5003.03 1847
5003.70 1914
5004.37 1982
5005.03 1902
5005.70 1879
5006.37 1965
5007.04 1941
5007.70 1948
5008.37 1998
5009.04 2014
5009.71 2061
5010.38 1995
5011.04 2057
5011.71 1947
5012.38 1918
5013.05 1954
5013.71 1969
5014.38 1889
5015.05 1989
5015.72 2141
5016.39 2146
5017.06 2218
5017.72 2191
5018.39 2295
5019.06 2593
5019.73 2584
5020.40 2744
5021.07 2931
5021.73 3393
5022.40 3518
5023.07 3631
5023.74 3685
5024.41 3719
5025.08 3462
5025.75 3368
5026.41 3160
5027.08 2942
5027.75 2780
5028.42 2647
5029.09 2501
5029.76 2277
5030.43 2151
5031.10 2164
5031.77 2059
5032.44 2165
5033.10 2177
5033.77 1980
5034.44 1912
5035.11 1944
5035.78 2004
5036.45 1971
5037.12 2106
5037.79 2000
5038.46 2000
5039.13 2105
5039.80 2067
5040.47 1969
5041.14 1984
5041.81 2011
5042.48 2011
5043.15 2027
5043.82 2076
5044.49 1932
5045.16 1873
5045.83 2013
5046.50 2068
5047.17 2009
5047.84 2054
5048.51 2128
5049.18 2177
5049.85 2194
5050.52 1977
5051.19 1954
5051.86 2000
5052.53 2026
5053.20 2014
5053.87 1856
5054.54 1910
5055.21 1841
5055.89 1727
5056.56 1788
5057.23 1788
5057.90 1982
5058.57 1964
5059.24 1963
5059.91 2058
5060.58 1991
5061.25 1978
5061.92 2033
5062.60 1981
5063.27 1974
5063.94 2013
5064.61 2040
5065.28 1887
5065.95 2018
5066.62 1992
5067.30 2104
5067.97 2138
5068.64 1846
5069.31 1914
5069.98 2052
5070.65 2027
5071.33 2046
5072.00 1950
5072.67 1866
5073.34 1962
5074.01 2051
5074.68 1927
5075.36 2043
5076.03 1957
5076.70 1964
5077.37 1932
5078.05 1920
5078.72 1966
5079.39 2119
5080.06 2111
5080.73 2143
5081.41 1963
5082.08 1982
5082.75 1968
5083.42 2052
5084.10 2029
5084.77 1996
5085.44 1964
5086.12 1930
5086.79 1971
5087.46 2144
5088.13 2156
5088.81 2250
5089.48 2175
5090.15 2350
5090.83 2337
5091.50 2407
5092.17 2498
5092.85 2425
5093.52 2240
5094.19 2410
5094.87 2279
5095.54 2192
5096.21 2228
5096.89 1972
5097.56 1843
5098.23 2033
5098.91 1997
5099.58 1904
5100.25 1969
5100.93 1927
5101.60 1880
5102.28 1936
5102.95 1871
5103.62 1976
5104.30 1944
5104.97 2031
5105.65 1985
5106.32 1921
5106.99 2046
5107.67 2052
5108.34 2002
5109.02 2068
5109.69 2006
5110.36 2175
5111.04 1976
5111.71 1813
5112.39 1977
5113.06 1954
5113.74 1944
5114.41 1936
5115.09 1874
5115.76 1820
5116.44 1940
5117.11 1970
5117.79 1947
5118.46 1936
5119.14 2232
5119.81 2147
5120.49 2102
5121.16 2152
5121.84 2050
5122.51 2052
5123.19 2183
5123.86 2013
5124.54 2069
5125.21 1974
5125.89 1959
5126.56 1884
5127.24 1853
5127.91 2041
5128.59 2038
5129.27 1960
5129.94 1928
5130.62 1924
5131.29 1942
5131.97 1885
5132.64 1837
5133.32 2050
5134.00 1958
5134.67 1844
5135.35 1825
5136.02 2064
5136.70 1955
5137.38 1989
5138.05 2037
5138.73 2037
5139.40 2087
5140.08 2227
5140.76 2072
5141.43 1881
5142.11 2010
5142.79 1925
5143.46 1967
5144.14 1927
5144.82 1967
5145.49 1824
5146.17 1811
5146.85 1903
5147.52 1784
5148.20 1940
5148.88 1947
5149.55 1827
5150.23 1707
5150.91 1660
5151.59 1708
5152.26 1653
5152.94 1747
5153.62 1825
5154.29 1842
5154.97 1792
5155.65 1769
5156.33 1709
5157.00 1780
5157.68 1835
5158.36 1878
5159.04 1896
5159.71 1633
5160.39 1653
5161.07 1746
5161.75 1699
5162.42 1795
5163.10 1770
5163.78 1860
5164.46 1717
5165.14 1713
5165.81 2017
5166.49 1947
5167.17 1882
5167.85 2018
5168.53 1965
5169.21 2028
5169.88 1888
5170.56 1916
5171.24 1896
5171.92 1808
5172.60 1788
5173.28 1852
5173.95 1915
5174.63 1892
5175.31 1836
5175.99 1895
5176.67 1904
5177.35 1764
5178.03 1820
5178.71 1915
5179.38 1880
5180.06 1916
5180.74 1791
5181.42 1782
5182.10 1710
5182.78 1715
5183.46 1812
5184.14 1817
5184.82 1788
5185.50 1841
5186.18 1669
5186.86 1806
5187.53 1764
5188.21 1720
5188.89 1711
5189.57 1706
5190.25 1721
5190.93 1872
5191.61 1615
5192.29 1590
5192.97 1655
5193.65 1568
5194.33 1719
5195.01 1651
5195.69 1651
5196.37 1664
5197.05 1753
5197.73 1784
5198.41 1787
5199.09 1686
5199.77 1616
5200.45 1745
5201.13 1718
5201.81 1732
5202.49 1677
5203.17 1829
5203.86 1879
5204.54 1739
5205.22 1769
5205.90 1879
5206.58 1909
5207.26 2027
5207.94 2060
5208.62 1972
5209.30 2016
5209.98 2228
5210.66 2004
5211.34 2012
5212.02 1938
5212.71 2089
5213.39 2183
5214.07 2206
5214.75 2016
5215.43 1941
5216.11 1905
5216.79 1874
5217.47 1881
5218.16 1772
5218.84 1832
5219.52 1792
5220.20 1940
5220.88 1963
5221.56 1935
5222.25 1800
5222.93 1986
5223.61 2042
5224.29 1755
5224.97 1816
5225.66 1845
5226.34 1751
5227.02 1734
5227.70 1757
5228.38 1825
5229.07 1815
5229.75 1837
5230.43 1892
5231.11 1963
5231.79 1983
5232.48 1960
5233.16 1763
5233.84 1892
5234.52 2007
5235.21 1824
5235.89 1736
5236.57 1783
5237.26 1925
5237.94 1835
5238.62 1790
5239.30 1891
5239.99 2075
5240.67 1831
5241.35 1690
5242.04 1829
5242.72 1965
5243.40 1988
5244.08 1813
5244.77 1860
5245.45 2056
5246.13 2203
5246.82 2284
5247.50 2337
5248.18 2320
5248.87 2464
5249.55 2596
5250.24 2613
5250.92 2467
5251.60 2269
5252.29 2105
5252.97 2066
5253.65 2143
5254.34 2061
5255.02 1815
5255.71 1823
5256.39 1836
5257.07 1858
5257.76 1782
5258.44 1816
5259.13 1911
5259.81 1802
5260.49 1887
5261.18 1824
5261.86 1863
5262.55 1894
5263.23 1938
5263.92 1859
5264.60 1774
5265.28 1898
5265.97 1824
5266.65 1848
5267.34 1891
5268.02 1907
5268.71 1966
5269.39 1841
5270.08 1885
5270.76 1939
5271.45 1805
5272.13 1909
5272.82 1862
5273.50 1995
5274.19 1941
5274.87 1800
5275.56 1812
5276.24 1681
5276.93 1887
5277.61 2019
5278.30 2113
5278.98 1978
5279.67 2064
5280.36 2202
5281.04 2338
5281.73 2522
5282.41 2509
5283.10 2380
5283.78 2645
5284.47 2408
5285.16 2212
5285.84 2282
5286.53 2271
5287.21 2433
5287.90 2179
5288.59 1948
5289.27 2032
5289.96 2003
5290.64 2042
5291.33 1969
5292.02 2101
5292.70 2008
5293.39 1927
5294.08 1928
5294.76 1877
5295.45 2097
5296.13 1985
5296.82 2006
5297.51 1882
5298.19 1884
5298.88 1784
5299.57 1919
5300.25 2057
5300.94 2186
5301.63 1991
5302.32 1878
5303.00 2102
5303.69 2111
5304.38 2036
5305.06 2035
5305.75 2083
5306.44 1993
5307.13 1959
5307.81 1843
5308.50 1897
5309.19 1863
5309.87 2051
5310.56 2042
5311.25 1952
5311.94 1929
5312.62 1974
5313.31 2036
5314.00 1789
5314.69 1786
5315.38 1804
5316.06 1826
5316.75 1949
5317.44 1944
5318.13 2028
5318.82 2032
5319.50 1971
5320.19 2159
5320.88 2127
5321.57 2211
5322.26 2351
5322.94 2178
5323.63 2128
5324.32 2070
5325.01 1946
5325.70 1932
5326.39 1847
5327.07 1895
5327.76 2021
5328.45 2031
5329.14 1860
5329.83 1729
5330.52 1860
5331.21 1891
5331.90 1843
5332.58 1847
5333.27 1810
5333.96 1989
5334.65 2004
5335.34 1980
5336.03 2039
5336.72 2068
5337.41 2105
5338.10 2154
5338.79 1911
5339.48 2032
5340.17 1988
5340.86 2101
5341.54 2257
5342.23 2107
5342.92 2114
5343.61 2240
5344.30 2047
5344.99 2342
5345.68 2240
5346.37 2228
5347.06 2306
5347.75 2639
5348.44 2760
5349.13 2726
5349.82 2960
5350.51 3219
5351.20 3547
5351.89 3555
5352.58 3438
5353.27 3292
5353.96 3558
5354.65 3144
5355.34 2770
5356.03 2717
5356.72 2580
5357.42 2453
5358.11 2240
5358.80 2049
5359.49 1984
5360.18 1918
5360.87 1935
5361.56 2091
5362.25 1985
5362.94 1920
5363.63 1911
5364.32 1973
5365.01 1947
5365.70 1595
5366.40 1783
5367.09 1840
5367.78 1878
5368.47 1785
5369.16 1765
5369.85 1805
5370.54 1768
5371.23 1747
5371.93 1623
5372.62 1693
5373.31 1792
5374.00 1843
5374.69 1776
5375.38 1774
5376.08 1865
5376.77 1774
5377.46 1839
5378.15 1967
5378.84 1834
5379.53 1752
5380.23 1760
5380.92 1729
5381.61 1797
5382.30 1752
5383.00 1711
5383.69 1806
5384.38 1689
5385.07 1663
5385.76 1684
5386.46 1682
5387.15 1744
5387.84 1776
5388.53 1840
5389.23 1952
5389.92 2045
5390.61 2129
5391.30 2030
5392.00 1941
5392.69 2151
5393.38 2054
5394.08 2109
5394.77 1949
5395.46 1830
5396.15 1729
5396.85 1792
5397.54 1930
5398.23 1819
5398.93 1821
5399.62 1819
5400.31 1640
5401.01 1709
5401.70 1750
5402.39 1674
5403.09 1702
5403.78 1754
5404.47 1688
5405.17 1883
5405.86 1846
5406.56 1896
5407.25 1819
5407.94 1808
5408.64 1774
5409.33 1748
5410.02 1633
5410.72 1721
5411.41 1826
5412.11 1764
5412.80 1785
5413.49 1782
5414.19 1710
5414.88 1839
5415.58 1650
5416.27 1718
5416.97 1757
5417.66 1788
5418.35 1816
5419.05 1754
5419.74 1697
5420.44 1777
5421.13 1979
5421.83 1888
5422.52 1918
5423.22 1898
5423.91 2008
5424.61 1788
5425.30 1589
5426.00 1845
5426.69 2087
5427.39 1748
5428.08 1775
5428.78 1821
5429.47 1820
5430.17 1804
5430.86 1745
5431.56 1747
5432.25 1846
5432.95 1724
5433.64 1806
5434.34 1923
5435.03 1828
5435.73 1998
5436.43 1872
5437.12 2040
5437.82 2167
5438.51 2078
5439.21 2145
5439.90 2328
5440.60 2079
5441.30 1978
5441.99 2076
5442.69 1969
5443.38 1901
5444.08 2183
5444.78 1990
5445.47 2155
5446.17 2257
5446.86 2451
5447.56 2484
5448.26 2676
5448.95 2679
5449.65 2596
5450.35 2439
5451.04 2513
5451.74 2485
5452.44 2360
5453.13 2394
5453.83 2136
5454.53 2123
5455.22 2099
5455.92 2138
5456.62 1939
5457.31 1981
5458.01 1966
5458.71 2069
5459.40 2164
5460.10 2094
5460.80 2323
5461.50 2310
5462.19 2505
5462.89 2698
5463.59 2886
5464.29 3068
5464.98 2996
5465.68 2894
5466.38 2995
5467.08 2742
5467.77 2657
5468.47 2531
5469.17 2407
5469.87 2216
5470.56 2331
5471.26 2269
5471.96 2291
5472.66 2282
5473.36 2283
5474.05 2113
5474.75 2229
5475.45 2132
5476.15 2035
5476.85 2373
5477.54 2438
5478.24 2425
5478.94 2716
5479.64 2835
5480.34 2917
5481.04 2787
5481.73 3028
5482.43 2942
5483.13 2830
5483.83 2751
5484.53 2638
5485.23 2579
5485.93 2627
5486.62 2633
5487.32 2291
5488.02 2333
5488.72 2406
5489.42 2337
5490.12 2437
5490.82 2341
5491.52 2255
5492.22 2159
5492.92 2355
5493.62 2542
5494.31 2348
5495.01 2521
5495.71 2564
5496.41 2912
5497.11 2810
5497.81 2824
5498.51 2999
5499.21 3219
5499.91 3489
5500.61 3955
5501.31 4302
5502.01 4179
5502.71 4204
5503.41 4108
5504.11 3954
5504.81 3525
5505.51 3306
5506.21 2768
5506.91 2615
5507.61 2603
5508.31 2548
5509.01 2600
5509.71 2496
5510.41 2317
5511.11 2284
5511.81 2316
5512.51 2457
5513.21 2412
5513.91 2540
5514.61 2554
5515.31 2381
5516.01 2379
5516.72 2459
5517.42 2320
5518.12 2309
5518.82 2381
5519.52 2480
5520.22 2677
5520.92 2403
5521.62 2547
5522.32 2422
5523.02 2477
5523.73 2377
5524.43 2388
5525.13 2317
5525.83 2152
5526.53 2268
5527.23 2170
5527.93 1943
5528.63 2069
5529.34 2054
5530.04 1978
5530.74 1922
5531.44 2047
5532.14 1954
5532.84 1876
5533.55 1758
5534.25 1753
5534.95 1932
5535.65 1912
5536.35 1885
5537.06 1970
5537.76 2019
5538.46 2025
5539.16 2030
5539.86 1895
5540.57 1902
5541.27 1972
5541.97 1881
5542.67 1852
5543.38 1934
5544.08 2186
5544.78 2057
5545.48 1911
5546.19 2078
5546.89 2146
5547.59 2132
5548.29 2211
5549.00 2086
5549.70 2080
5550.40 2091
5551.11 2090
5551.81 2180
5552.51 2022
5553.21 1713
5553.92 1817
5554.62 1945
5555.32 1797
5556.03 1936
5556.73 1813
5557.43 1792
5558.14 1725
5558.84 1885
5559.54 1685
5560.25 1738
5560.95 1833
5561.65 1906
5562.36 1879
5563.06 1759
5563.77 1700
5564.47 1765
5565.17 1994
5565.88 1821
5566.58 1896
5567.28 1792
5567.99 2000
5568.69 1836
5569.40 1797
5570.10 1899
5570.80 1905
5571.51 1851
5572.21 1862
5572.92 1825
5573.62 1673
5574.33 1847
5575.03 1896
5575.73 1698
5576.44 1767
5577.14 1900
5577.85 1956
5578.55 1814
5579.26 1875
5579.96 1832
5580.67 1816
5581.37 1801
5582.08 1674
5582.78 1765
5583.49 1787
5584.19 1642
5584.90 1603
5585.60 1596
5586.31 1578
5587.01 1692
5587.72 1652
5588.42 1672
5589.13 1699
5589.83 1684
5590.54 1783
5591.24 1777
5591.95 1666
5592.66 1696
5593.36 1612
5594.07 1685
5594.77 1676
5595.48 1701
5596.18 1740
5596.89 1693
5597.60 1694
5598.30 1687
5599.01 1526
5599.71 1636
5600.42 1785
5601.13 1647
5601.83 1562
5602.54 1601
5603.24 1493
5603.95 1568
5604.66 1627
5605.36 1681
5606.07 1611
5606.78 1540
5607.48 1559
5608.19 1602
5608.89 1606
5609.60 1567
5610.31 1648
5611.01 1568
5611.72 1566
5612.43 1517
5613.14 1527
5613.84 1550
5614.55 1574
5615.26 1638
5615.96 1643
5616.67 1718
5617.38 1653
5618.08 1573
5618.79 1566
5619.50 1499
5620.21 1614
5620.91 1552
5621.62 1571
5622.33 1748
5623.04 1712
5623.74 1648
5624.45 1636
5625.16 1565
5625.87 1715
5626.57 1678
5627.28 1625
5627.99 1586
5628.70 1684
5629.40 1609
5630.11 1699
5630.82 1641
5631.53 1647
5632.24 1569
5632.94 1556
5633.65 1674
5634.36 1736
5635.07 1826
5635.78 1811
5636.49 1530
5637.19 1514
5637.90 1680
5638.61 1751
5639.32 1621
5640.03 1609
5640.74 1743
5641.44 1843
5642.15 1827
5642.86 1680
5643.57 1746
5644.28 1668
5644.99 1668
5645.70 1661
5646.41 1733
5647.12 1748
5647.82 1789
5648.53 1956
5649.24 1824
5649.95 1785
5650.66 1806
5651.37 1793
5652.08 1669
5652.79 1805
5653.50 1695
5654.21 1543
5654.92 1578
5655.63 1699
5656.34 1760
5657.05 1823
5657.76 1817
5658.46 1869
5659.17 1894
5659.88 1791
5660.59 1825
5661.30 1945
5662.01 1786
5662.72 1795
5663.43 1757
5664.14 1778
5664.85 1849
5665.56 1872
5666.27 1779
5666.98 1725
5667.69 1762
5668.40 1849
5669.12 1991
5669.83 2279
5670.54 2448
5671.25 2389
5671.96 2347
5672.67 2282
5673.38 2361
5674.09 2171
5674.80 2083
5675.51 2155
5676.22 1975
5676.93 1953
5677.64 1790
5678.35 2001
5679.06 1869
5679.78 1754
5680.49 1785
5681.20 1736
5681.91 1851
5682.62 1984
5683.33 1854
5684.04 1922
5684.75 1821
5685.47 1794
5686.18 1939
5686.89 1949
5687.60 1885
5688.31 1959
5689.02 2003
5689.73 1720
5690.45 1681
5691.16 1804
5691.87 1797
5692.58 1785
5693.29 1875
5694.01 1752
5694.72 1758
5695.43 1732
5696.14 1678
5696.85 1741
5697.57 1749
5698.28 1731
5698.99 1762
5699.70 1736
5700.41 1601
5701.13 1653
5701.84 1761
5702.55 1668
5703.26 1676
5703.98 1628
5704.69 1538
5705.40 1570
5706.11 1863
5706.83 1635
5707.54 1728
5708.25 1633
5708.97 1680
5709.68 1719
5710.39 1633
5711.10 1688
5711.82 1674
5712.53 1629
5713.24 1548
5713.96 1509
5714.67 1547
5715.38 1571
5716.10 1643
5716.81 1728
5717.52 1589
5718.24 1587
5718.95 1792
5719.66 1636
5720.38 1617
5721.09 1794
5721.80 1768
5722.52 1758
5723.23 1793
5723.95 1728
5724.66 1822
5725.37 1853
5726.09 1891
5726.80 2030
5727.52 1927
5728.23 2008
5728.94 2110
5729.66 2287
5730.37 2282
5731.09 2263
5731.80 1968
5732.51 2034
5733.23 1994
5733.94 1965
5734.66 2024
5735.37 1912
5736.09 1938
5736.80 1744
5737.52 1718
5738.23 1724
5738.95 1699
5739.66 1693
5740.38 1762
5741.09 1815
5741.81 1666
5742.52 1700
5743.24 1799
5743.95 1823
5744.67 1702
5745.38 1820
5746.10 1669
5746.81 1655
5747.53 1706
5748.24 1792
5748.96 1643
5749.67 1733
5750.39 1780
5751.10 1893
5751.82 1864
5752.53 2048
5753.25 2021
5753.97 2252
5754.68 2465
5755.40 2570
5756.11 2528
5756.83 2561
5757.54 2395
5758.26 2395
5758.98 2245
5759.69 2163
5760.41 1893
5761.12 1802
5761.84 1843
5762.56 1766
5763.27 1850
5763.99 1865
5764.71 1942
5765.42 1831
5766.14 1868
5766.85 1907
5767.57 1866
5768.29 1895
5769.00 1877
5769.72 1802
5770.44 1825
5771.15 1828
5771.87 1768
5772.59 1784
5773.30 1824
5774.02 1864
5774.74 1830
5775.46 1816
5776.17 1792
5776.89 1866
5777.61 1910
5778.32 1857
5779.04 1921
5779.76 1853
5780.48 1929
5781.19 1935
5781.91 1963
5782.63 2015
5783.35 1886
5784.06 1924
5784.78 2061
5785.50 1985
5786.22 2063
5786.93 2085
5787.65 2029
5788.37 2035
5789.09 2105
5789.80 2103
5790.52 2117
5791.24 2320
5791.96 2486
5792.68 2431
5793.39 2458
5794.11 2535
5794.83 2586
5795.55 2709
5796.27 2660
5796.99 2817
5797.70 3372
5798.42 3782
5799.14 4112
5799.86 4718
5800.58 5880
5801.30 6092
5802.02 6034
5802.73 5979
5803.45 5577
5804.17 4855
5804.89 4165
5805.61 3409
5806.33 3069
5807.05 2930
5807.77 2733
5808.49 2640
5809.20 2647
5809.92 2595
5810.64 2560
5811.36 2575
5812.08 2643
5812.80 2513
5813.52 2747
5814.24 2809
5814.96 2609
5815.68 2506
5816.40 2585
5817.12 2728
5817.84 2757
5818.56 2552
5819.28 2604
5820.00 2620
5820.72 2589
5821.44 2483
5822.16 2373
5822.88 2395
5823.60 2357
5824.32 2293
5825.04 2379
5825.76 2306
5826.48 2225
5827.20 2128
5827.92 2037
5828.64 2065
5829.36 2073
5830.08 2131
5830.80 2196
5831.52 2164
5832.24 2021
5832.96 2002
5833.68 1919
5834.40 1888
5835.12 2041
5835.84 2063
5836.56 2013
5837.28 1873
5838.00 2045
5838.73 2160
5839.45 2060
5840.17 1968
5840.89 2031
5841.61 1989
5842.33 2013
5843.05 2143
5843.77 1982
5844.49 1820
5845.22 1853
5845.94 1798
5846.66 1871
5847.38 1865
5848.10 1827
5848.82 1823
5849.54 1734
5850.27 1787
5850.99 1750
5851.71 1722
5852.43 1689
5853.15 1764
5853.88 1928
5854.60 1931
5855.32 1799
5856.04 1807
5856.76 1868
5857.49 1876
5858.21 1907
5858.93 1765
5859.65 1804
5860.37 1721
5861.10 1670
5861.82 1628
5862.54 1735
5863.26 1683
5863.99 1640
5864.71 1662
5865.43 1626
5866.15 1636
5866.88 1585
5867.60 1851
5868.32 1834
5869.04 1674
5869.77 1718
5870.49 1759
5871.21 1702
5871.94 1708
5872.66 1620
5873.38 1684
5874.11 1667
5874.83 1755
5875.55 1751
5876.27 1709
5877.00 1782
5877.72 1760
5878.44 1784
5879.17 1793
5879.89 1884
5880.62 1846
5881.34 1782
5882.06 1845
5882.79 1725
5883.51 1793
5884.23 1808
5884.96 1773
5885.68 1693
5886.40 1726
5887.13 1764
5887.85 1771
5888.58 1795
5889.30 1729
5890.02 1905
5890.75 1736
5891.47 1615
5892.20 1619
5892.92 1749
5893.65 1789
5894.37 1592
5895.09 1547
5895.82 1704
5896.54 1658
5897.27 1694
5897.99 1672
5898.72 1608
5899.44 1787
5900.17 1783
5900.89 1693
5901.62 1740
5902.34 1676
5903.07 1659
5903.79 1629
5904.52 1720
5905.24 1784
5905.97 1789
5906.69 1810
5907.42 1791
5908.14 1702
5908.87 1751
5909.59 1644
5910.32 1686
5911.04 1778
5911.77 1850
5912.49 1686
5913.22 1700
5913.94 1798
5914.67 1823
5915.40 1817
5916.12 1929
5916.85 1893
5917.57 1809
5918.30 1792
5919.02 1891
5919.75 1795
5920.48 1700
5921.20 1727
5921.93 1681
5922.65 1816
5923.38 1824
5924.11 1718
5924.83 1843
5925.56 1959
5926.29 1932
5927.01 1918
5927.74 1922
5928.47 1961
5929.19 1857
5929.92 1821
5930.64 2001
5931.37 1989
5932.10 1967
5932.82 1988
5933.55 1925
5934.28 1977
5935.01 1794
5935.73 1843
5936.46 2100
5937.19 2101
5937.91 2062
5938.64 2118
5939.37 2212
5940.09 2227
5940.82 2220
5941.55 2231
5942.28 2089
5943.00 2024
5943.73 2287
5944.46 2144
5945.19 2215
5945.91 2173
5946.64 2092
5947.37 2183
5948.10 2208
5948.82 2370
5949.55 2440
5950.28 2427
5951.01 2377
5951.73 2352
5952.46 2432
5953.19 2510
5953.92 2530
5954.65 2613
5955.38 2624
5956.10 2547
5956.83 2481
5957.56 2401
5958.29 2596
5959.02 2512
5959.74 2424
5960.47 2527
5961.20 2580
5961.93 2782
5962.66 2657
5963.39 2653
5964.12 2703
5964.84 2665
5965.57 3083
5966.30 3026
5967.03 3347
5967.76 3639
5968.49 3659
5969.22 3611
5969.95 3711
5970.68 3429
5971.40 3322
5972.13 3214
5972.86 3163
5973.59 3003
5974.32 2997
5975.05 3011
5975.78 3029
5976.51 3056
5977.24 3022
5977.97 2949
5978.70 2922
5979.43 2956
5980.16 3276
5980.89 3314
5981.62 3287
5982.35 3380
5983.08 3469
5983.81 3495
5984.54 3391
5985.27 3253
5986.00 3454
5986.73 3431
5987.46 3410
5988.19 3539
5988.92 3741
5989.65 3489
5990.38 3396
5991.11 3459
5991.84 3398
5992.57 3554
5993.30 3526
5994.03 3496
5994.76 3564
5995.49 3495
5996.22 3596
5996.95 3726
5997.68 3591
5998.41 3666
5999.14 3640
5999.87 3648
6000.60 3664
6001.34 3392
6002.07 3252
6002.80 3308
6003.53 3360
6004.26 3315
6004.99 3366
6005.72 3647
6006.45 3512
6007.18 3666
6007.92 4080
6008.65 4716
6009.38 5293
6010.11 5622
6010.84 6304
6011.57 7060
6012.30 7492
6013.04 7783
6013.77 8069
6014.50 8098
6015.23 8140
6015.96 7622
6016.69 7121
6017.43 6227
6018.16 5654
6018.89 5040
6019.62 4553
6020.35 4112
6021.09 3808
6021.82 3497
6022.55 3365
6023.28 3004
6024.02 3057
6024.75 3116
6025.48 2986
6026.21 3029
6026.94 2994
6027.68 2865
6028.41 2816
6029.14 2691
6029.88 2703
6030.61 2743
6031.34 2643
6032.07 2701
6032.81 2810
6033.54 2655
6034.27 2598
6035.01 2570
6035.74 2615
6036.47 2642
6037.20 2619
6037.94 2616
6038.67 2655
6039.40 2646
6040.14 2620
6040.87 2735
6041.60 2827
6042.34 2783
6043.07 2799
6043.80 2860
6044.54 2830
6045.27 2955
6046.00 3004
6046.74 2959
6047.47 2927
6048.21 2986
6048.94 3195
6049.67 3041
6050.41 3214
6051.14 3279
6051.88 3320
6052.61 3349
6053.34 3265
6054.08 3421
6054.81 3452
6055.55 3356
6056.28 3179
6057.01 3127
6057.75 3099
6058.48 2948
6059.22 2890
6059.95 2996
6060.69 2930
6061.42 2982
6062.16 2946
6062.89 2950
6063.63 2882
6064.36 2839
6065.09 2813
6065.83 2822
6066.56 2737
6067.30 2653
6068.03 2873
6068.77 2682
6069.50 2529
6070.24 2708
6070.97 2649
6071.71 2562
6072.45 2460
6073.18 2581
6073.92 2518
6074.65 2536
6075.39 2429
6076.12 2326
6076.86 2363
6077.59 2501
6078.33 2559
6079.06 2499
6079.80 2429
6080.54 2610
6081.27 2664
6082.01 2518
6082.74 2524
6083.48 2535
6084.21 2604
6084.95 2525
6085.69 2505
6086.42 2490
6087.16 2541
6087.90 2577
6088.63 2499
6089.37 2351
6090.10 2387
6090.84 2526
6091.58 2537
6092.31 2531
6093.05 2401
6093.79 2492
6094.52 2502
6095.26 2559
6096.00 2357
6096.73 2503
6097.47 2462
6098.21 2488
6098.94 2405
6099.68 2412
6100.42 2430
6101.15 2526
6101.89 2325
6102.63 2207
6103.37 2332
6104.10 2379
6104.84 2224
6105.58 2108
6106.31 2227
6107.05 2273
6107.79 2397
6108.53 2433
6109.26 2402
6110.00 2347
6110.74 2373
6111.48 2420
6112.21 2468
6112.95 2518
6113.69 2473
6114.43 2467
6115.17 2394
6115.90 2492
6116.64 2496
6117.38 2575
6118.12 2422
6118.85 2454
6119.59 2422
6120.33 2388
6121.07 2370
6121.81 2522
6122.55 2471
6123.28 2409
6124.02 2407
6124.76 2555
6125.50 2453
6126.24 2403
6126.98 2460
6127.71 2501
6128.45 2545
6129.19 2511
6129.93 2708
6130.67 2556
6131.41 2556
6132.15 2547
6132.89 2588
6133.63 2475
6134.36 2749
6135.10 2706
6135.84 2595
6136.58 2609
6137.32 2761
6138.06 2760
6138.80 2760
6139.54 2650
6140.28 2746
6141.02 2673
6141.76 2768
6142.50 2769
6143.24 2499
6143.97 2545
6144.71 2655
6145.45 2629
6146.19 2631
6146.93 2687
6147.67 2651
6148.41 2703
6149.15 2648
6149.89 2802
6150.63 2639
6151.37 2730
6152.11 2876
6152.85 2656
6153.59 2773
6154.33 2859
6155.07 2819
6155.81 2642
6156.55 2665
6157.29 2705
6158.03 2807
6158.78 2707
6159.52 2711
6160.26 2786
6161.00 2798
6161.74 2905
6162.48 2928
6163.22 3040
6163.96 3168
6164.70 3270
6165.44 3522
6166.18 3781
6166.92 4001
6167.66 3935
6168.41 4047
6169.15 3931
6169.89 3964
6170.63 4095
6171.37 4124
6172.11 4033
6172.85 3744
6173.59 3645
6174.34 3471
6175.08 3339
6175.82 3362
6176.56 3535
6177.30 3515
6178.04 3499
6178.78 3374
6179.53 3365
6180.27 3480
6181.01 3517
6181.75 3656
6182.49 3545
6183.24 3777
6183.98 4062
6184.72 3726
6185.46 3795
6186.20 3928
6186.95 3866
6187.69 4042
6188.43 3906
6189.17 3992
6189.91 4037
6190.66 4274
6191.40 4314
6192.14 4356
6192.88 4557
6193.63 4677
6194.37 4780
6195.11 4780
6195.85 4900
6196.60 4947
6197.34 4898
6198.08 4861
6198.83 4763
6199.57 4736
6200.31 4560
6201.05 4575
6201.80 4593
6202.54 4944
6203.28 4817
6204.03 5294
6204.77 5909
6205.51 6983
6206.26 8411
6207.00 10621
6207.74 12944
6208.49 16057
6209.23 18471
6209.97 20389
6210.72 21738
6211.46 21420
6212.21 20295
6212.95 17829
6213.69 15878
6214.44 13662
6215.18 11527
6215.92 9554
6216.67 8079
6217.41 6699
6218.16 5708
6218.90 5255
6219.64 4926
6220.39 4324
6221.13 4284
6221.88 4236
6222.62 4419
6223.37 4577
6224.11 4928
6224.85 5124
6225.60 5333
6226.34 5201
6227.09 5031
6227.83 4849
6228.58 4639
6229.32 4229
6230.07 3851
6230.81 3739
6231.56 3296
6232.30 3176
6233.05 3151
6233.79 3160
6234.54 3045
6235.28 3129
6236.03 3165
6236.77 3071
6237.52 3104
6238.26 3229
6239.01 3216
6239.75 3369
6240.50 3295
6241.24 3289
6241.99 3483
6242.73 3577
6243.48 3479
6244.22 3775
6244.97 3668
6245.72 3915
6246.46 4212
6247.21 4441
6247.95 4795
6248.70 4984
6249.45 5170
6250.19 5271
6250.94 5442
6251.68 5030
6252.43 4584
6253.18 4017
6253.92 4012
6254.67 3763
6255.41 3613
6256.16 3630
6256.91 3684
6257.65 3557
6258.40 3462
6259.15 3612
6259.89 3700
6260.64 3368
6261.39 3414
6262.13 3503
6262.88 3461
6263.63 3551
6264.37 3632
6265.12 3697
6265.87 3610
6266.61 3315
6267.36 3278
6268.11 3412
6268.85 3487
6269.60 3739
6270.35 3641
6271.10 3555
6271.84 3810
6272.59 3696
6273.34 3543
6274.08 3634
6274.83 3710
6275.58 3775
6276.33 3995
6277.07 4165
6277.82 4486
6278.57 4540
6279.32 4294
6280.07 4351
6280.81 4360
6281.56 3916
6282.31 3720
6283.06 3707
6283.80 3466
6284.55 3384
6285.30 3271
6286.05 3454
6286.80 3287
6287.54 3282
6288.29 3545
6289.04 3576
6289.79 3581
6290.54 3367
6291.29 3386
6292.03 3343
6292.78 3115
6293.53 2970
6294.28 2902
6295.03 2849
6295.78 3004
6296.53 2872
6297.28 2810
6298.02 2861
6298.77 2977
6299.52 3014
6300.27 3031
6301.02 3042
6301.77 2834
6302.52 2832
6303.27 2917
6304.02 3057
6304.77 2997
6305.51 2902
6306.26 3008
6307.01 2993
6307.76 2962
6308.51 2881
6309.26 2865
6310.01 3037
6310.76 2962
6311.51 2923
6312.26 3101
6313.01 3021
6313.76 3082
6314.51 3169
6315.26 3304
6316.01 3294
6316.76 3308
6317.51 3238
6318.26 3185
6319.01 2971
6319.76 2886
6320.51 2799
6321.26 2911
6322.01 2913
6322.76 2694
6323.51 2721
6324.26 2616
6325.01 2598
6325.76 2442
6326.51 2553
6327.26 2449
6328.01 2548
6328.76 2566
6329.51 2546
6330.26 2669
6331.02 2494
6331.77 2394
6332.52 2424
6333.27 2399
6334.02 2450
6334.77 2364
6335.52 2369
6336.27 2313
6337.02 2309
6337.77 2450
6338.53 2482
6339.28 2454
6340.03 2450
6340.78 2546
6341.53 2454
6342.28 2419
6343.03 2387
6343.78 2481
6344.54 2462
6345.29 2265
6346.04 2427
6346.79 2395
6347.54 2381
6348.29 2403
6349.05 2383
6349.80 2571
6350.55 2739
6351.30 2714
6352.05 2683
6352.81 2837
6353.56 2725
6354.31 2909
6355.06 2819
6355.82 2651
6356.57 2679
6357.32 2785
6358.07 2693
6358.82 2460
6359.58 2463
6360.33 2610
6361.08 2515
6361.83 2422
6362.59 2427
6363.34 2346
6364.09 2454
6364.85 2399
6365.60 2181
6366.35 2276
6367.10 2305
6367.86 2310
6368.61 2342
6369.36 2512
6370.12 2280
6370.87 2380
6371.62 2381
6372.38 2318
6373.13 2397
6373.88 2307
6374.64 2314
6375.39 2307
6376.14 2494
6376.90 2330
6377.65 2306
6378.40 2289
6379.16 2147
6379.91 2482
6380.66 2366
6381.42 2247
6382.17 2303
6382.92 2351
6383.68 2275
6384.43 2246
6385.19 2251
6385.94 2358
6386.69 2315
6387.45 2208
6388.20 2254
6388.96 2281
6389.71 2457
6390.47 2357
6391.22 2173
6391.97 2166
6392.73 2268
6393.48 2326
6394.24 2243
6394.99 2286
6395.75 2201
6396.50 2133
6397.26 2109
6398.01 2087
6398.77 2139
6399.52 2058
6400.28 2041
6401.03 1936
6401.79 1814
6402.54 1881
6403.30 1991
6404.05 1995
6404.81 2021
6405.56 2052
6406.32 1903
6407.07 1978
6407.83 2092
6408.58 2017
6409.34 2064
6410.09 2072
6410.85 2102
6411.60 2218
6412.36 2125
6413.11 2131
6413.87 2066
6414.63 2027
6415.38 2083
6416.14 2069
6416.89 2027
6417.65 1995
6418.41 2086
6419.16 2108
6419.92 2099
6420.67 2064
6421.43 1914
6422.19 2014
6422.94 2205
6423.70 2147
6424.45 2030
6425.21 2064
6425.97 2099
6426.72 2244
6427.48 2108
6428.24 2048
6428.99 1988
6429.75 1930
6430.51 2054
6431.26 2025
6432.02 1972
6432.78 1973
6433.53 2075
6434.29 2116
6435.05 2285
6435.80 2196
6436.56 2212
6437.32 2277
6438.08 2173
6438.83 2283
6439.59 2264
6440.35 2152
6441.10 2277
6441.86 2146
6442.62 2203
6443.38 2142
6444.13 2167
6444.89 2172
6445.65 2202
6446.41 2238
6447.16 2082
6447.92 2014
6448.68 2203
6449.44 2206
6450.19 2108
6450.95 2195
6451.71 2191
6452.47 2092
6453.23 2140
6453.98 2221
6454.74 2097
6455.50 2258
6456.26 2284
6457.02 2251
6457.78 2454
6458.53 2329
6459.29 2353
6460.05 2363
6460.81 2223
6461.57 2351
6462.33 2306
6463.08 2179
6463.84 2160
6464.60 2302
6465.36 2209
6466.12 2325
6466.88 2552
6467.64 2353
6468.40 2226
6469.15 2316
6469.91 2374
6470.67 2292
6471.43 2434
6472.19 2324
6472.95 2552
6473.71 2508
6474.47 2470
6475.23 2509
6475.99 2623
6476.75 2586
6477.51 2493
6478.26 2594
6479.02 2662
6479.78 2747
6480.54 2702
6481.30 2547
6482.06 2784
6482.82 2820
6483.58 2670
6484.34 2701
6485.10 2706
6485.86 2853
6486.62 2873
6487.38 3043
6488.14 2902
6488.90 2883
6489.66 2972
6490.42 2860
6491.18 3150
6491.94 3191
6492.70 3405
6493.46 3343
6494.22 3429
6494.98 3615
6495.74 3616
6496.51 3764
6497.27 3600
6498.03 3526
6498.79 3570
6499.55 3590
6500.31 3502
6501.07 3627
6501.83 3729
6502.59 3738
6503.35 3656
6504.11 3564
6504.87 3417
6505.64 3679
6506.40 3922
6507.16 3974
6507.92 4146
6508.68 4204
6509.44 4357
6510.20 4528
6510.96 4596
6511.73 4493
6512.49 4446
6513.25 4352
6514.01 4294
6514.77 4176
6515.53 4094
6516.29 4171
6517.06 4297
6517.82 4333
6518.58 4448
6519.34 4339
6520.10 4402
6520.87 4758
6521.63 4628
6522.39 4891
6523.15 5113
6523.91 5151
6524.68 5457
6525.44 5825
6526.20 6065
6526.96 6078
6527.73 6494
6528.49 6802
6529.25 6548
6530.01 6522
6530.78 6601
6531.54 6488
6532.30 6498
6533.06 7189
6533.83 8495
6534.59 10471
6535.35 12390
6536.11 14699
6536.88 17065
6537.64 19010
6538.40 19566
6539.17 18356
6539.93 16928
6540.69 14898
6541.46 12701
6542.22 10678
6542.98 8638
6543.74 7155
6544.51 6237
6545.27 5280
6546.04 4812
6546.80 4321
6547.56 3948
6548.33 3966
6549.09 3882
6549.85 3830
6550.62 3773
6551.38 3843
6552.14 3842
6552.91 3654
6553.67 3654
6554.44 3570
6555.20 3551
6555.96 3307
6556.73 3516
6557.49 3526
6558.26 3169
6559.02 3248
6559.78 3301
6560.55 3242
6561.31 3433
6562.08 3546
6562.84 3785
6563.61 3685
6564.37 3737
6565.14 3728
6565.90 3920
6566.66 3915
6567.43 4199
6568.19 4080
6568.96 3959
6569.72 3894
6570.49 3802
6571.25 3699
6572.02 3921
6572.78 4129
6573.55 4375
6574.31 4466
6575.08 4713
6575.84 4797
6576.61 5038
6577.37 5162
6578.14 5388
6578.90 5263
6579.67 5182
6580.44 5127
6581.20 5096
6581.97 4919
6582.73 4890
6583.50 4946
6584.26 4855
6585.03 4541
6585.79 4372
6586.56 4221
6587.33 4273
6588.09 4179
6588.86 4064
6589.62 4208
6590.39 4465
6591.16 4699
6591.92 4857
6592.69 4990
6593.45 5299
6594.22 5595
6594.99 5655
6595.75 5802
6596.52 5706
6597.29 5619
6598.05 5315
6598.82 5255
6599.59 4855
6600.35 4588
6601.12 4398
6601.89 4026
6602.65 3935
6603.42 3810
6604.19 3679
6604.95 3690
6605.72 3617
6606.49 3706
6607.25 3537
6608.02 3673
6608.79 3779
6609.55 3606
6610.32 3611
6611.09 3700
6611.86 3659
6612.62 3578
6613.39 3679
6614.16 3454
6614.93 3427
6615.69 3341
6616.46 3235
6617.23 3358
6618.00 3355
6618.76 3324
6619.53 3415
6620.30 3564
6621.07 3489
6621.83 3516
6622.60 3477
6623.37 3320
6624.14 3365
6624.91 3179
6625.67 3223
6626.44 3144
6627.21 3128
6627.98 3000
6628.75 3177
6629.52 3231
6630.28 3194
6631.05 3335
6631.82 3220
6632.59 3593
6633.36 3637
6634.13 3818
6634.90 4152
6635.66 4118
6636.43 4217
6637.20 4292
6637.97 4111
6638.74 3841
6639.51 3625
6640.28 3393
6641.05 3146
6641.81 3056
6642.58 3085
6643.35 3066
6644.12 2932
6644.89 2922
6645.66 2881
6646.43 2949
6647.20 2838
6647.97 2781
6648.74 2956
6649.51 3045
6650.28 2951
6651.05 2937
6651.82 2934
6652.59 2920
6653.35 3016
6654.12 2860
6654.89 2936
6655.66 2926
6656.43 2902
6657.20 2788
6657.97 2813
6658.74 2808
6659.51 2624
6660.28 2540
6661.05 2641
6661.82 2790
6662.59 2664
6663.36 2592
6664.13 2468
6664.91 2552
6665.68 2705
6666.45 2569
6667.22 2587
6667.99 2667
6668.76 2689
6669.53 2617
6670.30 2673
6671.07 2710
6671.84 2781
6672.61 2900
6673.38 2727
6674.15 2744
6674.92 2870
6675.69 2744
6676.47 2579
6677.24 2571
6678.01 2644
6678.78 2554
6679.55 2560
6680.32 2648
6681.09 2543
6681.86 2570
6682.64 2835
6683.41 2954
6684.18 3101
6684.95 3048
6685.72 3098
6686.49 3307
6687.26 3328
6688.04 3235
6688.81 3290
6689.58 3159
6690.35 3164
6691.12 2837
6691.90 2721
6692.67 2561
6693.44 2470
6694.21 2501
6694.98 2535
6695.76 2456
6696.53 2286
6697.30 2385
6698.07 2425
6698.84 2437
6699.62 2517
6700.39 2372
6701.16 2209
6701.93 2517
6702.71 2483
6703.48 2561
6704.25 2513
6705.02 2398
6705.80 2491
6706.57 2627
6707.34 2484
6708.12 2654
6708.89 2515
6709.66 2519
6710.43 2418
6711.21 2560
6711.98 2488
6712.75 2373
6713.53 2287
6714.30 2386
6715.07 2312
6715.85 2316
6716.62 2428
6717.39 2199
6718.17 2286
6718.94 2365
6719.71 2297
6720.49 2179
6721.26 2168
6722.03 2356
6722.81 2247
6723.58 2281
6724.36 2296
6725.13 2304
6725.90 2312
6726.68 2166
6727.45 2181
6728.23 2206
6729.00 2182
6729.77 2175
6730.55 2252
6731.32 2275
6732.10 2147
6732.87 2128
6733.64 2113
6734.42 2103
6735.19 2147
6735.97 2304
6736.74 2239
6737.52 2170
6738.29 2196
6739.07 2316
6739.84 2171
6740.62 2169
6741.39 2249
6742.16 2335
6742.94 2228
6743.71 2157
6744.49 2185
6745.26 2196
6746.04 2147
6746.81 2324
6747.59 2332
6748.36 2332
6749.14 2450
6749.92 2458
6750.69 2499
6751.47 2786
6752.24 2784
6753.02 2645
6753.79 2642
6754.57 2695
6755.34 2736
6756.12 2514
6756.89 2477
6757.67 2310
6758.45 2265
6759.22 2210
6760.00 2239
6760.77 2173
6761.55 2112
6762.33 2112
6763.10 2227
6763.88 2141
6764.65 2034
6765.43 2117
6766.21 2200
6766.98 2151
6767.76 2109
6768.53 2150
6769.31 2198
6770.09 2019
6770.86 2101
6771.64 2118
6772.42 2156
6773.19 2102
6773.97 2264
6774.75 2115
6775.52 2062
6776.30 2166
6777.08 2075
6777.85 2227
6778.63 2318
6779.41 2075
6780.18 2101
6780.96 2152
6781.74 2167
6782.52 2153
6783.29 2234
6784.07 2248
6784.85 2220
6785.62 2158
6786.40 2178
6787.18 2108
6787.96 2205
6788.73 2031
6789.51 1909
6790.29 2011
6791.07 2039
6791.84 2036
6792.62 2078
6793.40 1926
6794.18 1932
6794.96 1987
6795.73 2002
6796.51 1989
6797.29 2044
6798.07 2044
6798.85 1943
6799.62 2052
6800.40 2058
6801.18 2065
6801.96 1904
6802.74 2047
6803.51 2011
6804.29 2057
6805.07 2048
6805.85 2051
6806.63 1986
6807.41 2021
6808.19 2031
6808.96 1917
6809.74 1978
6810.52 1953
6811.30 1973
6812.08 2009
6812.86 1926
6813.64 2097
6814.42 2049
6815.20 2033
6815.97 2032
6816.75 2055
6817.53 2064
6818.31 2087
6819.09 2106
6819.87 2125
6820.65 2057
6821.43 2112
6822.21 2210
6822.99 2183
6823.77 2193
6824.55 2136
6825.33 2024
6826.11 2077
6826.89 2128
6827.67 2106
6828.44 2057
6829.22 2115
6830.00 2130
6830.78 2124
6831.56 2157
6832.34 2010
6833.12 2124
6833.90 1940
6834.68 2066
6835.46 2157
6836.24 2120
6837.03 2079
6837.81 1947
6838.59 2211
6839.37 2115
6840.15 1903
6840.93 2122
6841.71 2152
6842.49 2153
6843.27 2116
6844.05 2063
6844.83 2161
6845.61 2179
6846.39 2155
6847.17 2260
6847.95 2735
6848.73 3066
6849.52 3478
6850.30 4029
6851.08 4652
6851.86 5059
6852.64 5128
6853.42 5093
6854.20 4946
6854.98 4468
6855.76 3838
6856.55 3487
6857.33 3086
6858.11 2940
6858.89 2852
6859.67 2655
6860.45 2346
6861.23 2293
6862.02 2433
6862.80 2323
6863.58 2314
6864.36 2439
6865.14 2441
6865.93 2339
6866.71 2456
6867.49 2595
6868.27 2514
6869.05 2507
6869.84 2460
6870.62 2483
6871.40 2463
6872.18 2357
6872.96 2233
6873.75 2257
6874.53 2401
6875.31 2388
6876.09 2259
6876.88 2095
6877.66 2213
6878.44 2380
6879.22 2489
6880.01 2290
6880.79 2286
6881.57 2483
6882.36 2351
6883.14 2375
6883.92 2330
6884.70 2621
6885.49 2797
6886.27 2755
6887.05 3296
6887.84 3330
6888.62 3593
6889.40 3702
6890.19 3694
6890.97 3762
6891.75 3325
6892.54 3181
6893.32 2832
6894.10 2885
6894.89 2724
6895.67 2857
6896.45 2780
6897.24 2676
6898.02 2754
6898.81 2745
6899.59 2701
6900.37 2780
6901.16 2765
6901.94 2765
6902.73 2755
6903.51 2669
6904.29 2753
6905.08 2693
6905.86 2609
6906.65 2695
6907.43 2614
6908.21 2718
6909.00 2676
6909.78 2616
6910.57 2538
6911.35 2458
6912.14 2526
6912.92 2421
6913.71 2471
6914.49 2488
6915.27 2538
6916.06 2517
6916.84 2744
6917.63 2736
6918.41 2570
6919.20 2528
6919.98 2737
6920.77 2574
6921.55 2526
6922.34 2585
6923.12 2617
6923.91 2639
6924.69 2558
6925.48 2573
6926.27 2626
6927.05 2675
6927.84 2806
6928.62 2795
6929.41 2755
6930.19 2742
6930.98 2957
6931.76 2883
6932.55 2872
6933.34 3035
6934.12 3034
6934.91 3086
6935.69 3122
6936.48 2967
6937.26 3089
6938.05 3076
6938.84 2923
6939.62 3126
6940.41 3007
6941.20 3111
6941.98 3178
6942.77 3187
6943.55 3562
6944.34 3516
6945.13 3609
6945.91 3722
6946.70 3584
6947.49 3524
6948.27 3507
6949.06 3575
6949.85 3575
6950.63 3620
6951.42 3703
6952.21 3517
6952.99 3727
6953.78 3764
6954.57 3525
6955.35 3528
6956.14 3657
6956.93 3852
6957.72 3917
6958.50 3907
6959.29 3924
6960.08 4016
6960.86 4016
6961.65 3837
6962.44 3848
6963.23 3804
6964.01 3878
6964.80 4131
6965.59 3964
6966.38 4035
6967.16 3992
6967.95 4113
6968.74 4329
6969.53 4413
6970.32 4475
6971.10 4663
6971.89 4784
6972.68 4642
6973.47 4535
6974.26 4591
6975.04 4644
6975.83 4706
6976.62 4893
6977.41 4888
6978.20 4925
6978.98 5185
6979.77 5468
6980.56 5646
6981.35 6110
6982.14 6807
6982.93 7507
6983.72 8800
6984.50 10516
6985.29 12157
6986.08 13839
6986.87 14872
6987.66 15128
6988.45 14979
6989.24 14131
6990.03 12658
6990.81 11212
6991.60 9486
6992.39 7782
6993.18 7227
6993.97 6566
6994.76 6270
6995.55 6542
6996.34 6730
6997.13 7300
6997.92 8418
6998.71 9839
6999.50 11733
7000.29 13310
7001.08 14564
7001.87 14599
7002.65 14181
7003.44 13226
7004.23 11652
7005.02 10118
7005.81 8619
7006.60 7256
7007.39 6453
7008.18 5523
7008.97 4920
7009.76 4588
7010.55 4362
7011.34 4387
7012.13 4403
7012.92 4407
7013.71 4514
7014.50 4469
7015.30 4445
7016.09 4340
7016.88 4370
7017.67 4442
7018.46 4272
7019.25 4004
7020.04 3751
7020.83 3673
7021.62 3581
7022.41 3731
7023.20 3747
7023.99 3682
7024.78 3947
7025.57 4000
7026.37 4046
7027.16 4073
7027.95 4092
7028.74 4019
7029.53 3946
7030.32 3875
7031.11 3586
7031.90 3496
7032.69 3501
7033.49 3432
7034.28 3320
7035.07 3447
7035.86 3262
7036.65 3375
7037.44 3673
7038.24 3882
7039.03 4050
7039.82 3933
7040.61 4121
7041.40 3988
7042.19 3835
7042.99 3747
7043.78 3652
7044.57 3526
7045.36 3471
7046.15 3604
7046.95 3310
7047.74 3409
7048.53 3465
7049.32 3499
7050.12 3651
7050.91 3723
7051.70 3859
7052.49 3883
7053.29 3754
7054.08 3681
7054.87 3703
7055.66 3383
7056.46 3282
7057.25 3251
7058.04 3186
7058.83 3095
7059.63 3313
7060.42 3190
7061.21 3199
7062.01 3204
7062.80 3251
7063.59 3151
7064.39 3234
7065.18 3278
7065.97 3300
7066.77 3173
7067.56 3118
7068.35 3387
7069.15 3193
7069.94 3246
7070.73 3249
7071.53 3165
7072.32 3271
7073.11 3248
7073.91 3164
7074.70 3105
7075.49 3047
7076.29 2980
7077.08 2981
7077.88 2987
7078.67 3023
7079.46 3175
7080.26 3047
7081.05 3106
7081.85 2911
7082.64 2839
7083.43 2853
7084.23 3013
7085.02 3190
7085.82 3356
7086.61 3566
7087.41 3878
7088.20 4108
7089.00 4262
7089.79 4360
7090.58 4284
7091.38 4141
7092.17 4006
7092.97 3607
7093.76 3302
7094.56 2955
7095.35 2742
7096.15 2719
7096.94 2765
7097.74 2580
7098.53 2387
7099.33 2392
7100.12 2387
7100.92 2442
7101.71 2458
7102.51 2528
7103.30 2296
7104.10 2271
7104.89 2262
7105.69 2265
7106.49 2343
7107.28 2148
7108.08 2187
7108.87 2046
7109.67 2011
7110.46 2103
7111.26 2054
7112.06 2260
7112.85 2294
7113.65 2142
7114.44 2173
7115.24 2343
7116.04 2313
7116.83 2316
7117.63 2222
7118.42 2187
7119.22 2297
7120.02 2270
7120.81 2257
7121.61 2147
7122.41 2161
7123.20 2145
7124.00 2179
7124.79 2205
7125.59 2208
7126.39 2209
7127.18 2368
7127.98 2334
7128.78 2279
7129.57 2308
7130.37 2258
7131.17 2326
7131.97 2313
7132.76 2248
7133.56 2094
7134.36 2181
7135.15 2183
7135.95 2096
7136.75 1869
7137.55 1962
7138.34 1986
7139.14 2034
7139.94 2141
7140.73 2070
7141.53 2040
7142.33 1948
7143.13 2027
7143.92 2111
7144.72 2182
7145.52 2119
7146.32 2206
7147.12 2158
7147.91 2156
7148.71 2077
7149.51 2126
7150.31 2060
7151.11 2049
7151.90 2116
7152.70 2129
7153.50 2084
7154.30 2236
7155.10 2035
7155.89 1995
7156.69 2175
7157.49 2103
7158.29 2061
7159.09 2030
7159.89 1921
7160.68 2040
7161.48 1968
7162.28 2093
7163.08 2014
7163.88 1896
7164.68 1943
7165.48 2015
7166.28 1967
7167.07 1990
7167.87 2091
7168.67 2162
7169.47 1944
7170.27 2025
7171.07 1964
7171.87 1927
7172.67 1891
7173.47 1907
7174.27 1781
7175.07 1871
7175.87 1958
7176.67 1789
7177.46 1827
7178.26 1871
7179.06 1868
7179.86 1866
7180.66 1934
7181.46 1942
7182.26 1991
7183.06 2167
7183.86 2166
7184.66 2159
7185.46 2172
7186.26 2098
7187.06 2039
7187.86 1850
7188.66 1879
7189.46 1905
7190.26 1845
7191.06 1713
7191.86 1686
7192.66 1762
7193.46 1812
7194.26 1785
7195.06 1739
7195.86 1782
7196.67 1763
7197.47 1834
7198.27 1656
7199.07 1760
7199.87 1803
7200.67 1751
7201.47 1813
7202.27 1795
7203.07 1777
7203.87 1737
7204.67 1700
7205.47 1688
7206.28 1689
7207.08 1755
7207.88 1785
7208.68 1724
7209.48 1677
7210.28 1626
7211.08 1682
7211.88 1672
7212.69 1620
7213.49 1668
7214.29 1704
7215.09 1758
7215.89 1663
7216.69 1819
7217.50 1750
7218.30 1661
7219.10 1708
7219.90 1646
7220.70 1622
7221.50 1730
7222.31 1733
7223.11 1788
7223.91 1752
7224.71 1653
7225.51 1648
7226.32 1630
7227.12 1670
7227.92 1767
7228.72 1618
7229.53 1677
7230.33 1711
7231.13 1763
7231.93 1714
7232.74 1723
7233.54 1723
7234.34 1851
7235.14 1785
7235.95 1829
7236.75 1715
7237.55 1804
7238.36 1843
7239.16 1803
7239.96 1931
7240.76 2126
7241.57 2045
7242.37 2133
7243.17 2147
7243.98 1956
7244.78 1816
7245.58 1813
7246.39 1802
7247.19 1877
7247.99 1879
7248.80 1856
7249.60 1780
7250.40 1913
7251.21 1858
7252.01 1881
7252.81 1888
7253.62 1850
7254.42 1899
7255.23 1898
7256.03 1895
7256.83 2101
7257.64 1907
7258.44 2008
7259.25 1968
7260.05 2071
7260.85 1993
7261.66 1965
7262.46 2025
7263.27 2094
7264.07 1854
7264.87 1895
7265.68 2038
7266.48 1979
7267.29 1985
7268.09 2041
7268.90 2071
7269.70 2227
7270.51 2185
7271.31 2166
7272.12 2233
7272.92 2368
7273.73 2239
7274.53 2175
7275.34 2256
7276.14 2385
7276.95 2214
7277.75 2353
7278.56 2503
7279.36 2542
7280.17 2588
7280.97 2971
7281.78 3208
7282.58 3528
7283.39 4090
7284.19 4777
7285.00 5745
7285.80 6318
7286.61 6283
7287.41 5932
7288.22 5542
7289.03 5085
7289.83 4453
7290.64 3819
7291.44 3377
7292.25 3002
7293.06 2811
7293.86 2657
7294.67 2605
7295.47 2615
7296.28 2415
7297.09 2537
7297.89 2605
7298.70 2538
7299.50 2606
7300.31 2587
7301.12 2695
7301.92 2676
7302.73 2788
7303.54 2735
7304.34 2754
7305.15 2907
7305.96 2812
7306.76 2962
7307.57 2790
7308.38 2956
7309.18 3162
7309.99 3377
7310.80 3551
7311.60 3432
7312.41 3771
7313.22 3807
7314.02 3592
7314.83 3546
7315.64 3342
7316.45 3419
7317.25 3601
7318.06 3629
7318.87 4115
7319.67 4881
7320.48 5326
7321.29 5925
7322.10 6059
7322.90 6273
7323.71 5912
7324.52 5803
7325.33 5143
7326.14 4658
7326.94 4363
7327.75 3855
7328.56 3506
7329.37 3339
7330.17 3030
7330.98 2812
7331.79 2763
7332.60 2599
7333.41 2515
7334.22 2367
7335.02 2459
7335.83 2547
7336.64 2565
7337.45 2697
7338.26 2709
7339.07 2531
7339.87 2750
7340.68 2764
7341.49 2706
7342.30 2780
7343.11 2798
7343.92 2583
7344.73 2636
7345.53 2639
7346.34 2579
7347.15 2691
7347.96 2640
7348.77 2743
7349.58 2775
7350.39 2571
7351.20 2644
7352.01 2651
7352.82 2676
7353.62 2581
7354.43 2655
7355.24 2588
7356.05 2525
7356.86 2472
7357.67 2471
7358.48 2619
7359.29 2563
7360.10 2604
7360.91 2747
7361.72 2902
7362.53 2845
7363.34 2898
7364.15 2858
7364.96 2832
7365.77 2825
7366.58 2832
7367.39 2836
7368.20 2889
7369.01 2678
7369.82 2620
7370.63 2690
7371.44 2682
7372.25 2635
7373.06 2769
7373.87 2748
7374.68 2769
7375.49 2885
7376.30 3018
7377.11 3071
7377.92 3255
7378.73 3531
7379.54 3745
7380.36 4268
7381.17 4762
7381.98 4866
7382.79 5037
7383.60 5115
7384.41 5046
7385.22 4577
7386.03 4166
7386.84 3917
7387.65 3644
7388.46 3356
7389.28 3176
7390.09 3033
7390.90 2888
7391.71 2612
7392.52 2797
7393.33 2751
7394.14 2817
7394.96 2722
7395.77 2710
7396.58 2785
7397.39 2920
7398.20 3095
7399.01 3375
7399.83 3614
7400.64 3982
7401.45 4083
7402.26 4087
7403.07 4114
7403.89 3789
7404.70 3590
7405.51 3339
7406.32 3178
7407.13 3280
7407.95 3186
7408.76 3192
7409.57 3071
7410.38 2826
7411.20 2682
7412.01 2718
7412.82 2691
7413.63 2466
7414.45 2608
7415.26 2396
7416.07 2322
7416.88 2417
7417.70 2324
7418.51 2258
7419.32 2306
7420.14 2313
7420.95 2247
7421.76 2271
7422.57 2223
7423.39 2220
7424.20 2268
7425.01 2274
7425.83 2178
7426.64 2084
7427.45 2031
7428.27 2010
7429.08 2050
7429.89 1958
7430.71 1991
7431.52 1989
7432.33 2034
7433.15 1940
7433.96 1965
7434.78 1929
7435.59 1938
7436.40 1959
7437.22 1998
7438.03 1992
7438.84 2056
7439.66 2014
7440.47 1937
7441.29 2040
7442.10 1984
7442.91 2104
7443.73 2146
7444.54 2143
7445.36 1926
7446.17 1765
7446.99 1809
7447.80 1837
7448.62 1862
7449.43 1865
7450.24 1852
7451.06 1920
7451.87 1849
7452.69 1884
7453.50 1924
7454.32 1755
7455.13 1871
7455.95 1836
7456.76 1789
7457.58 1899
7458.39 1861
7459.21 1883
7460.02 1857
7460.84 1820
7461.65 1894
7462.47 1876
7463.28 1831
7464.10 1946
7464.91 2022
7465.73 1804
7466.54 1835
7467.36 1846
7468.18 1899
7468.99 1889
7469.81 1923
7470.62 1896
7471.44 2000
7472.25 1901
7473.07 1864
7473.89 1728
7474.70 1777
7475.52 1832
7476.33 1781
7477.15 1716
7477.97 1684
7478.78 1941
7479.60 1804
7480.41 1820
7481.23 1734
7482.05 1645
7482.86 1656
7483.68 1476
7484.50 1538
7485.31 1607
7486.13 1662
7486.95 1727
7487.76 1633
7488.58 1573
7489.40 1552
7490.21 1575
7491.03 1542
7491.85 1630
7492.66 1635
7493.48 1505
7494.30 1585
7495.11 1602
7495.93 1580
7496.75 1566
7497.57 1571
7498.38 1588
7499.20 1595
7500.02 1607
7500.83 1586
7501.65 1523
7502.47 1648
7503.29 1570
7504.10 1597
7504.92 1503
7505.74 1580
7506.56 1457
7507.37 1589
7508.19 1511
7509.01 1590
7509.83 1549
7510.65 1537
7511.46 1560
7512.28 1488
7513.10 1406
7513.92 1427
7514.74 1395
7515.55 1492
7516.37 1492
7517.19 1479
7518.01 1411
7518.83 1417
7519.64 1486
7520.46 1420
7521.28 1444
7522.10 1473
7522.92 1417
7523.74 1486
7524.56 1461
7525.37 1377
7526.19 1373
7527.01 1386
7527.83 1408
7528.65 1341
7529.47 1341
7530.29 1429
7531.11 1392
7531.93 1365
7532.74 1434
7533.56 1447
7534.38 1339
7535.20 1448
7536.02 1452
7536.84 1516
7537.66 1482
7538.48 1553
7539.30 1481
7540.12 1375
7540.94 1427
7541.76 1403
7542.58 1445
7543.40 1465
7544.22 1473
7545.04 1594
7545.86 1570
7546.68 1425
7547.50 1507
7548.32 1519
7549.14 1388
7549.96 1434
7550.78 1486
7551.60 1489
7552.42 1413
7553.24 1401
7554.06 1382
7554.88 1442
7555.70 1457
7556.52 1494
7557.34 1462
7558.16 1392
7558.98 1513
7559.80 1481
7560.62 1453
7561.44 1493
7562.26 1369
7563.08 1455
7563.90 1440
7564.72 1382
7565.54 1404
7566.36 1449
7567.19 1454
7568.01 1340
7568.83 1365
7569.65 1334
7570.47 1309
7571.29 1301
7572.11 1459
7572.93 1543
7573.76 1374
7574.58 1500
7575.40 1379
7576.22 1298
7577.04 1348
7577.86 1408
7578.68 1436
7579.51 1406
7580.33 1398
7581.15 1366
7581.97 1345
7582.79 1342
7583.61 1385
7584.44 1431
7585.26 1357
7586.08 1341
7586.90 1550
7587.72 1542
7588.55 1540
7589.37 1460
7590.19 1439
7591.01 1479
7591.83 1500
7592.66 1542
7593.48 1340
7594.30 1499
7595.12 1426
7595.95 1465
7596.77 1376
7597.59 1422
7598.41 1507
7599.24 1498
7600.06 1455
7600.88 1524
7601.71 1357
7602.53 1558
7603.35 1689
7604.17 1641
7605.00 1620
7605.82 1762
7606.64 1732
7607.47 1618
7608.29 1565
7609.11 1572
7609.94 1609
7610.76 1636
7611.58 1640
7612.41 1550
7613.23 1477
7614.05 1601
7614.88 1566
7615.70 1468
7616.52 1546
7617.35 1571
7618.17 1563
7619.00 1654
7619.82 1724
7620.64 1614
7621.47 1693
7622.29 1681
7623.11 1660
7623.94 1613
7624.76 1620
7625.59 1597
7626.41 1458
7627.24 1635
7628.06 1639
7628.88 1548
7629.71 1633
7630.53 1679
7631.36 1701
7632.18 1802
7633.01 1830
7633.83 1810
7634.66 1844
7635.48 1694
7636.30 1700
7637.13 1671
7637.95 1651
7638.78 1552
7639.60 1450
7640.43 1505
7641.25 1456
7642.08 1386
7642.90 1407
7643.73 1419
7644.55 1337
7645.38 1454
7646.20 1512
7647.03 1474
7647.85 1500
7648.68 1366
7649.51 1344
7650.33 1344
7651.16 1387
7651.98 1401
7652.81 1368
7653.63 1398
7654.46 1345
7655.28 1290
7656.11 1290
7656.94 1301
7657.76 1401
7658.59 1403
7659.41 1382
7660.24 1384
7661.07 1459
7661.89 1420
7662.72 1412
7663.54 1404
7664.37 1401
7665.20 1293
7666.02 1311
7666.85 1333
7667.68 1327
7668.50 1437
7669.33 1449
7670.16 1383
7670.98 1308
7671.81 1342
7672.64 1279
7673.46 1315
7674.29 1365
7675.12 1296
7675.94 1282
7676.77 1365
7677.60 1242
7678.42 1288
7679.25 1233
7680.08 1282
7680.90 1326
7681.73 1288
7682.56 1275
7683.39 1303
7684.21 1188
7685.04 1228
7685.87 1317
7686.69 1333
7687.52 1310
7688.35 1256
7689.18 1352
7690.01 1416
7690.83 1353
7691.66 1275
7692.49 1274
7693.32 1313
7694.14 1274
7694.97 1219
7695.80 1222
7696.63 1276
7697.46 1266
7698.28 1218
7699.11 1248
7699.94 1354
7700.77 1358
7701.60 1244
7702.42 1256
7703.25 1299
7704.08 1372
7704.91 1356
7705.74 1367
7706.57 1420
7707.39 1278
7708.22 1314
7709.05 1375
7709.88 1224
7710.71 1302
7711.54 1308
7712.37 1224
7713.20 1343
7714.02 1352
7714.85 1328
7715.68 1306
7716.51 1343
7717.34 1291
7718.17 1278
7719.00 1331
7719.83 1285
7720.66 1232
7721.49 1179
7722.32 1286
7723.15 1277
7723.97 1329
7724.80 1256
7725.63 1288
7726.46 1302
7727.29 1306
7728.12 1328
7728.95 1337
7729.78 1327
7730.61 1326
7731.44 1335
7732.27 1290
7733.10 1347
7733.93 1380
7734.76 1354
7735.59 1196
7736.42 1291
7737.25 1342
7738.08 1332
7738.91 1449
7739.74 1460
7740.57 1371
7741.40 1390
7742.23 1298
7743.06 1379
7743.89 1472
7744.72 1498
7745.56 1603
7746.39 1619
7747.22 1746
7748.05 1959
7748.88 1993
7749.71 2103
7750.54 1936
7751.37 1888
7752.20 1775
7753.03 1719
7753.86 1591
7754.69 1446
7755.53 1409
7756.36 1544
7757.19 1557
7758.02 1502
7758.85 1485
7759.68 1373
7760.51 1411
7761.35 1453
7762.18 1488
7763.01 1442
7763.84 1456
7764.67 1428
7765.50 1392
7766.33 1396
7767.17 1420
7768.00 1295
7768.83 1307
7769.66 1339
7770.49 1266
7771.33 1327
7772.16 1365
7772.99 1336
7773.82 1331
7774.65 1332
7775.49 1435
7776.32 1368
7777.15 1399
7777.98 1336
7778.82 1392
7779.65 1448
7780.48 1439
7781.31 1325
7782.15 1269
7782.98 1360
7783.81 1379
7784.64 1442
7785.48 1295
7786.31 1427
7787.14 1523
7787.97 1384
7788.81 1292
7789.64 1393
7790.47 1429
7791.31 1306
7792.14 1369
7792.97 1376
7793.81 1348
7794.64 1447
7795.47 1356
7796.31 1329
7797.14 1437
7797.97 1334
7798.81 1395
7799.64 1355
7800.47 1325
7801.31 1357
7802.14 1349
7802.97 1290
7803.81 1292
7804.64 1410
7805.47 1474
7806.31 1373
7807.14 1347
7807.98 1533
7808.81 1452
7809.64 1399
7810.48 1498
7811.31 1505
7812.15 1545
7812.98 1570
7813.82 1592
7814.65 1733
7815.48 1834
7816.32 1911
7817.15 2010
7817.99 1999
7818.82 1860
7819.66 1912
7820.49 1782
7821.33 1677
7822.16 1628
7822.99 1490
7823.83 1593
7824.66 1441
7825.50 1449
7826.33 1509
7827.17 1551
7828.00 1651
7828.84 1687
7829.67 1570
7830.51 1563
7831.34 1568
7832.18 1611
7833.02 1554
7833.85 1582
7834.69 1557
7835.52 1608
7836.36 1652
7837.19 1572
7838.03 1539
7838.86 1591
7839.70 1608
7840.53 1598
7841.37 1598
7842.21 1570
7843.04 1546
7843.88 1493
7844.71 1494
7845.55 1500
7846.39 1580
7847.22 1446
7848.06 1394
7848.89 1429
7849.73 1395
7850.57 1422
7851.40 1374
7852.24 1285
7853.08 1431
7853.91 1531
7854.75 1545
7855.58 1470
7856.42 1423
7857.26 1420
7858.09 1429
7858.93 1439
7859.77 1544
7860.60 1467
7861.44 1435
7862.28 1425
7863.11 1363
7863.95 1381
7864.79 1420
7865.63 1346
7866.46 1471
7867.30 1401
7868.14 1287
7868.97 1324
7869.81 1422
7870.65 1462
7871.49 1483
7872.32 1430
7873.16 1456
7874.00 1428
7874.84 1447
7875.67 1442
7876.51 1537
7877.35 1493
7878.19 1666
7879.02 1622
7879.86 1548
7880.70 1538
7881.54 1556
7882.38 1463
7883.21 1513
7884.05 1478
7884.89 1489
7885.73 1528
7886.57 1368
7887.40 1342
7888.24 1468
7889.08 1528
7889.92 1596
7890.76 1523
7891.59 1522
7892.43 1528
7893.27 1475
7894.11 1535
7894.95 1577
7895.79 1551
7896.63 1536
7897.47 1488
7898.30 1527
7899.14 1622
7899.98 1641
7900.82 1721
7901.66 1626
7902.50 1550
7903.34 1523
7904.18 1596
7905.02 1586
7905.85 1577
7906.69 1555
7907.53 1493
7908.37 1549
7909.21 1572
7910.05 1438
7910.89 1470
7911.73 1391
7912.57 1399
7913.41 1458
7914.25 1548
7915.09 1544
7915.93 1527
7916.77 1707
7917.61 1841
7918.45 1996
7919.29 2040
7920.13 2041
7920.97 2019
7921.81 1818
7922.65 1701
7923.49 1618
7924.33 1674
7925.17 1481
7926.01 1432
7926.85 1480
7927.69 1393
7928.53 1306
7929.37 1382
7930.21 1381
7931.05 1405
7931.89 1353
7932.73 1370
7933.57 1316
7934.41 1358
7935.25 1292
7936.09 1314
7936.93 1262
7937.78 1294
7938.62 1314
7939.46 1279
7940.30 1339
7941.14 1327
7941.98 1256
7942.82 1335
7943.66 1393
7944.50 1307
7945.35 1393
7946.19 1388
7947.03 1400
7947.87 1369
7948.71 1353
7949.55 1428
7950.39 1257
7951.24 1266
7952.08 1231
7952.92 1294
7953.76 1357
7954.60 1285
7955.44 1323
7956.29 1306
7957.13 1444
7957.97 1436
7958.81 1417
7959.65 1394
7960.50 1381
7961.34 1256
7962.18 1279
7963.02 1285
7963.86 1339
7964.71 1342
7965.55 1297
7966.39 1289
7967.23 1372
7968.08 1316
7968.92 1364
7969.76 1406
7970.60 1281
7971.45 1254
7972.29 1281
7973.13 1223
7973.97 1326
7974.82 1328
7975.66 1306
7976.50 1281
7977.35 1234
7978.19 1353
7979.03 1325
7979.87 1395
7980.72 1258
7981.56 1174
7982.40 1209
7983.25 1189
7984.09 1301
7984.93 1242
7985.78 1166
7986.62 1336
7987.46 1316
7988.31 1266
7989.15 1241
7990.00 1269
7990.84 1252
7991.68 1160
7992.53 1266
7993.37 1172
7994.21 1184
7995.06 1187
7995.90 1142
7996.75 1120
7997.59 1143
7998.43 1235
7999.28 1188
8000.12 1242
8000.97 1150
8001.81 1182
8002.65 1235
8003.50 1254
8004.34 1113
8005.19 1166
8006.03 1195
8006.88 1165
8007.72 1193
8008.57 1202
8009.41 1162
8010.26 1156
8011.10 1271
8011.95 1201
8012.79 1138
8013.63 1235
8014.48 1219
8015.32 1174
8016.17 1233
8017.01 1169
8017.86 1125
8018.70 1130
8019.55 1110
8020.40 1081
8021.24 1199
8022.09 1171
8022.93 1165
8023.78 1230
8024.62 1186
8025.47 1099
8026.31 1185
8027.16 1160
8028.00 1090
8028.85 1106
8029.70 1168
8030.54 1102
8031.39 1182
8032.23 1139
8033.08 1085
8033.92 1067
8034.77 1124
8035.62 1138
8036.46 1099
8037.31 1038
8038.16 1078
8039.00 1161
8039.85 1066
8040.69 1096
8041.54 1141
8042.39 1107
8043.23 1113
8044.08 1172
8044.93 1110
8045.77 1074
8046.62 1087
8047.47 1115
8048.31 1133
8049.16 1122
8050.01 1072
8050.85 1135
8051.70 1176
8052.55 1199
8053.39 1066
8054.24 1146
8055.09 1133
8055.94 1103
8056.78 1171
8057.63 1193
8058.48 1133
8059.32 1130
8060.17 1170
8061.02 1222
8061.87 1233
8062.71 1188
8063.56 1168
8064.41 1160
8065.26 1107
8066.10 1115
8066.95 1099
8067.80 1188
8068.65 1139
8069.49 1112
8070.34 1102
8071.19 1089
8072.04 1091
8072.89 1117
8073.73 1142
8074.58 1088
8075.43 1162
8076.28 1075
8077.13 1057
8077.98 1066
8078.82 1096
8079.67 1070
8080.52 1169
8081.37 1085
8082.22 1098
8083.07 1018
8083.91 1128
8084.76 1043
8085.61 1041
8086.46 1127
8087.31 1129
8088.16 1100
8089.01 1050
8089.86 997
8090.70 1037
8091.55 1037
8092.40 1155
8093.25 1183
8094.10 1047
8094.95 1049
8095.80 1059
8096.65 1048
8097.50 1043
8098.35 1071
8099.20 1160
8100.05 1097
8100.90 962
8101.74 1036
8102.59 1025
8103.44 1043
8104.29 1064
8105.14 1090
8105.99 1145
8106.84 1150
8107.69 1138
8108.54 1080
8109.39 1044
8110.24 1087
8111.09 1086
8111.94 1097
8112.79 1067
8113.64 1055
8114.49 1064
8115.34 1106
8116.19 1185
8117.04 1150
8117.89 1212
8118.74 1191
8119.59 1198
8120.45 1238
8121.30 1200
8122.15 1162
8123.00 1205
8123.85 1291
8124.70 1238
8125.55 1201
8126.40 1231
8127.25 1134
8128.10 1117
8128.95 1096
8129.80 1135
8130.65 1184
8131.51 1133
8132.36 1239
8133.21 1154
8134.06 1183
8134.91 1173
8135.76 1168
8136.61 1151
8137.46 1240
8138.32 1199
8139.17 1205
8140.02 1281
8140.87 1269
8141.72 1307
8142.57 1344
8143.43 1346
8144.28 1303
8145.13 1319
8145.98 1298
8146.83 1249
8147.68 1218
8148.54 1275
8149.39 1217
8150.24 1240
8151.09 1150
8151.94 1200
8152.80 1312
8153.65 1347
8154.50 1366
8155.35 1391
8156.21 1488
8157.06 1442
8157.91 1419
8158.76 1432
8159.62 1444
8160.47 1325
8161.32 1265
8162.17 1316
8163.03 1213
8163.88 1276
8164.73 1288
8165.59 1235
8166.44 1186
8167.29 1156
8168.14 1207
8169.00 1256
8169.85 1218
8170.70 1207
8171.56 1193
8172.41 1195
8173.26 1211
8174.12 1185
8174.97 1163
8175.82 1166
8176.68 1277
8177.53 1206
8178.38 1195
8179.24 1188
8180.09 1133
8180.94 1083
8181.80 1096
8182.65 1086
8183.51 1058
8184.36 1049
8185.21 1088
8186.07 1092
8186.92 1118
8187.78 1137
8188.63 1150
8189.48 1143
8190.34 1213
8191.19 1107
8192.05 1190
8192.90 1077
8193.75 1145
8194.61 1214
8195.46 1101
8196.32 1115
8197.17 1115
8198.03 1077
8198.88 1082
8199.74 1131
8200.59 1044
8201.45 1085
8202.30 1117
8203.16 1076
8204.01 1165
8204.87 1146
8205.72 1081
8206.57 1152
8207.43 1111
8208.29 1107
8209.14 1113
8210.00 1117
8210.85 1222
8211.71 1244
8212.56 1184
8213.42 1184
8214.27 1085
8215.13 1196
8215.98 1039
8216.84 1142
8217.69 1243
8218.55 1187
8219.41 1222
8220.26 1378
8221.12 1489
8221.97 1547
8222.83 1464
8223.68 1633
8224.54 1582
8225.40 1503
8226.25 1395
8227.11 1374
8227.96 1353
8228.82 1244
8229.68 1341
8230.53 1339
8231.39 1240
8232.25 1135
8233.10 1164
8233.96 1132
8234.82 1173
8235.67 1228
8236.53 1181
8237.38 1155
8238.24 1152
8239.10 1147
8239.95 1113
8240.81 1155
8241.67 1160
8242.53 1117
8243.38 1135
8244.24 1129
8245.10 1129
8245.95 1208
8246.81 1192
8247.67 1050
8248.52 1145
8249.38 1216
8250.24 1170
8251.10 1228
8251.95 1185
8252.81 1135
8253.67 1162
8254.53 1162
8255.38 1144
8256.24 1161
8257.10 1086
8257.96 1181
8258.81 1173
8259.67 1142
8260.53 1197
8261.39 1150
8262.25 1173
8263.10 1136
8263.96 1147
8264.82 1120
8265.68 1094
8266.54 1092
8267.39 1085
8268.25 1125
8269.11 1160
8269.97 1100
8270.83 1171
8271.69 1161
8272.54 1093
8273.40 1172
8274.26 1212
8275.12 1217
8275.98 1044
8276.84 1052
8277.70 1194
8278.55 1061
8279.41 1079
8280.27 1039
8281.13 1063
8281.99 1117
8282.85 1077
8283.71 1047
8284.57 1176
8285.43 1131
8286.29 1151
8287.14 1175
8288.00 1197
8288.86 1243
8289.72 1229
8290.58 1123
8291.44 1282
8292.30 1271
8293.16 1187
8294.02 1245
8294.88 1253
8295.74 1280
8296.60 1205
8297.46 1183
8298.32 1215
8299.18 1154
8300.04 1141
8300.90 1258
8301.76 1223
8302.62 1294
8303.48 1290
8304.34 1189
8305.20 1204
8306.06 1298
8306.92 1300
8307.78 1331
8308.64 1315
8309.50 1260
8310.36 1225
8311.22 1179
8312.08 1163
8312.94 1183
8313.80 1218
8314.66 1226
8315.52 1178
8316.38 1169
8317.24 1235
8318.11 1265
8318.97 1263
8319.83 1357
8320.69 1339
8321.55 1319
8322.41 1298
8323.27 1191
8324.13 1184
8324.99 1234
8325.85 1163
8326.72 1195
8327.58 1174
8328.44 1226
8329.30 1214
8330.16 1186
8331.02 1148
8331.88 1140
8332.75 1249
8333.61 1249
8334.47 1158
8335.33 1218
8336.19 1195
8337.05 1212
8337.92 1157
8338.78 1134
8339.64 1165
8340.50 1314
8341.36 1280
8342.23 1254
8343.09 1307
8343.95 1235
8344.81 1256
8345.67 1306
8346.54 1254
8347.40 1158
8348.26 1198
8349.12 1270
8349.99 1323
8350.85 1358
8351.71 1256
8352.57 1181
8353.44 1305
8354.30 1320
8355.16 1283
8356.03 1264
8356.89 1276
8357.75 1320
8358.61 1309
8359.48 1269
8360.34 1301
8361.20 1247
8362.07 1320
8362.93 1347
8363.79 1287
8364.66 1218
8365.52 1203
8366.38 1224
8367.25 1298
8368.11 1197
8368.97 1186
8369.84 1233
8370.70 1296
8371.56 1243
8372.43 1316
8373.29 1320
8374.15 1335
8375.02 1334
8375.88 1398
8376.74 1307
8377.61 1324
8378.47 1286
8379.34 1371
8380.20 1356
8381.06 1420
8381.93 1427
8382.79 1406
8383.66 1408
8384.52 1346
8385.39 1360
8386.25 1427
8387.11 1424
8387.98 1423
8388.84 1575
8389.71 1580
8390.57 1431
8391.44 1366
8392.30 1402
8393.17 1537
8394.03 1506
8394.90 1481
8395.76 1420
8396.63 1422
8397.49 1439
8398.36 1430
8399.22 1362
8400.09 1486
8400.95 1502
8401.82 1521
8402.68 1531
8403.55 1500
8404.41 1534
8405.28 1484
8406.14 1488
8407.01 1543
8407.87 1505
8408.74 1543
8409.60 1586
8410.47 1587
8411.34 1584
8412.20 1473
8413.07 1538
8413.93 1493
8414.80 1592
8415.66 1588
8416.53 1608
8417.40 1574
8418.26 1592
8419.13 1584
8419.99 1565
8420.86 1757
8421.73 1734
8422.59 1788
8423.46 1699
8424.32 1800
8425.19 1800
8426.06 1947
8426.92 1929
8427.79 1912
8428.66 1987
8429.52 2001
8430.39 2027
8431.26 1977
8432.12 1843
8432.99 1947
8433.86 2011
8434.72 1874
8435.59 1976
8436.46 2032
8437.32 2112
8438.19 2165
8439.06 2181
8439.93 2253
8440.79 2308
8441.66 2416
8442.53 2429
8443.39 2541
8444.26 2544
8445.13 2501
8446.00 2611
8446.86 2646
8447.73 2584
8448.60 2607
8449.47 2552
8450.33 2582
8451.20 2562
8452.07 2696
8452.94 3105
8453.81 3419
8454.67 3665
8455.54 4327
8456.41 4724
8457.28 5284
8458.15 5589
8459.01 5681
8459.88 5398
8460.75 5028
8461.62 4796
8462.49 4352
8463.35 3955
8464.22 3748
8465.09 3437
8465.96 3504
8466.83 3691
8467.70 4139
8468.57 4726
8469.43 6125
8470.30 7235
8471.17 8167
8472.04 8668
8472.91 8575
8473.78 7968
8474.65 7134
8475.52 6232
8476.38 5234
8477.25 4349
8478.12 3778
8478.99 3261
8479.86 2981
8480.73 2648
8481.60 2480
8482.47 2328
8483.34 2198
8484.21 2163
8485.08 2243
8485.95 2169
8486.82 2140
8487.69 2166
8488.55 2222
8489.42 2111
8490.29 2076
8491.16 1984
8492.03 1940
8492.90 1839
8493.77 1999
8494.64 1906
8495.51 1911
8496.38 2053
8497.25 2196
8498.12 2140
8498.99 2078
8499.86 2202
8500.73 2048
8501.60 2124
8502.47 2011
8503.34 2055
8504.22 2009
8505.09 1845
8505.96 1881
8506.83 2096
8507.70 2200
8508.57 2459
8509.44 2472
8510.31 2517
8511.18 2577
8512.05 2577
8512.92 2365
8513.79 2226
8514.66 2081
8515.53 2044
8516.41 2004
8517.28 1869
8518.15 1889
8519.02 1864
8519.89 1894
8520.76 1878
8521.63 1806
8522.50 1875
8523.38 1901
8524.25 1827
8525.12 1862
8525.99 1830
8526.86 1790
8527.73 1991
8528.60 1945
8529.48 1960
8530.35 2001
8531.22 2065
8532.09 2103
8532.96 2095
8533.84 1957
8534.71 2106
8535.58 2067
8536.45 2138
8537.32 2176
8538.20 2061
8539.07 2013
8539.94 2022
8540.81 1954
8541.68 1929
8542.56 1901
8543.43 1871
8544.30 1865
8545.17 1948
8546.05 1987
8546.92 1967
8547.79 1982
8548.67 1988
8549.54 2062
8550.41 2176
8551.28 2122
8552.16 2114
8553.03 2003
8553.90 2062
8554.78 1995
8555.65 2021
8556.52 2094
8557.39 2078
8558.27 1966
8559.14 1949
8560.01 1768
8560.89 1731
8561.76 1647
8562.63 1695
8563.51 1548
8564.38 1587
8565.25 1634
8566.13 1526
8567.00 1549
8567.88 1539
8568.75 1535
8569.62 1517
8570.50 1493
8571.37 1546
8572.24 1468
8573.12 1520
8573.99 1482
8574.87 1508
8575.74 1575
8576.61 1477
8577.49 1462
8578.36 1498
8579.24 1394
8580.11 1428
8580.99 1467
8581.86 1504
8582.73 1546
8583.61 1434
8584.48 1460
8585.36 1511
8586.23 1523
8587.11 1586
8587.98 1622
8588.86 1496
8589.73 1495
8590.61 1476
8591.48 1432
8592.36 1448
8593.23 1344
8594.11 1392
8594.98 1394
8595.86 1335
8596.73 1378
8597.61 1407
8598.48 1359
8599.36 1408
8600.23 1425
8601.11 1421
8601.98 1480
8602.86 1481
8603.73 1533
8604.61 1476
8605.49 1470
8606.36 1380
8607.24 1315
8608.11 1323
8608.99 1497
8609.86 1452
8610.74 1464
8611.62 1487
8612.49 1443
8613.37 1600
8614.24 1490
8615.12 1430
8616.00 1488
8616.87 1437
8617.75 1567
8618.62 1501
8619.50 1429
8620.38 1493
8621.25 1498
8622.13 1509
8623.01 1558
8623.88 1486
8624.76 1540
8625.64 1527
8626.51 1637
8627.39 1556
8628.27 1518
8629.14 1544
8630.02 1530
8630.90 1429
8631.77 1587
8632.65 1581
8633.53 1574
8634.40 1574
8635.28 1493
8636.16 1584
8637.04 1516
8637.91 1516
8638.79 1474
8639.67 1560
8640.55 1611
8641.42 1633
8642.30 1662
8643.18 1648
8644.06 1695
8644.93 1586
8645.81 1769
8646.69 1777
8647.57 1757
8648.44 1690
8649.32 1702
8650.20 1715
8651.08 1802
8651.96 1745
8652.83 1739
8653.71 1856
8654.59 1852
8655.47 1818
8656.35 1681
8657.22 1775
8658.10 1738
8658.98 1731
8659.86 1767
8660.74 1801
8661.62 1755
8662.49 1815
8663.37 1901
8664.25 1824
8665.13 1783
8666.01 1723
8666.89 1802
8667.77 1722
8668.64 1795
8669.52 1949
8670.40 2030
8671.28 2098
8672.16 2326
8673.04 2299
8673.92 2477
8674.80 2588
8675.68 2643
8676.56 2604
8677.44 2671
8678.31 2406
8679.19 2356
8680.07 2217
8680.95 2044
8681.83 2118
8682.71 2000
8683.59 1950
8684.47 2020
8685.35 1913
8686.23 1905
8687.11 1874
8687.99 2208
8688.87 2253
8689.75 2669
8690.63 3031
8691.51 3629
8692.39 4387
8693.27 4855
8694.15 5162
8695.03 5080
8695.91 4717
8696.79 4312
8697.67 3831
8698.55 3450
8699.43 3067
8700.31 2586
8701.19 2260
8702.07 2093
8702.95 1930
8703.83 1841
8704.71 1781
8705.59 1715
8706.48 1591
8707.36 1622
8708.24 1610
8709.12 1539
8710.00 1656
8710.88 1574
8711.76 1545
8712.64 1428
8713.52 1498
8714.40 1544
8715.28 1491
8716.17 1445
8717.05 1386
8717.93 1383
8718.81 1471
8719.69 1469
8720.57 1466
8721.45 1486
8722.34 1461
8723.22 1478
8724.10 1459
8724.98 1474
8725.86 1476
8726.74 1470
8727.63 1552
8728.51 1531
8729.39 1649
8730.27 1770
8731.15 1739
8732.04 1742
8732.92 1732
8733.80 1717
8734.68 1613
8735.56 1658
8736.45 1566
8737.33 1516
8738.21 1507
8739.09 1436
8739.98 1395
8740.86 1427
8741.74 1405
8742.62 1410
8743.51 1425
8744.39 1385
8745.27 1388
8746.15 1409
8747.04 1473
8747.92 1452
8748.80 1422
8749.69 1424
8750.57 1416
8751.45 1400
8752.33 1437
8753.22 1412
8754.10 1393
8754.98 1407
8755.87 1447
8756.75 1570
8757.63 1571
8758.52 1664
8759.40 1603
8760.28 1652
8761.17 1713
8762.05 1689
8762.93 1535
8763.82 1502
8764.70 1533
8765.59 1568
8766.47 1485
8767.35 1535
8768.24 1604
8769.12 1601
8770.00 1654
8770.89 1717
8771.77 1573
8772.66 1535
8773.54 1509
8774.42 1501
8775.31 1474
8776.19 1520
8777.08 1474
8777.96 1378
8778.85 1417
8779.73 1454
8780.62 1396
8781.50 1350
8782.38 1276
8783.27 1248
8784.15 1328
8785.04 1232
8785.92 1340
8786.81 1296
8787.69 1281
8788.58 1297
8789.46 1380
8790.35 1425
8791.23 1443
8792.12 1493
8793.00 1414
8793.89 1568
8794.77 1473
8795.66 1510
8796.54 1464
8797.43 1490
8798.31 1388
8799.20 1448
8800.08 1437
8800.97 1434
8801.86 1263
8802.74 1277
8803.63 1361
8804.51 1424
8805.40 1413
8806.28 1382
8807.17 1368
8808.06 1295
8808.94 1275
8809.83 1270
8810.71 1220
8811.60 1235
8812.49 1222
8813.37 1239
8814.26 1239
8815.14 1166
8816.03 1158
8816.92 1215
8817.80 1264
8818.69 1202
8819.58 1228
8820.46 1200
8821.35 1252
8822.24 1229
8823.12 1223
8824.01 1162
8824.90 1088
8825.78 1221
8826.67 1212
8827.56 1165
8828.44 1244
8829.33 1138
8830.22 1136
8831.10 1076
8831.99 1122
8832.88 1138
8833.77 1233
8834.65 1230
8835.54 1134
8836.43 1165
8837.31 1174
8838.20 1132
8839.09 1143
8839.98 1132
8840.86 1092
8841.75 1138
8842.64 1113
8843.53 1102
8844.41 1191
8845.30 1122
8846.19 1188
8847.08 1236
8847.97 1212
8848.85 1183
8849.74 1141
8850.63 1176
8851.52 1078
8852.41 1105
8853.29 1128
8854.18 1108
8855.07 1071
8855.96 1053
8856.85 1035
8857.74 1032
8858.62 1077
8859.51 1065
8860.40 1095
8861.29 1133
8862.18 1085
8863.07 1085
8863.95 1052
8864.84 1086
8865.73 1052
8866.62 1047
8867.51 1040
8868.40 1068
8869.29 1114
8870.18 1123
8871.07 1088
8871.95 1058
8872.84 1055
8873.73 1056
8874.62 1015
8875.51 1003
8876.40 1082
8877.29 1094
8878.18 1060
8879.07 1044
8879.96 1017
8880.85 1068
8881.74 993
8882.63 1012
8883.52 1045
8884.41 1069
8885.30 1055
8886.19 1015
8887.08 1095
8887.97 1025
8888.86 980
8889.75 954
8890.64 1088
8891.53 1119
8892.42 1095
8893.31 1044
8894.20 1028
8895.09 1006
8895.98 1051
8896.87 1010
8897.76 951
8898.65 949
8899.54 1020
8900.43 1025
8901.32 1008
8902.21 1045
8903.10 966
8903.99 895
8904.88 943
8905.77 1042
8906.66 1092
8907.55 1029
8908.45 948
8909.34 936
8910.23 948
8911.12 888
8912.01 882
8912.90 925
8913.79 950
8914.68 963
8915.57 918
8916.47 969
8917.36 1076
8918.25 978
8919.14 900
8920.03 905
8920.92 876
8921.81 952
8922.71 920
8923.60 945
8924.49 826
8925.38 866
8926.27 923
8927.16 960
8928.06 943
8928.95 868
8929.84 885
8930.73 910
8931.62 909
8932.52 933
8933.41 901
8934.30 874
8935.19 830
8936.09 876
8936.98 907
8937.87 983
8938.76 905
8939.65 1006
8940.55 927
8941.44 793
8942.33 873
8943.23 848
8944.12 859
8945.01 914
8945.90 865
8946.80 946
8947.69 884
8948.58 956
8949.47 946
8950.37 869
8951.26 898
8952.15 836
8953.05 846
8953.94 805
8954.83 855
8955.73 951
8956.62 883
8957.51 895
8958.41 898
8959.30 962
8960.19 947
8961.09 894
8961.98 915
8962.87 900
8963.77 906
8964.66 848
8965.56 900
8966.45 983
8967.34 933
8968.24 881
8969.13 852
8970.03 960
8970.92 899
8971.81 850
8972.71 875
8973.60 942
8974.50 888
8975.39 949
8976.28 900
8977.18 896
8978.07 913
8978.97 880
8979.86 908
8980.76 906
8981.65 945
8982.55 927
8983.44 910
8984.33 869
8985.23 937
8986.12 873
8987.02 931
8987.91 877
8988.81 850
8989.70 879
8990.60 851
8991.49 851
8992.39 935
8993.28 833
8994.18 864
8995.07 964
8995.97 924
8996.87 851
8997.76 902
8998.66 857
8999.55 875
9000.45 938
9001.34 884
9002.24 867
9003.13 826
9004.03 881
9004.93 901
9005.82 894
9006.72 855
9007.61 830
9008.51 870
9009.40 938
9010.30 897
9011.20 918
9012.09 927
9012.99 893
9013.88 821
9014.78 818
9015.68 857
9016.57 905
9017.47 945
9018.37 868
9019.26 864
9020.16 848
9021.06 827
9021.95 917
9022.85 877
9023.75 896
9024.64 900
9025.54 856
9026.44 777
9027.33 754
9028.23 879
9029.13 903
9030.02 856
9030.92 835
9031.82 830
9032.71 876
9033.61 910
9034.51 885
9035.41 806
9036.30 870
9037.20 887
9038.10 865
9039.00 817
9039.89 813
9040.79 785
9041.69 850
9042.59 814
9043.48 852
9044.38 889
9045.28 859
9046.18 833
9047.07 859
9047.97 912
9048.87 899
9049.77 908
9050.67 902
9051.56 905
9052.46 841
9053.36 874
9054.26 887
9055.16 823
9056.06 812
9056.95 778
9057.85 868
9058.75 889
9059.65 864
9060.55 856
9061.45 909
9062.34 983
9063.24 951
9064.14 927
9065.04 858
9065.94 878
9066.84 926
9067.74 823
9068.64 824
9069.53 912
9070.43 836
9071.33 829
9072.23 769
9073.13 845
9074.03 867
9074.93 837
9075.83 855
9076.73 882
9077.63 847
9078.53 833
9079.43 939
9080.33 867
9081.23 827
9082.12 844
9083.02 858
9083.92 849
9084.82 871
9085.72 806
9086.62 842
9087.52 860
9088.42 930
9089.32 865
9090.22 842
9091.12 888
9092.02 779
9092.92 826
9093.82 813
9094.72 764
9095.62 780
9096.52 911
9097.42 790
9098.32 845
9099.22 769
9100.13 775
9101.03 823
9101.93 851
9102.83 854
9103.73 880
9104.63 849
9105.53 837
9106.43 736
9107.33 812
9108.23 778
9109.13 787
9110.03 849
9110.93 780
9111.84 825
9112.74 886
9113.64 819
9114.54 854
9115.44 841
9116.34 792
9117.24 745
9118.14 798
9119.05 839
9119.95 852
9120.85 818
9121.75 827
9122.65 922
9123.55 796
9124.45 749
9125.36 796
9126.26 800
9127.16 834
9128.06 832
9128.96 761
9129.87 783
9130.77 862
9131.67 924
9132.57 812
9133.47 783
9134.38 845
9135.28 813
9136.18 858
9137.08 831
9137.98 796
9138.89 864
9139.79 793
9140.69 915
9141.59 867
9142.50 793
9143.40 812
9144.30 843
9145.21 871
9146.11 820
9147.01 867
9147.91 857
9148.82 839
9149.72 867
9150.62 804
9151.53 757
9152.43 841
9153.33 823
9154.23 822
9155.14 783
9156.04 772
9156.94 772
9157.85 840
9158.75 819
9159.65 843
9160.56 795
9161.46 772
9162.36 806
9163.27 859
9164.17 795
9165.08 775
9165.98 826
9166.88 777
9167.79 797
9168.69 834
9169.59 791
9170.50 785
9171.40 829
9172.31 803
9173.21 808
9174.11 777
9175.02 829
9175.92 807
9176.83 826
9177.73 920
9178.64 830
9179.54 789
9180.44 776
9181.35 783
9182.25 862
9183.16 881
9184.06 866
9184.97 834
9185.87 785
9186.78 840
9187.68 798
9188.59 852
9189.49 821
9190.40 878
9191.30 801
9192.21 720
9193.11 814
9194.02 858
9194.92 888
9195.83 885
9196.73 854
9197.64 878
9198.54 849
9199.45 919
9200.35 935
9201.26 971
9202.16 897
9203.07 968
9203.98 892
9204.88 895
9205.79 852
9206.69 784
9207.60 868
9208.50 912
9209.41 831
9210.32 888
9211.22 849
9212.13 876
9213.03 844
9213.94 782
9214.85 841
9215.75 885
9216.66 898
9217.57 901
9218.47 1032
9219.38 1036
9220.28 956
9221.19 948
9222.10 932
9223.00 941
9223.91 906
9224.82 857
9225.72 861
9226.63 854
9227.54 831
9228.44 893
9229.35 932
9230.26 845
9231.16 855
9232.07 872
9232.98 907
9233.89 903
9234.79 817
9235.70 887
9236.61 851
9237.51 795
9238.42 829
9239.33 784
9240.24 743
9241.14 795
9242.05 844
9242.96 794
9243.87 832
9244.77 805
9245.68 783
9246.59 812
9247.50 796
9248.40 796
9249.31 745
9250.22 758
9251.13 866
9252.04 794
9252.94 760
9253.85 821
9254.76 782
9255.67 876
9256.58 841
9257.48 800
9258.39 779
9259.30 700
9260.21 685
9261.12 782
9262.03 737
9262.94 748
9263.84 758
9264.75 799
9265.66 837
9266.57 804
9267.48 785
9268.39 824
9269.30 766
9270.20 767
9271.11 738
9272.02 801
9272.93 816
9273.84 754
9274.75 816
9275.66 794
9276.57 794
9277.48 857
9278.39 855
9279.30 811
9280.21 844
9281.11 838
9282.02 830
9282.93 799
9283.84 817
9284.75 807
9285.66 800
9286.57 806
9287.48 778
9288.39 842
9289.30 826
9290.21 845
9291.12 848
9292.03 811
9292.94 774
9293.85 838
9294.76 815
9295.67 860
9296.58 859
9297.49 888
9298.40 807
9299.31 853
9300.22 911
9301.13 918
9302.04 810
9302.95 817
9303.86 751
9304.77 754
9305.69 889
9306.60 849
9307.51 844
9308.42 898
9309.33 979
9310.24 894
9311.15 934
9312.06 932
9312.97 842
9313.88 841
9314.79 851
9315.70 853
9316.62 876
9317.53 913
9318.44 867
9319.35 818
9320.26 795
9321.17 883
9322.08 859
9322.99 862
9323.91 889
9324.82 819
9325.73 803
9326.64 874
9327.55 836
9328.46 766
9329.38 826
9330.29 762
9331.20 720
9332.11 834
9333.02 818
9333.94 784
9334.85 825
9335.76 827
9336.67 893
9337.58 815
9338.50 758
9339.41 852
9340.32 849
9341.23 855
9342.15 864
9343.06 790
9343.97 802
9344.88 911
9345.80 824
9346.71 801
9347.62 839
9348.53 886
9349.45 888
9350.36 795
9351.27 820
9352.18 899
9353.10 828
9354.01 802
9354.92 797
9355.84 841
9356.75 854
9357.66 860
9358.58 834
9359.49 797
9360.40 787
9361.32 814
9362.23 796
9363.14 789
9364.06 880
9364.97 775
9365.88 795
9366.80 791
9367.71 788
9368.62 767
9369.54 779
9370.45 903
9371.37 879
9372.28 807
9373.19 767
9374.11 822
9375.02 862
9375.94 873
9376.85 836
9377.76 864
9378.68 795
9379.59 774
9380.51 789
9381.42 812
9382.33 840
9383.25 853
9384.16 876
9385.08 843
9385.99 884
9386.91 887
9387.82 938
9388.74 933
9389.65 903
9390.57 882
9391.48 917
9392.40 943
9393.31 976
9394.23 1006
9395.14 945
9396.06 1037
9396.97 1003
9397.89 906
9398.80 959
9399.72 959
9400.63 946
9401.55 934
9402.46 970
9403.38 938
9404.29 919
9405.21 946
9406.12 982
9407.04 933
9407.95 968
9408.87 977
9409.79 909
9410.70 956
9411.62 1012
9412.53 915
9413.45 882
9414.36 912
9415.28 842
9416.20 951
9417.11 922
9418.03 938
9418.95 922
9419.86 857
9420.78 902
9421.69 894
9422.61 866
9423.53 962
9424.44 893
9425.36 942
9426.28 941
9427.19 892
9428.11 923
9429.03 847
9429.94 897
9430.86 949
9431.78 976
9432.69 957
9433.61 918
9434.53 937
9435.44 1007
9436.36 1047
9437.28 949
9438.19 1008
9439.11 1030
9440.03 983
9440.95 1011
9441.86 1042
9442.78 906
9443.70 943
9444.62 941
9445.53 971
9446.45 1001
9447.37 976
9448.29 1047
9449.20 957
9450.12 1083
9451.04 1063
9451.96 1067
9452.87 1153
9453.79 1272
9454.71 1416
9455.63 1331
9456.55 1287
9457.46 1345
9458.38 1199
9459.30 1083
9460.22 1087
9461.14 1048
9462.05 1062
9462.97 1059
9463.89 979
9464.81 977
9465.73 981
9466.65 1058
9467.56 951
9468.48 1069
9469.40 883
9470.32 966
9471.24 1009
9472.16 1013
9473.08 1007
9473.99 1022
9474.91 1007
9475.83 1079
9476.75 982
9477.67 1009
9478.59 1049
9479.51 963
9480.43 1002
9481.35 969
9482.27 1014
9483.19 1065
9484.10 999
9485.02 1036
9485.94 1006
9486.86 1131
9487.78 1082
9488.70 966
9489.62 1004
9490.54 986
9491.46 966
9492.38 994
9493.30 971
9494.22 992
9495.14 991
9496.06 885
9496.98 1012
9497.90 1036
9498.82 1039
9499.74 1016
9500.66 1034
9501.58 951
9502.50 982
9503.42 1024
9504.34 962
9505.26 966
9506.18 990
9507.10 1010
9508.02 1008
9508.94 975
9509.86 1051
9510.78 1050
9511.70 1019
9512.63 1050
9513.55 1073
9514.47 1075
9515.39 1050
9516.31 1172
9517.23 1189
9518.15 1211
9519.07 1103
9519.99 1147
9520.91 1082
9521.83 1169
9522.76 1212
9523.68 1134
9524.60 1146
9525.52 1153
9526.44 1173
9527.36 1160
9528.28 1173
9529.21 1183
9530.13 1320
9531.05 1429
9531.97 1568
9532.89 1694
9533.81 1783
9534.74 1801
9535.66 1862
9536.58 1806
9537.50 1635
9538.42 1585
9539.35 1468
9540.27 1377
9541.19 1316
9542.11 1311
9543.03 1250
9543.96 1259
9544.88 1205
9545.80 1232
9546.72 1187
9547.64 1185
9548.57 1168
9549.49 1129
9550.41 1090
9551.33 1029
9552.26 1043
9553.18 1084
9554.10 1064
9555.03 1033
9555.95 1044
9556.87 1070
9557.79 1038
9558.72 1086
9559.64 1076
9560.56 1122
9561.49 1192
9562.41 1233
9563.33 1175
9564.26 1188
9565.18 1125
9566.10 1082
9567.03 1041
9567.95 1087
9568.87 1111
9569.80 1025
9570.72 997
9571.64 1095
9572.57 1096
9573.49 1051
9574.41 1049
9575.34 999
9576.26 1028
9577.18 1047
9578.11 1010
9579.03 1025
9579.96 1046
9580.88 979
9581.80 1035
9582.73 1005
9583.65 1029
9584.58 963
9585.50 1032
9586.43 1015
9587.35 1044
9588.27 1026
9589.20 1017
9590.12 1006
9591.05 963
9591.97 950
9592.90 957
9593.82 969
9594.75 1051
9595.67 1110
9596.60 1031
9597.52 1061
9598.45 1078
9599.37 1030
9600.29 1049
9601.22 1007
9602.14 1099
9603.07 1075
9604.00 1056
9604.92 1068
9605.85 1070
9606.77 1124
9607.70 1222
9608.62 1095
9609.55 1062
9610.47 1108
9611.40 1054
9612.32 1053
9613.25 1113
9614.17 1093
9615.10 1237
9616.03 1141
9616.95 1133
9617.88 1190
9618.80 1157
9619.73 1134
9620.65 1182
9621.58 1175
9622.51 1215
9623.43 1237
9624.36 1111
9625.29 1149
9626.21 1241
9627.14 1094
9628.06 1174
9628.99 1241
9629.92 1241
9630.84 1231
9631.77 1220
9632.70 1222
9633.62 1222
9634.55 1189
9635.48 1358
9636.40 1400
9637.33 1382
9638.26 1302
9639.18 1396
9640.11 1366
9641.04 1482
9641.96 1430
9642.89 1407
9643.82 1391
9644.74 1332
9645.67 1528
9646.60 1549
9647.53 1581
9648.45 1642
9649.38 1683
9650.31 1784
9651.24 1816
9652.16 1852
9653.09 1824
9654.02 1648
9654.95 1677
9655.87 1668
9656.80 1622
9657.73 1525
9658.66 1365
9659.58 1437
9660.51 1409
9661.44 1411
9662.37 1396
9663.30 1338
9664.22 1289
9665.15 1321
9666.08 1393
9667.01 1526
9667.94 1590
9668.86 1405
9669.79 1386
9670.72 1433
9671.65 1455
9672.58 1308
9673.51 1455
9674.43 1493
9675.36 1362
9676.29 1389
9677.22 1415
9678.15 1530
9679.08 1529
9680.01 1537
9680.94 1626
9681.86 1604
9682.79 1676
9683.72 1623
9684.65 1570
9685.58 1582
9686.51 1631
9687.44 1578
9688.37 1527
9689.30 1594
9690.23 1683
9691.16 1570
9692.08 1721
9693.01 1774
9693.94 1747
9694.87 1692
9695.80 1743
9696.73 1890
9697.66 1969
9698.59 1977
9699.52 2106
9700.45 2170
9701.38 2144
9702.31 2160
9703.24 1961
9704.17 2016
9705.10 1888
9706.03 1750
9706.96 1685
9707.89 1589
9708.82 1618
9709.75 1700
9710.68 1614
9711.61 1592
9712.54 1611
9713.47 1649
9714.40 1687
9715.33 1750
9716.26 1733
9717.19 1669
9718.12 1741
9719.06 1679
9719.99 1641
9720.92 1504
9721.85 1480
9722.78 1513
9723.71 1447
9724.64 1400
9725.57 1479
9726.50 1412
9727.43 1440
9728.36 1462
9729.30 1371
9730.23 1421
9731.16 1502
9732.09 1515
9733.02 1497
9733.95 1473
9734.88 1469
9735.81 1479
9736.75 1485
9737.68 1415
9738.61 1504
9739.54 1437
9740.47 1392
9741.40 1370
9742.34 1290
9743.27 1355
9744.20 1335
9745.13 1358
9746.06 1295
9747.00 1277
9747.93 1293
9748.86 1320
9749.79 1273
9750.72 1313
9751.66 1301
9752.59 1264
9753.52 1283
9754.45 1294
9755.39 1249
9756.32 1223
9757.25 1272
9758.18 1227
9759.12 1224
9760.05 1226
9760.98 1270
9761.91 1341
9762.85 1320
9763.78 1289
9764.71 1254
9765.64 1223
9766.58 1196
9767.51 1278
9768.44 1288
9769.38 1189
9770.31 1262
9771.24 1272
9772.18 1370
9773.11 1310
9774.04 1308
9774.98 1272
9775.91 1339
9776.84 1315
9777.78 1354
9778.71 1333
9779.64 1419
9780.58 1409
9781.51 1458
9782.44 1415
9783.38 1499
9784.31 1505
9785.25 1381
9786.18 1340
9787.11 1353
9788.05 1363
9788.98 1440
9789.92 1359
9790.85 1240
9791.78 1259
9792.72 1226
9793.65 1213
9794.59 1267
9795.52 1248
9796.46 1289
9797.39 1228
9798.32 1224
9799.26 1254
9800.19 1405
9801.13 1323
9802.06 1269
9803.00 1270
9803.93 1163
9804.87 1192
9805.80 1149
9806.74 1093
9807.67 1049
9808.61 1122
9809.54 1151
9810.48 1138
9811.41 1105
9812.35 1127
9813.28 1084
9814.22 1042
9815.15 1031
9816.09 1090
9817.02 1032
9817.96 1029
9818.89 1052
9819.83 1009
9820.76 1080
9821.70 1015
9822.64 1106
9823.57 1091
9824.51 1067
9825.44 1063
9826.38 1033
9827.31 1116
9828.25 975
9829.19 947
9830.12 959
9831.06 1083
9831.99 959
9832.93 1003
9833.87 1067
9834.80 1037
9835.74 982
9836.68 986
9837.61 1037
9838.55 1015
9839.48 1072
9840.42 1056
9841.36 1060
9842.29 1002
9843.23 1003
9844.17 1139
9845.10 1077
9846.04 985
9846.98 1050
9847.91 1068
9848.85 1102
9849.79 955
9850.72 976
9851.66 1040
9852.60 1076
9853.54 954
9854.47 976
9855.41 1106
9856.35 1045
9857.28 997
9858.22 1078
9859.16 1076
9860.10 1137
9861.03 1099
9861.97 1009
9862.91 1061
9863.85 1075
9864.78 1054
9865.72 1052
9866.66 953
9867.60 1062
9868.54 1059
9869.47 987
9870.41 959
9871.35 1034
9872.29 1011
9873.22 1020
9874.16 972
9875.10 994
9876.04 976
9876.98 1006
9877.92 1022
9878.85 1021
9879.79 1047
9880.73 1023
9881.67 1002
9882.61 1010
9883.55 972
9884.48 923
9885.42 1010
9886.36 1053
9887.30 1055
9888.24 982
9889.18 962
9890.12 983
9891.06 997
9891.99 980
9892.93 914
9893.87 938
9894.81 1062
9895.75 966
9896.69 945
9897.63 925
9898.57 1023
9899.51 989
9900.45 918
9901.39 954
9902.33 877
9903.27 927
9904.20 878
9905.14 890
9906.08 972
9907.02 998
9907.96 972
9908.90 1004
9909.84 986
9910.78 1000
9911.72 944
9912.66 969
9913.60 952
9914.54 935
9915.48 973
9916.42 956
9917.36 907
9918.30 1024
9919.24 938
9920.18 968
9921.12 1036
9922.06 1060
9923.00 1034
9923.94 1088
9924.88 1199
9925.83 1376
9926.77 1431
9927.71 1524
9928.65 1681
9929.59 1604
9930.53 1578
9931.47 1535
9932.41 1470
9933.35 1301
9934.29 1225
9935.23 1151
9936.17 1074
9937.12 1048
9938.06 968
9939.00 1022
9939.94 963
9940.88 964
9941.82 931
9942.76 995
9943.70 971
9944.65 1033
9945.59 963
9946.53 968
9947.47 956
9948.41 927
9949.35 894
9950.29 860
9951.24 858
9952.18 976
9953.12 864
9954.06 953
9955.00 878
9955.95 893
9956.89 876
9957.83 886
9958.77 936
9959.71 871
9960.66 887
9961.60 928
9962.54 950
9963.48 817
9964.43 825
9965.37 872
9966.31 894
9967.25 911
9968.20 913
9969.14 836
9970.08 875
9971.02 890
9971.97 888
9972.91 890
9973.85 824
9974.79 817
9975.74 820
9976.68 811
9977.62 837
9978.57 853
9979.51 852
9980.45 823
9981.40 783
9982.34 802
9983.28 872
9984.23 887
9985.17 795
9986.11 812
9987.06 827
9988.00 892
9988.94 825
9989.89 804
9990.83 818
9991.77 841
9992.72 845
9993.66 856
9994.60 885
9995.55 813
9996.49 818
9997.44 862
9998.38 860
9999.32 909
10000.27 887
10001.21 869
10002.16 865
10003.10 829
10004.04 789
10004.99 823
10005.93 867
10006.88 870
10007.82 847
10008.77 861
10009.71 861
10010.66 788
10011.60 825
10012.54 799
10013.49 799
10014.43 822
10015.38 803
10016.32 766
10017.27 851
10018.21 742
10019.16 813
10020.10 850
10021.05 854
10021.99 784
10022.94 816
10023.88 812
10024.83 748
10025.77 763
10026.72 836
10027.67 765
10028.61 824
10029.56 769
10030.50 837
10031.45 829
10032.39 801
10033.34 767
10034.28 779
10035.23 767
10036.18 769
10037.12 813
10038.07 851
10039.01 819
10039.96 812
10040.90 888
10041.85 886
10042.80 869
10043.74 803
10044.69 778
10045.64 770
10046.58 802
10047.53 768
10048.47 829
10049.42 757
10050.37 774
10051.31 772
10052.26 763
10053.21 858
10054.15 802
10055.10 755
10056.05 795
10056.99 840
10057.94 813
10058.89 824
10059.83 784
10060.78 800
10061.73 795
10062.67 810
10063.62 776
10064.57 806
10065.52 757
10066.46 764
10067.41 787
10068.36 746
10069.30 697
10070.25 735
10071.20 733
10072.15 795
10073.09 823
10074.04 872
10074.99 856
10075.94 814
10076.88 764
10077.83 722
10078.78 709
10079.73 781
10080.68 746
10081.62 710
10082.57 738
10083.52 822
10084.47 804
10085.42 756
10086.36 744
10087.31 761
10088.26 708
10089.21 734
10090.16 782
10091.11 846
10092.05 755
10093.00 754
10093.95 826
10094.90 789
10095.85 804
10096.80 809
10097.75 804
10098.69 774
10099.64 736
10100.59 762
10101.54 793
10102.49 808
10103.44 750
10104.39 786
10105.34 689
10106.28 708
10107.23 720
10108.18 741
10109.13 747
10110.08 767
10111.03 697
10111.98 786
10112.93 721
10113.88 779
10114.83 739
10115.78 686
10116.73 770
10117.68 716
10118.63 740
10119.58 700
10120.53 668
10121.48 714
10122.43 733
10123.38 750
10124.33 770
10125.28 786
10126.23 763
10127.18 790
10128.13 737
10129.08 786
10130.03 804
10130.98 773
10131.93 738
10132.88 742
10133.83 737
10134.78 712
10135.73 784
10136.68 725
10137.63 739
10138.58 761
10139.53 707
10140.48 807
10141.43 712
10142.38 746
10143.33 768
10144.28 753
10145.23 726
10146.19 742
10147.14 777
10148.09 753
10149.04 728
10149.99 754
10150.94 741
10151.89 773
10152.84 777
10153.79 745
10154.75 749
10155.70 826
10156.65 844
10157.60 767
10158.55 813
10159.50 791
10160.46 826
10161.41 755
10162.36 731
10163.31 729
10164.26 781
10165.21 810
10166.17 767
10167.12 775
10168.07 782
10169.02 793
10169.97 813
10170.93 771
10171.88 827
10172.83 781
10173.78 755
10174.73 785
10175.69 832
10176.64 791
10177.59 854
10178.54 855
10179.50 881
10180.45 799
10181.40 869
10182.35 878
10183.31 790
10184.26 834
10185.21 837
10186.17 930
10187.12 882
10188.07 885
10189.02 823
10189.98 811
10190.93 807
10191.88 805
10192.84 868
10193.79 903
10194.74 924
10195.70 820
10196.65 848
10197.60 871
10198.56 917
10199.51 887
10200.46 807
10201.42 819
10202.37 833
10203.32 890
10204.28 975
10205.23 861
10206.18 978
10207.14 1010
10208.09 1022
10209.05 1004
10210.00 892
10210.95 913
10211.91 858
10212.86 852
10213.82 861
10214.77 881
10215.72 936
10216.68 912
10217.63 814
10218.59 838
10219.54 812
10220.50 854
10221.45 814
10222.41 786
10223.36 805
10224.31 808
10225.27 797
10226.22 810
10227.18 746
10228.13 765
10229.09 818
10230.04 748
10231.00 855
10231.95 938
10232.91 999
10233.86 995
10234.82 965
10235.77 1007
10236.73 1060
10237.68 1015
10238.64 1007
10239.59 986
10240.55 1056
10241.50 1023
10242.46 899
10243.42 911
10244.37 878
10245.33 840
10246.28 846
10247.24 833
10248.19 824
10249.15 835
10250.11 811
10251.06 874
10252.02 822
10252.97 776
10253.93 889
10254.89 816
10255.84 828
10256.80 811
10257.75 838
10258.71 729
10259.67 740
10260.62 679
10261.58 687
10262.54 798
10263.49 749
10264.45 811
10265.40 813
10266.36 836
10267.32 817
10268.27 777
10269.23 812
10270.19 757
10271.14 754
10272.10 788
10273.06 749
10274.02 769
10274.97 803
10275.93 798
10276.89 795
10277.84 785
10278.80 796
10279.76 757
10280.71 742
10281.67 731
10282.63 766
10283.59 718
10284.54 733
10285.50 697
10286.46 746
10287.42 794
10288.37 779
10289.33 724
10290.29 749
10291.25 689
10292.21 735
10293.16 718
10294.12 750
10295.08 778
10296.04 706
10296.99 783
10297.95 701
10298.91 757
10299.87 732
10300.83 758
10301.79 701
10302.74 699
10303.70 809
10304.66 775
10305.62 790
10306.58 775
10307.54 760
10308.49 779
10309.45 754
10310.41 773
10311.37 759
10312.33 783
10313.29 724
10314.25 748
10315.21 711
10316.16 773
10317.12 766
10318.08 743
10319.04 795
10320.00 713
10320.96 775
10321.92 723
10322.88 750
10323.84 698
10324.80 773
10325.76 759
10326.71 766
10327.67 767
10328.63 733
10329.59 766
10330.55 836
10331.51 790
10332.47 823
10333.43 818
10334.39 756
10335.35 782
10336.31 725
10337.27 701
10338.23 717
10339.19 760
10340.15 765
10341.11 728
10342.07 677
10343.03 756
10343.99 693
10344.95 734
10345.91 744
10346.87 809
10347.83 771
10348.79 795
10349.75 718
10350.71 709
10351.67 711
10352.63 701
10353.60 743
10354.56 780
10355.52 751
10356.48 668
10357.44 616
10358.40 681
10359.36 682
10360.32 647
10361.28 711
10362.24 702
10363.20 663
10364.17 616
10365.13 636
10366.09 706
10367.05 769
10368.01 737
10368.97 694
10369.93 689
10370.89 712
10371.86 742
10372.82 687
10373.78 728
10374.74 679
10375.70 678
10376.66 696
10377.63 680
10378.59 727
10379.55 681
10380.51 718
10381.47 746
10382.44 767
10383.40 739
10384.36 715
10385.32 686
10386.28 730
10387.25 765
10388.21 741
10389.17 713
10390.13 693
10391.10 708
10392.06 795
10393.02 789
10393.98 734
10394.94 695
10395.91 698
10396.87 774
10397.83 773
10398.80 742
10399.76 702
10400.72 726
10401.68 781
10402.65 738
10403.61 716
10404.57 721
10405.54 772
10406.50 736
10407.46 754
10408.43 762
10409.39 790
10410.35 818
10411.32 747
10412.28 758
10413.24 827
10414.21 774
10415.17 780
10416.13 860
10417.10 905
10418.06 896
10419.02 1060
10419.99 1082
10420.95 1158
10421.91 1050
10422.88 1020
10423.84 975
10424.81 1038
10425.77 938
10426.73 885
10427.70 819
10428.66 803
10429.63 825
10430.59 903
10431.56 786
10432.52 747
10433.48 758
10434.45 762
10435.41 776
10436.38 732
10437.34 698
10438.31 732
10439.27 731
10440.24 742
10441.20 770
10442.16 776
10443.13 768
10444.09 706
10445.06 676
10446.02 709
10446.99 652
10447.95 605
10448.92 751
10449.88 746
10450.85 666
10451.81 668
10452.78 682
10453.75 703
10454.71 713
10455.68 736
10456.64 737
10457.61 748
10458.57 706
10459.54 723
10460.50 740
10461.47 704
10462.43 681
10463.40 737
10464.37 743
10465.33 741
10466.30 702
10467.26 645
10468.23 626
10469.20 705
10470.16 685
10471.13 691
10472.09 682
10473.06 652
10474.03 722
10474.99 699
10475.96 638
10476.93 651
10477.89 694
10478.86 736
10479.82 664
10480.79 690
10481.76 750
10482.72 754
10483.69 690
10484.66 724
10485.62 727
10486.59 726
10487.56 725
10488.52 669
10489.49 618
10490.46 675
10491.43 706
10492.39 726
10493.36 653
10494.33 669
10495.29 696
10496.26 729
10497.23 716
10498.20 709
10499.16 738
10500.13 721
10501.10 653
10502.07 726
10503.03 725
10504.00 746
10504.97 721
10505.94 668
10506.90 728
10507.87 750
10508.84 742
10509.81 752
10510.78 670
10511.74 716
10512.71 749
10513.68 753
10514.65 716
10515.62 669
10516.58 736
10517.55 829
10518.52 797
10519.49 757
10520.46 715
10521.43 697
10522.39 738
10523.36 763
10524.33 693
10525.30 639
10526.27 692
10527.24 729
10528.21 726
10529.17 712
10530.14 776
10531.11 715
10532.08 676
10533.05 769
10534.02 688
10534.99 638
10535.96 736
10536.93 714
10537.90 688
10538.86 701
10539.83 694
10540.80 755
10541.77 741
10542.74 746
10543.71 789
10544.68 735
10545.65 753
10546.62 786
10547.59 784
10548.56 721
10549.53 756
10550.50 824
10551.47 779
10552.44 763
10553.41 715
10554.38 760
10555.35 759
10556.32 844
10557.29 844
10558.26 859
10559.23 974
10560.20 1030
10561.17 1132
10562.14 1191
10563.11 1202
10564.08 1238
10565.05 1132
10566.02 1045
10566.99 969
10567.96 898
10568.93 892
10569.90 891
10570.87 853
10571.84 878
10572.82 757
10573.79 744
10574.76 762
10575.73 751
10576.70 795
10577.67 743
10578.64 740
10579.61 764
10580.58 711
10581.55 683
10582.53 747
10583.50 787
10584.47 779
10585.44 797
10586.41 833
10587.38 773
10588.35 770
10589.33 768
10590.30 751
10591.27 780
10592.24 834
10593.21 779
10594.18 794
10595.16 842
10596.13 867
10597.10 796
10598.07 845
10599.04 756
10600.01 763
10600.99 780
10601.96 748
10602.93 750
10603.90 733
10604.88 711
10605.85 741
10606.82 764
10607.79 718
10608.77 729
10609.74 735
10610.71 735
10611.68 635
10612.66 637
10613.63 695
10614.60 740
10615.57 677
10616.55 625
10617.52 661
10618.49 714
10619.46 718
10620.44 677
10621.41 712
10622.38 754
10623.36 810
10624.33 765
10625.30 758
10626.28 718
10627.25 789
10628.22 733
10629.20 731
10630.17 800
10631.14 746
10632.12 730
10633.09 780
10634.06 768
10635.04 835
10636.01 834
10636.99 828
10637.96 884
10638.93 879
10639.91 874
10640.88 942
10641.85 1036
10642.83 1036
10643.80 877
10644.78 863
10645.75 840
10646.72 794
10647.70 761
10648.67 744
10649.65 762
10650.62 767
10651.60 673
10652.57 763
10653.55 758
10654.52 731
10655.49 804
10656.47 715
10657.44 740
10658.42 748
10659.39 786
10660.37 709
10661.34 730
10662.32 721
10663.29 695
10664.27 705
10665.24 706
10666.22 752
10667.19 757
10668.17 742
10669.14 740
10670.12 696
10671.09 725
10672.07 721
10673.04 679
10674.02 684
10675.00 618
10675.97 692
10676.95 752
10677.92 777
10678.90 713
10679.87 768
10680.85 821
10681.82 765
10682.80 766
10683.78 766
10684.75 688
10685.73 747
10686.70 717
10687.68 693
10688.66 644
10689.63 650
10690.61 715
10691.58 712
10692.56 712
10693.54 707
10694.51 672
10695.49 654
10696.47 648
10697.44 643
10698.42 674
10699.40 702
10700.37 672
10701.35 656
10702.33 675
10703.30 701
10704.28 704
10705.26 705
10706.23 672
10707.21 657
10708.19 643
10709.16 642
10710.14 611
10711.12 629
10712.10 645
10713.07 647
10714.05 664
10715.03 644
10716.01 672
10716.98 710
10717.96 684
10718.94 733
10719.91 686
10720.89 667
10721.87 666
10722.85 646
10723.83 673
10724.80 626
10725.78 685
10726.76 689
10727.74 623
10728.71 690
10729.69 609
10730.67 685
10731.65 668
10732.63 674
10733.60 650
10734.58 610
10735.56 634
10736.54 643
10737.52 707
10738.50 681
10739.47 637
10740.45 640
10741.43 630
10742.41 667
10743.39 742
10744.37 646
10745.35 641
10746.32 607
10747.30 672
10748.28 726
10749.26 711
10750.24 640
10751.22 667
10752.20 648
10753.18 632
10754.16 616
10755.14 672
10756.11 672
10757.09 635
10758.07 601
10759.05 662
10760.03 645
10761.01 608
10761.99 703
10762.97 638
10763.95 631
10764.93 645
10765.91 644
10766.89 642
10767.87 647
10768.85 618
10769.83 664
10770.81 678
10771.79 694
10772.77 657
10773.75 655
10774.73 603
10775.71 620
10776.69 635
10777.67 597
10778.65 535
10779.63 609
10780.61 690
10781.59 655
10782.57 679
10783.55 702
10784.53 668
10785.51 624
10786.49 680
10787.47 638
10788.45 602
10789.43 594
10790.41 577
10791.39 573
10792.38 609
10793.36 618
10794.34 630
10795.32 685
10796.30 645
10797.28 612
10798.26 618
10799.24 640
10800.22 667
10801.21 634
10802.19 590
10803.17 656
10804.15 673
10805.13 641
10806.11 617
10807.09 630
10808.07 633
10809.06 614
10810.04 642
10811.02 609
10812.00 620
10812.98 595
10813.97 672
10814.95 657
10815.93 681
10816.91 690
10817.89 626
10818.87 599
10819.86 654
10820.84 656
10821.82 684
10822.80 597
10823.79 609
10824.77 601
10825.75 616
10826.73 644
10827.72 669
10828.70 634
10829.68 639
10830.66 647
10831.65 688
10832.63 703
10833.61 667
10834.59 631
10835.58 653
10836.56 670
10837.54 654
10838.52 643
10839.51 686
10840.49 643
10841.47 629
10842.46 648
10843.44 698
10844.42 612
10845.41 687
10846.39 621
10847.37 653
10848.36 660
10849.34 665
10850.32 645
10851.31 700
10852.29 647
10853.27 697
10854.26 658
10855.24 667
10856.23 660
10857.21 639
10858.19 658
10859.18 696
10860.16 689
10861.14 744
10862.13 710
10863.11 710
10864.10 706
10865.08 730
10866.07 650
10867.05 643
10868.03 705
10869.02 705
10870.00 713
10870.99 739
10871.97 704
10872.96 754
10873.94 765
10874.92 680
10875.91 708
10876.89 787
10877.88 748
10878.86 754
10879.85 720
10880.83 714
10881.82 694
10882.80 759
10883.79 759
10884.77 717
10885.76 784
10886.74 692
10887.73 707
10888.71 779
10889.70 709
10890.68 771
10891.67 813
10892.65 795
10893.64 753
10894.63 787
10895.61 805
10896.60 756
10897.58 737
10898.57 725
10899.55 792
10900.54 757
10901.53 722
10902.51 727
10903.50 793
10904.48 765
10905.47 771
10906.46 798
10907.44 837
10908.43 816
10909.41 811
10910.40 774
10911.39 841
10912.37 838
10913.36 799
10914.34 859
10915.33 843
10916.32 829
10917.30 864
10918.29 822
10919.28 833
10920.26 802
10921.25 879
10922.24 861
10923.22 867
10924.21 847
10925.20 802
10926.18 811
10927.17 821
10928.16 884
10929.15 871
10930.13 840
10931.12 837
10932.11 793
10933.09 818
10934.08 833
10935.07 926
10936.06 891
10937.04 864
10938.03 877
10939.02 931
10940.01 886
10940.99 893
10941.98 969
10942.97 1001
10943.96 995
10944.94 1085
10945.93 1098
10946.92 955
10947.91 981
10948.90 1033
10949.88 1014
10950.87 1008
10951.86 1020
10952.85 1073
10953.84 1016
10954.82 1044
10955.81 1079
10956.80 1128
10957.79 1217
10958.78 1284
10959.77 1197
10960.75 1233
10961.74 1183
10962.73 1277
10963.72 1227
10964.71 1290
10965.70 1141
10966.69 1150
10967.68 1014
10968.66 990
10969.65 1030
10970.64 1017
10971.63 1053
10972.62 1036
10973.61 1038
10974.60 1003
10975.59 1074
10976.58 1076
10977.57 971
10978.55 1002
10979.54 996
10980.53 1048
10981.52 976
10982.51 997
10983.50 970
10984.49 961
10985.48 1041
10986.47 1099
10987.46 1038
10988.45 1066
10989.44 1045
10990.43 1010
10991.42 1117
10992.41 1048
10993.40 1111
10994.39 1147
10995.38 1258
10996.37 1408
10997.36 1372
10998.35 1512
10999.34 1629
11000.33 1729
11001.32 1686
11002.31 1759
11003.30 1735
11004.29 1672
11005.28 1527
11006.27 1427
11007.26 1402
11008.25 1271
11009.24 1171
11010.24 1184
11011.23 1069
11012.22 1054
11013.21 1059
11014.20 1022
11015.19 991
11016.18 1050
11017.17 1018
11018.16 948
11019.15 945
11020.14 903
11021.14 918
11022.13 947
11023.12 963
11024.11 958
11025.10 949
11026.09 949
11027.08 963
11028.08 981
11029.07 982
11030.06 931
11031.05 964
11032.04 893
11033.03 918
11034.03 945
11035.02 936
11036.01 972
11037.00 912
11037.99 874
11038.99 895
11039.98 918
11040.97 973
11041.96 1037
11042.95 932
11043.95 840
11044.94 852
11045.93 876
11046.92 847
11047.92 841
11048.91 825
11049.90 829
11050.89 817
11051.89 869
11052.88 809
11053.87 780
11054.86 771
11055.86 770
11056.85 769
11057.84 770
11058.83 800
11059.83 766
11060.82 737
11061.81 807
11062.81 762
11063.80 779
11064.79 862
11065.79 796
11066.78 866
11067.77 809
11068.77 758
11069.76 808
11070.75 835
11071.75 780
11072.74 828
11073.73 831
11074.73 818
11075.72 801
11076.71 764
11077.71 789
11078.70 828
11079.70 724
11080.69 709
11081.68 728
11082.68 730
11083.67 801
11084.67 811
11085.66 784
11086.65 718
11087.65 754
11088.64 760
11089.64 761
11090.63 819
11091.63 806
11092.62 742
11093.61 771
11094.61 756
11095.60 722
11096.60 744
11097.59 814
11098.59 802
11099.58 686
11100.58 748
11101.57 732
11102.57 781
11103.56 722
11104.56 708
11105.55 821
11106.55 768
11107.54 717
11108.54 758
11109.53 733
11110.53 768
11111.52 775
11112.52 726
11113.51 781
11114.51 774
11115.50 722
11116.50 787
11117.49 780
11118.49 723
11119.49 752
11120.48 749
11121.48 752
11122.47 803
11123.47 759
11124.46 737
11125.46 753
11126.46 803
11127.45 739
11128.45 695
11129.44 712
11130.44 764
11131.44 755
11132.43 795
11133.43 754
11134.43 748
11135.42 720
11136.42 662
11137.41 756
11138.41 725
11139.41 642
11140.40 722
11141.40 745
11142.40 756
11143.39 738
11144.39 761
11145.39 786
11146.38 703
11147.38 797
11148.38 772
11149.38 745
11150.37 733
11151.37 737
11152.37 734
11153.36 744
11154.36 731
11155.36 748
11156.36 735
11157.35 760
11158.35 744
11159.35 675
11160.34 621
11161.34 656
11162.34 676
11163.34 683
11164.33 638
11165.33 668
11166.33 708
11167.33 696
11168.33 656
11169.32 635
11170.32 654
11171.32 690
11172.32 732
11173.32 772
11174.31 693
11175.31 706
11176.31 666
11177.31 763
11178.31 786
11179.30 695
11180.30 695
11181.30 729
11182.30 648
11183.30 619
11184.30 625
11185.30 698
11186.29 709
11187.29 675
11188.29 657
11189.29 678
11190.29 600
11191.29 625
11192.29 751
11193.29 692
11194.28 666
11195.28 660
11196.28 757
11197.28 689
11198.28 685
11199.28 675
11200.28 676
11201.28 682
11202.28 657
11203.28 686
11204.28 672
11205.28 669
11206.28 705
11207.28 703
11208.28 674
11209.27 705
11210.27 705
11211.27 661
11212.27 595
11213.27 660
11214.27 697
11215.27 695
11216.27 682
11217.27 686
11218.27 702
11219.27 671
11220.27 666
11221.27 630
11222.27 627
11223.27 636
11224.27 624
11225.28 674
11226.28 719
11227.28 696
11228.28 702
11229.28 678
11230.28 655
11231.28 639
11232.28 660
11233.28 654
11234.28 610
11235.28 610
11236.28 651
11237.28 652
11238.28 654
11239.28 734
11240.29 674
11241.29 670
11242.29 686
11243.29 698
11244.29 682
11245.29 685
11246.29 640
11247.29 679
11248.30 694
11249.30 685
11250.30 705
11251.30 695
11252.30 694
11253.30 719
11254.31 713
11255.31 716
11256.31 655
11257.31 657
11258.31 681
11259.31 687
11260.32 715
11261.32 704
11262.32 683
11263.32 757
11264.32 656
11265.33 663
11266.33 681
11267.33 683
11268.33 657
11269.34 730
11270.34 711
11271.34 705
11272.34 754
11273.35 688
11274.35 703
11275.35 729
11276.35 794
11277.36 721
11278.36 796
11279.36 791
11280.36 821
11281.37 849
11282.37 816
11283.37 782
11284.38 739
11285.38 714
11286.38 734
11287.38 696
11288.39 662
11289.39 655
11290.39 729
11291.40 716
11292.40 704
11293.40 742
11294.41 754
11295.41 697
11296.41 660
11297.42 687
11298.42 716
11299.43 681
11300.43 671
11301.43 707
11302.44 720
11303.44 717
11304.44 747
11305.45 721
11306.45 704
11307.46 737
11308.46 723
11309.47 716
11310.47 784
11311.47 714
11312.48 712
11313.48 740
11314.49 768
11315.49 705
11316.50 774
11317.50 710
11318.50 728
11319.51 756
11320.51 744
11321.52 730
11322.52 757
11323.53 758
11324.53 725
11325.54 675
11326.54 739
11327.55 795
11328.55 723
11329.56 779
11330.56 759
11331.57 724
11332.57 804
11333.58 737
11334.58 730
11335.59 795
11336.59 833
11337.60 908
11338.60 966
11339.61 909
11340.61 934
11341.62 1014
11342.63 960
11343.63 946
11344.64 971
11345.64 931
11346.65 935
11347.65 914
11348.66 869
11349.67 841
11350.67 809
11351.68 790
11352.68 761
11353.69 749
11354.70 670
11355.70 760
11356.71 697
11357.72 746
11358.72 747
11359.73 778
11360.73 756
11361.74 751
11362.75 716
11363.75 656
11364.76 691
11365.77 758
11366.77 713
11367.78 663
11368.79 718
11369.79 684
11370.80 724
11371.81 698
11372.81 643
11373.82 676
11374.83 681
11375.84 664
11376.84 708
11377.85 685
11378.86 684
11379.86 622
11380.87 713
11381.88 736
11382.89 699
11383.89 679
11384.90 647
11385.91 654
11386.92 666
11387.92 659
11388.93 683
11389.94 759
11390.95 731
11391.95 684
11392.96 635
11393.97 641
11394.98 680
11395.99 685
11396.99 650
11398.00 623
11399.01 677
11400.02 628
11401.03 632
11402.03 606
11403.04 638
11404.05 662
11405.06 646
11406.07 684
11407.08 678
11408.09 703
11409.09 716
11410.10 655
11411.11 679
11412.12 699
11413.13 666
11414.14 704
11415.15 682
11416.15 667
11417.16 633
11418.17 714
11419.18 732
11420.19 701
11421.20 676
11422.21 661
11423.22 636
11424.23 661
11425.24 692
11426.25 645
11427.26 707
11428.26 688
11429.27 748
11430.28 710
11431.29 673
11432.30 703
11433.31 667
11434.32 661
11435.33 643
11436.34 647
11437.35 662
11438.36 640
11439.37 688
11440.38 703
11441.39 616
11442.40 709
11443.41 687
11444.42 686
11445.43 680
11446.44 701
11447.45 675
11448.46 629
11449.47 658
11450.48 639
11451.49 612
11452.50 674
11453.51 670
11454.52 685
11455.53 649
11456.55 680
11457.56 620
11458.57 645
11459.58 663
11460.59 633
11461.60 643
11462.61 705
11463.62 652
11464.63 650
11465.64 712
11466.65 675
11467.67 722
11468.68 707
11469.69 718
11470.70 712
11471.71 700
11472.72 676
11473.73 654
11474.74 688
11475.76 698
11476.77 739
11477.78 769
11478.79 715
11479.80 671
11480.81 683
11481.83 679
11482.84 734
11483.85 684
11484.86 723
11485.87 698
11486.89 700
11487.90 713
11488.91 696
11489.92 682
11490.93 693
11491.95 722
11492.96 737
11493.97 723
11494.98 713
11496.00 676
11497.01 678
11498.02 679
11499.03 679
11500.05 728
11501.06 664
11502.07 701
11503.08 706
11504.10 698
11505.11 714
11506.12 699
11507.13 699
11508.15 756
11509.16 745
11510.17 775
11511.19 793
11512.20 724
11513.21 749
11514.23 735
11515.24 727
11516.25 751
11517.27 707
11518.28 695
11519.29 717
11520.31 702
11521.32 693
11522.33 669
11523.35 754
11524.36 762
11525.37 700
11526.39 751
11527.40 782
11528.42 754
11529.43 706
11530.44 706
11531.46 738
11532.47 791
11533.48 834
11534.50 781
11535.51 776
11536.53 766
11537.54 819
11538.56 807
11539.57 794
11540.58 775
11541.60 734
11542.61 754
11543.63 820
11544.64 808
11545.66 739
11546.67 801
11547.69 804
11548.70 836
11549.72 903
11550.73 875
11551.75 933
11552.76 847
11553.78 856
11554.79 879
11555.81 874
11556.82 901
11557.84 875
11558.85 876
11559.87 849
11560.88 850
11561.90 903
11562.91 881
11563.93 916
11564.94 909
11565.96 916
11566.97 955
11567.99 975
11569.00 996
11570.02 1008
11571.04 1004
11572.05 1022
11573.07 1045
11574.08 1030
11575.10 1032
11576.11 1030
11577.13 985
11578.15 1038
11579.16 1145
11580.18 1124
11581.20 1165
11582.21 1239
11583.23 1296
11584.24 1287
11585.26 1326
11586.28 1375
11587.29 1412
11588.31 1341
11589.33 1291
11590.34 1359
11591.36 1426
11592.38 1545
11593.39 1696
11594.41 1803
11595.43 1967
11596.44 2202
11597.46 2452
11598.48 2659
11599.49 2973
11600.51 3139
11601.53 3213
11602.54 3056
11603.56 2917
11604.58 2765
11605.60 2367
11606.61 2017
11607.63 1847
11608.65 1709
11609.67 1523
11610.68 1415
11611.70 1342
11612.72 1298
11613.74 1221
11614.75 1167
11615.77 1194
11616.79 1093
11617.81 1166
11618.82 1072
11619.84 1055
11620.86 1005
11621.88 1049
11622.90 1151
11623.91 1101
11624.93 999
11625.95 995
11626.97 1058
11627.99 1046
11629.00 1157
11630.02 1098
11631.04 1060
11632.06 996
11633.08 977
11634.10 996
11635.11 1010
11636.13 1010
11637.15 965
11638.17 972
11639.19 995
11640.21 908
11641.23 936
11642.25 919
11643.26 835
11644.28 900
11645.30 862
11646.32 870
11647.34 825
11648.36 794
11649.38 794
11650.40 754
11651.42 791
11652.44 758
11653.46 755
11654.47 779
11655.49 817
11656.51 823
11657.53 838
11658.55 817
11659.57 863
11660.59 803
11661.61 836
11662.63 770
11663.65 848
11664.67 902
11665.69 869
11666.71 762
11667.73 793
11668.75 860
11669.77 854
11670.79 875
11671.81 823
11672.83 902
11673.85 944
11674.87 854
11675.89 921
11676.91 913
11677.93 895
11678.95 936
11679.97 935
11680.99 918
11682.01 910
11683.03 1007
11684.06 838
11685.08 901
11686.10 886
11687.12 866
11688.14 900
11689.16 885
11690.18 876
11691.20 842
11692.22 885
11693.24 881
11694.26 859
11695.29 812
11696.31 784
11697.33 800
11698.35 885
11699.37 750
11700.39 776
11701.41 774
11702.43 825
11703.46 791
11704.48 814
11705.50 871
11706.52 823
11707.54 798
11708.56 745
11709.59 785
11710.61 681
11711.63 793
11712.65 772
11713.67 744
11714.70 805
11715.72 769
11716.74 761
11717.76 764
11718.78 745
11719.81 729
11720.83 731
11721.85 772
11722.87 773
11723.90 741
11724.92 713
11725.94 730
11726.96 721
11727.99 698
11729.01 654
11730.03 636
11731.05 718
11732.08 763
11733.10 723
11734.12 761
11735.15 703
11736.17 653
11737.19 713
11738.21 667
11739.24 688
11740.26 751
11741.28 703
11742.31 694
11743.33 692
11744.35 665
11745.38 684
11746.40 704
11747.42 703
11748.45 707
11749.47 706
11750.49 705
11751.52 671
11752.54 656
11753.56 637
11754.59 721
11755.61 701
11756.64 709
11757.66 723
11758.68 699
11759.71 670
11760.73 636
11761.76 670
11762.78 675
11763.80 712
11764.83 680
11765.85 681
11766.88 668
11767.90 681
11768.93 646
11769.95 613
11770.97 603
11772.00 592
11773.02 619
11774.05 635
11775.07 638
11776.10 629
11777.12 664
11778.15 645
11779.17 615
11780.20 628
11781.22 625
11782.25 670
11783.27 653
11784.30 634
11785.32 655
11786.35 626
11787.37 591
11788.40 616
11789.42 646
11790.45 612
11791.47 575
11792.50 632
11793.52 652
11794.55 633
11795.57 683
11796.60 705
11797.63 688
11798.65 670
11799.68 626
11800.70 612
11801.73 608
11802.75 649
11803.78 603
11804.81 608
11805.83 628
11806.86 606
11807.88 611
11808.91 574
11809.94 630
11810.96 631
11811.99 613
11813.02 617
11814.04 624
11815.07 585
11816.09 635
11817.12 590
11818.15 632
11819.17 605
11820.20 662
11821.23 678
11822.25 674
11823.28 647
11824.31 676
11825.33 679
11826.36 655
11827.39 710
11828.42 652
11829.44 656
11830.47 632
11831.50 638
11832.52 679
11833.55 654
11834.58 639
11835.61 589
11836.63 627
11837.66 581
11838.69 555
11839.71 628
11840.74 609
11841.77 604
11842.80 685
11843.83 620
11844.85 597
11845.88 608
11846.91 614
11847.94 608
11848.96 611
11849.99 648
11851.02 681
11852.05 600
11853.08 591
11854.10 651
11855.13 636
11856.16 636
11857.19 590
11858.22 631
11859.24 616
11860.27 598
11861.30 606
11862.33 649
11863.36 617
11864.39 605
11865.42 654
11866.44 663
11867.47 630
11868.50 567
11869.53 624
11870.56 666
11871.59 608
11872.62 601
11873.65 635
11874.67 634
11875.70 657
11876.73 607
11877.76 589
11878.79 561
11879.82 638
11880.85 577
11881.88 580
11882.91 646
11883.94 650
11884.97 651
11886.00 670
11887.03 630
11888.06 652
11889.09 679
11890.11 660
11891.14 647
11892.17 669
11893.20 692
11894.23 686
11895.26 648
11896.29 643
11897.32 714
11898.35 711
11899.38 756
11900.41 735
11901.44 766
11902.47 706
11903.50 698
11904.53 738
11905.56 780
11906.59 746
11907.63 672
11908.66 668
11909.69 653
11910.72 667
11911.75 673
11912.78 722
11913.81 667
11914.84 627
11915.87 651
11916.90 697
11917.93 684
11918.96 701
11919.99 731
11921.02 706
11922.06 734
11923.09 694
11924.12 672
11925.15 705
11926.18 726
11927.21 690
11928.24 732
11929.27 782
11930.31 876
11931.34 830
11932.37 885
11933.40 885
11934.43 893
11935.46 899
11936.49 864
11937.53 798
11938.56 845
11939.59 846
11940.62 793
11941.65 773
11942.69 696
11943.72 715
11944.75 707
11945.78 676
11946.81 650
11947.85 666
11948.88 714
11949.91 652
11950.94 649
11951.97 688
11953.01 676
11954.04 604
11955.07 606
11956.10 587
11957.14 592
11958.17 617
11959.20 635
11960.24 659
11961.27 647
11962.30 561
11963.33 574
11964.37 575
11965.40 591
11966.43 622
11967.47 581
11968.50 576
11969.53 639
11970.56 574
11971.60 624
11972.63 669
11973.66 636
11974.70 659
11975.73 629
11976.76 608
11977.80 636
11978.83 596
11979.86 606
11980.90 616
11981.93 599
11982.97 642
11984.00 682
11985.03 681
11986.07 634
11987.10 599
11988.13 603
11989.17 627
11990.20 632
11991.24 592
11992.27 591
11993.30 613
11994.34 636
11995.37 640
11996.41 563
11997.44 615
11998.48 614
11999.51 640
12000.54 613
12001.58 687
12002.61 597
12003.65 619
12004.68 660
12005.72 624
12006.75 649
12007.79 657
12008.82 667
12009.86 681
12010.89 651
12011.93 674
12012.96 640
12014.00 652
12015.03 692
12016.07 690
12017.10 674
12018.14 675
12019.17 699
12020.21 703
12021.24 696
12022.28 688
12023.31 706
12024.35 686
12025.38 696
12026.42 742
12027.46 660
12028.49 627
12029.53 631
12030.56 641
12031.60 645
12032.63 655
12033.67 755
12034.71 681
12035.74 679
12036.78 647
12037.81 665
12038.85 619
12039.89 633
12040.92 690
12041.96 653
12042.99 621
12044.03 663
12045.07 652
12046.10 655
12047.14 638
12048.18 623
12049.21 655
12050.25 645
12051.29 638
12052.32 671
12053.36 649
12054.40 681
12055.43 642
12056.47 708
12057.51 643
12058.54 645
12059.58 650
12060.62 656
12061.65 592
12062.69 656
12063.73 628
12064.77 629
12065.80 635
12066.84 593
12067.88 641
12068.92 688
12069.95 701
12070.99 600
12072.03 622
12073.07 659
12074.10 684
12075.14 692
12076.18 714
12077.22 631
12078.25 591
12079.29 630
12080.33 659
12081.37 608
12082.41 612
12083.44 652
12084.48 684
12085.52 680
12086.56 678
12087.60 684
12088.63 698
12089.67 675
12090.71 625
12091.75 671
12092.79 689
12093.83 690
12094.86 679
12095.90 706
12096.94 711
12097.98 653
12099.02 645
12100.06 637
12101.10 735
12102.13 705
12103.17 716
12104.21 742
12105.25 700
12106.29 758
12107.33 745
12108.37 712
12109.41 674
12110.45 694
12111.49 651
12112.53 630
12113.56 623
12114.60 627
12115.64 581
12116.68 591
12117.72 628
12118.76 593
12119.80 685
12120.84 625
12121.88 611
12122.92 656
12123.96 609
12125.00 633
12126.04 581
12127.08 571
12128.12 577
12129.16 569
12130.20 583
12131.24 571
12132.28 598
12133.32 633
12134.36 627
12135.40 597
12136.44 597
12137.48 617
12138.52 593
12139.56 616
12140.60 626
12141.64 590
12142.68 557
12143.72 530
12144.76 574
12145.81 529
12146.85 558
12147.89 532
12148.93 537
12149.97 592
12151.01 589
12152.05 557
12153.09 586
12154.13 591
12155.17 584
12156.21 568
12157.26 563
12158.30 582
12159.34 586
12160.38 587
12161.42 520
12162.46 550
12163.50 583
12164.55 538
12165.59 516
12166.63 549
12167.67 575
12168.71 543
12169.75 599
12170.80 528
12171.84 535
12172.88 574
12173.92 529
12174.96 559
12176.00 550
12177.05 557
12178.09 567
12179.13 617
12180.17 559
12181.22 568
12182.26 563
12183.30 569
12184.34 585
12185.38 576
12186.43 574
12187.47 575
12188.51 591
12189.55 579
12190.60 557
12191.64 555
12192.68 540
12193.72 527
12194.77 517
12195.81 535
12196.85 539
12197.90 547
12198.94 575
12199.98 587
12201.03 592
12202.07 500
12203.11 577
12204.15 591
12205.20 600
12206.24 564
12207.28 577
12208.33 565
12209.37 568
12210.41 583
12211.46 578
12212.50 580
12213.55 597
12214.59 537
12215.63 577
12216.68 613
12217.72 590
12218.76 633
12219.81 606
12220.85 616
12221.90 575
12222.94 585
12223.98 549
12225.03 505
12226.07 575
12227.12 564
12228.16 511
12229.20 557
12230.25 521
12231.29 602
12232.34 595
12233.38 560
12234.43 541
12235.47 559
12236.52 575
12237.56 559
12238.61 570
12239.65 584
12240.69 624
12241.74 581
12242.78 562
12243.83 520
12244.87 519
12245.92 530
12246.96 549
12248.01 529
12249.05 498
12250.10 509
12251.14 535
12252.19 570
12253.24 516
12254.28 531
12255.33 554
12256.37 549
12257.42 523
12258.46 545
12259.51 565
12260.55 513
12261.60 503
12262.64 518
12263.69 515
12264.74 468
12265.78 518
12266.83 518
12267.87 509
12268.92 508
12269.97 530
12271.01 559
12272.06 528
12273.10 531
12274.15 519
12275.20 518
12276.24 550
12277.29 522
12278.34 538
12279.38 554
12280.43 561
12281.47 531
12282.52 507
12283.57 500
12284.61 485
12285.66 526
12286.71 505
12287.75 533
12288.80 559
12289.85 547
12290.90 532
12291.94 521
12292.99 480
12294.04 505
12295.08 521
12296.13 532
12297.18 532
12298.22 521
12299.27 504
12300.32 519
12301.37 540
12302.41 516
12303.46 476
12304.51 483
12305.56 522
12306.60 551
12307.65 512
12308.70 520
12309.75 536
12310.79 557
12311.84 519
12312.89 513
12313.94 508
12314.99 556
12316.03 551
12317.08 560
12318.13 545
12319.18 552
12320.23 524
12321.27 474
12322.32 441
12323.37 486
12324.42 503
12325.47 505
12326.52 517
12327.56 484
12328.61 476
12329.66 532
12330.71 548
12331.76 471
12332.81 519
12333.86 544
12334.91 537
12335.95 489
12337.00 489
12338.05 523
12339.10 529
12340.15 531
12341.20 486
12342.25 490
12343.30 453
12344.35 513
12345.40 518
12346.44 516
12347.49 526
12348.54 542
12349.59 492
12350.64 471
12351.69 522
12352.74 536
12353.79 489
12354.84 485
12355.89 455
12356.94 502
12357.99 510
12359.04 482
12360.09 529
12361.14 533
12362.19 531
12363.24 542
12364.29 512
12365.34 519
12366.39 522
12367.44 523
12368.49 557
12369.54 539
12370.59 545
12371.64 546
12372.69 565
12373.74 565
12374.79 517
12375.84 470
12376.89 562
12377.94 505
12378.99 533
12380.05 518
12381.10 589
12382.15 516
12383.20 532
12384.25 567
12385.30 581
12386.35 557
12387.40 551
12388.45 557
12389.50 511
12390.55 525
12391.61 525
12392.66 535
12393.71 541
12394.76 572
12395.81 517
12396.86 524
12397.91 526
12398.97 549
12400.02 534
12401.07 516
12402.12 553
12403.17 527
12404.22 565
12405.28 567
12406.33 546
12407.38 591
12408.43 597
12409.48 536
12410.53 569
12411.59 608
12412.64 566
12413.69 589
12414.74 508
12415.80 564
12416.85 527
12417.90 529
12418.95 459
12420.00 504
12421.06 543
12422.11 570
12423.16 556
12424.21 537
12425.27 536
12426.32 487
12427.37 513
12428.43 557
12429.48 547
12430.53 554
12431.58 547
12432.64 590
12433.69 554
12434.74 537
12435.80 561
12436.85 622
12437.90 613
12438.96 570
12440.01 511
12441.06 506
12442.12 539
12443.17 570
12444.22 561
12445.28 552
12446.33 543
12447.38 559
12448.44 543
12449.49 557
12450.54 576
12451.60 561
12452.65 598
12453.71 567
12454.76 603
12455.81 578
12456.87 579
12457.92 536
12458.98 542
12460.03 571
12461.08 572
12462.14 564
12463.19 507
12464.25 535
12465.30 562
12466.35 545
12467.41 506
12468.46 537
12469.52 523
12470.57 563
12471.63 585
12472.68 584
12473.74 601
12474.79 609
12475.85 607
12476.90 584
12477.96 613
12479.01 680
12480.07 653
12481.12 643
12482.18 669
12483.23 675
12484.29 615
12485.34 651
12486.40 728
12487.45 739
12488.51 770
12489.56 792
12490.62 785
12491.67 953
12492.73 1079
12493.78 1149
12494.84 1165
12495.90 1202
12496.95 1193
12498.01 1150
12499.06 1096
12500.12 1122
12501.17 1101
12502.23 1028
12503.29 901
12504.34 857
12505.40 807
12506.45 775
12507.51 760
12508.57 699
12509.62 700
12510.68 614
12511.73 630
12512.79 655
12513.85 592
12514.90 621
12515.96 649
12517.02 660
12518.07 618
12519.13 555
12520.19 651
12521.24 642
12522.30 647
12523.36 619
12524.41 641
12525.47 625
12526.53 622
12527.58 638
12528.64 573
12529.70 603
12530.76 563
12531.81 602
12532.87 607
12533.93 618
12534.98 701
12536.04 593
12537.10 569
12538.16 594
12539.21 571
12540.27 598
12541.33 556
12542.39 570
12543.44 592
12544.50 573
12545.56 568
12546.62 616
12547.68 636
12548.73 546
12549.79 546
12550.85 612
12551.91 648
12552.96 569
12554.02 571
12555.08 576
12556.14 620
12557.20 645
12558.26 618
12559.31 603
12560.37 657
12561.43 613
12562.49 563
12563.55 632
12564.61 649
12565.66 643
12566.72 660
12567.78 636
12568.84 663
12569.90 714
12570.96 753
12572.02 689
12573.08 727
12574.13 762
12575.19 793
12576.25 801
12577.31 838
12578.37 769
12579.43 810
12580.49 795
12581.55 789
12582.61 757
12583.67 736
12584.73 762
12585.79 731
12586.85 706
12587.91 703
12588.96 705
12590.02 669
12591.08 701
12592.14 678
12593.20 669
12594.26 637
12595.32 625
12596.38 651
12597.44 660
12598.50 667
12599.56 636
12600.62 615
12601.68 654
12602.74 664
12603.80 627
12604.86 597
12605.92 619
12606.98 664
12608.04 646
12609.10 576
12610.17 610
12611.23 607
12612.29 640
12613.35 606
12614.41 636
12615.47 603
12616.53 607
12617.59 600
12618.65 590
12619.71 551
12620.77 548
12621.83 569
12622.89 582
12623.95 612
12625.02 595
12626.08 583
12627.14 585
12628.20 583
12629.26 613
12630.32 658
12631.38 589
12632.44 555
12633.51 527
12634.57 558
12635.63 570
12636.69 549
12637.75 586
12638.81 604
12639.88 589
12640.94 577
12642.00 626
12643.06 602
12644.12 609
12645.18 639
12646.25 640
12647.31 627
12648.37 650
12649.43 679
12650.50 652
12651.56 586
12652.62 619
12653.68 641
12654.74 638
12655.81 658
12656.87 666
12657.93 643
12658.99 614
12660.06 619
12661.12 653
12662.18 669
12663.24 691
12664.31 674
12665.37 608
12666.43 680
12667.50 632
12668.56 630
12669.62 633
12670.68 599
12671.75 611
12672.81 641
12673.87 648
12674.94 617
12676.00 612
12677.06 621
12678.13 646
12679.19 588
12680.25 621
12681.32 705
12682.38 627
12683.44 586
12684.51 620
12685.57 669
12686.63 614
12687.70 635
12688.76 638
12689.83 674
12690.89 633
12691.95 643
12693.02 657
12694.08 609
12695.15 661
12696.21 691
12697.27 700
12698.34 624
12699.40 581
12700.47 614
12701.53 627
12702.60 678
12703.66 674
12704.72 670
12705.79 659
12706.85 637
12707.92 631
12708.98 641
12710.05 637
12711.11 632
12712.18 625
12713.24 683
12714.31 633
12715.37 605
12716.44 611
12717.50 589
12718.57 619
12719.63 614
12720.70 615
12721.76 632
12722.83 613
12723.89 618
12724.96 562
12726.02 603
12727.09 582
12728.15 601
12729.22 612
12730.28 585
12731.35 572
12732.41 613
12733.48 611
12734.55 623
12735.61 586
12736.68 575
12737.74 594
12738.81 560
12739.88 578
12740.94 560
12742.01 523
12743.07 569
12744.14 565
12745.21 578
12746.27 529
12747.34 573
12748.40 632
12749.47 581
12750.54 546
12751.60 502
12752.67 531
12753.74 558
12754.80 555
12755.87 595
12756.94 571
12758.00 548
12759.07 539
12760.14 546
12761.20 516
12762.27 478
12763.34 498
12764.40 594
12765.47 635
12766.54 525
12767.60 482
12768.67 484
12769.74 522
12770.81 510
12771.87 514
12772.94 499
12774.01 526
12775.08 572
12776.14 560
12777.21 529
12778.28 510
12779.35 494
12780.41 503
12781.48 515
12782.55 503
12783.62 517
12784.68 493
12785.75 519
12786.82 524
12787.89 558
12788.96 562
12790.02 514
12791.09 536
12792.16 515
12793.23 489
12794.30 503
12795.36 499
12796.43 513
12797.50 517
12798.57 483
12799.64 521
12800.71 481
12801.77 524
12802.84 559
12803.91 538
12804.98 546
12806.05 499
12807.12 528
12808.19 559
12809.25 578
12810.32 536
12811.39 514
12812.46 528
12813.53 590
12814.60 565
12815.67 488
12816.74 523
12817.81 577
12818.88 516
12819.95 530
12821.01 491
12822.08 526
12823.15 495
12824.22 490
12825.29 545
12826.36 561
12827.43 500
12828.50 513
12829.57 547
12830.64 545
12831.71 567
12832.78 520
12833.85 512
12834.92 504
12835.99 499
12837.06 457
12838.13 478
12839.20 485
12840.27 536
12841.34 482
12842.41 482
12843.48 473
12844.55 476
12845.62 498
12846.69 493
12847.76 515
12848.83 482
12849.90 463
12850.97 480
12852.04 466
12853.11 440
12854.19 442
12855.26 470
12856.33 474
12857.40 459
12858.47 478
12859.54 454
12860.61 470
12861.68 469
12862.75 498
12863.82 524
12864.89 502
12865.97 533
12867.04 510
12868.11 526
12869.18 466
12870.25 453
12871.32 476
12872.39 476
12873.47 428
12874.54 448
12875.61 458
12876.68 451
12877.75 440
12878.82 441
12879.90 493
12880.97 486
12882.04 471
12883.11 467
12884.18 496
12885.25 463
12886.33 427
12887.40 476
12888.47 491
12889.54 424
12890.62 422
12891.69 414
12892.76 420
12893.83 418
12894.90 477
12895.98 491
12897.05 420
12898.12 440
12899.19 462
12900.27 451
12901.34 454
12902.41 480
12903.49 456
12904.56 488
12905.63 434
12906.70 427
12907.78 397
12908.85 419
12909.92 426
12911.00 428
12912.07 444
12913.14 453
12914.22 447
12915.29 419
12916.36 435
12917.44 471
12918.51 474
12919.58 509
12920.66 444
12921.73 454
12922.80 453
12923.88 450
12924.95 456
12926.02 455
12927.10 467
12928.17 464
12929.24 514
12930.32 480
12931.39 490
12932.47 488
12933.54 457
12934.61 475
12935.69 489
12936.76 543
12937.84 499
12938.91 449
12939.99 465
12941.06 462
12942.13 469
12943.21 481
12944.28 503
12945.36 451
12946.43 467
12947.51 480
12948.58 479
12949.66 417
12950.73 449
12951.81 450
12952.88 449
12953.95 449
12955.03 469
12956.10 484
12957.18 486
12958.25 495
12959.33 416
12960.40 465
12961.48 479
12962.56 511
12963.63 527
12964.71 461
12965.78 467
12966.86 468
12967.93 470
12969.01 457
12970.08 501
12971.16 472
12972.23 471
12973.31 504
12974.39 536
12975.46 495
12976.54 504
12977.61 497
12978.69 506
12979.76 520
12980.84 532
12981.92 488
12982.99 527
12984.07 470
12985.14 488
12986.22 526
12987.30 540
12988.37 512
12989.45 506
12990.53 486
12991.60 466
12992.68 520
12993.76 521
12994.83 540
12995.91 480
12996.99 473
12998.06 465
12999.14 512
13000.22 520
13001.29 490
13002.37 517
13003.45 498
13004.52 501
13005.60 464
13006.68 500
13007.75 546
13008.83 519
13009.91 469
13010.99 509
13012.06 555
13013.14 505
13014.22 557
13015.30 478
13016.37 456
13017.45 488
13018.53 498
13019.61 527
13020.68 457
13021.76 512
13022.84 552
13023.92 546
13024.99 514
13026.07 520
13027.15 505
13028.23 501
13029.31 478
13030.38 495
13031.46 503
13032.54 491
13033.62 489
13034.70 524
13035.77 542
13036.85 518
13037.93 488
13039.01 483
13040.09 468
13041.17 512
13042.24 546
13043.32 517
13044.40 525
13045.48 463
13046.56 510
13047.64 473
13048.72 473
13049.80 515
13050.87 493
13051.95 520
13053.03 517
13054.11 496
13055.19 487
13056.27 470
13057.35 489
13058.43 494
13059.51 448
13060.59 491
13061.67 457
13062.74 444
13063.82 520
13064.90 466
13065.98 487
13067.06 459
13068.14 473
13069.22 458
13070.30 484
13071.38 443
13072.46 452
13073.54 473
13074.62 514
13075.70 466
13076.78 464
13077.86 440
13078.94 500
13080.02 475
13081.10 441
13082.18 491
13083.26 469
13084.34 488
13085.42 486
13086.50 471
13087.58 465
13088.66 438
13089.74 480
13090.82 478
13091.90 435
13092.99 415
13094.07 514
13095.15 482
13096.23 447
13097.31 421
13098.39 507
13099.47 487
13100.55 481
13101.63 435
13102.71 488
13103.79 507
13104.88 438
13105.96 481
13107.04 483
13108.12 425
13109.20 458
13110.28 489
13111.36 447
13112.44 449
13113.53 451
13114.61 428
13115.69 437
13116.77 450
13117.85 430
13118.93 411
13120.02 442
13121.10 475
13122.18 466
13123.26 443
13124.34 414
13125.42 440
13126.51 440
13127.59 447
13128.67 457
13129.75 416
13130.84 398
13131.92 447
13133.00 456
13134.08 405
13135.16 443
13136.25 458
13137.33 442
13138.41 424
13139.49 448
13140.58 467
13141.66 458
13142.74 433
13143.82 424
13144.91 423
13145.99 439
13147.07 431
13148.16 411
13149.24 432
13150.32 404
13151.41 421
13152.49 392
13153.57 422
13154.65 403
13155.74 397
13156.82 461
13157.90 458
13158.99 432
13160.07 443
13161.15 426
13162.24 428
13163.32 449
13164.40 403
13165.49 422
13166.57 388
13167.66 391
13168.74 377
13169.82 412
13170.91 469
13171.99 453
13173.08 465
13174.16 418
13175.24 411
13176.33 396
13177.41 416
13178.50 429
13179.58 423
13180.66 449
13181.75 466
13182.83 445
13183.92 457
13185.00 458
13186.09 434
13187.17 458
13188.25 461
13189.34 442
13190.42 410
13191.51 415
13192.59 441
13193.68 425
13194.76 439
13195.85 428
13196.93 423
13198.02 414
13199.10 390
13200.19 402
13201.27 443
13202.36 396
13203.44 424
13204.53 429
13205.61 467
13206.70 408
13207.78 419
13208.87 452
13209.96 427
13211.04 400
13212.13 439
13213.21 435
13214.30 429
13215.38 427
13216.47 472
13217.55 432
13218.64 392
13219.73 412
13220.81 407
13221.90 441
13222.98 440
13224.07 360
13225.16 417
13226.24 426
13227.33 378
13228.41 405
13229.50 393
13230.59 429
13231.67 424
13232.76 408
13233.85 408
13234.93 420
13236.02 420
13237.11 442
13238.19 429
13239.28 376
13240.37 419
13241.45 440
13242.54 438
13243.63 418
13244.71 401
13245.80 445
13246.89 456
13247.97 477
13249.06 436
13250.15 403
13251.24 396
13252.32 401
13253.41 440
13254.50 432
13255.58 462
13256.67 433
13257.76 460
13258.85 434
13259.93 467
13261.02 501
13262.11 421
13263.20 406
13264.28 456
13265.37 430
13266.46 437
13267.55 396
13268.64 447
13269.72 425
13270.81 474
13271.90 455
13272.99 435
13274.08 418
13275.16 417
13276.25 447
13277.34 429
13278.43 396
13279.52 479
13280.61 464
13281.69 399
13282.78 418
13283.87 431
13284.96 465
13286.05 493
13287.14 433
13288.23 443
13289.31 496
13290.40 460
13291.49 467
13292.58 426
13293.67 466
13294.76 481
13295.85 479
13296.94 450
13298.03 414
13299.11 439
13300.20 478
13301.29 477
13302.38 403
13303.47 462
13304.56 523
13305.65 461
13306.74 525
13307.83 451
13308.92 426
13310.01 449
13311.10 426
13312.19 462
13313.28 475
13314.37 472
13315.46 537
13316.55 485
13317.64 501
13318.73 477
13319.82 467
13320.91 485
13322.00 427
13323.09 420
13324.18 425
13325.27 508
13326.36 463
13327.45 494
13328.54 550
13329.63 494
13330.72 477
13331.81 502
13332.90 522
13333.99 454
13335.08 445
13336.17 487
13337.26 449
13338.35 485
13339.44 468
13340.53 506
13341.62 521
13342.72 479
13343.81 485
13344.90 496
13345.99 521
13347.08 477
13348.17 475
13349.26 469
13350.35 443
13351.44 503
13352.54 465
13353.63 457
13354.72 483
13355.81 500
13356.90 496
13357.99 457
13359.08 449
13360.18 493
13361.27 452
13362.36 405
13363.45 415
13364.54 467
13365.63 537
13366.73 548
13367.82 518
13368.91 498
13370.00 505
13371.09 519
13372.19 504
13373.28 523
13374.37 481
13375.46 503
13376.56 497
13377.65 519
13378.74 469
13379.83 470
13380.93 445
13382.02 484
13383.11 441
13384.20 426
13385.30 452
13386.39 453
13387.48 411
13388.57 443
13389.67 478
13390.76 464
13391.85 451
13392.95 475
13394.04 471
13395.13 443
13396.22 425
13397.32 426
13398.41 438
13399.50 452
13400.60 447
13401.69 424
13402.78 399
13403.88 443
13404.97 449
13406.06 453
13407.16 443
13408.25 433
13409.35 448
13410.44 472
13411.53 418
13412.63 425
13413.72 462
13414.81 476
13415.91 462
13417.00 426
13418.10 400
13419.19 419
13420.28 413
13421.38 374
13422.47 473
13423.57 435
13424.66 433
13425.76 484
13426.85 427
13427.94 414
13429.04 468
13430.13 510
13431.23 503
13432.32 417
13433.42 449
13434.51 427
13435.61 407
13436.70 415
13437.80 443
13438.89 436
13439.99 427
13441.08 421
13442.18 415
13443.27 412
13444.37 416
13445.46 465
13446.56 468
13447.65 421
13448.75 422
13449.84 463
13450.94 412
13452.03 488
13453.13 578
13454.22 522
13455.32 466
13456.41 532
13457.51 459
13458.61 468
13459.70 442
13460.80 451
13461.89 481
13462.99 459
13464.08 450
13465.18 466
13466.28 480
13467.37 477
13468.47 502
13469.56 467
13470.66 472
13471.76 523
13472.85 471
13473.95 477
13475.05 470
13476.14 490
13477.24 497
13478.33 482
13479.43 495
13480.53 455
13481.62 488
13482.72 508
13483.82 469
13484.91 466
13486.01 495
13487.11 492
13488.20 527
13489.30 542
13490.40 546
13491.50 502
13492.59 504
13493.69 539
13494.79 527
13495.88 532
13496.98 514
13498.08 523
13499.18 569
13500.27 477
13501.37 568
13502.47 585
13503.57 584
13504.66 518
13505.76 498
13506.86 520
13507.96 506
13509.05 539
13510.15 538
13511.25 506
13512.35 464
13513.44 509
13514.54 558
13515.64 479
13516.74 481
13517.84 485
13518.93 512
13520.03 519
13521.13 524
13522.23 474
13523.33 481
13524.43 493
13525.52 496
13526.62 476
13527.72 473
13528.82 480
13529.92 439
13531.02 429
13532.12 428
13533.21 458
13534.31 429
13535.41 462
13536.51 401
13537.61 399
13538.71 438
13539.81 448
13540.91 455
13542.01 464
13543.10 447
13544.20 403
13545.30 429
13546.40 428
13547.50 416
13548.60 397
13549.70 394
13550.80 440
13551.90 415
13553.00 420
13554.10 420
13555.20 412
13556.30 432
13557.40 415
13558.50 409
13559.60 403
13560.70 430
13561.80 418
13562.90 421
13564.00 386
13565.10 409
13566.20 388
13567.30 392
13568.40 398
13569.50 413
13570.60 432
13571.70 373
13572.80 410
13573.90 409
13575.00 437
13576.10 425
13577.20 427
13578.30 396
13579.40 390
13580.50 429
13581.60 421
13582.70 459
13583.80 439
13584.90 409
13586.00 442
13587.10 433
13588.21 464
13589.31 454
13590.41 437
13591.51 423
13592.61 464
13593.71 443
13594.81 461
13595.91 450
13597.01 423
13598.12 424
13599.22 431
13600.32 452
13601.42 457
13602.52 430
13603.62 398
13604.72 419
13605.83 401
13606.93 419
13608.03 420
13609.13 479
13610.23 470
13611.34 440
13612.44 440
13613.54 441
13614.64 399
13615.74 418
13616.85 419
13617.95 425
13619.05 436
13620.15 400
13621.25 411
13622.36 450
13623.46 392
13624.56 401
13625.66 421
13626.77 412
13627.87 432
13628.97 420
13630.07 385
13631.18 468
13632.28 405
13633.38 435
13634.48 453
13635.59 418
13636.69 434
13637.79 434
13638.90 408
13640.00 424
13641.10 399
13642.21 396
13643.31 408
13644.41 421
13645.52 418
13646.62 390
13647.72 380
13648.83 419
13649.93 419
13651.03 412
13652.14 428
13653.24 426
13654.34 403
13655.45 407
13656.55 386
13657.65 416
13658.76 434
13659.86 413
13660.97 389
13662.07 386
13663.17 403
13664.28 391
13665.38 405
13666.49 413
13667.59 399
13668.69 428
13669.80 438
13670.90 397
13672.01 471
13673.11 460
13674.22 408
13675.32 422
13676.42 393
13677.53 442
13678.63 396
13679.74 360
13680.84 405
13681.95 450
13683.05 438
13684.16 462
13685.26 406
13686.37 428
13687.47 346
13688.58 409
13689.68 427
13690.79 397
13691.89 360
13693.00 405
13694.10 435
13695.21 468
13696.31 392
13697.42 437
13698.52 429
13699.63 428
13700.73 404
13701.84 394
13702.95 429
13704.05 453
13705.16 440
13706.26 387
13707.37 400
13708.47 455
13709.58 414
13710.69 438
13711.79 452
13712.90 411
13714.00 389
13715.11 418
13716.22 466
13717.32 488
13718.43 448
13719.53 465
13720.64 464
13721.75 480
13722.85 424
13723.96 446
13725.07 435
13726.17 405
13727.28 457
13728.39 476
13729.49 425
13730.60 487
13731.71 481
13732.81 455
13733.92 457
13735.03 461
13736.13 424
13737.24 477
13738.35 504
13739.46 518
13740.56 469
13741.67 486
13742.78 462
13743.88 477
13744.99 471
13746.10 459
13747.21 471
13748.31 483
13749.42 520
13750.53 518
13751.64 496
13752.74 554
13753.85 582
13754.96 532
13756.07 547
13757.17 528
13758.28 516
13759.39 520
13760.50 539
13761.61 552
13762.71 576
13763.82 624
13764.93 598
13766.04 564
13767.15 621
13768.25 636
13769.36 668
13770.47 716
13771.58 696
13772.69 704
13773.80 744
13774.90 699
13776.01 712
13777.12 695
13778.23 646
13779.34 661
13780.45 604
13781.56 618
13782.67 586
13783.77 636
13784.88 614
13785.99 587
13787.10 539
13788.21 510
13789.32 523
13790.43 514
13791.54 490
13792.65 512
13793.76 517
13794.86 523
13795.97 495
13797.08 504
13798.19 512
13799.30 483
13800.41 482
13801.52 499
13802.63 461
13803.74 527
13804.85 503
13805.96 501
13807.07 466
13808.18 469
13809.29 500
13810.40 510
13811.51 494
13812.62 497
13813.73 475
13814.84 507
13815.95 520
13817.06 512
13818.17 453
13819.28 477
13820.39 542
13821.50 494
13822.61 461
13823.72 494
13824.83 511
13825.94 427
13827.05 443
13828.16 475
13829.27 481
13830.39 495
13831.50 486
13832.61 463
13833.72 487
13834.83 497
13835.94 477
13837.05 519
13838.16 433
13839.27 465
13840.38 449
13841.50 467
13842.61 472
13843.72 428
13844.83 472
13845.94 549
13847.05 520
13848.16 514
13849.27 513
13850.39 471
13851.50 497
13852.61 496
13853.72 460
13854.83 475
13855.94 487
13857.06 541
13858.17 518
13859.28 476
13860.39 509
13861.50 552
13862.62 545
13863.73 560
13864.84 540
13865.95 514
13867.06 503
13868.18 553
13869.29 505
13870.40 528
13871.51 560
13872.63 502
13873.74 521
13874.85 539
13875.96 515
13877.08 533
13878.19 524
13879.30 488
13880.41 525
13881.53 443
13882.64 485
13883.75 494
13884.87 545
13885.98 539
13887.09 537
13888.20 534
13889.32 486
13890.43 506
13891.54 499
13892.66 542
13893.77 528
13894.88 547
13896.00 552
13897.11 560
13898.22 555
13899.34 541
13900.45 512
13901.56 500
13902.68 537
13903.79 524
13904.91 470
13906.02 451
13907.13 503
13908.25 516
13909.36 502
13910.48 530
13911.59 482
13912.70 443
13913.82 493
13914.93 488
13916.05 471
13917.16 470
13918.27 467
13919.39 475
13920.50 437
13921.62 432
13922.73 448
13923.85 446
13924.96 462
13926.08 464
13927.19 438
13928.30 488
13929.42 478
13930.53 468
13931.65 405
13932.76 476
13933.88 449
13934.99 472
13936.11 462
13937.22 467
13938.34 483
13939.45 533
13940.57 494
13941.68 452
13942.80 487
13943.91 388
13945.03 404
13946.15 422
13947.26 447
13948.38 457
13949.49 476
13950.61 527
13951.72 459
13952.84 461
13953.95 494
13955.07 404
13956.19 440
13957.30 489
13958.42 458
13959.53 454
13960.65 413
13961.77 465
13962.88 423
13964.00 424
13965.11 416
13966.23 442
13967.35 418
13968.46 438
13969.58 444
13970.69 490
13971.81 491
13972.93 433
13974.04 414
13975.16 459
13976.28 467
13977.39 487
13978.51 434
13979.63 430
13980.74 459
13981.86 466
13982.98 481
13984.09 443
13985.21 420
13986.33 420
13987.45 454
13988.56 504
13989.68 452
13990.80 460
13991.91 493
13993.03 488
13994.15 424
13995.27 464
13996.38 481
13997.50 464
13998.62 478
13999.74 432
14000.85 442
14001.97 467
14003.09 470
14004.21 437
14005.32 446
14006.44 462
14007.56 476
14008.68 502
14009.80 438
14010.91 465
14012.03 469
14013.15 511
14014.27 466
14015.39 444
14016.50 474
14017.62 511
14018.74 494
14019.86 446
14020.98 488
14022.10 511
14023.21 535
14024.33 502
14025.45 498
14026.57 478
14027.69 479
14028.81 533
14029.93 461
14031.04 442
14032.16 476
14033.28 461
14034.40 479
14035.52 457
14036.64 424
14037.76 483
14038.88 463
14040.00 509
14041.12 476
14042.23 435
14043.35 453
14044.47 471
14045.59 459
14046.71 472
14047.83 484
14048.95 484
14050.07 467
14051.19 474
14052.31 460
14053.43 455
14054.55 429
14055.67 475
14056.79 443
14057.91 475
14059.03 495
14060.15 477
14061.27 460
14062.39 407
14063.51 406
14064.63 474
14065.75 474
14066.87 409
14067.99 457
14069.11 460
14070.23 458
14071.35 482
14072.47 521
14073.59 490
14074.71 577
14075.83 468
14076.95 485
14078.07 507
14079.19 529
14080.31 474
14081.44 516
14082.56 498
14083.68 490
14084.80 539
14085.92 538
14087.04 556
14088.16 551
14089.28 543
14090.40 557
14091.52 473
14092.65 526
14093.77 571
14094.89 580
14096.01 579
14097.13 574
14098.25 584
14099.37 592
14100.50 578
14101.62 523
14102.74 540
14103.86 536
14104.98 548
14106.10 558
14107.23 576
14108.35 475
14109.47 482
14110.59 463
14111.71 467
14112.84 449
14113.96 442
14115.08 500
14116.20 504
14117.32 510
14118.45 462
14119.57 469
14120.69 439
14121.81 479
14122.94 400
14124.06 417
14125.18 472
14126.30 434
14127.43 459
14128.55 428
14129.67 480
14130.79 477
14131.92 515
14133.04 462
14134.16 438
14135.29 400
14136.41 471
14137.53 477
14138.66 471
14139.78 417
14140.90 470
14142.02 479
14143.15 443
14144.27 448
14145.39 421
14146.52 467
14147.64 456
14148.76 443
14149.89 393
14151.01 423
14152.14 434
14153.26 419
14154.38 433
14155.51 437
14156.63 438
14157.75 428
14158.88 436
14160.00 421
14161.13 429
14162.25 449
14163.37 467
14164.50 443
14165.62 453
14166.75 439
14167.87 444
14168.99 409
14170.12 426
14171.24 439
14172.37 436
14173.49 423
14174.62 432
14175.74 425
14176.87 400
14177.99 427
14179.12 461
14180.24 424
14181.36 453
14182.49 437
14183.61 424
14184.74 394
14185.86 377
14186.99 422
14188.11 412
14189.24 411
14190.36 381
14191.49 401
14192.62 406
14193.74 398
14194.87 439
14195.99 392
14197.12 393
14198.24 383
14199.37 442
14200.49 395
14201.62 416
14202.74 410
14203.87 372
14205.00 420
14206.12 388
14207.25 344
14208.37 353
14209.50 373
14210.62 396
14211.75 452
14212.88 402
14214.00 415
14215.13 400
14216.26 377
14217.38 370
14218.51 361
14219.63 368
14220.76 355
14221.89 345
14223.01 340
14224.14 410
14225.27 413
14226.39 426
14227.52 392
14228.65 373
14229.77 327
14230.90 398
14232.03 395
14233.15 395
14234.28 362
14235.41 393
14236.53 366
14237.66 373
14238.79 381
14239.91 401
14241.04 356
14242.17 367
14243.30 376
14244.42 363
14245.55 371
14246.68 384
14247.81 424
14248.93 423
14250.06 394
14251.19 368
14252.32 353
14253.44 372
14254.57 348
14255.70 340
14256.83 375
14257.95 389
14259.08 405
14260.21 398
14261.34 343
14262.47 382
14263.59 416
14264.72 367
14265.85 344
14266.98 380
14268.11 366
14269.23 406
14270.36 368
14271.49 346
14272.62 360
14273.75 343
14274.88 424
14276.01 404
14277.13 399
14278.26 402
14279.39 378
14280.52 384
14281.65 376
14282.78 416
14283.91 353
14285.04 386
14286.16 387
14287.29 350
14288.42 334
14289.55 344
14290.68 346
14291.81 340
14292.94 400
14294.07 395
14295.20 369
14296.33 370
14297.46 334
14298.59 324
14299.71 336
14300.84 379
14301.97 340
14303.10 328
14304.23 379
14305.36 351
14306.49 307
14307.62 319
14308.75 353
14309.88 332
14311.01 333
14312.14 363
14313.27 359
14314.40 376
14315.53 329
14316.66 299
14317.79 336
14318.92 308
14320.05 372
14321.18 322
14322.31 309
14323.44 348
14324.57 335
14325.70 341
14326.84 332
14327.97 356
14329.10 392
14330.23 324
14331.36 348
14332.49 344
14333.62 360
14334.75 362
14335.88 314
14337.01 325
14338.14 395
14339.27 382
14340.41 333
14341.54 343
14342.67 338
14343.80 331
14344.93 392
14346.06 381
14347.19 380
14348.32 354
14349.46 357
14350.59 326
14351.72 338
14352.85 342
14353.98 319
14355.11 357
14356.25 346
14357.38 363
14358.51 347
14359.64 329
14360.77 328
14361.90 317
14363.04 332
14364.17 384
14365.30 354
14366.43 346
14367.56 391
14368.70 328
14369.83 352
14370.96 335
14372.09 367
14373.23 369
14374.36 335
14375.49 364
14376.62 352
14377.76 327
14378.89 365
14380.02 392
14381.15 385
14382.29 350
14383.42 371
14384.55 352
14385.69 350
14386.82 370
14387.95 359
14389.08 334
14390.22 347
14391.35 335
14392.48 364
14393.62 364
14394.75 336
14395.88 343
14397.02 321
14398.15 356
14399.28 380
14400.42 330
14401.55 335
14402.68 372
14403.82 394
14404.95 369
14406.08 325
14407.22 316
14408.35 357
14409.49 325
14410.62 374
14411.75 327
14412.89 381
14414.02 337
14415.16 325
14416.29 331
14417.42 375
14418.56 328
14419.69 332
14420.83 367
14421.96 353
14423.10 354
14424.23 339
14425.36 394
14426.50 369
14427.63 352
14428.77 356
14429.90 361
14431.04 346
14432.17 363
14433.31 343
14434.44 366
14435.58 356
14436.71 355
14437.85 362
14438.98 367
14440.12 363
14441.25 367
14442.39 360
14443.52 352
14444.66 385
14445.79 349
14446.93 370
14448.06 401
14449.20 329
14450.33 328
14451.47 328
14452.60 349
14453.74 356
14454.87 315
14456.01 374
14457.15 367
14458.28 380
14459.42 344
14460.55 444
14461.69 416
14462.83 439
14463.96 369
14465.10 396
14466.23 380
14467.37 389
14468.51 397
14469.64 385
14470.78 385
14471.91 367
14473.05 397
14474.19 433
14475.32 415
14476.46 420
14477.60 413
14478.73 435
14479.87 372
14481.01 392
14482.14 437
14483.28 438
14484.42 439
14485.55 420
14486.69 375
14487.83 369
14488.96 346
14490.10 362
14491.24 323
14492.37 316
14493.51 315
14494.65 354
14495.79 345
14496.92 356
14498.06 386
14499.20 365
14500.34 361
14501.47 342
14502.61 323
14503.75 307
14504.89 332
14506.02 344
14507.16 315
14508.30 336
14509.44 346
14510.57 322
14511.71 357
14512.85 375
14513.99 372
14515.13 326
14516.26 355
14517.40 349
14518.54 315
14519.68 283
14520.82 309
14521.95 341
14523.09 330
14524.23 370
14525.37 311
14526.51 339
14527.65 382
14528.78 354
14529.92 336
14531.06 283
14532.20 318
14533.34 300
14534.48 309
14535.62 292
14536.76 337
14537.89 342
14539.03 363
14540.17 354
14541.31 337
14542.45 335
14543.59 360
14544.73 357
14545.87 326
14547.01 303
14548.15 300
14549.29 334
14550.42 334
14551.56 345
14552.70 354
14553.84 319
14554.98 347
14556.12 347
14557.26 310
14558.40 327
14559.54 352
14560.68 340
14561.82 339
14562.96 319
14564.10 334
14565.24 337
14566.38 330
14567.52 345
14568.66 330
14569.80 302
14570.94 331
14572.08 325
14573.22 336
14574.36 343
14575.50 374
14576.64 330
14577.78 344
14578.92 354
14580.06 343
14581.20 351
14582.35 340
14583.49 346
14584.63 389
14585.77 386
14586.91 343
14588.05 360
14589.19 356
14590.33 349
14591.47 371
14592.61 347
14593.75 358
14594.89 376
14596.04 357
14597.18 354
14598.32 331
14599.46 360
14600.60 404
14601.74 381
14602.88 384
14604.03 349
14605.17 341
14606.31 340
14607.45 348
14608.59 359
14609.73 379
14610.87 372
14612.02 351
14613.16 365
14614.30 372
14615.44 365
14616.58 374
14617.73 384
14618.87 347
14620.01 341
14621.15 323
14622.29 333
14623.44 356
14624.58 353
14625.72 345
14626.86 330
14628.01 355
14629.15 365
14630.29 363
14631.43 324
14632.58 369
14633.72 370
14634.86 360
14636.00 415
14637.15 385
14638.29 370
14639.43 404
14640.58 380
14641.72 400
14642.86 384
14644.00 373
14645.15 392
14646.29 371
14647.43 376
14648.58 355
14649.72 373
14650.86 354
14652.01 383
14653.15 429
14654.29 367
14655.44 368
14656.58 355
14657.72 358
14658.87 344
14660.01 353
14661.16 362
14662.30 384
14663.44 333
14664.59 337
14665.73 339
14666.87 346
14668.02 364
14669.16 336
14670.31 345
14671.45 343
14672.59 377
14673.74 333
14674.88 328
14676.03 343
14677.17 325
14678.32 371
14679.46 385
14680.60 366
14681.75 336
14682.89 363
14684.04 322
14685.18 355
14686.33 331
14687.47 352
14688.62 344
14689.76 332
14690.91 349
14692.05 351
14693.20 345
14694.34 303
14695.49 341
14696.63 364
14697.78 327
14698.92 304
14700.07 300
14701.21 336
14702.36 328
14703.50 339
14704.65 340
14705.79 333
14706.94 291
14708.09 331
14709.23 351
14710.38 336
14711.52 330
14712.67 327
14713.81 351
14714.96 358
14716.11 326
14717.25 324
14718.40 349
14719.54 375
14720.69 374
14721.84 374
14722.98 359
14724.13 326
14725.27 337
14726.42 356
14727.57 390
14728.71 368
14729.86 371
14731.01 331
14732.15 364
14733.30 322
14734.45 360
14735.59 345
14736.74 351
14737.88 360
14739.03 383
14740.18 339
14741.33 356
14742.47 358
14743.62 332
14744.77 358
14745.91 307
14747.06 343
14748.21 357
14749.35 412
14750.50 375
14751.65 359
14752.80 366
14753.94 393
14755.09 359
14756.24 406
14757.39 387
14758.53 388
14759.68 372
14760.83 357
14761.98 362
14763.12 425
14764.27 447
14765.42 410
14766.57 426
14767.71 421
14768.86 397
14770.01 400
14771.16 402
14772.31 375
14773.45 382
14774.60 399
14775.75 445
14776.90 408
14778.05 418
14779.20 466
14780.34 464
14781.49 414
14782.64 431
14783.79 453
14784.94 470
14786.09 461
14787.24 521
14788.38 524
14789.53 498
14790.68 512
14791.83 489
14792.98 512
14794.13 535
14795.28 551
14796.43 532
14797.57 559
14798.72 550
14799.87 507
14801.02 555
14802.17 531
14803.32 518
14804.47 502
14805.62 508
14806.77 515
14807.92 511
14809.07 485
14810.22 432
14811.37 490
14812.52 446
14813.67 449
14814.82 447
14815.97 422
14817.12 443
14818.26 440
14819.41 438
14820.56 452
14821.71 461
14822.86 459
14824.01 421
14825.16 400
14826.31 424
14827.47 426
14828.62 392
14829.77 359
14830.92 387
14832.07 412
14833.22 394
14834.37 422
14835.52 402
14836.67 369
14837.82 405
14838.97 400
14840.12 389
14841.27 375
14842.42 360
14843.57 349
14844.72 374
14845.87 350
14847.03 352
14848.18 396
14849.33 342
14850.48 327
14851.63 334
14852.78 329
14853.93 355
14855.08 337
14856.23 360
14857.39 330
14858.54 307
14859.69 317
14860.84 309
14861.99 315
14863.14 293
14864.29 346
14865.45 303
14866.60 309
14867.75 328
14868.90 340
14870.05 321
14871.21 316
14872.36 341
14873.51 307
14874.66 307
14875.81 358
14876.97 338
14878.12 297
14879.27 341
14880.42 328
14881.57 369
14882.73 326
14883.88 323
14885.03 319
14886.18 315
14887.34 317
14888.49 315
14889.64 364
14890.79 322
14891.95 343
14893.10 328
14894.25 342
14895.41 337
14896.56 310
14897.71 279
14898.86 297
14900.02 309
14901.17 275
14902.32 292
14903.48 337
14904.63 331
14905.78 359
14906.94 320
14908.09 278
14909.24 314
14910.40 303
14911.55 356
14912.70 321
14913.86 332
14915.01 321
14916.16 289
14917.32 300
14918.47 285
14919.63 298
14920.78 329
14921.93 341
14923.09 290
14924.24 318
14925.39 299
14926.55 322
14927.70 315
14928.86 328
14930.01 311
14931.17 276
14932.32 306
14933.47 375
14934.63 333
14935.78 331
14936.94 341
14938.09 319
14939.25 313
14940.40 355
14941.56 292
14942.71 323
14943.86 337
14945.02 296
14946.17 310
14947.33 297
14948.48 312
14949.64 290
14950.79 276
14951.95 289
14953.10 297
14954.26 306
14955.41 315
14956.57 315
14957.72 285
14958.88 308
14960.04 280
14961.19 288
14962.35 317
14963.50 286
14964.66 301
14965.81 372
14966.97 347
14968.12 315
14969.28 286
14970.44 304
14971.59 283
14972.75 279
14973.90 285
14975.06 323
14976.21 338
14977.37 307
14978.53 289
14979.68 335
14980.84 307
14981.99 256
14983.15 260
14984.31 316
14985.46 316
14986.62 256
14987.78 265
14988.93 303
14990.09 287
14991.25 328
14992.40 273
14993.56 328
14994.72 287
14995.87 293
14997.03 270
14998.19 282
14999.34 279
15000.50 323
15001.66 311
15002.81 266
15003.97 312
15005.13 290
15006.29 301
15007.44 283
15008.60 309
15009.76 307
15010.91 253
15012.07 265
15013.23 273
15014.39 266
15015.54 257
15016.70 290
15017.86 309
15019.02 329
15020.17 285
15021.33 270
15022.49 259
15023.65 252
15024.81 255
15025.96 293
15027.12 303
15028.28 284
15029.44 246
15030.59 277
15031.75 248
15032.91 263
15034.07 230
15035.23 237
15036.39 268
15037.54 256
15038.70 276
15039.86 291
15041.02 272
15042.18 320
15043.34 287
15044.50 328
15045.65 284
15046.81 262
15047.97 282
15049.13 272
15050.29 294
15051.45 309
15052.61 285
15053.77 302
15054.92 255
15056.08 254
15057.24 288
15058.40 267
15059.56 286
15060.72 243
15061.88 279
15063.04 284
15064.20 258
15065.36 266
15066.52 250
15067.68 258
15068.84 237
15070.00 263
15071.16 243
15072.32 263
15073.47 266
15074.63 226
15075.79 217
15076.95 256
15078.11 232
15079.27 250
15080.43 266
15081.59 241
15082.75 234
15083.91 247
15085.07 285
15086.23 243
15087.39 271
15088.56 262
15089.72 261
15090.88 326
15092.04 254
15093.20 225
15094.36 223
15095.52 275
15096.68 302
15097.84 296
15099.00 270
15100.16 271
15101.32 297
15102.48 294
15103.64 254
15104.80 278
15105.97 260
15107.13 271
15108.29 240
15109.45 233
15110.61 240
15111.77 263
15112.93 260
15114.09 243
15115.25 252
15116.42 259
15117.58 240
15118.74 252
15119.90 267
15121.06 284
15122.22 271
15123.39 255
15124.55 235
15125.71 272
15126.87 258
15128.03 232
15129.19 245
15130.36 250
15131.52 279
15132.68 285
15133.84 270
15135.00 301
15136.17 266
15137.33 266
15138.49 229
15139.65 274
15140.82 265
15141.98 236
15143.14 254
15144.30 255
15145.46 255
15146.63 223
15147.79 236
15148.95 283
15150.12 224
15151.28 234
15152.44 282
15153.60 279
15154.77 246
15155.93 281
15157.09 238
15158.26 267
15159.42 254
15160.58 253
15161.74 227
15162.91 254
15164.07 247
15165.23 232
15166.40 262
15167.56 231
15168.72 253
15169.89 230
15171.05 240
15172.21 241
15173.38 267
15174.54 241
15175.71 243
15176.87 246
15178.03 250
15179.20 255
15180.36 226
15181.52 283
15182.69 238
15183.85 261
15185.02 268
15186.18 296
15187.34 255
15188.51 229
15189.67 234
15190.84 252
15192.00 235
15193.17 265
15194.33 273
15195.49 259
15196.66 255
15197.82 242
15198.99 280
15200.15 264
15201.32 267
15202.48 293
15203.65 287
15204.81 277
15205.98 296
15207.14 274
15208.31 260
15209.47 273
15210.64 241
15211.80 277
15212.97 283
15214.13 301
15215.30 257
15216.46 292
15217.63 293
15218.79 264
15219.96 284
15221.12 316
15222.29 308
15223.45 297
15224.62 264
15225.78 312
15226.95 291
15228.12 296
15229.28 269
15230.45 293
15231.61 290
15232.78 325
15233.95 296
15235.11 298
15236.28 282
15237.44 288
15238.61 274
15239.78 262
15240.94 277
15242.11 305
15243.27 266
15244.44 308
15245.61 295
15246.77 275
15247.94 264
15249.11 237
15250.27 267
15251.44 252
15252.61 277
15253.77 341
15254.94 258
15256.11 275
15257.27 281
15258.44 291
15259.61 297
15260.77 251
15261.94 271
15263.11 287
15264.27 276
15265.44 307
15266.61 306
15267.78 262
15268.94 272
15270.11 280
15271.28 288
15272.44 266
15273.61 248
15274.78 262
15275.95 265
15277.11 262
15278.28 263
15279.45 289
15280.62 259
15281.79 266
15282.95 248
15284.12 273
15285.29 244
15286.46 247
15287.62 233
15288.79 292
15289.96 263
15291.13 278
15292.30 279
15293.47 277
15294.63 289
15295.80 263
15296.97 281
15298.14 275
15299.31 258
15300.48 288
15301.64 270
15302.81 243
15303.98 247
15305.15 305
15306.32 271
15307.49 264
15308.66 262
15309.82 278
15310.99 276
15312.16 290
15313.33 241
15314.50 258
15315.67 304
15316.84 271
15318.01 299
15319.18 297
15320.35 303
15321.51 321
15322.68 253
15323.85 253
15325.02 297
15326.19 294
15327.36 289
15328.53 283
15329.70 258
15330.87 274
15332.04 251
15333.21 247
15334.38 243
15335.55 239
15336.72 283
15337.89 323
15339.06 264
15340.23 277
15341.40 288
15342.57 247
15343.74 238
15344.91 262
15346.08 304
15347.25 280
15348.42 273
15349.59 247
15350.76 259
15351.93 328
15353.10 287
15354.27 278
15355.44 276
15356.61 265
15357.78 246
15358.95 290
15360.13 291
15361.30 304
15362.47 276
15363.64 302
15364.81 262
15365.98 239
15367.15 240
15368.32 276
15369.49 246
15370.66 236
15371.84 283
15373.01 291
15374.18 287
15375.35 267
15376.52 274
15377.69 279
15378.86 296
15380.03 278
15381.21 257
15382.38 257
15383.55 229
15384.72 270
15385.89 290
15387.06 247
15388.24 269
15389.41 267
15390.58 254
15391.75 267
15392.92 269
15394.10 224
15395.27 248
15396.44 262
15397.61 267
15398.78 273
15399.96 277
15401.13 283
15402.30 261
15403.47 250
15404.65 275
15405.82 266
15406.99 222
15408.16 245
15409.34 257
15410.51 239
15411.68 274
15412.85 267
15414.03 238
15415.20 229
15416.37 282
15417.55 287
15418.72 259
15419.89 217
15421.06 257
15422.24 269
15423.41 263
15424.58 253
15425.76 257
15426.93 273
15428.10 267
15429.28 296
15430.45 259
15431.62 240
15432.80 251
15433.97 290
15435.15 266
15436.32 237
15437.49 248
15438.67 264
15439.84 263
15441.01 260
15442.19 264
15443.36 253
15444.54 238
15445.71 242
15446.88 262
15448.06 240
15449.23 258
15450.41 236
15451.58 237
15452.75 261
15453.93 243
15455.10 261
15456.28 261
15457.45 251
15458.63 272
15459.80 289
15460.98 282
15462.15 269
15463.32 253
15464.50 240
15465.67 231
15466.85 276
15468.02 259
15469.20 265
15470.37 245
15471.55 271
15472.72 258
15473.90 234
15475.07 214
15476.25 268
15477.42 279
15478.60 249
15479.77 284
15480.95 248
15482.13 242
15483.30 256
15484.48 245
15485.65 242
15486.83 214
15488.00 227
15489.18 233
15490.35 267
15491.53 255
15492.71 216
15493.88 225
15495.06 256
15496.23 247
15497.41 230
15498.59 229
15499.76 246
15500.94 259
15502.11 304
15503.29 310
15504.47 269
15505.64 233
15506.82 265
15508.00 275
15509.17 251
15510.35 230
15511.52 262
15512.70 270
15513.88 252
15515.05 259
15516.23 271
15517.41 244
15518.58 271
15519.76 252
15520.94 250
15522.12 253
15523.29 263
15524.47 238
15525.65 240
15526.82 231
15528.00 262
15529.18 249
15530.35 238
15531.53 250
15532.71 201
15533.89 219
15535.06 256
15536.24 256
15537.42 230
15538.60 227
15539.77 235
15540.95 259
15542.13 245
15543.31 229
15544.48 244
15545.66 234
15546.84 256
15548.02 267
15549.20 251
15550.37 236
15551.55 274
15552.73 252
15553.91 230
15555.09 283
15556.26 291
15557.44 273
15558.62 280
15559.80 278
15560.98 233
15562.16 289
15563.34 286
15564.51 246
15565.69 292
15566.87 280
15568.05 259
15569.23 248
15570.41 269
15571.59 280
15572.76 224
15573.94 241
15575.12 285
15576.30 277
15577.48 264
15578.66 228
15579.84 238
15581.02 244
15582.20 269
15583.38 248
15584.56 251
15585.73 245
15586.91 276
15588.09 248
15589.27 255
15590.45 245
15591.63 285
15592.81 313
15593.99 266
15595.17 234
15596.35 279
15597.53 286
15598.71 280
15599.89 270
15601.07 292
15602.25 278
15603.43 235
15604.61 256
15605.79 281
15606.97 321
15608.15 272
15609.33 268
15610.51 267
15611.69 294
15612.87 312
15614.05 277
15615.23 290
15616.41 266
15617.59 271
15618.77 308
15619.95 270
15621.14 271
15622.32 256
15623.50 287
15624.68 276
15625.86 264
15627.04 294
15628.22 320
15629.40 308
15630.58 309
15631.76 301
15632.94 316
15634.13 312
15635.31 338
15636.49 293
15637.67 344
15638.85 317
15640.03 310
15641.21 314
15642.39 300
15643.58 305
15644.76 306
15645.94 331
15647.12 353
15648.30 305
15649.48 270
15650.67 308
15651.85 289
15653.03 321
15654.21 269
15655.39 304
15656.58 311
15657.76 344
15658.94 306
15660.12 303
15661.30 310
15662.49 310
15663.67 319
15664.85 325
15666.03 328
15667.22 289
15668.40 310
15669.58 292
15670.76 285
15671.95 315
15673.13 300
15674.31 307
15675.49 300
15676.68 303
15677.86 307
15679.04 293
15680.23 257
15681.41 263
15682.59 289
15683.77 300
15684.96 295
15686.14 309
15687.32 312
15688.51 319
15689.69 295
15690.87 295
15692.06 303
15693.24 292
15694.42 320
15695.61 329
15696.79 273
15697.97 304
15699.16 313
15700.34 260
15701.53 286
15702.71 280
15703.89 269
15705.08 296
15706.26 307
15707.44 301
15708.63 291
15709.81 267
15711.00 299
15712.18 285
15713.36 278
15714.55 269
15715.73 299
15716.92 321
15718.10 285
15719.29 341
15720.47 321
15721.66 329
15722.84 295
15724.02 286
15725.21 295
15726.39 302
15727.58 291
15728.76 301
15729.95 305
15731.13 295
15732.32 309
15733.50 353
15734.69 336
15735.87 312
15737.06 303
15738.24 335
15739.43 272
15740.61 303
15741.80 304
15742.98 313
15744.17 317
15745.35 281
15746.54 286
15747.72 330
15748.91 303
15750.10 314
15751.28 305
15752.47 308
15753.65 304
15754.84 355
15756.02 309
15757.21 294
15758.40 347
15759.58 304
15760.77 312
15761.95 298
15763.14 293
15764.33 307
15765.51 332
15766.70 323
15767.88 328
15769.07 328
15770.26 363
15771.44 300
15772.63 311
15773.82 328
15775.00 300
15776.19 320
15777.38 293
15778.56 306
15779.75 328
15780.94 276
15782.12 291
15783.31 300
15784.50 315
15785.68 271
15786.87 309
15788.06 294
15789.24 292
15790.43 291
15791.62 296
15792.81 281
15793.99 287
15795.18 294
15796.37 291
15797.55 264
15798.74 238
15799.93 256
15801.12 296
15802.30 299
15803.49 263
15804.68 290
15805.87 290
15807.05 275
15808.24 283
15809.43 290
15810.62 292
15811.81 273
15812.99 239
15814.18 277
15815.37 265
15816.56 281
15817.75 278
15818.93 278
15820.12 285
15821.31 260
15822.50 270
15823.69 294
15824.88 255
15826.06 280
15827.25 296
15828.44 288
15829.63 288
15830.82 294
15832.01 295
15833.20 276
15834.38 303
15835.57 271
15836.76 261
15837.95 291
15839.14 256
15840.33 265
15841.52 274
15842.71 273
15843.90 285
15845.08 272
15846.27 272
15847.46 260
15848.65 231
15849.84 262
15851.03 261
15852.22 217
15853.41 256
15854.60 278
15855.79 274
15856.98 262
15858.17 232
15859.36 254
15860.55 264
15861.74 267
15862.93 223
15864.12 247
15865.31 262
15866.50 308
15867.69 278
15868.88 298
15870.07 264
15871.26 276
15872.45 287
15873.64 236
15874.83 226
15876.02 265
15877.21 300
15878.40 277
15879.59 258
15880.78 262
15881.97 263
15883.16 245
15884.35 263
15885.54 281
15886.73 246
15887.92 268
15889.11 244
15890.30 283
15891.50 253
15892.69 247
15893.88 225
15895.07 254
15896.26 255
15897.45 265
15898.64 271
15899.83 259
15901.02 258
15902.22 256
15903.41 281
15904.60 282
15905.79 268
15906.98 265
15908.17 271
15909.36 263
15910.56 272
15911.75 280
15912.94 280
15914.13 278
15915.32 260
15916.51 276
15917.71 252
15918.90 273
15920.09 279
15921.28 275
15922.47 249
15923.67 260
15924.86 293
15926.05 303
15927.24 280
15928.43 277
15929.63 257
15930.82 286
15932.01 252
15933.20 259
15934.40 254
15935.59 257
15936.78 247
15937.97 251
15939.17 256
15940.36 255
15941.55 281
15942.75 253
15943.94 227
15945.13 228
15946.32 256
15947.52 238
15948.71 212
15949.90 252
15951.10 242
15952.29 255
15953.48 256
15954.68 259
15955.87 258
15957.06 267
15958.26 240
15959.45 225
15960.64 247
15961.84 225
15963.03 272
15964.22 275
15965.42 241
15966.61 230
15967.80 215
15969.00 247
15970.19 232
15971.39 285
15972.58 240
15973.77 267
15974.97 273
15976.16 229
15977.36 248
15978.55 235
15979.74 239
15980.94 246
15982.13 215
15983.33 242
15984.52 278
15985.72 253
15986.91 224
15988.10 203
15989.30 249
15990.49 265
15991.69 244
15992.88 227
15994.08 242
15995.27 257
15996.47 249
15997.66 234
15998.86 238
16000.05 253
16001.25 268
16002.44 229
16003.64 218
16004.83 183
16006.03 222
16007.22 257
16008.42 227
16009.61 239
16010.81 258
16012.00 242
16013.20 237
16014.40 265
16015.59 257
16016.79 235
16017.98 222
16019.18 269
16020.37 211
16021.57 212
16022.76 253
16023.96 208
16025.16 223
16026.35 257
16027.55 239
16028.74 229
16029.94 245
16031.14 247
16032.33 202
16033.53 220
16034.73 257
16035.92 236
16037.12 226
16038.31 226
16039.51 237
16040.71 228
16041.90 248
16043.10 227
16044.30 237
16045.49 208
16046.69 191
16047.89 229
16049.08 271
16050.28 226
16051.48 187
16052.67 245
16053.87 225
16055.07 234
16056.27 216
16057.46 198
16058.66 237
16059.86 220
16061.05 207
16062.25 179
16063.45 186
16064.65 229
16065.84 234
16067.04 225
16068.24 196
16069.44 216
16070.63 213
16071.83 214
16073.03 210
16074.23 226
16075.42 218
16076.62 226
16077.82 225
16079.02 278
16080.22 216
16081.41 204
16082.61 233
16083.81 220
16085.01 216
16086.21 231
16087.40 273
16088.60 252
16089.80 228
16091.00 246
16092.20 238
16093.40 222
16094.59 186
16095.79 212
16096.99 223
16098.19 228
16099.39 213
16100.59 229
16101.79 235
16102.99 230
16104.18 255
16105.38 210
16106.58 211
16107.78 247
16108.98 246
16110.18 245
16111.38 221
16112.58 225
16113.78 230
16114.98 257
16116.17 237
16117.37 221
16118.57 211
16119.77 230
16120.97 210
16122.17 185
16123.37 194
16124.57 196
16125.77 253
16126.97 234
16128.17 218
16129.37 189
16130.57 259
16131.77 217
16132.97 234
16134.17 216
16135.37 215
16136.57 226
16137.77 196
16138.97 225
16140.17 214
16141.37 203
16142.57 224
16143.77 238
16144.97 239
16146.17 210
16147.37 209
16148.57 218
16149.77 214
16150.97 211
16152.17 215
16153.37 243
16154.58 241
16155.78 221
16156.98 220
16158.18 243
16159.38 181
16160.58 202
16161.78 236
16162.98 254
16164.18 213
16165.38 213
16166.59 265
16167.79 244
16168.99 215
16170.19 248
16171.39 222
16172.59 221
16173.79 193
16174.99 202
16176.20 234
16177.40 168
16178.60 189
16179.80 180
16181.00 217
16182.20 222
16183.41 232
16184.61 206
16185.81 216
16187.01 229
16188.21 214
16189.42 215
16190.62 236
16191.82 202
16193.02 217
16194.22 204
16195.43 207
16196.63 188
16197.83 205
16199.03 241
16200.24 241
16201.44 222
16202.64 212
16203.84 227
16205.05 239
16206.25 220
16207.45 212
16208.65 204
16209.86 198
16211.06 192
16212.26 225
16213.47 207
16214.67 206
16215.87 244
16217.07 218
16218.28 200
16219.48 204
16220.68 217
16221.89 204
16223.09 224
16224.29 221
16225.50 244
16226.70 231
16227.90 229
16229.11 247
16230.31 239
16231.51 205
16232.72 199
16233.92 228
16235.13 225
16236.33 243
16237.53 236
16238.74 262
16239.94 261
16241.15 248
16242.35 218
16243.55 187
16244.76 286
16245.96 292
16247.17 252
16248.37 235
16249.57 209
16250.78 227
16251.98 242
16253.19 224
16254.39 244
16255.60 245
16256.80 222
16258.01 244
16259.21 206
16260.41 228
16261.62 244
16262.82 259
16264.03 263
16265.23 225
16266.44 240
16267.64 246
16268.85 237
16270.05 235
16271.26 222
16272.46 233
16273.67 225
16274.87 237
16276.08 194
16277.28 233
16278.49 256
16279.70 232
16280.90 232
16282.11 227
16283.31 248
16284.52 229
16285.72 252
16286.93 258
16288.13 247
16289.34 253
16290.55 249
16291.75 259
16292.96 287
16294.16 235
16295.37 269
16296.58 285
16297.78 295
16298.99 246
16300.19 273
16301.40 225
16302.61 248
16303.81 225
16305.02 248
16306.22 258
16307.43 238
16308.64 239
16309.84 259
16311.05 261
16312.26 274
16313.46 267
16314.67 272
16315.88 279
16317.08 260
16318.29 279
16319.50 263
16320.70 267
16321.91 253
16323.12 234
16324.33 227
16325.53 233
16326.74 305
16327.95 264
16329.15 269
16330.36 249
16331.57 209
16332.78 251
16333.98 248
16335.19 249
16336.40 217
16337.61 218
16338.81 227
16340.02 251
16341.23 214
16342.44 217
16343.64 267
16344.85 235
16346.06 198
16347.27 221
16348.48 240
16349.68 229
16350.89 220
16352.10 225
16353.31 224
16354.52 230
16355.72 210
16356.93 223
16358.14 220
16359.35 200
16360.56 232
16361.77 228
16362.97 191
16364.18 202
16365.39 234
16366.60 225
16367.81 198
16369.02 193
16370.23 235
16371.43 212
16372.64 240
16373.85 207
16375.06 225
16376.27 223
16377.48 230
16378.69 247
16379.90 241
16381.11 223
16382.32 208
16383.52 192
16384.73 218
16385.94 234
16387.15 239
16388.36 243
16389.57 208
16390.78 212
16391.99 190
16393.20 214
16394.41 213
16395.62 199
16396.83 201
16398.04 223
16399.25 247
16400.46 231
16401.67 182
16402.88 175
16404.09 209
16405.30 201
16406.51 219
16407.72 204
16408.93 187
16410.14 201
16411.35 195
16412.56 196
16413.77 184
16414.98 214
16416.19 203
16417.40 235
16418.61 214
16419.82 210
16421.03 204
16422.24 234
16423.45 212
16424.67 223
16425.88 215
16427.09 196
16428.30 227
16429.51 242
16430.72 190
16431.93 179
16433.14 203
16434.35 191
16435.56 210
16436.78 192
16437.99 201
16439.20 213
16440.41 213
16441.62 198
16442.83 230
16444.04 188
16445.25 207
16446.47 228
16447.68 230
16448.89 201
16450.10 205
16451.31 246
16452.52 231
16453.74 206
16454.95 200
16456.16 234
16457.37 229
16458.58 231
16459.80 220
16461.01 212
16462.22 250
16463.43 190
16464.65 189
16465.86 192
16467.07 217
16468.28 202
16469.49 202
16470.71 191
16471.92 206
16473.13 236
16474.34 217
16475.56 181
16476.77 177
16477.98 209
16479.20 221
16480.41 190
16481.62 203
16482.83 205
16484.05 219
16485.26 182
16486.47 209
16487.69 233
16488.90 185
16490.11 186
16491.33 188
16492.54 199
16493.75 195
16494.97 199
16496.18 192
16497.39 177
16498.61 194
16499.82 213
16501.03 219
16502.25 207
16503.46 191
16504.67 197
16505.89 192
16507.10 201
16508.32 208
16509.53 219
16510.74 174
16511.96 182
16513.17 184
16514.39 191
16515.60 204
16516.81 207
16518.03 183
16519.24 203
16520.46 209
16521.67 193
16522.88 192
16524.10 179
16525.31 225
16526.53 206
16527.74 212
16528.96 163
16530.17 194
16531.39 213
16532.60 201
16533.82 181
16535.03 215
16536.25 225
16537.46 207
16538.68 201
16539.89 178
16541.11 173
16542.32 215
16543.54 209
16544.75 191
16545.97 180
16547.18 173
16548.40 206
16549.61 204
16550.83 203
16552.04 186
16553.26 214
16554.47 209
16555.69 237
16556.91 214
16558.12 219
16559.34 201
16560.55 190
16561.77 203
16562.98 219
16564.20 205
16565.42 214
16566.63 196
16567.85 189
16569.06 223
16570.28 207
16571.50 216
16572.71 214
16573.93 185
16575.15 211
16576.36 189
16577.58 226
16578.79 225
16580.01 212
16581.23 222
16582.44 228
16583.66 191
16584.88 204
16586.09 202
16587.31 187
16588.53 202
16589.74 215
16590.96 208
16592.18 221
16593.40 197
16594.61 193
16595.83 180
16597.05 195
16598.26 232
16599.48 212
16600.70 216
16601.92 201
16603.13 216
16604.35 207
16605.57 192
16606.78 199
16608.00 202
16609.22 216
16610.44 213
16611.66 192
16612.87 196
16614.09 161
16615.31 179
16616.53 200
16617.74 191
16618.96 193
16620.18 213
16621.40 176
16622.62 205
16623.83 194
16625.05 181
16626.27 184
16627.49 199
16628.71 206
16629.93 195
16631.14 183
16632.36 201
16633.58 201
16634.80 193
16636.02 208
16637.24 218
16638.45 199
16639.67 201
16640.89 199
16642.11 173
16643.33 178
16644.55 205
16645.77 208
16646.99 217
16648.21 225
16649.42 201
16650.64 200
16651.86 194
16653.08 188
16654.30 217
16655.52 222
16656.74 213
16657.96 203
16659.18 200
16660.40 220
16661.62 212
16662.84 200
16664.06 193
16665.28 192
16666.50 190
16667.72 178
16668.93 168
16670.15 181
16671.37 207
16672.59 198
16673.81 183
16675.03 182
16676.25 216
16677.47 197
16678.69 189
16679.91 186
16681.13 188
16682.36 169
16683.58 172
16684.80 212
16686.02 215
16687.24 212
16688.46 190
16689.68 188
16690.90 185
16692.12 185
16693.34 195
16694.56 178
16695.78 171
16697.00 185
16698.22 209
16699.44 188
16700.66 193
16701.89 196
16703.11 170
16704.33 164
16705.55 183
16706.77 202
16707.99 156
16709.21 183
16710.43 192
16711.65 191
16712.88 177
16714.10 204
16715.32 220
16716.54 213
16717.76 183
16718.98 180
16720.20 169
16721.43 180
16722.65 195
16723.87 205
16725.09 193
16726.31 194
16727.54 191
16728.76 182
16729.98 202
16731.20 158
16732.42 171
16733.65 175
16734.87 181
16736.09 197
16737.31 187
16738.53 186
16739.76 197
16740.98 219
16742.20 199
16743.42 161
16744.65 202
16745.87 192
16747.09 193
16748.31 178
16749.54 192
16750.76 182
16751.98 179
16753.21 195
16754.43 203
16755.65 181
16756.87 185
16758.10 207
16759.32 199
16760.54 182
16761.77 199
16762.99 193
16764.21 139
16765.44 193
16766.66 183
16767.88 197
16769.11 211
16770.33 212
16771.55 185
16772.78 200
16774.00 191
16775.22 200
16776.45 205
16777.67 181
16778.90 174
16780.12 191
16781.34 201
16782.57 203
16783.79 227
16785.02 209
16786.24 205
16787.46 195
16788.69 184
16789.91 187
16791.14 186
16792.36 176
16793.58 175
16794.81 196
16796.03 185
16797.26 211
16798.48 208
16799.71 207
16800.93 188
16802.16 188
16803.38 181
16804.61 176
16805.83 168
16807.06 171
16808.28 168
16809.50 201
16810.73 173
16811.95 199
16813.18 206
16814.40 205
16815.63 159
16816.86 184
16818.08 226
16819.31 192
16820.53 212
16821.76 189
16822.98 197
16824.21 191
16825.43 171
16826.66 167
16827.88 204
16829.11 197
16830.33 184
16831.56 165
16832.79 188
16834.01 197
16835.24 202
16836.46 208
16837.69 193
16838.92 186
16840.14 169
16841.37 208
16842.59 194
16843.82 237
16845.05 189
16846.27 182
16847.50 223
16848.73 215
16849.95 206
16851.18 200
16852.40 222
16853.63 188
16854.86 193
16856.08 184
16857.31 208
16858.54 192
16859.76 203
16860.99 211
16862.22 223
16863.44 208
16864.67 244
16865.90 239
16867.13 205
16868.35 191
16869.58 221
16870.81 187
16872.03 206
16873.26 218
16874.49 203
16875.72 249
16876.94 211
16878.17 210
16879.40 189
16880.63 182
16881.85 188
16883.08 226
16884.31 186
16885.54 245
16886.76 205
16887.99 209
16889.22 226
16890.45 234
16891.68 240
16892.90 202
16894.13 249
16895.36 234
16896.59 205
16897.82 204
16899.04 202
16900.27 202
16901.50 204
16902.73 179
16903.96 193
16905.18 212
16906.41 209
16907.64 205
16908.87 202
16910.10 215
16911.33 209
16912.56 222
16913.78 209
16915.01 184
16916.24 181
16917.47 168
16918.70 159
16919.93 176
16921.16 177
16922.39 184
16923.62 190
16924.85 199
16926.07 200
16927.30 190
16928.53 198
16929.76 205
16930.99 168
16932.22 197
16933.45 189
16934.68 184
16935.91 199
16937.14 188
16938.37 244
16939.60 186
16940.83 195
16942.06 204
16943.29 199
16944.52 203
16945.75 190
16946.98 193
16948.21 184
16949.44 219
16950.67 199
16951.90 185
16953.13 210
16954.36 194
16955.59 173
16956.82 212
16958.05 207
16959.28 199
16960.51 219
16961.74 201
16962.97 184
16964.20 178
16965.43 230
16966.66 208
16967.89 204
16969.12 194
16970.35 186
16971.58 179
16972.82 194
16974.05 202
16975.28 210
16976.51 193
16977.74 198
16978.97 181
16980.20 170
16981.43 170
16982.66 191
16983.90 188
16985.13 189
16986.36 211
16987.59 181
16988.82 176
16990.05 202
16991.28 209
16992.52 187
16993.75 191
16994.98 201
16996.21 165
16997.44 178
16998.67 191
16999.91 177
17001.14 176
17002.37 194
17003.60 208
17004.83 174
17006.07 189
17007.30 190
17008.53 182
17009.76 188
17010.99 200
17012.23 200
17013.46 195
17014.69 200
17015.92 178
17017.16 207
17018.39 177
17019.62 193
17020.85 190
17022.09 212
17023.32 203
17024.55 195
17025.78 195
17027.02 173
17028.25 212
17029.48 203
17030.72 199
17031.95 167
17033.18 188
17034.42 211
17035.65 174
17036.88 161
17038.11 178
17039.35 183
17040.58 183
17041.81 167
17043.05 199
17044.28 210
17045.52 221
17046.75 207
17047.98 197
17049.22 219
17050.45 181
17051.68 174
17052.92 178
17054.15 202
17055.38 168
17056.62 167
17057.85 185
17059.09 209
17060.32 167
17061.55 214
17062.79 185
17064.02 202
17065.26 189
17066.49 187
17067.73 171
17068.96 181
17070.19 207
17071.43 201
17072.66 200
17073.90 191
17075.13 193
17076.37 195
17077.60 199
17078.84 201
17080.07 206
17081.31 205
17082.54 201
17083.78 187
17085.01 201
17086.25 180
17087.48 186
17088.72 180
17089.95 183
17091.19 157
17092.42 193
17093.66 170
17094.89 195
17096.13 205
17097.36 185
17098.60 209
17099.83 198
17101.07 198
17102.30 191
17103.54 176
17104.78 183
17106.01 179
17107.25 188
17108.48 143
17109.72 200
17110.95 212
17112.19 178
17113.43 189
17114.66 144
17115.90 174
17117.13 197
17118.37 174
17119.61 171
17120.84 171
17122.08 189
17123.32 187
17124.55 158
17125.79 175
17127.02 164
17128.26 173
17129.50 178
17130.73 157
17131.97 178
17133.21 187
17134.44 186
17135.68 201
17136.92 191
17138.15 180
17139.39 196
17140.63 164
17141.87 179
17143.10 159
17144.34 193
17145.58 154
17146.81 187
17148.05 191
17149.29 191
17150.53 150
17151.76 189
17153.00 178
17154.24 188
17155.48 205
17156.71 202
17157.95 169
17159.19 176
17160.43 181
17161.66 140
17162.90 156
17164.14 209
17165.38 196
17166.62 186
17167.85 185
17169.09 189
17170.33 189
17171.57 183
17172.81 213
17174.04 189
17175.28 171
17176.52 171
17177.76 190
17179.00 199
17180.23 178
17181.47 169
17182.71 173
17183.95 182
17185.19 148
17186.43 167
17187.67 186
17188.90 203
17190.14 189
17191.38 193
17192.62 203
17193.86 170
17195.10 185
17196.34 154
17197.58 145
17198.82 151
17200.05 168
17201.29 187
17202.53 196
17203.77 158
17205.01 161
17206.25 214
17207.49 208
17208.73 168
17209.97 172
17211.21 165
17212.45 158
17213.69 149
17214.93 180
17216.17 155
17217.41 166
17218.65 180
17219.89 169
17221.13 168
17222.37 169
17223.61 175
17224.85 194
17226.09 197
17227.33 175
17228.57 163
17229.81 198
17231.05 182
17232.29 161
17233.53 192
17234.77 150
17236.01 179
17237.25 175
17238.49 169
17239.73 167
17240.97 174
17242.21 153
17243.45 191
17244.69 199
17245.93 168
17247.17 197
17248.41 160
17249.66 182
17250.90 177
17252.14 178
17253.38 185
17254.62 175
17255.86 165
17257.10 167
17258.34 152
17259.58 167
17260.83 149
17262.07 163
17263.31 183
17264.55 165
17265.79 200
17267.03 209
17268.27 207
17269.52 188
17270.76 192
17272.00 181
17273.24 194
17274.48 145
17275.72 158
17276.97 177
17278.21 210
17279.45 186
17280.69 150
17281.93 154
17283.18 168
17284.42 179
17285.66 161
17286.90 154
17288.15 168
17289.39 191
17290.63 180
17291.87 178
17293.11 182
17294.36 172
17295.60 155
17296.84 176
17298.08 156
17299.33 182
17300.57 148
17301.81 170
17303.06 182
17304.30 164
17305.54 155
17306.78 165
17308.03 175
17309.27 155
17310.51 149
17311.76 201
17313.00 200
17314.24 159
17315.49 206
17316.73 158
17317.97 164
17319.22 172
17320.46 170
17321.70 163
17322.95 147
17324.19 151
17325.43 153
17326.68 202
17327.92 173
17329.17 153
17330.41 137
17331.65 147
17332.90 167
17334.14 182
17335.38 160
17336.63 163
17337.87 161
17339.12 171
17340.36 185
17341.61 180
17342.85 185
17344.09 146
17345.34 169
17346.58 189
17347.83 155
17349.07 155
17350.32 214
17351.56 202
17352.80 190
17354.05 182
17355.29 193
17356.54 204
17357.78 172
17359.03 189
17360.27 166
17361.52 174
17362.76 188
17364.01 159
17365.25 153
17366.50 143
17367.74 158
17368.99 157
17370.23 168
17371.48 157
17372.72 155
17373.97 142
17375.22 168
17376.46 200
17377.71 175
17378.95 196
17380.20 180
17381.44 182
17382.69 175
17383.93 179
17385.18 144
17386.43 182
17387.67 180
17388.92 171
17390.16 181
17391.41 158
17392.66 158
17393.90 151
17395.15 178
17396.39 142
17397.64 158
17398.89 142
17400.13 171
17401.38 187
17402.63 170
17403.87 170
17405.12 182
17406.37 167
17407.61 180
17408.86 179
17410.11 180
17411.35 160
17412.60 147
17413.85 155
17415.09 186
17416.34 170
17417.59 170
17418.83 192
17420.08 178
17421.33 162
17422.57 155
17423.82 144
17425.07 153
17426.32 149
17427.56 167
17428.81 177
17430.06 165
17431.31 162
17432.55 159
17433.80 191
17435.05 169
17436.30 165
17437.54 185
17438.79 189
17440.04 171
17441.29 156
17442.53 158
17443.78 167
17445.03 131
17446.28 143
17447.53 181
17448.77 158
17450.02 154
17451.27 147
17452.52 160
17453.77 176
17455.01 176
17456.26 170
17457.51 154
17458.76 166
17460.01 161
17461.26 151
17462.51 172
17463.75 165
17465.00 172
17466.25 166
17467.50 153
17468.75 164
17470.00 152
17471.25 171
17472.50 150
17473.74 166
17474.99 171
17476.24 171
17477.49 200
17478.74 185
17479.99 181
17481.24 173
17482.49 164
17483.74 177
17484.99 159
17486.24 185
17487.49 179
17488.74 195
17489.98 148
17491.23 154
17492.48 167
17493.73 187
17494.98 169
17496.23 182
17497.48 148
17498.73 191
17499.98 191
17501.23 189
17502.48 156
17503.73 187
17504.98 172
17506.23 189
17507.48 180
17508.73 155
17509.98 176
17511.23 189
17512.48 165
17513.73 179
17514.98 193
17516.24 181
17517.49 194
17518.74 158
17519.99 182
17521.24 166
17522.49 173
17523.74 166
17524.99 172
17526.24 158
17527.49 179
17528.74 165
17529.99 171
17531.24 164
17532.50 179
17533.75 162
17535.00 177
17536.25 169
17537.50 174
17538.75 169
17540.00 194
17541.25 178
17542.51 158
17543.76 157
17545.01 175
17546.26 162
17547.51 148
17548.76 170
17550.01 178
17551.27 188
17552.52 174
17553.77 200
17555.02 190
17556.27 174
17557.53 153
17558.78 167
17560.03 178
17561.28 195
17562.53 171
17563.79 153
17565.04 173
17566.29 176
17567.54 162
17568.80 161
17570.05 171
17571.30 186
17572.55 171
17573.81 181
17575.06 156
17576.31 169
17577.56 174
17578.82 152
17580.07 158
17581.32 172
17582.57 165
17583.83 152
17585.08 146
17586.33 160
17587.59 143
17588.84 174
17590.09 187
17591.35 190
17592.60 184
17593.85 154
17595.11 167
17596.36 155
17597.61 190
17598.87 170
17600.12 189
17601.37 170
17602.63 190
17603.88 172
17605.13 160
17606.39 155
17607.64 156
17608.89 157
17610.15 158
17611.40 154
17612.66 155
17613.91 181
17615.16 144
17616.42 144
17617.67 162
17618.93 159
17620.18 126
17621.43 138
17622.69 174
17623.94 171
17625.20 161
17626.45 167
17627.71 144
17628.96 163
17630.22 144
17631.47 154
17632.72 169
17633.98 150
17635.23 127
17636.49 165
17637.74 167
17639.00 144
17640.25 182
17641.51 167
17642.76 178
17644.02 185
17645.27 168
17646.53 145
17647.78 161
17649.04 158
17650.29 140
17651.55 161
17652.80 179
17654.06 162
17655.32 177
17656.57 194
17657.83 167
17659.08 148
17660.34 168
17661.59 152
17662.85 187
17664.11 175
17665.36 140
17666.62 118
17667.87 161
17669.13 201
17670.38 175
17671.64 150
17672.90 165
17674.15 155
17675.41 182
17676.67 146
17677.92 154
17679.18 154
17680.43 162
17681.69 168
17682.95 144
17684.20 175
17685.46 183
17686.72 169
17687.97 139
17689.23 140
17690.49 182
17691.74 181
17693.00 153
17694.26 162
17695.51 161
17696.77 164
17698.03 175
17699.28 168
17700.54 161
17701.80 163
17703.06 163
17704.31 172
17705.57 178
17706.83 163
17708.08 155
17709.34 160
17710.60 177
17711.86 202
17713.11 184
17714.37 180
17715.63 174
17716.89 180
17718.14 182
17719.40 172
17720.66 167
17721.92 199
17723.18 143
17724.43 186
17725.69 172
17726.95 163
17728.21 179
17729.47 166
17730.72 153
17731.98 148
17733.24 125
17734.50 151
17735.76 166
17737.02 163
17738.27 153
17739.53 157
17740.79 156
17742.05 151
17743.31 165
17744.57 178
17745.83 178
17747.08 180
17748.34 197
17749.60 152
17750.86 164
17752.12 150
17753.38 169
17754.64 137
17755.90 138
17757.16 177
17758.41 164
17759.67 175
17760.93 158
17762.19 176
17763.45 190
17764.71 204
17765.97 186
17767.23 192
17768.49 162
17769.75 168
17771.01 186
17772.27 187
17773.53 164
17774.79 179
17776.05 166
17777.31 157
17778.57 163
17779.83 125
17781.09 144
17782.35 165
17783.61 176
17784.87 144
17786.13 153
17787.39 155
17788.65 161
17789.91 181
17791.17 171
17792.43 169
17793.69 163
17794.95 177
17796.21 150
17797.47 140
17798.73 155
17799.99 176
17801.25 155
17802.51 183
17803.77 162
17805.03 179
17806.29 183
17807.55 137
17808.82 162
17810.08 145
17811.34 167
17812.60 176
17813.86 178
17815.12 187
17816.38 165
17817.64 171
17818.90 141
17820.17 177
17821.43 170
17822.69 183
17823.95 163
17825.21 161
17826.47 170
17827.73 164
17829.00 150
17830.26 155
17831.52 170
17832.78 160
17834.04 161
17835.31 145
17836.57 155
17837.83 156
17839.09 144
17840.35 175
17841.61 173
17842.88 154
17844.14 166
17845.40 169
17846.66 156
17847.93 175
17849.19 171
17850.45 188
17851.71 204
17852.98 209
17854.24 157
17855.50 183
17856.76 202
17858.03 187
17859.29 154
17860.55 178
17861.81 167
17863.08 174
17864.34 193
17865.60 157
17866.87 160
17868.13 151
17869.39 156
17870.65 193
17871.92 191
17873.18 145
17874.44 156
17875.71 162
17876.97 161
17878.23 150
17879.50 135
17880.76 142
17882.02 177
17883.29 176
17884.55 160
17885.82 188
17887.08 186
17888.34 170
17889.61 151
17890.87 153
17892.13 171
17893.40 189
17894.66 160
17895.93 155
17897.19 158
17898.45 161
17899.72 171
17900.98 193
17902.25 156
17903.51 167
17904.78 162
17906.04 146
17907.30 151
17908.57 149
17909.83 168
17911.10 136
17912.36 153
17913.63 145
17914.89 140
17916.16 135
17917.42 120
17918.69 152
17919.95 159
17921.22 151
17922.48 164
17923.75 158
17925.01 181
17926.28 159
17927.54 147
17928.81 146
17930.07 152
17931.34 179
17932.60 173
17933.87 164
17935.13 164
17936.40 173
17937.66 170
17938.93 157
17940.19 152
17941.46 164
17942.73 146
17943.99 155
17945.26 147
17946.52 153
17947.79 168
17949.05 148
17950.32 154
17951.59 142
17952.85 169
17954.12 179
17955.38 152
17956.65 174
17957.92 164
17959.18 191
17960.45 178
17961.72 155
17962.98 174
17964.25 151
17965.52 146
17966.78 148
17968.05 175
17969.31 199
17970.58 153
17971.85 153
17973.11 136
17974.38 147
17975.65 162
17976.92 182
17978.18 167
17979.45 148
17980.72 131
17981.98 150
17983.25 166
17984.52 184
17985.78 152
17987.05 150
17988.32 161
17989.59 133
17990.85 151
17992.12 196
17993.39 172
17994.66 155
17995.92 177
17997.19 170
17998.46 166
17999.73 183
18000.99 179
18002.26 151
18003.53 161
18004.80 160
18006.07 168
18007.33 156
18008.60 152
18009.87 158
18011.14 171
18012.41 147
18013.67 128
18014.94 141
18016.21 153
18017.48 130
18018.75 139
18020.02 177
18021.28 159
18022.55 175
18023.82 171
18025.09 175
18026.36 199
18027.63 170
18028.90 180
18030.16 179
18031.43 140
18032.70 135
18033.97 140
18035.24 146
18036.51 158
18037.78 173
18039.05 171
18040.32 156
18041.58 139
18042.85 157
18044.12 149
18045.39 147
18046.66 145
18047.93 189
18049.20 194
18050.47 152
18051.74 167
18053.01 180
18054.28 179
18055.55 146
18056.82 163
18058.09 149
18059.36 170
18060.63 160
18061.90 148
18063.17 163
18064.44 148
18065.71 174
18066.98 166
18068.25 174
18069.52 174
18070.79 146
18072.06 140
18073.33 183
18074.60 122
18075.87 159
18077.14 182
18078.41 197
18079.68 180
18080.95 165
18082.22 162
18083.49 181
18084.76 175
18086.03 153
18087.30 150
18088.57 146
18089.85 198
18091.12 176
18092.39 147
18093.66 136
18094.93 128
18096.20 174
18097.47 157
18098.74 164
18100.01 140
18101.29 185
18102.56 172
18103.83 165
18105.10 176
18106.37 150
18107.64 155
18108.91 165
18110.19 151
18111.46 140
18112.73 164
18114.00 166
18115.27 185
18116.54 158
18117.82 168
18119.09 165
18120.36 162
18121.63 155
18122.90 156
18124.18 154
18125.45 159
18126.72 179
18127.99 203
18129.26 191
18130.54 183
18131.81 160
18133.08 132
18134.35 173
18135.63 185
18136.90 159
18138.17 172
18139.44 186
18140.72 150
18141.99 163
18143.26 160
18144.53 184
18145.81 161
18147.08 137
18148.35 163
18149.63 173
18150.90 165
18152.17 195
18153.45 160
18154.72 161
18155.99 196
18157.26 179
18158.54 151
18159.81 156
18161.08 147
18162.36 161
18163.63 163
18164.91 172
18166.18 174
18167.45 175
18168.73 183
18170.00 157
18171.27 167
18172.55 196
18173.82 202
18175.09 180
18176.37 185
18177.64 155
18178.92 134
18180.19 159
18181.46 172
18182.74 193
18184.01 195
18185.29 167
18186.56 160
18187.84 152
18189.11 174
18190.38 130
18191.66 149
18192.93 162
18194.21 199
18195.48 165
18196.76 166
18198.03 184
18199.31 180
18200.58 138
18201.86 137
18203.13 171
18204.41 163
18205.68 164
18206.96 157
18208.23 146
18209.51 170
18210.78 169
18212.06 167
18213.33 158
18214.61 146
18215.88 139
18217.16 180
18218.43 167
18219.71 170
18220.98 155
18222.26 154
18223.53 181
18224.81 161
18226.09 171
18227.36 151
18228.64 142
18229.91 126
18231.19 134
18232.46 162
18233.74 131
18235.02 172
18236.29 177
18237.57 140
18238.84 132
18240.12 165
18241.40 156
18242.67 142
18243.95 155
18245.23 151
18246.50 140
18247.78 158
18249.05 183
18250.33 165
18251.61 170
18252.88 191
18254.16 151
18255.44 160
18256.71 173
18257.99 142
18259.27 169
18260.54 167
18261.82 151
18263.10 134
18264.38 172
18265.65 192
18266.93 176
18268.21 151
18269.48 136
18270.76 166
18272.04 161
18273.32 166
18274.59 164
18275.87 187
18277.15 161
18278.43 168
18279.70 156
18280.98 153
18282.26 162
18283.54 146
18284.81 144
18286.09 165
18287.37 168
18288.65 147
18289.92 142
18291.20 158
18292.48 134
18293.76 147
18295.04 173
18296.31 181
18297.59 166
18298.87 171
18300.15 155
18301.43 157
18302.71 164
18303.98 173
18305.26 182
18306.54 177
18307.82 136
18309.10 157
18310.38 171
18311.66 143
18312.93 140
18314.21 150
18315.49 160
18316.77 150
18318.05 142
18319.33 164
18320.61 168
18321.89 153
18323.17 151
18324.44 162
18325.72 149
18327.00 159
18328.28 176
18329.56 171
18330.84 146
18332.12 179
18333.40 151
18334.68 174
18335.96 146
18337.24 176
18338.52 155
18339.80 182
18341.08 140
18342.36 146
18343.64 180
18344.92 160
18346.20 152
18347.48 163
18348.76 175
18350.04 171
18351.32 164
18352.60 144
18353.88 153
18355.16 152
18356.44 163
18357.72 165
18359.00 157
18360.28 159
18361.56 183
18362.84 160
18364.12 177
18365.40 139
18366.68 167
18367.96 164
18369.24 142
18370.52 133
18371.80 146
18373.08 172
18374.36 154
18375.64 174
18376.93 136
18378.21 176
18379.49 172
18380.77 189
18382.05 174
18383.33 148
18384.61 156
18385.89 153
18387.17 189
18388.46 175
18389.74 179
18391.02 149
18392.30 161
18393.58 155
18394.86 160
18396.15 139
18397.43 155
18398.71 155
18399.99 135
18401.27 172
18402.55 164
18403.84 171
18405.12 119
18406.40 155
18407.68 144
18408.96 162
18410.25 162
18411.53 163
18412.81 153
18414.09 170
18415.37 187
18416.66 153
18417.94 172
18419.22 186
18420.50 144
18421.79 147
18423.07 133
18424.35 160
18425.63 157
18426.92 175
18428.20 151
18429.48 163
18430.77 176
18432.05 140
18433.33 144
18434.61 129
18435.90 168
18437.18 187
18438.46 151
18439.75 129
18441.03 161
18442.31 148
18443.60 144
18444.88 142
18446.16 181
18447.45 170
18448.73 152
18450.01 170
18451.30 136
18452.58 144
18453.86 152
18455.15 125
18456.43 147
18457.71 149
18459.00 170
18460.28 197
18461.57 177
18462.85 166
18464.13 154
18465.42 178
18466.70 148
18467.99 162
18469.27 171
18470.55 176
18471.84 171
18473.12 140
18474.41 162
18475.69 148
18476.98 151
18478.26 145
18479.55 158
18480.83 154
18482.11 149
18483.40 160
18484.68 185
18485.97 173
18487.25 143
18488.54 141
18489.82 156
18491.11 165
18492.39 165
18493.68 141
18494.96 145
18496.25 128
18497.53 170
18498.82 182
18500.10 159
18501.39 156
18502.67 117
18503.96 159
18505.24 186
18506.53 157
18507.82 172
18509.10 118
18510.39 137
18511.67 150
18512.96 137
18514.24 165
18515.53 179
18516.82 175
18518.10 191
18519.39 141
18520.67 132
18521.96 142
18523.25 164
18524.53 157
18525.82 142
18527.10 194
18528.39 178
18529.68 172
18530.96 166
18532.25 152
18533.54 148
18534.82 155
18536.11 152
18537.39 153
18538.68 162
18539.97 180
18541.25 146
18542.54 145
18543.83 139
18545.11 157
18546.40 171
18547.69 163
18548.98 172
18550.26 148
18551.55 182
18552.84 143
18554.12 149
18555.41 160
18556.70 174
18557.99 156
18559.27 149
18560.56 157
18561.85 173
18563.13 162
18564.42 180
18565.71 151
18567.00 161
18568.28 161
18569.57 158
18570.86 143
18572.15 172
18573.44 136
18574.72 154
18576.01 156
18577.30 174
18578.59 154
18579.88 150
18581.16 185
18582.45 157
18583.74 176
18585.03 164
18586.32 164
18587.60 188
18588.89 157
18590.18 163
18591.47 165
18592.76 151
18594.05 147
18595.33 165
18596.62 166
18597.91 175
18599.20 164
18600.49 161
18601.78 172
18603.07 196
18604.36 170
18605.64 168
18606.93 158
18608.22 157
18609.51 168
18610.80 183
18612.09 175
18613.38 152
18614.67 174
18615.96 167
18617.25 159
18618.54 161
18619.83 176
18621.12 180
18622.40 170
18623.69 183
18624.98 149
18626.27 153
18627.56 156
18628.85 145
18630.14 150
18631.43 175
18632.72 211
18634.01 182
18635.30 166
18636.59 174
18637.88 162
18639.17 179
18640.46 183
18641.75 141
18643.04 156
18644.33 173
18645.62 170
18646.91 155
18648.20 177
18649.49 167
18650.78 158
18652.08 158
18653.37 181
18654.66 155
18655.95 176
18657.24 156
18658.53 161
18659.82 157
18661.11 157
18662.40 178
18663.69 200
18664.98 163
18666.27 141
18667.56 172
18668.86 163
18670.15 187
18671.44 150
18672.73 144
18674.02 141
18675.31 180
18676.60 155
18677.90 168
18679.19 132
18680.48 145
18681.77 164
18683.06 141
18684.35 158
18685.64 159
18686.94 156
18688.23 131
18689.52 144
18690.81 161
18692.10 160
18693.40 135
18694.69 157
18695.98 160
18697.27 159
18698.56 126
18699.86 151
18701.15 146
18702.44 136
18703.73 179
18705.03 165
18706.32 161
18707.61 152
18708.90 152
18710.19 156
18711.49 164
18712.78 153
18714.07 162
18715.37 147
18716.66 162
18717.95 194
18719.24 191
18720.54 169
18721.83 158
18723.12 150
18724.42 151
18725.71 132
18727.00 164
18728.30 161
18729.59 131
18730.88 160
18732.17 178
18733.47 186
18734.76 129
18736.05 176
18737.35 155
18738.64 159
18739.94 186
18741.23 179
18742.52 158
18743.82 122
18745.11 166
18746.40 157
18747.70 158
18748.99 152
18750.29 145
18751.58 168
18752.87 148
18754.17 107
18755.46 136
18756.76 163
18758.05 164
18759.34 166
18760.64 144
18761.93 144
18763.23 130
18764.52 172
18765.82 151
18767.11 145
18768.41 154
18769.70 182
18770.99 137
18772.29 161
18773.58 120
18774.88 153
18776.17 132
18777.47 128
18778.76 142
18780.06 169
18781.35 181
18782.65 179
18783.94 152
18785.24 170
18786.53 185
18787.83 143
18789.12 137
18790.42 135
18791.71 153
18793.01 156
18794.31 158
18795.60 157
18796.90 186
18798.19 166
18799.49 130
18800.78 159
18802.08 187
18803.37 182
18804.67 162
18805.97 126
18807.26 150
18808.56 131
18809.85 160
18811.15 171
18812.45 150
18813.74 123
18815.04 157
18816.34 153
18817.63 168
18818.93 139
18820.22 147
18821.52 155
18822.82 151
18824.11 131
18825.41 153
18826.71 168
18828.00 152
18829.30 143
18830.60 126
18831.89 173
18833.19 158
18834.49 130
18835.78 160
18837.08 160
18838.38 150
18839.67 165
18840.97 142
18842.27 138
18843.57 151
18844.86 156
18846.16 151
18847.46 139
18848.75 147
18850.05 141
18851.35 132
18852.65 153
18853.94 156
18855.24 150
18856.54 158
18857.84 171
18859.13 142
18860.43 120
18861.73 154
18863.03 173
18864.33 166
18865.62 166
18866.92 127
18868.22 161
18869.52 169
18870.82 152
18872.11 152
18873.41 142
18874.71 149
18876.01 133
18877.31 136
18878.61 152
18879.90 154
18881.20 153
18882.50 172
18883.80 154
18885.10 164
18886.40 156
18887.70 152
18888.99 186
18890.29 165
18891.59 136
18892.89 120
18894.19 142
18895.49 132
18896.79 128
18898.09 137
18899.39 166
18900.68 149
18901.98 153
18903.28 156
18904.58 170
18905.88 160
18907.18 146
18908.48 132
18909.78 144
18911.08 155
18912.38 154
18913.68 159
18914.98 150
18916.28 169
18917.58 147
18918.88 150
18920.18 160
18921.48 147
18922.78 149
18924.08 160
18925.38 181
18926.68 135
18927.98 124
18929.28 161
18930.58 172
18931.88 152
18933.18 117
18934.48 142
18935.78 153
18937.08 145
18938.38 121
18939.68 133
18940.98 131
18942.28 141
18943.58 142
18944.88 152
18946.18 130
18947.48 158
18948.78 179
18950.08 155
18951.39 139
18952.69 144
18953.99 136
18955.29 152
18956.59 125
18957.89 145
18959.19 145
18960.49 153
18961.79 154
18963.09 134
18964.40 170
18965.70 148
18967.00 149
18968.30 149
18969.60 143
18970.90 153
18972.21 160
18973.51 135
18974.81 137
18976.11 151
18977.41 158
18978.71 174
18980.02 161
18981.32 140
18982.62 144
18983.92 166
18985.22 179
18986.53 162
18987.83 157
18989.13 165
18990.43 165
18991.73 146
18993.04 143
18994.34 130
18995.64 153
18996.94 156
18998.25 158
18999.55 135
19000.85 138
19002.15 145
19003.46 144
19004.76 132
19006.06 127
19007.36 162
19008.67 138
19009.97 141
19011.27 119
19012.58 143
19013.88 152
19015.18 143
19016.49 155
19017.79 113
19019.09 124
19020.40 155
19021.70 150
19023.00 114
19024.31 135
19025.61 164
19026.91 169
19028.22 163
19029.52 162
19030.82 156
19032.13 131
19033.43 143
19034.73 129
19036.04 160
19037.34 149
19038.65 131
19039.95 148
19041.25 137
19042.56 150
19043.86 166
19045.17 159
19046.47 150
19047.77 155
19049.08 131
19050.38 128
19051.69 143
19052.99 147
19054.30 139
19055.60 152
19056.90 146
19058.21 143
19059.51 139
19060.82 141
19062.12 154
19063.43 131
19064.73 157
19066.04 146
19067.34 143
19068.65 171
19069.95 146
19071.26 151
19072.56 143
19073.87 134
19075.17 148
19076.48 137
19077.78 134
19079.09 138
19080.39 118
19081.70 138
19083.00 133
19084.31 139
19085.61 145
19086.92 170
19088.23 144
19089.53 153
19090.84 150
19092.14 139
19093.45 149
19094.75 139
19096.06 148
19097.37 141
19098.67 152
19099.98 148
19101.28 163
19102.59 162
19103.90 179
19105.20 136
19106.51 137
19107.81 163
19109.12 153
19110.43 159
19111.73 148
19113.04 122
19114.35 135
19115.65 139
19116.96 128
19118.27 138
19119.57 166
19120.88 138
19122.19 136
19123.49 156
19124.80 151
19126.11 154
19127.41 159
19128.72 130
19130.03 126
19131.33 144
19132.64 137
19133.95 130
19135.26 125
19136.56 127
19137.87 146
19139.18 134
19140.49 151
19141.79 154
19143.10 153
19144.41 150
19145.71 121
19147.02 125
19148.33 122
19149.64 126
19150.95 136
19152.25 128
19153.56 154
19154.87 144
19156.18 137
19157.48 129
19158.79 149
19160.10 149
19161.41 118
19162.72 168
19164.03 157
19165.33 149
19166.64 141
19167.95 154
19169.26 144
19170.57 144
19171.88 140
19173.18 140
19174.49 167
19175.80 137
19177.11 139
19178.42 138
19179.73 145
19181.04 130
19182.34 132
19183.65 141
19184.96 126
19186.27 149
19187.58 143
19188.89 122
19190.20 171
19191.51 144
19192.82 163
19194.13 136
19195.43 133
19196.74 136
19198.05 146
19199.36 140
19200.67 134
19201.98 132
19203.29 152
19204.60 155
19205.91 154
19207.22 144
19208.53 149
19209.84 126
19211.15 147
19212.46 152
19213.77 158
19215.08 146
19216.39 152
19217.70 148
19219.01 157
19220.32 134
19221.63 129
19222.94 149
19224.25 161
19225.56 142
19226.87 147
19228.18 167
19229.49 159
19230.80 145
19232.11 137
19233.42 140
19234.73 128
19236.04 151
19237.35 150
19238.67 137
19239.98 114
19241.29 130
19242.60 136
19243.91 136
19245.22 143
19246.53 175
19247.84 160
19249.15 135
19250.46 139
19251.77 122
19253.09 119
19254.40 139
19255.71 135
19257.02 132
19258.33 139
19259.64 151
19260.95 154
19262.27 139
19263.58 123
19264.89 153
19266.20 160
19267.51 114
19268.82 141
19270.14 163
19271.45 156
19272.76 163
19274.07 112
19275.38 133
19276.70 144
19278.01 139
19279.32 132
19280.63 126
19281.94 140
19283.26 168
19284.57 141
19285.88 133
19287.19 146
19288.51 139
19289.82 157
19291.13 144
19292.44 154
19293.76 150
19295.07 133
19296.38 171
19297.69 131
19299.01 136
19300.32 144
19301.63 140
19302.95 134
19304.26 141
19305.57 134
19306.88 142
19308.20 161
19309.51 155
19310.82 147
19312.14 143
19313.45 130
19314.76 148
19316.08 151
19317.39 136
19318.70 143
19320.02 126
19321.33 146
19322.64 137
19323.96 131
19325.27 119
19326.59 109
19327.90 129
19329.21 143
19330.53 154
19331.84 109
19333.15 120
19334.47 164
19335.78 130
19337.10 128
19338.41 107
19339.73 113
19341.04 128
19342.35 120
19343.67 131
19344.98 139
19346.30 141
19347.61 129
19348.93 116
19350.24 140
19351.55 132
19352.87 162
19354.18 132
19355.50 120
19356.81 136
19358.13 114
19359.44 109
19360.76 133
19362.07 136
19363.39 136
19364.70 154
19366.02 144
19367.33 162
19368.65 123
19369.96 145
19371.28 148
19372.59 144
19373.91 156
19375.22 121
19376.54 102
19377.86 139
19379.17 134
19380.49 157
19381.80 142
19383.12 147
19384.43 136
19385.75 127
19387.07 129
19388.38 136
19389.70 126
19391.01 139
19392.33 145
19393.65 112
19394.96 137
19396.28 121
19397.59 119
19398.91 116
19400.23 111
19401.54 145
19402.86 143
19404.17 153
19405.49 141
19406.81 128
19408.12 131
19409.44 133
19410.76 112
19412.07 126
19413.39 136
19414.71 128
19416.02 142
19417.34 135
19418.66 116
19419.97 116
19421.29 113
19422.61 132
19423.93 117
19425.24 116
19426.56 144
19427.88 114
19429.19 135
19430.51 123
19431.83 145
19433.15 131
19434.46 111
19435.78 175
19437.10 149
19438.42 131
19439.73 128
19441.05 114
19442.37 129
19443.69 160
19445.00 107
19446.32 149
19447.64 139
19448.96 143
19450.28 175
19451.59 131
19452.91 123
19454.23 159
19455.55 156
19456.87 161
19458.18 144
19459.50 134
19460.82 134
19462.14 127
19463.46 135
19464.78 168
19466.09 174
19467.41 164
19468.73 140
19470.05 130
19471.37 121
19472.69 147
19474.01 153
19475.33 144
19476.64 125
19477.96 125
19479.28 147
19480.60 142
19481.92 148
19483.24 143
19484.56 123
19485.88 131
19487.20 131
19488.52 143
19489.83 146
19491.15 163
19492.47 164
19493.79 129
19495.11 161
19496.43 158
19497.75 117
19499.07 133
19500.39 131
19501.71 107
19503.03 130
19504.35 129
19505.67 119
19506.99 148
19508.31 157
19509.63 122
19510.95 133
19512.27 129
19513.59 138
19514.91 99
19516.23 138
19517.55 133
19518.87 130
19520.19 123
19521.51 147
19522.83 124
19524.15 116
19525.47 116
19526.79 142
19528.11 134
19529.43 142
19530.75 133
19532.08 144
19533.40 129
19534.72 133
19536.04 138
19537.36 146
19538.68 153
19540.00 131
19541.32 114
19542.64 124
19543.96 144
19545.29 138
19546.61 134
19547.93 149
19549.25 143
19550.57 150
19551.89 152
19553.21 167
19554.53 122
19555.86 133
19557.18 136
19558.50 128
19559.82 136
19561.14 128
19562.46 127
19563.79 121
19565.11 145
19566.43 128
19567.75 130
19569.07 164
19570.40 152
19571.72 123
19573.04 121
19574.36 130
19575.68 117
19577.01 131
19578.33 141
19579.65 128
19580.97 126
19582.30 121
19583.62 137
19584.94 129
19586.26 120
19587.59 132
19588.91 157
19590.23 153
19591.55 120
19592.88 105
19594.20 135
19595.52 130
19596.85 111
19598.17 134
19599.49 121
19600.81 130
19602.14 165
19603.46 137
19604.78 123
19606.11 133
19607.43 132
19608.75 168
19610.08 149
19611.40 133
19612.72 153
19614.05 139
19615.37 147
19616.69 144
19618.02 151
19619.34 126
19620.67 132
19621.99 157
19623.31 163
19624.64 119
19625.96 130
19627.29 136
19628.61 110
19629.93 120
19631.26 139
19632.58 149
19633.91 167
19635.23 149
19636.55 140
19637.88 142
19639.20 124
19640.53 131
19641.85 144
19643.18 135
19644.50 145
19645.82 138
19647.15 144
19648.47 124
19649.80 135
19651.12 159
19652.45 110
19653.77 128
19655.10 111
19656.42 135
19657.75 141
19659.07 121
19660.40 138
19661.72 124
19663.05 129
19664.37 152
19665.70 144
19667.02 110
19668.35 119
19669.67 127
19671.00 150
19672.33 128
19673.65 115
19674.98 120
19676.30 144
19677.63 140
19678.95 125
19680.28 144
19681.61 133
19682.93 143
19684.26 124
19685.58 124
19686.91 106
19688.23 127
19689.56 153
19690.89 135
19692.21 165
19693.54 153
19694.87 128
19696.19 157
19697.52 140
19698.84 137
19700.17 119
19701.50 130
19702.82 141
19704.15 138
19705.48 134
19706.80 137
19708.13 124
19709.46 130
19710.78 129
19712.11 117
19713.44 133
19714.76 133
19716.09 133
19717.42 122
19718.75 112
19720.07 116
19721.40 144
19722.73 144
19724.05 147
19725.38 154
19726.71 131
19728.04 124
19729.36 121
19730.69 126
19732.02 141
19733.35 137
19734.67 102
19736.00 137
19737.33 147
19738.66 137
19739.98 128
19741.31 123
19742.64 122
19743.97 135
19745.30 116
19746.62 140
19747.95 130
19749.28 102
19750.61 132
19751.94 150
19753.26 119
19754.59 150
19755.92 149
19757.25 126
19758.58 121
19759.91 125
19761.23 113
19762.56 112
19763.89 114
19765.22 141
19766.55 135
19767.88 146
19769.21 126
19770.53 122
19771.86 124
19773.19 142
19774.52 115
19775.85 101
19777.18 116
19778.51 121
19779.84 129
19781.17 147
19782.50 125
19783.83 126
19785.15 118
19786.48 120
19787.81 115
19789.14 128
19790.47 118
19791.80 122
19793.13 129
19794.46 142
19795.79 151
19797.12 157
19798.45 131
19799.78 116
19801.11 142
19802.44 141
19803.77 104
19805.10 96
19806.43 110
19807.76 119
19809.09 99
19810.42 112
19811.75 110
19813.08 108
19814.41 113
19815.74 153
19817.07 140
19818.40 106
19819.73 121
19821.06 166
19822.39 130
19823.72 121
19825.05 125
19826.38 145
19827.71 161
19829.05 129
19830.38 142
19831.71 131
19833.04 110
19834.37 130
19835.70 144
19837.03 119
19838.36 127
19839.69 126
19841.02 126
19842.36 104
19843.69 102
19845.02 122
19846.35 120
19847.68 130
19849.01 96
19850.34 120
19851.68 130
19853.01 107
19854.34 144
19855.67 133
19857.00 155
19858.33 142
19859.67 149
19861.00 138
19862.33 123
19863.66 130
19864.99 107
19866.32 135
19867.66 144
19868.99 101
19870.32 131
19871.65 128
19872.99 128
19874.32 128
19875.65 147
19876.98 139
19878.32 128
19879.65 117
19880.98 106
19882.31 111
19883.65 142
19884.98 145
19886.31 149
19887.64 136
19888.98 111
19890.31 109
19891.64 99
19892.97 124
19894.31 145
19895.64 112
19896.97 108
19898.31 125
19899.64 114
19900.97 113
19902.31 114
19903.64 127
19904.97 123
19906.31 126
19907.64 124
19908.97 139
19910.31 132
19911.64 139
19912.97 118
19914.31 120
19915.64 142
19916.97 120
19918.31 97
19919.64 116
19920.98 103
19922.31 103
19923.64 107
19924.98 130
19926.31 122
19927.65 146
19928.98 134
19930.31 110
19931.65 129
19932.98 105
19934.32 113
19935.65 136
19936.99 121
19938.32 110
19939.65 116
19940.99 117
19942.32 132
19943.66 132
19944.99 128
19946.33 129
19947.66 148
19949.00 134
19950.33 119
19951.67 112
19953.00 124
19954.34 108
19955.67 123
19957.01 136
19958.34 116
19959.68 125
19961.01 110
19962.35 145
19963.68 117
19965.02 136
19966.35 149
19967.69 149
19969.02 139
19970.36 130
19971.70 137
19973.03 134
19974.37 138
19975.70 140
19977.04 119
19978.37 138
19979.71 123
19981.05 108
19982.38 109
19983.72 103
19985.05 141
19986.39 127
19987.73 116
19989.06 112
19990.40 113
19991.73 96
19993.07 109
19994.41 158
19995.74 116
19997.08 116
19998.42 128
19999.75 111
20001.09 138
20002.43 111
20003.76 122
20005.10 123
20006.44 137
20007.77 154
20009.11 151
20010.45 154
20011.78 151
20013.12 160
20014.46 144
20015.79 130
20017.13 130
20018.47 128
20019.81 120
20021.14 128
20022.48 114
20023.82 126
20025.15 139
20026.49 135
20027.83 133
20029.17 135
20030.50 145
20031.84 115
20033.18 117
20034.52 104
20035.85 126
20037.19 131
20038.53 117
20039.87 154
20041.21 143
20042.54 120
20043.88 137
20045.22 167
20046.56 125
20047.90 105
20049.23 120
20050.57 128
20051.91 127
20053.25 147
20054.59 144
20055.93 146
20057.26 124
20058.60 134
20059.94 111
20061.28 109
20062.62 126
20063.96 124
20065.30 154
20066.63 136
20067.97 127
20069.31 121
20070.65 134
20071.99 131
20073.33 134
20074.67 117
20076.01 124
20077.35 117
20078.68 113
20080.02 118
20081.36 141
20082.70 137
20084.04 133
20085.38 144
20086.72 130
20088.06 110
20089.40 126
20090.74 119
20092.08 117
20093.42 100
20094.76 110
20096.10 106
20097.44 114
20098.78 128
20100.12 128
20101.46 149
20102.80 143
20104.14 146
20105.48 127
20106.82 123
20108.16 136
20109.50 146
20110.84 133
20112.18 128
20113.52 133
20114.86 122
20116.20 114
20117.54 126
20118.88 116
20120.22 94
20121.56 122
20122.90 129
20124.24 118
20125.58 108
20126.92 148
20128.26 129
20129.61 139
20130.95 118
20132.29 120
20133.63 136
20134.97 107
20136.31 141
20137.65 126
20138.99 127
20140.33 147
20141.67 116
20143.02 142
