# Supplementary material for: MALDI-TOF MS typing enables the classification of brewing yeasts of the genus Saccharomyces to major beer styles
Source: PLoS One. 2017 Aug 9;12(8):e0181694. doi: 10.1371/journal.pone.0181694 (PMC5549903; doi:10.1371/journal.pone.0181694)
Supplement: S4 File — The directory includes 90 raw files and was zipped to “.zip”; the folder has three strains with 30 spectra per strain; S1 Text explains the raw files with an example and Table 1 represents the yeast strains used within the experiment. (ZIP) [file pone.0181694.s007.zip › 10-12/30259-308-OG-Alt-Alt-YPG-18h-E-E_2015-07-13_3_0_B6_1.dat]

2000.66 1984
2001.08 1990
2001.50 1781
2001.92 2045
2002.34 2150
2002.77 1954
2003.19 1998
2003.61 2181
2004.03 1818
2004.45 1979
2004.88 2136
2005.30 1898
2005.72 1924
2006.14 1916
2006.56 2062
2006.99 1922
2007.41 1805
2007.83 2024
2008.25 2183
2008.67 1891
2009.10 1855
2009.52 1860
2009.94 1957
2010.36 1859
2010.79 1899
2011.21 1777
2011.63 1873
2012.06 2008
2012.48 1864
2012.90 1774
2013.32 1753
2013.75 1696
2014.17 1855
2014.59 1859
2015.02 1990
2015.44 1983
2015.86 1827
2016.28 1883
2016.71 1835
2017.13 1899
2017.55 1908
2017.98 2083
2018.40 2094
2018.82 2022
2019.25 2085
2019.67 1842
2020.09 1954
2020.52 1938
2020.94 1962
2021.37 1964
2021.79 1983
2022.21 1899
2022.64 1868
2023.06 1717
2023.48 1740
2023.91 1810
2024.33 1727
2024.76 1805
2025.18 1837
2025.60 1861
2026.03 1721
2026.45 1816
2026.88 1697
2027.30 1600
2027.73 1730
2028.15 1949
2028.57 1750
2029.00 1813
2029.42 1786
2029.85 1752
2030.27 1568
2030.70 1638
2031.12 1885
2031.55 1868
2031.97 1839
2032.40 1988
2032.82 2047
2033.25 2075
2033.67 2025
2034.10 1854
2034.52 1859
2034.95 2008
2035.37 1925
2035.80 2022
2036.22 1924
2036.65 1871
2037.07 1916
2037.50 1919
2037.92 1893
2038.35 1999
2038.77 2116
2039.20 2185
2039.63 2028
2040.05 2286
2040.48 2155
2040.90 1891
2041.33 1966
2041.75 1994
2042.18 2050
2042.61 2025
2043.03 1948
2043.46 1919
2043.88 1918
2044.31 1985
2044.74 1792
2045.16 1853
2045.59 1879
2046.01 1785
2046.44 1829
2046.87 1772
2047.29 1826
2047.72 1834
2048.15 1837
2048.57 1686
2049.00 1757
2049.43 1689
2049.85 1747
2050.28 1784
2050.71 1859
2051.13 1872
2051.56 1749
2051.99 1679
2052.41 1922
2052.84 1771
2053.27 1843
2053.69 1910
2054.12 1741
2054.55 1775
2054.98 1810
2055.40 1860
2055.83 1759
2056.26 1738
2056.68 1683
2057.11 1747
2057.54 1923
2057.97 1843
2058.39 1725
2058.82 1767
2059.25 1918
2059.68 1797
2060.11 1721
2060.53 1844
2060.96 1765
2061.39 1766
2061.82 1872
2062.24 1809
2062.67 1807
2063.10 1744
2063.53 1805
2063.96 1925
2064.39 2163
2064.81 2072
2065.24 2317
2065.67 2050
2066.10 1955
2066.53 2161
2066.95 1922
2067.38 2039
2067.81 2054
2068.24 1920
2068.67 1954
2069.10 1952
2069.53 1832
2069.96 1779
2070.38 1852
2070.81 1821
2071.24 1801
2071.67 1801
2072.10 1780
2072.53 1678
2072.96 1804
2073.39 1818
2073.82 1910
2074.24 1881
2074.67 2042
2075.10 1958
2075.53 1961
2075.96 1889
2076.39 1898
2076.82 2029
2077.25 1896
2077.68 2117
2078.11 2053
2078.54 1980
2078.97 2046
2079.40 2103
2079.83 2216
2080.26 2152
2080.69 2087
2081.12 2102
2081.55 2041
2081.98 2117
2082.41 2117
2082.84 1984
2083.27 2055
2083.70 1889
2084.13 1937
2084.56 1898
2084.99 1695
2085.42 1849
2085.85 1758
2086.28 1846
2086.71 1957
2087.14 1986
2087.57 1893
2088.00 1882
2088.43 1889
2088.86 1706
2089.29 1728
2089.73 1820
2090.16 1983
2090.59 1818
2091.02 1654
2091.45 1815
2091.88 1852
2092.31 1932
2092.74 1948
2093.17 1924
2093.60 2030
2094.04 1840
2094.47 1913
2094.90 1922
2095.33 1887
2095.76 1908
2096.19 1647
2096.62 1863
2097.06 1721
2097.49 1820
2097.92 1888
2098.35 1903
2098.78 1672
2099.21 1675
2099.65 1659
2100.08 1788
2100.51 1656
2100.94 1821
2101.37 1703
2101.81 1785
2102.24 1862
2102.67 1850
2103.10 1702
2103.53 1697
2103.97 1551
2104.40 1620
2104.83 1676
2105.26 1651
2105.70 1666
2106.13 1922
2106.56 1880
2106.99 1790
2107.43 1760
2107.86 1883
2108.29 1845
2108.72 1582
2109.16 1749
2109.59 1833
2110.02 1880
2110.46 1983
2110.89 1953
2111.32 1859
2111.75 1869
2112.19 1715
2112.62 1912
2113.05 1880
2113.49 1914
2113.92 1812
2114.35 1740
2114.79 1707
2115.22 1814
2115.65 1849
2116.09 1742
2116.52 1805
2116.95 1704
2117.39 1776
2117.82 1779
2118.26 2008
2118.69 1960
2119.12 1779
2119.56 1817
2119.99 1813
2120.42 1889
2120.86 1956
2121.29 1887
2121.73 1829
2122.16 1763
2122.59 1802
2123.03 1930
2123.46 1698
2123.90 1554
2124.33 1930
2124.77 1913
2125.20 1761
2125.64 1741
2126.07 1656
2126.50 1716
2126.94 1787
2127.37 1756
2127.81 1878
2128.24 1785
2128.68 1809
2129.11 1715
2129.55 1654
2129.98 1774
2130.42 1864
2130.85 1915
2131.29 1955
2131.72 2021
2132.16 2033
2132.59 1932
2133.03 1990
2133.46 1852
2133.90 1774
2134.33 1975
2134.77 2067
2135.20 2127
2135.64 2258
2136.08 2190
2136.51 2364
2136.95 2372
2137.38 2340
2137.82 2216
2138.25 2217
2138.69 2365
2139.13 2141
2139.56 2014
2140.00 1928
2140.43 1713
2140.87 1711
2141.31 1785
2141.74 1748
2142.18 1844
2142.61 1880
2143.05 1909
2143.49 1807
2143.92 1779
2144.36 1726
2144.80 1896
2145.23 1794
2145.67 1906
2146.11 1715
2146.54 1784
2146.98 1901
2147.42 1886
2147.85 1888
2148.29 1872
2148.73 1935
2149.16 2179
2149.60 2274
2150.04 2408
2150.47 2291
2150.91 2226
2151.35 2463
2151.79 2353
2152.22 2156
2152.66 2221
2153.10 2113
2153.53 2012
2153.97 2158
2154.41 2158
2154.85 2114
2155.28 2042
2155.72 1968
2156.16 1858
2156.60 2040
2157.03 1975
2157.47 2064
2157.91 2065
2158.35 2008
2158.79 1902
2159.22 1831
2159.66 1992
2160.10 1980
2160.54 1968
2160.98 2190
2161.41 2128
2161.85 2000
2162.29 1763
2162.73 2034
2163.17 1913
2163.60 1951
2164.04 1777
2164.48 1956
2164.92 2061
2165.36 2010
2165.80 1831
2166.24 1792
2166.67 1816
2167.11 1829
2167.55 1803
2167.99 1850
2168.43 1923
2168.87 2066
2169.31 2080
2169.75 2062
2170.19 1900
2170.62 1972
2171.06 2043
2171.50 1931
2171.94 2170
2172.38 2056
2172.82 1995
2173.26 1899
2173.70 1988
2174.14 1901
2174.58 1952
2175.02 2085
2175.46 2265
2175.90 2239
2176.34 2122
2176.78 2137
2177.22 2244
2177.66 2071
2178.10 2133
2178.54 2182
2178.97 2073
2179.41 2083
2179.85 1993
2180.29 2024
2180.74 1990
2181.18 1931
2181.62 2103
2182.06 2145
2182.50 1872
2182.94 1884
2183.38 1789
2183.82 1703
2184.26 1830
2184.70 2091
2185.14 1929
2185.58 2037
2186.02 1851
2186.46 1863
2186.90 2087
2187.34 2187
2187.78 2212
2188.22 2140
2188.66 2192
2189.11 2275
2189.55 2105
2189.99 2224
2190.43 2141
2190.87 2052
2191.31 2285
2191.75 1958
2192.19 2097
2192.63 2034
2193.08 2025
2193.52 2013
2193.96 2132
2194.40 2271
2194.84 2231
2195.28 2177
2195.72 2124
2196.17 2251
2196.61 2241
2197.05 2208
2197.49 2200
2197.93 2094
2198.37 2094
2198.82 2103
2199.26 1955
2199.70 1938
2200.14 2005
2200.58 2230
2201.03 2120
2201.47 1959
2201.91 2122
2202.35 2014
2202.80 2009
2203.24 2003
2203.68 1887
2204.12 1841
2204.57 1973
2205.01 1914
2205.45 1858
2205.89 2002
2206.34 2080
2206.78 2070
2207.22 2057
2207.66 2001
2208.11 2187
2208.55 2013
2208.99 2144
2209.44 1998
2209.88 2061
2210.32 2081
2210.76 2159
2211.21 2060
2211.65 2024
2212.09 2124
2212.54 1992
2212.98 1965
2213.42 2032
2213.87 1921
2214.31 1873
2214.75 1872
2215.20 1912
2215.64 1954
2216.09 1900
2216.53 1961
2216.97 1886
2217.42 1879
2217.86 1981
2218.30 1931
2218.75 1968
2219.19 2119
2219.64 2018
2220.08 1925
2220.52 1783
2220.97 1800
2221.41 1785
2221.86 1870
2222.30 1786
2222.75 1804
2223.19 1948
2223.63 2012
2224.08 2124
2224.52 2048
2224.97 1976
2225.41 2061
2225.86 2114
2226.30 2144
2226.75 2384
2227.19 2228
2227.64 2334
2228.08 2204
2228.53 2145
2228.97 1976
2229.42 2162
2229.86 2293
2230.31 2178
2230.75 2125
2231.20 2298
2231.64 2211
2232.09 2068
2232.53 2177
2232.98 2080
2233.42 2333
2233.87 2256
2234.31 2226
2234.76 2211
2235.20 1978
2235.65 2046
2236.10 2063
2236.54 2168
2236.99 1917
2237.43 1988
2237.88 2085
2238.32 2044
2238.77 2100
2239.22 2019
2239.66 2100
2240.11 2039
2240.55 2011
2241.00 1889
2241.45 1977
2241.89 1968
2242.34 1942
2242.79 1781
2243.23 1851
2243.68 1937
2244.12 2055
2244.57 1926
2245.02 1918
2245.46 1915
2245.91 1720
2246.36 1676
2246.80 1670
2247.25 1835
2247.70 2008
2248.14 2021
2248.59 1989
2249.04 2083
2249.49 2073
2249.93 2028
2250.38 1984
2250.83 1880
2251.27 2010
2251.72 2164
2252.17 2160
2252.62 2047
2253.06 1841
2253.51 1698
2253.96 1991
2254.40 1989
2254.85 1922
2255.30 1870
2255.75 1719
2256.20 1769
2256.64 1935
2257.09 1833
2257.54 1803
2257.99 1807
2258.43 1899
2258.88 2019
2259.33 1959
2259.78 1865
2260.23 1952
2260.67 1927
2261.12 1951
2261.57 1985
2262.02 2240
2262.47 2044
2262.92 2120
2263.36 2260
2263.81 2268
2264.26 2067
2264.71 2214
2265.16 2261
2265.61 2378
2266.05 2194
2266.50 2289
2266.95 2172
2267.40 2360
2267.85 2136
2268.30 2230
2268.75 2147
2269.20 2172
2269.65 2468
2270.09 2281
2270.54 2391
2270.99 2320
2271.44 2263
2271.89 2489
2272.34 2287
2272.79 2228
2273.24 2218
2273.69 2243
2274.14 2216
2274.59 2024
2275.04 2174
2275.49 1915
2275.94 2036
2276.38 1943
2276.83 1940
2277.28 1855
2277.73 1946
2278.18 1933
2278.63 1851
2279.08 1778
2279.53 1983
2279.98 2102
2280.43 2146
2280.88 2006
2281.33 2052
2281.78 2121
2282.23 2094
2282.68 2026
2283.13 1986
2283.59 2057
2284.04 2120
2284.49 2093
2284.94 1787
2285.39 1823
2285.84 1893
2286.29 1993
2286.74 1973
2287.19 2080
2287.64 2146
2288.09 2040
2288.54 2227
2288.99 2582
2289.44 2751
2289.89 3162
2290.35 3077
2290.80 3309
2291.25 3353
2291.70 3517
2292.15 3415
2292.60 3420
2293.05 3170
2293.50 3081
2293.96 2939
2294.41 3000
2294.86 2928
2295.31 2687
2295.76 2666
2296.21 2893
2296.66 2644
2297.12 2353
2297.57 2535
2298.02 2489
2298.47 2304
2298.92 2231
2299.38 2413
2299.83 2177
2300.28 2188
2300.73 2030
2301.18 2032
2301.64 2087
2302.09 1877
2302.54 1934
2302.99 2124
2303.44 2191
2303.90 1998
2304.35 2036
2304.80 1891
2305.25 2009
2305.71 2176
2306.16 2055
2306.61 2164
2307.07 2103
2307.52 2132
2307.97 2146
2308.42 2145
2308.88 2213
2309.33 2289
2309.78 2510
2310.23 2448
2310.69 2455
2311.14 2300
2311.59 2388
2312.05 2358
2312.50 2266
2312.95 2203
2313.41 2182
2313.86 2190
2314.31 2193
2314.77 2130
2315.22 1968
2315.67 2111
2316.13 2075
2316.58 2200
2317.04 2094
2317.49 2045
2317.94 1947
2318.40 2050
2318.85 2196
2319.30 2217
2319.76 2216
2320.21 2046
2320.67 1913
2321.12 2002
2321.57 2056
2322.03 2090
2322.48 2141
2322.94 2258
2323.39 2175
2323.85 2177
2324.30 2147
2324.75 2247
2325.21 2425
2325.66 2382
2326.12 2337
2326.57 2139
2327.03 2379
2327.48 2273
2327.94 2295
2328.39 2433
2328.85 2469
2329.30 2793
2329.76 2670
2330.21 2458
2330.67 2393
2331.12 2472
2331.58 2495
2332.03 2269
2332.49 2290
2332.94 2230
2333.40 2468
2333.85 2338
2334.31 2404
2334.76 2224
2335.22 2116
2335.67 2066
2336.13 1971
2336.58 2171
2337.04 2116
2337.50 2143
2337.95 2339
2338.41 2350
2338.86 2319
2339.32 2281
2339.77 2308
2340.23 2226
2340.69 2143
2341.14 2323
2341.60 2449
2342.05 2379
2342.51 2309
2342.97 2546
2343.42 2432
2343.88 2462
2344.34 2449
2344.79 2330
2345.25 2329
2345.70 2406
2346.16 2391
2346.62 2427
2347.07 2454
2347.53 2590
2347.99 2349
2348.44 2372
2348.90 2363
2349.36 2111
2349.81 2070
2350.27 2246
2350.73 2268
2351.19 2261
2351.64 2137
2352.10 2200
2352.56 2184
2353.01 2069
2353.47 2099
2353.93 2162
2354.39 2106
2354.84 1908
2355.30 2053
2355.76 1930
2356.22 1958
2356.67 2096
2357.13 2063
2357.59 1862
2358.05 1941
2358.50 1915
2358.96 2028
2359.42 2045
2359.88 2023
2360.33 2003
2360.79 2120
2361.25 2175
2361.71 2216
2362.17 2102
2362.62 1798
2363.08 1913
2363.54 2017
2364.00 2003
2364.46 1972
2364.92 1954
2365.37 2190
2365.83 2278
2366.29 2108
2366.75 2164
2367.21 2148
2367.67 2261
2368.12 2151
2368.58 2207
2369.04 2222
2369.50 2273
2369.96 2266
2370.42 1944
2370.88 1974
2371.34 2331
2371.80 2111
2372.25 2115
2372.71 2134
2373.17 2050
2373.63 2127
2374.09 2060
2374.55 2076
2375.01 1895
2375.47 2017
2375.93 1870
2376.39 1992
2376.85 2128
2377.31 2040
2377.77 2058
2378.23 2100
2378.69 2244
2379.15 2238
2379.61 2114
2380.06 2133
2380.52 2276
2380.98 2175
2381.44 1914
2381.90 2038
2382.36 2217
2382.82 2047
2383.28 2073
2383.74 1958
2384.20 1940
2384.67 1969
2385.13 1961
2385.59 2136
2386.05 2097
2386.51 1982
2386.97 1871
2387.43 1924
2387.89 2129
2388.35 2196
2388.81 2108
2389.27 2063
2389.73 1997
2390.19 1938
2390.65 2057
2391.11 1879
2391.57 1784
2392.03 1941
2392.50 1849
2392.96 1830
2393.42 2074
2393.88 1958
2394.34 2021
2394.80 1874
2395.26 1878
2395.72 1836
2396.19 1915
2396.65 2055
2397.11 1940
2397.57 1880
2398.03 2026
2398.49 1877
2398.95 1928
2399.42 1776
2399.88 1855
2400.34 2003
2400.80 2005
2401.26 1907
2401.73 1878
2402.19 1926
2402.65 1940
2403.11 1868
2403.57 1873
2404.04 1798
2404.50 1852
2404.96 1839
2405.42 1909
2405.88 2107
2406.35 1939
2406.81 2007
2407.27 2063
2407.73 2081
2408.20 1816
2408.66 1946
2409.12 2042
2409.58 1895
2410.05 1905
2410.51 1945
2410.97 1836
2411.43 1852
2411.90 1717
2412.36 1886
2412.82 1950
2413.29 1775
2413.75 1789
2414.21 1939
2414.68 1957
2415.14 1904
2415.60 2126
2416.07 2237
2416.53 2287
2416.99 2575
2417.46 2484
2417.92 2398
2418.38 2438
2418.85 2457
2419.31 2484
2419.77 2561
2420.24 2508
2420.70 2266
2421.16 2323
2421.63 2448
2422.09 2554
2422.56 2254
2423.02 2429
2423.48 2195
2423.95 2065
2424.41 2170
2424.88 2138
2425.34 2215
2425.80 2060
2426.27 2049
2426.73 2193
2427.20 2131
2427.66 2006
2428.13 2107
2428.59 2164
2429.05 1947
2429.52 2114
2429.98 2085
2430.45 2088
2430.91 2094
2431.38 1999
2431.84 2099
2432.31 1992
2432.77 2069
2433.24 2307
2433.70 2145
2434.17 2269
2434.63 2166
2435.10 2249
2435.56 2284
2436.03 2039
2436.49 1982
2436.96 2187
2437.42 2287
2437.89 2423
2438.35 2256
2438.82 2375
2439.28 2617
2439.75 2503
2440.22 2471
2440.68 2690
2441.15 2460
2441.61 2386
2442.08 2578
2442.54 2574
2443.01 2567
2443.48 2498
2443.94 2159
2444.41 2248
2444.87 1966
2445.34 2155
2445.81 2175
2446.27 2118
2446.74 2023
2447.20 2031
2447.67 1774
2448.14 1783
2448.60 1826
2449.07 1926
2449.54 1842
2450.00 1926
2450.47 1848
2450.94 2004
2451.40 1910
2451.87 1804
2452.34 1864
2452.80 1866
2453.27 2042
2453.74 2163
2454.20 2027
2454.67 1725
2455.14 1845
2455.60 1999
2456.07 2065
2456.54 2079
2457.01 1993
2457.47 1804
2457.94 1880
2458.41 2134
2458.88 2079
2459.34 2117
2459.81 1950
2460.28 1966
2460.74 1955
2461.21 1954
2461.68 2034
2462.15 1950
2462.62 1775
2463.08 1982
2463.55 1952
2464.02 2033
2464.49 2032
2464.95 2114
2465.42 2201
2465.89 2137
2466.36 2123
2466.83 2239
2467.30 1990
2467.76 2027
2468.23 2210
2468.70 2021
2469.17 2044
2469.64 1900
2470.10 2066
2470.57 2088
2471.04 1867
2471.51 1923
2471.98 2031
2472.45 1978
2472.92 2037
2473.39 1952
2473.85 1931
2474.32 1819
2474.79 1786
2475.26 1987
2475.73 1954
2476.20 1880
2476.67 1810
2477.14 1868
2477.61 1884
2478.07 1967
2478.54 2079
2479.01 2028
2479.48 2144
2479.95 2203
2480.42 2201
2480.89 2063
2481.36 2278
2481.83 2216
2482.30 2040
2482.77 2055
2483.24 1850
2483.71 1836
2484.18 1876
2484.65 1935
2485.12 2027
2485.59 2021
2486.06 2013
2486.53 1943
2487.00 2175
2487.47 2168
2487.94 1985
2488.41 2089
2488.88 2085
2489.35 2033
2489.82 1995
2490.29 2019
2490.76 2006
2491.23 2028
2491.70 2009
2492.17 2088
2492.64 2137
2493.11 1985
2493.58 2198
2494.05 2137
2494.52 2047
2494.99 2167
2495.47 2277
2495.94 2225
2496.41 2081
2496.88 2157
2497.35 2063
2497.82 1984
2498.29 1983
2498.76 2006
2499.23 1934
2499.70 1865
2500.18 1916
2500.65 1778
2501.12 1893
2501.59 1968
2502.06 1822
2502.53 1831
2503.00 1803
2503.48 1855
2503.95 1870
2504.42 1960
2504.89 2023
2505.36 2106
2505.83 1974
2506.31 2048
2506.78 2023
2507.25 2080
2507.72 2184
2508.19 2159
2508.67 2381
2509.14 2393
2509.61 2519
2510.08 2390
2510.56 2200
2511.03 2380
2511.50 2300
2511.97 2252
2512.44 2302
2512.92 2369
2513.39 2288
2513.86 2384
2514.33 2307
2514.81 2186
2515.28 2173
2515.75 2249
2516.23 2105
2516.70 2002
2517.17 2180
2517.64 2076
2518.12 1997
2518.59 2027
2519.06 2071
2519.54 1976
2520.01 1915
2520.48 1961
2520.96 1911
2521.43 1954
2521.90 1907
2522.38 1923
2522.85 1834
2523.32 1838
2523.80 1909
2524.27 1913
2524.74 1929
2525.22 1866
2525.69 1930
2526.16 2128
2526.64 2107
2527.11 1988
2527.59 1932
2528.06 1946
2528.53 1871
2529.01 2010
2529.48 2105
2529.96 1976
2530.43 1949
2530.90 1856
2531.38 1844
2531.85 1848
2532.33 1841
2532.80 2110
2533.28 2062
2533.75 2083
2534.22 2059
2534.70 1973
2535.17 1984
2535.65 2103
2536.12 1895
2536.60 1940
2537.07 2017
2537.55 2196
2538.02 1987
2538.50 2035
2538.97 2069
2539.45 2144
2539.92 2126
2540.40 2111
2540.87 1927
2541.35 1866
2541.82 2027
2542.30 2171
2542.77 2117
2543.25 2150
2543.72 1938
2544.20 1866
2544.67 2185
2545.15 2223
2545.62 2127
2546.10 2106
2546.58 2347
2547.05 2301
2547.53 2273
2548.00 2377
2548.48 2437
2548.95 2426
2549.43 2544
2549.91 2457
2550.38 2320
2550.86 2379
2551.33 2481
2551.81 2610
2552.29 2682
2552.76 2694
2553.24 2704
2553.72 2679
2554.19 2794
2554.67 2661
2555.14 2777
2555.62 2794
2556.10 2725
2556.57 2575
2557.05 2531
2557.53 2409
2558.00 2343
2558.48 2330
2558.96 2131
2559.43 2121
2559.91 2164
2560.39 2162
2560.87 2247
2561.34 2042
2561.82 1830
2562.30 1966
2562.77 1953
2563.25 1962
2563.73 1935
2564.21 2105
2564.68 2041
2565.16 2022
2565.64 1927
2566.11 1971
2566.59 1980
2567.07 1969
2567.55 2004
2568.03 1898
2568.50 1799
2568.98 1758
2569.46 1720
2569.94 1880
2570.41 2035
2570.89 1930
2571.37 2257
2571.85 2254
2572.33 2081
2572.80 1780
2573.28 1907
2573.76 2073
2574.24 2080
2574.72 2014
2575.19 1915
2575.67 2019
2576.15 2041
2576.63 2024
2577.11 1908
2577.59 2296
2578.07 2245
2578.54 2026
2579.02 2027
2579.50 1984
2579.98 2110
2580.46 2034
2580.94 1904
2581.42 1908
2581.90 1944
2582.37 1673
2582.85 1811
2583.33 1865
2583.81 1791
2584.29 1926
2584.77 1772
2585.25 2007
2585.73 2152
2586.21 2069
2586.69 2069
2587.17 2048
2587.65 1996
2588.13 1989
2588.61 1916
2589.08 2005
2589.56 1994
2590.04 2088
2590.52 2157
2591.00 2161
2591.48 2118
2591.96 2221
2592.44 2169
2592.92 2126
2593.40 2253
2593.88 2112
2594.36 2223
2594.84 2133
2595.32 2130
2595.80 2180
2596.28 2112
2596.76 2124
2597.24 2215
2597.72 2157
2598.21 2050
2598.69 2094
2599.17 1949
2599.65 1848
2600.13 2141
2600.61 1902
2601.09 1859
2601.57 1988
2602.05 1842
2602.53 1794
2603.01 1957
2603.49 1896
2603.97 1756
2604.45 1888
2604.94 1985
2605.42 1881
2605.90 1893
2606.38 1838
2606.86 2074
2607.34 1997
2607.82 2045
2608.30 2120
2608.79 2308
2609.27 2252
2609.75 2147
2610.23 2161
2610.71 2169
2611.19 2133
2611.68 2274
2612.16 1982
2612.64 2013
2613.12 2132
2613.60 1882
2614.08 1881
2614.57 1887
2615.05 1913
2615.53 1914
2616.01 1832
2616.49 1948
2616.98 1949
2617.46 1881
2617.94 2019
2618.42 1980
2618.91 2076
2619.39 1909
2619.87 1948
2620.35 2113
2620.84 2132
2621.32 2109
2621.80 2107
2622.28 2016
2622.77 2008
2623.25 1914
2623.73 1831
2624.21 1947
2624.70 2237
2625.18 2212
2625.66 2076
2626.15 2028
2626.63 1830
2627.11 1894
2627.60 1777
2628.08 1769
2628.56 1900
2629.05 1946
2629.53 2071
2630.01 2006
2630.50 2043
2630.98 1942
2631.46 2044
2631.95 2117
2632.43 2056
2632.91 2002
2633.40 1961
2633.88 1782
2634.36 2053
2634.85 2090
2635.33 2076
2635.82 1977
2636.30 1877
2636.78 1909
2637.27 2074
2637.75 1935
2638.24 1921
2638.72 2240
2639.20 2068
2639.69 2096
2640.17 2178
2640.66 2241
2641.14 2197
2641.63 2304
2642.11 2117
2642.60 1948
2643.08 1816
2643.56 1891
2644.05 1934
2644.53 1901
2645.02 1923
2645.50 1936
2645.99 1753
2646.47 1797
2646.96 1904
2647.44 2070
2647.93 1980
2648.41 1830
2648.90 2163
2649.38 2208
2649.87 2063
2650.35 2174
2650.84 2136
2651.32 1857
2651.81 1743
2652.30 1856
2652.78 1986
2653.27 2084
2653.75 2070
2654.24 2039
2654.72 2126
2655.21 2163
2655.69 2043
2656.18 1980
2656.67 2065
2657.15 2067
2657.64 2018
2658.12 1787
2658.61 1974
2659.10 1949
2659.58 1940
2660.07 1877
2660.55 1869
2661.04 1857
2661.53 1976
2662.01 1787
2662.50 1808
2662.99 2002
2663.47 1910
2663.96 1900
2664.44 1992
2664.93 1849
2665.42 1797
2665.90 1902
2666.39 1755
2666.88 1841
2667.36 1954
2667.85 1963
2668.34 2020
2668.83 1986
2669.31 1924
2669.80 2054
2670.29 2042
2670.77 2142
2671.26 2164
2671.75 2070
2672.24 2062
2672.72 2007
2673.21 2175
2673.70 2309
2674.18 2606
2674.67 2611
2675.16 2386
2675.65 2408
2676.13 2540
2676.62 2339
2677.11 2413
2677.60 2574
2678.09 2278
2678.57 2256
2679.06 2432
2679.55 2493
2680.04 2498
2680.53 2745
2681.01 2508
2681.50 2453
2681.99 2600
2682.48 2504
2682.97 2451
2683.45 2569
2683.94 2683
2684.43 2673
2684.92 2449
2685.41 2397
2685.90 2418
2686.38 2334
2686.87 2210
2687.36 2173
2687.85 2393
2688.34 2329
2688.83 2092
2689.32 2096
2689.81 2213
2690.29 2064
2690.78 2121
2691.27 2008
2691.76 2059
2692.25 2142
2692.74 2133
2693.23 2073
2693.72 2026
2694.21 1896
2694.70 1931
2695.19 2035
2695.68 2024
2696.16 2143
2696.65 2231
2697.14 2051
2697.63 2198
2698.12 2192
2698.61 2153
2699.10 2115
2699.59 2087
2700.08 2150
2700.57 2380
2701.06 2291
2701.55 2462
2702.04 2350
2702.53 2254
2703.02 2403
2703.51 2310
2704.00 2234
2704.49 2186
2704.98 2150
2705.47 2224
2705.96 2250
2706.45 2015
2706.94 2030
2707.43 2203
2707.92 2088
2708.41 1938
2708.91 1975
2709.40 2002
2709.89 1889
2710.38 1906
2710.87 2019
2711.36 2000
2711.85 1967
2712.34 2040
2712.83 1898
2713.32 1964
2713.81 1746
2714.30 1882
2714.80 1955
2715.29 2037
2715.78 2066
2716.27 2044
2716.76 1882
2717.25 1737
2717.74 1792
2718.23 1939
2718.73 2087
2719.22 2074
2719.71 2036
2720.20 2090
2720.69 2093
2721.18 2071
2721.68 2035
2722.17 2088
2722.66 2214
2723.15 2109
2723.64 2093
2724.14 2376
2724.63 2015
2725.12 2024
2725.61 2079
2726.10 1916
2726.60 1998
2727.09 1866
2727.58 1957
2728.07 2061
2728.56 2078
2729.06 1954
2729.55 1933
2730.04 2116
2730.53 2035
2731.03 1981
2731.52 2058
2732.01 2082
2732.51 2089
2733.00 1895
2733.49 1878
2733.98 1996
2734.48 1869
2734.97 2125
2735.46 1953
2735.96 1997
2736.45 1956
2736.94 1828
2737.43 1848
2737.93 1957
2738.42 1939
2738.91 2165
2739.41 2067
2739.90 2013
2740.39 2196
2740.89 2069
2741.38 1922
2741.88 1914
2742.37 2011
2742.86 1974
2743.36 1997
2743.85 2062
2744.34 1967
2744.84 1844
2745.33 1746
2745.83 1914
2746.32 2084
2746.81 2007
2747.31 1818
2747.80 1946
2748.30 1944
2748.79 2007
2749.28 1972
2749.78 1987
2750.27 1964
2750.77 1879
2751.26 1795
2751.76 1737
2752.25 1941
2752.74 2034
2753.24 1870
2753.73 1726
2754.23 2011
2754.72 2137
2755.22 1918
2755.71 2000
2756.21 1890
2756.70 1981
2757.20 2137
2757.69 2247
2758.19 2227
2758.68 1980
2759.18 2137
2759.67 2031
2760.17 1864
2760.66 1877
2761.16 1779
2761.65 1982
2762.15 2172
2762.64 1978
2763.14 1980
2763.64 2047
2764.13 2030
2764.63 1924
2765.12 2047
2765.62 2127
2766.11 1995
2766.61 2032
2767.11 1956
2767.60 1907
2768.10 1881
2768.59 1799
2769.09 1981
2769.59 2043
2770.08 1865
2770.58 2061
2771.07 2000
2771.57 2069
2772.07 2130
2772.56 2254
2773.06 2250
2773.56 1970
2774.05 2047
2774.55 2163
2775.04 2225
2775.54 2161
2776.04 2186
2776.53 2144
2777.03 2299
2777.53 2107
2778.03 2079
2778.52 2266
2779.02 2322
2779.52 2400
2780.01 2227
2780.51 2213
2781.01 2139
2781.50 2129
2782.00 2167
2782.50 2102
2783.00 2029
2783.49 2128
2783.99 2183
2784.49 2190
2784.99 2096
2785.48 2049
2785.98 1954
2786.48 2096
2786.98 1850
2787.47 1881
2787.97 1986
2788.47 1939
2788.97 1964
2789.46 1996
2789.96 2000
2790.46 2026
2790.96 1974
2791.46 1934
2791.95 1995
2792.45 1871
2792.95 1987
2793.45 2030
2793.95 2163
2794.44 2144
2794.94 2014
2795.44 2326
2795.94 2304
2796.44 2305
2796.94 2497
2797.44 2621
2797.93 2799
2798.43 2542
2798.93 2502
2799.43 2558
2799.93 2419
2800.43 2438
2800.93 2414
2801.43 2303
2801.92 2275
2802.42 2197
2802.92 2093
2803.42 2207
2803.92 2139
2804.42 2183
2804.92 2317
2805.42 2510
2805.92 2641
2806.42 2775
2806.92 2889
2807.42 2939
2807.91 3061
2808.41 3047
2808.91 3284
2809.41 3138
2809.91 2974
2810.41 3017
2810.91 2853
2811.41 2557
2811.91 2570
2812.41 2393
2812.91 2290
2813.41 2294
2813.91 2207
2814.41 2135
2814.91 2202
2815.41 2050
2815.91 2070
2816.41 2163
2816.91 2218
2817.41 2140
2817.91 2154
2818.41 2130
2818.91 2279
2819.42 2471
2819.92 2491
2820.42 2437
2820.92 2219
2821.42 2405
2821.92 2299
2822.42 2353
2822.92 2444
2823.42 2237
2823.92 2119
2824.42 2089
2824.92 2234
2825.42 2228
2825.93 1983
2826.43 2074
2826.93 2024
2827.43 2061
2827.93 2116
2828.43 2054
2828.93 1920
2829.43 1935
2829.94 1877
2830.44 1985
2830.94 2148
2831.44 2153
2831.94 1983
2832.44 1917
2832.95 1964
2833.45 2167
2833.95 2238
2834.45 1932
2834.95 1982
2835.45 2008
2835.96 2113
2836.46 2168
2836.96 2122
2837.46 2223
2837.97 2182
2838.47 2250
2838.97 2188
2839.47 2129
2839.97 2174
2840.48 1924
2840.98 2064
2841.48 2136
2841.98 2135
2842.49 2057
2842.99 2159
2843.49 2114
2843.99 2183
2844.50 2134
2845.00 2164
2845.50 2358
2846.01 2387
2846.51 2266
2847.01 2393
2847.51 2381
2848.02 2474
2848.52 2692
2849.02 2387
2849.53 2385
2850.03 2259
2850.53 2142
2851.04 2166
2851.54 2228
2852.04 2146
2852.55 2048
2853.05 2126
2853.55 2036
2854.06 2029
2854.56 2125
2855.06 1934
2855.57 2133
2856.07 2059
2856.58 1975
2857.08 2064
2857.58 2120
2858.09 2008
2858.59 2259
2859.10 2152
2859.60 1978
2860.10 1899
2860.61 1964
2861.11 2075
2861.62 2037
2862.12 2065
2862.62 2095
2863.13 1932
2863.63 1765
2864.14 1970
2864.64 2089
2865.15 1820
2865.65 1881
2866.16 1765
2866.66 1714
2867.17 1806
2867.67 1871
2868.18 1977
2868.68 1958
2869.19 2018
2869.69 1882
2870.20 1917
2870.70 2036
2871.21 2005
2871.71 1856
2872.22 2031
2872.72 1959
2873.23 2082
2873.73 2042
2874.24 2040
2874.74 2004
2875.25 2067
2875.75 1997
2876.26 1965
2876.76 2082
2877.27 2193
2877.78 2246
2878.28 2276
2878.79 2063
2879.29 2044
2879.80 2186
2880.30 2193
2880.81 2380
2881.32 2471
2881.82 2694
2882.33 2537
2882.83 2387
2883.34 2374
2883.85 2259
2884.35 2301
2884.86 2506
2885.37 2665
2885.87 2682
2886.38 2804
2886.88 2848
2887.39 2808
2887.90 2693
2888.40 2942
2888.91 2905
2889.42 2681
2889.92 2494
2890.43 2439
2890.94 2409
2891.45 2407
2891.95 2086
2892.46 2112
2892.97 2148
2893.47 2273
2893.98 2353
2894.49 2313
2894.99 2371
2895.50 2356
2896.01 2655
2896.52 2715
2897.02 2559
2897.53 2709
2898.04 2593
2898.55 2523
2899.05 2566
2899.56 2753
2900.07 2529
2900.58 2473
2901.08 2497
2901.59 2671
2902.10 2639
2902.61 2713
2903.12 2889
2903.62 2887
2904.13 2495
2904.64 2423
2905.15 2392
2905.66 2507
2906.16 2629
2906.67 2500
2907.18 2303
2907.69 2392
2908.20 2359
2908.71 2145
2909.21 2184
2909.72 2292
2910.23 2302
2910.74 2162
2911.25 2067
2911.76 2005
2912.26 2111
2912.77 2101
2913.28 2170
2913.79 2188
2914.30 2054
2914.81 2119
2915.32 2311
2915.83 2089
2916.34 2247
2916.85 2242
2917.35 2178
2917.86 2066
2918.37 1905
2918.88 1975
2919.39 2119
2919.90 2211
2920.41 2298
2920.92 2293
2921.43 2206
2921.94 2214
2922.45 2131
2922.96 2169
2923.47 2170
2923.98 2354
2924.49 2607
2925.00 2780
2925.51 2643
2926.02 2703
2926.53 2775
2927.04 2563
2927.55 2411
2928.06 2425
2928.57 2525
2929.08 2399
2929.59 2231
2930.10 2212
2930.61 2155
2931.12 2025
2931.63 2094
2932.14 2099
2932.65 1968
2933.16 2107
2933.67 1980
2934.18 2147
2934.69 2070
2935.20 2094
2935.71 2090
2936.22 2374
2936.73 2318
2937.25 2114
2937.76 2253
2938.27 2332
2938.78 2360
2939.29 2212
2939.80 2262
2940.31 2325
2940.82 2179
2941.33 2372
2941.85 2300
2942.36 2116
2942.87 2198
2943.38 2250
2943.89 2397
2944.40 2488
2944.91 2682
2945.43 2821
2945.94 2729
2946.45 2786
2946.96 3225
2947.47 3164
2947.98 3004
2948.50 2671
2949.01 2822
2949.52 2684
2950.03 2388
2950.54 2268
2951.06 2313
2951.57 2289
2952.08 2293
2952.59 2288
2953.10 2247
2953.62 2271
2954.13 2140
2954.64 2058
2955.15 2127
2955.67 1992
2956.18 2053
2956.69 2034
2957.20 1994
2957.72 2156
2958.23 2207
2958.74 2242
2959.25 2295
2959.77 2295
2960.28 2250
2960.79 2375
2961.31 2572
2961.82 2675
2962.33 2485
2962.85 2503
2963.36 2368
2963.87 2280
2964.39 2386
2964.90 2424
2965.41 2402
2965.93 2291
2966.44 2297
2966.95 2320
2967.47 2300
2967.98 2184
2968.49 2173
2969.01 2051
2969.52 2055
2970.03 1990
2970.55 2087
2971.06 2146
2971.58 2250
2972.09 2227
2972.60 2095
2973.12 2268
2973.63 2228
2974.15 2161
2974.66 2111
2975.17 2145
2975.69 1941
2976.20 2273
2976.72 2182
2977.23 2175
2977.74 2104
2978.26 2090
2978.77 2042
2979.29 2125
2979.80 2344
2980.32 2319
2980.83 2174
2981.35 2196
2981.86 2350
2982.38 2417
2982.89 2482
2983.41 2510
2983.92 2367
2984.44 2422
2984.95 2604
2985.47 2606
2985.98 2570
2986.50 2522
2987.01 2573
2987.53 2424
2988.04 2428
2988.56 2499
2989.07 2674
2989.59 2475
2990.10 2528
2990.62 2428
2991.13 2400
2991.65 2465
2992.17 2379
2992.68 2414
2993.20 2506
2993.71 2694
2994.23 2654
2994.74 2754
2995.26 2833
2995.78 2629
2996.29 2792
2996.81 3031
2997.32 3124
2997.84 3318
2998.36 3451
2998.87 2994
2999.39 3015
2999.91 3056
3000.42 3111
3000.94 2915
3001.45 2999
3001.97 3120
3002.49 3388
3003.00 3533
3003.52 3689
3004.04 3875
3004.55 3792
3005.07 3955
3005.59 3975
3006.10 4052
3006.62 3885
3007.14 3713
3007.66 3410
3008.17 3305
3008.69 3109
3009.21 2895
3009.72 2613
3010.24 2596
3010.76 2600
3011.28 2455
3011.79 2419
3012.31 2362
3012.83 2161
3013.35 2335
3013.86 2477
3014.38 2391
3014.90 2469
3015.42 2401
3015.93 2368
3016.45 2328
3016.97 2707
3017.49 2562
3018.00 2580
3018.52 2633
3019.04 2327
3019.56 2482
3020.08 2371
3020.59 2447
3021.11 2515
3021.63 2385
3022.15 2538
3022.67 2666
3023.19 2560
3023.70 2530
3024.22 2541
3024.74 2536
3025.26 2611
3025.78 2511
3026.30 2391
3026.81 2350
3027.33 2361
3027.85 2574
3028.37 2540
3028.89 2258
3029.41 2305
3029.93 2318
3030.45 2379
3030.97 2373
3031.48 2424
3032.00 2551
3032.52 2278
3033.04 2350
3033.56 2302
3034.08 2519
3034.60 2632
3035.12 2402
3035.64 2290
3036.16 2319
3036.68 2318
3037.20 2168
3037.72 2387
3038.24 2338
3038.76 2280
3039.27 2219
3039.79 2402
3040.31 2341
3040.83 2339
3041.35 2255
3041.87 2168
3042.39 2302
3042.91 2278
3043.43 2162
3043.95 2093
3044.47 2166
3044.99 2205
3045.51 2316
3046.03 2137
3046.56 2144
3047.08 2272
3047.60 2062
3048.12 2205
3048.64 2293
3049.16 2213
3049.68 2223
3050.20 2217
3050.72 2365
3051.24 2271
3051.76 2209
3052.28 2213
3052.80 2226
3053.32 2165
3053.84 2226
3054.37 2160
3054.89 2108
3055.41 2123
3055.93 2176
3056.45 2145
3056.97 2156
3057.49 2251
3058.01 2107
3058.53 2154
3059.06 2172
3059.58 2137
3060.10 2172
3060.62 2128
3061.14 2219
3061.66 2224
3062.19 2394
3062.71 2220
3063.23 2270
3063.75 2280
3064.27 2291
3064.79 2449
3065.32 2354
3065.84 2242
3066.36 2355
3066.88 2394
3067.40 2276
3067.93 2158
3068.45 2319
3068.97 2457
3069.49 2535
3070.02 2403
3070.54 2364
3071.06 2203
3071.58 2199
3072.10 2220
3072.63 2299
3073.15 2278
3073.67 2315
3074.20 2341
3074.72 2488
3075.24 2352
3075.76 2181
3076.29 2484
3076.81 2562
3077.33 2555
3077.86 2615
3078.38 2749
3078.90 2746
3079.42 2759
3079.95 2698
3080.47 2840
3080.99 2742
3081.52 2698
3082.04 2717
3082.56 2973
3083.09 2941
3083.61 2734
3084.13 2548
3084.66 2694
3085.18 2772
3085.71 2542
3086.23 2451
3086.75 2600
3087.28 2784
3087.80 2646
3088.32 2596
3088.85 2711
3089.37 2723
3089.90 2534
3090.42 2722
3090.94 2660
3091.47 2628
3091.99 2707
3092.52 2505
3093.04 2644
3093.57 2616
3094.09 2579
3094.61 2852
3095.14 2779
3095.66 2738
3096.19 3104
3096.71 2987
3097.24 2861
3097.76 3067
3098.29 3157
3098.81 3150
3099.34 3495
3099.86 3811
3100.39 4446
3100.91 4787
3101.44 5129
3101.96 6009
3102.49 6465
3103.01 6558
3103.54 6853
3104.06 7129
3104.59 7142
3105.11 6598
3105.64 6077
3106.16 5476
3106.69 4682
3107.21 4281
3107.74 3637
3108.26 3449
3108.79 3036
3109.32 2916
3109.84 2950
3110.37 3018
3110.89 2973
3111.42 3008
3111.94 3071
3112.47 2967
3113.00 3001
3113.52 2975
3114.05 2876
3114.57 2650
3115.10 2637
3115.63 2534
3116.15 2371
3116.68 2453
3117.21 2420
3117.73 2506
3118.26 2463
3118.78 2447
3119.31 2296
3119.84 2336
3120.36 2581
3120.89 2689
3121.42 2767
3121.94 2888
3122.47 2783
3123.00 2848
3123.52 2744
3124.05 2871
3124.58 2694
3125.11 2608
3125.63 2611
3126.16 2641
3126.69 2515
3127.21 2434
3127.74 2528
3128.27 2571
3128.80 2651
3129.32 2589
3129.85 2454
3130.38 2474
3130.91 2269
3131.43 2483
3131.96 2382
3132.49 2240
3133.02 2382
3133.54 2492
3134.07 2368
3134.60 2337
3135.13 2375
3135.65 2296
3136.18 2169
3136.71 2424
3137.24 2417
3137.77 2210
3138.29 2324
3138.82 2263
3139.35 2412
3139.88 2197
3140.41 2235
3140.94 2221
3141.46 2138
3141.99 2507
3142.52 2094
3143.05 2026
3143.58 2234
3144.11 2146
3144.64 2179
3145.16 2286
3145.69 2327
3146.22 2512
3146.75 2581
3147.28 2659
3147.81 2681
3148.34 2685
3148.87 2711
3149.40 2530
3149.92 2633
3150.45 2509
3150.98 2381
3151.51 2494
3152.04 2520
3152.57 2588
3153.10 2400
3153.63 2318
3154.16 2398
3154.69 2243
3155.22 2371
3155.75 2631
3156.28 2435
3156.81 2402
3157.34 2188
3157.87 2423
3158.40 2324
3158.93 2303
3159.46 2366
3159.99 2495
3160.52 2380
3161.05 2472
3161.58 2270
3162.11 2198
3162.64 2239
3163.17 2261
3163.70 2135
3164.23 2061
3164.76 2250
3165.29 2329
3165.82 2362
3166.35 2176
3166.88 2057
3167.41 2049
3167.94 2170
3168.47 1952
3169.00 2081
3169.53 2177
3170.06 2270
3170.59 2250
3171.12 1993
3171.65 1997
3172.19 2114
3172.72 2084
3173.25 2123
3173.78 2153
3174.31 2301
3174.84 2139
3175.37 2309
3175.90 2453
3176.44 2355
3176.97 2360
3177.50 2445
3178.03 2207
3178.56 2263
3179.09 2410
3179.62 2258
3180.16 2209
3180.69 2264
3181.22 2308
3181.75 2348
3182.28 2417
3182.81 2301
3183.35 2014
3183.88 2039
3184.41 2131
3184.94 2071
3185.47 2099
3186.01 2097
3186.54 2092
3187.07 2184
3187.60 2092
3188.14 2076
3188.67 2057
3189.20 2081
3189.73 2175
3190.26 2245
3190.80 2144
3191.33 2056
3191.86 2021
3192.39 2042
3192.93 2107
3193.46 2133
3193.99 2221
3194.53 2170
3195.06 2269
3195.59 2030
3196.12 2316
3196.66 2232
3197.19 2232
3197.72 2239
3198.26 2028
3198.79 1962
3199.32 2101
3199.86 2174
3200.39 2233
3200.92 2340
3201.46 2568
3201.99 2411
3202.52 2603
3203.06 2647
3203.59 2602
3204.12 2604
3204.66 2508
3205.19 2492
3205.73 2454
3206.26 2460
3206.79 2474
3207.33 2395
3207.86 2459
3208.39 2699
3208.93 2631
3209.46 2567
3210.00 2805
3210.53 2759
3211.07 2856
3211.60 3054
3212.13 2853
3212.67 2836
3213.20 2968
3213.74 3034
3214.27 2726
3214.81 2638
3215.34 2557
3215.88 2655
3216.41 2498
3216.94 2602
3217.48 2553
3218.01 2440
3218.55 2693
3219.08 2652
3219.62 2682
3220.15 2723
3220.69 2568
3221.22 2632
3221.76 2621
3222.29 2643
3222.83 2563
3223.36 2498
3223.90 2509
3224.43 2635
3224.97 2672
3225.51 2629
3226.04 2503
3226.58 2532
3227.11 2469
3227.65 2486
3228.18 2539
3228.72 2396
3229.25 2348
3229.79 2309
3230.33 2411
3230.86 2337
3231.40 2548
3231.93 2497
3232.47 2344
3233.01 2382
3233.54 2396
3234.08 2399
3234.61 2445
3235.15 2502
3235.69 2659
3236.22 2681
3236.76 2595
3237.30 2798
3237.83 2673
3238.37 2614
3238.91 2891
3239.44 3088
3239.98 2858
3240.51 2681
3241.05 2695
3241.59 2786
3242.13 2762
3242.66 2765
3243.20 2656
3243.74 2662
3244.27 2607
3244.81 2493
3245.35 2492
3245.88 2355
3246.42 2767
3246.96 2776
3247.50 2481
3248.03 2579
3248.57 2576
3249.11 2635
3249.64 2971
3250.18 2794
3250.72 2724
3251.26 2647
3251.79 2544
3252.33 2647
3252.87 2672
3253.41 2620
3253.95 2704
3254.48 2753
3255.02 2823
3255.56 2893
3256.10 2816
3256.64 2781
3257.17 2908
3257.71 3036
3258.25 3181
3258.79 3321
3259.33 3226
3259.86 3243
3260.40 3631
3260.94 3548
3261.48 3811
3262.02 4327
3262.56 4370
3263.09 4441
3263.63 4811
3264.17 4927
3264.71 5230
3265.25 5017
3265.79 5095
3266.33 5219
3266.87 5368
3267.40 5566
3267.94 5290
3268.48 5136
3269.02 5019
3269.56 4647
3270.10 4242
3270.64 3687
3271.18 3572
3271.72 3437
3272.26 3223
3272.80 3255
3273.33 2958
3273.87 2832
3274.41 2994
3274.95 2967
3275.49 3012
3276.03 3077
3276.57 3037
3277.11 3127
3277.65 3158
3278.19 3023
3278.73 3030
3279.27 2998
3279.81 2983
3280.35 3130
3280.89 3187
3281.43 3103
3281.97 3200
3282.51 3179
3283.05 2999
3283.59 3004
3284.13 3153
3284.67 3248
3285.21 3108
3285.75 3129
3286.29 3089
3286.83 2954
3287.37 2978
3287.91 3114
3288.45 3135
3289.00 3290
3289.54 3310
3290.08 3441
3290.62 3443
3291.16 3367
3291.70 3475
3292.24 3607
3292.78 3869
3293.32 4081
3293.86 4203
3294.40 4433
3294.95 4516
3295.49 4512
3296.03 4891
3296.57 4833
3297.11 4813
3297.65 4781
3298.19 4779
3298.74 4158
3299.28 4126
3299.82 4116
3300.36 3657
3300.90 3448
3301.44 3439
3301.98 3277
3302.53 3361
3303.07 3389
3303.61 3432
3304.15 3302
3304.69 3262
3305.24 3214
3305.78 3284
3306.32 3102
3306.86 3091
3307.40 3072
3307.95 3093
3308.49 3129
3309.03 3080
3309.57 3164
3310.12 3103
3310.66 3018
3311.20 2930
3311.74 2965
3312.29 2862
3312.83 2794
3313.37 3051
3313.91 3040
3314.46 3146
3315.00 3483
3315.54 3463
3316.09 3349
3316.63 3359
3317.17 3418
3317.71 3750
3318.26 3960
3318.80 4022
3319.34 3962
3319.89 4061
3320.43 4129
3320.97 4280
3321.52 4212
3322.06 4258
3322.60 4481
3323.15 4427
3323.69 4120
3324.23 4056
3324.78 4097
3325.32 3854
3325.86 3596
3326.41 3651
3326.95 3468
3327.50 3447
3328.04 3341
3328.58 3571
3329.13 3708
3329.67 3806
3330.22 4171
3330.76 4380
3331.30 5163
3331.85 6131
3332.39 6980
3332.94 8353
3333.48 10508
3334.03 11994
3334.57 14444
3335.11 16269
3335.66 17767
3336.20 19007
3336.75 19257
3337.29 19222
3337.84 17912
3338.38 16627
3338.93 14573
3339.47 12813
3340.02 11108
3340.56 9206
3341.11 7643
3341.65 6449
3342.20 5389
3342.74 4989
3343.29 4435
3343.83 4168
3344.38 3874
3344.92 3558
3345.47 3521
3346.01 3752
3346.56 3649
3347.10 3608
3347.65 3653
3348.19 3374
3348.74 3580
3349.29 3688
3349.83 3747
3350.38 3793
3350.92 3798
3351.47 3994
3352.01 3595
3352.56 3752
3353.11 3697
3353.65 3634
3354.20 3458
3354.74 3605
3355.29 3439
3355.84 3336
3356.38 3186
3356.93 3376
3357.47 3236
3358.02 3203
3358.57 3102
3359.11 2881
3359.66 2986
3360.21 2887
3360.75 2694
3361.30 2884
3361.85 3073
3362.39 2907
3362.94 2959
3363.49 3018
3364.03 3021
3364.58 3146
3365.13 3137
3365.67 2919
3366.22 2916
3366.77 3007
3367.31 2899
3367.86 2723
3368.41 2859
3368.96 2970
3369.50 2989
3370.05 3179
3370.60 3310
3371.15 3637
3371.69 3636
3372.24 3962
3372.79 4172
3373.34 4449
3373.88 4311
3374.43 4431
3374.98 4338
3375.53 4404
3376.07 4290
3376.62 3902
3377.17 3947
3377.72 3715
3378.27 3313
3378.81 3280
3379.36 2998
3379.91 2873
3380.46 2699
3381.01 2538
3381.55 2682
3382.10 2506
3382.65 2462
3383.20 2733
3383.75 2628
3384.30 2465
3384.84 2544
3385.39 2488
3385.94 2393
3386.49 2492
3387.04 2416
3387.59 2480
3388.14 2516
3388.69 2624
3389.23 2529
3389.78 2491
3390.33 2492
3390.88 2628
3391.43 2591
3391.98 2429
3392.53 2413
3393.08 2380
3393.63 2370
3394.18 2301
3394.72 2472
3395.27 2392
3395.82 2343
3396.37 2375
3396.92 2480
3397.47 2383
3398.02 2431
3398.57 2220
3399.12 2200
3399.67 2311
3400.22 2261
3400.77 2268
3401.32 2334
3401.87 2293
3402.42 2306
3402.97 2233
3403.52 2345
3404.07 2462
3404.62 2245
3405.17 2188
3405.72 2153
3406.27 2143
3406.82 2100
3407.37 2164
3407.92 2430
3408.47 2464
3409.02 2510
3409.57 2646
3410.12 2846
3410.67 2736
3411.22 2707
3411.78 2799
3412.33 2915
3412.88 2819
3413.43 2821
3413.98 2898
3414.53 2935
3415.08 2865
3415.63 2801
3416.18 2539
3416.73 2499
3417.28 2542
3417.84 2554
3418.39 2288
3418.94 2201
3419.49 2244
3420.04 2291
3420.59 2311
3421.14 2355
3421.69 2480
3422.25 2356
3422.80 2484
3423.35 2558
3423.90 2363
3424.45 2344
3425.00 2474
3425.56 2366
3426.11 2438
3426.66 2332
3427.21 2371
3427.76 2427
3428.32 2498
3428.87 2293
3429.42 2317
3429.97 2265
3430.52 2189
3431.08 2281
3431.63 2155
3432.18 2181
3432.73 2245
3433.29 2143
3433.84 2394
3434.39 2252
3434.94 2221
3435.50 2216
3436.05 2151
3436.60 2147
3437.15 2296
3437.71 2450
3438.26 2443
3438.81 2549
3439.37 2495
3439.92 2245
3440.47 2476
3441.02 2565
3441.58 2354
3442.13 2332
3442.68 2465
3443.24 2248
3443.79 2489
3444.34 2199
3444.90 2177
3445.45 2104
3446.00 2138
3446.56 2257
3447.11 2189
3447.66 2081
3448.22 2096
3448.77 2185
3449.33 2264
3449.88 2086
3450.43 2063
3450.99 2093
3451.54 1876
3452.09 1948
3452.65 2056
3453.20 1879
3453.76 1880
3454.31 1962
3454.86 2177
3455.42 2016
3455.97 2062
3456.53 2102
3457.08 2126
3457.64 2047
3458.19 2097
3458.75 2187
3459.30 2180
3459.85 2170
3460.41 2149
3460.96 2155
3461.52 2396
3462.07 2378
3462.63 2293
3463.18 2274
3463.74 2198
3464.29 2281
3464.85 2222
3465.40 2208
3465.96 2448
3466.51 2291
3467.07 2420
3467.62 2385
3468.18 2365
3468.73 2285
3469.29 2213
3469.84 2291
3470.40 2315
3470.95 2473
3471.51 2305
3472.07 2505
3472.62 2514
3473.18 2403
3473.73 2343
3474.29 2396
3474.84 2434
3475.40 2394
3475.96 2379
3476.51 2421
3477.07 2568
3477.62 2468
3478.18 2487
3478.74 2572
3479.29 2563
3479.85 2553
3480.40 2688
3480.96 2644
3481.52 2913
3482.07 2772
3482.63 2914
3483.19 2884
3483.74 2621
3484.30 2726
3484.86 2865
3485.41 2640
3485.97 2701
3486.53 2715
3487.08 2916
3487.64 3027
3488.20 3118
3488.75 3316
3489.31 3542
3489.87 3783
3490.42 4150
3490.98 4547
3491.54 4900
3492.09 5149
3492.65 5289
3493.21 5159
3493.77 5074
3494.32 4726
3494.88 4572
3495.44 4438
3496.00 4293
3496.55 4324
3497.11 4727
3497.67 4741
3498.23 5056
3498.78 5419
3499.34 5559
3499.90 5514
3500.46 5561
3501.01 5583
3501.57 5303
3502.13 5291
3502.69 5115
3503.25 4863
3503.80 5050
3504.36 4984
3504.92 5111
3505.48 5129
3506.04 5070
3506.60 5049
3507.15 4958
3507.71 4647
3508.27 4529
3508.83 4236
3509.39 3833
3509.95 3525
3510.50 3499
3511.06 3217
3511.62 3147
3512.18 3073
3512.74 2900
3513.30 2876
3513.86 2669
3514.42 2600
3514.98 2462
3515.53 2456
3516.09 2516
3516.65 2418
3517.21 2549
3517.77 2365
3518.33 2646
3518.89 2665
3519.45 2574
3520.01 2708
3520.57 2835
3521.13 2606
3521.69 2568
3522.25 2693
3522.81 2653
3523.36 2666
3523.92 2518
3524.48 2496
3525.04 2601
3525.60 2490
3526.16 2446
3526.72 2385
3527.28 2383
3527.84 2290
3528.40 2453
3528.96 2393
3529.52 2254
3530.08 2318
3530.64 2212
3531.20 2402
3531.76 2352
3532.32 2310
3532.89 2416
3533.45 2496
3534.01 2309
3534.57 2511
3535.13 2475
3535.69 2507
3536.25 2529
3536.81 2415
3537.37 2475
3537.93 2568
3538.49 2359
3539.05 2237
3539.61 2609
3540.17 2621
3540.74 2542
3541.30 2474
3541.86 2413
3542.42 2526
3542.98 2329
3543.54 2482
3544.10 2566
3544.66 2414
3545.22 2469
3545.79 2427
3546.35 2344
3546.91 2501
3547.47 2357
3548.03 2214
3548.59 2145
3549.16 2145
3549.72 2032
3550.28 2005
3550.84 2041
3551.40 2111
3551.96 2220
3552.53 2126
3553.09 2118
3553.65 2156
3554.21 1859
3554.77 2011
3555.34 2128
3555.90 2014
3556.46 2079
3557.02 2024
3557.59 2032
3558.15 2220
3558.71 2132
3559.27 2160
3559.84 2219
3560.40 2152
3560.96 2115
3561.52 1928
3562.09 2097
3562.65 2272
3563.21 2187
3563.77 2141
3564.34 2143
3564.90 1993
3565.46 1886
3566.03 2129
3566.59 2112
3567.15 2107
3567.72 2194
3568.28 2040
3568.84 1843
3569.41 1946
3569.97 1885
3570.53 1969
3571.10 2087
3571.66 2027
3572.22 1961
3572.79 2025
3573.35 2078
3573.91 2041
3574.48 2112
3575.04 2085
3575.60 2093
3576.17 2124
3576.73 2158
3577.30 2237
3577.86 2194
3578.42 2178
3578.99 2345
3579.55 2269
3580.12 2155
3580.68 2079
3581.24 2150
3581.81 2185
3582.37 2155
3582.94 1981
3583.50 2011
3584.07 1999
3584.63 2128
3585.20 2103
3585.76 2045
3586.32 1923
3586.89 1941
3587.45 1988
3588.02 2044
3588.58 2045
3589.15 2081
3589.71 2022
3590.28 2049
3590.84 2007
3591.41 2153
3591.97 2097
3592.54 2140
3593.10 2024
3593.67 1914
3594.23 2032
3594.80 1963
3595.36 2241
3595.93 2311
3596.50 2053
3597.06 2121
3597.63 2147
3598.19 2120
3598.76 2027
3599.32 1928
3599.89 1970
3600.45 2000
3601.02 1977
3601.59 1937
3602.15 2008
3602.72 1961
3603.28 1879
3603.85 1830
3604.42 1975
3604.98 2087
3605.55 1984
3606.11 1975
3606.68 2011
3607.25 1895
3607.81 1876
3608.38 1869
3608.95 1820
3609.51 1986
3610.08 1846
3610.65 1791
3611.21 1836
3611.78 1975
3612.35 1933
3612.91 1946
3613.48 2118
3614.05 2122
3614.61 2049
3615.18 2317
3615.75 2580
3616.31 2592
3616.88 2615
3617.45 3004
3618.01 3151
3618.58 3201
3619.15 3081
3619.72 3194
3620.28 2979
3620.85 2816
3621.42 2740
3621.99 2718
3622.55 2475
3623.12 2246
3623.69 2118
3624.26 2188
3624.82 2062
3625.39 2174
3625.96 2135
3626.53 1888
3627.09 1905
3627.66 1797
3628.23 2034
3628.80 1974
3629.37 1897
3629.93 1873
3630.50 1960
3631.07 1945
3631.64 2127
3632.21 2184
3632.77 2002
3633.34 2003
3633.91 1965
3634.48 1967
3635.05 1978
3635.62 2080
3636.19 2039
3636.75 2043
3637.32 1912
3637.89 2114
3638.46 2434
3639.03 2580
3639.60 2711
3640.17 2714
3640.73 2702
3641.30 2757
3641.87 2907
3642.44 2900
3643.01 2950
3643.58 2900
3644.15 2784
3644.72 2672
3645.29 2574
3645.86 2516
3646.43 2386
3647.00 2400
3647.57 2282
3648.13 2217
3648.70 2377
3649.27 2376
3649.84 2270
3650.41 2446
3650.98 2558
3651.55 2333
3652.12 2299
3652.69 2458
3653.26 2527
3653.83 2505
3654.40 2467
3654.97 2614
3655.54 2650
3656.11 2657
3656.68 2576
3657.25 2744
3657.82 2815
3658.39 2994
3658.96 3270
3659.53 3301
3660.10 3009
3660.67 3031
3661.24 2948
3661.82 2899
3662.39 2678
3662.96 2524
3663.53 2546
3664.10 2519
3664.67 2560
3665.24 2531
3665.81 2543
3666.38 2352
3666.95 2310
3667.52 2228
3668.09 2200
3668.67 2303
3669.24 2236
3669.81 2309
3670.38 2204
3670.95 2170
3671.52 2222
3672.09 2404
3672.66 2404
3673.24 2313
3673.81 2354
3674.38 2382
3674.95 2305
3675.52 2395
3676.09 2464
3676.66 2468
3677.24 2398
3677.81 2431
3678.38 2531
3678.95 2325
3679.52 2240
3680.10 2338
3680.67 2184
3681.24 2018
3681.81 2201
3682.38 2155
3682.96 1964
3683.53 2046
3684.10 2077
3684.67 2251
3685.25 2319
3685.82 2265
3686.39 2339
3686.96 2490
3687.54 2622
3688.11 2643
3688.68 2916
3689.25 2974
3689.83 2981
3690.40 2874
3690.97 2920
3691.54 3030
3692.12 2793
3692.69 2603
3693.26 2443
3693.84 2331
3694.41 2266
3694.98 2281
3695.56 2242
3696.13 2305
3696.70 2310
3697.28 2270
3697.85 2303
3698.42 2252
3699.00 2203
3699.57 2342
3700.14 2297
3700.72 2125
3701.29 2259
3701.86 2197
3702.44 2303
3703.01 2277
3703.58 2211
3704.16 2157
3704.73 2175
3705.31 2217
3705.88 2266
3706.45 2172
3707.03 2120
3707.60 2213
3708.18 2246
3708.75 2281
3709.33 2160
3709.90 2182
3710.47 2185
3711.05 2066
3711.62 2066
3712.20 1940
3712.77 1975
3713.35 2117
3713.92 2055
3714.50 1894
3715.07 2267
3715.64 1985
3716.22 1941
3716.79 2068
3717.37 1968
3717.94 2032
3718.52 2080
3719.09 2027
3719.67 2188
3720.24 1996
3720.82 1820
3721.39 2061
3721.97 1899
3722.54 1844
3723.12 1826
3723.70 1908
3724.27 1791
3724.85 1743
3725.42 1890
3726.00 1865
3726.57 1924
3727.15 1967
3727.72 1952
3728.30 1997
3728.88 1976
3729.45 2204
3730.03 2074
3730.60 2320
3731.18 2153
3731.75 2082
3732.33 2163
3732.91 2312
3733.48 2370
3734.06 2449
3734.64 2350
3735.21 2301
3735.79 2071
3736.36 2103
3736.94 2243
3737.52 2169
3738.09 2205
3738.67 2076
3739.25 2052
3739.82 1996
3740.40 2111
3740.98 2010
3741.55 1806
3742.13 1824
3742.71 1913
3743.28 1996
3743.86 1922
3744.44 1824
3745.01 1882
3745.59 1826
3746.17 1958
3746.75 2106
3747.32 2006
3747.90 2046
3748.48 1844
3749.05 1889
3749.63 1958
3750.21 1930
3750.79 1953
3751.36 1834
3751.94 1904
3752.52 1816
3753.10 1888
3753.67 1705
3754.25 1853
3754.83 1737
3755.41 1767
3755.99 1787
3756.56 1782
3757.14 1767
3757.72 1662
3758.30 1840
3758.88 1853
3759.45 1773
3760.03 1785
3760.61 1815
3761.19 1883
3761.77 2040
3762.35 2035
3762.92 1850
3763.50 1906
3764.08 1989
3764.66 1943
3765.24 1876
3765.82 1778
3766.39 1680
3766.97 1970
3767.55 1827
3768.13 1825
3768.71 1773
3769.29 1713
3769.87 1763
3770.45 1881
3771.03 1891
3771.60 1828
3772.18 1871
3772.76 1835
3773.34 1791
3773.92 1813
3774.50 1953
3775.08 1717
3775.66 1770
3776.24 1836
3776.82 1890
3777.40 1768
3777.98 1720
3778.56 1609
3779.14 1801
3779.72 2043
3780.30 1941
3780.88 1827
3781.46 1817
3782.04 1749
3782.61 1849
3783.19 1748
3783.77 1791
3784.35 1890
3784.93 1857
3785.52 1933
3786.10 1904
3786.68 1778
3787.26 1899
3787.84 2098
3788.42 2032
3789.00 1996
3789.58 1789
3790.16 1886
3790.74 1891
3791.32 1804
3791.90 1870
3792.48 1803
3793.06 1822
3793.64 1887
3794.22 1842
3794.80 2025
3795.38 1876
3795.96 1847
3796.55 1957
3797.13 1877
3797.71 1875
3798.29 1890
3798.87 1977
3799.45 1911
3800.03 1827
3800.61 1871
3801.19 1923
3801.78 1937
3802.36 2131
3802.94 2060
3803.52 1973
3804.10 2161
3804.68 2039
3805.27 2024
3805.85 2069
3806.43 2076
3807.01 2095
3807.59 2105
3808.17 2244
3808.76 2413
3809.34 2098
3809.92 2221
3810.50 2163
3811.08 2269
3811.67 2125
3812.25 1973
3812.83 1902
3813.41 2019
3814.00 2225
3814.58 2255
3815.16 2120
3815.74 2094
3816.32 2101
3816.91 2075
3817.49 1980
3818.07 1875
3818.66 1908
3819.24 1940
3819.82 1890
3820.40 1932
3820.99 1799
3821.57 1831
3822.15 1791
3822.73 1777
3823.32 1759
3823.90 1934
3824.48 1812
3825.07 1796
3825.65 1812
3826.23 1866
3826.82 1905
3827.40 1851
3827.98 1667
3828.57 1673
3829.15 1734
3829.73 1920
3830.32 1825
3830.90 1856
3831.48 1776
3832.07 1754
3832.65 1850
3833.24 1913
3833.82 1809
3834.40 1796
3834.99 1872
3835.57 1874
3836.16 1775
3836.74 1789
3837.32 1618
3837.91 1710
3838.49 1789
3839.08 1826
3839.66 1803
3840.24 1901
3840.83 1845
3841.41 1945
3842.00 1718
3842.58 1672
3843.17 1716
3843.75 1817
3844.34 1801
3844.92 1763
3845.51 1844
3846.09 1906
3846.67 1782
3847.26 1798
3847.84 1801
3848.43 1676
3849.01 1732
3849.60 1708
3850.18 1857
3850.77 1814
3851.35 1877
3851.94 1722
3852.53 1716
3853.11 1794
3853.70 1806
3854.28 1877
3854.87 1826
3855.45 1799
3856.04 1809
3856.62 1805
3857.21 2000
3857.79 1842
3858.38 1938
3858.97 2044
3859.55 2168
3860.14 2484
3860.72 2523
3861.31 2805
3861.90 2686
3862.48 2552
3863.07 2667
3863.65 2716
3864.24 2710
3864.83 2625
3865.41 2527
3866.00 2344
3866.58 2219
3867.17 2183
3867.76 2281
3868.34 2260
3868.93 2089
3869.52 2117
3870.10 1969
3870.69 1869
3871.28 2014
3871.86 1918
3872.45 1791
3873.04 1973
3873.62 1914
3874.21 1989
3874.80 2123
3875.38 2021
3875.97 1940
3876.56 2095
3877.15 1964
3877.73 1986
3878.32 1873
3878.91 1895
3879.49 1987
3880.08 1883
3880.67 1820
3881.26 1832
3881.84 1846
3882.43 1830
3883.02 1799
3883.61 1763
3884.19 1796
3884.78 1757
3885.37 1705
3885.96 1807
3886.55 1897
3887.13 1926
3887.72 1874
3888.31 1877
3888.90 2025
3889.49 2097
3890.07 2179
3890.66 2042
3891.25 2073
3891.84 2175
3892.43 2142
3893.01 2051
3893.60 1940
3894.19 2046
3894.78 2187
3895.37 1987
3895.96 1937
3896.55 1986
3897.13 1950
3897.72 1813
3898.31 1799
3898.90 1886
3899.49 1912
3900.08 2063
3900.67 1774
3901.26 1894
3901.84 2090
3902.43 2076
3903.02 1812
3903.61 2023
3904.20 1854
3904.79 1870
3905.38 1951
3905.97 1916
3906.56 1893
3907.15 1831
3907.74 1883
3908.33 1655
3908.92 1684
3909.50 1784
3910.09 1775
3910.68 1658
3911.27 1707
3911.86 1661
3912.45 1722
3913.04 1728
3913.63 1627
3914.22 1642
3914.81 1718
3915.40 1775
3915.99 1875
3916.58 1846
3917.17 1742
3917.76 1639
3918.35 1762
3918.94 1764
3919.53 1862
3920.12 1875
3920.72 1784
3921.31 1897
3921.90 1732
3922.49 1851
3923.08 1951
3923.67 1766
3924.26 1619
3924.85 1772
3925.44 1740
3926.03 1773
3926.62 1747
3927.21 1764
3927.80 1719
3928.39 1737
3928.99 1758
3929.58 1452
3930.17 1581
3930.76 1596
3931.35 1622
3931.94 1647
3932.53 1670
3933.12 1823
3933.72 1816
3934.31 1732
3934.90 1654
3935.49 1655
3936.08 1580
3936.67 1701
3937.26 1758
3937.86 1926
3938.45 1664
3939.04 1793
3939.63 1701
3940.22 1770
3940.82 1793
3941.41 1767
3942.00 1739
3942.59 1801
3943.18 1775
3943.78 1827
3944.37 1701
3944.96 1717
3945.55 1716
3946.14 1734
3946.74 1633
3947.33 1487
3947.92 1582
3948.51 1730
3949.11 1732
3949.70 1734
3950.29 1757
3950.88 1686
3951.48 1799
3952.07 1749
3952.66 1626
3953.26 1584
3953.85 1546
3954.44 1578
3955.03 1780
3955.63 1693
3956.22 1866
3956.81 1783
3957.41 1838
3958.00 1794
3958.59 1855
3959.19 1730
3959.78 1683
3960.37 1722
3960.97 1888
3961.56 1733
3962.15 1623
3962.75 1683
3963.34 1677
3963.93 1771
3964.53 1799
3965.12 2004
3965.72 1797
3966.31 1742
3966.90 1694
3967.50 1852
3968.09 1800
3968.69 1782
3969.28 1633
3969.87 1699
3970.47 1793
3971.06 1730
3971.66 1683
3972.25 1720
3972.85 1608
3973.44 1734
3974.03 1783
3974.63 1662
3975.22 1774
3975.82 1689
3976.41 1779
3977.01 1796
3977.60 1786
3978.20 1861
3978.79 1814
3979.39 1785
3979.98 1756
3980.58 1799
3981.17 1786
3981.77 1720
3982.36 1829
3982.96 1937
3983.55 1890
3984.15 1928
3984.74 1844
3985.34 1786
3985.93 1867
3986.53 1821
3987.12 1659
3987.72 1728
3988.31 1889
3988.91 1824
3989.50 1660
3990.10 1710
3990.70 1783
3991.29 1813
3991.89 1866
3992.48 1815
3993.08 1919
3993.67 1902
3994.27 1842
3994.87 1886
3995.46 1900
3996.06 1899
3996.65 1887
3997.25 1874
3997.85 1774
3998.44 1692
3999.04 1625
3999.64 1766
4000.23 1808
4000.83 1818
4001.43 1944
4002.02 1846
4002.62 1743
4003.21 1759
4003.81 1876
4004.41 1973
4005.00 2008
4005.60 1801
4006.20 1898
4006.80 2056
4007.39 1966
4007.99 2004
4008.59 2025
4009.18 2021
4009.78 2070
4010.38 1992
4010.97 2006
4011.57 1923
4012.17 1934
4012.77 1915
4013.36 2069
4013.96 1994
4014.56 1900
4015.16 1882
4015.75 1847
4016.35 2033
4016.95 2324
4017.55 2191
4018.14 1941
4018.74 2137
4019.34 2131
4019.94 1990
4020.54 1872
4021.13 1856
4021.73 1753
4022.33 1808
4022.93 1904
4023.53 1824
4024.12 1767
4024.72 1918
4025.32 1826
4025.92 1763
4026.52 1881
4027.12 1947
4027.71 1879
4028.31 1891
4028.91 1807
4029.51 1756
4030.11 1831
4030.71 1737
4031.31 1831
4031.90 1822
4032.50 1827
4033.10 1905
4033.70 1977
4034.30 1990
4034.90 1909
4035.50 1755
4036.10 1661
4036.70 1862
4037.29 1840
4037.89 1773
4038.49 1660
4039.09 1766
4039.69 1648
4040.29 1673
4040.89 1627
4041.49 1658
4042.09 1599
4042.69 1606
4043.29 1685
4043.89 1673
4044.49 1550
4045.09 1606
4045.69 1649
4046.29 1716
4046.89 1884
4047.49 1808
4048.09 1836
4048.69 1884
4049.29 1809
4049.89 1826
4050.49 1790
4051.09 1778
4051.69 1997
4052.29 1964
4052.89 1933
4053.49 1767
4054.09 1813
4054.69 1824
4055.29 1764
4055.89 1835
4056.49 1850
4057.09 1710
4057.69 1678
4058.29 1621
4058.89 1666
4059.49 1607
4060.09 1507
4060.70 1631
4061.30 1689
4061.90 1618
4062.50 1614
4063.10 1678
4063.70 1590
4064.30 1595
4064.90 1555
4065.50 1654
4066.11 1725
4066.71 1673
4067.31 1500
4067.91 1421
4068.51 1644
4069.11 1540
4069.71 1520
4070.32 1579
4070.92 1711
4071.52 1665
4072.12 1577
4072.72 1574
4073.32 1570
4073.93 1497
4074.53 1585
4075.13 1629
4075.73 1657
4076.33 1557
4076.94 1564
4077.54 1657
4078.14 1689
4078.74 1624
4079.34 1613
4079.95 1605
4080.55 1619
4081.15 1551
4081.75 1511
4082.36 1516
4082.96 1561
4083.56 1570
4084.16 1512
4084.77 1613
4085.37 1544
4085.97 1580
4086.58 1550
4087.18 1556
4087.78 1582
4088.38 1575
4088.99 1446
4089.59 1543
4090.19 1613
4090.80 1463
4091.40 1553
4092.00 1545
4092.61 1498
4093.21 1555
4093.81 1601
4094.42 1527
4095.02 1546
4095.62 1674
4096.23 1580
4096.83 1657
4097.43 1612
4098.04 1612
4098.64 1632
4099.24 1642
4099.85 1642
4100.45 1523
4101.06 1524
4101.66 1509
4102.26 1512
4102.87 1696
4103.47 1514
4104.08 1583
4104.68 1559
4105.28 1638
4105.89 1373
4106.49 1471
4107.10 1609
4107.70 1535
4108.31 1592
4108.91 1502
4109.51 1589
4110.12 1530
4110.72 1462
4111.33 1545
4111.93 1576
4112.54 1527
4113.14 1564
4113.75 1624
4114.35 1576
4114.96 1558
4115.56 1633
4116.17 1606
4116.77 1671
4117.38 1635
4117.98 1506
4118.59 1682
4119.19 1739
4119.80 1570
4120.40 1659
4121.01 1619
4121.61 1523
4122.22 1555
4122.82 1531
4123.43 1682
4124.04 1588
4124.64 1497
4125.25 1627
4125.85 1612
4126.46 1627
4127.06 1643
4127.67 1667
4128.28 1623
4128.88 1574
4129.49 1435
4130.09 1427
4130.70 1661
4131.31 1699
4131.91 1661
4132.52 1735
4133.12 1630
4133.73 1572
4134.34 1697
4134.94 1765
4135.55 1755
4136.16 1768
4136.76 1704
4137.37 1710
4137.98 1860
4138.58 1953
4139.19 1929
4139.80 1809
4140.40 1878
4141.01 1920
4141.62 1793
4142.22 1761
4142.83 1902
4143.44 1931
4144.04 1908
4144.65 1876
4145.26 1727
4145.86 1835
4146.47 1709
4147.08 1640
4147.69 1548
4148.29 1550
4148.90 1453
4149.51 1465
4150.12 1540
4150.72 1635
4151.33 1514
4151.94 1532
4152.55 1489
4153.15 1550
4153.76 1645
4154.37 1570
4154.98 1488
4155.59 1631
4156.19 1605
4156.80 1578
4157.41 1486
4158.02 1533
4158.63 1520
4159.23 1441
4159.84 1527
4160.45 1791
4161.06 1736
4161.67 1627
4162.28 1613
4162.88 1636
4163.49 1864
4164.10 1804
4164.71 1737
4165.32 1653
4165.93 1623
4166.53 1817
4167.14 1775
4167.75 1735
4168.36 1672
4168.97 1677
4169.58 1741
4170.19 1743
4170.80 1760
4171.41 1658
4172.01 1822
4172.62 1635
4173.23 1611
4173.84 1619
4174.45 1689
4175.06 1674
4175.67 1776
4176.28 1801
4176.89 1870
4177.50 1775
4178.11 1806
4178.72 1777
4179.33 1715
4179.94 1560
4180.55 1581
4181.16 1682
4181.77 1699
4182.38 1751
4182.99 1774
4183.60 1578
4184.21 1637
4184.82 1715
4185.43 1614
4186.04 1620
4186.65 1577
4187.26 1590
4187.87 1613
4188.48 1741
4189.09 1655
4189.70 1549
4190.31 1731
4190.92 1798
4191.53 1844
4192.14 1837
4192.75 1978
4193.36 2062
4193.97 2110
4194.58 2315
4195.19 2323
4195.80 2235
4196.41 2178
4197.03 2116
4197.64 2031
4198.25 1938
4198.86 2019
4199.47 2015
4200.08 2059
4200.69 1886
4201.30 1722
4201.91 1672
4202.53 1770
4203.14 1861
4203.75 1780
4204.36 1877
4204.97 1874
4205.58 1901
4206.19 1698
4206.81 1790
4207.42 1894
4208.03 1826
4208.64 1845
4209.25 1820
4209.86 1802
4210.48 1719
4211.09 1728
4211.70 1861
4212.31 1854
4212.92 1848
4213.54 1832
4214.15 1972
4214.76 1846
4215.37 1829
4215.99 1890
4216.60 2057
4217.21 1987
4217.82 2137
4218.43 2241
4219.05 2313
4219.66 2445
4220.27 2557
4220.89 2542
4221.50 2539
4222.11 2634
4222.72 2853
4223.34 3023
4223.95 2782
4224.56 2676
4225.17 2657
4225.79 2951
4226.40 3047
4227.01 3066
4227.63 2854
4228.24 3084
4228.85 3193
4229.47 3135
4230.08 2963
4230.69 2880
4231.31 3058
4231.92 3132
4232.53 3392
4233.15 3375
4233.76 3688
4234.37 3920
4234.99 4027
4235.60 4418
4236.22 4240
4236.83 3900
4237.44 3770
4238.06 3230
4238.67 3076
4239.28 2792
4239.90 2525
4240.51 2440
4241.13 2360
4241.74 2244
4242.36 2169
4242.97 2299
4243.58 2242
4244.20 2218
4244.81 2107
4245.43 2208
4246.04 2301
4246.66 2215
4247.27 2119
4247.89 2316
4248.50 2376
4249.11 2322
4249.73 2108
4250.34 2076
4250.96 2171
4251.57 2050
4252.19 2054
4252.80 2276
4253.42 2235
4254.03 2114
4254.65 1981
4255.26 2172
4255.88 2160
4256.49 1972
4257.11 1906
4257.72 2007
4258.34 1827
4258.96 1960
4259.57 1824
4260.19 1842
4260.80 2013
4261.42 1823
4262.03 2090
4262.65 2007
4263.26 1893
4263.88 1983
4264.50 1934
4265.11 1907
4265.73 1755
4266.34 1666
4266.96 1742
4267.58 1813
4268.19 2005
4268.81 1955
4269.42 1952
4270.04 1936
4270.66 1790
4271.27 1826
4271.89 1845
4272.51 1849
4273.12 1746
4273.74 1899
4274.36 1867
4274.97 1951
4275.59 1867
4276.20 1799
4276.82 1763
4277.44 1612
4278.06 1810
4278.67 1748
4279.29 1719
4279.91 1651
4280.52 1695
4281.14 1746
4281.76 1606
4282.37 1569
4282.99 1608
4283.61 1623
4284.23 1556
4284.84 1589
4285.46 1628
4286.08 1723
4286.69 1697
4287.31 1747
4287.93 1617
4288.55 1610
4289.16 1628
4289.78 1605
4290.40 1631
4291.02 1571
4291.64 1612
4292.25 1574
4292.87 1808
4293.49 1683
4294.11 1553
4294.73 1551
4295.34 1379
4295.96 1495
4296.58 1524
4297.20 1519
4297.82 1613
4298.43 1598
4299.05 1589
4299.67 1728
4300.29 1595
4300.91 1643
4301.53 1716
4302.14 1599
4302.76 1676
4303.38 1648
4304.00 1672
4304.62 1562
4305.24 1660
4305.86 1643
4306.48 1625
4307.09 1682
4307.71 1694
4308.33 1641
4308.95 1643
4309.57 1559
4310.19 1738
4310.81 1731
4311.43 1662
4312.05 1593
4312.67 1585
4313.29 1736
4313.90 1812
4314.52 1575
4315.14 1587
4315.76 1717
4316.38 1724
4317.00 1639
4317.62 1575
4318.24 1568
4318.86 1616
4319.48 1630
4320.10 1657
4320.72 1720
4321.34 1554
4321.96 1755
4322.58 1793
4323.20 1804
4323.82 1756
4324.44 1766
4325.06 1642
4325.68 1806
4326.30 1912
4326.92 1872
4327.54 1743
4328.16 1728
4328.78 1791
4329.40 1789
4330.02 1752
4330.64 1672
4331.27 1752
4331.89 1854
4332.51 1867
4333.13 1823
4333.75 1804
4334.37 1828
4334.99 1784
4335.61 1837
4336.23 2019
4336.85 2027
4337.47 2183
4338.09 2292
4338.72 2260
4339.34 2232
4339.96 2158
4340.58 2279
4341.20 2315
4341.82 2252
4342.44 2523
4343.07 2452
4343.69 2537
4344.31 2951
4344.93 2812
4345.55 3079
4346.17 3506
4346.79 3575
4347.42 3561
4348.04 3428
4348.66 3362
4349.28 3397
4349.90 3005
4350.53 2513
4351.15 2254
4351.77 2008
4352.39 2039
4353.01 1894
4353.64 1754
4354.26 1702
4354.88 1662
4355.50 1620
4356.13 1621
4356.75 1667
4357.37 1858
4357.99 1990
4358.62 1711
4359.24 1768
4359.86 1880
4360.48 1856
4361.11 1922
4361.73 1978
4362.35 1927
4362.98 1873
4363.60 1900
4364.22 1776
4364.84 1951
4365.47 1909
4366.09 1857
4366.71 1978
4367.34 1896
4367.96 1776
4368.58 1725
4369.21 1742
4369.83 1642
4370.45 1514
4371.08 1546
4371.70 1646
4372.32 1565
4372.95 1600
4373.57 1604
4374.20 1701
4374.82 1658
4375.44 1527
4376.07 1569
4376.69 1518
4377.31 1640
4377.94 1699
4378.56 1685
4379.19 1721
4379.81 1659
4380.43 1765
4381.06 1687
4381.68 1781
4382.31 1788
4382.93 1719
4383.56 1717
4384.18 1835
4384.80 1737
4385.43 1738
4386.05 1703
4386.68 1667
4387.30 1680
4387.93 1516
4388.55 1545
4389.18 1578
4389.80 1582
4390.43 1532
4391.05 1589
4391.68 1577
4392.30 1487
4392.93 1642
4393.55 1567
4394.18 1614
4394.80 1728
4395.43 1760
4396.05 1577
4396.68 1509
4397.30 1637
4397.93 1791
4398.55 1770
4399.18 1718
4399.80 1609
4400.43 1620
4401.06 1593
4401.68 1676
4402.31 1797
4402.93 1645
4403.56 1584
4404.18 1623
4404.81 1657
4405.44 1671
4406.06 1607
4406.69 1592
4407.31 1601
4407.94 1563
4408.57 1500
4409.19 1551
4409.82 1551
4410.45 1623
4411.07 1711
4411.70 1607
4412.32 1561
4412.95 1561
4413.58 1486
4414.20 1582
4414.83 1590
4415.46 1563
4416.08 1542
4416.71 1576
4417.34 1512
4417.96 1540
4418.59 1500
4419.22 1532
4419.84 1490
4420.47 1549
4421.10 1552
4421.73 1583
4422.35 1553
4422.98 1642
4423.61 1479
4424.23 1617
4424.86 1462
4425.49 1461
4426.12 1376
4426.74 1442
4427.37 1360
4428.00 1351
4428.63 1499
4429.25 1443
4429.88 1479
4430.51 1483
4431.14 1522
4431.77 1365
4432.39 1499
4433.02 1489
4433.65 1461
4434.28 1528
4434.90 1445
4435.53 1512
4436.16 1402
4436.79 1458
4437.42 1428
4438.05 1456
4438.67 1486
4439.30 1562
4439.93 1501
4440.56 1408
4441.19 1321
4441.82 1400
4442.44 1340
4443.07 1415
4443.70 1466
4444.33 1404
4444.96 1394
4445.59 1434
4446.22 1564
4446.85 1434
4447.47 1477
4448.10 1543
4448.73 1626
4449.36 1649
4449.99 1500
4450.62 1527
4451.25 1603
4451.88 1521
4452.51 1491
4453.14 1454
4453.77 1475
4454.40 1463
4455.02 1452
4455.65 1498
4456.28 1543
4456.91 1438
4457.54 1396
4458.17 1504
4458.80 1493
4459.43 1481
4460.06 1333
4460.69 1395
4461.32 1435
4461.95 1321
4462.58 1283
4463.21 1359
4463.84 1427
4464.47 1421
4465.10 1475
4465.73 1374
4466.36 1307
4466.99 1365
4467.62 1355
4468.25 1269
4468.88 1349
4469.51 1348
4470.14 1323
4470.78 1346
4471.41 1423
4472.04 1391
4472.67 1509
4473.30 1399
4473.93 1264
4474.56 1354
4475.19 1368
4475.82 1385
4476.45 1431
4477.08 1440
4477.71 1259
4478.35 1324
4478.98 1420
4479.61 1452
4480.24 1399
4480.87 1418
4481.50 1472
4482.13 1539
4482.76 1566
4483.40 1526
4484.03 1538
4484.66 1546
4485.29 1482
4485.92 1496
4486.55 1535
4487.19 1494
4487.82 1474
4488.45 1458
4489.08 1561
4489.71 1444
4490.34 1415
4490.98 1426
4491.61 1477
4492.24 1519
4492.87 1410
4493.50 1455
4494.14 1404
4494.77 1483
4495.40 1501
4496.03 1509
4496.67 1431
4497.30 1360
4497.93 1378
4498.56 1518
4499.20 1568
4499.83 1589
4500.46 1627
4501.09 1731
4501.73 1593
4502.36 1588
4502.99 1722
4503.63 1759
4504.26 1859
4504.89 1763
4505.52 1619
4506.16 1649
4506.79 1567
4507.42 1604
4508.06 1618
4508.69 1465
4509.32 1701
4509.96 1537
4510.59 1410
4511.22 1386
4511.86 1502
4512.49 1491
4513.12 1464
4513.76 1380
4514.39 1486
4515.02 1445
4515.66 1350
4516.29 1303
4516.93 1450
4517.56 1408
4518.19 1306
4518.83 1360
4519.46 1335
4520.10 1363
4520.73 1303
4521.36 1376
4522.00 1522
4522.63 1348
4523.27 1365
4523.90 1386
4524.54 1473
4525.17 1485
4525.80 1627
4526.44 1589
4527.07 1702
4527.71 1877
4528.34 2030
4528.98 2037
4529.61 2020
4530.25 2147
4530.88 2409
4531.52 2420
4532.15 2484
4532.79 2474
4533.42 2278
4534.06 2221
4534.69 2277
4535.33 2092
4535.96 1915
4536.60 1830
4537.23 1820
4537.87 1624
4538.50 1578
4539.14 1470
4539.77 1382
4540.41 1403
4541.04 1508
4541.68 1541
4542.31 1449
4542.95 1339
4543.59 1351
4544.22 1286
4544.86 1442
4545.49 1455
4546.13 1528
4546.77 1497
4547.40 1578
4548.04 1534
4548.67 1512
4549.31 1503
4549.95 1540
4550.58 1513
4551.22 1570
4551.85 1595
4552.49 1559
4553.13 1511
4553.76 1364
4554.40 1453
4555.04 1534
4555.67 1509
4556.31 1460
4556.95 1524
4557.58 1530
4558.22 1459
4558.86 1518
4559.49 1500
4560.13 1544
4560.77 1554
4561.40 1483
4562.04 1388
4562.68 1405
4563.31 1463
4563.95 1405
4564.59 1482
4565.23 1446
4565.86 1574
4566.50 1553
4567.14 1443
4567.77 1411
4568.41 1496
4569.05 1463
4569.69 1563
4570.32 1645
4570.96 1584
4571.60 1579
4572.24 1494
4572.88 1480
4573.51 1402
4574.15 1371
4574.79 1418
4575.43 1511
4576.06 1473
4576.70 1481
4577.34 1507
4577.98 1553
4578.62 1530
4579.26 1486
4579.89 1486
4580.53 1466
4581.17 1510
4581.81 1580
4582.45 1411
4583.09 1492
4583.72 1559
4584.36 1523
4585.00 1499
4585.64 1534
4586.28 1544
4586.92 1493
4587.56 1487
4588.19 1626
4588.83 1556
4589.47 1533
4590.11 1607
4590.75 1608
4591.39 1613
4592.03 1726
4592.67 1661
4593.31 1514
4593.95 1604
4594.58 1573
4595.22 1525
4595.86 1503
4596.50 1486
4597.14 1570
4597.78 1490
4598.42 1447
4599.06 1415
4599.70 1545
4600.34 1455
4600.98 1465
4601.62 1495
4602.26 1424
4602.90 1574
4603.54 1531
4604.18 1500
4604.82 1527
4605.46 1527
4606.10 1549
4606.74 1731
4607.38 1550
4608.02 1623
4608.66 1460
4609.30 1441
4609.94 1543
4610.58 1571
4611.22 1635
4611.86 1651
4612.50 1599
4613.14 1561
4613.78 1496
4614.42 1467
4615.06 1504
4615.70 1490
4616.35 1491
4616.99 1330
4617.63 1464
4618.27 1424
4618.91 1423
4619.55 1345
4620.19 1351
4620.83 1378
4621.47 1470
4622.11 1482
4622.76 1459
4623.40 1432
4624.04 1324
4624.68 1398
4625.32 1369
4625.96 1402
4626.60 1392
4627.25 1440
4627.89 1475
4628.53 1493
4629.17 1417
4629.81 1412
4630.45 1362
4631.10 1459
4631.74 1438
4632.38 1411
4633.02 1496
4633.66 1521
4634.30 1596
4634.95 1592
4635.59 1519
4636.23 1602
4636.87 1675
4637.52 1574
4638.16 1506
4638.80 1689
4639.44 1818
4640.08 1942
4640.73 1884
4641.37 1682
4642.01 1670
4642.66 1624
4643.30 1624
4643.94 1592
4644.58 1436
4645.23 1368
4645.87 1426
4646.51 1428
4647.15 1462
4647.80 1520
4648.44 1483
4649.08 1553
4649.73 1525
4650.37 1500
4651.01 1456
4651.66 1473
4652.30 1548
4652.94 1500
4653.59 1642
4654.23 1614
4654.87 1495
4655.52 1442
4656.16 1454
4656.80 1299
4657.45 1417
4658.09 1514
4658.73 1400
4659.38 1355
4660.02 1330
4660.67 1305
4661.31 1378
4661.95 1282
4662.60 1378
4663.24 1332
4663.89 1311
4664.53 1329
4665.17 1393
4665.82 1351
4666.46 1364
4667.11 1404
4667.75 1437
4668.40 1368
4669.04 1323
4669.68 1348
4670.33 1391
4670.97 1380
4671.62 1339
4672.26 1333
4672.91 1419
4673.55 1406
4674.20 1337
4674.84 1302
4675.49 1509
4676.13 1471
4676.78 1374
4677.42 1426
4678.07 1620
4678.71 1687
4679.36 1548
4680.00 1506
4680.65 1511
4681.29 1521
4681.94 1488
4682.58 1411
4683.23 1389
4683.87 1380
4684.52 1442
4685.16 1436
4685.81 1463
4686.46 1519
4687.10 1351
4687.75 1294
4688.39 1345
4689.04 1440
4689.68 1357
4690.33 1302
4690.98 1360
4691.62 1469
4692.27 1292
4692.91 1492
4693.56 1381
4694.21 1432
4694.85 1533
4695.50 1452
4696.15 1547
4696.79 1586
4697.44 1617
4698.08 1636
4698.73 1547
4699.38 1431
4700.02 1524
4700.67 1540
4701.32 1560
4701.96 1692
4702.61 1592
4703.26 1634
4703.90 1473
4704.55 1516
4705.20 1545
4705.84 1532
4706.49 1417
4707.14 1407
4707.79 1543
4708.43 1526
4709.08 1469
4709.73 1455
4710.37 1508
4711.02 1529
4711.67 1443
4712.32 1465
4712.96 1455
4713.61 1535
4714.26 1506
4714.91 1396
4715.55 1372
4716.20 1517
4716.85 1536
4717.50 1449
4718.15 1510
4718.79 1547
4719.44 1502
4720.09 1617
4720.74 1561
4721.39 1362
4722.03 1438
4722.68 1563
4723.33 1475
4723.98 1597
4724.63 1656
4725.27 1740
4725.92 1650
4726.57 1748
4727.22 1782
4727.87 1791
4728.52 1700
4729.16 1742
4729.81 1628
4730.46 1470
4731.11 1520
4731.76 1562
4732.41 1586
4733.06 1481
4733.71 1442
4734.36 1415
4735.00 1499
4735.65 1550
4736.30 1569
4736.95 1496
4737.60 1551
4738.25 1483
4738.90 1490
4739.55 1595
4740.20 1674
4740.85 1757
4741.50 1681
4742.15 1575
4742.80 1517
4743.44 1592
4744.09 1502
4744.74 1517
4745.39 1540
4746.04 1535
4746.69 1632
4747.34 1591
4747.99 1607
4748.64 1588
4749.29 1625
4749.94 1659
4750.59 1672
4751.24 1700
4751.89 1621
4752.54 1690
4753.19 1717
4753.84 1593
4754.49 1686
4755.14 1713
4755.79 1727
4756.44 1656
4757.10 1596
4757.75 1572
4758.40 1543
4759.05 1528
4759.70 1527
4760.35 1464
4761.00 1478
4761.65 1532
4762.30 1475
4762.95 1590
4763.60 1603
4764.25 1834
4764.90 1604
4765.56 1557
4766.21 1764
4766.86 1636
4767.51 1639
4768.16 1796
4768.81 1730
4769.46 1525
4770.11 1540
4770.77 1652
4771.42 1497
4772.07 1440
4772.72 1576
4773.37 1490
4774.02 1490
4774.67 1551
4775.33 1426
4775.98 1434
4776.63 1435
4777.28 1406
4777.93 1530
4778.59 1749
4779.24 1641
4779.89 1565
4780.54 1577
4781.19 1575
4781.85 1531
4782.50 1589
4783.15 1558
4783.80 1464
4784.46 1607
4785.11 1502
4785.76 1438
4786.41 1460
4787.07 1498
4787.72 1547
4788.37 1451
4789.02 1515
4789.68 1435
4790.33 1665
4790.98 1529
4791.63 1458
4792.29 1458
4792.94 1538
4793.59 1436
4794.25 1532
4794.90 1377
4795.55 1370
4796.21 1425
4796.86 1451
4797.51 1394
4798.17 1354
4798.82 1409
4799.47 1310
4800.13 1357
4800.78 1440
4801.43 1436
4802.09 1493
4802.74 1478
4803.39 1456
4804.05 1387
4804.70 1500
4805.35 1543
4806.01 1487
4806.66 1487
4807.32 1383
4807.97 1472
4808.62 1503
4809.28 1514
4809.93 1502
4810.59 1486
4811.24 1524
4811.89 1342
4812.55 1379
4813.20 1433
4813.86 1404
4814.51 1503
4815.17 1529
4815.82 1576
4816.48 1467
4817.13 1489
4817.78 1501
4818.44 1564
4819.09 1564
4819.75 1671
4820.40 1752
4821.06 1586
4821.71 1782
4822.37 1720
4823.02 1790
4823.68 1770
4824.33 1724
4824.99 1807
4825.64 1869
4826.30 1895
4826.95 1920
4827.61 1822
4828.26 1831
4828.92 1739
4829.58 1789
4830.23 1787
4830.89 1678
4831.54 1768
4832.20 1828
4832.85 1719
4833.51 1824
4834.16 1943
4834.82 1957
4835.48 1915
4836.13 1888
4836.79 1986
4837.44 1960
4838.10 1873
4838.76 2103
4839.41 2073
4840.07 1859
4840.72 1957
4841.38 1828
4842.04 1780
4842.69 1698
4843.35 1818
4844.01 1924
4844.66 1840
4845.32 1845
4845.98 1974
4846.63 1984
4847.29 2044
4847.95 2079
4848.60 2107
4849.26 2081
4849.92 2210
4850.57 2196
4851.23 2102
4851.89 2097
4852.54 2156
4853.20 1953
4853.86 1910
4854.51 1815
4855.17 1815
4855.83 1965
4856.49 2064
4857.14 2172
4857.80 2120
4858.46 2234
4859.12 2100
4859.77 2164
4860.43 2033
4861.09 2033
4861.75 2207
4862.40 2111
4863.06 2038
4863.72 1978
4864.38 2173
4865.03 2207
4865.69 2114
4866.35 2223
4867.01 2091
4867.67 1966
4868.32 1938
4868.98 2117
4869.64 1887
4870.30 2028
4870.96 1963
4871.62 1780
4872.27 1802
4872.93 1684
4873.59 1769
4874.25 1819
4874.91 1823
4875.57 1778
4876.22 1752
4876.88 1848
4877.54 1778
4878.20 1832
4878.86 1801
4879.52 1674
4880.18 1831
4880.84 1628
4881.49 1588
4882.15 1749
4882.81 1647
4883.47 1708
4884.13 1632
4884.79 1469
4885.45 1603
4886.11 1563
4886.77 1540
4887.43 1547
4888.09 1655
4888.75 1770
4889.41 1850
4890.07 1898
4890.72 1790
4891.38 1685
4892.04 1749
4892.70 1844
4893.36 1667
4894.02 1874
4894.68 1706
4895.34 1680
4896.00 1706
4896.66 1499
4897.32 1520
4897.98 1600
4898.64 1557
4899.30 1597
4899.96 1695
4900.62 1792
4901.28 1690
4901.94 1592
4902.60 1548
4903.27 1553
4903.93 1409
4904.59 1477
4905.25 1494
4905.91 1386
4906.57 1510
4907.23 1505
4907.89 1459
4908.55 1373
4909.21 1429
4909.87 1458
4910.53 1425
4911.19 1362
4911.85 1332
4912.52 1389
4913.18 1507
4913.84 1434
4914.50 1276
4915.16 1255
4915.82 1348
4916.48 1319
4917.14 1378
4917.81 1402
4918.47 1475
4919.13 1390
4919.79 1343
4920.45 1289
4921.11 1330
4921.77 1413
4922.44 1295
4923.10 1343
4923.76 1260
4924.42 1289
4925.08 1275
4925.75 1412
4926.41 1344
4927.07 1350
4927.73 1321
4928.39 1351
4929.06 1354
4929.72 1372
4930.38 1519
4931.04 1375
4931.71 1354
4932.37 1458
4933.03 1504
4933.69 1470
4934.36 1454
4935.02 1329
4935.68 1335
4936.34 1365
4937.01 1395
4937.67 1251
4938.33 1250
4938.99 1262
4939.66 1412
4940.32 1407
4940.98 1404
4941.65 1397
4942.31 1407
4942.97 1298
4943.63 1299
4944.30 1266
4944.96 1356
4945.62 1437
4946.29 1295
4946.95 1291
4947.61 1216
4948.28 1363
4948.94 1340
4949.61 1276
4950.27 1333
4950.93 1274
4951.60 1315
4952.26 1404
4952.92 1287
4953.59 1200
4954.25 1292
4954.92 1259
4955.58 1329
4956.24 1202
4956.91 1171
4957.57 1335
4958.24 1317
4958.90 1247
4959.56 1404
4960.23 1372
4960.89 1296
4961.56 1357
4962.22 1348
4962.89 1266
4963.55 1480
4964.21 1607
4964.88 1556
4965.54 1531
4966.21 1461
4966.87 1551
4967.54 1421
4968.20 1311
4968.87 1237
4969.53 1303
4970.20 1358
4970.86 1280
4971.53 1221
4972.19 1312
4972.86 1312
4973.52 1261
4974.19 1265
4974.85 1380
4975.52 1356
4976.18 1293
4976.85 1335
4977.51 1283
4978.18 1289
4978.85 1293
4979.51 1269
4980.18 1297
4980.84 1246
4981.51 1190
4982.17 1188
4982.84 1256
4983.50 1326
4984.17 1329
4984.84 1223
4985.50 1250
4986.17 1339
4986.83 1342
4987.50 1258
4988.17 1184
4988.83 1315
4989.50 1273
4990.17 1220
4990.83 1343
4991.50 1270
4992.16 1283
4992.83 1247
4993.50 1155
4994.16 1141
4994.83 1149
4995.50 1300
4996.16 1272
4996.83 1205
4997.50 1227
4998.16 1315
4998.83 1176
4999.50 1269
5000.16 1183
5000.83 1260
5001.50 1270
5002.17 1304
5002.83 1331
5003.50 1228
5004.17 1189
5004.83 1274
5005.50 1385
5006.17 1334
5006.84 1250
5007.50 1260
5008.17 1262
5008.84 1426
5009.51 1377
5010.17 1179
5010.84 1350
5011.51 1290
5012.18 1252
5012.84 1328
5013.51 1337
5014.18 1336
5014.85 1336
5015.52 1253
5016.18 1274
5016.85 1372
5017.52 1378
5018.19 1475
5018.86 1448
5019.52 1462
5020.19 1593
5020.86 1662
5021.53 1689
5022.20 1731
5022.87 1734
5023.54 1762
5024.20 1912
5024.87 1901
5025.54 1700
5026.21 1629
5026.88 1482
5027.55 1448
5028.22 1520
5028.88 1413
5029.55 1316
5030.22 1305
5030.89 1256
5031.56 1288
5032.23 1262
5032.90 1298
5033.57 1336
5034.24 1277
5034.91 1220
5035.58 1240
5036.25 1285
5036.91 1222
5037.58 1231
5038.25 1169
5038.92 1239
5039.59 1241
5040.26 1290
5040.93 1284
5041.60 1329
5042.27 1295
5042.94 1287
5043.61 1219
5044.28 1202
5044.95 1315
5045.62 1337
5046.29 1283
5046.96 1220
5047.63 1221
5048.30 1326
5048.97 1236
5049.64 1193
5050.31 1196
5050.98 1251
5051.65 1279
5052.32 1211
5052.99 1246
5053.66 1245
5054.33 1242
5055.00 1329
5055.68 1215
5056.35 1234
5057.02 1185
5057.69 1256
5058.36 1250
5059.03 1369
5059.70 1220
5060.37 1306
5061.04 1168
5061.71 1324
5062.38 1302
5063.06 1252
5063.73 1282
5064.40 1327
5065.07 1211
5065.74 1203
5066.41 1297
5067.08 1236
5067.75 1210
5068.43 1295
5069.10 1218
5069.77 1221
5070.44 1275
5071.11 1181
5071.78 1247
5072.46 1261
5073.13 1231
5073.80 1222
5074.47 1252
5075.14 1315
5075.81 1241
5076.49 1311
5077.16 1371
5077.83 1391
5078.50 1323
5079.18 1274
5079.85 1204
5080.52 1271
5081.19 1290
5081.86 1409
5082.54 1225
5083.21 1235
5083.88 1237
5084.55 1226
5085.23 1233
5085.90 1220
5086.57 1304
5087.25 1263
5087.92 1254
5088.59 1299
5089.26 1385
5089.94 1484
5090.61 1421
5091.28 1552
5091.96 1517
5092.63 1465
5093.30 1456
5093.97 1528
5094.65 1404
5095.32 1368
5095.99 1370
5096.67 1260
5097.34 1283
5098.01 1319
5098.69 1334
5099.36 1342
5100.04 1304
5100.71 1183
5101.38 1200
5102.06 1256
5102.73 1194
5103.40 1273
5104.08 1398
5104.75 1258
5105.43 1389
5106.10 1322
5106.77 1233
5107.45 1318
5108.12 1368
5108.80 1253
5109.47 1248
5110.14 1435
5110.82 1390
5111.49 1354
5112.17 1334
5112.84 1278
5113.52 1215
5114.19 1379
5114.87 1327
5115.54 1282
5116.21 1309
5116.89 1363
5117.56 1348
5118.24 1433
5118.91 1307
5119.59 1410
5120.26 1498
5120.94 1470
5121.61 1488
5122.29 1422
5122.96 1337
5123.64 1333
5124.31 1304
5124.99 1211
5125.66 1294
5126.34 1156
5127.01 1194
5127.69 1368
5128.37 1336
5129.04 1348
5129.72 1361
5130.39 1341
5131.07 1292
5131.74 1276
5132.42 1373
5133.09 1383
5133.77 1335
5134.45 1222
5135.12 1282
5135.80 1348
5136.47 1291
5137.15 1292
5137.83 1338
5138.50 1424
5139.18 1403
5139.85 1400
5140.53 1413
5141.21 1387
5141.88 1374
5142.56 1337
5143.24 1340
5143.91 1374
5144.59 1337
5145.27 1248
5145.94 1183
5146.62 1110
5147.30 1210
5147.97 1194
5148.65 1210
5149.33 1239
5150.00 1207
5150.68 1186
5151.36 1281
5152.03 1143
5152.71 1172
5153.39 1123
5154.07 1257
5154.74 1292
5155.42 1335
5156.10 1292
5156.77 1216
5157.45 1195
5158.13 1175
5158.81 1217
5159.48 1250
5160.16 1131
5160.84 1155
5161.52 1181
5162.19 1175
5162.87 1208
5163.55 1079
5164.23 1160
5164.91 1151
5165.58 1284
5166.26 1310
5166.94 1318
5167.62 1309
5168.30 1387
5168.97 1260
5169.65 1176
5170.33 1258
5171.01 1207
5171.69 1174
5172.37 1228
5173.04 1279
5173.72 1177
5174.40 1147
5175.08 1160
5175.76 1264
5176.44 1326
5177.11 1179
5177.79 1357
5178.47 1295
5179.15 1231
5179.83 1294
5180.51 1322
5181.19 1313
5181.87 1325
5182.55 1188
5183.22 1149
5183.90 1104
5184.58 1148
5185.26 1081
5185.94 1023
5186.62 1065
5187.30 1157
5187.98 1145
5188.66 1078
5189.34 1135
5190.02 1059
5190.70 1065
5191.38 1088
5192.06 1150
5192.74 1153
5193.42 1140
5194.10 1199
5194.78 1227
5195.46 1173
5196.14 1147
5196.82 1124
5197.50 1163
5198.18 1181
5198.86 1176
5199.54 1181
5200.22 1160
5200.90 1327
5201.58 1282
5202.26 1232
5202.94 1220
5203.62 1318
5204.30 1235
5204.98 1301
5205.66 1233
5206.34 1285
5207.02 1300
5207.70 1110
5208.38 1208
5209.06 1280
5209.74 1390
5210.42 1435
5211.10 1283
5211.79 1268
5212.47 1315
5213.15 1380
5213.83 1207
5214.51 1272
5215.19 1305
5215.87 1365
5216.55 1287
5217.23 1231
5217.92 1240
5218.60 1187
5219.28 1200
5219.96 1273
5220.64 1268
5221.32 1236
5222.00 1362
5222.69 1291
5223.37 1191
5224.05 1202
5224.73 1217
5225.41 1186
5226.10 1200
5226.78 1262
5227.46 1258
5228.14 1244
5228.82 1327
5229.51 1200
5230.19 1256
5230.87 1250
5231.55 1345
5232.23 1288
5232.92 1187
5233.60 1180
5234.28 1258
5234.96 1255
5235.65 1395
5236.33 1264
5237.01 1282
5237.69 1343
5238.38 1192
5239.06 1269
5239.74 1204
5240.42 1215
5241.11 1195
5241.79 1239
5242.47 1240
5243.16 1254
5243.84 1284
5244.52 1244
5245.21 1191
5245.89 1218
5246.57 1299
5247.26 1302
5247.94 1279
5248.62 1281
5249.31 1381
5249.99 1314
5250.67 1346
5251.36 1335
5252.04 1390
5252.72 1326
5253.41 1387
5254.09 1223
5254.77 1291
5255.46 1220
5256.14 1248
5256.83 1213
5257.51 1198
5258.19 1242
5258.88 1078
5259.56 1139
5260.25 1175
5260.93 1206
5261.61 1282
5262.30 1237
5262.98 1190
5263.67 1289
5264.35 1291
5265.04 1287
5265.72 1270
5266.40 1337
5267.09 1299
5267.77 1369
5268.46 1348
5269.14 1222
5269.83 1222
5270.51 1176
5271.20 1248
5271.88 1267
5272.57 1244
5273.25 1181
5273.94 1245
5274.62 1211
5275.31 1216
5275.99 1353
5276.68 1311
5277.36 1270
5278.05 1384
5278.73 1383
5279.42 1479
5280.10 1470
5280.79 1491
5281.47 1519
5282.16 1518
5282.85 1610
5283.53 1445
5284.22 1323
5284.90 1519
5285.59 1435
5286.27 1340
5286.96 1434
5287.65 1342
5288.33 1271
5289.02 1232
5289.70 1260
5290.39 1375
5291.08 1286
5291.76 1240
5292.45 1357
5293.13 1358
5293.82 1385
5294.51 1234
5295.19 1308
5295.88 1392
5296.57 1410
5297.25 1296
5297.94 1270
5298.63 1282
5299.31 1395
5300.00 1382
5300.69 1283
5301.37 1359
5302.06 1243
5302.75 1254
5303.43 1251
5304.12 1272
5304.81 1243
5305.49 1216
5306.18 1205
5306.87 1232
5307.56 1277
5308.24 1211
5308.93 1170
5309.62 1268
5310.30 1242
5310.99 1200
5311.68 1286
5312.37 1151
5313.05 1141
5313.74 1175
5314.43 1218
5315.12 1233
5315.81 1273
5316.49 1289
5317.18 1230
5317.87 1441
5318.56 1469
5319.24 1377
5319.93 1421
5320.62 1480
5321.31 1491
5322.00 1398
5322.68 1431
5323.37 1344
5324.06 1181
5324.75 1297
5325.44 1312
5326.13 1371
5326.81 1294
5327.50 1379
5328.19 1342
5328.88 1268
5329.57 1364
5330.26 1309
5330.95 1206
5331.63 1301
5332.32 1345
5333.01 1276
5333.70 1385
5334.39 1355
5335.08 1329
5335.77 1399
5336.46 1419
5337.15 1298
5337.84 1489
5338.52 1356
5339.21 1340
5339.90 1384
5340.59 1395
5341.28 1401
5341.97 1317
5342.66 1383
5343.35 1356
5344.04 1461
5344.73 1554
5345.42 1518
5346.11 1487
5346.80 1504
5347.49 1599
5348.18 1558
5348.87 1649
5349.56 1713
5350.25 2015
5350.94 2013
5351.63 1986
5352.32 1904
5353.01 1821
5353.70 1726
5354.39 1656
5355.08 1565
5355.77 1631
5356.46 1380
5357.15 1425
5357.84 1327
5358.53 1273
5359.22 1300
5359.91 1332
5360.60 1268
5361.29 1204
5361.98 1314
5362.67 1370
5363.36 1260
5364.06 1121
5364.75 1252
5365.44 1281
5366.13 1190
5366.82 1198
5367.51 1249
5368.20 1224
5368.89 1308
5369.58 1285
5370.27 1147
5370.97 1165
5371.66 1251
5372.35 1112
5373.04 1164
5373.73 1177
5374.42 1378
5375.11 1224
5375.81 1180
5376.50 1181
5377.19 1249
5377.88 1277
5378.57 1210
5379.26 1178
5379.96 1172
5380.65 1165
5381.34 1220
5382.03 1316
5382.72 1253
5383.42 1282
5384.11 1168
5384.80 1185
5385.49 1157
5386.19 1149
5386.88 1210
5387.57 1314
5388.26 1290
5388.96 1297
5389.65 1332
5390.34 1433
5391.03 1401
5391.73 1312
5392.42 1350
5393.11 1283
5393.80 1312
5394.50 1312
5395.19 1240
5395.88 1174
5396.57 1215
5397.27 1250
5397.96 1317
5398.65 1267
5399.35 1239
5400.04 1123
5400.73 1235
5401.43 1189
5402.12 1242
5402.81 1223
5403.51 1126
5404.20 1142
5404.89 1196
5405.59 1194
5406.28 1272
5406.97 1272
5407.67 1259
5408.36 1317
5409.06 1212
5409.75 1211
5410.44 1170
5411.14 1273
5411.83 1178
5412.52 1166
5413.22 1155
5413.91 1316
5414.61 1291
5415.30 1166
5415.99 1122
5416.69 1172
5417.38 1112
5418.08 1194
5418.77 1166
5419.47 1221
5420.16 1266
5420.86 1186
5421.55 1242
5422.24 1274
5422.94 1315
5423.63 1271
5424.33 1245
5425.02 1402
5425.72 1396
5426.41 1232
5427.11 1224
5427.80 1294
5428.50 1353
5429.19 1282
5429.89 1221
5430.58 1215
5431.28 1272
5431.97 1306
5432.67 1228
5433.36 1266
5434.06 1323
5434.75 1293
5435.45 1303
5436.15 1322
5436.84 1327
5437.54 1460
5438.23 1411
5438.93 1400
5439.62 1344
5440.32 1313
5441.01 1438
5441.71 1438
5442.41 1323
5443.10 1423
5443.80 1580
5444.49 1589
5445.19 1594
5445.89 1603
5446.58 1632
5447.28 1671
5447.98 1798
5448.67 1852
5449.37 1803
5450.06 1721
5450.76 1685
5451.46 1629
5452.15 1589
5452.85 1588
5453.55 1512
5454.24 1539
5454.94 1470
5455.64 1355
5456.33 1307
5457.03 1352
5457.73 1410
5458.42 1328
5459.12 1411
5459.82 1472
5460.51 1558
5461.21 1592
5461.91 1395
5462.61 1545
5463.30 1569
5464.00 1642
5464.70 1618
5465.40 1589
5466.09 1628
5466.79 1690
5467.49 1682
5468.18 1585
5468.88 1541
5469.58 1480
5470.28 1480
5470.98 1447
5471.67 1537
5472.37 1576
5473.07 1526
5473.77 1520
5474.46 1504
5475.16 1521
5475.86 1589
5476.56 1720
5477.26 1686
5477.95 1802
5478.65 1800
5479.35 2037
5480.05 1988
5480.75 2024
5481.45 2026
5482.14 2051
5482.84 1951
5483.54 1837
5484.24 1846
5484.94 1661
5485.64 1618
5486.34 1751
5487.03 1666
5487.73 1541
5488.43 1610
5489.13 1770
5489.83 1754
5490.53 1673
5491.23 1613
5491.93 1675
5492.63 1879
5493.33 1796
5494.02 1880
5494.72 1817
5495.42 1900
5496.12 1853
5496.82 1967
5497.52 1986
5498.22 2136
5498.92 2469
5499.62 2634
5500.32 2719
5501.02 2697
5501.72 2833
5502.42 2716
5503.12 2582
5503.82 2399
5504.52 2126
5505.22 2007
5505.92 1891
5506.62 1614
5507.32 1585
5508.02 1688
5508.72 1730
5509.42 1591
5510.12 1590
5510.82 1706
5511.52 1527
5512.22 1591
5512.92 1670
5513.62 1580
5514.32 1586
5515.02 1636
5515.72 1593
5516.42 1591
5517.12 1669
5517.82 1618
5518.52 1665
5519.22 1566
5519.93 1480
5520.63 1658
5521.33 1592
5522.03 1565
5522.73 1654
5523.43 1452
5524.13 1429
5524.83 1549
5525.53 1395
5526.23 1343
5526.94 1262
5527.64 1307
5528.34 1454
5529.04 1360
5529.74 1296
5530.44 1331
5531.14 1408
5531.85 1352
5532.55 1308
5533.25 1262
5533.95 1345
5534.65 1436
5535.35 1373
5536.06 1255
5536.76 1293
5537.46 1324
5538.16 1308
5538.86 1359
5539.57 1374
5540.27 1219
5540.97 1291
5541.67 1234
5542.37 1201
5543.08 1243
5543.78 1247
5544.48 1315
5545.18 1302
5545.89 1278
5546.59 1437
5547.29 1325
5547.99 1375
5548.70 1377
5549.40 1351
5550.10 1165
5550.81 1228
5551.51 1359
5552.21 1286
5552.91 1227
5553.62 1164
5554.32 1212
5555.02 1213
5555.73 1076
5556.43 1218
5557.13 1374
5557.84 1193
5558.54 1240
5559.24 1199
5559.95 1247
5560.65 1229
5561.35 1177
5562.06 1130
5562.76 1158
5563.46 1226
5564.17 1221
5564.87 1167
5565.57 1203
5566.28 1203
5566.98 1306
5567.69 1297
5568.39 1261
5569.09 1344
5569.80 1205
5570.50 1294
5571.21 1174
5571.91 1181
5572.61 1306
5573.32 1330
5574.02 1243
5574.73 1262
5575.43 1213
5576.14 1325
5576.84 1300
5577.54 1315
5578.25 1162
5578.95 1171
5579.66 1175
5580.36 1277
5581.07 1254
5581.77 1268
5582.48 1267
5583.18 1198
5583.89 1210
5584.59 1174
5585.30 1206
5586.00 1146
5586.71 1184
5587.41 1208
5588.12 1113
5588.82 1113
5589.53 1046
5590.23 1179
5590.94 1139
5591.64 1106
5592.35 1134
5593.05 1100
5593.76 1200
5594.47 1177
5595.17 1170
5595.88 1072
5596.58 1154
5597.29 1118
5597.99 1075
5598.70 1181
5599.41 1144
5600.11 1152
5600.82 1143
5601.52 1268
5602.23 1118
5602.94 1230
5603.64 1181
5604.35 1154
5605.05 1101
5605.76 1092
5606.47 1132
5607.17 1161
5607.88 1161
5608.59 1133
5609.29 1072
5610.00 1110
5610.70 1168
5611.41 1132
5612.12 1195
5612.82 1164
5613.53 1168
5614.24 1209
5614.95 1166
5615.65 1094
5616.36 1121
5617.07 1097
5617.77 1127
5618.48 1220
5619.19 1197
5619.89 1123
5620.60 1072
5621.31 1162
5622.02 1201
5622.72 1188
5623.43 1149
5624.14 1224
5624.85 1126
5625.55 1185
5626.26 1255
5626.97 1221
5627.68 1087
5628.38 1136
5629.09 1126
5629.80 1082
5630.51 1074
5631.21 1163
5631.92 1095
5632.63 1172
5633.34 1104
5634.05 1182
5634.75 1115
5635.46 1184
5636.17 1182
5636.88 1128
5637.59 1137
5638.30 1134
5639.00 1104
5639.71 1163
5640.42 1255
5641.13 1164
5641.84 1224
5642.55 1291
5643.26 1344
5643.96 1191
5644.67 1103
5645.38 1139
5646.09 1179
5646.80 1158
5647.51 1067
5648.22 1063
5648.93 1087
5649.64 1222
5650.34 1222
5651.05 1238
5651.76 1071
5652.47 1089
5653.18 1097
5653.89 1229
5654.60 1126
5655.31 1148
5656.02 1143
5656.73 1133
5657.44 1155
5658.15 1197
5658.86 1243
5659.57 1300
5660.28 1270
5660.99 1143
5661.70 1279
5662.41 1257
5663.12 1203
5663.83 1200
5664.54 1218
5665.25 1259
5665.96 1208
5666.67 1220
5667.38 1310
5668.09 1213
5668.80 1222
5669.51 1477
5670.22 1385
5670.93 1336
5671.64 1565
5672.35 1499
5673.06 1461
5673.77 1466
5674.48 1452
5675.19 1287
5675.90 1289
5676.61 1334
5677.32 1279
5678.03 1305
5678.74 1360
5679.45 1357
5680.17 1274
5680.88 1246
5681.59 1261
5682.30 1255
5683.01 1223
5683.72 1210
5684.43 1212
5685.14 1204
5685.85 1163
5686.57 1214
5687.28 1138
5687.99 1288
5688.70 1282
5689.41 1178
5690.12 1218
5690.84 1261
5691.55 1153
5692.26 1143
5692.97 1249
5693.68 1160
5694.39 1174
5695.11 1171
5695.82 1100
5696.53 1150
5697.24 1080
5697.95 1148
5698.67 1137
5699.38 1104
5700.09 1079
5700.80 1090
5701.51 1167
5702.23 1108
5702.94 1138
5703.65 1104
5704.36 1114
5705.08 1184
5705.79 1194
5706.50 1117
5707.21 1155
5707.93 1161
5708.64 1187
5709.35 1089
5710.07 1073
5710.78 1115
5711.49 1100
5712.20 1182
5712.92 1195
5713.63 1177
5714.34 1154
5715.06 1156
5715.77 1087
5716.48 1110
5717.20 1068
5717.91 993
5718.62 1156
5719.34 1196
5720.05 1157
5720.76 1063
5721.48 1101
5722.19 1207
5722.90 1141
5723.62 1213
5724.33 1252
5725.05 1275
5725.76 1366
5726.47 1323
5727.19 1381
5727.90 1388
5728.61 1362
5729.33 1471
5730.04 1473
5730.76 1495
5731.47 1422
5732.19 1220
5732.90 1299
5733.61 1351
5734.33 1203
5735.04 1188
5735.76 1296
5736.47 1257
5737.19 1248
5737.90 1275
5738.61 1274
5739.33 1207
5740.04 1135
5740.76 1139
5741.47 1099
5742.19 1037
5742.90 1202
5743.62 1130
5744.33 1105
5745.05 1256
5745.76 1169
5746.48 1087
5747.19 1118
5747.91 1224
5748.62 1168
5749.34 1231
5750.05 1222
5750.77 1295
5751.49 1363
5752.20 1468
5752.92 1386
5753.63 1376
5754.35 1464
5755.06 1461
5755.78 1493
5756.49 1436
5757.21 1372
5757.93 1327
5758.64 1356
5759.36 1425
5760.07 1353
5760.79 1311
5761.51 1231
5762.22 1288
5762.94 1334
5763.65 1243
5764.37 1173
5765.09 1237
5765.80 1277
5766.52 1362
5767.24 1207
5767.95 1307
5768.67 1359
5769.39 1272
5770.10 1322
5770.82 1320
5771.53 1288
5772.25 1320
5772.97 1287
5773.69 1354
5774.40 1252
5775.12 1356
5775.84 1303
5776.55 1298
5777.27 1272
5777.99 1447
5778.70 1301
5779.42 1337
5780.14 1359
5780.86 1370
5781.57 1336
5782.29 1312
5783.01 1363
5783.72 1336
5784.44 1329
5785.16 1403
5785.88 1430
5786.59 1411
5787.31 1315
5788.03 1413
5788.75 1428
5789.47 1429
5790.18 1540
5790.90 1466
5791.62 1443
5792.34 1375
5793.06 1400
5793.77 1550
5794.49 1678
5795.21 1569
5795.93 1603
5796.65 1791
5797.36 1938
5798.08 2108
5798.80 2388
5799.52 2480
5800.24 2763
5800.96 2810
5801.67 2747
5802.39 2701
5803.11 2356
5803.83 2068
5804.55 2112
5805.27 1974
5805.99 1800
5806.71 1828
5807.42 1669
5808.14 1483
5808.86 1476
5809.58 1446
5810.30 1467
5811.02 1488
5811.74 1513
5812.46 1576
5813.18 1585
5813.90 1683
5814.62 1661
5815.34 1696
5816.05 1670
5816.77 1513
5817.49 1577
5818.21 1622
5818.93 1657
5819.65 1688
5820.37 1602
5821.09 1567
5821.81 1461
5822.53 1489
5823.25 1471
5823.97 1447
5824.69 1449
5825.41 1490
5826.13 1464
5826.85 1472
5827.57 1404
5828.29 1470
5829.01 1526
5829.73 1481
5830.45 1383
5831.17 1372
5831.89 1463
5832.61 1303
5833.33 1301
5834.05 1359
5834.78 1261
5835.50 1344
5836.22 1399
5836.94 1392
5837.66 1404
5838.38 1385
5839.10 1372
5839.82 1423
5840.54 1426
5841.26 1348
5841.98 1346
5842.70 1322
5843.43 1336
5844.15 1349
5844.87 1316
5845.59 1288
5846.31 1320
5847.03 1368
5847.75 1272
5848.47 1284
5849.20 1226
5849.92 1281
5850.64 1225
5851.36 1281
5852.08 1267
5852.80 1242
5853.53 1247
5854.25 1286
5854.97 1226
5855.69 1309
5856.41 1233
5857.14 1323
5857.86 1278
5858.58 1200
5859.30 1141
5860.02 1218
5860.75 1197
5861.47 1270
5862.19 1239
5862.91 1202
5863.64 1163
5864.36 1166
5865.08 1233
5865.80 1265
5866.52 1251
5867.25 1281
5867.97 1205
5868.69 1115
5869.42 1156
5870.14 1087
5870.86 1176
5871.58 1154
5872.31 1237
5873.03 1227
5873.75 1283
5874.48 1231
5875.20 1308
5875.92 1339
5876.65 1281
5877.37 1222
5878.09 1227
5878.81 1368
5879.54 1349
5880.26 1248
5880.99 1348
5881.71 1230
5882.43 1307
5883.16 1280
5883.88 1233
5884.60 1218
5885.33 1201
5886.05 1265
5886.77 1179
5887.50 1155
5888.22 1124
5888.95 1164
5889.67 1211
5890.39 1271
5891.12 1347
5891.84 1351
5892.57 1357
5893.29 1352
5894.01 1291
5894.74 1253
5895.46 1334
5896.19 1362
5896.91 1372
5897.64 1351
5898.36 1249
5899.09 1183
5899.81 1258
5900.53 1244
5901.26 1202
5901.98 1210
5902.71 1311
5903.43 1326
5904.16 1390
5904.88 1324
5905.61 1285
5906.33 1312
5907.06 1229
5907.78 1299
5908.51 1289
5909.23 1351
5909.96 1281
5910.68 1331
5911.41 1304
5912.14 1263
5912.86 1241
5913.59 1307
5914.31 1335
5915.04 1348
5915.76 1373
5916.49 1316
5917.21 1389
5917.94 1468
5918.67 1420
5919.39 1411
5920.12 1306
5920.84 1327
5921.57 1298
5922.29 1308
5923.02 1495
5923.75 1414
5924.47 1360
5925.20 1384
5925.93 1450
5926.65 1383
5927.38 1510
5928.10 1479
5928.83 1375
5929.56 1483
5930.28 1422
5931.01 1483
5931.74 1501
5932.46 1588
5933.19 1642
5933.92 1603
5934.64 1689
5935.37 1652
5936.10 1732
5936.82 1738
5937.55 1794
5938.28 1679
5939.00 1722
5939.73 1803
5940.46 1814
5941.19 1688
5941.91 1720
5942.64 1648
5943.37 1760
5944.09 1834
5944.82 1728
5945.55 1734
5946.28 1752
5947.00 1779
5947.73 1840
5948.46 1853
5949.19 1965
5949.92 1952
5950.64 1937
5951.37 1916
5952.10 1984
5952.83 2033
5953.55 2034
5954.28 2139
5955.01 2041
5955.74 2184
5956.47 2051
5957.19 2027
5957.92 2145
5958.65 2204
5959.38 2173
5960.11 2102
5960.84 2174
5961.56 2137
5962.29 2087
5963.02 2122
5963.75 2211
5964.48 2604
5965.21 2482
5965.94 2653
5966.66 2757
5967.39 2855
5968.12 2735
5968.85 2827
5969.58 2729
5970.31 2735
5971.04 2506
5971.77 2607
5972.50 2638
5973.22 2465
5973.95 2600
5974.68 2601
5975.41 2424
5976.14 2447
5976.87 2469
5977.60 2626
5978.33 2631
5979.06 2714
5979.79 2698
5980.52 2828
5981.25 2880
5981.98 2886
5982.71 2867
5983.44 2889
5984.17 3012
5984.90 2933
5985.63 2939
5986.36 2869
5987.09 2858
5987.82 2993
5988.55 3010
5989.28 3015
5990.01 3091
5990.74 3032
5991.47 2895
5992.20 2894
5992.93 3027
5993.66 3127
5994.39 3110
5995.12 3127
5995.85 3280
5996.58 3207
5997.31 3241
5998.04 3311
5998.77 3346
5999.50 3286
6000.23 3188
6000.96 3204
6001.69 3161
6002.42 3173
6003.16 2970
6003.89 2949
6004.62 3142
6005.35 3125
6006.08 3046
6006.81 3271
6007.54 3357
6008.27 3627
6009.00 4086
6009.74 4490
6010.47 5106
6011.20 5975
6011.93 6307
6012.66 6730
6013.39 7408
6014.13 7447
6014.86 7337
6015.59 7094
6016.32 6495
6017.05 6053
6017.78 5216
6018.52 4710
6019.25 4050
6019.98 3625
6020.71 3363
6021.44 2953
6022.18 2798
6022.91 2614
6023.64 2623
6024.37 2613
6025.10 2671
6025.84 2494
6026.57 2546
6027.30 2449
6028.03 2399
6028.77 2310
6029.50 2285
6030.23 2362
6030.96 2313
6031.70 2184
6032.43 2065
6033.16 2083
6033.90 2285
6034.63 2152
6035.36 2166
6036.09 2301
6036.83 2195
6037.56 2094
6038.29 2254
6039.03 2315
6039.76 2299
6040.49 2354
6041.23 2347
6041.96 2345
6042.69 2403
6043.43 2263
6044.16 2357
6044.89 2414
6045.63 2481
6046.36 2457
6047.09 2374
6047.83 2559
6048.56 2678
6049.29 2680
6050.03 2601
6050.76 2706
6051.50 2760
6052.23 2834
6052.96 2836
6053.70 2848
6054.43 2961
6055.17 2802
6055.90 2583
6056.63 2775
6057.37 2724
6058.10 2727
6058.84 2535
6059.57 2604
6060.31 2553
6061.04 2566
6061.77 2416
6062.51 2560
6063.24 2569
6063.98 2423
6064.71 2486
6065.45 2422
6066.18 2350
6066.92 2394
6067.65 2263
6068.39 2279
6069.12 2338
6069.86 2216
6070.59 2140
6071.33 2360
6072.06 2246
6072.80 2092
6073.53 2005
6074.27 2063
6075.00 2092
6075.74 2083
6076.47 1920
6077.21 1965
6077.95 1952
6078.68 1883
6079.42 1983
6080.15 2053
6080.89 2161
6081.62 2090
6082.36 2076
6083.09 2119
6083.83 2041
6084.57 2163
6085.30 2018
6086.04 1934
6086.77 1816
6087.51 1870
6088.25 2040
6088.98 1987
6089.72 2013
6090.46 2033
6091.19 2074
6091.93 2125
6092.66 2045
6093.40 2076
6094.14 2034
6094.87 2022
6095.61 2042
6096.35 2032
6097.08 1897
6097.82 1930
6098.56 2023
6099.29 1962
6100.03 1866
6100.77 1959
6101.50 1901
6102.24 1926
6102.98 1849
6103.72 1933
6104.45 1907
6105.19 1959
6105.93 1911
6106.66 1706
6107.40 1892
6108.14 1918
6108.88 2021
6109.61 1923
6110.35 1949
6111.09 1889
6111.83 1814
6112.56 1880
6113.30 1921
6114.04 1994
6114.78 1831
6115.51 1914
6116.25 1944
6116.99 1952
6117.73 1853
6118.47 1915
6119.20 1966
6119.94 1794
6120.68 1914
6121.42 2028
6122.16 1946
6122.89 1949
6123.63 1986
6124.37 2020
6125.11 2051
6125.85 2147
6126.59 2177
6127.32 2176
6128.06 2081
6128.80 2162
6129.54 2085
6130.28 2120
6131.02 2074
6131.76 2133
6132.49 2138
6133.23 2100
6133.97 2084
6134.71 2196
6135.45 2284
6136.19 2236
6136.93 2047
6137.67 2045
6138.41 2003
6139.15 2064
6139.88 2155
6140.62 2169
6141.36 2322
6142.10 2183
6142.84 2088
6143.58 2090
6144.32 2366
6145.06 2242
6145.80 2310
6146.54 2183
6147.28 2173
6148.02 2236
6148.76 2180
6149.50 2232
6150.24 2384
6150.98 2435
6151.72 2417
6152.46 2420
6153.20 2372
6153.94 2442
6154.68 2522
6155.42 2555
6156.16 2451
6156.90 2415
6157.64 2423
6158.38 2472
6159.12 2619
6159.86 2635
6160.60 2570
6161.34 2625
6162.08 2697
6162.82 2845
6163.56 3131
6164.30 3174
6165.05 3281
6165.79 3425
6166.53 3540
6167.27 3567
6168.01 3720
6168.75 3789
6169.49 3620
6170.23 3445
6170.97 3547
6171.71 3538
6172.46 3423
6173.20 3310
6173.94 3244
6174.68 3131
6175.42 3051
6176.16 3061
6176.90 3074
6177.64 3231
6178.39 3103
6179.13 2925
6179.87 3115
6180.61 3275
6181.35 3194
6182.09 3342
6182.84 3206
6183.58 3310
6184.32 3503
6185.06 3598
6185.80 3362
6186.55 3385
6187.29 3415
6188.03 3461
6188.77 3601
6189.52 3403
6190.26 3563
6191.00 3809
6191.74 4035
6192.48 4181
6193.23 4367
6193.97 4348
6194.71 4385
6195.45 4351
6196.20 4471
6196.94 4265
6197.68 4126
6198.43 4191
6199.17 4190
6199.91 4164
6200.65 4076
6201.40 4133
6202.14 4170
6202.88 4273
6203.63 4954
6204.37 5643
6205.11 6409
6205.86 7915
6206.60 9880
6207.34 11847
6208.09 13532
6208.83 15135
6209.57 16169
6210.32 16632
6211.06 15955
6211.80 14538
6212.55 12953
6213.29 11022
6214.03 9375
6214.78 7988
6215.52 6510
6216.26 5670
6217.01 4819
6217.75 4143
6218.50 3710
6219.24 3674
6219.98 3693
6220.73 3526
6221.47 3472
6222.22 3484
6222.96 3524
6223.71 3632
6224.45 3856
6225.19 3906
6225.94 3728
6226.68 3598
6227.43 3486
6228.17 3383
6228.92 3202
6229.66 3126
6230.41 2738
6231.15 2664
6231.90 2564
6232.64 2566
6233.39 2635
6234.13 2672
6234.87 2659
6235.62 2790
6236.36 2655
6237.11 2785
6237.86 2605
6238.60 2703
6239.35 2711
6240.09 2781
6240.84 2876
6241.58 2725
6242.33 2862
6243.07 2990
6243.82 2956
6244.56 3286
6245.31 3502
6246.05 3625
6246.80 3879
6247.55 4103
6248.29 4136
6249.04 4129
6249.78 4199
6250.53 3929
6251.27 3868
6252.02 3642
6252.77 3451
6253.51 3101
6254.26 3024
6255.01 3013
6255.75 2882
6256.50 2822
6257.24 2708
6257.99 2855
6258.74 2759
6259.48 2720
6260.23 2776
6260.98 2699
6261.72 2879
6262.47 2721
6263.22 2896
6263.96 2902
6264.71 2765
6265.46 2676
6266.20 2869
6266.95 2767
6267.70 2654
6268.44 2479
6269.19 2605
6269.94 2549
6270.68 2522
6271.43 2564
6272.18 2606
6272.93 2583
6273.67 2616
6274.42 2578
6275.17 2661
6275.92 2823
6276.66 2903
6277.41 2869
6278.16 2720
6278.91 2830
6279.65 2620
6280.40 2514
6281.15 2584
6281.90 2492
6282.64 2623
6283.39 2549
6284.14 2526
6284.89 2549
6285.64 2478
6286.38 2474
6287.13 2424
6287.88 2261
6288.63 2272
6289.38 2403
6290.12 2405
6290.87 2355
6291.62 2250
6292.37 2168
6293.12 2130
6293.87 2116
6294.61 2080
6295.36 2152
6296.11 2157
6296.86 2248
6297.61 2178
6298.36 2089
6299.11 2127
6299.86 2153
6300.60 2253
6301.35 1939
6302.10 2037
6302.85 2157
6303.60 2101
6304.35 2002
6305.10 2171
6305.85 2015
6306.60 1968
6307.35 1904
6308.10 1919
6308.85 1995
6309.59 1962
6310.34 2037
6311.09 2076
6311.84 2095
6312.59 2108
6313.34 2043
6314.09 2048
6314.84 2043
6315.59 2107
6316.34 2194
6317.09 2194
6317.84 2155
6318.59 2095
6319.34 2035
6320.09 2030
6320.84 2050
6321.59 1901
6322.34 1904
6323.09 1899
6323.84 1909
6324.59 2020
6325.34 1930
6326.09 1851
6326.84 1860
6327.59 1814
6328.34 1838
6329.09 1863
6329.85 1914
6330.60 1827
6331.35 1756
6332.10 1822
6332.85 1855
6333.60 1763
6334.35 1781
6335.10 1755
6335.85 1846
6336.60 1757
6337.35 1848
6338.10 1851
6338.86 1789
6339.61 1770
6340.36 1887
6341.11 1908
6341.86 1828
6342.61 1784
6343.36 1717
6344.12 1660
6344.87 1659
6345.62 1744
6346.37 1871
6347.12 1835
6347.87 1702
6348.62 1940
6349.38 2019
6350.13 1801
6350.88 1841
6351.63 1971
6352.38 1993
6353.14 2023
6353.89 2071
6354.64 2034
6355.39 2071
6356.14 1949
6356.90 1913
6357.65 1958
6358.40 1871
6359.15 1836
6359.91 1757
6360.66 1845
6361.41 1787
6362.16 1729
6362.92 1812
6363.67 1682
6364.42 1816
6365.17 1864
6365.93 1838
6366.68 1817
6367.43 1846
6368.19 1704
6368.94 1729
6369.69 1834
6370.44 1705
6371.20 1737
6371.95 1628
6372.70 1787
6373.46 1702
6374.21 1736
6374.96 1735
6375.72 1808
6376.47 1666
6377.22 1584
6377.98 1654
6378.73 1741
6379.48 1671
6380.24 1700
6380.99 1774
6381.75 1748
6382.50 1715
6383.25 1730
6384.01 1758
6384.76 1751
6385.51 1669
6386.27 1616
6387.02 1603
6387.78 1524
6388.53 1687
6389.28 1781
6390.04 1714
6390.79 1639
6391.55 1763
6392.30 1653
6393.06 1593
6393.81 1582
6394.56 1516
6395.32 1593
6396.07 1572
6396.83 1576
6397.58 1521
6398.34 1426
6399.09 1443
6399.85 1574
6400.60 1492
6401.36 1546
6402.11 1684
6402.87 1591
6403.62 1687
6404.38 1617
6405.13 1650
6405.89 1636
6406.64 1630
6407.40 1610
6408.15 1549
6408.91 1563
6409.66 1719
6410.42 1545
6411.17 1589
6411.93 1711
6412.68 1614
6413.44 1614
6414.20 1607
6414.95 1598
6415.71 1544
6416.46 1648
6417.22 1762
6417.97 1675
6418.73 1637
6419.49 1691
6420.24 1614
6421.00 1645
6421.75 1637
6422.51 1571
6423.27 1537
6424.02 1619
6424.78 1678
6425.54 1606
6426.29 1634
6427.05 1593
6427.80 1681
6428.56 1693
6429.32 1668
6430.07 1611
6430.83 1493
6431.59 1718
6432.34 1680
6433.10 1663
6433.86 1750
6434.61 1596
6435.37 1604
6436.13 1685
6436.88 1617
6437.64 1640
6438.40 1660
6439.16 1666
6439.91 1707
6440.67 1665
6441.43 1657
6442.18 1671
6442.94 1631
6443.70 1609
6444.46 1629
6445.21 1683
6445.97 1805
6446.73 1669
6447.49 1692
6448.24 1754
6449.00 1734
6449.76 1760
6450.52 1748
6451.28 1702
6452.03 1755
6452.79 1809
6453.55 1729
6454.31 1770
6455.06 1786
6455.82 1743
6456.58 1801
6457.34 1805
6458.10 1765
6458.86 1749
6459.61 1903
6460.37 1937
6461.13 1864
6461.89 1831
6462.65 1797
6463.41 1803
6464.16 1868
6464.92 1867
6465.68 1899
6466.44 1956
6467.20 1962
6467.96 1969
6468.72 1916
6469.48 1907
6470.23 1927
6470.99 1998
6471.75 1991
6472.51 1916
6473.27 2041
6474.03 2084
6474.79 2041
6475.55 2097
6476.31 2191
6477.07 2113
6477.83 2222
6478.59 2165
6479.35 2099
6480.10 2158
6480.86 2265
6481.62 2447
6482.38 2332
6483.14 2341
6483.90 2276
6484.66 2346
6485.42 2478
6486.18 2390
6486.94 2224
6487.70 2396
6488.46 2472
6489.22 2514
6489.98 2408
6490.74 2573
6491.50 2778
6492.26 2866
6493.02 2767
6493.78 2823
6494.54 2831
6495.30 3008
6496.06 2891
6496.82 2992
6497.59 2921
6498.35 3065
6499.11 2921
6499.87 2930
6500.63 3012
6501.39 3037
6502.15 2963
6502.91 2922
6503.67 3037
6504.43 3070
6505.19 3042
6505.95 3194
6506.71 3316
6507.48 3547
6508.24 3290
6509.00 3392
6509.76 3484
6510.52 3538
6511.28 3632
6512.04 3627
6512.80 3668
6513.57 3336
6514.33 3489
6515.09 3477
6515.85 3457
6516.61 3455
6517.37 3578
6518.14 3726
6518.90 3589
6519.66 3737
6520.42 3783
6521.18 3895
6521.95 4019
6522.71 4146
6523.47 4357
6524.23 4593
6524.99 4977
6525.76 5077
6526.52 5419
6527.28 5776
6528.04 5929
6528.80 5604
6529.57 5675
6530.33 5684
6531.09 5652
6531.85 6041
6532.62 6304
6533.38 6718
6534.14 7574
6534.91 8750
6535.67 9936
6536.43 10746
6537.19 11191
6537.96 11232
6538.72 10371
6539.48 9640
6540.25 8352
6541.01 7222
6541.77 6263
6542.53 5434
6543.30 4567
6544.06 4101
6544.82 3628
6545.59 3419
6546.35 3328
6547.11 3332
6547.88 3284
6548.64 3090
6549.41 3034
6550.17 2962
6550.93 2818
6551.70 2855
6552.46 3009
6553.22 3042
6553.99 2948
6554.75 2836
6555.52 3015
6556.28 2913
6557.04 2871
6557.81 2960
6558.57 2958
6559.34 2980
6560.10 2979
6560.86 2919
6561.63 3100
6562.39 3112
6563.16 3210
6563.92 3153
6564.69 3281
6565.45 3372
6566.21 3404
6566.98 3349
6567.74 3364
6568.51 3291
6569.27 3393
6570.04 3521
6570.80 3362
6571.57 3572
6572.33 3706
6573.10 3769
6573.86 3811
6574.63 3883
6575.39 3810
6576.16 3988
6576.92 4157
6577.69 4160
6578.45 4233
6579.22 4100
6579.98 4101
6580.75 4110
6581.51 4064
6582.28 3984
6583.05 3871
6583.81 3549
6584.58 3760
6585.34 3684
6586.11 3534
6586.87 3566
6587.64 3432
6588.41 3431
6589.17 3642
6589.94 3789
6590.70 3842
6591.47 3998
6592.24 4397
6593.00 4678
6593.77 4916
6594.53 5053
6595.30 5236
6596.07 5118
6596.83 4982
6597.60 4659
6598.37 4548
6599.13 4198
6599.90 3896
6600.66 3525
6601.43 3249
6602.20 3107
6602.96 3180
6603.73 3048
6604.50 2996
6605.26 3032
6606.03 2942
6606.80 2964
6607.57 3036
6608.33 2968
6609.10 2934
6609.87 2939
6610.63 2904
6611.40 3127
6612.17 2988
6612.94 2824
6613.70 2716
6614.47 2654
6615.24 2689
6616.00 2782
6616.77 2725
6617.54 2646
6618.31 2515
6619.08 2662
6619.84 2689
6620.61 2643
6621.38 2582
6622.15 2733
6622.91 2497
6623.68 2493
6624.45 2584
6625.22 2528
6625.99 2570
6626.75 2495
6627.52 2413
6628.29 2513
6629.06 2469
6629.83 2601
6630.59 2687
6631.36 2660
6632.13 2754
6632.90 2961
6633.67 3010
6634.44 3210
6635.21 3215
6635.97 3211
6636.74 3108
6637.51 3018
6638.28 2866
6639.05 2696
6639.82 2506
6640.59 2473
6641.36 2420
6642.12 2388
6642.89 2331
6643.66 2128
6644.43 2229
6645.20 2278
6645.97 2249
6646.74 2299
6647.51 2336
6648.28 2291
6649.05 2345
6649.82 2240
6650.59 2182
6651.36 2160
6652.12 2272
6652.89 2342
6653.66 2232
6654.43 2151
6655.20 2137
6655.97 2167
6656.74 2161
6657.51 2108
6658.28 2162
6659.05 2054
6659.82 2000
6660.59 2177
6661.36 2209
6662.13 2103
6662.90 2047
6663.67 2075
6664.44 2041
6665.21 2011
6665.98 2020
6666.75 2007
6667.52 2070
6668.30 2016
6669.07 1997
6669.84 2161
6670.61 2232
6671.38 2295
6672.15 2288
6672.92 2302
6673.69 2176
6674.46 2161
6675.23 2119
6676.00 2111
6676.77 2153
6677.54 2141
6678.32 2003
6679.09 2051
6679.86 1953
6680.63 2032
6681.40 2028
6682.17 2148
6682.94 2139
6683.71 2216
6684.49 2433
6685.26 2502
6686.03 2405
6686.80 2505
6687.57 2251
6688.34 2178
6689.11 2162
6689.89 2164
6690.66 1980
6691.43 1960
6692.20 2001
6692.97 1864
6693.75 1830
6694.52 1895
6695.29 1834
6696.06 1863
6696.83 1858
6697.61 1770
6698.38 1753
6699.15 1848
6699.92 1896
6700.70 1838
6701.47 1765
6702.24 1745
6703.01 1798
6703.79 1829
6704.56 1822
6705.33 1728
6706.10 1801
6706.88 1796
6707.65 1749
6708.42 1906
6709.19 1849
6709.97 1859
6710.74 1813
6711.51 1791
6712.29 1689
6713.06 1775
6713.83 1747
6714.61 1694
6715.38 1941
6716.15 1762
6716.92 1671
6717.70 1799
6718.47 1696
6719.24 1491
6720.02 1650
6720.79 1662
6721.57 1678
6722.34 1608
6723.11 1665
6723.89 1648
6724.66 1700
6725.43 1717
6726.21 1722
6726.98 1649
6727.76 1635
6728.53 1673
6729.30 1675
6730.08 1705
6730.85 1625
6731.63 1705
6732.40 1717
6733.17 1653
6733.95 1562
6734.72 1687
6735.50 1838
6736.27 1799
6737.05 1758
6737.82 1657
6738.59 1728
6739.37 1802
6740.14 1770
6740.92 1742
6741.69 1624
6742.47 1607
6743.24 1728
6744.02 1864
6744.79 1771
6745.57 1675
6746.34 1742
6747.12 1851
6747.89 1830
6748.67 1792
6749.44 1756
6750.22 1874
6750.99 1914
6751.77 1988
6752.54 2079
6753.32 1976
6754.09 1975
6754.87 1952
6755.65 1878
6756.42 1808
6757.20 1744
6757.97 1779
6758.75 1792
6759.52 1714
6760.30 1604
6761.08 1659
6761.85 1627
6762.63 1621
6763.40 1693
6764.18 1770
6764.96 1718
6765.73 1659
6766.51 1729
6767.28 1671
6768.06 1647
6768.84 1575
6769.61 1669
6770.39 1713
6771.17 1651
6771.94 1643
6772.72 1576
6773.50 1583
6774.27 1596
6775.05 1703
6775.82 1654
6776.60 1644
6777.38 1740
6778.16 1680
6778.93 1759
6779.71 1766
6780.49 1656
6781.26 1562
6782.04 1633
6782.82 1677
6783.59 1622
6784.37 1519
6785.15 1572
6785.93 1473
6786.70 1453
6787.48 1535
6788.26 1444
6789.04 1502
6789.81 1618
6790.59 1534
6791.37 1421
6792.15 1435
6792.92 1462
6793.70 1455
6794.48 1519
6795.26 1579
6796.03 1522
6796.81 1504
6797.59 1448
6798.37 1589
6799.15 1517
6799.92 1498
6800.70 1432
6801.48 1529
6802.26 1552
6803.04 1571
6803.81 1564
6804.59 1535
6805.37 1523
6806.15 1481
6806.93 1582
6807.71 1496
6808.49 1553
6809.26 1470
6810.04 1527
6810.82 1550
6811.60 1508
6812.38 1515
6813.16 1506
6813.94 1461
6814.72 1420
6815.49 1501
6816.27 1530
6817.05 1518
6817.83 1633
6818.61 1630
6819.39 1563
6820.17 1632
6820.95 1542
6821.73 1546
6822.51 1564
6823.29 1579
6824.07 1493
6824.85 1520
6825.62 1658
6826.40 1616
6827.18 1612
6827.96 1623
6828.74 1641
6829.52 1521
6830.30 1562
6831.08 1468
6831.86 1540
6832.64 1614
6833.42 1518
6834.20 1559
6834.98 1620
6835.76 1459
6836.54 1483
6837.32 1592
6838.10 1684
6838.88 1462
6839.66 1461
6840.44 1601
6841.22 1574
6842.01 1490
6842.79 1571
6843.57 1531
6844.35 1566
6845.13 1554
6845.91 1665
6846.69 1828
6847.47 1883
6848.25 2034
6849.03 2422
6849.81 2641
6850.59 2879
6851.37 2830
6852.16 3022
6852.94 2906
6853.72 2637
6854.50 2466
6855.28 2308
6856.06 2123
6856.84 1967
6857.62 1817
6858.41 1668
6859.19 1592
6859.97 1729
6860.75 1718
6861.53 1594
6862.31 1461
6863.09 1641
6863.88 1715
6864.66 1673
6865.44 1824
6866.22 1770
6867.00 1747
6867.79 1805
6868.57 1705
6869.35 1721
6870.13 1811
6870.91 1695
6871.70 1572
6872.48 1568
6873.26 1707
6874.04 1729
6874.83 1759
6875.61 1728
6876.39 1757
6877.17 1769
6877.96 1686
6878.74 1766
6879.52 1795
6880.30 1737
6881.09 1746
6881.87 1969
6882.65 1884
6883.43 1852
6884.22 1986
6885.00 2064
6885.78 2198
6886.57 2228
6887.35 2363
6888.13 2688
6888.92 2678
6889.70 2758
6890.48 2353
6891.26 2359
6892.05 2243
6892.83 2148
6893.62 2102
6894.40 1955
6895.18 1904
6895.97 1859
6896.75 1937
6897.53 1977
6898.32 1863
6899.10 1977
6899.88 1986
6900.67 1999
6901.45 1974
6902.24 1947
6903.02 1969
6903.80 2003
6904.59 2066
6905.37 2078
6906.16 2073
6906.94 2010
6907.72 1955
6908.51 1932
6909.29 2035
6910.08 1870
6910.86 1913
6911.65 1938
6912.43 1941
6913.21 1911
6914.00 1944
6914.78 1900
6915.57 1974
6916.35 1962
6917.14 1897
6917.92 1819
6918.71 1878
6919.49 1912
6920.28 1905
6921.06 1934
6921.85 1940
6922.63 1943
6923.42 1956
6924.20 1996
6924.99 2092
6925.77 1977
6926.56 2103
6927.34 2093
6928.13 2209
6928.91 2156
6929.70 2098
6930.49 2101
6931.27 2150
6932.06 2111
6932.84 2153
6933.63 2137
6934.41 2098
6935.20 2223
6935.99 2206
6936.77 2271
6937.56 2343
6938.34 2311
6939.13 2294
6939.92 2266
6940.70 2399
6941.49 2474
6942.27 2467
6943.06 2595
6943.85 2614
6944.63 2700
6945.42 2610
6946.21 2655
6946.99 2677
6947.78 2718
6948.57 2655
6949.35 2744
6950.14 2648
6950.92 2643
6951.71 2789
6952.50 2884
6953.29 2783
6954.07 2727
6954.86 2828
6955.65 2785
6956.43 2887
6957.22 2904
6958.01 3056
6958.79 3083
6959.58 3080
6960.37 3177
6961.16 3216
6961.94 2966
6962.73 2982
6963.52 2951
6964.31 3036
6965.09 3091
6965.88 3123
6966.67 3224
6967.46 3264
6968.24 3340
6969.03 3215
6969.82 3398
6970.61 3487
6971.39 3570
6972.18 3593
6972.97 3656
6973.76 3550
6974.55 3538
6975.33 3525
6976.12 3648
6976.91 3775
6977.70 3894
6978.49 3901
6979.27 4067
6980.06 4361
6980.85 4549
6981.64 5072
6982.43 5870
6983.22 6516
6984.01 7496
6984.79 8464
6985.58 9070
6986.37 9558
6987.16 9400
6987.95 8948
6988.74 8510
6989.53 7545
6990.32 6740
6991.10 5961
6991.89 5431
6992.68 4807
6993.47 4473
6994.26 4332
6995.05 4609
6995.84 4938
6996.63 5541
6997.42 6497
6998.21 7132
6999.00 7899
6999.79 8614
7000.58 9071
7001.36 8978
7002.15 8549
7002.94 7842
7003.73 6848
7004.52 6053
7005.31 4914
7006.10 4215
7006.89 3759
7007.68 3422
7008.47 3147
7009.26 3058
7010.05 3082
7010.84 3044
7011.63 2847
7012.42 3034
7013.21 3125
7014.00 2952
7014.79 2931
7015.58 2908
7016.37 3046
7017.16 2886
7017.96 2895
7018.75 2767
7019.54 2568
7020.33 2622
7021.12 2697
7021.91 2683
7022.70 2849
7023.49 3004
7024.28 2977
7025.07 2956
7025.86 2901
7026.65 2738
7027.44 2712
7028.24 2664
7029.03 2679
7029.82 2662
7030.61 2468
7031.40 2443
7032.19 2491
7032.98 2439
7033.77 2406
7034.57 2493
7035.36 2672
7036.15 2642
7036.94 2739
7037.73 2807
7038.52 2965
7039.32 2929
7040.11 2955
7040.90 2760
7041.69 2668
7042.48 2531
7043.27 2641
7044.07 2484
7044.86 2580
7045.65 2539
7046.44 2462
7047.23 2550
7048.03 2673
7048.82 2667
7049.61 2651
7050.40 2567
7051.20 2654
7051.99 2659
7052.78 2719
7053.57 2640
7054.37 2458
7055.16 2397
7055.95 2352
7056.74 2320
7057.54 2387
7058.33 2301
7059.12 2246
7059.91 2299
7060.71 2289
7061.50 2346
7062.29 2357
7063.09 2317
7063.88 2301
7064.67 2194
7065.47 2200
7066.26 2250
7067.05 2122
7067.85 2214
7068.64 2284
7069.43 2173
7070.23 2201
7071.02 2214
7071.81 2172
7072.61 2163
7073.40 2127
7074.19 2146
7074.99 2097
7075.78 2075
7076.57 2143
7077.37 2124
7078.16 2157
7078.96 2023
7079.75 2089
7080.54 2121
7081.34 1992
7082.13 2020
7082.93 1922
7083.72 1947
7084.51 2047
7085.31 2087
7086.10 2194
7086.90 2321
7087.69 2475
7088.49 2560
7089.28 2420
7090.08 2465
7090.87 2382
7091.66 2265
7092.46 2026
7093.25 1843
7094.05 1768
7094.84 1657
7095.64 1655
7096.43 1750
7097.23 1718
7098.02 1684
7098.82 1758
7099.61 1753
7100.41 1681
7101.20 1617
7102.00 1645
7102.79 1634
7103.59 1502
7104.38 1490
7105.18 1526
7105.98 1475
7106.77 1529
7107.57 1504
7108.36 1502
7109.16 1497
7109.95 1456
7110.75 1518
7111.54 1536
7112.34 1443
7113.14 1520
7113.93 1484
7114.73 1498
7115.52 1528
7116.32 1565
7117.12 1495
7117.91 1549
7118.71 1532
7119.50 1509
7120.30 1501
7121.10 1522
7121.89 1467
7122.69 1475
7123.49 1446
7124.28 1379
7125.08 1476
7125.88 1492
7126.67 1529
7127.47 1571
7128.27 1409
7129.06 1448
7129.86 1531
7130.66 1493
7131.45 1432
7132.25 1480
7133.05 1533
7133.84 1446
7134.64 1469
7135.44 1536
7136.23 1524
7137.03 1356
7137.83 1358
7138.63 1462
7139.42 1466
7140.22 1448
7141.02 1468
7141.82 1519
7142.61 1561
7143.41 1549
7144.21 1458
7145.01 1543
7145.80 1494
7146.60 1418
7147.40 1504
7148.20 1464
7148.99 1418
7149.79 1410
7150.59 1376
7151.39 1452
7152.19 1455
7152.98 1356
7153.78 1359
7154.58 1437
7155.38 1503
7156.18 1433
7156.98 1348
7157.77 1282
7158.57 1298
7159.37 1446
7160.17 1398
7160.97 1362
7161.77 1341
7162.56 1365
7163.36 1330
7164.16 1308
7164.96 1329
7165.76 1315
7166.56 1332
7167.36 1370
7168.16 1424
7168.95 1434
7169.75 1429
7170.55 1387
7171.35 1402
7172.15 1381
7172.95 1357
7173.75 1250
7174.55 1279
7175.35 1334
7176.15 1228
7176.95 1219
7177.75 1318
7178.55 1289
7179.35 1318
7180.14 1394
7180.94 1401
7181.74 1430
7182.54 1374
7183.34 1545
7184.14 1475
7184.94 1433
7185.74 1488
7186.54 1396
7187.34 1352
7188.14 1329
7188.94 1365
7189.74 1323
7190.54 1204
7191.34 1249
7192.14 1274
7192.94 1365
7193.74 1278
7194.54 1250
7195.35 1234
7196.15 1213
7196.95 1274
7197.75 1264
7198.55 1263
7199.35 1285
7200.15 1215
7200.95 1188
7201.75 1272
7202.55 1306
7203.35 1344
7204.15 1241
7204.95 1203
7205.75 1187
7206.56 1181
7207.36 1204
7208.16 1128
7208.96 1150
7209.76 1236
7210.56 1213
7211.36 1230
7212.16 1293
7212.97 1172
7213.77 1141
7214.57 1183
7215.37 1272
7216.17 1216
7216.97 1239
7217.78 1229
7218.58 1222
7219.38 1180
7220.18 1198
7220.98 1333
7221.78 1288
7222.59 1304
7223.39 1292
7224.19 1276
7224.99 1206
7225.79 1182
7226.60 1257
7227.40 1252
7228.20 1357
7229.00 1322
7229.81 1278
7230.61 1310
7231.41 1235
7232.21 1321
7233.02 1325
7233.82 1256
7234.62 1260
7235.42 1332
7236.23 1372
7237.03 1468
7237.83 1395
7238.63 1389
7239.44 1450
7240.24 1397
7241.04 1486
7241.85 1561
7242.65 1543
7243.45 1515
7244.26 1466
7245.06 1521
7245.86 1430
7246.67 1375
7247.47 1366
7248.27 1413
7249.08 1408
7249.88 1490
7250.68 1437
7251.49 1480
7252.29 1470
7253.09 1489
7253.90 1505
7254.70 1533
7255.50 1450
7256.31 1460
7257.11 1453
7257.92 1488
7258.72 1427
7259.52 1471
7260.33 1544
7261.13 1633
7261.94 1641
7262.74 1526
7263.54 1590
7264.35 1646
7265.15 1662
7265.96 1580
7266.76 1643
7267.57 1779
7268.37 1965
7269.18 1891
7269.98 1918
7270.78 1927
7271.59 1847
7272.39 1781
7273.20 1838
7274.00 1865
7274.81 1853
7275.61 1920
7276.42 1910
7277.22 1903
7278.03 1934
7278.83 1959
7279.64 2102
7280.44 2327
7281.25 2754
7282.05 3216
7282.86 3539
7283.66 4053
7284.47 4437
7285.28 4671
7286.08 4699
7286.89 4404
7287.69 3954
7288.50 3548
7289.30 3339
7290.11 2980
7290.91 2556
7291.72 2434
7292.53 2195
7293.33 2080
7294.14 1896
7294.94 1988
7295.75 1859
7296.56 1843
7297.36 1982
7298.17 1975
7298.97 1977
7299.78 2026
7300.59 2073
7301.39 2073
7302.20 1936
7303.01 2019
7303.81 1983
7304.62 1972
7305.43 1997
7306.23 2115
7307.04 2085
7307.85 2132
7308.65 2399
7309.46 2527
7310.27 2581
7311.07 2631
7311.88 2682
7312.69 2649
7313.49 2610
7314.30 2670
7315.11 2515
7315.91 2471
7316.72 2443
7317.53 2597
7318.34 2882
7319.14 3099
7319.95 3263
7320.76 3510
7321.57 3667
7322.37 3555
7323.18 3475
7323.99 3400
7324.80 3102
7325.60 2758
7326.41 2491
7327.22 2367
7328.03 2244
7328.83 2068
7329.64 1973
7330.45 1884
7331.26 1862
7332.07 1912
7332.87 1845
7333.68 1938
7334.49 1979
7335.30 1831
7336.11 1929
7336.92 1912
7337.72 1931
7338.53 2004
7339.34 1972
7340.15 2027
7340.96 1920
7341.77 1907
7342.57 1906
7343.38 1905
7344.19 1881
7345.00 1913
7345.81 1934
7346.62 1860
7347.43 1946
7348.24 1917
7349.05 1967
7349.85 1947
7350.66 1931
7351.47 1887
7352.28 1940
7353.09 1984
7353.90 1908
7354.71 1907
7355.52 1919
7356.33 1951
7357.14 2007
7357.95 1957
7358.76 1985
7359.57 1979
7360.38 2092
7361.18 2157
7361.99 2177
7362.80 2121
7363.61 2123
7364.42 2055
7365.23 1962
7366.04 1976
7366.85 2056
7367.66 2087
7368.47 2230
7369.28 2017
7370.09 2003
7370.90 1926
7371.71 2028
7372.52 2046
7373.33 2178
7374.14 2075
7374.96 2171
7375.77 2264
7376.58 2255
7377.39 2439
7378.20 2563
7379.01 2715
7379.82 2773
7380.63 3081
7381.44 3238
7382.25 3230
7383.06 3085
7383.87 2917
7384.68 2788
7385.49 2618
7386.31 2368
7387.12 2229
7387.93 2120
7388.74 2136
7389.55 2062
7390.36 1895
7391.17 1876
7391.98 1900
7392.79 2020
7393.61 1837
7394.42 1900
7395.23 1948
7396.04 1969
7396.85 1968
7397.66 2296
7398.48 2388
7399.29 2520
7400.10 2631
7400.91 2748
7401.72 2588
7402.53 2548
7403.35 2437
7404.16 2432
7404.97 2273
7405.78 2145
7406.59 2187
7407.41 2064
7408.22 2035
7409.03 1998
7409.84 1982
7410.66 1870
7411.47 1809
7412.28 1726
7413.09 1597
7413.91 1704
7414.72 1604
7415.53 1689
7416.34 1567
7417.16 1593
7417.97 1589
7418.78 1556
7419.60 1572
7420.41 1609
7421.22 1621
7422.03 1504
7422.85 1538
7423.66 1499
7424.47 1532
7425.29 1468
7426.10 1434
7426.91 1492
7427.73 1398
7428.54 1481
7429.35 1490
7430.17 1379
7430.98 1444
7431.79 1396
7432.61 1392
7433.42 1425
7434.23 1452
7435.05 1330
7435.86 1425
7436.67 1486
7437.49 1617
7438.30 1478
7439.12 1494
7439.93 1467
7440.74 1475
7441.56 1425
7442.37 1435
7443.19 1444
7444.00 1373
7444.82 1406
7445.63 1418
7446.44 1404
7447.26 1430
7448.07 1377
7448.89 1294
7449.70 1406
7450.52 1432
7451.33 1351
7452.15 1417
7452.96 1422
7453.77 1298
7454.59 1268
7455.40 1352
7456.22 1310
7457.03 1335
7457.85 1377
7458.66 1306
7459.48 1252
7460.29 1393
7461.11 1249
7461.92 1315
7462.74 1333
7463.55 1263
7464.37 1341
7465.19 1466
7466.00 1341
7466.82 1339
7467.63 1321
7468.45 1378
7469.26 1374
7470.08 1295
7470.89 1314
7471.71 1383
7472.53 1318
7473.34 1218
7474.16 1292
7474.97 1220
7475.79 1231
7476.60 1217
7477.42 1241
7478.24 1194
7479.05 1184
7479.87 1190
7480.69 1239
7481.50 1148
7482.32 1161
7483.13 1145
7483.95 1142
7484.77 1234
7485.58 1158
7486.40 1133
7487.22 1239
7488.03 1190
7488.85 1122
7489.67 1158
7490.48 1151
7491.30 1204
7492.12 1161
7492.93 1111
7493.75 1154
7494.57 1120
7495.38 1079
7496.20 1173
7497.02 1146
7497.84 1206
7498.65 1144
7499.47 1220
7500.29 1159
7501.10 1066
7501.92 1212
7502.74 1047
7503.56 1063
7504.37 966
7505.19 1016
7506.01 1069
7506.83 1088
7507.64 1088
7508.46 1069
7509.28 1136
7510.10 1079
7510.92 1064
7511.73 1084
7512.55 1090
7513.37 1071
7514.19 1081
7515.01 1080
7515.82 1108
7516.64 1150
7517.46 1026
7518.28 1053
7519.10 1057
7519.91 1049
7520.73 1006
7521.55 1079
7522.37 1032
7523.19 1062
7524.01 1051
7524.83 1067
7525.64 1084
7526.46 1053
7527.28 1129
7528.10 1049
7528.92 985
7529.74 1024
7530.56 1044
7531.38 1044
7532.20 1089
7533.01 1027
7533.83 971
7534.65 1001
7535.47 1036
7536.29 984
7537.11 1050
7537.93 1006
7538.75 1119
7539.57 1080
7540.39 1054
7541.21 1024
7542.03 1091
7542.85 1142
7543.67 1098
7544.49 1120
7545.31 1104
7546.12 1123
7546.94 1101
7547.76 1013
7548.58 976
7549.40 1081
7550.22 1104
7551.04 1032
7551.86 1083
7552.68 1054
7553.50 997
7554.33 1133
7555.15 1008
7555.97 1034
7556.79 1113
7557.61 1079
7558.43 1066
7559.25 1048
7560.07 1054
7560.89 996
7561.71 1080
7562.53 1125
7563.35 1083
7564.17 1011
7564.99 981
7565.81 1068
7566.63 1044
7567.45 1083
7568.28 1134
7569.10 1064
7569.92 1049
7570.74 1058
7571.56 1005
7572.38 1143
7573.20 1227
7574.02 1139
7574.84 1025
7575.67 1025
7576.49 998
7577.31 1014
7578.13 956
7578.95 1066
7579.77 1027
7580.60 1008
7581.42 1036
7582.24 1029
7583.06 1085
7583.88 1113
7584.70 1043
7585.53 1170
7586.35 1080
7587.17 1107
7587.99 1139
7588.81 1176
7589.64 1117
7590.46 1134
7591.28 1136
7592.10 1142
7592.93 1128
7593.75 1083
7594.57 1102
7595.39 1080
7596.21 1153
7597.04 1089
7597.86 1070
7598.68 1145
7599.51 1050
7600.33 1144
7601.15 1178
7601.97 1189
7602.80 1272
7603.62 1302
7604.44 1326
7605.27 1315
7606.09 1257
7606.91 1240
7607.73 1233
7608.56 1227
7609.38 1224
7610.20 1235
7611.03 1116
7611.85 1067
7612.67 1110
7613.50 1132
7614.32 1128
7615.14 1130
7615.97 1079
7616.79 1080
7617.62 1218
7618.44 1235
7619.26 1188
7620.09 1147
7620.91 1150
7621.73 1206
7622.56 1095
7623.38 1092
7624.21 1209
7625.03 1225
7625.85 1219
7626.68 1198
7627.50 1186
7628.33 1251
7629.15 1304
7629.98 1267
7630.80 1376
7631.62 1293
7632.45 1404
7633.27 1370
7634.10 1430
7634.92 1391
7635.75 1283
7636.57 1232
7637.40 1129
7638.22 1087
7639.05 1174
7639.87 1113
7640.70 1053
7641.52 1026
7642.35 1032
7643.17 1024
7644.00 1099
7644.82 1022
7645.65 1092
7646.47 1050
7647.30 1054
7648.12 1037
7648.95 1087
7649.77 994
7650.60 940
7651.42 1028
7652.25 1001
7653.07 999
7653.90 1026
7654.73 959
7655.55 977
7656.38 995
7657.20 974
7658.03 1026
7658.85 984
7659.68 1021
7660.51 1027
7661.33 982
7662.16 905
7662.98 955
7663.81 985
7664.64 1057
7665.46 998
7666.29 980
7667.12 982
7667.94 1009
7668.77 991
7669.59 946
7670.42 905
7671.25 961
7672.07 991
7672.90 995
7673.73 1007
7674.55 959
7675.38 927
7676.21 928
7677.03 956
7677.86 899
7678.69 884
7679.52 845
7680.34 968
7681.17 917
7682.00 898
7682.82 878
7683.65 937
7684.48 994
7685.31 978
7686.13 960
7686.96 988
7687.79 920
7688.62 913
7689.44 976
7690.27 930
7691.10 958
7691.93 886
7692.75 955
7693.58 884
7694.41 895
7695.24 980
7696.07 1021
7696.89 893
7697.72 880
7698.55 985
7699.38 984
7700.21 888
7701.03 897
7701.86 891
7702.69 930
7703.52 924
7704.35 934
7705.17 930
7706.00 885
7706.83 891
7707.66 977
7708.49 968
7709.32 852
7710.15 867
7710.97 933
7711.80 918
7712.63 968
7713.46 942
7714.29 930
7715.12 1001
7715.95 912
7716.78 927
7717.61 978
7718.44 940
7719.26 891
7720.09 930
7720.92 895
7721.75 1000
7722.58 928
7723.41 898
7724.24 803
7725.07 905
7725.90 902
7726.73 879
7727.56 853
7728.39 966
7729.22 934
7730.05 915
7730.88 896
7731.71 890
7732.54 838
7733.37 924
7734.20 987
7735.03 927
7735.86 901
7736.69 857
7737.52 974
7738.35 902
7739.18 866
7740.01 941
7740.84 942
7741.67 1031
7742.50 982
7743.33 1116
7744.16 1022
7744.99 1168
7745.82 1193
7746.65 1177
7747.48 1251
7748.31 1324
7749.14 1274
7749.97 1222
7750.80 1279
7751.64 1185
7752.47 1138
7753.30 1095
7754.13 1073
7754.96 1051
7755.79 1030
7756.62 952
7757.45 933
7758.28 992
7759.12 899
7759.95 883
7760.78 929
7761.61 915
7762.44 969
7763.27 983
7764.10 919
7764.94 906
7765.77 907
7766.60 933
7767.43 943
7768.26 842
7769.09 872
7769.93 872
7770.76 952
7771.59 979
7772.42 888
7773.25 934
7774.09 933
7774.92 946
7775.75 954
7776.58 901
7777.41 907
7778.25 955
7779.08 978
7779.91 943
7780.74 1017
7781.58 973
7782.41 965
7783.24 972
7784.07 923
7784.91 1015
7785.74 1019
7786.57 940
7787.41 1029
7788.24 954
7789.07 865
7789.90 945
7790.74 981
7791.57 970
7792.40 923
7793.24 951
7794.07 1028
7794.90 964
7795.74 903
7796.57 987
7797.40 975
7798.24 944
7799.07 961
7799.90 1006
7800.74 1098
7801.57 1007
7802.40 909
7803.24 962
7804.07 1103
7804.90 1009
7805.74 893
7806.57 930
7807.41 890
7808.24 962
7809.07 978
7809.91 961
7810.74 967
7811.58 1002
7812.41 1061
7813.24 1101
7814.08 1128
7814.91 1212
7815.75 1232
7816.58 1205
7817.42 1172
7818.25 1168
7819.09 1146
7819.92 1133
7820.75 1164
7821.59 1048
7822.42 1055
7823.26 1097
7824.09 947
7824.93 964
7825.76 988
7826.60 1023
7827.43 1070
7828.27 1110
7829.10 1129
7829.94 1131
7830.77 1130
7831.61 1117
7832.44 1039
7833.28 1019
7834.11 1020
7834.95 1096
7835.78 1081
7836.62 1153
7837.46 1129
7838.29 1078
7839.13 1126
7839.96 1135
7840.80 1126
7841.63 1090
7842.47 1066
7843.31 1132
7844.14 1048
7844.98 1028
7845.81 1018
7846.65 1136
7847.48 998
7848.32 1053
7849.16 992
7849.99 929
7850.83 999
7851.67 958
7852.50 1001
7853.34 1007
7854.17 939
7855.01 996
7855.85 1005
7856.68 1013
7857.52 970
7858.36 1015
7859.19 940
7860.03 940
7860.87 908
7861.70 966
7862.54 973
7863.38 1052
7864.21 943
7865.05 920
7865.89 1005
7866.73 977
7867.56 941
7868.40 995
7869.24 938
7870.07 927
7870.91 1030
7871.75 977
7872.59 1040
7873.42 1010
7874.26 999
7875.10 1028
7875.94 989
7876.77 1033
7877.61 1008
7878.45 1034
7879.29 1001
7880.12 1010
7880.96 1000
7881.80 1052
7882.64 1053
7883.48 1003
7884.31 986
7885.15 1036
7885.99 1067
7886.83 981
7887.67 985
7888.50 1003
7889.34 1015
7890.18 1028
7891.02 1038
7891.86 959
7892.70 957
7893.53 1069
7894.37 1011
7895.21 985
7896.05 1039
7896.89 1081
7897.73 1044
7898.57 1115
7899.41 1116
7900.24 1036
7901.08 1132
7901.92 1075
7902.76 1088
7903.60 1086
7904.44 1058
7905.28 1030
7906.12 1135
7906.96 1098
7907.80 1078
7908.63 959
7909.47 938
7910.31 1029
7911.15 1096
7911.99 1091
7912.83 1088
7913.67 1211
7914.51 1295
7915.35 1419
7916.19 1551
7917.03 1580
7917.87 1660
7918.71 1652
7919.55 1506
7920.39 1604
7921.23 1459
7922.07 1396
7922.91 1323
7923.75 1304
7924.59 1131
7925.43 984
7926.27 1027
7927.11 969
7927.95 987
7928.79 1011
7929.63 895
7930.47 989
7931.31 1030
7932.15 981
7932.99 990
7933.83 942
7934.67 951
7935.52 925
7936.36 910
7937.20 907
7938.04 957
7938.88 949
7939.72 1033
7940.56 1034
7941.40 1021
7942.24 1006
7943.08 994
7943.92 954
7944.77 1068
7945.61 1061
7946.45 956
7947.29 955
7948.13 955
7948.97 1010
7949.81 1007
7950.66 1019
7951.50 912
7952.34 1008
7953.18 1000
7954.02 978
7954.86 955
7955.71 949
7956.55 991
7957.39 906
7958.23 900
7959.07 962
7959.92 890
7960.76 972
7961.60 913
7962.44 850
7963.28 846
7964.13 979
7964.97 1007
7965.81 1000
7966.65 979
7967.50 1011
7968.34 996
7969.18 960
7970.02 1011
7970.87 922
7971.71 861
7972.55 912
7973.39 921
7974.24 1019
7975.08 942
7975.92 900
7976.76 936
7977.61 854
7978.45 905
7979.29 928
7980.14 951
7980.98 913
7981.82 888
7982.67 845
7983.51 895
7984.35 903
7985.20 870
7986.04 864
7986.88 918
7987.73 876
7988.57 874
7989.41 855
7990.26 831
7991.10 892
7991.94 900
7992.79 918
7993.63 813
7994.48 823
7995.32 781
7996.16 809
7997.01 863
7997.85 866
7998.70 839
7999.54 806
8000.38 798
8001.23 825
8002.07 789
8002.92 742
8003.76 765
8004.61 778
8005.45 876
8006.29 870
8007.14 803
8007.98 798
8008.83 796
8009.67 772
8010.52 777
8011.36 789
8012.21 812
8013.05 833
8013.90 850
8014.74 781
8015.59 813
8016.43 833
8017.28 768
8018.12 726
8018.97 757
8019.81 795
8020.66 826
8021.50 816
8022.35 750
8023.19 812
8024.04 835
8024.88 807
8025.73 848
8026.57 711
8027.42 677
8028.27 781
8029.11 735
8029.96 814
8030.80 753
8031.65 754
8032.49 796
8033.34 795
8034.19 766
8035.03 835
8035.88 848
8036.72 807
8037.57 781
8038.42 745
8039.26 726
8040.11 809
8040.96 764
8041.80 725
8042.65 796
8043.49 794
8044.34 770
8045.19 802
8046.03 857
8046.88 806
8047.73 726
8048.57 742
8049.42 836
8050.27 838
8051.11 838
8051.96 832
8052.81 811
8053.66 765
8054.50 757
8055.35 763
8056.20 749
8057.04 771
8057.89 787
8058.74 773
8059.59 788
8060.43 818
8061.28 879
8062.13 785
8062.97 790
8063.82 781
8064.67 766
8065.52 800
8066.37 800
8067.21 806
8068.06 794
8068.91 769
8069.76 775
8070.60 789
8071.45 792
8072.30 767
8073.15 784
8074.00 742
8074.84 771
8075.69 742
8076.54 729
8077.39 763
8078.24 724
8079.08 737
8079.93 713
8080.78 770
8081.63 861
8082.48 790
8083.33 771
8084.18 755
8085.02 785
8085.87 727
8086.72 773
8087.57 773
8088.42 741
8089.27 736
8090.12 740
8090.97 767
8091.81 724
8092.66 715
8093.51 735
8094.36 796
8095.21 732
8096.06 737
8096.91 764
8097.76 735
8098.61 678
8099.46 682
8100.31 763
8101.16 725
8102.01 758
8102.86 753
8103.71 731
8104.55 761
8105.40 784
8106.25 780
8107.10 747
8107.95 684
8108.80 741
8109.65 833
8110.50 787
8111.35 773
8112.20 752
8113.05 776
8113.90 744
8114.75 761
8115.60 742
8116.45 748
8117.30 796
8118.16 731
8119.01 759
8119.86 726
8120.71 852
8121.56 877
8122.41 883
8123.26 842
8124.11 828
8124.96 798
8125.81 809
8126.66 763
8127.51 862
8128.36 773
8129.21 766
8130.06 763
8130.92 753
8131.77 674
8132.62 778
8133.47 795
8134.32 842
8135.17 830
8136.02 719
8136.87 788
8137.73 764
8138.58 838
8139.43 876
8140.28 835
8141.13 857
8141.98 797
8142.83 842
8143.69 795
8144.54 816
8145.39 795
8146.24 802
8147.09 856
8147.95 762
8148.80 745
8149.65 877
8150.50 806
8151.35 806
8152.21 834
8153.06 824
8153.91 922
8154.76 921
8155.61 851
8156.47 869
8157.32 878
8158.17 926
8159.02 830
8159.88 841
8160.73 792
8161.58 856
8162.44 753
8163.29 763
8164.14 780
8164.99 768
8165.85 756
8166.70 764
8167.55 806
8168.41 853
8169.26 878
8170.11 811
8170.96 896
8171.82 896
8172.67 757
8173.52 804
8174.38 804
8175.23 836
8176.08 779
8176.94 815
8177.79 750
8178.64 763
8179.50 735
8180.35 740
8181.21 737
8182.06 797
8182.91 801
8183.77 779
8184.62 806
8185.47 712
8186.33 737
8187.18 730
8188.04 673
8188.89 792
8189.74 744
8190.60 785
8191.45 792
8192.31 795
8193.16 737
8194.02 737
8194.87 755
8195.72 771
8196.58 746
8197.43 768
8198.29 707
8199.14 769
8200.00 739
8200.85 721
8201.71 676
8202.56 740
8203.42 743
8204.27 726
8205.13 762
8205.98 770
8206.84 749
8207.69 786
8208.55 726
8209.40 795
8210.26 754
8211.11 732
8211.97 789
8212.82 755
8213.68 787
8214.53 822
8215.39 809
8216.24 817
8217.10 772
8217.96 777
8218.81 814
8219.67 764
8220.52 860
8221.38 825
8222.23 764
8223.09 808
8223.95 838
8224.80 859
8225.66 879
8226.51 813
8227.37 708
8228.23 775
8229.08 843
8229.94 796
8230.79 795
8231.65 745
8232.51 770
8233.36 810
8234.22 731
8235.08 702
8235.93 733
8236.79 749
8237.65 737
8238.50 705
8239.36 718
8240.22 744
8241.07 750
8241.93 744
8242.79 880
8243.64 800
8244.50 739
8245.36 735
8246.21 761
8247.07 702
8247.93 773
8248.79 817
8249.64 791
8250.50 830
8251.36 816
8252.22 860
8253.07 828
8253.93 754
8254.79 812
8255.65 747
8256.50 811
8257.36 771
8258.22 733
8259.08 805
8259.93 744
8260.79 735
8261.65 738
8262.51 752
8263.37 724
8264.22 775
8265.08 712
8265.94 732
8266.80 792
8267.66 782
8268.51 761
8269.37 733
8270.23 738
8271.09 732
8271.95 712
8272.81 727
8273.66 715
8274.52 798
8275.38 803
8276.24 849
8277.10 797
8277.96 676
8278.82 719
8279.67 693
8280.53 689
8281.39 741
8282.25 777
8283.11 787
8283.97 796
8284.83 794
8285.69 779
8286.55 778
8287.41 774
8288.27 746
8289.12 806
8289.98 728
8290.84 774
8291.70 800
8292.56 816
8293.42 820
8294.28 809
8295.14 826
8296.00 782
8296.86 766
8297.72 755
8298.58 800
8299.44 760
8300.30 833
8301.16 799
8302.02 750
8302.88 745
8303.74 804
8304.60 821
8305.46 859
8306.32 813
8307.18 768
8308.04 830
8308.90 775
8309.76 816
8310.62 879
8311.48 785
8312.34 826
8313.20 740
8314.06 822
8314.92 784
8315.78 780
8316.65 859
8317.51 812
8318.37 816
8319.23 760
8320.09 850
8320.95 850
8321.81 844
8322.67 864
8323.53 816
8324.39 814
8325.26 761
8326.12 802
8326.98 758
8327.84 755
8328.70 832
8329.56 780
8330.42 825
8331.28 807
8332.15 771
8333.01 820
8333.87 685
8334.73 779
8335.59 784
8336.45 844
8337.32 863
8338.18 843
8339.04 843
8339.90 909
8340.76 797
8341.63 772
8342.49 844
8343.35 806
8344.21 809
8345.07 864
8345.94 877
8346.80 875
8347.66 862
8348.52 806
8349.39 826
8350.25 876
8351.11 935
8351.97 890
8352.84 810
8353.70 855
8354.56 836
8355.42 841
8356.29 934
8357.15 876
8358.01 882
8358.88 911
8359.74 924
8360.60 946
8361.46 881
8362.33 887
8363.19 961
8364.05 864
8364.92 861
8365.78 932
8366.64 941
8367.51 969
8368.37 943
8369.23 938
8370.10 861
8370.96 813
8371.82 849
8372.69 883
8373.55 866
8374.42 933
8375.28 942
8376.14 941
8377.01 938
8377.87 873
8378.73 945
8379.60 1023
8380.46 935
8381.33 934
8382.19 1064
8383.06 1088
8383.92 1013
8384.78 981
8385.65 999
8386.51 1029
8387.38 1016
8388.24 1040
8389.11 1036
8389.97 992
8390.83 1010
8391.70 1024
8392.56 1151
8393.43 1092
8394.29 1068
8395.16 1025
8396.02 1094
8396.89 1113
8397.75 1068
8398.62 1072
8399.48 1120
8400.35 1214
8401.21 1120
8402.08 1120
8402.94 1044
8403.81 1154
8404.67 1197
8405.54 1088
8406.40 1160
8407.27 1187
8408.14 1149
8409.00 1175
8409.87 1202
8410.73 1221
8411.60 1231
8412.46 1207
8413.33 1263
8414.19 1303
8415.06 1295
8415.93 1393
8416.79 1289
8417.66 1279
8418.52 1236
8419.39 1258
8420.26 1363
8421.12 1392
8421.99 1292
8422.85 1379
8423.72 1422
8424.59 1462
8425.45 1524
8426.32 1556
8427.19 1527
8428.05 1611
8428.92 1652
8429.79 1505
8430.65 1564
8431.52 1601
8432.39 1574
8433.25 1680
8434.12 1647
8434.99 1596
8435.85 1731
8436.72 1775
8437.59 1896
8438.45 1871
8439.32 1947
8440.19 1973
8441.06 1990
8441.92 2029
8442.79 2105
8443.66 2038
8444.52 2021
8445.39 2028
8446.26 2090
8447.13 2082
8447.99 2049
8448.86 2065
8449.73 2058
8450.60 2158
8451.47 2267
8452.33 2541
8453.20 2750
8454.07 3203
8454.94 3496
8455.80 3737
8456.67 4084
8457.54 4179
8458.41 4136
8459.28 4079
8460.14 3751
8461.01 3405
8461.88 3078
8462.75 2805
8463.62 2580
8464.49 2600
8465.35 2636
8466.22 2864
8467.09 3475
8467.96 3983
8468.83 4818
8469.70 5527
8470.57 6105
8471.43 6259
8472.30 5922
8473.17 5504
8474.04 4628
8474.91 4271
8475.78 3499
8476.65 2982
8477.52 2672
8478.39 2245
8479.25 2066
8480.12 1902
8480.99 1749
8481.86 1656
8482.73 1729
8483.60 1642
8484.47 1602
8485.34 1588
8486.21 1623
8487.08 1607
8487.95 1560
8488.82 1596
8489.69 1551
8490.56 1538
8491.43 1473
8492.30 1568
8493.17 1610
8494.04 1593
8494.91 1631
8495.78 1725
8496.65 1725
8497.52 1746
8498.39 1625
8499.26 1541
8500.13 1635
8501.00 1608
8501.87 1571
8502.74 1439
8503.61 1434
8504.48 1579
8505.35 1621
8506.22 1749
8507.09 1911
8507.96 1964
8508.83 2067
8509.70 1965
8510.57 1948
8511.44 1876
8512.31 1885
8513.19 1728
8514.06 1648
8514.93 1658
8515.80 1528
8516.67 1535
8517.54 1603
8518.41 1514
8519.28 1498
8520.15 1544
8521.03 1492
8521.90 1536
8522.77 1540
8523.64 1514
8524.51 1570
8525.38 1557
8526.25 1559
8527.13 1564
8528.00 1591
8528.87 1673
8529.74 1663
8530.61 1698
8531.48 1704
8532.36 1720
8533.23 1750
8534.10 1650
8534.97 1625
8535.84 1655
8536.72 1766
8537.59 1681
8538.46 1639
8539.33 1687
8540.20 1599
8541.08 1568
8541.95 1523
8542.82 1559
8543.69 1631
8544.57 1677
8545.44 1681
8546.31 1666
8547.18 1713
8548.06 1766
8548.93 1696
8549.80 1627
8550.67 1584
8551.55 1570
8552.42 1562
8553.29 1712
8554.17 1595
8555.04 1646
8555.91 1636
8556.79 1491
8557.66 1457
8558.53 1438
8559.41 1357
8560.28 1316
8561.15 1294
8562.03 1328
8562.90 1311
8563.77 1217
8564.65 1248
8565.52 1252
8566.39 1230
8567.27 1255
8568.14 1283
8569.01 1271
8569.89 1287
8570.76 1370
8571.64 1205
8572.51 1190
8573.38 1232
8574.26 1260
8575.13 1198
8576.01 1124
8576.88 1223
8577.75 1271
8578.63 1129
8579.50 1146
8580.38 1140
8581.25 1113
8582.12 1081
8583.00 1106
8583.87 1162
8584.75 1187
8585.62 1127
8586.50 1173
8587.37 1169
8588.25 1085
8589.12 1078
8590.00 1085
8590.87 1143
8591.75 1109
8592.62 1132
8593.50 1146
8594.37 1143
8595.25 1154
8596.12 1110
8597.00 1021
8597.87 1029
8598.75 1120
8599.62 1166
8600.50 1117
8601.37 979
8602.25 1100
8603.12 1085
8604.00 1121
8604.87 1161
8605.75 1163
8606.63 1183
8607.50 1163
8608.38 1087
8609.25 1066
8610.13 1110
8611.01 1163
8611.88 1163
8612.76 1117
8613.63 1074
8614.51 1205
8615.39 1200
8616.26 1144
8617.14 1072
8618.01 1116
8618.89 1130
8619.77 1164
8620.64 1167
8621.52 1176
8622.40 1157
8623.27 1164
8624.15 1185
8625.03 1188
8625.90 1232
8626.78 1147
8627.66 1249
8628.53 1196
8629.41 1276
8630.29 1285
8631.16 1257
8632.04 1228
8632.92 1221
8633.79 1294
8634.67 1290
8635.55 1226
8636.42 1236
8637.30 1268
8638.18 1135
8639.06 1206
8639.93 1290
8640.81 1258
8641.69 1253
8642.57 1214
8643.44 1260
8644.32 1328
8645.20 1368
8646.08 1354
8646.95 1457
8647.83 1347
8648.71 1400
8649.59 1315
8650.47 1355
8651.34 1395
8652.22 1401
8653.10 1390
8653.98 1393
8654.86 1390
8655.73 1337
8656.61 1370
8657.49 1392
8658.37 1392
8659.25 1410
8660.13 1326
8661.00 1297
8661.88 1398
8662.76 1385
8663.64 1349
8664.52 1409
8665.40 1422
8666.27 1352
8667.15 1371
8668.03 1467
8668.91 1427
8669.79 1506
8670.67 1608
8671.55 1645
8672.43 1701
8673.31 1892
8674.19 1880
8675.06 1949
8675.94 1972
8676.82 2000
8677.70 1889
8678.58 1884
8679.46 1769
8680.34 1668
8681.22 1585
8682.10 1573
8682.98 1555
8683.86 1651
8684.74 1482
8685.62 1393
8686.50 1542
8687.38 1698
8688.26 1814
8689.14 2089
8690.02 2478
8690.90 2839
8691.78 3295
8692.66 3665
8693.54 3722
8694.42 3505
8695.30 3282
8696.18 2937
8697.06 2671
8697.94 2330
8698.82 1986
8699.70 1806
8700.58 1656
8701.46 1456
8702.34 1413
8703.22 1323
8704.10 1292
8704.98 1261
8705.86 1189
8706.74 1191
8707.62 1205
8708.50 1248
8709.39 1191
8710.27 1147
8711.15 1119
8712.03 1209
8712.91 1214
8713.79 1213
8714.67 1158
8715.55 1115
8716.43 1096
8717.32 1138
8718.20 1108
8719.08 1080
8719.96 1025
8720.84 1040
8721.72 1142
8722.60 1169
8723.49 1131
8724.37 1120
8725.25 1078
8726.13 1108
8727.01 1066
8727.89 1170
8728.78 1285
8729.66 1301
8730.54 1349
8731.42 1287
8732.30 1292
8733.19 1293
8734.07 1246
8734.95 1216
8735.83 1225
8736.71 1111
8737.60 1036
8738.48 1049
8739.36 1008
8740.24 1033
8741.13 1079
8742.01 1062
8742.89 1018
8743.77 1030
8744.66 1116
8745.54 1054
8746.42 1105
8747.31 1067
8748.19 1054
8749.07 1013
8749.95 1078
8750.84 1125
8751.72 1092
8752.60 1084
8753.49 1080
8754.37 1074
8755.25 1204
8756.14 1160
8757.02 1165
8757.90 1150
8758.79 1245
8759.67 1262
8760.55 1171
8761.44 1207
8762.32 1190
8763.20 1124
8764.09 1144
8764.97 1168
8765.85 1060
8766.74 1106
8767.62 1071
8768.51 1089
8769.39 1143
8770.27 1126
8771.16 1134
8772.04 1090
8772.93 1101
8773.81 1010
8774.69 1082
8775.58 1145
8776.46 1057
8777.35 941
8778.23 1010
8779.12 1021
8780.00 1023
8780.88 1022
8781.77 1032
8782.65 970
8783.54 974
8784.42 923
8785.31 964
8786.19 863
8787.08 857
8787.96 970
8788.85 1010
8789.73 986
8790.62 995
8791.50 1047
8792.39 1052
8793.27 1058
8794.16 1040
8795.04 1052
8795.93 1057
8796.81 1022
8797.70 979
8798.58 932
8799.47 961
8800.35 887
8801.24 900
8802.13 963
8803.01 892
8803.90 845
8804.78 952
8805.67 975
8806.55 974
8807.44 900
8808.33 875
8809.21 887
8810.10 879
8810.98 895
8811.87 859
8812.76 889
8813.64 846
8814.53 836
8815.41 800
8816.30 763
8817.19 754
8818.07 838
8818.96 843
8819.85 824
8820.73 864
8821.62 839
8822.51 858
8823.39 792
8824.28 814
8825.17 901
8826.05 822
8826.94 819
8827.83 797
8828.71 819
8829.60 881
8830.49 852
8831.37 843
8832.26 775
8833.15 850
8834.04 839
8834.92 863
8835.81 830
8836.70 834
8837.58 849
8838.47 854
8839.36 730
8840.25 765
8841.13 772
8842.02 742
8842.91 788
8843.80 775
8844.69 762
8845.57 801
8846.46 781
8847.35 768
8848.24 756
8849.12 776
8850.01 762
8850.90 785
8851.79 761
8852.68 786
8853.56 710
8854.45 765
8855.34 750
8856.23 728
8857.12 753
8858.01 754
8858.89 742
8859.78 750
8860.67 750
8861.56 794
8862.45 794
8863.34 728
8864.23 755
8865.12 749
8866.00 752
8866.89 772
8867.78 675
8868.67 719
8869.56 760
8870.45 741
8871.34 725
8872.23 759
8873.12 716
8874.00 704
8874.89 686
8875.78 719
8876.67 697
8877.56 653
8878.45 675
8879.34 708
8880.23 704
8881.12 633
8882.01 690
8882.90 681
8883.79 702
8884.68 713
8885.57 629
8886.46 679
8887.35 708
8888.24 673
8889.13 713
8890.02 670
8890.91 641
8891.80 633
8892.69 654
8893.58 694
8894.47 652
8895.36 632
8896.25 713
8897.14 709
8898.03 619
8898.92 662
8899.81 629
8900.70 640
8901.59 646
8902.48 662
8903.37 641
8904.26 663
8905.15 671
8906.05 599
8906.94 624
8907.83 667
8908.72 614
8909.61 635
8910.50 599
8911.39 632
8912.28 659
8913.17 705
8914.06 656
8914.96 656
8915.85 665
8916.74 689
8917.63 661
8918.52 626
8919.41 604
8920.30 662
8921.20 657
8922.09 659
8922.98 658
8923.87 645
8924.76 619
8925.65 612
8926.55 651
8927.44 535
8928.33 621
8929.22 651
8930.11 671
8931.01 670
8931.90 632
8932.79 593
8933.68 648
8934.57 585
8935.47 594
8936.36 618
8937.25 611
8938.14 641
8939.04 608
8939.93 608
8940.82 671
8941.71 662
8942.61 613
8943.50 579
8944.39 569
8945.28 619
8946.18 658
8947.07 646
8947.96 584
8948.86 577
8949.75 616
8950.64 619
8951.54 618
8952.43 654
8953.32 651
8954.21 586
8955.11 548
8956.00 627
8956.89 614
8957.79 625
8958.68 623
8959.57 610
8960.47 642
8961.36 681
8962.26 659
8963.15 670
8964.04 582
8964.94 638
8965.83 631
8966.72 645
8967.62 627
8968.51 621
8969.41 678
8970.30 624
8971.19 561
8972.09 593
8972.98 651
8973.88 655
8974.77 572
8975.67 579
8976.56 575
8977.45 640
8978.35 578
8979.24 577
8980.14 544
8981.03 531
8981.93 577
8982.82 611
8983.72 573
8984.61 594
8985.51 591
8986.40 584
8987.29 544
8988.19 575
8989.08 594
8989.98 550
8990.87 607
8991.77 529
8992.66 555
8993.56 560
8994.46 570
8995.35 580
8996.25 519
8997.14 579
8998.04 596
8998.93 586
8999.83 609
9000.72 599
9001.62 546
9002.51 550
9003.41 572
9004.31 553
9005.20 561
9006.10 558
9006.99 603
9007.89 563
9008.78 550
9009.68 546
9010.58 564
9011.47 579
9012.37 522
9013.27 548
9014.16 531
9015.06 535
9015.95 491
9016.85 533
9017.75 519
9018.64 580
9019.54 556
9020.44 522
9021.33 610
9022.23 619
9023.13 565
9024.02 597
9024.92 578
9025.82 556
9026.71 531
9027.61 569
9028.51 591
9029.40 548
9030.30 615
9031.20 607
9032.09 580
9032.99 558
9033.89 569
9034.79 534
9035.68 550
9036.58 459
9037.48 569
9038.38 557
9039.27 566
9040.17 546
9041.07 553
9041.97 552
9042.86 527
9043.76 537
9044.66 578
9045.56 590
9046.45 578
9047.35 544
9048.25 583
9049.15 534
9050.05 528
9050.94 566
9051.84 591
9052.74 604
9053.64 607
9054.54 561
9055.44 538
9056.33 527
9057.23 543
9058.13 542
9059.03 575
9059.93 551
9060.83 590
9061.72 574
9062.62 567
9063.52 532
9064.42 528
9065.32 576
9066.22 543
9067.12 549
9068.02 561
9068.91 570
9069.81 520
9070.71 512
9071.61 562
9072.51 586
9073.41 610
9074.31 611
9075.21 591
9076.11 518
9077.01 516
9077.91 521
9078.81 493
9079.71 590
9080.60 584
9081.50 577
9082.40 528
9083.30 519
9084.20 561
9085.10 557
9086.00 562
9086.90 649
9087.80 586
9088.70 548
9089.60 574
9090.50 586
9091.40 589
9092.30 523
9093.20 560
9094.10 604
9095.00 512
9095.90 485
9096.80 498
9097.70 540
9098.60 536
9099.50 553
9100.41 527
9101.31 524
9102.21 523
9103.11 558
9104.01 542
9104.91 549
9105.81 534
9106.71 601
9107.61 517
9108.51 553
9109.41 566
9110.31 550
9111.21 548
9112.12 517
9113.02 503
9113.92 526
9114.82 508
9115.72 551
9116.62 542
9117.52 515
9118.42 545
9119.33 524
9120.23 549
9121.13 575
9122.03 555
9122.93 511
9123.83 526
9124.74 576
9125.64 526
9126.54 552
9127.44 553
9128.34 530
9129.24 628
9130.15 543
9131.05 533
9131.95 550
9132.85 537
9133.75 526
9134.66 539
9135.56 551
9136.46 498
9137.36 544
9138.27 540
9139.17 509
9140.07 533
9140.97 533
9141.88 526
9142.78 518
9143.68 545
9144.58 541
9145.49 587
9146.39 579
9147.29 561
9148.20 513
9149.10 526
9150.00 591
9150.90 530
9151.81 527
9152.71 511
9153.61 512
9154.52 491
9155.42 474
9156.32 530
9157.23 502
9158.13 532
9159.03 530
9159.94 516
9160.84 569
9161.74 570
9162.65 530
9163.55 562
9164.45 540
9165.36 531
9166.26 504
9167.17 524
9168.07 546
9168.97 588
9169.88 537
9170.78 513
9171.69 530
9172.59 530
9173.49 527
9174.40 540
9175.30 531
9176.21 583
9177.11 500
9178.01 500
9178.92 555
9179.82 533
9180.73 619
9181.63 555
9182.54 491
9183.44 524
9184.35 547
9185.25 522
9186.16 515
9187.06 538
9187.97 573
9188.87 575
9189.78 557
9190.68 530
9191.59 563
9192.49 580
9193.40 563
9194.30 591
9195.21 572
9196.11 588
9197.02 586
9197.92 506
9198.83 546
9199.73 593
9200.64 705
9201.54 672
9202.45 591
9203.35 610
9204.26 584
9205.17 558
9206.07 551
9206.98 543
9207.88 580
9208.79 555
9209.69 564
9210.60 574
9211.51 522
9212.41 529
9213.32 549
9214.22 603
9215.13 605
9216.04 628
9216.94 626
9217.85 673
9218.76 609
9219.66 595
9220.57 577
9221.48 598
9222.38 625
9223.29 586
9224.20 569
9225.10 542
9226.01 544
9226.92 533
9227.82 553
9228.73 576
9229.64 583
9230.54 566
9231.45 553
9232.36 557
9233.26 604
9234.17 520
9235.08 572
9235.99 611
9236.89 540
9237.80 549
9238.71 568
9239.61 567
9240.52 568
9241.43 556
9242.34 500
9243.24 508
9244.15 537
9245.06 497
9245.97 547
9246.88 535
9247.78 545
9248.69 569
9249.60 543
9250.51 523
9251.41 589
9252.32 607
9253.23 535
9254.14 512
9255.05 547
9255.96 560
9256.86 540
9257.77 534
9258.68 484
9259.59 540
9260.50 567
9261.41 551
9262.31 556
9263.22 496
9264.13 511
9265.04 518
9265.95 542
9266.86 510
9267.77 525
9268.67 491
9269.58 512
9270.49 549
9271.40 543
9272.31 527
9273.22 549
9274.13 479
9275.04 549
9275.95 549
9276.86 484
9277.76 492
9278.67 518
9279.58 492
9280.49 566
9281.40 521
9282.31 547
9283.22 593
9284.13 590
9285.04 563
9285.95 524
9286.86 525
9287.77 505
9288.68 491
9289.59 533
9290.50 546
9291.41 561
9292.32 550
9293.23 582
9294.14 582
9295.05 604
9295.96 622
9296.87 593
9297.78 565
9298.69 582
9299.60 544
9300.51 578
9301.42 525
9302.33 549
9303.24 548
9304.15 568
9305.06 541
9305.97 579
9306.88 576
9307.80 579
9308.71 546
9309.62 599
9310.53 550
9311.44 594
9312.35 542
9313.26 528
9314.17 535
9315.08 506
9315.99 576
9316.91 559
9317.82 592
9318.73 566
9319.64 531
9320.55 596
9321.46 571
9322.37 574
9323.28 577
9324.20 512
9325.11 553
9326.02 526
9326.93 495
9327.84 493
9328.75 549
9329.67 595
9330.58 545
9331.49 521
9332.40 576
9333.31 606
9334.23 597
9335.14 543
9336.05 618
9336.96 710
9337.87 606
9338.79 577
9339.70 524
9340.61 549
9341.52 560
9342.44 598
9343.35 544
9344.26 581
9345.17 545
9346.09 539
9347.00 554
9347.91 556
9348.82 564
9349.74 561
9350.65 593
9351.56 606
9352.48 624
9353.39 568
9354.30 516
9355.21 571
9356.13 578
9357.04 600
9357.95 589
9358.87 582
9359.78 547
9360.69 583
9361.61 546
9362.52 531
9363.43 558
9364.35 591
9365.26 526
9366.18 550
9367.09 573
9368.00 571
9368.92 623
9369.83 635
9370.74 585
9371.66 584
9372.57 616
9373.49 559
9374.40 564
9375.31 597
9376.23 593
9377.14 597
9378.06 604
9378.97 606
9379.88 632
9380.80 609
9381.71 616
9382.63 566
9383.54 575
9384.46 614
9385.37 657
9386.29 608
9387.20 646
9388.11 659
9389.03 697
9389.94 671
9390.86 634
9391.77 644
9392.69 711
9393.60 643
9394.52 678
9395.43 643
9396.35 690
9397.26 731
9398.18 668
9399.09 691
9400.01 655
9400.92 671
9401.84 721
9402.76 682
9403.67 634
9404.59 694
9405.50 678
9406.42 619
9407.33 634
9408.25 612
9409.16 617
9410.08 582
9411.00 565
9411.91 604
9412.83 583
9413.74 602
9414.66 600
9415.58 612
9416.49 606
9417.41 634
9418.32 627
9419.24 677
9420.16 655
9421.07 654
9421.99 697
9422.91 694
9423.82 677
9424.74 659
9425.65 596
9426.57 652
9427.49 671
9428.40 685
9429.32 708
9430.24 683
9431.15 680
9432.07 689
9432.99 735
9433.90 764
9434.82 680
9435.74 734
9436.66 726
9437.57 716
9438.49 705
9439.41 752
9440.32 781
9441.24 741
9442.16 664
9443.08 655
9443.99 713
9444.91 748
9445.83 726
9446.75 761
9447.66 663
9448.58 743
9449.50 756
9450.42 822
9451.33 975
9452.25 986
9453.17 988
9454.09 974
9455.01 955
9455.92 931
9456.84 933
9457.76 938
9458.68 819
9459.60 736
9460.51 758
9461.43 745
9462.35 720
9463.27 731
9464.19 700
9465.11 706
9466.02 701
9466.94 692
9467.86 711
9468.78 642
9469.70 679
9470.62 678
9471.54 673
9472.46 724
9473.37 728
9474.29 767
9475.21 718
9476.13 718
9477.05 679
9477.97 687
9478.89 757
9479.81 764
9480.73 729
9481.65 727
9482.56 763
9483.48 741
9484.40 749
9485.32 781
9486.24 703
9487.16 762
9488.08 779
9489.00 725
9489.92 736
9490.84 813
9491.76 755
9492.68 724
9493.60 696
9494.52 703
9495.44 724
9496.36 767
9497.28 753
9498.20 727
9499.12 739
9500.04 699
9500.96 631
9501.88 691
9502.80 698
9503.72 680
9504.64 744
9505.56 828
9506.48 722
9507.40 703
9508.32 756
9509.24 732
9510.16 673
9511.08 730
9512.00 776
9512.93 730
9513.85 736
9514.77 795
9515.69 742
9516.61 791
9517.53 808
9518.45 830
9519.37 800
9520.29 812
9521.21 761
9522.14 721
9523.06 782
9523.98 812
9524.90 836
9525.82 814
9526.74 815
9527.66 843
9528.59 900
9529.51 941
9530.43 985
9531.35 1026
9532.27 1053
9533.19 1126
9534.11 1102
9535.04 1055
9535.96 997
9536.88 967
9537.80 923
9538.72 948
9539.65 879
9540.57 830
9541.49 783
9542.41 831
9543.34 806
9544.26 832
9545.18 793
9546.10 784
9547.02 789
9547.95 774
9548.87 819
9549.79 762
9550.71 719
9551.64 787
9552.56 704
9553.48 715
9554.41 764
9555.33 754
9556.25 785
9557.17 790
9558.10 794
9559.02 792
9559.94 813
9560.87 844
9561.79 770
9562.71 751
9563.64 774
9564.56 736
9565.48 785
9566.41 770
9567.33 753
9568.25 816
9569.18 761
9570.10 731
9571.02 795
9571.95 777
9572.87 781
9573.79 818
9574.72 782
9575.64 786
9576.56 757
9577.49 822
9578.41 765
9579.34 750
9580.26 713
9581.18 760
9582.11 733
9583.03 779
9583.96 744
9584.88 723
9585.81 800
9586.73 723
9587.65 735
9588.58 732
9589.50 729
9590.43 783
9591.35 730
9592.28 779
9593.20 753
9594.13 686
9595.05 808
9595.98 855
9596.90 795
9597.83 763
9598.75 703
9599.68 723
9600.60 764
9601.53 796
9602.45 818
9603.38 864
9604.30 846
9605.23 821
9606.15 916
9607.08 880
9608.00 841
9608.93 855
9609.85 919
9610.78 875
9611.70 794
9612.63 838
9613.55 845
9614.48 887
9615.41 913
9616.33 886
9617.26 963
9618.18 901
9619.11 854
9620.04 828
9620.96 877
9621.89 908
9622.81 965
9623.74 917
9624.67 940
9625.59 988
9626.52 1006
9627.44 1056
9628.37 963
9629.30 949
9630.22 957
9631.15 1040
9632.08 1047
9633.00 1085
9633.93 1107
9634.86 1129
9635.78 1107
9636.71 1119
9637.64 1139
9638.56 1183
9639.49 1116
9640.42 1137
9641.34 1098
9642.27 1032
9643.20 1043
9644.13 1110
9645.05 1211
9645.98 1226
9646.91 1327
9647.83 1336
9648.76 1412
9649.69 1491
9650.62 1438
9651.54 1474
9652.47 1393
9653.40 1351
9654.33 1352
9655.25 1258
9656.18 1182
9657.11 1196
9658.04 1141
9658.96 1156
9659.89 1083
9660.82 1040
9661.75 1076
9662.68 1131
9663.60 1122
9664.53 1112
9665.46 1106
9666.39 1094
9667.32 1130
9668.25 1130
9669.17 1119
9670.10 1112
9671.03 1126
9671.96 1141
9672.89 1128
9673.82 1107
9674.74 1184
9675.67 1097
9676.60 1124
9677.53 1103
9678.46 1122
9679.39 1180
9680.32 1203
9681.25 1282
9682.17 1256
9683.10 1195
9684.03 1138
9684.96 1216
9685.89 1285
9686.82 1278
9687.75 1160
9688.68 1168
9689.61 1246
9690.54 1358
9691.47 1330
9692.40 1306
9693.33 1306
9694.25 1372
9695.18 1313
9696.11 1343
9697.04 1398
9697.97 1606
9698.90 1570
9699.83 1424
9700.76 1472
9701.69 1463
9702.62 1416
9703.55 1388
9704.48 1313
9705.41 1285
9706.34 1276
9707.27 1276
9708.20 1163
9709.13 1194
9710.06 1128
9710.99 1116
9711.92 1249
9712.85 1170
9713.78 1248
9714.71 1268
9715.65 1280
9716.58 1291
9717.51 1217
9718.44 1237
9719.37 1146
9720.30 1135
9721.23 1138
9722.16 1089
9723.09 1098
9724.02 1142
9724.95 1095
9725.88 1089
9726.82 999
9727.75 1000
9728.68 1055
9729.61 1103
9730.54 1111
9731.47 1153
9732.40 1108
9733.33 1180
9734.27 1187
9735.20 1120
9736.13 1053
9737.06 1044
9737.99 983
9738.92 932
9739.86 1004
9740.79 964
9741.72 1013
9742.65 980
9743.58 990
9744.51 978
9745.45 982
9746.38 1062
9747.31 966
9748.24 1018
9749.17 1045
9750.11 993
9751.04 1029
9751.97 991
9752.90 999
9753.84 943
9754.77 951
9755.70 904
9756.63 915
9757.57 926
9758.50 949
9759.43 973
9760.36 894
9761.30 939
9762.23 936
9763.16 946
9764.09 1025
9765.03 1008
9765.96 981
9766.89 983
9767.83 974
9768.76 907
9769.69 883
9770.63 912
9771.56 948
9772.49 879
9773.43 976
9774.36 1015
9775.29 1035
9776.23 1009
9777.16 970
9778.09 1022
9779.03 1044
9779.96 1015
9780.89 1050
9781.83 1114
9782.76 1088
9783.70 1079
9784.63 1029
9785.56 1037
9786.50 967
9787.43 963
9788.37 945
9789.30 926
9790.23 909
9791.17 835
9792.10 847
9793.04 908
9793.97 876
9794.90 876
9795.84 931
9796.77 930
9797.71 915
9798.64 904
9799.58 882
9800.51 927
9801.45 856
9802.38 818
9803.32 832
9804.25 823
9805.19 842
9806.12 850
9807.05 844
9807.99 802
9808.92 737
9809.86 755
9810.80 763
9811.73 786
9812.67 750
9813.60 754
9814.54 742
9815.47 795
9816.41 761
9817.34 807
9818.28 747
9819.21 713
9820.15 733
9821.08 701
9822.02 722
9822.96 698
9823.89 700
9824.83 736
9825.76 717
9826.70 735
9827.63 751
9828.57 705
9829.51 714
9830.44 708
9831.38 725
9832.31 684
9833.25 749
9834.19 718
9835.12 708
9836.06 685
9837.00 703
9837.93 678
9838.87 641
9839.81 696
9840.74 746
9841.68 696
9842.61 706
9843.55 730
9844.49 660
9845.43 727
9846.36 703
9847.30 733
9848.24 748
9849.17 696
9850.11 748
9851.05 760
9851.98 702
9852.92 682
9853.86 740
9854.79 747
9855.73 746
9856.67 745
9857.61 691
9858.54 803
9859.48 804
9860.42 758
9861.36 708
9862.29 691
9863.23 702
9864.17 705
9865.11 663
9866.04 693
9866.98 737
9867.92 679
9868.86 660
9869.80 675
9870.73 634
9871.67 637
9872.61 644
9873.55 700
9874.49 716
9875.42 713
9876.36 762
9877.30 795
9878.24 716
9879.18 718
9880.12 670
9881.05 674
9881.99 690
9882.93 627
9883.87 655
9884.81 662
9885.75 617
9886.69 601
9887.63 674
9888.56 695
9889.50 702
9890.44 641
9891.38 590
9892.32 640
9893.26 680
9894.20 661
9895.14 698
9896.08 652
9897.02 629
9897.95 643
9898.89 652
9899.83 635
9900.77 624
9901.71 690
9902.65 652
9903.59 601
9904.53 614
9905.47 644
9906.41 638
9907.35 681
9908.29 758
9909.23 689
9910.17 645
9911.11 675
9912.05 630
9912.99 643
9913.93 688
9914.87 688
9915.81 641
9916.75 635
9917.69 655
9918.63 652
9919.57 658
9920.51 677
9921.45 676
9922.39 718
9923.33 802
9924.27 859
9925.21 852
9926.15 957
9927.09 982
9928.03 1014
9928.97 1008
9929.92 1004
9930.86 947
9931.80 912
9932.74 867
9933.68 800
9934.62 784
9935.56 718
9936.50 691
9937.44 728
9938.38 701
9939.33 643
9940.27 664
9941.21 610
9942.15 565
9943.09 600
9944.03 570
9944.97 627
9945.92 633
9946.86 569
9947.80 599
9948.74 610
9949.68 566
9950.62 605
9951.57 603
9952.51 622
9953.45 601
9954.39 610
9955.33 565
9956.28 576
9957.22 592
9958.16 599
9959.10 557
9960.04 533
9960.99 583
9961.93 614
9962.87 639
9963.81 625
9964.76 632
9965.70 638
9966.64 669
9967.58 656
9968.53 613
9969.47 586
9970.41 570
9971.35 531
9972.30 574
9973.24 561
9974.18 528
9975.13 552
9976.07 553
9977.01 558
9977.95 570
9978.90 547
9979.84 538
9980.78 500
9981.73 533
9982.67 558
9983.61 539
9984.56 591
9985.50 552
9986.44 596
9987.39 567
9988.33 563
9989.27 536
9990.22 584
9991.16 591
9992.11 596
9993.05 560
9993.99 524
9994.94 524
9995.88 540
9996.82 535
9997.77 597
9998.71 574
9999.66 520
10000.60 589
10001.55 603
10002.49 583
10003.43 595
10004.38 591
10005.32 566
10006.27 596
10007.21 580
10008.16 511
10009.10 578
10010.04 523
10010.99 493
10011.93 524
10012.88 517
10013.82 570
10014.77 569
10015.71 493
10016.66 501
10017.60 562
10018.55 530
10019.49 543
10020.44 523
10021.38 526
10022.33 526
10023.27 523
10024.22 530
10025.16 532
10026.11 524
10027.05 543
10028.00 492
10028.95 452
10029.89 510
10030.84 531
10031.78 566
10032.73 540
10033.67 498
10034.62 512
10035.57 566
10036.51 537
10037.46 555
10038.40 546
10039.35 527
10040.30 526
10041.24 540
10042.19 526
10043.13 475
10044.08 537
10045.03 533
10045.97 512
10046.92 523
10047.86 513
10048.81 495
10049.76 482
10050.70 554
10051.65 513
10052.60 542
10053.54 570
10054.49 566
10055.44 456
10056.38 514
10057.33 609
10058.28 534
10059.22 502
10060.17 545
10061.12 553
10062.07 528
10063.01 566
10063.96 508
10064.91 507
10065.85 510
10066.80 493
10067.75 449
10068.70 496
10069.64 521
10070.59 503
10071.54 538
10072.49 528
10073.43 507
10074.38 533
10075.33 519
10076.28 485
10077.22 510
10078.17 497
10079.12 498
10080.07 484
10081.02 477
10081.96 508
10082.91 569
10083.86 556
10084.81 477
10085.76 472
10086.70 480
10087.65 512
10088.60 456
10089.55 520
10090.50 482
10091.45 429
10092.39 420
10093.34 506
10094.29 509
10095.24 529
10096.19 514
10097.14 458
10098.09 471
10099.03 469
10099.98 491
10100.93 488
10101.88 487
10102.83 466
10103.78 480
10104.73 452
10105.68 459
10106.63 463
10107.58 442
10108.53 419
10109.47 543
10110.42 561
10111.37 534
10112.32 509
10113.27 533
10114.22 503
10115.17 514
10116.12 450
10117.07 414
10118.02 501
10118.97 565
10119.92 468
10120.87 431
10121.82 537
10122.77 550
10123.72 470
10124.67 510
10125.62 493
10126.57 438
10127.52 513
10128.47 549
10129.42 465
10130.37 475
10131.32 481
10132.27 489
10133.22 481
10134.17 456
10135.12 480
10136.07 494
10137.02 532
10137.97 509
10138.92 496
10139.87 493
10140.83 515
10141.78 485
10142.73 522
10143.68 486
10144.63 532
10145.58 498
10146.53 505
10147.48 488
10148.43 480
10149.38 489
10150.34 474
10151.29 463
10152.24 474
10153.19 447
10154.14 458
10155.09 445
10156.04 482
10156.99 493
10157.95 463
10158.90 448
10159.85 490
10160.80 461
10161.75 500
10162.70 511
10163.66 558
10164.61 516
10165.56 474
10166.51 499
10167.46 517
10168.42 487
10169.37 496
10170.32 539
10171.27 533
10172.23 497
10173.18 445
10174.13 474
10175.08 549
10176.03 519
10176.99 514
10177.94 517
10178.89 485
10179.84 494
10180.80 519
10181.75 469
10182.70 481
10183.66 565
10184.61 500
10185.56 504
10186.51 523
10187.47 541
10188.42 553
10189.37 559
10190.33 556
10191.28 539
10192.23 555
10193.19 533
10194.14 556
10195.09 554
10196.05 582
10197.00 541
10197.95 548
10198.91 564
10199.86 539
10200.81 545
10201.77 568
10202.72 602
10203.67 670
10204.63 589
10205.58 629
10206.53 615
10207.49 600
10208.44 611
10209.40 639
10210.35 648
10211.30 644
10212.26 593
10213.21 521
10214.17 543
10215.12 588
10216.08 550
10217.03 583
10217.98 554
10218.94 561
10219.89 567
10220.85 526
10221.80 522
10222.76 566
10223.71 586
10224.67 510
10225.62 523
10226.58 574
10227.53 592
10228.49 570
10229.44 551
10230.40 585
10231.35 585
10232.31 575
10233.26 653
10234.22 690
10235.17 680
10236.13 634
10237.08 674
10238.04 647
10238.99 681
10239.95 651
10240.90 597
10241.86 628
10242.81 545
10243.77 576
10244.72 534
10245.68 547
10246.64 500
10247.59 517
10248.55 545
10249.50 572
10250.46 562
10251.42 541
10252.37 565
10253.33 512
10254.28 486
10255.24 474
10256.20 522
10257.15 585
10258.11 568
10259.06 533
10260.02 491
10260.98 522
10261.93 561
10262.89 565
10263.85 557
10264.80 478
10265.76 476
10266.72 540
10267.67 515
10268.63 473
10269.59 555
10270.54 498
10271.50 525
10272.46 508
10273.41 530
10274.37 529
10275.33 540
10276.29 527
10277.24 484
10278.20 469
10279.16 482
10280.11 486
10281.07 474
10282.03 503
10282.99 481
10283.94 454
10284.90 445
10285.86 486
10286.82 487
10287.77 470
10288.73 471
10289.69 511
10290.65 528
10291.61 498
10292.56 466
10293.52 476
10294.48 499
10295.44 502
10296.39 470
10297.35 524
10298.31 480
10299.27 474
10300.23 451
10301.19 451
10302.14 483
10303.10 490
10304.06 509
10305.02 500
10305.98 553
10306.94 460
10307.89 444
10308.85 521
10309.81 506
10310.77 499
10311.73 497
10312.69 450
10313.65 471
10314.61 466
10315.57 487
10316.52 516
10317.48 455
10318.44 474
10319.40 480
10320.36 444
10321.32 454
10322.28 471
10323.24 443
10324.20 436
10325.16 468
10326.12 427
10327.08 483
10328.04 529
10328.99 537
10329.95 563
10330.91 547
10331.87 467
10332.83 425
10333.79 497
10334.75 484
10335.71 445
10336.67 512
10337.63 509
10338.59 459
10339.55 508
10340.51 478
10341.47 458
10342.43 495
10343.39 461
10344.35 473
10345.31 508
10346.27 487
10347.23 521
10348.20 460
10349.16 509
10350.12 477
10351.08 441
10352.04 437
10353.00 419
10353.96 476
10354.92 478
10355.88 449
10356.84 468
10357.80 432
10358.76 420
10359.72 470
10360.69 480
10361.65 472
10362.61 439
10363.57 465
10364.53 416
10365.49 455
10366.45 438
10367.41 439
10368.38 404
10369.34 478
10370.30 462
10371.26 509
10372.22 463
10373.18 426
10374.14 431
10375.11 421
10376.07 395
10377.03 484
10377.99 444
10378.95 466
10379.92 520
10380.88 432
10381.84 426
10382.80 498
10383.76 446
10384.73 500
10385.69 442
10386.65 442
10387.61 497
10388.57 507
10389.54 412
10390.50 474
10391.46 433
10392.42 375
10393.39 464
10394.35 451
10395.31 443
10396.27 414
10397.24 456
10398.20 458
10399.16 445
10400.13 480
10401.09 471
10402.05 462
10403.02 465
10403.98 542
10404.94 487
10405.90 422
10406.87 440
10407.83 445
10408.79 477
10409.76 464
10410.72 476
10411.68 532
10412.65 495
10413.61 464
10414.57 503
10415.54 502
10416.50 528
10417.47 554
10418.43 573
10419.39 605
10420.36 584
10421.32 634
10422.28 653
10423.25 597
10424.21 556
10425.18 485
10426.14 459
10427.10 477
10428.07 481
10429.03 465
10430.00 447
10430.96 473
10431.93 485
10432.89 433
10433.85 440
10434.82 452
10435.78 485
10436.75 429
10437.71 417
10438.68 398
10439.64 423
10440.61 445
10441.57 440
10442.54 456
10443.50 434
10444.47 451
10445.43 415
10446.40 409
10447.36 460
10448.33 422
10449.29 444
10450.26 495
10451.22 443
10452.19 442
10453.15 426
10454.12 440
10455.08 441
10456.05 437
10457.01 439
10457.98 450
10458.95 376
10459.91 421
10460.88 395
10461.84 427
10462.81 434
10463.77 422
10464.74 426
10465.71 400
10466.67 364
10467.64 388
10468.60 427
10469.57 393
10470.54 429
10471.50 399
10472.47 398
10473.44 384
10474.40 410
10475.37 387
10476.33 403
10477.30 452
10478.27 441
10479.23 417
10480.20 469
10481.17 450
10482.13 471
10483.10 449
10484.07 432
10485.03 415
10486.00 475
10486.97 464
10487.93 429
10488.90 392
10489.87 445
10490.84 442
10491.80 438
10492.77 424
10493.74 406
10494.70 450
10495.67 452
10496.64 460
10497.61 511
10498.57 467
10499.54 459
10500.51 377
10501.48 423
10502.44 423
10503.41 418
10504.38 456
10505.35 488
10506.31 437
10507.28 395
10508.25 394
10509.22 493
10510.19 436
10511.15 477
10512.12 494
10513.09 438
10514.06 432
10515.03 497
10516.00 481
10516.96 440
10517.93 497
10518.90 483
10519.87 410
10520.84 453
10521.81 455
10522.77 431
10523.74 462
10524.71 452
10525.68 475
10526.65 492
10527.62 450
10528.59 437
10529.56 448
10530.52 447
10531.49 436
10532.46 480
10533.43 522
10534.40 479
10535.37 412
10536.34 466
10537.31 486
10538.28 483
10539.25 466
10540.22 436
10541.18 471
10542.15 464
10543.12 490
10544.09 485
10545.06 514
10546.03 475
10547.00 478
10547.97 486
10548.94 443
10549.91 459
10550.88 470
10551.85 440
10552.82 467
10553.79 474
10554.76 488
10555.73 528
10556.70 487
10557.67 540
10558.64 569
10559.61 611
10560.58 670
10561.55 692
10562.52 690
10563.49 647
10564.46 605
10565.43 586
10566.40 570
10567.38 587
10568.35 539
10569.32 484
10570.29 508
10571.26 508
10572.23 459
10573.20 506
10574.17 493
10575.14 451
10576.11 463
10577.08 473
10578.06 469
10579.03 459
10580.00 467
10580.97 486
10581.94 482
10582.91 486
10583.88 457
10584.85 477
10585.83 484
10586.80 475
10587.77 471
10588.74 502
10589.71 483
10590.68 501
10591.66 469
10592.63 478
10593.60 503
10594.57 492
10595.54 479
10596.51 459
10597.49 442
10598.46 460
10599.43 459
10600.40 474
10601.37 481
10602.35 465
10603.32 469
10604.29 459
10605.26 424
10606.24 485
10607.21 475
10608.18 443
10609.15 400
10610.13 459
10611.10 408
10612.07 453
10613.04 465
10614.02 432
10614.99 472
10615.96 387
10616.94 460
10617.91 480
10618.88 468
10619.85 504
10620.83 436
10621.80 446
10622.77 460
10623.75 439
10624.72 414
10625.69 458
10626.67 441
10627.64 474
10628.61 450
10629.59 443
10630.56 423
10631.53 446
10632.51 448
10633.48 494
10634.46 524
10635.43 546
10636.40 567
10637.38 555
10638.35 563
10639.32 566
10640.30 593
10641.27 541
10642.25 573
10643.22 562
10644.19 542
10645.17 474
10646.14 485
10647.12 458
10648.09 470
10649.07 460
10650.04 479
10651.01 448
10651.99 420
10652.96 442
10653.94 466
10654.91 462
10655.89 430
10656.86 419
10657.84 438
10658.81 423
10659.79 406
10660.76 385
10661.74 506
10662.71 461
10663.69 485
10664.66 469
10665.64 416
10666.61 449
10667.59 454
10668.56 444
10669.54 449
10670.51 444
10671.49 479
10672.46 438
10673.44 437
10674.42 401
10675.39 454
10676.37 430
10677.34 479
10678.32 516
10679.29 487
10680.27 482
10681.25 512
10682.22 534
10683.20 456
10684.17 458
10685.15 470
10686.12 455
10687.10 455
10688.08 478
10689.05 438
10690.03 423
10691.01 425
10691.98 418
10692.96 474
10693.94 464
10694.91 458
10695.89 393
10696.86 425
10697.84 437
10698.82 427
10699.79 432
10700.77 406
10701.75 455
10702.72 418
10703.70 438
10704.68 411
10705.66 423
10706.63 456
10707.61 441
10708.59 421
10709.56 427
10710.54 430
10711.52 383
10712.50 395
10713.47 417
10714.45 398
10715.43 422
10716.41 414
10717.38 448
10718.36 467
10719.34 407
10720.32 399
10721.29 448
10722.27 432
10723.25 397
10724.23 413
10725.20 426
10726.18 436
10727.16 370
10728.14 384
10729.12 415
10730.09 447
10731.07 436
10732.05 431
10733.03 455
10734.01 415
10734.99 410
10735.96 414
10736.94 419
10737.92 393
10738.90 405
10739.88 390
10740.86 395
10741.83 453
10742.81 451
10743.79 444
10744.77 419
10745.75 419
10746.73 443
10747.71 437
10748.69 440
10749.67 391
10750.64 375
10751.62 399
10752.60 380
10753.58 397
10754.56 379
10755.54 456
10756.52 411
10757.50 395
10758.48 430
10759.46 458
10760.44 450
10761.42 426
10762.40 432
10763.38 434
10764.35 377
10765.33 422
10766.31 431
10767.29 404
10768.27 403
10769.25 403
10770.23 390
10771.21 415
10772.19 372
10773.17 382
10774.15 395
10775.13 463
10776.11 466
10777.09 433
10778.07 392
10779.05 432
10780.04 400
10781.02 398
10782.00 395
10782.98 413
10783.96 441
10784.94 430
10785.92 400
10786.90 416
10787.88 448
10788.86 476
10789.84 434
10790.82 357
10791.80 421
10792.78 436
10793.77 426
10794.75 441
10795.73 396
10796.71 411
10797.69 410
10798.67 417
10799.65 450
10800.63 406
10801.61 392
10802.60 408
10803.58 350
10804.56 407
10805.54 423
10806.52 419
10807.50 458
10808.49 469
10809.47 463
10810.45 454
10811.43 428
10812.41 422
10813.39 417
10814.38 424
10815.36 436
10816.34 424
10817.32 416
10818.30 455
10819.29 452
10820.27 416
10821.25 449
10822.23 438
10823.22 407
10824.20 369
10825.18 423
10826.16 475
10827.15 503
10828.13 459
10829.11 411
10830.09 441
10831.08 384
10832.06 382
10833.04 413
10834.02 414
10835.01 449
10835.99 432
10836.97 450
10837.96 452
10838.94 434
10839.92 463
10840.90 453
10841.89 431
10842.87 420
10843.85 407
10844.84 420
10845.82 416
10846.80 467
10847.79 463
10848.77 445
10849.76 481
10850.74 502
10851.72 452
10852.71 449
10853.69 467
10854.67 451
10855.66 453
10856.64 450
10857.62 454
10858.61 493
10859.59 462
10860.58 439
10861.56 467
10862.55 469
10863.53 468
10864.51 482
10865.50 506
10866.48 459
10867.47 449
10868.45 439
10869.44 528
10870.42 522
10871.40 462
10872.39 498
10873.37 464
10874.36 462
10875.34 459
10876.33 490
10877.31 466
10878.30 438
10879.28 477
10880.27 477
10881.25 448
10882.24 504
10883.22 532
10884.21 461
10885.19 513
10886.18 528
10887.16 530
10888.15 570
10889.13 528
10890.12 505
10891.10 539
10892.09 525
10893.07 556
10894.06 545
10895.05 527
10896.03 561
10897.02 521
10898.00 545
10898.99 544
10899.97 504
10900.96 481
10901.95 535
10902.93 611
10903.92 580
10904.90 565
10905.89 539
10906.88 586
10907.86 585
10908.85 599
10909.84 545
10910.82 546
10911.81 570
10912.79 535
10913.78 589
10914.77 557
10915.75 581
10916.74 597
10917.73 582
10918.71 595
10919.70 597
10920.69 609
10921.67 559
10922.66 621
10923.65 575
10924.63 577
10925.62 626
10926.61 588
10927.60 601
10928.58 619
10929.57 607
10930.56 591
10931.54 635
10932.53 645
10933.52 557
10934.51 591
10935.49 638
10936.48 658
10937.47 657
10938.46 693
10939.44 699
10940.43 635
10941.42 673
10942.41 702
10943.39 719
10944.38 712
10945.37 703
10946.36 654
10947.35 722
10948.33 700
10949.32 697
10950.31 732
10951.30 722
10952.29 756
10953.28 786
10954.26 864
10955.25 781
10956.24 786
10957.23 836
10958.22 919
10959.21 907
10960.19 1000
10961.18 968
10962.17 881
10963.16 793
10964.15 765
10965.14 811
10966.13 852
10967.11 767
10968.10 805
10969.09 778
10970.08 784
10971.07 790
10972.06 717
10973.05 681
10974.04 692
10975.03 733
10976.02 749
10977.01 671
10978.00 723
10978.98 729
10979.97 743
10980.96 834
10981.95 784
10982.94 773
10983.93 803
10984.92 773
10985.91 785
10986.90 725
10987.89 749
10988.88 786
10989.87 779
10990.86 752
10991.85 775
10992.84 839
10993.83 861
10994.82 928
10995.81 946
10996.80 1041
10997.79 1021
10998.78 1075
10999.77 1171
11000.76 1288
11001.75 1274
11002.74 1243
11003.73 1149
11004.72 1026
11005.72 957
11006.71 943
11007.70 901
11008.69 799
11009.68 771
11010.67 824
11011.66 691
11012.65 707
11013.64 707
11014.63 717
11015.62 703
11016.61 690
11017.61 638
11018.60 659
11019.59 683
11020.58 639
11021.57 619
11022.56 691
11023.55 680
11024.55 649
11025.54 661
11026.53 639
11027.52 667
11028.51 650
11029.50 632
11030.49 657
11031.49 606
11032.48 593
11033.47 614
11034.46 613
11035.45 606
11036.45 668
11037.44 587
11038.43 588
11039.42 633
11040.41 616
11041.41 601
11042.40 637
11043.39 570
11044.38 594
11045.38 561
11046.37 564
11047.36 522
11048.35 522
11049.35 592
11050.34 537
11051.33 573
11052.32 550
11053.32 505
11054.31 544
11055.30 559
11056.30 535
11057.29 523
11058.28 555
11059.27 590
11060.27 550
11061.26 536
11062.25 600
11063.25 631
11064.24 552
11065.23 528
11066.23 520
11067.22 555
11068.21 586
11069.21 543
11070.20 545
11071.19 553
11072.19 507
11073.18 532
11074.17 508
11075.17 567
11076.16 534
11077.16 584
11078.15 586
11079.14 548
11080.14 543
11081.13 541
11082.13 594
11083.12 529
11084.11 501
11085.11 535
11086.10 518
11087.10 488
11088.09 503
11089.09 462
11090.08 490
11091.07 533
11092.07 472
11093.06 487
11094.06 472
11095.05 520
11096.05 524
11097.04 525
11098.04 503
11099.03 480
11100.03 479
11101.02 477
11102.02 514
11103.01 522
11104.01 521
11105.00 505
11106.00 489
11106.99 525
11107.99 478
11108.98 525
11109.98 505
11110.97 459
11111.97 479
11112.96 459
11113.96 486
11114.95 511
11115.95 493
11116.95 502
11117.94 505
11118.94 489
11119.93 471
11120.93 513
11121.92 522
11122.92 476
11123.92 479
11124.91 479
11125.91 464
11126.90 512
11127.90 485
11128.90 509
11129.89 478
11130.89 481
11131.89 468
11132.88 485
11133.88 459
11134.87 464
11135.87 436
11136.87 465
11137.86 472
11138.86 473
11139.86 497
11140.85 492
11141.85 463
11142.85 440
11143.84 464
11144.84 478
11145.84 486
11146.84 402
11147.83 416
11148.83 472
11149.83 478
11150.82 442
11151.82 417
11152.82 430
11153.82 466
11154.81 465
11155.81 433
11156.81 444
11157.80 431
11158.80 432
11159.80 482
11160.80 487
11161.79 442
11162.79 471
11163.79 432
11164.79 429
11165.79 461
11166.78 451
11167.78 490
11168.78 454
11169.78 417
11170.78 471
11171.77 466
11172.77 435
11173.77 451
11174.77 416
11175.77 415
11176.76 433
11177.76 414
11178.76 399
11179.76 378
11180.76 385
11181.76 429
11182.76 384
11183.75 450
11184.75 445
11185.75 454
11186.75 448
11187.75 452
11188.75 411
11189.75 428
11190.75 403
11191.74 409
11192.74 399
11193.74 418
11194.74 429
11195.74 426
11196.74 444
11197.74 480
11198.74 452
11199.74 412
11200.74 402
11201.74 408
11202.74 431
11203.74 413
11204.74 484
11205.73 450
11206.73 429
11207.73 431
11208.73 420
11209.73 411
11210.73 440
11211.73 377
11212.73 371
11213.73 423
11214.73 411
11215.73 432
11216.73 404
11217.73 410
11218.73 428
11219.73 405
11220.73 409
11221.73 405
11222.73 470
11223.74 407
11224.74 429
11225.74 429
11226.74 394
11227.74 401
11228.74 402
11229.74 414
11230.74 422
11231.74 429
11232.74 402
11233.74 361
11234.74 381
11235.74 394
11236.74 392
11237.75 430
11238.75 468
11239.75 459
11240.75 373
11241.75 405
11242.75 409
11243.75 413
11244.75 391
11245.76 408
11246.76 446
11247.76 412
11248.76 412
11249.76 415
11250.76 428
11251.76 408
11252.77 427
11253.77 389
11254.77 417
11255.77 425
11256.77 449
11257.78 422
11258.78 411
11259.78 428
11260.78 478
11261.78 506
11262.79 420
11263.79 436
11264.79 429
11265.79 418
11266.79 412
11267.80 443
11268.80 457
11269.80 433
11270.80 401
11271.81 409
11272.81 452
11273.81 470
11274.81 480
11275.82 435
11276.82 453
11277.82 472
11278.83 446
11279.83 456
11280.83 467
11281.83 446
11282.84 453
11283.84 443
11284.84 451
11285.85 475
11286.85 403
11287.85 441
11288.86 425
11289.86 441
11290.86 436
11291.87 423
11292.87 420
11293.87 418
11294.88 442
11295.88 443
11296.89 444
11297.89 388
11298.89 469
11299.90 434
11300.90 421
11301.90 506
11302.91 429
11303.91 434
11304.92 382
11305.92 432
11306.92 438
11307.93 407
11308.93 454
11309.94 481
11310.94 472
11311.95 417
11312.95 460
11313.95 461
11314.96 400
11315.96 393
11316.97 416
11317.97 446
11318.98 412
11319.98 456
11320.99 427
11321.99 448
11323.00 462
11324.00 512
11325.01 458
11326.01 397
11327.02 468
11328.02 436
11329.03 419
11330.03 464
11331.04 427
11332.04 446
11333.05 430
11334.05 462
11335.06 451
11336.06 453
11337.07 531
11338.07 503
11339.08 580
11340.09 564
11341.09 563
11342.10 589
11343.10 592
11344.11 562
11345.11 541
11346.12 527
11347.13 521
11348.13 485
11349.14 458
11350.14 512
11351.15 487
11352.16 439
11353.16 451
11354.17 432
11355.17 431
11356.18 389
11357.19 397
11358.19 451
11359.20 479
11360.21 408
11361.21 433
11362.22 368
11363.23 401
11364.23 401
11365.24 418
11366.25 432
11367.25 444
11368.26 430
11369.27 443
11370.27 380
11371.28 407
11372.29 421
11373.29 427
11374.30 449
11375.31 435
11376.32 381
11377.32 426
11378.33 453
11379.34 414
11380.35 415
11381.35 454
11382.36 425
11383.37 394
11384.38 382
11385.38 398
11386.39 420
11387.40 458
11388.41 356
11389.41 433
11390.42 433
11391.43 410
11392.44 395
11393.45 385
11394.45 417
11395.46 445
11396.47 455
11397.48 410
11398.49 431
11399.49 436
11400.50 420
11401.51 374
11402.52 393
11403.53 383
11404.54 407
11405.54 449
11406.55 431
11407.56 436
11408.57 398
11409.58 409
11410.59 375
11411.60 403
11412.61 405
11413.61 404
11414.62 410
11415.63 426
11416.64 413
11417.65 413
11418.66 440
11419.67 411
11420.68 399
11421.69 440
11422.70 429
11423.71 410
11424.71 394
11425.72 402
11426.73 437
11427.74 462
11428.75 396
11429.76 400
11430.77 380
11431.78 404
11432.79 404
11433.80 418
11434.81 371
11435.82 397
11436.83 443
11437.84 448
11438.85 442
11439.86 401
11440.87 413
11441.88 411
11442.89 414
11443.90 428
11444.91 458
11445.92 465
11446.93 442
11447.94 447
11448.95 445
11449.96 420
11450.97 414
11451.98 433
11452.99 458
11454.01 434
11455.02 397
11456.03 398
11457.04 444
11458.05 422
11459.06 471
11460.07 437
11461.08 388
11462.09 384
11463.10 427
11464.11 434
11465.13 466
11466.14 439
11467.15 413
11468.16 441
11469.17 390
11470.18 421
11471.19 451
11472.20 460
11473.22 431
11474.23 458
11475.24 433
11476.25 492
11477.26 441
11478.27 423
11479.29 483
11480.30 435
11481.31 406
11482.32 403
11483.33 425
11484.35 504
11485.36 445
11486.37 387
11487.38 409
11488.39 418
11489.41 453
11490.42 414
11491.43 393
11492.44 370
11493.46 390
11494.47 396
11495.48 443
11496.49 410
11497.51 383
11498.52 476
11499.53 494
11500.54 439
11501.56 447
11502.57 403
11503.58 382
11504.59 447
11505.61 433
11506.62 468
11507.63 451
11508.65 470
11509.66 453
11510.67 433
11511.69 431
11512.70 445
11513.71 496
11514.73 473
11515.74 488
11516.75 520
11517.77 479
11518.78 434
11519.79 437
11520.81 421
11521.82 432
11522.83 428
11523.85 450
11524.86 458
11525.88 474
11526.89 473
11527.90 460
11528.92 492
11529.93 475
11530.95 474
11531.96 453
11532.97 491
11533.99 510
11535.00 479
11536.02 509
11537.03 493
11538.05 482
11539.06 506
11540.07 454
11541.09 488
11542.10 531
11543.12 454
11544.13 479
11545.15 478
11546.16 465
11547.18 482
11548.19 528
11549.21 514
11550.22 489
11551.24 462
11552.25 503
11553.27 528
11554.28 522
11555.30 581
11556.31 540
11557.33 539
11558.34 540
11559.36 494
11560.37 545
11561.39 553
11562.40 587
11563.42 529
11564.43 553
11565.45 557
11566.47 566
11567.48 570
11568.50 512
11569.51 600
11570.53 580
11571.54 582
11572.56 611
11573.58 579
11574.59 588
11575.61 612
11576.62 664
11577.64 700
11578.66 675
11579.67 668
11580.69 722
11581.70 777
11582.72 724
11583.74 737
11584.75 767
11585.77 775
11586.79 778
11587.80 750
11588.82 802
11589.84 795
11590.85 746
11591.87 818
11592.89 953
11593.90 1000
11594.92 1037
11595.94 1208
11596.95 1358
11597.97 1406
11598.99 1603
11600.01 1635
11601.02 1631
11602.04 1623
11603.06 1429
11604.07 1277
11605.09 1200
11606.11 1025
11607.13 930
11608.14 822
11609.16 814
11610.18 800
11611.20 701
11612.21 675
11613.23 698
11614.25 613
11615.27 633
11616.29 625
11617.30 653
11618.32 633
11619.34 577
11620.36 549
11621.38 566
11622.39 598
11623.41 599
11624.43 551
11625.45 585
11626.47 579
11627.48 550
11628.50 594
11629.52 599
11630.54 511
11631.56 529
11632.58 545
11633.59 578
11634.61 581
11635.63 517
11636.65 569
11637.67 581
11638.69 580
11639.71 593
11640.73 537
11641.75 594
11642.76 556
11643.78 494
11644.80 522
11645.82 507
11646.84 523
11647.86 512
11648.88 503
11649.90 455
11650.92 477
11651.94 535
11652.96 527
11653.98 507
11655.00 519
11656.01 506
11657.03 486
11658.05 477
11659.07 499
11660.09 524
11661.11 506
11662.13 484
11663.15 492
11664.17 526
11665.19 501
11666.21 556
11667.23 517
11668.25 494
11669.27 518
11670.29 537
11671.31 495
11672.33 517
11673.35 563
11674.37 492
11675.39 517
11676.42 571
11677.44 564
11678.46 615
11679.48 616
11680.50 578
11681.52 547
11682.54 555
11683.56 558
11684.58 549
11685.60 511
11686.62 585
11687.64 558
11688.66 501
11689.69 513
11690.71 520
11691.73 549
11692.75 579
11693.77 568
11694.79 525
11695.81 558
11696.83 528
11697.85 490
11698.88 468
11699.90 507
11700.92 542
11701.94 495
11702.96 526
11703.98 454
11705.01 456
11706.03 479
11707.05 441
11708.07 480
11709.09 420
11710.12 451
11711.14 462
11712.16 506
11713.18 477
11714.20 486
11715.23 503
11716.25 511
11717.27 441
11718.29 473
11719.31 471
11720.34 463
11721.36 461
11722.38 417
11723.40 478
11724.43 455
11725.45 436
11726.47 416
11727.49 415
11728.52 449
11729.54 405
11730.56 457
11731.59 490
11732.61 444
11733.63 458
11734.65 468
11735.68 460
11736.70 449
11737.72 408
11738.75 399
11739.77 434
11740.79 400
11741.82 444
11742.84 485
11743.86 456
11744.89 438
11745.91 461
11746.93 480
11747.96 427
11748.98 441
11750.01 430
11751.03 407
11752.05 402
11753.08 403
11754.10 422
11755.12 397
11756.15 409
11757.17 384
11758.20 403
11759.22 416
11760.24 416
11761.27 445
11762.29 403
11763.32 397
11764.34 394
11765.37 414
11766.39 404
11767.41 409
11768.44 440
11769.46 405
11770.49 445
11771.51 421
11772.54 457
11773.56 398
11774.59 374
11775.61 405
11776.64 353
11777.66 366
11778.69 354
11779.71 377
11780.74 356
11781.76 412
11782.79 428
11783.81 385
11784.84 395
11785.86 408
11786.89 399
11787.91 384
11788.94 438
11789.96 434
11790.99 405
11792.01 374
11793.04 402
11794.07 408
11795.09 421
11796.12 365
11797.14 398
11798.17 385
11799.19 400
11800.22 401
11801.25 423
11802.27 395
11803.30 410
11804.32 390
11805.35 398
11806.38 378
11807.40 404
11808.43 445
11809.45 373
11810.48 433
11811.51 398
11812.53 410
11813.56 382
11814.59 380
11815.61 396
11816.64 414
11817.67 409
11818.69 374
11819.72 353
11820.75 406
11821.77 410
11822.80 443
11823.83 420
11824.85 364
11825.88 392
11826.91 411
11827.94 397
11828.96 395
11829.99 413
11831.02 365
11832.04 367
11833.07 427
11834.10 386
11835.13 431
11836.15 401
11837.18 412
11838.21 354
11839.24 429
11840.26 422
11841.29 367
11842.32 333
11843.35 366
11844.37 375
11845.40 374
11846.43 401
11847.46 374
11848.49 386
11849.51 368
11850.54 395
11851.57 411
11852.60 369
11853.63 425
11854.65 444
11855.68 440
11856.71 450
11857.74 418
11858.77 380
11859.80 391
11860.83 418
11861.85 396
11862.88 408
11863.91 418
11864.94 412
11865.97 396
11867.00 398
11868.03 391
11869.05 403
11870.08 410
11871.11 399
11872.14 420
11873.17 444
11874.20 388
11875.23 413
11876.26 411
11877.29 396
11878.32 428
11879.35 379
11880.38 402
11881.40 454
11882.43 399
11883.46 382
11884.49 396
11885.52 424
11886.55 404
11887.58 453
11888.61 461
11889.64 440
11890.67 419
11891.70 394
11892.73 435
11893.76 439
11894.79 462
11895.82 442
11896.85 431
11897.88 469
11898.91 466
11899.94 491
11900.97 516
11902.00 530
11903.03 500
11904.06 499
11905.09 439
11906.12 412
11907.15 489
11908.18 439
11909.22 460
11910.25 479
11911.28 481
11912.31 466
11913.34 425
11914.37 457
11915.40 495
11916.43 489
11917.46 470
11918.49 452
11919.52 487
11920.55 456
11921.59 451
11922.62 441
11923.65 440
11924.68 471
11925.71 505
11926.74 508
11927.77 512
11928.81 544
11929.84 649
11930.87 592
11931.90 581
11932.93 608
11933.96 587
11935.00 587
11936.03 554
11937.06 541
11938.09 526
11939.12 514
11940.15 508
11941.19 474
11942.22 519
11943.25 436
11944.28 404
11945.31 408
11946.35 461
11947.38 422
11948.41 467
11949.44 422
11950.48 447
11951.51 462
11952.54 443
11953.57 410
11954.61 402
11955.64 439
11956.67 398
11957.70 443
11958.74 409
11959.77 441
11960.80 411
11961.84 393
11962.87 393
11963.90 388
11964.93 424
11965.97 455
11967.00 471
11968.03 449
11969.07 471
11970.10 420
11971.13 459
11972.17 442
11973.20 439
11974.23 425
11975.27 419
11976.30 472
11977.33 437
11978.37 424
11979.40 435
11980.44 425
11981.47 401
11982.50 381
11983.54 397
11984.57 394
11985.60 386
11986.64 424
11987.67 429
11988.71 452
11989.74 425
11990.77 398
11991.81 445
11992.84 428
11993.88 444
11994.91 389
11995.95 407
11996.98 437
11998.02 469
11999.05 453
12000.08 425
12001.12 447
12002.15 432
12003.19 456
12004.22 494
12005.26 498
12006.29 459
12007.33 418
12008.36 435
12009.40 450
12010.43 467
12011.47 447
12012.50 442
12013.54 446
12014.57 446
12015.61 461
12016.64 432
12017.68 459
12018.71 458
12019.75 482
12020.78 461
12021.82 455
12022.86 478
12023.89 479
12024.93 442
12025.96 426
12027.00 470
12028.03 459
12029.07 458
12030.11 429
12031.14 429
12032.18 456
12033.21 459
12034.25 467
12035.29 459
12036.32 457
12037.36 449
12038.39 432
12039.43 496
12040.47 473
12041.50 481
12042.54 495
12043.58 482
12044.61 448
12045.65 444
12046.69 477
12047.72 457
12048.76 444
12049.80 454
12050.83 411
12051.87 408
12052.91 436
12053.94 441
12054.98 445
12056.02 460
12057.05 467
12058.09 414
12059.13 443
12060.16 473
12061.20 486
12062.24 473
12063.28 468
12064.31 473
12065.35 461
12066.39 475
12067.43 432
12068.46 432
12069.50 452
12070.54 405
12071.58 395
12072.61 481
12073.65 454
12074.69 449
12075.73 491
12076.76 472
12077.80 488
12078.84 471
12079.88 482
12080.92 450
12081.95 430
12082.99 460
12084.03 515
12085.07 507
12086.11 486
12087.15 492
12088.18 485
12089.22 462
12090.26 456
12091.30 465
12092.34 454
12093.38 443
12094.42 470
12095.45 472
12096.49 475
12097.53 458
12098.57 479
12099.61 447
12100.65 530
12101.69 534
12102.73 514
12103.76 504
12104.80 447
12105.84 534
12106.88 529
12107.92 534
12108.96 476
12110.00 472
12111.04 464
12112.08 460
12113.12 435
12114.16 421
12115.20 406
12116.24 409
12117.28 424
12118.32 403
12119.36 467
12120.40 406
12121.44 428
12122.47 433
12123.51 411
12124.55 438
12125.59 422
12126.63 397
12127.67 456
12128.71 379
12129.76 419
12130.80 423
12131.84 387
12132.88 421
12133.92 401
12134.96 396
12136.00 444
12137.04 399
12138.08 368
12139.12 401
12140.16 411
12141.20 396
12142.24 429
12143.28 458
12144.32 454
12145.36 425
12146.40 334
12147.44 368
12148.49 378
12149.53 384
12150.57 358
12151.61 367
12152.65 404
12153.69 397
12154.73 398
12155.77 432
12156.81 410
12157.86 418
12158.90 391
12159.94 381
12160.98 395
12162.02 377
12163.06 404
12164.10 371
12165.15 354
12166.19 427
12167.23 437
12168.27 389
12169.31 374
12170.36 384
12171.40 379
12172.44 394
12173.48 410
12174.52 362
12175.57 395
12176.61 372
12177.65 424
12178.69 383
12179.73 387
12180.78 384
12181.82 420
12182.86 392
12183.90 388
12184.95 383
12185.99 375
12187.03 417
12188.07 395
12189.12 417
12190.16 375
12191.20 390
12192.25 419
12193.29 370
12194.33 349
12195.37 346
12196.42 340
12197.46 344
12198.50 404
12199.55 400
12200.59 413
12201.63 440
12202.68 381
12203.72 370
12204.76 368
12205.81 393
12206.85 426
12207.89 381
12208.94 363
12209.98 377
12211.02 437
12212.07 414
12213.11 384
12214.16 357
12215.20 417
12216.24 397
12217.29 368
12218.33 370
12219.37 383
12220.42 389
12221.46 393
12222.51 400
12223.55 373
12224.60 385
12225.64 358
12226.68 377
12227.73 372
12228.77 375
12229.82 390
12230.86 375
12231.91 383
12232.95 398
12234.00 373
12235.04 348
12236.08 350
12237.13 391
12238.17 427
12239.22 393
12240.26 366
12241.31 382
12242.35 387
12243.40 418
12244.44 369
12245.49 374
12246.53 387
12247.58 397
12248.62 462
12249.67 367
12250.72 369
12251.76 395
12252.81 411
12253.85 428
12254.90 390
12255.94 367
12256.99 364
12258.03 365
12259.08 372
12260.13 386
12261.17 377
12262.22 337
12263.26 372
12264.31 397
12265.35 376
12266.40 365
12267.45 374
12268.49 375
12269.54 373
12270.59 353
12271.63 391
12272.68 385
12273.72 339
12274.77 331
12275.82 368
12276.86 350
12277.91 380
12278.96 341
12280.00 304
12281.05 336
12282.10 350
12283.14 346
12284.19 370
12285.24 382
12286.28 335
12287.33 333
12288.38 355
12289.42 347
12290.47 331
12291.52 369
12292.57 389
12293.61 336
12294.66 337
12295.71 392
12296.75 358
12297.80 369
12298.85 379
12299.90 368
12300.94 341
12301.99 331
12303.04 331
12304.09 360
12305.13 349
12306.18 361
12307.23 330
12308.28 343
12309.33 335
12310.37 329
12311.42 340
12312.47 338
12313.52 361
12314.57 333
12315.61 380
12316.66 382
12317.71 378
12318.76 345
12319.81 323
12320.85 329
12321.90 324
12322.95 413
12324.00 350
12325.05 370
12326.10 316
12327.15 367
12328.19 401
12329.24 352
12330.29 369
12331.34 365
12332.39 401
12333.44 347
12334.49 309
12335.54 325
12336.59 332
12337.63 366
12338.68 380
12339.73 331
12340.78 359
12341.83 357
12342.88 343
12343.93 317
12344.98 367
12346.03 314
12347.08 361
12348.13 381
12349.18 310
12350.23 342
12351.28 387
12352.33 374
12353.38 343
12354.43 361
12355.48 351
12356.52 334
12357.57 374
12358.62 374
12359.67 368
12360.72 348
12361.77 321
12362.82 337
12363.88 325
12364.93 337
12365.98 377
12367.03 361
12368.08 367
12369.13 350
12370.18 393
12371.23 321
12372.28 319
12373.33 340
12374.38 400
12375.43 420
12376.48 367
12377.53 349
12378.58 376
12379.63 345
12380.68 384
12381.73 381
12382.79 377
12383.84 399
12384.89 418
12385.94 417
12386.99 400
12388.04 390
12389.09 382
12390.14 391
12391.20 353
12392.25 378
12393.30 354
12394.35 351
12395.40 312
12396.45 331
12397.50 375
12398.56 384
12399.61 342
12400.66 360
12401.71 401
12402.76 357
12403.81 391
12404.87 344
12405.92 354
12406.97 393
12408.02 378
12409.07 406
12410.13 424
12411.18 403
12412.23 416
12413.28 368
12414.34 346
12415.39 388
12416.44 401
12417.49 386
12418.55 430
12419.60 409
12420.65 380
12421.70 375
12422.76 403
12423.81 358
12424.86 385
12425.91 397
12426.97 374
12428.02 364
12429.07 373
12430.13 411
12431.18 381
12432.23 398
12433.29 400
12434.34 410
12435.39 393
12436.44 371
12437.50 383
12438.55 374
12439.61 360
12440.66 409
12441.71 408
12442.77 358
12443.82 384
12444.87 393
12445.93 426
12446.98 412
12448.03 402
12449.09 380
12450.14 380
12451.20 405
12452.25 370
12453.30 396
12454.36 364
12455.41 365
12456.47 413
12457.52 392
12458.57 364
12459.63 383
12460.68 394
12461.74 400
12462.79 387
12463.85 397
12464.90 395
12465.95 388
12467.01 387
12468.06 383
12469.12 425
12470.17 478
12471.23 434
12472.28 458
12473.34 501
12474.39 490
12475.45 435
12476.50 453
12477.56 444
12478.61 432
12479.67 443
12480.72 501
12481.78 521
12482.83 515
12483.89 501
12484.94 547
12486.00 538
12487.05 481
12488.11 507
12489.17 634
12490.22 688
12491.28 657
12492.33 730
12493.39 815
12494.44 850
12495.50 865
12496.55 891
12497.61 842
12498.67 802
12499.72 798
12500.78 706
12501.83 644
12502.89 613
12503.95 573
12505.00 534
12506.06 539
12507.12 521
12508.17 470
12509.23 478
12510.28 500
12511.34 455
12512.40 441
12513.45 479
12514.51 500
12515.57 461
12516.62 433
12517.68 422
12518.74 453
12519.79 422
12520.85 421
12521.91 447
12522.96 470
12524.02 417
12525.08 429
12526.14 427
12527.19 438
12528.25 472
12529.31 477
12530.36 457
12531.42 413
12532.48 467
12533.54 433
12534.59 415
12535.65 403
12536.71 468
12537.77 436
12538.82 431
12539.88 384
12540.94 449
12542.00 421
12543.05 422
12544.11 403
12545.17 440
12546.23 416
12547.29 410
12548.34 427
12549.40 439
12550.46 411
12551.52 437
12552.58 431
12553.64 415
12554.69 408
12555.75 447
12556.81 456
12557.87 408
12558.93 443
12559.99 449
12561.04 447
12562.10 450
12563.16 438
12564.22 441
12565.28 448
12566.34 437
12567.40 485
12568.45 533
12569.51 535
12570.57 490
12571.63 543
12572.69 540
12573.75 507
12574.81 498
12575.87 534
12576.93 572
12577.99 585
12579.05 580
12580.11 541
12581.16 549
12582.22 529
12583.28 492
12584.34 540
12585.40 532
12586.46 511
12587.52 477
12588.58 518
12589.64 527
12590.70 519
12591.76 543
12592.82 531
12593.88 521
12594.94 526
12596.00 531
12597.06 486
12598.12 483
12599.18 482
12600.24 484
12601.30 431
12602.36 431
12603.42 455
12604.48 480
12605.54 442
12606.60 454
12607.66 434
12608.72 464
12609.79 440
12610.85 476
12611.91 455
12612.97 464
12614.03 418
12615.09 437
12616.15 458
12617.21 424
12618.27 473
12619.33 462
12620.39 436
12621.45 442
12622.52 439
12623.58 434
12624.64 465
12625.70 453
12626.76 456
12627.82 412
12628.88 403
12629.95 407
12631.01 412
12632.07 417
12633.13 451
12634.19 423
12635.25 405
12636.31 394
12637.38 384
12638.44 417
12639.50 443
12640.56 414
12641.62 424
12642.69 427
12643.75 426
12644.81 417
12645.87 435
12646.93 410
12648.00 438
12649.06 491
12650.12 465
12651.18 491
12652.25 471
12653.31 533
12654.37 462
12655.43 484
12656.50 438
12657.56 484
12658.62 455
12659.68 452
12660.75 417
12661.81 442
12662.87 469
12663.94 456
12665.00 440
12666.06 416
12667.12 437
12668.19 490
12669.25 478
12670.31 453
12671.38 442
12672.44 436
12673.50 461
12674.57 423
12675.63 450
12676.69 395
12677.76 441
12678.82 409
12679.88 454
12680.95 429
12682.01 482
12683.07 509
12684.14 517
12685.20 487
12686.27 501
12687.33 482
12688.39 485
12689.46 461
12690.52 466
12691.59 507
12692.65 477
12693.71 480
12694.78 438
12695.84 467
12696.91 487
12697.97 506
12699.04 452
12700.10 473
12701.16 482
12702.23 492
12703.29 530
12704.36 481
12705.42 462
12706.49 458
12707.55 493
12708.62 419
12709.68 427
12710.75 436
12711.81 474
12712.88 428
12713.94 400
12715.01 434
12716.07 418
12717.14 439
12718.20 441
12719.27 407
12720.33 460
12721.40 470
12722.46 426
12723.53 456
12724.59 421
12725.66 464
12726.72 429
12727.79 412
12728.86 421
12729.92 388
12730.99 401
12732.05 422
12733.12 417
12734.18 435
12735.25 423
12736.32 426
12737.38 406
12738.45 422
12739.51 416
12740.58 417
12741.65 418
12742.71 430
12743.78 398
12744.85 402
12745.91 429
12746.98 398
12748.04 392
12749.11 419
12750.18 412
12751.24 435
12752.31 432
12753.38 415
12754.44 352
12755.51 389
12756.58 383
12757.64 391
12758.71 359
12759.78 350
12760.85 353
12761.91 345
12762.98 409
12764.05 453
12765.11 392
12766.18 384
12767.25 387
12768.32 442
12769.38 374
12770.45 372
12771.52 343
12772.58 374
12773.65 368
12774.72 357
12775.79 385
12776.86 384
12777.92 432
12778.99 401
12780.06 389
12781.13 385
12782.19 406
12783.26 387
12784.33 377
12785.40 384
12786.47 438
12787.53 389
12788.60 424
12789.67 383
12790.74 360
12791.81 376
12792.87 379
12793.94 383
12795.01 390
12796.08 361
12797.15 375
12798.22 369
12799.29 372
12800.35 352
12801.42 356
12802.49 341
12803.56 364
12804.63 353
12805.70 310
12806.77 346
12807.84 364
12808.90 353
12809.97 336
12811.04 364
12812.11 369
12813.18 356
12814.25 325
12815.32 347
12816.39 360
12817.46 374
12818.53 354
12819.60 364
12820.67 338
12821.74 390
12822.81 366
12823.88 352
12824.94 326
12826.01 398
12827.08 340
12828.15 355
12829.22 336
12830.29 316
12831.36 317
12832.43 329
12833.50 380
12834.57 380
12835.64 375
12836.71 363
12837.78 341
12838.85 341
12839.92 385
12840.99 364
12842.07 319
12843.14 343
12844.21 370
12845.28 356
12846.35 328
12847.42 361
12848.49 331
12849.56 347
12850.63 361
12851.70 345
12852.77 318
12853.84 310
12854.91 315
12855.98 299
12857.06 326
12858.13 318
12859.20 301
12860.27 352
12861.34 323
12862.41 320
12863.48 304
12864.55 317
12865.62 343
12866.70 329
12867.77 322
12868.84 331
12869.91 326
12870.98 346
12872.05 328
12873.13 318
12874.20 292
12875.27 286
12876.34 309
12877.41 318
12878.48 285
12879.56 335
12880.63 354
12881.70 335
12882.77 351
12883.84 276
12884.92 312
12885.99 320
12887.06 321
12888.13 302
12889.21 305
12890.28 328
12891.35 290
12892.42 298
12893.50 337
12894.57 332
12895.64 284
12896.71 309
12897.79 314
12898.86 317
12899.93 300
12901.00 331
12902.08 313
12903.15 317
12904.22 298
12905.30 350
12906.37 336
12907.44 310
12908.52 288
12909.59 323
12910.66 337
12911.73 324
12912.81 324
12913.88 334
12914.96 299
12916.03 322
12917.10 351
12918.18 325
12919.25 325
12920.32 329
12921.40 343
12922.47 315
12923.54 321
12924.62 310
12925.69 323
12926.77 328
12927.84 325
12928.91 308
12929.99 313
12931.06 340
12932.14 299
12933.21 294
12934.28 317
12935.36 343
12936.43 314
12937.51 296
12938.58 275
12939.66 315
12940.73 335
12941.80 331
12942.88 304
12943.95 321
12945.03 301
12946.10 308
12947.18 358
12948.25 359
12949.33 347
12950.40 324
12951.48 309
12952.55 316
12953.63 319
12954.70 298
12955.78 327
12956.85 352
12957.93 295
12959.00 317
12960.08 309
12961.15 328
12962.23 317
12963.30 309
12964.38 313
12965.46 316
12966.53 320
12967.61 322
12968.68 328
12969.76 346
12970.83 361
12971.91 328
12972.99 330
12974.06 354
12975.14 330
12976.21 357
12977.29 341
12978.37 342
12979.44 401
12980.52 361
12981.59 328
12982.67 395
12983.75 338
12984.82 351
12985.90 374
12986.98 356
12988.05 333
12989.13 367
12990.20 296
12991.28 316
12992.36 320
12993.43 322
12994.51 359
12995.59 323
12996.67 334
12997.74 321
12998.82 317
12999.90 319
13000.97 307
13002.05 353
13003.13 325
13004.20 338
13005.28 328
13006.36 341
13007.44 363
13008.51 326
13009.59 359
13010.67 323
13011.75 366
13012.82 377
13013.90 342
13014.98 330
13016.06 338
13017.13 369
13018.21 335
13019.29 358
13020.37 320
13021.44 345
13022.52 360
13023.60 372
13024.68 341
13025.76 309
13026.83 367
13027.91 355
13028.99 341
13030.07 361
13031.15 337
13032.23 316
13033.30 338
13034.38 360
13035.46 350
13036.54 349
13037.62 320
13038.70 330
13039.77 339
13040.85 329
13041.93 307
13043.01 322
13044.09 338
13045.17 340
13046.25 347
13047.33 359
13048.40 349
13049.48 367
13050.56 325
13051.64 344
13052.72 328
13053.80 315
13054.88 332
13055.96 368
13057.04 374
13058.12 348
13059.20 354
13060.28 364
13061.36 351
13062.44 280
13063.51 245
13064.59 344
13065.67 311
13066.75 314
13067.83 315
13068.91 324
13069.99 335
13071.07 334
13072.15 321
13073.23 304
13074.31 290
13075.39 312
13076.47 303
13077.55 292
13078.63 331
13079.71 308
13080.79 332
13081.87 336
13082.96 329
13084.04 313
13085.12 326
13086.20 342
13087.28 341
13088.36 328
13089.44 307
13090.52 320
13091.60 294
13092.68 290
13093.76 294
13094.84 340
13095.92 337
13097.00 307
13098.09 285
13099.17 342
13100.25 354
13101.33 343
13102.41 297
13103.49 303
13104.57 322
13105.65 324
13106.74 323
13107.82 321
13108.90 285
13109.98 274
13111.06 312
13112.14 305
13113.22 316
13114.31 312
13115.39 319
13116.47 329
13117.55 317
13118.63 327
13119.72 276
13120.80 294
13121.88 283
13122.96 286
13124.04 299
13125.13 300
13126.21 302
13127.29 303
13128.37 314
13129.45 321
13130.54 316
13131.62 321
13132.70 285
13133.78 275
13134.87 294
13135.95 351
13137.03 328
13138.11 295
13139.20 330
13140.28 368
13141.36 335
13142.45 287
13143.53 310
13144.61 314
13145.69 274
13146.78 281
13147.86 346
13148.94 353
13150.03 287
13151.11 308
13152.19 294
13153.28 285
13154.36 297
13155.44 310
13156.53 314
13157.61 315
13158.69 297
13159.78 298
13160.86 274
13161.94 324
13163.03 297
13164.11 310
13165.20 303
13166.28 303
13167.36 294
13168.45 279
13169.53 259
13170.62 307
13171.70 310
13172.78 294
13173.87 282
13174.95 287
13176.04 333
13177.12 323
13178.21 324
13179.29 296
13180.37 263
13181.46 272
13182.54 271
13183.63 281
13184.71 315
13185.80 345
13186.88 369
13187.97 316
13189.05 300
13190.14 316
13191.22 317
13192.31 291
13193.39 294
13194.48 288
13195.56 296
13196.65 290
13197.73 313
13198.82 324
13199.90 329
13200.99 295
13202.07 298
13203.16 300
13204.24 285
13205.33 282
13206.41 290
13207.50 310
13208.58 301
13209.67 304
13210.76 293
13211.84 283
13212.93 305
13214.01 292
13215.10 303
13216.19 311
13217.27 291
13218.36 285
13219.44 277
13220.53 300
13221.62 280
13222.70 274
13223.79 254
13224.87 302
13225.96 290
13227.05 269
13228.13 294
13229.22 293
13230.31 291
13231.39 304
13232.48 287
13233.57 308
13234.65 307
13235.74 334
13236.83 374
13237.91 319
13239.00 307
13240.09 312
13241.17 281
13242.26 300
13243.35 271
13244.43 280
13245.52 318
13246.61 301
13247.70 267
13248.78 289
13249.87 333
13250.96 308
13252.05 330
13253.13 272
13254.22 266
13255.31 305
13256.39 297
13257.48 334
13258.57 323
13259.66 313
13260.75 297
13261.83 334
13262.92 326
13264.01 313
13265.10 331
13266.19 323
13267.27 299
13268.36 295
13269.45 326
13270.54 335
13271.63 296
13272.71 305
13273.80 319
13274.89 295
13275.98 295
13277.07 308
13278.16 331
13279.24 320
13280.33 343
13281.42 340
13282.51 293
13283.60 309
13284.69 297
13285.78 300
13286.86 304
13287.95 334
13289.04 325
13290.13 322
13291.22 291
13292.31 347
13293.40 308
13294.49 305
13295.58 326
13296.67 336
13297.76 313
13298.84 303
13299.93 328
13301.02 317
13302.11 288
13303.20 273
13304.29 333
13305.38 321
13306.47 309
13307.56 304
13308.65 301
13309.74 324
13310.83 316
13311.92 299
13313.01 323
13314.10 324
13315.19 314
13316.28 389
13317.37 331
13318.46 327
13319.55 332
13320.64 326
13321.73 329
13322.82 329
13323.91 307
13325.00 303
13326.09 308
13327.18 389
13328.27 329
13329.36 331
13330.45 328
13331.54 279
13332.64 298
13333.73 316
13334.82 326
13335.91 330
13337.00 348
13338.09 349
13339.18 388
13340.27 342
13341.36 362
13342.45 349
13343.54 331
13344.64 329
13345.73 364
13346.82 335
13347.91 372
13349.00 350
13350.09 298
13351.18 341
13352.28 334
13353.37 372
13354.46 333
13355.55 361
13356.64 372
13357.73 355
13358.83 346
13359.92 319
13361.01 355
13362.10 397
13363.19 388
13364.29 350
13365.38 324
13366.47 362
13367.56 408
13368.65 378
13369.75 354
13370.84 322
13371.93 344
13373.02 364
13374.12 360
13375.21 343
13376.30 332
13377.39 382
13378.49 368
13379.58 341
13380.67 322
13381.76 386
13382.86 373
13383.95 336
13385.04 293
13386.13 324
13387.23 331
13388.32 318
13389.41 298
13390.51 341
13391.60 359
13392.69 327
13393.79 283
13394.88 311
13395.97 300
13397.07 286
13398.16 348
13399.25 358
13400.35 359
13401.44 381
13402.53 306
13403.63 323
13404.72 327
13405.81 372
13406.91 315
13408.00 286
13409.10 303
13410.19 287
13411.28 312
13412.38 326
13413.47 345
13414.57 349
13415.66 292
13416.75 305
13417.85 295
13418.94 313
13420.04 296
13421.13 307
13422.22 340
13423.32 310
13424.41 351
13425.51 324
13426.60 331
13427.70 370
13428.79 343
13429.89 352
13430.98 298
13432.08 269
13433.17 318
13434.27 327
13435.36 313
13436.46 291
13437.55 311
13438.65 330
13439.74 297
13440.84 349
13441.93 322
13443.03 369
13444.12 363
13445.22 350
13446.31 360
13447.41 315
13448.50 323
13449.60 321
13450.69 311
13451.79 333
13452.89 350
13453.98 332
13455.08 333
13456.17 318
13457.27 350
13458.36 379
13459.46 343
13460.56 350
13461.65 357
13462.75 342
13463.84 370
13464.94 343
13466.04 373
13467.13 360
13468.23 344
13469.32 321
13470.42 359
13471.52 326
13472.61 322
13473.71 392
13474.81 339
13475.90 332
13477.00 358
13478.10 364
13479.19 319
13480.29 317
13481.39 348
13482.48 391
13483.58 353
13484.68 348
13485.77 345
13486.87 366
13487.97 364
13489.07 400
13490.16 355
13491.26 366
13492.36 323
13493.45 374
13494.55 368
13495.65 379
13496.75 387
13497.84 416
13498.94 397
13500.04 358
13501.14 396
13502.23 447
13503.33 460
13504.43 422
13505.53 385
13506.63 440
13507.72 421
13508.82 423
13509.92 422
13511.02 373
13512.12 389
13513.21 372
13514.31 368
13515.41 353
13516.51 324
13517.61 339
13518.70 342
13519.80 338
13520.90 324
13522.00 329
13523.10 331
13524.20 325
13525.30 328
13526.39 312
13527.49 307
13528.59 325
13529.69 342
13530.79 327
13531.89 337
13532.99 338
13534.09 366
13535.18 339
13536.28 304
13537.38 287
13538.48 296
13539.58 313
13540.68 337
13541.78 315
13542.88 314
13543.98 337
13545.08 318
13546.18 288
13547.28 291
13548.38 274
13549.48 280
13550.57 323
13551.67 304
13552.77 315
13553.87 306
13554.97 339
13556.07 345
13557.17 364
13558.27 311
13559.37 307
13560.47 292
13561.57 330
13562.67 336
13563.77 328
13564.87 338
13565.97 303
13567.07 364
13568.17 315
13569.28 293
13570.38 326
13571.48 323
13572.58 293
13573.68 280
13574.78 290
13575.88 271
13576.98 305
13578.08 340
13579.18 327
13580.28 318
13581.38 335
13582.48 320
13583.58 344
13584.69 309
13585.79 307
13586.89 320
13587.99 348
13589.09 314
13590.19 331
13591.29 311
13592.39 342
13593.49 342
13594.60 301
13595.70 332
13596.80 321
13597.90 323
13599.00 321
13600.10 304
13601.21 294
13602.31 289
13603.41 306
13604.51 311
13605.61 317
13606.71 333
13607.82 365
13608.92 353
13610.02 351
13611.12 343
13612.22 334
13613.33 345
13614.43 375
13615.53 288
13616.63 293
13617.74 315
13618.84 332
13619.94 329
13621.04 339
13622.15 359
13623.25 339
13624.35 314
13625.45 283
13626.56 308
13627.66 318
13628.76 302
13629.86 304
13630.97 324
13632.07 303
13633.17 308
13634.28 316
13635.38 278
13636.48 318
13637.59 299
13638.69 278
13639.79 274
13640.90 297
13642.00 313
13643.10 310
13644.21 276
13645.31 288
13646.41 291
13647.52 304
13648.62 289
13649.72 331
13650.83 269
13651.93 286
13653.03 270
13654.14 248
13655.24 266
13656.35 307
13657.45 331
13658.55 344
13659.66 308
13660.76 369
13661.87 360
13662.97 325
13664.07 318
13665.18 287
13666.28 286
13667.39 287
13668.49 304
13669.60 279
13670.70 306
13671.81 330
13672.91 316
13674.01 258
13675.12 301
13676.22 295
13677.33 332
13678.43 336
13679.54 353
13680.64 306
13681.75 307
13682.85 264
13683.96 309
13685.06 301
13686.17 304
13687.27 318
13688.38 310
13689.48 284
13690.59 291
13691.69 271
13692.80 299
13693.91 334
13695.01 266
13696.12 272
13697.22 304
13698.33 322
13699.43 341
13700.54 324
13701.64 323
13702.75 335
13703.86 326
13704.96 320
13706.07 310
13707.17 301
13708.28 291
13709.39 289
13710.49 321
13711.60 290
13712.70 305
13713.81 313
13714.92 291
13716.02 334
13717.13 316
13718.24 286
13719.34 310
13720.45 335
13721.56 347
13722.66 330
13723.77 331
13724.88 315
13725.98 312
13727.09 378
13728.20 377
13729.30 339
13730.41 352
13731.52 371
13732.62 359
13733.73 332
13734.84 324
13735.94 364
13737.05 368
13738.16 357
13739.27 331
13740.37 350
13741.48 337
13742.59 390
13743.70 343
13744.80 372
13745.91 356
13747.02 347
13748.13 361
13749.23 359
13750.34 382
13751.45 370
13752.56 364
13753.67 381
13754.77 387
13755.88 367
13756.99 377
13758.10 386
13759.21 426
13760.31 416
13761.42 424
13762.53 434
13763.64 430
13764.75 422
13765.85 435
13766.96 464
13768.07 532
13769.18 516
13770.29 481
13771.40 520
13772.51 566
13773.61 503
13774.72 479
13775.83 504
13776.94 442
13778.05 484
13779.16 433
13780.27 470
13781.38 466
13782.48 405
13783.59 407
13784.70 389
13785.81 432
13786.92 406
13788.03 398
13789.14 357
13790.25 363
13791.36 373
13792.47 354
13793.58 354
13794.69 359
13795.80 342
13796.91 362
13798.02 338
13799.13 370
13800.24 358
13801.35 355
13802.45 386
13803.56 415
13804.67 420
13805.78 338
13806.89 369
13808.00 331
13809.11 360
13810.22 337
13811.34 359
13812.45 356
13813.56 372
13814.67 346
13815.78 323
13816.89 324
13818.00 342
13819.11 333
13820.22 345
13821.33 346
13822.44 339
13823.55 352
13824.66 323
13825.77 323
13826.88 277
13827.99 326
13829.10 308
13830.22 323
13831.33 297
13832.44 327
13833.55 338
13834.66 321
13835.77 332
13836.88 384
13837.99 339
13839.10 365
13840.22 325
13841.33 311
13842.44 351
13843.55 380
13844.66 365
13845.77 342
13846.88 346
13848.00 353
13849.11 405
13850.22 415
13851.33 379
13852.44 340
13853.56 353
13854.67 375
13855.78 354
13856.89 362
13858.00 354
13859.12 377
13860.23 381
13861.34 396
13862.45 365
13863.56 354
13864.68 352
13865.79 397
13866.90 400
13868.01 387
13869.13 394
13870.24 403
13871.35 371
13872.46 378
13873.58 355
13874.69 353
13875.80 360
13876.91 392
13878.03 346
13879.14 314
13880.25 349
13881.37 370
13882.48 318
13883.59 354
13884.71 353
13885.82 364
13886.93 366
13888.05 340
13889.16 329
13890.27 342
13891.39 373
13892.50 373
13893.61 368
13894.73 339
13895.84 406
13896.95 401
13898.07 339
13899.18 371
13900.29 332
13901.41 356
13902.52 393
13903.64 360
13904.75 332
13905.86 365
13906.98 404
13908.09 362
13909.21 373
13910.32 343
13911.43 353
13912.55 353
13913.66 341
13914.78 328
13915.89 313
13917.01 308
13918.12 335
13919.24 294
13920.35 296
13921.46 351
13922.58 342
13923.69 314
13924.81 324
13925.92 320
13927.04 317
13928.15 329
13929.27 326
13930.38 312
13931.50 310
13932.61 320
13933.73 333
13934.84 338
13935.96 322
13937.07 283
13938.19 332
13939.30 357
13940.42 305
13941.54 291
13942.65 276
13943.77 355
13944.88 348
13946.00 308
13947.11 309
13948.23 291
13949.34 287
13950.46 297
13951.58 295
13952.69 312
13953.81 334
13954.92 334
13956.04 310
13957.16 290
13958.27 285
13959.39 299
13960.50 298
13961.62 286
13962.74 334
13963.85 337
13964.97 321
13966.09 356
13967.20 282
13968.32 310
13969.44 319
13970.55 284
13971.67 297
13972.79 321
13973.90 318
13975.02 308
13976.14 339
13977.25 333
13978.37 361
13979.49 337
13980.60 310
13981.72 294
13982.84 284
13983.95 307
13985.07 336
13986.19 298
13987.31 313
13988.42 312
13989.54 303
13990.66 305
13991.78 295
13992.89 284
13994.01 320
13995.13 308
13996.25 339
13997.36 350
13998.48 336
13999.60 351
14000.72 344
14001.83 358
14002.95 317
14004.07 333
14005.19 307
14006.31 369
14007.42 350
14008.54 349
14009.66 328
14010.78 345
14011.90 341
14013.02 359
14014.13 370
14015.25 356
14016.37 348
14017.49 339
14018.61 345
14019.73 342
14020.84 339
14021.96 351
14023.08 372
14024.20 363
14025.32 336
14026.44 330
14027.56 352
14028.68 303
14029.80 324
14030.91 327
14032.03 335
14033.15 321
14034.27 327
14035.39 302
14036.51 349
14037.63 316
14038.75 347
14039.87 349
14040.99 311
14042.11 305
14043.23 328
14044.35 298
14045.47 324
14046.58 295
14047.70 294
14048.82 329
14049.94 334
14051.06 342
14052.18 365
14053.30 278
14054.42 268
14055.54 348
14056.66 327
14057.78 326
14058.90 334
14060.02 311
14061.14 329
14062.26 338
14063.38 331
14064.51 335
14065.63 322
14066.75 338
14067.87 373
14068.99 374
14070.11 348
14071.23 363
14072.35 333
14073.47 309
14074.59 307
14075.71 298
14076.83 333
14077.95 316
14079.07 357
14080.19 345
14081.32 378
14082.44 360
14083.56 359
14084.68 325
14085.80 328
14086.92 340
14088.04 330
14089.16 354
14090.29 359
14091.41 327
14092.53 384
14093.65 372
14094.77 377
14095.89 358
14097.01 386
14098.14 444
14099.26 417
14100.38 410
14101.50 404
14102.62 428
14103.75 392
14104.87 318
14105.99 345
14107.11 327
14108.23 385
14109.36 365
14110.48 367
14111.60 306
14112.72 321
14113.84 370
14114.97 292
14116.09 279
14117.21 270
14118.33 298
14119.46 333
14120.58 323
14121.70 375
14122.82 317
14123.95 326
14125.07 296
14126.19 347
14127.32 345
14128.44 284
14129.56 315
14130.68 309
14131.81 293
14132.93 265
14134.05 323
14135.18 326
14136.30 287
14137.42 285
14138.55 291
14139.67 308
14140.79 308
14141.92 296
14143.04 318
14144.16 311
14145.29 286
14146.41 288
14147.54 293
14148.66 278
14149.78 285
14150.91 286
14152.03 306
14153.15 295
14154.28 335
14155.40 314
14156.53 291
14157.65 291
14158.77 239
14159.90 257
14161.02 274
14162.15 274
14163.27 286
14164.40 333
14165.52 301
14166.64 273
14167.77 276
14168.89 260
14170.02 274
14171.14 258
14172.27 263
14173.39 293
14174.52 311
14175.64 292
14176.77 313
14177.89 295
14179.02 273
14180.14 288
14181.27 283
14182.39 273
14183.52 243
14184.64 267
14185.77 250
14186.89 291
14188.02 269
14189.14 251
14190.27 253
14191.39 285
14192.52 249
14193.64 249
14194.77 255
14195.90 283
14197.02 291
14198.15 269
14199.27 242
14200.40 261
14201.52 264
14202.65 284
14203.78 252
14204.90 259
14206.03 269
14207.15 245
14208.28 271
14209.41 281
14210.53 286
14211.66 237
14212.78 243
14213.91 245
14215.04 265
14216.16 260
14217.29 255
14218.42 235
14219.54 273
14220.67 245
14221.80 258
14222.92 303
14224.05 300
14225.18 281
14226.30 258
14227.43 283
14228.56 257
14229.68 265
14230.81 234
14231.94 264
14233.06 210
14234.19 222
14235.32 230
14236.45 273
14237.57 250
14238.70 247
14239.83 277
14240.96 287
14242.08 248
14243.21 246
14244.34 247
14245.47 272
14246.59 314
14247.72 271
14248.85 231
14249.98 236
14251.10 248
14252.23 264
14253.36 237
14254.49 246
14255.62 237
14256.74 248
14257.87 291
14259.00 245
14260.13 217
14261.26 275
14262.38 277
14263.51 242
14264.64 247
14265.77 247
14266.90 262
14268.03 235
14269.15 228
14270.28 227
14271.41 224
14272.54 237
14273.67 265
14274.80 240
14275.93 236
14277.06 230
14278.18 213
14279.31 244
14280.44 230
14281.57 252
14282.70 232
14283.83 242
14284.96 256
14286.09 243
14287.22 220
14288.35 209
14289.48 216
14290.60 246
14291.73 226
14292.86 291
14293.99 228
14295.12 242
14296.25 211
14297.38 244
14298.51 239
14299.64 245
14300.77 218
14301.90 227
14303.03 218
14304.16 245
14305.29 230
14306.42 232
14307.55 217
14308.68 211
14309.81 217
14310.94 214
14312.07 225
14313.20 252
14314.33 221
14315.46 235
14316.59 238
14317.72 187
14318.85 214
14319.98 201
14321.11 186
14322.24 234
14323.38 204
14324.51 241
14325.64 235
14326.77 234
14327.90 201
14329.03 230
14330.16 247
14331.29 224
14332.42 241
14333.55 227
14334.68 246
14335.82 224
14336.95 198
14338.08 219
14339.21 229
14340.34 234
14341.47 223
14342.60 215
14343.73 223
14344.87 214
14346.00 235
14347.13 244
14348.26 241
14349.39 238
14350.52 215
14351.66 221
14352.79 233
14353.92 248
14355.05 237
14356.18 251
14357.32 267
14358.45 224
14359.58 237
14360.71 209
14361.84 204
14362.98 186
14364.11 230
14365.24 229
14366.37 229
14367.51 210
14368.64 207
14369.77 252
14370.90 235
14372.04 216
14373.17 230
14374.30 224
14375.43 232
14376.57 220
14377.70 228
14378.83 212
14379.97 240
14381.10 250
14382.23 234
14383.36 219
14384.50 234
14385.63 236
14386.76 209
14387.90 234
14389.03 222
14390.16 236
14391.30 224
14392.43 194
14393.56 205
14394.70 212
14395.83 207
14396.96 212
14398.10 215
14399.23 211
14400.37 212
14401.50 257
14402.63 237
14403.77 210
14404.90 261
14406.03 270
14407.17 237
14408.30 212
14409.44 225
14410.57 239
14411.70 236
14412.84 228
14413.97 225
14415.11 225
14416.24 235
14417.38 299
14418.51 272
14419.64 226
14420.78 203
14421.91 199
14423.05 211
14424.18 236
14425.32 199
14426.45 209
14427.59 228
14428.72 208
14429.86 232
14430.99 236
14432.13 235
14433.26 212
14434.40 203
14435.53 193
14436.67 233
14437.80 249
14438.94 245
14440.07 238
14441.21 239
14442.34 230
14443.48 266
14444.61 235
14445.75 210
14446.89 230
14448.02 232
14449.16 238
14450.29 234
14451.43 218
14452.56 226
14453.70 237
14454.84 258
14455.97 239
14457.11 231
14458.24 229
14459.38 249
14460.52 246
14461.65 258
14462.79 229
14463.92 248
14465.06 229
14466.20 238
14467.33 223
14468.47 273
14469.61 249
14470.74 247
14471.88 260
14473.02 242
14474.15 254
14475.29 278
14476.43 269
14477.56 270
14478.70 281
14479.84 240
14480.97 253
14482.11 271
14483.25 265
14484.38 232
14485.52 243
14486.66 240
14487.79 240
14488.93 226
14490.07 244
14491.21 225
14492.34 248
14493.48 241
14494.62 264
14495.76 218
14496.89 223
14498.03 210
14499.17 267
14500.31 237
14501.44 213
14502.58 217
14503.72 244
14504.86 242
14506.00 218
14507.13 204
14508.27 223
14509.41 224
14510.55 221
14511.69 219
14512.82 226
14513.96 199
14515.10 213
14516.24 214
14517.38 243
14518.51 253
14519.65 271
14520.79 224
14521.93 214
14523.07 197
14524.21 237
14525.35 216
14526.48 212
14527.62 191
14528.76 218
14529.90 222
14531.04 233
14532.18 233
14533.32 212
14534.46 229
14535.60 188
14536.73 226
14537.87 221
14539.01 214
14540.15 268
14541.29 287
14542.43 237
14543.57 238
14544.71 236
14545.85 236
14546.99 223
14548.13 228
14549.27 240
14550.41 199
14551.55 207
14552.69 205
14553.83 240
14554.97 215
14556.11 205
14557.25 242
14558.39 216
14559.53 226
14560.67 275
14561.81 253
14562.95 238
14564.09 247
14565.23 226
14566.37 259
14567.51 238
14568.65 250
14569.79 240
14570.93 230
14572.07 235
14573.21 265
14574.35 239
14575.49 226
14576.63 200
14577.77 263
14578.91 244
14580.05 239
14581.19 186
14582.33 181
14583.48 203
14584.62 231
14585.76 266
14586.90 266
14588.04 230
14589.18 191
14590.32 193
14591.46 235
14592.60 240
14593.75 246
14594.89 229
14596.03 229
14597.17 239
14598.31 215
14599.45 236
14600.59 211
14601.74 204
14602.88 227
14604.02 228
14605.16 270
14606.30 241
14607.44 228
14608.59 255
14609.73 230
14610.87 213
14612.01 223
14613.15 248
14614.30 241
14615.44 214
14616.58 223
14617.72 258
14618.87 267
14620.01 262
14621.15 230
14622.29 246
14623.44 233
14624.58 224
14625.72 237
14626.86 233
14628.01 236
14629.15 271
14630.29 237
14631.43 248
14632.58 251
14633.72 258
14634.86 273
14636.01 249
14637.15 267
14638.29 242
14639.44 234
14640.58 268
14641.72 236
14642.86 222
14644.01 237
14645.15 261
14646.29 249
14647.44 251
14648.58 264
14649.73 232
14650.87 239
14652.01 236
14653.16 234
14654.30 211
14655.44 256
14656.59 263
14657.73 275
14658.87 232
14660.02 224
14661.16 217
14662.31 220
14663.45 244
14664.59 218
14665.74 233
14666.88 277
14668.03 241
14669.17 235
14670.32 217
14671.46 232
14672.60 219
14673.75 246
14674.89 219
14676.04 268
14677.18 268
14678.33 242
14679.47 223
14680.62 220
14681.76 223
14682.91 239
14684.05 260
14685.20 222
14686.34 241
14687.49 244
14688.63 224
14689.78 230
14690.92 252
14692.07 226
14693.21 261
14694.36 253
14695.50 215
14696.65 221
14697.79 212
14698.94 229
14700.08 214
14701.23 209
14702.38 211
14703.52 193
14704.67 233
14705.81 220
14706.96 206
14708.10 249
14709.25 219
14710.40 212
14711.54 226
14712.69 228
14713.83 257
14714.98 228
14716.13 224
14717.27 230
14718.42 221
14719.56 228
14720.71 213
14721.86 244
14723.00 263
14724.15 236
14725.30 238
14726.44 232
14727.59 240
14728.74 219
14729.88 227
14731.03 228
14732.18 217
14733.32 198
14734.47 217
14735.62 219
14736.76 229
14737.91 231
14739.06 212
14740.20 221
14741.35 282
14742.50 247
14743.65 261
14744.79 251
14745.94 257
14747.09 235
14748.23 220
14749.38 220
14750.53 265
14751.68 255
14752.82 250
14753.97 245
14755.12 245
14756.27 214
14757.42 217
14758.56 234
14759.71 245
14760.86 218
14762.01 244
14763.15 240
14764.30 235
14765.45 260
14766.60 275
14767.75 231
14768.90 242
14770.04 246
14771.19 249
14772.34 275
14773.49 254
14774.64 264
14775.79 281
14776.93 285
14778.08 273
14779.23 298
14780.38 297
14781.53 277
14782.68 286
14783.83 294
14784.97 329
14786.12 291
14787.27 296
14788.42 295
14789.57 314
14790.72 285
14791.87 309
14793.02 311
14794.17 304
14795.32 294
14796.46 324
14797.61 338
14798.76 327
14799.91 283
14801.06 266
14802.21 280
14803.36 270
14804.51 303
14805.66 288
14806.81 281
14807.96 313
14809.11 272
14810.26 258
14811.41 246
14812.56 302
14813.71 306
14814.86 282
14816.01 289
14817.16 314
14818.31 290
14819.46 271
14820.61 258
14821.76 260
14822.91 244
14824.06 246
14825.21 215
14826.36 244
14827.51 238
14828.66 218
14829.81 212
14830.96 223
14832.11 244
14833.26 247
14834.42 226
14835.57 237
14836.72 249
14837.87 250
14839.02 239
14840.17 236
14841.32 236
14842.47 224
14843.62 228
14844.77 213
14845.92 220
14847.08 202
14848.23 234
14849.38 224
14850.53 228
14851.68 222
14852.83 197
14853.98 210
14855.14 188
14856.29 198
14857.44 189
14858.59 219
14859.74 204
14860.89 203
14862.05 219
14863.20 189
14864.35 190
14865.50 180
14866.65 198
14867.81 218
14868.96 188
14870.11 232
14871.26 192
14872.41 218
14873.57 222
14874.72 219
14875.87 189
14877.02 195
14878.18 212
14879.33 213
14880.48 191
14881.63 202
14882.79 194
14883.94 209
14885.09 196
14886.24 210
14887.40 178
14888.55 178
14889.70 182
14890.86 198
14892.01 193
14893.16 213
14894.31 208
14895.47 213
14896.62 211
14897.77 208
14898.93 211
14900.08 220
14901.23 209
14902.39 191
14903.54 196
14904.69 178
14905.85 226
14907.00 195
14908.16 209
14909.31 210
14910.46 202
14911.62 228
14912.77 195
14913.92 201
14915.08 209
14916.23 191
14917.39 208
14918.54 184
14919.69 231
14920.85 203
14922.00 188
14923.16 200
14924.31 220
14925.46 223
14926.62 229
14927.77 236
14928.93 204
14930.08 210
14931.24 206
14932.39 206
14933.55 189
14934.70 210
14935.85 218
14937.01 210
14938.16 220
14939.32 205
14940.47 216
14941.63 210
14942.78 186
14943.94 173
14945.09 173
14946.25 214
14947.40 216
14948.56 203
14949.71 191
14950.87 192
14952.03 170
14953.18 183
14954.34 167
14955.49 161
14956.65 168
14957.80 198
14958.96 194
14960.11 170
14961.27 190
14962.42 176
14963.58 192
14964.74 176
14965.89 201
14967.05 172
14968.20 190
14969.36 175
14970.52 213
14971.67 175
14972.83 195
14973.98 218
14975.14 193
14976.30 161
14977.45 201
14978.61 163
14979.77 185
14980.92 214
14982.08 188
14983.24 200
14984.39 193
14985.55 186
14986.70 182
14987.86 193
14989.02 179
14990.18 174
14991.33 164
14992.49 187
14993.65 186
14994.80 177
14995.96 176
14997.12 203
14998.27 157
14999.43 166
15000.59 165
15001.75 172
15002.90 194
15004.06 204
15005.22 184
15006.37 184
15007.53 192
15008.69 172
15009.85 163
15011.00 181
15012.16 240
15013.32 172
15014.48 209
15015.64 189
15016.79 148
15017.95 149
15019.11 157
15020.27 144
15021.43 172
15022.58 179
15023.74 203
15024.90 185
15026.06 193
15027.22 139
15028.37 172
15029.53 151
15030.69 135
15031.85 182
15033.01 176
15034.17 176
15035.32 132
15036.48 177
15037.64 204
15038.80 173
15039.96 197
15041.12 184
15042.28 166
15043.44 161
15044.59 151
15045.75 183
15046.91 167
15048.07 185
15049.23 172
15050.39 144
15051.55 181
15052.71 178
15053.87 161
15055.03 172
15056.19 179
15057.35 181
15058.50 191
15059.66 188
15060.82 162
15061.98 127
15063.14 172
15064.30 190
15065.46 153
15066.62 166
15067.78 164
15068.94 141
15070.10 175
15071.26 142
15072.42 141
15073.58 179
15074.74 165
15075.90 156
15077.06 181
15078.22 168
15079.38 146
15080.54 160
15081.70 166
15082.86 158
15084.02 180
15085.18 176
15086.34 183
15087.50 187
15088.67 194
15089.83 166
15090.99 158
15092.15 172
15093.31 148
15094.47 149
15095.63 188
15096.79 168
15097.95 201
15099.11 160
15100.27 182
15101.43 159
15102.60 160
15103.76 163
15104.92 148
15106.08 164
15107.24 157
15108.40 132
15109.56 170
15110.72 173
15111.89 148
15113.05 147
15114.21 144
15115.37 166
15116.53 150
15117.69 181
15118.86 167
15120.02 179
15121.18 133
15122.34 158
15123.50 150
15124.67 154
15125.83 163
15126.99 158
15128.15 187
15129.31 161
15130.48 153
15131.64 155
15132.80 153
15133.96 150
15135.13 141
15136.29 136
15137.45 141
15138.61 125
15139.78 167
15140.94 136
15142.10 173
15143.26 160
15144.43 136
15145.59 133
15146.75 116
15147.91 148
15149.08 174
15150.24 158
15151.40 154
15152.57 176
15153.73 166
15154.89 183
15156.06 194
15157.22 184
15158.38 136
15159.55 177
15160.71 167
15161.87 168
15163.04 143
15164.20 177
15165.36 167
15166.53 168
15167.69 178
15168.85 177
15170.02 175
15171.18 162
15172.35 177
15173.51 180
15174.67 181
15175.84 183
15177.00 188
15178.17 160
15179.33 165
15180.49 172
15181.66 152
15182.82 148
15183.99 165
15185.15 171
15186.31 160
15187.48 143
15188.64 141
15189.81 174
15190.97 187
15192.14 169
15193.30 163
15194.47 161
15195.63 158
15196.80 198
15197.96 169
15199.13 156
15200.29 144
15201.46 193
15202.62 195
15203.79 191
15204.95 190
15206.12 180
15207.28 166
15208.45 184
15209.61 197
15210.78 168
15211.94 179
15213.11 158
15214.27 157
15215.44 172
15216.60 172
15217.77 186
15218.93 182
15220.10 164
15221.27 173
15222.43 164
15223.60 176
15224.76 164
15225.93 197
15227.10 187
15228.26 173
15229.43 187
15230.59 167
15231.76 176
15232.93 179
15234.09 179
15235.26 182
15236.42 166
15237.59 171
15238.76 165
15239.92 164
15241.09 187
15242.26 167
15243.42 194
15244.59 168
15245.76 163
15246.92 166
15248.09 159
15249.26 188
15250.42 168
15251.59 152
15252.76 184
15253.92 198
15255.09 188
15256.26 174
15257.43 152
15258.59 158
15259.76 156
15260.93 164
15262.09 171
15263.26 158
15264.43 161
15265.60 175
15266.76 143
15267.93 169
15269.10 157
15270.27 154
15271.43 177
15272.60 161
15273.77 157
15274.94 183
15276.10 180
15277.27 167
15278.44 170
15279.61 195
15280.78 189
15281.94 169
15283.11 144
15284.28 153
15285.45 159
15286.62 178
15287.79 160
15288.95 139
15290.12 163
15291.29 161
15292.46 143
15293.63 153
15294.80 175
15295.96 147
15297.13 169
15298.30 163
15299.47 153
15300.64 144
15301.81 161
15302.98 173
15304.15 161
15305.31 146
15306.48 170
15307.65 175
15308.82 166
15309.99 154
15311.16 148
15312.33 176
15313.50 168
15314.67 173
15315.84 175
15317.01 169
15318.18 172
15319.34 166
15320.51 183
15321.68 187
15322.85 187
15324.02 142
15325.19 186
15326.36 165
15327.53 162
15328.70 196
15329.87 191
15331.04 165
15332.21 162
15333.38 175
15334.55 153
15335.72 149
15336.89 154
15338.06 150
15339.23 177
15340.40 159
15341.57 157
15342.74 163
15343.91 189
15345.08 184
15346.26 159
15347.43 163
15348.60 152
15349.77 165
15350.94 157
15352.11 192
15353.28 173
15354.45 168
15355.62 179
15356.79 206
15357.96 127
15359.13 142
15360.30 167
15361.48 183
15362.65 161
15363.82 153
15364.99 192
15366.16 186
15367.33 179
15368.50 171
15369.67 148
15370.85 206
15372.02 175
15373.19 165
15374.36 156
15375.53 169
15376.70 170
15377.88 153
15379.05 174
15380.22 165
15381.39 154
15382.56 170
15383.73 132
15384.91 188
15386.08 184
15387.25 172
15388.42 157
15389.59 125
15390.77 148
15391.94 183
15393.11 156
15394.28 165
15395.46 202
15396.63 136
15397.80 166
15398.97 159
15400.15 150
15401.32 160
15402.49 164
15403.66 164
15404.84 140
15406.01 138
15407.18 145
15408.36 163
15409.53 178
15410.70 168
15411.87 148
15413.05 155
15414.22 146
15415.39 173
15416.57 154
15417.74 152
15418.91 160
15420.09 190
15421.26 155
15422.43 177
15423.61 193
15424.78 151
15425.95 195
15427.13 163
15428.30 189
15429.47 178
15430.65 166
15431.82 182
15433.00 156
15434.17 166
15435.34 172
15436.52 161
15437.69 190
15438.87 194
15440.04 174
15441.21 144
15442.39 165
15443.56 130
15444.74 161
15445.91 160
15447.09 134
15448.26 162
15449.43 147
15450.61 168
15451.78 150
15452.96 167
15454.13 167
15455.31 177
15456.48 164
15457.66 153
15458.83 155
15460.01 161
15461.18 182
15462.36 164
15463.53 171
15464.71 163
15465.88 164
15467.06 162
15468.23 169
15469.41 130
15470.58 151
15471.76 173
15472.93 137
15474.11 169
15475.28 158
15476.46 169
15477.63 149
15478.81 134
15479.99 153
15481.16 153
15482.34 157
15483.51 156
15484.69 145
15485.86 159
15487.04 138
15488.22 123
15489.39 135
15490.57 151
15491.74 169
15492.92 142
15494.10 174
15495.27 180
15496.45 170
15497.62 141
15498.80 152
15499.98 139
15501.15 135
15502.33 163
15503.51 155
15504.68 148
15505.86 152
15507.04 162
15508.21 174
15509.39 150
15510.57 135
15511.74 132
15512.92 169
15514.10 159
15515.27 152
15516.45 147
15517.63 153
15518.81 125
15519.98 158
15521.16 167
15522.34 174
15523.51 174
15524.69 159
15525.87 166
15527.05 146
15528.22 155
15529.40 169
15530.58 156
15531.76 147
15532.93 134
15534.11 156
15535.29 150
15536.47 146
15537.64 134
15538.82 165
15540.00 148
15541.18 170
15542.36 148
15543.53 137
15544.71 151
15545.89 155
15547.07 156
15548.25 168
15549.43 146
15550.60 151
15551.78 145
15552.96 168
15554.14 166
15555.32 138
15556.50 173
15557.67 146
15558.85 149
15560.03 165
15561.21 157
15562.39 163
15563.57 166
15564.75 158
15565.93 179
15567.10 166
15568.28 181
15569.46 168
15570.64 180
15571.82 185
15573.00 167
15574.18 182
15575.36 151
15576.54 132
15577.72 184
15578.90 182
15580.08 192
15581.26 213
15582.43 200
15583.61 174
15584.79 168
15585.97 144
15587.15 168
15588.33 171
15589.51 165
15590.69 177
15591.87 171
15593.05 172
15594.23 179
15595.41 171
15596.59 144
15597.77 170
15598.95 181
15600.13 175
15601.31 174
15602.49 178
15603.67 152
15604.85 159
15606.03 194
15607.21 189
15608.40 204
15609.58 168
15610.76 160
15611.94 166
15613.12 190
15614.30 183
15615.48 157
15616.66 212
15617.84 239
15619.02 232
15620.20 192
15621.38 196
15622.56 171
15623.75 197
15624.93 217
15626.11 178
15627.29 195
15628.47 196
15629.65 160
15630.83 167
15632.01 150
15633.20 194
15634.38 195
15635.56 216
15636.74 216
15637.92 189
15639.10 180
15640.29 176
15641.47 204
15642.65 191
15643.83 193
15645.01 178
15646.19 175
15647.38 174
15648.56 184
15649.74 205
15650.92 231
15652.10 235
15653.29 240
15654.47 209
15655.65 233
15656.83 217
15658.02 220
15659.20 204
15660.38 200
15661.56 213
15662.75 191
15663.93 198
15665.11 190
15666.29 180
15667.48 216
15668.66 186
15669.84 202
15671.03 204
15672.21 219
15673.39 219
15674.57 184
15675.76 179
15676.94 184
15678.12 179
15679.31 207
15680.49 203
15681.67 176
15682.86 199
15684.04 176
15685.22 153
15686.41 173
15687.59 202
15688.77 194
15689.96 215
15691.14 201
15692.32 231
15693.51 220
15694.69 186
15695.88 166
15697.06 165
15698.24 171
15699.43 198
15700.61 179
15701.80 182
15702.98 170
15704.16 184
15705.35 209
15706.53 205
15707.72 185
15708.90 169
15710.09 151
15711.27 189
15712.45 188
15713.64 165
15714.82 159
15716.01 197
15717.19 167
15718.38 172
15719.56 163
15720.75 191
15721.93 185
15723.12 184
15724.30 165
15725.49 180
15726.67 177
15727.86 206
15729.04 206
15730.23 174
15731.41 181
15732.60 201
15733.78 195
15734.97 208
15736.15 206
15737.34 204
15738.52 232
15739.71 186
15740.89 188
15742.08 201
15743.27 206
15744.45 225
15745.64 225
15746.82 231
15748.01 216
15749.19 254
15750.38 241
15751.57 199
15752.75 203
15753.94 207
15755.12 226
15756.31 200
15757.50 252
15758.68 210
15759.87 186
15761.05 187
15762.24 183
15763.43 188
15764.61 186
15765.80 188
15766.99 184
15768.17 225
15769.36 226
15770.55 183
15771.73 195
15772.92 193
15774.11 185
15775.29 176
15776.48 190
15777.67 192
15778.85 208
15780.04 209
15781.23 173
15782.42 199
15783.60 252
15784.79 213
15785.98 187
15787.16 176
15788.35 178
15789.54 180
15790.73 204
15791.91 185
15793.10 164
15794.29 198
15795.48 196
15796.66 183
15797.85 168
15799.04 165
15800.23 175
15801.41 179
15802.60 191
15803.79 147
15804.98 198
15806.17 206
15807.35 196
15808.54 195
15809.73 198
15810.92 175
15812.11 212
15813.30 214
15814.48 190
15815.67 158
15816.86 153
15818.05 173
15819.24 187
15820.43 180
15821.61 183
15822.80 155
15823.99 161
15825.18 168
15826.37 157
15827.56 177
15828.75 175
15829.94 172
15831.12 172
15832.31 146
15833.50 173
15834.69 185
15835.88 155
15837.07 166
15838.26 159
15839.45 172
15840.64 169
15841.83 163
15843.02 141
15844.21 162
15845.39 163
15846.58 153
15847.77 168
15848.96 165
15850.15 154
15851.34 182
15852.53 171
15853.72 164
15854.91 164
15856.10 201
15857.29 170
15858.48 155
15859.67 158
15860.86 169
15862.05 174
15863.24 161
15864.43 168
15865.62 169
15866.81 180
15868.00 137
15869.19 167
15870.38 172
15871.57 175
15872.76 185
15873.96 202
15875.15 193
15876.34 164
15877.53 125
15878.72 162
15879.91 177
15881.10 182
15882.29 160
15883.48 160
15884.67 165
15885.86 156
15887.05 165
15888.25 174
15889.44 151
15890.63 132
15891.82 167
15893.01 188
15894.20 172
15895.39 169
15896.58 145
15897.78 179
15898.97 194
15900.16 172
15901.35 178
15902.54 193
15903.73 195
15904.92 175
15906.12 181
15907.31 167
15908.50 152
15909.69 162
15910.88 149
15912.08 157
15913.27 150
15914.46 178
15915.65 145
15916.84 150
15918.04 158
15919.23 144
15920.42 168
15921.61 166
15922.81 178
15924.00 168
15925.19 180
15926.38 175
15927.58 147
15928.77 138
15929.96 158
15931.15 152
15932.35 187
15933.54 200
15934.73 160
15935.92 171
15937.12 166
15938.31 165
15939.50 152
15940.70 166
15941.89 154
15943.08 159
15944.28 149
15945.47 154
15946.66 145
15947.86 159
15949.05 167
15950.24 166
15951.44 141
15952.63 177
15953.82 158
15955.02 168
15956.21 170
15957.40 166
15958.60 171
15959.79 136
15960.99 137
15962.18 174
15963.37 179
15964.57 149
15965.76 133
15966.96 142
15968.15 161
15969.34 142
15970.54 125
15971.73 145
15972.93 142
15974.12 137
15975.31 136
15976.51 134
15977.70 151
15978.90 164
15980.09 151
15981.29 150
15982.48 158
15983.68 172
15984.87 168
15986.07 130
15987.26 143
15988.46 153
15989.65 127
15990.85 137
15992.04 169
15993.24 151
15994.43 141
15995.63 125
15996.82 169
15998.02 156
15999.21 125
16000.41 141
16001.60 140
16002.80 134
16003.99 146
16005.19 150
16006.38 138
16007.58 128
16008.77 135
16009.97 141
16011.17 123
16012.36 97
16013.56 115
16014.75 133
16015.95 164
16017.14 130
16018.34 132
16019.54 155
16020.73 166
16021.93 137
16023.13 145
16024.32 144
16025.52 137
16026.71 133
16027.91 135
16029.11 144
16030.30 176
16031.50 130
16032.70 145
16033.89 150
16035.09 126
16036.29 151
16037.48 156
16038.68 163
16039.88 153
16041.07 171
16042.27 139
16043.47 116
16044.66 159
16045.86 157
16047.06 158
16048.25 162
16049.45 156
16050.65 183
16051.85 172
16053.04 172
16054.24 163
16055.44 158
16056.64 175
16057.83 142
16059.03 130
16060.23 146
16061.43 133
16062.62 144
16063.82 146
16065.02 136
16066.22 136
16067.41 135
16068.61 137
16069.81 145
16071.01 151
16072.21 160
16073.40 128
16074.60 141
16075.80 138
16077.00 138
16078.20 124
16079.39 144
16080.59 160
16081.79 146
16082.99 132
16084.19 131
16085.39 123
16086.58 136
16087.78 117
16088.98 160
16090.18 147
16091.38 128
16092.58 156
16093.78 162
16094.98 143
16096.17 149
16097.37 116
16098.57 162
16099.77 142
16100.97 110
16102.17 162
16103.37 125
16104.57 140
16105.77 127
16106.97 148
16108.17 113
16109.36 129
16110.56 148
16111.76 137
16112.96 109
16114.16 121
16115.36 132
16116.56 165
16117.76 169
16118.96 132
16120.16 118
16121.36 142
16122.56 148
16123.76 122
16124.96 104
16126.16 127
16127.36 133
16128.56 141
16129.76 133
16130.96 133
16132.16 133
16133.36 132
16134.56 127
16135.76 134
16136.96 156
16138.16 145
16139.36 151
16140.56 165
16141.76 146
16142.97 139
16144.17 151
16145.37 143
16146.57 143
16147.77 144
16148.97 164
16150.17 157
16151.37 134
16152.57 149
16153.77 131
16154.97 142
16156.18 135
16157.38 156
16158.58 129
16159.78 127
16160.98 154
16162.18 167
16163.38 147
16164.58 138
16165.79 154
16166.99 137
16168.19 126
16169.39 120
16170.59 139
16171.79 117
16173.00 132
16174.20 141
16175.40 132
16176.60 145
16177.80 131
16179.01 151
16180.21 139
16181.41 132
16182.61 124
16183.81 144
16185.02 111
16186.22 131
16187.42 144
16188.62 138
16189.82 157
16191.03 140
16192.23 188
16193.43 170
16194.63 135
16195.84 155
16197.04 146
16198.24 131
16199.45 134
16200.65 150
16201.85 167
16203.05 162
16204.26 135
16205.46 131
16206.66 126
16207.87 144
16209.07 149
16210.27 139
16211.48 160
16212.68 132
16213.88 144
16215.08 148
16216.29 131
16217.49 165
16218.70 123
16219.90 144
16221.10 141
16222.31 145
16223.51 148
16224.71 186
16225.92 147
16227.12 127
16228.32 133
16229.53 149
16230.73 158
16231.94 122
16233.14 132
16234.34 143
16235.55 162
16236.75 154
16237.96 135
16239.16 131
16240.36 122
16241.57 145
16242.77 135
16243.98 153
16245.18 156
16246.39 153
16247.59 136
16248.80 152
16250.00 160
16251.21 168
16252.41 178
16253.61 155
16254.82 138
16256.02 140
16257.23 139
16258.43 166
16259.64 170
16260.84 134
16262.05 141
16263.25 152
16264.46 133
16265.66 145
16266.87 168
16268.08 184
16269.28 140
16270.49 144
16271.69 130
16272.90 157
16274.10 180
16275.31 153
16276.51 159
16277.72 154
16278.92 142
16280.13 147
16281.34 149
16282.54 150
16283.75 150
16284.95 170
16286.16 164
16287.37 186
16288.57 131
16289.78 141
16290.98 195
16292.19 175
16293.40 177
16294.60 173
16295.81 207
16297.02 192
16298.22 172
16299.43 149
16300.63 156
16301.84 158
16303.05 164
16304.25 154
16305.46 181
16306.67 159
16307.87 166
16309.08 183
16310.29 157
16311.50 172
16312.70 169
16313.91 153
16315.12 150
16316.32 172
16317.53 152
16318.74 175
16319.94 170
16321.15 155
16322.36 150
16323.57 166
16324.77 152
16325.98 179
16327.19 155
16328.40 157
16329.60 148
16330.81 140
16332.02 154
16333.23 154
16334.43 129
16335.64 133
16336.85 142
16338.06 158
16339.27 153
16340.47 145
16341.68 142
16342.89 164
16344.10 137
16345.31 146
16346.51 151
16347.72 107
16348.93 156
16350.14 166
16351.35 144
16352.56 114
16353.77 125
16354.97 165
16356.18 163
16357.39 144
16358.60 149
16359.81 157
16361.02 132
16362.23 128
16363.43 138
16364.64 128
16365.85 118
16367.06 126
16368.27 134
16369.48 138
16370.69 144
16371.90 149
16373.11 154
16374.32 138
16375.53 138
16376.73 117
16377.94 152
16379.15 138
16380.36 130
16381.57 150
16382.78 149
16383.99 140
16385.20 169
16386.41 160
16387.62 154
16388.83 161
16390.04 149
16391.25 133
16392.46 156
16393.67 159
16394.88 136
16396.09 137
16397.30 153
16398.51 146
16399.72 133
16400.93 145
16402.14 143
16403.35 121
16404.56 131
16405.77 153
16406.98 140
16408.19 133
16409.40 141
16410.61 143
16411.82 128
16413.04 121
16414.25 137
16415.46 134
16416.67 135
16417.88 118
16419.09 125
16420.30 144
16421.51 132
16422.72 114
16423.93 123
16425.14 137
16426.36 144
16427.57 119
16428.78 142
16429.99 130
16431.20 117
16432.41 137
16433.62 142
16434.83 138
16436.05 145
16437.26 144
16438.47 130
16439.68 145
16440.89 111
16442.10 109
16443.32 134
16444.53 131
16445.74 130
16446.95 124
16448.16 114
16449.38 139
16450.59 113
16451.80 108
16453.01 146
16454.22 155
16455.44 142
16456.65 128
16457.86 153
16459.07 131
16460.29 131
16461.50 131
16462.71 140
16463.92 138
16465.14 142
16466.35 125
16467.56 149
16468.77 132
16469.99 136
16471.20 148
16472.41 121
16473.63 124
16474.84 132
16476.05 138
16477.26 131
16478.48 116
16479.69 118
16480.90 123
16482.12 137
16483.33 127
16484.54 128
16485.76 133
16486.97 117
16488.18 117
16489.40 137
16490.61 134
16491.82 115
16493.04 119
16494.25 109
16495.47 97
16496.68 115
16497.89 120
16499.11 108
16500.32 163
16501.53 124
16502.75 120
16503.96 114
16505.18 124
16506.39 133
16507.61 130
16508.82 143
16510.03 117
16511.25 112
16512.46 128
16513.68 109
16514.89 125
16516.11 128
16517.32 148
16518.53 132
16519.75 145
16520.96 159
16522.18 111
16523.39 114
16524.61 134
16525.82 134
16527.04 112
16528.25 132
16529.47 148
16530.68 136
16531.90 131
16533.11 152
16534.33 141
16535.54 135
16536.76 128
16537.97 118
16539.19 121
16540.40 139
16541.62 148
16542.84 126
16544.05 108
16545.27 117
16546.48 129
16547.70 116
16548.91 136
16550.13 128
16551.35 142
16552.56 152
16553.78 144
16554.99 134
16556.21 99
16557.42 110
16558.64 101
16559.86 111
16561.07 132
16562.29 118
16563.51 108
16564.72 121
16565.94 111
16567.15 122
16568.37 159
16569.59 147
16570.80 140
16572.02 140
16573.24 110
16574.45 95
16575.67 109
16576.89 137
16578.10 123
16579.32 121
16580.54 126
16581.75 110
16582.97 137
16584.19 151
16585.41 114
16586.62 132
16587.84 105
16589.06 118
16590.27 115
16591.49 101
16592.71 126
16593.93 121
16595.14 129
16596.36 120
16597.58 126
16598.80 107
16600.01 123
16601.23 140
16602.45 139
16603.67 135
16604.88 126
16606.10 127
16607.32 112
16608.54 127
16609.76 125
16610.97 119
16612.19 116
16613.41 117
16614.63 117
16615.85 133
16617.06 110
16618.28 116
16619.50 103
16620.72 102
16621.94 114
16623.16 140
16624.37 129
16625.59 127
16626.81 171
16628.03 126
16629.25 133
16630.47 137
16631.69 124
16632.90 112
16634.12 124
16635.34 95
16636.56 126
16637.78 131
16639.00 132
16640.22 144
16641.44 120
16642.66 129
16643.88 116
16645.09 111
16646.31 105
16647.53 118
16648.75 99
16649.97 119
16651.19 123
16652.41 135
16653.63 122
16654.85 127
16656.07 130
16657.29 155
16658.51 171
16659.73 142
16660.95 129
16662.17 121
16663.39 118
16664.61 116
16665.83 117
16667.05 110
16668.27 163
16669.49 128
16670.71 115
16671.93 107
16673.15 115
16674.37 123
16675.59 132
16676.81 130
16678.03 116
16679.25 115
16680.47 117
16681.69 131
16682.91 109
16684.13 123
16685.35 131
16686.58 140
16687.80 102
16689.02 117
16690.24 102
16691.46 142
16692.68 122
16693.90 136
16695.12 126
16696.34 106
16697.56 118
16698.79 122
16700.01 104
16701.23 85
16702.45 101
16703.67 118
16704.89 144
16706.11 115
16707.34 85
16708.56 105
16709.78 141
16711.00 136
16712.22 97
16713.44 114
16714.67 122
16715.89 112
16717.11 125
16718.33 129
16719.55 121
16720.78 98
16722.00 119
16723.22 123
16724.44 115
16725.66 101
16726.89 118
16728.11 127
16729.33 123
16730.55 121
16731.78 116
16733.00 127
16734.22 122
16735.44 105
16736.67 110
16737.89 126
16739.11 125
16740.33 116
16741.56 114
16742.78 124
16744.00 114
16745.22 129
16746.45 139
16747.67 130
16748.89 122
16750.12 110
16751.34 116
16752.56 110
16753.79 95
16755.01 97
16756.23 105
16757.46 125
16758.68 111
16759.90 128
16761.13 122
16762.35 133
16763.57 126
16764.80 141
16766.02 134
16767.24 117
16768.47 136
16769.69 117
16770.92 110
16772.14 105
16773.36 121
16774.59 138
16775.81 116
16777.04 131
16778.26 147
16779.48 131
16780.71 109
16781.93 120
16783.16 108
16784.38 128
16785.61 113
16786.83 126
16788.05 112
16789.28 133
16790.50 117
16791.73 118
16792.95 129
16794.18 146
16795.40 129
16796.63 106
16797.85 114
16799.08 111
16800.30 112
16801.53 109
16802.75 147
16803.98 132
16805.20 157
16806.43 116
16807.65 113
16808.88 138
16810.10 111
16811.33 107
16812.55 122
16813.78 111
16815.00 128
16816.23 129
16817.46 130
16818.68 112
16819.91 128
16821.13 142
16822.36 128
16823.58 124
16824.81 119
16826.04 117
16827.26 136
16828.49 146
16829.71 119
16830.94 106
16832.17 121
16833.39 106
16834.62 110
16835.84 118
16837.07 99
16838.30 123
16839.52 127
16840.75 136
16841.98 104
16843.20 114
16844.43 135
16845.66 148
16846.88 125
16848.11 91
16849.34 133
16850.56 129
16851.79 128
16853.02 93
16854.24 98
16855.47 107
16856.70 138
16857.92 123
16859.15 133
16860.38 136
16861.61 115
16862.83 128
16864.06 105
16865.29 120
16866.52 106
16867.74 125
16868.97 111
16870.20 118
16871.42 140
16872.65 134
16873.88 151
16875.11 109
16876.34 102
16877.56 126
16878.79 138
16880.02 131
16881.25 129
16882.47 133
16883.70 140
16884.93 137
16886.16 146
16887.39 133
16888.62 102
16889.84 128
16891.07 135
16892.30 130
16893.53 120
16894.76 96
16895.98 145
16897.21 148
16898.44 132
16899.67 140
16900.90 147
16902.13 135
16903.36 105
16904.59 108
16905.81 114
16907.04 127
16908.27 129
16909.50 136
16910.73 140
16911.96 133
16913.19 157
16914.42 148
16915.65 112
16916.88 112
16918.10 100
16919.33 133
16920.56 128
16921.79 108
16923.02 99
16924.25 122
16925.48 136
16926.71 115
16927.94 118
16929.17 120
16930.40 96
16931.63 127
16932.86 139
16934.09 118
16935.32 125
16936.55 123
16937.78 128
16939.01 133
16940.24 113
16941.47 125
16942.70 118
16943.93 124
16945.16 148
16946.39 132
16947.62 130
16948.85 119
16950.08 143
16951.31 131
16952.54 103
16953.77 106
16955.00 105
16956.23 115
16957.46 102
16958.69 110
16959.93 118
16961.16 131
16962.39 128
16963.62 114
16964.85 102
16966.08 99
16967.31 129
16968.54 122
16969.77 126
16971.00 145
16972.24 153
16973.47 125
16974.70 108
16975.93 111
16977.16 108
16978.39 138
16979.62 109
16980.85 114
16982.09 115
16983.32 133
16984.55 161
16985.78 106
16987.01 107
16988.24 113
16989.48 136
16990.71 116
16991.94 112
16993.17 118
16994.40 126
16995.64 118
16996.87 131
16998.10 123
16999.33 116
17000.57 108
17001.80 132
17003.03 125
17004.26 113
17005.49 120
17006.73 131
17007.96 124
17009.19 121
17010.42 129
17011.66 133
17012.89 131
17014.12 110
17015.36 94
17016.59 115
17017.82 123
17019.05 117
17020.29 117
17021.52 128
17022.75 126
17023.99 126
17025.22 137
17026.45 140
17027.69 125
17028.92 118
17030.15 127
17031.39 127
17032.62 116
17033.85 108
17035.09 123
17036.32 130
17037.55 118
17038.79 118
17040.02 118
17041.25 120
17042.49 137
17043.72 129
17044.96 118
17046.19 94
17047.42 88
17048.66 98
17049.89 116
17051.13 128
17052.36 135
17053.59 131
17054.83 107
17056.06 115
17057.30 125
17058.53 117
17059.77 124
17061.00 131
17062.23 87
17063.47 127
17064.70 136
17065.94 136
17067.17 123
17068.41 126
17069.64 111
17070.88 136
17072.11 117
17073.35 113
17074.58 135
17075.82 129
17077.05 113
17078.29 98
17079.52 107
17080.76 120
17081.99 128
17083.23 128
17084.46 146
17085.70 156
17086.93 124
17088.17 112
17089.40 115
17090.64 128
17091.88 122
17093.11 119
17094.35 123
17095.58 123
17096.82 125
17098.05 119
17099.29 107
17100.53 119
17101.76 113
17103.00 98
17104.23 115
17105.47 100
17106.71 117
17107.94 131
17109.18 131
17110.41 102
17111.65 93
17112.89 96
17114.12 108
17115.36 95
17116.60 98
17117.83 110
17119.07 127
17120.31 140
17121.54 121
17122.78 130
17124.02 122
17125.25 127
17126.49 111
17127.73 102
17128.96 109
17130.20 121
17131.44 116
17132.67 111
17133.91 111
17135.15 114
17136.39 107
17137.62 111
17138.86 109
17140.10 142
17141.33 115
17142.57 106
17143.81 90
17145.05 104
17146.28 93
17147.52 100
17148.76 110
17150.00 134
17151.24 146
17152.47 127
17153.71 108
17154.95 109
17156.19 136
17157.42 126
17158.66 101
17159.90 115
17161.14 100
17162.38 118
17163.61 108
17164.85 92
17166.09 113
17167.33 122
17168.57 96
17169.81 99
17171.04 96
17172.28 113
17173.52 107
17174.76 105
17176.00 113
17177.24 98
17178.48 123
17179.72 111
17180.95 110
17182.19 120
17183.43 141
17184.67 90
17185.91 110
17187.15 116
17188.39 102
17189.63 104
17190.87 109
17192.10 88
17193.34 96
17194.58 111
17195.82 131
17197.06 129
17198.30 97
17199.54 111
17200.78 82
17202.02 113
17203.26 133
17204.50 101
17205.74 103
17206.98 102
17208.22 126
17209.46 123
17210.70 109
17211.94 124
17213.18 101
17214.42 101
17215.66 93
17216.90 124
17218.14 90
17219.38 121
17220.62 155
17221.86 114
17223.10 119
17224.34 104
17225.58 99
17226.82 101
17228.06 85
17229.30 123
17230.54 93
17231.78 108
17233.02 122
17234.26 142
17235.50 116
17236.75 108
17237.99 135
17239.23 124
17240.47 97
17241.71 112
17242.95 120
17244.19 108
17245.43 98
17246.67 125
17247.92 111
17249.16 144
17250.40 110
17251.64 106
17252.88 131
17254.12 114
17255.36 116
17256.60 102
17257.85 119
17259.09 130
17260.33 101
17261.57 126
17262.81 105
17264.05 132
17265.30 115
17266.54 115
17267.78 102
17269.02 115
17270.26 118
17271.51 104
17272.75 117
17273.99 111
17275.23 96
17276.48 101
17277.72 86
17278.96 109
17280.20 123
17281.44 121
17282.69 106
17283.93 102
17285.17 134
17286.41 110
17287.66 91
17288.90 95
17290.14 125
17291.39 107
17292.63 81
17293.87 90
17295.11 110
17296.36 87
17297.60 102
17298.84 99
17300.09 110
17301.33 124
17302.57 127
17303.82 98
17305.06 114
17306.30 127
17307.55 96
17308.79 125
17310.03 105
17311.28 103
17312.52 93
17313.76 104
17315.01 98
17316.25 97
17317.49 113
17318.74 152
17319.98 136
17321.23 105
17322.47 120
17323.71 120
17324.96 78
17326.20 113
17327.45 104
17328.69 126
17329.93 135
17331.18 116
17332.42 105
17333.67 112
17334.91 107
17336.16 99
17337.40 97
17338.64 97
17339.89 109
17341.13 109
17342.38 113
17343.62 113
17344.87 111
17346.11 106
17347.36 98
17348.60 107
17349.85 94
17351.09 90
17352.34 110
17353.58 116
17354.83 116
17356.07 99
17357.32 126
17358.56 109
17359.81 131
17361.05 116
17362.30 93
17363.54 83
17364.79 120
17366.03 110
17367.28 98
17368.53 113
17369.77 97
17371.02 94
17372.26 96
17373.51 87
17374.75 106
17376.00 109
17377.25 128
17378.49 102
17379.74 97
17380.98 94
17382.23 97
17383.48 100
17384.72 97
17385.97 100
17387.21 91
17388.46 90
17389.71 110
17390.95 81
17392.20 108
17393.45 131
17394.69 98
17395.94 96
17397.19 106
17398.43 104
17399.68 90
17400.93 85
17402.17 105
17403.42 111
17404.67 124
17405.91 94
17407.16 91
17408.41 96
17409.65 98
17410.90 101
17412.15 100
17413.40 106
17414.64 106
17415.89 100
17417.14 125
17418.39 76
17419.63 104
17420.88 121
17422.13 119
17423.38 92
17424.62 78
17425.87 102
17427.12 132
17428.37 132
17429.61 101
17430.86 88
17432.11 105
17433.36 117
17434.60 92
17435.85 80
17437.10 114
17438.35 128
17439.60 119
17440.85 101
17442.09 80
17443.34 88
17444.59 90
17445.84 98
17447.09 111
17448.34 115
17449.58 105
17450.83 107
17452.08 106
17453.33 102
17454.58 92
17455.83 104
17457.08 100
17458.32 101
17459.57 109
17460.82 115
17462.07 108
17463.32 103
17464.57 105
17465.82 82
17467.07 105
17468.32 104
17469.57 115
17470.81 99
17472.06 111
17473.31 99
17474.56 100
17475.81 111
17477.06 112
17478.31 111
17479.56 98
17480.81 115
17482.06 154
17483.31 110
17484.56 89
17485.81 99
17487.06 113
17488.31 123
17489.56 130
17490.81 93
17492.06 107
17493.31 98
17494.56 119
17495.81 105
17497.06 100
17498.31 117
17499.56 118
17500.81 110
17502.06 101
17503.31 114
17504.56 97
17505.81 94
17507.06 110
17508.31 96
17509.56 88
17510.81 100
17512.06 109
17513.32 87
17514.57 95
17515.82 112
17517.07 90
17518.32 82
17519.57 76
17520.82 97
17522.07 95
17523.32 115
17524.57 105
17525.83 87
17527.08 92
17528.33 98
17529.58 102
17530.83 112
17532.08 127
17533.33 109
17534.59 114
17535.84 82
17537.09 110
17538.34 93
17539.59 119
17540.84 103
17542.10 127
17543.35 106
17544.60 129
17545.85 109
17547.10 101
17548.36 99
17549.61 112
17550.86 103
17552.11 106
17553.36 113
17554.62 108
17555.87 92
17557.12 120
17558.37 103
17559.63 87
17560.88 78
17562.13 103
17563.38 138
17564.64 116
17565.89 104
17567.14 102
17568.39 116
17569.65 113
17570.90 91
17572.15 86
17573.41 91
17574.66 104
17575.91 108
17577.16 111
17578.42 89
17579.67 107
17580.92 98
17582.18 91
17583.43 81
17584.68 93
17585.94 96
17587.19 108
17588.44 116
17589.70 103
17590.95 93
17592.20 102
17593.46 96
17594.71 98
17595.97 123
17597.22 99
17598.47 109
17599.73 117
17600.98 140
17602.23 88
17603.49 99
17604.74 81
17606.00 106
17607.25 94
17608.51 75
17609.76 79
17611.01 80
17612.27 88
17613.52 99
17614.78 101
17616.03 95
17617.29 92
17618.54 94
17619.79 96
17621.05 103
17622.30 100
17623.56 113
17624.81 92
17626.07 94
17627.32 93
17628.58 114
17629.83 100
17631.09 94
17632.34 98
17633.60 87
17634.85 100
17636.11 115
17637.36 93
17638.62 85
17639.87 104
17641.13 106
17642.39 96
17643.64 98
17644.90 105
17646.15 116
17647.41 87
17648.66 95
17649.92 77
17651.17 102
17652.43 120
17653.69 125
17654.94 103
17656.20 104
17657.45 105
17658.71 97
17659.97 103
17661.22 81
17662.48 70
17663.73 84
17664.99 96
17666.25 113
17667.50 83
17668.76 93
17670.02 88
17671.27 121
17672.53 113
17673.78 96
17675.04 109
17676.30 97
17677.55 92
17678.81 83
17680.07 95
17681.32 99
17682.58 102
17683.84 78
17685.10 114
17686.35 101
17687.61 98
17688.87 97
17690.12 83
17691.38 81
17692.64 104
17693.89 88
17695.15 84
17696.41 95
17697.67 114
17698.92 109
17700.18 104
17701.44 117
17702.70 100
17703.95 104
17705.21 125
17706.47 115
17707.73 112
17708.98 96
17710.24 93
17711.50 89
17712.76 86
17714.02 93
17715.27 113
17716.53 113
17717.79 113
17719.05 95
17720.31 89
17721.57 91
17722.82 110
17724.08 95
17725.34 93
17726.60 105
17727.86 124
17729.12 104
17730.37 112
17731.63 96
17732.89 102
17734.15 91
17735.41 91
17736.67 98
17737.93 109
17739.18 91
17740.44 97
17741.70 118
17742.96 103
17744.22 102
17745.48 106
17746.74 109
17748.00 82
17749.26 72
17750.52 86
17751.78 102
17753.04 91
17754.29 103
17755.55 94
17756.81 95
17758.07 108
17759.33 93
17760.59 102
17761.85 105
17763.11 101
17764.37 108
17765.63 112
17766.89 89
17768.15 119
17769.41 119
17770.67 113
17771.93 129
17773.19 112
17774.45 106
17775.71 102
17776.97 104
17778.23 88
17779.49 109
17780.75 98
17782.01 85
17783.27 122
17784.53 110
17785.79 101
17787.05 118
17788.31 102
17789.58 92
17790.84 99
17792.10 83
17793.36 95
17794.62 102
17795.88 120
17797.14 131
17798.40 113
17799.66 88
17800.92 105
17802.18 100
17803.45 111
17804.71 156
17805.97 112
17807.23 95
17808.49 94
17809.75 92
17811.01 88
17812.27 89
17813.54 103
17814.80 101
17816.06 102
17817.32 127
17818.58 117
17819.84 111
17821.11 105
17822.37 105
17823.63 121
17824.89 88
17826.15 111
17827.42 104
17828.68 105
17829.94 102
17831.20 86
17832.46 80
17833.73 114
17834.99 97
17836.25 112
17837.51 102
17838.78 105
17840.04 109
17841.30 112
17842.56 98
17843.83 88
17845.09 109
17846.35 106
17847.61 102
17848.88 102
17850.14 104
17851.40 121
17852.66 123
17853.93 102
17855.19 88
17856.45 90
17857.72 116
17858.98 72
17860.24 99
17861.51 94
17862.77 86
17864.03 98
17865.30 109
17866.56 98
17867.82 105
17869.09 91
17870.35 109
17871.61 89
17872.88 88
17874.14 92
17875.40 94
17876.67 107
17877.93 108
17879.20 99
17880.46 91
17881.72 88
17882.99 88
17884.25 95
17885.52 104
17886.78 85
17888.04 85
17889.31 112
17890.57 100
17891.84 101
17893.10 126
17894.36 92
17895.63 97
17896.89 105
17898.16 109
17899.42 110
17900.69 103
17901.95 99
17903.22 88
17904.48 90
17905.75 73
17907.01 72
17908.28 109
17909.54 90
17910.81 109
17912.07 107
17913.34 114
17914.60 90
17915.87 90
17917.13 98
17918.40 93
17919.66 110
17920.93 98
17922.19 96
17923.46 108
17924.72 88
17925.99 122
17927.25 99
17928.52 88
17929.79 83
17931.05 104
17932.32 105
17933.58 110
17934.85 90
17936.11 94
17937.38 101
17938.65 98
17939.91 110
17941.18 88
17942.44 108
17943.71 94
17944.98 90
17946.24 112
17947.51 85
17948.77 96
17950.04 117
17951.31 91
17952.57 91
17953.84 105
17955.11 142
17956.37 93
17957.64 69
17958.91 78
17960.17 100
17961.44 116
17962.71 112
17963.97 88
17965.24 95
17966.51 81
17967.77 90
17969.04 96
17970.31 97
17971.58 116
17972.84 113
17974.11 106
17975.38 70
17976.64 66
17977.91 98
17979.18 102
17980.45 97
17981.71 92
17982.98 124
17984.25 103
17985.52 101
17986.78 104
17988.05 103
17989.32 128
17990.59 100
17991.86 98
17993.12 112
17994.39 81
17995.66 81
17996.93 105
17998.20 89
17999.46 80
18000.73 69
18002.00 109
18003.27 106
18004.54 106
18005.80 93
18007.07 126
18008.34 107
18009.61 89
18010.88 96
18012.15 95
18013.42 123
18014.68 121
18015.95 124
18017.22 78
18018.49 97
18019.76 111
18021.03 91
18022.30 104
18023.57 115
18024.83 92
18026.10 102
18027.37 88
18028.64 75
18029.91 95
18031.18 105
18032.45 107
18033.72 81
18034.99 82
18036.26 97
18037.53 116
18038.80 98
18040.07 105
18041.34 108
18042.60 114
18043.87 98
18045.14 96
18046.41 101
18047.68 83
18048.95 128
18050.22 104
18051.49 79
18052.76 110
18054.03 122
18055.30 105
18056.57 103
18057.84 78
18059.11 85
18060.38 104
18061.65 112
18062.92 104
18064.20 90
18065.47 102
18066.74 117
18068.01 124
18069.28 102
18070.55 83
18071.82 107
18073.09 95
18074.36 97
18075.63 84
18076.90 62
18078.17 93
18079.44 105
18080.71 100
18081.99 84
18083.26 72
18084.53 94
18085.80 101
18087.07 85
18088.34 72
18089.61 83
18090.88 111
18092.15 117
18093.43 92
18094.70 80
18095.97 84
18097.24 97
18098.51 92
18099.78 98
18101.06 94
18102.33 123
18103.60 99
18104.87 107
18106.14 74
18107.41 107
18108.69 89
18109.96 111
18111.23 120
18112.50 118
18113.77 92
18115.05 87
18116.32 116
18117.59 106
18118.86 90
18120.14 103
18121.41 89
18122.68 102
18123.95 103
18125.23 89
18126.50 80
18127.77 95
18129.04 98
18130.32 104
18131.59 87
18132.86 99
18134.13 109
18135.41 95
18136.68 90
18137.95 100
18139.23 113
18140.50 98
18141.77 105
18143.05 119
18144.32 127
18145.59 125
18146.87 100
18148.14 101
18149.41 101
18150.69 97
18151.96 86
18153.23 84
18154.51 100
18155.78 118
18157.05 80
18158.33 101
18159.60 91
18160.88 103
18162.15 110
18163.42 89
18164.70 92
18165.97 96
18167.24 100
18168.52 110
18169.79 101
18171.07 93
18172.34 90
18173.62 91
18174.89 94
18176.16 91
18177.44 84
18178.71 109
18179.99 98
18181.26 88
18182.54 95
18183.81 114
18185.09 109
18186.36 103
18187.63 92
18188.91 93
18190.18 88
18191.46 88
18192.73 85
18194.01 85
18195.28 112
18196.56 107
18197.83 102
18199.11 119
18200.38 132
18201.66 89
18202.94 107
18204.21 103
18205.49 90
18206.76 90
18208.04 108
18209.31 78
18210.59 85
18211.86 83
18213.14 92
18214.41 104
18215.69 73
18216.97 99
18218.24 102
18219.52 107
18220.79 132
18222.07 111
18223.35 107
18224.62 96
18225.90 101
18227.17 102
18228.45 92
18229.73 85
18231.00 99
18232.28 115
18233.56 95
18234.83 103
18236.11 111
18237.38 91
18238.66 107
18239.94 92
18241.21 96
18242.49 97
18243.77 131
18245.04 97
18246.32 87
18247.60 84
18248.87 95
18250.15 116
18251.43 80
18252.71 100
18253.98 81
18255.26 100
18256.54 86
18257.81 107
18259.09 89
18260.37 89
18261.65 98
18262.92 105
18264.20 76
18265.48 66
18266.76 102
18268.03 107
18269.31 90
18270.59 98
18271.87 74
18273.14 81
18274.42 92
18275.70 85
18276.98 89
18278.26 96
18279.53 113
18280.81 72
18282.09 92
18283.37 99
18284.65 86
18285.92 110
18287.20 98
18288.48 100
18289.76 87
18291.04 94
18292.32 89
18293.59 93
18294.87 102
18296.15 97
18297.43 93
18298.71 110
18299.99 91
18301.27 107
18302.54 115
18303.82 113
18305.10 94
18306.38 94
18307.66 96
18308.94 88
18310.22 112
18311.50 89
18312.78 110
18314.06 107
18315.33 115
18316.61 92
18317.89 109
18319.17 99
18320.45 95
18321.73 107
18323.01 104
18324.29 85
18325.57 90
18326.85 82
18328.13 97
18329.41 104
18330.69 100
18331.97 87
18333.25 84
18334.53 91
18335.81 116
18337.09 77
18338.37 86
18339.65 101
18340.93 111
18342.21 90
18343.49 91
18344.77 97
18346.05 85
18347.33 69
18348.61 65
18349.89 92
18351.17 87
18352.45 82
18353.73 90
18355.01 99
18356.29 91
18357.57 125
18358.85 113
18360.14 84
18361.42 94
18362.70 82
18363.98 75
18365.26 96
18366.54 88
18367.82 94
18369.10 94
18370.38 98
18371.66 102
18372.95 102
18374.23 86
18375.51 82
18376.79 93
18378.07 102
18379.35 90
18380.63 114
18381.92 92
18383.20 108
18384.48 74
18385.76 100
18387.04 106
18388.32 92
18389.61 96
18390.89 91
18392.17 104
18393.45 104
18394.73 65
18396.02 84
18397.30 71
18398.58 77
18399.86 102
18401.14 78
18402.43 102
18403.71 94
18404.99 84
18406.27 69
18407.56 84
18408.84 95
18410.12 90
18411.40 107
18412.69 77
18413.97 71
18415.25 86
18416.53 100
18417.82 76
18419.10 96
18420.38 91
18421.67 94
18422.95 106
18424.23 79
18425.51 84
18426.80 113
18428.08 95
18429.36 93
18430.65 73
18431.93 96
18433.21 90
18434.50 104
18435.78 95
18437.06 72
18438.35 71
18439.63 102
18440.92 107
18442.20 81
18443.48 93
18444.77 105
18446.05 78
18447.33 83
18448.62 91
18449.90 95
18451.19 94
18452.47 113
18453.75 95
18455.04 102
18456.32 90
18457.61 103
18458.89 100
18460.17 87
18461.46 101
18462.74 83
18464.03 111
18465.31 107
18466.60 90
18467.88 105
18469.17 121
18470.45 99
18471.74 82
18473.02 95
18474.30 104
18475.59 87
18476.87 96
18478.16 104
18479.44 86
18480.73 90
18482.01 82
18483.30 95
18484.58 100
18485.87 97
18487.16 88
18488.44 78
18489.73 90
18491.01 94
18492.30 94
18493.58 94
18494.87 119
18496.15 99
18497.44 81
18498.72 103
18500.01 94
18501.30 90
18502.58 92
18503.87 109
18505.15 141
18506.44 96
18507.73 105
18509.01 103
18510.30 105
18511.58 92
18512.87 74
18514.16 81
18515.44 89
18516.73 75
18518.01 97
18519.30 107
18520.59 95
18521.87 87
18523.16 106
18524.45 88
18525.73 93
18527.02 113
18528.31 99
18529.59 76
18530.88 111
18532.17 99
18533.45 111
18534.74 92
18536.03 93
18537.31 73
18538.60 82
18539.89 84
18541.18 80
18542.46 95
18543.75 95
18545.04 96
18546.32 107
18547.61 92
18548.90 110
18550.19 102
18551.47 102
18552.76 101
18554.05 119
18555.34 90
18556.62 83
18557.91 95
18559.20 83
18560.49 83
18561.78 88
18563.06 104
18564.35 106
18565.64 101
18566.93 92
18568.22 97
18569.50 100
18570.79 100
18572.08 90
18573.37 99
18574.66 108
18575.94 98
18577.23 87
18578.52 89
18579.81 93
18581.10 127
18582.39 130
18583.68 96
18584.96 117
18586.25 109
18587.54 106
18588.83 100
18590.12 86
18591.41 116
18592.70 102
18593.99 97
18595.27 75
18596.56 86
18597.85 105
18599.14 119
18600.43 107
18601.72 106
18603.01 87
18604.30 128
18605.59 117
18606.88 90
18608.17 97
18609.46 89
18610.75 96
18612.04 96
18613.33 109
18614.62 104
18615.90 103
18617.19 95
18618.48 107
18619.77 122
18621.06 128
18622.35 123
18623.64 99
18624.93 100
18626.22 102
18627.51 97
18628.80 80
18630.09 125
18631.39 91
18632.68 95
18633.97 95
18635.26 97
18636.55 93
18637.84 108
18639.13 85
18640.42 113
18641.71 72
18643.00 78
18644.29 98
18645.58 98
18646.87 98
18648.16 74
18649.45 99
18650.74 126
18652.04 90
18653.33 98
18654.62 78
18655.91 87
18657.20 91
18658.49 81
18659.78 99
18661.07 103
18662.36 104
18663.66 94
18664.95 97
18666.24 102
18667.53 82
18668.82 89
18670.11 88
18671.41 95
18672.70 98
18673.99 100
18675.28 111
18676.57 97
18677.86 91
18679.16 85
18680.45 103
18681.74 99
18683.03 85
18684.32 73
18685.62 84
18686.91 79
18688.20 98
18689.49 105
18690.79 90
18692.08 82
18693.37 81
18694.66 99
18695.96 100
18697.25 109
18698.54 99
18699.83 91
18701.13 108
18702.42 103
18703.71 108
18705.00 114
18706.30 101
18707.59 100
18708.88 85
18710.18 100
18711.47 95
18712.76 106
18714.05 115
18715.35 98
18716.64 95
18717.93 104
18719.23 79
18720.52 84
18721.81 100
18723.11 104
18724.40 128
18725.69 107
18726.99 97
18728.28 103
18729.58 86
18730.87 90
18732.16 94
18733.46 96
18734.75 83
18736.04 89
18737.34 89
18738.63 99
18739.93 92
18741.22 109
18742.51 101
18743.81 89
18745.10 104
18746.40 104
18747.69 99
18748.99 99
18750.28 93
18751.58 67
18752.87 87
18754.16 84
18755.46 98
18756.75 107
18758.05 105
18759.34 94
18760.64 86
18761.93 80
18763.23 91
18764.52 96
18765.82 110
18767.11 106
18768.41 94
18769.70 104
18771.00 77
18772.29 102
18773.59 84
18774.88 86
18776.18 101
18777.47 98
18778.77 73
18780.06 98
18781.36 86
18782.65 102
18783.95 146
18785.25 100
18786.54 102
18787.84 116
18789.13 70
18790.43 91
18791.72 99
18793.02 99
18794.32 99
18795.61 80
18796.91 94
18798.20 82
18799.50 86
18800.80 94
18802.09 98
18803.39 103
18804.69 123
18805.98 117
18807.28 115
18808.57 98
18809.87 90
18811.17 104
18812.46 101
18813.76 94
18815.06 101
18816.35 93
18817.65 102
18818.95 102
18820.24 108
18821.54 98
18822.84 105
18824.13 100
18825.43 103
18826.73 95
18828.03 97
18829.32 93
18830.62 101
18831.92 113
18833.21 88
18834.51 87
18835.81 79
18837.11 95
18838.40 83
18839.70 108
18841.00 111
18842.30 97
18843.59 85
18844.89 76
18846.19 75
18847.49 100
18848.79 94
18850.08 78
18851.38 84
18852.68 72
18853.98 88
18855.27 84
18856.57 104
18857.87 98
18859.17 92
18860.47 107
18861.77 90
18863.06 87
18864.36 115
18865.66 112
18866.96 101
18868.26 68
18869.56 93
18870.85 90
18872.15 81
18873.45 78
18874.75 67
18876.05 107
18877.35 94
18878.65 92
18879.95 81
18881.24 76
18882.54 104
18883.84 99
18885.14 91
18886.44 87
18887.74 100
18889.04 83
18890.34 85
18891.64 83
18892.94 74
18894.24 82
18895.54 116
18896.84 86
18898.13 88
18899.43 101
18900.73 102
18902.03 89
18903.33 116
18904.63 88
18905.93 100
18907.23 95
18908.53 94
18909.83 80
18911.13 89
18912.43 79
18913.73 89
18915.03 82
18916.33 87
18917.63 84
18918.93 92
18920.23 76
18921.53 70
18922.83 76
18924.13 97
18925.43 94
18926.74 97
18928.04 86
18929.34 89
18930.64 103
18931.94 97
18933.24 103
18934.54 72
18935.84 71
18937.14 82
18938.44 71
18939.74 78
18941.04 97
18942.34 70
18943.65 93
18944.95 85
18946.25 85
18947.55 71
18948.85 85
18950.15 78
18951.45 91
18952.75 87
18954.06 94
18955.36 86
18956.66 88
18957.96 65
18959.26 75
18960.56 75
18961.87 87
18963.17 83
18964.47 84
18965.77 109
18967.07 78
18968.37 82
18969.68 86
18970.98 87
18972.28 88
18973.58 82
18974.88 105
18976.19 86
18977.49 73
18978.79 81
18980.09 96
18981.40 112
18982.70 91
18984.00 94
18985.30 80
18986.61 94
18987.91 76
18989.21 88
18990.51 91
18991.82 78
18993.12 86
18994.42 96
18995.73 103
18997.03 91
18998.33 63
18999.63 71
19000.94 72
19002.24 94
19003.54 77
19004.85 97
19006.15 75
19007.45 91
19008.76 88
19010.06 87
19011.36 70
19012.67 94
19013.97 98
19015.27 82
19016.58 79
19017.88 75
19019.18 84
19020.49 88
19021.79 103
19023.10 101
19024.40 88
19025.70 75
19027.01 87
19028.31 90
19029.62 110
19030.92 106
19032.22 84
19033.53 88
19034.83 90
19036.14 89
19037.44 80
19038.75 77
19040.05 83
19041.35 86
19042.66 82
19043.96 111
19045.27 106
19046.57 95
19047.88 99
19049.18 82
19050.49 77
19051.79 92
19053.10 92
19054.40 81
19055.71 87
19057.01 78
19058.32 97
19059.62 108
19060.93 104
19062.23 100
19063.54 81
19064.84 101
19066.15 90
19067.45 86
19068.76 87
19070.06 79
19071.37 82
19072.67 88
19073.98 82
19075.29 84
19076.59 99
19077.90 112
19079.20 103
19080.51 85
19081.81 92
19083.12 73
19084.43 75
19085.73 99
19087.04 79
19088.34 92
19089.65 90
19090.96 69
19092.26 100
19093.57 76
19094.87 94
19096.18 84
19097.49 108
19098.79 92
19100.10 85
19101.41 96
19102.71 93
19104.02 72
19105.33 68
19106.63 88
19107.94 78
19109.25 85
19110.55 90
19111.86 87
19113.17 87
19114.47 87
19115.78 136
19117.09 106
19118.40 91
19119.70 76
19121.01 95
19122.32 78
19123.62 61
19124.93 69
19126.24 84
19127.55 102
19128.85 103
19130.16 96
19131.47 82
19132.78 79
19134.08 75
19135.39 86
19136.70 72
19138.01 99
19139.32 73
19140.62 80
19141.93 81
19143.24 73
19144.55 85
19145.85 68
19147.16 94
19148.47 96
19149.78 87
19151.09 89
19152.40 66
19153.70 84
19155.01 79
19156.32 90
19157.63 78
19158.94 92
19160.25 80
19161.55 87
19162.86 98
19164.17 97
19165.48 89
19166.79 85
19168.10 74
19169.41 79
19170.72 76
19172.02 102
19173.33 99
19174.64 86
19175.95 87
19177.26 96
19178.57 92
19179.88 85
19181.19 89
19182.50 100
19183.81 72
19185.12 102
19186.43 95
19187.74 65
19189.05 75
19190.35 92
19191.66 99
19192.97 93
19194.28 92
19195.59 72
19196.90 69
19198.21 72
19199.52 78
19200.83 88
19202.14 112
19203.45 100
19204.76 80
19206.07 81
19207.38 75
19208.69 77
19210.00 87
19211.31 80
19212.62 80
19213.93 86
19215.24 68
19216.56 81
19217.87 76
19219.18 90
19220.49 84
19221.80 86
19223.11 84
19224.42 97
19225.73 73
19227.04 76
19228.35 79
19229.66 70
19230.97 68
19232.28 75
19233.60 99
19234.91 94
19236.22 93
19237.53 67
19238.84 78
19240.15 73
19241.46 99
19242.77 106
19244.09 104
19245.40 89
19246.71 92
19248.02 76
19249.33 68
19250.64 65
19251.95 79
19253.27 87
19254.58 76
19255.89 80
19257.20 70
19258.51 71
19259.83 69
19261.14 67
19262.45 74
19263.76 92
19265.07 109
19266.39 95
19267.70 81
19269.01 73
19270.32 73
19271.63 90
19272.95 95
19274.26 97
19275.57 99
19276.88 98
19278.20 103
19279.51 99
19280.82 101
19282.14 71
19283.45 56
19284.76 76
19286.07 76
19287.39 80
19288.70 91
19290.01 87
19291.33 85
19292.64 93
19293.95 88
19295.26 82
19296.58 70
19297.89 81
19299.20 113
19300.52 88
19301.83 76
19303.14 102
19304.46 99
19305.77 87
19307.09 98
19308.40 85
19309.71 98
19311.03 107
19312.34 95
19313.65 85
19314.97 63
19316.28 91
19317.60 112
19318.91 123
19320.22 101
19321.54 87
19322.85 73
19324.17 78
19325.48 97
19326.79 88
19328.11 95
19329.42 72
19330.74 65
19332.05 95
19333.37 68
19334.68 90
19335.99 87
19337.31 98
19338.62 89
19339.94 92
19341.25 77
19342.57 95
19343.88 105
19345.20 92
19346.51 95
19347.83 102
19349.14 88
19350.46 102
19351.77 87
19353.09 91
19354.40 93
19355.72 90
19357.03 80
19358.35 100
19359.66 110
19360.98 75
19362.29 94
19363.61 87
19364.93 92
19366.24 73
19367.56 93
19368.87 79
19370.19 83
19371.50 70
19372.82 98
19374.14 102
19375.45 70
19376.77 71
19378.08 79
19379.40 93
19380.72 88
19382.03 76
19383.35 80
19384.66 81
19385.98 66
19387.30 97
19388.61 87
19389.93 79
19391.25 70
19392.56 95
19393.88 84
19395.20 112
19396.51 109
19397.83 98
19399.15 90
19400.46 88
19401.78 72
19403.10 104
19404.41 91
19405.73 105
19407.05 80
19408.36 70
19409.68 103
19411.00 98
19412.31 67
19413.63 88
19414.95 77
19416.27 85
19417.58 99
19418.90 92
19420.22 87
19421.54 92
19422.85 83
19424.17 107
19425.49 84
19426.81 89
19428.12 76
19429.44 80
19430.76 100
19432.08 75
19433.40 68
19434.71 67
19436.03 67
19437.35 98
19438.67 76
19439.99 81
19441.30 69
19442.62 78
19443.94 70
19445.26 82
19446.58 100
19447.89 80
19449.21 86
19450.53 94
19451.85 95
19453.17 82
19454.49 103
19455.81 83
19457.12 74
19458.44 93
19459.76 73
19461.08 99
19462.40 113
19463.72 83
19465.04 73
19466.36 68
19467.68 85
19468.99 76
19470.31 101
19471.63 79
19472.95 87
19474.27 85
19475.59 85
19476.91 78
19478.23 63
19479.55 96
19480.87 63
19482.19 90
19483.51 109
19484.83 83
19486.15 77
19487.47 105
19488.79 98
19490.11 85
19491.43 67
19492.75 82
19494.07 98
19495.39 100
19496.71 79
19498.03 79
19499.35 81
19500.67 85
19501.99 90
19503.31 61
19504.63 69
19505.95 69
19507.27 81
19508.59 81
19509.91 68
19511.23 91
19512.55 101
19513.87 84
19515.19 66
19516.51 77
19517.83 80
19519.15 80
19520.47 69
19521.79 60
19523.12 60
19524.44 64
19525.76 82
19527.08 89
19528.40 85
19529.72 79
19531.04 74
19532.36 78
19533.68 84
19535.01 108
19536.33 84
19537.65 87
19538.97 86
19540.29 90
19541.61 106
19542.93 97
19544.26 78
19545.58 74
19546.90 79
19548.22 68
19549.54 75
19550.87 72
19552.19 76
19553.51 105
19554.83 79
19556.15 90
19557.47 71
19558.80 71
19560.12 86
19561.44 73
19562.76 57
19564.09 61
19565.41 84
19566.73 65
19568.05 77
19569.38 84
19570.70 84
19572.02 79
19573.34 82
19574.67 88
19575.99 80
19577.31 67
19578.63 73
19579.96 78
19581.28 72
19582.60 81
19583.93 66
19585.25 68
19586.57 83
19587.90 80
19589.22 78
19590.54 69
19591.86 89
19593.19 85
19594.51 87
19595.83 67
19597.16 79
19598.48 91
19599.81 67
19601.13 87
19602.45 66
19603.78 64
19605.10 84
19606.42 92
19607.75 85
19609.07 77
19610.40 75
19611.72 64
19613.04 71
19614.37 74
19615.69 66
19617.02 81
19618.34 77
19619.66 86
19620.99 81
19622.31 76
19623.64 82
19624.96 75
19626.29 89
19627.61 83
19628.93 68
19630.26 71
19631.58 67
19632.91 82
19634.23 87
19635.56 66
19636.88 91
19638.21 75
19639.53 82
19640.86 103
19642.18 89
19643.51 95
19644.83 90
19646.16 80
19647.48 79
19648.81 84
19650.13 75
19651.46 71
19652.78 63
19654.11 85
19655.43 76
19656.76 88
19658.08 75
19659.41 99
19660.74 78
19662.06 66
19663.39 75
19664.71 105
19666.04 96
19667.36 104
19668.69 78
19670.02 86
19671.34 69
19672.67 85
19673.99 103
19675.32 78
19676.65 62
19677.97 81
19679.30 69
19680.63 85
19681.95 101
19683.28 112
19684.60 93
19685.93 85
19687.26 80
19688.58 90
19689.91 79
19691.24 72
19692.56 88
19693.89 94
19695.22 89
19696.54 83
19697.87 100
19699.20 85
19700.52 86
19701.85 67
19703.18 73
19704.51 63
19705.83 67
19707.16 76
19708.49 91
19709.81 87
19711.14 80
19712.47 81
19713.80 72
19715.12 72
19716.45 70
19717.78 76
19719.11 85
19720.43 93
19721.76 96
19723.09 64
19724.42 89
19725.74 84
19727.07 89
19728.40 76
19729.73 68
19731.06 73
19732.38 69
19733.71 98
19735.04 90
19736.37 69
19737.70 77
19739.02 104
19740.35 95
19741.68 79
19743.01 82
19744.34 101
19745.67 79
19747.00 80
19748.32 82
19749.65 73
19750.98 68
19752.31 80
19753.64 55
19754.97 85
19756.30 91
19757.62 89
19758.95 72
19760.28 81
19761.61 87
19762.94 83
19764.27 91
19765.60 88
19766.93 94
19768.26 99
19769.59 84
19770.92 68
19772.25 63
19773.57 81
19774.90 84
19776.23 109
19777.56 77
19778.89 78
19780.22 61
19781.55 72
19782.88 84
19784.21 72
19785.54 83
19786.87 85
19788.20 83
19789.53 70
19790.86 95
19792.19 90
19793.52 107
19794.85 88
19796.18 68
19797.51 91
19798.84 82
19800.17 72
19801.50 90
19802.83 83
19804.16 81
19805.49 98
19806.82 81
19808.16 98
19809.49 99
19810.82 89
19812.15 88
19813.48 60
19814.81 78
19816.14 76
19817.47 76
19818.80 88
19820.13 110
19821.46 81
19822.79 98
19824.13 85
19825.46 75
19826.79 87
19828.12 80
19829.45 87
19830.78 73
19832.11 82
19833.44 70
19834.78 74
19836.11 91
19837.44 92
19838.77 73
19840.10 65
19841.43 76
19842.77 87
19844.10 73
19845.43 92
19846.76 70
19848.09 66
19849.42 86
19850.76 91
19852.09 91
19853.42 57
19854.75 83
19856.09 76
19857.42 77
19858.75 68
19860.08 85
19861.41 103
19862.75 95
19864.08 91
19865.41 82
19866.74 90
19868.08 65
19869.41 85
19870.74 97
19872.08 102
19873.41 71
19874.74 73
19876.07 75
19877.41 98
19878.74 101
19880.07 89
19881.41 89
19882.74 88
19884.07 77
19885.40 93
19886.74 91
19888.07 85
19889.40 89
19890.74 77
19892.07 97
19893.40 98
19894.74 89
19896.07 111
19897.41 88
19898.74 80
19900.07 92
19901.41 107
19902.74 96
19904.07 83
19905.41 71
19906.74 89
19908.08 83
19909.41 61
19910.74 75
19912.08 80
19913.41 71
19914.75 72
19916.08 100
19917.41 86
19918.75 83
19920.08 82
19921.42 69
19922.75 79
19924.09 65
19925.42 84
19926.76 77
19928.09 72
19929.42 63
19930.76 81
19932.09 72
19933.43 71
19934.76 69
19936.10 86
19937.43 73
19938.77 70
19940.10 76
19941.44 79
19942.77 96
19944.11 86
19945.44 77
19946.78 80
19948.11 69
19949.45 82
19950.79 93
19952.12 90
19953.46 83
19954.79 87
19956.13 86
19957.46 89
19958.80 61
19960.13 59
19961.47 77
19962.81 83
19964.14 76
19965.48 74
19966.81 72
19968.15 86
19969.49 87
19970.82 86
19972.16 71
19973.49 75
19974.83 96
19976.17 122
19977.50 79
19978.84 75
19980.18 84
19981.51 80
19982.85 89
19984.18 106
19985.52 109
19986.86 70
19988.19 77
19989.53 73
19990.87 72
19992.20 62
19993.54 80
19994.88 80
19996.21 93
19997.55 74
19998.89 97
20000.23 97
20001.56 76
20002.90 63
20004.24 82
20005.57 90
20006.91 92
20008.25 95
20009.59 67
20010.92 78
20012.26 97
20013.60 91
20014.94 78
20016.27 87
20017.61 80
20018.95 83
20020.29 76
20021.62 67
20022.96 68
20024.30 80
20025.64 77
20026.98 80
20028.31 71
20029.65 75
20030.99 93
20032.33 92
20033.67 74
20035.00 65
20036.34 90
20037.68 80
20039.02 74
20040.36 89
20041.70 58
20043.03 78
20044.37 100
20045.71 84
20047.05 70
20048.39 85
20049.73 70
20051.07 86
20052.41 78
20053.74 67
20055.08 91
20056.42 91
20057.76 89
20059.10 77
20060.44 74
20061.78 66
20063.12 78
20064.46 77
20065.80 82
20067.13 65
20068.47 99
20069.81 95
20071.15 65
20072.49 78
20073.83 80
20075.17 87
20076.51 75
20077.85 68
20079.19 59
20080.53 62
20081.87 76
20083.21 89
20084.55 93
20085.89 99
20087.23 105
20088.57 78
20089.91 84
20091.25 63
20092.59 71
20093.93 87
20095.27 77
20096.61 97
20097.95 98
20099.29 78
20100.63 74
20101.97 95
20103.31 89
20104.65 87
20105.99 84
20107.33 85
20108.67 75
20110.02 78
20111.36 80
20112.70 64
20114.04 99
20115.38 90
20116.72 70
20118.06 83
20119.40 68
20120.74 91
20122.08 74
20123.43 81
20124.77 67
20126.11 72
20127.45 79
20128.79 83
20130.13 90
20131.47 69
20132.81 65
20134.16 59
20135.50 82
20136.84 77
20138.18 84
20139.52 90
20140.86 89
20142.21 79
20143.55 74
20144.89 73
