# Supplementary material for: MALDI-TOF MS typing enables the classification of brewing yeasts of the genus Saccharomyces to major beer styles
Source: PLoS One. 2017 Aug 9;12(8):e0181694. doi: 10.1371/journal.pone.0181694 (PMC5549903; doi:10.1371/journal.pone.0181694)
Supplement: S4 File — The directory includes 90 raw files and was zipped to “.zip”; the folder has three strains with 30 spectra per strain; S1 Text explains the raw files with an example and Table 1 represents the yeast strains used within the experiment. (ZIP) [file pone.0181694.s007.zip › 10-12/30260-210-OG-Ale-Ale-YPG-18h-E-E_2015-08-11__0_A3_1.dat]

2000.98 10545
2001.40 10011
2001.82 10007
2002.25 9903
2002.67 9875
2003.09 10255
2003.51 10294
2003.93 10589
2004.35 10223
2004.78 10032
2005.20 10440
2005.62 10407
2006.04 10062
2006.47 10547
2006.89 10151
2007.31 10485
2007.73 10671
2008.16 10610
2008.58 11223
2009.00 11217
2009.42 11519
2009.85 11299
2010.27 11861
2010.69 12030
2011.11 11271
2011.54 10998
2011.96 11258
2012.38 10972
2012.80 10919
2013.23 10562
2013.65 10650
2014.07 10715
2014.50 10342
2014.92 10072
2015.34 9983
2015.77 9937
2016.19 9891
2016.61 9775
2017.04 9720
2017.46 10007
2017.88 9941
2018.31 9941
2018.73 10039
2019.15 9813
2019.58 10515
2020.00 10165
2020.42 10198
2020.85 10669
2021.27 10454
2021.70 10741
2022.12 10598
2022.54 10526
2022.97 10578
2023.39 10136
2023.82 10785
2024.24 10368
2024.66 10665
2025.09 10552
2025.51 10445
2025.94 10455
2026.36 10549
2026.79 10341
2027.21 10114
2027.63 10428
2028.06 10463
2028.48 10063
2028.91 10017
2029.33 9591
2029.76 9614
2030.18 9585
2030.61 9940
2031.03 9685
2031.46 9692
2031.88 9709
2032.31 10020
2032.73 10238
2033.16 10559
2033.58 10368
2034.01 10146
2034.43 10489
2034.86 10266
2035.28 10204
2035.71 10314
2036.13 10407
2036.56 10469
2036.98 10476
2037.41 10342
2037.84 10556
2038.26 10179
2038.69 10082
2039.11 10385
2039.54 10303
2039.96 10635
2040.39 10658
2040.82 10750
2041.24 10937
2041.67 11005
2042.09 11292
2042.52 11078
2042.95 11058
2043.37 10470
2043.80 10238
2044.22 9994
2044.65 10083
2045.08 10178
2045.50 10135
2045.93 10031
2046.36 10041
2046.78 10409
2047.21 10739
2047.64 10436
2048.06 10655
2048.49 10436
2048.92 10522
2049.34 10890
2049.77 10805
2050.20 10578
2050.62 10922
2051.05 10963
2051.48 10458
2051.90 9964
2052.33 10277
2052.76 9641
2053.18 9567
2053.61 10098
2054.04 10228
2054.47 9907
2054.89 9920
2055.32 9950
2055.75 9829
2056.18 9782
2056.60 10245
2057.03 10049
2057.46 10113
2057.89 10011
2058.31 9691
2058.74 10014
2059.17 9995
2059.60 10018
2060.03 10100
2060.45 10133
2060.88 9929
2061.31 9869
2061.74 9716
2062.17 9330
2062.59 9708
2063.02 9780
2063.45 10059
2063.88 10221
2064.31 9705
2064.73 9867
2065.16 10560
2065.59 10429
2066.02 10316
2066.45 10774
2066.88 10662
2067.31 10737
2067.73 10723
2068.16 10990
2068.59 10377
2069.02 10297
2069.45 10295
2069.88 9844
2070.31 9877
2070.74 10122
2071.17 10225
2071.59 10327
2072.02 9894
2072.45 9909
2072.88 9824
2073.31 10073
2073.74 9879
2074.17 9994
2074.60 9877
2075.03 9612
2075.46 9978
2075.89 10516
2076.32 10677
2076.75 10315
2077.18 10323
2077.61 10776
2078.04 10908
2078.47 10930
2078.89 10945
2079.32 10666
2079.75 10893
2080.18 11258
2080.61 10856
2081.04 10869
2081.47 11074
2081.90 11002
2082.34 11064
2082.77 10753
2083.20 10850
2083.63 10905
2084.06 10812
2084.49 10704
2084.92 10651
2085.35 10572
2085.78 10527
2086.21 10451
2086.64 10240
2087.07 9670
2087.50 9797
2087.93 9749
2088.36 9648
2088.79 9933
2089.22 10150
2089.65 9979
2090.09 10117
2090.52 10117
2090.95 10359
2091.38 10390
2091.81 10020
2092.24 9929
2092.67 10097
2093.10 10019
2093.54 10005
2093.97 10281
2094.40 10401
2094.83 10244
2095.26 10136
2095.69 10179
2096.12 10490
2096.56 10259
2096.99 10290
2097.42 9968
2097.85 9951
2098.28 9858
2098.71 9687
2099.15 9796
2099.58 9649
2100.01 9470
2100.44 9438
2100.87 9552
2101.31 9872
2101.74 9574
2102.17 9242
2102.60 9818
2103.04 9987
2103.47 9738
2103.90 9323
2104.33 9571
2104.77 9831
2105.20 9912
2105.63 10072
2106.06 9977
2106.50 10055
2106.93 10374
2107.36 10474
2107.79 10673
2108.23 10366
2108.66 10305
2109.09 10404
2109.53 10419
2109.96 10656
2110.39 10947
2110.82 10877
2111.26 10833
2111.69 10133
2112.12 9873
2112.56 10235
2112.99 10091
2113.42 9774
2113.86 9765
2114.29 9714
2114.72 9470
2115.16 9267
2115.59 9374
2116.03 9521
2116.46 9889
2116.89 9751
2117.33 9298
2117.76 9538
2118.19 9521
2118.63 9371
2119.06 9259
2119.50 9241
2119.93 9566
2120.36 9467
2120.80 9839
2121.23 9605
2121.67 9700
2122.10 9664
2122.54 9654
2122.97 9660
2123.40 9801
2123.84 9917
2124.27 10303
2124.71 10242
2125.14 10018
2125.58 9822
2126.01 9845
2126.45 10047
2126.88 9795
2127.32 9726
2127.75 9793
2128.19 9491
2128.62 9486
2129.06 9312
2129.49 9649
2129.93 9432
2130.36 9850
2130.80 9599
2131.23 10027
2131.67 10073
2132.10 9966
2132.54 10277
2132.97 10373
2133.41 10445
2133.84 10528
2134.28 10273
2134.71 10488
2135.15 10454
2135.59 10540
2136.02 10726
2136.46 10815
2136.89 10750
2137.33 10665
2137.76 10621
2138.20 10533
2138.64 10933
2139.07 11148
2139.51 10940
2139.94 11061
2140.38 10948
2140.82 10628
2141.25 10672
2141.69 10851
2142.13 10301
2142.56 10088
2143.00 9863
2143.43 9874
2143.87 9757
2144.31 9349
2144.74 9046
2145.18 8962
2145.62 9078
2146.05 9007
2146.49 9264
2146.93 9472
2147.36 9755
2147.80 9539
2148.24 9519
2148.68 10222
2149.11 9608
2149.55 9962
2149.99 10639
2150.42 10736
2150.86 11033
2151.30 10943
2151.74 11034
2152.17 11424
2152.61 11812
2153.05 11623
2153.49 11342
2153.92 11836
2154.36 11373
2154.80 10697
2155.24 10901
2155.67 10719
2156.11 10634
2156.55 10312
2156.99 10009
2157.42 10047
2157.86 9889
2158.30 9586
2158.74 9540
2159.18 9505
2159.61 9687
2160.05 9769
2160.49 9745
2160.93 9493
2161.37 10020
2161.81 10187
2162.24 9957
2162.68 9877
2163.12 9692
2163.56 10040
2164.00 9972
2164.44 9794
2164.87 9982
2165.31 9920
2165.75 9976
2166.19 9994
2166.63 9984
2167.07 9911
2167.51 9652
2167.95 9977
2168.39 10163
2168.82 9860
2169.26 9854
2169.70 9807
2170.14 10031
2170.58 10438
2171.02 10129
2171.46 10028
2171.90 10198
2172.34 10141
2172.78 10177
2173.22 10373
2173.66 10296
2174.10 10235
2174.54 10361
2174.98 10256
2175.42 9927
2175.85 9814
2176.29 10324
2176.73 10152
2177.17 9951
2177.61 9902
2178.05 10422
2178.49 10588
2178.93 10692
2179.37 10552
2179.81 10278
2180.25 10614
2180.69 10665
2181.14 10360
2181.58 10465
2182.02 10086
2182.46 10005
2182.90 10327
2183.34 10214
2183.78 9903
2184.22 9390
2184.66 9876
2185.10 9954
2185.54 9774
2185.98 9587
2186.42 9773
2186.86 9859
2187.30 9536
2187.74 9427
2188.19 9807
2188.63 9963
2189.07 9776
2189.51 10483
2189.95 10433
2190.39 10181
2190.83 10340
2191.27 10340
2191.72 10143
2192.16 10578
2192.60 10370
2193.04 10148
2193.48 10537
2193.92 10372
2194.36 10278
2194.81 10078
2195.25 10356
2195.69 10580
2196.13 10149
2196.57 10568
2197.01 10802
2197.46 10120
2197.90 10161
2198.34 10406
2198.78 10410
2199.22 10480
2199.67 10528
2200.11 10385
2200.55 9968
2200.99 10140
2201.44 9864
2201.88 9816
2202.32 9544
2202.76 9966
2203.21 9947
2203.65 10128
2204.09 10104
2204.53 10371
2204.98 10264
2205.42 10107
2205.86 10141
2206.30 10254
2206.75 10395
2207.19 10033
2207.63 10379
2208.08 10565
2208.52 10616
2208.96 10484
2209.41 10351
2209.85 10645
2210.29 10397
2210.73 10496
2211.18 10136
2211.62 10695
2212.06 10362
2212.51 10358
2212.95 10680
2213.40 10315
2213.84 10322
2214.28 10182
2214.73 9842
2215.17 10339
2215.61 9954
2216.06 9863
2216.50 9747
2216.95 9713
2217.39 9534
2217.83 9664
2218.28 9456
2218.72 9316
2219.17 9340
2219.61 9112
2220.05 9557
2220.50 9406
2220.94 9659
2221.39 9722
2221.83 9359
2222.28 9853
2222.72 9866
2223.16 10267
2223.61 10280
2224.05 10327
2224.50 10522
2224.94 10530
2225.39 10739
2225.83 11054
2226.28 11247
2226.72 11078
2227.17 11134
2227.61 11173
2228.06 11174
2228.50 11068
2228.95 10910
2229.39 11017
2229.84 10945
2230.28 11353
2230.73 10849
2231.17 11192
2231.62 11049
2232.06 10773
2232.51 10870
2232.95 11003
2233.40 11153
2233.85 11114
2234.29 10920
2234.74 10960
2235.18 11312
2235.63 11585
2236.07 11689
2236.52 11000
2236.97 11110
2237.41 11128
2237.86 11013
2238.30 10353
2238.75 10398
2239.20 10295
2239.64 10065
2240.09 10099
2240.53 10235
2240.98 10183
2241.43 10115
2241.87 10195
2242.32 9986
2242.77 9457
2243.21 9216
2243.66 9183
2244.11 9843
2244.55 9573
2245.00 9464
2245.45 9606
2245.89 9461
2246.34 9592
2246.79 9221
2247.23 9318
2247.68 9249
2248.13 8944
2248.57 9172
2249.02 9200
2249.47 9637
2249.92 9359
2250.36 9437
2250.81 9520
2251.26 9234
2251.70 9335
2252.15 9341
2252.60 9517
2253.05 9630
2253.49 9527
2253.94 9335
2254.39 9211
2254.84 9398
2255.28 9083
2255.73 9327
2256.18 9571
2256.63 9385
2257.08 9078
2257.52 9447
2257.97 9247
2258.42 9139
2258.87 9053
2259.32 8714
2259.76 9082
2260.21 9052
2260.66 8703
2261.11 9135
2261.56 9540
2262.01 9541
2262.45 9764
2262.90 9812
2263.35 10225
2263.80 10362
2264.25 10245
2264.70 10160
2265.15 10477
2265.59 10316
2266.04 9908
2266.49 9688
2266.94 10049
2267.39 10078
2267.84 10414
2268.29 10292
2268.74 10506
2269.19 10446
2269.63 10276
2270.08 10204
2270.53 10884
2270.98 10906
2271.43 11422
2271.88 11021
2272.33 10742
2272.78 10838
2273.23 11281
2273.68 11031
2274.13 10764
2274.58 10546
2275.03 10560
2275.48 10367
2275.93 10307
2276.38 10279
2276.83 10273
2277.28 9885
2277.73 9479
2278.18 9589
2278.63 9723
2279.08 9794
2279.53 9481
2279.98 9788
2280.43 9440
2280.88 9176
2281.33 9974
2281.78 9875
2282.23 9992
2282.68 9655
2283.13 9512
2283.58 9466
2284.03 9589
2284.48 9635
2284.93 9474
2285.38 9692
2285.83 9797
2286.28 9611
2286.73 9311
2287.19 9871
2287.64 9767
2288.09 9768
2288.54 10158
2288.99 10078
2289.44 10586
2289.89 10674
2290.34 11233
2290.79 11918
2291.25 12298
2291.70 12749
2292.15 13190
2292.60 13642
2293.05 13801
2293.50 14235
2293.95 14261
2294.41 14130
2294.86 13928
2295.31 13881
2295.76 13464
2296.21 12680
2296.66 12539
2297.12 12266
2297.57 12107
2298.02 11783
2298.47 11363
2298.92 11013
2299.38 11267
2299.83 11236
2300.28 11178
2300.73 10841
2301.18 10812
2301.64 10665
2302.09 10202
2302.54 10002
2302.99 9705
2303.45 9851
2303.90 9742
2304.35 9369
2304.80 9338
2305.26 9817
2305.71 9660
2306.16 9827
2306.61 10111
2307.07 9906
2307.52 9936
2307.97 10239
2308.43 9870
2308.88 10070
2309.33 10487
2309.79 11179
2310.24 11428
2310.69 11268
2311.15 11345
2311.60 11571
2312.05 11987
2312.51 12002
2312.96 11913
2313.41 11916
2313.87 11731
2314.32 11479
2314.77 11237
2315.23 11713
2315.68 11282
2316.13 10537
2316.59 10480
2317.04 10390
2317.49 10088
2317.95 10200
2318.40 10002
2318.86 9783
2319.31 10050
2319.76 9954
2320.22 10178
2320.67 9774
2321.13 9475
2321.58 9781
2322.04 10206
2322.49 10042
2322.94 10049
2323.40 9893
2323.85 9821
2324.31 9837
2324.76 9768
2325.22 9534
2325.67 9778
2326.13 9770
2326.58 9425
2327.04 9562
2327.49 9431
2327.95 9503
2328.40 9759
2328.86 9965
2329.31 9897
2329.77 10034
2330.22 10063
2330.68 10230
2331.13 10405
2331.59 10059
2332.04 10355
2332.50 10268
2332.95 10112
2333.41 10182
2333.86 10040
2334.32 9709
2334.77 9736
2335.23 9568
2335.69 9332
2336.14 9278
2336.60 9696
2337.05 9549
2337.51 9570
2337.96 9837
2338.42 9931
2338.88 9598
2339.33 9710
2339.79 9878
2340.24 9983
2340.70 10023
2341.16 9957
2341.61 9932
2342.07 9754
2342.52 10220
2342.98 10211
2343.44 10108
2343.89 9997
2344.35 10065
2344.81 10034
2345.26 9920
2345.72 10152
2346.18 10179
2346.63 9599
2347.09 9888
2347.55 10052
2348.00 10196
2348.46 10191
2348.92 10172
2349.37 10273
2349.83 10282
2350.29 9783
2350.75 10173
2351.20 10296
2351.66 9914
2352.12 9685
2352.57 9814
2353.03 9575
2353.49 9370
2353.95 9407
2354.40 9588
2354.86 9598
2355.32 9591
2355.78 9352
2356.23 9373
2356.69 9386
2357.15 9606
2357.61 9559
2358.07 9528
2358.52 9330
2358.98 9085
2359.44 9494
2359.90 9609
2360.36 9326
2360.81 9335
2361.27 9276
2361.73 9298
2362.19 9330
2362.65 9398
2363.10 9764
2363.56 9463
2364.02 9655
2364.48 9576
2364.94 9376
2365.40 9795
2365.86 9847
2366.31 9708
2366.77 9870
2367.23 9743
2367.69 9687
2368.15 9748
2368.61 10044
2369.07 9886
2369.53 10133
2369.98 10182
2370.44 10043
2370.90 9925
2371.36 9658
2371.82 9728
2372.28 9684
2372.74 9745
2373.20 9615
2373.66 9545
2374.12 9590
2374.58 9515
2375.04 9708
2375.50 9443
2375.95 9359
2376.41 9507
2376.87 9660
2377.33 9888
2377.79 9628
2378.25 9762
2378.71 9979
2379.17 9725
2379.63 9415
2380.09 9456
2380.55 9515
2381.01 9713
2381.47 9594
2381.93 9285
2382.39 9572
2382.85 9603
2383.31 9870
2383.77 9830
2384.23 9776
2384.69 9703
2385.15 9514
2385.62 9461
2386.08 9530
2386.54 9170
2387.00 9444
2387.46 8874
2387.92 8829
2388.38 9319
2388.84 9422
2389.30 9767
2389.76 9580
2390.22 9389
2390.68 9732
2391.14 9662
2391.61 9556
2392.07 9973
2392.53 9890
2392.99 9832
2393.45 9955
2393.91 9937
2394.37 9759
2394.83 9989
2395.30 10102
2395.76 10051
2396.22 9516
2396.68 9518
2397.14 9507
2397.60 9314
2398.07 9293
2398.53 9439
2398.99 9459
2399.45 9441
2399.91 9182
2400.37 8991
2400.84 8972
2401.30 9275
2401.76 9435
2402.22 9124
2402.68 9233
2403.15 9057
2403.61 8756
2404.07 9121
2404.53 9102
2405.00 8962
2405.46 9175
2405.92 9227
2406.38 9274
2406.85 9082
2407.31 9515
2407.77 9584
2408.23 9467
2408.70 9029
2409.16 9122
2409.62 9381
2410.08 9277
2410.55 9485
2411.01 9458
2411.47 9098
2411.94 8887
2412.40 8964
2412.86 8972
2413.33 9021
2413.79 9077
2414.25 8850
2414.72 8759
2415.18 9138
2415.64 9297
2416.11 9201
2416.57 9108
2417.03 9309
2417.50 9643
2417.96 9423
2418.42 9080
2418.89 9530
2419.35 9442
2419.81 9700
2420.28 9988
2420.74 9473
2421.21 9589
2421.67 9896
2422.13 9939
2422.60 9770
2423.06 10097
2423.53 10206
2423.99 10012
2424.45 9929
2424.92 9807
2425.38 9786
2425.85 9694
2426.31 9748
2426.78 10428
2427.24 10410
2427.71 10097
2428.17 10017
2428.63 10053
2429.10 10180
2429.56 10018
2430.03 9766
2430.49 9881
2430.96 9642
2431.42 9193
2431.89 9215
2432.35 9205
2432.82 9324
2433.28 9153
2433.75 9031
2434.21 9125
2434.68 8943
2435.14 9108
2435.61 9078
2436.07 9500
2436.54 9072
2437.01 9148
2437.47 9546
2437.94 9776
2438.40 9749
2438.87 9657
2439.33 9647
2439.80 10043
2440.26 10030
2440.73 10246
2441.20 10423
2441.66 10438
2442.13 10817
2442.59 10872
2443.06 10678
2443.53 10905
2443.99 10816
2444.46 10683
2444.92 10373
2445.39 10080
2445.86 9680
2446.32 9773
2446.79 9610
2447.26 9882
2447.72 9487
2448.19 9446
2448.66 9514
2449.12 9304
2449.59 9224
2450.05 9224
2450.52 8875
2450.99 8983
2451.46 9087
2451.92 8977
2452.39 9129
2452.86 9043
2453.32 8977
2453.79 8929
2454.26 8803
2454.72 9055
2455.19 8976
2455.66 8855
2456.13 8949
2456.59 8976
2457.06 8859
2457.53 9221
2458.00 9227
2458.46 8945
2458.93 9022
2459.40 9061
2459.87 9200
2460.33 9026
2460.80 8993
2461.27 8985
2461.74 8771
2462.20 8888
2462.67 8863
2463.14 8639
2463.61 8835
2464.08 9063
2464.54 9251
2465.01 9463
2465.48 9463
2465.95 9569
2466.42 9327
2466.88 9697
2467.35 9781
2467.82 9318
2468.29 9522
2468.76 9546
2469.23 9443
2469.70 9704
2470.16 9413
2470.63 9195
2471.10 9441
2471.57 9060
2472.04 9023
2472.51 8840
2472.98 8699
2473.44 8316
2473.91 8665
2474.38 8493
2474.85 8581
2475.32 8862
2475.79 8804
2476.26 8739
2476.73 8481
2477.20 8366
2477.67 8378
2478.14 8380
2478.61 8789
2479.08 8444
2479.54 8632
2480.01 8831
2480.48 8574
2480.95 8515
2481.42 8303
2481.89 8637
2482.36 8619
2482.83 8904
2483.30 8634
2483.77 8638
2484.24 8440
2484.71 8362
2485.18 8638
2485.65 8687
2486.12 8964
2486.59 9188
2487.06 8825
2487.53 8903
2488.00 8944
2488.47 9040
2488.94 9327
2489.41 9587
2489.88 9258
2490.35 9452
2490.83 9788
2491.30 9869
2491.77 9562
2492.24 9433
2492.71 9674
2493.18 9831
2493.65 9725
2494.12 9611
2494.59 9756
2495.06 9505
2495.53 9454
2496.00 9208
2496.48 9313
2496.95 9536
2497.42 9235
2497.89 9485
2498.36 9476
2498.83 9223
2499.30 9187
2499.77 9023
2500.25 8780
2500.72 8838
2501.19 8601
2501.66 8234
2502.13 8359
2502.60 8464
2503.07 8233
2503.55 8464
2504.02 8418
2504.49 8347
2504.96 8461
2505.43 8378
2505.91 8382
2506.38 8450
2506.85 8665
2507.32 8819
2507.79 8940
2508.27 9008
2508.74 8759
2509.21 9066
2509.68 9284
2510.16 9354
2510.63 9127
2511.10 9572
2511.57 9542
2512.05 9612
2512.52 9793
2512.99 10035
2513.46 10140
2513.94 10310
2514.41 10039
2514.88 10070
2515.35 10085
2515.83 9803
2516.30 9626
2516.77 9495
2517.25 9665
2517.72 9474
2518.19 9152
2518.67 8868
2519.14 8961
2519.61 9227
2520.09 9389
2520.56 9529
2521.03 9099
2521.51 9157
2521.98 9173
2522.45 9360
2522.93 9254
2523.40 8964
2523.87 9042
2524.35 9452
2524.82 9010
2525.29 8982
2525.77 9265
2526.24 9689
2526.72 9627
2527.19 9724
2527.66 9644
2528.14 9807
2528.61 9525
2529.09 9555
2529.56 9821
2530.03 10048
2530.51 10319
2530.98 10166
2531.46 10290
2531.93 9794
2532.41 9741
2532.88 9609
2533.36 9283
2533.83 9333
2534.31 9313
2534.78 9171
2535.25 9200
2535.73 9177
2536.20 9134
2536.68 9507
2537.15 8904
2537.63 8624
2538.10 9322
2538.58 9328
2539.05 8957
2539.53 9090
2540.00 9117
2540.48 9055
2540.95 8981
2541.43 8926
2541.91 8882
2542.38 9019
2542.86 8887
2543.33 8915
2543.81 9029
2544.28 9397
2544.76 9271
2545.23 8797
2545.71 8646
2546.19 8553
2546.66 8859
2547.14 9042
2547.61 9264
2548.09 9008
2548.56 9065
2549.04 9008
2549.52 9100
2549.99 9292
2550.47 9134
2550.95 9137
2551.42 9687
2551.90 9676
2552.37 9758
2552.85 9754
2553.33 9519
2553.80 9626
2554.28 9979
2554.76 10093
2555.23 10015
2555.71 10118
2556.19 10256
2556.66 10224
2557.14 10614
2557.62 10676
2558.09 10271
2558.57 10212
2559.05 9895
2559.52 10158
2560.00 10006
2560.48 9566
2560.96 9403
2561.43 9438
2561.91 9146
2562.39 9288
2562.86 9050
2563.34 9110
2563.82 9061
2564.30 8883
2564.77 8603
2565.25 8974
2565.73 8746
2566.21 8724
2566.68 8909
2567.16 8634
2567.64 8850
2568.12 8789
2568.60 8647
2569.07 8541
2569.55 8418
2570.03 8492
2570.51 8207
2570.99 8198
2571.46 8538
2571.94 8412
2572.42 8295
2572.90 8551
2573.38 8785
2573.85 8753
2574.33 8604
2574.81 8582
2575.29 8457
2575.77 8451
2576.25 8429
2576.73 8426
2577.20 8284
2577.68 8353
2578.16 8450
2578.64 8266
2579.12 8409
2579.60 8117
2580.08 8216
2580.56 8388
2581.04 8341
2581.51 8189
2581.99 8181
2582.47 8595
2582.95 8542
2583.43 8110
2583.91 8221
2584.39 8345
2584.87 8621
2585.35 8124
2585.83 8119
2586.31 8176
2586.79 8203
2587.27 8301
2587.75 8633
2588.23 8693
2588.71 8519
2589.18 8576
2589.66 8646
2590.14 8726
2590.62 8696
2591.10 8203
2591.58 8474
2592.06 8817
2592.54 8959
2593.02 8764
2593.50 8875
2593.98 8688
2594.47 9036
2594.95 8623
2595.43 8719
2595.91 8531
2596.39 8795
2596.87 8834
2597.35 8781
2597.83 8610
2598.31 8393
2598.79 8351
2599.27 8679
2599.75 8828
2600.23 8673
2600.71 8626
2601.19 8785
2601.67 8583
2602.16 8321
2602.64 8607
2603.12 8103
2603.60 8183
2604.08 8266
2604.56 7959
2605.04 8139
2605.52 8154
2606.00 8381
2606.49 8331
2606.97 8326
2607.45 8181
2607.93 8305
2608.41 8451
2608.89 8283
2609.37 8667
2609.86 8586
2610.34 8439
2610.82 8489
2611.30 8891
2611.78 8763
2612.27 8809
2612.75 8702
2613.23 8562
2613.71 8411
2614.19 8589
2614.68 8139
2615.16 8493
2615.64 8789
2616.12 8456
2616.60 8511
2617.09 8596
2617.57 9061
2618.05 8739
2618.53 8833
2619.02 8666
2619.50 9118
2619.98 8866
2620.46 8933
2620.95 8769
2621.43 9100
2621.91 8843
2622.40 8579
2622.88 8446
2623.36 8521
2623.84 8226
2624.33 8328
2624.81 8531
2625.29 8562
2625.78 8429
2626.26 8642
2626.74 8496
2627.23 8465
2627.71 8350
2628.19 8142
2628.68 8231
2629.16 8378
2629.64 8370
2630.13 8659
2630.61 8641
2631.09 8893
2631.58 8758
2632.06 8514
2632.54 8705
2633.03 8964
2633.51 9051
2634.00 8712
2634.48 8887
2634.96 9187
2635.45 8989
2635.93 8893
2636.42 8640
2636.90 8645
2637.38 9019
2637.87 8595
2638.35 8681
2638.84 8940
2639.32 8565
2639.81 8368
2640.29 8490
2640.78 8408
2641.26 8883
2641.74 8622
2642.23 8629
2642.71 8436
2643.20 8763
2643.68 8687
2644.17 8866
2644.65 8788
2645.14 8772
2645.62 8874
2646.11 8694
2646.59 8553
2647.08 8561
2647.56 8580
2648.05 8384
2648.53 8559
2649.02 8445
2649.50 8395
2649.99 8692
2650.48 8848
2650.96 8800
2651.45 8831
2651.93 8698
2652.42 8730
2652.90 8715
2653.39 8558
2653.87 8496
2654.36 8842
2654.85 8646
2655.33 8374
2655.82 8250
2656.30 7792
2656.79 7919
2657.28 8035
2657.76 8235
2658.25 8298
2658.73 8005
2659.22 8043
2659.71 8363
2660.19 8473
2660.68 8306
2661.17 8302
2661.65 8459
2662.14 8541
2662.62 8230
2663.11 8460
2663.60 8717
2664.08 8907
2664.57 8720
2665.06 8617
2665.55 8869
2666.03 9067
2666.52 8899
2667.01 8783
2667.49 8860
2667.98 8653
2668.47 8663
2668.95 8568
2669.44 8519
2669.93 8578
2670.42 8438
2670.90 8706
2671.39 8456
2671.88 8739
2672.36 8141
2672.85 8370
2673.34 8895
2673.83 8821
2674.31 8814
2674.80 9099
2675.29 9320
2675.78 9310
2676.27 9621
2676.75 10129
2677.24 10136
2677.73 10329
2678.22 10224
2678.71 10256
2679.19 9999
2679.68 9935
2680.17 9857
2680.66 9417
2681.15 9236
2681.63 9347
2682.12 9105
2682.61 9200
2683.10 8762
2683.59 8648
2684.08 8786
2684.56 8912
2685.05 8799
2685.54 8766
2686.03 8963
2686.52 8884
2687.01 8960
2687.50 9045
2687.99 8801
2688.47 8974
2688.96 9066
2689.45 8805
2689.94 9185
2690.43 8851
2690.92 8642
2691.41 8667
2691.90 8528
2692.39 7958
2692.88 8185
2693.37 8177
2693.85 8097
2694.34 8269
2694.83 8195
2695.32 8348
2695.81 8292
2696.30 7943
2696.79 8047
2697.28 8065
2697.77 7587
2698.26 7863
2698.75 8188
2699.24 8022
2699.73 8233
2700.22 8173
2700.71 7997
2701.20 8362
2701.69 8436
2702.18 8144
2702.67 8425
2703.16 8536
2703.65 8697
2704.14 8672
2704.63 8696
2705.12 8623
2705.61 8878
2706.10 9075
2706.59 8922
2707.08 8855
2707.58 8800
2708.07 8807
2708.56 8672
2709.05 8515
2709.54 8443
2710.03 8468
2710.52 8420
2711.01 8369
2711.50 8207
2711.99 7994
2712.48 8142
2712.98 8040
2713.47 8162
2713.96 8173
2714.45 8336
2714.94 8237
2715.43 8479
2715.92 8421
2716.41 8145
2716.91 8320
2717.40 7997
2717.89 8167
2718.38 8208
2718.87 8152
2719.36 8005
2719.86 7906
2720.35 7845
2720.84 7878
2721.33 7954
2721.82 7733
2722.31 8133
2722.81 8375
2723.30 8452
2723.79 8503
2724.28 8550
2724.77 8532
2725.27 8423
2725.76 8540
2726.25 8371
2726.74 8517
2727.24 8572
2727.73 8500
2728.22 8515
2728.71 8397
2729.21 8267
2729.70 8063
2730.19 8320
2730.68 8659
2731.18 8361
2731.67 8460
2732.16 8464
2732.66 8463
2733.15 8415
2733.64 8831
2734.13 8958
2734.63 8785
2735.12 8843
2735.61 9422
2736.11 9401
2736.60 9200
2737.09 9145
2737.59 9459
2738.08 9577
2738.57 9086
2739.07 8698
2739.56 8948
2740.05 9055
2740.55 9014
2741.04 8796
2741.54 8611
2742.03 8240
2742.52 8449
2743.02 8184
2743.51 8453
2744.00 8401
2744.50 7849
2744.99 8093
2745.49 8246
2745.98 8313
2746.47 8166
2746.97 8093
2747.46 8298
2747.96 8197
2748.45 8265
2748.95 8402
2749.44 8220
2749.93 8604
2750.43 7726
2750.92 8277
2751.42 8227
2751.91 8047
2752.41 8178
2752.90 8315
2753.40 8384
2753.89 8369
2754.39 8171
2754.88 8189
2755.38 8512
2755.87 8361
2756.37 8217
2756.86 8311
2757.36 8460
2757.85 8545
2758.35 8660
2758.84 8405
2759.34 8690
2759.83 8265
2760.33 8232
2760.82 8294
2761.32 8643
2761.81 8764
2762.31 8693
2762.81 8331
2763.30 8185
2763.80 8478
2764.29 8533
2764.79 8506
2765.28 8254
2765.78 8202
2766.28 8089
2766.77 8156
2767.27 8264
2767.76 8044
2768.26 8107
2768.76 8024
2769.25 8179
2769.75 8304
2770.25 8145
2770.74 8130
2771.24 8077
2771.73 8312
2772.23 8104
2772.73 8404
2773.22 8494
2773.72 8318
2774.22 8551
2774.71 8907
2775.21 8786
2775.71 8839
2776.20 9204
2776.70 9248
2777.20 9371
2777.69 9617
2778.19 10232
2778.69 10549
2779.19 10115
2779.68 10134
2780.18 10171
2780.68 10160
2781.17 9818
2781.67 9384
2782.17 9244
2782.67 9135
2783.16 9073
2783.66 9015
2784.16 8851
2784.66 8786
2785.15 8736
2785.65 8578
2786.15 8301
2786.65 8238
2787.15 8156
2787.64 8434
2788.14 8255
2788.64 8164
2789.14 8315
2789.63 8464
2790.13 8467
2790.63 8515
2791.13 8348
2791.63 8484
2792.13 8361
2792.62 8593
2793.12 8759
2793.62 8711
2794.12 8828
2794.62 8619
2795.12 8599
2795.61 8994
2796.11 9135
2796.61 9197
2797.11 9235
2797.61 9703
2798.11 9810
2798.61 9802
2799.11 9932
2799.60 9854
2800.10 9949
2800.60 9974
2801.10 9819
2801.60 9839
2802.10 9756
2802.60 9705
2803.10 9533
2803.60 9187
2804.10 8969
2804.60 8879
2805.10 8538
2805.59 8210
2806.09 8497
2806.59 8557
2807.09 8682
2807.59 8748
2808.09 8728
2808.59 8942
2809.09 9471
2809.59 9613
2810.09 9691
2810.59 9796
2811.09 9656
2811.59 9692
2812.09 9371
2812.59 9435
2813.09 9126
2813.59 9165
2814.09 8968
2814.59 8896
2815.09 8395
2815.59 8644
2816.09 8520
2816.59 8645
2817.09 8021
2817.59 8078
2818.09 8236
2818.60 8388
2819.10 8179
2819.60 8119
2820.10 8065
2820.60 8122
2821.10 7982
2821.60 8199
2822.10 8102
2822.60 8147
2823.10 8368
2823.60 8265
2824.10 8333
2824.61 7980
2825.11 7977
2825.61 7822
2826.11 8052
2826.61 8224
2827.11 8125
2827.61 7846
2828.12 8098
2828.62 8203
2829.12 7998
2829.62 8078
2830.12 8137
2830.62 7918
2831.12 7807
2831.63 8260
2832.13 7997
2832.63 7808
2833.13 7980
2833.63 7998
2834.14 8205
2834.64 8068
2835.14 7880
2835.64 7984
2836.14 7936
2836.65 8170
2837.15 8310
2837.65 8477
2838.15 8561
2838.66 8373
2839.16 8413
2839.66 8527
2840.16 8589
2840.67 8555
2841.17 8934
2841.67 8683
2842.17 8463
2842.68 8566
2843.18 8132
2843.68 8420
2844.18 8867
2844.69 8250
2845.19 8100
2845.69 8161
2846.20 8040
2846.70 8308
2847.20 8423
2847.71 8258
2848.21 8369
2848.71 8618
2849.22 8809
2849.72 8904
2850.22 8573
2850.73 8767
2851.23 8799
2851.73 8917
2852.24 9062
2852.74 8887
2853.24 8663
2853.75 8508
2854.25 8753
2854.75 8747
2855.26 8440
2855.76 8437
2856.27 8302
2856.77 8053
2857.27 7941
2857.78 8195
2858.28 8411
2858.79 8151
2859.29 8088
2859.80 8045
2860.30 8220
2860.80 8342
2861.31 8130
2861.81 7789
2862.32 8105
2862.82 8031
2863.33 7964
2863.83 8308
2864.34 8028
2864.84 8017
2865.34 8128
2865.85 7819
2866.35 7778
2866.86 7925
2867.36 7761
2867.87 7834
2868.37 7863
2868.88 7684
2869.38 7260
2869.89 7625
2870.39 7754
2870.90 7817
2871.41 7867
2871.91 7901
2872.42 7955
2872.92 7752
2873.43 7804
2873.93 8020
2874.44 7844
2874.94 8066
2875.45 8366
2875.95 8567
2876.46 8529
2876.97 8290
2877.47 8593
2877.98 8533
2878.48 8643
2878.99 8286
2879.50 8135
2880.00 8092
2880.51 8276
2881.01 8437
2881.52 8365
2882.03 8117
2882.53 8207
2883.04 8416
2883.54 8503
2884.05 8427
2884.56 8437
2885.06 7957
2885.57 8425
2886.08 8528
2886.58 8490
2887.09 8580
2887.60 8700
2888.10 8864
2888.61 8884
2889.12 8989
2889.62 8827
2890.13 8610
2890.64 8596
2891.15 8654
2891.65 8687
2892.16 8625
2892.67 8579
2893.17 8201
2893.68 8353
2894.19 8149
2894.70 8480
2895.20 8422
2895.71 8416
2896.22 8502
2896.73 8715
2897.23 8856
2897.74 8451
2898.25 8526
2898.76 8865
2899.26 8864
2899.77 8739
2900.28 8861
2900.79 8744
2901.29 9144
2901.80 9197
2902.31 9393
2902.82 9920
2903.33 10030
2903.83 9729
2904.34 9855
2904.85 10006
2905.36 10455
2905.87 10445
2906.38 10120
2906.88 10049
2907.39 10125
2907.90 9954
2908.41 9449
2908.92 9533
2909.43 9373
2909.94 8953
2910.44 8932
2910.95 9058
2911.46 8917
2911.97 8528
2912.48 8429
2912.99 8592
2913.50 8697
2914.01 8562
2914.52 8379
2915.02 8283
2915.53 7976
2916.04 8221
2916.55 8562
2917.06 8487
2917.57 8606
2918.08 8498
2918.59 8399
2919.10 8685
2919.61 8650
2920.12 8908
2920.63 9060
2921.14 8947
2921.65 8729
2922.16 8628
2922.67 8777
2923.18 9051
2923.69 9133
2924.20 9114
2924.71 8999
2925.22 9021
2925.73 9126
2926.24 9608
2926.75 9832
2927.26 9939
2927.77 9751
2928.28 10152
2928.79 9956
2929.30 10062
2929.81 9907
2930.32 9828
2930.83 9538
2931.34 9132
2931.85 9073
2932.36 8718
2932.87 8684
2933.38 8400
2933.89 8357
2934.40 8394
2934.91 7950
2935.42 8091
2935.94 8410
2936.45 8450
2936.96 8402
2937.47 8566
2937.98 8661
2938.49 8320
2939.00 8488
2939.51 8618
2940.02 8447
2940.54 8233
2941.05 8542
2941.56 8300
2942.07 8423
2942.58 8593
2943.09 8713
2943.61 8716
2944.12 8583
2944.63 8525
2945.14 8631
2945.65 8590
2946.16 8929
2946.68 8819
2947.19 9073
2947.70 9818
2948.21 9684
2948.72 9573
2949.24 9424
2949.75 9119
2950.26 9346
2950.77 9056
2951.28 9088
2951.80 8960
2952.31 8692
2952.82 8491
2953.33 8452
2953.85 8354
2954.36 8101
2954.87 7945
2955.38 8160
2955.90 8099
2956.41 7983
2956.92 8050
2957.43 7919
2957.95 8058
2958.46 8139
2958.97 8194
2959.49 8072
2960.00 8254
2960.51 7992
2961.03 7816
2961.54 7896
2962.05 7737
2962.57 7979
2963.08 8404
2963.59 8028
2964.11 8326
2964.62 8532
2965.13 8226
2965.65 8238
2966.16 8431
2966.67 8427
2967.19 8350
2967.70 8182
2968.21 7864
2968.73 7760
2969.24 7840
2969.76 8030
2970.27 7992
2970.78 7655
2971.30 7505
2971.81 7815
2972.33 7796
2972.84 7605
2973.35 7918
2973.87 7880
2974.38 7614
2974.90 7700
2975.41 7927
2975.92 7977
2976.44 7920
2976.95 7570
2977.47 7772
2977.98 7918
2978.50 7647
2979.01 7733
2979.53 7849
2980.04 7872
2980.56 7997
2981.07 7769
2981.59 7515
2982.10 7610
2982.62 8035
2983.13 7952
2983.65 7866
2984.16 8220
2984.68 7894
2985.19 7879
2985.71 8070
2986.22 7991
2986.74 8148
2987.25 7986
2987.77 8198
2988.28 8300
2988.80 8286
2989.31 7962
2989.83 8145
2990.35 8086
2990.86 8321
2991.38 8149
2991.89 8087
2992.41 8078
2992.92 7666
2993.44 7745
2993.96 7862
2994.47 7734
2994.99 8002
2995.50 7919
2996.02 7693
2996.54 7929
2997.05 7971
2997.57 7731
2998.09 7969
2998.60 8630
2999.12 8597
2999.64 8772
3000.15 9021
3000.67 8885
3001.18 8856
3001.70 8623
3002.22 8614
3002.73 8833
3003.25 8949
3003.77 8980
3004.29 8602
3004.80 8590
3005.32 8710
3005.84 8766
3006.35 8475
3006.87 8577
3007.39 8794
3007.90 8512
3008.42 8433
3008.94 8026
3009.46 8374
3009.97 8459
3010.49 8435
3011.01 8546
3011.53 8535
3012.04 8398
3012.56 8553
3013.08 8627
3013.60 8377
3014.11 8539
3014.63 8459
3015.15 8238
3015.67 8560
3016.18 8909
3016.70 8888
3017.22 8781
3017.74 8773
3018.26 8898
3018.77 9119
3019.29 9181
3019.81 8983
3020.33 8892
3020.85 8794
3021.37 9151
3021.88 9322
3022.40 9590
3022.92 9291
3023.44 9193
3023.96 9270
3024.48 9354
3025.00 8837
3025.51 8823
3026.03 8412
3026.55 8391
3027.07 8240
3027.59 8365
3028.11 8526
3028.63 8742
3029.15 8302
3029.67 8303
3030.18 8484
3030.70 8560
3031.22 8316
3031.74 8428
3032.26 8539
3032.78 8636
3033.30 8728
3033.82 8806
3034.34 8998
3034.86 9391
3035.38 9092
3035.90 9333
3036.42 9472
3036.94 9352
3037.46 9400
3037.98 9177
3038.50 9137
3039.02 9084
3039.54 8901
3040.06 8372
3040.58 8466
3041.10 8784
3041.62 8567
3042.14 8287
3042.66 8408
3043.18 8563
3043.70 8580
3044.22 8436
3044.74 8258
3045.26 8198
3045.78 8183
3046.30 8178
3046.82 8085
3047.34 8454
3047.86 8487
3048.38 8484
3048.90 8772
3049.42 8714
3049.94 8737
3050.46 8387
3050.98 8467
3051.50 8248
3052.03 8404
3052.55 7978
3053.07 8111
3053.59 8058
3054.11 8136
3054.63 8239
3055.15 7993
3055.67 8444
3056.19 8192
3056.72 7994
3057.24 8176
3057.76 8160
3058.28 8228
3058.80 8109
3059.32 8048
3059.84 7916
3060.37 7880
3060.89 7938
3061.41 8072
3061.93 7911
3062.45 7967
3062.98 7764
3063.50 7761
3064.02 7907
3064.54 7870
3065.06 8069
3065.59 7971
3066.11 7881
3066.63 7844
3067.15 7843
3067.67 7991
3068.20 8035
3068.72 8033
3069.24 7656
3069.76 8037
3070.29 8322
3070.81 8577
3071.33 8062
3071.85 8094
3072.38 8145
3072.90 8028
3073.42 8242
3073.95 8075
3074.47 8130
3074.99 8031
3075.51 8127
3076.04 8197
3076.56 8054
3077.08 8040
3077.61 8480
3078.13 8487
3078.65 8540
3079.18 8623
3079.70 8488
3080.22 8877
3080.75 8960
3081.27 8884
3081.79 9198
3082.32 9253
3082.84 9223
3083.36 9217
3083.89 9101
3084.41 9289
3084.93 9429
3085.46 9255
3085.98 8935
3086.51 8678
3087.03 8935
3087.55 9292
3088.08 9048
3088.60 8873
3089.13 8610
3089.65 8463
3090.17 8170
3090.70 8370
3091.22 8620
3091.75 8447
3092.27 8550
3092.80 8188
3093.32 8301
3093.85 8086
3094.37 7995
3094.89 8174
3095.42 8198
3095.94 7991
3096.47 8332
3096.99 8157
3097.52 8151
3098.04 8284
3098.57 8134
3099.09 8577
3099.62 8395
3100.14 8548
3100.67 8726
3101.19 8685
3101.72 8622
3102.24 8873
3102.77 9434
3103.29 10144
3103.82 10323
3104.34 10869
3104.87 11313
3105.40 11998
3105.92 12101
3106.45 11910
3106.97 11757
3107.50 11516
3108.02 11481
3108.55 10490
3109.08 10486
3109.60 9991
3110.13 9941
3110.65 9712
3111.18 9405
3111.70 9721
3112.23 9917
3112.76 9503
3113.28 9824
3113.81 9873
3114.34 9876
3114.86 10079
3115.39 10010
3115.91 9591
3116.44 9447
3116.97 9230
3117.49 9036
3118.02 8539
3118.55 8519
3119.07 8424
3119.60 8318
3120.13 8242
3120.65 8088
3121.18 7671
3121.71 8152
3122.23 8446
3122.76 8364
3123.29 7990
3123.82 7875
3124.34 8169
3124.87 8284
3125.40 8409
3125.92 8450
3126.45 8243
3126.98 8006
3127.51 8309
3128.03 8506
3128.56 8733
3129.09 8605
3129.62 8662
3130.14 8497
3130.67 8530
3131.20 8312
3131.73 8268
3132.25 8418
3132.78 8293
3133.31 8395
3133.84 8367
3134.37 8383
3134.89 8252
3135.42 7787
3135.95 8040
3136.48 7808
3137.01 8022
3137.53 7721
3138.06 7793
3138.59 7689
3139.12 7785
3139.65 7959
3140.18 7781
3140.70 7820
3141.23 7636
3141.76 7439
3142.29 7655
3142.82 7436
3143.35 7391
3143.88 7628
3144.40 7511
3144.93 7609
3145.46 7567
3145.99 8076
3146.52 8011
3147.05 8029
3147.58 8090
3148.11 8435
3148.64 8289
3149.17 8821
3149.70 8667
3150.22 8540
3150.75 8702
3151.28 8699
3151.81 8779
3152.34 8491
3152.87 8488
3153.40 8727
3153.93 8571
3154.46 8485
3154.99 8002
3155.52 7958
3156.05 8132
3156.58 8058
3157.11 7950
3157.64 7915
3158.17 8066
3158.70 7887
3159.23 7874
3159.76 7962
3160.29 7806
3160.82 8028
3161.35 8281
3161.88 8299
3162.41 8060
3162.94 8312
3163.47 8258
3164.00 8503
3164.53 8582
3165.06 8243
3165.59 8319
3166.12 8218
3166.65 8028
3167.18 7894
3167.72 7996
3168.25 8052
3168.78 8130
3169.31 7874
3169.84 7922
3170.37 7910
3170.90 7676
3171.43 7771
3171.96 7591
3172.49 7514
3173.03 7803
3173.56 7801
3174.09 7897
3174.62 7818
3175.15 7563
3175.68 7858
3176.21 8063
3176.74 8114
3177.28 8035
3177.81 8254
3178.34 8234
3178.87 8069
3179.40 8085
3179.93 8253
3180.47 8142
3181.00 7890
3181.53 8160
3182.06 8546
3182.59 8180
3183.13 7937
3183.66 7924
3184.19 7773
3184.72 7870
3185.25 7631
3185.79 7650
3186.32 7500
3186.85 7555
3187.38 7733
3187.92 7412
3188.45 7296
3188.98 7420
3189.51 7371
3190.05 7218
3190.58 7467
3191.11 7380
3191.64 7513
3192.18 7451
3192.71 7875
3193.24 7681
3193.78 7542
3194.31 7389
3194.84 7692
3195.38 7646
3195.91 7491
3196.44 7722
3196.97 7915
3197.51 8063
3198.04 7972
3198.57 7865
3199.11 8167
3199.64 8071
3200.17 7939
3200.71 8104
3201.24 8465
3201.78 8697
3202.31 8445
3202.84 8291
3203.38 8641
3203.91 8586
3204.44 8494
3204.98 8772
3205.51 8856
3206.05 8642
3206.58 8629
3207.11 8819
3207.65 8486
3208.18 8177
3208.72 8309
3209.25 8403
3209.78 8262
3210.32 8759
3210.85 8568
3211.39 8637
3211.92 8687
3212.46 9165
3212.99 9680
3213.53 9518
3214.06 9428
3214.59 9498
3215.13 9494
3215.66 9535
3216.20 9450
3216.73 9159
3217.27 9216
3217.80 8951
3218.34 8548
3218.87 8501
3219.41 8556
3219.94 8520
3220.48 8874
3221.01 8939
3221.55 8646
3222.08 8921
3222.62 8776
3223.16 8576
3223.69 8636
3224.23 8673
3224.76 8638
3225.30 9181
3225.83 9279
3226.37 9068
3226.90 8857
3227.44 8873
3227.98 9208
3228.51 8814
3229.05 8698
3229.58 8856
3230.12 8765
3230.66 8562
3231.19 8345
3231.73 8231
3232.26 8061
3232.80 7826
3233.34 8015
3233.87 7817
3234.41 7798
3234.95 7886
3235.48 7689
3236.02 8073
3236.55 7826
3237.09 7565
3237.63 7575
3238.16 7902
3238.70 8147
3239.24 8168
3239.77 8036
3240.31 8208
3240.85 8227
3241.38 8306
3241.92 8266
3242.46 8673
3243.00 8450
3243.53 8131
3244.07 8337
3244.61 8454
3245.14 8155
3245.68 7928
3246.22 7944
3246.76 7625
3247.29 7578
3247.83 7561
3248.37 7429
3248.91 7508
3249.44 7564
3249.98 7377
3250.52 7349
3251.06 7429
3251.59 7477
3252.13 7496
3252.67 7763
3253.21 7653
3253.75 7594
3254.28 7835
3254.82 7607
3255.36 7772
3255.90 7894
3256.44 7716
3256.97 7784
3257.51 7639
3258.05 7981
3258.59 7917
3259.13 7623
3259.67 7834
3260.20 8068
3260.74 8065
3261.28 7992
3261.82 8164
3262.36 8416
3262.90 8316
3263.44 8803
3263.97 8750
3264.51 8928
3265.05 8934
3265.59 9288
3266.13 9504
3266.67 9328
3267.21 9155
3267.75 9287
3268.29 9161
3268.83 9072
3269.36 9259
3269.90 9321
3270.44 9433
3270.98 9042
3271.52 8950
3272.06 8797
3272.60 8073
3273.14 8522
3273.68 8390
3274.22 8457
3274.76 8047
3275.30 8098
3275.84 8026
3276.38 7647
3276.92 7701
3277.46 7793
3278.00 8261
3278.54 7946
3279.08 7882
3279.62 7889
3280.16 8103
3280.70 8243
3281.24 8161
3281.78 8248
3282.32 8472
3282.86 8364
3283.40 8018
3283.94 8355
3284.48 7993
3285.02 8357
3285.56 8552
3286.10 8562
3286.64 8734
3287.18 8850
3287.72 9007
3288.26 9132
3288.81 8971
3289.35 8915
3289.89 9244
3290.43 8850
3290.97 9098
3291.51 9118
3292.05 8738
3292.59 8876
3293.13 8856
3293.67 9072
3294.22 8937
3294.76 8695
3295.30 8577
3295.84 8842
3296.38 9135
3296.92 9531
3297.46 9537
3298.01 9597
3298.55 9991
3299.09 9415
3299.63 9744
3300.17 9609
3300.71 9098
3301.26 9022
3301.80 8836
3302.34 8655
3302.88 8457
3303.42 8494
3303.97 8505
3304.51 8529
3305.05 8272
3305.59 8364
3306.13 8452
3306.68 8204
3307.22 7923
3307.76 7895
3308.30 7990
3308.85 8035
3309.39 8053
3309.93 7881
3310.47 7796
3311.02 7890
3311.56 7718
3312.10 7729
3312.64 7662
3313.19 7843
3313.73 7800
3314.27 7872
3314.82 7997
3315.36 8197
3315.90 8264
3316.45 8321
3316.99 8482
3317.53 8318
3318.07 8183
3318.62 8197
3319.16 8425
3319.70 8444
3320.25 8290
3320.79 8361
3321.34 8171
3321.88 8037
3322.42 8508
3322.97 8066
3323.51 7874
3324.05 7962
3324.60 7882
3325.14 7865
3325.68 7859
3326.23 7895
3326.77 7925
3327.32 7872
3327.86 7927
3328.40 7878
3328.95 7696
3329.49 7559
3330.04 7671
3330.58 7845
3331.13 7893
3331.67 7637
3332.21 7972
3332.76 8140
3333.30 8119
3333.85 7970
3334.39 7716
3334.94 7547
3335.48 7760
3336.03 7809
3336.57 7683
3337.12 7652
3337.66 7665
3338.21 7636
3338.75 7679
3339.30 7938
3339.84 7597
3340.39 7619
3340.93 7604
3341.48 7571
3342.02 7825
3342.57 7775
3343.11 7595
3343.66 7743
3344.20 8077
3344.75 7714
3345.29 7517
3345.84 7544
3346.38 7726
3346.93 7913
3347.47 7612
3348.02 7416
3348.57 7496
3349.11 7606
3349.66 7588
3350.20 7532
3350.75 7786
3351.30 7953
3351.84 7612
3352.39 7563
3352.93 7664
3353.48 7935
3354.03 8147
3354.57 7995
3355.12 8281
3355.66 8338
3356.21 8130
3356.76 8107
3357.30 8095
3357.85 8070
3358.40 8025
3358.94 7901
3359.49 7779
3360.04 7863
3360.58 7565
3361.13 7325
3361.68 7280
3362.22 7045
3362.77 7126
3363.32 7365
3363.86 7092
3364.41 7295
3364.96 7415
3365.50 7179
3366.05 7012
3366.60 7031
3367.15 7032
3367.69 7022
3368.24 7275
3368.79 6990
3369.34 7335
3369.88 7523
3370.43 7474
3370.98 7438
3371.53 7516
3372.07 7424
3372.62 7466
3373.17 7519
3373.72 7679
3374.26 7409
3374.81 7504
3375.36 7579
3375.91 7628
3376.46 7629
3377.00 7477
3377.55 7112
3378.10 7165
3378.65 6974
3379.20 6771
3379.74 6836
3380.29 6919
3380.84 6759
3381.39 6873
3381.94 6834
3382.49 6978
3383.04 6678
3383.58 6759
3384.13 6767
3384.68 7055
3385.23 6875
3385.78 7046
3386.33 7088
3386.88 7145
3387.43 7195
3387.97 7153
3388.52 7432
3389.07 7449
3389.62 7301
3390.17 7146
3390.72 7463
3391.27 7728
3391.82 7984
3392.37 7599
3392.92 7507
3393.47 7518
3394.01 7534
3394.56 7269
3395.11 7417
3395.66 7502
3396.21 7777
3396.76 7408
3397.31 7253
3397.86 7394
3398.41 7364
3398.96 7184
3399.51 7076
3400.06 7302
3400.61 7123
3401.16 7106
3401.71 7008
3402.26 6944
3402.81 6800
3403.36 6860
3403.91 7205
3404.46 7243
3405.01 7255
3405.56 7025
3406.11 6896
3406.66 6763
3407.21 7102
3407.76 7288
3408.32 7028
3408.87 6990
3409.42 7045
3409.97 6767
3410.52 6766
3411.07 6969
3411.62 6848
3412.17 7060
3412.72 7195
3413.27 6953
3413.82 6922
3414.37 7174
3414.93 6868
3415.48 6569
3416.03 6772
3416.58 7222
3417.13 7099
3417.68 7052
3418.23 7039
3418.78 7111
3419.34 6947
3419.89 7117
3420.44 7308
3420.99 7250
3421.54 7030
3422.09 7001
3422.65 7015
3423.20 6991
3423.75 6832
3424.30 6827
3424.85 6938
3425.40 7016
3425.96 7069
3426.51 7392
3427.06 7274
3427.61 7429
3428.17 7332
3428.72 7130
3429.27 7096
3429.82 7264
3430.37 7206
3430.93 6960
3431.48 7112
3432.03 7245
3432.58 7162
3433.14 7509
3433.69 7418
3434.24 7075
3434.79 7232
3435.35 7538
3435.90 7390
3436.45 7179
3437.01 7278
3437.56 7229
3438.11 7069
3438.66 7294
3439.22 7338
3439.77 7312
3440.32 7348
3440.88 7358
3441.43 7288
3441.98 7324
3442.54 7650
3443.09 7539
3443.64 7151
3444.20 7487
3444.75 7358
3445.30 7376
3445.86 7114
3446.41 7322
3446.97 7420
3447.52 7455
3448.07 7551
3448.63 7556
3449.18 7255
3449.73 7300
3450.29 7421
3450.84 7203
3451.40 7260
3451.95 7231
3452.50 7325
3453.06 7249
3453.61 7329
3454.17 7490
3454.72 7051
3455.28 7198
3455.83 7450
3456.38 7170
3456.94 6971
3457.49 7241
3458.05 7076
3458.60 7102
3459.16 7290
3459.71 7472
3460.27 7498
3460.82 7617
3461.38 7510
3461.93 7856
3462.49 7973
3463.04 7993
3463.60 7945
3464.15 8114
3464.71 8179
3465.26 7953
3465.82 7876
3466.37 7993
3466.93 8320
3467.48 8546
3468.04 8225
3468.59 8258
3469.15 8248
3469.70 8531
3470.26 8097
3470.82 8064
3471.37 8262
3471.93 8171
3472.48 8516
3473.04 8389
3473.59 7876
3474.15 7935
3474.71 8291
3475.26 8616
3475.82 8526
3476.37 8380
3476.93 8309
3477.49 8394
3478.04 8372
3478.60 8466
3479.16 8554
3479.71 8632
3480.27 8475
3480.82 8678
3481.38 8635
3481.94 8728
3482.49 8827
3483.05 8852
3483.61 9132
3484.16 8779
3484.72 8849
3485.28 9067
3485.83 9002
3486.39 9031
3486.95 9230
3487.50 9483
3488.06 9446
3488.62 9773
3489.18 10229
3489.73 10578
3490.29 10561
3490.85 11028
3491.40 11326
3491.96 11996
3492.52 12137
3493.08 12415
3493.63 12857
3494.19 12812
3494.75 13107
3495.31 13139
3495.86 12799
3496.42 12272
3496.98 12284
3497.54 12403
3498.09 12254
3498.65 12249
3499.21 12798
3499.77 12515
3500.33 12889
3500.88 13379
3501.44 13711
3502.00 14972
3502.56 16336
3503.12 18364
3503.67 20695
3504.23 23172
3504.79 26353
3505.35 29444
3505.91 31932
3506.47 33491
3507.03 35460
3507.58 37939
3508.14 38613
3508.70 38523
3509.26 38453
3509.82 37371
3510.38 35956
3510.94 32953
3511.49 30212
3512.05 27716
3512.61 24905
3513.17 22172
3513.73 20149
3514.29 17677
3514.85 15210
3515.41 13820
3515.97 12654
3516.53 11765
3517.09 11017
3517.64 10803
3518.20 10825
3518.76 10819
3519.32 10733
3519.88 10766
3520.44 10964
3521.00 11065
3521.56 11456
3522.12 11513
3522.68 11704
3523.24 11772
3523.80 12096
3524.36 12142
3524.92 12000
3525.48 11593
3526.04 11715
3526.60 11360
3527.16 10970
3527.72 10453
3528.28 9867
3528.84 9926
3529.40 9763
3529.96 9974
3530.52 9711
3531.08 9573
3531.64 9525
3532.20 9742
3532.76 9754
3533.32 9938
3533.89 10439
3534.45 10532
3535.01 10731
3535.57 11058
3536.13 10836
3536.69 11130
3537.25 11490
3537.81 11344
3538.37 11440
3538.93 11255
3539.49 11344
3540.06 10911
3540.62 10856
3541.18 10687
3541.74 10945
3542.30 10767
3542.86 10615
3543.42 10859
3543.98 10915
3544.55 11051
3545.11 10799
3545.67 11247
3546.23 11099
3546.79 10926
3547.35 10744
3547.92 10907
3548.48 10139
3549.04 10177
3549.60 9812
3550.16 9616
3550.72 9467
3551.29 9257
3551.85 8931
3552.41 8829
3552.97 9012
3553.54 8408
3554.10 8401
3554.66 8425
3555.22 8312
3555.78 8070
3556.35 8245
3556.91 8393
3557.47 8299
3558.03 8322
3558.60 8367
3559.16 8428
3559.72 8272
3560.29 8434
3560.85 8359
3561.41 8407
3561.97 8155
3562.54 8391
3563.10 8322
3563.66 8496
3564.23 8506
3564.79 8403
3565.35 8022
3565.91 8360
3566.48 8322
3567.04 8187
3567.60 8058
3568.17 8034
3568.73 7947
3569.29 7856
3569.86 7907
3570.42 7721
3570.99 7934
3571.55 7835
3572.11 7892
3572.68 8097
3573.24 7993
3573.80 7705
3574.37 8054
3574.93 8187
3575.50 8070
3576.06 8689
3576.62 8526
3577.19 8890
3577.75 8968
3578.32 9094
3578.88 9191
3579.44 9467
3580.01 9843
3580.57 9591
3581.14 9615
3581.70 10067
3582.27 9919
3582.83 9575
3583.40 9465
3583.96 9009
3584.52 8690
3585.09 8657
3585.65 8492
3586.22 8095
3586.78 8167
3587.35 7960
3587.91 7750
3588.48 7790
3589.04 7355
3589.61 7385
3590.17 7067
3590.74 7359
3591.30 7204
3591.87 7218
3592.43 7067
3593.00 7246
3593.56 7156
3594.13 7378
3594.70 7650
3595.26 7487
3595.83 7457
3596.39 7539
3596.96 7272
3597.52 7288
3598.09 7474
3598.65 7391
3599.22 7162
3599.79 7384
3600.35 7446
3600.92 7667
3601.48 7543
3602.05 7218
3602.62 7302
3603.18 7416
3603.75 7758
3604.32 7599
3604.88 7562
3605.45 7370
3606.01 7463
3606.58 7630
3607.15 7285
3607.71 7388
3608.28 7376
3608.85 7254
3609.41 7002
3609.98 6982
3610.55 7010
3611.11 6887
3611.68 6835
3612.25 6842
3612.81 7057
3613.38 6964
3613.95 7136
3614.51 7173
3615.08 7197
3615.65 7795
3616.22 7917
3616.78 8282
3617.35 8408
3617.92 9014
3618.48 9733
3619.05 10187
3619.62 10700
3620.19 11183
3620.75 11696
3621.32 12061
3621.89 12522
3622.46 12074
3623.02 11845
3623.59 11215
3624.16 11235
3624.73 10655
3625.30 9785
3625.86 8878
3626.43 8291
3627.00 8121
3627.57 7627
3628.14 7162
3628.70 6639
3629.27 6531
3629.84 6834
3630.41 6688
3630.98 6711
3631.55 6896
3632.11 6998
3632.68 6964
3633.25 6634
3633.82 6574
3634.39 6733
3634.96 6823
3635.52 6842
3636.09 6956
3636.66 6752
3637.23 6660
3637.80 6694
3638.37 6802
3638.94 6855
3639.51 6945
3640.08 7037
3640.64 7151
3641.21 7194
3641.78 6953
3642.35 7217
3642.92 7126
3643.49 7260
3644.06 7514
3644.63 7767
3645.20 7613
3645.77 7680
3646.34 7886
3646.91 7656
3647.48 7751
3648.05 7840
3648.62 7610
3649.19 7719
3649.76 7717
3650.33 7848
3650.90 7525
3651.47 7336
3652.03 7705
3652.60 7697
3653.17 7571
3653.75 7385
3654.32 7211
3654.89 7076
3655.46 7220
3656.03 7519
3656.60 7646
3657.17 7410
3657.74 7386
3658.31 7435
3658.88 7356
3659.45 7425
3660.02 7490
3660.59 7616
3661.16 7464
3661.73 7321
3662.30 7348
3662.87 7342
3663.44 7178
3664.01 6837
3664.59 6881
3665.16 7213
3665.73 6884
3666.30 6571
3666.87 6499
3667.44 6671
3668.01 6779
3668.58 6655
3669.15 6560
3669.73 6704
3670.30 6657
3670.87 6643
3671.44 6495
3672.01 6506
3672.58 6675
3673.15 6597
3673.73 6872
3674.30 6834
3674.87 6882
3675.44 6730
3676.01 7132
3676.58 7033
3677.16 7249
3677.73 7482
3678.30 7587
3678.87 7581
3679.44 7599
3680.02 7524
3680.59 7770
3681.16 7639
3681.73 7157
3682.31 6994
3682.88 7080
3683.45 6773
3684.02 6519
3684.60 6563
3685.17 6864
3685.74 6771
3686.31 6600
3686.89 6678
3687.46 6724
3688.03 6830
3688.60 6756
3689.18 6817
3689.75 6872
3690.32 6863
3690.90 6631
3691.47 6595
3692.04 7063
3692.61 7020
3693.19 6961
3693.76 7018
3694.33 7019
3694.91 6766
3695.48 6764
3696.05 6842
3696.63 6838
3697.20 6854
3697.77 6662
3698.35 6435
3698.92 6283
3699.50 6642
3700.07 6709
3700.64 6872
3701.22 6768
3701.79 6588
3702.36 6550
3702.94 6425
3703.51 6419
3704.09 6357
3704.66 6543
3705.23 6528
3705.81 6543
3706.38 6617
3706.96 6618
3707.53 6930
3708.11 6956
3708.68 6630
3709.25 6667
3709.83 6761
3710.40 6773
3710.98 6666
3711.55 6648
3712.13 6579
3712.70 6564
3713.28 6724
3713.85 6712
3714.43 6647
3715.00 6570
3715.58 6558
3716.15 6495
3716.73 6415
3717.30 6482
3717.88 6590
3718.45 6606
3719.03 6749
3719.60 6543
3720.18 6743
3720.75 6838
3721.33 6928
3721.90 6936
3722.48 6564
3723.05 6740
3723.63 6840
3724.20 6786
3724.78 6726
3725.36 6496
3725.93 6412
3726.51 6542
3727.08 6419
3727.66 6408
3728.23 6558
3728.81 6586
3729.39 6679
3729.96 6494
3730.54 6370
3731.11 6592
3731.69 6730
3732.27 6618
3732.84 6627
3733.42 6794
3734.00 7184
3734.57 7038
3735.15 7228
3735.72 7205
3736.30 7275
3736.88 7461
3737.45 7496
3738.03 7211
3738.61 7280
3739.18 7038
3739.76 7245
3740.34 6721
3740.92 6738
3741.49 6841
3742.07 6835
3742.65 6487
3743.22 6228
3743.80 6507
3744.38 6558
3744.95 6431
3745.53 6546
3746.11 6470
3746.69 6464
3747.26 6374
3747.84 6304
3748.42 6404
3749.00 6533
3749.57 6639
3750.15 6858
3750.73 6467
3751.31 6555
3751.88 6418
3752.46 6526
3753.04 6433
3753.62 6256
3754.19 6584
3754.77 6568
3755.35 6409
3755.93 6491
3756.51 6292
3757.08 6168
3757.66 5947
3758.24 6138
3758.82 6473
3759.40 6484
3759.98 6416
3760.55 6319
3761.13 6864
3761.71 6796
3762.29 6770
3762.87 6782
3763.45 6651
3764.03 6824
3764.60 6613
3765.18 6550
3765.76 6557
3766.34 6819
3766.92 6557
3767.50 6766
3768.08 6884
3768.66 6691
3769.24 6540
3769.81 6520
3770.39 6409
3770.97 6385
3771.55 6581
3772.13 6336
3772.71 6543
3773.29 6188
3773.87 6248
3774.45 6539
3775.03 6432
3775.61 6514
3776.19 6435
3776.77 6550
3777.35 6586
3777.93 6325
3778.51 6270
3779.09 6189
3779.67 6279
3780.25 6357
3780.83 6292
3781.41 6350
3781.99 6295
3782.57 6229
3783.15 6496
3783.73 6357
3784.31 6290
3784.89 6338
3785.47 6158
3786.05 6175
3786.63 6367
3787.21 6444
3787.79 6262
3788.37 6335
3788.95 6641
3789.53 6577
3790.11 6564
3790.69 6632
3791.27 6570
3791.85 6490
3792.43 6661
3793.01 6867
3793.59 6588
3794.18 6385
3794.76 6802
3795.34 6667
3795.92 6340
3796.50 6391
3797.08 6596
3797.66 6502
3798.24 6892
3798.83 6674
3799.41 6792
3799.99 6484
3800.57 6734
3801.15 6663
3801.73 6477
3802.31 6710
3802.90 7038
3803.48 7093
3804.06 6899
3804.64 6769
3805.22 7198
3805.80 6843
3806.39 7235
3806.97 7266
3807.55 7098
3808.13 7132
3808.71 7329
3809.30 7209
3809.88 7533
3810.46 7624
3811.04 7803
3811.63 7443
3812.21 7841
3812.79 7976
3813.37 7916
3813.95 7870
3814.54 7791
3815.12 7754
3815.70 7690
3816.29 7558
3816.87 7851
3817.45 7829
3818.03 7552
3818.62 7436
3819.20 7175
3819.78 7419
3820.36 7114
3820.95 7181
3821.53 7210
3822.11 7077
3822.70 6864
3823.28 6838
3823.86 6594
3824.45 6471
3825.03 6314
3825.61 6291
3826.20 6322
3826.78 6503
3827.36 6557
3827.95 6261
3828.53 6057
3829.11 5931
3829.70 6118
3830.28 6196
3830.87 6167
3831.45 6121
3832.03 6053
3832.62 5999
3833.20 6170
3833.79 5987
3834.37 6035
3834.95 6122
3835.54 5998
3836.12 6088
3836.71 5948
3837.29 5949
3837.87 6180
3838.46 6064
3839.04 6316
3839.63 6304
3840.21 6402
3840.80 6146
3841.38 6316
3841.97 6212
3842.55 6184
3843.13 6066
3843.72 6039
3844.30 5966
3844.89 5931
3845.47 6195
3846.06 6160
3846.64 5715
3847.23 5897
3847.81 5974
3848.40 6125
3848.98 5919
3849.57 6078
3850.15 6066
3850.74 6098
3851.33 6079
3851.91 6131
3852.50 5945
3853.08 6062
3853.67 6306
3854.25 6200
3854.84 6240
3855.42 6111
3856.01 6387
3856.60 6373
3857.18 6183
3857.77 6245
3858.35 6300
3858.94 6220
3859.52 6357
3860.11 6703
3860.70 6906
3861.28 6862
3861.87 7325
3862.45 7779
3863.04 8055
3863.63 8352
3864.21 8549
3864.80 8588
3865.39 8877
3865.97 8815
3866.56 8470
3867.15 8485
3867.73 8233
3868.32 8034
3868.91 7728
3869.49 7453
3870.08 7414
3870.67 6954
3871.25 6794
3871.84 6812
3872.43 6470
3873.01 6377
3873.60 6436
3874.19 6413
3874.77 6434
3875.36 6707
3875.95 6671
3876.54 6993
3877.12 7042
3877.71 6908
3878.30 6831
3878.89 6436
3879.47 6648
3880.06 6790
3880.65 6881
3881.24 6713
3881.82 6624
3882.41 6537
3883.00 5998
3883.59 6041
3884.17 6373
3884.76 6291
3885.35 5968
3885.94 6193
3886.53 6016
3887.11 6134
3887.70 6055
3888.29 6076
3888.88 6070
3889.47 6079
3890.05 6217
3890.64 5865
3891.23 6043
3891.82 6364
3892.41 6164
3893.00 6381
3893.59 6068
3894.17 6055
3894.76 6046
3895.35 6405
3895.94 6245
3896.53 6317
3897.12 6707
3897.71 6512
3898.30 6564
3898.88 6532
3899.47 6225
3900.06 6254
3900.65 6402
3901.24 6531
3901.83 6212
3902.42 6238
3903.01 6386
3903.60 6210
3904.19 6352
3904.78 6202
3905.37 6095
3905.95 5999
3906.54 5940
3907.13 5982
3907.72 5802
3908.31 5890
3908.90 5985
3909.49 5966
3910.08 5920
3910.67 5994
3911.26 5996
3911.85 6008
3912.44 5708
3913.03 5828
3913.62 5706
3914.21 5593
3914.80 5472
3915.39 5636
3915.98 5441
3916.57 5225
3917.16 5365
3917.75 5507
3918.34 5365
3918.93 5485
3919.52 5509
3920.12 5196
3920.71 5307
3921.30 5626
3921.89 5750
3922.48 5663
3923.07 5727
3923.66 5540
3924.25 5588
3924.84 5784
3925.43 5856
3926.02 5846
3926.61 5716
3927.20 5651
3927.80 5764
3928.39 5798
3928.98 5675
3929.57 5754
3930.16 5551
3930.75 5366
3931.34 5376
3931.94 5437
3932.53 5361
3933.12 5526
3933.71 5494
3934.30 5352
3934.89 5213
3935.48 5379
3936.08 5341
3936.67 5316
3937.26 5364
3937.85 5504
3938.44 5472
3939.04 5367
3939.63 5387
3940.22 5611
3940.81 5598
3941.40 5420
3942.00 5456
3942.59 5727
3943.18 5840
3943.77 5572
3944.37 5685
3944.96 5872
3945.55 5954
3946.14 5880
3946.74 5857
3947.33 5806
3947.92 5829
3948.51 5692
3949.11 5525
3949.70 5558
3950.29 5740
3950.88 5600
3951.48 5485
3952.07 5467
3952.66 5533
3953.26 5483
3953.85 5237
3954.44 5326
3955.04 5550
3955.63 5606
3956.22 5673
3956.82 5556
3957.41 5727
3958.00 5595
3958.60 5435
3959.19 5583
3959.78 5608
3960.38 5545
3960.97 5728
3961.56 5746
3962.16 5560
3962.75 5401
3963.34 5436
3963.94 5722
3964.53 5789
3965.13 5756
3965.72 5838
3966.31 5643
3966.91 5568
3967.50 5829
3968.10 5732
3968.69 5924
3969.28 5729
3969.88 5761
3970.47 5793
3971.07 5828
3971.66 5846
3972.26 5742
3972.85 5845
3973.45 5767
3974.04 5740
3974.63 5557
3975.23 5360
3975.82 5363
3976.42 5507
3977.01 5541
3977.61 5269
3978.20 5638
3978.80 5796
3979.39 5505
3979.99 5636
3980.58 5720
3981.18 5588
3981.77 5713
3982.37 5677
3982.96 5725
3983.56 5566
3984.15 5620
3984.75 5678
3985.35 5665
3985.94 5606
3986.54 5523
3987.13 5404
3987.73 5627
3988.32 5624
3988.92 5674
3989.51 5682
3990.11 5669
3990.71 5668
3991.30 5814
3991.90 5878
3992.49 5692
3993.09 5801
3993.69 5807
3994.28 5755
3994.88 5762
3995.47 5901
3996.07 6061
3996.67 6256
3997.26 6482
3997.86 6588
3998.46 6646
3999.05 6638
3999.65 6614
4000.25 6498
4000.84 6321
4001.44 6767
4002.04 6513
4002.63 6275
4003.23 6051
4003.83 5931
4004.42 6192
4005.02 6105
4005.62 5983
4006.21 5929
4006.81 5967
4007.41 5894
4008.01 5967
4008.60 5921
4009.20 6099
4009.80 6154
4010.39 6337
4010.99 6394
4011.59 6362
4012.19 6189
4012.78 6584
4013.38 6432
4013.98 6464
4014.58 6342
4015.17 6356
4015.77 6203
4016.37 6129
4016.97 5965
4017.57 6012
4018.16 6104
4018.76 6263
4019.36 5815
4019.96 5644
4020.56 5776
4021.15 5822
4021.75 6047
4022.35 5927
4022.95 6122
4023.55 5896
4024.14 5856
4024.74 6038
4025.34 6168
4025.94 5820
4026.54 6303
4027.14 6364
4027.74 6404
4028.33 6325
4028.93 6591
4029.53 7107
4030.13 7211
4030.73 7251
4031.33 7159
4031.93 7185
4032.53 7259
4033.12 7348
4033.72 7160
4034.32 6880
4034.92 6574
4035.52 6457
4036.12 6098
4036.72 6080
4037.32 6088
4037.92 6045
4038.52 5966
4039.12 5800
4039.72 5689
4040.32 5521
4040.92 5554
4041.52 5649
4042.12 5562
4042.71 5463
4043.31 5654
4043.91 5674
4044.51 5699
4045.11 5710
4045.71 5759
4046.31 5656
4046.91 5689
4047.51 5827
4048.11 5849
4048.71 5779
4049.31 5790
4049.91 5813
4050.52 6136
4051.12 6242
4051.72 6427
4052.32 6431
4052.92 6322
4053.52 6320
4054.12 6370
4054.72 6521
4055.32 6463
4055.92 6407
4056.52 6140
4057.12 6036
4057.72 6240
4058.32 6359
4058.92 6277
4059.52 5939
4060.13 5755
4060.73 5530
4061.33 5591
4061.93 5548
4062.53 5566
4063.13 5543
4063.73 5664
4064.33 5774
4064.94 5664
4065.54 5676
4066.14 5714
4066.74 5525
4067.34 5378
4067.94 5622
4068.54 5728
4069.15 5736
4069.75 5813
4070.35 5634
4070.95 5498
4071.55 5672
4072.16 5644
4072.76 5644
4073.36 5714
4073.96 5656
4074.56 5451
4075.17 5516
4075.77 5558
4076.37 5483
4076.97 5505
4077.57 5533
4078.18 5512
4078.78 5459
4079.38 5622
4079.98 5447
4080.59 5373
4081.19 5177
4081.79 5241
4082.39 5311
4083.00 5290
4083.60 5418
4084.20 5552
4084.81 5306
4085.41 5466
4086.01 5688
4086.61 5541
4087.22 5352
4087.82 5105
4088.42 5249
4089.03 5249
4089.63 5237
4090.23 5070
4090.84 5340
4091.44 5498
4092.04 5258
4092.65 5263
4093.25 5132
4093.85 5143
4094.46 5211
4095.06 5116
4095.66 5325
4096.27 5280
4096.87 5091
4097.48 5094
4098.08 5226
4098.68 5267
4099.29 5176
4099.89 5279
4100.49 5470
4101.10 5282
4101.70 5160
4102.31 5300
4102.91 5262
4103.52 5039
4104.12 5116
4104.72 5371
4105.33 5343
4105.93 5343
4106.54 5308
4107.14 5386
4107.75 5393
4108.35 5541
4108.96 5266
4109.56 5406
4110.16 5452
4110.77 5255
4111.37 5200
4111.98 5205
4112.58 5233
4113.19 5456
4113.79 5449
4114.40 5317
4115.00 5205
4115.61 5318
4116.21 5447
4116.82 5420
4117.42 5077
4118.03 4937
4118.64 5190
4119.24 5106
4119.85 5119
4120.45 5318
4121.06 5125
4121.66 5478
4122.27 5489
4122.87 5534
4123.48 5529
4124.09 5536
4124.69 5644
4125.30 5613
4125.90 5512
4126.51 5406
4127.11 5612
4127.72 5764
4128.33 5800
4128.93 5785
4129.54 5739
4130.14 5600
4130.75 5451
4131.36 5671
4131.96 5478
4132.57 5700
4133.18 5588
4133.78 5654
4134.39 5578
4135.00 5670
4135.60 5675
4136.21 5726
4136.82 5667
4137.42 5640
4138.03 5811
4138.64 5930
4139.24 6051
4139.85 6065
4140.46 6267
4141.06 6320
4141.67 6247
4142.28 6698
4142.88 6446
4143.49 6627
4144.10 6603
4144.71 6660
4145.31 6670
4145.92 6569
4146.53 6502
4147.14 6780
4147.74 6721
4148.35 6569
4148.96 6203
4149.57 6227
4150.17 6095
4150.78 6012
4151.39 5843
4152.00 5629
4152.60 5437
4153.21 5653
4153.82 5692
4154.43 5499
4155.04 5353
4155.64 5422
4156.25 5295
4156.86 5292
4157.47 5343
4158.08 5215
4158.69 5000
4159.29 5114
4159.90 5344
4160.51 5442
4161.12 5436
4161.73 5385
4162.34 5470
4162.94 5420
4163.55 5317
4164.16 5589
4164.77 5580
4165.38 5635
4165.99 5645
4166.60 5594
4167.21 5709
4167.81 5608
4168.42 5847
4169.03 5945
4169.64 5930
4170.25 6270
4170.86 6024
4171.47 5934
4172.08 6209
4172.69 6180
4173.30 5793
4173.91 5791
4174.52 5860
4175.13 5875
4175.74 5909
4176.34 5960
4176.95 5849
4177.56 5820
4178.17 5935
4178.78 5816
4179.39 5842
4180.00 5995
4180.61 5924
4181.22 6029
4181.83 6076
4182.44 5884
4183.05 5905
4183.66 5922
4184.27 5821
4184.88 5925
4185.49 5500
4186.10 5770
4186.71 5673
4187.32 5491
4187.93 5505
4188.55 5299
4189.16 5352
4189.77 5474
4190.38 5250
4190.99 5252
4191.60 5281
4192.21 5361
4192.82 5593
4193.43 5529
4194.04 5535
4194.65 5684
4195.26 5707
4195.87 5711
4196.49 5937
4197.10 6188
4197.71 6598
4198.32 6386
4198.93 6415
4199.54 6212
4200.15 6118
4200.76 6392
4201.38 6169
4201.99 6112
4202.60 6023
4203.21 5917
4203.82 5846
4204.43 5756
4205.04 5736
4205.66 5626
4206.27 5768
4206.88 5859
4207.49 5726
4208.10 5725
4208.72 5258
4209.33 5316
4209.94 5669
4210.55 5729
4211.16 5429
4211.78 5444
4212.39 5499
4213.00 5455
4213.61 5397
4214.22 5514
4214.84 5331
4215.45 5487
4216.06 5407
4216.67 5355
4217.29 5643
4217.90 5639
4218.51 5771
4219.13 5810
4219.74 5841
4220.35 5919
4220.96 6145
4221.58 5984
4222.19 6012
4222.80 6077
4223.42 6177
4224.03 6291
4224.64 6188
4225.25 6290
4225.87 6084
4226.48 6010
4227.09 5905
4227.71 6009
4228.32 5982
4228.93 5905
4229.55 6117
4230.16 6171
4230.77 6191
4231.39 6302
4232.00 6405
4232.62 6530
4233.23 6298
4233.84 6366
4234.46 6277
4235.07 6314
4235.68 6463
4236.30 6319
4236.91 6218
4237.53 6172
4238.14 6286
4238.75 6070
4239.37 6291
4239.98 6257
4240.60 6244
4241.21 5912
4241.83 5905
4242.44 6015
4243.05 5973
4243.67 5986
4244.28 5886
4244.90 5750
4245.51 5613
4246.13 5480
4246.74 5641
4247.36 5641
4247.97 5566
4248.59 5559
4249.20 5516
4249.82 5919
4250.43 6002
4251.05 6211
4251.66 6222
4252.28 6117
4252.89 6000
4253.51 6552
4254.12 6440
4254.74 6240
4255.35 6264
4255.97 6615
4256.58 6486
4257.20 6453
4257.81 6868
4258.43 6700
4259.05 6560
4259.66 6256
4260.28 6102
4260.89 5966
4261.51 5822
4262.12 6047
4262.74 6023
4263.36 6000
4263.97 6057
4264.59 6009
4265.20 5937
4265.82 6070
4266.44 5867
4267.05 6164
4267.67 6129
4268.28 6057
4268.90 6577
4269.52 6488
4270.13 6217
4270.75 6219
4271.37 5939
4271.98 6001
4272.60 6100
4273.22 6589
4273.83 6329
4274.45 6175
4275.07 6152
4275.68 6152
4276.30 6057
4276.92 6404
4277.53 6653
4278.15 6545
4278.77 6902
4279.38 7087
4280.00 6977
4280.62 7104
4281.24 7100
4281.85 6921
4282.47 7001
4283.09 6990
4283.70 6700
4284.32 6442
4284.94 6112
4285.56 5930
4286.17 5890
4286.79 5734
4287.41 5665
4288.03 5578
4288.65 5779
4289.26 5704
4289.88 5718
4290.50 5542
4291.12 5850
4291.73 5376
4292.35 5617
4292.97 5589
4293.59 5570
4294.21 5608
4294.83 5602
4295.44 5654
4296.06 5457
4296.68 5598
4297.30 5516
4297.92 5625
4298.54 5723
4299.15 5501
4299.77 5376
4300.39 5270
4301.01 5232
4301.63 5446
4302.25 5488
4302.87 5450
4303.48 5748
4304.10 5920
4304.72 5646
4305.34 5565
4305.96 5370
4306.58 5510
4307.20 5233
4307.82 5263
4308.44 5471
4309.06 5940
4309.67 5773
4310.29 5628
4310.91 5606
4311.53 5426
4312.15 5607
4312.77 5422
4313.39 5409
4314.01 5328
4314.63 5308
4315.25 5142
4315.87 5117
4316.49 5131
4317.11 5259
4317.73 5095
4318.35 5168
4318.97 5362
4319.59 5193
4320.21 5124
4320.83 4924
4321.45 4950
4322.07 5004
4322.69 5044
4323.31 5055
4323.93 5142
4324.55 5210
4325.17 5010
4325.79 4987
4326.41 5247
4327.03 5200
4327.65 5114
4328.27 5016
4328.89 5156
4329.51 5054
4330.13 4897
4330.76 4989
4331.38 4953
4332.00 5045
4332.62 5088
4333.24 5277
4333.86 5183
4334.48 5157
4335.10 5057
4335.72 5274
4336.34 5279
4336.97 5292
4337.59 5193
4338.21 5190
4338.83 4865
4339.45 5213
4340.07 5187
4340.69 5127
4341.31 5339
4341.94 5056
4342.56 5291
4343.18 5340
4343.80 5368
4344.42 5751
4345.04 5644
4345.67 5571
4346.29 5569
4346.91 5586
4347.53 5852
4348.15 5953
4348.78 5733
4349.40 6042
4350.02 6108
4350.64 5962
4351.26 5792
4351.89 6079
4352.51 5993
4353.13 5896
4353.75 5614
4354.38 5435
4355.00 5475
4355.62 5470
4356.24 5217
4356.87 5053
4357.49 5277
4358.11 5311
4358.74 5074
4359.36 5011
4359.98 5020
4360.60 4983
4361.23 5209
4361.85 5245
4362.47 5272
4363.10 4958
4363.72 5066
4364.34 5143
4364.97 5039
4365.59 4869
4366.21 5138
4366.83 4955
4367.46 5178
4368.08 5105
4368.71 5154
4369.33 5068
4369.95 5097
4370.58 5136
4371.20 5113
4371.82 4914
4372.45 5080
4373.07 4952
4373.69 4958
4374.32 5124
4374.94 4971
4375.57 4956
4376.19 4988
4376.81 4976
4377.44 5012
4378.06 5159
4378.69 5082
4379.31 5150
4379.94 5285
4380.56 5230
4381.18 5232
4381.81 5216
4382.43 5526
4383.06 5475
4383.68 5599
4384.31 5438
4384.93 5276
4385.56 5420
4386.18 5456
4386.81 5489
4387.43 5636
4388.05 5322
4388.68 5422
4389.30 5371
4389.93 5358
4390.55 5177
4391.18 5085
4391.81 5388
4392.43 5389
4393.06 5428
4393.68 5351
4394.31 5416
4394.93 5150
4395.56 5159
4396.18 5146
4396.81 5341
4397.43 5273
4398.06 5280
4398.68 5403
4399.31 5316
4399.94 5396
4400.56 5287
4401.19 5112
4401.81 5297
4402.44 5409
4403.06 5477
4403.69 5597
4404.32 5529
4404.94 5582
4405.57 5645
4406.20 5448
4406.82 5369
4407.45 5422
4408.07 5331
4408.70 5240
4409.33 5130
4409.95 5217
4410.58 5172
4411.21 5285
4411.83 5252
4412.46 5257
4413.09 5137
4413.71 5220
4414.34 5201
4414.97 5166
4415.59 5100
4416.22 5172
4416.85 5254
4417.47 5024
4418.10 5177
4418.73 5123
4419.35 4938
4419.98 5104
4420.61 5128
4421.24 5022
4421.86 5068
4422.49 4960
4423.12 5134
4423.75 5038
4424.37 5098
4425.00 4814
4425.63 4835
4426.26 4818
4426.88 4560
4427.51 4702
4428.14 4666
4428.77 4653
4429.39 4840
4430.02 4793
4430.65 4913
4431.28 4761
4431.91 4668
4432.53 4549
4433.16 4761
4433.79 4815
4434.42 4715
4435.05 4839
4435.67 4881
4436.30 4666
4436.93 4849
4437.56 4820
4438.19 4870
4438.82 4868
4439.44 4805
4440.07 4593
4440.70 4638
4441.33 4778
4441.96 4780
4442.59 4776
4443.22 4632
4443.85 4779
4444.47 4866
4445.10 4671
4445.73 4736
4446.36 4708
4446.99 4696
4447.62 4810
4448.25 4591
4448.88 4731
4449.51 4692
4450.14 4638
4450.77 4836
4451.39 4973
4452.02 4888
4452.65 4790
4453.28 4831
4453.91 4813
4454.54 4774
4455.17 4746
4455.80 4505
4456.43 4540
4457.06 4599
4457.69 4522
4458.32 4643
4458.95 4488
4459.58 4499
4460.21 4461
4460.84 4325
4461.47 4352
4462.10 4328
4462.73 4434
4463.36 4349
4463.99 4468
4464.62 4479
4465.25 4386
4465.88 4414
4466.51 4275
4467.14 4272
4467.77 4127
4468.40 4283
4469.03 4484
4469.67 4578
4470.30 4473
4470.93 4542
4471.56 4466
4472.19 4393
4472.82 4224
4473.45 4292
4474.08 4479
4474.71 4292
4475.34 4406
4475.97 4437
4476.61 4426
4477.24 4402
4477.87 4358
4478.50 4331
4479.13 4247
4479.76 4246
4480.39 4184
4481.02 4289
4481.66 4254
4482.29 4152
4482.92 4437
4483.55 4561
4484.18 4407
4484.81 4246
4485.45 4381
4486.08 4462
4486.71 4425
4487.34 4539
4487.97 4416
4488.61 4461
4489.24 4415
4489.87 4513
4490.50 4471
4491.13 4503
4491.77 4556
4492.40 4439
4493.03 4486
4493.66 4369
4494.30 4369
4494.93 4391
4495.56 4423
4496.19 4493
4496.83 4496
4497.46 4402
4498.09 4447
4498.72 4281
4499.36 4580
4499.99 4475
4500.62 4393
4501.25 4398
4501.89 4474
4502.52 4374
4503.15 4519
4503.79 4738
4504.42 4803
4505.05 4667
4505.69 4673
4506.32 4876
4506.95 4863
4507.59 4701
4508.22 4837
4508.85 4825
4509.49 4805
4510.12 4500
4510.75 4504
4511.39 4631
4512.02 4535
4512.65 4785
4513.29 4483
4513.92 4585
4514.56 4558
4515.19 4479
4515.82 4567
4516.46 4576
4517.09 4628
4517.73 4629
4518.36 4594
4518.99 4473
4519.63 4499
4520.26 4813
4520.90 4598
4521.53 4588
4522.16 4547
4522.80 4531
4523.43 4380
4524.07 4398
4524.70 4475
4525.34 4614
4525.97 4518
4526.61 4718
4527.24 4779
4527.88 4826
4528.51 5074
4529.15 5094
4529.78 5168
4530.42 5289
4531.05 5560
4531.69 5918
4532.32 6405
4532.96 6797
4533.59 7132
4534.23 7566
4534.86 7670
4535.50 8085
4536.13 8165
4536.77 7999
4537.40 7827
4538.04 7728
4538.67 7359
4539.31 6734
4539.94 6217
4540.58 5872
4541.22 5443
4541.85 5297
4542.49 5069
4543.12 4794
4543.76 4870
4544.40 4869
4545.03 4733
4545.67 4639
4546.30 4555
4546.94 4374
4547.58 4332
4548.21 4362
4548.85 4455
4549.48 4447
4550.12 4489
4550.76 4399
4551.39 4213
4552.03 4227
4552.67 4313
4553.30 4368
4553.94 4175
4554.58 4089
4555.21 4223
4555.85 4370
4556.49 4348
4557.12 4407
4557.76 4572
4558.40 4410
4559.03 4485
4559.67 4445
4560.31 4458
4560.94 4521
4561.58 4558
4562.22 4749
4562.86 4554
4563.49 4563
4564.13 4495
4564.77 4437
4565.41 4507
4566.04 4554
4566.68 4623
4567.32 4640
4567.96 4614
4568.59 4645
4569.23 4603
4569.87 4765
4570.51 4793
4571.14 4877
4571.78 4610
4572.42 4711
4573.06 4785
4573.70 4757
4574.33 4752
4574.97 4880
4575.61 4592
4576.25 4748
4576.89 4610
4577.52 4645
4578.16 4552
4578.80 4359
4579.44 4328
4580.08 4397
4580.72 4512
4581.35 4431
4581.99 4258
4582.63 4304
4583.27 4494
4583.91 4380
4584.55 4435
4585.19 4717
4585.83 4703
4586.46 4603
4587.10 4485
4587.74 4730
4588.38 4672
4589.02 4312
4589.66 4384
4590.30 4287
4590.94 4409
4591.58 4147
4592.22 4362
4592.85 4519
4593.49 4285
4594.13 4162
4594.77 4170
4595.41 4296
4596.05 4413
4596.69 4408
4597.33 4125
4597.97 3971
4598.61 4104
4599.25 4369
4599.89 4393
4600.53 4413
4601.17 4471
4601.81 4436
4602.45 4633
4603.09 4693
4603.73 4813
4604.37 4820
4605.01 4894
4605.65 4857
4606.29 4838
4606.93 4697
4607.57 4802
4608.21 4859
4608.85 4748
4609.49 5010
4610.13 4881
4610.77 4840
4611.41 4697
4612.05 4694
4612.70 4538
4613.34 4559
4613.98 4218
4614.62 4457
4615.26 4515
4615.90 4388
4616.54 4304
4617.18 4404
4617.82 4488
4618.46 4661
4619.10 4359
4619.75 4344
4620.39 4254
4621.03 4335
4621.67 4175
4622.31 4109
4622.95 4161
4623.59 4182
4624.24 4097
4624.88 4076
4625.52 4141
4626.16 4099
4626.80 4142
4627.44 4337
4628.09 4300
4628.73 4287
4629.37 4040
4630.01 4293
4630.65 4170
4631.29 4090
4631.94 4274
4632.58 4128
4633.22 3970
4633.86 3888
4634.51 3998
4635.15 4018
4635.79 4103
4636.43 4157
4637.07 4006
4637.72 4024
4638.36 4067
4639.00 4116
4639.64 4329
4640.29 4469
4640.93 4081
4641.57 4061
4642.21 3964
4642.86 4106
4643.50 4073
4644.14 4147
4644.79 4093
4645.43 4135
4646.07 4101
4646.72 4226
4647.36 4216
4648.00 4117
4648.64 4084
4649.29 3989
4649.93 3974
4650.57 4085
4651.22 4238
4651.86 4378
4652.50 4305
4653.15 4350
4653.79 4287
4654.44 4216
4655.08 4143
4655.72 4107
4656.37 4198
4657.01 4242
4657.65 4216
4658.30 4130
4658.94 4153
4659.59 4222
4660.23 4104
4660.87 4027
4661.52 3982
4662.16 3984
4662.81 4177
4663.45 4210
4664.09 4273
4664.74 4077
4665.38 4051
4666.03 3990
4666.67 4133
4667.32 4215
4667.96 4100
4668.61 4251
4669.25 4095
4669.89 3836
4670.54 4061
4671.18 4119
4671.83 4227
4672.47 4245
4673.12 4099
4673.76 3916
4674.41 4094
4675.05 4046
4675.70 4169
4676.34 4040
4676.99 4035
4677.63 3960
4678.28 4045
4678.92 4144
4679.57 4142
4680.22 4041
4680.86 4093
4681.51 4105
4682.15 4186
4682.80 4117
4683.44 4227
4684.09 4411
4684.73 4396
4685.38 4423
4686.03 4516
4686.67 4389
4687.32 4395
4687.96 4397
4688.61 4218
4689.25 4184
4689.90 3937
4690.55 4131
4691.19 4156
4691.84 4153
4692.49 4091
4693.13 4070
4693.78 4094
4694.42 4047
4695.07 4002
4695.72 3961
4696.36 4104
4697.01 4223
4697.66 4253
4698.30 4008
4698.95 4220
4699.60 4306
4700.24 4359
4700.89 4282
4701.54 4214
4702.18 4216
4702.83 4324
4703.48 4171
4704.12 4150
4704.77 4079
4705.42 4070
4706.07 4128
4706.71 4003
4707.36 4077
4708.01 4125
4708.66 4077
4709.30 4232
4709.95 4235
4710.60 4457
4711.24 4311
4711.89 4337
4712.54 4397
4713.19 4301
4713.84 4165
4714.48 4260
4715.13 4179
4715.78 4331
4716.43 4317
4717.07 4229
4717.72 4161
4718.37 4225
4719.02 4111
4719.67 3972
4720.31 4122
4720.96 4040
4721.61 4126
4722.26 4015
4722.91 4066
4723.56 4359
4724.20 4253
4724.85 4145
4725.50 4152
4726.15 4193
4726.80 4213
4727.45 4229
4728.10 4273
4728.74 4357
4729.39 4426
4730.04 4358
4730.69 4338
4731.34 4379
4731.99 4264
4732.64 4147
4733.29 4163
4733.94 4164
4734.58 4231
4735.23 4161
4735.88 4060
4736.53 4105
4737.18 3838
4737.83 4198
4738.48 4062
4739.13 4026
4739.78 3989
4740.43 4058
4741.08 4274
4741.73 4177
4742.38 4082
4743.03 4003
4743.68 3968
4744.33 4115
4744.98 4012
4745.63 4184
4746.28 4261
4746.93 4208
4747.58 4052
4748.23 4085
4748.88 4094
4749.53 4080
4750.18 4240
4750.83 4323
4751.48 4492
4752.13 4661
4752.78 4559
4753.43 4774
4754.08 4714
4754.73 4656
4755.38 4673
4756.03 4868
4756.68 4912
4757.33 4958
4757.98 4784
4758.63 4787
4759.28 4724
4759.93 4691
4760.59 4392
4761.24 4354
4761.89 4266
4762.54 4237
4763.19 4120
4763.84 4129
4764.49 4283
4765.14 4231
4765.79 4011
4766.45 3788
4767.10 3984
4767.75 3900
4768.40 3992
4769.05 4188
4769.70 4060
4770.35 3835
4771.01 4081
4771.66 4251
4772.31 4146
4772.96 4049
4773.61 4032
4774.26 4007
4774.92 3988
4775.57 3933
4776.22 4030
4776.87 3905
4777.52 3975
4778.18 3986
4778.83 3959
4779.48 3900
4780.13 3891
4780.79 3958
4781.44 4075
4782.09 3839
4782.74 3894
4783.40 3925
4784.05 3932
4784.70 3964
4785.35 4101
4786.01 3987
4786.66 4064
4787.31 3922
4787.96 4082
4788.62 4109
4789.27 4070
4789.92 3945
4790.58 4032
4791.23 3805
4791.88 3856
4792.53 3946
4793.19 3898
4793.84 4024
4794.49 3949
4795.15 3951
4795.80 3922
4796.45 4053
4797.11 3869
4797.76 4013
4798.41 4053
4799.07 3863
4799.72 3871
4800.37 3884
4801.03 3919
4801.68 3830
4802.34 3876
4802.99 3823
4803.64 3848
4804.30 3926
4804.95 3826
4805.61 3860
4806.26 3929
4806.91 4029
4807.57 3814
4808.22 3797
4808.88 4001
4809.53 3984
4810.18 4087
4810.84 4115
4811.49 4121
4812.15 4015
4812.80 3848
4813.46 3907
4814.11 3948
4814.77 3804
4815.42 3845
4816.07 3906
4816.73 3919
4817.38 4031
4818.04 4043
4818.69 4192
4819.35 4181
4820.00 4090
4820.66 4162
4821.31 4153
4821.97 4228
4822.62 4503
4823.28 4443
4823.93 4503
4824.59 4543
4825.24 4640
4825.90 4637
4826.56 4736
4827.21 4656
4827.87 4524
4828.52 4739
4829.18 4563
4829.83 4609
4830.49 4753
4831.14 4779
4831.80 4576
4832.46 4446
4833.11 4834
4833.77 4760
4834.42 4529
4835.08 4395
4835.74 4427
4836.39 4404
4837.05 4308
4837.70 4426
4838.36 4422
4839.02 4617
4839.67 4547
4840.33 4538
4840.99 4533
4841.64 4531
4842.30 4611
4842.96 4395
4843.61 4435
4844.27 4483
4844.92 4481
4845.58 4370
4846.24 4468
4846.90 4604
4847.55 4539
4848.21 4665
4848.87 4664
4849.52 4408
4850.18 4536
4850.84 4587
4851.49 4714
4852.15 4808
4852.81 4855
4853.47 4654
4854.12 5069
4854.78 5049
4855.44 4984
4856.09 4904
4856.75 4919
4857.41 5057
4858.07 4803
4858.72 4554
4859.38 4527
4860.04 4727
4860.70 5058
4861.36 4763
4862.01 4644
4862.67 4816
4863.33 4712
4863.99 4753
4864.64 4911
4865.30 4882
4865.96 4850
4866.62 5027
4867.28 5038
4867.94 5038
4868.59 5049
4869.25 5041
4869.91 4969
4870.57 5046
4871.23 4978
4871.89 5000
4872.54 4977
4873.20 5019
4873.86 4863
4874.52 4752
4875.18 4759
4875.84 4667
4876.50 4601
4877.16 4681
4877.81 4705
4878.47 4575
4879.13 4503
4879.79 4748
4880.45 4456
4881.11 4250
4881.77 4469
4882.43 4534
4883.09 4367
4883.75 4436
4884.41 4450
4885.06 4582
4885.72 4496
4886.38 4624
4887.04 4472
4887.70 4485
4888.36 4413
4889.02 4522
4889.68 4463
4890.34 4478
4891.00 4519
4891.66 4350
4892.32 4638
4892.98 4596
4893.64 4750
4894.30 4687
4894.96 4643
4895.62 4768
4896.28 4882
4896.94 4930
4897.60 4670
4898.26 4868
4898.92 4774
4899.58 4785
4900.24 4892
4900.90 4946
4901.56 4993
4902.22 5132
4902.88 5238
4903.54 5263
4904.21 5071
4904.87 5471
4905.53 5399
4906.19 5097
4906.85 5223
4907.51 5237
4908.17 5174
4908.83 4921
4909.49 4796
4910.15 4709
4910.81 4644
4911.48 4779
4912.14 4617
4912.80 4482
4913.46 4578
4914.12 4646
4914.78 4480
4915.44 4459
4916.11 4419
4916.77 4221
4917.43 4397
4918.09 4412
4918.75 4359
4919.41 4203
4920.07 4115
4920.74 4222
4921.40 4288
4922.06 4122
4922.72 3983
4923.38 4081
4924.05 3928
4924.71 3944
4925.37 3945
4926.03 4147
4926.69 4115
4927.36 4318
4928.02 4206
4928.68 4244
4929.34 4129
4930.01 4137
4930.67 4136
4931.33 4098
4931.99 4232
4932.66 4342
4933.32 4307
4933.98 4362
4934.64 4380
4935.31 4186
4935.97 4146
4936.63 4306
4937.30 4290
4937.96 4016
4938.62 4240
4939.28 4396
4939.95 4338
4940.61 4173
4941.27 4221
4941.94 4187
4942.60 4175
4943.26 4173
4943.93 4237
4944.59 4150
4945.25 4197
4945.92 4331
4946.58 4166
4947.24 4232
4947.91 4045
4948.57 3994
4949.23 3939
4949.90 4109
4950.56 4175
4951.23 4021
4951.89 4209
4952.55 3921
4953.22 4004
4953.88 3955
4954.55 4059
4955.21 4274
4955.87 4268
4956.54 3940
4957.20 3943
4957.87 4096
4958.53 3988
4959.20 4046
4959.86 4157
4960.52 3999
4961.19 4010
4961.85 4079
4962.52 4107
4963.18 3947
4963.85 4235
4964.51 4460
4965.18 4450
4965.84 4493
4966.51 4533
4967.17 4624
4967.84 4560
4968.50 4599
4969.17 4648
4969.83 4758
4970.50 4746
4971.16 4586
4971.83 4451
4972.49 4578
4973.16 4507
4973.82 4423
4974.49 4440
4975.15 4639
4975.82 4742
4976.48 4553
4977.15 4670
4977.82 4689
4978.48 4817
4979.15 4720
4979.81 4655
4980.48 4364
4981.14 4478
4981.81 4656
4982.48 4485
4983.14 4526
4983.81 4738
4984.47 4585
4985.14 4544
4985.81 4704
4986.47 4776
4987.14 4847
4987.81 5090
4988.47 5601
4989.14 5886
4989.80 6279
4990.47 6373
4991.14 6855
4991.80 7298
4992.47 7679
4993.14 7931
4993.80 8136
4994.47 8117
4995.14 7997
4995.80 7450
4996.47 7111
4997.14 6639
4997.80 5845
4998.47 5463
4999.14 5111
4999.81 4823
5000.47 4669
5001.14 4528
5001.81 4378
5002.47 4232
5003.14 4142
5003.81 4181
5004.48 4000
5005.14 3967
5005.81 4036
5006.48 3976
5007.15 3785
5007.81 4028
5008.48 3913
5009.15 3949
5009.82 3792
5010.49 3896
5011.15 3782
5011.82 3962
5012.49 3878
5013.16 3769
5013.83 3910
5014.49 3844
5015.16 3975
5015.83 3824
5016.50 3964
5017.17 3969
5017.83 3960
5018.50 4170
5019.17 4278
5019.84 4008
5020.51 4094
5021.18 4283
5021.84 4341
5022.51 4328
5023.18 4437
5023.85 4371
5024.52 4425
5025.19 4301
5025.86 4375
5026.53 4381
5027.19 4565
5027.86 4474
5028.53 4478
5029.20 4587
5029.87 4451
5030.54 4545
5031.21 4480
5031.88 4449
5032.55 4531
5033.22 4548
5033.89 4472
5034.56 4514
5035.23 4348
5035.89 4528
5036.56 4421
5037.23 4354
5037.90 4367
5038.57 4344
5039.24 4071
5039.91 4217
5040.58 4199
5041.25 4095
5041.92 3974
5042.59 3912
5043.26 4077
5043.93 4021
5044.60 4060
5045.27 4070
5045.94 4231
5046.61 3977
5047.28 4029
5047.95 3966
5048.62 4055
5049.29 3968
5049.96 4068
5050.63 4033
5051.31 4082
5051.98 4184
5052.65 4142
5053.32 4086
5053.99 4108
5054.66 4135
5055.33 4176
5056.00 4322
5056.67 4182
5057.34 4248
5058.01 4137
5058.68 4036
5059.35 4112
5060.03 4126
5060.70 4142
5061.37 3973
5062.04 3982
5062.71 3990
5063.38 3905
5064.05 3907
5064.72 3987
5065.40 3957
5066.07 4001
5066.74 4064
5067.41 3916
5068.08 3776
5068.75 3832
5069.43 4004
5070.10 4095
5070.77 4037
5071.44 3985
5072.11 3785
5072.79 3921
5073.46 3900
5074.13 3770
5074.80 3771
5075.47 3747
5076.15 3789
5076.82 3892
5077.49 3855
5078.16 3645
5078.83 3802
5079.51 3802
5080.18 3960
5080.85 3981
5081.52 3876
5082.20 3964
5082.87 3787
5083.54 3920
5084.22 3981
5084.89 3920
5085.56 3972
5086.23 3842
5086.91 3883
5087.58 3962
5088.25 3924
5088.93 3839
5089.60 3938
5090.27 4151
5090.94 3831
5091.62 3700
5092.29 3876
5092.96 3897
5093.64 3888
5094.31 3967
5094.98 3981
5095.66 4024
5096.33 3983
5097.00 3922
5097.68 3966
5098.35 3837
5099.03 3860
5099.70 3901
5100.37 3641
5101.05 3788
5101.72 3897
5102.39 3887
5103.07 3706
5103.74 3644
5104.42 3724
5105.09 3619
5105.77 3759
5106.44 3831
5107.11 3725
5107.79 3832
5108.46 3907
5109.14 3975
5109.81 3828
5110.49 3701
5111.16 3694
5111.83 3646
5112.51 3632
5113.18 3803
5113.86 3726
5114.53 3734
5115.21 3623
5115.88 3862
5116.56 3658
5117.23 3614
5117.91 3699
5118.58 3683
5119.26 3644
5119.93 3439
5120.61 3538
5121.28 3665
5121.96 3608
5122.63 3681
5123.31 3800
5123.98 3622
5124.66 3470
5125.33 3588
5126.01 3544
5126.69 3621
5127.36 3769
5128.04 3659
5128.71 3649
5129.39 3648
5130.06 3625
5130.74 3553
5131.42 3734
5132.09 3631
5132.77 3623
5133.44 3733
5134.12 3805
5134.79 3711
5135.47 3716
5136.15 3689
5136.82 3667
5137.50 3643
5138.18 3700
5138.85 3705
5139.53 3766
5140.20 3689
5140.88 3535
5141.56 3743
5142.23 3919
5142.91 3924
5143.59 3766
5144.26 3698
5144.94 3768
5145.62 3762
5146.29 3795
5146.97 3682
5147.65 3557
5148.33 3586
5149.00 3631
5149.68 3597
5150.36 3586
5151.03 3650
5151.71 3675
5152.39 3723
5153.06 3613
5153.74 3457
5154.42 3342
5155.10 3481
5155.77 3422
5156.45 3387
5157.13 3408
5157.81 3543
5158.48 3452
5159.16 3603
5159.84 3454
5160.52 3474
5161.20 3454
5161.87 3418
5162.55 3495
5163.23 3495
5163.91 3490
5164.58 3560
5165.26 3386
5165.94 3382
5166.62 3347
5167.30 3343
5167.98 3411
5168.65 3317
5169.33 3446
5170.01 3583
5170.69 3486
5171.37 3287
5172.05 3430
5172.72 3385
5173.40 3342
5174.08 3364
5174.76 3226
5175.44 3295
5176.12 3465
5176.80 3320
5177.48 3356
5178.15 3390
5178.83 3367
5179.51 3578
5180.19 3332
5180.87 3431
5181.55 3572
5182.23 3392
5182.91 3455
5183.59 3457
5184.27 3438
5184.95 3587
5185.63 3519
5186.30 3422
5186.98 3415
5187.66 3187
5188.34 3261
5189.02 3355
5189.70 3265
5190.38 3305
5191.06 3188
5191.74 3259
5192.42 3293
5193.10 3316
5193.78 3295
5194.46 3262
5195.14 3136
5195.82 3233
5196.50 3478
5197.18 3505
5197.86 3324
5198.54 3388
5199.22 3396
5199.90 3510
5200.58 3317
5201.26 3346
5201.94 3396
5202.62 3459
5203.31 3540
5203.99 3521
5204.67 3478
5205.35 3544
5206.03 3567
5206.71 3513
5207.39 3634
5208.07 3595
5208.75 3493
5209.43 3551
5210.11 3433
5210.79 3610
5211.48 3653
5212.16 3601
5212.84 3713
5213.52 3686
5214.20 3685
5214.88 3910
5215.56 4086
5216.24 3955
5216.93 3685
5217.61 3685
5218.29 3625
5218.97 3869
5219.65 3467
5220.33 3469
5221.02 3399
5221.70 3488
5222.38 3525
5223.06 3243
5223.74 3377
5224.42 3454
5225.11 3385
5225.79 3440
5226.47 3326
5227.15 3242
5227.83 3351
5228.52 3411
5229.20 3429
5229.88 3435
5230.56 3502
5231.25 3279
5231.93 3279
5232.61 3434
5233.29 3337
5233.98 3375
5234.66 3468
5235.34 3509
5236.02 3509
5236.71 3474
5237.39 3444
5238.07 3591
5238.76 3542
5239.44 3449
5240.12 3457
5240.80 3584
5241.49 3728
5242.17 3537
5242.85 3406
5243.54 3478
5244.22 3625
5244.90 3496
5245.59 3648
5246.27 3594
5246.95 3469
5247.64 3553
5248.32 3294
5249.00 3379
5249.69 3529
5250.37 3470
5251.05 3353
5251.74 3438
5252.42 3276
5253.11 3404
5253.79 3159
5254.47 3326
5255.16 3491
5255.84 3455
5256.53 3491
5257.21 3380
5257.89 3514
5258.58 3413
5259.26 3286
5259.95 3158
5260.63 3189
5261.32 3253
5262.00 3479
5262.68 3463
5263.37 3372
5264.05 3338
5264.74 3324
5265.42 3368
5266.11 3396
5266.79 3428
5267.48 3536
5268.16 3457
5268.85 3548
5269.53 3410
5270.22 3436
5270.90 3330
5271.59 3413
5272.27 3610
5272.96 3657
5273.64 3586
5274.33 3665
5275.01 3580
5275.70 3715
5276.38 3571
5277.07 3418
5277.75 3473
5278.44 3425
5279.12 3340
5279.81 3433
5280.49 3354
5281.18 3360
5281.87 3559
5282.55 3631
5283.24 3502
5283.92 3434
5284.61 3552
5285.30 3599
5285.98 3449
5286.67 3494
5287.35 3533
5288.04 3468
5288.73 3582
5289.41 3550
5290.10 3472
5290.78 3382
5291.47 3275
5292.16 3159
5292.84 3272
5293.53 3414
5294.22 3383
5294.90 3526
5295.59 3388
5296.28 3438
5296.96 3478
5297.65 3303
5298.34 3388
5299.02 3373
5299.71 3354
5300.40 3382
5301.08 3367
5301.77 3475
5302.46 3478
5303.14 3449
5303.83 3412
5304.52 3468
5305.21 3361
5305.89 3459
5306.58 3440
5307.27 3479
5307.96 3650
5308.64 3373
5309.33 3415
5310.02 3495
5310.71 3385
5311.39 3422
5312.08 3392
5312.77 3344
5313.46 3609
5314.14 3396
5314.83 3349
5315.52 3361
5316.21 3408
5316.89 3244
5317.58 3333
5318.27 3402
5318.96 3276
5319.65 3310
5320.34 3270
5321.02 3258
5321.71 3301
5322.40 3254
5323.09 3457
5323.78 3298
5324.47 3349
5325.15 3475
5325.84 3499
5326.53 3487
5327.22 3450
5327.91 3334
5328.60 3319
5329.29 3545
5329.97 3471
5330.66 3357
5331.35 3497
5332.04 3513
5332.73 3594
5333.42 3477
5334.11 3600
5334.80 3571
5335.49 3700
5336.18 3819
5336.87 3766
5337.55 3604
5338.24 3623
5338.93 3804
5339.62 3622
5340.31 3693
5341.00 3647
5341.69 3517
5342.38 3463
5343.07 3338
5343.76 3487
5344.45 3374
5345.14 3375
5345.83 3426
5346.52 3255
5347.21 3477
5347.90 3477
5348.59 3565
5349.28 3580
5349.97 3638
5350.66 3835
5351.35 3956
5352.04 3894
5352.73 3725
5353.42 3872
5354.11 3899
5354.80 3871
5355.49 3741
5356.18 3806
5356.87 3748
5357.56 3781
5358.25 3616
5358.94 3684
5359.64 3669
5360.33 3577
5361.02 3627
5361.71 3705
5362.40 3657
5363.09 3472
5363.78 3419
5364.47 3676
5365.16 3741
5365.85 3626
5366.55 3581
5367.24 3616
5367.93 3587
5368.62 3695
5369.31 3654
5370.00 3489
5370.69 3633
5371.38 3681
5372.08 3873
5372.77 3800
5373.46 3574
5374.15 3751
5374.84 3950
5375.53 3704
5376.23 3769
5376.92 3729
5377.61 3746
5378.30 3621
5378.99 3680
5379.69 3922
5380.38 3859
5381.07 3803
5381.76 3878
5382.45 3874
5383.15 4042
5383.84 4157
5384.53 4199
5385.22 4082
5385.92 4271
5386.61 4350
5387.30 4242
5387.99 4219
5388.69 4150
5389.38 3965
5390.07 3915
5390.76 3775
5391.46 3843
5392.15 3589
5392.84 3555
5393.54 3504
5394.23 3513
5394.92 3428
5395.61 3287
5396.31 3422
5397.00 3444
5397.69 3462
5398.39 3465
5399.08 3467
5399.77 3399
5400.47 3290
5401.16 3415
5401.85 3640
5402.55 3709
5403.24 3547
5403.93 3311
5404.63 3417
5405.32 3558
5406.02 3499
5406.71 3335
5407.40 3387
5408.10 3283
5408.79 3201
5409.48 3443
5410.18 3415
5410.87 3354
5411.57 3397
5412.26 3432
5412.95 3352
5413.65 3328
5414.34 3446
5415.04 3535
5415.73 3608
5416.43 3439
5417.12 3401
5417.82 3457
5418.51 3351
5419.20 3264
5419.90 3284
5420.59 3468
5421.29 3409
5421.98 3589
5422.68 3566
5423.37 3344
5424.07 3306
5424.76 3411
5425.46 3378
5426.15 3243
5426.85 3202
5427.54 3353
5428.24 3178
5428.93 3210
5429.63 3436
5430.32 3300
5431.02 3288
5431.71 3110
5432.41 3318
5433.10 3153
5433.80 3109
5434.50 3245
5435.19 3272
5435.89 3357
5436.58 3430
5437.28 3480
5437.97 3268
5438.67 3157
5439.37 3165
5440.06 3171
5440.76 3206
5441.45 3134
5442.15 3072
5442.85 3166
5443.54 3163
5444.24 3240
5444.93 3252
5445.63 3313
5446.33 3344
5447.02 3306
5447.72 3200
5448.42 3345
5449.11 3342
5449.81 3211
5450.51 3278
5451.20 3451
5451.90 3342
5452.60 3336
5453.29 3385
5453.99 3287
5454.69 3354
5455.38 3438
5456.08 3249
5456.78 3155
5457.47 3234
5458.17 3289
5458.87 3356
5459.57 3313
5460.26 3359
5460.96 3325
5461.66 3346
5462.35 3028
5463.05 3147
5463.75 3263
5464.45 3112
5465.14 3108
5465.84 3160
5466.54 3152
5467.24 3209
5467.93 3289
5468.63 3168
5469.33 3250
5470.03 3259
5470.73 3075
5471.42 3122
5472.12 3376
5472.82 3399
5473.52 3428
5474.22 3411
5474.91 3211
5475.61 3272
5476.31 3128
5477.01 3378
5477.71 3286
5478.40 3258
5479.10 3471
5479.80 3449
5480.50 3469
5481.20 3379
5481.90 3435
5482.60 3454
5483.29 3430
5483.99 3359
5484.69 3453
5485.39 3566
5486.09 3501
5486.79 3599
5487.49 3499
5488.19 3565
5488.89 3347
5489.58 3334
5490.28 3395
5490.98 3444
5491.68 3333
5492.38 3413
5493.08 3363
5493.78 3326
5494.48 3371
5495.18 3350
5495.88 3376
5496.58 3437
5497.28 3493
5497.98 3335
5498.68 3428
5499.38 3422
5500.08 3365
5500.78 3385
5501.48 3551
5502.18 3531
5502.88 3585
5503.58 3739
5504.28 3580
5504.98 3626
5505.68 3863
5506.38 3762
5507.08 3804
5507.78 4025
5508.48 3771
5509.18 3652
5509.88 3643
5510.58 3700
5511.28 3802
5511.98 3688
5512.68 3662
5513.38 3554
5514.08 3478
5514.78 3402
5515.48 3406
5516.18 3448
5516.88 3499
5517.58 3576
5518.28 3397
5518.99 3361
5519.69 3468
5520.39 3345
5521.09 3232
5521.79 3352
5522.49 3299
5523.19 3396
5523.89 3409
5524.59 3290
5525.30 3239
5526.00 3343
5526.70 3488
5527.40 3413
5528.10 3247
5528.80 3264
5529.50 3217
5530.21 3242
5530.91 3282
5531.61 3390
5532.31 3283
5533.01 3208
5533.72 3336
5534.42 3400
5535.12 3140
5535.82 3155
5536.52 3282
5537.23 3212
5537.93 3242
5538.63 3119
5539.33 3181
5540.03 3326
5540.74 3324
5541.44 3209
5542.14 3133
5542.84 3120
5543.55 3182
5544.25 3419
5544.95 3103
5545.65 3145
5546.36 3302
5547.06 3208
5547.76 3226
5548.47 3386
5549.17 3202
5549.87 3354
5550.57 3462
5551.28 3482
5551.98 3289
5552.68 3357
5553.39 3271
5554.09 3131
5554.79 3213
5555.50 3125
5556.20 3113
5556.90 3289
5557.61 3206
5558.31 3025
5559.01 2993
5559.72 3067
5560.42 3071
5561.12 3026
5561.83 3031
5562.53 3069
5563.23 3042
5563.94 3039
5564.64 3074
5565.35 3195
5566.05 3336
5566.75 3420
5567.46 3412
5568.16 3337
5568.87 3261
5569.57 3242
5570.27 3152
5570.98 3236
5571.68 3208
5572.39 3107
5573.09 3197
5573.80 3040
5574.50 3028
5575.21 3015
5575.91 3014
5576.61 3133
5577.32 3267
5578.02 3301
5578.73 3281
5579.43 3229
5580.14 3271
5580.84 3290
5581.55 3190
5582.25 3264
5582.96 3274
5583.66 3123
5584.37 3100
5585.07 3132
5585.78 3092
5586.48 3153
5587.19 3281
5587.89 3236
5588.60 3052
5589.30 3179
5590.01 3146
5590.72 2911
5591.42 2961
5592.13 3066
5592.83 3098
5593.54 3002
5594.24 3035
5594.95 3101
5595.66 3102
5596.36 3103
5597.07 2950
5597.77 2882
5598.48 2981
5599.18 2847
5599.89 2952
5600.60 2979
5601.30 2912
5602.01 2857
5602.72 2921
5603.42 2913
5604.13 3024
5604.83 3058
5605.54 3015
5606.25 2913
5606.95 2844
5607.66 2897
5608.37 2878
5609.07 3023
5609.78 3103
5610.49 3021
5611.19 2982
5611.90 3019
5612.61 3053
5613.31 2948
5614.02 3034
5614.73 2988
5615.44 2884
5616.14 3041
5616.85 3016
5617.56 2973
5618.26 3039
5618.97 3001
5619.68 3122
5620.39 3179
5621.09 3043
5621.80 2897
5622.51 2763
5623.22 2950
5623.92 2980
5624.63 2850
5625.34 2815
5626.05 2781
5626.75 2847
5627.46 2742
5628.17 2903
5628.88 2797
5629.59 2978
5630.29 2976
5631.00 2883
5631.71 2972
5632.42 2997
5633.13 2934
5633.83 2929
5634.54 3070
5635.25 2883
5635.96 2971
5636.67 2982
5637.38 3016
5638.08 2946
5638.79 2867
5639.50 2960
5640.21 3089
5640.92 3164
5641.63 3115
5642.34 3262
5643.05 3133
5643.75 3105
5644.46 3181
5645.17 3166
5645.88 3142
5646.59 3147
5647.30 3237
5648.01 3162
5648.72 3045
5649.43 3047
5650.14 3139
5650.85 3124
5651.55 3007
5652.26 2957
5652.97 3056
5653.68 3098
5654.39 3146
5655.10 3166
5655.81 3162
5656.52 3074
5657.23 3067
5657.94 3124
5658.65 3127
5659.36 2989
5660.07 3085
5660.78 3114
5661.49 3001
5662.20 3133
5662.91 3169
5663.62 3077
5664.33 3048
5665.04 3095
5665.75 3096
5666.46 3058
5667.17 3056
5667.88 2961
5668.59 3009
5669.30 3041
5670.01 2944
5670.72 2966
5671.43 2974
5672.14 2942
5672.85 3032
5673.57 2870
5674.28 2854
5674.99 3010
5675.70 3021
5676.41 2949
5677.12 2800
5677.83 2925
5678.54 2913
5679.25 2782
5679.96 3069
5680.68 2882
5681.39 2931
5682.10 3072
5682.81 2854
5683.52 2938
5684.23 3047
5684.94 2967
5685.65 2937
5686.37 2912
5687.08 3068
5687.79 3053
5688.50 3054
5689.21 3016
5689.92 2843
5690.64 2848
5691.35 3010
5692.06 2925
5692.77 2804
5693.48 2818
5694.20 2907
5694.91 2667
5695.62 2713
5696.33 2846
5697.04 2904
5697.76 3023
5698.47 2925
5699.18 2851
5699.89 2762
5700.61 2869
5701.32 2909
5702.03 2821
5702.74 2770
5703.46 2835
5704.17 2873
5704.88 2928
5705.59 2987
5706.31 3018
5707.02 2881
5707.73 2910
5708.45 2842
5709.16 2869
5709.87 2931
5710.58 2777
5711.30 2909
5712.01 2963
5712.72 2882
5713.44 2763
5714.15 2866
5714.86 2853
5715.58 2906
5716.29 2861
5717.00 2775
5717.72 2864
5718.43 2774
5719.14 2787
5719.86 2934
5720.57 3013
5721.28 2948
5722.00 2801
5722.71 2912
5723.43 2922
5724.14 2975
5724.85 2930
5725.57 3103
5726.28 3074
5727.00 3125
5727.71 3008
5728.42 3076
5729.14 2895
5729.85 2860
5730.57 2985
5731.28 3023
5732.00 3068
5732.71 2832
5733.42 2930
5734.14 3001
5734.85 3095
5735.57 2989
5736.28 2971
5737.00 3040
5737.71 3021
5738.43 2927
5739.14 3173
5739.86 3081
5740.57 2984
5741.29 3048
5742.00 2957
5742.72 2856
5743.43 2997
5744.15 3042
5744.86 2877
5745.58 2841
5746.29 2887
5747.01 2907
5747.72 2851
5748.44 2883
5749.15 3065
5749.87 3108
5750.58 2964
5751.30 2836
5752.02 2935
5752.73 2840
5753.45 2918
5754.16 2901
5754.88 2988
5755.59 2970
5756.31 2991
5757.03 2961
5757.74 3006
5758.46 3033
5759.17 3041
5759.89 3039
5760.61 3032
5761.32 2948
5762.04 3035
5762.76 3010
5763.47 3066
5764.19 3167
5764.90 3000
5765.62 3024
5766.34 3109
5767.05 3149
5767.77 3078
5768.49 3092
5769.20 3099
5769.92 3184
5770.64 3045
5771.35 3221
5772.07 3161
5772.79 3140
5773.51 3085
5774.22 3098
5774.94 3055
5775.66 3047
5776.37 3214
5777.09 3138
5777.81 3062
5778.53 3290
5779.24 3137
5779.96 3254
5780.68 3140
5781.39 3281
5782.11 3252
5782.83 3351
5783.55 3199
5784.26 3310
5784.98 3455
5785.70 3346
5786.42 3297
5787.14 3318
5787.85 3259
5788.57 3243
5789.29 3314
5790.01 3115
5790.73 3232
5791.44 3333
5792.16 3328
5792.88 3215
5793.60 3316
5794.32 3413
5795.03 3405
5795.75 3474
5796.47 3530
5797.19 3476
5797.91 3761
5798.63 3591
5799.35 3519
5800.06 3586
5800.78 3687
5801.50 3739
5802.22 3717
5802.94 3654
5803.66 3843
5804.38 3833
5805.10 4007
5805.81 4009
5806.53 3863
5807.25 4093
5807.97 4265
5808.69 4273
5809.41 4255
5810.13 4091
5810.85 4007
5811.57 4011
5812.29 3939
5813.01 3803
5813.73 4139
5814.45 4102
5815.17 4043
5815.88 4066
5816.60 4204
5817.32 4312
5818.04 4692
5818.76 4761
5819.48 4971
5820.20 5196
5820.92 5384
5821.64 5833
5822.36 5806
5823.08 5830
5823.80 5732
5824.52 5613
5825.24 5289
5825.96 5162
5826.68 4722
5827.40 4618
5828.12 4568
5828.84 4445
5829.57 4523
5830.29 4573
5831.01 4410
5831.73 4503
5832.45 4179
5833.17 4234
5833.89 4238
5834.61 4084
5835.33 3967
5836.05 4047
5836.77 4055
5837.49 3997
5838.21 4004
5838.94 4135
5839.66 4121
5840.38 4262
5841.10 4179
5841.82 3861
5842.54 3647
5843.26 3809
5843.98 3842
5844.70 3797
5845.43 3871
5846.15 3759
5846.87 3615
5847.59 3640
5848.31 3582
5849.03 3527
5849.76 3441
5850.48 3343
5851.20 3403
5851.92 3410
5852.64 3224
5853.36 3326
5854.09 3320
5854.81 3314
5855.53 3247
5856.25 3159
5856.97 3174
5857.70 3233
5858.42 3284
5859.14 3298
5859.86 3212
5860.59 3261
5861.31 3312
5862.03 3269
5862.75 3260
5863.48 3166
5864.20 3181
5864.92 3198
5865.64 3182
5866.37 3284
5867.09 3264
5867.81 3189
5868.54 3184
5869.26 3282
5869.98 3231
5870.70 3254
5871.43 3305
5872.15 3144
5872.87 3277
5873.60 3241
5874.32 3334
5875.04 3212
5875.77 3135
5876.49 3109
5877.21 3077
5877.94 3208
5878.66 3184
5879.38 3067
5880.11 3109
5880.83 3156
5881.55 3032
5882.28 3100
5883.00 3075
5883.73 3021
5884.45 3176
5885.17 3279
5885.90 3112
5886.62 2936
5887.34 3156
5888.07 3226
5888.79 3209
5889.52 3444
5890.24 3280
5890.97 3135
5891.69 3212
5892.41 3225
5893.14 3219
5893.86 3154
5894.59 3062
5895.31 2995
5896.04 3067
5896.76 3179
5897.49 3268
5898.21 3281
5898.93 3129
5899.66 3122
5900.38 2903
5901.11 3064
5901.83 3227
5902.56 3163
5903.28 3176
5904.01 3233
5904.73 3144
5905.46 3172
5906.18 3067
5906.91 3168
5907.64 3193
5908.36 3131
5909.09 3191
5909.81 3231
5910.54 3231
5911.26 3101
5911.99 3079
5912.71 3051
5913.44 2992
5914.16 3127
5914.89 3117
5915.62 3102
5916.34 3038
5917.07 3018
5917.79 3060
5918.52 2988
5919.25 2925
5919.97 2968
5920.70 2962
5921.42 2906
5922.15 2957
5922.88 3084
5923.60 3039
5924.33 3096
5925.05 3074
5925.78 3000
5926.51 2864
5927.23 2930
5927.96 3067
5928.69 2984
5929.41 3023
5930.14 2997
5930.87 3039
5931.59 3097
5932.32 3109
5933.05 3093
5933.77 3136
5934.50 3129
5935.23 3082
5935.95 3174
5936.68 3056
5937.41 3127
5938.14 3098
5938.86 3186
5939.59 3221
5940.32 3213
5941.04 3251
5941.77 3292
5942.50 3267
5943.23 3195
5943.95 3338
5944.68 3333
5945.41 3221
5946.14 3096
5946.87 3134
5947.59 3150
5948.32 3252
5949.05 3254
5949.78 3269
5950.50 3334
5951.23 3244
5951.96 3308
5952.69 3366
5953.42 3310
5954.14 3079
5954.87 3260
5955.60 3301
5956.33 3333
5957.06 3440
5957.79 3409
5958.51 3338
5959.24 3470
5959.97 3495
5960.70 3260
5961.43 3289
5962.16 3367
5962.88 3445
5963.61 3535
5964.34 3387
5965.07 3415
5965.80 3457
5966.53 3584
5967.26 3443
5967.99 3471
5968.72 3683
5969.44 3627
5970.17 3782
5970.90 3678
5971.63 3626
5972.36 3790
5973.09 3695
5973.82 3716
5974.55 3617
5975.28 3748
5976.01 3704
5976.74 3623
5977.47 3659
5978.20 3662
5978.93 3602
5979.66 3618
5980.39 3658
5981.12 3596
5981.85 3707
5982.58 3553
5983.31 3547
5984.04 3665
5984.77 3511
5985.50 3796
5986.23 3890
5986.96 3728
5987.69 3858
5988.42 3779
5989.15 3869
5989.88 3966
5990.61 4125
5991.34 4007
5992.07 4035
5992.80 3928
5993.53 3838
5994.26 3807
5994.99 3918
5995.72 3876
5996.45 3791
5997.18 3839
5997.91 3957
5998.64 4003
5999.37 3877
6000.11 3901
6000.84 3727
6001.57 3778
6002.30 3806
6003.03 3784
6003.76 3809
6004.49 3796
6005.22 3657
6005.95 3762
6006.69 3830
6007.42 3898
6008.15 3793
6008.88 3567
6009.61 3777
6010.34 3828
6011.07 3836
6011.81 3891
6012.54 4207
6013.27 4250
6014.00 4457
6014.73 4494
6015.46 4467
6016.20 4407
6016.93 4551
6017.66 4484
6018.39 4513
6019.12 4464
6019.86 4013
6020.59 4058
6021.32 4104
6022.05 4062
6022.79 3752
6023.52 3670
6024.25 3662
6024.98 3598
6025.72 3503
6026.45 3539
6027.18 3559
6027.91 3540
6028.65 3537
6029.38 3367
6030.11 3415
6030.84 3431
6031.58 3447
6032.31 3325
6033.04 3471
6033.78 3445
6034.51 3456
6035.24 3579
6035.98 3539
6036.71 3509
6037.44 3446
6038.17 3367
6038.91 3412
6039.64 3570
6040.37 3481
6041.11 3420
6041.84 3635
6042.58 3537
6043.31 3630
6044.04 3704
6044.78 3505
6045.51 3477
6046.24 3514
6046.98 3555
6047.71 3405
6048.44 3615
6049.18 3462
6049.91 3509
6050.65 3553
6051.38 3548
6052.11 3513
6052.85 3574
6053.58 3507
6054.32 3552
6055.05 3523
6055.79 3374
6056.52 3413
6057.25 3338
6057.99 3611
6058.72 3473
6059.46 3377
6060.19 3398
6060.93 3457
6061.66 3430
6062.40 3433
6063.13 3390
6063.87 3517
6064.60 3400
6065.34 3367
6066.07 3234
6066.81 3383
6067.54 3487
6068.28 3432
6069.01 3408
6069.75 3364
6070.48 3424
6071.22 3366
6071.95 3359
6072.69 3342
6073.42 3388
6074.16 3463
6074.89 3357
6075.63 3392
6076.36 3323
6077.10 3166
6077.84 3329
6078.57 3422
6079.31 3430
6080.04 3404
6080.78 3390
6081.51 3413
6082.25 3472
6082.99 3373
6083.72 3364
6084.46 3455
6085.20 3415
6085.93 3403
6086.67 3452
6087.40 3455
6088.14 3345
6088.88 3418
6089.61 3523
6090.35 3646
6091.09 3491
6091.82 3349
6092.56 3319
6093.30 3320
6094.03 3399
6094.77 3334
6095.51 3336
6096.24 3315
6096.98 3332
6097.72 3315
6098.45 3358
6099.19 3461
6099.93 3488
6100.66 3524
6101.40 3416
6102.14 3323
6102.87 3326
6103.61 3236
6104.35 3327
6105.09 3298
6105.82 3214
6106.56 3275
6107.30 3480
6108.04 3345
6108.77 3253
6109.51 3275
6110.25 3302
6110.99 3307
6111.72 3375
6112.46 3476
6113.20 3484
6113.94 3330
6114.68 3366
6115.41 3272
6116.15 3368
6116.89 3453
6117.63 3412
6118.37 3522
6119.10 3442
6119.84 3563
6120.58 3730
6121.32 3624
6122.06 3593
6122.80 3706
6123.53 3689
6124.27 3454
6125.01 3549
6125.75 3708
6126.49 3635
6127.23 3619
6127.97 3562
6128.70 3530
6129.44 3680
6130.18 3600
6130.92 3643
6131.66 3637
6132.40 3709
6133.14 3644
6133.88 3737
6134.62 3728
6135.35 3692
6136.09 3773
6136.83 3795
6137.57 3679
6138.31 3691
6139.05 3604
6139.79 3570
6140.53 3672
6141.27 3804
6142.01 3763
6142.75 3738
6143.49 3803
6144.23 3812
6144.97 3798
6145.71 3826
6146.45 3809
6147.19 3916
6147.93 3805
6148.67 3819
6149.41 3803
6150.15 3879
6150.89 4104
6151.63 3958
6152.37 3914
6153.11 4061
6153.85 4134
6154.59 4026
6155.33 3843
6156.07 3957
6156.81 4023
6157.55 3972
6158.29 3991
6159.03 4104
6159.77 4159
6160.51 4353
6161.25 4392
6161.99 4302
6162.73 4321
6163.47 4287
6164.22 4165
6164.96 4213
6165.70 4335
6166.44 4628
6167.18 4797
6167.92 4609
6168.66 4680
6169.40 5029
6170.14 5179
6170.89 5272
6171.63 5293
6172.37 5179
6173.11 5177
6173.85 5233
6174.59 5337
6175.33 5280
6176.08 5291
6176.82 5167
6177.56 5154
6178.30 5161
6179.04 5049
6179.78 4963
6180.53 4915
6181.27 5109
6182.01 5110
6182.75 4975
6183.49 4986
6184.24 5036
6184.98 5187
6185.72 5189
6186.46 5222
6187.20 5227
6187.95 5306
6188.69 5363
6189.43 5334
6190.17 5375
6190.92 5380
6191.66 5460
6192.40 5558
6193.14 5384
6193.89 5459
6194.63 5473
6195.37 5391
6196.12 5617
6196.86 5737
6197.60 5876
6198.34 6032
6199.09 5949
6199.83 6015
6200.57 6142
6201.32 6206
6202.06 5932
6202.80 5912
6203.55 6165
6204.29 6155
6205.03 6133
6205.78 6159
6206.52 6303
6207.26 6618
6208.01 6820
6208.75 7447
6209.49 8089
6210.24 8906
6210.98 9738
6211.72 10833
6212.47 11958
6213.21 13208
6213.96 14356
6214.70 15019
6215.44 15021
6216.19 14308
6216.93 13668
6217.68 13110
6218.42 11466
6219.16 10433
6219.91 9417
6220.65 8226
6221.40 7592
6222.14 7097
6222.89 6760
6223.63 6585
6224.37 6149
6225.12 6155
6225.86 6392
6226.61 6553
6227.35 6927
6228.10 7033
6228.84 7268
6229.59 7469
6230.33 7552
6231.08 7399
6231.82 7354
6232.57 7208
6233.31 6895
6234.06 6686
6234.80 6167
6235.55 5841
6236.29 5619
6237.04 5382
6237.78 5146
6238.53 5094
6239.27 5044
6240.02 5171
6240.76 5194
6241.51 5069
6242.26 4999
6243.00 5037
6243.75 4916
6244.49 4952
6245.24 5094
6245.98 5154
6246.73 5171
6247.48 5246
6248.22 5396
6248.97 5266
6249.71 5219
6250.46 5363
6251.21 5366
6251.95 5383
6252.70 5299
6253.44 5335
6254.19 5474
6254.94 5325
6255.68 5121
6256.43 5227
6257.18 5299
6257.92 5149
6258.67 5209
6259.42 5037
6260.16 5065
6260.91 5099
6261.66 5216
6262.40 5154
6263.15 5295
6263.90 5358
6264.64 5268
6265.39 5222
6266.14 5154
6266.88 5082
6267.63 4839
6268.38 4831
6269.13 4784
6269.87 4745
6270.62 4976
6271.37 4762
6272.11 4753
6272.86 4858
6273.61 4741
6274.36 4678
6275.10 4789
6275.85 4846
6276.60 4702
6277.35 4652
6278.10 4764
6278.84 4747
6279.59 4815
6280.34 4649
6281.09 4600
6281.83 4633
6282.58 4673
6283.33 4489
6284.08 4516
6284.83 4266
6285.57 4277
6286.32 4497
6287.07 4444
6287.82 4312
6288.57 4361
6289.32 4377
6290.06 4382
6290.81 4338
6291.56 4340
6292.31 4322
6293.06 4426
6293.81 4468
6294.56 4367
6295.30 4392
6296.05 4313
6296.80 4222
6297.55 4104
6298.30 4253
6299.05 4114
6299.80 4169
6300.55 4147
6301.30 4130
6302.05 4061
6302.79 3966
6303.54 4073
6304.29 4093
6305.04 4052
6305.79 3952
6306.54 3946
6307.29 4058
6308.04 3931
6308.79 3964
6309.54 3850
6310.29 3959
6311.04 3914
6311.79 3924
6312.54 4027
6313.29 4039
6314.04 3912
6314.79 3958
6315.54 4097
6316.29 4036
6317.04 4215
6317.79 4188
6318.54 4056
6319.29 4242
6320.04 4216
6320.79 4040
6321.54 4086
6322.29 4096
6323.04 3892
6323.79 3754
6324.54 3693
6325.29 3784
6326.04 3756
6326.79 3700
6327.54 3608
6328.29 3600
6329.04 3611
6329.79 3514
6330.55 3485
6331.30 3543
6332.05 3479
6332.80 3473
6333.55 3321
6334.30 3395
6335.05 3517
6335.80 3474
6336.55 3486
6337.30 3461
6338.06 3475
6338.81 3419
6339.56 3458
6340.31 3512
6341.06 3422
6341.81 3377
6342.56 3444
6343.32 3354
6344.07 3221
6344.82 3369
6345.57 3513
6346.32 3435
6347.07 3561
6347.83 3327
6348.58 3370
6349.33 3393
6350.08 3271
6350.83 3132
6351.59 3380
6352.34 3400
6353.09 3465
6353.84 3631
6354.60 3396
6355.35 3341
6356.10 3410
6356.85 3465
6357.61 3535
6358.36 3498
6359.11 3348
6359.86 3430
6360.62 3360
6361.37 3389
6362.12 3390
6362.87 3318
6363.63 3251
6364.38 3317
6365.13 3346
6365.88 3349
6366.64 3409
6367.39 3408
6368.14 3417
6368.90 3485
6369.65 3470
6370.40 3439
6371.16 3417
6371.91 3369
6372.66 3390
6373.42 3476
6374.17 3376
6374.92 3363
6375.68 3195
6376.43 3316
6377.18 3325
6377.94 3479
6378.69 3399
6379.45 3307
6380.20 3300
6380.95 3221
6381.71 3204
6382.46 3427
6383.21 3343
6383.97 3328
6384.72 3285
6385.48 3219
6386.23 3448
6386.98 3474
6387.74 3397
6388.49 3420
6389.25 3233
6390.00 3307
6390.76 3443
6391.51 3343
6392.27 3330
6393.02 3137
6393.77 3126
6394.53 3266
6395.28 3149
6396.04 3126
6396.79 3133
6397.55 3125
6398.30 3072
6399.06 3251
6399.81 3217
6400.57 3221
6401.32 3333
6402.08 3266
6402.83 3159
6403.59 3213
6404.34 3236
6405.10 3314
6405.85 3179
6406.61 3116
6407.36 3186
6408.12 3194
6408.88 3092
6409.63 3157
6410.39 3110
6411.14 3069
6411.90 3055
6412.65 3204
6413.41 3104
6414.16 3271
6414.92 3239
6415.68 3211
6416.43 3348
6417.19 3203
6417.94 3099
6418.70 3131
6419.46 3109
6420.21 3087
6420.97 3027
6421.73 3103
6422.48 3122
6423.24 3123
6423.99 3140
6424.75 3182
6425.51 2994
6426.26 3010
6427.02 3009
6427.78 3084
6428.53 3168
6429.29 3081
6430.05 3222
6430.80 3044
6431.56 3035
6432.32 3161
6433.07 3139
6433.83 3057
6434.59 3064
6435.34 3112
6436.10 3082
6436.86 3266
6437.62 3146
6438.37 3209
6439.13 3067
6439.89 3069
6440.65 3166
6441.40 3113
6442.16 3160
6442.92 3044
6443.68 3099
6444.43 3219
6445.19 3176
6445.95 3209
6446.71 3203
6447.46 3081
6448.22 3187
6448.98 3310
6449.74 3240
6450.49 3018
6451.25 3090
6452.01 3151
6452.77 3242
6453.53 3111
6454.29 3095
6455.04 3231
6455.80 3180
6456.56 3133
6457.32 3215
6458.08 3322
6458.84 3329
6459.59 3526
6460.35 3414
6461.11 3379
6461.87 3358
6462.63 3325
6463.39 3342
6464.15 3270
6464.90 3438
6465.66 3373
6466.42 3292
6467.18 3287
6467.94 3386
6468.70 3267
6469.46 3232
6470.22 3534
6470.98 3536
6471.73 3424
6472.49 3284
6473.25 3269
6474.01 3310
6474.77 3442
6475.53 3459
6476.29 3488
6477.05 3513
6477.81 3597
6478.57 3514
6479.33 3550
6480.09 3665
6480.85 3539
6481.61 3529
6482.37 3391
6483.13 3460
6483.89 3549
6484.65 3678
6485.41 3576
6486.17 3663
6486.93 3756
6487.69 3735
6488.45 3693
6489.21 3659
6489.97 3729
6490.73 3783
6491.49 3683
6492.25 3709
6493.01 3867
6493.77 3809
6494.53 3855
6495.29 3673
6496.05 3734
6496.81 3985
6497.57 4238
6498.33 4205
6499.10 4169
6499.86 4050
6500.62 4227
6501.38 4396
6502.14 4166
6502.90 4207
6503.66 4279
6504.42 4252
6505.18 4196
6505.94 4249
6506.71 4247
6507.47 4221
6508.23 4155
6508.99 4104
6509.75 4300
6510.51 4285
6511.27 4359
6512.04 4516
6512.80 4565
6513.56 4484
6514.32 4694
6515.08 4491
6515.84 4422
6516.61 4592
6517.37 4589
6518.13 4378
6518.89 4336
6519.65 4509
6520.42 4417
6521.18 4560
6521.94 4628
6522.70 4656
6523.46 4812
6524.23 4844
6524.99 4961
6525.75 5011
6526.51 5186
6527.28 5504
6528.04 5427
6528.80 5416
6529.56 5686
6530.33 5748
6531.09 5644
6531.85 5689
6532.61 5826
6533.38 5608
6534.14 5536
6534.90 5522
6535.67 5530
6536.43 5533
6537.19 5631
6537.95 5982
6538.72 6260
6539.48 6541
6540.24 7420
6541.01 7490
6541.77 7705
6542.53 8072
6543.30 7955
6544.06 7780
6544.82 7515
6545.59 7209
6546.35 6632
6547.11 6250
6547.88 5705
6548.64 5421
6549.41 5173
6550.17 4811
6550.93 4779
6551.70 4660
6552.46 4596
6553.22 4455
6553.99 4423
6554.75 4571
6555.52 4512
6556.28 4508
6557.05 4618
6557.81 4575
6558.57 4685
6559.34 4822
6560.10 4565
6560.87 4634
6561.63 4405
6562.40 4477
6563.16 4526
6563.92 4470
6564.69 4762
6565.45 4873
6566.22 4831
6566.98 4703
6567.75 4977
6568.51 5109
6569.28 5047
6570.04 4964
6570.81 4913
6571.57 5186
6572.34 4953
6573.10 5039
6573.87 4997
6574.63 4984
6575.40 4907
6576.16 5051
6576.93 4921
6577.69 4992
6578.46 5230
6579.23 5157
6579.99 5036
6580.76 5194
6581.52 5319
6582.29 5461
6583.05 5310
6583.82 5101
6584.59 5156
6585.35 5364
6586.12 5777
6586.88 5482
6587.65 5620
6588.41 5666
6589.18 5725
6589.95 5890
6590.71 5992
6591.48 6009
6592.25 5808
6593.01 5998
6593.78 5961
6594.54 5854
6595.31 5703
6596.08 5860
6596.84 5825
6597.61 5927
6598.38 5928
6599.14 5819
6599.91 5910
6600.68 5635
6601.44 5425
6602.21 5254
6602.98 5308
6603.74 4978
6604.51 4805
6605.28 4824
6606.05 4748
6606.81 4739
6607.58 4746
6608.35 4628
6609.11 4534
6609.88 4547
6610.65 4565
6611.42 4564
6612.18 4505
6612.95 4492
6613.72 4581
6614.49 4521
6615.25 4303
6616.02 4544
6616.79 4605
6617.56 4566
6618.32 4440
6619.09 4428
6619.86 4484
6620.63 4401
6621.40 4524
6622.16 4588
6622.93 4729
6623.70 4726
6624.47 4618
6625.24 4768
6626.00 4784
6626.77 4947
6627.54 4900
6628.31 4954
6629.08 4883
6629.85 4820
6630.61 4841
6631.38 4770
6632.15 4848
6632.92 4801
6633.69 4721
6634.46 4868
6635.23 4914
6635.99 4759
6636.76 4854
6637.53 5015
6638.30 5165
6639.07 5194
6639.84 5232
6640.61 5188
6641.38 5334
6642.15 5208
6642.92 5219
6643.68 5149
6644.45 4905
6645.22 4798
6645.99 4649
6646.76 4597
6647.53 4461
6648.30 4436
6649.07 4531
6649.84 4443
6650.61 4386
6651.38 4441
6652.15 4502
6652.92 4317
6653.69 4550
6654.46 4636
6655.23 4393
6656.00 4473
6656.77 4575
6657.54 4497
6658.31 4623
6659.08 4521
6659.85 4596
6660.62 4362
6661.39 4375
6662.16 4391
6662.93 4526
6663.70 4399
6664.47 4442
6665.24 4549
6666.01 4609
6666.78 4728
6667.55 4884
6668.32 5051
6669.09 5088
6669.86 5381
6670.64 5744
6671.41 5459
6672.18 5337
6672.95 5296
6673.72 5247
6674.49 4966
6675.26 4794
6676.03 4642
6676.80 4387
6677.57 4403
6678.35 4205
6679.12 4145
6679.89 4182
6680.66 4070
6681.43 4030
6682.20 4033
6682.97 4107
6683.75 4218
6684.52 4161
6685.29 4134
6686.06 4067
6686.83 3934
6687.60 4092
6688.38 4090
6689.15 4319
6689.92 4271
6690.69 4227
6691.46 4304
6692.24 4238
6693.01 4158
6693.78 4212
6694.55 4138
6695.32 4083
6696.10 4084
6696.87 3984
6697.64 3999
6698.41 4066
6699.19 3942
6699.96 3818
6700.73 3773
6701.50 3686
6702.28 3748
6703.05 3728
6703.82 3687
6704.59 3678
6705.37 3734
6706.14 3694
6706.91 3796
6707.69 3859
6708.46 3802
6709.23 3809
6710.00 3681
6710.78 3775
6711.55 3886
6712.32 3733
6713.10 3577
6713.87 3608
6714.64 3528
6715.42 3492
6716.19 3587
6716.96 3729
6717.74 3620
6718.51 3487
6719.28 3319
6720.06 3493
6720.83 3684
6721.61 3571
6722.38 3397
6723.15 3479
6723.93 3474
6724.70 3343
6725.47 3509
6726.25 3441
6727.02 3509
6727.80 3564
6728.57 3576
6729.35 3505
6730.12 3445
6730.89 3512
6731.67 3470
6732.44 3468
6733.22 3341
6733.99 3347
6734.77 3369
6735.54 3471
6736.31 3526
6737.09 3447
6737.86 3395
6738.64 3464
6739.41 3412
6740.19 3451
6740.96 3463
6741.74 3480
6742.51 3493
6743.29 3480
6744.06 3558
6744.84 3322
6745.61 3532
6746.39 3448
6747.16 3347
6747.94 3160
6748.71 3268
6749.49 3343
6750.26 3398
6751.04 3321
6751.82 3228
6752.59 3350
6753.37 3412
6754.14 3424
6754.92 3257
6755.69 3236
6756.47 3226
6757.25 3216
6758.02 3316
6758.80 3379
6759.57 3237
6760.35 3169
6761.12 3163
6761.90 3224
6762.68 3091
6763.45 3142
6764.23 3214
6765.01 3162
6765.78 3316
6766.56 3187
6767.33 3137
6768.11 3196
6768.89 3126
6769.66 3199
6770.44 3185
6771.22 3185
6771.99 3220
6772.77 3195
6773.55 3092
6774.32 3268
6775.10 3191
6775.88 3100
6776.65 3086
6777.43 3210
6778.21 3246
6778.99 3225
6779.76 3095
6780.54 3271
6781.32 3253
6782.09 3217
6782.87 3178
6783.65 3231
6784.43 3398
6785.20 3259
6785.98 3295
6786.76 3313
6787.54 3364
6788.31 3289
6789.09 3274
6789.87 3197
6790.65 3099
6791.42 2997
6792.20 3183
6792.98 3140
6793.76 2994
6794.54 3089
6795.31 3170
6796.09 2973
6796.87 2987
6797.65 2939
6798.43 2948
6799.20 3058
6799.98 3046
6800.76 2979
6801.54 2890
6802.32 3027
6803.10 2874
6803.87 2889
6804.65 2990
6805.43 3102
6806.21 2909
6806.99 3138
6807.77 3011
6808.55 2999
6809.32 3085
6810.10 3088
6810.88 2990
6811.66 3035
6812.44 2940
6813.22 2974
6814.00 3041
6814.78 2998
6815.56 2915
6816.34 2960
6817.11 2976
6817.89 3000
6818.67 3081
6819.45 2904
6820.23 2900
6821.01 3015
6821.79 2936
6822.57 3031
6823.35 2946
6824.13 3007
6824.91 2968
6825.69 3050
6826.47 3040
6827.25 3007
6828.03 3112
6828.81 3080
6829.59 3069
6830.37 3032
6831.15 2976
6831.93 2884
6832.71 3004
6833.49 2966
6834.27 3033
6835.05 3021
6835.83 3073
6836.61 2960
6837.39 2910
6838.17 2953
6838.95 3004
6839.73 2949
6840.51 2972
6841.29 2850
6842.07 2933
6842.85 2954
6843.63 2832
6844.42 2940
6845.20 2993
6845.98 2991
6846.76 2978
6847.54 2986
6848.32 3071
6849.10 2944
6849.88 2906
6850.66 2940
6851.44 3160
6852.23 3168
6853.01 3287
6853.79 3373
6854.57 3602
6855.35 3594
6856.13 3680
6856.91 3763
6857.70 3874
6858.48 3781
6859.26 3854
6860.04 3727
6860.82 3397
6861.60 3274
6862.39 3330
6863.17 3319
6863.95 3301
6864.73 3257
6865.51 3111
6866.30 3226
6867.08 3222
6867.86 3140
6868.64 3140
6869.42 3198
6870.21 3241
6870.99 3359
6871.77 3398
6872.55 3439
6873.34 3363
6874.12 3318
6874.90 3369
6875.68 3278
6876.47 3196
6877.25 3063
6878.03 3144
6878.81 3218
6879.60 3165
6880.38 3139
6881.16 3194
6881.95 3123
6882.73 3128
6883.51 3181
6884.29 3209
6885.08 3098
6885.86 3139
6886.64 3191
6887.43 3463
6888.21 3419
6888.99 3395
6889.78 3391
6890.56 3439
6891.34 3370
6892.13 3514
6892.91 3610
6893.69 3505
6894.48 3386
6895.26 3275
6896.05 3392
6896.83 3425
6897.61 3271
6898.40 3282
6899.18 3218
6899.97 3160
6900.75 3144
6901.53 3273
6902.32 3248
6903.10 3248
6903.89 3251
6904.67 3300
6905.45 3255
6906.24 3295
6907.02 3194
6907.81 3333
6908.59 3318
6909.38 3377
6910.16 3307
6910.95 3249
6911.73 3333
6912.51 3308
6913.30 3324
6914.08 3271
6914.87 3284
6915.65 3208
6916.44 3207
6917.22 3246
6918.01 3323
6918.79 3246
6919.58 3362
6920.36 3203
6921.15 3228
6921.93 3275
6922.72 3347
6923.50 3292
6924.29 3399
6925.08 3408
6925.86 3475
6926.65 3476
6927.43 3698
6928.22 3733
6929.00 3523
6929.79 3415
6930.57 3512
6931.36 3489
6932.15 3559
6932.93 3381
6933.72 3317
6934.50 3369
6935.29 3245
6936.08 3292
6936.86 3235
6937.65 3154
6938.43 3210
6939.22 3304
6940.01 3282
6940.79 3234
6941.58 3369
6942.37 3363
6943.15 3388
6943.94 3499
6944.72 3425
6945.51 3382
6946.30 3558
6947.08 3576
6947.87 3522
6948.66 3588
6949.44 3731
6950.23 3635
6951.02 3697
6951.80 3714
6952.59 3845
6953.38 3610
6954.17 3698
6954.95 3711
6955.74 3694
6956.53 3657
6957.31 3723
6958.10 3673
6958.89 3683
6959.68 3735
6960.46 3697
6961.25 3816
6962.04 3926
6962.83 3866
6963.61 3870
6964.40 3836
6965.19 4038
6965.98 4067
6966.76 3966
6967.55 3877
6968.34 3967
6969.13 3917
6969.92 3995
6970.70 3978
6971.49 4067
6972.28 4103
6973.07 4114
6973.86 3887
6974.64 4070
6975.43 4266
6976.22 4360
6977.01 4353
6977.80 4296
6978.59 4263
6979.37 4533
6980.16 4511
6980.95 4541
6981.74 4689
6982.53 4740
6983.32 4751
6984.11 4818
6984.90 5089
6985.68 5339
6986.47 5397
6987.26 5437
6988.05 5804
6988.84 6326
6989.63 6909
6990.42 6968
6991.21 7226
6992.00 7407
6992.79 7361
6993.57 7169
6994.36 6954
6995.15 6592
6995.94 5966
6996.73 5879
6997.52 5708
6998.31 5417
6999.10 5154
6999.89 4927
7000.68 5089
7001.47 5439
7002.26 5890
7003.05 6265
7003.84 6410
7004.63 6808
7005.42 7285
7006.21 7327
7007.00 7176
7007.79 7241
7008.58 6877
7009.37 6436
7010.16 6051
7010.95 5492
7011.74 5189
7012.53 4735
7013.32 4521
7014.11 4223
7014.90 4069
7015.69 4053
7016.48 4184
7017.27 4083
7018.06 4042
7018.85 3931
7019.65 3945
7020.44 4080
7021.23 4180
7022.02 4130
7022.81 4090
7023.60 3972
7024.39 3823
7025.18 3880
7025.97 3777
7026.76 3846
7027.56 3874
7028.35 3721
7029.14 3594
7029.93 3607
7030.72 3754
7031.51 3658
7032.30 3582
7033.09 3548
7033.89 3472
7034.68 3543
7035.47 3591
7036.26 3634
7037.05 3618
7037.84 3333
7038.64 3293
7039.43 3358
7040.22 3450
7041.01 3470
7041.80 3391
7042.60 3362
7043.39 3473
7044.18 3501
7044.97 3504
7045.76 3573
7046.56 3674
7047.35 3679
7048.14 3574
7048.93 3674
7049.73 3475
7050.52 3465
7051.31 3410
7052.10 3493
7052.90 3565
7053.69 3512
7054.48 3664
7055.27 3604
7056.07 3627
7056.86 3529
7057.65 3545
7058.45 3556
7059.24 3392
7060.03 3405
7060.83 3320
7061.62 3341
7062.41 3230
7063.20 3153
7064.00 3239
7064.79 3335
7065.58 3346
7066.38 3282
7067.17 3306
7067.96 3295
7068.76 3167
7069.55 3072
7070.35 3189
7071.14 3321
7071.93 3275
7072.73 3183
7073.52 3268
7074.31 3094
7075.11 3200
7075.90 3096
7076.70 3056
7077.49 3101
7078.28 3105
7079.08 3205
7079.87 3021
7080.67 3136
7081.46 3138
7082.25 2997
7083.05 3048
7083.84 2960
7084.64 2928
7085.43 2962
7086.23 3029
7087.02 2926
7087.82 2926
7088.61 2941
7089.41 2920
7090.20 2975
7090.99 2951
7091.79 2964
7092.58 2864
7093.38 2924
7094.17 2820
7094.97 2860
7095.76 2888
7096.56 2857
7097.35 2926
7098.15 2988
7098.94 2838
7099.74 2903
7100.54 2814
7101.33 2886
7102.13 2893
7102.92 2743
7103.72 2792
7104.51 2775
7105.31 2837
7106.10 2927
7106.90 2810
7107.70 2743
7108.49 2766
7109.29 2792
7110.08 2805
7110.88 2712
7111.67 2683
7112.47 2712
7113.27 2765
7114.06 2671
7114.86 2761
7115.65 2805
7116.45 2687
7117.25 2703
7118.04 2567
7118.84 2607
7119.64 2685
7120.43 2614
7121.23 2567
7122.03 2540
7122.82 2604
7123.62 2795
7124.41 2799
7125.21 2740
7126.01 2867
7126.81 2766
7127.60 2779
7128.40 2817
7129.20 2737
7129.99 2831
7130.79 2670
7131.59 2764
7132.38 2664
7133.18 2621
7133.98 2788
7134.78 2755
7135.57 2722
7136.37 2715
7137.17 2742
7137.96 2725
7138.76 2626
7139.56 2683
7140.36 2661
7141.15 2525
7141.95 2667
7142.75 2680
7143.55 2699
7144.35 2695
7145.14 2769
7145.94 2684
7146.74 2542
7147.54 2738
7148.33 2796
7149.13 2884
7149.93 2659
7150.73 2641
7151.53 2638
7152.33 2658
7153.12 2536
7153.92 2505
7154.72 2520
7155.52 2507
7156.32 2481
7157.12 2569
7157.91 2603
7158.71 2637
7159.51 2573
7160.31 2604
7161.11 2476
7161.91 2514
7162.71 2564
7163.50 2708
7164.30 2639
7165.10 2572
7165.90 2603
7166.70 2603
7167.50 2704
7168.30 2649
7169.10 2713
7169.90 2578
7170.70 2594
7171.50 2707
7172.29 2692
7173.09 2616
7173.89 2639
7174.69 2697
7175.49 2601
7176.29 2527
7177.09 2473
7177.89 2483
7178.69 2482
7179.49 2506
7180.29 2609
7181.09 2548
7181.89 2426
7182.69 2463
7183.49 2437
7184.29 2392
7185.09 2444
7185.89 2361
7186.69 2510
7187.49 2425
7188.29 2362
7189.09 2319
7189.89 2530
7190.69 2466
7191.49 2352
7192.29 2390
7193.09 2512
7193.89 2515
7194.69 2298
7195.49 2301
7196.29 2408
7197.10 2384
7197.90 2322
7198.70 2392
7199.50 2454
7200.30 2441
7201.10 2416
7201.90 2325
7202.70 2331
7203.50 2390
7204.30 2444
7205.11 2372
7205.91 2380
7206.71 2445
7207.51 2441
7208.31 2525
7209.11 2455
7209.91 2426
7210.71 2312
7211.52 2267
7212.32 2369
7213.12 2361
7213.92 2383
7214.72 2479
7215.52 2331
7216.33 2305
7217.13 2408
7217.93 2333
7218.73 2350
7219.53 2340
7220.34 2429
7221.14 2373
7221.94 2346
7222.74 2358
7223.54 2466
7224.35 2361
7225.15 2298
7225.95 2354
7226.75 2328
7227.56 2395
7228.36 2360
7229.16 2449
7229.96 2403
7230.77 2462
7231.57 2391
7232.37 2334
7233.17 2341
7233.98 2450
7234.78 2351
7235.58 2343
7236.38 2261
7237.19 2413
7237.99 2408
7238.79 2412
7239.60 2355
7240.40 2350
7241.20 2467
7242.01 2448
7242.81 2495
7243.61 2451
7244.42 2469
7245.22 2481
7246.02 2577
7246.83 2573
7247.63 2539
7248.43 2481
7249.24 2474
7250.04 2482
7250.84 2306
7251.65 2358
7252.45 2414
7253.26 2518
7254.06 2469
7254.86 2605
7255.67 2489
7256.47 2470
7257.28 2455
7258.08 2430
7258.88 2492
7259.69 2448
7260.49 2530
7261.30 2547
7262.10 2412
7262.90 2402
7263.71 2369
7264.51 2423
7265.32 2585
7266.12 2426
7266.93 2452
7267.73 2412
7268.54 2552
7269.34 2570
7270.15 2463
7270.95 2474
7271.76 2598
7272.56 2484
7273.37 2444
7274.17 2436
7274.98 2435
7275.78 2547
7276.59 2440
7277.39 2428
7278.20 2460
7279.00 2576
7279.81 2579
7280.61 2639
7281.42 2640
7282.22 2648
7283.03 2781
7283.83 2719
7284.64 2647
7285.45 2759
7286.25 2980
7287.06 3149
7287.86 3232
7288.67 3440
7289.47 3548
7290.28 3873
7291.09 3927
7291.89 3741
7292.70 3693
7293.50 3671
7294.31 3479
7295.12 3127
7295.92 3014
7296.73 2799
7297.53 2786
7298.34 2788
7299.15 2630
7299.95 2649
7300.76 2560
7301.57 2527
7302.37 2603
7303.18 2709
7303.99 2618
7304.79 2435
7305.60 2542
7306.41 2567
7307.21 2563
7308.02 2552
7308.83 2732
7309.63 2746
7310.44 2609
7311.25 2553
7312.06 2606
7312.86 2564
7313.67 2534
7314.48 2557
7315.28 2531
7316.09 2570
7316.90 2529
7317.71 2513
7318.51 2526
7319.32 2610
7320.13 2597
7320.94 2623
7321.74 2721
7322.55 2642
7323.36 2747
7324.17 2702
7324.97 2693
7325.78 2939
7326.59 3045
7327.40 2889
7328.21 2934
7329.01 3040
7329.82 2912
7330.63 2809
7331.44 2886
7332.25 2843
7333.06 2807
7333.86 2688
7334.67 2552
7335.48 2519
7336.29 2481
7337.10 2616
7337.91 2620
7338.71 2603
7339.52 2553
7340.33 2497
7341.14 2543
7341.95 2517
7342.76 2481
7343.57 2505
7344.38 2532
7345.18 2525
7345.99 2508
7346.80 2563
7347.61 2631
7348.42 2546
7349.23 2418
7350.04 2451
7350.85 2501
7351.66 2556
7352.47 2455
7353.28 2405
7354.09 2520
7354.89 2560
7355.70 2503
7356.51 2485
7357.32 2477
7358.13 2541
7358.94 2553
7359.75 2540
7360.56 2432
7361.37 2451
7362.18 2549
7362.99 2481
7363.80 2468
7364.61 2372
7365.42 2516
7366.23 2482
7367.04 2579
7367.85 2515
7368.66 2470
7369.47 2541
7370.28 2611
7371.09 2528
7371.90 2439
7372.71 2589
7373.52 2598
7374.33 2645
7375.15 2512
7375.96 2411
7376.77 2504
7377.58 2558
7378.39 2529
7379.20 2561
7380.01 2459
7380.82 2495
7381.63 2573
7382.44 2609
7383.25 2668
7384.06 2736
7384.88 2873
7385.69 2751
7386.50 2706
7387.31 2991
7388.12 2970
7388.93 2784
7389.74 2657
7390.55 2652
7391.37 2621
7392.18 2686
7392.99 2574
7393.80 2636
7394.61 2590
7395.42 2405
7396.24 2442
7397.05 2435
7397.86 2490
7398.67 2490
7399.48 2506
7400.30 2477
7401.11 2553
7401.92 2524
7402.73 2536
7403.54 2505
7404.36 2604
7405.17 2558
7405.98 2610
7406.79 2663
7407.60 2668
7408.42 2700
7409.23 2619
7410.04 2578
7410.85 2634
7411.67 2533
7412.48 2485
7413.29 2382
7414.11 2382
7414.92 2344
7415.73 2420
7416.54 2342
7417.36 2304
7418.17 2335
7418.98 2408
7419.80 2345
7420.61 2280
7421.42 2365
7422.23 2372
7423.05 2244
7423.86 2306
7424.67 2269
7425.49 2312
7426.30 2352
7427.11 2276
7427.93 2366
7428.74 2305
7429.56 2245
7430.37 2341
7431.18 2277
7432.00 2280
7432.81 2182
7433.62 2242
7434.44 2244
7435.25 2254
7436.07 2242
7436.88 2388
7437.69 2289
7438.51 2279
7439.32 2237
7440.14 2218
7440.95 2261
7441.76 2210
7442.58 2325
7443.39 2343
7444.21 2267
7445.02 2177
7445.84 2210
7446.65 2268
7447.46 2238
7448.28 2270
7449.09 2256
7449.91 2337
7450.72 2302
7451.54 2218
7452.35 2220
7453.17 2349
7453.98 2256
7454.80 2306
7455.61 2249
7456.43 2298
7457.24 2220
7458.06 2232
7458.87 2330
7459.69 2222
7460.50 2367
7461.32 2269
7462.13 2238
7462.95 2199
7463.77 2183
7464.58 2259
7465.40 2230
7466.21 2240
7467.03 2220
7467.84 2248
7468.66 2257
7469.47 2181
7470.29 2281
7471.11 2348
7471.92 2299
7472.74 2330
7473.55 2358
7474.37 2304
7475.19 2196
7476.00 2215
7476.82 2179
7477.63 2324
7478.45 2352
7479.27 2228
7480.08 2275
7480.90 2149
7481.72 2253
7482.53 2203
7483.35 2353
7484.17 2235
7484.98 2243
7485.80 2262
7486.62 2298
7487.43 2205
7488.25 2329
7489.07 2227
7489.88 2024
7490.70 2152
7491.52 2192
7492.33 2169
7493.15 2244
7493.97 2241
7494.78 2253
7495.60 2230
7496.42 2231
7497.24 2295
7498.05 2193
7498.87 2179
7499.69 2250
7500.51 2184
7501.32 2186
7502.14 2325
7502.96 2233
7503.78 2225
7504.59 2169
7505.41 2288
7506.23 2320
7507.05 2143
7507.86 2289
7508.68 2236
7509.50 2325
7510.32 2253
7511.14 2323
7511.95 2280
7512.77 2175
7513.59 2267
7514.41 2296
7515.23 2362
7516.05 2199
7516.86 2257
7517.68 2199
7518.50 2216
7519.32 2184
7520.14 2107
7520.96 2180
7521.78 2123
7522.59 2180
7523.41 2206
7524.23 2305
7525.05 2210
7525.87 2278
7526.69 2260
7527.51 2306
7528.33 2260
7529.14 2230
7529.96 2234
7530.78 2200
7531.60 2234
7532.42 2256
7533.24 2326
7534.06 2326
7534.88 2224
7535.70 2239
7536.52 2370
7537.34 2345
7538.16 2285
7538.98 2355
7539.80 2350
7540.62 2303
7541.44 2318
7542.25 2278
7543.07 2396
7543.89 2366
7544.71 2472
7545.53 2348
7546.35 2414
7547.17 2315
7547.99 2378
7548.81 2291
7549.63 2342
7550.45 2479
7551.27 2506
7552.09 2543
7552.92 2398
7553.74 2297
7554.56 2448
7555.38 2547
7556.20 2453
7557.02 2383
7557.84 2477
7558.66 2526
7559.48 2528
7560.30 2312
7561.12 2371
7561.94 2532
7562.76 2588
7563.58 2720
7564.40 2504
7565.23 2467
7566.05 2543
7566.87 2661
7567.69 2563
7568.51 2640
7569.33 2562
7570.15 2470
7570.97 2571
7571.79 2636
7572.62 2564
7573.44 2517
7574.26 2562
7575.08 2626
7575.90 2503
7576.72 2465
7577.55 2499
7578.37 2543
7579.19 2475
7580.01 2424
7580.83 2427
7581.65 2564
7582.48 2597
7583.30 2617
7584.12 2570
7584.94 2636
7585.76 2573
7586.59 2659
7587.41 2564
7588.23 2478
7589.05 2640
7589.88 2749
7590.70 2732
7591.52 2771
7592.34 2767
7593.16 2887
7593.99 2852
7594.81 2768
7595.63 2854
7596.46 2848
7597.28 2742
7598.10 2730
7598.92 2712
7599.75 2680
7600.57 2728
7601.39 2852
7602.22 2793
7603.04 2771
7603.86 2980
7604.68 2913
7605.51 2794
7606.33 2880
7607.15 3137
7607.98 3118
7608.80 3208
7609.62 3420
7610.45 3460
7611.27 3539
7612.09 3461
7612.92 3540
7613.74 3347
7614.57 3316
7615.39 3094
7616.21 2987
7617.04 2871
7617.86 2790
7618.68 2772
7619.51 2722
7620.33 2867
7621.16 2839
7621.98 2874
7622.80 2894
7623.63 2861
7624.45 2779
7625.28 2963
7626.10 2916
7626.93 2939
7627.75 3100
7628.57 2978
7629.40 2885
7630.22 2819
7631.05 3003
7631.87 2897
7632.70 2926
7633.52 3031
7634.35 3004
7635.17 3279
7636.00 3277
7636.82 3299
7637.65 3435
7638.47 3457
7639.30 3422
7640.12 3368
7640.95 3149
7641.77 3147
7642.60 3008
7643.42 2880
7644.25 2797
7645.07 2764
7645.90 2631
7646.72 2599
7647.55 2544
7648.37 2512
7649.20 2605
7650.02 2592
7650.85 2449
7651.68 2571
7652.50 2718
7653.33 2635
7654.15 2613
7654.98 2640
7655.81 2647
7656.63 2630
7657.46 2548
7658.28 2577
7659.11 2394
7659.94 2470
7660.76 2488
7661.59 2393
7662.41 2423
7663.24 2383
7664.07 2423
7664.89 2352
7665.72 2330
7666.55 2351
7667.37 2305
7668.20 2292
7669.03 2217
7669.85 2335
7670.68 2339
7671.51 2373
7672.33 2382
7673.16 2356
7673.99 2400
7674.81 2281
7675.64 2281
7676.47 2257
7677.29 2301
7678.12 2217
7678.95 2269
7679.78 2297
7680.60 2345
7681.43 2312
7682.26 2254
7683.08 2164
7683.91 2252
7684.74 2293
7685.57 2289
7686.39 2341
7687.22 2315
7688.05 2324
7688.88 2221
7689.70 2354
7690.53 2343
7691.36 2378
7692.19 2327
7693.02 2299
7693.84 2281
7694.67 2339
7695.50 2296
7696.33 2321
7697.16 2368
7697.98 2300
7698.81 2316
7699.64 2285
7700.47 2287
7701.30 2234
7702.13 2254
7702.95 2285
7703.78 2272
7704.61 2132
7705.44 2175
7706.27 2359
7707.10 2265
7707.93 2235
7708.75 2240
7709.58 2238
7710.41 2227
7711.24 2209
7712.07 2292
7712.90 2168
7713.73 2216
7714.56 2202
7715.39 2234
7716.22 2269
7717.04 2318
7717.87 2187
7718.70 2137
7719.53 2144
7720.36 1989
7721.19 2113
7722.02 2162
7722.85 2197
7723.68 2114
7724.51 2060
7725.34 2074
7726.17 2139
7727.00 2148
7727.83 2150
7728.66 2136
7729.49 2217
7730.32 2081
7731.15 2099
7731.98 1975
7732.81 2087
7733.64 2092
7734.47 2116
7735.30 2113
7736.13 2015
7736.96 2150
7737.79 2161
7738.62 2144
7739.45 2048
7740.28 1978
7741.11 2081
7741.94 2101
7742.77 2071
7743.60 2108
7744.43 2076
7745.26 2083
7746.09 2112
7746.93 2109
7747.76 2076
7748.59 2128
7749.42 2140
7750.25 2311
7751.08 2364
7751.91 2593
7752.74 2707
7753.57 2820
7754.40 2860
7755.24 2668
7756.07 2696
7756.90 2657
7757.73 2446
7758.56 2450
7759.39 2409
7760.22 2247
7761.06 2138
7761.89 2079
7762.72 2116
7763.55 2018
7764.38 2071
7765.21 2111
7766.05 2155
7766.88 2140
7767.71 2181
7768.54 2196
7769.37 2242
7770.21 2310
7771.04 2439
7771.87 2345
7772.70 2312
7773.53 2357
7774.37 2165
7775.20 2109
7776.03 2012
7776.86 1982
7777.70 1950
7778.53 1965
7779.36 1959
7780.19 2015
7781.03 2015
7781.86 1909
7782.69 2011
7783.52 2016
7784.36 1971
7785.19 2023
7786.02 2096
7786.86 2054
7787.69 1980
7788.52 1984
7789.36 2029
7790.19 2005
7791.02 1979
7791.85 1983
7792.69 2146
7793.52 2102
7794.35 2042
7795.19 1965
7796.02 2000
7796.86 2099
7797.69 2058
7798.52 1867
7799.36 1895
7800.19 1951
7801.02 1995
7801.86 1853
7802.69 1961
7803.52 2008
7804.36 1923
7805.19 1921
7806.03 1973
7806.86 1948
7807.69 1955
7808.53 1914
7809.36 2045
7810.20 2045
7811.03 1956
7811.87 1973
7812.70 1963
7813.53 2026
7814.37 2016
7815.20 1935
7816.04 1961
7816.87 2081
7817.71 2038
7818.54 1889
7819.38 1922
7820.21 1968
7821.05 1955
7821.88 2006
7822.72 1963
7823.55 1988
7824.39 1956
7825.22 1961
7826.06 2032
7826.89 2029
7827.73 1923
7828.56 1941
7829.40 1978
7830.23 1896
7831.07 2002
7831.90 2011
7832.74 2042
7833.57 1980
7834.41 1977
7835.24 1964
7836.08 1960
7836.91 1969
7837.75 2012
7838.59 1989
7839.42 1960
7840.26 2014
7841.09 2021
7841.93 1868
7842.77 1988
7843.60 1964
7844.44 1943
7845.27 1929
7846.11 1926
7846.95 1926
7847.78 1936
7848.62 1948
7849.45 1976
7850.29 1938
7851.13 1937
7851.96 1967
7852.80 2025
7853.64 1917
7854.47 1881
7855.31 1933
7856.15 1916
7856.98 1935
7857.82 1839
7858.66 1929
7859.49 1853
7860.33 1887
7861.17 2046
7862.00 1994
7862.84 2087
7863.68 2065
7864.52 1899
7865.35 2010
7866.19 2021
7867.03 1991
7867.86 2083
7868.70 1906
7869.54 1853
7870.38 1953
7871.21 1932
7872.05 1876
7872.89 1937
7873.73 1928
7874.56 1893
7875.40 1894
7876.24 1825
7877.08 1822
7877.92 1950
7878.75 2038
7879.59 2006
7880.43 1914
7881.27 1949
7882.10 1924
7882.94 1835
7883.78 1885
7884.62 1867
7885.46 1919
7886.30 1865
7887.13 1859
7887.97 1933
7888.81 1894
7889.65 1867
7890.49 1780
7891.33 1852
7892.16 1877
7893.00 1861
7893.84 1832
7894.68 1788
7895.52 1763
7896.36 1823
7897.20 1838
7898.04 1863
7898.88 1789
7899.71 1787
7900.55 1910
7901.39 1888
7902.23 1822
7903.07 1836
7903.91 1919
7904.75 2047
7905.59 1972
7906.43 1928
7907.27 1954
7908.11 1911
7908.95 1884
7909.79 2037
7910.62 2023
7911.46 1954
7912.30 1927
7913.14 1862
7913.98 1917
7914.82 1823
7915.66 1796
7916.50 1858
7917.34 1840
7918.18 1879
7919.02 1900
7919.86 2006
7920.70 1970
7921.54 1918
7922.38 1943
7923.22 2024
7924.06 1892
7924.90 1892
7925.74 1876
7926.58 1849
7927.43 1855
7928.27 1899
7929.11 1808
7929.95 1785
7930.79 1745
7931.63 1778
7932.47 1793
7933.31 1757
7934.15 1869
7934.99 1854
7935.83 1743
7936.67 1714
7937.51 1834
7938.36 1816
7939.20 1871
7940.04 1830
7940.88 1774
7941.72 1835
7942.56 1769
7943.40 1736
7944.24 1744
7945.09 1737
7945.93 1740
7946.77 1747
7947.61 1762
7948.45 1758
7949.29 1822
7950.13 1784
7950.98 1748
7951.82 1740
7952.66 1821
7953.50 1821
7954.34 1757
7955.19 1721
7956.03 1812
7956.87 1812
7957.71 1767
7958.55 1757
7959.40 1766
7960.24 1786
7961.08 1828
7961.92 1826
7962.76 1763
7963.61 1744
7964.45 1696
7965.29 1709
7966.13 1823
7966.98 1803
7967.82 1786
7968.66 1735
7969.50 1710
7970.35 1620
7971.19 1675
7972.03 1738
7972.88 1687
7973.72 1654
7974.56 1679
7975.40 1732
7976.25 1786
7977.09 1776
7977.93 1706
7978.78 1673
7979.62 1681
7980.46 1725
7981.31 1744
7982.15 1790
7982.99 1824
7983.84 1892
7984.68 1758
7985.52 1719
7986.37 1761
7987.21 1816
7988.06 1854
7988.90 1722
7989.74 1653
7990.59 1682
7991.43 1689
7992.27 1712
7993.12 1730
7993.96 1743
7994.81 1769
7995.65 1857
7996.49 1801
7997.34 1793
7998.18 1853
7999.03 1726
7999.87 1768
8000.72 1708
8001.56 1706
8002.40 1707
8003.25 1750
8004.09 1815
8004.94 1726
8005.78 1683
8006.63 1678
8007.47 1637
8008.32 1681
8009.16 1628
8010.01 1756
8010.85 1883
8011.70 1758
8012.54 1743
8013.39 1701
8014.23 1715
8015.08 1740
8015.92 1694
8016.77 1624
8017.61 1637
8018.46 1717
8019.30 1739
8020.15 1774
8020.99 1736
8021.84 1654
8022.68 1603
8023.53 1766
8024.38 1727
8025.22 1666
8026.07 1800
8026.91 1775
8027.76 1721
8028.60 1710
8029.45 1670
8030.30 1719
8031.14 1663
8031.99 1637
8032.83 1683
8033.68 1728
8034.53 1716
8035.37 1678
8036.22 1691
8037.06 1727
8037.91 1708
8038.76 1719
8039.60 1668
8040.45 1678
8041.30 1613
8042.14 1658
8042.99 1785
8043.84 1768
8044.68 1728
8045.53 1706
8046.38 1685
8047.22 1732
8048.07 1714
8048.92 1790
8049.76 1724
8050.61 1784
8051.46 1715
8052.30 1634
8053.15 1650
8054.00 1680
8054.85 1728
8055.69 1651
8056.54 1727
8057.39 1733
8058.24 1717
8059.08 1609
8059.93 1663
8060.78 1707
8061.63 1678
8062.47 1712
8063.32 1771
8064.17 1682
8065.02 1668
8065.86 1579
8066.71 1612
8067.56 1753
8068.41 1652
8069.26 1721
8070.10 1711
8070.95 1672
8071.80 1646
8072.65 1675
8073.50 1725
8074.34 1733
8075.19 1679
8076.04 1623
8076.89 1687
8077.74 1646
8078.59 1658
8079.43 1650
8080.28 1708
8081.13 1690
8081.98 1556
8082.83 1676
8083.68 1659
8084.53 1681
8085.37 1642
8086.22 1603
8087.07 1648
8087.92 1679
8088.77 1722
8089.62 1726
8090.47 1760
8091.32 1725
8092.17 1622
8093.02 1707
8093.87 1712
8094.71 1676
8095.56 1684
8096.41 1713
8097.26 1731
8098.11 1654
8098.96 1615
8099.81 1718
8100.66 1787
8101.51 1751
8102.36 1700
8103.21 1625
8104.06 1654
8104.91 1652
8105.76 1665
8106.61 1598
8107.46 1637
8108.31 1659
8109.16 1699
8110.01 1545
8110.86 1593
8111.71 1675
8112.56 1693
8113.41 1729
8114.26 1649
8115.11 1660
8115.96 1671
8116.81 1606
8117.66 1637
8118.51 1786
8119.36 1744
8120.21 1656
8121.06 1624
8121.92 1682
8122.77 1739
8123.62 1748
8124.47 1761
8125.32 1695
8126.17 1691
8127.02 1732
8127.87 1781
8128.72 1798
8129.57 1753
8130.43 1748
8131.28 1700
8132.13 1741
8132.98 1785
8133.83 1762
8134.68 1704
8135.53 1686
8136.38 1716
8137.24 1867
8138.09 1763
8138.94 1766
8139.79 1779
8140.64 1670
8141.49 1746
8142.35 1772
8143.20 1859
8144.05 1811
8144.90 1831
8145.75 1828
8146.61 1816
8147.46 1814
8148.31 1957
8149.16 1929
8150.01 1981
8150.87 1886
8151.72 1930
8152.57 1815
8153.42 1829
8154.28 1834
8155.13 1911
8155.98 1893
8156.83 1875
8157.69 1775
8158.54 1915
8159.39 1914
8160.24 1764
8161.10 1809
8161.95 1886
8162.80 1757
8163.66 1925
8164.51 1813
8165.36 1834
8166.21 1840
8167.07 1775
8167.92 1773
8168.77 1743
8169.63 1739
8170.48 1725
8171.33 1783
8172.19 1772
8173.04 1765
8173.89 1729
8174.75 1745
8175.60 1797
8176.46 1704
8177.31 1736
8178.16 1807
8179.02 1816
8179.87 1772
8180.72 1750
8181.58 1802
8182.43 1701
8183.29 1773
8184.14 1730
8184.99 1736
8185.85 1661
8186.70 1709
8187.56 1768
8188.41 1742
8189.26 1756
8190.12 1792
8190.97 1702
8191.83 1676
8192.68 1803
8193.54 1816
8194.39 1778
8195.25 1753
8196.10 1756
8196.95 1747
8197.81 1789
8198.66 1766
8199.52 1785
8200.37 1715
8201.23 1708
8202.08 1796
8202.94 1743
8203.79 1727
8204.65 1802
8205.50 1682
8206.36 1755
8207.21 1822
8208.07 1730
8208.92 1826
8209.78 1804
8210.64 1871
8211.49 1942
8212.35 1937
8213.20 1879
8214.06 1982
8214.91 1951
8215.77 1999
8216.62 1962
8217.48 2054
8218.34 2044
8219.19 1864
8220.05 1813
8220.90 1923
8221.76 1924
8222.61 1833
8223.47 1967
8224.33 1902
8225.18 1811
8226.04 1932
8226.90 1891
8227.75 1980
8228.61 2060
8229.46 2009
8230.32 2030
8231.18 1907
8232.03 1882
8232.89 1850
8233.75 1933
8234.60 1873
8235.46 1783
8236.32 1919
8237.17 1820
8238.03 1776
8238.89 1813
8239.74 1803
8240.60 1652
8241.46 1757
8242.32 1737
8243.17 1853
8244.03 1722
8244.89 1742
8245.74 1773
8246.60 1710
8247.46 1654
8248.32 1712
8249.17 1770
8250.03 1761
8250.89 1719
8251.75 1786
8252.60 1711
8253.46 1692
8254.32 1825
8255.18 1733
8256.03 1795
8256.89 1799
8257.75 1824
8258.61 1725
8259.47 1801
8260.32 1773
8261.18 1741
8262.04 1758
8262.90 1759
8263.76 1797
8264.61 1792
8265.47 1805
8266.33 1670
8267.19 1760
8268.05 1719
8268.91 1778
8269.76 1751
8270.62 1682
8271.48 1707
8272.34 1742
8273.20 1711
8274.06 1723
8274.92 1721
8275.77 1802
8276.63 1728
8277.49 1784
8278.35 1765
8279.21 1752
8280.07 1740
8280.93 1705
8281.79 1713
8282.65 1687
8283.51 1874
8284.36 1806
8285.22 1779
8286.08 1775
8286.94 1812
8287.80 1816
8288.66 1834
8289.52 1807
8290.38 1836
8291.24 1831
8292.10 1767
8292.96 1841
8293.82 1764
8294.68 1926
8295.54 1818
8296.40 1874
8297.26 1848
8298.12 1840
8298.98 1821
8299.84 1832
8300.70 1824
8301.56 1894
8302.42 1837
8303.28 1868
8304.14 1952
8305.00 1843
8305.86 1840
8306.72 1859
8307.58 1847
8308.44 1870
8309.30 1954
8310.16 1910
8311.02 1950
8311.88 1881
8312.74 1884
8313.60 1950
8314.46 1824
8315.33 1797
8316.19 1947
8317.05 1846
8317.91 1916
8318.77 1986
8319.63 2020
8320.49 1980
8321.35 2132
8322.21 2167
8323.08 2140
8323.94 2166
8324.80 2022
8325.66 2075
8326.52 2108
8327.38 2054
8328.24 1970
8329.10 1928
8329.97 1878
8330.83 1797
8331.69 1823
8332.55 1868
8333.41 1791
8334.28 1846
8335.14 1882
8336.00 1835
8336.86 1798
8337.72 1878
8338.58 1844
8339.45 1947
8340.31 1890
8341.17 1912
8342.03 1904
8342.90 1818
8343.76 1952
8344.62 1866
8345.48 1915
8346.35 1881
8347.21 1843
8348.07 1960
8348.93 2032
8349.80 2059
8350.66 2006
8351.52 2040
8352.38 1963
8353.25 1920
8354.11 1916
8354.97 1961
8355.83 1959
8356.70 2034
8357.56 2027
8358.42 1939
8359.29 1980
8360.15 1969
8361.01 1944
8361.88 2031
8362.74 2000
8363.60 1922
8364.47 1916
8365.33 1964
8366.19 1923
8367.06 1960
8367.92 1934
8368.78 1931
8369.65 1878
8370.51 1860
8371.38 1865
8372.24 1943
8373.10 1863
8373.97 1849
8374.83 1991
8375.69 1947
8376.56 1951
8377.42 1952
8378.29 1953
8379.15 1992
8380.01 1987
8380.88 1979
8381.74 1982
8382.61 2006
8383.47 2041
8384.34 2037
8385.20 1977
8386.07 1974
8386.93 2103
8387.79 2012
8388.66 2118
8389.52 2030
8390.39 2048
8391.25 2047
8392.12 2041
8392.98 2127
8393.85 2224
8394.71 2082
8395.58 2078
8396.44 2087
8397.31 2055
8398.17 2093
8399.04 2037
8399.90 2065
8400.77 2018
8401.63 2112
8402.50 2201
8403.36 2117
8404.23 2097
8405.10 2067
8405.96 2166
8406.83 2119
8407.69 2076
8408.56 2172
8409.42 2148
8410.29 2190
8411.15 2138
8412.02 2105
8412.89 2142
8413.75 2126
8414.62 2074
8415.48 2259
8416.35 2345
8417.22 2264
8418.08 2260
8418.95 2338
8419.82 2285
8420.68 2137
8421.55 2186
8422.41 2265
8423.28 2252
8424.15 2232
8425.01 2219
8425.88 2267
8426.75 2148
8427.61 2272
8428.48 2357
8429.35 2350
8430.21 2377
8431.08 2391
8431.95 2382
8432.81 2376
8433.68 2326
8434.55 2393
8435.41 2304
8436.28 2333
8437.15 2347
8438.02 2405
8438.88 2455
8439.75 2430
8440.62 2522
8441.49 2269
8442.35 2513
8443.22 2504
8444.09 2589
8444.96 2560
8445.82 2612
8446.69 2705
8447.56 2738
8448.43 2733
8449.29 2658
8450.16 2738
8451.03 2835
8451.90 2682
8452.77 2655
8453.63 2733
8454.50 2587
8455.37 2696
8456.24 2746
8457.11 2854
8457.97 2868
8458.84 2894
8459.71 3090
8460.58 3353
8461.45 3389
8462.32 3501
8463.18 3819
8464.05 3941
8464.92 3794
8465.79 3866
8466.66 3646
8467.53 3621
8468.40 3369
8469.26 3275
8470.13 3122
8471.00 3084
8471.87 2976
8472.74 2941
8473.61 3053
8474.48 3158
8475.35 3319
8476.22 3451
8477.09 3554
8477.95 3650
8478.82 3463
8479.69 3401
8480.56 3333
8481.43 3218
8482.30 3084
8483.17 2991
8484.04 2931
8484.91 2826
8485.78 2728
8486.65 2675
8487.52 2628
8488.39 2554
8489.26 2566
8490.13 2582
8491.00 2542
8491.87 2482
8492.74 2583
8493.61 2654
8494.48 2612
8495.35 2587
8496.22 2573
8497.09 2629
8497.96 2654
8498.83 2687
8499.70 2719
8500.57 2605
8501.44 2654
8502.31 2677
8503.18 2716
8504.05 2539
8504.92 2564
8505.79 2632
8506.66 2621
8507.53 2680
8508.41 2572
8509.28 2630
8510.15 2646
8511.02 2657
8511.89 2637
8512.76 2740
8513.63 2728
8514.50 2766
8515.37 2683
8516.24 2769
8517.12 2782
8517.99 2776
8518.86 2961
8519.73 2830
8520.60 2868
8521.47 2753
8522.34 2671
8523.22 2753
8524.09 2748
8524.96 2827
8525.83 2932
8526.70 2824
8527.57 2711
8528.45 2895
8529.32 2875
8530.19 2671
8531.06 2801
8531.93 2828
8532.81 2863
8533.68 2860
8534.55 2904
8535.42 3110
8536.29 3017
8537.17 3038
8538.04 3062
8538.91 2969
8539.78 3040
8540.66 3125
8541.53 3120
8542.40 3216
8543.27 3196
8544.15 3141
8545.02 3342
8545.89 3328
8546.76 3207
8547.64 3109
8548.51 3051
8549.38 2960
8550.26 2896
8551.13 2884
8552.00 2851
8552.87 2951
8553.75 3074
8554.62 3011
8555.49 3212
8556.37 3320
8557.24 3712
8558.11 4100
8558.99 4347
8559.86 4570
8560.73 4771
8561.61 4876
8562.48 4705
8563.36 4653
8564.23 4405
8565.10 4066
8565.98 3902
8566.85 3568
8567.72 3274
8568.60 3216
8569.47 2889
8570.35 2878
8571.22 2890
8572.09 2755
8572.97 2729
8573.84 2591
8574.72 2637
8575.59 2671
8576.46 2553
8577.34 2650
8578.21 2703
8579.09 2632
8579.96 2684
8580.84 2577
8581.71 2576
8582.59 2521
8583.46 2520
8584.34 2533
8585.21 2549
8586.08 2442
8586.96 2474
8587.83 2399
8588.71 2521
8589.58 2550
8590.46 2602
8591.33 2592
8592.21 2526
8593.08 2456
8593.96 2476
8594.83 2507
8595.71 2462
8596.59 2494
8597.46 2542
8598.34 2388
8599.21 2448
8600.09 2518
8600.96 2558
8601.84 2625
8602.71 2530
8603.59 2556
8604.46 2481
8605.34 2479
8606.22 2441
8607.09 2411
8607.97 2394
8608.84 2353
8609.72 2363
8610.60 2285
8611.47 2358
8612.35 2375
8613.22 2387
8614.10 2436
8614.98 2370
8615.85 2366
8616.73 2511
8617.61 2639
8618.48 2563
8619.36 2448
8620.24 2515
8621.11 2588
8621.99 2493
8622.87 2458
8623.74 2541
8624.62 2420
8625.50 2499
8626.37 2503
8627.25 2432
8628.13 2515
8629.00 2552
8629.88 2632
8630.76 2678
8631.63 2549
8632.51 2483
8633.39 2542
8634.27 2546
8635.14 2543
8636.02 2514
8636.90 2474
8637.77 2486
8638.65 2586
8639.53 2560
8640.41 2461
8641.28 2490
8642.16 2458
8643.04 2438
8643.92 2382
8644.80 2293
8645.67 2306
8646.55 2285
8647.43 2430
8648.31 2428
8649.19 2446
8650.06 2470
8650.94 2440
8651.82 2416
8652.70 2410
8653.58 2428
8654.45 2416
8655.33 2402
8656.21 2442
8657.09 2394
8657.97 2501
8658.85 2466
8659.72 2362
8660.60 2380
8661.48 2383
8662.36 2336
8663.24 2278
8664.12 2386
8665.00 2353
8665.88 2367
8666.75 2360
8667.63 2356
8668.51 2363
8669.39 2438
8670.27 2392
8671.15 2354
8672.03 2376
8672.91 2353
8673.79 2357
8674.67 2179
8675.55 2326
8676.42 2366
8677.30 2411
8678.18 2401
8679.06 2326
8679.94 2383
8680.82 2432
8681.70 2434
8682.58 2396
8683.46 2407
8684.34 2350
8685.22 2446
8686.10 2426
8686.98 2392
8687.86 2292
8688.74 2386
8689.62 2449
8690.50 2388
8691.38 2405
8692.26 2496
8693.14 2583
8694.02 2578
8694.90 2701
8695.78 2757
8696.66 2908
8697.54 3049
8698.42 3093
8699.30 3331
8700.18 3393
8701.07 3363
8701.95 3258
8702.83 3148
8703.71 3027
8704.59 2840
8705.47 2820
8706.35 2598
8707.23 2623
8708.11 2415
8708.99 2378
8709.87 2337
8710.75 2410
8711.64 2333
8712.52 2443
8713.40 2367
8714.28 2434
8715.16 2278
8716.04 2250
8716.92 2383
8717.81 2329
8718.69 2361
8719.57 2311
8720.45 2339
8721.33 2412
8722.21 2333
8723.10 2296
8723.98 2289
8724.86 2397
8725.74 2337
8726.62 2330
8727.50 2441
8728.39 2359
8729.27 2333
8730.15 2462
8731.03 2472
8731.91 2370
8732.80 2408
8733.68 2489
8734.56 2533
8735.44 2561
8736.33 2493
8737.21 2491
8738.09 2521
8738.97 2552
8739.86 2671
8740.74 2635
8741.62 2518
8742.50 2401
8743.39 2548
8744.27 2471
8745.15 2459
8746.04 2577
8746.92 2354
8747.80 2503
8748.68 2436
8749.57 2517
8750.45 2435
8751.33 2532
8752.22 2471
8753.10 2535
8753.98 2495
8754.87 2564
8755.75 2537
8756.63 2557
8757.52 2545
8758.40 2566
8759.28 2591
8760.17 2704
8761.05 2718
8761.94 2868
8762.82 2961
8763.70 2920
8764.59 2967
8765.47 2961
8766.36 3062
8767.24 3137
8768.12 3003
8769.01 3060
8769.89 2970
8770.78 2830
8771.66 2754
8772.54 2793
8773.43 2717
8774.31 2774
8775.20 2832
8776.08 2922
8776.97 2886
8777.85 2896
8778.73 3068
8779.62 3058
8780.50 3109
8781.39 3102
8782.27 3199
8783.16 3142
8784.04 3109
8784.93 3030
8785.81 2917
8786.70 2805
8787.58 2809
8788.47 2829
8789.35 2791
8790.24 2691
8791.12 2707
8792.01 2768
8792.89 2902
8793.78 2879
8794.66 2817
8795.55 2933
8796.44 3020
8797.32 3060
8798.21 3065
8799.09 3055
8799.98 2878
8800.86 2974
8801.75 2963
8802.63 2862
8803.52 2740
8804.41 2704
8805.29 2742
8806.18 2704
8807.06 2714
8807.95 2652
8808.84 2661
8809.72 2693
8810.61 2636
8811.49 2645
8812.38 2696
8813.27 2838
8814.15 2874
8815.04 2924
8815.93 2785
8816.81 2796
8817.70 2785
8818.59 2683
8819.47 2668
8820.36 2552
8821.25 2491
8822.13 2453
8823.02 2468
8823.91 2472
8824.79 2351
8825.68 2577
8826.57 2606
8827.45 2580
8828.34 2584
8829.23 2652
8830.12 2532
8831.00 2394
8831.89 2502
8832.78 2501
8833.66 2496
8834.55 2470
8835.44 2372
8836.33 2371
8837.21 2280
8838.10 2317
8838.99 2414
8839.88 2333
8840.76 2278
8841.65 2388
8842.54 2224
8843.43 2395
8844.32 2384
8845.20 2276
8846.09 2410
8846.98 2407
8847.87 2230
8848.76 2246
8849.64 2297
8850.53 2257
8851.42 2335
8852.31 2289
8853.20 2307
8854.09 2226
8854.97 2156
8855.86 2113
8856.75 2136
8857.64 2130
8858.53 2129
8859.42 2061
8860.30 2133
8861.19 2102
8862.08 2101
8862.97 2092
8863.86 2103
8864.75 2022
8865.64 2017
8866.53 2035
8867.42 2060
8868.30 1954
8869.19 2016
8870.08 2054
8870.97 2076
8871.86 2108
8872.75 2123
8873.64 2000
8874.53 1986
8875.42 1909
8876.31 1916
8877.20 1918
8878.09 1970
8878.98 1857
8879.87 1871
8880.76 1919
8881.65 1883
8882.54 1890
8883.43 1887
8884.32 1907
8885.21 1860
8886.10 1834
8886.99 1845
8887.88 1958
8888.77 1921
8889.66 1942
8890.55 1889
8891.44 1842
8892.33 1770
8893.22 1884
8894.11 1852
8895.00 1830
8895.89 1906
8896.78 1860
8897.67 1862
8898.56 1806
8899.45 1723
8900.34 1806
8901.23 1766
8902.12 1774
8903.01 1737
8903.90 1742
8904.79 1704
8905.69 1677
8906.58 1679
8907.47 1696
8908.36 1666
8909.25 1811
8910.14 1761
8911.03 1676
8911.92 1748
8912.82 1746
8913.71 1673
8914.60 1708
8915.49 1650
8916.38 1676
8917.27 1651
8918.16 1701
8919.06 1680
8919.95 1704
8920.84 1701
8921.73 1630
8922.62 1598
8923.51 1629
8924.41 1628
8925.30 1667
8926.19 1693
8927.08 1603
8927.97 1642
8928.87 1630
8929.76 1620
8930.65 1583
8931.54 1536
8932.43 1531
8933.33 1524
8934.22 1499
8935.11 1563
8936.00 1528
8936.90 1581
8937.79 1629
8938.68 1543
8939.57 1567
8940.47 1620
8941.36 1646
8942.25 1682
8943.15 1607
8944.04 1540
8944.93 1549
8945.82 1577
8946.72 1618
8947.61 1486
8948.50 1488
8949.40 1581
8950.29 1591
8951.18 1558
8952.08 1566
8952.97 1550
8953.86 1559
8954.76 1571
8955.65 1591
8956.54 1591
8957.44 1499
8958.33 1534
8959.22 1569
8960.12 1424
8961.01 1390
8961.91 1410
8962.80 1407
8963.69 1466
8964.59 1455
8965.48 1484
8966.37 1457
8967.27 1553
8968.16 1590
8969.06 1552
8969.95 1526
8970.85 1439
8971.74 1482
8972.63 1421
8973.53 1372
8974.42 1531
8975.32 1487
8976.21 1496
8977.11 1468
8978.00 1447
8978.90 1554
8979.79 1464
8980.68 1445
8981.58 1462
8982.47 1494
8983.37 1498
8984.26 1388
8985.16 1382
8986.05 1402
8986.95 1363
8987.84 1427
8988.74 1356
8989.63 1364
8990.53 1394
8991.42 1372
8992.32 1350
8993.22 1433
8994.11 1432
8995.01 1383
8995.90 1365
8996.80 1469
8997.69 1379
8998.59 1406
8999.48 1371
9000.38 1359
9001.28 1376
9002.17 1403
9003.07 1397
9003.96 1400
9004.86 1345
9005.75 1298
9006.65 1389
9007.55 1301
9008.44 1396
9009.34 1396
9010.23 1320
9011.13 1247
9012.03 1342
9012.92 1345
9013.82 1275
9014.72 1328
9015.61 1319
9016.51 1390
9017.41 1317
9018.30 1383
9019.20 1401
9020.10 1314
9020.99 1389
9021.89 1361
9022.79 1359
9023.68 1282
9024.58 1311
9025.48 1353
9026.37 1358
9027.27 1344
9028.17 1393
9029.06 1373
9029.96 1375
9030.86 1417
9031.76 1313
9032.65 1323
9033.55 1334
9034.45 1408
9035.35 1415
9036.24 1309
9037.14 1253
9038.04 1311
9038.94 1254
9039.83 1303
9040.73 1332
9041.63 1321
9042.53 1351
9043.42 1402
9044.32 1364
9045.22 1260
9046.12 1352
9047.02 1310
9047.91 1304
9048.81 1256
9049.71 1256
9050.61 1327
9051.51 1326
9052.41 1303
9053.30 1283
9054.20 1221
9055.10 1244
9056.00 1318
9056.90 1279
9057.80 1265
9058.69 1265
9059.59 1285
9060.49 1246
9061.39 1332
9062.29 1400
9063.19 1349
9064.09 1313
9064.99 1289
9065.88 1374
9066.78 1391
9067.68 1325
9068.58 1238
9069.48 1326
9070.38 1368
9071.28 1283
9072.18 1249
9073.08 1303
9073.98 1288
9074.88 1330
9075.78 1308
9076.68 1242
9077.58 1319
9078.47 1235
9079.37 1307
9080.27 1327
9081.17 1337
9082.07 1368
9082.97 1351
9083.87 1321
9084.77 1270
9085.67 1330
9086.57 1316
9087.47 1342
9088.37 1332
9089.27 1303
9090.17 1298
9091.07 1337
9091.97 1326
9092.87 1266
9093.77 1218
9094.67 1275
9095.58 1279
9096.48 1350
9097.38 1366
9098.28 1348
9099.18 1286
9100.08 1291
9100.98 1325
9101.88 1276
9102.78 1218
9103.68 1220
9104.58 1201
9105.48 1191
9106.38 1236
9107.28 1258
9108.19 1215
9109.09 1252
9109.99 1212
9110.89 1265
9111.79 1303
9112.69 1310
9113.59 1329
9114.49 1194
9115.40 1191
9116.30 1209
9117.20 1225
9118.10 1223
9119.00 1206
9119.90 1199
9120.81 1167
9121.71 1231
9122.61 1176
9123.51 1257
9124.41 1207
9125.31 1348
9126.22 1286
9127.12 1273
9128.02 1251
9128.92 1282
9129.82 1263
9130.73 1307
9131.63 1394
9132.53 1299
9133.43 1300
9134.34 1276
9135.24 1249
9136.14 1210
9137.04 1231
9137.95 1216
9138.85 1304
9139.75 1276
9140.65 1218
9141.56 1305
9142.46 1233
9143.36 1264
9144.26 1311
9145.17 1286
9146.07 1305
9146.97 1250
9147.88 1238
9148.78 1214
9149.68 1239
9150.59 1196
9151.49 1212
9152.39 1157
9153.29 1300
9154.20 1239
9155.10 1144
9156.01 1210
9156.91 1252
9157.81 1288
9158.72 1176
9159.62 1193
9160.52 1225
9161.43 1202
9162.33 1244
9163.23 1222
9164.14 1234
9165.04 1237
9165.95 1245
9166.85 1154
9167.75 1175
9168.66 1182
9169.56 1222
9170.47 1213
9171.37 1242
9172.27 1191
9173.18 1196
9174.08 1261
9174.99 1192
9175.89 1216
9176.80 1201
9177.70 1223
9178.60 1254
9179.51 1332
9180.41 1293
9181.32 1231
9182.22 1195
9183.13 1203
9184.03 1267
9184.94 1315
9185.84 1222
9186.75 1213
9187.65 1234
9188.56 1232
9189.46 1313
9190.37 1332
9191.27 1373
9192.18 1286
9193.08 1266
9193.99 1335
9194.89 1334
9195.80 1247
9196.71 1268
9197.61 1287
9198.52 1330
9199.42 1284
9200.33 1309
9201.23 1326
9202.14 1368
9203.04 1437
9203.95 1475
9204.86 1467
9205.76 1515
9206.67 1540
9207.57 1614
9208.48 1729
9209.39 1691
9210.29 1555
9211.20 1534
9212.10 1474
9213.01 1346
9213.92 1359
9214.82 1419
9215.73 1335
9216.64 1249
9217.54 1263
9218.45 1253
9219.36 1413
9220.26 1305
9221.17 1251
9222.08 1282
9222.98 1324
9223.89 1345
9224.80 1306
9225.70 1253
9226.61 1294
9227.52 1241
9228.42 1240
9229.33 1279
9230.24 1264
9231.14 1215
9232.05 1161
9232.96 1194
9233.87 1222
9234.77 1318
9235.68 1261
9236.59 1286
9237.50 1320
9238.40 1308
9239.31 1298
9240.22 1255
9241.13 1225
9242.03 1271
9242.94 1203
9243.85 1283
9244.76 1244
9245.66 1212
9246.57 1178
9247.48 1267
9248.39 1186
9249.30 1229
9250.20 1276
9251.11 1223
9252.02 1259
9252.93 1294
9253.84 1234
9254.75 1198
9255.65 1239
9256.56 1205
9257.47 1153
9258.38 1211
9259.29 1210
9260.20 1260
9261.10 1240
9262.01 1298
9262.92 1220
9263.83 1190
9264.74 1207
9265.65 1277
9266.56 1300
9267.47 1237
9268.37 1220
9269.28 1153
9270.19 1123
9271.10 1218
9272.01 1195
9272.92 1263
9273.83 1210
9274.74 1198
9275.65 1308
9276.56 1261
9277.47 1246
9278.38 1230
9279.29 1248
9280.20 1207
9281.11 1222
9282.01 1276
9282.92 1263
9283.83 1231
9284.74 1264
9285.65 1338
9286.56 1244
9287.47 1261
9288.38 1178
9289.29 1229
9290.20 1210
9291.11 1286
9292.02 1192
9292.93 1288
9293.84 1248
9294.75 1277
9295.66 1248
9296.57 1225
9297.49 1197
9298.40 1164
9299.31 1202
9300.22 1255
9301.13 1159
9302.04 1133
9302.95 1301
9303.86 1262
9304.77 1219
9305.68 1276
9306.59 1262
9307.50 1290
9308.41 1304
9309.32 1277
9310.24 1359
9311.15 1234
9312.06 1273
9312.97 1258
9313.88 1244
9314.79 1228
9315.70 1259
9316.61 1244
9317.53 1288
9318.44 1361
9319.35 1356
9320.26 1345
9321.17 1386
9322.08 1407
9322.99 1335
9323.91 1345
9324.82 1245
9325.73 1254
9326.64 1298
9327.55 1274
9328.46 1305
9329.38 1210
9330.29 1262
9331.20 1259
9332.11 1230
9333.03 1298
9333.94 1293
9334.85 1279
9335.76 1266
9336.67 1253
9337.59 1228
9338.50 1243
9339.41 1235
9340.32 1257
9341.24 1311
9342.15 1275
9343.06 1264
9343.97 1282
9344.89 1207
9345.80 1186
9346.71 1319
9347.63 1320
9348.54 1302
9349.45 1265
9350.36 1238
9351.28 1238
9352.19 1221
9353.10 1266
9354.02 1316
9354.93 1234
9355.84 1226
9356.76 1264
9357.67 1268
9358.58 1298
9359.50 1306
9360.41 1227
9361.32 1242
9362.24 1207
9363.15 1291
9364.06 1258
9364.98 1296
9365.89 1258
9366.81 1280
9367.72 1243
9368.63 1207
9369.55 1273
9370.46 1281
9371.38 1265
9372.29 1191
9373.20 1206
9374.12 1272
9375.03 1281
9375.95 1284
9376.86 1335
9377.77 1273
9378.69 1294
9379.60 1297
9380.52 1423
9381.43 1243
9382.35 1222
9383.26 1186
9384.18 1187
9385.09 1257
9386.01 1256
9386.92 1312
9387.83 1274
9388.75 1276
9389.66 1315
9390.58 1274
9391.49 1291
9392.41 1311
9393.32 1269
9394.24 1233
9395.16 1314
9396.07 1317
9396.99 1375
9397.90 1420
9398.82 1346
9399.73 1371
9400.65 1395
9401.56 1377
9402.48 1399
9403.39 1443
9404.31 1403
9405.22 1351
9406.14 1393
9407.06 1411
9407.97 1350
9408.89 1299
9409.80 1264
9410.72 1268
9411.64 1247
9412.55 1287
9413.47 1308
9414.38 1404
9415.30 1364
9416.22 1308
9417.13 1278
9418.05 1311
9418.97 1345
9419.88 1310
9420.80 1330
9421.71 1396
9422.63 1374
9423.55 1282
9424.46 1223
9425.38 1253
9426.30 1272
9427.21 1279
9428.13 1333
9429.05 1362
9429.96 1306
9430.88 1358
9431.80 1386
9432.72 1300
9433.63 1275
9434.55 1271
9435.47 1259
9436.38 1325
9437.30 1368
9438.22 1332
9439.14 1385
9440.05 1357
9440.97 1359
9441.89 1355
9442.81 1330
9443.72 1331
9444.64 1397
9445.56 1458
9446.48 1395
9447.39 1398
9448.31 1361
9449.23 1431
9450.15 1482
9451.07 1378
9451.98 1370
9452.90 1466
9453.82 1444
9454.74 1414
9455.66 1467
9456.57 1472
9457.49 1531
9458.41 1638
9459.33 1752
9460.25 1755
9461.16 1597
9462.08 1614
9463.00 1611
9463.92 1624
9464.84 1641
9465.76 1526
9466.68 1490
9467.59 1399
9468.51 1464
9469.43 1413
9470.35 1376
9471.27 1391
9472.19 1323
9473.11 1256
9474.03 1291
9474.95 1334
9475.87 1312
9476.78 1368
9477.70 1345
9478.62 1397
9479.54 1333
9480.46 1336
9481.38 1361
9482.30 1304
9483.22 1323
9484.14 1335
9485.06 1305
9485.98 1330
9486.90 1296
9487.82 1295
9488.74 1307
9489.66 1325
9490.58 1281
9491.50 1318
9492.42 1444
9493.34 1347
9494.26 1297
9495.18 1363
9496.10 1396
9497.02 1332
9497.94 1352
9498.86 1365
9499.78 1380
9500.70 1351
9501.62 1341
9502.54 1350
9503.46 1371
9504.38 1309
9505.30 1352
9506.22 1406
9507.14 1291
9508.06 1431
9508.98 1328
9509.90 1317
9510.82 1306
9511.75 1384
9512.67 1350
9513.59 1407
9514.51 1365
9515.43 1341
9516.35 1312
9517.27 1250
9518.19 1380
9519.11 1354
9520.03 1370
9520.96 1330
9521.88 1367
9522.80 1434
9523.72 1420
9524.64 1424
9525.56 1361
9526.48 1355
9527.41 1422
9528.33 1461
9529.25 1377
9530.17 1353
9531.09 1328
9532.02 1351
9532.94 1400
9533.86 1359
9534.78 1509
9535.70 1487
9536.63 1345
9537.55 1393
9538.47 1502
9539.39 1409
9540.31 1478
9541.24 1509
9542.16 1475
9543.08 1405
9544.00 1433
9544.93 1447
9545.85 1439
9546.77 1405
9547.69 1459
9548.62 1405
9549.54 1409
9550.46 1365
9551.38 1381
9552.31 1377
9553.23 1381
9554.15 1381
9555.08 1398
9556.00 1364
9556.92 1398
9557.84 1330
9558.77 1438
9559.69 1449
9560.61 1361
9561.54 1325
9562.46 1378
9563.38 1434
9564.31 1392
9565.23 1354
9566.15 1359
9567.08 1322
9568.00 1407
9568.93 1421
9569.85 1409
9570.77 1401
9571.70 1286
9572.62 1365
9573.54 1358
9574.47 1396
9575.39 1429
9576.32 1371
9577.24 1400
9578.16 1409
9579.09 1384
9580.01 1343
9580.94 1336
9581.86 1411
9582.78 1395
9583.71 1414
9584.63 1412
9585.56 1472
9586.48 1467
9587.41 1378
9588.33 1437
9589.26 1458
9590.18 1452
9591.11 1533
9592.03 1475
9592.96 1373
9593.88 1286
9594.80 1364
9595.73 1499
9596.65 1417
9597.58 1360
9598.50 1437
9599.43 1481
9600.35 1511
9601.28 1468
9602.21 1501
9603.13 1458
9604.06 1515
9604.98 1481
9605.91 1498
9606.83 1548
9607.76 1511
9608.68 1504
9609.61 1506
9610.53 1522
9611.46 1482
9612.39 1509
9613.31 1541
9614.24 1594
9615.16 1620
9616.09 1531
9617.02 1588
9617.94 1564
9618.87 1571
9619.79 1603
9620.72 1704
9621.65 1620
9622.57 1618
9623.50 1587
9624.42 1649
9625.35 1626
9626.28 1700
9627.20 1683
9628.13 1668
9629.06 1631
9629.98 1687
9630.91 1796
9631.84 1730
9632.76 1782
9633.69 1734
9634.62 1849
9635.54 1803
9636.47 1802
9637.40 1815
9638.32 1852
9639.25 1965
9640.18 1948
9641.11 1958
9642.03 2013
9642.96 2044
9643.89 2019
9644.81 2010
9645.74 2064
9646.67 2069
9647.60 1939
9648.52 1980
9649.45 2128
9650.38 2163
9651.31 2169
9652.23 2131
9653.16 2212
9654.09 2367
9655.02 2322
9655.95 2372
9656.87 2412
9657.80 2396
9658.73 2383
9659.66 2422
9660.58 2403
9661.51 2268
9662.44 2279
9663.37 2176
9664.30 2113
9665.23 2143
9666.15 1988
9667.08 2040
9668.01 2057
9668.94 2040
9669.87 2058
9670.80 1912
9671.73 1948
9672.65 1959
9673.58 1988
9674.51 2011
9675.44 2046
9676.37 2053
9677.30 2104
9678.23 2022
9679.16 2024
9680.08 2060
9681.01 2063
9681.94 2000
9682.87 1996
9683.80 2043
9684.73 2027
9685.66 2093
9686.59 2110
9687.52 2082
9688.45 2217
9689.38 2245
9690.31 2240
9691.24 2200
9692.17 2115
9693.09 2172
9694.02 2215
9694.95 2268
9695.88 2309
9696.81 2222
9697.74 2209
9698.67 2319
9699.60 2320
9700.53 2218
9701.46 2299
9702.39 2248
9703.32 2354
9704.25 2467
9705.18 2500
9706.11 2419
9707.04 2485
9707.97 2429
9708.91 2448
9709.84 2417
9710.77 2357
9711.70 2289
9712.63 2194
9713.56 2092
9714.49 2109
9715.42 2136
9716.35 2019
9717.28 2088
9718.21 1939
9719.14 2014
9720.07 1952
9721.00 1992
9721.93 1957
9722.87 1830
9723.80 1959
9724.73 1953
9725.66 1958
9726.59 1874
9727.52 1953
9728.45 1934
9729.38 1952
9730.32 1935
9731.25 1871
9732.18 1973
9733.11 1859
9734.04 1885
9734.97 1892
9735.91 1933
9736.84 1896
9737.77 1937
9738.70 1950
9739.63 1948
9740.56 1996
9741.50 1920
9742.43 1918
9743.36 1920
9744.29 1789
9745.22 1906
9746.16 1942
9747.09 1860
9748.02 1771
9748.95 1873
9749.89 1953
9750.82 1879
9751.75 1759
9752.68 1825
9753.62 1820
9754.55 1793
9755.48 1760
9756.41 1846
9757.35 1860
9758.28 1830
9759.21 1770
9760.14 1824
9761.08 1962
9762.01 1841
9762.94 1865
9763.88 1868
9764.81 1806
9765.74 1787
9766.68 1840
9767.61 1833
9768.54 1876
9769.48 1881
9770.41 1769
9771.34 1849
9772.28 1933
9773.21 1893
9774.14 1946
9775.08 1918
9776.01 1824
9776.94 1925
9777.88 1900
9778.81 1957
9779.74 1872
9780.68 1891
9781.61 1885
9782.55 1855
9783.48 1929
9784.41 2039
9785.35 1983
9786.28 1978
9787.22 1956
9788.15 2003
9789.08 2049
9790.02 2065
9790.95 1989
9791.89 2045
9792.82 2096
9793.76 2088
9794.69 2053
9795.63 2035
9796.56 2020
9797.49 2009
9798.43 1811
9799.36 1866
9800.30 1865
9801.23 1837
9802.17 1937
9803.10 1981
9804.04 2093
9804.97 2002
9805.91 1991
9806.84 2020
9807.78 2047
9808.71 1946
9809.65 1871
9810.58 1943
9811.52 1890
9812.45 1881
9813.39 1806
9814.33 1798
9815.26 1702
9816.20 1715
9817.13 1718
9818.07 1771
9819.00 1741
9819.94 1698
9820.87 1682
9821.81 1697
9822.75 1657
9823.68 1661
9824.62 1688
9825.55 1732
9826.49 1716
9827.43 1670
9828.36 1708
9829.30 1635
9830.23 1677
9831.17 1683
9832.11 1639
9833.04 1792
9833.98 1669
9834.92 1602
9835.85 1677
9836.79 1691
9837.73 1588
9838.66 1614
9839.60 1659
9840.54 1669
9841.47 1670
9842.41 1666
9843.35 1626
9844.28 1681
9845.22 1651
9846.16 1603
9847.09 1673
9848.03 1579
9848.97 1627
9849.90 1626
9850.84 1658
9851.78 1669
9852.72 1634
9853.65 1580
9854.59 1581
9855.53 1710
9856.47 1670
9857.40 1603
9858.34 1630
9859.28 1669
9860.22 1628
9861.15 1572
9862.09 1649
9863.03 1690
9863.97 1672
9864.90 1606
9865.84 1612
9866.78 1606
9867.72 1666
9868.66 1692
9869.59 1656
9870.53 1639
9871.47 1687
9872.41 1571
9873.35 1678
9874.29 1658
9875.22 1699
9876.16 1592
9877.10 1632
9878.04 1726
9878.98 1668
9879.92 1644
9880.85 1621
9881.79 1728
9882.73 1658
9883.67 1642
9884.61 1681
9885.55 1691
9886.49 1710
9887.43 1741
9888.37 1707
9889.30 1810
9890.24 1711
9891.18 1702
9892.12 1749
9893.06 1692
9894.00 1654
9894.94 1669
9895.88 1676
9896.82 1693
9897.76 1680
9898.70 1594
9899.64 1691
9900.58 1748
9901.52 1607
9902.45 1593
9903.39 1626
9904.33 1637
9905.27 1655
9906.21 1650
9907.15 1609
9908.09 1628
9909.03 1573
9909.97 1611
9910.91 1701
9911.85 1664
9912.79 1671
9913.73 1686
9914.67 1775
9915.61 1726
9916.55 1793
9917.49 1692
9918.44 1747
9919.38 1775
9920.32 1711
9921.26 1805
9922.20 1785
9923.14 1696
9924.08 1708
9925.02 1786
9925.96 1797
9926.90 1771
9927.84 1785
9928.78 1912
9929.72 2042
9930.66 2262
9931.61 2420
9932.55 2593
9933.49 2714
9934.43 2798
9935.37 2816
9936.31 2882
9937.25 2827
9938.19 2747
9939.14 2573
9940.08 2296
9941.02 2088
9941.96 1997
9942.90 2001
9943.84 1842
9944.78 1775
9945.73 1840
9946.67 1792
9947.61 1903
9948.55 1876
9949.49 1882
9950.44 1897
9951.38 1915
9952.32 1916
9953.26 1832
9954.20 1748
9955.15 1653
9956.09 1656
9957.03 1641
9957.97 1606
9958.91 1576
9959.86 1593
9960.80 1609
9961.74 1622
9962.68 1567
9963.63 1644
9964.57 1691
9965.51 1676
9966.45 1622
9967.40 1555
9968.34 1612
9969.28 1566
9970.23 1607
9971.17 1602
9972.11 1558
9973.05 1616
9974.00 1607
9974.94 1669
9975.88 1619
9976.83 1613
9977.77 1634
9978.71 1711
9979.66 1692
9980.60 1616
9981.54 1636
9982.49 1580
9983.43 1618
9984.37 1608
9985.32 1626
9986.26 1636
9987.20 1572
9988.15 1501
9989.09 1495
9990.04 1565
9990.98 1523
9991.92 1547
9992.87 1554
9993.81 1501
9994.76 1506
9995.70 1465
9996.64 1471
9997.59 1448
9998.53 1460
9999.48 1442
10000.42 1363
10001.36 1407
10002.31 1352
10003.25 1463
10004.20 1479
10005.14 1508
10006.09 1497
10007.03 1492
10007.98 1551
10008.92 1505
10009.87 1501
10010.81 1506
10011.76 1589
10012.70 1618
10013.64 1506
10014.59 1418
10015.53 1454
10016.48 1417
10017.43 1476
10018.37 1511
10019.32 1498
10020.26 1492
10021.21 1460
10022.15 1482
10023.10 1390
10024.04 1464
10024.99 1439
10025.93 1421
10026.88 1472
10027.82 1425
10028.77 1421
10029.72 1425
10030.66 1338
10031.61 1353
10032.55 1400
10033.50 1326
10034.44 1364
10035.39 1329
10036.34 1333
10037.28 1289
10038.23 1247
10039.17 1368
10040.12 1396
10041.07 1373
10042.01 1416
10042.96 1373
10043.91 1313
10044.85 1329
10045.80 1294
10046.74 1302
10047.69 1327
10048.64 1345
10049.58 1349
10050.53 1366
10051.48 1324
10052.42 1321
10053.37 1251
10054.32 1340
10055.27 1293
10056.21 1345
10057.16 1249
10058.11 1275
10059.05 1317
10060.00 1241
10060.95 1257
10061.89 1267
10062.84 1296
10063.79 1241
10064.74 1290
10065.68 1245
10066.63 1300
10067.58 1305
10068.53 1241
10069.47 1259
10070.42 1241
10071.37 1262
10072.32 1243
10073.26 1297
10074.21 1183
10075.16 1238
10076.11 1279
10077.06 1306
10078.00 1338
10078.95 1282
10079.90 1283
10080.85 1235
10081.80 1167
10082.74 1212
10083.69 1259
10084.64 1257
10085.59 1240
10086.54 1196
10087.49 1269
10088.43 1271
10089.38 1233
10090.33 1294
10091.28 1260
10092.23 1251
10093.18 1233
10094.13 1224
10095.07 1202
10096.02 1216
10096.97 1213
10097.92 1215
10098.87 1264
10099.82 1113
10100.77 1247
10101.72 1220
10102.67 1242
10103.61 1261
10104.56 1203
10105.51 1186
10106.46 1225
10107.41 1215
10108.36 1196
10109.31 1263
10110.26 1282
10111.21 1259
10112.16 1183
10113.11 1160
10114.06 1142
10115.01 1158
10115.96 1190
10116.91 1117
10117.86 1200
10118.81 1195
10119.76 1186
10120.71 1118
10121.66 1181
10122.61 1159
10123.56 1184
10124.51 1192
10125.46 1175
10126.41 1139
10127.36 1109
10128.31 1110
10129.26 1157
10130.21 1148
10131.16 1131
10132.11 1169
10133.06 1165
10134.01 1189
10134.96 1126
10135.91 1060
10136.86 1144
10137.81 1112
10138.76 1156
10139.72 1148
10140.67 1096
10141.62 1128
10142.57 1093
10143.52 1065
10144.47 1135
10145.42 1165
10146.37 1087
10147.32 1077
10148.28 1121
10149.23 1128
10150.18 1117
10151.13 1132
10152.08 1130
10153.03 1118
10153.98 1123
10154.94 1115
10155.89 1156
10156.84 1098
10157.79 1119
10158.74 1106
10159.69 1127
10160.65 1081
10161.60 1026
10162.55 1034
10163.50 1087
10164.45 1107
10165.41 1098
10166.36 1113
10167.31 1131
10168.26 1123
10169.21 1124
10170.17 1110
10171.12 1154
10172.07 1154
10173.02 1175
10173.98 1121
10174.93 1178
10175.88 1176
10176.83 1230
10177.79 1179
10178.74 1180
10179.69 1230
10180.64 1201
10181.60 1191
10182.55 1157
10183.50 1147
10184.46 1158
10185.41 1156
10186.36 1178
10187.32 1236
10188.27 1240
10189.22 1143
10190.18 1224
10191.13 1213
10192.08 1159
10193.03 1254
10193.99 1155
10194.94 1151
10195.90 1182
10196.85 1216
10197.80 1161
10198.76 1172
10199.71 1166
10200.66 1162
10201.62 1173
10202.57 1191
10203.52 1170
10204.48 1180
10205.43 1192
10206.39 1157
10207.34 1167
10208.29 1178
10209.25 1162
10210.20 1269
10211.16 1284
10212.11 1258
10213.07 1356
10214.02 1339
10214.97 1340
10215.93 1345
10216.88 1305
10217.84 1346
10218.79 1412
10219.75 1349
10220.70 1280
10221.66 1282
10222.61 1221
10223.57 1282
10224.52 1288
10225.48 1235
10226.43 1209
10227.39 1210
10228.34 1185
10229.30 1092
10230.25 1159
10231.21 1249
10232.16 1184
10233.12 1158
10234.07 1211
10235.03 1212
10235.98 1160
10236.94 1227
10237.89 1185
10238.85 1197
10239.80 1184
10240.76 1188
10241.72 1123
10242.67 1107
10243.63 1159
10244.58 1127
10245.54 1153
10246.49 1078
10247.45 1034
10248.41 1168
10249.36 1103
10250.32 1093
10251.27 1146
10252.23 1141
10253.19 1122
10254.14 1113
10255.10 1064
10256.06 1065
10257.01 1090
10257.97 1046
10258.92 1037
10259.88 1029
10260.84 1057
10261.79 1203
10262.75 1024
10263.71 1082
10264.66 1093
10265.62 1066
10266.58 1075
10267.53 1080
10268.49 1049
10269.45 1094
10270.41 1108
10271.36 1029
10272.32 1016
10273.28 1045
10274.23 1037
10275.19 1085
10276.15 1118
10277.11 1155
10278.06 1076
10279.02 1084
10279.98 1069
10280.94 1054
10281.89 1112
10282.85 1070
10283.81 1052
10284.77 988
10285.72 1033
10286.68 1058
10287.64 1064
10288.60 1091
10289.55 995
10290.51 1035
10291.47 988
10292.43 1038
10293.39 1028
10294.34 1035
10295.30 1029
10296.26 1019
10297.22 1082
10298.18 1116
10299.14 1052
10300.09 1023
10301.05 1051
10302.01 1058
10302.97 1093
10303.93 1014
10304.89 1091
10305.85 1068
10306.80 1037
10307.76 1056
10308.72 1091
10309.68 1043
10310.64 1004
10311.60 1010
10312.56 1015
10313.52 972
10314.47 991
10315.43 972
10316.39 1055
10317.35 1041
10318.31 973
10319.27 986
10320.23 1021
10321.19 1031
10322.15 986
10323.11 986
10324.07 969
10325.03 1003
10325.99 989
10326.95 1006
10327.91 963
10328.87 984
10329.83 995
10330.79 915
10331.75 1010
10332.71 980
10333.67 991
10334.63 977
10335.59 978
10336.55 992
10337.51 1033
10338.47 1011
10339.43 1011
10340.39 973
10341.35 992
10342.31 910
10343.27 890
10344.23 997
10345.19 974
10346.15 1041
10347.11 1034
10348.07 1000
10349.03 960
10349.99 970
10350.95 997
10351.91 973
10352.87 976
10353.83 959
10354.79 978
10355.76 1034
10356.72 944
10357.68 979
10358.64 1044
10359.60 993
10360.56 1055
10361.52 1006
10362.48 1004
10363.45 964
10364.41 974
10365.37 1039
10366.33 982
10367.29 960
10368.25 959
10369.21 971
10370.18 953
10371.14 968
10372.10 996
10373.06 990
10374.02 979
10374.98 998
10375.95 961
10376.91 964
10377.87 972
10378.83 948
10379.79 956
10380.76 982
10381.72 1007
10382.68 985
10383.64 983
10384.61 971
10385.57 989
10386.53 1037
10387.49 1009
10388.46 1033
10389.42 994
10390.38 950
10391.34 1007
10392.31 969
10393.27 964
10394.23 955
10395.19 1020
10396.16 992
10397.12 993
10398.08 1046
10399.05 1029
10400.01 1039
10400.97 1017
10401.93 1040
10402.90 1064
10403.86 1016
10404.82 1099
10405.79 1118
10406.75 1080
10407.71 1066
10408.68 1013
10409.64 1038
10410.60 1037
10411.57 1032
10412.53 958
10413.50 995
10414.46 1099
10415.42 1037
10416.39 1097
10417.35 1103
10418.31 1027
10419.28 1094
10420.24 1129
10421.21 1094
10422.17 1189
10423.13 1190
10424.10 1319
10425.06 1406
10426.03 1501
10426.99 1449
10427.96 1432
10428.92 1488
10429.88 1355
10430.85 1404
10431.81 1340
10432.78 1234
10433.74 1211
10434.71 1108
10435.67 1137
10436.64 1124
10437.60 1085
10438.57 1075
10439.53 1048
10440.50 929
10441.46 984
10442.43 1018
10443.39 1062
10444.36 998
10445.32 986
10446.29 966
10447.25 977
10448.22 958
10449.18 973
10450.15 972
10451.11 1030
10452.08 1000
10453.04 992
10454.01 1020
10454.97 1012
10455.94 972
10456.91 993
10457.87 1021
10458.84 980
10459.80 959
10460.77 1014
10461.73 1005
10462.70 1032
10463.67 1090
10464.63 999
10465.60 991
10466.56 983
10467.53 962
10468.50 940
10469.46 963
10470.43 963
10471.40 926
10472.36 941
10473.33 974
10474.30 906
10475.26 954
10476.23 929
10477.19 931
10478.16 932
10479.13 893
10480.09 916
10481.06 906
10482.03 959
10483.00 980
10483.96 899
10484.93 922
10485.90 907
10486.86 956
10487.83 998
10488.80 956
10489.76 900
10490.73 988
10491.70 925
10492.67 939
10493.63 918
10494.60 920
10495.57 955
10496.54 963
10497.50 971
10498.47 941
10499.44 941
10500.41 924
10501.37 954
10502.34 971
10503.31 966
10504.28 940
10505.25 963
10506.21 1007
10507.18 971
10508.15 1001
10509.12 971
10510.09 952
10511.05 970
10512.02 936
10512.99 985
10513.96 946
10514.93 957
10515.90 960
10516.86 945
10517.83 933
10518.80 944
10519.77 901
10520.74 923
10521.71 953
10522.68 954
10523.64 928
10524.61 931
10525.58 857
10526.55 869
10527.52 888
10528.49 912
10529.46 915
10530.43 932
10531.40 869
10532.36 897
10533.33 880
10534.30 893
10535.27 916
10536.24 957
10537.21 950
10538.18 879
10539.15 859
10540.12 851
10541.09 864
10542.06 936
10543.03 878
10544.00 906
10544.97 878
10545.94 933
10546.91 934
10547.88 897
10548.85 893
10549.82 881
10550.79 834
10551.76 860
10552.73 920
10553.70 906
10554.67 902
10555.64 865
10556.61 893
10557.58 891
10558.55 893
10559.52 930
10560.49 879
10561.46 819
10562.43 827
10563.40 865
10564.37 816
10565.34 845
10566.31 841
10567.28 900
10568.25 962
10569.23 923
10570.20 882
10571.17 879
10572.14 840
10573.11 864
10574.08 889
10575.05 837
10576.02 806
10576.99 836
10577.96 826
10578.94 825
10579.91 841
10580.88 818
10581.85 786
10582.82 810
10583.79 819
10584.76 880
10585.74 843
10586.71 787
10587.68 806
10588.65 861
10589.62 845
10590.60 861
10591.57 802
10592.54 825
10593.51 865
10594.48 803
10595.45 820
10596.43 804
10597.40 813
10598.37 859
10599.34 857
10600.32 869
10601.29 826
10602.26 885
10603.23 876
10604.21 862
10605.18 814
10606.15 872
10607.12 873
10608.10 809
10609.07 805
10610.04 779
10611.01 821
10611.99 853
10612.96 883
10613.93 844
10614.91 897
10615.88 873
10616.85 845
10617.82 885
10618.80 866
10619.77 850
10620.74 854
10621.72 803
10622.69 836
10623.66 820
10624.64 854
10625.61 891
10626.58 868
10627.56 837
10628.53 834
10629.51 805
10630.48 871
10631.45 839
10632.43 844
10633.40 783
10634.37 827
10635.35 782
10636.32 779
10637.30 827
10638.27 881
10639.24 865
10640.22 790
10641.19 785
10642.17 842
10643.14 764
10644.11 823
10645.09 801
10646.06 843
10647.04 921
10648.01 836
10648.99 868
10649.96 874
10650.94 844
10651.91 835
10652.89 804
10653.86 809
10654.83 835
10655.81 806
10656.78 769
10657.76 780
10658.73 797
10659.71 789
10660.68 809
10661.66 783
10662.63 756
10663.61 801
10664.59 791
10665.56 824
10666.54 794
10667.51 833
10668.49 832
10669.46 796
10670.44 826
10671.41 815
10672.39 858
10673.36 862
10674.34 844
10675.32 784
10676.29 777
10677.27 790
10678.24 825
10679.22 770
10680.19 793
10681.17 750
10682.15 764
10683.12 759
10684.10 764
10685.08 819
10686.05 772
10687.03 848
10688.00 754
10688.98 766
10689.96 811
10690.93 771
10691.91 763
10692.89 774
10693.86 797
10694.84 854
10695.82 820
10696.79 777
10697.77 787
10698.75 782
10699.72 762
10700.70 740
10701.68 775
10702.65 837
10703.63 823
10704.61 789
10705.59 789
10706.56 748
10707.54 788
10708.52 772
10709.49 788
10710.47 751
10711.45 731
10712.43 703
10713.40 740
10714.38 731
10715.36 841
10716.34 718
10717.31 724
10718.29 756
10719.27 767
10720.25 725
10721.22 811
10722.20 812
10723.18 750
10724.16 796
10725.14 767
10726.11 784
10727.09 771
10728.07 782
10729.05 777
10730.03 800
10731.01 794
10731.98 810
10732.96 769
10733.94 788
10734.92 797
10735.90 793
10736.88 744
10737.85 753
10738.83 784
10739.81 751
10740.79 755
10741.77 821
10742.75 819
10743.73 790
10744.71 753
10745.69 787
10746.66 735
10747.64 760
10748.62 748
10749.60 786
10750.58 758
10751.56 746
10752.54 759
10753.52 707
10754.50 693
10755.48 721
10756.46 784
10757.44 784
10758.42 817
10759.39 843
10760.37 803
10761.35 803
10762.33 825
10763.31 783
10764.29 796
10765.27 766
10766.25 771
10767.23 751
10768.21 743
10769.19 778
10770.17 773
10771.15 726
10772.13 717
10773.11 800
10774.09 764
10775.07 771
10776.05 728
10777.03 746
10778.02 788
10779.00 764
10779.98 807
10780.96 776
10781.94 776
10782.92 743
10783.90 810
10784.88 832
10785.86 800
10786.84 815
10787.82 804
10788.80 764
10789.78 753
10790.76 712
10791.75 753
10792.73 763
10793.71 739
10794.69 836
10795.67 860
10796.65 832
10797.63 780
10798.61 751
10799.60 743
10800.58 807
10801.56 741
10802.54 723
10803.52 738
10804.50 735
10805.49 746
10806.47 768
10807.45 728
10808.43 753
10809.41 758
10810.39 728
10811.38 767
10812.36 795
10813.34 775
10814.32 690
10815.30 763
10816.29 721
10817.27 847
10818.25 812
10819.23 809
10820.22 850
10821.20 788
10822.18 778
10823.16 827
10824.15 823
10825.13 791
10826.11 811
10827.09 775
10828.08 833
10829.06 828
10830.04 833
10831.02 797
10832.01 852
10832.99 883
10833.97 771
10834.96 790
10835.94 826
10836.92 841
10837.91 777
10838.89 799
10839.87 785
10840.85 779
10841.84 796
10842.82 760
10843.81 824
10844.79 867
10845.77 820
10846.76 850
10847.74 777
10848.72 776
10849.71 766
10850.69 807
10851.67 753
10852.66 746
10853.64 812
10854.63 799
10855.61 779
10856.59 810
10857.58 812
10858.56 797
10859.55 795
10860.53 792
10861.51 790
10862.50 770
10863.48 772
10864.47 779
10865.45 803
10866.44 798
10867.42 843
10868.41 855
10869.39 822
10870.37 836
10871.36 838
10872.34 798
10873.33 777
10874.31 787
10875.30 809
10876.28 819
10877.27 805
10878.25 810
10879.24 862
10880.22 829
10881.21 831
10882.19 780
10883.18 841
10884.16 831
10885.15 844
10886.13 843
10887.12 847
10888.11 870
10889.09 825
10890.08 820
10891.06 821
10892.05 826
10893.03 773
10894.02 802
10895.00 839
10895.99 854
10896.98 822
10897.96 809
10898.95 802
10899.93 833
10900.92 871
10901.91 897
10902.89 894
10903.88 855
10904.86 807
10905.85 812
10906.84 870
10907.82 871
10908.81 830
10909.80 873
10910.78 874
10911.77 814
10912.76 853
10913.74 883
10914.73 861
10915.72 876
10916.70 879
10917.69 843
10918.68 832
10919.66 889
10920.65 900
10921.64 851
10922.62 854
10923.61 875
10924.60 928
10925.58 854
10926.57 857
10927.56 880
10928.55 820
10929.53 884
10930.52 886
10931.51 896
10932.50 849
10933.48 926
10934.47 866
10935.46 881
10936.45 879
10937.43 860
10938.42 844
10939.41 889
10940.40 915
10941.38 874
10942.37 946
10943.36 928
10944.35 897
10945.34 897
10946.32 880
10947.31 889
10948.30 954
10949.29 926
10950.28 843
10951.27 942
10952.25 962
10953.24 976
10954.23 923
10955.22 980
10956.21 1014
10957.20 915
10958.18 916
10959.17 937
10960.16 962
10961.15 945
10962.14 907
10963.13 1037
10964.12 908
10965.11 935
10966.10 999
10967.08 1000
10968.07 980
10969.06 1078
10970.05 1072
10971.04 1019
10972.03 990
10973.02 971
10974.01 970
10975.00 1008
10975.99 970
10976.98 918
10977.97 921
10978.96 1001
10979.95 927
10980.94 955
10981.92 939
10982.91 951
10983.90 947
10984.89 1015
10985.88 966
10986.87 946
10987.86 982
10988.85 1015
10989.84 917
10990.83 926
10991.82 912
10992.81 963
10993.80 1056
10994.79 1021
10995.78 1024
10996.78 958
10997.77 944
10998.76 996
10999.75 983
11000.74 1042
11001.73 993
11002.72 999
11003.71 1081
11004.70 1080
11005.69 1175
11006.68 1144
11007.67 1074
11008.66 1163
11009.65 1174
11010.64 1143
11011.64 1102
11012.63 1103
11013.62 1068
11014.61 1058
11015.60 1030
11016.59 986
11017.58 1018
11018.57 991
11019.57 972
11020.56 994
11021.55 945
11022.54 1012
11023.53 1031
11024.52 977
11025.51 957
11026.51 969
11027.50 1036
11028.49 988
11029.48 917
11030.47 1042
11031.47 984
11032.46 968
11033.45 958
11034.44 940
11035.43 929
11036.43 987
11037.42 959
11038.41 932
11039.40 924
11040.39 932
11041.39 898
11042.38 854
11043.37 910
11044.36 896
11045.36 896
11046.35 968
11047.34 974
11048.34 938
11049.33 913
11050.32 928
11051.31 915
11052.31 942
11053.30 907
11054.29 958
11055.29 945
11056.28 951
11057.27 907
11058.26 886
11059.26 968
11060.25 909
11061.24 891
11062.24 936
11063.23 923
11064.22 910
11065.22 963
11066.21 923
11067.20 921
11068.20 914
11069.19 888
11070.19 901
11071.18 898
11072.17 880
11073.17 919
11074.16 868
11075.15 889
11076.15 905
11077.14 904
11078.14 884
11079.13 933
11080.12 884
11081.12 821
11082.11 885
11083.11 849
11084.10 937
11085.10 919
11086.09 954
11087.08 849
11088.08 846
11089.07 870
11090.07 945
11091.06 897
11092.06 882
11093.05 905
11094.05 925
11095.04 916
11096.04 907
11097.03 922
11098.03 860
11099.02 874
11100.02 916
11101.01 953
11102.01 923
11103.00 836
11104.00 924
11104.99 932
11105.99 889
11106.98 1009
11107.98 909
11108.97 941
11109.97 925
11110.96 966
11111.96 879
11112.95 941
11113.95 913
11114.95 935
11115.94 945
11116.94 906
11117.93 885
11118.93 892
11119.93 1021
11120.92 939
11121.92 940
11122.91 953
11123.91 1001
11124.91 970
11125.90 1000
11126.90 1000
11127.89 954
11128.89 953
11129.89 971
11130.88 1005
11131.88 985
11132.88 1066
11133.87 1060
11134.87 1112
11135.87 1044
11136.86 1075
11137.86 1039
11138.86 992
11139.85 979
11140.85 988
11141.85 964
11142.84 1003
11143.84 966
11144.84 912
11145.83 912
11146.83 922
11147.83 952
11148.83 930
11149.82 941
11150.82 932
11151.82 987
11152.82 955
11153.81 925
11154.81 952
11155.81 1036
11156.80 981
11157.80 938
11158.80 921
11159.80 910
11160.80 993
11161.79 958
11162.79 914
11163.79 890
11164.79 902
11165.78 887
11166.78 930
11167.78 899
11168.78 942
11169.78 906
11170.78 981
11171.77 968
11172.77 908
11173.77 854
11174.77 865
11175.77 879
11176.77 861
11177.76 879
11178.76 846
11179.76 872
11180.76 851
11181.76 871
11182.76 894
11183.76 908
11184.75 870
11185.75 831
11186.75 880
11187.75 860
11188.75 808
11189.75 833
11190.75 831
11191.75 832
11192.75 867
11193.75 843
11194.75 806
11195.74 840
11196.74 837
11197.74 856
11198.74 875
11199.74 821
11200.74 819
11201.74 864
11202.74 872
11203.74 845
11204.74 830
11205.74 851
11206.74 848
11207.74 805
11208.74 811
11209.74 895
11210.74 870
11211.74 897
11212.74 932
11213.74 855
11214.74 889
11215.74 822
11216.74 859
11217.74 852
11218.74 860
11219.74 859
11220.74 868
11221.74 854
11222.74 818
11223.74 865
11224.74 811
11225.74 848
11226.74 886
11227.75 865
11228.75 859
11229.75 850
11230.75 862
11231.75 861
11232.75 827
11233.75 849
11234.75 891
11235.75 890
11236.75 847
11237.76 846
11238.76 832
11239.76 896
11240.76 896
11241.76 855
11242.76 826
11243.76 770
11244.76 844
11245.77 872
11246.77 928
11247.77 882
11248.77 834
11249.77 829
11250.77 842
11251.78 895
11252.78 824
11253.78 824
11254.78 833
11255.78 760
11256.79 785
11257.79 857
11258.79 829
11259.79 827
11260.79 802
11261.80 872
11262.80 874
11263.80 866
11264.80 882
11265.81 883
11266.81 892
11267.81 912
11268.81 898
11269.82 922
11270.82 849
11271.82 894
11272.82 913
11273.83 882
11274.83 884
11275.83 895
11276.84 927
11277.84 940
11278.84 877
11279.85 914
11280.85 923
11281.85 936
11282.85 991
11283.86 935
11284.86 944
11285.86 940
11286.87 996
11287.87 1010
11288.87 969
11289.88 943
11290.88 959
11291.89 952
11292.89 900
11293.89 923
11294.90 938
11295.90 922
11296.90 836
11297.91 847
11298.91 857
11299.92 872
11300.92 865
11301.92 887
11302.93 877
11303.93 833
11304.94 829
11305.94 850
11306.94 909
11307.95 830
11308.95 822
11309.96 843
11310.96 840
11311.97 893
11312.97 879
11313.98 791
11314.98 823
11315.98 817
11316.99 874
11317.99 906
11319.00 827
11320.00 864
11321.01 908
11322.01 824
11323.02 832
11324.02 844
11325.03 807
11326.03 823
11327.04 839
11328.04 796
11329.05 835
11330.05 785
11331.06 770
11332.07 792
11333.07 768
11334.08 765
11335.08 780
11336.09 791
11337.09 774
11338.10 852
11339.10 815
11340.11 801
11341.12 786
11342.12 800
11343.13 826
11344.13 854
11345.14 836
11346.15 838
11347.15 817
11348.16 796
11349.16 812
11350.17 815
11351.18 848
11352.18 776
11353.19 830
11354.20 807
11355.20 767
11356.21 781
11357.21 813
11358.22 844
11359.23 786
11360.23 836
11361.24 774
11362.25 754
11363.25 806
11364.26 782
11365.27 791
11366.28 854
11367.28 808
11368.29 815
11369.30 784
11370.30 799
11371.31 799
11372.32 842
11373.32 800
11374.33 803
11375.34 781
11376.35 757
11377.35 796
11378.36 796
11379.37 766
11380.38 746
11381.38 837
11382.39 789
11383.40 802
11384.41 802
11385.41 805
11386.42 738
11387.43 781
11388.44 742
11389.45 759
11390.45 758
11391.46 763
11392.47 767
11393.48 821
11394.49 815
11395.49 790
11396.50 776
11397.51 741
11398.52 743
11399.53 790
11400.54 741
11401.55 773
11402.55 824
11403.56 843
11404.57 814
11405.58 784
11406.59 786
11407.60 825
11408.61 803
11409.61 846
11410.62 864
11411.63 786
11412.64 830
11413.65 777
11414.66 771
11415.67 753
11416.68 801
11417.69 823
11418.70 811
11419.71 815
11420.71 804
11421.72 834
11422.73 770
11423.74 701
11424.75 744
11425.76 759
11426.77 745
11427.78 742
11428.79 792
11429.80 786
11430.81 857
11431.82 804
11432.83 860
11433.84 803
11434.85 724
11435.86 797
11436.87 832
11437.88 774
11438.89 780
11439.90 781
11440.91 768
11441.92 809
11442.93 788
11443.94 780
11444.95 730
11445.96 825
11446.97 756
11447.98 766
11448.99 853
11450.00 798
11451.01 815
11452.03 773
11453.04 768
11454.05 797
11455.06 819
11456.07 794
11457.08 844
11458.09 796
11459.10 821
11460.11 779
11461.12 796
11462.14 777
11463.15 872
11464.16 818
11465.17 831
11466.18 847
11467.19 837
11468.20 821
11469.21 804
11470.23 772
11471.24 772
11472.25 819
11473.26 781
11474.27 791
11475.28 799
11476.30 844
11477.31 800
11478.32 846
11479.33 843
11480.34 823
11481.36 870
11482.37 832
11483.38 814
11484.39 810
11485.40 801
11486.42 818
11487.43 858
11488.44 886
11489.45 865
11490.47 865
11491.48 864
11492.49 853
11493.50 895
11494.52 910
11495.53 845
11496.54 850
11497.55 849
11498.57 853
11499.58 853
11500.59 893
11501.61 878
11502.62 911
11503.63 907
11504.64 865
11505.66 851
11506.67 905
11507.68 853
11508.70 877
11509.71 882
11510.72 918
11511.74 930
11512.75 916
11513.76 880
11514.78 878
11515.79 939
11516.80 885
11517.82 910
11518.83 889
11519.84 912
11520.86 894
11521.87 912
11522.89 916
11523.90 912
11524.91 910
11525.93 990
11526.94 949
11527.96 950
11528.97 925
11529.98 904
11531.00 953
11532.01 931
11533.03 985
11534.04 947
11535.06 952
11536.07 924
11537.08 964
11538.10 961
11539.11 950
11540.13 923
11541.14 983
11542.16 945
11543.17 978
11544.19 962
11545.20 971
11546.22 991
11547.23 915
11548.25 967
11549.26 1019
11550.28 967
11551.29 1019
11552.31 1002
11553.32 981
11554.34 959
11555.35 1025
11556.37 979
11557.38 974
11558.40 962
11559.41 1053
11560.43 1048
11561.45 1047
11562.46 1022
11563.48 1030
11564.49 1081
11565.51 1019
11566.52 1022
11567.54 1046
11568.56 1091
11569.57 1112
11570.59 1094
11571.60 1100
11572.62 1015
11573.64 1073
11574.65 1024
11575.67 1054
11576.68 1049
11577.70 1128
11578.72 1143
11579.73 1176
11580.75 1165
11581.77 1150
11582.78 1156
11583.80 1176
11584.82 1191
11585.83 1068
11586.85 1083
11587.87 1139
11588.88 1210
11589.90 1197
11590.92 1205
11591.93 1171
11592.95 1240
11593.97 1257
11594.98 1286
11596.00 1254
11597.02 1298
11598.03 1345
11599.05 1332
11600.07 1277
11601.09 1268
11602.10 1390
11603.12 1369
11604.14 1392
11605.16 1384
11606.17 1455
11607.19 1572
11608.21 1621
11609.23 1620
11610.24 1646
11611.26 1664
11612.28 1742
11613.30 1711
11614.32 1669
11615.33 1692
11616.35 1653
11617.37 1674
11618.39 1668
11619.41 1652
11620.42 1602
11621.44 1553
11622.46 1607
11623.48 1589
11624.50 1610
11625.51 1597
11626.53 1625
11627.55 1672
11628.57 1652
11629.59 1624
11630.61 1706
11631.63 1662
11632.64 1725
11633.66 1718
11634.68 1833
11635.70 1904
11636.72 2001
11637.74 2104
11638.76 2381
11639.78 2570
11640.80 2506
11641.81 2634
11642.83 2621
11643.85 2601
11644.87 2565
11645.89 2401
11646.91 2357
11647.93 2161
11648.95 2112
11649.97 2022
11650.99 1821
11652.01 1715
11653.03 1652
11654.05 1682
11655.07 1645
11656.09 1639
11657.11 1561
11658.13 1550
11659.15 1502
11660.17 1527
11661.19 1443
11662.21 1471
11663.23 1459
11664.25 1379
11665.27 1356
11666.29 1338
11667.31 1389
11668.33 1382
11669.35 1358
11670.37 1338
11671.39 1342
11672.41 1243
11673.43 1222
11674.45 1264
11675.47 1237
11676.49 1308
11677.51 1267
11678.53 1238
11679.55 1290
11680.57 1255
11681.59 1213
11682.61 1221
11683.64 1219
11684.66 1195
11685.68 1175
11686.70 1214
11687.72 1192
11688.74 1195
11689.76 1223
11690.78 1199
11691.80 1182
11692.83 1171
11693.85 1181
11694.87 1075
11695.89 1141
11696.91 1170
11697.93 1092
11698.95 1090
11699.98 1164
11701.00 1185
11702.02 1238
11703.04 1167
11704.06 1176
11705.08 1179
11706.11 1136
11707.13 1120
11708.15 1073
11709.17 1114
11710.19 1195
11711.22 1225
11712.24 1168
11713.26 1170
11714.28 1196
11715.31 1179
11716.33 1139
11717.35 1163
11718.37 1131
11719.40 1175
11720.42 1208
11721.44 1197
11722.46 1155
11723.49 1169
11724.51 1123
11725.53 1145
11726.55 1205
11727.58 1183
11728.60 1148
11729.62 1195
11730.65 1213
11731.67 1189
11732.69 1091
11733.71 1108
11734.74 1186
11735.76 1260
11736.78 1177
11737.81 1177
11738.83 1088
11739.85 1037
11740.88 1070
11741.90 1084
11742.92 1102
11743.95 1110
11744.97 1025
11746.00 1025
11747.02 1102
11748.04 1079
11749.07 1086
11750.09 1086
11751.11 1034
11752.14 1057
11753.16 1061
11754.19 1025
11755.21 1037
11756.23 1055
11757.26 1041
11758.28 983
11759.31 991
11760.33 970
11761.36 996
11762.38 1010
11763.40 990
11764.43 1039
11765.45 940
11766.48 954
11767.50 1002
11768.53 971
11769.55 926
11770.58 971
11771.60 965
11772.63 971
11773.65 931
11774.68 979
11775.70 902
11776.73 933
11777.75 893
11778.78 893
11779.80 906
11780.83 898
11781.85 946
11782.88 1008
11783.90 864
11784.93 930
11785.95 874
11786.98 910
11788.00 969
11789.03 897
11790.05 886
11791.08 894
11792.11 892
11793.13 929
11794.16 932
11795.18 957
11796.21 916
11797.23 893
11798.26 848
11799.29 877
11800.31 857
11801.34 829
11802.36 844
11803.39 898
11804.42 943
11805.44 893
11806.47 816
11807.50 871
11808.52 807
11809.55 834
11810.57 801
11811.60 800
11812.63 773
11813.65 806
11814.68 839
11815.71 885
11816.73 840
11817.76 838
11818.79 818
11819.81 778
11820.84 779
11821.87 799
11822.90 795
11823.92 801
11824.95 775
11825.98 768
11827.00 808
11828.03 812
11829.06 762
11830.09 775
11831.11 797
11832.14 796
11833.17 750
11834.20 810
11835.22 771
11836.25 853
11837.28 824
11838.31 814
11839.33 791
11840.36 800
11841.39 787
11842.42 752
11843.45 778
11844.47 827
11845.50 776
11846.53 773
11847.56 722
11848.59 757
11849.61 785
11850.64 758
11851.67 801
11852.70 807
11853.73 801
11854.75 774
11855.78 812
11856.81 747
11857.84 730
11858.87 739
11859.90 731
11860.93 768
11861.95 755
11862.98 710
11864.01 754
11865.04 786
11866.07 764
11867.10 713
11868.13 725
11869.16 812
11870.19 782
11871.21 696
11872.24 731
11873.27 742
11874.30 762
11875.33 794
11876.36 781
11877.39 755
11878.42 746
11879.45 754
11880.48 762
11881.51 755
11882.54 763
11883.57 738
11884.60 787
11885.63 749
11886.66 803
11887.69 749
11888.72 783
11889.75 726
11890.78 711
11891.81 693
11892.84 707
11893.87 712
11894.90 718
11895.93 690
11896.96 688
11897.99 688
11899.02 687
11900.05 664
11901.08 725
11902.11 712
11903.14 744
11904.17 713
11905.20 735
11906.23 774
11907.26 725
11908.29 717
11909.32 699
11910.35 735
11911.38 760
11912.42 678
11913.45 697
11914.48 744
11915.51 756
11916.54 740
11917.57 757
11918.60 724
11919.63 675
11920.66 734
11921.70 709
11922.73 722
11923.76 728
11924.79 814
11925.82 769
11926.85 687
11927.88 698
11928.92 734
11929.95 767
11930.98 759
11932.01 741
11933.04 731
11934.07 712
11935.11 744
11936.14 779
11937.17 749
11938.20 734
11939.23 738
11940.27 735
11941.30 740
11942.33 779
11943.36 751
11944.40 788
11945.43 792
11946.46 693
11947.49 750
11948.53 712
11949.56 729
11950.59 775
11951.62 676
11952.66 756
11953.69 758
11954.72 711
11955.75 694
11956.79 733
11957.82 729
11958.85 687
11959.88 699
11960.92 678
11961.95 714
11962.98 695
11964.02 714
11965.05 713
11966.08 728
11967.12 699
11968.15 715
11969.18 683
11970.22 680
11971.25 659
11972.28 689
11973.32 716
11974.35 720
11975.38 682
11976.42 632
11977.45 695
11978.49 696
11979.52 710
11980.55 682
11981.59 698
11982.62 675
11983.66 746
11984.69 761
11985.72 721
11986.76 705
11987.79 729
11988.83 681
11989.86 663
11990.89 641
11991.93 678
11992.96 708
11994.00 712
11995.03 668
11996.07 648
11997.10 673
11998.14 673
11999.17 701
12000.20 647
12001.24 704
12002.27 678
12003.31 702
12004.34 697
12005.38 723
12006.41 691
12007.45 673
12008.48 671
12009.52 626
12010.55 670
12011.59 679
12012.62 679
12013.66 704
12014.70 703
12015.73 692
12016.77 671
12017.80 748
12018.84 727
12019.87 676
12020.91 746
12021.94 753
12022.98 708
12024.02 746
12025.05 728
12026.09 697
12027.12 750
12028.16 726
12029.19 769
12030.23 768
12031.27 691
12032.30 684
12033.34 668
12034.37 740
12035.41 676
12036.45 674
12037.48 683
12038.52 717
12039.56 779
12040.59 734
12041.63 690
12042.67 729
12043.70 730
12044.74 715
12045.78 715
12046.81 721
12047.85 705
12048.89 689
12049.92 703
12050.96 701
12052.00 645
12053.03 736
12054.07 745
12055.11 745
12056.14 676
12057.18 711
12058.22 705
12059.26 639
12060.29 669
12061.33 671
12062.37 697
12063.41 661
12064.44 737
12065.48 673
12066.52 679
12067.56 727
12068.59 675
12069.63 654
12070.67 716
12071.71 713
12072.74 671
12073.78 657
12074.82 662
12075.86 639
12076.90 618
12077.93 674
12078.97 683
12080.01 657
12081.05 640
12082.09 670
12083.13 704
12084.16 641
12085.20 627
12086.24 645
12087.28 677
12088.32 718
12089.36 670
12090.39 706
12091.43 723
12092.47 675
12093.51 664
12094.55 639
12095.59 646
12096.63 637
12097.67 641
12098.70 694
12099.74 654
12100.78 657
12101.82 656
12102.86 671
12103.90 672
12104.94 679
12105.98 660
12107.02 685
12108.06 749
12109.10 670
12110.14 678
12111.18 666
12112.22 673
12113.25 621
12114.29 650
12115.33 672
12116.37 674
12117.41 636
12118.45 655
12119.49 638
12120.53 592
12121.57 664
12122.61 679
12123.65 631
12124.69 631
12125.73 652
12126.77 603
12127.81 619
12128.85 654
12129.89 646
12130.93 638
12131.97 627
12133.02 613
12134.06 657
12135.10 634
12136.14 618
12137.18 661
12138.22 601
12139.26 635
12140.30 611
12141.34 722
12142.38 670
12143.42 646
12144.46 637
12145.50 626
12146.54 582
12147.59 648
12148.63 645
12149.67 611
12150.71 603
12151.75 653
12152.79 621
12153.83 630
12154.87 620
12155.92 655
12156.96 636
12158.00 597
12159.04 601
12160.08 580
12161.12 663
12162.17 656
12163.21 615
12164.25 624
12165.29 641
12166.33 639
12167.37 676
12168.42 605
12169.46 633
12170.50 598
12171.54 595
12172.58 602
12173.63 621
12174.67 650
12175.71 558
12176.75 613
12177.80 699
12178.84 615
12179.88 627
12180.92 628
12181.97 641
12183.01 647
12184.05 639
12185.09 644
12186.14 586
12187.18 610
12188.22 606
12189.26 638
12190.31 615
12191.35 627
12192.39 610
12193.44 574
12194.48 544
12195.52 635
12196.57 598
12197.61 569
12198.65 559
12199.70 571
12200.74 602
12201.78 617
12202.83 608
12203.87 603
12204.91 588
12205.96 583
12207.00 629
12208.04 593
12209.09 612
12210.13 604
12211.17 588
12212.22 626
12213.26 623
12214.31 590
12215.35 575
12216.39 645
12217.44 616
12218.48 587
12219.53 581
12220.57 583
12221.61 610
12222.66 569
12223.70 576
12224.75 565
12225.79 590
12226.84 599
12227.88 544
12228.93 590
12229.97 612
12231.01 593
12232.06 628
12233.10 585
12234.15 600
12235.19 580
12236.24 614
12237.28 591
12238.33 617
12239.37 607
12240.42 609
12241.46 642
12242.51 631
12243.55 601
12244.60 586
12245.64 603
12246.69 552
12247.74 564
12248.78 583
12249.83 657
12250.87 619
12251.92 586
12252.96 608
12254.01 564
12255.05 567
12256.10 551
12257.15 587
12258.19 643
12259.24 621
12260.28 612
12261.33 574
12262.37 597
12263.42 622
12264.47 601
12265.51 625
12266.56 618
12267.61 608
12268.65 609
12269.70 608
12270.74 560
12271.79 608
12272.84 562
12273.88 554
12274.93 561
12275.98 557
12277.02 646
12278.07 602
12279.12 565
12280.16 549
12281.21 616
12282.26 625
12283.30 606
12284.35 613
12285.40 602
12286.44 553
12287.49 572
12288.54 561
12289.59 591
12290.63 609
12291.68 601
12292.73 556
12293.77 582
12294.82 549
12295.87 570
12296.92 612
12297.96 594
12299.01 557
12300.06 573
12301.11 658
12302.15 563
12303.20 614
12304.25 587
12305.30 582
12306.35 561
12307.39 582
12308.44 532
12309.49 557
12310.54 542
12311.59 548
12312.63 534
12313.68 605
12314.73 607
12315.78 572
12316.83 553
12317.88 543
12318.92 568
12319.97 558
12321.02 536
12322.07 574
12323.12 518
12324.17 580
12325.21 558
12326.26 553
12327.31 521
12328.36 573
12329.41 568
12330.46 610
12331.51 509
12332.56 580
12333.61 601
12334.65 538
12335.70 576
12336.75 606
12337.80 578
12338.85 570
12339.90 602
12340.95 546
12342.00 522
12343.05 573
12344.10 569
12345.15 558
12346.20 553
12347.25 504
12348.30 505
12349.35 553
12350.40 561
12351.45 570
12352.50 577
12353.55 575
12354.60 566
12355.65 531
12356.70 512
12357.75 600
12358.80 577
12359.85 563
12360.90 560
12361.95 588
12363.00 615
12364.05 541
12365.10 548
12366.15 497
12367.20 470
12368.25 500
12369.30 536
12370.35 542
12371.40 568
12372.45 578
12373.50 577
12374.55 556
12375.60 510
12376.65 523
12377.70 607
12378.76 557
12379.81 581
12380.86 580
12381.91 537
12382.96 557
12384.01 548
12385.06 555
12386.11 553
12387.17 560
12388.22 597
12389.27 558
12390.32 554
12391.37 484
12392.42 523
12393.47 573
12394.53 569
12395.58 539
12396.63 534
12397.68 581
12398.73 570
12399.78 571
12400.84 510
12401.89 561
12402.94 538
12403.99 538
12405.04 568
12406.10 512
12407.15 580
12408.20 574
12409.25 567
12410.31 548
12411.36 494
12412.41 518
12413.46 570
12414.51 505
12415.57 513
12416.62 500
12417.67 520
12418.72 532
12419.78 515
12420.83 511
12421.88 548
12422.94 538
12423.99 505
12425.04 576
12426.09 516
12427.15 599
12428.20 546
12429.25 549
12430.31 532
12431.36 542
12432.41 597
12433.47 563
12434.52 546
12435.57 565
12436.63 528
12437.68 521
12438.73 545
12439.79 565
12440.84 560
12441.89 553
12442.95 564
12444.00 574
12445.06 547
12446.11 561
12447.16 596
12448.22 544
12449.27 563
12450.33 546
12451.38 564
12452.43 539
12453.49 550
12454.54 584
12455.60 536
12456.65 526
12457.70 531
12458.76 574
12459.81 560
12460.87 548
12461.92 536
12462.98 558
12464.03 556
12465.09 527
12466.14 571
12467.19 556
12468.25 580
12469.30 599
12470.36 572
12471.41 500
12472.47 497
12473.52 611
12474.58 585
12475.63 535
12476.69 533
12477.74 533
12478.80 565
12479.85 586
12480.91 556
12481.97 582
12483.02 565
12484.08 578
12485.13 650
12486.19 594
12487.24 558
12488.30 606
12489.35 560
12490.41 550
12491.47 575
12492.52 601
12493.58 561
12494.63 647
12495.69 631
12496.74 597
12497.80 598
12498.86 627
12499.91 611
12500.97 658
12502.03 668
12503.08 698
12504.14 723
12505.19 735
12506.25 680
12507.31 689
12508.36 742
12509.42 718
12510.48 688
12511.53 637
12512.59 634
12513.65 602
12514.70 557
12515.76 585
12516.82 552
12517.87 559
12518.93 616
12519.99 570
12521.04 573
12522.10 552
12523.16 582
12524.22 622
12525.27 571
12526.33 567
12527.39 576
12528.44 621
12529.50 583
12530.56 619
12531.62 559
12532.67 566
12533.73 550
12534.79 576
12535.85 555
12536.90 524
12537.96 568
12539.02 553
12540.08 516
12541.14 510
12542.19 531
12543.25 518
12544.31 557
12545.37 550
12546.43 555
12547.48 552
12548.54 607
12549.60 585
12550.66 523
12551.72 531
12552.77 533
12553.83 567
12554.89 580
12555.95 532
12557.01 579
12558.07 560
12559.13 556
12560.18 554
12561.24 542
12562.30 536
12563.36 550
12564.42 581
12565.48 550
12566.54 519
12567.60 500
12568.65 509
12569.71 538
12570.77 570
12571.83 575
12572.89 583
12573.95 580
12575.01 572
12576.07 536
12577.13 567
12578.19 608
12579.25 584
12580.31 590
12581.37 550
12582.43 600
12583.49 624
12584.55 614
12585.60 626
12586.66 648
12587.72 598
12588.78 584
12589.84 607
12590.90 613
12591.96 620
12593.02 578
12594.08 621
12595.14 601
12596.20 584
12597.26 560
12598.32 582
12599.39 584
12600.45 536
12601.51 568
12602.57 554
12603.63 611
12604.69 632
12605.75 571
12606.81 582
12607.87 541
12608.93 538
12609.99 553
12611.05 559
12612.11 584
12613.17 555
12614.23 538
12615.30 525
12616.36 610
12617.42 530
12618.48 529
12619.54 515
12620.60 568
12621.66 575
12622.72 524
12623.78 533
12624.85 554
12625.91 561
12626.97 553
12628.03 535
12629.09 541
12630.15 533
12631.22 518
12632.28 566
12633.34 523
12634.40 496
12635.46 503
12636.52 535
12637.59 536
12638.65 526
12639.71 604
12640.77 558
12641.83 548
12642.90 508
12643.96 547
12645.02 525
12646.08 545
12647.14 528
12648.21 523
12649.27 485
12650.33 526
12651.39 484
12652.46 515
12653.52 493
12654.58 504
12655.65 544
12656.71 523
12657.77 555
12658.83 535
12659.90 551
12660.96 533
12662.02 536
12663.09 518
12664.15 574
12665.21 538
12666.27 551
12667.34 598
12668.40 550
12669.46 509
12670.53 559
12671.59 564
12672.65 543
12673.72 547
12674.78 521
12675.84 536
12676.91 534
12677.97 569
12679.04 503
12680.10 537
12681.16 525
12682.23 538
12683.29 543
12684.35 508
12685.42 519
12686.48 549
12687.55 534
12688.61 531
12689.67 515
12690.74 506
12691.80 549
12692.87 518
12693.93 472
12695.00 502
12696.06 519
12697.12 531
12698.19 529
12699.25 519
12700.32 518
12701.38 488
12702.45 529
12703.51 506
12704.58 511
12705.64 467
12706.71 471
12707.77 476
12708.84 477
12709.90 500
12710.97 505
12712.03 534
12713.10 516
12714.16 568
12715.23 560
12716.29 546
12717.36 507
12718.42 493
12719.49 493
12720.55 494
12721.62 517
12722.68 527
12723.75 544
12724.81 551
12725.88 489
12726.95 502
12728.01 481
12729.08 468
12730.14 475
12731.21 487
12732.28 485
12733.34 530
12734.41 509
12735.47 505
12736.54 519
12737.61 538
12738.67 542
12739.74 541
12740.80 513
12741.87 513
12742.94 511
12744.00 512
12745.07 496
12746.14 537
12747.20 491
12748.27 474
12749.34 513
12750.40 551
12751.47 498
12752.54 463
12753.60 471
12754.67 509
12755.74 498
12756.80 480
12757.87 495
12758.94 494
12760.00 490
12761.07 512
12762.14 505
12763.21 456
12764.27 498
12765.34 475
12766.41 497
12767.47 490
12768.54 516
12769.61 507
12770.68 550
12771.74 502
12772.81 493
12773.88 482
12774.95 466
12776.02 469
12777.08 488
12778.15 504
12779.22 446
12780.29 501
12781.35 516
12782.42 499
12783.49 451
12784.56 446
12785.63 496
12786.70 546
12787.76 475
12788.83 477
12789.90 505
12790.97 505
12792.04 504
12793.11 491
12794.17 465
12795.24 469
12796.31 471
12797.38 476
12798.45 465
12799.52 487
12800.59 542
12801.65 474
12802.72 487
12803.79 430
12804.86 448
12805.93 455
12807.00 453
12808.07 454
12809.14 483
12810.21 493
12811.28 526
12812.34 482
12813.41 433
12814.48 457
12815.55 512
12816.62 485
12817.69 428
12818.76 447
12819.83 471
12820.90 484
12821.97 459
12823.04 459
12824.11 494
12825.18 473
12826.25 493
12827.32 480
12828.39 511
12829.46 460
12830.53 494
12831.60 545
12832.67 523
12833.74 477
12834.81 493
12835.88 499
12836.95 490
12838.02 476
12839.09 493
12840.16 446
12841.23 508
12842.30 477
12843.37 448
12844.44 455
12845.51 454
12846.58 473
12847.66 467
12848.73 424
12849.80 496
12850.87 474
12851.94 448
12853.01 485
12854.08 504
12855.15 518
12856.22 499
12857.29 443
12858.36 494
12859.44 491
12860.51 474
12861.58 476
12862.65 477
12863.72 486
12864.79 488
12865.86 500
12866.94 424
12868.01 425
12869.08 454
12870.15 528
12871.22 529
12872.29 531
12873.37 464
12874.44 431
12875.51 459
12876.58 469
12877.65 450
12878.73 468
12879.80 484
12880.87 459
12881.94 466
12883.01 416
12884.09 422
12885.16 428
12886.23 447
12887.30 498
12888.38 494
12889.45 472
12890.52 472
12891.59 410
12892.67 415
12893.74 448
12894.81 478
12895.88 473
12896.96 468
12898.03 477
12899.10 456
12900.18 435
12901.25 464
12902.32 491
12903.39 452
12904.47 448
12905.54 426
12906.61 456
12907.69 448
12908.76 431
12909.83 414
12910.91 456
12911.98 480
12913.05 474
12914.13 458
12915.20 522
12916.28 476
12917.35 462
12918.42 451
12919.50 453
12920.57 461
12921.64 425
12922.72 530
12923.79 517
12924.87 449
12925.94 457
12927.01 494
12928.09 465
12929.16 459
12930.24 453
12931.31 470
12932.38 466
12933.46 442
12934.53 434
12935.61 442
12936.68 480
12937.76 464
12938.83 405
12939.91 429
12940.98 458
12942.05 476
12943.13 452
12944.20 409
12945.28 440
12946.35 445
12947.43 450
12948.50 496
12949.58 433
12950.65 456
12951.73 439
12952.80 439
12953.88 457
12954.95 444
12956.03 418
12957.10 470
12958.18 499
12959.26 465
12960.33 407
12961.41 445
12962.48 500
12963.56 470
12964.63 439
12965.71 411
12966.78 466
12967.86 467
12968.94 481
12970.01 440
12971.09 429
12972.16 482
12973.24 500
12974.32 485
12975.39 420
12976.47 455
12977.54 515
12978.62 442
12979.70 444
12980.77 467
12981.85 479
12982.93 484
12984.00 488
12985.08 473
12986.15 407
12987.23 435
12988.31 481
12989.38 467
12990.46 434
12991.54 479
12992.61 524
12993.69 500
12994.77 492
12995.85 482
12996.92 489
12998.00 466
12999.08 480
13000.15 463
13001.23 468
13002.31 452
13003.38 448
13004.46 426
13005.54 449
13006.62 469
13007.69 438
13008.77 481
13009.85 490
13010.93 461
13012.00 467
13013.08 468
13014.16 485
13015.24 503
13016.32 477
13017.39 518
13018.47 489
13019.55 501
13020.63 449
13021.70 449
13022.78 450
13023.86 452
13024.94 493
13026.02 478
13027.10 482
13028.17 503
13029.25 480
13030.33 447
13031.41 477
13032.49 464
13033.57 488
13034.64 483
13035.72 493
13036.80 482
13037.88 512
13038.96 466
13040.04 505
13041.12 514
13042.19 476
13043.27 484
13044.35 474
13045.43 483
13046.51 494
13047.59 450
13048.67 456
13049.75 495
13050.83 485
13051.91 508
13052.99 512
13054.06 464
13055.14 485
13056.22 477
13057.30 444
13058.38 508
13059.46 487
13060.54 504
13061.62 474
13062.70 561
13063.78 527
13064.86 474
13065.94 521
13067.02 494
13068.10 470
13069.18 453
13070.26 512
13071.34 524
13072.42 510
13073.50 481
13074.58 446
13075.66 495
13076.74 495
13077.82 481
13078.90 451
13079.98 490
13081.06 452
13082.14 446
13083.22 434
13084.30 481
13085.38 482
13086.47 510
13087.55 480
13088.63 468
13089.71 497
13090.79 506
13091.87 521
13092.95 490
13094.03 518
13095.11 488
13096.19 470
13097.27 469
13098.36 505
13099.44 463
13100.52 449
13101.60 507
13102.68 504
13103.76 484
13104.84 532
13105.93 527
13107.01 533
13108.09 451
13109.17 501
13110.25 435
13111.33 440
13112.42 462
13113.50 510
13114.58 504
13115.66 474
13116.74 472
13117.82 482
13118.91 461
13119.99 473
13121.07 514
13122.15 495
13123.23 549
13124.32 487
13125.40 482
13126.48 500
13127.56 445
13128.65 455
13129.73 466
13130.81 477
13131.89 466
13132.98 489
13134.06 505
13135.14 527
13136.22 509
13137.31 488
13138.39 513
13139.47 474
13140.56 472
13141.64 491
13142.72 477
13143.81 514
13144.89 493
13145.97 453
13147.05 527
13148.14 476
13149.22 457
13150.30 455
13151.39 465
13152.47 499
13153.55 487
13154.64 455
13155.72 498
13156.81 476
13157.89 486
13158.97 451
13160.06 494
13161.14 454
13162.22 467
13163.31 460
13164.39 487
13165.48 436
13166.56 450
13167.64 455
13168.73 464
13169.81 482
13170.90 481
13171.98 453
13173.06 466
13174.15 431
13175.23 462
13176.32 430
13177.40 447
13178.49 460
13179.57 455
13180.66 487
13181.74 459
13182.82 417
13183.91 435
13184.99 482
13186.08 451
13187.16 434
13188.25 446
13189.33 490
13190.42 454
13191.50 468
13192.59 444
13193.67 480
13194.76 465
13195.84 440
13196.93 472
13198.01 503
13199.10 470
13200.19 450
13201.27 457
13202.36 463
13203.44 463
13204.53 462
13205.61 479
13206.70 504
13207.78 428
13208.87 444
13209.96 429
13211.04 473
13212.13 481
13213.21 460
13214.30 486
13215.38 529
13216.47 462
13217.56 481
13218.64 483
13219.73 481
13220.82 483
13221.90 478
13222.99 470
13224.07 512
13225.16 452
13226.25 468
13227.33 470
13228.42 450
13229.51 444
13230.59 489
13231.68 445
13232.77 443
13233.85 459
13234.94 409
13236.03 400
13237.11 461
13238.20 407
13239.29 447
13240.38 436
13241.46 430
13242.55 460
13243.64 488
13244.72 440
13245.81 426
13246.90 418
13247.99 431
13249.07 465
13250.16 419
13251.25 530
13252.34 476
13253.42 440
13254.51 455
13255.60 470
13256.69 503
13257.77 473
13258.86 502
13259.95 454
13261.04 474
13262.13 450
13263.21 436
13264.30 452
13265.39 460
13266.48 492
13267.57 478
13268.65 449
13269.74 463
13270.83 439
13271.92 481
13273.01 483
13274.10 429
13275.18 438
13276.27 467
13277.36 473
13278.45 487
13279.54 452
13280.63 455
13281.72 449
13282.80 469
13283.89 464
13284.98 448
13286.07 449
13287.16 472
13288.25 441
13289.34 403
13290.43 457
13291.52 476
13292.61 479
13293.69 463
13294.78 459
13295.87 462
13296.96 434
13298.05 459
13299.14 473
13300.23 500
13301.32 463
13302.41 458
13303.50 397
13304.59 468
13305.68 443
13306.77 511
13307.86 465
13308.95 477
13310.04 424
13311.13 428
13312.22 480
13313.31 443
13314.40 438
13315.49 440
13316.58 429
13317.67 492
13318.76 459
13319.85 438
13320.94 466
13322.03 440
13323.12 456
13324.21 445
13325.30 419
13326.39 403
13327.48 420
13328.57 430
13329.66 483
13330.75 423
13331.85 387
13332.94 401
13334.03 446
13335.12 415
13336.21 432
13337.30 458
13338.39 395
13339.48 423
13340.57 461
13341.66 403
13342.76 391
13343.85 425
13344.94 464
13346.03 419
13347.12 464
13348.21 480
13349.30 437
13350.40 384
13351.49 441
13352.58 427
13353.67 452
13354.76 429
13355.85 444
13356.95 429
13358.04 421
13359.13 440
13360.22 461
13361.31 464
13362.41 471
13363.50 447
13364.59 402
13365.68 435
13366.77 403
13367.87 431
13368.96 454
13370.05 472
13371.14 439
13372.24 447
13373.33 471
13374.42 432
13375.51 387
13376.61 434
13377.70 411
13378.79 454
13379.88 470
13380.98 454
13382.07 418
13383.16 444
13384.26 480
13385.35 445
13386.44 403
13387.54 403
13388.63 417
13389.72 399
13390.81 405
13391.91 383
13393.00 405
13394.09 402
13395.19 445
13396.28 458
13397.37 458
13398.47 483
13399.56 413
13400.66 431
13401.75 411
13402.84 404
13403.94 398
13405.03 452
13406.12 401
13407.22 413
13408.31 425
13409.41 475
13410.50 418
13411.59 399
13412.69 413
13413.78 428
13414.88 402
13415.97 401
13417.07 377
13418.16 395
13419.25 416
13420.35 437
13421.44 445
13422.54 382
13423.63 367
13424.73 417
13425.82 433
13426.92 431
13428.01 374
13429.11 377
13430.20 382
13431.29 380
13432.39 405
13433.48 417
13434.58 401
13435.67 416
13436.77 434
13437.86 404
13438.96 383
13440.06 410
13441.15 425
13442.25 408
13443.34 420
13444.44 411
13445.53 416
13446.63 423
13447.72 413
13448.82 408
13449.91 423
13451.01 446
13452.11 428
13453.20 420
13454.30 419
13455.39 446
13456.49 479
13457.59 431
13458.68 440
13459.78 410
13460.87 375
13461.97 428
13463.07 403
13464.16 389
13465.26 395
13466.35 416
13467.45 451
13468.55 376
13469.64 395
13470.74 407
13471.84 396
13472.93 448
13474.03 415
13475.13 427
13476.22 420
13477.32 421
13478.42 376
13479.51 390
13480.61 396
13481.71 419
13482.80 384
13483.90 365
13485.00 378
13486.10 409
13487.19 433
13488.29 411
13489.39 450
13490.48 384
13491.58 395
13492.68 421
13493.78 398
13494.87 387
13495.97 398
13497.07 386
13498.17 459
13499.26 442
13500.36 408
13501.46 389
13502.56 450
13503.65 453
13504.75 421
13505.85 421
13506.95 392
13508.05 385
13509.14 434
13510.24 391
13511.34 400
13512.44 439
13513.54 480
13514.64 422
13515.73 425
13516.83 402
13517.93 400
13519.03 408
13520.13 413
13521.23 417
13522.32 417
13523.42 380
13524.52 420
13525.62 397
13526.72 422
13527.82 360
13528.92 372
13530.02 376
13531.12 382
13532.21 417
13533.31 413
13534.41 400
13535.51 422
13536.61 421
13537.71 399
13538.81 442
13539.91 421
13541.01 402
13542.11 410
13543.21 417
13544.31 403
13545.41 393
13546.50 417
13547.60 414
13548.70 402
13549.80 394
13550.90 367
13552.00 383
13553.10 418
13554.20 428
13555.30 394
13556.40 408
13557.50 412
13558.60 396
13559.70 361
13560.80 371
13561.90 383
13563.00 411
13564.10 381
13565.20 404
13566.30 387
13567.41 413
13568.51 425
13569.61 412
13570.71 422
13571.81 428
13572.91 419
13574.01 431
13575.11 411
13576.21 403
13577.31 391
13578.41 386
13579.51 389
13580.61 395
13581.71 385
13582.82 395
13583.92 387
13585.02 410
13586.12 423
13587.22 396
13588.32 389
13589.42 391
13590.52 423
13591.63 380
13592.73 434
13593.83 387
13594.93 434
13596.03 369
13597.13 443
13598.24 408
13599.34 376
13600.44 412
13601.54 412
13602.64 420
13603.74 450
13604.85 422
13605.95 432
13607.05 411
13608.15 422
13609.25 411
13610.36 375
13611.46 430
13612.56 394
13613.66 369
13614.77 392
13615.87 407
13616.97 365
13618.07 410
13619.18 438
13620.28 434
13621.38 372
13622.48 396
13623.59 414
13624.69 402
13625.79 381
13626.89 415
13628.00 380
13629.10 401
13630.20 420
13631.31 394
13632.41 398
13633.51 387
13634.62 426
13635.72 407
13636.82 353
13637.93 361
13639.03 418
13640.13 432
13641.24 436
13642.34 421
13643.44 375
13644.55 406
13645.65 391
13646.75 404
13647.86 457
13648.96 406
13650.06 426
13651.17 438
13652.27 397
13653.38 398
13654.48 401
13655.58 412
13656.69 404
13657.79 388
13658.90 388
13660.00 376
13661.10 401
13662.21 393
13663.31 413
13664.42 354
13665.52 368
13666.63 374
13667.73 386
13668.84 354
13669.94 402
13671.04 381
13672.15 400
13673.25 391
13674.36 398
13675.46 354
13676.57 413
13677.67 400
13678.78 383
13679.88 346
13680.99 381
13682.09 394
13683.20 393
13684.30 378
13685.41 375
13686.51 393
13687.62 384
13688.72 418
13689.83 412
13690.94 399
13692.04 404
13693.15 430
13694.25 385
13695.36 381
13696.46 380
13697.57 404
13698.67 425
13699.78 408
13700.89 389
13701.99 418
13703.10 432
13704.20 401
13705.31 439
13706.42 450
13707.52 404
13708.63 400
13709.73 444
13710.84 449
13711.95 403
13713.05 408
13714.16 389
13715.27 387
13716.37 401
13717.48 459
13718.59 410
13719.69 404
13720.80 432
13721.91 393
13723.01 403
13724.12 419
13725.23 415
13726.33 434
13727.44 431
13728.55 419
13729.65 433
13730.76 394
13731.87 405
13732.98 416
13734.08 408
13735.19 394
13736.30 415
13737.40 427
13738.51 435
13739.62 399
13740.73 417
13741.83 398
13742.94 443
13744.05 423
13745.16 427
13746.26 415
13747.37 434
13748.48 414
13749.59 419
13750.70 401
13751.80 422
13752.91 453
13754.02 409
13755.13 407
13756.24 415
13757.34 429
13758.45 445
13759.56 447
13760.67 474
13761.78 464
13762.88 461
13763.99 405
13765.10 423
13766.21 424
13767.32 415
13768.43 441
13769.54 511
13770.64 463
13771.75 448
13772.86 400
13773.97 456
13775.08 473
13776.19 453
13777.30 438
13778.41 451
13779.52 466
13780.62 483
13781.73 445
13782.84 475
13783.95 450
13785.06 443
13786.17 447
13787.28 411
13788.39 449
13789.50 491
13790.61 452
13791.72 423
13792.83 395
13793.94 403
13795.05 446
13796.16 446
13797.27 423
13798.38 438
13799.49 425
13800.60 410
13801.71 367
13802.82 382
13803.93 385
13805.04 427
13806.15 435
13807.26 436
13808.37 403
13809.48 419
13810.59 402
13811.70 416
13812.81 452
13813.92 443
13815.03 479
13816.14 450
13817.25 414
13818.36 427
13819.47 458
13820.58 450
13821.69 417
13822.80 387
13823.91 439
13825.02 417
13826.13 434
13827.25 397
13828.36 426
13829.47 423
13830.58 402
13831.69 436
13832.80 412
13833.91 395
13835.02 372
13836.13 387
13837.25 358
13838.36 420
13839.47 435
13840.58 462
13841.69 395
13842.80 459
13843.91 459
13845.03 411
13846.14 432
13847.25 422
13848.36 421
13849.47 420
13850.59 396
13851.70 409
13852.81 408
13853.92 384
13855.03 438
13856.15 423
13857.26 407
13858.37 368
13859.48 437
13860.59 412
13861.71 436
13862.82 397
13863.93 423
13865.04 416
13866.16 385
13867.27 403
13868.38 433
13869.49 405
13870.61 380
13871.72 396
13872.83 468
13873.95 393
13875.06 402
13876.17 419
13877.28 427
13878.40 466
13879.51 452
13880.62 415
13881.74 399
13882.85 426
13883.96 406
13885.08 430
13886.19 425
13887.30 392
13888.42 414
13889.53 388
13890.64 415
13891.76 423
13892.87 438
13893.98 446
13895.10 447
13896.21 425
13897.33 388
13898.44 462
13899.55 445
13900.67 400
13901.78 395
13902.89 420
13904.01 386
13905.12 429
13906.24 439
13907.35 447
13908.47 415
13909.58 427
13910.69 416
13911.81 388
13912.92 424
13914.04 432
13915.15 377
13916.27 455
13917.38 402
13918.50 436
13919.61 409
13920.72 400
13921.84 401
13922.95 405
13924.07 425
13925.18 417
13926.30 402
13927.41 422
13928.53 412
13929.64 422
13930.76 472
13931.87 444
13932.99 456
13934.10 427
13935.22 428
13936.34 460
13937.45 411
13938.57 415
13939.68 475
13940.80 470
13941.91 445
13943.03 396
13944.14 434
13945.26 482
13946.38 430
13947.49 413
13948.61 424
13949.72 431
13950.84 403
13951.95 363
13953.07 379
13954.19 453
13955.30 422
13956.42 381
13957.53 382
13958.65 401
13959.77 385
13960.88 393
13962.00 446
13963.12 412
13964.23 434
13965.35 398
13966.47 403
13967.58 394
13968.70 383
13969.82 390
13970.93 418
13972.05 383
13973.17 404
13974.28 434
13975.40 413
13976.52 383
13977.63 391
13978.75 380
13979.87 382
13980.99 406
13982.10 401
13983.22 443
13984.34 408
13985.45 401
13986.57 408
13987.69 407
13988.81 396
13989.92 433
13991.04 416
13992.16 398
13993.28 398
13994.39 366
13995.51 424
13996.63 403
13997.75 430
13998.87 393
13999.98 405
14001.10 402
14002.22 386
14003.34 409
14004.46 385
14005.57 373
14006.69 397
14007.81 437
14008.93 386
14010.05 364
14011.16 359
14012.28 378
14013.40 375
14014.52 415
14015.64 380
14016.76 379
14017.88 370
14018.99 397
14020.11 401
14021.23 383
14022.35 370
14023.47 401
14024.59 365
14025.71 326
14026.83 361
14027.94 406
14029.06 425
14030.18 400
14031.30 385
14032.42 393
14033.54 428
14034.66 413
14035.78 398
14036.90 402
14038.02 397
14039.14 412
14040.26 431
14041.38 447
14042.50 418
14043.62 435
14044.74 439
14045.86 437
14046.97 428
14048.09 447
14049.21 400
14050.33 398
14051.45 381
14052.57 412
14053.69 404
14054.81 400
14055.93 444
14057.05 409
14058.17 365
14059.30 376
14060.42 430
14061.54 406
14062.66 442
14063.78 418
14064.90 445
14066.02 414
14067.14 409
14068.26 383
14069.38 414
14070.50 409
14071.62 399
14072.74 420
14073.86 418
14074.98 448
14076.10 439
14077.23 400
14078.35 391
14079.47 424
14080.59 398
14081.71 432
14082.83 425
14083.95 409
14085.07 408
14086.19 441
14087.32 434
14088.44 409
14089.56 438
14090.68 445
14091.80 459
14092.92 426
14094.05 438
14095.17 409
14096.29 428
14097.41 473
14098.53 515
14099.65 456
14100.78 444
14101.90 414
14103.02 444
14104.14 469
14105.26 445
14106.39 452
14107.51 418
14108.63 460
14109.75 461
14110.88 460
14112.00 430
14113.12 431
14114.24 468
14115.37 482
14116.49 439
14117.61 422
14118.73 414
14119.86 438
14120.98 397
14122.10 423
14123.22 466
14124.35 480
14125.47 443
14126.59 400
14127.72 428
14128.84 410
14129.96 464
14131.09 473
14132.21 424
14133.33 410
14134.45 413
14135.58 387
14136.70 394
14137.82 403
14138.95 414
14140.07 406
14141.20 413
14142.32 410
14143.44 427
14144.57 388
14145.69 407
14146.81 404
14147.94 424
14149.06 395
14150.19 383
14151.31 441
14152.43 439
14153.56 418
14154.68 418
14155.81 379
14156.93 397
14158.05 407
14159.18 391
14160.30 409
14161.43 394
14162.55 402
14163.68 403
14164.80 396
14165.92 400
14167.05 379
14168.17 389
14169.30 401
14170.42 420
14171.55 428
14172.67 385
14173.80 361
14174.92 418
14176.05 389
14177.17 433
14178.30 430
14179.42 395
14180.55 422
14181.67 446
14182.80 416
14183.92 395
14185.05 404
14186.17 395
14187.30 386
14188.42 376
14189.55 366
14190.67 418
14191.80 415
14192.93 343
14194.05 426
14195.18 397
14196.30 383
14197.43 387
14198.55 366
14199.68 366
14200.81 348
14201.93 393
14203.06 431
14204.18 408
14205.31 376
14206.44 391
14207.56 364
14208.69 377
14209.82 420
14210.94 384
14212.07 393
14213.19 395
14214.32 380
14215.45 414
14216.57 413
14217.70 415
14218.83 409
14219.95 409
14221.08 411
14222.21 389
14223.33 373
14224.46 381
14225.59 358
14226.71 387
14227.84 425
14228.97 391
14230.10 390
14231.22 345
14232.35 334
14233.48 355
14234.60 398
14235.73 363
14236.86 368
14237.99 373
14239.11 365
14240.24 390
14241.37 381
14242.50 383
14243.62 358
14244.75 387
14245.88 395
14247.01 365
14248.13 364
14249.26 358
14250.39 364
14251.52 394
14252.65 397
14253.77 406
14254.90 359
14256.03 374
14257.16 375
14258.29 388
14259.42 396
14260.54 374
14261.67 391
14262.80 373
14263.93 408
14265.06 388
14266.19 371
14267.31 380
14268.44 390
14269.57 383
14270.70 384
14271.83 413
14272.96 391
14274.09 366
14275.22 373
14276.34 382
14277.47 384
14278.60 392
14279.73 343
14280.86 361
14281.99 398
14283.12 378
14284.25 353
14285.38 368
14286.51 336
14287.64 361
14288.76 396
14289.89 394
14291.02 416
14292.15 339
14293.28 349
14294.41 390
14295.54 380
14296.67 365
14297.80 345
14298.93 373
14300.06 368
14301.19 356
14302.32 342
14303.45 387
14304.58 400
14305.71 367
14306.84 343
14307.97 349
14309.10 365
14310.23 361
14311.36 367
14312.49 370
14313.62 362
14314.75 355
14315.88 378
14317.01 366
14318.15 333
14319.28 375
14320.41 390
14321.54 342
14322.67 302
14323.80 355
14324.93 353
14326.06 391
14327.19 343
14328.32 323
14329.45 336
14330.58 346
14331.72 349
14332.85 374
14333.98 365
14335.11 359
14336.24 398
14337.37 373
14338.50 356
14339.63 358
14340.77 350
14341.90 329
14343.03 343
14344.16 341
14345.29 343
14346.42 394
14347.56 347
14348.69 358
14349.82 376
14350.95 384
14352.08 359
14353.21 397
14354.35 384
14355.48 364
14356.61 341
14357.74 325
14358.88 355
14360.01 408
14361.14 394
14362.27 376
14363.40 345
14364.54 350
14365.67 365
14366.80 347
14367.93 364
14369.07 376
14370.20 356
14371.33 365
14372.46 358
14373.60 368
14374.73 356
14375.86 392
14377.00 378
14378.13 324
14379.26 335
14380.39 326
14381.53 390
14382.66 399
14383.79 377
14384.93 361
14386.06 384
14387.19 425
14388.33 373
14389.46 367
14390.59 348
14391.73 356
14392.86 365
14393.99 324
14395.13 331
14396.26 339
14397.40 371
14398.53 368
14399.66 336
14400.80 359
14401.93 365
14403.06 375
14404.20 360
14405.33 300
14406.47 331
14407.60 357
14408.74 401
14409.87 351
14411.00 341
14412.14 347
14413.27 345
14414.41 372
14415.54 325
14416.68 306
14417.81 343
14418.94 378
14420.08 377
14421.21 356
14422.35 342
14423.48 381
14424.62 417
14425.75 414
14426.89 338
14428.02 379
14429.16 361
14430.29 386
14431.43 371
14432.56 318
14433.70 368
14434.83 357
14435.97 374
14437.10 358
14438.24 366
14439.37 390
14440.51 375
14441.64 351
14442.78 357
14443.92 392
14445.05 395
14446.19 389
14447.32 353
14448.46 364
14449.59 367
14450.73 362
14451.87 352
14453.00 368
14454.14 395
14455.27 380
14456.41 388
14457.55 373
14458.68 404
14459.82 396
14460.95 363
14462.09 377
14463.23 324
14464.36 349
14465.50 379
14466.64 375
14467.77 396
14468.91 389
14470.05 417
14471.18 403
14472.32 405
14473.46 421
14474.59 461
14475.73 396
14476.87 394
14478.00 408
14479.14 405
14480.28 421
14481.41 423
14482.55 383
14483.69 430
14484.83 411
14485.96 366
14487.10 386
14488.24 345
14489.37 414
14490.51 396
14491.65 411
14492.79 387
14493.92 418
14495.06 395
14496.20 379
14497.34 375
14498.47 389
14499.61 433
14500.75 358
14501.89 346
14503.03 314
14504.16 360
14505.30 356
14506.44 338
14507.58 367
14508.72 387
14509.85 344
14510.99 387
14512.13 408
14513.27 387
14514.41 378
14515.55 320
14516.68 364
14517.82 342
14518.96 376
14520.10 347
14521.24 359
14522.38 357
14523.51 356
14524.65 358
14525.79 333
14526.93 350
14528.07 363
14529.21 397
14530.35 334
14531.49 346
14532.63 336
14533.76 377
14534.90 376
14536.04 371
14537.18 377
14538.32 354
14539.46 342
14540.60 346
14541.74 336
14542.88 343
14544.02 334
14545.16 364
14546.30 378
14547.44 323
14548.58 354
14549.72 369
14550.86 366
14552.00 319
14553.14 334
14554.28 327
14555.42 327
14556.56 325
14557.70 346
14558.84 341
14559.98 337
14561.12 332
14562.26 342
14563.40 285
14564.54 329
14565.68 409
14566.82 339
14567.96 312
14569.10 345
14570.24 321
14571.38 370
14572.52 364
14573.66 346
14574.80 325
14575.94 365
14577.08 356
14578.22 377
14579.36 379
14580.51 350
14581.65 377
14582.79 350
14583.93 335
14585.07 335
14586.21 325
14587.35 364
14588.49 349
14589.63 329
14590.78 365
14591.92 366
14593.06 335
14594.20 385
14595.34 350
14596.48 353
14597.62 326
14598.77 299
14599.91 359
14601.05 366
14602.19 351
14603.33 353
14604.48 323
14605.62 350
14606.76 359
14607.90 336
14609.04 334
14610.19 334
14611.33 344
14612.47 343
14613.61 327
14614.75 311
14615.90 332
14617.04 352
14618.18 356
14619.32 315
14620.47 299
14621.61 325
14622.75 353
14623.89 361
14625.04 377
14626.18 341
14627.32 364
14628.46 370
14629.61 359
14630.75 304
14631.89 339
14633.04 357
14634.18 356
14635.32 338
14636.47 334
14637.61 326
14638.75 335
14639.89 346
14641.04 360
14642.18 321
14643.32 345
14644.47 338
14645.61 345
14646.76 313
14647.90 299
14649.04 324
14650.19 330
14651.33 319
14652.47 342
14653.62 349
14654.76 303
14655.90 316
14657.05 311
14658.19 329
14659.34 340
14660.48 323
14661.62 376
14662.77 340
14663.91 335
14665.06 299
14666.20 326
14667.35 401
14668.49 339
14669.63 354
14670.78 376
14671.92 346
14673.07 336
14674.21 337
14675.36 378
14676.50 375
14677.65 367
14678.79 355
14679.94 343
14681.08 321
14682.23 325
14683.37 350
14684.52 349
14685.66 349
14686.81 352
14687.95 289
14689.10 355
14690.24 380
14691.39 313
14692.53 317
14693.68 347
14694.82 319
14695.97 342
14697.11 376
14698.26 334
14699.41 327
14700.55 346
14701.70 363
14702.84 312
14703.99 324
14705.13 345
14706.28 351
14707.43 357
14708.57 327
14709.72 330
14710.86 300
14712.01 356
14713.16 322
14714.30 303
14715.45 358
14716.59 344
14717.74 335
14718.89 335
14720.03 325
14721.18 274
14722.33 295
14723.47 354
14724.62 336
14725.77 328
14726.91 341
14728.06 321
14729.21 344
14730.35 318
14731.50 336
14732.65 305
14733.79 314
14734.94 297
14736.09 296
14737.23 308
14738.38 364
14739.53 316
14740.68 351
14741.82 352
14742.97 303
14744.12 320
14745.26 350
14746.41 318
14747.56 313
14748.71 312
14749.85 298
14751.00 330
14752.15 324
14753.30 329
14754.45 342
14755.59 326
14756.74 305
14757.89 321
14759.04 333
14760.18 311
14761.33 279
14762.48 325
14763.63 351
14764.78 326
14765.92 322
14767.07 313
14768.22 357
14769.37 357
14770.52 299
14771.67 322
14772.81 320
14773.96 307
14775.11 347
14776.26 338
14777.41 325
14778.56 316
14779.71 311
14780.86 320
14782.00 334
14783.15 352
14784.30 351
14785.45 316
14786.60 353
14787.75 346
14788.90 345
14790.05 335
14791.20 308
14792.35 305
14793.49 339
14794.64 306
14795.79 334
14796.94 359
14798.09 351
14799.24 338
14800.39 354
14801.54 336
14802.69 349
14803.84 371
14804.99 342
14806.14 307
14807.29 333
14808.44 362
14809.59 339
14810.74 349
14811.89 302
14813.04 276
14814.19 285
14815.34 293
14816.49 332
14817.64 309
14818.79 284
14819.94 315
14821.09 295
14822.24 336
14823.39 356
14824.54 340
14825.69 323
14826.84 306
14827.99 322
14829.14 360
14830.29 334
14831.44 335
14832.60 316
14833.75 302
14834.90 299
14836.05 315
14837.20 322
14838.35 331
14839.50 292
14840.65 350
14841.80 305
14842.95 306
14844.11 290
14845.26 312
14846.41 330
14847.56 305
14848.71 311
14849.86 321
14851.01 293
14852.17 289
14853.32 328
14854.47 301
14855.62 303
14856.77 321
14857.92 319
14859.08 293
14860.23 337
14861.38 311
14862.53 290
14863.68 293
14864.84 298
14865.99 296
14867.14 304
14868.29 359
14869.44 315
14870.60 282
14871.75 261
14872.90 322
14874.05 296
14875.21 331
14876.36 306
14877.51 330
14878.66 300
14879.82 362
14880.97 319
14882.12 310
14883.27 304
14884.43 282
14885.58 314
14886.73 291
14887.89 323
14889.04 346
14890.19 326
14891.34 313
14892.50 298
14893.65 317
14894.80 327
14895.96 306
14897.11 318
14898.26 296
14899.42 289
14900.57 289
14901.72 302
14902.88 302
14904.03 295
14905.18 283
14906.34 276
14907.49 285
14908.65 295
14909.80 330
14910.95 321
14912.11 314
14913.26 335
14914.41 285
14915.57 277
14916.72 292
14917.88 282
14919.03 288
14920.18 327
14921.34 321
14922.49 304
14923.65 334
14924.80 328
14925.96 295
14927.11 266
14928.27 326
14929.42 368
14930.57 340
14931.73 292
14932.88 297
14934.04 313
14935.19 287
14936.35 316
14937.50 310
14938.66 319
14939.81 260
14940.97 265
14942.12 299
14943.28 280
14944.43 319
14945.59 285
14946.74 297
14947.90 297
14949.05 276
14950.21 280
14951.36 278
14952.52 286
14953.68 274
14954.83 300
14955.99 305
14957.14 302
14958.30 296
14959.45 295
14960.61 309
14961.77 332
14962.92 319
14964.08 312
14965.23 318
14966.39 316
14967.54 283
14968.70 290
14969.86 286
14971.01 296
14972.17 333
14973.33 275
14974.48 302
14975.64 276
14976.79 315
14977.95 277
14979.11 296
14980.26 309
14981.42 296
14982.58 286
14983.73 303
14984.89 321
14986.05 276
14987.20 280
14988.36 290
14989.52 283
14990.67 315
14991.83 331
14992.99 311
14994.15 289
14995.30 280
14996.46 287
14997.62 316
14998.77 322
14999.93 274
15001.09 290
15002.25 280
15003.40 279
15004.56 303
15005.72 309
15006.88 285
15008.03 308
15009.19 263
15010.35 315
15011.51 327
15012.66 304
15013.82 318
15014.98 317
15016.14 275
15017.30 256
15018.45 321
15019.61 345
15020.77 307
15021.93 274
15023.09 290
15024.24 308
15025.40 318
15026.56 286
15027.72 303
15028.88 314
15030.04 290
15031.19 278
15032.35 275
15033.51 299
15034.67 279
15035.83 298
15036.99 306
15038.15 295
15039.30 274
15040.46 291
15041.62 277
15042.78 316
15043.94 330
15045.10 283
15046.26 299
15047.42 282
15048.58 294
15049.74 313
15050.90 319
15052.05 288
15053.21 291
15054.37 277
15055.53 284
15056.69 281
15057.85 262
15059.01 276
15060.17 274
15061.33 295
15062.49 272
15063.65 269
15064.81 313
15065.97 288
15067.13 277
15068.29 297
15069.45 271
15070.61 303
15071.77 297
15072.93 292
15074.09 281
15075.25 295
15076.41 267
15077.57 318
15078.73 316
15079.89 289
15081.05 303
15082.21 272
15083.37 281
15084.53 296
15085.69 270
15086.85 299
15088.01 293
15089.18 266
15090.34 294
15091.50 312
15092.66 276
15093.82 281
15094.98 292
15096.14 270
15097.30 298
15098.46 267
15099.62 281
15100.78 268
15101.95 301
15103.11 279
15104.27 292
15105.43 303
15106.59 310
15107.75 305
15108.91 275
15110.08 277
15111.24 334
15112.40 297
15113.56 316
15114.72 293
15115.88 274
15117.05 286
15118.21 301
15119.37 294
15120.53 293
15121.69 282
15122.86 277
15124.02 319
15125.18 314
15126.34 288
15127.50 288
15128.67 289
15129.83 329
15130.99 294
15132.15 276
15133.32 298
15134.48 274
15135.64 265
15136.80 271
15137.97 266
15139.13 268
15140.29 315
15141.45 310
15142.62 290
15143.78 302
15144.94 261
15146.11 294
15147.27 286
15148.43 273
15149.59 300
15150.76 272
15151.92 280
15153.08 287
15154.25 256
15155.41 255
15156.57 300
15157.74 295
15158.90 273
15160.06 315
15161.23 269
15162.39 306
15163.55 270
15164.72 298
15165.88 283
15167.05 239
15168.21 250
15169.37 274
15170.54 299
15171.70 316
15172.86 281
15174.03 278
15175.19 270
15176.36 269
15177.52 287
15178.69 291
15179.85 287
15181.01 270
15182.18 320
15183.34 282
15184.51 274
15185.67 311
15186.84 263
15188.00 296
15189.16 311
15190.33 285
15191.49 292
15192.66 289
15193.82 275
15194.99 280
15196.15 277
15197.32 294
15198.48 298
15199.65 301
15200.81 282
15201.98 299
15203.14 293
15204.31 288
15205.47 292
15206.64 290
15207.80 329
15208.97 300
15210.13 299
15211.30 283
15212.47 294
15213.63 283
15214.80 281
15215.96 275
15217.13 316
15218.29 312
15219.46 300
15220.62 292
15221.79 263
15222.96 259
15224.12 265
15225.29 271
15226.45 263
15227.62 278
15228.79 301
15229.95 293
15231.12 307
15232.29 272
15233.45 259
15234.62 281
15235.78 310
15236.95 306
15238.12 307
15239.28 289
15240.45 255
15241.62 252
15242.78 253
15243.95 269
15245.12 318
15246.28 285
15247.45 265
15248.62 260
15249.78 330
15250.95 315
15252.12 320
15253.28 289
15254.45 291
15255.62 273
15256.79 271
15257.95 255
15259.12 286
15260.29 315
15261.46 294
15262.62 265
15263.79 276
15264.96 296
15266.13 279
15267.29 311
15268.46 272
15269.63 257
15270.80 280
15271.96 311
15273.13 303
15274.30 250
15275.47 241
15276.64 261
15277.80 294
15278.97 260
15280.14 262
15281.31 283
15282.48 311
15283.64 264
15284.81 307
15285.98 291
15287.15 300
15288.32 312
15289.49 278
15290.65 276
15291.82 263
15292.99 297
15294.16 311
15295.33 275
15296.50 293
15297.67 303
15298.83 281
15300.00 269
15301.17 274
15302.34 277
15303.51 289
15304.68 303
15305.85 291
15307.02 283
15308.19 283
15309.36 275
15310.52 271
15311.69 289
15312.86 292
15314.03 292
15315.20 290
15316.37 287
15317.54 246
15318.71 273
15319.88 268
15321.05 281
15322.22 274
15323.39 291
15324.56 269
15325.73 256
15326.90 270
15328.07 262
15329.24 265
15330.41 260
15331.58 246
15332.75 290
15333.92 296
15335.09 270
15336.26 288
15337.43 292
15338.60 317
15339.77 292
15340.94 287
15342.11 294
15343.28 293
15344.45 315
15345.62 293
15346.79 248
15347.96 293
15349.13 327
15350.31 307
15351.48 252
15352.65 254
15353.82 278
15354.99 282
15356.16 266
15357.33 284
15358.50 314
15359.67 296
15360.84 266
15362.02 256
15363.19 274
15364.36 276
15365.53 269
15366.70 281
15367.87 324
15369.04 287
15370.21 302
15371.39 292
15372.56 286
15373.73 272
15374.90 269
15376.07 267
15377.24 261
15378.42 259
15379.59 242
15380.76 258
15381.93 250
15383.10 249
15384.28 285
15385.45 267
15386.62 266
15387.79 276
15388.97 280
15390.14 270
15391.31 267
15392.48 289
15393.65 299
15394.83 265
15396.00 251
15397.17 292
15398.34 286
15399.52 260
15400.69 278
15401.86 276
15403.04 262
15404.21 298
15405.38 278
15406.55 283
15407.73 269
15408.90 278
15410.07 282
15411.25 273
15412.42 257
15413.59 270
15414.77 255
15415.94 254
15417.11 266
15418.29 276
15419.46 277
15420.63 267
15421.81 241
15422.98 258
15424.15 288
15425.33 285
15426.50 303
15427.67 245
15428.85 260
15430.02 277
15431.20 266
15432.37 271
15433.54 258
15434.72 271
15435.89 283
15437.07 265
15438.24 256
15439.41 277
15440.59 268
15441.76 293
15442.94 302
15444.11 263
15445.29 278
15446.46 248
15447.63 254
15448.81 264
15449.98 267
15451.16 250
15452.33 282
15453.51 274
15454.68 278
15455.86 270
15457.03 261
15458.21 302
15459.38 266
15460.56 249
15461.73 274
15462.91 254
15464.08 263
15465.26 271
15466.43 268
15467.61 279
15468.78 272
15469.96 259
15471.13 282
15472.31 292
15473.48 262
15474.66 280
15475.83 309
15477.01 287
15478.19 291
15479.36 272
15480.54 247
15481.71 243
15482.89 245
15484.06 262
15485.24 263
15486.42 252
15487.59 283
15488.77 283
15489.94 271
15491.12 258
15492.30 299
15493.47 273
15494.65 252
15495.83 277
15497.00 270
15498.18 265
15499.36 270
15500.53 244
15501.71 251
15502.88 278
15504.06 265
15505.24 295
15506.41 266
15507.59 260
15508.77 313
15509.95 282
15511.12 256
15512.30 260
15513.48 236
15514.65 298
15515.83 282
15517.01 256
15518.18 253
15519.36 274
15520.54 287
15521.72 271
15522.89 258
15524.07 255
15525.25 290
15526.43 255
15527.60 226
15528.78 245
15529.96 256
15531.14 276
15532.31 275
15533.49 296
15534.67 314
15535.85 279
15537.03 296
15538.20 289
15539.38 265
15540.56 287
15541.74 270
15542.92 309
15544.09 279
15545.27 294
15546.45 259
15547.63 279
15548.81 247
15549.98 249
15551.16 256
15552.34 285
15553.52 247
15554.70 275
15555.88 244
15557.06 234
15558.23 278
15559.41 265
15560.59 307
15561.77 261
15562.95 287
15564.13 272
15565.31 258
15566.49 276
15567.67 300
15568.84 268
15570.02 269
15571.20 265
15572.38 272
15573.56 261
15574.74 284
15575.92 294
15577.10 297
15578.28 303
15579.46 279
15580.64 284
15581.82 289
15583.00 285
15584.18 263
15585.36 296
15586.54 312
15587.72 293
15588.90 288
15590.08 287
15591.26 283
15592.44 278
15593.62 266
15594.80 272
15595.98 292
15597.16 262
15598.34 266
15599.52 294
15600.70 324
15601.88 297
15603.06 303
15604.24 272
15605.42 267
15606.60 269
15607.78 288
15608.96 270
15610.14 246
15611.32 297
15612.50 273
15613.68 283
15614.86 271
15616.05 294
15617.23 296
15618.41 278
15619.59 292
15620.77 270
15621.95 286
15623.13 284
15624.31 281
15625.49 334
15626.68 251
15627.86 281
15629.04 294
15630.22 266
15631.40 297
15632.58 272
15633.76 295
15634.95 297
15636.13 283
15637.31 311
15638.49 288
15639.67 291
15640.85 296
15642.04 285
15643.22 297
15644.40 327
15645.58 314
15646.76 294
15647.95 293
15649.13 280
15650.31 317
15651.49 305
15652.67 294
15653.86 284
15655.04 257
15656.22 291
15657.40 257
15658.59 263
15659.77 276
15660.95 306
15662.13 288
15663.32 345
15664.50 292
15665.68 308
15666.87 331
15668.05 292
15669.23 271
15670.41 279
15671.60 322
15672.78 293
15673.96 298
15675.15 302
15676.33 276
15677.51 296
15678.70 293
15679.88 278
15681.06 311
15682.25 342
15683.43 318
15684.61 346
15685.80 329
15686.98 291
15688.16 276
15689.35 316
15690.53 280
15691.72 286
15692.90 267
15694.08 306
15695.27 333
15696.45 305
15697.63 291
15698.82 281
15700.00 301
15701.19 325
15702.37 388
15703.56 327
15704.74 288
15705.92 280
15707.11 356
15708.29 338
15709.48 318
15710.66 311
15711.85 344
15713.03 353
15714.21 302
15715.40 294
15716.58 321
15717.77 334
15718.95 323
15720.14 332
15721.32 331
15722.51 328
15723.69 350
15724.88 373
15726.06 333
15727.25 326
15728.43 332
15729.62 352
15730.80 322
15731.99 322
15733.17 334
15734.36 317
15735.55 297
15736.73 292
15737.92 329
15739.10 381
15740.29 319
15741.47 324
15742.66 344
15743.84 313
15745.03 312
15746.22 355
15747.40 328
15748.59 311
15749.77 305
15750.96 315
15752.15 354
15753.33 311
15754.52 327
15755.70 314
15756.89 337
15758.08 352
15759.26 354
15760.45 331
15761.64 296
15762.82 317
15764.01 330
15765.20 343
15766.38 327
15767.57 319
15768.76 290
15769.94 338
15771.13 307
15772.32 328
15773.50 316
15774.69 347
15775.88 313
15777.06 329
15778.25 361
15779.44 322
15780.62 314
15781.81 297
15783.00 301
15784.19 302
15785.37 278
15786.56 293
15787.75 347
15788.94 305
15790.12 314
15791.31 341
15792.50 329
15793.69 310
15794.87 280
15796.06 299
15797.25 300
15798.44 288
15799.62 280
15800.81 288
15802.00 288
15803.19 299
15804.38 290
15805.56 312
15806.75 290
15807.94 291
15809.13 308
15810.32 304
15811.50 295
15812.69 307
15813.88 282
15815.07 301
15816.26 298
15817.45 295
15818.64 312
15819.82 310
15821.01 322
15822.20 306
15823.39 295
15824.58 277
15825.77 298
15826.96 298
15828.15 301
15829.33 300
15830.52 309
15831.71 283
15832.90 288
15834.09 321
15835.28 332
15836.47 298
15837.66 283
15838.85 293
15840.04 281
15841.23 328
15842.42 284
15843.61 271
15844.79 299
15845.98 298
15847.17 279
15848.36 275
15849.55 279
15850.74 282
15851.93 284
15853.12 252
15854.31 286
15855.50 282
15856.69 314
15857.88 300
15859.07 296
15860.26 291
15861.45 338
15862.64 312
15863.83 314
15865.02 297
15866.21 269
15867.40 251
15868.60 281
15869.79 320
15870.98 303
15872.17 301
15873.36 337
15874.55 321
15875.74 285
15876.93 287
15878.12 302
15879.31 332
15880.50 278
15881.69 253
15882.88 267
15884.07 302
15885.27 306
15886.46 300
15887.65 268
15888.84 286
15890.03 282
15891.22 287
15892.41 290
15893.60 264
15894.80 276
15895.99 307
15897.18 244
15898.37 272
15899.56 286
15900.75 287
15901.95 357
15903.14 298
15904.33 268
15905.52 298
15906.71 301
15907.90 282
15909.10 301
15910.29 267
15911.48 278
15912.67 283
15913.86 274
15915.06 286
15916.25 267
15917.44 278
15918.63 278
15919.83 307
15921.02 252
15922.21 273
15923.40 281
15924.60 247
15925.79 286
15926.98 277
15928.17 274
15929.37 292
15930.56 306
15931.75 287
15932.94 290
15934.14 296
15935.33 290
15936.52 290
15937.72 296
15938.91 283
15940.10 290
15941.30 262
15942.49 260
15943.68 282
15944.88 306
15946.07 282
15947.26 239
15948.46 288
15949.65 284
15950.84 267
15952.04 266
15953.23 268
15954.42 264
15955.62 268
15956.81 234
15958.01 287
15959.20 285
15960.39 284
15961.59 267
15962.78 280
15963.97 256
15965.17 236
15966.36 244
15967.56 256
15968.75 263
15969.95 235
15971.14 270
15972.33 304
15973.53 258
15974.72 282
15975.92 269
15977.11 252
15978.31 265
15979.50 265
15980.70 268
15981.89 268
15983.09 243
15984.28 277
15985.47 260
15986.67 244
15987.86 268
15989.06 290
15990.25 237
15991.45 286
15992.64 250
15993.84 268
15995.03 245
15996.23 253
15997.43 278
15998.62 257
15999.82 275
16001.01 251
16002.21 268
16003.40 282
16004.60 259
16005.79 282
16006.99 272
16008.18 251
16009.38 269
16010.58 238
16011.77 264
16012.97 283
16014.16 295
16015.36 287
16016.56 248
16017.75 293
16018.95 256
16020.14 277
16021.34 261
16022.54 246
16023.73 286
16024.93 268
16026.13 260
16027.32 263
16028.52 285
16029.71 286
16030.91 271
16032.11 286
16033.30 255
16034.50 292
16035.70 284
16036.89 231
16038.09 234
16039.29 235
16040.49 254
16041.68 254
16042.88 227
16044.08 251
16045.27 279
16046.47 292
16047.67 243
16048.86 301
16050.06 279
16051.26 282
16052.46 252
16053.65 281
16054.85 267
16056.05 262
16057.25 280
16058.44 273
16059.64 260
16060.84 279
16062.04 255
16063.23 285
16064.43 305
16065.63 312
16066.83 263
16068.03 213
16069.22 248
16070.42 247
16071.62 277
16072.82 310
16074.02 284
16075.21 268
16076.41 266
16077.61 315
16078.81 280
16080.01 257
16081.21 244
16082.40 231
16083.60 253
16084.80 260
16086.00 247
16087.20 242
16088.40 283
16089.60 245
16090.79 234
16091.99 247
16093.19 238
16094.39 242
16095.59 283
16096.79 275
16097.99 281
16099.19 247
16100.39 258
16101.59 224
16102.78 243
16103.98 231
16105.18 243
16106.38 233
16107.58 246
16108.78 303
16109.98 240
16111.18 258
16112.38 254
16113.58 253
16114.78 263
16115.98 249
16117.18 242
16118.38 243
16119.58 259
16120.78 253
16121.98 270
16123.18 250
16124.38 241
16125.58 275
16126.78 229
16127.98 239
16129.18 264
16130.38 266
16131.58 271
16132.78 262
16133.98 279
16135.18 258
16136.38 234
16137.58 235
16138.78 260
16139.98 240
16141.18 268
16142.38 221
16143.58 246
16144.79 274
16145.99 249
16147.19 262
16148.39 242
16149.59 265
16150.79 272
16151.99 223
16153.19 234
16154.39 240
16155.59 253
16156.80 229
16158.00 259
16159.20 250
16160.40 266
16161.60 269
16162.80 274
16164.00 273
16165.21 245
16166.41 257
16167.61 253
16168.81 262
16170.01 278
16171.21 241
16172.42 241
16173.62 244
16174.82 250
16176.02 232
16177.22 261
16178.43 252
16179.63 256
16180.83 259
16182.03 266
16183.23 244
16184.44 263
16185.64 265
16186.84 221
16188.04 233
16189.25 267
16190.45 243
16191.65 244
16192.85 240
16194.06 236
16195.26 241
16196.46 277
16197.66 248
16198.87 253
16200.07 252
16201.27 266
16202.48 242
16203.68 240
16204.88 274
16206.09 284
16207.29 298
16208.49 260
16209.69 252
16210.90 271
16212.10 229
16213.30 268
16214.51 221
16215.71 255
16216.91 243
16218.12 243
16219.32 263
16220.53 211
16221.73 226
16222.93 248
16224.14 268
16225.34 250
16226.54 261
16227.75 242
16228.95 223
16230.16 264
16231.36 237
16232.56 277
16233.77 267
16234.97 244
16236.18 242
16237.38 295
16238.59 199
16239.79 224
16240.99 254
16242.20 292
16243.40 250
16244.61 228
16245.81 265
16247.02 241
16248.22 285
16249.43 278
16250.63 249
16251.84 269
16253.04 259
16254.24 253
16255.45 271
16256.65 233
16257.86 236
16259.06 252
16260.27 267
16261.48 260
16262.68 265
16263.89 297
16265.09 260
16266.30 238
16267.50 265
16268.71 264
16269.91 268
16271.12 250
16272.32 262
16273.53 283
16274.73 266
16275.94 269
16277.15 260
16278.35 258
16279.56 253
16280.76 273
16281.97 279
16283.18 256
16284.38 274
16285.59 264
16286.79 259
16288.00 247
16289.21 277
16290.41 267
16291.62 257
16292.82 210
16294.03 235
16295.24 237
16296.44 231
16297.65 262
16298.86 218
16300.06 269
16301.27 297
16302.48 262
16303.68 255
16304.89 302
16306.10 291
16307.30 278
16308.51 260
16309.72 271
16310.92 252
16312.13 259
16313.34 271
16314.55 248
16315.75 271
16316.96 242
16318.17 264
16319.37 268
16320.58 260
16321.79 273
16323.00 281
16324.20 273
16325.41 274
16326.62 251
16327.83 291
16329.03 288
16330.24 280
16331.45 292
16332.66 257
16333.87 288
16335.07 287
16336.28 245
16337.49 232
16338.70 253
16339.90 279
16341.11 274
16342.32 283
16343.53 260
16344.74 269
16345.95 280
16347.15 263
16348.36 278
16349.57 260
16350.78 276
16351.99 265
16353.20 260
16354.40 258
16355.61 246
16356.82 272
16358.03 249
16359.24 256
16360.45 263
16361.66 255
16362.87 240
16364.08 260
16365.28 254
16366.49 248
16367.70 265
16368.91 256
16370.12 260
16371.33 250
16372.54 252
16373.75 240
16374.96 248
16376.17 239
16377.38 261
16378.59 245
16379.80 291
16381.01 247
16382.21 261
16383.42 256
16384.63 228
16385.84 232
16387.05 242
16388.26 235
16389.47 256
16390.68 233
16391.89 231
16393.10 219
16394.31 233
16395.52 255
16396.73 247
16397.94 278
16399.15 206
16400.36 228
16401.57 214
16402.79 240
16404.00 241
16405.21 244
16406.42 251
16407.63 215
16408.84 227
16410.05 257
16411.26 235
16412.47 266
16413.68 264
16414.89 231
16416.10 243
16417.31 218
16418.52 252
16419.74 236
16420.95 231
16422.16 226
16423.37 220
16424.58 248
16425.79 270
16427.00 243
16428.21 248
16429.42 267
16430.64 239
16431.85 258
16433.06 259
16434.27 225
16435.48 203
16436.69 250
16437.91 243
16439.12 222
16440.33 244
16441.54 245
16442.75 271
16443.96 240
16445.18 230
16446.39 248
16447.60 225
16448.81 212
16450.02 225
16451.24 230
16452.45 224
16453.66 246
16454.87 238
16456.09 217
16457.30 200
16458.51 261
16459.72 262
16460.94 250
16462.15 234
16463.36 241
16464.57 271
16465.79 260
16467.00 234
16468.21 224
16469.43 270
16470.64 242
16471.85 229
16473.06 240
16474.28 224
16475.49 232
16476.70 236
16477.92 224
16479.13 220
16480.34 238
16481.56 259
16482.77 239
16483.98 215
16485.20 203
16486.41 244
16487.62 229
16488.84 223
16490.05 228
16491.26 225
16492.48 239
16493.69 261
16494.91 247
16496.12 224
16497.33 221
16498.55 254
16499.76 253
16500.97 238
16502.19 221
16503.40 253
16504.62 260
16505.83 241
16507.05 227
16508.26 238
16509.47 258
16510.69 248
16511.90 202
16513.12 221
16514.33 219
16515.55 243
16516.76 263
16517.98 247
16519.19 255
16520.41 271
16521.62 235
16522.83 246
16524.05 217
16525.26 225
16526.48 228
16527.69 226
16528.91 226
16530.12 239
16531.34 226
16532.55 228
16533.77 265
16534.99 248
16536.20 270
16537.42 254
16538.63 245
16539.85 233
16541.06 235
16542.28 216
16543.49 262
16544.71 215
16545.92 247
16547.14 247
16548.36 236
16549.57 212
16550.79 232
16552.00 198
16553.22 191
16554.44 217
16555.65 243
16556.87 216
16558.08 205
16559.30 248
16560.52 206
16561.73 209
16562.95 228
16564.17 240
16565.38 252
16566.60 213
16567.81 222
16569.03 229
16570.25 237
16571.46 246
16572.68 229
16573.90 243
16575.11 209
16576.33 222
16577.55 273
16578.76 228
16579.98 212
16581.20 204
16582.42 250
16583.63 268
16584.85 217
16586.07 215
16587.28 216
16588.50 213
16589.72 231
16590.94 254
16592.15 259
16593.37 254
16594.59 251
16595.81 234
16597.02 245
16598.24 256
16599.46 219
16600.68 242
16601.89 247
16603.11 228
16604.33 249
16605.55 220
16606.77 217
16607.98 206
16609.20 239
16610.42 228
16611.64 227
16612.86 257
16614.07 247
16615.29 223
16616.51 216
16617.73 229
16618.95 255
16620.17 252
16621.38 228
16622.60 221
16623.82 240
16625.04 224
16626.26 219
16627.48 247
16628.70 237
16629.91 217
16631.13 261
16632.35 248
16633.57 210
16634.79 261
16636.01 243
16637.23 234
16638.45 230
16639.67 241
16640.89 256
16642.10 235
16643.32 226
16644.54 222
16645.76 217
16646.98 192
16648.20 256
16649.42 224
16650.64 219
16651.86 268
16653.08 250
16654.30 241
16655.52 218
16656.74 193
16657.96 184
16659.18 266
16660.40 238
16661.62 207
16662.84 214
16664.06 218
16665.28 229
16666.50 208
16667.72 229
16668.94 233
16670.16 233
16671.38 240
16672.60 222
16673.82 231
16675.04 214
16676.26 231
16677.48 225
16678.70 223
16679.92 247
16681.14 248
16682.36 220
16683.58 212
16684.80 198
16686.03 217
16687.25 228
16688.47 204
16689.69 220
16690.91 229
16692.13 214
16693.35 250
16694.57 238
16695.79 237
16697.02 242
16698.24 255
16699.46 250
16700.68 246
16701.90 207
16703.12 221
16704.34 227
16705.57 230
16706.79 218
16708.01 202
16709.23 225
16710.45 216
16711.67 238
16712.90 223
16714.12 232
16715.34 219
16716.56 231
16717.78 228
16719.01 230
16720.23 255
16721.45 258
16722.67 212
16723.89 214
16725.12 218
16726.34 208
16727.56 217
16728.78 210
16730.01 209
16731.23 254
16732.45 223
16733.67 218
16734.90 220
16736.12 236
16737.34 255
16738.56 231
16739.79 218
16741.01 243
16742.23 253
16743.46 217
16744.68 225
16745.90 215
16747.12 231
16748.35 237
16749.57 222
16750.79 237
16752.02 227
16753.24 245
16754.46 220
16755.69 188
16756.91 231
16758.13 221
16759.36 216
16760.58 222
16761.80 221
16763.03 246
16764.25 257
16765.48 253
16766.70 222
16767.92 250
16769.15 202
16770.37 241
16771.60 297
16772.82 227
16774.04 235
16775.27 238
16776.49 249
16777.72 234
16778.94 227
16780.16 232
16781.39 217
16782.61 230
16783.84 202
16785.06 258
16786.29 225
16787.51 229
16788.74 245
16789.96 219
16791.18 224
16792.41 221
16793.63 218
16794.86 248
16796.08 221
16797.31 200
16798.53 222
16799.76 245
16800.98 269
16802.21 262
16803.43 215
16804.66 214
16805.88 240
16807.11 232
16808.33 194
16809.56 222
16810.79 267
16812.01 232
16813.24 209
16814.46 212
16815.69 201
16816.91 228
16818.14 228
16819.36 231
16820.59 227
16821.82 217
16823.04 235
16824.27 238
16825.49 213
16826.72 198
16827.95 239
16829.17 261
16830.40 224
16831.62 212
16832.85 203
16834.08 255
16835.30 212
16836.53 222
16837.76 211
16838.98 211
16840.21 215
16841.44 220
16842.66 224
16843.89 210
16845.11 257
16846.34 263
16847.57 229
16848.80 241
16850.02 245
16851.25 229
16852.48 217
16853.70 204
16854.93 206
16856.16 232
16857.38 277
16858.61 246
16859.84 249
16861.07 209
16862.29 240
16863.52 246
16864.75 219
16865.97 188
16867.20 200
16868.43 239
16869.66 231
16870.89 234
16872.11 222
16873.34 220
16874.57 239
16875.80 275
16877.02 226
16878.25 245
16879.48 244
16880.71 235
16881.94 210
16883.16 222
16884.39 238
16885.62 230
16886.85 227
16888.08 207
16889.30 220
16890.53 230
16891.76 218
16892.99 234
16894.22 215
16895.45 262
16896.67 259
16897.90 242
16899.13 221
16900.36 221
16901.59 224
16902.82 229
16904.05 218
16905.28 224
16906.50 214
16907.73 243
16908.96 248
16910.19 216
16911.42 250
16912.65 252
16913.88 256
16915.11 254
16916.34 176
16917.57 205
16918.80 247
16920.03 239
16921.26 210
16922.48 226
16923.71 243
16924.94 253
16926.17 256
16927.40 209
16928.63 205
16929.86 235
16931.09 245
16932.32 233
16933.55 211
16934.78 220
16936.01 214
16937.24 236
16938.47 239
16939.70 222
16940.93 245
16942.16 231
16943.39 224
16944.62 197
16945.85 287
16947.08 223
16948.31 246
16949.54 209
16950.78 204
16952.01 222
16953.24 223
16954.47 222
16955.70 195
16956.93 207
16958.16 230
16959.39 214
16960.62 213
16961.85 228
16963.08 240
16964.31 226
16965.54 233
16966.78 220
16968.01 222
16969.24 210
16970.47 217
16971.70 223
16972.93 239
16974.16 221
16975.39 226
16976.63 231
16977.86 234
16979.09 194
16980.32 185
16981.55 211
16982.78 208
16984.02 219
16985.25 220
16986.48 212
16987.71 210
16988.94 205
16990.18 203
16991.41 209
16992.64 198
16993.87 202
16995.10 209
16996.34 214
16997.57 233
16998.80 198
17000.03 231
17001.26 256
17002.50 219
17003.73 194
17004.96 200
17006.19 234
17007.43 257
17008.66 197
17009.89 229
17011.12 221
17012.36 216
17013.59 238
17014.82 220
17016.06 197
17017.29 261
17018.52 250
17019.76 227
17020.99 209
17022.22 201
17023.45 208
17024.69 232
17025.92 224
17027.15 242
17028.39 214
17029.62 229
17030.85 217
17032.09 213
17033.32 213
17034.55 211
17035.79 244
17037.02 227
17038.26 205
17039.49 214
17040.72 254
17041.96 244
17043.19 204
17044.43 205
17045.66 205
17046.89 232
17048.13 196
17049.36 249
17050.60 232
17051.83 260
17053.06 225
17054.30 229
17055.53 245
17056.77 235
17058.00 205
17059.24 229
17060.47 183
17061.70 221
17062.94 191
17064.17 205
17065.41 215
17066.64 205
17067.88 218
17069.11 197
17070.35 223
17071.58 229
17072.82 216
17074.05 216
17075.29 222
17076.52 207
17077.76 222
17078.99 220
17080.23 205
17081.46 231
17082.70 228
17083.93 193
17085.17 248
17086.41 232
17087.64 223
17088.88 242
17090.11 229
17091.35 221
17092.58 209
17093.82 256
17095.05 216
17096.29 229
17097.53 246
17098.76 233
17100.00 219
17101.23 221
17102.47 203
17103.71 179
17104.94 230
17106.18 201
17107.41 185
17108.65 197
17109.89 208
17111.12 202
17112.36 216
17113.60 184
17114.83 220
17116.07 215
17117.31 223
17118.54 230
17119.78 231
17121.02 223
17122.25 204
17123.49 236
17124.73 243
17125.96 195
17127.20 180
17128.44 190
17129.67 228
17130.91 234
17132.15 197
17133.39 203
17134.62 192
17135.86 220
17137.10 224
17138.33 224
17139.57 206
17140.81 220
17142.05 224
17143.28 196
17144.52 191
17145.76 229
17147.00 233
17148.23 254
17149.47 221
17150.71 186
17151.95 201
17153.19 239
17154.42 219
17155.66 231
17156.90 202
17158.14 197
17159.38 238
17160.61 267
17161.85 201
17163.09 183
17164.33 226
17165.57 248
17166.81 214
17168.04 221
17169.28 221
17170.52 208
17171.76 187
17173.00 186
17174.24 189
17175.47 187
17176.71 209
17177.95 243
17179.19 215
17180.43 238
17181.67 212
17182.91 194
17184.15 213
17185.39 226
17186.62 222
17187.86 201
17189.10 210
17190.34 199
17191.58 204
17192.82 202
17194.06 234
17195.30 219
17196.54 197
17197.78 211
17199.02 204
17200.26 205
17201.50 188
17202.74 203
17203.98 207
17205.22 207
17206.46 227
17207.70 218
17208.94 186
17210.18 209
17211.42 231
17212.66 214
17213.90 188
17215.14 225
17216.38 220
17217.62 183
17218.86 178
17220.10 182
17221.34 223
17222.58 216
17223.82 209
17225.06 216
17226.30 219
17227.54 222
17228.78 197
17230.02 210
17231.26 216
17232.50 190
17233.74 199
17234.98 182
17236.22 195
17237.47 209
17238.71 190
17239.95 188
17241.19 203
17242.43 201
17243.67 204
17244.91 186
17246.15 189
17247.39 225
17248.64 211
17249.88 209
17251.12 207
17252.36 206
17253.60 202
17254.84 232
17256.08 235
17257.33 194
17258.57 210
17259.81 195
17261.05 209
17262.29 190
17263.54 218
17264.78 196
17266.02 196
17267.26 176
17268.50 164
17269.75 179
17270.99 215
17272.23 235
17273.47 212
17274.71 204
17275.96 187
17277.20 193
17278.44 191
17279.68 200
17280.93 198
17282.17 219
17283.41 220
17284.65 215
17285.90 218
17287.14 207
17288.38 185
17289.62 200
17290.87 214
17292.11 185
17293.35 225
17294.60 245
17295.84 207
17297.08 209
17298.33 206
17299.57 181
17300.81 212
17302.05 175
17303.30 212
17304.54 195
17305.78 162
17307.03 211
17308.27 215
17309.52 201
17310.76 194
17312.00 190
17313.25 180
17314.49 210
17315.73 186
17316.98 190
17318.22 189
17319.47 182
17320.71 205
17321.95 227
17323.20 199
17324.44 185
17325.69 193
17326.93 183
17328.17 194
17329.42 178
17330.66 196
17331.91 181
17333.15 212
17334.40 190
17335.64 177
17336.88 224
17338.13 216
17339.37 214
17340.62 210
17341.86 207
17343.11 198
17344.35 172
17345.60 209
17346.84 194
17348.09 221
17349.33 188
17350.58 184
17351.82 181
17353.07 180
17354.31 214
17355.56 216
17356.80 192
17358.05 187
17359.29 225
17360.54 211
17361.78 201
17363.03 192
17364.27 206
17365.52 188
17366.77 210
17368.01 223
17369.26 228
17370.50 231
17371.75 207
17372.99 208
17374.24 199
17375.49 228
17376.73 215
17377.98 179
17379.22 193
17380.47 207
17381.72 221
17382.96 216
17384.21 186
17385.45 215
17386.70 197
17387.95 204
17389.19 192
17390.44 172
17391.69 174
17392.93 215
17394.18 211
17395.43 166
17396.67 184
17397.92 199
17399.17 194
17400.41 199
17401.66 209
17402.91 167
17404.15 187
17405.40 220
17406.65 183
17407.89 227
17409.14 201
17410.39 175
17411.64 179
17412.88 151
17414.13 180
17415.38 195
17416.63 211
17417.87 210
17419.12 188
17420.37 179
17421.62 189
17422.86 214
17424.11 198
17425.36 194
17426.61 195
17427.85 212
17429.10 210
17430.35 173
17431.60 188
17432.85 196
17434.09 188
17435.34 187
17436.59 176
17437.84 209
17439.09 212
17440.33 221
17441.58 209
17442.83 202
17444.08 192
17445.33 199
17446.58 221
17447.82 211
17449.07 187
17450.32 200
17451.57 198
17452.82 199
17454.07 218
17455.32 191
17456.57 173
17457.81 197
17459.06 202
17460.31 200
17461.56 184
17462.81 221
17464.06 195
17465.31 171
17466.56 181
17467.81 217
17469.06 219
17470.30 229
17471.55 212
17472.80 195
17474.05 205
17475.30 221
17476.55 204
17477.80 184
17479.05 217
17480.30 201
17481.55 197
17482.80 194
17484.05 196
17485.30 194
17486.55 228
17487.80 200
17489.05 209
17490.30 162
17491.55 188
17492.80 220
17494.05 196
17495.30 175
17496.55 198
17497.80 212
17499.05 192
17500.30 183
17501.55 164
17502.80 213
17504.05 177
17505.30 199
17506.55 176
17507.80 195
17509.06 187
17510.31 181
17511.56 190
17512.81 188
17514.06 211
17515.31 210
17516.56 233
17517.81 195
17519.06 193
17520.31 192
17521.56 213
17522.82 211
17524.07 203
17525.32 212
17526.57 195
17527.82 197
17529.07 200
17530.32 181
17531.58 172
17532.83 192
17534.08 211
17535.33 219
17536.58 188
17537.83 225
17539.09 205
17540.34 189
17541.59 191
17542.84 182
17544.09 201
17545.35 180
17546.60 202
17547.85 163
17549.10 182
17550.35 172
17551.61 167
17552.86 167
17554.11 182
17555.36 189
17556.62 194
17557.87 179
17559.12 188
17560.37 197
17561.63 180
17562.88 191
17564.13 226
17565.38 199
17566.64 165
17567.89 185
17569.14 181
17570.39 231
17571.65 190
17572.90 180
17574.15 207
17575.41 202
17576.66 188
17577.91 188
17579.17 197
17580.42 202
17581.67 186
17582.93 211
17584.18 194
17585.43 176
17586.69 214
17587.94 160
17589.19 179
17590.45 207
17591.70 225
17592.95 217
17594.21 204
17595.46 185
17596.72 196
17597.97 197
17599.22 183
17600.48 199
17601.73 203
17602.99 193
17604.24 192
17605.49 196
17606.75 185
17608.00 221
17609.26 214
17610.51 204
17611.76 184
17613.02 198
17614.27 194
17615.53 209
17616.78 185
17618.04 170
17619.29 174
17620.55 179
17621.80 175
17623.06 169
17624.31 183
17625.57 202
17626.82 191
17628.08 194
17629.33 195
17630.59 176
17631.84 212
17633.10 180
17634.35 186
17635.61 221
17636.86 185
17638.12 174
17639.37 204
17640.63 157
17641.88 187
17643.14 202
17644.39 179
17645.65 201
17646.91 210
17648.16 220
17649.42 183
17650.67 156
17651.93 170
17653.18 173
17654.44 193
17655.70 186
17656.95 179
17658.21 181
17659.46 188
17660.72 198
17661.98 220
17663.23 235
17664.49 204
17665.75 181
17667.00 220
17668.26 175
17669.51 164
17670.77 180
17672.03 170
17673.28 174
17674.54 209
17675.80 170
17677.05 175
17678.31 201
17679.57 196
17680.82 206
17682.08 185
17683.34 186
17684.60 198
17685.85 182
17687.11 175
17688.37 170
17689.62 197
17690.88 183
17692.14 206
17693.40 203
17694.65 196
17695.91 212
17697.17 184
17698.42 184
17699.68 170
17700.94 167
17702.20 172
17703.46 182
17704.71 190
17705.97 172
17707.23 191
17708.49 192
17709.74 204
17711.00 166
17712.26 171
17713.52 172
17714.78 177
17716.03 194
17717.29 182
17718.55 206
17719.81 195
17721.07 191
17722.33 195
17723.58 216
17724.84 203
17726.10 161
17727.36 168
17728.62 181
17729.88 181
17731.13 222
17732.39 170
17733.65 160
17734.91 167
17736.17 163
17737.43 180
17738.69 206
17739.95 178
17741.21 184
17742.46 208
17743.72 175
17744.98 186
17746.24 170
17747.50 180
17748.76 176
17750.02 187
17751.28 197
17752.54 189
17753.80 186
17755.06 184
17756.32 181
17757.58 184
17758.84 143
17760.10 172
17761.36 203
17762.61 188
17763.87 204
17765.13 203
17766.39 191
17767.65 170
17768.91 202
17770.17 189
17771.43 169
17772.69 183
17773.95 199
17775.21 188
17776.48 162
17777.74 163
17779.00 191
17780.26 215
17781.52 198
17782.78 171
17784.04 174
17785.30 199
17786.56 202
17787.82 211
17789.08 188
17790.34 218
17791.60 175
17792.86 167
17794.12 146
17795.38 166
17796.65 182
17797.91 150
17799.17 180
17800.43 158
17801.69 168
17802.95 178
17804.21 199
17805.47 201
17806.73 193
17808.00 197
17809.26 185
17810.52 179
17811.78 196
17813.04 174
17814.30 216
17815.56 179
17816.83 182
17818.09 186
17819.35 165
17820.61 182
17821.87 179
17823.14 179
17824.40 180
17825.66 183
17826.92 176
17828.18 184
17829.45 190
17830.71 171
17831.97 188
17833.23 177
17834.49 186
17835.76 197
17837.02 180
17838.28 166
17839.54 158
17840.81 170
17842.07 177
17843.33 187
17844.59 200
17845.86 188
17847.12 189
17848.38 204
17849.65 175
17850.91 191
17852.17 181
17853.43 179
17854.70 196
17855.96 199
17857.22 212
17858.49 191
17859.75 208
17861.01 201
17862.28 183
17863.54 171
17864.80 191
17866.07 205
17867.33 191
17868.59 180
17869.86 194
17871.12 171
17872.38 180
17873.65 170
17874.91 162
17876.18 219
17877.44 209
17878.70 190
17879.97 170
17881.23 182
17882.50 165
17883.76 184
17885.02 176
17886.29 194
17887.55 171
17888.82 177
17890.08 164
17891.35 159
17892.61 184
17893.87 193
17895.14 194
17896.40 189
17897.67 174
17898.93 167
17900.20 191
17901.46 199
17902.73 178
17903.99 184
17905.26 203
17906.52 186
17907.79 215
17909.05 184
17910.32 176
17911.58 197
17912.85 189
17914.11 165
17915.38 167
17916.64 178
17917.91 170
17919.17 160
17920.44 176
17921.70 199
17922.97 198
17924.23 180
17925.50 179
17926.76 171
17928.03 197
17929.30 192
17930.56 187
17931.83 201
17933.09 201
17934.36 195
17935.62 168
17936.89 192
17938.16 191
17939.42 208
17940.69 205
17941.96 179
17943.22 169
17944.49 178
17945.75 192
17947.02 197
17948.29 187
17949.55 182
17950.82 182
17952.09 231
17953.35 190
17954.62 195
17955.89 183
17957.15 196
17958.42 165
17959.69 159
17960.95 193
17962.22 192
17963.49 183
17964.75 158
17966.02 181
17967.29 161
17968.55 174
17969.82 179
17971.09 184
17972.36 189
17973.62 179
17974.89 201
17976.16 191
17977.42 203
17978.69 206
17979.96 186
17981.23 201
17982.49 190
17983.76 179
17985.03 182
17986.30 200
17987.57 168
17988.83 176
17990.10 193
17991.37 169
17992.64 180
17993.90 186
17995.17 161
17996.44 166
17997.71 174
17998.98 178
18000.25 182
18001.51 175
18002.78 185
18004.05 180
18005.32 202
18006.59 196
18007.86 162
18009.12 187
18010.39 172
18011.66 182
18012.93 205
18014.20 173
18015.47 186
18016.74 153
18018.00 171
18019.27 181
18020.54 139
18021.81 184
18023.08 189
18024.35 195
18025.62 208
18026.89 146
18028.16 162
18029.43 170
18030.69 177
18031.96 209
18033.23 188
18034.50 170
18035.77 189
18037.04 177
18038.31 202
18039.58 181
18040.85 168
18042.12 194
18043.39 165
18044.66 166
18045.93 182
18047.20 176
18048.47 193
18049.74 176
18051.01 181
18052.28 175
18053.55 161
18054.82 159
18056.09 188
18057.36 173
18058.63 161
18059.90 185
18061.17 170
18062.44 167
18063.71 183
18064.98 160
18066.25 167
18067.52 212
18068.79 171
18070.06 197
18071.33 149
18072.61 170
18073.88 188
18075.15 177
18076.42 181
18077.69 181
18078.96 191
18080.23 185
18081.50 179
18082.77 202
18084.04 179
18085.32 178
18086.59 188
18087.86 194
18089.13 156
18090.40 183
18091.67 177
18092.94 211
18094.22 196
18095.49 205
18096.76 162
18098.03 181
18099.30 177
18100.57 177
18101.85 167
18103.12 176
18104.39 201
18105.66 172
18106.93 173
18108.20 198
18109.48 170
18110.75 164
18112.02 168
18113.29 184
18114.57 168
18115.84 172
18117.11 189
18118.38 162
18119.65 192
18120.93 176
18122.20 192
18123.47 180
18124.74 177
18126.02 162
18127.29 179
18128.56 192
18129.84 185
18131.11 176
18132.38 165
18133.65 200
18134.93 192
18136.20 174
18137.47 146
18138.75 172
18140.02 198
18141.29 189
18142.57 172
18143.84 206
18145.11 158
18146.39 174
18147.66 184
18148.93 187
18150.21 172
18151.48 175
18152.75 168
18154.03 164
18155.30 162
18156.57 182
18157.85 204
18159.12 207
18160.40 164
18161.67 173
18162.94 196
18164.22 198
18165.49 165
18166.77 154
18168.04 162
18169.31 177
18170.59 179
18171.86 202
18173.14 198
18174.41 160
18175.68 170
18176.96 186
18178.23 139
18179.51 166
18180.78 195
18182.06 178
18183.33 170
18184.61 150
18185.88 169
18187.16 183
18188.43 167
18189.71 191
18190.98 171
18192.26 188
18193.53 193
18194.81 176
18196.08 164
18197.36 173
18198.63 172
18199.91 154
18201.18 183
18202.46 166
18203.73 193
18205.01 173
18206.28 175
18207.56 173
18208.83 179
18210.11 160
18211.39 181
18212.66 156
18213.94 179
18215.21 162
18216.49 159
18217.76 144
18219.04 143
18220.32 175
18221.59 182
18222.87 168
18224.14 174
18225.42 207
18226.70 206
18227.97 181
18229.25 163
18230.53 161
18231.80 192
18233.08 183
18234.35 174
18235.63 143
18236.91 155
18238.18 165
18239.46 189
18240.74 150
18242.01 179
18243.29 181
18244.57 198
18245.84 167
18247.12 167
18248.40 181
18249.68 181
18250.95 172
18252.23 170
18253.51 183
18254.78 145
18256.06 146
18257.34 150
18258.62 168
18259.89 174
18261.17 176
18262.45 187
18263.72 180
18265.00 161
18266.28 166
18267.56 177
18268.84 182
18270.11 163
18271.39 194
18272.67 184
18273.95 163
18275.22 163
18276.50 158
18277.78 189
18279.06 190
18280.34 241
18281.61 207
18282.89 177
18284.17 168
18285.45 183
18286.73 183
18288.01 171
18289.28 166
18290.56 148
18291.84 190
18293.12 157
18294.40 164
18295.68 173
18296.95 204
18298.23 181
18299.51 187
18300.79 200
18302.07 184
18303.35 190
18304.63 157
18305.91 184
18307.19 182
18308.46 162
18309.74 177
18311.02 193
18312.30 164
18313.58 164
18314.86 159
18316.14 192
18317.42 161
18318.70 176
18319.98 179
18321.26 168
18322.54 168
18323.82 175
18325.10 161
18326.38 156
18327.66 182
18328.94 198
18330.22 145
18331.50 155
18332.77 157
18334.05 155
18335.33 187
18336.61 189
18337.90 178
18339.18 144
18340.46 156
18341.74 179
18343.02 177
18344.30 160
18345.58 155
18346.86 156
18348.14 187
18349.42 200
18350.70 146
18351.98 155
18353.26 176
18354.54 191
18355.82 166
18357.10 180
18358.38 164
18359.66 170
18360.94 170
18362.22 166
18363.51 143
18364.79 195
18366.07 178
18367.35 183
18368.63 179
18369.91 172
18371.19 178
18372.47 151
18373.76 163
18375.04 182
18376.32 170
18377.60 152
18378.88 159
18380.16 185
18381.44 173
18382.73 175
18384.01 175
18385.29 156
18386.57 180
18387.85 187
18389.13 185
18390.42 187
18391.70 172
18392.98 206
18394.26 181
18395.54 181
18396.83 191
18398.11 182
18399.39 193
18400.67 188
18401.96 171
18403.24 192
18404.52 167
18405.80 153
18407.09 183
18408.37 173
18409.65 170
18410.93 187
18412.22 223
18413.50 145
18414.78 182
18416.06 192
18417.35 153
18418.63 175
18419.91 187
18421.20 168
18422.48 205
18423.76 207
18425.05 185
18426.33 201
18427.61 181
18428.89 170
18430.18 158
18431.46 168
18432.74 173
18434.03 163
18435.31 175
18436.60 156
18437.88 176
18439.16 177
18440.45 153
18441.73 164
18443.01 171
18444.30 201
18445.58 154
18446.87 161
18448.15 157
18449.43 175
18450.72 188
18452.00 143
18453.29 153
18454.57 172
18455.85 149
18457.14 144
18458.42 158
18459.71 156
18460.99 176
18462.28 173
18463.56 178
18464.84 153
18466.13 161
18467.41 142
18468.70 169
18469.98 163
18471.27 186
18472.55 181
18473.84 164
18475.12 184
18476.41 186
18477.69 171
18478.98 164
18480.26 178
18481.55 170
18482.83 177
18484.12 182
18485.40 174
18486.69 172
18487.97 169
18489.26 162
18490.54 171
18491.83 185
18493.11 204
18494.40 196
18495.69 178
18496.97 182
18498.26 142
18499.54 175
18500.83 165
18502.11 157
18503.40 171
18504.69 168
18505.97 132
18507.26 169
18508.54 152
18509.83 177
18511.12 163
18512.40 166
18513.69 192
18514.98 181
18516.26 156
18517.55 153
18518.83 149
18520.12 158
18521.41 157
18522.69 177
18523.98 193
18525.27 170
18526.55 179
18527.84 191
18529.13 179
18530.41 186
18531.70 217
18532.99 173
18534.27 151
18535.56 153
18536.85 145
18538.14 178
18539.42 157
18540.71 148
18542.00 153
18543.28 146
18544.57 171
18545.86 204
18547.15 167
18548.43 176
18549.72 144
18551.01 176
18552.30 167
18553.58 190
18554.87 190
18556.16 177
18557.45 177
18558.73 152
18560.02 184
18561.31 160
18562.60 137
18563.89 144
18565.17 206
18566.46 190
18567.75 199
18569.04 189
18570.33 170
18571.62 159
18572.90 168
18574.19 169
18575.48 139
18576.77 146
18578.06 183
18579.35 195
18580.63 168
18581.92 162
18583.21 148
18584.50 187
18585.79 176
18587.08 188
18588.37 153
18589.66 177
18590.94 177
18592.23 166
18593.52 170
18594.81 167
18596.10 174
18597.39 188
18598.68 178
18599.97 148
18601.26 166
18602.55 163
18603.84 189
18605.13 155
18606.41 157
18607.70 177
18608.99 175
18610.28 149
18611.57 157
18612.86 174
18614.15 162
18615.44 155
18616.73 174
18618.02 179
18619.31 172
18620.60 201
18621.89 201
18623.18 174
18624.47 166
18625.76 182
18627.05 177
18628.34 177
18629.63 163
18630.92 157
18632.21 195
18633.50 171
18634.79 177
18636.08 181
18637.37 157
18638.67 157
18639.96 154
18641.25 155
18642.54 169
18643.83 174
18645.12 166
18646.41 172
18647.70 159
18648.99 180
18650.28 199
18651.57 157
18652.86 153
18654.16 178
18655.45 179
18656.74 191
18658.03 186
18659.32 160
18660.61 173
18661.90 190
18663.19 157
18664.49 189
18665.78 178
18667.07 184
18668.36 180
18669.65 181
18670.94 201
18672.24 181
18673.53 188
18674.82 177
18676.11 186
18677.40 179
18678.70 176
18679.99 183
18681.28 187
18682.57 169
18683.86 171
18685.16 165
18686.45 196
18687.74 171
18689.03 142
18690.33 188
18691.62 142
18692.91 174
18694.20 178
18695.50 195
18696.79 181
18698.08 183
18699.37 188
18700.67 158
18701.96 160
18703.25 199
18704.54 169
18705.84 184
18707.13 159
18708.42 151
18709.72 180
18711.01 140
18712.30 155
18713.60 188
18714.89 192
18716.18 164
18717.48 157
18718.77 185
18720.06 152
18721.36 145
18722.65 180
18723.94 147
18725.24 164
18726.53 180
18727.82 159
18729.12 155
18730.41 142
18731.70 146
18733.00 149
18734.29 162
18735.59 182
18736.88 192
18738.17 172
18739.47 158
18740.76 158
18742.06 163
18743.35 161
18744.64 187
18745.94 160
18747.23 180
18748.53 163
18749.82 161
18751.12 174
18752.41 183
18753.71 165
18755.00 163
18756.30 174
18757.59 165
18758.88 172
18760.18 154
18761.47 161
18762.77 184
18764.06 171
18765.36 158
18766.65 164
18767.95 198
18769.24 189
18770.54 166
18771.83 153
18773.13 151
18774.43 160
18775.72 169
18777.02 163
18778.31 174
18779.61 163
18780.90 172
18782.20 190
18783.49 174
18784.79 176
18786.08 160
18787.38 173
18788.68 164
18789.97 146
18791.27 160
18792.56 156
18793.86 167
18795.16 175
18796.45 180
18797.75 175
18799.04 191
18800.34 169
18801.64 158
18802.93 178
18804.23 184
18805.53 161
18806.82 173
18808.12 175
18809.41 162
18810.71 163
18812.01 172
18813.30 170
18814.60 154
18815.90 178
18817.19 152
18818.49 159
18819.79 151
18821.09 180
18822.38 172
18823.68 172
18824.98 152
18826.27 161
18827.57 154
18828.87 162
18830.16 160
18831.46 185
18832.76 168
18834.06 135
18835.35 154
18836.65 149
18837.95 170
18839.25 190
18840.54 179
18841.84 177
18843.14 165
18844.44 153
18845.73 163
18847.03 158
18848.33 160
18849.63 159
18850.93 169
18852.22 152
18853.52 151
18854.82 177
18856.12 175
18857.42 177
18858.71 141
18860.01 164
18861.31 177
18862.61 164
18863.91 155
18865.21 166
18866.50 166
18867.80 170
18869.10 179
18870.40 153
18871.70 172
18873.00 169
18874.30 183
18875.60 175
18876.89 143
18878.19 148
18879.49 161
18880.79 187
18882.09 157
18883.39 147
18884.69 176
18885.99 173
18887.29 158
18888.59 146
18889.88 148
18891.18 162
18892.48 176
18893.78 161
18895.08 141
18896.38 163
18897.68 165
18898.98 183
18900.28 154
18901.58 152
18902.88 177
18904.18 175
18905.48 180
18906.78 172
18908.08 183
18909.38 159
18910.68 187
18911.98 182
18913.28 171
18914.58 156
18915.88 167
18917.18 171
18918.48 154
18919.78 151
18921.08 158
18922.38 171
18923.68 176
18924.98 172
18926.28 160
18927.58 141
18928.88 163
18930.18 175
18931.49 171
18932.79 141
18934.09 167
18935.39 179
18936.69 162
18937.99 150
18939.29 167
18940.59 163
18941.89 156
18943.19 159
18944.49 157
18945.80 169
18947.10 172
18948.40 165
18949.70 173
18951.00 162
18952.30 162
18953.60 155
18954.91 152
18956.21 183
18957.51 163
18958.81 157
18960.11 192
18961.41 142
18962.72 155
18964.02 201
18965.32 189
18966.62 164
18967.92 158
18969.23 165
18970.53 144
18971.83 183
18973.13 138
18974.43 138
18975.74 161
18977.04 158
18978.34 151
18979.64 162
18980.95 153
18982.25 132
18983.55 151
18984.85 159
18986.16 158
18987.46 142
18988.76 158
18990.06 151
18991.37 167
18992.67 158
18993.97 148
18995.28 136
18996.58 161
18997.88 126
18999.18 167
19000.49 163
19001.79 170
19003.09 185
19004.40 190
19005.70 174
19007.00 163
19008.31 146
19009.61 160
19010.91 150
19012.22 175
19013.52 162
19014.82 153
19016.13 172
19017.43 162
19018.74 148
19020.04 153
19021.34 158
19022.65 169
19023.95 165
19025.25 174
19026.56 172
19027.86 172
19029.17 162
19030.47 189
19031.77 148
19033.08 172
19034.38 132
19035.69 153
19036.99 136
19038.30 163
19039.60 142
19040.91 146
19042.21 151
19043.51 161
19044.82 157
19046.12 155
19047.43 163
19048.73 164
19050.04 159
19051.34 184
19052.65 151
19053.95 142
19055.26 151
19056.56 166
19057.87 172
19059.17 126
19060.48 158
19061.78 166
19063.09 175
19064.39 157
19065.70 144
19067.00 134
19068.31 146
19069.62 144
19070.92 152
19072.23 155
19073.53 138
19074.84 177
19076.14 140
19077.45 147
19078.75 166
19080.06 159
19081.37 178
19082.67 176
19083.98 193
19085.28 159
19086.59 147
19087.90 173
19089.20 188
19090.51 186
19091.82 159
19093.12 149
19094.43 148
19095.73 162
19097.04 161
19098.35 140
19099.65 150
19100.96 152
19102.27 149
19103.57 137
19104.88 147
19106.19 172
19107.49 147
19108.80 173
19110.11 167
19111.41 159
19112.72 137
19114.03 153
19115.33 158
19116.64 182
19117.95 137
19119.26 172
19120.56 155
19121.87 184
19123.18 154
19124.49 156
19125.79 136
19127.10 139
19128.41 132
19129.72 152
19131.02 160
19132.33 159
19133.64 162
19134.95 160
19136.25 147
19137.56 162
19138.87 146
19140.18 164
19141.49 165
19142.79 141
19144.10 156
19145.41 148
19146.72 145
19148.03 155
19149.33 157
19150.64 172
19151.95 148
19153.26 135
19154.57 155
19155.88 172
19157.18 170
19158.49 206
19159.80 206
19161.11 193
19162.42 164
19163.73 156
19165.04 165
19166.34 186
19167.65 171
19168.96 156
19170.27 127
19171.58 129
19172.89 178
19174.20 163
19175.51 160
19176.82 118
19178.13 145
19179.43 154
19180.74 155
19182.05 121
19183.36 140
19184.67 138
19185.98 156
19187.29 130
19188.60 149
19189.91 157
19191.22 175
19192.53 210
19193.84 143
19195.15 152
19196.46 164
19197.77 161
19199.08 160
19200.39 155
19201.70 162
19203.01 168
19204.32 187
19205.63 166
19206.94 139
19208.25 158
19209.56 148
19210.87 142
19212.18 132
19213.49 148
19214.80 151
19216.11 162
19217.42 178
19218.73 146
19220.04 149
19221.35 145
19222.66 165
19223.98 168
19225.29 163
19226.60 140
19227.91 159
19229.22 137
19230.53 157
19231.84 165
19233.15 131
19234.46 132
19235.77 126
19237.09 162
19238.40 187
19239.71 163
19241.02 151
19242.33 169
19243.64 161
19244.95 166
19246.27 149
19247.58 138
19248.89 144
19250.20 157
19251.51 126
19252.82 145
19254.14 136
19255.45 155
19256.76 161
19258.07 152
19259.38 149
19260.70 143
19262.01 158
19263.32 157
19264.63 158
19265.94 152
19267.26 184
19268.57 160
19269.88 145
19271.19 158
19272.51 156
19273.82 180
19275.13 150
19276.44 167
19277.76 174
19279.07 157
19280.38 131
19281.69 142
19283.01 157
19284.32 167
19285.63 139
19286.94 129
19288.26 157
19289.57 150
19290.88 171
19292.20 169
19293.51 156
19294.82 171
19296.14 174
19297.45 160
19298.76 151
19300.08 152
19301.39 183
19302.70 164
19304.02 169
19305.33 143
19306.64 154
19307.96 144
19309.27 167
19310.59 152
19311.90 157
19313.21 177
19314.53 176
19315.84 145
19317.15 161
19318.47 162
19319.78 139
19321.10 122
19322.41 147
19323.72 162
19325.04 121
19326.35 149
19327.67 143
19328.98 139
19330.30 132
19331.61 158
19332.93 168
19334.24 152
19335.55 158
19336.87 152
19338.18 162
19339.50 120
19340.81 157
19342.13 151
19343.44 141
19344.76 148
19346.07 143
19347.39 141
19348.70 148
19350.02 131
19351.33 149
19352.65 140
19353.96 154
19355.28 148
19356.59 130
19357.91 131
19359.22 158
19360.54 144
19361.86 168
19363.17 167
19364.49 148
19365.80 147
19367.12 135
19368.43 148
19369.75 152
19371.06 165
19372.38 125
19373.70 144
19375.01 148
19376.33 160
19377.64 168
19378.96 130
19380.28 164
19381.59 175
19382.91 157
19384.23 142
19385.54 173
19386.86 149
19388.17 164
19389.49 153
19390.81 147
19392.12 155
19393.44 146
19394.76 147
19396.07 157
19397.39 172
19398.71 151
19400.02 157
19401.34 142
19402.66 140
19403.97 141
19405.29 179
19406.61 161
19407.93 138
19409.24 139
19410.56 165
19411.88 148
19413.19 132
19414.51 144
19415.83 155
19417.15 147
19418.46 134
19419.78 158
19421.10 140
19422.42 154
19423.73 152
19425.05 185
19426.37 140
19427.69 146
19429.00 148
19430.32 152
19431.64 157
19432.96 152
19434.28 130
19435.59 152
19436.91 160
19438.23 156
19439.55 169
19440.87 142
19442.18 159
19443.50 145
19444.82 151
19446.14 149
19447.46 167
19448.78 167
19450.09 171
19451.41 164
19452.73 149
19454.05 138
19455.37 150
19456.69 175
19458.01 134
19459.33 148
19460.64 164
19461.96 142
19463.28 160
19464.60 160
19465.92 142
19467.24 160
19468.56 155
19469.88 132
19471.20 143
19472.52 150
19473.83 138
19475.15 163
19476.47 143
19477.79 139
19479.11 147
19480.43 132
19481.75 168
19483.07 139
19484.39 143
19485.71 133
19487.03 145
19488.35 136
19489.67 170
19490.99 154
19492.31 161
19493.63 139
19494.95 164
19496.27 146
19497.59 121
19498.91 137
19500.23 132
19501.55 138
19502.87 115
19504.19 141
19505.51 152
19506.83 155
19508.15 139
19509.47 149
19510.79 158
19512.11 167
19513.43 181
19514.75 165
19516.08 155
19517.40 127
19518.72 144
19520.04 130
19521.36 161
19522.68 137
19524.00 162
19525.32 160
19526.64 167
19527.96 142
19529.29 156
19530.61 175
19531.93 149
19533.25 135
19534.57 133
19535.89 127
19537.21 154
19538.53 140
19539.86 136
19541.18 147
19542.50 155
19543.82 171
19545.14 139
19546.46 156
19547.79 148
19549.11 163
19550.43 156
19551.75 159
19553.07 143
19554.40 158
19555.72 155
19557.04 153
19558.36 171
19559.68 147
19561.01 173
19562.33 144
19563.65 144
19564.97 148
19566.30 148
19567.62 146
19568.94 136
19570.26 136
19571.59 132
19572.91 145
19574.23 136
19575.55 155
19576.88 156
19578.20 143
19579.52 136
19580.85 144
19582.17 149
19583.49 151
19584.82 125
19586.14 165
19587.46 141
19588.78 154
19590.11 153
19591.43 146
19592.75 152
19594.08 142
19595.40 156
19596.72 132
19598.05 162
19599.37 152
19600.70 187
19602.02 170
19603.34 161
19604.67 146
19605.99 160
19607.31 131
19608.64 146
19609.96 161
19611.29 155
19612.61 150
19613.93 153
19615.26 146
19616.58 169
19617.91 150
19619.23 139
19620.55 149
19621.88 133
19623.20 162
19624.53 133
19625.85 153
19627.18 127
19628.50 154
19629.83 133
19631.15 171
19632.48 142
19633.80 145
19635.12 153
19636.45 150
19637.77 160
19639.10 142
19640.42 141
19641.75 139
19643.07 140
19644.40 146
19645.72 183
19647.05 136
19648.37 143
19649.70 143
19651.03 132
19652.35 146
19653.68 179
19655.00 161
19656.33 157
19657.65 139
19658.98 157
19660.30 161
19661.63 144
19662.96 135
19664.28 147
19665.61 149
19666.93 152
19668.26 157
19669.58 151
19670.91 125
19672.24 121
19673.56 138
19674.89 153
19676.21 140
19677.54 144
19678.87 146
19680.19 143
19681.52 133
19682.85 151
19684.17 137
19685.50 162
19686.83 144
19688.15 157
19689.48 153
19690.81 137
19692.13 143
19693.46 147
19694.79 131
19696.11 135
19697.44 141
19698.77 145
19700.09 159
19701.42 158
19702.75 148
19704.07 135
19705.40 141
19706.73 132
19708.06 152
19709.38 112
19710.71 130
19712.04 147
19713.37 164
19714.69 159
19716.02 144
19717.35 156
19718.68 143
19720.00 140
19721.33 142
19722.66 134
19723.99 120
19725.31 146
19726.64 168
19727.97 173
19729.30 166
19730.63 161
19731.95 140
19733.28 145
19734.61 148
19735.94 149
19737.27 136
19738.59 120
19739.92 150
19741.25 133
19742.58 125
19743.91 142
19745.24 136
19746.57 114
19747.89 143
19749.22 159
19750.55 174
19751.88 166
19753.21 134
19754.54 145
19755.87 126
19757.20 111
19758.52 122
19759.85 147
19761.18 147
19762.51 126
19763.84 133
19765.17 133
19766.50 119
19767.83 162
19769.16 142
19770.49 144
19771.82 152
19773.15 138
19774.47 130
19775.80 162
19777.13 155
19778.46 126
19779.79 166
19781.12 147
19782.45 169
19783.78 149
19785.11 141
19786.44 131
19787.77 155
19789.10 154
19790.43 165
19791.76 172
19793.09 159
19794.42 137
19795.75 154
19797.08 129
19798.41 155
19799.74 130
19801.07 129
19802.40 134
19803.73 140
19805.07 136
19806.40 141
19807.73 158
19809.06 127
19810.39 128
19811.72 160
19813.05 138
19814.38 140
19815.71 140
19817.04 138
19818.37 119
19819.70 140
19821.03 149
19822.37 146
19823.70 128
19825.03 153
19826.36 131
19827.69 130
19829.02 133
19830.35 137
19831.68 137
19833.02 121
19834.35 168
19835.68 147
19837.01 154
19838.34 150
19839.67 130
19841.01 162
19842.34 148
19843.67 141
19845.00 153
19846.33 144
19847.67 147
19849.00 111
19850.33 134
19851.66 118
19852.99 140
19854.33 146
19855.66 141
19856.99 143
19858.32 142
19859.65 131
19860.99 144
19862.32 156
19863.65 123
19864.98 117
19866.32 126
19867.65 166
19868.98 155
19870.32 154
19871.65 144
19872.98 139
19874.31 130
19875.65 129
19876.98 127
19878.31 147
19879.65 149
19880.98 117
19882.31 128
19883.64 134
19884.98 116
19886.31 133
19887.64 136
19888.98 139
19890.31 129
19891.64 141
19892.98 171
19894.31 131
19895.65 140
19896.98 159
19898.31 145
19899.65 138
19900.98 147
19902.31 157
19903.65 160
19904.98 155
19906.32 137
19907.65 191
19908.98 131
19910.32 148
19911.65 141
19912.99 152
19914.32 169
19915.65 168
19916.99 163
19918.32 131
19919.66 114
19920.99 163
19922.33 146
19923.66 141
19924.99 141
19926.33 136
19927.66 149
19929.00 135
19930.33 141
19931.67 142
19933.00 140
19934.34 129
19935.67 137
19937.01 148
19938.34 162
19939.68 153
19941.01 135
19942.35 148
19943.68 130
19945.02 130
19946.35 134
19947.69 134
19949.02 148
19950.36 143
19951.70 141
19953.03 141
19954.37 126
19955.70 157
19957.04 158
19958.37 187
19959.71 157
19961.04 142
19962.38 195
19963.72 173
19965.05 131
19966.39 139
19967.72 161
19969.06 135
19970.40 130
19971.73 154
19973.07 153
19974.40 157
19975.74 140
19977.08 130
19978.41 135
19979.75 165
19981.09 159
19982.42 157
19983.76 141
19985.10 131
19986.43 131
19987.77 156
19989.11 141
19990.44 155
19991.78 178
19993.12 165
19994.45 148
19995.79 131
19997.13 139
19998.46 154
19999.80 158
20001.14 140
20002.48 137
20003.81 125
20005.15 139
20006.49 161
20007.82 146
20009.16 133
20010.50 130
20011.84 163
20013.17 144
20014.51 135
20015.85 115
20017.19 152
20018.52 149
20019.86 124
20021.20 144
20022.54 124
20023.88 166
20025.21 142
20026.55 108
20027.89 127
20029.23 135
20030.57 132
20031.90 135
20033.24 131
20034.58 131
20035.92 155
20037.26 154
20038.60 133
20039.93 127
20041.27 146
20042.61 160
20043.95 152
20045.29 132
20046.63 143
20047.97 132
20049.30 141
20050.64 128
20051.98 136
20053.32 143
20054.66 153
20056.00 173
20057.34 153
20058.68 164
20060.02 151
20061.35 138
20062.69 156
20064.03 126
20065.37 132
20066.71 141
20068.05 163
20069.39 139
20070.73 143
20072.07 160
20073.41 153
20074.75 175
20076.09 173
20077.43 141
20078.77 119
20080.11 134
20081.45 153
20082.79 171
20084.13 143
20085.47 144
20086.81 135
20088.15 142
20089.49 141
20090.83 115
20092.17 146
20093.51 129
20094.85 127
20096.19 137
20097.53 156
20098.87 137
20100.21 147
20101.55 124
20102.89 135
20104.23 150
20105.57 143
20106.91 135
20108.25 146
20109.59 143
20110.93 148
20112.27 147
20113.62 146
20114.96 145
20116.30 136
20117.64 157
20118.98 137
20120.32 149
20121.66 152
20123.00 150
20124.34 139
20125.69 130
20127.03 156
20128.37 153
20129.71 136
20131.05 150
20132.39 145
20133.73 157
20135.08 167
20136.42 142
20137.76 162
20139.10 146
20140.44 136
