# Supplementary material for: MALDI-TOF MS typing enables the classification of brewing yeasts of the genus Saccharomyces to major beer styles
Source: PLoS One. 2017 Aug 9;12(8):e0181694. doi: 10.1371/journal.pone.0181694 (PMC5549903; doi:10.1371/journal.pone.0181694)
Supplement: S4 File — The directory includes 90 raw files and was zipped to “.zip”; the folder has three strains with 30 spectra per strain; S1 Text explains the raw files with an example and Table 1 represents the yeast strains used within the experiment. (ZIP) [file pone.0181694.s007.zip › 10-12/30259-308-OG-Alt-Alt-YPG-18h-E-E_2015-07-14_2_0_D11_1.dat]

2000.53 2009
2000.95 1867
2001.37 1900
2001.79 1807
2002.21 1904
2002.64 1715
2003.06 1806
2003.48 1744
2003.90 1930
2004.32 1683
2004.75 1588
2005.17 1712
2005.59 1727
2006.01 1793
2006.43 1818
2006.86 1840
2007.28 1876
2007.70 1925
2008.12 1975
2008.55 1806
2008.97 1754
2009.39 1753
2009.81 1676
2010.24 1805
2010.66 1783
2011.08 1858
2011.50 1734
2011.93 1673
2012.35 1634
2012.77 1804
2013.20 1803
2013.62 1841
2014.04 1748
2014.46 1689
2014.89 1645
2015.31 1709
2015.73 1615
2016.16 1798
2016.58 1776
2017.00 1784
2017.43 1837
2017.85 1870
2018.27 1985
2018.70 1869
2019.12 1784
2019.54 1774
2019.97 1701
2020.39 1723
2020.82 1889
2021.24 1803
2021.66 1659
2022.09 1778
2022.51 1807
2022.94 1644
2023.36 1649
2023.78 1649
2024.21 1690
2024.63 1601
2025.06 1534
2025.48 1589
2025.90 1485
2026.33 1497
2026.75 1513
2027.18 1579
2027.60 1628
2028.03 1705
2028.45 1709
2028.88 1563
2029.30 1664
2029.72 1689
2030.15 1500
2030.57 1553
2031.00 1585
2031.42 1609
2031.85 1746
2032.27 1774
2032.70 1723
2033.12 1917
2033.55 1901
2033.97 1818
2034.40 1808
2034.82 1810
2035.25 1705
2035.67 1785
2036.10 1896
2036.52 1884
2036.95 1976
2037.38 1837
2037.80 1849
2038.23 1756
2038.65 1765
2039.08 1922
2039.50 1906
2039.93 1900
2040.36 1805
2040.78 1733
2041.21 1830
2041.63 1855
2042.06 1981
2042.48 1846
2042.91 1892
2043.34 1805
2043.76 1803
2044.19 1806
2044.62 1890
2045.04 1894
2045.47 1787
2045.89 1557
2046.32 1739
2046.75 1619
2047.17 1548
2047.60 1622
2048.03 1710
2048.45 1605
2048.88 1697
2049.31 1749
2049.73 1574
2050.16 1637
2050.59 1738
2051.01 1753
2051.44 1804
2051.87 1797
2052.29 1539
2052.72 1630
2053.15 1652
2053.58 1711
2054.00 1743
2054.43 1628
2054.86 1546
2055.28 1813
2055.71 1759
2056.14 1706
2056.57 1524
2056.99 1785
2057.42 1636
2057.85 1727
2058.28 1703
2058.71 1566
2059.13 1734
2059.56 1745
2059.99 1716
2060.42 1767
2060.84 1639
2061.27 1770
2061.70 1624
2062.13 1709
2062.56 1619
2062.98 1805
2063.41 2053
2063.84 1783
2064.27 1808
2064.70 1783
2065.13 1874
2065.55 1995
2065.98 2261
2066.41 2267
2066.84 2011
2067.27 2027
2067.70 1953
2068.13 1976
2068.55 1840
2068.98 1880
2069.41 1791
2069.84 1786
2070.27 1721
2070.70 1779
2071.13 1848
2071.56 1833
2071.99 1775
2072.41 1719
2072.84 1638
2073.27 1660
2073.70 1589
2074.13 1656
2074.56 1762
2074.99 1745
2075.42 1734
2075.85 1766
2076.28 1836
2076.71 1789
2077.14 1923
2077.57 1995
2078.00 1956
2078.43 2039
2078.86 2138
2079.29 2010
2079.72 2003
2080.15 2365
2080.58 2312
2081.01 2150
2081.44 2057
2081.87 2004
2082.30 2058
2082.73 2039
2083.16 1968
2083.59 2036
2084.02 1889
2084.45 1914
2084.88 1761
2085.31 1866
2085.74 1974
2086.17 1924
2086.60 1877
2087.03 1801
2087.46 1762
2087.89 1783
2088.32 1756
2088.75 1871
2089.18 1973
2089.62 1874
2090.05 1797
2090.48 1805
2090.91 1734
2091.34 1735
2091.77 1578
2092.20 1791
2092.63 1652
2093.06 1723
2093.49 1767
2093.93 1710
2094.36 1632
2094.79 1796
2095.22 1722
2095.65 1704
2096.08 1726
2096.52 1794
2096.95 1604
2097.38 1731
2097.81 1681
2098.24 1682
2098.67 1729
2099.11 1774
2099.54 1700
2099.97 1653
2100.40 1644
2100.83 1606
2101.27 1689
2101.70 1669
2102.13 1625
2102.56 1656
2102.99 1623
2103.43 1646
2103.86 1805
2104.29 1629
2104.72 1576
2105.16 1692
2105.59 1554
2106.02 1643
2106.45 1814
2106.89 1784
2107.32 1821
2107.75 1874
2108.19 1929
2108.62 1852
2109.05 1764
2109.48 1697
2109.92 1737
2110.35 1798
2110.78 1767
2111.22 1760
2111.65 1762
2112.08 1924
2112.52 1743
2112.95 1586
2113.38 1554
2113.82 1725
2114.25 1602
2114.68 1476
2115.12 1592
2115.55 1683
2115.98 1486
2116.42 1619
2116.85 1689
2117.28 1656
2117.72 1536
2118.15 1678
2118.59 1616
2119.02 1483
2119.45 1503
2119.89 1630
2120.32 1638
2120.76 1663
2121.19 1679
2121.62 1746
2122.06 1627
2122.49 1604
2122.93 1670
2123.36 1776
2123.80 1688
2124.23 1552
2124.66 1607
2125.10 1520
2125.53 1757
2125.97 1703
2126.40 1694
2126.84 1760
2127.27 1703
2127.71 1656
2128.14 1707
2128.58 1894
2129.01 1828
2129.45 1802
2129.88 1944
2130.32 1703
2130.75 1785
2131.19 1942
2131.62 1766
2132.06 1809
2132.49 1737
2132.93 1887
2133.36 1748
2133.80 1872
2134.23 1964
2134.67 1841
2135.11 1997
2135.54 1924
2135.98 1835
2136.41 1996
2136.85 2063
2137.28 1925
2137.72 1983
2138.16 2048
2138.59 2015
2139.03 1871
2139.46 1732
2139.90 1749
2140.34 1779
2140.77 1754
2141.21 1587
2141.64 1517
2142.08 1540
2142.52 1620
2142.95 1657
2143.39 1702
2143.83 1820
2144.26 1737
2144.70 1527
2145.14 1822
2145.57 1549
2146.01 1597
2146.45 1823
2146.88 1876
2147.32 1788
2147.76 1725
2148.19 1692
2148.63 1949
2149.07 2080
2149.50 2061
2149.94 2043
2150.38 2209
2150.81 2455
2151.25 2401
2151.69 2271
2152.13 2297
2152.56 2292
2153.00 2183
2153.44 2170
2153.88 1970
2154.31 1949
2154.75 1948
2155.19 1821
2155.63 1866
2156.06 1930
2156.50 2020
2156.94 1835
2157.38 1894
2157.82 1870
2158.25 1740
2158.69 1947
2159.13 1742
2159.57 1773
2160.01 1626
2160.44 1894
2160.88 1852
2161.32 1902
2161.76 1789
2162.20 1842
2162.63 1791
2163.07 1792
2163.51 1854
2163.95 1835
2164.39 1660
2164.83 1735
2165.27 1716
2165.70 1788
2166.14 1734
2166.58 1738
2167.02 1854
2167.46 1745
2167.90 1785
2168.34 1704
2168.78 1882
2169.22 2007
2169.65 1868
2170.09 1944
2170.53 1877
2170.97 1924
2171.41 2202
2171.85 2138
2172.29 2071
2172.73 2049
2173.17 1989
2173.61 2048
2174.05 2085
2174.49 2147
2174.93 2104
2175.37 1939
2175.81 2045
2176.25 2272
2176.69 2245
2177.13 2269
2177.57 2148
2178.01 2061
2178.45 2109
2178.89 1977
2179.33 1973
2179.77 2019
2180.21 2059
2180.65 1964
2181.09 1986
2181.53 1781
2181.97 1823
2182.41 1813
2182.85 1854
2183.29 1820
2183.73 1663
2184.17 1678
2184.61 1779
2185.05 1673
2185.49 1843
2185.93 1804
2186.37 1828
2186.81 1993
2187.25 1849
2187.69 1888
2188.14 2047
2188.58 2285
2189.02 2017
2189.46 1939
2189.90 2051
2190.34 2133
2190.78 2186
2191.22 2207
2191.66 2043
2192.11 1907
2192.55 1870
2192.99 1909
2193.43 2066
2193.87 2097
2194.31 2046
2194.76 2018
2195.20 1996
2195.64 1838
2196.08 1907
2196.52 1873
2196.96 1969
2197.41 2072
2197.85 1963
2198.29 1984
2198.73 1968
2199.17 1911
2199.62 1802
2200.06 1735
2200.50 1737
2200.94 1862
2201.38 1898
2201.83 1867
2202.27 1846
2202.71 1677
2203.15 1738
2203.60 1734
2204.04 1818
2204.48 1842
2204.92 1767
2205.37 1978
2205.81 1933
2206.25 1937
2206.70 1977
2207.14 1699
2207.58 1825
2208.02 1889
2208.47 2039
2208.91 2004
2209.35 2021
2209.80 2022
2210.24 2032
2210.68 2074
2211.13 2124
2211.57 2123
2212.01 2013
2212.46 1863
2212.90 1901
2213.34 1942
2213.79 1825
2214.23 1944
2214.67 1923
2215.12 1924
2215.56 1811
2216.00 1888
2216.45 1783
2216.89 1829
2217.34 1684
2217.78 1594
2218.22 1816
2218.67 2048
2219.11 1836
2219.56 1637
2220.00 1873
2220.44 1921
2220.89 1936
2221.33 1876
2221.78 1861
2222.22 1851
2222.67 1916
2223.11 1975
2223.55 1941
2224.00 1878
2224.44 1957
2224.89 2130
2225.33 2033
2225.78 2123
2226.22 2181
2226.67 2040
2227.11 2074
2227.56 2014
2228.00 1976
2228.45 2098
2228.89 1937
2229.34 2076
2229.78 2223
2230.23 2161
2230.67 2001
2231.12 2100
2231.56 2202
2232.01 2201
2232.45 2387
2232.90 2390
2233.35 2299
2233.79 2242
2234.24 2187
2234.68 2220
2235.13 2331
2235.57 2075
2236.02 1963
2236.46 2030
2236.91 2085
2237.36 1990
2237.80 1870
2238.25 1745
2238.69 1835
2239.14 1927
2239.59 1966
2240.03 2051
2240.48 1817
2240.92 1775
2241.37 1765
2241.82 1790
2242.26 1671
2242.71 1716
2243.16 1729
2243.60 1622
2244.05 1727
2244.50 1990
2244.94 1851
2245.39 1826
2245.84 1707
2246.28 1764
2246.73 1963
2247.18 1868
2247.62 1798
2248.07 1666
2248.52 1510
2248.96 1674
2249.41 1701
2249.86 1728
2250.31 1742
2250.75 1879
2251.20 1836
2251.65 1663
2252.10 1789
2252.54 1810
2252.99 1798
2253.44 1816
2253.89 1744
2254.33 1745
2254.78 1766
2255.23 1737
2255.68 1777
2256.12 1648
2256.57 1843
2257.02 1674
2257.47 1671
2257.91 1683
2258.36 1668
2258.81 1537
2259.26 1530
2259.71 1666
2260.16 1807
2260.60 1827
2261.05 2005
2261.50 1970
2261.95 2095
2262.40 2038
2262.84 2106
2263.29 2203
2263.74 2313
2264.19 2312
2264.64 2265
2265.09 2261
2265.54 2255
2265.98 2161
2266.43 2219
2266.88 2302
2267.33 2246
2267.78 2521
2268.23 2309
2268.68 2226
2269.13 2214
2269.58 2053
2270.03 2039
2270.47 2146
2270.92 2253
2271.37 2301
2271.82 2265
2272.27 2217
2272.72 1879
2273.17 1953
2273.62 2048
2274.07 1989
2274.52 1867
2274.97 1888
2275.42 1912
2275.87 1988
2276.32 1913
2276.77 1898
2277.22 2022
2277.67 1871
2278.12 1864
2278.57 1859
2279.02 1888
2279.47 1811
2279.92 1795
2280.37 1814
2280.82 1826
2281.27 1870
2281.72 2017
2282.17 2023
2282.62 2264
2283.07 1965
2283.52 2002
2283.97 1939
2284.42 1930
2284.87 1988
2285.32 1979
2285.77 1815
2286.22 1932
2286.67 2056
2287.13 2077
2287.58 2284
2288.03 2205
2288.48 2531
2288.93 2602
2289.38 2812
2289.83 3072
2290.28 3412
2290.73 3460
2291.18 3445
2291.64 3458
2292.09 3673
2292.54 3795
2292.99 3466
2293.44 3280
2293.89 3032
2294.34 3002
2294.80 3002
2295.25 2731
2295.70 2638
2296.15 2586
2296.60 2526
2297.05 2416
2297.51 2077
2297.96 2197
2298.41 1990
2298.86 1898
2299.31 1876
2299.77 2118
2300.22 2281
2300.67 2059
2301.12 2016
2301.57 1974
2302.03 1871
2302.48 1939
2302.93 1781
2303.38 1757
2303.84 2083
2304.29 2015
2304.74 2056
2305.19 1927
2305.65 2153
2306.10 2204
2306.55 2026
2307.01 1982
2307.46 1969
2307.91 2040
2308.36 2328
2308.82 2170
2309.27 2229
2309.72 2363
2310.18 2413
2310.63 2184
2311.08 2259
2311.54 2322
2311.99 2153
2312.44 2191
2312.90 2192
2313.35 2060
2313.80 1992
2314.26 2044
2314.71 1943
2315.16 1981
2315.62 1771
2316.07 1920
2316.52 1902
2316.98 1881
2317.43 1933
2317.88 1997
2318.34 2038
2318.79 2047
2319.25 2211
2319.70 2164
2320.15 2134
2320.61 1987
2321.06 2338
2321.52 2127
2321.97 2164
2322.43 2162
2322.88 2055
2323.33 2058
2323.79 2028
2324.24 1957
2324.70 2045
2325.15 2230
2325.61 2238
2326.06 2132
2326.52 2132
2326.97 2118
2327.43 2226
2327.88 2314
2328.34 2478
2328.79 2379
2329.25 2398
2329.70 2395
2330.16 2352
2330.61 2402
2331.07 2288
2331.52 2413
2331.98 2427
2332.43 2389
2332.89 2252
2333.34 2259
2333.80 2194
2334.25 2059
2334.71 1999
2335.16 1979
2335.62 1999
2336.08 2119
2336.53 2103
2336.99 2047
2337.44 2152
2337.90 2200
2338.35 2304
2338.81 2292
2339.27 2242
2339.72 2454
2340.18 2444
2340.63 2464
2341.09 2428
2341.55 2288
2342.00 2308
2342.46 2250
2342.91 2353
2343.37 2194
2343.83 2330
2344.28 2381
2344.74 2324
2345.20 2319
2345.65 2483
2346.11 2569
2346.57 2609
2347.02 2423
2347.48 2465
2347.94 2513
2348.39 2478
2348.85 2306
2349.31 2217
2349.76 2190
2350.22 2095
2350.68 1996
2351.14 2135
2351.59 2072
2352.05 2142
2352.51 2134
2352.96 2191
2353.42 1994
2353.88 2010
2354.34 2034
2354.79 1974
2355.25 1915
2355.71 1839
2356.17 1931
2356.62 1918
2357.08 1796
2357.54 1890
2358.00 1936
2358.46 1827
2358.91 1996
2359.37 1913
2359.83 2108
2360.29 2128
2360.74 2108
2361.20 2044
2361.66 2119
2362.12 2129
2362.58 2077
2363.04 2013
2363.49 1989
2363.95 2061
2364.41 2255
2364.87 2030
2365.33 2044
2365.79 2107
2366.24 1905
2366.70 2073
2367.16 2227
2367.62 2244
2368.08 2237
2368.54 2277
2369.00 2265
2369.46 2154
2369.91 1983
2370.37 2093
2370.83 2138
2371.29 2118
2371.75 1973
2372.21 2028
2372.67 1988
2373.13 1949
2373.59 2081
2374.05 2129
2374.51 2015
2374.97 2189
2375.42 1998
2375.88 2125
2376.34 2230
2376.80 2010
2377.26 2110
2377.72 2173
2378.18 2010
2378.64 2082
2379.10 1948
2379.56 2133
2380.02 1962
2380.48 1934
2380.94 2027
2381.40 2317
2381.86 2364
2382.32 2169
2382.78 2202
2383.24 2067
2383.70 2121
2384.16 1954
2384.62 1750
2385.08 1857
2385.54 1907
2386.00 1996
2386.47 1906
2386.93 1863
2387.39 1919
2387.85 1771
2388.31 1895
2388.77 1908
2389.23 2080
2389.69 2112
2390.15 2001
2390.61 1996
2391.07 2077
2391.53 1894
2391.99 1925
2392.46 1822
2392.92 1792
2393.38 1926
2393.84 1866
2394.30 1726
2394.76 1794
2395.22 1736
2395.68 1820
2396.15 2017
2396.61 1935
2397.07 1845
2397.53 1811
2397.99 1818
2398.45 1786
2398.92 1863
2399.38 1893
2399.84 1979
2400.30 1904
2400.76 1819
2401.23 1863
2401.69 1802
2402.15 1936
2402.61 1833
2403.07 1719
2403.54 1644
2404.00 1674
2404.46 1931
2404.92 1717
2405.38 2049
2405.85 1929
2406.31 1935
2406.77 2126
2407.23 2245
2407.70 1829
2408.16 1845
2408.62 1784
2409.08 1977
2409.55 1973
2410.01 2013
2410.47 2000
2410.94 1878
2411.40 1798
2411.86 1805
2412.32 1912
2412.79 1686
2413.25 1703
2413.71 1870
2414.18 2049
2414.64 2028
2415.10 2276
2415.57 2221
2416.03 2276
2416.49 2340
2416.96 2431
2417.42 2592
2417.88 2562
2418.35 2453
2418.81 2407
2419.28 2529
2419.74 2708
2420.20 2766
2420.67 2481
2421.13 2477
2421.59 2387
2422.06 2369
2422.52 2286
2422.99 2313
2423.45 2326
2423.91 2182
2424.38 1977
2424.84 2053
2425.31 2230
2425.77 2240
2426.24 2098
2426.70 2010
2427.16 2083
2427.63 1946
2428.09 1821
2428.56 1902
2429.02 1963
2429.49 1901
2429.95 1933
2430.42 1978
2430.88 1966
2431.35 1976
2431.81 1978
2432.28 2046
2432.74 2195
2433.21 2118
2433.67 2057
2434.14 1996
2434.60 1999
2435.07 1992
2435.53 2123
2436.00 2221
2436.46 2338
2436.93 2154
2437.39 2233
2437.86 2399
2438.32 2539
2438.79 2539
2439.26 2593
2439.72 2651
2440.19 2558
2440.65 2546
2441.12 2738
2441.58 2753
2442.05 2669
2442.52 2574
2442.98 2846
2443.45 2621
2443.91 2276
2444.38 2169
2444.85 2113
2445.31 2129
2445.78 2084
2446.24 1882
2446.71 1698
2447.18 1904
2447.64 1685
2448.11 1628
2448.58 1875
2449.04 1744
2449.51 1792
2449.98 1778
2450.44 1694
2450.91 1878
2451.38 1750
2451.84 1932
2452.31 1820
2452.78 1799
2453.24 1914
2453.71 2152
2454.18 2056
2454.64 2228
2455.11 2078
2455.58 1982
2456.05 1803
2456.51 1754
2456.98 2032
2457.45 2038
2457.92 1975
2458.38 2052
2458.85 1899
2459.32 1902
2459.79 2130
2460.25 1807
2460.72 1902
2461.19 1951
2461.66 1751
2462.12 1897
2462.59 1922
2463.06 2082
2463.53 1853
2464.00 1868
2464.46 1829
2464.93 1860
2465.40 1906
2465.87 1957
2466.34 1816
2466.80 1898
2467.27 2044
2467.74 2060
2468.21 1983
2468.68 1993
2469.15 1886
2469.61 1893
2470.08 1989
2470.55 2060
2471.02 1864
2471.49 1889
2471.96 1962
2472.43 1959
2472.89 1915
2473.36 1955
2473.83 1796
2474.30 1884
2474.77 1806
2475.24 1708
2475.71 1836
2476.18 1869
2476.65 1971
2477.12 1912
2477.59 1875
2478.05 1759
2478.52 2016
2478.99 2154
2479.46 2029
2479.93 2014
2480.40 2034
2480.87 2080
2481.34 2147
2481.81 2055
2482.28 2172
2482.75 2178
2483.22 2054
2483.69 1882
2484.16 1951
2484.63 1871
2485.10 1830
2485.57 1983
2486.04 1994
2486.51 2165
2486.98 2084
2487.45 2343
2487.92 2105
2488.39 1969
2488.86 1923
2489.33 1827
2489.80 2046
2490.27 2026
2490.74 1944
2491.21 1867
2491.68 2047
2492.15 1931
2492.62 2011
2493.10 1959
2493.57 1997
2494.04 2140
2494.51 2200
2494.98 1839
2495.45 2074
2495.92 1876
2496.39 2034
2496.86 2027
2497.33 1983
2497.80 2117
2498.28 1939
2498.75 2040
2499.22 1961
2499.69 2013
2500.16 1948
2500.63 1771
2501.10 1596
2501.58 1686
2502.05 1785
2502.52 1860
2502.99 1665
2503.46 1790
2503.93 1710
2504.41 1840
2504.88 1866
2505.35 1930
2505.82 2011
2506.29 2053
2506.76 1992
2507.24 2292
2507.71 2399
2508.18 2348
2508.65 2500
2509.13 2409
2509.60 2455
2510.07 2384
2510.54 2334
2511.01 2410
2511.49 2462
2511.96 2204
2512.43 2230
2512.90 2038
2513.38 2044
2513.85 2251
2514.32 2087
2514.80 2004
2515.27 2020
2515.74 2070
2516.21 2174
2516.69 2043
2517.16 1987
2517.63 1970
2518.11 2035
2518.58 2004
2519.05 1959
2519.53 2095
2520.00 1932
2520.47 1883
2520.95 1938
2521.42 1893
2521.89 1819
2522.37 1753
2522.84 1816
2523.31 1925
2523.79 1821
2524.26 1740
2524.73 1726
2525.21 1601
2525.68 1646
2526.16 1802
2526.63 1997
2527.10 1950
2527.58 1830
2528.05 1868
2528.52 1820
2529.00 1847
2529.47 1768
2529.95 1875
2530.42 2072
2530.90 2062
2531.37 1915
2531.84 2050
2532.32 2073
2532.79 2149
2533.27 2000
2533.74 1929
2534.22 2037
2534.69 2062
2535.17 1996
2535.64 1864
2536.12 1962
2536.59 2025
2537.07 1992
2537.54 1985
2538.02 1963
2538.49 2045
2538.97 1998
2539.44 2014
2539.92 1992
2540.39 2090
2540.87 2031
2541.34 2078
2541.82 2150
2542.29 2021
2542.77 1829
2543.24 1843
2543.72 1849
2544.19 2010
2544.67 1994
2545.14 1971
2545.62 2071
2546.10 2243
2546.57 2181
2547.05 2071
2547.52 2393
2548.00 2236
2548.47 2419
2548.95 2458
2549.43 2679
2549.90 2630
2550.38 2533
2550.86 2365
2551.33 2478
2551.81 2493
2552.28 2334
2552.76 2358
2553.24 2642
2553.71 2778
2554.19 2430
2554.67 2510
2555.14 2646
2555.62 2805
2556.10 2829
2556.57 2663
2557.05 2586
2557.53 2475
2558.00 2472
2558.48 2484
2558.96 2596
2559.43 2406
2559.91 2136
2560.39 2198
2560.86 2013
2561.34 1956
2561.82 1937
2562.30 1858
2562.77 1812
2563.25 1897
2563.73 1842
2564.21 1868
2564.68 1993
2565.16 1837
2565.64 1575
2566.12 1853
2566.59 1924
2567.07 1842
2567.55 1789
2568.03 1853
2568.50 1731
2568.98 1867
2569.46 1775
2569.94 1900
2570.42 1978
2570.89 1816
2571.37 1878
2571.85 1782
2572.33 1923
2572.81 1900
2573.28 1880
2573.76 1851
2574.24 1896
2574.72 1841
2575.20 1810
2575.68 1894
2576.15 1791
2576.63 1894
2577.11 2064
2577.59 1954
2578.07 2135
2578.55 2018
2579.03 1794
2579.50 1858
2579.98 2101
2580.46 1958
2580.94 1726
2581.42 1865
2581.90 1981
2582.38 1890
2582.86 1814
2583.34 1939
2583.82 2113
2584.30 1988
2584.77 1905
2585.25 1797
2585.73 1821
2586.21 2064
2586.69 1950
2587.17 1739
2587.65 1782
2588.13 1859
2588.61 2021
2589.09 1971
2589.57 1967
2590.05 1919
2590.53 2038
2591.01 2083
2591.49 2001
2591.97 2007
2592.45 2039
2592.93 2055
2593.41 2084
2593.89 2111
2594.37 2123
2594.85 2001
2595.33 2121
2595.81 2199
2596.29 2000
2596.77 1957
2597.25 1878
2597.73 1872
2598.21 1900
2598.69 1985
2599.17 1824
2599.65 1777
2600.14 1888
2600.62 1891
2601.10 1806
2601.58 1895
2602.06 1801
2602.54 1783
2603.02 1737
2603.50 1876
2603.98 1802
2604.46 1769
2604.95 1821
2605.43 1918
2605.91 1958
2606.39 1880
2606.87 1880
2607.35 2022
2607.83 2156
2608.31 2037
2608.80 2149
2609.28 2066
2609.76 2228
2610.24 2305
2610.72 2096
2611.20 2110
2611.69 2020
2612.17 1962
2612.65 1904
2613.13 1859
2613.61 2017
2614.10 1959
2614.58 1916
2615.06 1824
2615.54 1859
2616.02 2055
2616.51 2188
2616.99 2010
2617.47 2012
2617.95 2000
2618.44 1808
2618.92 1929
2619.40 1824
2619.88 1855
2620.37 2059
2620.85 2108
2621.33 1966
2621.81 1879
2622.30 2036
2622.78 1856
2623.26 1941
2623.75 2010
2624.23 1974
2624.71 1949
2625.19 1951
2625.68 1919
2626.16 1827
2626.64 1782
2627.13 1768
2627.61 1991
2628.09 1859
2628.58 1814
2629.06 1911
2629.54 1779
2630.03 1824
2630.51 1903
2630.99 1850
2631.48 1904
2631.96 1981
2632.45 1975
2632.93 1814
2633.41 2013
2633.90 1944
2634.38 1822
2634.86 1853
2635.35 1780
2635.83 1899
2636.32 1831
2636.80 1767
2637.28 1901
2637.77 1958
2638.25 1863
2638.74 1902
2639.22 1884
2639.71 1976
2640.19 2024
2640.68 1865
2641.16 1959
2641.64 2207
2642.13 2119
2642.61 2006
2643.10 1918
2643.58 1946
2644.07 2155
2644.55 1984
2645.04 1948
2645.52 1892
2646.01 1874
2646.49 1781
2646.98 1755
2647.46 1760
2647.95 1763
2648.43 1829
2648.92 2005
2649.40 1986
2649.89 1889
2650.37 1916
2650.86 1860
2651.34 1971
2651.83 1910
2652.32 1766
2652.80 1770
2653.29 1998
2653.77 2053
2654.26 2050
2654.74 1905
2655.23 1988
2655.72 2124
2656.20 1961
2656.69 2144
2657.17 2171
2657.66 2011
2658.15 1994
2658.63 2074
2659.12 2141
2659.60 1945
2660.09 1810
2660.58 1713
2661.06 1915
2661.55 1892
2662.04 1870
2662.52 1760
2663.01 1901
2663.49 1842
2663.98 1836
2664.47 1909
2664.95 1975
2665.44 1856
2665.93 1912
2666.42 1942
2666.90 1837
2667.39 1955
2667.88 2042
2668.36 2079
2668.85 1932
2669.34 2115
2669.82 2054
2670.31 1824
2670.80 1875
2671.29 1954
2671.77 1917
2672.26 2265
2672.75 2247
2673.24 2338
2673.72 2454
2674.21 2308
2674.70 2650
2675.19 2567
2675.67 2554
2676.16 2613
2676.65 2614
2677.14 2622
2677.62 2393
2678.11 2548
2678.60 2450
2679.09 2481
2679.58 2615
2680.06 2463
2680.55 2449
2681.04 2426
2681.53 2436
2682.02 2409
2682.51 2485
2682.99 2577
2683.48 2731
2683.97 2775
2684.46 2614
2684.95 2737
2685.44 2522
2685.92 2359
2686.41 2290
2686.90 2190
2687.39 2253
2687.88 2247
2688.37 2132
2688.86 2311
2689.35 2333
2689.83 1987
2690.32 2070
2690.81 2124
2691.30 2229
2691.79 2013
2692.28 2064
2692.77 1979
2693.26 2031
2693.75 2011
2694.24 1961
2694.73 2024
2695.22 2143
2695.71 2120
2696.20 2129
2696.68 2106
2697.17 2115
2697.66 2019
2698.15 2044
2698.64 1941
2699.13 2084
2699.62 2031
2700.11 2074
2700.60 2292
2701.09 2297
2701.58 2240
2702.07 2164
2702.56 2288
2703.05 2450
2703.54 2269
2704.03 2146
2704.52 2214
2705.01 2238
2705.50 2274
2706.00 2033
2706.49 2131
2706.98 2064
2707.47 2106
2707.96 1951
2708.45 1919
2708.94 1998
2709.43 1951
2709.92 1635
2710.41 1826
2710.90 1935
2711.39 1957
2711.88 1883
2712.37 1834
2712.87 1900
2713.36 1994
2713.85 1931
2714.34 1867
2714.83 1786
2715.32 1993
2715.81 1849
2716.30 1887
2716.80 1705
2717.29 1752
2717.78 1738
2718.27 1864
2718.76 2023
2719.25 1849
2719.75 1831
2720.24 2051
2720.73 2051
2721.22 1992
2721.71 2021
2722.20 2072
2722.70 2229
2723.19 2061
2723.68 2250
2724.17 2241
2724.66 2058
2725.16 2042
2725.65 2083
2726.14 2021
2726.63 2135
2727.13 1957
2727.62 1885
2728.11 1920
2728.60 1838
2729.10 1829
2729.59 1785
2730.08 1826
2730.57 1991
2731.07 1865
2731.56 1908
2732.05 2020
2732.54 2042
2733.04 2215
2733.53 2040
2734.02 2016
2734.52 1931
2735.01 1977
2735.50 1974
2736.00 1974
2736.49 2062
2736.98 1841
2737.47 1876
2737.97 1928
2738.46 2058
2738.95 2062
2739.45 2037
2739.94 2012
2740.44 2071
2740.93 1870
2741.42 2084
2741.92 2111
2742.41 1929
2742.90 1939
2743.40 1808
2743.89 1726
2744.39 1745
2744.88 1815
2745.37 1771
2745.87 1817
2746.36 1901
2746.86 1815
2747.35 1848
2747.84 1850
2748.34 1878
2748.83 1817
2749.33 1797
2749.82 1867
2750.32 1847
2750.81 1831
2751.30 1863
2751.80 1899
2752.29 1811
2752.79 2019
2753.28 1883
2753.78 1863
2754.27 1865
2754.77 1991
2755.26 1998
2755.76 2108
2756.25 2091
2756.75 1960
2757.24 2007
2757.74 2050
2758.23 1985
2758.73 1856
2759.22 1864
2759.72 1924
2760.21 1964
2760.71 1988
2761.20 1917
2761.70 1949
2762.20 1970
2762.69 1885
2763.19 1972
2763.68 1987
2764.18 1799
2764.67 1822
2765.17 1846
2765.67 1875
2766.16 1849
2766.66 1914
2767.15 1928
2767.65 2086
2768.14 1974
2768.64 1884
2769.14 1945
2769.63 2122
2770.13 2234
2770.63 2085
2771.12 2154
2771.62 1996
2772.11 2038
2772.61 2173
2773.11 2171
2773.60 2365
2774.10 2151
2774.60 2130
2775.09 2200
2775.59 2289
2776.09 2205
2776.58 2358
2777.08 2219
2777.58 2105
2778.07 2053
2778.57 2295
2779.07 2148
2779.57 2163
2780.06 2175
2780.56 2043
2781.06 2109
2781.55 2149
2782.05 2001
2782.55 1994
2783.05 1921
2783.54 1825
2784.04 2083
2784.54 2064
2785.04 2018
2785.53 2074
2786.03 2038
2786.53 1961
2787.03 2016
2787.52 1941
2788.02 2023
2788.52 1958
2789.02 1921
2789.52 2101
2790.01 1893
2790.51 1954
2791.01 1903
2791.51 1884
2792.01 1828
2792.50 1873
2793.00 1930
2793.50 2085
2794.00 2254
2794.50 2370
2795.00 2407
2795.50 2473
2795.99 2727
2796.49 2714
2796.99 2739
2797.49 2804
2797.99 2802
2798.49 2899
2798.99 2871
2799.48 2963
2799.98 2850
2800.48 2888
2800.98 2689
2801.48 2532
2801.98 2456
2802.48 2345
2802.98 2347
2803.48 2234
2803.98 2407
2804.48 2319
2804.97 2499
2805.47 2554
2805.97 2654
2806.47 2844
2806.97 2867
2807.47 3024
2807.97 3363
2808.47 3266
2808.97 3290
2809.47 3333
2809.97 3476
2810.47 3309
2810.97 3150
2811.47 3010
2811.97 2849
2812.47 2708
2812.97 2638
2813.47 2284
2813.97 2343
2814.47 2336
2814.97 2200
2815.47 2102
2815.97 2251
2816.47 2255
2816.97 2290
2817.47 2176
2817.97 2153
2818.47 2139
2818.97 2266
2819.47 2315
2819.98 2292
2820.48 2278
2820.98 2402
2821.48 2298
2821.98 2361
2822.48 2119
2822.98 2208
2823.48 2125
2823.98 2060
2824.48 2139
2824.98 2217
2825.49 2127
2825.99 2005
2826.49 1879
2826.99 2254
2827.49 2039
2827.99 2032
2828.49 2108
2828.99 2023
2829.50 2015
2830.00 1960
2830.50 1999
2831.00 1903
2831.50 1836
2832.00 1830
2832.51 1903
2833.01 1920
2833.51 1953
2834.01 2038
2834.51 2034
2835.02 2163
2835.52 2094
2836.02 2073
2836.52 2154
2837.02 2137
2837.53 2032
2838.03 2314
2838.53 2038
2839.03 1910
2839.54 2021
2840.04 2005
2840.54 2172
2841.04 2066
2841.55 2025
2842.05 2024
2842.55 2170
2843.05 2179
2843.56 2050
2844.06 2109
2844.56 2135
2845.07 2299
2845.57 2305
2846.07 2230
2846.57 2356
2847.08 2268
2847.58 2414
2848.08 2332
2848.59 2367
2849.09 2427
2849.59 2506
2850.10 2340
2850.60 2299
2851.10 2337
2851.61 2215
2852.11 2284
2852.61 2218
2853.12 2059
2853.62 1899
2854.12 1916
2854.63 2006
2855.13 1958
2855.64 2053
2856.14 2006
2856.64 1936
2857.15 1915
2857.65 2109
2858.16 2239
2858.66 2056
2859.16 2039
2859.67 2263
2860.17 2169
2860.68 2086
2861.18 2154
2861.69 2011
2862.19 2088
2862.69 1936
2863.20 1759
2863.70 1979
2864.21 2050
2864.71 1893
2865.22 1855
2865.72 1732
2866.23 1812
2866.73 1917
2867.24 1895
2867.74 1924
2868.25 1762
2868.75 2003
2869.26 1959
2869.76 1920
2870.27 2039
2870.77 1934
2871.28 1812
2871.78 1804
2872.29 1979
2872.79 1984
2873.30 2058
2873.80 2054
2874.31 2204
2874.81 2306
2875.32 2050
2875.83 2066
2876.33 2084
2876.84 2032
2877.34 2050
2877.85 2046
2878.35 2154
2878.86 2123
2879.37 2008
2879.87 2148
2880.38 2247
2880.88 2340
2881.39 2327
2881.90 2455
2882.40 2455
2882.91 2486
2883.41 2732
2883.92 2611
2884.43 2478
2884.93 2581
2885.44 2678
2885.95 2778
2886.45 2789
2886.96 2769
2887.47 2728
2887.97 2672
2888.48 2628
2888.99 2780
2889.49 2778
2890.00 2616
2890.51 2446
2891.01 2462
2891.52 2470
2892.03 2377
2892.54 2255
2893.04 2126
2893.55 2235
2894.06 2325
2894.56 2480
2895.07 2305
2895.58 2298
2896.09 2299
2896.59 2371
2897.10 2417
2897.61 2819
2898.12 2628
2898.62 2599
2899.13 2568
2899.64 2421
2900.15 2351
2900.65 2516
2901.16 2605
2901.67 2765
2902.18 2685
2902.69 2713
2903.19 2627
2903.70 2707
2904.21 2788
2904.72 2650
2905.23 2615
2905.73 2551
2906.24 2511
2906.75 2519
2907.26 2365
2907.77 2369
2908.28 2503
2908.79 2350
2909.29 2239
2909.80 2154
2910.31 1993
2910.82 2120
2911.33 1972
2911.84 2034
2912.35 2105
2912.85 2226
2913.36 2367
2913.87 2050
2914.38 2211
2914.89 2387
2915.40 2009
2915.91 2150
2916.42 2026
2916.93 2051
2917.44 1990
2917.95 2025
2918.45 2095
2918.96 2054
2919.47 2055
2919.98 2071
2920.49 2147
2921.00 2189
2921.51 2086
2922.02 2341
2922.53 2376
2923.04 2218
2923.55 2360
2924.06 2744
2924.57 2852
2925.08 2779
2925.59 3022
2926.10 3011
2926.61 3154
2927.12 3023
2927.63 2933
2928.14 2963
2928.65 2717
2929.16 2759
2929.67 2253
2930.18 2213
2930.69 2262
2931.20 2071
2931.71 1943
2932.22 2000
2932.73 2052
2933.25 2010
2933.76 2060
2934.27 2103
2934.78 2158
2935.29 2202
2935.80 2230
2936.31 2243
2936.82 2191
2937.33 2107
2937.84 2215
2938.35 2183
2938.87 2186
2939.38 2266
2939.89 2289
2940.40 2347
2940.91 2203
2941.42 2336
2941.93 2202
2942.44 2244
2942.96 2323
2943.47 2580
2943.98 2557
2944.49 2475
2945.00 2505
2945.51 2573
2946.03 2710
2946.54 2632
2947.05 2776
2947.56 3007
2948.07 3073
2948.59 3031
2949.10 2686
2949.61 2789
2950.12 2890
2950.63 2589
2951.15 2364
2951.66 2301
2952.17 2105
2952.68 1918
2953.19 1932
2953.71 2070
2954.22 2040
2954.73 2068
2955.24 2131
2955.76 2183
2956.27 2021
2956.78 2060
2957.30 2149
2957.81 1991
2958.32 2135
2958.83 2210
2959.35 2224
2959.86 2290
2960.37 2205
2960.89 2043
2961.40 2421
2961.91 2491
2962.43 2241
2962.94 2191
2963.45 2392
2963.96 2455
2964.48 2516
2964.99 2351
2965.51 2298
2966.02 2247
2966.53 2094
2967.05 2116
2967.56 2180
2968.07 2099
2968.59 2212
2969.10 1952
2969.61 1931
2970.13 1978
2970.64 1986
2971.16 2140
2971.67 1994
2972.18 2101
2972.70 2043
2973.21 1948
2973.73 2108
2974.24 2011
2974.75 1997
2975.27 2037
2975.78 2013
2976.30 2242
2976.81 1985
2977.33 2060
2977.84 1963
2978.36 2106
2978.87 2060
2979.38 2011
2979.90 2172
2980.41 2231
2980.93 2062
2981.44 2150
2981.96 2099
2982.47 1971
2982.99 2146
2983.50 2260
2984.02 2311
2984.53 2432
2985.05 2412
2985.56 2276
2986.08 2346
2986.59 2462
2987.11 2459
2987.63 2588
2988.14 2482
2988.66 2535
2989.17 2586
2989.69 2524
2990.20 2558
2990.72 2476
2991.23 2408
2991.75 2554
2992.27 2439
2992.78 2519
2993.30 2602
2993.81 2690
2994.33 2896
2994.84 2927
2995.36 2813
2995.88 2890
2996.39 2960
2996.91 3058
2997.43 2895
2997.94 3213
2998.46 3220
2998.97 3245
2999.49 3022
3000.01 3135
3000.52 3017
3001.04 3125
3001.56 3281
3002.07 3341
3002.59 3503
3003.11 3673
3003.62 3882
3004.14 4265
3004.66 4274
3005.17 4512
3005.69 4630
3006.21 4669
3006.72 4594
3007.24 4649
3007.76 4010
3008.28 3805
3008.79 3544
3009.31 3348
3009.83 2953
3010.34 2840
3010.86 2415
3011.38 2310
3011.90 2198
3012.41 2272
3012.93 2568
3013.45 2528
3013.97 2638
3014.48 2609
3015.00 2440
3015.52 2428
3016.04 2458
3016.56 2404
3017.07 2565
3017.59 2626
3018.11 2631
3018.63 2525
3019.15 2451
3019.66 2486
3020.18 2511
3020.70 2520
3021.22 2721
3021.74 2763
3022.26 2772
3022.77 2738
3023.29 2657
3023.81 2545
3024.33 2556
3024.85 2585
3025.37 2764
3025.88 2568
3026.40 2507
3026.92 2488
3027.44 2393
3027.96 2271
3028.48 2417
3029.00 2339
3029.52 2333
3030.04 2278
3030.55 2158
3031.07 2292
3031.59 2310
3032.11 2218
3032.63 2197
3033.15 2264
3033.67 2475
3034.19 2278
3034.71 2477
3035.23 2312
3035.75 2341
3036.27 2321
3036.79 2414
3037.31 2472
3037.83 2193
3038.35 2336
3038.87 2189
3039.39 2286
3039.91 2338
3040.42 2443
3040.94 2358
3041.46 2154
3041.98 2190
3042.50 2144
3043.03 2043
3043.55 2109
3044.07 2202
3044.59 2128
3045.11 2137
3045.63 2115
3046.15 2101
3046.67 2297
3047.19 2117
3047.71 2016
3048.23 2070
3048.75 1946
3049.27 1998
3049.79 2129
3050.31 2207
3050.83 2138
3051.35 2224
3051.87 2095
3052.39 2040
3052.92 2044
3053.44 2051
3053.96 2044
3054.48 2012
3055.00 2116
3055.52 1980
3056.04 1984
3056.56 2078
3057.09 1984
3057.61 1974
3058.13 2006
3058.65 2063
3059.17 2108
3059.69 2118
3060.21 1993
3060.74 1958
3061.26 2068
3061.78 2073
3062.30 2085
3062.82 2069
3063.34 2110
3063.87 2082
3064.39 2232
3064.91 1948
3065.43 2232
3065.95 2299
3066.48 2265
3067.00 1991
3067.52 2219
3068.04 2411
3068.57 2304
3069.09 2188
3069.61 2227
3070.13 2213
3070.66 2243
3071.18 2274
3071.70 2165
3072.22 2327
3072.75 2371
3073.27 2191
3073.79 2264
3074.31 2305
3074.84 2315
3075.36 2358
3075.88 2251
3076.41 2332
3076.93 2561
3077.45 2479
3077.97 2576
3078.50 2369
3079.02 2625
3079.54 2788
3080.07 2754
3080.59 2741
3081.11 2697
3081.64 2768
3082.16 2772
3082.68 2691
3083.21 2800
3083.73 2892
3084.26 2891
3084.78 3010
3085.30 2990
3085.83 2745
3086.35 2656
3086.87 2811
3087.40 2991
3087.92 2759
3088.45 2592
3088.97 2472
3089.49 2499
3090.02 2453
3090.54 2558
3091.07 2469
3091.59 2490
3092.11 2421
3092.64 2455
3093.16 2495
3093.69 2612
3094.21 2681
3094.74 2711
3095.26 2912
3095.79 2722
3096.31 2824
3096.84 2857
3097.36 3017
3097.89 3001
3098.41 2943
3098.93 3088
3099.46 3414
3099.98 4147
3100.51 4511
3101.03 4856
3101.56 5189
3102.09 6296
3102.61 7090
3103.14 7456
3103.66 7900
3104.19 8542
3104.71 9004
3105.24 7911
3105.76 7144
3106.29 6534
3106.81 5802
3107.34 5213
3107.86 4505
3108.39 3788
3108.92 3524
3109.44 3830
3109.97 3372
3110.49 3028
3111.02 3060
3111.55 2916
3112.07 3045
3112.60 3155
3113.12 3088
3113.65 2940
3114.18 2845
3114.70 2754
3115.23 2494
3115.75 2610
3116.28 2476
3116.81 2521
3117.33 2489
3117.86 2328
3118.39 2291
3118.91 2348
3119.44 2606
3119.97 2522
3120.49 2580
3121.02 2560
3121.55 2770
3122.07 2677
3122.60 2706
3123.13 2797
3123.65 2522
3124.18 2622
3124.71 2656
3125.24 2578
3125.76 2575
3126.29 2380
3126.82 2512
3127.34 2319
3127.87 2391
3128.40 2241
3128.93 2291
3129.45 2402
3129.98 2154
3130.51 2106
3131.04 2215
3131.56 2269
3132.09 2139
3132.62 2247
3133.15 2188
3133.68 2183
3134.20 2140
3134.73 2459
3135.26 2157
3135.79 2239
3136.32 2486
3136.84 2450
3137.37 2425
3137.90 2385
3138.43 2252
3138.96 2254
3139.48 2347
3140.01 2236
3140.54 2147
3141.07 2158
3141.60 2109
3142.13 2146
3142.66 2098
3143.18 2240
3143.71 2259
3144.24 2126
3144.77 2061
3145.30 2283
3145.83 2488
3146.36 2390
3146.89 2456
3147.41 2655
3147.94 2654
3148.47 2806
3149.00 2597
3149.53 2588
3150.06 2917
3150.59 2840
3151.12 2622
3151.65 2746
3152.18 2582
3152.71 2503
3153.24 2497
3153.77 2378
3154.30 2474
3154.82 2512
3155.35 2496
3155.88 2327
3156.41 2216
3156.94 2273
3157.47 2513
3158.00 2581
3158.53 2759
3159.06 2613
3159.59 2493
3160.12 2354
3160.65 2309
3161.18 2447
3161.71 2404
3162.24 2282
3162.77 2273
3163.30 2334
3163.83 2234
3164.37 2169
3164.90 2294
3165.43 2436
3165.96 2102
3166.49 1967
3167.02 2033
3167.55 2063
3168.08 2002
3168.61 2053
3169.14 2261
3169.67 2096
3170.20 2184
3170.73 1945
3171.26 1932
3171.80 1935
3172.33 2230
3172.86 2240
3173.39 2141
3173.92 2183
3174.45 2485
3174.98 2259
3175.51 2296
3176.05 2342
3176.58 2441
3177.11 2323
3177.64 2279
3178.17 2370
3178.70 2485
3179.23 2255
3179.77 2321
3180.30 2448
3180.83 2450
3181.36 2238
3181.89 2227
3182.43 2264
3182.96 2137
3183.49 2092
3184.02 2193
3184.55 2051
3185.09 2042
3185.62 2121
3186.15 2157
3186.68 2140
3187.21 2147
3187.75 2008
3188.28 2094
3188.81 2258
3189.34 2037
3189.88 2239
3190.41 2012
3190.94 1972
3191.47 2109
3192.01 2047
3192.54 2159
3193.07 2158
3193.61 2022
3194.14 2086
3194.67 2031
3195.20 2134
3195.74 2037
3196.27 2100
3196.80 1992
3197.34 1982
3197.87 2145
3198.40 2285
3198.94 2356
3199.47 2190
3200.00 2434
3200.54 2392
3201.07 2277
3201.60 2266
3202.14 2422
3202.67 2560
3203.21 2391
3203.74 2225
3204.27 2500
3204.81 2655
3205.34 2341
3205.87 2331
3206.41 2460
3206.94 2452
3207.48 2516
3208.01 2561
3208.54 2617
3209.08 2450
3209.61 2668
3210.15 2851
3210.68 2833
3211.22 3079
3211.75 3077
3212.28 3103
3212.82 3190
3213.35 2994
3213.89 2905
3214.42 2800
3214.96 2913
3215.49 2861
3216.03 2484
3216.56 2512
3217.10 2474
3217.63 2453
3218.17 2458
3218.70 2370
3219.24 2559
3219.77 2677
3220.31 2436
3220.84 2450
3221.38 2493
3221.91 2560
3222.45 2511
3222.98 2451
3223.52 2598
3224.05 2502
3224.59 2696
3225.12 2559
3225.66 2634
3226.19 2762
3226.73 2604
3227.27 2556
3227.80 2447
3228.34 2387
3228.87 2339
3229.41 2262
3229.94 2369
3230.48 2255
3231.02 2248
3231.55 2234
3232.09 2262
3232.62 2226
3233.16 2205
3233.70 2236
3234.23 2388
3234.77 2446
3235.31 2409
3235.84 2229
3236.38 2350
3236.91 2655
3237.45 2530
3237.99 2546
3238.52 2740
3239.06 2764
3239.60 2734
3240.13 2759
3240.67 2774
3241.21 2935
3241.75 2792
3242.28 2757
3242.82 2594
3243.36 2494
3243.89 2452
3244.43 2558
3244.97 2600
3245.50 2518
3246.04 2413
3246.58 2527
3247.12 2454
3247.65 2603
3248.19 2516
3248.73 2516
3249.27 2498
3249.80 2583
3250.34 2623
3250.88 2533
3251.42 2470
3251.95 2638
3252.49 2735
3253.03 2672
3253.57 2827
3254.11 2896
3254.64 2729
3255.18 2734
3255.72 3077
3256.26 3188
3256.80 3112
3257.33 3370
3257.87 3410
3258.41 3247
3258.95 3355
3259.49 3728
3260.02 3755
3260.56 3770
3261.10 3921
3261.64 3983
3262.18 4108
3262.72 4139
3263.26 4352
3263.79 4734
3264.33 4980
3264.87 5160
3265.41 5609
3265.95 5768
3266.49 5621
3267.03 5769
3267.57 5700
3268.11 5587
3268.64 5893
3269.18 5541
3269.72 5052
3270.26 4686
3270.80 4267
3271.34 3720
3271.88 3558
3272.42 3181
3272.96 3019
3273.50 3075
3274.04 2824
3274.58 2846
3275.12 2973
3275.66 2951
3276.20 2830
3276.74 2919
3277.28 2774
3277.82 2912
3278.36 2895
3278.90 2927
3279.44 3085
3279.98 3111
3280.52 3068
3281.06 3191
3281.60 3183
3282.14 3224
3282.68 3219
3283.22 3078
3283.76 3126
3284.30 2954
3284.84 3043
3285.38 3254
3285.92 3187
3286.46 3125
3287.00 3045
3287.54 3120
3288.08 3294
3288.62 3338
3289.16 3440
3289.70 3157
3290.24 3141
3290.79 3421
3291.33 3391
3291.87 3336
3292.41 3776
3292.95 3981
3293.49 4148
3294.03 4594
3294.57 4767
3295.11 4690
3295.66 4736
3296.20 5011
3296.74 4909
3297.28 4942
3297.82 4975
3298.36 4979
3298.90 4765
3299.45 4395
3299.99 4291
3300.53 3527
3301.07 3392
3301.61 3496
3302.16 3535
3302.70 3085
3303.24 3129
3303.78 3296
3304.32 3391
3304.87 3395
3305.41 3171
3305.95 3083
3306.49 3109
3307.03 3118
3307.58 3090
3308.12 3028
3308.66 2842
3309.20 2731
3309.75 2921
3310.29 2895
3310.83 2825
3311.37 2831
3311.92 2942
3312.46 2894
3313.00 2945
3313.54 3100
3314.09 3281
3314.63 3181
3315.17 3477
3315.72 3491
3316.26 3616
3316.80 3508
3317.35 3654
3317.89 3558
3318.43 3690
3318.97 3894
3319.52 3981
3320.06 3763
3320.60 4044
3321.15 4053
3321.69 3972
3322.23 4113
3322.78 4227
3323.32 4076
3323.87 4216
3324.41 4062
3324.95 3944
3325.50 3802
3326.04 3588
3326.58 3739
3327.13 3614
3327.67 3736
3328.22 3744
3328.76 3582
3329.30 3680
3329.85 3595
3330.39 3691
3330.94 4574
3331.48 5361
3332.03 6191
3332.57 7767
3333.11 9326
3333.66 11184
3334.20 13187
3334.75 15241
3335.29 18200
3335.84 19432
3336.38 20872
3336.93 21486
3337.47 21533
3338.02 21215
3338.56 19855
3339.11 18075
3339.65 15094
3340.20 13297
3340.74 11078
3341.29 9376
3341.83 7693
3342.38 6376
3342.92 5446
3343.47 4633
3344.01 4406
3344.56 4089
3345.10 3969
3345.65 3679
3346.19 3474
3346.74 3491
3347.28 3394
3347.83 3310
3348.38 3406
3348.92 3207
3349.47 3189
3350.01 3102
3350.56 3129
3351.10 3130
3351.65 3036
3352.20 3267
3352.74 3279
3353.29 3342
3353.83 3346
3354.38 3072
3354.93 3436
3355.47 3071
3356.02 3274
3356.56 3293
3357.11 3208
3357.66 3175
3358.20 2990
3358.75 2954
3359.30 3033
3359.84 3003
3360.39 2893
3360.94 2984
3361.48 2952
3362.03 2881
3362.58 2978
3363.12 3068
3363.67 2887
3364.22 2864
3364.76 3038
3365.31 2895
3365.86 2977
3366.41 2924
3366.95 3104
3367.50 2998
3368.05 2666
3368.59 2766
3369.14 2808
3369.69 2751
3370.24 3010
3370.78 3155
3371.33 3468
3371.88 3640
3372.43 3723
3372.97 3778
3373.52 4067
3374.07 4243
3374.62 4490
3375.17 4460
3375.71 4506
3376.26 4289
3376.81 4212
3377.36 3859
3377.91 3684
3378.45 3474
3379.00 3025
3379.55 2842
3380.10 2773
3380.65 2656
3381.19 2633
3381.74 2644
3382.29 2452
3382.84 2506
3383.39 2457
3383.94 2403
3384.49 2296
3385.03 2485
3385.58 2387
3386.13 2413
3386.68 2425
3387.23 2465
3387.78 2345
3388.33 2154
3388.88 2171
3389.42 2295
3389.97 2357
3390.52 2207
3391.07 2314
3391.62 2133
3392.17 2275
3392.72 2295
3393.27 2147
3393.82 2185
3394.37 2171
3394.92 2245
3395.47 2137
3396.02 2329
3396.57 2268
3397.11 2235
3397.66 2361
3398.21 2290
3398.76 2452
3399.31 2201
3399.86 2169
3400.41 2302
3400.96 2157
3401.51 2323
3402.06 2303
3402.61 2226
3403.16 2054
3403.71 2198
3404.26 2264
3404.81 2293
3405.36 2540
3405.91 2378
3406.46 2295
3407.02 2059
3407.57 2186
3408.12 2399
3408.67 2246
3409.22 2393
3409.77 2382
3410.32 2567
3410.87 2527
3411.42 2596
3411.97 2872
3412.52 3146
3413.07 2923
3413.62 2933
3414.17 2887
3414.73 2770
3415.28 2744
3415.83 2669
3416.38 2584
3416.93 2533
3417.48 2451
3418.03 2168
3418.58 2375
3419.14 2401
3419.69 2330
3420.24 2230
3420.79 2302
3421.34 2279
3421.89 2236
3422.44 2400
3423.00 2363
3423.55 2231
3424.10 2459
3424.65 2573
3425.20 2266
3425.76 2452
3426.31 2478
3426.86 2374
3427.41 2459
3427.96 2186
3428.52 2053
3429.07 2320
3429.62 2173
3430.17 2183
3430.72 2277
3431.28 2220
3431.83 2203
3432.38 2191
3432.93 2039
3433.49 2128
3434.04 2051
3434.59 2164
3435.14 2102
3435.70 2099
3436.25 2156
3436.80 2205
3437.36 2304
3437.91 2074
3438.46 2057
3439.01 2221
3439.57 2477
3440.12 2483
3440.67 2299
3441.23 2364
3441.78 2294
3442.33 2503
3442.89 2431
3443.44 2206
3443.99 2057
3444.55 2118
3445.10 2218
3445.65 2265
3446.21 2069
3446.76 2097
3447.31 2118
3447.87 2162
3448.42 2189
3448.98 2199
3449.53 2267
3450.08 2207
3450.64 1916
3451.19 1844
3451.75 1966
3452.30 1906
3452.85 1899
3453.41 1992
3453.96 1930
3454.52 1914
3455.07 1935
3455.62 1989
3456.18 2020
3456.73 1912
3457.29 1800
3457.84 2079
3458.40 2093
3458.95 2062
3459.51 2245
3460.06 2108
3460.62 2051
3461.17 2051
3461.72 2055
3462.28 2268
3462.83 2319
3463.39 2332
3463.94 2221
3464.50 2177
3465.05 2064
3465.61 2058
3466.17 2206
3466.72 2055
3467.28 2147
3467.83 2107
3468.39 2131
3468.94 2258
3469.50 2443
3470.05 2288
3470.61 2287
3471.16 2392
3471.72 2283
3472.27 2228
3472.83 2232
3473.39 2226
3473.94 2414
3474.50 2346
3475.05 2388
3475.61 2288
3476.17 2275
3476.72 2343
3477.28 2354
3477.83 2495
3478.39 2744
3478.95 2517
3479.50 2619
3480.06 2808
3480.61 2677
3481.17 2628
3481.73 2746
3482.28 2518
3482.84 2625
3483.40 2726
3483.95 2675
3484.51 2550
3485.07 2764
3485.62 2675
3486.18 2767
3486.74 2630
3487.29 2715
3487.85 2647
3488.41 3086
3488.97 3201
3489.52 3570
3490.08 4188
3490.64 4613
3491.19 4717
3491.75 4979
3492.31 5361
3492.87 5973
3493.42 5660
3493.98 5565
3494.54 5339
3495.09 5192
3495.65 5382
3496.21 5094
3496.77 4819
3497.33 4904
3497.88 4875
3498.44 5366
3499.00 5610
3499.56 6020
3500.11 6150
3500.67 6344
3501.23 6171
3501.79 5975
3502.35 5934
3502.90 5407
3503.46 5082
3504.02 5122
3504.58 5169
3505.14 5318
3505.70 5072
3506.25 4979
3506.81 4773
3507.37 4674
3507.93 4616
3508.49 4636
3509.05 4451
3509.61 3998
3510.16 3553
3510.72 3539
3511.28 3047
3511.84 2988
3512.40 2755
3512.96 2930
3513.52 2846
3514.08 2639
3514.63 2731
3515.19 2618
3515.75 2290
3516.31 2508
3516.87 2411
3517.43 2567
3517.99 2576
3518.55 2469
3519.11 2456
3519.67 2652
3520.23 2821
3520.79 2805
3521.35 2686
3521.91 2729
3522.47 2676
3523.03 2672
3523.59 2692
3524.15 2844
3524.71 2861
3525.26 2769
3525.82 2775
3526.38 2808
3526.94 2908
3527.50 2520
3528.07 2665
3528.63 2471
3529.19 2344
3529.75 2330
3530.31 2129
3530.87 2437
3531.43 2341
3531.99 2269
3532.55 2290
3533.11 2495
3533.67 2184
3534.23 2437
3534.79 2305
3535.35 2572
3535.91 2521
3536.47 2593
3537.03 2601
3537.59 2569
3538.15 2592
3538.72 2473
3539.28 2303
3539.84 2426
3540.40 2557
3540.96 2613
3541.52 2729
3542.08 2538
3542.64 2494
3543.20 2828
3543.77 2756
3544.33 2577
3544.89 2635
3545.45 2512
3546.01 2521
3546.57 2378
3547.14 2429
3547.70 2371
3548.26 2164
3548.82 2198
3549.38 2139
3549.94 2047
3550.51 2001
3551.07 1901
3551.63 2118
3552.19 2183
3552.75 2043
3553.32 1954
3553.88 1829
3554.44 1916
3555.00 1970
3555.56 2052
3556.13 2056
3556.69 1990
3557.25 2015
3557.81 2134
3558.38 2027
3558.94 2078
3559.50 1917
3560.06 2012
3560.63 2175
3561.19 2081
3561.75 2263
3562.32 2029
3562.88 2166
3563.44 2116
3564.00 2116
3564.57 2259
3565.13 2201
3565.69 2027
3566.26 2087
3566.82 2072
3567.38 1927
3567.95 1853
3568.51 1901
3569.07 1967
3569.64 1913
3570.20 1922
3570.76 2013
3571.33 1979
3571.89 2073
3572.45 2030
3573.02 1950
3573.58 2032
3574.15 2117
3574.71 2023
3575.27 2002
3575.84 2179
3576.40 2097
3576.96 2115
3577.53 2131
3578.09 2268
3578.66 2188
3579.22 1956
3579.79 1863
3580.35 2017
3580.91 2153
3581.48 1930
3582.04 2005
3582.61 1935
3583.17 1909
3583.74 2046
3584.30 2109
3584.87 2158
3585.43 2051
3585.99 2013
3586.56 1995
3587.12 1907
3587.69 1867
3588.25 1835
3588.82 1978
3589.38 2026
3589.95 1985
3590.51 1956
3591.08 1917
3591.64 1992
3592.21 2214
3592.77 2183
3593.34 2016
3593.91 2024
3594.47 2172
3595.04 2194
3595.60 2003
3596.17 1924
3596.73 1995
3597.30 2067
3597.86 2052
3598.43 2115
3599.00 1975
3599.56 2177
3600.13 2292
3600.69 2114
3601.26 2063
3601.82 2326
3602.39 2240
3602.96 2294
3603.52 2150
3604.09 1939
3604.65 1935
3605.22 1920
3605.79 1799
3606.35 1869
3606.92 1793
3607.49 1920
3608.05 1810
3608.62 1679
3609.19 1954
3609.75 1792
3610.32 1743
3610.89 1703
3611.45 1566
3612.02 1858
3612.59 1864
3613.15 2086
3613.72 2233
3614.29 2262
3614.85 2439
3615.42 2564
3615.99 2744
3616.55 2987
3617.12 3244
3617.69 3558
3618.26 3666
3618.82 4068
3619.39 4126
3619.96 4030
3620.53 3992
3621.09 3867
3621.66 3408
3622.23 3145
3622.80 2917
3623.36 2684
3623.93 2278
3624.50 2253
3625.07 2154
3625.63 2161
3626.20 2102
3626.77 1994
3627.34 1916
3627.91 1986
3628.47 1881
3629.04 1923
3629.61 1925
3630.18 1696
3630.75 1742
3631.31 1891
3631.88 1998
3632.45 2095
3633.02 1928
3633.59 1919
3634.16 1960
3634.73 1928
3635.29 1823
3635.86 1909
3636.43 1770
3637.00 1875
3637.57 1954
3638.14 2155
3638.71 2105
3639.28 2184
3639.84 2431
3640.41 2677
3640.98 2774
3641.55 2770
3642.12 2874
3642.69 3049
3643.26 3051
3643.83 2859
3644.40 2877
3644.97 2739
3645.54 2644
3646.11 2525
3646.67 2620
3647.24 2558
3647.81 2457
3648.38 2388
3648.95 2245
3649.52 2308
3650.09 2361
3650.66 2470
3651.23 2502
3651.80 2537
3652.37 2504
3652.94 2550
3653.51 2735
3654.08 2710
3654.65 2589
3655.22 2495
3655.79 2800
3656.36 2706
3656.93 2822
3657.50 2668
3658.07 2909
3658.64 2769
3659.21 2678
3659.78 2941
3660.35 3117
3660.93 2847
3661.50 2893
3662.07 2682
3662.64 2559
3663.21 2728
3663.78 2309
3664.35 2523
3664.92 2644
3665.49 2620
3666.06 2303
3666.63 2234
3667.20 2151
3667.78 2305
3668.35 2430
3668.92 2476
3669.49 2381
3670.06 2172
3670.63 2134
3671.20 2144
3671.77 2174
3672.35 2181
3672.92 2357
3673.49 2253
3674.06 2210
3674.63 2236
3675.20 2302
3675.78 2479
3676.35 2519
3676.92 2383
3677.49 2557
3678.06 2487
3678.64 2249
3679.21 2279
3679.78 2268
3680.35 2106
3680.92 2194
3681.50 2237
3682.07 2198
3682.64 2217
3683.21 2109
3683.79 2147
3684.36 2131
3684.93 2129
3685.50 2146
3686.07 2269
3686.65 2329
3687.22 2604
3687.79 2639
3688.37 2521
3688.94 2681
3689.51 2935
3690.08 3026
3690.66 3158
3691.23 3088
3691.80 2901
3692.38 2820
3692.95 2833
3693.52 2507
3694.10 2511
3694.67 2473
3695.24 2347
3695.81 2243
3696.39 2294
3696.96 2269
3697.54 2377
3698.11 2399
3698.68 2191
3699.26 2174
3699.83 2306
3700.40 2318
3700.98 2328
3701.55 2315
3702.12 2291
3702.70 2119
3703.27 2214
3703.85 2205
3704.42 2141
3704.99 2226
3705.57 2041
3706.14 2176
3706.72 2203
3707.29 2255
3707.86 2127
3708.44 2070
3709.01 2067
3709.59 2119
3710.16 2049
3710.74 2144
3711.31 2201
3711.89 2136
3712.46 2209
3713.03 2073
3713.61 2117
3714.18 1986
3714.76 2049
3715.33 2071
3715.91 2186
3716.48 1937
3717.06 1983
3717.63 2039
3718.21 2010
3718.78 1904
3719.36 1969
3719.93 2006
3720.51 2057
3721.08 2088
3721.66 1840
3722.23 1762
3722.81 1936
3723.39 1884
3723.96 1809
3724.54 1731
3725.11 1699
3725.69 1750
3726.26 1831
3726.84 1936
3727.41 1918
3727.99 1940
3728.57 2027
3729.14 2129
3729.72 2154
3730.29 2192
3730.87 2227
3731.45 2289
3732.02 2488
3732.60 2446
3733.17 2404
3733.75 2535
3734.33 2648
3734.90 2422
3735.48 2368
3736.06 2357
3736.63 2467
3737.21 2305
3737.79 2104
3738.36 1865
3738.94 2036
3739.52 2025
3740.09 2057
3740.67 1950
3741.25 1977
3741.82 1958
3742.40 1942
3742.98 1901
3743.55 1821
3744.13 1908
3744.71 1857
3745.28 1870
3745.86 1879
3746.44 1831
3747.02 1873
3747.59 1883
3748.17 1856
3748.75 1803
3749.33 1854
3749.90 1905
3750.48 1898
3751.06 1993
3751.64 1988
3752.21 1824
3752.79 2021
3753.37 1892
3753.95 1818
3754.52 1747
3755.10 1721
3755.68 1866
3756.26 1882
3756.84 1820
3757.41 1700
3757.99 1704
3758.57 1801
3759.15 1672
3759.73 1596
3760.31 1808
3760.88 1838
3761.46 1822
3762.04 1917
3762.62 2042
3763.20 2161
3763.78 1932
3764.35 1936
3764.93 1887
3765.51 1915
3766.09 1940
3766.67 1898
3767.25 1993
3767.83 1751
3768.41 1829
3768.99 2015
3769.56 1875
3770.14 1936
3770.72 1879
3771.30 2100
3771.88 2006
3772.46 1882
3773.04 1842
3773.62 2017
3774.20 1968
3774.78 1811
3775.36 1908
3775.94 1935
3776.52 1960
3777.10 1780
3777.67 1902
3778.25 1818
3778.83 1768
3779.41 1811
3779.99 1764
3780.57 1897
3781.15 1879
3781.73 1719
3782.31 1742
3782.89 1732
3783.47 1814
3784.05 2023
3784.63 1974
3785.21 1998
3785.79 1885
3786.37 1887
3786.95 1751
3787.54 1878
3788.12 1935
3788.70 1889
3789.28 1993
3789.86 1884
3790.44 1893
3791.02 1837
3791.60 1783
3792.18 1538
3792.76 1735
3793.34 1750
3793.92 1821
3794.50 1864
3795.08 1877
3795.66 1572
3796.25 1493
3796.83 1707
3797.41 1742
3797.99 1794
3798.57 1778
3799.15 1748
3799.73 1740
3800.31 1811
3800.90 1833
3801.48 1574
3802.06 1824
3802.64 1999
3803.22 2067
3803.80 2072
3804.39 2025
3804.97 1846
3805.55 1918
3806.13 1907
3806.71 2021
3807.29 2024
3807.88 2169
3808.46 2117
3809.04 2176
3809.62 2098
3810.20 2089
3810.79 2176
3811.37 2468
3811.95 2299
3812.53 2310
3813.12 2234
3813.70 2073
3814.28 2065
3814.86 2105
3815.45 2075
3816.03 2063
3816.61 1986
3817.19 1939
3817.78 2106
3818.36 1897
3818.94 1876
3819.52 1835
3820.11 1747
3820.69 1765
3821.27 1717
3821.86 1681
3822.44 1793
3823.02 1766
3823.61 1753
3824.19 1871
3824.77 1815
3825.36 1648
3825.94 1694
3826.52 1780
3827.11 1665
3827.69 1731
3828.27 1758
3828.86 1722
3829.44 1909
3830.02 1715
3830.61 1768
3831.19 1905
3831.77 1899
3832.36 1934
3832.94 1873
3833.53 1878
3834.11 1844
3834.69 1928
3835.28 1950
3835.86 1706
3836.45 1605
3837.03 1788
3837.61 1691
3838.20 1688
3838.78 1724
3839.37 1648
3839.95 1630
3840.54 1808
3841.12 1687
3841.70 1722
3842.29 1653
3842.87 1700
3843.46 1708
3844.04 1475
3844.63 1659
3845.21 1874
3845.80 1705
3846.38 1625
3846.97 1735
3847.55 1643
3848.14 1696
3848.72 1683
3849.31 1783
3849.89 1737
3850.48 1712
3851.06 1758
3851.65 1882
3852.23 1818
3852.82 1682
3853.40 1673
3853.99 1706
3854.58 1854
3855.16 1712
3855.75 1859
3856.33 1976
3856.92 1969
3857.50 1910
3858.09 2111
3858.68 2302
3859.26 2516
3859.85 2806
3860.43 2778
3861.02 2962
3861.60 3017
3862.19 3014
3862.78 3162
3863.36 3320
3863.95 3121
3864.54 2922
3865.12 2958
3865.71 3009
3866.29 3070
3866.88 2634
3867.47 2476
3868.05 2348
3868.64 2232
3869.23 2293
3869.81 2152
3870.40 2127
3870.99 2164
3871.57 2070
3872.16 2179
3872.75 2237
3873.33 2175
3873.92 2056
3874.51 2065
3875.10 2175
3875.68 2088
3876.27 2171
3876.86 2180
3877.44 2178
3878.03 2314
3878.62 2087
3879.21 1840
3879.79 1822
3880.38 1798
3880.97 1952
3881.56 1897
3882.14 1701
3882.73 1667
3883.32 1692
3883.91 1662
3884.49 1689
3885.08 1663
3885.67 1676
3886.26 1922
3886.85 1931
3887.43 1834
3888.02 1861
3888.61 1991
3889.20 1964
3889.79 2032
3890.38 2187
3890.96 2414
3891.55 2372
3892.14 2276
3892.73 2248
3893.32 2099
3893.91 2219
3894.49 2057
3895.08 2033
3895.67 1950
3896.26 1945
3896.85 1971
3897.44 1915
3898.03 1997
3898.61 1926
3899.20 1992
3899.79 2056
3900.38 2075
3900.97 1992
3901.56 2056
3902.15 2031
3902.74 2004
3903.33 2154
3903.92 2006
3904.51 1998
3905.09 1936
3905.68 1832
3906.27 1859
3906.86 1843
3907.45 1869
3908.04 1860
3908.63 1879
3909.22 1918
3909.81 1830
3910.40 1810
3910.99 1861
3911.58 1810
3912.17 1775
3912.76 1711
3913.35 1756
3913.94 1685
3914.53 1684
3915.12 1584
3915.71 1718
3916.30 1790
3916.89 1560
3917.48 1597
3918.07 1836
3918.66 1864
3919.25 1865
3919.84 1872
3920.43 1793
3921.02 1853
3921.61 1740
3922.20 1736
3922.80 1862
3923.39 1712
3923.98 1679
3924.57 1611
3925.16 1673
3925.75 1734
3926.34 1636
3926.93 1625
3927.52 1781
3928.11 1718
3928.70 1804
3929.30 1782
3929.89 1796
3930.48 1744
3931.07 1767
3931.66 1759
3932.25 1766
3932.84 1841
3933.44 1763
3934.03 1748
3934.62 1766
3935.21 1790
3935.80 1614
3936.39 1634
3936.98 1625
3937.58 1645
3938.17 1649
3938.76 1581
3939.35 1686
3939.94 1787
3940.54 1681
3941.13 1856
3941.72 1831
3942.31 1830
3942.90 1700
3943.50 1630
3944.09 1873
3944.68 1693
3945.27 1635
3945.87 1798
3946.46 1614
3947.05 1729
3947.64 1669
3948.24 1526
3948.83 1628
3949.42 1638
3950.01 1583
3950.61 1561
3951.20 1602
3951.79 1625
3952.39 1654
3952.98 1582
3953.57 1556
3954.16 1644
3954.76 1645
3955.35 1713
3955.94 1673
3956.54 1700
3957.13 1810
3957.72 1867
3958.32 1968
3958.91 1838
3959.50 1933
3960.10 1789
3960.69 1822
3961.28 1818
3961.88 1742
3962.47 1644
3963.07 1683
3963.66 1720
3964.25 1649
3964.85 1763
3965.44 1906
3966.03 1907
3966.63 1744
3967.22 1721
3967.82 1630
3968.41 1631
3969.00 1750
3969.60 1639
3970.19 1715
3970.79 1820
3971.38 1806
3971.98 1690
3972.57 1680
3973.17 1789
3973.76 1606
3974.35 1552
3974.95 1698
3975.54 1693
3976.14 1727
3976.73 1935
3977.33 1844
3977.92 1814
3978.52 1672
3979.11 1718
3979.71 1783
3980.30 1752
3980.90 1643
3981.49 1554
3982.09 1788
3982.68 1601
3983.28 1625
3983.87 1671
3984.47 1686
3985.06 1662
3985.66 1731
3986.25 1707
3986.85 1665
3987.45 1706
3988.04 1668
3988.64 1817
3989.23 1742
3989.83 1727
3990.42 1680
3991.02 1729
3991.62 1777
3992.21 1759
3992.81 1813
3993.40 1699
3994.00 1914
3994.60 1965
3995.19 1857
3995.79 1828
3996.38 2048
3996.98 1848
3997.58 1913
3998.17 1960
3998.77 1961
3999.37 1875
3999.96 1878
4000.56 1836
4001.15 1793
4001.75 1880
4002.35 1858
4002.94 1669
4003.54 1674
4004.14 1701
4004.73 1720
4005.33 1712
4005.93 1940
4006.53 1952
4007.12 2041
4007.72 1991
4008.32 2034
4008.91 1877
4009.51 2009
4010.11 2102
4010.71 2102
4011.30 2005
4011.90 1894
4012.50 2032
4013.10 2151
4013.69 2020
4014.29 1999
4014.89 1992
4015.49 2173
4016.08 2259
4016.68 2212
4017.28 2177
4017.88 2143
4018.47 2354
4019.07 2367
4019.67 2123
4020.27 1984
4020.87 2131
4021.46 2041
4022.06 1851
4022.66 1825
4023.26 1870
4023.86 1914
4024.45 1965
4025.05 2019
4025.65 1899
4026.25 1983
4026.85 2019
4027.45 1986
4028.05 2123
4028.64 2213
4029.24 2427
4029.84 2102
4030.44 2044
4031.04 2160
4031.64 2039
4032.24 2048
4032.84 1949
4033.43 1921
4034.03 2046
4034.63 1870
4035.23 1767
4035.83 1641
4036.43 1732
4037.03 1780
4037.63 1780
4038.23 1760
4038.83 1797
4039.43 1801
4040.03 1674
4040.63 1508
4041.22 1512
4041.82 1554
4042.42 1669
4043.02 1646
4043.62 1721
4044.22 1623
4044.82 1621
4045.42 1538
4046.02 1596
4046.62 1776
4047.22 1721
4047.82 1612
4048.42 1768
4049.02 1675
4049.62 1702
4050.22 1648
4050.82 1754
4051.42 1726
4052.02 1848
4052.62 1860
4053.22 1708
4053.83 1819
4054.43 1798
4055.03 1725
4055.63 1771
4056.23 1728
4056.83 1736
4057.43 1902
4058.03 1703
4058.63 1783
4059.23 1774
4059.83 1736
4060.43 1659
4061.03 1716
4061.64 1674
4062.24 1585
4062.84 1637
4063.44 1564
4064.04 1490
4064.64 1570
4065.24 1598
4065.84 1505
4066.45 1509
4067.05 1522
4067.65 1540
4068.25 1602
4068.85 1602
4069.45 1468
4070.05 1466
4070.66 1546
4071.26 1550
4071.86 1420
4072.46 1476
4073.06 1572
4073.67 1555
4074.27 1483
4074.87 1549
4075.47 1540
4076.07 1608
4076.68 1512
4077.28 1420
4077.88 1456
4078.48 1587
4079.09 1608
4079.69 1504
4080.29 1623
4080.89 1655
4081.50 1709
4082.10 1567
4082.70 1449
4083.30 1583
4083.91 1788
4084.51 1601
4085.11 1691
4085.71 1537
4086.32 1574
4086.92 1532
4087.52 1539
4088.13 1539
4088.73 1639
4089.33 1628
4089.94 1642
4090.54 1591
4091.14 1434
4091.74 1537
4092.35 1677
4092.95 1618
4093.55 1603
4094.16 1593
4094.76 1651
4095.37 1568
4095.97 1572
4096.57 1490
4097.18 1578
4097.78 1487
4098.38 1442
4098.99 1520
4099.59 1573
4100.20 1563
4100.80 1622
4101.40 1525
4102.01 1525
4102.61 1639
4103.22 1563
4103.82 1455
4104.42 1323
4105.03 1303
4105.63 1468
4106.24 1487
4106.84 1444
4107.45 1423
4108.05 1473
4108.65 1401
4109.26 1448
4109.86 1462
4110.47 1467
4111.07 1497
4111.68 1474
4112.28 1493
4112.89 1446
4113.49 1575
4114.10 1582
4114.70 1486
4115.31 1582
4115.91 1593
4116.52 1595
4117.12 1472
4117.73 1424
4118.33 1512
4118.94 1501
4119.54 1534
4120.15 1531
4120.75 1488
4121.36 1533
4121.97 1570
4122.57 1661
4123.18 1604
4123.78 1631
4124.39 1585
4124.99 1596
4125.60 1507
4126.21 1407
4126.81 1510
4127.42 1641
4128.02 1593
4128.63 1563
4129.24 1586
4129.84 1590
4130.45 1535
4131.05 1553
4131.66 1569
4132.27 1522
4132.87 1542
4133.48 1681
4134.08 1672
4134.69 1828
4135.30 1722
4135.90 1698
4136.51 1686
4137.12 1869
4137.72 1828
4138.33 1706
4138.94 1894
4139.54 1929
4140.15 1914
4140.76 2006
4141.37 1957
4141.97 1930
4142.58 2029
4143.19 1773
4143.79 1806
4144.40 1873
4145.01 1861
4145.61 1711
4146.22 1604
4146.83 1621
4147.44 1706
4148.04 1781
4148.65 1611
4149.26 1536
4149.87 1513
4150.47 1547
4151.08 1679
4151.69 1573
4152.30 1513
4152.91 1666
4153.51 1563
4154.12 1545
4154.73 1495
4155.34 1489
4155.94 1516
4156.55 1371
4157.16 1490
4157.77 1567
4158.38 1643
4158.99 1548
4159.59 1490
4160.20 1517
4160.81 1456
4161.42 1515
4162.03 1497
4162.64 1526
4163.24 1706
4163.85 1584
4164.46 1749
4165.07 1791
4165.68 1768
4166.29 1746
4166.90 1661
4167.51 1737
4168.11 1619
4168.72 1662
4169.33 1668
4169.94 1627
4170.55 1678
4171.16 1578
4171.77 1539
4172.38 1686
4172.99 1525
4173.60 1483
4174.21 1651
4174.81 1704
4175.42 1750
4176.03 1781
4176.64 1763
4177.25 1764
4177.86 1775
4178.47 1803
4179.08 1679
4179.69 1819
4180.30 1748
4180.91 1690
4181.52 1689
4182.13 1596
4182.74 1609
4183.35 1542
4183.96 1482
4184.57 1697
4185.18 1621
4185.79 1575
4186.40 1549
4187.01 1622
4187.62 1603
4188.23 1666
4188.84 1680
4189.45 1712
4190.06 1808
4190.67 1670
4191.29 1617
4191.90 1890
4192.51 1919
4193.12 1949
4193.73 2023
4194.34 2142
4194.95 2184
4195.56 2353
4196.17 2173
4196.78 2142
4197.39 1974
4198.00 1901
4198.62 1947
4199.23 2070
4199.84 1908
4200.45 1914
4201.06 1942
4201.67 1868
4202.28 1802
4202.89 1637
4203.51 1658
4204.12 1619
4204.73 1658
4205.34 1571
4205.95 1587
4206.56 1815
4207.18 1689
4207.79 1560
4208.40 1583
4209.01 1658
4209.62 1635
4210.24 1715
4210.85 1751
4211.46 1699
4212.07 1825
4212.68 1822
4213.30 1823
4213.91 1902
4214.52 1920
4215.13 1956
4215.74 2008
4216.36 1982
4216.97 1988
4217.58 1902
4218.19 2193
4218.81 2231
4219.42 2298
4220.03 2650
4220.65 2765
4221.26 2560
4221.87 2698
4222.48 3033
4223.10 3111
4223.71 3240
4224.32 3393
4224.94 3376
4225.55 3284
4226.16 3194
4226.78 3317
4227.39 3473
4228.00 3272
4228.61 3362
4229.23 3393
4229.84 3514
4230.46 3163
4231.07 3227
4231.68 3261
4232.30 3360
4232.91 3511
4233.52 3628
4234.14 3574
4234.75 4069
4235.36 4162
4235.98 4291
4236.59 4130
4237.21 3923
4237.82 3739
4238.43 3546
4239.05 3250
4239.66 3076
4240.28 2636
4240.89 2572
4241.50 2275
4242.12 2309
4242.73 2255
4243.35 2150
4243.96 2248
4244.58 2103
4245.19 2027
4245.81 2143
4246.42 2171
4247.03 2317
4247.65 2251
4248.26 2349
4248.88 2301
4249.49 2280
4250.11 2140
4250.72 2299
4251.34 2142
4251.95 2055
4252.57 1932
4253.18 1937
4253.80 2240
4254.41 1992
4255.03 1872
4255.64 1871
4256.26 1997
4256.88 2079
4257.49 2149
4258.11 1991
4258.72 1945
4259.34 1962
4259.95 1994
4260.57 1927
4261.18 1800
4261.80 1950
4262.42 1974
4263.03 1879
4263.65 1885
4264.26 1876
4264.88 2070
4265.49 1946
4266.11 1986
4266.73 1991
4267.34 1958
4267.96 1938
4268.58 1965
4269.19 1988
4269.81 2075
4270.42 1907
4271.04 1810
4271.66 1772
4272.27 1740
4272.89 1785
4273.51 1826
4274.12 1830
4274.74 1803
4275.36 1829
4275.97 1933
4276.59 1973
4277.21 1860
4277.82 1893
4278.44 1819
4279.06 1799
4279.67 1715
4280.29 1595
4280.91 1771
4281.53 1691
4282.14 1656
4282.76 1617
4283.38 1534
4283.99 1655
4284.61 1731
4285.23 1696
4285.85 1528
4286.46 1704
4287.08 1702
4287.70 1601
4288.32 1613
4288.93 1759
4289.55 1595
4290.17 1563
4290.79 1631
4291.41 1581
4292.02 1542
4292.64 1550
4293.26 1633
4293.88 1646
4294.50 1582
4295.11 1791
4295.73 1684
4296.35 1612
4296.97 1595
4297.59 1538
4298.21 1427
4298.82 1663
4299.44 1711
4300.06 1584
4300.68 1531
4301.30 1577
4301.92 1567
4302.53 1574
4303.15 1650
4303.77 1527
4304.39 1573
4305.01 1690
4305.63 1577
4306.25 1545
4306.87 1607
4307.49 1586
4308.10 1644
4308.72 1589
4309.34 1693
4309.96 1772
4310.58 1645
4311.20 1667
4311.82 1553
4312.44 1602
4313.06 1574
4313.68 1584
4314.30 1504
4314.92 1501
4315.54 1559
4316.16 1507
4316.78 1515
4317.40 1601
4318.02 1631
4318.64 1674
4319.26 1602
4319.88 1619
4320.50 1767
4321.11 1694
4321.74 1770
4322.36 1758
4322.98 1783
4323.60 1656
4324.22 1880
4324.84 1944
4325.46 1828
4326.08 1711
4326.70 1806
4327.32 1701
4327.94 1812
4328.56 1866
4329.18 1814
4329.80 1690
4330.42 1771
4331.04 1857
4331.66 1793
4332.28 1773
4332.90 1730
4333.52 1799
4334.15 1905
4334.77 1841
4335.39 1937
4336.01 2223
4336.63 2212
4337.25 2219
4337.87 2310
4338.49 2379
4339.11 2330
4339.74 2349
4340.36 2075
4340.98 2115
4341.60 2223
4342.22 2232
4342.84 2499
4343.46 2408
4344.09 2646
4344.71 2882
4345.33 3164
4345.95 3535
4346.57 3362
4347.19 3718
4347.82 4054
4348.44 3934
4349.06 3786
4349.68 3493
4350.30 3513
4350.93 2902
4351.55 2793
4352.17 2412
4352.79 2257
4353.42 2150
4354.04 1787
4354.66 1780
4355.28 1847
4355.91 1905
4356.53 1784
4357.15 2005
4357.77 1997
4358.40 1972
4359.02 1927
4359.64 1893
4360.26 1924
4360.89 1969
4361.51 1858
4362.13 1922
4362.76 1755
4363.38 1890
4364.00 1907
4364.62 1912
4365.25 1774
4365.87 1736
4366.49 1797
4367.12 1791
4367.74 1736
4368.36 1799
4368.99 1641
4369.61 1567
4370.23 1614
4370.86 1602
4371.48 1546
4372.11 1510
4372.73 1443
4373.35 1418
4373.98 1637
4374.60 1737
4375.22 1602
4375.85 1534
4376.47 1546
4377.10 1512
4377.72 1552
4378.34 1629
4378.97 1746
4379.59 1635
4380.22 1742
4380.84 1614
4381.47 1686
4382.09 1690
4382.71 1750
4383.34 1706
4383.96 1679
4384.59 1732
4385.21 1613
4385.84 1605
4386.46 1618
4387.09 1464
4387.71 1528
4388.34 1630
4388.96 1455
4389.59 1425
4390.21 1437
4390.84 1494
4391.46 1544
4392.09 1457
4392.71 1453
4393.34 1522
4393.96 1510
4394.59 1605
4395.21 1528
4395.84 1544
4396.46 1652
4397.09 1633
4397.71 1539
4398.34 1477
4398.96 1573
4399.59 1555
4400.22 1599
4400.84 1537
4401.47 1605
4402.09 1627
4402.72 1649
4403.34 1635
4403.97 1598
4404.60 1543
4405.22 1473
4405.85 1441
4406.47 1467
4407.10 1640
4407.73 1677
4408.35 1658
4408.98 1648
4409.61 1599
4410.23 1394
4410.86 1629
4411.48 1626
4412.11 1551
4412.74 1437
4413.36 1554
4413.99 1537
4414.62 1442
4415.24 1396
4415.87 1499
4416.50 1534
4417.12 1524
4417.75 1610
4418.38 1663
4419.01 1513
4419.63 1493
4420.26 1504
4420.89 1397
4421.51 1614
4422.14 1488
4422.77 1489
4423.40 1535
4424.02 1311
4424.65 1398
4425.28 1375
4425.91 1308
4426.53 1336
4427.16 1315
4427.79 1291
4428.42 1389
4429.04 1283
4429.67 1358
4430.30 1375
4430.93 1297
4431.55 1376
4432.18 1340
4432.81 1264
4433.44 1338
4434.07 1331
4434.69 1287
4435.32 1293
4435.95 1318
4436.58 1397
4437.21 1375
4437.84 1385
4438.46 1561
4439.09 1458
4439.72 1430
4440.35 1326
4440.98 1333
4441.61 1275
4442.24 1354
4442.86 1330
4443.49 1319
4444.12 1422
4444.75 1361
4445.38 1285
4446.01 1413
4446.64 1449
4447.27 1469
4447.90 1418
4448.52 1461
4449.15 1462
4449.78 1532
4450.41 1504
4451.04 1573
4451.67 1538
4452.30 1488
4452.93 1680
4453.56 1524
4454.19 1531
4454.82 1533
4455.45 1453
4456.08 1508
4456.71 1428
4457.34 1562
4457.97 1607
4458.60 1432
4459.23 1346
4459.86 1361
4460.49 1358
4461.12 1396
4461.75 1466
4462.38 1297
4463.01 1241
4463.64 1217
4464.27 1338
4464.90 1354
4465.53 1219
4466.16 1274
4466.79 1248
4467.42 1357
4468.05 1294
4468.68 1317
4469.31 1261
4469.94 1322
4470.57 1379
4471.20 1275
4471.83 1319
4472.46 1388
4473.09 1342
4473.72 1347
4474.35 1240
4474.99 1250
4475.62 1353
4476.25 1307
4476.88 1309
4477.51 1394
4478.14 1370
4478.77 1308
4479.40 1322
4480.03 1384
4480.67 1518
4481.30 1514
4481.93 1464
4482.56 1566
4483.19 1530
4483.82 1423
4484.46 1549
4485.09 1513
4485.72 1425
4486.35 1477
4486.98 1493
4487.61 1614
4488.25 1622
4488.88 1452
4489.51 1539
4490.14 1434
4490.77 1478
4491.41 1539
4492.04 1607
4492.67 1400
4493.30 1454
4493.94 1372
4494.57 1455
4495.20 1507
4495.83 1374
4496.46 1429
4497.10 1468
4497.73 1546
4498.36 1647
4498.99 1587
4499.63 1573
4500.26 1589
4500.89 1730
4501.53 1815
4502.16 1863
4502.79 1819
4503.42 1684
4504.06 1764
4504.69 1637
4505.32 1546
4505.96 1548
4506.59 1596
4507.22 1669
4507.86 1597
4508.49 1535
4509.12 1395
4509.76 1618
4510.39 1563
4511.02 1494
4511.66 1486
4512.29 1666
4512.92 1471
4513.56 1533
4514.19 1620
4514.83 1543
4515.46 1548
4516.09 1387
4516.73 1366
4517.36 1464
4517.99 1386
4518.63 1370
4519.26 1429
4519.90 1380
4520.53 1398
4521.17 1376
4521.80 1509
4522.43 1534
4523.07 1599
4523.70 1559
4524.34 1554
4524.97 1599
4525.61 1543
4526.24 1608
4526.88 1663
4527.51 1915
4528.14 2004
4528.78 1949
4529.41 2285
4530.05 2644
4530.68 2773
4531.32 2943
4531.95 3231
4532.59 3153
4533.22 3399
4533.86 3277
4534.49 3044
4535.13 2927
4535.76 2659
4536.40 2397
4537.04 2211
4537.67 1873
4538.31 1769
4538.94 1577
4539.58 1522
4540.21 1552
4540.85 1635
4541.48 1601
4542.12 1456
4542.76 1471
4543.39 1654
4544.03 1506
4544.66 1411
4545.30 1426
4545.93 1514
4546.57 1493
4547.21 1529
4547.84 1651
4548.48 1820
4549.11 1696
4549.75 1609
4550.39 1494
4551.02 1644
4551.66 1636
4552.30 1573
4552.93 1592
4553.57 1608
4554.21 1558
4554.84 1576
4555.48 1499
4556.12 1645
4556.75 1586
4557.39 1554
4558.03 1584
4558.66 1489
4559.30 1449
4559.94 1495
4560.57 1408
4561.21 1435
4561.85 1430
4562.48 1468
4563.12 1530
4563.76 1414
4564.40 1312
4565.03 1516
4565.67 1544
4566.31 1567
4566.95 1604
4567.58 1634
4568.22 1628
4568.86 1597
4569.50 1525
4570.13 1570
4570.77 1548
4571.41 1602
4572.05 1684
4572.68 1622
4573.32 1519
4573.96 1469
4574.60 1459
4575.24 1482
4575.87 1436
4576.51 1412
4577.15 1459
4577.79 1430
4578.43 1399
4579.06 1404
4579.70 1485
4580.34 1515
4580.98 1418
4581.62 1426
4582.26 1463
4582.90 1305
4583.53 1411
4584.17 1519
4584.81 1575
4585.45 1409
4586.09 1518
4586.73 1545
4587.37 1625
4588.01 1563
4588.64 1494
4589.28 1592
4589.92 1696
4590.56 1695
4591.20 1515
4591.84 1672
4592.48 1773
4593.12 1694
4593.76 1807
4594.40 1595
4595.04 1514
4595.68 1530
4596.31 1507
4596.95 1411
4597.59 1516
4598.23 1567
4598.87 1441
4599.51 1534
4600.15 1505
4600.79 1478
4601.43 1533
4602.07 1602
4602.71 1536
4603.35 1506
4603.99 1645
4604.63 1577
4605.27 1616
4605.91 1686
4606.55 1621
4607.19 1679
4607.83 1600
4608.47 1608
4609.11 1562
4609.75 1686
4610.39 1563
4611.03 1550
4611.68 1581
4612.32 1609
4612.96 1617
4613.60 1633
4614.24 1484
4614.88 1601
4615.52 1524
4616.16 1482
4616.80 1475
4617.44 1542
4618.08 1421
4618.72 1399
4619.36 1533
4620.01 1433
4620.65 1325
4621.29 1298
4621.93 1370
4622.57 1375
4623.21 1424
4623.85 1442
4624.50 1403
4625.14 1409
4625.78 1386
4626.42 1331
4627.06 1302
4627.70 1278
4628.34 1315
4628.99 1324
4629.63 1449
4630.27 1400
4630.91 1321
4631.55 1310
4632.20 1348
4632.84 1344
4633.48 1423
4634.12 1320
4634.76 1452
4635.41 1449
4636.05 1591
4636.69 1699
4637.33 1609
4637.98 1583
4638.62 1721
4639.26 1641
4639.90 1769
4640.55 1766
4641.19 1586
4641.83 1672
4642.47 1631
4643.12 1539
4643.76 1515
4644.40 1506
4645.04 1509
4645.69 1492
4646.33 1488
4646.97 1527
4647.62 1406
4648.26 1458
4648.90 1623
4649.55 1680
4650.19 1706
4650.83 1714
4651.48 1736
4652.12 1807
4652.76 1671
4653.41 1705
4654.05 1813
4654.69 1639
4655.34 1680
4655.98 1651
4656.62 1554
4657.27 1401
4657.91 1509
4658.55 1316
4659.20 1329
4659.84 1370
4660.49 1357
4661.13 1344
4661.77 1410
4662.42 1368
4663.06 1399
4663.71 1360
4664.35 1415
4664.99 1396
4665.64 1323
4666.28 1393
4666.93 1364
4667.57 1199
4668.22 1197
4668.86 1416
4669.51 1347
4670.15 1312
4670.79 1273
4671.44 1333
4672.08 1456
4672.73 1448
4673.37 1439
4674.02 1353
4674.66 1328
4675.31 1478
4675.95 1420
4676.60 1354
4677.24 1521
4677.89 1519
4678.53 1515
4679.18 1436
4679.82 1357
4680.47 1308
4681.12 1458
4681.76 1484
4682.41 1412
4683.05 1339
4683.70 1521
4684.34 1537
4684.99 1405
4685.63 1310
4686.28 1502
4686.93 1380
4687.57 1336
4688.22 1365
4688.86 1408
4689.51 1429
4690.15 1451
4690.80 1292
4691.45 1309
4692.09 1390
4692.74 1334
4693.39 1250
4694.03 1313
4694.68 1259
4695.32 1364
4695.97 1499
4696.62 1590
4697.26 1627
4697.91 1576
4698.56 1836
4699.20 1614
4699.85 1536
4700.50 1650
4701.14 1615
4701.79 1536
4702.44 1672
4703.08 1378
4703.73 1385
4704.38 1364
4705.02 1408
4705.67 1377
4706.32 1322
4706.97 1469
4707.61 1567
4708.26 1478
4708.91 1618
4709.55 1483
4710.20 1382
4710.85 1385
4711.50 1554
4712.14 1463
4712.79 1496
4713.44 1453
4714.09 1462
4714.73 1541
4715.38 1460
4716.03 1494
4716.68 1482
4717.33 1488
4717.97 1476
4718.62 1453
4719.27 1397
4719.92 1488
4720.57 1524
4721.21 1551
4721.86 1474
4722.51 1551
4723.16 1490
4723.81 1613
4724.45 1654
4725.10 1608
4725.75 1593
4726.40 1434
4727.05 1539
4727.70 1639
4728.35 1624
4728.99 1495
4729.64 1485
4730.29 1504
4730.94 1496
4731.59 1334
4732.24 1371
4732.89 1446
4733.54 1461
4734.19 1350
4734.83 1538
4735.48 1582
4736.13 1451
4736.78 1420
4737.43 1385
4738.08 1562
4738.73 1494
4739.38 1443
4740.03 1681
4740.68 1642
4741.33 1576
4741.98 1648
4742.63 1651
4743.28 1574
4743.93 1491
4744.58 1567
4745.23 1512
4745.87 1576
4746.52 1589
4747.17 1591
4747.82 1506
4748.47 1643
4749.12 1694
4749.77 1749
4750.42 1786
4751.08 1711
4751.73 1773
4752.38 1741
4753.03 1843
4753.68 1771
4754.33 1788
4754.98 1711
4755.63 1595
4756.28 1736
4756.93 1764
4757.58 1545
4758.23 1525
4758.88 1482
4759.53 1634
4760.18 1466
4760.83 1558
4761.48 1577
4762.13 1579
4762.79 1657
4763.44 1652
4764.09 1561
4764.74 1679
4765.39 1830
4766.04 1904
4766.69 2007
4767.34 1965
4767.99 1970
4768.65 1963
4769.30 1793
4769.95 1855
4770.60 1768
4771.25 1655
4771.90 1622
4772.56 1535
4773.21 1579
4773.86 1492
4774.51 1554
4775.16 1407
4775.81 1297
4776.47 1402
4777.12 1480
4777.77 1412
4778.42 1393
4779.07 1474
4779.73 1621
4780.38 1527
4781.03 1512
4781.68 1562
4782.34 1607
4782.99 1527
4783.64 1621
4784.29 1483
4784.94 1498
4785.60 1492
4786.25 1443
4786.90 1503
4787.56 1482
4788.21 1447
4788.86 1473
4789.51 1460
4790.17 1401
4790.82 1370
4791.47 1322
4792.13 1360
4792.78 1384
4793.43 1280
4794.08 1383
4794.74 1520
4795.39 1362
4796.04 1389
4796.70 1398
4797.35 1300
4798.00 1375
4798.66 1398
4799.31 1361
4799.96 1544
4800.62 1426
4801.27 1319
4801.93 1398
4802.58 1308
4803.23 1329
4803.89 1296
4804.54 1455
4805.19 1406
4805.85 1434
4806.50 1388
4807.16 1527
4807.81 1507
4808.46 1491
4809.12 1298
4809.77 1391
4810.43 1323
4811.08 1345
4811.73 1505
4812.39 1436
4813.04 1367
4813.70 1418
4814.35 1473
4815.01 1431
4815.66 1326
4816.32 1332
4816.97 1413
4817.63 1515
4818.28 1494
4818.94 1494
4819.59 1617
4820.24 1548
4820.90 1515
4821.55 1559
4822.21 1691
4822.86 1872
4823.52 1793
4824.18 1804
4824.83 1973
4825.49 1797
4826.14 1935
4826.80 1881
4827.45 1903
4828.11 1826
4828.76 1723
4829.42 1862
4830.07 1801
4830.73 1779
4831.38 1570
4832.04 1571
4832.70 1724
4833.35 1689
4834.01 1817
4834.66 1863
4835.32 1961
4835.98 2017
4836.63 2029
4837.29 2224
4837.94 2133
4838.60 2196
4839.26 2297
4839.91 2299
4840.57 2371
4841.22 2395
4841.88 2027
4842.54 1833
4843.19 1861
4843.85 1890
4844.51 1784
4845.16 1886
4845.82 1843
4846.48 1882
4847.13 1951
4847.79 1920
4848.45 2084
4849.10 2012
4849.76 1959
4850.42 2033
4851.07 2155
4851.73 2113
4852.39 2063
4853.05 1950
4853.70 2132
4854.36 2066
4855.02 2059
4855.68 2188
4856.33 2078
4856.99 2156
4857.65 2493
4858.30 2402
4858.96 2500
4859.62 2406
4860.28 2218
4860.94 2344
4861.59 2441
4862.25 2348
4862.91 2143
4863.57 2104
4864.22 2256
4864.88 2167
4865.54 2247
4866.20 2223
4866.86 2290
4867.51 2225
4868.17 2136
4868.83 2184
4869.49 2052
4870.15 1999
4870.81 1947
4871.46 1970
4872.12 1956
4872.78 1782
4873.44 1918
4874.10 1750
4874.76 1746
4875.41 1785
4876.07 1814
4876.73 1853
4877.39 1896
4878.05 1850
4878.71 1797
4879.37 1761
4880.03 1984
4880.69 1899
4881.34 1775
4882.00 1527
4882.66 1630
4883.32 1588
4883.98 1465
4884.64 1620
4885.30 1740
4885.96 1681
4886.62 1720
4887.28 1664
4887.94 1740
4888.60 1779
4889.26 1786
4889.92 1762
4890.58 1884
4891.24 1886
4891.89 1726
4892.55 1894
4893.21 1977
4893.87 1763
4894.53 1664
4895.19 1659
4895.85 1797
4896.51 1692
4897.17 1623
4897.83 1740
4898.49 1675
4899.16 1716
4899.82 1759
4900.48 1493
4901.14 1630
4901.80 1616
4902.46 1542
4903.12 1575
4903.78 1398
4904.44 1520
4905.10 1504
4905.76 1350
4906.42 1511
4907.08 1501
4907.74 1508
4908.40 1533
4909.06 1516
4909.72 1388
4910.39 1317
4911.05 1412
4911.71 1467
4912.37 1430
4913.03 1501
4913.69 1489
4914.35 1450
4915.01 1537
4915.68 1410
4916.34 1385
4917.00 1353
4917.66 1451
4918.32 1396
4918.98 1297
4919.64 1323
4920.31 1237
4920.97 1293
4921.63 1269
4922.29 1391
4922.95 1435
4923.62 1428
4924.28 1338
4924.94 1244
4925.60 1325
4926.26 1492
4926.93 1407
4927.59 1459
4928.25 1394
4928.91 1346
4929.57 1281
4930.24 1488
4930.90 1499
4931.56 1549
4932.22 1440
4932.89 1354
4933.55 1493
4934.21 1412
4934.87 1358
4935.54 1452
4936.20 1365
4936.86 1295
4937.53 1395
4938.19 1307
4938.85 1279
4939.51 1333
4940.18 1305
4940.84 1437
4941.50 1502
4942.17 1456
4942.83 1436
4943.49 1315
4944.16 1398
4944.82 1343
4945.48 1260
4946.15 1442
4946.81 1326
4947.47 1180
4948.14 1319
4948.80 1309
4949.46 1391
4950.13 1278
4950.79 1253
4951.45 1282
4952.12 1258
4952.78 1182
4953.45 1229
4954.11 1248
4954.77 1243
4955.44 1204
4956.10 1250
4956.77 1249
4957.43 1276
4958.09 1260
4958.76 1279
4959.42 1259
4960.09 1241
4960.75 1265
4961.42 1426
4962.08 1467
4962.75 1505
4963.41 1531
4964.07 1506
4964.74 1503
4965.40 1533
4966.07 1653
4966.73 1365
4967.40 1446
4968.06 1319
4968.73 1241
4969.39 1302
4970.06 1252
4970.72 1312
4971.39 1302
4972.05 1311
4972.72 1328
4973.38 1277
4974.05 1127
4974.71 1236
4975.38 1275
4976.05 1443
4976.71 1426
4977.38 1218
4978.04 1368
4978.71 1350
4979.37 1251
4980.04 1203
4980.70 1280
4981.37 1298
4982.04 1190
4982.70 1249
4983.37 1203
4984.03 1249
4984.70 1231
4985.37 1332
4986.03 1433
4986.70 1288
4987.36 1197
4988.03 1324
4988.70 1295
4989.36 1274
4990.03 1331
4990.70 1405
4991.36 1331
4992.03 1328
4992.69 1282
4993.36 1346
4994.03 1175
4994.69 1133
4995.36 1217
4996.03 1192
4996.69 1180
4997.36 1190
4998.03 1069
4998.70 1107
4999.36 1146
5000.03 1111
5000.70 1325
5001.36 1198
5002.03 1180
5002.70 1330
5003.37 1257
5004.03 1252
5004.70 1197
5005.37 1164
5006.03 1172
5006.70 1077
5007.37 1169
5008.04 1261
5008.70 1323
5009.37 1414
5010.04 1315
5010.71 1305
5011.38 1315
5012.04 1291
5012.71 1235
5013.38 1233
5014.05 1291
5014.72 1327
5015.38 1277
5016.05 1300
5016.72 1391
5017.39 1396
5018.06 1375
5018.72 1430
5019.39 1472
5020.06 1618
5020.73 1545
5021.40 1567
5022.07 1894
5022.73 1965
5023.40 2118
5024.07 2144
5024.74 2135
5025.41 1818
5026.08 1788
5026.75 1687
5027.42 1560
5028.08 1540
5028.75 1530
5029.42 1510
5030.09 1481
5030.76 1338
5031.43 1291
5032.10 1314
5032.77 1228
5033.44 1273
5034.11 1289
5034.78 1268
5035.45 1255
5036.11 1276
5036.78 1432
5037.45 1209
5038.12 1227
5038.79 1220
5039.46 1287
5040.13 1269
5040.80 1242
5041.47 1203
5042.14 1136
5042.81 1060
5043.48 1118
5044.15 1273
5044.82 1214
5045.49 1265
5046.16 1200
5046.83 1216
5047.50 1300
5048.17 1424
5048.84 1285
5049.51 1226
5050.18 1268
5050.85 1199
5051.52 1240
5052.19 1252
5052.86 1307
5053.54 1217
5054.21 1192
5054.88 1187
5055.55 1205
5056.22 1267
5056.89 1218
5057.56 1149
5058.23 1119
5058.90 1179
5059.57 1284
5060.24 1273
5060.91 1262
5061.59 1138
5062.26 1227
5062.93 1242
5063.60 1280
5064.27 1457
5064.94 1299
5065.61 1234
5066.28 1297
5066.96 1118
5067.63 1225
5068.30 1273
5068.97 1203
5069.64 1208
5070.31 1250
5070.99 1228
5071.66 1186
5072.33 1317
5073.00 1196
5073.67 1219
5074.35 1101
5075.02 1133
5075.69 1170
5076.36 1212
5077.03 1183
5077.71 1271
5078.38 1191
5079.05 1327
5079.72 1292
5080.39 1355
5081.07 1355
5081.74 1357
5082.41 1330
5083.08 1306
5083.76 1164
5084.43 1288
5085.10 1257
5085.78 1180
5086.45 1186
5087.12 1144
5087.79 1311
5088.47 1302
5089.14 1389
5089.81 1427
5090.49 1442
5091.16 1483
5091.83 1331
5092.51 1466
5093.18 1439
5093.85 1247
5094.52 1353
5095.20 1493
5095.87 1321
5096.54 1240
5097.22 1193
5097.89 1178
5098.57 1275
5099.24 1246
5099.91 1260
5100.59 1344
5101.26 1267
5101.93 1355
5102.61 1337
5103.28 1355
5103.96 1341
5104.63 1201
5105.30 1217
5105.98 1317
5106.65 1310
5107.33 1439
5108.00 1471
5108.67 1304
5109.35 1326
5110.02 1185
5110.70 1210
5111.37 1173
5112.05 1209
5112.72 1310
5113.40 1144
5114.07 1197
5114.74 1155
5115.42 1188
5116.09 1275
5116.77 1233
5117.44 1246
5118.12 1424
5118.79 1309
5119.47 1380
5120.14 1535
5120.82 1542
5121.49 1389
5122.17 1301
5122.84 1323
5123.52 1281
5124.19 1213
5124.87 1122
5125.54 1151
5126.22 1323
5126.90 1343
5127.57 1318
5128.25 1252
5128.92 1227
5129.60 1295
5130.27 1234
5130.95 1254
5131.62 1222
5132.30 1266
5132.98 1238
5133.65 1298
5134.33 1230
5135.00 1230
5135.68 1246
5136.36 1142
5137.03 1277
5137.71 1251
5138.38 1385
5139.06 1367
5139.74 1349
5140.41 1301
5141.09 1321
5141.77 1425
5142.44 1415
5143.12 1231
5143.80 1200
5144.47 1117
5145.15 1102
5145.83 1169
5146.50 1184
5147.18 1114
5147.86 1188
5148.53 1211
5149.21 1178
5149.89 1070
5150.56 1139
5151.24 1151
5151.92 1188
5152.60 1133
5153.27 1092
5153.95 1146
5154.63 1228
5155.30 1223
5155.98 1241
5156.66 1153
5157.34 1144
5158.01 1211
5158.69 1192
5159.37 1124
5160.05 1150
5160.72 1159
5161.40 1136
5162.08 1191
5162.76 1142
5163.44 1142
5164.11 1203
5164.79 1149
5165.47 1280
5166.15 1197
5166.83 1284
5167.50 1325
5168.18 1279
5168.86 1219
5169.54 1248
5170.22 1161
5170.89 1247
5171.57 1182
5172.25 1072
5172.93 1117
5173.61 1172
5174.29 1133
5174.97 1096
5175.64 1133
5176.32 1221
5177.00 1227
5177.68 1105
5178.36 1190
5179.04 1346
5179.72 1278
5180.40 1251
5181.08 1203
5181.75 1213
5182.43 1205
5183.11 1088
5183.79 1091
5184.47 1139
5185.15 1134
5185.83 1136
5186.51 1058
5187.19 1070
5187.87 1077
5188.55 1119
5189.23 1123
5189.91 1119
5190.59 1142
5191.27 1193
5191.95 1107
5192.63 1144
5193.31 1108
5193.98 1058
5194.66 1147
5195.34 1113
5196.02 1072
5196.70 1046
5197.38 1177
5198.07 1100
5198.75 1140
5199.43 1145
5200.11 1096
5200.79 987
5201.47 1071
5202.15 1150
5202.83 1167
5203.51 1325
5204.19 1204
5204.87 1208
5205.55 1119
5206.23 1152
5206.91 1172
5207.59 1125
5208.27 1187
5208.95 1248
5209.63 1331
5210.31 1338
5211.00 1288
5211.68 1446
5212.36 1418
5213.04 1408
5213.72 1206
5214.40 1265
5215.08 1333
5215.76 1318
5216.45 1182
5217.13 1184
5217.81 1283
5218.49 1230
5219.17 1271
5219.85 1156
5220.53 1317
5221.22 1333
5221.90 1307
5222.58 1236
5223.26 1166
5223.94 1085
5224.62 1123
5225.31 1281
5225.99 1399
5226.67 1232
5227.35 1132
5228.03 1180
5228.72 1224
5229.40 1143
5230.08 1072
5230.76 1195
5231.45 1187
5232.13 1206
5232.81 1166
5233.49 1154
5234.18 1247
5234.86 1178
5235.54 1165
5236.22 1198
5236.91 1201
5237.59 1238
5238.27 1183
5238.95 1246
5239.64 1256
5240.32 1215
5241.00 1355
5241.69 1246
5242.37 1326
5243.05 1195
5243.73 1172
5244.42 1207
5245.10 1262
5245.78 1159
5246.47 1203
5247.15 1268
5247.83 1206
5248.52 1236
5249.20 1287
5249.88 1227
5250.57 1336
5251.25 1400
5251.94 1378
5252.62 1464
5253.30 1246
5253.99 1243
5254.67 1366
5255.35 1238
5256.04 1168
5256.72 1195
5257.41 1243
5258.09 1029
5258.77 1172
5259.46 1211
5260.14 1193
5260.83 1174
5261.51 1118
5262.20 1159
5262.88 1203
5263.56 1231
5264.25 1221
5264.93 1241
5265.62 1267
5266.30 1245
5266.99 1193
5267.67 1272
5268.36 1274
5269.04 1205
5269.73 1139
5270.41 1092
5271.10 1118
5271.78 1119
5272.47 1179
5273.15 1217
5273.84 1268
5274.52 1263
5275.21 1197
5275.89 1335
5276.58 1323
5277.26 1274
5277.95 1341
5278.63 1254
5279.32 1386
5280.00 1376
5280.69 1492
5281.37 1438
5282.06 1612
5282.75 1638
5283.43 1602
5284.12 1511
5284.80 1447
5285.49 1321
5286.17 1420
5286.86 1424
5287.55 1369
5288.23 1322
5288.92 1220
5289.60 1265
5290.29 1269
5290.98 1257
5291.66 1337
5292.35 1256
5293.04 1166
5293.72 1139
5294.41 1150
5295.10 1282
5295.78 1236
5296.47 1260
5297.15 1289
5297.84 1283
5298.53 1289
5299.21 1213
5299.90 1269
5300.59 1332
5301.28 1313
5301.96 1285
5302.65 1264
5303.34 1314
5304.02 1344
5304.71 1312
5305.40 1187
5306.08 1329
5306.77 1239
5307.46 1184
5308.15 1253
5308.83 1262
5309.52 1204
5310.21 1319
5310.90 1292
5311.58 1157
5312.27 1187
5312.96 1260
5313.65 1213
5314.33 1281
5315.02 1313
5315.71 1279
5316.40 1199
5317.09 1333
5317.77 1339
5318.46 1507
5319.15 1425
5319.84 1431
5320.53 1461
5321.21 1472
5321.90 1450
5322.59 1374
5323.28 1413
5323.97 1454
5324.65 1253
5325.34 1256
5326.03 1259
5326.72 1224
5327.41 1157
5328.10 1255
5328.79 1344
5329.47 1333
5330.16 1378
5330.85 1371
5331.54 1277
5332.23 1375
5332.92 1263
5333.61 1238
5334.30 1247
5334.99 1320
5335.67 1280
5336.36 1211
5337.05 1242
5337.74 1306
5338.43 1401
5339.12 1420
5339.81 1325
5340.50 1338
5341.19 1364
5341.88 1360
5342.57 1352
5343.26 1499
5343.95 1569
5344.64 1564
5345.33 1634
5346.02 1467
5346.71 1477
5347.40 1605
5348.09 1709
5348.78 1880
5349.47 2108
5350.16 2097
5350.85 2396
5351.54 2443
5352.23 2586
5352.92 2347
5353.61 2327
5354.30 2323
5354.99 2307
5355.68 2102
5356.37 1808
5357.06 1641
5357.75 1626
5358.44 1547
5359.13 1435
5359.82 1387
5360.51 1357
5361.20 1377
5361.89 1304
5362.58 1305
5363.27 1320
5363.97 1478
5364.66 1418
5365.35 1272
5366.04 1229
5366.73 1257
5367.42 1159
5368.11 1121
5368.80 1177
5369.49 1249
5370.19 1132
5370.88 1049
5371.57 1051
5372.26 1177
5372.95 1253
5373.64 1118
5374.33 1197
5375.03 1167
5375.72 1207
5376.41 1193
5377.10 1057
5377.79 1151
5378.49 1173
5379.18 1162
5379.87 1152
5380.56 1169
5381.25 1189
5381.95 1223
5382.64 1130
5383.33 1188
5384.02 1196
5384.71 1223
5385.41 1202
5386.10 1119
5386.79 1173
5387.48 1238
5388.18 1268
5388.87 1340
5389.56 1379
5390.25 1339
5390.95 1303
5391.64 1274
5392.33 1271
5393.02 1351
5393.72 1370
5394.41 1322
5395.10 1249
5395.80 1274
5396.49 1202
5397.18 1064
5397.88 1151
5398.57 1237
5399.26 1084
5399.95 1104
5400.65 1169
5401.34 1212
5402.03 1076
5402.73 1098
5403.42 1267
5404.12 1217
5404.81 1207
5405.50 1280
5406.20 1242
5406.89 1293
5407.58 1355
5408.28 1320
5408.97 1280
5409.66 1236
5410.36 1220
5411.05 1338
5411.75 1279
5412.44 1219
5413.13 1267
5413.83 1240
5414.52 1165
5415.22 1169
5415.91 1280
5416.61 1157
5417.30 1138
5417.99 1088
5418.69 1181
5419.38 1098
5420.08 1278
5420.77 1217
5421.47 1153
5422.16 1235
5422.86 1345
5423.55 1222
5424.25 1092
5424.94 1244
5425.64 1254
5426.33 1263
5427.03 1343
5427.72 1261
5428.42 1296
5429.11 1300
5429.81 1260
5430.50 1213
5431.20 1186
5431.89 1280
5432.59 1288
5433.28 1336
5433.98 1269
5434.67 1309
5435.37 1412
5436.06 1397
5436.76 1319
5437.46 1294
5438.15 1376
5438.85 1360
5439.54 1404
5440.24 1359
5440.93 1371
5441.63 1242
5442.33 1295
5443.02 1386
5443.72 1594
5444.41 1512
5445.11 1403
5445.81 1542
5446.50 1577
5447.20 1641
5447.90 1630
5448.59 1642
5449.29 1767
5449.98 1957
5450.68 1957
5451.38 1705
5452.07 1785
5452.77 1649
5453.47 1588
5454.16 1552
5454.86 1486
5455.56 1438
5456.25 1281
5456.95 1320
5457.65 1365
5458.35 1362
5459.04 1349
5459.74 1302
5460.44 1283
5461.13 1413
5461.83 1421
5462.53 1459
5463.23 1569
5463.92 1650
5464.62 1654
5465.32 1554
5466.02 1677
5466.71 1694
5467.41 1663
5468.11 1540
5468.81 1640
5469.50 1641
5470.20 1357
5470.90 1584
5471.60 1592
5472.29 1486
5472.99 1495
5473.69 1497
5474.39 1363
5475.09 1607
5475.78 1610
5476.48 1623
5477.18 1651
5477.88 1738
5478.58 1841
5479.28 1962
5479.97 1908
5480.67 1863
5481.37 2087
5482.07 2108
5482.77 2179
5483.47 1962
5484.17 1840
5484.86 1850
5485.56 1848
5486.26 1659
5486.96 1667
5487.66 1701
5488.36 1706
5489.06 1607
5489.76 1708
5490.45 1705
5491.15 1601
5491.85 1711
5492.55 1695
5493.25 1820
5493.95 1777
5494.65 1746
5495.35 1884
5496.05 1944
5496.75 1910
5497.45 1885
5498.15 2050
5498.85 2406
5499.55 2544
5500.25 2853
5500.95 2931
5501.65 3183
5502.35 3247
5503.04 3240
5503.74 3142
5504.44 2786
5505.14 2623
5505.84 2164
5506.54 2058
5507.24 1853
5507.94 1912
5508.65 1824
5509.35 1862
5510.05 1737
5510.75 1706
5511.45 1710
5512.15 1666
5512.85 1666
5513.55 1657
5514.25 1786
5514.95 1708
5515.65 1599
5516.35 1645
5517.05 1648
5517.75 1622
5518.45 1867
5519.15 1677
5519.85 1592
5520.56 1674
5521.26 1581
5521.96 1606
5522.66 1585
5523.36 1563
5524.06 1555
5524.76 1482
5525.46 1364
5526.16 1366
5526.87 1384
5527.57 1342
5528.27 1421
5528.97 1456
5529.67 1519
5530.37 1309
5531.07 1288
5531.78 1243
5532.48 1196
5533.18 1227
5533.88 1303
5534.58 1338
5535.29 1322
5535.99 1246
5536.69 1286
5537.39 1259
5538.09 1306
5538.80 1366
5539.50 1322
5540.20 1233
5540.90 1226
5541.60 1201
5542.31 1215
5543.01 1278
5543.71 1296
5544.41 1239
5545.12 1315
5545.82 1326
5546.52 1338
5547.22 1294
5547.93 1387
5548.63 1236
5549.33 1338
5550.04 1321
5550.74 1317
5551.44 1294
5552.14 1272
5552.85 1209
5553.55 1236
5554.25 1211
5554.96 1300
5555.66 1206
5556.36 1162
5557.07 1164
5557.77 1250
5558.47 1207
5559.18 1179
5559.88 1223
5560.58 1305
5561.29 1203
5561.99 1217
5562.69 1296
5563.40 1310
5564.10 1341
5564.80 1326
5565.51 1262
5566.21 1165
5566.92 1177
5567.62 1214
5568.32 1244
5569.03 1202
5569.73 1236
5570.44 1287
5571.14 1219
5571.84 1264
5572.55 1166
5573.25 1199
5573.96 1212
5574.66 1201
5575.37 1199
5576.07 1372
5576.78 1296
5577.48 1168
5578.18 1276
5578.89 1281
5579.59 1152
5580.30 1109
5581.00 1132
5581.71 1100
5582.41 1139
5583.12 1218
5583.82 1219
5584.53 1211
5585.23 1136
5585.94 1036
5586.64 1089
5587.35 1185
5588.05 1229
5588.76 1086
5589.46 1131
5590.17 1236
5590.88 1269
5591.58 1224
5592.29 1095
5592.99 1233
5593.70 1125
5594.40 1154
5595.11 1084
5595.81 1154
5596.52 1160
5597.23 1167
5597.93 1128
5598.64 1088
5599.34 1117
5600.05 1063
5600.76 1078
5601.46 1011
5602.17 1008
5602.87 948
5603.58 1058
5604.29 1160
5604.99 1071
5605.70 1047
5606.41 1023
5607.11 1066
5607.82 1089
5608.52 1036
5609.23 1084
5609.94 1041
5610.64 967
5611.35 1063
5612.06 1052
5612.76 1087
5613.47 1008
5614.18 1019
5614.89 1218
5615.59 1141
5616.30 1008
5617.01 1049
5617.71 1030
5618.42 1089
5619.13 1034
5619.84 1073
5620.54 1099
5621.25 1100
5621.96 1149
5622.66 1072
5623.37 1069
5624.08 986
5624.79 1084
5625.49 1152
5626.20 1192
5626.91 1082
5627.62 1033
5628.33 1114
5629.03 1143
5629.74 1067
5630.45 1020
5631.16 1014
5631.87 994
5632.57 1107
5633.28 1133
5633.99 1044
5634.70 1072
5635.41 1145
5636.11 1193
5636.82 1138
5637.53 1148
5638.24 1110
5638.95 1133
5639.66 1197
5640.36 1204
5641.07 1114
5641.78 1068
5642.49 1129
5643.20 1155
5643.91 1207
5644.62 1121
5645.33 1039
5646.03 1054
5646.74 1137
5647.45 1160
5648.16 1167
5648.87 1126
5649.58 1042
5650.29 1094
5651.00 1052
5651.71 1096
5652.42 1136
5653.13 1096
5653.84 1132
5654.54 1072
5655.25 1158
5655.96 1182
5656.67 1021
5657.38 1036
5658.09 1152
5658.80 1116
5659.51 1078
5660.22 1207
5660.93 1237
5661.64 1237
5662.35 1288
5663.06 1213
5663.77 1175
5664.48 1236
5665.19 1194
5665.90 1208
5666.61 1261
5667.32 1194
5668.03 1266
5668.74 1503
5669.45 1375
5670.16 1438
5670.87 1485
5671.58 1481
5672.29 1501
5673.01 1467
5673.72 1363
5674.43 1281
5675.14 1343
5675.85 1357
5676.56 1327
5677.27 1232
5677.98 1261
5678.69 1214
5679.40 1195
5680.11 1110
5680.82 1126
5681.54 1207
5682.25 1228
5682.96 1267
5683.67 1185
5684.38 1271
5685.09 1168
5685.80 1217
5686.51 1294
5687.23 1320
5687.94 1194
5688.65 1187
5689.36 1310
5690.07 1209
5690.78 1133
5691.50 1196
5692.21 1213
5692.92 1258
5693.63 1163
5694.34 1207
5695.06 1137
5695.77 1135
5696.48 1019
5697.19 1063
5697.90 1161
5698.62 1168
5699.33 1089
5700.04 1126
5700.75 1134
5701.46 1118
5702.18 984
5702.89 1117
5703.60 1121
5704.31 1104
5705.03 1171
5705.74 1042
5706.45 1096
5707.17 1109
5707.88 1174
5708.59 1094
5709.30 1059
5710.02 1036
5710.73 1118
5711.44 1133
5712.16 1197
5712.87 1169
5713.58 1193
5714.30 1042
5715.01 1101
5715.72 1032
5716.43 1070
5717.15 1111
5717.86 1002
5718.58 1135
5719.29 1074
5720.00 971
5720.72 1130
5721.43 1136
5722.14 1111
5722.86 1189
5723.57 1199
5724.28 1076
5725.00 1242
5725.71 1242
5726.43 1300
5727.14 1324
5727.85 1318
5728.57 1324
5729.28 1459
5730.00 1478
5730.71 1472
5731.42 1473
5732.14 1509
5732.85 1380
5733.57 1314
5734.28 1161
5735.00 1108
5735.71 1171
5736.43 1218
5737.14 1083
5737.85 1119
5738.57 1136
5739.28 1125
5740.00 1102
5740.71 1208
5741.43 1199
5742.14 1121
5742.86 1133
5743.57 1100
5744.29 1097
5745.00 1118
5745.72 1076
5746.43 1144
5747.15 1212
5747.86 1187
5748.58 1139
5749.30 1189
5750.01 1158
5750.73 1177
5751.44 1337
5752.16 1367
5752.87 1523
5753.59 1566
5754.30 1625
5755.02 1604
5755.74 1636
5756.45 1716
5757.17 1575
5757.88 1492
5758.60 1475
5759.31 1459
5760.03 1426
5760.75 1359
5761.46 1285
5762.18 1326
5762.90 1289
5763.61 1224
5764.33 1310
5765.04 1309
5765.76 1359
5766.48 1314
5767.19 1219
5767.91 1301
5768.63 1268
5769.34 1300
5770.06 1284
5770.78 1315
5771.49 1274
5772.21 1304
5772.93 1262
5773.64 1274
5774.36 1304
5775.08 1322
5775.79 1373
5776.51 1252
5777.23 1347
5777.95 1286
5778.66 1316
5779.38 1322
5780.10 1319
5780.81 1322
5781.53 1386
5782.25 1274
5782.97 1272
5783.68 1274
5784.40 1280
5785.12 1214
5785.84 1202
5786.55 1245
5787.27 1273
5787.99 1356
5788.71 1361
5789.43 1439
5790.14 1292
5790.86 1447
5791.58 1513
5792.30 1582
5793.02 1548
5793.73 1419
5794.45 1441
5795.17 1486
5795.89 1637
5796.61 1675
5797.33 1823
5798.04 1985
5798.76 2161
5799.48 2482
5800.20 2965
5800.92 3312
5801.64 3535
5802.36 3334
5803.07 3149
5803.79 2986
5804.51 2710
5805.23 2440
5805.95 2218
5806.67 1928
5807.39 1751
5808.11 1741
5808.82 1810
5809.54 1743
5810.26 1602
5810.98 1472
5811.70 1560
5812.42 1590
5813.14 1589
5813.86 1603
5814.58 1639
5815.30 1695
5816.02 1686
5816.74 1657
5817.46 1586
5818.18 1733
5818.90 1554
5819.62 1529
5820.34 1510
5821.06 1598
5821.78 1672
5822.50 1589
5823.22 1588
5823.94 1586
5824.66 1377
5825.38 1530
5826.10 1566
5826.82 1385
5827.54 1357
5828.26 1406
5828.98 1305
5829.70 1319
5830.42 1343
5831.14 1395
5831.86 1397
5832.58 1400
5833.30 1294
5834.02 1340
5834.74 1450
5835.46 1416
5836.18 1405
5836.90 1422
5837.62 1364
5838.34 1249
5839.07 1385
5839.79 1393
5840.51 1257
5841.23 1394
5841.95 1356
5842.67 1303
5843.39 1336
5844.11 1259
5844.83 1215
5845.56 1313
5846.28 1286
5847.00 1242
5847.72 1266
5848.44 1218
5849.16 1248
5849.88 1275
5850.61 1103
5851.33 1144
5852.05 1135
5852.77 1227
5853.49 1231
5854.22 1195
5854.94 1188
5855.66 1258
5856.38 1260
5857.10 1442
5857.83 1334
5858.55 1245
5859.27 1242
5859.99 1163
5860.71 1177
5861.44 1146
5862.16 1263
5862.88 1273
5863.60 1137
5864.33 1127
5865.05 1147
5865.77 1202
5866.49 1221
5867.22 1213
5867.94 1186
5868.66 1055
5869.38 1105
5870.11 1187
5870.83 1181
5871.55 1198
5872.28 1279
5873.00 1193
5873.72 1094
5874.45 1229
5875.17 1283
5875.89 1252
5876.62 1251
5877.34 1222
5878.06 1265
5878.79 1217
5879.51 1229
5880.23 1189
5880.96 1140
5881.68 1208
5882.40 1215
5883.13 1228
5883.85 1339
5884.57 1294
5885.30 1236
5886.02 1220
5886.75 1174
5887.47 1236
5888.19 1310
5888.92 1281
5889.64 1274
5890.37 1108
5891.09 1195
5891.81 1210
5892.54 1292
5893.26 1366
5893.99 1153
5894.71 1156
5895.44 1123
5896.16 1149
5896.88 1287
5897.61 1193
5898.33 1224
5899.06 1223
5899.78 1224
5900.51 1151
5901.23 1136
5901.96 1070
5902.68 1139
5903.41 1164
5904.13 1305
5904.86 1230
5905.58 1256
5906.31 1298
5907.03 1316
5907.76 1302
5908.48 1288
5909.21 1259
5909.93 1266
5910.66 1232
5911.38 1309
5912.11 1290
5912.83 1208
5913.56 1168
5914.29 1213
5915.01 1440
5915.74 1404
5916.46 1253
5917.19 1254
5917.91 1261
5918.64 1313
5919.37 1397
5920.09 1246
5920.82 1384
5921.54 1345
5922.27 1415
5923.00 1383
5923.72 1424
5924.45 1375
5925.17 1355
5925.90 1444
5926.63 1456
5927.35 1268
5928.08 1361
5928.81 1465
5929.53 1411
5930.26 1437
5930.99 1379
5931.71 1496
5932.44 1504
5933.17 1417
5933.89 1527
5934.62 1537
5935.35 1653
5936.07 1576
5936.80 1634
5937.53 1659
5938.25 1713
5938.98 1716
5939.71 1716
5940.44 1730
5941.16 1800
5941.89 1706
5942.62 1720
5943.35 1688
5944.07 1694
5944.80 1844
5945.53 1821
5946.26 1905
5946.98 1882
5947.71 1828
5948.44 1958
5949.17 1942
5949.89 1953
5950.62 1996
5951.35 2027
5952.08 2001
5952.80 1982
5953.53 1997
5954.26 2116
5954.99 2271
5955.72 2167
5956.45 2249
5957.17 2163
5957.90 2238
5958.63 2213
5959.36 2363
5960.09 2230
5960.82 2334
5961.54 2249
5962.27 2348
5963.00 2229
5963.73 2310
5964.46 2301
5965.19 2468
5965.92 2521
5966.64 2820
5967.37 2753
5968.10 2940
5968.83 3247
5969.56 3181
5970.29 2889
5971.02 2957
5971.75 2914
5972.48 2903
5973.21 2718
5973.93 2807
5974.66 2881
5975.39 2837
5976.12 2878
5976.85 2910
5977.58 2616
5978.31 2800
5979.04 2796
5979.77 2815
5980.50 2897
5981.23 2927
5981.96 3151
5982.69 3239
5983.42 3160
5984.15 3284
5984.88 3342
5985.61 3304
5986.34 3206
5987.07 3203
5987.80 3321
5988.53 3194
5989.26 3185
5989.99 3300
5990.72 3338
5991.45 3253
5992.18 3201
5992.91 3352
5993.64 3523
5994.37 3578
5995.10 3495
5995.83 3458
5996.56 3586
5997.29 3631
5998.02 3728
5998.75 3821
5999.49 3837
6000.22 3679
6000.95 3618
6001.68 3679
6002.41 3615
6003.14 3416
6003.87 3621
6004.60 3678
6005.33 3545
6006.06 3600
6006.80 3441
6007.53 3745
6008.26 3846
6008.99 4176
6009.72 4602
6010.45 5400
6011.18 6265
6011.92 7044
6012.65 7856
6013.38 8779
6014.11 9544
6014.84 9667
6015.57 9786
6016.31 9808
6017.04 9067
6017.77 8448
6018.50 7558
6019.23 6554
6019.97 5705
6020.70 4926
6021.43 4282
6022.16 3793
6022.89 3385
6023.63 3196
6024.36 2825
6025.09 2765
6025.82 2825
6026.56 2725
6027.29 2541
6028.02 2588
6028.75 2554
6029.49 2513
6030.22 2607
6030.95 2535
6031.68 2518
6032.42 2507
6033.15 2483
6033.88 2480
6034.62 2324
6035.35 2277
6036.08 2296
6036.81 2258
6037.55 2360
6038.28 2282
6039.01 2343
6039.75 2428
6040.48 2514
6041.21 2562
6041.95 2608
6042.68 2532
6043.41 2472
6044.15 2575
6044.88 2671
6045.61 2605
6046.35 2619
6047.08 2738
6047.82 2846
6048.55 2947
6049.28 2834
6050.02 2940
6050.75 3035
6051.49 3183
6052.22 3388
6052.95 3387
6053.69 3357
6054.42 3463
6055.16 3485
6055.89 3346
6056.62 3278
6057.36 3226
6058.09 2928
6058.83 2946
6059.56 2917
6060.30 2670
6061.03 2717
6061.77 2715
6062.50 2796
6063.23 2694
6063.97 2520
6064.70 2550
6065.44 2730
6066.17 2620
6066.91 2576
6067.64 2620
6068.38 2654
6069.11 2599
6069.85 2498
6070.58 2409
6071.32 2311
6072.05 2326
6072.79 2336
6073.52 2306
6074.26 2172
6075.00 2241
6075.73 2257
6076.47 2318
6077.20 2276
6077.94 2272
6078.67 2133
6079.41 2127
6080.14 2272
6080.88 2303
6081.62 2140
6082.35 2081
6083.09 2138
6083.82 2232
6084.56 2006
6085.30 2157
6086.03 2064
6086.77 2075
6087.50 2165
6088.24 2050
6088.98 2194
6089.71 2159
6090.45 2079
6091.19 2262
6091.92 2271
6092.66 2145
6093.39 2109
6094.13 2146
6094.87 1978
6095.60 1997
6096.34 1960
6097.08 2069
6097.81 2015
6098.55 1907
6099.29 1774
6100.03 1832
6100.76 1885
6101.50 1916
6102.24 1886
6102.97 1905
6103.71 1889
6104.45 1876
6105.18 1833
6105.92 1816
6106.66 1814
6107.40 1914
6108.13 1876
6108.87 1928
6109.61 1948
6110.35 1892
6111.08 1989
6111.82 1834
6112.56 1864
6113.30 1905
6114.03 1895
6114.77 1834
6115.51 1876
6116.25 1853
6116.99 2098
6117.72 1971
6118.46 2021
6119.20 1992
6119.94 2085
6120.68 1976
6121.41 1971
6122.15 1937
6122.89 1934
6123.63 1967
6124.37 2020
6125.11 2057
6125.84 2078
6126.58 1983
6127.32 2060
6128.06 2131
6128.80 2077
6129.54 2034
6130.28 2170
6131.02 2286
6131.75 2283
6132.49 2103
6133.23 2208
6133.97 2272
6134.71 2206
6135.45 2255
6136.19 2187
6136.93 2167
6137.67 2169
6138.41 2267
6139.14 2232
6139.88 2265
6140.62 2315
6141.36 2335
6142.10 2207
6142.84 2246
6143.58 2333
6144.32 2240
6145.06 2140
6145.80 2113
6146.54 2296
6147.28 2221
6148.02 2076
6148.76 2150
6149.50 2361
6150.24 2236
6150.98 2213
6151.72 2284
6152.46 2521
6153.20 2529
6153.94 2527
6154.68 2410
6155.42 2480
6156.16 2407
6156.90 2558
6157.64 2536
6158.38 2506
6159.12 2589
6159.86 2608
6160.60 2667
6161.34 2746
6162.08 2719
6162.82 2681
6163.57 2863
6164.31 3054
6165.05 3132
6165.79 3287
6166.53 3637
6167.27 3868
6168.01 3808
6168.75 3925
6169.49 4044
6170.23 4022
6170.98 3940
6171.72 3770
6172.46 3632
6173.20 3666
6173.94 3586
6174.68 3358
6175.42 3243
6176.16 3291
6176.91 3149
6177.65 3222
6178.39 3402
6179.13 3288
6179.87 3267
6180.61 3492
6181.36 3457
6182.10 3520
6182.84 3499
6183.58 3534
6184.32 3641
6185.07 3554
6185.81 3723
6186.55 3938
6187.29 3788
6188.03 3873
6188.78 3686
6189.52 3764
6190.26 4004
6191.00 4122
6191.75 4332
6192.49 4649
6193.23 4530
6193.97 4594
6194.72 4796
6195.46 4718
6196.20 4718
6196.94 4859
6197.69 4751
6198.43 4726
6199.17 4765
6199.92 4627
6200.66 4652
6201.40 4728
6202.15 4864
6202.89 4984
6203.63 5129
6204.37 5573
6205.12 6482
6205.86 7630
6206.60 8883
6207.35 11301
6208.09 14274
6208.83 16636
6209.58 18586
6210.32 20256
6211.07 21489
6211.81 21194
6212.55 19457
6213.30 17906
6214.04 15820
6214.78 13876
6215.53 11519
6216.27 9485
6217.02 7942
6217.76 6610
6218.50 5746
6219.25 4886
6219.99 4470
6220.74 4176
6221.48 3959
6222.22 3821
6222.97 3671
6223.71 3754
6224.46 3798
6225.20 3687
6225.95 3661
6226.69 3574
6227.44 3515
6228.18 3365
6228.92 3169
6229.67 3147
6230.41 3037
6231.16 2807
6231.90 2696
6232.65 2614
6233.39 2446
6234.14 2530
6234.88 2697
6235.63 2580
6236.37 2675
6237.12 2705
6237.86 2887
6238.61 2759
6239.35 2683
6240.10 2673
6240.85 2799
6241.59 2761
6242.34 2757
6243.08 2930
6243.83 2980
6244.57 3024
6245.32 3184
6246.06 3476
6246.81 3751
6247.56 4065
6248.30 4384
6249.05 4227
6249.79 4378
6250.54 4389
6251.29 4246
6252.03 4125
6252.78 4073
6253.52 3872
6254.27 3646
6255.02 3372
6255.76 3132
6256.51 3278
6257.26 3092
6258.00 2987
6258.75 3068
6259.49 3134
6260.24 3087
6260.99 3195
6261.73 2986
6262.48 3127
6263.23 3032
6263.97 3054
6264.72 3032
6265.47 2814
6266.21 2968
6266.96 2936
6267.71 2999
6268.46 2985
6269.20 2995
6269.95 2884
6270.70 2857
6271.44 3052
6272.19 2995
6272.94 2946
6273.69 2945
6274.43 2937
6275.18 3051
6275.93 3115
6276.68 3278
6277.42 3478
6278.17 3389
6278.92 3329
6279.67 3279
6280.41 3250
6281.16 3233
6281.91 3109
6282.66 2798
6283.41 2638
6284.15 2672
6284.90 2679
6285.65 2833
6286.40 2546
6287.15 2577
6287.89 2443
6288.64 2436
6289.39 2616
6290.14 2527
6290.89 2501
6291.64 2588
6292.38 2409
6293.13 2419
6293.88 2322
6294.63 2335
6295.38 2339
6296.13 2361
6296.88 2267
6297.62 2122
6298.37 2151
6299.12 2138
6299.87 2146
6300.62 2171
6301.37 2162
6302.12 2134
6302.87 2250
6303.62 2415
6304.37 2243
6305.11 2216
6305.86 2282
6306.61 2239
6307.36 2344
6308.11 2201
6308.86 2137
6309.61 2346
6310.36 2246
6311.11 2237
6311.86 2225
6312.61 2167
6313.36 2157
6314.11 2144
6314.86 2162
6315.61 2296
6316.36 2287
6317.11 2350
6317.86 2396
6318.61 2375
6319.36 2275
6320.11 2186
6320.86 2203
6321.61 2206
6322.36 2135
6323.11 2157
6323.86 2174
6324.61 2065
6325.36 1983
6326.11 1917
6326.86 1959
6327.61 1960
6328.36 1927
6329.11 1948
6329.86 1970
6330.61 1836
6331.37 1846
6332.12 1887
6332.87 2018
6333.62 1880
6334.37 2023
6335.12 1963
6335.87 1940
6336.62 1944
6337.37 1949
6338.12 1823
6338.88 1788
6339.63 1795
6340.38 1846
6341.13 1764
6341.88 1847
6342.63 1750
6343.38 1869
6344.14 1816
6344.89 1921
6345.64 1982
6346.39 1841
6347.14 1969
6347.89 2006
6348.65 2117
6349.40 2141
6350.15 1947
6350.90 1997
6351.65 2065
6352.41 2210
6353.16 2227
6353.91 2403
6354.66 2273
6355.41 2250
6356.17 2170
6356.92 2229
6357.67 2186
6358.42 2273
6359.18 2149
6359.93 1925
6360.68 2024
6361.43 2031
6362.19 1990
6362.94 1893
6363.69 1938
6364.44 1976
6365.20 2036
6365.95 1853
6366.70 1896
6367.46 1955
6368.21 1883
6368.96 1857
6369.71 1819
6370.47 1867
6371.22 1818
6371.97 1786
6372.73 1930
6373.48 1826
6374.23 1841
6374.99 1929
6375.74 1781
6376.49 1765
6377.25 1876
6378.00 1829
6378.75 1755
6379.51 1670
6380.26 1751
6381.02 1840
6381.77 1906
6382.52 1784
6383.28 1895
6384.03 1775
6384.78 1801
6385.54 1847
6386.29 1776
6387.05 1782
6387.80 1788
6388.56 1674
6389.31 1771
6390.06 1791
6390.82 1786
6391.57 1788
6392.33 1700
6393.08 1837
6393.84 1790
6394.59 1827
6395.34 1700
6396.10 1678
6396.85 1724
6397.61 1777
6398.36 1685
6399.12 1660
6399.87 1720
6400.63 1586
6401.38 1485
6402.14 1486
6402.89 1552
6403.65 1627
6404.40 1609
6405.16 1602
6405.91 1639
6406.67 1615
6407.42 1574
6408.18 1579
6408.93 1667
6409.69 1472
6410.45 1553
6411.20 1621
6411.96 1502
6412.71 1644
6413.47 1583
6414.22 1616
6414.98 1625
6415.73 1625
6416.49 1593
6417.25 1543
6418.00 1610
6418.76 1753
6419.51 1498
6420.27 1446
6421.03 1505
6421.78 1628
6422.54 1676
6423.29 1713
6424.05 1604
6424.81 1636
6425.56 1659
6426.32 1494
6427.08 1593
6427.83 1632
6428.59 1554
6429.35 1672
6430.10 1578
6430.86 1514
6431.62 1598
6432.37 1626
6433.13 1509
6433.89 1573
6434.64 1689
6435.40 1650
6436.16 1532
6436.91 1580
6437.67 1615
6438.43 1588
6439.19 1668
6439.94 1710
6440.70 1724
6441.46 1733
6442.21 1641
6442.97 1608
6443.73 1585
6444.49 1684
6445.24 1774
6446.00 1741
6446.76 1694
6447.52 1747
6448.28 1724
6449.03 1672
6449.79 1655
6450.55 1647
6451.31 1703
6452.06 1682
6452.82 1770
6453.58 1641
6454.34 1716
6455.10 1684
6455.85 1810
6456.61 1627
6457.37 1740
6458.13 1677
6458.89 1809
6459.65 1893
6460.40 1883
6461.16 1894
6461.92 1865
6462.68 1917
6463.44 1812
6464.20 1830
6464.96 1736
6465.71 1798
6466.47 1842
6467.23 1978
6467.99 2026
6468.75 1996
6469.51 2052
6470.27 1938
6471.03 2014
6471.79 2004
6472.54 1885
6473.30 1960
6474.06 2046
6474.82 2157
6475.58 2085
6476.34 2108
6477.10 2198
6477.86 2122
6478.62 2196
6479.38 2191
6480.14 2171
6480.90 2157
6481.66 2216
6482.42 2193
6483.18 2308
6483.94 2439
6484.70 2405
6485.46 2350
6486.22 2359
6486.98 2506
6487.74 2552
6488.50 2554
6489.26 2597
6490.02 2758
6490.78 2578
6491.54 2592
6492.30 2766
6493.06 2818
6493.82 2981
6494.58 3109
6495.34 3103
6496.10 3222
6496.86 3240
6497.62 3312
6498.38 3289
6499.14 3208
6499.90 3396
6500.66 3220
6501.42 3050
6502.19 3004
6502.95 3017
6503.71 3157
6504.47 3256
6505.23 3321
6505.99 3527
6506.75 3523
6507.51 3579
6508.27 3597
6509.04 3525
6509.80 3720
6510.56 3856
6511.32 3948
6512.08 3848
6512.84 3782
6513.60 3817
6514.37 3860
6515.13 3664
6515.89 3877
6516.65 3933
6517.41 3710
6518.17 3583
6518.94 3572
6519.70 3848
6520.46 4012
6521.22 4263
6521.98 4309
6522.75 4463
6523.51 4554
6524.27 4733
6525.03 5376
6525.79 5551
6526.56 5901
6527.32 6332
6528.08 6494
6528.84 6687
6529.61 6637
6530.37 6892
6531.13 6986
6531.89 6741
6532.66 6899
6533.42 7162
6534.18 7867
6534.94 8523
6535.71 10107
6536.47 11699
6537.23 13044
6538.00 13928
6538.76 13905
6539.52 13497
6540.29 12450
6541.05 11083
6541.81 9524
6542.57 8044
6543.34 6759
6544.10 5863
6544.86 5006
6545.63 4348
6546.39 3957
6547.16 3796
6547.92 3430
6548.68 3227
6549.45 3248
6550.21 3313
6550.97 3201
6551.74 3162
6552.50 3093
6553.26 3088
6554.03 3012
6554.79 3118
6555.56 2978
6556.32 2993
6557.08 2967
6557.85 2827
6558.61 2811
6559.38 2912
6560.14 2817
6560.91 2917
6561.67 3118
6562.43 3263
6563.20 3295
6563.96 3525
6564.73 3512
6565.49 3572
6566.26 3696
6567.02 3717
6567.79 3576
6568.55 3572
6569.32 3500
6570.08 3376
6570.85 3680
6571.61 3665
6572.38 3720
6573.14 3743
6573.91 3878
6574.67 4026
6575.44 3842
6576.20 4102
6576.97 4334
6577.73 4407
6578.50 4448
6579.26 4392
6580.03 4169
6580.79 4364
6581.56 4339
6582.32 4111
6583.09 4341
6583.86 4229
6584.62 4185
6585.39 3982
6586.15 3813
6586.92 3878
6587.68 3822
6588.45 3720
6589.22 3817
6589.98 3847
6590.75 3962
6591.51 4275
6592.28 4702
6593.05 5010
6593.81 5149
6594.58 5414
6595.35 5616
6596.11 6002
6596.88 6009
6597.64 5975
6598.41 5819
6599.18 5344
6599.94 5033
6600.71 4580
6601.48 4063
6602.24 3855
6603.01 3836
6603.78 3540
6604.54 3316
6605.31 3125
6606.08 3076
6606.85 3201
6607.61 3160
6608.38 3084
6609.15 3130
6609.91 3017
6610.68 2981
6611.45 2988
6612.22 2813
6612.98 2725
6613.75 2816
6614.52 2766
6615.28 2659
6616.05 2657
6616.82 2738
6617.59 2744
6618.36 2788
6619.12 2690
6619.89 2691
6620.66 2777
6621.43 2712
6622.19 2649
6622.96 2712
6623.73 2678
6624.50 2712
6625.27 2621
6626.03 2578
6626.80 2649
6627.57 2499
6628.34 2549
6629.11 2577
6629.88 2807
6630.64 2783
6631.41 2951
6632.18 2968
6632.95 3150
6633.72 3235
6634.49 3547
6635.25 3649
6636.02 3635
6636.79 3747
6637.56 3560
6638.33 3568
6639.10 3405
6639.87 3071
6640.64 2787
6641.41 2620
6642.17 2601
6642.94 2603
6643.71 2574
6644.48 2471
6645.25 2333
6646.02 2357
6646.79 2465
6647.56 2334
6648.33 2330
6649.10 2469
6649.87 2396
6650.64 2362
6651.41 2348
6652.18 2491
6652.95 2396
6653.71 2341
6654.48 2452
6655.25 2384
6656.02 2528
6656.79 2438
6657.56 2482
6658.33 2468
6659.10 2354
6659.87 2183
6660.64 2049
6661.41 2149
6662.18 2239
6662.95 2073
6663.72 1974
6664.50 2120
6665.27 2207
6666.04 2164
6666.81 2112
6667.58 2191
6668.35 2274
6669.12 2177
6669.89 2168
6670.66 2170
6671.43 2128
6672.20 2225
6672.97 2314
6673.74 2282
6674.51 2279
6675.28 2338
6676.06 2184
6676.83 2225
6677.60 2236
6678.37 2143
6679.14 2126
6679.91 2139
6680.68 2165
6681.45 2340
6682.22 2286
6683.00 2366
6683.77 2406
6684.54 2536
6685.31 2533
6686.08 2656
6686.85 2752
6687.63 2768
6688.40 2602
6689.17 2409
6689.94 2369
6690.71 2268
6691.48 2234
6692.26 2002
6693.03 1986
6693.80 2126
6694.57 2035
6695.34 1918
6696.12 1877
6696.89 1907
6697.66 1872
6698.43 1870
6699.21 1933
6699.98 1910
6700.75 1889
6701.52 1981
6702.30 2023
6703.07 2024
6703.84 2001
6704.61 2025
6705.39 1994
6706.16 1990
6706.93 2001
6707.70 1898
6708.48 1864
6709.25 1919
6710.02 1983
6710.80 2037
6711.57 1872
6712.34 2052
6713.12 1934
6713.89 1677
6714.66 1800
6715.44 1909
6716.21 1682
6716.98 1757
6717.76 1967
6718.53 1796
6719.30 1878
6720.08 1802
6720.85 1685
6721.62 1709
6722.40 1710
6723.17 1678
6723.94 1746
6724.72 1727
6725.49 1660
6726.27 1699
6727.04 1741
6727.81 1711
6728.59 1672
6729.36 1791
6730.14 1777
6730.91 1677
6731.68 1692
6732.46 1713
6733.23 1618
6734.01 1785
6734.78 1766
6735.56 1792
6736.33 1805
6737.10 1707
6737.88 1723
6738.65 1747
6739.43 1724
6740.20 1690
6740.98 1689
6741.75 1820
6742.53 1775
6743.30 1764
6744.08 1719
6744.85 1686
6745.63 1773
6746.40 1773
6747.18 1750
6747.95 1813
6748.73 1900
6749.50 2005
6750.28 2034
6751.05 2193
6751.83 2110
6752.60 2069
6753.38 2137
6754.16 2209
6754.93 2171
6755.71 2196
6756.48 1966
6757.26 2031
6758.03 2035
6758.81 1924
6759.59 1823
6760.36 1921
6761.14 1814
6761.91 1827
6762.69 1696
6763.46 1748
6764.24 1792
6765.02 1841
6765.79 1794
6766.57 1806
6767.35 1748
6768.12 1643
6768.90 1691
6769.67 1770
6770.45 1742
6771.23 1720
6772.00 1667
6772.78 1718
6773.56 1649
6774.33 1698
6775.11 1718
6775.89 1758
6776.66 1668
6777.44 1734
6778.22 1693
6778.99 1806
6779.77 1821
6780.55 1701
6781.33 1799
6782.10 1736
6782.88 1678
6783.66 1603
6784.43 1596
6785.21 1616
6785.99 1682
6786.77 1650
6787.54 1592
6788.32 1488
6789.10 1446
6789.88 1492
6790.65 1480
6791.43 1527
6792.21 1594
6792.99 1694
6793.76 1556
6794.54 1420
6795.32 1459
6796.10 1449
6796.88 1372
6797.65 1421
6798.43 1614
6799.21 1563
6799.99 1556
6800.77 1560
6801.55 1540
6802.32 1533
6803.10 1589
6803.88 1447
6804.66 1551
6805.44 1565
6806.22 1586
6806.99 1566
6807.77 1602
6808.55 1557
6809.33 1635
6810.11 1524
6810.89 1553
6811.67 1516
6812.44 1543
6813.22 1501
6814.00 1557
6814.78 1634
6815.56 1587
6816.34 1664
6817.12 1590
6817.90 1500
6818.68 1596
6819.46 1557
6820.24 1511
6821.02 1541
6821.79 1648
6822.57 1550
6823.35 1552
6824.13 1527
6824.91 1440
6825.69 1427
6826.47 1522
6827.25 1542
6828.03 1553
6828.81 1594
6829.59 1699
6830.37 1627
6831.15 1505
6831.93 1549
6832.71 1581
6833.49 1592
6834.27 1666
6835.05 1738
6835.83 1728
6836.61 1642
6837.39 1599
6838.17 1570
6838.95 1561
6839.73 1571
6840.51 1464
6841.29 1493
6842.07 1541
6842.85 1516
6843.64 1532
6844.42 1549
6845.20 1585
6845.98 1681
6846.76 1671
6847.54 1716
6848.32 1909
6849.10 2169
6849.88 2399
6850.66 2801
6851.44 2950
6852.23 3090
6853.01 3440
6853.79 3406
6854.57 3097
6855.35 2948
6856.13 2747
6856.91 2411
6857.69 2172
6858.48 1897
6859.26 1873
6860.04 1868
6860.82 1578
6861.60 1574
6862.38 1573
6863.17 1637
6863.95 1628
6864.73 1596
6865.51 1713
6866.29 1716
6867.07 1660
6867.86 1655
6868.64 1725
6869.42 1715
6870.20 1645
6870.99 1717
6871.77 1732
6872.55 1673
6873.33 1538
6874.11 1549
6874.90 1629
6875.68 1668
6876.46 1577
6877.24 1721
6878.03 1536
6878.81 1700
6879.59 1766
6880.38 1746
6881.16 1821
6881.94 1772
6882.72 1778
6883.51 1842
6884.29 1940
6885.07 2044
6885.86 2089
6886.64 2309
6887.42 2309
6888.20 2556
6888.99 2877
6889.77 2934
6890.55 2796
6891.34 2589
6892.12 2374
6892.90 2333
6893.69 2431
6894.47 2337
6895.26 2119
6896.04 2014
6896.82 2006
6897.61 2033
6898.39 2003
6899.17 1936
6899.96 1923
6900.74 2026
6901.53 2104
6902.31 2010
6903.09 1987
6903.88 2021
6904.66 2154
6905.45 2129
6906.23 2059
6907.01 2123
6907.80 2245
6908.58 2077
6909.37 1990
6910.15 1947
6910.94 1960
6911.72 1917
6912.51 1868
6913.29 1991
6914.07 1843
6914.86 1977
6915.64 1984
6916.43 1946
6917.21 1912
6918.00 1933
6918.78 1832
6919.57 1928
6920.35 1955
6921.14 1966
6921.92 1954
6922.71 1869
6923.49 1928
6924.28 1974
6925.06 2071
6925.85 2044
6926.64 1920
6927.42 1982
6928.21 2076
6928.99 2153
6929.78 2081
6930.56 2076
6931.35 2166
6932.13 2046
6932.92 2066
6933.71 2152
6934.49 2028
6935.28 2365
6936.06 2271
6936.85 2255
6937.63 2455
6938.42 2306
6939.21 2432
6939.99 2371
6940.78 2390
6941.57 2424
6942.35 2444
6943.14 2463
6943.92 2558
6944.71 2720
6945.50 2860
6946.28 2693
6947.07 2831
6947.86 2837
6948.64 2931
6949.43 2712
6950.22 2778
6951.00 2820
6951.79 2798
6952.58 2837
6953.36 2919
6954.15 2874
6954.94 2727
6955.72 2817
6956.51 2824
6957.30 2952
6958.09 3018
6958.87 3086
6959.66 3126
6960.45 3037
6961.24 3008
6962.02 3036
6962.81 3209
6963.60 3085
6964.38 3110
6965.17 3071
6965.96 3187
6966.75 3263
6967.54 3348
6968.32 3329
6969.11 3246
6969.90 3350
6970.69 3541
6971.47 3464
6972.26 3426
6973.05 3600
6973.84 3775
6974.63 3662
6975.41 3735
6976.20 3631
6976.99 3808
6977.78 3766
6978.57 3808
6979.36 4015
6980.14 4206
6980.93 4381
6981.72 4774
6982.51 5457
6983.30 6149
6984.09 7364
6984.88 8278
6985.66 9469
6986.45 10482
6987.24 11338
6988.03 11541
6988.82 11301
6989.61 10233
6990.40 9476
6991.19 8258
6991.98 7458
6992.76 6534
6993.55 5619
6994.34 5281
6995.13 4966
6995.92 5145
6996.71 5574
6997.50 6069
6998.29 6823
6999.08 7843
6999.87 9162
7000.66 10201
7001.45 10704
7002.24 10462
7003.03 10271
7003.82 9598
7004.61 8797
7005.40 7162
7006.19 6044
7006.98 5402
7007.77 4613
7008.56 3954
7009.35 3589
7010.14 3453
7010.93 3344
7011.72 3138
7012.51 3237
7013.30 3334
7014.09 3214
7014.88 3229
7015.67 3134
7016.46 3145
7017.25 3098
7018.04 2938
7018.83 2809
7019.62 2574
7020.41 2649
7021.20 2636
7021.99 2562
7022.78 2659
7023.57 2699
7024.37 2769
7025.16 2792
7025.95 2956
7026.74 2979
7027.53 2963
7028.32 2930
7029.11 2848
7029.90 2839
7030.69 2701
7031.49 2713
7032.28 2761
7033.07 2535
7033.86 2510
7034.65 2531
7035.44 2384
7036.23 2531
7037.03 2723
7037.82 2688
7038.61 2690
7039.40 2830
7040.19 2833
7040.98 2802
7041.78 2704
7042.57 2711
7043.36 2658
7044.15 2664
7044.94 2569
7045.74 2568
7046.53 2580
7047.32 2637
7048.11 2602
7048.91 2580
7049.70 2501
7050.49 2774
7051.28 2770
7052.08 2892
7052.87 2875
7053.66 2822
7054.45 2810
7055.25 2657
7056.04 2509
7056.83 2433
7057.62 2465
7058.42 2330
7059.21 2286
7060.00 2514
7060.80 2404
7061.59 2481
7062.38 2391
7063.17 2377
7063.97 2403
7064.76 2467
7065.55 2497
7066.35 2464
7067.14 2400
7067.93 2349
7068.73 2384
7069.52 2424
7070.31 2415
7071.11 2453
7071.90 2345
7072.69 2321
7073.49 2325
7074.28 2401
7075.08 2372
7075.87 2221
7076.66 2177
7077.46 2313
7078.25 2234
7079.05 2138
7079.84 2255
7080.63 2302
7081.43 2233
7082.22 2226
7083.02 2133
7083.81 2215
7084.60 2300
7085.40 2288
7086.19 2436
7086.99 2462
7087.78 2565
7088.58 2876
7089.37 2980
7090.17 2915
7090.96 3075
7091.76 2848
7092.55 2569
7093.34 2424
7094.14 2317
7094.93 2243
7095.73 2030
7096.52 1945
7097.32 1868
7098.11 1752
7098.91 1781
7099.70 1681
7100.50 1854
7101.29 1763
7102.09 1734
7102.89 1784
7103.68 1736
7104.48 1634
7105.27 1663
7106.07 1798
7106.86 1692
7107.66 1586
7108.45 1662
7109.25 1620
7110.05 1569
7110.84 1563
7111.64 1481
7112.43 1579
7113.23 1448
7114.02 1428
7114.82 1471
7115.62 1559
7116.41 1590
7117.21 1622
7118.00 1605
7118.80 1572
7119.60 1647
7120.39 1614
7121.19 1490
7121.99 1406
7122.78 1454
7123.58 1603
7124.38 1574
7125.17 1574
7125.97 1543
7126.77 1644
7127.56 1628
7128.36 1557
7129.16 1600
7129.95 1669
7130.75 1660
7131.55 1515
7132.34 1522
7133.14 1597
7133.94 1607
7134.73 1476
7135.53 1457
7136.33 1538
7137.13 1567
7137.92 1655
7138.72 1610
7139.52 1436
7140.32 1437
7141.11 1539
7141.91 1510
7142.71 1498
7143.51 1560
7144.30 1454
7145.10 1550
7145.90 1550
7146.70 1480
7147.49 1533
7148.29 1502
7149.09 1472
7149.89 1453
7150.69 1423
7151.48 1430
7152.28 1445
7153.08 1361
7153.88 1420
7154.68 1404
7155.47 1408
7156.27 1421
7157.07 1415
7157.87 1417
7158.67 1451
7159.47 1402
7160.27 1467
7161.06 1496
7161.86 1358
7162.66 1365
7163.46 1294
7164.26 1273
7165.06 1290
7165.86 1165
7166.66 1282
7167.45 1286
7168.25 1294
7169.05 1284
7169.85 1479
7170.65 1522
7171.45 1404
7172.25 1426
7173.05 1498
7173.85 1440
7174.65 1340
7175.45 1266
7176.25 1302
7177.04 1420
7177.84 1435
7178.64 1234
7179.44 1192
7180.24 1277
7181.04 1435
7181.84 1451
7182.64 1578
7183.44 1573
7184.24 1678
7185.04 1551
7185.84 1519
7186.64 1448
7187.44 1467
7188.24 1509
7189.04 1402
7189.84 1311
7190.64 1217
7191.44 1167
7192.24 1208
7193.04 1120
7193.84 1172
7194.64 1205
7195.44 1296
7196.25 1264
7197.05 1318
7197.85 1265
7198.65 1292
7199.45 1234
7200.25 1223
7201.05 1183
7201.85 1133
7202.65 1162
7203.45 1183
7204.25 1228
7205.05 1190
7205.86 1183
7206.66 1169
7207.46 1244
7208.26 1305
7209.06 1249
7209.86 1181
7210.66 1141
7211.46 1227
7212.27 1200
7213.07 1305
7213.87 1244
7214.67 1225
7215.47 1215
7216.27 1148
7217.07 1224
7217.88 1289
7218.68 1221
7219.48 1190
7220.28 1215
7221.08 1255
7221.89 1312
7222.69 1252
7223.49 1352
7224.29 1299
7225.09 1257
7225.90 1297
7226.70 1342
7227.50 1302
7228.30 1288
7229.11 1245
7229.91 1303
7230.71 1302
7231.51 1343
7232.32 1181
7233.12 1124
7233.92 1246
7234.72 1221
7235.53 1255
7236.33 1425
7237.13 1359
7237.93 1387
7238.74 1373
7239.54 1354
7240.34 1445
7241.15 1474
7241.95 1541
7242.75 1595
7243.56 1631
7244.36 1396
7245.16 1352
7245.97 1522
7246.77 1512
7247.57 1455
7248.38 1410
7249.18 1367
7249.98 1337
7250.79 1485
7251.59 1384
7252.39 1456
7253.20 1542
7254.00 1408
7254.81 1388
7255.61 1413
7256.41 1369
7257.22 1441
7258.02 1453
7258.82 1462
7259.63 1476
7260.43 1618
7261.24 1503
7262.04 1467
7262.85 1499
7263.65 1530
7264.45 1633
7265.26 1600
7266.06 1556
7266.87 1707
7267.67 1814
7268.48 1641
7269.28 1837
7270.09 1785
7270.89 1841
7271.70 1835
7272.50 1880
7273.30 1816
7274.11 1832
7274.91 1831
7275.72 1908
7276.52 1876
7277.33 1841
7278.13 1846
7278.94 1915
7279.74 2040
7280.55 2226
7281.36 2352
7282.16 2551
7282.97 3026
7283.77 3548
7284.58 4053
7285.38 4602
7286.19 4852
7286.99 4984
7287.80 4987
7288.60 4592
7289.41 4160
7290.22 3572
7291.02 3264
7291.83 2671
7292.63 2599
7293.44 2380
7294.25 2303
7295.05 2120
7295.86 1918
7296.66 1935
7297.47 1964
7298.28 1961
7299.08 1859
7299.89 1854
7300.70 1917
7301.50 1988
7302.31 2020
7303.11 2048
7303.92 1975
7304.73 1974
7305.53 2056
7306.34 2042
7307.15 2022
7307.95 2112
7308.76 2275
7309.57 2363
7310.37 2568
7311.18 2667
7311.99 2757
7312.80 2904
7313.60 2918
7314.41 2725
7315.22 2696
7316.02 2618
7316.83 2567
7317.64 2510
7318.45 2734
7319.25 2969
7320.06 3199
7320.87 3612
7321.68 3888
7322.48 4108
7323.29 4145
7324.10 4205
7324.91 3983
7325.71 3570
7326.52 3309
7327.33 2809
7328.14 2654
7328.95 2483
7329.75 2315
7330.56 2107
7331.37 2048
7332.18 1837
7332.99 1813
7333.79 1816
7334.60 1841
7335.41 1795
7336.22 1856
7337.03 1878
7337.84 1905
7338.64 1841
7339.45 1930
7340.26 1935
7341.07 1946
7341.88 1928
7342.69 1973
7343.50 2043
7344.30 1954
7345.11 1827
7345.92 1908
7346.73 1840
7347.54 1911
7348.35 2030
7349.16 2000
7349.97 1920
7350.78 1950
7351.58 1860
7352.39 1938
7353.20 1975
7354.01 1757
7354.82 1864
7355.63 1891
7356.44 1877
7357.25 1901
7358.06 1957
7358.87 2013
7359.68 1979
7360.49 2019
7361.30 2020
7362.11 2072
7362.92 2191
7363.73 2256
7364.54 2054
7365.35 2055
7366.16 2043
7366.97 2150
7367.78 2164
7368.59 2080
7369.40 2030
7370.21 2107
7371.02 2031
7371.83 2032
7372.64 2051
7373.45 2123
7374.26 2062
7375.07 2102
7375.88 2172
7376.69 2161
7377.50 2218
7378.31 2337
7379.12 2513
7379.93 2680
7380.74 3037
7381.55 3339
7382.37 3378
7383.18 3507
7383.99 3478
7384.80 3230
7385.61 3162
7386.42 2965
7387.23 2689
7388.04 2480
7388.85 2294
7389.67 2349
7390.48 2001
7391.29 2036
7392.10 1892
7392.91 1892
7393.72 2016
7394.53 1880
7395.35 1889
7396.16 1947
7396.97 2002
7397.78 2118
7398.59 2217
7399.40 2359
7400.22 2554
7401.03 2558
7401.84 2725
7402.65 2747
7403.46 2869
7404.28 2764
7405.09 2715
7405.90 2535
7406.71 2404
7407.52 2319
7408.34 2237
7409.15 2277
7409.96 2140
7410.77 2187
7411.59 2016
7412.40 1961
7413.21 1973
7414.02 1771
7414.84 1712
7415.65 1709
7416.46 1661
7417.27 1651
7418.09 1628
7418.90 1645
7419.71 1606
7420.53 1460
7421.34 1587
7422.15 1585
7422.97 1486
7423.78 1625
7424.59 1603
7425.40 1599
7426.22 1526
7427.03 1466
7427.84 1472
7428.66 1477
7429.47 1385
7430.28 1410
7431.10 1372
7431.91 1368
7432.73 1393
7433.54 1337
7434.35 1298
7435.17 1393
7435.98 1382
7436.79 1395
7437.61 1354
7438.42 1458
7439.24 1397
7440.05 1379
7440.86 1484
7441.68 1486
7442.49 1397
7443.31 1372
7444.12 1448
7444.94 1438
7445.75 1332
7446.56 1405
7447.38 1500
7448.19 1521
7449.01 1389
7449.82 1396
7450.64 1336
7451.45 1413
7452.27 1331
7453.08 1320
7453.90 1217
7454.71 1279
7455.52 1387
7456.34 1305
7457.15 1210
7457.97 1292
7458.78 1380
7459.60 1411
7460.42 1329
7461.23 1297
7462.05 1325
7462.86 1258
7463.68 1285
7464.49 1322
7465.31 1338
7466.12 1303
7466.94 1417
7467.75 1364
7468.57 1331
7469.38 1257
7470.20 1267
7471.02 1197
7471.83 1408
7472.65 1294
7473.46 1299
7474.28 1283
7475.10 1258
7475.91 1295
7476.73 1230
7477.54 1223
7478.36 1171
7479.18 1225
7479.99 1321
7480.81 1186
7481.62 1169
7482.44 1237
7483.26 1167
7484.07 1110
7484.89 1246
7485.71 1132
7486.52 1216
7487.34 1168
7488.16 1085
7488.97 1201
7489.79 1104
7490.61 1050
7491.42 1158
7492.24 1119
7493.06 1099
7493.87 1119
7494.69 1068
7495.51 1049
7496.33 1009
7497.14 955
7497.96 1084
7498.78 1133
7499.59 1088
7500.41 1028
7501.23 1036
7502.05 1094
7502.86 1055
7503.68 1026
7504.50 1112
7505.32 1062
7506.13 991
7506.95 1101
7507.77 1112
7508.59 1144
7509.40 1173
7510.22 1070
7511.04 997
7511.86 1080
7512.68 1056
7513.49 1066
7514.31 1025
7515.13 911
7515.95 934
7516.77 984
7517.59 1063
7518.40 942
7519.22 943
7520.04 970
7520.86 957
7521.68 980
7522.50 1060
7523.31 1021
7524.13 1010
7524.95 1009
7525.77 1083
7526.59 992
7527.41 983
7528.23 1011
7529.05 1101
7529.86 1032
7530.68 1046
7531.50 974
7532.32 1012
7533.14 999
7533.96 1036
7534.78 1043
7535.60 1071
7536.42 1038
7537.24 1035
7538.06 1052
7538.88 989
7539.70 1020
7540.51 1048
7541.33 1039
7542.15 1069
7542.97 963
7543.79 939
7544.61 988
7545.43 1060
7546.25 1032
7547.07 1023
7547.89 1065
7548.71 966
7549.53 908
7550.35 1027
7551.17 1032
7551.99 1006
7552.81 951
7553.63 988
7554.45 1002
7555.27 1038
7556.09 1112
7556.91 1040
7557.73 1026
7558.56 1007
7559.38 1052
7560.20 1015
7561.02 1043
7561.84 1124
7562.66 1036
7563.48 982
7564.30 944
7565.12 1004
7565.94 989
7566.76 1024
7567.58 1053
7568.40 1056
7569.23 939
7570.05 936
7570.87 1011
7571.69 942
7572.51 1019
7573.33 1031
7574.15 1023
7574.97 951
7575.80 926
7576.62 982
7577.44 970
7578.26 917
7579.08 956
7579.90 962
7580.73 929
7581.55 945
7582.37 981
7583.19 987
7584.01 1002
7584.83 1100
7585.66 1041
7586.48 1073
7587.30 1037
7588.12 1141
7588.95 1135
7589.77 1123
7590.59 1104
7591.41 1072
7592.23 1114
7593.06 1159
7593.88 1068
7594.70 1051
7595.52 1131
7596.35 1056
7597.17 1027
7597.99 1041
7598.81 1039
7599.64 1052
7600.46 1082
7601.28 1113
7602.11 1119
7602.93 1088
7603.75 1124
7604.57 1151
7605.40 1167
7606.22 1237
7607.04 1256
7607.87 1214
7608.69 1195
7609.51 1154
7610.34 1231
7611.16 1133
7611.98 1068
7612.81 1064
7613.63 1087
7614.45 1048
7615.28 1071
7616.10 1074
7616.92 1146
7617.75 1185
7618.57 1167
7619.40 1159
7620.22 1198
7621.04 1117
7621.87 1081
7622.69 1085
7623.52 1191
7624.34 1129
7625.16 1137
7625.99 1142
7626.81 1085
7627.64 1138
7628.46 1167
7629.28 1142
7630.11 1239
7630.93 1209
7631.76 1288
7632.58 1335
7633.41 1318
7634.23 1402
7635.06 1316
7635.88 1326
7636.71 1134
7637.53 1196
7638.36 1130
7639.18 1105
7640.01 1083
7640.83 1011
7641.66 926
7642.48 975
7643.31 866
7644.13 870
7644.96 993
7645.78 1042
7646.61 1028
7647.43 998
7648.26 985
7649.08 954
7649.91 921
7650.73 928
7651.56 937
7652.38 939
7653.21 919
7654.04 911
7654.86 912
7655.69 945
7656.51 889
7657.34 871
7658.16 955
7658.99 938
7659.82 852
7660.64 897
7661.47 915
7662.29 946
7663.12 911
7663.95 857
7664.77 947
7665.60 924
7666.43 856
7667.25 874
7668.08 861
7668.91 940
7669.73 975
7670.56 922
7671.38 922
7672.21 871
7673.04 931
7673.87 938
7674.69 927
7675.52 921
7676.35 883
7677.17 923
7678.00 858
7678.83 821
7679.65 919
7680.48 886
7681.31 904
7682.13 963
7682.96 837
7683.79 871
7684.62 869
7685.44 853
7686.27 884
7687.10 913
7687.93 862
7688.75 871
7689.58 905
7690.41 893
7691.24 938
7692.06 918
7692.89 832
7693.72 863
7694.55 897
7695.38 794
7696.20 898
7697.03 880
7697.86 862
7698.69 842
7699.52 974
7700.34 978
7701.17 917
7702.00 982
7702.83 890
7703.66 973
7704.49 923
7705.31 930
7706.14 913
7706.97 889
7707.80 902
7708.63 925
7709.46 823
7710.29 924
7711.11 902
7711.94 957
7712.77 865
7713.60 875
7714.43 888
7715.26 859
7716.09 956
7716.92 888
7717.75 859
7718.58 920
7719.40 948
7720.23 857
7721.06 794
7721.89 840
7722.72 844
7723.55 882
7724.38 948
7725.21 936
7726.04 885
7726.87 944
7727.70 979
7728.53 936
7729.36 980
7730.19 950
7731.02 925
7731.85 970
7732.68 916
7733.51 876
7734.34 946
7735.17 945
7736.00 906
7736.83 855
7737.66 893
7738.49 927
7739.32 958
7740.15 937
7740.98 980
7741.81 920
7742.64 876
7743.47 934
7744.30 997
7745.13 1032
7745.96 1036
7746.79 1198
7747.62 1329
7748.45 1295
7749.29 1255
7750.12 1308
7750.95 1417
7751.78 1356
7752.61 1271
7753.44 1233
7754.27 1153
7755.10 1089
7755.93 1078
7756.76 1018
7757.60 1043
7758.43 1024
7759.26 937
7760.09 1061
7760.92 1013
7761.75 907
7762.58 958
7763.42 910
7764.25 897
7765.08 908
7765.91 928
7766.74 927
7767.57 857
7768.41 957
7769.24 858
7770.07 925
7770.90 934
7771.73 875
7772.57 868
7773.40 908
7774.23 923
7775.06 946
7775.90 897
7776.73 948
7777.56 882
7778.39 869
7779.22 923
7780.06 956
7780.89 861
7781.72 822
7782.55 885
7783.39 924
7784.22 1013
7785.05 1034
7785.89 1006
7786.72 1025
7787.55 1046
7788.38 1116
7789.22 1057
7790.05 1007
7790.88 974
7791.72 1053
7792.55 929
7793.38 921
7794.22 974
7795.05 924
7795.88 897
7796.72 911
7797.55 984
7798.38 1034
7799.22 995
7800.05 1042
7800.88 1000
7801.72 1059
7802.55 971
7803.38 953
7804.22 1033
7805.05 1024
7805.89 1120
7806.72 1055
7807.55 1000
7808.39 1165
7809.22 1095
7810.06 1029
7810.89 1035
7811.72 1073
7812.56 1059
7813.39 1187
7814.23 1164
7815.06 1197
7815.89 1248
7816.73 1325
7817.56 1327
7818.40 1362
7819.23 1350
7820.07 1276
7820.90 1291
7821.74 1208
7822.57 1204
7823.41 1216
7824.24 1151
7825.08 1103
7825.91 1229
7826.75 1166
7827.58 1182
7828.42 1257
7829.25 1333
7830.09 1290
7830.92 1180
7831.76 1218
7832.59 1124
7833.43 1117
7834.26 1111
7835.10 1139
7835.93 1168
7836.77 1222
7837.60 1174
7838.44 1210
7839.28 1172
7840.11 1166
7840.95 1209
7841.78 1195
7842.62 1128
7843.45 1210
7844.29 1175
7845.13 1139
7845.96 1123
7846.80 1171
7847.63 1154
7848.47 1100
7849.31 1102
7850.14 1057
7850.98 1041
7851.82 1022
7852.65 1065
7853.49 1054
7854.32 1037
7855.16 993
7856.00 928
7856.83 1045
7857.67 996
7858.51 1143
7859.34 1061
7860.18 1057
7861.02 1053
7861.85 1060
7862.69 1066
7863.53 989
7864.37 1045
7865.20 1084
7866.04 1116
7866.88 1020
7867.71 967
7868.55 1060
7869.39 1066
7870.23 1026
7871.06 1075
7871.90 1058
7872.74 1023
7873.57 1057
7874.41 980
7875.25 1053
7876.09 1020
7876.93 1087
7877.76 1197
7878.60 1157
7879.44 1187
7880.28 1256
7881.11 1149
7881.95 1160
7882.79 1189
7883.63 1098
7884.47 1092
7885.30 1112
7886.14 1154
7886.98 1044
7887.82 1140
7888.66 1137
7889.50 1070
7890.33 1102
7891.17 1126
7892.01 1243
7892.85 1208
7893.69 1196
7894.53 1155
7895.36 1140
7896.20 1199
7897.04 1120
7897.88 1078
7898.72 1092
7899.56 1210
7900.40 1254
7901.24 1154
7902.08 1189
7902.91 1145
7903.75 1238
7904.59 1129
7905.43 1086
7906.27 1130
7907.11 1090
7907.95 1145
7908.79 1111
7909.63 1009
7910.47 1127
7911.31 1076
7912.15 1147
7912.99 1133
7913.83 1124
7914.67 1192
7915.50 1264
7916.34 1450
7917.18 1572
7918.02 1545
7918.86 1789
7919.70 1750
7920.54 1739
7921.38 1744
7922.22 1614
7923.06 1605
7923.90 1473
7924.74 1339
7925.58 1329
7926.42 1332
7927.27 1180
7928.11 1047
7928.95 998
7929.79 1041
7930.63 1066
7931.47 987
7932.31 969
7933.15 1067
7933.99 952
7934.83 977
7935.67 993
7936.51 1032
7937.35 965
7938.19 992
7939.03 941
7939.88 922
7940.72 849
7941.56 913
7942.40 1044
7943.24 952
7944.08 932
7944.92 982
7945.76 944
7946.60 978
7947.45 1081
7948.29 1165
7949.13 1074
7949.97 1033
7950.81 1034
7951.65 1036
7952.50 1033
7953.34 965
7954.18 987
7955.02 1040
7955.86 1059
7956.70 951
7957.55 1029
7958.39 1027
7959.23 1071
7960.07 965
7960.91 904
7961.76 916
7962.60 941
7963.44 975
7964.28 954
7965.13 972
7965.97 944
7966.81 979
7967.65 1040
7968.50 958
7969.34 1020
7970.18 988
7971.02 1074
7971.87 1072
7972.71 957
7973.55 947
7974.39 922
7975.24 934
7976.08 889
7976.92 909
7977.77 944
7978.61 867
7979.45 897
7980.30 900
7981.14 832
7981.98 820
7982.83 1008
7983.67 870
7984.51 924
7985.36 952
7986.20 981
7987.04 965
7987.89 865
7988.73 923
7989.57 852
7990.42 822
7991.26 831
7992.10 868
7992.95 918
7993.79 922
7994.64 868
7995.48 845
7996.32 861
7997.17 878
7998.01 837
7998.86 747
7999.70 756
8000.54 812
8001.39 905
8002.23 883
8003.08 848
8003.92 863
8004.77 844
8005.61 833
8006.45 892
8007.30 815
8008.14 856
8008.99 821
8009.83 799
8010.68 724
8011.52 758
8012.37 779
8013.21 775
8014.06 824
8014.90 881
8015.75 838
8016.59 736
8017.44 731
8018.28 764
8019.13 774
8019.97 801
8020.82 806
8021.66 849
8022.51 820
8023.35 845
8024.20 822
8025.05 800
8025.89 850
8026.74 853
8027.58 790
8028.43 822
8029.27 761
8030.12 704
8030.96 723
8031.81 816
8032.66 753
8033.50 817
8034.35 794
8035.19 726
8036.04 764
8036.89 781
8037.73 768
8038.58 769
8039.43 797
8040.27 906
8041.12 824
8041.96 778
8042.81 781
8043.66 787
8044.50 782
8045.35 786
8046.20 775
8047.04 790
8047.89 743
8048.74 801
8049.58 735
8050.43 760
8051.28 813
8052.12 745
8052.97 786
8053.82 819
8054.67 764
8055.51 810
8056.36 806
8057.21 798
8058.05 770
8058.90 782
8059.75 718
8060.60 737
8061.44 738
8062.29 827
8063.14 733
8063.99 756
8064.83 699
8065.68 634
8066.53 706
8067.38 740
8068.22 750
8069.07 744
8069.92 775
8070.77 802
8071.62 712
8072.46 700
8073.31 734
8074.16 722
8075.01 753
8075.86 723
8076.71 686
8077.55 703
8078.40 743
8079.25 729
8080.10 734
8080.95 689
8081.80 732
8082.64 727
8083.49 739
8084.34 726
8085.19 697
8086.04 768
8086.89 727
8087.74 704
8088.58 789
8089.43 699
8090.28 634
8091.13 682
8091.98 699
8092.83 727
8093.68 672
8094.53 744
8095.38 760
8096.23 766
8097.08 781
8097.93 749
8098.77 758
8099.62 779
8100.47 706
8101.32 692
8102.17 752
8103.02 770
8103.87 799
8104.72 841
8105.57 748
8106.42 733
8107.27 747
8108.12 750
8108.97 791
8109.82 739
8110.67 780
8111.52 758
8112.37 703
8113.22 665
8114.07 764
8114.92 810
8115.77 799
8116.62 726
8117.47 697
8118.32 779
8119.17 835
8120.02 808
8120.87 773
8121.72 788
8122.58 800
8123.43 882
8124.28 842
8125.13 844
8125.98 801
8126.83 790
8127.68 783
8128.53 800
8129.38 770
8130.23 877
8131.08 869
8131.94 792
8132.79 747
8133.64 751
8134.49 753
8135.34 819
8136.19 726
8137.04 828
8137.89 799
8138.75 829
8139.60 865
8140.45 839
8141.30 818
8142.15 808
8143.00 732
8143.86 801
8144.71 812
8145.56 854
8146.41 798
8147.26 847
8148.12 871
8148.97 895
8149.82 855
8150.67 836
8151.52 797
8152.38 895
8153.23 896
8154.08 857
8154.93 854
8155.78 984
8156.64 1022
8157.49 993
8158.34 938
8159.19 946
8160.05 925
8160.90 904
8161.75 910
8162.61 761
8163.46 811
8164.31 795
8165.16 728
8166.02 828
8166.87 894
8167.72 855
8168.58 805
8169.43 761
8170.28 766
8171.14 765
8171.99 816
8172.84 848
8173.70 739
8174.55 841
8175.40 790
8176.26 743
8177.11 830
8177.96 827
8178.82 683
8179.67 700
8180.52 700
8181.38 767
8182.23 801
8183.08 742
8183.94 786
8184.79 748
8185.65 706
8186.50 712
8187.35 721
8188.21 811
8189.06 753
8189.92 747
8190.77 771
8191.63 673
8192.48 662
8193.33 738
8194.19 710
8195.04 726
8195.90 735
8196.75 735
8197.61 678
8198.46 701
8199.32 686
8200.17 719
8201.02 736
8201.88 783
8202.73 708
8203.59 727
8204.44 713
8205.30 740
8206.15 809
8207.01 759
8207.86 704
8208.72 754
8209.57 827
8210.43 707
8211.29 719
8212.14 696
8213.00 702
8213.85 695
8214.71 699
8215.56 720
8216.42 710
8217.27 713
8218.13 714
8218.98 794
8219.84 824
8220.70 832
8221.55 790
8222.41 834
8223.26 781
8224.12 791
8224.98 818
8225.83 805
8226.69 800
8227.54 825
8228.40 812
8229.26 721
8230.11 747
8230.97 817
8231.83 830
8232.68 803
8233.54 751
8234.39 689
8235.25 665
8236.11 708
8236.96 776
8237.82 811
8238.68 778
8239.53 703
8240.39 693
8241.25 736
8242.11 715
8242.96 698
8243.82 760
8244.68 817
8245.53 755
8246.39 742
8247.25 726
8248.10 796
8248.96 739
8249.82 724
8250.68 721
8251.53 822
8252.39 854
8253.25 842
8254.11 799
8254.96 665
8255.82 763
8256.68 791
8257.54 766
8258.39 735
8259.25 756
8260.11 785
8260.97 795
8261.83 787
8262.68 736
8263.54 742
8264.40 695
8265.26 677
8266.12 723
8266.97 704
8267.83 731
8268.69 739
8269.55 726
8270.41 761
8271.27 705
8272.12 729
8272.98 742
8273.84 773
8274.70 763
8275.56 744
8276.42 698
8277.28 687
8278.13 707
8278.99 696
8279.85 774
8280.71 791
8281.57 724
8282.43 706
8283.29 814
8284.15 732
8285.01 760
8285.87 699
8286.72 688
8287.58 785
8288.44 771
8289.30 765
8290.16 734
8291.02 801
8291.88 789
8292.74 766
8293.60 768
8294.46 777
8295.32 736
8296.18 805
8297.04 821
8297.90 811
8298.76 718
8299.62 793
8300.48 826
8301.34 745
8302.20 803
8303.06 767
8303.92 730
8304.78 849
8305.64 873
8306.50 822
8307.36 738
8308.22 791
8309.08 739
8309.94 692
8310.80 780
8311.66 822
8312.52 859
8313.38 758
8314.24 805
8315.10 804
8315.96 837
8316.83 798
8317.69 849
8318.55 859
8319.41 859
8320.27 822
8321.13 797
8321.99 787
8322.85 799
8323.71 734
8324.57 702
8325.44 736
8326.30 741
8327.16 766
8328.02 779
8328.88 791
8329.74 775
8330.60 743
8331.47 675
8332.33 768
8333.19 856
8334.05 813
8334.91 824
8335.77 855
8336.64 761
8337.50 803
8338.36 767
8339.22 735
8340.08 803
8340.94 811
8341.81 776
8342.67 840
8343.53 878
8344.39 827
8345.26 874
8346.12 901
8346.98 851
8347.84 852
8348.71 873
8349.57 877
8350.43 880
8351.29 818
8352.16 838
8353.02 843
8353.88 854
8354.74 927
8355.61 882
8356.47 923
8357.33 908
8358.19 864
8359.06 901
8359.92 810
8360.78 857
8361.65 852
8362.51 809
8363.37 810
8364.24 831
8365.10 930
8365.96 830
8366.83 857
8367.69 826
8368.55 900
8369.42 860
8370.28 858
8371.14 903
8372.01 870
8372.87 862
8373.73 899
8374.60 885
8375.46 977
8376.33 977
8377.19 945
8378.05 853
8378.92 877
8379.78 906
8380.65 917
8381.51 885
8382.37 1002
8383.24 956
8384.10 1094
8384.97 1023
8385.83 909
8386.70 993
8387.56 1028
8388.42 998
8389.29 951
8390.15 1056
8391.02 1018
8391.88 997
8392.75 998
8393.61 1080
8394.48 1052
8395.34 1018
8396.21 1077
8397.07 1069
8397.94 1119
8398.80 1143
8399.67 1142
8400.53 1220
8401.40 1129
8402.26 1171
8403.13 1162
8403.99 1040
8404.86 1112
8405.72 1143
8406.59 1145
8407.45 1161
8408.32 1093
8409.19 1138
8410.05 1224
8410.92 1139
8411.78 1168
8412.65 1229
8413.51 1152
8414.38 1214
8415.25 1216
8416.11 1266
8416.98 1192
8417.84 1244
8418.71 1184
8419.58 1248
8420.44 1264
8421.31 1313
8422.17 1308
8423.04 1364
8423.91 1413
8424.77 1336
8425.64 1406
8426.51 1389
8427.37 1470
8428.24 1530
8429.11 1546
8429.97 1513
8430.84 1557
8431.71 1518
8432.57 1568
8433.44 1524
8434.31 1543
8435.17 1612
8436.04 1532
8436.91 1632
8437.77 1703
8438.64 1809
8439.51 1853
8440.38 1794
8441.24 1880
8442.11 1989
8442.98 2175
8443.84 2206
8444.71 2044
8445.58 2008
8446.45 2070
8447.31 2107
8448.18 2067
8449.05 2057
8449.92 2047
8450.78 2217
8451.65 2257
8452.52 2398
8453.39 2586
8454.26 2740
8455.12 3121
8455.99 3437
8456.86 3863
8457.73 4332
8458.60 4602
8459.46 4550
8460.33 4336
8461.20 4215
8462.07 3963
8462.94 3728
8463.81 3260
8464.67 2989
8465.54 2929
8466.41 2781
8467.28 2900
8468.15 3302
8469.02 4217
8469.89 4798
8470.75 5819
8471.62 6627
8472.49 6969
8473.36 6850
8474.23 6498
8475.10 5644
8475.97 4989
8476.84 4133
8477.71 3573
8478.57 2852
8479.44 2518
8480.31 2351
8481.18 2108
8482.05 1928
8482.92 1844
8483.79 1668
8484.66 1645
8485.53 1649
8486.40 1697
8487.27 1715
8488.14 1773
8489.01 1757
8489.88 1635
8490.75 1486
8491.62 1484
8492.49 1498
8493.36 1560
8494.23 1566
8495.10 1497
8495.97 1397
8496.84 1386
8497.71 1565
8498.58 1633
8499.45 1674
8500.32 1588
8501.19 1490
8502.06 1503
8502.93 1503
8503.80 1474
8504.67 1473
8505.54 1468
8506.41 1560
8507.28 1713
8508.15 1695
8509.02 1796
8509.89 1794
8510.76 1758
8511.63 1750
8512.51 1743
8513.38 1743
8514.25 1703
8515.12 1723
8515.99 1554
8516.86 1493
8517.73 1485
8518.60 1582
8519.47 1507
8520.35 1494
8521.22 1439
8522.09 1409
8522.96 1454
8523.83 1464
8524.70 1516
8525.57 1512
8526.45 1456
8527.32 1442
8528.19 1527
8529.06 1521
8529.93 1526
8530.80 1548
8531.68 1547
8532.55 1670
8533.42 1623
8534.29 1639
8535.16 1671
8536.04 1709
8536.91 1649
8537.78 1623
8538.65 1683
8539.52 1669
8540.40 1680
8541.27 1590
8542.14 1665
8543.01 1608
8543.89 1657
8544.76 1669
8545.63 1612
8546.50 1583
8547.38 1578
8548.25 1643
8549.12 1653
8549.99 1580
8550.87 1556
8551.74 1603
8552.61 1616
8553.49 1643
8554.36 1614
8555.23 1734
8556.11 1700
8556.98 1671
8557.85 1639
8558.73 1524
8559.60 1511
8560.47 1453
8561.35 1424
8562.22 1482
8563.09 1351
8563.97 1249
8564.84 1263
8565.71 1270
8566.59 1221
8567.46 1208
8568.33 1280
8569.21 1253
8570.08 1230
8570.96 1173
8571.83 1191
8572.70 1251
8573.58 1194
8574.45 1114
8575.33 1171
8576.20 1173
8577.07 1129
8577.95 1162
8578.82 1140
8579.70 1101
8580.57 1118
8581.45 1072
8582.32 1129
8583.19 1085
8584.07 1144
8584.94 1131
8585.82 1172
8586.69 1159
8587.57 1180
8588.44 1159
8589.32 1163
8590.19 1098
8591.07 1181
8591.94 1073
8592.82 1138
8593.69 1258
8594.57 1115
8595.44 1117
8596.32 1226
8597.19 1127
8598.07 1142
8598.94 1205
8599.82 1083
8600.69 1173
8601.57 1122
8602.44 1139
8603.32 1123
8604.20 1068
8605.07 1070
8605.95 1040
8606.82 1107
8607.70 1130
8608.57 1112
8609.45 1135
8610.33 1062
8611.20 1070
8612.08 1075
8612.95 1077
8613.83 1183
8614.71 1153
8615.58 1100
8616.46 1031
8617.33 1133
8618.21 1100
8619.09 1064
8619.96 1146
8620.84 1153
8621.72 1213
8622.59 1136
8623.47 1104
8624.35 1179
8625.22 1139
8626.10 1223
8626.98 1197
8627.85 1128
8628.73 1159
8629.61 1249
8630.48 1202
8631.36 1182
8632.24 1171
8633.11 1234
8633.99 1210
8634.87 1258
8635.74 1269
8636.62 1238
8637.50 1227
8638.38 1170
8639.25 1257
8640.13 1340
8641.01 1346
8641.89 1329
8642.76 1360
8643.64 1396
8644.52 1366
8645.40 1453
8646.27 1366
8647.15 1415
8648.03 1444
8648.91 1324
8649.79 1400
8650.66 1393
8651.54 1451
8652.42 1523
8653.30 1563
8654.18 1523
8655.05 1445
8655.93 1453
8656.81 1465
8657.69 1541
8658.57 1457
8659.45 1393
8660.32 1399
8661.20 1458
8662.08 1515
8662.96 1535
8663.84 1572
8664.72 1571
8665.60 1577
8666.47 1515
8667.35 1563
8668.23 1632
8669.11 1549
8669.99 1586
8670.87 1732
8671.75 1729
8672.63 1859
8673.51 2045
8674.38 2167
8675.26 2379
8676.14 2451
8677.02 2511
8677.90 2603
8678.78 2535
8679.66 2309
8680.54 2251
8681.42 2102
8682.30 2024
8683.18 1803
8684.06 1754
8684.94 1723
8685.82 1662
8686.70 1704
8687.58 1935
8688.46 1919
8689.34 2039
8690.22 2309
8691.10 2659
8691.98 3040
8692.86 3599
8693.74 4005
8694.62 4404
8695.50 4334
8696.38 4172
8697.26 3807
8698.14 3393
8699.02 2984
8699.90 2557
8700.78 2224
8701.66 2081
8702.54 1771
8703.42 1717
8704.30 1593
8705.18 1451
8706.06 1374
8706.94 1359
8707.82 1296
8708.71 1312
8709.59 1319
8710.47 1289
8711.35 1229
8712.23 1211
8713.11 1232
8713.99 1176
8714.87 1242
8715.75 1211
8716.64 1163
8717.52 1202
8718.40 1117
8719.28 1139
8720.16 1242
8721.04 1194
8721.92 1182
8722.81 1187
8723.69 1190
8724.57 1218
8725.45 1197
8726.33 1210
8727.21 1234
8728.10 1210
8728.98 1288
8729.86 1288
8730.74 1351
8731.62 1328
8732.51 1259
8733.39 1411
8734.27 1328
8735.15 1289
8736.03 1254
8736.92 1255
8737.80 1192
8738.68 1164
8739.56 1227
8740.45 1152
8741.33 1111
8742.21 1125
8743.09 1104
8743.98 1090
8744.86 1122
8745.74 1108
8746.63 1107
8747.51 1068
8748.39 1098
8749.27 1179
8750.16 1208
8751.04 1056
8751.92 1162
8752.81 1195
8753.69 1146
8754.57 1183
8755.46 1244
8756.34 1288
8757.22 1266
8758.11 1266
8758.99 1356
8759.87 1389
8760.76 1333
8761.64 1399
8762.52 1290
8763.41 1358
8764.29 1333
8765.17 1229
8766.06 1228
8766.94 1195
8767.83 1150
8768.71 1184
8769.59 1192
8770.48 1142
8771.36 1218
8772.25 1214
8773.13 1172
8774.01 1184
8774.90 1149
8775.78 1206
8776.67 1063
8777.55 1112
8778.44 1100
8779.32 1028
8780.20 1035
8781.09 1024
8781.97 957
8782.86 1068
8783.74 1011
8784.63 1040
8785.51 969
8786.40 932
8787.28 963
8788.17 954
8789.05 941
8789.94 1038
8790.82 1090
8791.71 1190
8792.59 1126
8793.48 1204
8794.36 1276
8795.25 1188
8796.13 1261
8797.02 1204
8797.90 1109
8798.79 1154
8799.67 1051
8800.56 957
8801.45 994
8802.33 933
8803.22 938
8804.10 944
8804.99 945
8805.87 956
8806.76 944
8807.65 966
8808.53 929
8809.42 925
8810.30 927
8811.19 888
8812.08 917
8812.96 940
8813.85 890
8814.73 805
8815.62 847
8816.51 849
8817.39 832
8818.28 888
8819.17 868
8820.05 876
8820.94 850
8821.83 887
8822.71 886
8823.60 908
8824.49 919
8825.37 860
8826.26 894
8827.15 855
8828.03 837
8828.92 866
8829.81 849
8830.69 787
8831.58 878
8832.47 784
8833.36 839
8834.24 836
8835.13 801
8836.02 799
8836.90 832
8837.79 830
8838.68 760
8839.57 796
8840.45 822
8841.34 834
8842.23 756
8843.12 810
8844.01 799
8844.89 905
8845.78 828
8846.67 815
8847.56 803
8848.44 855
8849.33 796
8850.22 809
8851.11 863
8852.00 831
8852.88 775
8853.77 808
8854.66 711
8855.55 754
8856.44 720
8857.33 765
8858.21 805
8859.10 758
8859.99 777
8860.88 721
8861.77 756
8862.66 739
8863.55 710
8864.43 817
8865.32 851
8866.21 795
8867.10 811
8867.99 807
8868.88 761
8869.77 700
8870.66 695
8871.55 788
8872.44 687
8873.32 722
8874.21 792
8875.10 727
8875.99 663
8876.88 670
8877.77 729
8878.66 729
8879.55 710
8880.44 712
8881.33 693
8882.22 670
8883.11 715
8884.00 707
8884.89 677
8885.78 661
8886.67 775
8887.56 710
8888.45 746
8889.34 702
8890.23 655
8891.12 677
8892.01 723
8892.90 690
8893.79 713
8894.68 711
8895.57 722
8896.46 723
8897.35 707
8898.24 688
8899.13 706
8900.02 679
8900.91 667
8901.80 696
8902.69 728
8903.58 741
8904.47 690
8905.36 710
8906.26 680
8907.15 750
8908.04 685
8908.93 703
8909.82 683
8910.71 656
8911.60 694
8912.49 709
8913.38 674
8914.28 682
8915.17 684
8916.06 765
8916.95 769
8917.84 713
8918.73 697
8919.62 654
8920.52 661
8921.41 621
8922.30 710
8923.19 636
8924.08 664
8924.97 666
8925.87 648
8926.76 598
8927.65 678
8928.54 597
8929.43 601
8930.33 611
8931.22 588
8932.11 653
8933.00 617
8933.89 663
8934.79 643
8935.68 647
8936.57 697
8937.46 619
8938.36 603
8939.25 630
8940.14 605
8941.03 581
8941.93 564
8942.82 677
8943.71 653
8944.60 647
8945.50 717
8946.39 598
8947.28 618
8948.18 649
8949.07 646
8949.96 674
8950.85 620
8951.75 604
8952.64 596
8953.53 645
8954.43 594
8955.32 591
8956.21 578
8957.11 567
8958.00 621
8958.89 690
8959.79 646
8960.68 601
8961.57 617
8962.47 712
8963.36 722
8964.26 692
8965.15 606
8966.04 650
8966.94 664
8967.83 643
8968.73 653
8969.62 684
8970.51 708
8971.41 606
8972.30 600
8973.20 652
8974.09 685
8974.98 652
8975.88 618
8976.77 610
8977.67 666
8978.56 665
8979.46 596
8980.35 652
8981.25 615
8982.14 600
8983.03 580
8983.93 536
8984.82 575
8985.72 611
8986.61 602
8987.51 565
8988.40 587
8989.30 565
8990.19 632
8991.09 615
8991.98 653
8992.88 611
8993.77 567
8994.67 620
8995.56 590
8996.46 606
8997.36 579
8998.25 637
8999.15 550
9000.04 569
9000.94 589
9001.83 584
9002.73 606
9003.62 615
9004.52 639
9005.42 575
9006.31 611
9007.21 564
9008.10 570
9009.00 558
9009.90 612
9010.79 604
9011.69 592
9012.58 573
9013.48 617
9014.38 622
9015.27 522
9016.17 573
9017.07 570
9017.96 538
9018.86 547
9019.76 552
9020.65 530
9021.55 610
9022.44 592
9023.34 650
9024.24 617
9025.14 577
9026.03 569
9026.93 583
9027.83 565
9028.72 579
9029.62 554
9030.52 538
9031.41 544
9032.31 530
9033.21 524
9034.11 540
9035.00 576
9035.90 629
9036.80 572
9037.69 552
9038.59 629
9039.49 557
9040.39 587
9041.28 591
9042.18 534
9043.08 587
9043.98 560
9044.88 563
9045.77 596
9046.67 518
9047.57 578
9048.47 594
9049.36 562
9050.26 617
9051.16 636
9052.06 618
9052.96 626
9053.86 616
9054.75 593
9055.65 602
9056.55 579
9057.45 587
9058.35 647
9059.25 603
9060.14 587
9061.04 625
9061.94 652
9062.84 642
9063.74 645
9064.64 559
9065.54 595
9066.44 597
9067.33 566
9068.23 555
9069.13 534
9070.03 617
9070.93 617
9071.83 617
9072.73 572
9073.63 558
9074.53 635
9075.43 620
9076.33 618
9077.22 572
9078.12 561
9079.02 546
9079.92 591
9080.82 550
9081.72 586
9082.62 589
9083.52 581
9084.42 550
9085.32 573
9086.22 593
9087.12 603
9088.02 597
9088.92 593
9089.82 592
9090.72 567
9091.62 612
9092.52 598
9093.42 620
9094.32 597
9095.22 621
9096.12 599
9097.02 567
9097.92 517
9098.82 582
9099.72 582
9100.62 572
9101.52 548
9102.43 583
9103.33 567
9104.23 564
9105.13 609
9106.03 607
9106.93 611
9107.83 556
9108.73 547
9109.63 568
9110.53 508
9111.43 522
9112.33 604
9113.24 558
9114.14 579
9115.04 563
9115.94 581
9116.84 598
9117.74 579
9118.64 623
9119.55 607
9120.45 590
9121.35 643
9122.25 536
9123.15 537
9124.05 569
9124.96 612
9125.86 557
9126.76 556
9127.66 572
9128.56 537
9129.46 523
9130.37 560
9131.27 564
9132.17 560
9133.07 605
9133.97 578
9134.88 543
9135.78 560
9136.68 573
9137.58 526
9138.49 544
9139.39 585
9140.29 559
9141.19 565
9142.10 590
9143.00 494
9143.90 548
9144.80 595
9145.71 572
9146.61 573
9147.51 569
9148.42 576
9149.32 575
9150.22 524
9151.12 571
9152.03 535
9152.93 547
9153.83 503
9154.74 530
9155.64 556
9156.54 580
9157.45 538
9158.35 532
9159.25 574
9160.16 611
9161.06 591
9161.96 581
9162.87 565
9163.77 553
9164.68 584
9165.58 530
9166.48 525
9167.39 541
9168.29 558
9169.19 510
9170.10 517
9171.00 571
9171.91 622
9172.81 575
9173.72 619
9174.62 596
9175.52 568
9176.43 560
9177.33 542
9178.24 576
9179.14 619
9180.05 634
9180.95 584
9181.85 561
9182.76 586
9183.66 607
9184.57 669
9185.47 582
9186.38 548
9187.28 620
9188.19 614
9189.09 563
9190.00 574
9190.90 559
9191.81 574
9192.71 610
9193.62 590
9194.52 563
9195.43 604
9196.33 559
9197.24 574
9198.14 649
9199.05 554
9199.96 607
9200.86 640
9201.77 688
9202.67 636
9203.58 638
9204.48 604
9205.39 676
9206.29 624
9207.20 663
9208.11 636
9209.01 606
9209.92 525
9210.82 539
9211.73 608
9212.64 602
9213.54 550
9214.45 563
9215.35 605
9216.26 577
9217.17 621
9218.07 677
9218.98 638
9219.89 654
9220.79 631
9221.70 615
9222.61 611
9223.51 634
9224.42 599
9225.33 617
9226.23 590
9227.14 571
9228.05 549
9228.95 512
9229.86 615
9230.77 609
9231.67 600
9232.58 581
9233.49 597
9234.40 594
9235.30 539
9236.21 586
9237.12 580
9238.02 591
9238.93 583
9239.84 676
9240.75 596
9241.65 566
9242.56 572
9243.47 613
9244.38 600
9245.28 544
9246.19 593
9247.10 508
9248.01 566
9248.92 577
9249.82 556
9250.73 508
9251.64 531
9252.55 531
9253.46 540
9254.36 577
9255.27 501
9256.18 523
9257.09 571
9258.00 563
9258.90 548
9259.81 540
9260.72 550
9261.63 599
9262.54 579
9263.45 539
9264.36 523
9265.26 496
9266.17 531
9267.08 551
9267.99 542
9268.90 519
9269.81 576
9270.72 554
9271.63 531
9272.54 463
9273.44 548
9274.35 577
9275.26 543
9276.17 548
9277.08 550
9277.99 597
9278.90 542
9279.81 590
9280.72 612
9281.63 607
9282.54 570
9283.45 571
9284.36 514
9285.27 594
9286.18 561
9287.09 576
9288.00 532
9288.91 502
9289.82 594
9290.73 573
9291.64 605
9292.55 566
9293.46 597
9294.37 557
9295.28 560
9296.19 608
9297.10 573
9298.01 513
9298.92 515
9299.83 575
9300.74 584
9301.65 541
9302.56 681
9303.47 642
9304.38 618
9305.29 547
9306.20 613
9307.11 635
9308.02 567
9308.93 545
9309.84 559
9310.75 586
9311.67 642
9312.58 649
9313.49 581
9314.40 564
9315.31 590
9316.22 621
9317.13 571
9318.04 581
9318.95 573
9319.87 554
9320.78 559
9321.69 583
9322.60 581
9323.51 584
9324.42 585
9325.34 590
9326.25 620
9327.16 585
9328.07 546
9328.98 594
9329.89 551
9330.81 588
9331.72 574
9332.63 599
9333.54 531
9334.45 574
9335.37 579
9336.28 544
9337.19 630
9338.10 597
9339.01 547
9339.93 560
9340.84 587
9341.75 673
9342.66 573
9343.58 576
9344.49 608
9345.40 561
9346.31 526
9347.23 552
9348.14 553
9349.05 532
9349.97 561
9350.88 598
9351.79 622
9352.70 629
9353.62 637
9354.53 581
9355.44 621
9356.36 609
9357.27 601
9358.18 592
9359.10 555
9360.01 579
9360.92 563
9361.84 572
9362.75 583
9363.66 554
9364.58 599
9365.49 592
9366.40 660
9367.32 615
9368.23 590
9369.15 625
9370.06 573
9370.97 573
9371.89 553
9372.80 572
9373.71 569
9374.63 579
9375.54 585
9376.46 623
9377.37 647
9378.29 665
9379.20 632
9380.11 637
9381.03 636
9381.94 616
9382.86 581
9383.77 579
9384.69 607
9385.60 560
9386.51 608
9387.43 587
9388.34 626
9389.26 613
9390.17 594
9391.09 697
9392.00 650
9392.92 670
9393.83 706
9394.75 697
9395.66 644
9396.58 727
9397.49 766
9398.41 718
9399.32 732
9400.24 797
9401.15 686
9402.07 629
9402.99 601
9403.90 625
9404.82 665
9405.73 652
9406.65 590
9407.56 654
9408.48 698
9409.39 643
9410.31 593
9411.23 592
9412.14 684
9413.06 669
9413.97 734
9414.89 687
9415.81 591
9416.72 652
9417.64 626
9418.55 607
9419.47 577
9420.39 681
9421.30 765
9422.22 658
9423.14 665
9424.05 636
9424.97 655
9425.89 643
9426.80 651
9427.72 700
9428.64 642
9429.55 724
9430.47 647
9431.39 675
9432.30 680
9433.22 711
9434.14 742
9435.05 707
9435.97 765
9436.89 717
9437.80 834
9438.72 791
9439.64 718
9440.56 693
9441.47 682
9442.39 745
9443.31 737
9444.23 747
9445.14 741
9446.06 833
9446.98 812
9447.90 790
9448.81 792
9449.73 779
9450.65 817
9451.57 779
9452.48 808
9453.40 926
9454.32 973
9455.24 1038
9456.16 986
9457.07 980
9457.99 958
9458.91 930
9459.83 867
9460.75 824
9461.66 842
9462.58 825
9463.50 796
9464.42 755
9465.34 786
9466.26 717
9467.18 743
9468.09 720
9469.01 667
9469.93 697
9470.85 730
9471.77 727
9472.69 734
9473.61 721
9474.53 696
9475.44 761
9476.36 755
9477.28 732
9478.20 783
9479.12 739
9480.04 734
9480.96 734
9481.88 770
9482.80 749
9483.72 807
9484.64 798
9485.56 833
9486.47 760
9487.39 773
9488.31 773
9489.23 797
9490.15 740
9491.07 727
9491.99 798
9492.91 807
9493.83 816
9494.75 766
9495.67 777
9496.59 686
9497.51 763
9498.43 778
9499.35 725
9500.27 799
9501.19 790
9502.11 803
9503.03 720
9503.95 723
9504.87 781
9505.79 774
9506.71 801
9507.64 870
9508.56 779
9509.48 827
9510.40 855
9511.32 857
9512.24 755
9513.16 802
9514.08 863
9515.00 853
9515.92 856
9516.84 785
9517.76 834
9518.68 856
9519.61 935
9520.53 977
9521.45 926
9522.37 883
9523.29 862
9524.21 920
9525.13 863
9526.05 869
9526.98 957
9527.90 889
9528.82 876
9529.74 1010
9530.66 1112
9531.58 1123
9532.51 1220
9533.43 1378
9534.35 1374
9535.27 1592
9536.19 1485
9537.11 1436
9538.04 1324
9538.96 1275
9539.88 1134
9540.80 1105
9541.73 992
9542.65 989
9543.57 925
9544.49 929
9545.41 907
9546.34 917
9547.26 859
9548.18 846
9549.10 862
9550.03 817
9550.95 830
9551.87 757
9552.79 784
9553.72 745
9554.64 744
9555.56 840
9556.49 825
9557.41 857
9558.33 886
9559.25 878
9560.18 869
9561.10 931
9562.02 955
9562.95 935
9563.87 865
9564.79 922
9565.72 876
9566.64 855
9567.56 893
9568.49 894
9569.41 759
9570.33 752
9571.26 821
9572.18 768
9573.11 788
9574.03 762
9574.95 759
9575.88 754
9576.80 832
9577.72 763
9578.65 805
9579.57 756
9580.50 744
9581.42 801
9582.34 802
9583.27 806
9584.19 833
9585.12 839
9586.04 806
9586.97 788
9587.89 818
9588.81 837
9589.74 799
9590.66 807
9591.59 865
9592.51 783
9593.44 822
9594.36 796
9595.29 832
9596.21 912
9597.14 887
9598.06 884
9598.99 884
9599.91 890
9600.84 878
9601.76 835
9602.69 890
9603.61 895
9604.54 884
9605.46 942
9606.39 883
9607.31 961
9608.24 928
9609.16 961
9610.09 948
9611.01 911
9611.94 1063
9612.87 1022
9613.79 974
9614.72 961
9615.64 915
9616.57 944
9617.49 1021
9618.42 989
9619.35 977
9620.27 903
9621.20 977
9622.12 955
9623.05 957
9623.98 1002
9624.90 1006
9625.83 1014
9626.76 952
9627.68 949
9628.61 1016
9629.53 1012
9630.46 1031
9631.39 1127
9632.31 1115
9633.24 1161
9634.17 1127
9635.09 1082
9636.02 1138
9636.95 1225
9637.87 1161
9638.80 1171
9639.73 1230
9640.65 1211
9641.58 1175
9642.51 1232
9643.44 1236
9644.36 1220
9645.29 1265
9646.22 1338
9647.14 1336
9648.07 1473
9649.00 1600
9649.93 1626
9650.85 1704
9651.78 1772
9652.71 1700
9653.64 1710
9654.56 1700
9655.49 1582
9656.42 1495
9657.35 1433
9658.27 1405
9659.20 1304
9660.13 1269
9661.06 1148
9661.99 1097
9662.91 1185
9663.84 1173
9664.77 1221
9665.70 1239
9666.63 1160
9667.56 1157
9668.48 1220
9669.41 1278
9670.34 1138
9671.27 1197
9672.20 1165
9673.13 1282
9674.05 1287
9674.98 1303
9675.91 1312
9676.84 1281
9677.77 1311
9678.70 1348
9679.63 1321
9680.56 1301
9681.48 1311
9682.41 1313
9683.34 1240
9684.27 1324
9685.20 1277
9686.13 1279
9687.06 1311
9687.99 1368
9688.92 1326
9689.85 1408
9690.78 1363
9691.71 1340
9692.63 1386
9693.56 1463
9694.49 1453
9695.42 1343
9696.35 1499
9697.28 1580
9698.21 1527
9699.14 1537
9700.07 1576
9701.00 1545
9701.93 1592
9702.86 1632
9703.79 1610
9704.72 1460
9705.65 1471
9706.58 1496
9707.51 1320
9708.44 1341
9709.37 1319
9710.30 1306
9711.23 1262
9712.16 1312
9713.09 1366
9714.02 1418
9714.95 1507
9715.89 1539
9716.82 1573
9717.75 1579
9718.68 1418
9719.61 1367
9720.54 1428
9721.47 1402
9722.40 1422
9723.33 1415
9724.26 1394
9725.19 1317
9726.12 1227
9727.06 1247
9727.99 1251
9728.92 1261
9729.85 1219
9730.78 1208
9731.71 1213
9732.64 1233
9733.57 1234
9734.51 1226
9735.44 1278
9736.37 1300
9737.30 1264
9738.23 1283
9739.16 1202
9740.10 1129
9741.03 1182
9741.96 1186
9742.89 1206
9743.82 1089
9744.75 1077
9745.69 1125
9746.62 1030
9747.55 1120
9748.48 1143
9749.41 1050
9750.35 1047
9751.28 1045
9752.21 1003
9753.14 1031
9754.08 976
9755.01 992
9755.94 1040
9756.87 1058
9757.81 1062
9758.74 945
9759.67 945
9760.60 1016
9761.54 985
9762.47 999
9763.40 1062
9764.34 1022
9765.27 1081
9766.20 964
9767.13 957
9768.07 1053
9769.00 1091
9769.93 1066
9770.87 1028
9771.80 999
9772.73 1027
9773.67 1023
9774.60 1048
9775.53 988
9776.47 1023
9777.40 1036
9778.33 1061
9779.27 1212
9780.20 1195
9781.14 1234
9782.07 1245
9783.00 1213
9783.94 1170
9784.87 1159
9785.80 1166
9786.74 1149
9787.67 1203
9788.61 1071
9789.54 1044
9790.47 1021
9791.41 971
9792.34 934
9793.28 941
9794.21 965
9795.15 1002
9796.08 1006
9797.01 916
9797.95 940
9798.88 984
9799.82 957
9800.75 1012
9801.69 987
9802.62 989
9803.56 940
9804.49 941
9805.43 894
9806.36 930
9807.30 908
9808.23 892
9809.17 859
9810.10 878
9811.04 800
9811.97 803
9812.91 847
9813.84 841
9814.78 847
9815.71 834
9816.65 809
9817.58 823
9818.52 807
9819.46 775
9820.39 846
9821.33 779
9822.26 757
9823.20 822
9824.13 749
9825.07 802
9826.00 759
9826.94 764
9827.88 754
9828.81 707
9829.75 800
9830.68 774
9831.62 775
9832.56 785
9833.49 786
9834.43 832
9835.37 772
9836.30 796
9837.24 781
9838.17 812
9839.11 780
9840.05 785
9840.98 815
9841.92 845
9842.86 837
9843.79 866
9844.73 802
9845.67 795
9846.60 847
9847.54 865
9848.48 846
9849.42 812
9850.35 801
9851.29 818
9852.23 735
9853.16 778
9854.10 832
9855.04 800
9855.98 816
9856.91 842
9857.85 857
9858.79 885
9859.72 818
9860.66 853
9861.60 886
9862.54 901
9863.47 854
9864.41 806
9865.35 846
9866.29 824
9867.23 831
9868.16 718
9869.10 747
9870.04 725
9870.98 763
9871.92 828
9872.85 757
9873.79 787
9874.73 802
9875.67 769
9876.61 804
9877.54 793
9878.48 792
9879.42 791
9880.36 755
9881.30 759
9882.24 811
9883.18 813
9884.11 813
9885.05 766
9885.99 714
9886.93 750
9887.87 716
9888.81 762
9889.75 789
9890.69 764
9891.62 761
9892.56 705
9893.50 725
9894.44 706
9895.38 666
9896.32 681
9897.26 716
9898.20 702
9899.14 716
9900.08 720
9901.02 685
9901.96 716
9902.90 723
9903.83 744
9904.77 745
9905.71 706
9906.65 726
9907.59 783
9908.53 788
9909.47 714
9910.41 722
9911.35 750
9912.29 772
9913.23 722
9914.17 809
9915.11 865
9916.05 780
9916.99 813
9917.93 724
9918.87 723
9919.81 757
9920.75 744
9921.69 794
9922.64 826
9923.58 818
9924.52 873
9925.46 901
9926.40 1042
9927.34 1088
9928.28 1241
9929.22 1196
9930.16 1209
9931.10 1228
9932.04 1225
9932.98 1070
9933.92 1072
9934.87 949
9935.81 874
9936.75 837
9937.69 769
9938.63 752
9939.57 739
9940.51 759
9941.45 735
9942.39 693
9943.34 677
9944.28 670
9945.22 683
9946.16 706
9947.10 663
9948.04 659
9948.99 689
9949.93 696
9950.87 652
9951.81 596
9952.75 636
9953.69 690
9954.64 630
9955.58 628
9956.52 644
9957.46 724
9958.41 664
9959.35 681
9960.29 733
9961.23 697
9962.17 612
9963.12 642
9964.06 699
9965.00 640
9965.94 723
9966.89 659
9967.83 643
9968.77 660
9969.71 647
9970.66 628
9971.60 586
9972.54 642
9973.49 694
9974.43 667
9975.37 630
9976.31 620
9977.26 588
9978.20 600
9979.14 662
9980.09 580
9981.03 575
9981.97 665
9982.92 580
9983.86 609
9984.80 585
9985.75 587
9986.69 626
9987.63 622
9988.58 598
9989.52 590
9990.46 652
9991.41 639
9992.35 642
9993.30 648
9994.24 620
9995.18 590
9996.13 593
9997.07 547
9998.02 519
9998.96 556
9999.90 640
10000.85 638
10001.79 634
10002.74 629
10003.68 591
10004.62 595
10005.57 636
10006.51 605
10007.46 666
10008.40 642
10009.35 601
10010.29 599
10011.24 612
10012.18 621
10013.13 651
10014.07 604
10015.01 613
10015.96 665
10016.90 644
10017.85 636
10018.79 543
10019.74 609
10020.68 585
10021.63 570
10022.58 582
10023.52 572
10024.47 576
10025.41 608
10026.36 595
10027.30 611
10028.25 588
10029.19 603
10030.14 568
10031.08 630
10032.03 572
10032.98 572
10033.92 542
10034.87 584
10035.81 610
10036.76 599
10037.70 590
10038.65 590
10039.60 549
10040.54 624
10041.49 540
10042.43 563
10043.38 614
10044.33 572
10045.27 584
10046.22 626
10047.17 568
10048.11 534
10049.06 595
10050.00 633
10050.95 544
10051.90 529
10052.84 601
10053.79 564
10054.74 479
10055.68 497
10056.63 593
10057.58 604
10058.52 563
10059.47 541
10060.42 543
10061.37 573
10062.31 613
10063.26 566
10064.21 524
10065.15 557
10066.10 521
10067.05 522
10068.00 517
10068.94 563
10069.89 604
10070.84 582
10071.79 532
10072.73 571
10073.68 567
10074.63 590
10075.58 553
10076.52 563
10077.47 501
10078.42 540
10079.37 556
10080.32 533
10081.26 523
10082.21 540
10083.16 495
10084.11 534
10085.06 538
10086.00 468
10086.95 463
10087.90 520
10088.85 526
10089.80 529
10090.75 489
10091.69 502
10092.64 534
10093.59 508
10094.54 526
10095.49 562
10096.44 531
10097.39 540
10098.33 529
10099.28 497
10100.23 516
10101.18 523
10102.13 527
10103.08 454
10104.03 478
10104.98 520
10105.93 509
10106.87 502
10107.82 482
10108.77 552
10109.72 548
10110.67 490
10111.62 480
10112.57 544
10113.52 525
10114.47 489
10115.42 523
10116.37 533
10117.32 456
10118.27 529
10119.22 549
10120.17 509
10121.12 530
10122.07 515
10123.02 518
10123.97 514
10124.92 529
10125.87 532
10126.82 569
10127.77 552
10128.72 554
10129.67 522
10130.62 508
10131.57 517
10132.52 493
10133.47 550
10134.42 525
10135.37 532
10136.32 522
10137.27 555
10138.22 561
10139.17 548
10140.12 508
10141.07 573
10142.02 536
10142.98 500
10143.93 527
10144.88 540
10145.83 525
10146.78 514
10147.73 514
10148.68 533
10149.63 526
10150.58 559
10151.54 598
10152.49 506
10153.44 509
10154.39 610
10155.34 604
10156.29 545
10157.24 577
10158.20 548
10159.15 579
10160.10 543
10161.05 589
10162.00 563
10162.95 553
10163.91 538
10164.86 594
10165.81 552
10166.76 503
10167.71 556
10168.67 565
10169.62 608
10170.57 578
10171.52 583
10172.47 568
10173.43 541
10174.38 568
10175.33 557
10176.28 615
10177.24 575
10178.19 584
10179.14 562
10180.09 556
10181.05 554
10182.00 573
10182.95 616
10183.90 576
10184.86 605
10185.81 632
10186.76 650
10187.72 645
10188.67 613
10189.62 590
10190.58 584
10191.53 578
10192.48 629
10193.43 638
10194.39 658
10195.34 650
10196.29 587
10197.25 632
10198.20 628
10199.16 596
10200.11 615
10201.06 635
10202.02 617
10202.97 652
10203.92 644
10204.88 654
10205.83 696
10206.78 729
10207.74 801
10208.69 842
10209.65 758
10210.60 804
10211.55 716
10212.51 737
10213.46 753
10214.42 779
10215.37 736
10216.33 699
10217.28 663
10218.23 686
10219.19 645
10220.14 647
10221.10 626
10222.05 665
10223.01 666
10223.96 642
10224.92 634
10225.87 634
10226.83 611
10227.78 608
10228.74 619
10229.69 603
10230.65 630
10231.60 645
10232.56 682
10233.51 638
10234.47 731
10235.42 747
10236.38 752
10237.33 787
10238.29 801
10239.24 829
10240.20 801
10241.15 791
10242.11 725
10243.06 693
10244.02 713
10244.98 703
10245.93 631
10246.89 636
10247.84 602
10248.80 573
10249.75 586
10250.71 533
10251.67 590
10252.62 582
10253.58 572
10254.53 581
10255.49 616
10256.45 532
10257.40 551
10258.36 576
10259.32 563
10260.27 556
10261.23 551
10262.18 548
10263.14 553
10264.10 586
10265.05 557
10266.01 554
10266.97 562
10267.92 582
10268.88 529
10269.84 549
10270.79 541
10271.75 593
10272.71 580
10273.67 544
10274.62 533
10275.58 508
10276.54 525
10277.49 560
10278.45 525
10279.41 546
10280.37 590
10281.32 500
10282.28 524
10283.24 505
10284.19 546
10285.15 545
10286.11 540
10287.07 531
10288.03 488
10288.98 472
10289.94 476
10290.90 541
10291.86 549
10292.81 535
10293.77 493
10294.73 557
10295.69 586
10296.65 515
10297.60 552
10298.56 531
10299.52 558
10300.48 537
10301.44 488
10302.40 488
10303.35 547
10304.31 490
10305.27 503
10306.23 530
10307.19 538
10308.15 551
10309.10 529
10310.06 508
10311.02 510
10311.98 520
10312.94 521
10313.90 516
10314.86 521
10315.82 540
10316.78 617
10317.73 534
10318.69 550
10319.65 503
10320.61 506
10321.57 495
10322.53 521
10323.49 530
10324.45 563
10325.41 540
10326.37 575
10327.33 510
10328.29 514
10329.25 531
10330.21 559
10331.17 576
10332.13 545
10333.09 512
10334.04 612
10335.00 580
10335.96 457
10336.92 562
10337.88 544
10338.84 507
10339.80 521
10340.76 496
10341.72 453
10342.68 485
10343.65 466
10344.61 498
10345.57 492
10346.53 458
10347.49 461
10348.45 464
10349.41 539
10350.37 498
10351.33 510
10352.29 519
10353.25 511
10354.21 542
10355.17 493
10356.13 465
10357.09 510
10358.05 502
10359.02 485
10359.98 459
10360.94 462
10361.90 490
10362.86 518
10363.82 458
10364.78 453
10365.74 474
10366.70 481
10367.67 451
10368.63 474
10369.59 499
10370.55 465
10371.51 448
10372.47 439
10373.43 470
10374.40 505
10375.36 472
10376.32 426
10377.28 438
10378.24 479
10379.21 453
10380.17 396
10381.13 517
10382.09 489
10383.05 480
10384.02 430
10384.98 489
10385.94 534
10386.90 527
10387.86 499
10388.83 517
10389.79 524
10390.75 454
10391.71 519
10392.68 488
10393.64 479
10394.60 502
10395.56 485
10396.53 468
10397.49 483
10398.45 507
10399.42 552
10400.38 511
10401.34 480
10402.30 484
10403.27 567
10404.23 521
10405.19 546
10406.16 540
10407.12 473
10408.08 520
10409.05 594
10410.01 534
10410.97 583
10411.94 562
10412.90 520
10413.86 488
10414.83 510
10415.79 540
10416.75 640
10417.72 628
10418.68 635
10419.65 628
10420.61 660
10421.57 676
10422.54 702
10423.50 650
10424.46 562
10425.43 626
10426.39 597
10427.36 557
10428.32 547
10429.29 558
10430.25 550
10431.21 501
10432.18 471
10433.14 517
10434.11 487
10435.07 441
10436.04 438
10437.00 456
10437.97 484
10438.93 463
10439.90 468
10440.86 472
10441.82 440
10442.79 432
10443.75 453
10444.72 466
10445.68 434
10446.65 497
10447.61 494
10448.58 477
10449.54 474
10450.51 444
10451.48 469
10452.44 450
10453.41 456
10454.37 443
10455.34 422
10456.30 525
10457.27 480
10458.23 481
10459.20 478
10460.16 477
10461.13 449
10462.10 482
10463.06 485
10464.03 450
10464.99 523
10465.96 472
10466.93 491
10467.89 449
10468.86 442
10469.82 447
10470.79 519
10471.76 438
10472.72 461
10473.69 488
10474.65 483
10475.62 457
10476.59 452
10477.55 454
10478.52 501
10479.49 510
10480.45 493
10481.42 515
10482.39 472
10483.35 476
10484.32 504
10485.29 554
10486.25 523
10487.22 505
10488.19 467
10489.15 457
10490.12 501
10491.09 502
10492.06 447
10493.02 456
10493.99 457
10494.96 488
10495.92 517
10496.89 490
10497.86 457
10498.83 456
10499.79 478
10500.76 543
10501.73 457
10502.70 423
10503.66 458
10504.63 459
10505.60 509
10506.57 489
10507.54 508
10508.50 500
10509.47 496
10510.44 494
10511.41 490
10512.38 451
10513.34 469
10514.31 506
10515.28 472
10516.25 449
10517.22 529
10518.19 493
10519.15 501
10520.12 503
10521.09 464
10522.06 474
10523.03 514
10524.00 485
10524.96 523
10525.93 475
10526.90 468
10527.87 497
10528.84 524
10529.81 451
10530.78 471
10531.75 533
10532.72 520
10533.68 543
10534.65 520
10535.62 423
10536.59 489
10537.56 548
10538.53 498
10539.50 478
10540.47 457
10541.44 478
10542.41 501
10543.38 501
10544.35 458
10545.32 507
10546.29 498
10547.26 493
10548.23 521
10549.20 542
10550.17 572
10551.13 548
10552.10 515
10553.07 531
10554.04 546
10555.01 520
10555.98 517
10556.96 508
10557.93 539
10558.90 658
10559.87 621
10560.84 600
10561.81 603
10562.78 660
10563.75 697
10564.72 666
10565.69 684
10566.66 625
10567.63 675
10568.60 650
10569.57 583
10570.54 610
10571.51 565
10572.48 543
10573.45 492
10574.42 494
10575.40 440
10576.37 492
10577.34 501
10578.31 486
10579.28 474
10580.25 444
10581.22 458
10582.19 452
10583.17 513
10584.14 559
10585.11 555
10586.08 532
10587.05 492
10588.02 513
10588.99 502
10589.97 596
10590.94 594
10591.91 525
10592.88 544
10593.85 572
10594.82 593
10595.80 556
10596.77 528
10597.74 576
10598.71 554
10599.68 580
10600.66 489
10601.63 481
10602.60 528
10603.57 529
10604.55 503
10605.52 481
10606.49 523
10607.46 538
10608.44 499
10609.41 492
10610.38 505
10611.35 493
10612.33 475
10613.30 415
10614.27 470
10615.24 509
10616.22 514
10617.19 495
10618.16 532
10619.14 536
10620.11 541
10621.08 543
10622.05 473
10623.03 476
10624.00 500
10624.97 535
10625.95 500
10626.92 515
10627.89 526
10628.87 524
10629.84 535
10630.81 506
10631.79 514
10632.76 533
10633.74 505
10634.71 486
10635.68 546
10636.66 616
10637.63 616
10638.60 618
10639.58 686
10640.55 657
10641.53 675
10642.50 659
10643.47 680
10644.45 658
10645.42 610
10646.40 677
10647.37 548
10648.35 578
10649.32 586
10650.29 493
10651.27 532
10652.24 551
10653.22 537
10654.19 510
10655.17 511
10656.14 514
10657.12 476
10658.09 499
10659.07 486
10660.04 491
10661.02 498
10661.99 473
10662.97 471
10663.94 444
10664.92 471
10665.89 450
10666.87 512
10667.84 489
10668.82 498
10669.79 508
10670.77 548
10671.74 479
10672.72 501
10673.69 550
10674.67 538
10675.65 524
10676.62 467
10677.60 506
10678.57 503
10679.55 528
10680.52 552
10681.50 487
10682.48 553
10683.45 560
10684.43 484
10685.40 487
10686.38 505
10687.36 508
10688.33 502
10689.31 476
10690.28 473
10691.26 455
10692.24 465
10693.21 467
10694.19 469
10695.17 451
10696.14 422
10697.12 444
10698.10 461
10699.07 461
10700.05 495
10701.03 455
10702.00 425
10702.98 446
10703.96 456
10704.93 446
10705.91 401
10706.89 441
10707.86 444
10708.84 421
10709.82 444
10710.80 499
10711.77 470
10712.75 419
10713.73 438
10714.70 447
10715.68 463
10716.66 489
10717.64 476
10718.61 450
10719.59 402
10720.57 429
10721.55 473
10722.53 449
10723.50 417
10724.48 445
10725.46 449
10726.44 489
10727.41 428
10728.39 422
10729.37 453
10730.35 455
10731.33 483
10732.31 456
10733.28 486
10734.26 475
10735.24 494
10736.22 439
10737.20 447
10738.17 470
10739.15 449
10740.13 480
10741.11 459
10742.09 467
10743.07 492
10744.05 477
10745.03 455
10746.00 459
10746.98 441
10747.96 456
10748.94 469
10749.92 447
10750.90 463
10751.88 424
10752.86 422
10753.84 445
10754.82 427
10755.79 478
10756.77 462
10757.75 472
10758.73 434
10759.71 453
10760.69 473
10761.67 484
10762.65 432
10763.63 447
10764.61 453
10765.59 424
10766.57 410
10767.55 420
10768.53 428
10769.51 478
10770.49 523
10771.47 481
10772.45 471
10773.43 475
10774.41 467
10775.39 425
10776.37 457
10777.35 461
10778.33 493
10779.31 484
10780.29 477
10781.27 433
10782.25 423
10783.23 469
10784.21 446
10785.19 457
10786.17 475
10787.15 493
10788.13 434
10789.12 473
10790.10 425
10791.08 420
10792.06 440
10793.04 439
10794.02 453
10795.00 442
10795.98 389
10796.96 425
10797.94 429
10798.93 442
10799.91 431
10800.89 420
10801.87 450
10802.85 417
10803.83 441
10804.81 443
10805.80 450
10806.78 450
10807.76 484
10808.74 440
10809.72 468
10810.70 448
10811.69 458
10812.67 420
10813.65 451
10814.63 411
10815.61 402
10816.59 427
10817.58 424
10818.56 391
10819.54 458
10820.52 446
10821.51 429
10822.49 446
10823.47 515
10824.45 480
10825.43 473
10826.42 449
10827.40 442
10828.38 432
10829.37 434
10830.35 440
10831.33 505
10832.31 473
10833.30 443
10834.28 426
10835.26 492
10836.24 455
10837.23 462
10838.21 457
10839.19 471
10840.18 469
10841.16 525
10842.14 492
10843.13 483
10844.11 474
10845.09 463
10846.08 504
10847.06 542
10848.04 475
10849.03 485
10850.01 509
10850.99 531
10851.98 516
10852.96 538
10853.94 506
10854.93 527
10855.91 475
10856.90 486
10857.88 499
10858.86 547
10859.85 504
10860.83 553
10861.82 539
10862.80 503
10863.78 474
10864.77 530
10865.75 492
10866.74 482
10867.72 466
10868.71 476
10869.69 532
10870.67 544
10871.66 511
10872.64 468
10873.63 513
10874.61 538
10875.60 578
10876.58 513
10877.57 595
10878.55 565
10879.54 499
10880.52 539
10881.51 528
10882.49 549
10883.48 533
10884.46 519
10885.45 540
10886.43 552
10887.42 536
10888.40 536
10889.39 538
10890.37 632
10891.36 661
10892.34 620
10893.33 598
10894.32 584
10895.30 568
10896.29 588
10897.27 614
10898.26 647
10899.24 589
10900.23 648
10901.22 649
10902.20 597
10903.19 596
10904.17 647
10905.16 639
10906.15 647
10907.13 601
10908.12 613
10909.10 657
10910.09 644
10911.08 610
10912.06 642
10913.05 631
10914.04 642
10915.02 674
10916.01 587
10917.00 640
10917.98 683
10918.97 675
10919.96 723
10920.94 742
10921.93 602
10922.92 647
10923.90 721
10924.89 684
10925.88 686
10926.86 661
10927.85 699
10928.84 713
10929.82 704
10930.81 719
10931.80 629
10932.79 686
10933.77 739
10934.76 709
10935.75 672
10936.74 708
10937.72 734
10938.71 722
10939.70 754
10940.69 747
10941.67 754
10942.66 733
10943.65 803
10944.64 813
10945.63 830
10946.61 855
10947.60 830
10948.59 817
10949.58 813
10950.57 775
10951.55 793
10952.54 835
10953.53 933
10954.52 934
10955.51 921
10956.49 944
10957.48 1074
10958.47 1073
10959.46 1107
10960.45 1168
10961.44 1148
10962.43 1086
10963.41 1065
10964.40 1061
10965.39 995
10966.38 967
10967.37 1002
10968.36 945
10969.35 895
10970.34 1004
10971.33 887
10972.31 838
10973.30 827
10974.29 857
10975.28 864
10976.27 781
10977.26 926
10978.25 856
10979.24 825
10980.23 863
10981.22 852
10982.21 904
10983.20 918
10984.19 909
10985.18 919
10986.17 911
10987.16 884
10988.15 920
10989.14 955
10990.13 978
10991.12 882
10992.11 907
10993.10 957
10994.09 992
10995.08 1090
10996.07 1143
10997.06 1259
10998.05 1247
10999.04 1401
11000.03 1460
11001.02 1551
11002.01 1633
11003.00 1633
11003.99 1552
11004.98 1448
11005.97 1431
11006.96 1328
11007.95 1140
11008.94 1049
11009.93 1031
11010.92 957
11011.91 900
11012.91 817
11013.90 847
11014.89 776
11015.88 792
11016.87 792
11017.86 728
11018.85 753
11019.84 788
11020.83 763
11021.83 713
11022.82 752
11023.81 756
11024.80 744
11025.79 729
11026.78 675
11027.77 767
11028.77 748
11029.76 743
11030.75 689
11031.74 692
11032.73 750
11033.72 715
11034.72 716
11035.71 707
11036.70 703
11037.69 697
11038.68 664
11039.68 686
11040.67 753
11041.66 728
11042.65 699
11043.65 722
11044.64 672
11045.63 728
11046.62 643
11047.62 640
11048.61 615
11049.60 685
11050.59 701
11051.59 608
11052.58 637
11053.57 640
11054.56 618
11055.56 617
11056.55 632
11057.54 585
11058.54 615
11059.53 594
11060.52 631
11061.51 654
11062.51 636
11063.50 617
11064.49 630
11065.49 585
11066.48 589
11067.47 626
11068.47 591
11069.46 637
11070.45 622
11071.45 591
11072.44 592
11073.44 619
11074.43 587
11075.42 591
11076.42 613
11077.41 654
11078.40 648
11079.40 588
11080.39 591
11081.39 629
11082.38 616
11083.37 572
11084.37 609
11085.36 592
11086.36 613
11087.35 605
11088.35 608
11089.34 605
11090.33 591
11091.33 563
11092.32 633
11093.32 558
11094.31 566
11095.31 559
11096.30 592
11097.30 568
11098.29 578
11099.29 579
11100.28 567
11101.28 512
11102.27 574
11103.27 568
11104.26 533
11105.26 537
11106.25 604
11107.25 549
11108.24 562
11109.24 558
11110.23 530
11111.23 515
11112.22 545
11113.22 587
11114.21 593
11115.21 570
11116.20 550
11117.20 587
11118.20 574
11119.19 576
11120.19 585
11121.18 552
11122.18 542
11123.17 575
11124.17 578
11125.17 541
11126.16 602
11127.16 575
11128.15 607
11129.15 580
11130.15 526
11131.14 577
11132.14 556
11133.14 563
11134.13 545
11135.13 511
11136.13 539
11137.12 572
11138.12 574
11139.11 539
11140.11 547
11141.11 516
11142.10 560
11143.10 584
11144.10 557
11145.10 537
11146.09 547
11147.09 516
11148.09 500
11149.08 552
11150.08 576
11151.08 511
11152.07 489
11153.07 533
11154.07 504
11155.07 565
11156.06 513
11157.06 503
11158.06 498
11159.06 477
11160.05 467
11161.05 470
11162.05 452
11163.05 499
11164.04 446
11165.04 442
11166.04 471
11167.04 513
11168.04 453
11169.03 493
11170.03 532
11171.03 495
11172.03 471
11173.03 479
11174.02 535
11175.02 509
11176.02 482
11177.02 511
11178.02 488
11179.02 481
11180.01 472
11181.01 520
11182.01 493
11183.01 437
11184.01 444
11185.01 412
11186.00 428
11187.00 457
11188.00 465
11189.00 445
11190.00 454
11191.00 474
11192.00 461
11193.00 426
11194.00 456
11195.00 474
11195.99 520
11196.99 467
11197.99 461
11198.99 428
11199.99 440
11200.99 470
11201.99 495
11202.99 457
11203.99 459
11204.99 485
11205.99 474
11206.99 482
11207.99 470
11208.99 473
11209.99 495
11210.99 473
11211.99 495
11212.99 453
11213.99 417
11214.99 448
11215.99 471
11216.99 469
11217.99 463
11218.99 504
11219.99 441
11220.99 450
11221.99 488
11222.99 493
11223.99 489
11224.99 480
11225.99 472
11226.99 458
11227.99 482
11228.99 450
11229.99 512
11230.99 482
11231.99 412
11232.99 444
11233.99 507
11235.00 539
11236.00 438
11237.00 441
11238.00 458
11239.00 517
11240.00 500
11241.00 497
11242.00 491
11243.00 454
11244.01 411
11245.01 459
11246.01 442
11247.01 486
11248.01 509
11249.01 495
11250.01 450
11251.02 474
11252.02 487
11253.02 443
11254.02 467
11255.02 467
11256.02 499
11257.03 497
11258.03 499
11259.03 481
11260.03 529
11261.03 457
11262.04 495
11263.04 469
11264.04 460
11265.04 450
11266.05 475
11267.05 532
11268.05 492
11269.05 444
11270.05 449
11271.06 501
11272.06 485
11273.06 467
11274.07 495
11275.07 469
11276.07 469
11277.07 485
11278.08 515
11279.08 487
11280.08 518
11281.08 512
11282.09 540
11283.09 569
11284.09 567
11285.10 542
11286.10 488
11287.10 478
11288.11 487
11289.11 458
11290.11 513
11291.12 516
11292.12 510
11293.12 504
11294.13 500
11295.13 465
11296.13 494
11297.14 509
11298.14 517
11299.15 489
11300.15 487
11301.15 465
11302.16 451
11303.16 487
11304.16 491
11305.17 533
11306.17 458
11307.18 545
11308.18 480
11309.19 473
11310.19 493
11311.19 470
11312.20 448
11313.20 424
11314.21 513
11315.21 471
11316.22 507
11317.22 480
11318.23 545
11319.23 519
11320.23 498
11321.24 549
11322.24 526
11323.25 542
11324.25 479
11325.26 519
11326.26 488
11327.27 527
11328.27 520
11329.28 541
11330.28 544
11331.29 529
11332.29 518
11333.30 509
11334.30 546
11335.31 585
11336.32 539
11337.32 542
11338.33 546
11339.33 585
11340.34 691
11341.34 619
11342.35 646
11343.35 632
11344.36 594
11345.37 652
11346.37 648
11347.38 640
11348.38 618
11349.39 592
11350.40 567
11351.40 548
11352.41 542
11353.41 523
11354.42 548
11355.43 505
11356.43 458
11357.44 521
11358.45 483
11359.45 487
11360.46 449
11361.46 468
11362.47 448
11363.48 458
11364.48 496
11365.49 529
11366.50 570
11367.51 490
11368.51 533
11369.52 519
11370.53 508
11371.53 547
11372.54 531
11373.55 534
11374.55 503
11375.56 502
11376.57 483
11377.58 493
11378.58 466
11379.59 472
11380.60 488
11381.60 494
11382.61 566
11383.62 554
11384.63 506
11385.63 523
11386.64 538
11387.65 423
11388.66 422
11389.67 457
11390.67 460
11391.68 445
11392.69 443
11393.70 432
11394.71 415
11395.71 432
11396.72 451
11397.73 460
11398.74 485
11399.75 472
11400.75 445
11401.76 478
11402.77 473
11403.78 459
11404.79 468
11405.80 420
11406.80 511
11407.81 485
11408.82 487
11409.83 496
11410.84 466
11411.85 446
11412.86 435
11413.87 446
11414.87 521
11415.88 467
11416.89 433
11417.90 492
11418.91 425
11419.92 425
11420.93 443
11421.94 463
11422.95 452
11423.96 509
11424.97 472
11425.98 451
11426.98 465
11427.99 496
11429.00 555
11430.01 486
11431.02 444
11432.03 478
11433.04 459
11434.05 510
11435.06 495
11436.07 491
11437.08 506
11438.09 495
11439.10 475
11440.11 479
11441.12 476
11442.13 470
11443.14 448
11444.15 453
11445.16 441
11446.17 456
11447.18 470
11448.19 465
11449.20 511
11450.21 478
11451.22 471
11452.23 428
11453.25 428
11454.26 435
11455.27 464
11456.28 526
11457.29 509
11458.30 401
11459.31 408
11460.32 449
11461.33 497
11462.34 474
11463.35 501
11464.36 491
11465.38 495
11466.39 455
11467.40 501
11468.41 532
11469.42 483
11470.43 494
11471.44 453
11472.46 496
11473.47 496
11474.48 509
11475.49 531
11476.50 495
11477.51 507
11478.52 491
11479.54 514
11480.55 509
11481.56 494
11482.57 477
11483.58 507
11484.60 475
11485.61 481
11486.62 484
11487.63 489
11488.64 484
11489.66 537
11490.67 551
11491.68 503
11492.69 492
11493.71 481
11494.72 528
11495.73 480
11496.74 532
11497.76 531
11498.77 503
11499.78 545
11500.79 509
11501.81 541
11502.82 475
11503.83 517
11504.84 522
11505.86 516
11506.87 536
11507.88 521
11508.90 545
11509.91 541
11510.92 471
11511.94 472
11512.95 547
11513.96 453
11514.98 464
11515.99 488
11517.00 555
11518.02 559
11519.03 519
11520.04 527
11521.06 511
11522.07 559
11523.08 512
11524.10 518
11525.11 498
11526.13 545
11527.14 539
11528.15 550
11529.17 563
11530.18 580
11531.20 552
11532.21 572
11533.22 583
11534.24 542
11535.25 532
11536.27 576
11537.28 566
11538.29 572
11539.31 550
11540.32 545
11541.34 517
11542.35 570
11543.37 537
11544.38 509
11545.40 561
11546.41 597
11547.43 562
11548.44 576
11549.46 570
11550.47 595
11551.49 595
11552.50 586
11553.52 599
11554.53 594
11555.55 605
11556.56 580
11557.58 610
11558.59 599
11559.61 589
11560.62 682
11561.64 671
11562.65 634
11563.67 650
11564.68 621
11565.70 664
11566.71 680
11567.73 620
11568.75 634
11569.76 692
11570.78 714
11571.79 716
11572.81 754
11573.83 716
11574.84 712
11575.86 682
11576.87 754
11577.89 806
11578.91 776
11579.92 789
11580.94 845
11581.95 834
11582.97 830
11583.99 831
11585.00 818
11586.02 927
11587.04 1037
11588.05 914
11589.07 957
11590.09 951
11591.10 955
11592.12 969
11593.14 1058
11594.15 1114
11595.17 1213
11596.19 1244
11597.20 1395
11598.22 1624
11599.24 1825
11600.25 1922
11601.27 2045
11602.29 2110
11603.31 2168
11604.32 2121
11605.34 1992
11606.36 1697
11607.38 1517
11608.39 1382
11609.41 1256
11610.43 1087
11611.45 1043
11612.46 942
11613.48 814
11614.50 790
11615.52 816
11616.53 833
11617.55 709
11618.57 709
11619.59 713
11620.61 723
11621.62 671
11622.64 709
11623.66 692
11624.68 650
11625.70 714
11626.71 677
11627.73 695
11628.75 700
11629.77 686
11630.79 650
11631.81 716
11632.82 684
11633.84 667
11634.86 651
11635.88 677
11636.90 698
11637.92 677
11638.94 675
11639.96 695
11640.97 649
11641.99 634
11643.01 593
11644.03 636
11645.05 550
11646.07 563
11647.09 604
11648.11 566
11649.13 529
11650.15 538
11651.17 536
11652.18 581
11653.20 566
11654.22 568
11655.24 586
11656.26 570
11657.28 615
11658.30 607
11659.32 553
11660.34 603
11661.36 628
11662.38 639
11663.40 614
11664.42 543
11665.44 582
11666.46 564
11667.48 570
11668.50 593
11669.52 582
11670.54 602
11671.56 608
11672.58 562
11673.60 611
11674.62 631
11675.64 623
11676.66 638
11677.68 657
11678.70 627
11679.72 627
11680.74 665
11681.77 612
11682.79 615
11683.81 596
11684.83 634
11685.85 583
11686.87 606
11687.89 663
11688.91 607
11689.93 639
11690.95 601
11691.97 620
11693.00 635
11694.02 600
11695.04 598
11696.06 537
11697.08 543
11698.10 546
11699.12 558
11700.14 566
11701.17 587
11702.19 625
11703.21 612
11704.23 590
11705.25 580
11706.27 549
11707.30 532
11708.32 530
11709.34 563
11710.36 547
11711.38 568
11712.41 583
11713.43 548
11714.45 588
11715.47 588
11716.49 495
11717.52 540
11718.54 477
11719.56 511
11720.58 554
11721.61 545
11722.63 584
11723.65 522
11724.67 522
11725.70 538
11726.72 547
11727.74 542
11728.76 486
11729.79 486
11730.81 483
11731.83 464
11732.86 454
11733.88 461
11734.90 478
11735.92 477
11736.95 468
11737.97 451
11738.99 429
11740.02 494
11741.04 475
11742.06 510
11743.09 510
11744.11 514
11745.13 502
11746.16 497
11747.18 495
11748.20 468
11749.23 532
11750.25 549
11751.27 477
11752.30 498
11753.32 494
11754.35 476
11755.37 473
11756.39 534
11757.42 511
11758.44 485
11759.47 459
11760.49 459
11761.51 490
11762.54 466
11763.56 459
11764.59 491
11765.61 474
11766.64 459
11767.66 461
11768.68 433
11769.71 480
11770.73 474
11771.76 489
11772.78 478
11773.81 471
11774.83 423
11775.86 450
11776.88 424
11777.91 384
11778.93 456
11779.96 420
11780.98 437
11782.01 442
11783.03 460
11784.06 450
11785.08 412
11786.11 450
11787.13 492
11788.16 442
11789.18 485
11790.21 452
11791.23 469
11792.26 443
11793.28 466
11794.31 446
11795.34 489
11796.36 427
11797.39 436
11798.41 503
11799.44 436
11800.46 377
11801.49 492
11802.52 446
11803.54 413
11804.57 437
11805.59 482
11806.62 465
11807.65 481
11808.67 427
11809.70 430
11810.73 451
11811.75 453
11812.78 421
11813.80 449
11814.83 457
11815.86 399
11816.88 429
11817.91 411
11818.94 469
11819.96 470
11820.99 464
11822.02 452
11823.04 434
11824.07 409
11825.10 452
11826.13 462
11827.15 478
11828.18 484
11829.21 462
11830.23 474
11831.26 507
11832.29 466
11833.32 464
11834.34 491
11835.37 447
11836.40 483
11837.42 430
11838.45 468
11839.48 466
11840.51 461
11841.54 449
11842.56 475
11843.59 450
11844.62 429
11845.65 467
11846.67 446
11847.70 434
11848.73 446
11849.76 456
11850.79 480
11851.81 477
11852.84 456
11853.87 528
11854.90 503
11855.93 466
11856.95 467
11857.98 483
11859.01 501
11860.04 461
11861.07 481
11862.10 477
11863.13 497
11864.15 472
11865.18 441
11866.21 474
11867.24 443
11868.27 448
11869.30 488
11870.33 435
11871.36 530
11872.38 478
11873.41 458
11874.44 478
11875.47 503
11876.50 463
11877.53 470
11878.56 497
11879.59 496
11880.62 509
11881.65 487
11882.68 513
11883.71 509
11884.74 484
11885.77 518
11886.80 497
11887.82 462
11888.85 504
11889.88 485
11890.91 500
11891.94 523
11892.97 514
11894.00 531
11895.03 486
11896.06 505
11897.09 513
11898.12 507
11899.15 549
11900.18 549
11901.21 607
11902.24 562
11903.27 565
11904.31 581
11905.34 602
11906.37 619
11907.40 570
11908.43 591
11909.46 569
11910.49 560
11911.52 526
11912.55 511
11913.58 481
11914.61 490
11915.64 521
11916.67 524
11917.70 541
11918.73 531
11919.77 500
11920.80 526
11921.83 555
11922.86 542
11923.89 578
11924.92 556
11925.95 532
11926.98 516
11928.02 563
11929.05 604
11930.08 626
11931.11 707
11932.14 701
11933.17 694
11934.21 735
11935.24 767
11936.27 788
11937.30 735
11938.33 724
11939.36 697
11940.40 661
11941.43 612
11942.46 550
11943.49 551
11944.52 575
11945.56 596
11946.59 532
11947.62 534
11948.65 496
11949.69 541
11950.72 501
11951.75 475
11952.78 517
11953.82 497
11954.85 525
11955.88 538
11956.91 481
11957.95 517
11958.98 456
11960.01 521
11961.04 490
11962.08 482
11963.11 535
11964.14 474
11965.18 500
11966.21 439
11967.24 429
11968.27 450
11969.31 463
11970.34 410
11971.37 461
11972.41 523
11973.44 502
11974.47 521
11975.51 448
11976.54 479
11977.58 470
11978.61 524
11979.64 550
11980.68 462
11981.71 454
11982.74 461
11983.78 479
11984.81 468
11985.85 499
11986.88 474
11987.91 527
11988.95 502
11989.98 482
11991.02 509
11992.05 491
11993.08 455
11994.12 457
11995.15 528
11996.19 548
11997.22 516
11998.26 497
11999.29 492
12000.32 522
12001.36 485
12002.39 505
12003.43 518
12004.46 524
12005.50 518
12006.53 522
12007.57 523
12008.60 529
12009.64 487
12010.67 485
12011.71 522
12012.74 526
12013.78 520
12014.81 551
12015.85 518
12016.88 527
12017.92 511
12018.95 489
12019.99 475
12021.02 512
12022.06 522
12023.10 523
12024.13 544
12025.17 530
12026.20 564
12027.24 581
12028.27 547
12029.31 575
12030.34 521
12031.38 587
12032.42 536
12033.45 495
12034.49 526
12035.52 527
12036.56 482
12037.60 489
12038.63 490
12039.67 527
12040.71 556
12041.74 510
12042.78 512
12043.81 534
12044.85 477
12045.89 527
12046.92 503
12047.96 544
12049.00 547
12050.03 514
12051.07 481
12052.11 499
12053.14 503
12054.18 531
12055.22 530
12056.25 565
12057.29 530
12058.33 530
12059.37 550
12060.40 552
12061.44 566
12062.48 562
12063.51 607
12064.55 580
12065.59 522
12066.63 571
12067.66 556
12068.70 496
12069.74 546
12070.78 554
12071.81 541
12072.85 517
12073.89 524
12074.93 445
12075.97 504
12077.00 558
12078.04 547
12079.08 529
12080.12 498
12081.15 547
12082.19 532
12083.23 520
12084.27 540
12085.31 487
12086.35 557
12087.38 553
12088.42 594
12089.46 555
12090.50 559
12091.54 582
12092.58 583
12093.61 593
12094.65 521
12095.69 592
12096.73 592
12097.77 590
12098.81 539
12099.85 594
12100.89 624
12101.92 620
12102.96 695
12104.00 662
12105.04 661
12106.08 676
12107.12 701
12108.16 704
12109.20 685
12110.24 600
12111.28 594
12112.32 607
12113.36 579
12114.39 524
12115.43 526
12116.47 503
12117.51 546
12118.55 467
12119.59 488
12120.63 517
12121.67 498
12122.71 533
12123.75 488
12124.79 474
12125.83 440
12126.87 429
12127.91 437
12128.95 456
12129.99 457
12131.03 476
12132.07 492
12133.11 471
12134.15 456
12135.19 422
12136.23 444
12137.27 425
12138.31 474
12139.35 423
12140.40 469
12141.44 471
12142.48 432
12143.52 461
12144.56 479
12145.60 461
12146.64 452
12147.68 455
12148.72 476
12149.76 461
12150.80 492
12151.84 520
12152.89 477
12153.93 456
12154.97 437
12156.01 486
12157.05 420
12158.09 420
12159.13 484
12160.17 471
12161.22 417
12162.26 417
12163.30 440
12164.34 439
12165.38 431
12166.42 373
12167.47 437
12168.51 415
12169.55 412
12170.59 433
12171.63 425
12172.67 454
12173.72 457
12174.76 461
12175.80 500
12176.84 486
12177.89 482
12178.93 462
12179.97 440
12181.01 420
12182.05 447
12183.10 412
12184.14 431
12185.18 399
12186.22 427
12187.27 451
12188.31 412
12189.35 402
12190.39 359
12191.44 412
12192.48 462
12193.52 446
12194.57 510
12195.61 489
12196.65 416
12197.69 445
12198.74 435
12199.78 437
12200.82 475
12201.87 476
12202.91 438
12203.95 476
12205.00 443
12206.04 439
12207.08 423
12208.13 423
12209.17 441
12210.21 398
12211.26 440
12212.30 441
12213.35 410
12214.39 467
12215.43 494
12216.48 457
12217.52 414
12218.56 434
12219.61 459
12220.65 465
12221.70 430
12222.74 404
12223.78 475
12224.83 454
12225.87 488
12226.92 445
12227.96 456
12229.01 478
12230.05 462
12231.10 471
12232.14 458
12233.18 500
12234.23 455
12235.27 442
12236.32 420
12237.36 437
12238.41 437
12239.45 445
12240.50 455
12241.54 439
12242.59 489
12243.63 440
12244.68 416
12245.72 407
12246.77 435
12247.81 407
12248.86 449
12249.90 476
12250.95 384
12251.99 436
12253.04 401
12254.08 427
12255.13 412
12256.18 449
12257.22 431
12258.27 419
12259.31 412
12260.36 435
12261.40 457
12262.45 390
12263.50 398
12264.54 468
12265.59 451
12266.63 399
12267.68 424
12268.73 403
12269.77 426
12270.82 348
12271.86 392
12272.91 381
12273.96 397
12275.00 443
12276.05 411
12277.10 422
12278.14 432
12279.19 397
12280.23 382
12281.28 423
12282.33 401
12283.37 392
12284.42 423
12285.47 413
12286.52 415
12287.56 392
12288.61 448
12289.66 415
12290.70 384
12291.75 400
12292.80 421
12293.84 425
12294.89 395
12295.94 387
12296.99 384
12298.03 391
12299.08 368
12300.13 391
12301.18 432
12302.22 357
12303.27 390
12304.32 360
12305.37 414
12306.41 415
12307.46 395
12308.51 371
12309.56 364
12310.60 395
12311.65 397
12312.70 371
12313.75 392
12314.80 348
12315.84 370
12316.89 369
12317.94 379
12318.99 381
12320.04 408
12321.09 366
12322.13 370
12323.18 387
12324.23 391
12325.28 365
12326.33 432
12327.38 422
12328.42 412
12329.47 415
12330.52 430
12331.57 387
12332.62 330
12333.67 404
12334.72 404
12335.77 392
12336.82 416
12337.86 376
12338.91 452
12339.96 436
12341.01 386
12342.06 359
12343.11 360
12344.16 397
12345.21 425
12346.26 445
12347.31 418
12348.36 380
12349.41 364
12350.46 404
12351.51 408
12352.56 379
12353.60 429
12354.65 407
12355.70 394
12356.75 439
12357.80 440
12358.85 416
12359.90 383
12360.95 404
12362.00 395
12363.05 387
12364.10 358
12365.15 354
12366.20 374
12367.25 399
12368.31 386
12369.36 351
12370.41 421
12371.46 413
12372.51 393
12373.56 436
12374.61 401
12375.66 394
12376.71 385
12377.76 387
12378.81 427
12379.86 441
12380.91 429
12381.96 414
12383.01 471
12384.07 429
12385.12 370
12386.17 404
12387.22 435
12388.27 377
12389.32 389
12390.37 395
12391.42 412
12392.47 445
12393.53 400
12394.58 389
12395.63 431
12396.68 400
12397.73 395
12398.78 432
12399.84 427
12400.89 399
12401.94 443
12402.99 435
12404.04 404
12405.09 392
12406.15 386
12407.20 370
12408.25 387
12409.30 409
12410.35 434
12411.41 444
12412.46 421
12413.51 389
12414.56 453
12415.62 446
12416.67 440
12417.72 430
12418.77 432
12419.83 423
12420.88 432
12421.93 429
12422.98 431
12424.04 454
12425.09 413
12426.14 471
12427.19 385
12428.25 391
12429.30 432
12430.35 444
12431.41 437
12432.46 459
12433.51 447
12434.57 436
12435.62 442
12436.67 440
12437.72 472
12438.78 430
12439.83 419
12440.88 460
12441.94 453
12442.99 443
12444.05 396
12445.10 395
12446.15 453
12447.21 444
12448.26 471
12449.31 453
12450.37 414
12451.42 406
12452.48 407
12453.53 433
12454.58 370
12455.64 426
12456.69 450
12457.75 470
12458.80 463
12459.85 438
12460.91 442
12461.96 420
12463.02 419
12464.07 456
12465.13 450
12466.18 476
12467.23 465
12468.29 480
12469.34 438
12470.40 476
12471.45 452
12472.51 409
12473.56 452
12474.62 455
12475.67 454
12476.73 525
12477.78 531
12478.84 480
12479.89 504
12480.95 511
12482.00 553
12483.06 583
12484.11 576
12485.17 544
12486.22 548
12487.28 566
12488.33 613
12489.39 583
12490.45 601
12491.50 699
12492.56 778
12493.61 776
12494.67 861
12495.72 982
12496.78 1072
12497.84 1052
12498.89 1102
12499.95 1045
12501.00 1043
12502.06 914
12503.11 798
12504.17 753
12505.23 682
12506.28 709
12507.34 621
12508.40 651
12509.45 614
12510.51 590
12511.56 540
12512.62 537
12513.68 574
12514.73 530
12515.79 522
12516.85 542
12517.90 512
12518.96 524
12520.02 588
12521.07 507
12522.13 476
12523.19 464
12524.24 474
12525.30 503
12526.36 530
12527.42 460
12528.47 482
12529.53 490
12530.59 482
12531.64 480
12532.70 475
12533.76 494
12534.82 508
12535.87 490
12536.93 529
12537.99 541
12539.05 552
12540.10 543
12541.16 564
12542.22 479
12543.28 429
12544.34 472
12545.39 470
12546.45 473
12547.51 502
12548.57 482
12549.62 440
12550.68 514
12551.74 517
12552.80 471
12553.86 419
12554.92 469
12555.97 506
12557.03 542
12558.09 493
12559.15 469
12560.21 435
12561.27 481
12562.32 490
12563.38 536
12564.44 538
12565.50 502
12566.56 533
12567.62 480
12568.68 501
12569.74 529
12570.79 545
12571.85 558
12572.91 561
12573.97 603
12575.03 624
12576.09 664
12577.15 685
12578.21 695
12579.27 650
12580.33 694
12581.39 693
12582.45 650
12583.50 632
12584.56 569
12585.62 555
12586.68 524
12587.74 589
12588.80 572
12589.86 574
12590.92 594
12591.98 598
12593.04 590
12594.10 595
12595.16 644
12596.22 618
12597.28 653
12598.34 596
12599.40 545
12600.46 507
12601.52 526
12602.58 520
12603.64 526
12604.70 574
12605.76 509
12606.82 497
12607.88 527
12608.94 531
12610.01 563
12611.07 534
12612.13 516
12613.19 486
12614.25 493
12615.31 560
12616.37 566
12617.43 506
12618.49 555
12619.55 493
12620.61 471
12621.67 579
12622.74 572
12623.80 474
12624.86 482
12625.92 533
12626.98 500
12628.04 509
12629.10 528
12630.16 512
12631.23 520
12632.29 537
12633.35 507
12634.41 459
12635.47 476
12636.53 534
12637.60 517
12638.66 484
12639.72 493
12640.78 483
12641.84 460
12642.90 486
12643.97 508
12645.03 518
12646.09 532
12647.15 549
12648.22 546
12649.28 549
12650.34 584
12651.40 630
12652.46 621
12653.53 540
12654.59 515
12655.65 554
12656.71 526
12657.78 584
12658.84 593
12659.90 625
12660.96 597
12662.03 598
12663.09 551
12664.15 563
12665.22 569
12666.28 559
12667.34 603
12668.41 606
12669.47 563
12670.53 574
12671.59 535
12672.66 588
12673.72 601
12674.78 579
12675.85 596
12676.91 621
12677.97 589
12679.04 598
12680.10 571
12681.16 575
12682.23 628
12683.29 621
12684.36 612
12685.42 640
12686.48 612
12687.55 588
12688.61 587
12689.67 605
12690.74 615
12691.80 627
12692.87 570
12693.93 601
12695.00 615
12696.06 579
12697.12 640
12698.19 590
12699.25 618
12700.32 622
12701.38 616
12702.45 656
12703.51 631
12704.57 638
12705.64 615
12706.70 634
12707.77 625
12708.83 570
12709.90 608
12710.96 604
12712.03 604
12713.09 602
12714.16 574
12715.22 598
12716.29 551
12717.35 591
12718.42 567
12719.48 577
12720.55 603
12721.61 584
12722.68 593
12723.74 598
12724.81 558
12725.87 530
12726.94 536
12728.01 546
12729.07 534
12730.14 591
12731.20 538
12732.27 518
12733.33 533
12734.40 453
12735.47 544
12736.53 464
12737.60 476
12738.66 488
12739.73 483
12740.80 528
12741.86 496
12742.93 519
12743.99 538
12745.06 513
12746.13 530
12747.19 497
12748.26 497
12749.33 495
12750.39 487
12751.46 494
12752.53 472
12753.59 452
12754.66 475
12755.73 470
12756.79 459
12757.86 443
12758.93 457
12759.99 504
12761.06 484
12762.13 482
12763.19 416
12764.26 497
12765.33 482
12766.39 482
12767.46 500
12768.53 463
12769.60 467
12770.66 465
12771.73 508
12772.80 516
12773.87 509
12774.93 476
12776.00 460
12777.07 446
12778.14 422
12779.20 480
12780.27 419
12781.34 436
12782.41 457
12783.47 451
12784.54 441
12785.61 455
12786.68 459
12787.75 450
12788.81 481
12789.88 420
12790.95 410
12792.02 413
12793.09 419
12794.16 439
12795.22 437
12796.29 436
12797.36 415
12798.43 477
12799.50 429
12800.57 445
12801.64 486
12802.70 450
12803.77 429
12804.84 417
12805.91 449
12806.98 447
12808.05 441
12809.12 439
12810.19 442
12811.25 385
12812.32 420
12813.39 458
12814.46 395
12815.53 401
12816.60 443
12817.67 404
12818.74 391
12819.81 421
12820.88 453
12821.95 429
12823.02 432
12824.09 424
12825.16 419
12826.23 432
12827.30 386
12828.36 430
12829.43 455
12830.50 432
12831.57 453
12832.64 407
12833.71 393
12834.78 388
12835.85 422
12836.92 382
12837.99 399
12839.06 435
12840.13 425
12841.21 393
12842.28 406
12843.35 426
12844.42 419
12845.49 435
12846.56 430
12847.63 390
12848.70 381
12849.77 391
12850.84 389
12851.91 408
12852.98 402
12854.05 366
12855.12 409
12856.19 436
12857.26 408
12858.34 421
12859.41 420
12860.48 391
12861.55 390
12862.62 418
12863.69 425
12864.76 399
12865.83 363
12866.91 413
12867.98 367
12869.05 357
12870.12 370
12871.19 385
12872.26 400
12873.33 428
12874.41 344
12875.48 390
12876.55 382
12877.62 378
12878.69 373
12879.76 360
12880.84 358
12881.91 424
12882.98 391
12884.05 385
12885.12 413
12886.20 413
12887.27 403
12888.34 357
12889.41 369
12890.49 408
12891.56 371
12892.63 345
12893.70 363
12894.78 349
12895.85 386
12896.92 359
12897.99 364
12899.07 345
12900.14 380
12901.21 387
12902.28 355
12903.36 383
12904.43 366
12905.50 367
12906.58 368
12907.65 367
12908.72 358
12909.80 399
12910.87 381
12911.94 366
12913.02 393
12914.09 383
12915.16 358
12916.24 366
12917.31 366
12918.38 371
12919.46 349
12920.53 356
12921.60 349
12922.68 369
12923.75 347
12924.82 348
12925.90 344
12926.97 328
12928.05 393
12929.12 369
12930.19 329
12931.27 363
12932.34 378
12933.42 383
12934.49 340
12935.56 396
12936.64 410
12937.71 379
12938.79 410
12939.86 368
12940.94 378
12942.01 386
12943.08 364
12944.16 391
12945.23 425
12946.31 374
12947.38 343
12948.46 377
12949.53 386
12950.61 398
12951.68 376
12952.76 369
12953.83 309
12954.91 356
12955.98 361
12957.06 377
12958.13 329
12959.21 369
12960.28 414
12961.36 380
12962.43 379
12963.51 390
12964.58 414
12965.66 390
12966.74 385
12967.81 385
12968.89 369
12969.96 332
12971.04 344
12972.11 399
12973.19 361
12974.27 397
12975.34 388
12976.42 367
12977.49 368
12978.57 381
12979.65 368
12980.72 358
12981.80 376
12982.87 387
12983.95 360
12985.03 381
12986.10 393
12987.18 382
12988.26 360
12989.33 385
12990.41 411
12991.48 385
12992.56 354
12993.64 370
12994.71 396
12995.79 377
12996.87 362
12997.94 366
12999.02 407
13000.10 319
13001.18 357
13002.25 420
13003.33 385
13004.41 395
13005.48 384
13006.56 372
13007.64 359
13008.72 395
13009.79 365
13010.87 400
13011.95 378
13013.02 370
13014.10 367
13015.18 378
13016.26 355
13017.33 350
13018.41 340
13019.49 382
13020.57 387
13021.65 371
13022.72 380
13023.80 385
13024.88 372
13025.96 386
13027.04 391
13028.11 401
13029.19 359
13030.27 379
13031.35 397
13032.43 433
13033.50 411
13034.58 402
13035.66 381
13036.74 384
13037.82 350
13038.90 389
13039.98 426
13041.05 414
13042.13 379
13043.21 383
13044.29 371
13045.37 364
13046.45 431
13047.53 433
13048.61 395
13049.68 393
13050.76 361
13051.84 401
13052.92 367
13054.00 408
13055.08 388
13056.16 348
13057.24 333
13058.32 374
13059.40 430
13060.48 405
13061.56 382
13062.64 372
13063.71 394
13064.79 405
13065.87 397
13066.95 389
13068.03 358
13069.11 406
13070.19 391
13071.27 363
13072.35 374
13073.43 365
13074.51 360
13075.59 376
13076.67 374
13077.75 384
13078.83 389
13079.91 351
13080.99 383
13082.07 349
13083.15 360
13084.23 346
13085.31 394
13086.40 347
13087.48 362
13088.56 394
13089.64 334
13090.72 368
13091.80 373
13092.88 349
13093.96 379
13095.04 395
13096.12 350
13097.20 316
13098.28 363
13099.36 345
13100.45 336
13101.53 330
13102.61 390
13103.69 405
13104.77 379
13105.85 368
13106.93 326
13108.01 353
13109.10 349
13110.18 365
13111.26 316
13112.34 338
13113.42 343
13114.50 361
13115.58 342
13116.67 320
13117.75 368
13118.83 397
13119.91 334
13120.99 335
13122.08 367
13123.16 327
13124.24 358
13125.32 353
13126.40 386
13127.49 342
13128.57 360
13129.65 375
13130.73 345
13131.82 327
13132.90 344
13133.98 319
13135.06 346
13136.15 353
13137.23 336
13138.31 350
13139.39 361
13140.48 338
13141.56 344
13142.64 360
13143.72 372
13144.81 344
13145.89 328
13146.97 331
13148.06 364
13149.14 318
13150.22 307
13151.31 326
13152.39 310
13153.47 313
13154.56 344
13155.64 375
13156.72 348
13157.81 357
13158.89 349
13159.97 359
13161.06 339
13162.14 306
13163.22 329
13164.31 309
13165.39 311
13166.47 390
13167.56 372
13168.64 357
13169.73 362
13170.81 343
13171.89 312
13172.98 342
13174.06 366
13175.15 317
13176.23 328
13177.31 318
13178.40 357
13179.48 344
13180.57 349
13181.65 335
13182.74 387
13183.82 334
13184.91 340
13185.99 355
13187.07 359
13188.16 404
13189.24 365
13190.33 361
13191.41 346
13192.50 344
13193.58 321
13194.67 335
13195.75 332
13196.84 311
13197.92 310
13199.01 342
13200.09 376
13201.18 347
13202.26 361
13203.35 335
13204.44 324
13205.52 369
13206.61 374
13207.69 349
13208.78 346
13209.86 331
13210.95 326
13212.03 315
13213.12 331
13214.21 348
13215.29 369
13216.38 368
13217.46 334
13218.55 375
13219.63 370
13220.72 409
13221.81 332
13222.89 369
13223.98 351
13225.07 332
13226.15 358
13227.24 372
13228.32 339
13229.41 349
13230.50 328
13231.58 385
13232.67 375
13233.76 371
13234.84 363
13235.93 388
13237.02 329
13238.10 329
13239.19 379
13240.28 383
13241.36 319
13242.45 333
13243.54 350
13244.62 360
13245.71 343
13246.80 368
13247.89 375
13248.97 324
13250.06 344
13251.15 349
13252.23 362
13253.32 318
13254.41 333
13255.50 373
13256.58 347
13257.67 367
13258.76 356
13259.85 314
13260.94 364
13262.02 326
13263.11 348
13264.20 387
13265.29 364
13266.37 356
13267.46 368
13268.55 381
13269.64 356
13270.73 361
13271.81 393
13272.90 385
13273.99 384
13275.08 375
13276.17 369
13277.26 382
13278.34 380
13279.43 377
13280.52 377
13281.61 355
13282.70 339
13283.79 370
13284.88 384
13285.96 395
13287.05 429
13288.14 370
13289.23 418
13290.32 364
13291.41 356
13292.50 389
13293.59 385
13294.68 426
13295.76 435
13296.85 387
13297.94 371
13299.03 379
13300.12 410
13301.21 366
13302.30 396
13303.39 439
13304.48 392
13305.57 359
13306.66 424
13307.75 422
13308.84 391
13309.93 427
13311.02 379
13312.11 432
13313.20 405
13314.29 398
13315.38 428
13316.47 387
13317.56 442
13318.65 430
13319.74 384
13320.83 387
13321.92 433
13323.01 384
13324.10 378
13325.19 359
13326.28 409
13327.37 374
13328.46 391
13329.55 396
13330.64 416
13331.73 443
13332.82 408
13333.91 396
13335.00 407
13336.09 452
13337.18 412
13338.27 375
13339.37 407
13340.46 387
13341.55 381
13342.64 415
13343.73 389
13344.82 407
13345.91 420
13347.00 415
13348.09 406
13349.19 406
13350.28 394
13351.37 414
13352.46 433
13353.55 448
13354.64 410
13355.73 410
13356.83 396
13357.92 415
13359.01 407
13360.10 458
13361.19 466
13362.28 421
13363.38 494
13364.47 440
13365.56 483
13366.65 475
13367.74 450
13368.84 480
13369.93 424
13371.02 417
13372.11 450
13373.21 438
13374.30 487
13375.39 459
13376.48 471
13377.58 447
13378.67 434
13379.76 451
13380.85 446
13381.95 446
13383.04 431
13384.13 423
13385.22 382
13386.32 348
13387.41 394
13388.50 388
13389.60 413
13390.69 433
13391.78 383
13392.87 373
13393.97 395
13395.06 373
13396.15 360
13397.25 361
13398.34 377
13399.43 363
13400.53 395
13401.62 370
13402.71 368
13403.81 381
13404.90 356
13406.00 375
13407.09 378
13408.18 380
13409.28 398
13410.37 392
13411.46 371
13412.56 396
13413.65 376
13414.75 408
13415.84 440
13416.93 352
13418.03 367
13419.12 412
13420.22 454
13421.31 376
13422.41 350
13423.50 356
13424.59 393
13425.69 404
13426.78 376
13427.88 403
13428.97 417
13430.07 405
13431.16 389
13432.26 403
13433.35 394
13434.45 349
13435.54 378
13436.64 459
13437.73 395
13438.82 413
13439.92 399
13441.02 370
13442.11 416
13443.21 412
13444.30 398
13445.40 375
13446.49 385
13447.59 413
13448.68 412
13449.78 459
13450.87 427
13451.97 453
13453.06 437
13454.16 464
13455.25 458
13456.35 405
13457.45 417
13458.54 440
13459.64 417
13460.73 471
13461.83 458
13462.93 425
13464.02 432
13465.12 438
13466.21 440
13467.31 407
13468.41 417
13469.50 452
13470.60 452
13471.70 418
13472.79 450
13473.89 432
13474.98 419
13476.08 425
13477.18 448
13478.27 436
13479.37 433
13480.47 473
13481.56 481
13482.66 491
13483.76 466
13484.85 460
13485.95 426
13487.05 422
13488.15 488
13489.24 443
13490.34 454
13491.44 441
13492.53 464
13493.63 476
13494.73 451
13495.83 508
13496.92 484
13498.02 465
13499.12 500
13500.22 500
13501.31 568
13502.41 537
13503.51 564
13504.61 592
13505.70 575
13506.80 591
13507.90 555
13509.00 564
13510.09 514
13511.19 506
13512.29 508
13513.39 489
13514.49 462
13515.58 468
13516.68 441
13517.78 485
13518.88 466
13519.98 391
13521.08 431
13522.17 448
13523.27 414
13524.37 426
13525.47 404
13526.57 461
13527.67 493
13528.77 436
13529.86 422
13530.96 426
13532.06 453
13533.16 440
13534.26 425
13535.36 405
13536.46 400
13537.56 457
13538.66 446
13539.75 439
13540.85 404
13541.95 370
13543.05 415
13544.15 412
13545.25 376
13546.35 363
13547.45 403
13548.55 387
13549.65 359
13550.75 366
13551.85 408
13552.95 404
13554.05 358
13555.15 352
13556.25 400
13557.35 444
13558.45 389
13559.55 371
13560.65 410
13561.75 359
13562.85 366
13563.95 398
13565.05 404
13566.15 354
13567.25 394
13568.35 440
13569.45 456
13570.55 349
13571.65 336
13572.75 396
13573.85 390
13574.95 381
13576.05 390
13577.15 426
13578.25 404
13579.35 373
13580.45 356
13581.55 372
13582.65 412
13583.75 370
13584.86 348
13585.96 406
13587.06 374
13588.16 332
13589.26 347
13590.36 366
13591.46 402
13592.56 353
13593.66 362
13594.77 383
13595.87 382
13596.97 388
13598.07 350
13599.17 403
13600.27 391
13601.37 379
13602.48 404
13603.58 363
13604.68 348
13605.78 398
13606.88 414
13607.99 418
13609.09 353
13610.19 405
13611.29 396
13612.39 408
13613.50 391
13614.60 338
13615.70 346
13616.80 361
13617.90 380
13619.01 393
13620.11 371
13621.21 354
13622.31 384
13623.42 383
13624.52 353
13625.62 362
13626.72 320
13627.83 356
13628.93 355
13630.03 435
13631.13 345
13632.24 331
13633.34 347
13634.44 364
13635.55 353
13636.65 375
13637.75 355
13638.86 373
13639.96 385
13641.06 400
13642.17 356
13643.27 435
13644.37 407
13645.48 376
13646.58 330
13647.68 361
13648.79 375
13649.89 370
13650.99 370
13652.10 342
13653.20 342
13654.30 359
13655.41 344
13656.51 309
13657.62 323
13658.72 300
13659.82 305
13660.93 323
13662.03 354
13663.14 378
13664.24 324
13665.34 319
13666.45 315
13667.55 328
13668.66 329
13669.76 361
13670.87 388
13671.97 351
13673.07 339
13674.18 378
13675.28 363
13676.39 361
13677.49 337
13678.60 358
13679.70 376
13680.81 361
13681.91 367
13683.02 337
13684.12 350
13685.23 384
13686.33 374
13687.44 392
13688.54 396
13689.65 375
13690.75 387
13691.86 427
13692.96 377
13694.07 349
13695.17 369
13696.28 320
13697.39 323
13698.49 385
13699.60 354
13700.70 379
13701.81 355
13702.91 385
13704.02 407
13705.13 409
13706.23 411
13707.34 336
13708.44 389
13709.55 398
13710.65 363
13711.76 394
13712.87 390
13713.97 373
13715.08 398
13716.19 382
13717.29 364
13718.40 390
13719.50 414
13720.61 397
13721.72 397
13722.82 360
13723.93 386
13725.04 433
13726.14 440
13727.25 422
13728.36 466
13729.46 428
13730.57 454
13731.68 424
13732.78 380
13733.89 391
13735.00 425
13736.11 428
13737.21 425
13738.32 437
13739.43 438
13740.53 474
13741.64 437
13742.75 411
13743.86 427
13744.96 417
13746.07 454
13747.18 457
13748.29 443
13749.39 451
13750.50 446
13751.61 438
13752.72 483
13753.82 485
13754.93 493
13756.04 489
13757.15 506
13758.26 462
13759.36 461
13760.47 477
13761.58 504
13762.69 536
13763.80 493
13764.91 525
13766.01 511
13767.12 535
13768.23 568
13769.34 566
13770.45 612
13771.56 587
13772.66 610
13773.77 659
13774.88 690
13775.99 682
13777.10 648
13778.21 687
13779.32 643
13780.42 669
13781.53 567
13782.64 525
13783.75 558
13784.86 617
13785.97 548
13787.08 483
13788.19 493
13789.30 531
13790.41 435
13791.52 494
13792.63 466
13793.73 446
13794.84 490
13795.95 427
13797.06 422
13798.17 412
13799.28 442
13800.39 456
13801.50 433
13802.61 430
13803.72 467
13804.83 448
13805.94 444
13807.05 432
13808.16 448
13809.27 425
13810.38 412
13811.49 447
13812.60 491
13813.71 428
13814.82 418
13815.93 416
13817.04 416
13818.15 426
13819.26 392
13820.37 390
13821.48 392
13822.59 392
13823.71 375
13824.82 416
13825.93 420
13827.04 444
13828.15 405
13829.26 401
13830.37 416
13831.48 400
13832.59 408
13833.70 402
13834.81 432
13835.92 428
13837.04 432
13838.15 436
13839.26 446
13840.37 458
13841.48 419
13842.59 377
13843.70 418
13844.81 452
13845.93 444
13847.04 459
13848.15 481
13849.26 416
13850.37 406
13851.48 421
13852.60 431
13853.71 428
13854.82 376
13855.93 436
13857.04 459
13858.16 462
13859.27 471
13860.38 444
13861.49 422
13862.60 421
13863.72 413
13864.83 385
13865.94 490
13867.05 490
13868.17 464
13869.28 488
13870.39 483
13871.50 484
13872.62 484
13873.73 454
13874.84 438
13875.95 466
13877.07 427
13878.18 424
13879.29 427
13880.40 432
13881.52 404
13882.63 413
13883.74 427
13884.86 449
13885.97 376
13887.08 423
13888.20 456
13889.31 463
13890.42 490
13891.54 472
13892.65 413
13893.76 474
13894.88 429
13895.99 497
13897.10 473
13898.22 480
13899.33 477
13900.44 490
13901.56 446
13902.67 462
13903.79 388
13904.90 420
13906.01 457
13907.13 449
13908.24 444
13909.36 434
13910.47 429
13911.58 432
13912.70 424
13913.81 421
13914.93 399
13916.04 406
13917.16 361
13918.27 394
13919.38 376
13920.50 366
13921.61 361
13922.73 391
13923.84 415
13924.96 386
13926.07 392
13927.19 398
13928.30 395
13929.42 413
13930.53 418
13931.65 410
13932.76 367
13933.88 414
13934.99 386
13936.11 376
13937.22 419
13938.34 421
13939.45 358
13940.57 369
13941.68 377
13942.80 394
13943.91 351
13945.03 386
13946.14 403
13947.26 381
13948.38 381
13949.49 388
13950.61 380
13951.72 382
13952.84 383
13953.95 383
13955.07 399
13956.19 348
13957.30 358
13958.42 377
13959.53 421
13960.65 424
13961.77 423
13962.88 389
13964.00 367
13965.11 400
13966.23 360
13967.35 357
13968.46 366
13969.58 416
13970.70 439
13971.81 368
13972.93 395
13974.05 399
13975.16 373
13976.28 378
13977.40 410
13978.51 388
13979.63 386
13980.75 403
13981.86 337
13982.98 337
13984.10 380
13985.22 387
13986.33 355
13987.45 385
13988.57 409
13989.68 410
13990.80 396
13991.92 407
13993.04 383
13994.15 376
13995.27 389
13996.39 380
13997.51 397
13998.62 393
13999.74 402
14000.86 396
14001.98 382
14003.10 363
14004.21 388
14005.33 409
14006.45 438
14007.57 412
14008.68 390
14009.80 382
14010.92 422
14012.04 377
14013.16 408
14014.28 365
14015.39 352
14016.51 396
14017.63 369
14018.75 388
14019.87 424
14020.99 401
14022.10 418
14023.22 420
14024.34 417
14025.46 426
14026.58 395
14027.70 426
14028.82 378
14029.94 362
14031.05 369
14032.17 433
14033.29 428
14034.41 376
14035.53 389
14036.65 422
14037.77 380
14038.89 354
14040.01 377
14041.13 399
14042.25 396
14043.37 378
14044.49 368
14045.60 372
14046.72 374
14047.84 342
14048.96 363
14050.08 377
14051.20 397
14052.32 389
14053.44 393
14054.56 377
14055.68 395
14056.80 376
14057.92 372
14059.04 372
14060.16 384
14061.28 411
14062.40 383
14063.52 392
14064.64 358
14065.76 398
14066.88 379
14068.00 399
14069.12 370
14070.25 360
14071.37 416
14072.49 399
14073.61 402
14074.73 387
14075.85 435
14076.97 466
14078.09 470
14079.21 426
14080.33 389
14081.45 391
14082.57 387
14083.69 388
14084.82 328
14085.94 405
14087.06 396
14088.18 437
14089.30 403
14090.42 392
14091.54 376
14092.66 444
14093.79 449
14094.91 436
14096.03 440
14097.15 502
14098.27 455
14099.39 481
14100.52 452
14101.64 497
14102.76 471
14103.88 425
14105.00 445
14106.12 460
14107.25 466
14108.37 458
14109.49 382
14110.61 396
14111.74 362
14112.86 339
14113.98 387
14115.10 384
14116.22 387
14117.35 350
14118.47 366
14119.59 415
14120.71 395
14121.84 376
14122.96 355
14124.08 407
14125.20 407
14126.33 396
14127.45 367
14128.57 404
14129.70 439
14130.82 398
14131.94 440
14133.06 359
14134.19 341
14135.31 369
14136.43 339
14137.56 344
14138.68 346
14139.80 360
14140.93 372
14142.05 386
14143.17 356
14144.30 361
14145.42 378
14146.54 375
14147.67 328
14148.79 301
14149.91 337
14151.04 365
14152.16 401
14153.29 369
14154.41 348
14155.53 401
14156.66 382
14157.78 335
14158.91 325
14160.03 363
14161.15 363
14162.28 389
14163.40 372
14164.53 368
14165.65 321
14166.78 329
14167.90 366
14169.02 361
14170.15 385
14171.27 324
14172.40 343
14173.52 354
14174.65 361
14175.77 344
14176.90 317
14178.02 361
14179.15 322
14180.27 344
14181.40 341
14182.52 363
14183.65 356
14184.77 351
14185.90 306
14187.02 299
14188.15 325
14189.27 353
14190.40 323
14191.52 309
14192.65 325
14193.77 363
14194.90 350
14196.02 344
14197.15 326
14198.27 320
14199.40 326
14200.53 349
14201.65 318
14202.78 296
14203.90 313
14205.03 328
14206.16 321
14207.28 323
14208.41 306
14209.53 309
14210.66 337
14211.79 337
14212.91 322
14214.04 312
14215.16 273
14216.29 288
14217.42 286
14218.54 328
14219.67 309
14220.80 314
14221.92 318
14223.05 295
14224.18 321
14225.30 296
14226.43 338
14227.56 299
14228.68 326
14229.81 285
14230.94 304
14232.06 324
14233.19 272
14234.32 296
14235.44 314
14236.57 282
14237.70 297
14238.83 323
14239.95 324
14241.08 284
14242.21 319
14243.34 290
14244.46 298
14245.59 318
14246.72 302
14247.85 294
14248.97 319
14250.10 318
14251.23 290
14252.36 273
14253.48 288
14254.61 307
14255.74 279
14256.87 292
14258.00 294
14259.12 281
14260.25 299
14261.38 278
14262.51 284
14263.64 317
14264.76 326
14265.89 290
14267.02 285
14268.15 284
14269.28 291
14270.41 280
14271.53 298
14272.66 273
14273.79 252
14274.92 275
14276.05 275
14277.18 264
14278.31 273
14279.44 277
14280.56 300
14281.69 270
14282.82 261
14283.95 279
14285.08 299
14286.21 311
14287.34 329
14288.47 305
14289.60 293
14290.73 294
14291.86 280
14292.98 286
14294.11 289
14295.24 317
14296.37 306
14297.50 297
14298.63 311
14299.76 293
14300.89 265
14302.02 301
14303.15 291
14304.28 308
14305.41 294
14306.54 280
14307.67 294
14308.80 263
14309.93 257
14311.06 253
14312.19 235
14313.32 289
14314.45 286
14315.58 272
14316.71 272
14317.84 275
14318.97 263
14320.10 257
14321.23 258
14322.36 261
14323.49 277
14324.62 268
14325.76 279
14326.89 275
14328.02 249
14329.15 271
14330.28 296
14331.41 270
14332.54 281
14333.67 255
14334.80 228
14335.93 271
14337.06 302
14338.20 267
14339.33 268
14340.46 295
14341.59 293
14342.72 279
14343.85 276
14344.98 253
14346.12 274
14347.25 297
14348.38 296
14349.51 246
14350.64 269
14351.77 272
14352.90 281
14354.04 276
14355.17 280
14356.30 262
14357.43 297
14358.56 289
14359.70 249
14360.83 251
14361.96 240
14363.09 243
14364.22 270
14365.36 248
14366.49 312
14367.62 278
14368.75 279
14369.89 268
14371.02 249
14372.15 281
14373.28 275
14374.42 290
14375.55 246
14376.68 236
14377.81 244
14378.95 249
14380.08 289
14381.21 300
14382.35 245
14383.48 240
14384.61 285
14385.74 234
14386.88 247
14388.01 246
14389.14 274
14390.28 259
14391.41 278
14392.54 270
14393.68 273
14394.81 299
14395.94 270
14397.08 299
14398.21 304
14399.34 281
14400.48 278
14401.61 306
14402.75 245
14403.88 259
14405.01 285
14406.15 268
14407.28 280
14408.41 251
14409.55 283
14410.68 297
14411.82 272
14412.95 258
14414.08 222
14415.22 265
14416.35 246
14417.49 245
14418.62 285
14419.76 262
14420.89 276
14422.02 271
14423.16 269
14424.29 246
14425.43 268
14426.56 274
14427.70 258
14428.83 270
14429.97 292
14431.10 287
14432.24 292
14433.37 286
14434.51 317
14435.64 321
14436.78 282
14437.91 257
14439.05 294
14440.18 300
14441.32 246
14442.45 267
14443.59 314
14444.72 262
14445.86 297
14446.99 270
14448.13 262
14449.27 288
14450.40 311
14451.54 246
14452.67 257
14453.81 250
14454.94 271
14456.08 262
14457.22 265
14458.35 268
14459.49 292
14460.62 279
14461.76 328
14462.90 281
14464.03 313
14465.17 321
14466.30 320
14467.44 300
14468.58 284
14469.71 295
14470.85 292
14471.99 317
14473.12 318
14474.26 292
14475.40 276
14476.53 312
14477.67 305
14478.81 267
14479.94 308
14481.08 345
14482.22 354
14483.35 306
14484.49 284
14485.63 284
14486.76 306
14487.90 317
14489.04 297
14490.17 260
14491.31 279
14492.45 288
14493.59 294
14494.72 317
14495.86 257
14497.00 283
14498.14 283
14499.27 275
14500.41 293
14501.55 317
14502.69 286
14503.82 261
14504.96 267
14506.10 239
14507.24 286
14508.37 257
14509.51 267
14510.65 271
14511.79 257
14512.93 269
14514.06 221
14515.20 259
14516.34 283
14517.48 257
14518.62 307
14519.76 290
14520.89 270
14522.03 279
14523.17 257
14524.31 302
14525.45 257
14526.59 278
14527.73 247
14528.86 238
14530.00 292
14531.14 248
14532.28 252
14533.42 277
14534.56 252
14535.70 307
14536.84 273
14537.98 233
14539.11 262
14540.25 262
14541.39 258
14542.53 279
14543.67 257
14544.81 246
14545.95 260
14547.09 275
14548.23 285
14549.37 251
14550.51 255
14551.65 222
14552.79 265
14553.93 224
14555.07 226
14556.21 250
14557.35 248
14558.49 269
14559.63 280
14560.77 264
14561.91 284
14563.05 294
14564.19 254
14565.33 251
14566.47 288
14567.61 264
14568.75 279
14569.89 292
14571.03 283
14572.17 251
14573.31 317
14574.45 280
14575.59 246
14576.73 259
14577.87 241
14579.01 272
14580.15 290
14581.29 279
14582.43 282
14583.57 320
14584.71 301
14585.85 291
14587.00 265
14588.14 225
14589.28 285
14590.42 287
14591.56 274
14592.70 282
14593.84 270
14594.98 268
14596.12 258
14597.27 266
14598.41 312
14599.55 283
14600.69 292
14601.83 264
14602.97 271
14604.12 297
14605.26 282
14606.40 282
14607.54 281
14608.68 291
14609.82 319
14610.97 286
14612.11 299
14613.25 278
14614.39 256
14615.53 256
14616.68 295
14617.82 251
14618.96 292
14620.10 290
14621.25 287
14622.39 284
14623.53 285
14624.67 288
14625.81 279
14626.96 306
14628.10 278
14629.24 343
14630.39 304
14631.53 295
14632.67 353
14633.81 328
14634.96 342
14636.10 302
14637.24 304
14638.38 326
14639.53 362
14640.67 350
14641.81 315
14642.96 346
14644.10 348
14645.24 335
14646.39 314
14647.53 302
14648.67 313
14649.82 312
14650.96 315
14652.10 302
14653.25 281
14654.39 297
14655.53 302
14656.68 324
14657.82 296
14658.97 252
14660.11 270
14661.25 283
14662.40 266
14663.54 271
14664.69 271
14665.83 273
14666.97 279
14668.12 255
14669.26 269
14670.41 264
14671.55 291
14672.69 274
14673.84 276
14674.98 256
14676.13 268
14677.27 283
14678.42 255
14679.56 248
14680.71 240
14681.85 232
14683.00 275
14684.14 250
14685.29 264
14686.43 278
14687.57 298
14688.72 246
14689.86 255
14691.01 272
14692.15 247
14693.30 259
14694.45 281
14695.59 264
14696.74 265
14697.88 269
14699.03 233
14700.17 272
14701.32 284
14702.46 285
14703.61 267
14704.75 276
14705.90 296
14707.04 275
14708.19 252
14709.34 274
14710.48 254
14711.63 286
14712.77 266
14713.92 262
14715.07 274
14716.21 237
14717.36 250
14718.50 287
14719.65 328
14720.80 273
14721.94 227
14723.09 246
14724.24 251
14725.38 263
14726.53 289
14727.67 249
14728.82 242
14729.97 286
14731.11 270
14732.26 250
14733.41 259
14734.55 298
14735.70 313
14736.85 260
14737.99 300
14739.14 310
14740.29 248
14741.44 275
14742.58 297
14743.73 266
14744.88 278
14746.02 309
14747.17 316
14748.32 323
14749.47 310
14750.61 285
14751.76 332
14752.91 300
14754.06 288
14755.20 285
14756.35 266
14757.50 322
14758.65 306
14759.79 348
14760.94 296
14762.09 303
14763.24 307
14764.38 301
14765.53 328
14766.68 320
14767.83 312
14768.98 285
14770.13 294
14771.27 312
14772.42 289
14773.57 323
14774.72 303
14775.87 294
14777.01 357
14778.16 336
14779.31 294
14780.46 304
14781.61 374
14782.76 373
14783.91 340
14785.05 326
14786.20 385
14787.35 369
14788.50 334
14789.65 347
14790.80 370
14791.95 409
14793.10 373
14794.25 384
14795.39 375
14796.54 429
14797.69 400
14798.84 422
14799.99 407
14801.14 380
14802.29 380
14803.44 356
14804.59 373
14805.74 389
14806.89 357
14808.04 363
14809.19 348
14810.34 349
14811.49 298
14812.64 318
14813.79 345
14814.94 307
14816.09 354
14817.24 344
14818.39 344
14819.54 354
14820.69 339
14821.84 377
14822.99 353
14824.14 336
14825.29 288
14826.44 326
14827.59 282
14828.74 285
14829.89 273
14831.04 294
14832.19 297
14833.34 304
14834.49 297
14835.64 296
14836.79 307
14837.94 308
14839.09 277
14840.24 277
14841.40 281
14842.55 252
14843.70 270
14844.85 263
14846.00 274
14847.15 244
14848.30 278
14849.45 280
14850.60 299
14851.76 296
14852.91 226
14854.06 231
14855.21 247
14856.36 251
14857.51 257
14858.66 263
14859.82 273
14860.97 272
14862.12 243
14863.27 247
14864.42 303
14865.57 243
14866.73 232
14867.88 216
14869.03 272
14870.18 285
14871.33 255
14872.49 249
14873.64 254
14874.79 231
14875.94 268
14877.10 281
14878.25 255
14879.40 240
14880.55 252
14881.71 243
14882.86 221
14884.01 235
14885.16 234
14886.32 232
14887.47 265
14888.62 229
14889.77 226
14890.93 246
14892.08 229
14893.23 232
14894.39 245
14895.54 229
14896.69 232
14897.84 231
14899.00 235
14900.15 266
14901.30 267
14902.46 255
14903.61 220
14904.76 241
14905.92 243
14907.07 251
14908.22 263
14909.38 237
14910.53 224
14911.69 239
14912.84 213
14913.99 225
14915.15 236
14916.30 237
14917.45 217
14918.61 197
14919.76 229
14920.92 240
14922.07 267
14923.22 253
14924.38 255
14925.53 221
14926.69 226
14927.84 249
14928.99 249
14930.15 233
14931.30 234
14932.46 228
14933.61 215
14934.77 232
14935.92 275
14937.08 276
14938.23 228
14939.39 206
14940.54 202
14941.70 224
14942.85 237
14944.00 264
14945.16 235
14946.31 213
14947.47 233
14948.62 244
14949.78 223
14950.94 209
14952.09 200
14953.25 223
14954.40 206
14955.56 216
14956.71 191
14957.87 220
14959.02 247
14960.18 240
14961.33 226
14962.49 222
14963.64 211
14964.80 220
14965.96 250
14967.11 256
14968.27 220
14969.42 227
14970.58 228
14971.74 265
14972.89 231
14974.05 210
14975.20 229
14976.36 237
14977.52 238
14978.67 241
14979.83 242
14980.98 245
14982.14 225
14983.30 216
14984.45 254
14985.61 220
14986.77 216
14987.92 183
14989.08 241
14990.24 252
14991.39 198
14992.55 217
14993.71 233
14994.86 212
14996.02 230
14997.18 211
14998.33 209
14999.49 203
15000.65 222
15001.81 180
15002.96 184
15004.12 185
15005.28 195
15006.43 200
15007.59 230
15008.75 190
15009.91 214
15011.06 203
15012.22 200
15013.38 234
15014.54 205
15015.69 230
15016.85 237
15018.01 215
15019.17 195
15020.33 175
15021.48 169
15022.64 194
15023.80 189
15024.96 175
15026.12 201
15027.27 219
15028.43 220
15029.59 204
15030.75 206
15031.91 214
15033.07 219
15034.22 197
15035.38 181
15036.54 192
15037.70 236
15038.86 217
15040.02 202
15041.17 213
15042.33 183
15043.49 218
15044.65 187
15045.81 220
15046.97 224
15048.13 185
15049.29 226
15050.45 207
15051.60 186
15052.76 197
15053.92 198
15055.08 198
15056.24 195
15057.40 225
15058.56 244
15059.72 209
15060.88 195
15062.04 216
15063.20 188
15064.36 189
15065.52 178
15066.68 197
15067.84 215
15069.00 217
15070.16 207
15071.32 223
15072.48 187
15073.63 180
15074.79 182
15075.95 195
15077.11 182
15078.27 202
15079.44 195
15080.60 188
15081.76 200
15082.92 234
15084.08 208
15085.24 182
15086.40 191
15087.56 194
15088.72 184
15089.88 178
15091.04 196
15092.20 206
15093.36 212
15094.52 186
15095.68 214
15096.84 198
15098.00 188
15099.16 192
15100.32 206
15101.49 226
15102.65 217
15103.81 200
15104.97 176
15106.13 211
15107.29 214
15108.45 153
15109.61 192
15110.78 198
15111.94 202
15113.10 190
15114.26 211
15115.42 213
15116.58 199
15117.74 205
15118.91 232
15120.07 186
15121.23 216
15122.39 228
15123.55 169
15124.71 179
15125.88 190
15127.04 207
15128.20 196
15129.36 217
15130.52 214
15131.69 184
15132.85 176
15134.01 182
15135.17 202
15136.34 173
15137.50 190
15138.66 206
15139.82 189
15140.99 209
15142.15 199
15143.31 180
15144.47 170
15145.64 192
15146.80 184
15147.96 218
15149.12 208
15150.29 198
15151.45 196
15152.61 197
15153.78 187
15154.94 181
15156.10 212
15157.27 207
15158.43 191
15159.59 205
15160.75 214
15161.92 172
15163.08 208
15164.24 205
15165.41 200
15166.57 192
15167.74 212
15168.90 198
15170.06 208
15171.23 211
15172.39 202
15173.55 202
15174.72 157
15175.88 185
15177.05 233
15178.21 223
15179.37 207
15180.54 224
15181.70 232
15182.87 209
15184.03 174
15185.19 192
15186.36 191
15187.52 224
15188.69 231
15189.85 196
15191.02 202
15192.18 220
15193.34 210
15194.51 241
15195.67 181
15196.84 198
15198.00 185
15199.17 212
15200.33 191
15201.50 173
15202.66 175
15203.83 238
15204.99 207
15206.16 169
15207.32 196
15208.49 194
15209.65 212
15210.82 200
15211.98 216
15213.15 193
15214.31 195
15215.48 221
15216.64 218
15217.81 215
15218.97 189
15220.14 207
15221.31 241
15222.47 250
15223.64 244
15224.80 211
15225.97 215
15227.13 244
15228.30 226
15229.47 227
15230.63 232
15231.80 215
15232.96 227
15234.13 246
15235.30 216
15236.46 214
15237.63 231
15238.79 245
15239.96 236
15241.13 233
15242.29 258
15243.46 205
15244.63 206
15245.79 214
15246.96 206
15248.13 216
15249.29 205
15250.46 188
15251.63 198
15252.79 196
15253.96 204
15255.13 183
15256.29 195
15257.46 206
15258.63 195
15259.80 177
15260.96 181
15262.13 194
15263.30 173
15264.46 201
15265.63 202
15266.80 199
15267.97 241
15269.13 202
15270.30 179
15271.47 180
15272.64 180
15273.80 195
15274.97 204
15276.14 205
15277.31 190
15278.47 206
15279.64 174
15280.81 207
15281.98 190
15283.15 195
15284.31 188
15285.48 198
15286.65 249
15287.82 212
15288.99 203
15290.15 223
15291.32 223
15292.49 225
15293.66 211
15294.83 216
15296.00 222
15297.16 189
15298.33 163
15299.50 185
15300.67 198
15301.84 191
15303.01 157
15304.18 171
15305.35 201
15306.51 232
15307.68 206
15308.85 171
15310.02 186
15311.19 198
15312.36 205
15313.53 170
15314.70 156
15315.87 203
15317.04 199
15318.21 189
15319.37 175
15320.54 200
15321.71 195
15322.88 179
15324.05 197
15325.22 207
15326.39 218
15327.56 200
15328.73 199
15329.90 175
15331.07 205
15332.24 201
15333.41 214
15334.58 201
15335.75 212
15336.92 191
15338.09 194
15339.26 199
15340.43 247
15341.60 224
15342.77 208
15343.94 238
15345.11 181
15346.28 183
15347.45 198
15348.62 194
15349.79 178
15350.96 191
15352.13 211
15353.31 170
15354.48 189
15355.65 216
15356.82 212
15357.99 253
15359.16 220
15360.33 187
15361.50 172
15362.67 196
15363.84 172
15365.01 186
15366.19 186
15367.36 164
15368.53 200
15369.70 200
15370.87 221
15372.04 176
15373.21 189
15374.38 189
15375.56 182
15376.73 190
15377.90 212
15379.07 168
15380.24 200
15381.41 198
15382.59 202
15383.76 200
15384.93 202
15386.10 194
15387.27 232
15388.45 216
15389.62 223
15390.79 189
15391.96 205
15393.13 195
15394.31 213
15395.48 241
15396.65 222
15397.82 239
15399.00 175
15400.17 199
15401.34 227
15402.51 197
15403.69 198
15404.86 189
15406.03 211
15407.20 197
15408.38 207
15409.55 235
15410.72 200
15411.89 220
15413.07 204
15414.24 223
15415.41 218
15416.59 199
15417.76 239
15418.93 175
15420.11 174
15421.28 148
15422.45 163
15423.63 156
15424.80 160
15425.97 177
15427.15 230
15428.32 167
15429.49 180
15430.67 172
15431.84 194
15433.01 166
15434.19 188
15435.36 198
15436.54 193
15437.71 195
15438.88 207
15440.06 219
15441.23 213
15442.41 175
15443.58 208
15444.75 186
15445.93 212
15447.10 212
15448.28 203
15449.45 177
15450.63 172
15451.80 185
15452.97 196
15454.15 192
15455.32 212
15456.50 211
15457.67 213
15458.85 188
15460.02 200
15461.20 213
15462.37 216
15463.55 186
15464.72 192
15465.90 181
15467.07 176
15468.25 207
15469.42 199
15470.60 225
15471.77 210
15472.95 211
15474.12 228
15475.30 219
15476.47 188
15477.65 171
15478.82 181
15480.00 187
15481.17 199
15482.35 221
15483.53 202
15484.70 185
15485.88 216
15487.05 237
15488.23 232
15489.40 203
15490.58 185
15491.76 191
15492.93 224
15494.11 196
15495.28 187
15496.46 178
15497.64 184
15498.81 214
15499.99 212
15501.17 227
15502.34 172
15503.52 183
15504.69 196
15505.87 220
15507.05 208
15508.22 198
15509.40 205
15510.58 192
15511.75 188
15512.93 192
15514.11 200
15515.28 209
15516.46 200
15517.64 192
15518.81 190
15519.99 187
15521.17 212
15522.35 206
15523.52 232
15524.70 186
15525.88 176
15527.05 224
15528.23 220
15529.41 209
15530.59 194
15531.76 179
15532.94 174
15534.12 204
15535.30 209
15536.47 211
15537.65 184
15538.83 192
15540.01 212
15541.19 236
15542.36 191
15543.54 162
15544.72 218
15545.90 189
15547.08 190
15548.25 239
15549.43 188
15550.61 195
15551.79 201
15552.97 218
15554.14 227
15555.32 217
15556.50 188
15557.68 196
15558.86 214
15560.04 198
15561.22 216
15562.39 230
15563.57 223
15564.75 232
15565.93 211
15567.11 231
15568.29 238
15569.47 206
15570.65 211
15571.82 233
15573.00 249
15574.18 218
15575.36 228
15576.54 231
15577.72 205
15578.90 219
15580.08 200
15581.26 238
15582.44 201
15583.62 198
15584.80 225
15585.98 223
15587.16 220
15588.34 206
15589.51 206
15590.69 234
15591.87 232
15593.05 207
15594.23 244
15595.41 213
15596.59 206
15597.77 235
15598.95 223
15600.13 222
15601.31 218
15602.49 235
15603.67 200
15604.85 210
15606.03 210
15607.21 225
15608.40 236
15609.58 223
15610.76 219
15611.94 245
15613.12 244
15614.30 250
15615.48 279
15616.66 246
15617.84 256
15619.02 245
15620.20 255
15621.38 233
15622.56 273
15623.74 254
15624.93 236
15626.11 223
15627.29 246
15628.47 262
15629.65 236
15630.83 249
15632.01 254
15633.19 272
15634.37 224
15635.56 241
15636.74 250
15637.92 253
15639.10 276
15640.28 296
15641.46 269
15642.65 267
15643.83 248
15645.01 245
15646.19 282
15647.37 290
15648.55 253
15649.74 272
15650.92 260
15652.10 277
15653.28 299
15654.46 289
15655.65 302
15656.83 292
15658.01 342
15659.19 301
15660.38 298
15661.56 292
15662.74 301
15663.92 292
15665.11 272
15666.29 278
15667.47 288
15668.65 263
15669.84 257
15671.02 316
15672.20 268
15673.38 309
15674.57 279
15675.75 243
15676.93 245
15678.12 292
15679.30 280
15680.48 272
15681.67 281
15682.85 249
15684.03 280
15685.22 281
15686.40 284
15687.58 246
15688.77 278
15689.95 262
15691.13 259
15692.32 292
15693.50 300
15694.68 268
15695.87 245
15697.05 260
15698.23 297
15699.42 278
15700.60 245
15701.79 228
15702.97 260
15704.15 294
15705.34 300
15706.52 312
15707.71 309
15708.89 344
15710.07 303
15711.26 297
15712.44 299
15713.63 287
15714.81 270
15716.00 260
15717.18 313
15718.37 336
15719.55 281
15720.73 311
15721.92 299
15723.10 287
15724.29 265
15725.47 275
15726.66 309
15727.84 281
15729.03 262
15730.21 286
15731.40 285
15732.58 246
15733.77 275
15734.95 284
15736.14 293
15737.32 283
15738.51 262
15739.69 253
15740.88 305
15742.07 284
15743.25 269
15744.44 240
15745.62 288
15746.81 303
15747.99 267
15749.18 287
15750.36 302
15751.55 337
15752.74 320
15753.92 288
15755.11 281
15756.29 334
15757.48 302
15758.67 274
15759.85 260
15761.04 291
15762.22 252
15763.41 271
15764.60 289
15765.78 285
15766.97 269
15768.16 233
15769.34 257
15770.53 232
15771.72 283
15772.90 273
15774.09 275
15775.28 313
15776.46 289
15777.65 270
15778.84 237
15780.02 264
15781.21 243
15782.40 242
15783.58 286
15784.77 267
15785.96 265
15787.14 262
15788.33 241
15789.52 248
15790.71 284
15791.89 289
15793.08 266
15794.27 244
15795.46 249
15796.64 275
15797.83 265
15799.02 228
15800.21 227
15801.39 287
15802.58 293
15803.77 249
15804.96 254
15806.14 293
15807.33 263
15808.52 250
15809.71 217
15810.90 233
15812.08 230
15813.27 234
15814.46 210
15815.65 221
15816.84 230
15818.03 253
15819.21 255
15820.40 240
15821.59 240
15822.78 230
15823.97 261
15825.16 248
15826.35 247
15827.53 223
15828.72 208
15829.91 215
15831.10 205
15832.29 217
15833.48 219
15834.67 234
15835.86 252
15837.04 249
15838.23 245
15839.42 202
15840.61 208
15841.80 191
15842.99 246
15844.18 251
15845.37 258
15846.56 256
15847.75 239
15848.94 205
15850.13 236
15851.32 255
15852.51 232
15853.70 184
15854.89 204
15856.07 204
15857.26 226
15858.45 223
15859.64 239
15860.83 234
15862.02 203
15863.21 219
15864.40 208
15865.59 223
15866.78 227
15867.97 240
15869.16 206
15870.36 190
15871.55 218
15872.74 229
15873.93 217
15875.12 206
15876.31 209
15877.50 214
15878.69 243
15879.88 237
15881.07 247
15882.26 229
15883.45 213
15884.64 222
15885.83 213
15887.02 256
15888.21 227
15889.41 199
15890.60 224
15891.79 240
15892.98 237
15894.17 237
15895.36 206
15896.55 208
15897.74 222
15898.93 255
15900.13 206
15901.32 208
15902.51 245
15903.70 261
15904.89 253
15906.08 257
15907.28 242
15908.47 248
15909.66 225
15910.85 227
15912.04 254
15913.23 237
15914.43 282
15915.62 233
15916.81 224
15918.00 213
15919.19 196
15920.39 219
15921.58 218
15922.77 245
15923.96 242
15925.16 246
15926.35 216
15927.54 260
15928.73 261
15929.93 244
15931.12 240
15932.31 235
15933.50 207
15934.70 242
15935.89 243
15937.08 228
15938.27 208
15939.47 210
15940.66 201
15941.85 188
15943.05 206
15944.24 212
15945.43 187
15946.63 210
15947.82 194
15949.01 191
15950.21 218
15951.40 228
15952.59 208
15953.79 198
15954.98 232
15956.17 213
15957.37 195
15958.56 224
15959.75 247
15960.95 231
15962.14 204
15963.33 177
15964.53 221
15965.72 182
15966.92 206
15968.11 183
15969.30 149
15970.50 184
15971.69 184
15972.89 222
15974.08 198
15975.27 199
15976.47 179
15977.66 206
15978.86 211
15980.05 173
15981.25 189
15982.44 184
15983.63 177
15984.83 194
15986.02 216
15987.22 188
15988.41 159
15989.61 183
15990.80 200
15992.00 205
15993.19 230
15994.39 222
15995.58 199
15996.78 171
15997.97 163
15999.17 199
16000.36 246
16001.56 178
16002.75 178
16003.95 187
16005.14 210
16006.34 214
16007.53 190
16008.73 177
16009.93 193
16011.12 191
16012.32 190
16013.51 162
16014.71 172
16015.90 205
16017.10 207
16018.30 186
16019.49 163
16020.69 187
16021.88 168
16023.08 181
16024.28 147
16025.47 163
16026.67 185
16027.86 170
16029.06 183
16030.26 175
16031.45 193
16032.65 185
16033.85 173
16035.04 183
16036.24 160
16037.43 165
16038.63 180
16039.83 186
16041.02 178
16042.22 184
16043.42 198
16044.61 204
16045.81 153
16047.01 155
16048.21 176
16049.40 211
16050.60 197
16051.80 188
16052.99 165
16054.19 193
16055.39 173
16056.59 183
16057.78 202
16058.98 179
16060.18 154
16061.37 186
16062.57 175
16063.77 187
16064.97 186
16066.16 202
16067.36 213
16068.56 183
16069.76 165
16070.96 160
16072.15 159
16073.35 182
16074.55 160
16075.75 154
16076.95 177
16078.14 174
16079.34 186
16080.54 195
16081.74 185
16082.94 220
16084.13 183
16085.33 173
16086.53 184
16087.73 194
16088.93 184
16090.13 202
16091.33 173
16092.52 151
16093.72 159
16094.92 134
16096.12 144
16097.32 175
16098.52 160
16099.72 159
16100.92 149
16102.11 181
16103.31 175
16104.51 198
16105.71 194
16106.91 165
16108.11 164
16109.31 180
16110.51 180
16111.71 145
16112.91 173
16114.11 179
16115.31 148
16116.51 158
16117.70 173
16118.90 168
16120.10 178
16121.30 188
16122.50 183
16123.70 165
16124.90 180
16126.10 154
16127.30 179
16128.50 201
16129.70 171
16130.90 151
16132.10 141
16133.30 184
16134.50 197
16135.70 176
16136.90 189
16138.10 194
16139.30 184
16140.50 173
16141.71 152
16142.91 180
16144.11 156
16145.31 166
16146.51 163
16147.71 166
16148.91 148
16150.11 137
16151.31 140
16152.51 145
16153.71 151
16154.91 198
16156.11 178
16157.31 169
16158.52 177
16159.72 182
16160.92 176
16162.12 178
16163.32 202
16164.52 193
16165.72 191
16166.92 194
16168.13 170
16169.33 142
16170.53 173
16171.73 171
16172.93 152
16174.13 177
16175.34 195
16176.54 187
16177.74 185
16178.94 184
16180.14 170
16181.34 171
16182.55 194
16183.75 174
16184.95 165
16186.15 168
16187.35 162
16188.56 181
16189.76 162
16190.96 149
16192.16 150
16193.37 156
16194.57 199
16195.77 173
16196.97 179
16198.18 180
16199.38 188
16200.58 185
16201.78 158
16202.99 196
16204.19 189
16205.39 164
16206.60 169
16207.80 160
16209.00 230
16210.20 178
16211.41 199
16212.61 169
16213.81 168
16215.02 188
16216.22 194
16217.42 194
16218.63 210
16219.83 181
16221.03 176
16222.24 196
16223.44 195
16224.64 168
16225.85 186
16227.05 162
16228.25 168
16229.46 152
16230.66 167
16231.87 208
16233.07 210
16234.27 181
16235.48 205
16236.68 184
16237.89 181
16239.09 205
16240.29 201
16241.50 185
16242.70 182
16243.91 191
16245.11 179
16246.31 173
16247.52 172
16248.72 181
16249.93 181
16251.13 191
16252.34 209
16253.54 205
16254.75 175
16255.95 186
16257.16 190
16258.36 186
16259.57 186
16260.77 176
16261.97 185
16263.18 203
16264.38 175
16265.59 194
16266.80 189
16268.00 160
16269.21 206
16270.41 192
16271.62 211
16272.82 175
16274.03 183
16275.23 167
16276.44 177
16277.64 199
16278.85 197
16280.05 197
16281.26 223
16282.47 224
16283.67 215
16284.88 207
16286.08 228
16287.29 241
16288.49 225
16289.70 213
16290.91 185
16292.11 200
16293.32 194
16294.52 202
16295.73 185
16296.94 181
16298.14 221
16299.35 238
16300.56 216
16301.76 200
16302.97 223
16304.18 219
16305.38 210
16306.59 201
16307.79 208
16309.00 191
16310.21 220
16311.42 209
16312.62 211
16313.83 207
16315.04 231
16316.24 229
16317.45 222
16318.66 200
16319.86 186
16321.07 231
16322.28 197
16323.49 205
16324.69 180
16325.90 190
16327.11 183
16328.31 182
16329.52 179
16330.73 181
16331.94 178
16333.14 207
16334.35 174
16335.56 187
16336.77 199
16337.98 218
16339.18 188
16340.39 175
16341.60 163
16342.81 186
16344.01 221
16345.22 187
16346.43 206
16347.64 161
16348.85 202
16350.05 182
16351.26 202
16352.47 179
16353.68 181
16354.89 164
16356.10 150
16357.30 189
16358.51 145
16359.72 170
16360.93 179
16362.14 170
16363.35 189
16364.56 174
16365.77 163
16366.97 176
16368.18 170
16369.39 160
16370.60 182
16371.81 173
16373.02 151
16374.23 158
16375.44 176
16376.65 165
16377.86 177
16379.06 164
16380.27 193
16381.48 188
16382.69 190
16383.90 163
16385.11 164
16386.32 148
16387.53 174
16388.74 181
16389.95 157
16391.16 149
16392.37 182
16393.58 169
16394.79 159
16396.00 189
16397.21 185
16398.42 150
16399.63 157
16400.84 175
16402.05 175
16403.26 190
16404.47 179
16405.68 190
16406.89 185
16408.10 204
16409.31 175
16410.52 172
16411.73 179
16412.94 165
16414.15 147
16415.36 160
16416.57 177
16417.78 147
16419.00 154
16420.21 164
16421.42 150
16422.63 162
16423.84 204
16425.05 147
16426.26 153
16427.47 154
16428.68 166
16429.89 184
16431.11 186
16432.32 172
16433.53 158
16434.74 196
16435.95 181
16437.16 175
16438.37 165
16439.59 184
16440.80 191
16442.01 165
16443.22 160
16444.43 156
16445.64 143
16446.86 187
16448.07 144
16449.28 136
16450.49 156
16451.70 202
16452.91 188
16454.13 186
16455.34 164
16456.55 161
16457.76 183
16458.98 158
16460.19 197
16461.40 148
16462.61 174
16463.82 178
16465.04 190
16466.25 169
16467.46 170
16468.67 180
16469.89 178
16471.10 145
16472.31 166
16473.53 174
16474.74 164
16475.95 165
16477.16 164
16478.38 153
16479.59 134
16480.80 150
16482.02 144
16483.23 153
16484.44 147
16485.66 146
16486.87 156
16488.08 154
16489.30 162
16490.51 167
16491.72 149
16492.94 156
16494.15 165
16495.36 164
16496.58 167
16497.79 144
16499.00 171
16500.22 150
16501.43 168
16502.65 171
16503.86 150
16505.07 160
16506.29 152
16507.50 158
16508.71 130
16509.93 149
16511.14 134
16512.36 191
16513.57 172
16514.79 168
16516.00 161
16517.21 138
16518.43 140
16519.64 150
16520.86 155
16522.07 154
16523.29 156
16524.50 184
16525.72 145
16526.93 160
16528.15 148
16529.36 157
16530.58 140
16531.79 130
16533.01 158
16534.22 145
16535.44 165
16536.65 160
16537.87 160
16539.08 170
16540.30 150
16541.51 180
16542.73 144
16543.94 138
16545.16 145
16546.37 155
16547.59 153
16548.80 158
16550.02 160
16551.24 173
16552.45 143
16553.67 180
16554.88 158
16556.10 139
16557.31 149
16558.53 151
16559.75 190
16560.96 153
16562.18 126
16563.39 148
16564.61 113
16565.83 151
16567.04 143
16568.26 153
16569.47 167
16570.69 124
16571.91 160
16573.12 162
16574.34 173
16575.56 155
16576.77 137
16577.99 157
16579.21 147
16580.42 161
16581.64 182
16582.86 212
16584.07 161
16585.29 190
16586.51 161
16587.72 152
16588.94 156
16590.16 157
16591.38 180
16592.59 156
16593.81 186
16595.03 176
16596.24 145
16597.46 135
16598.68 161
16599.90 161
16601.11 134
16602.33 136
16603.55 139
16604.77 166
16605.98 168
16607.20 142
16608.42 145
16609.64 133
16610.86 159
16612.07 144
16613.29 137
16614.51 162
16615.73 168
16616.95 181
16618.16 159
16619.38 165
16620.60 147
16621.82 139
16623.04 145
16624.25 159
16625.47 163
16626.69 175
16627.91 146
16629.13 160
16630.35 158
16631.57 156
16632.78 129
16634.00 159
16635.22 141
16636.44 150
16637.66 168
16638.88 182
16640.10 136
16641.32 127
16642.53 132
16643.75 158
16644.97 160
16646.19 148
16647.41 158
16648.63 137
16649.85 139
16651.07 137
16652.29 158
16653.51 152
16654.73 166
16655.95 157
16657.17 150
16658.39 159
16659.61 173
16660.83 159
16662.04 153
16663.26 153
16664.48 163
16665.70 143
16666.92 134
16668.14 133
16669.36 162
16670.58 144
16671.80 130
16673.02 158
16674.24 164
16675.46 126
16676.68 147
16677.91 146
16679.13 120
16680.35 139
16681.57 124
16682.79 153
16684.01 138
16685.23 145
16686.45 144
16687.67 157
16688.89 149
16690.11 152
16691.33 143
16692.55 142
16693.77 174
16694.99 195
16696.21 153
16697.44 154
16698.66 144
16699.88 165
16701.10 148
16702.32 150
16703.54 132
16704.76 176
16705.98 170
16707.21 125
16708.43 147
16709.65 139
16710.87 167
16712.09 138
16713.31 132
16714.53 131
16715.76 169
16716.98 170
16718.20 130
16719.42 126
16720.64 116
16721.87 144
16723.09 169
16724.31 152
16725.53 134
16726.75 152
16727.98 164
16729.20 153
16730.42 155
16731.64 152
16732.86 136
16734.09 164
16735.31 158
16736.53 153
16737.75 189
16738.98 172
16740.20 157
16741.42 161
16742.64 155
16743.87 156
16745.09 162
16746.31 132
16747.54 143
16748.76 148
16749.98 151
16751.20 142
16752.43 148
16753.65 154
16754.87 165
16756.10 171
16757.32 153
16758.54 170
16759.77 140
16760.99 130
16762.21 129
16763.44 151
16764.66 145
16765.88 125
16767.11 145
16768.33 139
16769.55 161
16770.78 169
16772.00 158
16773.23 145
16774.45 162
16775.67 139
16776.90 148
16778.12 129
16779.35 149
16780.57 180
16781.79 175
16783.02 149
16784.24 156
16785.47 161
16786.69 137
16787.91 142
16789.14 149
16790.36 139
16791.59 137
16792.81 137
16794.04 152
16795.26 133
16796.49 146
16797.71 140
16798.94 152
16800.16 158
16801.38 123
16802.61 146
16803.83 124
16805.06 151
16806.28 151
16807.51 138
16808.73 153
16809.96 141
16811.18 147
16812.41 154
16813.64 150
16814.86 162
16816.09 126
16817.31 141
16818.54 156
16819.76 155
16820.99 179
16822.21 152
16823.44 151
16824.66 148
16825.89 142
16827.12 149
16828.34 146
16829.57 161
16830.79 144
16832.02 161
16833.25 150
16834.47 132
16835.70 142
16836.92 153
16838.15 175
16839.38 158
16840.60 137
16841.83 131
16843.06 155
16844.28 162
16845.51 165
16846.73 135
16847.96 137
16849.19 163
16850.41 151
16851.64 127
16852.87 149
16854.09 165
16855.32 172
16856.55 136
16857.77 151
16859.00 152
16860.23 144
16861.46 151
16862.68 162
16863.91 164
16865.14 150
16866.36 163
16867.59 155
16868.82 137
16870.05 170
16871.27 150
16872.50 186
16873.73 173
16874.96 177
16876.18 169
16877.41 182
16878.64 175
16879.87 146
16881.09 142
16882.32 142
16883.55 155
16884.78 148
16886.01 156
16887.23 166
16888.46 174
16889.69 189
16890.92 193
16892.15 176
16893.37 192
16894.60 189
16895.83 189
16897.06 148
16898.29 182
16899.51 158
16900.74 175
16901.97 145
16903.20 164
16904.43 144
16905.66 147
16906.89 148
16908.12 146
16909.34 150
16910.57 141
16911.80 177
16913.03 188
16914.26 178
16915.49 158
16916.72 168
16917.95 158
16919.18 178
16920.40 162
16921.63 147
16922.86 180
16924.09 184
16925.32 184
16926.55 181
16927.78 196
16929.01 195
16930.24 145
16931.47 182
16932.70 137
16933.93 154
16935.16 145
16936.39 141
16937.62 133
16938.85 148
16940.08 133
16941.31 170
16942.54 205
16943.77 161
16945.00 171
16946.23 155
16947.46 117
16948.69 159
16949.92 165
16951.15 178
16952.38 150
16953.61 130
16954.84 125
16956.07 124
16957.30 145
16958.53 139
16959.76 149
16960.99 159
16962.22 152
16963.45 157
16964.68 130
16965.92 139
16967.15 151
16968.38 139
16969.61 134
16970.84 133
16972.07 177
16973.30 179
16974.53 144
16975.76 175
16976.99 148
16978.23 165
16979.46 158
16980.69 174
16981.92 142
16983.15 138
16984.38 142
16985.61 177
16986.85 182
16988.08 152
16989.31 143
16990.54 121
16991.77 143
16993.00 151
16994.24 138
16995.47 145
16996.70 135
16997.93 159
16999.16 153
17000.40 158
17001.63 155
17002.86 145
17004.09 145
17005.32 157
17006.56 134
17007.79 125
17009.02 149
17010.25 119
17011.49 145
17012.72 154
17013.95 151
17015.18 128
17016.42 145
17017.65 158
17018.88 158
17020.12 172
17021.35 138
17022.58 156
17023.81 125
17025.05 133
17026.28 183
17027.51 153
17028.75 137
17029.98 135
17031.21 125
17032.45 132
17033.68 151
17034.91 130
17036.15 180
17037.38 173
17038.61 147
17039.85 146
17041.08 126
17042.31 146
17043.55 167
17044.78 147
17046.01 137
17047.25 137
17048.48 160
17049.72 143
17050.95 166
17052.18 163
17053.42 135
17054.65 106
17055.89 145
17057.12 150
17058.35 148
17059.59 143
17060.82 176
17062.06 136
17063.29 140
17064.53 108
17065.76 132
17066.99 116
17068.23 127
17069.46 136
17070.70 130
17071.93 130
17073.17 145
17074.40 137
17075.64 150
17076.87 144
17078.11 134
17079.34 128
17080.58 150
17081.81 175
17083.05 153
17084.28 146
17085.52 140
17086.75 116
17087.99 161
17089.22 150
17090.46 149
17091.69 161
17092.93 135
17094.16 141
17095.40 136
17096.64 148
17097.87 141
17099.11 127
17100.34 157
17101.58 132
17102.81 126
17104.05 129
17105.29 141
17106.52 129
17107.76 141
17108.99 137
17110.23 148
17111.47 142
17112.70 121
17113.94 154
17115.17 128
17116.41 108
17117.65 147
17118.88 136
17120.12 126
17121.36 143
17122.59 172
17123.83 162
17125.07 132
17126.30 152
17127.54 147
17128.78 135
17130.01 159
17131.25 142
17132.49 155
17133.72 152
17134.96 171
17136.20 130
17137.43 144
17138.67 148
17139.91 149
17141.15 123
17142.38 143
17143.62 126
17144.86 107
17146.10 108
17147.33 117
17148.57 108
17149.81 141
17151.05 146
17152.28 160
17153.52 150
17154.76 148
17156.00 156
17157.23 146
17158.47 172
17159.71 150
17160.95 143
17162.19 116
17163.42 147
17164.66 162
17165.90 145
17167.14 139
17168.38 133
17169.61 121
17170.85 134
17172.09 132
17173.33 142
17174.57 144
17175.81 125
17177.04 138
17178.28 135
17179.52 139
17180.76 140
17182.00 129
17183.24 122
17184.48 134
17185.71 148
17186.95 142
17188.19 135
17189.43 131
17190.67 151
17191.91 148
17193.15 164
17194.39 149
17195.63 143
17196.87 148
17198.11 123
17199.34 126
17200.58 119
17201.82 132
17203.06 139
17204.30 156
17205.54 157
17206.78 125
17208.02 126
17209.26 109
17210.50 128
17211.74 155
17212.98 142
17214.22 151
17215.46 128
17216.70 118
17217.94 139
17219.18 148
17220.42 145
17221.66 146
17222.90 159
17224.14 147
17225.38 135
17226.62 123
17227.86 152
17229.10 125
17230.34 139
17231.58 138
17232.82 134
17234.06 125
17235.30 102
17236.54 128
17237.78 110
17239.03 131
17240.27 145
17241.51 146
17242.75 150
17243.99 136
17245.23 133
17246.47 134
17247.71 121
17248.95 107
17250.19 115
17251.43 134
17252.68 163
17253.92 136
17255.16 146
17256.40 138
17257.64 141
17258.88 108
17260.12 113
17261.37 122
17262.61 148
17263.85 128
17265.09 130
17266.33 137
17267.57 149
17268.82 136
17270.06 128
17271.30 112
17272.54 124
17273.78 143
17275.03 138
17276.27 115
17277.51 97
17278.75 129
17279.99 147
17281.24 105
17282.48 136
17283.72 128
17284.96 120
17286.21 153
17287.45 137
17288.69 151
17289.93 135
17291.18 127
17292.42 137
17293.66 131
17294.90 127
17296.15 140
17297.39 145
17298.63 145
17299.88 136
17301.12 150
17302.36 124
17303.60 146
17304.85 135
17306.09 127
17307.33 126
17308.58 130
17309.82 151
17311.06 138
17312.31 153
17313.55 144
17314.79 123
17316.04 134
17317.28 104
17318.52 132
17319.77 143
17321.01 143
17322.26 111
17323.50 155
17324.74 139
17325.99 122
17327.23 137
17328.48 129
17329.72 111
17330.96 137
17332.21 114
17333.45 135
17334.70 114
17335.94 109
17337.18 127
17338.43 122
17339.67 125
17340.92 103
17342.16 135
17343.41 142
17344.65 127
17345.90 120
17347.14 142
17348.38 125
17349.63 144
17350.87 135
17352.12 139
17353.36 145
17354.61 127
17355.85 125
17357.10 116
17358.34 127
17359.59 107
17360.83 130
17362.08 150
17363.32 126
17364.57 137
17365.81 107
17367.06 113
17368.31 132
17369.55 130
17370.80 135
17372.04 117
17373.29 144
17374.53 144
17375.78 150
17377.02 137
17378.27 129
17379.52 113
17380.76 116
17382.01 127
17383.25 133
17384.50 123
17385.75 139
17386.99 131
17388.24 104
17389.48 140
17390.73 150
17391.98 132
17393.22 119
17394.47 137
17395.71 143
17396.96 165
17398.21 128
17399.45 126
17400.70 125
17401.95 133
17403.19 142
17404.44 128
17405.69 115
17406.93 120
17408.18 125
17409.43 110
17410.67 126
17411.92 129
17413.17 150
17414.42 131
17415.66 118
17416.91 143
17418.16 132
17419.40 147
17420.65 106
17421.90 118
17423.15 148
17424.39 126
17425.64 111
17426.89 108
17428.14 140
17429.38 143
17430.63 128
17431.88 125
17433.13 128
17434.37 103
17435.62 110
17436.87 115
17438.12 126
17439.37 138
17440.61 122
17441.86 143
17443.11 142
17444.36 118
17445.61 120
17446.85 130
17448.10 141
17449.35 141
17450.60 145
17451.85 138
17453.10 133
17454.34 117
17455.59 139
17456.84 128
17458.09 114
17459.34 150
17460.59 137
17461.84 155
17463.09 136
17464.33 130
17465.58 141
17466.83 151
17468.08 148
17469.33 104
17470.58 131
17471.83 145
17473.08 131
17474.33 115
17475.58 148
17476.83 157
17478.07 118
17479.32 145
17480.57 149
17481.82 124
17483.07 110
17484.32 106
17485.57 123
17486.82 104
17488.07 142
17489.32 147
17490.57 116
17491.82 126
17493.07 135
17494.32 128
17495.57 118
17496.82 125
17498.07 131
17499.32 132
17500.57 136
17501.82 133
17503.07 128
17504.32 127
17505.57 140
17506.82 145
17508.07 147
17509.32 137
17510.57 121
17511.82 109
17513.07 125
17514.32 113
17515.58 127
17516.83 138
17518.08 125
17519.33 136
17520.58 138
17521.83 121
17523.08 148
17524.33 124
17525.58 128
17526.83 101
17528.08 130
17529.34 143
17530.59 140
17531.84 135
17533.09 145
17534.34 154
17535.59 166
17536.84 135
17538.09 139
17539.35 144
17540.60 127
17541.85 101
17543.10 104
17544.35 88
17545.60 121
17546.86 131
17548.11 141
17549.36 126
17550.61 153
17551.86 126
17553.12 158
17554.37 146
17555.62 120
17556.87 126
17558.12 130
17559.38 153
17560.63 132
17561.88 140
17563.13 119
17564.39 120
17565.64 135
17566.89 144
17568.14 114
17569.40 141
17570.65 144
17571.90 122
17573.15 116
17574.41 118
17575.66 135
17576.91 149
17578.17 137
17579.42 130
17580.67 112
17581.92 103
17583.18 123
17584.43 105
17585.68 113
17586.94 116
17588.19 126
17589.44 161
17590.70 129
17591.95 115
17593.20 128
17594.46 150
17595.71 137
17596.97 140
17598.22 131
17599.47 143
17600.73 119
17601.98 108
17603.23 101
17604.49 120
17605.74 155
17607.00 158
17608.25 129
17609.50 135
17610.76 114
17612.01 147
17613.27 141
17614.52 129
17615.77 124
17617.03 118
17618.28 126
17619.54 120
17620.79 113
17622.05 114
17623.30 148
17624.56 142
17625.81 126
17627.06 142
17628.32 138
17629.57 138
17630.83 119
17632.08 124
17633.34 125
17634.59 100
17635.85 142
17637.10 129
17638.36 129
17639.61 159
17640.87 142
17642.12 131
17643.38 95
17644.63 123
17645.89 138
17647.15 145
17648.40 99
17649.66 114
17650.91 136
17652.17 131
17653.42 117
17654.68 132
17655.93 132
17657.19 95
17658.45 126
17659.70 122
17660.96 117
17662.21 122
17663.47 120
17664.73 151
17665.98 142
17667.24 117
17668.49 121
17669.75 129
17671.01 139
17672.26 125
17673.52 105
17674.77 120
17676.03 146
17677.29 163
17678.54 133
17679.80 121
17681.06 150
17682.31 137
17683.57 111
17684.83 122
17686.08 164
17687.34 142
17688.60 131
17689.85 132
17691.11 128
17692.37 130
17693.63 137
17694.88 123
17696.14 114
17697.40 128
17698.65 124
17699.91 152
17701.17 132
17702.43 142
17703.68 133
17704.94 127
17706.20 152
17707.46 156
17708.71 134
17709.97 152
17711.23 142
17712.49 140
17713.74 147
17715.00 158
17716.26 110
17717.52 116
17718.78 137
17720.03 106
17721.29 116
17722.55 146
17723.81 146
17725.07 128
17726.32 102
17727.58 119
17728.84 132
17730.10 128
17731.36 139
17732.62 104
17733.87 140
17735.13 135
17736.39 117
17737.65 115
17738.91 111
17740.17 135
17741.43 128
17742.69 108
17743.94 123
17745.20 102
17746.46 122
17747.72 125
17748.98 146
17750.24 104
17751.50 116
17752.76 131
17754.02 119
17755.28 109
17756.53 97
17757.79 128
17759.05 134
17760.31 121
17761.57 127
17762.83 142
17764.09 136
17765.35 109
17766.61 110
17767.87 123
17769.13 150
17770.39 135
17771.65 123
17772.91 139
17774.17 125
17775.43 125
17776.69 129
17777.95 157
17779.21 128
17780.47 145
17781.73 129
17782.99 141
17784.25 165
17785.51 132
17786.77 179
17788.03 140
17789.29 131
17790.55 120
17791.81 105
17793.07 125
17794.33 158
17795.59 130
17796.86 118
17798.12 128
17799.38 124
17800.64 115
17801.90 131
17803.16 141
17804.42 131
17805.68 111
17806.94 114
17808.20 113
17809.47 110
17810.73 129
17811.99 122
17813.25 123
17814.51 138
17815.77 135
17817.03 150
17818.29 127
17819.56 121
17820.82 132
17822.08 110
17823.34 107
17824.60 149
17825.86 132
17827.13 128
17828.39 129
17829.65 116
17830.91 133
17832.17 106
17833.44 93
17834.70 125
17835.96 140
17837.22 137
17838.48 145
17839.75 141
17841.01 155
17842.27 150
17843.53 141
17844.80 142
17846.06 124
17847.32 120
17848.58 124
17849.85 116
17851.11 133
17852.37 116
17853.63 138
17854.90 129
17856.16 110
17857.42 129
17858.69 136
17859.95 146
17861.21 161
17862.47 131
17863.74 120
17865.00 117
17866.26 120
17867.53 132
17868.79 126
17870.05 137
17871.32 129
17872.58 129
17873.84 125
17875.11 107
17876.37 118
17877.63 114
17878.90 113
17880.16 104
17881.43 121
17882.69 117
17883.95 116
17885.22 124
17886.48 111
17887.74 103
17889.01 131
17890.27 109
17891.54 145
17892.80 136
17894.07 125
17895.33 130
17896.59 106
17897.86 122
17899.12 112
17900.39 110
17901.65 121
17902.92 102
17904.18 103
17905.44 101
17906.71 102
17907.97 107
17909.24 110
17910.50 127
17911.77 92
17913.03 111
17914.30 122
17915.56 133
17916.83 119
17918.09 113
17919.36 107
17920.62 128
17921.89 118
17923.15 111
17924.42 123
17925.68 104
17926.95 117
17928.21 123
17929.48 121
17930.75 110
17932.01 103
17933.28 124
17934.54 110
17935.81 121
17937.07 102
17938.34 126
17939.61 137
17940.87 135
17942.14 138
17943.40 130
17944.67 98
17945.93 95
17947.20 138
17948.47 130
17949.73 92
17951.00 107
17952.27 118
17953.53 112
17954.80 125
17956.06 130
17957.33 146
17958.60 124
17959.86 155
17961.13 119
17962.40 137
17963.66 142
17964.93 131
17966.20 158
17967.46 103
17968.73 128
17970.00 125
17971.26 117
17972.53 122
17973.80 107
17975.07 98
17976.33 114
17977.60 130
17978.87 137
17980.13 135
17981.40 129
17982.67 116
17983.94 113
17985.20 124
17986.47 155
17987.74 154
17989.01 123
17990.27 120
17991.54 120
17992.81 115
17994.08 100
17995.34 110
17996.61 127
17997.88 111
17999.15 118
18000.42 118
18001.68 112
18002.95 131
18004.22 151
18005.49 108
18006.76 131
18008.02 133
18009.29 121
18010.56 120
18011.83 123
18013.10 122
18014.37 119
18015.63 125
18016.90 113
18018.17 107
18019.44 116
18020.71 116
18021.98 105
18023.25 111
18024.51 120
18025.78 136
18027.05 144
18028.32 116
18029.59 137
18030.86 114
18032.13 124
18033.40 133
18034.67 131
18035.94 161
18037.20 143
18038.47 125
18039.74 103
18041.01 97
18042.28 120
18043.55 115
18044.82 125
18046.09 123
18047.36 118
18048.63 124
18049.90 109
18051.17 117
18052.44 139
18053.71 128
18054.98 127
18056.25 110
18057.52 126
18058.79 136
18060.06 124
18061.33 137
18062.60 101
18063.87 116
18065.14 128
18066.41 132
18067.68 130
18068.95 116
18070.22 110
18071.49 131
18072.76 119
18074.03 109
18075.30 113
18076.57 101
18077.84 123
18079.11 144
18080.39 136
18081.66 143
18082.93 121
18084.20 109
18085.47 149
18086.74 126
18088.01 129
18089.28 106
18090.55 119
18091.82 131
18093.10 127
18094.37 110
18095.64 127
18096.91 127
18098.18 128
18099.45 130
18100.72 124
18102.00 132
18103.27 110
18104.54 136
18105.81 114
18107.08 111
18108.35 146
18109.63 144
18110.90 119
18112.17 135
18113.44 148
18114.71 121
18115.98 117
18117.26 131
18118.53 134
18119.80 142
18121.07 143
18122.35 137
18123.62 148
18124.89 125
18126.16 126
18127.43 113
18128.71 103
18129.98 112
18131.25 132
18132.52 141
18133.80 111
18135.07 106
18136.34 133
18137.62 132
18138.89 130
18140.16 127
18141.43 119
18142.71 135
18143.98 132
18145.25 124
18146.53 112
18147.80 125
18149.07 124
18150.35 114
18151.62 141
18152.89 137
18154.17 106
18155.44 121
18156.71 117
18157.99 121
18159.26 140
18160.53 98
18161.81 131
18163.08 98
18164.35 100
18165.63 115
18166.90 127
18168.18 114
18169.45 124
18170.72 153
18172.00 139
18173.27 149
18174.55 122
18175.82 134
18177.09 145
18178.37 119
18179.64 142
18180.92 125
18182.19 94
18183.47 108
18184.74 135
18186.01 152
18187.29 109
18188.56 135
18189.84 132
18191.11 125
18192.39 132
18193.66 107
18194.94 120
18196.21 127
18197.49 113
18198.76 114
18200.04 104
18201.31 122
18202.59 111
18203.86 116
18205.14 137
18206.41 129
18207.69 129
18208.96 127
18210.24 142
18211.51 107
18212.79 133
18214.06 127
18215.34 126
18216.62 128
18217.89 120
18219.17 129
18220.44 133
18221.72 139
18222.99 107
18224.27 115
18225.55 128
18226.82 107
18228.10 116
18229.37 155
18230.65 136
18231.93 121
18233.20 124
18234.48 100
18235.75 130
18237.03 100
18238.31 125
18239.58 123
18240.86 127
18242.14 134
18243.41 125
18244.69 102
18245.97 110
18247.24 130
18248.52 141
18249.80 123
18251.07 119
18252.35 129
18253.63 132
18254.90 118
18256.18 116
18257.46 117
18258.73 129
18260.01 138
18261.29 136
18262.57 127
18263.84 130
18265.12 118
18266.40 116
18267.67 130
18268.95 114
18270.23 135
18271.51 127
18272.78 130
18274.06 132
18275.34 128
18276.62 118
18277.89 111
18279.17 120
18280.45 112
18281.73 109
18283.01 118
18284.28 114
18285.56 127
18286.84 110
18288.12 102
18289.40 127
18290.67 133
18291.95 117
18293.23 106
18294.51 106
18295.79 114
18297.07 125
18298.34 125
18299.62 123
18300.90 132
18302.18 127
18303.46 127
18304.74 126
18306.02 120
18307.29 132
18308.57 110
18309.85 119
18311.13 115
18312.41 130
18313.69 100
18314.97 134
18316.25 139
18317.53 129
18318.80 113
18320.08 103
18321.36 118
18322.64 127
18323.92 139
18325.20 104
18326.48 117
18327.76 133
18329.04 116
18330.32 131
18331.60 121
18332.88 104
18334.16 123
18335.44 115
18336.72 137
18338.00 144
18339.28 148
18340.56 115
18341.84 111
18343.12 109
18344.40 90
18345.68 137
18346.96 138
18348.24 127
18349.52 127
18350.80 99
18352.08 139
18353.36 132
18354.64 151
18355.92 137
18357.20 151
18358.48 130
18359.76 109
18361.04 146
18362.32 123
18363.60 101
18364.88 101
18366.16 119
18367.45 118
18368.73 138
18370.01 161
18371.29 140
18372.57 134
18373.85 112
18375.13 114
18376.41 145
18377.69 118
18378.98 131
18380.26 109
18381.54 120
18382.82 116
18384.10 116
18385.38 86
18386.66 113
18387.95 150
18389.23 120
18390.51 101
18391.79 105
18393.07 112
18394.35 96
18395.64 104
18396.92 104
18398.20 121
18399.48 139
18400.76 128
18402.05 134
18403.33 123
18404.61 105
18405.89 129
18407.17 125
18408.46 112
18409.74 126
18411.02 120
18412.30 120
18413.59 136
18414.87 104
18416.15 96
18417.43 103
18418.72 109
18420.00 106
18421.28 114
18422.56 113
18423.85 105
18425.13 108
18426.41 124
18427.70 107
18428.98 117
18430.26 109
18431.54 113
18432.83 122
18434.11 106
18435.39 105
18436.68 114
18437.96 115
18439.24 117
18440.53 120
18441.81 127
18443.09 119
18444.38 111
18445.66 117
18446.95 126
18448.23 122
18449.51 133
18450.80 107
18452.08 112
18453.36 119
18454.65 117
18455.93 117
18457.22 129
18458.50 106
18459.78 109
18461.07 104
18462.35 142
18463.64 136
18464.92 136
18466.21 128
18467.49 104
18468.77 132
18470.06 115
18471.34 105
18472.63 104
18473.91 121
18475.20 118
18476.48 126
18477.77 114
18479.05 104
18480.34 105
18481.62 86
18482.91 121
18484.19 121
18485.47 119
18486.76 111
18488.04 141
18489.33 117
18490.62 101
18491.90 103
18493.19 117
18494.47 129
18495.76 123
18497.04 108
18498.33 115
18499.61 107
18500.90 97
18502.18 102
18503.47 108
18504.75 121
18506.04 99
18507.33 118
18508.61 124
18509.90 118
18511.18 137
18512.47 135
18513.76 136
18515.04 139
18516.33 105
18517.61 136
18518.90 108
18520.19 105
18521.47 98
18522.76 113
18524.04 135
18525.33 121
18526.62 127
18527.90 111
18529.19 108
18530.48 130
18531.76 106
18533.05 112
18534.34 110
18535.62 117
18536.91 117
18538.20 94
18539.48 124
18540.77 136
18542.06 103
18543.34 134
18544.63 137
18545.92 120
18547.21 134
18548.49 99
18549.78 111
18551.07 123
18552.36 115
18553.64 120
18554.93 125
18556.22 134
18557.50 114
18558.79 115
18560.08 126
18561.37 104
18562.66 123
18563.94 122
18565.23 142
18566.52 119
18567.81 88
18569.09 115
18570.38 148
18571.67 136
18572.96 126
18574.25 101
18575.53 112
18576.82 135
18578.11 141
18579.40 128
18580.69 115
18581.98 125
18583.26 130
18584.55 99
18585.84 129
18587.13 120
18588.42 121
18589.71 110
18590.99 112
18592.28 128
18593.57 122
18594.86 126
18596.15 119
18597.44 106
18598.73 99
18600.02 95
18601.31 114
18602.59 116
18603.88 115
18605.17 134
18606.46 141
18607.75 118
18609.04 116
18610.33 134
18611.62 166
18612.91 154
18614.20 139
18615.49 126
18616.78 123
18618.07 132
18619.36 147
18620.65 145
18621.94 121
18623.23 127
18624.52 118
18625.81 124
18627.10 113
18628.39 119
18629.68 125
18630.97 100
18632.26 140
18633.55 116
18634.84 115
18636.13 103
18637.42 126
18638.71 138
18640.00 107
18641.29 133
18642.58 142
18643.87 116
18645.16 99
18646.45 131
18647.74 126
18649.03 124
18650.32 123
18651.61 124
18652.90 137
18654.19 133
18655.48 146
18656.78 116
18658.07 131
18659.36 129
18660.65 120
18661.94 104
18663.23 124
18664.52 108
18665.81 134
18667.10 122
18668.40 116
18669.69 112
18670.98 104
18672.27 146
18673.56 102
18674.85 109
18676.14 107
18677.44 121
18678.73 144
18680.02 125
18681.31 157
18682.60 122
18683.90 119
18685.19 107
18686.48 104
18687.77 122
18689.06 117
18690.36 111
18691.65 105
18692.94 134
18694.23 127
18695.52 110
18696.82 118
18698.11 114
18699.40 117
18700.69 94
18701.99 101
18703.28 119
18704.57 115
18705.86 111
18707.16 113
18708.45 131
18709.74 124
18711.04 134
18712.33 115
18713.62 132
18714.91 129
18716.21 122
18717.50 135
18718.79 116
18720.09 108
18721.38 100
18722.67 111
18723.97 135
18725.26 116
18726.55 85
18727.85 122
18729.14 103
18730.43 145
18731.73 136
18733.02 114
18734.31 112
18735.61 131
18736.90 103
18738.19 106
18739.49 111
18740.78 114
18742.08 108
18743.37 124
18744.66 115
18745.96 106
18747.25 111
18748.55 117
18749.84 113
18751.13 118
18752.43 130
18753.72 122
18755.02 135
18756.31 136
18757.61 133
18758.90 124
18760.20 123
18761.49 132
18762.78 104
18764.08 114
18765.37 130
18766.67 142
18767.96 128
18769.26 114
18770.55 130
18771.85 136
18773.14 131
18774.44 110
18775.73 107
18777.03 120
18778.32 106
18779.62 141
18780.91 129
18782.21 109
18783.50 104
18784.80 108
18786.10 133
18787.39 115
18788.69 135
18789.98 122
18791.28 124
18792.57 109
18793.87 118
18795.16 117
18796.46 119
18797.76 127
18799.05 117
18800.35 119
18801.64 125
18802.94 108
18804.24 143
18805.53 105
18806.83 102
18808.12 106
18809.42 109
18810.72 138
18812.01 126
18813.31 114
18814.61 123
18815.90 123
18817.20 128
18818.50 104
18819.79 118
18821.09 121
18822.39 126
18823.68 113
18824.98 113
18826.28 104
18827.57 98
18828.87 115
18830.17 110
18831.46 101
18832.76 108
18834.06 109
18835.35 128
18836.65 111
18837.95 132
18839.25 128
18840.54 129
18841.84 124
18843.14 132
18844.44 116
18845.73 115
18847.03 117
18848.33 110
18849.63 95
18850.92 108
18852.22 117
18853.52 105
18854.82 103
18856.11 107
18857.41 90
18858.71 127
18860.01 107
18861.31 91
18862.60 130
18863.90 123
18865.20 105
18866.50 103
18867.80 98
18869.10 107
18870.39 133
18871.69 122
18872.99 91
18874.29 130
18875.59 114
18876.89 123
18878.18 110
18879.48 108
18880.78 125
18882.08 117
18883.38 126
18884.68 129
18885.98 112
18887.28 127
18888.57 129
18889.87 135
18891.17 96
18892.47 120
18893.77 132
18895.07 134
18896.37 102
18897.67 132
18898.97 132
18900.27 138
18901.57 123
18902.87 89
18904.17 87
18905.47 107
18906.76 113
18908.06 106
18909.36 147
18910.66 89
18911.96 90
18913.26 105
18914.56 106
18915.86 102
18917.16 109
18918.46 124
18919.76 113
18921.06 123
18922.36 109
18923.66 125
18924.96 114
18926.26 111
18927.56 83
18928.86 113
18930.17 138
18931.47 106
18932.77 91
18934.07 109
18935.37 93
18936.67 118
18937.97 104
18939.27 115
18940.57 110
18941.87 112
18943.17 94
18944.47 115
18945.77 114
18947.07 127
18948.38 124
18949.68 115
18950.98 111
18952.28 123
18953.58 113
18954.88 105
18956.18 105
18957.48 110
18958.79 114
18960.09 133
18961.39 112
18962.69 112
18963.99 112
18965.29 130
18966.59 127
18967.90 127
18969.20 112
18970.50 94
18971.80 107
18973.10 107
18974.41 83
18975.71 107
18977.01 144
18978.31 142
18979.61 103
18980.92 98
18982.22 103
18983.52 115
18984.82 98
18986.12 95
18987.43 116
18988.73 94
18990.03 95
18991.33 110
18992.64 90
18993.94 119
18995.24 110
18996.54 94
18997.85 103
18999.15 111
19000.45 106
19001.76 103
19003.06 130
19004.36 88
19005.66 98
19006.97 103
19008.27 116
19009.57 115
19010.88 93
19012.18 116
19013.48 98
19014.79 81
19016.09 100
19017.39 114
19018.70 102
19020.00 94
19021.30 95
19022.61 117
19023.91 99
19025.22 111
19026.52 97
19027.82 90
19029.13 105
19030.43 105
19031.73 101
19033.04 90
19034.34 82
19035.65 104
19036.95 124
19038.25 92
19039.56 99
19040.86 121
19042.17 111
19043.47 116
19044.78 134
19046.08 120
19047.38 83
19048.69 105
19049.99 96
19051.30 92
19052.60 98
19053.91 90
19055.21 102
19056.52 114
19057.82 125
19059.13 125
19060.43 101
19061.74 101
19063.04 79
19064.35 115
19065.65 107
19066.96 88
19068.26 107
19069.57 104
19070.87 110
19072.18 104
19073.48 98
19074.79 130
19076.09 100
19077.40 111
19078.70 120
19080.01 120
19081.32 115
19082.62 102
19083.93 111
19085.23 93
19086.54 109
19087.84 128
19089.15 108
19090.46 113
19091.76 111
19093.07 116
19094.37 140
19095.68 127
19096.99 107
19098.29 101
19099.60 121
19100.90 122
19102.21 104
19103.52 96
19104.82 129
19106.13 92
19107.44 114
19108.74 98
19110.05 133
19111.36 117
19112.66 98
19113.97 103
19115.28 101
19116.58 121
19117.89 114
19119.20 107
19120.50 121
19121.81 103
19123.12 146
19124.43 122
19125.73 106
19127.04 123
19128.35 108
19129.65 78
19130.96 118
19132.27 123
19133.58 122
19134.88 117
19136.19 109
19137.50 96
19138.81 120
19140.11 91
19141.42 87
19142.73 100
19144.04 101
19145.34 126
19146.65 134
19147.96 104
19149.27 109
19150.58 106
19151.88 133
19153.19 105
19154.50 94
19155.81 98
19157.12 100
19158.42 119
19159.73 100
19161.04 93
19162.35 110
19163.66 120
19164.97 103
19166.28 96
19167.58 105
19168.89 92
19170.20 96
19171.51 99
19172.82 98
19174.13 113
19175.44 77
19176.75 97
19178.05 105
19179.36 114
19180.67 108
19181.98 91
19183.29 89
19184.60 98
19185.91 106
19187.22 110
19188.53 111
19189.84 115
19191.15 129
19192.46 135
19193.76 107
19195.07 97
19196.38 117
19197.69 116
19199.00 91
19200.31 110
19201.62 110
19202.93 101
19204.24 108
19205.55 121
19206.86 108
19208.17 105
19209.48 100
19210.79 112
19212.10 122
19213.41 111
19214.72 109
19216.03 116
19217.34 105
19218.65 129
19219.96 90
19221.27 94
19222.58 112
19223.89 115
19225.20 140
19226.52 96
19227.83 90
19229.14 119
19230.45 109
19231.76 134
19233.07 113
19234.38 133
19235.69 127
19237.00 115
19238.31 93
19239.62 119
19240.93 123
19242.25 120
19243.56 94
19244.87 115
19246.18 108
19247.49 118
19248.80 101
19250.11 89
19251.42 114
19252.74 122
19254.05 107
19255.36 125
19256.67 138
19257.98 116
19259.29 110
19260.61 140
19261.92 101
19263.23 119
19264.54 107
19265.85 101
19267.17 106
19268.48 98
19269.79 133
19271.10 127
19272.41 101
19273.73 118
19275.04 105
19276.35 122
19277.66 89
19278.98 109
19280.29 103
19281.60 109
19282.91 125
19284.23 107
19285.54 130
19286.85 96
19288.16 79
19289.48 89
19290.79 93
19292.10 70
19293.41 100
19294.73 95
19296.04 137
19297.35 97
19298.67 130
19299.98 117
19301.29 118
19302.61 112
19303.92 95
19305.23 90
19306.55 98
19307.86 101
19309.17 94
19310.49 86
19311.80 107
19313.11 105
19314.43 113
19315.74 140
19317.05 102
19318.37 71
19319.68 97
19320.99 97
19322.31 117
19323.62 111
19324.94 102
19326.25 117
19327.56 106
19328.88 94
19330.19 91
19331.51 102
19332.82 112
19334.14 104
19335.45 102
19336.76 95
19338.08 88
19339.39 90
19340.71 113
19342.02 101
19343.34 102
19344.65 103
19345.97 100
19347.28 98
19348.59 89
19349.91 92
19351.22 107
19352.54 101
19353.85 135
19355.17 111
19356.48 98
19357.80 87
19359.11 126
19360.43 111
19361.74 104
19363.06 94
19364.38 87
19365.69 110
19367.01 99
19368.32 94
19369.64 71
19370.95 94
19372.27 106
19373.58 102
19374.90 113
19376.21 101
19377.53 128
19378.85 122
19380.16 89
19381.48 90
19382.79 95
19384.11 126
19385.43 88
19386.74 105
19388.06 109
19389.37 96
19390.69 127
19392.01 115
19393.32 122
19394.64 111
19395.96 100
19397.27 118
19398.59 87
19399.91 102
19401.22 98
19402.54 108
19403.85 116
19405.17 105
19406.49 144
19407.80 115
19409.12 107
19410.44 99
19411.76 124
19413.07 116
19414.39 128
19415.71 111
19417.02 114
19418.34 99
19419.66 89
19420.98 102
19422.29 106
19423.61 118
19424.93 109
19426.24 106
19427.56 113
19428.88 107
19430.20 110
19431.51 102
19432.83 121
19434.15 110
19435.47 102
19436.79 116
19438.10 126
19439.42 118
19440.74 101
19442.06 107
19443.37 86
19444.69 114
19446.01 120
19447.33 85
19448.65 100
19449.97 131
19451.28 105
19452.60 100
19453.92 119
19455.24 117
19456.56 112
19457.88 86
19459.19 107
19460.51 102
19461.83 91
19463.15 112
19464.47 113
19465.79 98
19467.11 132
19468.42 100
19469.74 103
19471.06 113
19472.38 116
19473.70 125
19475.02 119
19476.34 73
19477.66 117
19478.98 106
19480.30 106
19481.62 113
19482.93 77
19484.25 88
19485.57 119
19486.89 103
19488.21 112
19489.53 127
19490.85 133
19492.17 116
19493.49 114
19494.81 99
19496.13 109
19497.45 111
19498.77 104
19500.09 79
19501.41 101
19502.73 117
19504.05 110
19505.37 97
19506.69 96
19508.01 93
19509.33 120
19510.65 91
19511.97 91
19513.29 124
19514.61 118
19515.93 112
19517.25 133
19518.57 112
19519.89 85
19521.21 111
19522.54 114
19523.86 123
19525.18 82
19526.50 101
19527.82 114
19529.14 106
19530.46 95
19531.78 91
19533.10 83
19534.42 105
19535.74 102
19537.07 104
19538.39 100
19539.71 120
19541.03 90
19542.35 94
19543.67 87
19544.99 106
19546.31 103
19547.64 99
19548.96 102
19550.28 98
19551.60 111
19552.92 101
19554.24 92
19555.57 88
19556.89 107
19558.21 93
19559.53 85
19560.85 101
19562.18 107
19563.50 134
19564.82 130
19566.14 102
19567.46 101
19568.79 118
19570.11 105
19571.43 86
19572.75 106
19574.08 129
19575.40 99
19576.72 112
19578.04 82
19579.37 107
19580.69 93
19582.01 103
19583.33 110
19584.66 102
19585.98 106
19587.30 119
19588.63 105
19589.95 93
19591.27 82
19592.59 101
19593.92 97
19595.24 102
19596.56 93
19597.89 99
19599.21 104
19600.53 108
19601.86 79
19603.18 95
19604.50 111
19605.83 86
19607.15 88
19608.47 92
19609.80 95
19611.12 98
19612.45 132
19613.77 91
19615.09 111
19616.42 100
19617.74 109
19619.06 144
19620.39 107
19621.71 97
19623.04 93
19624.36 105
19625.69 81
19627.01 94
19628.33 106
19629.66 112
19630.98 116
19632.31 107
19633.63 111
19634.96 99
19636.28 96
19637.60 106
19638.93 80
19640.25 89
19641.58 102
19642.90 124
19644.23 106
19645.55 99
19646.88 102
19648.20 106
19649.53 126
19650.85 105
19652.18 108
19653.50 100
19654.83 97
19656.15 114
19657.48 109
19658.80 101
19660.13 100
19661.45 103
19662.78 109
19664.11 88
19665.43 92
19666.76 106
19668.08 124
19669.41 99
19670.73 122
19672.06 121
19673.39 70
19674.71 89
19676.04 89
19677.36 98
19678.69 113
19680.01 126
19681.34 108
19682.67 96
19683.99 89
19685.32 95
19686.65 114
19687.97 141
19689.30 111
19690.62 109
19691.95 116
19693.28 96
19694.60 113
19695.93 106
19697.26 84
19698.58 107
19699.91 99
19701.24 114
19702.56 121
19703.89 116
19705.22 98
19706.54 86
19707.87 112
19709.20 142
19710.53 110
19711.85 82
19713.18 85
19714.51 91
19715.83 100
19717.16 91
19718.49 105
19719.82 97
19721.14 93
19722.47 102
19723.80 102
19725.13 89
19726.45 91
19727.78 110
19729.11 102
19730.44 120
19731.76 90
19733.09 99
19734.42 105
19735.75 107
19737.08 102
19738.40 109
19739.73 89
19741.06 124
19742.39 111
19743.72 92
19745.04 70
19746.37 92
19747.70 112
19749.03 154
19750.36 109
19751.69 78
19753.01 114
19754.34 86
19755.67 92
19757.00 107
19758.33 97
19759.66 117
19760.99 105
19762.31 106
19763.64 98
19764.97 90
19766.30 72
19767.63 100
19768.96 123
19770.29 98
19771.62 129
19772.95 102
19774.28 82
19775.60 87
19776.93 99
19778.26 98
19779.59 108
19780.92 103
19782.25 99
19783.58 109
19784.91 93
19786.24 80
19787.57 111
19788.90 81
19790.23 97
19791.56 136
19792.89 104
19794.22 95
19795.55 115
19796.88 92
19798.21 104
19799.54 92
19800.87 114
19802.20 108
19803.53 103
19804.86 93
19806.19 105
19807.52 113
19808.85 92
19810.18 79
19811.51 106
19812.84 111
19814.17 126
19815.50 102
19816.83 100
19818.16 88
19819.49 89
19820.83 111
19822.16 101
19823.49 103
19824.82 81
19826.15 89
19827.48 95
19828.81 106
19830.14 95
19831.47 88
19832.80 65
19834.14 96
19835.47 99
19836.80 88
19838.13 99
19839.46 97
19840.79 104
19842.12 109
19843.46 106
19844.79 117
19846.12 109
19847.45 90
19848.78 58
19850.11 90
19851.45 95
19852.78 124
19854.11 85
19855.44 94
19856.77 97
19858.11 103
19859.44 94
19860.77 90
19862.10 68
19863.43 91
19864.77 102
19866.10 72
19867.43 94
19868.76 91
19870.10 87
19871.43 83
19872.76 71
19874.09 103
19875.43 105
19876.76 128
19878.09 106
19879.42 91
19880.76 96
19882.09 100
19883.42 107
19884.75 110
19886.09 103
19887.42 81
19888.75 103
19890.09 81
19891.42 79
19892.75 100
19894.09 94
19895.42 118
19896.75 101
19898.09 104
19899.42 97
19900.75 89
19902.09 79
19903.42 89
19904.75 83
19906.09 97
19907.42 88
19908.75 102
19910.09 90
19911.42 81
19912.76 77
19914.09 94
19915.42 114
19916.76 113
19918.09 114
19919.43 122
19920.76 74
19922.09 78
19923.43 102
19924.76 91
19926.10 89
19927.43 71
19928.77 96
19930.10 112
19931.43 109
19932.77 97
19934.10 100
19935.44 94
19936.77 115
19938.11 106
19939.44 90
19940.78 105
19942.11 126
19943.45 100
19944.78 118
19946.12 113
19947.45 97
19948.79 106
19950.12 88
19951.46 107
19952.79 79
19954.13 93
19955.46 105
19956.80 105
19958.13 102
19959.47 104
19960.80 116
19962.14 120
19963.48 98
19964.81 95
19966.15 113
19967.48 87
19968.82 120
19970.15 131
19971.49 129
19972.83 95
19974.16 111
19975.50 112
19976.83 113
19978.17 101
19979.51 90
19980.84 98
19982.18 94
19983.51 83
19984.85 77
19986.19 107
19987.52 102
19988.86 119
19990.20 107
19991.53 110
19992.87 110
19994.21 110
19995.54 112
19996.88 115
19998.22 87
19999.55 97
20000.89 96
20002.23 96
20003.56 118
20004.90 114
20006.24 105
20007.57 81
20008.91 102
20010.25 98
20011.59 93
20012.92 110
20014.26 93
20015.60 102
20016.94 92
20018.27 96
20019.61 96
20020.95 115
20022.28 96
20023.62 103
20024.96 102
20026.30 93
20027.64 94
20028.97 123
20030.31 124
20031.65 86
20032.99 104
20034.32 93
20035.66 106
20037.00 124
20038.34 100
20039.68 93
20041.02 97
20042.35 101
20043.69 88
20045.03 103
20046.37 110
20047.71 119
20049.05 100
20050.38 95
20051.72 102
20053.06 93
20054.40 114
20055.74 109
20057.08 71
20058.42 86
20059.75 109
20061.09 101
20062.43 108
20063.77 96
20065.11 108
20066.45 105
20067.79 109
20069.13 105
20070.47 107
20071.81 105
20073.14 103
20074.48 114
20075.82 118
20077.16 91
20078.50 82
20079.84 106
20081.18 112
20082.52 80
20083.86 83
20085.20 117
20086.54 85
20087.88 86
20089.22 83
20090.56 95
20091.90 113
20093.24 90
20094.58 103
20095.92 104
20097.26 105
20098.60 101
20099.94 71
20101.28 101
20102.62 114
20103.96 109
20105.30 110
20106.64 102
20107.98 101
20109.32 96
20110.66 89
20112.00 85
20113.34 83
20114.68 111
20116.02 129
20117.36 132
20118.71 99
20120.05 106
20121.39 96
20122.73 96
20124.07 101
20125.41 90
20126.75 84
20128.09 95
20129.43 116
20130.77 103
20132.12 89
20133.46 98
20134.80 107
20136.14 102
20137.48 101
20138.82 100
20140.16 106
20141.51 98
20142.85 92
20144.19 86
20145.53 85
