# Supplementary material for: MALDI-TOF MS typing enables the classification of brewing yeasts of the genus Saccharomyces to major beer styles
Source: PLoS One. 2017 Aug 9;12(8):e0181694. doi: 10.1371/journal.pone.0181694 (PMC5549903; doi:10.1371/journal.pone.0181694)
Supplement: S4 File — The directory includes 90 raw files and was zipped to “.zip”; the folder has three strains with 30 spectra per strain; S1 Text explains the raw files with an example and Table 1 represents the yeast strains used within the experiment. (ZIP) [file pone.0181694.s007.zip › 10-12/30259-308-OG-Alt-Alt-YPG-18h-E-E_2015-07-17_3_0_B6_1.dat]

1999.70 2323
2000.13 2348
2000.55 2490
2000.97 2547
2001.39 2360
2001.81 2508
2002.23 2381
2002.66 2421
2003.08 2299
2003.50 2130
2003.92 2349
2004.34 2290
2004.77 2172
2005.19 2276
2005.61 2458
2006.03 2264
2006.46 2208
2006.88 2518
2007.30 2359
2007.72 2459
2008.15 2457
2008.57 2472
2008.99 2401
2009.41 2215
2009.84 2304
2010.26 2263
2010.68 2331
2011.10 2352
2011.53 2208
2011.95 2267
2012.37 2260
2012.80 2358
2013.22 2393
2013.64 2025
2014.07 2046
2014.49 2192
2014.91 2115
2015.33 2096
2015.76 2076
2016.18 1953
2016.60 2238
2017.03 2261
2017.45 2351
2017.88 2263
2018.30 2379
2018.72 2325
2019.15 2513
2019.57 2379
2019.99 2390
2020.42 2370
2020.84 2481
2021.26 2383
2021.69 2373
2022.11 2252
2022.54 2314
2022.96 2283
2023.38 2168
2023.81 2235
2024.23 2137
2024.66 2023
2025.08 2125
2025.51 2147
2025.93 2064
2026.35 2127
2026.78 2047
2027.20 1939
2027.63 2148
2028.05 2100
2028.48 2173
2028.90 2068
2029.33 1979
2029.75 1964
2030.18 2030
2030.60 2079
2031.03 1979
2031.45 2160
2031.88 2235
2032.30 2118
2032.73 2106
2033.15 2332
2033.58 2476
2034.00 2528
2034.43 2475
2034.85 2204
2035.28 2390
2035.70 2449
2036.13 2405
2036.55 2343
2036.98 2565
2037.40 2354
2037.83 2342
2038.26 2337
2038.68 2415
2039.11 2526
2039.53 2815
2039.96 2444
2040.39 2495
2040.81 2558
2041.24 2593
2041.66 2392
2042.09 2360
2042.52 2424
2042.94 2268
2043.37 2277
2043.79 2291
2044.22 2312
2044.65 2262
2045.07 2169
2045.50 2229
2045.93 2144
2046.35 2209
2046.78 2127
2047.21 2304
2047.63 2242
2048.06 2251
2048.49 2187
2048.91 2226
2049.34 2130
2049.77 2035
2050.19 2127
2050.62 2135
2051.05 2279
2051.47 2146
2051.90 1966
2052.33 2213
2052.75 2034
2053.18 2124
2053.61 2321
2054.04 2441
2054.46 2395
2054.89 2195
2055.32 2032
2055.75 2063
2056.17 2169
2056.60 2013
2057.03 1926
2057.46 1940
2057.88 2110
2058.31 2192
2058.74 2164
2059.17 2044
2059.60 2171
2060.02 2159
2060.45 2087
2060.88 2039
2061.31 2143
2061.74 2121
2062.16 2203
2062.59 2342
2063.02 2581
2063.45 2208
2063.88 2363
2064.31 2546
2064.73 2522
2065.16 2475
2065.59 2767
2066.02 2864
2066.45 2546
2066.88 2273
2067.30 2529
2067.73 2524
2068.16 2446
2068.59 2226
2069.02 2283
2069.45 2553
2069.88 2682
2070.31 2234
2070.74 2220
2071.16 2338
2071.59 2561
2072.02 2379
2072.45 2354
2072.88 2296
2073.31 2290
2073.74 2395
2074.17 2372
2074.60 2328
2075.03 2329
2075.46 2413
2075.89 2426
2076.32 2592
2076.75 2639
2077.18 2340
2077.61 2525
2078.04 2528
2078.47 2473
2078.90 2811
2079.33 3028
2079.76 2818
2080.19 2754
2080.62 2929
2081.05 2972
2081.48 2930
2081.91 2797
2082.34 2610
2082.77 2734
2083.20 2503
2083.63 2589
2084.06 2411
2084.49 2390
2084.92 2473
2085.35 2336
2085.78 2454
2086.21 2325
2086.64 2406
2087.07 2354
2087.50 2296
2087.93 2236
2088.36 2005
2088.80 2113
2089.23 2331
2089.66 2287
2090.09 2186
2090.52 2211
2090.95 2139
2091.38 2247
2091.81 2232
2092.24 2189
2092.68 2430
2093.11 2392
2093.54 2345
2093.97 2233
2094.40 2178
2094.83 2030
2095.26 2187
2095.70 2172
2096.13 2322
2096.56 2379
2096.99 2282
2097.42 2262
2097.85 2206
2098.29 2128
2098.72 1918
2099.15 2056
2099.58 2114
2100.01 2127
2100.45 2092
2100.88 2012
2101.31 2037
2101.74 1966
2102.18 2035
2102.61 2238
2103.04 2112
2103.47 2104
2103.90 2294
2104.34 2202
2104.77 2158
2105.20 1988
2105.64 2011
2106.07 2274
2106.50 2380
2106.93 2225
2107.37 2198
2107.80 2469
2108.23 2407
2108.66 2232
2109.10 2368
2109.53 2339
2109.96 2151
2110.40 2290
2110.83 2322
2111.26 2184
2111.70 2199
2112.13 2153
2112.56 2341
2113.00 2252
2113.43 2225
2113.86 2229
2114.30 2258
2114.73 2215
2115.16 2182
2115.60 2078
2116.03 2167
2116.47 2175
2116.90 2220
2117.33 2115
2117.77 1894
2118.20 1942
2118.64 1972
2119.07 2042
2119.50 2102
2119.94 2036
2120.37 2089
2120.81 2056
2121.24 2165
2121.67 2061
2122.11 2116
2122.54 2137
2122.98 1995
2123.41 2168
2123.85 2214
2124.28 1999
2124.72 2023
2125.15 2198
2125.58 2242
2126.02 2169
2126.45 2171
2126.89 2299
2127.32 2202
2127.76 2316
2128.19 2254
2128.63 2124
2129.06 2239
2129.50 2295
2129.93 2489
2130.37 2318
2130.80 2310
2131.24 2443
2131.67 2358
2132.11 2508
2132.55 2524
2132.98 2678
2133.42 2383
2133.85 2396
2134.29 2622
2134.72 2401
2135.16 2338
2135.59 2467
2136.03 2464
2136.47 2633
2136.90 2861
2137.34 2811
2137.77 2525
2138.21 2875
2138.65 2723
2139.08 2558
2139.52 2489
2139.95 2331
2140.39 2399
2140.83 2377
2141.26 2217
2141.70 2355
2142.14 2216
2142.57 2254
2143.01 2205
2143.44 2091
2143.88 2039
2144.32 2039
2144.75 2052
2145.19 1980
2145.63 2157
2146.06 2148
2146.50 2175
2146.94 2635
2147.38 2626
2147.81 2462
2148.25 2445
2148.69 2760
2149.12 2879
2149.56 3042
2150.00 3093
2150.44 3218
2150.87 3393
2151.31 3379
2151.75 3085
2152.18 2860
2152.62 2879
2153.06 2878
2153.50 2905
2153.93 2835
2154.37 2624
2154.81 2515
2155.25 2525
2155.69 2383
2156.12 2333
2156.56 2311
2157.00 2162
2157.44 2174
2157.87 2261
2158.31 2333
2158.75 2287
2159.19 2196
2159.63 2404
2160.07 2356
2160.50 2341
2160.94 2310
2161.38 2217
2161.82 2163
2162.26 2351
2162.70 2271
2163.13 2374
2163.57 2398
2164.01 2169
2164.45 2389
2164.89 2369
2165.33 2360
2165.77 2374
2166.20 2312
2166.64 2368
2167.08 2179
2167.52 2181
2167.96 2385
2168.40 2386
2168.84 2391
2169.28 2323
2169.72 2291
2170.16 2467
2170.60 2453
2171.03 2325
2171.47 2349
2171.91 2619
2172.35 2679
2172.79 2588
2173.23 2469
2173.67 2602
2174.11 2802
2174.55 2696
2174.99 2841
2175.43 2924
2175.87 2975
2176.31 2934
2176.75 2969
2177.19 2851
2177.63 2806
2178.07 2603
2178.51 2575
2178.95 2692
2179.39 2525
2179.83 2465
2180.27 2563
2180.71 2565
2181.15 2428
2181.59 2475
2182.03 2422
2182.47 2357
2182.91 2184
2183.35 2251
2183.79 2136
2184.23 2248
2184.68 2335
2185.12 2391
2185.56 2256
2186.00 2199
2186.44 2394
2186.88 2521
2187.32 2356
2187.76 2656
2188.20 2653
2188.64 2647
2189.08 2674
2189.53 2619
2189.97 2789
2190.41 2660
2190.85 2622
2191.29 2636
2191.73 2438
2192.17 2540
2192.62 2739
2193.06 2710
2193.50 2588
2193.94 2628
2194.38 2504
2194.82 2637
2195.27 2766
2195.71 2670
2196.15 2516
2196.59 2840
2197.03 2681
2197.47 2779
2197.92 2529
2198.36 2484
2198.80 2501
2199.24 2427
2199.69 2435
2200.13 2405
2200.57 2309
2201.01 2434
2201.45 2334
2201.90 2333
2202.34 2414
2202.78 2417
2203.22 2116
2203.67 2097
2204.11 2336
2204.55 2518
2205.00 2369
2205.44 2339
2205.88 2414
2206.32 2290
2206.77 2210
2207.21 2487
2207.65 2276
2208.10 2267
2208.54 2345
2208.98 2480
2209.43 2578
2209.87 2551
2210.31 2447
2210.76 2465
2211.20 2578
2211.64 2570
2212.09 2344
2212.53 2433
2212.97 2503
2213.42 2404
2213.86 2347
2214.30 2278
2214.75 2389
2215.19 2348
2215.63 2204
2216.08 2086
2216.52 2177
2216.97 2292
2217.41 2362
2217.85 2168
2218.30 2245
2218.74 2255
2219.19 2314
2219.63 2283
2220.07 2369
2220.52 2380
2220.96 2230
2221.41 2189
2221.85 2285
2222.30 2273
2222.74 2479
2223.19 2489
2223.63 2537
2224.08 2579
2224.52 2647
2224.96 2661
2225.41 2739
2225.85 2774
2226.30 2778
2226.74 2621
2227.19 2707
2227.63 2742
2228.08 2764
2228.52 2625
2228.97 2747
2229.41 3038
2229.86 2884
2230.31 2787
2230.75 2668
2231.20 2622
2231.64 2736
2232.09 2755
2232.53 2743
2232.98 2810
2233.42 2796
2233.87 2951
2234.31 2823
2234.76 2750
2235.21 2819
2235.65 2897
2236.10 2673
2236.54 2457
2236.99 2444
2237.44 2545
2237.88 2707
2238.33 2674
2238.77 2812
2239.22 2467
2239.67 2544
2240.11 2613
2240.56 2445
2241.01 2090
2241.45 2334
2241.90 2381
2242.34 2186
2242.79 2105
2243.24 2081
2243.68 2224
2244.13 2211
2244.58 2293
2245.02 2045
2245.47 2136
2245.92 2148
2246.36 2126
2246.81 2231
2247.26 2167
2247.71 2161
2248.15 2118
2248.60 2027
2249.05 2149
2249.49 2161
2249.94 2272
2250.39 2259
2250.84 2245
2251.28 2054
2251.73 2180
2252.18 2395
2252.63 2240
2253.07 2147
2253.52 2199
2253.97 2113
2254.42 2107
2254.86 2192
2255.31 2140
2255.76 2292
2256.21 2066
2256.66 2141
2257.10 2216
2257.55 2211
2258.00 2151
2258.45 2316
2258.90 2413
2259.34 2286
2259.79 2410
2260.24 2426
2260.69 2398
2261.14 2578
2261.58 2550
2262.03 2415
2262.48 2795
2262.93 2644
2263.38 2865
2263.83 2818
2264.28 2850
2264.72 2944
2265.17 2883
2265.62 2974
2266.07 2882
2266.52 2986
2266.97 3198
2267.42 3067
2267.87 2884
2268.32 2948
2268.77 3011
2269.21 3093
2269.66 3035
2270.11 2939
2270.56 3057
2271.01 2866
2271.46 3028
2271.91 2856
2272.36 2707
2272.81 2783
2273.26 2587
2273.71 2488
2274.16 2699
2274.61 2385
2275.06 2419
2275.51 2502
2275.96 2196
2276.41 2366
2276.86 2475
2277.31 2384
2277.76 2295
2278.21 2487
2278.66 2596
2279.11 2508
2279.56 2526
2280.01 2512
2280.46 2469
2280.91 2683
2281.36 2466
2281.81 2441
2282.26 2629
2282.71 2784
2283.16 2571
2283.61 2580
2284.06 2535
2284.51 2509
2284.96 2491
2285.41 2407
2285.86 2313
2286.31 2445
2286.77 2606
2287.22 2633
2287.67 2939
2288.12 3065
2288.57 3230
2289.02 3385
2289.47 3433
2289.92 3837
2290.37 4263
2290.83 4515
2291.28 4488
2291.73 4599
2292.18 4740
2292.63 4800
2293.08 4785
2293.53 4316
2293.99 4062
2294.44 4111
2294.89 3898
2295.34 3754
2295.79 3600
2296.24 3151
2296.70 2955
2297.15 2901
2297.60 2827
2298.05 2645
2298.50 2644
2298.96 2659
2299.41 2578
2299.86 2461
2300.31 2430
2300.77 2514
2301.22 2353
2301.67 2484
2302.12 2418
2302.57 2387
2303.03 2365
2303.48 2105
2303.93 2408
2304.38 2543
2304.84 2438
2305.29 2413
2305.74 2477
2306.20 2463
2306.65 2502
2307.10 2617
2307.55 2732
2308.01 2754
2308.46 2746
2308.91 2785
2309.37 3152
2309.82 3103
2310.27 2957
2310.73 2914
2311.18 2862
2311.63 2945
2312.09 2847
2312.54 2770
2312.99 2757
2313.45 2849
2313.90 2732
2314.35 2645
2314.81 2500
2315.26 2414
2315.71 2518
2316.17 2509
2316.62 2528
2317.08 2364
2317.53 2330
2317.98 2490
2318.44 2567
2318.89 2672
2319.35 2596
2319.80 2607
2320.25 2452
2320.71 2471
2321.16 2612
2321.62 2494
2322.07 2466
2322.53 2619
2322.98 2544
2323.44 2361
2323.89 2635
2324.34 2649
2324.80 2692
2325.25 2538
2325.71 2697
2326.16 2666
2326.62 2617
2327.07 2757
2327.53 2820
2327.98 2864
2328.44 2865
2328.89 2874
2329.35 2789
2329.80 2771
2330.26 2858
2330.71 2951
2331.17 2759
2331.62 2992
2332.08 2944
2332.53 2842
2332.99 2599
2333.45 2476
2333.90 2661
2334.36 2592
2334.81 2420
2335.27 2439
2335.72 2649
2336.18 2625
2336.63 2657
2337.09 2671
2337.55 2657
2338.00 3028
2338.46 3264
2338.91 3294
2339.37 3158
2339.83 3449
2340.28 3169
2340.74 2951
2341.19 3073
2341.65 2915
2342.11 3054
2342.56 3102
2343.02 2864
2343.48 2936
2343.93 3238
2344.39 3084
2344.85 3064
2345.30 3194
2345.76 3071
2346.22 2984
2346.67 2936
2347.13 3066
2347.59 3041
2348.04 3027
2348.50 2789
2348.96 2925
2349.41 2931
2349.87 2757
2350.33 2664
2350.79 2732
2351.24 2639
2351.70 2602
2352.16 2504
2352.61 2490
2353.07 2420
2353.53 2464
2353.99 2340
2354.44 2512
2354.90 2452
2355.36 2711
2355.82 2563
2356.28 2648
2356.73 2433
2357.19 2479
2357.65 2369
2358.11 2419
2358.56 2562
2359.02 2739
2359.48 2535
2359.94 2515
2360.40 2617
2360.85 2658
2361.31 2590
2361.77 2686
2362.23 2598
2362.69 2640
2363.15 2374
2363.60 2583
2364.06 2717
2364.52 2798
2364.98 2512
2365.44 2683
2365.90 2575
2366.36 2677
2366.81 2692
2367.27 2685
2367.73 2867
2368.19 2717
2368.65 2703
2369.11 2523
2369.57 2634
2370.03 2706
2370.49 2606
2370.94 2520
2371.40 2495
2371.86 2558
2372.32 2530
2372.78 2572
2373.24 2453
2373.70 2538
2374.16 2821
2374.62 2722
2375.08 2554
2375.54 2698
2376.00 2458
2376.46 2525
2376.92 2318
2377.38 2497
2377.84 2628
2378.30 2476
2378.76 2463
2379.22 2675
2379.68 2756
2380.14 2672
2380.60 2576
2381.06 2614
2381.52 2605
2381.98 2516
2382.44 2808
2382.90 2603
2383.36 2449
2383.82 2543
2384.28 2486
2384.74 2506
2385.20 2476
2385.66 2249
2386.12 2194
2386.58 2508
2387.04 2537
2387.50 2155
2387.96 2248
2388.42 2295
2388.89 2429
2389.35 2277
2389.81 2481
2390.27 2300
2390.73 2263
2391.19 2501
2391.65 2365
2392.11 2364
2392.57 2493
2393.03 2405
2393.50 2478
2393.96 2324
2394.42 2430
2394.88 2518
2395.34 2305
2395.80 2335
2396.26 2290
2396.73 2209
2397.19 2245
2397.65 2335
2398.11 2260
2398.57 2390
2399.04 2320
2399.50 2375
2399.96 2356
2400.42 2292
2400.88 2407
2401.35 2311
2401.81 2232
2402.27 2205
2402.73 2318
2403.19 2483
2403.66 2375
2404.12 2168
2404.58 2250
2405.04 2536
2405.51 2502
2405.97 2494
2406.43 2486
2406.89 2376
2407.36 2313
2407.82 2523
2408.28 2324
2408.74 2381
2409.21 2371
2409.67 2129
2410.13 2202
2410.60 2269
2411.06 2337
2411.52 2185
2411.98 2094
2412.45 2256
2412.91 2248
2413.37 2460
2413.84 2542
2414.30 2598
2414.76 2341
2415.23 2565
2415.69 2726
2416.15 3006
2416.62 3085
2417.08 3012
2417.54 3102
2418.01 3112
2418.47 2807
2418.94 2995
2419.40 2950
2419.86 3049
2420.33 3202
2420.79 2984
2421.26 3078
2421.72 2811
2422.18 2849
2422.65 2761
2423.11 2974
2423.58 2675
2424.04 2820
2424.50 2929
2424.97 2859
2425.43 2869
2425.90 2876
2426.36 2731
2426.83 2662
2427.29 2448
2427.76 2406
2428.22 2471
2428.69 2449
2429.15 2465
2429.61 2368
2430.08 2530
2430.54 2659
2431.01 2519
2431.47 2519
2431.94 2602
2432.40 2735
2432.87 2452
2433.33 2687
2433.80 2864
2434.26 2812
2434.73 2774
2435.20 2688
2435.66 2571
2436.13 2634
2436.59 2922
2437.06 2868
2437.52 2933
2437.99 2854
2438.45 3007
2438.92 3257
2439.38 3329
2439.85 3622
2440.32 3917
2440.78 3705
2441.25 3711
2441.71 3952
2442.18 3812
2442.65 3541
2443.11 3555
2443.58 3253
2444.04 2984
2444.51 2704
2444.98 2946
2445.44 2743
2445.91 2451
2446.38 2429
2446.84 2398
2447.31 2235
2447.78 2304
2448.24 2154
2448.71 2173
2449.18 2311
2449.64 2401
2450.11 2305
2450.58 2330
2451.04 2536
2451.51 2360
2451.98 2442
2452.44 2434
2452.91 2424
2453.38 2398
2453.84 2454
2454.31 2566
2454.78 2402
2455.25 2438
2455.71 2276
2456.18 2406
2456.65 2358
2457.11 2452
2457.58 2310
2458.05 2516
2458.52 2348
2458.98 2433
2459.45 2557
2459.92 2417
2460.39 2217
2460.86 2084
2461.32 2237
2461.79 2506
2462.26 2237
2462.73 2393
2463.19 2284
2463.66 2224
2464.13 2266
2464.60 2316
2465.07 2349
2465.54 2433
2466.00 2350
2466.47 2295
2466.94 2502
2467.41 2603
2467.88 2583
2468.35 2457
2468.81 2347
2469.28 2472
2469.75 2553
2470.22 2433
2470.69 2438
2471.16 2344
2471.63 2276
2472.09 2181
2472.56 2234
2473.03 2278
2473.50 2208
2473.97 2077
2474.44 2113
2474.91 2034
2475.38 2245
2475.85 2339
2476.32 2352
2476.79 2452
2477.25 2380
2477.72 2453
2478.19 2580
2478.66 2559
2479.13 2716
2479.60 2639
2480.07 2602
2480.54 2772
2481.01 2363
2481.48 2468
2481.95 2408
2482.42 2535
2482.89 2404
2483.36 2382
2483.83 2264
2484.30 2258
2484.77 2511
2485.24 2402
2485.71 2478
2486.18 2554
2486.65 2291
2487.12 2248
2487.59 2323
2488.06 2289
2488.53 2438
2489.00 2430
2489.47 2433
2489.94 2602
2490.41 2270
2490.88 2405
2491.35 2380
2491.83 2576
2492.30 2453
2492.77 2339
2493.24 2372
2493.71 2587
2494.18 2569
2494.65 2624
2495.12 2616
2495.59 2778
2496.06 2822
2496.53 2646
2497.01 2547
2497.48 2507
2497.95 2588
2498.42 2438
2498.89 2341
2499.36 2338
2499.83 2355
2500.31 2241
2500.78 2259
2501.25 2228
2501.72 2138
2502.19 2030
2502.66 2064
2503.14 2160
2503.61 2152
2504.08 2304
2504.55 2245
2505.02 2166
2505.49 2279
2505.97 2342
2506.44 2307
2506.91 2448
2507.38 2788
2507.86 2813
2508.33 2576
2508.80 2869
2509.27 2870
2509.74 2966
2510.22 2910
2510.69 2953
2511.16 2961
2511.63 2948
2512.11 2752
2512.58 2824
2513.05 2755
2513.53 2852
2514.00 2658
2514.47 2876
2514.94 2616
2515.42 2627
2515.89 2728
2516.36 2776
2516.84 2542
2517.31 2383
2517.78 2419
2518.26 2273
2518.73 2416
2519.20 2475
2519.68 2524
2520.15 2490
2520.62 2537
2521.10 2596
2521.57 2482
2522.04 2410
2522.52 2350
2522.99 2361
2523.46 2172
2523.94 2114
2524.41 2229
2524.88 2304
2525.36 2379
2525.83 2191
2526.31 2314
2526.78 2310
2527.25 2319
2527.73 2233
2528.20 2266
2528.68 2381
2529.15 2265
2529.62 2391
2530.10 2287
2530.57 2436
2531.05 2597
2531.52 2589
2532.00 2419
2532.47 2461
2532.95 2392
2533.42 2321
2533.90 2627
2534.37 2659
2534.84 2551
2535.32 2464
2535.79 2506
2536.27 2490
2536.74 2558
2537.22 2385
2537.69 2241
2538.17 2351
2538.64 2559
2539.12 2538
2539.59 2409
2540.07 2318
2540.54 2338
2541.02 2406
2541.50 2525
2541.97 2390
2542.45 2481
2542.92 2535
2543.40 2481
2543.87 2402
2544.35 2441
2544.82 2488
2545.30 2635
2545.78 2623
2546.25 2711
2546.73 2929
2547.20 2912
2547.68 2874
2548.16 3147
2548.63 3186
2549.11 3212
2549.58 3053
2550.06 3180
2550.54 3320
2551.01 3243
2551.49 3235
2551.96 3318
2552.44 3368
2552.92 3123
2553.39 3224
2553.87 3355
2554.35 3595
2554.82 3510
2555.30 3535
2555.78 3410
2556.25 3591
2556.73 3574
2557.21 3161
2557.68 3122
2558.16 3008
2558.64 2970
2559.12 2651
2559.59 2575
2560.07 2697
2560.55 2738
2561.02 2613
2561.50 2575
2561.98 2518
2562.46 2570
2562.93 2232
2563.41 2201
2563.89 2379
2564.37 2348
2564.84 2376
2565.32 2270
2565.80 2327
2566.28 2356
2566.75 2080
2567.23 2009
2567.71 2248
2568.19 2240
2568.66 2357
2569.14 2235
2569.62 2426
2570.10 2283
2570.58 2249
2571.06 2121
2571.53 2216
2572.01 2433
2572.49 2290
2572.97 2243
2573.45 2211
2573.92 2221
2574.40 2371
2574.88 2406
2575.36 2289
2575.84 2324
2576.32 2413
2576.80 2354
2577.27 2179
2577.75 2106
2578.23 2272
2578.71 2278
2579.19 2035
2579.67 2234
2580.15 2454
2580.63 2338
2581.11 2282
2581.59 2205
2582.06 2253
2582.54 2097
2583.02 2166
2583.50 2299
2583.98 2229
2584.46 2283
2584.94 2177
2585.42 2335
2585.90 2449
2586.38 2322
2586.86 2021
2587.34 2284
2587.82 2378
2588.30 2389
2588.78 2320
2589.26 2507
2589.74 2447
2590.22 2448
2590.70 2623
2591.18 2632
2591.66 2387
2592.14 2517
2592.62 2480
2593.10 2396
2593.58 2498
2594.06 2643
2594.54 2877
2595.02 2562
2595.50 2491
2595.98 2580
2596.46 2547
2596.94 2413
2597.42 2557
2597.90 2439
2598.38 2296
2598.86 2163
2599.34 2339
2599.82 2418
2600.30 2390
2600.79 2340
2601.27 2297
2601.75 2166
2602.23 2272
2602.71 2348
2603.19 2230
2603.67 2174
2604.15 2381
2604.63 2034
2605.12 2106
2605.60 2343
2606.08 2270
2606.56 2382
2607.04 2559
2607.52 2544
2608.00 2607
2608.49 2728
2608.97 2691
2609.45 2806
2609.93 2771
2610.41 2776
2610.89 2907
2611.38 2635
2611.86 2774
2612.34 2567
2612.82 2592
2613.30 2486
2613.79 2607
2614.27 2500
2614.75 2516
2615.23 2486
2615.72 2639
2616.20 2481
2616.68 2459
2617.16 2433
2617.64 2417
2618.13 2281
2618.61 2429
2619.09 2633
2619.57 2743
2620.06 2699
2620.54 2547
2621.02 2506
2621.51 2550
2621.99 2557
2622.47 2492
2622.95 2436
2623.44 2482
2623.92 2556
2624.40 2529
2624.89 2705
2625.37 2618
2625.85 2260
2626.34 2252
2626.82 2196
2627.30 2232
2627.79 2251
2628.27 2413
2628.75 2454
2629.24 2378
2629.72 2411
2630.20 2266
2630.69 2523
2631.17 2434
2631.65 2405
2632.14 2402
2632.62 2389
2633.11 2392
2633.59 2335
2634.07 2197
2634.56 2207
2635.04 2374
2635.53 2380
2636.01 2385
2636.49 2371
2636.98 2384
2637.46 2213
2637.95 2437
2638.43 2519
2638.92 2473
2639.40 2592
2639.89 2611
2640.37 2594
2640.85 2725
2641.34 2899
2641.82 2722
2642.31 2486
2642.79 2636
2643.28 2662
2643.76 2466
2644.25 2362
2644.73 2275
2645.22 2497
2645.70 2286
2646.19 2064
2646.67 2327
2647.16 2371
2647.64 2337
2648.13 2374
2648.61 2362
2649.10 2266
2649.58 2340
2650.07 2181
2650.56 2500
2651.04 2358
2651.53 2175
2652.01 2211
2652.50 2395
2652.98 2309
2653.47 2337
2653.95 2308
2654.44 2304
2654.93 2275
2655.41 2384
2655.90 2554
2656.38 2260
2656.87 2419
2657.36 2508
2657.84 2518
2658.33 2303
2658.81 2568
2659.30 2434
2659.79 2196
2660.27 2195
2660.76 2262
2661.25 2320
2661.73 2249
2662.22 2184
2662.71 2206
2663.19 2179
2663.68 2140
2664.17 2366
2664.65 2338
2665.14 2354
2665.63 2496
2666.11 2424
2666.60 2293
2667.09 2442
2667.57 2470
2668.06 2382
2668.55 2195
2669.04 2262
2669.52 2484
2670.01 2506
2670.50 2382
2670.99 2337
2671.47 2386
2671.96 2474
2672.45 2439
2672.93 2528
2673.42 2743
2673.91 2762
2674.40 2957
2674.89 2948
2675.37 2927
2675.86 3203
2676.35 3126
2676.84 3084
2677.32 2999
2677.81 3172
2678.30 3048
2678.79 3069
2679.28 3051
2679.76 3145
2680.25 3142
2680.74 2937
2681.23 3018
2681.72 3339
2682.21 3390
2682.69 3380
2683.18 3088
2683.67 3162
2684.16 3530
2684.65 3508
2685.14 3475
2685.63 3244
2686.11 3248
2686.60 2882
2687.09 2950
2687.58 2874
2688.07 2588
2688.56 2583
2689.05 2616
2689.54 2367
2690.03 2384
2690.52 2414
2691.00 2210
2691.49 2283
2691.98 2216
2692.47 2275
2692.96 2357
2693.45 2423
2693.94 2565
2694.43 2565
2694.92 2449
2695.41 2426
2695.90 2535
2696.39 2488
2696.88 2478
2697.37 2285
2697.86 2664
2698.35 2678
2698.84 2585
2699.33 2700
2699.82 2638
2700.31 2517
2700.80 2674
2701.29 2493
2701.78 2543
2702.27 2584
2702.76 2741
2703.25 2694
2703.74 2574
2704.23 2784
2704.72 2673
2705.21 2541
2705.70 2586
2706.19 2518
2706.68 2291
2707.17 2257
2707.66 2419
2708.15 2409
2708.64 2294
2709.13 2184
2709.63 2148
2710.12 2167
2710.61 2365
2711.10 2169
2711.59 2080
2712.08 2187
2712.57 2329
2713.06 2429
2713.55 2477
2714.05 2590
2714.54 2450
2715.03 2278
2715.52 2131
2716.01 2221
2716.50 2139
2716.99 2210
2717.49 2255
2717.98 2508
2718.47 2306
2718.96 2327
2719.45 2406
2719.94 2280
2720.44 2331
2720.93 2546
2721.42 2550
2721.91 2493
2722.40 2419
2722.90 2510
2723.39 2520
2723.88 2563
2724.37 2430
2724.86 2485
2725.36 2346
2725.85 2186
2726.34 2112
2726.83 2125
2727.33 2497
2727.82 2385
2728.31 2469
2728.80 2337
2729.30 2392
2729.79 2256
2730.28 2076
2730.77 2121
2731.27 2335
2731.76 2328
2732.25 2491
2732.75 2356
2733.24 2511
2733.73 2391
2734.23 2488
2734.72 2453
2735.21 2259
2735.70 2261
2736.20 2284
2736.69 2444
2737.18 2352
2737.68 2314
2738.17 2538
2738.66 2522
2739.16 2350
2739.65 2516
2740.15 2382
2740.64 2292
2741.13 2534
2741.63 2356
2742.12 2237
2742.61 2191
2743.11 2305
2743.60 2336
2744.10 2231
2744.59 2196
2745.08 2218
2745.58 2121
2746.07 2245
2746.57 2292
2747.06 2227
2747.56 2169
2748.05 2267
2748.54 2247
2749.04 2458
2749.53 2277
2750.03 2278
2750.52 2196
2751.02 2175
2751.51 2219
2752.01 2406
2752.50 2252
2753.00 2208
2753.49 2276
2753.98 2241
2754.48 2255
2754.97 2385
2755.47 2296
2755.96 2359
2756.46 2267
2756.95 2223
2757.45 2078
2757.95 2186
2758.44 2368
2758.94 2447
2759.43 2338
2759.93 2471
2760.42 2379
2760.92 2212
2761.41 2300
2761.91 2333
2762.40 2275
2762.90 2287
2763.40 2405
2763.89 2362
2764.39 2437
2764.88 2268
2765.38 2350
2765.87 2330
2766.37 2168
2766.87 2267
2767.36 2437
2767.86 2563
2768.36 2631
2768.85 2585
2769.35 2504
2769.84 2337
2770.34 2390
2770.84 2267
2771.33 2404
2771.83 2383
2772.33 2528
2772.82 2724
2773.32 2496
2773.82 2517
2774.31 2705
2774.81 2592
2775.31 2652
2775.80 2606
2776.30 2660
2776.80 3062
2777.29 2831
2777.79 2800
2778.29 2919
2778.78 3008
2779.28 2890
2779.78 2811
2780.28 2643
2780.77 2621
2781.27 2692
2781.77 2662
2782.27 2534
2782.76 2401
2783.26 2367
2783.76 2524
2784.26 2420
2784.75 2296
2785.25 2430
2785.75 2306
2786.25 2288
2786.74 2448
2787.24 2504
2787.74 2414
2788.24 2303
2788.74 2251
2789.23 2295
2789.73 2271
2790.23 2389
2790.73 2265
2791.23 2297
2791.72 2289
2792.22 2459
2792.72 2402
2793.22 2263
2793.72 2432
2794.22 2734
2794.72 2859
2795.21 3069
2795.71 3044
2796.21 2940
2796.71 3263
2797.21 3352
2797.71 3349
2798.21 3480
2798.70 3549
2799.20 3616
2799.70 3377
2800.20 3086
2800.70 3205
2801.20 3203
2801.70 2964
2802.20 3003
2802.70 2861
2803.20 2950
2803.70 2853
2804.20 2890
2804.69 3117
2805.19 3504
2805.69 3691
2806.19 3541
2806.69 3893
2807.19 4306
2807.69 4477
2808.19 4619
2808.69 4783
2809.19 4821
2809.69 4971
2810.19 4813
2810.69 4597
2811.19 4181
2811.69 4210
2812.19 3833
2812.69 3537
2813.19 3200
2813.69 2866
2814.19 2857
2814.69 2730
2815.19 2783
2815.69 2741
2816.19 2567
2816.69 2632
2817.19 2663
2817.69 2935
2818.20 2814
2818.70 2711
2819.20 2855
2819.70 2994
2820.20 2960
2820.70 2765
2821.20 2886
2821.70 2775
2822.20 2822
2822.70 2831
2823.20 2838
2823.70 2760
2824.21 2702
2824.71 2673
2825.21 2580
2825.71 2586
2826.21 2443
2826.71 2519
2827.21 2546
2827.72 2402
2828.22 2300
2828.72 2391
2829.22 2558
2829.72 2388
2830.22 2263
2830.72 2470
2831.23 2600
2831.73 2472
2832.23 2292
2832.73 2352
2833.23 2283
2833.74 2450
2834.24 2648
2834.74 2482
2835.24 2360
2835.74 2354
2836.25 2555
2836.75 2512
2837.25 2551
2837.75 2582
2838.26 2586
2838.76 2429
2839.26 2472
2839.76 2551
2840.27 2367
2840.77 2622
2841.27 2580
2841.77 2550
2842.28 2439
2842.78 2473
2843.28 2579
2843.79 2438
2844.29 2518
2844.79 2506
2845.29 2662
2845.80 2435
2846.30 2542
2846.80 2781
2847.31 2964
2847.81 3046
2848.31 2816
2848.82 2881
2849.32 2914
2849.82 2734
2850.33 2599
2850.83 2670
2851.33 2797
2851.84 2662
2852.34 2462
2852.84 2489
2853.35 2362
2853.85 2278
2854.36 2393
2854.86 2494
2855.36 2439
2855.87 2443
2856.37 2471
2856.88 2399
2857.38 2424
2857.88 2566
2858.39 2455
2858.89 2495
2859.40 2594
2859.90 2400
2860.41 2660
2860.91 2494
2861.41 2436
2861.92 2633
2862.42 2397
2862.93 2294
2863.43 2474
2863.94 2368
2864.44 2220
2864.95 2236
2865.45 2234
2865.96 2220
2866.46 2103
2866.97 2133
2867.47 2207
2867.98 2183
2868.48 2265
2868.99 2189
2869.49 2231
2870.00 2432
2870.50 2428
2871.01 2508
2871.51 2500
2872.02 2263
2872.52 2378
2873.03 2445
2873.53 2404
2874.04 2476
2874.54 2522
2875.05 2635
2875.56 2491
2876.06 2605
2876.57 2701
2877.07 2664
2877.58 2522
2878.09 2606
2878.59 2771
2879.10 2871
2879.60 2896
2880.11 2643
2880.62 2776
2881.12 3021
2881.63 3027
2882.13 3082
2882.64 3197
2883.15 3396
2883.65 3437
2884.16 3377
2884.67 3288
2885.17 3553
2885.68 3550
2886.19 3567
2886.69 3394
2887.20 3371
2887.71 3218
2888.21 3284
2888.72 3494
2889.23 3295
2889.73 3193
2890.24 3050
2890.75 2867
2891.25 2823
2891.76 2683
2892.27 2572
2892.78 2481
2893.28 2616
2893.79 2604
2894.30 2621
2894.81 2731
2895.31 2612
2895.82 2751
2896.33 2625
2896.84 2823
2897.34 2896
2897.85 2698
2898.36 2791
2898.87 2747
2899.37 2918
2899.88 2871
2900.39 3005
2900.90 3174
2901.41 3274
2901.91 3353
2902.42 3014
2902.93 3138
2903.44 3152
2903.95 3113
2904.45 3247
2904.96 3339
2905.47 3455
2905.98 3231
2906.49 2973
2907.00 2964
2907.50 2915
2908.01 2976
2908.52 3103
2909.03 2938
2909.54 2732
2910.05 2781
2910.56 2556
2911.06 2494
2911.57 2668
2912.08 2535
2912.59 2479
2913.10 2434
2913.61 2614
2914.12 2428
2914.63 2376
2915.14 2506
2915.65 2587
2916.16 2751
2916.66 2622
2917.17 2445
2917.68 2437
2918.19 2605
2918.70 2546
2919.21 2304
2919.72 2382
2920.23 2440
2920.74 2701
2921.25 2724
2921.76 2721
2922.27 2897
2922.78 3117
2923.29 3251
2923.80 3355
2924.31 3499
2924.82 3447
2925.33 3653
2925.84 3595
2926.35 3671
2926.86 3664
2927.37 3656
2927.88 3703
2928.39 3513
2928.90 3102
2929.41 3138
2929.92 2860
2930.43 2805
2930.94 2497
2931.45 2446
2931.96 2414
2932.47 2331
2932.99 2353
2933.50 2276
2934.01 2337
2934.52 2324
2935.03 2394
2935.54 2472
2936.05 2613
2936.56 2492
2937.07 2511
2937.58 2596
2938.09 2759
2938.61 2835
2939.12 2665
2939.63 2585
2940.14 2634
2940.65 2690
2941.16 2615
2941.67 2434
2942.19 2684
2942.70 2771
2943.21 2811
2943.72 3304
2944.23 3307
2944.74 3203
2945.26 3103
2945.77 3511
2946.28 3805
2946.79 3602
2947.30 4085
2947.82 3950
2948.33 4011
2948.84 3996
2949.35 3592
2949.86 3356
2950.38 3200
2950.89 3141
2951.40 3097
2951.91 2782
2952.43 2767
2952.94 2669
2953.45 2421
2953.96 2498
2954.48 2497
2954.99 2640
2955.50 2414
2956.01 2549
2956.53 2560
2957.04 2421
2957.55 2341
2958.06 2661
2958.58 2728
2959.09 2695
2959.60 2748
2960.12 2698
2960.63 2706
2961.14 2746
2961.66 2688
2962.17 3022
2962.68 2815
2963.20 2905
2963.71 2862
2964.22 2824
2964.74 2804
2965.25 2904
2965.76 2654
2966.28 2464
2966.79 2517
2967.30 2537
2967.82 2715
2968.33 2702
2968.85 2437
2969.36 2285
2969.87 2391
2970.39 2379
2970.90 2460
2971.42 2579
2971.93 2498
2972.44 2535
2972.96 2304
2973.47 2513
2973.99 2483
2974.50 2563
2975.02 2558
2975.53 2641
2976.04 2489
2976.56 2582
2977.07 2561
2977.59 2438
2978.10 2388
2978.62 2312
2979.13 2431
2979.65 2528
2980.16 2596
2980.68 2708
2981.19 2505
2981.71 2367
2982.22 2456
2982.74 2770
2983.25 2715
2983.77 2826
2984.28 2727
2984.80 2859
2985.31 2747
2985.83 2752
2986.34 3053
2986.86 3165
2987.37 2852
2987.89 2763
2988.40 2724
2988.92 2650
2989.44 2610
2989.95 2792
2990.47 2869
2990.98 2907
2991.50 2941
2992.01 2918
2992.53 2984
2993.05 2800
2993.56 3087
2994.08 3284
2994.59 3201
2995.11 3422
2995.63 3384
2996.14 3431
2996.66 3623
2997.17 3611
2997.69 3916
2998.21 4105
2998.72 4096
2999.24 3967
2999.76 3573
3000.27 3759
3000.79 3897
3001.31 3852
3001.82 3844
3002.34 3852
3002.86 4062
3003.37 4053
3003.89 4031
3004.41 4090
3004.92 4159
3005.44 4317
3005.96 4161
3006.48 4018
3006.99 4025
3007.51 3934
3008.03 3822
3008.54 3566
3009.06 3032
3009.58 2900
3010.10 2761
3010.61 2913
3011.13 2972
3011.65 2741
3012.17 2770
3012.68 2734
3013.20 2878
3013.72 2771
3014.24 2743
3014.75 2945
3015.27 2779
3015.79 2742
3016.31 2844
3016.83 2856
3017.34 2661
3017.86 2688
3018.38 2962
3018.90 2995
3019.42 3104
3019.94 2962
3020.45 2722
3020.97 2976
3021.49 3000
3022.01 2958
3022.53 2851
3023.05 3195
3023.56 3065
3024.08 2938
3024.60 2891
3025.12 3067
3025.64 3245
3026.16 3020
3026.68 2906
3027.20 3177
3027.71 2995
3028.23 3007
3028.75 2915
3029.27 2807
3029.79 2925
3030.31 2765
3030.83 2855
3031.35 2698
3031.87 2555
3032.39 2718
3032.91 2579
3033.43 2704
3033.94 3070
3034.46 2841
3034.98 2819
3035.50 2958
3036.02 2866
3036.54 2816
3037.06 2701
3037.58 2924
3038.10 2886
3038.62 2674
3039.14 2647
3039.66 2731
3040.18 2713
3040.70 2585
3041.22 2455
3041.74 2468
3042.26 2340
3042.78 2322
3043.30 2381
3043.82 2553
3044.34 2532
3044.86 2636
3045.38 2611
3045.90 2653
3046.42 2569
3046.94 2584
3047.47 2472
3047.99 2610
3048.51 2598
3049.03 2618
3049.55 2598
3050.07 2525
3050.59 2606
3051.11 2506
3051.63 2463
3052.15 2527
3052.67 2750
3053.20 2553
3053.72 2533
3054.24 2444
3054.76 2609
3055.28 2414
3055.80 2305
3056.32 2332
3056.84 2352
3057.37 2212
3057.89 2249
3058.41 2344
3058.93 2268
3059.45 2334
3059.97 2308
3060.49 2323
3061.02 2423
3061.54 2465
3062.06 2278
3062.58 2343
3063.10 2630
3063.63 2619
3064.15 2447
3064.67 2541
3065.19 2552
3065.71 2609
3066.24 2655
3066.76 2824
3067.28 2660
3067.80 2689
3068.33 2558
3068.85 2620
3069.37 2866
3069.89 2644
3070.42 2636
3070.94 2771
3071.46 2624
3071.98 2557
3072.51 2603
3073.03 2538
3073.55 2555
3074.08 2639
3074.60 2826
3075.12 2776
3075.64 2867
3076.17 3009
3076.69 2848
3077.21 2787
3077.74 2857
3078.26 2865
3078.78 2874
3079.31 2896
3079.83 3045
3080.35 3173
3080.88 3227
3081.40 3168
3081.92 3183
3082.45 3206
3082.97 3274
3083.49 3540
3084.02 3186
3084.54 3173
3085.07 3263
3085.59 3210
3086.11 3124
3086.64 3176
3087.16 2996
3087.69 3183
3088.21 2977
3088.73 2866
3089.26 2889
3089.78 2815
3090.31 2826
3090.83 2998
3091.35 2964
3091.88 2946
3092.40 3188
3092.93 3134
3093.45 3107
3093.98 3073
3094.50 2836
3095.03 2907
3095.55 3240
3096.08 3240
3096.60 3253
3097.13 3550
3097.65 3544
3098.18 3363
3098.70 3675
3099.23 3987
3099.75 4080
3100.28 4289
3100.80 4974
3101.33 5395
3101.85 5842
3102.38 6858
3102.90 7724
3103.43 8213
3103.95 8688
3104.48 8411
3105.00 7800
3105.53 7673
3106.05 7532
3106.58 6253
3107.11 5502
3107.63 5067
3108.16 4527
3108.68 4091
3109.21 3891
3109.73 3793
3110.26 3709
3110.79 3822
3111.31 3965
3111.84 3792
3112.36 3823
3112.89 3701
3113.42 3679
3113.94 3691
3114.47 3674
3115.00 3458
3115.52 2957
3116.05 3143
3116.58 3068
3117.10 3079
3117.63 2824
3118.16 3075
3118.68 2974
3119.21 2896
3119.74 2883
3120.26 2606
3120.79 2609
3121.32 2897
3121.84 2809
3122.37 2866
3122.90 3153
3123.42 3027
3123.95 3139
3124.48 2969
3125.01 2856
3125.53 3034
3126.06 2777
3126.59 2865
3127.11 2650
3127.64 2833
3128.17 2978
3128.70 2803
3129.22 2793
3129.75 2731
3130.28 2932
3130.81 2796
3131.33 2622
3131.86 2573
3132.39 2465
3132.92 2469
3133.45 2542
3133.97 2728
3134.50 2500
3135.03 2443
3135.56 2428
3136.09 2725
3136.61 2733
3137.14 2600
3137.67 2603
3138.20 2943
3138.73 2725
3139.26 2686
3139.78 2638
3140.31 2537
3140.84 2580
3141.37 2534
3141.90 2633
3142.43 2384
3142.96 2556
3143.48 2709
3144.01 2574
3144.54 2662
3145.07 2684
3145.60 2734
3146.13 2796
3146.66 2990
3147.19 2980
3147.72 3143
3148.25 3116
3148.77 3242
3149.30 3125
3149.83 3092
3150.36 3232
3150.89 3134
3151.42 3125
3151.95 3006
3152.48 2879
3153.01 3071
3153.54 2821
3154.07 2838
3154.60 2824
3155.13 2775
3155.66 2793
3156.19 2803
3156.72 2940
3157.25 2957
3157.78 3145
3158.31 3148
3158.84 2941
3159.37 2828
3159.90 2744
3160.43 2837
3160.96 2976
3161.49 2790
3162.02 2881
3162.55 3040
3163.08 2922
3163.61 2637
3164.14 2706
3164.67 2802
3165.20 2430
3165.73 2456
3166.26 2638
3166.79 2619
3167.32 2674
3167.86 2364
3168.39 2390
3168.92 2685
3169.45 2529
3169.98 2470
3170.51 2513
3171.04 2577
3171.57 2474
3172.10 2577
3172.63 2645
3173.17 2799
3173.70 2701
3174.23 2386
3174.76 2594
3175.29 2635
3175.82 2414
3176.35 2743
3176.89 2824
3177.42 2825
3177.95 2752
3178.48 2651
3179.01 2774
3179.54 2655
3180.08 2556
3180.61 2734
3181.14 2677
3181.67 2582
3182.20 2500
3182.74 2454
3183.27 2444
3183.80 2655
3184.33 2769
3184.86 2527
3185.40 2503
3185.93 2448
3186.46 2577
3186.99 2406
3187.53 2379
3188.06 2411
3188.59 2444
3189.12 2471
3189.66 2475
3190.19 2438
3190.72 2407
3191.25 2480
3191.79 2497
3192.32 2635
3192.85 2448
3193.39 2361
3193.92 2466
3194.45 2461
3194.98 2408
3195.52 2490
3196.05 2400
3196.58 2522
3197.12 2502
3197.65 2430
3198.18 2589
3198.72 2434
3199.25 2607
3199.78 2564
3200.32 2518
3200.85 2527
3201.39 2678
3201.92 2670
3202.45 2855
3202.99 3012
3203.52 3053
3204.05 3024
3204.59 3054
3205.12 3027
3205.66 2984
3206.19 2928
3206.72 3010
3207.26 3076
3207.79 2864
3208.33 2893
3208.86 3000
3209.39 3172
3209.93 3271
3210.46 3337
3211.00 3326
3211.53 3424
3212.07 3374
3212.60 3588
3213.14 3623
3213.67 3803
3214.20 3406
3214.74 3445
3215.27 3362
3215.81 3353
3216.34 3162
3216.88 3173
3217.41 3067
3217.95 3330
3218.48 3185
3219.02 3196
3219.55 3204
3220.09 2960
3220.62 3084
3221.16 2870
3221.70 3100
3222.23 2961
3222.77 3079
3223.30 3154
3223.84 3293
3224.37 3142
3224.91 3211
3225.44 3113
3225.98 3171
3226.51 3031
3227.05 3081
3227.59 2979
3228.12 3116
3228.66 3005
3229.19 3084
3229.73 3046
3230.27 2947
3230.80 2989
3231.34 2763
3231.87 2661
3232.41 2801
3232.95 2819
3233.48 2688
3234.02 2638
3234.56 2695
3235.09 2871
3235.63 3085
3236.16 2974
3236.70 3072
3237.24 3135
3237.77 3147
3238.31 3106
3238.85 3302
3239.38 3326
3239.92 3301
3240.46 3277
3241.00 3330
3241.53 3286
3242.07 3060
3242.61 3143
3243.14 3239
3243.68 3049
3244.22 3034
3244.75 2977
3245.29 2990
3245.83 2979
3246.37 2845
3246.90 2874
3247.44 2987
3247.98 2908
3248.52 2828
3249.05 2830
3249.59 2770
3250.13 2997
3250.67 3115
3251.20 3191
3251.74 3064
3252.28 3117
3252.82 3075
3253.36 3095
3253.89 3004
3254.43 3130
3254.97 3156
3255.51 3239
3256.05 3378
3256.58 3418
3257.12 3212
3257.66 3457
3258.20 3483
3258.74 3494
3259.28 3441
3259.81 3902
3260.35 3953
3260.89 3860
3261.43 3889
3261.97 4302
3262.51 4711
3263.05 4966
3263.59 5106
3264.12 5745
3264.66 6169
3265.20 6775
3265.74 7701
3266.28 8128
3266.82 8403
3267.36 8723
3267.90 8877
3268.44 8925
3268.98 8110
3269.51 7865
3270.05 7251
3270.59 6595
3271.13 5759
3271.67 5173
3272.21 4733
3272.75 4238
3273.29 3918
3273.83 3620
3274.37 3758
3274.91 3637
3275.45 3612
3275.99 3524
3276.53 3594
3277.07 3392
3277.61 3462
3278.15 3830
3278.69 3663
3279.23 3701
3279.77 3585
3280.31 3582
3280.85 3622
3281.39 3557
3281.93 3726
3282.47 3665
3283.01 3750
3283.55 3480
3284.09 3454
3284.63 3532
3285.17 3584
3285.71 3659
3286.25 3729
3286.79 3858
3287.34 3867
3287.88 4096
3288.42 4148
3288.96 3962
3289.50 4074
3290.04 3903
3290.58 3903
3291.12 4005
3291.66 4121
3292.20 4292
3292.74 4484
3293.29 4904
3293.83 4947
3294.37 5419
3294.91 5578
3295.45 5813
3295.99 5786
3296.53 6112
3297.08 5922
3297.62 5647
3298.16 5540
3298.70 5138
3299.24 4991
3299.78 4944
3300.33 4833
3300.87 4404
3301.41 4120
3301.95 4102
3302.49 3883
3303.04 3873
3303.58 3795
3304.12 3787
3304.66 3937
3305.20 3996
3305.75 3620
3306.29 3528
3306.83 3497
3307.37 3525
3307.92 3442
3308.46 3472
3309.00 3555
3309.54 3465
3310.09 3531
3310.63 3585
3311.17 3932
3311.71 3718
3312.26 3372
3312.80 3532
3313.34 3463
3313.89 3652
3314.43 3599
3314.97 3921
3315.51 4104
3316.06 3884
3316.60 3966
3317.14 4106
3317.69 4265
3318.23 4334
3318.77 4320
3319.32 4351
3319.86 4613
3320.40 4937
3320.95 5261
3321.49 5306
3322.03 5169
3322.58 5422
3323.12 5156
3323.67 5091
3324.21 5046
3324.75 5185
3325.30 5117
3325.84 4966
3326.38 4787
3326.93 4713
3327.47 4498
3328.02 4458
3328.56 4408
3329.10 4757
3329.65 4630
3330.19 4764
3330.74 5480
3331.28 6474
3331.83 7269
3332.37 9013
3332.92 10716
3333.46 12788
3334.00 14711
3334.55 16390
3335.09 17959
3335.64 19063
3336.18 19780
3336.73 20377
3337.27 20585
3337.82 20341
3338.36 19869
3338.91 19145
3339.45 17410
3340.00 16536
3340.54 15085
3341.09 13883
3341.63 12279
3342.18 10265
3342.72 8439
3343.27 7359
3343.81 6699
3344.36 5820
3344.90 5271
3345.45 4855
3346.00 4872
3346.54 4431
3347.09 4388
3347.63 4554
3348.18 4560
3348.72 4665
3349.27 4470
3349.82 4771
3350.36 5029
3350.91 5173
3351.45 5342
3352.00 5183
3352.55 5188
3353.09 5027
3353.64 5049
3354.18 5000
3354.73 4682
3355.28 4836
3355.82 4517
3356.37 4463
3356.92 4310
3357.46 4042
3358.01 4070
3358.56 3982
3359.10 3878
3359.65 4037
3360.20 4060
3360.74 3676
3361.29 3606
3361.84 3667
3362.38 3773
3362.93 3409
3363.48 3629
3364.02 3688
3364.57 3754
3365.12 3777
3365.66 3885
3366.21 3870
3366.76 3952
3367.31 3750
3367.85 3573
3368.40 3882
3368.95 4067
3369.50 4061
3370.04 3770
3370.59 3544
3371.14 3919
3371.69 3831
3372.23 3941
3372.78 4137
3373.33 4173
3373.88 4541
3374.42 4602
3374.97 4680
3375.52 4648
3376.07 4592
3376.62 4328
3377.16 4130
3377.71 4145
3378.26 3922
3378.81 3685
3379.36 3453
3379.91 3602
3380.45 3562
3381.00 3336
3381.55 3366
3382.10 3490
3382.65 3352
3383.20 3388
3383.75 3534
3384.29 3329
3384.84 3310
3385.39 3364
3385.94 3322
3386.49 3241
3387.04 3350
3387.59 3179
3388.14 3151
3388.68 2985
3389.23 3094
3389.78 3066
3390.33 2814
3390.88 2742
3391.43 2757
3391.98 2719
3392.53 2738
3393.08 2796
3393.63 2609
3394.18 2813
3394.73 2663
3395.28 2571
3395.83 2686
3396.38 2492
3396.93 2648
3397.48 2757
3398.02 2702
3398.57 2596
3399.12 2583
3399.67 2558
3400.22 2610
3400.77 2564
3401.32 2538
3401.87 2506
3402.42 2476
3402.97 2462
3403.52 2882
3404.08 2603
3404.63 2766
3405.18 2773
3405.73 2706
3406.28 2706
3406.83 2640
3407.38 2484
3407.93 2583
3408.48 2580
3409.03 2671
3409.58 2624
3410.13 2587
3410.68 2740
3411.23 2741
3411.78 2765
3412.33 2925
3412.89 2895
3413.44 3005
3413.99 3046
3414.54 3079
3415.09 2900
3415.64 2717
3416.19 2998
3416.74 3174
3417.29 2706
3417.85 2594
3418.40 2583
3418.95 2774
3419.50 2699
3420.05 2802
3420.60 2585
3421.16 2470
3421.71 2485
3422.26 2740
3422.81 2740
3423.36 3044
3423.91 2960
3424.47 2990
3425.02 3136
3425.57 3147
3426.12 2721
3426.67 2859
3427.23 3026
3427.78 2683
3428.33 2736
3428.88 2750
3429.44 2516
3429.99 2748
3430.54 2709
3431.09 2707
3431.64 2729
3432.20 2857
3432.75 2834
3433.30 2759
3433.86 2525
3434.41 2612
3434.96 2597
3435.51 2743
3436.07 2670
3436.62 2585
3437.17 2516
3437.73 2518
3438.28 2792
3438.83 2698
3439.38 2802
3439.94 2949
3440.49 2946
3441.04 2816
3441.60 2815
3442.15 2834
3442.70 2786
3443.26 2689
3443.81 2664
3444.36 2506
3444.92 2661
3445.47 2478
3446.03 2392
3446.58 2466
3447.13 2706
3447.69 2541
3448.24 2343
3448.79 2391
3449.35 2271
3449.90 2246
3450.46 2361
3451.01 2453
3451.56 2463
3452.12 2455
3452.67 2243
3453.23 2171
3453.78 2244
3454.34 2379
3454.89 2246
3455.44 2087
3456.00 2384
3456.55 2536
3457.11 2539
3457.66 2243
3458.22 2263
3458.77 2285
3459.33 2479
3459.88 2588
3460.44 2515
3460.99 2475
3461.55 2451
3462.10 2462
3462.66 2500
3463.21 2556
3463.77 2718
3464.32 2567
3464.88 2463
3465.43 2482
3465.99 2572
3466.54 2522
3467.10 2718
3467.65 2797
3468.21 2563
3468.76 2597
3469.32 2683
3469.87 2681
3470.43 2640
3470.99 2669
3471.54 2669
3472.10 2763
3472.65 2663
3473.21 2811
3473.76 2593
3474.32 2581
3474.88 2653
3475.43 2634
3475.99 2673
3476.54 2730
3477.10 2630
3477.66 2777
3478.21 2850
3478.77 2733
3479.33 2987
3479.88 2950
3480.44 2956
3480.99 3006
3481.55 2953
3482.11 3162
3482.66 3245
3483.22 3064
3483.78 2899
3484.33 3153
3484.89 3283
3485.45 3000
3486.00 3115
3486.56 3034
3487.12 2973
3487.68 3093
3488.23 3316
3488.79 3558
3489.35 3869
3489.90 3956
3490.46 4313
3491.02 4511
3491.58 4909
3492.13 5494
3492.69 5722
3493.25 5594
3493.81 5759
3494.36 5640
3494.92 5563
3495.48 5313
3496.04 5359
3496.59 5258
3497.15 5472
3497.71 5260
3498.27 5564
3498.82 5979
3499.38 6104
3499.94 6302
3500.50 6306
3501.06 6886
3501.61 7155
3502.17 7009
3502.73 7639
3503.29 7544
3503.85 7946
3504.41 8338
3504.96 8411
3505.52 8661
3506.08 8656
3506.64 8884
3507.20 8920
3507.76 8756
3508.32 8030
3508.87 7667
3509.43 6928
3509.99 6372
3510.55 6068
3511.11 5229
3511.67 4564
3512.23 4313
3512.79 3811
3513.34 3740
3513.90 3381
3514.46 3300
3515.02 3108
3515.58 3052
3516.14 2995
3516.70 3204
3517.26 3065
3517.82 3028
3518.38 2976
3518.94 3075
3519.50 3137
3520.06 3164
3520.62 2959
3521.18 3084
3521.74 3150
3522.30 3232
3522.86 3212
3523.42 3141
3523.97 3194
3524.53 3305
3525.09 3219
3525.65 3055
3526.21 2941
3526.77 2971
3527.34 2956
3527.90 2697
3528.46 2463
3529.02 2761
3529.58 2674
3530.14 2740
3530.70 2516
3531.26 2499
3531.82 2394
3532.38 2624
3532.94 2714
3533.50 2777
3534.06 2828
3534.62 2878
3535.18 2870
3535.74 2748
3536.30 2943
3536.86 3021
3537.43 3116
3537.99 3126
3538.55 3162
3539.11 3136
3539.67 3107
3540.23 3100
3540.79 3235
3541.35 3195
3541.91 3191
3542.48 3107
3543.04 3227
3543.60 3251
3544.16 3256
3544.72 3154
3545.28 2963
3545.84 2896
3546.41 2893
3546.97 2961
3547.53 2688
3548.09 2667
3548.65 2515
3549.22 2603
3549.78 2504
3550.34 2564
3550.90 2486
3551.46 2364
3552.03 2399
3552.59 2292
3553.15 2411
3553.71 2464
3554.27 2428
3554.84 2436
3555.40 2181
3555.96 2230
3556.52 2435
3557.09 2415
3557.65 2298
3558.21 2299
3558.77 2432
3559.34 2587
3559.90 2504
3560.46 2502
3561.03 2536
3561.59 2548
3562.15 2515
3562.71 2676
3563.28 2463
3563.84 2614
3564.40 2658
3564.97 2815
3565.53 2467
3566.09 2260
3566.66 2526
3567.22 2404
3567.78 2408
3568.35 2079
3568.91 2211
3569.47 2164
3570.04 2198
3570.60 2328
3571.16 2353
3571.73 2322
3572.29 2485
3572.85 2292
3573.42 2388
3573.98 2461
3574.55 2381
3575.11 2284
3575.67 2564
3576.24 2724
3576.80 2754
3577.37 2644
3577.93 2609
3578.49 2640
3579.06 2788
3579.62 2769
3580.19 2749
3580.75 2489
3581.32 2469
3581.88 2539
3582.45 2509
3583.01 2586
3583.57 2607
3584.14 2440
3584.70 2420
3585.27 2288
3585.83 2365
3586.40 2394
3586.96 2213
3587.53 2284
3588.09 2420
3588.66 2495
3589.22 2359
3589.79 2338
3590.35 2462
3590.92 2427
3591.48 2475
3592.05 2418
3592.61 2468
3593.18 2233
3593.75 2462
3594.31 2387
3594.88 2353
3595.44 2425
3596.01 2360
3596.57 2500
3597.14 2485
3597.70 2343
3598.27 2254
3598.84 2384
3599.40 2407
3599.97 2432
3600.53 2430
3601.10 2461
3601.67 2400
3602.23 2378
3602.80 2349
3603.36 2306
3603.93 2251
3604.50 2330
3605.06 2446
3605.63 2269
3606.20 2416
3606.76 2317
3607.33 2261
3607.89 2253
3608.46 2104
3609.03 2109
3609.59 1997
3610.16 2105
3610.73 2047
3611.29 2102
3611.86 2214
3612.43 2088
3613.00 2272
3613.56 2331
3614.13 2407
3614.70 2538
3615.26 2825
3615.83 3016
3616.40 3318
3616.97 3905
3617.53 4062
3618.10 4318
3618.67 4511
3619.23 4447
3619.80 4708
3620.37 4736
3620.94 4418
3621.50 4305
3622.07 3937
3622.64 3703
3623.21 3533
3623.78 3279
3624.34 2820
3624.91 2766
3625.48 2598
3626.05 2541
3626.61 2425
3627.18 2425
3627.75 2194
3628.32 2191
3628.89 2290
3629.46 2133
3630.02 2191
3630.59 2264
3631.16 2223
3631.73 2331
3632.30 2230
3632.87 2171
3633.43 2239
3634.00 2111
3634.57 2277
3635.14 2267
3635.71 2338
3636.28 2259
3636.85 2305
3637.41 2504
3637.98 2630
3638.55 2674
3639.12 2883
3639.69 3030
3640.26 3068
3640.83 3468
3641.40 3857
3641.97 3563
3642.54 3483
3643.11 3937
3643.68 4102
3644.24 3972
3644.81 3699
3645.38 3245
3645.95 3273
3646.52 2987
3647.09 2852
3647.66 2797
3648.23 2753
3648.80 3003
3649.37 2904
3649.94 2789
3650.51 2742
3651.08 2799
3651.65 2928
3652.22 3093
3652.79 3069
3653.36 2822
3653.93 2931
3654.50 2999
3655.07 3075
3655.64 2975
3656.21 2836
3656.78 2982
3657.35 3087
3657.92 3034
3658.49 3058
3659.06 3227
3659.63 3511
3660.20 3557
3660.78 3423
3661.35 3390
3661.92 3142
3662.49 3122
3663.06 3272
3663.63 3004
3664.20 2926
3664.77 2744
3665.34 2819
3665.91 2703
3666.48 2794
3667.06 2795
3667.63 2703
3668.20 2806
3668.77 2788
3669.34 2631
3669.91 2617
3670.48 2469
3671.05 2525
3671.63 2501
3672.20 2436
3672.77 2655
3673.34 2623
3673.91 2761
3674.48 2598
3675.06 2574
3675.63 2838
3676.20 2903
3676.77 2764
3677.34 2810
3677.92 2803
3678.49 2829
3679.06 2719
3679.63 2635
3680.20 2599
3680.78 2469
3681.35 2547
3681.92 2578
3682.49 2445
3683.07 2506
3683.64 2614
3684.21 2468
3684.78 2234
3685.36 2366
3685.93 2660
3686.50 2844
3687.07 2831
3687.65 3053
3688.22 3389
3688.79 3308
3689.37 3553
3689.94 3519
3690.51 3627
3691.08 3521
3691.66 3715
3692.23 3454
3692.80 3398
3693.38 3155
3693.95 2922
3694.52 2985
3695.10 2779
3695.67 2710
3696.24 2784
3696.82 2643
3697.39 2779
3697.96 2824
3698.54 2758
3699.11 2667
3699.68 2736
3700.26 2675
3700.83 2795
3701.41 2734
3701.98 2640
3702.55 2554
3703.13 2591
3703.70 2590
3704.28 2429
3704.85 2622
3705.42 2653
3706.00 2485
3706.57 2160
3707.15 2412
3707.72 2571
3708.30 2546
3708.87 2542
3709.44 2479
3710.02 2526
3710.59 2495
3711.17 2584
3711.74 2636
3712.32 2502
3712.89 2463
3713.47 2367
3714.04 2539
3714.62 2558
3715.19 2477
3715.77 2391
3716.34 2292
3716.92 2268
3717.49 2307
3718.07 2265
3718.64 2340
3719.22 2270
3719.79 2248
3720.37 2110
3720.94 2157
3721.52 2179
3722.09 2190
3722.67 2219
3723.24 2155
3723.82 2270
3724.40 2273
3724.97 2157
3725.55 2171
3726.12 2111
3726.70 2149
3727.27 2353
3727.85 2320
3728.43 2342
3729.00 2585
3729.58 2428
3730.15 2217
3730.73 2408
3731.31 2427
3731.88 2767
3732.46 2774
3733.03 2982
3733.61 3050
3734.19 3097
3734.76 2936
3735.34 3151
3735.92 2792
3736.49 2812
3737.07 2708
3737.65 2688
3738.22 2440
3738.80 2454
3739.38 2441
3739.95 2607
3740.53 2338
3741.11 2257
3741.68 2268
3742.26 2145
3742.84 2125
3743.42 2062
3743.99 2119
3744.57 2235
3745.15 2132
3745.72 2258
3746.30 2326
3746.88 2315
3747.46 2289
3748.03 2170
3748.61 2252
3749.19 2313
3749.77 2259
3750.34 2270
3750.92 2169
3751.50 2141
3752.08 2164
3752.65 2204
3753.23 2137
3753.81 2190
3754.39 2185
3754.97 2080
3755.54 1987
3756.12 2098
3756.70 1951
3757.28 1893
3757.86 1836
3758.44 1848
3759.01 1891
3759.59 2038
3760.17 1919
3760.75 1999
3761.33 2181
3761.91 2199
3762.48 2138
3763.06 2044
3763.64 2306
3764.22 2401
3764.80 2280
3765.38 2165
3765.96 2070
3766.53 2248
3767.11 2179
3767.69 2090
3768.27 2053
3768.85 2064
3769.43 1994
3770.01 2153
3770.59 2043
3771.17 2071
3771.75 1916
3772.33 1841
3772.91 2177
3773.48 1997
3774.06 1994
3774.64 2231
3775.22 2214
3775.80 2066
3776.38 2095
3776.96 2094
3777.54 2043
3778.12 2061
3778.70 2051
3779.28 2087
3779.86 2255
3780.44 2310
3781.02 2168
3781.60 2048
3782.18 2114
3782.76 2074
3783.34 2029
3783.92 1985
3784.50 1941
3785.08 1956
3785.66 2010
3786.24 1966
3786.82 2099
3787.40 2124
3787.98 2109
3788.56 1990
3789.15 1982
3789.73 1989
3790.31 1947
3790.89 1986
3791.47 2135
3792.05 2223
3792.63 2304
3793.21 2132
3793.79 2170
3794.37 2095
3794.95 2101
3795.53 2008
3796.12 2147
3796.70 1961
3797.28 1991
3797.86 1923
3798.44 1966
3799.02 1948
3799.60 1892
3800.18 2010
3800.77 2213
3801.35 2204
3801.93 2243
3802.51 2188
3803.09 2160
3803.67 2191
3804.26 2213
3804.84 2202
3805.42 2322
3806.00 2208
3806.58 2517
3807.17 2720
3807.75 2392
3808.33 2474
3808.91 2552
3809.49 2522
3810.08 2720
3810.66 2727
3811.24 2493
3811.82 2391
3812.41 2704
3812.99 2720
3813.57 2716
3814.15 2629
3814.74 2772
3815.32 2555
3815.90 2418
3816.48 2512
3817.07 2612
3817.65 2563
3818.23 2676
3818.81 2459
3819.40 2326
3819.98 2071
3820.56 2084
3821.15 2283
3821.73 2175
3822.31 2292
3822.90 2112
3823.48 2155
3824.06 2101
3824.65 2064
3825.23 1863
3825.81 1975
3826.40 1941
3826.98 1996
3827.56 1955
3828.15 2067
3828.73 1944
3829.31 1809
3829.90 1963
3830.48 2071
3831.06 2114
3831.65 2112
3832.23 2292
3832.82 2218
3833.40 2027
3833.98 2031
3834.57 2212
3835.15 2111
3835.74 2111
3836.32 1901
3836.91 2033
3837.49 2071
3838.07 2113
3838.66 2031
3839.24 2088
3839.83 2013
3840.41 2132
3841.00 2110
3841.58 1944
3842.17 2114
3842.75 1847
3843.34 1897
3843.92 1894
3844.50 1928
3845.09 1968
3845.67 2031
3846.26 1909
3846.84 1995
3847.43 2009
3848.01 1958
3848.60 1895
3849.18 1869
3849.77 1909
3850.36 1989
3850.94 1941
3851.53 2003
3852.11 1848
3852.70 1933
3853.28 2081
3853.87 2038
3854.45 2061
3855.04 1899
3855.62 2119
3856.21 2021
3856.80 2007
3857.38 2270
3857.97 2468
3858.55 2554
3859.14 2595
3859.73 2906
3860.31 3065
3860.90 3179
3861.48 3362
3862.07 3601
3862.66 3717
3863.24 3771
3863.83 4017
3864.42 3856
3865.00 3772
3865.59 3762
3866.17 3630
3866.76 3353
3867.35 3098
3867.93 2837
3868.52 2743
3869.11 2509
3869.69 2461
3870.28 2366
3870.87 2195
3871.45 2270
3872.04 2188
3872.63 2297
3873.22 2361
3873.80 2155
3874.39 2203
3874.98 2407
3875.56 2385
3876.15 2370
3876.74 2411
3877.33 2443
3877.91 2331
3878.50 2112
3879.09 2057
3879.68 2155
3880.26 2235
3880.85 2059
3881.44 2023
3882.03 1951
3882.61 1813
3883.20 1934
3883.79 2007
3884.38 1904
3884.97 1999
3885.55 1997
3886.14 1939
3886.73 1922
3887.32 1940
3887.91 2132
3888.49 2091
3889.08 2150
3889.67 2394
3890.26 2244
3890.85 2306
3891.44 2393
3892.02 2328
3892.61 2465
3893.20 2466
3893.79 2427
3894.38 2486
3894.97 2487
3895.56 2431
3896.14 2309
3896.73 2249
3897.32 2381
3897.91 2073
3898.50 2214
3899.09 2231
3899.68 2234
3900.27 2128
3900.86 2162
3901.44 2024
3902.03 2016
3902.62 2192
3903.21 2311
3903.80 2345
3904.39 2351
3904.98 2182
3905.57 2131
3906.16 2103
3906.75 2178
3907.34 2150
3907.93 2302
3908.52 2260
3909.11 2121
3909.70 2037
3910.29 2057
3910.88 2063
3911.47 1930
3912.06 1939
3912.65 1940
3913.24 1910
3913.83 1793
3914.42 1923
3915.01 1921
3915.60 1962
3916.19 2041
3916.78 1825
3917.37 1688
3917.96 1810
3918.55 2012
3919.14 1972
3919.73 1984
3920.32 2057
3920.91 2113
3921.50 1945
3922.09 1979
3922.68 2036
3923.27 1840
3923.87 1990
3924.46 1879
3925.05 1974
3925.64 2049
3926.23 2035
3926.82 1817
3927.41 1822
3928.00 1817
3928.59 1837
3929.18 1900
3929.78 1956
3930.37 1876
3930.96 1838
3931.55 1826
3932.14 1840
3932.73 1846
3933.32 1837
3933.92 1783
3934.51 1824
3935.10 1768
3935.69 1736
3936.28 1815
3936.87 1820
3937.47 1881
3938.06 1892
3938.65 1817
3939.24 1733
3939.83 1712
3940.43 2010
3941.02 2059
3941.61 1995
3942.20 1791
3942.80 1941
3943.39 2058
3943.98 2028
3944.57 1941
3945.17 1783
3945.76 1931
3946.35 1952
3946.94 1879
3947.54 1925
3948.13 1973
3948.72 1780
3949.31 1722
3949.91 1779
3950.50 1865
3951.09 1740
3951.68 1880
3952.28 1846
3952.87 1862
3953.46 1815
3954.06 1885
3954.65 1862
3955.24 1899
3955.84 1922
3956.43 2118
3957.02 2072
3957.62 2009
3958.21 2016
3958.80 2040
3959.40 2116
3959.99 2040
3960.58 1935
3961.18 1958
3961.77 2064
3962.37 2055
3962.96 1934
3963.55 2000
3964.15 1942
3964.74 2030
3965.33 1840
3965.93 1968
3966.52 1983
3967.12 2040
3967.71 2023
3968.31 2031
3968.90 2110
3969.49 2060
3970.09 1927
3970.68 1957
3971.28 1919
3971.87 1986
3972.47 1913
3973.06 1790
3973.65 2022
3974.25 2002
3974.84 1787
3975.44 1836
3976.03 1979
3976.63 1899
3977.22 2058
3977.82 2017
3978.41 1901
3979.01 1922
3979.60 1873
3980.20 1866
3980.79 1904
3981.39 1744
3981.98 1868
3982.58 1853
3983.17 1869
3983.77 2017
3984.36 1892
3984.96 1834
3985.56 2037
3986.15 2093
3986.75 1902
3987.34 1924
3987.94 1914
3988.53 1922
3989.13 1963
3989.73 1916
3990.32 1925
3990.92 2025
3991.51 2099
3992.11 2062
3992.71 1961
3993.30 2066
3993.90 2169
3994.49 2103
3995.09 1986
3995.69 1902
3996.28 2112
3996.88 2212
3997.47 2116
3998.07 2095
3998.67 2096
3999.26 2004
3999.86 1993
4000.46 2073
4001.05 2100
4001.65 1987
4002.25 2131
4002.84 2084
4003.44 2162
4004.04 2124
4004.63 2154
4005.23 2132
4005.83 2140
4006.43 2152
4007.02 2192
4007.62 2183
4008.22 2270
4008.81 2349
4009.41 2277
4010.01 2286
4010.61 2354
4011.20 2401
4011.80 2265
4012.40 2260
4013.00 2314
4013.59 2340
4014.19 2323
4014.79 2474
4015.39 2459
4015.98 2412
4016.58 2451
4017.18 2649
4017.78 2688
4018.38 2511
4018.97 2448
4019.57 2530
4020.17 2470
4020.77 2438
4021.37 2331
4021.96 2202
4022.56 2219
4023.16 2151
4023.76 2145
4024.36 2112
4024.96 2086
4025.55 2063
4026.15 2191
4026.75 2141
4027.35 2179
4027.95 2315
4028.55 2265
4029.15 2421
4029.74 2638
4030.34 2388
4030.94 2266
4031.54 2332
4032.14 2257
4032.74 2280
4033.34 2265
4033.94 2221
4034.54 2044
4035.14 1916
4035.73 1920
4036.33 2016
4036.93 1898
4037.53 1770
4038.13 1920
4038.73 1909
4039.33 1805
4039.93 1801
4040.53 1765
4041.13 1840
4041.73 1862
4042.33 1851
4042.93 1913
4043.53 1901
4044.13 1740
4044.73 1764
4045.33 1913
4045.93 1804
4046.53 1802
4047.13 1770
4047.73 1982
4048.33 1913
4048.93 2061
4049.53 1915
4050.13 1832
4050.73 1896
4051.33 1995
4051.93 2040
4052.53 2104
4053.13 2135
4053.73 2188
4054.33 2145
4054.93 1930
4055.53 2095
4056.13 2034
4056.74 1950
4057.34 1882
4057.94 1922
4058.54 1762
4059.14 1817
4059.74 1766
4060.34 1687
4060.94 1700
4061.54 1808
4062.14 1814
4062.75 1773
4063.35 1676
4063.95 1677
4064.55 1658
4065.15 1830
4065.75 1818
4066.35 1730
4066.96 1758
4067.56 1725
4068.16 1740
4068.76 1629
4069.36 1686
4069.96 1732
4070.57 1597
4071.17 1523
4071.77 1757
4072.37 1676
4072.97 1828
4073.58 1850
4074.18 1684
4074.78 1722
4075.38 1772
4075.98 1805
4076.59 1802
4077.19 1760
4077.79 1834
4078.39 2008
4079.00 1873
4079.60 1757
4080.20 1776
4080.80 1759
4081.41 1652
4082.01 1700
4082.61 1701
4083.21 1662
4083.82 1807
4084.42 1739
4085.02 1690
4085.63 1792
4086.23 1766
4086.83 1697
4087.43 1836
4088.04 1688
4088.64 1569
4089.24 1539
4089.85 1613
4090.45 1622
4091.05 1700
4091.66 1829
4092.26 1800
4092.86 1739
4093.47 1761
4094.07 1776
4094.67 1813
4095.28 1764
4095.88 1774
4096.49 1695
4097.09 1651
4097.69 1748
4098.30 1792
4098.90 1883
4099.50 1879
4100.11 1907
4100.71 1883
4101.32 1958
4101.92 1913
4102.52 1750
4103.13 1679
4103.73 1662
4104.34 1662
4104.94 1668
4105.55 1743
4106.15 1806
4106.76 1754
4107.36 1667
4107.96 1525
4108.57 1588
4109.17 1812
4109.78 1809
4110.38 1775
4110.99 1664
4111.59 1719
4112.20 1761
4112.80 1827
4113.41 1802
4114.01 1739
4114.62 1730
4115.22 1886
4115.83 1743
4116.43 1636
4117.04 1645
4117.64 1847
4118.25 1766
4118.85 1672
4119.46 1823
4120.06 1770
4120.67 1779
4121.28 1644
4121.88 1623
4122.49 1869
4123.09 1849
4123.70 1744
4124.30 1787
4124.91 1887
4125.52 1794
4126.12 1804
4126.73 1764
4127.33 1861
4127.94 1735
4128.55 1724
4129.15 1677
4129.76 1819
4130.36 1669
4130.97 1701
4131.58 1706
4132.18 1687
4132.79 1663
4133.40 1624
4134.00 1842
4134.61 1971
4135.22 1927
4135.82 1934
4136.43 1997
4137.04 1932
4137.64 1960
4138.25 2103
4138.86 2278
4139.46 2270
4140.07 2109
4140.68 2279
4141.28 2394
4141.89 2409
4142.50 2366
4143.11 2444
4143.71 2489
4144.32 2468
4144.93 2387
4145.53 2261
4146.14 2269
4146.75 2373
4147.36 2033
4147.96 1915
4148.57 1926
4149.18 1813
4149.79 1670
4150.39 1601
4151.00 1685
4151.61 1675
4152.22 1611
4152.83 1592
4153.43 1714
4154.04 1817
4154.65 1561
4155.26 1718
4155.87 1821
4156.47 1653
4157.08 1735
4157.69 1813
4158.30 1855
4158.91 1680
4159.52 1574
4160.12 1752
4160.73 1545
4161.34 1778
4161.95 1835
4162.56 1867
4163.17 2015
4163.77 1981
4164.38 1977
4164.99 2050
4165.60 2056
4166.21 2076
4166.82 1976
4167.43 2020
4168.04 2189
4168.65 1992
4169.25 1779
4169.86 1735
4170.47 1784
4171.08 1840
4171.69 1931
4172.30 1823
4172.91 1938
4173.52 1934
4174.13 1848
4174.74 1831
4175.35 1924
4175.96 1862
4176.57 1823
4177.18 1735
4177.79 1757
4178.40 1732
4179.01 1904
4179.62 1856
4180.23 1917
4180.84 1877
4181.45 1843
4182.06 1772
4182.67 1848
4183.28 1793
4183.89 1780
4184.50 1787
4185.11 1879
4185.72 1633
4186.33 1661
4186.94 1707
4187.55 1728
4188.16 1658
4188.77 1640
4189.38 1676
4189.99 1978
4190.60 1978
4191.21 1913
4191.82 2064
4192.43 1954
4193.04 2063
4193.65 2161
4194.26 2100
4194.88 2072
4195.49 2296
4196.10 2422
4196.71 2349
4197.32 2362
4197.93 2337
4198.54 2182
4199.15 2367
4199.76 2412
4200.38 2243
4200.99 2166
4201.60 2025
4202.21 2055
4202.82 2027
4203.43 2107
4204.05 1982
4204.66 1897
4205.27 1748
4205.88 1750
4206.49 1699
4207.10 1755
4207.72 1885
4208.33 1851
4208.94 1656
4209.55 1679
4210.16 1774
4210.78 1845
4211.39 2029
4212.00 1991
4212.61 1957
4213.22 1977
4213.84 2105
4214.45 1945
4215.06 1997
4215.67 2097
4216.29 2076
4216.90 2004
4217.51 2196
4218.12 2225
4218.74 2252
4219.35 2344
4219.96 2360
4220.58 2539
4221.19 2823
4221.80 2951
4222.41 3021
4223.03 3066
4223.64 2933
4224.25 3086
4224.87 3299
4225.48 3119
4226.09 3257
4226.71 3294
4227.32 3233
4227.93 3371
4228.55 3288
4229.16 3465
4229.77 3454
4230.39 3227
4231.00 3487
4231.61 3520
4232.23 3447
4232.84 3700
4233.45 3831
4234.07 3995
4234.68 3937
4235.30 4022
4235.91 4454
4236.52 4802
4237.14 4321
4237.75 3902
4238.37 3734
4238.98 3592
4239.59 3567
4240.21 3240
4240.82 2880
4241.44 2670
4242.05 2536
4242.67 2500
4243.28 2365
4243.90 2391
4244.51 2473
4245.12 2436
4245.74 2249
4246.35 2394
4246.97 2530
4247.58 2413
4248.20 2380
4248.81 2336
4249.43 2212
4250.04 2268
4250.66 2337
4251.27 2346
4251.89 2351
4252.50 2325
4253.12 2209
4253.73 2037
4254.35 1972
4254.96 1907
4255.58 1955
4256.19 1974
4256.81 2081
4257.43 2127
4258.04 1953
4258.66 1932
4259.27 2005
4259.89 1989
4260.50 2039
4261.12 1974
4261.73 1995
4262.35 1859
4262.97 1980
4263.58 2052
4264.20 2029
4264.81 1830
4265.43 1989
4266.05 1950
4266.66 2061
4267.28 2001
4267.90 2189
4268.51 2163
4269.13 2041
4269.74 1925
4270.36 1838
4270.98 1931
4271.59 1973
4272.21 1978
4272.83 1983
4273.44 1977
4274.06 2076
4274.68 1994
4275.29 2058
4275.91 2256
4276.53 2144
4277.14 2281
4277.76 2217
4278.38 2199
4279.00 2113
4279.61 2083
4280.23 1962
4280.85 2029
4281.46 1983
4282.08 1863
4282.70 1847
4283.32 1705
4283.93 1682
4284.55 1723
4285.17 1805
4285.79 1895
4286.40 2084
4287.02 2057
4287.64 1888
4288.26 1744
4288.87 1726
4289.49 1858
4290.11 1904
4290.73 1769
4291.35 1859
4291.96 1793
4292.58 1945
4293.20 1857
4293.82 1723
4294.44 1677
4295.05 1703
4295.67 1717
4296.29 1756
4296.91 1738
4297.53 1648
4298.15 1550
4298.76 1655
4299.38 1893
4300.00 1688
4300.62 1562
4301.24 1538
4301.86 1673
4302.48 1714
4303.09 1714
4303.71 1718
4304.33 1750
4304.95 1760
4305.57 1739
4306.19 1698
4306.81 1826
4307.43 1923
4308.05 1818
4308.67 1889
4309.28 2017
4309.90 1866
4310.52 1793
4311.14 1760
4311.76 1730
4312.38 1699
4313.00 1685
4313.62 1530
4314.24 1702
4314.86 1736
4315.48 1666
4316.10 1816
4316.72 1742
4317.34 1731
4317.96 1787
4318.58 1563
4319.20 1611
4319.82 1779
4320.44 2010
4321.06 1863
4321.68 1893
4322.30 1914
4322.92 1998
4323.54 1988
4324.16 1844
4324.78 1866
4325.40 1991
4326.02 1837
4326.64 1868
4327.26 1880
4327.88 1832
4328.50 1782
4329.12 1780
4329.74 1726
4330.36 1909
4330.99 1645
4331.61 1812
4332.23 1720
4332.85 1766
4333.47 1871
4334.09 1782
4334.71 1820
4335.33 1830
4335.95 1780
4336.57 1729
4337.20 1752
4337.82 1974
4338.44 1895
4339.06 1876
4339.68 1988
4340.30 1997
4340.92 1946
4341.55 2030
4342.17 2066
4342.79 2046
4343.41 2129
4344.03 2279
4344.65 2342
4345.28 2572
4345.90 2864
4346.52 3021
4347.14 3315
4347.76 3248
4348.39 3250
4349.01 3407
4349.63 3057
4350.25 2893
4350.87 2706
4351.50 2380
4352.12 2244
4352.74 2293
4353.36 2110
4353.99 1801
4354.61 1884
4355.23 1882
4355.85 1903
4356.48 1769
4357.10 1808
4357.72 1775
4358.34 1824
4358.97 1849
4359.59 1742
4360.21 1737
4360.84 1717
4361.46 1787
4362.08 1916
4362.70 1869
4363.33 1800
4363.95 1895
4364.57 1819
4365.20 1794
4365.82 1800
4366.44 1862
4367.07 1822
4367.69 1843
4368.31 1729
4368.94 1547
4369.56 1606
4370.19 1518
4370.81 1553
4371.43 1521
4372.06 1504
4372.68 1504
4373.30 1713
4373.93 1510
4374.55 1576
4375.18 1599
4375.80 1624
4376.42 1632
4377.05 1761
4377.67 1761
4378.30 1703
4378.92 1707
4379.54 1618
4380.17 1637
4380.79 1748
4381.42 1711
4382.04 1864
4382.67 1763
4383.29 2009
4383.92 1827
4384.54 1657
4385.16 1695
4385.79 1743
4386.41 1812
4387.04 1613
4387.66 1739
4388.29 1783
4388.91 1784
4389.54 1729
4390.16 1637
4390.79 1501
4391.41 1530
4392.04 1545
4392.66 1560
4393.29 1569
4393.91 1645
4394.54 1722
4395.17 1601
4395.79 1781
4396.42 1585
4397.04 1607
4397.67 1669
4398.29 1715
4398.92 1697
4399.54 1573
4400.17 1642
4400.80 1701
4401.42 1774
4402.05 1840
4402.67 1720
4403.30 1750
4403.93 1602
4404.55 1704
4405.18 1650
4405.80 1619
4406.43 1804
4407.06 1734
4407.68 1572
4408.31 1577
4408.93 1730
4409.56 1820
4410.19 1722
4410.81 1719
4411.44 1662
4412.07 1597
4412.69 1548
4413.32 1641
4413.95 1615
4414.57 1724
4415.20 1621
4415.83 1611
4416.45 1540
4417.08 1771
4417.71 1679
4418.34 1628
4418.96 1732
4419.59 1709
4420.22 1523
4420.84 1586
4421.47 1604
4422.10 1741
4422.73 1556
4423.35 1527
4423.98 1663
4424.61 1512
4425.24 1477
4425.86 1494
4426.49 1369
4427.12 1303
4427.75 1417
4428.37 1454
4429.00 1417
4429.63 1574
4430.26 1405
4430.89 1198
4431.51 1458
4432.14 1515
4432.77 1520
4433.40 1452
4434.03 1508
4434.65 1444
4435.28 1376
4435.91 1485
4436.54 1594
4437.17 1474
4437.80 1435
4438.42 1476
4439.05 1657
4439.68 1559
4440.31 1525
4440.94 1412
4441.57 1439
4442.20 1466
4442.82 1499
4443.45 1437
4444.08 1426
4444.71 1450
4445.34 1465
4445.97 1489
4446.60 1465
4447.23 1543
4447.86 1590
4448.48 1635
4449.11 1611
4449.74 1606
4450.37 1574
4451.00 1534
4451.63 1544
4452.26 1718
4452.89 1822
4453.52 1672
4454.15 1607
4454.78 1593
4455.41 1433
4456.04 1584
4456.67 1650
4457.30 1652
4457.93 1621
4458.56 1629
4459.19 1469
4459.82 1496
4460.45 1531
4461.08 1488
4461.71 1556
4462.34 1551
4462.97 1442
4463.60 1609
4464.23 1597
4464.86 1393
4465.49 1334
4466.12 1444
4466.75 1513
4467.38 1456
4468.01 1437
4468.64 1570
4469.27 1389
4469.90 1547
4470.53 1479
4471.16 1415
4471.80 1491
4472.43 1398
4473.06 1306
4473.69 1441
4474.32 1404
4474.95 1364
4475.58 1365
4476.21 1314
4476.84 1372
4477.47 1451
4478.11 1394
4478.74 1469
4479.37 1311
4480.00 1477
4480.63 1440
4481.26 1489
4481.89 1410
4482.53 1434
4483.16 1472
4483.79 1714
4484.42 1602
4485.05 1569
4485.68 1546
4486.32 1580
4486.95 1479
4487.58 1450
4488.21 1438
4488.84 1431
4489.48 1581
4490.11 1561
4490.74 1269
4491.37 1446
4492.00 1557
4492.64 1465
4493.27 1419
4493.90 1404
4494.53 1506
4495.17 1554
4495.80 1449
4496.43 1452
4497.06 1519
4497.70 1357
4498.33 1397
4498.96 1505
4499.60 1391
4500.23 1559
4500.86 1597
4501.49 1634
4502.13 1740
4502.76 1754
4503.39 1788
4504.03 1880
4504.66 1914
4505.29 1795
4505.93 1800
4506.56 1828
4507.19 1780
4507.83 1772
4508.46 1743
4509.09 1620
4509.73 1649
4510.36 1503
4510.99 1640
4511.63 1596
4512.26 1678
4512.89 1526
4513.53 1637
4514.16 1624
4514.80 1454
4515.43 1420
4516.06 1594
4516.70 1633
4517.33 1645
4517.96 1435
4518.60 1429
4519.23 1443
4519.87 1520
4520.50 1615
4521.14 1578
4521.77 1459
4522.40 1533
4523.04 1698
4523.67 1496
4524.31 1463
4524.94 1598
4525.58 1576
4526.21 1604
4526.85 1817
4527.48 1735
4528.12 1912
4528.75 2243
4529.39 2383
4530.02 2502
4530.66 2765
4531.29 2906
4531.93 2967
4532.56 3185
4533.20 3259
4533.83 3302
4534.47 3397
4535.10 3199
4535.74 3067
4536.37 2985
4537.01 2570
4537.64 2347
4538.28 2225
4538.91 1989
4539.55 1865
4540.19 1757
4540.82 1707
4541.46 1792
4542.09 1762
4542.73 1588
4543.36 1601
4544.00 1549
4544.64 1666
4545.27 1690
4545.91 1697
4546.54 1816
4547.18 1789
4547.82 1947
4548.45 1989
4549.09 1817
4549.73 1800
4550.36 1975
4551.00 1886
4551.63 1884
4552.27 1868
4552.91 1847
4553.54 1970
4554.18 1897
4554.82 1779
4555.45 1770
4556.09 1795
4556.73 1625
4557.36 1631
4558.00 1609
4558.64 1583
4559.27 1575
4559.91 1566
4560.55 1591
4561.19 1600
4561.82 1481
4562.46 1472
4563.10 1527
4563.73 1604
4564.37 1619
4565.01 1584
4565.65 1499
4566.28 1585
4566.92 1647
4567.56 1533
4568.20 1588
4568.83 1652
4569.47 1655
4570.11 1708
4570.75 1666
4571.39 1595
4572.02 1646
4572.66 1563
4573.30 1539
4573.94 1415
4574.58 1580
4575.21 1554
4575.85 1493
4576.49 1461
4577.13 1493
4577.77 1552
4578.40 1558
4579.04 1455
4579.68 1491
4580.32 1490
4580.96 1457
4581.60 1303
4582.24 1507
4582.87 1519
4583.51 1518
4584.15 1652
4584.79 1548
4585.43 1553
4586.07 1574
4586.71 1926
4587.35 1709
4587.98 1579
4588.62 1703
4589.26 1712
4589.90 1888
4590.54 1824
4591.18 1832
4591.82 1769
4592.46 1774
4593.10 1817
4593.74 1751
4594.38 1629
4595.02 1647
4595.66 1528
4596.29 1506
4596.93 1588
4597.57 1647
4598.21 1576
4598.85 1556
4599.49 1558
4600.13 1504
4600.77 1542
4601.41 1633
4602.05 1607
4602.69 1735
4603.33 1627
4603.97 1701
4604.61 1591
4605.25 1640
4605.89 1651
4606.53 1693
4607.17 1831
4607.81 1825
4608.45 1758
4609.10 1739
4609.74 1745
4610.38 1830
4611.02 1762
4611.66 1687
4612.30 1622
4612.94 1641
4613.58 1638
4614.22 1734
4614.86 1590
4615.50 1627
4616.14 1660
4616.78 1588
4617.42 1601
4618.07 1479
4618.71 1529
4619.35 1552
4619.99 1413
4620.63 1515
4621.27 1614
4621.91 1583
4622.55 1540
4623.20 1491
4623.84 1414
4624.48 1546
4625.12 1542
4625.76 1536
4626.40 1523
4627.05 1423
4627.69 1555
4628.33 1544
4628.97 1423
4629.61 1458
4630.25 1384
4630.90 1440
4631.54 1399
4632.18 1466
4632.82 1429
4633.46 1502
4634.11 1531
4634.75 1552
4635.39 1567
4636.03 1665
4636.68 1548
4637.32 1628
4637.96 1777
4638.60 1765
4639.25 1755
4639.89 1760
4640.53 1878
4641.17 1735
4641.82 1673
4642.46 1620
4643.10 1635
4643.75 1551
4644.39 1483
4645.03 1565
4645.67 1634
4646.32 1568
4646.96 1524
4647.60 1487
4648.25 1552
4648.89 1554
4649.53 1597
4650.18 1677
4650.82 1642
4651.46 1493
4652.11 1704
4652.75 1831
4653.39 1786
4654.04 1905
4654.68 1680
4655.32 1744
4655.97 1590
4656.61 1649
4657.26 1592
4657.90 1516
4658.54 1533
4659.19 1462
4659.83 1529
4660.47 1483
4661.12 1389
4661.76 1409
4662.41 1401
4663.05 1362
4663.70 1320
4664.34 1316
4664.98 1411
4665.63 1311
4666.27 1317
4666.92 1303
4667.56 1410
4668.21 1442
4668.85 1342
4669.50 1373
4670.14 1367
4670.78 1370
4671.43 1294
4672.07 1432
4672.72 1532
4673.36 1339
4674.01 1409
4674.65 1452
4675.30 1392
4675.94 1401
4676.59 1401
4677.23 1513
4677.88 1484
4678.52 1410
4679.17 1439
4679.82 1467
4680.46 1429
4681.11 1447
4681.75 1503
4682.40 1391
4683.04 1392
4683.69 1451
4684.33 1436
4684.98 1427
4685.63 1417
4686.27 1454
4686.92 1542
4687.56 1476
4688.21 1455
4688.85 1378
4689.50 1241
4690.15 1344
4690.79 1395
4691.44 1395
4692.09 1457
4692.73 1411
4693.38 1393
4694.02 1416
4694.67 1611
4695.32 1581
4695.96 1566
4696.61 1553
4697.26 1629
4697.90 1718
4698.55 1626
4699.20 1628
4699.84 1751
4700.49 1783
4701.14 1709
4701.78 1580
4702.43 1560
4703.08 1537
4703.72 1513
4704.37 1338
4705.02 1457
4705.67 1613
4706.31 1567
4706.96 1607
4707.61 1381
4708.25 1488
4708.90 1553
4709.55 1620
4710.20 1601
4710.84 1544
4711.49 1523
4712.14 1573
4712.79 1640
4713.43 1640
4714.08 1601
4714.73 1379
4715.38 1593
4716.03 1598
4716.67 1569
4717.32 1582
4717.97 1511
4718.62 1527
4719.27 1560
4719.91 1546
4720.56 1624
4721.21 1625
4721.86 1684
4722.51 1675
4723.15 1688
4723.80 1614
4724.45 1736
4725.10 1692
4725.75 1733
4726.40 1786
4727.05 1941
4727.69 1784
4728.34 1613
4728.99 1653
4729.64 1594
4730.29 1663
4730.94 1674
4731.59 1605
4732.24 1547
4732.89 1385
4733.53 1370
4734.18 1531
4734.83 1492
4735.48 1423
4736.13 1398
4736.78 1459
4737.43 1491
4738.08 1553
4738.73 1565
4739.38 1653
4740.03 1576
4740.68 1575
4741.33 1618
4741.98 1733
4742.63 1794
4743.28 1707
4743.92 1785
4744.57 1746
4745.22 1703
4745.87 1647
4746.52 1691
4747.17 1779
4747.82 1757
4748.47 1722
4749.12 1763
4749.77 1530
4750.42 1639
4751.08 1738
4751.73 1797
4752.38 1817
4753.03 1821
4753.68 1744
4754.33 1799
4754.98 1790
4755.63 1892
4756.28 1933
4756.93 1716
4757.58 1755
4758.23 1676
4758.88 1603
4759.53 1603
4760.18 1508
4760.83 1652
4761.49 1713
4762.14 1636
4762.79 1694
4763.44 1833
4764.09 1763
4764.74 1908
4765.39 1790
4766.04 2007
4766.69 2039
4767.35 2109
4768.00 2177
4768.65 2270
4769.30 2170
4769.95 2130
4770.60 2144
4771.25 1921
4771.91 1873
4772.56 1625
4773.21 1669
4773.86 1564
4774.51 1523
4775.17 1751
4775.82 1641
4776.47 1560
4777.12 1538
4777.77 1489
4778.43 1487
4779.08 1660
4779.73 1594
4780.38 1544
4781.03 1598
4781.69 1575
4782.34 1602
4782.99 1625
4783.64 1557
4784.30 1605
4784.95 1621
4785.60 1583
4786.25 1623
4786.91 1676
4787.56 1697
4788.21 1634
4788.87 1617
4789.52 1537
4790.17 1509
4790.82 1590
4791.48 1621
4792.13 1540
4792.78 1542
4793.44 1547
4794.09 1684
4794.74 1614
4795.40 1598
4796.05 1560
4796.70 1590
4797.36 1482
4798.01 1630
4798.66 1591
4799.32 1456
4799.97 1476
4800.62 1301
4801.28 1385
4801.93 1558
4802.59 1521
4803.24 1523
4803.89 1541
4804.55 1529
4805.20 1540
4805.85 1518
4806.51 1600
4807.16 1454
4807.82 1497
4808.47 1494
4809.13 1478
4809.78 1397
4810.43 1217
4811.09 1410
4811.74 1415
4812.40 1413
4813.05 1490
4813.71 1382
4814.36 1437
4815.02 1474
4815.67 1460
4816.32 1534
4816.98 1627
4817.63 1557
4818.29 1579
4818.94 1620
4819.60 1784
4820.25 1620
4820.91 1768
4821.56 1692
4822.22 1668
4822.87 1674
4823.53 1845
4824.18 2010
4824.84 1978
4825.50 2013
4826.15 1888
4826.81 1811
4827.46 1837
4828.12 1745
4828.77 1777
4829.43 1831
4830.08 1690
4830.74 1711
4831.40 1784
4832.05 1820
4832.71 1957
4833.36 1824
4834.02 1962
4834.67 1974
4835.33 1958
4835.99 2087
4836.64 2256
4837.30 2072
4837.95 2112
4838.61 2253
4839.27 2308
4839.92 2451
4840.58 2289
4841.24 2253
4841.89 2150
4842.55 2151
4843.21 2103
4843.86 2136
4844.52 2233
4845.18 2151
4845.83 2134
4846.49 2056
4847.15 2175
4847.80 2351
4848.46 2341
4849.12 2424
4849.77 2318
4850.43 2572
4851.09 2595
4851.74 2382
4852.40 2629
4853.06 2604
4853.72 2534
4854.37 2590
4855.03 2344
4855.69 2236
4856.35 2145
4857.00 2172
4857.66 2376
4858.32 2364
4858.98 2205
4859.63 2260
4860.29 2239
4860.95 2277
4861.61 2217
4862.26 2168
4862.92 2260
4863.58 2285
4864.24 2326
4864.90 2407
4865.55 2391
4866.21 2252
4866.87 2295
4867.53 2527
4868.19 2551
4868.85 2452
4869.50 2212
4870.16 1962
4870.82 1998
4871.48 2065
4872.14 2015
4872.80 1857
4873.45 2068
4874.11 1911
4874.77 1965
4875.43 2093
4876.09 2171
4876.75 1994
4877.41 2036
4878.07 1927
4878.72 1909
4879.38 1845
4880.04 1977
4880.70 1823
4881.36 1823
4882.02 1818
4882.68 1806
4883.34 1635
4884.00 1705
4884.66 1675
4885.32 1682
4885.98 1780
4886.64 1730
4887.29 1742
4887.95 1676
4888.61 1775
4889.27 1901
4889.93 1760
4890.59 1817
4891.25 1990
4891.91 1929
4892.57 2050
4893.23 1852
4893.89 1809
4894.55 1979
4895.21 1829
4895.87 1873
4896.53 1871
4897.19 1693
4897.85 1741
4898.51 1880
4899.17 1827
4899.83 1836
4900.49 1853
4901.16 1716
4901.82 1838
4902.48 1896
4903.14 1913
4903.80 1777
4904.46 1636
4905.12 1696
4905.78 1620
4906.44 1539
4907.10 1668
4907.76 1773
4908.42 1657
4909.08 1660
4909.74 1586
4910.41 1555
4911.07 1580
4911.73 1645
4912.39 1483
4913.05 1491
4913.71 1659
4914.37 1627
4915.03 1434
4915.70 1575
4916.36 1425
4917.02 1384
4917.68 1462
4918.34 1538
4919.00 1445
4919.67 1493
4920.33 1497
4920.99 1480
4921.65 1493
4922.31 1411
4922.97 1426
4923.64 1465
4924.30 1448
4924.96 1418
4925.62 1326
4926.29 1539
4926.95 1456
4927.61 1451
4928.27 1591
4928.93 1658
4929.60 1560
4930.26 1457
4930.92 1605
4931.58 1570
4932.25 1593
4932.91 1649
4933.57 1658
4934.23 1550
4934.90 1609
4935.56 1569
4936.22 1495
4936.89 1513
4937.55 1558
4938.21 1388
4938.87 1515
4939.54 1435
4940.20 1401
4940.86 1507
4941.53 1556
4942.19 1448
4942.85 1511
4943.52 1292
4944.18 1365
4944.84 1473
4945.51 1434
4946.17 1416
4946.83 1475
4947.50 1443
4948.16 1433
4948.82 1516
4949.49 1392
4950.15 1340
4950.82 1306
4951.48 1366
4952.14 1327
4952.81 1307
4953.47 1289
4954.14 1428
4954.80 1390
4955.46 1243
4956.13 1299
4956.79 1467
4957.46 1322
4958.12 1371
4958.79 1312
4959.45 1337
4960.11 1436
4960.78 1454
4961.44 1496
4962.11 1528
4962.77 1571
4963.44 1585
4964.10 1542
4964.77 1644
4965.43 1771
4966.10 1645
4966.76 1586
4967.43 1507
4968.09 1545
4968.76 1664
4969.42 1444
4970.09 1504
4970.75 1517
4971.42 1428
4972.08 1353
4972.75 1366
4973.41 1437
4974.08 1397
4974.74 1269
4975.41 1498
4976.07 1462
4976.74 1530
4977.40 1352
4978.07 1288
4978.74 1343
4979.40 1308
4980.07 1274
4980.73 1296
4981.40 1249
4982.06 1378
4982.73 1306
4983.40 1304
4984.06 1413
4984.73 1462
4985.39 1424
4986.06 1414
4986.73 1487
4987.39 1514
4988.06 1412
4988.73 1378
4989.39 1437
4990.06 1349
4990.73 1361
4991.39 1370
4992.06 1373
4992.73 1392
4993.39 1328
4994.06 1242
4994.73 1324
4995.39 1372
4996.06 1260
4996.73 1345
4997.39 1394
4998.06 1351
4998.73 1297
4999.39 1401
5000.06 1340
5000.73 1363
5001.39 1383
5002.06 1450
5002.73 1310
5003.40 1367
5004.06 1359
5004.73 1228
5005.40 1378
5006.07 1365
5006.73 1418
5007.40 1315
5008.07 1326
5008.74 1329
5009.40 1366
5010.07 1342
5010.74 1388
5011.41 1405
5012.08 1553
5012.74 1523
5013.41 1464
5014.08 1318
5014.75 1380
5015.42 1363
5016.08 1409
5016.75 1452
5017.42 1422
5018.09 1342
5018.76 1498
5019.43 1336
5020.09 1469
5020.76 1477
5021.43 1669
5022.10 1896
5022.77 1975
5023.44 1973
5024.11 1954
5024.77 2221
5025.44 2310
5026.11 2143
5026.78 2093
5027.45 1899
5028.12 1804
5028.79 1719
5029.46 1582
5030.13 1475
5030.80 1508
5031.46 1475
5032.13 1455
5032.80 1498
5033.47 1459
5034.14 1408
5034.81 1321
5035.48 1361
5036.15 1253
5036.82 1349
5037.49 1348
5038.16 1328
5038.83 1262
5039.50 1400
5040.17 1399
5040.84 1379
5041.51 1375
5042.18 1398
5042.85 1411
5043.52 1400
5044.19 1384
5044.86 1440
5045.53 1458
5046.20 1398
5046.87 1409
5047.54 1488
5048.21 1472
5048.88 1493
5049.55 1479
5050.22 1292
5050.89 1359
5051.56 1312
5052.23 1392
5052.90 1310
5053.57 1389
5054.24 1364
5054.91 1314
5055.58 1284
5056.26 1290
5056.93 1307
5057.60 1364
5058.27 1317
5058.94 1292
5059.61 1164
5060.28 1176
5060.95 1294
5061.62 1264
5062.30 1284
5062.97 1345
5063.64 1363
5064.31 1384
5064.98 1379
5065.65 1351
5066.32 1263
5067.00 1284
5067.67 1352
5068.34 1347
5069.01 1300
5069.68 1283
5070.35 1245
5071.03 1339
5071.70 1302
5072.37 1236
5073.04 1251
5073.71 1321
5074.39 1311
5075.06 1248
5075.73 1281
5076.40 1252
5077.07 1316
5077.75 1327
5078.42 1288
5079.09 1436
5079.76 1434
5080.44 1419
5081.11 1398
5081.78 1382
5082.45 1439
5083.13 1390
5083.80 1388
5084.47 1416
5085.14 1437
5085.82 1459
5086.49 1430
5087.16 1255
5087.84 1339
5088.51 1408
5089.18 1375
5089.85 1466
5090.53 1448
5091.20 1454
5091.87 1596
5092.55 1721
5093.22 1720
5093.89 1527
5094.57 1640
5095.24 1673
5095.91 1485
5096.59 1536
5097.26 1527
5097.93 1377
5098.61 1488
5099.28 1442
5099.96 1263
5100.63 1357
5101.30 1340
5101.98 1405
5102.65 1463
5103.33 1614
5104.00 1387
5104.67 1368
5105.35 1346
5106.02 1439
5106.70 1471
5107.37 1456
5108.04 1503
5108.72 1519
5109.39 1530
5110.07 1401
5110.74 1469
5111.42 1369
5112.09 1270
5112.77 1364
5113.44 1444
5114.11 1424
5114.79 1335
5115.46 1380
5116.14 1290
5116.81 1414
5117.49 1555
5118.16 1588
5118.84 1576
5119.51 1607
5120.19 1521
5120.86 1596
5121.54 1725
5122.21 1776
5122.89 1597
5123.56 1623
5124.24 1656
5124.92 1509
5125.59 1462
5126.27 1313
5126.94 1499
5127.62 1502
5128.29 1513
5128.97 1417
5129.64 1469
5130.32 1427
5131.00 1434
5131.67 1464
5132.35 1371
5133.02 1311
5133.70 1269
5134.38 1280
5135.05 1211
5135.73 1322
5136.40 1422
5137.08 1411
5137.76 1359
5138.43 1328
5139.11 1464
5139.79 1407
5140.46 1438
5141.14 1435
5141.81 1420
5142.49 1463
5143.17 1478
5143.84 1454
5144.52 1410
5145.20 1382
5145.87 1267
5146.55 1300
5147.23 1161
5147.91 1144
5148.58 1097
5149.26 1218
5149.94 1276
5150.61 1222
5151.29 1252
5151.97 1179
5152.64 1248
5153.32 1301
5154.00 1288
5154.68 1278
5155.35 1234
5156.03 1221
5156.71 1277
5157.39 1151
5158.06 1223
5158.74 1195
5159.42 1175
5160.10 1190
5160.77 1267
5161.45 1231
5162.13 1220
5162.81 1307
5163.49 1354
5164.16 1320
5164.84 1187
5165.52 1263
5166.20 1237
5166.88 1299
5167.55 1318
5168.23 1233
5168.91 1286
5169.59 1297
5170.27 1297
5170.95 1240
5171.62 1249
5172.30 1236
5172.98 1305
5173.66 1221
5174.34 1207
5175.02 1209
5175.70 1190
5176.38 1312
5177.05 1289
5177.73 1280
5178.41 1363
5179.09 1370
5179.77 1303
5180.45 1224
5181.13 1290
5181.81 1217
5182.49 1234
5183.17 1271
5183.84 1248
5184.52 1176
5185.20 1251
5185.88 1172
5186.56 1230
5187.24 1212
5187.92 1144
5188.60 1135
5189.28 1181
5189.96 1277
5190.64 1161
5191.32 1125
5192.00 1156
5192.68 1079
5193.36 1233
5194.04 1188
5194.72 1237
5195.40 1275
5196.08 1247
5196.76 1077
5197.44 1158
5198.12 1181
5198.80 1245
5199.48 1230
5200.16 1176
5200.84 1233
5201.52 1265
5202.20 1278
5202.88 1343
5203.56 1282
5204.24 1320
5204.92 1164
5205.60 1161
5206.29 1355
5206.97 1355
5207.65 1351
5208.33 1259
5209.01 1308
5209.69 1449
5210.37 1426
5211.05 1352
5211.73 1464
5212.41 1437
5213.10 1403
5213.78 1382
5214.46 1316
5215.14 1352
5215.82 1401
5216.50 1248
5217.18 1346
5217.86 1220
5218.55 1309
5219.23 1281
5219.91 1311
5220.59 1332
5221.27 1251
5221.95 1292
5222.64 1377
5223.32 1284
5224.00 1144
5224.68 1208
5225.36 1257
5226.05 1275
5226.73 1206
5227.41 1110
5228.09 1305
5228.77 1256
5229.46 1299
5230.14 1229
5230.82 1291
5231.50 1217
5232.19 1288
5232.87 1289
5233.55 1218
5234.23 1223
5234.92 1311
5235.60 1295
5236.28 1283
5236.96 1237
5237.65 1223
5238.33 1183
5239.01 1197
5239.70 1327
5240.38 1367
5241.06 1392
5241.75 1450
5242.43 1445
5243.11 1337
5243.79 1367
5244.48 1316
5245.16 1378
5245.84 1360
5246.53 1372
5247.21 1366
5247.89 1400
5248.58 1458
5249.26 1510
5249.95 1442
5250.63 1468
5251.31 1536
5252.00 1471
5252.68 1506
5253.36 1441
5254.05 1364
5254.73 1290
5255.42 1115
5256.10 1273
5256.78 1226
5257.47 1261
5258.15 1151
5258.84 1184
5259.52 1082
5260.20 1167
5260.89 1090
5261.57 1253
5262.26 1248
5262.94 1266
5263.63 1243
5264.31 1299
5265.00 1226
5265.68 1164
5266.37 1238
5267.05 1363
5267.73 1241
5268.42 1232
5269.10 1251
5269.79 1383
5270.47 1371
5271.16 1387
5271.84 1310
5272.53 1312
5273.21 1367
5273.90 1314
5274.58 1332
5275.27 1245
5275.95 1232
5276.64 1204
5277.33 1248
5278.01 1396
5278.70 1413
5279.38 1320
5280.07 1331
5280.75 1425
5281.44 1484
5282.12 1517
5282.81 1604
5283.50 1646
5284.18 1657
5284.87 1621
5285.55 1462
5286.24 1410
5286.93 1525
5287.61 1455
5288.30 1446
5288.98 1364
5289.67 1380
5290.36 1286
5291.04 1336
5291.73 1310
5292.42 1199
5293.10 1253
5293.79 1377
5294.47 1337
5295.16 1237
5295.85 1260
5296.53 1352
5297.22 1382
5297.91 1246
5298.59 1347
5299.28 1391
5299.97 1411
5300.65 1384
5301.34 1444
5302.03 1403
5302.72 1415
5303.40 1390
5304.09 1303
5304.78 1299
5305.46 1249
5306.15 1389
5306.84 1377
5307.53 1539
5308.21 1396
5308.90 1270
5309.59 1373
5310.28 1403
5310.96 1296
5311.65 1362
5312.34 1358
5313.03 1368
5313.71 1283
5314.40 1286
5315.09 1279
5315.78 1360
5316.47 1266
5317.15 1223
5317.84 1339
5318.53 1262
5319.22 1477
5319.91 1501
5320.59 1558
5321.28 1670
5321.97 1538
5322.66 1667
5323.35 1660
5324.04 1515
5324.72 1562
5325.41 1459
5326.10 1411
5326.79 1353
5327.48 1207
5328.17 1265
5328.86 1353
5329.54 1253
5330.23 1216
5330.92 1276
5331.61 1317
5332.30 1402
5332.99 1397
5333.68 1381
5334.37 1451
5335.06 1518
5335.75 1455
5336.43 1469
5337.12 1318
5337.81 1331
5338.50 1376
5339.19 1409
5339.88 1455
5340.57 1510
5341.26 1331
5341.95 1372
5342.64 1461
5343.33 1433
5344.02 1372
5344.71 1490
5345.40 1473
5346.09 1486
5346.78 1492
5347.47 1633
5348.16 1679
5348.85 1742
5349.54 1918
5350.23 2226
5350.92 2077
5351.61 2363
5352.30 2420
5352.99 2452
5353.68 2474
5354.37 2454
5355.06 2394
5355.75 2077
5356.44 1954
5357.13 1845
5357.82 1784
5358.51 1553
5359.20 1435
5359.89 1471
5360.58 1355
5361.28 1404
5361.97 1392
5362.66 1365
5363.35 1336
5364.04 1294
5364.73 1435
5365.42 1388
5366.11 1296
5366.80 1281
5367.50 1313
5368.19 1411
5368.88 1567
5369.57 1409
5370.26 1238
5370.95 1245
5371.64 1212
5372.33 1235
5373.03 1314
5373.72 1355
5374.41 1303
5375.10 1201
5375.79 1328
5376.48 1276
5377.18 1220
5377.87 1234
5378.56 1226
5379.25 1207
5379.94 1280
5380.64 1227
5381.33 1173
5382.02 1167
5382.71 1126
5383.41 1186
5384.10 1213
5384.79 1228
5385.48 1250
5386.17 1278
5386.87 1201
5387.56 1202
5388.25 1322
5388.94 1277
5389.64 1209
5390.33 1276
5391.02 1489
5391.72 1322
5392.41 1271
5393.10 1354
5393.79 1351
5394.49 1422
5395.18 1277
5395.87 1186
5396.57 1162
5397.26 1168
5397.95 1261
5398.65 1250
5399.34 1174
5400.03 1186
5400.73 1174
5401.42 1209
5402.11 1192
5402.81 1191
5403.50 1240
5404.19 1297
5404.89 1258
5405.58 1254
5406.27 1195
5406.97 1220
5407.66 1186
5408.36 1277
5409.05 1412
5409.74 1464
5410.44 1323
5411.13 1281
5411.83 1409
5412.52 1350
5413.21 1353
5413.91 1305
5414.60 1271
5415.30 1206
5415.99 1168
5416.69 1246
5417.38 1256
5418.07 1159
5418.77 1321
5419.46 1214
5420.16 1159
5420.85 1185
5421.55 1264
5422.24 1292
5422.94 1330
5423.63 1272
5424.33 1247
5425.02 1265
5425.72 1254
5426.41 1199
5427.11 1166
5427.80 1200
5428.50 1306
5429.19 1224
5429.89 1123
5430.58 1243
5431.28 1270
5431.97 1238
5432.67 1266
5433.36 1356
5434.06 1332
5434.75 1312
5435.45 1370
5436.15 1471
5436.84 1324
5437.54 1427
5438.23 1472
5438.93 1497
5439.62 1421
5440.32 1408
5441.02 1485
5441.71 1379
5442.41 1336
5443.10 1359
5443.80 1379
5444.50 1401
5445.19 1542
5445.89 1550
5446.59 1675
5447.28 1782
5447.98 1706
5448.68 1858
5449.37 1716
5450.07 1890
5450.76 1998
5451.46 1978
5452.16 1853
5452.85 1889
5453.55 1722
5454.25 1733
5454.94 1569
5455.64 1421
5456.34 1510
5457.04 1560
5457.73 1525
5458.43 1518
5459.13 1539
5459.82 1466
5460.52 1360
5461.22 1462
5461.92 1619
5462.61 1584
5463.31 1715
5464.01 1809
5464.71 1929
5465.40 1894
5466.10 1913
5466.80 2065
5467.50 2093
5468.19 1818
5468.89 1765
5469.59 1745
5470.29 1679
5470.98 1660
5471.68 1576
5472.38 1467
5473.08 1609
5473.78 1450
5474.47 1458
5475.17 1609
5475.87 1629
5476.57 1732
5477.27 1475
5477.97 1649
5478.66 1754
5479.36 1922
5480.06 2058
5480.76 2208
5481.46 2127
5482.16 2380
5482.85 2303
5483.55 2077
5484.25 2133
5484.95 1893
5485.65 1843
5486.35 1907
5487.05 1834
5487.75 1792
5488.45 1709
5489.14 1685
5489.84 1608
5490.54 1696
5491.24 1750
5491.94 1670
5492.64 1751
5493.34 1940
5494.04 1743
5494.74 2022
5495.44 1948
5496.14 1893
5496.84 1898
5497.54 1988
5498.24 2131
5498.94 2266
5499.63 2480
5500.33 2742
5501.03 3002
5501.73 3128
5502.43 3453
5503.13 3452
5503.83 3513
5504.53 3330
5505.23 2984
5505.93 2479
5506.63 2290
5507.33 2302
5508.03 2242
5508.73 1995
5509.44 1818
5510.14 1989
5510.84 1872
5511.54 1765
5512.24 1746
5512.94 1682
5513.64 1724
5514.34 1708
5515.04 1672
5515.74 1827
5516.44 1824
5517.14 1721
5517.84 1773
5518.54 1743
5519.24 1814
5519.95 1774
5520.65 1802
5521.35 1653
5522.05 1658
5522.75 1856
5523.45 1771
5524.15 1714
5524.85 1582
5525.55 1533
5526.26 1515
5526.96 1559
5527.66 1499
5528.36 1602
5529.06 1432
5529.76 1445
5530.47 1402
5531.17 1352
5531.87 1326
5532.57 1339
5533.27 1390
5533.97 1294
5534.68 1229
5535.38 1267
5536.08 1337
5536.78 1128
5537.48 1239
5538.19 1191
5538.89 1234
5539.59 1303
5540.29 1386
5541.00 1381
5541.70 1272
5542.40 1223
5543.10 1340
5543.81 1328
5544.51 1308
5545.21 1243
5545.91 1234
5546.62 1281
5547.32 1486
5548.02 1412
5548.72 1575
5549.43 1451
5550.13 1324
5550.83 1472
5551.54 1434
5552.24 1314
5552.94 1315
5553.64 1353
5554.35 1255
5555.05 1196
5555.75 1207
5556.46 1227
5557.16 1211
5557.86 1138
5558.57 1130
5559.27 1318
5559.97 1247
5560.68 1275
5561.38 1344
5562.09 1323
5562.79 1284
5563.49 1208
5564.20 1201
5564.90 1314
5565.60 1371
5566.31 1219
5567.01 1202
5567.72 1280
5568.42 1413
5569.12 1367
5569.83 1276
5570.53 1245
5571.24 1239
5571.94 1299
5572.65 1406
5573.35 1345
5574.05 1238
5574.76 1244
5575.46 1228
5576.17 1308
5576.87 1308
5577.58 1283
5578.28 1257
5578.99 1310
5579.69 1411
5580.40 1288
5581.10 1299
5581.81 1338
5582.51 1372
5583.22 1354
5583.92 1288
5584.63 1098
5585.33 1170
5586.04 1061
5586.74 1136
5587.45 1163
5588.15 1206
5588.86 1114
5589.56 1278
5590.27 1280
5590.97 1029
5591.68 1096
5592.39 1120
5593.09 1150
5593.80 1124
5594.50 1147
5595.21 1273
5595.91 1221
5596.62 1223
5597.33 1150
5598.03 1031
5598.74 1075
5599.44 1205
5600.15 1012
5600.86 1133
5601.56 1159
5602.27 1144
5602.97 1100
5603.68 1126
5604.39 1091
5605.09 1062
5605.80 1069
5606.51 1096
5607.21 1149
5607.92 1109
5608.63 1185
5609.33 1249
5610.04 1183
5610.75 1133
5611.45 1058
5612.16 1148
5612.87 1125
5613.57 1060
5614.28 1096
5614.99 1121
5615.69 1120
5616.40 1145
5617.11 1023
5617.82 1188
5618.52 1133
5619.23 1109
5619.94 1054
5620.64 1078
5621.35 1082
5622.06 1115
5622.77 1025
5623.47 1108
5624.18 1135
5624.89 1106
5625.60 1124
5626.30 1149
5627.01 1087
5627.72 1136
5628.43 1184
5629.14 1070
5629.84 1055
5630.55 1118
5631.26 1130
5631.97 1094
5632.68 1027
5633.38 1043
5634.09 1037
5634.80 1071
5635.51 1149
5636.22 1105
5636.93 1195
5637.63 1058
5638.34 1197
5639.05 1118
5639.76 1049
5640.47 1140
5641.18 1183
5641.89 1187
5642.59 1213
5643.30 1209
5644.01 1308
5644.72 1253
5645.43 1251
5646.14 1249
5646.85 1162
5647.56 1193
5648.27 1046
5648.98 926
5649.68 1194
5650.39 1194
5651.10 1090
5651.81 1147
5652.52 1248
5653.23 1169
5653.94 1176
5654.65 1072
5655.36 1227
5656.07 1246
5656.78 1107
5657.49 1148
5658.20 1217
5658.91 1152
5659.62 1096
5660.33 1236
5661.04 1173
5661.75 1147
5662.46 1117
5663.17 1193
5663.88 1196
5664.59 1223
5665.30 1248
5666.01 1283
5666.72 1275
5667.43 1360
5668.14 1320
5668.85 1311
5669.56 1303
5670.27 1517
5670.98 1543
5671.69 1561
5672.40 1668
5673.11 1761
5673.82 1605
5674.53 1722
5675.24 1673
5675.96 1480
5676.67 1466
5677.38 1424
5678.09 1375
5678.80 1337
5679.51 1118
5680.22 1156
5680.93 1129
5681.64 1209
5682.36 1245
5683.07 1161
5683.78 1178
5684.49 1181
5685.20 1301
5685.91 1316
5686.62 1330
5687.34 1192
5688.05 1239
5688.76 1268
5689.47 1151
5690.18 1112
5690.89 1270
5691.61 1290
5692.32 1326
5693.03 1299
5693.74 1156
5694.45 1091
5695.17 1263
5695.88 1124
5696.59 1141
5697.30 1117
5698.01 1166
5698.73 1106
5699.44 1215
5700.15 1123
5700.86 1104
5701.58 1107
5702.29 1087
5703.00 1143
5703.71 1171
5704.43 1179
5705.14 1122
5705.85 1135
5706.56 1137
5707.28 1113
5707.99 1015
5708.70 1091
5709.42 1100
5710.13 1225
5710.84 1229
5711.55 1127
5712.27 1158
5712.98 1125
5713.69 1106
5714.41 1172
5715.12 1157
5715.83 1115
5716.55 1009
5717.26 1049
5717.97 1198
5718.69 1063
5719.40 1092
5720.11 1097
5720.83 984
5721.54 1076
5722.26 1093
5722.97 1165
5723.68 1144
5724.40 1168
5725.11 1195
5725.82 1155
5726.54 1161
5727.25 1277
5727.97 1275
5728.68 1267
5729.40 1340
5730.11 1419
5730.82 1354
5731.54 1376
5732.25 1307
5732.97 1288
5733.68 1219
5734.40 1186
5735.11 1290
5735.83 1335
5736.54 1153
5737.25 1222
5737.97 1256
5738.68 1105
5739.40 1190
5740.11 1107
5740.83 1212
5741.54 1179
5742.26 1254
5742.97 1242
5743.69 1069
5744.40 1123
5745.12 1053
5745.83 1103
5746.55 1066
5747.26 1150
5747.98 1159
5748.70 1110
5749.41 1179
5750.13 1216
5750.84 1221
5751.56 1265
5752.27 1303
5752.99 1370
5753.70 1462
5754.42 1513
5755.14 1540
5755.85 1524
5756.57 1622
5757.28 1674
5758.00 1499
5758.72 1508
5759.43 1417
5760.15 1409
5760.86 1441
5761.58 1448
5762.30 1365
5763.01 1221
5763.73 1179
5764.44 1292
5765.16 1165
5765.88 1196
5766.59 1208
5767.31 1273
5768.03 1252
5768.74 1281
5769.46 1198
5770.18 1219
5770.89 1325
5771.61 1317
5772.33 1301
5773.04 1323
5773.76 1311
5774.48 1138
5775.20 1270
5775.91 1259
5776.63 1265
5777.35 1216
5778.06 1225
5778.78 1219
5779.50 1229
5780.22 1220
5780.93 1145
5781.65 1207
5782.37 1277
5783.09 1341
5783.80 1376
5784.52 1376
5785.24 1393
5785.96 1350
5786.67 1236
5787.39 1184
5788.11 1375
5788.83 1354
5789.55 1369
5790.26 1339
5790.98 1333
5791.70 1299
5792.42 1506
5793.14 1564
5793.85 1579
5794.57 1471
5795.29 1570
5796.01 1803
5796.73 1738
5797.45 1833
5798.16 1927
5798.88 2112
5799.60 2365
5800.32 2752
5801.04 3207
5801.76 3251
5802.48 3507
5803.19 3629
5803.91 3377
5804.63 3010
5805.35 2899
5806.07 2658
5806.79 2133
5807.51 2078
5808.23 2081
5808.95 1860
5809.67 1797
5810.38 1778
5811.10 1734
5811.82 1574
5812.54 1542
5813.26 1653
5813.98 1541
5814.70 1698
5815.42 1586
5816.14 1540
5816.86 1533
5817.58 1540
5818.30 1526
5819.02 1647
5819.74 1588
5820.46 1538
5821.18 1532
5821.90 1445
5822.62 1510
5823.34 1545
5824.06 1412
5824.78 1598
5825.50 1471
5826.22 1398
5826.94 1355
5827.66 1437
5828.38 1436
5829.10 1390
5829.82 1349
5830.54 1284
5831.26 1234
5831.98 1283
5832.70 1336
5833.42 1406
5834.14 1407
5834.86 1307
5835.59 1250
5836.31 1331
5837.03 1281
5837.75 1239
5838.47 1259
5839.19 1307
5839.91 1273
5840.63 1367
5841.35 1362
5842.07 1312
5842.80 1267
5843.52 1252
5844.24 1257
5844.96 1231
5845.68 1270
5846.40 1285
5847.12 1185
5847.85 1310
5848.57 1257
5849.29 1168
5850.01 1274
5850.73 1166
5851.45 1183
5852.18 1263
5852.90 1283
5853.62 1273
5854.34 1185
5855.06 1211
5855.79 1188
5856.51 1199
5857.23 1205
5857.95 1197
5858.67 1205
5859.40 1244
5860.12 1212
5860.84 1173
5861.56 1119
5862.29 1119
5863.01 1247
5863.73 1198
5864.45 1069
5865.18 1196
5865.90 1136
5866.62 1138
5867.34 1152
5868.07 1221
5868.79 1141
5869.51 1158
5870.24 1158
5870.96 1267
5871.68 1205
5872.40 1197
5873.13 1183
5873.85 1140
5874.57 1142
5875.30 1218
5876.02 1236
5876.74 1150
5877.47 1136
5878.19 1118
5878.91 1234
5879.64 1290
5880.36 1180
5881.08 1170
5881.81 1164
5882.53 1301
5883.26 1302
5883.98 1322
5884.70 1240
5885.43 1262
5886.15 1227
5886.88 1151
5887.60 1259
5888.32 1199
5889.05 1188
5889.77 1192
5890.50 1155
5891.22 1191
5891.94 1249
5892.67 1126
5893.39 1098
5894.12 1169
5894.84 1096
5895.57 1158
5896.29 1219
5897.01 1195
5897.74 1173
5898.46 1191
5899.19 1204
5899.91 1191
5900.64 1232
5901.36 1171
5902.09 1155
5902.81 1280
5903.54 1403
5904.26 1193
5904.99 1111
5905.71 1179
5906.44 1146
5907.16 1252
5907.89 1197
5908.61 1110
5909.34 1040
5910.06 1218
5910.79 1205
5911.52 1212
5912.24 1203
5912.97 1263
5913.69 1237
5914.42 1231
5915.14 1178
5915.87 1232
5916.60 1283
5917.32 1229
5918.05 1243
5918.77 1225
5919.50 1230
5920.22 1241
5920.95 1259
5921.68 1279
5922.40 1262
5923.13 1225
5923.86 1317
5924.58 1349
5925.31 1265
5926.03 1231
5926.76 1250
5927.49 1331
5928.21 1288
5928.94 1380
5929.67 1278
5930.39 1330
5931.12 1214
5931.85 1240
5932.57 1326
5933.30 1385
5934.03 1516
5934.75 1520
5935.48 1429
5936.21 1322
5936.94 1455
5937.66 1569
5938.39 1424
5939.12 1559
5939.84 1550
5940.57 1575
5941.30 1622
5942.03 1633
5942.75 1632
5943.48 1559
5944.21 1533
5944.94 1406
5945.66 1598
5946.39 1648
5947.12 1566
5947.85 1755
5948.57 1855
5949.30 1831
5950.03 1847
5950.76 1792
5951.48 1894
5952.21 1941
5952.94 1855
5953.67 1868
5954.40 1949
5955.13 1982
5955.85 1937
5956.58 1917
5957.31 2015
5958.04 1994
5958.77 1894
5959.49 1933
5960.22 1930
5960.95 1992
5961.68 1941
5962.41 2016
5963.14 2025
5963.87 2025
5964.60 2087
5965.32 2210
5966.05 2381
5966.78 2470
5967.51 2425
5968.24 2536
5968.97 2702
5969.70 2780
5970.43 2759
5971.16 2482
5971.88 2652
5972.61 2522
5973.34 2338
5974.07 2298
5974.80 2361
5975.53 2413
5976.26 2255
5976.99 2217
5977.72 2345
5978.45 2368
5979.18 2263
5979.91 2359
5980.64 2389
5981.37 2521
5982.10 2538
5982.83 2397
5983.56 2447
5984.29 2546
5985.02 2671
5985.75 2666
5986.48 2568
5987.21 2614
5987.94 2442
5988.67 2493
5989.40 2511
5990.13 2608
5990.86 2591
5991.59 2554
5992.32 2647
5993.05 2750
5993.78 2701
5994.51 2716
5995.24 2785
5995.97 2661
5996.70 2728
5997.43 2709
5998.16 2780
5998.90 2935
5999.63 2978
6000.36 2986
6001.09 2826
6001.82 2796
6002.55 2836
6003.28 2722
6004.01 2718
6004.74 2823
6005.47 2708
6006.21 2561
6006.94 2711
6007.67 2826
6008.40 3130
6009.13 3240
6009.86 3611
6010.59 3956
6011.33 4251
6012.06 4944
6012.79 5390
6013.52 5865
6014.25 6458
6014.98 6641
6015.72 6560
6016.45 6470
6017.18 6119
6017.91 5616
6018.64 4951
6019.38 4616
6020.11 4145
6020.84 3751
6021.57 3376
6022.30 3070
6023.04 2611
6023.77 2620
6024.50 2367
6025.23 2318
6025.97 2320
6026.70 2167
6027.43 2079
6028.16 2071
6028.90 2039
6029.63 2030
6030.36 2036
6031.10 1945
6031.83 1901
6032.56 1917
6033.29 1937
6034.03 1950
6034.76 2031
6035.49 2058
6036.23 2012
6036.96 1938
6037.69 1944
6038.43 2013
6039.16 2001
6039.89 1985
6040.63 1989
6041.36 2102
6042.09 2058
6042.83 1987
6043.56 2081
6044.29 2057
6045.03 2018
6045.76 2130
6046.49 2220
6047.23 2140
6047.96 2137
6048.70 2088
6049.43 2117
6050.16 2262
6050.90 2295
6051.63 2348
6052.37 2311
6053.10 2347
6053.83 2266
6054.57 2449
6055.30 2284
6056.04 2234
6056.77 2350
6057.50 2320
6058.24 2311
6058.97 2194
6059.71 2143
6060.44 2141
6061.18 2178
6061.91 2059
6062.65 2214
6063.38 2007
6064.12 2135
6064.85 2089
6065.59 2089
6066.32 2217
6067.06 2063
6067.79 2092
6068.53 1992
6069.26 2087
6070.00 2095
6070.73 2084
6071.47 1896
6072.20 1990
6072.94 1945
6073.67 2097
6074.41 1874
6075.14 1871
6075.88 1848
6076.61 1805
6077.35 1744
6078.09 1918
6078.82 1933
6079.56 1818
6080.29 1840
6081.03 1949
6081.76 1890
6082.50 1874
6083.24 1761
6083.97 1726
6084.71 1793
6085.44 1972
6086.18 1918
6086.92 1858
6087.65 1723
6088.39 1681
6089.13 1800
6089.86 1752
6090.60 1626
6091.33 1685
6092.07 1747
6092.81 1818
6093.54 1700
6094.28 1694
6095.02 1788
6095.75 1735
6096.49 1866
6097.23 1861
6097.96 1645
6098.70 1755
6099.44 1778
6100.18 1632
6100.91 1740
6101.65 1787
6102.39 1653
6103.12 1697
6103.86 1766
6104.60 1687
6105.34 1731
6106.07 1738
6106.81 1756
6107.55 1732
6108.28 1686
6109.02 1784
6109.76 1699
6110.50 1672
6111.24 1749
6111.97 1782
6112.71 1801
6113.45 1811
6114.19 1767
6114.92 1773
6115.66 1819
6116.40 1868
6117.14 1909
6117.88 1969
6118.61 1933
6119.35 1878
6120.09 1922
6120.83 1909
6121.57 1933
6122.31 1871
6123.04 1834
6123.78 1896
6124.52 1713
6125.26 1870
6126.00 1953
6126.74 1997
6127.47 2029
6128.21 1988
6128.95 1975
6129.69 2034
6130.43 2022
6131.17 1916
6131.91 1866
6132.65 1876
6133.39 1992
6134.12 1953
6134.86 1870
6135.60 2011
6136.34 2010
6137.08 2101
6137.82 2144
6138.56 2143
6139.30 2140
6140.04 2113
6140.78 2093
6141.52 2162
6142.26 2078
6143.00 2080
6143.74 2184
6144.48 2234
6145.21 2072
6145.95 2052
6146.69 2208
6147.43 2203
6148.17 2060
6148.91 1979
6149.65 2084
6150.39 2120
6151.13 1986
6151.87 2207
6152.61 2128
6153.35 2248
6154.09 2248
6154.83 2336
6155.58 2477
6156.32 2407
6157.06 2324
6157.80 2446
6158.54 2468
6159.28 2383
6160.02 2596
6160.76 2473
6161.50 2326
6162.24 2412
6162.98 2483
6163.72 2547
6164.46 2625
6165.20 2744
6165.94 2927
6166.69 3005
6167.43 3361
6168.17 3299
6168.91 3338
6169.65 3582
6170.39 3760
6171.13 3624
6171.87 3667
6172.61 3574
6173.36 3440
6174.10 3223
6174.84 3132
6175.58 3202
6176.32 3186
6177.06 3114
6177.81 3101
6178.55 2914
6179.29 2926
6180.03 3090
6180.77 3057
6181.51 3111
6182.26 3315
6183.00 3231
6183.74 3179
6184.48 3340
6185.22 3359
6185.97 3458
6186.71 3358
6187.45 3438
6188.19 3542
6188.94 3427
6189.68 3537
6190.42 3624
6191.16 3658
6191.91 3696
6192.65 3851
6193.39 4029
6194.13 4178
6194.88 4148
6195.62 4266
6196.36 4400
6197.10 4500
6197.85 4590
6198.59 4450
6199.33 4342
6200.08 4171
6200.82 4352
6201.56 4099
6202.31 4190
6203.05 4277
6203.79 4308
6204.53 4453
6205.28 4953
6206.02 5639
6206.76 6678
6207.51 8225
6208.25 9982
6209.00 12181
6209.74 14611
6210.48 16201
6211.23 16970
6211.97 17659
6212.71 17361
6213.46 16942
6214.20 15927
6214.94 14380
6215.69 12594
6216.43 10329
6217.18 8501
6217.92 6774
6218.67 5984
6219.41 5300
6220.15 4638
6220.90 4311
6221.64 4182
6222.39 3977
6223.13 3927
6223.88 3972
6224.62 4340
6225.36 4635
6226.11 4795
6226.85 4837
6227.60 4847
6228.34 4726
6229.09 4518
6229.83 4346
6230.58 3783
6231.32 3472
6232.07 3056
6232.81 2986
6233.56 2943
6234.30 2751
6235.05 2602
6235.79 2584
6236.54 2686
6237.28 2594
6238.03 2714
6238.77 2672
6239.52 2773
6240.26 2747
6241.01 2990
6241.75 2853
6242.50 2882
6243.25 2970
6243.99 2953
6244.74 3024
6245.48 3047
6246.23 3334
6246.97 3378
6247.72 3390
6248.47 3559
6249.21 3711
6249.96 3944
6250.70 3957
6251.45 3957
6252.20 3768
6252.94 3761
6253.69 3650
6254.43 3497
6255.18 3338
6255.93 3111
6256.67 3257
6257.42 3290
6258.17 3202
6258.91 3183
6259.66 3118
6260.41 3038
6261.15 3036
6261.90 3095
6262.65 3060
6263.39 3014
6264.14 3102
6264.89 3015
6265.63 3004
6266.38 2937
6267.13 2924
6267.87 2747
6268.62 2755
6269.37 2770
6270.12 2793
6270.86 2877
6271.61 2849
6272.36 2957
6273.11 2693
6273.85 2867
6274.60 2846
6275.35 2957
6276.10 3138
6276.84 3146
6277.59 3200
6278.34 3376
6279.09 3399
6279.83 3316
6280.58 3421
6281.33 3283
6282.08 3021
6282.83 2842
6283.57 2705
6284.32 2653
6285.07 2538
6285.82 2564
6286.57 2532
6287.31 2673
6288.06 2487
6288.81 2458
6289.56 2496
6290.31 2317
6291.06 2437
6291.80 2481
6292.55 2453
6293.30 2380
6294.05 2154
6294.80 2312
6295.55 2135
6296.30 2097
6297.04 1997
6297.79 2076
6298.54 2083
6299.29 2019
6300.04 1996
6300.79 2124
6301.54 2077
6302.29 2042
6303.04 2206
6303.79 2178
6304.53 2329
6305.28 2213
6306.03 2205
6306.78 2391
6307.53 2252
6308.28 2179
6309.03 2135
6309.78 2162
6310.53 2222
6311.28 2078
6312.03 2208
6312.78 2242
6313.53 2256
6314.28 2137
6315.03 2303
6315.78 2291
6316.53 2164
6317.28 2273
6318.03 2438
6318.78 2363
6319.53 2258
6320.28 2194
6321.03 2111
6321.78 2140
6322.53 2031
6323.28 2029
6324.03 1954
6324.78 1911
6325.53 1906
6326.28 1860
6327.03 1931
6327.78 1870
6328.53 1901
6329.28 1839
6330.04 1904
6330.79 1809
6331.54 1901
6332.29 1900
6333.04 1792
6333.79 1861
6334.54 1845
6335.29 1807
6336.04 1800
6336.79 1827
6337.55 1722
6338.30 1736
6339.05 1696
6339.80 1743
6340.55 1818
6341.30 1820
6342.05 1847
6342.81 1833
6343.56 1788
6344.31 1751
6345.06 1655
6345.81 1679
6346.56 1675
6347.32 1926
6348.07 1839
6348.82 1810
6349.57 1777
6350.32 1877
6351.07 1814
6351.83 1887
6352.58 1956
6353.33 1986
6354.08 2071
6354.84 1855
6355.59 1967
6356.34 2045
6357.09 1953
6357.84 1964
6358.60 1970
6359.35 1927
6360.10 1948
6360.85 1870
6361.61 1841
6362.36 1689
6363.11 1829
6363.87 1826
6364.62 1741
6365.37 1750
6366.12 1753
6366.88 1682
6367.63 1804
6368.38 1775
6369.14 1831
6369.89 1835
6370.64 1694
6371.40 1685
6372.15 1723
6372.90 1766
6373.66 1873
6374.41 1739
6375.16 1685
6375.92 1660
6376.67 1748
6377.42 1763
6378.18 1678
6378.93 1670
6379.68 1693
6380.44 1638
6381.19 1839
6381.95 1798
6382.70 1820
6383.45 1751
6384.21 1782
6384.96 1889
6385.71 1844
6386.47 1791
6387.22 1838
6387.98 1744
6388.73 1742
6389.49 1718
6390.24 1702
6390.99 1704
6391.75 1712
6392.50 1775
6393.26 1605
6394.01 1577
6394.77 1688
6395.52 1586
6396.28 1681
6397.03 1727
6397.79 1571
6398.54 1553
6399.30 1543
6400.05 1486
6400.81 1454
6401.56 1497
6402.32 1627
6403.07 1644
6403.83 1578
6404.58 1518
6405.34 1686
6406.09 1664
6406.85 1648
6407.60 1476
6408.36 1562
6409.11 1458
6409.87 1572
6410.62 1651
6411.38 1570
6412.13 1526
6412.89 1665
6413.65 1755
6414.40 1676
6415.16 1544
6415.91 1631
6416.67 1543
6417.43 1560
6418.18 1485
6418.94 1466
6419.69 1607
6420.45 1618
6421.21 1571
6421.96 1537
6422.72 1624
6423.47 1634
6424.23 1559
6424.99 1518
6425.74 1615
6426.50 1713
6427.26 1651
6428.01 1651
6428.77 1585
6429.53 1582
6430.28 1625
6431.04 1638
6431.80 1731
6432.55 1521
6433.31 1582
6434.07 1653
6434.82 1619
6435.58 1625
6436.34 1670
6437.10 1655
6437.85 1656
6438.61 1663
6439.37 1731
6440.12 1739
6440.88 1640
6441.64 1703
6442.40 1728
6443.15 1698
6443.91 1741
6444.67 1753
6445.43 1831
6446.18 1591
6446.94 1644
6447.70 1739
6448.46 1727
6449.21 1715
6449.97 1743
6450.73 1754
6451.49 1718
6452.25 1908
6453.00 1780
6453.76 1720
6454.52 1774
6455.28 1758
6456.04 1749
6456.80 1689
6457.55 1715
6458.31 1671
6459.07 1827
6459.83 1881
6460.59 1860
6461.35 1888
6462.10 1797
6462.86 1769
6463.62 1849
6464.38 1843
6465.14 1891
6465.90 1900
6466.66 1859
6467.42 1985
6468.17 2001
6468.93 1894
6469.69 1865
6470.45 1878
6471.21 1963
6471.97 1992
6472.73 1983
6473.49 2046
6474.25 2088
6475.01 2096
6475.77 2019
6476.53 2201
6477.28 2240
6478.04 2223
6478.80 2169
6479.56 2249
6480.32 2343
6481.08 2217
6481.84 2268
6482.60 2077
6483.36 2251
6484.12 2363
6484.88 2390
6485.64 2414
6486.40 2439
6487.16 2560
6487.92 2622
6488.68 2560
6489.44 2380
6490.20 2575
6490.96 2780
6491.72 2582
6492.48 2759
6493.24 2855
6494.00 2864
6494.76 2937
6495.53 3099
6496.29 3279
6497.05 3388
6497.81 3432
6498.57 3274
6499.33 3428
6500.09 3289
6500.85 3268
6501.61 3280
6502.37 3360
6503.13 3295
6503.89 3228
6504.65 3254
6505.42 3294
6506.18 3357
6506.94 3620
6507.70 3485
6508.46 3593
6509.22 3710
6509.98 3726
6510.74 3640
6511.51 3850
6512.27 4001
6513.03 4091
6513.79 4065
6514.55 3907
6515.31 4147
6516.08 4300
6516.84 3892
6517.60 3905
6518.36 3949
6519.12 4044
6519.89 3999
6520.65 4230
6521.41 4345
6522.17 4515
6522.93 4541
6523.70 4626
6524.46 4820
6525.22 4996
6525.98 5159
6526.74 5369
6527.51 5674
6528.27 5811
6529.03 6142
6529.79 6285
6530.56 6219
6531.32 6314
6532.08 6277
6532.85 6376
6533.61 6846
6534.37 7893
6535.13 9247
6535.90 11220
6536.66 13314
6537.42 15457
6538.19 17189
6538.95 18174
6539.71 18287
6540.47 17891
6541.24 16702
6542.00 15280
6542.76 13058
6543.53 11043
6544.29 9081
6545.05 7228
6545.82 6169
6546.58 5418
6547.35 4704
6548.11 4390
6548.87 4116
6549.64 3619
6550.40 3479
6551.16 3417
6551.93 3388
6552.69 3504
6553.46 3291
6554.22 3140
6554.98 3296
6555.75 3178
6556.51 3088
6557.28 3024
6558.04 2740
6558.80 2651
6559.57 2658
6560.33 2725
6561.10 2868
6561.86 2809
6562.63 2804
6563.39 3118
6564.15 3203
6564.92 3215
6565.68 3169
6566.45 3226
6567.21 3305
6567.98 3265
6568.74 3372
6569.51 3362
6570.27 3325
6571.04 3281
6571.80 3447
6572.57 3224
6573.33 3261
6574.10 3450
6574.86 3545
6575.63 3566
6576.39 3810
6577.16 3825
6577.92 3966
6578.69 3952
6579.45 4147
6580.22 4239
6580.99 4062
6581.75 4081
6582.52 4306
6583.28 4507
6584.05 4153
6584.81 4033
6585.58 3953
6586.35 3959
6587.11 3872
6587.88 3692
6588.64 3704
6589.41 3657
6590.18 3875
6590.94 4142
6591.71 4046
6592.47 4055
6593.24 4191
6594.01 4498
6594.77 4610
6595.54 4758
6596.31 5047
6597.07 5139
6597.84 4981
6598.61 4957
6599.37 4688
6600.14 4431
6600.91 4251
6601.67 3988
6602.44 3785
6603.21 3512
6603.97 3170
6604.74 3172
6605.51 3189
6606.27 3088
6607.04 3064
6607.81 2984
6608.57 2878
6609.34 2888
6610.11 2825
6610.88 2796
6611.64 2908
6612.41 2969
6613.18 2938
6613.95 2775
6614.71 2809
6615.48 2948
6616.25 2773
6617.02 2620
6617.78 2637
6618.55 2647
6619.32 2724
6620.09 2732
6620.85 2690
6621.62 2673
6622.39 2423
6623.16 2562
6623.93 2648
6624.69 2525
6625.46 2598
6626.23 2565
6627.00 2477
6627.77 2594
6628.54 2560
6629.30 2450
6630.07 2430
6630.84 2412
6631.61 2476
6632.38 2555
6633.15 2629
6633.91 2760
6634.68 2754
6635.45 2941
6636.22 3123
6636.99 3097
6637.76 3177
6638.53 3051
6639.30 3097
6640.06 2917
6640.83 2879
6641.60 2696
6642.37 2541
6643.14 2416
6643.91 2442
6644.68 2283
6645.45 2187
6646.22 2245
6646.99 2293
6647.76 2362
6648.53 2215
6649.30 2321
6650.07 2432
6650.83 2424
6651.60 2287
6652.37 2122
6653.14 2243
6653.91 2246
6654.68 2214
6655.45 2239
6656.22 2235
6656.99 2334
6657.76 2259
6658.53 2242
6659.30 2341
6660.07 2260
6660.84 2143
6661.61 2200
6662.38 2133
6663.15 1966
6663.92 1923
6664.70 2013
6665.47 2063
6666.24 1992
6667.01 1931
6667.78 2002
6668.55 2018
6669.32 2063
6670.09 2114
6670.86 2000
6671.63 1969
6672.40 2056
6673.17 2100
6673.94 2085
6674.71 2125
6675.49 2044
6676.26 2048
6677.03 1964
6677.80 2158
6678.57 2237
6679.34 2151
6680.11 2047
6680.88 2101
6681.65 2189
6682.43 2119
6683.20 2282
6683.97 2259
6684.74 2286
6685.51 2333
6686.28 2327
6687.06 2205
6687.83 2253
6688.60 2261
6689.37 2262
6690.14 2341
6690.91 2183
6691.69 2099
6692.46 1961
6693.23 2014
6694.00 1983
6694.77 1922
6695.55 1862
6696.32 1818
6697.09 1890
6697.86 1748
6698.64 1865
6699.41 1752
6700.18 1784
6700.95 1991
6701.73 1997
6702.50 1763
6703.27 1799
6704.04 1925
6704.82 1877
6705.59 1938
6706.36 2001
6707.13 1888
6707.91 1902
6708.68 1794
6709.45 1789
6710.23 2036
6711.00 1941
6711.77 1927
6712.55 1857
6713.32 1768
6714.09 1788
6714.87 1663
6715.64 1761
6716.41 1727
6717.19 1658
6717.96 1690
6718.73 1708
6719.51 1805
6720.28 1698
6721.05 1675
6721.83 1627
6722.60 1814
6723.37 1844
6724.15 1633
6724.92 1645
6725.70 1676
6726.47 1761
6727.24 1628
6728.02 1655
6728.79 1655
6729.57 1604
6730.34 1514
6731.11 1640
6731.89 1610
6732.66 1598
6733.44 1668
6734.21 1587
6734.99 1612
6735.76 1588
6736.54 1582
6737.31 1548
6738.08 1585
6738.86 1711
6739.63 1692
6740.41 1589
6741.18 1646
6741.96 1666
6742.73 1716
6743.51 1653
6744.28 1674
6745.06 1703
6745.83 1607
6746.61 1554
6747.38 1646
6748.16 1794
6748.93 1795
6749.71 1673
6750.48 1683
6751.26 1659
6752.04 1729
6752.81 1829
6753.59 1895
6754.36 1941
6755.14 1853
6755.91 1852
6756.69 1886
6757.46 1722
6758.24 1657
6759.02 1694
6759.79 1666
6760.57 1675
6761.34 1738
6762.12 1781
6762.90 1587
6763.67 1529
6764.45 1592
6765.22 1604
6766.00 1662
6766.78 1645
6767.55 1650
6768.33 1517
6769.11 1536
6769.88 1472
6770.66 1505
6771.44 1573
6772.21 1501
6772.99 1489
6773.77 1672
6774.54 1533
6775.32 1446
6776.10 1546
6776.87 1579
6777.65 1544
6778.43 1671
6779.20 1712
6779.98 1662
6780.76 1707
6781.53 1656
6782.31 1671
6783.09 1639
6783.87 1562
6784.64 1588
6785.42 1578
6786.20 1581
6786.98 1594
6787.75 1508
6788.53 1631
6789.31 1575
6790.09 1548
6790.86 1562
6791.64 1482
6792.42 1463
6793.20 1490
6793.97 1534
6794.75 1601
6795.53 1510
6796.31 1464
6797.09 1505
6797.86 1484
6798.64 1454
6799.42 1429
6800.20 1477
6800.98 1526
6801.76 1422
6802.53 1381
6803.31 1520
6804.09 1470
6804.87 1467
6805.65 1500
6806.43 1556
6807.20 1488
6807.98 1544
6808.76 1584
6809.54 1475
6810.32 1533
6811.10 1528
6811.88 1576
6812.66 1543
6813.44 1448
6814.21 1475
6814.99 1499
6815.77 1521
6816.55 1488
6817.33 1368
6818.11 1450
6818.89 1531
6819.67 1609
6820.45 1506
6821.23 1547
6822.01 1587
6822.79 1564
6823.57 1534
6824.35 1545
6825.12 1570
6825.90 1635
6826.68 1719
6827.46 1580
6828.24 1579
6829.02 1525
6829.80 1474
6830.58 1529
6831.36 1595
6832.14 1737
6832.92 1613
6833.70 1657
6834.48 1620
6835.26 1623
6836.04 1614
6836.82 1645
6837.60 1564
6838.39 1625
6839.17 1687
6839.95 1657
6840.73 1564
6841.51 1690
6842.29 1595
6843.07 1632
6843.85 1680
6844.63 1542
6845.41 1618
6846.19 1674
6846.97 1806
6847.75 1845
6848.53 1965
6849.32 2065
6850.10 2427
6850.88 2763
6851.66 2954
6852.44 3224
6853.22 3586
6854.00 3665
6854.78 3737
6855.56 3650
6856.35 3422
6857.13 2982
6857.91 2725
6858.69 2426
6859.47 2277
6860.25 1987
6861.04 2004
6861.82 1835
6862.60 1795
6863.38 1670
6864.16 1720
6864.94 1761
6865.73 1830
6866.51 1796
6867.29 1881
6868.07 1843
6868.85 1867
6869.64 2026
6870.42 2151
6871.20 1916
6871.98 1972
6872.77 1880
6873.55 1883
6874.33 1813
6875.11 1724
6875.90 1674
6876.68 1684
6877.46 1773
6878.24 1772
6879.03 1737
6879.81 1823
6880.59 1850
6881.37 1851
6882.16 1962
6882.94 1932
6883.72 2037
6884.51 2025
6885.29 2158
6886.07 2205
6886.86 2253
6887.64 2312
6888.42 2555
6889.21 2673
6889.99 2836
6890.77 2857
6891.56 2885
6892.34 2920
6893.12 2716
6893.91 2448
6894.69 2311
6895.47 2101
6896.26 2034
6897.04 1962
6897.82 2043
6898.61 2111
6899.39 2034
6900.18 1996
6900.96 1983
6901.74 1929
6902.53 1992
6903.31 2055
6904.10 2023
6904.88 1937
6905.66 1976
6906.45 2017
6907.23 1944
6908.02 1891
6908.80 1906
6909.59 1998
6910.37 2004
6911.16 2030
6911.94 1900
6912.72 1807
6913.51 1879
6914.29 2015
6915.08 1946
6915.86 2042
6916.65 1959
6917.43 1860
6918.22 1892
6919.00 1967
6919.79 1974
6920.57 1918
6921.36 1883
6922.14 1937
6922.93 1977
6923.71 1956
6924.50 1870
6925.28 1861
6926.07 1934
6926.86 1940
6927.64 1902
6928.43 1970
6929.21 2170
6930.00 2062
6930.78 2008
6931.57 1925
6932.35 2104
6933.14 2122
6933.93 2015
6934.71 2035
6935.50 1921
6936.28 1969
6937.07 2075
6937.86 2058
6938.64 2055
6939.43 2025
6940.21 2057
6941.00 2172
6941.79 2280
6942.57 2295
6943.36 2266
6944.15 2388
6944.93 2419
6945.72 2361
6946.51 2458
6947.29 2520
6948.08 2617
6948.86 2518
6949.65 2544
6950.44 2597
6951.23 2608
6952.01 2577
6952.80 2455
6953.59 2402
6954.37 2507
6955.16 2357
6955.95 2296
6956.73 2628
6957.52 2724
6958.31 2649
6959.10 2760
6959.88 2825
6960.67 2910
6961.46 2843
6962.25 2787
6963.03 2774
6963.82 2888
6964.61 2890
6965.40 2782
6966.18 2778
6966.97 2886
6967.76 2867
6968.55 2885
6969.33 2887
6970.12 3065
6970.91 3165
6971.70 3220
6972.49 3207
6973.27 3163
6974.06 3317
6974.85 3157
6975.64 3216
6976.43 3260
6977.21 3119
6978.00 3237
6978.79 3287
6979.58 3342
6980.37 3557
6981.16 3760
6981.95 3794
6982.73 3976
6983.52 4539
6984.31 4989
6985.10 5577
6985.89 6504
6986.68 7455
6987.47 8614
6988.26 9413
6989.04 9816
6989.83 9512
6990.62 9172
6991.41 8210
6992.20 7517
6992.99 6588
6993.78 5764
6994.57 4998
6995.36 4560
6996.15 4390
6996.94 4423
6997.73 4551
6998.51 4932
6999.30 5760
7000.09 6585
7000.88 7358
7001.67 8275
7002.46 9100
7003.25 9231
7004.04 9083
7004.83 8220
7005.62 7746
7006.41 6752
7007.20 5773
7007.99 5139
7008.78 4194
7009.57 3824
7010.36 3382
7011.15 3090
7011.94 2908
7012.73 2742
7013.52 2721
7014.31 2747
7015.10 2967
7015.89 2971
7016.69 2877
7017.48 2752
7018.27 2779
7019.06 2896
7019.85 2773
7020.64 2515
7021.43 2461
7022.22 2393
7023.01 2300
7023.80 2234
7024.59 2131
7025.38 2219
7026.17 2249
7026.97 2267
7027.76 2246
7028.55 2231
7029.34 2302
7030.13 2327
7030.92 2407
7031.71 2349
7032.50 2154
7033.30 2160
7034.09 2066
7034.88 2120
7035.67 2039
7036.46 2073
7037.25 2094
7038.05 2189
7038.84 2343
7039.63 2268
7040.42 2319
7041.21 2310
7042.01 2411
7042.80 2319
7043.59 2427
7044.38 2369
7045.17 2344
7045.97 2238
7046.76 2334
7047.55 2144
7048.34 2160
7049.13 2230
7049.93 2344
7050.72 2341
7051.51 2448
7052.30 2414
7053.10 2345
7053.89 2344
7054.68 2430
7055.47 2363
7056.27 2258
7057.06 1993
7057.85 1972
7058.65 2076
7059.44 2126
7060.23 2116
7061.02 2066
7061.82 1991
7062.61 2012
7063.40 1935
7064.20 2017
7064.99 1890
7065.78 2029
7066.58 2072
7067.37 2006
7068.16 1939
7068.96 1985
7069.75 1974
7070.54 2099
7071.34 2205
7072.13 2139
7072.93 2090
7073.72 2019
7074.51 2027
7075.31 2049
7076.10 1945
7076.89 1902
7077.69 1969
7078.48 1846
7079.28 1789
7080.07 1847
7080.86 1918
7081.66 1963
7082.45 1824
7083.25 1783
7084.04 1896
7084.84 1872
7085.63 1879
7086.42 1988
7087.22 1987
7088.01 2210
7088.81 2342
7089.60 2486
7090.40 2460
7091.19 2611
7091.99 2521
7092.78 2414
7093.58 2328
7094.37 2141
7095.17 1974
7095.96 1815
7096.76 1805
7097.55 1692
7098.35 1689
7099.14 1591
7099.94 1617
7100.73 1608
7101.53 1572
7102.32 1538
7103.12 1453
7103.91 1526
7104.71 1502
7105.50 1444
7106.30 1447
7107.10 1417
7107.89 1397
7108.69 1445
7109.48 1374
7110.28 1314
7111.07 1311
7111.87 1321
7112.67 1368
7113.46 1329
7114.26 1321
7115.05 1372
7115.85 1374
7116.65 1403
7117.44 1478
7118.24 1427
7119.03 1496
7119.83 1313
7120.63 1459
7121.42 1476
7122.22 1326
7123.02 1316
7123.81 1307
7124.61 1352
7125.41 1378
7126.20 1402
7127.00 1360
7127.80 1338
7128.59 1326
7129.39 1388
7130.19 1412
7130.98 1391
7131.78 1393
7132.58 1336
7133.37 1445
7134.17 1389
7134.97 1553
7135.77 1464
7136.56 1346
7137.36 1417
7138.16 1412
7138.96 1470
7139.75 1436
7140.55 1376
7141.35 1381
7142.15 1449
7142.94 1360
7143.74 1401
7144.54 1480
7145.34 1505
7146.13 1543
7146.93 1411
7147.73 1490
7148.53 1495
7149.33 1479
7150.12 1495
7150.92 1447
7151.72 1396
7152.52 1374
7153.32 1399
7154.11 1397
7154.91 1344
7155.71 1324
7156.51 1338
7157.31 1482
7158.11 1483
7158.90 1383
7159.70 1511
7160.50 1323
7161.30 1362
7162.10 1555
7162.90 1409
7163.70 1373
7164.50 1341
7165.29 1338
7166.09 1299
7166.89 1187
7167.69 1276
7168.49 1297
7169.29 1292
7170.09 1365
7170.89 1410
7171.69 1287
7172.49 1314
7173.29 1333
7174.08 1348
7174.88 1337
7175.68 1299
7176.48 1356
7177.28 1274
7178.08 1277
7178.88 1330
7179.68 1310
7180.48 1280
7181.28 1293
7182.08 1337
7182.88 1401
7183.68 1348
7184.48 1419
7185.28 1486
7186.08 1616
7186.88 1607
7187.68 1526
7188.48 1424
7189.28 1380
7190.08 1469
7190.88 1405
7191.68 1283
7192.48 1204
7193.28 1155
7194.08 1126
7194.88 1151
7195.68 1156
7196.48 1074
7197.28 1113
7198.09 1159
7198.89 1181
7199.69 1184
7200.49 1200
7201.29 1132
7202.09 1267
7202.89 1210
7203.69 1162
7204.49 1131
7205.29 1148
7206.09 1195
7206.90 1127
7207.70 1243
7208.50 1220
7209.30 1224
7210.10 1216
7210.90 1173
7211.70 1168
7212.51 1210
7213.31 1201
7214.11 1132
7214.91 1193
7215.71 1174
7216.51 1133
7217.32 1229
7218.12 1185
7218.92 1202
7219.72 1117
7220.52 1153
7221.32 1304
7222.13 1210
7222.93 1213
7223.73 1143
7224.53 1185
7225.34 1255
7226.14 1195
7226.94 1203
7227.74 1295
7228.54 1302
7229.35 1316
7230.15 1268
7230.95 1273
7231.75 1250
7232.56 1249
7233.36 1331
7234.16 1221
7234.96 1277
7235.77 1351
7236.57 1428
7237.37 1370
7238.18 1301
7238.98 1247
7239.78 1482
7240.59 1527
7241.39 1470
7242.19 1430
7242.99 1490
7243.80 1532
7244.60 1504
7245.40 1517
7246.21 1459
7247.01 1540
7247.81 1449
7248.62 1495
7249.42 1497
7250.23 1593
7251.03 1527
7251.83 1438
7252.64 1469
7253.44 1507
7254.24 1583
7255.05 1493
7255.85 1568
7256.66 1460
7257.46 1532
7258.26 1584
7259.07 1673
7259.87 1611
7260.68 1545
7261.48 1569
7262.28 1622
7263.09 1578
7263.89 1586
7264.70 1568
7265.50 1595
7266.31 1802
7267.11 1569
7267.92 1638
7268.72 1724
7269.52 1901
7270.33 1893
7271.13 1853
7271.94 1994
7272.74 1955
7273.55 1975
7274.35 2030
7275.16 1881
7275.96 1999
7276.77 2030
7277.57 2121
7278.38 2092
7279.18 2271
7279.99 2251
7280.79 2389
7281.60 2487
7282.41 2805
7283.21 3240
7284.02 3769
7284.82 4490
7285.63 5007
7286.43 5640
7287.24 6471
7288.04 6559
7288.85 6254
7289.66 5602
7290.46 5333
7291.27 4720
7292.07 3870
7292.88 3329
7293.68 2843
7294.49 2705
7295.30 2415
7296.10 2177
7296.91 2133
7297.72 2044
7298.52 2111
7299.33 2256
7300.13 1989
7300.94 1983
7301.75 2063
7302.55 2044
7303.36 2077
7304.17 1992
7304.97 1987
7305.78 2089
7306.59 2146
7307.39 2232
7308.20 2150
7309.01 2274
7309.81 2376
7310.62 2313
7311.43 2566
7312.24 2807
7313.04 2970
7313.85 3143
7314.66 3038
7315.46 2749
7316.27 2766
7317.08 2619
7317.89 2577
7318.69 2720
7319.50 2821
7320.31 3078
7321.12 3228
7321.92 3507
7322.73 3857
7323.54 3982
7324.35 4063
7325.15 4139
7325.96 3879
7326.77 3538
7327.58 3203
7328.38 3017
7329.19 2672
7330.00 2437
7330.81 2361
7331.62 2264
7332.43 2030
7333.23 1951
7334.04 2022
7334.85 1910
7335.66 1907
7336.47 1826
7337.27 2015
7338.08 2038
7338.89 2029
7339.70 2030
7340.51 2086
7341.32 2000
7342.13 2023
7342.93 2058
7343.74 1959
7344.55 2011
7345.36 2006
7346.17 1957
7346.98 2016
7347.79 1853
7348.60 1866
7349.41 1940
7350.22 1909
7351.02 1949
7351.83 2009
7352.64 2067
7353.45 1956
7354.26 1874
7355.07 1894
7355.88 1851
7356.69 1878
7357.50 2044
7358.31 1893
7359.12 1831
7359.93 1957
7360.74 1921
7361.55 1920
7362.36 1989
7363.17 2003
7363.98 2012
7364.79 2097
7365.60 2088
7366.41 2042
7367.22 2081
7368.03 1986
7368.84 2019
7369.65 2054
7370.46 2165
7371.27 2116
7372.08 1995
7372.89 1979
7373.70 2037
7374.51 2132
7375.32 2094
7376.13 2137
7376.94 2100
7377.75 2129
7378.56 2320
7379.37 2472
7380.18 2699
7380.99 2927
7381.81 3338
7382.62 3461
7383.43 3765
7384.24 3680
7385.05 3670
7385.86 3446
7386.67 3338
7387.48 2973
7388.29 2910
7389.11 2637
7389.92 2463
7390.73 2280
7391.54 2225
7392.35 2043
7393.16 2012
7393.97 1970
7394.79 1920
7395.60 1983
7396.41 2031
7397.22 1998
7398.03 2118
7398.84 2262
7399.66 2297
7400.47 2466
7401.28 2615
7402.09 2796
7402.90 2951
7403.72 3027
7404.53 2943
7405.34 2861
7406.15 2683
7406.96 2542
7407.78 2565
7408.59 2501
7409.40 2340
7410.21 2293
7411.03 2152
7411.84 1953
7412.65 2010
7413.46 1795
7414.28 1674
7415.09 1603
7415.90 1684
7416.71 1612
7417.53 1622
7418.34 1550
7419.15 1525
7419.97 1566
7420.78 1476
7421.59 1439
7422.41 1504
7423.22 1557
7424.03 1450
7424.84 1442
7425.66 1447
7426.47 1447
7427.28 1409
7428.10 1360
7428.91 1379
7429.72 1313
7430.54 1398
7431.35 1442
7432.17 1332
7432.98 1395
7433.79 1331
7434.61 1396
7435.42 1488
7436.23 1389
7437.05 1312
7437.86 1355
7438.68 1393
7439.49 1448
7440.30 1429
7441.12 1518
7441.93 1340
7442.75 1368
7443.56 1312
7444.38 1383
7445.19 1287
7446.00 1262
7446.82 1321
7447.63 1294
7448.45 1433
7449.26 1360
7450.08 1270
7450.89 1356
7451.71 1383
7452.52 1345
7453.34 1297
7454.15 1195
7454.97 1327
7455.78 1372
7456.60 1332
7457.41 1412
7458.23 1279
7459.04 1218
7459.86 1307
7460.67 1346
7461.49 1321
7462.30 1252
7463.12 1231
7463.93 1250
7464.75 1226
7465.56 1235
7466.38 1263
7467.19 1287
7468.01 1273
7468.82 1260
7469.64 1418
7470.46 1349
7471.27 1260
7472.09 1327
7472.90 1287
7473.72 1237
7474.54 1349
7475.35 1141
7476.17 1180
7476.98 1227
7477.80 1393
7478.62 1274
7479.43 1150
7480.25 1293
7481.06 1279
7481.88 1187
7482.70 1156
7483.51 1153
7484.33 1130
7485.15 1117
7485.96 1117
7486.78 1197
7487.60 1172
7488.41 1182
7489.23 1142
7490.05 1067
7490.86 1074
7491.68 1132
7492.50 1060
7493.31 1108
7494.13 1147
7494.95 1046
7495.77 1037
7496.58 1056
7497.40 1042
7498.22 1111
7499.03 1087
7499.85 1058
7500.67 1041
7501.49 1031
7502.30 1026
7503.12 1070
7503.94 1028
7504.76 1070
7505.57 1087
7506.39 1048
7507.21 975
7508.03 1010
7508.85 1055
7509.66 1093
7510.48 1007
7511.30 1022
7512.12 1004
7512.94 1031
7513.75 924
7514.57 887
7515.39 973
7516.21 960
7517.03 963
7517.84 1068
7518.66 1054
7519.48 1129
7520.30 1093
7521.12 1069
7521.94 1090
7522.76 1076
7523.57 1060
7524.39 1084
7525.21 1000
7526.03 934
7526.85 979
7527.67 1005
7528.49 1091
7529.31 1078
7530.12 1010
7530.94 1025
7531.76 1053
7532.58 1035
7533.40 996
7534.22 888
7535.04 1011
7535.86 1124
7536.68 1016
7537.50 1073
7538.32 1072
7539.14 1023
7539.96 1032
7540.78 1025
7541.59 989
7542.41 1045
7543.23 1045
7544.05 1073
7544.87 964
7545.69 1063
7546.51 1109
7547.33 1161
7548.15 1098
7548.97 1143
7549.79 1148
7550.61 1114
7551.43 1043
7552.25 1168
7553.07 1098
7553.89 1009
7554.71 994
7555.53 1088
7556.36 1051
7557.18 1047
7558.00 1076
7558.82 1099
7559.64 1144
7560.46 1119
7561.28 1035
7562.10 1035
7562.92 1044
7563.74 1063
7564.56 1076
7565.38 1092
7566.20 1141
7567.02 1104
7567.85 1047
7568.67 1029
7569.49 1100
7570.31 1112
7571.13 1084
7571.95 1098
7572.77 1050
7573.59 1097
7574.42 1064
7575.24 1094
7576.06 1103
7576.88 1104
7577.70 1033
7578.52 1109
7579.34 1056
7580.17 1005
7580.99 1021
7581.81 964
7582.63 1093
7583.45 1063
7584.28 1097
7585.10 1059
7585.92 1006
7586.74 1053
7587.56 966
7588.39 1132
7589.21 1225
7590.03 1214
7590.85 1195
7591.67 1196
7592.50 1180
7593.32 1129
7594.14 1154
7594.96 1249
7595.79 1170
7596.61 1187
7597.43 1136
7598.26 1098
7599.08 1120
7599.90 1138
7600.72 1118
7601.55 1213
7602.37 1250
7603.19 1228
7604.02 1275
7604.84 1373
7605.66 1412
7606.48 1584
7607.31 1740
7608.13 1681
7608.95 1652
7609.78 1695
7610.60 1587
7611.42 1511
7612.25 1399
7613.07 1329
7613.89 1303
7614.72 1322
7615.54 1241
7616.37 1225
7617.19 1191
7618.01 1278
7618.84 1367
7619.66 1285
7620.48 1356
7621.31 1365
7622.13 1276
7622.96 1222
7623.78 1292
7624.60 1293
7625.43 1265
7626.25 1237
7627.08 1197
7627.90 1255
7628.73 1325
7629.55 1276
7630.37 1358
7631.20 1478
7632.02 1471
7632.85 1682
7633.67 1697
7634.50 1897
7635.32 1834
7636.15 1698
7636.97 1630
7637.80 1603
7638.62 1456
7639.45 1361
7640.27 1314
7641.10 1364
7641.92 1251
7642.75 1067
7643.57 1087
7644.40 1076
7645.22 1050
7646.05 1136
7646.87 1026
7647.70 1041
7648.52 1113
7649.35 1160
7650.17 1089
7651.00 976
7651.83 992
7652.65 1058
7653.48 989
7654.30 1039
7655.13 1020
7655.95 1015
7656.78 989
7657.61 954
7658.43 913
7659.26 954
7660.08 1010
7660.91 929
7661.74 947
7662.56 899
7663.39 932
7664.21 966
7665.04 957
7665.87 960
7666.69 949
7667.52 899
7668.35 911
7669.17 943
7670.00 928
7670.83 935
7671.65 1006
7672.48 1024
7673.31 962
7674.13 1000
7674.96 894
7675.79 877
7676.61 880
7677.44 893
7678.27 880
7679.09 923
7679.92 965
7680.75 913
7681.58 967
7682.40 929
7683.23 844
7684.06 858
7684.89 849
7685.71 908
7686.54 908
7687.37 885
7688.19 920
7689.02 900
7689.85 967
7690.68 936
7691.51 924
7692.33 864
7693.16 855
7693.99 959
7694.82 984
7695.64 943
7696.47 912
7697.30 897
7698.13 881
7698.96 842
7699.79 871
7700.61 917
7701.44 925
7702.27 920
7703.10 882
7703.93 930
7704.76 910
7705.58 897
7706.41 870
7707.24 883
7708.07 916
7708.90 978
7709.73 992
7710.56 1006
7711.38 887
7712.21 866
7713.04 960
7713.87 892
7714.70 880
7715.53 862
7716.36 877
7717.19 934
7718.02 883
7718.85 903
7719.67 936
7720.50 903
7721.33 826
7722.16 993
7722.99 918
7723.82 897
7724.65 941
7725.48 844
7726.31 815
7727.14 918
7727.97 932
7728.80 791
7729.63 836
7730.46 803
7731.29 909
7732.12 938
7732.95 972
7733.78 870
7734.61 925
7735.44 888
7736.27 834
7737.10 840
7737.93 911
7738.76 969
7739.59 1031
7740.42 1002
7741.25 880
7742.08 877
7742.91 993
7743.74 865
7744.57 945
7745.40 937
7746.23 903
7747.06 1024
7747.90 1101
7748.73 1135
7749.56 1234
7750.39 1301
7751.22 1455
7752.05 1279
7752.88 1093
7753.71 1179
7754.54 1135
7755.37 1048
7756.21 1034
7757.04 986
7757.87 995
7758.70 1036
7759.53 1061
7760.36 932
7761.19 939
7762.03 949
7762.86 941
7763.69 924
7764.52 1017
7765.35 981
7766.18 994
7767.02 1064
7767.85 961
7768.68 977
7769.51 850
7770.34 896
7771.18 867
7772.01 860
7772.84 862
7773.67 821
7774.50 901
7775.34 894
7776.17 859
7777.00 895
7777.83 815
7778.67 906
7779.50 962
7780.33 925
7781.16 1006
7782.00 1004
7782.83 917
7783.66 917
7784.49 891
7785.33 889
7786.16 956
7786.99 1013
7787.82 1006
7788.66 926
7789.49 922
7790.32 875
7791.16 851
7791.99 908
7792.82 828
7793.66 774
7794.49 903
7795.32 970
7796.16 884
7796.99 857
7797.82 884
7798.66 917
7799.49 896
7800.32 939
7801.16 934
7801.99 895
7802.82 944
7803.66 991
7804.49 942
7805.33 945
7806.16 976
7806.99 980
7807.83 999
7808.66 952
7809.50 955
7810.33 875
7811.16 1010
7812.00 993
7812.83 971
7813.67 1031
7814.50 1122
7815.34 1158
7816.17 1137
7817.00 1178
7817.84 1362
7818.67 1403
7819.51 1415
7820.34 1396
7821.18 1377
7822.01 1293
7822.85 1326
7823.68 1252
7824.52 1119
7825.35 1057
7826.19 1014
7827.02 1071
7827.86 1042
7828.69 996
7829.53 1042
7830.36 1085
7831.20 1107
7832.03 997
7832.87 1098
7833.70 1114
7834.54 1056
7835.37 1069
7836.21 986
7837.04 1038
7837.88 1102
7838.72 958
7839.55 935
7840.39 1006
7841.22 1075
7842.06 991
7842.89 972
7843.73 978
7844.57 1001
7845.40 1004
7846.24 969
7847.07 1009
7847.91 1023
7848.75 1012
7849.58 938
7850.42 962
7851.26 1035
7852.09 1013
7852.93 948
7853.77 962
7854.60 942
7855.44 967
7856.27 923
7857.11 934
7857.95 912
7858.78 994
7859.62 950
7860.46 991
7861.29 1045
7862.13 952
7862.97 902
7863.81 904
7864.64 908
7865.48 956
7866.32 998
7867.15 854
7867.99 911
7868.83 938
7869.67 986
7870.50 949
7871.34 887
7872.18 928
7873.02 977
7873.85 889
7874.69 1057
7875.53 1033
7876.37 954
7877.20 920
7878.04 888
7878.88 960
7879.72 988
7880.55 1132
7881.39 1127
7882.23 935
7883.07 961
7883.91 947
7884.74 1043
7885.58 1010
7886.42 959
7887.26 936
7888.10 990
7888.94 975
7889.77 1009
7890.61 1009
7891.45 1014
7892.29 988
7893.13 1042
7893.97 982
7894.80 986
7895.64 1002
7896.48 1004
7897.32 987
7898.16 976
7899.00 1050
7899.84 1106
7900.68 1125
7901.52 1076
7902.35 1131
7903.19 1119
7904.03 1097
7904.87 1031
7905.71 1058
7906.55 1001
7907.39 1043
7908.23 1047
7909.07 1084
7909.91 1063
7910.75 1074
7911.59 1031
7912.43 1050
7913.27 1020
7914.11 981
7914.94 1109
7915.78 1189
7916.62 1407
7917.46 1393
7918.30 1685
7919.14 1833
7919.98 1835
7920.82 1821
7921.66 1987
7922.50 1866
7923.34 1709
7924.18 1662
7925.02 1527
7925.87 1339
7926.71 1207
7927.55 1115
7928.39 1066
7929.23 970
7930.07 942
7930.91 975
7931.75 1027
7932.59 1008
7933.43 924
7934.27 927
7935.11 998
7935.95 916
7936.79 962
7937.63 951
7938.47 960
7939.32 973
7940.16 932
7941.00 891
7941.84 852
7942.68 848
7943.52 917
7944.36 943
7945.20 926
7946.04 916
7946.89 964
7947.73 1005
7948.57 962
7949.41 1002
7950.25 990
7951.09 928
7951.94 885
7952.78 906
7953.62 947
7954.46 947
7955.30 869
7956.14 940
7956.99 931
7957.83 981
7958.67 904
7959.51 933
7960.35 915
7961.20 902
7962.04 1001
7962.88 1014
7963.72 971
7964.57 976
7965.41 950
7966.25 911
7967.09 854
7967.94 889
7968.78 954
7969.62 1010
7970.46 957
7971.31 969
7972.15 958
7972.99 937
7973.83 928
7974.68 878
7975.52 893
7976.36 945
7977.21 930
7978.05 908
7978.89 865
7979.74 935
7980.58 873
7981.42 910
7982.26 889
7983.11 907
7983.95 873
7984.79 879
7985.64 856
7986.48 973
7987.33 886
7988.17 855
7989.01 873
7989.86 879
7990.70 851
7991.54 909
7992.39 981
7993.23 922
7994.08 868
7994.92 931
7995.76 895
7996.61 831
7997.45 814
7998.30 769
7999.14 751
7999.98 807
8000.83 804
8001.67 797
8002.52 806
8003.36 810
8004.21 810
8005.05 695
8005.89 732
8006.74 782
8007.58 794
8008.43 820
8009.27 809
8010.12 798
8010.96 812
8011.81 830
8012.65 736
8013.50 773
8014.34 824
8015.19 791
8016.03 756
8016.88 795
8017.72 755
8018.57 761
8019.41 743
8020.26 730
8021.10 780
8021.95 770
8022.79 754
8023.64 785
8024.48 791
8025.33 798
8026.18 782
8027.02 838
8027.87 772
8028.71 699
8029.56 724
8030.40 800
8031.25 747
8032.10 832
8032.94 783
8033.79 756
8034.63 758
8035.48 769
8036.33 792
8037.17 782
8038.02 942
8038.86 900
8039.71 839
8040.56 823
8041.40 881
8042.25 806
8043.10 776
8043.94 825
8044.79 855
8045.64 806
8046.48 872
8047.33 832
8048.18 832
8049.02 786
8049.87 771
8050.72 850
8051.56 876
8052.41 777
8053.26 735
8054.10 804
8054.95 776
8055.80 727
8056.65 743
8057.49 709
8058.34 754
8059.19 719
8060.04 734
8060.88 832
8061.73 802
8062.58 736
8063.43 750
8064.27 747
8065.12 860
8065.97 829
8066.82 803
8067.66 779
8068.51 731
8069.36 739
8070.21 780
8071.06 769
8071.90 728
8072.75 781
8073.60 739
8074.45 733
8075.30 742
8076.14 763
8076.99 730
8077.84 718
8078.69 732
8079.54 813
8080.39 755
8081.23 695
8082.08 717
8082.93 740
8083.78 699
8084.63 779
8085.48 718
8086.33 787
8087.17 723
8088.02 742
8088.87 713
8089.72 722
8090.57 744
8091.42 778
8092.27 758
8093.12 776
8093.97 704
8094.82 796
8095.67 791
8096.51 751
8097.36 755
8098.21 767
8099.06 848
8099.91 712
8100.76 776
8101.61 735
8102.46 807
8103.31 721
8104.16 772
8105.01 789
8105.86 852
8106.71 831
8107.56 777
8108.41 718
8109.26 799
8110.11 728
8110.96 748
8111.81 823
8112.66 778
8113.51 746
8114.36 737
8115.21 697
8116.06 707
8116.91 779
8117.76 844
8118.61 770
8119.46 780
8120.31 769
8121.16 875
8122.01 922
8122.86 835
8123.72 782
8124.57 917
8125.42 812
8126.27 848
8127.12 795
8127.97 793
8128.82 796
8129.67 764
8130.52 773
8131.37 811
8132.22 754
8133.08 726
8133.93 738
8134.78 819
8135.63 734
8136.48 742
8137.33 792
8138.18 745
8139.04 752
8139.89 782
8140.74 792
8141.59 852
8142.44 812
8143.29 858
8144.15 884
8145.00 859
8145.85 896
8146.70 843
8147.55 862
8148.41 810
8149.26 812
8150.11 835
8150.96 838
8151.81 813
8152.67 766
8153.52 818
8154.37 856
8155.22 860
8156.08 821
8156.93 899
8157.78 892
8158.63 901
8159.49 811
8160.34 869
8161.19 824
8162.04 777
8162.90 813
8163.75 810
8164.60 842
8165.45 833
8166.31 760
8167.16 769
8168.01 818
8168.87 887
8169.72 814
8170.57 865
8171.43 770
8172.28 842
8173.13 857
8173.99 786
8174.84 806
8175.69 833
8176.55 810
8177.40 791
8178.25 770
8179.11 755
8179.96 756
8180.81 792
8181.67 696
8182.52 729
8183.38 718
8184.23 713
8185.08 729
8185.94 744
8186.79 727
8187.65 727
8188.50 808
8189.35 737
8190.21 719
8191.06 672
8191.92 701
8192.77 663
8193.63 695
8194.48 707
8195.33 684
8196.19 745
8197.04 801
8197.90 781
8198.75 709
8199.61 715
8200.46 682
8201.32 742
8202.17 779
8203.03 809
8203.88 727
8204.74 685
8205.59 701
8206.45 698
8207.30 786
8208.16 771
8209.01 743
8209.87 744
8210.72 742
8211.58 743
8212.43 729
8213.29 793
8214.14 770
8215.00 788
8215.86 798
8216.71 793
8217.57 780
8218.42 844
8219.28 837
8220.13 880
8220.99 879
8221.85 805
8222.70 816
8223.56 889
8224.41 1027
8225.27 1011
8226.13 953
8226.98 1019
8227.84 1056
8228.69 1067
8229.55 949
8230.41 924
8231.26 908
8232.12 830
8232.98 818
8233.83 790
8234.69 762
8235.54 800
8236.40 858
8237.26 884
8238.11 838
8238.97 783
8239.83 735
8240.69 707
8241.54 742
8242.40 832
8243.26 835
8244.11 723
8244.97 765
8245.83 795
8246.68 756
8247.54 718
8248.40 754
8249.26 706
8250.11 814
8250.97 811
8251.83 764
8252.69 821
8253.54 806
8254.40 697
8255.26 752
8256.12 830
8256.97 891
8257.83 855
8258.69 849
8259.55 782
8260.40 740
8261.26 670
8262.12 713
8262.98 724
8263.84 689
8264.69 675
8265.55 712
8266.41 736
8267.27 712
8268.13 708
8268.99 734
8269.84 763
8270.70 670
8271.56 701
8272.42 722
8273.28 698
8274.14 678
8275.00 697
8275.85 679
8276.71 685
8277.57 667
8278.43 726
8279.29 755
8280.15 675
8281.01 698
8281.87 679
8282.72 614
8283.58 703
8284.44 725
8285.30 745
8286.16 733
8287.02 738
8287.88 791
8288.74 726
8289.60 757
8290.46 705
8291.32 670
8292.18 771
8293.04 765
8293.90 757
8294.76 815
8295.62 759
8296.47 723
8297.33 722
8298.19 737
8299.05 749
8299.91 793
8300.77 788
8301.63 697
8302.49 659
8303.35 667
8304.21 808
8305.07 794
8305.93 814
8306.80 852
8307.66 794
8308.52 731
8309.38 717
8310.24 806
8311.10 709
8311.96 739
8312.82 779
8313.68 777
8314.54 740
8315.40 736
8316.26 767
8317.12 750
8317.98 769
8318.84 750
8319.70 809
8320.57 846
8321.43 812
8322.29 814
8323.15 775
8324.01 788
8324.87 801
8325.73 795
8326.59 761
8327.46 780
8328.32 788
8329.18 778
8330.04 753
8330.90 732
8331.76 751
8332.62 828
8333.49 819
8334.35 816
8335.21 806
8336.07 788
8336.93 758
8337.79 737
8338.66 790
8339.52 749
8340.38 772
8341.24 832
8342.10 823
8342.97 835
8343.83 876
8344.69 864
8345.55 878
8346.42 881
8347.28 845
8348.14 838
8349.00 838
8349.87 847
8350.73 796
8351.59 825
8352.45 858
8353.32 800
8354.18 806
8355.04 797
8355.90 825
8356.77 742
8357.63 813
8358.49 836
8359.36 825
8360.22 807
8361.08 801
8361.95 812
8362.81 786
8363.67 824
8364.53 806
8365.40 756
8366.26 842
8367.12 824
8367.99 810
8368.85 804
8369.72 820
8370.58 900
8371.44 900
8372.31 888
8373.17 850
8374.03 838
8374.90 912
8375.76 954
8376.63 889
8377.49 884
8378.35 872
8379.22 922
8380.08 971
8380.95 943
8381.81 928
8382.67 854
8383.54 831
8384.40 849
8385.27 916
8386.13 958
8387.00 971
8387.86 944
8388.72 991
8389.59 922
8390.45 939
8391.32 961
8392.18 1083
8393.05 1025
8393.91 1016
8394.78 1004
8395.64 936
8396.51 929
8397.37 906
8398.24 1000
8399.10 1011
8399.97 1078
8400.83 1097
8401.70 1052
8402.56 1018
8403.43 978
8404.29 998
8405.16 999
8406.02 1047
8406.89 1099
8407.75 1152
8408.62 1066
8409.49 1033
8410.35 1122
8411.22 1165
8412.08 1077
8412.95 1104
8413.81 1161
8414.68 1208
8415.55 1157
8416.41 1133
8417.28 1137
8418.14 1180
8419.01 1180
8419.88 1194
8420.74 1237
8421.61 1147
8422.48 1148
8423.34 1325
8424.21 1327
8425.07 1254
8425.94 1352
8426.81 1401
8427.67 1412
8428.54 1422
8429.41 1370
8430.27 1447
8431.14 1518
8432.01 1496
8432.87 1434
8433.74 1494
8434.61 1479
8435.47 1462
8436.34 1569
8437.21 1584
8438.08 1590
8438.94 1667
8439.81 1587
8440.68 1685
8441.54 1745
8442.41 1841
8443.28 1816
8444.15 1953
8445.01 1942
8445.88 2011
8446.75 1942
8447.62 2102
8448.48 2073
8449.35 1985
8450.22 1985
8451.09 2010
8451.95 2076
8452.82 2225
8453.69 2231
8454.56 2236
8455.43 2402
8456.29 2868
8457.16 3260
8458.03 3637
8458.90 3934
8459.77 4191
8460.63 4114
8461.50 4107
8462.37 3970
8463.24 3777
8464.11 3420
8464.98 3164
8465.84 2961
8466.71 2748
8467.58 2643
8468.45 2705
8469.32 3031
8470.19 3616
8471.06 4551
8471.93 5360
8472.79 5848
8473.66 6129
8474.53 6222
8475.40 6018
8476.27 5556
8477.14 4837
8478.01 4081
8478.88 3500
8479.75 2922
8480.62 2589
8481.48 2250
8482.35 2100
8483.22 1938
8484.09 1677
8484.96 1675
8485.83 1667
8486.70 1581
8487.57 1618
8488.44 1486
8489.31 1551
8490.18 1503
8491.05 1528
8491.92 1494
8492.79 1527
8493.66 1501
8494.53 1458
8495.40 1447
8496.27 1477
8497.14 1402
8498.01 1373
8498.88 1328
8499.75 1365
8500.62 1512
8501.49 1467
8502.36 1475
8503.23 1410
8504.10 1364
8504.97 1314
8505.84 1365
8506.71 1387
8507.58 1366
8508.45 1399
8509.33 1436
8510.20 1534
8511.07 1602
8511.94 1537
8512.81 1529
8513.68 1395
8514.55 1472
8515.42 1406
8516.29 1380
8517.16 1434
8518.04 1395
8518.91 1369
8519.78 1364
8520.65 1348
8521.52 1436
8522.39 1395
8523.26 1348
8524.13 1397
8525.01 1513
8525.88 1383
8526.75 1361
8527.62 1408
8528.49 1431
8529.36 1484
8530.24 1469
8531.11 1374
8531.98 1396
8532.85 1470
8533.72 1489
8534.60 1555
8535.47 1554
8536.34 1623
8537.21 1620
8538.08 1727
8538.96 1651
8539.83 1661
8540.70 1621
8541.57 1536
8542.45 1514
8543.32 1534
8544.19 1532
8545.06 1523
8545.94 1503
8546.81 1532
8547.68 1504
8548.55 1512
8549.43 1504
8550.30 1498
8551.17 1520
8552.05 1598
8552.92 1594
8553.79 1716
8554.66 1765
8555.54 1870
8556.41 1996
8557.28 1989
8558.16 2023
8559.03 1947
8559.90 1858
8560.78 1682
8561.65 1665
8562.52 1529
8563.40 1455
8564.27 1362
8565.14 1276
8566.02 1297
8566.89 1261
8567.77 1262
8568.64 1181
8569.51 1159
8570.39 1191
8571.26 1096
8572.13 1124
8573.01 1193
8573.88 1134
8574.76 1081
8575.63 1085
8576.50 1099
8577.38 1064
8578.25 1067
8579.13 1080
8580.00 1134
8580.88 1022
8581.75 1025
8582.63 967
8583.50 1065
8584.37 1006
8585.25 996
8586.12 993
8587.00 1012
8587.87 1053
8588.75 1018
8589.62 994
8590.50 949
8591.37 978
8592.25 1005
8593.12 948
8594.00 961
8594.87 1023
8595.75 978
8596.62 971
8597.50 1023
8598.37 977
8599.25 1006
8600.12 995
8601.00 979
8601.87 984
8602.75 981
8603.63 1144
8604.50 1036
8605.38 1011
8606.25 1059
8607.13 1004
8608.00 980
8608.88 1000
8609.76 985
8610.63 938
8611.51 945
8612.38 989
8613.26 979
8614.14 1022
8615.01 1004
8615.89 1041
8616.76 955
8617.64 974
8618.52 1008
8619.39 1012
8620.27 987
8621.15 1062
8622.02 1035
8622.90 1002
8623.78 1004
8624.65 1012
8625.53 1016
8626.41 1050
8627.28 1032
8628.16 1006
8629.04 1010
8629.91 1059
8630.79 1122
8631.67 1124
8632.54 1095
8633.42 1036
8634.30 1115
8635.17 1035
8636.05 1047
8636.93 1056
8637.81 1037
8638.68 1038
8639.56 1010
8640.44 994
8641.32 1098
8642.19 1069
8643.07 1088
8643.95 1082
8644.83 1096
8645.70 1168
8646.58 1233
8647.46 1120
8648.34 1081
8649.22 1066
8650.09 1084
8650.97 1104
8651.85 1063
8652.73 1127
8653.61 1144
8654.48 1154
8655.36 1186
8656.24 1171
8657.12 1143
8658.00 1148
8658.87 1217
8659.75 1164
8660.63 1136
8661.51 1089
8662.39 1082
8663.27 1173
8664.15 1141
8665.02 1117
8665.90 1097
8666.78 1028
8667.66 1067
8668.54 1091
8669.42 1076
8670.30 1247
8671.18 1247
8672.06 1193
8672.93 1228
8673.81 1226
8674.69 1295
8675.57 1364
8676.45 1458
8677.33 1426
8678.21 1514
8679.09 1423
8679.97 1479
8680.85 1441
8681.73 1381
8682.61 1328
8683.49 1365
8684.37 1315
8685.25 1228
8686.13 1199
8687.01 1207
8687.89 1211
8688.77 1261
8689.65 1298
8690.53 1252
8691.41 1475
8692.29 1813
8693.17 2110
8694.05 2253
8694.93 2565
8695.81 2713
8696.69 2731
8697.57 2657
8698.45 2551
8699.33 2351
8700.21 2075
8701.09 1881
8701.97 1577
8702.85 1417
8703.73 1304
8704.61 1162
8705.49 1115
8706.37 1038
8707.25 1054
8708.13 1090
8709.01 969
8709.90 1031
8710.78 930
8711.66 965
8712.54 954
8713.42 906
8714.30 971
8715.18 895
8716.06 895
8716.94 890
8717.83 916
8718.71 863
8719.59 850
8720.47 897
8721.35 851
8722.23 894
8723.11 861
8724.00 882
8724.88 924
8725.76 969
8726.64 894
8727.52 925
8728.41 886
8729.29 910
8730.17 973
8731.05 960
8731.93 1069
8732.82 1004
8733.70 1041
8734.58 1001
8735.46 1008
8736.34 933
8737.23 907
8738.11 976
8738.99 930
8739.87 922
8740.76 889
8741.64 897
8742.52 884
8743.40 850
8744.29 903
8745.17 849
8746.05 835
8746.94 904
8747.82 907
8748.70 876
8749.58 905
8750.47 921
8751.35 896
8752.23 853
8753.12 907
8754.00 918
8754.88 931
8755.77 1015
8756.65 991
8757.53 959
8758.42 978
8759.30 958
8760.18 1074
8761.07 1086
8761.95 1067
8762.83 1178
8763.72 1137
8764.60 1040
8765.48 1084
8766.37 1105
8767.25 1008
8768.14 961
8769.02 935
8769.90 896
8770.79 1056
8771.67 1020
8772.56 1060
8773.44 1071
8774.32 987
8775.21 985
8776.09 981
8776.98 924
8777.86 962
8778.75 939
8779.63 911
8780.52 892
8781.40 899
8782.28 907
8783.17 888
8784.05 851
8784.94 910
8785.82 862
8786.71 840
8787.59 886
8788.48 896
8789.36 837
8790.25 863
8791.13 887
8792.02 814
8792.90 910
8793.79 975
8794.67 1047
8795.56 970
8796.44 900
8797.33 1014
8798.22 983
8799.10 886
8799.99 780
8800.87 907
8801.76 901
8802.64 720
8803.53 722
8804.41 859
8805.30 839
8806.19 852
8807.07 838
8807.96 830
8808.84 805
8809.73 816
8810.62 825
8811.50 848
8812.39 808
8813.27 863
8814.16 830
8815.05 768
8815.93 735
8816.82 810
8817.71 888
8818.59 792
8819.48 764
8820.36 723
8821.25 768
8822.14 750
8823.02 720
8823.91 754
8824.80 808
8825.68 789
8826.57 689
8827.46 760
8828.35 790
8829.23 809
8830.12 775
8831.01 720
8831.89 731
8832.78 716
8833.67 699
8834.56 751
8835.44 728
8836.33 734
8837.22 797
8838.10 829
8838.99 761
8839.88 714
8840.77 658
8841.65 768
8842.54 777
8843.43 701
8844.32 684
8845.21 742
8846.09 758
8846.98 756
8847.87 698
8848.76 720
8849.65 723
8850.53 706
8851.42 722
8852.31 654
8853.20 702
8854.09 686
8854.97 685
8855.86 671
8856.75 649
8857.64 676
8858.53 674
8859.42 653
8860.30 685
8861.19 623
8862.08 586
8862.97 630
8863.86 649
8864.75 629
8865.64 673
8866.53 712
8867.41 700
8868.30 664
8869.19 662
8870.08 630
8870.97 728
8871.86 659
8872.75 664
8873.64 674
8874.53 613
8875.42 644
8876.31 614
8877.20 614
8878.08 607
8878.97 691
8879.86 703
8880.75 686
8881.64 669
8882.53 593
8883.42 645
8884.31 676
8885.20 653
8886.09 639
8886.98 690
8887.87 586
8888.76 661
8889.65 576
8890.54 587
8891.43 582
8892.32 596
8893.21 595
8894.10 622
8894.99 630
8895.88 659
8896.77 638
8897.66 620
8898.55 647
8899.44 580
8900.33 612
8901.23 624
8902.12 595
8903.01 558
8903.90 568
8904.79 620
8905.68 560
8906.57 608
8907.46 646
8908.35 531
8909.24 559
8910.13 538
8911.02 590
8911.92 580
8912.81 646
8913.70 589
8914.59 607
8915.48 666
8916.37 559
8917.26 617
8918.15 543
8919.05 599
8919.94 650
8920.83 651
8921.72 648
8922.61 564
8923.50 584
8924.40 581
8925.29 593
8926.18 576
8927.07 560
8927.96 546
8928.86 565
8929.75 543
8930.64 577
8931.53 520
8932.42 566
8933.32 517
8934.21 507
8935.10 523
8935.99 547
8936.89 580
8937.78 551
8938.67 584
8939.56 610
8940.46 559
8941.35 583
8942.24 545
8943.13 571
8944.03 555
8944.92 603
8945.81 602
8946.70 539
8947.60 506
8948.49 528
8949.38 590
8950.28 567
8951.17 550
8952.06 588
8952.96 599
8953.85 593
8954.74 589
8955.64 523
8956.53 537
8957.42 553
8958.32 580
8959.21 540
8960.10 565
8961.00 566
8961.89 585
8962.78 541
8963.68 518
8964.57 533
8965.46 616
8966.36 586
8967.25 599
8968.15 607
8969.04 620
8969.93 625
8970.83 584
8971.72 596
8972.62 625
8973.51 571
8974.41 574
8975.30 513
8976.19 521
8977.09 553
8977.98 499
8978.88 497
8979.77 537
8980.67 510
8981.56 506
8982.46 528
8983.35 566
8984.25 523
8985.14 532
8986.03 558
8986.93 538
8987.82 543
8988.72 527
8989.61 543
8990.51 519
8991.40 484
8992.30 467
8993.19 520
8994.09 548
8994.99 517
8995.88 527
8996.78 513
8997.67 576
8998.57 543
8999.46 546
9000.36 497
9001.25 507
9002.15 513
9003.04 483
9003.94 516
9004.84 527
9005.73 506
9006.63 553
9007.52 624
9008.42 501
9009.32 514
9010.21 489
9011.11 508
9012.00 570
9012.90 503
9013.80 540
9014.69 493
9015.59 488
9016.49 507
9017.38 499
9018.28 547
9019.17 517
9020.07 565
9020.97 501
9021.86 548
9022.76 526
9023.66 483
9024.55 504
9025.45 544
9026.35 507
9027.25 502
9028.14 570
9029.04 530
9029.94 540
9030.83 607
9031.73 611
9032.63 581
9033.52 497
9034.42 488
9035.32 509
9036.22 542
9037.11 522
9038.01 499
9038.91 548
9039.81 516
9040.70 488
9041.60 537
9042.50 493
9043.40 529
9044.29 508
9045.19 578
9046.09 553
9046.99 532
9047.89 529
9048.78 509
9049.68 547
9050.58 577
9051.48 497
9052.38 473
9053.27 563
9054.17 535
9055.07 514
9055.97 504
9056.87 520
9057.77 540
9058.66 568
9059.56 512
9060.46 508
9061.36 527
9062.26 522
9063.16 549
9064.06 562
9064.95 572
9065.85 574
9066.75 531
9067.65 512
9068.55 479
9069.45 465
9070.35 528
9071.25 548
9072.15 521
9073.05 527
9073.94 554
9074.84 532
9075.74 547
9076.64 520
9077.54 504
9078.44 514
9079.34 531
9080.24 504
9081.14 537
9082.04 485
9082.94 510
9083.84 515
9084.74 502
9085.64 457
9086.54 487
9087.44 495
9088.34 548
9089.24 514
9090.14 550
9091.04 523
9091.94 519
9092.84 490
9093.74 494
9094.64 540
9095.54 530
9096.44 545
9097.34 494
9098.24 508
9099.14 511
9100.04 465
9100.94 564
9101.84 516
9102.74 481
9103.64 528
9104.54 525
9105.44 562
9106.35 564
9107.25 530
9108.15 494
9109.05 463
9109.95 491
9110.85 537
9111.75 478
9112.65 512
9113.55 493
9114.46 443
9115.36 454
9116.26 512
9117.16 564
9118.06 523
9118.96 503
9119.86 499
9120.76 484
9121.67 500
9122.57 512
9123.47 544
9124.37 541
9125.27 497
9126.17 523
9127.08 563
9127.98 499
9128.88 485
9129.78 467
9130.68 462
9131.59 498
9132.49 504
9133.39 548
9134.29 511
9135.20 535
9136.10 526
9137.00 478
9137.90 463
9138.80 461
9139.71 467
9140.61 498
9141.51 528
9142.41 473
9143.32 496
9144.22 499
9145.12 560
9146.03 549
9146.93 575
9147.83 521
9148.73 512
9149.64 511
9150.54 481
9151.44 499
9152.35 445
9153.25 489
9154.15 492
9155.06 476
9155.96 488
9156.86 548
9157.77 513
9158.67 513
9159.57 517
9160.48 479
9161.38 497
9162.28 544
9163.19 557
9164.09 519
9164.99 495
9165.90 501
9166.80 504
9167.71 495
9168.61 493
9169.51 475
9170.42 482
9171.32 453
9172.23 520
9173.13 565
9174.03 523
9174.94 528
9175.84 477
9176.75 456
9177.65 498
9178.56 573
9179.46 537
9180.36 467
9181.27 495
9182.17 488
9183.08 525
9183.98 496
9184.89 475
9185.79 454
9186.70 486
9187.60 448
9188.51 519
9189.41 592
9190.32 563
9191.22 495
9192.13 530
9193.03 522
9193.94 520
9194.84 555
9195.75 518
9196.65 540
9197.56 511
9198.46 532
9199.37 520
9200.27 525
9201.18 535
9202.09 613
9202.99 658
9203.90 613
9204.80 655
9205.71 674
9206.61 615
9207.52 580
9208.43 522
9209.33 545
9210.24 557
9211.14 503
9212.05 540
9212.96 517
9213.86 522
9214.77 490
9215.67 505
9216.58 572
9217.49 593
9218.39 572
9219.30 642
9220.21 649
9221.11 593
9222.02 551
9222.93 606
9223.83 629
9224.74 613
9225.65 554
9226.55 573
9227.46 533
9228.37 543
9229.27 500
9230.18 560
9231.09 533
9231.99 512
9232.90 533
9233.81 524
9234.71 525
9235.62 520
9236.53 506
9237.44 554
9238.34 485
9239.25 519
9240.16 514
9241.07 514
9241.97 471
9242.88 483
9243.79 453
9244.70 543
9245.60 512
9246.51 536
9247.42 534
9248.33 530
9249.24 500
9250.14 500
9251.05 548
9251.96 478
9252.87 501
9253.78 474
9254.68 449
9255.59 436
9256.50 487
9257.41 458
9258.32 461
9259.22 536
9260.13 554
9261.04 517
9261.95 491
9262.86 506
9263.77 554
9264.68 506
9265.58 511
9266.49 481
9267.40 486
9268.31 468
9269.22 439
9270.13 447
9271.04 537
9271.95 524
9272.86 521
9273.76 534
9274.67 456
9275.58 547
9276.49 554
9277.40 520
9278.31 460
9279.22 447
9280.13 489
9281.04 577
9281.95 538
9282.86 526
9283.77 415
9284.68 484
9285.59 532
9286.50 491
9287.41 525
9288.32 485
9289.23 494
9290.14 490
9291.05 504
9291.96 479
9292.87 511
9293.78 527
9294.69 510
9295.60 493
9296.51 515
9297.42 522
9298.33 536
9299.24 523
9300.15 527
9301.06 490
9301.97 526
9302.88 521
9303.79 494
9304.70 579
9305.61 531
9306.52 487
9307.43 513
9308.34 512
9309.25 509
9310.16 524
9311.08 550
9311.99 554
9312.90 571
9313.81 592
9314.72 522
9315.63 528
9316.54 583
9317.45 563
9318.36 550
9319.28 535
9320.19 527
9321.10 569
9322.01 470
9322.92 514
9323.83 564
9324.74 512
9325.66 526
9326.57 508
9327.48 478
9328.39 445
9329.30 473
9330.21 460
9331.13 514
9332.04 501
9332.95 558
9333.86 486
9334.77 458
9335.69 525
9336.60 514
9337.51 473
9338.42 509
9339.34 532
9340.25 504
9341.16 529
9342.07 503
9342.98 462
9343.90 466
9344.81 531
9345.72 551
9346.64 539
9347.55 478
9348.46 502
9349.37 542
9350.29 592
9351.20 541
9352.11 550
9353.03 529
9353.94 524
9354.85 467
9355.76 533
9356.68 548
9357.59 569
9358.50 547
9359.42 527
9360.33 583
9361.24 524
9362.16 510
9363.07 571
9363.98 510
9364.90 509
9365.81 504
9366.72 532
9367.64 512
9368.55 513
9369.47 561
9370.38 544
9371.29 558
9372.21 564
9373.12 580
9374.04 556
9374.95 508
9375.86 559
9376.78 552
9377.69 570
9378.61 541
9379.52 560
9380.43 565
9381.35 562
9382.26 590
9383.18 598
9384.09 584
9385.01 618
9385.92 650
9386.84 591
9387.75 599
9388.67 598
9389.58 575
9390.49 634
9391.41 622
9392.32 640
9393.24 666
9394.15 584
9395.07 667
9395.98 706
9396.90 667
9397.81 695
9398.73 742
9399.65 730
9400.56 744
9401.48 696
9402.39 644
9403.31 702
9404.22 648
9405.14 698
9406.05 681
9406.97 588
9407.88 550
9408.80 576
9409.72 615
9410.63 661
9411.55 652
9412.46 603
9413.38 666
9414.30 689
9415.21 557
9416.13 562
9417.04 587
9417.96 637
9418.88 676
9419.79 632
9420.71 616
9421.62 578
9422.54 536
9423.46 570
9424.37 607
9425.29 610
9426.21 582
9427.12 619
9428.04 624
9428.96 605
9429.87 570
9430.79 573
9431.71 579
9432.62 606
9433.54 641
9434.46 591
9435.37 587
9436.29 604
9437.21 660
9438.13 666
9439.04 732
9439.96 669
9440.88 710
9441.79 758
9442.71 675
9443.63 668
9444.55 609
9445.46 662
9446.38 688
9447.30 654
9448.22 688
9449.13 659
9450.05 676
9450.97 619
9451.89 717
9452.81 731
9453.72 728
9454.64 848
9455.56 917
9456.48 971
9457.40 940
9458.31 828
9459.23 848
9460.15 856
9461.07 802
9461.99 720
9462.90 729
9463.82 704
9464.74 688
9465.66 683
9466.58 705
9467.50 675
9468.42 684
9469.33 669
9470.25 674
9471.17 691
9472.09 644
9473.01 596
9473.93 662
9474.85 709
9475.77 684
9476.68 693
9477.60 671
9478.52 672
9479.44 773
9480.36 758
9481.28 730
9482.20 709
9483.12 683
9484.04 647
9484.96 742
9485.88 663
9486.80 713
9487.72 714
9488.64 759
9489.56 731
9490.48 728
9491.39 709
9492.31 731
9493.23 762
9494.15 728
9495.07 674
9495.99 704
9496.91 748
9497.83 724
9498.75 710
9499.67 752
9500.59 659
9501.51 722
9502.43 650
9503.36 617
9504.28 688
9505.20 724
9506.12 724
9507.04 773
9507.96 740
9508.88 710
9509.80 645
9510.72 743
9511.64 715
9512.56 763
9513.48 753
9514.40 781
9515.32 813
9516.24 783
9517.16 787
9518.09 717
9519.01 752
9519.93 855
9520.85 871
9521.77 878
9522.69 818
9523.61 815
9524.53 764
9525.46 780
9526.38 845
9527.30 838
9528.22 933
9529.14 924
9530.06 912
9530.98 928
9531.91 1041
9532.83 1026
9533.75 1072
9534.67 1238
9535.59 1349
9536.52 1388
9537.44 1448
9538.36 1367
9539.28 1288
9540.20 1229
9541.13 1166
9542.05 987
9542.97 1080
9543.89 1031
9544.81 984
9545.74 919
9546.66 902
9547.58 951
9548.50 903
9549.43 858
9550.35 824
9551.27 814
9552.19 879
9553.12 809
9554.04 779
9554.96 793
9555.89 825
9556.81 837
9557.73 737
9558.65 728
9559.58 840
9560.50 893
9561.42 815
9562.35 864
9563.27 899
9564.19 855
9565.12 815
9566.04 881
9566.96 883
9567.89 788
9568.81 747
9569.73 740
9570.66 772
9571.58 808
9572.50 726
9573.43 812
9574.35 775
9575.28 809
9576.20 767
9577.12 726
9578.05 690
9578.97 702
9579.89 766
9580.82 728
9581.74 748
9582.67 734
9583.59 701
9584.52 672
9585.44 697
9586.36 746
9587.29 714
9588.21 739
9589.14 763
9590.06 721
9590.99 791
9591.91 771
9592.84 720
9593.76 741
9594.68 757
9595.61 739
9596.53 728
9597.46 770
9598.38 753
9599.31 770
9600.23 780
9601.16 759
9602.08 838
9603.01 823
9603.93 794
9604.86 812
9605.78 823
9606.71 819
9607.64 873
9608.56 845
9609.49 822
9610.41 888
9611.34 857
9612.26 871
9613.19 905
9614.11 889
9615.04 910
9615.97 965
9616.89 897
9617.82 877
9618.74 867
9619.67 875
9620.59 953
9621.52 830
9622.45 883
9623.37 873
9624.30 925
9625.22 933
9626.15 918
9627.08 900
9628.00 938
9628.93 927
9629.86 939
9630.78 921
9631.71 921
9632.64 1001
9633.56 978
9634.49 1000
9635.42 997
9636.34 1069
9637.27 1109
9638.20 1171
9639.12 1204
9640.05 1146
9640.98 1168
9641.90 1097
9642.83 1095
9643.76 1159
9644.69 1168
9645.61 1175
9646.54 1198
9647.47 1225
9648.39 1286
9649.32 1318
9650.25 1421
9651.18 1489
9652.10 1583
9653.03 1548
9653.96 1475
9654.89 1537
9655.81 1588
9656.74 1495
9657.67 1460
9658.60 1397
9659.53 1223
9660.45 1214
9661.38 1217
9662.31 1155
9663.24 1199
9664.16 1181
9665.09 1200
9666.02 1181
9666.95 1201
9667.88 1219
9668.81 1272
9669.73 1217
9670.66 1181
9671.59 1167
9672.52 1242
9673.45 1295
9674.38 1205
9675.31 1146
9676.23 1132
9677.16 1175
9678.09 1290
9679.02 1366
9679.95 1365
9680.88 1281
9681.81 1339
9682.74 1319
9683.66 1388
9684.59 1448
9685.52 1386
9686.45 1288
9687.38 1379
9688.31 1419
9689.24 1397
9690.17 1366
9691.10 1380
9692.03 1459
9692.96 1503
9693.89 1466
9694.82 1394
9695.75 1550
9696.68 1460
9697.60 1588
9698.53 1661
9699.46 1737
9700.39 1944
9701.32 1900
9702.25 2020
9703.18 1929
9704.11 1865
9705.04 1952
9705.97 1774
9706.90 1836
9707.83 1752
9708.76 1547
9709.69 1457
9710.62 1403
9711.56 1396
9712.49 1398
9713.42 1405
9714.35 1341
9715.28 1412
9716.21 1425
9717.14 1428
9718.07 1431
9719.00 1384
9719.93 1317
9720.86 1348
9721.79 1356
9722.72 1358
9723.65 1274
9724.58 1249
9725.52 1258
9726.45 1269
9727.38 1212
9728.31 1149
9729.24 1178
9730.17 1145
9731.10 1165
9732.03 1130
9732.97 1235
9733.90 1262
9734.83 1221
9735.76 1210
9736.69 1196
9737.62 1308
9738.55 1217
9739.49 1177
9740.42 1138
9741.35 1178
9742.28 1096
9743.21 1122
9744.15 1106
9745.08 1095
9746.01 1083
9746.94 1087
9747.87 1060
9748.81 1048
9749.74 1011
9750.67 1124
9751.60 1082
9752.53 1083
9753.47 1086
9754.40 1044
9755.33 1044
9756.26 1009
9757.20 989
9758.13 1066
9759.06 1029
9759.99 947
9760.93 1026
9761.86 1159
9762.79 1057
9763.73 1153
9764.66 1076
9765.59 989
9766.52 1098
9767.46 1057
9768.39 1059
9769.32 1054
9770.26 1078
9771.19 1014
9772.12 1026
9773.06 1051
9773.99 1049
9774.92 1081
9775.86 1040
9776.79 1049
9777.72 1145
9778.66 1022
9779.59 1133
9780.52 1137
9781.46 1200
9782.39 1216
9783.33 1161
9784.26 1243
9785.19 1248
9786.13 1298
9787.06 1145
9787.99 1185
9788.93 1236
9789.86 1175
9790.80 1114
9791.73 1094
9792.67 1068
9793.60 1052
9794.53 980
9795.47 993
9796.40 1064
9797.34 1053
9798.27 1118
9799.21 1070
9800.14 1099
9801.08 1022
9802.01 1014
9802.94 1037
9803.88 1058
9804.81 1013
9805.75 1047
9806.68 1088
9807.62 954
9808.55 886
9809.49 956
9810.42 899
9811.36 830
9812.29 915
9813.23 862
9814.16 824
9815.10 764
9816.04 839
9816.97 808
9817.91 815
9818.84 809
9819.78 862
9820.71 860
9821.65 803
9822.58 797
9823.52 778
9824.46 763
9825.39 815
9826.33 797
9827.26 782
9828.20 817
9829.14 832
9830.07 741
9831.01 786
9831.94 887
9832.88 795
9833.82 744
9834.75 707
9835.69 721
9836.62 721
9837.56 796
9838.50 799
9839.43 781
9840.37 771
9841.31 836
9842.24 799
9843.18 775
9844.12 730
9845.05 783
9845.99 733
9846.93 755
9847.86 782
9848.80 789
9849.74 829
9850.67 757
9851.61 746
9852.55 739
9853.49 788
9854.42 753
9855.36 764
9856.30 743
9857.23 780
9858.17 831
9859.11 812
9860.05 772
9860.98 758
9861.92 811
9862.86 854
9863.80 892
9864.73 859
9865.67 811
9866.61 848
9867.55 766
9868.49 697
9869.42 763
9870.36 735
9871.30 786
9872.24 715
9873.18 727
9874.11 737
9875.05 776
9875.99 761
9876.93 770
9877.87 768
9878.81 758
9879.74 756
9880.68 757
9881.62 824
9882.56 760
9883.50 775
9884.44 727
9885.37 786
9886.31 781
9887.25 781
9888.19 704
9889.13 673
9890.07 709
9891.01 677
9891.95 720
9892.89 758
9893.82 717
9894.76 699
9895.70 763
9896.64 771
9897.58 617
9898.52 666
9899.46 649
9900.40 688
9901.34 698
9902.28 654
9903.22 758
9904.16 702
9905.10 681
9906.04 747
9906.98 782
9907.92 739
9908.86 731
9909.80 640
9910.73 742
9911.67 760
9912.61 695
9913.55 744
9914.49 749
9915.43 744
9916.38 799
9917.32 759
9918.26 792
9919.20 800
9920.14 786
9921.08 718
9922.02 768
9922.96 754
9923.90 797
9924.84 812
9925.78 886
9926.72 1012
9927.66 1137
9928.60 1267
9929.54 1320
9930.48 1295
9931.42 1354
9932.36 1368
9933.30 1382
9934.25 1228
9935.19 1150
9936.13 1015
9937.07 1031
9938.01 941
9938.95 853
9939.89 868
9940.83 838
9941.78 825
9942.72 748
9943.66 738
9944.60 687
9945.54 648
9946.48 712
9947.42 694
9948.37 661
9949.31 669
9950.25 658
9951.19 662
9952.13 718
9953.07 690
9954.02 644
9954.96 665
9955.90 633
9956.84 629
9957.78 667
9958.73 689
9959.67 679
9960.61 614
9961.55 655
9962.50 701
9963.44 657
9964.38 662
9965.32 631
9966.27 628
9967.21 640
9968.15 598
9969.09 635
9970.04 639
9970.98 669
9971.92 664
9972.86 627
9973.81 591
9974.75 619
9975.69 599
9976.64 581
9977.58 582
9978.52 566
9979.46 615
9980.41 593
9981.35 585
9982.29 609
9983.24 673
9984.18 608
9985.12 597
9986.07 561
9987.01 548
9987.95 602
9988.90 591
9989.84 612
9990.79 573
9991.73 589
9992.67 594
9993.62 578
9994.56 595
9995.50 640
9996.45 610
9997.39 629
9998.34 638
9999.28 573
10000.22 523
10001.17 529
10002.11 605
10003.06 570
10004.00 544
10004.95 547
10005.89 576
10006.83 574
10007.78 617
10008.72 579
10009.67 640
10010.61 596
10011.56 587
10012.50 614
10013.45 616
10014.39 544
10015.34 557
10016.28 577
10017.23 552
10018.17 605
10019.12 516
10020.06 587
10021.01 597
10021.95 570
10022.90 612
10023.84 579
10024.79 571
10025.73 609
10026.68 570
10027.62 607
10028.57 597
10029.51 579
10030.46 609
10031.40 607
10032.35 619
10033.30 631
10034.24 615
10035.19 585
10036.13 591
10037.08 511
10038.03 504
10038.97 566
10039.92 588
10040.86 610
10041.81 544
10042.76 612
10043.70 594
10044.65 579
10045.59 510
10046.54 512
10047.49 524
10048.43 544
10049.38 537
10050.33 538
10051.27 547
10052.22 545
10053.17 564
10054.11 542
10055.06 543
10056.01 501
10056.95 580
10057.90 547
10058.85 538
10059.79 543
10060.74 550
10061.69 568
10062.63 504
10063.58 522
10064.53 513
10065.48 580
10066.42 545
10067.37 561
10068.32 567
10069.26 560
10070.21 568
10071.16 551
10072.11 570
10073.05 584
10074.00 502
10074.95 532
10075.90 514
10076.84 487
10077.79 572
10078.74 546
10079.69 547
10080.64 536
10081.58 532
10082.53 546
10083.48 573
10084.43 537
10085.38 521
10086.32 576
10087.27 504
10088.22 528
10089.17 524
10090.12 557
10091.07 507
10092.01 515
10092.96 561
10093.91 553
10094.86 477
10095.81 502
10096.76 463
10097.71 538
10098.65 549
10099.60 515
10100.55 560
10101.50 522
10102.45 464
10103.40 514
10104.35 514
10105.30 475
10106.25 479
10107.20 486
10108.14 542
10109.09 496
10110.04 451
10110.99 542
10111.94 531
10112.89 517
10113.84 508
10114.79 494
10115.74 476
10116.69 459
10117.64 528
10118.59 525
10119.54 498
10120.49 490
10121.44 458
10122.39 483
10123.34 453
10124.29 519
10125.24 495
10126.19 514
10127.14 462
10128.09 464
10129.04 468
10129.99 475
10130.94 494
10131.89 487
10132.84 462
10133.79 514
10134.74 486
10135.69 509
10136.64 550
10137.59 545
10138.54 505
10139.49 474
10140.44 510
10141.39 528
10142.34 468
10143.30 473
10144.25 453
10145.20 454
10146.15 489
10147.10 490
10148.05 476
10149.00 491
10149.95 503
10150.90 503
10151.86 542
10152.81 572
10153.76 535
10154.71 535
10155.66 488
10156.61 512
10157.56 523
10158.52 478
10159.47 526
10160.42 515
10161.37 490
10162.32 484
10163.27 483
10164.23 509
10165.18 532
10166.13 551
10167.08 513
10168.03 553
10168.99 559
10169.94 534
10170.89 550
10171.84 498
10172.79 532
10173.75 542
10174.70 500
10175.65 557
10176.60 492
10177.56 494
10178.51 546
10179.46 554
10180.41 502
10181.37 526
10182.32 615
10183.27 540
10184.22 562
10185.18 581
10186.13 564
10187.08 546
10188.04 563
10188.99 559
10189.94 487
10190.89 484
10191.85 539
10192.80 589
10193.75 508
10194.71 543
10195.66 559
10196.61 558
10197.57 550
10198.52 518
10199.47 535
10200.43 545
10201.38 574
10202.34 544
10203.29 542
10204.24 576
10205.20 585
10206.15 551
10207.10 563
10208.06 614
10209.01 629
10209.97 624
10210.92 628
10211.87 701
10212.83 707
10213.78 669
10214.74 663
10215.69 604
10216.64 639
10217.60 634
10218.55 571
10219.51 546
10220.46 569
10221.42 587
10222.37 584
10223.33 595
10224.28 620
10225.24 600
10226.19 605
10227.14 623
10228.10 604
10229.05 606
10230.01 580
10230.96 638
10231.92 681
10232.87 622
10233.83 659
10234.78 660
10235.74 718
10236.70 736
10237.65 795
10238.61 861
10239.56 895
10240.52 847
10241.47 855
10242.43 873
10243.38 810
10244.34 763
10245.29 725
10246.25 688
10247.21 709
10248.16 624
10249.12 565
10250.07 571
10251.03 514
10251.98 538
10252.94 572
10253.90 609
10254.85 611
10255.81 603
10256.76 596
10257.72 620
10258.68 597
10259.63 525
10260.59 557
10261.55 571
10262.50 539
10263.46 551
10264.42 556
10265.37 502
10266.33 543
10267.29 533
10268.24 501
10269.20 495
10270.16 478
10271.11 516
10272.07 490
10273.03 510
10273.98 467
10274.94 508
10275.90 501
10276.85 492
10277.81 519
10278.77 555
10279.73 510
10280.68 529
10281.64 491
10282.60 462
10283.56 460
10284.51 521
10285.47 484
10286.43 462
10287.39 475
10288.34 476
10289.30 475
10290.26 450
10291.22 461
10292.17 518
10293.13 483
10294.09 466
10295.05 492
10296.01 542
10296.96 471
10297.92 522
10298.88 529
10299.84 541
10300.80 517
10301.75 451
10302.71 480
10303.67 490
10304.63 452
10305.59 488
10306.55 469
10307.51 453
10308.46 496
10309.42 500
10310.38 476
10311.34 494
10312.30 538
10313.26 491
10314.22 520
10315.18 489
10316.13 480
10317.09 578
10318.05 506
10319.01 518
10319.97 472
10320.93 481
10321.89 516
10322.85 473
10323.81 467
10324.77 476
10325.73 453
10326.69 479
10327.64 534
10328.60 490
10329.56 475
10330.52 448
10331.48 467
10332.44 540
10333.40 488
10334.36 502
10335.32 507
10336.28 492
10337.24 524
10338.20 501
10339.16 472
10340.12 458
10341.08 472
10342.04 521
10343.00 469
10343.96 481
10344.92 494
10345.88 496
10346.84 468
10347.80 464
10348.76 461
10349.72 506
10350.69 507
10351.65 465
10352.61 466
10353.57 499
10354.53 496
10355.49 447
10356.45 509
10357.41 454
10358.37 467
10359.33 470
10360.29 444
10361.25 465
10362.22 445
10363.18 510
10364.14 457
10365.10 456
10366.06 400
10367.02 468
10367.98 448
10368.94 444
10369.91 459
10370.87 414
10371.83 476
10372.79 453
10373.75 496
10374.71 457
10375.67 412
10376.64 454
10377.60 426
10378.56 438
10379.52 450
10380.48 445
10381.45 437
10382.41 457
10383.37 472
10384.33 423
10385.29 401
10386.26 448
10387.22 484
10388.18 498
10389.14 477
10390.11 482
10391.07 463
10392.03 450
10392.99 443
10393.96 412
10394.92 441
10395.88 464
10396.84 452
10397.81 440
10398.77 507
10399.73 485
10400.69 476
10401.66 486
10402.62 458
10403.58 456
10404.55 456
10405.51 434
10406.47 453
10407.44 475
10408.40 447
10409.36 500
10410.33 480
10411.29 452
10412.25 471
10413.22 514
10414.18 519
10415.14 512
10416.11 570
10417.07 542
10418.03 564
10419.00 577
10419.96 623
10420.93 673
10421.89 650
10422.85 677
10423.82 671
10424.78 648
10425.74 677
10426.71 597
10427.67 596
10428.64 524
10429.60 482
10430.57 567
10431.53 516
10432.49 460
10433.46 489
10434.42 479
10435.39 440
10436.35 427
10437.32 440
10438.28 465
10439.25 466
10440.21 423
10441.18 424
10442.14 421
10443.10 439
10444.07 413
10445.03 459
10446.00 467
10446.96 471
10447.93 409
10448.89 419
10449.86 464
10450.83 469
10451.79 421
10452.76 423
10453.72 438
10454.69 467
10455.65 417
10456.62 457
10457.58 421
10458.55 412
10459.51 413
10460.48 436
10461.45 447
10462.41 429
10463.38 387
10464.34 376
10465.31 407
10466.27 362
10467.24 405
10468.21 417
10469.17 382
10470.14 416
10471.10 480
10472.07 436
10473.04 421
10474.00 473
10474.97 431
10475.94 397
10476.90 419
10477.87 410
10478.83 400
10479.80 395
10480.77 441
10481.73 410
10482.70 386
10483.67 427
10484.63 459
10485.60 370
10486.57 363
10487.54 406
10488.50 415
10489.47 396
10490.44 403
10491.40 428
10492.37 429
10493.34 437
10494.30 438
10495.27 419
10496.24 424
10497.21 383
10498.17 415
10499.14 377
10500.11 422
10501.08 450
10502.04 450
10503.01 432
10503.98 397
10504.95 421
10505.91 436
10506.88 398
10507.85 399
10508.82 381
10509.79 380
10510.75 393
10511.72 436
10512.69 442
10513.66 441
10514.63 435
10515.59 379
10516.56 413
10517.53 383
10518.50 404
10519.47 402
10520.44 409
10521.40 422
10522.37 441
10523.34 458
10524.31 449
10525.28 453
10526.25 430
10527.22 407
10528.18 409
10529.15 430
10530.12 488
10531.09 474
10532.06 401
10533.03 412
10534.00 428
10534.97 407
10535.94 459
10536.91 421
10537.87 431
10538.84 424
10539.81 411
10540.78 446
10541.75 439
10542.72 468
10543.69 461
10544.66 443
10545.63 432
10546.60 472
10547.57 473
10548.54 470
10549.51 484
10550.48 441
10551.45 424
10552.42 503
10553.39 456
10554.36 434
10555.33 449
10556.30 471
10557.27 497
10558.24 517
10559.21 572
10560.18 544
10561.15 516
10562.12 565
10563.09 641
10564.06 611
10565.03 596
10566.00 585
10566.97 581
10567.94 579
10568.91 554
10569.88 578
10570.85 554
10571.82 559
10572.80 481
10573.77 477
10574.74 435
10575.71 522
10576.68 487
10577.65 437
10578.62 421
10579.59 442
10580.56 460
10581.54 489
10582.51 449
10583.48 445
10584.45 448
10585.42 439
10586.39 508
10587.36 517
10588.33 423
10589.31 454
10590.28 524
10591.25 524
10592.22 462
10593.19 549
10594.16 502
10595.14 519
10596.11 479
10597.08 471
10598.05 529
10599.02 494
10600.00 503
10600.97 501
10601.94 469
10602.91 453
10603.89 504
10604.86 481
10605.83 446
10606.80 471
10607.77 530
10608.75 446
10609.72 406
10610.69 476
10611.66 507
10612.64 444
10613.61 466
10614.58 476
10615.56 413
10616.53 388
10617.50 428
10618.47 454
10619.45 411
10620.42 434
10621.39 450
10622.37 488
10623.34 503
10624.31 492
10625.29 518
10626.26 509
10627.23 461
10628.21 462
10629.18 457
10630.15 454
10631.13 459
10632.10 466
10633.07 420
10634.05 448
10635.02 445
10635.99 482
10636.97 499
10637.94 515
10638.92 522
10639.89 494
10640.86 557
10641.84 582
10642.81 659
10643.79 622
10644.76 603
10645.73 653
10646.71 633
10647.68 599
10648.66 527
10649.63 550
10650.61 560
10651.58 500
10652.55 497
10653.53 449
10654.50 464
10655.48 481
10656.45 465
10657.43 475
10658.40 456
10659.38 456
10660.35 421
10661.33 445
10662.30 443
10663.28 445
10664.25 405
10665.23 463
10666.20 443
10667.18 440
10668.15 416
10669.13 419
10670.10 444
10671.08 440
10672.05 434
10673.03 487
10674.00 459
10674.98 471
10675.96 456
10676.93 456
10677.91 422
10678.88 440
10679.86 435
10680.83 451
10681.81 512
10682.79 494
10683.76 505
10684.74 456
10685.71 412
10686.69 421
10687.67 465
10688.64 504
10689.62 442
10690.59 392
10691.57 377
10692.55 397
10693.52 444
10694.50 395
10695.48 392
10696.45 392
10697.43 394
10698.41 389
10699.38 461
10700.36 384
10701.34 386
10702.31 392
10703.29 394
10704.27 420
10705.24 476
10706.22 424
10707.20 394
10708.17 397
10709.15 435
10710.13 454
10711.10 437
10712.08 442
10713.06 478
10714.04 413
10715.01 404
10715.99 429
10716.97 407
10717.95 393
10718.92 390
10719.90 403
10720.88 398
10721.86 399
10722.83 392
10723.81 387
10724.79 409
10725.77 412
10726.75 434
10727.72 362
10728.70 346
10729.68 384
10730.66 379
10731.64 408
10732.61 440
10733.59 377
10734.57 385
10735.55 410
10736.53 408
10737.51 403
10738.48 377
10739.46 416
10740.44 399
10741.42 406
10742.40 401
10743.38 449
10744.35 416
10745.33 407
10746.31 389
10747.29 407
10748.27 433
10749.25 413
10750.23 395
10751.21 360
10752.19 385
10753.17 378
10754.14 371
10755.12 401
10756.10 372
10757.08 373
10758.06 401
10759.04 343
10760.02 342
10761.00 393
10761.98 380
10762.96 377
10763.94 409
10764.92 427
10765.90 454
10766.88 395
10767.86 407
10768.84 386
10769.82 404
10770.80 376
10771.78 386
10772.76 409
10773.74 328
10774.72 385
10775.70 414
10776.68 414
10777.66 412
10778.64 440
10779.62 422
10780.60 389
10781.58 449
10782.56 391
10783.54 404
10784.52 416
10785.50 465
10786.48 444
10787.46 468
10788.44 426
10789.42 428
10790.40 392
10791.38 415
10792.36 399
10793.35 370
10794.33 365
10795.31 366
10796.29 382
10797.27 423
10798.25 395
10799.23 408
10800.21 379
10801.19 409
10802.18 387
10803.16 401
10804.14 389
10805.12 344
10806.10 421
10807.08 397
10808.06 391
10809.05 432
10810.03 409
10811.01 375
10811.99 407
10812.97 430
10813.96 415
10814.94 411
10815.92 404
10816.90 378
10817.88 404
10818.87 362
10819.85 430
10820.83 425
10821.81 390
10822.79 382
10823.78 393
10824.76 413
10825.74 385
10826.72 413
10827.71 435
10828.69 380
10829.67 390
10830.65 415
10831.64 412
10832.62 412
10833.60 463
10834.58 419
10835.57 435
10836.55 411
10837.53 394
10838.52 394
10839.50 428
10840.48 462
10841.47 472
10842.45 391
10843.43 391
10844.41 399
10845.40 456
10846.38 443
10847.36 429
10848.35 448
10849.33 473
10850.32 479
10851.30 440
10852.28 446
10853.27 449
10854.25 480
10855.23 452
10856.22 408
10857.20 450
10858.18 484
10859.17 490
10860.15 479
10861.14 443
10862.12 449
10863.10 485
10864.09 437
10865.07 476
10866.06 402
10867.04 462
10868.03 473
10869.01 464
10869.99 488
10870.98 517
10871.96 478
10872.95 468
10873.93 479
10874.92 446
10875.90 456
10876.89 485
10877.87 481
10878.86 469
10879.84 479
10880.83 491
10881.81 439
10882.80 481
10883.78 512
10884.77 494
10885.75 511
10886.74 560
10887.72 562
10888.71 550
10889.69 575
10890.68 516
10891.66 512
10892.65 554
10893.63 491
10894.62 571
10895.60 581
10896.59 547
10897.58 541
10898.56 564
10899.55 615
10900.53 540
10901.52 480
10902.50 552
10903.49 588
10904.48 566
10905.46 488
10906.45 523
10907.44 575
10908.42 545
10909.41 573
10910.39 567
10911.38 630
10912.37 617
10913.35 593
10914.34 554
10915.33 583
10916.31 586
10917.30 650
10918.29 592
10919.27 630
10920.26 615
10921.25 634
10922.23 654
10923.22 592
10924.21 584
10925.19 575
10926.18 561
10927.17 621
10928.15 651
10929.14 666
10930.13 638
10931.11 627
10932.10 680
10933.09 670
10934.08 681
10935.06 677
10936.05 617
10937.04 626
10938.03 642
10939.01 732
10940.00 697
10940.99 709
10941.98 694
10942.96 723
10943.95 783
10944.94 793
10945.93 741
10946.92 774
10947.90 798
10948.89 727
10949.88 760
10950.87 792
10951.86 787
10952.84 771
10953.83 764
10954.82 828
10955.81 812
10956.80 825
10957.79 921
10958.77 931
10959.76 970
10960.75 1018
10961.74 1064
10962.73 1041
10963.72 1067
10964.71 1116
10965.69 999
10966.68 1000
10967.67 980
10968.66 954
10969.65 857
10970.64 861
10971.63 855
10972.62 893
10973.61 780
10974.59 819
10975.58 841
10976.57 802
10977.56 835
10978.55 791
10979.54 821
10980.53 808
10981.52 829
10982.51 784
10983.50 749
10984.49 772
10985.48 833
10986.47 858
10987.46 854
10988.45 828
10989.44 908
10990.43 902
10991.42 918
10992.41 900
10993.40 850
10994.39 890
10995.38 930
10996.37 941
10997.36 1050
10998.35 1121
10999.34 1239
11000.33 1272
11001.32 1453
11002.31 1522
11003.30 1532
11004.29 1525
11005.28 1515
11006.27 1428
11007.26 1454
11008.25 1401
11009.24 1155
11010.23 1108
11011.22 1000
11012.21 981
11013.21 936
11014.20 888
11015.19 863
11016.18 823
11017.17 800
11018.16 818
11019.15 746
11020.14 823
11021.13 814
11022.13 773
11023.12 704
11024.11 706
11025.10 670
11026.09 686
11027.08 687
11028.07 634
11029.07 650
11030.06 687
11031.05 667
11032.04 604
11033.03 667
11034.02 614
11035.02 690
11036.01 631
11037.00 655
11037.99 637
11038.98 573
11039.98 632
11040.97 629
11041.96 624
11042.95 572
11043.94 585
11044.94 626
11045.93 529
11046.92 583
11047.91 553
11048.91 604
11049.90 622
11050.89 619
11051.88 571
11052.88 583
11053.87 545
11054.86 573
11055.86 518
11056.85 526
11057.84 532
11058.83 492
11059.83 522
11060.82 536
11061.81 513
11062.81 541
11063.80 548
11064.79 515
11065.79 538
11066.78 549
11067.77 530
11068.77 596
11069.76 542
11070.75 528
11071.75 541
11072.74 558
11073.73 546
11074.73 527
11075.72 505
11076.71 567
11077.71 571
11078.70 561
11079.70 530
11080.69 503
11081.68 558
11082.68 567
11083.67 529
11084.67 537
11085.66 546
11086.65 556
11087.65 502
11088.64 520
11089.64 540
11090.63 518
11091.63 518
11092.62 550
11093.62 532
11094.61 559
11095.60 544
11096.60 523
11097.59 534
11098.59 562
11099.58 489
11100.58 499
11101.57 499
11102.57 503
11103.56 498
11104.56 478
11105.55 477
11106.55 478
11107.54 493
11108.54 480
11109.53 463
11110.53 513
11111.52 539
11112.52 485
11113.51 481
11114.51 495
11115.51 476
11116.50 450
11117.50 469
11118.49 475
11119.49 416
11120.48 469
11121.48 538
11122.48 456
11123.47 484
11124.47 462
11125.46 451
11126.46 459
11127.45 427
11128.45 483
11129.45 491
11130.44 440
11131.44 433
11132.44 488
11133.43 493
11134.43 509
11135.42 472
11136.42 452
11137.42 469
11138.41 533
11139.41 500
11140.41 449
11141.40 421
11142.40 451
11143.40 472
11144.39 474
11145.39 438
11146.39 474
11147.38 445
11148.38 455
11149.38 463
11150.38 457
11151.37 453
11152.37 505
11153.37 521
11154.36 425
11155.36 466
11156.36 443
11157.36 444
11158.35 444
11159.35 490
11160.35 430
11161.35 454
11162.34 427
11163.34 430
11164.34 434
11165.34 436
11166.33 441
11167.33 407
11168.33 413
11169.33 429
11170.33 462
11171.32 440
11172.32 428
11173.32 406
11174.32 407
11175.32 400
11176.31 406
11177.31 416
11178.31 441
11179.31 422
11180.31 398
11181.31 394
11182.30 446
11183.30 379
11184.30 432
11185.30 405
11186.30 435
11187.30 438
11188.30 436
11189.30 437
11190.29 389
11191.29 397
11192.29 396
11193.29 414
11194.29 396
11195.29 397
11196.29 404
11197.29 426
11198.29 420
11199.29 395
11200.28 382
11201.28 387
11202.28 404
11203.28 434
11204.28 414
11205.28 389
11206.28 406
11207.28 377
11208.28 404
11209.28 409
11210.28 408
11211.28 418
11212.28 462
11213.28 408
11214.28 406
11215.28 467
11216.28 404
11217.28 369
11218.28 366
11219.28 357
11220.28 454
11221.28 419
11222.28 363
11223.28 363
11224.28 397
11225.28 461
11226.28 420
11227.28 430
11228.28 399
11229.28 411
11230.28 390
11231.28 351
11232.29 366
11233.29 382
11234.29 395
11235.29 374
11236.29 393
11237.29 374
11238.29 365
11239.29 395
11240.29 406
11241.29 380
11242.29 357
11243.30 377
11244.30 395
11245.30 425
11246.30 387
11247.30 388
11248.30 379
11249.30 397
11250.31 381
11251.31 382
11252.31 382
11253.31 411
11254.31 377
11255.31 391
11256.32 391
11257.32 391
11258.32 358
11259.32 365
11260.32 389
11261.33 467
11262.33 424
11263.33 397
11264.33 418
11265.33 426
11266.34 377
11267.34 404
11268.34 374
11269.34 371
11270.35 391
11271.35 380
11272.35 419
11273.35 434
11274.36 411
11275.36 408
11276.36 371
11277.36 412
11278.37 430
11279.37 445
11280.37 457
11281.37 487
11282.38 435
11283.38 468
11284.38 482
11285.39 475
11286.39 460
11287.39 468
11288.40 485
11289.40 435
11290.40 433
11291.41 438
11292.41 413
11293.41 382
11294.42 413
11295.42 432
11296.42 388
11297.43 385
11298.43 438
11299.43 424
11300.44 421
11301.44 439
11302.45 444
11303.45 447
11304.45 401
11305.46 423
11306.46 414
11307.47 474
11308.47 471
11309.47 447
11310.48 422
11311.48 461
11312.49 420
11313.49 433
11314.50 450
11315.50 439
11316.50 463
11317.51 416
11318.51 410
11319.52 433
11320.52 457
11321.53 451
11322.53 434
11323.54 425
11324.54 410
11325.55 411
11326.55 428
11327.56 443
11328.56 390
11329.57 462
11330.57 512
11331.58 500
11332.58 450
11333.59 433
11334.59 447
11335.60 496
11336.60 510
11337.61 428
11338.61 433
11339.62 482
11340.63 572
11341.63 586
11342.64 549
11343.64 628
11344.65 649
11345.65 632
11346.66 572
11347.67 598
11348.67 624
11349.68 578
11350.68 498
11351.69 452
11352.70 501
11353.70 519
11354.71 451
11355.71 446
11356.72 487
11357.73 430
11358.73 436
11359.74 478
11360.75 444
11361.75 438
11362.76 504
11363.76 458
11364.77 408
11365.78 390
11366.78 419
11367.79 425
11368.80 455
11369.81 421
11370.81 414
11371.82 389
11372.83 362
11373.83 381
11374.84 387
11375.85 443
11376.85 414
11377.86 421
11378.87 433
11379.88 400
11380.88 425
11381.89 399
11382.90 436
11383.91 417
11384.91 411
11385.92 409
11386.93 409
11387.94 434
11388.94 392
11389.95 396
11390.96 445
11391.97 413
11392.97 360
11393.98 384
11394.99 347
11396.00 359
11397.01 380
11398.01 381
11399.02 373
11400.03 391
11401.04 360
11402.05 377
11403.06 373
11404.06 349
11405.07 373
11406.08 397
11407.09 374
11408.10 386
11409.11 392
11410.12 377
11411.12 404
11412.13 394
11413.14 393
11414.15 382
11415.16 370
11416.17 393
11417.18 403
11418.19 382
11419.19 400
11420.20 415
11421.21 341
11422.22 420
11423.23 404
11424.24 383
11425.25 373
11426.26 374
11427.27 417
11428.28 435
11429.29 395
11430.30 388
11431.31 377
11432.32 386
11433.33 396
11434.34 447
11435.35 426
11436.36 423
11437.36 428
11438.37 433
11439.38 435
11440.39 440
11441.40 432
11442.41 384
11443.42 383
11444.43 441
11445.45 409
11446.46 411
11447.47 415
11448.48 410
11449.49 412
11450.50 425
11451.51 440
11452.52 425
11453.53 411
11454.54 430
11455.55 422
11456.56 376
11457.57 391
11458.58 412
11459.59 396
11460.60 398
11461.61 415
11462.63 367
11463.64 412
11464.65 429
11465.66 412
11466.67 364
11467.68 374
11468.69 413
11469.70 412
11470.71 387
11471.73 409
11472.74 414
11473.75 380
11474.76 405
11475.77 412
11476.78 415
11477.79 422
11478.81 391
11479.82 430
11480.83 395
11481.84 439
11482.85 434
11483.87 426
11484.88 407
11485.89 387
11486.90 405
11487.91 404
11488.93 451
11489.94 447
11490.95 423
11491.96 424
11492.97 387
11493.99 421
11495.00 411
11496.01 382
11497.02 402
11498.04 386
11499.05 400
11500.06 412
11501.07 474
11502.09 416
11503.10 390
11504.11 403
11505.13 422
11506.14 393
11507.15 422
11508.16 412
11509.18 449
11510.19 442
11511.20 421
11512.22 425
11513.23 428
11514.24 412
11515.26 422
11516.27 405
11517.28 398
11518.30 405
11519.31 460
11520.32 432
11521.34 400
11522.35 460
11523.36 450
11524.38 416
11525.39 429
11526.40 426
11527.42 477
11528.43 380
11529.45 471
11530.46 415
11531.47 453
11532.49 444
11533.50 453
11534.52 421
11535.53 435
11536.54 443
11537.56 497
11538.57 489
11539.59 471
11540.60 473
11541.62 452
11542.63 500
11543.65 477
11544.66 568
11545.67 503
11546.69 434
11547.70 482
11548.72 469
11549.73 525
11550.75 478
11551.76 503
11552.78 505
11553.79 520
11554.81 471
11555.82 491
11556.84 447
11557.85 468
11558.87 480
11559.88 490
11560.90 571
11561.91 571
11562.93 541
11563.95 522
11564.96 560
11565.98 551
11566.99 499
11568.01 480
11569.02 512
11570.04 539
11571.05 549
11572.07 530
11573.09 576
11574.10 603
11575.12 660
11576.13 594
11577.15 625
11578.17 616
11579.18 705
11580.20 642
11581.21 707
11582.23 713
11583.25 670
11584.26 712
11585.28 724
11586.30 856
11587.31 822
11588.33 818
11589.35 817
11590.36 813
11591.38 841
11592.40 871
11593.41 808
11594.43 900
11595.45 962
11596.46 1026
11597.48 1202
11598.50 1249
11599.51 1431
11600.53 1529
11601.55 1713
11602.56 1850
11603.58 1812
11604.60 1772
11605.62 1654
11606.63 1594
11607.65 1455
11608.67 1312
11609.69 1212
11610.70 1040
11611.72 986
11612.74 874
11613.76 874
11614.77 770
11615.79 769
11616.81 753
11617.83 696
11618.84 721
11619.86 710
11620.88 681
11621.90 617
11622.92 615
11623.93 585
11624.95 638
11625.97 584
11626.99 596
11628.01 575
11629.03 559
11630.04 605
11631.06 603
11632.08 540
11633.10 547
11634.12 550
11635.14 582
11636.15 515
11637.17 504
11638.19 524
11639.21 513
11640.23 507
11641.25 484
11642.27 500
11643.29 493
11644.30 470
11645.32 480
11646.34 472
11647.36 464
11648.38 435
11649.40 460
11650.42 486
11651.44 460
11652.46 441
11653.48 466
11654.50 458
11655.52 478
11656.54 447
11657.55 418
11658.57 435
11659.59 490
11660.61 424
11661.63 496
11662.65 455
11663.67 492
11664.69 477
11665.71 467
11666.73 466
11667.75 430
11668.77 465
11669.79 465
11670.81 482
11671.83 471
11672.85 496
11673.87 471
11674.89 505
11675.91 500
11676.93 488
11677.95 512
11678.98 435
11680.00 505
11681.02 506
11682.04 464
11683.06 459
11684.08 521
11685.10 498
11686.12 482
11687.14 494
11688.16 492
11689.18 542
11690.20 465
11691.22 486
11692.25 502
11693.27 540
11694.29 501
11695.31 504
11696.33 516
11697.35 474
11698.37 479
11699.39 478
11700.42 506
11701.44 475
11702.46 461
11703.48 459
11704.50 408
11705.52 425
11706.54 463
11707.57 465
11708.59 422
11709.61 451
11710.63 493
11711.65 522
11712.68 441
11713.70 405
11714.72 414
11715.74 410
11716.76 363
11717.79 399
11718.81 423
11719.83 408
11720.85 396
11721.88 410
11722.90 439
11723.92 410
11724.94 397
11725.97 416
11726.99 392
11728.01 402
11729.03 455
11730.06 385
11731.08 404
11732.10 413
11733.12 395
11734.15 391
11735.17 387
11736.19 373
11737.22 357
11738.24 359
11739.26 399
11740.29 407
11741.31 405
11742.33 436
11743.35 413
11744.38 391
11745.40 399
11746.43 396
11747.45 396
11748.47 430
11749.50 393
11750.52 433
11751.54 414
11752.57 455
11753.59 430
11754.61 438
11755.64 386
11756.66 411
11757.69 398
11758.71 405
11759.73 402
11760.76 395
11761.78 409
11762.81 427
11763.83 379
11764.85 355
11765.88 390
11766.90 407
11767.93 425
11768.95 379
11769.98 356
11771.00 376
11772.02 409
11773.05 383
11774.07 423
11775.10 373
11776.12 352
11777.15 385
11778.17 394
11779.20 386
11780.22 382
11781.25 334
11782.27 339
11783.30 371
11784.32 397
11785.35 369
11786.37 380
11787.40 416
11788.42 402
11789.45 381
11790.47 415
11791.50 364
11792.53 357
11793.55 390
11794.58 388
11795.60 377
11796.63 380
11797.65 390
11798.68 374
11799.70 341
11800.73 360
11801.76 365
11802.78 343
11803.81 354
11804.83 349
11805.86 365
11806.89 389
11807.91 349
11808.94 330
11809.96 386
11810.99 402
11812.02 381
11813.04 387
11814.07 343
11815.10 351
11816.12 324
11817.15 358
11818.18 349
11819.20 345
11820.23 383
11821.26 397
11822.28 308
11823.31 347
11824.34 327
11825.36 390
11826.39 370
11827.42 390
11828.44 378
11829.47 377
11830.50 410
11831.52 397
11832.55 368
11833.58 396
11834.61 369
11835.63 427
11836.66 394
11837.69 376
11838.72 350
11839.74 363
11840.77 383
11841.80 383
11842.83 356
11843.85 382
11844.88 365
11845.91 393
11846.94 358
11847.96 387
11848.99 389
11850.02 376
11851.05 333
11852.08 339
11853.10 389
11854.13 430
11855.16 362
11856.19 383
11857.22 368
11858.25 388
11859.27 386
11860.30 388
11861.33 396
11862.36 383
11863.39 377
11864.42 417
11865.44 381
11866.47 372
11867.50 394
11868.53 358
11869.56 377
11870.59 358
11871.62 379
11872.65 380
11873.68 357
11874.70 376
11875.73 393
11876.76 357
11877.79 420
11878.82 465
11879.85 364
11880.88 391
11881.91 372
11882.94 413
11883.97 448
11885.00 393
11886.03 381
11887.06 393
11888.09 456
11889.11 452
11890.14 438
11891.17 426
11892.20 391
11893.23 381
11894.26 430
11895.29 408
11896.32 422
11897.35 456
11898.38 459
11899.41 456
11900.44 457
11901.47 464
11902.50 448
11903.53 428
11904.56 499
11905.60 485
11906.63 443
11907.66 508
11908.69 510
11909.72 504
11910.75 436
11911.78 484
11912.81 443
11913.84 486
11914.87 437
11915.90 460
11916.93 429
11917.96 467
11918.99 517
11920.02 424
11921.06 480
11922.09 497
11923.12 421
11924.15 441
11925.18 450
11926.21 472
11927.24 469
11928.27 499
11929.31 516
11930.34 543
11931.37 559
11932.40 569
11933.43 609
11934.46 634
11935.49 619
11936.53 546
11937.56 591
11938.59 604
11939.62 599
11940.65 532
11941.69 461
11942.72 462
11943.75 492
11944.78 518
11945.81 464
11946.85 422
11947.88 519
11948.91 491
11949.94 391
11950.97 449
11952.01 405
11953.04 417
11954.07 388
11955.10 445
11956.14 435
11957.17 444
11958.20 426
11959.23 432
11960.27 409
11961.30 448
11962.33 425
11963.37 365
11964.40 411
11965.43 391
11966.46 382
11967.50 377
11968.53 440
11969.56 404
11970.60 399
11971.63 409
11972.66 392
11973.70 424
11974.73 375
11975.76 432
11976.80 395
11977.83 401
11978.86 389
11979.90 439
11980.93 387
11981.96 408
11983.00 396
11984.03 406
11985.07 382
11986.10 414
11987.13 391
11988.17 398
11989.20 392
11990.24 396
11991.27 401
11992.30 405
11993.34 370
11994.37 418
11995.41 416
11996.44 413
11997.48 383
11998.51 391
11999.54 424
12000.58 437
12001.61 426
12002.65 382
12003.68 368
12004.72 413
12005.75 411
12006.79 427
12007.82 427
12008.86 364
12009.89 376
12010.93 454
12011.96 477
12013.00 458
12014.03 432
12015.07 462
12016.10 464
12017.14 475
12018.17 446
12019.21 465
12020.24 457
12021.28 433
12022.31 469
12023.35 461
12024.38 403
12025.42 400
12026.45 445
12027.49 442
12028.53 451
12029.56 444
12030.60 457
12031.63 453
12032.67 429
12033.70 401
12034.74 371
12035.78 402
12036.81 398
12037.85 433
12038.88 400
12039.92 396
12040.96 436
12041.99 422
12043.03 419
12044.07 409
12045.10 379
12046.14 429
12047.18 408
12048.21 475
12049.25 450
12050.28 430
12051.32 419
12052.36 440
12053.39 452
12054.43 423
12055.47 376
12056.51 437
12057.54 425
12058.58 419
12059.62 365
12060.65 385
12061.69 390
12062.73 373
12063.76 410
12064.80 425
12065.84 386
12066.88 366
12067.91 416
12068.95 424
12069.99 409
12071.03 421
12072.06 434
12073.10 410
12074.14 419
12075.18 425
12076.21 383
12077.25 425
12078.29 419
12079.33 417
12080.37 424
12081.40 411
12082.44 408
12083.48 416
12084.52 455
12085.56 406
12086.59 429
12087.63 459
12088.67 382
12089.71 354
12090.75 388
12091.79 375
12092.82 402
12093.86 405
12094.90 417
12095.94 374
12096.98 405
12098.02 399
12099.06 432
12100.09 402
12101.13 377
12102.17 364
12103.21 473
12104.25 460
12105.29 447
12106.33 409
12107.37 463
12108.41 483
12109.45 412
12110.48 395
12111.52 413
12112.56 395
12113.60 391
12114.64 408
12115.68 374
12116.72 391
12117.76 393
12118.80 379
12119.84 404
12120.88 358
12121.92 370
12122.96 358
12124.00 349
12125.04 375
12126.08 356
12127.12 356
12128.16 371
12129.20 380
12130.24 336
12131.28 359
12132.32 357
12133.36 402
12134.40 377
12135.44 336
12136.48 366
12137.52 358
12138.56 382
12139.60 356
12140.64 350
12141.68 359
12142.72 361
12143.76 353
12144.80 354
12145.84 397
12146.88 344
12147.93 332
12148.97 364
12150.01 343
12151.05 371
12152.09 369
12153.13 368
12154.17 362
12155.21 339
12156.25 321
12157.29 339
12158.34 338
12159.38 359
12160.42 372
12161.46 354
12162.50 311
12163.54 330
12164.58 373
12165.63 378
12166.67 353
12167.71 342
12168.75 374
12169.79 385
12170.83 344
12171.88 352
12172.92 339
12173.96 339
12175.00 359
12176.04 322
12177.09 320
12178.13 358
12179.17 342
12180.21 350
12181.25 371
12182.30 333
12183.34 323
12184.38 348
12185.42 365
12186.47 365
12187.51 356
12188.55 333
12189.59 349
12190.64 361
12191.68 351
12192.72 326
12193.77 318
12194.81 372
12195.85 340
12196.89 337
12197.94 362
12198.98 362
12200.02 375
12201.07 369
12202.11 339
12203.15 341
12204.20 366
12205.24 367
12206.28 335
12207.33 327
12208.37 341
12209.41 409
12210.46 370
12211.50 367
12212.54 384
12213.59 373
12214.63 397
12215.67 374
12216.72 410
12217.76 379
12218.81 366
12219.85 378
12220.89 360
12221.94 393
12222.98 378
12224.03 362
12225.07 367
12226.11 370
12227.16 339
12228.20 342
12229.25 342
12230.29 377
12231.33 367
12232.38 308
12233.42 387
12234.47 390
12235.51 369
12236.56 316
12237.60 332
12238.65 332
12239.69 365
12240.74 370
12241.78 390
12242.83 369
12243.87 341
12244.92 346
12245.96 346
12247.01 343
12248.05 358
12249.10 353
12250.14 360
12251.19 337
12252.23 331
12253.28 330
12254.32 347
12255.37 348
12256.41 367
12257.46 351
12258.50 388
12259.55 393
12260.60 369
12261.64 338
12262.69 371
12263.73 365
12264.78 348
12265.82 380
12266.87 331
12267.92 354
12268.96 343
12270.01 339
12271.05 330
12272.10 319
12273.15 313
12274.19 320
12275.24 322
12276.29 324
12277.33 335
12278.38 338
12279.42 324
12280.47 311
12281.52 304
12282.56 336
12283.61 307
12284.66 301
12285.70 337
12286.75 327
12287.80 362
12288.84 358
12289.89 343
12290.94 340
12291.99 311
12293.03 325
12294.08 300
12295.13 309
12296.17 313
12297.22 327
12298.27 340
12299.32 309
12300.36 269
12301.41 299
12302.46 365
12303.51 354
12304.55 331
12305.60 329
12306.65 365
12307.70 353
12308.74 334
12309.79 378
12310.84 367
12311.89 323
12312.93 369
12313.98 358
12315.03 372
12316.08 367
12317.13 358
12318.17 333
12319.22 318
12320.27 323
12321.32 316
12322.37 341
12323.42 349
12324.46 331
12325.51 345
12326.56 344
12327.61 325
12328.66 332
12329.71 365
12330.76 355
12331.80 339
12332.85 320
12333.90 311
12334.95 373
12336.00 354
12337.05 349
12338.10 293
12339.15 334
12340.19 340
12341.24 339
12342.29 311
12343.34 329
12344.39 343
12345.44 336
12346.49 367
12347.54 333
12348.59 262
12349.64 285
12350.69 343
12351.74 303
12352.79 294
12353.84 318
12354.89 337
12355.94 335
12356.99 345
12358.04 323
12359.09 328
12360.14 340
12361.18 345
12362.23 337
12363.28 359
12364.33 363
12365.39 336
12366.44 321
12367.49 322
12368.54 311
12369.59 351
12370.64 321
12371.69 309
12372.74 340
12373.79 324
12374.84 301
12375.89 331
12376.94 364
12377.99 325
12379.04 349
12380.09 379
12381.14 353
12382.19 376
12383.24 344
12384.29 346
12385.35 372
12386.40 328
12387.45 312
12388.50 317
12389.55 331
12390.60 337
12391.65 341
12392.70 359
12393.75 373
12394.81 354
12395.86 325
12396.91 352
12397.96 349
12399.01 356
12400.06 357
12401.12 311
12402.17 347
12403.22 371
12404.27 349
12405.32 329
12406.37 352
12407.43 348
12408.48 360
12409.53 305
12410.58 354
12411.63 317
12412.69 309
12413.74 347
12414.79 355
12415.84 364
12416.90 345
12417.95 360
12419.00 377
12420.05 351
12421.10 352
12422.16 325
12423.21 337
12424.26 356
12425.32 387
12426.37 373
12427.42 325
12428.47 330
12429.53 369
12430.58 310
12431.63 342
12432.68 350
12433.74 367
12434.79 314
12435.84 348
12436.90 345
12437.95 345
12439.00 344
12440.06 358
12441.11 356
12442.16 323
12443.22 355
12444.27 368
12445.32 390
12446.38 348
12447.43 341
12448.48 365
12449.54 379
12450.59 321
12451.65 358
12452.70 376
12453.75 370
12454.81 344
12455.86 342
12456.92 357
12457.97 347
12459.02 395
12460.08 367
12461.13 380
12462.19 358
12463.24 350
12464.29 332
12465.35 335
12466.40 331
12467.46 330
12468.51 368
12469.57 375
12470.62 399
12471.68 355
12472.73 344
12473.79 344
12474.84 429
12475.90 408
12476.95 423
12478.00 461
12479.06 411
12480.11 445
12481.17 438
12482.22 421
12483.28 408
12484.34 417
12485.39 445
12486.45 413
12487.50 416
12488.56 488
12489.61 479
12490.67 532
12491.72 548
12492.78 573
12493.83 648
12494.89 681
12495.94 703
12497.00 764
12498.06 833
12499.11 799
12500.17 770
12501.22 814
12502.28 776
12503.34 731
12504.39 688
12505.45 624
12506.50 619
12507.56 556
12508.62 549
12509.67 565
12510.73 529
12511.79 529
12512.84 446
12513.90 435
12514.95 430
12516.01 390
12517.07 409
12518.12 424
12519.18 406
12520.24 367
12521.29 375
12522.35 421
12523.41 404
12524.46 405
12525.52 408
12526.58 386
12527.64 383
12528.69 438
12529.75 396
12530.81 390
12531.86 407
12532.92 434
12533.98 430
12535.04 361
12536.09 415
12537.15 361
12538.21 411
12539.27 446
12540.32 431
12541.38 376
12542.44 377
12543.50 373
12544.55 356
12545.61 364
12546.67 348
12547.73 409
12548.78 385
12549.84 379
12550.90 393
12551.96 364
12553.02 378
12554.07 404
12555.13 381
12556.19 385
12557.25 429
12558.31 376
12559.37 398
12560.42 352
12561.48 374
12562.54 381
12563.60 395
12564.66 380
12565.72 397
12566.78 397
12567.83 429
12568.89 402
12569.95 380
12571.01 371
12572.07 397
12573.13 433
12574.19 431
12575.25 451
12576.31 442
12577.36 450
12578.42 482
12579.48 504
12580.54 501
12581.60 516
12582.66 521
12583.72 509
12584.78 464
12585.84 489
12586.90 493
12587.96 464
12589.02 458
12590.08 444
12591.14 464
12592.20 470
12593.26 449
12594.32 421
12595.38 405
12596.44 410
12597.50 421
12598.56 431
12599.62 400
12600.68 436
12601.74 449
12602.80 414
12603.86 377
12604.92 386
12605.98 402
12607.04 423
12608.10 394
12609.16 358
12610.22 361
12611.28 425
12612.34 414
12613.40 368
12614.46 394
12615.52 398
12616.58 374
12617.64 390
12618.70 385
12619.76 392
12620.83 361
12621.89 378
12622.95 382
12624.01 363
12625.07 415
12626.13 369
12627.19 378
12628.25 327
12629.31 362
12630.38 377
12631.44 387
12632.50 379
12633.56 389
12634.62 381
12635.68 374
12636.74 386
12637.81 393
12638.87 398
12639.93 364
12640.99 388
12642.05 396
12643.12 381
12644.18 387
12645.24 419
12646.30 393
12647.36 389
12648.43 417
12649.49 380
12650.55 400
12651.61 416
12652.67 416
12653.74 407
12654.80 420
12655.86 423
12656.92 458
12657.99 423
12659.05 388
12660.11 433
12661.17 446
12662.24 416
12663.30 409
12664.36 390
12665.42 419
12666.49 430
12667.55 400
12668.61 463
12669.68 439
12670.74 430
12671.80 444
12672.87 462
12673.93 399
12674.99 420
12676.06 430
12677.12 419
12678.18 390
12679.25 402
12680.31 468
12681.37 429
12682.44 439
12683.50 369
12684.56 388
12685.63 456
12686.69 451
12687.75 437
12688.82 410
12689.88 435
12690.95 484
12692.01 450
12693.07 434
12694.14 454
12695.20 441
12696.27 442
12697.33 436
12698.39 450
12699.46 458
12700.52 396
12701.59 422
12702.65 415
12703.72 395
12704.78 400
12705.84 424
12706.91 429
12707.97 400
12709.04 408
12710.10 404
12711.17 373
12712.23 393
12713.30 407
12714.36 371
12715.43 376
12716.49 391
12717.56 408
12718.62 417
12719.69 453
12720.75 392
12721.82 386
12722.88 428
12723.95 389
12725.01 406
12726.08 426
12727.14 384
12728.21 401
12729.28 364
12730.34 388
12731.41 413
12732.47 352
12733.54 369
12734.60 385
12735.67 389
12736.73 367
12737.80 395
12738.87 385
12739.93 367
12741.00 417
12742.06 380
12743.13 395
12744.20 394
12745.26 439
12746.33 426
12747.40 381
12748.46 357
12749.53 357
12750.59 381
12751.66 331
12752.73 327
12753.79 336
12754.86 329
12755.93 390
12756.99 426
12758.06 364
12759.13 364
12760.19 372
12761.26 350
12762.33 394
12763.39 354
12764.46 362
12765.53 356
12766.60 342
12767.66 386
12768.73 354
12769.80 348
12770.86 307
12771.93 340
12773.00 337
12774.07 316
12775.13 323
12776.20 373
12777.27 314
12778.34 332
12779.40 295
12780.47 330
12781.54 381
12782.61 314
12783.67 313
12784.74 324
12785.81 341
12786.88 360
12787.95 334
12789.01 366
12790.08 341
12791.15 349
12792.22 357
12793.29 302
12794.35 333
12795.42 339
12796.49 310
12797.56 389
12798.63 376
12799.70 309
12800.76 316
12801.83 312
12802.90 312
12803.97 301
12805.04 303
12806.11 331
12807.18 317
12808.25 320
12809.31 350
12810.38 365
12811.45 346
12812.52 327
12813.59 340
12814.66 357
12815.73 354
12816.80 345
12817.87 370
12818.94 387
12820.01 330
12821.07 353
12822.14 314
12823.21 317
12824.28 338
12825.35 353
12826.42 330
12827.49 343
12828.56 337
12829.63 345
12830.70 337
12831.77 346
12832.84 326
12833.91 329
12834.98 342
12836.05 330
12837.12 350
12838.19 324
12839.26 311
12840.33 314
12841.40 339
12842.47 295
12843.54 337
12844.61 335
12845.68 350
12846.75 330
12847.82 311
12848.89 313
12849.96 321
12851.03 309
12852.10 333
12853.18 299
12854.25 295
12855.32 318
12856.39 334
12857.46 279
12858.53 297
12859.60 299
12860.67 318
12861.74 339
12862.81 307
12863.88 303
12864.96 295
12866.03 291
12867.10 302
12868.17 326
12869.24 304
12870.31 333
12871.38 291
12872.46 288
12873.53 326
12874.60 297
12875.67 346
12876.74 309
12877.81 331
12878.88 336
12879.96 281
12881.03 298
12882.10 295
12883.17 306
12884.24 326
12885.32 288
12886.39 303
12887.46 292
12888.53 287
12889.60 288
12890.68 319
12891.75 335
12892.82 318
12893.89 329
12894.97 330
12896.04 302
12897.11 281
12898.18 262
12899.26 333
12900.33 358
12901.40 309
12902.47 334
12903.55 318
12904.62 306
12905.69 305
12906.77 273
12907.84 321
12908.91 340
12909.99 316
12911.06 313
12912.13 309
12913.20 324
12914.28 323
12915.35 296
12916.42 276
12917.50 305
12918.57 281
12919.64 309
12920.72 306
12921.79 324
12922.87 312
12923.94 283
12925.01 318
12926.09 315
12927.16 317
12928.23 322
12929.31 340
12930.38 314
12931.46 290
12932.53 300
12933.60 268
12934.68 310
12935.75 321
12936.83 351
12937.90 324
12938.97 301
12940.05 312
12941.12 306
12942.20 321
12943.27 311
12944.35 342
12945.42 328
12946.50 315
12947.57 326
12948.64 307
12949.72 326
12950.79 270
12951.87 291
12952.94 322
12954.02 302
12955.09 353
12956.17 309
12957.24 262
12958.32 309
12959.39 341
12960.47 311
12961.54 308
12962.62 322
12963.69 329
12964.77 381
12965.85 305
12966.92 325
12968.00 296
12969.07 297
12970.15 336
12971.22 321
12972.30 321
12973.37 348
12974.45 372
12975.53 342
12976.60 355
12977.68 356
12978.75 326
12979.83 311
12980.90 323
12981.98 308
12983.06 303
12984.13 344
12985.21 317
12986.29 367
12987.36 310
12988.44 293
12989.51 314
12990.59 303
12991.67 319
12992.74 313
12993.82 341
12994.90 349
12995.97 355
12997.05 307
12998.13 319
12999.20 307
13000.28 348
13001.36 361
13002.43 362
13003.51 369
13004.59 382
13005.67 366
13006.74 361
13007.82 318
13008.90 301
13009.97 287
13011.05 340
13012.13 351
13013.21 333
13014.28 360
13015.36 331
13016.44 365
13017.52 330
13018.59 344
13019.67 330
13020.75 313
13021.83 330
13022.90 345
13023.98 389
13025.06 343
13026.14 343
13027.22 326
13028.29 349
13029.37 355
13030.45 399
13031.53 346
13032.61 328
13033.68 332
13034.76 333
13035.84 326
13036.92 366
13038.00 357
13039.08 294
13040.15 330
13041.23 342
13042.31 329
13043.39 309
13044.47 315
13045.55 299
13046.63 278
13047.70 328
13048.78 344
13049.86 319
13050.94 364
13052.02 304
13053.10 341
13054.18 331
13055.26 376
13056.34 334
13057.42 321
13058.49 320
13059.57 305
13060.65 292
13061.73 312
13062.81 337
13063.89 382
13064.97 340
13066.05 299
13067.13 319
13068.21 307
13069.29 299
13070.37 289
13071.45 318
13072.53 313
13073.61 334
13074.69 323
13075.77 370
13076.85 312
13077.93 277
13079.01 301
13080.09 268
13081.17 288
13082.25 316
13083.33 321
13084.41 274
13085.49 290
13086.57 339
13087.65 291
13088.73 308
13089.81 273
13090.89 274
13091.97 317
13093.05 320
13094.13 329
13095.21 313
13096.30 300
13097.38 309
13098.46 324
13099.54 299
13100.62 290
13101.70 309
13102.78 270
13103.86 270
13104.94 295
13106.02 282
13107.11 320
13108.19 308
13109.27 291
13110.35 312
13111.43 287
13112.51 303
13113.59 296
13114.68 314
13115.76 301
13116.84 301
13117.92 290
13119.00 308
13120.08 298
13121.17 274
13122.25 321
13123.33 324
13124.41 320
13125.49 294
13126.58 326
13127.66 311
13128.74 310
13129.82 279
13130.90 294
13131.99 317
13133.07 284
13134.15 314
13135.23 272
13136.32 289
13137.40 273
13138.48 281
13139.56 309
13140.65 285
13141.73 271
13142.81 293
13143.89 281
13144.98 314
13146.06 302
13147.14 300
13148.23 312
13149.31 290
13150.39 303
13151.47 301
13152.56 293
13153.64 279
13154.72 302
13155.81 295
13156.89 306
13157.97 302
13159.06 310
13160.14 295
13161.22 257
13162.31 275
13163.39 297
13164.47 287
13165.56 275
13166.64 276
13167.73 264
13168.81 317
13169.89 306
13170.98 308
13172.06 298
13173.14 289
13174.23 324
13175.31 318
13176.40 285
13177.48 306
13178.57 301
13179.65 291
13180.73 298
13181.82 300
13182.90 291
13183.99 325
13185.07 298
13186.16 322
13187.24 329
13188.32 312
13189.41 300
13190.49 275
13191.58 304
13192.66 311
13193.75 312
13194.83 320
13195.92 305
13197.00 318
13198.09 252
13199.17 281
13200.26 276
13201.34 311
13202.43 296
13203.51 301
13204.60 260
13205.68 278
13206.77 278
13207.86 291
13208.94 278
13210.03 280
13211.11 293
13212.20 309
13213.28 316
13214.37 315
13215.45 302
13216.54 285
13217.63 296
13218.71 273
13219.80 317
13220.88 296
13221.97 309
13223.06 330
13224.14 315
13225.23 282
13226.31 302
13227.40 289
13228.49 262
13229.57 309
13230.66 256
13231.74 275
13232.83 339
13233.92 373
13235.00 300
13236.09 269
13237.18 288
13238.26 305
13239.35 324
13240.44 296
13241.52 282
13242.61 302
13243.70 290
13244.78 304
13245.87 289
13246.96 307
13248.05 312
13249.13 306
13250.22 283
13251.31 273
13252.39 266
13253.48 284
13254.57 316
13255.66 291
13256.74 308
13257.83 290
13258.92 276
13260.01 279
13261.09 297
13262.18 330
13263.27 272
13264.36 277
13265.44 303
13266.53 312
13267.62 279
13268.71 270
13269.80 296
13270.88 322
13271.97 294
13273.06 314
13274.15 305
13275.24 289
13276.32 272
13277.41 337
13278.50 311
13279.59 322
13280.68 307
13281.77 340
13282.85 307
13283.94 309
13285.03 289
13286.12 305
13287.21 294
13288.30 309
13289.39 302
13290.48 305
13291.56 280
13292.65 280
13293.74 329
13294.83 306
13295.92 327
13297.01 249
13298.10 318
13299.19 314
13300.28 304
13301.37 309
13302.46 306
13303.54 313
13304.63 285
13305.72 299
13306.81 292
13307.90 323
13308.99 297
13310.08 318
13311.17 326
13312.26 341
13313.35 314
13314.44 314
13315.53 371
13316.62 335
13317.71 363
13318.80 283
13319.89 340
13320.98 308
13322.07 317
13323.16 330
13324.25 320
13325.34 319
13326.43 294
13327.52 324
13328.61 385
13329.70 362
13330.79 332
13331.88 354
13332.97 317
13334.06 324
13335.15 347
13336.24 312
13337.34 314
13338.43 312
13339.52 331
13340.61 348
13341.70 325
13342.79 328
13343.88 309
13344.97 349
13346.06 315
13347.15 324
13348.25 337
13349.34 346
13350.43 353
13351.52 356
13352.61 309
13353.70 318
13354.79 314
13355.88 342
13356.98 357
13358.07 357
13359.16 344
13360.25 357
13361.34 368
13362.43 348
13363.53 343
13364.62 328
13365.71 336
13366.80 370
13367.89 342
13368.99 355
13370.08 389
13371.17 346
13372.26 358
13373.35 356
13374.45 374
13375.54 350
13376.63 359
13377.72 346
13378.82 337
13379.91 377
13381.00 372
13382.09 339
13383.19 336
13384.28 312
13385.37 326
13386.46 348
13387.56 346
13388.65 275
13389.74 304
13390.84 289
13391.93 307
13393.02 356
13394.11 346
13395.21 322
13396.30 291
13397.39 287
13398.49 309
13399.58 331
13400.67 295
13401.77 325
13402.86 297
13403.95 322
13405.05 308
13406.14 306
13407.23 278
13408.33 300
13409.42 311
13410.52 291
13411.61 305
13412.70 310
13413.80 289
13414.89 317
13415.98 292
13417.08 297
13418.17 301
13419.27 296
13420.36 340
13421.45 306
13422.55 308
13423.64 273
13424.74 312
13425.83 309
13426.93 282
13428.02 293
13429.12 295
13430.21 299
13431.30 295
13432.40 329
13433.49 324
13434.59 283
13435.68 308
13436.78 315
13437.87 283
13438.97 339
13440.06 339
13441.16 308
13442.25 313
13443.35 293
13444.44 293
13445.54 290
13446.63 331
13447.73 310
13448.82 300
13449.92 311
13451.01 329
13452.11 303
13453.20 353
13454.30 320
13455.40 315
13456.49 296
13457.59 330
13458.68 305
13459.78 304
13460.87 326
13461.97 299
13463.07 304
13464.16 320
13465.26 324
13466.35 322
13467.45 332
13468.55 321
13469.64 320
13470.74 317
13471.83 358
13472.93 349
13474.03 322
13475.12 340
13476.22 353
13477.32 325
13478.41 325
13479.51 345
13480.61 291
13481.70 339
13482.80 334
13483.90 339
13484.99 329
13486.09 314
13487.19 292
13488.28 343
13489.38 347
13490.48 339
13491.57 324
13492.67 369
13493.77 346
13494.86 346
13495.96 325
13497.06 365
13498.16 395
13499.25 387
13500.35 353
13501.45 383
13502.55 390
13503.64 452
13504.74 376
13505.84 374
13506.94 379
13508.03 359
13509.13 313
13510.23 333
13511.33 358
13512.43 380
13513.52 347
13514.62 351
13515.72 386
13516.82 334
13517.92 343
13519.01 311
13520.11 315
13521.21 336
13522.31 308
13523.41 322
13524.50 326
13525.60 353
13526.70 310
13527.80 327
13528.90 336
13530.00 333
13531.10 292
13532.19 294
13533.29 333
13534.39 351
13535.49 305
13536.59 299
13537.69 273
13538.79 304
13539.89 303
13540.99 264
13542.08 286
13543.18 306
13544.28 299
13545.38 265
13546.48 304
13547.58 332
13548.68 287
13549.78 259
13550.88 262
13551.98 280
13553.08 270
13554.18 277
13555.28 259
13556.38 272
13557.48 262
13558.58 302
13559.68 308
13560.78 286
13561.88 266
13562.98 279
13564.08 291
13565.18 276
13566.28 300
13567.38 314
13568.48 282
13569.58 253
13570.68 331
13571.78 304
13572.88 260
13573.98 284
13575.08 303
13576.18 294
13577.28 317
13578.38 333
13579.48 303
13580.58 292
13581.68 257
13582.78 294
13583.88 301
13584.98 312
13586.08 345
13587.19 307
13588.29 285
13589.39 271
13590.49 266
13591.59 330
13592.69 298
13593.79 279
13594.89 283
13595.99 312
13597.10 274
13598.20 265
13599.30 291
13600.40 286
13601.50 304
13602.60 308
13603.70 303
13604.81 268
13605.91 280
13607.01 285
13608.11 298
13609.21 323
13610.31 321
13611.42 332
13612.52 286
13613.62 296
13614.72 267
13615.82 294
13616.93 305
13618.03 279
13619.13 283
13620.23 298
13621.34 282
13622.44 301
13623.54 284
13624.64 279
13625.75 299
13626.85 307
13627.95 298
13629.05 280
13630.16 287
13631.26 305
13632.36 296
13633.46 272
13634.57 261
13635.67 274
13636.77 297
13637.88 294
13638.98 258
13640.08 270
13641.18 282
13642.29 279
13643.39 315
13644.49 291
13645.60 287
13646.70 304
13647.80 311
13648.91 296
13650.01 280
13651.11 299
13652.22 256
13653.32 298
13654.43 289
13655.53 286
13656.63 263
13657.74 315
13658.84 330
13659.94 316
13661.05 305
13662.15 294
13663.26 306
13664.36 284
13665.46 242
13666.57 277
13667.67 290
13668.78 314
13669.88 273
13670.99 272
13672.09 281
13673.19 325
13674.30 347
13675.40 278
13676.51 268
13677.61 289
13678.72 337
13679.82 325
13680.93 272
13682.03 270
13683.14 292
13684.24 359
13685.35 331
13686.45 321
13687.56 308
13688.66 308
13689.77 326
13690.87 299
13691.98 266
13693.08 335
13694.19 312
13695.29 313
13696.40 326
13697.50 303
13698.61 289
13699.71 331
13700.82 315
13701.92 326
13703.03 321
13704.14 304
13705.24 303
13706.35 307
13707.45 341
13708.56 352
13709.66 295
13710.77 319
13711.88 327
13712.98 299
13714.09 322
13715.19 344
13716.30 304
13717.41 297
13718.51 331
13719.62 320
13720.73 302
13721.83 308
13722.94 300
13724.04 337
13725.15 306
13726.26 334
13727.36 338
13728.47 326
13729.58 365
13730.68 366
13731.79 326
13732.90 362
13734.00 390
13735.11 378
13736.22 322
13737.33 355
13738.43 385
13739.54 348
13740.65 363
13741.75 349
13742.86 321
13743.97 351
13745.08 394
13746.18 402
13747.29 388
13748.40 341
13749.51 366
13750.61 373
13751.72 386
13752.83 382
13753.94 383
13755.04 363
13756.15 404
13757.26 369
13758.37 402
13759.47 438
13760.58 387
13761.69 362
13762.80 426
13763.91 440
13765.01 433
13766.12 448
13767.23 452
13768.34 498
13769.45 498
13770.56 521
13771.66 514
13772.77 505
13773.88 574
13774.99 596
13776.10 571
13777.21 590
13778.32 577
13779.42 537
13780.53 569
13781.64 589
13782.75 497
13783.86 446
13784.97 483
13786.08 500
13787.19 424
13788.30 413
13789.40 414
13790.51 400
13791.62 380
13792.73 377
13793.84 363
13794.95 362
13796.06 343
13797.17 387
13798.28 382
13799.39 372
13800.50 360
13801.61 385
13802.72 379
13803.83 345
13804.94 359
13806.05 315
13807.16 350
13808.27 343
13809.38 380
13810.49 335
13811.60 365
13812.71 424
13813.82 363
13814.93 364
13816.04 336
13817.15 361
13818.26 356
13819.37 354
13820.48 323
13821.59 330
13822.70 312
13823.81 329
13824.92 332
13826.03 329
13827.14 300
13828.25 310
13829.36 305
13830.47 322
13831.58 329
13832.69 328
13833.81 340
13834.92 322
13836.03 338
13837.14 353
13838.25 336
13839.36 268
13840.47 326
13841.58 346
13842.69 326
13843.81 370
13844.92 341
13846.03 335
13847.14 353
13848.25 329
13849.36 347
13850.47 321
13851.59 342
13852.70 345
13853.81 332
13854.92 322
13856.03 341
13857.14 317
13858.26 332
13859.37 353
13860.48 367
13861.59 355
13862.70 382
13863.82 362
13864.93 378
13866.04 401
13867.15 366
13868.26 367
13869.38 389
13870.49 335
13871.60 337
13872.71 370
13873.83 369
13874.94 331
13876.05 335
13877.16 342
13878.28 364
13879.39 374
13880.50 335
13881.62 353
13882.73 358
13883.84 315
13884.95 278
13886.07 297
13887.18 309
13888.29 348
13889.41 354
13890.52 364
13891.63 317
13892.75 351
13893.86 330
13894.97 348
13896.09 372
13897.20 341
13898.31 343
13899.43 380
13900.54 342
13901.65 339
13902.77 345
13903.88 333
13904.99 351
13906.11 318
13907.22 336
13908.34 313
13909.45 338
13910.56 336
13911.68 335
13912.79 297
13913.91 314
13915.02 346
13916.13 356
13917.25 357
13918.36 343
13919.48 295
13920.59 331
13921.71 307
13922.82 290
13923.94 301
13925.05 303
13926.16 288
13927.28 285
13928.39 329
13929.51 329
13930.62 302
13931.74 272
13932.85 302
13933.97 326
13935.08 317
13936.20 286
13937.31 289
13938.43 281
13939.54 295
13940.66 324
13941.77 311
13942.89 306
13944.00 279
13945.12 285
13946.23 304
13947.35 298
13948.47 287
13949.58 294
13950.70 319
13951.81 315
13952.93 312
13954.04 285
13955.16 320
13956.28 311
13957.39 298
13958.51 279
13959.62 277
13960.74 265
13961.85 327
13962.97 293
13964.09 282
13965.20 297
13966.32 290
13967.44 284
13968.55 263
13969.67 285
13970.78 300
13971.90 274
13973.02 280
13974.13 289
13975.25 318
13976.37 282
13977.48 349
13978.60 330
13979.72 286
13980.83 315
13981.95 306
13983.07 289
13984.18 272
13985.30 280
13986.42 261
13987.54 254
13988.65 262
13989.77 267
13990.89 263
13992.00 267
13993.12 280
13994.24 284
13995.36 258
13996.47 255
13997.59 279
13998.71 294
13999.83 325
14000.94 262
14002.06 295
14003.18 289
14004.30 301
14005.41 256
14006.53 261
14007.65 327
14008.77 310
14009.89 319
14011.00 284
14012.12 320
14013.24 311
14014.36 304
14015.48 301
14016.60 296
14017.71 295
14018.83 314
14019.95 321
14021.07 318
14022.19 286
14023.31 321
14024.42 305
14025.54 280
14026.66 318
14027.78 296
14028.90 330
14030.02 280
14031.14 333
14032.25 302
14033.37 296
14034.49 292
14035.61 342
14036.73 307
14037.85 280
14038.97 304
14040.09 296
14041.21 294
14042.33 313
14043.45 300
14044.57 290
14045.68 318
14046.80 347
14047.92 283
14049.04 258
14050.16 284
14051.28 292
14052.40 323
14053.52 292
14054.64 274
14055.76 303
14056.88 291
14058.00 276
14059.12 295
14060.24 294
14061.36 330
14062.48 293
14063.60 309
14064.72 355
14065.84 291
14066.96 302
14068.08 325
14069.20 292
14070.32 275
14071.44 321
14072.56 320
14073.68 356
14074.80 362
14075.92 317
14077.05 307
14078.17 327
14079.29 282
14080.41 291
14081.53 314
14082.65 307
14083.77 304
14084.89 329
14086.01 320
14087.13 298
14088.25 348
14089.38 321
14090.50 326
14091.62 354
14092.74 313
14093.86 394
14094.98 413
14096.10 379
14097.22 363
14098.35 335
14099.47 373
14100.59 380
14101.71 347
14102.83 365
14103.95 368
14105.08 370
14106.20 352
14107.32 359
14108.44 345
14109.56 355
14110.69 325
14111.81 342
14112.93 297
14114.05 301
14115.17 310
14116.30 322
14117.42 301
14118.54 306
14119.66 307
14120.79 291
14121.91 306
14123.03 309
14124.15 321
14125.28 289
14126.40 271
14127.52 293
14128.64 290
14129.77 275
14130.89 265
14132.01 282
14133.13 274
14134.26 272
14135.38 292
14136.50 276
14137.63 288
14138.75 268
14139.87 294
14141.00 293
14142.12 298
14143.24 291
14144.37 313
14145.49 260
14146.61 275
14147.74 309
14148.86 284
14149.98 263
14151.11 270
14152.23 262
14153.35 246
14154.48 252
14155.60 265
14156.72 238
14157.85 265
14158.97 294
14160.10 298
14161.22 289
14162.34 224
14163.47 273
14164.59 289
14165.72 258
14166.84 247
14167.97 263
14169.09 241
14170.21 228
14171.34 242
14172.46 276
14173.59 267
14174.71 332
14175.84 258
14176.96 265
14178.09 266
14179.21 248
14180.34 275
14181.46 242
14182.58 279
14183.71 263
14184.83 275
14185.96 232
14187.08 275
14188.21 273
14189.33 234
14190.46 273
14191.59 230
14192.71 245
14193.84 240
14194.96 233
14196.09 245
14197.21 259
14198.34 239
14199.46 245
14200.59 232
14201.71 252
14202.84 227
14203.97 228
14205.09 234
14206.22 235
14207.34 225
14208.47 251
14209.59 247
14210.72 226
14211.85 248
14212.97 245
14214.10 241
14215.22 247
14216.35 201
14217.48 223
14218.60 243
14219.73 232
14220.86 220
14221.98 268
14223.11 273
14224.24 254
14225.36 273
14226.49 228
14227.62 258
14228.74 273
14229.87 248
14231.00 248
14232.12 267
14233.25 232
14234.38 229
14235.50 249
14236.63 255
14237.76 248
14238.88 247
14240.01 232
14241.14 201
14242.27 223
14243.39 249
14244.52 258
14245.65 237
14246.77 227
14247.90 246
14249.03 215
14250.16 249
14251.28 231
14252.41 250
14253.54 248
14254.67 254
14255.80 240
14256.92 264
14258.05 253
14259.18 254
14260.31 226
14261.43 229
14262.56 244
14263.69 263
14264.82 225
14265.95 213
14267.08 219
14268.20 206
14269.33 212
14270.46 205
14271.59 227
14272.72 241
14273.85 246
14274.97 251
14276.10 230
14277.23 221
14278.36 207
14279.49 206
14280.62 235
14281.75 239
14282.87 219
14284.00 209
14285.13 227
14286.26 243
14287.39 212
14288.52 218
14289.65 229
14290.78 242
14291.91 214
14293.04 225
14294.17 222
14295.29 247
14296.42 196
14297.55 223
14298.68 231
14299.81 232
14300.94 211
14302.07 198
14303.20 217
14304.33 204
14305.46 232
14306.59 246
14307.72 230
14308.85 218
14309.98 201
14311.11 232
14312.24 231
14313.37 209
14314.50 210
14315.63 197
14316.76 211
14317.89 231
14319.02 250
14320.15 233
14321.28 197
14322.41 189
14323.54 217
14324.67 217
14325.80 198
14326.93 241
14328.06 217
14329.20 222
14330.33 219
14331.46 223
14332.59 183
14333.72 195
14334.85 240
14335.98 204
14337.11 233
14338.24 223
14339.37 179
14340.50 191
14341.64 199
14342.77 193
14343.90 219
14345.03 215
14346.16 192
14347.29 206
14348.42 190
14349.55 214
14350.69 265
14351.82 227
14352.95 201
14354.08 198
14355.21 191
14356.34 193
14357.48 205
14358.61 219
14359.74 232
14360.87 189
14362.00 201
14363.14 215
14364.27 219
14365.40 242
14366.53 213
14367.66 221
14368.80 228
14369.93 224
14371.06 201
14372.19 215
14373.33 246
14374.46 223
14375.59 186
14376.72 213
14377.86 187
14378.99 177
14380.12 228
14381.25 214
14382.39 186
14383.52 204
14384.65 218
14385.78 214
14386.92 236
14388.05 196
14389.18 193
14390.32 200
14391.45 209
14392.58 200
14393.72 192
14394.85 218
14395.98 215
14397.12 193
14398.25 241
14399.38 232
14400.52 175
14401.65 198
14402.78 236
14403.92 249
14405.05 188
14406.18 203
14407.32 183
14408.45 179
14409.59 220
14410.72 198
14411.85 221
14412.99 237
14414.12 198
14415.26 209
14416.39 246
14417.52 218
14418.66 203
14419.79 194
14420.93 216
14422.06 192
14423.20 195
14424.33 227
14425.46 217
14426.60 210
14427.73 222
14428.87 215
14430.00 209
14431.14 200
14432.27 211
14433.41 223
14434.54 240
14435.68 205
14436.81 230
14437.95 237
14439.08 227
14440.22 246
14441.35 238
14442.49 205
14443.62 196
14444.76 223
14445.89 189
14447.03 210
14448.16 209
14449.30 205
14450.43 211
14451.57 235
14452.70 208
14453.84 223
14454.98 199
14456.11 210
14457.25 200
14458.38 175
14459.52 209
14460.65 238
14461.79 232
14462.93 254
14464.06 233
14465.20 222
14466.33 219
14467.47 219
14468.61 231
14469.74 223
14470.88 232
14472.02 226
14473.15 236
14474.29 240
14475.42 266
14476.56 229
14477.70 213
14478.83 207
14479.97 211
14481.11 237
14482.24 245
14483.38 221
14484.52 228
14485.65 210
14486.79 250
14487.93 238
14489.07 243
14490.20 231
14491.34 239
14492.48 254
14493.61 238
14494.75 218
14495.89 219
14497.03 224
14498.16 236
14499.30 227
14500.44 240
14501.57 207
14502.71 220
14503.85 238
14504.99 191
14506.13 238
14507.26 211
14508.40 184
14509.54 227
14510.68 213
14511.81 239
14512.95 216
14514.09 224
14515.23 199
14516.37 215
14517.50 180
14518.64 219
14519.78 216
14520.92 226
14522.06 233
14523.20 227
14524.33 195
14525.47 193
14526.61 199
14527.75 228
14528.89 213
14530.03 212
14531.16 194
14532.30 189
14533.44 203
14534.58 212
14535.72 205
14536.86 218
14538.00 233
14539.14 195
14540.28 196
14541.41 238
14542.55 217
14543.69 231
14544.83 186
14545.97 176
14547.11 199
14548.25 207
14549.39 211
14550.53 213
14551.67 205
14552.81 196
14553.95 198
14555.09 178
14556.23 197
14557.37 214
14558.50 219
14559.64 196
14560.78 187
14561.92 209
14563.06 233
14564.20 261
14565.34 238
14566.48 196
14567.62 207
14568.76 187
14569.90 189
14571.04 230
14572.18 221
14573.32 219
14574.47 205
14575.61 193
14576.75 226
14577.89 213
14579.03 200
14580.17 201
14581.31 205
14582.45 197
14583.59 205
14584.73 219
14585.87 198
14587.01 192
14588.15 228
14589.29 217
14590.43 220
14591.58 214
14592.72 191
14593.86 214
14595.00 206
14596.14 209
14597.28 210
14598.42 215
14599.56 235
14600.70 216
14601.85 233
14602.99 218
14604.13 208
14605.27 225
14606.41 211
14607.55 221
14608.70 223
14609.84 217
14610.98 219
14612.12 231
14613.26 242
14614.40 207
14615.55 206
14616.69 213
14617.83 217
14618.97 225
14620.11 215
14621.26 208
14622.40 223
14623.54 228
14624.68 228
14625.83 188
14626.97 248
14628.11 243
14629.25 225
14630.40 183
14631.54 222
14632.68 215
14633.82 219
14634.97 235
14636.11 201
14637.25 244
14638.39 280
14639.54 250
14640.68 245
14641.82 267
14642.97 248
14644.11 252
14645.25 228
14646.40 220
14647.54 201
14648.68 196
14649.83 232
14650.97 241
14652.11 207
14653.26 204
14654.40 214
14655.54 221
14656.69 224
14657.83 214
14658.97 206
14660.12 236
14661.26 186
14662.40 201
14663.55 187
14664.69 243
14665.84 203
14666.98 206
14668.12 213
14669.27 207
14670.41 190
14671.56 201
14672.70 216
14673.84 195
14674.99 192
14676.13 191
14677.28 206
14678.42 222
14679.57 183
14680.71 209
14681.86 205
14683.00 211
14684.14 232
14685.29 200
14686.43 211
14687.58 210
14688.72 174
14689.87 194
14691.01 218
14692.16 191
14693.30 207
14694.45 212
14695.59 216
14696.74 200
14697.88 212
14699.03 183
14700.17 182
14701.32 210
14702.46 219
14703.61 196
14704.75 187
14705.90 170
14707.05 209
14708.19 208
14709.34 184
14710.48 210
14711.63 197
14712.77 195
14713.92 200
14715.07 215
14716.21 208
14717.36 196
14718.50 197
14719.65 218
14720.80 208
14721.94 191
14723.09 199
14724.23 231
14725.38 197
14726.53 187
14727.67 199
14728.82 173
14729.97 202
14731.11 208
14732.26 202
14733.41 234
14734.55 236
14735.70 223
14736.84 204
14737.99 180
14739.14 209
14740.29 220
14741.43 208
14742.58 255
14743.73 213
14744.87 202
14746.02 246
14747.17 218
14748.31 187
14749.46 214
14750.61 225
14751.76 217
14752.90 191
14754.05 204
14755.20 210
14756.35 192
14757.49 226
14758.64 185
14759.79 209
14760.94 225
14762.08 243
14763.23 188
14764.38 213
14765.53 189
14766.67 219
14767.82 203
14768.97 234
14770.12 245
14771.27 229
14772.41 229
14773.56 232
14774.71 230
14775.86 231
14777.01 261
14778.15 264
14779.30 254
14780.45 229
14781.60 264
14782.75 270
14783.90 241
14785.05 254
14786.19 270
14787.34 243
14788.49 256
14789.64 262
14790.79 250
14791.94 275
14793.09 320
14794.24 295
14795.38 302
14796.53 268
14797.68 269
14798.83 306
14799.98 311
14801.13 287
14802.28 271
14803.43 290
14804.58 318
14805.73 298
14806.88 280
14808.03 292
14809.18 297
14810.33 251
14811.47 252
14812.62 261
14813.77 257
14814.92 261
14816.07 238
14817.22 257
14818.37 251
14819.52 264
14820.67 272
14821.82 252
14822.97 260
14824.12 251
14825.27 227
14826.42 247
14827.57 226
14828.72 227
14829.87 253
14831.02 234
14832.17 218
14833.33 210
14834.48 213
14835.63 210
14836.78 214
14837.93 232
14839.08 215
14840.23 234
14841.38 221
14842.53 244
14843.68 200
14844.83 219
14845.98 216
14847.13 189
14848.28 209
14849.44 198
14850.59 218
14851.74 198
14852.89 214
14854.04 184
14855.19 159
14856.34 181
14857.49 176
14858.65 206
14859.80 186
14860.95 182
14862.10 195
14863.25 231
14864.40 212
14865.56 206
14866.71 177
14867.86 170
14869.01 159
14870.16 177
14871.31 186
14872.47 203
14873.62 201
14874.77 187
14875.92 203
14877.07 191
14878.23 196
14879.38 173
14880.53 173
14881.68 178
14882.84 193
14883.99 219
14885.14 184
14886.29 194
14887.45 174
14888.60 172
14889.75 163
14890.90 170
14892.06 191
14893.21 161
14894.36 176
14895.52 198
14896.67 177
14897.82 218
14898.97 184
14900.13 189
14901.28 204
14902.43 222
14903.59 177
14904.74 172
14905.89 175
14907.05 194
14908.20 181
14909.35 181
14910.51 205
14911.66 220
14912.81 176
14913.97 174
14915.12 188
14916.27 202
14917.43 183
14918.58 164
14919.74 203
14920.89 174
14922.04 173
14923.20 162
14924.35 174
14925.50 210
14926.66 183
14927.81 191
14928.97 183
14930.12 224
14931.28 202
14932.43 179
14933.58 201
14934.74 190
14935.89 198
14937.05 188
14938.20 176
14939.36 150
14940.51 174
14941.67 148
14942.82 142
14943.98 159
14945.13 185
14946.28 183
14947.44 174
14948.59 169
14949.75 164
14950.90 198
14952.06 177
14953.21 191
14954.37 184
14955.52 161
14956.68 190
14957.84 191
14958.99 210
14960.15 165
14961.30 155
14962.46 174
14963.61 170
14964.77 181
14965.92 200
14967.08 180
14968.23 174
14969.39 182
14970.55 172
14971.70 169
14972.86 179
14974.01 192
14975.17 174
14976.33 163
14977.48 161
14978.64 180
14979.79 168
14980.95 132
14982.11 140
14983.26 176
14984.42 184
14985.58 159
14986.73 163
14987.89 181
14989.04 154
14990.20 142
14991.36 180
14992.51 185
14993.67 150
14994.83 151
14995.98 160
14997.14 157
14998.30 182
14999.45 157
15000.61 172
15001.77 179
15002.93 166
15004.08 155
15005.24 179
15006.40 188
15007.55 188
15008.71 186
15009.87 164
15011.03 188
15012.18 177
15013.34 152
15014.50 166
15015.66 154
15016.81 179
15017.97 161
15019.13 153
15020.29 152
15021.44 169
15022.60 172
15023.76 155
15024.92 158
15026.08 139
15027.23 140
15028.39 169
15029.55 146
15030.71 153
15031.87 163
15033.02 124
15034.18 153
15035.34 182
15036.50 173
15037.66 159
15038.81 177
15039.97 197
15041.13 141
15042.29 152
15043.45 181
15044.61 166
15045.77 163
15046.93 164
15048.08 153
15049.24 190
15050.40 164
15051.56 165
15052.72 159
15053.88 159
15055.04 160
15056.20 186
15057.36 143
15058.51 167
15059.67 155
15060.83 161
15061.99 131
15063.15 140
15064.31 170
15065.47 168
15066.63 157
15067.79 149
15068.95 153
15070.11 164
15071.27 153
15072.43 144
15073.59 152
15074.75 146
15075.91 124
15077.07 192
15078.23 168
15079.39 148
15080.55 165
15081.71 159
15082.87 161
15084.03 150
15085.19 134
15086.35 152
15087.51 168
15088.67 171
15089.83 175
15090.99 152
15092.15 167
15093.31 153
15094.47 156
15095.63 147
15096.79 148
15097.95 123
15099.11 150
15100.27 152
15101.43 152
15102.60 162
15103.76 168
15104.92 156
15106.08 146
15107.24 158
15108.40 153
15109.56 128
15110.72 130
15111.88 172
15113.05 154
15114.21 149
15115.37 124
15116.53 155
15117.69 148
15118.85 144
15120.01 145
15121.18 116
15122.34 157
15123.50 162
15124.66 151
15125.82 154
15126.98 142
15128.15 139
15129.31 162
15130.47 164
15131.63 154
15132.79 157
15133.96 150
15135.12 165
15136.28 133
15137.44 151
15138.60 172
15139.77 126
15140.93 125
15142.09 152
15143.25 153
15144.42 156
15145.58 186
15146.74 164
15147.90 168
15149.07 149
15150.23 155
15151.39 149
15152.55 143
15153.72 141
15154.88 157
15156.04 132
15157.21 147
15158.37 125
15159.53 152
15160.70 194
15161.86 159
15163.02 154
15164.19 172
15165.35 167
15166.51 164
15167.68 158
15168.84 177
15170.00 161
15171.17 158
15172.33 143
15173.49 153
15174.66 154
15175.82 192
15176.98 180
15178.15 161
15179.31 162
15180.48 164
15181.64 151
15182.80 154
15183.97 139
15185.13 143
15186.30 182
15187.46 143
15188.62 137
15189.79 120
15190.95 137
15192.12 143
15193.28 166
15194.44 159
15195.61 156
15196.77 150
15197.94 155
15199.10 141
15200.27 172
15201.43 211
15202.60 150
15203.76 176
15204.93 158
15206.09 194
15207.26 173
15208.42 171
15209.59 181
15210.75 128
15211.92 143
15213.08 172
15214.25 180
15215.41 169
15216.58 184
15217.74 188
15218.91 166
15220.07 181
15221.24 187
15222.40 157
15223.57 166
15224.73 182
15225.90 187
15227.07 172
15228.23 188
15229.40 180
15230.56 187
15231.73 163
15232.89 194
15234.06 173
15235.23 154
15236.39 165
15237.56 187
15238.73 188
15239.89 162
15241.06 184
15242.22 215
15243.39 187
15244.56 164
15245.72 192
15246.89 177
15248.06 176
15249.22 204
15250.39 168
15251.55 143
15252.72 151
15253.89 154
15255.06 205
15256.22 169
15257.39 149
15258.56 144
15259.72 181
15260.89 176
15262.06 160
15263.22 147
15264.39 160
15265.56 153
15266.72 151
15267.89 146
15269.06 148
15270.23 157
15271.39 183
15272.56 168
15273.73 150
15274.90 125
15276.06 134
15277.23 149
15278.40 144
15279.57 131
15280.73 154
15281.90 174
15283.07 150
15284.24 149
15285.41 159
15286.57 137
15287.74 144
15288.91 138
15290.08 158
15291.25 160
15292.41 150
15293.58 180
15294.75 178
15295.92 159
15297.09 170
15298.26 145
15299.42 153
15300.59 173
15301.76 163
15302.93 185
15304.10 204
15305.27 171
15306.44 170
15307.60 173
15308.77 165
15309.94 186
15311.11 159
15312.28 151
15313.45 157
15314.62 142
15315.79 183
15316.96 180
15318.12 171
15319.29 164
15320.46 160
15321.63 146
15322.80 184
15323.97 189
15325.14 164
15326.31 166
15327.48 162
15328.65 181
15329.82 171
15330.99 135
15332.16 158
15333.33 165
15334.50 142
15335.67 122
15336.84 131
15338.01 156
15339.18 173
15340.35 170
15341.52 164
15342.69 171
15343.86 187
15345.03 159
15346.20 137
15347.37 155
15348.54 155
15349.71 152
15350.88 144
15352.05 173
15353.22 161
15354.39 184
15355.56 161
15356.73 140
15357.90 138
15359.07 171
15360.24 204
15361.41 150
15362.58 143
15363.76 167
15364.93 157
15366.10 166
15367.27 151
15368.44 156
15369.61 160
15370.78 169
15371.95 173
15373.12 171
15374.30 147
15375.47 172
15376.64 177
15377.81 159
15378.98 149
15380.15 189
15381.32 184
15382.50 189
15383.67 142
15384.84 149
15386.01 183
15387.18 153
15388.35 146
15389.53 172
15390.70 150
15391.87 175
15393.04 155
15394.21 159
15395.39 161
15396.56 148
15397.73 154
15398.90 143
15400.08 152
15401.25 156
15402.42 155
15403.59 157
15404.76 137
15405.94 150
15407.11 130
15408.28 168
15409.45 166
15410.63 163
15411.80 173
15412.97 180
15414.15 193
15415.32 158
15416.49 117
15417.66 145
15418.84 144
15420.01 159
15421.18 141
15422.36 145
15423.53 128
15424.70 149
15425.88 139
15427.05 139
15428.22 152
15429.40 144
15430.57 153
15431.74 151
15432.92 166
15434.09 185
15435.26 159
15436.44 176
15437.61 143
15438.79 162
15439.96 164
15441.13 152
15442.31 138
15443.48 129
15444.65 161
15445.83 129
15447.00 136
15448.18 150
15449.35 197
15450.53 158
15451.70 186
15452.87 156
15454.05 151
15455.22 140
15456.40 126
15457.57 148
15458.75 134
15459.92 154
15461.09 170
15462.27 156
15463.44 172
15464.62 159
15465.79 191
15466.97 160
15468.14 140
15469.32 151
15470.49 169
15471.67 157
15472.84 142
15474.02 158
15475.19 151
15476.37 160
15477.54 148
15478.72 173
15479.89 156
15481.07 112
15482.25 130
15483.42 144
15484.60 148
15485.77 139
15486.95 163
15488.12 172
15489.30 149
15490.47 125
15491.65 140
15492.83 179
15494.00 178
15495.18 147
15496.35 142
15497.53 140
15498.71 162
15499.88 165
15501.06 150
15502.23 172
15503.41 156
15504.59 164
15505.76 163
15506.94 148
15508.12 183
15509.29 142
15510.47 137
15511.64 141
15512.82 169
15514.00 146
15515.17 171
15516.35 150
15517.53 145
15518.70 176
15519.88 156
15521.06 148
15522.24 159
15523.41 161
15524.59 123
15525.77 138
15526.94 128
15528.12 158
15529.30 139
15530.48 141
15531.65 150
15532.83 140
15534.01 161
15535.18 144
15536.36 172
15537.54 141
15538.72 121
15539.89 142
15541.07 169
15542.25 189
15543.43 149
15544.61 184
15545.78 164
15546.96 168
15548.14 143
15549.32 140
15550.50 166
15551.67 156
15552.85 169
15554.03 144
15555.21 142
15556.39 141
15557.56 170
15558.74 163
15559.92 137
15561.10 150
15562.28 167
15563.46 158
15564.63 144
15565.81 127
15566.99 142
15568.17 147
15569.35 158
15570.53 155
15571.71 157
15572.89 171
15574.06 182
15575.24 131
15576.42 127
15577.60 149
15578.78 144
15579.96 155
15581.14 159
15582.32 167
15583.50 156
15584.68 143
15585.86 129
15587.04 147
15588.21 143
15589.39 167
15590.57 158
15591.75 135
15592.93 132
15594.11 164
15595.29 167
15596.47 145
15597.65 141
15598.83 141
15600.01 208
15601.19 208
15602.37 187
15603.55 152
15604.73 150
15605.91 192
15607.09 168
15608.27 176
15609.45 157
15610.63 162
15611.81 147
15612.99 169
15614.17 168
15615.35 165
15616.53 157
15617.71 192
15618.90 157
15620.08 161
15621.26 150
15622.44 177
15623.62 166
15624.80 159
15625.98 148
15627.16 162
15628.34 164
15629.52 182
15630.70 156
15631.89 156
15633.07 167
15634.25 189
15635.43 173
15636.61 166
15637.79 154
15638.97 158
15640.15 177
15641.34 180
15642.52 163
15643.70 177
15644.88 166
15646.06 200
15647.24 214
15648.42 172
15649.61 170
15650.79 193
15651.97 216
15653.15 186
15654.33 209
15655.52 193
15656.70 194
15657.88 195
15659.06 146
15660.24 162
15661.43 168
15662.61 166
15663.79 196
15664.97 171
15666.16 159
15667.34 167
15668.52 199
15669.70 237
15670.89 189
15672.07 205
15673.25 214
15674.43 186
15675.62 213
15676.80 187
15677.98 195
15679.17 198
15680.35 206
15681.53 182
15682.71 216
15683.90 206
15685.08 177
15686.26 190
15687.45 199
15688.63 178
15689.81 199
15691.00 213
15692.18 193
15693.36 166
15694.55 160
15695.73 184
15696.91 180
15698.10 154
15699.28 148
15700.46 150
15701.65 176
15702.83 198
15704.02 172
15705.20 176
15706.38 178
15707.57 165
15708.75 172
15709.94 178
15711.12 209
15712.30 197
15713.49 205
15714.67 165
15715.86 167
15717.04 179
15718.23 218
15719.41 199
15720.59 214
15721.78 212
15722.96 200
15724.15 226
15725.33 156
15726.52 175
15727.70 181
15728.89 172
15730.07 167
15731.26 160
15732.44 175
15733.63 192
15734.81 193
15736.00 194
15737.18 172
15738.37 166
15739.55 177
15740.74 185
15741.92 172
15743.11 187
15744.29 168
15745.48 192
15746.66 172
15747.85 167
15749.03 220
15750.22 211
15751.41 199
15752.59 192
15753.78 210
15754.96 219
15756.15 191
15757.33 189
15758.52 173
15759.71 198
15760.89 193
15762.08 189
15763.26 190
15764.45 209
15765.64 179
15766.82 168
15768.01 191
15769.19 243
15770.38 194
15771.57 182
15772.75 209
15773.94 214
15775.13 201
15776.31 194
15777.50 187
15778.69 178
15779.87 216
15781.06 177
15782.25 194
15783.43 188
15784.62 189
15785.81 198
15786.99 173
15788.18 158
15789.37 168
15790.56 159
15791.74 143
15792.93 166
15794.12 194
15795.30 167
15796.49 168
15797.68 197
15798.87 159
15800.05 162
15801.24 173
15802.43 172
15803.62 194
15804.80 155
15805.99 189
15807.18 175
15808.37 172
15809.55 191
15810.74 165
15811.93 193
15813.12 154
15814.31 146
15815.49 139
15816.68 152
15817.87 152
15819.06 179
15820.25 161
15821.44 174
15822.62 150
15823.81 171
15825.00 188
15826.19 167
15827.38 170
15828.57 186
15829.75 158
15830.94 162
15832.13 164
15833.32 157
15834.51 185
15835.70 174
15836.89 138
15838.08 183
15839.26 155
15840.45 165
15841.64 176
15842.83 171
15844.02 131
15845.21 148
15846.40 190
15847.59 152
15848.78 150
15849.97 169
15851.16 155
15852.35 147
15853.53 153
15854.72 147
15855.91 154
15857.10 170
15858.29 160
15859.48 173
15860.67 168
15861.86 147
15863.05 167
15864.24 191
15865.43 169
15866.62 142
15867.81 171
15869.00 170
15870.19 176
15871.38 158
15872.57 162
15873.76 164
15874.95 157
15876.14 151
15877.33 173
15878.52 171
15879.71 157
15880.90 161
15882.10 176
15883.29 188
15884.48 179
15885.67 161
15886.86 162
15888.05 190
15889.24 165
15890.43 156
15891.62 149
15892.81 166
15894.00 179
15895.19 201
15896.39 163
15897.58 168
15898.77 152
15899.96 156
15901.15 152
15902.34 167
15903.53 174
15904.72 173
15905.92 147
15907.11 157
15908.30 175
15909.49 171
15910.68 186
15911.87 185
15913.06 200
15914.26 153
15915.45 167
15916.64 160
15917.83 169
15919.02 172
15920.22 164
15921.41 147
15922.60 177
15923.79 183
15924.98 165
15926.18 169
15927.37 189
15928.56 189
15929.75 167
15930.95 191
15932.14 195
15933.33 184
15934.52 151
15935.72 149
15936.91 148
15938.10 171
15939.29 191
15940.49 189
15941.68 149
15942.87 165
15944.06 147
15945.26 180
15946.45 172
15947.64 165
15948.84 171
15950.03 148
15951.22 165
15952.42 154
15953.61 147
15954.80 138
15956.00 149
15957.19 130
15958.38 144
15959.58 165
15960.77 157
15961.96 177
15963.16 176
15964.35 180
15965.54 145
15966.74 153
15967.93 183
15969.12 165
15970.32 150
15971.51 139
15972.71 142
15973.90 176
15975.09 143
15976.29 147
15977.48 153
15978.68 149
15979.87 161
15981.07 150
15982.26 145
15983.45 140
15984.65 158
15985.84 124
15987.04 146
15988.23 135
15989.43 150
15990.62 145
15991.82 169
15993.01 136
15994.20 136
15995.40 135
15996.59 124
15997.79 140
15998.98 125
16000.18 154
16001.37 171
16002.57 151
16003.76 135
16004.96 147
16006.15 137
16007.35 145
16008.55 159
16009.74 177
16010.94 150
16012.13 155
16013.33 153
16014.52 136
16015.72 140
16016.91 132
16018.11 128
16019.30 142
16020.50 143
16021.70 149
16022.89 151
16024.09 123
16025.28 143
16026.48 149
16027.68 163
16028.87 114
16030.07 137
16031.26 125
16032.46 114
16033.66 134
16034.85 143
16036.05 145
16037.25 141
16038.44 146
16039.64 155
16040.83 164
16042.03 126
16043.23 127
16044.42 140
16045.62 163
16046.82 151
16048.01 147
16049.21 127
16050.41 162
16051.60 156
16052.80 146
16054.00 161
16055.20 175
16056.39 153
16057.59 137
16058.79 124
16059.98 146
16061.18 168
16062.38 142
16063.58 149
16064.77 156
16065.97 171
16067.17 144
16068.37 133
16069.56 142
16070.76 121
16071.96 147
16073.16 107
16074.35 118
16075.55 141
16076.75 146
16077.95 136
16079.15 138
16080.34 155
16081.54 160
16082.74 139
16083.94 149
16085.14 136
16086.33 163
16087.53 160
16088.73 114
16089.93 138
16091.13 139
16092.33 151
16093.52 119
16094.72 150
16095.92 115
16097.12 107
16098.32 128
16099.52 161
16100.72 131
16101.91 132
16103.11 154
16104.31 162
16105.51 155
16106.71 147
16107.91 122
16109.11 157
16110.31 140
16111.51 144
16112.71 133
16113.90 162
16115.10 131
16116.30 150
16117.50 140
16118.70 106
16119.90 117
16121.10 135
16122.30 157
16123.50 147
16124.70 149
16125.90 145
16127.10 153
16128.30 125
16129.50 111
16130.70 109
16131.90 133
16133.10 148
16134.30 153
16135.50 134
16136.70 150
16137.90 158
16139.10 145
16140.30 121
16141.50 117
16142.70 115
16143.90 134
16145.10 130
16146.30 110
16147.50 116
16148.70 141
16149.90 142
16151.10 132
16152.30 137
16153.50 124
16154.70 122
16155.91 136
16157.11 136
16158.31 120
16159.51 137
16160.71 135
16161.91 129
16163.11 157
16164.31 142
16165.51 145
16166.71 122
16167.92 132
16169.12 132
16170.32 142
16171.52 171
16172.72 134
16173.92 126
16175.12 124
16176.33 144
16177.53 136
16178.73 135
16179.93 145
16181.13 153
16182.33 139
16183.54 155
16184.74 129
16185.94 106
16187.14 114
16188.34 136
16189.55 122
16190.75 140
16191.95 139
16193.15 126
16194.35 128
16195.56 141
16196.76 132
16197.96 127
16199.16 135
16200.37 134
16201.57 170
16202.77 137
16203.97 135
16205.18 106
16206.38 130
16207.58 157
16208.78 140
16209.99 140
16211.19 134
16212.39 121
16213.60 136
16214.80 160
16216.00 165
16217.20 169
16218.41 144
16219.61 161
16220.81 116
16222.02 179
16223.22 157
16224.42 142
16225.63 153
16226.83 163
16228.03 157
16229.24 163
16230.44 128
16231.64 154
16232.85 144
16234.05 113
16235.26 134
16236.46 123
16237.66 156
16238.87 130
16240.07 165
16241.28 144
16242.48 153
16243.68 151
16244.89 142
16246.09 150
16247.30 129
16248.50 161
16249.70 147
16250.91 149
16252.11 147
16253.32 137
16254.52 153
16255.73 183
16256.93 162
16258.14 151
16259.34 167
16260.54 150
16261.75 152
16262.95 154
16264.16 146
16265.36 163
16266.57 197
16267.77 168
16268.98 148
16270.18 130
16271.39 155
16272.59 150
16273.80 149
16275.00 144
16276.21 161
16277.41 172
16278.62 183
16279.83 164
16281.03 176
16282.24 175
16283.44 173
16284.65 171
16285.85 151
16287.06 144
16288.26 153
16289.47 161
16290.68 153
16291.88 154
16293.09 156
16294.29 188
16295.50 182
16296.71 158
16297.91 160
16299.12 151
16300.32 162
16301.53 158
16302.74 143
16303.94 154
16305.15 158
16306.36 179
16307.56 165
16308.77 157
16309.97 169
16311.18 158
16312.39 166
16313.59 169
16314.80 162
16316.01 170
16317.21 191
16318.42 186
16319.63 136
16320.84 139
16322.04 174
16323.25 193
16324.46 134
16325.66 164
16326.87 145
16328.08 144
16329.28 149
16330.49 138
16331.70 136
16332.91 163
16334.11 160
16335.32 139
16336.53 145
16337.74 159
16338.94 171
16340.15 138
16341.36 148
16342.57 150
16343.78 141
16344.98 129
16346.19 140
16347.40 149
16348.61 130
16349.81 126
16351.02 133
16352.23 135
16353.44 116
16354.65 123
16355.86 132
16357.06 140
16358.27 139
16359.48 107
16360.69 124
16361.90 144
16363.11 135
16364.31 107
16365.52 151
16366.73 133
16367.94 139
16369.15 134
16370.36 130
16371.57 155
16372.77 132
16373.98 161
16375.19 141
16376.40 115
16377.61 126
16378.82 134
16380.03 142
16381.24 140
16382.45 138
16383.66 156
16384.87 128
16386.08 134
16387.28 137
16388.49 150
16389.70 168
16390.91 139
16392.12 140
16393.33 141
16394.54 116
16395.75 139
16396.96 118
16398.17 124
16399.38 123
16400.59 148
16401.80 145
16403.01 149
16404.22 137
16405.43 114
16406.64 125
16407.85 145
16409.06 137
16410.27 145
16411.48 129
16412.69 131
16413.90 122
16415.11 132
16416.32 136
16417.53 155
16418.74 147
16419.95 135
16421.17 124
16422.38 153
16423.59 149
16424.80 112
16426.01 121
16427.22 133
16428.43 155
16429.64 148
16430.85 116
16432.06 139
16433.27 140
16434.48 113
16435.70 131
16436.91 140
16438.12 151
16439.33 135
16440.54 105
16441.75 137
16442.96 148
16444.18 167
16445.39 89
16446.60 111
16447.81 112
16449.02 135
16450.23 134
16451.45 124
16452.66 103
16453.87 114
16455.08 152
16456.29 119
16457.50 128
16458.72 154
16459.93 131
16461.14 135
16462.35 118
16463.57 121
16464.78 111
16465.99 115
16467.20 110
16468.41 140
16469.63 111
16470.84 115
16472.05 113
16473.26 113
16474.48 119
16475.69 128
16476.90 91
16478.12 125
16479.33 114
16480.54 140
16481.75 135
16482.97 109
16484.18 103
16485.39 151
16486.61 128
16487.82 113
16489.03 115
16490.24 98
16491.46 108
16492.67 117
16493.88 120
16495.10 99
16496.31 127
16497.52 132
16498.74 120
16499.95 102
16501.17 149
16502.38 142
16503.59 150
16504.81 127
16506.02 116
16507.23 123
16508.45 113
16509.66 113
16510.88 116
16512.09 123
16513.30 115
16514.52 105
16515.73 102
16516.95 119
16518.16 112
16519.37 110
16520.59 114
16521.80 131
16523.02 96
16524.23 97
16525.45 110
16526.66 115
16527.88 115
16529.09 97
16530.30 117
16531.52 108
16532.73 113
16533.95 113
16535.16 112
16536.38 106
16537.59 124
16538.81 117
16540.02 128
16541.24 139
16542.45 121
16543.67 97
16544.88 119
16546.10 114
16547.31 106
16548.53 132
16549.75 119
16550.96 130
16552.18 104
16553.39 137
16554.61 91
16555.82 129
16557.04 124
16558.25 126
16559.47 139
16560.69 148
16561.90 154
16563.12 130
16564.33 115
16565.55 121
16566.77 112
16567.98 103
16569.20 106
16570.41 122
16571.63 111
16572.85 101
16574.06 110
16575.28 111
16576.50 94
16577.71 131
16578.93 132
16580.14 121
16581.36 117
16582.58 118
16583.79 93
16585.01 118
16586.23 134
16587.44 102
16588.66 108
16589.88 121
16591.09 115
16592.31 132
16593.53 113
16594.75 113
16595.96 141
16597.18 134
16598.40 107
16599.61 124
16600.83 121
16602.05 107
16603.27 115
16604.48 108
16605.70 119
16606.92 113
16608.14 119
16609.35 132
16610.57 109
16611.79 102
16613.01 110
16614.22 103
16615.44 136
16616.66 91
16617.88 114
16619.10 115
16620.31 101
16621.53 102
16622.75 107
16623.97 111
16625.19 110
16626.40 99
16627.62 99
16628.84 117
16630.06 110
16631.28 121
16632.50 123
16633.71 132
16634.93 130
16636.15 112
16637.37 111
16638.59 137
16639.81 123
16641.03 107
16642.24 111
16643.46 122
16644.68 133
16645.90 119
16647.12 110
16648.34 109
16649.56 104
16650.78 126
16652.00 112
16653.22 127
16654.44 126
16655.65 112
16656.87 105
16658.09 109
16659.31 133
16660.53 112
16661.75 116
16662.97 104
16664.19 126
16665.41 134
16666.63 159
16667.85 116
16669.07 132
16670.29 110
16671.51 111
16672.73 123
16673.95 92
16675.17 108
16676.39 118
16677.61 110
16678.83 92
16680.05 98
16681.27 112
16682.49 128
16683.71 105
16684.93 74
16686.15 101
16687.37 90
16688.59 110
16689.81 112
16691.03 88
16692.25 102
16693.47 119
16694.69 119
16695.92 116
16697.14 127
16698.36 91
16699.58 112
16700.80 117
16702.02 110
16703.24 113
16704.46 130
16705.68 113
16706.90 121
16708.13 113
16709.35 118
16710.57 140
16711.79 140
16713.01 122
16714.23 94
16715.45 112
16716.67 108
16717.90 122
16719.12 107
16720.34 90
16721.56 116
16722.78 113
16724.00 129
16725.23 120
16726.45 120
16727.67 124
16728.89 124
16730.11 131
16731.34 131
16732.56 118
16733.78 133
16735.00 108
16736.23 87
16737.45 118
16738.67 125
16739.89 121
16741.11 100
16742.34 142
16743.56 125
16744.78 120
16746.00 112
16747.23 126
16748.45 105
16749.67 102
16750.90 111
16752.12 112
16753.34 126
16754.56 91
16755.79 105
16757.01 134
16758.23 131
16759.46 131
16760.68 130
16761.90 113
16763.13 123
16764.35 93
16765.57 126
16766.80 119
16768.02 116
16769.24 107
16770.47 124
16771.69 124
16772.91 116
16774.14 95
16775.36 127
16776.58 143
16777.81 126
16779.03 107
16780.25 111
16781.48 131
16782.70 119
16783.93 102
16785.15 116
16786.37 113
16787.60 120
16788.82 95
16790.05 120
16791.27 142
16792.50 151
16793.72 125
16794.94 132
16796.17 123
16797.39 114
16798.62 129
16799.84 113
16801.07 100
16802.29 98
16803.52 114
16804.74 122
16805.97 106
16807.19 120
16808.42 95
16809.64 99
16810.87 94
16812.09 118
16813.32 117
16814.54 126
16815.77 96
16816.99 112
16818.22 139
16819.44 120
16820.67 111
16821.89 105
16823.12 104
16824.34 108
16825.57 126
16826.79 119
16828.02 118
16829.25 117
16830.47 113
16831.70 111
16832.92 102
16834.15 112
16835.37 98
16836.60 99
16837.83 119
16839.05 133
16840.28 128
16841.50 129
16842.73 119
16843.96 121
16845.18 113
16846.41 123
16847.63 116
16848.86 128
16850.09 148
16851.31 127
16852.54 111
16853.77 101
16854.99 148
16856.22 122
16857.45 133
16858.67 121
16859.90 111
16861.13 119
16862.35 126
16863.58 119
16864.81 131
16866.03 141
16867.26 127
16868.49 141
16869.72 125
16870.94 131
16872.17 124
16873.40 141
16874.62 156
16875.85 112
16877.08 114
16878.31 137
16879.53 115
16880.76 127
16881.99 117
16883.22 113
16884.44 143
16885.67 136
16886.90 112
16888.13 114
16889.36 110
16890.58 130
16891.81 111
16893.04 116
16894.27 121
16895.50 134
16896.72 140
16897.95 123
16899.18 120
16900.41 128
16901.64 135
16902.86 97
16904.09 110
16905.32 136
16906.55 109
16907.78 132
16909.01 120
16910.24 95
16911.46 136
16912.69 118
16913.92 107
16915.15 135
16916.38 117
16917.61 117
16918.84 140
16920.07 123
16921.29 147
16922.52 123
16923.75 101
16924.98 138
16926.21 128
16927.44 107
16928.67 122
16929.90 138
16931.13 139
16932.36 125
16933.59 111
16934.82 129
16936.05 128
16937.28 110
16938.51 135
16939.73 127
16940.96 127
16942.19 110
16943.42 120
16944.65 117
16945.88 125
16947.11 101
16948.34 107
16949.57 123
16950.80 123
16952.03 125
16953.26 103
16954.49 118
16955.72 113
16956.95 104
16958.18 123
16959.42 112
16960.65 129
16961.88 133
16963.11 118
16964.34 124
16965.57 99
16966.80 108
16968.03 95
16969.26 103
16970.49 123
16971.72 106
16972.95 98
16974.18 119
16975.41 114
16976.65 135
16977.88 109
16979.11 103
16980.34 132
16981.57 119
16982.80 107
16984.03 125
16985.26 110
16986.49 112
16987.73 108
16988.96 122
16990.19 123
16991.42 126
16992.65 125
16993.88 112
16995.12 119
16996.35 130
16997.58 119
16998.81 114
17000.04 106
17001.27 119
17002.51 137
17003.74 112
17004.97 102
17006.20 92
17007.43 94
17008.67 98
17009.90 141
17011.13 99
17012.36 97
17013.60 102
17014.83 118
17016.06 102
17017.29 119
17018.53 109
17019.76 103
17020.99 108
17022.22 120
17023.46 110
17024.69 96
17025.92 105
17027.15 117
17028.39 103
17029.62 104
17030.85 118
17032.09 102
17033.32 116
17034.55 119
17035.79 93
17037.02 87
17038.25 120
17039.49 102
17040.72 90
17041.95 103
17043.19 113
17044.42 127
17045.65 103
17046.89 91
17048.12 90
17049.35 110
17050.59 94
17051.82 113
17053.05 109
17054.29 100
17055.52 107
17056.76 95
17057.99 95
17059.22 112
17060.46 84
17061.69 88
17062.93 105
17064.16 116
17065.39 114
17066.63 95
17067.86 111
17069.10 88
17070.33 87
17071.57 115
17072.80 133
17074.04 109
17075.27 113
17076.50 84
17077.74 97
17078.97 130
17080.21 102
17081.44 82
17082.68 95
17083.91 127
17085.15 127
17086.38 119
17087.62 110
17088.85 124
17090.09 117
17091.32 116
17092.56 106
17093.79 100
17095.03 99
17096.26 105
17097.50 117
17098.74 104
17099.97 122
17101.21 124
17102.44 107
17103.68 115
17104.91 114
17106.15 101
17107.38 92
17108.62 109
17109.86 107
17111.09 111
17112.33 96
17113.56 103
17114.80 100
17116.04 130
17117.27 130
17118.51 122
17119.74 121
17120.98 110
17122.22 101
17123.45 108
17124.69 131
17125.93 99
17127.16 96
17128.40 102
17129.64 114
17130.87 119
17132.11 112
17133.35 116
17134.58 122
17135.82 118
17137.06 110
17138.29 139
17139.53 127
17140.77 114
17142.00 111
17143.24 87
17144.48 94
17145.72 97
17146.95 97
17148.19 115
17149.43 125
17150.66 112
17151.90 113
17153.14 102
17154.38 91
17155.61 105
17156.85 92
17158.09 95
17159.33 95
17160.56 122
17161.80 108
17163.04 93
17164.28 89
17165.52 105
17166.75 80
17167.99 97
17169.23 115
17170.47 98
17171.71 94
17172.94 116
17174.18 103
17175.42 103
17176.66 118
17177.90 138
17179.13 104
17180.37 112
17181.61 115
17182.85 103
17184.09 115
17185.33 114
17186.57 98
17187.80 104
17189.04 99
17190.28 103
17191.52 99
17192.76 120
17194.00 119
17195.24 84
17196.48 110
17197.72 116
17198.95 104
17200.19 112
17201.43 120
17202.67 98
17203.91 86
17205.15 114
17206.39 107
17207.63 161
17208.87 119
17210.11 114
17211.35 94
17212.59 104
17213.83 111
17215.07 99
17216.31 98
17217.55 82
17218.79 90
17220.03 85
17221.26 96
17222.50 102
17223.74 125
17224.98 105
17226.22 122
17227.46 113
17228.71 106
17229.95 113
17231.19 93
17232.43 111
17233.67 86
17234.91 83
17236.15 103
17237.39 112
17238.63 100
17239.87 84
17241.11 115
17242.35 117
17243.59 98
17244.83 102
17246.07 103
17247.31 91
17248.55 97
17249.79 91
17251.04 84
17252.28 95
17253.52 92
17254.76 102
17256.00 98
17257.24 106
17258.48 87
17259.72 93
17260.96 111
17262.21 110
17263.45 93
17264.69 100
17265.93 117
17267.17 114
17268.41 103
17269.65 93
17270.90 86
17272.14 98
17273.38 105
17274.62 118
17275.86 97
17277.11 101
17278.35 128
17279.59 138
17280.83 111
17282.07 101
17283.32 117
17284.56 107
17285.80 116
17287.04 93
17288.28 117
17289.53 100
17290.77 122
17292.01 101
17293.25 96
17294.50 117
17295.74 108
17296.98 120
17298.22 113
17299.47 95
17300.71 88
17301.95 106
17303.19 89
17304.44 96
17305.68 90
17306.92 91
17308.17 122
17309.41 106
17310.65 79
17311.90 110
17313.14 85
17314.38 105
17315.63 81
17316.87 74
17318.11 89
17319.36 95
17320.60 83
17321.84 101
17323.09 98
17324.33 88
17325.57 121
17326.82 110
17328.06 115
17329.30 123
17330.55 113
17331.79 115
17333.04 102
17334.28 92
17335.52 111
17336.77 126
17338.01 80
17339.26 104
17340.50 107
17341.74 95
17342.99 114
17344.23 120
17345.48 99
17346.72 87
17347.97 106
17349.21 90
17350.46 116
17351.70 101
17352.94 90
17354.19 86
17355.43 101
17356.68 94
17357.92 90
17359.17 92
17360.41 74
17361.66 99
17362.90 102
17364.15 100
17365.39 84
17366.64 87
17367.88 111
17369.13 87
17370.37 99
17371.62 92
17372.86 118
17374.11 120
17375.35 99
17376.60 93
17377.85 105
17379.09 130
17380.34 88
17381.58 111
17382.83 111
17384.07 116
17385.32 102
17386.57 87
17387.81 96
17389.06 84
17390.30 94
17391.55 116
17392.80 103
17394.04 117
17395.29 105
17396.53 114
17397.78 136
17399.03 112
17400.27 105
17401.52 92
17402.77 99
17404.01 97
17405.26 114
17406.50 111
17407.75 100
17409.00 126
17410.24 111
17411.49 93
17412.74 93
17413.99 106
17415.23 108
17416.48 97
17417.73 90
17418.97 120
17420.22 119
17421.47 111
17422.71 83
17423.96 81
17425.21 89
17426.46 86
17427.70 95
17428.95 95
17430.20 103
17431.45 97
17432.69 139
17433.94 100
17435.19 84
17436.44 87
17437.68 100
17438.93 97
17440.18 115
17441.43 91
17442.67 102
17443.92 109
17445.17 113
17446.42 105
17447.67 99
17448.91 87
17450.16 110
17451.41 91
17452.66 91
17453.91 90
17455.15 90
17456.40 95
17457.65 81
17458.90 91
17460.15 99
17461.40 114
17462.65 114
17463.89 100
17465.14 99
17466.39 83
17467.64 96
17468.89 84
17470.14 104
17471.39 97
17472.64 96
17473.88 90
17475.13 108
17476.38 102
17477.63 108
17478.88 89
17480.13 102
17481.38 84
17482.63 89
17483.88 101
17485.13 116
17486.38 110
17487.63 90
17488.88 90
17490.12 100
17491.37 93
17492.62 87
17493.87 109
17495.12 91
17496.37 79
17497.62 90
17498.87 97
17500.12 96
17501.37 77
17502.62 88
17503.87 88
17505.12 101
17506.37 93
17507.62 102
17508.87 132
17510.12 110
17511.37 117
17512.62 101
17513.87 108
17515.12 97
17516.38 99
17517.63 105
17518.88 93
17520.13 105
17521.38 119
17522.63 116
17523.88 117
17525.13 85
17526.38 112
17527.63 97
17528.88 93
17530.13 88
17531.38 108
17532.64 98
17533.89 87
17535.14 112
17536.39 95
17537.64 94
17538.89 118
17540.14 130
17541.39 121
17542.65 129
17543.90 110
17545.15 103
17546.40 91
17547.65 85
17548.90 71
17550.16 104
17551.41 101
17552.66 89
17553.91 115
17555.16 108
17556.41 92
17557.67 97
17558.92 108
17560.17 105
17561.42 82
17562.67 87
17563.93 82
17565.18 89
17566.43 79
17567.68 82
17568.94 98
17570.19 95
17571.44 101
17572.69 110
17573.95 93
17575.20 93
17576.45 99
17577.70 99
17578.96 98
17580.21 121
17581.46 112
17582.71 97
17583.97 106
17585.22 117
17586.47 120
17587.73 97
17588.98 98
17590.23 103
17591.49 88
17592.74 96
17593.99 85
17595.25 111
17596.50 97
17597.75 88
17599.01 109
17600.26 111
17601.51 125
17602.77 104
17604.02 107
17605.27 93
17606.53 107
17607.78 101
17609.03 101
17610.29 90
17611.54 101
17612.80 88
17614.05 100
17615.30 113
17616.56 90
17617.81 84
17619.07 95
17620.32 100
17621.58 99
17622.83 114
17624.08 100
17625.34 129
17626.59 109
17627.85 89
17629.10 104
17630.36 94
17631.61 125
17632.87 109
17634.12 106
17635.37 103
17636.63 120
17637.88 96
17639.14 91
17640.39 86
17641.65 89
17642.90 105
17644.16 122
17645.41 102
17646.67 120
17647.92 108
17649.18 112
17650.44 98
17651.69 122
17652.95 99
17654.20 103
17655.46 102
17656.71 80
17657.97 81
17659.22 92
17660.48 101
17661.73 97
17662.99 105
17664.25 108
17665.50 115
17666.76 94
17668.01 131
17669.27 126
17670.53 88
17671.78 89
17673.04 105
17674.29 103
17675.55 90
17676.81 102
17678.06 101
17679.32 107
17680.57 104
17681.83 91
17683.09 97
17684.34 101
17685.60 98
17686.86 89
17688.11 101
17689.37 109
17690.63 112
17691.88 108
17693.14 99
17694.40 112
17695.65 97
17696.91 98
17698.17 100
17699.43 92
17700.68 93
17701.94 95
17703.20 91
17704.45 80
17705.71 97
17706.97 75
17708.23 96
17709.48 114
17710.74 100
17712.00 88
17713.26 107
17714.51 91
17715.77 116
17717.03 101
17718.29 82
17719.54 90
17720.80 98
17722.06 96
17723.32 89
17724.58 102
17725.83 109
17727.09 107
17728.35 79
17729.61 87
17730.87 79
17732.12 115
17733.38 123
17734.64 97
17735.90 91
17737.16 73
17738.42 81
17739.67 91
17740.93 90
17742.19 97
17743.45 96
17744.71 84
17745.97 92
17747.23 91
17748.48 99
17749.74 120
17751.00 111
17752.26 81
17753.52 74
17754.78 103
17756.04 121
17757.30 112
17758.56 92
17759.81 86
17761.07 82
17762.33 85
17763.59 88
17764.85 100
17766.11 83
17767.37 70
17768.63 83
17769.89 103
17771.15 99
17772.41 94
17773.67 92
17774.93 88
17776.19 118
17777.45 114
17778.71 93
17779.97 82
17781.23 76
17782.49 89
17783.75 92
17785.01 96
17786.27 86
17787.53 90
17788.79 107
17790.05 96
17791.31 91
17792.57 85
17793.83 81
17795.09 117
17796.35 96
17797.61 103
17798.87 77
17800.13 96
17801.39 101
17802.65 106
17803.91 72
17805.17 80
17806.44 111
17807.70 98
17808.96 92
17810.22 83
17811.48 91
17812.74 96
17814.00 90
17815.26 86
17816.52 94
17817.78 82
17819.05 86
17820.31 84
17821.57 81
17822.83 109
17824.09 95
17825.35 85
17826.61 85
17827.88 113
17829.14 102
17830.40 92
17831.66 102
17832.92 106
17834.18 83
17835.45 95
17836.71 103
17837.97 103
17839.23 82
17840.49 111
17841.76 100
17843.02 104
17844.28 111
17845.54 96
17846.81 89
17848.07 109
17849.33 71
17850.59 101
17851.85 108
17853.12 101
17854.38 99
17855.64 107
17856.90 112
17858.17 103
17859.43 120
17860.69 122
17861.96 110
17863.22 113
17864.48 146
17865.74 95
17867.01 84
17868.27 100
17869.53 105
17870.80 107
17872.06 101
17873.32 76
17874.59 81
17875.85 89
17877.11 101
17878.38 80
17879.64 84
17880.90 105
17882.17 80
17883.43 93
17884.69 112
17885.96 95
17887.22 95
17888.48 101
17889.75 100
17891.01 76
17892.28 84
17893.54 109
17894.80 88
17896.07 101
17897.33 111
17898.60 76
17899.86 96
17901.12 105
17902.39 87
17903.65 99
17904.92 104
17906.18 111
17907.45 120
17908.71 75
17909.97 96
17911.24 118
17912.50 115
17913.77 108
17915.03 90
17916.30 90
17917.56 93
17918.83 110
17920.09 114
17921.36 109
17922.62 120
17923.89 85
17925.15 104
17926.42 104
17927.68 114
17928.95 101
17930.21 96
17931.48 106
17932.74 95
17934.01 79
17935.27 102
17936.54 106
17937.81 98
17939.07 92
17940.34 90
17941.60 107
17942.87 103
17944.13 97
17945.40 105
17946.66 119
17947.93 108
17949.20 119
17950.46 100
17951.73 109
17952.99 108
17954.26 89
17955.53 90
17956.79 101
17958.06 92
17959.33 92
17960.59 94
17961.86 82
17963.12 94
17964.39 93
17965.66 107
17966.92 94
17968.19 76
17969.46 97
17970.72 92
17971.99 104
17973.26 118
17974.52 83
17975.79 112
17977.06 101
17978.32 96
17979.59 102
17980.86 128
17982.12 96
17983.39 87
17984.66 116
17985.93 130
17987.19 106
17988.46 92
17989.73 119
17991.00 120
17992.26 98
17993.53 104
17994.80 104
17996.07 88
17997.33 113
17998.60 80
17999.87 88
18001.14 95
18002.40 106
18003.67 94
18004.94 75
18006.21 88
18007.48 85
18008.74 95
18010.01 81
18011.28 99
18012.55 86
18013.82 97
18015.08 101
18016.35 108
18017.62 100
18018.89 76
18020.16 90
18021.43 111
18022.69 104
18023.96 68
18025.23 79
18026.50 85
18027.77 86
18029.04 94
18030.31 87
18031.57 99
18032.84 95
18034.11 101
18035.38 92
18036.65 66
18037.92 100
18039.19 116
18040.46 100
18041.73 90
18043.00 72
18044.27 114
18045.53 116
18046.80 100
18048.07 73
18049.34 93
18050.61 95
18051.88 81
18053.15 101
18054.42 66
18055.69 83
18056.96 82
18058.23 88
18059.50 79
18060.77 95
18062.04 87
18063.31 101
18064.58 117
18065.85 102
18067.12 106
18068.39 87
18069.66 96
18070.93 117
18072.20 78
18073.47 93
18074.74 99
18076.01 114
18077.28 98
18078.55 100
18079.82 97
18081.09 113
18082.36 112
18083.63 105
18084.90 93
18086.18 110
18087.45 134
18088.72 97
18089.99 100
18091.26 107
18092.53 78
18093.80 113
18095.07 87
18096.34 98
18097.61 107
18098.88 95
18100.16 97
18101.43 78
18102.70 84
18103.97 99
18105.24 124
18106.51 113
18107.78 98
18109.06 94
18110.33 84
18111.60 83
18112.87 96
18114.14 122
18115.41 106
18116.69 110
18117.96 90
18119.23 83
18120.50 88
18121.77 105
18123.05 108
18124.32 103
18125.59 112
18126.86 87
18128.13 82
18129.41 89
18130.68 108
18131.95 97
18133.22 107
18134.50 75
18135.77 105
18137.04 100
18138.31 90
18139.59 98
18140.86 98
18142.13 107
18143.40 97
18144.68 95
18145.95 85
18147.22 81
18148.50 95
18149.77 103
18151.04 133
18152.31 104
18153.59 93
18154.86 121
18156.13 121
18157.41 115
18158.68 112
18159.95 96
18161.23 90
18162.50 93
18163.77 82
18165.05 128
18166.32 109
18167.59 107
18168.87 101
18170.14 102
18171.42 89
18172.69 90
18173.96 83
18175.24 83
18176.51 98
18177.78 101
18179.06 108
18180.33 97
18181.61 102
18182.88 126
18184.15 107
18185.43 106
18186.70 82
18187.98 87
18189.25 90
18190.53 83
18191.80 71
18193.08 77
18194.35 87
18195.62 102
18196.90 92
18198.17 89
18199.45 72
18200.72 81
18202.00 91
18203.27 84
18204.55 65
18205.82 105
18207.10 110
18208.37 107
18209.65 112
18210.92 93
18212.20 99
18213.47 90
18214.75 92
18216.02 74
18217.30 107
18218.57 88
18219.85 116
18221.13 99
18222.40 61
18223.68 98
18224.95 89
18226.23 86
18227.50 85
18228.78 82
18230.05 87
18231.33 88
18232.61 81
18233.88 66
18235.16 83
18236.43 93
18237.71 87
18238.99 89
18240.26 95
18241.54 116
18242.81 108
18244.09 98
18245.37 81
18246.64 76
18247.92 95
18249.20 126
18250.47 118
18251.75 89
18253.03 88
18254.30 100
18255.58 122
18256.86 96
18258.13 109
18259.41 114
18260.69 108
18261.96 106
18263.24 102
18264.52 83
18265.79 102
18267.07 111
18268.35 80
18269.63 100
18270.90 93
18272.18 78
18273.46 94
18274.74 111
18276.01 71
18277.29 111
18278.57 91
18279.84 93
18281.12 77
18282.40 81
18283.68 106
18284.96 104
18286.23 93
18287.51 112
18288.79 91
18290.07 108
18291.34 94
18292.62 83
18293.90 78
18295.18 97
18296.46 120
18297.74 76
18299.01 95
18300.29 108
18301.57 87
18302.85 91
18304.13 97
18305.40 111
18306.68 98
18307.96 89
18309.24 96
18310.52 89
18311.80 102
18313.08 88
18314.36 93
18315.63 116
18316.91 101
18318.19 83
18319.47 78
18320.75 88
18322.03 86
18323.31 132
18324.59 105
18325.87 108
18327.14 79
18328.42 95
18329.70 98
18330.98 93
18332.26 92
18333.54 113
18334.82 86
18336.10 80
18337.38 91
18338.66 82
18339.94 94
18341.22 86
18342.50 95
18343.78 108
18345.06 98
18346.34 84
18347.62 73
18348.90 70
18350.18 88
18351.46 75
18352.74 89
18354.02 102
18355.30 116
18356.58 82
18357.86 90
18359.14 95
18360.42 89
18361.70 105
18362.98 105
18364.26 91
18365.54 117
18366.82 99
18368.10 91
18369.38 108
18370.66 76
18371.94 107
18373.23 110
18374.51 104
18375.79 112
18377.07 83
18378.35 89
18379.63 86
18380.91 103
18382.19 109
18383.47 91
18384.75 96
18386.04 102
18387.32 96
18388.60 91
18389.88 103
18391.16 104
18392.44 105
18393.72 83
18395.01 84
18396.29 95
18397.57 111
18398.85 90
18400.13 108
18401.41 84
18402.70 75
18403.98 109
18405.26 90
18406.54 74
18407.82 108
18409.11 105
18410.39 107
18411.67 85
18412.95 80
18414.23 96
18415.52 106
18416.80 64
18418.08 72
18419.36 85
18420.65 79
18421.93 114
18423.21 94
18424.49 111
18425.78 110
18427.06 85
18428.34 86
18429.62 73
18430.91 109
18432.19 90
18433.47 108
18434.76 118
18436.04 91
18437.32 79
18438.61 85
18439.89 109
18441.17 111
18442.45 122
18443.74 82
18445.02 88
18446.30 81
18447.59 94
18448.87 84
18450.15 78
18451.44 82
18452.72 75
18454.01 87
18455.29 95
18456.57 76
18457.86 95
18459.14 102
18460.42 109
18461.71 98
18462.99 91
18464.28 91
18465.56 83
18466.84 87
18468.13 97
18469.41 108
18470.70 114
18471.98 102
18473.27 85
18474.55 67
18475.83 101
18477.12 80
18478.40 94
18479.69 107
18480.97 74
18482.26 78
18483.54 87
18484.83 89
18486.11 102
18487.40 103
18488.68 90
18489.97 101
18491.25 89
18492.54 67
18493.82 75
18495.11 95
18496.39 115
18497.68 105
18498.96 94
18500.25 89
18501.53 86
18502.82 91
18504.10 92
18505.39 97
18506.67 91
18507.96 84
18509.24 86
18510.53 103
18511.81 104
18513.10 99
18514.39 95
18515.67 91
18516.96 85
18518.24 93
18519.53 102
18520.82 91
18522.10 96
18523.39 91
18524.67 105
18525.96 89
18527.25 80
18528.53 70
18529.82 79
18531.10 91
18532.39 101
18533.68 119
18534.96 88
18536.25 81
18537.54 64
18538.82 93
18540.11 90
18541.40 86
18542.68 97
18543.97 88
18545.26 93
18546.54 93
18547.83 79
18549.12 88
18550.40 74
18551.69 76
18552.98 112
18554.27 97
18555.55 96
18556.84 101
18558.13 104
18559.41 86
18560.70 99
18561.99 89
18563.28 92
18564.56 109
18565.85 102
18567.14 73
18568.43 79
18569.71 95
18571.00 95
18572.29 85
18573.58 85
18574.87 85
18576.15 106
18577.44 103
18578.73 90
18580.02 67
18581.31 83
18582.59 103
18583.88 86
18585.17 98
18586.46 100
18587.75 99
18589.03 86
18590.32 97
18591.61 83
18592.90 103
18594.19 105
18595.48 91
18596.77 96
18598.05 99
18599.34 98
18600.63 95
18601.92 98
18603.21 105
18604.50 76
18605.79 94
18607.08 117
18608.36 118
18609.65 105
18610.94 99
18612.23 101
18613.52 113
18614.81 100
18616.10 100
18617.39 98
18618.68 104
18619.97 91
18621.26 92
18622.55 78
18623.84 99
18625.13 110
18626.42 104
18627.71 91
18628.99 127
18630.28 112
18631.57 115
18632.86 100
18634.15 101
18635.44 104
18636.73 94
18638.02 88
18639.31 83
18640.60 108
18641.89 104
18643.18 88
18644.47 88
18645.77 105
18647.06 103
18648.35 84
18649.64 91
18650.93 101
18652.22 89
18653.51 84
18654.80 96
18656.09 94
18657.38 98
18658.67 95
18659.96 97
18661.25 89
18662.54 92
18663.83 96
18665.12 86
18666.42 111
18667.71 77
18669.00 78
18670.29 70
18671.58 96
18672.87 115
18674.16 94
18675.45 101
18676.75 77
18678.04 85
18679.33 120
18680.62 89
18681.91 103
18683.20 87
18684.49 114
18685.79 100
18687.08 109
18688.37 100
18689.66 93
18690.95 93
18692.25 93
18693.54 90
18694.83 85
18696.12 81
18697.41 72
18698.71 92
18700.00 79
18701.29 82
18702.58 96
18703.87 82
18705.17 94
18706.46 79
18707.75 84
18709.04 86
18710.34 74
18711.63 101
18712.92 92
18714.21 90
18715.51 59
18716.80 92
18718.09 85
18719.39 93
18720.68 79
18721.97 104
18723.26 93
18724.56 104
18725.85 104
18727.14 84
18728.44 110
18729.73 99
18731.02 98
18732.32 81
18733.61 78
18734.90 77
18736.20 84
18737.49 83
18738.78 92
18740.08 85
18741.37 116
18742.66 93
18743.96 96
18745.25 71
18746.55 68
18747.84 93
18749.13 84
18750.43 89
18751.72 97
18753.02 86
18754.31 88
18755.60 100
18756.90 84
18758.19 78
18759.49 84
18760.78 100
18762.07 97
18763.37 70
18764.66 82
18765.96 117
18767.25 98
18768.55 85
18769.84 81
18771.14 83
18772.43 98
18773.73 88
18775.02 93
18776.32 100
18777.61 75
18778.91 71
18780.20 70
18781.49 74
18782.79 90
18784.09 103
18785.38 88
18786.68 132
18787.97 103
18789.27 79
18790.56 107
18791.86 79
18793.15 93
18794.45 88
18795.74 79
18797.04 77
18798.33 100
18799.63 102
18800.93 96
18802.22 82
18803.52 97
18804.81 109
18806.11 93
18807.40 81
18808.70 83
18810.00 101
18811.29 95
18812.59 79
18813.88 97
18815.18 88
18816.48 102
18817.77 97
18819.07 90
18820.37 88
18821.66 90
18822.96 80
18824.25 90
18825.55 55
18826.85 77
18828.14 104
18829.44 102
18830.74 79
18832.03 72
18833.33 75
18834.63 76
18835.93 96
18837.22 83
18838.52 106
18839.82 95
18841.11 95
18842.41 91
18843.71 88
18845.00 78
18846.30 74
18847.60 86
18848.90 95
18850.19 75
18851.49 74
18852.79 110
18854.09 93
18855.38 89
18856.68 86
18857.98 100
18859.28 112
18860.57 67
18861.87 83
18863.17 95
18864.47 109
18865.77 90
18867.06 76
18868.36 86
18869.66 88
18870.96 90
18872.26 73
18873.55 89
18874.85 83
18876.15 110
18877.45 77
18878.75 81
18880.05 80
18881.34 89
18882.64 82
18883.94 74
18885.24 89
18886.54 59
18887.84 70
18889.14 72
18890.43 82
18891.73 81
18893.03 84
18894.33 87
18895.63 78
18896.93 84
18898.23 81
18899.53 79
18900.83 85
18902.13 94
18903.42 87
18904.72 104
18906.02 93
18907.32 97
18908.62 81
18909.92 82
18911.22 86
18912.52 85
18913.82 89
18915.12 93
18916.42 99
18917.72 107
18919.02 92
18920.32 91
18921.62 90
18922.92 93
18924.22 110
18925.52 95
18926.82 76
18928.12 105
18929.42 71
18930.72 96
18932.02 74
18933.32 73
18934.62 84
18935.92 103
18937.22 110
18938.52 106
18939.82 65
18941.12 90
18942.42 98
18943.72 91
18945.02 98
18946.32 101
18947.62 98
18948.92 91
18950.23 90
18951.53 88
18952.83 79
18954.13 77
18955.43 88
18956.73 87
18958.03 94
18959.33 86
18960.63 75
18961.94 75
18963.24 66
18964.54 96
18965.84 76
18967.14 89
18968.44 91
18969.74 82
18971.04 99
18972.35 91
18973.65 102
18974.95 101
18976.25 115
18977.55 94
18978.85 97
18980.16 69
18981.46 68
18982.76 100
18984.06 84
18985.36 92
18986.67 105
18987.97 113
18989.27 99
18990.57 96
18991.88 73
18993.18 74
18994.48 78
18995.78 108
18997.08 109
18998.39 72
18999.69 76
19000.99 126
19002.30 105
19003.60 73
19004.90 70
19006.20 92
19007.51 101
19008.81 104
19010.11 91
19011.41 89
19012.72 97
19014.02 84
19015.32 76
19016.63 77
19017.93 104
19019.23 104
19020.54 101
19021.84 127
19023.14 88
19024.45 85
19025.75 93
19027.05 108
19028.36 86
19029.66 71
19030.96 97
19032.27 96
19033.57 90
19034.87 89
19036.18 91
19037.48 81
19038.79 78
19040.09 60
19041.39 114
19042.70 83
19044.00 99
19045.31 94
19046.61 78
19047.91 82
19049.22 115
19050.52 96
19051.83 87
19053.13 84
19054.44 95
19055.74 102
19057.05 81
19058.35 74
19059.65 94
19060.96 99
19062.26 89
19063.57 82
19064.87 108
19066.18 112
19067.48 106
19068.79 85
19070.09 109
19071.40 86
19072.70 104
19074.01 109
19075.31 79
19076.62 77
19077.92 71
19079.23 77
19080.53 84
19081.84 75
19083.14 79
19084.45 87
19085.76 111
19087.06 104
19088.37 101
19089.67 80
19090.98 91
19092.28 110
19093.59 85
19094.89 94
19096.20 88
19097.51 104
19098.81 84
19100.12 77
19101.42 84
19102.73 96
19104.04 93
19105.34 95
19106.65 97
19107.96 92
19109.26 70
19110.57 101
19111.87 75
19113.18 93
19114.49 84
19115.79 76
19117.10 89
19118.41 64
19119.71 71
19121.02 76
19122.33 74
19123.63 66
19124.94 90
19126.25 86
19127.55 104
19128.86 83
19130.17 83
19131.48 73
19132.78 86
19134.09 95
19135.40 108
19136.70 78
19138.01 84
19139.32 75
19140.63 80
19141.93 83
19143.24 101
19144.55 89
19145.86 92
19147.16 89
19148.47 79
19149.78 78
19151.09 90
19152.39 86
19153.70 102
19155.01 74
19156.32 91
19157.63 75
19158.93 96
19160.24 80
19161.55 83
19162.86 97
19164.17 78
19165.47 89
19166.78 87
19168.09 89
19169.40 78
19170.71 89
19172.02 98
19173.32 91
19174.63 79
19175.94 81
19177.25 83
19178.56 80
19179.87 70
19181.18 85
19182.48 98
19183.79 86
19185.10 92
19186.41 78
19187.72 75
19189.03 64
19190.34 93
19191.65 85
19192.96 102
19194.27 96
19195.58 85
19196.88 95
19198.19 89
19199.50 82
19200.81 83
19202.12 91
19203.43 81
19204.74 103
19206.05 75
19207.36 79
19208.67 84
19209.98 85
19211.29 82
19212.60 89
19213.91 106
19215.22 85
19216.53 77
19217.84 71
19219.15 84
19220.46 81
19221.77 69
19223.08 74
19224.39 66
19225.70 70
19227.01 80
19228.32 96
19229.63 103
19230.94 86
19232.25 81
19233.56 96
19234.87 92
19236.18 107
19237.49 95
19238.81 86
19240.12 89
19241.43 78
19242.74 72
19244.05 87
19245.36 66
19246.67 79
19247.98 95
19249.29 81
19250.60 104
19251.91 105
19253.23 93
19254.54 92
19255.85 74
19257.16 74
19258.47 91
19259.78 78
19261.09 90
19262.41 75
19263.72 82
19265.03 94
19266.34 92
19267.65 86
19268.96 82
19270.28 93
19271.59 57
19272.90 97
19274.21 103
19275.52 97
19276.84 75
19278.15 81
19279.46 92
19280.77 75
19282.08 61
19283.40 78
19284.71 96
19286.02 82
19287.33 86
19288.65 89
19289.96 79
19291.27 92
19292.58 86
19293.90 87
19295.21 73
19296.52 97
19297.83 109
19299.15 97
19300.46 87
19301.77 74
19303.09 86
19304.40 82
19305.71 79
19307.02 69
19308.34 84
19309.65 76
19310.96 75
19312.28 69
19313.59 100
19314.90 89
19316.22 85
19317.53 59
19318.84 87
19320.16 82
19321.47 84
19322.78 89
19324.10 87
19325.41 70
19326.73 74
19328.04 83
19329.35 78
19330.67 72
19331.98 82
19333.29 74
19334.61 85
19335.92 65
19337.24 113
19338.55 84
19339.87 101
19341.18 81
19342.49 83
19343.81 86
19345.12 91
19346.44 80
19347.75 76
19349.07 95
19350.38 90
19351.69 99
19353.01 103
19354.32 100
19355.64 76
19356.95 84
19358.27 70
19359.58 84
19360.90 86
19362.21 97
19363.53 86
19364.84 82
19366.16 86
19367.47 95
19368.79 71
19370.10 62
19371.42 100
19372.73 91
19374.05 101
19375.36 89
19376.68 98
19378.00 94
19379.31 84
19380.63 92
19381.94 81
19383.26 72
19384.57 77
19385.89 91
19387.20 89
19388.52 97
19389.84 87
19391.15 74
19392.47 89
19393.78 62
19395.10 74
19396.42 108
19397.73 104
19399.05 81
19400.37 66
19401.68 67
19403.00 79
19404.31 68
19405.63 98
19406.95 65
19408.26 90
19409.58 81
19410.90 84
19412.21 81
19413.53 100
19414.85 104
19416.16 119
19417.48 99
19418.80 103
19420.11 94
19421.43 104
19422.75 62
19424.07 72
19425.38 85
19426.70 82
19428.02 89
19429.33 90
19430.65 111
19431.97 80
19433.29 96
19434.60 86
19435.92 88
19437.24 94
19438.56 77
19439.87 66
19441.19 99
19442.51 95
19443.83 79
19445.14 75
19446.46 83
19447.78 84
19449.10 89
19450.42 90
19451.73 73
19453.05 73
19454.37 90
19455.69 107
19457.01 81
19458.32 92
19459.64 79
19460.96 68
19462.28 83
19463.60 115
19464.92 86
19466.23 77
19467.55 78
19468.87 93
19470.19 85
19471.51 98
19472.83 92
19474.15 100
19475.46 91
19476.78 98
19478.10 61
19479.42 92
19480.74 83
19482.06 77
19483.38 84
19484.70 91
19486.02 82
19487.34 102
19488.65 89
19489.97 78
19491.29 92
19492.61 84
19493.93 105
19495.25 89
19496.57 84
19497.89 95
19499.21 91
19500.53 68
19501.85 62
19503.17 83
19504.49 84
19505.81 93
19507.13 82
19508.45 71
19509.77 76
19511.09 89
19512.41 92
19513.73 84
19515.05 75
19516.37 86
19517.69 114
19519.01 80
19520.33 77
19521.65 72
19522.97 79
19524.29 86
19525.61 91
19526.93 101
19528.25 77
19529.57 90
19530.89 82
19532.21 75
19533.54 66
19534.86 80
19536.18 83
19537.50 87
19538.82 84
19540.14 93
19541.46 79
19542.78 69
19544.10 101
19545.42 72
19546.75 82
19548.07 59
19549.39 84
19550.71 71
19552.03 76
19553.35 76
19554.67 66
19555.99 80
19557.32 84
19558.64 97
19559.96 78
19561.28 80
19562.60 78
19563.92 83
19565.25 102
19566.57 94
19567.89 97
19569.21 103
19570.53 97
19571.86 82
19573.18 87
19574.50 85
19575.82 92
19577.15 84
19578.47 82
19579.79 75
19581.11 80
19582.43 107
19583.76 83
19585.08 75
19586.40 86
19587.72 89
19589.05 80
19590.37 89
19591.69 72
19593.02 83
19594.34 81
19595.66 74
19596.98 72
19598.31 90
19599.63 85
19600.95 89
19602.28 84
19603.60 75
19604.92 92
19606.25 89
19607.57 69
19608.89 76
19610.22 67
19611.54 60
19612.86 87
19614.19 78
19615.51 81
19616.83 80
19618.16 78
19619.48 66
19620.80 78
19622.13 75
19623.45 100
19624.78 81
19626.10 79
19627.42 76
19628.75 76
19630.07 71
19631.40 87
19632.72 73
19634.04 109
19635.37 102
19636.69 62
19638.02 68
19639.34 91
19640.66 99
19641.99 74
19643.31 80
19644.64 79
19645.96 79
19647.29 82
19648.61 69
19649.94 101
19651.26 97
19652.59 95
19653.91 79
19655.24 74
19656.56 85
19657.89 92
19659.21 89
19660.54 79
19661.86 76
19663.19 73
19664.51 72
19665.84 89
19667.16 61
19668.49 80
19669.81 99
19671.14 78
19672.46 83
19673.79 92
19675.11 84
19676.44 80
19677.77 87
19679.09 71
19680.42 68
19681.74 103
19683.07 100
19684.39 65
19685.72 83
19687.05 90
19688.37 85
19689.70 68
19691.02 95
19692.35 79
19693.68 98
19695.00 79
19696.33 79
19697.66 88
19698.98 84
19700.31 76
19701.63 82
19702.96 86
19704.29 74
19705.61 83
19706.94 97
19708.27 98
19709.59 75
19710.92 77
19712.25 101
19713.57 82
19714.90 69
19716.23 78
19717.56 76
19718.88 95
19720.21 78
19721.54 86
19722.86 74
19724.19 86
19725.52 77
19726.85 93
19728.17 68
19729.50 89
19730.83 74
19732.16 94
19733.48 100
19734.81 73
19736.14 69
19737.47 74
19738.79 66
19740.12 92
19741.45 83
19742.78 81
19744.10 91
19745.43 69
19746.76 67
19748.09 77
19749.42 93
19750.74 90
19752.07 82
19753.40 91
19754.73 83
19756.06 78
19757.39 87
19758.71 67
19760.04 57
19761.37 80
19762.70 86
19764.03 90
19765.36 71
19766.69 102
19768.01 79
19769.34 74
19770.67 106
19772.00 80
19773.33 77
19774.66 95
19775.99 84
19777.32 71
19778.65 93
19779.97 89
19781.30 80
19782.63 81
19783.96 73
19785.29 87
19786.62 87
19787.95 71
19789.28 71
19790.61 88
19791.94 84
19793.27 56
19794.60 91
19795.93 69
19797.26 87
19798.59 94
19799.92 89
19801.25 79
19802.58 72
19803.91 75
19805.24 86
19806.57 83
19807.90 74
19809.23 88
19810.56 101
19811.89 88
19813.22 82
19814.55 90
19815.88 84
19817.21 118
19818.54 85
19819.87 67
19821.20 91
19822.53 79
19823.86 70
19825.19 81
19826.52 93
19827.85 81
19829.18 86
19830.51 90
19831.84 79
19833.17 77
19834.51 93
19835.84 103
19837.17 90
19838.50 91
19839.83 106
19841.16 78
19842.49 87
19843.82 74
19845.15 84
19846.49 99
19847.82 69
19849.15 67
19850.48 73
19851.81 75
19853.14 88
19854.47 78
19855.81 98
19857.14 95
19858.47 72
19859.80 67
19861.13 75
19862.47 75
19863.80 64
19865.13 52
19866.46 91
19867.79 74
19869.13 104
19870.46 84
19871.79 87
19873.12 74
19874.45 85
19875.79 72
19877.12 78
19878.45 74
19879.78 60
19881.12 64
19882.45 69
19883.78 81
19885.11 81
19886.45 89
19887.78 60
19889.11 72
19890.44 76
19891.78 57
19893.11 83
19894.44 115
19895.78 84
19897.11 80
19898.44 62
19899.78 71
19901.11 67
19902.44 81
19903.78 70
19905.11 70
19906.44 75
19907.78 79
19909.11 61
19910.44 80
19911.78 91
19913.11 70
19914.44 92
19915.78 85
19917.11 79
19918.44 78
19919.78 69
19921.11 81
19922.45 85
19923.78 76
19925.11 79
19926.45 76
19927.78 74
19929.12 77
19930.45 76
19931.78 84
19933.12 81
19934.45 70
19935.79 75
19937.12 64
19938.46 71
19939.79 62
19941.12 90
19942.46 84
19943.79 79
19945.13 60
19946.46 85
19947.80 87
19949.13 79
19950.47 65
19951.80 64
19953.14 73
19954.47 80
19955.81 65
19957.14 80
19958.48 91
19959.81 91
19961.15 61
19962.48 88
19963.82 84
19965.15 95
19966.49 77
19967.82 64
19969.16 80
19970.50 65
19971.83 63
19973.17 75
19974.50 76
19975.84 79
19977.17 70
19978.51 85
19979.85 75
19981.18 52
19982.52 78
19983.85 81
19985.19 66
19986.52 81
19987.86 77
19989.20 69
19990.53 65
19991.87 77
19993.21 87
19994.54 90
19995.88 74
19997.21 69
19998.55 72
19999.89 54
20001.22 76
20002.56 86
20003.90 86
20005.23 96
20006.57 76
20007.91 76
20009.24 71
20010.58 62
20011.92 64
20013.25 63
20014.59 78
20015.93 83
20017.27 87
20018.60 68
20019.94 75
20021.28 80
20022.61 103
20023.95 82
20025.29 74
20026.63 72
20027.96 85
20029.30 68
20030.64 74
20031.98 68
20033.31 78
20034.65 87
20035.99 67
20037.33 95
20038.66 86
20040.00 85
20041.34 74
20042.68 62
20044.02 71
20045.35 69
20046.69 76
20048.03 76
20049.37 72
20050.71 62
20052.05 75
20053.38 69
20054.72 70
20056.06 79
20057.40 78
20058.74 69
20060.08 69
20061.41 68
20062.75 68
20064.09 80
20065.43 64
20066.77 85
20068.11 73
20069.45 80
20070.79 93
20072.12 80
20073.46 86
20074.80 93
20076.14 102
20077.48 83
20078.82 89
20080.16 73
20081.50 79
20082.84 82
20084.18 82
20085.52 78
20086.85 89
20088.19 95
20089.53 81
20090.87 78
20092.21 85
20093.55 83
20094.89 82
20096.23 66
20097.57 80
20098.91 87
20100.25 97
20101.59 68
20102.93 60
20104.27 78
20105.61 88
20106.95 58
20108.29 64
20109.63 68
20110.97 66
20112.31 86
20113.65 66
20114.99 75
20116.33 59
20117.67 71
20119.01 75
20120.35 100
20121.69 81
20123.04 84
20124.38 88
20125.72 68
20127.06 89
20128.40 98
20129.74 79
20131.08 72
20132.42 69
20133.76 78
20135.10 85
20136.44 83
20137.79 87
20139.13 67
20140.47 67
20141.81 72
20143.15 71
