# Supplementary material for: MALDI-TOF MS typing enables the classification of brewing yeasts of the genus Saccharomyces to major beer styles
Source: PLoS One. 2017 Aug 9;12(8):e0181694. doi: 10.1371/journal.pone.0181694 (PMC5549903; doi:10.1371/journal.pone.0181694)
Supplement: S4 File — The directory includes 90 raw files and was zipped to “.zip”; the folder has three strains with 30 spectra per strain; S1 Text explains the raw files with an example and Table 1 represents the yeast strains used within the experiment. (ZIP) [file pone.0181694.s007.zip › 10-12/30261-211-OG-Ale-Ale-YPG-18h-E-E_2015-07-15_3_0_B9_1.dat]

2000.53 4056
2000.95 3573
2001.37 3344
2001.79 3302
2002.21 3370
2002.64 3731
2003.06 3722
2003.48 3425
2003.90 3426
2004.32 3284
2004.75 3460
2005.17 3300
2005.59 3365
2006.01 3688
2006.43 3625
2006.86 3482
2007.28 3578
2007.70 3875
2008.12 3999
2008.55 3963
2008.97 3881
2009.39 3948
2009.81 4072
2010.24 4028
2010.66 3494
2011.08 3468
2011.50 3440
2011.93 3402
2012.35 3554
2012.77 3433
2013.20 3510
2013.62 3368
2014.04 3491
2014.46 3561
2014.89 3453
2015.31 3364
2015.73 3165
2016.16 3304
2016.58 3185
2017.00 3343
2017.43 3541
2017.85 3476
2018.27 3584
2018.70 3297
2019.12 3662
2019.54 3689
2019.97 3874
2020.39 3881
2020.82 3842
2021.24 3960
2021.66 3612
2022.09 3479
2022.51 3575
2022.94 3549
2023.36 3542
2023.78 3424
2024.21 3602
2024.63 3658
2025.06 3639
2025.48 3664
2025.90 3458
2026.33 3676
2026.75 3850
2027.18 3719
2027.60 3729
2028.03 3737
2028.45 3674
2028.88 3686
2029.30 3584
2029.72 3607
2030.15 3537
2030.57 3357
2031.00 3581
2031.42 3266
2031.85 3238
2032.27 3332
2032.70 3481
2033.12 3313
2033.55 3365
2033.97 3709
2034.40 3616
2034.82 3655
2035.25 3747
2035.67 3479
2036.10 3538
2036.52 3664
2036.95 3553
2037.38 3740
2037.80 3749
2038.23 3667
2038.65 4006
2039.08 3843
2039.50 4046
2039.93 4040
2040.36 3863
2040.78 3910
2041.21 3711
2041.63 3579
2042.06 3586
2042.48 3687
2042.91 3587
2043.34 3515
2043.76 3631
2044.19 3506
2044.62 3198
2045.04 3452
2045.47 3423
2045.89 3474
2046.32 3560
2046.75 3450
2047.17 3414
2047.60 3317
2048.03 3275
2048.45 3396
2048.88 3424
2049.31 3364
2049.73 3316
2050.16 3356
2050.59 3343
2051.01 3489
2051.44 3510
2051.87 3476
2052.29 3471
2052.72 3275
2053.15 3365
2053.58 3319
2054.00 3445
2054.43 3154
2054.86 3270
2055.28 3538
2055.71 3559
2056.14 3519
2056.57 3376
2056.99 3485
2057.42 3612
2057.85 3346
2058.28 3521
2058.71 3463
2059.13 3508
2059.56 3479
2059.99 3840
2060.42 3810
2060.84 3436
2061.27 3512
2061.70 3436
2062.13 3412
2062.56 3432
2062.98 3353
2063.41 3404
2063.84 3630
2064.27 3857
2064.70 3881
2065.13 3990
2065.55 3875
2065.98 4098
2066.41 4006
2066.84 3971
2067.27 3717
2067.70 3817
2068.13 3830
2068.55 3492
2068.98 3410
2069.41 3580
2069.84 3513
2070.27 3447
2070.70 3367
2071.13 3198
2071.56 3223
2071.99 3469
2072.41 3723
2072.84 3728
2073.27 3615
2073.70 3592
2074.13 3339
2074.56 3460
2074.99 3461
2075.42 3659
2075.85 3783
2076.28 4024
2076.71 3561
2077.14 3626
2077.57 3701
2078.00 3771
2078.43 3492
2078.86 3459
2079.29 3906
2079.72 3852
2080.15 3770
2080.58 3819
2081.01 3883
2081.44 3743
2081.87 3770
2082.30 3574
2082.73 3472
2083.16 3497
2083.59 3408
2084.02 3687
2084.45 3620
2084.88 3542
2085.31 3547
2085.74 3590
2086.17 3856
2086.60 3586
2087.03 3702
2087.46 3486
2087.89 3535
2088.32 3423
2088.75 3438
2089.18 3606
2089.62 3462
2090.05 3415
2090.48 3581
2090.91 3664
2091.34 3577
2091.77 3556
2092.20 3664
2092.63 4036
2093.06 3836
2093.49 3849
2093.93 4031
2094.36 4099
2094.79 3567
2095.22 3637
2095.65 3618
2096.08 3428
2096.52 3387
2096.95 3544
2097.38 3562
2097.81 3577
2098.24 3651
2098.67 3611
2099.11 3287
2099.54 3334
2099.97 3358
2100.40 3458
2100.83 3667
2101.27 3751
2101.70 3655
2102.13 3584
2102.56 3523
2102.99 3574
2103.43 3624
2103.86 3602
2104.29 3678
2104.72 3715
2105.16 3500
2105.59 3502
2106.02 3420
2106.45 3533
2106.89 3610
2107.32 3578
2107.75 3536
2108.19 3595
2108.62 3584
2109.05 3640
2109.48 3504
2109.92 3413
2110.35 3479
2110.78 3430
2111.22 3620
2111.65 3615
2112.08 3527
2112.52 3180
2112.95 3224
2113.38 3147
2113.82 3217
2114.25 2859
2114.68 3183
2115.12 3237
2115.55 3419
2115.98 3337
2116.42 3376
2116.85 3326
2117.28 3547
2117.72 3234
2118.15 3582
2118.59 3586
2119.02 3319
2119.45 3144
2119.89 3597
2120.32 3477
2120.76 3461
2121.19 3556
2121.62 3406
2122.06 3671
2122.49 3642
2122.93 3658
2123.36 3773
2123.80 3194
2124.23 3015
2124.66 3298
2125.10 3423
2125.53 3505
2125.97 3413
2126.40 3262
2126.84 3569
2127.27 3406
2127.71 3285
2128.14 3407
2128.58 3510
2129.01 3800
2129.45 3791
2129.88 3929
2130.32 3892
2130.75 3900
2131.19 3779
2131.62 3736
2132.06 3590
2132.49 3740
2132.93 3737
2133.36 3643
2133.80 3792
2134.23 3895
2134.67 4065
2135.11 4293
2135.54 4456
2135.98 4439
2136.41 4395
2136.85 4395
2137.28 4324
2137.72 4237
2138.16 3987
2138.59 3991
2139.03 3897
2139.46 3711
2139.90 3616
2140.34 3536
2140.77 3633
2141.21 3360
2141.64 3247
2142.08 3408
2142.52 3389
2142.95 3390
2143.39 3367
2143.83 3286
2144.26 3557
2144.70 3524
2145.14 3328
2145.57 3366
2146.01 3788
2146.45 3789
2146.88 3608
2147.32 3546
2147.76 3720
2148.19 3826
2148.63 3958
2149.07 4019
2149.50 3838
2149.94 3948
2150.38 3961
2150.81 3941
2151.25 4252
2151.69 4216
2152.13 4189
2152.56 3884
2153.00 4036
2153.44 4022
2153.88 3921
2154.31 3770
2154.75 3928
2155.19 4000
2155.63 3784
2156.06 4039
2156.50 3796
2156.94 3780
2157.38 3686
2157.82 3669
2158.25 3629
2158.69 3573
2159.13 3658
2159.57 3740
2160.01 3691
2160.44 3793
2160.88 3743
2161.32 3576
2161.76 3654
2162.20 3674
2162.63 3497
2163.07 3401
2163.51 3528
2163.95 3536
2164.39 3720
2164.83 3888
2165.27 3661
2165.70 3544
2166.14 3433
2166.58 3688
2167.02 3622
2167.46 3719
2167.90 3532
2168.34 4017
2168.78 3842
2169.22 3868
2169.65 3757
2170.09 3558
2170.53 3956
2170.97 3939
2171.41 3720
2171.85 3716
2172.29 4151
2172.73 4200
2173.17 3978
2173.61 3961
2174.05 4006
2174.49 4395
2174.93 4457
2175.37 4375
2175.81 4202
2176.25 4346
2176.69 4417
2177.13 4656
2177.57 4203
2178.01 4310
2178.45 4447
2178.89 4254
2179.33 4112
2179.77 3709
2180.21 3908
2180.65 3913
2181.09 3904
2181.53 4061
2181.97 4024
2182.41 3772
2182.85 3641
2183.29 3629
2183.73 3611
2184.17 3587
2184.61 3557
2185.05 3421
2185.49 3642
2185.93 3706
2186.37 3615
2186.81 3833
2187.25 4117
2187.69 3990
2188.14 4361
2188.58 4286
2189.02 4051
2189.46 4039
2189.90 3924
2190.34 3937
2190.78 3985
2191.22 3931
2191.66 3921
2192.11 4086
2192.55 4021
2192.99 3917
2193.43 3730
2193.87 4123
2194.31 4044
2194.76 4364
2195.20 4122
2195.64 3989
2196.08 4445
2196.52 4476
2196.96 4197
2197.41 4220
2197.85 4211
2198.29 4352
2198.73 3867
2199.17 3646
2199.62 3772
2200.06 3784
2200.50 3576
2200.94 3653
2201.38 3771
2201.83 3806
2202.27 3784
2202.71 3796
2203.15 3748
2203.60 3894
2204.04 4074
2204.48 3969
2204.92 4068
2205.37 3933
2205.81 4183
2206.25 4038
2206.70 4106
2207.14 4334
2207.58 4428
2208.02 4302
2208.47 4207
2208.91 4132
2209.35 4305
2209.80 4388
2210.24 4388
2210.68 4246
2211.13 4171
2211.57 4062
2212.01 4001
2212.46 3737
2212.90 3740
2213.34 3813
2213.79 3925
2214.23 3903
2214.67 4075
2215.12 4142
2215.56 4051
2216.00 3852
2216.45 3704
2216.89 3756
2217.34 3691
2217.78 3597
2218.22 3623
2218.67 3551
2219.11 3559
2219.56 3463
2220.00 3614
2220.44 4069
2220.89 3814
2221.33 3765
2221.78 3825
2222.22 4067
2222.67 3919
2223.11 4047
2223.55 4047
2224.00 4146
2224.44 4452
2224.89 4308
2225.33 4380
2225.78 4249
2226.22 4453
2226.67 4458
2227.11 4452
2227.56 4430
2228.00 4463
2228.45 4375
2228.89 4397
2229.34 4368
2229.78 4583
2230.23 4647
2230.67 4580
2231.12 4403
2231.56 4457
2232.01 4527
2232.45 4426
2232.90 4730
2233.35 5025
2233.79 4904
2234.24 4919
2234.68 4812
2235.13 4598
2235.57 4456
2236.02 4473
2236.46 4297
2236.91 4382
2237.36 4130
2237.80 3967
2238.25 4174
2238.69 3954
2239.14 4179
2239.59 3971
2240.03 3757
2240.48 4047
2240.92 3973
2241.37 3782
2241.82 3630
2242.26 3478
2242.71 3884
2243.16 3631
2243.60 3475
2244.05 3464
2244.50 3514
2244.94 3767
2245.39 3860
2245.84 3713
2246.28 3590
2246.73 3559
2247.18 3809
2247.62 3757
2248.07 3955
2248.52 3941
2248.96 3677
2249.41 3948
2249.86 3863
2250.31 3692
2250.75 3643
2251.20 3888
2251.65 3832
2252.10 3571
2252.54 3760
2252.99 3641
2253.44 3871
2253.89 3855
2254.33 3800
2254.78 3580
2255.23 3484
2255.68 3507
2256.12 3422
2256.57 3515
2257.02 3463
2257.47 3186
2257.91 3454
2258.36 3498
2258.81 3606
2259.26 3836
2259.71 4024
2260.16 3880
2260.60 3842
2261.05 4015
2261.50 4315
2261.95 4233
2262.40 4062
2262.84 4073
2263.29 4080
2263.74 4213
2264.19 4161
2264.64 4165
2265.09 4123
2265.54 4159
2265.98 4458
2266.43 4516
2266.88 4363
2267.33 4241
2267.78 4360
2268.23 4360
2268.68 4451
2269.13 4735
2269.58 4495
2270.03 4321
2270.47 4873
2270.92 4677
2271.37 4435
2271.82 4763
2272.27 4727
2272.72 4626
2273.17 4478
2273.62 4776
2274.07 4639
2274.52 4366
2274.97 4020
2275.42 3989
2275.87 3818
2276.32 3786
2276.77 3844
2277.22 3620
2277.67 3560
2278.12 3855
2278.57 3702
2279.02 3689
2279.47 3653
2279.92 3875
2280.37 3940
2280.82 3822
2281.27 3811
2281.72 3795
2282.17 3837
2282.62 3793
2283.07 4193
2283.52 3902
2283.97 3848
2284.42 3968
2284.87 3913
2285.32 3752
2285.77 3785
2286.22 4181
2286.67 4189
2287.13 4404
2287.58 4632
2288.03 5071
2288.48 5527
2288.93 5790
2289.38 6015
2289.83 6456
2290.28 6838
2290.73 7450
2291.18 7356
2291.64 7689
2292.09 7839
2292.54 6992
2292.99 6840
2293.44 6693
2293.89 6090
2294.34 5932
2294.80 5523
2295.25 5110
2295.70 4965
2296.15 4576
2296.60 4669
2297.05 4640
2297.51 4390
2297.96 4291
2298.41 4079
2298.86 4077
2299.31 4236
2299.77 4231
2300.22 4279
2300.67 4166
2301.12 4066
2301.57 3792
2302.03 4062
2302.48 3915
2302.93 4159
2303.38 4252
2303.84 4202
2304.29 4122
2304.74 4006
2305.19 4228
2305.65 4163
2306.10 4530
2306.55 4327
2307.01 4203
2307.46 4382
2307.91 4560
2308.36 4951
2308.82 4712
2309.27 4901
2309.72 5303
2310.18 5470
2310.63 5671
2311.08 5466
2311.54 5123
2311.99 5179
2312.44 4970
2312.90 4664
2313.35 4632
2313.80 4261
2314.26 4273
2314.71 4136
2315.16 4034
2315.62 4062
2316.07 4105
2316.52 4098
2316.98 4078
2317.43 4016
2317.88 4303
2318.34 4196
2318.79 4340
2319.25 4374
2319.70 4398
2320.15 4373
2320.61 4130
2321.06 4013
2321.52 4228
2321.97 4097
2322.43 4038
2322.88 4263
2323.33 4084
2323.79 4076
2324.24 4280
2324.70 4122
2325.15 4023
2325.61 4234
2326.06 4265
2326.52 4452
2326.97 4326
2327.43 4712
2327.88 5005
2328.34 4826
2328.79 4720
2329.25 4504
2329.70 4932
2330.16 4833
2330.61 4834
2331.07 5016
2331.52 4740
2331.98 4347
2332.43 4464
2332.89 4454
2333.34 4656
2333.80 4182
2334.25 4219
2334.71 4049
2335.16 4209
2335.62 4199
2336.08 3955
2336.53 4260
2336.99 4270
2337.44 4133
2337.90 4069
2338.35 4137
2338.81 4228
2339.27 4319
2339.72 4159
2340.18 4238
2340.63 4196
2341.09 4075
2341.55 4071
2342.00 4075
2342.46 4268
2342.91 4262
2343.37 4042
2343.83 3876
2344.28 3938
2344.74 4064
2345.20 4248
2345.65 4229
2346.11 4490
2346.57 4711
2347.02 4613
2347.48 4484
2347.94 4554
2348.39 4905
2348.85 4612
2349.31 4181
2349.76 4243
2350.22 4485
2350.68 4426
2351.14 4429
2351.59 3994
2352.05 4029
2352.51 3901
2352.96 3766
2353.42 4205
2353.88 3962
2354.34 3845
2354.79 4018
2355.25 3914
2355.71 3921
2356.17 3730
2356.62 3739
2357.08 3799
2357.54 3955
2358.00 4097
2358.46 4219
2358.91 4155
2359.37 3876
2359.83 3963
2360.29 3815
2360.74 4112
2361.20 4168
2361.66 4259
2362.12 4408
2362.58 4267
2363.04 4075
2363.49 4114
2363.95 4194
2364.41 4082
2364.87 4289
2365.33 4117
2365.79 4142
2366.24 4495
2366.70 4574
2367.16 4734
2367.62 4717
2368.08 4690
2368.54 4484
2369.00 4239
2369.46 4012
2369.91 4129
2370.37 4052
2370.83 4282
2371.29 4400
2371.75 4152
2372.21 4052
2372.67 4140
2373.13 4214
2373.59 4120
2374.05 4496
2374.51 4558
2374.97 4451
2375.42 4397
2375.88 4343
2376.34 4484
2376.80 4220
2377.26 4286
2377.72 4589
2378.18 4642
2378.64 4422
2379.10 4504
2379.56 4599
2380.02 4335
2380.48 4175
2380.94 4253
2381.40 4270
2381.86 4310
2382.32 4261
2382.78 4182
2383.24 4045
2383.70 3828
2384.16 3900
2384.62 3935
2385.08 4420
2385.54 4301
2386.00 4015
2386.47 4020
2386.93 4162
2387.39 4161
2387.85 4147
2388.31 4086
2388.77 4277
2389.23 4098
2389.69 4098
2390.15 4132
2390.61 4417
2391.07 4195
2391.53 4304
2391.99 4370
2392.46 4259
2392.92 4001
2393.38 3916
2393.84 3725
2394.30 3577
2394.76 3815
2395.22 3862
2395.68 3790
2396.15 3825
2396.61 3787
2397.07 3753
2397.53 3831
2397.99 3969
2398.45 3943
2398.92 3985
2399.38 4149
2399.84 3742
2400.30 3986
2400.76 3817
2401.23 3839
2401.69 3665
2402.15 3865
2402.61 3970
2403.07 3741
2403.54 4178
2404.00 4160
2404.46 3773
2404.92 4031
2405.38 4248
2405.85 4131
2406.31 4348
2406.77 4334
2407.23 4126
2407.70 3849
2408.16 3998
2408.62 4017
2409.08 4049
2409.55 4181
2410.01 3790
2410.47 3795
2410.94 3929
2411.40 4084
2411.86 4072
2412.32 4071
2412.79 4254
2413.25 4200
2413.71 4122
2414.18 4180
2414.64 4343
2415.10 4681
2415.57 4704
2416.03 4768
2416.49 4653
2416.96 5075
2417.42 5225
2417.88 5363
2418.35 5517
2418.81 5805
2419.28 5500
2419.74 5501
2420.20 5584
2420.67 5347
2421.13 4981
2421.59 5053
2422.06 5172
2422.52 4944
2422.99 4552
2423.45 4326
2423.91 4367
2424.38 4222
2424.84 4430
2425.31 4331
2425.77 4505
2426.24 4210
2426.70 4137
2427.16 4138
2427.63 4005
2428.09 4029
2428.56 4155
2429.02 4122
2429.49 3997
2429.95 4013
2430.42 4337
2430.88 4415
2431.35 4073
2431.81 3968
2432.28 4315
2432.74 4195
2433.21 4619
2433.67 4605
2434.14 4437
2434.60 4398
2435.07 4464
2435.53 4343
2436.00 4527
2436.46 4529
2436.93 4485
2437.39 4528
2437.86 4405
2438.32 4494
2438.79 4484
2439.26 4616
2439.72 4443
2440.19 4582
2440.65 4978
2441.12 4924
2441.58 4837
2442.05 4533
2442.52 4828
2442.98 4690
2443.45 4188
2443.91 4463
2444.38 4598
2444.85 4275
2445.31 4134
2445.78 4131
2446.24 4083
2446.71 4002
2447.18 4208
2447.64 3990
2448.11 3894
2448.58 4097
2449.04 3936
2449.51 4019
2449.98 4002
2450.44 3706
2450.91 3864
2451.38 3909
2451.84 4020
2452.31 4123
2452.78 4259
2453.24 4342
2453.71 4087
2454.18 4054
2454.64 3854
2455.11 4026
2455.58 4295
2456.05 4178
2456.51 4210
2456.98 3933
2457.45 4026
2457.92 4122
2458.38 4150
2458.85 4141
2459.32 4000
2459.79 4033
2460.25 3957
2460.72 4121
2461.19 3973
2461.66 3917
2462.12 4014
2462.59 3875
2463.06 3860
2463.53 3964
2464.00 3960
2464.46 3958
2464.93 4034
2465.40 4290
2465.87 4340
2466.34 4364
2466.80 4330
2467.27 4202
2467.74 4325
2468.21 4115
2468.68 4059
2469.15 4325
2469.61 3855
2470.08 3936
2470.55 3813
2471.02 4141
2471.49 4058
2471.96 3825
2472.43 3613
2472.89 3814
2473.36 3967
2473.83 3760
2474.30 3660
2474.77 3753
2475.24 3721
2475.71 3838
2476.18 3881
2476.65 3792
2477.12 3572
2477.59 3651
2478.05 3828
2478.52 4003
2478.99 3861
2479.46 4004
2479.93 4171
2480.40 4023
2480.87 3993
2481.34 3977
2481.81 3982
2482.28 3790
2482.75 3841
2483.22 3977
2483.69 4035
2484.16 4046
2484.63 4020
2485.10 4063
2485.57 3823
2486.04 4067
2486.51 4382
2486.98 4115
2487.45 4225
2487.92 4240
2488.39 4429
2488.86 4725
2489.33 4721
2489.80 4623
2490.27 4566
2490.74 4542
2491.21 4527
2491.68 4514
2492.15 4580
2492.62 4820
2493.10 4727
2493.57 4620
2494.04 4809
2494.51 4827
2494.98 4399
2495.45 4376
2495.92 4391
2496.39 4358
2496.86 4476
2497.33 4181
2497.80 4301
2498.28 4049
2498.75 4001
2499.22 4133
2499.69 3994
2500.16 3812
2500.63 3660
2501.10 3750
2501.58 3850
2502.05 3661
2502.52 4044
2502.99 4159
2503.46 4038
2503.93 3930
2504.41 3979
2504.88 4117
2505.35 3961
2505.82 4171
2506.29 4227
2506.76 4284
2507.24 4485
2507.71 4411
2508.18 4618
2508.65 4785
2509.13 4698
2509.60 4963
2510.07 4898
2510.54 4918
2511.01 5050
2511.49 5267
2511.96 5099
2512.43 4967
2512.90 5463
2513.38 5283
2513.85 5312
2514.32 5190
2514.80 5107
2515.27 5043
2515.74 4944
2516.21 5003
2516.69 4724
2517.16 4547
2517.63 4411
2518.11 4257
2518.58 4142
2519.05 4243
2519.53 4359
2520.00 4430
2520.47 4196
2520.95 4179
2521.42 4398
2521.89 4260
2522.37 4169
2522.84 4293
2523.31 3938
2523.79 3826
2524.26 3831
2524.73 3975
2525.21 3916
2525.68 3946
2526.16 3989
2526.63 4077
2527.10 4021
2527.58 3857
2528.05 4066
2528.52 4166
2529.00 4087
2529.47 4479
2529.95 4386
2530.42 4316
2530.90 4345
2531.37 4515
2531.84 4443
2532.32 4131
2532.79 4208
2533.27 4525
2533.74 4495
2534.22 4410
2534.69 4779
2535.17 4441
2535.64 4159
2536.12 4203
2536.59 4151
2537.07 4259
2537.54 3987
2538.02 4139
2538.49 4325
2538.97 4125
2539.44 4218
2539.92 4341
2540.39 4434
2540.87 4369
2541.34 4309
2541.82 4081
2542.29 4341
2542.77 4406
2543.24 3954
2543.72 4162
2544.19 4183
2544.67 4216
2545.14 4297
2545.62 4358
2546.10 4471
2546.57 4800
2547.05 5114
2547.52 5081
2548.00 5038
2548.47 5313
2548.95 5322
2549.43 5190
2549.90 5180
2550.38 4893
2550.86 4936
2551.33 5054
2551.81 5221
2552.28 5148
2552.76 5235
2553.24 5008
2553.71 5199
2554.19 5063
2554.67 4915
2555.14 5088
2555.62 5293
2556.10 5142
2556.57 4857
2557.05 4875
2557.53 4615
2558.00 4623
2558.48 4505
2558.96 4574
2559.43 4766
2559.91 4641
2560.39 4694
2560.86 4572
2561.34 4879
2561.82 4958
2562.30 5076
2562.77 4890
2563.25 5017
2563.73 5294
2564.21 4943
2564.68 4960
2565.16 4820
2565.64 4789
2566.12 4471
2566.59 4334
2567.07 4272
2567.55 4347
2568.03 4286
2568.50 4108
2568.98 4123
2569.46 3899
2569.94 4000
2570.42 4041
2570.89 4059
2571.37 3706
2571.85 4076
2572.33 4079
2572.81 4012
2573.28 3825
2573.76 3898
2574.24 3918
2574.72 3734
2575.20 3851
2575.68 3910
2576.15 3972
2576.63 4002
2577.11 3780
2577.59 3902
2578.07 3779
2578.55 3777
2579.03 4019
2579.50 3977
2579.98 3950
2580.46 3868
2580.94 4126
2581.42 4092
2581.90 3916
2582.38 3800
2582.86 3768
2583.34 3984
2583.82 3856
2584.30 4127
2584.77 4105
2585.25 4083
2585.73 4376
2586.21 4031
2586.69 4330
2587.17 4289
2587.65 4181
2588.13 4209
2588.61 4223
2589.09 4380
2589.57 4629
2590.05 4525
2590.53 4539
2591.01 4273
2591.49 4261
2591.97 4684
2592.45 4511
2592.93 4025
2593.41 4085
2593.89 4101
2594.37 3963
2594.85 4245
2595.33 4183
2595.81 4292
2596.29 4290
2596.77 4209
2597.25 4204
2597.73 4095
2598.21 3823
2598.69 3788
2599.17 3736
2599.65 3917
2600.14 4224
2600.62 4321
2601.10 4277
2601.58 4316
2602.06 4112
2602.54 4301
2603.02 4476
2603.50 4366
2603.98 4240
2604.46 4236
2604.95 4228
2605.43 4378
2605.91 4524
2606.39 4649
2606.87 4591
2607.35 4558
2607.83 4875
2608.31 4580
2608.80 4566
2609.28 4370
2609.76 4153
2610.24 4150
2610.72 4071
2611.20 4035
2611.69 4197
2612.17 3993
2612.65 4050
2613.13 4026
2613.61 4152
2614.10 4082
2614.58 4088
2615.06 4301
2615.54 4218
2616.02 4219
2616.51 4375
2616.99 4354
2617.47 4690
2617.95 4794
2618.44 4717
2618.92 4660
2619.40 4522
2619.88 4625
2620.37 4345
2620.85 4593
2621.33 4531
2621.81 4304
2622.30 4202
2622.78 4260
2623.26 3836
2623.75 4064
2624.23 4159
2624.71 4342
2625.19 4300
2625.68 4167
2626.16 4249
2626.64 4116
2627.13 4066
2627.61 4363
2628.09 4351
2628.58 4377
2629.06 4365
2629.54 4361
2630.03 4397
2630.51 4361
2630.99 4545
2631.48 4565
2631.96 4769
2632.45 4689
2632.93 4661
2633.41 4678
2633.90 4631
2634.38 4620
2634.86 4591
2635.35 4546
2635.83 4547
2636.32 4310
2636.80 4697
2637.28 4749
2637.77 4595
2638.25 4336
2638.74 4233
2639.22 4521
2639.71 4831
2640.19 4722
2640.68 4811
2641.16 4879
2641.64 4658
2642.13 4558
2642.61 4733
2643.10 4723
2643.58 4665
2644.07 4484
2644.55 4169
2645.04 4677
2645.52 4485
2646.01 4588
2646.49 4330
2646.98 4260
2647.46 4281
2647.95 4368
2648.43 4462
2648.92 4045
2649.40 4319
2649.89 4216
2650.37 4409
2650.86 4182
2651.34 4148
2651.83 4190
2652.32 4411
2652.80 4502
2653.29 4412
2653.77 4217
2654.26 4428
2654.74 4263
2655.23 4286
2655.72 4454
2656.20 4328
2656.69 4472
2657.17 4173
2657.66 4013
2658.15 4206
2658.63 4155
2659.12 4271
2659.60 4154
2660.09 4082
2660.58 3991
2661.06 4258
2661.55 4226
2662.04 4360
2662.52 4156
2663.01 4189
2663.49 4250
2663.98 4355
2664.47 4543
2664.95 4444
2665.44 4250
2665.93 4295
2666.42 4098
2666.90 4248
2667.39 4412
2667.88 4336
2668.36 4019
2668.85 4267
2669.34 4274
2669.82 3861
2670.31 4079
2670.80 4255
2671.29 4286
2671.77 4580
2672.26 4718
2672.75 4737
2673.24 4904
2673.72 5331
2674.21 5843
2674.70 6070
2675.19 5961
2675.67 5862
2676.16 5678
2676.65 5664
2677.14 5687
2677.62 5316
2678.11 5529
2678.60 5259
2679.09 4946
2679.58 4942
2680.06 4671
2680.55 4717
2681.04 4790
2681.53 4789
2682.02 4748
2682.51 4607
2682.99 4408
2683.48 4448
2683.97 4499
2684.46 4473
2684.95 4246
2685.44 4404
2685.92 4561
2686.41 4531
2686.90 4370
2687.39 4677
2687.88 4690
2688.37 4594
2688.86 4544
2689.35 4420
2689.83 4414
2690.32 4332
2690.81 4495
2691.30 4539
2691.79 4271
2692.28 4234
2692.77 4384
2693.26 4655
2693.75 4705
2694.24 4514
2694.73 4524
2695.22 4327
2695.71 4446
2696.20 4476
2696.68 4722
2697.17 4514
2697.66 4616
2698.15 4548
2698.64 4607
2699.13 4326
2699.62 4693
2700.11 5132
2700.60 5087
2701.09 4957
2701.58 5000
2702.07 5165
2702.56 4787
2703.05 4689
2703.54 4888
2704.03 4750
2704.52 4518
2705.01 4778
2705.50 4896
2706.00 4428
2706.49 4344
2706.98 4354
2707.47 4306
2707.96 4088
2708.45 4352
2708.94 4630
2709.43 4126
2709.92 4086
2710.41 4208
2710.90 4255
2711.39 4176
2711.88 3909
2712.37 4159
2712.87 4410
2713.36 4187
2713.85 4210
2714.34 4065
2714.83 4155
2715.32 4145
2715.81 3993
2716.30 3796
2716.80 3891
2717.29 4133
2717.78 4146
2718.27 3868
2718.76 3881
2719.25 4282
2719.75 4378
2720.24 4273
2720.73 4277
2721.22 4476
2721.71 4589
2722.20 4673
2722.70 4717
2723.19 4563
2723.68 4298
2724.17 4325
2724.66 4275
2725.16 4370
2725.65 4315
2726.14 4392
2726.63 4135
2727.13 4057
2727.62 4023
2728.11 4093
2728.60 4229
2729.10 4098
2729.59 3899
2730.08 4437
2730.57 4209
2731.07 4416
2731.56 4319
2732.05 4514
2732.54 4626
2733.04 4789
2733.53 4435
2734.02 4478
2734.52 4465
2735.01 4345
2735.50 4827
2736.00 4610
2736.49 4163
2736.98 4390
2737.47 4600
2737.97 4724
2738.46 4539
2738.95 4463
2739.45 4642
2739.94 4352
2740.44 4240
2740.93 4254
2741.42 3894
2741.92 4238
2742.41 4144
2742.90 4202
2743.40 4135
2743.89 3894
2744.39 3952
2744.88 3908
2745.37 3896
2745.87 3836
2746.36 4157
2746.86 4177
2747.35 4019
2747.84 4156
2748.34 4205
2748.83 4229
2749.33 4440
2749.82 4327
2750.32 4506
2750.81 4309
2751.30 4362
2751.80 4440
2752.29 4185
2752.79 4777
2753.28 4502
2753.78 4412
2754.27 4624
2754.77 4481
2755.26 4298
2755.76 4310
2756.25 4236
2756.75 4369
2757.24 4277
2757.74 4315
2758.23 4304
2758.73 4260
2759.22 4182
2759.72 4538
2760.21 4213
2760.71 4467
2761.20 4477
2761.70 4751
2762.20 4614
2762.69 4732
2763.19 4558
2763.68 4288
2764.18 4385
2764.67 4493
2765.17 4460
2765.67 4586
2766.16 4588
2766.66 4631
2767.15 4429
2767.65 4336
2768.14 4374
2768.64 4300
2769.14 4405
2769.63 4486
2770.13 4211
2770.63 4503
2771.12 4193
2771.62 4284
2772.11 4532
2772.61 4467
2773.11 4751
2773.60 5039
2774.10 5125
2774.60 5097
2775.09 5333
2775.59 5525
2776.09 5423
2776.58 5481
2777.08 5544
2777.58 5737
2778.07 5576
2778.57 5458
2779.07 5393
2779.57 5371
2780.06 4861
2780.56 4773
2781.06 4717
2781.55 4781
2782.05 4676
2782.55 4777
2783.05 4640
2783.54 4390
2784.04 4378
2784.54 4642
2785.04 4512
2785.53 4499
2786.03 4568
2786.53 4510
2787.03 4465
2787.52 4549
2788.02 4524
2788.52 4710
2789.02 4200
2789.52 4210
2790.01 4383
2790.51 4571
2791.01 4269
2791.51 4246
2792.01 4455
2792.50 4594
2793.00 4515
2793.50 4505
2794.00 4358
2794.50 4494
2795.00 4493
2795.50 4446
2795.99 4641
2796.49 4716
2796.99 4683
2797.49 4765
2797.99 4851
2798.49 4877
2798.99 4868
2799.48 4580
2799.98 4683
2800.48 4657
2800.98 4617
2801.48 4299
2801.98 4724
2802.48 4832
2802.98 4580
2803.48 4857
2803.98 4927
2804.48 5118
2804.97 5238
2805.47 5284
2805.97 5557
2806.47 5747
2806.97 5732
2807.47 5674
2807.97 5784
2808.47 5623
2808.97 5757
2809.47 5527
2809.97 5829
2810.47 5561
2810.97 5052
2811.47 5129
2811.97 5055
2812.47 5090
2812.97 5383
2813.47 4719
2813.97 4808
2814.47 4736
2814.97 4527
2815.47 4477
2815.97 4706
2816.47 4701
2816.97 4857
2817.47 4814
2817.97 4777
2818.47 4755
2818.97 4906
2819.47 4980
2819.98 5037
2820.48 5144
2820.98 4799
2821.48 4698
2821.98 4724
2822.48 4623
2822.98 4240
2823.48 4609
2823.98 4259
2824.48 4306
2824.98 4315
2825.49 4320
2825.99 4332
2826.49 4234
2826.99 4277
2827.49 4406
2827.99 4443
2828.49 4407
2828.99 4179
2829.50 4358
2830.00 4231
2830.50 4286
2831.00 4300
2831.50 4361
2832.00 4013
2832.51 4122
2833.01 4107
2833.51 4029
2834.01 4137
2834.51 4521
2835.02 4450
2835.52 4429
2836.02 4654
2836.52 4620
2837.02 4593
2837.53 4400
2838.03 4494
2838.53 4615
2839.03 4718
2839.54 4748
2840.04 4682
2840.54 4585
2841.04 4602
2841.55 4533
2842.05 4322
2842.55 4343
2843.05 4606
2843.56 4356
2844.06 4497
2844.56 4550
2845.07 4595
2845.57 4912
2846.07 5008
2846.57 5120
2847.08 5188
2847.58 5332
2848.08 5576
2848.59 5348
2849.09 5627
2849.59 5159
2850.10 5106
2850.60 5068
2851.10 5261
2851.61 4908
2852.11 4756
2852.61 4600
2853.12 4853
2853.62 4466
2854.12 4284
2854.63 4252
2855.13 4215
2855.64 4230
2856.14 4231
2856.64 4222
2857.15 4344
2857.65 4345
2858.16 4414
2858.66 4279
2859.16 4367
2859.67 4428
2860.17 4333
2860.68 4342
2861.18 4197
2861.69 4075
2862.19 4192
2862.69 4295
2863.20 4083
2863.70 4029
2864.21 4106
2864.71 3963
2865.22 4069
2865.72 4131
2866.23 4194
2866.73 4397
2867.24 4464
2867.74 4209
2868.25 4080
2868.75 4225
2869.26 4121
2869.76 4317
2870.27 4752
2870.77 4606
2871.28 4431
2871.78 4465
2872.29 4288
2872.79 4582
2873.30 4552
2873.80 4733
2874.31 4637
2874.81 4772
2875.32 4732
2875.83 4519
2876.33 4347
2876.84 4726
2877.34 4755
2877.85 4522
2878.35 4454
2878.86 4466
2879.37 4481
2879.87 4513
2880.38 4429
2880.88 4416
2881.39 4691
2881.90 4722
2882.40 4787
2882.91 4666
2883.41 4737
2883.92 4734
2884.43 4648
2884.93 5117
2885.44 4875
2885.95 4817
2886.45 4751
2886.96 4977
2887.47 4962
2887.97 4573
2888.48 4553
2888.99 4596
2889.49 5047
2890.00 4817
2890.51 4544
2891.01 4403
2891.52 4675
2892.03 4568
2892.54 4645
2893.04 4632
2893.55 4862
2894.06 4877
2894.56 4934
2895.07 4655
2895.58 4720
2896.09 4931
2896.59 4923
2897.10 5260
2897.61 5425
2898.12 5656
2898.62 5716
2899.13 5778
2899.64 5831
2900.15 6583
2900.65 6700
2901.16 6906
2901.67 7026
2902.18 6726
2902.69 7191
2903.19 7185
2903.70 7361
2904.21 7339
2904.72 7173
2905.23 6651
2905.73 6466
2906.24 6251
2906.75 6111
2907.26 5939
2907.77 5786
2908.28 5544
2908.79 5244
2909.29 5158
2909.80 5063
2910.31 4928
2910.82 4818
2911.33 4723
2911.84 4658
2912.35 4920
2912.85 4894
2913.36 5076
2913.87 4839
2914.38 4776
2914.89 4871
2915.40 4988
2915.91 4666
2916.42 4824
2916.93 5022
2917.44 4800
2917.95 4898
2918.45 4826
2918.96 4879
2919.47 4844
2919.98 4809
2920.49 4741
2921.00 4633
2921.51 4649
2922.02 4708
2922.53 4798
2923.04 4705
2923.55 4661
2924.06 4799
2924.57 4568
2925.08 4882
2925.59 4785
2926.10 4819
2926.61 5028
2927.12 4972
2927.63 4885
2928.14 4681
2928.65 4892
2929.16 4655
2929.67 4509
2930.18 4749
2930.69 4586
2931.20 4485
2931.71 4285
2932.22 4508
2932.73 4608
2933.25 4601
2933.76 4627
2934.27 4741
2934.78 4607
2935.29 4610
2935.80 4583
2936.31 4580
2936.82 4740
2937.33 4821
2937.84 4996
2938.35 5010
2938.87 4822
2939.38 4770
2939.89 4862
2940.40 4890
2940.91 5163
2941.42 5145
2941.93 5073
2942.44 5050
2942.96 4682
2943.47 4871
2943.98 5009
2944.49 5218
2945.00 5302
2945.51 5465
2946.03 5635
2946.54 5680
2947.05 5857
2947.56 6121
2948.07 5721
2948.59 5470
2949.10 5199
2949.61 5354
2950.12 4809
2950.63 4754
2951.15 4841
2951.66 4521
2952.17 4122
2952.68 4410
2953.19 4674
2953.71 4596
2954.22 4321
2954.73 4204
2955.24 4381
2955.76 4353
2956.27 4377
2956.78 4065
2957.30 4272
2957.81 4313
2958.32 4339
2958.83 4423
2959.35 4531
2959.86 4548
2960.37 4744
2960.89 4889
2961.40 4615
2961.91 4825
2962.43 4938
2962.94 5031
2963.45 4790
2963.96 4731
2964.48 4595
2964.99 4887
2965.51 4551
2966.02 4345
2966.53 4305
2967.05 4266
2967.56 4515
2968.07 4390
2968.59 4378
2969.10 4418
2969.61 4359
2970.13 4614
2970.64 4405
2971.16 4215
2971.67 4307
2972.18 4263
2972.70 4147
2973.21 4105
2973.73 4202
2974.24 4270
2974.75 4256
2975.27 4287
2975.78 4444
2976.30 4533
2976.81 4522
2977.33 4219
2977.84 4466
2978.36 4368
2978.87 4461
2979.38 4661
2979.90 4637
2980.41 4728
2980.93 4569
2981.44 4317
2981.96 4435
2982.47 4320
2982.99 4425
2983.50 4519
2984.02 4544
2984.53 4509
2985.05 4669
2985.56 4666
2986.08 4758
2986.59 4666
2987.11 4686
2987.63 4708
2988.14 4897
2988.66 4855
2989.17 4771
2989.69 4934
2990.20 5116
2990.72 5197
2991.23 4990
2991.75 4987
2992.27 4912
2992.78 5042
2993.30 5192
2993.81 5037
2994.33 5179
2994.84 5219
2995.36 5133
2995.88 5401
2996.39 5651
2996.91 5668
2997.43 5653
2997.94 5614
2998.46 5794
2998.97 5872
2999.49 5886
3000.01 5385
3000.52 5518
3001.04 5606
3001.56 5362
3002.07 5672
3002.59 5665
3003.11 5805
3003.62 5775
3004.14 6084
3004.66 5921
3005.17 5791
3005.69 5891
3006.21 5991
3006.72 5591
3007.24 5348
3007.76 5163
3008.28 5076
3008.79 5161
3009.31 5153
3009.83 4798
3010.34 4428
3010.86 4451
3011.38 4466
3011.90 4490
3012.41 4623
3012.93 4748
3013.45 5011
3013.97 4798
3014.48 4892
3015.00 4964
3015.52 5004
3016.04 5340
3016.56 5539
3017.07 5590
3017.59 5553
3018.11 5798
3018.63 5556
3019.15 5935
3019.66 5459
3020.18 5339
3020.70 5601
3021.22 5564
3021.74 5510
3022.26 4987
3022.77 5016
3023.29 5014
3023.81 5066
3024.33 4853
3024.85 5000
3025.37 4986
3025.88 4919
3026.40 4928
3026.92 4921
3027.44 5026
3027.96 4858
3028.48 4821
3029.00 4734
3029.52 4833
3030.04 4855
3030.55 4538
3031.07 4670
3031.59 4809
3032.11 4716
3032.63 4876
3033.15 5300
3033.67 5206
3034.19 5299
3034.71 4877
3035.23 5022
3035.75 5291
3036.27 5041
3036.79 5044
3037.31 5060
3037.83 5074
3038.35 4785
3038.87 4717
3039.39 5098
3039.91 5023
3040.42 4992
3040.94 4968
3041.46 4816
3041.98 4767
3042.50 4678
3043.03 4508
3043.55 4554
3044.07 4598
3044.59 4803
3045.11 4965
3045.63 4695
3046.15 4812
3046.67 4851
3047.19 5066
3047.71 5312
3048.23 4894
3048.75 4671
3049.27 4787
3049.79 4784
3050.31 4791
3050.83 4786
3051.35 4857
3051.87 4891
3052.39 4744
3052.92 4756
3053.44 4786
3053.96 4654
3054.48 4549
3055.00 4793
3055.52 4752
3056.04 4590
3056.56 4425
3057.09 4503
3057.61 4551
3058.13 4513
3058.65 4630
3059.17 4623
3059.69 4610
3060.21 4569
3060.74 4677
3061.26 4541
3061.78 4622
3062.30 4689
3062.82 4802
3063.34 4539
3063.87 4782
3064.39 4960
3064.91 4965
3065.43 5018
3065.95 5098
3066.48 4919
3067.00 4747
3067.52 4973
3068.04 4951
3068.57 4947
3069.09 4762
3069.61 4908
3070.13 4993
3070.66 5173
3071.18 4807
3071.70 4722
3072.22 4804
3072.75 4901
3073.27 4842
3073.79 4740
3074.31 4795
3074.84 4654
3075.36 4889
3075.88 5248
3076.41 5412
3076.93 5408
3077.45 5733
3077.97 5692
3078.50 5976
3079.02 6147
3079.54 6657
3080.07 6516
3080.59 6128
3081.11 6064
3081.64 5805
3082.16 5973
3082.68 6176
3083.21 6124
3083.73 6022
3084.26 5902
3084.78 5759
3085.30 6006
3085.83 6042
3086.35 5861
3086.87 5629
3087.40 5589
3087.92 5660
3088.45 5542
3088.97 5544
3089.49 5554
3090.02 5420
3090.54 5309
3091.07 5164
3091.59 5179
3092.11 5259
3092.64 5108
3093.16 4876
3093.69 4909
3094.21 4868
3094.74 5306
3095.26 5056
3095.79 5175
3096.31 5115
3096.84 4959
3097.36 5257
3097.89 5523
3098.41 5591
3098.93 5610
3099.46 5702
3099.98 6242
3100.51 6840
3101.03 6937
3101.56 7405
3102.09 7783
3102.61 8151
3103.14 8539
3103.66 8875
3104.19 8703
3104.71 8746
3105.24 8564
3105.76 7463
3106.29 6938
3106.81 6542
3107.34 6243
3107.86 5968
3108.39 5493
3108.92 5554
3109.44 5481
3109.97 5271
3110.49 5184
3111.02 4909
3111.55 5062
3112.07 5280
3112.60 5249
3113.12 5217
3113.65 4901
3114.18 4948
3114.70 5072
3115.23 4794
3115.75 4763
3116.28 4784
3116.81 4889
3117.33 4576
3117.86 4492
3118.39 4480
3118.91 4628
3119.44 4646
3119.97 4988
3120.49 4813
3121.02 4698
3121.55 4735
3122.07 4635
3122.60 4699
3123.13 4909
3123.65 4882
3124.18 4941
3124.71 4773
3125.24 4624
3125.76 4654
3126.29 5053
3126.82 5023
3127.34 5058
3127.87 4923
3128.40 4804
3128.93 5103
3129.45 5068
3129.98 4855
3130.51 4907
3131.04 4953
3131.56 4755
3132.09 4654
3132.62 4387
3133.15 4605
3133.68 4448
3134.20 4960
3134.73 4733
3135.26 4693
3135.79 4407
3136.32 4622
3136.84 4857
3137.37 4913
3137.90 4769
3138.43 4831
3138.96 4742
3139.48 4774
3140.01 4746
3140.54 4525
3141.07 4764
3141.60 4524
3142.13 4664
3142.66 4865
3143.18 5075
3143.71 4955
3144.24 5225
3144.77 5558
3145.30 5658
3145.83 5696
3146.36 5873
3146.89 6017
3147.41 6120
3147.94 6388
3148.47 6342
3149.00 6447
3149.53 6018
3150.06 6028
3150.59 5835
3151.12 5659
3151.65 5580
3152.18 5413
3152.71 5011
3153.24 4995
3153.77 5090
3154.30 5279
3154.82 5163
3155.35 5194
3155.88 4942
3156.41 4965
3156.94 4614
3157.47 4946
3158.00 5269
3158.53 5143
3159.06 5355
3159.59 5162
3160.12 5186
3160.65 5446
3161.18 5344
3161.71 5159
3162.24 5231
3162.77 5035
3163.30 5060
3163.83 4824
3164.37 4766
3164.90 4926
3165.43 4814
3165.96 4796
3166.49 4851
3167.02 4549
3167.55 4548
3168.08 4835
3168.61 4760
3169.14 4845
3169.67 4735
3170.20 4786
3170.73 4610
3171.26 4543
3171.80 4551
3172.33 4709
3172.86 4576
3173.39 4948
3173.92 4886
3174.45 4975
3174.98 5218
3175.51 5147
3176.05 4931
3176.58 4986
3177.11 5006
3177.64 5105
3178.17 5186
3178.70 5115
3179.23 5057
3179.77 4904
3180.30 5173
3180.83 5067
3181.36 5140
3181.89 4946
3182.43 4576
3182.96 4593
3183.49 4684
3184.02 4785
3184.55 4701
3185.09 4868
3185.62 4969
3186.15 4776
3186.68 4768
3187.21 4741
3187.75 4931
3188.28 4585
3188.81 4448
3189.34 4640
3189.88 4676
3190.41 4854
3190.94 4723
3191.47 4412
3192.01 4835
3192.54 4484
3193.07 4621
3193.61 4654
3194.14 4709
3194.67 4693
3195.20 4682
3195.74 4536
3196.27 4646
3196.80 4520
3197.34 4427
3197.87 4670
3198.40 5096
3198.94 5116
3199.47 5033
3200.00 5178
3200.54 5164
3201.07 5289
3201.60 5326
3202.14 5400
3202.67 5827
3203.21 5525
3203.74 5358
3204.27 5486
3204.81 5333
3205.34 5082
3205.87 4787
3206.41 4989
3206.94 4893
3207.48 4930
3208.01 4873
3208.54 5116
3209.08 5174
3209.61 5152
3210.15 5458
3210.68 5678
3211.22 5372
3211.75 5445
3212.28 5201
3212.82 5461
3213.35 5432
3213.89 5384
3214.42 5705
3214.96 5526
3215.49 5662
3216.03 6120
3216.56 6133
3217.10 6446
3217.63 6401
3218.17 6589
3218.70 6591
3219.24 6873
3219.77 6645
3220.31 6388
3220.84 6400
3221.38 6411
3221.91 6555
3222.45 6696
3222.98 6479
3223.52 6726
3224.05 6561
3224.59 6556
3225.12 6339
3225.66 6288
3226.19 6147
3226.73 5718
3227.27 5753
3227.80 5662
3228.34 5736
3228.87 5248
3229.41 4887
3229.94 5183
3230.48 5035
3231.02 4779
3231.55 4734
3232.09 4872
3232.62 4964
3233.16 4634
3233.70 4975
3234.23 5228
3234.77 5164
3235.31 5097
3235.84 4927
3236.38 4783
3236.91 4818
3237.45 4950
3237.99 5374
3238.52 5633
3239.06 5618
3239.60 5604
3240.13 5715
3240.67 5555
3241.21 5400
3241.75 5300
3242.28 5521
3242.82 5403
3243.36 5216
3243.89 4980
3244.43 5057
3244.97 5112
3245.50 5101
3246.04 4773
3246.58 5088
3247.12 5181
3247.65 4965
3248.19 5242
3248.73 5232
3249.27 4950
3249.80 5014
3250.34 5087
3250.88 4870
3251.42 5101
3251.95 5287
3252.49 5584
3253.03 5553
3253.57 5519
3254.11 5452
3254.64 5653
3255.18 5765
3255.72 6036
3256.26 6024
3256.80 6030
3257.33 6114
3257.87 6078
3258.41 6205
3258.95 6506
3259.49 6347
3260.02 6336
3260.56 6569
3261.10 6556
3261.64 6716
3262.18 7044
3262.72 6885
3263.26 7290
3263.79 7623
3264.33 7713
3264.87 7544
3265.41 7579
3265.95 8396
3266.49 7967
3267.03 8371
3267.57 8346
3268.11 7760
3268.64 7960
3269.18 7673
3269.72 7316
3270.26 6820
3270.80 6519
3271.34 6179
3271.88 6164
3272.42 5378
3272.96 5463
3273.50 5617
3274.04 5287
3274.58 5224
3275.12 5267
3275.66 5338
3276.20 5352
3276.74 5460
3277.28 5614
3277.82 5977
3278.36 5964
3278.90 5926
3279.44 5897
3279.98 5836
3280.52 5908
3281.06 5987
3281.60 6029
3282.14 5985
3282.68 6145
3283.22 6324
3283.76 6072
3284.30 6262
3284.84 6251
3285.38 6068
3285.92 6289
3286.46 6171
3287.00 5840
3287.54 5725
3288.08 6260
3288.62 6065
3289.16 5738
3289.70 6025
3290.24 5876
3290.79 5935
3291.33 6155
3291.87 6090
3292.41 6135
3292.95 6803
3293.49 7064
3294.03 6983
3294.57 7202
3295.11 7807
3295.66 7629
3296.20 7734
3296.74 7801
3297.28 7438
3297.82 7267
3298.36 6967
3298.90 6600
3299.45 6369
3299.99 6353
3300.53 6467
3301.07 6060
3301.61 5980
3302.16 5968
3302.70 5807
3303.24 5999
3303.78 5925
3304.32 5794
3304.87 5916
3305.41 5883
3305.95 5798
3306.49 5489
3307.03 5276
3307.58 5410
3308.12 5567
3308.66 5727
3309.20 5394
3309.75 5153
3310.29 5319
3310.83 5399
3311.37 5216
3311.92 5026
3312.46 5233
3313.00 5596
3313.54 5627
3314.09 5479
3314.63 5598
3315.17 5571
3315.72 5515
3316.26 5810
3316.80 5628
3317.35 5696
3317.89 5868
3318.43 5753
3318.97 5588
3319.52 5443
3320.06 5680
3320.60 5768
3321.15 5848
3321.69 5867
3322.23 5872
3322.78 5823
3323.32 5840
3323.87 6109
3324.41 6090
3324.95 5941
3325.50 5917
3326.04 5860
3326.58 5486
3327.13 5505
3327.67 5371
3328.22 5373
3328.76 5320
3329.30 4937
3329.85 5183
3330.39 5081
3330.94 5154
3331.48 5194
3332.03 5250
3332.57 5541
3333.11 5965
3333.66 6312
3334.20 6505
3334.75 6941
3335.29 6647
3335.84 6892
3336.38 7126
3336.93 7030
3337.47 7124
3338.02 7160
3338.56 6798
3339.11 6649
3339.65 6460
3340.20 6182
3340.74 5994
3341.29 5745
3341.83 5899
3342.38 5795
3342.92 5444
3343.47 5343
3344.01 5394
3344.56 5298
3345.10 5093
3345.65 5279
3346.19 5085
3346.74 5030
3347.28 4984
3347.83 5077
3348.38 5175
3348.92 5037
3349.47 5118
3350.01 5331
3350.56 4955
3351.10 4888
3351.65 4952
3352.20 4998
3352.74 5160
3353.29 4778
3353.83 4888
3354.38 4838
3354.93 4868
3355.47 4932
3356.02 4736
3356.56 4521
3357.11 4489
3357.66 4454
3358.20 4590
3358.75 4764
3359.30 4748
3359.84 4795
3360.39 4467
3360.94 4181
3361.48 4488
3362.03 4431
3362.58 4387
3363.12 4276
3363.67 4514
3364.22 4748
3364.76 4876
3365.31 4725
3365.86 4737
3366.41 4724
3366.95 4687
3367.50 4678
3368.05 4605
3368.59 4333
3369.14 4670
3369.69 4635
3370.24 4783
3370.78 4758
3371.33 4822
3371.88 4816
3372.43 4669
3372.97 4676
3373.52 4732
3374.07 5112
3374.62 4914
3375.17 4819
3375.71 4908
3376.26 4527
3376.81 4557
3377.36 4435
3377.91 4503
3378.45 4480
3379.00 4437
3379.55 4172
3380.10 4131
3380.65 4434
3381.19 4412
3381.74 4471
3382.29 4442
3382.84 4258
3383.39 4267
3383.94 4439
3384.49 4361
3385.03 4311
3385.58 4396
3386.13 4445
3386.68 4671
3387.23 4996
3387.78 4765
3388.33 4554
3388.88 4526
3389.42 4629
3389.97 4407
3390.52 4343
3391.07 4524
3391.62 4411
3392.17 4385
3392.72 4304
3393.27 4417
3393.82 4298
3394.37 4379
3394.92 4429
3395.47 4272
3396.02 4082
3396.57 4148
3397.11 4376
3397.66 4233
3398.21 4147
3398.76 4163
3399.31 4078
3399.86 4120
3400.41 4268
3400.96 4237
3401.51 4088
3402.06 4049
3402.61 4256
3403.16 4355
3403.71 4220
3404.26 4489
3404.81 4427
3405.36 4479
3405.91 4485
3406.46 4401
3407.02 4217
3407.57 4089
3408.12 4253
3408.67 4193
3409.22 4277
3409.77 4324
3410.32 4235
3410.87 4167
3411.42 4062
3411.97 4223
3412.52 4296
3413.07 4495
3413.62 4490
3414.17 4202
3414.73 4394
3415.28 4496
3415.83 4385
3416.38 4276
3416.93 4173
3417.48 4562
3418.03 4401
3418.58 4301
3419.14 4426
3419.69 4546
3420.24 4670
3420.79 4541
3421.34 4551
3421.89 4563
3422.44 4835
3423.00 4754
3423.55 4678
3424.10 4993
3424.65 4897
3425.20 4877
3425.76 4926
3426.31 4762
3426.86 4767
3427.41 4888
3427.96 4662
3428.52 4482
3429.07 4702
3429.62 4540
3430.17 4445
3430.72 4468
3431.28 4453
3431.83 4468
3432.38 4124
3432.93 4500
3433.49 4639
3434.04 4509
3434.59 4560
3435.14 4457
3435.70 4528
3436.25 4421
3436.80 4412
3437.36 4434
3437.91 4366
3438.46 4334
3439.01 4576
3439.57 4543
3440.12 4627
3440.67 4587
3441.23 4811
3441.78 4792
3442.33 4652
3442.89 4614
3443.44 4899
3443.99 4907
3444.55 4465
3445.10 4409
3445.65 4392
3446.21 4206
3446.76 4328
3447.31 4379
3447.87 4394
3448.42 4463
3448.98 4409
3449.53 4834
3450.08 4405
3450.64 4273
3451.19 4422
3451.75 4418
3452.30 4199
3452.85 4085
3453.41 4373
3453.96 4151
3454.52 4257
3455.07 4276
3455.62 3983
3456.18 4060
3456.73 4239
3457.29 4457
3457.84 4472
3458.40 4286
3458.95 4395
3459.51 4545
3460.06 4635
3460.62 4572
3461.17 4681
3461.72 4863
3462.28 4816
3462.83 4684
3463.39 4682
3463.94 4650
3464.50 4830
3465.05 4963
3465.61 4753
3466.17 4843
3466.72 5052
3467.28 4923
3467.83 4962
3468.39 5032
3468.94 4749
3469.50 5299
3470.05 5170
3470.61 5235
3471.16 4996
3471.72 5129
3472.27 5196
3472.83 4992
3473.39 5127
3473.94 5191
3474.50 5205
3475.05 5017
3475.61 5033
3476.17 4935
3476.72 5120
3477.28 5141
3477.83 5158
3478.39 5390
3478.95 5455
3479.50 5437
3480.06 5562
3480.61 5672
3481.17 5597
3481.73 5597
3482.28 5519
3482.84 5497
3483.40 5330
3483.95 5559
3484.51 5313
3485.07 5262
3485.62 5466
3486.18 5552
3486.74 5686
3487.29 5377
3487.85 5694
3488.41 5820
3488.97 6390
3489.52 6324
3490.08 6694
3490.64 7257
3491.19 7464
3491.75 7488
3492.31 7478
3492.87 7800
3493.42 7802
3493.98 7865
3494.54 7501
3495.09 7859
3495.65 7958
3496.21 8138
3496.77 7656
3497.33 7387
3497.88 7713
3498.44 7557
3499.00 7780
3499.56 8063
3500.11 8427
3500.67 9041
3501.23 9683
3501.79 10161
3502.35 10506
3502.90 11381
3503.46 12493
3504.02 13977
3504.58 14966
3505.14 15768
3505.70 16397
3506.25 16177
3506.81 15664
3507.37 15204
3507.93 14338
3508.49 13193
3509.05 11619
3509.61 10334
3510.16 9070
3510.72 8039
3511.28 7118
3511.84 6555
3512.40 6073
3512.96 5512
3513.52 5688
3514.08 5538
3514.63 5516
3515.19 5200
3515.75 5033
3516.31 5114
3516.87 5142
3517.43 4956
3517.99 5274
3518.55 5114
3519.11 5110
3519.67 5130
3520.23 4892
3520.79 5088
3521.35 5261
3521.91 5124
3522.47 5094
3523.03 5217
3523.59 5295
3524.15 4931
3524.71 5108
3525.26 5067
3525.82 5066
3526.38 5096
3526.94 4816
3527.50 4660
3528.07 4812
3528.63 4412
3529.19 4608
3529.75 4711
3530.31 4818
3530.87 4913
3531.43 5352
3531.99 5360
3532.55 5408
3533.11 5350
3533.67 5304
3534.23 5329
3534.79 5541
3535.35 5784
3535.91 5867
3536.47 5720
3537.03 5845
3537.59 5801
3538.15 5588
3538.72 5756
3539.28 5914
3539.84 5794
3540.40 5474
3540.96 5511
3541.52 5659
3542.08 5358
3542.64 5553
3543.20 5547
3543.77 5724
3544.33 5460
3544.89 5517
3545.45 5181
3546.01 4991
3546.57 4792
3547.14 5106
3547.70 4931
3548.26 4549
3548.82 4710
3549.38 4906
3549.94 4582
3550.51 4441
3551.07 4296
3551.63 4373
3552.19 4340
3552.75 4494
3553.32 4380
3553.88 4405
3554.44 4567
3555.00 4735
3555.56 4518
3556.13 4411
3556.69 4687
3557.25 4716
3557.81 5015
3558.38 4796
3558.94 4825
3559.50 4726
3560.06 4951
3560.63 4721
3561.19 4901
3561.75 4996
3562.32 4861
3562.88 4838
3563.44 4678
3564.00 4764
3564.57 4764
3565.13 4704
3565.69 4704
3566.26 4746
3566.82 4882
3567.38 4752
3567.95 4577
3568.51 4535
3569.07 4342
3569.64 4481
3570.20 4394
3570.76 4444
3571.33 4671
3571.89 4720
3572.45 4472
3573.02 4626
3573.58 4909
3574.15 5080
3574.71 5247
3575.27 5330
3575.84 5598
3576.40 5588
3576.96 5489
3577.53 5620
3578.09 5399
3578.66 5608
3579.22 5583
3579.79 5518
3580.35 5504
3580.91 5289
3581.48 4875
3582.04 4753
3582.61 4745
3583.17 4608
3583.74 4498
3584.30 4492
3584.87 4403
3585.43 4415
3585.99 4491
3586.56 4618
3587.12 4384
3587.69 4278
3588.25 4241
3588.82 4433
3589.38 4499
3589.95 4481
3590.51 4479
3591.08 4227
3591.64 4193
3592.21 4395
3592.77 4505
3593.34 4560
3593.91 4513
3594.47 4382
3595.04 4530
3595.60 4538
3596.17 4550
3596.73 4730
3597.30 4702
3597.86 4638
3598.43 4798
3599.00 4629
3599.56 4660
3600.13 4715
3600.69 4613
3601.26 4578
3601.82 4831
3602.39 4752
3602.96 4478
3603.52 4676
3604.09 4522
3604.65 4523
3605.22 4692
3605.79 4652
3606.35 4573
3606.92 4584
3607.49 4284
3608.05 4056
3608.62 4203
3609.19 4324
3609.75 4064
3610.32 4117
3610.89 4003
3611.45 4142
3612.02 4184
3612.59 4147
3613.15 4267
3613.72 4312
3614.29 4589
3614.85 4690
3615.42 4866
3615.99 5044
3616.55 5330
3617.12 5968
3617.69 6161
3618.26 6300
3618.82 6316
3619.39 6247
3619.96 6040
3620.53 5744
3621.09 5657
3621.66 5328
3622.23 5300
3622.80 4784
3623.36 4623
3623.93 4385
3624.50 4160
3625.07 4208
3625.63 3987
3626.20 4162
3626.77 4350
3627.34 4113
3627.91 4258
3628.47 4285
3629.04 4332
3629.61 4315
3630.18 4336
3630.75 4445
3631.31 4308
3631.88 4169
3632.45 4356
3633.02 4359
3633.59 4255
3634.16 4184
3634.73 4085
3635.29 4291
3635.86 4485
3636.43 4297
3637.00 4547
3637.57 4534
3638.14 4379
3638.71 4338
3639.28 4712
3639.84 4906
3640.41 4798
3640.98 5116
3641.55 5333
3642.12 5826
3642.69 5461
3643.26 5053
3643.83 4890
3644.40 4951
3644.97 5168
3645.54 5093
3646.11 4815
3646.67 4774
3647.24 4497
3647.81 4414
3648.38 4680
3648.95 4543
3649.52 4422
3650.09 4606
3650.66 4543
3651.23 4484
3651.80 4686
3652.37 4817
3652.94 4700
3653.51 4782
3654.08 4838
3654.65 4839
3655.22 4944
3655.79 5103
3656.36 4980
3656.93 4906
3657.50 5136
3658.07 5247
3658.64 5396
3659.21 5344
3659.78 5334
3660.35 5388
3660.93 5187
3661.50 5347
3662.07 5389
3662.64 4933
3663.21 4938
3663.78 4972
3664.35 4914
3664.92 4553
3665.49 4433
3666.06 4482
3666.63 4469
3667.20 4403
3667.78 4149
3668.35 4123
3668.92 4108
3669.49 4078
3670.06 4164
3670.63 3989
3671.20 4379
3671.77 4586
3672.35 4539
3672.92 4507
3673.49 4807
3674.06 4816
3674.63 4896
3675.20 4974
3675.78 4785
3676.35 4801
3676.92 4928
3677.49 4845
3678.06 4754
3678.64 4585
3679.21 4540
3679.78 4485
3680.35 4052
3680.92 4300
3681.50 4339
3682.07 4147
3682.64 4188
3683.21 4122
3683.79 4342
3684.36 4497
3684.93 4274
3685.50 4350
3686.07 4270
3686.65 4195
3687.22 4671
3687.79 4580
3688.37 4732
3688.94 4885
3689.51 4866
3690.08 5201
3690.66 5165
3691.23 4878
3691.80 4973
3692.38 5033
3692.95 5135
3693.52 4831
3694.10 4747
3694.67 5054
3695.24 4867
3695.81 4704
3696.39 4679
3696.96 4785
3697.54 4652
3698.11 4700
3698.68 4648
3699.26 4671
3699.83 4572
3700.40 4395
3700.98 4431
3701.55 4384
3702.12 4305
3702.70 4426
3703.27 4404
3703.85 4342
3704.42 4470
3704.99 4499
3705.57 4588
3706.14 4405
3706.72 4350
3707.29 4451
3707.86 4719
3708.44 4488
3709.01 4466
3709.59 4329
3710.16 4440
3710.74 4377
3711.31 4633
3711.89 4402
3712.46 4391
3713.03 4455
3713.61 4620
3714.18 4661
3714.76 4835
3715.33 4899
3715.91 4605
3716.48 4729
3717.06 4932
3717.63 5342
3718.21 5435
3718.78 5263
3719.36 5381
3719.93 5414
3720.51 5324
3721.08 5308
3721.66 5219
3722.23 5300
3722.81 4811
3723.39 4549
3723.96 4464
3724.54 4530
3725.11 4375
3725.69 4336
3726.26 4331
3726.84 4341
3727.41 4379
3727.99 4425
3728.57 4344
3729.14 4485
3729.72 4719
3730.29 4842
3730.87 4908
3731.45 4926
3732.02 4775
3732.60 4853
3733.17 4898
3733.75 4887
3734.33 4714
3734.90 4472
3735.48 4336
3736.06 4482
3736.63 4456
3737.21 4209
3737.79 4321
3738.36 4538
3738.94 4440
3739.52 4157
3740.09 3948
3740.67 4393
3741.25 4111
3741.82 4325
3742.40 4124
3742.98 4161
3743.55 4184
3744.13 4170
3744.71 4070
3745.28 4205
3745.86 4278
3746.44 4421
3747.02 4206
3747.59 4227
3748.17 4415
3748.75 4472
3749.33 4335
3749.90 4228
3750.48 4367
3751.06 4162
3751.64 4218
3752.21 4266
3752.79 4397
3753.37 4397
3753.95 4170
3754.52 4116
3755.10 4054
3755.68 4027
3756.26 4093
3756.84 4451
3757.41 4414
3757.99 4085
3758.57 4189
3759.15 4476
3759.73 4417
3760.31 4257
3760.88 4206
3761.46 4288
3762.04 4373
3762.62 4338
3763.20 4579
3763.78 4191
3764.35 4176
3764.93 4253
3765.51 4434
3766.09 4330
3766.67 4220
3767.25 4061
3767.83 3992
3768.41 4046
3768.99 4019
3769.56 4110
3770.14 4241
3770.72 4031
3771.30 3982
3771.88 4086
3772.46 4156
3773.04 4050
3773.62 4080
3774.20 4095
3774.78 4069
3775.36 3876
3775.94 4050
3776.52 3896
3777.10 3932
3777.67 3810
3778.25 4008
3778.83 3823
3779.41 3994
3779.99 4247
3780.57 3829
3781.15 3926
3781.73 3927
3782.31 4081
3782.89 4076
3783.47 3961
3784.05 3988
3784.63 3923
3785.21 3943
3785.79 4074
3786.37 4082
3786.95 4177
3787.54 4024
3788.12 4090
3788.70 4229
3789.28 4226
3789.86 4284
3790.44 4182
3791.02 4091
3791.60 4101
3792.18 3890
3792.76 3880
3793.34 4065
3793.92 4120
3794.50 3918
3795.08 3676
3795.66 3941
3796.25 4249
3796.83 3977
3797.41 3932
3797.99 3930
3798.57 4114
3799.15 4091
3799.73 4243
3800.31 4219
3800.90 4170
3801.48 4259
3802.06 4386
3802.64 4286
3803.22 4307
3803.80 4559
3804.39 4371
3804.97 4746
3805.55 5106
3806.13 4916
3806.71 5174
3807.29 5372
3807.88 5611
3808.46 5807
3809.04 5553
3809.62 5424
3810.20 5678
3810.79 5818
3811.37 5657
3811.95 5339
3812.53 5442
3813.12 5337
3813.70 5222
3814.28 5309
3814.86 4925
3815.45 4870
3816.03 4767
3816.61 4697
3817.19 5005
3817.78 4657
3818.36 4446
3818.94 4291
3819.52 4208
3820.11 4207
3820.69 4198
3821.27 4199
3821.86 4181
3822.44 3977
3823.02 3924
3823.61 3994
3824.19 3721
3824.77 3814
3825.36 3868
3825.94 3914
3826.52 3615
3827.11 3678
3827.69 3836
3828.27 3689
3828.86 3700
3829.44 3706
3830.02 3860
3830.61 3915
3831.19 3808
3831.77 3703
3832.36 3832
3832.94 3894
3833.53 3837
3834.11 3864
3834.69 3881
3835.28 4012
3835.86 3945
3836.45 4050
3837.03 4051
3837.61 3856
3838.20 4167
3838.78 4025
3839.37 4031
3839.95 3919
3840.54 3629
3841.12 3813
3841.70 3866
3842.29 3757
3842.87 3945
3843.46 3993
3844.04 3972
3844.63 3768
3845.21 3881
3845.80 3990
3846.38 4234
3846.97 3952
3847.55 3849
3848.14 4026
3848.72 4127
3849.31 3914
3849.89 3888
3850.48 4174
3851.06 4075
3851.65 4185
3852.23 4101
3852.82 4108
3853.40 3911
3853.99 4107
3854.58 3815
3855.16 4076
3855.75 4001
3856.33 4038
3856.92 4086
3857.50 4201
3858.09 4140
3858.68 4001
3859.26 4294
3859.85 4518
3860.43 4492
3861.02 4500
3861.60 4587
3862.19 4714
3862.78 4824
3863.36 4820
3863.95 5013
3864.54 4900
3865.12 4666
3865.71 4779
3866.29 4564
3866.88 4542
3867.47 4510
3868.05 4519
3868.64 4777
3869.23 4662
3869.81 4427
3870.40 4345
3870.99 4236
3871.57 4341
3872.16 4558
3872.75 4284
3873.33 4170
3873.92 4478
3874.51 4783
3875.10 4899
3875.68 4771
3876.27 4648
3876.86 4792
3877.44 4649
3878.03 4654
3878.62 4602
3879.21 4304
3879.79 4452
3880.38 4261
3880.97 4024
3881.56 4210
3882.14 4125
3882.73 4176
3883.32 4094
3883.91 3951
3884.49 3804
3885.08 3770
3885.67 3920
3886.26 3957
3886.85 3950
3887.43 3813
3888.02 3934
3888.61 4237
3889.20 4275
3889.79 4028
3890.38 4433
3890.96 4579
3891.55 4326
3892.14 4299
3892.73 4487
3893.32 4235
3893.91 4433
3894.49 4441
3895.08 4470
3895.67 4516
3896.26 4487
3896.85 4267
3897.44 4169
3898.03 4043
3898.61 4091
3899.20 4135
3899.79 4256
3900.38 4282
3900.97 4198
3901.56 4319
3902.15 4305
3902.74 4194
3903.33 4319
3903.92 4038
3904.51 3901
3905.09 4029
3905.68 3777
3906.27 3647
3906.86 3618
3907.45 3724
3908.04 3821
3908.63 3602
3909.22 3507
3909.81 3579
3910.40 3660
3910.99 3537
3911.58 3444
3912.17 3469
3912.76 3602
3913.35 3467
3913.94 3420
3914.53 3557
3915.12 3659
3915.71 3576
3916.30 3662
3916.89 3813
3917.48 3737
3918.07 3766
3918.66 3677
3919.25 3794
3919.84 3830
3920.43 3919
3921.02 3948
3921.61 3737
3922.20 3830
3922.80 3948
3923.39 3931
3923.98 3759
3924.57 3746
3925.16 4077
3925.75 4028
3926.34 3597
3926.93 3746
3927.52 3783
3928.11 3577
3928.70 3893
3929.30 3796
3929.89 3731
3930.48 3668
3931.07 3487
3931.66 3455
3932.25 3406
3932.84 3543
3933.44 3782
3934.03 3487
3934.62 3618
3935.21 3586
3935.80 3766
3936.39 3692
3936.98 3706
3937.58 3738
3938.17 3834
3938.76 3768
3939.35 3998
3939.94 3980
3940.54 3767
3941.13 4078
3941.72 4146
3942.31 4240
3942.90 4509
3943.50 4327
3944.09 4111
3944.68 4059
3945.27 4247
3945.87 4033
3946.46 3982
3947.05 3847
3947.64 3836
3948.24 3910
3948.83 3751
3949.42 3725
3950.01 3874
3950.61 3931
3951.20 3994
3951.79 3803
3952.39 3782
3952.98 3683
3953.57 3755
3954.16 4147
3954.76 4077
3955.35 3932
3955.94 3972
3956.54 4173
3957.13 3800
3957.72 3993
3958.32 4125
3958.91 4176
3959.50 3883
3960.10 3954
3960.69 4166
3961.28 3870
3961.88 3701
3962.47 3920
3963.07 3792
3963.66 3846
3964.25 3814
3964.85 3809
3965.44 4081
3966.03 4176
3966.63 4059
3967.22 3924
3967.82 4046
3968.41 4002
3969.00 3935
3969.60 3823
3970.19 3704
3970.79 3738
3971.38 3608
3971.98 3632
3972.57 3787
3973.17 3808
3973.76 3651
3974.35 3596
3974.95 3551
3975.54 3493
3976.14 3703
3976.73 3640
3977.33 3508
3977.92 3637
3978.52 3681
3979.11 3826
3979.71 4062
3980.30 3887
3980.90 3731
3981.49 3784
3982.09 3955
3982.68 3894
3983.28 4023
3983.87 3984
3984.47 3934
3985.06 3992
3985.66 3932
3986.25 3987
3986.85 3674
3987.45 3505
3988.04 3667
3988.64 3812
3989.23 3837
3989.83 3787
3990.42 3944
3991.02 4136
3991.62 4262
3992.21 4236
3992.81 4315
3993.40 4389
3994.00 4382
3994.60 4416
3995.19 4646
3995.79 4829
3996.38 4666
3996.98 4771
3997.58 4464
3998.17 4313
3998.77 4314
3999.37 4478
3999.96 4434
4000.56 4283
4001.15 4248
4001.75 4246
4002.35 4298
4002.94 4231
4003.54 4223
4004.14 4357
4004.73 4350
4005.33 4301
4005.93 4557
4006.53 4706
4007.12 4577
4007.72 4495
4008.32 4641
4008.91 4719
4009.51 4574
4010.11 4461
4010.71 4655
4011.30 4366
4011.90 4292
4012.50 4250
4013.10 4268
4013.69 4396
4014.29 4278
4014.89 4309
4015.49 4410
4016.08 4108
4016.68 4092
4017.28 4060
4017.88 4156
4018.47 3923
4019.07 3809
4019.67 4020
4020.27 3925
4020.87 3917
4021.46 4012
4022.06 4230
4022.66 4275
4023.26 4397
4023.86 4582
4024.45 4551
4025.05 4427
4025.65 4792
4026.25 4770
4026.85 5049
4027.45 5261
4028.05 5396
4028.64 5364
4029.24 5310
4029.84 5401
4030.44 5236
4031.04 4930
4031.64 4763
4032.24 4982
4032.84 4798
4033.43 4759
4034.03 4402
4034.63 4307
4035.23 4340
4035.83 4377
4036.43 4533
4037.03 4329
4037.63 4247
4038.23 4185
4038.83 4471
4039.43 4158
4040.03 4375
4040.63 4113
4041.22 4379
4041.82 4117
4042.42 4000
4043.02 4041
4043.62 4064
4044.22 4089
4044.82 4155
4045.42 4150
4046.02 4049
4046.62 4184
4047.22 4256
4047.82 4255
4048.42 4239
4049.02 4186
4049.62 4163
4050.22 4410
4050.82 4417
4051.42 4316
4052.02 4320
4052.62 4689
4053.22 4679
4053.83 4637
4054.43 4554
4055.03 4598
4055.63 4576
4056.23 4227
4056.83 4167
4057.43 4329
4058.03 4369
4058.63 4141
4059.23 3924
4059.83 3826
4060.43 3710
4061.03 3969
4061.64 3829
4062.24 3737
4062.84 3687
4063.44 3757
4064.04 4069
4064.64 3950
4065.24 3921
4065.84 3929
4066.45 3912
4067.05 4107
4067.65 4090
4068.25 4080
4068.85 3827
4069.45 4033
4070.05 4148
4070.66 4026
4071.26 4042
4071.86 4002
4072.46 3865
4073.06 3846
4073.67 3865
4074.27 3700
4074.87 3623
4075.47 3765
4076.07 3779
4076.68 3944
4077.28 3924
4077.88 3974
4078.48 3931
4079.09 3844
4079.69 3803
4080.29 3737
4080.89 3777
4081.50 4001
4082.10 3840
4082.70 3927
4083.30 3855
4083.91 3780
4084.51 3748
4085.11 3918
4085.71 4037
4086.32 3928
4086.92 3844
4087.52 3898
4088.13 3742
4088.73 3927
4089.33 3934
4089.94 3854
4090.54 3838
4091.14 3613
4091.74 3704
4092.35 3761
4092.95 3628
4093.55 3647
4094.16 3605
4094.76 3669
4095.37 3810
4095.97 3629
4096.57 3645
4097.18 3766
4097.78 3588
4098.38 3515
4098.99 3526
4099.59 3421
4100.20 3584
4100.80 3683
4101.40 3445
4102.01 3527
4102.61 3773
4103.22 3690
4103.82 3659
4104.42 3828
4105.03 3786
4105.63 3658
4106.24 3707
4106.84 3544
4107.45 3656
4108.05 3726
4108.65 3646
4109.26 3693
4109.86 3789
4110.47 3790
4111.07 3654
4111.68 3737
4112.28 3580
4112.89 3673
4113.49 3725
4114.10 3535
4114.70 3522
4115.31 3767
4115.91 4045
4116.52 3856
4117.12 3703
4117.73 3759
4118.33 4005
4118.94 3987
4119.54 4025
4120.15 3981
4120.75 3907
4121.36 3978
4121.97 3973
4122.57 4004
4123.18 3941
4123.78 3891
4124.39 4032
4124.99 4094
4125.60 3933
4126.21 3729
4126.81 3855
4127.42 4005
4128.02 3982
4128.63 4076
4129.24 3848
4129.84 3815
4130.45 3830
4131.05 3751
4131.66 3937
4132.27 3987
4132.87 4134
4133.48 4138
4134.08 4127
4134.69 4103
4135.30 4095
4135.90 4260
4136.51 4389
4137.12 4084
4137.72 4465
4138.33 4920
4138.94 4726
4139.54 4622
4140.15 4871
4140.76 4766
4141.37 4781
4141.97 4845
4142.58 4898
4143.19 5161
4143.79 5028
4144.40 4864
4145.01 4709
4145.61 4660
4146.22 4500
4146.83 4347
4147.44 4349
4148.04 4056
4148.65 3740
4149.26 3917
4149.87 3744
4150.47 3845
4151.08 3804
4151.69 4005
4152.30 3920
4152.91 3749
4153.51 3851
4154.12 3882
4154.73 4122
4155.34 3961
4155.94 3990
4156.55 3688
4157.16 3704
4157.77 3860
4158.38 3919
4158.99 3749
4159.59 3736
4160.20 3684
4160.81 3925
4161.42 3726
4162.03 4024
4162.64 4016
4163.24 4097
4163.85 4197
4164.46 4212
4165.07 4470
4165.68 4250
4166.29 4052
4166.90 4319
4167.51 4408
4168.11 4338
4168.72 4194
4169.33 4372
4169.94 4106
4170.55 4399
4171.16 4535
4171.77 4321
4172.38 4276
4172.99 4288
4173.60 4380
4174.21 4274
4174.81 4071
4175.42 4144
4176.03 4344
4176.64 4499
4177.25 4349
4177.86 4437
4178.47 4374
4179.08 4351
4179.69 4412
4180.30 4178
4180.91 4188
4181.52 4115
4182.13 4018
4182.74 4054
4183.35 4189
4183.96 3973
4184.57 3873
4185.18 4004
4185.79 4094
4186.40 3860
4187.01 3811
4187.62 3892
4188.23 3845
4188.84 3887
4189.45 3985
4190.06 4159
4190.67 4423
4191.29 4653
4191.90 4924
4192.51 5043
4193.12 5247
4193.73 5365
4194.34 5506
4194.95 6081
4195.56 5970
4196.17 5991
4196.78 5743
4197.39 5722
4198.00 5704
4198.62 5375
4199.23 5192
4199.84 5049
4200.45 4917
4201.06 4728
4201.67 4575
4202.28 4342
4202.89 4188
4203.51 4341
4204.12 4237
4204.73 4233
4205.34 3949
4205.95 3845
4206.56 3961
4207.18 4001
4207.79 4003
4208.40 3946
4209.01 3810
4209.62 3859
4210.24 3881
4210.85 3788
4211.46 3910
4212.07 3999
4212.68 4019
4213.30 4015
4213.91 4151
4214.52 4378
4215.13 4402
4215.74 4605
4216.36 4738
4216.97 4792
4217.58 4797
4218.19 4823
4218.81 5066
4219.42 5390
4220.03 5633
4220.65 5627
4221.26 5613
4221.87 5378
4222.48 5014
4223.10 4881
4223.71 5042
4224.32 4991
4224.94 5087
4225.55 5133
4226.16 5173
4226.78 5284
4227.39 5697
4228.00 5613
4228.61 5996
4229.23 6247
4229.84 6128
4230.46 6026
4231.07 6169
4231.68 5997
4232.30 6037
4232.91 6257
4233.52 6167
4234.14 6429
4234.75 6368
4235.36 6591
4235.98 6596
4236.59 6365
4237.21 5870
4237.82 5683
4238.43 5581
4239.05 5568
4239.66 5180
4240.28 4845
4240.89 4531
4241.50 4235
4242.12 4334
4242.73 4482
4243.35 4605
4243.96 4691
4244.58 4772
4245.19 4808
4245.81 4839
4246.42 5022
4247.03 5169
4247.65 5063
4248.26 5277
4248.88 5375
4249.49 5147
4250.11 5154
4250.72 5042
4251.34 4927
4251.95 4924
4252.57 5024
4253.18 4880
4253.80 4786
4254.41 4521
4255.03 4658
4255.64 4924
4256.26 4667
4256.88 4310
4257.49 4490
4258.11 4628
4258.72 4490
4259.34 4348
4259.95 4642
4260.57 4313
4261.18 4064
4261.80 4055
4262.42 4262
4263.03 4158
4263.65 4050
4264.26 4038
4264.88 4318
4265.49 4161
4266.11 4227
4266.73 4308
4267.34 4314
4267.96 4200
4268.58 3958
4269.19 3937
4269.81 4161
4270.42 4329
4271.04 4269
4271.66 4266
4272.27 3992
4272.89 3945
4273.51 3885
4274.12 3873
4274.74 4057
4275.36 4070
4275.97 4066
4276.59 4224
4277.21 3992
4277.82 4023
4278.44 3750
4279.06 3764
4279.67 3831
4280.29 3709
4280.91 3566
4281.53 3607
4282.14 3836
4282.76 3883
4283.38 3805
4283.99 3625
4284.61 3630
4285.23 3478
4285.85 3806
4286.46 3828
4287.08 3607
4287.70 3703
4288.32 3732
4288.93 3788
4289.55 3640
4290.17 3569
4290.79 3531
4291.41 3528
4292.02 3405
4292.64 3508
4293.26 3507
4293.88 3643
4294.50 3577
4295.11 3422
4295.73 3291
4296.35 3293
4296.97 3503
4297.59 3559
4298.21 3726
4298.82 3621
4299.44 3683
4300.06 3752
4300.68 3735
4301.30 3678
4301.92 3724
4302.53 3803
4303.15 3933
4303.77 3892
4304.39 3929
4305.01 3845
4305.63 3890
4306.25 3985
4306.87 3661
4307.49 3667
4308.10 3571
4308.72 3485
4309.34 3448
4309.96 3281
4310.58 3329
4311.20 3361
4311.82 3478
4312.44 3510
4313.06 3558
4313.68 3547
4314.30 3538
4314.92 3454
4315.54 3556
4316.16 3633
4316.78 3590
4317.40 3484
4318.02 3592
4318.64 3663
4319.26 3451
4319.88 3299
4320.50 3240
4321.11 3143
4321.74 3399
4322.36 3459
4322.98 3465
4323.60 3415
4324.22 3446
4324.84 3508
4325.46 3511
4326.08 3421
4326.70 3434
4327.32 3445
4327.94 3447
4328.56 3639
4329.18 3429
4329.80 3345
4330.42 3457
4331.04 3296
4331.66 3290
4332.28 3264
4332.90 3263
4333.52 3353
4334.15 3381
4334.77 3432
4335.39 3212
4336.01 3252
4336.63 3351
4337.25 3468
4337.87 3405
4338.49 3356
4339.11 3588
4339.74 3692
4340.36 3502
4340.98 3566
4341.60 3528
4342.22 3723
4342.84 3803
4343.46 3825
4344.09 3964
4344.71 4150
4345.33 4173
4345.95 4251
4346.57 4428
4347.19 4541
4347.82 4219
4348.44 4191
4349.06 4290
4349.68 4465
4350.30 3978
4350.93 3996
4351.55 3578
4352.17 3433
4352.79 3590
4353.42 3544
4354.04 3522
4354.66 3507
4355.28 3400
4355.91 3546
4356.53 3335
4357.15 3381
4357.77 3629
4358.40 3482
4359.02 3585
4359.64 3417
4360.26 3383
4360.89 3343
4361.51 3350
4362.13 3643
4362.76 3577
4363.38 3684
4364.00 3575
4364.62 3444
4365.25 3419
4365.87 3469
4366.49 3383
4367.12 3084
4367.74 3231
4368.36 3331
4368.99 3273
4369.61 3460
4370.23 3328
4370.86 3157
4371.48 3139
4372.11 3231
4372.73 3171
4373.35 3260
4373.98 3144
4374.60 3385
4375.22 3309
4375.85 3267
4376.47 3459
4377.10 3359
4377.72 3451
4378.34 3391
4378.97 3456
4379.59 3478
4380.22 3644
4380.84 3886
4381.47 3592
4382.09 3735
4382.71 3766
4383.34 3508
4383.96 3426
4384.59 3422
4385.21 3457
4385.84 3442
4386.46 3566
4387.09 3520
4387.71 3323
4388.34 3327
4388.96 3508
4389.59 3472
4390.21 3537
4390.84 3606
4391.46 3534
4392.09 3432
4392.71 3529
4393.34 3470
4393.96 3450
4394.59 3732
4395.21 3439
4395.84 3444
4396.46 3527
4397.09 3322
4397.71 3539
4398.34 3392
4398.96 3365
4399.59 3529
4400.22 3656
4400.84 3767
4401.47 3750
4402.09 3625
4402.72 3560
4403.34 3384
4403.97 3214
4404.60 3332
4405.22 3321
4405.85 3348
4406.47 3306
4407.10 3238
4407.73 3450
4408.35 3371
4408.98 3356
4409.61 3557
4410.23 3433
4410.86 3483
4411.48 3438
4412.11 3347
4412.74 3319
4413.36 3185
4413.99 3308
4414.62 3605
4415.24 3614
4415.87 3676
4416.50 3756
4417.12 3648
4417.75 3661
4418.38 3589
4419.01 3742
4419.63 3623
4420.26 3568
4420.89 3591
4421.51 3393
4422.14 3244
4422.77 3198
4423.40 3135
4424.02 2985
4424.65 2959
4425.28 3062
4425.91 3041
4426.53 3007
4427.16 3031
4427.79 2930
4428.42 2955
4429.04 2804
4429.67 3108
4430.30 3111
4430.93 3100
4431.55 3256
4432.18 3541
4432.81 3312
4433.44 3315
4434.07 3312
4434.69 3231
4435.32 3388
4435.95 3637
4436.58 3513
4437.21 3473
4437.84 3266
4438.46 3362
4439.09 3361
4439.72 3148
4440.35 3185
4440.98 3133
4441.61 2918
4442.24 2971
4442.86 3011
4443.49 2941
4444.12 3131
4444.75 3039
4445.38 3255
4446.01 3178
4446.64 3317
4447.27 3251
4447.90 3202
4448.52 3099
4449.15 3305
4449.78 3340
4450.41 3402
4451.04 3431
4451.67 3229
4452.30 3249
4452.93 3151
4453.56 3186
4454.19 3064
4454.82 3099
4455.45 3231
4456.08 3195
4456.71 3116
4457.34 2927
4457.97 3181
4458.60 3021
4459.23 3106
4459.86 2825
4460.49 2975
4461.12 3122
4461.75 3030
4462.38 3009
4463.01 2790
4463.64 2829
4464.27 2979
4464.90 2970
4465.53 2725
4466.16 2822
4466.79 2865
4467.42 3007
4468.05 2957
4468.68 2934
4469.31 3158
4469.94 3076
4470.57 2943
4471.20 3020
4471.83 3131
4472.46 3123
4473.09 3066
4473.72 2997
4474.35 3063
4474.99 2838
4475.62 2831
4476.25 2948
4476.88 2941
4477.51 2853
4478.14 2990
4478.77 2867
4479.40 2873
4480.03 2980
4480.67 2988
4481.30 3183
4481.93 3122
4482.56 3075
4483.19 3075
4483.82 3172
4484.46 3176
4485.09 3216
4485.72 3221
4486.35 3191
4486.98 3193
4487.61 3152
4488.25 3220
4488.88 3000
4489.51 3163
4490.14 3073
4490.77 2889
4491.41 2927
4492.04 2942
4492.67 2887
4493.30 2995
4493.94 2873
4494.57 2957
4495.20 2996
4495.83 2994
4496.46 2999
4497.10 3121
4497.73 3179
4498.36 3229
4498.99 3112
4499.63 3213
4500.26 3205
4500.89 3429
4501.53 3641
4502.16 3570
4502.79 3647
4503.42 3656
4504.06 3786
4504.69 3682
4505.32 3719
4505.96 3622
4506.59 3279
4507.22 3520
4507.86 3249
4508.49 3305
4509.12 3185
4509.76 3182
4510.39 3102
4511.02 3268
4511.66 3143
4512.29 3048
4512.92 2976
4513.56 3111
4514.19 3140
4514.83 2932
4515.46 2918
4516.09 2936
4516.73 2852
4517.36 3062
4517.99 2850
4518.63 2895
4519.26 2885
4519.90 3031
4520.53 3187
4521.17 3135
4521.80 3108
4522.43 2759
4523.07 3029
4523.70 3154
4524.34 2999
4524.97 3047
4525.61 3164
4526.24 3260
4526.88 3409
4527.51 3510
4528.14 3584
4528.78 3634
4529.41 3575
4530.05 3803
4530.68 4001
4531.32 3953
4531.95 3981
4532.59 3848
4533.22 3837
4533.86 4144
4534.49 4077
4535.13 3925
4535.76 3521
4536.40 3444
4537.04 3481
4537.67 3432
4538.31 3421
4538.94 3417
4539.58 3223
4540.21 3268
4540.85 3264
4541.48 3157
4542.12 3040
4542.76 3090
4543.39 3069
4544.03 3058
4544.66 3095
4545.30 2974
4545.93 3015
4546.57 2874
4547.21 3050
4547.84 3073
4548.48 3116
4549.11 3106
4549.75 3039
4550.39 3193
4551.02 3168
4551.66 3029
4552.30 3067
4552.93 3231
4553.57 3244
4554.21 3139
4554.84 3083
4555.48 3025
4556.12 2977
4556.75 3033
4557.39 3105
4558.03 2877
4558.66 2857
4559.30 2926
4559.94 2921
4560.57 2789
4561.21 2883
4561.85 2943
4562.48 2891
4563.12 2852
4563.76 2998
4564.40 2862
4565.03 3088
4565.67 2911
4566.31 2936
4566.95 3175
4567.58 3074
4568.22 3077
4568.86 3068
4569.50 2974
4570.13 3209
4570.77 3110
4571.41 3179
4572.05 3088
4572.68 3172
4573.32 3096
4573.96 3138
4574.60 2977
4575.24 3022
4575.87 3051
4576.51 2962
4577.15 2883
4577.79 2864
4578.43 2862
4579.06 2931
4579.70 2919
4580.34 2902
4580.98 3101
4581.62 2961
4582.26 2885
4582.90 3039
4583.53 3104
4584.17 3002
4584.81 2994
4585.45 3024
4586.09 3028
4586.73 2928
4587.37 2924
4588.01 3028
4588.64 3129
4589.28 2985
4589.92 2915
4590.56 2960
4591.20 3137
4591.84 3045
4592.48 3100
4593.12 3028
4593.76 3075
4594.40 2963
4595.04 2789
4595.68 2956
4596.31 3146
4596.95 3021
4597.59 2950
4598.23 2948
4598.87 3057
4599.51 3195
4600.15 2995
4600.79 3025
4601.43 3091
4602.07 3210
4602.71 3621
4603.35 3518
4603.99 3362
4604.63 3613
4605.27 3410
4605.91 3521
4606.55 3462
4607.19 3535
4607.83 3288
4608.47 3162
4609.11 3330
4609.75 3400
4610.39 3282
4611.03 3287
4611.68 3338
4612.32 3402
4612.96 3378
4613.60 3513
4614.24 3307
4614.88 3170
4615.52 3167
4616.16 3077
4616.80 3104
4617.44 3202
4618.08 3036
4618.72 2812
4619.36 2839
4620.01 2872
4620.65 2930
4621.29 3090
4621.93 3044
4622.57 2977
4623.21 2952
4623.85 2701
4624.50 2737
4625.14 2838
4625.78 2696
4626.42 2831
4627.06 2889
4627.70 3010
4628.34 2669
4628.99 2838
4629.63 2751
4630.27 2785
4630.91 3051
4631.55 2953
4632.20 2829
4632.84 2907
4633.48 2761
4634.12 2977
4634.76 3078
4635.41 3242
4636.05 3096
4636.69 2982
4637.33 3070
4637.98 3217
4638.62 3115
4639.26 3216
4639.90 3238
4640.55 3079
4641.19 3083
4641.83 3153
4642.47 3094
4643.12 3044
4643.76 3030
4644.40 3099
4645.04 3056
4645.69 3013
4646.33 2983
4646.97 2971
4647.62 2916
4648.26 3042
4648.90 2980
4649.55 3086
4650.19 3097
4650.83 3114
4651.48 2949
4652.12 2828
4652.76 2899
4653.41 2955
4654.05 3003
4654.69 3014
4655.34 2989
4655.98 2887
4656.62 2938
4657.27 2917
4657.91 2916
4658.55 2961
4659.20 3104
4659.84 3050
4660.49 3289
4661.13 3275
4661.77 3232
4662.42 3130
4663.06 3196
4663.71 3232
4664.35 3077
4664.99 3053
4665.64 3047
4666.28 3023
4666.93 2913
4667.57 2824
4668.22 2833
4668.86 2749
4669.51 2593
4670.15 2469
4670.79 2685
4671.44 2597
4672.08 2544
4672.73 2721
4673.37 2855
4674.02 2852
4674.66 2993
4675.31 2916
4675.95 2845
4676.60 2680
4677.24 2793
4677.89 2878
4678.53 2984
4679.18 2921
4679.82 2998
4680.47 3060
4681.12 3058
4681.76 3085
4682.41 3047
4683.05 3150
4683.70 3057
4684.34 3017
4684.99 3019
4685.63 2965
4686.28 2885
4686.93 2963
4687.57 3044
4688.22 2872
4688.86 2835
4689.51 2844
4690.15 2784
4690.80 3027
4691.45 2857
4692.09 2800
4692.74 3004
4693.39 2937
4694.03 2879
4694.68 3154
4695.32 3077
4695.97 3078
4696.62 3177
4697.26 3068
4697.91 3181
4698.56 3318
4699.20 3146
4699.85 3324
4700.50 3129
4701.14 3210
4701.79 3024
4702.44 2976
4703.08 2986
4703.73 2797
4704.38 2984
4705.02 3015
4705.67 2894
4706.32 2875
4706.97 3100
4707.61 3222
4708.26 3183
4708.91 3315
4709.55 3205
4710.20 3433
4710.85 3226
4711.50 3089
4712.14 3126
4712.79 3148
4713.44 3066
4714.09 3138
4714.73 2982
4715.38 2822
4716.03 2861
4716.68 2902
4717.33 2907
4717.97 2861
4718.62 2856
4719.27 2889
4719.92 2842
4720.57 3003
4721.21 3112
4721.86 3089
4722.51 3014
4723.16 2925
4723.81 3113
4724.45 3083
4725.10 3050
4725.75 3116
4726.40 3329
4727.05 3258
4727.70 3397
4728.35 3381
4728.99 3196
4729.64 3357
4730.29 3233
4730.94 3026
4731.59 2927
4732.24 2939
4732.89 2852
4733.54 3012
4734.19 2783
4734.83 2798
4735.48 2872
4736.13 3016
4736.78 3017
4737.43 3032
4738.08 3089
4738.73 3107
4739.38 3053
4740.03 3031
4740.68 3068
4741.33 3208
4741.98 3359
4742.63 3145
4743.28 3066
4743.93 3127
4744.58 3229
4745.23 3330
4745.87 3229
4746.52 3099
4747.17 3218
4747.82 3322
4748.47 3363
4749.12 3500
4749.77 3441
4750.42 3560
4751.08 3534
4751.73 3731
4752.38 3642
4753.03 3858
4753.68 3704
4754.33 3775
4754.98 3722
4755.63 3460
4756.28 3279
4756.93 3258
4757.58 3335
4758.23 3048
4758.88 2808
4759.53 2948
4760.18 2971
4760.83 2890
4761.48 2923
4762.13 2957
4762.79 2830
4763.44 2921
4764.09 3047
4764.74 3038
4765.39 2959
4766.04 2961
4766.69 2875
4767.34 2907
4767.99 2889
4768.65 2822
4769.30 2824
4769.95 2973
4770.60 2949
4771.25 2823
4771.90 2827
4772.56 2774
4773.21 2755
4773.86 2688
4774.51 2811
4775.16 2738
4775.81 2777
4776.47 2736
4777.12 2666
4777.77 2881
4778.42 2712
4779.07 2989
4779.73 2943
4780.38 2870
4781.03 2974
4781.68 2917
4782.34 2959
4782.99 2888
4783.64 2919
4784.29 2965
4784.94 2888
4785.60 2716
4786.25 2677
4786.90 2716
4787.56 2733
4788.21 2984
4788.86 2930
4789.51 2934
4790.17 3121
4790.82 3037
4791.47 2880
4792.13 2728
4792.78 2683
4793.43 2927
4794.08 2726
4794.74 2741
4795.39 2836
4796.04 2741
4796.70 2664
4797.35 2689
4798.00 2636
4798.66 2740
4799.31 2674
4799.96 2636
4800.62 2761
4801.27 2709
4801.93 2822
4802.58 2870
4803.23 2921
4803.89 2680
4804.54 2680
4805.19 2619
4805.85 2887
4806.50 2821
4807.16 2833
4807.81 2721
4808.46 2686
4809.12 2665
4809.77 2845
4810.43 2812
4811.08 2897
4811.73 2904
4812.39 2776
4813.04 2763
4813.70 2749
4814.35 2997
4815.01 3106
4815.66 3128
4816.32 3088
4816.97 3238
4817.63 3301
4818.28 3299
4818.94 3263
4819.59 3395
4820.24 3515
4820.90 3485
4821.55 3582
4822.21 3777
4822.86 3992
4823.52 3855
4824.18 4192
4824.83 4167
4825.49 4314
4826.14 4263
4826.80 4339
4827.45 4441
4828.11 4155
4828.76 4096
4829.42 3781
4830.07 3836
4830.73 3890
4831.38 3700
4832.04 3719
4832.70 3558
4833.35 3675
4834.01 3844
4834.66 3719
4835.32 3789
4835.98 3849
4836.63 3763
4837.29 3862
4837.94 3690
4838.60 3651
4839.26 3718
4839.91 3631
4840.57 3709
4841.22 3671
4841.88 3609
4842.54 3339
4843.19 3259
4843.85 3493
4844.51 3635
4845.16 3620
4845.82 3682
4846.48 3477
4847.13 3383
4847.79 3580
4848.45 3700
4849.10 3595
4849.76 3475
4850.42 3734
4851.07 3599
4851.73 3627
4852.39 3767
4853.05 3530
4853.70 3348
4854.36 3276
4855.02 3299
4855.68 3329
4856.33 3538
4856.99 3453
4857.65 3402
4858.30 3589
4858.96 3747
4859.62 3557
4860.28 3583
4860.94 3629
4861.59 3655
4862.25 3993
4862.91 4082
4863.57 3931
4864.22 3892
4864.88 3965
4865.54 4057
4866.20 3909
4866.86 4040
4867.51 3944
4868.17 3978
4868.83 3885
4869.49 3680
4870.15 3434
4870.81 3460
4871.46 3584
4872.12 3347
4872.78 3352
4873.44 3327
4874.10 3253
4874.76 3265
4875.41 3358
4876.07 3410
4876.73 3260
4877.39 3336
4878.05 3334
4878.71 3167
4879.37 3326
4880.03 3275
4880.69 2959
4881.34 2874
4882.00 3007
4882.66 3148
4883.32 3162
4883.98 3181
4884.64 3049
4885.30 3008
4885.96 2849
4886.62 2999
4887.28 3284
4887.94 3242
4888.60 3327
4889.26 3473
4889.92 3462
4890.58 3530
4891.24 3457
4891.89 3468
4892.55 3464
4893.21 3555
4893.87 3679
4894.53 3594
4895.19 3798
4895.85 3534
4896.51 3530
4897.17 3644
4897.83 3568
4898.49 3778
4899.16 3877
4899.82 3682
4900.48 3900
4901.14 3740
4901.80 3810
4902.46 3665
4903.12 3706
4903.78 3351
4904.44 3338
4905.10 3403
4905.76 3360
4906.42 3375
4907.08 3360
4907.74 3287
4908.40 3132
4909.06 3334
4909.72 3151
4910.39 3309
4911.05 3136
4911.71 3142
4912.37 3061
4913.03 3030
4913.69 2960
4914.35 2979
4915.01 2833
4915.68 2824
4916.34 2602
4917.00 2643
4917.66 2714
4918.32 2698
4918.98 2840
4919.64 2956
4920.31 2834
4920.97 2741
4921.63 2717
4922.29 2718
4922.95 2700
4923.62 2914
4924.28 2747
4924.94 2732
4925.60 2745
4926.26 2816
4926.93 2890
4927.59 2753
4928.25 2859
4928.91 2858
4929.57 2810
4930.24 2802
4930.90 2871
4931.56 3061
4932.22 3126
4932.89 2931
4933.55 2736
4934.21 2801
4934.87 2941
4935.54 2789
4936.20 2762
4936.86 2811
4937.53 2863
4938.19 3022
4938.85 2918
4939.51 2870
4940.18 2792
4940.84 2727
4941.50 2898
4942.17 2826
4942.83 2711
4943.49 2822
4944.16 2719
4944.82 2743
4945.48 2709
4946.15 2903
4946.81 2795
4947.47 2753
4948.14 2567
4948.80 2620
4949.46 2550
4950.13 2732
4950.79 2772
4951.45 2636
4952.12 2761
4952.78 2698
4953.45 2566
4954.11 2721
4954.77 2737
4955.44 2816
4956.10 2662
4956.77 2734
4957.43 2739
4958.09 2637
4958.76 2843
4959.42 2934
4960.09 2880
4960.75 2917
4961.42 3079
4962.08 3029
4962.75 3208
4963.41 3269
4964.07 3371
4964.74 3477
4965.40 3375
4966.07 3324
4966.73 3098
4967.40 3304
4968.06 3029
4968.73 2960
4969.39 2868
4970.06 2979
4970.72 2920
4971.39 2896
4972.05 2852
4972.72 3034
4973.38 3208
4974.05 2985
4974.71 2894
4975.38 3001
4976.05 2995
4976.71 3113
4977.38 2868
4978.04 2975
4978.71 2891
4979.37 2684
4980.04 2777
4980.70 2816
4981.37 2793
4982.04 3011
4982.70 2889
4983.37 2800
4984.03 2809
4984.70 3135
4985.37 3284
4986.03 3174
4986.70 3209
4987.36 2943
4988.03 3223
4988.70 3352
4989.36 3698
4990.03 3567
4990.70 3613
4991.36 3621
4992.03 3336
4992.69 3345
4993.36 3134
4994.03 3239
4994.69 3038
4995.36 3039
4996.03 2881
4996.69 2610
4997.36 2621
4998.03 2751
4998.70 2663
4999.36 2646
5000.03 2720
5000.70 2666
5001.36 2537
5002.03 2570
5002.70 2583
5003.37 2648
5004.03 2652
5004.70 2783
5005.37 2849
5006.03 3001
5006.70 2699
5007.37 2602
5008.04 2691
5008.70 2662
5009.37 2687
5010.04 2647
5010.71 2589
5011.38 2727
5012.04 2695
5012.71 2885
5013.38 2817
5014.05 2585
5014.72 2739
5015.38 2758
5016.05 2700
5016.72 2963
5017.39 2871
5018.06 2918
5018.72 3108
5019.39 3120
5020.06 2989
5020.73 2914
5021.40 2992
5022.07 3080
5022.73 3255
5023.40 3218
5024.07 2973
5024.74 3215
5025.41 3323
5026.08 3081
5026.75 3132
5027.42 3057
5028.08 3101
5028.75 2840
5029.42 2726
5030.09 2729
5030.76 2916
5031.43 2714
5032.10 2579
5032.77 2607
5033.44 2644
5034.11 2681
5034.78 2677
5035.45 2685
5036.11 2586
5036.78 2616
5037.45 2686
5038.12 2441
5038.79 2635
5039.46 2609
5040.13 2650
5040.80 2660
5041.47 2595
5042.14 2632
5042.81 2880
5043.48 2673
5044.15 2818
5044.82 2805
5045.49 2863
5046.16 3104
5046.83 3045
5047.50 2872
5048.17 2959
5048.84 2990
5049.51 2961
5050.18 2875
5050.85 2964
5051.52 2988
5052.19 2801
5052.86 2773
5053.54 2893
5054.21 2883
5054.88 2769
5055.55 2624
5056.22 2761
5056.89 2763
5057.56 2856
5058.23 2885
5058.90 2695
5059.57 2595
5060.24 2788
5060.91 2654
5061.59 2597
5062.26 2813
5062.93 2759
5063.60 2705
5064.27 2541
5064.94 2598
5065.61 2650
5066.28 2582
5066.96 2764
5067.63 2605
5068.30 2733
5068.97 2595
5069.64 2512
5070.31 2621
5070.99 2764
5071.66 2691
5072.33 2513
5073.00 2399
5073.67 2503
5074.35 2666
5075.02 2615
5075.69 2577
5076.36 2569
5077.03 2521
5077.71 2524
5078.38 2784
5079.05 3030
5079.72 2679
5080.39 2775
5081.07 2942
5081.74 3059
5082.41 2957
5083.08 2861
5083.76 2912
5084.43 2960
5085.10 2970
5085.78 2894
5086.45 2843
5087.12 2877
5087.79 3058
5088.47 3215
5089.14 3335
5089.81 3419
5090.49 3211
5091.16 3257
5091.83 3298
5092.51 3431
5093.18 3327
5093.85 3283
5094.52 3066
5095.20 3013
5095.87 2980
5096.54 2876
5097.22 2679
5097.89 2711
5098.57 2660
5099.24 2593
5099.91 2664
5100.59 2529
5101.26 2543
5101.93 2787
5102.61 2749
5103.28 2509
5103.96 2516
5104.63 2767
5105.30 2872
5105.98 2699
5106.65 2735
5107.33 2873
5108.00 2641
5108.67 2560
5109.35 2565
5110.02 2562
5110.70 2699
5111.37 2815
5112.05 2846
5112.72 2788
5113.40 2654
5114.07 2716
5114.74 2580
5115.42 2599
5116.09 2611
5116.77 2688
5117.44 2826
5118.12 2498
5118.79 2617
5119.47 2632
5120.14 2715
5120.82 2878
5121.49 2725
5122.17 2737
5122.84 2643
5123.52 2554
5124.19 2673
5124.87 2686
5125.54 2693
5126.22 2606
5126.90 2637
5127.57 2601
5128.25 2724
5128.92 2683
5129.60 2542
5130.27 2711
5130.95 2687
5131.62 2675
5132.30 2680
5132.98 2729
5133.65 2800
5134.33 2828
5135.00 2888
5135.68 2963
5136.36 2736
5137.03 2833
5137.71 2920
5138.38 3017
5139.06 3152
5139.74 3101
5140.41 3082
5141.09 3100
5141.77 3113
5142.44 2946
5143.12 2893
5143.80 2812
5144.47 2807
5145.15 2710
5145.83 2684
5146.50 2681
5147.18 2556
5147.86 2609
5148.53 2772
5149.21 2595
5149.89 2485
5150.56 2389
5151.24 2589
5151.92 2404
5152.60 2379
5153.27 2563
5153.95 2507
5154.63 2545
5155.30 2653
5155.98 2493
5156.66 2582
5157.34 2478
5158.01 2528
5158.69 2486
5159.37 2399
5160.05 2656
5160.72 2429
5161.40 2499
5162.08 2359
5162.76 2450
5163.44 2606
5164.11 2471
5164.79 2493
5165.47 2487
5166.15 2603
5166.83 2692
5167.50 2664
5168.18 2538
5168.86 2650
5169.54 2648
5170.22 2660
5170.89 2560
5171.57 2468
5172.25 2497
5172.93 2530
5173.61 2491
5174.29 2510
5174.97 2316
5175.64 2278
5176.32 2449
5177.00 2436
5177.68 2554
5178.36 2638
5179.04 2536
5179.72 2519
5180.40 2512
5181.08 2625
5181.75 2734
5182.43 2655
5183.11 2670
5183.79 2389
5184.47 2505
5185.15 2634
5185.83 2480
5186.51 2539
5187.19 2514
5187.87 2565
5188.55 2236
5189.23 2315
5189.91 2419
5190.59 2385
5191.27 2499
5191.95 2478
5192.63 2589
5193.31 2544
5193.98 2609
5194.66 2407
5195.34 2481
5196.02 2327
5196.70 2448
5197.38 2469
5198.07 2425
5198.75 2277
5199.43 2342
5200.11 2511
5200.79 2451
5201.47 2516
5202.15 2605
5202.83 2519
5203.51 2581
5204.19 2492
5204.87 2639
5205.55 2787
5206.23 2775
5206.91 2828
5207.59 2895
5208.27 3013
5208.95 2921
5209.63 3215
5210.31 3247
5211.00 3176
5211.68 3140
5212.36 2963
5213.04 3123
5213.72 2762
5214.40 2693
5215.08 2707
5215.76 2658
5216.45 2560
5217.13 2446
5217.81 2425
5218.49 2514
5219.17 2782
5219.85 2583
5220.53 2783
5221.22 2792
5221.90 2777
5222.58 2643
5223.26 2637
5223.94 2588
5224.62 2618
5225.31 2493
5225.99 2607
5226.67 2493
5227.35 2361
5228.03 2535
5228.72 2558
5229.40 2408
5230.08 2389
5230.76 2509
5231.45 2611
5232.13 2485
5232.81 2520
5233.49 2448
5234.18 2604
5234.86 2614
5235.54 2486
5236.22 2734
5236.91 2636
5237.59 2769
5238.27 2876
5238.95 2912
5239.64 2776
5240.32 2798
5241.00 2899
5241.69 2925
5242.37 2834
5243.05 2613
5243.73 2617
5244.42 2391
5245.10 2453
5245.78 2533
5246.47 2416
5247.15 2557
5247.83 2592
5248.52 2546
5249.20 2384
5249.88 2410
5250.57 2368
5251.25 2475
5251.94 2456
5252.62 2456
5253.30 2369
5253.99 2399
5254.67 2476
5255.35 2413
5256.04 2289
5256.72 2361
5257.41 2531
5258.09 2380
5258.77 2545
5259.46 2324
5260.14 2498
5260.83 2618
5261.51 2349
5262.20 2512
5262.88 2559
5263.56 2774
5264.25 2782
5264.93 2675
5265.62 2703
5266.30 2594
5266.99 2661
5267.67 2666
5268.36 2694
5269.04 2711
5269.73 2719
5270.41 2538
5271.10 2595
5271.78 2495
5272.47 2797
5273.15 2661
5273.84 2663
5274.52 2506
5275.21 2472
5275.89 2467
5276.58 2589
5277.26 2626
5277.95 2748
5278.63 2857
5279.32 2944
5280.00 3103
5280.69 3189
5281.37 3262
5282.06 3214
5282.75 3450
5283.43 3325
5284.12 3156
5284.80 3068
5285.49 2846
5286.17 2839
5286.86 2722
5287.55 2605
5288.23 2719
5288.92 2638
5289.60 2589
5290.29 2608
5290.98 2451
5291.66 2588
5292.35 2499
5293.04 2538
5293.72 2542
5294.41 2525
5295.10 2462
5295.78 2579
5296.47 2575
5297.15 2660
5297.84 2657
5298.53 2575
5299.21 2455
5299.90 2617
5300.59 2566
5301.28 2450
5301.96 2394
5302.65 2498
5303.34 2556
5304.02 2476
5304.71 2583
5305.40 2560
5306.08 2476
5306.77 2452
5307.46 2358
5308.15 2551
5308.83 2510
5309.52 2409
5310.21 2518
5310.90 2377
5311.58 2525
5312.27 2572
5312.96 2493
5313.65 2443
5314.33 2495
5315.02 2523
5315.71 2538
5316.40 2505
5317.09 2385
5317.77 2488
5318.46 2502
5319.15 2503
5319.84 2466
5320.53 2494
5321.21 2580
5321.90 2571
5322.59 2504
5323.28 2517
5323.97 2520
5324.65 2400
5325.34 2321
5326.03 2394
5326.72 2361
5327.41 2387
5328.10 2556
5328.79 2478
5329.47 2530
5330.16 2646
5330.85 2541
5331.54 2457
5332.23 2487
5332.92 2582
5333.61 2635
5334.30 2328
5334.99 2471
5335.67 2499
5336.36 2383
5337.05 2408
5337.74 2549
5338.43 2427
5339.12 2414
5339.81 2322
5340.50 2387
5341.19 2469
5341.88 2372
5342.57 2414
5343.26 2299
5343.95 2354
5344.64 2472
5345.33 2611
5346.02 2577
5346.71 2645
5347.40 2585
5348.09 2664
5348.78 2617
5349.47 2575
5350.16 2844
5350.85 2775
5351.54 2631
5352.23 2814
5352.92 2748
5353.61 2670
5354.30 2714
5354.99 2554
5355.68 2418
5356.37 2450
5357.06 2352
5357.75 2453
5358.44 2289
5359.13 2477
5359.82 2518
5360.51 2432
5361.20 2277
5361.89 2300
5362.58 2429
5363.27 2315
5363.97 2388
5364.66 2491
5365.35 2460
5366.04 2470
5366.73 2457
5367.42 2444
5368.11 2465
5368.80 2321
5369.49 2498
5370.19 2469
5370.88 2547
5371.57 2445
5372.26 2489
5372.95 2472
5373.64 2519
5374.33 2491
5375.03 2436
5375.72 2534
5376.41 2620
5377.10 2505
5377.79 2512
5378.49 2684
5379.18 2483
5379.87 2566
5380.56 2681
5381.25 2628
5381.95 2649
5382.64 2758
5383.33 2563
5384.02 2774
5384.71 2560
5385.41 2437
5386.10 2471
5386.79 2486
5387.48 2431
5388.18 2501
5388.87 2621
5389.56 2594
5390.25 2458
5390.95 2350
5391.64 2519
5392.33 2557
5393.02 2618
5393.72 2524
5394.41 2366
5395.10 2530
5395.80 2441
5396.49 2351
5397.18 2249
5397.88 2236
5398.57 2210
5399.26 2362
5399.95 2283
5400.65 2214
5401.34 2272
5402.03 2375
5402.73 2405
5403.42 2449
5404.12 2469
5404.81 2405
5405.50 2263
5406.20 2418
5406.89 2483
5407.58 2609
5408.28 2412
5408.97 2458
5409.66 2553
5410.36 2426
5411.05 2349
5411.75 2424
5412.44 2322
5413.13 2287
5413.83 2235
5414.52 2467
5415.22 2427
5415.91 2427
5416.61 2436
5417.30 2374
5417.99 2442
5418.69 2332
5419.38 2560
5420.08 2624
5420.77 2500
5421.47 2431
5422.16 2408
5422.86 2512
5423.55 2458
5424.25 2485
5424.94 2546
5425.64 2398
5426.33 2356
5427.03 2297
5427.72 2278
5428.42 2445
5429.11 2415
5429.81 2237
5430.50 2335
5431.20 2337
5431.89 2374
5432.59 2320
5433.28 2358
5433.98 2364
5434.67 2341
5435.37 2227
5436.06 2222
5436.76 2433
5437.46 2354
5438.15 2397
5438.85 2311
5439.54 2494
5440.24 2470
5440.93 2565
5441.63 2492
5442.33 2335
5443.02 2485
5443.72 2570
5444.41 2511
5445.11 2580
5445.81 2667
5446.50 2715
5447.20 2792
5447.90 2777
5448.59 2846
5449.29 2893
5449.98 2822
5450.68 2827
5451.38 2817
5452.07 2813
5452.77 2758
5453.47 2649
5454.16 2548
5454.86 2576
5455.56 2593
5456.25 2574
5456.95 2284
5457.65 2517
5458.35 2484
5459.04 2293
5459.74 2415
5460.44 2544
5461.13 2509
5461.83 2451
5462.53 2546
5463.23 2584
5463.92 2578
5464.62 2569
5465.32 2542
5466.02 2592
5466.71 2543
5467.41 2615
5468.11 2607
5468.81 2462
5469.50 2637
5470.20 2483
5470.90 2396
5471.60 2349
5472.29 2537
5472.99 2437
5473.69 2389
5474.39 2411
5475.09 2372
5475.78 2364
5476.48 2338
5477.18 2320
5477.88 2381
5478.58 2576
5479.28 2688
5479.97 2627
5480.67 2652
5481.37 2575
5482.07 2775
5482.77 2600
5483.47 2730
5484.17 2810
5484.86 2803
5485.56 2763
5486.26 2715
5486.96 2665
5487.66 2747
5488.36 2739
5489.06 2704
5489.76 2652
5490.45 2676
5491.15 2863
5491.85 3025
5492.55 2820
5493.25 2696
5493.95 2783
5494.65 2699
5495.35 2643
5496.05 2815
5496.75 2789
5497.45 2840
5498.15 3061
5498.85 2968
5499.55 2966
5500.25 2982
5500.95 3325
5501.65 3404
5502.35 3421
5503.04 3410
5503.74 3639
5504.44 3772
5505.14 3429
5505.84 3391
5506.54 3561
5507.24 3729
5507.94 3820
5508.65 4110
5509.35 3897
5510.05 3737
5510.75 3615
5511.45 3345
5512.15 3234
5512.85 3007
5513.55 2966
5514.25 2788
5514.95 2860
5515.65 2775
5516.35 2765
5517.05 2431
5517.75 2485
5518.45 2565
5519.15 2739
5519.85 2572
5520.56 2752
5521.26 2891
5521.96 2773
5522.66 2902
5523.36 3043
5524.06 2848
5524.76 2654
5525.46 2752
5526.16 2679
5526.87 2630
5527.57 2576
5528.27 2449
5528.97 2449
5529.67 2410
5530.37 2328
5531.07 2447
5531.78 2455
5532.48 2408
5533.18 2418
5533.88 2310
5534.58 2341
5535.29 2390
5535.99 2516
5536.69 2474
5537.39 2411
5538.09 2473
5538.80 2454
5539.50 2355
5540.20 2488
5540.90 2495
5541.60 2302
5542.31 2356
5543.01 2444
5543.71 2448
5544.41 2592
5545.12 2581
5545.82 2589
5546.52 2559
5547.22 2580
5547.93 2660
5548.63 2566
5549.33 2654
5550.04 2696
5550.74 2541
5551.44 2596
5552.14 2405
5552.85 2234
5553.55 2238
5554.25 2346
5554.96 2154
5555.66 2189
5556.36 2190
5557.07 2231
5557.77 2283
5558.47 2230
5559.18 2244
5559.88 2296
5560.58 2268
5561.29 2321
5561.99 2396
5562.69 2497
5563.40 2273
5564.10 2330
5564.80 2453
5565.51 2335
5566.21 2301
5566.92 2520
5567.62 2357
5568.32 2182
5569.03 2263
5569.73 2202
5570.44 2334
5571.14 2361
5571.84 2418
5572.55 2220
5573.25 2216
5573.96 2284
5574.66 2359
5575.37 2337
5576.07 2264
5576.78 2266
5577.48 2297
5578.18 2358
5578.89 2369
5579.59 2327
5580.30 2516
5581.00 2424
5581.71 2336
5582.41 2311
5583.12 2357
5583.82 2436
5584.53 2305
5585.23 2323
5585.94 2374
5586.64 2309
5587.35 2230
5588.05 2264
5588.76 2291
5589.46 2275
5590.17 2174
5590.88 2037
5591.58 2245
5592.29 2052
5592.99 2269
5593.70 2136
5594.40 2101
5595.11 2213
5595.81 2305
5596.52 2194
5597.23 2195
5597.93 2142
5598.64 2242
5599.34 2331
5600.05 2146
5600.76 2184
5601.46 2239
5602.17 2205
5602.87 2161
5603.58 2112
5604.29 2133
5604.99 2241
5605.70 2215
5606.41 2193
5607.11 2204
5607.82 2239
5608.52 2064
5609.23 2265
5609.94 2160
5610.64 2221
5611.35 2166
5612.06 2149
5612.76 2310
5613.47 2338
5614.18 2246
5614.89 2230
5615.59 2080
5616.30 2180
5617.01 2143
5617.71 2258
5618.42 2211
5619.13 2204
5619.84 2159
5620.54 2170
5621.25 1998
5621.96 1996
5622.66 1969
5623.37 2143
5624.08 2110
5624.79 2033
5625.49 2098
5626.20 2091
5626.91 2040
5627.62 2052
5628.33 2156
5629.03 2205
5629.74 2107
5630.45 2063
5631.16 2155
5631.87 2125
5632.57 2047
5633.28 2091
5633.99 2113
5634.70 2047
5635.41 2156
5636.11 2263
5636.82 2266
5637.53 2323
5638.24 2294
5638.95 2348
5639.66 2290
5640.36 2300
5641.07 2283
5641.78 2434
5642.49 2490
5643.20 2303
5643.91 2299
5644.62 2361
5645.33 2256
5646.03 2300
5646.74 2193
5647.45 2116
5648.16 2179
5648.87 2085
5649.58 2074
5650.29 2248
5651.00 2172
5651.71 2286
5652.42 2192
5653.13 2404
5653.84 2376
5654.54 2490
5655.25 2330
5655.96 2240
5656.67 2233
5657.38 2149
5658.09 2246
5658.80 2236
5659.51 2352
5660.22 2380
5660.93 2234
5661.64 2164
5662.35 2135
5663.06 2238
5663.77 2331
5664.48 2124
5665.19 2083
5665.90 2139
5666.61 2081
5667.32 1997
5668.03 2149
5668.74 2145
5669.45 2233
5670.16 2085
5670.87 2235
5671.58 2376
5672.29 2337
5673.01 2325
5673.72 2232
5674.43 2346
5675.14 2310
5675.85 2124
5676.56 2142
5677.27 2210
5677.98 1905
5678.69 1985
5679.40 1917
5680.11 1970
5680.82 2196
5681.54 2055
5682.25 2233
5682.96 2133
5683.67 2294
5684.38 2129
5685.09 2181
5685.80 2190
5686.51 2145
5687.23 2294
5687.94 2322
5688.65 2454
5689.36 2247
5690.07 2118
5690.78 2240
5691.50 2167
5692.21 2263
5692.92 2130
5693.63 2139
5694.34 2154
5695.06 2049
5695.77 2044
5696.48 2064
5697.19 2120
5697.90 2114
5698.62 2111
5699.33 2200
5700.04 2087
5700.75 2065
5701.46 2164
5702.18 1984
5702.89 2138
5703.60 2062
5704.31 2045
5705.03 1956
5705.74 2014
5706.45 2022
5707.17 1971
5707.88 2101
5708.59 2163
5709.30 2073
5710.02 1999
5710.73 2024
5711.44 1979
5712.16 2041
5712.87 2028
5713.58 2022
5714.30 2152
5715.01 2168
5715.72 2152
5716.43 1999
5717.15 2036
5717.86 1998
5718.58 2124
5719.29 2079
5720.00 1915
5720.72 1994
5721.43 2088
5722.14 2188
5722.86 2218
5723.57 2094
5724.28 2126
5725.00 2253
5725.71 2191
5726.43 2266
5727.14 2406
5727.85 2588
5728.57 2431
5729.28 2508
5730.00 2512
5730.71 2498
5731.42 2410
5732.14 2408
5732.85 2386
5733.57 2281
5734.28 2307
5735.00 2165
5735.71 2374
5736.43 2144
5737.14 2320
5737.85 2349
5738.57 2108
5739.28 2179
5740.00 2063
5740.71 2130
5741.43 2067
5742.14 2081
5742.86 2183
5743.57 2043
5744.29 1997
5745.00 2088
5745.72 2192
5746.43 2186
5747.15 2022
5747.86 2095
5748.58 2151
5749.30 2157
5750.01 2204
5750.73 2041
5751.44 2232
5752.16 2253
5752.87 2140
5753.59 2328
5754.30 2175
5755.02 2209
5755.74 2451
5756.45 2362
5757.17 2410
5757.88 2313
5758.60 2346
5759.31 2255
5760.03 2250
5760.75 2202
5761.46 2160
5762.18 2123
5762.90 2189
5763.61 2387
5764.33 2385
5765.04 2302
5765.76 2399
5766.48 2392
5767.19 2278
5767.91 2342
5768.63 2317
5769.34 2302
5770.06 2262
5770.78 2209
5771.49 2294
5772.21 2220
5772.93 2309
5773.64 2279
5774.36 2262
5775.08 2274
5775.79 2202
5776.51 2142
5777.23 2252
5777.95 2352
5778.66 2378
5779.38 2437
5780.10 2417
5780.81 2370
5781.53 2366
5782.25 2445
5782.97 2380
5783.68 2394
5784.40 2288
5785.12 2276
5785.84 2303
5786.55 2327
5787.27 2460
5787.99 2397
5788.71 2390
5789.43 2382
5790.14 2454
5790.86 2515
5791.58 2583
5792.30 2560
5793.02 2555
5793.73 2624
5794.45 2734
5795.17 2628
5795.89 2628
5796.61 2680
5797.33 2702
5798.04 2678
5798.76 2979
5799.48 3128
5800.20 3177
5800.92 3396
5801.64 3550
5802.36 3724
5803.07 3521
5803.79 3637
5804.51 3716
5805.23 3621
5805.95 3638
5806.67 3354
5807.39 3205
5808.11 2933
5808.82 2791
5809.54 2784
5810.26 2655
5810.98 2733
5811.70 2789
5812.42 2909
5813.14 3028
5813.86 2924
5814.58 3071
5815.30 3544
5816.02 3736
5816.74 4006
5817.46 4705
5818.18 4911
5818.90 4911
5819.62 4693
5820.34 4574
5821.06 4205
5821.78 3926
5822.50 3693
5823.22 3565
5823.94 3338
5824.66 3185
5825.38 3026
5826.10 3128
5826.82 3138
5827.54 3170
5828.26 3158
5828.98 3198
5829.70 3021
5830.42 2914
5831.14 2892
5831.86 2839
5832.58 2983
5833.30 2856
5834.02 3015
5834.74 3109
5835.46 3012
5836.18 2930
5836.90 2790
5837.62 2911
5838.34 2979
5839.07 2699
5839.79 2813
5840.51 2858
5841.23 2788
5841.95 2641
5842.67 2614
5843.39 2700
5844.11 2674
5844.83 2528
5845.56 2478
5846.28 2399
5847.00 2359
5847.72 2465
5848.44 2494
5849.16 2367
5849.88 2223
5850.61 2227
5851.33 2410
5852.05 2326
5852.77 2360
5853.49 2389
5854.22 2339
5854.94 2314
5855.66 2347
5856.38 2476
5857.10 2410
5857.83 2342
5858.55 2335
5859.27 2339
5859.99 2409
5860.71 2365
5861.44 2367
5862.16 2370
5862.88 2396
5863.60 2386
5864.33 2260
5865.05 2425
5865.77 2294
5866.49 2472
5867.22 2376
5867.94 2274
5868.66 2294
5869.38 2125
5870.11 2175
5870.83 2262
5871.55 2194
5872.28 2254
5873.00 2242
5873.72 2302
5874.45 2228
5875.17 2176
5875.89 2349
5876.62 2333
5877.34 2437
5878.06 2298
5878.79 2196
5879.51 2182
5880.23 2246
5880.96 2299
5881.68 2189
5882.40 2330
5883.13 2252
5883.85 2286
5884.57 2221
5885.30 2288
5886.02 2289
5886.75 2191
5887.47 2338
5888.19 2299
5888.92 2368
5889.64 2326
5890.37 2284
5891.09 2211
5891.81 2234
5892.54 2261
5893.26 2142
5893.99 2258
5894.71 2073
5895.44 2094
5896.16 2178
5896.88 2114
5897.61 2301
5898.33 2247
5899.06 2109
5899.78 2266
5900.51 2343
5901.23 2173
5901.96 2203
5902.68 2281
5903.41 2255
5904.13 2303
5904.86 2125
5905.58 2180
5906.31 2286
5907.03 2249
5907.76 2319
5908.48 2235
5909.21 2213
5909.93 2177
5910.66 2161
5911.38 2175
5912.11 2145
5912.83 2197
5913.56 2354
5914.29 2371
5915.01 2401
5915.74 2159
5916.46 1975
5917.19 2167
5917.91 2177
5918.64 2246
5919.37 2338
5920.09 2323
5920.82 2225
5921.54 2367
5922.27 2222
5923.00 2213
5923.72 2155
5924.45 2141
5925.17 2327
5925.90 2273
5926.63 2162
5927.35 2206
5928.08 2220
5928.81 2333
5929.53 2300
5930.26 2243
5930.99 2327
5931.71 2444
5932.44 2362
5933.17 2337
5933.89 2507
5934.62 2448
5935.35 2388
5936.07 2550
5936.80 2594
5937.53 2522
5938.25 2651
5938.98 2689
5939.71 2689
5940.44 2616
5941.16 2651
5941.89 2526
5942.62 2589
5943.35 2440
5944.07 2442
5944.80 2453
5945.53 2399
5946.26 2508
5946.98 2437
5947.71 2381
5948.44 2544
5949.17 2610
5949.89 2731
5950.62 2609
5951.35 2621
5952.08 2711
5952.80 2607
5953.53 2751
5954.26 2679
5954.99 2662
5955.72 2701
5956.45 2858
5957.17 2909
5957.90 2693
5958.63 2768
5959.36 2626
5960.09 2568
5960.82 2618
5961.54 2817
5962.27 2740
5963.00 2631
5963.73 2608
5964.46 2699
5965.19 2778
5965.92 2740
5966.64 2829
5967.37 2966
5968.10 3088
5968.83 3213
5969.56 3105
5970.29 3239
5971.02 3311
5971.75 3108
5972.48 3035
5973.21 3091
5973.93 2959
5974.66 2884
5975.39 2985
5976.12 3001
5976.85 3037
5977.58 2889
5978.31 2982
5979.04 3106
5979.77 2942
5980.50 3188
5981.23 3256
5981.96 3100
5982.69 3102
5983.42 3120
5984.15 3119
5984.88 3323
5985.61 3354
5986.34 3291
5987.07 3275
5987.80 3319
5988.53 3416
5989.26 3372
5989.99 3352
5990.72 3319
5991.45 3432
5992.18 3476
5992.91 3381
5993.64 3477
5994.37 3412
5995.10 3360
5995.83 3415
5996.56 3503
5997.29 3420
5998.02 3378
5998.75 3359
5999.49 3361
6000.22 3336
6000.95 3334
6001.68 3299
6002.41 3143
6003.14 3303
6003.87 3253
6004.60 3280
6005.33 3160
6006.06 3362
6006.80 3448
6007.53 3408
6008.26 3524
6008.99 3816
6009.72 4059
6010.45 4366
6011.18 4684
6011.92 4970
6012.65 5261
6013.38 5432
6014.11 5390
6014.84 5560
6015.57 5410
6016.31 4880
6017.04 4776
6017.77 4422
6018.50 4199
6019.23 3765
6019.97 3395
6020.70 3301
6021.43 3225
6022.16 3223
6022.89 2992
6023.63 2921
6024.36 2916
6025.09 2694
6025.82 2712
6026.56 2776
6027.29 2769
6028.02 2649
6028.75 2661
6029.49 2681
6030.22 2773
6030.95 2651
6031.68 2696
6032.42 2593
6033.15 2679
6033.88 2669
6034.62 2678
6035.35 2841
6036.08 2660
6036.81 2764
6037.55 2761
6038.28 2509
6039.01 2523
6039.75 2650
6040.48 2603
6041.21 2704
6041.95 2654
6042.68 2911
6043.41 2787
6044.15 2716
6044.88 2736
6045.61 2665
6046.35 2870
6047.08 2886
6047.82 2950
6048.55 2958
6049.28 3110
6050.02 2910
6050.75 3043
6051.49 3044
6052.22 3085
6052.95 3044
6053.69 2945
6054.42 2953
6055.16 2882
6055.89 3050
6056.62 2888
6057.36 2845
6058.09 2990
6058.83 3000
6059.56 2811
6060.30 2648
6061.03 2770
6061.77 2951
6062.50 2743
6063.23 2791
6063.97 2926
6064.70 2714
6065.44 2886
6066.17 2800
6066.91 2660
6067.64 2648
6068.38 2697
6069.11 2698
6069.85 2589
6070.58 2517
6071.32 2515
6072.05 2554
6072.79 2618
6073.52 2643
6074.26 2647
6075.00 2652
6075.73 2624
6076.47 2627
6077.20 2610
6077.94 2491
6078.67 2533
6079.41 2554
6080.14 2490
6080.88 2466
6081.62 2519
6082.35 2703
6083.09 2692
6083.82 2696
6084.56 2686
6085.30 2663
6086.03 2608
6086.77 2442
6087.50 2398
6088.24 2398
6088.98 2508
6089.71 2713
6090.45 2679
6091.19 2724
6091.92 2739
6092.66 2610
6093.39 2682
6094.13 2588
6094.87 2624
6095.60 2614
6096.34 2501
6097.08 2638
6097.81 2542
6098.55 2525
6099.29 2559
6100.03 2578
6100.76 2482
6101.50 2476
6102.24 2548
6102.97 2452
6103.71 2324
6104.45 2452
6105.18 2375
6105.92 2418
6106.66 2397
6107.40 2477
6108.13 2590
6108.87 2403
6109.61 2496
6110.35 2451
6111.08 2336
6111.82 2327
6112.56 2464
6113.30 2512
6114.03 2354
6114.77 2457
6115.51 2426
6116.25 2431
6116.99 2655
6117.72 2673
6118.46 2607
6119.20 2479
6119.94 2513
6120.68 2592
6121.41 2543
6122.15 2564
6122.89 2645
6123.63 2627
6124.37 2673
6125.11 2698
6125.84 2771
6126.58 2746
6127.32 2687
6128.06 2635
6128.80 2566
6129.54 2814
6130.28 2686
6131.02 2826
6131.75 2838
6132.49 2853
6133.23 2795
6133.97 2922
6134.71 2941
6135.45 2896
6136.19 2946
6136.93 2843
6137.67 2886
6138.41 2975
6139.14 2898
6139.88 2794
6140.62 2983
6141.36 2849
6142.10 2974
6142.84 2908
6143.58 2817
6144.32 3107
6145.06 2998
6145.80 2987
6146.54 2922
6147.28 2855
6148.02 2702
6148.76 2729
6149.50 2785
6150.24 2833
6150.98 2752
6151.72 2794
6152.46 2763
6153.20 2854
6153.94 2944
6154.68 2861
6155.42 2950
6156.16 3029
6156.90 3149
6157.64 3157
6158.38 3184
6159.12 3215
6159.86 3151
6160.60 3149
6161.34 3019
6162.08 3170
6162.82 3283
6163.57 3379
6164.31 3480
6165.05 3382
6165.79 3538
6166.53 3619
6167.27 3597
6168.01 3615
6168.75 3730
6169.49 3919
6170.23 4047
6170.98 4022
6171.72 3972
6172.46 4080
6173.20 4070
6173.94 4205
6174.68 4208
6175.42 3894
6176.16 3904
6176.91 3925
6177.65 3845
6178.39 3552
6179.13 3775
6179.87 3596
6180.61 3434
6181.36 3444
6182.10 3347
6182.84 3301
6183.58 3289
6184.32 3528
6185.07 3494
6185.81 3497
6186.55 3410
6187.29 3451
6188.03 3382
6188.78 3281
6189.52 3326
6190.26 3348
6191.00 3576
6191.75 3757
6192.49 3806
6193.23 3825
6193.97 4037
6194.72 4232
6195.46 4145
6196.20 3951
6196.94 3949
6197.69 4051
6198.43 4121
6199.17 4083
6199.92 4107
6200.66 4092
6201.40 4155
6202.15 4137
6202.89 4259
6203.63 4438
6204.37 4595
6205.12 5009
6205.86 5934
6206.60 6702
6207.35 7637
6208.09 8608
6208.83 9901
6209.58 11089
6210.32 11684
6211.07 11905
6211.81 11659
6212.55 11112
6213.30 10101
6214.04 8970
6214.78 7711
6215.53 6749
6216.27 5695
6217.02 5095
6217.76 4583
6218.50 4168
6219.25 3990
6219.99 3562
6220.74 3497
6221.48 3608
6222.22 3621
6222.97 3664
6223.71 3579
6224.46 3724
6225.20 3550
6225.95 3763
6226.69 3754
6227.44 3770
6228.18 3489
6228.92 3674
6229.67 3445
6230.41 3354
6231.16 3256
6231.90 3254
6232.65 3116
6233.39 3093
6234.14 3047
6234.88 3019
6235.63 2996
6236.37 3085
6237.12 3044
6237.86 3073
6238.61 3039
6239.35 3024
6240.10 3123
6240.85 2990
6241.59 2966
6242.34 2980
6243.08 3146
6243.83 3410
6244.57 3194
6245.32 3342
6246.06 3559
6246.81 3790
6247.56 3856
6248.30 4055
6249.05 4121
6249.79 4068
6250.54 4045
6251.29 4031
6252.03 3907
6252.78 3861
6253.52 3720
6254.27 3484
6255.02 3389
6255.76 3535
6256.51 3500
6257.26 3376
6258.00 3401
6258.75 3283
6259.49 3444
6260.24 3292
6260.99 3340
6261.73 3284
6262.48 3330
6263.23 3413
6263.97 3258
6264.72 3349
6265.47 3283
6266.21 3283
6266.96 3389
6267.71 3263
6268.46 3262
6269.20 3244
6269.95 3396
6270.70 3295
6271.44 3206
6272.19 3242
6272.94 3224
6273.69 3223
6274.43 3256
6275.18 3529
6275.93 3668
6276.68 3659
6277.42 3595
6278.17 3664
6278.92 3727
6279.67 3557
6280.41 3687
6281.16 3653
6281.91 3386
6282.66 3229
6283.41 3112
6284.15 3075
6284.90 3172
6285.65 3094
6286.40 3115
6287.15 3190
6287.89 3278
6288.64 3262
6289.39 3119
6290.14 3302
6290.89 3120
6291.64 3122
6292.38 3121
6293.13 3066
6293.88 3055
6294.63 2890
6295.38 2768
6296.13 2715
6296.88 2655
6297.62 2658
6298.37 2766
6299.12 2780
6299.87 2706
6300.62 2771
6301.37 2781
6302.12 2812
6302.87 2831
6303.62 2857
6304.37 3078
6305.11 3033
6305.86 2801
6306.61 2885
6307.36 2931
6308.11 2842
6308.86 2860
6309.61 2964
6310.36 2938
6311.11 2948
6311.86 2861
6312.61 2848
6313.36 2753
6314.11 2787
6314.86 2882
6315.61 2645
6316.36 2667
6317.11 2766
6317.86 2548
6318.61 2663
6319.36 2604
6320.11 2583
6320.86 2652
6321.61 2643
6322.36 2583
6323.11 2499
6323.86 2506
6324.61 2504
6325.36 2391
6326.11 2490
6326.86 2404
6327.61 2368
6328.36 2505
6329.11 2422
6329.86 2380
6330.61 2544
6331.37 2619
6332.12 2338
6332.87 2333
6333.62 2451
6334.37 2603
6335.12 2571
6335.87 2459
6336.62 2439
6337.37 2502
6338.12 2537
6338.88 2585
6339.63 2532
6340.38 2392
6341.13 2341
6341.88 2317
6342.63 2366
6343.38 2209
6344.14 2303
6344.89 2419
6345.64 2314
6346.39 2297
6347.14 2612
6347.89 2514
6348.65 2334
6349.40 2282
6350.15 2363
6350.90 2436
6351.65 2389
6352.41 2381
6353.16 2402
6353.91 2368
6354.66 2395
6355.41 2454
6356.17 2424
6356.92 2339
6357.67 2193
6358.42 2265
6359.18 2306
6359.93 2242
6360.68 2261
6361.43 2310
6362.19 2346
6362.94 2223
6363.69 2231
6364.44 2334
6365.20 2349
6365.95 2308
6366.70 2322
6367.46 2298
6368.21 2328
6368.96 2275
6369.71 2239
6370.47 2238
6371.22 2178
6371.97 2200
6372.73 2163
6373.48 2233
6374.23 2203
6374.99 2243
6375.74 2193
6376.49 2166
6377.25 2196
6378.00 2206
6378.75 2263
6379.51 2300
6380.26 2333
6381.02 2480
6381.77 2291
6382.52 2277
6383.28 2319
6384.03 2275
6384.78 2446
6385.54 2473
6386.29 2326
6387.05 2337
6387.80 2187
6388.56 2178
6389.31 2353
6390.06 2355
6390.82 2299
6391.57 2237
6392.33 2240
6393.08 2074
6393.84 2270
6394.59 2254
6395.34 2174
6396.10 2154
6396.85 2231
6397.61 2396
6398.36 2164
6399.12 2166
6399.87 2152
6400.63 2079
6401.38 2170
6402.14 2071
6402.89 2130
6403.65 2101
6404.40 2032
6405.16 2048
6405.91 2079
6406.67 2196
6407.42 2167
6408.18 2143
6408.93 2107
6409.69 2122
6410.45 2261
6411.20 2118
6411.96 2051
6412.71 2265
6413.47 2408
6414.22 2326
6414.98 2277
6415.73 2411
6416.49 2354
6417.25 2303
6418.00 2085
6418.76 2219
6419.51 2285
6420.27 2094
6421.03 2048
6421.78 2210
6422.54 2223
6423.29 2200
6424.05 2186
6424.81 2070
6425.56 2154
6426.32 2119
6427.08 2210
6427.83 2231
6428.59 2156
6429.35 2052
6430.10 2158
6430.86 2231
6431.62 2210
6432.37 2319
6433.13 2306
6433.89 2317
6434.64 2239
6435.40 2521
6436.16 2411
6436.91 2215
6437.67 2095
6438.43 2290
6439.19 2257
6439.94 2224
6440.70 2311
6441.46 2351
6442.21 2287
6442.97 2357
6443.73 2235
6444.49 2288
6445.24 2442
6446.00 2256
6446.76 2148
6447.52 2198
6448.28 2199
6449.03 2145
6449.79 2237
6450.55 2300
6451.31 2271
6452.06 2167
6452.82 2103
6453.58 2160
6454.34 2231
6455.10 2164
6455.85 2111
6456.61 2201
6457.37 2314
6458.13 2340
6458.89 2323
6459.65 2282
6460.40 2193
6461.16 2293
6461.92 2409
6462.68 2381
6463.44 2277
6464.20 2495
6464.96 2366
6465.71 2404
6466.47 2449
6467.23 2372
6467.99 2476
6468.75 2432
6469.51 2388
6470.27 2382
6471.03 2408
6471.79 2603
6472.54 2575
6473.30 2498
6474.06 2571
6474.82 2549
6475.58 2534
6476.34 2562
6477.10 2555
6477.86 2613
6478.62 2582
6479.38 2564
6480.14 2791
6480.90 2707
6481.66 2659
6482.42 2632
6483.18 2571
6483.94 2656
6484.70 2806
6485.46 2677
6486.22 2672
6486.98 2695
6487.74 2873
6488.50 2777
6489.26 2887
6490.02 2887
6490.78 2927
6491.54 2905
6492.30 2940
6493.06 2989
6493.82 3043
6494.58 3183
6495.34 3077
6496.10 3297
6496.86 3348
6497.62 3181
6498.38 3067
6499.14 3057
6499.90 3078
6500.66 3213
6501.42 3205
6502.19 3118
6502.95 3096
6503.71 3298
6504.47 3257
6505.23 3312
6505.99 3293
6506.75 3393
6507.51 3392
6508.27 3450
6509.04 3586
6509.80 3614
6510.56 3664
6511.32 3598
6512.08 3695
6512.84 3800
6513.60 3586
6514.37 3656
6515.13 3735
6515.89 3519
6516.65 3476
6517.41 3618
6518.17 3627
6518.94 3729
6519.70 3771
6520.46 3880
6521.22 3936
6521.98 4089
6522.75 4167
6523.51 4288
6524.27 4197
6525.03 4422
6525.79 4624
6526.56 4746
6527.32 4912
6528.08 5053
6528.84 4940
6529.61 4964
6530.37 4914
6531.13 5063
6531.89 5007
6532.66 5047
6533.42 5556
6534.18 6071
6534.94 6745
6535.71 7832
6536.47 8321
6537.23 9141
6538.00 9383
6538.76 9062
6539.52 8958
6540.29 8340
6541.05 7515
6541.81 6791
6542.57 5902
6543.34 5279
6544.10 4650
6544.86 4045
6545.63 3996
6546.39 3914
6547.16 3592
6547.92 3426
6548.68 3490
6549.45 3648
6550.21 3447
6550.97 3343
6551.74 3344
6552.50 3406
6553.26 3424
6554.03 3304
6554.79 3400
6555.56 3345
6556.32 3289
6557.08 3221
6557.85 3237
6558.61 3326
6559.38 3280
6560.14 3344
6560.91 3426
6561.67 3313
6562.43 3420
6563.20 3620
6563.96 3698
6564.73 3869
6565.49 3960
6566.26 3824
6567.02 3901
6567.79 3657
6568.55 3605
6569.32 3645
6570.08 3843
6570.85 3927
6571.61 3838
6572.38 3769
6573.14 3881
6573.91 3757
6574.67 3803
6575.44 4049
6576.20 4240
6576.97 4179
6577.73 4327
6578.50 4108
6579.26 4182
6580.03 4310
6580.79 4303
6581.56 4416
6582.32 4422
6583.09 4845
6583.86 4781
6584.62 4824
6585.39 4828
6586.15 4842
6586.92 4756
6587.68 4660
6588.45 4601
6589.22 4456
6589.98 4387
6590.75 4444
6591.51 4621
6592.28 4921
6593.05 4860
6593.81 4924
6594.58 5071
6595.35 5145
6596.11 4871
6596.88 4818
6597.64 4803
6598.41 4834
6599.18 4347
6599.94 4452
6600.71 4284
6601.48 4048
6602.24 3978
6603.01 3665
6603.78 3662
6604.54 3488
6605.31 3498
6606.08 3448
6606.85 3560
6607.61 3616
6608.38 3446
6609.15 3455
6609.91 3566
6610.68 3759
6611.45 3604
6612.22 3708
6612.98 3511
6613.75 3497
6614.52 3399
6615.28 3600
6616.05 3561
6616.82 3510
6617.59 3427
6618.36 3563
6619.12 3583
6619.89 3490
6620.66 3598
6621.43 3584
6622.19 3582
6622.96 3779
6623.73 4012
6624.50 3841
6625.27 3631
6626.03 3675
6626.80 3504
6627.57 3594
6628.34 3610
6629.11 3484
6629.88 3558
6630.64 3395
6631.41 3499
6632.18 3864
6632.95 3990
6633.72 4115
6634.49 4251
6635.25 4235
6636.02 4317
6636.79 4301
6637.56 4350
6638.33 4118
6639.10 3981
6639.87 3796
6640.64 3759
6641.41 3461
6642.17 3325
6642.94 3248
6643.71 3199
6644.48 3208
6645.25 3310
6646.02 3212
6646.79 3329
6647.56 3277
6648.33 3469
6649.10 3504
6649.87 3656
6650.64 3614
6651.41 3596
6652.18 3442
6652.95 3422
6653.71 3298
6654.48 3467
6655.25 3552
6656.02 3302
6656.79 3253
6657.56 3290
6658.33 3209
6659.10 3027
6659.87 3039
6660.64 3141
6661.41 3171
6662.18 3265
6662.95 3290
6663.72 3491
6664.50 3512
6665.27 3547
6666.04 3794
6666.81 3841
6667.58 3876
6668.35 3586
6669.12 3464
6669.89 3488
6670.66 3323
6671.43 3333
6672.20 3240
6672.97 3176
6673.74 3266
6674.51 3083
6675.28 3082
6676.06 3058
6676.83 3081
6677.60 3028
6678.37 2873
6679.14 2783
6679.91 2781
6680.68 2923
6681.45 2943
6682.22 3095
6683.00 3019
6683.77 3091
6684.54 3277
6685.31 3539
6686.08 3646
6686.85 3791
6687.63 3931
6688.40 3937
6689.17 3916
6689.94 3726
6690.71 3493
6691.48 3248
6692.26 3230
6693.03 3077
6693.80 3048
6694.57 2996
6695.34 2872
6696.12 2887
6696.89 2694
6697.66 2811
6698.43 2940
6699.21 2690
6699.98 2850
6700.75 2950
6701.52 2865
6702.30 2882
6703.07 2875
6703.84 2894
6704.61 3005
6705.39 2876
6706.16 2871
6706.93 2785
6707.70 2620
6708.48 2670
6709.25 2737
6710.02 2711
6710.80 2729
6711.57 2690
6712.34 2709
6713.12 2655
6713.89 2709
6714.66 2537
6715.44 2571
6716.21 2773
6716.98 2780
6717.76 2809
6718.53 2740
6719.30 2861
6720.08 2792
6720.85 2618
6721.62 2731
6722.40 2895
6723.17 2794
6723.94 2723
6724.72 2717
6725.49 2786
6726.27 2624
6727.04 2697
6727.81 2725
6728.59 2578
6729.36 2603
6730.14 2622
6730.91 2635
6731.68 2730
6732.46 2613
6733.23 2790
6734.01 2721
6734.78 2576
6735.56 2590
6736.33 2663
6737.10 2641
6737.88 2415
6738.65 2534
6739.43 2418
6740.20 2623
6740.98 2774
6741.75 2649
6742.53 2517
6743.30 2500
6744.08 2589
6744.85 2716
6745.63 2506
6746.40 2502
6747.18 2827
6747.95 2862
6748.73 2997
6749.50 2985
6750.28 3042
6751.05 2893
6751.83 2883
6752.60 2844
6753.38 2815
6754.16 2689
6754.93 2563
6755.71 2602
6756.48 2536
6757.26 2479
6758.03 2517
6758.81 2426
6759.59 2469
6760.36 2414
6761.14 2469
6761.91 2427
6762.69 2382
6763.46 2488
6764.24 2422
6765.02 2410
6765.79 2394
6766.57 2330
6767.35 2404
6768.12 2512
6768.90 2553
6769.67 2391
6770.45 2331
6771.23 2311
6772.00 2249
6772.78 2504
6773.56 2435
6774.33 2397
6775.11 2457
6775.89 2470
6776.66 2667
6777.44 2514
6778.22 2692
6778.99 2662
6779.77 2809
6780.55 2936
6781.33 2831
6782.10 2682
6782.88 2591
6783.66 2492
6784.43 2544
6785.21 2554
6785.99 2386
6786.77 2441
6787.54 2342
6788.32 2270
6789.10 2266
6789.88 2184
6790.65 2100
6791.43 2144
6792.21 2187
6792.99 2125
6793.76 2136
6794.54 2089
6795.32 2161
6796.10 2166
6796.88 2040
6797.65 2168
6798.43 2110
6799.21 2089
6799.99 2072
6800.77 2202
6801.55 2209
6802.32 2173
6803.10 2314
6803.88 2180
6804.66 2235
6805.44 2047
6806.22 2136
6806.99 2174
6807.77 2207
6808.55 2139
6809.33 2063
6810.11 2209
6810.89 2120
6811.67 2037
6812.44 2191
6813.22 2238
6814.00 2248
6814.78 2242
6815.56 2282
6816.34 2088
6817.12 2196
6817.90 2285
6818.68 2278
6819.46 2275
6820.24 2189
6821.02 2118
6821.79 2055
6822.57 2032
6823.35 2218
6824.13 2178
6824.91 2065
6825.69 2191
6826.47 2236
6827.25 2121
6828.03 2110
6828.81 2110
6829.59 2153
6830.37 2161
6831.15 2065
6831.93 2124
6832.71 2256
6833.49 2106
6834.27 2195
6835.05 2122
6835.83 2117
6836.61 2024
6837.39 2090
6838.17 2092
6838.95 2044
6839.73 2108
6840.51 2092
6841.29 2063
6842.07 2201
6842.85 2122
6843.64 2049
6844.42 2134
6845.20 2096
6845.98 2125
6846.76 2186
6847.54 2186
6848.32 2405
6849.10 2511
6849.88 2634
6850.66 2826
6851.44 2965
6852.23 3083
6853.01 3281
6853.79 3248
6854.57 3168
6855.35 3128
6856.13 2781
6856.91 2649
6857.69 2448
6858.48 2356
6859.26 2251
6860.04 2294
6860.82 2148
6861.60 2240
6862.38 2193
6863.17 2255
6863.95 2209
6864.73 2086
6865.51 2111
6866.29 2259
6867.07 2238
6867.86 2343
6868.64 2288
6869.42 2144
6870.20 2125
6870.99 2217
6871.77 2130
6872.55 2194
6873.33 2207
6874.11 2166
6874.90 2192
6875.68 2069
6876.46 2080
6877.24 2113
6878.03 2274
6878.81 2227
6879.59 2132
6880.38 2280
6881.16 2259
6881.94 2286
6882.72 2309
6883.51 2405
6884.29 2357
6885.07 2438
6885.86 2376
6886.64 2399
6887.42 2597
6888.20 2538
6888.99 2474
6889.77 2466
6890.55 2612
6891.34 2551
6892.12 2479
6892.90 2492
6893.69 2474
6894.47 2388
6895.26 2340
6896.04 2420
6896.82 2466
6897.61 2304
6898.39 2283
6899.17 2316
6899.96 2208
6900.74 2331
6901.53 2174
6902.31 2297
6903.09 2258
6903.88 2246
6904.66 2240
6905.45 2272
6906.23 2200
6907.01 2225
6907.80 2237
6908.58 2174
6909.37 2158
6910.15 2185
6910.94 2239
6911.72 2141
6912.51 2119
6913.29 2196
6914.07 2146
6914.86 2094
6915.64 2188
6916.43 2255
6917.21 2225
6918.00 2284
6918.78 2179
6919.57 2226
6920.35 2324
6921.14 2493
6921.92 2332
6922.71 2575
6923.49 2600
6924.28 2368
6925.06 2430
6925.85 2502
6926.64 2416
6927.42 2363
6928.21 2387
6928.99 2492
6929.78 2401
6930.56 2195
6931.35 2212
6932.13 2298
6932.92 2162
6933.71 2174
6934.49 2219
6935.28 2180
6936.06 2340
6936.85 2306
6937.63 2266
6938.42 2310
6939.21 2360
6939.99 2181
6940.78 2081
6941.57 2161
6942.35 2272
6943.14 2260
6943.92 2391
6944.71 2414
6945.50 2359
6946.28 2437
6947.07 2646
6947.86 2558
6948.64 2591
6949.43 2521
6950.22 2472
6951.00 2506
6951.79 2513
6952.58 2482
6953.36 2384
6954.15 2375
6954.94 2336
6955.72 2547
6956.51 2495
6957.30 2473
6958.09 2512
6958.87 2590
6959.66 2674
6960.45 2652
6961.24 2672
6962.02 2636
6962.81 2682
6963.60 2687
6964.38 2555
6965.17 2641
6965.96 2731
6966.75 2823
6967.54 2788
6968.32 2903
6969.11 2929
6969.90 2808
6970.69 2963
6971.47 2896
6972.26 2787
6973.05 2801
6973.84 2705
6974.63 2872
6975.41 2986
6976.20 2925
6976.99 3118
6977.78 3271
6978.57 3250
6979.36 3155
6980.14 3463
6980.93 3480
6981.72 3736
6982.51 3748
6983.30 3941
6984.09 4428
6984.88 4803
6985.66 5090
6986.45 5165
6987.24 5398
6988.03 5545
6988.82 5129
6989.61 4912
6990.40 4469
6991.19 4144
6991.98 3771
6992.76 3476
6993.55 3147
6994.34 3044
6995.13 3179
6995.92 3199
6996.71 3078
6997.50 3350
6998.29 3653
6999.08 3766
6999.87 4145
7000.66 4412
7001.45 4425
7002.24 4668
7003.03 4419
7003.82 4393
7004.61 3907
7005.40 3542
7006.19 3310
7006.98 3035
7007.77 2781
7008.56 2618
7009.35 2412
7010.14 2355
7010.93 2407
7011.72 2325
7012.51 2313
7013.30 2371
7014.09 2426
7014.88 2246
7015.67 2368
7016.46 2382
7017.25 2378
7018.04 2597
7018.83 2363
7019.62 2240
7020.41 2275
7021.20 2273
7021.99 2294
7022.78 2285
7023.57 2417
7024.37 2527
7025.16 2386
7025.95 2357
7026.74 2466
7027.53 2398
7028.32 2320
7029.11 2313
7029.90 2306
7030.69 2286
7031.49 2293
7032.28 2281
7033.07 2367
7033.86 2333
7034.65 2272
7035.44 2303
7036.23 2179
7037.03 2303
7037.82 2273
7038.61 2333
7039.40 2285
7040.19 2358
7040.98 2443
7041.78 2453
7042.57 2386
7043.36 2305
7044.15 2286
7044.94 2428
7045.74 2384
7046.53 2319
7047.32 2417
7048.11 2328
7048.91 2338
7049.70 2347
7050.49 2406
7051.28 2505
7052.08 2462
7052.87 2417
7053.66 2294
7054.45 2379
7055.25 2319
7056.04 2343
7056.83 2306
7057.62 2174
7058.42 2092
7059.21 1995
7060.00 2154
7060.80 2127
7061.59 2089
7062.38 2112
7063.17 2115
7063.97 2065
7064.76 2087
7065.55 2270
7066.35 2172
7067.14 2134
7067.93 2137
7068.73 2113
7069.52 2119
7070.31 2060
7071.11 2210
7071.90 2088
7072.69 2108
7073.49 1987
7074.28 1891
7075.08 1942
7075.87 2075
7076.66 2153
7077.46 2058
7078.25 1972
7079.05 2048
7079.84 2120
7080.63 2174
7081.43 2091
7082.22 2062
7083.02 2116
7083.81 2207
7084.60 2138
7085.40 1925
7086.19 2020
7086.99 2124
7087.78 1973
7088.58 1981
7089.37 1935
7090.17 1922
7090.96 1969
7091.76 1916
7092.55 1983
7093.34 1794
7094.14 1796
7094.93 1995
7095.73 1881
7096.52 1782
7097.32 1806
7098.11 1856
7098.91 1946
7099.70 1983
7100.50 1926
7101.29 1845
7102.09 1817
7102.89 1826
7103.68 1957
7104.48 1912
7105.27 1917
7106.07 1970
7106.86 1908
7107.66 1970
7108.45 1750
7109.25 1734
7110.05 1756
7110.84 1832
7111.64 1819
7112.43 1715
7113.23 1785
7114.02 1774
7114.82 1792
7115.62 1853
7116.41 1752
7117.21 1792
7118.00 1953
7118.80 1819
7119.60 1823
7120.39 1964
7121.19 2036
7121.99 1976
7122.78 1944
7123.58 1931
7124.38 1791
7125.17 1836
7125.97 1854
7126.77 1758
7127.56 1756
7128.36 1729
7129.16 1793
7129.95 1788
7130.75 1867
7131.55 1859
7132.34 1921
7133.14 1713
7133.94 1570
7134.73 1731
7135.53 1615
7136.33 1708
7137.13 1763
7137.92 1802
7138.72 1763
7139.52 1638
7140.32 1773
7141.11 1799
7141.91 1769
7142.71 1715
7143.51 1712
7144.30 1756
7145.10 1695
7145.90 1700
7146.70 1672
7147.49 1773
7148.29 1764
7149.09 1782
7149.89 1736
7150.69 1636
7151.48 1671
7152.28 1716
7153.08 1709
7153.88 1574
7154.68 1696
7155.47 1636
7156.27 1677
7157.07 1800
7157.87 1709
7158.67 1702
7159.47 1666
7160.27 1686
7161.06 1668
7161.86 1625
7162.66 1628
7163.46 1605
7164.26 1645
7165.06 1582
7165.86 1609
7166.66 1685
7167.45 1676
7168.25 1707
7169.05 1728
7169.85 1683
7170.65 1745
7171.45 1794
7172.25 1681
7173.05 1658
7173.85 1717
7174.65 1689
7175.45 1623
7176.25 1618
7177.04 1549
7177.84 1490
7178.64 1830
7179.44 1776
7180.24 1783
7181.04 1709
7181.84 1734
7182.64 1772
7183.44 1879
7184.24 2082
7185.04 2066
7185.84 2078
7186.64 2008
7187.44 1902
7188.24 1854
7189.04 1685
7189.84 1702
7190.64 1718
7191.44 1671
7192.24 1754
7193.04 1794
7193.84 1669
7194.64 1651
7195.44 1628
7196.25 1660
7197.05 1684
7197.85 1648
7198.65 1753
7199.45 1805
7200.25 1742
7201.05 1723
7201.85 1586
7202.65 1642
7203.45 1756
7204.25 1728
7205.05 1624
7205.86 1666
7206.66 1603
7207.46 1672
7208.26 1626
7209.06 1667
7209.86 1665
7210.66 1700
7211.46 1785
7212.27 1734
7213.07 1663
7213.87 1676
7214.67 1789
7215.47 1629
7216.27 1731
7217.07 1693
7217.88 1643
7218.68 1584
7219.48 1702
7220.28 1768
7221.08 1733
7221.89 1681
7222.69 1718
7223.49 1679
7224.29 1684
7225.09 1693
7225.90 1710
7226.70 1737
7227.50 1754
7228.30 1816
7229.11 1842
7229.91 1857
7230.71 1677
7231.51 1710
7232.32 1716
7233.12 1776
7233.92 1707
7234.72 1675
7235.53 1683
7236.33 1817
7237.13 1878
7237.93 1848
7238.74 1867
7239.54 1871
7240.34 2003
7241.15 2086
7241.95 2022
7242.75 2019
7243.56 1918
7244.36 1930
7245.16 1919
7245.97 1870
7246.77 1850
7247.57 1796
7248.38 1866
7249.18 1880
7249.98 1854
7250.79 1892
7251.59 1883
7252.39 1797
7253.20 1880
7254.00 1842
7254.81 1981
7255.61 1928
7256.41 1936
7257.22 1961
7258.02 1921
7258.82 1791
7259.63 1965
7260.43 1869
7261.24 1810
7262.04 1958
7262.85 1981
7263.65 2049
7264.45 1964
7265.26 1974
7266.06 1926
7266.87 1946
7267.67 1921
7268.48 1954
7269.28 1989
7270.09 2077
7270.89 2161
7271.70 2122
7272.50 2071
7273.30 2116
7274.11 2163
7274.91 2231
7275.72 2250
7276.52 2187
7277.33 2133
7278.13 2202
7278.94 2207
7279.74 2252
7280.55 2318
7281.36 2467
7282.16 2756
7282.97 3098
7283.77 3588
7284.58 3876
7285.38 4029
7286.19 4225
7286.99 4248
7287.80 4099
7288.60 3863
7289.41 3559
7290.22 3355
7291.02 2908
7291.83 2654
7292.63 2473
7293.44 2418
7294.25 2440
7295.05 2387
7295.86 2242
7296.66 2230
7297.47 2216
7298.28 2135
7299.08 2265
7299.89 2168
7300.70 2318
7301.50 2393
7302.31 2367
7303.11 2387
7303.92 2330
7304.73 2321
7305.53 2446
7306.34 2402
7307.15 2437
7307.95 2378
7308.76 2443
7309.57 2497
7310.37 2770
7311.18 2736
7311.99 2667
7312.80 2762
7313.60 2909
7314.41 2835
7315.22 2754
7316.02 2785
7316.83 2722
7317.64 2995
7318.45 2947
7319.25 3100
7320.06 3232
7320.87 3580
7321.68 4115
7322.48 3969
7323.29 4186
7324.10 3946
7324.91 3720
7325.71 3441
7326.52 3262
7327.33 3015
7328.14 2636
7328.95 2491
7329.75 2381
7330.56 2270
7331.37 2259
7332.18 2256
7332.99 2082
7333.79 2065
7334.60 2080
7335.41 2109
7336.22 2169
7337.03 2172
7337.84 2243
7338.64 2189
7339.45 2205
7340.26 2187
7341.07 2211
7341.88 2195
7342.69 2113
7343.50 2036
7344.30 1985
7345.11 2035
7345.92 2155
7346.73 1943
7347.54 2119
7348.35 2140
7349.16 2111
7349.97 2224
7350.78 2134
7351.58 2151
7352.39 2153
7353.20 2123
7354.01 1982
7354.82 2140
7355.63 2142
7356.44 2166
7357.25 2107
7358.06 2107
7358.87 2135
7359.68 2259
7360.49 2288
7361.30 2257
7362.11 2187
7362.92 2260
7363.73 2228
7364.54 2357
7365.35 2338
7366.16 2231
7366.97 2286
7367.78 2361
7368.59 2339
7369.40 2298
7370.21 2200
7371.02 2146
7371.83 2159
7372.64 2301
7373.45 2370
7374.26 2199
7375.07 2251
7375.88 2309
7376.69 2296
7377.50 2325
7378.31 2466
7379.12 2476
7379.93 2623
7380.74 2709
7381.55 2955
7382.37 3074
7383.18 3033
7383.99 3034
7384.80 2882
7385.61 2752
7386.42 2580
7387.23 2510
7388.04 2426
7388.85 2309
7389.67 2231
7390.48 2242
7391.29 2111
7392.10 2079
7392.91 2149
7393.72 2058
7394.53 2088
7395.35 2067
7396.16 2168
7396.97 2225
7397.78 2292
7398.59 2251
7399.40 2453
7400.22 2640
7401.03 2870
7401.84 2953
7402.65 3070
7403.46 2844
7404.28 2745
7405.09 2643
7405.90 2461
7406.71 2404
7407.52 2323
7408.34 2225
7409.15 2196
7409.96 2252
7410.77 2089
7411.59 2000
7412.40 1926
7413.21 1881
7414.02 1788
7414.84 1792
7415.65 1861
7416.46 1926
7417.27 1841
7418.09 1834
7418.90 1871
7419.71 1865
7420.53 1881
7421.34 1790
7422.15 1814
7422.97 1899
7423.78 1711
7424.59 1760
7425.40 1765
7426.22 1776
7427.03 1811
7427.84 1763
7428.66 1712
7429.47 1664
7430.28 1671
7431.10 1713
7431.91 1742
7432.73 1709
7433.54 1636
7434.35 1766
7435.17 1744
7435.98 1567
7436.79 1765
7437.61 1653
7438.42 1755
7439.24 1780
7440.05 1776
7440.86 1691
7441.68 1731
7442.49 1815
7443.31 1763
7444.12 1648
7444.94 1776
7445.75 1681
7446.56 1609
7447.38 1551
7448.19 1716
7449.01 1599
7449.82 1570
7450.64 1682
7451.45 1630
7452.27 1544
7453.08 1590
7453.90 1619
7454.71 1645
7455.52 1673
7456.34 1560
7457.15 1616
7457.97 1625
7458.78 1659
7459.60 1730
7460.42 1682
7461.23 1702
7462.05 1692
7462.86 1599
7463.68 1550
7464.49 1643
7465.31 1704
7466.12 1744
7466.94 1727
7467.75 1838
7468.57 1803
7469.38 1732
7470.20 1728
7471.02 1753
7471.83 1725
7472.65 1758
7473.46 1748
7474.28 1641
7475.10 1712
7475.91 1598
7476.73 1550
7477.54 1590
7478.36 1597
7479.18 1559
7479.99 1501
7480.81 1612
7481.62 1685
7482.44 1558
7483.26 1521
7484.07 1565
7484.89 1654
7485.71 1591
7486.52 1674
7487.34 1586
7488.16 1568
7488.97 1626
7489.79 1639
7490.61 1531
7491.42 1567
7492.24 1570
7493.06 1580
7493.87 1542
7494.69 1408
7495.51 1385
7496.33 1420
7497.14 1591
7497.96 1544
7498.78 1524
7499.59 1395
7500.41 1486
7501.23 1460
7502.05 1358
7502.86 1365
7503.68 1302
7504.50 1538
7505.32 1555
7506.13 1530
7506.95 1500
7507.77 1469
7508.59 1463
7509.40 1496
7510.22 1535
7511.04 1432
7511.86 1551
7512.68 1420
7513.49 1413
7514.31 1423
7515.13 1420
7515.95 1520
7516.77 1476
7517.59 1424
7518.40 1445
7519.22 1454
7520.04 1412
7520.86 1346
7521.68 1397
7522.50 1458
7523.31 1494
7524.13 1563
7524.95 1478
7525.77 1479
7526.59 1408
7527.41 1505
7528.23 1426
7529.05 1399
7529.86 1427
7530.68 1433
7531.50 1543
7532.32 1525
7533.14 1512
7533.96 1565
7534.78 1449
7535.60 1542
7536.42 1551
7537.24 1463
7538.06 1468
7538.88 1539
7539.70 1487
7540.51 1489
7541.33 1454
7542.15 1484
7542.97 1374
7543.79 1355
7544.61 1484
7545.43 1450
7546.25 1571
7547.07 1522
7547.89 1527
7548.71 1578
7549.53 1569
7550.35 1568
7551.17 1426
7551.99 1398
7552.81 1557
7553.63 1633
7554.45 1627
7555.27 1581
7556.09 1536
7556.91 1590
7557.73 1600
7558.56 1572
7559.38 1555
7560.20 1717
7561.02 1592
7561.84 1625
7562.66 1654
7563.48 1662
7564.30 1555
7565.12 1558
7565.94 1588
7566.76 1488
7567.58 1520
7568.40 1465
7569.23 1483
7570.05 1493
7570.87 1581
7571.69 1460
7572.51 1501
7573.33 1470
7574.15 1454
7574.97 1463
7575.80 1448
7576.62 1450
7577.44 1459
7578.26 1489
7579.08 1572
7579.90 1509
7580.73 1501
7581.55 1537
7582.37 1444
7583.19 1405
7584.01 1483
7584.83 1544
7585.66 1431
7586.48 1447
7587.30 1520
7588.12 1591
7588.95 1660
7589.77 1628
7590.59 1596
7591.41 1641
7592.23 1651
7593.06 1645
7593.88 1643
7594.70 1565
7595.52 1598
7596.35 1633
7597.17 1565
7597.99 1639
7598.81 1612
7599.64 1665
7600.46 1664
7601.28 1672
7602.11 1738
7602.93 1699
7603.75 1700
7604.57 1793
7605.40 1829
7606.22 1784
7607.04 1749
7607.87 1782
7608.69 1856
7609.51 1691
7610.34 1694
7611.16 1555
7611.98 1531
7612.81 1548
7613.63 1696
7614.45 1768
7615.28 1673
7616.10 1645
7616.92 1593
7617.75 1715
7618.57 1712
7619.40 1677
7620.22 1658
7621.04 1684
7621.87 1665
7622.69 1633
7623.52 1580
7624.34 1582
7625.16 1616
7625.99 1714
7626.81 1629
7627.64 1626
7628.46 1577
7629.28 1773
7630.11 1877
7630.93 1962
7631.76 2122
7632.58 2197
7633.41 2144
7634.23 2125
7635.06 2039
7635.88 1969
7636.71 1985
7637.53 1830
7638.36 1784
7639.18 1597
7640.01 1515
7640.83 1522
7641.66 1547
7642.48 1551
7643.31 1427
7644.13 1531
7644.96 1497
7645.78 1478
7646.61 1438
7647.43 1471
7648.26 1486
7649.08 1477
7649.91 1396
7650.73 1330
7651.56 1371
7652.38 1430
7653.21 1414
7654.04 1348
7654.86 1359
7655.69 1370
7656.51 1389
7657.34 1317
7658.16 1288
7658.99 1352
7659.82 1327
7660.64 1355
7661.47 1431
7662.29 1370
7663.12 1325
7663.95 1379
7664.77 1296
7665.60 1374
7666.43 1413
7667.25 1363
7668.08 1351
7668.91 1313
7669.73 1429
7670.56 1447
7671.38 1313
7672.21 1410
7673.04 1486
7673.87 1370
7674.69 1380
7675.52 1329
7676.35 1342
7677.17 1302
7678.00 1378
7678.83 1253
7679.65 1297
7680.48 1229
7681.31 1274
7682.13 1259
7682.96 1239
7683.79 1236
7684.62 1253
7685.44 1381
7686.27 1501
7687.10 1445
7687.93 1334
7688.75 1418
7689.58 1424
7690.41 1449
7691.24 1365
7692.06 1369
7692.89 1478
7693.72 1399
7694.55 1276
7695.38 1345
7696.20 1322
7697.03 1371
7697.86 1398
7698.69 1356
7699.52 1296
7700.34 1358
7701.17 1410
7702.00 1333
7702.83 1437
7703.66 1380
7704.49 1370
7705.31 1390
7706.14 1423
7706.97 1406
7707.80 1493
7708.63 1406
7709.46 1365
7710.29 1364
7711.11 1479
7711.94 1408
7712.77 1418
7713.60 1399
7714.43 1412
7715.26 1363
7716.09 1328
7716.92 1334
7717.75 1423
7718.58 1346
7719.40 1358
7720.23 1384
7721.06 1381
7721.89 1361
7722.72 1360
7723.55 1493
7724.38 1406
7725.21 1448
7726.04 1522
7726.87 1357
7727.70 1401
7728.53 1409
7729.36 1383
7730.19 1311
7731.02 1221
7731.85 1332
7732.68 1453
7733.51 1394
7734.34 1356
7735.17 1429
7736.00 1399
7736.83 1370
7737.66 1390
7738.49 1343
7739.32 1408
7740.15 1316
7740.98 1354
7741.81 1494
7742.64 1501
7743.47 1438
7744.30 1460
7745.13 1601
7745.96 1791
7746.79 1787
7747.62 1828
7748.45 2001
7749.29 2088
7750.12 2159
7750.95 2099
7751.78 1991
7752.61 1841
7753.44 1702
7754.27 1667
7755.10 1643
7755.93 1503
7756.76 1439
7757.60 1354
7758.43 1384
7759.26 1373
7760.09 1419
7760.92 1393
7761.75 1394
7762.58 1378
7763.42 1368
7764.25 1427
7765.08 1442
7765.91 1400
7766.74 1295
7767.57 1280
7768.41 1446
7769.24 1367
7770.07 1220
7770.90 1275
7771.73 1158
7772.57 1253
7773.40 1277
7774.23 1243
7775.06 1270
7775.90 1213
7776.73 1296
7777.56 1335
7778.39 1302
7779.22 1298
7780.06 1344
7780.89 1309
7781.72 1324
7782.55 1363
7783.39 1266
7784.22 1234
7785.05 1330
7785.89 1359
7786.72 1382
7787.55 1416
7788.38 1438
7789.22 1436
7790.05 1384
7790.88 1383
7791.72 1462
7792.55 1390
7793.38 1414
7794.22 1449
7795.05 1315
7795.88 1331
7796.72 1283
7797.55 1312
7798.38 1390
7799.22 1387
7800.05 1368
7800.88 1228
7801.72 1295
7802.55 1435
7803.38 1354
7804.22 1406
7805.05 1357
7805.89 1424
7806.72 1367
7807.55 1344
7808.39 1414
7809.22 1451
7810.06 1405
7810.89 1473
7811.72 1375
7812.56 1315
7813.39 1410
7814.23 1324
7815.06 1357
7815.89 1370
7816.73 1407
7817.56 1435
7818.40 1517
7819.23 1441
7820.07 1348
7820.90 1347
7821.74 1399
7822.57 1475
7823.41 1427
7824.24 1367
7825.08 1384
7825.91 1405
7826.75 1376
7827.58 1342
7828.42 1332
7829.25 1395
7830.09 1463
7830.92 1368
7831.76 1283
7832.59 1357
7833.43 1361
7834.26 1281
7835.10 1434
7835.93 1433
7836.77 1434
7837.60 1367
7838.44 1272
7839.28 1407
7840.11 1354
7840.95 1296
7841.78 1319
7842.62 1380
7843.45 1369
7844.29 1332
7845.13 1348
7845.96 1349
7846.80 1411
7847.63 1309
7848.47 1436
7849.31 1335
7850.14 1375
7850.98 1383
7851.82 1414
7852.65 1428
7853.49 1393
7854.32 1432
7855.16 1439
7856.00 1461
7856.83 1460
7857.67 1504
7858.51 1585
7859.34 1683
7860.18 1655
7861.02 1668
7861.85 1795
7862.69 1758
7863.53 1569
7864.37 1533
7865.20 1418
7866.04 1415
7866.88 1382
7867.71 1384
7868.55 1413
7869.39 1390
7870.23 1242
7871.06 1374
7871.90 1504
7872.74 1499
7873.57 1421
7874.41 1388
7875.25 1379
7876.09 1372
7876.93 1388
7877.76 1407
7878.60 1432
7879.44 1509
7880.28 1400
7881.11 1447
7881.95 1422
7882.79 1351
7883.63 1434
7884.47 1391
7885.30 1381
7886.14 1426
7886.98 1443
7887.82 1357
7888.66 1279
7889.50 1389
7890.33 1415
7891.17 1428
7892.01 1397
7892.85 1504
7893.69 1468
7894.53 1423
7895.36 1387
7896.20 1452
7897.04 1488
7897.88 1459
7898.72 1558
7899.56 1586
7900.40 1513
7901.24 1563
7902.08 1651
7902.91 1672
7903.75 1734
7904.59 1710
7905.43 1658
7906.27 1602
7907.11 1528
7907.95 1551
7908.79 1563
7909.63 1518
7910.47 1498
7911.31 1575
7912.15 1551
7912.99 1585
7913.83 1616
7914.67 1667
7915.50 1655
7916.34 1647
7917.18 1676
7918.02 1849
7918.86 1799
7919.70 1756
7920.54 1711
7921.38 1699
7922.22 1721
7923.06 1604
7923.90 1552
7924.74 1494
7925.58 1425
7926.42 1390
7927.27 1388
7928.11 1354
7928.95 1373
7929.79 1298
7930.63 1308
7931.47 1365
7932.31 1373
7933.15 1405
7933.99 1337
7934.83 1301
7935.67 1340
7936.51 1333
7937.35 1200
7938.19 1316
7939.03 1379
7939.88 1311
7940.72 1338
7941.56 1275
7942.40 1315
7943.24 1352
7944.08 1283
7944.92 1305
7945.76 1301
7946.60 1393
7947.45 1321
7948.29 1374
7949.13 1363
7949.97 1304
7950.81 1292
7951.65 1246
7952.50 1297
7953.34 1319
7954.18 1354
7955.02 1305
7955.86 1297
7956.70 1314
7957.55 1262
7958.39 1315
7959.23 1322
7960.07 1343
7960.91 1390
7961.76 1252
7962.60 1192
7963.44 1274
7964.28 1239
7965.13 1288
7965.97 1396
7966.81 1313
7967.65 1337
7968.50 1238
7969.34 1306
7970.18 1225
7971.02 1341
7971.87 1376
7972.71 1304
7973.55 1275
7974.39 1393
7975.24 1272
7976.08 1294
7976.92 1208
7977.77 1309
7978.61 1421
7979.45 1399
7980.30 1360
7981.14 1367
7981.98 1361
7982.83 1357
7983.67 1324
7984.51 1327
7985.36 1335
7986.20 1276
7987.04 1350
7987.89 1462
7988.73 1407
7989.57 1460
7990.42 1438
7991.26 1364
7992.10 1331
7992.95 1340
7993.79 1276
7994.64 1291
7995.48 1309
7996.32 1280
7997.17 1298
7998.01 1288
7998.86 1265
7999.70 1311
8000.54 1316
8001.39 1295
8002.23 1268
8003.08 1210
8003.92 1279
8004.77 1251
8005.61 1217
8006.45 1214
8007.30 1239
8008.14 1207
8008.99 1254
8009.83 1234
8010.68 1189
8011.52 1311
8012.37 1264
8013.21 1295
8014.06 1290
8014.90 1184
8015.75 1218
8016.59 1239
8017.44 1291
8018.28 1326
8019.13 1293
8019.97 1169
8020.82 1232
8021.66 1221
8022.51 1209
8023.35 1209
8024.20 1264
8025.05 1221
8025.89 1191
8026.74 1348
8027.58 1305
8028.43 1246
8029.27 1243
8030.12 1232
8030.96 1166
8031.81 1172
8032.66 1284
8033.50 1299
8034.35 1222
8035.19 1153
8036.04 1213
8036.89 1284
8037.73 1299
8038.58 1204
8039.43 1146
8040.27 1136
8041.12 1160
8041.96 1143
8042.81 1204
8043.66 1174
8044.50 1174
8045.35 1217
8046.20 1154
8047.04 1237
8047.89 1214
8048.74 1113
8049.58 1130
8050.43 1164
8051.28 1195
8052.12 1227
8052.97 1215
8053.82 1211
8054.67 1168
8055.51 1182
8056.36 1193
8057.21 1098
8058.05 1143
8058.90 1070
8059.75 1127
8060.60 1174
8061.44 1184
8062.29 1083
8063.14 1116
8063.99 1167
8064.83 1180
8065.68 1120
8066.53 1159
8067.38 1195
8068.22 1148
8069.07 1269
8069.92 1236
8070.77 1214
8071.62 1138
8072.46 1192
8073.31 1268
8074.16 1211
8075.01 1127
8075.86 1220
8076.71 1230
8077.55 1154
8078.40 1114
8079.25 1164
8080.10 1225
8080.95 1256
8081.80 1280
8082.64 1234
8083.49 1244
8084.34 1201
8085.19 1102
8086.04 1139
8086.89 1152
8087.74 1135
8088.58 1055
8089.43 1066
8090.28 1107
8091.13 1192
8091.98 1104
8092.83 1244
8093.68 1216
8094.53 1063
8095.38 1175
8096.23 1181
8097.08 1290
8097.93 1216
8098.77 1162
8099.62 1240
8100.47 1213
8101.32 1160
8102.17 1202
8103.02 1168
8103.87 1174
8104.72 1178
8105.57 1148
8106.42 1160
8107.27 1291
8108.12 1204
8108.97 1210
8109.82 1294
8110.67 1205
8111.52 1222
8112.37 1140
8113.22 1151
8114.07 1226
8114.92 1210
8115.77 1248
8116.62 1169
8117.47 1181
8118.32 1280
8119.17 1336
8120.02 1276
8120.87 1335
8121.72 1249
8122.58 1240
8123.43 1243
8124.28 1289
8125.13 1263
8125.98 1249
8126.83 1310
8127.68 1286
8128.53 1278
8129.38 1327
8130.23 1449
8131.08 1358
8131.94 1387
8132.79 1320
8133.64 1408
8134.49 1526
8135.34 1419
8136.19 1412
8137.04 1345
8137.89 1396
8138.75 1404
8139.60 1520
8140.45 1490
8141.30 1487
8142.15 1614
8143.00 1621
8143.86 1514
8144.71 1524
8145.56 1586
8146.41 1596
8147.26 1476
8148.12 1519
8148.97 1525
8149.82 1350
8150.67 1457
8151.52 1491
8152.38 1434
8153.23 1469
8154.08 1511
8154.93 1535
8155.78 1552
8156.64 1549
8157.49 1680
8158.34 1526
8159.19 1496
8160.05 1446
8160.90 1366
8161.75 1369
8162.61 1359
8163.46 1312
8164.31 1322
8165.16 1323
8166.02 1263
8166.87 1423
8167.72 1391
8168.58 1379
8169.43 1377
8170.28 1351
8171.14 1322
8171.99 1435
8172.84 1428
8173.70 1383
8174.55 1497
8175.40 1459
8176.26 1322
8177.11 1282
8177.96 1274
8178.82 1329
8179.67 1307
8180.52 1275
8181.38 1275
8182.23 1290
8183.08 1170
8183.94 1226
8184.79 1279
8185.65 1294
8186.50 1235
8187.35 1190
8188.21 1130
8189.06 1229
8189.92 1226
8190.77 1174
8191.63 1238
8192.48 1229
8193.33 1242
8194.19 1088
8195.04 1135
8195.90 1228
8196.75 1237
8197.61 1080
8198.46 1236
8199.32 1258
8200.17 1278
8201.02 1297
8201.88 1182
8202.73 1096
8203.59 1082
8204.44 1190
8205.30 1283
8206.15 1258
8207.01 1186
8207.86 1281
8208.72 1255
8209.57 1308
8210.43 1325
8211.29 1224
8212.14 1286
8213.00 1274
8213.85 1304
8214.71 1260
8215.56 1213
8216.42 1300
8217.27 1312
8218.13 1282
8218.98 1334
8219.84 1312
8220.70 1248
8221.55 1284
8222.41 1235
8223.26 1227
8224.12 1263
8224.98 1215
8225.83 1300
8226.69 1295
8227.54 1333
8228.40 1234
8229.26 1204
8230.11 1204
8230.97 1264
8231.83 1254
8232.68 1161
8233.54 1222
8234.39 1172
8235.25 1191
8236.11 1141
8236.96 1220
8237.82 1262
8238.68 1169
8239.53 1133
8240.39 1130
8241.25 1233
8242.11 1236
8242.96 1265
8243.82 1339
8244.68 1217
8245.53 1309
8246.39 1187
8247.25 1078
8248.10 1176
8248.96 1213
8249.82 1225
8250.68 1157
8251.53 1265
8252.39 1269
8253.25 1241
8254.11 1163
8254.96 1182
8255.82 1201
8256.68 1331
8257.54 1196
8258.39 1292
8259.25 1263
8260.11 1196
8260.97 1190
8261.83 1189
8262.68 1248
8263.54 1200
8264.40 1208
8265.26 1248
8266.12 1232
8266.97 1172
8267.83 1132
8268.69 1138
8269.55 1179
8270.41 1188
8271.27 1163
8272.12 1173
8272.98 1243
8273.84 1147
8274.70 1242
8275.56 1140
8276.42 1139
8277.28 1200
8278.13 1210
8278.99 1311
8279.85 1229
8280.71 1237
8281.57 1189
8282.43 1232
8283.29 1202
8284.15 1223
8285.01 1287
8285.87 1299
8286.72 1291
8287.58 1199
8288.44 1118
8289.30 1132
8290.16 1251
8291.02 1258
8291.88 1361
8292.74 1272
8293.60 1236
8294.46 1265
8295.32 1292
8296.18 1279
8297.04 1231
8297.90 1320
8298.76 1387
8299.62 1401
8300.48 1352
8301.34 1284
8302.20 1346
8303.06 1369
8303.92 1264
8304.78 1309
8305.64 1329
8306.50 1333
8307.36 1326
8308.22 1325
8309.08 1320
8309.94 1299
8310.80 1370
8311.66 1302
8312.52 1360
8313.38 1450
8314.24 1397
8315.10 1494
8315.96 1573
8316.83 1492
8317.69 1583
8318.55 1685
8319.41 1698
8320.27 1580
8321.13 1442
8321.99 1472
8322.85 1431
8323.71 1314
8324.57 1322
8325.44 1387
8326.30 1391
8327.16 1445
8328.02 1380
8328.88 1332
8329.74 1339
8330.60 1405
8331.47 1489
8332.33 1427
8333.19 1348
8334.05 1361
8334.91 1436
8335.77 1461
8336.64 1337
8337.50 1401
8338.36 1302
8339.22 1360
8340.08 1319
8340.94 1329
8341.81 1370
8342.67 1445
8343.53 1437
8344.39 1401
8345.26 1434
8346.12 1446
8346.98 1486
8347.84 1469
8348.71 1402
8349.57 1303
8350.43 1323
8351.29 1321
8352.16 1345
8353.02 1319
8353.88 1432
8354.74 1365
8355.61 1384
8356.47 1358
8357.33 1330
8358.19 1331
8359.06 1470
8359.92 1453
8360.78 1346
8361.65 1361
8362.51 1425
8363.37 1429
8364.24 1440
8365.10 1345
8365.96 1430
8366.83 1399
8367.69 1344
8368.55 1214
8369.42 1317
8370.28 1412
8371.14 1488
8372.01 1434
8372.87 1382
8373.73 1437
8374.60 1438
8375.46 1460
8376.33 1401
8377.19 1404
8378.05 1452
8378.92 1403
8379.78 1409
8380.65 1527
8381.51 1487
8382.37 1338
8383.24 1395
8384.10 1536
8384.97 1448
8385.83 1514
8386.70 1521
8387.56 1484
8388.42 1494
8389.29 1496
8390.15 1585
8391.02 1497
8391.88 1505
8392.75 1554
8393.61 1491
8394.48 1450
8395.34 1474
8396.21 1454
8397.07 1539
8397.94 1631
8398.80 1601
8399.67 1567
8400.53 1571
8401.40 1527
8402.26 1541
8403.13 1514
8403.99 1550
8404.86 1592
8405.72 1540
8406.59 1532
8407.45 1467
8408.32 1550
8409.19 1611
8410.05 1659
8410.92 1672
8411.78 1634
8412.65 1690
8413.51 1647
8414.38 1715
8415.25 1717
8416.11 1636
8416.98 1567
8417.84 1748
8418.71 1678
8419.58 1699
8420.44 1786
8421.31 1915
8422.17 1775
8423.04 1749
8423.91 1739
8424.77 1741
8425.64 1789
8426.51 1843
8427.37 1938
8428.24 1982
8429.11 1931
8429.97 1936
8430.84 2007
8431.71 2017
8432.57 1973
8433.44 2037
8434.31 1965
8435.17 1919
8436.04 1996
8436.91 2084
8437.77 2089
8438.64 2123
8439.51 2151
8440.38 2248
8441.24 2402
8442.11 2396
8442.98 2525
8443.84 2447
8444.71 2516
8445.58 2446
8446.45 2407
8447.31 2393
8448.18 2424
8449.05 2491
8449.92 2589
8450.78 2543
8451.65 2463
8452.52 2695
8453.39 2814
8454.26 3191
8455.12 3337
8455.99 3684
8456.86 4055
8457.73 4573
8458.60 4801
8459.46 4896
8460.33 4958
8461.20 4732
8462.07 4378
8462.94 4085
8463.81 3788
8464.67 3482
8465.54 3379
8466.41 2978
8467.28 2978
8468.15 3254
8469.02 3505
8469.89 3975
8470.75 4279
8471.62 4783
8472.49 4930
8473.36 4893
8474.23 4704
8475.10 4107
8475.97 3597
8476.84 3305
8477.71 2951
8478.57 2876
8479.44 2526
8480.31 2335
8481.18 2211
8482.05 2183
8482.92 2066
8483.79 1974
8484.66 1976
8485.53 2001
8486.40 1905
8487.27 1939
8488.14 2015
8489.01 2083
8489.88 1987
8490.75 1977
8491.62 1930
8492.49 1932
8493.36 1928
8494.23 1970
8495.10 1906
8495.97 1915
8496.84 2026
8497.71 2016
8498.58 2047
8499.45 2018
8500.32 1919
8501.19 1940
8502.06 1874
8502.93 1925
8503.80 1918
8504.67 1842
8505.54 1998
8506.41 1826
8507.28 1811
8508.15 1944
8509.02 2057
8509.89 2156
8510.76 2153
8511.63 2134
8512.51 1949
8513.38 1985
8514.25 1985
8515.12 1994
8515.99 1918
8516.86 1833
8517.73 1863
8518.60 1923
8519.47 1919
8520.35 1846
8521.22 1794
8522.09 1695
8522.96 1811
8523.83 1895
8524.70 1764
8525.57 1744
8526.45 1685
8527.32 1792
8528.19 1783
8529.06 1852
8529.93 1943
8530.80 1906
8531.68 1931
8532.55 1883
8533.42 1883
8534.29 2089
8535.16 1958
8536.04 2002
8536.91 1982
8537.78 1943
8538.65 1910
8539.52 1979
8540.40 1866
8541.27 1850
8542.14 1909
8543.01 1782
8543.89 1823
8544.76 1760
8545.63 1759
8546.50 1788
8547.38 1830
8548.25 1773
8549.12 1766
8549.99 1740
8550.87 1721
8551.74 1812
8552.61 1851
8553.49 1872
8554.36 2031
8555.23 2067
8556.11 2002
8556.98 2018
8557.85 1900
8558.73 1926
8559.60 1918
8560.47 1809
8561.35 1667
8562.22 1646
8563.09 1594
8563.97 1552
8564.84 1535
8565.71 1491
8566.59 1465
8567.46 1483
8568.33 1501
8569.21 1526
8570.08 1565
8570.96 1479
8571.83 1460
8572.70 1481
8573.58 1407
8574.45 1432
8575.33 1441
8576.20 1400
8577.07 1451
8577.95 1391
8578.82 1414
8579.70 1375
8580.57 1429
8581.45 1332
8582.32 1369
8583.19 1346
8584.07 1396
8584.94 1343
8585.82 1395
8586.69 1439
8587.57 1424
8588.44 1397
8589.32 1380
8590.19 1366
8591.07 1394
8591.94 1276
8592.82 1399
8593.69 1341
8594.57 1325
8595.44 1350
8596.32 1380
8597.19 1356
8598.07 1358
8598.94 1370
8599.82 1415
8600.69 1342
8601.57 1415
8602.44 1458
8603.32 1407
8604.20 1387
8605.07 1364
8605.95 1286
8606.82 1311
8607.70 1314
8608.57 1343
8609.45 1345
8610.33 1300
8611.20 1349
8612.08 1325
8612.95 1246
8613.83 1242
8614.71 1286
8615.58 1305
8616.46 1247
8617.33 1321
8618.21 1244
8619.09 1285
8619.96 1252
8620.84 1261
8621.72 1253
8622.59 1344
8623.47 1324
8624.35 1296
8625.22 1349
8626.10 1321
8626.98 1345
8627.85 1243
8628.73 1199
8629.61 1241
8630.48 1327
8631.36 1406
8632.24 1353
8633.11 1254
8633.99 1360
8634.87 1302
8635.74 1278
8636.62 1313
8637.50 1288
8638.38 1265
8639.25 1240
8640.13 1258
8641.01 1315
8641.89 1284
8642.76 1332
8643.64 1400
8644.52 1304
8645.40 1255
8646.27 1322
8647.15 1309
8648.03 1271
8648.91 1349
8649.79 1279
8650.66 1369
8651.54 1322
8652.42 1263
8653.30 1287
8654.18 1284
8655.05 1302
8655.93 1285
8656.81 1375
8657.69 1331
8658.57 1372
8659.45 1346
8660.32 1280
8661.20 1229
8662.08 1261
8662.96 1352
8663.84 1388
8664.72 1428
8665.60 1293
8666.47 1392
8667.35 1386
8668.23 1309
8669.11 1326
8669.99 1383
8670.87 1318
8671.75 1357
8672.63 1310
8673.51 1512
8674.38 1453
8675.26 1400
8676.14 1404
8677.02 1332
8677.90 1284
8678.78 1324
8679.66 1417
8680.54 1377
8681.42 1398
8682.30 1307
8683.18 1406
8684.06 1388
8684.94 1331
8685.82 1326
8686.70 1383
8687.58 1369
8688.46 1431
8689.34 1522
8690.22 1526
8691.10 1575
8691.98 1730
8692.86 1952
8693.74 2045
8694.62 2080
8695.50 2156
8696.38 2055
8697.26 2024
8698.14 1920
8699.02 1660
8699.90 1582
8700.78 1566
8701.66 1456
8702.54 1440
8703.42 1231
8704.30 1303
8705.18 1279
8706.06 1234
8706.94 1258
8707.82 1241
8708.71 1275
8709.59 1233
8710.47 1264
8711.35 1301
8712.23 1165
8713.11 1279
8713.99 1297
8714.87 1250
8715.75 1297
8716.64 1247
8717.52 1244
8718.40 1223
8719.28 1239
8720.16 1244
8721.04 1233
8721.92 1266
8722.81 1251
8723.69 1154
8724.57 1260
8725.45 1305
8726.33 1293
8727.21 1311
8728.10 1378
8728.98 1377
8729.86 1426
8730.74 1414
8731.62 1517
8732.51 1471
8733.39 1369
8734.27 1418
8735.15 1436
8736.03 1311
8736.92 1305
8737.80 1371
8738.68 1338
8739.56 1339
8740.45 1297
8741.33 1310
8742.21 1284
8743.09 1253
8743.98 1241
8744.86 1391
8745.74 1502
8746.63 1349
8747.51 1297
8748.39 1358
8749.27 1422
8750.16 1374
8751.04 1344
8751.92 1295
8752.81 1299
8753.69 1317
8754.57 1350
8755.46 1441
8756.34 1397
8757.22 1425
8758.11 1545
8758.99 1709
8759.87 1714
8760.76 1703
8761.64 1717
8762.52 1700
8763.41 1586
8764.29 1524
8765.17 1528
8766.06 1540
8766.94 1513
8767.83 1472
8768.71 1448
8769.59 1468
8770.48 1515
8771.36 1449
8772.25 1487
8773.13 1432
8774.01 1519
8774.90 1476
8775.78 1483
8776.67 1385
8777.55 1394
8778.44 1457
8779.32 1447
8780.20 1489
8781.09 1522
8781.97 1552
8782.86 1608
8783.74 1623
8784.63 1766
8785.51 1770
8786.40 1698
8787.28 1586
8788.17 1522
8789.05 1448
8789.94 1367
8790.82 1388
8791.71 1240
8792.59 1244
8793.48 1360
8794.36 1253
8795.25 1322
8796.13 1347
8797.02 1400
8797.90 1303
8798.79 1332
8799.67 1400
8800.56 1307
8801.45 1339
8802.33 1239
8803.22 1221
8804.10 1294
8804.99 1226
8805.87 1174
8806.76 1222
8807.65 1216
8808.53 1187
8809.42 1202
8810.30 1167
8811.19 1208
8812.08 1175
8812.96 1119
8813.85 1192
8814.73 1257
8815.62 1181
8816.51 1212
8817.39 1154
8818.28 1157
8819.17 1181
8820.05 1062
8820.94 1061
8821.83 1143
8822.71 1130
8823.60 1110
8824.49 1106
8825.37 1123
8826.26 1099
8827.15 1172
8828.03 1187
8828.92 1075
8829.81 1074
8830.69 1095
8831.58 1130
8832.47 1189
8833.36 1136
8834.24 1065
8835.13 1067
8836.02 1136
8836.90 1173
8837.79 1167
8838.68 1101
8839.57 1051
8840.45 1177
8841.34 1231
8842.23 1189
8843.12 1125
8844.01 1117
8844.89 1064
8845.78 1048
8846.67 1120
8847.56 1131
8848.44 1074
8849.33 1113
8850.22 1032
8851.11 1027
8852.00 1027
8852.88 1021
8853.77 1067
8854.66 1073
8855.55 1035
8856.44 1021
8857.33 1113
8858.21 1108
8859.10 1097
8859.99 1104
8860.88 1026
8861.77 1050
8862.66 1119
8863.55 1094
8864.43 1023
8865.32 1069
8866.21 1019
8867.10 1099
8867.99 1087
8868.88 1008
8869.77 991
8870.66 950
8871.55 974
8872.44 1031
8873.32 935
8874.21 922
8875.10 935
8875.99 1007
8876.88 916
8877.77 926
8878.66 1018
8879.55 982
8880.44 987
8881.33 987
8882.22 950
8883.11 917
8884.00 936
8884.89 918
8885.78 891
8886.67 974
8887.56 1010
8888.45 974
8889.34 983
8890.23 933
8891.12 927
8892.01 952
8892.90 836
8893.79 888
8894.68 954
8895.57 905
8896.46 921
8897.35 936
8898.24 889
8899.13 872
8900.02 942
8900.91 964
8901.80 921
8902.69 879
8903.58 848
8904.47 913
8905.36 922
8906.26 879
8907.15 888
8908.04 892
8908.93 947
8909.82 941
8910.71 917
8911.60 877
8912.49 904
8913.38 896
8914.28 958
8915.17 909
8916.06 920
8916.95 876
8917.84 784
8918.73 837
8919.62 951
8920.52 885
8921.41 913
8922.30 842
8923.19 834
8924.08 836
8924.97 859
8925.87 884
8926.76 929
8927.65 893
8928.54 788
8929.43 839
8930.33 888
8931.22 849
8932.11 936
8933.00 923
8933.89 914
8934.79 847
8935.68 912
8936.57 871
8937.46 820
8938.36 856
8939.25 841
8940.14 910
8941.03 841
8941.93 826
8942.82 847
8943.71 819
8944.60 802
8945.50 859
8946.39 842
8947.28 889
8948.18 873
8949.07 920
8949.96 868
8950.85 823
8951.75 800
8952.64 780
8953.53 794
8954.43 815
8955.32 870
8956.21 891
8957.11 946
8958.00 833
8958.89 854
8959.79 830
8960.68 866
8961.57 886
8962.47 848
8963.36 839
8964.26 886
8965.15 933
8966.04 837
8966.94 807
8967.83 887
8968.73 891
8969.62 849
8970.51 821
8971.41 880
8972.30 833
8973.20 821
8974.09 848
8974.98 802
8975.88 792
8976.77 797
8977.67 778
8978.56 757
8979.46 780
8980.35 722
8981.25 780
8982.14 787
8983.03 809
8983.93 808
8984.82 778
8985.72 722
8986.61 737
8987.51 830
8988.40 860
8989.30 764
8990.19 781
8991.09 778
8991.98 841
8992.88 791
8993.77 783
8994.67 765
8995.56 795
8996.46 822
8997.36 832
8998.25 869
8999.15 803
9000.04 787
9000.94 821
9001.83 818
9002.73 793
9003.62 739
9004.52 736
9005.42 797
9006.31 812
9007.21 814
9008.10 824
9009.00 716
9009.90 762
9010.79 763
9011.69 758
9012.58 795
9013.48 785
9014.38 812
9015.27 812
9016.17 825
9017.07 756
9017.96 682
9018.86 767
9019.76 723
9020.65 760
9021.55 795
9022.44 758
9023.34 778
9024.24 786
9025.14 786
9026.03 793
9026.93 726
9027.83 770
9028.72 717
9029.62 780
9030.52 765
9031.41 703
9032.31 815
9033.21 791
9034.11 813
9035.00 807
9035.90 789
9036.80 798
9037.69 796
9038.59 788
9039.49 709
9040.39 740
9041.28 797
9042.18 810
9043.08 822
9043.98 751
9044.88 722
9045.77 742
9046.67 761
9047.57 734
9048.47 750
9049.36 797
9050.26 741
9051.16 761
9052.06 707
9052.96 785
9053.86 788
9054.75 752
9055.65 759
9056.55 785
9057.45 809
9058.35 749
9059.25 757
9060.14 815
9061.04 780
9061.94 799
9062.84 775
9063.74 771
9064.64 791
9065.54 796
9066.44 816
9067.33 791
9068.23 781
9069.13 822
9070.03 785
9070.93 800
9071.83 746
9072.73 724
9073.63 775
9074.53 773
9075.43 811
9076.33 775
9077.22 725
9078.12 742
9079.02 755
9079.92 741
9080.82 764
9081.72 791
9082.62 737
9083.52 758
9084.42 761
9085.32 770
9086.22 732
9087.12 836
9088.02 812
9088.92 797
9089.82 762
9090.72 777
9091.62 767
9092.52 802
9093.42 767
9094.32 810
9095.22 778
9096.12 740
9097.02 727
9097.92 778
9098.82 774
9099.72 785
9100.62 749
9101.52 701
9102.43 784
9103.33 750
9104.23 822
9105.13 799
9106.03 721
9106.93 750
9107.83 818
9108.73 750
9109.63 756
9110.53 742
9111.43 719
9112.33 773
9113.24 720
9114.14 778
9115.04 735
9115.94 805
9116.84 840
9117.74 697
9118.64 710
9119.55 813
9120.45 788
9121.35 780
9122.25 792
9123.15 777
9124.05 767
9124.96 782
9125.86 735
9126.76 756
9127.66 815
9128.56 811
9129.46 738
9130.37 792
9131.27 855
9132.17 713
9133.07 766
9133.97 748
9134.88 710
9135.78 712
9136.68 744
9137.58 762
9138.49 761
9139.39 834
9140.29 719
9141.19 734
9142.10 747
9143.00 792
9143.90 765
9144.80 781
9145.71 784
9146.61 798
9147.51 782
9148.42 717
9149.32 686
9150.22 773
9151.12 702
9152.03 710
9152.93 737
9153.83 820
9154.74 808
9155.64 767
9156.54 745
9157.45 711
9158.35 710
9159.25 719
9160.16 702
9161.06 766
9161.96 727
9162.87 710
9163.77 774
9164.68 713
9165.58 713
9166.48 800
9167.39 777
9168.29 738
9169.19 778
9170.10 734
9171.00 755
9171.91 797
9172.81 742
9173.72 728
9174.62 794
9175.52 722
9176.43 718
9177.33 798
9178.24 736
9179.14 776
9180.05 772
9180.95 776
9181.85 797
9182.76 783
9183.66 786
9184.57 705
9185.47 788
9186.38 790
9187.28 768
9188.19 769
9189.09 783
9190.00 736
9190.90 782
9191.81 805
9192.71 760
9193.62 800
9194.52 779
9195.43 714
9196.33 765
9197.24 777
9198.14 823
9199.05 816
9199.96 818
9200.86 862
9201.77 924
9202.67 990
9203.58 932
9204.48 895
9205.39 874
9206.29 798
9207.20 800
9208.11 819
9209.01 723
9209.92 709
9210.82 831
9211.73 774
9212.64 724
9213.54 746
9214.45 734
9215.35 729
9216.26 741
9217.17 769
9218.07 799
9218.98 817
9219.89 741
9220.79 733
9221.70 808
9222.61 830
9223.51 733
9224.42 761
9225.33 734
9226.23 752
9227.14 734
9228.05 846
9228.95 740
9229.86 719
9230.77 760
9231.67 799
9232.58 708
9233.49 755
9234.40 770
9235.30 747
9236.21 753
9237.12 740
9238.02 801
9238.93 753
9239.84 706
9240.75 777
9241.65 731
9242.56 736
9243.47 792
9244.38 723
9245.28 719
9246.19 748
9247.10 688
9248.01 773
9248.92 764
9249.82 772
9250.73 695
9251.64 705
9252.55 739
9253.46 731
9254.36 764
9255.27 719
9256.18 684
9257.09 680
9258.00 775
9258.90 737
9259.81 717
9260.72 734
9261.63 729
9262.54 770
9263.45 790
9264.36 766
9265.26 777
9266.17 724
9267.08 712
9267.99 679
9268.90 670
9269.81 684
9270.72 678
9271.63 755
9272.54 708
9273.44 687
9274.35 672
9275.26 737
9276.17 722
9277.08 737
9277.99 757
9278.90 763
9279.81 721
9280.72 726
9281.63 722
9282.54 715
9283.45 708
9284.36 780
9285.27 754
9286.18 696
9287.09 698
9288.00 749
9288.91 816
9289.82 757
9290.73 707
9291.64 787
9292.55 801
9293.46 719
9294.37 760
9295.28 769
9296.19 797
9297.10 789
9298.01 774
9298.92 750
9299.83 740
9300.74 811
9301.65 754
9302.56 703
9303.47 673
9304.38 750
9305.29 787
9306.20 804
9307.11 712
9308.02 760
9308.93 738
9309.84 750
9310.75 762
9311.67 776
9312.58 798
9313.49 847
9314.40 788
9315.31 779
9316.22 826
9317.13 726
9318.04 784
9318.95 765
9319.87 769
9320.78 734
9321.69 723
9322.60 785
9323.51 769
9324.42 720
9325.34 756
9326.25 771
9327.16 736
9328.07 780
9328.98 801
9329.89 754
9330.81 738
9331.72 748
9332.63 723
9333.54 723
9334.45 738
9335.37 714
9336.28 736
9337.19 750
9338.10 766
9339.01 772
9339.93 773
9340.84 794
9341.75 844
9342.66 788
9343.58 809
9344.49 839
9345.40 864
9346.31 796
9347.23 731
9348.14 707
9349.05 716
9349.97 781
9350.88 792
9351.79 808
9352.70 779
9353.62 797
9354.53 761
9355.44 751
9356.36 809
9357.27 749
9358.18 766
9359.10 800
9360.01 724
9360.92 794
9361.84 851
9362.75 789
9363.66 788
9364.58 805
9365.49 754
9366.40 760
9367.32 754
9368.23 757
9369.15 791
9370.06 833
9370.97 748
9371.89 760
9372.80 808
9373.71 821
9374.63 784
9375.54 799
9376.46 768
9377.37 796
9378.29 786
9379.20 830
9380.11 827
9381.03 880
9381.94 808
9382.86 835
9383.77 867
9384.69 811
9385.60 769
9386.51 825
9387.43 838
9388.34 836
9389.26 931
9390.17 963
9391.09 956
9392.00 992
9392.92 1032
9393.83 1044
9394.75 996
9395.66 1038
9396.58 936
9397.49 969
9398.41 1012
9399.32 921
9400.24 909
9401.15 927
9402.07 890
9402.99 893
9403.90 881
9404.82 842
9405.73 822
9406.65 838
9407.56 823
9408.48 850
9409.39 833
9410.31 892
9411.23 835
9412.14 885
9413.06 891
9413.97 819
9414.89 831
9415.81 891
9416.72 811
9417.64 794
9418.55 815
9419.47 884
9420.39 899
9421.30 851
9422.22 855
9423.14 806
9424.05 867
9424.97 909
9425.89 856
9426.80 821
9427.72 899
9428.64 872
9429.55 830
9430.47 803
9431.39 841
9432.30 827
9433.22 910
9434.14 906
9435.05 923
9435.97 918
9436.89 920
9437.80 927
9438.72 914
9439.64 965
9440.56 877
9441.47 900
9442.39 922
9443.31 843
9444.23 886
9445.14 930
9446.06 906
9446.98 887
9447.90 866
9448.81 918
9449.73 933
9450.65 978
9451.57 1022
9452.48 1048
9453.40 1174
9454.32 1241
9455.24 1195
9456.16 1151
9457.07 1209
9457.99 1096
9458.91 1045
9459.83 1001
9460.75 988
9461.66 912
9462.58 896
9463.50 937
9464.42 920
9465.34 850
9466.26 831
9467.18 893
9468.09 864
9469.01 889
9469.93 936
9470.85 916
9471.77 881
9472.69 949
9473.61 887
9474.53 881
9475.44 862
9476.36 881
9477.28 848
9478.20 903
9479.12 942
9480.04 918
9480.96 881
9481.88 943
9482.80 900
9483.72 964
9484.64 1007
9485.56 963
9486.47 971
9487.39 1067
9488.31 992
9489.23 888
9490.15 881
9491.07 919
9491.99 887
9492.91 916
9493.83 887
9494.75 887
9495.67 891
9496.59 870
9497.51 870
9498.43 935
9499.35 930
9500.27 845
9501.19 805
9502.11 829
9503.03 862
9503.95 894
9504.87 765
9505.79 858
9506.71 888
9507.64 866
9508.56 930
9509.48 890
9510.40 883
9511.32 872
9512.24 897
9513.16 869
9514.08 833
9515.00 853
9515.92 860
9516.84 917
9517.76 918
9518.68 846
9519.61 816
9520.53 935
9521.45 949
9522.37 916
9523.29 896
9524.21 839
9525.13 884
9526.05 922
9526.98 887
9527.90 915
9528.82 924
9529.74 1052
9530.66 1040
9531.58 1004
9532.51 1055
9533.43 1131
9534.35 1053
9535.27 1122
9536.19 1125
9537.11 1021
9538.04 1079
9538.96 1005
9539.88 986
9540.80 1022
9541.73 904
9542.65 988
9543.57 968
9544.49 973
9545.41 952
9546.34 921
9547.26 893
9548.18 865
9549.10 903
9550.03 903
9550.95 909
9551.87 950
9552.79 951
9553.72 1004
9554.64 938
9555.56 891
9556.49 927
9557.41 948
9558.33 900
9559.25 885
9560.18 922
9561.10 871
9562.02 983
9562.95 913
9563.87 902
9564.79 860
9565.72 949
9566.64 926
9567.56 894
9568.49 856
9569.41 872
9570.33 885
9571.26 861
9572.18 958
9573.11 854
9574.03 832
9574.95 914
9575.88 911
9576.80 917
9577.72 905
9578.65 881
9579.57 896
9580.50 902
9581.42 912
9582.34 906
9583.27 873
9584.19 916
9585.12 971
9586.04 941
9586.97 897
9587.89 969
9588.81 902
9589.74 902
9590.66 969
9591.59 915
9592.51 934
9593.44 971
9594.36 900
9595.29 944
9596.21 1028
9597.14 1034
9598.06 1044
9598.99 918
9599.91 972
9600.84 1013
9601.76 944
9602.69 1008
9603.61 1087
9604.54 1063
9605.46 1013
9606.39 1077
9607.31 1155
9608.24 1102
9609.16 1072
9610.09 1090
9611.01 1050
9611.94 1121
9612.87 1149
9613.79 1116
9614.72 1107
9615.64 1178
9616.57 1185
9617.49 1226
9618.42 1223
9619.35 1163
9620.27 1236
9621.20 1226
9622.12 1286
9623.05 1268
9623.98 1292
9624.90 1338
9625.83 1286
9626.76 1265
9627.68 1340
9628.61 1267
9629.53 1357
9630.46 1425
9631.39 1466
9632.31 1441
9633.24 1512
9634.17 1572
9635.09 1557
9636.02 1683
9636.95 1696
9637.87 1692
9638.80 1778
9639.73 1746
9640.65 1830
9641.58 1869
9642.51 1883
9643.44 1896
9644.36 1775
9645.29 1896
9646.22 1929
9647.14 2080
9648.07 2150
9649.00 2520
9649.93 2685
9650.85 2777
9651.78 2717
9652.71 2743
9653.64 2656
9654.56 2468
9655.49 2233
9656.42 2054
9657.35 1894
9658.27 1757
9659.20 1695
9660.13 1663
9661.06 1636
9661.99 1535
9662.91 1493
9663.84 1498
9664.77 1458
9665.70 1392
9666.63 1421
9667.56 1500
9668.48 1454
9669.41 1505
9670.34 1544
9671.27 1486
9672.20 1394
9673.13 1390
9674.05 1380
9674.98 1416
9675.91 1488
9676.84 1516
9677.77 1518
9678.70 1500
9679.63 1539
9680.56 1538
9681.48 1501
9682.41 1480
9683.34 1518
9684.27 1523
9685.20 1569
9686.13 1494
9687.06 1524
9687.99 1471
9688.92 1532
9689.85 1533
9690.78 1593
9691.71 1571
9692.63 1664
9693.56 1625
9694.49 1638
9695.42 1695
9696.35 1659
9697.28 1648
9698.21 1648
9699.14 1675
9700.07 1643
9701.00 1526
9701.93 1531
9702.86 1540
9703.79 1557
9704.72 1610
9705.65 1510
9706.58 1437
9707.51 1332
9708.44 1322
9709.37 1283
9710.30 1360
9711.23 1301
9712.16 1307
9713.09 1319
9714.02 1340
9714.95 1299
9715.89 1334
9716.82 1348
9717.75 1267
9718.68 1280
9719.61 1226
9720.54 1344
9721.47 1333
9722.40 1347
9723.33 1249
9724.26 1342
9725.19 1306
9726.12 1369
9727.06 1284
9727.99 1291
9728.92 1301
9729.85 1307
9730.78 1291
9731.71 1267
9732.64 1267
9733.57 1296
9734.51 1225
9735.44 1270
9736.37 1214
9737.30 1301
9738.23 1306
9739.16 1194
9740.10 1234
9741.03 1211
9741.96 1249
9742.89 1240
9743.82 1208
9744.75 1160
9745.69 1215
9746.62 1281
9747.55 1267
9748.48 1255
9749.41 1224
9750.35 1207
9751.28 1203
9752.21 1243
9753.14 1215
9754.08 1192
9755.01 1185
9755.94 1185
9756.87 1243
9757.81 1300
9758.74 1259
9759.67 1150
9760.60 1137
9761.54 1187
9762.47 1207
9763.40 1244
9764.34 1281
9765.27 1283
9766.20 1201
9767.13 1288
9768.07 1231
9769.00 1240
9769.93 1345
9770.87 1297
9771.80 1246
9772.73 1247
9773.67 1296
9774.60 1243
9775.53 1238
9776.47 1269
9777.40 1254
9778.33 1331
9779.27 1268
9780.20 1309
9781.14 1416
9782.07 1326
9783.00 1348
9783.94 1491
9784.87 1379
9785.80 1451
9786.74 1486
9787.67 1495
9788.61 1474
9789.54 1356
9790.47 1331
9791.41 1387
9792.34 1371
9793.28 1319
9794.21 1213
9795.15 1302
9796.08 1262
9797.01 1313
9797.95 1251
9798.88 1337
9799.82 1440
9800.75 1407
9801.69 1460
9802.62 1353
9803.56 1308
9804.49 1266
9805.43 1234
9806.36 1210
9807.30 1134
9808.23 1130
9809.17 1088
9810.10 1056
9811.04 1072
9811.97 1032
9812.91 1109
9813.84 1039
9814.78 1050
9815.71 1088
9816.65 1096
9817.58 1043
9818.52 988
9819.46 961
9820.39 960
9821.33 958
9822.26 977
9823.20 1047
9824.13 1005
9825.07 1021
9826.00 1018
9826.94 1068
9827.88 1060
9828.81 986
9829.75 1059
9830.68 999
9831.62 1026
9832.56 897
9833.49 936
9834.43 983
9835.37 1032
9836.30 1008
9837.24 985
9838.17 1019
9839.11 1006
9840.05 981
9840.98 1034
9841.92 1013
9842.86 1008
9843.79 1001
9844.73 984
9845.67 963
9846.60 1028
9847.54 1046
9848.48 1054
9849.42 967
9850.35 982
9851.29 992
9852.23 962
9853.16 924
9854.10 931
9855.04 1011
9855.98 997
9856.91 995
9857.85 1004
9858.79 1043
9859.72 1058
9860.66 996
9861.60 978
9862.54 1052
9863.47 1039
9864.41 981
9865.35 1043
9866.29 1055
9867.23 1027
9868.16 1005
9869.10 1046
9870.04 1100
9870.98 1032
9871.92 1002
9872.85 972
9873.79 1029
9874.73 945
9875.67 1014
9876.61 987
9877.54 1055
9878.48 1086
9879.42 1086
9880.36 1006
9881.30 1026
9882.24 1065
9883.18 984
9884.11 1010
9885.05 957
9885.99 998
9886.93 1029
9887.87 986
9888.81 1005
9889.75 1000
9890.69 979
9891.62 1030
9892.56 985
9893.50 1050
9894.44 1002
9895.38 960
9896.32 953
9897.26 991
9898.20 1040
9899.14 1036
9900.08 950
9901.02 986
9901.96 984
9902.90 982
9903.83 1003
9904.77 1016
9905.71 957
9906.65 1028
9907.59 1006
9908.53 1093
9909.47 1028
9910.41 1054
9911.35 1144
9912.29 1094
9913.23 986
9914.17 1005
9915.11 1108
9916.05 1052
9916.99 1017
9917.93 1042
9918.87 1047
9919.81 1077
9920.75 1052
9921.69 1104
9922.64 1063
9923.58 1115
9924.52 1287
9925.46 1490
9926.40 1713
9927.34 1999
9928.28 2241
9929.22 2342
9930.16 2363
9931.10 2161
9932.04 2004
9932.98 1696
9933.92 1572
9934.87 1417
9935.81 1309
9936.75 1207
9937.69 1093
9938.63 1069
9939.57 991
9940.51 933
9941.45 933
9942.39 973
9943.34 1002
9944.28 973
9945.22 978
9946.16 950
9947.10 982
9948.04 1010
9948.99 906
9949.93 979
9950.87 944
9951.81 896
9952.75 882
9953.69 828
9954.64 866
9955.58 904
9956.52 793
9957.46 807
9958.41 899
9959.35 853
9960.29 905
9961.23 911
9962.17 922
9963.12 874
9964.06 903
9965.00 831
9965.94 913
9966.89 957
9967.83 935
9968.77 824
9969.71 900
9970.66 892
9971.60 812
9972.54 802
9973.49 832
9974.43 886
9975.37 873
9976.31 892
9977.26 837
9978.20 771
9979.14 807
9980.09 815
9981.03 903
9981.97 857
9982.92 834
9983.86 837
9984.80 849
9985.75 900
9986.69 836
9987.63 808
9988.58 847
9989.52 840
9990.46 808
9991.41 833
9992.35 851
9993.30 775
9994.24 748
9995.18 757
9996.13 853
9997.07 827
9998.02 866
9998.96 837
9999.90 818
10000.85 894
10001.79 851
10002.74 861
10003.68 888
10004.62 910
10005.57 910
10006.51 931
10007.46 874
10008.40 944
10009.35 1005
10010.29 909
10011.24 873
10012.18 869
10013.13 805
10014.07 795
10015.01 834
10015.96 872
10016.90 871
10017.85 919
10018.79 844
10019.74 803
10020.68 804
10021.63 803
10022.58 812
10023.52 815
10024.47 801
10025.41 836
10026.36 807
10027.30 756
10028.25 768
10029.19 763
10030.14 798
10031.08 868
10032.03 799
10032.98 766
10033.92 712
10034.87 733
10035.81 781
10036.76 736
10037.70 767
10038.65 785
10039.60 750
10040.54 819
10041.49 729
10042.43 760
10043.38 681
10044.33 740
10045.27 723
10046.22 810
10047.17 742
10048.11 732
10049.06 712
10050.00 748
10050.95 697
10051.90 773
10052.84 709
10053.79 698
10054.74 734
10055.68 710
10056.63 775
10057.58 759
10058.52 742
10059.47 685
10060.42 674
10061.37 732
10062.31 710
10063.26 723
10064.21 659
10065.15 647
10066.10 655
10067.05 641
10068.00 690
10068.94 701
10069.89 687
10070.84 731
10071.79 749
10072.73 714
10073.68 689
10074.63 760
10075.58 714
10076.52 670
10077.47 694
10078.42 700
10079.37 665
10080.32 660
10081.26 697
10082.21 681
10083.16 691
10084.11 727
10085.06 734
10086.00 702
10086.95 676
10087.90 667
10088.85 598
10089.80 657
10090.75 694
10091.69 663
10092.64 644
10093.59 639
10094.54 668
10095.49 679
10096.44 668
10097.39 620
10098.33 637
10099.28 694
10100.23 660
10101.18 647
10102.13 652
10103.08 663
10104.03 696
10104.98 657
10105.93 646
10106.87 663
10107.82 706
10108.77 694
10109.72 662
10110.67 661
10111.62 664
10112.57 659
10113.52 650
10114.47 650
10115.42 700
10116.37 684
10117.32 664
10118.27 653
10119.22 631
10120.17 696
10121.12 659
10122.07 612
10123.02 631
10123.97 706
10124.92 711
10125.87 619
10126.82 597
10127.77 649
10128.72 645
10129.67 662
10130.62 652
10131.57 619
10132.52 644
10133.47 658
10134.42 637
10135.37 642
10136.32 635
10137.27 590
10138.22 701
10139.17 654
10140.12 655
10141.07 672
10142.02 683
10142.98 639
10143.93 669
10144.88 662
10145.83 680
10146.78 680
10147.73 695
10148.68 611
10149.63 697
10150.58 614
10151.54 641
10152.49 624
10153.44 619
10154.39 619
10155.34 632
10156.29 638
10157.24 701
10158.20 611
10159.15 607
10160.10 658
10161.05 668
10162.00 610
10162.95 591
10163.91 650
10164.86 723
10165.81 655
10166.76 646
10167.71 666
10168.67 772
10169.62 761
10170.57 681
10171.52 652
10172.47 702
10173.43 710
10174.38 648
10175.33 727
10176.28 706
10177.24 650
10178.19 620
10179.14 650
10180.09 678
10181.05 650
10182.00 677
10182.95 678
10183.90 627
10184.86 582
10185.81 682
10186.76 694
10187.72 617
10188.67 686
10189.62 655
10190.58 684
10191.53 692
10192.48 690
10193.43 639
10194.39 635
10195.34 687
10196.29 636
10197.25 639
10198.20 646
10199.16 691
10200.11 704
10201.06 714
10202.02 704
10202.97 703
10203.92 724
10204.88 720
10205.83 791
10206.78 743
10207.74 756
10208.69 802
10209.65 775
10210.60 762
10211.55 737
10212.51 766
10213.46 696
10214.42 714
10215.37 723
10216.33 692
10217.28 685
10218.23 661
10219.19 666
10220.14 690
10221.10 627
10222.05 685
10223.01 675
10223.96 591
10224.92 600
10225.87 607
10226.83 559
10227.78 648
10228.74 649
10229.69 627
10230.65 618
10231.60 621
10232.56 612
10233.51 588
10234.47 593
10235.42 651
10236.38 663
10237.33 664
10238.29 651
10239.24 690
10240.20 686
10241.15 682
10242.11 655
10243.06 578
10244.02 565
10244.98 617
10245.93 596
10246.89 644
10247.84 638
10248.80 650
10249.75 643
10250.71 581
10251.67 589
10252.62 610
10253.58 674
10254.53 709
10255.49 623
10256.45 600
10257.40 613
10258.36 599
10259.32 631
10260.27 674
10261.23 623
10262.18 606
10263.14 602
10264.10 597
10265.05 667
10266.01 616
10266.97 635
10267.92 719
10268.88 711
10269.84 663
10270.79 646
10271.75 635
10272.71 596
10273.67 658
10274.62 552
10275.58 607
10276.54 550
10277.49 575
10278.45 583
10279.41 538
10280.37 614
10281.32 614
10282.28 570
10283.24 585
10284.19 662
10285.15 641
10286.11 615
10287.07 556
10288.03 602
10288.98 585
10289.94 643
10290.90 630
10291.86 641
10292.81 634
10293.77 598
10294.73 560
10295.69 543
10296.65 610
10297.60 597
10298.56 586
10299.52 607
10300.48 630
10301.44 595
10302.40 617
10303.35 595
10304.31 607
10305.27 615
10306.23 645
10307.19 611
10308.15 592
10309.10 602
10310.06 630
10311.02 633
10311.98 537
10312.94 562
10313.90 566
10314.86 562
10315.82 612
10316.78 590
10317.73 546
10318.69 572
10319.65 611
10320.61 576
10321.57 649
10322.53 608
10323.49 624
10324.45 582
10325.41 597
10326.37 552
10327.33 572
10328.29 640
10329.25 597
10330.21 573
10331.17 608
10332.13 594
10333.09 612
10334.04 595
10335.00 615
10335.96 551
10336.92 616
10337.88 614
10338.84 589
10339.80 598
10340.76 593
10341.72 584
10342.68 613
10343.65 529
10344.61 542
10345.57 539
10346.53 527
10347.49 557
10348.45 531
10349.41 609
10350.37 587
10351.33 590
10352.29 575
10353.25 552
10354.21 581
10355.17 584
10356.13 502
10357.09 562
10358.05 567
10359.02 541
10359.98 558
10360.94 569
10361.90 604
10362.86 581
10363.82 563
10364.78 589
10365.74 583
10366.70 573
10367.67 551
10368.63 620
10369.59 592
10370.55 571
10371.51 609
10372.47 623
10373.43 588
10374.40 624
10375.36 621
10376.32 573
10377.28 629
10378.24 766
10379.21 677
10380.17 609
10381.13 625
10382.09 614
10383.05 569
10384.02 561
10384.98 631
10385.94 628
10386.90 603
10387.86 595
10388.83 614
10389.79 612
10390.75 598
10391.71 636
10392.68 666
10393.64 617
10394.60 630
10395.56 635
10396.53 660
10397.49 659
10398.45 642
10399.42 654
10400.38 669
10401.34 669
10402.30 631
10403.27 661
10404.23 687
10405.19 695
10406.16 773
10407.12 729
10408.08 681
10409.05 765
10410.01 782
10410.97 677
10411.94 744
10412.90 781
10413.86 799
10414.83 784
10415.79 821
10416.75 936
10417.72 1021
10418.68 1061
10419.65 1177
10420.61 1286
10421.57 1258
10422.54 1214
10423.50 1250
10424.46 1124
10425.43 1024
10426.39 918
10427.36 896
10428.32 764
10429.29 689
10430.25 664
10431.21 712
10432.18 688
10433.14 696
10434.11 610
10435.07 609
10436.04 624
10437.00 577
10437.97 643
10438.93 679
10439.90 627
10440.86 641
10441.82 641
10442.79 625
10443.75 640
10444.72 611
10445.68 582
10446.65 629
10447.61 657
10448.58 606
10449.54 581
10450.51 587
10451.48 658
10452.44 632
10453.41 662
10454.37 665
10455.34 621
10456.30 654
10457.27 692
10458.23 695
10459.20 640
10460.16 650
10461.13 679
10462.10 559
10463.06 588
10464.03 648
10464.99 665
10465.96 580
10466.93 636
10467.89 630
10468.86 594
10469.82 551
10470.79 580
10471.76 544
10472.72 596
10473.69 559
10474.65 550
10475.62 506
10476.59 531
10477.55 537
10478.52 566
10479.49 590
10480.45 608
10481.42 573
10482.39 627
10483.35 583
10484.32 529
10485.29 531
10486.25 625
10487.22 613
10488.19 587
10489.15 609
10490.12 616
10491.09 584
10492.06 596
10493.02 584
10493.99 613
10494.96 614
10495.92 642
10496.89 650
10497.86 649
10498.83 653
10499.79 674
10500.76 649
10501.73 673
10502.70 639
10503.66 683
10504.63 646
10505.60 602
10506.57 569
10507.54 617
10508.50 622
10509.47 567
10510.44 605
10511.41 576
10512.38 554
10513.34 637
10514.31 609
10515.28 579
10516.25 558
10517.22 552
10518.19 561
10519.15 577
10520.12 639
10521.09 603
10522.06 586
10523.03 566
10524.00 522
10524.96 583
10525.93 605
10526.90 502
10527.87 585
10528.84 542
10529.81 590
10530.78 604
10531.75 532
10532.72 544
10533.68 569
10534.65 554
10535.62 589
10536.59 546
10537.56 583
10538.53 572
10539.50 533
10540.47 509
10541.44 530
10542.41 534
10543.38 535
10544.35 575
10545.32 550
10546.29 533
10547.26 505
10548.23 537
10549.20 553
10550.17 584
10551.13 636
10552.10 533
10553.07 547
10554.04 564
10555.01 526
10555.98 562
10556.96 552
10557.93 498
10558.90 591
10559.87 591
10560.84 611
10561.81 640
10562.78 654
10563.75 687
10564.72 591
10565.69 599
10566.66 624
10567.63 620
10568.60 557
10569.57 563
10570.54 520
10571.51 546
10572.48 535
10573.45 538
10574.42 522
10575.40 551
10576.37 528
10577.34 551
10578.31 558
10579.28 548
10580.25 550
10581.22 517
10582.19 554
10583.17 612
10584.14 561
10585.11 575
10586.08 519
10587.05 512
10588.02 560
10588.99 534
10589.97 575
10590.94 571
10591.91 520
10592.88 588
10593.85 622
10594.82 583
10595.80 536
10596.77 552
10597.74 582
10598.71 568
10599.68 557
10600.66 503
10601.63 535
10602.60 551
10603.57 547
10604.55 527
10605.52 564
10606.49 501
10607.46 504
10608.44 516
10609.41 588
10610.38 564
10611.35 462
10612.33 544
10613.30 539
10614.27 500
10615.24 525
10616.22 549
10617.19 523
10618.16 526
10619.14 535
10620.11 558
10621.08 538
10622.05 524
10623.03 563
10624.00 563
10624.97 561
10625.95 534
10626.92 508
10627.89 579
10628.87 508
10629.84 500
10630.81 474
10631.79 517
10632.76 524
10633.74 524
10634.71 518
10635.68 528
10636.66 528
10637.63 561
10638.60 549
10639.58 551
10640.55 534
10641.53 535
10642.50 528
10643.47 617
10644.45 552
10645.42 489
10646.40 565
10647.37 543
10648.35 490
10649.32 463
10650.29 451
10651.27 482
10652.24 451
10653.22 488
10654.19 460
10655.17 553
10656.14 505
10657.12 467
10658.09 464
10659.07 470
10660.04 435
10661.02 467
10661.99 546
10662.97 542
10663.94 532
10664.92 513
10665.89 494
10666.87 544
10667.84 499
10668.82 482
10669.79 486
10670.77 446
10671.74 477
10672.72 493
10673.69 520
10674.67 502
10675.65 475
10676.62 473
10677.60 522
10678.57 522
10679.55 480
10680.52 445
10681.50 441
10682.48 498
10683.45 489
10684.43 482
10685.40 506
10686.38 462
10687.36 463
10688.33 482
10689.31 487
10690.28 474
10691.26 479
10692.24 486
10693.21 547
10694.19 504
10695.17 495
10696.14 514
10697.12 507
10698.10 496
10699.07 469
10700.05 502
10701.03 545
10702.00 509
10702.98 528
10703.96 501
10704.93 427
10705.91 376
10706.89 454
10707.86 538
10708.84 532
10709.82 511
10710.80 498
10711.77 496
10712.75 540
10713.73 505
10714.70 463
10715.68 450
10716.66 500
10717.64 525
10718.61 453
10719.59 485
10720.57 424
10721.55 481
10722.53 452
10723.50 482
10724.48 459
10725.46 462
10726.44 469
10727.41 457
10728.39 425
10729.37 451
10730.35 473
10731.33 457
10732.31 459
10733.28 454
10734.26 437
10735.24 505
10736.22 506
10737.20 497
10738.17 451
10739.15 468
10740.13 469
10741.11 456
10742.09 477
10743.07 441
10744.05 447
10745.03 446
10746.00 439
10746.98 449
10747.96 463
10748.94 553
10749.92 510
10750.90 503
10751.88 439
10752.86 454
10753.84 430
10754.82 442
10755.79 481
10756.77 447
10757.75 445
10758.73 498
10759.71 484
10760.69 407
10761.67 433
10762.65 438
10763.63 423
10764.61 471
10765.59 470
10766.57 430
10767.55 435
10768.53 473
10769.51 435
10770.49 440
10771.47 453
10772.45 486
10773.43 493
10774.41 511
10775.39 435
10776.37 478
10777.35 449
10778.33 437
10779.31 514
10780.29 490
10781.27 500
10782.25 468
10783.23 486
10784.21 524
10785.19 448
10786.17 464
10787.15 507
10788.13 486
10789.12 523
10790.10 498
10791.08 461
10792.06 448
10793.04 455
10794.02 488
10795.00 457
10795.98 484
10796.96 505
10797.94 435
10798.93 480
10799.91 479
10800.89 510
10801.87 432
10802.85 444
10803.83 448
10804.81 494
10805.80 450
10806.78 417
10807.76 493
10808.74 461
10809.72 427
10810.70 484
10811.69 481
10812.67 476
10813.65 495
10814.63 519
10815.61 503
10816.59 511
10817.58 459
10818.56 424
10819.54 415
10820.52 468
10821.51 488
10822.49 520
10823.47 487
10824.45 485
10825.43 428
10826.42 496
10827.40 450
10828.38 441
10829.37 446
10830.35 459
10831.33 414
10832.31 407
10833.30 466
10834.28 489
10835.26 434
10836.24 488
10837.23 497
10838.21 543
10839.19 486
10840.18 479
10841.16 467
10842.14 464
10843.13 469
10844.11 486
10845.09 441
10846.08 466
10847.06 493
10848.04 500
10849.03 459
10850.01 441
10850.99 470
10851.98 501
10852.96 443
10853.94 474
10854.93 485
10855.91 468
10856.90 504
10857.88 468
10858.86 442
10859.85 470
10860.83 465
10861.82 444
10862.80 512
10863.78 499
10864.77 499
10865.75 481
10866.74 507
10867.72 486
10868.71 459
10869.69 447
10870.67 524
10871.66 470
10872.64 480
10873.63 540
10874.61 494
10875.60 508
10876.58 478
10877.57 481
10878.55 500
10879.54 502
10880.52 468
10881.51 463
10882.49 506
10883.48 515
10884.46 559
10885.45 492
10886.43 525
10887.42 553
10888.40 503
10889.39 553
10890.37 510
10891.36 531
10892.34 544
10893.33 571
10894.32 499
10895.30 492
10896.29 509
10897.27 542
10898.26 524
10899.24 500
10900.23 466
10901.22 496
10902.20 504
10903.19 559
10904.17 523
10905.16 501
10906.15 492
10907.13 483
10908.12 563
10909.10 520
10910.09 503
10911.08 527
10912.06 513
10913.05 528
10914.04 498
10915.02 514
10916.01 519
10917.00 500
10917.98 504
10918.97 522
10919.96 580
10920.94 479
10921.93 443
10922.92 499
10923.90 518
10924.89 510
10925.88 544
10926.86 485
10927.85 470
10928.84 499
10929.82 538
10930.81 571
10931.80 530
10932.79 552
10933.77 533
10934.76 536
10935.75 524
10936.74 501
10937.72 521
10938.71 525
10939.70 514
10940.69 537
10941.67 494
10942.66 555
10943.65 562
10944.64 510
10945.63 543
10946.61 535
10947.60 555
10948.59 552
10949.58 611
10950.57 592
10951.55 569
10952.54 532
10953.53 592
10954.52 581
10955.51 572
10956.49 526
10957.48 589
10958.47 610
10959.46 596
10960.45 614
10961.44 605
10962.43 633
10963.41 615
10964.40 670
10965.39 554
10966.38 545
10967.37 593
10968.36 538
10969.35 599
10970.34 559
10971.33 565
10972.31 562
10973.30 540
10974.29 524
10975.28 530
10976.27 556
10977.26 612
10978.25 587
10979.24 620
10980.23 560
10981.22 576
10982.21 615
10983.20 587
10984.19 576
10985.18 570
10986.17 547
10987.16 591
10988.15 601
10989.14 661
10990.13 633
10991.12 635
10992.11 642
10993.10 664
10994.09 633
10995.08 599
10996.07 596
10997.06 598
10998.05 676
10999.04 706
11000.03 686
11001.02 719
11002.01 754
11003.00 814
11003.99 784
11004.98 746
11005.97 714
11006.96 682
11007.95 702
11008.94 609
11009.93 599
11010.92 625
11011.91 601
11012.91 562
11013.90 565
11014.89 595
11015.88 553
11016.87 559
11017.86 530
11018.85 581
11019.84 555
11020.83 557
11021.83 527
11022.82 556
11023.81 547
11024.80 516
11025.79 510
11026.78 528
11027.77 516
11028.77 525
11029.76 537
11030.75 576
11031.74 495
11032.73 513
11033.72 543
11034.72 544
11035.71 560
11036.70 544
11037.69 529
11038.68 549
11039.68 554
11040.67 519
11041.66 523
11042.65 515
11043.65 517
11044.64 466
11045.63 566
11046.62 533
11047.62 475
11048.61 505
11049.60 531
11050.59 502
11051.59 493
11052.58 521
11053.57 534
11054.56 480
11055.56 511
11056.55 453
11057.54 506
11058.54 517
11059.53 541
11060.52 496
11061.51 478
11062.51 515
11063.50 500
11064.49 530
11065.49 506
11066.48 549
11067.47 546
11068.47 605
11069.46 546
11070.45 473
11071.45 488
11072.44 494
11073.44 509
11074.43 479
11075.42 486
11076.42 457
11077.41 482
11078.40 535
11079.40 547
11080.39 537
11081.39 508
11082.38 536
11083.37 470
11084.37 558
11085.36 539
11086.36 530
11087.35 521
11088.35 550
11089.34 515
11090.33 452
11091.33 502
11092.32 500
11093.32 513
11094.31 517
11095.31 492
11096.30 480
11097.30 488
11098.29 513
11099.29 496
11100.28 472
11101.28 500
11102.27 499
11103.27 536
11104.26 514
11105.26 552
11106.25 495
11107.25 489
11108.24 545
11109.24 534
11110.23 513
11111.23 508
11112.22 489
11113.22 459
11114.21 482
11115.21 497
11116.20 541
11117.20 502
11118.20 509
11119.19 482
11120.19 469
11121.18 529
11122.18 525
11123.17 493
11124.17 482
11125.17 536
11126.16 570
11127.16 617
11128.15 553
11129.15 546
11130.15 553
11131.14 499
11132.14 503
11133.14 495
11134.13 494
11135.13 549
11136.13 522
11137.12 529
11138.12 509
11139.11 544
11140.11 503
11141.11 491
11142.10 519
11143.10 496
11144.10 548
11145.10 526
11146.09 512
11147.09 537
11148.09 557
11149.08 514
11150.08 568
11151.08 536
11152.07 516
11153.07 556
11154.07 571
11155.07 555
11156.06 513
11157.06 460
11158.06 503
11159.06 471
11160.05 513
11161.05 496
11162.05 472
11163.05 433
11164.04 480
11165.04 501
11166.04 471
11167.04 466
11168.04 542
11169.03 509
11170.03 508
11171.03 444
11172.03 452
11173.03 428
11174.02 477
11175.02 501
11176.02 485
11177.02 501
11178.02 536
11179.02 460
11180.01 460
11181.01 473
11182.01 459
11183.01 428
11184.01 487
11185.01 502
11186.00 433
11187.00 487
11188.00 446
11189.00 416
11190.00 456
11191.00 474
11192.00 462
11193.00 439
11194.00 483
11195.00 508
11195.99 462
11196.99 482
11197.99 497
11198.99 455
11199.99 430
11200.99 480
11201.99 506
11202.99 479
11203.99 501
11204.99 449
11205.99 458
11206.99 492
11207.99 444
11208.99 444
11209.99 470
11210.99 505
11211.99 513
11212.99 433
11213.99 467
11214.99 537
11215.99 463
11216.99 449
11217.99 511
11218.99 504
11219.99 478
11220.99 431
11221.99 480
11222.99 447
11223.99 452
11224.99 427
11225.99 448
11226.99 468
11227.99 492
11228.99 505
11229.99 456
11230.99 483
11231.99 478
11232.99 554
11233.99 496
11235.00 513
11236.00 472
11237.00 441
11238.00 530
11239.00 468
11240.00 475
11241.00 546
11242.00 517
11243.00 477
11244.01 431
11245.01 470
11246.01 498
11247.01 456
11248.01 519
11249.01 513
11250.01 467
11251.02 477
11252.02 496
11253.02 480
11254.02 504
11255.02 509
11256.02 461
11257.03 494
11258.03 520
11259.03 546
11260.03 513
11261.03 556
11262.04 528
11263.04 565
11264.04 546
11265.04 520
11266.05 485
11267.05 504
11268.05 578
11269.05 544
11270.05 553
11271.06 555
11272.06 582
11273.06 557
11274.07 521
11275.07 504
11276.07 509
11277.07 558
11278.08 682
11279.08 687
11280.08 674
11281.08 612
11282.09 641
11283.09 725
11284.09 635
11285.10 591
11286.10 590
11287.10 597
11288.11 528
11289.11 492
11290.11 531
11291.12 472
11292.12 508
11293.12 479
11294.13 554
11295.13 488
11296.13 489
11297.14 521
11298.14 523
11299.15 526
11300.15 471
11301.15 477
11302.16 482
11303.16 531
11304.16 501
11305.17 504
11306.17 484
11307.18 470
11308.18 493
11309.19 471
11310.19 434
11311.19 472
11312.20 602
11313.20 572
11314.21 532
11315.21 536
11316.22 562
11317.22 599
11318.23 527
11319.23 529
11320.23 504
11321.24 485
11322.24 515
11323.25 482
11324.25 470
11325.26 464
11326.26 479
11327.27 435
11328.27 454
11329.28 485
11330.28 527
11331.29 491
11332.29 417
11333.30 460
11334.30 461
11335.31 448
11336.32 476
11337.32 534
11338.33 453
11339.33 404
11340.34 446
11341.34 455
11342.35 481
11343.35 539
11344.36 532
11345.37 463
11346.37 478
11347.38 473
11348.38 452
11349.39 432
11350.40 497
11351.40 481
11352.41 457
11353.41 490
11354.42 491
11355.43 498
11356.43 522
11357.44 495
11358.45 520
11359.45 548
11360.46 499
11361.46 508
11362.47 507
11363.48 469
11364.48 452
11365.49 499
11366.50 465
11367.51 450
11368.51 493
11369.52 473
11370.53 460
11371.53 458
11372.54 412
11373.55 451
11374.55 485
11375.56 484
11376.57 472
11377.58 443
11378.58 477
11379.59 437
11380.60 464
11381.60 524
11382.61 494
11383.62 439
11384.63 466
11385.63 436
11386.64 468
11387.65 517
11388.66 485
11389.67 467
11390.67 472
11391.68 469
11392.69 485
11393.70 491
11394.71 488
11395.71 464
11396.72 475
11397.73 494
11398.74 478
11399.75 505
11400.75 439
11401.76 463
11402.77 460
11403.78 438
11404.79 475
11405.80 463
11406.80 439
11407.81 433
11408.82 456
11409.83 466
11410.84 470
11411.85 437
11412.86 434
11413.87 418
11414.87 446
11415.88 486
11416.89 489
11417.90 459
11418.91 525
11419.92 530
11420.93 469
11421.94 474
11422.95 440
11423.96 462
11424.97 459
11425.98 476
11426.98 462
11427.99 482
11429.00 433
11430.01 430
11431.02 454
11432.03 454
11433.04 462
11434.05 472
11435.06 453
11436.07 519
11437.08 454
11438.09 495
11439.10 479
11440.11 462
11441.12 455
11442.13 493
11443.14 470
11444.15 458
11445.16 475
11446.17 501
11447.18 514
11448.19 489
11449.20 478
11450.21 479
11451.22 477
11452.23 460
11453.25 478
11454.26 475
11455.27 499
11456.28 554
11457.29 543
11458.30 523
11459.31 519
11460.32 475
11461.33 478
11462.34 497
11463.35 464
11464.36 505
11465.38 487
11466.39 520
11467.40 486
11468.41 482
11469.42 522
11470.43 503
11471.44 497
11472.46 473
11473.47 545
11474.48 492
11475.49 503
11476.50 506
11477.51 477
11478.52 495
11479.54 466
11480.55 463
11481.56 458
11482.57 446
11483.58 451
11484.60 504
11485.61 535
11486.62 484
11487.63 498
11488.64 544
11489.66 498
11490.67 535
11491.68 513
11492.69 519
11493.71 501
11494.72 484
11495.73 555
11496.74 522
11497.76 535
11498.77 448
11499.78 455
11500.79 510
11501.81 469
11502.82 511
11503.83 469
11504.84 479
11505.86 506
11506.87 465
11507.88 491
11508.90 570
11509.91 528
11510.92 535
11511.94 524
11512.95 518
11513.96 520
11514.98 493
11515.99 512
11517.00 565
11518.02 561
11519.03 566
11520.04 528
11521.06 471
11522.07 466
11523.08 501
11524.10 567
11525.11 532
11526.13 582
11527.14 612
11528.15 539
11529.17 553
11530.18 544
11531.20 558
11532.21 575
11533.22 554
11534.24 564
11535.25 534
11536.27 561
11537.28 573
11538.29 552
11539.31 585
11540.32 557
11541.34 568
11542.35 553
11543.37 553
11544.38 500
11545.40 519
11546.41 554
11547.43 578
11548.44 576
11549.46 607
11550.47 583
11551.49 565
11552.50 610
11553.52 582
11554.53 563
11555.55 588
11556.56 610
11557.58 670
11558.59 687
11559.61 660
11560.62 574
11561.64 589
11562.65 573
11563.67 624
11564.68 644
11565.70 596
11566.71 663
11567.73 629
11568.75 633
11569.76 713
11570.78 674
11571.79 639
11572.81 694
11573.83 686
11574.84 684
11575.86 698
11576.87 688
11577.89 659
11578.91 737
11579.92 664
11580.94 690
11581.95 722
11582.97 778
11583.99 740
11585.00 766
11586.02 796
11587.04 763
11588.05 751
11589.07 804
11590.09 814
11591.10 774
11592.12 756
11593.14 825
11594.15 810
11595.17 880
11596.19 885
11597.20 814
11598.22 841
11599.24 911
11600.25 909
11601.27 1044
11602.29 1135
11603.31 1222
11604.32 1145
11605.34 1206
11606.36 1287
11607.38 1271
11608.39 1209
11609.41 1135
11610.43 1068
11611.45 1061
11612.46 1078
11613.48 926
11614.50 969
11615.52 938
11616.53 914
11617.55 924
11618.57 966
11619.59 961
11620.61 968
11621.62 946
11622.64 956
11623.66 923
11624.68 910
11625.70 929
11626.71 1019
11627.73 1059
11628.75 1052
11629.77 1149
11630.79 1223
11631.81 1400
11632.82 1485
11633.84 1608
11634.86 1689
11635.88 1680
11636.90 1680
11637.92 1689
11638.94 1582
11639.96 1513
11640.97 1337
11641.99 1177
11643.01 1124
11644.03 1028
11645.05 956
11646.07 868
11647.09 837
11648.11 870
11649.13 795
11650.15 790
11651.17 721
11652.18 699
11653.20 752
11654.22 720
11655.24 721
11656.26 750
11657.28 727
11658.30 754
11659.32 708
11660.34 679
11661.36 704
11662.38 694
11663.40 685
11664.42 683
11665.44 734
11666.46 742
11667.48 739
11668.50 725
11669.52 745
11670.54 700
11671.56 718
11672.58 740
11673.60 786
11674.62 738
11675.64 683
11676.66 702
11677.68 713
11678.70 705
11679.72 670
11680.74 602
11681.77 665
11682.79 715
11683.81 675
11684.83 628
11685.85 660
11686.87 691
11687.89 644
11688.91 683
11689.93 730
11690.95 653
11691.97 681
11693.00 688
11694.02 664
11695.04 659
11696.06 605
11697.08 640
11698.10 643
11699.12 666
11700.14 625
11701.17 670
11702.19 670
11703.21 625
11704.23 705
11705.25 661
11706.27 684
11707.30 714
11708.32 692
11709.34 668
11710.36 659
11711.38 696
11712.41 682
11713.43 740
11714.45 671
11715.47 686
11716.49 692
11717.52 682
11718.54 717
11719.56 713
11720.58 664
11721.61 614
11722.63 646
11723.65 703
11724.67 692
11725.70 621
11726.72 587
11727.74 599
11728.76 620
11729.79 619
11730.81 683
11731.83 622
11732.86 653
11733.88 573
11734.90 607
11735.92 612
11736.95 571
11737.97 632
11738.99 624
11740.02 597
11741.04 622
11742.06 627
11743.09 627
11744.11 603
11745.13 581
11746.16 576
11747.18 600
11748.20 567
11749.23 581
11750.25 565
11751.27 544
11752.30 594
11753.32 603
11754.35 606
11755.37 595
11756.39 627
11757.42 585
11758.44 557
11759.47 509
11760.49 535
11761.51 526
11762.54 556
11763.56 537
11764.59 507
11765.61 523
11766.64 529
11767.66 558
11768.68 541
11769.71 496
11770.73 513
11771.76 519
11772.78 513
11773.81 490
11774.83 522
11775.86 558
11776.88 525
11777.91 511
11778.93 506
11779.96 479
11780.98 529
11782.01 531
11783.03 535
11784.06 497
11785.08 491
11786.11 555
11787.13 522
11788.16 499
11789.18 499
11790.21 534
11791.23 523
11792.26 496
11793.28 474
11794.31 465
11795.34 455
11796.36 480
11797.39 456
11798.41 517
11799.44 526
11800.46 464
11801.49 490
11802.52 499
11803.54 464
11804.57 443
11805.59 450
11806.62 477
11807.65 443
11808.67 479
11809.70 450
11810.73 478
11811.75 514
11812.78 472
11813.80 486
11814.83 488
11815.86 475
11816.88 447
11817.91 464
11818.94 456
11819.96 458
11820.99 471
11822.02 486
11823.04 453
11824.07 492
11825.10 489
11826.13 517
11827.15 519
11828.18 460
11829.21 469
11830.23 470
11831.26 468
11832.29 500
11833.32 471
11834.34 473
11835.37 473
11836.40 483
11837.42 460
11838.45 476
11839.48 474
11840.51 449
11841.54 450
11842.56 450
11843.59 480
11844.62 431
11845.65 468
11846.67 475
11847.70 475
11848.73 433
11849.76 422
11850.79 425
11851.81 454
11852.84 475
11853.87 428
11854.90 415
11855.93 430
11856.95 433
11857.98 424
11859.01 466
11860.04 489
11861.07 474
11862.10 463
11863.13 422
11864.15 462
11865.18 449
11866.21 434
11867.24 485
11868.27 431
11869.30 392
11870.33 451
11871.36 422
11872.38 406
11873.41 479
11874.44 446
11875.47 419
11876.50 394
11877.53 443
11878.56 432
11879.59 477
11880.62 434
11881.65 426
11882.68 433
11883.71 398
11884.74 427
11885.77 425
11886.80 424
11887.82 430
11888.85 439
11889.88 521
11890.91 426
11891.94 437
11892.97 458
11894.00 434
11895.03 457
11896.06 437
11897.09 442
11898.12 435
11899.15 442
11900.18 457
11901.21 437
11902.24 459
11903.27 456
11904.31 453
11905.34 479
11906.37 499
11907.40 462
11908.43 450
11909.46 404
11910.49 457
11911.52 455
11912.55 449
11913.58 432
11914.61 428
11915.64 441
11916.67 468
11917.70 425
11918.73 419
11919.77 464
11920.80 464
11921.83 439
11922.86 478
11923.89 492
11924.92 447
11925.95 421
11926.98 471
11928.02 451
11929.05 406
11930.08 437
11931.11 522
11932.14 527
11933.17 485
11934.21 476
11935.24 524
11936.27 494
11937.30 495
11938.33 491
11939.36 488
11940.40 408
11941.43 472
11942.46 448
11943.49 466
11944.52 483
11945.56 404
11946.59 435
11947.62 420
11948.65 401
11949.69 379
11950.72 450
11951.75 399
11952.78 412
11953.82 442
11954.85 434
11955.88 462
11956.91 404
11957.95 386
11958.98 395
11960.01 450
11961.04 416
11962.08 395
11963.11 403
11964.14 430
11965.18 406
11966.21 428
11967.24 467
11968.27 387
11969.31 358
11970.34 408
11971.37 439
11972.41 454
11973.44 409
11974.47 401
11975.51 376
11976.54 395
11977.58 449
11978.61 384
11979.64 402
11980.68 441
11981.71 414
11982.74 423
11983.78 383
11984.81 378
11985.85 420
11986.88 397
11987.91 388
11988.95 386
11989.98 392
11991.02 414
11992.05 423
11993.08 409
11994.12 361
11995.15 412
11996.19 463
11997.22 401
11998.26 397
11999.29 407
12000.32 452
12001.36 431
12002.39 385
12003.43 389
12004.46 380
12005.50 427
12006.53 383
12007.57 405
12008.60 401
12009.64 401
12010.67 454
12011.71 455
12012.74 453
12013.78 429
12014.81 418
12015.85 404
12016.88 449
12017.92 434
12018.95 447
12019.99 417
12021.02 440
12022.06 459
12023.10 454
12024.13 468
12025.17 468
12026.20 433
12027.24 467
12028.27 408
12029.31 378
12030.34 403
12031.38 405
12032.42 474
12033.45 489
12034.49 469
12035.52 443
12036.56 426
12037.60 444
12038.63 398
12039.67 419
12040.71 437
12041.74 422
12042.78 389
12043.81 404
12044.85 424
12045.89 378
12046.92 401
12047.96 417
12049.00 382
12050.03 413
12051.07 436
12052.11 410
12053.14 373
12054.18 396
12055.22 418
12056.25 365
12057.29 388
12058.33 434
12059.37 396
12060.40 416
12061.44 378
12062.48 417
12063.51 434
12064.55 426
12065.59 430
12066.63 387
12067.66 398
12068.70 423
12069.74 427
12070.78 401
12071.81 448
12072.85 427
12073.89 388
12074.93 423
12075.97 370
12077.00 428
12078.04 418
12079.08 470
12080.12 448
12081.15 465
12082.19 439
12083.23 398
12084.27 420
12085.31 439
12086.35 409
12087.38 408
12088.42 433
12089.46 416
12090.50 424
12091.54 383
12092.58 429
12093.61 415
12094.65 396
12095.69 420
12096.73 420
12097.77 402
12098.81 396
12099.85 437
12100.89 387
12101.92 433
12102.96 447
12104.00 426
12105.04 461
12106.08 433
12107.12 431
12108.16 448
12109.20 455
12110.24 412
12111.28 458
12112.32 407
12113.36 386
12114.39 448
12115.43 476
12116.47 426
12117.51 362
12118.55 427
12119.59 432
12120.63 410
12121.67 433
12122.71 434
12123.75 410
12124.79 406
12125.83 401
12126.87 391
12127.91 425
12128.95 388
12129.99 370
12131.03 376
12132.07 372
12133.11 387
12134.15 389
12135.19 361
12136.23 403
12137.27 396
12138.31 357
12139.35 362
12140.40 353
12141.44 424
12142.48 423
12143.52 432
12144.56 374
12145.60 370
12146.64 359
12147.68 394
12148.72 375
12149.76 375
12150.80 384
12151.84 412
12152.89 377
12153.93 400
12154.97 434
12156.01 392
12157.05 370
12158.09 368
12159.13 338
12160.17 356
12161.22 381
12162.26 409
12163.30 398
12164.34 366
12165.38 383
12166.42 370
12167.47 398
12168.51 407
12169.55 366
12170.59 381
12171.63 375
12172.67 383
12173.72 415
12174.76 395
12175.80 453
12176.84 398
12177.89 402
12178.93 382
12179.97 394
12181.01 390
12182.05 402
12183.10 329
12184.14 362
12185.18 399
12186.22 379
12187.27 391
12188.31 404
12189.35 377
12190.39 367
12191.44 349
12192.48 370
12193.52 386
12194.57 357
12195.61 365
12196.65 409
12197.69 377
12198.74 391
12199.78 387
12200.82 369
12201.87 364
12202.91 414
12203.95 415
12205.00 391
12206.04 381
12207.08 380
12208.13 355
12209.17 371
12210.21 333
12211.26 379
12212.30 348
12213.35 414
12214.39 379
12215.43 399
12216.48 390
12217.52 400
12218.56 372
12219.61 363
12220.65 397
12221.70 396
12222.74 397
12223.78 365
12224.83 407
12225.87 366
12226.92 387
12227.96 341
12229.01 349
12230.05 382
12231.10 384
12232.14 380
12233.18 375
12234.23 395
12235.27 381
12236.32 394
12237.36 378
12238.41 383
12239.45 368
12240.50 388
12241.54 418
12242.59 408
12243.63 422
12244.68 424
12245.72 379
12246.77 415
12247.81 377
12248.86 403
12249.90 399
12250.95 417
12251.99 395
12253.04 411
12254.08 408
12255.13 373
12256.18 350
12257.22 359
12258.27 360
12259.31 394
12260.36 400
12261.40 364
12262.45 382
12263.50 386
12264.54 353
12265.59 351
12266.63 361
12267.68 349
12268.73 387
12269.77 378
12270.82 345
12271.86 367
12272.91 362
12273.96 337
12275.00 315
12276.05 367
12277.10 319
12278.14 336
12279.19 325
12280.23 345
12281.28 346
12282.33 381
12283.37 346
12284.42 373
12285.47 385
12286.52 358
12287.56 350
12288.61 326
12289.66 329
12290.70 345
12291.75 361
12292.80 379
12293.84 397
12294.89 327
12295.94 312
12296.99 358
12298.03 366
12299.08 392
12300.13 348
12301.18 366
12302.22 350
12303.27 348
12304.32 348
12305.37 366
12306.41 333
12307.46 350
12308.51 334
12309.56 375
12310.60 364
12311.65 393
12312.70 388
12313.75 347
12314.80 349
12315.84 356
12316.89 322
12317.94 313
12318.99 363
12320.04 362
12321.09 369
12322.13 352
12323.18 323
12324.23 331
12325.28 328
12326.33 365
12327.38 336
12328.42 324
12329.47 347
12330.52 358
12331.57 335
12332.62 364
12333.67 336
12334.72 311
12335.77 311
12336.82 323
12337.86 342
12338.91 328
12339.96 344
12341.01 338
12342.06 338
12343.11 354
12344.16 351
12345.21 331
12346.26 343
12347.31 355
12348.36 344
12349.41 363
12350.46 326
12351.51 310
12352.56 308
12353.60 329
12354.65 367
12355.70 330
12356.75 283
12357.80 292
12358.85 362
12359.90 343
12360.95 328
12362.00 369
12363.05 348
12364.10 344
12365.15 347
12366.20 357
12367.25 381
12368.31 359
12369.36 362
12370.41 358
12371.46 378
12372.51 385
12373.56 375
12374.61 369
12375.66 347
12376.71 359
12377.76 378
12378.81 381
12379.86 354
12380.91 368
12381.96 338
12383.01 351
12384.07 342
12385.12 379
12386.17 344
12387.22 359
12388.27 382
12389.32 397
12390.37 389
12391.42 350
12392.47 351
12393.53 353
12394.58 352
12395.63 342
12396.68 339
12397.73 345
12398.78 375
12399.84 350
12400.89 337
12401.94 360
12402.99 379
12404.04 332
12405.09 356
12406.15 366
12407.20 348
12408.25 359
12409.30 378
12410.35 369
12411.41 362
12412.46 340
12413.51 373
12414.56 361
12415.62 370
12416.67 358
12417.72 392
12418.77 339
12419.83 336
12420.88 343
12421.93 341
12422.98 377
12424.04 372
12425.09 379
12426.14 364
12427.19 297
12428.25 381
12429.30 328
12430.35 381
12431.41 382
12432.46 348
12433.51 380
12434.57 383
12435.62 340
12436.67 347
12437.72 383
12438.78 395
12439.83 408
12440.88 395
12441.94 365
12442.99 377
12444.05 351
12445.10 353
12446.15 339
12447.21 345
12448.26 338
12449.31 373
12450.37 366
12451.42 376
12452.48 380
12453.53 372
12454.58 363
12455.64 332
12456.69 334
12457.75 398
12458.80 380
12459.85 408
12460.91 373
12461.96 379
12463.02 366
12464.07 383
12465.13 343
12466.18 393
12467.23 409
12468.29 437
12469.34 384
12470.40 345
12471.45 385
12472.51 411
12473.56 452
12474.62 377
12475.67 396
12476.73 414
12477.78 439
12478.84 443
12479.89 385
12480.95 438
12482.00 478
12483.06 459
12484.11 419
12485.17 416
12486.22 487
12487.28 508
12488.33 451
12489.39 458
12490.45 484
12491.50 515
12492.56 534
12493.61 514
12494.67 572
12495.72 597
12496.78 621
12497.84 648
12498.89 699
12499.95 657
12501.00 624
12502.06 609
12503.11 552
12504.17 546
12505.23 498
12506.28 487
12507.34 499
12508.40 477
12509.45 445
12510.51 458
12511.56 426
12512.62 404
12513.68 409
12514.73 388
12515.79 425
12516.85 432
12517.90 406
12518.96 404
12520.02 375
12521.07 384
12522.13 396
12523.19 388
12524.24 358
12525.30 367
12526.36 418
12527.42 427
12528.47 417
12529.53 416
12530.59 447
12531.64 425
12532.70 444
12533.76 388
12534.82 417
12535.87 403
12536.93 351
12537.99 434
12539.05 396
12540.10 413
12541.16 456
12542.22 430
12543.28 412
12544.34 412
12545.39 396
12546.45 419
12547.51 458
12548.57 400
12549.62 414
12550.68 401
12551.74 445
12552.80 414
12553.86 391
12554.92 418
12555.97 438
12557.03 467
12558.09 422
12559.15 433
12560.21 415
12561.27 439
12562.32 417
12563.38 461
12564.44 460
12565.50 480
12566.56 427
12567.62 482
12568.68 487
12569.74 502
12570.79 566
12571.85 466
12572.91 496
12573.97 499
12575.03 562
12576.09 557
12577.15 551
12578.21 579
12579.27 577
12580.33 517
12581.39 508
12582.45 563
12583.50 548
12584.56 497
12585.62 466
12586.68 462
12587.74 403
12588.80 407
12589.86 420
12590.92 414
12591.98 447
12593.04 449
12594.10 422
12595.16 421
12596.22 391
12597.28 383
12598.34 388
12599.40 399
12600.46 422
12601.52 420
12602.58 399
12603.64 411
12604.70 453
12605.76 402
12606.82 384
12607.88 422
12608.94 423
12610.01 400
12611.07 379
12612.13 433
12613.19 420
12614.25 387
12615.31 403
12616.37 369
12617.43 410
12618.49 387
12619.55 387
12620.61 370
12621.67 392
12622.74 385
12623.80 356
12624.86 358
12625.92 362
12626.98 369
12628.04 343
12629.10 360
12630.16 400
12631.23 383
12632.29 350
12633.35 399
12634.41 401
12635.47 373
12636.53 324
12637.60 360
12638.66 362
12639.72 419
12640.78 377
12641.84 375
12642.90 334
12643.97 328
12645.03 357
12646.09 379
12647.15 414
12648.22 374
12649.28 372
12650.34 388
12651.40 399
12652.46 362
12653.53 399
12654.59 395
12655.65 426
12656.71 404
12657.78 405
12658.84 452
12659.90 452
12660.96 407
12662.03 371
12663.09 401
12664.15 415
12665.22 401
12666.28 347
12667.34 316
12668.41 350
12669.47 330
12670.53 353
12671.59 370
12672.66 315
12673.72 348
12674.78 349
12675.85 390
12676.91 347
12677.97 370
12679.04 353
12680.10 376
12681.16 348
12682.23 325
12683.29 349
12684.36 359
12685.42 327
12686.48 335
12687.55 358
12688.61 363
12689.67 342
12690.74 353
12691.80 369
12692.87 391
12693.93 379
12695.00 370
12696.06 382
12697.12 369
12698.19 372
12699.25 349
12700.32 318
12701.38 370
12702.45 341
12703.51 332
12704.57 395
12705.64 372
12706.70 379
12707.77 341
12708.83 358
12709.90 358
12710.96 348
12712.03 342
12713.09 381
12714.16 392
12715.22 370
12716.29 303
12717.35 328
12718.42 354
12719.48 330
12720.55 348
12721.61 367
12722.68 368
12723.74 326
12724.81 376
12725.87 339
12726.94 342
12728.01 397
12729.07 370
12730.14 368
12731.20 357
12732.27 319
12733.33 359
12734.40 304
12735.47 347
12736.53 346
12737.60 323
12738.66 353
12739.73 305
12740.80 332
12741.86 356
12742.93 330
12743.99 328
12745.06 344
12746.13 343
12747.19 338
12748.26 355
12749.33 348
12750.39 382
12751.46 370
12752.53 368
12753.59 345
12754.66 374
12755.73 307
12756.79 302
12757.86 290
12758.93 294
12759.99 284
12761.06 240
12762.13 276
12763.19 318
12764.26 327
12765.33 311
12766.39 344
12767.46 348
12768.53 311
12769.60 307
12770.66 322
12771.73 312
12772.80 299
12773.87 339
12774.93 282
12776.00 316
12777.07 303
12778.14 286
12779.20 314
12780.27 251
12781.34 312
12782.41 310
12783.47 297
12784.54 337
12785.61 338
12786.68 332
12787.75 271
12788.81 301
12789.88 338
12790.95 290
12792.02 322
12793.09 333
12794.16 324
12795.22 312
12796.29 333
12797.36 298
12798.43 326
12799.50 253
12800.57 288
12801.64 282
12802.70 309
12803.77 283
12804.84 304
12805.91 295
12806.98 308
12808.05 308
12809.12 281
12810.19 318
12811.25 305
12812.32 300
12813.39 323
12814.46 294
12815.53 309
12816.60 281
12817.67 294
12818.74 321
12819.81 282
12820.88 335
12821.95 301
12823.02 308
12824.09 309
12825.16 274
12826.23 294
12827.30 301
12828.36 333
12829.43 325
12830.50 301
12831.57 314
12832.64 323
12833.71 296
12834.78 310
12835.85 329
12836.92 308
12837.99 275
12839.06 274
12840.13 294
12841.21 290
12842.28 318
12843.35 333
12844.42 248
12845.49 311
12846.56 279
12847.63 293
12848.70 309
12849.77 269
12850.84 283
12851.91 266
12852.98 297
12854.05 297
12855.12 290
12856.19 341
12857.26 286
12858.34 312
12859.41 325
12860.48 285
12861.55 293
12862.62 311
12863.69 292
12864.76 278
12865.83 306
12866.91 314
12867.98 319
12869.05 295
12870.12 275
12871.19 301
12872.26 280
12873.33 289
12874.41 325
12875.48 270
12876.55 288
12877.62 354
12878.69 339
12879.76 307
12880.84 303
12881.91 310
12882.98 365
12884.05 305
12885.12 275
12886.20 266
12887.27 279
12888.34 242
12889.41 308
12890.49 300
12891.56 264
12892.63 274
12893.70 318
12894.78 309
12895.85 240
12896.92 258
12897.99 292
12899.07 283
12900.14 246
12901.21 247
12902.28 267
12903.36 257
12904.43 271
12905.50 279
12906.58 306
12907.65 289
12908.72 253
12909.80 277
12910.87 274
12911.94 250
12913.02 289
12914.09 327
12915.16 304
12916.24 293
12917.31 268
12918.38 303
12919.46 289
12920.53 280
12921.60 303
12922.68 345
12923.75 297
12924.82 283
12925.90 266
12926.97 261
12928.05 257
12929.12 282
12930.19 296
12931.27 286
12932.34 288
12933.42 243
12934.49 304
12935.56 247
12936.64 301
12937.71 241
12938.79 272
12939.86 263
12940.94 333
12942.01 271
12943.08 276
12944.16 251
12945.23 262
12946.31 269
12947.38 254
12948.46 266
12949.53 267
12950.61 243
12951.68 243
12952.76 292
12953.83 265
12954.91 269
12955.98 263
12957.06 298
12958.13 280
12959.21 310
12960.28 305
12961.36 314
12962.43 323
12963.51 278
12964.58 319
12965.66 295
12966.74 275
12967.81 265
12968.89 279
12969.96 296
12971.04 285
12972.11 246
12973.19 268
12974.27 262
12975.34 285
12976.42 265
12977.49 264
12978.57 293
12979.65 311
12980.72 254
12981.80 313
12982.87 312
12983.95 286
12985.03 270
12986.10 255
12987.18 281
12988.26 271
12989.33 277
12990.41 323
12991.48 278
12992.56 245
12993.64 306
12994.71 303
12995.79 304
12996.87 300
12997.94 288
12999.02 324
13000.10 285
13001.18 286
13002.25 257
13003.33 305
13004.41 342
13005.48 287
13006.56 322
13007.64 272
13008.72 282
13009.79 305
13010.87 307
13011.95 315
13013.02 319
13014.10 289
13015.18 285
13016.26 282
13017.33 321
13018.41 300
13019.49 278
13020.57 296
13021.65 274
13022.72 314
13023.80 268
13024.88 258
13025.96 305
13027.04 346
13028.11 276
13029.19 268
13030.27 327
13031.35 319
13032.43 273
13033.50 301
13034.58 302
13035.66 318
13036.74 313
13037.82 298
13038.90 283
13039.98 256
13041.05 312
13042.13 261
13043.21 290
13044.29 282
13045.37 305
13046.45 265
13047.53 273
13048.61 292
13049.68 287
13050.76 339
13051.84 328
13052.92 278
13054.00 303
13055.08 309
13056.16 289
13057.24 273
13058.32 266
13059.40 252
13060.48 305
13061.56 313
13062.64 271
13063.71 314
13064.79 305
13065.87 287
13066.95 296
13068.03 262
13069.11 286
13070.19 274
13071.27 321
13072.35 273
13073.43 331
13074.51 315
13075.59 289
13076.67 273
13077.75 311
13078.83 283
13079.91 287
13080.99 319
13082.07 300
13083.15 268
13084.23 279
13085.31 281
13086.40 270
13087.48 243
13088.56 256
13089.64 302
13090.72 233
13091.80 268
13092.88 241
13093.96 273
13095.04 296
13096.12 249
13097.20 250
13098.28 272
13099.36 281
13100.45 320
13101.53 261
13102.61 254
13103.69 272
13104.77 292
13105.85 318
13106.93 277
13108.01 262
13109.10 309
13110.18 271
13111.26 263
13112.34 264
13113.42 296
13114.50 255
13115.58 308
13116.67 306
13117.75 273
13118.83 259
13119.91 280
13120.99 282
13122.08 269
13123.16 319
13124.24 322
13125.32 267
13126.40 285
13127.49 251
13128.57 276
13129.65 268
13130.73 262
13131.82 298
13132.90 300
13133.98 293
13135.06 298
13136.15 280
13137.23 264
13138.31 302
13139.39 260
13140.48 259
13141.56 282
13142.64 327
13143.72 255
13144.81 303
13145.89 297
13146.97 298
13148.06 294
13149.14 275
13150.22 288
13151.31 312
13152.39 289
13153.47 269
13154.56 271
13155.64 252
13156.72 248
13157.81 264
13158.89 291
13159.97 272
13161.06 277
13162.14 308
13163.22 303
13164.31 300
13165.39 300
13166.47 261
13167.56 279
13168.64 241
13169.73 262
13170.81 261
13171.89 259
13172.98 296
13174.06 323
13175.15 294
13176.23 266
13177.31 296
13178.40 293
13179.48 236
13180.57 280
13181.65 260
13182.74 252
13183.82 245
13184.91 245
13185.99 262
13187.07 337
13188.16 326
13189.24 267
13190.33 299
13191.41 267
13192.50 292
13193.58 263
13194.67 259
13195.75 266
13196.84 295
13197.92 279
13199.01 260
13200.09 252
13201.18 253
13202.26 255
13203.35 262
13204.44 243
13205.52 214
13206.61 273
13207.69 282
13208.78 301
13209.86 258
13210.95 288
13212.03 270
13213.12 338
13214.21 295
13215.29 258
13216.38 244
13217.46 272
13218.55 296
13219.63 251
13220.72 253
13221.81 272
13222.89 250
13223.98 235
13225.07 234
13226.15 267
13227.24 268
13228.32 270
13229.41 259
13230.50 299
13231.58 262
13232.67 254
13233.76 267
13234.84 246
13235.93 269
13237.02 279
13238.10 257
13239.19 295
13240.28 254
13241.36 258
13242.45 243
13243.54 242
13244.62 277
13245.71 260
13246.80 243
13247.89 283
13248.97 273
13250.06 259
13251.15 247
13252.23 269
13253.32 264
13254.41 236
13255.50 245
13256.58 250
13257.67 281
13258.76 297
13259.85 306
13260.94 267
13262.02 275
13263.11 244
13264.20 277
13265.29 308
13266.37 291
13267.46 291
13268.55 298
13269.64 273
13270.73 246
13271.81 237
13272.90 275
13273.99 267
13275.08 260
13276.17 284
13277.26 271
13278.34 245
13279.43 269
13280.52 303
13281.61 304
13282.70 249
13283.79 272
13284.88 279
13285.96 283
13287.05 273
13288.14 295
13289.23 300
13290.32 240
13291.41 268
13292.50 256
13293.59 299
13294.68 270
13295.76 261
13296.85 278
13297.94 265
13299.03 293
13300.12 300
13301.21 281
13302.30 305
13303.39 289
13304.48 250
13305.57 272
13306.66 299
13307.75 327
13308.84 268
13309.93 261
13311.02 256
13312.11 300
13313.20 272
13314.29 254
13315.38 290
13316.47 299
13317.56 323
13318.65 265
13319.74 268
13320.83 269
13321.92 276
13323.01 252
13324.10 274
13325.19 253
13326.28 290
13327.37 288
13328.46 269
13329.55 296
13330.64 324
13331.73 321
13332.82 282
13333.91 265
13335.00 250
13336.09 280
13337.18 299
13338.27 320
13339.37 275
13340.46 254
13341.55 276
13342.64 293
13343.73 298
13344.82 280
13345.91 312
13347.00 296
13348.09 295
13349.19 307
13350.28 307
13351.37 307
13352.46 304
13353.55 273
13354.64 257
13355.73 249
13356.83 272
13357.92 254
13359.01 299
13360.10 317
13361.19 323
13362.28 283
13363.38 248
13364.47 264
13365.56 290
13366.65 288
13367.74 295
13368.84 306
13369.93 273
13371.02 284
13372.11 265
13373.21 261
13374.30 281
13375.39 273
13376.48 292
13377.58 320
13378.67 307
13379.76 295
13380.85 290
13381.95 263
13383.04 320
13384.13 307
13385.22 308
13386.32 267
13387.41 265
13388.50 281
13389.60 266
13390.69 273
13391.78 293
13392.87 221
13393.97 272
13395.06 254
13396.15 250
13397.25 270
13398.34 233
13399.43 259
13400.53 270
13401.62 271
13402.71 300
13403.81 302
13404.90 268
13406.00 275
13407.09 271
13408.18 248
13409.28 276
13410.37 334
13411.46 298
13412.56 275
13413.65 286
13414.75 311
13415.84 272
13416.93 271
13418.03 282
13419.12 286
13420.22 270
13421.31 268
13422.41 305
13423.50 283
13424.59 250
13425.69 278
13426.78 269
13427.88 308
13428.97 290
13430.07 256
13431.16 267
13432.26 264
13433.35 219
13434.45 258
13435.54 300
13436.64 266
13437.73 252
13438.82 261
13439.92 289
13441.02 263
13442.11 226
13443.21 282
13444.30 289
13445.40 266
13446.49 286
13447.59 287
13448.68 260
13449.78 249
13450.87 258
13451.97 262
13453.06 258
13454.16 283
13455.25 275
13456.35 261
13457.45 264
13458.54 246
13459.64 284
13460.73 288
13461.83 283
13462.93 293
13464.02 269
13465.12 270
13466.21 283
13467.31 258
13468.41 264
13469.50 318
13470.60 274
13471.70 279
13472.79 305
13473.89 302
13474.98 279
13476.08 288
13477.18 269
13478.27 257
13479.37 286
13480.47 285
13481.56 323
13482.66 278
13483.76 283
13484.85 297
13485.95 312
13487.05 310
13488.15 292
13489.24 288
13490.34 324
13491.44 287
13492.53 317
13493.63 281
13494.73 260
13495.83 242
13496.92 291
13498.02 281
13499.12 286
13500.22 281
13501.31 290
13502.41 309
13503.51 275
13504.61 271
13505.70 317
13506.80 320
13507.90 273
13509.00 295
13510.09 318
13511.19 305
13512.29 293
13513.39 276
13514.49 280
13515.58 284
13516.68 313
13517.78 287
13518.88 309
13519.98 303
13521.08 268
13522.17 281
13523.27 283
13524.37 267
13525.47 268
13526.57 298
13527.67 291
13528.77 272
13529.86 252
13530.96 281
13532.06 223
13533.16 236
13534.26 266
13535.36 302
13536.46 288
13537.56 298
13538.66 252
13539.75 255
13540.85 279
13541.95 240
13543.05 241
13544.15 237
13545.25 296
13546.35 254
13547.45 263
13548.55 222
13549.65 273
13550.75 276
13551.85 268
13552.95 249
13554.05 243
13555.15 277
13556.25 294
13557.35 275
13558.45 249
13559.55 231
13560.65 284
13561.75 250
13562.85 245
13563.95 249
13565.05 253
13566.15 234
13567.25 257
13568.35 262
13569.45 255
13570.55 252
13571.65 265
13572.75 246
13573.85 209
13574.95 257
13576.05 285
13577.15 298
13578.25 264
13579.35 247
13580.45 291
13581.55 275
13582.65 291
13583.75 320
13584.86 248
13585.96 240
13587.06 220
13588.16 234
13589.26 253
13590.36 300
13591.46 290
13592.56 257
13593.66 255
13594.77 289
13595.87 272
13596.97 249
13598.07 266
13599.17 253
13600.27 268
13601.37 274
13602.48 258
13603.58 249
13604.68 269
13605.78 288
13606.88 279
13607.99 254
13609.09 269
13610.19 265
13611.29 270
13612.39 254
13613.50 275
13614.60 269
13615.70 280
13616.80 309
13617.90 291
13619.01 296
13620.11 294
13621.21 293
13622.31 255
13623.42 253
13624.52 256
13625.62 287
13626.72 293
13627.83 264
13628.93 250
13630.03 255
13631.13 238
13632.24 243
13633.34 239
13634.44 256
13635.55 254
13636.65 279
13637.75 278
13638.86 283
13639.96 257
13641.06 241
13642.17 241
13643.27 251
13644.37 254
13645.48 291
13646.58 249
13647.68 276
13648.79 272
13649.89 250
13650.99 293
13652.10 260
13653.20 260
13654.30 251
13655.41 244
13656.51 269
13657.62 315
13658.72 284
13659.82 284
13660.93 219
13662.03 233
13663.14 231
13664.24 237
13665.34 259
13666.45 249
13667.55 265
13668.66 299
13669.76 267
13670.87 257
13671.97 265
13673.07 271
13674.18 249
13675.28 264
13676.39 264
13677.49 269
13678.60 272
13679.70 249
13680.81 240
13681.91 253
13683.02 303
13684.12 282
13685.23 237
13686.33 238
13687.44 224
13688.54 254
13689.65 238
13690.75 235
13691.86 278
13692.96 275
13694.07 271
13695.17 250
13696.28 281
13697.39 274
13698.49 296
13699.60 264
13700.70 289
13701.81 304
13702.91 276
13704.02 238
13705.13 250
13706.23 298
13707.34 315
13708.44 267
13709.55 285
13710.65 248
13711.76 256
13712.87 289
13713.97 328
13715.08 272
13716.19 269
13717.29 304
13718.40 298
13719.50 333
13720.61 306
13721.72 284
13722.82 270
13723.93 292
13725.04 318
13726.14 304
13727.25 278
13728.36 273
13729.46 272
13730.57 284
13731.68 254
13732.78 289
13733.89 292
13735.00 257
13736.11 277
13737.21 266
13738.32 268
13739.43 290
13740.53 302
13741.64 265
13742.75 281
13743.86 288
13744.96 309
13746.07 317
13747.18 254
13748.29 268
13749.39 309
13750.50 291
13751.61 285
13752.72 245
13753.82 281
13754.93 274
13756.04 279
13757.15 330
13758.26 291
13759.36 279
13760.47 307
13761.58 289
13762.69 277
13763.80 312
13764.91 292
13766.01 300
13767.12 319
13768.23 322
13769.34 345
13770.45 327
13771.56 327
13772.66 299
13773.77 353
13774.88 333
13775.99 328
13777.10 326
13778.21 299
13779.32 333
13780.42 352
13781.53 353
13782.64 308
13783.75 280
13784.86 283
13785.97 293
13787.08 275
13788.19 276
13789.30 272
13790.41 290
13791.52 291
13792.63 254
13793.73 242
13794.84 286
13795.95 261
13797.06 291
13798.17 275
13799.28 279
13800.39 325
13801.50 290
13802.61 298
13803.72 297
13804.83 286
13805.94 302
13807.05 309
13808.16 272
13809.27 285
13810.38 273
13811.49 277
13812.60 286
13813.71 261
13814.82 276
13815.93 303
13817.04 281
13818.15 287
13819.26 297
13820.37 248
13821.48 264
13822.59 246
13823.71 272
13824.82 285
13825.93 298
13827.04 277
13828.15 298
13829.26 272
13830.37 249
13831.48 294
13832.59 269
13833.70 289
13834.81 249
13835.92 240
13837.04 254
13838.15 252
13839.26 269
13840.37 293
13841.48 289
13842.59 276
13843.70 267
13844.81 281
13845.93 303
13847.04 305
13848.15 277
13849.26 290
13850.37 267
13851.48 274
13852.60 265
13853.71 299
13854.82 306
13855.93 313
13857.04 296
13858.16 254
13859.27 283
13860.38 259
13861.49 267
13862.60 300
13863.72 291
13864.83 315
13865.94 307
13867.05 315
13868.17 314
13869.28 290
13870.39 286
13871.50 311
13872.62 267
13873.73 284
13874.84 248
13875.95 275
13877.07 253
13878.18 269
13879.29 258
13880.40 240
13881.52 297
13882.63 290
13883.74 284
13884.86 253
13885.97 237
13887.08 239
13888.20 278
13889.31 269
13890.42 255
13891.54 323
13892.65 288
13893.76 279
13894.88 256
13895.99 287
13897.10 286
13898.22 302
13899.33 305
13900.44 292
13901.56 295
13902.67 256
13903.79 246
13904.90 244
13906.01 251
13907.13 294
13908.24 298
13909.36 280
13910.47 275
13911.58 253
13912.70 272
13913.81 262
13914.93 263
13916.04 273
13917.16 228
13918.27 291
13919.38 312
13920.50 270
13921.61 252
13922.73 267
13923.84 256
13924.96 273
13926.07 248
13927.19 228
13928.30 264
13929.42 273
13930.53 247
13931.65 269
13932.76 267
13933.88 249
13934.99 263
13936.11 260
13937.22 229
13938.34 246
13939.45 243
13940.57 274
13941.68 257
13942.80 263
13943.91 261
13945.03 310
13946.14 277
13947.26 247
13948.38 263
13949.49 236
13950.61 268
13951.72 257
13952.84 245
13953.95 271
13955.07 227
13956.19 255
13957.30 257
13958.42 259
13959.53 227
13960.65 253
13961.77 247
13962.88 257
13964.00 224
13965.11 236
13966.23 242
13967.35 228
13968.46 245
13969.58 239
13970.70 247
13971.81 255
13972.93 214
13974.05 240
13975.16 231
13976.28 250
13977.40 270
13978.51 327
13979.63 289
13980.75 262
13981.86 275
13982.98 302
13984.10 266
13985.22 262
13986.33 272
13987.45 254
13988.57 282
13989.68 243
13990.80 249
13991.92 226
13993.04 292
13994.15 242
13995.27 251
13996.39 245
13997.51 276
13998.62 295
13999.74 260
14000.86 231
14001.98 238
14003.10 237
14004.21 273
14005.33 278
14006.45 226
14007.57 235
14008.68 263
14009.80 255
14010.92 231
14012.04 247
14013.16 233
14014.28 239
14015.39 262
14016.51 225
14017.63 252
14018.75 238
14019.87 232
14020.99 218
14022.10 205
14023.22 256
14024.34 252
14025.46 260
14026.58 244
14027.70 245
14028.82 278
14029.94 298
14031.05 257
14032.17 259
14033.29 270
14034.41 280
14035.53 249
14036.65 231
14037.77 214
14038.89 222
14040.01 227
14041.13 254
14042.25 270
14043.37 238
14044.49 227
14045.60 220
14046.72 245
14047.84 273
14048.96 254
14050.08 255
14051.20 255
14052.32 227
14053.44 262
14054.56 299
14055.68 288
14056.80 264
14057.92 259
14059.04 273
14060.16 261
14061.28 240
14062.40 255
14063.52 285
14064.64 258
14065.76 277
14066.88 274
14068.00 290
14069.12 254
14070.25 305
14071.37 279
14072.49 297
14073.61 288
14074.73 296
14075.85 293
14076.97 252
14078.09 261
14079.21 283
14080.33 316
14081.45 257
14082.57 254
14083.69 262
14084.82 275
14085.94 275
14087.06 272
14088.18 260
14089.30 272
14090.42 240
14091.54 310
14092.66 275
14093.79 321
14094.91 312
14096.03 332
14097.15 313
14098.27 326
14099.39 305
14100.52 295
14101.64 247
14102.76 296
14103.88 332
14105.00 313
14106.12 281
14107.25 269
14108.37 280
14109.49 292
14110.61 307
14111.74 308
14112.86 276
14113.98 283
14115.10 279
14116.22 264
14117.35 259
14118.47 289
14119.59 248
14120.71 287
14121.84 273
14122.96 269
14124.08 307
14125.20 255
14126.33 249
14127.45 252
14128.57 273
14129.70 275
14130.82 303
14131.94 290
14133.06 259
14134.19 281
14135.31 238
14136.43 250
14137.56 271
14138.68 271
14139.80 247
14140.93 291
14142.05 293
14143.17 245
14144.30 262
14145.42 266
14146.54 245
14147.67 242
14148.79 247
14149.91 256
14151.04 273
14152.16 291
14153.29 295
14154.41 286
14155.53 276
14156.66 260
14157.78 249
14158.91 252
14160.03 226
14161.15 274
14162.28 298
14163.40 255
14164.53 261
14165.65 278
14166.78 254
14167.90 272
14169.02 273
14170.15 274
14171.27 263
14172.40 266
14173.52 268
14174.65 253
14175.77 267
14176.90 292
14178.02 243
14179.15 241
14180.27 246
14181.40 265
14182.52 273
14183.65 217
14184.77 263
14185.90 273
14187.02 244
14188.15 262
14189.27 269
14190.40 263
14191.52 269
14192.65 244
14193.77 241
14194.90 255
14196.02 280
14197.15 310
14198.27 284
14199.40 234
14200.53 267
14201.65 258
14202.78 242
14203.90 282
14205.03 252
14206.16 260
14207.28 234
14208.41 273
14209.53 246
14210.66 226
14211.79 268
14212.91 252
14214.04 221
14215.16 248
14216.29 262
14217.42 259
14218.54 273
14219.67 257
14220.80 248
14221.92 249
14223.05 228
14224.18 266
14225.30 247
14226.43 238
14227.56 255
14228.68 265
14229.81 214
14230.94 234
14232.06 214
14233.19 208
14234.32 222
14235.44 197
14236.57 256
14237.70 254
14238.83 242
14239.95 242
14241.08 236
14242.21 185
14243.34 214
14244.46 237
14245.59 258
14246.72 267
14247.85 230
14248.97 241
14250.10 257
14251.23 218
14252.36 179
14253.48 231
14254.61 237
14255.74 237
14256.87 255
14258.00 245
14259.12 239
14260.25 254
14261.38 259
14262.51 261
14263.64 268
14264.76 257
14265.89 231
14267.02 279
14268.15 271
14269.28 246
14270.41 242
14271.53 267
14272.66 242
14273.79 224
14274.92 269
14276.05 234
14277.18 216
14278.31 251
14279.44 260
14280.56 213
14281.69 218
14282.82 264
14283.95 294
14285.08 226
14286.21 235
14287.34 221
14288.47 250
14289.60 245
14290.73 269
14291.86 226
14292.98 184
14294.11 210
14295.24 221
14296.37 210
14297.50 218
14298.63 237
14299.76 234
14300.89 258
14302.02 222
14303.15 228
14304.28 241
14305.41 227
14306.54 194
14307.67 221
14308.80 220
14309.93 226
14311.06 224
14312.19 217
14313.32 218
14314.45 235
14315.58 244
14316.71 229
14317.84 219
14318.97 240
14320.10 217
14321.23 236
14322.36 217
14323.49 220
14324.62 255
14325.76 246
14326.89 221
14328.02 240
14329.15 251
14330.28 245
14331.41 222
14332.54 230
14333.67 298
14334.80 258
14335.93 196
14337.06 223
14338.20 266
14339.33 232
14340.46 185
14341.59 209
14342.72 214
14343.85 220
14344.98 243
14346.12 239
14347.25 241
14348.38 245
14349.51 234
14350.64 225
14351.77 245
14352.90 252
14354.04 218
14355.17 247
14356.30 247
14357.43 222
14358.56 268
14359.70 249
14360.83 245
14361.96 229
14363.09 196
14364.22 235
14365.36 282
14366.49 219
14367.62 232
14368.75 231
14369.89 197
14371.02 228
14372.15 201
14373.28 211
14374.42 217
14375.55 213
14376.68 238
14377.81 224
14378.95 220
14380.08 272
14381.21 211
14382.35 237
14383.48 261
14384.61 274
14385.74 268
14386.88 277
14388.01 255
14389.14 287
14390.28 266
14391.41 228
14392.54 238
14393.68 240
14394.81 243
14395.94 243
14397.08 222
14398.21 239
14399.34 254
14400.48 250
14401.61 192
14402.75 240
14403.88 229
14405.01 242
14406.15 247
14407.28 268
14408.41 264
14409.55 246
14410.68 257
14411.82 213
14412.95 232
14414.08 235
14415.22 251
14416.35 246
14417.49 227
14418.62 233
14419.76 250
14420.89 247
14422.02 254
14423.16 227
14424.29 223
14425.43 235
14426.56 255
14427.70 271
14428.83 245
14429.97 215
14431.10 223
14432.24 247
14433.37 271
14434.51 272
14435.64 278
14436.78 246
14437.91 219
14439.05 240
14440.18 271
14441.32 270
14442.45 256
14443.59 258
14444.72 268
14445.86 235
14446.99 259
14448.13 267
14449.27 266
14450.40 280
14451.54 255
14452.67 264
14453.81 238
14454.94 275
14456.08 260
14457.22 233
14458.35 249
14459.49 294
14460.62 294
14461.76 288
14462.90 288
14464.03 268
14465.17 257
14466.30 274
14467.44 300
14468.58 299
14469.71 283
14470.85 300
14471.99 288
14473.12 298
14474.26 308
14475.40 274
14476.53 289
14477.67 308
14478.81 267
14479.94 305
14481.08 281
14482.22 274
14483.35 265
14484.49 285
14485.63 262
14486.76 283
14487.90 251
14489.04 282
14490.17 275
14491.31 227
14492.45 255
14493.59 291
14494.72 281
14495.86 242
14497.00 216
14498.14 228
14499.27 256
14500.41 242
14501.55 239
14502.69 255
14503.82 239
14504.96 254
14506.10 228
14507.24 224
14508.37 251
14509.51 236
14510.65 275
14511.79 242
14512.93 223
14514.06 238
14515.20 261
14516.34 247
14517.48 222
14518.62 232
14519.76 220
14520.89 245
14522.03 237
14523.17 212
14524.31 215
14525.45 213
14526.59 241
14527.73 195
14528.86 215
14530.00 207
14531.14 231
14532.28 243
14533.42 260
14534.56 279
14535.70 246
14536.84 253
14537.98 185
14539.11 226
14540.25 209
14541.39 258
14542.53 214
14543.67 219
14544.81 263
14545.95 288
14547.09 234
14548.23 245
14549.37 237
14550.51 261
14551.65 251
14552.79 224
14553.93 243
14555.07 194
14556.21 211
14557.35 217
14558.49 217
14559.63 233
14560.77 250
14561.91 243
14563.05 227
14564.19 239
14565.33 239
14566.47 218
14567.61 196
14568.75 234
14569.89 212
14571.03 216
14572.17 247
14573.31 281
14574.45 240
14575.59 231
14576.73 281
14577.87 210
14579.01 230
14580.15 225
14581.29 244
14582.43 251
14583.57 228
14584.71 232
14585.85 227
14587.00 245
14588.14 245
14589.28 222
14590.42 257
14591.56 253
14592.70 214
14593.84 227
14594.98 262
14596.12 238
14597.27 224
14598.41 245
14599.55 266
14600.69 235
14601.83 243
14602.97 260
14604.12 241
14605.26 225
14606.40 257
14607.54 243
14608.68 270
14609.82 248
14610.97 229
14612.11 258
14613.25 239
14614.39 240
14615.53 272
14616.68 238
14617.82 257
14618.96 242
14620.10 229
14621.25 285
14622.39 274
14623.53 271
14624.67 306
14625.81 294
14626.96 312
14628.10 270
14629.24 254
14630.39 265
14631.53 270
14632.67 275
14633.81 289
14634.96 263
14636.10 284
14637.24 327
14638.38 330
14639.53 304
14640.67 281
14641.81 288
14642.96 312
14644.10 290
14645.24 249
14646.39 271
14647.53 246
14648.67 267
14649.82 268
14650.96 247
14652.10 261
14653.25 243
14654.39 259
14655.53 242
14656.68 264
14657.82 256
14658.97 265
14660.11 246
14661.25 246
14662.40 241
14663.54 261
14664.69 273
14665.83 270
14666.97 276
14668.12 264
14669.26 207
14670.41 237
14671.55 240
14672.69 240
14673.84 245
14674.98 254
14676.13 247
14677.27 249
14678.42 247
14679.56 250
14680.71 244
14681.85 243
14683.00 243
14684.14 189
14685.29 189
14686.43 227
14687.57 236
14688.72 202
14689.86 223
14691.01 259
14692.15 226
14693.30 244
14694.45 222
14695.59 263
14696.74 235
14697.88 264
14699.03 215
14700.17 199
14701.32 211
14702.46 240
14703.61 263
14704.75 212
14705.90 224
14707.04 237
14708.19 223
14709.34 200
14710.48 225
14711.63 222
14712.77 208
14713.92 232
14715.07 201
14716.21 244
14717.36 240
14718.50 265
14719.65 239
14720.80 215
14721.94 241
14723.09 218
14724.24 250
14725.38 220
14726.53 224
14727.67 243
14728.82 206
14729.97 233
14731.11 196
14732.26 228
14733.41 262
14734.55 237
14735.70 229
14736.85 238
14737.99 233
14739.14 230
14740.29 218
14741.44 235
14742.58 217
14743.73 230
14744.88 264
14746.02 241
14747.17 238
14748.32 220
14749.47 254
14750.61 268
14751.76 254
14752.91 244
14754.06 255
14755.20 230
14756.35 214
14757.50 237
14758.65 243
14759.79 261
14760.94 232
14762.09 245
14763.24 224
14764.38 263
14765.53 237
14766.68 247
14767.83 258
14768.98 240
14770.13 251
14771.27 284
14772.42 279
14773.57 250
14774.72 213
14775.87 309
14777.01 285
14778.16 259
14779.31 259
14780.46 244
14781.61 219
14782.76 223
14783.91 234
14785.05 243
14786.20 253
14787.35 269
14788.50 236
14789.65 245
14790.80 290
14791.95 283
14793.10 269
14794.25 253
14795.39 266
14796.54 273
14797.69 269
14798.84 277
14799.99 262
14801.14 282
14802.29 230
14803.44 194
14804.59 234
14805.74 223
14806.89 247
14808.04 225
14809.19 262
14810.34 248
14811.49 234
14812.64 234
14813.79 243
14814.94 257
14816.09 235
14817.24 175
14818.39 228
14819.54 188
14820.69 213
14821.84 179
14822.99 218
14824.14 261
14825.29 246
14826.44 212
14827.59 246
14828.74 224
14829.89 242
14831.04 223
14832.19 209
14833.34 228
14834.49 206
14835.64 225
14836.79 223
14837.94 221
14839.09 198
14840.24 223
14841.40 236
14842.55 216
14843.70 231
14844.85 227
14846.00 243
14847.15 236
14848.30 191
14849.45 192
14850.60 221
14851.76 236
14852.91 191
14854.06 192
14855.21 205
14856.36 210
14857.51 187
14858.66 200
14859.82 191
14860.97 186
14862.12 192
14863.27 189
14864.42 193
14865.57 199
14866.73 182
14867.88 229
14869.03 211
14870.18 218
14871.33 212
14872.49 194
14873.64 181
14874.79 186
14875.94 236
14877.10 241
14878.25 211
14879.40 213
14880.55 213
14881.71 183
14882.86 208
14884.01 212
14885.16 217
14886.32 183
14887.47 190
14888.62 202
14889.77 183
14890.93 194
14892.08 210
14893.23 182
14894.39 208
14895.54 232
14896.69 231
14897.84 192
14899.00 180
14900.15 200
14901.30 187
14902.46 180
14903.61 173
14904.76 188
14905.92 173
14907.07 184
14908.22 226
14909.38 188
14910.53 195
14911.69 196
14912.84 209
14913.99 247
14915.15 195
14916.30 218
14917.45 230
14918.61 222
14919.76 200
14920.92 202
14922.07 211
14923.22 192
14924.38 210
14925.53 197
14926.69 219
14927.84 199
14928.99 191
14930.15 201
14931.30 199
14932.46 201
14933.61 163
14934.77 180
14935.92 203
14937.08 196
14938.23 198
14939.39 176
14940.54 186
14941.70 186
14942.85 154
14944.00 199
14945.16 195
14946.31 174
14947.47 213
14948.62 240
14949.78 233
14950.94 198
14952.09 184
14953.25 198
14954.40 193
14955.56 183
14956.71 200
14957.87 209
14959.02 185
14960.18 195
14961.33 191
14962.49 159
14963.64 203
14964.80 178
14965.96 190
14967.11 190
14968.27 216
14969.42 190
14970.58 173
14971.74 197
14972.89 190
14974.05 205
14975.20 209
14976.36 206
14977.52 212
14978.67 207
14979.83 224
14980.98 247
14982.14 212
14983.30 182
14984.45 185
14985.61 232
14986.77 222
14987.92 217
14989.08 205
14990.24 204
14991.39 195
14992.55 159
14993.71 182
14994.86 207
14996.02 200
14997.18 171
14998.33 154
14999.49 173
15000.65 181
15001.81 198
15002.96 196
15004.12 164
15005.28 161
15006.43 172
15007.59 180
15008.75 187
15009.91 143
15011.06 177
15012.22 181
15013.38 195
15014.54 178
15015.69 170
15016.85 187
15018.01 159
15019.17 179
15020.33 203
15021.48 181
15022.64 148
15023.80 177
15024.96 184
15026.12 196
15027.27 170
15028.43 184
15029.59 187
15030.75 188
15031.91 208
15033.07 167
15034.22 173
15035.38 187
15036.54 196
15037.70 175
15038.86 184
15040.02 186
15041.17 178
15042.33 175
15043.49 168
15044.65 170
15045.81 145
15046.97 164
15048.13 149
15049.29 174
15050.45 187
15051.60 173
15052.76 186
15053.92 185
15055.08 201
15056.24 170
15057.40 169
15058.56 195
15059.72 199
15060.88 154
15062.04 131
15063.20 183
15064.36 183
15065.52 189
15066.68 184
15067.84 160
15069.00 173
15070.16 170
15071.32 174
15072.48 195
15073.63 215
15074.79 183
15075.95 184
15077.11 170
15078.27 158
15079.44 152
15080.60 168
15081.76 203
15082.92 182
15084.08 132
15085.24 160
15086.40 159
15087.56 191
15088.72 168
15089.88 150
15091.04 166
15092.20 177
15093.36 181
15094.52 189
15095.68 182
15096.84 182
15098.00 224
15099.16 172
15100.32 189
15101.49 179
15102.65 183
15103.81 184
15104.97 176
15106.13 165
15107.29 178
15108.45 185
15109.61 155
15110.78 188
15111.94 183
15113.10 193
15114.26 212
15115.42 218
15116.58 183
15117.74 192
15118.91 181
15120.07 177
15121.23 156
15122.39 150
15123.55 174
15124.71 165
15125.88 186
15127.04 171
15128.20 168
15129.36 178
15130.52 161
15131.69 155
15132.85 173
15134.01 188
15135.17 170
15136.34 161
15137.50 186
15138.66 181
15139.82 159
15140.99 189
15142.15 173
15143.31 177
15144.47 162
15145.64 163
15146.80 162
15147.96 146
15149.12 153
15150.29 179
15151.45 161
15152.61 157
15153.78 174
15154.94 180
15156.10 196
15157.27 182
15158.43 150
15159.59 145
15160.75 173
15161.92 141
15163.08 190
15164.24 167
15165.41 189
15166.57 195
15167.74 181
15168.90 183
15170.06 175
15171.23 182
15172.39 177
15173.55 171
15174.72 143
15175.88 169
15177.05 181
15178.21 178
15179.37 183
15180.54 179
15181.70 186
15182.87 200
15184.03 153
15185.19 156
15186.36 166
15187.52 190
15188.69 160
15189.85 155
15191.02 182
15192.18 144
15193.34 151
15194.51 176
15195.67 180
15196.84 184
15198.00 157
15199.17 161
15200.33 182
15201.50 163
15202.66 176
15203.83 150
15204.99 164
15206.16 146
15207.32 149
15208.49 136
15209.65 177
15210.82 154
15211.98 168
15213.15 150
15214.31 163
15215.48 187
15216.64 168
15217.81 165
15218.97 156
15220.14 164
15221.31 141
15222.47 148
15223.64 172
15224.80 167
15225.97 166
15227.13 173
15228.30 148
15229.47 188
15230.63 186
15231.80 165
15232.96 157
15234.13 171
15235.30 181
15236.46 162
15237.63 190
15238.79 173
15239.96 150
15241.13 171
15242.29 170
15243.46 198
15244.63 166
15245.79 151
15246.96 163
15248.13 158
15249.29 170
15250.46 140
15251.63 169
15252.79 152
15253.96 158
15255.13 158
15256.29 138
15257.46 152
15258.63 156
15259.80 174
15260.96 184
15262.13 159
15263.30 149
15264.46 172
15265.63 176
15266.80 166
15267.97 147
15269.13 165
15270.30 174
15271.47 171
15272.64 160
15273.80 166
15274.97 184
15276.14 180
15277.31 151
15278.47 158
15279.64 196
15280.81 159
15281.98 171
15283.15 178
15284.31 162
15285.48 155
15286.65 154
15287.82 163
15288.99 175
15290.15 172
15291.32 170
15292.49 193
15293.66 163
15294.83 167
15296.00 190
15297.16 174
15298.33 194
15299.50 170
15300.67 179
15301.84 183
15303.01 167
15304.18 153
15305.35 193
15306.51 149
15307.68 165
15308.85 162
15310.02 143
15311.19 153
15312.36 170
15313.53 153
15314.70 172
15315.87 159
15317.04 140
15318.21 176
15319.37 169
15320.54 161
15321.71 163
15322.88 166
15324.05 155
15325.22 171
15326.39 167
15327.56 163
15328.73 149
15329.90 180
15331.07 180
15332.24 154
15333.41 166
15334.58 187
15335.75 162
15336.92 146
15338.09 161
15339.26 157
15340.43 157
15341.60 163
15342.77 148
15343.94 158
15345.11 203
15346.28 136
15347.45 127
15348.62 151
15349.79 169
15350.96 168
15352.13 174
15353.31 157
15354.48 171
15355.65 165
15356.82 167
15357.99 169
15359.16 174
15360.33 158
15361.50 155
15362.67 172
15363.84 182
15365.01 170
15366.19 183
15367.36 152
15368.53 177
15369.70 154
15370.87 164
15372.04 185
15373.21 152
15374.38 162
15375.56 157
15376.73 159
15377.90 155
15379.07 185
15380.24 156
15381.41 168
15382.59 168
15383.76 182
15384.93 172
15386.10 164
15387.27 172
15388.45 149
15389.62 127
15390.79 187
15391.96 166
15393.13 163
15394.31 184
15395.48 164
15396.65 146
15397.82 139
15399.00 145
15400.17 160
15401.34 151
15402.51 179
15403.69 170
15404.86 177
15406.03 140
15407.20 138
15408.38 141
15409.55 180
15410.72 171
15411.89 137
15413.07 171
15414.24 153
15415.41 149
15416.59 168
15417.76 166
15418.93 149
15420.11 164
15421.28 148
15422.45 160
15423.63 176
15424.80 181
15425.97 176
15427.15 169
15428.32 149
15429.49 180
15430.67 184
15431.84 159
15433.01 186
15434.19 157
15435.36 162
15436.54 172
15437.71 157
15438.88 190
15440.06 148
15441.23 186
15442.41 160
15443.58 196
15444.75 168
15445.93 192
15447.10 160
15448.28 157
15449.45 145
15450.63 185
15451.80 154
15452.97 180
15454.15 153
15455.32 158
15456.50 165
15457.67 164
15458.85 174
15460.02 158
15461.20 161
15462.37 147
15463.55 152
15464.72 159
15465.90 186
15467.07 188
15468.25 184
15469.42 166
15470.60 176
15471.77 148
15472.95 174
15474.12 144
15475.30 157
15476.47 188
15477.65 158
15478.82 167
15480.00 164
15481.17 146
15482.35 149
15483.53 201
15484.70 161
15485.88 154
15487.05 162
15488.23 154
15489.40 161
15490.58 162
15491.76 174
15492.93 134
15494.11 143
15495.28 181
15496.46 136
15497.64 156
15498.81 160
15499.99 157
15501.17 152
15502.34 152
15503.52 163
15504.69 166
15505.87 168
15507.05 171
15508.22 166
15509.40 153
15510.58 138
15511.75 156
15512.93 143
15514.11 158
15515.28 169
15516.46 148
15517.64 167
15518.81 195
15519.99 167
15521.17 168
15522.35 150
15523.52 199
15524.70 190
15525.88 152
15527.05 171
15528.23 154
15529.41 156
15530.59 172
15531.76 172
15532.94 177
15534.12 151
15535.30 168
15536.47 153
15537.65 155
15538.83 142
15540.01 161
15541.19 172
15542.36 154
15543.54 167
15544.72 142
15545.90 160
15547.08 162
15548.25 155
15549.43 186
15550.61 176
15551.79 166
15552.97 178
15554.14 145
15555.32 181
15556.50 169
15557.68 177
15558.86 152
15560.04 157
15561.22 142
15562.39 149
15563.57 160
15564.75 155
15565.93 160
15567.11 168
15568.29 166
15569.47 182
15570.65 135
15571.82 194
15573.00 172
15574.18 174
15575.36 187
15576.54 172
15577.72 179
15578.90 165
15580.08 156
15581.26 138
15582.44 164
15583.62 151
15584.80 171
15585.98 144
15587.16 176
15588.34 182
15589.51 143
15590.69 158
15591.87 195
15593.05 158
15594.23 150
15595.41 149
15596.59 179
15597.77 161
15598.95 137
15600.13 155
15601.31 165
15602.49 143
15603.67 173
15604.85 160
15606.03 189
15607.21 183
15608.40 172
15609.58 150
15610.76 176
15611.94 159
15613.12 187
15614.30 162
15615.48 184
15616.66 143
15617.84 171
15619.02 160
15620.20 163
15621.38 187
15622.56 183
15623.74 190
15624.93 192
15626.11 172
15627.29 190
15628.47 185
15629.65 174
15630.83 147
15632.01 187
15633.19 186
15634.37 157
15635.56 151
15636.74 165
15637.92 187
15639.10 193
15640.28 186
15641.46 182
15642.65 191
15643.83 186
15645.01 174
15646.19 157
15647.37 170
15648.55 134
15649.74 195
15650.92 212
15652.10 190
15653.28 172
15654.46 173
15655.65 173
15656.83 175
15658.01 167
15659.19 203
15660.38 180
15661.56 195
15662.74 218
15663.92 192
15665.11 172
15666.29 176
15667.47 187
15668.65 197
15669.84 192
15671.02 189
15672.20 174
15673.38 208
15674.57 185
15675.75 170
15676.93 167
15678.12 187
15679.30 180
15680.48 225
15681.67 216
15682.85 195
15684.03 190
15685.22 206
15686.40 227
15687.58 230
15688.77 238
15689.95 194
15691.13 182
15692.32 158
15693.50 185
15694.68 210
15695.87 209
15697.05 232
15698.23 217
15699.42 230
15700.60 235
15701.79 232
15702.97 210
15704.15 193
15705.34 221
15706.52 194
15707.71 222
15708.89 247
15710.07 233
15711.26 216
15712.44 220
15713.63 259
15714.81 204
15716.00 242
15717.18 240
15718.37 241
15719.55 251
15720.73 215
15721.92 222
15723.10 252
15724.29 270
15725.47 242
15726.66 264
15727.84 218
15729.03 212
15730.21 209
15731.40 214
15732.58 211
15733.77 226
15734.95 222
15736.14 214
15737.32 200
15738.51 196
15739.69 198
15740.88 197
15742.07 184
15743.25 198
15744.44 238
15745.62 209
15746.81 216
15747.99 202
15749.18 205
15750.36 212
15751.55 213
15752.74 189
15753.92 188
15755.11 227
15756.29 235
15757.48 208
15758.67 208
15759.85 199
15761.04 224
15762.22 208
15763.41 207
15764.60 193
15765.78 210
15766.97 192
15768.16 184
15769.34 204
15770.53 169
15771.72 200
15772.90 208
15774.09 188
15775.28 179
15776.46 187
15777.65 206
15778.84 192
15780.02 183
15781.21 132
15782.40 151
15783.58 174
15784.77 201
15785.96 194
15787.14 198
15788.33 153
15789.52 159
15790.71 155
15791.89 196
15793.08 190
15794.27 184
15795.46 206
15796.64 183
15797.83 162
15799.02 218
15800.21 204
15801.39 184
15802.58 204
15803.77 191
15804.96 199
15806.14 221
15807.33 204
15808.52 164
15809.71 177
15810.90 195
15812.08 175
15813.27 208
15814.46 164
15815.65 169
15816.84 188
15818.03 178
15819.21 212
15820.40 175
15821.59 169
15822.78 173
15823.97 161
15825.16 171
15826.35 187
15827.53 183
15828.72 168
15829.91 189
15831.10 197
15832.29 180
15833.48 177
15834.67 175
15835.86 185
15837.04 181
15838.23 192
15839.42 191
15840.61 165
15841.80 157
15842.99 158
15844.18 171
15845.37 204
15846.56 190
15847.75 163
15848.94 144
15850.13 179
15851.32 202
15852.51 185
15853.70 177
15854.89 199
15856.07 170
15857.26 176
15858.45 188
15859.64 159
15860.83 165
15862.02 188
15863.21 187
15864.40 197
15865.59 182
15866.78 193
15867.97 200
15869.16 199
15870.36 178
15871.55 190
15872.74 158
15873.93 157
15875.12 177
15876.31 181
15877.50 147
15878.69 172
15879.88 162
15881.07 167
15882.26 201
15883.45 175
15884.64 174
15885.83 147
15887.02 138
15888.21 172
15889.41 154
15890.60 180
15891.79 193
15892.98 172
15894.17 182
15895.36 188
15896.55 175
15897.74 178
15898.93 180
15900.13 139
15901.32 152
15902.51 137
15903.70 174
15904.89 172
15906.08 177
15907.28 154
15908.47 149
15909.66 143
15910.85 189
15912.04 199
15913.23 194
15914.43 181
15915.62 154
15916.81 157
15918.00 165
15919.19 140
15920.39 162
15921.58 202
15922.77 210
15923.96 196
15925.16 139
15926.35 131
15927.54 174
15928.73 180
15929.93 171
15931.12 188
15932.31 189
15933.50 194
15934.70 193
15935.89 154
15937.08 169
15938.27 162
15939.47 157
15940.66 194
15941.85 148
15943.05 162
15944.24 191
15945.43 149
15946.63 153
15947.82 152
15949.01 152
15950.21 152
15951.40 133
15952.59 119
15953.79 160
15954.98 143
15956.17 162
15957.37 150
15958.56 156
15959.75 173
15960.95 158
15962.14 146
15963.33 147
15964.53 158
15965.72 163
15966.92 169
15968.11 144
15969.30 148
15970.50 152
15971.69 192
15972.89 173
15974.08 159
15975.27 167
15976.47 139
15977.66 155
15978.86 166
15980.05 171
15981.25 176
15982.44 157
15983.63 144
15984.83 156
15986.02 173
15987.22 163
15988.41 142
15989.61 118
15990.80 155
15992.00 133
15993.19 145
15994.39 137
15995.58 154
15996.78 165
15997.97 172
15999.17 131
16000.36 135
16001.56 160
16002.75 140
16003.95 157
16005.14 169
16006.34 166
16007.53 153
16008.73 172
16009.93 161
16011.12 136
16012.32 169
16013.51 154
16014.71 152
16015.90 147
16017.10 165
16018.30 163
16019.49 172
16020.69 184
16021.88 154
16023.08 172
16024.28 150
16025.47 149
16026.67 142
16027.86 145
16029.06 147
16030.26 157
16031.45 154
16032.65 152
16033.85 149
16035.04 171
16036.24 137
16037.43 129
16038.63 159
16039.83 157
16041.02 156
16042.22 154
16043.42 165
16044.61 130
16045.81 149
16047.01 137
16048.21 142
16049.40 164
16050.60 159
16051.80 162
16052.99 159
16054.19 142
16055.39 143
16056.59 153
16057.78 157
16058.98 194
16060.18 120
16061.37 137
16062.57 135
16063.77 150
16064.97 134
16066.16 136
16067.36 127
16068.56 145
16069.76 125
16070.96 144
16072.15 143
16073.35 141
16074.55 140
16075.75 129
16076.95 174
16078.14 161
16079.34 136
16080.54 157
16081.74 173
16082.94 153
16084.13 145
16085.33 138
16086.53 148
16087.73 157
16088.93 140
16090.13 145
16091.33 153
16092.52 143
16093.72 145
16094.92 188
16096.12 163
16097.32 136
16098.52 129
16099.72 141
16100.92 138
16102.11 166
16103.31 144
16104.51 128
16105.71 139
16106.91 123
16108.11 141
16109.31 146
16110.51 134
16111.71 163
16112.91 159
16114.11 133
16115.31 141
16116.51 144
16117.70 126
16118.90 128
16120.10 134
16121.30 130
16122.50 108
16123.70 127
16124.90 154
16126.10 144
16127.30 139
16128.50 125
16129.70 135
16130.90 131
16132.10 153
16133.30 136
16134.50 143
16135.70 122
16136.90 124
16138.10 135
16139.30 125
16140.50 153
16141.71 147
16142.91 140
16144.11 127
16145.31 138
16146.51 128
16147.71 121
16148.91 144
16150.11 165
16151.31 144
16152.51 165
16153.71 169
16154.91 184
16156.11 156
16157.31 142
16158.52 153
16159.72 147
16160.92 156
16162.12 167
16163.32 137
16164.52 137
16165.72 173
16166.92 157
16168.13 152
16169.33 154
16170.53 142
16171.73 154
16172.93 146
16174.13 157
16175.34 148
16176.54 150
16177.74 167
16178.94 147
16180.14 149
16181.34 132
16182.55 146
16183.75 150
16184.95 140
16186.15 127
16187.35 142
16188.56 135
16189.76 133
16190.96 128
16192.16 118
16193.37 152
16194.57 146
16195.77 145
16196.97 114
16198.18 132
16199.38 149
16200.58 159
16201.78 153
16202.99 137
16204.19 152
16205.39 158
16206.60 144
16207.80 147
16209.00 131
16210.20 127
16211.41 150
16212.61 155
16213.81 141
16215.02 166
16216.22 133
16217.42 154
16218.63 147
16219.83 174
16221.03 155
16222.24 155
16223.44 142
16224.64 154
16225.85 157
16227.05 166
16228.25 168
16229.46 161
16230.66 158
16231.87 148
16233.07 126
16234.27 146
16235.48 160
16236.68 144
16237.89 156
16239.09 166
16240.29 132
16241.50 130
16242.70 130
16243.91 155
16245.11 171
16246.31 164
16247.52 147
16248.72 155
16249.93 152
16251.13 157
16252.34 150
16253.54 159
16254.75 136
16255.95 164
16257.16 150
16258.36 167
16259.57 165
16260.77 173
16261.97 161
16263.18 144
16264.38 136
16265.59 210
16266.80 210
16268.00 154
16269.21 158
16270.41 181
16271.62 167
16272.82 166
16274.03 143
16275.23 176
16276.44 154
16277.64 160
16278.85 134
16280.05 148
16281.26 161
16282.47 151
16283.67 151
16284.88 178
16286.08 158
16287.29 153
16288.49 156
16289.70 199
16290.91 167
16292.11 160
16293.32 169
16294.52 157
16295.73 184
16296.94 176
16298.14 178
16299.35 175
16300.56 172
16301.76 164
16302.97 161
16304.18 190
16305.38 161
16306.59 191
16307.79 199
16309.00 168
16310.21 175
16311.42 164
16312.62 185
16313.83 167
16315.04 172
16316.24 161
16317.45 160
16318.66 178
16319.86 173
16321.07 152
16322.28 151
16323.49 160
16324.69 168
16325.90 159
16327.11 139
16328.31 150
16329.52 153
16330.73 144
16331.94 161
16333.14 171
16334.35 183
16335.56 160
16336.77 157
16337.98 158
16339.18 148
16340.39 159
16341.60 158
16342.81 156
16344.01 185
16345.22 174
16346.43 153
16347.64 160
16348.85 144
16350.05 150
16351.26 155
16352.47 143
16353.68 132
16354.89 143
16356.10 137
16357.30 148
16358.51 146
16359.72 160
16360.93 145
16362.14 133
16363.35 159
16364.56 147
16365.77 164
16366.97 143
16368.18 136
16369.39 150
16370.60 131
16371.81 132
16373.02 133
16374.23 132
16375.44 161
16376.65 138
16377.86 145
16379.06 135
16380.27 142
16381.48 146
16382.69 157
16383.90 143
16385.11 142
16386.32 143
16387.53 173
16388.74 169
16389.95 159
16391.16 161
16392.37 145
16393.58 165
16394.79 140
16396.00 119
16397.21 133
16398.42 141
16399.63 154
16400.84 167
16402.05 140
16403.26 138
16404.47 129
16405.68 144
16406.89 115
16408.10 131
16409.31 130
16410.52 155
16411.73 147
16412.94 136
16414.15 124
16415.36 136
16416.57 142
16417.78 148
16419.00 125
16420.21 130
16421.42 130
16422.63 103
16423.84 119
16425.05 126
16426.26 137
16427.47 154
16428.68 131
16429.89 130
16431.11 121
16432.32 136
16433.53 165
16434.74 120
16435.95 127
16437.16 150
16438.37 151
16439.59 156
16440.80 150
16442.01 148
16443.22 128
16444.43 132
16445.64 125
16446.86 132
16448.07 155
16449.28 162
16450.49 146
16451.70 143
16452.91 153
16454.13 170
16455.34 147
16456.55 114
16457.76 119
16458.98 124
16460.19 142
16461.40 149
16462.61 130
16463.82 144
16465.04 136
16466.25 148
16467.46 137
16468.67 134
16469.89 144
16471.10 153
16472.31 135
16473.53 130
16474.74 120
16475.95 140
16477.16 145
16478.38 126
16479.59 110
16480.80 129
16482.02 144
16483.23 150
16484.44 139
16485.66 151
16486.87 132
16488.08 119
16489.30 126
16490.51 157
16491.72 130
16492.94 113
16494.15 101
16495.36 122
16496.58 130
16497.79 131
16499.00 110
16500.22 169
16501.43 107
16502.65 142
16503.86 146
16505.07 137
16506.29 147
16507.50 138
16508.71 136
16509.93 142
16511.14 118
16512.36 134
16513.57 124
16514.79 131
16516.00 124
16517.21 133
16518.43 133
16519.64 154
16520.86 143
16522.07 137
16523.29 151
16524.50 154
16525.72 120
16526.93 149
16528.15 136
16529.36 117
16530.58 104
16531.79 124
16533.01 130
16534.22 131
16535.44 129
16536.65 132
16537.87 134
16539.08 119
16540.30 109
16541.51 145
16542.73 145
16543.94 112
16545.16 133
16546.37 140
16547.59 140
16548.80 141
16550.02 132
16551.24 93
16552.45 132
16553.67 131
16554.88 130
16556.10 116
16557.31 133
16558.53 134
16559.75 127
16560.96 123
16562.18 149
16563.39 159
16564.61 157
16565.83 132
16567.04 149
16568.26 146
16569.47 153
16570.69 127
16571.91 136
16573.12 149
16574.34 138
16575.56 120
16576.77 125
16577.99 123
16579.21 150
16580.42 150
16581.64 162
16582.86 119
16584.07 102
16585.29 105
16586.51 143
16587.72 156
16588.94 116
16590.16 99
16591.38 147
16592.59 123
16593.81 108
16595.03 110
16596.24 117
16597.46 115
16598.68 125
16599.90 153
16601.11 132
16602.33 134
16603.55 114
16604.77 121
16605.98 127
16607.20 154
16608.42 131
16609.64 128
16610.86 136
16612.07 110
16613.29 121
16614.51 115
16615.73 146
16616.95 138
16618.16 157
16619.38 148
16620.60 132
16621.82 136
16623.04 151
16624.25 112
16625.47 99
16626.69 113
16627.91 142
16629.13 117
16630.35 127
16631.57 128
16632.78 122
16634.00 137
16635.22 123
16636.44 120
16637.66 120
16638.88 118
16640.10 126
16641.32 135
16642.53 112
16643.75 145
16644.97 123
16646.19 161
16647.41 115
16648.63 117
16649.85 120
16651.07 150
16652.29 144
16653.51 143
16654.73 127
16655.95 141
16657.17 145
16658.39 124
16659.61 129
16660.83 115
16662.04 101
16663.26 142
16664.48 127
16665.70 124
16666.92 147
16668.14 125
16669.36 135
16670.58 121
16671.80 132
16673.02 135
16674.24 141
16675.46 141
16676.68 132
16677.91 125
16679.13 128
16680.35 125
16681.57 133
16682.79 126
16684.01 105
16685.23 123
16686.45 120
16687.67 152
16688.89 144
16690.11 114
16691.33 104
16692.55 112
16693.77 134
16694.99 123
16696.21 117
16697.44 164
16698.66 148
16699.88 106
16701.10 140
16702.32 123
16703.54 128
16704.76 135
16705.98 142
16707.21 131
16708.43 133
16709.65 121
16710.87 118
16712.09 131
16713.31 128
16714.53 112
16715.76 102
16716.98 127
16718.20 144
16719.42 159
16720.64 146
16721.87 127
16723.09 123
16724.31 123
16725.53 101
16726.75 96
16727.98 104
16729.20 112
16730.42 126
16731.64 114
16732.86 120
16734.09 105
16735.31 128
16736.53 154
16737.75 134
16738.98 124
16740.20 140
16741.42 152
16742.64 137
16743.87 136
16745.09 119
16746.31 114
16747.54 132
16748.76 122
16749.98 132
16751.20 132
16752.43 129
16753.65 134
16754.87 119
16756.10 99
16757.32 120
16758.54 121
16759.77 141
16760.99 150
16762.21 136
16763.44 147
16764.66 132
16765.88 116
16767.11 103
16768.33 125
16769.55 121
16770.78 124
16772.00 126
16773.23 109
16774.45 146
16775.67 137
16776.90 152
16778.12 137
16779.35 138
16780.57 123
16781.79 114
16783.02 112
16784.24 113
16785.47 142
16786.69 127
16787.91 134
16789.14 152
16790.36 125
16791.59 123
16792.81 125
16794.04 119
16795.26 132
16796.49 147
16797.71 109
16798.94 149
16800.16 154
16801.38 148
16802.61 129
16803.83 126
16805.06 116
16806.28 145
16807.51 126
16808.73 134
16809.96 106
16811.18 120
16812.41 112
16813.64 128
16814.86 131
16816.09 141
16817.31 89
16818.54 106
16819.76 117
16820.99 96
16822.21 133
16823.44 98
16824.66 112
16825.89 172
16827.12 131
16828.34 122
16829.57 128
16830.79 113
16832.02 109
16833.25 131
16834.47 139
16835.70 99
16836.92 135
16838.15 130
16839.38 116
16840.60 145
16841.83 137
16843.06 113
16844.28 101
16845.51 118
16846.73 127
16847.96 131
16849.19 134
16850.41 144
16851.64 130
16852.87 105
16854.09 133
16855.32 132
16856.55 137
16857.77 134
16859.00 152
16860.23 134
16861.46 136
16862.68 123
16863.91 109
16865.14 146
16866.36 185
16867.59 163
16868.82 158
16870.05 153
16871.27 141
16872.50 160
16873.73 133
16874.96 123
16876.18 133
16877.41 133
16878.64 135
16879.87 109
16881.09 145
16882.32 98
16883.55 147
16884.78 153
16886.01 123
16887.23 140
16888.46 142
16889.69 125
16890.92 124
16892.15 157
16893.37 105
16894.60 117
16895.83 117
16897.06 135
16898.29 153
16899.51 124
16900.74 121
16901.97 137
16903.20 147
16904.43 157
16905.66 137
16906.89 122
16908.12 140
16909.34 122
16910.57 119
16911.80 128
16913.03 139
16914.26 155
16915.49 112
16916.72 106
16917.95 132
16919.18 148
16920.40 119
16921.63 134
16922.86 136
16924.09 152
16925.32 193
16926.55 144
16927.78 133
16929.01 125
16930.24 145
16931.47 148
16932.70 135
16933.93 121
16935.16 117
16936.39 128
16937.62 128
16938.85 115
16940.08 137
16941.31 90
16942.54 108
16943.77 137
16945.00 104
16946.23 108
16947.46 120
16948.69 106
16949.92 138
16951.15 130
16952.38 105
16953.61 131
16954.84 151
16956.07 130
16957.30 126
16958.53 151
16959.76 141
16960.99 129
16962.22 132
16963.45 143
16964.68 125
16965.92 119
16967.15 128
16968.38 126
16969.61 137
16970.84 165
16972.07 126
16973.30 149
16974.53 119
16975.76 118
16976.99 133
16978.23 126
16979.46 119
16980.69 131
16981.92 118
16983.15 120
16984.38 123
16985.61 156
16986.85 147
16988.08 133
16989.31 155
16990.54 133
16991.77 127
16993.00 119
16994.24 129
16995.47 125
16996.70 134
16997.93 119
16999.16 125
17000.40 111
17001.63 122
17002.86 107
17004.09 114
17005.32 114
17006.56 109
17007.79 107
17009.02 135
17010.25 121
17011.49 128
17012.72 116
17013.95 133
17015.18 139
17016.42 128
17017.65 124
17018.88 148
17020.12 120
17021.35 137
17022.58 118
17023.81 115
17025.05 122
17026.28 117
17027.51 128
17028.75 114
17029.98 115
17031.21 146
17032.45 129
17033.68 132
17034.91 127
17036.15 116
17037.38 127
17038.61 111
17039.85 131
17041.08 128
17042.31 106
17043.55 109
17044.78 93
17046.01 121
17047.25 130
17048.48 117
17049.72 123
17050.95 108
17052.18 131
17053.42 116
17054.65 122
17055.89 124
17057.12 116
17058.35 121
17059.59 99
17060.82 137
17062.06 112
17063.29 139
17064.53 108
17065.76 117
17066.99 134
17068.23 137
17069.46 97
17070.70 111
17071.93 113
17073.17 122
17074.40 103
17075.64 119
17076.87 124
17078.11 91
17079.34 103
17080.58 119
17081.81 98
17083.05 88
17084.28 86
17085.52 103
17086.75 125
17087.99 123
17089.22 127
17090.46 116
17091.69 112
17092.93 127
17094.16 139
17095.40 108
17096.64 104
17097.87 117
17099.11 128
17100.34 102
17101.58 113
17102.81 119
17104.05 106
17105.29 122
17106.52 139
17107.76 120
17108.99 128
17110.23 121
17111.47 108
17112.70 119
17113.94 126
17115.17 120
17116.41 130
17117.65 121
17118.88 119
17120.12 123
17121.36 138
17122.59 100
17123.83 117
17125.07 132
17126.30 128
17127.54 109
17128.78 105
17130.01 123
17131.25 135
17132.49 119
17133.72 94
17134.96 95
17136.20 127
17137.43 125
17138.67 101
17139.91 100
17141.15 96
17142.38 130
17143.62 144
17144.86 120
17146.10 114
17147.33 107
17148.57 116
17149.81 120
17151.05 108
17152.28 131
17153.52 122
17154.76 122
17156.00 121
17157.23 115
17158.47 127
17159.71 115
17160.95 121
17162.19 114
17163.42 137
17164.66 133
17165.90 129
17167.14 131
17168.38 110
17169.61 92
17170.85 99
17172.09 125
17173.33 134
17174.57 111
17175.81 138
17177.04 118
17178.28 92
17179.52 97
17180.76 83
17182.00 109
17183.24 128
17184.48 109
17185.71 122
17186.95 103
17188.19 108
17189.43 111
17190.67 100
17191.91 139
17193.15 130
17194.39 118
17195.63 125
17196.87 133
17198.11 116
17199.34 115
17200.58 108
17201.82 118
17203.06 137
17204.30 118
17205.54 114
17206.78 99
17208.02 130
17209.26 164
17210.50 124
17211.74 125
17212.98 105
17214.22 105
17215.46 97
17216.70 131
17217.94 113
17219.18 110
17220.42 129
17221.66 121
17222.90 115
17224.14 114
17225.38 88
17226.62 102
17227.86 127
17229.10 108
17230.34 114
17231.58 119
17232.82 105
17234.06 81
17235.30 86
17236.54 108
17237.78 115
17239.03 96
17240.27 114
17241.51 101
17242.75 102
17243.99 115
17245.23 115
17246.47 120
17247.71 112
17248.95 127
17250.19 119
17251.43 113
17252.68 125
17253.92 111
17255.16 106
17256.40 91
17257.64 100
17258.88 109
17260.12 137
17261.37 106
17262.61 110
17263.85 109
17265.09 105
17266.33 107
17267.57 118
17268.82 127
17270.06 93
17271.30 98
17272.54 112
17273.78 114
17275.03 104
17276.27 99
17277.51 104
17278.75 141
17279.99 97
17281.24 86
17282.48 92
17283.72 91
17284.96 104
17286.21 133
17287.45 117
17288.69 112
17289.93 119
17291.18 131
17292.42 114
17293.66 108
17294.90 124
17296.15 117
17297.39 89
17298.63 104
17299.88 119
17301.12 95
17302.36 97
17303.60 100
17304.85 105
17306.09 112
17307.33 111
17308.58 118
17309.82 99
17311.06 103
17312.31 97
17313.55 109
17314.79 121
17316.04 120
17317.28 113
17318.52 88
17319.77 103
17321.01 77
17322.26 88
17323.50 89
17324.74 110
17325.99 115
17327.23 108
17328.48 123
17329.72 127
17330.96 117
17332.21 78
17333.45 87
17334.70 127
17335.94 107
17337.18 94
17338.43 111
17339.67 118
17340.92 100
17342.16 125
17343.41 129
17344.65 100
17345.90 102
17347.14 101
17348.38 97
17349.63 112
17350.87 126
17352.12 104
17353.36 124
17354.61 129
17355.85 117
17357.10 99
17358.34 125
17359.59 94
17360.83 116
17362.08 106
17363.32 121
17364.57 120
17365.81 128
17367.06 124
17368.31 114
17369.55 121
17370.80 123
17372.04 108
17373.29 124
17374.53 99
17375.78 100
17377.02 90
17378.27 85
17379.52 98
17380.76 97
17382.01 99
17383.25 99
17384.50 107
17385.75 85
17386.99 98
17388.24 127
17389.48 93
17390.73 109
17391.98 86
17393.22 80
17394.47 82
17395.71 100
17396.96 123
17398.21 116
17399.45 99
17400.70 111
17401.95 92
17403.19 85
17404.44 89
17405.69 107
17406.93 106
17408.18 116
17409.43 92
17410.67 99
17411.92 96
17413.17 99
17414.42 93
17415.66 111
17416.91 116
17418.16 124
17419.40 89
17420.65 112
17421.90 94
17423.15 112
17424.39 98
17425.64 118
17426.89 105
17428.14 93
17429.38 110
17430.63 101
17431.88 87
17433.13 105
17434.37 90
17435.62 101
17436.87 83
17438.12 88
17439.37 113
17440.61 130
17441.86 100
17443.11 70
17444.36 105
17445.61 95
17446.85 107
17448.10 127
17449.35 105
17450.60 115
17451.85 120
17453.10 135
17454.34 118
17455.59 120
17456.84 127
17458.09 116
17459.34 112
17460.59 116
17461.84 97
17463.09 128
17464.33 106
17465.58 111
17466.83 137
17468.08 134
17469.33 117
17470.58 150
17471.83 124
17473.08 92
17474.33 104
17475.58 103
17476.83 90
17478.07 113
17479.32 106
17480.57 87
17481.82 108
17483.07 87
17484.32 93
17485.57 122
17486.82 93
17488.07 82
17489.32 86
17490.57 131
17491.82 118
17493.07 84
17494.32 114
17495.57 108
17496.82 102
17498.07 96
17499.32 96
17500.57 99
17501.82 103
17503.07 113
17504.32 114
17505.57 98
17506.82 108
17508.07 116
17509.32 108
17510.57 107
17511.82 87
17513.07 113
17514.32 109
17515.58 138
17516.83 122
17518.08 117
17519.33 128
17520.58 138
17521.83 133
17523.08 130
17524.33 107
17525.58 93
17526.83 93
17528.08 111
17529.34 143
17530.59 117
17531.84 110
17533.09 99
17534.34 108
17535.59 108
17536.84 102
17538.09 106
17539.35 108
17540.60 110
17541.85 113
17543.10 114
17544.35 130
17545.60 139
17546.86 108
17548.11 113
17549.36 102
17550.61 107
17551.86 123
17553.12 123
17554.37 114
17555.62 102
17556.87 85
17558.12 85
17559.38 110
17560.63 94
17561.88 118
17563.13 100
17564.39 110
17565.64 105
17566.89 107
17568.14 93
17569.40 100
17570.65 99
17571.90 101
17573.15 102
17574.41 119
17575.66 84
17576.91 101
17578.17 97
17579.42 125
17580.67 103
17581.92 89
17583.18 99
17584.43 104
17585.68 94
17586.94 85
17588.19 108
17589.44 93
17590.70 129
17591.95 95
17593.20 113
17594.46 103
17595.71 117
17596.97 114
17598.22 114
17599.47 107
17600.73 108
17601.98 126
17603.23 123
17604.49 129
17605.74 121
17607.00 93
17608.25 114
17609.50 95
17610.76 125
17612.01 114
17613.27 88
17614.52 82
17615.77 107
17617.03 93
17618.28 109
17619.54 117
17620.79 120
17622.05 105
17623.30 122
17624.56 124
17625.81 125
17627.06 106
17628.32 92
17629.57 100
17630.83 101
17632.08 88
17633.34 97
17634.59 108
17635.85 113
17637.10 102
17638.36 104
17639.61 107
17640.87 104
17642.12 101
17643.38 128
17644.63 104
17645.89 95
17647.15 111
17648.40 113
17649.66 123
17650.91 91
17652.17 103
17653.42 93
17654.68 108
17655.93 103
17657.19 116
17658.45 109
17659.70 101
17660.96 98
17662.21 107
17663.47 90
17664.73 94
17665.98 79
17667.24 122
17668.49 117
17669.75 103
17671.01 118
17672.26 95
17673.52 101
17674.77 92
17676.03 96
17677.29 110
17678.54 116
17679.80 121
17681.06 98
17682.31 99
17683.57 106
17684.83 96
17686.08 85
17687.34 93
17688.60 108
17689.85 94
17691.11 108
17692.37 116
17693.63 88
17694.88 96
17696.14 123
17697.40 123
17698.65 118
17699.91 121
17701.17 107
17702.43 96
17703.68 88
17704.94 103
17706.20 118
17707.46 112
17708.71 99
17709.97 99
17711.23 103
17712.49 112
17713.74 118
17715.00 107
17716.26 100
17717.52 94
17718.78 103
17720.03 107
17721.29 98
17722.55 92
17723.81 87
17725.07 76
17726.32 111
17727.58 95
17728.84 95
17730.10 111
17731.36 99
17732.62 103
17733.87 109
17735.13 100
17736.39 78
17737.65 101
17738.91 118
17740.17 103
17741.43 92
17742.69 108
17743.94 97
17745.20 87
17746.46 90
17747.72 102
17748.98 91
17750.24 120
17751.50 109
17752.76 111
17754.02 86
17755.28 91
17756.53 103
17757.79 92
17759.05 107
17760.31 117
17761.57 101
17762.83 95
17764.09 100
17765.35 119
17766.61 94
17767.87 79
17769.13 98
17770.39 120
17771.65 102
17772.91 97
17774.17 99
17775.43 87
17776.69 82
17777.95 78
17779.21 80
17780.47 89
17781.73 108
17782.99 113
17784.25 105
17785.51 107
17786.77 92
17788.03 113
17789.29 106
17790.55 82
17791.81 105
17793.07 90
17794.33 81
17795.59 81
17796.86 99
17798.12 94
17799.38 101
17800.64 94
17801.90 104
17803.16 124
17804.42 91
17805.68 101
17806.94 109
17808.20 111
17809.47 84
17810.73 91
17811.99 97
17813.25 118
17814.51 141
17815.77 115
17817.03 90
17818.29 114
17819.56 106
17820.82 118
17822.08 92
17823.34 106
17824.60 97
17825.86 108
17827.13 81
17828.39 90
17829.65 98
17830.91 98
17832.17 82
17833.44 85
17834.70 80
17835.96 121
17837.22 92
17838.48 105
17839.75 95
17841.01 109
17842.27 96
17843.53 107
17844.80 117
17846.06 104
17847.32 94
17848.58 127
17849.85 90
17851.11 83
17852.37 100
17853.63 96
17854.90 117
17856.16 80
17857.42 97
17858.69 106
17859.95 123
17861.21 96
17862.47 79
17863.74 78
17865.00 101
17866.26 92
17867.53 107
17868.79 92
17870.05 141
17871.32 124
17872.58 106
17873.84 96
17875.11 112
17876.37 94
17877.63 92
17878.90 102
17880.16 95
17881.43 75
17882.69 79
17883.95 96
17885.22 80
17886.48 87
17887.74 93
17889.01 91
17890.27 100
17891.54 75
17892.80 75
17894.07 91
17895.33 94
17896.59 91
17897.86 123
17899.12 100
17900.39 91
17901.65 81
17902.92 94
17904.18 78
17905.44 96
17906.71 92
17907.97 111
17909.24 109
17910.50 91
17911.77 98
17913.03 99
17914.30 118
17915.56 101
17916.83 84
17918.09 101
17919.36 114
17920.62 96
17921.89 111
17923.15 87
17924.42 93
17925.68 124
17926.95 116
17928.21 89
17929.48 113
17930.75 89
17932.01 100
17933.28 80
17934.54 105
17935.81 93
17937.07 107
17938.34 119
17939.61 109
17940.87 73
17942.14 73
17943.40 97
17944.67 105
17945.93 96
17947.20 84
17948.47 106
17949.73 124
17951.00 100
17952.27 97
17953.53 104
17954.80 82
17956.06 97
17957.33 69
17958.60 104
17959.86 119
17961.13 122
17962.40 104
17963.66 91
17964.93 98
17966.20 105
17967.46 104
17968.73 93
17970.00 96
17971.26 109
17972.53 85
17973.80 78
17975.07 87
17976.33 72
17977.60 108
17978.87 116
17980.13 104
17981.40 116
17982.67 105
17983.94 126
17985.20 99
17986.47 97
17987.74 123
17989.01 83
17990.27 107
17991.54 119
17992.81 95
17994.08 112
17995.34 113
17996.61 107
17997.88 106
17999.15 110
18000.42 105
18001.68 91
18002.95 110
18004.22 98
18005.49 111
18006.76 95
18008.02 93
18009.29 106
18010.56 117
18011.83 94
18013.10 83
18014.37 69
18015.63 98
18016.90 111
18018.17 114
18019.44 97
18020.71 113
18021.98 102
18023.25 107
18024.51 98
18025.78 137
18027.05 101
18028.32 98
18029.59 99
18030.86 79
18032.13 109
18033.40 90
18034.67 93
18035.94 120
18037.20 98
18038.47 111
18039.74 114
18041.01 102
18042.28 93
18043.55 98
18044.82 81
18046.09 86
18047.36 94
18048.63 102
18049.90 98
18051.17 90
18052.44 104
18053.71 87
18054.98 87
18056.25 124
18057.52 123
18058.79 105
18060.06 98
18061.33 109
18062.60 109
18063.87 108
18065.14 97
18066.41 83
18067.68 85
18068.95 106
18070.22 108
18071.49 121
18072.76 97
18074.03 102
18075.30 100
18076.57 91
18077.84 106
18079.11 88
18080.39 108
18081.66 103
18082.93 106
18084.20 99
18085.47 95
18086.74 95
18088.01 101
18089.28 120
18090.55 86
18091.82 94
18093.10 112
18094.37 87
18095.64 82
18096.91 105
18098.18 96
18099.45 93
18100.72 99
18102.00 92
18103.27 88
18104.54 107
18105.81 85
18107.08 91
18108.35 95
18109.63 109
18110.90 136
18112.17 98
18113.44 120
18114.71 123
18115.98 89
18117.26 104
18118.53 116
18119.80 120
18121.07 106
18122.35 88
18123.62 67
18124.89 75
18126.16 101
18127.43 89
18128.71 96
18129.98 104
18131.25 94
18132.52 87
18133.80 91
18135.07 100
18136.34 86
18137.62 86
18138.89 109
18140.16 91
18141.43 83
18142.71 95
18143.98 104
18145.25 104
18146.53 90
18147.80 96
18149.07 85
18150.35 111
18151.62 121
18152.89 103
18154.17 107
18155.44 102
18156.71 97
18157.99 87
18159.26 94
18160.53 89
18161.81 83
18163.08 87
18164.35 99
18165.63 97
18166.90 85
18168.18 96
18169.45 99
18170.72 86
18172.00 99
18173.27 106
18174.55 113
18175.82 95
18177.09 84
18178.37 90
18179.64 112
18180.92 83
18182.19 97
18183.47 105
18184.74 115
18186.01 107
18187.29 87
18188.56 89
18189.84 89
18191.11 86
18192.39 101
18193.66 83
18194.94 98
18196.21 88
18197.49 100
18198.76 83
18200.04 114
18201.31 109
18202.59 111
18203.86 99
18205.14 87
18206.41 91
18207.69 95
18208.96 89
18210.24 106
18211.51 111
18212.79 98
18214.06 106
18215.34 98
18216.62 115
18217.89 90
18219.17 101
18220.44 108
18221.72 112
18222.99 101
18224.27 110
18225.55 85
18226.82 91
18228.10 99
18229.37 105
18230.65 100
18231.93 98
18233.20 107
18234.48 80
18235.75 68
18237.03 79
18238.31 103
18239.58 95
18240.86 113
18242.14 82
18243.41 87
18244.69 116
18245.97 102
18247.24 92
18248.52 105
18249.80 109
18251.07 103
18252.35 84
18253.63 100
18254.90 104
18256.18 101
18257.46 106
18258.73 87
18260.01 81
18261.29 98
18262.57 120
18263.84 99
18265.12 98
18266.40 91
18267.67 100
18268.95 103
18270.23 96
18271.51 96
18272.78 93
18274.06 93
18275.34 105
18276.62 98
18277.89 85
18279.17 105
18280.45 87
18281.73 96
18283.01 90
18284.28 87
18285.56 87
18286.84 89
18288.12 86
18289.40 86
18290.67 96
18291.95 98
18293.23 99
18294.51 96
18295.79 94
18297.07 100
18298.34 106
18299.62 89
18300.90 111
18302.18 91
18303.46 91
18304.74 96
18306.02 103
18307.29 94
18308.57 89
18309.85 98
18311.13 94
18312.41 98
18313.69 94
18314.97 92
18316.25 74
18317.53 106
18318.80 97
18320.08 88
18321.36 92
18322.64 94
18323.92 105
18325.20 99
18326.48 122
18327.76 102
18329.04 105
18330.32 109
18331.60 111
18332.88 87
18334.16 97
18335.44 93
18336.72 89
18338.00 92
18339.28 110
18340.56 117
18341.84 94
18343.12 106
18344.40 78
18345.68 85
18346.96 96
18348.24 99
18349.52 88
18350.80 108
18352.08 123
18353.36 110
18354.64 83
18355.92 64
18357.20 99
18358.48 104
18359.76 73
18361.04 85
18362.32 103
18363.60 89
18364.88 111
18366.16 84
18367.45 95
18368.73 114
18370.01 103
18371.29 98
18372.57 88
18373.85 94
18375.13 116
18376.41 101
18377.69 105
18378.98 80
18380.26 95
18381.54 69
18382.82 97
18384.10 89
18385.38 83
18386.66 85
18387.95 80
18389.23 82
18390.51 82
18391.79 87
18393.07 89
18394.35 114
18395.64 96
18396.92 122
18398.20 93
18399.48 105
18400.76 81
18402.05 88
18403.33 53
18404.61 83
18405.89 93
18407.17 97
18408.46 97
18409.74 82
18411.02 107
18412.30 93
18413.59 86
18414.87 77
18416.15 73
18417.43 87
18418.72 102
18420.00 87
18421.28 86
18422.56 85
18423.85 84
18425.13 85
18426.41 93
18427.70 109
18428.98 118
18430.26 96
18431.54 89
18432.83 94
18434.11 105
18435.39 134
18436.68 119
18437.96 98
18439.24 97
18440.53 88
18441.81 99
18443.09 92
18444.38 92
18445.66 89
18446.95 113
18448.23 107
18449.51 91
18450.80 102
18452.08 98
18453.36 87
18454.65 93
18455.93 92
18457.22 90
18458.50 93
18459.78 98
18461.07 86
18462.35 61
18463.64 83
18464.92 79
18466.21 92
18467.49 82
18468.77 78
18470.06 79
18471.34 93
18472.63 91
18473.91 96
18475.20 84
18476.48 110
18477.77 114
18479.05 93
18480.34 105
18481.62 67
18482.91 106
18484.19 94
18485.47 81
18486.76 69
18488.04 81
18489.33 86
18490.62 83
18491.90 82
18493.19 93
18494.47 90
18495.76 98
18497.04 87
18498.33 99
18499.61 101
18500.90 74
18502.18 81
18503.47 67
18504.75 80
18506.04 109
18507.33 93
18508.61 65
18509.90 114
18511.18 120
18512.47 117
18513.76 90
18515.04 95
18516.33 98
18517.61 106
18518.90 99
18520.19 111
18521.47 80
18522.76 106
18524.04 80
18525.33 117
18526.62 121
18527.90 91
18529.19 91
18530.48 114
18531.76 115
18533.05 81
18534.34 92
18535.62 96
18536.91 93
18538.20 94
18539.48 89
18540.77 88
18542.06 115
18543.34 77
18544.63 95
18545.92 87
18547.21 92
18548.49 100
18549.78 67
18551.07 95
18552.36 84
18553.64 85
18554.93 97
18556.22 116
18557.50 79
18558.79 95
18560.08 115
18561.37 93
18562.66 92
18563.94 81
18565.23 100
18566.52 89
18567.81 99
18569.09 102
18570.38 79
18571.67 90
18572.96 98
18574.25 88
18575.53 68
18576.82 71
18578.11 80
18579.40 92
18580.69 85
18581.98 72
18583.26 91
18584.55 113
18585.84 92
18587.13 80
18588.42 83
18589.71 87
18590.99 89
18592.28 105
18593.57 82
18594.86 93
18596.15 116
18597.44 96
18598.73 95
18600.02 89
18601.31 100
18602.59 81
18603.88 95
18605.17 98
18606.46 89
18607.75 55
18609.04 95
18610.33 81
18611.62 89
18612.91 100
18614.20 109
18615.49 102
18616.78 97
18618.07 107
18619.36 124
18620.65 87
18621.94 98
18623.23 88
18624.52 95
18625.81 107
18627.10 100
18628.39 107
18629.68 93
18630.97 105
18632.26 76
18633.55 86
18634.84 111
18636.13 77
18637.42 84
18638.71 104
18640.00 96
18641.29 94
18642.58 65
18643.87 80
18645.16 87
18646.45 94
18647.74 91
18649.03 87
18650.32 74
18651.61 102
18652.90 96
18654.19 91
18655.48 87
18656.78 102
18658.07 103
18659.36 88
18660.65 86
18661.94 82
18663.23 79
18664.52 87
18665.81 99
18667.10 102
18668.40 67
18669.69 78
18670.98 85
18672.27 87
18673.56 92
18674.85 80
18676.14 97
18677.44 73
18678.73 93
18680.02 77
18681.31 77
18682.60 95
18683.90 105
18685.19 94
18686.48 82
18687.77 79
18689.06 80
18690.36 119
18691.65 100
18692.94 95
18694.23 91
18695.52 93
18696.82 103
18698.11 105
18699.40 112
18700.69 100
18701.99 88
18703.28 86
18704.57 82
18705.86 101
18707.16 92
18708.45 82
18709.74 94
18711.04 111
18712.33 89
18713.62 131
18714.91 106
18716.21 84
18717.50 106
18718.79 104
18720.09 105
18721.38 78
18722.67 94
18723.97 81
18725.26 91
18726.55 104
18727.85 65
18729.14 65
18730.43 87
18731.73 68
18733.02 93
18734.31 100
18735.61 103
18736.90 117
18738.19 97
18739.49 88
18740.78 98
18742.08 110
18743.37 92
18744.66 97
18745.96 81
18747.25 108
18748.55 96
18749.84 108
18751.13 116
18752.43 97
18753.72 108
18755.02 97
18756.31 89
18757.61 101
18758.90 61
18760.20 93
18761.49 87
18762.78 85
18764.08 102
18765.37 93
18766.67 89
18767.96 93
18769.26 91
18770.55 60
18771.85 68
18773.14 99
18774.44 106
18775.73 99
18777.03 89
18778.32 95
18779.62 90
18780.91 92
18782.21 101
18783.50 87
18784.80 88
18786.10 94
18787.39 94
18788.69 70
18789.98 97
18791.28 101
18792.57 119
18793.87 101
18795.16 115
18796.46 123
18797.76 102
18799.05 90
18800.35 86
18801.64 97
18802.94 79
18804.24 75
18805.53 89
18806.83 92
18808.12 88
18809.42 64
18810.72 64
18812.01 88
18813.31 108
18814.61 89
18815.90 99
18817.20 91
18818.50 86
18819.79 91
18821.09 87
18822.39 81
18823.68 79
18824.98 68
18826.28 76
18827.57 96
18828.87 101
18830.17 93
18831.46 97
18832.76 105
18834.06 99
18835.35 113
18836.65 84
18837.95 88
18839.25 89
18840.54 99
18841.84 79
18843.14 91
18844.44 83
18845.73 75
18847.03 67
18848.33 89
18849.63 108
18850.92 111
18852.22 93
18853.52 99
18854.82 101
18856.11 93
18857.41 91
18858.71 100
18860.01 84
18861.31 103
18862.60 103
18863.90 96
18865.20 84
18866.50 78
18867.80 94
18869.10 83
18870.39 91
18871.69 106
18872.99 78
18874.29 80
18875.59 83
18876.89 85
18878.18 83
18879.48 70
18880.78 72
18882.08 80
18883.38 79
18884.68 87
18885.98 94
18887.28 98
18888.57 138
18889.87 93
18891.17 81
18892.47 86
18893.77 82
18895.07 102
18896.37 84
18897.67 81
18898.97 84
18900.27 89
18901.57 97
18902.87 81
18904.17 84
18905.47 84
18906.76 121
18908.06 88
18909.36 73
18910.66 79
18911.96 80
18913.26 88
18914.56 93
18915.86 82
18917.16 79
18918.46 81
18919.76 104
18921.06 94
18922.36 88
18923.66 89
18924.96 97
18926.26 86
18927.56 89
18928.86 83
18930.17 78
18931.47 70
18932.77 92
18934.07 89
18935.37 79
18936.67 76
18937.97 81
18939.27 86
18940.57 86
18941.87 79
18943.17 80
18944.47 79
18945.77 104
18947.07 93
18948.38 91
18949.68 84
18950.98 77
18952.28 64
18953.58 87
18954.88 84
18956.18 80
18957.48 86
18958.79 83
18960.09 114
18961.39 113
18962.69 87
18963.99 73
18965.29 86
18966.59 82
18967.90 82
18969.20 72
18970.50 76
18971.80 87
18973.10 95
18974.41 75
18975.71 98
18977.01 102
18978.31 85
18979.61 82
18980.92 90
18982.22 89
18983.52 92
18984.82 61
18986.12 83
18987.43 80
18988.73 102
18990.03 96
18991.33 96
18992.64 76
18993.94 79
18995.24 111
18996.54 76
18997.85 88
18999.15 99
19000.45 98
19001.76 71
19003.06 93
19004.36 94
19005.66 85
19006.97 77
19008.27 74
19009.57 90
19010.88 85
19012.18 80
19013.48 72
19014.79 65
19016.09 84
19017.39 95
19018.70 95
19020.00 96
19021.30 86
19022.61 93
19023.91 69
19025.22 69
19026.52 66
19027.82 91
19029.13 77
19030.43 87
19031.73 83
19033.04 79
19034.34 94
19035.65 71
19036.95 82
19038.25 70
19039.56 83
19040.86 79
19042.17 91
19043.47 103
19044.78 91
19046.08 79
19047.38 85
19048.69 78
19049.99 81
19051.30 70
19052.60 69
19053.91 90
19055.21 80
19056.52 82
19057.82 88
19059.13 117
19060.43 115
19061.74 112
19063.04 87
19064.35 84
19065.65 92
19066.96 96
19068.26 82
19069.57 82
19070.87 77
19072.18 69
19073.48 81
19074.79 67
19076.09 113
19077.40 91
19078.70 118
19080.01 99
19081.32 62
19082.62 66
19083.93 67
19085.23 60
19086.54 79
19087.84 94
19089.15 89
19090.46 76
19091.76 101
19093.07 99
19094.37 89
19095.68 67
19096.99 80
19098.29 75
19099.60 85
19100.90 84
19102.21 86
19103.52 90
19104.82 73
19106.13 77
19107.44 115
19108.74 97
19110.05 71
19111.36 87
19112.66 83
19113.97 90
19115.28 84
19116.58 75
19117.89 78
19119.20 67
19120.50 71
19121.81 102
19123.12 88
19124.43 102
19125.73 89
19127.04 88
19128.35 83
19129.65 72
19130.96 113
19132.27 99
19133.58 88
19134.88 93
19136.19 82
19137.50 87
19138.81 93
19140.11 69
19141.42 76
19142.73 79
19144.04 87
19145.34 90
19146.65 90
19147.96 80
19149.27 80
19150.58 73
19151.88 80
19153.19 86
19154.50 88
19155.81 75
19157.12 75
19158.42 89
19159.73 87
19161.04 107
19162.35 81
19163.66 70
19164.97 88
19166.28 96
19167.58 70
19168.89 86
19170.20 60
19171.51 64
19172.82 67
19174.13 103
19175.44 92
19176.75 104
19178.05 90
19179.36 93
19180.67 78
19181.98 73
19183.29 73
19184.60 95
19185.91 76
19187.22 74
19188.53 82
19189.84 118
19191.15 94
19192.46 72
19193.76 90
19195.07 88
19196.38 106
19197.69 86
19199.00 76
19200.31 81
19201.62 86
19202.93 70
19204.24 75
19205.55 79
19206.86 89
19208.17 107
19209.48 78
19210.79 77
19212.10 78
19213.41 67
19214.72 85
19216.03 92
19217.34 69
19218.65 80
19219.96 88
19221.27 77
19222.58 93
19223.89 53
19225.20 89
19226.52 83
19227.83 85
19229.14 64
19230.45 55
19231.76 88
19233.07 120
19234.38 83
19235.69 82
19237.00 88
19238.31 107
19239.62 91
19240.93 89
19242.25 73
19243.56 91
19244.87 103
19246.18 79
19247.49 81
19248.80 81
19250.11 80
19251.42 104
19252.74 82
19254.05 61
19255.36 118
19256.67 104
19257.98 75
19259.29 75
19260.61 75
19261.92 82
19263.23 66
19264.54 68
19265.85 82
19267.17 73
19268.48 84
19269.79 88
19271.10 70
19272.41 83
19273.73 68
19275.04 83
19276.35 68
19277.66 66
19278.98 65
19280.29 101
19281.60 86
19282.91 78
19284.23 97
19285.54 93
19286.85 85
19288.16 79
19289.48 87
19290.79 76
19292.10 60
19293.41 65
19294.73 65
19296.04 76
19297.35 77
19298.67 47
19299.98 65
19301.29 60
19302.61 54
19303.92 72
19305.23 75
19306.55 80
19307.86 74
19309.17 51
19310.49 51
19311.80 68
19313.11 63
19314.43 80
19315.74 75
19317.05 70
19318.37 73
19319.68 76
19320.99 89
19322.31 95
19323.62 81
19324.94 93
19326.25 69
19327.56 82
19328.88 59
19330.19 74
19331.51 83
19332.82 78
19334.14 95
19335.45 88
19336.76 78
19338.08 84
19339.39 77
19340.71 81
19342.02 79
19343.34 68
19344.65 84
19345.97 118
19347.28 94
19348.59 74
19349.91 62
19351.22 55
19352.54 88
19353.85 91
19355.17 77
19356.48 69
19357.80 65
19359.11 89
19360.43 73
19361.74 73
19363.06 103
19364.38 70
19365.69 73
19367.01 85
19368.32 64
19369.64 68
19370.95 69
19372.27 82
19373.58 78
19374.90 66
19376.21 80
19377.53 95
19378.85 97
19380.16 71
19381.48 73
19382.79 79
19384.11 80
19385.43 81
19386.74 79
19388.06 93
19389.37 67
19390.69 76
19392.01 86
19393.32 103
19394.64 89
19395.96 57
19397.27 83
19398.59 90
19399.91 65
19401.22 78
19402.54 92
19403.85 90
19405.17 73
19406.49 90
19407.80 88
19409.12 81
19410.44 89
19411.76 84
19413.07 78
19414.39 61
19415.71 70
19417.02 92
19418.34 82
19419.66 91
19420.98 89
19422.29 112
19423.61 119
19424.93 78
19426.24 79
19427.56 75
19428.88 86
19430.20 75
19431.51 106
19432.83 104
19434.15 114
19435.47 75
19436.79 91
19438.10 78
19439.42 74
19440.74 86
19442.06 88
19443.37 89
19444.69 109
19446.01 64
19447.33 81
19448.65 80
19449.97 102
19451.28 84
19452.60 107
19453.92 79
19455.24 72
19456.56 80
19457.88 83
19459.19 82
19460.51 72
19461.83 69
19463.15 71
19464.47 94
19465.79 83
19467.11 90
19468.42 85
19469.74 73
19471.06 87
19472.38 63
19473.70 78
19475.02 92
19476.34 78
19477.66 69
19478.98 67
19480.30 86
19481.62 93
19482.93 93
19484.25 68
19485.57 110
19486.89 113
19488.21 126
19489.53 81
19490.85 68
19492.17 73
19493.49 79
19494.81 81
19496.13 72
19497.45 77
19498.77 77
19500.09 76
19501.41 97
19502.73 85
19504.05 65
19505.37 69
19506.69 70
19508.01 90
19509.33 63
19510.65 95
19511.97 111
19513.29 82
19514.61 82
19515.93 76
19517.25 84
19518.57 88
19519.89 86
19521.21 96
19522.54 107
19523.86 107
19525.18 101
19526.50 82
19527.82 73
19529.14 75
19530.46 84
19531.78 86
19533.10 66
19534.42 81
19535.74 95
19537.07 67
19538.39 99
19539.71 77
19541.03 67
19542.35 52
19543.67 75
19544.99 71
19546.31 85
19547.64 67
19548.96 83
19550.28 82
19551.60 94
19552.92 80
19554.24 51
19555.57 87
19556.89 81
19558.21 92
19559.53 75
19560.85 77
19562.18 74
19563.50 76
19564.82 62
19566.14 66
19567.46 66
19568.79 88
19570.11 91
19571.43 96
19572.75 78
19574.08 82
19575.40 87
19576.72 105
19578.04 84
19579.37 83
19580.69 62
19582.01 87
19583.33 79
19584.66 56
19585.98 48
19587.30 82
19588.63 76
19589.95 70
19591.27 79
19592.59 73
19593.92 87
19595.24 81
19596.56 78
19597.89 57
19599.21 75
19600.53 83
19601.86 83
19603.18 80
19604.50 92
19605.83 75
19607.15 86
19608.47 71
19609.80 79
19611.12 82
19612.45 86
19613.77 86
19615.09 59
19616.42 59
19617.74 65
19619.06 62
19620.39 69
19621.71 74
19623.04 88
19624.36 77
19625.69 95
19627.01 79
19628.33 72
19629.66 93
19630.98 92
19632.31 76
19633.63 67
19634.96 65
19636.28 75
19637.60 78
19638.93 65
19640.25 92
19641.58 64
19642.90 74
19644.23 68
19645.55 74
19646.88 67
19648.20 76
19649.53 79
19650.85 89
19652.18 72
19653.50 75
19654.83 76
19656.15 77
19657.48 68
19658.80 65
19660.13 76
19661.45 88
19662.78 82
19664.11 54
19665.43 89
19666.76 77
19668.08 80
19669.41 77
19670.73 73
19672.06 68
19673.39 74
19674.71 107
19676.04 76
19677.36 53
19678.69 69
19680.01 90
19681.34 69
19682.67 60
19683.99 71
19685.32 84
19686.65 78
19687.97 60
19689.30 60
19690.62 96
19691.95 74
19693.28 59
19694.60 84
19695.93 66
19697.26 75
19698.58 77
19699.91 68
19701.24 85
19702.56 91
19703.89 81
19705.22 69
19706.54 72
19707.87 75
19709.20 79
19710.53 77
19711.85 75
19713.18 52
19714.51 89
19715.83 86
19717.16 90
19718.49 77
19719.82 76
19721.14 94
19722.47 83
19723.80 74
19725.13 86
19726.45 74
19727.78 74
19729.11 68
19730.44 59
19731.76 61
19733.09 74
19734.42 70
19735.75 71
19737.08 70
19738.40 87
19739.73 89
19741.06 76
19742.39 79
19743.72 64
19745.04 70
19746.37 69
19747.70 69
19749.03 95
19750.36 69
19751.69 82
19753.01 78
19754.34 92
19755.67 59
19757.00 79
19758.33 73
19759.66 83
19760.99 80
19762.31 90
19763.64 87
19764.97 75
19766.30 76
19767.63 77
19768.96 79
19770.29 77
19771.62 69
19772.95 92
19774.28 57
19775.60 69
19776.93 91
19778.26 95
19779.59 67
19780.92 77
19782.25 82
19783.58 69
19784.91 48
19786.24 81
19787.57 75
19788.90 86
19790.23 99
19791.56 73
19792.89 100
19794.22 79
19795.55 86
19796.88 92
19798.21 87
19799.54 65
19800.87 86
19802.20 77
19803.53 120
19804.86 76
19806.19 74
19807.52 85
19808.85 83
19810.18 91
19811.51 72
19812.84 72
19814.17 75
19815.50 71
19816.83 77
19818.16 76
19819.49 75
19820.83 71
19822.16 85
19823.49 81
19824.82 76
19826.15 61
19827.48 68
19828.81 81
19830.14 79
19831.47 79
19832.80 73
19834.14 54
19835.47 84
19836.80 85
19838.13 76
19839.46 92
19840.79 81
19842.12 70
19843.46 67
19844.79 76
19846.12 74
19847.45 89
19848.78 93
19850.11 77
19851.45 74
19852.78 66
19854.11 82
19855.44 91
19856.77 76
19858.11 64
19859.44 87
19860.77 95
19862.10 73
19863.43 85
19864.77 92
19866.10 83
19867.43 83
19868.76 71
19870.10 69
19871.43 69
19872.76 83
19874.09 63
19875.43 79
19876.76 78
19878.09 61
19879.42 46
19880.76 62
19882.09 83
19883.42 85
19884.75 84
19886.09 72
19887.42 91
19888.75 101
19890.09 84
19891.42 93
19892.75 64
19894.09 90
19895.42 89
19896.75 79
19898.09 92
19899.42 79
19900.75 68
19902.09 83
19903.42 73
19904.75 94
19906.09 69
19907.42 73
19908.75 76
19910.09 72
19911.42 86
19912.76 81
19914.09 73
19915.42 69
19916.76 76
19918.09 90
19919.43 86
19920.76 82
19922.09 61
19923.43 75
19924.76 66
19926.10 85
19927.43 81
19928.77 57
19930.10 59
19931.43 69
19932.77 73
19934.10 87
19935.44 74
19936.77 77
19938.11 83
19939.44 87
19940.78 67
19942.11 79
19943.45 92
19944.78 78
19946.12 67
19947.45 67
19948.79 72
19950.12 76
19951.46 77
19952.79 58
19954.13 73
19955.46 68
19956.80 68
19958.13 90
19959.47 85
19960.80 69
19962.14 71
19963.48 72
19964.81 83
19966.15 89
19967.48 95
19968.82 90
19970.15 81
19971.49 75
19972.83 92
19974.16 83
19975.50 74
19976.83 90
19978.17 94
19979.51 71
19980.84 69
19982.18 98
19983.51 88
19984.85 91
19986.19 72
19987.52 73
19988.86 76
19990.20 87
19991.53 91
19992.87 93
19994.21 88
19995.54 69
19996.88 52
19998.22 73
19999.55 78
20000.89 84
20002.23 74
20003.56 73
20004.90 80
20006.24 76
20007.57 52
20008.91 67
20010.25 74
20011.59 85
20012.92 59
20014.26 67
20015.60 64
20016.94 79
20018.27 90
20019.61 77
20020.95 80
20022.28 77
20023.62 75
20024.96 92
20026.30 77
20027.64 96
20028.97 87
20030.31 89
20031.65 85
20032.99 70
20034.32 74
20035.66 89
20037.00 81
20038.34 71
20039.68 75
20041.02 68
20042.35 71
20043.69 53
20045.03 91
20046.37 74
20047.71 70
20049.05 80
20050.38 68
20051.72 83
20053.06 93
20054.40 87
20055.74 62
20057.08 62
20058.42 89
20059.75 86
20061.09 87
20062.43 90
20063.77 91
20065.11 88
20066.45 96
20067.79 80
20069.13 80
20070.47 81
20071.81 90
20073.14 68
20074.48 76
20075.82 82
20077.16 73
20078.50 82
20079.84 79
20081.18 81
20082.52 60
20083.86 61
20085.20 88
20086.54 73
20087.88 62
20089.22 95
20090.56 69
20091.90 93
20093.24 78
20094.58 88
20095.92 99
20097.26 85
20098.60 102
20099.94 68
20101.28 86
20102.62 66
20103.96 79
20105.30 65
20106.64 88
20107.98 87
20109.32 73
20110.66 88
20112.00 78
20113.34 70
20114.68 77
20116.02 60
20117.36 76
20118.71 71
20120.05 70
20121.39 83
20122.73 62
20124.07 69
20125.41 69
20126.75 86
20128.09 75
20129.43 79
20130.77 103
20132.12 82
20133.46 87
20134.80 87
20136.14 90
20137.48 63
20138.82 68
20140.16 76
20141.51 95
20142.85 80
20144.19 112
20145.53 87
