# Supplementary material for: MALDI-TOF MS typing enables the classification of brewing yeasts of the genus Saccharomyces to major beer styles
Source: PLoS One. 2017 Aug 9;12(8):e0181694. doi: 10.1371/journal.pone.0181694 (PMC5549903; doi:10.1371/journal.pone.0181694)
Supplement: S4 File — The directory includes 90 raw files and was zipped to “.zip”; the folder has three strains with 30 spectra per strain; S1 Text explains the raw files with an example and Table 1 represents the yeast strains used within the experiment. (ZIP) [file pone.0181694.s007.zip › 10-12/30260-210-OG-Ale-Ale-YPG-18h-E-E_2015-08-06_3_0_D3_1.dat]

2000.64 3815
2001.06 3785
2001.49 3817
2001.91 3780
2002.33 3610
2002.75 3352
2003.17 3496
2003.60 3584
2004.02 3963
2004.44 3682
2004.86 3644
2005.28 3495
2005.70 3480
2006.13 3442
2006.55 3405
2006.97 3520
2007.39 3498
2007.82 3273
2008.24 3484
2008.66 3621
2009.08 3659
2009.51 3698
2009.93 3474
2010.35 3768
2010.77 3942
2011.20 3970
2011.62 4076
2012.04 3852
2012.46 3757
2012.89 3726
2013.31 3708
2013.73 3696
2014.15 3549
2014.58 3520
2015.00 3393
2015.42 3562
2015.85 3525
2016.27 3605
2016.69 3771
2017.12 3615
2017.54 3592
2017.96 3548
2018.39 3419
2018.81 3490
2019.23 3366
2019.66 3518
2020.08 3634
2020.50 3705
2020.93 3628
2021.35 3695
2021.78 3765
2022.20 3537
2022.62 3667
2023.05 3852
2023.47 3761
2023.89 3594
2024.32 3778
2024.74 3668
2025.17 3377
2025.59 3552
2026.01 3504
2026.44 3497
2026.86 3615
2027.29 3442
2027.71 3256
2028.14 3551
2028.56 3348
2028.99 3236
2029.41 3430
2029.83 3274
2030.26 3164
2030.68 3310
2031.11 3482
2031.53 3281
2031.96 3517
2032.38 3517
2032.81 3308
2033.23 3354
2033.66 3470
2034.08 3385
2034.51 3331
2034.93 3601
2035.36 3465
2035.78 3288
2036.21 3406
2036.63 3146
2037.06 3235
2037.48 3376
2037.91 3349
2038.33 3557
2038.76 3652
2039.19 3660
2039.61 3773
2040.04 3750
2040.46 3766
2040.89 3744
2041.31 3892
2041.74 3813
2042.17 3659
2042.59 3485
2043.02 3640
2043.44 3796
2043.87 3910
2044.30 3714
2044.72 3392
2045.15 3516
2045.57 3662
2046.00 3283
2046.43 3490
2046.85 3462
2047.28 3603
2047.71 3739
2048.13 3773
2048.56 3709
2048.99 3674
2049.41 3625
2049.84 3549
2050.27 3453
2050.69 3240
2051.12 3331
2051.55 3245
2051.97 3349
2052.40 3511
2052.83 3514
2053.25 3547
2053.68 3340
2054.11 3106
2054.54 3165
2054.96 3402
2055.39 3447
2055.82 3234
2056.24 3304
2056.67 3332
2057.10 3199
2057.53 3317
2057.95 3641
2058.38 3318
2058.81 3170
2059.24 3472
2059.66 3520
2060.09 3629
2060.52 3289
2060.95 3339
2061.38 3595
2061.80 3318
2062.23 3231
2062.66 3469
2063.09 3401
2063.52 3259
2063.94 3260
2064.37 3626
2064.80 3606
2065.23 3774
2065.66 3521
2066.09 3601
2066.51 3691
2066.94 3915
2067.37 4031
2067.80 4208
2068.23 4120
2068.66 3875
2069.08 3644
2069.51 3543
2069.94 3648
2070.37 3501
2070.80 3631
2071.23 3422
2071.66 3480
2072.09 3599
2072.52 3394
2072.94 3484
2073.37 3849
2073.80 3778
2074.23 3583
2074.66 3332
2075.09 3308
2075.52 3535
2075.95 3428
2076.38 3481
2076.81 3479
2077.24 3405
2077.67 3607
2078.10 3636
2078.53 3701
2078.96 3925
2079.39 3948
2079.82 3966
2080.25 3928
2080.68 4011
2081.11 4377
2081.54 4035
2081.97 4082
2082.40 3874
2082.83 3920
2083.26 3830
2083.69 3816
2084.12 3722
2084.55 3845
2084.98 3838
2085.41 3682
2085.84 3664
2086.27 3653
2086.70 3515
2087.13 3601
2087.56 3967
2087.99 3663
2088.42 3724
2088.85 3764
2089.28 3595
2089.71 3642
2090.14 3744
2090.57 3553
2091.01 3563
2091.44 3419
2091.87 3652
2092.30 3313
2092.73 3384
2093.16 3376
2093.59 3540
2094.02 3506
2094.45 3333
2094.89 3283
2095.32 3492
2095.75 3584
2096.18 3522
2096.61 3588
2097.04 3664
2097.47 3588
2097.91 3568
2098.34 3647
2098.77 3406
2099.20 3518
2099.63 3369
2100.07 3443
2100.50 3445
2100.93 3550
2101.36 3440
2101.79 3441
2102.23 3352
2102.66 3678
2103.09 3493
2103.52 3611
2103.95 3749
2104.39 3696
2104.82 3514
2105.25 3299
2105.68 3197
2106.12 3195
2106.55 3489
2106.98 3854
2107.41 3507
2107.85 3414
2108.28 3272
2108.71 3419
2109.14 3393
2109.58 3360
2110.01 3273
2110.44 3253
2110.88 3646
2111.31 3442
2111.74 3539
2112.18 3362
2112.61 3477
2113.04 3428
2113.48 3466
2113.91 3314
2114.34 3255
2114.78 3739
2115.21 3435
2115.64 3238
2116.08 3310
2116.51 3404
2116.94 3207
2117.38 3227
2117.81 3335
2118.24 3220
2118.68 3200
2119.11 3166
2119.55 3367
2119.98 3333
2120.41 3376
2120.85 3404
2121.28 3643
2121.72 3560
2122.15 3295
2122.58 3471
2123.02 3498
2123.45 3514
2123.89 3502
2124.32 3567
2124.75 3537
2125.19 3543
2125.62 3510
2126.06 3249
2126.49 3424
2126.93 3217
2127.36 3340
2127.80 3261
2128.23 3291
2128.67 3304
2129.10 3396
2129.54 3511
2129.97 3537
2130.41 3383
2130.84 3412
2131.28 3608
2131.71 3585
2132.15 3787
2132.58 3396
2133.02 3471
2133.45 3649
2133.89 3623
2134.32 3831
2134.76 3675
2135.19 3341
2135.63 3459
2136.06 3651
2136.50 3970
2136.94 4052
2137.37 3892
2137.81 3995
2138.24 4342
2138.68 4166
2139.12 4001
2139.55 4097
2139.99 4267
2140.42 4281
2140.86 4240
2141.30 3811
2141.73 3618
2142.17 3745
2142.60 3772
2143.04 3593
2143.48 3366
2143.91 3396
2144.35 3320
2144.79 3329
2145.22 3141
2145.66 3146
2146.09 3069
2146.53 3370
2146.97 3535
2147.40 3270
2147.84 3383
2148.28 3651
2148.72 3452
2149.15 3513
2149.59 3769
2150.03 3684
2150.46 3846
2150.90 4025
2151.34 3973
2151.77 3893
2152.21 3968
2152.65 4124
2153.09 4051
2153.52 3824
2153.96 3682
2154.40 3625
2154.84 3738
2155.27 3611
2155.71 3513
2156.15 3606
2156.59 3607
2157.02 3526
2157.46 3512
2157.90 3457
2158.34 3520
2158.78 3478
2159.21 3515
2159.65 3362
2160.09 3534
2160.53 3406
2160.97 3513
2161.40 3703
2161.84 3514
2162.28 3366
2162.72 3461
2163.16 3739
2163.59 3526
2164.03 3558
2164.47 3425
2164.91 3271
2165.35 3492
2165.79 3483
2166.23 3239
2166.66 3230
2167.10 3337
2167.54 3363
2167.98 3618
2168.42 3498
2168.86 3453
2169.30 3709
2169.74 3604
2170.18 3464
2170.61 3373
2171.05 3688
2171.49 3770
2171.93 3808
2172.37 3593
2172.81 3814
2173.25 3816
2173.69 3896
2174.13 3833
2174.57 3791
2175.01 3717
2175.45 3936
2175.89 3915
2176.33 3860
2176.77 3978
2177.21 4219
2177.65 4314
2178.09 4180
2178.53 4216
2178.97 4166
2179.41 4046
2179.85 4034
2180.29 4142
2180.73 4017
2181.17 3817
2181.61 3705
2182.05 3633
2182.49 3339
2182.93 3650
2183.37 3870
2183.81 3774
2184.25 3752
2184.69 3475
2185.13 3502
2185.57 3532
2186.01 3421
2186.45 3682
2186.89 3712
2187.33 3459
2187.77 3477
2188.21 3527
2188.65 3937
2189.10 3630
2189.54 3667
2189.98 3926
2190.42 3754
2190.86 4079
2191.30 4137
2191.74 3804
2192.18 3724
2192.62 3740
2193.07 3953
2193.51 4090
2193.95 3891
2194.39 3967
2194.83 3864
2195.27 3812
2195.71 3762
2196.16 4049
2196.60 3947
2197.04 3716
2197.48 3782
2197.92 3754
2198.37 3668
2198.81 3690
2199.25 3727
2199.69 3389
2200.13 3303
2200.58 3708
2201.02 3804
2201.46 3556
2201.90 3434
2202.34 3581
2202.79 3622
2203.23 3542
2203.67 3597
2204.11 3723
2204.56 3776
2205.00 3618
2205.44 3360
2205.88 3451
2206.33 3655
2206.77 3805
2207.21 3797
2207.65 3645
2208.10 3628
2208.54 3639
2208.98 3766
2209.43 3765
2209.87 3610
2210.31 3840
2210.76 3974
2211.20 3783
2211.64 3710
2212.09 3666
2212.53 3796
2212.97 3658
2213.42 3556
2213.86 3647
2214.30 3659
2214.75 3308
2215.19 3427
2215.63 3670
2216.08 3665
2216.52 3582
2216.96 3682
2217.41 3641
2217.85 3500
2218.30 3364
2218.74 3289
2219.18 3326
2219.63 3387
2220.07 3548
2220.52 3578
2220.96 3563
2221.40 3458
2221.85 3336
2222.29 3319
2222.74 3618
2223.18 3519
2223.63 3638
2224.07 3749
2224.51 3747
2224.96 3498
2225.40 3538
2225.85 3685
2226.29 3825
2226.74 3889
2227.18 3963
2227.63 4028
2228.07 3666
2228.52 3737
2228.96 3813
2229.41 3832
2229.85 3810
2230.30 3709
2230.74 3600
2231.19 3808
2231.63 3642
2232.08 3784
2232.52 3915
2232.97 3821
2233.41 3967
2233.86 4074
2234.30 3763
2234.75 3873
2235.20 3990
2235.64 4059
2236.09 3910
2236.53 4001
2236.98 4046
2237.42 4134
2237.87 4003
2238.32 3851
2238.76 3805
2239.21 3672
2239.65 3510
2240.10 3632
2240.55 3614
2240.99 3482
2241.44 3354
2241.88 3369
2242.33 3294
2242.78 3411
2243.22 3401
2243.67 3167
2244.12 3178
2244.56 3384
2245.01 3330
2245.46 3470
2245.90 3327
2246.35 3268
2246.80 3562
2247.24 3362
2247.69 3161
2248.14 3255
2248.58 3433
2249.03 3661
2249.48 3356
2249.92 3433
2250.37 3412
2250.82 3458
2251.27 3527
2251.71 3221
2252.16 3053
2252.61 3191
2253.05 3406
2253.50 3315
2253.95 3128
2254.40 3410
2254.84 3651
2255.29 3487
2255.74 3529
2256.19 3306
2256.64 3253
2257.08 3377
2257.53 3307
2257.98 3074
2258.43 3302
2258.87 3306
2259.32 3435
2259.77 3227
2260.22 3150
2260.67 3224
2261.11 3380
2261.56 3243
2262.01 3210
2262.46 3431
2262.91 3611
2263.36 3759
2263.80 3595
2264.25 3661
2264.70 3381
2265.15 3570
2265.60 3533
2266.05 3731
2266.50 4018
2266.94 3510
2267.39 3295
2267.84 3385
2268.29 3525
2268.74 3576
2269.19 3489
2269.64 3614
2270.09 3877
2270.54 3674
2270.99 3843
2271.43 3637
2271.88 3536
2272.33 3682
2272.78 3749
2273.23 3937
2273.68 3870
2274.13 3711
2274.58 3653
2275.03 3597
2275.48 3588
2275.93 3602
2276.38 3458
2276.83 3861
2277.28 3766
2277.73 3502
2278.18 3342
2278.63 3025
2279.08 3222
2279.53 3281
2279.98 3503
2280.43 3476
2280.88 3378
2281.33 3256
2281.78 3295
2282.23 3578
2282.68 3526
2283.13 3456
2283.58 3517
2284.03 3460
2284.48 3366
2284.93 3475
2285.38 3318
2285.83 3227
2286.28 3480
2286.73 3566
2287.18 3611
2287.63 3709
2288.08 3602
2288.54 3519
2288.99 3670
2289.44 3834
2289.89 4161
2290.34 4048
2290.79 4419
2291.24 4782
2291.69 4900
2292.14 4754
2292.60 5146
2293.05 5471
2293.50 5202
2293.95 5069
2294.40 5397
2294.85 5383
2295.30 5285
2295.76 4879
2296.21 4695
2296.66 4456
2297.11 4320
2297.56 4183
2298.01 4099
2298.47 3903
2298.92 3871
2299.37 4172
2299.82 4143
2300.27 4030
2300.73 3831
2301.18 3771
2301.63 3798
2302.08 3782
2302.53 3664
2302.99 3719
2303.44 3709
2303.89 3613
2304.34 3634
2304.80 3407
2305.25 3362
2305.70 3384
2306.15 3394
2306.61 3467
2307.06 3381
2307.51 3593
2307.96 3767
2308.42 3468
2308.87 3830
2309.32 3671
2309.78 4076
2310.23 4221
2310.68 4070
2311.14 4452
2311.59 4400
2312.04 4264
2312.49 4282
2312.95 4564
2313.40 4563
2313.85 4766
2314.31 4554
2314.76 4297
2315.22 3817
2315.67 3704
2316.12 3737
2316.58 3684
2317.03 3529
2317.48 3644
2317.94 3662
2318.39 3586
2318.84 3366
2319.30 3311
2319.75 3520
2320.21 3698
2320.66 3662
2321.11 3695
2321.57 3666
2322.02 3761
2322.48 3514
2322.93 3432
2323.39 3611
2323.84 3733
2324.29 3580
2324.75 3503
2325.20 3451
2325.66 3712
2326.11 3789
2326.57 3930
2327.02 3829
2327.48 3863
2327.93 3826
2328.39 3868
2328.84 4132
2329.30 4160
2329.75 4431
2330.21 4164
2330.66 4314
2331.12 4271
2331.57 4227
2332.03 4345
2332.48 4246
2332.94 4177
2333.39 4172
2333.85 4212
2334.30 3803
2334.76 3992
2335.21 4066
2335.67 3741
2336.12 3958
2336.58 3727
2337.03 3862
2337.49 3732
2337.95 3809
2338.40 3910
2338.86 3852
2339.31 3982
2339.77 3909
2340.23 3637
2340.68 3775
2341.14 3605
2341.59 3763
2342.05 3614
2342.51 3666
2342.96 3805
2343.42 3689
2343.87 3620
2344.33 3533
2344.79 3599
2345.24 3740
2345.70 3663
2346.16 3627
2346.61 3776
2347.07 3749
2347.53 3741
2347.98 3789
2348.44 3802
2348.90 3786
2349.35 3748
2349.81 3804
2350.27 3862
2350.72 3800
2351.18 3888
2351.64 3927
2352.10 3902
2352.55 3743
2353.01 3616
2353.47 3918
2353.92 3749
2354.38 3618
2354.84 3335
2355.30 3510
2355.75 3740
2356.21 3463
2356.67 3148
2357.13 3428
2357.58 3489
2358.04 3294
2358.50 3448
2358.96 3552
2359.41 3523
2359.87 3333
2360.33 3234
2360.79 3298
2361.25 3301
2361.70 3501
2362.16 3472
2362.62 3350
2363.08 3477
2363.54 3474
2363.99 3695
2364.45 3908
2364.91 3748
2365.37 3432
2365.83 3699
2366.29 3994
2366.75 3979
2367.20 3702
2367.66 3747
2368.12 3804
2368.58 3549
2369.04 3593
2369.50 3636
2369.96 3692
2370.42 3628
2370.87 3508
2371.33 3449
2371.79 3549
2372.25 3479
2372.71 3489
2373.17 3482
2373.63 3423
2374.09 3578
2374.55 3538
2375.01 3439
2375.47 3370
2375.92 3565
2376.38 3600
2376.84 3510
2377.30 3715
2377.76 3625
2378.22 3430
2378.68 3403
2379.14 3502
2379.60 3583
2380.06 3609
2380.52 3449
2380.98 3466
2381.44 3409
2381.90 3455
2382.36 3628
2382.82 3450
2383.28 3564
2383.74 3597
2384.20 3285
2384.66 3520
2385.12 3647
2385.58 3360
2386.04 3350
2386.50 3505
2386.96 3639
2387.42 3352
2387.88 3347
2388.35 3267
2388.81 3406
2389.27 3604
2389.73 3352
2390.19 3474
2390.65 3508
2391.11 3381
2391.57 3574
2392.03 3394
2392.49 3488
2392.95 3818
2393.42 3570
2393.88 3533
2394.34 3602
2394.80 3579
2395.26 3364
2395.72 3217
2396.18 3443
2396.64 3576
2397.11 3490
2397.57 3298
2398.03 3109
2398.49 3072
2398.95 3307
2399.41 3223
2399.88 3217
2400.34 3555
2400.80 3457
2401.26 3421
2401.72 3375
2402.18 3332
2402.65 3336
2403.11 3170
2403.57 3226
2404.03 3140
2404.49 3276
2404.96 3129
2405.42 3192
2405.88 3468
2406.34 3324
2406.81 3362
2407.27 3594
2407.73 3453
2408.19 3326
2408.66 3309
2409.12 3367
2409.58 3310
2410.04 3311
2410.51 3200
2410.97 3238
2411.43 3246
2411.90 3188
2412.36 3283
2412.82 2940
2413.28 3011
2413.75 3110
2414.21 3186
2414.67 3285
2415.14 3317
2415.60 3237
2416.06 3386
2416.53 3465
2416.99 3303
2417.45 3229
2417.92 3295
2418.38 3415
2418.84 3512
2419.31 3722
2419.77 4150
2420.23 3815
2420.70 3574
2421.16 3689
2421.63 3789
2422.09 3669
2422.55 3829
2423.02 3719
2423.48 3631
2423.95 3679
2424.41 3654
2424.87 3479
2425.34 3659
2425.80 3384
2426.27 3704
2426.73 3874
2427.20 3835
2427.66 3866
2428.12 3841
2428.59 3805
2429.05 3834
2429.52 3620
2429.98 3596
2430.45 3749
2430.91 3666
2431.38 3643
2431.84 3503
2432.31 3326
2432.77 3289
2433.24 3443
2433.70 3426
2434.17 3450
2434.63 3479
2435.10 3636
2435.56 3517
2436.03 3483
2436.49 3582
2436.96 3566
2437.42 3589
2437.89 3650
2438.35 3376
2438.82 3532
2439.28 3525
2439.75 3576
2440.21 3619
2440.68 3831
2441.15 3784
2441.61 3995
2442.08 3670
2442.54 3747
2443.01 3760
2443.48 3962
2443.94 4020
2444.41 3732
2444.87 3726
2445.34 3673
2445.81 3502
2446.27 3425
2446.74 3490
2447.20 3288
2447.67 3369
2448.14 3591
2448.60 3525
2449.07 3270
2449.54 3233
2450.00 3312
2450.47 3236
2450.94 3436
2451.40 3160
2451.87 3360
2452.34 3404
2452.80 3348
2453.27 3026
2453.74 3025
2454.20 3141
2454.67 3202
2455.14 3050
2455.60 3146
2456.07 3414
2456.54 3541
2457.01 3491
2457.47 3506
2457.94 3346
2458.41 3277
2458.87 3364
2459.34 3692
2459.81 3603
2460.28 3325
2460.74 3265
2461.21 3326
2461.68 3131
2462.15 3119
2462.62 3360
2463.08 3267
2463.55 3036
2464.02 3134
2464.49 3307
2464.95 3264
2465.42 3588
2465.89 3522
2466.36 3525
2466.83 3535
2467.29 3244
2467.76 3263
2468.23 3228
2468.70 3538
2469.17 3401
2469.64 3447
2470.10 3324
2470.57 3336
2471.04 3444
2471.51 3452
2471.98 3222
2472.45 3158
2472.92 3136
2473.39 2991
2473.85 2994
2474.32 3076
2474.79 2945
2475.26 3113
2475.73 2945
2476.20 2909
2476.67 3000
2477.14 3198
2477.61 3224
2478.08 3066
2478.54 3013
2479.01 2854
2479.48 2979
2479.95 3184
2480.42 3077
2480.89 3124
2481.36 3334
2481.83 3162
2482.30 3267
2482.77 3184
2483.24 3090
2483.71 3149
2484.18 3058
2484.65 3052
2485.12 3176
2485.59 3235
2486.06 2921
2486.53 2999
2487.00 3104
2487.47 3220
2487.94 3305
2488.41 3082
2488.88 3215
2489.35 3165
2489.82 2826
2490.29 3241
2490.76 3399
2491.23 3345
2491.70 3203
2492.17 3393
2492.64 3729
2493.11 3519
2493.58 3219
2494.05 3400
2494.52 3401
2495.00 3230
2495.47 3514
2495.94 3511
2496.41 3270
2496.88 3468
2497.35 3476
2497.82 3407
2498.29 3244
2498.76 3412
2499.23 3518
2499.71 3440
2500.18 3268
2500.65 3272
2501.12 3311
2501.59 3254
2502.06 3246
2502.53 3253
2503.01 3372
2503.48 3346
2503.95 3163
2504.42 3074
2504.89 3190
2505.36 3102
2505.84 2920
2506.31 3078
2506.78 3238
2507.25 3140
2507.72 3107
2508.20 3091
2508.67 3100
2509.14 3247
2509.61 3355
2510.08 3425
2510.56 3493
2511.03 3474
2511.50 3596
2511.97 3443
2512.45 3436
2512.92 3538
2513.39 3353
2513.86 3514
2514.34 3681
2514.81 3815
2515.28 3695
2515.75 3695
2516.23 3621
2516.70 3648
2517.17 3360
2517.65 3380
2518.12 3519
2518.59 3311
2519.07 3102
2519.54 3528
2520.01 3631
2520.48 3456
2520.96 3249
2521.43 3260
2521.90 3307
2522.38 3362
2522.85 3409
2523.32 3426
2523.80 3338
2524.27 3365
2524.75 3616
2525.22 3220
2525.69 3472
2526.17 3089
2526.64 3187
2527.11 3294
2527.59 3222
2528.06 3408
2528.54 3482
2529.01 3297
2529.48 3164
2529.96 3369
2530.43 3131
2530.91 3303
2531.38 3253
2531.85 3306
2532.33 3358
2532.80 3716
2533.28 3463
2533.75 3690
2534.23 3783
2534.70 3619
2535.18 3487
2535.65 3523
2536.12 3483
2536.60 3673
2537.07 3707
2537.55 3367
2538.02 3592
2538.50 3801
2538.97 3785
2539.45 3688
2539.92 3710
2540.40 3491
2540.87 3389
2541.35 3426
2541.82 3464
2542.30 3608
2542.77 3514
2543.25 3419
2543.73 3288
2544.20 3338
2544.68 3309
2545.15 3455
2545.63 3561
2546.10 3256
2546.58 3339
2547.05 3672
2547.53 3465
2548.01 3501
2548.48 3321
2548.96 3648
2549.43 3590
2549.91 3713
2550.39 3970
2550.86 3821
2551.34 3761
2551.81 3711
2552.29 3839
2552.77 3932
2553.24 3902
2553.72 4021
2554.20 4094
2554.67 4072
2555.15 3910
2555.62 3884
2556.10 3903
2556.58 3945
2557.05 4171
2557.53 4086
2558.01 3690
2558.48 3839
2558.96 3775
2559.44 3624
2559.91 3642
2560.39 3587
2560.87 3568
2561.35 3363
2561.82 3357
2562.30 3535
2562.78 3261
2563.25 3472
2563.73 3598
2564.21 3445
2564.69 3546
2565.16 3231
2565.64 3360
2566.12 3641
2566.60 3427
2567.07 3340
2567.55 3116
2568.03 3267
2568.51 3108
2568.98 3299
2569.46 3060
2569.94 3270
2570.42 3252
2570.90 2952
2571.37 3225
2571.85 3160
2572.33 3064
2572.81 3034
2573.29 2986
2573.76 3045
2574.24 3153
2574.72 3267
2575.20 3396
2575.68 3168
2576.16 3056
2576.63 3105
2577.11 2924
2577.59 2966
2578.07 3168
2578.55 3260
2579.03 3293
2579.51 3242
2579.98 3080
2580.46 2961
2580.94 3095
2581.42 3274
2581.90 3049
2582.38 2938
2582.86 3110
2583.34 3246
2583.82 3369
2584.30 3363
2584.77 3079
2585.25 3235
2585.73 3398
2586.21 3356
2586.69 3176
2587.17 3081
2587.65 3025
2588.13 3365
2588.61 3478
2589.09 3199
2589.57 3157
2590.05 3484
2590.53 3250
2591.01 3229
2591.49 3398
2591.97 3216
2592.45 3152
2592.93 3310
2593.41 3163
2593.89 3081
2594.37 3143
2594.85 3133
2595.33 3192
2595.81 3166
2596.29 3113
2596.77 3152
2597.25 3297
2597.73 3214
2598.21 2971
2598.69 3077
2599.17 3241
2599.65 2990
2600.13 2898
2600.61 3015
2601.09 3035
2601.57 3064
2602.06 2962
2602.54 3186
2603.02 2931
2603.50 2998
2603.98 3166
2604.46 3179
2604.94 3083
2605.42 3002
2605.90 3291
2606.38 3235
2606.87 3339
2607.35 3434
2607.83 3290
2608.31 2994
2608.79 2988
2609.27 3047
2609.75 3333
2610.24 3446
2610.72 3322
2611.20 2996
2611.68 3081
2612.16 2985
2612.64 3082
2613.13 3276
2613.61 3376
2614.09 3374
2614.57 3139
2615.05 2979
2615.54 2934
2616.02 3004
2616.50 3329
2616.98 3409
2617.46 3205
2617.95 3145
2618.43 3233
2618.91 3312
2619.39 3044
2619.88 3017
2620.36 3094
2620.84 3401
2621.32 3448
2621.81 3341
2622.29 3145
2622.77 3176
2623.26 3028
2623.74 3016
2624.22 3141
2624.70 3321
2625.19 3380
2625.67 3340
2626.15 3290
2626.64 3135
2627.12 2882
2627.60 3111
2628.09 3200
2628.57 3082
2629.05 3038
2629.54 2865
2630.02 2909
2630.50 3133
2630.99 3229
2631.47 3277
2631.95 3222
2632.44 3133
2632.92 3048
2633.40 3069
2633.89 3403
2634.37 3153
2634.85 2876
2635.34 3058
2635.82 3078
2636.31 3263
2636.79 3332
2637.27 2937
2637.76 3078
2638.24 3111
2638.73 3262
2639.21 3232
2639.70 3218
2640.18 3197
2640.66 3018
2641.15 3222
2641.63 3313
2642.12 3328
2642.60 3251
2643.09 3449
2643.57 3250
2644.06 3244
2644.54 2985
2645.03 3306
2645.51 3382
2646.00 3255
2646.48 3278
2646.97 3356
2647.45 3340
2647.94 3094
2648.42 3018
2648.91 2959
2649.39 3070
2649.88 3511
2650.36 3231
2650.85 3051
2651.33 2962
2651.82 2946
2652.30 2985
2652.79 3088
2653.27 3079
2653.76 3101
2654.24 3339
2654.73 3261
2655.22 3200
2655.70 2907
2656.19 3031
2656.67 3186
2657.16 3233
2657.65 3112
2658.13 3033
2658.62 2944
2659.10 2910
2659.59 3149
2660.08 3155
2660.56 3017
2661.05 3259
2661.53 3073
2662.02 2967
2662.51 3032
2662.99 3051
2663.48 3044
2663.97 2978
2664.45 3009
2664.94 3055
2665.43 3419
2665.91 3351
2666.40 3278
2666.89 3031
2667.37 3058
2667.86 3236
2668.35 3118
2668.83 2983
2669.32 3095
2669.81 3129
2670.29 2980
2670.78 3091
2671.27 3196
2671.76 3084
2672.24 3077
2672.73 3225
2673.22 3282
2673.71 3018
2674.19 3155
2674.68 3315
2675.17 3078
2675.66 3151
2676.14 3500
2676.63 3421
2677.12 3360
2677.61 3556
2678.09 3695
2678.58 3517
2679.07 3413
2679.56 3254
2680.05 3449
2680.53 3529
2681.02 3297
2681.51 3153
2682.00 3192
2682.49 3277
2682.97 3236
2683.46 3046
2683.95 3035
2684.44 2991
2684.93 3198
2685.42 3165
2685.91 3381
2686.39 3163
2686.88 3281
2687.37 3384
2687.86 3295
2688.35 3498
2688.84 3462
2689.33 3211
2689.81 3035
2690.30 3088
2690.79 3167
2691.28 3130
2691.77 2966
2692.26 3116
2692.75 3241
2693.24 2989
2693.73 3040
2694.22 3082
2694.71 3159
2695.20 3192
2695.68 3188
2696.17 3234
2696.66 3221
2697.15 2990
2697.64 3092
2698.13 3063
2698.62 3022
2699.11 2852
2699.60 2909
2700.09 3133
2700.58 2908
2701.07 2764
2701.56 3003
2702.05 3019
2702.54 3057
2703.03 2866
2703.52 3013
2704.01 3120
2704.50 3218
2704.99 3010
2705.48 3134
2705.97 3187
2706.46 3230
2706.95 3077
2707.44 3101
2707.93 3043
2708.42 3042
2708.92 3165
2709.41 3126
2709.90 3155
2710.39 2938
2710.88 2853
2711.37 2802
2711.86 2868
2712.35 2833
2712.84 2877
2713.33 3083
2713.82 2978
2714.31 2973
2714.81 3033
2715.30 2945
2715.79 3055
2716.28 3000
2716.77 2893
2717.26 2989
2717.75 3039
2718.24 2959
2718.74 2939
2719.23 2684
2719.72 3004
2720.21 2985
2720.70 3102
2721.19 3198
2721.69 2911
2722.18 2970
2722.67 2961
2723.16 3210
2723.65 3126
2724.15 3060
2724.64 3122
2725.13 3401
2725.62 3145
2726.11 3357
2726.61 3249
2727.10 3082
2727.59 3023
2728.08 3108
2728.58 3072
2729.07 3079
2729.56 3032
2730.05 3099
2730.55 3029
2731.04 2837
2731.53 3018
2732.02 2889
2732.52 3005
2733.01 3163
2733.50 2963
2733.99 3204
2734.49 3336
2734.98 3556
2735.47 3143
2735.97 2918
2736.46 3259
2736.95 2961
2737.45 3106
2737.94 3213
2738.43 3357
2738.93 3068
2739.42 3055
2739.91 2927
2740.41 3114
2740.90 3207
2741.39 3271
2741.89 3273
2742.38 3200
2742.87 2947
2743.37 2837
2743.86 2784
2744.36 3023
2744.85 2753
2745.34 2932
2745.84 3077
2746.33 3067
2746.82 2765
2747.32 2822
2747.81 3103
2748.31 3295
2748.80 3171
2749.30 3235
2749.79 3088
2750.28 3092
2750.78 3171
2751.27 3121
2751.77 2981
2752.26 2914
2752.76 2917
2753.25 3119
2753.75 2973
2754.24 2827
2754.74 2921
2755.23 3072
2755.72 3007
2756.22 2992
2756.71 3134
2757.21 2957
2757.70 3205
2758.20 3250
2758.69 3248
2759.19 3111
2759.69 3220
2760.18 3254
2760.68 3224
2761.17 3092
2761.67 3063
2762.16 3210
2762.66 3126
2763.15 3008
2763.65 2943
2764.14 2958
2764.64 3051
2765.14 2928
2765.63 3052
2766.13 3077
2766.62 2923
2767.12 3094
2767.61 3007
2768.11 2978
2768.61 2953
2769.10 2975
2769.60 2980
2770.09 3018
2770.59 2918
2771.09 3019
2771.58 3065
2772.08 3062
2772.58 2887
2773.07 2880
2773.57 3014
2774.06 3030
2774.56 3176
2775.06 3209
2775.55 3226
2776.05 3249
2776.55 3467
2777.04 3549
2777.54 3397
2778.04 3635
2778.54 3469
2779.03 3320
2779.53 3391
2780.03 3420
2780.52 3462
2781.02 3547
2781.52 3302
2782.01 3269
2782.51 3318
2783.01 3209
2783.51 3132
2784.00 3165
2784.50 3088
2785.00 3041
2785.50 2933
2785.99 3121
2786.49 3171
2786.99 3435
2787.49 3196
2787.98 3158
2788.48 3219
2788.98 3009
2789.48 2991
2789.98 3120
2790.47 3290
2790.97 3354
2791.47 3037
2791.97 2877
2792.47 3254
2792.96 3246
2793.46 3276
2793.96 3435
2794.46 3347
2794.96 3262
2795.46 3158
2795.95 3315
2796.45 3198
2796.95 3361
2797.45 3430
2797.95 3540
2798.45 3549
2798.95 3496
2799.44 3395
2799.94 3480
2800.44 3604
2800.94 3571
2801.44 3326
2801.94 3351
2802.44 3118
2802.94 3134
2803.44 3451
2803.93 3514
2804.43 3293
2804.93 3137
2805.43 3291
2805.93 3408
2806.43 3322
2806.93 3175
2807.43 3424
2807.93 3677
2808.43 3671
2808.93 3657
2809.43 3931
2809.93 3785
2810.43 3551
2810.93 3772
2811.43 3784
2811.93 3745
2812.43 3788
2812.93 3694
2813.43 3435
2813.93 3252
2814.43 3354
2814.93 3417
2815.43 3480
2815.93 3425
2816.43 3347
2816.93 3476
2817.43 3439
2817.93 3359
2818.43 3422
2818.93 3555
2819.43 3504
2819.93 3509
2820.43 3524
2820.93 3881
2821.43 3528
2821.93 3447
2822.43 3590
2822.94 3669
2823.44 3710
2823.94 3596
2824.44 3511
2824.94 3428
2825.44 3414
2825.94 3357
2826.44 3526
2826.94 3339
2827.44 3151
2827.95 3246
2828.45 3305
2828.95 3181
2829.45 3121
2829.95 3129
2830.45 3104
2830.95 3155
2831.46 3074
2831.96 2898
2832.46 3108
2832.96 3011
2833.46 3184
2833.97 2974
2834.47 3030
2834.97 2982
2835.47 3122
2835.97 3058
2836.47 3199
2836.98 3267
2837.48 3254
2837.98 3189
2838.48 3146
2838.99 3051
2839.49 3092
2839.99 3257
2840.49 3340
2841.00 3174
2841.50 2935
2842.00 3089
2842.50 2997
2843.01 3020
2843.51 3032
2844.01 3060
2844.51 3416
2845.02 3286
2845.52 2937
2846.02 3082
2846.52 2985
2847.03 3031
2847.53 3246
2848.03 3192
2848.54 3396
2849.04 3568
2849.54 3376
2850.05 3330
2850.55 3351
2851.05 3261
2851.56 3281
2852.06 3400
2852.56 3425
2853.07 3538
2853.57 3185
2854.07 3377
2854.58 3340
2855.08 3320
2855.59 3535
2856.09 3244
2856.59 3101
2857.10 3270
2857.60 3190
2858.10 3269
2858.61 3194
2859.11 3162
2859.62 3120
2860.12 3211
2860.63 3329
2861.13 3008
2861.63 3111
2862.14 3076
2862.64 3155
2863.15 2927
2863.65 3193
2864.16 2850
2864.66 2902
2865.16 3066
2865.67 3040
2866.17 2845
2866.68 2909
2867.18 3035
2867.69 2976
2868.19 2887
2868.70 2735
2869.20 2670
2869.71 2753
2870.21 3134
2870.72 3066
2871.22 2972
2871.73 2896
2872.23 3175
2872.74 3047
2873.24 2734
2873.75 2867
2874.25 3112
2874.76 3041
2875.27 3205
2875.77 3161
2876.28 3003
2876.78 3086
2877.29 3035
2877.79 3030
2878.30 3027
2878.81 3238
2879.31 2978
2879.82 3197
2880.32 3138
2880.83 3110
2881.33 3200
2881.84 3114
2882.35 3239
2882.85 3080
2883.36 3015
2883.87 3182
2884.37 3104
2884.88 3363
2885.38 3389
2885.89 3320
2886.40 3142
2886.90 3241
2887.41 3397
2887.92 3347
2888.42 3309
2888.93 3438
2889.44 3296
2889.94 3357
2890.45 3355
2890.96 3449
2891.46 3324
2891.97 3389
2892.48 3302
2892.98 3281
2893.49 3365
2894.00 3429
2894.51 3460
2895.01 3662
2895.52 3615
2896.03 3757
2896.54 3566
2897.04 3677
2897.55 3769
2898.06 3441
2898.57 3655
2899.07 3931
2899.58 3981
2900.09 4047
2900.60 3965
2901.10 3786
2901.61 3916
2902.12 4223
2902.63 4373
2903.13 4447
2903.64 4717
2904.15 4373
2904.66 4390
2905.17 4619
2905.68 4698
2906.18 4662
2906.69 4311
2907.20 4079
2907.71 3969
2908.22 4130
2908.72 4140
2909.23 3790
2909.74 3782
2910.25 3622
2910.76 3621
2911.27 3385
2911.78 3416
2912.28 3329
2912.79 3292
2913.30 3242
2913.81 3312
2914.32 3404
2914.83 3297
2915.34 3254
2915.85 3362
2916.36 3340
2916.87 3325
2917.37 3471
2917.88 3297
2918.39 3281
2918.90 3296
2919.41 3440
2919.92 3313
2920.43 3292
2920.94 3471
2921.45 3181
2921.96 3378
2922.47 3320
2922.98 3352
2923.49 3334
2924.00 3338
2924.51 3167
2925.02 3228
2925.53 3295
2926.04 3299
2926.55 3396
2927.06 3328
2927.57 3329
2928.08 3161
2928.59 3340
2929.10 3215
2929.61 3238
2930.12 3317
2930.63 3384
2931.14 3374
2931.65 3146
2932.16 3258
2932.67 3254
2933.18 3260
2933.69 2982
2934.20 2878
2934.71 3080
2935.22 3277
2935.73 3257
2936.24 3215
2936.76 3106
2937.27 3211
2937.78 3283
2938.29 3488
2938.80 3314
2939.31 3332
2939.82 3574
2940.33 3489
2940.84 3369
2941.36 3111
2941.87 3192
2942.38 3296
2942.89 3106
2943.40 3208
2943.91 3315
2944.42 3181
2944.94 3242
2945.45 3255
2945.96 3256
2946.47 3512
2946.98 3629
2947.49 3558
2948.01 3533
2948.52 3675
2949.03 3674
2949.54 3531
2950.05 3410
2950.57 3458
2951.08 3334
2951.59 3265
2952.10 3231
2952.61 3214
2953.13 3035
2953.64 3247
2954.15 2959
2954.66 3070
2955.18 3023
2955.69 3089
2956.20 3205
2956.71 2880
2957.23 2960
2957.74 3172
2958.25 2890
2958.76 2910
2959.28 3012
2959.79 3100
2960.30 3082
2960.82 3069
2961.33 3173
2961.84 2884
2962.36 2855
2962.87 3105
2963.38 3162
2963.89 3319
2964.41 3258
2964.92 3324
2965.43 3177
2965.95 3151
2966.46 3242
2966.97 3147
2967.49 2912
2968.00 2990
2968.52 3021
2969.03 3132
2969.54 3135
2970.06 2915
2970.57 2776
2971.08 2969
2971.60 3020
2972.11 2936
2972.63 2715
2973.14 2838
2973.65 2811
2974.17 3141
2974.68 2962
2975.20 2978
2975.71 3195
2976.23 3140
2976.74 3024
2977.25 2942
2977.77 3010
2978.28 3021
2978.80 3123
2979.31 3186
2979.83 3125
2980.34 2929
2980.86 3155
2981.37 3260
2981.89 3275
2982.40 3320
2982.91 3195
2983.43 3048
2983.94 3248
2984.46 2981
2984.97 3105
2985.49 3075
2986.00 3367
2986.52 3290
2987.04 3405
2987.55 3267
2988.07 3174
2988.58 3167
2989.10 3315
2989.61 3428
2990.13 3156
2990.64 3140
2991.16 3365
2991.67 3421
2992.19 3170
2992.71 3118
2993.22 3137
2993.74 3252
2994.25 3436
2994.77 3455
2995.28 3427
2995.80 3605
2996.32 3590
2996.83 3424
2997.35 3677
2997.87 3651
2998.38 3638
2998.90 3966
2999.41 3794
2999.93 3672
3000.45 3588
3000.96 3579
3001.48 3841
3002.00 3715
3002.51 3817
3003.03 3728
3003.55 3936
3004.06 3995
3004.58 4107
3005.10 4053
3005.61 4255
3006.13 4296
3006.65 4334
3007.16 4124
3007.68 4064
3008.20 3939
3008.71 3941
3009.23 3953
3009.75 4016
3010.27 3699
3010.78 3536
3011.30 3428
3011.82 3211
3012.34 3431
3012.85 3301
3013.37 3330
3013.89 3247
3014.41 3529
3014.92 3582
3015.44 3543
3015.96 3707
3016.48 3404
3016.99 3335
3017.51 3621
3018.03 3481
3018.55 3650
3019.07 3630
3019.58 3796
3020.10 3811
3020.62 3771
3021.14 3878
3021.66 3880
3022.17 3727
3022.69 3555
3023.21 3604
3023.73 3810
3024.25 3673
3024.77 3629
3025.28 3777
3025.80 3608
3026.32 3503
3026.84 3353
3027.36 3357
3027.88 3316
3028.40 3283
3028.92 3325
3029.43 3138
3029.95 3161
3030.47 3113
3030.99 3232
3031.51 3393
3032.03 3506
3032.55 3618
3033.07 3526
3033.59 3541
3034.11 3518
3034.63 3493
3035.15 3476
3035.66 3687
3036.18 3812
3036.70 3709
3037.22 3363
3037.74 3732
3038.26 3635
3038.78 3528
3039.30 3575
3039.82 3571
3040.34 3634
3040.86 3308
3041.38 3173
3041.90 3479
3042.42 3438
3042.94 3302
3043.46 3240
3043.98 3109
3044.50 3107
3045.02 3461
3045.54 3283
3046.06 3222
3046.58 3336
3047.10 3358
3047.62 3268
3048.14 3567
3048.66 3509
3049.18 3587
3049.71 3376
3050.23 3619
3050.75 3349
3051.27 3216
3051.79 3193
3052.31 3243
3052.83 3241
3053.35 3230
3053.87 3403
3054.39 3263
3054.91 3342
3055.43 3201
3055.96 3163
3056.48 3196
3057.00 3159
3057.52 3122
3058.04 3286
3058.56 3113
3059.08 3305
3059.61 3313
3060.13 3239
3060.65 3234
3061.17 3250
3061.69 3223
3062.21 3011
3062.73 3106
3063.26 3122
3063.78 3176
3064.30 3147
3064.82 3249
3065.34 3301
3065.87 3408
3066.39 3288
3066.91 3479
3067.43 3381
3067.95 3432
3068.48 3358
3069.00 3241
3069.52 3214
3070.04 3270
3070.57 3277
3071.09 3105
3071.61 3373
3072.13 3362
3072.66 3374
3073.18 3283
3073.70 3313
3074.22 3168
3074.75 3172
3075.27 3316
3075.79 3162
3076.32 3253
3076.84 3479
3077.36 3274
3077.88 3282
3078.41 3309
3078.93 3455
3079.45 3499
3079.98 3483
3080.50 3855
3081.02 3756
3081.55 3677
3082.07 3816
3082.59 3832
3083.12 4067
3083.64 4199
3084.16 3867
3084.69 3922
3085.21 3834
3085.73 3995
3086.26 4024
3086.78 3952
3087.31 3916
3087.83 3752
3088.35 3817
3088.88 3794
3089.40 3863
3089.93 3742
3090.45 3689
3090.97 3678
3091.50 3588
3092.02 3541
3092.55 3644
3093.07 3767
3093.60 3675
3094.12 3539
3094.64 3580
3095.17 3760
3095.69 3905
3096.22 3916
3096.74 3625
3097.27 3792
3097.79 3794
3098.32 3991
3098.84 3968
3099.37 4060
3099.89 4129
3100.42 4275
3100.94 4546
3101.47 4399
3101.99 4903
3102.52 5344
3103.04 5853
3103.57 6243
3104.09 7041
3104.62 7923
3105.14 8900
3105.67 8894
3106.19 8745
3106.72 9163
3107.24 8352
3107.77 7584
3108.29 6898
3108.82 6493
3109.35 5782
3109.87 5308
3110.40 4969
3110.92 5057
3111.45 5063
3111.98 5071
3112.50 5304
3113.03 5422
3113.55 5404
3114.08 5102
3114.61 5293
3115.13 5186
3115.66 4852
3116.18 4931
3116.71 4696
3117.24 4436
3117.76 4125
3118.29 3833
3118.82 3990
3119.34 3667
3119.87 3698
3120.40 3842
3120.92 3970
3121.45 4052
3121.98 4068
3122.50 4212
3123.03 4305
3123.56 4421
3124.08 4388
3124.61 4363
3125.14 4446
3125.66 4196
3126.19 4304
3126.72 4156
3127.25 4141
3127.77 4303
3128.30 4325
3128.83 4377
3129.36 4332
3129.88 4392
3130.41 4301
3130.94 4110
3131.46 4168
3131.99 4398
3132.52 4008
3133.05 3729
3133.58 3724
3134.10 3620
3134.63 3669
3135.16 3724
3135.69 3488
3136.21 3530
3136.74 3463
3137.27 3664
3137.80 3565
3138.33 3533
3138.86 3497
3139.38 3517
3139.91 3305
3140.44 3490
3140.97 3557
3141.50 3404
3142.03 3341
3142.55 3434
3143.08 3661
3143.61 3666
3144.14 3486
3144.67 3445
3145.20 3527
3145.73 3637
3146.25 3619
3146.78 3758
3147.31 3797
3147.84 3661
3148.37 3734
3148.90 3721
3149.43 3878
3149.96 4151
3150.49 3818
3151.02 3802
3151.54 3946
3152.07 4070
3152.60 3967
3153.13 3824
3153.66 3861
3154.19 3983
3154.72 3783
3155.25 3391
3155.78 3537
3156.31 3662
3156.84 3497
3157.37 3514
3157.90 3457
3158.43 3648
3158.96 3739
3159.49 3826
3160.02 3677
3160.55 3643
3161.08 3862
3161.61 3551
3162.14 3599
3162.67 3558
3163.20 3551
3163.73 3355
3164.26 3492
3164.79 3376
3165.32 3502
3165.85 3587
3166.38 3359
3166.91 3136
3167.44 3355
3167.97 3368
3168.50 3471
3169.03 3244
3169.57 3372
3170.10 3241
3170.63 3295
3171.16 3456
3171.69 3112
3172.22 3080
3172.75 3147
3173.28 3253
3173.81 3506
3174.34 3452
3174.88 3417
3175.41 3171
3175.94 3336
3176.47 3106
3177.00 3272
3177.53 3464
3178.06 3552
3178.60 3606
3179.13 3404
3179.66 3452
3180.19 3490
3180.72 3481
3181.25 3468
3181.79 3436
3182.32 3183
3182.85 3336
3183.38 3392
3183.91 3249
3184.44 3359
3184.98 3360
3185.51 3335
3186.04 3219
3186.57 3145
3187.11 3219
3187.64 3049
3188.17 3028
3188.70 3261
3189.24 3404
3189.77 3209
3190.30 3035
3190.83 3061
3191.37 2868
3191.90 3103
3192.43 3048
3192.96 3131
3193.50 3074
3194.03 2995
3194.56 2972
3195.09 3086
3195.63 3140
3196.16 3169
3196.69 3066
3197.23 3072
3197.76 3159
3198.29 3288
3198.83 3254
3199.36 3131
3199.89 3368
3200.43 3234
3200.96 3139
3201.49 3406
3202.03 3221
3202.56 3385
3203.09 3507
3203.63 3457
3204.16 3381
3204.69 3476
3205.23 3566
3205.76 3509
3206.30 3309
3206.83 3477
3207.36 3505
3207.90 3285
3208.43 3332
3208.97 3296
3209.50 3410
3210.03 3386
3210.57 3292
3211.10 3512
3211.64 3530
3212.17 3685
3212.70 3642
3213.24 3756
3213.77 3799
3214.31 3736
3214.84 3566
3215.38 3742
3215.91 3585
3216.45 3648
3216.98 3747
3217.52 3691
3218.05 3225
3218.59 3467
3219.12 3519
3219.66 3535
3220.19 3586
3220.73 3801
3221.26 3612
3221.80 3600
3222.33 3525
3222.87 3848
3223.40 3603
3223.94 3484
3224.47 3693
3225.01 3786
3225.54 3704
3226.08 3720
3226.61 3539
3227.15 3812
3227.69 3717
3228.22 3716
3228.76 3725
3229.29 3520
3229.83 3758
3230.36 3539
3230.90 3507
3231.44 3486
3231.97 3499
3232.51 3613
3233.04 3661
3233.58 3503
3234.12 3552
3234.65 3550
3235.19 3152
3235.72 3376
3236.26 3472
3236.80 3378
3237.33 3661
3237.87 3629
3238.41 3588
3238.94 3778
3239.48 3769
3240.02 3874
3240.55 3897
3241.09 3869
3241.63 4011
3242.16 3869
3242.70 3720
3243.24 3855
3243.77 3792
3244.31 3600
3244.85 3583
3245.39 3709
3245.92 3656
3246.46 3741
3247.00 3538
3247.53 3676
3248.07 3716
3248.61 3641
3249.15 3601
3249.68 3714
3250.22 3713
3250.76 3662
3251.30 3494
3251.83 3565
3252.37 3456
3252.91 3547
3253.45 3645
3253.98 3925
3254.52 3727
3255.06 3747
3255.60 3866
3256.14 3734
3256.67 3883
3257.21 3940
3257.75 3939
3258.29 4003
3258.83 4171
3259.37 3911
3259.90 4208
3260.44 4279
3260.98 4352
3261.52 4850
3262.06 4802
3262.60 4926
3263.13 5030
3263.67 5348
3264.21 5426
3264.75 5421
3265.29 5487
3265.83 5996
3266.37 6344
3266.91 6838
3267.44 6682
3267.98 7036
3268.52 7612
3269.06 7615
3269.60 8032
3270.14 7949
3270.68 7407
3271.22 7375
3271.76 6783
3272.30 5843
3272.84 5547
3273.38 4896
3273.91 4530
3274.45 4696
3274.99 4824
3275.53 4434
3276.07 4084
3276.61 4128
3277.15 4181
3277.69 4241
3278.23 4237
3278.77 4438
3279.31 4277
3279.85 4346
3280.39 4511
3280.93 4422
3281.47 4641
3282.01 4540
3282.55 4494
3283.09 4589
3283.63 4627
3284.17 4777
3284.71 4792
3285.25 4867
3285.79 4728
3286.33 4414
3286.87 4322
3287.42 4624
3287.96 4647
3288.50 4495
3289.04 4453
3289.58 4781
3290.12 4865
3290.66 4612
3291.20 4544
3291.74 4489
3292.28 4492
3292.82 4506
3293.36 4249
3293.91 4428
3294.45 4569
3294.99 4977
3295.53 5112
3296.07 4983
3296.61 5081
3297.15 5167
3297.69 5431
3298.24 5233
3298.78 5515
3299.32 5313
3299.86 5205
3300.40 5249
3300.94 5091
3301.49 4587
3302.03 4458
3302.57 4386
3303.11 4269
3303.65 4224
3304.19 4151
3304.74 3909
3305.28 4002
3305.82 4210
3306.36 3957
3306.90 4165
3307.45 4217
3307.99 4118
3308.53 4032
3309.07 3970
3309.62 3917
3310.16 3953
3310.70 4102
3311.24 3823
3311.79 4013
3312.33 4051
3312.87 3938
3313.41 4023
3313.96 3974
3314.50 3899
3315.04 3995
3315.59 4231
3316.13 4426
3316.67 4206
3317.21 3995
3317.76 4264
3318.30 4179
3318.84 4437
3319.39 4408
3319.93 4245
3320.47 4281
3321.02 4278
3321.56 4095
3322.10 4031
3322.65 3906
3323.19 4103
3323.73 3871
3324.28 3764
3324.82 3734
3325.36 3955
3325.91 3986
3326.45 4073
3327.00 3868
3327.54 3927
3328.08 3765
3328.63 3471
3329.17 3603
3329.72 3788
3330.26 3859
3330.80 3713
3331.35 3662
3331.89 3772
3332.44 3757
3332.98 3724
3333.53 3771
3334.07 3861
3334.61 4023
3335.16 4231
3335.70 4130
3336.25 4455
3336.79 4572
3337.34 4797
3337.88 4959
3338.43 5019
3338.97 4790
3339.52 4749
3340.06 4759
3340.61 4696
3341.15 4260
3341.70 4215
3342.24 4183
3342.79 4160
3343.33 4188
3343.88 3757
3344.42 4017
3344.97 3537
3345.51 3549
3346.06 3656
3346.60 3509
3347.15 3277
3347.69 3345
3348.24 3419
3348.78 3362
3349.33 3437
3349.88 3378
3350.42 3659
3350.97 3626
3351.51 3842
3352.06 3542
3352.61 3652
3353.15 3783
3353.70 3743
3354.24 3765
3354.79 3845
3355.34 3955
3355.88 3585
3356.43 3688
3356.97 3712
3357.52 3529
3358.07 3532
3358.61 3490
3359.16 3404
3359.71 3336
3360.25 3346
3360.80 3300
3361.35 3258
3361.89 3222
3362.44 3151
3362.99 3137
3363.53 3117
3364.08 3191
3364.63 3079
3365.17 3207
3365.72 3523
3366.27 3479
3366.81 3299
3367.36 3391
3367.91 3422
3368.46 3278
3369.00 3319
3369.55 3208
3370.10 3452
3370.64 3463
3371.19 3558
3371.74 3320
3372.29 3396
3372.83 3376
3373.38 3262
3373.93 3454
3374.48 3392
3375.03 3331
3375.57 3296
3376.12 3288
3376.67 3264
3377.22 3312
3377.76 3254
3378.31 3152
3378.86 3283
3379.41 3180
3379.96 3040
3380.50 2797
3381.05 2899
3381.60 3082
3382.15 3061
3382.70 2931
3383.25 2991
3383.79 3202
3384.34 3155
3384.89 3101
3385.44 3290
3385.99 3095
3386.54 3098
3387.09 3135
3387.64 3187
3388.18 3224
3388.73 2996
3389.28 3099
3389.83 3058
3390.38 3084
3390.93 3119
3391.48 3270
3392.03 3267
3392.58 3169
3393.13 3100
3393.67 3048
3394.22 3097
3394.77 3130
3395.32 3293
3395.87 3226
3396.42 2945
3396.97 3015
3397.52 3099
3398.07 3089
3398.62 2983
3399.17 2738
3399.72 2904
3400.27 2853
3400.82 2867
3401.37 2991
3401.92 2971
3402.47 2857
3403.02 3041
3403.57 2898
3404.12 2901
3404.67 2875
3405.22 2824
3405.77 3043
3406.32 2875
3406.87 2935
3407.42 2954
3407.97 2886
3408.52 3063
3409.07 2890
3409.62 3013
3410.17 2918
3410.72 2830
3411.27 2836
3411.82 2996
3412.38 2979
3412.93 3019
3413.48 2922
3414.03 3000
3414.58 3033
3415.13 3008
3415.68 2975
3416.23 3169
3416.78 3294
3417.33 3125
3417.89 2923
3418.44 3162
3418.99 3188
3419.54 3119
3420.09 3037
3420.64 3039
3421.19 3097
3421.74 3108
3422.30 3062
3422.85 3074
3423.40 3051
3423.95 3368
3424.50 3224
3425.05 3134
3425.61 3234
3426.16 3267
3426.71 3447
3427.26 3128
3427.81 3170
3428.37 3160
3428.92 3312
3429.47 3371
3430.02 3390
3430.58 3438
3431.13 3195
3431.68 3102
3432.23 3243
3432.78 3328
3433.34 3307
3433.89 3190
3434.44 3218
3434.99 3360
3435.55 3306
3436.10 3344
3436.65 3121
3437.21 3230
3437.76 3149
3438.31 3167
3438.86 3046
3439.42 3033
3439.97 3052
3440.52 3017
3441.08 2986
3441.63 3120
3442.18 2961
3442.74 3050
3443.29 3081
3443.84 3373
3444.40 3218
3444.95 3389
3445.50 3275
3446.06 3291
3446.61 3272
3447.16 3220
3447.72 3143
3448.27 3129
3448.82 3080
3449.38 3247
3449.93 3365
3450.48 3085
3451.04 3311
3451.59 3211
3452.15 2951
3452.70 3047
3453.25 3194
3453.81 3069
3454.36 2912
3454.92 3024
3455.47 3166
3456.03 3060
3456.58 2934
3457.13 2932
3457.69 3057
3458.24 2958
3458.80 2773
3459.35 3206
3459.91 3134
3460.46 3076
3461.02 2985
3461.57 3204
3462.13 3329
3462.68 3035
3463.24 3155
3463.79 3273
3464.34 3278
3464.90 3239
3465.46 3046
3466.01 3316
3466.57 3405
3467.12 3319
3467.68 3133
3468.23 3238
3468.79 3250
3469.34 3202
3469.90 3173
3470.45 3213
3471.01 3247
3471.56 3009
3472.12 3211
3472.67 3261
3473.23 3244
3473.79 3399
3474.34 3483
3474.90 3275
3475.45 3280
3476.01 3230
3476.56 3204
3477.12 3277
3477.68 3291
3478.23 3477
3478.79 3514
3479.35 3463
3479.90 3656
3480.46 3493
3481.01 3608
3481.57 3765
3482.13 3633
3482.68 3694
3483.24 3799
3483.80 3917
3484.35 3828
3484.91 3766
3485.47 3867
3486.02 3998
3486.58 3716
3487.14 3743
3487.69 3742
3488.25 3747
3488.81 3888
3489.36 3922
3489.92 4280
3490.48 4327
3491.03 4434
3491.59 4688
3492.15 5310
3492.71 5991
3493.26 6019
3493.82 6543
3494.38 6721
3494.94 6525
3495.49 6434
3496.05 6551
3496.61 6447
3497.17 6284
3497.72 6206
3498.28 6304
3498.84 5947
3499.40 6351
3499.95 6518
3500.51 6835
3501.07 7399
3501.63 7882
3502.19 8751
3502.74 8603
3503.30 8477
3503.86 8297
3504.42 8246
3504.98 8187
3505.53 8363
3506.09 8858
3506.65 9316
3507.21 9470
3507.77 9493
3508.33 9609
3508.88 9151
3509.44 8810
3510.00 8377
3510.56 7884
3511.12 7382
3511.68 6995
3512.24 6299
3512.80 5540
3513.35 5510
3513.91 4595
3514.47 4906
3515.03 4637
3515.59 4203
3516.15 4329
3516.71 4374
3517.27 3923
3517.83 3733
3518.39 3938
3518.95 4004
3519.50 4079
3520.06 4099
3520.62 4166
3521.18 4155
3521.74 4251
3522.30 4124
3522.86 4222
3523.42 4245
3523.98 4350
3524.54 3891
3525.10 3908
3525.66 3888
3526.22 3792
3526.78 3698
3527.34 3610
3527.90 3626
3528.46 3451
3529.02 3508
3529.58 3507
3530.14 3496
3530.70 3462
3531.26 3275
3531.82 3591
3532.38 3584
3532.94 3368
3533.50 3432
3534.06 3706
3534.62 3803
3535.18 3928
3535.75 3674
3536.31 3623
3536.87 3738
3537.43 3783
3537.99 3697
3538.55 3626
3539.11 3761
3539.67 4015
3540.23 3841
3540.79 3740
3541.35 3535
3541.92 3568
3542.48 3820
3543.04 3375
3543.60 3519
3544.16 3550
3544.72 3694
3545.28 3574
3545.84 3560
3546.41 3784
3546.97 3610
3547.53 3711
3548.09 3719
3548.65 3706
3549.21 3482
3549.78 3419
3550.34 3376
3550.90 3227
3551.46 3250
3552.02 3295
3552.59 3194
3553.15 3202
3553.71 3138
3554.27 3042
3554.83 2905
3555.40 3020
3555.96 3154
3556.52 3036
3557.08 2955
3557.65 3159
3558.21 3107
3558.77 2951
3559.33 3048
3559.90 3057
3560.46 2982
3561.02 3106
3561.58 3241
3562.15 3193
3562.71 3270
3563.27 3062
3563.83 2964
3564.40 3004
3564.96 3260
3565.52 3066
3566.09 2980
3566.65 3041
3567.21 2934
3567.78 2777
3568.34 2916
3568.90 2804
3569.47 2983
3570.03 2910
3570.59 2851
3571.16 3080
3571.72 2934
3572.28 2810
3572.85 3003
3573.41 3090
3573.97 3056
3574.54 2886
3575.10 2909
3575.66 2866
3576.23 3030
3576.79 3316
3577.36 3138
3577.92 3053
3578.48 3253
3579.05 3339
3579.61 3473
3580.18 3374
3580.74 3427
3581.31 3383
3581.87 3147
3582.43 3168
3583.00 3141
3583.56 3236
3584.13 3226
3584.69 3133
3585.26 3134
3585.82 3183
3586.39 3434
3586.95 3256
3587.52 2975
3588.08 2851
3588.64 2932
3589.21 3022
3589.77 2863
3590.34 2803
3590.90 2628
3591.47 2659
3592.03 2785
3592.60 2775
3593.17 2844
3593.73 2949
3594.30 2870
3594.86 2800
3595.43 2620
3595.99 2723
3596.56 2676
3597.12 2819
3597.69 2946
3598.25 2880
3598.82 2822
3599.39 2871
3599.95 2837
3600.52 2804
3601.08 2731
3601.65 2765
3602.21 3040
3602.78 2976
3603.35 2739
3603.91 2961
3604.48 2953
3605.04 3033
3605.61 2624
3606.18 2747
3606.74 2870
3607.31 2823
3607.88 2714
3608.44 2893
3609.01 2801
3609.57 2534
3610.14 2765
3610.71 2755
3611.27 2841
3611.84 2989
3612.41 2742
3612.97 2730
3613.54 2874
3614.11 2867
3614.68 2894
3615.24 2849
3615.81 2983
3616.38 3103
3616.94 3137
3617.51 3309
3618.08 3285
3618.64 3286
3619.21 3374
3619.78 3527
3620.35 3897
3620.91 3973
3621.48 3921
3622.05 3914
3622.62 3630
3623.18 3734
3623.75 3448
3624.32 3363
3624.89 3106
3625.45 3182
3626.02 2913
3626.59 2803
3627.16 2917
3627.73 2913
3628.29 3005
3628.86 2849
3629.43 2500
3630.00 2861
3630.57 2898
3631.13 2657
3631.70 2769
3632.27 2789
3632.84 2570
3633.41 2861
3633.98 2868
3634.54 2769
3635.11 2797
3635.68 2797
3636.25 2536
3636.82 2588
3637.39 2711
3637.96 2907
3638.52 2818
3639.09 2896
3639.66 2972
3640.23 3044
3640.80 3170
3641.37 3251
3641.94 3710
3642.51 3672
3643.08 3948
3643.65 4189
3644.21 4169
3644.78 4242
3645.35 4100
3645.92 4145
3646.49 3905
3647.06 3721
3647.63 3626
3648.20 3413
3648.77 3292
3649.34 3447
3649.91 3405
3650.48 3157
3651.05 3023
3651.62 3162
3652.19 3308
3652.76 3442
3653.33 3267
3653.90 3305
3654.47 3472
3655.04 3492
3655.61 3415
3656.18 3359
3656.75 3733
3657.32 3745
3657.89 3557
3658.46 3511
3659.03 3563
3659.60 3559
3660.17 3734
3660.74 3658
3661.31 3794
3661.88 3959
3662.45 3729
3663.02 3774
3663.59 3872
3664.16 3839
3664.74 3762
3665.31 3850
3665.88 3605
3666.45 3634
3667.02 3319
3667.59 3625
3668.16 3572
3668.73 3497
3669.30 3703
3669.87 3434
3670.45 3516
3671.02 3530
3671.59 3588
3672.16 3240
3672.73 3266
3673.30 3176
3673.87 3149
3674.45 3294
3675.02 3214
3675.59 3272
3676.16 3470
3676.73 3122
3677.30 3295
3677.88 3554
3678.45 3241
3679.02 3166
3679.59 3213
3680.16 3673
3680.74 3395
3681.31 3259
3681.88 3239
3682.45 3353
3683.02 3103
3683.60 3220
3684.17 3226
3684.74 2822
3685.31 2843
3685.89 2951
3686.46 2927
3687.03 3026
3687.60 3073
3688.18 3256
3688.75 3268
3689.32 3116
3689.89 3250
3690.47 3601
3691.04 3857
3691.61 3804
3692.19 3761
3692.76 3677
3693.33 3672
3693.91 3951
3694.48 3680
3695.05 3526
3695.62 3438
3696.20 3187
3696.77 3176
3697.34 3233
3697.92 3194
3698.49 3298
3699.06 3088
3699.64 3090
3700.21 3266
3700.79 3339
3701.36 3310
3701.93 3317
3702.51 3495
3703.08 3547
3703.65 3405
3704.23 3447
3704.80 3201
3705.38 3066
3705.95 2929
3706.52 2935
3707.10 3114
3707.67 3270
3708.25 3200
3708.82 3129
3709.39 3080
3709.97 3193
3710.54 3029
3711.12 3050
3711.69 2998
3712.27 3069
3712.84 2948
3713.42 3059
3713.99 2987
3714.57 3048
3715.14 2996
3715.71 2902
3716.29 2768
3716.86 2899
3717.44 2725
3718.01 2764
3718.59 2906
3719.16 2866
3719.74 2967
3720.31 3040
3720.89 3045
3721.47 2948
3722.04 2835
3722.62 2797
3723.19 2858
3723.77 2898
3724.34 2788
3724.92 2797
3725.49 2759
3726.07 2703
3726.64 2520
3727.22 2627
3727.80 2737
3728.37 2702
3728.95 2723
3729.52 2752
3730.10 2612
3730.67 2837
3731.25 3106
3731.83 3018
3732.40 2928
3732.98 3039
3733.55 3088
3734.13 3129
3734.71 3088
3735.28 2960
3735.86 2993
3736.44 3033
3737.01 3040
3737.59 2817
3738.17 2806
3738.74 2889
3739.32 2822
3739.90 2855
3740.47 2564
3741.05 2683
3741.63 2619
3742.20 2802
3742.78 2680
3743.36 2733
3743.93 2724
3744.51 2728
3745.09 2824
3745.66 2719
3746.24 2739
3746.82 2702
3747.40 2489
3747.97 2827
3748.55 2888
3749.13 2758
3749.70 2833
3750.28 2767
3750.86 3010
3751.44 2804
3752.02 2759
3752.59 2736
3753.17 2792
3753.75 2684
3754.33 2554
3754.90 2576
3755.48 2580
3756.06 2779
3756.64 2534
3757.22 2437
3757.79 2440
3758.37 2455
3758.95 2489
3759.53 2630
3760.11 2505
3760.68 2508
3761.26 2611
3761.84 2668
3762.42 2689
3763.00 2572
3763.58 2438
3764.15 2577
3764.73 2630
3765.31 2533
3765.89 2730
3766.47 2463
3767.05 2491
3767.63 2490
3768.21 2673
3768.78 2797
3769.36 2535
3769.94 2499
3770.52 2508
3771.10 2706
3771.68 2778
3772.26 2716
3772.84 2607
3773.42 2754
3774.00 2893
3774.58 2882
3775.15 2728
3775.73 2710
3776.31 2757
3776.89 2682
3777.47 2850
3778.05 2612
3778.63 2578
3779.21 2521
3779.79 2659
3780.37 2564
3780.95 2713
3781.53 2694
3782.11 2626
3782.69 2637
3783.27 2529
3783.85 2769
3784.43 2676
3785.01 2618
3785.59 2513
3786.17 2561
3786.75 2597
3787.33 2903
3787.91 2762
3788.49 2532
3789.07 2763
3789.65 2941
3790.23 2779
3790.81 2739
3791.39 2741
3791.98 2812
3792.56 2660
3793.14 2739
3793.72 2791
3794.30 2869
3794.88 2817
3795.46 2835
3796.04 2750
3796.62 2732
3797.20 2845
3797.78 2928
3798.37 2908
3798.95 2970
3799.53 2866
3800.11 3094
3800.69 3114
3801.27 3054
3801.85 2811
3802.43 3046
3803.02 3525
3803.60 3454
3804.18 3584
3804.76 3371
3805.34 3261
3805.92 3296
3806.51 3562
3807.09 3338
3807.67 3283
3808.25 3249
3808.83 3175
3809.42 3267
3810.00 3265
3810.58 3487
3811.16 3451
3811.74 3446
3812.33 3403
3812.91 3453
3813.49 3395
3814.07 3367
3814.66 3216
3815.24 3291
3815.82 3457
3816.40 3533
3816.99 3661
3817.57 3438
3818.15 3644
3818.73 3649
3819.32 3589
3819.90 3608
3820.48 3279
3821.06 3041
3821.65 3191
3822.23 3163
3822.81 3260
3823.40 2867
3823.98 2960
3824.56 2845
3825.15 2764
3825.73 2788
3826.31 2726
3826.90 2701
3827.48 2885
3828.06 2716
3828.65 2836
3829.23 2892
3829.81 2582
3830.40 2875
3830.98 2745
3831.56 2646
3832.15 2736
3832.73 2607
3833.32 2493
3833.90 2690
3834.48 2894
3835.07 2858
3835.65 2872
3836.23 2780
3836.82 2642
3837.40 2515
3837.99 2474
3838.57 2727
3839.16 2617
3839.74 2628
3840.32 2730
3840.91 2777
3841.49 2669
3842.08 2668
3842.66 2587
3843.25 2734
3843.83 2599
3844.42 2470
3845.00 2578
3845.59 2467
3846.17 2513
3846.76 2649
3847.34 2604
3847.92 2337
3848.51 2512
3849.09 2548
3849.68 2539
3850.27 2446
3850.85 2547
3851.44 2582
3852.02 2536
3852.61 2556
3853.19 2593
3853.78 2433
3854.36 2579
3854.95 2521
3855.53 2659
3856.12 2624
3856.70 2533
3857.29 2622
3857.88 2561
3858.46 2733
3859.05 2761
3859.63 2591
3860.22 2699
3860.80 2880
3861.39 2951
3861.98 2860
3862.56 2981
3863.15 3060
3863.73 3098
3864.32 3066
3864.91 3178
3865.49 3343
3866.08 3227
3866.67 3118
3867.25 3213
3867.84 3310
3868.43 3233
3869.01 3356
3869.60 3363
3870.19 3276
3870.77 3011
3871.36 3066
3871.95 3113
3872.53 3091
3873.12 3089
3873.71 3142
3874.29 3260
3874.88 3486
3875.47 3350
3876.05 3440
3876.64 3813
3877.23 3616
3877.82 3959
3878.40 4270
3878.99 4181
3879.58 4272
3880.16 4004
3880.75 3865
3881.34 3868
3881.93 3652
3882.51 3605
3883.10 3654
3883.69 3566
3884.28 3262
3884.87 2969
3885.45 3138
3886.04 3252
3886.63 3155
3887.22 2994
3887.80 3196
3888.39 3154
3888.98 3062
3889.57 2908
3890.16 2955
3890.74 2910
3891.33 2897
3891.92 2950
3892.51 3017
3893.10 2903
3893.69 3067
3894.27 3046
3894.86 3104
3895.45 3038
3896.04 2934
3896.63 2836
3897.22 2921
3897.81 2815
3898.40 2890
3898.98 2956
3899.57 2939
3900.16 2991
3900.75 2689
3901.34 2815
3901.93 2848
3902.52 2796
3903.11 2673
3903.70 2717
3904.29 2751
3904.87 2734
3905.46 2851
3906.05 2680
3906.64 2644
3907.23 2715
3907.82 2556
3908.41 2655
3909.00 2610
3909.59 2597
3910.18 2589
3910.77 2523
3911.36 2577
3911.95 2566
3912.54 2478
3913.13 2483
3913.72 2399
3914.31 2470
3914.90 2482
3915.49 2452
3916.08 2701
3916.67 2517
3917.26 2533
3917.85 2654
3918.44 2808
3919.03 2595
3919.62 2488
3920.21 2537
3920.80 2557
3921.39 2440
3921.98 2649
3922.57 2698
3923.16 2728
3923.75 2637
3924.34 2791
3924.94 2719
3925.53 2614
3926.12 2479
3926.71 2486
3927.30 2385
3927.89 2359
3928.48 2452
3929.07 2325
3929.66 2383
3930.25 2540
3930.85 2454
3931.44 2455
3932.03 2432
3932.62 2392
3933.21 2535
3933.80 2474
3934.39 2456
3934.99 2483
3935.58 2432
3936.17 2401
3936.76 2564
3937.35 2608
3937.94 2421
3938.54 2565
3939.13 2540
3939.72 2621
3940.31 2534
3940.90 2661
3941.49 2611
3942.09 2516
3942.68 2771
3943.27 2585
3943.86 2521
3944.46 2611
3945.05 2739
3945.64 2459
3946.23 2679
3946.82 2736
3947.42 2634
3948.01 2451
3948.60 2738
3949.20 2642
3949.79 2432
3950.38 2553
3950.97 2507
3951.57 2357
3952.16 2380
3952.75 2373
3953.34 2524
3953.94 2390
3954.53 2558
3955.12 2557
3955.72 2362
3956.31 2366
3956.90 2440
3957.50 2178
3958.09 2415
3958.68 2727
3959.28 2659
3959.87 2454
3960.46 2577
3961.06 2633
3961.65 2676
3962.24 2448
3962.84 2475
3963.43 2508
3964.02 2417
3964.62 2338
3965.21 2556
3965.81 2674
3966.40 2510
3966.99 2382
3967.59 2525
3968.18 2605
3968.78 2746
3969.37 2570
3969.96 2538
3970.56 2412
3971.15 2436
3971.75 2657
3972.34 2649
3972.94 2650
3973.53 2423
3974.12 2407
3974.72 2475
3975.31 2619
3975.91 2391
3976.50 2558
3977.10 2700
3977.69 2563
3978.29 2708
3978.88 2650
3979.48 2637
3980.07 2695
3980.67 2802
3981.26 2746
3981.86 2601
3982.45 2718
3983.05 2876
3983.64 2605
3984.24 2545
3984.83 2664
3985.43 2763
3986.02 2637
3986.62 2521
3987.21 2481
3987.81 2596
3988.40 2582
3989.00 2525
3989.60 2469
3990.19 2669
3990.79 2582
3991.38 2429
3991.98 2573
3992.57 2455
3993.17 2753
3993.77 2525
3994.36 2478
3994.96 2618
3995.55 2559
3996.15 2620
3996.75 2828
3997.34 2669
3997.94 2787
3998.54 2856
3999.13 2712
3999.73 2740
4000.32 2802
4000.92 2595
4001.52 2685
4002.11 2669
4002.71 2585
4003.31 2620
4003.90 2678
4004.50 2527
4005.10 2593
4005.69 2580
4006.29 2451
4006.89 2524
4007.49 2459
4008.08 2549
4008.68 2595
4009.28 2645
4009.87 2625
4010.47 2466
4011.07 2485
4011.67 2595
4012.26 2862
4012.86 2679
4013.46 2752
4014.05 2452
4014.65 2310
4015.25 2524
4015.85 2581
4016.44 2583
4017.04 2539
4017.64 2637
4018.24 2614
4018.84 2447
4019.43 2411
4020.03 2615
4020.63 2566
4021.23 2445
4021.83 2308
4022.42 2440
4023.02 2506
4023.62 2565
4024.22 2586
4024.82 2485
4025.41 2496
4026.01 2634
4026.61 2596
4027.21 2458
4027.81 2599
4028.41 2647
4029.01 2908
4029.60 3002
4030.20 3020
4030.80 3001
4031.40 2845
4032.00 2860
4032.60 3084
4033.20 3136
4033.80 3107
4034.39 2921
4034.99 2829
4035.59 2738
4036.19 2606
4036.79 2588
4037.39 2691
4037.99 2654
4038.59 2639
4039.19 2621
4039.79 2377
4040.39 2426
4040.99 2517
4041.59 2632
4042.18 2488
4042.78 2322
4043.38 2371
4043.98 2274
4044.58 2288
4045.18 2270
4045.78 2397
4046.38 2412
4046.98 2384
4047.58 2340
4048.18 2593
4048.78 2495
4049.38 2572
4049.98 2564
4050.58 2669
4051.18 2650
4051.78 2714
4052.38 2474
4052.98 2775
4053.58 2942
4054.19 2791
4054.79 2805
4055.39 2841
4055.99 2588
4056.59 2554
4057.19 2580
4057.79 2818
4058.39 2714
4058.99 2549
4059.59 2557
4060.19 2472
4060.79 2541
4061.39 2606
4061.99 2672
4062.60 2585
4063.20 2502
4063.80 2457
4064.40 2240
4065.00 2194
4065.60 2350
4066.20 2416
4066.80 2409
4067.41 2466
4068.01 2534
4068.61 2354
4069.21 2357
4069.81 2412
4070.41 2436
4071.02 2388
4071.62 2634
4072.22 2772
4072.82 2661
4073.42 2392
4074.02 2429
4074.63 2317
4075.23 2440
4075.83 2441
4076.43 2277
4077.03 2362
4077.64 2219
4078.24 2301
4078.84 2403
4079.44 2240
4080.05 2213
4080.65 2481
4081.25 2426
4081.85 2352
4082.46 2304
4083.06 2311
4083.66 2443
4084.26 2332
4084.87 2482
4085.47 2539
4086.07 2255
4086.67 2449
4087.28 2339
4087.88 2341
4088.48 2292
4089.09 2604
4089.69 2363
4090.29 2458
4090.90 2385
4091.50 2543
4092.10 2545
4092.71 2384
4093.31 2267
4093.91 2427
4094.52 2464
4095.12 2396
4095.72 2399
4096.33 2581
4096.93 2431
4097.53 2455
4098.14 2401
4098.74 2537
4099.34 2544
4099.95 2431
4100.55 2373
4101.16 2220
4101.76 2413
4102.36 2446
4102.97 2374
4103.57 2497
4104.18 2361
4104.78 2443
4105.38 2442
4105.99 2411
4106.59 2573
4107.20 2407
4107.80 2259
4108.41 2222
4109.01 2356
4109.62 2302
4110.22 2440
4110.82 2383
4111.43 2239
4112.03 2237
4112.64 2235
4113.24 2415
4113.85 2568
4114.45 2497
4115.06 2482
4115.66 2269
4116.27 2365
4116.87 2462
4117.48 2484
4118.08 2212
4118.69 2234
4119.29 2285
4119.90 2176
4120.50 2192
4121.11 2441
4121.72 2461
4122.32 2265
4122.93 2385
4123.53 2387
4124.14 2333
4124.74 2301
4125.35 2362
4125.95 2329
4126.56 2411
4127.17 2347
4127.77 2654
4128.38 2585
4128.98 2307
4129.59 2554
4130.20 2399
4130.80 2310
4131.41 2266
4132.01 2397
4132.62 2487
4133.23 2469
4133.83 2397
4134.44 2586
4135.05 2467
4135.65 2273
4136.26 2367
4136.87 2477
4137.47 2528
4138.08 2388
4138.69 2324
4139.29 2388
4139.90 2557
4140.51 2483
4141.11 2482
4141.72 2366
4142.33 2653
4142.93 2632
4143.54 2639
4144.15 2843
4144.75 2743
4145.36 2709
4145.97 2690
4146.58 2607
4147.18 2542
4147.79 2440
4148.40 2576
4149.01 2416
4149.61 2377
4150.22 2373
4150.83 2377
4151.44 2528
4152.04 2407
4152.65 2436
4153.26 2310
4153.87 2279
4154.47 2413
4155.08 2322
4155.69 2429
4156.30 2398
4156.91 2382
4157.51 2552
4158.12 2566
4158.73 2436
4159.34 2397
4159.95 2501
4160.56 2477
4161.16 2499
4161.77 2534
4162.38 2456
4162.99 2444
4163.60 2469
4164.21 2638
4164.81 2821
4165.42 2871
4166.03 2704
4166.64 2639
4167.25 2834
4167.86 2918
4168.47 2844
4169.08 2645
4169.69 2893
4170.29 2694
4170.90 2697
4171.51 2605
4172.12 2745
4172.73 2825
4173.34 2822
4173.95 2611
4174.56 2593
4175.17 2640
4175.78 2683
4176.39 2761
4177.00 2822
4177.61 2721
4178.22 2531
4178.82 2731
4179.43 2874
4180.04 2702
4180.65 2631
4181.26 2566
4181.87 2516
4182.48 2710
4183.09 2658
4183.70 2768
4184.31 2732
4184.92 2559
4185.53 2639
4186.14 2623
4186.75 2654
4187.36 2447
4187.97 2537
4188.58 2356
4189.19 2495
4189.81 2393
4190.42 2478
4191.03 2459
4191.64 2647
4192.25 2817
4192.86 2741
4193.47 2894
4194.08 2979
4194.69 2959
4195.30 3090
4195.91 3145
4196.52 3224
4197.13 3553
4197.74 3299
4198.36 3341
4198.97 3425
4199.58 3308
4200.19 3319
4200.80 3037
4201.41 2978
4202.02 2994
4202.63 2844
4203.25 2788
4203.86 2878
4204.47 2932
4205.08 2891
4205.69 2768
4206.30 2856
4206.92 2816
4207.53 2766
4208.14 2628
4208.75 2579
4209.36 2636
4209.97 2658
4210.59 2615
4211.20 2600
4211.81 2653
4212.42 2870
4213.03 2779
4213.65 2814
4214.26 2791
4214.87 2802
4215.48 2777
4216.10 3049
4216.71 2837
4217.32 2801
4217.93 2923
4218.55 2984
4219.16 3068
4219.77 3010
4220.38 2860
4221.00 3081
4221.61 3299
4222.22 3395
4222.83 3255
4223.45 3385
4224.06 3605
4224.67 3382
4225.29 3319
4225.90 3376
4226.51 3714
4227.13 4121
4227.74 4114
4228.35 4338
4228.96 4596
4229.58 5155
4230.19 5803
4230.80 5942
4231.42 5885
4232.03 5669
4232.65 5725
4233.26 5670
4233.87 5400
4234.49 5319
4235.10 5491
4235.71 5551
4236.33 5548
4236.94 5367
4237.56 5615
4238.17 5610
4238.78 5844
4239.40 5466
4240.01 5425
4240.63 5056
4241.24 4701
4241.85 4295
4242.47 4072
4243.08 3880
4243.70 3958
4244.31 3692
4244.93 3521
4245.54 3785
4246.15 3734
4246.77 3675
4247.38 3723
4248.00 3772
4248.61 3716
4249.23 3822
4249.84 3871
4250.46 3988
4251.07 4299
4251.69 4080
4252.30 3839
4252.92 3843
4253.53 3966
4254.15 3657
4254.76 3585
4255.38 3679
4255.99 3633
4256.61 3460
4257.22 3387
4257.84 3570
4258.45 3524
4259.07 3643
4259.69 3353
4260.30 3201
4260.92 3158
4261.53 3125
4262.15 3044
4262.76 2981
4263.38 3041
4263.99 2982
4264.61 3011
4265.23 3120
4265.84 3199
4266.46 3201
4267.07 3170
4267.69 3303
4268.31 3103
4268.92 3170
4269.54 3034
4270.16 3135
4270.77 3118
4271.39 2992
4272.00 3248
4272.62 3270
4273.24 3226
4273.85 3282
4274.47 3370
4275.09 3231
4275.70 2966
4276.32 3134
4276.94 3530
4277.55 3355
4278.17 3288
4278.79 3454
4279.40 3572
4280.02 3259
4280.64 3487
4281.26 3465
4281.87 3339
4282.49 3221
4283.11 3200
4283.72 2988
4284.34 3049
4284.96 3192
4285.58 3109
4286.19 2867
4286.81 2822
4287.43 3042
4288.05 2756
4288.66 2697
4289.28 2946
4289.90 2971
4290.52 2811
4291.13 2740
4291.75 2552
4292.37 2770
4292.99 2573
4293.61 2828
4294.22 2824
4294.84 2810
4295.46 2841
4296.08 2656
4296.70 2717
4297.31 2653
4297.93 2872
4298.55 2800
4299.17 2739
4299.79 2657
4300.41 2524
4301.03 2646
4301.64 2527
4302.26 2767
4302.88 2636
4303.50 2619
4304.12 2735
4304.74 2664
4305.36 2708
4305.97 2640
4306.59 2584
4307.21 2546
4307.83 2600
4308.45 2666
4309.07 2559
4309.69 2787
4310.31 2743
4310.93 2478
4311.55 2491
4312.17 2538
4312.78 2702
4313.40 2605
4314.02 2420
4314.64 2492
4315.26 2658
4315.88 2562
4316.50 2782
4317.12 2697
4317.74 2660
4318.36 2455
4318.98 2406
4319.60 2669
4320.22 2563
4320.84 2377
4321.46 2212
4322.08 2532
4322.70 2520
4323.32 2441
4323.94 2572
4324.56 2537
4325.18 2670
4325.80 2517
4326.42 2578
4327.04 2535
4327.66 2621
4328.28 2671
4328.90 2521
4329.52 2584
4330.14 2653
4330.76 2838
4331.39 2725
4332.01 2681
4332.63 2580
4333.25 2587
4333.87 2640
4334.49 2713
4335.11 2605
4335.73 2440
4336.35 2787
4336.97 2717
4337.59 2880
4338.22 2917
4338.84 2940
4339.46 2805
4340.08 3076
4340.70 3056
4341.32 3086
4341.94 3236
4342.57 3027
4343.19 3150
4343.81 3339
4344.43 3230
4345.05 3529
4345.67 3828
4346.29 4216
4346.92 4923
4347.54 4802
4348.16 5368
4348.78 5795
4349.40 5696
4350.03 5843
4350.65 6167
4351.27 5639
4351.89 5134
4352.51 4671
4353.14 4383
4353.76 3975
4354.38 3449
4355.00 3198
4355.63 3174
4356.25 2823
4356.87 2962
4357.49 3074
4358.12 3075
4358.74 3013
4359.36 3012
4359.98 3179
4360.61 3151
4361.23 3067
4361.85 2958
4362.48 2953
4363.10 3058
4363.72 3160
4364.34 3071
4364.97 3114
4365.59 3013
4366.21 3035
4366.84 2952
4367.46 3020
4368.08 3151
4368.71 2896
4369.33 2817
4369.95 2915
4370.58 2777
4371.20 2899
4371.82 2916
4372.45 2680
4373.07 2647
4373.70 2666
4374.32 2715
4374.94 2664
4375.57 2377
4376.19 2692
4376.81 2572
4377.44 2728
4378.06 2800
4378.69 2608
4379.31 2640
4379.94 2608
4380.56 2652
4381.18 2648
4381.81 2689
4382.43 2703
4383.06 2681
4383.68 2710
4384.31 2867
4384.93 2861
4385.55 2763
4386.18 2850
4386.80 2783
4387.43 2500
4388.05 2652
4388.68 2715
4389.30 2736
4389.93 2847
4390.55 2899
4391.18 2550
4391.80 2598
4392.43 2609
4393.05 2635
4393.68 2567
4394.30 2536
4394.93 2616
4395.55 2519
4396.18 2520
4396.80 2494
4397.43 2365
4398.05 2570
4398.68 2712
4399.31 2671
4399.93 2686
4400.56 2771
4401.18 2607
4401.81 2562
4402.43 2535
4403.06 2873
4403.69 2813
4404.31 2666
4404.94 2791
4405.56 2687
4406.19 2556
4406.82 2467
4407.44 2587
4408.07 2713
4408.69 2552
4409.32 2597
4409.95 2424
4410.57 2266
4411.20 2509
4411.83 2534
4412.45 2448
4413.08 2449
4413.71 2376
4414.33 2308
4414.96 2505
4415.59 2419
4416.21 2497
4416.84 2412
4417.47 2465
4418.09 2577
4418.72 2508
4419.35 2418
4419.97 2374
4420.60 2530
4421.23 2428
4421.85 2424
4422.48 2288
4423.11 2481
4423.74 2355
4424.36 2344
4424.99 2222
4425.62 2257
4426.25 2260
4426.87 2337
4427.50 2395
4428.13 2363
4428.76 2252
4429.38 2340
4430.01 2372
4430.64 2231
4431.27 2260
4431.89 2416
4432.52 2252
4433.15 2149
4433.78 2198
4434.41 2311
4435.03 2371
4435.66 2182
4436.29 2237
4436.92 2336
4437.55 2301
4438.18 2168
4438.80 2350
4439.43 2301
4440.06 2269
4440.69 2288
4441.32 2335
4441.95 2278
4442.57 2077
4443.20 2134
4443.83 2151
4444.46 2125
4445.09 2036
4445.72 2166
4446.35 2213
4446.98 2183
4447.61 2206
4448.23 2394
4448.86 2519
4449.49 2344
4450.12 2177
4450.75 2341
4451.38 2446
4452.01 2320
4452.64 2308
4453.27 2284
4453.90 2283
4454.53 2296
4455.16 2089
4455.79 1988
4456.42 2042
4457.05 2169
4457.67 2109
4458.30 2132
4458.93 2068
4459.56 2073
4460.19 2268
4460.82 2234
4461.45 2252
4462.08 2243
4462.71 2038
4463.34 2127
4463.97 2123
4464.60 2055
4465.23 2069
4465.86 2101
4466.49 2278
4467.13 2145
4467.76 2205
4468.39 2026
4469.02 2044
4469.65 2218
4470.28 2114
4470.91 2052
4471.54 2112
4472.17 2107
4472.80 2030
4473.43 2043
4474.06 1964
4474.69 1977
4475.32 1913
4475.95 1953
4476.59 2016
4477.22 1916
4477.85 1977
4478.48 1982
4479.11 1987
4479.74 2150
4480.37 1941
4481.00 1823
4481.64 1951
4482.27 2094
4482.90 2156
4483.53 2136
4484.16 1954
4484.79 1984
4485.42 1920
4486.06 2012
4486.69 2046
4487.32 2133
4487.95 1935
4488.58 2040
4489.22 2154
4489.85 2134
4490.48 2250
4491.11 2238
4491.74 2214
4492.38 2210
4493.01 2091
4493.64 2173
4494.27 2058
4494.90 2104
4495.54 2232
4496.17 2075
4496.80 2290
4497.43 2218
4498.07 2070
4498.70 2162
4499.33 2254
4499.96 2089
4500.60 2220
4501.23 2277
4501.86 2384
4502.50 2305
4503.13 2693
4503.76 2477
4504.39 2283
4505.03 2468
4505.66 2594
4506.29 2454
4506.93 2439
4507.56 2422
4508.19 2268
4508.83 2191
4509.46 2146
4510.09 2107
4510.73 2188
4511.36 2143
4511.99 2222
4512.63 2188
4513.26 2224
4513.89 2347
4514.53 2200
4515.16 2118
4515.80 2181
4516.43 2008
4517.06 2067
4517.70 2040
4518.33 2006
4518.97 2002
4519.60 1921
4520.23 1993
4520.87 2059
4521.50 2030
4522.14 2047
4522.77 1971
4523.40 1901
4524.04 2082
4524.67 2183
4525.31 2161
4525.94 2137
4526.58 2111
4527.21 2215
4527.85 2019
4528.48 2053
4529.12 2138
4529.75 2397
4530.38 2298
4531.02 2367
4531.65 2362
4532.29 2291
4532.92 2571
4533.56 2734
4534.19 2637
4534.83 2696
4535.46 2765
4536.10 2675
4536.74 2674
4537.37 2504
4538.01 2501
4538.64 2478
4539.28 2327
4539.91 2382
4540.55 2245
4541.18 2152
4541.82 2139
4542.45 2250
4543.09 2059
4543.73 2002
4544.36 1945
4545.00 2029
4545.63 2071
4546.27 2080
4546.91 2035
4547.54 1836
4548.18 2017
4548.81 2113
4549.45 2121
4550.09 1883
4550.72 2058
4551.36 2022
4551.99 1981
4552.63 1925
4553.27 1923
4553.90 1992
4554.54 1982
4555.18 2056
4555.81 2054
4556.45 2050
4557.09 2104
4557.72 2039
4558.36 1989
4559.00 1903
4559.63 2175
4560.27 2086
4560.91 1952
4561.54 2124
4562.18 2070
4562.82 2008
4563.46 1997
4564.09 2036
4564.73 2097
4565.37 2129
4566.00 2167
4566.64 2089
4567.28 2080
4567.92 1986
4568.55 1924
4569.19 1960
4569.83 2082
4570.47 2178
4571.10 2008
4571.74 2072
4572.38 2082
4573.02 1897
4573.66 2098
4574.29 2029
4574.93 1995
4575.57 1955
4576.21 1924
4576.85 2064
4577.48 2025
4578.12 2149
4578.76 2228
4579.40 1772
4580.04 2034
4580.67 2290
4581.31 2277
4581.95 2132
4582.59 2044
4583.23 2158
4583.87 2168
4584.51 1953
4585.14 2071
4585.78 2012
4586.42 2123
4587.06 2200
4587.70 2250
4588.34 2201
4588.98 2097
4589.62 2276
4590.26 2341
4590.89 2381
4591.53 2373
4592.17 2684
4592.81 2571
4593.45 2535
4594.09 2623
4594.73 2577
4595.37 2514
4596.01 2412
4596.65 2506
4597.29 2377
4597.93 2280
4598.57 2311
4599.21 2413
4599.85 2311
4600.49 2269
4601.12 2113
4601.76 2179
4602.40 2322
4603.04 2291
4603.68 2284
4604.32 2421
4604.96 2573
4605.60 2405
4606.24 2427
4606.88 2474
4607.52 2476
4608.17 2376
4608.81 2559
4609.45 2489
4610.09 2482
4610.73 2424
4611.37 2413
4612.01 2374
4612.65 2298
4613.29 2242
4613.93 2202
4614.57 2273
4615.21 2119
4615.85 2008
4616.49 2151
4617.13 2072
4617.77 2102
4618.41 2173
4619.06 2156
4619.70 2106
4620.34 2198
4620.98 2203
4621.62 2154
4622.26 2149
4622.90 2124
4623.54 2053
4624.19 2068
4624.83 1995
4625.47 1998
4626.11 2122
4626.75 2131
4627.39 2090
4628.03 2032
4628.68 2131
4629.32 2006
4629.96 2128
4630.60 1989
4631.24 1903
4631.89 1942
4632.53 2124
4633.17 2078
4633.81 2048
4634.45 2123
4635.10 2180
4635.74 2070
4636.38 2189
4637.02 2204
4637.66 2107
4638.31 1951
4638.95 2079
4639.59 2143
4640.23 2303
4640.88 2268
4641.52 2036
4642.16 2386
4642.80 2191
4643.45 2170
4644.09 2171
4644.73 2223
4645.38 2012
4646.02 2125
4646.66 2097
4647.30 1969
4647.95 2075
4648.59 2132
4649.23 2046
4649.88 1946
4650.52 2112
4651.16 2067
4651.81 2074
4652.45 2037
4653.09 1980
4653.74 2000
4654.38 1862
4655.02 1986
4655.67 1986
4656.31 2102
4656.95 2175
4657.60 2113
4658.24 2176
4658.89 2067
4659.53 2157
4660.17 2022
4660.82 2083
4661.46 2083
4662.10 2081
4662.75 2021
4663.39 1979
4664.04 2067
4664.68 2103
4665.33 2130
4665.97 2035
4666.61 2071
4667.26 2080
4667.90 1985
4668.55 1848
4669.19 1976
4669.84 1976
4670.48 1956
4671.12 1947
4671.77 2021
4672.41 2051
4673.06 1910
4673.70 2006
4674.35 2087
4674.99 2030
4675.64 1865
4676.28 1844
4676.93 1944
4677.57 2078
4678.22 1998
4678.86 1990
4679.51 1945
4680.15 2055
4680.80 2030
4681.44 2001
4682.09 2078
4682.74 2060
4683.38 2173
4684.03 1993
4684.67 2231
4685.32 2191
4685.96 2099
4686.61 2086
4687.25 2049
4687.90 1942
4688.55 2052
4689.19 2186
4689.84 2190
4690.48 2155
4691.13 2131
4691.78 1941
4692.42 1905
4693.07 1965
4693.71 2016
4694.36 2015
4695.01 2271
4695.65 2195
4696.30 2068
4696.95 2182
4697.59 2318
4698.24 2452
4698.89 2568
4699.53 2682
4700.18 2781
4700.83 2833
4701.47 2948
4702.12 2798
4702.77 2814
4703.41 2996
4704.06 2816
4704.71 2568
4705.35 2534
4706.00 2327
4706.65 2499
4707.29 2333
4707.94 2311
4708.59 2315
4709.24 2269
4709.88 2339
4710.53 2458
4711.18 2373
4711.83 2397
4712.47 2434
4713.12 2521
4713.77 2594
4714.42 2433
4715.06 2496
4715.71 2499
4716.36 2498
4717.01 2347
4717.65 2337
4718.30 2188
4718.95 2315
4719.60 2398
4720.25 2402
4720.89 2441
4721.54 2441
4722.19 2322
4722.84 2491
4723.49 2302
4724.13 2237
4724.78 2390
4725.43 2460
4726.08 2517
4726.73 2674
4727.38 2616
4728.03 2454
4728.67 2445
4729.32 2612
4729.97 2740
4730.62 2825
4731.27 2743
4731.92 2469
4732.57 2564
4733.22 2600
4733.86 2687
4734.51 2488
4735.16 2328
4735.81 2292
4736.46 2201
4737.11 2206
4737.76 2300
4738.41 2215
4739.06 2142
4739.71 2339
4740.36 2272
4741.01 2387
4741.65 2566
4742.30 2488
4742.95 2427
4743.60 2588
4744.25 2485
4744.90 2482
4745.55 2438
4746.20 2440
4746.85 2505
4747.50 2529
4748.15 2386
4748.80 2404
4749.45 2467
4750.10 2437
4750.75 2391
4751.40 2461
4752.05 2511
4752.70 2575
4753.35 2550
4754.00 2606
4754.65 2496
4755.30 2480
4755.95 2686
4756.61 2484
4757.26 2537
4757.91 2661
4758.56 2540
4759.21 2339
4759.86 2469
4760.51 2326
4761.16 2365
4761.81 2293
4762.46 2338
4763.11 2345
4763.76 2129
4764.41 2190
4765.07 2302
4765.72 2199
4766.37 2289
4767.02 2280
4767.67 2149
4768.32 2340
4768.97 2119
4769.62 2279
4770.28 2392
4770.93 2309
4771.58 2189
4772.23 2199
4772.88 2225
4773.53 2299
4774.19 2128
4774.84 2131
4775.49 2185
4776.14 2108
4776.79 2083
4777.44 2094
4778.10 2190
4778.75 2139
4779.40 2157
4780.05 2166
4780.70 2175
4781.36 2287
4782.01 2318
4782.66 2179
4783.31 2081
4783.97 2072
4784.62 2117
4785.27 2261
4785.92 2367
4786.58 2247
4787.23 2166
4787.88 2074
4788.53 2145
4789.19 2157
4789.84 2045
4790.49 1923
4791.15 1945
4791.80 1829
4792.45 2054
4793.10 2018
4793.76 2049
4794.41 1996
4795.06 2116
4795.72 2125
4796.37 1984
4797.02 2111
4797.68 2165
4798.33 2185
4798.98 2247
4799.64 2186
4800.29 2208
4800.94 2270
4801.60 2265
4802.25 1924
4802.90 1959
4803.56 2004
4804.21 2126
4804.87 2204
4805.52 2160
4806.17 2102
4806.83 2092
4807.48 2265
4808.14 2066
4808.79 2178
4809.44 2078
4810.10 2030
4810.75 2017
4811.41 2197
4812.06 2123
4812.71 2183
4813.37 2126
4814.02 2358
4814.68 2251
4815.33 2240
4815.99 2088
4816.64 2251
4817.30 2349
4817.95 2232
4818.61 2172
4819.26 2278
4819.92 2367
4820.57 2435
4821.23 2312
4821.88 2397
4822.53 2406
4823.19 2401
4823.85 2453
4824.50 2465
4825.16 2499
4825.81 2593
4826.47 2693
4827.12 2769
4827.78 2937
4828.43 2824
4829.09 2908
4829.74 2895
4830.40 3135
4831.05 2955
4831.71 2973
4832.37 2590
4833.02 2661
4833.68 2688
4834.33 2688
4834.99 2723
4835.64 2716
4836.30 2775
4836.96 2754
4837.61 2733
4838.27 2780
4838.92 2803
4839.58 2775
4840.24 2699
4840.89 2834
4841.55 2809
4842.21 2667
4842.86 2786
4843.52 2772
4844.18 2810
4844.83 2864
4845.49 2729
4846.14 2853
4846.80 2781
4847.46 2858
4848.11 3062
4848.77 3034
4849.43 3290
4850.09 3222
4850.74 3377
4851.40 3469
4852.06 3457
4852.71 3663
4853.37 3564
4854.03 3672
4854.68 3926
4855.34 3693
4856.00 3448
4856.66 3445
4857.31 3209
4857.97 3191
4858.63 3095
4859.29 3063
4859.94 3193
4860.60 3143
4861.26 2923
4861.92 3016
4862.57 2988
4863.23 3067
4863.89 3029
4864.55 3153
4865.21 3051
4865.86 2953
4866.52 3006
4867.18 3097
4867.84 3204
4868.50 3232
4869.15 3275
4869.81 3188
4870.47 3142
4871.13 3026
4871.79 2970
4872.45 2997
4873.10 2797
4873.76 2870
4874.42 2985
4875.08 2949
4875.74 2919
4876.40 2889
4877.06 2637
4877.71 2684
4878.37 2676
4879.03 2705
4879.69 2752
4880.35 2677
4881.01 2674
4881.67 2842
4882.33 2602
4882.99 2593
4883.65 2656
4884.30 2621
4884.96 2598
4885.62 2626
4886.28 2648
4886.94 2593
4887.60 2666
4888.26 2701
4888.92 2851
4889.58 2843
4890.24 2642
4890.90 2723
4891.56 2921
4892.22 3026
4892.88 2928
4893.54 3127
4894.20 2953
4894.86 3085
4895.52 2989
4896.18 3030
4896.84 2854
4897.50 2994
4898.16 2963
4898.82 3000
4899.48 2989
4900.14 2712
4900.80 2629
4901.46 3097
4902.12 3213
4902.78 3108
4903.44 3265
4904.10 3225
4904.76 3085
4905.42 3129
4906.08 3190
4906.74 2989
4907.40 2842
4908.06 2889
4908.73 3022
4909.39 2827
4910.05 2623
4910.71 2607
4911.37 2694
4912.03 2593
4912.69 2570
4913.35 2423
4914.01 2392
4914.68 2598
4915.34 2687
4916.00 2433
4916.66 2501
4917.32 2570
4917.98 2493
4918.64 2405
4919.31 2424
4919.97 2352
4920.63 2233
4921.29 2263
4921.95 2284
4922.61 2205
4923.28 2295
4923.94 2393
4924.60 2384
4925.26 2299
4925.92 2284
4926.59 2253
4927.25 2154
4927.91 2158
4928.57 2110
4929.23 2257
4929.90 2370
4930.56 2328
4931.22 2459
4931.88 2307
4932.55 2383
4933.21 2506
4933.87 2502
4934.53 2371
4935.20 2369
4935.86 2348
4936.52 2320
4937.18 2198
4937.85 2308
4938.51 2348
4939.17 2398
4939.84 2278
4940.50 2357
4941.16 2394
4941.82 2272
4942.49 2358
4943.15 2392
4943.81 2295
4944.48 2286
4945.14 2265
4945.80 2213
4946.47 2289
4947.13 2359
4947.79 2237
4948.46 2199
4949.12 2298
4949.79 2333
4950.45 2232
4951.11 2259
4951.78 2197
4952.44 2109
4953.10 2121
4953.77 2122
4954.43 2073
4955.10 2194
4955.76 2226
4956.42 2071
4957.09 2193
4957.75 2174
4958.42 2064
4959.08 2193
4959.74 2208
4960.41 2285
4961.07 2221
4961.74 2160
4962.40 2196
4963.07 2505
4963.73 2490
4964.40 2750
4965.06 2935
4965.73 2768
4966.39 3029
4967.05 3022
4967.72 2828
4968.38 2888
4969.05 3020
4969.71 2829
4970.38 2540
4971.04 2482
4971.71 2542
4972.37 2506
4973.04 2375
4973.70 2442
4974.37 2526
4975.04 2513
4975.70 2505
4976.37 2473
4977.03 2356
4977.70 2493
4978.36 2459
4979.03 2538
4979.69 2628
4980.36 2594
4981.03 2512
4981.69 2439
4982.36 2435
4983.02 2407
4983.69 2389
4984.35 2435
4985.02 2415
4985.69 2356
4986.35 2466
4987.02 2498
4987.68 2687
4988.35 2686
4989.02 2619
4989.68 2736
4990.35 2790
4991.02 2975
4991.68 2974
4992.35 2783
4993.02 2930
4993.68 2881
4994.35 2799
4995.02 2857
4995.68 2727
4996.35 2545
4997.02 2479
4997.68 2546
4998.35 2376
4999.02 2205
4999.68 1974
5000.35 2011
5001.02 2065
5001.68 1923
5002.35 2064
5003.02 2125
5003.69 2085
5004.35 2033
5005.02 2032
5005.69 2090
5006.35 2100
5007.02 1959
5007.69 1978
5008.36 2075
5009.02 2038
5009.69 2094
5010.36 2010
5011.03 2009
5011.70 1963
5012.36 1960
5013.03 1960
5013.70 2039
5014.37 1971
5015.04 1976
5015.70 2023
5016.37 2046
5017.04 2047
5017.71 2030
5018.38 1931
5019.04 1998
5019.71 2063
5020.38 2101
5021.05 1974
5021.72 1955
5022.39 2071
5023.05 2037
5023.72 2198
5024.39 2161
5025.06 2206
5025.73 2108
5026.40 2150
5027.07 2159
5027.74 2081
5028.40 2155
5029.07 2252
5029.74 2125
5030.41 2081
5031.08 2124
5031.75 2125
5032.42 2135
5033.09 2038
5033.76 2111
5034.43 2087
5035.10 2009
5035.76 1862
5036.43 1837
5037.10 1858
5037.77 1931
5038.44 1989
5039.11 2005
5039.78 2091
5040.45 1926
5041.12 1975
5041.79 1953
5042.46 1930
5043.13 1883
5043.80 1938
5044.47 2031
5045.14 1819
5045.81 1987
5046.48 1998
5047.15 2149
5047.82 2150
5048.49 1986
5049.16 2045
5049.83 2002
5050.50 1987
5051.17 1938
5051.84 2082
5052.51 1872
5053.18 1929
5053.85 2012
5054.52 1880
5055.20 1868
5055.87 2066
5056.54 2068
5057.21 2141
5057.88 2022
5058.55 1884
5059.22 1963
5059.89 1965
5060.56 2075
5061.23 2127
5061.90 1976
5062.58 1788
5063.25 1894
5063.92 1794
5064.59 1903
5065.26 1997
5065.93 1820
5066.60 2141
5067.27 2017
5067.95 1977
5068.62 1886
5069.29 1898
5069.96 1944
5070.63 2008
5071.30 1914
5071.98 1893
5072.65 1851
5073.32 1830
5073.99 1877
5074.66 1797
5075.34 1807
5076.01 1831
5076.68 1811
5077.35 1790
5078.02 2056
5078.70 1997
5079.37 1942
5080.04 1954
5080.71 1983
5081.39 1948
5082.06 2022
5082.73 1998
5083.40 2144
5084.08 2044
5084.75 1967
5085.42 1978
5086.09 2089
5086.77 1874
5087.44 1988
5088.11 1749
5088.79 1785
5089.46 1954
5090.13 1881
5090.80 2046
5091.48 2076
5092.15 1997
5092.82 2111
5093.50 1963
5094.17 1977
5094.84 2002
5095.52 2054
5096.19 2124
5096.86 2097
5097.54 2160
5098.21 2126
5098.88 2120
5099.56 1926
5100.23 1934
5100.90 2011
5101.58 1927
5102.25 1746
5102.93 1722
5103.60 2016
5104.27 1884
5104.95 1926
5105.62 2062
5106.30 2190
5106.97 2083
5107.64 2224
5108.32 2138
5108.99 1986
5109.67 2033
5110.34 1957
5111.02 1893
5111.69 1980
5112.36 2016
5113.04 2065
5113.71 2098
5114.39 1956
5115.06 1979
5115.74 1841
5116.41 1801
5117.09 1943
5117.76 1775
5118.44 1713
5119.11 1824
5119.79 1920
5120.46 1892
5121.14 1906
5121.81 2044
5122.49 2158
5123.16 1907
5123.84 1874
5124.51 1980
5125.19 1942
5125.86 1957
5126.54 1892
5127.21 2012
5127.89 1970
5128.56 1944
5129.24 1966
5129.92 2000
5130.59 2059
5131.27 2027
5131.94 1946
5132.62 1964
5133.29 2007
5133.97 1802
5134.65 1935
5135.32 1923
5136.00 1980
5136.67 2020
5137.35 2034
5138.03 1935
5138.70 1934
5139.38 2061
5140.05 1926
5140.73 1996
5141.41 2105
5142.08 2192
5142.76 1961
5143.44 2083
5144.11 2082
5144.79 2109
5145.47 2011
5146.14 1852
5146.82 1784
5147.50 1784
5148.17 1830
5148.85 1817
5149.53 1905
5150.20 1777
5150.88 1712
5151.56 1840
5152.24 1774
5152.91 1717
5153.59 1629
5154.27 1750
5154.94 1656
5155.62 1775
5156.30 1770
5156.98 1792
5157.65 1820
5158.33 1827
5159.01 1766
5159.69 1737
5160.36 1713
5161.04 1687
5161.72 1905
5162.40 1730
5163.07 1730
5163.75 1752
5164.43 1735
5165.11 1744
5165.79 1770
5166.46 1760
5167.14 1735
5167.82 1940
5168.50 1878
5169.18 1859
5169.86 1851
5170.53 1742
5171.21 1862
5171.89 1950
5172.57 1904
5173.25 1909
5173.93 1951
5174.60 1730
5175.28 1649
5175.96 1626
5176.64 1707
5177.32 1809
5178.00 1782
5178.68 1905
5179.36 1900
5180.03 1864
5180.71 1909
5181.39 1832
5182.07 1829
5182.75 1750
5183.43 1765
5184.11 1707
5184.79 1862
5185.47 1811
5186.15 1772
5186.83 1827
5187.51 1615
5188.18 1717
5188.86 1730
5189.54 1797
5190.22 1761
5190.90 1646
5191.58 1722
5192.26 1697
5192.94 1629
5193.62 1710
5194.30 1837
5194.98 1766
5195.66 1811
5196.34 1665
5197.02 1757
5197.70 1632
5198.38 1715
5199.06 1770
5199.74 1768
5200.42 1755
5201.10 1738
5201.78 1790
5202.46 1745
5203.14 1837
5203.82 1829
5204.50 1803
5205.19 1816
5205.87 1692
5206.55 1893
5207.23 1936
5207.91 2013
5208.59 1904
5209.27 1968
5209.95 1937
5210.63 1921
5211.31 1960
5211.99 2185
5212.67 2056
5213.36 2284
5214.04 2297
5214.72 2074
5215.40 2088
5216.08 2135
5216.76 1894
5217.44 2021
5218.12 1984
5218.81 2036
5219.49 2055
5220.17 1946
5220.85 2084
5221.53 2139
5222.21 1965
5222.90 2059
5223.58 1984
5224.26 2076
5224.94 2033
5225.62 1960
5226.30 2002
5226.99 1856
5227.67 1949
5228.35 1880
5229.03 1964
5229.71 1811
5230.40 1864
5231.08 1967
5231.76 1893
5232.44 1894
5233.13 1877
5233.81 1995
5234.49 1916
5235.17 1925
5235.86 1934
5236.54 2047
5237.22 2033
5237.90 1857
5238.59 1857
5239.27 1942
5239.95 1990
5240.64 2054
5241.32 1984
5242.00 2001
5242.68 2020
5243.37 2042
5244.05 2081
5244.73 1999
5245.42 2008
5246.10 2083
5246.78 1954
5247.47 1871
5248.15 1938
5248.83 1936
5249.52 1967
5250.20 2080
5250.88 1974
5251.57 2020
5252.25 2027
5252.93 2050
5253.62 2067
5254.30 2001
5254.99 2003
5255.67 2015
5256.35 2049
5257.04 2076
5257.72 1976
5258.41 1870
5259.09 1673
5259.77 1721
5260.46 1915
5261.14 1891
5261.83 1852
5262.51 1925
5263.20 1855
5263.88 1816
5264.56 1895
5265.25 1921
5265.93 2000
5266.62 1928
5267.30 2110
5267.99 1988
5268.67 1901
5269.36 1922
5270.04 1958
5270.73 1933
5271.41 1816
5272.10 1872
5272.78 2116
5273.47 2036
5274.15 1903
5274.84 1777
5275.52 1791
5276.21 1912
5276.89 1839
5277.58 1822
5278.26 1860
5278.95 1966
5279.63 2030
5280.32 2036
5281.00 2142
5281.69 1988
5282.38 2071
5283.06 2130
5283.75 2236
5284.43 2345
5285.12 2299
5285.80 2276
5286.49 2308
5287.18 2134
5287.86 1987
5288.55 2022
5289.23 1899
5289.92 1971
5290.61 1853
5291.29 1884
5291.98 1935
5292.66 1866
5293.35 1792
5294.04 1759
5294.72 1657
5295.41 1753
5296.10 1757
5296.78 1900
5297.47 1734
5298.16 1781
5298.84 1852
5299.53 1944
5300.22 1953
5300.90 1913
5301.59 1865
5302.28 1868
5302.96 1997
5303.65 1912
5304.34 2065
5305.03 2037
5305.71 1983
5306.40 1900
5307.09 1792
5307.77 1920
5308.46 2080
5309.15 1968
5309.84 1828
5310.52 1844
5311.21 1940
5311.90 1970
5312.59 1944
5313.27 2013
5313.96 1974
5314.65 2027
5315.34 1944
5316.02 1905
5316.71 1977
5317.40 1883
5318.09 2060
5318.78 1949
5319.46 1825
5320.15 1986
5320.84 1933
5321.53 1963
5322.22 1947
5322.90 1814
5323.59 1986
5324.28 1975
5324.97 1859
5325.66 1819
5326.35 1771
5327.04 2022
5327.72 2003
5328.41 1830
5329.10 1815
5329.79 1723
5330.48 1778
5331.17 1742
5331.86 1803
5332.54 1903
5333.23 1803
5333.92 1930
5334.61 1838
5335.30 1827
5335.99 1901
5336.68 2024
5337.37 1963
5338.06 1768
5338.75 1880
5339.44 1833
5340.12 1709
5340.81 1682
5341.50 1733
5342.19 1725
5342.88 1803
5343.57 1737
5344.26 1694
5344.95 1730
5345.64 1708
5346.33 1840
5347.02 1730
5347.71 1729
5348.40 1822
5349.09 1853
5349.78 1845
5350.47 1890
5351.16 2023
5351.85 2008
5352.54 2004
5353.23 1941
5353.92 1837
5354.61 1839
5355.30 1766
5355.99 1711
5356.68 1643
5357.37 1765
5358.06 1660
5358.75 1657
5359.44 1749
5360.14 1717
5360.83 1631
5361.52 1760
5362.21 1658
5362.90 1564
5363.59 1636
5364.28 1721
5364.97 1594
5365.66 1535
5366.35 1656
5367.04 1753
5367.74 1921
5368.43 1805
5369.12 1690
5369.81 1701
5370.50 1747
5371.19 1618
5371.88 1592
5372.57 1647
5373.27 1727
5373.96 1856
5374.65 1768
5375.34 1646
5376.03 1684
5376.72 1737
5377.42 1642
5378.11 1713
5378.80 1817
5379.49 1739
5380.18 1701
5380.88 1755
5381.57 1812
5382.26 1967
5382.95 1911
5383.64 1838
5384.34 1757
5385.03 1890
5385.72 1823
5386.41 1708
5387.11 1798
5387.80 1803
5388.49 1777
5389.18 1753
5389.88 1717
5390.57 1719
5391.26 1717
5391.95 1739
5392.65 1782
5393.34 1825
5394.03 1780
5394.72 1672
5395.42 1672
5396.11 1605
5396.80 1851
5397.50 1811
5398.19 1608
5398.88 1620
5399.58 1698
5400.27 1715
5400.96 1540
5401.66 1586
5402.35 1582
5403.04 1658
5403.74 1554
5404.43 1522
5405.12 1693
5405.82 1760
5406.51 1746
5407.20 1678
5407.90 1643
5408.59 1632
5409.28 1596
5409.98 1667
5410.67 1700
5411.37 1676
5412.06 1573
5412.75 1654
5413.45 1679
5414.14 1706
5414.84 1806
5415.53 1830
5416.23 1803
5416.92 1639
5417.61 1749
5418.31 1711
5419.00 1722
5419.70 1815
5420.39 1718
5421.09 1718
5421.78 1795
5422.48 1786
5423.17 1723
5423.87 1723
5424.56 1726
5425.25 1881
5425.95 1894
5426.64 1888
5427.34 1773
5428.03 1711
5428.73 1730
5429.42 1667
5430.12 1764
5430.82 1667
5431.51 1654
5432.21 1904
5432.90 1843
5433.60 1892
5434.29 1771
5434.99 1755
5435.68 1760
5436.38 1705
5437.07 1761
5437.77 1894
5438.47 1825
5439.16 1802
5439.86 2026
5440.55 2038
5441.25 1849
5441.94 2025
5442.64 1983
5443.34 1908
5444.03 1855
5444.73 1734
5445.42 1838
5446.12 1998
5446.82 1880
5447.51 1947
5448.21 2165
5448.91 2055
5449.60 2031
5450.30 2125
5450.99 2177
5451.69 2080
5452.39 2153
5453.08 2397
5453.78 2209
5454.48 2239
5455.17 2057
5455.87 2036
5456.57 2063
5457.27 2050
5457.96 1917
5458.66 1962
5459.36 1915
5460.05 1832
5460.75 1916
5461.45 1906
5462.14 1949
5462.84 2063
5463.54 2007
5464.24 1933
5464.93 2049
5465.63 2117
5466.33 2048
5467.03 1910
5467.72 2029
5468.42 2117
5469.12 2101
5469.82 2052
5470.51 2085
5471.21 2076
5471.91 1897
5472.61 2018
5473.31 2004
5474.00 2004
5474.70 2075
5475.40 2184
5476.10 2216
5476.80 2031
5477.49 2240
5478.19 2295
5478.89 2207
5479.59 2195
5480.29 2292
5480.99 2320
5481.68 2512
5482.38 2816
5483.08 2578
5483.78 2819
5484.48 2734
5485.18 2793
5485.88 2847
5486.57 2775
5487.27 2551
5487.97 2447
5488.67 2476
5489.37 2308
5490.07 2444
5490.77 2578
5491.47 2570
5492.17 2303
5492.87 2494
5493.56 2545
5494.26 2561
5494.96 2561
5495.66 2616
5496.36 2617
5497.06 2569
5497.76 2664
5498.46 2507
5499.16 2525
5499.86 2752
5500.56 2863
5501.26 2835
5501.96 3112
5502.66 3336
5503.36 3578
5504.06 3899
5504.76 3775
5505.46 3694
5506.16 3663
5506.86 3376
5507.56 3115
5508.26 2778
5508.96 2629
5509.66 2770
5510.36 2618
5511.06 2447
5511.76 2554
5512.46 2463
5513.16 2519
5513.86 2784
5514.56 2423
5515.26 2336
5515.96 2470
5516.66 2211
5517.36 2313
5518.07 2285
5518.77 2175
5519.47 2281
5520.17 2497
5520.87 2296
5521.57 2238
5522.27 2338
5522.97 2292
5523.67 2323
5524.37 2312
5525.08 2305
5525.78 2111
5526.48 2201
5527.18 2031
5527.88 1944
5528.58 1991
5529.28 2081
5529.99 1968
5530.69 1978
5531.39 2220
5532.09 1913
5532.79 1905
5533.49 1981
5534.20 1981
5534.90 1914
5535.60 1739
5536.30 1783
5537.00 1821
5537.70 1774
5538.41 1642
5539.11 1716
5539.81 1851
5540.51 1843
5541.22 1852
5541.92 1829
5542.62 1957
5543.32 1887
5544.02 1831
5544.73 1820
5545.43 1982
5546.13 1934
5546.84 1766
5547.54 1682
5548.24 1766
5548.94 1703
5549.65 1728
5550.35 1800
5551.05 1771
5551.75 1888
5552.46 1816
5553.16 1860
5553.86 1745
5554.57 1837
5555.27 2027
5555.97 1819
5556.68 1905
5557.38 1849
5558.08 1705
5558.79 1738
5559.49 1797
5560.19 1811
5560.90 1853
5561.60 1834
5562.30 1789
5563.01 1940
5563.71 1794
5564.41 1761
5565.12 1752
5565.82 1764
5566.53 2014
5567.23 1883
5567.93 1800
5568.64 1757
5569.34 1935
5570.05 1837
5570.75 1834
5571.45 1813
5572.16 1813
5572.86 1683
5573.57 1762
5574.27 1681
5574.98 1724
5575.68 1748
5576.38 1871
5577.09 1892
5577.79 1936
5578.50 1889
5579.20 1872
5579.91 1936
5580.61 1799
5581.32 1769
5582.02 1819
5582.73 1749
5583.43 1806
5584.14 1776
5584.84 1774
5585.55 1697
5586.25 1781
5586.96 1847
5587.66 1809
5588.37 1783
5589.07 1754
5589.78 1744
5590.48 1674
5591.19 1899
5591.89 1834
5592.60 1745
5593.31 1772
5594.01 1676
5594.72 1695
5595.42 1696
5596.13 1692
5596.83 1764
5597.54 1740
5598.25 1859
5598.95 1826
5599.66 1634
5600.36 1720
5601.07 1737
5601.78 1650
5602.48 1696
5603.19 1649
5603.89 1613
5604.60 1808
5605.31 1574
5606.01 1555
5606.72 1506
5607.43 1661
5608.13 1718
5608.84 1638
5609.54 1677
5610.25 1690
5610.96 1688
5611.66 1663
5612.37 1597
5613.08 1640
5613.79 1806
5614.49 1739
5615.20 1737
5615.91 1646
5616.61 1635
5617.32 1617
5618.03 1687
5618.73 1657
5619.44 1718
5620.15 1696
5620.86 1477
5621.56 1468
5622.27 1561
5622.98 1725
5623.69 1619
5624.39 1754
5625.10 1689
5625.81 1701
5626.52 1632
5627.22 1651
5627.93 1625
5628.64 1641
5629.35 1715
5630.05 1797
5630.76 1654
5631.47 1630
5632.18 1758
5632.89 1737
5633.59 1750
5634.30 1691
5635.01 1650
5635.72 1714
5636.43 1673
5637.14 1767
5637.84 1704
5638.55 1551
5639.26 1692
5639.97 1610
5640.68 1623
5641.39 1700
5642.10 1890
5642.80 1890
5643.51 1947
5644.22 1810
5644.93 1742
5645.64 1789
5646.35 1870
5647.06 1944
5647.77 1804
5648.47 1639
5649.18 1885
5649.89 1861
5650.60 1645
5651.31 1684
5652.02 1673
5652.73 1602
5653.44 1650
5654.15 1656
5654.86 1623
5655.57 1619
5656.28 1750
5656.99 1738
5657.70 1722
5658.41 1844
5659.12 1885
5659.83 1810
5660.54 1999
5661.24 1958
5661.95 1848
5662.66 1807
5663.37 1870
5664.08 1840
5664.79 1835
5665.50 1818
5666.21 1821
5666.93 1726
5667.64 1664
5668.35 1536
5669.06 1687
5669.77 1743
5670.48 1722
5671.19 1709
5671.90 1637
5672.61 1614
5673.32 1640
5674.03 1692
5674.74 1609
5675.45 1690
5676.16 1725
5676.87 1543
5677.58 1751
5678.29 1728
5679.01 1527
5679.72 1612
5680.43 1604
5681.14 1565
5681.85 1543
5682.56 1744
5683.27 1665
5683.98 1611
5684.69 1659
5685.41 1656
5686.12 1679
5686.83 1644
5687.54 1751
5688.25 1749
5688.96 1811
5689.67 1686
5690.39 1624
5691.10 1663
5691.81 1619
5692.52 1646
5693.23 1611
5693.95 1582
5694.66 1491
5695.37 1538
5696.08 1522
5696.79 1427
5697.51 1606
5698.22 1616
5698.93 1527
5699.64 1623
5700.35 1528
5701.07 1572
5701.78 1410
5702.49 1508
5703.20 1578
5703.92 1552
5704.63 1506
5705.34 1420
5706.05 1433
5706.77 1507
5707.48 1491
5708.19 1508
5708.90 1560
5709.62 1432
5710.33 1499
5711.04 1472
5711.76 1616
5712.47 1567
5713.18 1480
5713.90 1556
5714.61 1628
5715.32 1580
5716.04 1550
5716.75 1492
5717.46 1516
5718.18 1479
5718.89 1541
5719.60 1544
5720.32 1537
5721.03 1610
5721.74 1673
5722.46 1655
5723.17 1646
5723.88 1716
5724.60 1706
5725.31 1809
5726.03 1676
5726.74 1778
5727.45 1862
5728.17 1932
5728.88 1956
5729.60 1979
5730.31 1910
5731.02 2045
5731.74 2196
5732.45 2079
5733.17 2220
5733.88 2001
5734.60 1948
5735.31 1953
5736.02 1765
5736.74 1771
5737.45 1627
5738.17 1743
5738.88 1743
5739.60 1700
5740.31 1679
5741.03 1678
5741.74 1756
5742.46 1718
5743.17 1612
5743.89 1629
5744.60 1608
5745.32 1638
5746.03 1776
5746.75 1673
5747.46 1556
5748.18 1655
5748.89 1693
5749.61 1609
5750.32 1547
5751.04 1590
5751.76 1615
5752.47 1657
5753.19 1768
5753.90 1750
5754.62 1602
5755.33 1757
5756.05 1935
5756.77 1838
5757.48 1818
5758.20 1838
5758.91 1896
5759.63 1803
5760.34 1899
5761.06 1784
5761.78 1758
5762.49 1892
5763.21 1863
5763.93 1740
5764.64 1868
5765.36 1754
5766.07 1735
5766.79 1754
5767.51 1608
5768.22 1695
5768.94 1894
5769.66 1849
5770.37 1872
5771.09 1917
5771.81 2017
5772.52 1883
5773.24 1860
5773.96 1759
5774.67 1985
5775.39 1832
5776.11 1720
5776.83 1708
5777.54 1754
5778.26 1836
5778.98 1823
5779.69 1817
5780.41 1827
5781.13 1973
5781.85 1906
5782.56 1944
5783.28 1992
5784.00 1951
5784.72 1950
5785.43 2105
5786.15 2053
5786.87 2080
5787.59 2169
5788.30 2073
5789.02 1973
5789.74 1882
5790.46 1855
5791.18 1939
5791.89 1990
5792.61 2111
5793.33 2066
5794.05 2082
5794.77 2204
5795.48 2089
5796.20 2317
5796.92 2227
5797.64 2232
5798.36 2176
5799.08 2236
5799.80 2314
5800.51 2246
5801.23 2411
5801.95 2395
5802.67 2694
5803.39 2862
5804.11 3215
5804.83 3218
5805.54 3153
5806.26 3250
5806.98 3495
5807.70 3344
5808.42 3161
5809.14 3186
5809.86 3089
5810.58 2867
5811.30 2856
5812.02 2946
5812.74 3000
5813.45 3156
5814.17 3200
5814.89 3164
5815.61 3517
5816.33 3571
5817.05 3843
5817.77 4264
5818.49 4668
5819.21 5404
5819.93 6346
5820.65 6779
5821.37 6955
5822.09 7020
5822.81 7062
5823.53 6185
5824.25 5362
5824.97 4763
5825.69 4355
5826.41 4070
5827.13 4126
5827.85 4034
5828.57 3864
5829.29 4004
5830.01 4071
5830.73 4013
5831.45 3816
5832.17 3669
5832.89 3686
5833.61 3594
5834.33 3529
5835.06 3507
5835.78 3508
5836.50 3522
5837.22 3489
5837.94 3210
5838.66 3382
5839.38 3538
5840.10 3431
5840.82 3321
5841.54 3369
5842.26 3150
5842.99 3077
5843.71 2876
5844.43 2845
5845.15 2807
5845.87 2645
5846.59 2593
5847.31 2475
5848.04 2639
5848.76 2536
5849.48 2482
5850.20 2434
5850.92 2385
5851.64 2431
5852.36 2296
5853.09 2265
5853.81 2165
5854.53 2253
5855.25 2335
5855.97 2271
5856.70 2299
5857.42 2471
5858.14 2424
5858.86 2411
5859.58 2384
5860.31 2417
5861.03 2347
5861.75 2277
5862.47 2319
5863.20 2330
5863.92 2227
5864.64 2084
5865.36 2045
5866.09 2124
5866.81 2136
5867.53 2082
5868.25 1996
5868.98 2051
5869.70 2123
5870.42 2105
5871.15 1992
5871.87 2044
5872.59 1952
5873.31 2090
5874.04 2092
5874.76 1981
5875.48 1878
5876.21 2076
5876.93 2070
5877.65 2130
5878.38 2154
5879.10 2192
5879.82 2058
5880.55 1984
5881.27 1884
5881.99 2012
5882.72 1958
5883.44 1938
5884.17 1970
5884.89 2108
5885.61 2018
5886.34 2040
5887.06 1857
5887.78 1960
5888.51 2021
5889.23 1985
5889.96 1951
5890.68 2018
5891.41 2053
5892.13 1964
5892.85 1944
5893.58 2087
5894.30 1948
5895.03 1968
5895.75 1999
5896.48 2132
5897.20 2003
5897.92 1858
5898.65 1978
5899.37 1920
5900.10 1988
5900.82 1956
5901.55 1861
5902.27 1889
5903.00 1821
5903.72 1846
5904.45 1845
5905.17 1910
5905.90 1895
5906.62 1951
5907.35 1868
5908.07 1756
5908.80 1791
5909.52 1929
5910.25 1969
5910.97 1868
5911.70 2028
5912.43 2009
5913.15 1916
5913.88 1889
5914.60 1841
5915.33 1873
5916.05 1854
5916.78 1953
5917.50 1916
5918.23 1916
5918.96 1795
5919.68 1825
5920.41 1856
5921.13 1799
5921.86 1868
5922.59 1950
5923.31 1773
5924.04 1791
5924.76 1791
5925.49 1866
5926.22 1890
5926.94 1741
5927.67 1756
5928.40 1754
5929.12 1684
5929.85 1755
5930.58 1812
5931.30 1816
5932.03 1920
5932.76 2021
5933.48 1862
5934.21 1938
5934.94 1991
5935.66 2123
5936.39 1950
5937.12 1969
5937.84 1972
5938.57 1827
5939.30 1975
5940.02 2147
5940.75 2074
5941.48 2013
5942.21 2023
5942.93 1955
5943.66 1908
5944.39 1966
5945.12 1908
5945.84 1979
5946.57 1910
5947.30 1921
5948.03 2088
5948.75 2050
5949.48 2045
5950.21 2075
5950.94 2059
5951.67 2196
5952.39 2285
5953.12 2375
5953.85 2427
5954.58 2267
5955.31 2469
5956.03 2381
5956.76 2490
5957.49 2520
5958.22 2430
5958.95 2433
5959.67 2360
5960.40 2249
5961.13 2384
5961.86 2277
5962.59 2260
5963.32 2343
5964.05 2387
5964.77 2251
5965.50 2341
5966.23 2513
5966.96 2657
5967.69 2662
5968.42 2726
5969.15 2838
5969.88 2987
5970.61 3097
5971.33 3260
5972.06 3085
5972.79 3004
5973.52 2839
5974.25 2605
5974.98 2620
5975.71 2634
5976.44 2548
5977.17 2423
5977.90 2495
5978.63 2495
5979.36 2555
5980.09 2556
5980.82 2573
5981.55 2686
5982.28 2561
5983.01 2402
5983.74 2640
5984.46 2611
5985.19 2603
5985.92 2804
5986.65 2639
5987.38 2746
5988.11 2652
5988.85 2702
5989.58 2694
5990.31 2628
5991.04 2666
5991.77 2659
5992.50 2758
5993.23 2763
5993.96 2645
5994.69 2724
5995.42 2748
5996.15 2622
5996.88 2582
5997.61 2665
5998.34 2676
5999.07 2650
5999.80 2697
6000.53 2571
6001.26 2573
6002.00 2608
6002.73 2696
6003.46 2756
6004.19 2655
6004.92 2620
6005.65 2571
6006.38 2653
6007.11 2611
6007.84 2572
6008.58 2543
6009.31 2786
6010.04 2863
6010.77 2821
6011.50 3042
6012.23 3250
6012.96 3438
6013.70 3569
6014.43 3520
6015.16 3608
6015.89 3745
6016.62 3814
6017.36 3723
6018.09 3494
6018.82 3332
6019.55 3180
6020.28 2993
6021.02 2971
6021.75 2738
6022.48 2698
6023.21 2510
6023.94 2564
6024.68 2510
6025.41 2393
6026.14 2613
6026.87 2522
6027.61 2396
6028.34 2387
6029.07 2333
6029.80 2379
6030.54 2258
6031.27 2278
6032.00 2372
6032.73 2342
6033.47 2446
6034.20 2386
6034.93 2324
6035.67 2340
6036.40 2404
6037.13 2324
6037.87 2439
6038.60 2473
6039.33 2459
6040.07 2372
6040.80 2363
6041.53 2305
6042.27 2221
6043.00 2224
6043.73 2478
6044.47 2315
6045.20 2368
6045.93 2440
6046.67 2419
6047.40 2317
6048.13 2297
6048.87 2326
6049.60 2513
6050.34 2591
6051.07 2668
6051.80 2536
6052.54 2665
6053.27 2648
6054.01 2749
6054.74 2633
6055.47 2863
6056.21 2759
6056.94 2615
6057.68 2633
6058.41 2748
6059.15 2716
6059.88 2622
6060.61 2662
6061.35 2362
6062.08 2450
6062.82 2497
6063.55 2417
6064.29 2402
6065.02 2403
6065.76 2265
6066.49 2427
6067.23 2290
6067.96 2363
6068.70 2394
6069.43 2261
6070.17 2184
6070.90 2453
6071.64 2471
6072.37 2419
6073.11 2304
6073.84 2371
6074.58 2294
6075.31 2238
6076.05 2003
6076.78 2090
6077.52 2123
6078.26 2093
6078.99 2250
6079.73 2133
6080.46 2104
6081.20 2227
6081.93 2144
6082.67 2154
6083.41 2194
6084.14 2140
6084.88 2199
6085.61 2045
6086.35 2166
6087.09 2272
6087.82 2220
6088.56 2216
6089.30 2170
6090.03 2065
6090.77 1987
6091.50 2079
6092.24 2070
6092.98 2092
6093.71 2283
6094.45 2205
6095.19 2308
6095.92 2271
6096.66 2165
6097.40 2030
6098.13 2053
6098.87 2117
6099.61 2239
6100.34 2127
6101.08 2165
6101.82 2133
6102.56 2172
6103.29 2183
6104.03 2242
6104.77 2100
6105.50 2335
6106.24 2287
6106.98 2175
6107.72 2135
6108.45 2122
6109.19 1976
6109.93 2009
6110.67 2104
6111.40 2223
6112.14 2001
6112.88 2213
6113.62 2236
6114.35 2220
6115.09 2067
6115.83 2114
6116.57 2223
6117.31 2257
6118.04 2236
6118.78 2116
6119.52 2235
6120.26 2113
6121.00 2070
6121.73 2197
6122.47 2312
6123.21 2226
6123.95 2336
6124.69 2380
6125.43 2346
6126.16 2359
6126.90 2578
6127.64 2481
6128.38 2377
6129.12 2393
6129.86 2394
6130.60 2338
6131.33 2345
6132.07 2247
6132.81 2354
6133.55 2392
6134.29 2343
6135.03 2267
6135.77 2149
6136.51 2228
6137.25 2390
6137.99 2441
6138.73 2300
6139.46 2370
6140.20 2514
6140.94 2349
6141.68 2367
6142.42 2442
6143.16 2356
6143.90 2395
6144.64 2338
6145.38 2450
6146.12 2359
6146.86 2434
6147.60 2349
6148.34 2261
6149.08 2171
6149.82 2270
6150.56 2274
6151.30 2337
6152.04 2466
6152.78 2446
6153.52 2433
6154.26 2500
6155.00 2654
6155.74 2686
6156.48 2580
6157.22 2415
6157.96 2559
6158.70 2518
6159.44 2512
6160.18 2581
6160.92 2629
6161.66 2569
6162.40 2496
6163.15 2748
6163.89 2758
6164.63 2685
6165.37 2733
6166.11 2732
6166.85 2846
6167.59 3009
6168.33 3017
6169.07 3081
6169.81 2993
6170.55 3197
6171.30 3266
6172.04 3081
6172.78 3265
6173.52 3380
6174.26 3150
6175.00 3161
6175.74 3171
6176.49 3298
6177.23 3151
6177.97 3063
6178.71 3104
6179.45 3062
6180.19 3118
6180.94 3168
6181.68 3011
6182.42 3063
6183.16 3255
6183.90 3264
6184.65 3195
6185.39 3176
6186.13 3147
6186.87 3320
6187.61 3222
6188.36 3395
6189.10 3305
6189.84 3497
6190.58 3317
6191.33 3394
6192.07 3487
6192.81 3521
6193.55 3479
6194.30 3458
6195.04 3527
6195.78 3688
6196.52 3859
6197.27 3879
6198.01 4084
6198.75 3927
6199.49 3780
6200.24 3759
6200.98 3884
6201.72 3907
6202.47 3977
6203.21 3678
6203.95 3858
6204.70 3947
6205.44 4057
6206.18 4289
6206.93 4432
6207.67 4859
6208.41 5258
6209.16 6207
6209.90 7364
6210.64 8508
6211.39 10059
6212.13 11208
6212.87 11899
6213.62 12650
6214.36 12104
6215.11 11402
6215.85 10765
6216.59 9521
6217.34 8441
6218.08 7206
6218.83 6338
6219.57 5527
6220.31 4902
6221.06 4361
6221.80 4315
6222.55 4218
6223.29 4098
6224.04 4188
6224.78 4396
6225.52 4521
6226.27 4641
6227.01 4876
6227.76 5234
6228.50 5461
6229.25 5491
6229.99 5407
6230.74 5185
6231.48 5174
6232.23 4839
6232.97 4449
6233.72 4131
6234.46 4010
6235.21 3730
6235.95 3609
6236.70 3374
6237.44 3388
6238.19 3323
6238.93 3347
6239.68 3306
6240.42 3267
6241.17 3394
6241.91 3406
6242.66 3698
6243.40 3633
6244.15 3784
6244.90 3778
6245.64 3842
6246.39 3826
6247.13 3850
6247.88 4160
6248.62 4358
6249.37 4429
6250.12 4410
6250.86 4570
6251.61 4842
6252.35 5116
6253.10 4883
6253.85 4827
6254.59 4618
6255.34 4346
6256.09 4028
6256.83 4043
6257.58 3859
6258.32 3903
6259.07 3790
6259.82 3976
6260.56 3938
6261.31 3704
6262.06 3835
6262.80 3838
6263.55 3926
6264.30 3771
6265.04 3759
6265.79 3758
6266.54 3622
6267.29 3599
6268.03 3469
6268.78 3614
6269.53 3565
6270.27 3493
6271.02 3258
6271.77 3243
6272.52 3243
6273.26 3242
6274.01 3178
6274.76 3238
6275.50 3192
6276.25 3076
6277.00 3224
6277.75 3260
6278.49 3225
6279.24 3283
6279.99 3205
6280.74 3142
6281.49 3172
6282.23 3262
6282.98 3283
6283.73 3200
6284.48 3304
6285.23 3190
6285.97 3066
6286.72 3006
6287.47 3148
6288.22 3222
6288.97 3013
6289.71 3208
6290.46 3483
6291.21 3572
6291.96 3633
6292.71 3640
6293.46 3713
6294.21 3668
6294.95 3455
6295.70 3266
6296.45 3172
6297.20 2960
6297.95 2924
6298.70 2992
6299.45 2940
6300.20 2927
6300.94 2799
6301.69 2777
6302.44 2841
6303.19 2800
6303.94 2718
6304.69 2698
6305.44 2767
6306.19 2901
6306.94 2828
6307.69 2989
6308.44 2757
6309.19 2853
6309.94 2972
6310.69 2894
6311.43 2940
6312.18 2889
6312.93 3014
6313.68 2887
6314.43 2810
6315.18 2748
6315.93 2895
6316.68 2807
6317.43 2719
6318.18 2932
6318.93 3000
6319.68 2642
6320.43 2732
6321.18 2914
6321.93 2647
6322.68 2563
6323.43 2540
6324.18 2629
6324.94 2665
6325.69 2587
6326.44 2493
6327.19 2489
6327.94 2591
6328.69 2581
6329.44 2512
6330.19 2563
6330.94 2512
6331.69 2590
6332.44 2737
6333.19 2712
6333.94 2564
6334.69 2638
6335.45 2630
6336.20 2474
6336.95 2327
6337.70 2186
6338.45 2314
6339.20 2266
6339.95 2252
6340.70 2163
6341.46 2201
6342.21 2249
6342.96 2374
6343.71 2358
6344.46 2222
6345.21 2342
6345.96 2267
6346.72 2076
6347.47 2171
6348.22 2289
6348.97 2385
6349.72 2221
6350.48 2190
6351.23 2299
6351.98 2288
6352.73 2339
6353.48 2321
6354.24 2348
6354.99 2548
6355.74 2365
6356.49 2196
6357.24 2328
6358.00 2540
6358.75 2268
6359.50 2214
6360.25 2185
6361.01 2225
6361.76 2205
6362.51 2213
6363.26 2136
6364.02 2002
6364.77 2151
6365.52 2234
6366.28 2137
6367.03 2144
6367.78 2105
6368.53 2143
6369.29 2066
6370.04 2084
6370.79 2113
6371.55 1994
6372.30 2047
6373.05 2253
6373.81 2267
6374.56 2153
6375.31 2123
6376.07 2091
6376.82 2087
6377.57 2157
6378.33 2080
6379.08 2029
6379.83 2083
6380.59 2072
6381.34 2010
6382.10 2041
6382.85 1920
6383.60 2024
6384.36 2168
6385.11 2206
6385.87 2211
6386.62 2164
6387.37 2117
6388.13 1999
6388.88 2076
6389.64 2115
6390.39 1940
6391.14 1988
6391.90 1898
6392.65 1980
6393.41 1920
6394.16 1939
6394.92 2003
6395.67 1975
6396.43 2013
6397.18 2032
6397.94 2009
6398.69 1912
6399.45 2085
6400.20 1972
6400.96 1995
6401.71 2009
6402.47 1828
6403.22 1936
6403.98 1997
6404.73 1833
6405.49 1845
6406.24 1856
6407.00 1970
6407.75 1947
6408.51 1918
6409.26 2102
6410.02 2179
6410.77 1987
6411.53 2061
6412.28 1998
6413.04 1857
6413.80 2044
6414.55 1944
6415.31 1906
6416.06 1972
6416.82 1888
6417.57 1914
6418.33 2002
6419.09 1885
6419.84 1900
6420.60 1963
6421.35 1928
6422.11 1971
6422.87 2040
6423.62 1991
6424.38 1904
6425.14 1872
6425.89 1922
6426.65 1925
6427.40 1938
6428.16 1937
6428.92 1934
6429.67 1969
6430.43 1898
6431.19 1881
6431.94 1937
6432.70 1858
6433.46 1896
6434.22 1912
6434.97 1935
6435.73 1932
6436.49 1980
6437.24 2015
6438.00 1933
6438.76 1854
6439.51 1851
6440.27 1880
6441.03 1834
6441.79 1948
6442.54 1900
6443.30 1993
6444.06 2001
6444.82 2119
6445.57 1891
6446.33 1963
6447.09 2062
6447.85 2066
6448.60 2003
6449.36 1929
6450.12 1828
6450.88 1898
6451.64 1828
6452.39 1894
6453.15 1951
6453.91 1961
6454.67 1829
6455.43 1861
6456.18 1947
6456.94 1990
6457.70 1921
6458.46 1937
6459.22 2059
6459.98 1982
6460.73 1955
6461.49 2023
6462.25 1976
6463.01 1996
6463.77 1909
6464.53 2034
6465.29 2058
6466.04 1940
6466.80 1985
6467.56 2127
6468.32 2213
6469.08 2178
6469.84 2187
6470.60 2298
6471.36 2291
6472.12 2186
6472.87 2106
6473.63 2065
6474.39 2178
6475.15 2065
6475.91 2249
6476.67 2313
6477.43 2255
6478.19 2312
6478.95 2370
6479.71 2251
6480.47 2346
6481.23 2462
6481.99 2352
6482.75 2275
6483.51 2258
6484.27 2288
6485.03 2405
6485.79 2455
6486.55 2302
6487.31 2313
6488.07 2507
6488.83 2541
6489.59 2529
6490.35 2426
6491.11 2460
6491.87 2550
6492.63 2588
6493.39 2595
6494.15 2553
6494.91 2715
6495.67 2668
6496.43 2921
6497.19 2902
6497.95 3006
6498.71 3207
6499.47 3083
6500.23 3234
6500.99 3032
6501.76 2953
6502.52 2947
6503.28 2935
6504.04 2876
6504.80 2889
6505.56 2984
6506.32 3097
6507.08 3100
6507.84 3012
6508.61 3082
6509.37 3095
6510.13 3339
6510.89 3228
6511.65 3237
6512.41 3277
6513.17 3308
6513.94 3457
6514.70 3362
6515.46 3277
6516.22 3372
6516.98 3594
6517.74 3575
6518.51 3487
6519.27 3650
6520.03 3710
6520.79 3611
6521.55 3751
6522.32 3660
6523.08 3813
6523.84 3804
6524.60 3974
6525.36 4260
6526.13 4230
6526.89 4396
6527.65 4601
6528.41 4959
6529.18 5037
6529.94 5235
6530.70 5289
6531.46 5046
6532.23 4993
6532.99 5169
6533.75 5150
6534.51 5280
6535.28 5354
6536.04 5608
6536.80 5947
6537.57 6657
6538.33 7749
6539.09 8547
6539.85 9572
6540.62 10028
6541.38 9973
6542.14 9610
6542.91 9198
6543.67 8287
6544.43 7192
6545.20 6382
6545.96 5773
6546.72 5143
6547.49 4453
6548.25 4224
6549.02 3931
6549.78 3850
6550.54 3572
6551.31 3499
6552.07 3511
6552.83 3420
6553.60 3574
6554.36 3616
6555.13 3705
6555.89 3560
6556.65 3438
6557.42 3386
6558.18 3503
6558.95 3283
6559.71 3212
6560.47 3439
6561.24 3317
6562.00 3419
6562.77 3400
6563.53 3564
6564.30 3661
6565.06 3756
6565.83 3723
6566.59 3621
6567.36 3889
6568.12 3972
6568.88 4165
6569.65 4074
6570.41 3934
6571.18 3926
6571.94 3806
6572.71 3818
6573.47 3883
6574.24 3983
6575.00 4079
6575.77 4018
6576.53 4106
6577.30 4230
6578.07 4182
6578.83 4394
6579.60 4335
6580.36 4309
6581.13 4359
6581.89 4334
6582.66 4267
6583.42 4359
6584.19 4081
6584.96 4261
6585.72 4329
6586.49 4283
6587.25 4357
6588.02 4398
6588.78 4326
6589.55 4194
6590.32 4265
6591.08 4238
6591.85 4051
6592.61 4138
6593.38 4247
6594.15 4247
6594.91 4468
6595.68 4589
6596.45 4744
6597.21 4763
6597.98 4883
6598.75 4893
6599.51 4828
6600.28 4901
6601.05 4680
6601.81 4444
6602.58 4441
6603.35 4271
6604.11 3954
6604.88 3867
6605.65 3793
6606.41 3646
6607.18 3691
6607.95 3384
6608.71 3337
6609.48 3297
6610.25 3326
6611.02 3229
6611.78 3259
6612.55 3545
6613.32 3589
6614.09 3478
6614.85 3517
6615.62 3358
6616.39 3553
6617.16 3369
6617.92 3363
6618.69 3344
6619.46 3193
6620.23 3300
6620.99 3268
6621.76 3237
6622.53 3186
6623.30 3161
6624.07 3249
6624.83 3301
6625.60 3287
6626.37 3369
6627.14 3454
6627.91 3542
6628.67 3437
6629.44 3230
6630.21 3189
6630.98 3158
6631.75 3155
6632.52 3123
6633.29 3159
6634.05 3248
6634.82 3463
6635.59 3434
6636.36 3631
6637.13 3758
6637.90 3932
6638.67 3976
6639.43 3888
6640.20 4019
6640.97 3781
6641.74 3598
6642.51 3424
6643.28 3231
6644.05 3002
6644.82 3223
6645.59 3016
6646.36 2912
6647.13 2966
6647.90 2962
6648.66 2833
6649.43 2914
6650.20 2948
6650.97 2920
6651.74 2854
6652.51 2800
6653.28 2789
6654.05 2927
6654.82 2906
6655.59 2886
6656.36 2941
6657.13 2967
6657.90 2921
6658.67 2819
6659.44 2778
6660.21 2877
6660.98 2796
6661.75 2814
6662.52 2946
6663.29 2785
6664.06 2829
6664.83 2938
6665.60 2922
6666.37 3095
6667.14 3003
6667.91 3266
6668.69 3296
6669.46 3218
6670.23 3157
6671.00 3155
6671.77 3094
6672.54 3024
6673.31 2982
6674.08 2921
6674.85 2977
6675.62 2949
6676.39 2952
6677.16 2786
6677.94 2808
6678.71 2776
6679.48 2819
6680.25 2727
6681.02 2868
6681.79 2850
6682.56 2706
6683.33 2893
6684.11 2864
6684.88 2836
6685.65 2780
6686.42 2955
6687.19 3067
6687.96 3044
6688.74 3179
6689.51 3138
6690.28 2979
6691.05 2998
6691.82 2870
6692.60 2895
6693.37 2776
6694.14 2826
6694.91 2741
6695.68 2462
6696.46 2488
6697.23 2624
6698.00 2616
6698.77 2533
6699.55 2471
6700.32 2374
6701.09 2477
6701.86 2450
6702.64 2439
6703.41 2527
6704.18 2422
6704.95 2430
6705.73 2467
6706.50 2392
6707.27 2436
6708.04 2505
6708.82 2606
6709.59 2636
6710.36 2623
6711.14 2599
6711.91 2482
6712.68 2353
6713.46 2426
6714.23 2454
6715.00 2410
6715.78 2405
6716.55 2330
6717.32 2417
6718.10 2369
6718.87 2314
6719.64 2324
6720.42 2287
6721.19 2455
6721.96 2369
6722.74 2242
6723.51 2286
6724.28 2324
6725.06 2339
6725.83 2257
6726.61 2239
6727.38 2383
6728.15 2487
6728.93 2233
6729.70 2220
6730.48 2174
6731.25 2277
6732.02 2165
6732.80 2296
6733.57 2286
6734.35 2357
6735.12 2446
6735.90 2387
6736.67 2427
6737.45 2383
6738.22 2333
6738.99 2310
6739.77 2330
6740.54 2221
6741.32 2199
6742.09 2393
6742.87 2300
6743.64 2462
6744.42 2389
6745.19 2335
6745.97 2335
6746.74 2259
6747.52 2210
6748.29 2190
6749.07 2285
6749.84 2345
6750.62 2381
6751.40 2358
6752.17 2516
6752.95 2416
6753.72 2455
6754.50 2721
6755.27 2682
6756.05 2735
6756.82 2682
6757.60 2546
6758.38 2559
6759.15 2425
6759.93 2423
6760.70 2399
6761.48 2259
6762.25 2186
6763.03 2113
6763.81 2259
6764.58 2225
6765.36 2172
6766.14 2167
6766.91 2183
6767.69 2170
6768.46 2182
6769.24 2229
6770.02 2204
6770.79 2225
6771.57 2272
6772.35 2187
6773.12 2111
6773.90 2082
6774.68 2088
6775.45 2133
6776.23 2126
6777.01 2242
6777.78 2172
6778.56 2206
6779.34 2119
6780.11 2152
6780.89 2265
6781.67 2246
6782.45 2407
6783.22 2361
6784.00 2360
6784.78 2362
6785.56 2228
6786.33 2385
6787.11 2204
6787.89 2117
6788.66 2221
6789.44 2203
6790.22 2164
6791.00 2000
6791.78 2055
6792.55 2039
6793.33 1936
6794.11 2043
6794.89 2016
6795.66 2001
6796.44 2022
6797.22 2178
6798.00 2195
6798.78 2126
6799.55 2131
6800.33 2045
6801.11 2047
6801.89 2102
6802.67 2293
6803.45 2108
6804.22 2166
6805.00 2262
6805.78 2202
6806.56 2216
6807.34 2273
6808.12 2283
6808.90 2280
6809.67 2307
6810.45 2391
6811.23 2320
6812.01 2124
6812.79 2210
6813.57 2082
6814.35 2065
6815.13 2109
6815.91 2164
6816.68 2028
6817.46 2147
6818.24 2350
6819.02 2330
6819.80 2242
6820.58 2198
6821.36 2208
6822.14 2214
6822.92 2205
6823.70 2124
6824.48 2167
6825.26 2137
6826.04 2156
6826.82 2186
6827.60 2141
6828.38 2149
6829.16 1994
6829.94 1990
6830.72 2082
6831.50 2133
6832.28 2138
6833.06 2011
6833.84 2072
6834.62 2171
6835.40 2196
6836.18 2141
6836.96 2056
6837.74 2044
6838.52 2131
6839.30 2077
6840.08 2038
6840.86 1982
6841.64 2089
6842.42 2037
6843.20 2069
6843.98 2137
6844.76 2110
6845.54 2114
6846.32 2142
6847.10 2137
6847.89 2066
6848.67 2072
6849.45 2175
6850.23 2198
6851.01 2356
6851.79 2536
6852.57 2672
6853.35 2772
6854.13 2764
6854.92 2908
6855.70 3195
6856.48 3220
6857.26 2865
6858.04 2712
6858.82 2732
6859.60 2679
6860.39 2499
6861.17 2400
6861.95 2265
6862.73 2228
6863.51 2206
6864.29 2209
6865.08 2464
6865.86 2521
6866.64 2278
6867.42 2329
6868.20 2545
6868.99 2557
6869.77 2651
6870.55 2700
6871.33 2569
6872.12 2434
6872.90 2585
6873.68 2564
6874.46 2446
6875.24 2418
6876.03 2307
6876.81 2347
6877.59 2246
6878.38 2277
6879.16 2305
6879.94 2271
6880.72 2287
6881.51 2292
6882.29 2455
6883.07 2518
6883.85 2527
6884.64 2682
6885.42 2596
6886.20 2795
6886.99 2724
6887.77 2804
6888.55 3150
6889.34 3324
6890.12 3471
6890.90 3445
6891.69 3554
6892.47 3805
6893.25 3439
6894.04 3563
6894.82 3321
6895.60 3120
6896.39 2866
6897.17 2809
6897.96 2834
6898.74 2792
6899.52 2718
6900.31 2578
6901.09 2417
6901.88 2521
6902.66 2628
6903.44 2713
6904.23 2708
6905.01 2611
6905.80 2704
6906.58 2701
6907.36 2652
6908.15 2669
6908.93 2675
6909.72 2646
6910.50 2589
6911.29 2672
6912.07 2608
6912.86 2640
6913.64 2633
6914.42 2459
6915.21 2353
6915.99 2577
6916.78 2520
6917.56 2447
6918.35 2417
6919.13 2301
6919.92 2494
6920.70 2637
6921.49 2681
6922.27 2573
6923.06 2563
6923.84 2525
6924.63 2584
6925.42 2600
6926.20 2523
6926.99 2591
6927.77 2717
6928.56 2752
6929.34 2664
6930.13 2586
6930.91 2516
6931.70 2582
6932.48 2596
6933.27 2664
6934.06 2535
6934.84 2555
6935.63 2603
6936.41 2473
6937.20 2514
6937.99 2489
6938.77 2457
6939.56 2515
6940.34 2624
6941.13 2587
6941.92 2687
6942.70 2593
6943.49 2563
6944.28 2656
6945.06 2816
6945.85 2881
6946.64 2780
6947.42 2921
6948.21 2803
6949.00 2928
6949.78 2994
6950.57 3023
6951.36 3156
6952.14 3233
6952.93 3102
6953.72 3188
6954.50 3178
6955.29 3134
6956.08 3018
6956.86 3244
6957.65 3028
6958.44 3045
6959.23 3011
6960.01 3161
6960.80 3175
6961.59 3099
6962.38 3168
6963.16 3246
6963.95 3191
6964.74 3181
6965.53 3110
6966.31 3135
6967.10 3134
6967.89 3063
6968.68 3274
6969.46 3340
6970.25 3343
6971.04 3408
6971.83 3354
6972.62 3356
6973.40 3391
6974.19 3480
6974.98 3417
6975.77 3446
6976.56 3404
6977.34 3526
6978.13 3453
6978.92 3534
6979.71 3727
6980.50 3637
6981.29 3674
6982.08 3820
6982.86 4056
6983.65 4149
6984.44 4345
6985.23 4638
6986.02 5143
6986.81 5654
6987.60 6131
6988.39 6837
6989.17 7202
6989.96 7474
6990.75 7643
6991.54 7641
6992.33 7338
6993.12 6786
6993.91 6125
6994.70 5435
6995.49 5016
6996.28 4546
6997.07 4378
6997.86 4369
6998.64 4597
6999.43 4500
7000.22 4911
7001.01 5698
7001.80 6315
7002.59 7151
7003.38 7626
7004.17 8327
7004.96 8392
7005.75 8104
7006.54 7536
7007.33 7090
7008.12 6490
7008.91 5622
7009.70 5033
7010.49 4555
7011.28 4042
7012.07 3775
7012.86 3451
7013.65 3430
7014.44 3274
7015.23 3223
7016.02 3389
7016.81 3364
7017.61 3554
7018.40 3539
7019.19 3485
7019.98 3673
7020.77 3493
7021.56 3545
7022.35 3408
7023.14 3248
7023.93 3198
7024.72 3344
7025.51 3286
7026.30 3206
7027.10 2980
7027.89 3062
7028.68 3258
7029.47 3156
7030.26 3312
7031.05 3211
7031.84 2963
7032.63 3118
7033.43 3020
7034.22 2987
7035.01 3004
7035.80 3106
7036.59 2947
7037.38 2838
7038.18 3043
7038.97 2973
7039.76 3015
7040.55 2969
7041.34 3197
7042.13 3350
7042.93 3396
7043.72 3413
7044.51 3405
7045.30 3241
7046.09 3256
7046.89 3281
7047.68 3154
7048.47 3067
7049.26 3104
7050.06 3192
7050.85 3271
7051.64 3373
7052.43 3537
7053.23 3632
7054.02 3801
7054.81 4025
7055.60 3922
7056.40 3650
7057.19 3492
7057.98 3206
7058.77 3105
7059.57 2951
7060.36 2770
7061.15 2793
7061.95 2814
7062.74 2633
7063.53 2640
7064.33 2838
7065.12 2762
7065.91 2724
7066.71 2655
7067.50 2810
7068.29 2901
7069.09 2920
7069.88 2838
7070.67 2881
7071.47 2815
7072.26 2720
7073.05 2694
7073.85 2699
7074.64 2602
7075.44 2627
7076.23 2558
7077.02 2433
7077.82 2486
7078.61 2604
7079.41 2583
7080.20 2535
7080.99 2411
7081.79 2495
7082.58 2526
7083.38 2479
7084.17 2384
7084.96 2389
7085.76 2321
7086.55 2276
7087.35 2390
7088.14 2269
7088.94 2294
7089.73 2327
7090.53 2208
7091.32 2140
7092.12 2286
7092.91 2282
7093.71 2305
7094.50 2240
7095.29 2134
7096.09 2121
7096.88 2121
7097.68 2184
7098.48 2085
7099.27 2108
7100.07 2203
7100.86 2148
7101.66 2092
7102.45 1978
7103.25 2040
7104.04 2139
7104.84 2030
7105.63 1964
7106.43 1878
7107.22 2011
7108.02 1911
7108.82 1902
7109.61 1915
7110.41 1932
7111.20 2042
7112.00 2015
7112.79 1860
7113.59 1850
7114.39 1979
7115.18 1908
7115.98 1886
7116.77 1777
7117.57 1899
7118.37 1990
7119.16 2010
7119.96 1912
7120.76 1910
7121.55 1869
7122.35 1974
7123.15 1877
7123.94 1978
7124.74 1988
7125.53 2024
7126.33 1914
7127.13 1843
7127.93 1965
7128.72 1930
7129.52 1897
7130.32 1873
7131.11 1741
7131.91 1820
7132.71 1798
7133.50 1794
7134.30 1887
7135.10 1966
7135.90 1918
7136.69 1795
7137.49 1886
7138.29 1726
7139.08 1730
7139.88 1834
7140.68 1807
7141.48 1871
7142.27 1786
7143.07 1826
7143.87 1861
7144.67 1902
7145.46 1881
7146.26 1816
7147.06 1854
7147.86 1771
7148.66 1736
7149.45 1743
7150.25 1873
7151.05 1797
7151.85 1718
7152.65 1681
7153.44 1748
7154.24 1674
7155.04 1732
7155.84 1707
7156.64 1662
7157.44 1559
7158.23 1663
7159.03 1726
7159.83 1869
7160.63 1721
7161.43 1689
7162.23 1711
7163.03 1551
7163.83 1649
7164.62 1669
7165.42 1730
7166.22 1695
7167.02 1689
7167.82 1643
7168.62 1701
7169.42 1684
7170.22 1650
7171.02 1690
7171.82 1511
7172.61 1611
7173.41 1654
7174.21 1691
7175.01 1587
7175.81 1586
7176.61 1687
7177.41 1599
7178.21 1648
7179.01 1594
7179.81 1666
7180.61 1546
7181.41 1493
7182.21 1477
7183.01 1407
7183.81 1478
7184.61 1587
7185.41 1513
7186.21 1554
7187.01 1552
7187.81 1692
7188.61 1664
7189.41 1621
7190.21 1649
7191.01 1527
7191.81 1595
7192.61 1597
7193.41 1578
7194.21 1571
7195.01 1562
7195.81 1594
7196.61 1521
7197.41 1476
7198.21 1580
7199.01 1614
7199.82 1670
7200.62 1627
7201.42 1551
7202.22 1596
7203.02 1501
7203.82 1468
7204.62 1506
7205.42 1589
7206.22 1512
7207.02 1487
7207.83 1473
7208.63 1395
7209.43 1536
7210.23 1511
7211.03 1589
7211.83 1732
7212.63 1517
7213.44 1438
7214.24 1521
7215.04 1501
7215.84 1598
7216.64 1535
7217.44 1528
7218.25 1572
7219.05 1530
7219.85 1541
7220.65 1710
7221.45 1732
7222.26 1563
7223.06 1596
7223.86 1619
7224.66 1620
7225.46 1766
7226.27 1763
7227.07 1792
7227.87 1699
7228.67 1645
7229.48 1764
7230.28 1820
7231.08 1748
7231.88 1580
7232.69 1667
7233.49 1760
7234.29 1700
7235.09 1690
7235.90 1872
7236.70 1780
7237.50 1924
7238.30 1890
7239.11 1883
7239.91 2142
7240.71 2091
7241.52 2169
7242.32 2226
7243.12 2430
7243.93 2486
7244.73 2421
7245.53 2469
7246.34 2339
7247.14 2151
7247.94 2102
7248.75 2068
7249.55 1902
7250.35 1931
7251.16 1845
7251.96 1870
7252.76 1870
7253.57 1925
7254.37 1861
7255.18 1881
7255.98 1799
7256.78 1864
7257.59 1913
7258.39 1801
7259.20 1799
7260.00 1850
7260.80 1913
7261.61 1810
7262.41 1802
7263.22 1784
7264.02 1791
7264.83 1858
7265.63 1754
7266.43 1832
7267.24 1805
7268.04 1786
7268.85 1750
7269.65 1773
7270.46 2011
7271.26 2011
7272.07 2006
7272.87 1955
7273.68 2003
7274.48 1891
7275.29 1873
7276.09 1882
7276.90 1904
7277.70 1978
7278.51 2131
7279.31 2079
7280.12 2121
7280.92 2109
7281.73 2096
7282.53 2161
7283.34 2221
7284.14 2424
7284.95 2652
7285.76 2856
7286.56 3350
7287.37 3627
7288.17 4049
7288.98 4269
7289.78 4278
7290.59 4312
7291.40 3965
7292.20 3619
7293.01 3211
7293.81 2890
7294.62 2649
7295.43 2488
7296.23 2367
7297.04 2240
7297.84 2175
7298.65 2087
7299.46 1995
7300.26 2082
7301.07 2145
7301.88 2103
7302.68 1953
7303.49 1934
7304.30 2137
7305.10 2111
7305.91 1895
7306.72 1921
7307.52 1990
7308.33 2059
7309.14 2103
7309.94 2060
7310.75 2107
7311.56 2230
7312.36 2218
7313.17 2272
7313.98 2410
7314.79 2460
7315.59 2577
7316.40 2488
7317.21 2514
7318.01 2711
7318.82 2561
7319.63 2468
7320.44 2364
7321.24 2391
7322.05 2700
7322.86 2848
7323.67 2921
7324.47 3099
7325.28 3179
7326.09 3165
7326.90 3188
7327.71 3177
7328.51 2969
7329.32 3000
7330.13 2777
7330.94 2497
7331.75 2483
7332.55 2178
7333.36 2133
7334.17 2191
7334.98 2064
7335.79 2065
7336.60 2279
7337.40 2115
7338.21 2165
7339.02 2146
7339.83 2068
7340.64 2141
7341.45 2256
7342.26 2250
7343.06 2339
7343.87 2280
7344.68 2220
7345.49 2138
7346.30 2024
7347.11 2034
7347.92 2120
7348.73 2088
7349.54 2129
7350.34 2034
7351.15 2101
7351.96 1982
7352.77 2036
7353.58 2085
7354.39 2130
7355.20 2113
7356.01 2023
7356.82 2017
7357.63 2019
7358.44 2031
7359.25 1941
7360.06 1981
7360.87 2086
7361.68 2191
7362.49 2097
7363.30 2128
7364.11 2212
7364.92 2120
7365.73 2082
7366.54 2080
7367.35 2169
7368.16 2225
7368.97 2204
7369.78 2102
7370.59 2164
7371.40 2132
7372.21 2108
7373.02 2146
7373.83 2090
7374.64 2175
7375.45 2118
7376.26 2066
7377.07 2041
7377.88 2106
7378.69 2190
7379.50 2222
7380.31 2137
7381.12 2256
7381.94 2457
7382.75 2648
7383.56 2793
7384.37 2928
7385.18 3161
7385.99 3075
7386.80 2971
7387.61 2926
7388.42 2852
7389.23 2701
7390.05 2508
7390.86 2481
7391.67 2328
7392.48 2187
7393.29 2179
7394.10 2218
7394.92 1983
7395.73 2089
7396.54 2115
7397.35 2139
7398.16 2175
7398.97 2122
7399.79 2246
7400.60 2508
7401.41 2559
7402.22 2597
7403.03 2736
7403.85 3025
7404.66 3206
7405.47 3276
7406.28 3244
7407.09 2998
7407.91 2929
7408.72 2811
7409.53 2626
7410.34 2389
7411.16 2242
7411.97 2139
7412.78 2180
7413.59 2080
7414.41 2049
7415.22 2005
7416.03 1947
7416.84 2104
7417.66 2009
7418.47 1827
7419.28 1863
7420.10 1961
7420.91 1931
7421.72 2014
7422.54 1887
7423.35 1817
7424.16 1933
7424.97 1821
7425.79 1777
7426.60 1774
7427.41 1746
7428.23 1635
7429.04 1743
7429.86 1768
7430.67 1572
7431.48 1615
7432.30 1604
7433.11 1564
7433.92 1684
7434.74 1790
7435.55 1705
7436.36 1668
7437.18 1639
7437.99 1659
7438.81 1611
7439.62 1589
7440.43 1649
7441.25 1640
7442.06 1717
7442.88 1679
7443.69 1730
7444.51 1840
7445.32 1830
7446.13 1807
7446.95 1747
7447.76 1683
7448.58 1651
7449.39 1585
7450.21 1658
7451.02 1596
7451.84 1513
7452.65 1577
7453.47 1591
7454.28 1489
7455.10 1501
7455.91 1504
7456.73 1494
7457.54 1509
7458.36 1679
7459.17 1584
7459.99 1585
7460.80 1571
7461.62 1579
7462.43 1494
7463.25 1512
7464.06 1537
7464.88 1538
7465.69 1579
7466.51 1672
7467.32 1642
7468.14 1588
7468.96 1546
7469.77 1572
7470.59 1542
7471.40 1569
7472.22 1543
7473.03 1521
7473.85 1560
7474.67 1641
7475.48 1524
7476.30 1498
7477.11 1476
7477.93 1474
7478.75 1454
7479.56 1374
7480.38 1485
7481.20 1566
7482.01 1508
7482.83 1544
7483.65 1537
7484.46 1428
7485.28 1382
7486.09 1499
7486.91 1552
7487.73 1463
7488.54 1469
7489.36 1481
7490.18 1522
7491.00 1486
7491.81 1503
7492.63 1505
7493.45 1487
7494.26 1453
7495.08 1347
7495.90 1335
7496.71 1405
7497.53 1449
7498.35 1402
7499.17 1433
7499.98 1426
7500.80 1387
7501.62 1335
7502.44 1437
7503.25 1437
7504.07 1470
7504.89 1496
7505.71 1379
7506.52 1386
7507.34 1280
7508.16 1365
7508.98 1403
7509.80 1445
7510.61 1412
7511.43 1334
7512.25 1384
7513.07 1402
7513.89 1415
7514.70 1337
7515.52 1356
7516.34 1446
7517.16 1447
7517.98 1472
7518.79 1463
7519.61 1475
7520.43 1296
7521.25 1415
7522.07 1512
7522.89 1386
7523.71 1380
7524.52 1458
7525.34 1412
7526.16 1335
7526.98 1316
7527.80 1365
7528.62 1426
7529.44 1348
7530.26 1221
7531.08 1236
7531.89 1267
7532.71 1356
7533.53 1319
7534.35 1350
7535.17 1388
7535.99 1393
7536.81 1356
7537.63 1402
7538.45 1428
7539.27 1407
7540.09 1405
7540.91 1412
7541.73 1386
7542.55 1376
7543.37 1476
7544.19 1338
7545.01 1309
7545.83 1431
7546.65 1463
7547.47 1446
7548.29 1458
7549.11 1376
7549.93 1359
7550.75 1374
7551.57 1394
7552.39 1475
7553.21 1456
7554.03 1339
7554.85 1391
7555.67 1407
7556.49 1395
7557.31 1454
7558.13 1415
7558.95 1389
7559.77 1488
7560.59 1522
7561.41 1544
7562.23 1564
7563.05 1488
7563.87 1524
7564.69 1583
7565.52 1545
7566.34 1520
7567.16 1581
7567.98 1488
7568.80 1579
7569.62 1522
7570.44 1509
7571.26 1513
7572.08 1525
7572.91 1547
7573.73 1550
7574.55 1466
7575.37 1402
7576.19 1476
7577.01 1505
7577.83 1466
7578.66 1483
7579.48 1479
7580.30 1389
7581.12 1453
7581.94 1434
7582.77 1560
7583.59 1422
7584.41 1480
7585.23 1445
7586.05 1523
7586.88 1574
7587.70 1594
7588.52 1642
7589.34 1646
7590.16 1720
7590.99 1690
7591.81 1730
7592.63 1694
7593.45 1739
7594.28 1645
7595.10 1639
7595.92 1706
7596.74 1626
7597.57 1695
7598.39 1671
7599.21 1725
7600.03 1586
7600.86 1705
7601.68 1626
7602.50 1770
7603.33 1764
7604.15 1717
7604.97 1903
7605.80 1935
7606.62 2061
7607.44 2063
7608.26 2271
7609.09 2229
7609.91 2210
7610.73 2207
7611.56 2125
7612.38 1982
7613.21 1918
7614.03 1908
7614.85 1800
7615.68 1855
7616.50 1805
7617.32 1730
7618.15 1735
7618.97 1864
7619.80 1836
7620.62 1979
7621.44 2001
7622.27 1966
7623.09 2000
7623.92 2096
7624.74 2003
7625.56 1945
7626.39 1872
7627.21 1909
7628.04 1776
7628.86 1830
7629.68 1872
7630.51 1833
7631.33 1859
7632.16 1905
7632.98 1916
7633.81 2075
7634.63 2188
7635.46 2287
7636.28 2329
7637.11 2383
7637.93 2250
7638.76 2191
7639.58 2107
7640.41 1936
7641.23 1787
7642.06 1634
7642.88 1688
7643.71 1519
7644.53 1598
7645.36 1606
7646.18 1494
7647.01 1440
7647.83 1566
7648.66 1606
7649.48 1623
7650.31 1564
7651.14 1648
7651.96 1636
7652.79 1644
7653.61 1607
7654.44 1478
7655.26 1487
7656.09 1501
7656.92 1427
7657.74 1521
7658.57 1528
7659.39 1499
7660.22 1387
7661.05 1348
7661.87 1412
7662.70 1422
7663.52 1407
7664.35 1446
7665.18 1448
7666.00 1504
7666.83 1407
7667.66 1463
7668.48 1368
7669.31 1466
7670.14 1425
7670.96 1427
7671.79 1367
7672.62 1483
7673.44 1445
7674.27 1483
7675.10 1411
7675.92 1346
7676.75 1452
7677.58 1431
7678.40 1402
7679.23 1461
7680.06 1377
7680.89 1290
7681.71 1249
7682.54 1253
7683.37 1272
7684.19 1354
7685.02 1346
7685.85 1306
7686.68 1324
7687.50 1397
7688.33 1397
7689.16 1361
7689.99 1326
7690.81 1271
7691.64 1329
7692.47 1380
7693.30 1331
7694.13 1358
7694.95 1368
7695.78 1259
7696.61 1267
7697.44 1273
7698.27 1271
7699.09 1279
7699.92 1355
7700.75 1366
7701.58 1400
7702.41 1372
7703.24 1365
7704.06 1474
7704.89 1362
7705.72 1323
7706.55 1355
7707.38 1369
7708.21 1362
7709.04 1393
7709.86 1364
7710.69 1315
7711.52 1385
7712.35 1396
7713.18 1419
7714.01 1343
7714.84 1326
7715.67 1381
7716.50 1268
7717.32 1183
7718.15 1278
7718.98 1374
7719.81 1305
7720.64 1332
7721.47 1328
7722.30 1206
7723.13 1255
7723.96 1297
7724.79 1255
7725.62 1290
7726.45 1331
7727.28 1326
7728.11 1329
7728.94 1379
7729.77 1263
7730.60 1360
7731.43 1271
7732.26 1262
7733.09 1286
7733.92 1317
7734.75 1352
7735.58 1312
7736.41 1329
7737.24 1345
7738.07 1372
7738.90 1312
7739.73 1310
7740.56 1317
7741.39 1334
7742.22 1261
7743.05 1195
7743.88 1258
7744.71 1266
7745.54 1291
7746.37 1273
7747.20 1423
7748.03 1463
7748.87 1631
7749.70 1600
7750.53 1718
7751.36 1833
7752.19 1950
7753.02 1926
7753.85 1984
7754.68 1824
7755.51 1815
7756.34 1734
7757.18 1626
7758.01 1518
7758.84 1425
7759.67 1448
7760.50 1341
7761.33 1252
7762.16 1355
7763.00 1323
7763.83 1218
7764.66 1174
7765.49 1367
7766.32 1406
7767.16 1342
7767.99 1364
7768.82 1414
7769.65 1403
7770.48 1483
7771.31 1388
7772.15 1344
7772.98 1323
7773.81 1320
7774.64 1181
7775.48 1166
7776.31 1208
7777.14 1111
7777.97 1142
7778.81 1223
7779.64 1264
7780.47 1203
7781.30 1255
7782.14 1251
7782.97 1355
7783.80 1319
7784.63 1271
7785.47 1198
7786.30 1298
7787.13 1287
7787.97 1276
7788.80 1321
7789.63 1322
7790.46 1392
7791.30 1402
7792.13 1387
7792.96 1383
7793.80 1313
7794.63 1260
7795.46 1219
7796.30 1236
7797.13 1216
7797.96 1270
7798.80 1250
7799.63 1244
7800.46 1130
7801.30 1281
7802.13 1273
7802.97 1246
7803.80 1331
7804.63 1364
7805.47 1274
7806.30 1326
7807.13 1325
7807.97 1306
7808.80 1278
7809.64 1352
7810.47 1366
7811.31 1420
7812.14 1307
7812.97 1267
7813.81 1395
7814.64 1420
7815.48 1407
7816.31 1410
7817.15 1379
7817.98 1446
7818.82 1396
7819.65 1408
7820.48 1453
7821.32 1440
7822.15 1483
7822.99 1445
7823.82 1506
7824.66 1345
7825.49 1342
7826.33 1471
7827.16 1503
7828.00 1465
7828.83 1512
7829.67 1513
7830.50 1502
7831.34 1533
7832.17 1548
7833.01 1610
7833.85 1522
7834.68 1482
7835.52 1459
7836.35 1495
7837.19 1443
7838.02 1471
7838.86 1400
7839.69 1432
7840.53 1369
7841.37 1545
7842.20 1472
7843.04 1453
7843.87 1431
7844.71 1465
7845.55 1508
7846.38 1551
7847.22 1499
7848.05 1298
7848.89 1334
7849.73 1469
7850.56 1443
7851.40 1518
7852.24 1492
7853.07 1527
7853.91 1554
7854.74 1497
7855.58 1438
7856.42 1395
7857.25 1432
7858.09 1436
7858.93 1465
7859.76 1454
7860.60 1601
7861.44 1690
7862.28 1877
7863.11 1801
7863.95 1777
7864.79 1832
7865.62 1730
7866.46 1716
7867.30 1491
7868.14 1501
7868.97 1504
7869.81 1569
7870.65 1554
7871.48 1557
7872.32 1639
7873.16 1449
7874.00 1498
7874.83 1573
7875.67 1500
7876.51 1575
7877.35 1611
7878.19 1580
7879.02 1546
7879.86 1838
7880.70 1792
7881.54 1777
7882.37 1753
7883.21 1753
7884.05 1720
7884.89 1634
7885.73 1611
7886.57 1525
7887.40 1472
7888.24 1428
7889.08 1431
7889.92 1520
7890.76 1537
7891.60 1437
7892.43 1446
7893.27 1503
7894.11 1523
7894.95 1464
7895.79 1542
7896.63 1560
7897.47 1582
7898.30 1612
7899.14 1677
7899.98 1561
7900.82 1587
7901.66 1566
7902.50 1556
7903.34 1511
7904.18 1586
7905.02 1519
7905.86 1612
7906.70 1592
7907.54 1578
7908.37 1457
7909.21 1469
7910.05 1401
7910.89 1497
7911.73 1526
7912.57 1486
7913.41 1445
7914.25 1418
7915.09 1342
7915.93 1451
7916.77 1479
7917.61 1401
7918.45 1449
7919.29 1468
7920.13 1509
7920.97 1478
7921.81 1447
7922.65 1535
7923.49 1489
7924.33 1472
7925.17 1292
7926.01 1414
7926.85 1376
7927.69 1285
7928.53 1239
7929.37 1178
7930.21 1238
7931.05 1263
7931.90 1187
7932.74 1172
7933.58 1276
7934.42 1352
7935.26 1189
7936.10 1226
7936.94 1265
7937.78 1317
7938.62 1267
7939.46 1250
7940.30 1256
7941.14 1239
7941.99 1261
7942.83 1314
7943.67 1284
7944.51 1288
7945.35 1223
7946.19 1222
7947.03 1279
7947.88 1371
7948.72 1278
7949.56 1243
7950.40 1253
7951.24 1215
7952.08 1241
7952.93 1288
7953.77 1281
7954.61 1253
7955.45 1223
7956.29 1299
7957.13 1346
7957.98 1353
7958.82 1332
7959.66 1403
7960.50 1345
7961.35 1220
7962.19 1240
7963.03 1380
7963.87 1235
7964.71 1257
7965.56 1320
7966.40 1371
7967.24 1357
7968.08 1293
7968.93 1359
7969.77 1368
7970.61 1314
7971.45 1389
7972.30 1413
7973.14 1365
7973.98 1419
7974.83 1254
7975.67 1230
7976.51 1222
7977.36 1206
7978.20 1206
7979.04 1263
7979.88 1245
7980.73 1187
7981.57 1252
7982.41 1340
7983.26 1248
7984.10 1184
7984.94 1225
7985.79 1236
7986.63 1344
7987.47 1335
7988.32 1235
7989.16 1205
7990.01 1206
7990.85 1200
7991.69 1195
7992.54 1208
7993.38 1165
7994.23 1175
7995.07 1255
7995.91 1220
7996.76 1111
7997.60 1168
7998.45 1222
7999.29 1206
8000.13 1165
8000.98 1076
8001.82 1087
8002.67 1114
8003.51 1082
8004.36 1153
8005.20 1106
8006.04 1184
8006.89 1168
8007.73 1157
8008.58 1042
8009.42 1107
8010.27 979
8011.11 1014
8011.96 1057
8012.80 1083
8013.65 1052
8014.49 1012
8015.34 1013
8016.18 1031
8017.03 1024
8017.87 1238
8018.72 1120
8019.56 1018
8020.41 1038
8021.25 1061
8022.10 1148
8022.95 1091
8023.79 1095
8024.64 1120
8025.48 1070
8026.33 1041
8027.17 1067
8028.02 1079
8028.86 1044
8029.71 1038
8030.56 1040
8031.40 1011
8032.25 1032
8033.09 1139
8033.94 1223
8034.79 1133
8035.63 1132
8036.48 1072
8037.32 1100
8038.17 1017
8039.02 1066
8039.86 1060
8040.71 1036
8041.56 1008
8042.40 969
8043.25 1081
8044.10 1052
8044.94 1020
8045.79 1062
8046.64 1116
8047.48 1169
8048.33 1146
8049.18 1142
8050.02 1095
8050.87 1009
8051.72 1083
8052.56 971
8053.41 981
8054.26 1007
8055.11 964
8055.95 1022
8056.80 974
8057.65 962
8058.49 1043
8059.34 983
8060.19 1000
8061.04 956
8061.88 901
8062.73 970
8063.58 945
8064.43 954
8065.27 910
8066.12 1006
8066.97 1022
8067.82 959
8068.67 1007
8069.51 1020
8070.36 1068
8071.21 1071
8072.06 1096
8072.91 1050
8073.75 915
8074.60 965
8075.45 1021
8076.30 1010
8077.15 1000
8078.00 1018
8078.84 1030
8079.69 1047
8080.54 1031
8081.39 1085
8082.24 1028
8083.09 959
8083.94 1012
8084.78 1029
8085.63 1011
8086.48 1038
8087.33 977
8088.18 1028
8089.03 1042
8089.88 997
8090.73 972
8091.58 1018
8092.42 1008
8093.27 1074
8094.12 1085
8094.97 1040
8095.82 1092
8096.67 1064
8097.52 1053
8098.37 1006
8099.22 1006
8100.07 1001
8100.92 953
8101.77 1023
8102.62 979
8103.47 924
8104.32 929
8105.17 960
8106.02 1028
8106.87 1042
8107.72 1029
8108.57 1083
8109.42 1050
8110.27 1018
8111.12 982
8111.97 1025
8112.82 940
8113.67 1013
8114.52 1000
8115.37 975
8116.22 987
8117.07 1004
8117.92 1009
8118.77 1089
8119.62 1059
8120.47 1075
8121.32 1048
8122.17 1060
8123.02 1047
8123.87 1179
8124.72 1121
8125.57 1146
8126.43 1081
8127.28 1039
8128.13 1036
8128.98 1126
8129.83 1089
8130.68 1083
8131.53 1134
8132.38 1068
8133.23 1079
8134.09 1074
8134.94 1055
8135.79 1121
8136.64 1180
8137.49 1112
8138.34 1115
8139.19 1144
8140.05 1173
8140.90 1157
8141.75 1224
8142.60 1204
8143.45 1066
8144.30 1078
8145.16 1129
8146.01 1232
8146.86 1219
8147.71 1120
8148.56 1151
8149.42 1181
8150.27 1266
8151.12 1273
8151.97 1315
8152.83 1216
8153.68 1170
8154.53 1238
8155.38 1288
8156.24 1359
8157.09 1306
8157.94 1382
8158.79 1395
8159.65 1554
8160.50 1536
8161.35 1429
8162.20 1399
8163.06 1338
8163.91 1226
8164.76 1311
8165.62 1300
8166.47 1290
8167.32 1291
8168.17 1243
8169.03 1241
8169.88 1241
8170.73 1149
8171.59 1252
8172.44 1255
8173.29 1245
8174.15 1209
8175.00 1198
8175.85 1219
8176.71 1234
8177.56 1258
8178.42 1216
8179.27 1150
8180.12 1136
8180.98 1124
8181.83 1141
8182.68 1152
8183.54 1147
8184.39 1151
8185.25 1066
8186.10 1105
8186.95 1095
8187.81 1026
8188.66 971
8189.52 1045
8190.37 1112
8191.22 1036
8192.08 1116
8192.93 1055
8193.79 1078
8194.64 1063
8195.50 957
8196.35 978
8197.21 1018
8198.06 1067
8198.92 1063
8199.77 1006
8200.63 948
8201.48 991
8202.33 1045
8203.19 993
8204.04 1035
8204.90 1093
8205.75 1068
8206.61 999
8207.47 957
8208.32 1082
8209.18 1003
8210.03 1074
8210.89 1099
8211.74 1100
8212.60 1059
8213.45 1070
8214.31 1062
8215.16 1105
8216.02 1106
8216.87 1098
8217.73 1086
8218.59 1058
8219.44 1056
8220.30 1060
8221.15 1067
8222.01 1089
8222.87 987
8223.72 1016
8224.58 1026
8225.43 1069
8226.29 1130
8227.15 1100
8228.00 1095
8228.86 1072
8229.71 1113
8230.57 1162
8231.43 1047
8232.28 1098
8233.14 1041
8234.00 1137
8234.85 1039
8235.71 1081
8236.57 1023
8237.42 986
8238.28 956
8239.14 1016
8239.99 964
8240.85 994
8241.71 1068
8242.56 1094
8243.42 1063
8244.28 1057
8245.14 1034
8245.99 1039
8246.85 1060
8247.71 1054
8248.56 1070
8249.42 1057
8250.28 1074
8251.14 1043
8251.99 958
8252.85 1028
8253.71 1011
8254.57 1008
8255.42 989
8256.28 1026
8257.14 1017
8258.00 994
8258.86 1032
8259.71 943
8260.57 929
8261.43 1001
8262.29 1037
8263.15 1032
8264.00 967
8264.86 967
8265.72 935
8266.58 976
8267.44 977
8268.29 986
8269.15 1031
8270.01 1043
8270.87 998
8271.73 1006
8272.59 1008
8273.45 1027
8274.30 995
8275.16 973
8276.02 1012
8276.88 1027
8277.74 988
8278.60 1005
8279.46 1027
8280.32 1016
8281.18 1077
8282.03 1088
8282.89 1106
8283.75 1027
8284.61 1068
8285.47 1063
8286.33 958
8287.19 988
8288.05 1080
8288.91 1088
8289.77 1071
8290.63 1054
8291.49 1129
8292.35 1108
8293.21 953
8294.07 1047
8294.93 1084
8295.78 1175
8296.64 1136
8297.50 990
8298.36 992
8299.22 1078
8300.08 1183
8300.94 1098
8301.80 934
8302.66 1041
8303.52 1164
8304.38 1120
8305.25 1196
8306.11 1277
8306.97 1146
8307.83 1155
8308.69 1121
8309.55 1138
8310.41 1091
8311.27 1054
8312.13 1113
8312.99 1130
8313.85 1184
8314.71 1095
8315.57 1168
8316.43 1162
8317.29 1080
8318.15 1225
8319.02 1203
8319.88 1270
8320.74 1321
8321.60 1263
8322.46 1288
8323.32 1320
8324.18 1284
8325.04 1188
8325.90 1149
8326.77 1157
8327.63 1079
8328.49 1057
8329.35 1133
8330.21 1191
8331.07 1133
8331.93 1174
8332.80 1189
8333.66 1163
8334.52 1141
8335.38 1138
8336.24 1180
8337.11 1210
8337.97 1131
8338.83 1095
8339.69 1158
8340.55 1108
8341.42 1169
8342.28 1140
8343.14 1144
8344.00 1117
8344.86 1132
8345.73 1211
8346.59 1224
8347.45 1290
8348.31 1265
8349.18 1375
8350.04 1246
8350.90 1278
8351.76 1232
8352.63 1265
8353.49 1266
8354.35 1246
8355.22 1206
8356.08 1290
8356.94 1277
8357.80 1257
8358.67 1186
8359.53 1234
8360.39 1289
8361.26 1311
8362.12 1298
8362.98 1222
8363.85 1175
8364.71 1183
8365.57 1210
8366.44 1146
8367.30 1093
8368.16 1102
8369.03 1066
8369.89 1203
8370.75 1238
8371.62 1255
8372.48 1301
8373.35 1150
8374.21 1178
8375.07 1163
8375.94 1293
8376.80 1221
8377.67 1318
8378.53 1360
8379.39 1322
8380.26 1249
8381.12 1314
8381.99 1313
8382.85 1231
8383.71 1329
8384.58 1270
8385.44 1319
8386.31 1295
8387.17 1408
8388.04 1427
8388.90 1382
8389.77 1445
8390.63 1477
8391.50 1515
8392.36 1495
8393.22 1512
8394.09 1529
8394.95 1368
8395.82 1417
8396.68 1490
8397.55 1537
8398.41 1445
8399.28 1468
8400.14 1493
8401.01 1444
8401.88 1482
8402.74 1499
8403.61 1608
8404.47 1430
8405.34 1496
8406.20 1455
8407.07 1527
8407.93 1542
8408.80 1546
8409.66 1582
8410.53 1510
8411.40 1497
8412.26 1582
8413.13 1611
8413.99 1641
8414.86 1595
8415.73 1681
8416.59 1677
8417.46 1577
8418.32 1636
8419.19 1666
8420.06 1642
8420.92 1741
8421.79 1773
8422.65 1875
8423.52 1828
8424.39 1809
8425.25 1788
8426.12 1754
8426.99 1843
8427.85 1805
8428.72 1866
8429.59 1896
8430.45 1955
8431.32 1898
8432.19 2028
8433.05 2117
8433.92 1932
8434.79 1874
8435.65 2090
8436.52 2058
8437.39 1946
8438.26 1989
8439.12 2117
8439.99 2151
8440.86 2215
8441.73 2185
8442.59 2257
8443.46 2315
8444.33 2369
8445.19 2442
8446.06 2485
8446.93 2642
8447.80 2632
8448.67 2632
8449.53 2632
8450.40 2620
8451.27 2529
8452.14 2614
8453.00 2558
8453.87 2641
8454.74 2711
8455.61 2881
8456.48 3176
8457.34 3273
8458.21 3863
8459.08 4525
8459.95 5305
8460.82 5603
8461.69 5980
8462.55 6011
8463.42 5668
8464.29 5313
8465.16 4766
8466.03 4235
8466.90 3653
8467.77 3407
8468.63 3114
8469.50 3035
8470.37 3087
8471.24 3238
8472.11 3712
8472.98 4198
8473.85 4662
8474.72 5178
8475.58 5617
8476.45 5598
8477.32 5356
8478.19 4721
8479.06 4233
8479.93 3744
8480.80 3435
8481.67 3056
8482.54 2797
8483.41 2427
8484.28 2265
8485.15 2150
8486.02 2056
8486.89 2195
8487.76 2141
8488.63 2175
8489.50 2257
8490.37 2153
8491.24 2134
8492.11 2147
8492.98 2147
8493.85 2159
8494.72 2062
8495.59 2137
8496.46 2317
8497.33 2283
8498.20 2392
8499.07 2420
8499.94 2452
8500.81 2413
8501.68 2674
8502.55 2377
8503.42 2329
8504.29 2132
8505.16 2011
8506.03 2045
8506.90 2163
8507.77 2077
8508.64 1986
8509.51 2141
8510.38 2196
8511.25 2296
8512.13 2286
8513.00 2428
8513.87 2538
8514.74 2385
8515.61 2335
8516.48 2301
8517.35 2292
8518.22 2288
8519.09 2242
8519.97 2089
8520.84 2107
8521.71 2064
8522.58 2111
8523.45 2093
8524.32 2064
8525.19 2045
8526.07 2093
8526.94 1991
8527.81 2060
8528.68 1998
8529.55 2120
8530.43 2195
8531.30 2137
8532.17 2210
8533.04 2204
8533.91 2267
8534.79 2243
8535.66 2251
8536.53 2302
8537.40 2320
8538.27 2227
8539.15 2271
8540.02 2244
8540.89 2315
8541.76 2252
8542.64 2317
8543.51 2237
8544.38 2107
8545.25 2128
8546.13 2138
8547.00 1986
8547.87 1991
8548.74 2069
8549.62 2163
8550.49 2096
8551.36 2113
8552.24 2160
8553.11 2164
8553.98 2175
8554.86 2240
8555.73 2259
8556.60 2279
8557.48 2441
8558.35 2573
8559.22 2537
8560.10 2643
8560.97 2513
8561.84 2350
8562.72 2221
8563.59 2178
8564.46 2179
8565.34 1907
8566.21 1821
8567.08 1794
8567.96 1831
8568.83 1734
8569.71 1755
8570.58 1706
8571.45 1753
8572.33 1752
8573.20 1643
8574.08 1729
8574.95 1773
8575.82 1788
8576.70 1784
8577.57 1627
8578.45 1672
8579.32 1723
8580.20 1644
8581.07 1573
8581.94 1577
8582.82 1551
8583.69 1568
8584.57 1644
8585.44 1655
8586.32 1585
8587.19 1583
8588.07 1676
8588.94 1653
8589.82 1562
8590.69 1557
8591.57 1634
8592.44 1529
8593.32 1524
8594.19 1596
8595.07 1609
8595.94 1532
8596.82 1612
8597.69 1561
8598.57 1532
8599.44 1560
8600.32 1558
8601.19 1513
8602.07 1445
8602.95 1428
8603.82 1531
8604.70 1579
8605.57 1513
8606.45 1462
8607.32 1515
8608.20 1597
8609.08 1468
8609.95 1409
8610.83 1517
8611.70 1524
8612.58 1463
8613.46 1438
8614.33 1550
8615.21 1507
8616.08 1567
8616.96 1485
8617.84 1471
8618.71 1548
8619.59 1557
8620.47 1467
8621.34 1480
8622.22 1521
8623.10 1416
8623.97 1411
8624.85 1577
8625.73 1589
8626.60 1539
8627.48 1485
8628.36 1489
8629.23 1537
8630.11 1499
8630.99 1637
8631.87 1566
8632.74 1518
8633.62 1612
8634.50 1563
8635.37 1419
8636.25 1484
8637.13 1504
8638.01 1526
8638.88 1601
8639.76 1542
8640.64 1499
8641.52 1494
8642.39 1553
8643.27 1590
8644.15 1505
8645.03 1527
8645.90 1563
8646.78 1589
8647.66 1597
8648.54 1660
8649.42 1732
8650.29 1684
8651.17 1622
8652.05 1632
8652.93 1649
8653.81 1740
8654.68 1685
8655.56 1757
8656.44 1808
8657.32 1798
8658.20 1807
8659.08 1732
8659.95 1569
8660.83 1746
8661.71 1685
8662.59 1736
8663.47 1576
8664.35 1706
8665.23 1581
8666.10 1552
8666.98 1724
8667.86 1741
8668.74 1637
8669.62 1727
8670.50 1800
8671.38 1774
8672.26 1723
8673.14 1761
8674.02 1794
8674.90 1833
8675.77 1869
8676.65 1845
8677.53 1825
8678.41 1942
8679.29 2062
8680.17 2084
8681.05 2026
8681.93 2035
8682.81 2109
8683.69 2016
8684.57 1997
8685.45 1966
8686.33 1921
8687.21 1979
8688.09 1923
8688.97 1967
8689.85 1878
8690.73 1968
8691.61 1981
8692.49 2160
8693.37 2483
8694.25 2917
8695.13 3260
8696.01 3762
8696.89 4215
8697.77 4211
8698.65 4276
8699.53 4087
8700.41 3715
8701.29 3475
8702.17 3122
8703.05 2825
8703.94 2518
8704.82 2124
8705.70 2084
8706.58 1967
8707.46 1787
8708.34 1730
8709.22 1555
8710.10 1623
8710.98 1652
8711.86 1617
8712.75 1525
8713.63 1469
8714.51 1631
8715.39 1590
8716.27 1456
8717.15 1433
8718.03 1449
8718.91 1373
8719.80 1380
8720.68 1451
8721.56 1489
8722.44 1420
8723.32 1458
8724.20 1491
8725.09 1485
8725.97 1453
8726.85 1457
8727.73 1487
8728.61 1495
8729.50 1590
8730.38 1572
8731.26 1520
8732.14 1606
8733.02 1606
8733.91 1648
8734.79 1669
8735.67 1706
8736.55 1733
8737.44 1631
8738.32 1567
8739.20 1555
8740.08 1600
8740.97 1604
8741.85 1445
8742.73 1402
8743.61 1459
8744.50 1381
8745.38 1323
8746.26 1452
8747.15 1345
8748.03 1321
8748.91 1310
8749.79 1440
8750.68 1325
8751.56 1320
8752.44 1451
8753.33 1479
8754.21 1429
8755.09 1427
8755.98 1383
8756.86 1399
8757.74 1528
8758.63 1486
8759.51 1582
8760.39 1671
8761.28 1576
8762.16 1499
8763.05 1631
8763.93 1645
8764.81 1667
8765.70 1685
8766.58 1624
8767.46 1669
8768.35 1593
8769.23 1573
8770.12 1675
8771.00 1733
8771.89 1755
8772.77 1687
8773.65 1619
8774.54 1569
8775.42 1589
8776.31 1566
8777.19 1674
8778.08 1645
8778.96 1579
8779.84 1542
8780.73 1542
8781.61 1608
8782.50 1550
8783.38 1461
8784.27 1412
8785.15 1390
8786.04 1429
8786.92 1456
8787.81 1494
8788.69 1439
8789.58 1442
8790.46 1398
8791.35 1449
8792.23 1477
8793.12 1534
8794.00 1410
8794.89 1390
8795.77 1402
8796.66 1425
8797.55 1439
8798.43 1456
8799.32 1419
8800.20 1340
8801.09 1383
8801.97 1416
8802.86 1453
8803.74 1417
8804.63 1327
8805.52 1311
8806.40 1332
8807.29 1310
8808.17 1325
8809.06 1388
8809.95 1404
8810.83 1411
8811.72 1352
8812.60 1413
8813.49 1389
8814.38 1415
8815.26 1353
8816.15 1299
8817.04 1295
8817.92 1308
8818.81 1341
8819.70 1296
8820.58 1317
8821.47 1375
8822.36 1270
8823.24 1302
8824.13 1315
8825.02 1303
8825.90 1319
8826.79 1288
8827.68 1344
8828.56 1256
8829.45 1310
8830.34 1304
8831.23 1327
8832.11 1271
8833.00 1239
8833.89 1197
8834.77 1218
8835.66 1201
8836.55 1181
8837.44 1237
8838.32 1180
8839.21 1170
8840.10 1229
8840.99 1212
8841.88 1228
8842.76 1218
8843.65 1234
8844.54 1170
8845.43 1238
8846.31 1242
8847.20 1174
8848.09 1202
8848.98 1270
8849.87 1264
8850.75 1284
8851.64 1308
8852.53 1291
8853.42 1145
8854.31 1107
8855.20 1050
8856.08 1138
8856.97 1091
8857.86 1160
8858.75 1047
8859.64 1016
8860.53 1060
8861.42 1112
8862.30 1148
8863.19 1117
8864.08 1027
8864.97 1103
8865.86 1075
8866.75 1088
8867.64 1003
8868.53 1073
8869.42 1094
8870.30 1035
8871.19 1078
8872.08 1102
8872.97 1055
8873.86 960
8874.75 954
8875.64 1056
8876.53 1085
8877.42 1024
8878.31 956
8879.20 1004
8880.09 931
8880.98 992
8881.87 1045
8882.76 1036
8883.65 991
8884.54 973
8885.43 985
8886.32 971
8887.21 996
8888.10 1042
8888.99 907
8889.88 978
8890.77 965
8891.66 958
8892.55 981
8893.44 958
8894.33 936
8895.22 908
8896.11 954
8897.00 1055
8897.89 897
8898.78 966
8899.67 972
8900.56 895
8901.45 920
8902.34 938
8903.23 914
8904.12 956
8905.02 943
8905.91 902
8906.80 945
8907.69 934
8908.58 865
8909.47 850
8910.36 876
8911.25 1000
8912.14 981
8913.04 898
8913.93 867
8914.82 855
8915.71 915
8916.60 988
8917.49 885
8918.38 953
8919.28 904
8920.17 893
8921.06 869
8921.95 888
8922.84 919
8923.73 850
8924.63 825
8925.52 881
8926.41 814
8927.30 868
8928.19 895
8929.09 891
8929.98 951
8930.87 939
8931.76 856
8932.65 858
8933.55 875
8934.44 849
8935.33 855
8936.22 861
8937.12 894
8938.01 860
8938.90 812
8939.79 865
8940.69 752
8941.58 739
8942.47 794
8943.37 801
8944.26 828
8945.15 857
8946.04 906
8946.94 825
8947.83 813
8948.72 843
8949.62 812
8950.51 828
8951.40 837
8952.30 852
8953.19 856
8954.08 800
8954.98 747
8955.87 794
8956.76 780
8957.66 836
8958.55 840
8959.44 780
8960.34 766
8961.23 781
8962.12 828
8963.02 795
8963.91 725
8964.81 729
8965.70 785
8966.59 798
8967.49 817
8968.38 827
8969.28 862
8970.17 826
8971.06 835
8971.96 783
8972.85 798
8973.75 854
8974.64 843
8975.54 766
8976.43 816
8977.32 709
8978.22 782
8979.11 803
8980.01 769
8980.90 745
8981.80 745
8982.69 749
8983.59 803
8984.48 758
8985.38 791
8986.27 797
8987.17 722
8988.06 749
8988.96 754
8989.85 744
8990.75 721
8991.64 803
8992.54 775
8993.43 726
8994.33 762
8995.22 811
8996.12 762
8997.01 756
8997.91 742
8998.81 757
8999.70 759
9000.60 776
9001.49 735
9002.39 692
9003.28 739
9004.18 747
9005.08 806
9005.97 754
9006.87 709
9007.76 734
9008.66 704
9009.56 693
9010.45 680
9011.35 682
9012.24 695
9013.14 687
9014.04 631
9014.93 721
9015.83 780
9016.73 768
9017.62 724
9018.52 714
9019.42 783
9020.31 709
9021.21 684
9022.11 704
9023.00 672
9023.90 737
9024.80 708
9025.69 641
9026.59 696
9027.49 737
9028.38 714
9029.28 704
9030.18 684
9031.08 706
9031.97 676
9032.87 642
9033.77 670
9034.66 737
9035.56 753
9036.46 705
9037.36 714
9038.25 784
9039.15 750
9040.05 786
9040.95 740
9041.85 599
9042.74 646
9043.64 700
9044.54 757
9045.44 712
9046.33 766
9047.23 722
9048.13 635
9049.03 689
9049.93 723
9050.82 773
9051.72 743
9052.62 686
9053.52 675
9054.42 718
9055.32 651
9056.21 722
9057.11 684
9058.01 660
9058.91 703
9059.81 726
9060.71 727
9061.61 676
9062.50 693
9063.40 726
9064.30 714
9065.20 698
9066.10 689
9067.00 703
9067.90 644
9068.80 660
9069.70 763
9070.60 771
9071.49 698
9072.39 664
9073.29 671
9074.19 707
9075.09 643
9075.99 678
9076.89 715
9077.79 690
9078.69 695
9079.59 730
9080.49 680
9081.39 639
9082.29 663
9083.19 769
9084.09 756
9084.99 734
9085.89 668
9086.79 674
9087.69 744
9088.59 695
9089.49 723
9090.39 744
9091.29 794
9092.19 687
9093.09 688
9093.99 740
9094.89 786
9095.79 726
9096.69 695
9097.59 727
9098.49 744
9099.39 717
9100.29 700
9101.19 692
9102.09 665
9102.99 761
9103.90 748
9104.80 783
9105.70 700
9106.60 680
9107.50 749
9108.40 688
9109.30 705
9110.20 755
9111.10 677
9112.00 694
9112.91 652
9113.81 668
9114.71 691
9115.61 669
9116.51 720
9117.41 643
9118.31 623
9119.22 691
9120.12 719
9121.02 704
9121.92 668
9122.82 690
9123.72 702
9124.63 693
9125.53 733
9126.43 674
9127.33 678
9128.23 643
9129.14 594
9130.04 665
9130.94 690
9131.84 638
9132.74 706
9133.65 716
9134.55 725
9135.45 668
9136.35 705
9137.26 702
9138.16 671
9139.06 616
9139.96 728
9140.87 736
9141.77 751
9142.67 666
9143.57 660
9144.48 679
9145.38 649
9146.28 682
9147.19 705
9148.09 722
9148.99 618
9149.90 644
9150.80 751
9151.70 706
9152.60 635
9153.51 634
9154.41 659
9155.31 658
9156.22 696
9157.12 727
9158.02 675
9158.93 692
9159.83 738
9160.74 642
9161.64 617
9162.54 690
9163.45 745
9164.35 681
9165.25 677
9166.16 697
9167.06 679
9167.97 673
9168.87 702
9169.77 691
9170.68 641
9171.58 674
9172.49 681
9173.39 722
9174.30 668
9175.20 712
9176.10 697
9177.01 692
9177.91 690
9178.82 631
9179.72 656
9180.63 788
9181.53 698
9182.44 594
9183.34 644
9184.25 726
9185.15 739
9186.05 657
9186.96 696
9187.86 728
9188.77 686
9189.67 680
9190.58 670
9191.48 675
9192.39 659
9193.30 711
9194.20 746
9195.11 737
9196.01 660
9196.92 669
9197.82 693
9198.73 715
9199.63 654
9200.54 676
9201.44 692
9202.35 678
9203.26 729
9204.16 784
9205.07 775
9205.97 784
9206.88 809
9207.78 781
9208.69 731
9209.60 717
9210.50 696
9211.41 695
9212.32 703
9213.22 662
9214.13 669
9215.03 749
9215.94 726
9216.85 708
9217.75 734
9218.66 732
9219.57 695
9220.47 624
9221.38 648
9222.29 694
9223.19 726
9224.10 721
9225.01 754
9225.91 688
9226.82 753
9227.73 734
9228.63 687
9229.54 675
9230.45 683
9231.36 630
9232.26 643
9233.17 662
9234.08 703
9234.98 671
9235.89 732
9236.80 723
9237.71 688
9238.61 594
9239.52 636
9240.43 666
9241.34 699
9242.24 688
9243.15 642
9244.06 674
9244.97 658
9245.87 616
9246.78 652
9247.69 688
9248.60 652
9249.51 638
9250.41 744
9251.32 711
9252.23 672
9253.14 721
9254.05 620
9254.96 656
9255.86 637
9256.77 699
9257.68 663
9258.59 670
9259.50 690
9260.41 706
9261.31 729
9262.22 695
9263.13 655
9264.04 640
9264.95 660
9265.86 605
9266.77 626
9267.68 661
9268.58 678
9269.49 657
9270.40 646
9271.31 610
9272.22 667
9273.13 709
9274.04 675
9274.95 655
9275.86 705
9276.77 685
9277.68 701
9278.59 728
9279.50 718
9280.40 698
9281.31 631
9282.22 672
9283.13 708
9284.04 662
9284.95 647
9285.86 656
9286.77 584
9287.68 707
9288.59 758
9289.50 754
9290.41 714
9291.32 639
9292.23 692
9293.14 643
9294.05 693
9294.96 681
9295.87 680
9296.78 651
9297.69 715
9298.60 751
9299.52 655
9300.43 626
9301.34 712
9302.25 705
9303.16 676
9304.07 706
9304.98 713
9305.89 760
9306.80 730
9307.71 668
9308.62 742
9309.53 803
9310.44 802
9311.36 791
9312.27 751
9313.18 768
9314.09 802
9315.00 798
9315.91 869
9316.82 859
9317.73 857
9318.64 787
9319.56 796
9320.47 759
9321.38 738
9322.29 756
9323.20 779
9324.11 751
9325.03 824
9325.94 698
9326.85 710
9327.76 705
9328.67 664
9329.59 770
9330.50 742
9331.41 717
9332.32 715
9333.23 719
9334.15 780
9335.06 725
9335.97 795
9336.88 718
9337.79 685
9338.71 737
9339.62 697
9340.53 765
9341.44 744
9342.36 780
9343.27 802
9344.18 797
9345.09 743
9346.01 751
9346.92 793
9347.83 827
9348.75 797
9349.66 788
9350.57 795
9351.48 747
9352.40 765
9353.31 731
9354.22 755
9355.14 701
9356.05 737
9356.96 745
9357.88 735
9358.79 759
9359.70 712
9360.62 746
9361.53 806
9362.44 715
9363.36 774
9364.27 697
9365.19 703
9366.10 683
9367.01 711
9367.93 742
9368.84 747
9369.75 726
9370.67 714
9371.58 716
9372.50 709
9373.41 773
9374.32 836
9375.24 729
9376.15 753
9377.07 763
9377.98 746
9378.90 800
9379.81 760
9380.72 743
9381.64 766
9382.55 788
9383.47 765
9384.38 781
9385.30 800
9386.21 801
9387.13 761
9388.04 798
9388.96 740
9389.87 761
9390.79 802
9391.70 861
9392.62 865
9393.53 859
9394.45 840
9395.36 796
9396.28 845
9397.19 883
9398.11 860
9399.02 939
9399.94 802
9400.85 900
9401.77 919
9402.68 886
9403.60 900
9404.52 853
9405.43 811
9406.35 819
9407.26 839
9408.18 864
9409.09 813
9410.01 816
9410.93 849
9411.84 850
9412.76 773
9413.67 792
9414.59 798
9415.51 874
9416.42 871
9417.34 850
9418.26 835
9419.17 821
9420.09 784
9421.00 763
9421.92 806
9422.84 844
9423.75 826
9424.67 843
9425.59 816
9426.50 844
9427.42 798
9428.34 902
9429.25 836
9430.17 818
9431.09 815
9432.00 846
9432.92 857
9433.84 789
9434.76 808
9435.67 803
9436.59 832
9437.51 846
9438.42 813
9439.34 862
9440.26 927
9441.18 851
9442.09 843
9443.01 808
9443.93 829
9444.85 894
9445.76 901
9446.68 935
9447.60 859
9448.52 840
9449.43 883
9450.35 902
9451.27 894
9452.19 830
9453.11 862
9454.02 840
9454.94 929
9455.86 1160
9456.78 1132
9457.70 1229
9458.62 1268
9459.53 1176
9460.45 1148
9461.37 1234
9462.29 1106
9463.21 1063
9464.13 1037
9465.04 957
9465.96 934
9466.88 933
9467.80 909
9468.72 883
9469.64 885
9470.56 880
9471.48 873
9472.39 824
9473.31 839
9474.23 908
9475.15 930
9476.07 837
9476.99 862
9477.91 911
9478.83 874
9479.75 811
9480.67 860
9481.59 859
9482.51 882
9483.42 893
9484.34 885
9485.26 969
9486.18 944
9487.10 920
9488.02 986
9488.94 963
9489.86 944
9490.78 1016
9491.70 962
9492.62 970
9493.54 947
9494.46 899
9495.38 892
9496.30 880
9497.22 899
9498.14 883
9499.06 907
9499.98 949
9500.90 896
9501.82 832
9502.74 922
9503.66 831
9504.58 864
9505.50 826
9506.43 829
9507.35 879
9508.27 860
9509.19 855
9510.11 865
9511.03 833
9511.95 818
9512.87 887
9513.79 907
9514.71 899
9515.63 835
9516.55 851
9517.48 895
9518.40 859
9519.32 838
9520.24 859
9521.16 871
9522.08 865
9523.00 852
9523.92 877
9524.85 872
9525.77 897
9526.69 858
9527.61 861
9528.53 830
9529.45 915
9530.38 915
9531.30 912
9532.22 862
9533.14 891
9534.06 921
9534.98 927
9535.91 1059
9536.83 975
9537.75 923
9538.67 952
9539.60 960
9540.52 1019
9541.44 970
9542.36 983
9543.28 917
9544.21 919
9545.13 974
9546.05 896
9546.97 818
9547.90 894
9548.82 854
9549.74 864
9550.66 923
9551.59 912
9552.51 855
9553.43 828
9554.36 827
9555.28 798
9556.20 865
9557.13 914
9558.05 876
9558.97 873
9559.89 984
9560.82 864
9561.74 842
9562.66 845
9563.59 841
9564.51 838
9565.43 908
9566.36 940
9567.28 767
9568.20 798
9569.13 862
9570.05 918
9570.98 847
9571.90 869
9572.82 870
9573.75 918
9574.67 919
9575.60 873
9576.52 873
9577.44 842
9578.37 816
9579.29 827
9580.22 891
9581.14 905
9582.06 843
9582.99 822
9583.91 832
9584.84 882
9585.76 889
9586.69 832
9587.61 866
9588.53 855
9589.46 865
9590.38 893
9591.31 866
9592.23 883
9593.16 905
9594.08 871
9595.01 883
9595.93 901
9596.86 852
9597.78 910
9598.71 833
9599.63 864
9600.56 815
9601.48 933
9602.41 949
9603.33 900
9604.26 861
9605.18 903
9606.11 955
9607.03 930
9607.96 874
9608.89 910
9609.81 953
9610.74 947
9611.66 929
9612.59 922
9613.51 918
9614.44 880
9615.37 886
9616.29 850
9617.22 843
9618.14 961
9619.07 953
9620.00 986
9620.92 973
9621.85 962
9622.77 983
9623.70 988
9624.63 1066
9625.55 1043
9626.48 1001
9627.41 1028
9628.33 1007
9629.26 983
9630.19 1060
9631.11 987
9632.04 1002
9632.97 984
9633.89 1014
9634.82 1128
9635.75 1139
9636.67 1176
9637.60 1152
9638.53 1113
9639.45 1092
9640.38 1171
9641.31 1148
9642.23 1186
9643.16 1141
9644.09 1204
9645.02 1199
9645.94 1191
9646.87 1279
9647.80 1266
9648.73 1225
9649.65 1279
9650.58 1406
9651.51 1468
9652.44 1473
9653.36 1505
9654.29 1548
9655.22 1565
9656.15 1544
9657.08 1497
9658.00 1483
9658.93 1558
9659.86 1446
9660.79 1375
9661.72 1371
9662.64 1331
9663.57 1234
9664.50 1194
9665.43 1238
9666.36 1250
9667.28 1325
9668.21 1307
9669.14 1290
9670.07 1278
9671.00 1255
9671.93 1301
9672.86 1318
9673.78 1345
9674.71 1285
9675.64 1318
9676.57 1309
9677.50 1338
9678.43 1297
9679.36 1298
9680.29 1287
9681.21 1339
9682.14 1376
9683.07 1371
9684.00 1320
9684.93 1472
9685.86 1527
9686.79 1478
9687.72 1446
9688.65 1476
9689.58 1531
9690.51 1499
9691.44 1487
9692.37 1534
9693.30 1566
9694.23 1525
9695.16 1517
9696.09 1581
9697.02 1629
9697.94 1640
9698.87 1646
9699.80 1594
9700.73 1627
9701.66 1752
9702.59 1788
9703.52 1818
9704.45 1929
9705.39 1887
9706.32 1819
9707.25 1800
9708.18 1748
9709.11 1701
9710.04 1671
9710.97 1578
9711.90 1581
9712.83 1477
9713.76 1411
9714.69 1381
9715.62 1414
9716.55 1336
9717.48 1299
9718.41 1403
9719.34 1362
9720.27 1338
9721.21 1322
9722.14 1295
9723.07 1347
9724.00 1435
9724.93 1359
9725.86 1210
9726.79 1328
9727.72 1282
9728.65 1277
9729.59 1220
9730.52 1236
9731.45 1328
9732.38 1301
9733.31 1264
9734.24 1239
9735.17 1194
9736.11 1323
9737.04 1257
9737.97 1263
9738.90 1251
9739.83 1185
9740.77 1287
9741.70 1284
9742.63 1227
9743.56 1277
9744.49 1262
9745.43 1319
9746.36 1351
9747.29 1240
9748.22 1163
9749.15 1173
9750.09 1078
9751.02 1190
9751.95 1258
9752.88 1217
9753.82 1242
9754.75 1245
9755.68 1298
9756.61 1302
9757.55 1236
9758.48 1226
9759.41 1132
9760.35 1133
9761.28 1138
9762.21 1176
9763.14 1292
9764.08 1247
9765.01 1274
9765.94 1288
9766.88 1154
9767.81 1258
9768.74 1220
9769.68 1252
9770.61 1246
9771.54 1228
9772.48 1217
9773.41 1201
9774.34 1220
9775.28 1163
9776.21 1206
9777.14 1169
9778.08 1169
9779.01 1208
9779.94 1240
9780.88 1290
9781.81 1298
9782.75 1316
9783.68 1413
9784.61 1478
9785.55 1407
9786.48 1390
9787.42 1423
9788.35 1435
9789.28 1427
9790.22 1415
9791.15 1390
9792.09 1322
9793.02 1348
9793.96 1291
9794.89 1259
9795.83 1216
9796.76 1252
9797.69 1153
9798.63 1190
9799.56 1210
9800.50 1252
9801.43 1256
9802.37 1357
9803.30 1305
9804.24 1297
9805.17 1333
9806.11 1355
9807.04 1262
9807.98 1289
9808.91 1245
9809.85 1192
9810.78 1184
9811.72 1139
9812.65 1026
9813.59 1132
9814.53 1103
9815.46 1017
9816.40 1083
9817.33 1026
9818.27 1038
9819.20 1072
9820.14 1088
9821.07 1065
9822.01 1047
9822.95 1053
9823.88 967
9824.82 934
9825.75 1066
9826.69 1002
9827.63 1059
9828.56 940
9829.50 943
9830.43 940
9831.37 990
9832.31 1007
9833.24 1016
9834.18 1042
9835.12 1020
9836.05 987
9836.99 984
9837.93 1006
9838.86 985
9839.80 1087
9840.73 1005
9841.67 974
9842.61 1035
9843.55 1067
9844.48 1050
9845.42 975
9846.36 973
9847.29 1001
9848.23 1079
9849.17 1054
9850.10 992
9851.04 1010
9851.98 1012
9852.92 981
9853.85 1077
9854.79 993
9855.73 1013
9856.67 1019
9857.60 993
9858.54 1020
9859.48 1050
9860.42 1049
9861.35 1038
9862.29 999
9863.23 1001
9864.17 990
9865.10 993
9866.04 1016
9866.98 972
9867.92 961
9868.86 1052
9869.79 1122
9870.73 1010
9871.67 1002
9872.61 1014
9873.55 1067
9874.48 1073
9875.42 992
9876.36 1027
9877.30 1091
9878.24 1045
9879.18 1060
9880.12 1054
9881.05 1072
9881.99 1004
9882.93 1062
9883.87 1056
9884.81 993
9885.75 1073
9886.69 1123
9887.63 1066
9888.56 1104
9889.50 1005
9890.44 1043
9891.38 1045
9892.32 1059
9893.26 1091
9894.20 1041
9895.14 1068
9896.08 1067
9897.02 1056
9897.96 1063
9898.90 999
9899.84 1004
9900.77 1029
9901.71 1038
9902.65 1065
9903.59 998
9904.53 1013
9905.47 1082
9906.41 1087
9907.35 1123
9908.29 989
9909.23 1053
9910.17 1083
9911.11 1034
9912.05 1009
9912.99 995
9913.93 1124
9914.87 1141
9915.81 1148
9916.75 1060
9917.69 1148
9918.63 1107
9919.57 1069
9920.52 1052
9921.46 1081
9922.40 1124
9923.34 1113
9924.28 1144
9925.22 1171
9926.16 1200
9927.10 1240
9928.04 1271
9928.98 1492
9929.92 1672
9930.86 2016
9931.80 2105
9932.75 2178
9933.69 2338
9934.63 2331
9935.57 2055
9936.51 1905
9937.45 1735
9938.39 1544
9939.33 1369
9940.28 1329
9941.22 1196
9942.16 1178
9943.10 1106
9944.04 1090
9944.98 1143
9945.92 1153
9946.87 1122
9947.81 1211
9948.75 1265
9949.69 1206
9950.63 1202
9951.58 1199
9952.52 1118
9953.46 1115
9954.40 1056
9955.34 1096
9956.29 1072
9957.23 1015
9958.17 1000
9959.11 1028
9960.06 1005
9961.00 1031
9961.94 1035
9962.88 1093
9963.83 1088
9964.77 1019
9965.71 1121
9966.65 1061
9967.60 1018
9968.54 1036
9969.48 1074
9970.42 1096
9971.37 1124
9972.31 1044
9973.25 1014
9974.20 1052
9975.14 1043
9976.08 1069
9977.03 1020
9977.97 1019
9978.91 1029
9979.86 1069
9980.80 973
9981.74 959
9982.69 972
9983.63 964
9984.57 915
9985.52 991
9986.46 943
9987.40 971
9988.35 933
9989.29 930
9990.23 907
9991.18 871
9992.12 914
9993.07 885
9994.01 932
9994.95 927
9995.90 902
9996.84 875
9997.79 921
9998.73 912
9999.67 948
10000.62 935
10001.56 912
10002.51 845
10003.45 861
10004.40 947
10005.34 965
10006.29 912
10007.23 936
10008.17 902
10009.12 963
10010.06 879
10011.01 951
10011.95 934
10012.90 962
10013.84 922
10014.79 930
10015.73 930
10016.68 872
10017.62 882
10018.57 853
10019.51 934
10020.46 876
10021.40 907
10022.35 885
10023.29 937
10024.24 917
10025.19 915
10026.13 916
10027.08 884
10028.02 899
10028.97 838
10029.91 897
10030.86 870
10031.80 786
10032.75 810
10033.70 825
10034.64 842
10035.59 889
10036.53 838
10037.48 830
10038.43 831
10039.37 883
10040.32 814
10041.26 794
10042.21 834
10043.16 802
10044.10 812
10045.05 833
10046.00 845
10046.94 807
10047.89 865
10048.84 804
10049.78 755
10050.73 809
10051.68 745
10052.62 750
10053.57 782
10054.52 779
10055.46 760
10056.41 681
10057.36 779
10058.30 762
10059.25 765
10060.20 721
10061.15 784
10062.09 837
10063.04 798
10063.99 714
10064.93 753
10065.88 796
10066.83 795
10067.78 753
10068.72 747
10069.67 742
10070.62 720
10071.57 773
10072.51 702
10073.46 693
10074.41 744
10075.36 776
10076.31 749
10077.25 766
10078.20 770
10079.15 796
10080.10 817
10081.05 749
10081.99 834
10082.94 731
10083.89 797
10084.84 763
10085.79 702
10086.74 752
10087.68 726
10088.63 759
10089.58 724
10090.53 634
10091.48 670
10092.43 773
10093.37 768
10094.32 664
10095.27 719
10096.22 671
10097.17 748
10098.12 770
10099.07 717
10100.02 728
10100.97 713
10101.91 759
10102.86 728
10103.81 705
10104.76 721
10105.71 812
10106.66 733
10107.61 661
10108.56 667
10109.51 703
10110.46 695
10111.41 688
10112.36 708
10113.31 644
10114.26 741
10115.21 677
10116.16 659
10117.11 695
10118.06 687
10119.01 680
10119.96 701
10120.91 633
10121.86 682
10122.81 683
10123.76 690
10124.71 659
10125.66 651
10126.61 697
10127.56 644
10128.51 644
10129.46 692
10130.41 667
10131.36 665
10132.31 655
10133.26 703
10134.21 646
10135.16 611
10136.11 656
10137.06 666
10138.01 712
10138.96 742
10139.91 695
10140.86 590
10141.82 668
10142.77 699
10143.72 639
10144.67 667
10145.62 649
10146.57 628
10147.52 679
10148.47 627
10149.42 679
10150.38 652
10151.33 645
10152.28 623
10153.23 658
10154.18 669
10155.13 702
10156.09 686
10157.04 683
10157.99 632
10158.94 620
10159.89 611
10160.84 665
10161.80 666
10162.75 651
10163.70 660
10164.65 703
10165.60 708
10166.56 686
10167.51 724
10168.46 677
10169.41 647
10170.36 672
10171.32 664
10172.27 656
10173.22 692
10174.17 701
10175.13 693
10176.08 697
10177.03 732
10177.98 720
10178.94 719
10179.89 685
10180.84 706
10181.80 685
10182.75 710
10183.70 713
10184.65 736
10185.61 695
10186.56 779
10187.51 783
10188.47 799
10189.42 792
10190.37 753
10191.33 721
10192.28 756
10193.23 715
10194.19 749
10195.14 799
10196.09 740
10197.05 694
10198.00 803
10198.95 812
10199.91 737
10200.86 779
10201.82 808
10202.77 783
10203.72 801
10204.68 782
10205.63 803
10206.58 829
10207.54 772
10208.49 801
10209.45 877
10210.40 902
10211.36 900
10212.31 898
10213.26 922
10214.22 909
10215.17 925
10216.13 931
10217.08 841
10218.04 798
10218.99 839
10219.94 836
10220.90 750
10221.85 681
10222.81 717
10223.76 748
10224.72 738
10225.67 689
10226.63 751
10227.58 790
10228.54 809
10229.49 706
10230.45 725
10231.40 724
10232.36 703
10233.31 754
10234.27 738
10235.22 698
10236.18 700
10237.14 674
10238.09 716
10239.05 715
10240.00 741
10240.96 793
10241.91 833
10242.87 862
10243.82 737
10244.78 702
10245.74 708
10246.69 705
10247.65 747
10248.60 779
10249.56 751
10250.52 735
10251.47 725
10252.43 727
10253.38 724
10254.34 702
10255.30 664
10256.25 650
10257.21 673
10258.17 760
10259.12 705
10260.08 658
10261.04 687
10261.99 646
10262.95 684
10263.91 726
10264.86 753
10265.82 666
10266.78 630
10267.73 634
10268.69 687
10269.65 678
10270.60 685
10271.56 664
10272.52 731
10273.47 700
10274.43 657
10275.39 622
10276.35 664
10277.30 658
10278.26 660
10279.22 619
10280.18 653
10281.13 671
10282.09 625
10283.05 614
10284.01 613
10284.96 637
10285.92 626
10286.88 556
10287.84 617
10288.79 648
10289.75 541
10290.71 605
10291.67 612
10292.63 657
10293.58 628
10294.54 618
10295.50 641
10296.46 642
10297.42 600
10298.38 699
10299.33 686
10300.29 648
10301.25 624
10302.21 611
10303.17 635
10304.13 664
10305.08 681
10306.04 638
10307.00 600
10307.96 627
10308.92 613
10309.88 583
10310.84 629
10311.80 600
10312.75 628
10313.71 643
10314.67 622
10315.63 552
10316.59 582
10317.55 606
10318.51 630
10319.47 656
10320.43 572
10321.39 564
10322.35 578
10323.31 598
10324.27 597
10325.23 609
10326.18 634
10327.14 573
10328.10 563
10329.06 596
10330.02 542
10330.98 612
10331.94 632
10332.90 590
10333.86 575
10334.82 596
10335.78 619
10336.74 596
10337.70 614
10338.66 527
10339.62 589
10340.58 565
10341.54 570
10342.50 539
10343.46 578
10344.43 526
10345.39 547
10346.35 564
10347.31 541
10348.27 580
10349.23 547
10350.19 539
10351.15 611
10352.11 609
10353.07 562
10354.03 570
10354.99 617
10355.95 556
10356.91 552
10357.88 590
10358.84 621
10359.80 627
10360.76 587
10361.72 571
10362.68 607
10363.64 562
10364.60 569
10365.57 550
10366.53 504
10367.49 518
10368.45 567
10369.41 588
10370.37 594
10371.34 613
10372.30 563
10373.26 614
10374.22 548
10375.18 599
10376.14 602
10377.11 570
10378.07 575
10379.03 592
10379.99 581
10380.95 528
10381.92 560
10382.88 499
10383.84 518
10384.80 555
10385.77 550
10386.73 545
10387.69 525
10388.65 534
10389.62 570
10390.58 596
10391.54 568
10392.50 583
10393.47 544
10394.43 566
10395.39 579
10396.35 580
10397.32 578
10398.28 558
10399.24 562
10400.21 537
10401.17 553
10402.13 570
10403.10 573
10404.06 509
10405.02 565
10405.99 626
10406.95 610
10407.91 591
10408.88 575
10409.84 589
10410.80 610
10411.77 618
10412.73 604
10413.69 562
10414.66 569
10415.62 581
10416.58 623
10417.55 586
10418.51 626
10419.48 647
10420.44 686
10421.40 680
10422.37 722
10423.33 788
10424.30 832
10425.26 819
10426.23 920
10427.19 907
10428.15 749
10429.12 781
10430.08 724
10431.05 701
10432.01 678
10432.98 683
10433.94 651
10434.91 555
10435.87 593
10436.83 599
10437.80 582
10438.76 602
10439.73 642
10440.69 561
10441.66 590
10442.62 621
10443.59 602
10444.55 596
10445.52 581
10446.48 526
10447.45 551
10448.41 508
10449.38 593
10450.35 537
10451.31 507
10452.28 591
10453.24 600
10454.21 588
10455.17 583
10456.14 590
10457.10 583
10458.07 620
10459.04 600
10460.00 576
10460.97 551
10461.93 592
10462.90 639
10463.87 586
10464.83 557
10465.80 515
10466.76 550
10467.73 593
10468.70 576
10469.66 524
10470.63 513
10471.59 530
10472.56 452
10473.53 491
10474.49 553
10475.46 554
10476.43 540
10477.39 548
10478.36 484
10479.33 535
10480.29 539
10481.26 548
10482.23 544
10483.19 566
10484.16 547
10485.13 470
10486.09 558
10487.06 548
10488.03 548
10489.00 575
10489.96 588
10490.93 554
10491.90 542
10492.87 517
10493.83 532
10494.80 517
10495.77 522
10496.73 511
10497.70 536
10498.67 539
10499.64 540
10500.61 561
10501.57 545
10502.54 574
10503.51 557
10504.48 555
10505.44 542
10506.41 524
10507.38 529
10508.35 523
10509.32 513
10510.28 574
10511.25 529
10512.22 511
10513.19 535
10514.16 580
10515.13 568
10516.09 613
10517.06 560
10518.03 566
10519.00 558
10519.97 528
10520.94 530
10521.91 549
10522.87 536
10523.84 517
10524.81 508
10525.78 560
10526.75 557
10527.72 556
10528.69 544
10529.66 504
10530.63 460
10531.59 563
10532.56 545
10533.53 520
10534.50 543
10535.47 508
10536.44 540
10537.41 557
10538.38 516
10539.35 496
10540.32 535
10541.29 484
10542.26 536
10543.23 545
10544.20 524
10545.17 512
10546.14 532
10547.11 520
10548.08 516
10549.05 498
10550.02 544
10550.99 550
10551.96 547
10552.93 511
10553.90 505
10554.87 529
10555.84 509
10556.81 562
10557.78 574
10558.75 564
10559.72 559
10560.69 606
10561.66 559
10562.63 579
10563.60 597
10564.57 628
10565.54 630
10566.51 640
10567.48 648
10568.45 643
10569.42 651
10570.40 638
10571.37 702
10572.34 631
10573.31 622
10574.28 597
10575.25 549
10576.22 483
10577.19 546
10578.16 507
10579.14 524
10580.11 550
10581.08 499
10582.05 486
10583.02 520
10583.99 566
10584.96 486
10585.94 475
10586.91 502
10587.88 536
10588.85 519
10589.82 506
10590.79 472
10591.77 523
10592.74 534
10593.71 543
10594.68 527
10595.65 517
10596.63 514
10597.60 556
10598.57 528
10599.54 514
10600.52 521
10601.49 576
10602.46 554
10603.43 506
10604.41 572
10605.38 525
10606.35 483
10607.32 528
10608.30 559
10609.27 496
10610.24 470
10611.21 511
10612.19 542
10613.16 512
10614.13 523
10615.11 567
10616.08 510
10617.05 502
10618.02 566
10619.00 487
10619.97 468
10620.94 505
10621.92 499
10622.89 507
10623.86 521
10624.84 565
10625.81 478
10626.78 467
10627.76 504
10628.73 480
10629.71 538
10630.68 557
10631.65 542
10632.63 537
10633.60 503
10634.57 493
10635.55 485
10636.52 533
10637.50 550
10638.47 545
10639.44 560
10640.42 507
10641.39 500
10642.37 519
10643.34 594
10644.31 580
10645.29 565
10646.26 542
10647.24 581
10648.21 508
10649.19 478
10650.16 558
10651.14 492
10652.11 497
10653.09 491
10654.06 454
10655.04 487
10656.01 488
10656.98 476
10657.96 459
10658.93 505
10659.91 521
10660.88 489
10661.86 462
10662.84 459
10663.81 502
10664.79 473
10665.76 499
10666.74 471
10667.71 484
10668.69 455
10669.66 543
10670.64 497
10671.61 475
10672.59 465
10673.56 470
10674.54 487
10675.52 469
10676.49 460
10677.47 468
10678.44 487
10679.42 465
10680.40 441
10681.37 413
10682.35 497
10683.32 491
10684.30 438
10685.28 454
10686.25 473
10687.23 489
10688.20 496
10689.18 447
10690.16 469
10691.13 474
10692.11 458
10693.09 501
10694.06 499
10695.04 519
10696.02 549
10696.99 432
10697.97 462
10698.95 459
10699.92 424
10700.90 431
10701.88 471
10702.85 486
10703.83 454
10704.81 489
10705.79 470
10706.76 456
10707.74 449
10708.72 486
10709.70 423
10710.67 393
10711.65 399
10712.63 418
10713.60 445
10714.58 440
10715.56 473
10716.54 460
10717.52 447
10718.49 433
10719.47 430
10720.45 432
10721.43 434
10722.40 446
10723.38 460
10724.36 444
10725.34 427
10726.32 475
10727.29 424
10728.27 397
10729.25 426
10730.23 471
10731.21 473
10732.19 425
10733.16 472
10734.14 461
10735.12 425
10736.10 430
10737.08 469
10738.06 471
10739.03 447
10740.01 469
10740.99 430
10741.97 394
10742.95 440
10743.93 477
10744.91 444
10745.89 448
10746.87 420
10747.84 444
10748.82 428
10749.80 480
10750.78 441
10751.76 421
10752.74 397
10753.72 489
10754.70 456
10755.68 423
10756.66 457
10757.64 430
10758.62 367
10759.60 432
10760.58 443
10761.56 440
10762.54 434
10763.52 441
10764.50 399
10765.48 414
10766.45 424
10767.43 435
10768.41 377
10769.39 458
10770.38 463
10771.36 403
10772.34 444
10773.32 477
10774.30 461
10775.28 457
10776.26 455
10777.24 501
10778.22 439
10779.20 435
10780.18 466
10781.16 442
10782.14 441
10783.12 418
10784.10 463
10785.08 486
10786.06 475
10787.04 499
10788.02 484
10789.00 402
10789.99 433
10790.97 382
10791.95 456
10792.93 485
10793.91 453
10794.89 451
10795.87 452
10796.85 448
10797.84 425
10798.82 477
10799.80 454
10800.78 415
10801.76 453
10802.74 477
10803.72 438
10804.71 420
10805.69 459
10806.67 449
10807.65 418
10808.63 397
10809.61 451
10810.60 449
10811.58 431
10812.56 438
10813.54 403
10814.52 447
10815.51 397
10816.49 474
10817.47 520
10818.45 480
10819.44 470
10820.42 433
10821.40 500
10822.38 436
10823.37 415
10824.35 405
10825.33 461
10826.31 466
10827.30 445
10828.28 464
10829.26 482
10830.24 428
10831.23 478
10832.21 462
10833.19 414
10834.18 427
10835.16 450
10836.14 465
10837.13 463
10838.11 441
10839.09 405
10840.07 462
10841.06 476
10842.04 450
10843.02 492
10844.01 470
10844.99 475
10845.98 481
10846.96 496
10847.94 486
10848.93 468
10849.91 421
10850.89 443
10851.88 478
10852.86 503
10853.84 505
10854.83 511
10855.81 456
10856.80 497
10857.78 509
10858.77 505
10859.75 478
10860.73 477
10861.72 518
10862.70 465
10863.69 464
10864.67 518
10865.66 524
10866.64 546
10867.62 513
10868.61 507
10869.59 475
10870.58 518
10871.56 546
10872.55 546
10873.53 525
10874.52 483
10875.50 512
10876.49 471
10877.47 502
10878.46 481
10879.44 529
10880.43 492
10881.41 532
10882.40 517
10883.38 512
10884.37 528
10885.35 542
10886.34 562
10887.32 567
10888.31 580
10889.29 463
10890.28 557
10891.27 580
10892.25 552
10893.24 599
10894.22 565
10895.21 592
10896.19 584
10897.18 532
10898.17 563
10899.15 583
10900.14 581
10901.12 593
10902.11 583
10903.10 581
10904.08 572
10905.07 579
10906.05 536
10907.04 613
10908.03 695
10909.01 632
10910.00 553
10910.99 610
10911.97 560
10912.96 577
10913.95 660
10914.93 671
10915.92 657
10916.91 595
10917.89 581
10918.88 561
10919.87 642
10920.85 673
10921.84 646
10922.83 576
10923.81 651
10924.80 640
10925.79 620
10926.78 657
10927.76 637
10928.75 662
10929.74 638
10930.73 620
10931.71 631
10932.70 591
10933.69 696
10934.68 683
10935.66 706
10936.65 664
10937.64 625
10938.63 638
10939.61 653
10940.60 689
10941.59 700
10942.58 678
10943.57 672
10944.55 625
10945.54 678
10946.53 720
10947.52 711
10948.51 741
10949.49 689
10950.48 748
10951.47 732
10952.46 678
10953.45 746
10954.44 769
10955.42 795
10956.41 765
10957.40 721
10958.39 801
10959.38 793
10960.37 888
10961.36 909
10962.34 927
10963.33 891
10964.32 840
10965.31 905
10966.30 911
10967.29 900
10968.28 967
10969.27 916
10970.26 816
10971.25 826
10972.24 856
10973.22 774
10974.21 766
10975.20 801
10976.19 817
10977.18 775
10978.17 780
10979.16 781
10980.15 843
10981.14 854
10982.13 812
10983.12 882
10984.11 870
10985.10 763
10986.09 855
10987.08 849
10988.07 808
10989.06 865
10990.05 837
10991.04 775
10992.03 830
10993.02 847
10994.01 795
10995.00 867
10995.99 815
10996.98 842
10997.97 936
10998.96 872
10999.95 947
11000.94 931
11001.93 1018
11002.92 1051
11003.92 1097
11004.91 1173
11005.90 1256
11006.89 1134
11007.88 1155
11008.87 1079
11009.86 1037
11010.85 1009
11011.84 920
11012.83 859
11013.82 817
11014.82 889
11015.81 861
11016.80 809
11017.79 778
11018.78 731
11019.77 793
11020.76 815
11021.76 775
11022.75 719
11023.74 723
11024.73 827
11025.72 749
11026.71 738
11027.70 826
11028.70 744
11029.69 750
11030.68 699
11031.67 672
11032.66 741
11033.66 728
11034.65 712
11035.64 762
11036.63 688
11037.62 653
11038.62 713
11039.61 693
11040.60 730
11041.59 833
11042.59 781
11043.58 758
11044.57 741
11045.56 689
11046.56 764
11047.55 729
11048.54 637
11049.53 641
11050.53 701
11051.52 688
11052.51 678
11053.51 685
11054.50 695
11055.49 679
11056.49 685
11057.48 671
11058.47 643
11059.46 680
11060.46 722
11061.45 715
11062.44 622
11063.44 626
11064.43 663
11065.42 631
11066.42 669
11067.41 662
11068.41 597
11069.40 623
11070.39 624
11071.39 606
11072.38 612
11073.37 606
11074.37 640
11075.36 615
11076.36 615
11077.35 625
11078.34 597
11079.34 638
11080.33 680
11081.33 622
11082.32 698
11083.31 643
11084.31 651
11085.30 659
11086.30 681
11087.29 651
11088.29 660
11089.28 625
11090.28 606
11091.27 657
11092.27 614
11093.26 556
11094.25 645
11095.25 617
11096.24 624
11097.24 612
11098.23 627
11099.23 604
11100.22 603
11101.22 617
11102.21 618
11103.21 620
11104.20 600
11105.20 599
11106.20 653
11107.19 674
11108.19 642
11109.18 601
11110.18 646
11111.17 642
11112.17 596
11113.16 607
11114.16 573
11115.15 619
11116.15 604
11117.15 606
11118.14 619
11119.14 631
11120.13 576
11121.13 612
11122.13 608
11123.12 639
11124.12 608
11125.11 639
11126.11 670
11127.11 626
11128.10 649
11129.10 660
11130.10 679
11131.09 669
11132.09 691
11133.09 664
11134.08 700
11135.08 676
11136.07 663
11137.07 668
11138.07 671
11139.07 630
11140.06 667
11141.06 625
11142.06 614
11143.05 679
11144.05 634
11145.05 661
11146.04 573
11147.04 564
11148.04 612
11149.04 572
11150.03 616
11151.03 590
11152.03 633
11153.02 629
11154.02 591
11155.02 618
11156.02 630
11157.01 606
11158.01 571
11159.01 610
11160.01 624
11161.01 591
11162.00 614
11163.00 601
11164.00 611
11165.00 555
11165.99 558
11166.99 574
11167.99 595
11168.99 581
11169.99 616
11170.99 555
11171.98 560
11172.98 533
11173.98 540
11174.98 590
11175.98 559
11176.98 575
11177.97 601
11178.97 574
11179.97 547
11180.97 575
11181.97 556
11182.97 570
11183.97 547
11184.96 579
11185.96 626
11186.96 600
11187.96 592
11188.96 543
11189.96 603
11190.96 573
11191.96 567
11192.96 594
11193.96 588
11194.96 574
11195.96 538
11196.95 520
11197.95 560
11198.95 562
11199.95 516
11200.95 539
11201.95 544
11202.95 509
11203.95 531
11204.95 574
11205.95 568
11206.95 527
11207.95 561
11208.95 534
11209.95 544
11210.95 538
11211.95 585
11212.95 576
11213.95 612
11214.95 574
11215.95 566
11216.95 587
11217.95 575
11218.95 591
11219.95 524
11220.95 583
11221.95 509
11222.95 503
11223.95 591
11224.95 585
11225.96 573
11226.96 476
11227.96 519
11228.96 484
11229.96 578
11230.96 555
11231.96 557
11232.96 534
11233.96 519
11234.96 476
11235.96 534
11236.97 495
11237.97 541
11238.97 547
11239.97 483
11240.97 556
11241.97 508
11242.97 500
11243.98 483
11244.98 551
11245.98 534
11246.98 535
11247.98 512
11248.98 547
11249.98 535
11250.99 547
11251.99 566
11252.99 593
11253.99 527
11254.99 561
11256.00 531
11257.00 518
11258.00 515
11259.00 563
11260.00 556
11261.01 546
11262.01 541
11263.01 515
11264.01 483
11265.02 506
11266.02 553
11267.02 493
11268.02 498
11269.03 519
11270.03 558
11271.03 542
11272.03 502
11273.04 512
11274.04 539
11275.04 534
11276.05 503
11277.05 538
11278.05 522
11279.05 528
11280.06 553
11281.06 613
11282.06 522
11283.07 582
11284.07 632
11285.07 631
11286.08 658
11287.08 607
11288.08 591
11289.09 608
11290.09 608
11291.09 562
11292.10 550
11293.10 579
11294.11 565
11295.11 526
11296.11 572
11297.12 563
11298.12 557
11299.13 542
11300.13 560
11301.13 481
11302.14 464
11303.14 502
11304.15 486
11305.15 578
11306.15 500
11307.16 519
11308.16 529
11309.17 487
11310.17 522
11311.18 456
11312.18 477
11313.18 554
11314.19 531
11315.19 534
11316.20 565
11317.20 581
11318.21 543
11319.21 570
11320.22 573
11321.22 527
11322.23 566
11323.23 611
11324.24 608
11325.24 510
11326.25 511
11327.25 494
11328.26 490
11329.26 517
11330.27 511
11331.27 456
11332.28 480
11333.29 499
11334.29 522
11335.30 498
11336.30 524
11337.31 508
11338.31 542
11339.32 489
11340.33 523
11341.33 455
11342.34 454
11343.34 444
11344.35 482
11345.35 456
11346.36 460
11347.37 482
11348.37 455
11349.38 457
11350.39 490
11351.39 520
11352.40 541
11353.40 529
11354.41 497
11355.42 470
11356.42 496
11357.43 486
11358.44 521
11359.44 463
11360.45 473
11361.46 472
11362.46 477
11363.47 493
11364.48 502
11365.48 503
11366.49 514
11367.50 489
11368.50 483
11369.51 488
11370.52 481
11371.53 478
11372.53 479
11373.54 433
11374.55 504
11375.56 486
11376.56 469
11377.57 464
11378.58 442
11379.59 435
11380.59 479
11381.60 523
11382.61 469
11383.62 452
11384.62 471
11385.63 508
11386.64 486
11387.65 498
11388.65 495
11389.66 455
11390.67 441
11391.68 446
11392.69 454
11393.69 446
11394.70 485
11395.71 505
11396.72 505
11397.73 493
11398.74 434
11399.74 461
11400.75 444
11401.76 434
11402.77 427
11403.78 455
11404.79 457
11405.80 473
11406.80 501
11407.81 496
11408.82 487
11409.83 448
11410.84 458
11411.85 449
11412.86 486
11413.87 477
11414.88 481
11415.89 530
11416.89 444
11417.90 402
11418.91 485
11419.92 435
11420.93 443
11421.94 444
11422.95 463
11423.96 480
11424.97 514
11425.98 476
11426.99 457
11428.00 499
11429.01 470
11430.02 466
11431.03 457
11432.04 510
11433.05 460
11434.06 401
11435.07 482
11436.08 536
11437.09 490
11438.10 478
11439.11 457
11440.12 489
11441.13 497
11442.14 479
11443.15 456
11444.16 482
11445.17 481
11446.18 473
11447.19 458
11448.20 539
11449.21 483
11450.22 496
11451.23 493
11452.24 472
11453.25 471
11454.27 533
11455.28 493
11456.29 494
11457.30 500
11458.31 435
11459.32 450
11460.33 509
11461.34 479
11462.35 439
11463.36 511
11464.38 500
11465.39 529
11466.40 492
11467.41 491
11468.42 488
11469.43 450
11470.44 524
11471.46 498
11472.47 500
11473.48 484
11474.49 533
11475.50 545
11476.52 538
11477.53 607
11478.54 529
11479.55 521
11480.56 537
11481.57 589
11482.59 620
11483.60 570
11484.61 523
11485.62 580
11486.64 562
11487.65 522
11488.66 527
11489.67 519
11490.69 530
11491.70 535
11492.71 582
11493.72 543
11494.74 557
11495.75 558
11496.76 522
11497.77 561
11498.79 614
11499.80 555
11500.81 529
11501.83 580
11502.84 578
11503.85 531
11504.86 563
11505.88 573
11506.89 581
11507.90 537
11508.92 582
11509.93 603
11510.94 562
11511.96 542
11512.97 595
11513.98 573
11515.00 572
11516.01 599
11517.02 620
11518.04 565
11519.05 637
11520.07 628
11521.08 592
11522.09 562
11523.11 590
11524.12 586
11525.13 587
11526.15 558
11527.16 603
11528.18 602
11529.19 606
11530.21 625
11531.22 579
11532.23 609
11533.25 586
11534.26 620
11535.28 590
11536.29 623
11537.31 615
11538.32 642
11539.34 656
11540.35 641
11541.36 695
11542.38 640
11543.39 643
11544.41 630
11545.42 633
11546.44 655
11547.45 663
11548.47 661
11549.48 693
11550.50 690
11551.51 687
11552.53 684
11553.54 700
11554.56 683
11555.57 674
11556.59 652
11557.61 687
11558.62 674
11559.64 672
11560.65 694
11561.67 755
11562.68 719
11563.70 649
11564.71 707
11565.73 719
11566.75 711
11567.76 731
11568.78 714
11569.79 767
11570.81 811
11571.83 743
11572.84 762
11573.86 771
11574.87 770
11575.89 727
11576.91 780
11577.92 807
11578.94 823
11579.96 822
11580.97 898
11581.99 827
11583.00 780
11584.02 831
11585.04 911
11586.05 890
11587.07 905
11588.09 881
11589.10 859
11590.12 966
11591.14 923
11592.16 981
11593.17 952
11594.19 1000
11595.21 1053
11596.22 986
11597.24 1046
11598.26 1050
11599.28 1062
11600.29 1093
11601.31 1036
11602.33 1083
11603.34 1130
11604.36 1194
11605.38 1218
11606.40 1229
11607.41 1267
11608.43 1350
11609.45 1413
11610.47 1471
11611.49 1479
11612.50 1440
11613.52 1421
11614.54 1378
11615.56 1264
11616.58 1248
11617.59 1324
11618.61 1314
11619.63 1340
11620.65 1401
11621.67 1422
11622.68 1377
11623.70 1387
11624.72 1454
11625.74 1489
11626.76 1474
11627.78 1456
11628.79 1557
11629.81 1601
11630.83 1589
11631.85 1612
11632.87 1821
11633.89 1946
11634.91 1938
11635.93 2171
11636.94 2401
11637.96 2560
11638.98 2801
11640.00 2844
11641.02 2859
11642.04 2856
11643.06 2717
11644.08 2484
11645.10 2349
11646.12 2044
11647.14 1897
11648.16 1797
11649.17 1647
11650.19 1592
11651.21 1529
11652.23 1392
11653.25 1452
11654.27 1422
11655.29 1289
11656.31 1376
11657.33 1360
11658.35 1302
11659.37 1303
11660.39 1266
11661.41 1196
11662.43 1120
11663.45 1163
11664.47 1169
11665.49 1136
11666.51 1110
11667.53 1158
11668.55 1102
11669.57 1134
11670.59 1083
11671.61 1021
11672.63 1050
11673.65 1096
11674.67 1070
11675.70 1095
11676.72 1103
11677.74 1106
11678.76 1059
11679.78 1091
11680.80 1061
11681.82 1049
11682.84 1016
11683.86 970
11684.88 950
11685.90 975
11686.92 906
11687.95 920
11688.97 947
11689.99 889
11691.01 831
11692.03 919
11693.05 899
11694.07 892
11695.10 861
11696.12 854
11697.14 902
11698.16 898
11699.18 891
11700.20 916
11701.22 906
11702.25 884
11703.27 881
11704.29 832
11705.31 892
11706.33 866
11707.36 856
11708.38 874
11709.40 892
11710.42 933
11711.44 888
11712.47 908
11713.49 901
11714.51 885
11715.53 930
11716.56 955
11717.58 1003
11718.60 949
11719.62 1041
11720.65 959
11721.67 977
11722.69 953
11723.71 910
11724.74 851
11725.76 925
11726.78 903
11727.80 855
11728.83 879
11729.85 928
11730.87 905
11731.90 945
11732.92 920
11733.94 893
11734.97 876
11735.99 894
11737.01 905
11738.04 843
11739.06 833
11740.08 834
11741.11 879
11742.13 841
11743.15 793
11744.18 790
11745.20 847
11746.22 794
11747.25 752
11748.27 816
11749.30 807
11750.32 806
11751.34 807
11752.37 832
11753.39 874
11754.42 766
11755.44 750
11756.46 821
11757.49 784
11758.51 744
11759.54 765
11760.56 744
11761.58 773
11762.61 735
11763.63 714
11764.66 717
11765.68 742
11766.71 668
11767.73 750
11768.76 658
11769.78 674
11770.81 705
11771.83 668
11772.86 650
11773.88 675
11774.91 758
11775.93 705
11776.96 657
11777.98 697
11779.01 684
11780.03 716
11781.06 740
11782.08 662
11783.11 644
11784.13 686
11785.16 726
11786.18 714
11787.21 680
11788.23 648
11789.26 681
11790.28 702
11791.31 675
11792.34 673
11793.36 691
11794.39 663
11795.41 614
11796.44 611
11797.47 641
11798.49 624
11799.52 613
11800.54 633
11801.57 635
11802.60 623
11803.62 651
11804.65 607
11805.67 542
11806.70 650
11807.73 665
11808.75 649
11809.78 645
11810.81 621
11811.83 633
11812.86 607
11813.89 665
11814.91 666
11815.94 559
11816.97 606
11817.99 614
11819.02 562
11820.05 564
11821.07 542
11822.10 552
11823.13 552
11824.16 561
11825.18 653
11826.21 596
11827.24 621
11828.26 569
11829.29 548
11830.32 588
11831.35 570
11832.37 603
11833.40 608
11834.43 603
11835.46 593
11836.48 538
11837.51 621
11838.54 638
11839.57 572
11840.59 556
11841.62 522
11842.65 565
11843.68 583
11844.71 578
11845.73 557
11846.76 578
11847.79 569
11848.82 581
11849.85 540
11850.88 538
11851.90 518
11852.93 488
11853.96 549
11854.99 545
11856.02 557
11857.05 541
11858.07 614
11859.10 553
11860.13 506
11861.16 486
11862.19 539
11863.22 584
11864.25 532
11865.28 543
11866.30 548
11867.33 588
11868.36 603
11869.39 577
11870.42 589
11871.45 556
11872.48 569
11873.51 561
11874.54 542
11875.57 615
11876.60 567
11877.63 572
11878.65 576
11879.68 551
11880.71 572
11881.74 557
11882.77 557
11883.80 553
11884.83 554
11885.86 600
11886.89 597
11887.92 538
11888.95 571
11889.98 560
11891.01 589
11892.04 608
11893.07 543
11894.10 556
11895.13 590
11896.16 572
11897.19 557
11898.22 583
11899.25 579
11900.28 581
11901.31 593
11902.34 641
11903.38 633
11904.41 625
11905.44 669
11906.47 650
11907.50 639
11908.53 716
11909.56 689
11910.59 655
11911.62 693
11912.65 607
11913.68 631
11914.71 648
11915.75 592
11916.78 648
11917.81 611
11918.84 630
11919.87 606
11920.90 641
11921.93 589
11922.96 577
11924.00 599
11925.03 659
11926.06 576
11927.09 626
11928.12 590
11929.15 626
11930.18 582
11931.22 629
11932.25 676
11933.28 686
11934.31 735
11935.34 699
11936.38 684
11937.41 714
11938.44 726
11939.47 789
11940.50 734
11941.54 766
11942.57 791
11943.60 672
11944.63 653
11945.67 629
11946.70 609
11947.73 607
11948.76 557
11949.80 576
11950.83 626
11951.86 618
11952.89 612
11953.93 565
11954.96 634
11955.99 627
11957.02 557
11958.06 520
11959.09 551
11960.12 543
11961.16 578
11962.19 572
11963.22 587
11964.26 516
11965.29 488
11966.32 540
11967.36 564
11968.39 572
11969.42 511
11970.46 539
11971.49 559
11972.52 552
11973.56 569
11974.59 518
11975.62 540
11976.66 563
11977.69 584
11978.73 558
11979.76 567
11980.79 568
11981.83 531
11982.86 521
11983.89 508
11984.93 481
11985.96 528
11987.00 527
11988.03 533
11989.07 525
11990.10 508
11991.13 521
11992.17 503
11993.20 514
11994.24 515
11995.27 485
11996.31 532
11997.34 546
11998.38 538
11999.41 499
12000.45 539
12001.48 507
12002.51 551
12003.55 493
12004.58 525
12005.62 526
12006.65 540
12007.69 538
12008.72 563
12009.76 515
12010.80 501
12011.83 504
12012.87 552
12013.90 548
12014.94 484
12015.97 496
12017.01 517
12018.04 490
12019.08 569
12020.11 615
12021.15 619
12022.19 495
12023.22 491
12024.26 550
12025.29 531
12026.33 519
12027.36 560
12028.40 650
12029.44 577
12030.47 596
12031.51 567
12032.54 564
12033.58 482
12034.62 543
12035.65 533
12036.69 561
12037.73 548
12038.76 530
12039.80 558
12040.84 532
12041.87 557
12042.91 618
12043.94 564
12044.98 549
12046.02 529
12047.06 584
12048.09 544
12049.13 581
12050.17 592
12051.20 604
12052.24 598
12053.28 577
12054.31 542
12055.35 593
12056.39 585
12057.43 544
12058.46 517
12059.50 603
12060.54 568
12061.57 575
12062.61 550
12063.65 485
12064.69 523
12065.72 514
12066.76 571
12067.80 593
12068.84 507
12069.88 515
12070.91 490
12071.95 542
12072.99 563
12074.03 560
12075.06 535
12076.10 530
12077.14 515
12078.18 493
12079.22 590
12080.26 533
12081.29 509
12082.33 524
12083.37 578
12084.41 525
12085.45 520
12086.49 489
12087.52 467
12088.56 492
12089.60 495
12090.64 562
12091.68 573
12092.72 516
12093.76 507
12094.79 518
12095.83 547
12096.87 574
12097.91 554
12098.95 580
12099.99 518
12101.03 523
12102.07 567
12103.11 560
12104.15 579
12105.19 553
12106.22 554
12107.26 518
12108.30 587
12109.34 578
12110.38 579
12111.42 582
12112.46 614
12113.50 607
12114.54 576
12115.58 563
12116.62 573
12117.66 537
12118.70 536
12119.74 580
12120.78 543
12121.82 515
12122.86 472
12123.90 503
12124.94 533
12125.98 495
12127.02 468
12128.06 483
12129.10 543
12130.14 510
12131.18 437
12132.22 489
12133.26 501
12134.30 512
12135.34 526
12136.38 516
12137.42 469
12138.47 468
12139.51 495
12140.55 468
12141.59 467
12142.63 468
12143.67 462
12144.71 479
12145.75 482
12146.79 504
12147.83 465
12148.87 493
12149.92 419
12150.96 463
12152.00 475
12153.04 476
12154.08 458
12155.12 448
12156.16 403
12157.21 474
12158.25 439
12159.29 473
12160.33 471
12161.37 457
12162.41 455
12163.46 477
12164.50 464
12165.54 442
12166.58 472
12167.62 425
12168.67 460
12169.71 463
12170.75 467
12171.79 434
12172.83 467
12173.88 459
12174.92 482
12175.96 459
12177.00 474
12178.05 467
12179.09 500
12180.13 440
12181.17 441
12182.22 476
12183.26 458
12184.30 431
12185.34 449
12186.39 455
12187.43 447
12188.47 466
12189.51 409
12190.56 438
12191.60 433
12192.64 501
12193.69 472
12194.73 435
12195.77 411
12196.82 422
12197.86 443
12198.90 465
12199.95 465
12200.99 483
12202.03 525
12203.08 469
12204.12 455
12205.16 441
12206.21 471
12207.25 434
12208.29 428
12209.34 508
12210.38 486
12211.43 463
12212.47 439
12213.51 464
12214.56 494
12215.60 475
12216.65 451
12217.69 474
12218.73 414
12219.78 443
12220.82 473
12221.87 490
12222.91 466
12223.96 464
12225.00 443
12226.04 485
12227.09 506
12228.13 450
12229.18 460
12230.22 465
12231.27 455
12232.31 454
12233.36 440
12234.40 421
12235.45 433
12236.49 451
12237.54 451
12238.58 411
12239.63 413
12240.67 408
12241.72 459
12242.76 439
12243.81 434
12244.85 459
12245.90 453
12246.94 438
12247.99 450
12249.03 506
12250.08 490
12251.12 466
12252.17 490
12253.22 518
12254.26 471
12255.31 491
12256.35 474
12257.40 420
12258.44 461
12259.49 471
12260.54 429
12261.58 448
12262.63 456
12263.67 438
12264.72 438
12265.77 446
12266.81 374
12267.86 443
12268.91 452
12269.95 400
12271.00 396
12272.04 443
12273.09 452
12274.14 471
12275.18 389
12276.23 429
12277.28 423
12278.32 421
12279.37 485
12280.42 434
12281.46 415
12282.51 422
12283.56 446
12284.61 417
12285.65 458
12286.70 446
12287.75 435
12288.79 418
12289.84 425
12290.89 460
12291.94 468
12292.98 420
12294.03 406
12295.08 435
12296.13 376
12297.17 414
12298.22 411
12299.27 384
12300.32 382
12301.36 399
12302.41 379
12303.46 375
12304.51 411
12305.55 378
12306.60 408
12307.65 393
12308.70 386
12309.75 411
12310.79 441
12311.84 422
12312.89 430
12313.94 457
12314.99 449
12316.04 394
12317.08 419
12318.13 403
12319.18 410
12320.23 379
12321.28 407
12322.33 373
12323.37 407
12324.42 395
12325.47 422
12326.52 422
12327.57 429
12328.62 422
12329.67 385
12330.72 405
12331.77 419
12332.81 458
12333.86 406
12334.91 417
12335.96 392
12337.01 391
12338.06 423
12339.11 393
12340.16 346
12341.21 401
12342.26 401
12343.31 383
12344.36 377
12345.41 376
12346.46 385
12347.51 440
12348.56 396
12349.61 404
12350.65 345
12351.70 366
12352.75 373
12353.80 379
12354.85 370
12355.90 378
12356.95 395
12358.00 393
12359.05 400
12360.11 433
12361.16 431
12362.21 393
12363.26 407
12364.31 378
12365.36 395
12366.41 432
12367.46 397
12368.51 401
12369.56 436
12370.61 418
12371.66 392
12372.71 382
12373.76 412
12374.81 367
12375.86 375
12376.91 385
12377.97 403
12379.02 402
12380.07 401
12381.12 422
12382.17 403
12383.22 418
12384.27 407
12385.32 350
12386.37 398
12387.43 383
12388.48 401
12389.53 405
12390.58 395
12391.63 394
12392.68 456
12393.74 433
12394.79 436
12395.84 422
12396.89 391
12397.94 441
12398.99 434
12400.05 411
12401.10 396
12402.15 394
12403.20 414
12404.25 427
12405.31 501
12406.36 439
12407.41 388
12408.46 412
12409.51 415
12410.57 404
12411.62 416
12412.67 381
12413.72 428
12414.78 426
12415.83 442
12416.88 422
12417.93 406
12418.99 426
12420.04 419
12421.09 459
12422.15 436
12423.20 433
12424.25 400
12425.30 346
12426.36 373
12427.41 434
12428.46 457
12429.52 414
12430.57 362
12431.62 427
12432.68 429
12433.73 436
12434.78 415
12435.84 414
12436.89 436
12437.94 415
12439.00 421
12440.05 398
12441.10 408
12442.16 436
12443.21 445
12444.27 412
12445.32 398
12446.37 410
12447.43 383
12448.48 413
12449.54 424
12450.59 437
12451.64 412
12452.70 415
12453.75 441
12454.81 437
12455.86 425
12456.91 429
12457.97 421
12459.02 425
12460.08 432
12461.13 439
12462.19 460
12463.24 420
12464.30 493
12465.35 477
12466.41 442
12467.46 444
12468.52 457
12469.57 465
12470.63 478
12471.68 470
12472.73 499
12473.79 458
12474.85 469
12475.90 441
12476.96 447
12478.01 483
12479.07 470
12480.12 498
12481.18 476
12482.23 462
12483.29 517
12484.34 471
12485.40 497
12486.45 533
12487.51 547
12488.57 557
12489.62 545
12490.68 585
12491.73 542
12492.79 558
12493.84 583
12494.90 695
12495.96 696
12497.01 622
12498.07 685
12499.12 835
12500.18 856
12501.24 898
12502.29 850
12503.35 832
12504.41 871
12505.46 828
12506.52 811
12507.57 720
12508.63 679
12509.69 665
12510.74 669
12511.80 654
12512.86 520
12513.91 515
12514.97 543
12516.03 511
12517.08 506
12518.14 529
12519.20 521
12520.26 525
12521.31 497
12522.37 503
12523.43 519
12524.48 557
12525.54 515
12526.60 539
12527.66 524
12528.71 509
12529.77 499
12530.83 511
12531.89 455
12532.94 504
12534.00 534
12535.06 524
12536.12 522
12537.17 550
12538.23 545
12539.29 507
12540.35 528
12541.41 474
12542.46 544
12543.52 509
12544.58 535
12545.64 557
12546.70 506
12547.75 556
12548.81 500
12549.87 481
12550.93 485
12551.99 498
12553.05 488
12554.10 446
12555.16 447
12556.22 495
12557.28 486
12558.34 479
12559.40 547
12560.46 515
12561.51 497
12562.57 518
12563.63 506
12564.69 531
12565.75 527
12566.81 494
12567.87 491
12568.93 522
12569.99 494
12571.04 580
12572.10 500
12573.16 519
12574.22 569
12575.28 560
12576.34 600
12577.40 673
12578.46 690
12579.52 698
12580.58 665
12581.64 827
12582.70 809
12583.76 796
12584.82 771
12585.88 763
12586.94 693
12588.00 731
12589.06 667
12590.12 647
12591.18 609
12592.24 605
12593.30 540
12594.36 525
12595.42 507
12596.48 542
12597.54 554
12598.60 500
12599.66 515
12600.72 551
12601.78 524
12602.84 520
12603.90 547
12604.96 559
12606.02 573
12607.08 530
12608.14 450
12609.20 492
12610.27 476
12611.33 499
12612.39 544
12613.45 527
12614.51 518
12615.57 487
12616.63 521
12617.69 504
12618.75 485
12619.81 486
12620.88 542
12621.94 530
12623.00 538
12624.06 530
12625.12 548
12626.18 546
12627.24 515
12628.31 467
12629.37 503
12630.43 487
12631.49 461
12632.55 454
12633.61 433
12634.68 407
12635.74 428
12636.80 464
12637.86 511
12638.92 447
12639.99 382
12641.05 443
12642.11 489
12643.17 477
12644.23 437
12645.30 459
12646.36 436
12647.42 489
12648.48 527
12649.55 485
12650.61 461
12651.67 456
12652.73 482
12653.80 486
12654.86 490
12655.92 472
12656.99 465
12658.05 504
12659.11 562
12660.17 529
12661.24 570
12662.30 543
12663.36 520
12664.43 534
12665.49 507
12666.55 533
12667.62 625
12668.68 505
12669.74 492
12670.81 489
12671.87 510
12672.93 495
12674.00 463
12675.06 419
12676.12 461
12677.19 448
12678.25 449
12679.31 423
12680.38 434
12681.44 424
12682.51 433
12683.57 440
12684.63 387
12685.70 444
12686.76 457
12687.83 415
12688.89 368
12689.95 427
12691.02 384
12692.08 426
12693.15 496
12694.21 444
12695.28 380
12696.34 409
12697.40 468
12698.47 411
12699.53 429
12700.60 425
12701.66 434
12702.73 439
12703.79 407
12704.86 448
12705.92 389
12706.99 383
12708.05 408
12709.12 429
12710.18 433
12711.25 372
12712.31 419
12713.38 403
12714.44 392
12715.51 384
12716.57 434
12717.64 424
12718.70 363
12719.77 335
12720.83 371
12721.90 390
12722.97 386
12724.03 334
12725.10 331
12726.16 374
12727.23 389
12728.29 382
12729.36 390
12730.43 383
12731.49 398
12732.56 416
12733.62 386
12734.69 450
12735.76 397
12736.82 397
12737.89 366
12738.95 372
12740.02 378
12741.09 369
12742.15 368
12743.22 398
12744.29 378
12745.35 356
12746.42 378
12747.49 380
12748.55 377
12749.62 365
12750.69 329
12751.75 368
12752.82 368
12753.89 432
12754.95 409
12756.02 353
12757.09 352
12758.15 389
12759.22 387
12760.29 361
12761.36 362
12762.42 387
12763.49 358
12764.56 400
12765.62 344
12766.69 358
12767.76 383
12768.83 363
12769.89 381
12770.96 346
12772.03 337
12773.10 361
12774.17 324
12775.23 319
12776.30 338
12777.37 360
12778.44 355
12779.50 334
12780.57 348
12781.64 347
12782.71 316
12783.78 322
12784.84 318
12785.91 340
12786.98 337
12788.05 339
12789.12 350
12790.19 350
12791.25 313
12792.32 319
12793.39 363
12794.46 297
12795.53 321
12796.60 326
12797.67 304
12798.73 333
12799.80 305
12800.87 361
12801.94 357
12803.01 347
12804.08 345
12805.15 320
12806.22 329
12807.29 311
12808.36 330
12809.42 311
12810.49 315
12811.56 324
12812.63 300
12813.70 325
12814.77 352
12815.84 328
12816.91 354
12817.98 326
12819.05 350
12820.12 297
12821.19 266
12822.26 328
12823.33 346
12824.40 320
12825.47 314
12826.54 285
12827.61 286
12828.68 321
12829.75 282
12830.82 304
12831.89 348
12832.96 367
12834.03 359
12835.10 310
12836.17 310
12837.24 335
12838.31 319
12839.38 299
12840.45 334
12841.52 315
12842.59 340
12843.66 277
12844.73 300
12845.80 346
12846.87 281
12847.95 291
12849.02 323
12850.09 285
12851.16 271
12852.23 301
12853.30 290
12854.37 285
12855.44 239
12856.51 290
12857.58 279
12858.66 300
12859.73 301
12860.80 326
12861.87 303
12862.94 334
12864.01 320
12865.08 289
12866.16 284
12867.23 296
12868.30 290
12869.37 310
12870.44 300
12871.51 293
12872.59 266
12873.66 285
12874.73 306
12875.80 294
12876.87 296
12877.95 303
12879.02 295
12880.09 284
12881.16 317
12882.23 285
12883.31 301
12884.38 293
12885.45 279
12886.52 308
12887.60 284
12888.67 282
12889.74 273
12890.81 296
12891.89 304
12892.96 333
12894.03 301
12895.11 277
12896.18 279
12897.25 268
12898.32 254
12899.40 299
12900.47 272
12901.54 269
12902.62 299
12903.69 262
12904.76 276
12905.84 274
12906.91 293
12907.98 274
12909.06 286
12910.13 297
12911.20 330
12912.28 358
12913.35 320
12914.42 285
12915.50 278
12916.57 261
12917.64 292
12918.72 322
12919.79 295
12920.87 274
12921.94 290
12923.01 306
12924.09 252
12925.16 283
12926.24 292
12927.31 285
12928.38 283
12929.46 224
12930.53 256
12931.61 272
12932.68 284
12933.76 273
12934.83 281
12935.90 216
12936.98 294
12938.05 311
12939.13 278
12940.20 298
12941.28 298
12942.35 280
12943.43 328
12944.50 321
12945.58 284
12946.65 288
12947.73 306
12948.80 276
12949.88 266
12950.95 257
12952.03 263
12953.10 308
12954.18 262
12955.25 267
12956.33 301
12957.40 301
12958.48 251
12959.55 266
12960.63 292
12961.70 301
12962.78 282
12963.86 248
12964.93 228
12966.01 265
12967.08 272
12968.16 287
12969.24 284
12970.31 263
12971.39 306
12972.46 288
12973.54 283
12974.62 372
12975.69 309
12976.77 322
12977.84 367
12978.92 320
12980.00 322
12981.07 311
12982.15 307
12983.23 342
12984.30 306
12985.38 261
12986.46 247
12987.53 309
12988.61 304
12989.69 289
12990.76 279
12991.84 292
12992.92 291
12993.99 296
12995.07 304
12996.15 337
12997.22 274
12998.30 306
12999.38 278
13000.45 304
13001.53 336
13002.61 321
13003.69 337
13004.76 353
13005.84 326
13006.92 317
13008.00 293
13009.07 321
13010.15 343
13011.23 311
13012.31 281
13013.38 319
13014.46 315
13015.54 320
13016.62 320
13017.70 326
13018.77 360
13019.85 354
13020.93 321
13022.01 266
13023.09 265
13024.16 350
13025.24 366
13026.32 357
13027.40 331
13028.48 324
13029.56 317
13030.63 311
13031.71 305
13032.79 344
13033.87 313
13034.95 333
13036.03 310
13037.11 290
13038.18 348
13039.26 319
13040.34 321
13041.42 350
13042.50 353
13043.58 389
13044.66 338
13045.74 371
13046.82 335
13047.89 343
13048.97 332
13050.05 309
13051.13 344
13052.21 367
13053.29 355
13054.37 376
13055.45 311
13056.53 337
13057.61 318
13058.69 321
13059.77 329
13060.85 325
13061.93 330
13063.01 324
13064.09 306
13065.17 309
13066.25 292
13067.33 316
13068.41 308
13069.49 273
13070.57 324
13071.65 300
13072.73 366
13073.81 370
13074.89 310
13075.97 330
13077.05 332
13078.13 349
13079.21 273
13080.29 317
13081.37 328
13082.45 260
13083.53 297
13084.61 359
13085.69 345
13086.77 324
13087.85 332
13088.94 317
13090.02 320
13091.10 290
13092.18 294
13093.26 337
13094.34 313
13095.42 309
13096.50 319
13097.58 335
13098.66 338
13099.75 296
13100.83 283
13101.91 292
13102.99 318
13104.07 320
13105.15 301
13106.23 312
13107.32 353
13108.40 309
13109.48 325
13110.56 341
13111.64 323
13112.72 303
13113.81 305
13114.89 304
13115.97 279
13117.05 305
13118.13 310
13119.22 302
13120.30 302
13121.38 298
13122.46 309
13123.55 342
13124.63 300
13125.71 321
13126.79 324
13127.88 359
13128.96 308
13130.04 334
13131.12 306
13132.21 287
13133.29 301
13134.37 282
13135.45 304
13136.54 297
13137.62 327
13138.70 351
13139.79 334
13140.87 309
13141.95 333
13143.03 328
13144.12 354
13145.20 300
13146.28 272
13147.37 293
13148.45 286
13149.53 338
13150.62 320
13151.70 301
13152.78 315
13153.87 342
13154.95 304
13156.03 270
13157.12 254
13158.20 282
13159.29 311
13160.37 320
13161.45 282
13162.54 259
13163.62 304
13164.71 309
13165.79 328
13166.87 301
13167.96 277
13169.04 295
13170.13 323
13171.21 293
13172.29 297
13173.38 316
13174.46 316
13175.55 304
13176.63 289
13177.72 297
13178.80 282
13179.89 293
13180.97 344
13182.06 329
13183.14 326
13184.22 370
13185.31 330
13186.39 326
13187.48 307
13188.56 324
13189.65 327
13190.73 326
13191.82 320
13192.90 278
13193.99 293
13195.07 306
13196.16 296
13197.25 316
13198.33 298
13199.42 313
13200.50 326
13201.59 300
13202.67 280
13203.76 254
13204.84 285
13205.93 357
13207.02 320
13208.10 280
13209.19 281
13210.27 242
13211.36 264
13212.44 343
13213.53 310
13214.62 317
13215.70 327
13216.79 289
13217.88 315
13218.96 306
13220.05 349
13221.13 338
13222.22 286
13223.31 309
13224.39 293
13225.48 274
13226.57 280
13227.65 308
13228.74 259
13229.83 260
13230.91 334
13232.00 310
13233.09 257
13234.17 273
13235.26 294
13236.35 296
13237.43 284
13238.52 278
13239.61 279
13240.70 299
13241.78 321
13242.87 302
13243.96 303
13245.04 319
13246.13 277
13247.22 308
13248.31 299
13249.39 315
13250.48 270
13251.57 267
13252.66 291
13253.74 303
13254.83 271
13255.92 279
13257.01 318
13258.10 279
13259.18 274
13260.27 318
13261.36 335
13262.45 292
13263.54 301
13264.62 286
13265.71 299
13266.80 314
13267.89 294
13268.98 306
13270.06 302
13271.15 299
13272.24 299
13273.33 295
13274.42 302
13275.51 275
13276.60 308
13277.68 330
13278.77 290
13279.86 315
13280.95 309
13282.04 313
13283.13 306
13284.22 314
13285.31 322
13286.39 299
13287.48 288
13288.57 251
13289.66 282
13290.75 302
13291.84 300
13292.93 338
13294.02 283
13295.11 300
13296.20 329
13297.29 320
13298.38 295
13299.47 316
13300.56 326
13301.65 335
13302.73 279
13303.82 297
13304.91 312
13306.00 336
13307.09 286
13308.18 307
13309.27 293
13310.36 309
13311.45 314
13312.54 301
13313.63 308
13314.72 337
13315.81 355
13316.90 352
13318.00 323
13319.09 363
13320.18 316
13321.27 309
13322.36 323
13323.45 312
13324.54 285
13325.63 320
13326.72 334
13327.81 306
13328.90 316
13329.99 325
13331.08 298
13332.17 272
13333.26 282
13334.35 305
13335.45 342
13336.54 353
13337.63 352
13338.72 308
13339.81 301
13340.90 287
13341.99 311
13343.08 289
13344.18 276
13345.27 343
13346.36 333
13347.45 350
13348.54 345
13349.63 300
13350.72 336
13351.82 330
13352.91 307
13354.00 293
13355.09 311
13356.18 318
13357.28 324
13358.37 312
13359.46 294
13360.55 342
13361.64 349
13362.74 287
13363.83 265
13364.92 323
13366.01 335
13367.10 344
13368.20 337
13369.29 381
13370.38 373
13371.47 325
13372.57 329
13373.66 338
13374.75 339
13375.84 339
13376.94 347
13378.03 380
13379.12 311
13380.22 320
13381.31 349
13382.40 297
13383.49 350
13384.59 310
13385.68 332
13386.77 299
13387.87 332
13388.96 350
13390.05 338
13391.15 327
13392.24 321
13393.33 270
13394.43 275
13395.52 297
13396.61 273
13397.71 323
13398.80 323
13399.90 303
13400.99 307
13402.08 318
13403.18 305
13404.27 295
13405.36 335
13406.46 282
13407.55 257
13408.65 337
13409.74 312
13410.83 302
13411.93 302
13413.02 324
13414.12 331
13415.21 295
13416.31 301
13417.40 311
13418.49 301
13419.59 285
13420.68 285
13421.78 298
13422.87 321
13423.97 332
13425.06 298
13426.16 274
13427.25 307
13428.35 314
13429.44 290
13430.54 320
13431.63 294
13432.73 309
13433.82 292
13434.92 331
13436.01 314
13437.11 285
13438.20 313
13439.30 280
13440.39 244
13441.49 276
13442.58 302
13443.68 317
13444.77 305
13445.87 286
13446.96 292
13448.06 322
13449.16 341
13450.25 320
13451.35 327
13452.44 327
13453.54 310
13454.64 310
13455.73 318
13456.83 329
13457.92 337
13459.02 320
13460.12 313
13461.21 314
13462.31 330
13463.40 359
13464.50 311
13465.60 341
13466.69 347
13467.79 337
13468.89 357
13469.98 359
13471.08 316
13472.18 334
13473.27 326
13474.37 305
13475.47 378
13476.56 322
13477.66 323
13478.76 289
13479.85 287
13480.95 301
13482.05 329
13483.14 326
13484.24 350
13485.34 345
13486.44 308
13487.53 378
13488.63 349
13489.73 304
13490.83 328
13491.92 313
13493.02 311
13494.12 274
13495.21 307
13496.31 310
13497.41 322
13498.51 330
13499.61 349
13500.70 327
13501.80 326
13502.90 327
13504.00 330
13505.10 318
13506.19 345
13507.29 352
13508.39 336
13509.49 364
13510.59 343
13511.68 348
13512.78 348
13513.88 351
13514.98 346
13516.08 329
13517.18 318
13518.27 325
13519.37 321
13520.47 298
13521.57 295
13522.67 263
13523.77 306
13524.87 266
13525.96 307
13527.06 332
13528.16 315
13529.26 292
13530.36 299
13531.46 275
13532.56 316
13533.66 316
13534.76 328
13535.86 273
13536.96 330
13538.05 321
13539.15 288
13540.25 285
13541.35 297
13542.45 300
13543.55 299
13544.65 342
13545.75 297
13546.85 275
13547.95 297
13549.05 314
13550.15 323
13551.25 340
13552.35 327
13553.45 300
13554.55 254
13555.65 277
13556.75 287
13557.85 322
13558.95 319
13560.05 332
13561.15 350
13562.25 327
13563.35 291
13564.45 303
13565.55 310
13566.65 323
13567.75 321
13568.85 285
13569.95 345
13571.05 321
13572.16 307
13573.26 292
13574.36 309
13575.46 311
13576.56 323
13577.66 317
13578.76 314
13579.86 343
13580.96 291
13582.06 306
13583.16 353
13584.27 289
13585.37 262
13586.47 291
13587.57 279
13588.67 282
13589.77 278
13590.87 326
13591.98 291
13593.08 306
13594.18 314
13595.28 290
13596.38 276
13597.48 289
13598.59 313
13599.69 308
13600.79 310
13601.89 329
13602.99 316
13604.10 297
13605.20 349
13606.30 323
13607.40 305
13608.50 306
13609.61 375
13610.71 347
13611.81 344
13612.91 320
13614.02 352
13615.12 262
13616.22 297
13617.32 288
13618.43 279
13619.53 305
13620.63 320
13621.73 312
13622.84 340
13623.94 325
13625.04 292
13626.14 302
13627.25 335
13628.35 331
13629.45 293
13630.56 315
13631.66 329
13632.76 318
13633.87 303
13634.97 276
13636.07 344
13637.18 275
13638.28 292
13639.38 316
13640.49 319
13641.59 325
13642.69 289
13643.80 310
13644.90 313
13646.00 309
13647.11 348
13648.21 303
13649.32 266
13650.42 347
13651.52 343
13652.63 342
13653.73 306
13654.84 334
13655.94 340
13657.04 314
13658.15 313
13659.25 340
13660.36 317
13661.46 271
13662.57 295
13663.67 342
13664.77 281
13665.88 321
13666.98 362
13668.09 336
13669.19 295
13670.30 263
13671.40 309
13672.51 283
13673.61 311
13674.72 313
13675.82 279
13676.93 310
13678.03 285
13679.14 296
13680.24 300
13681.35 288
13682.45 307
13683.56 304
13684.66 293
13685.77 269
13686.87 313
13687.98 303
13689.08 310
13690.19 312
13691.29 274
13692.40 280
13693.51 310
13694.61 314
13695.72 296
13696.82 269
13697.93 331
13699.03 350
13700.14 294
13701.25 308
13702.35 271
13703.46 310
13704.56 298
13705.67 296
13706.78 328
13707.88 347
13708.99 322
13710.10 312
13711.20 359
13712.31 304
13713.41 299
13714.52 336
13715.63 348
13716.73 333
13717.84 327
13718.95 339
13720.05 317
13721.16 368
13722.27 338
13723.37 320
13724.48 317
13725.59 397
13726.70 374
13727.80 357
13728.91 317
13730.02 304
13731.12 338
13732.23 372
13733.34 372
13734.45 342
13735.55 395
13736.66 418
13737.77 418
13738.87 391
13739.98 355
13741.09 383
13742.20 381
13743.31 380
13744.41 385
13745.52 331
13746.63 375
13747.74 378
13748.84 394
13749.95 434
13751.06 402
13752.17 375
13753.28 430
13754.38 437
13755.49 390
13756.60 388
13757.71 456
13758.82 445
13759.93 387
13761.03 406
13762.14 441
13763.25 459
13764.36 421
13765.47 412
13766.58 459
13767.68 508
13768.79 481
13769.90 440
13771.01 441
13772.12 498
13773.23 530
13774.34 504
13775.45 518
13776.56 495
13777.66 554
13778.77 557
13779.88 584
13780.99 587
13782.10 580
13783.21 568
13784.32 579
13785.43 554
13786.54 532
13787.65 484
13788.76 485
13789.87 457
13790.98 484
13792.09 421
13793.20 403
13794.31 402
13795.42 439
13796.52 410
13797.63 394
13798.74 409
13799.85 383
13800.96 373
13802.07 390
13803.18 377
13804.29 370
13805.40 403
13806.51 422
13807.63 408
13808.74 417
13809.85 448
13810.96 429
13812.07 429
13813.18 423
13814.29 398
13815.40 343
13816.51 364
13817.62 382
13818.73 362
13819.84 365
13820.95 385
13822.06 410
13823.17 397
13824.28 375
13825.40 365
13826.51 352
13827.62 366
13828.73 361
13829.84 339
13830.95 350
13832.06 366
13833.17 362
13834.28 358
13835.40 353
13836.51 362
13837.62 374
13838.73 345
13839.84 319
13840.95 335
13842.06 326
13843.18 345
13844.29 326
13845.40 367
13846.51 383
13847.62 415
13848.74 347
13849.85 332
13850.96 347
13852.07 373
13853.18 362
13854.30 362
13855.41 369
13856.52 359
13857.63 350
13858.74 374
13859.86 389
13860.97 378
13862.08 397
13863.19 357
13864.31 363
13865.42 384
13866.53 423
13867.64 400
13868.76 373
13869.87 383
13870.98 394
13872.10 391
13873.21 374
13874.32 416
13875.43 362
13876.55 370
13877.66 382
13878.77 408
13879.89 390
13881.00 398
13882.11 376
13883.23 336
13884.34 399
13885.45 389
13886.57 343
13887.68 354
13888.79 360
13889.91 366
13891.02 342
13892.13 368
13893.25 402
13894.36 393
13895.48 387
13896.59 398
13897.70 399
13898.82 391
13899.93 384
13901.05 381
13902.16 414
13903.27 453
13904.39 454
13905.50 399
13906.62 409
13907.73 416
13908.85 412
13909.96 414
13911.07 410
13912.19 406
13913.30 381
13914.42 382
13915.53 360
13916.65 372
13917.76 361
13918.88 378
13919.99 379
13921.11 329
13922.22 354
13923.34 378
13924.45 346
13925.57 306
13926.68 356
13927.80 370
13928.91 400
13930.03 342
13931.14 356
13932.26 319
13933.37 346
13934.49 376
13935.60 353
13936.72 384
13937.83 400
13938.95 389
13940.06 346
13941.18 350
13942.30 357
13943.41 355
13944.53 371
13945.64 317
13946.76 335
13947.87 359
13948.99 338
13950.11 358
13951.22 366
13952.34 394
13953.45 366
13954.57 377
13955.69 321
13956.80 345
13957.92 338
13959.04 312
13960.15 320
13961.27 298
13962.39 340
13963.50 346
13964.62 335
13965.73 280
13966.85 329
13967.97 288
13969.08 324
13970.20 340
13971.32 290
13972.44 287
13973.55 304
13974.67 339
13975.79 318
13976.90 299
13978.02 314
13979.14 287
13980.25 306
13981.37 346
13982.49 317
13983.61 305
13984.72 312
13985.84 295
13986.96 320
13988.08 323
13989.19 330
13990.31 352
13991.43 343
13992.55 318
13993.66 306
13994.78 312
13995.90 297
13997.02 343
13998.14 346
13999.25 326
14000.37 293
14001.49 290
14002.61 333
14003.73 320
14004.84 325
14005.96 337
14007.08 350
14008.20 334
14009.32 348
14010.44 361
14011.55 307
14012.67 312
14013.79 300
14014.91 330
14016.03 347
14017.15 347
14018.27 313
14019.38 320
14020.50 340
14021.62 298
14022.74 313
14023.86 302
14024.98 335
14026.10 347
14027.22 324
14028.34 270
14029.46 295
14030.57 307
14031.69 308
14032.81 315
14033.93 288
14035.05 308
14036.17 274
14037.29 302
14038.41 359
14039.53 345
14040.65 344
14041.77 370
14042.89 359
14044.01 358
14045.13 359
14046.25 359
14047.37 373
14048.49 350
14049.61 361
14050.73 334
14051.85 349
14052.97 343
14054.09 346
14055.21 359
14056.33 342
14057.45 357
14058.57 408
14059.69 410
14060.81 425
14061.93 402
14063.05 355
14064.17 346
14065.29 351
14066.41 325
14067.53 356
14068.65 365
14069.78 381
14070.90 361
14072.02 382
14073.14 403
14074.26 429
14075.38 413
14076.50 403
14077.62 381
14078.74 400
14079.86 393
14080.99 421
14082.11 406
14083.23 416
14084.35 400
14085.47 390
14086.59 397
14087.71 431
14088.84 427
14089.96 428
14091.08 451
14092.20 463
14093.32 445
14094.44 464
14095.57 480
14096.69 447
14097.81 439
14098.93 418
14100.05 439
14101.18 468
14102.30 495
14103.42 538
14104.54 535
14105.66 535
14106.79 491
14107.91 501
14109.03 492
14110.15 505
14111.28 496
14112.40 452
14113.52 468
14114.64 455
14115.77 447
14116.89 401
14118.01 362
14119.13 367
14120.26 389
14121.38 363
14122.50 411
14123.63 375
14124.75 363
14125.87 352
14126.99 353
14128.12 394
14129.24 378
14130.36 392
14131.49 354
14132.61 374
14133.73 364
14134.86 384
14135.98 406
14137.10 389
14138.23 384
14139.35 376
14140.47 350
14141.60 367
14142.72 385
14143.85 364
14144.97 353
14146.09 387
14147.22 366
14148.34 364
14149.47 382
14150.59 399
14151.71 375
14152.84 338
14153.96 333
14155.09 308
14156.21 321
14157.33 327
14158.46 354
14159.58 330
14160.71 328
14161.83 338
14162.96 333
14164.08 331
14165.21 375
14166.33 346
14167.45 308
14168.58 306
14169.70 328
14170.83 347
14171.95 365
14173.08 379
14174.20 318
14175.33 351
14176.45 356
14177.58 328
14178.70 326
14179.83 326
14180.95 372
14182.08 314
14183.20 326
14184.33 326
14185.46 360
14186.58 371
14187.71 365
14188.83 308
14189.96 330
14191.08 343
14192.21 332
14193.33 323
14194.46 343
14195.59 356
14196.71 336
14197.84 328
14198.96 325
14200.09 342
14201.22 308
14202.34 316
14203.47 325
14204.59 315
14205.72 302
14206.85 339
14207.97 339
14209.10 336
14210.23 349
14211.35 317
14212.48 278
14213.61 293
14214.73 259
14215.86 295
14216.99 272
14218.11 282
14219.24 304
14220.37 313
14221.49 294
14222.62 297
14223.75 324
14224.87 311
14226.00 300
14227.13 297
14228.25 334
14229.38 281
14230.51 263
14231.64 307
14232.76 302
14233.89 316
14235.02 274
14236.14 298
14237.27 307
14238.40 292
14239.53 283
14240.66 290
14241.78 285
14242.91 272
14244.04 269
14245.17 294
14246.29 309
14247.42 315
14248.55 294
14249.68 285
14250.81 285
14251.93 288
14253.06 280
14254.19 261
14255.32 282
14256.45 249
14257.57 322
14258.70 292
14259.83 304
14260.96 284
14262.09 283
14263.22 304
14264.34 277
14265.47 280
14266.60 275
14267.73 304
14268.86 297
14269.99 301
14271.12 247
14272.25 282
14273.37 272
14274.50 322
14275.63 272
14276.76 279
14277.89 257
14279.02 296
14280.15 298
14281.28 276
14282.41 246
14283.54 283
14284.67 292
14285.80 268
14286.92 250
14288.05 270
14289.18 270
14290.31 254
14291.44 246
14292.57 262
14293.70 271
14294.83 233
14295.96 257
14297.09 263
14298.22 253
14299.35 244
14300.48 262
14301.61 252
14302.74 210
14303.87 254
14305.00 244
14306.13 267
14307.26 277
14308.39 262
14309.52 235
14310.65 250
14311.78 281
14312.91 275
14314.04 236
14315.18 302
14316.31 280
14317.44 267
14318.57 258
14319.70 254
14320.83 265
14321.96 269
14323.09 276
14324.22 271
14325.35 279
14326.48 267
14327.61 251
14328.75 282
14329.88 273
14331.01 240
14332.14 266
14333.27 243
14334.40 226
14335.53 228
14336.66 218
14337.80 244
14338.93 251
14340.06 237
14341.19 232
14342.32 254
14343.45 258
14344.59 247
14345.72 275
14346.85 252
14347.98 243
14349.11 255
14350.24 256
14351.38 294
14352.51 289
14353.64 229
14354.77 227
14355.91 248
14357.04 265
14358.17 299
14359.30 233
14360.43 244
14361.57 223
14362.70 264
14363.83 221
14364.96 259
14366.10 240
14367.23 261
14368.36 234
14369.49 240
14370.63 262
14371.76 252
14372.89 245
14374.03 254
14375.16 263
14376.29 252
14377.42 277
14378.56 265
14379.69 240
14380.82 264
14381.96 217
14383.09 242
14384.22 298
14385.36 258
14386.49 259
14387.62 273
14388.76 241
14389.89 265
14391.02 286
14392.16 285
14393.29 257
14394.43 237
14395.56 261
14396.69 277
14397.83 258
14398.96 243
14400.09 238
14401.23 249
14402.36 276
14403.50 240
14404.63 223
14405.76 254
14406.90 260
14408.03 268
14409.17 251
14410.30 261
14411.44 256
14412.57 237
14413.70 295
14414.84 283
14415.97 273
14417.11 274
14418.24 258
14419.38 298
14420.51 244
14421.65 279
14422.78 273
14423.92 237
14425.05 290
14426.19 288
14427.32 267
14428.46 287
14429.59 295
14430.73 312
14431.86 305
14433.00 319
14434.13 325
14435.27 306
14436.40 308
14437.54 302
14438.67 282
14439.81 303
14440.95 323
14442.08 309
14443.22 308
14444.35 300
14445.49 292
14446.62 269
14447.76 299
14448.90 314
14450.03 299
14451.17 328
14452.30 319
14453.44 327
14454.58 329
14455.71 383
14456.85 346
14457.98 303
14459.12 291
14460.26 338
14461.39 328
14462.53 324
14463.67 356
14464.80 342
14465.94 335
14467.07 382
14468.21 378
14469.35 356
14470.48 428
14471.62 402
14472.76 400
14473.90 388
14475.03 369
14476.17 381
14477.31 415
14478.44 424
14479.58 434
14480.72 389
14481.85 449
14482.99 430
14484.13 454
14485.27 471
14486.40 464
14487.54 467
14488.68 443
14489.82 451
14490.95 432
14492.09 384
14493.23 378
14494.37 423
14495.50 392
14496.64 370
14497.78 338
14498.92 346
14500.05 309
14501.19 344
14502.33 313
14503.47 312
14504.61 312
14505.74 278
14506.88 326
14508.02 321
14509.16 318
14510.30 322
14511.44 343
14512.57 310
14513.71 333
14514.85 303
14515.99 360
14517.13 323
14518.27 287
14519.41 275
14520.54 294
14521.68 319
14522.82 310
14523.96 293
14525.10 280
14526.24 297
14527.38 287
14528.52 297
14529.65 288
14530.79 292
14531.93 265
14533.07 288
14534.21 291
14535.35 251
14536.49 233
14537.63 245
14538.77 252
14539.91 296
14541.05 248
14542.19 228
14543.33 262
14544.47 248
14545.61 251
14546.75 259
14547.89 275
14549.02 262
14550.16 262
14551.30 255
14552.44 269
14553.58 280
14554.72 261
14555.86 280
14557.00 271
14558.14 255
14559.29 282
14560.43 257
14561.57 264
14562.71 253
14563.85 262
14564.99 283
14566.13 279
14567.27 309
14568.41 300
14569.55 313
14570.69 307
14571.83 272
14572.97 300
14574.11 248
14575.25 261
14576.39 253
14577.53 278
14578.68 283
14579.82 289
14580.96 251
14582.10 263
14583.24 247
14584.38 262
14585.52 305
14586.66 304
14587.80 281
14588.95 318
14590.09 279
14591.23 278
14592.37 277
14593.51 285
14594.65 318
14595.79 318
14596.94 330
14598.08 297
14599.22 294
14600.36 293
14601.50 300
14602.65 267
14603.79 267
14604.93 250
14606.07 276
14607.21 279
14608.36 287
14609.50 287
14610.64 268
14611.78 292
14612.92 266
14614.07 272
14615.21 287
14616.35 290
14617.49 297
14618.64 255
14619.78 272
14620.92 265
14622.06 257
14623.21 298
14624.35 280
14625.49 286
14626.64 297
14627.78 316
14628.92 262
14630.06 289
14631.21 339
14632.35 290
14633.49 314
14634.64 275
14635.78 275
14636.92 319
14638.07 322
14639.21 310
14640.35 281
14641.50 277
14642.64 284
14643.78 276
14644.93 316
14646.07 286
14647.21 239
14648.36 319
14649.50 299
14650.65 266
14651.79 262
14652.93 294
14654.08 273
14655.22 269
14656.37 243
14657.51 271
14658.65 272
14659.80 294
14660.94 291
14662.09 298
14663.23 302
14664.37 284
14665.52 222
14666.66 264
14667.81 271
14668.95 297
14670.10 288
14671.24 289
14672.39 267
14673.53 238
14674.68 228
14675.82 258
14676.97 246
14678.11 304
14679.25 302
14680.40 246
14681.54 218
14682.69 232
14683.83 234
14684.98 249
14686.13 256
14687.27 254
14688.42 260
14689.56 263
14690.71 237
14691.85 231
14693.00 232
14694.14 237
14695.29 223
14696.43 249
14697.58 202
14698.72 211
14699.87 239
14701.02 222
14702.16 216
14703.31 269
14704.45 257
14705.60 262
14706.75 224
14707.89 242
14709.04 251
14710.18 242
14711.33 217
14712.48 217
14713.62 226
14714.77 227
14715.92 238
14717.06 223
14718.21 224
14719.35 212
14720.50 205
14721.65 235
14722.79 246
14723.94 261
14725.09 220
14726.23 243
14727.38 238
14728.53 213
14729.67 236
14730.82 269
14731.97 220
14733.12 229
14734.26 226
14735.41 262
14736.56 225
14737.70 200
14738.85 221
14740.00 252
14741.15 203
14742.29 215
14743.44 251
14744.59 257
14745.74 243
14746.88 218
14748.03 250
14749.18 216
14750.33 225
14751.47 232
14752.62 233
14753.77 250
14754.92 190
14756.07 210
14757.21 245
14758.36 222
14759.51 220
14760.66 239
14761.81 234
14762.95 256
14764.10 244
14765.25 249
14766.40 253
14767.55 225
14768.70 263
14769.84 242
14770.99 245
14772.14 290
14773.29 281
14774.44 253
14775.59 220
14776.74 196
14777.88 208
14779.03 222
14780.18 236
14781.33 271
14782.48 272
14783.63 283
14784.78 287
14785.93 285
14787.08 252
14788.22 279
14789.37 261
14790.52 269
14791.67 261
14792.82 275
14793.97 241
14795.12 293
14796.27 268
14797.42 247
14798.57 243
14799.72 317
14800.87 301
14802.02 270
14803.17 294
14804.32 283
14805.47 294
14806.62 310
14807.77 254
14808.92 270
14810.07 271
14811.22 259
14812.37 265
14813.52 237
14814.67 257
14815.82 245
14816.97 212
14818.12 226
14819.27 207
14820.42 208
14821.57 230
14822.72 215
14823.87 261
14825.02 234
14826.17 243
14827.32 247
14828.47 228
14829.62 263
14830.78 188
14831.93 210
14833.08 204
14834.23 186
14835.38 212
14836.53 202
14837.68 230
14838.83 239
14839.98 207
14841.13 208
14842.29 183
14843.44 209
14844.59 234
14845.74 209
14846.89 209
14848.04 216
14849.19 200
14850.35 198
14851.50 169
14852.65 163
14853.80 205
14854.95 186
14856.10 195
14857.26 190
14858.41 188
14859.56 214
14860.71 177
14861.86 214
14863.02 209
14864.17 207
14865.32 214
14866.47 258
14867.63 224
14868.78 187
14869.93 173
14871.08 220
14872.23 219
14873.39 204
14874.54 176
14875.69 170
14876.84 210
14878.00 213
14879.15 172
14880.30 180
14881.46 208
14882.61 177
14883.76 208
14884.91 162
14886.07 187
14887.22 187
14888.37 184
14889.53 196
14890.68 217
14891.83 203
14892.99 201
14894.14 218
14895.29 225
14896.45 203
14897.60 190
14898.75 167
14899.91 210
14901.06 157
14902.21 171
14903.37 199
14904.52 185
14905.67 214
14906.83 213
14907.98 219
14909.14 224
14910.29 207
14911.44 197
14912.60 170
14913.75 205
14914.91 203
14916.06 234
14917.21 196
14918.37 196
14919.52 197
14920.68 190
14921.83 185
14922.99 257
14924.14 197
14925.30 191
14926.45 197
14927.60 201
14928.76 210
14929.91 187
14931.07 191
14932.22 204
14933.38 192
14934.53 200
14935.69 181
14936.84 174
14938.00 196
14939.15 163
14940.31 172
14941.46 180
14942.62 196
14943.77 194
14944.93 171
14946.08 189
14947.24 196
14948.39 197
14949.55 225
14950.71 168
14951.86 201
14953.02 192
14954.17 205
14955.33 183
14956.48 173
14957.64 176
14958.80 224
14959.95 199
14961.11 148
14962.26 174
14963.42 164
14964.57 184
14965.73 220
14966.89 183
14968.04 180
14969.20 203
14970.36 183
14971.51 209
14972.67 171
14973.82 150
14974.98 203
14976.14 223
14977.29 194
14978.45 173
14979.61 170
14980.76 191
14981.92 214
14983.08 193
14984.23 175
14985.39 175
14986.55 172
14987.70 201
14988.86 154
14990.02 175
14991.18 185
14992.33 193
14993.49 184
14994.65 177
14995.80 197
14996.96 175
14998.12 190
14999.28 211
15000.43 189
15001.59 185
15002.75 204
15003.91 183
15005.06 161
15006.22 164
15007.38 179
15008.54 195
15009.69 176
15010.85 179
15012.01 176
15013.17 195
15014.33 221
15015.48 148
15016.64 181
15017.80 163
15018.96 171
15020.12 167
15021.27 159
15022.43 165
15023.59 165
15024.75 165
15025.91 195
15027.07 149
15028.23 189
15029.38 170
15030.54 177
15031.70 175
15032.86 172
15034.02 186
15035.18 152
15036.34 152
15037.49 138
15038.65 171
15039.81 144
15040.97 186
15042.13 174
15043.29 190
15044.45 143
15045.61 156
15046.77 178
15047.93 164
15049.09 151
15050.24 156
15051.40 149
15052.56 172
15053.72 167
15054.88 144
15056.04 141
15057.20 148
15058.36 151
15059.52 150
15060.68 164
15061.84 146
15063.00 184
15064.16 162
15065.32 164
15066.48 138
15067.64 149
15068.80 145
15069.96 149
15071.12 128
15072.28 151
15073.44 144
15074.60 151
15075.76 168
15076.92 185
15078.08 153
15079.24 163
15080.40 175
15081.56 171
15082.72 152
15083.89 135
15085.05 125
15086.21 139
15087.37 162
15088.53 154
15089.69 155
15090.85 118
15092.01 156
15093.17 155
15094.33 162
15095.49 162
15096.66 139
15097.82 166
15098.98 127
15100.14 144
15101.30 171
15102.46 192
15103.62 166
15104.78 160
15105.95 147
15107.11 166
15108.27 151
15109.43 144
15110.59 155
15111.75 183
15112.92 188
15114.08 152
15115.24 170
15116.40 154
15117.56 167
15118.73 161
15119.89 121
15121.05 148
15122.21 171
15123.37 158
15124.54 148
15125.70 131
15126.86 143
15128.02 151
15129.19 152
15130.35 147
15131.51 169
15132.67 151
15133.84 155
15135.00 136
15136.16 132
15137.32 153
15138.49 151
15139.65 151
15140.81 143
15141.97 162
15143.14 151
15144.30 136
15145.46 140
15146.63 152
15147.79 142
15148.95 140
15150.12 144
15151.28 156
15152.44 145
15153.61 157
15154.77 146
15155.93 154
15157.10 178
15158.26 165
15159.42 147
15160.59 140
15161.75 122
15162.91 136
15164.08 141
15165.24 146
15166.41 148
15167.57 159
15168.73 139
15169.90 168
15171.06 123
15172.23 167
15173.39 155
15174.55 155
15175.72 148
15176.88 142
15178.05 138
15179.21 160
15180.38 166
15181.54 133
15182.70 115
15183.87 121
15185.03 157
15186.20 151
15187.36 158
15188.53 161
15189.69 165
15190.86 148
15192.02 168
15193.19 175
15194.35 181
15195.52 119
15196.68 156
15197.85 165
15199.01 178
15200.18 167
15201.34 176
15202.51 152
15203.67 154
15204.84 169
15206.00 169
15207.17 162
15208.33 132
15209.50 174
15210.66 197
15211.83 182
15213.00 178
15214.16 157
15215.33 148
15216.49 166
15217.66 152
15218.82 165
15219.99 157
15221.16 159
15222.32 162
15223.49 199
15224.65 210
15225.82 189
15226.99 170
15228.15 168
15229.32 190
15230.49 180
15231.65 173
15232.82 167
15233.98 180
15235.15 185
15236.32 180
15237.48 180
15238.65 203
15239.82 197
15240.98 186
15242.15 198
15243.32 180
15244.48 172
15245.65 163
15246.82 177
15247.98 177
15249.15 177
15250.32 193
15251.49 155
15252.65 146
15253.82 145
15254.99 148
15256.16 157
15257.32 157
15258.49 171
15259.66 153
15260.82 136
15261.99 129
15263.16 135
15264.33 180
15265.49 178
15266.66 146
15267.83 154
15269.00 184
15270.17 149
15271.33 135
15272.50 137
15273.67 156
15274.84 158
15276.01 148
15277.17 133
15278.34 117
15279.51 148
15280.68 143
15281.85 162
15283.01 173
15284.18 169
15285.35 141
15286.52 147
15287.69 142
15288.86 140
15290.03 141
15291.19 149
15292.36 159
15293.53 180
15294.70 148
15295.87 164
15297.04 146
15298.21 145
15299.38 171
15300.54 130
15301.71 171
15302.88 140
15304.05 154
15305.22 153
15306.39 142
15307.56 171
15308.73 150
15309.90 130
15311.07 137
15312.24 143
15313.41 145
15314.58 141
15315.75 138
15316.92 143
15318.09 131
15319.25 179
15320.42 174
15321.59 152
15322.76 112
15323.93 135
15325.10 135
15326.27 149
15327.44 142
15328.61 174
15329.78 143
15330.95 141
15332.12 129
15333.29 148
15334.46 175
15335.64 126
15336.81 131
15337.98 148
15339.15 146
15340.32 173
15341.49 117
15342.66 148
15343.83 180
15345.00 173
15346.17 173
15347.34 121
15348.51 156
15349.68 132
15350.85 130
15352.02 136
15353.20 152
15354.37 159
15355.54 181
15356.71 168
15357.88 128
15359.05 133
15360.22 163
15361.39 157
15362.57 179
15363.74 177
15364.91 133
15366.08 150
15367.25 164
15368.42 137
15369.59 116
15370.77 112
15371.94 149
15373.11 178
15374.28 179
15375.45 158
15376.63 151
15377.80 136
15378.97 167
15380.14 150
15381.31 142
15382.49 134
15383.66 182
15384.83 175
15386.00 145
15387.17 175
15388.35 147
15389.52 162
15390.69 155
15391.86 174
15393.04 138
15394.21 171
15395.38 173
15396.55 144
15397.73 152
15398.90 155
15400.07 177
15401.25 164
15402.42 148
15403.59 131
15404.76 155
15405.94 163
15407.11 133
15408.28 115
15409.46 153
15410.63 141
15411.80 143
15412.98 153
15414.15 157
15415.32 154
15416.50 160
15417.67 143
15418.84 122
15420.02 139
15421.19 152
15422.36 172
15423.54 132
15424.71 149
15425.89 133
15427.06 135
15428.23 102
15429.41 131
15430.58 119
15431.76 138
15432.93 140
15434.10 116
15435.28 141
15436.45 152
15437.63 169
15438.80 133
15439.97 129
15441.15 147
15442.32 137
15443.50 161
15444.67 142
15445.85 124
15447.02 134
15448.20 155
15449.37 145
15450.55 137
15451.72 116
15452.89 118
15454.07 133
15455.24 134
15456.42 132
15457.59 132
15458.77 120
15459.94 155
15461.12 143
15462.30 131
15463.47 155
15464.65 155
15465.82 142
15467.00 136
15468.17 129
15469.35 140
15470.52 146
15471.70 122
15472.87 123
15474.05 131
15475.22 134
15476.40 159
15477.58 167
15478.75 155
15479.93 162
15481.10 139
15482.28 163
15483.46 168
15484.63 130
15485.81 132
15486.98 156
15488.16 143
15489.34 152
15490.51 140
15491.69 166
15492.87 157
15494.04 170
15495.22 149
15496.39 157
15497.57 126
15498.75 128
15499.92 154
15501.10 146
15502.28 138
15503.45 126
15504.63 136
15505.81 119
15506.98 137
15508.16 157
15509.34 141
15510.52 166
15511.69 137
15512.87 157
15514.05 154
15515.22 155
15516.40 165
15517.58 139
15518.76 137
15519.93 156
15521.11 146
15522.29 154
15523.47 159
15524.64 132
15525.82 144
15527.00 151
15528.18 160
15529.35 162
15530.53 144
15531.71 133
15532.89 116
15534.07 150
15535.24 167
15536.42 150
15537.60 132
15538.78 124
15539.96 162
15541.13 143
15542.31 147
15543.49 126
15544.67 154
15545.85 156
15547.03 130
15548.20 122
15549.38 167
15550.56 154
15551.74 145
15552.92 133
15554.10 133
15555.28 150
15556.45 182
15557.63 169
15558.81 137
15559.99 146
15561.17 150
15562.35 139
15563.53 157
15564.71 145
15565.89 174
15567.07 139
15568.24 156
15569.42 183
15570.60 173
15571.78 166
15572.96 169
15574.14 166
15575.32 148
15576.50 167
15577.68 204
15578.86 169
15580.04 146
15581.22 173
15582.40 179
15583.58 159
15584.76 175
15585.94 168
15587.12 162
15588.30 162
15589.48 142
15590.66 148
15591.84 164
15593.02 179
15594.20 164
15595.38 178
15596.56 190
15597.74 170
15598.92 176
15600.10 174
15601.28 184
15602.46 198
15603.64 186
15604.82 174
15606.00 167
15607.18 188
15608.36 198
15609.55 190
15610.73 171
15611.91 158
15613.09 137
15614.27 158
15615.45 174
15616.63 147
15617.81 187
15618.99 162
15620.17 180
15621.36 190
15622.54 187
15623.72 189
15624.90 175
15626.08 158
15627.26 195
15628.44 202
15629.63 192
15630.81 186
15631.99 158
15633.17 132
15634.35 161
15635.53 174
15636.72 184
15637.90 227
15639.08 212
15640.26 225
15641.44 230
15642.63 198
15643.81 200
15644.99 189
15646.17 197
15647.35 214
15648.54 193
15649.72 196
15650.90 235
15652.08 211
15653.27 202
15654.45 208
15655.63 187
15656.81 213
15658.00 205
15659.18 184
15660.36 191
15661.54 190
15662.73 237
15663.91 239
15665.09 203
15666.28 229
15667.46 222
15668.64 210
15669.82 196
15671.01 217
15672.19 218
15673.37 226
15674.56 189
15675.74 247
15676.92 214
15678.11 270
15679.29 249
15680.47 224
15681.66 217
15682.84 198
15684.03 222
15685.21 220
15686.39 228
15687.58 193
15688.76 229
15689.94 245
15691.13 241
15692.31 245
15693.50 236
15694.68 214
15695.86 239
15697.05 249
15698.23 258
15699.42 257
15700.60 207
15701.78 213
15702.97 233
15704.15 252
15705.34 229
15706.52 260
15707.71 247
15708.89 254
15710.08 230
15711.26 252
15712.45 283
15713.63 285
15714.81 253
15716.00 264
15717.18 232
15718.37 252
15719.55 292
15720.74 263
15721.92 279
15723.11 270
15724.29 280
15725.48 277
15726.66 291
15727.85 263
15729.04 268
15730.22 296
15731.41 281
15732.59 269
15733.78 275
15734.96 255
15736.15 251
15737.33 241
15738.52 241
15739.71 267
15740.89 237
15742.08 246
15743.26 296
15744.45 269
15745.63 284
15746.82 301
15748.01 288
15749.19 265
15750.38 271
15751.56 259
15752.75 262
15753.94 270
15755.12 271
15756.31 267
15757.50 299
15758.68 239
15759.87 247
15761.06 308
15762.24 252
15763.43 239
15764.62 288
15765.80 270
15766.99 250
15768.18 217
15769.36 231
15770.55 253
15771.74 301
15772.92 259
15774.11 249
15775.30 257
15776.48 254
15777.67 243
15778.86 270
15780.05 241
15781.23 224
15782.42 248
15783.61 232
15784.80 241
15785.98 224
15787.17 256
15788.36 257
15789.55 252
15790.73 203
15791.92 215
15793.11 253
15794.30 276
15795.48 248
15796.67 238
15797.86 255
15799.05 236
15800.24 251
15801.42 245
15802.61 223
15803.80 206
15804.99 222
15806.18 258
15807.37 236
15808.55 225
15809.74 223
15810.93 228
15812.12 203
15813.31 254
15814.50 216
15815.68 204
15816.87 260
15818.06 200
15819.25 229
15820.44 207
15821.63 222
15822.82 198
15824.01 212
15825.19 241
15826.38 193
15827.57 214
15828.76 197
15829.95 236
15831.14 225
15832.33 214
15833.52 240
15834.71 223
15835.90 248
15837.09 195
15838.28 199
15839.47 202
15840.66 211
15841.84 194
15843.03 222
15844.22 195
15845.41 233
15846.60 201
15847.79 174
15848.98 202
15850.17 188
15851.36 248
15852.55 192
15853.74 198
15854.93 189
15856.12 221
15857.31 181
15858.50 196
15859.69 203
15860.88 206
15862.07 192
15863.26 203
15864.46 185
15865.65 174
15866.84 192
15868.03 188
15869.22 240
15870.41 199
15871.60 186
15872.79 172
15873.98 177
15875.17 171
15876.36 195
15877.55 183
15878.74 178
15879.94 183
15881.13 215
15882.32 165
15883.51 163
15884.70 190
15885.89 174
15887.08 198
15888.27 191
15889.46 204
15890.66 220
15891.85 183
15893.04 180
15894.23 183
15895.42 205
15896.61 211
15897.81 207
15899.00 160
15900.19 165
15901.38 198
15902.57 207
15903.76 196
15904.96 195
15906.15 159
15907.34 175
15908.53 203
15909.72 214
15910.92 187
15912.11 186
15913.30 214
15914.49 185
15915.69 186
15916.88 176
15918.07 206
15919.26 203
15920.46 176
15921.65 181
15922.84 211
15924.03 224
15925.23 166
15926.42 207
15927.61 185
15928.81 211
15930.00 193
15931.19 203
15932.38 207
15933.58 155
15934.77 163
15935.96 169
15937.16 176
15938.35 175
15939.54 170
15940.74 163
15941.93 225
15943.12 212
15944.32 187
15945.51 179
15946.70 210
15947.90 189
15949.09 207
15950.28 176
15951.48 187
15952.67 217
15953.87 159
15955.06 184
15956.25 173
15957.45 166
15958.64 179
15959.84 176
15961.03 170
15962.22 123
15963.42 141
15964.61 159
15965.81 144
15967.00 162
15968.19 148
15969.39 156
15970.58 162
15971.78 209
15972.97 160
15974.17 180
15975.36 191
15976.56 148
15977.75 157
15978.95 152
15980.14 155
15981.34 159
15982.53 164
15983.72 138
15984.92 160
15986.11 175
15987.31 170
15988.50 153
15989.70 173
15990.90 196
15992.09 137
15993.29 147
15994.48 126
15995.68 135
15996.87 156
15998.07 165
15999.26 140
16000.46 139
16001.65 129
16002.85 134
16004.05 161
16005.24 155
16006.44 137
16007.63 166
16008.83 172
16010.02 147
16011.22 142
16012.42 140
16013.61 130
16014.81 116
16016.00 137
16017.20 162
16018.40 132
16019.59 131
16020.79 132
16021.99 148
16023.18 130
16024.38 140
16025.58 132
16026.77 116
16027.97 116
16029.16 132
16030.36 162
16031.56 140
16032.76 141
16033.95 142
16035.15 134
16036.35 132
16037.54 154
16038.74 139
16039.94 149
16041.13 156
16042.33 140
16043.53 130
16044.73 155
16045.92 112
16047.12 150
16048.32 120
16049.51 146
16050.71 172
16051.91 116
16053.11 152
16054.30 145
16055.50 146
16056.70 145
16057.90 163
16059.10 155
16060.29 124
16061.49 127
16062.69 119
16063.89 151
16065.08 124
16066.28 122
16067.48 141
16068.68 122
16069.88 136
16071.07 120
16072.27 131
16073.47 130
16074.67 145
16075.87 130
16077.07 118
16078.26 129
16079.46 111
16080.66 140
16081.86 145
16083.06 137
16084.26 134
16085.46 127
16086.66 141
16087.85 128
16089.05 122
16090.25 107
16091.45 127
16092.65 131
16093.85 157
16095.05 122
16096.25 125
16097.45 135
16098.65 124
16099.84 131
16101.04 134
16102.24 142
16103.44 126
16104.64 131
16105.84 117
16107.04 126
16108.24 127
16109.44 135
16110.64 142
16111.84 141
16113.04 142
16114.24 113
16115.44 100
16116.64 101
16117.84 123
16119.04 144
16120.24 123
16121.44 135
16122.64 134
16123.84 110
16125.04 127
16126.24 138
16127.44 119
16128.64 154
16129.84 119
16131.04 134
16132.24 107
16133.44 136
16134.64 131
16135.84 116
16137.04 131
16138.25 136
16139.45 137
16140.65 125
16141.85 98
16143.05 112
16144.25 126
16145.45 136
16146.65 114
16147.85 144
16149.05 129
16150.25 117
16151.46 130
16152.66 127
16153.86 121
16155.06 116
16156.26 111
16157.46 138
16158.66 147
16159.87 147
16161.07 105
16162.27 100
16163.47 134
16164.67 126
16165.87 160
16167.08 100
16168.28 125
16169.48 144
16170.68 148
16171.88 125
16173.09 116
16174.29 116
16175.49 104
16176.69 101
16177.89 134
16179.10 124
16180.30 139
16181.50 127
16182.70 111
16183.91 120
16185.11 113
16186.31 125
16187.51 142
16188.72 120
16189.92 117
16191.12 141
16192.32 114
16193.53 135
16194.73 122
16195.93 93
16197.13 110
16198.34 126
16199.54 134
16200.74 148
16201.95 116
16203.15 139
16204.35 146
16205.56 122
16206.76 143
16207.96 133
16209.17 119
16210.37 129
16211.57 129
16212.78 151
16213.98 129
16215.18 140
16216.39 125
16217.59 132
16218.79 128
16220.00 146
16221.20 140
16222.41 135
16223.61 137
16224.81 138
16226.02 125
16227.22 113
16228.43 129
16229.63 124
16230.83 134
16232.04 128
16233.24 139
16234.45 155
16235.65 150
16236.86 141
16238.06 138
16239.26 175
16240.47 139
16241.67 144
16242.88 141
16244.08 153
16245.29 128
16246.49 135
16247.70 154
16248.90 154
16250.11 150
16251.31 139
16252.52 109
16253.72 121
16254.93 124
16256.13 144
16257.34 130
16258.54 151
16259.75 144
16260.95 157
16262.16 140
16263.36 170
16264.57 127
16265.77 145
16266.98 155
16268.19 136
16269.39 142
16270.60 162
16271.80 142
16273.01 141
16274.21 172
16275.42 147
16276.63 162
16277.83 144
16279.04 168
16280.24 166
16281.45 147
16282.66 130
16283.86 134
16285.07 173
16286.27 195
16287.48 149
16288.69 147
16289.89 175
16291.10 158
16292.31 154
16293.51 149
16294.72 153
16295.93 172
16297.13 147
16298.34 147
16299.55 127
16300.75 182
16301.96 144
16303.17 135
16304.37 180
16305.58 205
16306.79 146
16307.99 181
16309.20 192
16310.41 185
16311.62 178
16312.82 153
16314.03 152
16315.24 163
16316.44 165
16317.65 171
16318.86 147
16320.07 160
16321.27 152
16322.48 174
16323.69 164
16324.90 190
16326.10 155
16327.31 149
16328.52 182
16329.73 164
16330.94 171
16332.14 162
16333.35 164
16334.56 157
16335.77 154
16336.98 176
16338.18 153
16339.39 125
16340.60 128
16341.81 137
16343.02 152
16344.23 155
16345.43 157
16346.64 141
16347.85 141
16349.06 133
16350.27 167
16351.48 144
16352.69 126
16353.89 130
16355.10 160
16356.31 165
16357.52 158
16358.73 144
16359.94 121
16361.15 105
16362.36 94
16363.57 126
16364.77 110
16365.98 138
16367.19 127
16368.40 133
16369.61 132
16370.82 141
16372.03 144
16373.24 155
16374.45 134
16375.66 124
16376.87 139
16378.08 146
16379.29 133
16380.50 117
16381.71 120
16382.92 121
16384.13 124
16385.34 127
16386.55 129
16387.76 128
16388.97 126
16390.18 138
16391.39 134
16392.60 159
16393.81 95
16395.02 117
16396.23 129
16397.44 157
16398.65 141
16399.86 126
16401.07 138
16402.28 140
16403.49 139
16404.70 132
16405.91 151
16407.12 141
16408.33 140
16409.54 136
16410.76 111
16411.97 108
16413.18 114
16414.39 107
16415.60 130
16416.81 98
16418.02 125
16419.23 116
16420.44 114
16421.66 118
16422.87 111
16424.08 109
16425.29 123
16426.50 125
16427.71 112
16428.92 102
16430.14 118
16431.35 130
16432.56 115
16433.77 104
16434.98 96
16436.19 119
16437.41 112
16438.62 112
16439.83 105
16441.04 103
16442.25 142
16443.47 128
16444.68 111
16445.89 122
16447.10 109
16448.31 131
16449.53 110
16450.74 103
16451.95 110
16453.16 127
16454.38 152
16455.59 123
16456.80 105
16458.01 89
16459.23 117
16460.44 127
16461.65 128
16462.86 146
16464.08 124
16465.29 155
16466.50 150
16467.72 118
16468.93 152
16470.14 120
16471.35 119
16472.57 108
16473.78 112
16474.99 98
16476.21 123
16477.42 152
16478.63 132
16479.85 109
16481.06 131
16482.27 112
16483.49 127
16484.70 105
16485.92 102
16487.13 112
16488.34 113
16489.56 118
16490.77 135
16491.98 112
16493.20 139
16494.41 114
16495.63 133
16496.84 139
16498.05 103
16499.27 113
16500.48 121
16501.70 106
16502.91 127
16504.13 114
16505.34 127
16506.55 99
16507.77 101
16508.98 101
16510.20 101
16511.41 127
16512.63 92
16513.84 104
16515.06 117
16516.27 114
16517.49 92
16518.70 106
16519.92 85
16521.13 128
16522.35 101
16523.56 107
16524.78 125
16525.99 122
16527.21 118
16528.42 106
16529.64 118
16530.85 144
16532.07 121
16533.28 116
16534.50 83
16535.71 104
16536.93 104
16538.14 103
16539.36 98
16540.58 114
16541.79 111
16543.01 100
16544.22 107
16545.44 86
16546.65 98
16547.87 87
16549.09 128
16550.30 121
16551.52 89
16552.73 118
16553.95 109
16555.17 117
16556.38 99
16557.60 126
16558.82 130
16560.03 102
16561.25 121
16562.46 126
16563.68 121
16564.90 139
16566.11 118
16567.33 128
16568.55 117
16569.76 131
16570.98 126
16572.20 123
16573.41 113
16574.63 123
16575.85 114
16577.07 116
16578.28 110
16579.50 131
16580.72 102
16581.93 109
16583.15 128
16584.37 139
16585.59 133
16586.80 122
16588.02 99
16589.24 107
16590.46 108
16591.67 97
16592.89 111
16594.11 124
16595.33 111
16596.54 95
16597.76 133
16598.98 115
16600.20 81
16601.41 107
16602.63 129
16603.85 109
16605.07 119
16606.29 121
16607.50 120
16608.72 90
16609.94 104
16611.16 111
16612.38 122
16613.60 123
16614.81 131
16616.03 94
16617.25 82
16618.47 92
16619.69 102
16620.91 90
16622.13 96
16623.34 110
16624.56 104
16625.78 89
16627.00 92
16628.22 107
16629.44 98
16630.66 106
16631.88 107
16633.10 108
16634.31 101
16635.53 106
16636.75 115
16637.97 129
16639.19 116
16640.41 109
16641.63 93
16642.85 106
16644.07 98
16645.29 109
16646.51 90
16647.73 113
16648.95 115
16650.17 115
16651.39 136
16652.61 125
16653.83 106
16655.05 101
16656.27 96
16657.49 103
16658.71 121
16659.93 119
16661.15 89
16662.37 79
16663.59 95
16664.81 128
16666.03 119
16667.25 125
16668.47 103
16669.69 85
16670.91 87
16672.13 103
16673.35 99
16674.57 104
16675.79 101
16677.01 117
16678.23 136
16679.45 89
16680.67 86
16681.89 102
16683.12 100
16684.34 105
16685.56 82
16686.78 139
16688.00 113
16689.22 89
16690.44 92
16691.66 88
16692.88 119
16694.11 88
16695.33 109
16696.55 100
16697.77 101
16698.99 84
16700.21 83
16701.43 83
16702.66 98
16703.88 131
16705.10 122
16706.32 88
16707.54 86
16708.77 106
16709.99 114
16711.21 108
16712.43 107
16713.65 114
16714.87 98
16716.10 85
16717.32 82
16718.54 76
16719.76 115
16720.99 124
16722.21 95
16723.43 100
16724.65 115
16725.88 101
16727.10 125
16728.32 84
16729.54 105
16730.77 79
16731.99 101
16733.21 79
16734.43 103
16735.66 116
16736.88 102
16738.10 110
16739.33 105
16740.55 125
16741.77 103
16742.99 104
16744.22 108
16745.44 86
16746.66 93
16747.89 102
16749.11 84
16750.33 107
16751.56 96
16752.78 92
16754.00 119
16755.23 108
16756.45 89
16757.68 105
16758.90 69
16760.12 82
16761.35 80
16762.57 103
16763.79 90
16765.02 117
16766.24 96
16767.47 82
16768.69 107
16769.91 108
16771.14 114
16772.36 117
16773.59 105
16774.81 91
16776.04 97
16777.26 73
16778.48 121
16779.71 90
16780.93 106
16782.16 100
16783.38 97
16784.61 108
16785.83 87
16787.06 111
16788.28 91
16789.51 105
16790.73 88
16791.96 95
16793.18 81
16794.41 99
16795.63 92
16796.86 70
16798.08 102
16799.31 119
16800.53 102
16801.76 108
16802.98 100
16804.21 116
16805.43 92
16806.66 76
16807.88 91
16809.11 97
16810.33 96
16811.56 95
16812.79 95
16814.01 104
16815.24 88
16816.46 75
16817.69 108
16818.91 106
16820.14 93
16821.37 74
16822.59 65
16823.82 105
16825.04 94
16826.27 81
16827.50 95
16828.72 139
16829.95 95
16831.18 103
16832.40 126
16833.63 111
16834.86 120
16836.08 96
16837.31 94
16838.53 100
16839.76 119
16840.99 112
16842.21 117
16843.44 109
16844.67 90
16845.90 110
16847.12 103
16848.35 106
16849.58 109
16850.80 96
16852.03 112
16853.26 94
16854.48 89
16855.71 88
16856.94 111
16858.17 98
16859.39 103
16860.62 108
16861.85 105
16863.08 78
16864.30 95
16865.53 93
16866.76 114
16867.99 113
16869.21 106
16870.44 114
16871.67 99
16872.90 108
16874.13 96
16875.35 77
16876.58 101
16877.81 138
16879.04 105
16880.27 101
16881.49 116
16882.72 113
16883.95 102
16885.18 101
16886.41 100
16887.64 139
16888.86 130
16890.09 154
16891.32 117
16892.55 125
16893.78 121
16895.01 142
16896.24 118
16897.46 118
16898.69 114
16899.92 132
16901.15 128
16902.38 128
16903.61 130
16904.84 151
16906.07 112
16907.30 112
16908.53 89
16909.75 147
16910.98 127
16912.21 135
16913.44 100
16914.67 101
16915.90 122
16917.13 134
16918.36 114
16919.59 112
16920.82 113
16922.05 121
16923.28 122
16924.51 94
16925.74 128
16926.97 150
16928.20 142
16929.43 116
16930.66 79
16931.89 100
16933.12 99
16934.35 90
16935.58 98
16936.81 99
16938.04 127
16939.27 108
16940.50 105
16941.73 122
16942.96 117
16944.19 108
16945.42 121
16946.65 103
16947.88 105
16949.11 103
16950.34 121
16951.57 116
16952.80 113
16954.04 87
16955.27 86
16956.50 89
16957.73 87
16958.96 90
16960.19 99
16961.42 119
16962.65 140
16963.88 115
16965.11 118
16966.35 76
16967.58 97
16968.81 97
16970.04 93
16971.27 108
16972.50 123
16973.73 136
16974.97 158
16976.20 84
16977.43 102
16978.66 105
16979.89 106
16981.12 92
16982.36 74
16983.59 93
16984.82 112
16986.05 125
16987.28 107
16988.52 100
16989.75 96
16990.98 98
16992.21 99
16993.45 77
16994.68 99
16995.91 104
16997.14 117
16998.37 93
16999.61 83
17000.84 85
17002.07 91
17003.31 79
17004.54 84
17005.77 76
17007.00 102
17008.24 88
17009.47 79
17010.70 89
17011.93 102
17013.17 98
17014.40 94
17015.63 87
17016.87 79
17018.10 109
17019.33 111
17020.57 98
17021.80 89
17023.03 96
17024.27 85
17025.50 98
17026.73 101
17027.97 91
17029.20 83
17030.43 73
17031.67 104
17032.90 108
17034.14 112
17035.37 100
17036.60 91
17037.84 99
17039.07 78
17040.30 106
17041.54 100
17042.77 88
17044.01 107
17045.24 107
17046.47 103
17047.71 101
17048.94 99
17050.18 100
17051.41 67
17052.65 78
17053.88 67
17055.12 75
17056.35 93
17057.58 103
17058.82 79
17060.05 70
17061.29 97
17062.52 91
17063.76 89
17064.99 78
17066.23 97
17067.46 87
17068.70 79
17069.93 75
17071.17 86
17072.40 80
17073.64 103
17074.87 80
17076.11 93
17077.34 65
17078.58 85
17079.81 98
17081.05 95
17082.29 98
17083.52 72
17084.76 90
17085.99 108
17087.23 92
17088.46 104
17089.70 132
17090.94 129
17092.17 108
17093.41 79
17094.64 82
17095.88 106
17097.12 88
17098.35 58
17099.59 64
17100.82 82
17102.06 88
17103.30 77
17104.53 70
17105.77 88
17107.00 86
17108.24 105
17109.48 90
17110.71 98
17111.95 83
17113.19 92
17114.42 91
17115.66 75
17116.90 71
17118.13 86
17119.37 99
17120.61 79
17121.85 81
17123.08 95
17124.32 77
17125.56 85
17126.79 94
17128.03 73
17129.27 92
17130.50 99
17131.74 94
17132.98 73
17134.22 75
17135.45 87
17136.69 77
17137.93 78
17139.17 76
17140.40 85
17141.64 96
17142.88 85
17144.12 100
17145.36 87
17146.59 84
17147.83 91
17149.07 100
17150.31 80
17151.54 86
17152.78 79
17154.02 96
17155.26 88
17156.50 68
17157.74 93
17158.97 109
17160.21 110
17161.45 77
17162.69 89
17163.93 75
17165.17 84
17166.40 105
17167.64 85
17168.88 90
17170.12 99
17171.36 81
17172.60 100
17173.84 93
17175.08 120
17176.31 100
17177.55 80
17178.79 91
17180.03 91
17181.27 84
17182.51 77
17183.75 86
17184.99 102
17186.23 85
17187.47 86
17188.71 85
17189.94 115
17191.18 75
17192.42 66
17193.66 75
17194.90 83
17196.14 76
17197.38 82
17198.62 93
17199.86 65
17201.10 107
17202.34 94
17203.58 87
17204.82 66
17206.06 66
17207.30 76
17208.54 75
17209.78 91
17211.02 95
17212.26 71
17213.50 63
17214.74 103
17215.98 86
17217.22 87
17218.46 81
17219.70 72
17220.94 91
17222.18 93
17223.43 71
17224.67 70
17225.91 80
17227.15 58
17228.39 58
17229.63 90
17230.87 86
17232.11 100
17233.35 79
17234.59 79
17235.83 86
17237.08 72
17238.32 73
17239.56 67
17240.80 72
17242.04 63
17243.28 86
17244.52 73
17245.76 82
17247.01 85
17248.25 64
17249.49 86
17250.73 65
17251.97 64
17253.21 62
17254.46 75
17255.70 93
17256.94 81
17258.18 86
17259.42 92
17260.66 98
17261.91 89
17263.15 102
17264.39 87
17265.63 105
17266.87 76
17268.12 75
17269.36 65
17270.60 81
17271.84 71
17273.09 68
17274.33 81
17275.57 86
17276.81 82
17278.06 90
17279.30 73
17280.54 77
17281.78 86
17283.03 100
17284.27 77
17285.51 82
17286.76 94
17288.00 79
17289.24 69
17290.48 64
17291.73 98
17292.97 84
17294.21 62
17295.46 67
17296.70 90
17297.94 75
17299.19 67
17300.43 70
17301.67 77
17302.92 88
17304.16 86
17305.40 69
17306.65 63
17307.89 77
17309.14 75
17310.38 90
17311.62 83
17312.87 72
17314.11 77
17315.35 74
17316.60 49
17317.84 58
17319.09 80
17320.33 66
17321.58 55
17322.82 64
17324.06 73
17325.31 87
17326.55 89
17327.80 102
17329.04 82
17330.29 67
17331.53 71
17332.77 75
17334.02 71
17335.26 80
17336.51 72
17337.75 58
17339.00 72
17340.24 64
17341.49 74
17342.73 67
17343.98 69
17345.22 57
17346.47 76
17347.71 80
17348.96 73
17350.20 53
17351.45 87
17352.69 96
17353.94 75
17355.18 63
17356.43 48
17357.68 76
17358.92 63
17360.17 68
17361.41 90
17362.66 74
17363.90 85
17365.15 79
17366.39 67
17367.64 64
17368.89 66
17370.13 66
17371.38 72
17372.62 92
17373.87 67
17375.12 65
17376.36 87
17377.61 77
17378.85 84
17380.10 83
17381.35 82
17382.59 77
17383.84 80
17385.09 85
17386.33 66
17387.58 94
17388.83 82
17390.07 87
17391.32 84
17392.57 85
17393.81 80
17395.06 93
17396.31 78
17397.55 53
17398.80 86
17400.05 93
17401.29 85
17402.54 65
17403.79 93
17405.04 85
17406.28 86
17407.53 79
17408.78 89
17410.02 70
17411.27 65
17412.52 64
17413.77 79
17415.01 66
17416.26 64
17417.51 74
17418.76 78
17420.00 68
17421.25 61
17422.50 87
17423.75 79
17425.00 80
17426.24 73
17427.49 64
17428.74 79
17429.99 69
17431.24 78
17432.48 69
17433.73 65
17434.98 62
17436.23 78
17437.48 74
17438.73 89
17439.97 87
17441.22 75
17442.47 78
17443.72 73
17444.97 92
17446.22 74
17447.47 72
17448.71 74
17449.96 88
17451.21 58
17452.46 75
17453.71 69
17454.96 79
17456.21 70
17457.46 70
17458.71 63
17459.95 93
17461.20 77
17462.45 69
17463.70 71
17464.95 78
17466.20 94
17467.45 78
17468.70 84
17469.95 53
17471.20 74
17472.45 85
17473.70 84
17474.95 63
17476.20 57
17477.45 62
17478.70 81
17479.95 88
17481.20 69
17482.45 68
17483.70 85
17484.95 76
17486.20 90
17487.45 73
17488.70 71
17489.95 104
17491.20 72
17492.45 54
17493.70 53
17494.95 73
17496.20 89
17497.45 73
17498.70 65
17499.95 52
17501.20 78
17502.45 83
17503.70 70
17504.95 85
17506.20 115
17507.46 89
17508.71 64
17509.96 70
17511.21 77
17512.46 69
17513.71 80
17514.96 82
17516.21 83
17517.46 91
17518.71 88
17519.97 79
17521.22 92
17522.47 79
17523.72 84
17524.97 110
17526.22 76
17527.47 75
17528.73 76
17529.98 112
17531.23 95
17532.48 104
17533.73 61
17534.99 69
17536.24 78
17537.49 95
17538.74 89
17539.99 64
17541.25 83
17542.50 63
17543.75 69
17545.00 57
17546.25 64
17547.51 76
17548.76 94
17550.01 85
17551.26 81
17552.52 62
17553.77 78
17555.02 81
17556.27 83
17557.53 103
17558.78 81
17560.03 68
17561.28 64
17562.54 65
17563.79 64
17565.04 86
17566.30 73
17567.55 65
17568.80 80
17570.05 64
17571.31 83
17572.56 79
17573.81 74
17575.07 100
17576.32 66
17577.57 63
17578.83 70
17580.08 77
17581.33 76
17582.59 77
17583.84 70
17585.10 67
17586.35 73
17587.60 72
17588.86 78
17590.11 72
17591.36 47
17592.62 52
17593.87 85
17595.13 81
17596.38 82
17597.63 83
17598.89 111
17600.14 69
17601.40 72
17602.65 87
17603.90 74
17605.16 104
17606.41 77
17607.67 67
17608.92 95
17610.18 63
17611.43 76
17612.69 104
17613.94 82
17615.20 93
17616.45 72
17617.71 86
17618.96 89
17620.21 95
17621.47 75
17622.72 53
17623.98 80
17625.23 78
17626.49 85
17627.75 77
17629.00 87
17630.26 81
17631.51 77
17632.77 73
17634.02 68
17635.28 51
17636.53 92
17637.79 67
17639.04 66
17640.30 66
17641.55 82
17642.81 99
17644.07 76
17645.32 56
17646.58 61
17647.83 72
17649.09 87
17650.35 75
17651.60 62
17652.86 54
17654.11 80
17655.37 90
17656.63 61
17657.88 53
17659.14 61
17660.39 77
17661.65 68
17662.91 71
17664.16 74
17665.42 65
17666.68 72
17667.93 69
17669.19 73
17670.45 67
17671.70 74
17672.96 81
17674.22 62
17675.47 61
17676.73 78
17677.99 83
17679.24 70
17680.50 72
17681.76 85
17683.02 89
17684.27 109
17685.53 61
17686.79 64
17688.05 57
17689.30 91
17690.56 84
17691.82 64
17693.07 66
17694.33 61
17695.59 74
17696.85 58
17698.11 72
17699.36 78
17700.62 73
17701.88 74
17703.14 70
17704.39 73
17705.65 55
17706.91 66
17708.17 77
17709.43 62
17710.68 75
17711.94 87
17713.20 72
17714.46 78
17715.72 90
17716.98 75
17718.23 65
17719.49 75
17720.75 75
17722.01 78
17723.27 70
17724.53 61
17725.79 92
17727.04 85
17728.30 83
17729.56 87
17730.82 72
17732.08 88
17733.34 62
17734.60 56
17735.86 53
17737.12 55
17738.37 61
17739.63 63
17740.89 63
17742.15 60
17743.41 58
17744.67 70
17745.93 64
17747.19 61
17748.45 78
17749.71 78
17750.97 63
17752.23 68
17753.49 64
17754.75 62
17756.01 77
17757.27 66
17758.53 81
17759.79 65
17761.05 44
17762.31 49
17763.57 54
17764.83 44
17766.09 58
17767.35 70
17768.61 63
17769.87 55
17771.13 56
17772.39 63
17773.65 77
17774.91 67
17776.17 70
17777.43 66
17778.69 62
17779.95 84
17781.21 79
17782.47 81
17783.73 75
17784.99 71
17786.25 73
17787.51 80
17788.78 66
17790.04 74
17791.30 58
17792.56 86
17793.82 97
17795.08 72
17796.34 79
17797.60 65
17798.86 47
17800.13 75
17801.39 65
17802.65 57
17803.91 61
17805.17 65
17806.43 66
17807.69 70
17808.96 78
17810.22 73
17811.48 74
17812.74 73
17814.00 68
17815.26 79
17816.53 61
17817.79 50
17819.05 52
17820.31 69
17821.57 73
17822.84 54
17824.10 55
17825.36 52
17826.62 58
17827.89 60
17829.15 68
17830.41 105
17831.67 101
17832.93 67
17834.20 77
17835.46 75
17836.72 62
17837.99 51
17839.25 74
17840.51 88
17841.77 66
17843.04 69
17844.30 72
17845.56 57
17846.82 71
17848.09 65
17849.35 62
17850.61 71
17851.88 59
17853.14 77
17854.40 49
17855.67 67
17856.93 66
17858.19 67
17859.46 59
17860.72 52
17861.98 66
17863.25 65
17864.51 68
17865.77 63
17867.04 67
17868.30 75
17869.57 68
17870.83 91
17872.09 65
17873.36 73
17874.62 86
17875.89 67
17877.15 73
17878.41 58
17879.68 54
17880.94 71
17882.21 55
17883.47 57
17884.73 82
17886.00 65
17887.26 76
17888.53 73
17889.79 52
17891.06 76
17892.32 61
17893.59 74
17894.85 55
17896.12 50
17897.38 68
17898.65 68
17899.91 64
17901.17 70
17902.44 55
17903.70 51
17904.97 62
17906.23 86
17907.50 65
17908.77 59
17910.03 66
17911.30 67
17912.56 64
17913.83 72
17915.09 67
17916.36 51
17917.62 84
17918.89 75
17920.15 82
17921.42 66
17922.68 61
17923.95 64
17925.22 79
17926.48 57
17927.75 73
17929.01 88
17930.28 77
17931.55 83
17932.81 69
17934.08 77
17935.34 64
17936.61 68
17937.88 59
17939.14 69
17940.41 69
17941.68 52
17942.94 63
17944.21 83
17945.47 54
17946.74 72
17948.01 78
17949.27 81
17950.54 78
17951.81 72
17953.07 66
17954.34 53
17955.61 50
17956.87 55
17958.14 72
17959.41 66
17960.68 58
17961.94 63
17963.21 62
17964.48 65
17965.74 77
17967.01 73
17968.28 76
17969.55 52
17970.81 62
17972.08 61
17973.35 85
17974.62 53
17975.88 43
17977.15 66
17978.42 73
17979.69 56
17980.95 59
17982.22 76
17983.49 75
17984.76 65
17986.03 54
17987.29 62
17988.56 74
17989.83 75
17991.10 64
17992.37 68
17993.63 66
17994.90 55
17996.17 68
17997.44 64
17998.71 65
17999.98 61
18001.24 77
18002.51 69
18003.78 81
18005.05 51
18006.32 72
18007.59 77
18008.86 62
18010.12 57
18011.39 58
18012.66 71
18013.93 60
18015.20 77
18016.47 58
18017.74 61
18019.01 68
18020.28 69
18021.54 55
18022.81 54
18024.08 63
18025.35 61
18026.62 69
18027.89 74
18029.16 56
18030.43 63
18031.70 88
18032.97 56
18034.24 61
18035.51 53
18036.78 58
18038.05 84
18039.32 66
18040.59 47
18041.86 54
18043.13 62
18044.40 64
18045.67 58
18046.94 64
18048.21 66
18049.48 58
18050.75 63
18052.02 52
18053.29 66
18054.56 57
18055.83 56
18057.10 64
18058.37 69
18059.64 59
18060.91 63
18062.18 68
18063.45 72
18064.72 53
18065.99 59
18067.26 60
18068.54 71
18069.81 67
18071.08 60
18072.35 70
18073.62 68
18074.89 69
18076.16 53
18077.43 49
18078.70 69
18079.97 82
18081.25 70
18082.52 64
18083.79 65
18085.06 46
18086.33 74
18087.60 65
18088.87 55
18090.15 49
18091.42 66
18092.69 72
18093.96 56
18095.23 85
18096.50 69
18097.78 56
18099.05 71
18100.32 64
18101.59 62
18102.86 47
18104.14 76
18105.41 86
18106.68 65
18107.95 57
18109.23 62
18110.50 89
18111.77 68
18113.04 78
18114.31 69
18115.59 79
18116.86 69
18118.13 81
18119.40 57
18120.68 48
18121.95 52
18123.22 57
18124.50 67
18125.77 69
18127.04 76
18128.31 66
18129.59 80
18130.86 72
18132.13 55
18133.41 56
18134.68 64
18135.95 60
18137.23 77
18138.50 54
18139.77 65
18141.05 80
18142.32 111
18143.59 56
18144.87 60
18146.14 80
18147.41 64
18148.69 55
18149.96 64
18151.23 90
18152.51 66
18153.78 71
18155.06 56
18156.33 66
18157.60 75
18158.88 83
18160.15 92
18161.43 60
18162.70 56
18163.97 52
18165.25 87
18166.52 97
18167.80 56
18169.07 57
18170.35 70
18171.62 61
18172.90 58
18174.17 43
18175.44 59
18176.72 72
18177.99 81
18179.27 69
18180.54 60
18181.82 61
18183.09 59
18184.37 66
18185.64 65
18186.92 53
18188.19 58
18189.47 64
18190.74 76
18192.02 59
18193.29 58
18194.57 61
18195.84 53
18197.12 69
18198.39 43
18199.67 60
18200.95 62
18202.22 65
18203.50 49
18204.77 61
18206.05 54
18207.32 49
18208.60 56
18209.88 55
18211.15 67
18212.43 69
18213.70 72
18214.98 72
18216.26 55
18217.53 49
18218.81 85
18220.08 72
18221.36 51
18222.64 57
18223.91 62
18225.19 58
18226.47 62
18227.74 58
18229.02 66
18230.29 85
18231.57 64
18232.85 70
18234.12 89
18235.40 59
18236.68 66
18237.95 74
18239.23 89
18240.51 42
18241.79 62
18243.06 66
18244.34 58
18245.62 49
18246.89 79
18248.17 63
18249.45 86
18250.73 51
18252.00 72
18253.28 64
18254.56 77
18255.83 69
18257.11 64
18258.39 60
18259.67 76
18260.94 61
18262.22 58
18263.50 54
18264.78 60
18266.06 68
18267.33 67
18268.61 52
18269.89 70
18271.17 74
18272.45 68
18273.72 67
18275.00 53
18276.28 80
18277.56 60
18278.84 73
18280.11 75
18281.39 72
18282.67 74
18283.95 72
18285.23 50
18286.51 62
18287.78 53
18289.06 55
18290.34 73
18291.62 79
18292.90 55
18294.18 59
18295.46 58
18296.74 68
18298.01 63
18299.29 83
18300.57 58
18301.85 61
18303.13 70
18304.41 65
18305.69 70
18306.97 87
18308.25 65
18309.53 53
18310.81 54
18312.09 69
18313.37 79
18314.64 76
18315.92 65
18317.20 35
18318.48 65
18319.76 66
18321.04 54
18322.32 80
18323.60 52
18324.88 63
18326.16 63
18327.44 68
18328.72 82
18330.00 68
18331.28 58
18332.56 75
18333.84 81
18335.12 65
18336.40 75
18337.68 60
18338.96 57
18340.24 74
18341.52 72
18342.80 65
18344.09 74
18345.37 67
18346.65 50
18347.93 68
18349.21 67
18350.49 71
18351.77 59
18353.05 56
18354.33 55
18355.61 63
18356.89 77
18358.17 70
18359.46 66
18360.74 73
18362.02 67
18363.30 67
18364.58 72
18365.86 63
18367.14 80
18368.42 72
18369.71 57
18370.99 63
18372.27 60
18373.55 73
18374.83 62
18376.11 43
18377.39 60
18378.68 53
18379.96 70
18381.24 80
18382.52 57
18383.80 55
18385.09 70
18386.37 68
18387.65 53
18388.93 59
18390.21 50
18391.50 62
18392.78 68
18394.06 55
18395.34 59
18396.63 57
18397.91 59
18399.19 47
18400.47 47
18401.76 68
18403.04 66
18404.32 66
18405.60 71
18406.89 75
18408.17 45
18409.45 50
18410.73 59
18412.02 70
18413.30 45
18414.58 51
18415.87 59
18417.15 50
18418.43 65
18419.72 56
18421.00 44
18422.28 70
18423.57 66
18424.85 57
18426.13 49
18427.42 59
18428.70 66
18429.98 52
18431.27 62
18432.55 54
18433.83 38
18435.12 58
18436.40 50
18437.68 41
18438.97 70
18440.25 60
18441.54 63
18442.82 40
18444.10 49
18445.39 35
18446.67 52
18447.96 58
18449.24 34
18450.53 45
18451.81 55
18453.09 71
18454.38 69
18455.66 64
18456.95 89
18458.23 59
18459.52 66
18460.80 43
18462.09 64
18463.37 49
18464.65 51
18465.94 69
18467.22 73
18468.51 84
18469.79 79
18471.08 62
18472.36 53
18473.65 38
18474.93 65
18476.22 76
18477.50 79
18478.79 58
18480.08 59
18481.36 57
18482.65 51
18483.93 59
18485.22 45
18486.50 72
18487.79 64
18489.07 55
18490.36 76
18491.64 57
18492.93 81
18494.22 62
18495.50 55
18496.79 60
18498.07 64
18499.36 52
18500.65 63
18501.93 58
18503.22 54
18504.50 53
18505.79 68
18507.08 57
18508.36 50
18509.65 55
18510.94 67
18512.22 51
18513.51 49
18514.80 74
18516.08 61
18517.37 65
18518.65 46
18519.94 53
18521.23 61
18522.51 51
18523.80 82
18525.09 53
18526.38 69
18527.66 76
18528.95 65
18530.24 58
18531.52 50
18532.81 64
18534.10 59
18535.39 64
18536.67 78
18537.96 69
18539.25 63
18540.53 59
18541.82 54
18543.11 67
18544.40 74
18545.68 58
18546.97 59
18548.26 74
18549.55 67
18550.84 73
18552.12 82
18553.41 87
18554.70 63
18555.99 49
18557.27 55
18558.56 51
18559.85 61
18561.14 64
18562.43 73
18563.72 61
18565.00 70
18566.29 71
18567.58 67
18568.87 74
18570.16 62
18571.45 61
18572.73 51
18574.02 60
18575.31 77
18576.60 85
18577.89 90
18579.18 78
18580.47 64
18581.75 73
18583.04 77
18584.33 62
18585.62 53
18586.91 73
18588.20 80
18589.49 61
18590.78 75
18592.07 86
18593.36 88
18594.65 86
18595.93 60
18597.22 64
18598.51 80
18599.80 54
18601.09 82
18602.38 67
18603.67 67
18604.96 49
18606.25 43
18607.54 57
18608.83 57
18610.12 64
18611.41 78
18612.70 66
18613.99 83
18615.28 99
18616.57 62
18617.86 78
18619.15 75
18620.44 86
18621.73 96
18623.02 70
18624.31 67
18625.60 71
18626.89 66
18628.18 66
18629.47 92
18630.76 81
18632.05 83
18633.34 73
18634.64 78
18635.93 74
18637.22 67
18638.51 66
18639.80 66
18641.09 76
18642.38 73
18643.67 78
18644.96 78
18646.25 72
18647.54 79
18648.84 62
18650.13 59
18651.42 51
18652.71 63
18654.00 81
18655.29 59
18656.58 90
18657.88 63
18659.17 80
18660.46 78
18661.75 55
18663.04 45
18664.33 54
18665.63 61
18666.92 98
18668.21 76
18669.50 64
18670.79 79
18672.08 70
18673.38 62
18674.67 63
18675.96 73
18677.25 56
18678.55 46
18679.84 82
18681.13 82
18682.42 70
18683.71 118
18685.01 100
18686.30 94
18687.59 83
18688.88 68
18690.18 63
18691.47 67
18692.76 65
18694.06 62
18695.35 57
18696.64 63
18697.93 72
18699.23 54
18700.52 40
18701.81 50
18703.11 73
18704.40 76
18705.69 64
18706.99 71
18708.28 73
18709.57 86
18710.86 73
18712.16 65
18713.45 66
18714.75 74
18716.04 78
18717.33 55
18718.63 63
18719.92 50
18721.21 72
18722.51 73
18723.80 78
18725.09 64
18726.39 71
18727.68 67
18728.98 58
18730.27 65
18731.56 60
18732.86 66
18734.15 70
18735.45 61
18736.74 58
18738.04 61
18739.33 64
18740.62 66
18741.92 56
18743.21 46
18744.51 75
18745.80 83
18747.10 62
18748.39 74
18749.69 57
18750.98 54
18752.27 58
18753.57 62
18754.86 54
18756.16 52
18757.45 63
18758.75 62
18760.04 53
18761.34 62
18762.63 45
18763.93 67
18765.23 86
18766.52 82
18767.82 72
18769.11 65
18770.41 60
18771.70 56
18773.00 62
18774.29 60
18775.59 65
18776.88 51
18778.18 59
18779.48 65
18780.77 65
18782.07 68
18783.36 59
18784.66 55
18785.95 66
18787.25 67
18788.55 56
18789.84 69
18791.14 52
18792.43 69
18793.73 81
18795.03 63
18796.32 54
18797.62 75
18798.92 75
18800.21 53
18801.51 62
18802.81 80
18804.10 67
18805.40 63
18806.70 60
18807.99 52
18809.29 48
18810.59 54
18811.88 93
18813.18 74
18814.48 67
18815.77 53
18817.07 33
18818.37 51
18819.66 52
18820.96 57
18822.26 56
18823.56 72
18824.85 66
18826.15 56
18827.45 63
18828.75 50
18830.04 61
18831.34 56
18832.64 39
18833.94 52
18835.23 46
18836.53 82
18837.83 62
18839.13 53
18840.42 49
18841.72 58
18843.02 68
18844.32 45
18845.62 52
18846.91 86
18848.21 89
18849.51 75
18850.81 53
18852.11 68
18853.40 59
18854.70 58
18856.00 50
18857.30 53
18858.60 58
18859.90 43
18861.20 41
18862.49 47
18863.79 51
18865.09 59
18866.39 71
18867.69 76
18868.99 65
18870.29 45
18871.59 74
18872.88 69
18874.18 61
18875.48 71
18876.78 36
18878.08 48
18879.38 54
18880.68 54
18881.98 64
18883.28 68
18884.58 53
18885.88 67
18887.18 73
18888.47 83
18889.77 71
18891.07 76
18892.37 62
18893.67 70
18894.97 46
18896.27 58
18897.57 63
18898.87 62
18900.17 54
18901.47 44
18902.77 65
18904.07 57
18905.37 44
18906.67 63
18907.97 60
18909.27 55
18910.57 60
18911.87 43
18913.17 52
18914.47 48
18915.77 44
18917.07 54
18918.38 60
18919.68 54
18920.98 45
18922.28 44
18923.58 54
18924.88 50
18926.18 82
18927.48 49
18928.78 43
18930.08 56
18931.38 53
18932.68 54
18933.98 52
18935.29 57
18936.59 60
18937.89 62
18939.19 52
18940.49 41
18941.79 47
18943.09 59
18944.39 49
18945.70 47
18947.00 54
18948.30 57
18949.60 72
18950.90 56
18952.20 40
18953.51 50
18954.81 56
18956.11 71
18957.41 47
18958.71 46
18960.02 47
18961.32 46
18962.62 65
18963.92 40
18965.22 39
18966.53 31
18967.83 67
18969.13 55
18970.43 60
18971.73 45
18973.04 50
18974.34 69
18975.64 68
18976.94 58
18978.25 68
18979.55 43
18980.85 79
18982.16 51
18983.46 51
18984.76 56
18986.06 65
18987.37 56
18988.67 47
18989.97 48
18991.28 63
18992.58 69
18993.88 58
18995.18 54
18996.49 53
18997.79 60
18999.09 68
19000.40 60
19001.70 42
19003.00 46
19004.31 42
19005.61 51
19006.92 38
19008.22 51
19009.52 46
19010.83 44
19012.13 58
19013.43 62
19014.74 58
19016.04 41
19017.35 46
19018.65 55
19019.95 45
19021.26 42
19022.56 43
19023.87 45
19025.17 47
19026.47 53
19027.78 56
19029.08 40
19030.39 31
19031.69 60
19033.00 50
19034.30 40
19035.61 62
19036.91 73
19038.21 62
19039.52 73
19040.82 57
19042.13 59
19043.43 35
19044.74 52
19046.04 56
19047.35 42
19048.65 55
19049.96 53
19051.26 61
19052.57 58
19053.87 77
19055.18 58
19056.48 46
19057.79 53
19059.09 53
19060.40 52
19061.71 52
19063.01 59
19064.32 59
19065.62 56
19066.93 49
19068.23 54
19069.54 63
19070.85 49
19072.15 59
19073.46 46
19074.76 62
19076.07 51
19077.37 51
19078.68 48
19079.99 50
19081.29 55
19082.60 54
19083.91 57
19085.21 55
19086.52 54
19087.82 59
19089.13 61
19090.44 47
19091.74 52
19093.05 66
19094.36 52
19095.66 57
19096.97 39
19098.28 66
19099.58 52
19100.89 52
19102.20 49
19103.50 51
19104.81 56
19106.12 56
19107.42 59
19108.73 53
19110.04 61
19111.35 48
19112.65 59
19113.96 56
19115.27 53
19116.58 43
19117.88 53
19119.19 53
19120.50 54
19121.81 44
19123.11 54
19124.42 55
19125.73 62
19127.04 42
19128.34 51
19129.65 49
19130.96 38
19132.27 59
19133.57 42
19134.88 60
19136.19 65
19137.50 55
19138.81 46
19140.12 46
19141.42 39
19142.73 56
19144.04 48
19145.35 36
19146.66 40
19147.97 51
19149.27 48
19150.58 49
19151.89 61
19153.20 51
19154.51 44
19155.82 50
19157.13 49
19158.43 54
19159.74 49
19161.05 50
19162.36 43
19163.67 54
19164.98 52
19166.29 62
19167.60 56
19168.91 66
19170.22 53
19171.52 56
19172.83 43
19174.14 45
19175.45 35
19176.76 33
19178.07 35
19179.38 50
19180.69 63
19182.00 52
19183.31 49
19184.62 56
19185.93 65
19187.24 50
19188.55 47
19189.86 44
19191.17 73
19192.48 70
19193.79 55
19195.10 53
19196.41 47
19197.72 80
19199.03 64
19200.34 69
19201.65 39
19202.96 77
19204.27 66
19205.58 52
19206.89 59
19208.20 51
19209.51 48
19210.82 64
19212.13 56
19213.44 40
19214.75 46
19216.06 51
19217.38 59
19218.69 70
19220.00 43
19221.31 53
19222.62 50
19223.93 39
19225.24 49
19226.55 35
19227.86 73
19229.17 44
19230.49 54
19231.80 48
19233.11 54
19234.42 79
19235.73 57
19237.04 45
19238.35 65
19239.67 55
19240.98 136
19242.29 60
19243.60 48
19244.91 79
19246.22 66
19247.54 80
19248.85 55
19250.16 41
19251.47 53
19252.78 51
19254.10 67
19255.41 55
19256.72 65
19258.03 72
19259.34 75
19260.66 80
19261.97 37
19263.28 40
19264.59 48
19265.91 57
19267.22 53
19268.53 46
19269.84 65
19271.16 44
19272.47 48
19273.78 65
19275.10 52
19276.41 73
19277.72 43
19279.03 63
19280.35 66
19281.66 56
19282.97 52
19284.29 58
19285.60 64
19286.91 51
19288.23 49
19289.54 52
19290.85 46
19292.17 41
19293.48 40
19294.79 46
19296.11 56
19297.42 57
19298.73 40
19300.05 56
19301.36 57
19302.67 54
19303.99 49
19305.30 60
19306.62 55
19307.93 56
19309.24 48
19310.56 65
19311.87 69
19313.19 49
19314.50 68
19315.81 76
19317.13 49
19318.44 48
19319.76 67
19321.07 45
19322.39 40
19323.70 62
19325.01 58
19326.33 41
19327.64 46
19328.96 49
19330.27 63
19331.59 47
19332.90 48
19334.22 59
19335.53 49
19336.85 47
19338.16 47
19339.48 63
19340.79 95
19342.11 58
19343.42 56
19344.74 47
19346.05 67
19347.37 59
19348.68 56
19350.00 48
19351.31 50
19352.63 40
19353.94 62
19355.26 43
19356.58 51
19357.89 50
19359.21 47
19360.52 46
19361.84 53
19363.15 64
19364.47 44
19365.79 40
19367.10 65
19368.42 71
19369.73 51
19371.05 56
19372.37 75
19373.68 60
19375.00 57
19376.31 51
19377.63 51
19378.95 50
19380.26 50
19381.58 47
19382.90 57
19384.21 49
19385.53 39
19386.85 55
19388.16 42
19389.48 31
19390.80 46
19392.11 39
19393.43 52
19394.75 50
19396.06 39
19397.38 46
19398.70 39
19400.01 63
19401.33 62
19402.65 52
19403.97 43
19405.28 50
19406.60 44
19407.92 45
19409.23 31
19410.55 49
19411.87 44
19413.19 55
19414.50 34
19415.82 48
19417.14 56
19418.46 50
19419.77 54
19421.09 38
19422.41 47
19423.73 57
19425.05 57
19426.36 44
19427.68 44
19429.00 44
19430.32 41
19431.64 51
19432.95 43
19434.27 52
19435.59 56
19436.91 58
19438.23 55
19439.55 56
19440.86 59
19442.18 77
19443.50 53
19444.82 44
19446.14 38
19447.46 62
19448.78 47
19450.09 42
19451.41 39
19452.73 60
19454.05 53
19455.37 45
19456.69 50
19458.01 66
19459.33 46
19460.65 33
19461.97 53
19463.28 46
19464.60 50
19465.92 49
19467.24 42
19468.56 34
19469.88 61
19471.20 49
19472.52 40
19473.84 33
19475.16 53
19476.48 58
19477.80 58
19479.12 55
19480.44 42
19481.76 51
19483.08 54
19484.40 55
19485.72 47
19487.04 41
19488.36 85
19489.68 72
19491.00 51
19492.32 48
19493.64 56
19494.96 50
19496.28 48
19497.60 46
19498.92 54
19500.24 45
19501.56 57
19502.88 45
19504.20 54
19505.52 54
19506.84 49
19508.16 48
19509.49 52
19510.81 37
19512.13 50
19513.45 64
19514.77 45
19516.09 30
19517.41 29
19518.73 64
19520.05 65
19521.37 53
19522.70 59
19524.02 50
19525.34 49
19526.66 66
19527.98 55
19529.30 73
19530.62 62
19531.95 55
19533.27 60
19534.59 43
19535.91 49
19537.23 50
19538.55 60
19539.88 56
19541.20 54
19542.52 49
19543.84 39
19545.16 43
19546.49 43
19547.81 40
19549.13 37
19550.45 44
19551.77 41
19553.10 57
19554.42 44
19555.74 63
19557.06 47
19558.39 45
19559.71 63
19561.03 57
19562.35 63
19563.68 38
19565.00 48
19566.32 42
19567.64 55
19568.97 54
19570.29 44
19571.61 67
19572.94 57
19574.26 61
19575.58 63
19576.90 59
19578.23 52
19579.55 46
19580.87 57
19582.20 55
19583.52 52
19584.84 62
19586.17 37
19587.49 57
19588.81 55
19590.14 37
19591.46 50
19592.78 48
19594.11 44
19595.43 49
19596.76 57
19598.08 48
19599.40 52
19600.73 51
19602.05 59
19603.37 61
19604.70 62
19606.02 43
19607.35 54
19608.67 48
19610.00 40
19611.32 49
19612.64 52
19613.97 45
19615.29 42
19616.62 45
19617.94 32
19619.27 42
19620.59 43
19621.92 36
19623.24 46
19624.56 55
19625.89 41
19627.21 49
19628.54 47
19629.86 62
19631.19 59
19632.51 59
19633.84 42
19635.16 43
19636.49 54
19637.81 52
19639.14 49
19640.46 53
19641.79 49
19643.11 56
19644.44 55
19645.77 49
19647.09 44
19648.42 56
19649.74 39
19651.07 40
19652.39 51
19653.72 32
19655.04 43
19656.37 54
19657.70 65
19659.02 42
19660.35 44
19661.67 44
19663.00 36
19664.33 63
19665.65 69
19666.98 47
19668.30 37
19669.63 32
19670.96 45
19672.28 36
19673.61 39
19674.94 43
19676.26 45
19677.59 51
19678.92 39
19680.24 40
19681.57 46
19682.90 54
19684.22 51
19685.55 52
19686.88 44
19688.20 37
19689.53 58
19690.86 46
19692.18 48
19693.51 47
19694.84 61
19696.16 81
19697.49 70
19698.82 53
19700.15 31
19701.47 57
19702.80 53
19704.13 52
19705.46 49
19706.78 30
19708.11 44
19709.44 52
19710.77 47
19712.09 48
19713.42 27
19714.75 54
19716.08 45
19717.40 43
19718.73 30
19720.06 32
19721.39 61
19722.72 39
19724.04 43
19725.37 44
19726.70 56
19728.03 48
19729.36 47
19730.68 35
19732.01 58
19733.34 40
19734.67 39
19736.00 58
19737.33 54
19738.66 33
19739.98 48
19741.31 44
19742.64 31
19743.97 37
19745.30 54
19746.63 71
19747.96 51
19749.29 50
19750.61 41
19751.94 53
19753.27 72
19754.60 60
19755.93 41
19757.26 57
19758.59 58
19759.92 52
19761.25 47
19762.58 50
19763.91 58
19765.24 77
19766.57 68
19767.89 60
19769.22 54
19770.55 61
19771.88 38
19773.21 65
19774.54 56
19775.87 40
19777.20 60
19778.53 50
19779.86 66
19781.19 35
19782.52 59
19783.85 66
19785.18 60
19786.51 38
19787.84 47
19789.17 75
19790.50 57
19791.83 52
19793.16 36
19794.49 41
19795.83 50
19797.16 52
19798.49 53
19799.82 54
19801.15 43
19802.48 54
19803.81 68
19805.14 51
19806.47 53
19807.80 55
19809.13 46
19810.46 67
19811.79 45
19813.13 37
19814.46 46
19815.79 44
19817.12 43
19818.45 45
19819.78 36
19821.11 52
19822.44 33
19823.78 29
19825.11 42
19826.44 62
19827.77 56
19829.10 42
19830.43 39
19831.77 42
19833.10 56
19834.43 77
19835.76 52
19837.09 51
19838.42 37
19839.76 53
19841.09 71
19842.42 49
19843.75 48
19845.08 47
19846.42 55
19847.75 28
19849.08 40
19850.41 56
19851.75 59
19853.08 40
19854.41 67
19855.74 59
19857.08 46
19858.41 46
19859.74 33
19861.07 61
19862.41 51
19863.74 56
19865.07 59
19866.41 44
19867.74 47
19869.07 43
19870.40 37
19871.74 58
19873.07 47
19874.40 44
19875.74 39
19877.07 41
19878.40 57
19879.74 45
19881.07 33
19882.40 44
19883.74 55
19885.07 64
19886.40 64
19887.74 60
19889.07 50
19890.40 38
19891.74 47
19893.07 50
19894.41 63
19895.74 35
19897.07 36
19898.41 46
19899.74 48
19901.08 39
19902.41 52
19903.74 51
19905.08 63
19906.41 56
19907.75 55
19909.08 52
19910.41 60
19911.75 36
19913.08 45
19914.42 42
19915.75 56
19917.09 59
19918.42 53
19919.76 55
19921.09 38
19922.43 47
19923.76 50
19925.10 54
19926.43 60
19927.77 52
19929.10 55
19930.44 40
19931.77 41
19933.11 40
19934.44 44
19935.78 46
19937.11 43
19938.45 54
19939.78 44
19941.12 47
19942.45 45
19943.79 46
19945.12 57
19946.46 32
19947.79 37
19949.13 42
19950.47 54
19951.80 45
19953.14 43
19954.47 29
19955.81 59
19957.15 55
19958.48 44
19959.82 53
19961.15 54
19962.49 69
19963.83 55
19965.16 56
19966.50 40
19967.83 45
19969.17 57
19970.51 51
19971.84 47
19973.18 48
19974.52 55
19975.85 50
19977.19 36
19978.53 40
19979.86 28
19981.20 48
19982.54 41
19983.87 47
19985.21 31
19986.55 53
19987.88 52
19989.22 53
19990.56 55
19991.89 39
19993.23 48
19994.57 55
19995.91 46
19997.24 66
19998.58 44
19999.92 58
20001.26 74
20002.59 55
20003.93 49
20005.27 61
20006.61 84
20007.94 59
20009.28 39
20010.62 57
20011.96 60
20013.29 69
20014.63 51
20015.97 44
20017.31 58
20018.65 51
20019.98 66
20021.32 70
20022.66 48
20024.00 53
20025.34 67
20026.67 40
20028.01 44
20029.35 49
20030.69 50
20032.03 52
20033.37 52
20034.71 67
20036.04 54
20037.38 54
20038.72 58
20040.06 47
20041.40 65
20042.74 49
20044.08 51
20045.42 46
20046.75 51
20048.09 53
20049.43 51
20050.77 49
20052.11 66
20053.45 54
20054.79 42
20056.13 43
20057.47 48
20058.81 58
20060.15 65
20061.49 54
20062.82 47
20064.16 48
20065.50 51
20066.84 55
20068.18 57
20069.52 46
20070.86 53
20072.20 59
20073.54 61
20074.88 43
20076.22 43
20077.56 60
20078.90 63
20080.24 67
20081.58 39
20082.92 48
20084.26 60
20085.60 60
20086.94 52
20088.28 59
20089.62 51
20090.96 67
20092.30 63
20093.64 49
20094.99 38
20096.33 40
20097.67 45
20099.01 67
20100.35 62
20101.69 52
20103.03 44
20104.37 51
20105.71 44
20107.05 46
20108.39 62
20109.73 47
20111.08 62
20112.42 55
20113.76 44
20115.10 46
20116.44 45
20117.78 50
20119.12 51
20120.46 39
20121.81 29
20123.15 43
20124.49 52
20125.83 62
20127.17 64
20128.51 64
20129.86 53
20131.20 68
20132.54 62
20133.88 50
20135.22 42
20136.56 55
20137.91 53
20139.25 57
