# Supplementary material for: MALDI-TOF MS typing enables the classification of brewing yeasts of the genus Saccharomyces to major beer styles
Source: PLoS One. 2017 Aug 9;12(8):e0181694. doi: 10.1371/journal.pone.0181694 (PMC5549903; doi:10.1371/journal.pone.0181694)
Supplement: S4 File — The directory includes 90 raw files and was zipped to “.zip”; the folder has three strains with 30 spectra per strain; S1 Text explains the raw files with an example and Table 1 represents the yeast strains used within the experiment. (ZIP) [file pone.0181694.s007.zip › 10-12/30261-211-OG-Ale-Ale-YPG-18h-E-E_2015-07-15_2_0_B8_1.dat]

2000.53 4434
2000.95 4246
2001.37 4288
2001.79 4386
2002.21 4311
2002.64 4257
2003.06 4293
2003.48 4346
2003.90 4407
2004.32 4348
2004.75 4372
2005.17 4544
2005.59 4286
2006.01 4654
2006.43 4712
2006.86 4690
2007.28 4661
2007.70 4907
2008.12 5292
2008.55 5168
2008.97 5100
2009.39 4954
2009.81 4972
2010.24 4824
2010.66 4717
2011.08 4530
2011.50 4673
2011.93 4293
2012.35 4188
2012.77 4400
2013.20 4079
2013.62 4267
2014.04 4243
2014.46 3918
2014.89 4049
2015.31 3986
2015.73 4269
2016.16 4163
2016.58 4229
2017.00 4330
2017.43 4622
2017.85 4632
2018.27 4494
2018.70 4423
2019.12 4645
2019.54 4678
2019.97 4707
2020.39 4934
2020.82 4712
2021.24 4778
2021.66 5001
2022.09 4571
2022.51 4337
2022.94 4577
2023.36 4708
2023.78 4660
2024.21 4514
2024.63 4409
2025.06 4454
2025.48 4386
2025.90 4486
2026.33 4691
2026.75 4825
2027.18 4478
2027.60 4566
2028.03 4472
2028.45 4393
2028.88 4291
2029.30 4105
2029.72 4356
2030.15 4428
2030.57 4367
2031.00 4380
2031.42 4387
2031.85 4710
2032.27 4334
2032.70 4412
2033.12 4703
2033.55 4958
2033.97 4902
2034.40 4869
2034.82 4330
2035.25 4632
2035.67 4893
2036.10 4740
2036.52 4764
2036.95 4675
2037.38 4628
2037.80 4903
2038.23 4826
2038.65 5023
2039.08 4870
2039.50 4928
2039.93 4829
2040.36 4743
2040.78 4707
2041.21 4543
2041.63 4684
2042.06 4729
2042.48 4916
2042.91 4771
2043.34 4364
2043.76 4278
2044.19 4085
2044.62 4377
2045.04 4243
2045.47 4206
2045.89 4483
2046.32 4760
2046.75 4350
2047.17 4234
2047.60 4586
2048.03 4455
2048.45 4387
2048.88 4536
2049.31 4152
2049.73 4089
2050.16 4340
2050.59 4423
2051.01 4318
2051.44 4145
2051.87 4233
2052.29 4016
2052.72 4315
2053.15 4423
2053.58 4074
2054.00 3970
2054.43 3882
2054.86 3916
2055.28 4138
2055.71 4384
2056.14 4372
2056.57 4187
2056.99 4348
2057.42 4188
2057.85 4054
2058.28 4421
2058.71 4285
2059.13 4195
2059.56 4059
2059.99 4222
2060.42 3955
2060.84 4226
2061.27 4200
2061.70 4263
2062.13 4004
2062.56 4126
2062.98 4521
2063.41 4448
2063.84 4292
2064.27 4437
2064.70 4563
2065.13 4405
2065.55 4221
2065.98 4251
2066.41 4285
2066.84 4494
2067.27 4532
2067.70 4647
2068.13 4546
2068.55 4170
2068.98 3961
2069.41 4089
2069.84 4133
2070.27 4220
2070.70 4256
2071.13 4107
2071.56 4110
2071.99 4075
2072.41 4106
2072.84 4257
2073.27 4123
2073.70 4206
2074.13 4151
2074.56 4683
2074.99 4319
2075.42 4371
2075.85 4572
2076.28 4702
2076.71 4825
2077.14 4608
2077.57 4411
2078.00 4710
2078.43 4974
2078.86 4583
2079.29 4938
2079.72 4873
2080.15 4807
2080.58 4653
2081.01 4608
2081.44 4565
2081.87 4476
2082.30 4677
2082.73 4871
2083.16 4754
2083.59 4628
2084.02 4658
2084.45 4619
2084.88 4422
2085.31 4561
2085.74 4452
2086.17 4498
2086.60 4520
2087.03 4510
2087.46 4183
2087.89 4355
2088.32 4233
2088.75 4141
2089.18 4480
2089.62 4266
2090.05 4507
2090.48 4773
2090.91 4509
2091.34 4706
2091.77 4525
2092.20 4658
2092.63 4464
2093.06 4347
2093.49 4658
2093.93 4610
2094.36 4680
2094.79 4451
2095.22 4491
2095.65 4539
2096.08 4338
2096.52 4648
2096.95 4374
2097.38 4164
2097.81 4480
2098.24 4280
2098.67 4181
2099.11 4224
2099.54 4242
2099.97 4375
2100.40 4151
2100.83 4142
2101.27 4314
2101.70 4244
2102.13 4249
2102.56 4337
2102.99 4400
2103.43 4202
2103.86 4326
2104.29 4362
2104.72 4471
2105.16 4659
2105.59 4834
2106.02 4565
2106.45 4385
2106.89 4338
2107.32 4432
2107.75 4620
2108.19 4693
2108.62 4484
2109.05 4369
2109.48 4283
2109.92 4455
2110.35 4679
2110.78 4583
2111.22 4465
2111.65 4464
2112.08 4215
2112.52 4423
2112.95 4478
2113.38 4275
2113.82 4111
2114.25 4245
2114.68 4170
2115.12 4053
2115.55 4078
2115.98 4200
2116.42 3906
2116.85 3942
2117.28 4016
2117.72 3909
2118.15 3804
2118.59 3875
2119.02 4106
2119.45 4356
2119.89 4247
2120.32 4134
2120.76 4136
2121.19 4188
2121.62 4009
2122.06 4300
2122.49 4429
2122.93 4092
2123.36 4189
2123.80 4246
2124.23 4131
2124.66 4106
2125.10 4310
2125.53 4087
2125.97 3913
2126.40 4212
2126.84 4419
2127.27 4489
2127.71 4341
2128.14 4342
2128.58 4304
2129.01 4174
2129.45 4283
2129.88 4692
2130.32 4595
2130.75 4666
2131.19 4815
2131.62 4665
2132.06 4867
2132.49 5051
2132.93 5056
2133.36 4980
2133.80 5264
2134.23 5725
2134.67 5570
2135.11 5535
2135.54 5379
2135.98 5570
2136.41 5924
2136.85 5953
2137.28 6123
2137.72 5691
2138.16 5854
2138.59 5297
2139.03 5023
2139.46 4901
2139.90 4765
2140.34 4603
2140.77 4594
2141.21 4512
2141.64 4707
2142.08 4422
2142.52 4452
2142.95 4201
2143.39 4054
2143.83 4055
2144.26 4463
2144.70 4271
2145.14 4314
2145.57 4469
2146.01 4564
2146.45 4575
2146.88 4355
2147.32 4577
2147.76 4779
2148.19 4997
2148.63 4939
2149.07 5071
2149.50 5446
2149.94 5500
2150.38 5590
2150.81 5952
2151.25 5682
2151.69 5455
2152.13 5687
2152.56 5507
2153.00 5567
2153.44 5234
2153.88 5223
2154.31 5184
2154.75 5071
2155.19 5116
2155.63 4927
2156.06 4904
2156.50 4910
2156.94 4725
2157.38 4683
2157.82 4749
2158.25 4570
2158.69 4453
2159.13 4446
2159.57 4320
2160.01 4594
2160.44 4629
2160.88 4574
2161.32 4493
2161.76 4544
2162.20 4465
2162.63 4503
2163.07 4336
2163.51 4466
2163.95 4547
2164.39 4447
2164.83 4561
2165.27 4337
2165.70 4756
2166.14 4579
2166.58 4270
2167.02 4456
2167.46 4868
2167.90 4714
2168.34 4530
2168.78 4790
2169.22 4559
2169.65 4547
2170.09 4677
2170.53 4958
2170.97 4742
2171.41 4528
2171.85 5016
2172.29 4860
2172.73 4914
2173.17 4595
2173.61 4935
2174.05 4898
2174.49 4967
2174.93 5059
2175.37 5043
2175.81 5598
2176.25 5569
2176.69 5556
2177.13 5522
2177.57 5577
2178.01 5319
2178.45 5208
2178.89 5406
2179.33 5529
2179.77 5536
2180.21 5576
2180.65 5421
2181.09 5132
2181.53 4875
2181.97 4739
2182.41 4447
2182.85 4369
2183.29 4266
2183.73 4420
2184.17 4523
2184.61 4382
2185.05 4397
2185.49 4334
2185.93 4518
2186.37 4708
2186.81 4756
2187.25 4947
2187.69 4832
2188.14 5147
2188.58 5310
2189.02 5377
2189.46 5345
2189.90 5306
2190.34 5474
2190.78 5042
2191.22 5307
2191.66 5216
2192.11 5099
2192.55 4750
2192.99 4902
2193.43 5194
2193.87 5322
2194.31 5206
2194.76 5419
2195.20 5376
2195.64 5367
2196.08 5589
2196.52 5106
2196.96 5109
2197.41 5069
2197.85 5183
2198.29 5311
2198.73 5059
2199.17 4888
2199.62 4753
2200.06 4671
2200.50 4526
2200.94 4685
2201.38 4785
2201.83 4590
2202.27 4572
2202.71 4836
2203.15 4986
2203.60 4697
2204.04 4793
2204.48 4703
2204.92 4919
2205.37 5110
2205.81 4931
2206.25 5217
2206.70 5038
2207.14 5277
2207.58 5359
2208.02 5279
2208.47 5490
2208.91 5562
2209.35 5460
2209.80 5105
2210.24 5058
2210.68 5265
2211.13 5711
2211.57 5278
2212.01 5069
2212.46 4870
2212.90 4888
2213.34 5034
2213.79 4811
2214.23 4699
2214.67 4408
2215.12 4614
2215.56 4601
2216.00 4474
2216.45 4382
2216.89 4441
2217.34 4256
2217.78 4538
2218.22 4433
2218.67 4528
2219.11 4454
2219.56 4716
2220.00 4859
2220.44 4477
2220.89 4777
2221.33 4832
2221.78 5073
2222.22 5116
2222.67 5119
2223.11 4975
2223.55 5331
2224.00 5241
2224.44 5523
2224.89 5704
2225.33 5476
2225.78 5504
2226.22 5618
2226.67 5695
2227.11 5592
2227.56 5774
2228.00 5720
2228.45 5685
2228.89 6094
2229.34 5769
2229.78 5856
2230.23 5680
2230.67 5940
2231.12 6234
2231.56 6467
2232.01 6331
2232.45 6665
2232.90 6619
2233.35 6471
2233.79 6507
2234.24 6501
2234.68 6769
2235.13 6085
2235.57 5893
2236.02 5997
2236.46 5500
2236.91 5595
2237.36 5288
2237.80 5446
2238.25 5407
2238.69 5345
2239.14 5266
2239.59 5243
2240.03 5325
2240.48 4757
2240.92 4666
2241.37 4802
2241.82 4745
2242.26 4449
2242.71 4253
2243.16 4458
2243.60 4695
2244.05 4371
2244.50 4210
2244.94 4471
2245.39 4389
2245.84 4288
2246.28 4362
2246.73 4299
2247.18 4354
2247.62 4534
2248.07 4561
2248.52 4241
2248.96 4334
2249.41 4194
2249.86 4507
2250.31 4421
2250.75 4450
2251.20 4438
2251.65 4336
2252.10 4431
2252.54 4316
2252.99 4381
2253.44 4538
2253.89 4761
2254.33 4482
2254.78 4206
2255.23 4065
2255.68 4275
2256.12 4241
2256.57 4309
2257.02 4175
2257.47 4413
2257.91 4485
2258.36 4597
2258.81 4476
2259.26 4393
2259.71 4609
2260.16 4856
2260.60 5152
2261.05 5292
2261.50 5287
2261.95 5258
2262.40 5201
2262.84 5261
2263.29 5339
2263.74 5301
2264.19 4903
2264.64 5183
2265.09 5064
2265.54 5049
2265.98 5191
2266.43 5500
2266.88 5540
2267.33 5764
2267.78 5550
2268.23 5703
2268.68 5840
2269.13 6076
2269.58 5895
2270.03 6257
2270.47 6538
2270.92 6412
2271.37 6346
2271.82 6293
2272.27 6091
2272.72 6137
2273.17 6019
2273.62 5897
2274.07 5456
2274.52 5064
2274.97 5161
2275.42 5053
2275.87 5091
2276.32 4786
2276.77 4729
2277.22 4516
2277.67 4395
2278.12 4627
2278.57 4796
2279.02 4892
2279.47 4655
2279.92 4357
2280.37 4679
2280.82 4598
2281.27 4587
2281.72 4538
2282.17 4400
2282.62 4533
2283.07 4998
2283.52 4944
2283.97 4684
2284.42 4588
2284.87 4875
2285.32 4840
2285.77 4774
2286.22 4937
2286.67 5529
2287.13 5800
2287.58 5947
2288.03 6748
2288.48 7355
2288.93 7450
2289.38 8093
2289.83 9120
2290.28 8986
2290.73 9441
2291.18 9469
2291.64 10045
2292.09 9973
2292.54 9645
2292.99 9420
2293.44 8456
2293.89 8350
2294.34 7700
2294.80 7335
2295.25 6742
2295.70 6422
2296.15 6332
2296.60 6089
2297.05 6020
2297.51 6095
2297.96 5879
2298.41 5468
2298.86 5297
2299.31 5246
2299.77 5122
2300.22 5157
2300.67 4877
2301.12 4996
2301.57 5012
2302.03 4750
2302.48 4614
2302.93 4599
2303.38 4713
2303.84 4671
2304.29 4874
2304.74 4802
2305.19 5071
2305.65 5405
2306.10 5486
2306.55 5570
2307.01 5604
2307.46 5681
2307.91 6022
2308.36 6209
2308.82 6772
2309.27 6840
2309.72 7022
2310.18 7442
2310.63 7083
2311.08 6788
2311.54 6871
2311.99 6749
2312.44 6485
2312.90 6256
2313.35 6289
2313.80 5659
2314.26 5658
2314.71 5485
2315.16 5193
2315.62 5397
2316.07 5504
2316.52 4996
2316.98 4976
2317.43 5126
2317.88 4689
2318.34 5203
2318.79 5276
2319.25 5057
2319.70 5113
2320.15 5259
2320.61 5445
2321.06 5525
2321.52 5315
2321.97 5303
2322.43 5177
2322.88 5427
2323.33 5322
2323.79 5394
2324.24 4877
2324.70 5027
2325.15 5230
2325.61 5175
2326.06 5001
2326.52 5438
2326.97 5324
2327.43 5548
2327.88 5650
2328.34 5469
2328.79 5374
2329.25 5991
2329.70 6007
2330.16 5938
2330.61 6036
2331.07 6051
2331.52 5720
2331.98 5530
2332.43 5510
2332.89 5185
2333.34 5239
2333.80 5208
2334.25 4964
2334.71 4958
2335.16 4789
2335.62 4904
2336.08 4879
2336.53 5046
2336.99 5031
2337.44 5039
2337.90 5254
2338.35 5499
2338.81 5555
2339.27 4958
2339.72 4935
2340.18 5119
2340.63 5317
2341.09 5272
2341.55 5371
2342.00 5228
2342.46 5102
2342.91 5252
2343.37 5322
2343.83 5341
2344.28 5019
2344.74 5140
2345.20 5350
2345.65 5299
2346.11 5591
2346.57 5162
2347.02 5355
2347.48 5508
2347.94 5317
2348.39 5406
2348.85 5268
2349.31 5364
2349.76 5578
2350.22 5366
2350.68 5000
2351.14 4888
2351.59 4908
2352.05 4616
2352.51 5018
2352.96 5096
2353.42 4763
2353.88 5091
2354.34 5049
2354.79 4868
2355.25 5007
2355.71 5018
2356.17 5192
2356.62 4826
2357.08 4970
2357.54 5053
2358.00 5172
2358.46 5068
2358.91 5212
2359.37 4931
2359.83 4953
2360.29 5338
2360.74 5391
2361.20 5205
2361.66 5324
2362.12 5245
2362.58 5218
2363.04 5392
2363.49 5424
2363.95 5395
2364.41 5098
2364.87 5143
2365.33 5350
2365.79 5426
2366.24 5446
2366.70 5125
2367.16 5117
2367.62 5467
2368.08 5595
2368.54 5131
2369.00 4953
2369.46 4960
2369.91 5177
2370.37 5463
2370.83 5089
2371.29 4596
2371.75 4875
2372.21 5330
2372.67 5087
2373.13 5142
2373.59 5107
2374.05 5295
2374.51 5579
2374.97 5586
2375.42 5592
2375.88 5757
2376.34 5630
2376.80 5715
2377.26 5767
2377.72 5744
2378.18 5233
2378.64 5279
2379.10 5428
2379.56 5563
2380.02 5515
2380.48 5477
2380.94 5522
2381.40 5393
2381.86 5407
2382.32 5022
2382.78 5289
2383.24 5393
2383.70 5117
2384.16 4869
2384.62 5076
2385.08 5183
2385.54 4913
2386.00 5080
2386.47 5075
2386.93 5140
2387.39 5176
2387.85 5043
2388.31 4809
2388.77 5057
2389.23 5224
2389.69 5065
2390.15 5321
2390.61 5201
2391.07 5280
2391.53 5130
2391.99 5089
2392.46 4918
2392.92 5063
2393.38 5273
2393.84 5004
2394.30 4653
2394.76 4260
2395.22 4322
2395.68 4516
2396.15 4557
2396.61 4649
2397.07 5062
2397.53 4677
2397.99 4606
2398.45 4589
2398.92 4602
2399.38 4945
2399.84 4859
2400.30 4827
2400.76 4579
2401.23 4319
2401.69 4467
2402.15 4759
2402.61 4776
2403.07 4607
2403.54 4733
2404.00 4909
2404.46 5369
2404.92 5200
2405.38 5271
2405.85 5100
2406.31 4884
2406.77 4838
2407.23 5282
2407.70 4893
2408.16 5064
2408.62 4983
2409.08 4639
2409.55 4583
2410.01 4536
2410.47 4755
2410.94 4955
2411.40 4829
2411.86 4705
2412.32 4848
2412.79 4699
2413.25 4691
2413.71 4776
2414.18 5113
2414.64 5183
2415.10 5438
2415.57 5729
2416.03 5664
2416.49 5991
2416.96 6307
2417.42 6626
2417.88 6691
2418.35 7117
2418.81 7670
2419.28 7339
2419.74 7131
2420.20 6883
2420.67 6650
2421.13 6854
2421.59 6430
2422.06 6150
2422.52 5917
2422.99 5993
2423.45 5620
2423.91 5850
2424.38 5821
2424.84 5738
2425.31 5612
2425.77 5394
2426.24 5004
2426.70 5156
2427.16 4938
2427.63 5025
2428.09 4909
2428.56 5058
2429.02 4932
2429.49 4990
2429.95 4900
2430.42 4844
2430.88 5087
2431.35 5045
2431.81 4949
2432.28 5125
2432.74 5252
2433.21 5686
2433.67 5586
2434.14 5501
2434.60 5474
2435.07 5591
2435.53 5497
2436.00 5575
2436.46 5236
2436.93 5646
2437.39 5735
2437.86 6040
2438.32 5953
2438.79 6008
2439.26 5972
2439.72 6199
2440.19 6293
2440.65 6345
2441.12 5936
2441.58 6117
2442.05 5875
2442.52 5582
2442.98 5734
2443.45 5740
2443.91 5549
2444.38 5306
2444.85 5138
2445.31 5217
2445.78 5319
2446.24 4885
2446.71 4809
2447.18 4754
2447.64 4749
2448.11 4703
2448.58 4851
2449.04 4491
2449.51 4500
2449.98 4678
2450.44 4867
2450.91 4840
2451.38 5082
2451.84 4824
2452.31 4852
2452.78 5050
2453.24 4899
2453.71 4963
2454.18 5047
2454.64 5002
2455.11 4876
2455.58 4687
2456.05 4779
2456.51 4497
2456.98 4590
2457.45 4784
2457.92 5071
2458.38 4859
2458.85 4805
2459.32 5102
2459.79 4622
2460.25 4520
2460.72 4342
2461.19 4660
2461.66 4832
2462.12 4876
2462.59 4943
2463.06 4956
2463.53 4354
2464.00 4751
2464.46 5160
2464.93 5263
2465.40 5105
2465.87 4991
2466.34 5496
2466.80 5567
2467.27 5539
2467.74 5105
2468.21 5378
2468.68 5415
2469.15 5181
2469.61 5139
2470.08 4931
2470.55 4878
2471.02 4830
2471.49 4770
2471.96 4499
2472.43 4481
2472.89 4730
2473.36 4693
2473.83 4625
2474.30 4485
2474.77 4566
2475.24 4422
2475.71 4595
2476.18 4474
2476.65 4587
2477.12 4432
2477.59 4479
2478.05 4701
2478.52 4693
2478.99 4684
2479.46 4423
2479.93 4508
2480.40 4608
2480.87 4358
2481.34 4824
2481.81 4621
2482.28 4425
2482.75 4521
2483.22 4940
2483.69 5064
2484.16 4950
2484.63 4986
2485.10 5152
2485.57 5009
2486.04 5351
2486.51 5488
2486.98 5192
2487.45 5590
2487.92 5625
2488.39 5482
2488.86 5653
2489.33 5810
2489.80 5528
2490.27 5662
2490.74 5951
2491.21 5686
2491.68 5682
2492.15 5913
2492.62 6046
2493.10 6218
2493.57 5957
2494.04 5749
2494.51 6054
2494.98 5755
2495.45 5713
2495.92 5381
2496.39 5510
2496.86 5530
2497.33 5359
2497.80 5552
2498.28 5440
2498.75 4932
2499.22 4937
2499.69 4446
2500.16 4516
2500.63 4773
2501.10 4804
2501.58 4756
2502.05 4769
2502.52 4774
2502.99 4631
2503.46 4772
2503.93 4735
2504.41 4568
2504.88 4687
2505.35 4972
2505.82 5246
2506.29 5091
2506.76 5213
2507.24 5781
2507.71 5727
2508.18 5927
2508.65 5863
2509.13 6259
2509.60 6391
2510.07 6521
2510.54 6723
2511.01 6742
2511.49 6961
2511.96 6717
2512.43 7153
2512.90 6907
2513.38 6880
2513.85 6721
2514.32 6684
2514.80 6270
2515.27 6094
2515.74 5981
2516.21 5946
2516.69 5896
2517.16 5839
2517.63 5621
2518.11 5758
2518.58 5871
2519.05 5442
2519.53 5320
2520.00 5520
2520.47 5338
2520.95 5239
2521.42 5168
2521.89 5024
2522.37 4860
2522.84 4670
2523.31 4752
2523.79 5069
2524.26 4856
2524.73 5020
2525.21 5147
2525.68 5306
2526.16 5233
2526.63 4903
2527.10 4887
2527.58 5209
2528.05 5061
2528.52 5119
2529.00 5154
2529.47 5174
2529.95 4968
2530.42 5114
2530.90 5109
2531.37 5261
2531.84 5133
2532.32 5254
2532.79 5315
2533.27 4998
2533.74 5055
2534.22 4971
2534.69 5237
2535.17 5330
2535.64 5234
2536.12 5255
2536.59 5320
2537.07 5229
2537.54 5116
2538.02 5146
2538.49 5277
2538.97 5339
2539.44 5017
2539.92 4940
2540.39 5034
2540.87 5313
2541.34 5014
2541.82 5207
2542.29 4911
2542.77 4629
2543.24 4764
2543.72 5107
2544.19 5403
2544.67 5338
2545.14 5642
2545.62 6015
2546.10 5936
2546.57 5565
2547.05 6149
2547.52 6632
2548.00 6648
2548.47 6933
2548.95 6720
2549.43 7022
2549.90 6654
2550.38 6550
2550.86 6941
2551.33 6396
2551.81 6606
2552.28 6258
2552.76 6351
2553.24 6869
2553.71 6600
2554.19 6862
2554.67 7004
2555.14 6694
2555.62 6242
2556.10 6577
2556.57 6140
2557.05 5787
2557.53 5963
2558.00 5915
2558.48 5608
2558.96 5553
2559.43 5496
2559.91 5630
2560.39 5768
2560.86 5701
2561.34 5819
2561.82 5934
2562.30 6007
2562.77 6161
2563.25 6193
2563.73 6400
2564.21 6189
2564.68 5952
2565.16 5559
2565.64 5510
2566.12 5382
2566.59 5185
2567.07 5332
2567.55 5361
2568.03 5187
2568.50 4904
2568.98 4793
2569.46 4949
2569.94 5067
2570.42 4777
2570.89 4881
2571.37 4810
2571.85 4745
2572.33 4797
2572.81 4842
2573.28 4908
2573.76 4852
2574.24 4785
2574.72 4500
2575.20 4466
2575.68 4834
2576.15 4827
2576.63 4633
2577.11 4856
2577.59 4861
2578.07 4608
2578.55 4983
2579.03 4886
2579.50 4814
2579.98 4386
2580.46 4689
2580.94 4968
2581.42 4718
2581.90 4639
2582.38 4689
2582.86 5058
2583.34 4970
2583.82 4944
2584.30 4856
2584.77 5010
2585.25 4787
2585.73 5010
2586.21 5109
2586.69 4943
2587.17 4792
2587.65 4951
2588.13 5093
2588.61 5135
2589.09 5105
2589.57 5360
2590.05 5277
2590.53 5184
2591.01 5415
2591.49 5221
2591.97 5416
2592.45 5416
2592.93 5610
2593.41 5346
2593.89 5091
2594.37 5171
2594.85 5192
2595.33 4883
2595.81 5076
2596.29 4848
2596.77 5125
2597.25 5145
2597.73 4821
2598.21 4605
2598.69 4613
2599.17 4699
2599.65 4839
2600.14 4804
2600.62 4772
2601.10 5111
2601.58 5014
2602.06 4853
2602.54 5002
2603.02 5161
2603.50 5539
2603.98 5456
2604.46 5252
2604.95 5789
2605.43 5527
2605.91 5820
2606.39 5786
2606.87 5573
2607.35 5452
2607.83 5272
2608.31 5524
2608.80 5682
2609.28 5721
2609.76 5270
2610.24 5243
2610.72 5512
2611.20 5011
2611.69 4684
2612.17 4960
2612.65 5074
2613.13 5069
2613.61 5290
2614.10 5186
2614.58 4941
2615.06 5025
2615.54 5185
2616.02 5372
2616.51 5133
2616.99 5342
2617.47 5557
2617.95 5512
2618.44 5835
2618.92 5907
2619.40 5684
2619.88 5562
2620.37 5539
2620.85 5534
2621.33 5526
2621.81 5364
2622.30 5399
2622.78 5167
2623.26 5164
2623.75 5091
2624.23 4962
2624.71 4871
2625.19 5105
2625.68 4753
2626.16 5054
2626.64 5104
2627.13 5336
2627.61 5207
2628.09 5009
2628.58 5229
2629.06 5210
2629.54 5569
2630.03 5315
2630.51 5497
2630.99 5401
2631.48 5601
2631.96 5492
2632.45 5600
2632.93 5667
2633.41 5574
2633.90 5662
2634.38 5451
2634.86 5216
2635.35 5204
2635.83 5357
2636.32 5258
2636.80 5340
2637.28 5386
2637.77 5394
2638.25 5399
2638.74 5547
2639.22 5625
2639.71 5919
2640.19 5996
2640.68 6202
2641.16 5584
2641.64 5804
2642.13 5795
2642.61 6186
2643.10 5945
2643.58 5881
2644.07 5753
2644.55 5654
2645.04 5355
2645.52 5296
2646.01 5297
2646.49 5402
2646.98 5229
2647.46 5205
2647.95 5237
2648.43 5231
2648.92 5269
2649.40 5028
2649.89 5074
2650.37 5374
2650.86 5239
2651.34 5258
2651.83 5322
2652.32 5287
2652.80 5366
2653.29 5041
2653.77 5580
2654.26 5612
2654.74 5450
2655.23 5548
2655.72 5537
2656.20 5333
2656.69 5155
2657.17 5321
2657.66 5243
2658.15 5182
2658.63 5133
2659.12 5005
2659.60 5012
2660.09 5374
2660.58 5289
2661.06 5176
2661.55 5128
2662.04 5175
2662.52 5381
2663.01 5430
2663.49 5482
2663.98 5145
2664.47 5379
2664.95 5325
2665.44 5371
2665.93 4871
2666.42 5203
2666.90 5605
2667.39 5408
2667.88 5374
2668.36 5181
2668.85 5193
2669.34 5282
2669.82 5016
2670.31 5159
2670.80 5096
2671.29 5338
2671.77 5636
2672.26 5538
2672.75 5679
2673.24 6408
2673.72 6720
2674.21 6831
2674.70 7064
2675.19 7463
2675.67 7466
2676.16 7406
2676.65 7390
2677.14 7249
2677.62 6829
2678.11 6740
2678.60 6621
2679.09 6286
2679.58 6032
2680.06 6252
2680.55 6094
2681.04 5912
2681.53 5967
2682.02 5834
2682.51 5684
2682.99 5546
2683.48 5607
2683.97 5659
2684.46 5522
2684.95 5815
2685.44 5642
2685.92 5560
2686.41 5656
2686.90 5477
2687.39 5462
2687.88 5745
2688.37 5392
2688.86 5072
2689.35 5437
2689.83 5473
2690.32 5551
2690.81 5467
2691.30 5415
2691.79 5400
2692.28 5352
2692.77 5417
2693.26 5410
2693.75 5326
2694.24 5336
2694.73 5339
2695.22 5328
2695.71 5625
2696.20 5465
2696.68 5313
2697.17 5310
2697.66 5455
2698.15 5615
2698.64 5854
2699.13 6059
2699.62 5867
2700.11 5416
2700.60 5634
2701.09 5973
2701.58 6021
2702.07 5689
2702.56 5865
2703.05 6171
2703.54 5944
2704.03 6062
2704.52 5973
2705.01 5802
2705.50 5846
2706.00 5799
2706.49 5240
2706.98 5305
2707.47 5353
2707.96 5360
2708.45 5190
2708.94 5362
2709.43 5102
2709.92 4862
2710.41 4947
2710.90 5176
2711.39 5332
2711.88 5385
2712.37 5326
2712.87 5173
2713.36 5151
2713.85 5184
2714.34 4863
2714.83 4869
2715.32 5020
2715.81 4974
2716.30 4821
2716.80 4807
2717.29 4851
2717.78 4542
2718.27 4655
2718.76 4758
2719.25 4766
2719.75 4768
2720.24 5075
2720.73 5395
2721.22 5312
2721.71 5422
2722.20 5410
2722.70 5472
2723.19 5651
2723.68 5756
2724.17 5650
2724.66 5075
2725.16 4829
2725.65 5114
2726.14 5115
2726.63 5133
2727.13 4957
2727.62 4819
2728.11 4795
2728.60 4776
2729.10 4944
2729.59 4975
2730.08 5119
2730.57 5377
2731.07 5458
2731.56 5553
2732.05 5558
2732.54 5470
2733.04 5767
2733.53 5581
2734.02 5781
2734.52 5888
2735.01 5747
2735.50 5504
2736.00 5565
2736.49 5661
2736.98 5496
2737.47 5440
2737.97 5375
2738.46 5570
2738.95 5430
2739.45 5293
2739.94 5354
2740.44 4998
2740.93 4996
2741.42 5217
2741.92 4948
2742.41 4674
2742.90 4725
2743.40 5020
2743.89 4622
2744.39 4551
2744.88 4700
2745.37 4733
2745.87 4845
2746.36 4757
2746.86 4722
2747.35 4622
2747.84 4779
2748.34 5119
2748.83 5094
2749.33 4953
2749.82 4977
2750.32 5041
2750.81 4827
2751.30 4722
2751.80 4897
2752.29 4944
2752.79 4974
2753.28 5099
2753.78 5177
2754.27 5250
2754.77 5296
2755.26 5407
2755.76 5296
2756.25 5248
2756.75 5620
2757.24 5558
2757.74 5404
2758.23 5306
2758.73 5282
2759.22 5438
2759.72 5572
2760.21 5433
2760.71 5323
2761.20 5667
2761.70 5219
2762.20 5328
2762.69 5364
2763.19 5521
2763.68 5433
2764.18 5446
2764.67 5306
2765.17 5380
2765.67 5436
2766.16 5246
2766.66 5432
2767.15 5530
2767.65 5437
2768.14 5251
2768.64 5247
2769.14 5215
2769.63 4982
2770.13 5070
2770.63 5188
2771.12 5703
2771.62 5474
2772.11 5481
2772.61 5728
2773.11 6029
2773.60 6071
2774.10 6267
2774.60 6698
2775.09 7035
2775.59 7200
2776.09 7249
2776.58 7366
2777.08 7372
2777.58 7400
2778.07 7376
2778.57 6899
2779.07 6691
2779.57 6630
2780.06 6282
2780.56 6174
2781.06 6250
2781.55 6371
2782.05 5728
2782.55 5854
2783.05 6117
2783.54 5790
2784.04 5624
2784.54 5536
2785.04 5595
2785.53 5488
2786.03 5655
2786.53 5634
2787.03 5788
2787.52 5527
2788.02 5353
2788.52 5357
2789.02 5360
2789.52 5326
2790.01 5350
2790.51 5442
2791.01 5274
2791.51 5141
2792.01 5142
2792.50 4797
2793.00 4971
2793.50 5499
2794.00 5537
2794.50 5582
2795.00 5784
2795.50 5540
2795.99 5545
2796.49 5582
2796.99 5995
2797.49 6133
2797.99 6167
2798.49 6219
2798.99 5911
2799.48 6229
2799.98 5895
2800.48 5584
2800.98 5662
2801.48 5592
2801.98 5404
2802.48 5469
2802.98 5778
2803.48 5884
2803.98 6086
2804.48 6213
2804.97 6553
2805.47 6861
2805.97 7028
2806.47 7306
2806.97 7447
2807.47 7534
2807.97 7690
2808.47 7784
2808.97 7888
2809.47 7547
2809.97 7439
2810.47 7314
2810.97 6943
2811.47 6542
2811.97 6272
2812.47 5700
2812.97 5619
2813.47 6153
2813.97 6089
2814.47 6026
2814.97 5589
2815.47 5707
2815.97 5792
2816.47 5563
2816.97 5935
2817.47 5996
2817.97 5528
2818.47 5624
2818.97 5739
2819.47 5861
2819.98 5732
2820.48 5669
2820.98 5648
2821.48 5515
2821.98 5424
2822.48 5410
2822.98 5165
2823.48 5192
2823.98 5224
2824.48 5409
2824.98 5227
2825.49 5107
2825.99 5110
2826.49 5035
2826.99 5090
2827.49 4764
2827.99 4880
2828.49 4947
2828.99 4960
2829.50 4865
2830.00 4898
2830.50 4675
2831.00 4573
2831.50 4805
2832.00 4864
2832.51 5079
2833.01 4756
2833.51 4921
2834.01 5114
2834.51 5334
2835.02 5145
2835.52 5058
2836.02 5223
2836.52 5659
2837.02 5545
2837.53 5465
2838.03 5712
2838.53 5658
2839.03 5840
2839.54 5632
2840.04 5586
2840.54 5599
2841.04 5521
2841.55 5499
2842.05 5395
2842.55 5622
2843.05 5473
2843.56 5296
2844.06 5416
2844.56 5762
2845.07 5961
2845.57 5844
2846.07 5786
2846.57 6193
2847.08 6256
2847.58 6086
2848.08 6226
2848.59 6362
2849.09 6066
2849.59 6268
2850.10 6473
2850.60 6202
2851.10 6035
2851.61 6176
2852.11 5745
2852.61 5595
2853.12 5334
2853.62 5239
2854.12 5448
2854.63 5029
2855.13 4867
2855.64 5038
2856.14 5077
2856.64 4909
2857.15 4936
2857.65 4998
2858.16 4855
2858.66 5059
2859.16 5046
2859.67 5106
2860.17 5216
2860.68 4964
2861.18 4976
2861.69 5052
2862.19 5209
2862.69 5340
2863.20 5072
2863.70 4896
2864.21 4971
2864.71 5006
2865.22 5004
2865.72 4854
2866.23 4759
2866.73 5010
2867.24 4979
2867.74 4996
2868.25 4853
2868.75 5025
2869.26 5038
2869.76 5185
2870.27 5302
2870.77 5079
2871.28 5057
2871.78 5477
2872.29 5702
2872.79 5642
2873.30 5307
2873.80 5393
2874.31 5736
2874.81 5919
2875.32 5662
2875.83 5775
2876.33 5626
2876.84 5708
2877.34 5667
2877.85 5530
2878.35 5525
2878.86 5674
2879.37 5546
2879.87 5505
2880.38 5609
2880.88 5508
2881.39 5455
2881.90 5505
2882.40 5444
2882.91 5558
2883.41 5551
2883.92 5519
2884.43 5486
2884.93 5568
2885.44 5780
2885.95 5577
2886.45 5491
2886.96 5456
2887.47 5693
2887.97 5683
2888.48 5632
2888.99 5510
2889.49 5375
2890.00 5255
2890.51 5280
2891.01 5411
2891.52 5506
2892.03 5801
2892.54 5747
2893.04 5456
2893.55 5599
2894.06 5689
2894.56 5503
2895.07 5625
2895.58 5884
2896.09 6111
2896.59 5891
2897.10 5950
2897.61 6360
2898.12 6399
2898.62 7001
2899.13 6796
2899.64 7230
2900.15 7469
2900.65 7530
2901.16 8418
2901.67 8605
2902.18 9103
2902.69 9199
2903.19 9160
2903.70 9451
2904.21 9079
2904.72 8709
2905.23 8249
2905.73 7809
2906.24 7612
2906.75 7727
2907.26 7044
2907.77 6993
2908.28 6710
2908.79 6538
2909.29 6608
2909.80 6201
2910.31 5667
2910.82 5774
2911.33 5638
2911.84 5604
2912.35 5789
2912.85 5948
2913.36 5684
2913.87 5625
2914.38 5850
2914.89 5866
2915.40 5892
2915.91 5706
2916.42 5862
2916.93 5898
2917.44 5900
2917.95 5891
2918.45 5701
2918.96 5650
2919.47 5557
2919.98 5730
2920.49 5787
2921.00 5783
2921.51 5806
2922.02 5736
2922.53 5806
2923.04 5511
2923.55 5695
2924.06 6182
2924.57 6329
2925.08 6031
2925.59 5780
2926.10 5906
2926.61 5956
2927.12 6063
2927.63 5605
2928.14 5852
2928.65 5699
2929.16 5467
2929.67 5270
2930.18 5497
2930.69 5241
2931.20 5292
2931.71 5227
2932.22 5131
2932.73 5048
2933.25 5234
2933.76 5538
2934.27 5747
2934.78 5648
2935.29 5733
2935.80 5659
2936.31 5604
2936.82 5751
2937.33 5559
2937.84 5783
2938.35 5867
2938.87 5624
2939.38 5667
2939.89 6081
2940.40 6002
2940.91 5856
2941.42 5863
2941.93 5616
2942.44 5837
2942.96 6148
2943.47 6451
2943.98 6519
2944.49 6554
2945.00 6741
2945.51 7049
2946.03 6922
2946.54 7358
2947.05 7193
2947.56 7060
2948.07 7116
2948.59 6892
2949.10 6748
2949.61 6754
2950.12 6293
2950.63 5866
2951.15 6067
2951.66 5419
2952.17 5612
2952.68 5526
2953.19 5143
2953.71 5184
2954.22 5288
2954.73 5266
2955.24 5300
2955.76 5330
2956.27 5199
2956.78 4962
2957.30 5190
2957.81 5219
2958.32 5251
2958.83 5040
2959.35 5303
2959.86 5424
2960.37 5172
2960.89 5214
2961.40 5407
2961.91 5481
2962.43 5422
2962.94 5643
2963.45 5532
2963.96 5369
2964.48 5383
2964.99 5287
2965.51 5236
2966.02 5116
2966.53 4923
2967.05 5069
2967.56 5061
2968.07 4926
2968.59 4888
2969.10 5043
2969.61 5099
2970.13 4818
2970.64 4946
2971.16 5096
2971.67 4953
2972.18 4934
2972.70 5072
2973.21 5096
2973.73 4894
2974.24 4988
2974.75 4913
2975.27 4881
2975.78 4993
2976.30 5243
2976.81 5203
2977.33 5197
2977.84 5085
2978.36 5155
2978.87 5120
2979.38 5384
2979.90 5170
2980.41 5179
2980.93 4943
2981.44 4950
2981.96 5212
2982.47 5102
2982.99 4996
2983.50 4956
2984.02 5072
2984.53 5254
2985.05 5210
2985.56 5414
2986.08 5516
2986.59 5500
2987.11 6003
2987.63 5598
2988.14 5751
2988.66 5601
2989.17 5948
2989.69 5864
2990.20 5794
2990.72 5829
2991.23 5688
2991.75 6079
2992.27 5834
2992.78 5969
2993.30 5838
2993.81 5953
2994.33 6518
2994.84 6641
2995.36 6587
2995.88 6952
2996.39 6941
2996.91 7519
2997.43 7545
2997.94 7733
2998.46 7723
2998.97 7516
2999.49 7243
3000.01 7168
3000.52 7018
3001.04 6723
3001.56 6606
3002.07 6554
3002.59 6549
3003.11 6542
3003.62 6732
3004.14 6935
3004.66 6773
3005.17 6869
3005.69 6894
3006.21 6706
3006.72 6542
3007.24 6508
3007.76 6181
3008.28 6307
3008.79 5729
3009.31 5639
3009.83 5450
3010.34 5198
3010.86 5198
3011.38 5190
3011.90 5355
3012.41 5514
3012.93 5391
3013.45 5772
3013.97 5905
3014.48 5723
3015.00 5868
3015.52 6265
3016.04 6319
3016.56 6475
3017.07 6700
3017.59 6444
3018.11 6354
3018.63 6641
3019.15 6745
3019.66 6845
3020.18 6927
3020.70 6387
3021.22 6598
3021.74 6403
3022.26 6007
3022.77 6022
3023.29 6027
3023.81 5879
3024.33 5578
3024.85 5683
3025.37 5601
3025.88 5393
3026.40 5515
3026.92 5648
3027.44 5733
3027.96 5672
3028.48 5757
3029.00 5793
3029.52 5689
3030.04 5865
3030.55 5914
3031.07 5819
3031.59 5679
3032.11 5839
3032.63 5757
3033.15 6194
3033.67 6236
3034.19 6098
3034.71 6516
3035.23 6312
3035.75 6170
3036.27 6265
3036.79 6423
3037.31 6435
3037.83 6005
3038.35 6043
3038.87 5898
3039.39 6080
3039.91 6073
3040.42 6054
3040.94 6063
3041.46 5761
3041.98 5685
3042.50 5705
3043.03 5879
3043.55 5802
3044.07 5764
3044.59 5892
3045.11 5800
3045.63 5609
3046.15 5935
3046.67 5807
3047.19 5935
3047.71 6045
3048.23 5833
3048.75 5649
3049.27 5740
3049.79 5572
3050.31 5620
3050.83 5805
3051.35 5475
3051.87 5633
3052.39 5486
3052.92 5270
3053.44 5499
3053.96 5248
3054.48 5212
3055.00 5360
3055.52 5448
3056.04 5224
3056.56 5031
3057.09 5203
3057.61 5350
3058.13 5482
3058.65 4939
3059.17 5315
3059.69 5127
3060.21 5237
3060.74 5232
3061.26 5283
3061.78 5203
3062.30 5576
3062.82 5316
3063.34 5597
3063.87 5508
3064.39 5706
3064.91 5949
3065.43 5663
3065.95 5714
3066.48 5780
3067.00 5935
3067.52 5868
3068.04 5783
3068.57 5791
3069.09 5722
3069.61 5618
3070.13 5207
3070.66 5332
3071.18 5297
3071.70 5239
3072.22 5436
3072.75 5363
3073.27 5308
3073.79 5627
3074.31 5574
3074.84 5784
3075.36 5916
3075.88 5721
3076.41 5979
3076.93 6328
3077.45 6256
3077.97 6437
3078.50 7237
3079.02 7009
3079.54 7297
3080.07 7670
3080.59 7930
3081.11 7907
3081.64 7459
3082.16 7164
3082.68 7088
3083.21 6956
3083.73 7076
3084.26 6741
3084.78 6583
3085.30 6664
3085.83 6777
3086.35 6711
3086.87 6378
3087.40 6245
3087.92 6361
3088.45 6197
3088.97 6569
3089.49 6398
3090.02 6128
3090.54 6171
3091.07 5995
3091.59 6090
3092.11 5685
3092.64 5771
3093.16 5562
3093.69 5767
3094.21 5910
3094.74 5536
3095.26 5532
3095.79 5701
3096.31 5741
3096.84 5730
3097.36 6010
3097.89 6279
3098.41 5997
3098.93 6065
3099.46 6222
3099.98 6417
3100.51 6637
3101.03 7461
3101.56 7626
3102.09 8044
3102.61 8220
3103.14 8483
3103.66 8362
3104.19 8785
3104.71 8849
3105.24 8650
3105.76 8106
3106.29 7539
3106.81 7176
3107.34 6648
3107.86 6279
3108.39 6123
3108.92 5917
3109.44 5825
3109.97 5708
3110.49 5583
3111.02 5947
3111.55 5661
3112.07 5492
3112.60 5580
3113.12 5641
3113.65 5271
3114.18 5342
3114.70 5326
3115.23 5758
3115.75 5465
3116.28 5411
3116.81 5336
3117.33 5192
3117.86 4905
3118.39 4890
3118.91 4938
3119.44 5200
3119.97 5054
3120.49 4755
3121.02 5013
3121.55 5103
3122.07 5040
3122.60 5329
3123.13 5110
3123.65 5098
3124.18 5295
3124.71 5069
3125.24 5469
3125.76 5200
3126.29 4964
3126.82 5263
3127.34 5352
3127.87 5307
3128.40 5278
3128.93 5575
3129.45 5544
3129.98 5320
3130.51 5130
3131.04 5285
3131.56 4908
3132.09 4943
3132.62 4941
3133.15 5103
3133.68 4971
3134.20 4985
3134.73 5216
3135.26 4712
3135.79 4939
3136.32 5059
3136.84 5096
3137.37 5315
3137.90 5313
3138.43 5249
3138.96 5072
3139.48 5071
3140.01 5313
3140.54 5185
3141.07 5127
3141.60 5018
3142.13 5255
3142.66 5087
3143.18 5185
3143.71 5487
3144.24 5685
3144.77 6028
3145.30 6172
3145.83 6337
3146.36 6793
3146.89 7013
3147.41 7603
3147.94 7739
3148.47 7485
3149.00 7613
3149.53 7460
3150.06 7462
3150.59 7177
3151.12 7052
3151.65 7043
3152.18 6678
3152.71 6335
3153.24 5989
3153.77 5794
3154.30 5560
3154.82 5725
3155.35 5694
3155.88 5526
3156.41 5597
3156.94 5698
3157.47 5985
3158.00 5825
3158.53 6151
3159.06 6302
3159.59 6009
3160.12 5989
3160.65 6230
3161.18 6157
3161.71 5945
3162.24 5921
3162.77 5967
3163.30 5944
3163.83 5758
3164.37 6102
3164.90 5808
3165.43 5499
3165.96 5523
3166.49 5577
3167.02 5623
3167.55 5642
3168.08 5288
3168.61 5128
3169.14 5557
3169.67 5493
3170.20 5507
3170.73 5390
3171.26 5257
3171.80 5692
3172.33 5339
3172.86 5237
3173.39 5624
3173.92 5721
3174.45 5808
3174.98 5742
3175.51 6098
3176.05 6216
3176.58 6207
3177.11 6011
3177.64 6311
3178.17 6226
3178.70 5951
3179.23 5760
3179.77 5740
3180.30 5876
3180.83 5917
3181.36 5632
3181.89 5665
3182.43 5786
3182.96 5434
3183.49 5442
3184.02 5425
3184.55 5564
3185.09 5517
3185.62 5394
3186.15 5251
3186.68 5265
3187.21 5297
3187.75 5243
3188.28 5466
3188.81 5659
3189.34 5495
3189.88 5532
3190.41 5519
3190.94 5189
3191.47 5264
3192.01 5346
3192.54 5333
3193.07 5209
3193.61 5116
3194.14 4944
3194.67 5187
3195.20 5385
3195.74 5156
3196.27 5484
3196.80 5445
3197.34 5647
3197.87 5188
3198.40 5625
3198.94 5713
3199.47 6004
3200.00 6011
3200.54 6222
3201.07 6309
3201.60 6459
3202.14 6358
3202.67 6445
3203.21 6530
3203.74 6819
3204.27 6557
3204.81 6490
3205.34 6548
3205.87 6227
3206.41 5890
3206.94 6017
3207.48 5802
3208.01 6127
3208.54 6458
3209.08 6003
3209.61 6243
3210.15 6200
3210.68 6410
3211.22 6486
3211.75 6419
3212.28 6102
3212.82 6185
3213.35 6373
3213.89 6522
3214.42 6549
3214.96 6652
3215.49 6656
3216.03 6599
3216.56 7013
3217.10 6733
3217.63 7220
3218.17 7436
3218.70 7524
3219.24 8126
3219.77 7735
3220.31 7873
3220.84 7976
3221.38 8081
3221.91 7910
3222.45 7388
3222.98 7571
3223.52 7607
3224.05 7313
3224.59 7314
3225.12 7383
3225.66 7391
3226.19 7309
3226.73 6995
3227.27 6792
3227.80 6546
3228.34 6044
3228.87 6063
3229.41 6130
3229.94 5751
3230.48 5502
3231.02 5500
3231.55 5456
3232.09 5354
3232.62 5241
3233.16 5087
3233.70 5146
3234.23 5295
3234.77 5488
3235.31 5582
3235.84 5732
3236.38 5869
3236.91 5875
3237.45 6081
3237.99 6275
3238.52 6599
3239.06 6609
3239.60 6691
3240.13 6426
3240.67 6151
3241.21 6099
3241.75 6163
3242.28 5926
3242.82 5848
3243.36 5643
3243.89 5369
3244.43 5310
3244.97 5280
3245.50 5061
3246.04 5192
3246.58 5239
3247.12 5212
3247.65 5286
3248.19 5191
3248.73 5415
3249.27 5065
3249.80 5356
3250.34 5540
3250.88 5149
3251.42 5295
3251.95 5734
3252.49 5861
3253.03 5982
3253.57 5846
3254.11 6226
3254.64 6223
3255.18 6244
3255.72 6488
3256.26 6743
3256.80 6926
3257.33 6758
3257.87 6605
3258.41 6713
3258.95 6791
3259.49 6871
3260.02 6840
3260.56 6515
3261.10 6820
3261.64 6922
3262.18 6673
3262.72 7069
3263.26 7195
3263.79 7470
3264.33 7191
3264.87 7019
3265.41 7718
3265.95 7789
3266.49 7945
3267.03 7933
3267.57 8007
3268.11 7700
3268.64 7693
3269.18 7549
3269.72 7110
3270.26 6554
3270.80 6398
3271.34 6354
3271.88 6236
3272.42 5934
3272.96 5794
3273.50 5415
3274.04 5648
3274.58 5614
3275.12 5467
3275.66 5668
3276.20 5560
3276.74 5645
3277.28 5640
3277.82 5868
3278.36 6368
3278.90 6385
3279.44 6949
3279.98 6441
3280.52 6352
3281.06 6428
3281.60 6683
3282.14 6693
3282.68 6519
3283.22 6613
3283.76 6824
3284.30 7011
3284.84 6742
3285.38 6947
3285.92 7045
3286.46 7126
3287.00 7019
3287.54 7099
3288.08 6835
3288.62 6859
3289.16 6878
3289.70 6358
3290.24 6499
3290.79 6740
3291.33 6936
3291.87 6732
3292.41 7087
3292.95 7564
3293.49 8011
3294.03 8030
3294.57 8096
3295.11 8411
3295.66 8937
3296.20 9339
3296.74 9103
3297.28 8717
3297.82 8169
3298.36 8143
3298.90 7914
3299.45 7786
3299.99 7593
3300.53 7298
3301.07 7096
3301.61 6805
3302.16 6615
3302.70 6835
3303.24 6510
3303.78 6541
3304.32 6470
3304.87 6445
3305.41 6275
3305.95 6308
3306.49 5940
3307.03 6084
3307.58 6017
3308.12 5796
3308.66 5680
3309.20 5799
3309.75 5709
3310.29 5787
3310.83 5888
3311.37 5688
3311.92 5581
3312.46 5702
3313.00 5713
3313.54 6066
3314.09 6052
3314.63 6071
3315.17 6238
3315.72 6086
3316.26 6278
3316.80 6258
3317.35 6219
3317.89 5940
3318.43 6146
3318.97 5730
3319.52 6078
3320.06 5861
3320.60 6200
3321.15 6131
3321.69 6228
3322.23 6261
3322.78 6167
3323.32 6391
3323.87 6435
3324.41 6612
3324.95 6362
3325.50 6040
3326.04 5881
3326.58 5746
3327.13 5890
3327.67 5536
3328.22 5499
3328.76 5388
3329.30 5391
3329.85 5244
3330.39 5267
3330.94 5596
3331.48 5747
3332.03 5759
3332.57 5866
3333.11 6289
3333.66 6527
3334.20 6633
3334.75 6904
3335.29 7283
3335.84 7543
3336.38 7088
3336.93 7200
3337.47 7271
3338.02 7023
3338.56 7219
3339.11 6807
3339.65 7032
3340.20 6709
3340.74 6233
3341.29 6200
3341.83 5792
3342.38 5990
3342.92 6110
3343.47 5593
3344.01 5526
3344.56 5694
3345.10 5623
3345.65 5838
3346.19 5764
3346.74 5618
3347.28 5628
3347.83 5704
3348.38 5687
3348.92 5807
3349.47 5733
3350.01 5642
3350.56 5826
3351.10 5704
3351.65 5522
3352.20 5420
3352.74 5274
3353.29 5180
3353.83 5166
3354.38 4784
3354.93 5189
3355.47 5440
3356.02 5138
3356.56 4973
3357.11 4992
3357.66 5307
3358.20 4948
3358.75 4690
3359.30 4712
3359.84 4928
3360.39 4789
3360.94 4783
3361.48 4896
3362.03 4810
3362.58 4823
3363.12 4909
3363.67 4834
3364.22 4932
3364.76 5064
3365.31 4880
3365.86 4923
3366.41 4959
3366.95 5260
3367.50 5206
3368.05 5036
3368.59 4991
3369.14 5067
3369.69 5089
3370.24 5010
3370.78 5378
3371.33 5212
3371.88 5176
3372.43 5082
3372.97 5113
3373.52 5003
3374.07 4820
3374.62 4991
3375.17 4885
3375.71 4758
3376.26 4643
3376.81 4715
3377.36 4805
3377.91 4615
3378.45 4333
3379.00 4610
3379.55 4687
3380.10 4737
3380.65 4661
3381.19 4697
3381.74 4644
3382.29 4561
3382.84 4612
3383.39 4587
3383.94 4405
3384.49 4562
3385.03 4686
3385.58 4733
3386.13 4701
3386.68 4599
3387.23 4607
3387.78 4704
3388.33 4741
3388.88 4783
3389.42 4719
3389.97 4901
3390.52 4991
3391.07 4844
3391.62 4760
3392.17 4667
3392.72 4734
3393.27 4726
3393.82 4573
3394.37 4626
3394.92 4682
3395.47 4776
3396.02 4706
3396.57 4773
3397.11 4675
3397.66 4636
3398.21 4818
3398.76 4701
3399.31 4668
3399.86 4601
3400.41 4503
3400.96 4742
3401.51 4813
3402.06 4649
3402.61 4708
3403.16 4738
3403.71 4640
3404.26 4802
3404.81 4814
3405.36 4819
3405.91 4728
3406.46 4744
3407.02 4760
3407.57 4590
3408.12 4532
3408.67 4374
3409.22 4558
3409.77 4639
3410.32 4365
3410.87 4503
3411.42 4409
3411.97 4484
3412.52 4384
3413.07 4404
3413.62 4449
3414.17 4735
3414.73 4624
3415.28 4614
3415.83 5090
3416.38 5069
3416.93 5128
3417.48 5070
3418.03 5026
3418.58 4620
3419.14 4872
3419.69 4656
3420.24 4798
3420.79 4899
3421.34 5021
3421.89 5056
3422.44 5208
3423.00 5168
3423.55 5483
3424.10 5744
3424.65 5546
3425.20 5362
3425.76 5549
3426.31 5616
3426.86 5196
3427.41 5320
3427.96 5392
3428.52 5146
3429.07 5199
3429.62 5105
3430.17 5008
3430.72 5096
3431.28 4797
3431.83 5207
3432.38 5036
3432.93 4990
3433.49 5210
3434.04 5057
3434.59 4995
3435.14 5062
3435.70 4943
3436.25 4976
3436.80 5061
3437.36 5037
3437.91 5024
3438.46 5021
3439.01 5077
3439.57 5072
3440.12 5070
3440.67 5219
3441.23 5126
3441.78 5099
3442.33 5055
3442.89 4919
3443.44 5033
3443.99 4742
3444.55 4858
3445.10 5053
3445.65 4917
3446.21 5031
3446.76 4998
3447.31 4652
3447.87 4929
3448.42 4704
3448.98 5099
3449.53 5097
3450.08 4861
3450.64 4696
3451.19 4806
3451.75 4844
3452.30 4538
3452.85 4588
3453.41 4712
3453.96 4787
3454.52 4580
3455.07 4759
3455.62 4915
3456.18 5027
3456.73 4935
3457.29 4980
3457.84 5090
3458.40 4877
3458.95 4896
3459.51 4873
3460.06 5213
3460.62 5057
3461.17 4975
3461.72 4902
3462.28 4932
3462.83 4986
3463.39 5072
3463.94 5291
3464.50 5432
3465.05 5149
3465.61 5273
3466.17 4929
3466.72 5132
3467.28 5423
3467.83 5437
3468.39 5357
3468.94 5460
3469.50 5591
3470.05 5838
3470.61 5814
3471.16 5888
3471.72 5852
3472.27 5531
3472.83 5789
3473.39 5767
3473.94 5568
3474.50 5348
3475.05 5501
3475.61 5573
3476.17 5394
3476.72 5181
3477.28 5322
3477.83 5917
3478.39 6162
3478.95 6096
3479.50 5956
3480.06 5923
3480.61 6457
3481.17 6590
3481.73 6445
3482.28 5982
3482.84 5774
3483.40 5780
3483.95 5715
3484.51 5580
3485.07 5607
3485.62 5475
3486.18 5525
3486.74 5680
3487.29 5907
3487.85 6027
3488.41 6249
3488.97 6543
3489.52 6861
3490.08 6918
3490.64 6922
3491.19 7801
3491.75 7737
3492.31 7458
3492.87 7897
3493.42 8039
3493.98 7704
3494.54 7978
3495.09 7913
3495.65 7887
3496.21 7697
3496.77 7863
3497.33 7573
3497.88 7806
3498.44 7891
3499.00 8171
3499.56 8649
3500.11 8993
3500.67 9265
3501.23 9931
3501.79 10655
3502.35 11376
3502.90 12387
3503.46 13069
3504.02 14038
3504.58 14975
3505.14 15617
3505.70 16270
3506.25 16161
3506.81 15355
3507.37 15130
3507.93 14592
3508.49 13577
3509.05 12039
3509.61 10639
3510.16 9143
3510.72 8447
3511.28 8020
3511.84 7305
3512.40 6722
3512.96 6377
3513.52 5989
3514.08 5544
3514.63 5737
3515.19 5563
3515.75 5359
3516.31 5432
3516.87 5213
3517.43 5320
3517.99 5129
3518.55 5346
3519.11 5329
3519.67 5525
3520.23 5560
3520.79 5444
3521.35 5618
3521.91 5535
3522.47 5513
3523.03 5552
3523.59 5510
3524.15 5336
3524.71 5352
3525.26 5502
3525.82 5419
3526.38 5205
3526.94 5027
3527.50 4896
3528.07 4995
3528.63 4974
3529.19 5005
3529.75 4790
3530.31 4748
3530.87 5053
3531.43 5305
3531.99 5435
3532.55 5294
3533.11 5599
3533.67 5680
3534.23 5722
3534.79 5770
3535.35 6154
3535.91 6047
3536.47 6008
3537.03 5715
3537.59 6078
3538.15 6138
3538.72 6219
3539.28 6386
3539.84 6236
3540.40 6154
3540.96 6024
3541.52 5938
3542.08 5868
3542.64 5464
3543.20 5436
3543.77 5514
3544.33 5454
3544.89 5467
3545.45 5323
3546.01 5266
3546.57 5177
3547.14 5148
3547.70 5216
3548.26 5075
3548.82 4873
3549.38 5099
3549.94 5060
3550.51 4782
3551.07 5053
3551.63 4802
3552.19 4789
3552.75 4786
3553.32 4863
3553.88 4988
3554.44 4947
3555.00 4793
3555.56 5129
3556.13 5102
3556.69 4920
3557.25 4953
3557.81 4854
3558.38 5253
3558.94 5404
3559.50 5095
3560.06 5257
3560.63 5436
3561.19 5490
3561.75 5522
3562.32 5621
3562.88 5461
3563.44 5333
3564.00 4989
3564.57 5157
3565.13 5356
3565.69 5186
3566.26 5334
3566.82 5028
3567.38 4955
3567.95 4939
3568.51 5212
3569.07 5174
3569.64 5155
3570.20 5247
3570.76 5005
3571.33 4891
3571.89 5150
3572.45 5070
3573.02 5096
3573.58 5279
3574.15 5348
3574.71 5582
3575.27 5677
3575.84 5488
3576.40 5356
3576.96 5516
3577.53 5653
3578.09 5575
3578.66 5716
3579.22 5737
3579.79 5391
3580.35 5454
3580.91 5455
3581.48 5397
3582.04 5318
3582.61 5089
3583.17 4889
3583.74 4722
3584.30 4683
3584.87 4573
3585.43 4552
3585.99 4521
3586.56 4797
3587.12 4632
3587.69 4695
3588.25 4767
3588.82 4729
3589.38 4840
3589.95 4889
3590.51 4628
3591.08 4768
3591.64 4816
3592.21 4779
3592.77 5033
3593.34 4920
3593.91 4680
3594.47 5000
3595.04 5109
3595.60 5193
3596.17 5122
3596.73 4921
3597.30 5043
3597.86 5162
3598.43 5355
3599.00 5509
3599.56 5490
3600.13 5234
3600.69 5441
3601.26 5259
3601.82 5257
3602.39 5114
3602.96 5332
3603.52 5289
3604.09 5005
3604.65 5010
3605.22 4980
3605.79 4920
3606.35 5212
3606.92 4950
3607.49 4719
3608.05 4780
3608.62 4755
3609.19 4659
3609.75 4443
3610.32 4284
3610.89 4380
3611.45 4609
3612.02 4748
3612.59 4737
3613.15 4643
3613.72 4880
3614.29 5387
3614.85 5430
3615.42 5995
3615.99 6234
3616.55 6571
3617.12 6825
3617.69 6995
3618.26 7249
3618.82 7472
3619.39 7372
3619.96 7161
3620.53 7249
3621.09 7014
3621.66 6471
3622.23 6117
3622.80 5898
3623.36 5174
3623.93 4849
3624.50 4823
3625.07 4728
3625.63 4549
3626.20 4479
3626.77 4207
3627.34 4373
3627.91 4580
3628.47 4737
3629.04 4660
3629.61 4679
3630.18 4733
3630.75 4605
3631.31 4455
3631.88 4666
3632.45 4791
3633.02 4739
3633.59 4745
3634.16 4654
3634.73 4659
3635.29 4492
3635.86 4226
3636.43 4459
3637.00 4547
3637.57 4559
3638.14 4540
3638.71 4432
3639.28 4644
3639.84 4824
3640.41 5124
3640.98 5305
3641.55 5499
3642.12 5611
3642.69 5420
3643.26 5507
3643.83 5306
3644.40 5302
3644.97 5518
3645.54 5475
3646.11 5152
3646.67 5058
3647.24 4977
3647.81 5192
3648.38 5029
3648.95 4902
3649.52 5032
3650.09 5022
3650.66 4915
3651.23 5052
3651.80 5002
3652.37 5057
3652.94 5301
3653.51 4948
3654.08 4924
3654.65 5073
3655.22 5005
3655.79 5075
3656.36 5169
3656.93 5324
3657.50 5335
3658.07 5290
3658.64 5412
3659.21 5389
3659.78 5609
3660.35 5566
3660.93 5562
3661.50 5397
3662.07 5786
3662.64 5479
3663.21 5005
3663.78 5014
3664.35 5099
3664.92 5155
3665.49 4846
3666.06 4539
3666.63 4528
3667.20 4428
3667.78 4322
3668.35 4421
3668.92 4689
3669.49 4681
3670.06 4740
3670.63 4770
3671.20 4695
3671.77 4651
3672.35 4905
3672.92 5131
3673.49 5402
3674.06 5337
3674.63 5147
3675.20 5270
3675.78 5482
3676.35 5396
3676.92 5227
3677.49 5351
3678.06 5335
3678.64 5240
3679.21 5102
3679.78 5111
3680.35 4901
3680.92 4740
3681.50 4789
3682.07 4581
3682.64 4679
3683.21 4743
3683.79 4791
3684.36 4788
3684.93 4889
3685.50 4837
3686.07 4742
3686.65 4739
3687.22 4854
3687.79 5239
3688.37 5258
3688.94 5455
3689.51 5198
3690.08 5541
3690.66 5278
3691.23 5627
3691.80 5711
3692.38 5355
3692.95 5525
3693.52 5131
3694.10 5148
3694.67 5162
3695.24 5172
3695.81 4986
3696.39 5052
3696.96 5013
3697.54 5002
3698.11 5118
3698.68 5164
3699.26 5094
3699.83 5032
3700.40 4698
3700.98 4759
3701.55 4964
3702.12 4686
3702.70 4799
3703.27 4805
3703.85 4799
3704.42 4688
3704.99 4684
3705.57 4719
3706.14 4687
3706.72 4699
3707.29 4761
3707.86 4678
3708.44 4844
3709.01 4841
3709.59 4701
3710.16 4551
3710.74 4762
3711.31 4881
3711.89 4850
3712.46 4765
3713.03 4955
3713.61 4873
3714.18 4724
3714.76 4698
3715.33 4536
3715.91 4633
3716.48 4736
3717.06 4998
3717.63 4946
3718.21 5152
3718.78 5120
3719.36 5086
3719.93 5256
3720.51 5165
3721.08 5237
3721.66 5200
3722.23 5206
3722.81 4945
3723.39 4788
3723.96 4895
3724.54 4841
3725.11 4835
3725.69 4401
3726.26 4443
3726.84 4460
3727.41 4697
3727.99 4887
3728.57 4852
3729.14 4913
3729.72 5205
3730.29 5377
3730.87 5525
3731.45 5217
3732.02 5546
3732.60 5481
3733.17 5328
3733.75 5108
3734.33 5236
3734.90 5340
3735.48 5317
3736.06 5262
3736.63 5037
3737.21 4870
3737.79 4818
3738.36 4617
3738.94 4779
3739.52 4716
3740.09 4701
3740.67 4804
3741.25 4467
3741.82 4468
3742.40 4967
3742.98 4805
3743.55 4588
3744.13 4499
3744.71 4419
3745.28 4752
3745.86 4837
3746.44 4728
3747.02 4830
3747.59 4724
3748.17 4792
3748.75 4678
3749.33 4707
3749.90 4734
3750.48 4727
3751.06 4837
3751.64 4643
3752.21 4544
3752.79 4350
3753.37 4155
3753.95 4398
3754.52 4627
3755.10 4334
3755.68 4248
3756.26 4230
3756.84 4355
3757.41 4519
3757.99 4410
3758.57 4621
3759.15 4478
3759.73 4683
3760.31 4922
3760.88 4884
3761.46 4907
3762.04 5008
3762.62 4725
3763.20 5145
3763.78 4871
3764.35 4642
3764.93 4725
3765.51 4644
3766.09 4482
3766.67 4412
3767.25 4046
3767.83 4310
3768.41 4305
3768.99 4242
3769.56 4237
3770.14 4105
3770.72 4425
3771.30 4458
3771.88 4541
3772.46 4527
3773.04 4487
3773.62 4470
3774.20 4332
3774.78 4296
3775.36 4427
3775.94 4269
3776.52 4105
3777.10 3994
3777.67 4298
3778.25 4147
3778.83 4281
3779.41 3853
3779.99 3947
3780.57 3975
3781.15 3923
3781.73 4083
3782.31 4177
3782.89 4092
3783.47 4089
3784.05 3937
3784.63 4251
3785.21 4255
3785.79 4441
3786.37 4091
3786.95 4148
3787.54 4257
3788.12 4456
3788.70 4511
3789.28 4531
3789.86 4213
3790.44 4156
3791.02 4270
3791.60 4092
3792.18 4096
3792.76 4067
3793.34 4057
3793.92 4103
3794.50 4248
3795.08 4311
3795.66 4162
3796.25 4315
3796.83 4181
3797.41 3993
3797.99 4037
3798.57 4069
3799.15 4251
3799.73 4202
3800.31 4043
3800.90 4255
3801.48 4211
3802.06 4404
3802.64 4269
3803.22 4534
3803.80 4675
3804.39 4734
3804.97 4941
3805.55 4904
3806.13 5043
3806.71 5332
3807.29 5382
3807.88 5866
3808.46 6142
3809.04 6374
3809.62 6588
3810.20 6361
3810.79 6384
3811.37 6161
3811.95 6108
3812.53 6038
3813.12 5697
3813.70 5462
3814.28 5303
3814.86 4944
3815.45 5160
3816.03 5074
3816.61 4811
3817.19 4696
3817.78 4704
3818.36 4712
3818.94 4526
3819.52 4276
3820.11 4213
3820.69 4342
3821.27 4171
3821.86 4067
3822.44 4126
3823.02 4140
3823.61 4025
3824.19 4044
3824.77 3787
3825.36 3754
3825.94 3976
3826.52 3930
3827.11 3911
3827.69 3927
3828.27 3745
3828.86 3639
3829.44 3788
3830.02 3834
3830.61 3962
3831.19 3807
3831.77 3824
3832.36 3798
3832.94 3996
3833.53 4281
3834.11 4363
3834.69 4408
3835.28 4104
3835.86 4181
3836.45 4561
3837.03 4451
3837.61 4381
3838.20 4366
3838.78 4189
3839.37 3999
3839.95 4024
3840.54 4077
3841.12 4178
3841.70 4409
3842.29 4337
3842.87 4275
3843.46 4027
3844.04 4010
3844.63 4247
3845.21 4229
3845.80 4065
3846.38 4005
3846.97 4186
3847.55 4055
3848.14 4153
3848.72 4266
3849.31 4398
3849.89 4248
3850.48 4247
3851.06 4301
3851.65 4320
3852.23 4321
3852.82 4552
3853.40 4403
3853.99 4351
3854.58 4435
3855.16 4318
3855.75 4191
3856.33 4217
3856.92 4133
3857.50 4276
3858.09 4358
3858.68 4439
3859.26 4688
3859.85 5023
3860.43 5026
3861.02 5328
3861.60 5503
3862.19 5401
3862.78 5284
3863.36 5475
3863.95 5373
3864.54 5302
3865.12 5365
3865.71 5277
3866.29 5173
3866.88 5141
3867.47 5167
3868.05 4786
3868.64 4658
3869.23 4684
3869.81 4693
3870.40 4397
3870.99 4531
3871.57 4824
3872.16 4564
3872.75 4894
3873.33 4965
3873.92 5001
3874.51 4880
3875.10 4788
3875.68 4859
3876.27 4866
3876.86 4753
3877.44 5190
3878.03 4998
3878.62 4709
3879.21 4513
3879.79 4443
3880.38 4534
3880.97 4156
3881.56 4440
3882.14 4157
3882.73 4182
3883.32 3940
3883.91 4215
3884.49 3869
3885.08 3859
3885.67 4017
3886.26 4100
3886.85 4178
3887.43 4155
3888.02 4219
3888.61 4473
3889.20 4441
3889.79 4422
3890.38 4517
3890.96 4781
3891.55 4955
3892.14 4827
3892.73 4860
3893.32 4806
3893.91 4716
3894.49 4759
3895.08 4837
3895.67 4927
3896.26 4877
3896.85 4950
3897.44 4813
3898.03 4547
3898.61 4508
3899.20 4471
3899.79 4696
3900.38 4634
3900.97 4567
3901.56 4715
3902.15 4816
3902.74 4620
3903.33 4654
3903.92 4590
3904.51 4332
3905.09 4185
3905.68 4271
3906.27 4123
3906.86 4174
3907.45 3817
3908.04 4117
3908.63 3990
3909.22 3926
3909.81 3786
3910.40 3660
3910.99 3879
3911.58 3651
3912.17 3741
3912.76 3737
3913.35 3757
3913.94 3598
3914.53 3525
3915.12 3667
3915.71 3753
3916.30 3910
3916.89 4170
3917.48 4071
3918.07 4139
3918.66 4144
3919.25 4257
3919.84 3999
3920.43 4424
3921.02 4412
3921.61 4340
3922.20 4135
3922.80 4237
3923.39 4213
3923.98 4320
3924.57 4279
3925.16 4179
3925.75 3968
3926.34 3949
3926.93 3926
3927.52 3957
3928.11 3796
3928.70 3985
3929.30 4056
3929.89 3932
3930.48 3770
3931.07 3798
3931.66 3695
3932.25 3788
3932.84 3680
3933.44 3773
3934.03 3664
3934.62 3898
3935.21 4065
3935.80 3845
3936.39 3865
3936.98 3842
3937.58 4085
3938.17 4170
3938.76 4200
3939.35 4376
3939.94 4531
3940.54 4389
3941.13 4293
3941.72 4534
3942.31 4695
3942.90 4756
3943.50 4556
3944.09 4426
3944.68 4413
3945.27 4632
3945.87 4450
3946.46 4325
3947.05 4200
3947.64 3957
3948.24 3985
3948.83 3956
3949.42 3901
3950.01 3862
3950.61 4123
3951.20 3893
3951.79 3816
3952.39 3898
3952.98 4115
3953.57 4065
3954.16 4067
3954.76 4103
3955.35 4156
3955.94 4424
3956.54 4465
3957.13 4415
3957.72 4367
3958.32 4253
3958.91 4427
3959.50 4644
3960.10 4590
3960.69 4134
3961.28 4285
3961.88 4351
3962.47 4353
3963.07 4254
3963.66 4143
3964.25 4366
3964.85 4471
3965.44 4438
3966.03 4240
3966.63 4388
3967.22 4273
3967.82 4186
3968.41 4239
3969.00 4260
3969.60 4279
3970.19 4075
3970.79 3902
3971.38 4143
3971.98 4058
3972.57 3973
3973.17 3830
3973.76 3928
3974.35 3732
3974.95 3909
3975.54 3749
3976.14 4038
3976.73 4125
3977.33 4097
3977.92 4139
3978.52 4061
3979.11 4112
3979.71 4313
3980.30 4161
3980.90 4002
3981.49 4190
3982.09 4437
3982.68 4237
3983.28 4254
3983.87 4327
3984.47 4253
3985.06 4320
3985.66 4263
3986.25 4230
3986.85 4238
3987.45 4180
3988.04 4276
3988.64 4232
3989.23 4318
3989.83 4282
3990.42 4203
3991.02 4285
3991.62 4607
3992.21 4449
3992.81 4489
3993.40 4633
3994.00 4800
3994.60 5096
3995.19 4897
3995.79 4802
3996.38 4844
3996.98 5069
3997.58 5104
3998.17 5084
3998.77 5096
3999.37 4682
3999.96 4687
4000.56 4587
4001.15 4489
4001.75 4613
4002.35 4665
4002.94 4676
4003.54 4668
4004.14 4732
4004.73 4859
4005.33 4940
4005.93 5196
4006.53 5084
4007.12 5099
4007.72 5282
4008.32 5374
4008.91 5412
4009.51 5463
4010.11 5440
4010.71 5036
4011.30 4937
4011.90 5008
4012.50 4584
4013.10 4512
4013.69 4766
4014.29 4563
4014.89 4549
4015.49 4558
4016.08 4677
4016.68 4597
4017.28 4564
4017.88 4478
4018.47 4416
4019.07 4319
4019.67 4534
4020.27 4285
4020.87 4304
4021.46 4474
4022.06 4539
4022.66 4681
4023.26 4821
4023.86 5202
4024.45 5242
4025.05 5507
4025.65 5569
4026.25 5582
4026.85 5954
4027.45 5948
4028.05 6298
4028.64 6324
4029.24 6612
4029.84 6739
4030.44 6354
4031.04 6227
4031.64 5974
4032.24 5642
4032.84 5615
4033.43 5257
4034.03 5070
4034.63 4789
4035.23 4341
4035.83 4554
4036.43 4517
4037.03 4498
4037.63 4702
4038.23 4660
4038.83 4604
4039.43 4527
4040.03 4438
4040.63 4337
4041.22 4586
4041.82 4596
4042.42 4583
4043.02 4408
4043.62 4556
4044.22 4375
4044.82 4394
4045.42 4587
4046.02 4646
4046.62 4327
4047.22 4326
4047.82 4420
4048.42 4636
4049.02 4682
4049.62 4900
4050.22 4892
4050.82 4836
4051.42 4867
4052.02 5130
4052.62 5234
4053.22 5116
4053.83 5390
4054.43 5111
4055.03 4927
4055.63 4994
4056.23 4888
4056.83 4745
4057.43 4420
4058.03 4453
4058.63 4250
4059.23 4380
4059.83 4322
4060.43 4337
4061.03 4389
4061.64 4187
4062.24 4194
4062.84 4178
4063.44 4146
4064.04 4232
4064.64 4138
4065.24 4336
4065.84 4088
4066.45 4219
4067.05 4260
4067.65 4150
4068.25 4215
4068.85 4444
4069.45 4230
4070.05 4049
4070.66 4051
4071.26 4098
4071.86 4012
4072.46 4038
4073.06 4090
4073.67 4063
4074.27 4228
4074.87 3907
4075.47 3979
4076.07 4183
4076.68 3987
4077.28 3905
4077.88 3806
4078.48 3960
4079.09 4177
4079.69 4137
4080.29 3919
4080.89 3962
4081.50 4056
4082.10 4172
4082.70 4198
4083.30 4284
4083.91 4266
4084.51 4228
4085.11 4114
4085.71 4228
4086.32 4145
4086.92 4089
4087.52 3995
4088.13 4102
4088.73 3979
4089.33 4029
4089.94 3989
4090.54 3870
4091.14 4172
4091.74 4091
4092.35 4129
4092.95 4036
4093.55 3885
4094.16 4039
4094.76 4087
4095.37 3984
4095.97 3734
4096.57 3912
4097.18 4195
4097.78 4013
4098.38 4141
4098.99 3906
4099.59 3854
4100.20 4113
4100.80 4221
4101.40 3871
4102.01 3666
4102.61 3883
4103.22 3870
4103.82 3616
4104.42 3837
4105.03 3808
4105.63 3873
4106.24 3730
4106.84 3691
4107.45 3993
4108.05 3753
4108.65 3903
4109.26 3986
4109.86 3885
4110.47 3871
4111.07 4009
4111.68 3885
4112.28 3944
4112.89 3903
4113.49 3766
4114.10 3796
4114.70 3932
4115.31 4242
4115.91 4117
4116.52 4110
4117.12 4164
4117.73 4204
4118.33 4102
4118.94 4311
4119.54 4298
4120.15 4268
4120.75 4417
4121.36 4243
4121.97 4378
4122.57 4409
4123.18 4503
4123.78 4349
4124.39 4307
4124.99 4333
4125.60 4268
4126.21 4286
4126.81 4325
4127.42 4382
4128.02 4090
4128.63 4142
4129.24 4166
4129.84 4133
4130.45 4214
4131.05 4367
4131.66 4445
4132.27 4348
4132.87 4352
4133.48 4507
4134.08 4459
4134.69 4473
4135.30 4609
4135.90 4549
4136.51 4817
4137.12 4801
4137.72 4388
4138.33 4825
4138.94 5112
4139.54 5005
4140.15 4968
4140.76 5552
4141.37 5744
4141.97 5442
4142.58 5755
4143.19 5784
4143.79 5792
4144.40 5503
4145.01 5206
4145.61 5036
4146.22 4892
4146.83 4737
4147.44 4468
4148.04 4420
4148.65 4475
4149.26 4217
4149.87 4208
4150.47 3966
4151.08 3909
4151.69 3949
4152.30 3817
4152.91 3938
4153.51 4274
4154.12 4211
4154.73 4057
4155.34 4205
4155.94 4234
4156.55 4198
4157.16 4014
4157.77 3952
4158.38 3766
4158.99 3870
4159.59 3922
4160.20 3913
4160.81 4216
4161.42 4147
4162.03 4019
4162.64 4083
4163.24 4165
4163.85 4210
4164.46 4358
4165.07 4310
4165.68 4599
4166.29 4435
4166.90 4382
4167.51 4612
4168.11 4264
4168.72 4697
4169.33 4683
4169.94 4641
4170.55 4511
4171.16 4488
4171.77 4348
4172.38 4326
4172.99 4633
4173.60 4456
4174.21 4575
4174.81 4695
4175.42 4725
4176.03 4815
4176.64 4825
4177.25 4678
4177.86 4729
4178.47 4820
4179.08 4783
4179.69 4413
4180.30 4576
4180.91 4307
4181.52 4356
4182.13 4363
4182.74 4108
4183.35 3998
4183.96 4279
4184.57 4224
4185.18 4280
4185.79 4186
4186.40 4231
4187.01 4326
4187.62 4048
4188.23 4097
4188.84 4114
4189.45 4160
4190.06 4248
4190.67 4566
4191.29 4920
4191.90 5161
4192.51 5205
4193.12 5306
4193.73 5750
4194.34 5823
4194.95 6103
4195.56 6282
4196.17 6136
4196.78 6267
4197.39 6400
4198.00 6200
4198.62 5930
4199.23 5677
4199.84 5529
4200.45 5260
4201.06 5250
4201.67 5040
4202.28 4828
4202.89 4782
4203.51 4646
4204.12 4481
4204.73 4264
4205.34 4376
4205.95 4227
4206.56 3995
4207.18 3973
4207.79 4098
4208.40 3889
4209.01 3888
4209.62 4030
4210.24 3910
4210.85 3982
4211.46 4273
4212.07 4128
4212.68 4165
4213.30 4157
4213.91 4194
4214.52 4223
4215.13 4528
4215.74 4672
4216.36 4881
4216.97 5160
4217.58 5409
4218.19 5463
4218.81 5773
4219.42 5718
4220.03 5676
4220.65 5858
4221.26 5862
4221.87 6055
4222.48 6024
4223.10 5658
4223.71 5645
4224.32 5183
4224.94 5144
4225.55 4981
4226.16 5298
4226.78 5316
4227.39 5672
4228.00 5779
4228.61 5660
4229.23 5648
4229.84 5955
4230.46 5680
4231.07 6036
4231.68 6279
4232.30 6046
4232.91 6222
4233.52 5970
4234.14 6065
4234.75 6165
4235.36 5979
4235.98 5882
4236.59 5936
4237.21 6024
4237.82 5559
4238.43 5610
4239.05 5236
4239.66 4599
4240.28 4408
4240.89 4543
4241.50 4260
4242.12 4272
4242.73 4332
4243.35 4228
4243.96 4295
4244.58 4364
4245.19 4667
4245.81 4572
4246.42 4640
4247.03 5201
4247.65 5594
4248.26 5513
4248.88 5281
4249.49 5415
4250.11 5531
4250.72 5246
4251.34 5236
4251.95 5251
4252.57 4993
4253.18 4941
4253.80 4805
4254.41 4881
4255.03 4464
4255.64 4620
4256.26 4952
4256.88 4585
4257.49 4503
4258.11 4155
4258.72 4372
4259.34 4346
4259.95 4459
4260.57 4377
4261.18 4339
4261.80 4296
4262.42 4124
4263.03 4229
4263.65 4255
4264.26 4376
4264.88 4388
4265.49 4347
4266.11 4391
4266.73 4594
4267.34 4645
4267.96 4469
4268.58 4392
4269.19 4541
4269.81 4443
4270.42 4261
4271.04 4286
4271.66 4204
4272.27 4274
4272.89 4074
4273.51 4055
4274.12 3776
4274.74 3954
4275.36 3878
4275.97 4034
4276.59 4161
4277.21 3925
4277.82 3793
4278.44 3742
4279.06 3777
4279.67 3764
4280.29 3792
4280.91 3691
4281.53 3781
4282.14 3695
4282.76 3627
4283.38 3699
4283.99 3831
4284.61 3974
4285.23 4173
4285.85 3905
4286.46 3839
4287.08 4036
4287.70 4016
4288.32 3843
4288.93 3920
4289.55 3822
4290.17 3750
4290.79 3617
4291.41 3564
4292.02 3583
4292.64 3436
4293.26 3464
4293.88 3438
4294.50 3410
4295.11 3557
4295.73 3596
4296.35 3775
4296.97 3694
4297.59 3633
4298.21 3709
4298.82 3731
4299.44 3854
4300.06 3871
4300.68 4009
4301.30 4120
4301.92 4234
4302.53 4000
4303.15 4030
4303.77 4194
4304.39 4041
4305.01 4048
4305.63 4075
4306.25 4015
4306.87 4076
4307.49 3945
4308.10 3833
4308.72 3663
4309.34 3674
4309.96 3597
4310.58 3522
4311.20 3477
4311.82 3383
4312.44 3348
4313.06 3576
4313.68 3651
4314.30 3641
4314.92 3506
4315.54 3541
4316.16 3448
4316.78 3713
4317.40 3783
4318.02 3752
4318.64 3747
4319.26 3593
4319.88 3671
4320.50 3879
4321.11 3699
4321.74 3705
4322.36 3716
4322.98 3703
4323.60 3874
4324.22 3675
4324.84 3728
4325.46 3520
4326.08 3687
4326.70 3716
4327.32 3828
4327.94 3581
4328.56 3598
4329.18 3704
4329.80 3472
4330.42 3584
4331.04 3612
4331.66 3532
4332.28 3255
4332.90 3420
4333.52 3349
4334.15 3241
4334.77 3363
4335.39 3386
4336.01 3490
4336.63 3392
4337.25 3410
4337.87 3491
4338.49 3486
4339.11 3456
4339.74 3619
4340.36 3548
4340.98 3468
4341.60 3607
4342.22 3784
4342.84 3848
4343.46 3797
4344.09 3935
4344.71 4008
4345.33 4142
4345.95 4219
4346.57 4580
4347.19 4298
4347.82 4105
4348.44 4357
4349.06 3831
4349.68 3814
4350.30 3917
4350.93 3994
4351.55 3632
4352.17 3619
4352.79 3727
4353.42 3692
4354.04 3711
4354.66 3631
4355.28 3650
4355.91 3564
4356.53 3534
4357.15 3680
4357.77 3656
4358.40 3507
4359.02 3467
4359.64 3542
4360.26 3415
4360.89 3456
4361.51 3536
4362.13 3750
4362.76 3549
4363.38 3668
4364.00 3661
4364.62 3421
4365.25 3562
4365.87 3686
4366.49 3508
4367.12 3404
4367.74 3284
4368.36 3156
4368.99 3282
4369.61 3440
4370.23 3353
4370.86 3227
4371.48 3413
4372.11 3488
4372.73 3481
4373.35 3369
4373.98 3365
4374.60 3420
4375.22 3473
4375.85 3236
4376.47 3347
4377.10 3470
4377.72 3585
4378.34 3576
4378.97 3596
4379.59 3679
4380.22 3635
4380.84 3640
4381.47 3665
4382.09 3551
4382.71 3336
4383.34 3536
4383.96 3350
4384.59 3440
4385.21 3385
4385.84 3585
4386.46 3432
4387.09 3458
4387.71 3391
4388.34 3492
4388.96 3666
4389.59 3592
4390.21 3670
4390.84 3776
4391.46 3729
4392.09 3638
4392.71 3805
4393.34 3630
4393.96 3540
4394.59 3226
4395.21 3643
4395.84 3724
4396.46 3442
4397.09 3597
4397.71 3616
4398.34 3672
4398.96 3616
4399.59 3510
4400.22 3605
4400.84 3712
4401.47 3817
4402.09 3616
4402.72 3696
4403.34 3627
4403.97 3630
4404.60 3342
4405.22 3406
4405.85 3455
4406.47 3434
4407.10 3324
4407.73 3360
4408.35 3437
4408.98 3417
4409.61 3637
4410.23 3534
4410.86 3356
4411.48 3464
4412.11 3473
4412.74 3622
4413.36 3800
4413.99 3634
4414.62 3761
4415.24 3840
4415.87 3804
4416.50 3866
4417.12 4011
4417.75 4118
4418.38 4106
4419.01 3650
4419.63 3856
4420.26 4053
4420.89 3810
4421.51 3732
4422.14 3633
4422.77 3472
4423.40 3485
4424.02 3299
4424.65 3058
4425.28 3102
4425.91 3083
4426.53 3180
4427.16 3030
4427.79 2961
4428.42 2970
4429.04 2990
4429.67 3109
4430.30 3128
4430.93 3023
4431.55 3136
4432.18 3227
4432.81 3392
4433.44 3355
4434.07 3297
4434.69 3417
4435.32 3427
4435.95 3263
4436.58 3098
4437.21 3285
4437.84 3482
4438.46 3331
4439.09 3299
4439.72 3261
4440.35 3070
4440.98 3182
4441.61 3259
4442.24 3412
4442.86 3139
4443.49 3325
4444.12 3337
4444.75 3281
4445.38 3274
4446.01 3310
4446.64 3522
4447.27 3608
4447.90 3644
4448.52 3787
4449.15 3811
4449.78 3940
4450.41 3715
4451.04 3846
4451.67 3644
4452.30 3418
4452.93 3333
4453.56 3191
4454.19 3231
4454.82 3156
4455.45 3190
4456.08 3129
4456.71 3218
4457.34 3200
4457.97 2995
4458.60 2976
4459.23 3215
4459.86 3183
4460.49 3057
4461.12 3104
4461.75 2995
4462.38 3050
4463.01 3029
4463.64 3125
4464.27 2934
4464.90 2857
4465.53 2973
4466.16 3167
4466.79 2999
4467.42 3011
4468.05 3383
4468.68 3172
4469.31 3074
4469.94 3181
4470.57 3096
4471.20 3090
4471.83 3184
4472.46 3028
4473.09 2944
4473.72 3097
4474.35 3024
4474.99 3097
4475.62 2962
4476.25 3016
4476.88 2957
4477.51 2991
4478.14 3090
4478.77 3148
4479.40 3020
4480.03 2947
4480.67 3020
4481.30 3163
4481.93 3334
4482.56 3321
4483.19 3263
4483.82 3288
4484.46 3409
4485.09 3536
4485.72 3509
4486.35 3337
4486.98 3036
4487.61 3111
4488.25 3243
4488.88 3265
4489.51 3206
4490.14 3258
4490.77 3299
4491.41 3159
4492.04 3204
4492.67 3373
4493.30 3429
4493.94 3139
4494.57 3076
4495.20 3187
4495.83 3115
4496.46 3309
4497.10 3116
4497.73 3121
4498.36 3034
4498.99 3294
4499.63 3422
4500.26 3607
4500.89 3559
4501.53 3786
4502.16 3824
4502.79 4191
4503.42 4240
4504.06 4080
4504.69 4191
4505.32 4233
4505.96 4135
4506.59 3884
4507.22 3933
4507.86 3730
4508.49 3520
4509.12 3510
4509.76 3545
4510.39 3376
4511.02 3314
4511.66 3375
4512.29 3385
4512.92 3227
4513.56 3333
4514.19 3252
4514.83 3205
4515.46 3082
4516.09 3051
4516.73 3062
4517.36 2911
4517.99 3118
4518.63 3050
4519.26 3042
4519.90 3040
4520.53 3227
4521.17 3125
4521.80 3162
4522.43 3218
4523.07 3297
4523.70 3403
4524.34 3375
4524.97 3315
4525.61 3377
4526.24 3542
4526.88 3817
4527.51 3718
4528.14 3924
4528.78 4114
4529.41 4183
4530.05 4024
4530.68 4170
4531.32 4415
4531.95 4730
4532.59 4857
4533.22 4729
4533.86 4769
4534.49 4615
4535.13 4423
4535.76 4070
4536.40 3955
4537.04 4133
4537.67 4069
4538.31 3714
4538.94 3584
4539.58 3547
4540.21 3413
4540.85 3527
4541.48 3338
4542.12 3430
4542.76 3314
4543.39 3219
4544.03 3083
4544.66 3111
4545.30 3354
4545.93 3318
4546.57 3271
4547.21 3266
4547.84 3176
4548.48 3139
4549.11 3114
4549.75 2957
4550.39 3013
4551.02 3008
4551.66 3114
4552.30 3126
4552.93 3296
4553.57 3109
4554.21 3148
4554.84 3346
4555.48 3234
4556.12 3301
4556.75 3128
4557.39 3087
4558.03 3051
4558.66 3149
4559.30 2985
4559.94 2953
4560.57 3127
4561.21 3034
4561.85 2955
4562.48 3022
4563.12 2917
4563.76 3135
4564.40 3161
4565.03 3173
4565.67 3043
4566.31 3117
4566.95 3134
4567.58 3242
4568.22 3287
4568.86 3187
4569.50 3295
4570.13 3064
4570.77 2997
4571.41 3167
4572.05 3192
4572.68 3044
4573.32 3164
4573.96 3122
4574.60 3055
4575.24 2991
4575.87 2942
4576.51 3064
4577.15 2983
4577.79 3082
4578.43 2913
4579.06 3029
4579.70 3166
4580.34 3054
4580.98 3139
4581.62 3148
4582.26 3169
4582.90 3121
4583.53 3168
4584.17 3225
4584.81 3062
4585.45 3156
4586.09 3090
4586.73 3262
4587.37 3193
4588.01 3205
4588.64 3314
4589.28 3185
4589.92 2966
4590.56 3153
4591.20 3203
4591.84 3109
4592.48 3166
4593.12 3132
4593.76 3298
4594.40 3337
4595.04 3043
4595.68 2855
4596.31 2986
4596.95 2997
4597.59 3054
4598.23 3155
4598.87 3310
4599.51 3317
4600.15 3358
4600.79 3339
4601.43 3333
4602.07 3551
4602.71 3559
4603.35 3651
4603.99 3624
4604.63 3762
4605.27 3906
4605.91 3951
4606.55 3742
4607.19 3597
4607.83 3531
4608.47 3521
4609.11 3750
4609.75 3631
4610.39 3487
4611.03 3328
4611.68 3399
4612.32 3373
4612.96 3250
4613.60 3316
4614.24 3468
4614.88 3406
4615.52 3312
4616.16 3332
4616.80 3396
4617.44 3352
4618.08 3224
4618.72 3116
4619.36 3215
4620.01 3193
4620.65 3141
4621.29 3004
4621.93 3087
4622.57 2993
4623.21 2926
4623.85 2776
4624.50 2833
4625.14 2924
4625.78 2946
4626.42 2897
4627.06 2886
4627.70 2947
4628.34 2939
4628.99 2866
4629.63 2898
4630.27 2846
4630.91 2841
4631.55 3014
4632.20 2905
4632.84 3112
4633.48 3051
4634.12 2987
4634.76 3000
4635.41 2836
4636.05 3022
4636.69 3129
4637.33 3131
4637.98 3345
4638.62 3279
4639.26 3112
4639.90 3175
4640.55 3081
4641.19 3173
4641.83 3164
4642.47 3114
4643.12 3254
4643.76 3263
4644.40 3070
4645.04 3042
4645.69 3055
4646.33 3350
4646.97 3240
4647.62 3105
4648.26 3290
4648.90 3439
4649.55 3079
4650.19 3163
4650.83 3007
4651.48 3051
4652.12 2989
4652.76 3031
4653.41 2982
4654.05 3086
4654.69 3099
4655.34 2789
4655.98 2922
4656.62 2946
4657.27 2842
4657.91 2999
4658.55 3043
4659.20 3292
4659.84 3197
4660.49 3228
4661.13 3301
4661.77 3387
4662.42 3363
4663.06 3542
4663.71 3311
4664.35 3280
4664.99 3246
4665.64 3136
4666.28 2845
4666.93 3008
4667.57 2788
4668.22 2764
4668.86 2865
4669.51 2927
4670.15 2796
4670.79 2746
4671.44 2823
4672.08 2806
4672.73 2817
4673.37 2654
4674.02 2717
4674.66 2586
4675.31 2562
4675.95 2723
4676.60 2857
4677.24 2894
4677.89 2937
4678.53 2783
4679.18 2841
4679.82 3020
4680.47 2954
4681.12 2975
4681.76 3104
4682.41 3158
4683.05 3251
4683.70 3053
4684.34 3193
4684.99 3015
4685.63 3163
4686.28 3236
4686.93 3028
4687.57 2977
4688.22 2908
4688.86 3079
4689.51 2987
4690.15 2711
4690.80 2811
4691.45 2932
4692.09 2919
4692.74 2830
4693.39 2847
4694.03 3012
4694.68 2871
4695.32 3070
4695.97 3089
4696.62 3031
4697.26 2950
4697.91 3000
4698.56 3032
4699.20 2993
4699.85 3038
4700.50 2872
4701.14 2811
4701.79 2910
4702.44 2996
4703.08 2974
4703.73 2969
4704.38 2874
4705.02 2959
4705.67 3062
4706.32 3193
4706.97 3208
4707.61 3237
4708.26 3143
4708.91 3426
4709.55 3366
4710.20 3269
4710.85 3329
4711.50 3300
4712.14 3263
4712.79 3101
4713.44 2926
4714.09 3089
4714.73 3127
4715.38 2844
4716.03 2851
4716.68 2713
4717.33 2839
4717.97 2816
4718.62 2836
4719.27 2818
4719.92 2844
4720.57 2970
4721.21 2803
4721.86 2843
4722.51 2883
4723.16 2977
4723.81 2969
4724.45 3028
4725.10 3093
4725.75 3179
4726.40 3176
4727.05 3354
4727.70 3322
4728.35 3323
4728.99 3224
4729.64 3116
4730.29 3038
4730.94 2974
4731.59 2834
4732.24 2821
4732.89 2712
4733.54 2756
4734.19 2803
4734.83 2795
4735.48 2831
4736.13 2806
4736.78 2899
4737.43 2922
4738.08 2948
4738.73 2984
4739.38 2972
4740.03 3118
4740.68 3190
4741.33 2950
4741.98 2987
4742.63 3025
4743.28 3245
4743.93 3104
4744.58 3176
4745.23 3220
4745.87 3306
4746.52 3471
4747.17 3387
4747.82 3426
4748.47 3464
4749.12 3489
4749.77 3613
4750.42 3859
4751.08 3791
4751.73 3770
4752.38 4027
4753.03 3908
4753.68 3910
4754.33 4010
4754.98 3875
4755.63 3755
4756.28 3639
4756.93 3326
4757.58 3240
4758.23 3098
4758.88 2982
4759.53 2682
4760.18 2672
4760.83 2600
4761.48 2665
4762.13 2703
4762.79 2700
4763.44 2703
4764.09 2606
4764.74 2962
4765.39 2813
4766.04 2885
4766.69 2904
4767.34 2944
4767.99 2970
4768.65 2820
4769.30 2819
4769.95 2956
4770.60 2816
4771.25 2858
4771.90 2784
4772.56 2846
4773.21 2802
4773.86 2908
4774.51 2788
4775.16 2732
4775.81 2721
4776.47 2852
4777.12 2725
4777.77 2699
4778.42 2683
4779.07 2684
4779.73 2781
4780.38 2747
4781.03 2798
4781.68 2876
4782.34 2944
4782.99 2851
4783.64 2684
4784.29 2628
4784.94 2876
4785.60 2903
4786.25 2706
4786.90 2889
4787.56 2780
4788.21 2854
4788.86 2748
4789.51 2835
4790.17 2779
4790.82 2898
4791.47 2853
4792.13 2837
4792.78 2635
4793.43 2643
4794.08 2733
4794.74 2742
4795.39 2581
4796.04 2776
4796.70 2744
4797.35 2669
4798.00 2628
4798.66 2520
4799.31 2653
4799.96 2712
4800.62 2654
4801.27 2608
4801.93 2689
4802.58 2780
4803.23 2742
4803.89 2817
4804.54 2674
4805.19 2509
4805.85 2751
4806.50 2758
4807.16 2644
4807.81 2469
4808.46 2597
4809.12 2707
4809.77 2708
4810.43 2577
4811.08 2608
4811.73 2604
4812.39 2747
4813.04 2623
4813.70 2722
4814.35 2809
4815.01 2857
4815.66 2917
4816.32 3185
4816.97 3129
4817.63 3195
4818.28 3232
4818.94 3433
4819.59 3450
4820.24 3536
4820.90 3606
4821.55 3684
4822.21 3846
4822.86 3852
4823.52 3836
4824.18 4031
4824.83 4173
4825.49 4284
4826.14 4002
4826.80 4141
4827.45 4089
4828.11 3979
4828.76 3840
4829.42 3796
4830.07 3721
4830.73 3471
4831.38 3440
4832.04 3504
4832.70 3436
4833.35 3727
4834.01 3694
4834.66 3729
4835.32 3803
4835.98 3871
4836.63 3779
4837.29 3705
4837.94 3954
4838.60 3766
4839.26 3520
4839.91 3460
4840.57 3397
4841.22 3075
4841.88 3073
4842.54 3259
4843.19 3293
4843.85 3220
4844.51 3415
4845.16 3227
4845.82 3269
4846.48 3380
4847.13 3445
4847.79 3426
4848.45 3472
4849.10 3719
4849.76 3890
4850.42 3586
4851.07 3569
4851.73 3503
4852.39 3554
4853.05 3451
4853.70 3451
4854.36 3295
4855.02 3178
4855.68 3336
4856.33 3269
4856.99 3151
4857.65 3217
4858.30 3351
4858.96 3501
4859.62 3512
4860.28 3608
4860.94 3420
4861.59 3466
4862.25 3580
4862.91 3609
4863.57 3749
4864.22 4036
4864.88 3986
4865.54 3966
4866.20 3846
4866.86 3946
4867.51 3746
4868.17 3463
4868.83 3697
4869.49 3567
4870.15 3328
4870.81 3312
4871.46 3321
4872.12 3454
4872.78 3326
4873.44 3161
4874.10 3406
4874.76 3320
4875.41 3454
4876.07 3208
4876.73 3039
4877.39 3007
4878.05 2870
4878.71 3178
4879.37 3089
4880.03 2940
4880.69 3039
4881.34 2967
4882.00 2980
4882.66 2964
4883.32 2837
4883.98 2736
4884.64 2723
4885.30 2859
4885.96 2957
4886.62 2994
4887.28 2864
4887.94 3022
4888.60 3049
4889.26 3084
4889.92 2920
4890.58 3048
4891.24 3089
4891.89 3059
4892.55 3176
4893.21 3086
4893.87 3116
4894.53 3200
4895.19 3026
4895.85 3053
4896.51 3217
4897.17 3277
4897.83 3101
4898.49 3078
4899.16 3281
4899.82 3309
4900.48 3241
4901.14 3285
4901.80 3425
4902.46 3347
4903.12 3202
4903.78 2972
4904.44 2941
4905.10 2983
4905.76 3050
4906.42 2913
4907.08 3156
4907.74 3179
4908.40 3129
4909.06 3173
4909.72 3023
4910.39 2770
4911.05 2788
4911.71 2974
4912.37 2704
4913.03 2666
4913.69 2792
4914.35 2792
4915.01 2566
4915.68 2531
4916.34 2572
4917.00 2512
4917.66 2563
4918.32 2543
4918.98 2605
4919.64 2726
4920.31 2778
4920.97 2652
4921.63 2437
4922.29 2574
4922.95 2584
4923.62 2593
4924.28 2547
4924.94 2844
4925.60 2713
4926.26 2600
4926.93 2629
4927.59 2824
4928.25 2824
4928.91 2783
4929.57 2846
4930.24 2697
4930.90 2793
4931.56 2912
4932.22 2837
4932.89 2858
4933.55 2929
4934.21 2805
4934.87 2718
4935.54 2865
4936.20 3040
4936.86 2956
4937.53 2834
4938.19 2889
4938.85 2791
4939.51 2721
4940.18 2838
4940.84 2807
4941.50 2691
4942.17 2731
4942.83 2733
4943.49 2567
4944.16 2472
4944.82 2652
4945.48 2725
4946.15 2678
4946.81 2685
4947.47 2603
4948.14 2502
4948.80 2631
4949.46 2496
4950.13 2482
4950.79 2576
4951.45 2636
4952.12 2588
4952.78 2715
4953.45 2769
4954.11 2492
4954.77 2558
4955.44 2764
4956.10 2570
4956.77 2549
4957.43 2604
4958.09 2664
4958.76 2655
4959.42 2693
4960.09 2763
4960.75 2850
4961.42 3004
4962.08 2988
4962.75 3035
4963.41 3288
4964.07 3460
4964.74 3277
4965.40 3205
4966.07 3316
4966.73 3124
4967.40 3000
4968.06 2865
4968.73 2775
4969.39 2901
4970.06 2840
4970.72 3049
4971.39 2892
4972.05 2919
4972.72 2971
4973.38 3088
4974.05 3017
4974.71 3078
4975.38 2969
4976.05 2963
4976.71 3048
4977.38 2891
4978.04 2871
4978.71 2968
4979.37 2817
4980.04 2730
4980.70 2894
4981.37 2894
4982.04 2802
4982.70 2860
4983.37 2744
4984.03 2830
4984.70 2880
4985.37 2958
4986.03 3139
4986.70 3366
4987.36 3446
4988.03 3677
4988.70 3995
4989.36 4038
4990.03 4074
4990.70 4148
4991.36 3974
4992.03 3925
4992.69 3744
4993.36 3499
4994.03 3540
4994.69 3206
4995.36 3016
4996.03 2905
4996.69 2864
4997.36 2823
4998.03 2794
4998.70 2888
4999.36 2790
5000.03 2651
5000.70 2618
5001.36 2538
5002.03 2594
5002.70 2522
5003.37 2548
5004.03 2544
5004.70 2573
5005.37 2598
5006.03 2587
5006.70 2719
5007.37 2826
5008.04 2572
5008.70 2624
5009.37 2584
5010.04 2722
5010.71 2715
5011.38 2687
5012.04 2631
5012.71 2853
5013.38 2843
5014.05 2711
5014.72 2703
5015.38 2710
5016.05 2836
5016.72 2962
5017.39 2977
5018.06 2845
5018.72 3089
5019.39 3342
5020.06 3381
5020.73 3343
5021.40 3223
5022.07 3213
5022.73 3251
5023.40 3365
5024.07 3435
5024.74 3419
5025.41 3307
5026.08 3402
5026.75 3173
5027.42 2928
5028.08 3013
5028.75 2779
5029.42 3015
5030.09 2870
5030.76 2784
5031.43 2706
5032.10 2716
5032.77 2783
5033.44 2659
5034.11 2743
5034.78 2705
5035.45 2786
5036.11 2826
5036.78 2779
5037.45 2573
5038.12 2651
5038.79 2608
5039.46 2533
5040.13 2681
5040.80 2738
5041.47 2632
5042.14 2716
5042.81 2850
5043.48 2905
5044.15 2966
5044.82 2866
5045.49 2781
5046.16 2878
5046.83 2985
5047.50 2890
5048.17 3014
5048.84 3102
5049.51 3096
5050.18 2971
5050.85 2991
5051.52 2951
5052.19 3117
5052.86 3003
5053.54 3191
5054.21 2922
5054.88 2907
5055.55 2962
5056.22 2930
5056.89 2858
5057.56 2902
5058.23 2679
5058.90 2678
5059.57 2717
5060.24 2795
5060.91 2695
5061.59 2747
5062.26 3077
5062.93 2996
5063.60 2897
5064.27 2896
5064.94 2716
5065.61 2806
5066.28 2764
5066.96 2576
5067.63 2657
5068.30 2797
5068.97 2758
5069.64 2445
5070.31 2565
5070.99 2545
5071.66 2656
5072.33 2527
5073.00 2457
5073.67 2495
5074.35 2679
5075.02 2583
5075.69 2515
5076.36 2678
5077.03 2706
5077.71 2812
5078.38 2834
5079.05 2872
5079.72 3135
5080.39 3047
5081.07 2993
5081.74 3175
5082.41 3180
5083.08 2931
5083.76 3082
5084.43 2922
5085.10 2900
5085.78 3010
5086.45 3060
5087.12 3019
5087.79 3051
5088.47 2943
5089.14 3118
5089.81 3278
5090.49 3413
5091.16 3476
5091.83 3552
5092.51 3382
5093.18 3517
5093.85 3392
5094.52 3178
5095.20 3074
5095.87 2963
5096.54 2986
5097.22 2979
5097.89 2885
5098.57 2734
5099.24 2733
5099.91 2777
5100.59 2536
5101.26 2596
5101.93 2575
5102.61 2674
5103.28 2687
5103.96 2571
5104.63 2544
5105.30 2513
5105.98 2663
5106.65 2522
5107.33 2532
5108.00 2855
5108.67 2832
5109.35 2580
5110.02 2429
5110.70 2476
5111.37 2763
5112.05 2699
5112.72 2700
5113.40 2487
5114.07 2627
5114.74 2689
5115.42 2591
5116.09 2388
5116.77 2267
5117.44 2509
5118.12 2619
5118.79 2557
5119.47 2445
5120.14 2471
5120.82 2660
5121.49 2582
5122.17 2734
5122.84 2636
5123.52 2638
5124.19 2633
5124.87 2600
5125.54 2615
5126.22 2447
5126.90 2457
5127.57 2739
5128.25 2657
5128.92 2712
5129.60 2739
5130.27 2771
5130.95 2707
5131.62 2633
5132.30 2683
5132.98 2846
5133.65 2747
5134.33 2681
5135.00 2787
5135.68 2853
5136.36 2859
5137.03 3027
5137.71 2852
5138.38 2804
5139.06 2939
5139.74 3127
5140.41 3072
5141.09 3095
5141.77 3032
5142.44 2841
5143.12 2846
5143.80 2840
5144.47 2620
5145.15 2592
5145.83 2645
5146.50 2490
5147.18 2495
5147.86 2563
5148.53 2382
5149.21 2466
5149.89 2451
5150.56 2492
5151.24 2519
5151.92 2649
5152.60 2491
5153.27 2415
5153.95 2442
5154.63 2522
5155.30 2587
5155.98 2417
5156.66 2508
5157.34 2371
5158.01 2357
5158.69 2425
5159.37 2426
5160.05 2496
5160.72 2623
5161.40 2698
5162.08 2461
5162.76 2305
5163.44 2434
5164.11 2457
5164.79 2582
5165.47 2601
5166.15 2439
5166.83 2566
5167.50 2709
5168.18 2463
5168.86 2561
5169.54 2467
5170.22 2487
5170.89 2373
5171.57 2443
5172.25 2403
5172.93 2288
5173.61 2352
5174.29 2432
5174.97 2304
5175.64 2401
5176.32 2459
5177.00 2316
5177.68 2286
5178.36 2439
5179.04 2515
5179.72 2547
5180.40 2619
5181.08 2546
5181.75 2572
5182.43 2650
5183.11 2382
5183.79 2580
5184.47 2328
5185.15 2312
5185.83 2319
5186.51 2347
5187.19 2411
5187.87 2236
5188.55 2203
5189.23 2488
5189.91 2319
5190.59 2361
5191.27 2367
5191.95 2439
5192.63 2423
5193.31 2374
5193.98 2418
5194.66 2420
5195.34 2213
5196.02 2212
5196.70 2284
5197.38 2342
5198.07 2325
5198.75 2404
5199.43 2337
5200.11 2440
5200.79 2563
5201.47 2529
5202.15 2489
5202.83 2343
5203.51 2649
5204.19 2672
5204.87 2522
5205.55 2728
5206.23 2784
5206.91 2679
5207.59 2834
5208.27 2802
5208.95 2803
5209.63 2994
5210.31 3044
5211.00 2892
5211.68 2819
5212.36 2846
5213.04 2721
5213.72 2627
5214.40 2478
5215.08 2407
5215.76 2274
5216.45 2253
5217.13 2476
5217.81 2609
5218.49 2532
5219.17 2458
5219.85 2647
5220.53 2551
5221.22 2710
5221.90 2640
5222.58 2409
5223.26 2430
5223.94 2529
5224.62 2510
5225.31 2330
5225.99 2446
5226.67 2375
5227.35 2364
5228.03 2446
5228.72 2304
5229.40 2192
5230.08 2262
5230.76 2302
5231.45 2436
5232.13 2422
5232.81 2442
5233.49 2488
5234.18 2533
5234.86 2547
5235.54 2593
5236.22 2680
5236.91 2731
5237.59 2712
5238.27 2672
5238.95 2744
5239.64 2809
5240.32 2720
5241.00 2636
5241.69 2629
5242.37 2724
5243.05 2673
5243.73 2498
5244.42 2356
5245.10 2397
5245.78 2517
5246.47 2395
5247.15 2380
5247.83 2461
5248.52 2369
5249.20 2476
5249.88 2539
5250.57 2309
5251.25 2225
5251.94 2302
5252.62 2308
5253.30 2361
5253.99 2180
5254.67 2365
5255.35 2232
5256.04 2099
5256.72 2313
5257.41 2368
5258.09 2407
5258.77 2385
5259.46 2327
5260.14 2362
5260.83 2326
5261.51 2336
5262.20 2383
5262.88 2513
5263.56 2643
5264.25 2664
5264.93 2731
5265.62 2717
5266.30 2680
5266.99 2614
5267.67 2581
5268.36 2443
5269.04 2559
5269.73 2478
5270.41 2583
5271.10 2468
5271.78 2432
5272.47 2590
5273.15 2616
5273.84 2644
5274.52 2509
5275.21 2532
5275.89 2476
5276.58 2493
5277.26 2577
5277.95 2647
5278.63 2717
5279.32 2712
5280.00 2721
5280.69 3049
5281.37 3297
5282.06 3145
5282.75 3327
5283.43 3249
5284.12 3053
5284.80 3056
5285.49 2974
5286.17 2997
5286.86 2785
5287.55 2641
5288.23 2558
5288.92 2539
5289.60 2465
5290.29 2516
5290.98 2525
5291.66 2605
5292.35 2682
5293.04 2561
5293.72 2387
5294.41 2552
5295.10 2531
5295.78 2407
5296.47 2621
5297.15 2612
5297.84 2477
5298.53 2502
5299.21 2500
5299.90 2574
5300.59 2449
5301.28 2515
5301.96 2461
5302.65 2354
5303.34 2490
5304.02 2461
5304.71 2582
5305.40 2523
5306.08 2377
5306.77 2426
5307.46 2331
5308.15 2437
5308.83 2361
5309.52 2349
5310.21 2380
5310.90 2465
5311.58 2465
5312.27 2523
5312.96 2389
5313.65 2366
5314.33 2535
5315.02 2277
5315.71 2279
5316.40 2370
5317.09 2308
5317.77 2445
5318.46 2351
5319.15 2448
5319.84 2455
5320.53 2640
5321.21 2548
5321.90 2375
5322.59 2439
5323.28 2404
5323.97 2353
5324.65 2513
5325.34 2437
5326.03 2261
5326.72 2324
5327.41 2356
5328.10 2418
5328.79 2499
5329.47 2475
5330.16 2461
5330.85 2471
5331.54 2500
5332.23 2655
5332.92 2608
5333.61 2627
5334.30 2668
5334.99 2478
5335.67 2519
5336.36 2396
5337.05 2393
5337.74 2511
5338.43 2452
5339.12 2391
5339.81 2356
5340.50 2326
5341.19 2340
5341.88 2342
5342.57 2260
5343.26 2261
5343.95 2265
5344.64 2356
5345.33 2527
5346.02 2478
5346.71 2620
5347.40 2746
5348.09 2685
5348.78 2750
5349.47 2787
5350.16 2996
5350.85 3040
5351.54 2954
5352.23 2863
5352.92 3075
5353.61 2985
5354.30 2708
5354.99 2564
5355.68 2689
5356.37 2482
5357.06 2579
5357.75 2529
5358.44 2388
5359.13 2485
5359.82 2457
5360.51 2465
5361.20 2285
5361.89 2269
5362.58 2421
5363.27 2440
5363.97 2341
5364.66 2520
5365.35 2429
5366.04 2439
5366.73 2396
5367.42 2356
5368.11 2457
5368.80 2438
5369.49 2592
5370.19 2604
5370.88 2477
5371.57 2455
5372.26 2544
5372.95 2460
5373.64 2634
5374.33 2595
5375.03 2616
5375.72 2476
5376.41 2561
5377.10 2518
5377.79 2475
5378.49 2509
5379.18 2678
5379.87 2644
5380.56 2786
5381.25 2863
5381.95 2888
5382.64 2835
5383.33 2938
5384.02 2779
5384.71 2827
5385.41 2668
5386.10 2619
5386.79 2550
5387.48 2509
5388.18 2402
5388.87 2450
5389.56 2393
5390.25 2508
5390.95 2521
5391.64 2502
5392.33 2450
5393.02 2533
5393.72 2393
5394.41 2455
5395.10 2263
5395.80 2272
5396.49 2348
5397.18 2340
5397.88 2255
5398.57 2302
5399.26 2195
5399.95 2245
5400.65 2237
5401.34 2164
5402.03 2287
5402.73 2299
5403.42 2351
5404.12 2422
5404.81 2403
5405.50 2298
5406.20 2248
5406.89 2427
5407.58 2579
5408.28 2358
5408.97 2373
5409.66 2411
5410.36 2281
5411.05 2212
5411.75 2245
5412.44 2254
5413.13 2264
5413.83 2192
5414.52 2402
5415.22 2191
5415.91 2282
5416.61 2239
5417.30 2169
5417.99 2421
5418.69 2648
5419.38 2621
5420.08 2587
5420.77 2580
5421.47 2580
5422.16 2774
5422.86 2686
5423.55 2589
5424.25 2592
5424.94 2659
5425.64 2556
5426.33 2665
5427.03 2371
5427.72 2208
5428.42 2305
5429.11 2235
5429.81 2114
5430.50 2237
5431.20 2260
5431.89 2289
5432.59 2278
5433.28 2109
5433.98 2135
5434.67 2168
5435.37 2232
5436.06 2296
5436.76 2341
5437.46 2146
5438.15 2229
5438.85 2224
5439.54 2242
5440.24 2244
5440.93 2272
5441.63 2341
5442.33 2491
5443.02 2260
5443.72 2459
5444.41 2596
5445.11 2646
5445.81 2628
5446.50 2713
5447.20 2711
5447.90 2817
5448.59 2776
5449.29 2738
5449.98 2684
5450.68 2795
5451.38 2670
5452.07 2774
5452.77 2754
5453.47 2540
5454.16 2356
5454.86 2323
5455.56 2429
5456.25 2258
5456.95 2427
5457.65 2492
5458.35 2271
5459.04 2403
5459.74 2445
5460.44 2463
5461.13 2366
5461.83 2395
5462.53 2434
5463.23 2558
5463.92 2500
5464.62 2503
5465.32 2612
5466.02 2559
5466.71 2652
5467.41 2640
5468.11 2560
5468.81 2748
5469.50 2550
5470.20 2570
5470.90 2442
5471.60 2555
5472.29 2471
5472.99 2338
5473.69 2415
5474.39 2394
5475.09 2301
5475.78 2324
5476.48 2169
5477.18 2329
5477.88 2345
5478.58 2267
5479.28 2464
5479.97 2467
5480.67 2394
5481.37 2372
5482.07 2411
5482.77 2547
5483.47 2457
5484.17 2406
5484.86 2509
5485.56 2520
5486.26 2463
5486.96 2351
5487.66 2481
5488.36 2451
5489.06 2605
5489.76 2454
5490.45 2407
5491.15 2503
5491.85 2471
5492.55 2573
5493.25 2534
5493.95 2588
5494.65 2601
5495.35 2385
5496.05 2623
5496.75 2603
5497.45 2587
5498.15 2729
5498.85 2798
5499.55 2944
5500.25 2936
5500.95 3213
5501.65 3259
5502.35 3361
5503.04 3447
5503.74 3374
5504.44 3328
5505.14 3395
5505.84 3438
5506.54 3827
5507.24 4046
5507.94 3872
5508.65 3856
5509.35 3850
5510.05 3698
5510.75 3717
5511.45 3459
5512.15 3389
5512.85 3148
5513.55 3079
5514.25 2739
5514.95 2778
5515.65 2617
5516.35 2526
5517.05 2712
5517.75 2586
5518.45 2580
5519.15 2866
5519.85 2765
5520.56 2869
5521.26 2878
5521.96 2672
5522.66 2576
5523.36 2817
5524.06 2766
5524.76 2694
5525.46 2603
5526.16 2628
5526.87 2702
5527.57 2474
5528.27 2466
5528.97 2514
5529.67 2537
5530.37 2477
5531.07 2312
5531.78 2327
5532.48 2435
5533.18 2325
5533.88 2207
5534.58 2304
5535.29 2462
5535.99 2402
5536.69 2454
5537.39 2403
5538.09 2330
5538.80 2312
5539.50 2413
5540.20 2454
5540.90 2432
5541.60 2355
5542.31 2369
5543.01 2510
5543.71 2262
5544.41 2448
5545.12 2496
5545.82 2445
5546.52 2414
5547.22 2601
5547.93 2419
5548.63 2690
5549.33 2602
5550.04 2450
5550.74 2480
5551.44 2547
5552.14 2543
5552.85 2305
5553.55 2211
5554.25 2171
5554.96 2098
5555.66 2164
5556.36 2324
5557.07 2189
5557.77 2267
5558.47 2237
5559.18 2223
5559.88 2187
5560.58 2178
5561.29 2123
5561.99 2252
5562.69 2215
5563.40 2306
5564.10 2357
5564.80 2273
5565.51 2261
5566.21 2188
5566.92 2137
5567.62 2101
5568.32 2139
5569.03 2245
5569.73 1994
5570.44 1947
5571.14 2038
5571.84 2109
5572.55 2272
5573.25 2157
5573.96 2222
5574.66 2237
5575.37 2108
5576.07 2250
5576.78 2320
5577.48 2343
5578.18 2425
5578.89 2299
5579.59 2329
5580.30 2375
5581.00 2298
5581.71 2336
5582.41 2183
5583.12 2177
5583.82 2154
5584.53 2192
5585.23 2225
5585.94 2206
5586.64 2258
5587.35 2174
5588.05 2225
5588.76 2146
5589.46 1941
5590.17 2108
5590.88 2229
5591.58 2254
5592.29 2206
5592.99 2261
5593.70 2141
5594.40 2197
5595.11 2152
5595.81 2038
5596.52 1934
5597.23 2061
5597.93 2105
5598.64 1831
5599.34 2068
5600.05 2070
5600.76 1940
5601.46 1871
5602.17 1899
5602.87 1894
5603.58 1944
5604.29 2025
5604.99 2182
5605.70 2126
5606.41 2144
5607.11 2172
5607.82 2122
5608.52 2141
5609.23 2166
5609.94 1985
5610.64 2135
5611.35 2198
5612.06 2106
5612.76 2137
5613.47 2062
5614.18 2127
5614.89 2126
5615.59 2114
5616.30 2013
5617.01 2015
5617.71 1956
5618.42 2078
5619.13 2024
5619.84 1989
5620.54 2009
5621.25 2082
5621.96 1975
5622.66 2003
5623.37 2010
5624.08 1924
5624.79 1954
5625.49 1972
5626.20 2077
5626.91 2013
5627.62 2080
5628.33 2174
5629.03 2114
5629.74 2209
5630.45 2148
5631.16 2092
5631.87 2076
5632.57 1868
5633.28 1999
5633.99 2097
5634.70 2087
5635.41 2049
5636.11 2172
5636.82 2113
5637.53 2151
5638.24 2178
5638.95 2107
5639.66 1960
5640.36 1970
5641.07 2178
5641.78 2153
5642.49 2072
5643.20 2283
5643.91 2047
5644.62 2173
5645.33 2175
5646.03 2053
5646.74 2134
5647.45 2157
5648.16 2091
5648.87 2137
5649.58 2172
5650.29 2231
5651.00 2207
5651.71 2226
5652.42 2024
5653.13 2122
5653.84 2145
5654.54 2124
5655.25 2171
5655.96 2060
5656.67 2108
5657.38 2159
5658.09 2254
5658.80 2334
5659.51 2261
5660.22 2067
5660.93 2277
5661.64 2137
5662.35 2209
5663.06 2348
5663.77 2175
5664.48 2220
5665.19 2155
5665.90 2158
5666.61 2110
5667.32 2085
5668.03 2275
5668.74 2208
5669.45 2109
5670.16 2147
5670.87 2276
5671.58 2332
5672.29 2276
5673.01 2263
5673.72 2103
5674.43 2199
5675.14 2017
5675.85 2039
5676.56 2047
5677.27 2084
5677.98 2051
5678.69 2061
5679.40 2154
5680.11 2093
5680.82 2148
5681.54 2052
5682.25 2129
5682.96 2008
5683.67 1928
5684.38 2110
5685.09 2239
5685.80 2262
5686.51 2320
5687.23 2352
5687.94 2265
5688.65 2273
5689.36 2144
5690.07 2256
5690.78 2118
5691.50 2047
5692.21 2051
5692.92 2063
5693.63 2058
5694.34 2039
5695.06 2062
5695.77 2188
5696.48 2144
5697.19 1939
5697.90 1937
5698.62 2090
5699.33 2070
5700.04 2077
5700.75 2059
5701.46 2256
5702.18 2052
5702.89 2070
5703.60 2102
5704.31 1998
5705.03 2011
5705.74 2015
5706.45 1956
5707.17 1985
5707.88 2005
5708.59 1958
5709.30 1862
5710.02 1943
5710.73 2018
5711.44 2006
5712.16 1999
5712.87 2141
5713.58 2039
5714.30 2018
5715.01 1849
5715.72 2010
5716.43 2080
5717.15 1890
5717.86 1941
5718.58 2057
5719.29 2058
5720.00 1961
5720.72 1950
5721.43 1976
5722.14 1915
5722.86 2065
5723.57 2157
5724.28 2124
5725.00 1998
5725.71 1981
5726.43 2070
5727.14 2086
5727.85 2253
5728.57 2266
5729.28 2273
5730.00 2397
5730.71 2301
5731.42 2317
5732.14 2267
5732.85 2231
5733.57 2076
5734.28 2074
5735.00 2042
5735.71 2076
5736.43 2121
5737.14 2117
5737.85 1984
5738.57 1986
5739.28 1982
5740.00 1942
5740.71 1957
5741.43 2025
5742.14 1936
5742.86 2021
5743.57 1981
5744.29 2010
5745.00 1963
5745.72 2064
5746.43 2105
5747.15 2072
5747.86 2030
5748.58 1950
5749.30 2010
5750.01 1980
5750.73 2191
5751.44 2103
5752.16 2003
5752.87 2008
5753.59 2169
5754.30 2158
5755.02 2135
5755.74 2067
5756.45 2055
5757.17 2135
5757.88 2329
5758.60 2222
5759.31 2087
5760.03 2116
5760.75 2077
5761.46 2170
5762.18 2190
5762.90 2366
5763.61 2295
5764.33 2405
5765.04 2350
5765.76 2289
5766.48 2488
5767.19 2349
5767.91 2236
5768.63 2255
5769.34 2246
5770.06 2320
5770.78 2247
5771.49 2264
5772.21 2208
5772.93 2288
5773.64 2120
5774.36 2117
5775.08 2290
5775.79 2348
5776.51 2312
5777.23 2261
5777.95 2262
5778.66 2345
5779.38 2503
5780.10 2409
5780.81 2353
5781.53 2317
5782.25 2425
5782.97 2468
5783.68 2262
5784.40 2403
5785.12 2338
5785.84 2256
5786.55 2395
5787.27 2322
5787.99 2239
5788.71 2419
5789.43 2300
5790.14 2324
5790.86 2299
5791.58 2412
5792.30 2469
5793.02 2610
5793.73 2521
5794.45 2565
5795.17 2609
5795.89 2692
5796.61 2695
5797.33 2557
5798.04 2513
5798.76 2729
5799.48 2944
5800.20 3188
5800.92 3188
5801.64 3432
5802.36 3779
5803.07 3795
5803.79 3778
5804.51 3594
5805.23 3445
5805.95 3418
5806.67 3127
5807.39 3033
5808.11 2787
5808.82 2816
5809.54 2716
5810.26 2662
5810.98 2631
5811.70 2644
5812.42 2514
5813.14 2820
5813.86 3109
5814.58 3242
5815.30 3409
5816.02 3771
5816.74 4414
5817.46 4327
5818.18 4405
5818.90 4503
5819.62 4364
5820.34 4280
5821.06 4027
5821.78 3813
5822.50 3637
5823.22 3264
5823.94 3036
5824.66 3080
5825.38 2910
5826.10 2775
5826.82 2885
5827.54 3022
5828.26 2838
5828.98 2671
5829.70 2850
5830.42 2889
5831.14 2816
5831.86 2801
5832.58 2833
5833.30 2879
5834.02 2908
5834.74 2882
5835.46 2765
5836.18 2764
5836.90 2747
5837.62 2802
5838.34 2666
5839.07 2595
5839.79 2505
5840.51 2684
5841.23 2588
5841.95 2560
5842.67 2523
5843.39 2326
5844.11 2348
5844.83 2386
5845.56 2205
5846.28 2311
5847.00 2231
5847.72 2239
5848.44 2286
5849.16 2392
5849.88 2259
5850.61 2282
5851.33 2202
5852.05 2144
5852.77 2236
5853.49 2171
5854.22 2295
5854.94 2295
5855.66 2190
5856.38 2272
5857.10 2127
5857.83 2000
5858.55 2084
5859.27 2203
5859.99 2358
5860.71 2191
5861.44 2242
5862.16 2109
5862.88 2100
5863.60 2202
5864.33 2266
5865.05 2171
5865.77 2062
5866.49 2132
5867.22 2169
5867.94 2094
5868.66 2185
5869.38 2156
5870.11 2238
5870.83 2239
5871.55 2177
5872.28 2175
5873.00 2094
5873.72 2045
5874.45 2160
5875.17 2152
5875.89 2319
5876.62 2198
5877.34 2186
5878.06 2164
5878.79 2208
5879.51 2254
5880.23 2159
5880.96 2311
5881.68 2331
5882.40 2353
5883.13 2276
5883.85 2244
5884.57 2392
5885.30 2260
5886.02 2150
5886.75 2219
5887.47 2218
5888.19 2204
5888.92 2331
5889.64 2121
5890.37 2114
5891.09 2089
5891.81 2013
5892.54 2112
5893.26 2207
5893.99 2108
5894.71 2138
5895.44 2071
5896.16 2029
5896.88 2052
5897.61 1935
5898.33 1925
5899.06 1965
5899.78 2057
5900.51 2248
5901.23 2155
5901.96 2312
5902.68 2229
5903.41 2216
5904.13 2382
5904.86 2400
5905.58 2310
5906.31 2358
5907.03 2258
5907.76 2233
5908.48 2236
5909.21 2335
5909.93 2327
5910.66 2208
5911.38 2174
5912.11 2221
5912.83 2146
5913.56 2139
5914.29 2033
5915.01 2078
5915.74 2117
5916.46 2041
5917.19 2093
5917.91 2024
5918.64 2153
5919.37 2261
5920.09 2076
5920.82 2124
5921.54 2149
5922.27 2066
5923.00 1982
5923.72 2127
5924.45 2212
5925.17 2133
5925.90 2197
5926.63 2235
5927.35 2184
5928.08 2331
5928.81 2170
5929.53 2219
5930.26 2166
5930.99 2303
5931.71 2234
5932.44 2355
5933.17 2261
5933.89 2223
5934.62 2460
5935.35 2463
5936.07 2569
5936.80 2493
5937.53 2435
5938.25 2629
5938.98 2562
5939.71 2634
5940.44 2514
5941.16 2376
5941.89 2419
5942.62 2365
5943.35 2499
5944.07 2562
5944.80 2576
5945.53 2608
5946.26 2543
5946.98 2615
5947.71 2576
5948.44 2545
5949.17 2601
5949.89 2597
5950.62 2607
5951.35 2670
5952.08 2592
5952.80 2731
5953.53 2537
5954.26 2732
5954.99 2749
5955.72 2614
5956.45 2746
5957.17 2637
5957.90 2528
5958.63 2624
5959.36 2688
5960.09 2688
5960.82 2662
5961.54 2814
5962.27 2809
5963.00 2756
5963.73 2690
5964.46 2723
5965.19 2736
5965.92 2827
5966.64 3012
5967.37 3220
5968.10 3235
5968.83 3190
5969.56 3385
5970.29 3301
5971.02 3361
5971.75 3327
5972.48 3323
5973.21 3409
5973.93 3234
5974.66 3297
5975.39 3230
5976.12 3244
5976.85 3163
5977.58 3300
5978.31 3328
5979.04 3302
5979.77 3245
5980.50 3165
5981.23 3350
5981.96 3564
5982.69 3727
5983.42 3525
5984.15 3400
5984.88 3530
5985.61 3417
5986.34 3482
5987.07 3600
5987.80 3444
5988.53 3559
5989.26 3673
5989.99 3642
5990.72 3709
5991.45 3908
5992.18 3694
5992.91 3745
5993.64 3864
5994.37 3849
5995.10 3813
5995.83 3932
5996.56 3948
5997.29 3923
5998.02 3788
5998.75 3905
5999.49 3730
6000.22 3975
6000.95 3860
6001.68 3755
6002.41 3847
6003.14 3930
6003.87 3628
6004.60 3761
6005.33 3638
6006.06 3742
6006.80 3869
6007.53 3890
6008.26 4089
6008.99 4442
6009.72 4884
6010.45 5370
6011.18 5848
6011.92 6114
6012.65 6908
6013.38 7460
6014.11 7531
6014.84 7521
6015.57 7219
6016.31 6956
6017.04 6725
6017.77 5944
6018.50 5309
6019.23 4830
6019.97 4218
6020.70 3970
6021.43 3693
6022.16 3286
6022.89 3188
6023.63 3133
6024.36 2998
6025.09 2936
6025.82 2925
6026.56 2791
6027.29 2835
6028.02 2795
6028.75 2884
6029.49 2939
6030.22 2870
6030.95 2870
6031.68 2832
6032.42 2758
6033.15 2729
6033.88 2498
6034.62 2755
6035.35 2729
6036.08 2670
6036.81 2571
6037.55 2543
6038.28 2591
6039.01 2643
6039.75 2781
6040.48 2928
6041.21 2702
6041.95 2807
6042.68 2759
6043.41 2817
6044.15 2987
6044.88 3204
6045.61 3150
6046.35 3028
6047.08 2997
6047.82 3130
6048.55 2957
6049.28 3070
6050.02 3217
6050.75 3002
6051.49 2909
6052.22 2948
6052.95 3121
6053.69 3246
6054.42 3153
6055.16 3152
6055.89 3144
6056.62 3044
6057.36 2837
6058.09 3041
6058.83 3010
6059.56 2876
6060.30 2992
6061.03 3021
6061.77 3037
6062.50 2994
6063.23 2856
6063.97 2973
6064.70 2917
6065.44 2911
6066.17 2748
6066.91 2763
6067.64 2733
6068.38 2726
6069.11 2766
6069.85 2769
6070.58 2814
6071.32 2656
6072.05 2628
6072.79 2757
6073.52 2610
6074.26 2674
6075.00 2542
6075.73 2565
6076.47 2631
6077.20 2666
6077.94 2697
6078.67 2728
6079.41 2755
6080.14 2671
6080.88 2635
6081.62 2621
6082.35 2879
6083.09 2570
6083.82 2676
6084.56 2694
6085.30 2737
6086.03 2651
6086.77 2525
6087.50 2578
6088.24 2611
6088.98 2583
6089.71 2534
6090.45 2609
6091.19 2731
6091.92 2706
6092.66 2672
6093.39 2673
6094.13 2568
6094.87 2524
6095.60 2454
6096.34 2592
6097.08 2683
6097.81 2511
6098.55 2547
6099.29 2482
6100.03 2385
6100.76 2507
6101.50 2336
6102.24 2463
6102.97 2453
6103.71 2402
6104.45 2445
6105.18 2356
6105.92 2530
6106.66 2346
6107.40 2312
6108.13 2285
6108.87 2230
6109.61 2440
6110.35 2342
6111.08 2279
6111.82 2364
6112.56 2304
6113.30 2310
6114.03 2383
6114.77 2486
6115.51 2697
6116.25 2578
6116.99 2549
6117.72 2630
6118.46 2566
6119.20 2492
6119.94 2409
6120.68 2440
6121.41 2466
6122.15 2594
6122.89 2571
6123.63 2518
6124.37 2669
6125.11 2622
6125.84 2592
6126.58 2564
6127.32 2677
6128.06 2615
6128.80 2787
6129.54 2623
6130.28 2650
6131.02 2753
6131.75 2772
6132.49 2806
6133.23 2703
6133.97 2884
6134.71 2898
6135.45 2844
6136.19 2765
6136.93 2700
6137.67 2716
6138.41 2797
6139.14 2900
6139.88 2860
6140.62 2717
6141.36 2732
6142.10 2747
6142.84 2813
6143.58 2815
6144.32 2789
6145.06 2708
6145.80 2779
6146.54 2771
6147.28 2832
6148.02 2905
6148.76 2984
6149.50 2848
6150.24 2845
6150.98 2937
6151.72 2910
6152.46 2820
6153.20 2703
6153.94 2803
6154.68 2858
6155.42 2921
6156.16 2826
6156.90 2801
6157.64 2917
6158.38 2924
6159.12 2904
6159.86 3081
6160.60 2987
6161.34 3128
6162.08 3174
6162.82 3224
6163.57 3194
6164.31 3170
6165.05 3652
6165.79 3745
6166.53 3633
6167.27 3738
6168.01 3933
6168.75 4004
6169.49 4105
6170.23 4147
6170.98 4028
6171.72 4050
6172.46 4014
6173.20 3980
6173.94 4194
6174.68 4027
6175.42 4121
6176.16 3994
6176.91 3944
6177.65 3919
6178.39 3872
6179.13 3774
6179.87 3631
6180.61 3492
6181.36 3626
6182.10 3626
6182.84 3718
6183.58 3613
6184.32 3673
6185.07 3595
6185.81 3575
6186.55 3629
6187.29 3697
6188.03 3485
6188.78 3718
6189.52 3830
6190.26 3848
6191.00 3754
6191.75 3829
6192.49 4042
6193.23 4267
6193.97 4217
6194.72 4369
6195.46 4390
6196.20 4367
6196.94 4587
6197.69 4387
6198.43 4273
6199.17 4334
6199.92 4312
6200.66 4411
6201.40 4371
6202.15 4331
6202.89 4582
6203.63 5020
6204.37 5379
6205.12 6089
6205.86 6998
6206.60 7890
6207.35 9305
6208.09 11105
6208.83 12716
6209.58 14344
6210.32 14611
6211.07 15059
6211.81 15125
6212.55 14495
6213.30 12826
6214.04 11568
6214.78 10231
6215.53 8487
6216.27 7024
6217.02 6207
6217.76 5366
6218.50 4720
6219.25 4429
6219.99 4204
6220.74 3971
6221.48 3952
6222.22 3800
6222.97 3877
6223.71 3892
6224.46 3976
6225.20 3879
6225.95 4078
6226.69 4026
6227.44 3840
6228.18 3688
6228.92 3559
6229.67 3627
6230.41 3325
6231.16 3243
6231.90 3070
6232.65 3121
6233.39 3068
6234.14 3018
6234.88 3138
6235.63 2955
6236.37 3105
6237.12 3081
6237.86 3099
6238.61 3061
6239.35 2972
6240.10 3049
6240.85 3156
6241.59 3152
6242.34 3202
6243.08 3163
6243.83 3535
6244.57 3543
6245.32 3453
6246.06 3645
6246.81 3660
6247.56 3778
6248.30 4022
6249.05 4077
6249.79 4166
6250.54 4074
6251.29 4050
6252.03 3796
6252.78 3765
6253.52 3510
6254.27 3628
6255.02 3540
6255.76 3378
6256.51 3395
6257.26 3355
6258.00 3331
6258.75 3251
6259.49 3310
6260.24 3328
6260.99 3413
6261.73 3372
6262.48 3377
6263.23 3347
6263.97 3254
6264.72 3404
6265.47 3368
6266.21 3313
6266.96 3383
6267.71 3488
6268.46 3446
6269.20 3327
6269.95 3352
6270.70 3402
6271.44 3550
6272.19 3619
6272.94 3593
6273.69 3607
6274.43 3769
6275.18 3816
6275.93 4168
6276.68 4082
6277.42 4164
6278.17 4438
6278.92 4465
6279.67 4409
6280.41 4169
6281.16 3854
6281.91 3701
6282.66 3516
6283.41 3292
6284.15 3184
6284.90 3123
6285.65 3126
6286.40 3114
6287.15 3195
6287.89 3345
6288.64 3294
6289.39 3036
6290.14 3188
6290.89 3101
6291.64 3171
6292.38 3034
6293.13 3035
6293.88 3003
6294.63 2994
6295.38 3006
6296.13 2918
6296.88 2883
6297.62 2848
6298.37 2839
6299.12 3091
6299.87 2995
6300.62 2669
6301.37 3001
6302.12 3056
6302.87 3135
6303.62 3156
6304.37 3078
6305.11 3048
6305.86 3140
6306.61 3078
6307.36 2844
6308.11 2912
6308.86 2939
6309.61 2936
6310.36 3033
6311.11 2827
6311.86 2896
6312.61 2779
6313.36 2766
6314.11 2778
6314.86 2975
6315.61 2903
6316.36 2808
6317.11 2917
6317.86 2880
6318.61 2828
6319.36 2830
6320.11 2686
6320.86 2880
6321.61 2806
6322.36 2674
6323.11 2770
6323.86 2700
6324.61 2494
6325.36 2522
6326.11 2635
6326.86 2580
6327.61 2555
6328.36 2534
6329.11 2517
6329.86 2632
6330.61 2425
6331.37 2405
6332.12 2394
6332.87 2452
6333.62 2570
6334.37 2453
6335.12 2377
6335.87 2378
6336.62 2506
6337.37 2466
6338.12 2493
6338.88 2392
6339.63 2446
6340.38 2421
6341.13 2327
6341.88 2408
6342.63 2405
6343.38 2408
6344.14 2430
6344.89 2418
6345.64 2390
6346.39 2254
6347.14 2374
6347.89 2320
6348.65 2531
6349.40 2504
6350.15 2652
6350.90 2550
6351.65 2517
6352.41 2417
6353.16 2428
6353.91 2455
6354.66 2429
6355.41 2528
6356.17 2546
6356.92 2449
6357.67 2476
6358.42 2356
6359.18 2237
6359.93 2204
6360.68 2270
6361.43 2199
6362.19 2243
6362.94 2220
6363.69 2376
6364.44 2358
6365.20 2303
6365.95 2402
6366.70 2356
6367.46 2227
6368.21 2163
6368.96 2095
6369.71 2207
6370.47 2311
6371.22 2296
6371.97 2253
6372.73 2306
6373.48 2241
6374.23 2293
6374.99 2169
6375.74 2288
6376.49 2316
6377.25 2287
6378.00 2200
6378.75 2213
6379.51 2358
6380.26 2318
6381.02 2402
6381.77 2376
6382.52 2420
6383.28 2372
6384.03 2415
6384.78 2302
6385.54 2377
6386.29 2280
6387.05 2496
6387.80 2403
6388.56 2398
6389.31 2303
6390.06 2193
6390.82 2096
6391.57 2191
6392.33 2115
6393.08 2096
6393.84 2295
6394.59 2129
6395.34 2156
6396.10 2160
6396.85 2207
6397.61 2155
6398.36 2162
6399.12 2010
6399.87 2093
6400.63 2154
6401.38 2171
6402.14 2128
6402.89 2097
6403.65 2115
6404.40 2245
6405.16 2053
6405.91 2138
6406.67 2046
6407.42 2208
6408.18 2068
6408.93 2125
6409.69 2247
6410.45 2144
6411.20 2067
6411.96 2233
6412.71 2247
6413.47 2078
6414.22 2190
6414.98 2231
6415.73 2107
6416.49 2259
6417.25 2293
6418.00 2138
6418.76 2211
6419.51 2212
6420.27 2237
6421.03 2048
6421.78 2135
6422.54 2119
6423.29 2180
6424.05 2057
6424.81 1990
6425.56 2129
6426.32 2093
6427.08 2172
6427.83 2091
6428.59 2119
6429.35 2114
6430.10 2175
6430.86 2193
6431.62 2233
6432.37 2254
6433.13 2308
6433.89 2220
6434.64 2227
6435.40 2273
6436.16 2432
6436.91 2298
6437.67 2370
6438.43 2254
6439.19 2301
6439.94 2352
6440.70 2188
6441.46 2163
6442.21 2253
6442.97 2249
6443.73 2276
6444.49 2159
6445.24 2286
6446.00 2142
6446.76 2042
6447.52 2154
6448.28 2105
6449.03 2120
6449.79 2123
6450.55 2194
6451.31 2204
6452.06 2061
6452.82 2187
6453.58 2207
6454.34 1987
6455.10 2121
6455.85 2167
6456.61 2242
6457.37 2219
6458.13 2272
6458.89 2284
6459.65 2245
6460.40 2319
6461.16 2323
6461.92 2387
6462.68 2390
6463.44 2279
6464.20 2258
6464.96 2324
6465.71 2375
6466.47 2286
6467.23 2380
6467.99 2363
6468.75 2174
6469.51 2246
6470.27 2318
6471.03 2345
6471.79 2457
6472.54 2325
6473.30 2388
6474.06 2483
6474.82 2425
6475.58 2499
6476.34 2346
6477.10 2262
6477.86 2473
6478.62 2621
6479.38 2470
6480.14 2533
6480.90 2492
6481.66 2454
6482.42 2527
6483.18 2668
6483.94 2633
6484.70 2763
6485.46 2697
6486.22 2753
6486.98 2722
6487.74 2676
6488.50 2680
6489.26 2888
6490.02 2902
6490.78 2843
6491.54 2854
6492.30 2995
6493.06 2909
6493.82 2954
6494.58 2936
6495.34 3098
6496.10 3290
6496.86 3097
6497.62 3043
6498.38 3152
6499.14 2995
6499.90 2882
6500.66 2988
6501.42 3180
6502.19 3181
6502.95 3177
6503.71 3010
6504.47 3199
6505.23 3275
6505.99 3232
6506.75 3346
6507.51 3627
6508.27 3575
6509.04 3661
6509.80 3732
6510.56 3706
6511.32 3603
6512.08 3772
6512.84 3687
6513.60 3543
6514.37 3613
6515.13 3682
6515.89 3512
6516.65 3694
6517.41 3587
6518.17 3650
6518.94 3604
6519.70 3696
6520.46 3701
6521.22 3864
6521.98 4028
6522.75 4078
6523.51 4248
6524.27 4544
6525.03 4655
6525.79 4827
6526.56 5093
6527.32 5367
6528.08 5487
6528.84 5479
6529.61 5604
6530.37 5604
6531.13 5572
6531.89 5349
6532.66 5442
6533.42 5702
6534.18 5866
6534.94 6475
6535.71 7399
6536.47 8358
6537.23 8751
6538.00 9071
6538.76 8975
6539.52 8652
6540.29 8248
6541.05 7381
6541.81 6519
6542.57 5682
6543.34 5173
6544.10 4565
6544.86 3999
6545.63 3711
6546.39 3642
6547.16 3312
6547.92 3380
6548.68 3340
6549.45 3302
6550.21 3294
6550.97 3277
6551.74 3292
6552.50 3229
6553.26 3229
6554.03 3382
6554.79 3246
6555.56 3067
6556.32 3012
6557.08 3120
6557.85 3053
6558.61 3133
6559.38 3313
6560.14 3304
6560.91 3260
6561.67 3373
6562.43 3484
6563.20 3592
6563.96 3591
6564.73 3742
6565.49 3796
6566.26 3755
6567.02 3589
6567.79 3644
6568.55 3537
6569.32 3613
6570.08 3543
6570.85 3765
6571.61 3705
6572.38 3784
6573.14 3787
6573.91 3850
6574.67 3914
6575.44 3720
6576.20 3813
6576.97 4047
6577.73 4011
6578.50 4030
6579.26 4218
6580.03 4138
6580.79 4307
6581.56 4562
6582.32 4340
6583.09 4427
6583.86 4671
6584.62 4798
6585.39 4810
6586.15 4691
6586.92 4479
6587.68 4494
6588.45 4387
6589.22 4616
6589.98 4489
6590.75 4560
6591.51 4690
6592.28 4931
6593.05 5282
6593.81 5331
6594.58 5515
6595.35 5780
6596.11 5507
6596.88 5515
6597.64 5394
6598.41 5342
6599.18 5093
6599.94 4680
6600.71 4443
6601.48 4366
6602.24 4120
6603.01 3962
6603.78 3860
6604.54 3493
6605.31 3601
6606.08 3598
6606.85 3458
6607.61 3522
6608.38 3468
6609.15 3243
6609.91 3303
6610.68 3494
6611.45 3362
6612.22 3476
6612.98 3382
6613.75 3359
6614.52 3319
6615.28 3300
6616.05 3255
6616.82 3157
6617.59 3250
6618.36 3519
6619.12 3411
6619.89 3378
6620.66 3530
6621.43 3607
6622.19 3474
6622.96 3511
6623.73 3624
6624.50 3581
6625.27 3563
6626.03 3523
6626.80 3439
6627.57 3566
6628.34 3497
6629.11 3426
6629.88 3493
6630.64 3618
6631.41 3660
6632.18 3782
6632.95 4021
6633.72 4234
6634.49 4707
6635.25 4824
6636.02 4841
6636.79 4946
6637.56 4771
6638.33 4503
6639.10 4120
6639.87 3992
6640.64 3832
6641.41 3587
6642.17 3406
6642.94 3338
6643.71 3307
6644.48 3228
6645.25 3238
6646.02 3301
6646.79 3273
6647.56 3285
6648.33 3296
6649.10 3382
6649.87 3506
6650.64 3470
6651.41 3578
6652.18 3614
6652.95 3357
6653.71 3408
6654.48 3285
6655.25 3215
6656.02 3189
6656.79 3041
6657.56 3050
6658.33 2976
6659.10 2965
6659.87 3167
6660.64 3157
6661.41 3085
6662.18 3246
6662.95 3443
6663.72 3642
6664.50 3805
6665.27 3898
6666.04 3955
6666.81 3953
6667.58 3714
6668.35 3757
6669.12 3790
6669.89 3471
6670.66 3438
6671.43 3304
6672.20 3138
6672.97 3114
6673.74 2934
6674.51 2888
6675.28 3037
6676.06 2932
6676.83 2783
6677.60 2823
6678.37 2959
6679.14 2813
6679.91 2867
6680.68 2798
6681.45 2776
6682.22 2898
6683.00 2982
6683.77 3115
6684.54 3259
6685.31 3159
6686.08 3419
6686.85 3296
6687.63 3406
6688.40 3588
6689.17 3407
6689.94 3306
6690.71 3223
6691.48 3028
6692.26 2938
6693.03 2956
6693.80 2795
6694.57 2605
6695.34 2621
6696.12 2627
6696.89 2522
6697.66 2381
6698.43 2504
6699.21 2484
6699.98 2634
6700.75 2656
6701.52 2694
6702.30 2707
6703.07 2643
6703.84 2504
6704.61 2669
6705.39 2727
6706.16 2658
6706.93 2443
6707.70 2612
6708.48 2599
6709.25 2474
6710.02 2440
6710.80 2351
6711.57 2430
6712.34 2424
6713.12 2432
6713.89 2454
6714.66 2487
6715.44 2465
6716.21 2441
6716.98 2575
6717.76 2551
6718.53 2372
6719.30 2456
6720.08 2339
6720.85 2326
6721.62 2414
6722.40 2456
6723.17 2445
6723.94 2387
6724.72 2474
6725.49 2552
6726.27 2528
6727.04 2452
6727.81 2406
6728.59 2471
6729.36 2431
6730.14 2401
6730.91 2367
6731.68 2366
6732.46 2356
6733.23 2378
6734.01 2401
6734.78 2399
6735.56 2501
6736.33 2339
6737.10 2332
6737.88 2351
6738.65 2417
6739.43 2325
6740.20 2437
6740.98 2475
6741.75 2414
6742.53 2473
6743.30 2439
6744.08 2521
6744.85 2600
6745.63 2515
6746.40 2493
6747.18 2658
6747.95 2661
6748.73 2849
6749.50 2827
6750.28 2857
6751.05 2885
6751.83 2915
6752.60 2715
6753.38 2679
6754.16 2645
6754.93 2590
6755.71 2390
6756.48 2360
6757.26 2305
6758.03 2134
6758.81 2166
6759.59 2219
6760.36 2273
6761.14 2348
6761.91 2378
6762.69 2363
6763.46 2446
6764.24 2330
6765.02 2268
6765.79 2364
6766.57 2390
6767.35 2286
6768.12 2362
6768.90 2313
6769.67 2199
6770.45 2227
6771.23 2343
6772.00 2080
6772.78 2227
6773.56 2333
6774.33 2405
6775.11 2287
6775.89 2286
6776.66 2285
6777.44 2433
6778.22 2650
6778.99 2562
6779.77 2738
6780.55 2731
6781.33 2614
6782.10 2572
6782.88 2557
6783.66 2294
6784.43 2238
6785.21 2223
6785.99 2328
6786.77 2271
6787.54 2182
6788.32 2104
6789.10 2161
6789.88 2076
6790.65 2158
6791.43 1964
6792.21 2031
6792.99 2026
6793.76 2003
6794.54 1932
6795.32 1960
6796.10 2028
6796.88 1974
6797.65 2058
6798.43 2082
6799.21 2033
6799.99 2089
6800.77 1983
6801.55 1850
6802.32 2008
6803.10 2131
6803.88 1890
6804.66 1925
6805.44 2009
6806.22 2093
6806.99 2046
6807.77 1919
6808.55 1949
6809.33 1932
6810.11 1966
6810.89 2141
6811.67 2129
6812.44 2093
6813.22 1964
6814.00 2017
6814.78 2161
6815.56 1995
6816.34 1980
6817.12 2057
6817.90 2152
6818.68 2320
6819.46 2180
6820.24 2113
6821.02 2129
6821.79 2220
6822.57 2157
6823.35 2054
6824.13 2159
6824.91 2153
6825.69 2147
6826.47 2169
6827.25 2113
6828.03 2053
6828.81 2002
6829.59 2041
6830.37 2094
6831.15 2088
6831.93 2217
6832.71 2350
6833.49 2175
6834.27 2139
6835.05 1989
6835.83 2183
6836.61 2170
6837.39 2077
6838.17 2143
6838.95 2109
6839.73 2039
6840.51 2033
6841.29 1963
6842.07 2137
6842.85 2094
6843.64 2045
6844.42 2017
6845.20 1992
6845.98 2026
6846.76 2109
6847.54 2284
6848.32 2552
6849.10 2694
6849.88 2949
6850.66 3329
6851.44 3470
6852.23 3660
6853.01 3648
6853.79 3539
6854.57 3448
6855.35 3247
6856.13 3153
6856.91 2768
6857.69 2619
6858.48 2484
6859.26 2375
6860.04 2284
6860.82 2267
6861.60 2122
6862.38 2088
6863.17 1999
6863.95 2044
6864.73 2174
6865.51 2221
6866.29 2223
6867.07 2319
6867.86 2142
6868.64 2230
6869.42 2264
6870.20 2157
6870.99 2178
6871.77 2143
6872.55 2124
6873.33 2125
6874.11 2025
6874.90 1976
6875.68 2007
6876.46 2033
6877.24 2181
6878.03 2133
6878.81 2076
6879.59 2096
6880.38 2211
6881.16 2273
6881.94 2235
6882.72 2247
6883.51 2289
6884.29 2388
6885.07 2337
6885.86 2537
6886.64 2495
6887.42 2628
6888.20 2707
6888.99 2669
6889.77 2694
6890.55 2627
6891.34 2535
6892.12 2405
6892.90 2538
6893.69 2441
6894.47 2293
6895.26 2359
6896.04 2369
6896.82 2214
6897.61 2340
6898.39 2260
6899.17 2252
6899.96 2236
6900.74 2204
6901.53 2275
6902.31 2263
6903.09 2325
6903.88 2274
6904.66 2338
6905.45 2215
6906.23 2288
6907.01 2255
6907.80 2132
6908.58 2140
6909.37 2290
6910.15 2213
6910.94 2225
6911.72 2278
6912.51 2209
6913.29 2119
6914.07 2181
6914.86 2115
6915.64 2199
6916.43 2251
6917.21 2138
6918.00 2176
6918.78 2167
6919.57 2279
6920.35 2318
6921.14 2083
6921.92 2418
6922.71 2564
6923.49 2678
6924.28 2437
6925.06 2360
6925.85 2429
6926.64 2282
6927.42 2182
6928.21 2185
6928.99 2153
6929.78 2174
6930.56 2079
6931.35 2203
6932.13 2180
6932.92 2210
6933.71 2169
6934.49 2068
6935.28 2131
6936.06 2181
6936.85 2082
6937.63 2052
6938.42 2172
6939.21 2279
6939.99 2196
6940.78 2235
6941.57 2183
6942.35 2277
6943.14 2246
6943.92 2258
6944.71 2284
6945.50 2260
6946.28 2356
6947.07 2304
6947.86 2332
6948.64 2374
6949.43 2423
6950.22 2339
6951.00 2414
6951.79 2425
6952.58 2367
6953.36 2381
6954.15 2461
6954.94 2314
6955.72 2384
6956.51 2352
6957.30 2387
6958.09 2432
6958.87 2420
6959.66 2587
6960.45 2564
6961.24 2576
6962.02 2661
6962.81 2416
6963.60 2419
6964.38 2461
6965.17 2547
6965.96 2624
6966.75 2717
6967.54 2734
6968.32 2582
6969.11 2582
6969.90 2762
6970.69 2804
6971.47 2938
6972.26 2768
6973.05 2813
6973.84 2907
6974.63 2981
6975.41 2912
6976.20 2887
6976.99 2997
6977.78 2983
6978.57 3053
6979.36 3181
6980.14 3244
6980.93 3383
6981.72 3606
6982.51 3736
6983.30 4009
6984.09 4370
6984.88 4910
6985.66 5510
6986.45 5773
6987.24 5890
6988.03 6083
6988.82 5684
6989.61 5208
6990.40 4735
6991.19 4340
6991.98 4161
6992.76 3845
6993.55 3418
6994.34 3290
6995.13 3079
6995.92 3179
6996.71 3396
6997.50 3747
6998.29 3969
6999.08 4207
6999.87 4747
7000.66 4951
7001.45 5251
7002.24 5125
7003.03 4772
7003.82 4677
7004.61 4171
7005.40 3809
7006.19 3410
7006.98 3073
7007.77 2880
7008.56 2793
7009.35 2552
7010.14 2409
7010.93 2375
7011.72 2419
7012.51 2389
7013.30 2359
7014.09 2478
7014.88 2440
7015.67 2295
7016.46 2389
7017.25 2447
7018.04 2409
7018.83 2159
7019.62 2249
7020.41 2443
7021.20 2313
7021.99 2172
7022.78 2107
7023.57 2293
7024.37 2246
7025.16 2176
7025.95 2214
7026.74 2254
7027.53 2305
7028.32 2472
7029.11 2327
7029.90 2344
7030.69 2286
7031.49 2257
7032.28 2129
7033.07 2110
7033.86 1994
7034.65 2038
7035.44 2130
7036.23 2056
7037.03 2153
7037.82 2277
7038.61 2132
7039.40 2151
7040.19 2207
7040.98 2241
7041.78 2222
7042.57 2264
7043.36 2321
7044.15 2392
7044.94 2425
7045.74 2318
7046.53 2249
7047.32 2131
7048.11 2197
7048.91 2131
7049.70 2149
7050.49 2153
7051.28 2268
7052.08 2087
7052.87 2047
7053.66 2117
7054.45 2169
7055.25 2144
7056.04 2118
7056.83 2051
7057.62 2008
7058.42 2000
7059.21 1994
7060.00 2050
7060.80 2084
7061.59 2094
7062.38 1962
7063.17 1987
7063.97 1982
7064.76 1989
7065.55 1996
7066.35 1998
7067.14 1927
7067.93 2000
7068.73 1992
7069.52 1904
7070.31 2030
7071.11 2031
7071.90 1944
7072.69 1943
7073.49 1978
7074.28 1988
7075.08 1977
7075.87 2014
7076.66 1918
7077.46 2036
7078.25 2085
7079.05 1979
7079.84 1967
7080.63 2063
7081.43 1976
7082.22 1990
7083.02 1983
7083.81 1994
7084.60 1979
7085.40 2108
7086.19 2035
7086.99 1780
7087.78 1930
7088.58 2008
7089.37 1926
7090.17 1789
7090.96 1793
7091.76 1823
7092.55 1739
7093.34 1735
7094.14 1833
7094.93 1950
7095.73 1922
7096.52 1756
7097.32 1833
7098.11 1782
7098.91 1864
7099.70 1905
7100.50 1859
7101.29 1774
7102.09 1815
7102.89 1777
7103.68 1770
7104.48 1785
7105.27 1762
7106.07 1766
7106.86 1818
7107.66 1869
7108.45 1780
7109.25 1775
7110.05 1800
7110.84 1779
7111.64 1702
7112.43 1649
7113.23 1619
7114.02 1682
7114.82 1697
7115.62 1632
7116.41 1754
7117.21 1752
7118.00 1778
7118.80 1833
7119.60 1884
7120.39 1826
7121.19 1744
7121.99 1901
7122.78 1886
7123.58 1777
7124.38 1798
7125.17 1875
7125.97 1870
7126.77 1804
7127.56 1761
7128.36 1797
7129.16 1759
7129.95 1674
7130.75 1718
7131.55 1663
7132.34 1629
7133.14 1724
7133.94 1767
7134.73 1766
7135.53 1820
7136.33 1790
7137.13 1699
7137.92 1721
7138.72 1694
7139.52 1626
7140.32 1658
7141.11 1803
7141.91 1761
7142.71 1708
7143.51 1666
7144.30 1627
7145.10 1767
7145.90 1756
7146.70 1704
7147.49 1642
7148.29 1711
7149.09 1741
7149.89 1663
7150.69 1623
7151.48 1613
7152.28 1752
7153.08 1731
7153.88 1674
7154.68 1593
7155.47 1539
7156.27 1631
7157.07 1670
7157.87 1663
7158.67 1812
7159.47 1859
7160.27 1754
7161.06 1700
7161.86 1602
7162.66 1739
7163.46 1749
7164.26 1657
7165.06 1646
7165.86 1664
7166.66 1696
7167.45 1653
7168.25 1654
7169.05 1718
7169.85 1809
7170.65 1733
7171.45 1831
7172.25 1638
7173.05 1637
7173.85 1762
7174.65 1804
7175.45 1739
7176.25 1849
7177.04 1736
7177.84 1725
7178.64 1737
7179.44 1774
7180.24 1772
7181.04 1793
7181.84 1869
7182.64 1811
7183.44 1776
7184.24 1780
7185.04 1865
7185.84 1939
7186.64 1934
7187.44 1956
7188.24 1767
7189.04 1726
7189.84 1665
7190.64 1687
7191.44 1609
7192.24 1624
7193.04 1608
7193.84 1493
7194.64 1649
7195.44 1723
7196.25 1736
7197.05 1679
7197.85 1689
7198.65 1727
7199.45 1742
7200.25 1635
7201.05 1737
7201.85 1786
7202.65 1646
7203.45 1709
7204.25 1786
7205.05 1721
7205.86 1654
7206.66 1723
7207.46 1684
7208.26 1664
7209.06 1683
7209.86 1595
7210.66 1603
7211.46 1553
7212.27 1655
7213.07 1635
7213.87 1580
7214.67 1525
7215.47 1558
7216.27 1558
7217.07 1519
7217.88 1628
7218.68 1604
7219.48 1546
7220.28 1615
7221.08 1541
7221.89 1561
7222.69 1609
7223.49 1601
7224.29 1674
7225.09 1578
7225.90 1592
7226.70 1600
7227.50 1735
7228.30 1832
7229.11 1778
7229.91 1785
7230.71 1734
7231.51 1604
7232.32 1741
7233.12 1759
7233.92 1750
7234.72 1578
7235.53 1640
7236.33 1661
7237.13 1656
7237.93 1794
7238.74 1960
7239.54 2142
7240.34 2112
7241.15 2197
7241.95 2097
7242.75 1886
7243.56 1957
7244.36 1898
7245.16 1820
7245.97 1811
7246.77 1754
7247.57 1777
7248.38 1837
7249.18 1827
7249.98 1837
7250.79 1785
7251.59 1766
7252.39 1958
7253.20 1965
7254.00 1880
7254.81 1929
7255.61 1939
7256.41 1957
7257.22 1901
7258.02 1935
7258.82 2042
7259.63 2046
7260.43 1890
7261.24 1916
7262.04 1941
7262.85 2067
7263.65 2082
7264.45 1975
7265.26 1853
7266.06 2109
7266.87 2081
7267.67 2121
7268.48 2098
7269.28 2250
7270.09 2175
7270.89 2184
7271.70 2199
7272.50 2130
7273.30 2059
7274.11 2161
7274.91 2214
7275.72 2189
7276.52 2152
7277.33 2334
7278.13 2435
7278.94 2411
7279.74 2520
7280.55 2814
7281.36 2951
7282.16 3293
7282.97 3752
7283.77 4129
7284.58 4726
7285.38 5107
7286.19 5195
7286.99 5022
7287.80 5005
7288.60 4713
7289.41 4163
7290.22 3650
7291.02 3351
7291.83 2942
7292.63 2794
7293.44 2508
7294.25 2599
7295.05 2506
7295.86 2447
7296.66 2486
7297.47 2546
7298.28 2588
7299.08 2465
7299.89 2423
7300.70 2438
7301.50 2480
7302.31 2442
7303.11 2571
7303.92 2426
7304.73 2611
7305.53 2700
7306.34 2665
7307.15 2749
7307.95 2842
7308.76 2945
7309.57 2959
7310.37 2938
7311.18 2957
7311.99 3198
7312.80 3123
7313.60 3023
7314.41 3104
7315.22 3013
7316.02 3096
7316.83 3128
7317.64 3131
7318.45 3543
7319.25 3682
7320.06 4094
7320.87 4594
7321.68 4921
7322.48 5076
7323.29 4763
7324.10 4603
7324.91 4517
7325.71 4324
7326.52 3958
7327.33 3426
7328.14 3079
7328.95 2988
7329.75 2704
7330.56 2612
7331.37 2349
7332.18 2358
7332.99 2360
7333.79 2335
7334.60 2316
7335.41 2413
7336.22 2387
7337.03 2465
7337.84 2336
7338.64 2228
7339.45 2237
7340.26 2251
7341.07 2241
7341.88 2214
7342.69 2235
7343.50 2363
7344.30 2229
7345.11 2175
7345.92 2252
7346.73 2163
7347.54 2241
7348.35 2188
7349.16 2219
7349.97 2325
7350.78 2365
7351.58 2208
7352.39 2318
7353.20 2215
7354.01 2217
7354.82 2225
7355.63 2223
7356.44 2267
7357.25 2242
7358.06 2225
7358.87 2230
7359.68 2297
7360.49 2414
7361.30 2390
7362.11 2318
7362.92 2221
7363.73 2355
7364.54 2277
7365.35 2227
7366.16 2427
7366.97 2480
7367.78 2458
7368.59 2419
7369.40 2440
7370.21 2578
7371.02 2395
7371.83 2309
7372.64 2226
7373.45 2307
7374.26 2414
7375.07 2460
7375.88 2409
7376.69 2533
7377.50 2645
7378.31 2834
7379.12 2914
7379.93 3120
7380.74 3157
7381.55 3298
7382.37 3539
7383.18 3502
7383.99 3488
7384.80 3407
7385.61 3177
7386.42 2973
7387.23 2834
7388.04 2692
7388.85 2432
7389.67 2320
7390.48 2261
7391.29 2255
7392.10 2163
7392.91 2172
7393.72 2043
7394.53 2155
7395.35 2175
7396.16 2191
7396.97 2401
7397.78 2579
7398.59 2514
7399.40 2619
7400.22 2713
7401.03 2820
7401.84 3055
7402.65 3056
7403.46 3032
7404.28 2811
7405.09 2848
7405.90 2760
7406.71 2556
7407.52 2467
7408.34 2372
7409.15 2422
7409.96 2205
7410.77 2091
7411.59 2156
7412.40 2054
7413.21 2092
7414.02 1969
7414.84 2003
7415.65 1961
7416.46 1939
7417.27 1867
7418.09 1986
7418.90 1922
7419.71 1837
7420.53 1849
7421.34 1758
7422.15 1786
7422.97 1927
7423.78 1851
7424.59 1730
7425.40 1772
7426.22 1656
7427.03 1709
7427.84 1718
7428.66 1713
7429.47 1756
7430.28 1712
7431.10 1785
7431.91 1782
7432.73 1682
7433.54 1681
7434.35 1737
7435.17 1696
7435.98 1703
7436.79 1708
7437.61 1859
7438.42 1846
7439.24 1777
7440.05 1775
7440.86 1820
7441.68 1842
7442.49 1887
7443.31 1864
7444.12 1737
7444.94 1768
7445.75 1814
7446.56 1692
7447.38 1652
7448.19 1698
7449.01 1702
7449.82 1657
7450.64 1711
7451.45 1747
7452.27 1724
7453.08 1744
7453.90 1701
7454.71 1712
7455.52 1707
7456.34 1780
7457.15 1742
7457.97 1689
7458.78 1667
7459.60 1646
7460.42 1685
7461.23 1681
7462.05 1736
7462.86 1691
7463.68 1671
7464.49 1750
7465.31 1770
7466.12 1664
7466.94 1626
7467.75 1716
7468.57 1816
7469.38 1828
7470.20 1810
7471.02 1798
7471.83 1832
7472.65 1928
7473.46 1784
7474.28 1753
7475.10 1722
7475.91 1837
7476.73 1794
7477.54 1731
7478.36 1653
7479.18 1595
7479.99 1546
7480.81 1552
7481.62 1610
7482.44 1498
7483.26 1593
7484.07 1695
7484.89 1612
7485.71 1530
7486.52 1601
7487.34 1571
7488.16 1637
7488.97 1564
7489.79 1511
7490.61 1499
7491.42 1625
7492.24 1578
7493.06 1447
7493.87 1527
7494.69 1563
7495.51 1667
7496.33 1564
7497.14 1493
7497.96 1439
7498.78 1577
7499.59 1591
7500.41 1606
7501.23 1587
7502.05 1553
7502.86 1458
7503.68 1535
7504.50 1580
7505.32 1515
7506.13 1436
7506.95 1492
7507.77 1549
7508.59 1553
7509.40 1473
7510.22 1511
7511.04 1522
7511.86 1415
7512.68 1483
7513.49 1409
7514.31 1489
7515.13 1529
7515.95 1468
7516.77 1358
7517.59 1431
7518.40 1503
7519.22 1485
7520.04 1445
7520.86 1331
7521.68 1338
7522.50 1477
7523.31 1422
7524.13 1409
7524.95 1437
7525.77 1462
7526.59 1441
7527.41 1415
7528.23 1396
7529.05 1341
7529.86 1414
7530.68 1372
7531.50 1381
7532.32 1441
7533.14 1453
7533.96 1433
7534.78 1512
7535.60 1378
7536.42 1469
7537.24 1492
7538.06 1420
7538.88 1438
7539.70 1388
7540.51 1352
7541.33 1417
7542.15 1427
7542.97 1508
7543.79 1484
7544.61 1476
7545.43 1464
7546.25 1485
7547.07 1452
7547.89 1426
7548.71 1542
7549.53 1502
7550.35 1440
7551.17 1471
7551.99 1377
7552.81 1512
7553.63 1515
7554.45 1454
7555.27 1435
7556.09 1485
7556.91 1537
7557.73 1524
7558.56 1541
7559.38 1494
7560.20 1588
7561.02 1577
7561.84 1520
7562.66 1597
7563.48 1551
7564.30 1575
7565.12 1411
7565.94 1394
7566.76 1425
7567.58 1429
7568.40 1451
7569.23 1389
7570.05 1418
7570.87 1518
7571.69 1464
7572.51 1408
7573.33 1364
7574.15 1386
7574.97 1457
7575.80 1450
7576.62 1453
7577.44 1420
7578.26 1439
7579.08 1409
7579.90 1299
7580.73 1291
7581.55 1322
7582.37 1404
7583.19 1313
7584.01 1378
7584.83 1364
7585.66 1419
7586.48 1511
7587.30 1393
7588.12 1387
7588.95 1368
7589.77 1426
7590.59 1474
7591.41 1466
7592.23 1515
7593.06 1471
7593.88 1351
7594.70 1405
7595.52 1359
7596.35 1411
7597.17 1436
7597.99 1455
7598.81 1456
7599.64 1373
7600.46 1445
7601.28 1463
7602.11 1492
7602.93 1475
7603.75 1472
7604.57 1553
7605.40 1521
7606.22 1544
7607.04 1594
7607.87 1585
7608.69 1578
7609.51 1559
7610.34 1558
7611.16 1535
7611.98 1507
7612.81 1536
7613.63 1449
7614.45 1495
7615.28 1549
7616.10 1679
7616.92 1606
7617.75 1550
7618.57 1575
7619.40 1544
7620.22 1575
7621.04 1512
7621.87 1527
7622.69 1533
7623.52 1556
7624.34 1517
7625.16 1524
7625.99 1488
7626.81 1372
7627.64 1493
7628.46 1468
7629.28 1497
7630.11 1628
7630.93 1689
7631.76 1571
7632.58 1639
7633.41 1825
7634.23 1837
7635.06 1782
7635.88 1570
7636.71 1583
7637.53 1585
7638.36 1471
7639.18 1362
7640.01 1412
7640.83 1437
7641.66 1345
7642.48 1431
7643.31 1379
7644.13 1350
7644.96 1352
7645.78 1279
7646.61 1280
7647.43 1283
7648.26 1268
7649.08 1379
7649.91 1368
7650.73 1283
7651.56 1342
7652.38 1343
7653.21 1342
7654.04 1322
7654.86 1252
7655.69 1319
7656.51 1296
7657.34 1361
7658.16 1381
7658.99 1328
7659.82 1326
7660.64 1328
7661.47 1355
7662.29 1318
7663.12 1414
7663.95 1384
7664.77 1249
7665.60 1314
7666.43 1260
7667.25 1235
7668.08 1319
7668.91 1213
7669.73 1370
7670.56 1374
7671.38 1321
7672.21 1377
7673.04 1270
7673.87 1314
7674.69 1285
7675.52 1249
7676.35 1314
7677.17 1276
7678.00 1257
7678.83 1287
7679.65 1279
7680.48 1293
7681.31 1222
7682.13 1266
7682.96 1257
7683.79 1303
7684.62 1235
7685.44 1224
7686.27 1273
7687.10 1314
7687.93 1361
7688.75 1300
7689.58 1288
7690.41 1258
7691.24 1251
7692.06 1306
7692.89 1378
7693.72 1325
7694.55 1302
7695.38 1358
7696.20 1296
7697.03 1324
7697.86 1353
7698.69 1313
7699.52 1347
7700.34 1335
7701.17 1362
7702.00 1368
7702.83 1336
7703.66 1332
7704.49 1340
7705.31 1436
7706.14 1339
7706.97 1395
7707.80 1381
7708.63 1414
7709.46 1363
7710.29 1350
7711.11 1397
7711.94 1371
7712.77 1435
7713.60 1311
7714.43 1314
7715.26 1418
7716.09 1396
7716.92 1329
7717.75 1328
7718.58 1414
7719.40 1400
7720.23 1364
7721.06 1384
7721.89 1381
7722.72 1424
7723.55 1293
7724.38 1373
7725.21 1375
7726.04 1372
7726.87 1368
7727.70 1387
7728.53 1314
7729.36 1325
7730.19 1350
7731.02 1370
7731.85 1374
7732.68 1426
7733.51 1370
7734.34 1364
7735.17 1318
7736.00 1420
7736.83 1362
7737.66 1253
7738.49 1349
7739.32 1339
7740.15 1403
7740.98 1398
7741.81 1461
7742.64 1470
7743.47 1472
7744.30 1593
7745.13 1634
7745.96 1782
7746.79 1961
7747.62 2109
7748.45 2342
7749.29 2424
7750.12 2282
7750.95 2282
7751.78 2140
7752.61 2063
7753.44 1840
7754.27 1762
7755.10 1533
7755.93 1511
7756.76 1498
7757.60 1468
7758.43 1390
7759.26 1373
7760.09 1425
7760.92 1440
7761.75 1414
7762.58 1393
7763.42 1375
7764.25 1398
7765.08 1487
7765.91 1504
7766.74 1362
7767.57 1391
7768.41 1453
7769.24 1391
7770.07 1261
7770.90 1341
7771.73 1356
7772.57 1255
7773.40 1236
7774.23 1293
7775.06 1286
7775.90 1325
7776.73 1321
7777.56 1280
7778.39 1343
7779.22 1346
7780.06 1322
7780.89 1311
7781.72 1342
7782.55 1498
7783.39 1396
7784.22 1297
7785.05 1345
7785.89 1456
7786.72 1473
7787.55 1528
7788.38 1427
7789.22 1372
7790.05 1448
7790.88 1417
7791.72 1484
7792.55 1390
7793.38 1315
7794.22 1394
7795.05 1340
7795.88 1361
7796.72 1422
7797.55 1366
7798.38 1258
7799.22 1421
7800.05 1450
7800.88 1404
7801.72 1328
7802.55 1301
7803.38 1422
7804.22 1402
7805.05 1329
7805.89 1340
7806.72 1426
7807.55 1383
7808.39 1294
7809.22 1325
7810.06 1377
7810.89 1337
7811.72 1336
7812.56 1276
7813.39 1487
7814.23 1522
7815.06 1505
7815.89 1420
7816.73 1382
7817.56 1378
7818.40 1435
7819.23 1315
7820.07 1431
7820.90 1494
7821.74 1468
7822.57 1426
7823.41 1364
7824.24 1284
7825.08 1399
7825.91 1396
7826.75 1340
7827.58 1321
7828.42 1312
7829.25 1303
7830.09 1283
7830.92 1377
7831.76 1361
7832.59 1292
7833.43 1367
7834.26 1370
7835.10 1385
7835.93 1337
7836.77 1310
7837.60 1327
7838.44 1310
7839.28 1370
7840.11 1367
7840.95 1418
7841.78 1483
7842.62 1387
7843.45 1403
7844.29 1403
7845.13 1468
7845.96 1426
7846.80 1418
7847.63 1454
7848.47 1370
7849.31 1256
7850.14 1333
7850.98 1362
7851.82 1344
7852.65 1441
7853.49 1327
7854.32 1345
7855.16 1362
7856.00 1405
7856.83 1456
7857.67 1456
7858.51 1400
7859.34 1509
7860.18 1436
7861.02 1450
7861.85 1571
7862.69 1467
7863.53 1424
7864.37 1489
7865.20 1537
7866.04 1419
7866.88 1329
7867.71 1313
7868.55 1312
7869.39 1344
7870.23 1317
7871.06 1373
7871.90 1353
7872.74 1448
7873.57 1337
7874.41 1298
7875.25 1388
7876.09 1353
7876.93 1377
7877.76 1450
7878.60 1440
7879.44 1383
7880.28 1341
7881.11 1291
7881.95 1364
7882.79 1390
7883.63 1433
7884.47 1375
7885.30 1423
7886.14 1409
7886.98 1355
7887.82 1391
7888.66 1399
7889.50 1359
7890.33 1275
7891.17 1305
7892.01 1356
7892.85 1384
7893.69 1369
7894.53 1439
7895.36 1426
7896.20 1490
7897.04 1595
7897.88 1508
7898.72 1493
7899.56 1649
7900.40 1628
7901.24 1687
7902.08 1685
7902.91 1821
7903.75 1659
7904.59 1670
7905.43 1913
7906.27 1840
7907.11 1708
7907.95 1575
7908.79 1684
7909.63 1663
7910.47 1594
7911.31 1604
7912.15 1713
7912.99 1607
7913.83 1790
7914.67 1795
7915.50 1761
7916.34 1850
7917.18 1913
7918.02 1884
7918.86 1869
7919.70 1999
7920.54 1981
7921.38 1926
7922.22 1847
7923.06 1831
7923.90 1624
7924.74 1491
7925.58 1428
7926.42 1458
7927.27 1459
7928.11 1361
7928.95 1408
7929.79 1328
7930.63 1410
7931.47 1398
7932.31 1364
7933.15 1327
7933.99 1299
7934.83 1356
7935.67 1418
7936.51 1401
7937.35 1286
7938.19 1287
7939.03 1351
7939.88 1277
7940.72 1334
7941.56 1405
7942.40 1423
7943.24 1404
7944.08 1384
7944.92 1449
7945.76 1498
7946.60 1405
7947.45 1312
7948.29 1371
7949.13 1325
7949.97 1305
7950.81 1279
7951.65 1391
7952.50 1382
7953.34 1448
7954.18 1484
7955.02 1313
7955.86 1283
7956.70 1222
7957.55 1288
7958.39 1382
7959.23 1273
7960.07 1316
7960.91 1212
7961.76 1334
7962.60 1372
7963.44 1287
7964.28 1320
7965.13 1334
7965.97 1282
7966.81 1225
7967.65 1205
7968.50 1322
7969.34 1314
7970.18 1216
7971.02 1254
7971.87 1324
7972.71 1351
7973.55 1360
7974.39 1294
7975.24 1331
7976.08 1376
7976.92 1389
7977.77 1257
7978.61 1292
7979.45 1428
7980.30 1440
7981.14 1366
7981.98 1353
7982.83 1336
7983.67 1391
7984.51 1317
7985.36 1344
7986.20 1289
7987.04 1318
7987.89 1460
7988.73 1410
7989.57 1353
7990.42 1323
7991.26 1431
7992.10 1431
7992.95 1371
7993.79 1324
7994.64 1348
7995.48 1290
7996.32 1206
7997.17 1226
7998.01 1203
7998.86 1160
7999.70 1226
8000.54 1265
8001.39 1326
8002.23 1263
8003.08 1221
8003.92 1261
8004.77 1257
8005.61 1255
8006.45 1277
8007.30 1341
8008.14 1283
8008.99 1213
8009.83 1262
8010.68 1239
8011.52 1303
8012.37 1320
8013.21 1234
8014.06 1287
8014.90 1249
8015.75 1242
8016.59 1193
8017.44 1180
8018.28 1160
8019.13 1194
8019.97 1275
8020.82 1316
8021.66 1222
8022.51 1196
8023.35 1313
8024.20 1275
8025.05 1133
8025.89 1191
8026.74 1165
8027.58 1265
8028.43 1154
8029.27 1230
8030.12 1266
8030.96 1174
8031.81 1289
8032.66 1348
8033.50 1251
8034.35 1274
8035.19 1280
8036.04 1293
8036.89 1242
8037.73 1251
8038.58 1306
8039.43 1276
8040.27 1295
8041.12 1175
8041.96 1180
8042.81 1247
8043.66 1314
8044.50 1277
8045.35 1172
8046.20 1175
8047.04 1197
8047.89 1229
8048.74 1182
8049.58 1236
8050.43 1261
8051.28 1244
8052.12 1189
8052.97 1222
8053.82 1249
8054.67 1214
8055.51 1217
8056.36 1179
8057.21 1121
8058.05 1190
8058.90 1181
8059.75 1206
8060.60 1157
8061.44 1259
8062.29 1251
8063.14 1298
8063.99 1181
8064.83 1270
8065.68 1194
8066.53 1234
8067.38 1261
8068.22 1295
8069.07 1232
8069.92 1180
8070.77 1144
8071.62 1210
8072.46 1265
8073.31 1184
8074.16 1079
8075.01 1152
8075.86 1280
8076.71 1246
8077.55 1239
8078.40 1197
8079.25 1293
8080.10 1273
8080.95 1281
8081.80 1310
8082.64 1169
8083.49 1231
8084.34 1310
8085.19 1248
8086.04 1249
8086.89 1201
8087.74 1216
8088.58 1125
8089.43 1212
8090.28 1251
8091.13 1217
8091.98 1182
8092.83 1170
8093.68 1179
8094.53 1239
8095.38 1221
8096.23 1293
8097.08 1199
8097.93 1265
8098.77 1205
8099.62 1200
8100.47 1186
8101.32 1236
8102.17 1233
8103.02 1254
8103.87 1282
8104.72 1300
8105.57 1206
8106.42 1287
8107.27 1290
8108.12 1251
8108.97 1159
8109.82 1170
8110.67 1242
8111.52 1249
8112.37 1315
8113.22 1258
8114.07 1217
8114.92 1197
8115.77 1144
8116.62 1188
8117.47 1239
8118.32 1312
8119.17 1346
8120.02 1261
8120.87 1203
8121.72 1283
8122.58 1239
8123.43 1318
8124.28 1340
8125.13 1314
8125.98 1352
8126.83 1363
8127.68 1350
8128.53 1432
8129.38 1373
8130.23 1353
8131.08 1478
8131.94 1426
8132.79 1432
8133.64 1481
8134.49 1491
8135.34 1499
8136.19 1604
8137.04 1560
8137.89 1406
8138.75 1481
8139.60 1440
8140.45 1457
8141.30 1605
8142.15 1726
8143.00 1690
8143.86 1663
8144.71 1721
8145.56 1737
8146.41 1663
8147.26 1548
8148.12 1436
8148.97 1433
8149.82 1456
8150.67 1465
8151.52 1443
8152.38 1443
8153.23 1473
8154.08 1498
8154.93 1511
8155.78 1473
8156.64 1385
8157.49 1450
8158.34 1460
8159.19 1533
8160.05 1472
8160.90 1487
8161.75 1354
8162.61 1354
8163.46 1311
8164.31 1336
8165.16 1358
8166.02 1288
8166.87 1272
8167.72 1308
8168.58 1367
8169.43 1368
8170.28 1397
8171.14 1397
8171.99 1451
8172.84 1452
8173.70 1373
8174.55 1292
8175.40 1308
8176.26 1330
8177.11 1328
8177.96 1322
8178.82 1284
8179.67 1241
8180.52 1290
8181.38 1314
8182.23 1279
8183.08 1280
8183.94 1335
8184.79 1317
8185.65 1366
8186.50 1339
8187.35 1236
8188.21 1344
8189.06 1301
8189.92 1234
8190.77 1159
8191.63 1236
8192.48 1123
8193.33 1182
8194.19 1226
8195.04 1271
8195.90 1246
8196.75 1320
8197.61 1345
8198.46 1353
8199.32 1408
8200.17 1313
8201.02 1221
8201.88 1205
8202.73 1302
8203.59 1292
8204.44 1251
8205.30 1283
8206.15 1286
8207.01 1365
8207.86 1280
8208.72 1328
8209.57 1383
8210.43 1378
8211.29 1378
8212.14 1386
8213.00 1410
8213.85 1356
8214.71 1292
8215.56 1269
8216.42 1284
8217.27 1368
8218.13 1283
8218.98 1358
8219.84 1366
8220.70 1237
8221.55 1312
8222.41 1350
8223.26 1380
8224.12 1422
8224.98 1395
8225.83 1359
8226.69 1425
8227.54 1306
8228.40 1345
8229.26 1341
8230.11 1382
8230.97 1291
8231.83 1256
8232.68 1307
8233.54 1319
8234.39 1371
8235.25 1353
8236.11 1284
8236.96 1274
8237.82 1240
8238.68 1260
8239.53 1187
8240.39 1275
8241.25 1256
8242.11 1233
8242.96 1210
8243.82 1204
8244.68 1250
8245.53 1260
8246.39 1287
8247.25 1270
8248.10 1299
8248.96 1209
8249.82 1255
8250.68 1298
8251.53 1262
8252.39 1222
8253.25 1299
8254.11 1366
8254.96 1284
8255.82 1292
8256.68 1350
8257.54 1305
8258.39 1286
8259.25 1237
8260.11 1291
8260.97 1301
8261.83 1352
8262.68 1273
8263.54 1213
8264.40 1174
8265.26 1273
8266.12 1169
8266.97 1224
8267.83 1229
8268.69 1245
8269.55 1273
8270.41 1252
8271.27 1198
8272.12 1241
8272.98 1240
8273.84 1250
8274.70 1340
8275.56 1277
8276.42 1286
8277.28 1301
8278.13 1319
8278.99 1254
8279.85 1164
8280.71 1263
8281.57 1269
8282.43 1239
8283.29 1262
8284.15 1255
8285.01 1292
8285.87 1218
8286.72 1292
8287.58 1366
8288.44 1293
8289.30 1284
8290.16 1337
8291.02 1319
8291.88 1325
8292.74 1306
8293.60 1241
8294.46 1264
8295.32 1308
8296.18 1290
8297.04 1397
8297.90 1409
8298.76 1470
8299.62 1494
8300.48 1466
8301.34 1482
8302.20 1559
8303.06 1544
8303.92 1475
8304.78 1533
8305.64 1581
8306.50 1504
8307.36 1471
8308.22 1443
8309.08 1349
8309.94 1312
8310.80 1412
8311.66 1454
8312.52 1411
8313.38 1485
8314.24 1480
8315.10 1593
8315.96 1751
8316.83 1779
8317.69 1710
8318.55 1884
8319.41 1880
8320.27 1744
8321.13 1685
8321.99 1523
8322.85 1573
8323.71 1504
8324.57 1402
8325.44 1358
8326.30 1431
8327.16 1415
8328.02 1431
8328.88 1409
8329.74 1385
8330.60 1458
8331.47 1518
8332.33 1413
8333.19 1409
8334.05 1417
8334.91 1415
8335.77 1391
8336.64 1444
8337.50 1337
8338.36 1395
8339.22 1352
8340.08 1319
8340.94 1409
8341.81 1518
8342.67 1446
8343.53 1491
8344.39 1492
8345.26 1685
8346.12 1624
8346.98 1539
8347.84 1554
8348.71 1551
8349.57 1453
8350.43 1471
8351.29 1391
8352.16 1372
8353.02 1393
8353.88 1416
8354.74 1435
8355.61 1483
8356.47 1401
8357.33 1416
8358.19 1433
8359.06 1441
8359.92 1485
8360.78 1398
8361.65 1459
8362.51 1435
8363.37 1443
8364.24 1453
8365.10 1415
8365.96 1429
8366.83 1374
8367.69 1407
8368.55 1478
8369.42 1444
8370.28 1385
8371.14 1470
8372.01 1481
8372.87 1529
8373.73 1533
8374.60 1511
8375.46 1522
8376.33 1392
8377.19 1430
8378.05 1478
8378.92 1598
8379.78 1460
8380.65 1459
8381.51 1516
8382.37 1543
8383.24 1556
8384.10 1453
8384.97 1447
8385.83 1545
8386.70 1624
8387.56 1501
8388.42 1647
8389.29 1684
8390.15 1622
8391.02 1562
8391.88 1489
8392.75 1557
8393.61 1588
8394.48 1506
8395.34 1593
8396.21 1560
8397.07 1544
8397.94 1588
8398.80 1675
8399.67 1609
8400.53 1591
8401.40 1611
8402.26 1648
8403.13 1610
8403.99 1665
8404.86 1681
8405.72 1658
8406.59 1632
8407.45 1646
8408.32 1686
8409.19 1706
8410.05 1629
8410.92 1635
8411.78 1649
8412.65 1570
8413.51 1579
8414.38 1664
8415.25 1681
8416.11 1721
8416.98 1775
8417.84 1667
8418.71 1681
8419.58 1706
8420.44 1826
8421.31 1704
8422.17 1776
8423.04 1850
8423.91 1789
8424.77 1834
8425.64 1865
8426.51 1918
8427.37 1887
8428.24 1950
8429.11 1922
8429.97 1938
8430.84 2060
8431.71 2068
8432.57 2023
8433.44 2078
8434.31 2191
8435.17 2114
8436.04 2156
8436.91 2181
8437.77 2180
8438.64 2181
8439.51 2356
8440.38 2450
8441.24 2589
8442.11 2733
8442.98 2662
8443.84 2647
8444.71 2720
8445.58 2698
8446.45 2631
8447.31 2601
8448.18 2673
8449.05 2596
8449.92 2682
8450.78 2774
8451.65 2863
8452.52 2834
8453.39 3093
8454.26 3575
8455.12 3786
8455.99 4285
8456.86 4842
8457.73 5483
8458.60 5773
8459.46 5731
8460.33 5724
8461.20 5520
8462.07 5032
8462.94 4488
8463.81 4003
8464.67 3728
8465.54 3470
8466.41 3440
8467.28 3411
8468.15 3455
8469.02 3816
8469.89 4314
8470.75 4771
8471.62 5333
8472.49 5361
8473.36 5208
8474.23 4981
8475.10 4591
8475.97 4071
8476.84 3629
8477.71 3128
8478.57 2888
8479.44 2742
8480.31 2219
8481.18 2232
8482.05 2217
8482.92 2227
8483.79 2076
8484.66 2022
8485.53 2090
8486.40 2114
8487.27 2050
8488.14 2115
8489.01 2069
8489.88 1948
8490.75 1999
8491.62 1959
8492.49 1903
8493.36 2045
8494.23 1893
8495.10 1909
8495.97 1919
8496.84 1810
8497.71 1941
8498.58 1942
8499.45 1914
8500.32 1800
8501.19 1893
8502.06 1725
8502.93 1780
8503.80 1756
8504.67 1833
8505.54 1804
8506.41 1914
8507.28 1949
8508.15 2065
8509.02 1975
8509.89 1984
8510.76 1988
8511.63 1945
8512.51 1916
8513.38 1902
8514.25 1986
8515.12 1927
8515.99 1889
8516.86 1796
8517.73 1862
8518.60 1885
8519.47 1811
8520.35 1716
8521.22 1802
8522.09 1731
8522.96 1843
8523.83 1821
8524.70 1786
8525.57 1829
8526.45 1783
8527.32 1758
8528.19 1968
8529.06 2010
8529.93 1858
8530.80 2033
8531.68 1862
8532.55 1813
8533.42 1828
8534.29 1919
8535.16 1968
8536.04 1947
8536.91 1933
8537.78 1977
8538.65 1898
8539.52 1892
8540.40 1865
8541.27 1781
8542.14 1841
8543.01 1840
8543.89 1775
8544.76 1772
8545.63 1737
8546.50 1735
8547.38 1774
8548.25 1737
8549.12 1768
8549.99 1815
8550.87 1846
8551.74 1837
8552.61 1760
8553.49 1823
8554.36 1840
8555.23 1804
8556.11 1859
8556.98 1740
8557.85 1716
8558.73 1770
8559.60 1722
8560.47 1657
8561.35 1637
8562.22 1619
8563.09 1626
8563.97 1556
8564.84 1550
8565.71 1513
8566.59 1545
8567.46 1354
8568.33 1450
8569.21 1489
8570.08 1407
8570.96 1522
8571.83 1482
8572.70 1450
8573.58 1356
8574.45 1483
8575.33 1447
8576.20 1445
8577.07 1449
8577.95 1377
8578.82 1376
8579.70 1438
8580.57 1331
8581.45 1408
8582.32 1357
8583.19 1374
8584.07 1282
8584.94 1275
8585.82 1425
8586.69 1333
8587.57 1341
8588.44 1414
8589.32 1397
8590.19 1473
8591.07 1404
8591.94 1440
8592.82 1409
8593.69 1340
8594.57 1384
8595.44 1319
8596.32 1325
8597.19 1326
8598.07 1402
8598.94 1402
8599.82 1392
8600.69 1376
8601.57 1442
8602.44 1342
8603.32 1309
8604.20 1411
8605.07 1469
8605.95 1443
8606.82 1463
8607.70 1448
8608.57 1287
8609.45 1363
8610.33 1423
8611.20 1325
8612.08 1315
8612.95 1328
8613.83 1335
8614.71 1298
8615.58 1211
8616.46 1327
8617.33 1350
8618.21 1387
8619.09 1441
8619.96 1410
8620.84 1310
8621.72 1225
8622.59 1230
8623.47 1306
8624.35 1319
8625.22 1292
8626.10 1391
8626.98 1448
8627.85 1380
8628.73 1352
8629.61 1350
8630.48 1288
8631.36 1381
8632.24 1399
8633.11 1359
8633.99 1335
8634.87 1266
8635.74 1286
8636.62 1321
8637.50 1273
8638.38 1300
8639.25 1299
8640.13 1323
8641.01 1326
8641.89 1297
8642.76 1270
8643.64 1319
8644.52 1385
8645.40 1363
8646.27 1406
8647.15 1362
8648.03 1385
8648.91 1351
8649.79 1370
8650.66 1295
8651.54 1389
8652.42 1306
8653.30 1279
8654.18 1386
8655.05 1281
8655.93 1392
8656.81 1472
8657.69 1463
8658.57 1457
8659.45 1412
8660.32 1408
8661.20 1383
8662.08 1373
8662.96 1321
8663.84 1422
8664.72 1391
8665.60 1293
8666.47 1302
8667.35 1337
8668.23 1344
8669.11 1392
8669.99 1311
8670.87 1341
8671.75 1424
8672.63 1494
8673.51 1415
8674.38 1467
8675.26 1439
8676.14 1514
8677.02 1455
8677.90 1299
8678.78 1422
8679.66 1446
8680.54 1384
8681.42 1333
8682.30 1397
8683.18 1379
8684.06 1374
8684.94 1375
8685.82 1383
8686.70 1415
8687.58 1487
8688.46 1430
8689.34 1367
8690.22 1566
8691.10 1639
8691.98 1768
8692.86 1966
8693.74 2056
8694.62 2095
8695.50 2058
8696.38 2022
8697.26 1909
8698.14 1678
8699.02 1655
8699.90 1683
8700.78 1609
8701.66 1526
8702.54 1477
8703.42 1426
8704.30 1393
8705.18 1419
8706.06 1334
8706.94 1381
8707.82 1308
8708.71 1303
8709.59 1371
8710.47 1337
8711.35 1304
8712.23 1286
8713.11 1277
8713.99 1337
8714.87 1365
8715.75 1228
8716.64 1306
8717.52 1259
8718.40 1271
8719.28 1329
8720.16 1309
8721.04 1344
8721.92 1392
8722.81 1399
8723.69 1317
8724.57 1290
8725.45 1299
8726.33 1401
8727.21 1412
8728.10 1455
8728.98 1410
8729.86 1427
8730.74 1580
8731.62 1605
8732.51 1540
8733.39 1637
8734.27 1489
8735.15 1426
8736.03 1456
8736.92 1354
8737.80 1344
8738.68 1326
8739.56 1412
8740.45 1452
8741.33 1403
8742.21 1467
8743.09 1368
8743.98 1404
8744.86 1409
8745.74 1422
8746.63 1438
8747.51 1442
8748.39 1489
8749.27 1469
8750.16 1449
8751.04 1390
8751.92 1404
8752.81 1494
8753.69 1505
8754.57 1490
8755.46 1524
8756.34 1560
8757.22 1699
8758.11 1720
8758.99 1863
8759.87 1939
8760.76 1996
8761.64 1918
8762.52 1886
8763.41 1805
8764.29 1752
8765.17 1694
8766.06 1686
8766.94 1707
8767.83 1669
8768.71 1669
8769.59 1642
8770.48 1649
8771.36 1668
8772.25 1661
8773.13 1625
8774.01 1700
8774.90 1600
8775.78 1707
8776.67 1748
8777.55 1638
8778.44 1559
8779.32 1598
8780.20 1657
8781.09 1743
8781.97 1816
8782.86 1952
8783.74 2045
8784.63 1978
8785.51 2013
8786.40 1948
8787.28 1943
8788.17 1761
8789.05 1563
8789.94 1571
8790.82 1492
8791.71 1382
8792.59 1402
8793.48 1292
8794.36 1312
8795.25 1315
8796.13 1359
8797.02 1380
8797.90 1405
8798.79 1323
8799.67 1367
8800.56 1447
8801.45 1523
8802.33 1481
8803.22 1428
8804.10 1340
8804.99 1323
8805.87 1357
8806.76 1334
8807.65 1286
8808.53 1245
8809.42 1307
8810.30 1197
8811.19 1184
8812.08 1289
8812.96 1279
8813.85 1268
8814.73 1281
8815.62 1250
8816.51 1171
8817.39 1238
8818.28 1298
8819.17 1223
8820.05 1284
8820.94 1238
8821.83 1318
8822.71 1284
8823.60 1267
8824.49 1194
8825.37 1134
8826.26 1166
8827.15 1168
8828.03 1140
8828.92 1107
8829.81 1144
8830.69 1164
8831.58 1200
8832.47 1236
8833.36 1190
8834.24 1205
8835.13 1146
8836.02 1151
8836.90 1153
8837.79 1185
8838.68 1149
8839.57 1152
8840.45 1207
8841.34 1201
8842.23 1182
8843.12 1256
8844.01 1202
8844.89 1157
8845.78 1178
8846.67 1090
8847.56 1136
8848.44 1115
8849.33 1224
8850.22 1195
8851.11 1158
8852.00 1134
8852.88 1158
8853.77 1175
8854.66 1198
8855.55 1243
8856.44 1186
8857.33 1126
8858.21 1132
8859.10 1136
8859.99 1186
8860.88 1099
8861.77 1074
8862.66 1103
8863.55 1077
8864.43 1079
8865.32 1089
8866.21 1073
8867.10 1069
8867.99 1096
8868.88 1044
8869.77 1078
8870.66 1050
8871.55 1013
8872.44 1060
8873.32 1050
8874.21 1042
8875.10 1026
8875.99 1047
8876.88 1061
8877.77 1076
8878.66 1032
8879.55 1055
8880.44 1013
8881.33 944
8882.22 985
8883.11 1030
8884.00 1006
8884.89 1035
8885.78 1038
8886.67 996
8887.56 952
8888.45 1036
8889.34 952
8890.23 924
8891.12 992
8892.01 980
8892.90 948
8893.79 962
8894.68 1017
8895.57 1072
8896.46 1051
8897.35 1033
8898.24 1025
8899.13 961
8900.02 1004
8900.91 1019
8901.80 977
8902.69 986
8903.58 1038
8904.47 932
8905.36 974
8906.26 1000
8907.15 964
8908.04 953
8908.93 953
8909.82 943
8910.71 1046
8911.60 1011
8912.49 995
8913.38 1032
8914.28 1031
8915.17 958
8916.06 1025
8916.95 1082
8917.84 1011
8918.73 964
8919.62 959
8920.52 908
8921.41 1007
8922.30 953
8923.19 966
8924.08 946
8924.97 988
8925.87 1039
8926.76 1049
8927.65 1009
8928.54 920
8929.43 891
8930.33 983
8931.22 965
8932.11 929
8933.00 902
8933.89 953
8934.79 951
8935.68 996
8936.57 948
8937.46 918
8938.36 941
8939.25 878
8940.14 949
8941.03 933
8941.93 918
8942.82 886
8943.71 1016
8944.60 921
8945.50 953
8946.39 954
8947.28 880
8948.18 917
8949.07 891
8949.96 858
8950.85 991
8951.75 995
8952.64 1007
8953.53 943
8954.43 874
8955.32 941
8956.21 974
8957.11 885
8958.00 855
8958.89 868
8959.79 879
8960.68 931
8961.57 934
8962.47 861
8963.36 928
8964.26 959
8965.15 921
8966.04 969
8966.94 940
8967.83 945
8968.73 936
8969.62 948
8970.51 971
8971.41 1012
8972.30 948
8973.20 969
8974.09 903
8974.98 876
8975.88 839
8976.77 818
8977.67 860
8978.56 899
8979.46 883
8980.35 898
8981.25 903
8982.14 881
8983.03 980
8983.93 931
8984.82 857
8985.72 841
8986.61 883
8987.51 829
8988.40 881
8989.30 898
8990.19 847
8991.09 829
8991.98 871
8992.88 849
8993.77 913
8994.67 991
8995.56 898
8996.46 865
8997.36 877
8998.25 877
8999.15 859
9000.04 882
9000.94 813
9001.83 888
9002.73 859
9003.62 874
9004.52 847
9005.42 853
9006.31 888
9007.21 829
9008.10 860
9009.00 842
9009.90 798
9010.79 876
9011.69 881
9012.58 926
9013.48 883
9014.38 893
9015.27 879
9016.17 924
9017.07 906
9017.96 898
9018.86 854
9019.76 835
9020.65 831
9021.55 860
9022.44 835
9023.34 867
9024.24 908
9025.14 903
9026.03 911
9026.93 825
9027.83 855
9028.72 897
9029.62 843
9030.52 821
9031.41 874
9032.31 872
9033.21 960
9034.11 920
9035.00 908
9035.90 836
9036.80 871
9037.69 925
9038.59 903
9039.49 881
9040.39 901
9041.28 873
9042.18 853
9043.08 849
9043.98 899
9044.88 935
9045.77 962
9046.67 989
9047.57 921
9048.47 879
9049.36 865
9050.26 906
9051.16 887
9052.06 874
9052.96 817
9053.86 822
9054.75 816
9055.65 850
9056.55 860
9057.45 870
9058.35 803
9059.25 904
9060.14 872
9061.04 857
9061.94 889
9062.84 845
9063.74 876
9064.64 869
9065.54 826
9066.44 791
9067.33 867
9068.23 877
9069.13 767
9070.03 787
9070.93 766
9071.83 772
9072.73 876
9073.63 926
9074.53 847
9075.43 892
9076.33 847
9077.22 798
9078.12 815
9079.02 840
9079.92 796
9080.82 792
9081.72 837
9082.62 813
9083.52 809
9084.42 804
9085.32 834
9086.22 815
9087.12 801
9088.02 824
9088.92 834
9089.82 855
9090.72 795
9091.62 898
9092.52 826
9093.42 834
9094.32 910
9095.22 852
9096.12 948
9097.02 901
9097.92 787
9098.82 779
9099.72 841
9100.62 835
9101.52 782
9102.43 801
9103.33 800
9104.23 840
9105.13 888
9106.03 911
9106.93 827
9107.83 811
9108.73 796
9109.63 858
9110.53 829
9111.43 794
9112.33 894
9113.24 940
9114.14 846
9115.04 846
9115.94 839
9116.84 885
9117.74 787
9118.64 828
9119.55 826
9120.45 821
9121.35 826
9122.25 888
9123.15 856
9124.05 773
9124.96 797
9125.86 812
9126.76 849
9127.66 835
9128.56 777
9129.46 762
9130.37 826
9131.27 830
9132.17 860
9133.07 786
9133.97 879
9134.88 774
9135.78 855
9136.68 858
9137.58 845
9138.49 861
9139.39 823
9140.29 875
9141.19 876
9142.10 852
9143.00 803
9143.90 848
9144.80 876
9145.71 840
9146.61 776
9147.51 824
9148.42 765
9149.32 815
9150.22 838
9151.12 772
9152.03 761
9152.93 822
9153.83 857
9154.74 873
9155.64 817
9156.54 861
9157.45 864
9158.35 871
9159.25 836
9160.16 811
9161.06 791
9161.96 788
9162.87 821
9163.77 837
9164.68 855
9165.58 870
9166.48 828
9167.39 761
9168.29 806
9169.19 838
9170.10 775
9171.00 750
9171.91 851
9172.81 793
9173.72 864
9174.62 861
9175.52 790
9176.43 762
9177.33 843
9178.24 867
9179.14 865
9180.05 788
9180.95 833
9181.85 789
9182.76 737
9183.66 778
9184.57 839
9185.47 846
9186.38 832
9187.28 838
9188.19 777
9189.09 761
9190.00 884
9190.90 860
9191.81 781
9192.71 859
9193.62 918
9194.52 897
9195.43 834
9196.33 916
9197.24 959
9198.14 852
9199.05 935
9199.96 961
9200.86 968
9201.77 943
9202.67 975
9203.58 977
9204.48 1014
9205.39 916
9206.29 934
9207.20 936
9208.11 829
9209.01 876
9209.92 871
9210.82 836
9211.73 846
9212.64 842
9213.54 810
9214.45 817
9215.35 792
9216.26 779
9217.17 849
9218.07 882
9218.98 859
9219.89 865
9220.79 864
9221.70 857
9222.61 887
9223.51 818
9224.42 791
9225.33 729
9226.23 746
9227.14 859
9228.05 743
9228.95 858
9229.86 862
9230.77 803
9231.67 864
9232.58 737
9233.49 773
9234.40 746
9235.30 878
9236.21 885
9237.12 774
9238.02 759
9238.93 770
9239.84 824
9240.75 758
9241.65 789
9242.56 785
9243.47 795
9244.38 863
9245.28 838
9246.19 883
9247.10 770
9248.01 794
9248.92 821
9249.82 756
9250.73 719
9251.64 746
9252.55 789
9253.46 797
9254.36 854
9255.27 812
9256.18 766
9257.09 780
9258.00 760
9258.90 728
9259.81 741
9260.72 758
9261.63 792
9262.54 755
9263.45 770
9264.36 808
9265.26 838
9266.17 831
9267.08 801
9267.99 807
9268.90 828
9269.81 821
9270.72 777
9271.63 854
9272.54 867
9273.44 822
9274.35 789
9275.26 835
9276.17 798
9277.08 808
9277.99 779
9278.90 678
9279.81 763
9280.72 765
9281.63 740
9282.54 803
9283.45 835
9284.36 825
9285.27 827
9286.18 803
9287.09 793
9288.00 772
9288.91 801
9289.82 827
9290.73 771
9291.64 805
9292.55 741
9293.46 749
9294.37 811
9295.28 761
9296.19 796
9297.10 817
9298.01 842
9298.92 853
9299.83 768
9300.74 766
9301.65 852
9302.56 842
9303.47 811
9304.38 824
9305.29 793
9306.20 749
9307.11 781
9308.02 821
9308.93 869
9309.84 822
9310.75 810
9311.67 786
9312.58 811
9313.49 832
9314.40 815
9315.31 796
9316.22 762
9317.13 801
9318.04 811
9318.95 794
9319.87 746
9320.78 743
9321.69 767
9322.60 805
9323.51 789
9324.42 855
9325.34 809
9326.25 764
9327.16 786
9328.07 798
9328.98 765
9329.89 780
9330.81 743
9331.72 814
9332.63 828
9333.54 748
9334.45 782
9335.37 800
9336.28 799
9337.19 812
9338.10 830
9339.01 775
9339.93 843
9340.84 864
9341.75 859
9342.66 822
9343.58 790
9344.49 834
9345.40 802
9346.31 808
9347.23 805
9348.14 858
9349.05 782
9349.97 887
9350.88 859
9351.79 811
9352.70 856
9353.62 875
9354.53 869
9355.44 878
9356.36 820
9357.27 845
9358.18 934
9359.10 882
9360.01 803
9360.92 806
9361.84 803
9362.75 828
9363.66 822
9364.58 772
9365.49 833
9366.40 778
9367.32 837
9368.23 790
9369.15 795
9370.06 822
9370.97 808
9371.89 790
9372.80 823
9373.71 791
9374.63 862
9375.54 915
9376.46 874
9377.37 889
9378.29 824
9379.20 855
9380.11 909
9381.03 845
9381.94 876
9382.86 825
9383.77 854
9384.69 853
9385.60 831
9386.51 901
9387.43 925
9388.34 957
9389.26 978
9390.17 983
9391.09 1031
9392.00 1051
9392.92 1091
9393.83 988
9394.75 999
9395.66 1039
9396.58 1127
9397.49 1107
9398.41 1038
9399.32 1041
9400.24 964
9401.15 948
9402.07 1001
9402.99 980
9403.90 975
9404.82 952
9405.73 948
9406.65 846
9407.56 870
9408.48 861
9409.39 830
9410.31 947
9411.23 879
9412.14 934
9413.06 859
9413.97 817
9414.89 870
9415.81 883
9416.72 826
9417.64 880
9418.55 919
9419.47 930
9420.39 950
9421.30 869
9422.22 882
9423.14 846
9424.05 829
9424.97 869
9425.89 950
9426.80 878
9427.72 879
9428.64 938
9429.55 926
9430.47 971
9431.39 925
9432.30 950
9433.22 991
9434.14 921
9435.05 1012
9435.97 953
9436.89 933
9437.80 959
9438.72 984
9439.64 975
9440.56 970
9441.47 1050
9442.39 1035
9443.31 1031
9444.23 1003
9445.14 987
9446.06 1035
9446.98 1019
9447.90 1000
9448.81 1085
9449.73 1084
9450.65 1153
9451.57 1208
9452.48 1239
9453.40 1407
9454.32 1414
9455.24 1432
9456.16 1378
9457.07 1347
9457.99 1256
9458.91 1242
9459.83 1171
9460.75 1111
9461.66 1109
9462.58 952
9463.50 944
9464.42 1015
9465.34 970
9466.26 932
9467.18 990
9468.09 1016
9469.01 1055
9469.93 999
9470.85 954
9471.77 993
9472.69 982
9473.61 1044
9474.53 986
9475.44 886
9476.36 943
9477.28 948
9478.20 1040
9479.12 1007
9480.04 975
9480.96 981
9481.88 1048
9482.80 1019
9483.72 990
9484.64 992
9485.56 988
9486.47 1003
9487.39 1054
9488.31 944
9489.23 925
9490.15 954
9491.07 1049
9491.99 1050
9492.91 991
9493.83 952
9494.75 969
9495.67 998
9496.59 947
9497.51 942
9498.43 986
9499.35 974
9500.27 973
9501.19 992
9502.11 931
9503.03 849
9503.95 938
9504.87 884
9505.79 890
9506.71 833
9507.64 930
9508.56 997
9509.48 923
9510.40 809
9511.32 890
9512.24 944
9513.16 927
9514.08 962
9515.00 1016
9515.92 1026
9516.84 992
9517.76 964
9518.68 982
9519.61 1007
9520.53 1023
9521.45 1009
9522.37 964
9523.29 985
9524.21 1024
9525.13 982
9526.05 1010
9526.98 1037
9527.90 1040
9528.82 1015
9529.74 1014
9530.66 1066
9531.58 1037
9532.51 1125
9533.43 1178
9534.35 1222
9535.27 1186
9536.19 1204
9537.11 1233
9538.04 1224
9538.96 1102
9539.88 1070
9540.80 1005
9541.73 993
9542.65 1039
9543.57 937
9544.49 979
9545.41 957
9546.34 960
9547.26 964
9548.18 998
9549.10 1021
9550.03 994
9550.95 985
9551.87 925
9552.79 919
9553.72 1016
9554.64 969
9555.56 970
9556.49 920
9557.41 870
9558.33 929
9559.25 1016
9560.18 1051
9561.10 995
9562.02 1044
9562.95 1065
9563.87 1074
9564.79 984
9565.72 936
9566.64 987
9567.56 916
9568.49 999
9569.41 979
9570.33 953
9571.26 980
9572.18 924
9573.11 912
9574.03 967
9574.95 952
9575.88 986
9576.80 1072
9577.72 1061
9578.65 1017
9579.57 1012
9580.50 989
9581.42 954
9582.34 938
9583.27 985
9584.19 946
9585.12 877
9586.04 930
9586.97 984
9587.89 991
9588.81 1040
9589.74 1049
9590.66 1088
9591.59 1086
9592.51 1078
9593.44 1037
9594.36 1025
9595.29 1010
9596.21 1095
9597.14 1062
9598.06 1043
9598.99 1014
9599.91 968
9600.84 997
9601.76 1014
9602.69 1119
9603.61 1147
9604.54 1128
9605.46 1109
9606.39 1157
9607.31 1155
9608.24 1207
9609.16 1198
9610.09 1132
9611.01 1302
9611.94 1242
9612.87 1150
9613.79 1114
9614.72 1187
9615.64 1220
9616.57 1236
9617.49 1262
9618.42 1251
9619.35 1232
9620.27 1211
9621.20 1299
9622.12 1339
9623.05 1349
9623.98 1343
9624.90 1422
9625.83 1407
9626.76 1396
9627.68 1435
9628.61 1456
9629.53 1528
9630.46 1532
9631.39 1499
9632.31 1692
9633.24 1783
9634.17 1760
9635.09 1893
9636.02 1969
9636.95 2019
9637.87 2123
9638.80 1988
9639.73 1970
9640.65 2011
9641.58 2192
9642.51 2097
9643.44 2096
9644.36 2136
9645.29 2021
9646.22 2244
9647.14 2443
9648.07 2606
9649.00 2768
9649.93 3131
9650.85 3281
9651.78 3299
9652.71 3367
9653.64 3183
9654.56 2985
9655.49 2682
9656.42 2398
9657.35 2202
9658.27 2049
9659.20 1737
9660.13 1692
9661.06 1680
9661.99 1640
9662.91 1635
9663.84 1514
9664.77 1503
9665.70 1504
9666.63 1513
9667.56 1542
9668.48 1589
9669.41 1528
9670.34 1566
9671.27 1493
9672.20 1476
9673.13 1485
9674.05 1403
9674.98 1455
9675.91 1486
9676.84 1563
9677.77 1498
9678.70 1538
9679.63 1610
9680.56 1550
9681.48 1460
9682.41 1633
9683.34 1602
9684.27 1531
9685.20 1556
9686.13 1576
9687.06 1642
9687.99 1721
9688.92 1647
9689.85 1677
9690.78 1645
9691.71 1702
9692.63 1703
9693.56 1804
9694.49 1715
9695.42 1787
9696.35 1762
9697.28 1610
9698.21 1676
9699.14 1732
9700.07 1705
9701.00 1743
9701.93 1756
9702.86 1681
9703.79 1586
9704.72 1690
9705.65 1669
9706.58 1510
9707.51 1437
9708.44 1439
9709.37 1420
9710.30 1352
9711.23 1396
9712.16 1393
9713.09 1309
9714.02 1370
9714.95 1326
9715.89 1304
9716.82 1409
9717.75 1445
9718.68 1448
9719.61 1430
9720.54 1349
9721.47 1352
9722.40 1385
9723.33 1270
9724.26 1275
9725.19 1198
9726.12 1272
9727.06 1204
9727.99 1215
9728.92 1218
9729.85 1227
9730.78 1332
9731.71 1249
9732.64 1241
9733.57 1248
9734.51 1168
9735.44 1266
9736.37 1306
9737.30 1183
9738.23 1170
9739.16 1229
9740.10 1240
9741.03 1206
9741.96 1201
9742.89 1171
9743.82 1231
9744.75 1224
9745.69 1182
9746.62 1140
9747.55 1195
9748.48 1177
9749.41 1140
9750.35 1208
9751.28 1198
9752.21 1162
9753.14 1207
9754.08 1169
9755.01 1170
9755.94 1190
9756.87 1176
9757.81 1080
9758.74 1142
9759.67 1066
9760.60 1161
9761.54 1195
9762.47 1152
9763.40 1166
9764.34 1175
9765.27 1170
9766.20 1165
9767.13 1192
9768.07 1214
9769.00 1208
9769.93 1209
9770.87 1157
9771.80 1198
9772.73 1218
9773.67 1177
9774.60 1162
9775.53 1232
9776.47 1191
9777.40 1265
9778.33 1176
9779.27 1182
9780.20 1197
9781.14 1153
9782.07 1204
9783.00 1281
9783.94 1245
9784.87 1293
9785.80 1395
9786.74 1324
9787.67 1293
9788.61 1242
9789.54 1281
9790.47 1195
9791.41 1160
9792.34 1172
9793.28 1076
9794.21 1118
9795.15 1188
9796.08 1126
9797.01 1185
9797.95 1293
9798.88 1270
9799.82 1227
9800.75 1223
9801.69 1216
9802.62 1196
9803.56 1216
9804.49 1207
9805.43 1102
9806.36 1072
9807.30 1041
9808.23 1052
9809.17 1042
9810.10 959
9811.04 1015
9811.97 963
9812.91 924
9813.84 984
9814.78 950
9815.71 1006
9816.65 1024
9817.58 982
9818.52 1042
9819.46 1051
9820.39 1011
9821.33 950
9822.26 987
9823.20 981
9824.13 978
9825.07 964
9826.00 947
9826.94 936
9827.88 945
9828.81 869
9829.75 902
9830.68 920
9831.62 1004
9832.56 957
9833.49 902
9834.43 943
9835.37 987
9836.30 1013
9837.24 1015
9838.17 1019
9839.11 1043
9840.05 1040
9840.98 996
9841.92 952
9842.86 977
9843.79 985
9844.73 1000
9845.67 1033
9846.60 977
9847.54 967
9848.48 1004
9849.42 970
9850.35 1015
9851.29 994
9852.23 925
9853.16 940
9854.10 1000
9855.04 942
9855.98 954
9856.91 985
9857.85 1012
9858.79 955
9859.72 1007
9860.66 1012
9861.60 1002
9862.54 1026
9863.47 903
9864.41 970
9865.35 1084
9866.29 1071
9867.23 1008
9868.16 976
9869.10 994
9870.04 952
9870.98 973
9871.92 1045
9872.85 951
9873.79 945
9874.73 1057
9875.67 1027
9876.61 989
9877.54 1038
9878.48 1048
9879.42 1024
9880.36 1051
9881.30 1036
9882.24 1062
9883.18 971
9884.11 961
9885.05 967
9885.99 1016
9886.93 1034
9887.87 941
9888.81 998
9889.75 1069
9890.69 981
9891.62 941
9892.56 990
9893.50 989
9894.44 956
9895.38 983
9896.32 959
9897.26 1016
9898.20 925
9899.14 952
9900.08 925
9901.02 974
9901.96 970
9902.90 1017
9903.83 960
9904.77 1047
9905.71 1009
9906.65 1025
9907.59 1049
9908.53 1034
9909.47 1117
9910.41 1052
9911.35 1057
9912.29 1065
9913.23 1095
9914.17 1164
9915.11 1141
9916.05 1124
9916.99 1003
9917.93 1055
9918.87 1111
9919.81 1086
9920.75 1123
9921.69 1160
9922.64 1217
9923.58 1244
9924.52 1451
9925.46 1652
9926.40 1959
9927.34 2153
9928.28 2484
9929.22 2505
9930.16 2533
9931.10 2411
9932.04 2233
9932.98 1963
9933.92 1696
9934.87 1486
9935.81 1277
9936.75 1255
9937.69 1148
9938.63 1131
9939.57 1082
9940.51 1058
9941.45 1076
9942.39 1069
9943.34 943
9944.28 969
9945.22 1044
9946.16 1023
9947.10 940
9948.04 946
9948.99 905
9949.93 926
9950.87 905
9951.81 913
9952.75 887
9953.69 907
9954.64 986
9955.58 858
9956.52 920
9957.46 925
9958.41 922
9959.35 865
9960.29 918
9961.23 880
9962.17 869
9963.12 885
9964.06 940
9965.00 967
9965.94 1028
9966.89 928
9967.83 872
9968.77 888
9969.71 900
9970.66 881
9971.60 837
9972.54 935
9973.49 903
9974.43 788
9975.37 870
9976.31 868
9977.26 851
9978.20 909
9979.14 837
9980.09 891
9981.03 804
9981.97 894
9982.92 849
9983.86 892
9984.80 835
9985.75 877
9986.69 869
9987.63 824
9988.58 770
9989.52 892
9990.46 869
9991.41 839
9992.35 852
9993.30 884
9994.24 917
9995.18 896
9996.13 881
9997.07 878
9998.02 874
9998.96 893
9999.90 906
10000.85 887
10001.79 903
10002.74 934
10003.68 921
10004.62 885
10005.57 911
10006.51 895
10007.46 897
10008.40 898
10009.35 904
10010.29 911
10011.24 899
10012.18 872
10013.13 953
10014.07 899
10015.01 949
10015.96 889
10016.90 919
10017.85 976
10018.79 853
10019.74 853
10020.68 930
10021.63 889
10022.58 872
10023.52 832
10024.47 840
10025.41 886
10026.36 823
10027.30 776
10028.25 811
10029.19 834
10030.14 784
10031.08 852
10032.03 773
10032.98 788
10033.92 782
10034.87 863
10035.81 795
10036.76 747
10037.70 795
10038.65 817
10039.60 848
10040.54 906
10041.49 803
10042.43 815
10043.38 764
10044.33 852
10045.27 742
10046.22 788
10047.17 791
10048.11 724
10049.06 758
10050.00 784
10050.95 756
10051.90 775
10052.84 784
10053.79 811
10054.74 888
10055.68 872
10056.63 836
10057.58 789
10058.52 785
10059.47 809
10060.42 747
10061.37 802
10062.31 775
10063.26 813
10064.21 805
10065.15 768
10066.10 722
10067.05 759
10068.00 739
10068.94 707
10069.89 790
10070.84 691
10071.79 729
10072.73 772
10073.68 837
10074.63 774
10075.58 829
10076.52 725
10077.47 731
10078.42 756
10079.37 707
10080.32 721
10081.26 786
10082.21 737
10083.16 683
10084.11 667
10085.06 718
10086.00 700
10086.95 786
10087.90 741
10088.85 702
10089.80 773
10090.75 816
10091.69 765
10092.64 744
10093.59 728
10094.54 827
10095.49 806
10096.44 789
10097.39 732
10098.33 749
10099.28 796
10100.23 763
10101.18 771
10102.13 700
10103.08 772
10104.03 747
10104.98 808
10105.93 724
10106.87 727
10107.82 701
10108.77 744
10109.72 759
10110.67 719
10111.62 689
10112.57 661
10113.52 708
10114.47 720
10115.42 689
10116.37 707
10117.32 635
10118.27 715
10119.22 724
10120.17 649
10121.12 696
10122.07 710
10123.02 671
10123.97 742
10124.92 775
10125.87 757
10126.82 695
10127.77 644
10128.72 658
10129.67 723
10130.62 685
10131.57 634
10132.52 727
10133.47 678
10134.42 690
10135.37 701
10136.32 669
10137.27 664
10138.22 665
10139.17 671
10140.12 756
10141.07 729
10142.02 699
10142.98 709
10143.93 707
10144.88 725
10145.83 684
10146.78 743
10147.73 742
10148.68 671
10149.63 697
10150.58 715
10151.54 677
10152.49 754
10153.44 723
10154.39 720
10155.34 744
10156.29 703
10157.24 685
10158.20 684
10159.15 718
10160.10 732
10161.05 706
10162.00 640
10162.95 784
10163.91 763
10164.86 728
10165.81 672
10166.76 693
10167.71 705
10168.67 720
10169.62 738
10170.57 771
10171.52 691
10172.47 756
10173.43 799
10174.38 688
10175.33 743
10176.28 698
10177.24 634
10178.19 699
10179.14 707
10180.09 725
10181.05 725
10182.00 741
10182.95 697
10183.90 687
10184.86 736
10185.81 754
10186.76 721
10187.72 667
10188.67 659
10189.62 717
10190.58 679
10191.53 679
10192.48 749
10193.43 629
10194.39 733
10195.34 790
10196.29 722
10197.25 733
10198.20 745
10199.16 724
10200.11 688
10201.06 728
10202.02 690
10202.97 766
10203.92 689
10204.88 745
10205.83 734
10206.78 717
10207.74 803
10208.69 794
10209.65 857
10210.60 804
10211.55 729
10212.51 778
10213.46 820
10214.42 744
10215.37 679
10216.33 726
10217.28 764
10218.23 753
10219.19 685
10220.14 676
10221.10 656
10222.05 675
10223.01 632
10223.96 716
10224.92 660
10225.87 698
10226.83 745
10227.78 690
10228.74 635
10229.69 671
10230.65 641
10231.60 626
10232.56 776
10233.51 733
10234.47 679
10235.42 778
10236.38 764
10237.33 719
10238.29 683
10239.24 682
10240.20 727
10241.15 696
10242.11 701
10243.06 658
10244.02 644
10244.98 656
10245.93 648
10246.89 686
10247.84 653
10248.80 634
10249.75 647
10250.71 627
10251.67 723
10252.62 731
10253.58 714
10254.53 743
10255.49 722
10256.45 736
10257.40 693
10258.36 686
10259.32 698
10260.27 710
10261.23 651
10262.18 695
10263.14 627
10264.10 652
10265.05 682
10266.01 679
10266.97 725
10267.92 668
10268.88 685
10269.84 708
10270.79 660
10271.75 662
10272.71 595
10273.67 680
10274.62 628
10275.58 621
10276.54 679
10277.49 664
10278.45 676
10279.41 675
10280.37 697
10281.32 648
10282.28 677
10283.24 697
10284.19 631
10285.15 680
10286.11 658
10287.07 703
10288.03 633
10288.98 644
10289.94 659
10290.90 613
10291.86 633
10292.81 672
10293.77 658
10294.73 653
10295.69 650
10296.65 693
10297.60 718
10298.56 666
10299.52 605
10300.48 650
10301.44 687
10302.40 652
10303.35 642
10304.31 576
10305.27 667
10306.23 668
10307.19 609
10308.15 661
10309.10 600
10310.06 582
10311.02 604
10311.98 654
10312.94 627
10313.90 684
10314.86 685
10315.82 695
10316.78 663
10317.73 640
10318.69 639
10319.65 619
10320.61 599
10321.57 618
10322.53 600
10323.49 684
10324.45 622
10325.41 695
10326.37 658
10327.33 630
10328.29 591
10329.25 631
10330.21 596
10331.17 651
10332.13 592
10333.09 668
10334.04 667
10335.00 647
10335.96 660
10336.92 661
10337.88 684
10338.84 699
10339.80 654
10340.76 634
10341.72 626
10342.68 642
10343.65 589
10344.61 590
10345.57 646
10346.53 636
10347.49 685
10348.45 651
10349.41 644
10350.37 657
10351.33 673
10352.29 672
10353.25 691
10354.21 653
10355.17 678
10356.13 630
10357.09 635
10358.05 656
10359.02 672
10359.98 694
10360.94 636
10361.90 606
10362.86 610
10363.82 609
10364.78 688
10365.74 678
10366.70 613
10367.67 651
10368.63 634
10369.59 637
10370.55 641
10371.51 688
10372.47 635
10373.43 651
10374.40 650
10375.36 669
10376.32 648
10377.28 647
10378.24 641
10379.21 668
10380.17 674
10381.13 670
10382.09 669
10383.05 711
10384.02 671
10384.98 662
10385.94 718
10386.90 604
10387.86 606
10388.83 675
10389.79 674
10390.75 709
10391.71 635
10392.68 709
10393.64 686
10394.60 671
10395.56 650
10396.53 650
10397.49 703
10398.45 661
10399.42 676
10400.38 691
10401.34 718
10402.30 765
10403.27 705
10404.23 764
10405.19 747
10406.16 689
10407.12 693
10408.08 746
10409.05 744
10410.01 660
10410.97 723
10411.94 726
10412.90 764
10413.86 835
10414.83 846
10415.79 869
10416.75 916
10417.72 1017
10418.68 1083
10419.65 1110
10420.61 1172
10421.57 1186
10422.54 1126
10423.50 1022
10424.46 1035
10425.43 935
10426.39 958
10427.36 872
10428.32 840
10429.29 756
10430.25 741
10431.21 743
10432.18 724
10433.14 671
10434.11 668
10435.07 695
10436.04 667
10437.00 667
10437.97 646
10438.93 649
10439.90 686
10440.86 646
10441.82 685
10442.79 666
10443.75 647
10444.72 729
10445.68 682
10446.65 684
10447.61 707
10448.58 623
10449.54 647
10450.51 670
10451.48 650
10452.44 653
10453.41 674
10454.37 620
10455.34 643
10456.30 650
10457.27 613
10458.23 662
10459.20 647
10460.16 663
10461.13 672
10462.10 661
10463.06 629
10464.03 658
10464.99 588
10465.96 566
10466.93 602
10467.89 668
10468.86 618
10469.82 640
10470.79 672
10471.76 625
10472.72 596
10473.69 648
10474.65 666
10475.62 634
10476.59 648
10477.55 562
10478.52 596
10479.49 586
10480.45 586
10481.42 616
10482.39 663
10483.35 579
10484.32 578
10485.29 629
10486.25 700
10487.22 697
10488.19 706
10489.15 657
10490.12 622
10491.09 649
10492.06 607
10493.02 669
10493.99 679
10494.96 716
10495.92 677
10496.89 607
10497.86 639
10498.83 653
10499.79 696
10500.76 719
10501.73 681
10502.70 660
10503.66 710
10504.63 639
10505.60 672
10506.57 710
10507.54 686
10508.50 685
10509.47 702
10510.44 694
10511.41 600
10512.38 585
10513.34 576
10514.31 606
10515.28 620
10516.25 645
10517.22 669
10518.19 606
10519.15 649
10520.12 627
10521.09 607
10522.06 647
10523.03 605
10524.00 574
10524.96 567
10525.93 626
10526.90 600
10527.87 692
10528.84 668
10529.81 676
10530.78 623
10531.75 648
10532.72 571
10533.68 612
10534.65 608
10535.62 603
10536.59 617
10537.56 641
10538.53 659
10539.50 585
10540.47 570
10541.44 596
10542.41 625
10543.38 661
10544.35 619
10545.32 602
10546.29 581
10547.26 606
10548.23 695
10549.20 662
10550.17 641
10551.13 636
10552.10 649
10553.07 619
10554.04 579
10555.01 581
10555.98 591
10556.96 586
10557.93 613
10558.90 638
10559.87 591
10560.84 614
10561.81 698
10562.78 699
10563.75 688
10564.72 682
10565.69 665
10566.66 645
10567.63 601
10568.60 614
10569.57 579
10570.54 596
10571.51 603
10572.48 596
10573.45 587
10574.42 577
10575.40 552
10576.37 608
10577.34 584
10578.31 569
10579.28 593
10580.25 596
10581.22 632
10582.19 625
10583.17 582
10584.14 612
10585.11 620
10586.08 605
10587.05 605
10588.02 628
10588.99 607
10589.97 541
10590.94 602
10591.91 548
10592.88 606
10593.85 660
10594.82 628
10595.80 662
10596.77 589
10597.74 610
10598.71 629
10599.68 599
10600.66 601
10601.63 575
10602.60 540
10603.57 579
10604.55 597
10605.52 550
10606.49 516
10607.46 539
10608.44 585
10609.41 601
10610.38 577
10611.35 576
10612.33 584
10613.30 576
10614.27 578
10615.24 602
10616.22 664
10617.19 640
10618.16 583
10619.14 636
10620.11 659
10621.08 550
10622.05 585
10623.03 682
10624.00 656
10624.97 588
10625.95 542
10626.92 657
10627.89 637
10628.87 610
10629.84 642
10630.81 593
10631.79 587
10632.76 599
10633.74 557
10634.71 599
10635.68 599
10636.66 559
10637.63 662
10638.60 695
10639.58 646
10640.55 606
10641.53 557
10642.50 641
10643.47 624
10644.45 625
10645.42 648
10646.40 612
10647.37 665
10648.35 593
10649.32 562
10650.29 569
10651.27 618
10652.24 532
10653.22 604
10654.19 614
10655.17 576
10656.14 627
10657.12 558
10658.09 557
10659.07 587
10660.04 639
10661.02 607
10661.99 646
10662.97 582
10663.94 599
10664.92 551
10665.89 563
10666.87 588
10667.84 563
10668.82 607
10669.79 603
10670.77 590
10671.74 568
10672.72 612
10673.69 568
10674.67 567
10675.65 520
10676.62 562
10677.60 604
10678.57 590
10679.55 542
10680.52 507
10681.50 615
10682.48 574
10683.45 538
10684.43 530
10685.40 503
10686.38 496
10687.36 524
10688.33 559
10689.31 595
10690.28 569
10691.26 530
10692.24 554
10693.21 548
10694.19 512
10695.17 542
10696.14 557
10697.12 564
10698.10 573
10699.07 566
10700.05 536
10701.03 535
10702.00 567
10702.98 588
10703.96 551
10704.93 568
10705.91 521
10706.89 529
10707.86 548
10708.84 516
10709.82 560
10710.80 553
10711.77 511
10712.75 550
10713.73 580
10714.70 555
10715.68 563
10716.66 527
10717.64 514
10718.61 509
10719.59 521
10720.57 531
10721.55 511
10722.53 486
10723.50 545
10724.48 531
10725.46 589
10726.44 595
10727.41 581
10728.39 502
10729.37 505
10730.35 540
10731.33 544
10732.31 548
10733.28 559
10734.26 532
10735.24 564
10736.22 556
10737.20 516
10738.17 499
10739.15 508
10740.13 524
10741.11 584
10742.09 649
10743.07 514
10744.05 521
10745.03 539
10746.00 537
10746.98 560
10747.96 548
10748.94 486
10749.92 509
10750.90 539
10751.88 506
10752.86 492
10753.84 532
10754.82 563
10755.79 557
10756.77 517
10757.75 500
10758.73 527
10759.71 571
10760.69 548
10761.67 510
10762.65 565
10763.63 560
10764.61 592
10765.59 546
10766.57 518
10767.55 498
10768.53 540
10769.51 486
10770.49 532
10771.47 501
10772.45 501
10773.43 533
10774.41 553
10775.39 572
10776.37 577
10777.35 546
10778.33 555
10779.31 598
10780.29 571
10781.27 488
10782.25 564
10783.23 579
10784.21 548
10785.19 526
10786.17 553
10787.15 527
10788.13 506
10789.12 539
10790.10 500
10791.08 539
10792.06 527
10793.04 538
10794.02 520
10795.00 600
10795.98 570
10796.96 583
10797.94 553
10798.93 509
10799.91 505
10800.89 507
10801.87 543
10802.85 518
10803.83 498
10804.81 548
10805.80 499
10806.78 472
10807.76 501
10808.74 555
10809.72 557
10810.70 527
10811.69 498
10812.67 516
10813.65 500
10814.63 518
10815.61 565
10816.59 524
10817.58 527
10818.56 565
10819.54 562
10820.52 528
10821.51 568
10822.49 595
10823.47 599
10824.45 510
10825.43 546
10826.42 527
10827.40 489
10828.38 508
10829.37 468
10830.35 493
10831.33 497
10832.31 537
10833.30 543
10834.28 579
10835.26 550
10836.24 545
10837.23 528
10838.21 554
10839.19 540
10840.18 612
10841.16 574
10842.14 551
10843.13 536
10844.11 524
10845.09 589
10846.08 572
10847.06 565
10848.04 580
10849.03 533
10850.01 504
10850.99 573
10851.98 571
10852.96 521
10853.94 565
10854.93 525
10855.91 499
10856.90 555
10857.88 584
10858.86 582
10859.85 507
10860.83 558
10861.82 592
10862.80 539
10863.78 547
10864.77 550
10865.75 518
10866.74 559
10867.72 556
10868.71 547
10869.69 533
10870.67 510
10871.66 495
10872.64 534
10873.63 562
10874.61 569
10875.60 549
10876.58 557
10877.57 624
10878.55 589
10879.54 560
10880.52 537
10881.51 577
10882.49 563
10883.48 550
10884.46 569
10885.45 545
10886.43 604
10887.42 601
10888.40 561
10889.39 645
10890.37 581
10891.36 660
10892.34 655
10893.33 660
10894.32 592
10895.30 569
10896.29 574
10897.27 613
10898.26 561
10899.24 565
10900.23 553
10901.22 549
10902.20 537
10903.19 532
10904.17 579
10905.16 560
10906.15 592
10907.13 617
10908.12 623
10909.10 618
10910.09 609
10911.08 586
10912.06 611
10913.05 578
10914.04 645
10915.02 579
10916.01 576
10917.00 589
10917.98 598
10918.97 557
10919.96 550
10920.94 655
10921.93 652
10922.92 589
10923.90 627
10924.89 561
10925.88 606
10926.86 643
10927.85 617
10928.84 603
10929.82 581
10930.81 605
10931.80 608
10932.79 564
10933.77 647
10934.76 593
10935.75 599
10936.74 602
10937.72 636
10938.71 642
10939.70 628
10940.69 656
10941.67 636
10942.66 671
10943.65 656
10944.64 614
10945.63 627
10946.61 699
10947.60 599
10948.59 579
10949.58 604
10950.57 648
10951.55 632
10952.54 639
10953.53 700
10954.52 663
10955.51 635
10956.49 670
10957.48 723
10958.47 647
10959.46 692
10960.45 729
10961.44 687
10962.43 699
10963.41 692
10964.40 606
10965.39 662
10966.38 662
10967.37 666
10968.36 674
10969.35 630
10970.34 616
10971.33 597
10972.31 597
10973.30 693
10974.29 657
10975.28 618
10976.27 668
10977.26 682
10978.25 621
10979.24 655
10980.23 665
10981.22 731
10982.21 717
10983.20 667
10984.19 659
10985.18 673
10986.17 657
10987.16 685
10988.15 676
10989.14 721
10990.13 708
10991.12 677
10992.11 685
10993.10 665
10994.09 651
10995.08 695
10996.07 781
10997.06 777
10998.05 792
10999.04 764
11000.03 823
11001.02 847
11002.01 873
11003.00 858
11003.99 731
11004.98 784
11005.97 804
11006.96 773
11007.95 720
11008.94 686
11009.93 672
11010.92 709
11011.91 709
11012.91 644
11013.90 647
11014.89 631
11015.88 616
11016.87 607
11017.86 618
11018.85 614
11019.84 643
11020.83 609
11021.83 600
11022.82 639
11023.81 595
11024.80 617
11025.79 597
11026.78 607
11027.77 564
11028.77 584
11029.76 628
11030.75 620
11031.74 612
11032.73 592
11033.72 613
11034.72 601
11035.71 629
11036.70 569
11037.69 551
11038.68 547
11039.68 559
11040.67 599
11041.66 583
11042.65 627
11043.65 620
11044.64 589
11045.63 600
11046.62 634
11047.62 609
11048.61 642
11049.60 630
11050.59 607
11051.59 607
11052.58 544
11053.57 550
11054.56 619
11055.56 580
11056.55 559
11057.54 552
11058.54 544
11059.53 526
11060.52 589
11061.51 553
11062.51 537
11063.50 563
11064.49 561
11065.49 536
11066.48 566
11067.47 599
11068.47 576
11069.46 573
11070.45 569
11071.45 543
11072.44 509
11073.44 605
11074.43 577
11075.42 555
11076.42 520
11077.41 544
11078.40 576
11079.40 559
11080.39 552
11081.39 541
11082.38 585
11083.37 654
11084.37 545
11085.36 615
11086.36 599
11087.35 606
11088.35 581
11089.34 557
11090.33 536
11091.33 539
11092.32 549
11093.32 523
11094.31 521
11095.31 544
11096.30 535
11097.30 605
11098.29 575
11099.29 549
11100.28 521
11101.28 577
11102.27 502
11103.27 592
11104.26 618
11105.26 585
11106.25 596
11107.25 608
11108.24 562
11109.24 490
11110.23 573
11111.23 607
11112.22 547
11113.22 567
11114.21 600
11115.21 569
11116.20 546
11117.20 522
11118.20 514
11119.19 599
11120.19 567
11121.18 489
11122.18 555
11123.17 576
11124.17 571
11125.17 560
11126.16 571
11127.16 591
11128.15 541
11129.15 589
11130.15 591
11131.14 612
11132.14 573
11133.14 519
11134.13 548
11135.13 608
11136.13 562
11137.12 592
11138.12 517
11139.11 561
11140.11 602
11141.11 610
11142.10 570
11143.10 587
11144.10 576
11145.10 605
11146.09 576
11147.09 591
11148.09 621
11149.08 593
11150.08 596
11151.08 610
11152.07 599
11153.07 587
11154.07 598
11155.07 592
11156.06 471
11157.06 520
11158.06 603
11159.06 583
11160.05 546
11161.05 524
11162.05 491
11163.05 567
11164.04 537
11165.04 555
11166.04 511
11167.04 537
11168.04 587
11169.03 547
11170.03 520
11171.03 521
11172.03 526
11173.03 524
11174.02 569
11175.02 512
11176.02 547
11177.02 560
11178.02 560
11179.02 548
11180.01 481
11181.01 508
11182.01 556
11183.01 584
11184.01 544
11185.01 524
11186.00 549
11187.00 576
11188.00 539
11189.00 543
11190.00 541
11191.00 567
11192.00 549
11193.00 542
11194.00 535
11195.00 542
11195.99 591
11196.99 574
11197.99 517
11198.99 521
11199.99 503
11200.99 561
11201.99 573
11202.99 517
11203.99 531
11204.99 501
11205.99 525
11206.99 467
11207.99 544
11208.99 556
11209.99 542
11210.99 508
11211.99 549
11212.99 559
11213.99 530
11214.99 568
11215.99 538
11216.99 525
11217.99 560
11218.99 542
11219.99 509
11220.99 528
11221.99 528
11222.99 499
11223.99 536
11224.99 551
11225.99 597
11226.99 557
11227.99 550
11228.99 525
11229.99 514
11230.99 535
11231.99 528
11232.99 531
11233.99 559
11235.00 529
11236.00 534
11237.00 535
11238.00 543
11239.00 528
11240.00 492
11241.00 533
11242.00 549
11243.00 541
11244.01 539
11245.01 558
11246.01 563
11247.01 575
11248.01 549
11249.01 560
11250.01 565
11251.02 526
11252.02 504
11253.02 556
11254.02 566
11255.02 538
11256.02 565
11257.03 583
11258.03 565
11259.03 558
11260.03 533
11261.03 501
11262.04 532
11263.04 520
11264.04 558
11265.04 550
11266.05 596
11267.05 575
11268.05 648
11269.05 577
11270.05 542
11271.06 616
11272.06 555
11273.06 556
11274.07 591
11275.07 578
11276.07 574
11277.07 597
11278.08 591
11279.08 629
11280.08 578
11281.08 623
11282.09 664
11283.09 671
11284.09 683
11285.10 611
11286.10 562
11287.10 524
11288.11 534
11289.11 587
11290.11 545
11291.12 569
11292.12 524
11293.12 510
11294.13 518
11295.13 534
11296.13 554
11297.14 527
11298.14 535
11299.15 598
11300.15 607
11301.15 552
11302.16 532
11303.16 575
11304.16 545
11305.17 483
11306.17 568
11307.18 549
11308.18 586
11309.19 530
11310.19 524
11311.19 568
11312.20 558
11313.20 592
11314.21 573
11315.21 638
11316.22 662
11317.22 592
11318.23 560
11319.23 570
11320.23 590
11321.24 548
11322.24 573
11323.25 572
11324.25 548
11325.26 562
11326.26 568
11327.27 527
11328.27 514
11329.28 550
11330.28 517
11331.29 533
11332.29 555
11333.30 525
11334.30 510
11335.31 491
11336.32 494
11337.32 510
11338.33 513
11339.33 587
11340.34 537
11341.34 503
11342.35 474
11343.35 509
11344.36 539
11345.37 482
11346.37 468
11347.38 479
11348.38 539
11349.39 571
11350.40 525
11351.40 526
11352.41 509
11353.41 503
11354.42 512
11355.43 519
11356.43 502
11357.44 532
11358.45 514
11359.45 545
11360.46 557
11361.46 505
11362.47 602
11363.48 546
11364.48 588
11365.49 597
11366.50 555
11367.51 549
11368.51 535
11369.52 512
11370.53 533
11371.53 547
11372.54 518
11373.55 511
11374.55 510
11375.56 511
11376.57 532
11377.58 512
11378.58 515
11379.59 521
11380.60 560
11381.60 537
11382.61 489
11383.62 463
11384.63 491
11385.63 571
11386.64 557
11387.65 513
11388.66 496
11389.67 530
11390.67 565
11391.68 580
11392.69 565
11393.70 517
11394.71 568
11395.71 542
11396.72 586
11397.73 527
11398.74 499
11399.75 493
11400.75 539
11401.76 553
11402.77 512
11403.78 581
11404.79 547
11405.80 503
11406.80 525
11407.81 460
11408.82 505
11409.83 514
11410.84 467
11411.85 526
11412.86 563
11413.87 539
11414.87 515
11415.88 533
11416.89 535
11417.90 507
11418.91 550
11419.92 548
11420.93 549
11421.94 567
11422.95 576
11423.96 552
11424.97 547
11425.98 533
11426.98 588
11427.99 530
11429.00 546
11430.01 587
11431.02 559
11432.03 538
11433.04 514
11434.05 496
11435.06 514
11436.07 605
11437.08 531
11438.09 521
11439.10 518
11440.11 595
11441.12 571
11442.13 542
11443.14 568
11444.15 596
11445.16 585
11446.17 589
11447.18 534
11448.19 507
11449.20 570
11450.21 586
11451.22 561
11452.23 546
11453.25 558
11454.26 536
11455.27 552
11456.28 549
11457.29 566
11458.30 583
11459.31 587
11460.32 616
11461.33 550
11462.34 547
11463.35 541
11464.36 549
11465.38 529
11466.39 568
11467.40 567
11468.41 622
11469.42 566
11470.43 599
11471.44 560
11472.46 533
11473.47 574
11474.48 597
11475.49 578
11476.50 533
11477.51 567
11478.52 585
11479.54 577
11480.55 594
11481.56 570
11482.57 598
11483.58 573
11484.60 586
11485.61 525
11486.62 583
11487.63 541
11488.64 587
11489.66 590
11490.67 572
11491.68 619
11492.69 629
11493.71 622
11494.72 552
11495.73 591
11496.74 606
11497.76 556
11498.77 548
11499.78 592
11500.79 556
11501.81 587
11502.82 641
11503.83 580
11504.84 620
11505.86 599
11506.87 695
11507.88 603
11508.90 612
11509.91 605
11510.92 596
11511.94 594
11512.95 575
11513.96 638
11514.98 635
11515.99 590
11517.00 604
11518.02 587
11519.03 566
11520.04 595
11521.06 665
11522.07 616
11523.08 595
11524.10 615
11525.11 595
11526.13 640
11527.14 669
11528.15 689
11529.17 751
11530.18 618
11531.20 653
11532.21 634
11533.22 614
11534.24 653
11535.25 595
11536.27 603
11537.28 632
11538.29 622
11539.31 609
11540.32 633
11541.34 666
11542.35 616
11543.37 622
11544.38 647
11545.40 675
11546.41 647
11547.43 650
11548.44 629
11549.46 674
11550.47 627
11551.49 583
11552.50 643
11553.52 744
11554.53 730
11555.55 696
11556.56 698
11557.58 717
11558.59 734
11559.61 692
11560.62 773
11561.64 733
11562.65 729
11563.67 727
11564.68 732
11565.70 786
11566.71 737
11567.73 740
11568.75 769
11569.76 718
11570.78 769
11571.79 804
11572.81 737
11573.83 760
11574.84 754
11575.86 763
11576.87 731
11577.89 810
11578.91 825
11579.92 830
11580.94 831
11581.95 837
11582.97 936
11583.99 879
11585.00 904
11586.02 909
11587.04 909
11588.05 968
11589.07 966
11590.09 960
11591.10 1026
11592.12 996
11593.14 1044
11594.15 1005
11595.17 970
11596.19 990
11597.20 994
11598.22 1015
11599.24 1126
11600.25 1268
11601.27 1284
11602.29 1351
11603.31 1446
11604.32 1515
11605.34 1622
11606.36 1556
11607.38 1529
11608.39 1524
11609.41 1447
11610.43 1427
11611.45 1254
11612.46 1260
11613.48 1172
11614.50 1173
11615.52 1170
11616.53 1180
11617.55 1152
11618.57 1182
11619.59 1242
11620.61 1147
11621.62 1196
11622.64 1179
11623.66 1197
11624.68 1271
11625.70 1139
11626.71 1147
11627.73 1274
11628.75 1345
11629.77 1469
11630.79 1480
11631.81 1677
11632.82 1809
11633.84 2028
11634.86 2164
11635.88 2079
11636.90 2073
11637.92 1974
11638.94 1978
11639.96 1810
11640.97 1592
11641.99 1451
11643.01 1312
11644.03 1136
11645.05 1127
11646.07 1133
11647.09 1039
11648.11 999
11649.13 878
11650.15 961
11651.17 944
11652.18 898
11653.20 869
11654.22 942
11655.24 929
11656.26 877
11657.28 890
11658.30 851
11659.32 755
11660.34 838
11661.36 800
11662.38 888
11663.40 885
11664.42 779
11665.44 788
11666.46 870
11667.48 793
11668.50 754
11669.52 809
11670.54 871
11671.56 826
11672.58 804
11673.60 819
11674.62 790
11675.64 737
11676.66 749
11677.68 791
11678.70 742
11679.72 740
11680.74 753
11681.77 797
11682.79 692
11683.81 756
11684.83 822
11685.85 779
11686.87 771
11687.89 748
11688.91 737
11689.93 789
11690.95 744
11691.97 745
11693.00 752
11694.02 752
11695.04 721
11696.06 703
11697.08 700
11698.10 751
11699.12 720
11700.14 778
11701.17 754
11702.19 682
11703.21 746
11704.23 764
11705.25 768
11706.27 687
11707.30 791
11708.32 747
11709.34 762
11710.36 798
11711.38 779
11712.41 796
11713.43 794
11714.45 825
11715.47 784
11716.49 768
11717.52 780
11718.54 796
11719.56 778
11720.58 756
11721.61 771
11722.63 805
11723.65 756
11724.67 715
11725.70 814
11726.72 738
11727.74 736
11728.76 761
11729.79 721
11730.81 701
11731.83 723
11732.86 674
11733.88 660
11734.90 706
11735.92 748
11736.95 753
11737.97 667
11738.99 627
11740.02 666
11741.04 748
11742.06 748
11743.09 630
11744.11 628
11745.13 689
11746.16 701
11747.18 649
11748.20 665
11749.23 656
11750.25 700
11751.27 757
11752.30 688
11753.32 608
11754.35 679
11755.37 634
11756.39 674
11757.42 655
11758.44 620
11759.47 660
11760.49 639
11761.51 632
11762.54 590
11763.56 589
11764.59 628
11765.61 643
11766.64 617
11767.66 602
11768.68 630
11769.71 596
11770.73 624
11771.76 665
11772.78 624
11773.81 606
11774.83 657
11775.86 605
11776.88 567
11777.91 626
11778.93 629
11779.96 628
11780.98 603
11782.01 612
11783.03 611
11784.06 586
11785.08 560
11786.11 545
11787.13 625
11788.16 564
11789.18 524
11790.21 586
11791.23 585
11792.26 571
11793.28 564
11794.31 610
11795.34 574
11796.36 527
11797.39 531
11798.41 564
11799.44 600
11800.46 600
11801.49 594
11802.52 580
11803.54 575
11804.57 625
11805.59 540
11806.62 557
11807.65 565
11808.67 512
11809.70 530
11810.73 558
11811.75 529
11812.78 495
11813.80 544
11814.83 579
11815.86 535
11816.88 525
11817.91 541
11818.94 522
11819.96 543
11820.99 521
11822.02 546
11823.04 548
11824.07 579
11825.10 590
11826.13 549
11827.15 544
11828.18 583
11829.21 600
11830.23 552
11831.26 537
11832.29 581
11833.32 562
11834.34 495
11835.37 546
11836.40 530
11837.42 573
11838.45 552
11839.48 543
11840.51 532
11841.54 527
11842.56 484
11843.59 464
11844.62 485
11845.65 499
11846.67 546
11847.70 493
11848.73 486
11849.76 555
11850.79 559
11851.81 500
11852.84 478
11853.87 490
11854.90 476
11855.93 506
11856.95 590
11857.98 489
11859.01 482
11860.04 578
11861.07 568
11862.10 480
11863.13 473
11864.15 446
11865.18 511
11866.21 552
11867.24 502
11868.27 472
11869.30 556
11870.33 539
11871.36 538
11872.38 474
11873.41 438
11874.44 507
11875.47 526
11876.50 483
11877.53 509
11878.56 531
11879.59 536
11880.62 525
11881.65 504
11882.68 528
11883.71 474
11884.74 511
11885.77 517
11886.80 471
11887.82 532
11888.85 569
11889.88 494
11890.91 531
11891.94 495
11892.97 450
11894.00 507
11895.03 528
11896.06 530
11897.09 483
11898.12 469
11899.15 478
11900.18 511
11901.21 548
11902.24 536
11903.27 503
11904.31 522
11905.34 552
11906.37 555
11907.40 542
11908.43 527
11909.46 497
11910.49 545
11911.52 497
11912.55 477
11913.58 509
11914.61 485
11915.64 449
11916.67 503
11917.70 551
11918.73 486
11919.77 483
11920.80 505
11921.83 507
11922.86 492
11923.89 511
11924.92 504
11925.95 523
11926.98 495
11928.02 489
11929.05 508
11930.08 541
11931.11 581
11932.14 546
11933.17 510
11934.21 549
11935.24 542
11936.27 564
11937.30 500
11938.33 535
11939.36 542
11940.40 555
11941.43 544
11942.46 537
11943.49 558
11944.52 542
11945.56 481
11946.59 498
11947.62 538
11948.65 515
11949.69 470
11950.72 494
11951.75 490
11952.78 482
11953.82 519
11954.85 456
11955.88 481
11956.91 482
11957.95 433
11958.98 501
11960.01 463
11961.04 492
11962.08 518
11963.11 469
11964.14 447
11965.18 523
11966.21 472
11967.24 477
11968.27 460
11969.31 438
11970.34 470
11971.37 450
11972.41 463
11973.44 503
11974.47 480
11975.51 532
11976.54 470
11977.58 520
11978.61 519
11979.64 445
11980.68 482
11981.71 473
11982.74 421
11983.78 477
11984.81 509
11985.85 504
11986.88 548
11987.91 454
11988.95 476
11989.98 462
11991.02 433
11992.05 476
11993.08 468
11994.12 440
11995.15 460
11996.19 456
11997.22 442
11998.26 450
11999.29 425
12000.32 424
12001.36 490
12002.39 498
12003.43 449
12004.46 442
12005.50 463
12006.53 472
12007.57 467
12008.60 513
12009.64 529
12010.67 464
12011.71 511
12012.74 489
12013.78 554
12014.81 522
12015.85 535
12016.88 488
12017.92 468
12018.95 476
12019.99 540
12021.02 503
12022.06 421
12023.10 449
12024.13 436
12025.17 514
12026.20 430
12027.24 465
12028.27 486
12029.31 538
12030.34 478
12031.38 444
12032.42 548
12033.45 516
12034.49 537
12035.52 523
12036.56 502
12037.60 468
12038.63 519
12039.67 527
12040.71 489
12041.74 504
12042.78 533
12043.81 540
12044.85 476
12045.89 476
12046.92 478
12047.96 443
12049.00 469
12050.03 466
12051.07 494
12052.11 468
12053.14 482
12054.18 529
12055.22 520
12056.25 554
12057.29 512
12058.33 462
12059.37 479
12060.40 480
12061.44 492
12062.48 539
12063.51 481
12064.55 527
12065.59 468
12066.63 500
12067.66 492
12068.70 483
12069.74 478
12070.78 500
12071.81 511
12072.85 495
12073.89 474
12074.93 520
12075.97 469
12077.00 462
12078.04 487
12079.08 429
12080.12 482
12081.15 515
12082.19 496
12083.23 489
12084.27 500
12085.31 483
12086.35 494
12087.38 515
12088.42 529
12089.46 522
12090.50 503
12091.54 565
12092.58 475
12093.61 461
12094.65 528
12095.69 548
12096.73 541
12097.77 517
12098.81 508
12099.85 497
12100.89 485
12101.92 473
12102.96 483
12104.00 493
12105.04 556
12106.08 519
12107.12 531
12108.16 537
12109.20 564
12110.24 492
12111.28 502
12112.32 505
12113.36 478
12114.39 430
12115.43 437
12116.47 489
12117.51 460
12118.55 491
12119.59 473
12120.63 462
12121.67 471
12122.71 461
12123.75 439
12124.79 463
12125.83 479
12126.87 453
12127.91 427
12128.95 487
12129.99 523
12131.03 474
12132.07 452
12133.11 485
12134.15 531
12135.19 482
12136.23 448
12137.27 457
12138.31 478
12139.35 480
12140.40 513
12141.44 470
12142.48 413
12143.52 447
12144.56 454
12145.60 469
12146.64 480
12147.68 497
12148.72 449
12149.76 433
12150.80 481
12151.84 474
12152.89 404
12153.93 488
12154.97 426
12156.01 408
12157.05 460
12158.09 437
12159.13 401
12160.17 476
12161.22 476
12162.26 462
12163.30 435
12164.34 468
12165.38 464
12166.42 506
12167.47 451
12168.51 431
12169.55 434
12170.59 446
12171.63 453
12172.67 446
12173.72 412
12174.76 405
12175.80 445
12176.84 438
12177.89 473
12178.93 475
12179.97 497
12181.01 475
12182.05 511
12183.10 570
12184.14 566
12185.18 475
12186.22 459
12187.27 460
12188.31 476
12189.35 500
12190.39 441
12191.44 460
12192.48 510
12193.52 520
12194.57 432
12195.61 481
12196.65 450
12197.69 472
12198.74 471
12199.78 492
12200.82 463
12201.87 439
12202.91 428
12203.95 513
12205.00 499
12206.04 481
12207.08 430
12208.13 458
12209.17 473
12210.21 436
12211.26 460
12212.30 482
12213.35 452
12214.39 453
12215.43 458
12216.48 477
12217.52 467
12218.56 491
12219.61 487
12220.65 462
12221.70 462
12222.74 441
12223.78 448
12224.83 452
12225.87 439
12226.92 408
12227.96 459
12229.01 467
12230.05 457
12231.10 472
12232.14 503
12233.18 495
12234.23 460
12235.27 472
12236.32 443
12237.36 476
12238.41 476
12239.45 485
12240.50 484
12241.54 509
12242.59 475
12243.63 479
12244.68 504
12245.72 504
12246.77 476
12247.81 445
12248.86 497
12249.90 491
12250.95 482
12251.99 469
12253.04 471
12254.08 466
12255.13 462
12256.18 549
12257.22 507
12258.27 432
12259.31 480
12260.36 488
12261.40 460
12262.45 432
12263.50 428
12264.54 403
12265.59 457
12266.63 520
12267.68 437
12268.73 432
12269.77 425
12270.82 430
12271.86 449
12272.91 465
12273.96 475
12275.00 467
12276.05 493
12277.10 490
12278.14 466
12279.19 458
12280.23 441
12281.28 492
12282.33 475
12283.37 457
12284.42 428
12285.47 414
12286.52 430
12287.56 461
12288.61 486
12289.66 439
12290.70 461
12291.75 416
12292.80 460
12293.84 443
12294.89 409
12295.94 407
12296.99 398
12298.03 415
12299.08 452
12300.13 430
12301.18 420
12302.22 391
12303.27 416
12304.32 430
12305.37 435
12306.41 425
12307.46 413
12308.51 475
12309.56 440
12310.60 413
12311.65 405
12312.70 374
12313.75 438
12314.80 483
12315.84 427
12316.89 438
12317.94 389
12318.99 402
12320.04 446
12321.09 396
12322.13 422
12323.18 428
12324.23 467
12325.28 472
12326.33 423
12327.38 448
12328.42 469
12329.47 458
12330.52 454
12331.57 433
12332.62 400
12333.67 392
12334.72 411
12335.77 427
12336.82 405
12337.86 366
12338.91 429
12339.96 457
12341.01 451
12342.06 411
12343.11 436
12344.16 415
12345.21 465
12346.26 440
12347.31 445
12348.36 411
12349.41 411
12350.46 436
12351.51 416
12352.56 451
12353.60 460
12354.65 416
12355.70 443
12356.75 439
12357.80 441
12358.85 461
12359.90 466
12360.95 494
12362.00 413
12363.05 438
12364.10 503
12365.15 452
12366.20 393
12367.25 420
12368.31 456
12369.36 439
12370.41 476
12371.46 409
12372.51 428
12373.56 473
12374.61 427
12375.66 484
12376.71 452
12377.76 470
12378.81 458
12379.86 413
12380.91 434
12381.96 480
12383.01 429
12384.07 430
12385.12 448
12386.17 508
12387.22 420
12388.27 421
12389.32 431
12390.37 446
12391.42 449
12392.47 425
12393.53 482
12394.58 464
12395.63 420
12396.68 422
12397.73 419
12398.78 415
12399.84 429
12400.89 430
12401.94 439
12402.99 488
12404.04 444
12405.09 423
12406.15 441
12407.20 462
12408.25 414
12409.30 396
12410.35 436
12411.41 450
12412.46 431
12413.51 423
12414.56 469
12415.62 441
12416.67 416
12417.72 447
12418.77 490
12419.83 426
12420.88 406
12421.93 379
12422.98 426
12424.04 455
12425.09 476
12426.14 500
12427.19 454
12428.25 460
12429.30 440
12430.35 422
12431.41 438
12432.46 427
12433.51 458
12434.57 452
12435.62 493
12436.67 426
12437.72 432
12438.78 457
12439.83 461
12440.88 452
12441.94 428
12442.99 445
12444.05 463
12445.10 481
12446.15 468
12447.21 428
12448.26 491
12449.31 462
12450.37 427
12451.42 448
12452.48 442
12453.53 450
12454.58 436
12455.64 435
12456.69 457
12457.75 438
12458.80 470
12459.85 429
12460.91 447
12461.96 436
12463.02 469
12464.07 474
12465.13 505
12466.18 511
12467.23 471
12468.29 436
12469.34 437
12470.40 448
12471.45 471
12472.51 486
12473.56 477
12474.62 498
12475.67 533
12476.73 503
12477.78 494
12478.84 545
12479.89 548
12480.95 592
12482.00 505
12483.06 535
12484.11 525
12485.17 553
12486.22 575
12487.28 583
12488.33 609
12489.39 562
12490.45 618
12491.50 661
12492.56 687
12493.61 676
12494.67 740
12495.72 758
12496.78 813
12497.84 798
12498.89 820
12499.95 837
12501.00 802
12502.06 711
12503.11 717
12504.17 676
12505.23 620
12506.28 573
12507.34 613
12508.40 546
12509.45 529
12510.51 541
12511.56 508
12512.62 489
12513.68 494
12514.73 521
12515.79 568
12516.85 530
12517.90 489
12518.96 437
12520.02 505
12521.07 520
12522.13 448
12523.19 488
12524.24 469
12525.30 470
12526.36 504
12527.42 514
12528.47 493
12529.53 474
12530.59 469
12531.64 477
12532.70 454
12533.76 487
12534.82 543
12535.87 535
12536.93 491
12537.99 528
12539.05 496
12540.10 450
12541.16 467
12542.22 486
12543.28 485
12544.34 506
12545.39 499
12546.45 533
12547.51 545
12548.57 481
12549.62 492
12550.68 499
12551.74 501
12552.80 497
12553.86 484
12554.92 523
12555.97 537
12557.03 488
12558.09 537
12559.15 578
12560.21 560
12561.27 529
12562.32 558
12563.38 514
12564.44 489
12565.50 501
12566.56 528
12567.62 528
12568.68 496
12569.74 566
12570.79 559
12571.85 572
12572.91 620
12573.97 636
12575.03 643
12576.09 669
12577.15 665
12578.21 681
12579.27 722
12580.33 734
12581.39 655
12582.45 663
12583.50 627
12584.56 624
12585.62 594
12586.68 562
12587.74 511
12588.80 545
12589.86 543
12590.92 604
12591.98 544
12593.04 512
12594.10 452
12595.16 510
12596.22 525
12597.28 533
12598.34 529
12599.40 537
12600.46 466
12601.52 485
12602.58 467
12603.64 465
12604.70 520
12605.76 551
12606.82 530
12607.88 474
12608.94 492
12610.01 524
12611.07 445
12612.13 483
12613.19 440
12614.25 465
12615.31 481
12616.37 482
12617.43 535
12618.49 500
12619.55 471
12620.61 477
12621.67 488
12622.74 462
12623.80 485
12624.86 463
12625.92 480
12626.98 468
12628.04 451
12629.10 437
12630.16 430
12631.23 405
12632.29 416
12633.35 465
12634.41 430
12635.47 407
12636.53 454
12637.60 458
12638.66 464
12639.72 437
12640.78 451
12641.84 451
12642.90 473
12643.97 461
12645.03 478
12646.09 465
12647.15 484
12648.22 482
12649.28 485
12650.34 505
12651.40 509
12652.46 505
12653.53 465
12654.59 497
12655.65 517
12656.71 516
12657.78 508
12658.84 524
12659.90 496
12660.96 477
12662.03 512
12663.09 531
12664.15 489
12665.22 495
12666.28 480
12667.34 479
12668.41 484
12669.47 504
12670.53 512
12671.59 451
12672.66 462
12673.72 424
12674.78 460
12675.85 450
12676.91 486
12677.97 409
12679.04 442
12680.10 462
12681.16 428
12682.23 417
12683.29 455
12684.36 475
12685.42 501
12686.48 435
12687.55 426
12688.61 445
12689.67 450
12690.74 472
12691.80 440
12692.87 512
12693.93 504
12695.00 466
12696.06 397
12697.12 469
12698.19 443
12699.25 417
12700.32 442
12701.38 468
12702.45 428
12703.51 454
12704.57 447
12705.64 439
12706.70 444
12707.77 442
12708.83 384
12709.90 422
12710.96 437
12712.03 445
12713.09 418
12714.16 424
12715.22 432
12716.29 429
12717.35 459
12718.42 446
12719.48 401
12720.55 419
12721.61 424
12722.68 415
12723.74 416
12724.81 419
12725.87 401
12726.94 414
12728.01 424
12729.07 430
12730.14 422
12731.20 404
12732.27 391
12733.33 405
12734.40 419
12735.47 427
12736.53 429
12737.60 424
12738.66 395
12739.73 420
12740.80 399
12741.86 421
12742.93 418
12743.99 416
12745.06 412
12746.13 447
12747.19 462
12748.26 439
12749.33 442
12750.39 455
12751.46 413
12752.53 406
12753.59 444
12754.66 407
12755.73 373
12756.79 404
12757.86 400
12758.93 385
12759.99 397
12761.06 384
12762.13 432
12763.19 423
12764.26 432
12765.33 418
12766.39 447
12767.46 411
12768.53 379
12769.60 373
12770.66 382
12771.73 421
12772.80 433
12773.87 374
12774.93 413
12776.00 429
12777.07 406
12778.14 387
12779.20 378
12780.27 409
12781.34 436
12782.41 383
12783.47 403
12784.54 419
12785.61 416
12786.68 439
12787.75 369
12788.81 349
12789.88 394
12790.95 419
12792.02 396
12793.09 381
12794.16 387
12795.22 443
12796.29 428
12797.36 438
12798.43 389
12799.50 342
12800.57 371
12801.64 406
12802.70 374
12803.77 412
12804.84 338
12805.91 384
12806.98 336
12808.05 362
12809.12 408
12810.19 434
12811.25 398
12812.32 348
12813.39 364
12814.46 361
12815.53 387
12816.60 395
12817.67 356
12818.74 388
12819.81 399
12820.88 412
12821.95 383
12823.02 404
12824.09 398
12825.16 404
12826.23 378
12827.30 380
12828.36 336
12829.43 360
12830.50 353
12831.57 340
12832.64 371
12833.71 387
12834.78 404
12835.85 360
12836.92 346
12837.99 378
12839.06 392
12840.13 359
12841.21 382
12842.28 402
12843.35 353
12844.42 362
12845.49 321
12846.56 346
12847.63 376
12848.70 396
12849.77 341
12850.84 357
12851.91 391
12852.98 370
12854.05 362
12855.12 388
12856.19 355
12857.26 375
12858.34 369
12859.41 375
12860.48 392
12861.55 392
12862.62 382
12863.69 361
12864.76 388
12865.83 396
12866.91 390
12867.98 344
12869.05 351
12870.12 389
12871.19 392
12872.26 423
12873.33 442
12874.41 422
12875.48 361
12876.55 392
12877.62 347
12878.69 369
12879.76 402
12880.84 369
12881.91 385
12882.98 346
12884.05 399
12885.12 416
12886.20 363
12887.27 370
12888.34 385
12889.41 365
12890.49 351
12891.56 366
12892.63 367
12893.70 390
12894.78 383
12895.85 372
12896.92 398
12897.99 389
12899.07 336
12900.14 350
12901.21 330
12902.28 312
12903.36 347
12904.43 351
12905.50 363
12906.58 335
12907.65 328
12908.72 360
12909.80 337
12910.87 344
12911.94 373
12913.02 345
12914.09 392
12915.16 376
12916.24 349
12917.31 325
12918.38 361
12919.46 352
12920.53 345
12921.60 378
12922.68 370
12923.75 383
12924.82 378
12925.90 352
12926.97 355
12928.05 365
12929.12 424
12930.19 392
12931.27 342
12932.34 360
12933.42 367
12934.49 352
12935.56 363
12936.64 354
12937.71 425
12938.79 371
12939.86 342
12940.94 332
12942.01 352
12943.08 347
12944.16 386
12945.23 361
12946.31 381
12947.38 375
12948.46 346
12949.53 363
12950.61 341
12951.68 365
12952.76 392
12953.83 393
12954.91 370
12955.98 364
12957.06 347
12958.13 368
12959.21 374
12960.28 357
12961.36 421
12962.43 392
12963.51 362
12964.58 420
12965.66 347
12966.74 345
12967.81 368
12968.89 353
12969.96 390
12971.04 404
12972.11 342
12973.19 358
12974.27 397
12975.34 376
12976.42 366
12977.49 343
12978.57 374
12979.65 382
12980.72 371
12981.80 393
12982.87 381
12983.95 337
12985.03 387
12986.10 410
12987.18 361
12988.26 368
12989.33 362
12990.41 338
12991.48 335
12992.56 334
12993.64 390
12994.71 393
12995.79 324
12996.87 335
12997.94 353
12999.02 390
13000.10 388
13001.18 342
13002.25 374
13003.33 404
13004.41 422
13005.48 366
13006.56 377
13007.64 403
13008.72 425
13009.79 386
13010.87 383
13011.95 354
13013.02 390
13014.10 375
13015.18 379
13016.26 388
13017.33 410
13018.41 377
13019.49 378
13020.57 372
13021.65 434
13022.72 366
13023.80 427
13024.88 379
13025.96 383
13027.04 348
13028.11 393
13029.19 386
13030.27 337
13031.35 324
13032.43 395
13033.50 380
13034.58 357
13035.66 303
13036.74 358
13037.82 366
13038.90 358
13039.98 427
13041.05 389
13042.13 368
13043.21 396
13044.29 363
13045.37 388
13046.45 412
13047.53 400
13048.61 385
13049.68 360
13050.76 365
13051.84 385
13052.92 412
13054.00 425
13055.08 375
13056.16 410
13057.24 409
13058.32 379
13059.40 381
13060.48 396
13061.56 411
13062.64 384
13063.71 374
13064.79 352
13065.87 359
13066.95 344
13068.03 390
13069.11 363
13070.19 353
13071.27 349
13072.35 394
13073.43 388
13074.51 393
13075.59 368
13076.67 372
13077.75 400
13078.83 392
13079.91 386
13080.99 365
13082.07 396
13083.15 334
13084.23 375
13085.31 361
13086.40 353
13087.48 414
13088.56 408
13089.64 370
13090.72 355
13091.80 335
13092.88 393
13093.96 414
13095.04 351
13096.12 317
13097.20 379
13098.28 376
13099.36 337
13100.45 361
13101.53 354
13102.61 323
13103.69 370
13104.77 391
13105.85 365
13106.93 362
13108.01 351
13109.10 342
13110.18 412
13111.26 418
13112.34 391
13113.42 358
13114.50 357
13115.58 360
13116.67 360
13117.75 386
13118.83 350
13119.91 306
13120.99 387
13122.08 433
13123.16 373
13124.24 325
13125.32 332
13126.40 376
13127.49 339
13128.57 370
13129.65 337
13130.73 364
13131.82 346
13132.90 365
13133.98 369
13135.06 413
13136.15 376
13137.23 364
13138.31 382
13139.39 394
13140.48 345
13141.56 336
13142.64 360
13143.72 314
13144.81 339
13145.89 357
13146.97 379
13148.06 389
13149.14 372
13150.22 350
13151.31 338
13152.39 354
13153.47 368
13154.56 367
13155.64 387
13156.72 339
13157.81 345
13158.89 382
13159.97 371
13161.06 341
13162.14 367
13163.22 344
13164.31 344
13165.39 360
13166.47 366
13167.56 357
13168.64 337
13169.73 385
13170.81 382
13171.89 389
13172.98 373
13174.06 386
13175.15 366
13176.23 370
13177.31 374
13178.40 393
13179.48 386
13180.57 362
13181.65 391
13182.74 363
13183.82 380
13184.91 395
13185.99 391
13187.07 402
13188.16 358
13189.24 380
13190.33 391
13191.41 390
13192.50 340
13193.58 324
13194.67 351
13195.75 351
13196.84 356
13197.92 344
13199.01 342
13200.09 370
13201.18 411
13202.26 371
13203.35 363
13204.44 393
13205.52 377
13206.61 343
13207.69 382
13208.78 366
13209.86 347
13210.95 397
13212.03 353
13213.12 390
13214.21 380
13215.29 355
13216.38 359
13217.46 385
13218.55 376
13219.63 379
13220.72 380
13221.81 420
13222.89 343
13223.98 305
13225.07 372
13226.15 399
13227.24 341
13228.32 363
13229.41 358
13230.50 345
13231.58 343
13232.67 330
13233.76 351
13234.84 355
13235.93 366
13237.02 342
13238.10 335
13239.19 352
13240.28 387
13241.36 341
13242.45 319
13243.54 360
13244.62 322
13245.71 332
13246.80 372
13247.89 402
13248.97 402
13250.06 370
13251.15 321
13252.23 310
13253.32 356
13254.41 351
13255.50 378
13256.58 383
13257.67 337
13258.76 350
13259.85 371
13260.94 318
13262.02 335
13263.11 366
13264.20 362
13265.29 333
13266.37 333
13267.46 336
13268.55 335
13269.64 379
13270.73 384
13271.81 394
13272.90 328
13273.99 391
13275.08 360
13276.17 337
13277.26 389
13278.34 350
13279.43 333
13280.52 349
13281.61 358
13282.70 333
13283.79 365
13284.88 377
13285.96 371
13287.05 363
13288.14 365
13289.23 342
13290.32 349
13291.41 365
13292.50 337
13293.59 355
13294.68 350
13295.76 337
13296.85 309
13297.94 338
13299.03 339
13300.12 314
13301.21 339
13302.30 365
13303.39 343
13304.48 320
13305.57 324
13306.66 321
13307.75 372
13308.84 359
13309.93 293
13311.02 356
13312.11 365
13313.20 373
13314.29 343
13315.38 347
13316.47 336
13317.56 370
13318.65 383
13319.74 356
13320.83 334
13321.92 386
13323.01 349
13324.10 357
13325.19 353
13326.28 365
13327.37 313
13328.46 305
13329.55 330
13330.64 356
13331.73 332
13332.82 359
13333.91 375
13335.00 329
13336.09 327
13337.18 336
13338.27 334
13339.37 332
13340.46 325
13341.55 330
13342.64 310
13343.73 390
13344.82 361
13345.91 403
13347.00 389
13348.09 350
13349.19 368
13350.28 371
13351.37 350
13352.46 319
13353.55 376
13354.64 397
13355.73 402
13356.83 333
13357.92 355
13359.01 351
13360.10 364
13361.19 298
13362.28 339
13363.38 349
13364.47 364
13365.56 364
13366.65 305
13367.74 329
13368.84 383
13369.93 413
13371.02 370
13372.11 354
13373.21 333
13374.30 367
13375.39 396
13376.48 349
13377.58 315
13378.67 355
13379.76 395
13380.85 376
13381.95 320
13383.04 319
13384.13 364
13385.22 390
13386.32 377
13387.41 369
13388.50 331
13389.60 298
13390.69 363
13391.78 339
13392.87 310
13393.97 351
13395.06 321
13396.15 327
13397.25 375
13398.34 348
13399.43 376
13400.53 400
13401.62 351
13402.71 362
13403.81 335
13404.90 318
13406.00 318
13407.09 331
13408.18 380
13409.28 324
13410.37 343
13411.46 326
13412.56 327
13413.65 331
13414.75 370
13415.84 375
13416.93 373
13418.03 361
13419.12 329
13420.22 314
13421.31 326
13422.41 313
13423.50 354
13424.59 354
13425.69 353
13426.78 349
13427.88 379
13428.97 351
13430.07 383
13431.16 373
13432.26 336
13433.35 350
13434.45 359
13435.54 354
13436.64 368
13437.73 354
13438.82 340
13439.92 343
13441.02 364
13442.11 392
13443.21 362
13444.30 322
13445.40 362
13446.49 365
13447.59 352
13448.68 393
13449.78 329
13450.87 351
13451.97 324
13453.06 354
13454.16 365
13455.25 337
13456.35 358
13457.45 332
13458.54 361
13459.64 322
13460.73 360
13461.83 300
13462.93 352
13464.02 361
13465.12 316
13466.21 324
13467.31 355
13468.41 429
13469.50 403
13470.60 374
13471.70 354
13472.79 343
13473.89 383
13474.98 379
13476.08 337
13477.18 347
13478.27 357
13479.37 357
13480.47 333
13481.56 341
13482.66 362
13483.76 375
13484.85 340
13485.95 368
13487.05 412
13488.15 409
13489.24 407
13490.34 399
13491.44 407
13492.53 339
13493.63 356
13494.73 357
13495.83 357
13496.92 347
13498.02 373
13499.12 345
13500.22 363
13501.31 360
13502.41 381
13503.51 390
13504.61 355
13505.70 336
13506.80 377
13507.90 359
13509.00 368
13510.09 348
13511.19 364
13512.29 348
13513.39 377
13514.49 353
13515.58 392
13516.68 380
13517.78 380
13518.88 341
13519.98 318
13521.08 328
13522.17 360
13523.27 318
13524.37 346
13525.47 354
13526.57 350
13527.67 327
13528.77 350
13529.86 373
13530.96 354
13532.06 334
13533.16 411
13534.26 334
13535.36 333
13536.46 344
13537.56 306
13538.66 347
13539.75 365
13540.85 370
13541.95 338
13543.05 360
13544.15 342
13545.25 343
13546.35 359
13547.45 374
13548.55 339
13549.65 339
13550.75 351
13551.85 341
13552.95 340
13554.05 350
13555.15 341
13556.25 333
13557.35 340
13558.45 392
13559.55 362
13560.65 297
13561.75 314
13562.85 362
13563.95 350
13565.05 360
13566.15 323
13567.25 309
13568.35 345
13569.45 376
13570.55 315
13571.65 301
13572.75 330
13573.85 328
13574.95 331
13576.05 359
13577.15 298
13578.25 363
13579.35 353
13580.45 355
13581.55 363
13582.65 338
13583.75 332
13584.86 327
13585.96 344
13587.06 351
13588.16 333
13589.26 356
13590.36 363
13591.46 339
13592.56 377
13593.66 382
13594.77 326
13595.87 321
13596.97 337
13598.07 393
13599.17 320
13600.27 327
13601.37 406
13602.48 354
13603.58 325
13604.68 373
13605.78 359
13606.88 332
13607.99 332
13609.09 344
13610.19 364
13611.29 353
13612.39 356
13613.50 325
13614.60 326
13615.70 346
13616.80 346
13617.90 339
13619.01 340
13620.11 378
13621.21 360
13622.31 327
13623.42 343
13624.52 327
13625.62 325
13626.72 327
13627.83 316
13628.93 346
13630.03 331
13631.13 357
13632.24 400
13633.34 334
13634.44 372
13635.55 337
13636.65 350
13637.75 321
13638.86 310
13639.96 326
13641.06 371
13642.17 369
13643.27 329
13644.37 332
13645.48 330
13646.58 323
13647.68 353
13648.79 358
13649.89 303
13650.99 288
13652.10 328
13653.20 327
13654.30 349
13655.41 380
13656.51 329
13657.62 308
13658.72 285
13659.82 315
13660.93 340
13662.03 318
13663.14 323
13664.24 333
13665.34 334
13666.45 337
13667.55 341
13668.66 353
13669.76 354
13670.87 332
13671.97 353
13673.07 350
13674.18 373
13675.28 394
13676.39 348
13677.49 345
13678.60 358
13679.70 361
13680.81 377
13681.91 348
13683.02 367
13684.12 332
13685.23 347
13686.33 342
13687.44 340
13688.54 366
13689.65 336
13690.75 357
13691.86 312
13692.96 323
13694.07 327
13695.17 390
13696.28 364
13697.39 330
13698.49 306
13699.60 330
13700.70 336
13701.81 292
13702.91 416
13704.02 377
13705.13 360
13706.23 400
13707.34 341
13708.44 364
13709.55 356
13710.65 397
13711.76 372
13712.87 367
13713.97 346
13715.08 378
13716.19 383
13717.29 395
13718.40 351
13719.50 346
13720.61 387
13721.72 381
13722.82 355
13723.93 359
13725.04 354
13726.14 388
13727.25 366
13728.36 401
13729.46 353
13730.57 324
13731.68 394
13732.78 382
13733.89 348
13735.00 369
13736.11 335
13737.21 336
13738.32 392
13739.43 424
13740.53 376
13741.64 374
13742.75 378
13743.86 354
13744.96 362
13746.07 348
13747.18 353
13748.29 365
13749.39 335
13750.50 350
13751.61 335
13752.72 328
13753.82 378
13754.93 405
13756.04 378
13757.15 386
13758.26 413
13759.36 362
13760.47 364
13761.58 380
13762.69 389
13763.80 377
13764.91 415
13766.01 432
13767.12 404
13768.23 435
13769.34 399
13770.45 372
13771.56 430
13772.66 409
13773.77 452
13774.88 437
13775.99 410
13777.10 413
13778.21 355
13779.32 415
13780.42 418
13781.53 416
13782.64 387
13783.75 390
13784.86 391
13785.97 382
13787.08 367
13788.19 382
13789.30 420
13790.41 369
13791.52 398
13792.63 326
13793.73 369
13794.84 337
13795.95 331
13797.06 328
13798.17 332
13799.28 366
13800.39 378
13801.50 359
13802.61 359
13803.72 319
13804.83 319
13805.94 312
13807.05 337
13808.16 358
13809.27 354
13810.38 364
13811.49 362
13812.60 354
13813.71 363
13814.82 380
13815.93 346
13817.04 318
13818.15 331
13819.26 351
13820.37 365
13821.48 347
13822.59 344
13823.71 335
13824.82 335
13825.93 387
13827.04 357
13828.15 339
13829.26 325
13830.37 349
13831.48 335
13832.59 353
13833.70 359
13834.81 391
13835.92 375
13837.04 368
13838.15 374
13839.26 336
13840.37 329
13841.48 343
13842.59 323
13843.70 361
13844.81 365
13845.93 420
13847.04 414
13848.15 374
13849.26 332
13850.37 371
13851.48 351
13852.60 324
13853.71 322
13854.82 362
13855.93 368
13857.04 411
13858.16 397
13859.27 330
13860.38 353
13861.49 358
13862.60 368
13863.72 366
13864.83 387
13865.94 369
13867.05 348
13868.17 387
13869.28 348
13870.39 339
13871.50 318
13872.62 332
13873.73 334
13874.84 353
13875.95 284
13877.07 324
13878.18 315
13879.29 343
13880.40 335
13881.52 358
13882.63 346
13883.74 377
13884.86 358
13885.97 364
13887.08 381
13888.20 352
13889.31 407
13890.42 357
13891.54 318
13892.65 313
13893.76 317
13894.88 351
13895.99 338
13897.10 337
13898.22 390
13899.33 341
13900.44 385
13901.56 360
13902.67 343
13903.79 330
13904.90 322
13906.01 326
13907.13 328
13908.24 351
13909.36 347
13910.47 369
13911.58 344
13912.70 344
13913.81 317
13914.93 358
13916.04 339
13917.16 351
13918.27 332
13919.38 351
13920.50 342
13921.61 393
13922.73 341
13923.84 325
13924.96 361
13926.07 363
13927.19 332
13928.30 302
13929.42 322
13930.53 296
13931.65 354
13932.76 302
13933.88 287
13934.99 338
13936.11 312
13937.22 335
13938.34 361
13939.45 329
13940.57 316
13941.68 334
13942.80 299
13943.91 299
13945.03 303
13946.14 337
13947.26 333
13948.38 296
13949.49 286
13950.61 300
13951.72 345
13952.84 348
13953.95 338
13955.07 332
13956.19 351
13957.30 376
13958.42 353
13959.53 353
13960.65 361
13961.77 296
13962.88 328
13964.00 324
13965.11 388
13966.23 358
13967.35 387
13968.46 349
13969.58 310
13970.70 318
13971.81 304
13972.93 346
13974.05 327
13975.16 279
13976.28 281
13977.40 321
13978.51 344
13979.63 310
13980.75 293
13981.86 298
13982.98 284
13984.10 320
13985.22 302
13986.33 319
13987.45 336
13988.57 375
13989.68 340
13990.80 312
13991.92 299
13993.04 314
13994.15 348
13995.27 291
13996.39 290
13997.51 291
13998.62 295
13999.74 283
14000.86 309
14001.98 276
14003.10 266
14004.21 275
14005.33 331
14006.45 329
14007.57 294
14008.68 286
14009.80 299
14010.92 317
14012.04 322
14013.16 317
14014.28 325
14015.39 337
14016.51 324
14017.63 312
14018.75 329
14019.87 341
14020.99 329
14022.10 341
14023.22 290
14024.34 297
14025.46 331
14026.58 294
14027.70 269
14028.82 284
14029.94 298
14031.05 303
14032.17 332
14033.29 303
14034.41 317
14035.53 315
14036.65 332
14037.77 328
14038.89 333
14040.01 336
14041.13 324
14042.25 314
14043.37 297
14044.49 272
14045.60 307
14046.72 327
14047.84 310
14048.96 314
14050.08 308
14051.20 307
14052.32 308
14053.44 348
14054.56 358
14055.68 323
14056.80 320
14057.92 339
14059.04 309
14060.16 332
14061.28 341
14062.40 322
14063.52 336
14064.64 361
14065.76 334
14066.88 339
14068.00 338
14069.12 328
14070.25 343
14071.37 357
14072.49 335
14073.61 352
14074.73 329
14075.85 310
14076.97 294
14078.09 344
14079.21 396
14080.33 360
14081.45 361
14082.57 351
14083.69 341
14084.82 303
14085.94 351
14087.06 367
14088.18 357
14089.30 336
14090.42 382
14091.54 353
14092.66 346
14093.79 361
14094.91 346
14096.03 381
14097.15 360
14098.27 323
14099.39 395
14100.52 422
14101.64 382
14102.76 319
14103.88 353
14105.00 357
14106.12 368
14107.25 356
14108.37 353
14109.49 347
14110.61 361
14111.74 384
14112.86 335
14113.98 345
14115.10 372
14116.22 353
14117.35 382
14118.47 394
14119.59 356
14120.71 296
14121.84 330
14122.96 344
14124.08 323
14125.20 305
14126.33 328
14127.45 336
14128.57 344
14129.70 368
14130.82 312
14131.94 335
14133.06 338
14134.19 331
14135.31 298
14136.43 321
14137.56 342
14138.68 322
14139.80 318
14140.93 344
14142.05 313
14143.17 333
14144.30 348
14145.42 324
14146.54 330
14147.67 320
14148.79 324
14149.91 339
14151.04 329
14152.16 298
14153.29 354
14154.41 366
14155.53 349
14156.66 336
14157.78 331
14158.91 300
14160.03 354
14161.15 303
14162.28 315
14163.40 358
14164.53 342
14165.65 385
14166.78 336
14167.90 354
14169.02 329
14170.15 305
14171.27 305
14172.40 321
14173.52 334
14174.65 349
14175.77 346
14176.90 334
14178.02 332
14179.15 294
14180.27 324
14181.40 320
14182.52 281
14183.65 318
14184.77 341
14185.90 316
14187.02 323
14188.15 319
14189.27 295
14190.40 300
14191.52 316
14192.65 311
14193.77 329
14194.90 360
14196.02 314
14197.15 307
14198.27 318
14199.40 284
14200.53 337
14201.65 342
14202.78 287
14203.90 305
14205.03 304
14206.16 272
14207.28 326
14208.41 295
14209.53 296
14210.66 330
14211.79 332
14212.91 320
14214.04 252
14215.16 298
14216.29 265
14217.42 265
14218.54 325
14219.67 310
14220.80 258
14221.92 279
14223.05 310
14224.18 321
14225.30 326
14226.43 317
14227.56 313
14228.68 286
14229.81 333
14230.94 313
14232.06 338
14233.19 347
14234.32 313
14235.44 343
14236.57 355
14237.70 340
14238.83 303
14239.95 314
14241.08 303
14242.21 279
14243.34 283
14244.46 287
14245.59 336
14246.72 309
14247.85 298
14248.97 301
14250.10 287
14251.23 282
14252.36 317
14253.48 306
14254.61 284
14255.74 312
14256.87 350
14258.00 370
14259.12 311
14260.25 316
14261.38 315
14262.51 330
14263.64 296
14264.76 288
14265.89 304
14267.02 315
14268.15 293
14269.28 337
14270.41 315
14271.53 301
14272.66 344
14273.79 317
14274.92 296
14276.05 314
14277.18 332
14278.31 323
14279.44 308
14280.56 308
14281.69 316
14282.82 310
14283.95 326
14285.08 292
14286.21 275
14287.34 333
14288.47 338
14289.60 315
14290.73 299
14291.86 319
14292.98 286
14294.11 306
14295.24 284
14296.37 309
14297.50 321
14298.63 320
14299.76 348
14300.89 362
14302.02 330
14303.15 326
14304.28 345
14305.41 344
14306.54 328
14307.67 296
14308.80 290
14309.93 321
14311.06 317
14312.19 297
14313.32 297
14314.45 351
14315.58 307
14316.71 318
14317.84 260
14318.97 284
14320.10 293
14321.23 289
14322.36 312
14323.49 287
14324.62 294
14325.76 299
14326.89 321
14328.02 281
14329.15 259
14330.28 287
14331.41 294
14332.54 332
14333.67 258
14334.80 270
14335.93 277
14337.06 302
14338.20 282
14339.33 288
14340.46 283
14341.59 278
14342.72 279
14343.85 291
14344.98 296
14346.12 311
14347.25 320
14348.38 312
14349.51 289
14350.64 282
14351.77 322
14352.90 325
14354.04 310
14355.17 311
14356.30 299
14357.43 319
14358.56 299
14359.70 278
14360.83 251
14361.96 309
14363.09 315
14364.22 291
14365.36 301
14366.49 324
14367.62 307
14368.75 337
14369.89 330
14371.02 330
14372.15 311
14373.28 347
14374.42 332
14375.55 314
14376.68 332
14377.81 327
14378.95 301
14380.08 292
14381.21 288
14382.35 313
14383.48 295
14384.61 295
14385.74 316
14386.88 312
14388.01 326
14389.14 351
14390.28 353
14391.41 284
14392.54 302
14393.68 319
14394.81 349
14395.94 325
14397.08 314
14398.21 329
14399.34 350
14400.48 327
14401.61 283
14402.75 344
14403.88 343
14405.01 312
14406.15 324
14407.28 283
14408.41 314
14409.55 301
14410.68 338
14411.82 337
14412.95 284
14414.08 275
14415.22 258
14416.35 264
14417.49 291
14418.62 284
14419.76 312
14420.89 313
14422.02 316
14423.16 293
14424.29 316
14425.43 335
14426.56 324
14427.70 319
14428.83 305
14429.97 350
14431.10 340
14432.24 359
14433.37 350
14434.51 365
14435.64 316
14436.78 335
14437.91 359
14439.05 323
14440.18 312
14441.32 353
14442.45 327
14443.59 336
14444.72 383
14445.86 339
14446.99 332
14448.13 355
14449.27 336
14450.40 344
14451.54 346
14452.67 371
14453.81 407
14454.94 349
14456.08 321
14457.22 367
14458.35 345
14459.49 332
14460.62 349
14461.76 365
14462.90 344
14464.03 350
14465.17 380
14466.30 370
14467.44 361
14468.58 350
14469.71 369
14470.85 345
14471.99 375
14473.12 374
14474.26 388
14475.40 430
14476.53 369
14477.67 394
14478.81 380
14479.94 352
14481.08 381
14482.22 356
14483.35 330
14484.49 354
14485.63 372
14486.76 380
14487.90 338
14489.04 337
14490.17 332
14491.31 359
14492.45 332
14493.59 339
14494.72 325
14495.86 357
14497.00 327
14498.14 329
14499.27 369
14500.41 383
14501.55 363
14502.69 330
14503.82 312
14504.96 316
14506.10 345
14507.24 307
14508.37 328
14509.51 341
14510.65 350
14511.79 324
14512.93 302
14514.06 324
14515.20 307
14516.34 290
14517.48 350
14518.62 328
14519.76 295
14520.89 306
14522.03 318
14523.17 373
14524.31 344
14525.45 279
14526.59 323
14527.73 334
14528.86 332
14530.00 318
14531.14 316
14532.28 350
14533.42 323
14534.56 295
14535.70 321
14536.84 288
14537.98 301
14539.11 317
14540.25 342
14541.39 328
14542.53 322
14543.67 335
14544.81 266
14545.95 347
14547.09 290
14548.23 288
14549.37 284
14550.51 299
14551.65 307
14552.79 306
14553.93 284
14555.07 295
14556.21 294
14557.35 292
14558.49 307
14559.63 279
14560.77 280
14561.91 284
14563.05 309
14564.19 317
14565.33 284
14566.47 297
14567.61 310
14568.75 317
14569.89 326
14571.03 290
14572.17 308
14573.31 332
14574.45 325
14575.59 359
14576.73 319
14577.87 370
14579.01 337
14580.15 331
14581.29 347
14582.43 333
14583.57 349
14584.71 348
14585.85 307
14587.00 306
14588.14 369
14589.28 335
14590.42 360
14591.56 338
14592.70 316
14593.84 335
14594.98 355
14596.12 325
14597.27 351
14598.41 382
14599.55 355
14600.69 338
14601.83 367
14602.97 340
14604.12 367
14605.26 337
14606.40 375
14607.54 347
14608.68 347
14609.82 354
14610.97 352
14612.11 387
14613.25 388
14614.39 343
14615.53 344
14616.68 345
14617.82 329
14618.96 336
14620.10 339
14621.25 314
14622.39 363
14623.53 400
14624.67 365
14625.81 327
14626.96 298
14628.10 383
14629.24 381
14630.39 364
14631.53 347
14632.67 338
14633.81 334
14634.96 361
14636.10 379
14637.24 369
14638.38 410
14639.53 424
14640.67 440
14641.81 421
14642.96 412
14644.10 436
14645.24 396
14646.39 391
14647.53 366
14648.67 340
14649.82 381
14650.96 364
14652.10 330
14653.25 314
14654.39 314
14655.53 305
14656.68 337
14657.82 330
14658.97 333
14660.11 323
14661.25 373
14662.40 367
14663.54 320
14664.69 366
14665.83 327
14666.97 355
14668.12 313
14669.26 308
14670.41 339
14671.55 315
14672.69 332
14673.84 342
14674.98 325
14676.13 358
14677.27 313
14678.42 300
14679.56 304
14680.71 285
14681.85 328
14683.00 295
14684.14 307
14685.29 330
14686.43 297
14687.57 322
14688.72 354
14689.86 329
14691.01 318
14692.15 319
14693.30 329
14694.45 295
14695.59 277
14696.74 315
14697.88 343
14699.03 334
14700.17 278
14701.32 327
14702.46 330
14703.61 281
14704.75 299
14705.90 314
14707.04 323
14708.19 319
14709.34 296
14710.48 279
14711.63 275
14712.77 268
14713.92 340
14715.07 300
14716.21 324
14717.36 293
14718.50 286
14719.65 298
14720.80 281
14721.94 320
14723.09 327
14724.24 318
14725.38 286
14726.53 277
14727.67 325
14728.82 316
14729.97 321
14731.11 324
14732.26 329
14733.41 315
14734.55 308
14735.70 299
14736.85 309
14737.99 291
14739.14 319
14740.29 328
14741.44 329
14742.58 299
14743.73 319
14744.88 308
14746.02 330
14747.17 306
14748.32 330
14749.47 344
14750.61 321
14751.76 311
14752.91 294
14754.06 302
14755.20 308
14756.35 309
14757.50 333
14758.65 338
14759.79 312
14760.94 326
14762.09 313
14763.24 303
14764.38 291
14765.53 317
14766.68 298
14767.83 290
14768.98 327
14770.13 327
14771.27 321
14772.42 356
14773.57 385
14774.72 366
14775.87 331
14777.01 311
14778.16 335
14779.31 343
14780.46 318
14781.61 337
14782.76 327
14783.91 320
14785.05 377
14786.20 344
14787.35 330
14788.50 347
14789.65 292
14790.80 346
14791.95 331
14793.10 388
14794.25 351
14795.39 358
14796.54 379
14797.69 347
14798.84 340
14799.99 376
14801.14 318
14802.29 318
14803.44 371
14804.59 333
14805.74 342
14806.89 328
14808.04 344
14809.19 331
14810.34 351
14811.49 293
14812.64 283
14813.79 299
14814.94 291
14816.09 305
14817.24 292
14818.39 304
14819.54 309
14820.69 275
14821.84 310
14822.99 291
14824.14 308
14825.29 281
14826.44 286
14827.59 302
14828.74 249
14829.89 306
14831.04 267
14832.19 272
14833.34 290
14834.49 283
14835.64 282
14836.79 296
14837.94 327
14839.09 306
14840.24 294
14841.40 285
14842.55 297
14843.70 267
14844.85 275
14846.00 288
14847.15 274
14848.30 235
14849.45 271
14850.60 265
14851.76 269
14852.91 299
14854.06 296
14855.21 283
14856.36 312
14857.51 280
14858.66 241
14859.82 232
14860.97 300
14862.12 283
14863.27 306
14864.42 301
14865.57 303
14866.73 262
14867.88 288
14869.03 261
14870.18 292
14871.33 301
14872.49 290
14873.64 310
14874.79 257
14875.94 254
14877.10 295
14878.25 270
14879.40 235
14880.55 237
14881.71 296
14882.86 300
14884.01 283
14885.16 316
14886.32 322
14887.47 237
14888.62 254
14889.77 285
14890.93 245
14892.08 283
14893.23 268
14894.39 337
14895.54 284
14896.69 249
14897.84 270
14899.00 268
14900.15 326
14901.30 262
14902.46 270
14903.61 275
14904.76 274
14905.92 259
14907.07 235
14908.22 265
14909.38 311
14910.53 279
14911.69 267
14912.84 262
14913.99 297
14915.15 273
14916.30 278
14917.45 284
14918.61 272
14919.76 244
14920.92 260
14922.07 246
14923.22 285
14924.38 293
14925.53 310
14926.69 253
14927.84 292
14928.99 231
14930.15 266
14931.30 245
14932.46 265
14933.61 278
14934.77 298
14935.92 329
14937.08 259
14938.23 263
14939.39 259
14940.54 274
14941.70 269
14942.85 253
14944.00 287
14945.16 261
14946.31 247
14947.47 267
14948.62 285
14949.78 298
14950.94 299
14952.09 256
14953.25 215
14954.40 262
14955.56 296
14956.71 305
14957.87 251
14959.02 279
14960.18 268
14961.33 266
14962.49 240
14963.64 269
14964.80 283
14965.96 312
14967.11 303
14968.27 282
14969.42 261
14970.58 257
14971.74 272
14972.89 264
14974.05 260
14975.20 283
14976.36 270
14977.52 258
14978.67 255
14979.83 281
14980.98 245
14982.14 241
14983.30 233
14984.45 252
14985.61 238
14986.77 253
14987.92 233
14989.08 247
14990.24 239
14991.39 224
14992.55 275
14993.71 281
14994.86 255
14996.02 259
14997.18 264
14998.33 269
14999.49 251
15000.65 298
15001.81 240
15002.96 265
15004.12 263
15005.28 295
15006.43 265
15007.59 264
15008.75 279
15009.91 235
15011.06 223
15012.22 217
15013.38 246
15014.54 236
15015.69 240
15016.85 243
15018.01 257
15019.17 269
15020.33 246
15021.48 254
15022.64 243
15023.80 280
15024.96 265
15026.12 279
15027.27 261
15028.43 278
15029.59 255
15030.75 272
15031.91 273
15033.07 260
15034.22 275
15035.38 253
15036.54 224
15037.70 222
15038.86 226
15040.02 267
15041.17 258
15042.33 245
15043.49 277
15044.65 256
15045.81 233
15046.97 213
15048.13 219
15049.29 246
15050.45 232
15051.60 231
15052.76 218
15053.92 250
15055.08 261
15056.24 210
15057.40 223
15058.56 206
15059.72 238
15060.88 238
15062.04 236
15063.20 235
15064.36 253
15065.52 239
15066.68 242
15067.84 277
15069.00 293
15070.16 267
15071.32 281
15072.48 235
15073.63 256
15074.79 236
15075.95 251
15077.11 260
15078.27 263
15079.44 289
15080.60 258
15081.76 264
15082.92 280
15084.08 239
15085.24 232
15086.40 272
15087.56 290
15088.72 235
15089.88 254
15091.04 262
15092.20 296
15093.36 299
15094.52 254
15095.68 240
15096.84 256
15098.00 265
15099.16 256
15100.32 258
15101.49 248
15102.65 246
15103.81 235
15104.97 263
15106.13 256
15107.29 275
15108.45 265
15109.61 249
15110.78 282
15111.94 254
15113.10 278
15114.26 293
15115.42 271
15116.58 275
15117.74 273
15118.91 267
15120.07 270
15121.23 229
15122.39 259
15123.55 255
15124.71 245
15125.88 201
15127.04 251
15128.20 254
15129.36 246
15130.52 256
15131.69 252
15132.85 267
15134.01 250
15135.17 280
15136.34 267
15137.50 278
15138.66 242
15139.82 229
15140.99 280
15142.15 257
15143.31 284
15144.47 266
15145.64 267
15146.80 253
15147.96 244
15149.12 253
15150.29 257
15151.45 299
15152.61 296
15153.78 232
15154.94 255
15156.10 257
15157.27 238
15158.43 226
15159.59 223
15160.75 213
15161.92 234
15163.08 234
15164.24 212
15165.41 245
15166.57 251
15167.74 245
15168.90 242
15170.06 235
15171.23 248
15172.39 267
15173.55 254
15174.72 236
15175.88 219
15177.05 228
15178.21 221
15179.37 229
15180.54 251
15181.70 212
15182.87 249
15184.03 219
15185.19 222
15186.36 228
15187.52 263
15188.69 221
15189.85 208
15191.02 245
15192.18 255
15193.34 222
15194.51 253
15195.67 253
15196.84 277
15198.00 243
15199.17 231
15200.33 252
15201.50 241
15202.66 221
15203.83 207
15204.99 209
15206.16 230
15207.32 232
15208.49 210
15209.65 206
15210.82 261
15211.98 204
15213.15 226
15214.31 259
15215.48 254
15216.64 235
15217.81 272
15218.97 263
15220.14 286
15221.31 227
15222.47 235
15223.64 228
15224.80 237
15225.97 210
15227.13 204
15228.30 281
15229.47 255
15230.63 236
15231.80 278
15232.96 222
15234.13 190
15235.30 222
15236.46 212
15237.63 248
15238.79 243
15239.96 246
15241.13 271
15242.29 220
15243.46 229
15244.63 223
15245.79 252
15246.96 243
15248.13 231
15249.29 222
15250.46 207
15251.63 230
15252.79 229
15253.96 230
15255.13 231
15256.29 221
15257.46 204
15258.63 256
15259.80 231
15260.96 249
15262.13 251
15263.30 241
15264.46 233
15265.63 219
15266.80 253
15267.97 222
15269.13 209
15270.30 220
15271.47 240
15272.64 249
15273.80 257
15274.97 245
15276.14 221
15277.31 233
15278.47 207
15279.64 236
15280.81 254
15281.98 237
15283.15 236
15284.31 256
15285.48 241
15286.65 251
15287.82 255
15288.99 216
15290.15 225
15291.32 213
15292.49 254
15293.66 284
15294.83 227
15296.00 266
15297.16 222
15298.33 230
15299.50 217
15300.67 232
15301.84 264
15303.01 242
15304.18 229
15305.35 244
15306.51 256
15307.68 238
15308.85 286
15310.02 290
15311.19 255
15312.36 217
15313.53 212
15314.70 240
15315.87 231
15317.04 221
15318.21 244
15319.37 253
15320.54 285
15321.71 257
15322.88 250
15324.05 259
15325.22 270
15326.39 241
15327.56 218
15328.73 207
15329.90 220
15331.07 263
15332.24 209
15333.41 229
15334.58 207
15335.75 229
15336.92 216
15338.09 231
15339.26 259
15340.43 239
15341.60 278
15342.77 222
15343.94 227
15345.11 233
15346.28 229
15347.45 213
15348.62 240
15349.79 252
15350.96 221
15352.13 239
15353.31 255
15354.48 219
15355.65 258
15356.82 218
15357.99 222
15359.16 222
15360.33 232
15361.50 226
15362.67 218
15363.84 210
15365.01 256
15366.19 266
15367.36 218
15368.53 215
15369.70 263
15370.87 305
15372.04 248
15373.21 250
15374.38 199
15375.56 253
15376.73 248
15377.90 265
15379.07 235
15380.24 230
15381.41 242
15382.59 232
15383.76 235
15384.93 218
15386.10 273
15387.27 272
15388.45 266
15389.62 266
15390.79 248
15391.96 223
15393.13 201
15394.31 187
15395.48 201
15396.65 215
15397.82 243
15399.00 260
15400.17 252
15401.34 238
15402.51 209
15403.69 234
15404.86 216
15406.03 206
15407.20 211
15408.38 236
15409.55 247
15410.72 244
15411.89 188
15413.07 188
15414.24 234
15415.41 253
15416.59 257
15417.76 226
15418.93 245
15420.11 272
15421.28 214
15422.45 207
15423.63 210
15424.80 205
15425.97 197
15427.15 230
15428.32 233
15429.49 226
15430.67 230
15431.84 244
15433.01 203
15434.19 228
15435.36 226
15436.54 211
15437.71 196
15438.88 208
15440.06 225
15441.23 235
15442.41 208
15443.58 193
15444.75 214
15445.93 207
15447.10 218
15448.28 219
15449.45 210
15450.63 224
15451.80 227
15452.97 215
15454.15 256
15455.32 218
15456.50 245
15457.67 229
15458.85 256
15460.02 223
15461.20 246
15462.37 246
15463.55 221
15464.72 237
15465.90 243
15467.07 219
15468.25 217
15469.42 233
15470.60 230
15471.77 231
15472.95 220
15474.12 204
15475.30 219
15476.47 218
15477.65 243
15478.82 194
15480.00 183
15481.17 216
15482.35 226
15483.53 230
15484.70 197
15485.88 229
15487.05 221
15488.23 228
15489.40 211
15490.58 195
15491.76 224
15492.93 242
15494.11 223
15495.28 228
15496.46 219
15497.64 220
15498.81 219
15499.99 246
15501.17 237
15502.34 241
15503.52 244
15504.69 240
15505.87 261
15507.05 222
15508.22 237
15509.40 245
15510.58 212
15511.75 262
15512.93 225
15514.11 209
15515.28 227
15516.46 218
15517.64 246
15518.81 243
15519.99 235
15521.17 249
15522.35 228
15523.52 219
15524.70 220
15525.88 238
15527.05 252
15528.23 234
15529.41 207
15530.59 218
15531.76 211
15532.94 220
15534.12 235
15535.30 247
15536.47 258
15537.65 245
15538.83 245
15540.01 234
15541.19 219
15542.36 250
15543.54 290
15544.72 260
15545.90 240
15547.08 203
15548.25 196
15549.43 241
15550.61 199
15551.79 218
15552.97 211
15554.14 239
15555.32 224
15556.50 204
15557.68 217
15558.86 247
15560.04 228
15561.22 223
15562.39 253
15563.57 227
15564.75 238
15565.93 240
15567.11 241
15568.29 253
15569.47 222
15570.65 228
15571.82 249
15573.00 211
15574.18 228
15575.36 240
15576.54 236
15577.72 242
15578.90 255
15580.08 216
15581.26 214
15582.44 214
15583.62 210
15584.80 215
15585.98 226
15587.16 193
15588.34 230
15589.51 278
15590.69 275
15591.87 247
15593.05 218
15594.23 244
15595.41 241
15596.59 257
15597.77 253
15598.95 246
15600.13 251
15601.31 239
15602.49 223
15603.67 211
15604.85 247
15606.03 244
15607.21 237
15608.40 252
15609.58 260
15610.76 219
15611.94 215
15613.12 198
15614.30 238
15615.48 224
15616.66 239
15617.84 217
15619.02 238
15620.20 236
15621.38 216
15622.56 220
15623.74 238
15624.93 237
15626.11 243
15627.29 236
15628.47 228
15629.65 216
15630.83 248
15632.01 292
15633.19 259
15634.37 232
15635.56 259
15636.74 266
15637.92 252
15639.10 270
15640.28 232
15641.46 246
15642.65 240
15643.83 230
15645.01 262
15646.19 257
15647.37 269
15648.55 263
15649.74 246
15650.92 235
15652.10 276
15653.28 260
15654.46 226
15655.65 248
15656.83 254
15658.01 251
15659.19 238
15660.38 222
15661.56 236
15662.74 238
15663.92 228
15665.11 235
15666.29 238
15667.47 225
15668.65 289
15669.84 258
15671.02 253
15672.20 249
15673.38 263
15674.57 256
15675.75 224
15676.93 251
15678.12 238
15679.30 228
15680.48 241
15681.67 275
15682.85 274
15684.03 235
15685.22 272
15686.40 242
15687.58 233
15688.77 274
15689.95 266
15691.13 268
15692.32 270
15693.50 309
15694.68 258
15695.87 281
15697.05 255
15698.23 287
15699.42 248
15700.60 286
15701.79 252
15702.97 281
15704.15 276
15705.34 263
15706.52 256
15707.71 287
15708.89 275
15710.07 253
15711.26 270
15712.44 320
15713.63 291
15714.81 285
15716.00 275
15717.18 313
15718.37 340
15719.55 278
15720.73 289
15721.92 309
15723.10 308
15724.29 282
15725.47 303
15726.66 302
15727.84 281
15729.03 267
15730.21 284
15731.40 272
15732.58 286
15733.77 267
15734.95 243
15736.14 257
15737.32 245
15738.51 235
15739.69 283
15740.88 263
15742.07 263
15743.25 279
15744.44 265
15745.62 268
15746.81 275
15747.99 256
15749.18 260
15750.36 268
15751.55 245
15752.74 269
15753.92 249
15755.11 248
15756.29 276
15757.48 260
15758.67 270
15759.85 240
15761.04 265
15762.22 244
15763.41 226
15764.60 230
15765.78 260
15766.97 262
15768.16 255
15769.34 276
15770.53 224
15771.72 257
15772.90 268
15774.09 256
15775.28 221
15776.46 229
15777.65 228
15778.84 231
15780.02 312
15781.21 291
15782.40 255
15783.58 218
15784.77 215
15785.96 225
15787.14 252
15788.33 231
15789.52 226
15790.71 238
15791.89 270
15793.08 296
15794.27 263
15795.46 254
15796.64 274
15797.83 230
15799.02 240
15800.21 243
15801.39 245
15802.58 231
15803.77 206
15804.96 229
15806.14 223
15807.33 264
15808.52 236
15809.71 254
15810.90 249
15812.08 229
15813.27 256
15814.46 235
15815.65 214
15816.84 189
15818.03 229
15819.21 251
15820.40 250
15821.59 237
15822.78 226
15823.97 243
15825.16 221
15826.35 231
15827.53 239
15828.72 275
15829.91 237
15831.10 230
15832.29 236
15833.48 233
15834.67 228
15835.86 266
15837.04 231
15838.23 259
15839.42 262
15840.61 212
15841.80 246
15842.99 246
15844.18 257
15845.37 259
15846.56 267
15847.75 247
15848.94 196
15850.13 236
15851.32 260
15852.51 248
15853.70 227
15854.89 257
15856.07 223
15857.26 219
15858.45 221
15859.64 195
15860.83 214
15862.02 267
15863.21 272
15864.40 254
15865.59 213
15866.78 251
15867.97 290
15869.16 228
15870.36 278
15871.55 284
15872.74 255
15873.93 259
15875.12 252
15876.31 210
15877.50 248
15878.69 246
15879.88 236
15881.07 247
15882.26 239
15883.45 214
15884.64 200
15885.83 210
15887.02 203
15888.21 248
15889.41 272
15890.60 260
15891.79 214
15892.98 222
15894.17 197
15895.36 199
15896.55 231
15897.74 239
15898.93 250
15900.13 230
15901.32 232
15902.51 254
15903.70 240
15904.89 194
15906.08 193
15907.28 230
15908.47 244
15909.66 226
15910.85 243
15912.04 193
15913.23 216
15914.43 216
15915.62 253
15916.81 196
15918.00 213
15919.19 231
15920.39 188
15921.58 235
15922.77 223
15923.96 235
15925.16 230
15926.35 229
15927.54 224
15928.73 224
15929.93 208
15931.12 229
15932.31 235
15933.50 221
15934.70 273
15935.89 228
15937.08 247
15938.27 204
15939.47 235
15940.66 226
15941.85 220
15943.05 262
15944.24 241
15945.43 239
15946.63 223
15947.82 238
15949.01 211
15950.21 213
15951.40 237
15952.59 187
15953.79 219
15954.98 208
15956.17 205
15957.37 215
15958.56 172
15959.75 212
15960.95 224
15962.14 205
15963.33 198
15964.53 220
15965.72 206
15966.92 235
15968.11 222
15969.30 228
15970.50 231
15971.69 229
15972.89 206
15974.08 235
15975.27 226
15976.47 201
15977.66 225
15978.86 229
15980.05 223
15981.25 221
15982.44 194
15983.63 206
15984.83 212
15986.02 225
15987.22 213
15988.41 244
15989.61 218
15990.80 228
15992.00 215
15993.19 210
15994.39 197
15995.58 198
15996.78 211
15997.97 207
15999.17 215
16000.36 208
16001.56 212
16002.75 205
16003.95 232
16005.14 234
16006.34 198
16007.53 209
16008.73 199
16009.93 194
16011.12 231
16012.32 227
16013.51 214
16014.71 221
16015.90 201
16017.10 215
16018.30 227
16019.49 225
16020.69 231
16021.88 199
16023.08 214
16024.28 204
16025.47 221
16026.67 209
16027.86 218
16029.06 223
16030.26 217
16031.45 189
16032.65 215
16033.85 210
16035.04 234
16036.24 226
16037.43 190
16038.63 225
16039.83 230
16041.02 215
16042.22 221
16043.42 201
16044.61 210
16045.81 197
16047.01 201
16048.21 234
16049.40 198
16050.60 197
16051.80 212
16052.99 189
16054.19 189
16055.39 205
16056.59 198
16057.78 202
16058.98 181
16060.18 195
16061.37 172
16062.57 206
16063.77 229
16064.97 212
16066.16 226
16067.36 204
16068.56 211
16069.76 217
16070.96 204
16072.15 212
16073.35 235
16074.55 214
16075.75 228
16076.95 215
16078.14 191
16079.34 213
16080.54 198
16081.74 188
16082.94 232
16084.13 217
16085.33 202
16086.53 211
16087.73 225
16088.93 201
16090.13 188
16091.33 195
16092.52 194
16093.72 190
16094.92 199
16096.12 197
16097.32 188
16098.52 213
16099.72 235
16100.92 223
16102.11 225
16103.31 224
16104.51 209
16105.71 220
16106.91 236
16108.11 244
16109.31 229
16110.51 248
16111.71 210
16112.91 205
16114.11 215
16115.31 188
16116.51 221
16117.70 251
16118.90 207
16120.10 218
16121.30 186
16122.50 234
16123.70 209
16124.90 193
16126.10 216
16127.30 229
16128.50 207
16129.70 215
16130.90 235
16132.10 228
16133.30 197
16134.50 218
16135.70 215
16136.90 231
16138.10 223
16139.30 206
16140.50 211
16141.71 188
16142.91 193
16144.11 219
16145.31 225
16146.51 238
16147.71 206
16148.91 217
16150.11 199
16151.31 222
16152.51 195
16153.71 208
16154.91 209
16156.11 204
16157.31 205
16158.52 200
16159.72 203
16160.92 207
16162.12 200
16163.32 218
16164.52 265
16165.72 244
16166.92 194
16168.13 208
16169.33 176
16170.53 207
16171.73 223
16172.93 194
16174.13 189
16175.34 202
16176.54 225
16177.74 227
16178.94 263
16180.14 196
16181.34 205
16182.55 219
16183.75 211
16184.95 198
16186.15 192
16187.35 177
16188.56 214
16189.76 225
16190.96 227
16192.16 204
16193.37 232
16194.57 215
16195.77 203
16196.97 220
16198.18 264
16199.38 235
16200.58 219
16201.78 204
16202.99 196
16204.19 209
16205.39 197
16206.60 206
16207.80 187
16209.00 209
16210.20 194
16211.41 213
16212.61 216
16213.81 198
16215.02 194
16216.22 199
16217.42 221
16218.63 242
16219.83 213
16221.03 190
16222.24 195
16223.44 200
16224.64 257
16225.85 233
16227.05 219
16228.25 187
16229.46 203
16230.66 205
16231.87 222
16233.07 225
16234.27 210
16235.48 209
16236.68 195
16237.89 214
16239.09 217
16240.29 209
16241.50 237
16242.70 225
16243.91 203
16245.11 195
16246.31 216
16247.52 228
16248.72 242
16249.93 193
16251.13 183
16252.34 206
16253.54 255
16254.75 238
16255.95 216
16257.16 236
16258.36 207
16259.57 226
16260.77 227
16261.97 204
16263.18 201
16264.38 223
16265.59 247
16266.80 192
16268.00 204
16269.21 228
16270.41 212
16271.62 227
16272.82 230
16274.03 279
16275.23 243
16276.44 229
16277.64 212
16278.85 230
16280.05 229
16281.26 217
16282.47 244
16283.67 265
16284.88 200
16286.08 240
16287.29 253
16288.49 241
16289.70 226
16290.91 261
16292.11 255
16293.32 249
16294.52 259
16295.73 232
16296.94 220
16298.14 198
16299.35 207
16300.56 225
16301.76 231
16302.97 245
16304.18 202
16305.38 191
16306.59 226
16307.79 228
16309.00 214
16310.21 243
16311.42 237
16312.62 225
16313.83 222
16315.04 228
16316.24 255
16317.45 239
16318.66 229
16319.86 228
16321.07 252
16322.28 295
16323.49 222
16324.69 230
16325.90 214
16327.11 263
16328.31 277
16329.52 259
16330.73 221
16331.94 216
16333.14 211
16334.35 212
16335.56 248
16336.77 213
16337.98 244
16339.18 230
16340.39 208
16341.60 215
16342.81 215
16344.01 190
16345.22 203
16346.43 222
16347.64 240
16348.85 198
16350.05 222
16351.26 216
16352.47 195
16353.68 187
16354.89 195
16356.10 223
16357.30 226
16358.51 202
16359.72 211
16360.93 212
16362.14 199
16363.35 193
16364.56 198
16365.77 192
16366.97 203
16368.18 210
16369.39 227
16370.60 213
16371.81 194
16373.02 209
16374.23 200
16375.44 207
16376.65 184
16377.86 200
16379.06 186
16380.27 206
16381.48 183
16382.69 224
16383.90 184
16385.11 181
16386.32 202
16387.53 213
16388.74 186
16389.95 205
16391.16 194
16392.37 222
16393.58 247
16394.79 220
16396.00 184
16397.21 190
16398.42 214
16399.63 218
16400.84 201
16402.05 219
16403.26 238
16404.47 203
16405.68 220
16406.89 209
16408.10 195
16409.31 178
16410.52 184
16411.73 209
16412.94 216
16414.15 200
16415.36 214
16416.57 196
16417.78 206
16419.00 204
16420.21 193
16421.42 223
16422.63 221
16423.84 228
16425.05 199
16426.26 204
16427.47 196
16428.68 178
16429.89 196
16431.11 194
16432.32 203
16433.53 216
16434.74 202
16435.95 181
16437.16 209
16438.37 174
16439.59 204
16440.80 190
16442.01 197
16443.22 221
16444.43 206
16445.64 182
16446.86 174
16448.07 165
16449.28 172
16450.49 183
16451.70 171
16452.91 185
16454.13 189
16455.34 213
16456.55 199
16457.76 229
16458.98 240
16460.19 234
16461.40 197
16462.61 195
16463.82 205
16465.04 192
16466.25 211
16467.46 192
16468.67 191
16469.89 182
16471.10 180
16472.31 197
16473.53 217
16474.74 207
16475.95 195
16477.16 194
16478.38 215
16479.59 191
16480.80 221
16482.02 184
16483.23 178
16484.44 171
16485.66 204
16486.87 195
16488.08 178
16489.30 191
16490.51 175
16491.72 204
16492.94 196
16494.15 224
16495.36 212
16496.58 182
16497.79 204
16499.00 196
16500.22 203
16501.43 191
16502.65 200
16503.86 197
16505.07 193
16506.29 158
16507.50 204
16508.71 188
16509.93 171
16511.14 168
16512.36 185
16513.57 180
16514.79 161
16516.00 186
16517.21 201
16518.43 173
16519.64 203
16520.86 195
16522.07 183
16523.29 196
16524.50 180
16525.72 224
16526.93 209
16528.15 199
16529.36 183
16530.58 196
16531.79 188
16533.01 208
16534.22 189
16535.44 194
16536.65 207
16537.87 192
16539.08 218
16540.30 214
16541.51 180
16542.73 215
16543.94 194
16545.16 183
16546.37 202
16547.59 190
16548.80 202
16550.02 188
16551.24 177
16552.45 161
16553.67 164
16554.88 160
16556.10 209
16557.31 223
16558.53 190
16559.75 176
16560.96 179
16562.18 216
16563.39 215
16564.61 226
16565.83 199
16567.04 199
16568.26 195
16569.47 207
16570.69 178
16571.91 208
16573.12 193
16574.34 182
16575.56 184
16576.77 192
16577.99 175
16579.21 163
16580.42 191
16581.64 181
16582.86 200
16584.07 192
16585.29 207
16586.51 198
16587.72 205
16588.94 188
16590.16 208
16591.38 211
16592.59 207
16593.81 189
16595.03 207
16596.24 200
16597.46 184
16598.68 240
16599.90 221
16601.11 219
16602.33 222
16603.55 197
16604.77 215
16605.98 183
16607.20 159
16608.42 169
16609.64 204
16610.86 185
16612.07 188
16613.29 188
16614.51 186
16615.73 180
16616.95 157
16618.16 174
16619.38 238
16620.60 202
16621.82 190
16623.04 188
16624.25 189
16625.47 186
16626.69 161
16627.91 180
16629.13 198
16630.35 200
16631.57 185
16632.78 175
16634.00 158
16635.22 191
16636.44 205
16637.66 188
16638.88 197
16640.10 167
16641.32 177
16642.53 191
16643.75 170
16644.97 154
16646.19 166
16647.41 179
16648.63 170
16649.85 189
16651.07 191
16652.29 189
16653.51 175
16654.73 201
16655.95 217
16657.17 203
16658.39 182
16659.61 190
16660.83 186
16662.04 176
16663.26 207
16664.48 219
16665.70 194
16666.92 182
16668.14 172
16669.36 183
16670.58 178
16671.80 161
16673.02 186
16674.24 160
16675.46 204
16676.68 193
16677.91 176
16679.13 206
16680.35 222
16681.57 179
16682.79 180
16684.01 194
16685.23 183
16686.45 196
16687.67 161
16688.89 184
16690.11 164
16691.33 189
16692.55 227
16693.77 206
16694.99 178
16696.21 164
16697.44 193
16698.66 202
16699.88 184
16701.10 193
16702.32 195
16703.54 164
16704.76 172
16705.98 186
16707.21 159
16708.43 163
16709.65 199
16710.87 211
16712.09 179
16713.31 144
16714.53 183
16715.76 199
16716.98 179
16718.20 214
16719.42 172
16720.64 184
16721.87 178
16723.09 168
16724.31 218
16725.53 211
16726.75 176
16727.98 185
16729.20 201
16730.42 182
16731.64 169
16732.86 153
16734.09 174
16735.31 157
16736.53 185
16737.75 190
16738.98 186
16740.20 193
16741.42 180
16742.64 158
16743.87 161
16745.09 216
16746.31 198
16747.54 201
16748.76 186
16749.98 193
16751.20 175
16752.43 186
16753.65 176
16754.87 181
16756.10 186
16757.32 214
16758.54 194
16759.77 164
16760.99 173
16762.21 190
16763.44 180
16764.66 173
16765.88 198
16767.11 204
16768.33 149
16769.55 179
16770.78 175
16772.00 181
16773.23 163
16774.45 183
16775.67 168
16776.90 183
16778.12 200
16779.35 214
16780.57 208
16781.79 185
16783.02 151
16784.24 200
16785.47 196
16786.69 172
16787.91 161
16789.14 184
16790.36 175
16791.59 191
16792.81 175
16794.04 163
16795.26 196
16796.49 166
16797.71 191
16798.94 201
16800.16 196
16801.38 208
16802.61 174
16803.83 195
16805.06 195
16806.28 223
16807.51 208
16808.73 204
16809.96 184
16811.18 166
16812.41 179
16813.64 163
16814.86 151
16816.09 170
16817.31 185
16818.54 198
16819.76 179
16820.99 202
16822.21 194
16823.44 205
16824.66 187
16825.89 167
16827.12 180
16828.34 196
16829.57 233
16830.79 175
16832.02 184
16833.25 209
16834.47 218
16835.70 196
16836.92 192
16838.15 200
16839.38 195
16840.60 200
16841.83 188
16843.06 176
16844.28 177
16845.51 195
16846.73 182
16847.96 172
16849.19 165
16850.41 176
16851.64 181
16852.87 195
16854.09 167
16855.32 175
16856.55 202
16857.77 201
16859.00 209
16860.23 200
16861.46 177
16862.68 194
16863.91 172
16865.14 149
16866.36 169
16867.59 200
16868.82 245
16870.05 169
16871.27 165
16872.50 201
16873.73 202
16874.96 184
16876.18 204
16877.41 178
16878.64 200
16879.87 190
16881.09 185
16882.32 215
16883.55 207
16884.78 195
16886.01 200
16887.23 209
16888.46 208
16889.69 229
16890.92 200
16892.15 187
16893.37 188
16894.60 186
16895.83 205
16897.06 224
16898.29 216
16899.51 196
16900.74 199
16901.97 187
16903.20 184
16904.43 200
16905.66 201
16906.89 186
16908.12 166
16909.34 184
16910.57 184
16911.80 165
16913.03 230
16914.26 200
16915.49 147
16916.72 160
16917.95 166
16919.18 184
16920.40 223
16921.63 182
16922.86 170
16924.09 175
16925.32 178
16926.55 162
16927.78 158
16929.01 184
16930.24 215
16931.47 204
16932.70 187
16933.93 174
16935.16 165
16936.39 211
16937.62 223
16938.85 205
16940.08 200
16941.31 189
16942.54 205
16943.77 168
16945.00 154
16946.23 188
16947.46 157
16948.69 178
16949.92 154
16951.15 173
16952.38 180
16953.61 214
16954.84 179
16956.07 167
16957.30 152
16958.53 191
16959.76 168
16960.99 158
16962.22 181
16963.45 197
16964.68 199
16965.92 216
16967.15 170
16968.38 180
16969.61 190
16970.84 182
16972.07 196
16973.30 187
16974.53 165
16975.76 177
16976.99 165
16978.23 169
16979.46 176
16980.69 177
16981.92 175
16983.15 212
16984.38 208
16985.61 189
16986.85 219
16988.08 191
16989.31 189
16990.54 186
16991.77 206
16993.00 213
16994.24 188
16995.47 175
16996.70 185
16997.93 185
16999.16 178
17000.40 179
17001.63 179
17002.86 171
17004.09 183
17005.32 167
17006.56 177
17007.79 180
17009.02 209
17010.25 187
17011.49 185
17012.72 185
17013.95 164
17015.18 183
17016.42 185
17017.65 162
17018.88 167
17020.12 175
17021.35 174
17022.58 168
17023.81 183
17025.05 164
17026.28 183
17027.51 149
17028.75 171
17029.98 184
17031.21 185
17032.45 205
17033.68 200
17034.91 207
17036.15 172
17037.38 167
17038.61 177
17039.85 187
17041.08 188
17042.31 203
17043.55 190
17044.78 206
17046.01 168
17047.25 157
17048.48 201
17049.72 187
17050.95 163
17052.18 184
17053.42 186
17054.65 188
17055.89 166
17057.12 179
17058.35 150
17059.59 180
17060.82 181
17062.06 166
17063.29 197
17064.53 186
17065.76 178
17066.99 164
17068.23 197
17069.46 204
17070.70 177
17071.93 190
17073.17 173
17074.40 170
17075.64 192
17076.87 208
17078.11 158
17079.34 218
17080.58 183
17081.81 177
17083.05 166
17084.28 177
17085.52 145
17086.75 181
17087.99 194
17089.22 204
17090.46 144
17091.69 164
17092.93 186
17094.16 202
17095.40 169
17096.64 174
17097.87 186
17099.11 195
17100.34 174
17101.58 178
17102.81 191
17104.05 168
17105.29 172
17106.52 185
17107.76 202
17108.99 155
17110.23 176
17111.47 196
17112.70 178
17113.94 169
17115.17 182
17116.41 202
17117.65 199
17118.88 183
17120.12 171
17121.36 180
17122.59 176
17123.83 182
17125.07 187
17126.30 193
17127.54 154
17128.78 168
17130.01 152
17131.25 174
17132.49 190
17133.72 199
17134.96 192
17136.20 175
17137.43 184
17138.67 190
17139.91 178
17141.15 182
17142.38 192
17143.62 202
17144.86 157
17146.10 179
17147.33 190
17148.57 160
17149.81 176
17151.05 185
17152.28 181
17153.52 155
17154.76 164
17156.00 181
17157.23 202
17158.47 165
17159.71 153
17160.95 135
17162.19 168
17163.42 185
17164.66 196
17165.90 175
17167.14 180
17168.38 167
17169.61 175
17170.85 151
17172.09 143
17173.33 183
17174.57 171
17175.81 156
17177.04 168
17178.28 155
17179.52 162
17180.76 201
17182.00 187
17183.24 177
17184.48 178
17185.71 183
17186.95 178
17188.19 183
17189.43 160
17190.67 169
17191.91 167
17193.15 187
17194.39 156
17195.63 182
17196.87 188
17198.11 177
17199.34 159
17200.58 156
17201.82 154
17203.06 161
17204.30 186
17205.54 222
17206.78 220
17208.02 187
17209.26 167
17210.50 176
17211.74 179
17212.98 137
17214.22 174
17215.46 172
17216.70 152
17217.94 168
17219.18 156
17220.42 165
17221.66 177
17222.90 174
17224.14 166
17225.38 164
17226.62 165
17227.86 172
17229.10 174
17230.34 170
17231.58 168
17232.82 170
17234.06 175
17235.30 159
17236.54 188
17237.78 173
17239.03 219
17240.27 174
17241.51 170
17242.75 179
17243.99 173
17245.23 157
17246.47 169
17247.71 197
17248.95 184
17250.19 161
17251.43 161
17252.68 154
17253.92 154
17255.16 161
17256.40 160
17257.64 182
17258.88 159
17260.12 146
17261.37 163
17262.61 147
17263.85 155
17265.09 187
17266.33 181
17267.57 140
17268.82 170
17270.06 188
17271.30 152
17272.54 188
17273.78 148
17275.03 185
17276.27 199
17277.51 202
17278.75 162
17279.99 153
17281.24 163
17282.48 188
17283.72 164
17284.96 168
17286.21 163
17287.45 166
17288.69 155
17289.93 183
17291.18 182
17292.42 155
17293.66 178
17294.90 195
17296.15 172
17297.39 178
17298.63 166
17299.88 186
17301.12 167
17302.36 162
17303.60 153
17304.85 163
17306.09 160
17307.33 157
17308.58 189
17309.82 167
17311.06 167
17312.31 158
17313.55 158
17314.79 177
17316.04 205
17317.28 159
17318.52 144
17319.77 165
17321.01 167
17322.26 176
17323.50 179
17324.74 159
17325.99 167
17327.23 167
17328.48 173
17329.72 176
17330.96 157
17332.21 174
17333.45 158
17334.70 164
17335.94 174
17337.18 173
17338.43 187
17339.67 171
17340.92 165
17342.16 159
17343.41 156
17344.65 175
17345.90 162
17347.14 165
17348.38 175
17349.63 168
17350.87 169
17352.12 156
17353.36 164
17354.61 180
17355.85 184
17357.10 179
17358.34 197
17359.59 185
17360.83 179
17362.08 174
17363.32 167
17364.57 154
17365.81 175
17367.06 158
17368.31 140
17369.55 153
17370.80 156
17372.04 142
17373.29 185
17374.53 180
17375.78 167
17377.02 179
17378.27 155
17379.52 163
17380.76 167
17382.01 147
17383.25 192
17384.50 173
17385.75 189
17386.99 158
17388.24 179
17389.48 199
17390.73 163
17391.98 175
17393.22 184
17394.47 149
17395.71 160
17396.96 154
17398.21 156
17399.45 173
17400.70 186
17401.95 190
17403.19 207
17404.44 154
17405.69 141
17406.93 180
17408.18 148
17409.43 167
17410.67 173
17411.92 222
17413.17 173
17414.42 155
17415.66 168
17416.91 173
17418.16 161
17419.40 171
17420.65 218
17421.90 174
17423.15 163
17424.39 131
17425.64 192
17426.89 199
17428.14 182
17429.38 163
17430.63 162
17431.88 153
17433.13 170
17434.37 155
17435.62 161
17436.87 164
17438.12 150
17439.37 183
17440.61 159
17441.86 150
17443.11 162
17444.36 167
17445.61 176
17446.85 163
17448.10 143
17449.35 196
17450.60 181
17451.85 147
17453.10 157
17454.34 167
17455.59 181
17456.84 171
17458.09 171
17459.34 168
17460.59 176
17461.84 182
17463.09 184
17464.33 169
17465.58 178
17466.83 161
17468.08 136
17469.33 163
17470.58 168
17471.83 171
17473.08 157
17474.33 163
17475.58 154
17476.83 167
17478.07 174
17479.32 155
17480.57 147
17481.82 164
17483.07 200
17484.32 172
17485.57 160
17486.82 219
17488.07 193
17489.32 161
17490.57 149
17491.82 165
17493.07 137
17494.32 171
17495.57 169
17496.82 158
17498.07 163
17499.32 147
17500.57 148
17501.82 153
17503.07 150
17504.32 155
17505.57 176
17506.82 208
17508.07 193
17509.32 165
17510.57 164
17511.82 147
17513.07 171
17514.32 163
17515.58 153
17516.83 172
17518.08 175
17519.33 168
17520.58 184
17521.83 178
17523.08 148
17524.33 144
17525.58 151
17526.83 143
17528.08 140
17529.34 150
17530.59 136
17531.84 153
17533.09 161
17534.34 168
17535.59 146
17536.84 194
17538.09 194
17539.35 150
17540.60 140
17541.85 180
17543.10 174
17544.35 150
17545.60 152
17546.86 165
17548.11 184
17549.36 183
17550.61 151
17551.86 195
17553.12 168
17554.37 165
17555.62 158
17556.87 158
17558.12 173
17559.38 174
17560.63 157
17561.88 153
17563.13 161
17564.39 152
17565.64 158
17566.89 154
17568.14 164
17569.40 177
17570.65 158
17571.90 130
17573.15 119
17574.41 145
17575.66 151
17576.91 169
17578.17 186
17579.42 158
17580.67 154
17581.92 185
17583.18 177
17584.43 161
17585.68 147
17586.94 149
17588.19 169
17589.44 153
17590.70 175
17591.95 159
17593.20 157
17594.46 161
17595.71 158
17596.97 150
17598.22 172
17599.47 171
17600.73 178
17601.98 161
17603.23 152
17604.49 155
17605.74 132
17607.00 160
17608.25 165
17609.50 150
17610.76 158
17612.01 161
17613.27 192
17614.52 167
17615.77 163
17617.03 151
17618.28 167
17619.54 187
17620.79 161
17622.05 167
17623.30 154
17624.56 160
17625.81 178
17627.06 176
17628.32 170
17629.57 163
17630.83 181
17632.08 172
17633.34 159
17634.59 173
17635.85 161
17637.10 155
17638.36 181
17639.61 168
17640.87 151
17642.12 195
17643.38 153
17644.63 149
17645.89 159
17647.15 185
17648.40 201
17649.66 180
17650.91 169
17652.17 150
17653.42 171
17654.68 199
17655.93 159
17657.19 158
17658.45 141
17659.70 170
17660.96 158
17662.21 154
17663.47 169
17664.73 168
17665.98 158
17667.24 152
17668.49 146
17669.75 184
17671.01 165
17672.26 136
17673.52 147
17674.77 150
17676.03 152
17677.29 137
17678.54 175
17679.80 119
17681.06 148
17682.31 168
17683.57 155
17684.83 121
17686.08 138
17687.34 134
17688.60 141
17689.85 159
17691.11 133
17692.37 153
17693.63 111
17694.88 125
17696.14 144
17697.40 141
17698.65 132
17699.91 159
17701.17 190
17702.43 145
17703.68 186
17704.94 167
17706.20 163
17707.46 171
17708.71 157
17709.97 172
17711.23 197
17712.49 174
17713.74 185
17715.00 180
17716.26 166
17717.52 183
17718.78 154
17720.03 179
17721.29 157
17722.55 164
17723.81 169
17725.07 136
17726.32 165
17727.58 177
17728.84 173
17730.10 149
17731.36 165
17732.62 171
17733.87 154
17735.13 168
17736.39 175
17737.65 141
17738.91 182
17740.17 171
17741.43 181
17742.69 151
17743.94 146
17745.20 180
17746.46 172
17747.72 204
17748.98 177
17750.24 156
17751.50 194
17752.76 190
17754.02 184
17755.28 142
17756.53 149
17757.79 180
17759.05 169
17760.31 177
17761.57 149
17762.83 161
17764.09 176
17765.35 143
17766.61 152
17767.87 179
17769.13 188
17770.39 154
17771.65 172
17772.91 172
17774.17 168
17775.43 149
17776.69 124
17777.95 128
17779.21 142
17780.47 123
17781.73 180
17782.99 134
17784.25 147
17785.51 164
17786.77 141
17788.03 171
17789.29 184
17790.55 168
17791.81 163
17793.07 160
17794.33 159
17795.59 162
17796.86 143
17798.12 163
17799.38 179
17800.64 176
17801.90 186
17803.16 161
17804.42 121
17805.68 135
17806.94 169
17808.20 154
17809.47 159
17810.73 181
17811.99 174
17813.25 187
17814.51 180
17815.77 134
17817.03 197
17818.29 169
17819.56 176
17820.82 183
17822.08 127
17823.34 159
17824.60 153
17825.86 146
17827.13 127
17828.39 129
17829.65 133
17830.91 156
17832.17 153
17833.44 185
17834.70 164
17835.96 184
17837.22 158
17838.48 184
17839.75 137
17841.01 163
17842.27 182
17843.53 160
17844.80 137
17846.06 161
17847.32 163
17848.58 193
17849.85 182
17851.11 141
17852.37 161
17853.63 164
17854.90 159
17856.16 138
17857.42 153
17858.69 180
17859.95 158
17861.21 168
17862.47 168
17863.74 155
17865.00 169
17866.26 148
17867.53 157
17868.79 132
17870.05 150
17871.32 146
17872.58 135
17873.84 180
17875.11 160
17876.37 177
17877.63 160
17878.90 174
17880.16 171
17881.43 173
17882.69 161
17883.95 161
17885.22 167
17886.48 145
17887.74 150
17889.01 162
17890.27 177
17891.54 184
17892.80 147
17894.07 153
17895.33 160
17896.59 154
17897.86 174
17899.12 141
17900.39 156
17901.65 139
17902.92 147
17904.18 152
17905.44 158
17906.71 134
17907.97 161
17909.24 134
17910.50 147
17911.77 139
17913.03 157
17914.30 122
17915.56 176
17916.83 165
17918.09 144
17919.36 176
17920.62 157
17921.89 173
17923.15 143
17924.42 180
17925.68 153
17926.95 149
17928.21 162
17929.48 132
17930.75 167
17932.01 145
17933.28 154
17934.54 135
17935.81 158
17937.07 178
17938.34 163
17939.61 164
17940.87 150
17942.14 151
17943.40 151
17944.67 148
17945.93 172
17947.20 183
17948.47 174
17949.73 144
17951.00 157
17952.27 144
17953.53 147
17954.80 160
17956.06 153
17957.33 171
17958.60 135
17959.86 158
17961.13 181
17962.40 149
17963.66 174
17964.93 167
17966.20 150
17967.46 166
17968.73 162
17970.00 168
17971.26 191
17972.53 170
17973.80 192
17975.07 155
17976.33 138
17977.60 144
17978.87 150
17980.13 172
17981.40 180
17982.67 149
17983.94 160
17985.20 165
17986.47 194
17987.74 158
17989.01 157
17990.27 163
17991.54 149
17992.81 165
17994.08 163
17995.34 146
17996.61 137
17997.88 164
17999.15 198
18000.42 192
18001.68 178
18002.95 148
18004.22 153
18005.49 152
18006.76 143
18008.02 147
18009.29 142
18010.56 171
18011.83 144
18013.10 143
18014.37 147
18015.63 134
18016.90 139
18018.17 156
18019.44 161
18020.71 140
18021.98 183
18023.25 160
18024.51 153
18025.78 162
18027.05 160
18028.32 158
18029.59 162
18030.86 149
18032.13 154
18033.40 132
18034.67 144
18035.94 164
18037.20 174
18038.47 187
18039.74 173
18041.01 171
18042.28 140
18043.55 184
18044.82 161
18046.09 142
18047.36 144
18048.63 144
18049.90 165
18051.17 135
18052.44 139
18053.71 122
18054.98 164
18056.25 142
18057.52 142
18058.79 102
18060.06 134
18061.33 146
18062.60 133
18063.87 153
18065.14 135
18066.41 157
18067.68 156
18068.95 150
18070.22 164
18071.49 168
18072.76 146
18074.03 196
18075.30 203
18076.57 140
18077.84 150
18079.11 149
18080.39 181
18081.66 188
18082.93 153
18084.20 129
18085.47 147
18086.74 140
18088.01 152
18089.28 126
18090.55 151
18091.82 163
18093.10 167
18094.37 144
18095.64 146
18096.91 176
18098.18 164
18099.45 161
18100.72 149
18102.00 167
18103.27 157
18104.54 185
18105.81 139
18107.08 141
18108.35 138
18109.63 187
18110.90 150
18112.17 147
18113.44 153
18114.71 141
18115.98 158
18117.26 164
18118.53 162
18119.80 164
18121.07 136
18122.35 152
18123.62 149
18124.89 179
18126.16 188
18127.43 162
18128.71 165
18129.98 137
18131.25 145
18132.52 168
18133.80 181
18135.07 172
18136.34 152
18137.62 169
18138.89 152
18140.16 149
18141.43 148
18142.71 164
18143.98 136
18145.25 152
18146.53 148
18147.80 144
18149.07 137
18150.35 122
18151.62 162
18152.89 152
18154.17 178
18155.44 170
18156.71 163
18157.99 145
18159.26 148
18160.53 161
18161.81 159
18163.08 174
18164.35 160
18165.63 164
18166.90 155
18168.18 168
18169.45 149
18170.72 161
18172.00 147
18173.27 168
18174.55 179
18175.82 190
18177.09 168
18178.37 151
18179.64 133
18180.92 147
18182.19 147
18183.47 153
18184.74 158
18186.01 165
18187.29 163
18188.56 154
18189.84 159
18191.11 173
18192.39 143
18193.66 138
18194.94 142
18196.21 149
18197.49 139
18198.76 150
18200.04 171
18201.31 161
18202.59 173
18203.86 159
18205.14 142
18206.41 152
18207.69 152
18208.96 145
18210.24 158
18211.51 163
18212.79 134
18214.06 147
18215.34 137
18216.62 151
18217.89 146
18219.17 149
18220.44 159
18221.72 166
18222.99 177
18224.27 168
18225.55 172
18226.82 140
18228.10 150
18229.37 164
18230.65 153
18231.93 174
18233.20 150
18234.48 142
18235.75 135
18237.03 146
18238.31 150
18239.58 159
18240.86 147
18242.14 156
18243.41 131
18244.69 146
18245.97 190
18247.24 161
18248.52 135
18249.80 133
18251.07 138
18252.35 174
18253.63 137
18254.90 152
18256.18 162
18257.46 185
18258.73 162
18260.01 159
18261.29 159
18262.57 161
18263.84 127
18265.12 146
18266.40 143
18267.67 173
18268.95 176
18270.23 125
18271.51 153
18272.78 163
18274.06 171
18275.34 170
18276.62 131
18277.89 149
18279.17 145
18280.45 164
18281.73 160
18283.01 157
18284.28 132
18285.56 123
18286.84 135
18288.12 180
18289.40 172
18290.67 167
18291.95 134
18293.23 149
18294.51 140
18295.79 129
18297.07 170
18298.34 144
18299.62 146
18300.90 172
18302.18 171
18303.46 157
18304.74 146
18306.02 144
18307.29 167
18308.57 135
18309.85 156
18311.13 173
18312.41 158
18313.69 147
18314.97 158
18316.25 176
18317.53 164
18318.80 158
18320.08 148
18321.36 157
18322.64 129
18323.92 170
18325.20 158
18326.48 154
18327.76 154
18329.04 118
18330.32 132
18331.60 144
18332.88 138
18334.16 145
18335.44 122
18336.72 141
18338.00 130
18339.28 151
18340.56 117
18341.84 152
18343.12 146
18344.40 119
18345.68 140
18346.96 132
18348.24 139
18349.52 157
18350.80 139
18352.08 142
18353.36 137
18354.64 176
18355.92 155
18357.20 174
18358.48 134
18359.76 118
18361.04 155
18362.32 152
18363.60 151
18364.88 143
18366.16 147
18367.45 129
18368.73 181
18370.01 182
18371.29 179
18372.57 156
18373.85 160
18375.13 143
18376.41 164
18377.69 164
18378.98 141
18380.26 144
18381.54 155
18382.82 141
18384.10 142
18385.38 140
18386.66 154
18387.95 145
18389.23 139
18390.51 153
18391.79 163
18393.07 185
18394.35 151
18395.64 124
18396.92 133
18398.20 136
18399.48 146
18400.76 143
18402.05 133
18403.33 173
18404.61 155
18405.89 182
18407.17 186
18408.46 150
18409.74 158
18411.02 182
18412.30 154
18413.59 159
18414.87 160
18416.15 168
18417.43 166
18418.72 140
18420.00 171
18421.28 166
18422.56 149
18423.85 151
18425.13 150
18426.41 131
18427.70 158
18428.98 157
18430.26 160
18431.54 144
18432.83 133
18434.11 146
18435.39 159
18436.68 180
18437.96 154
18439.24 155
18440.53 167
18441.81 185
18443.09 149
18444.38 155
18445.66 146
18446.95 124
18448.23 146
18449.51 145
18450.80 158
18452.08 149
18453.36 149
18454.65 148
18455.93 136
18457.22 151
18458.50 156
18459.78 127
18461.07 151
18462.35 127
18463.64 121
18464.92 130
18466.21 131
18467.49 142
18468.77 145
18470.06 134
18471.34 127
18472.63 139
18473.91 140
18475.20 133
18476.48 138
18477.77 145
18479.05 157
18480.34 160
18481.62 147
18482.91 148
18484.19 122
18485.47 136
18486.76 146
18488.04 145
18489.33 160
18490.62 148
18491.90 164
18493.19 171
18494.47 119
18495.76 124
18497.04 153
18498.33 157
18499.61 162
18500.90 140
18502.18 140
18503.47 153
18504.75 136
18506.04 158
18507.33 163
18508.61 167
18509.90 139
18511.18 142
18512.47 154
18513.76 137
18515.04 155
18516.33 152
18517.61 143
18518.90 138
18520.19 140
18521.47 147
18522.76 139
18524.04 151
18525.33 126
18526.62 120
18527.90 135
18529.19 148
18530.48 152
18531.76 156
18533.05 154
18534.34 169
18535.62 136
18536.91 126
18538.20 156
18539.48 128
18540.77 165
18542.06 139
18543.34 137
18544.63 143
18545.92 146
18547.21 141
18548.49 130
18549.78 146
18551.07 150
18552.36 163
18553.64 133
18554.93 148
18556.22 138
18557.50 133
18558.79 145
18560.08 142
18561.37 155
18562.66 142
18563.94 148
18565.23 141
18566.52 154
18567.81 146
18569.09 161
18570.38 134
18571.67 142
18572.96 145
18574.25 160
18575.53 127
18576.82 132
18578.11 134
18579.40 146
18580.69 137
18581.98 143
18583.26 157
18584.55 135
18585.84 173
18587.13 155
18588.42 133
18589.71 133
18590.99 143
18592.28 154
18593.57 135
18594.86 138
18596.15 160
18597.44 139
18598.73 134
18600.02 164
18601.31 165
18602.59 136
18603.88 123
18605.17 132
18606.46 131
18607.75 154
18609.04 139
18610.33 129
18611.62 122
18612.91 133
18614.20 141
18615.49 133
18616.78 140
18618.07 131
18619.36 131
18620.65 142
18621.94 147
18623.23 121
18624.52 165
18625.81 161
18627.10 160
18628.39 165
18629.68 161
18630.97 170
18632.26 133
18633.55 144
18634.84 161
18636.13 158
18637.42 167
18638.71 145
18640.00 165
18641.29 152
18642.58 161
18643.87 174
18645.16 134
18646.45 131
18647.74 125
18649.03 131
18650.32 131
18651.61 124
18652.90 119
18654.19 156
18655.48 185
18656.78 157
18658.07 158
18659.36 124
18660.65 165
18661.94 148
18663.23 155
18664.52 154
18665.81 176
18667.10 141
18668.40 133
18669.69 140
18670.98 145
18672.27 125
18673.56 146
18674.85 147
18676.14 130
18677.44 134
18678.73 152
18680.02 150
18681.31 143
18682.60 125
18683.90 144
18685.19 170
18686.48 161
18687.77 124
18689.06 139
18690.36 132
18691.65 129
18692.94 165
18694.23 146
18695.52 151
18696.82 161
18698.11 135
18699.40 147
18700.69 113
18701.99 144
18703.28 129
18704.57 136
18705.86 129
18707.16 165
18708.45 139
18709.74 133
18711.04 148
18712.33 126
18713.62 139
18714.91 145
18716.21 156
18717.50 158
18718.79 179
18720.09 153
18721.38 166
18722.67 153
18723.97 148
18725.26 132
18726.55 112
18727.85 144
18729.14 121
18730.43 151
18731.73 154
18733.02 151
18734.31 158
18735.61 153
18736.90 128
18738.19 156
18739.49 128
18740.78 161
18742.08 134
18743.37 147
18744.66 114
18745.96 131
18747.25 146
18748.55 148
18749.84 155
18751.13 154
18752.43 159
18753.72 151
18755.02 175
18756.31 176
18757.61 141
18758.90 121
18760.20 144
18761.49 183
18762.78 171
18764.08 145
18765.37 139
18766.67 161
18767.96 141
18769.26 121
18770.55 149
18771.85 117
18773.14 141
18774.44 151
18775.73 124
18777.03 131
18778.32 127
18779.62 139
18780.91 138
18782.21 135
18783.50 144
18784.80 142
18786.10 166
18787.39 136
18788.69 149
18789.98 162
18791.28 133
18792.57 114
18793.87 136
18795.16 151
18796.46 144
18797.76 128
18799.05 142
18800.35 124
18801.64 99
18802.94 129
18804.24 154
18805.53 121
18806.83 144
18808.12 155
18809.42 160
18810.72 126
18812.01 133
18813.31 203
18814.61 152
18815.90 141
18817.20 157
18818.50 169
18819.79 127
18821.09 165
18822.39 159
18823.68 140
18824.98 138
18826.28 140
18827.57 140
18828.87 126
18830.17 137
18831.46 139
18832.76 157
18834.06 131
18835.35 139
18836.65 154
18837.95 142
18839.25 144
18840.54 138
18841.84 149
18843.14 144
18844.44 140
18845.73 116
18847.03 144
18848.33 165
18849.63 148
18850.92 164
18852.22 150
18853.52 125
18854.82 138
18856.11 134
18857.41 129
18858.71 140
18860.01 127
18861.31 126
18862.60 155
18863.90 127
18865.20 132
18866.50 123
18867.80 126
18869.10 137
18870.39 152
18871.69 186
18872.99 179
18874.29 146
18875.59 140
18876.89 152
18878.18 145
18879.48 141
18880.78 112
18882.08 129
18883.38 116
18884.68 131
18885.98 120
18887.28 137
18888.57 129
18889.87 127
18891.17 149
18892.47 132
18893.77 156
18895.07 139
18896.37 146
18897.67 117
18898.97 124
18900.27 122
18901.57 114
18902.87 103
18904.17 150
18905.47 103
18906.76 145
18908.06 135
18909.36 133
18910.66 157
18911.96 149
18913.26 142
18914.56 107
18915.86 134
18917.16 135
18918.46 146
18919.76 121
18921.06 124
18922.36 135
18923.66 140
18924.96 122
18926.26 124
18927.56 128
18928.86 176
18930.17 138
18931.47 119
18932.77 132
18934.07 141
18935.37 131
18936.67 145
18937.97 140
18939.27 103
18940.57 129
18941.87 132
18943.17 142
18944.47 157
18945.77 147
18947.07 127
18948.38 125
18949.68 136
18950.98 147
18952.28 133
18953.58 143
18954.88 135
18956.18 116
18957.48 116
18958.79 140
18960.09 130
18961.39 141
18962.69 148
18963.99 141
18965.29 153
18966.59 126
18967.90 133
18969.20 129
18970.50 130
18971.80 123
18973.10 120
18974.41 130
18975.71 144
18977.01 152
18978.31 145
18979.61 123
18980.92 144
18982.22 150
18983.52 131
18984.82 125
18986.12 148
18987.43 151
18988.73 136
18990.03 164
18991.33 147
18992.64 146
18993.94 122
18995.24 115
18996.54 152
18997.85 141
18999.15 161
19000.45 136
19001.76 117
19003.06 117
19004.36 149
19005.66 132
19006.97 150
19008.27 159
19009.57 123
19010.88 142
19012.18 132
19013.48 122
19014.79 116
19016.09 132
19017.39 136
19018.70 153
19020.00 111
19021.30 127
19022.61 113
19023.91 171
19025.22 153
19026.52 110
19027.82 105
19029.13 142
19030.43 163
19031.73 128
19033.04 131
19034.34 107
19035.65 105
19036.95 132
19038.25 114
19039.56 105
19040.86 120
19042.17 140
19043.47 147
19044.78 127
19046.08 114
19047.38 138
19048.69 154
19049.99 145
19051.30 111
19052.60 145
19053.91 160
19055.21 166
19056.52 119
19057.82 132
19059.13 127
19060.43 133
19061.74 123
19063.04 123
19064.35 129
19065.65 123
19066.96 141
19068.26 137
19069.57 160
19070.87 145
19072.18 112
19073.48 109
19074.79 142
19076.09 118
19077.40 162
19078.70 144
19080.01 134
19081.32 135
19082.62 132
19083.93 138
19085.23 139
19086.54 122
19087.84 150
19089.15 154
19090.46 155
19091.76 122
19093.07 145
19094.37 155
19095.68 160
19096.99 122
19098.29 117
19099.60 139
19100.90 117
19102.21 142
19103.52 131
19104.82 136
19106.13 107
19107.44 131
19108.74 118
19110.05 120
19111.36 142
19112.66 132
19113.97 132
19115.28 133
19116.58 140
19117.89 127
19119.20 125
19120.50 164
19121.81 144
19123.12 136
19124.43 116
19125.73 126
19127.04 129
19128.35 113
19129.65 130
19130.96 111
19132.27 121
19133.58 159
19134.88 138
19136.19 146
19137.50 139
19138.81 149
19140.11 164
19141.42 117
19142.73 119
19144.04 123
19145.34 125
19146.65 122
19147.96 134
19149.27 152
19150.58 150
19151.88 147
19153.19 144
19154.50 147
19155.81 143
19157.12 142
19158.42 156
19159.73 152
19161.04 113
19162.35 135
19163.66 113
19164.97 142
19166.28 128
19167.58 114
19168.89 141
19170.20 133
19171.51 133
19172.82 132
19174.13 135
19175.44 124
19176.75 111
19178.05 119
19179.36 127
19180.67 136
19181.98 132
19183.29 118
19184.60 126
19185.91 129
19187.22 139
19188.53 112
19189.84 130
19191.15 168
19192.46 127
19193.76 138
19195.07 124
19196.38 116
19197.69 131
19199.00 131
19200.31 149
19201.62 136
19202.93 125
19204.24 136
19205.55 115
19206.86 152
19208.17 126
19209.48 139
19210.79 134
19212.10 123
19213.41 131
19214.72 133
19216.03 145
19217.34 133
19218.65 148
19219.96 105
19221.27 152
19222.58 128
19223.89 117
19225.20 128
19226.52 106
19227.83 107
19229.14 134
19230.45 109
19231.76 118
19233.07 105
19234.38 137
19235.69 121
19237.00 118
19238.31 127
19239.62 114
19240.93 136
19242.25 142
19243.56 119
19244.87 124
19246.18 137
19247.49 111
19248.80 117
19250.11 120
19251.42 123
19252.74 101
19254.05 134
19255.36 122
19256.67 139
19257.98 129
19259.29 115
19260.61 127
19261.92 134
19263.23 145
19264.54 127
19265.85 124
19267.17 115
19268.48 114
19269.79 155
19271.10 108
19272.41 120
19273.73 130
19275.04 125
19276.35 97
19277.66 115
19278.98 126
19280.29 139
19281.60 125
19282.91 124
19284.23 103
19285.54 113
19286.85 118
19288.16 128
19289.48 149
19290.79 123
19292.10 127
19293.41 120
19294.73 104
19296.04 111
19297.35 134
19298.67 131
19299.98 144
19301.29 141
19302.61 140
19303.92 121
19305.23 133
19306.55 136
19307.86 137
19309.17 104
19310.49 107
19311.80 118
19313.11 131
19314.43 137
19315.74 107
19317.05 135
19318.37 144
19319.68 153
19320.99 124
19322.31 123
19323.62 122
19324.94 113
19326.25 129
19327.56 130
19328.88 131
19330.19 121
19331.51 143
19332.82 124
19334.14 131
19335.45 123
19336.76 115
19338.08 127
19339.39 126
19340.71 98
19342.02 110
19343.34 101
19344.65 128
19345.97 122
19347.28 129
19348.59 130
19349.91 134
19351.22 120
19352.54 108
19353.85 127
19355.17 142
19356.48 123
19357.80 123
19359.11 118
19360.43 124
19361.74 144
19363.06 142
19364.38 146
19365.69 104
19367.01 136
19368.32 141
19369.64 133
19370.95 109
19372.27 134
19373.58 145
19374.90 118
19376.21 140
19377.53 127
19378.85 129
19380.16 152
19381.48 147
19382.79 156
19384.11 110
19385.43 130
19386.74 142
19388.06 128
19389.37 144
19390.69 154
19392.01 143
19393.32 131
19394.64 141
19395.96 122
19397.27 106
19398.59 114
19399.91 131
19401.22 135
19402.54 138
19403.85 143
19405.17 152
19406.49 116
19407.80 122
19409.12 110
19410.44 141
19411.76 126
19413.07 119
19414.39 129
19415.71 136
19417.02 126
19418.34 146
19419.66 139
19420.98 119
19422.29 125
19423.61 144
19424.93 152
19426.24 111
19427.56 135
19428.88 145
19430.20 123
19431.51 126
19432.83 124
19434.15 135
19435.47 122
19436.79 141
19438.10 134
19439.42 136
19440.74 128
19442.06 125
19443.37 137
19444.69 114
19446.01 138
19447.33 134
19448.65 126
19449.97 176
19451.28 128
19452.60 117
19453.92 127
19455.24 122
19456.56 132
19457.88 131
19459.19 121
19460.51 123
19461.83 121
19463.15 168
19464.47 149
19465.79 137
19467.11 134
19468.42 133
19469.74 143
19471.06 117
19472.38 106
19473.70 129
19475.02 125
19476.34 111
19477.66 148
19478.98 124
19480.30 143
19481.62 114
19482.93 127
19484.25 113
19485.57 156
19486.89 158
19488.21 151
19489.53 156
19490.85 116
19492.17 120
19493.49 120
19494.81 143
19496.13 121
19497.45 119
19498.77 144
19500.09 124
19501.41 132
19502.73 111
19504.05 103
19505.37 133
19506.69 129
19508.01 123
19509.33 112
19510.65 140
19511.97 139
19513.29 140
19514.61 120
19515.93 140
19517.25 124
19518.57 137
19519.89 136
19521.21 141
19522.54 150
19523.86 141
19525.18 125
19526.50 126
19527.82 129
19529.14 136
19530.46 136
19531.78 121
19533.10 106
19534.42 97
19535.74 128
19537.07 116
19538.39 137
19539.71 130
19541.03 126
19542.35 168
19543.67 135
19544.99 113
19546.31 126
19547.64 142
19548.96 135
19550.28 122
19551.60 132
19552.92 130
19554.24 147
19555.57 122
19556.89 96
19558.21 118
19559.53 134
19560.85 137
19562.18 127
19563.50 104
19564.82 108
19566.14 156
19567.46 167
19568.79 144
19570.11 122
19571.43 110
19572.75 124
19574.08 119
19575.40 138
19576.72 132
19578.04 141
19579.37 120
19580.69 119
19582.01 143
19583.33 135
19584.66 132
19585.98 117
19587.30 115
19588.63 130
19589.95 132
19591.27 136
19592.59 133
19593.92 124
19595.24 133
19596.56 133
19597.89 115
19599.21 120
19600.53 101
19601.86 122
19603.18 122
19604.50 126
19605.83 112
19607.15 114
19608.47 144
19609.80 156
19611.12 128
19612.45 123
19613.77 122
19615.09 137
19616.42 120
19617.74 144
19619.06 115
19620.39 131
19621.71 135
19623.04 166
19624.36 134
19625.69 132
19627.01 132
19628.33 114
19629.66 138
19630.98 119
19632.31 118
19633.63 147
19634.96 143
19636.28 128
19637.60 135
19638.93 122
19640.25 124
19641.58 133
19642.90 111
19644.23 99
19645.55 101
19646.88 127
19648.20 143
19649.53 125
19650.85 112
19652.18 131
19653.50 155
19654.83 120
19656.15 129
19657.48 120
19658.80 118
19660.13 125
19661.45 143
19662.78 83
19664.11 100
19665.43 135
19666.76 123
19668.08 126
19669.41 128
19670.73 121
19672.06 132
19673.39 126
19674.71 125
19676.04 109
19677.36 104
19678.69 136
19680.01 111
19681.34 123
19682.67 120
19683.99 135
19685.32 158
19686.65 143
19687.97 112
19689.30 118
19690.62 106
19691.95 129
19693.28 119
19694.60 131
19695.93 125
19697.26 122
19698.58 144
19699.91 118
19701.24 120
19702.56 124
19703.89 125
19705.22 125
19706.54 107
19707.87 125
19709.20 137
19710.53 130
19711.85 132
19713.18 134
19714.51 118
19715.83 111
19717.16 120
19718.49 121
19719.82 103
19721.14 124
19722.47 123
19723.80 123
19725.13 110
19726.45 133
19727.78 114
19729.11 141
19730.44 119
19731.76 123
19733.09 117
19734.42 144
19735.75 138
19737.08 125
19738.40 137
19739.73 127
19741.06 114
19742.39 121
19743.72 112
19745.04 118
19746.37 108
19747.70 139
19749.03 151
19750.36 120
19751.69 102
19753.01 104
19754.34 126
19755.67 137
19757.00 92
19758.33 113
19759.66 124
19760.99 118
19762.31 149
19763.64 113
19764.97 112
19766.30 151
19767.63 136
19768.96 124
19770.29 115
19771.62 105
19772.95 147
19774.28 162
19775.60 137
19776.93 113
19778.26 119
19779.59 145
19780.92 129
19782.25 138
19783.58 104
19784.91 161
19786.24 158
19787.57 119
19788.90 90
19790.23 101
19791.56 138
19792.89 116
19794.22 130
19795.55 115
19796.88 137
19798.21 158
19799.54 126
19800.87 129
19802.20 116
19803.53 140
19804.86 130
19806.19 126
19807.52 112
19808.85 125
19810.18 113
19811.51 140
19812.84 131
19814.17 118
19815.50 111
19816.83 147
19818.16 148
19819.49 108
19820.83 109
19822.16 130
19823.49 125
19824.82 121
19826.15 112
19827.48 123
19828.81 144
19830.14 148
19831.47 110
19832.80 96
19834.14 134
19835.47 123
19836.80 142
19838.13 158
19839.46 115
19840.79 146
19842.12 132
19843.46 97
19844.79 79
19846.12 108
19847.45 139
19848.78 130
19850.11 108
19851.45 120
19852.78 114
19854.11 131
19855.44 118
19856.77 95
19858.11 98
19859.44 111
19860.77 126
19862.10 130
19863.43 166
19864.77 146
19866.10 134
19867.43 134
19868.76 117
19870.10 114
19871.43 127
19872.76 149
19874.09 134
19875.43 154
19876.76 142
19878.09 139
19879.42 112
19880.76 113
19882.09 126
19883.42 117
19884.75 132
19886.09 136
19887.42 120
19888.75 112
19890.09 108
19891.42 125
19892.75 131
19894.09 116
19895.42 134
19896.75 139
19898.09 151
19899.42 108
19900.75 138
19902.09 129
19903.42 141
19904.75 113
19906.09 122
19907.42 115
19908.75 101
19910.09 96
19911.42 129
19912.76 145
19914.09 117
19915.42 124
19916.76 124
19918.09 103
19919.43 116
19920.76 124
19922.09 93
19923.43 104
19924.76 120
19926.10 110
19927.43 135
19928.77 104
19930.10 94
19931.43 97
19932.77 110
19934.10 91
19935.44 149
19936.77 160
19938.11 150
19939.44 106
19940.78 112
19942.11 113
19943.45 107
19944.78 132
19946.12 114
19947.45 122
19948.79 120
19950.12 106
19951.46 110
19952.79 110
19954.13 108
19955.46 121
19956.80 139
19958.13 120
19959.47 103
19960.80 121
19962.14 123
19963.48 95
19964.81 136
19966.15 148
19967.48 104
19968.82 129
19970.15 117
19971.49 111
19972.83 113
19974.16 97
19975.50 124
19976.83 127
19978.17 111
19979.51 96
19980.84 130
19982.18 104
19983.51 127
19984.85 124
19986.19 110
19987.52 89
19988.86 106
19990.20 131
19991.53 143
19992.87 109
19994.21 97
19995.54 128
19996.88 116
19998.22 116
19999.55 150
20000.89 120
20002.23 114
20003.56 131
20004.90 142
20006.24 121
20007.57 120
20008.91 138
20010.25 112
20011.59 114
20012.92 94
20014.26 108
20015.60 119
20016.94 127
20018.27 125
20019.61 121
20020.95 133
20022.28 129
20023.62 125
20024.96 112
20026.30 105
20027.64 135
20028.97 157
20030.31 133
20031.65 116
20032.99 113
20034.32 135
20035.66 118
20037.00 113
20038.34 124
20039.68 128
20041.02 97
20042.35 111
20043.69 118
20045.03 95
20046.37 121
20047.71 107
20049.05 104
20050.38 131
20051.72 135
20053.06 132
20054.40 109
20055.74 120
20057.08 129
20058.42 136
20059.75 141
20061.09 118
20062.43 116
20063.77 137
20065.11 147
20066.45 136
20067.79 127
20069.13 121
20070.47 132
20071.81 135
20073.14 127
20074.48 140
20075.82 144
20077.16 119
20078.50 132
20079.84 119
20081.18 108
20082.52 108
20083.86 107
20085.20 107
20086.54 108
20087.88 129
20089.22 118
20090.56 135
20091.90 129
20093.24 111
20094.58 116
20095.92 112
20097.26 110
20098.60 122
20099.94 107
20101.28 103
20102.62 140
20103.96 111
20105.30 121
20106.64 141
20107.98 139
20109.32 135
20110.66 132
20112.00 135
20113.34 138
20114.68 102
20116.02 101
20117.36 115
20118.71 107
20120.05 123
20121.39 118
20122.73 127
20124.07 118
20125.41 115
20126.75 114
20128.09 101
20129.43 133
20130.77 125
20132.12 118
20133.46 100
20134.80 98
20136.14 115
20137.48 125
20138.82 105
20140.16 108
20141.51 112
20142.85 115
20144.19 116
20145.53 126
