# Supplementary material for: MALDI-TOF MS typing enables the classification of brewing yeasts of the genus Saccharomyces to major beer styles
Source: PLoS One. 2017 Aug 9;12(8):e0181694. doi: 10.1371/journal.pone.0181694 (PMC5549903; doi:10.1371/journal.pone.0181694)
Supplement: S4 File — The directory includes 90 raw files and was zipped to “.zip”; the folder has three strains with 30 spectra per strain; S1 Text explains the raw files with an example and Table 1 represents the yeast strains used within the experiment. (ZIP) [file pone.0181694.s007.zip › 10-12/30261-211-OG-Ale-Ale-YPG-18h-E-E_2015-07-16_3_0_B9_1.dat]

2000.53 2897
2000.95 2852
2001.37 2903
2001.79 3080
2002.21 3076
2002.64 3073
2003.06 3147
2003.48 3106
2003.90 2887
2004.32 2988
2004.75 2927
2005.17 3027
2005.59 3014
2006.01 2873
2006.43 3105
2006.86 3057
2007.28 2997
2007.70 3199
2008.12 2858
2008.55 3243
2008.97 3100
2009.39 3364
2009.81 3035
2010.24 3035
2010.66 3064
2011.08 3064
2011.50 2928
2011.93 2957
2012.35 2925
2012.77 2975
2013.20 2864
2013.62 2811
2014.04 2803
2014.46 2831
2014.89 2887
2015.31 2732
2015.73 2828
2016.16 2797
2016.58 2770
2017.00 3039
2017.43 3347
2017.85 2956
2018.27 3044
2018.70 3030
2019.12 3159
2019.54 3204
2019.97 3318
2020.39 3320
2020.82 3217
2021.24 3287
2021.66 3443
2022.09 3329
2022.51 3294
2022.94 3253
2023.36 3173
2023.78 3032
2024.21 2970
2024.63 2863
2025.06 3025
2025.48 3184
2025.90 3155
2026.33 3115
2026.75 2849
2027.18 2913
2027.60 3037
2028.03 3091
2028.45 3057
2028.88 3044
2029.30 2775
2029.72 2938
2030.15 2851
2030.57 2765
2031.00 2869
2031.42 2839
2031.85 2790
2032.27 2827
2032.70 2974
2033.12 2651
2033.55 2646
2033.97 2920
2034.40 2883
2034.82 3021
2035.25 2991
2035.67 3005
2036.10 2693
2036.52 2846
2036.95 3148
2037.38 3004
2037.80 2922
2038.23 3116
2038.65 3065
2039.08 2881
2039.50 3079
2039.93 2846
2040.36 2812
2040.78 2977
2041.21 2963
2041.63 3019
2042.06 3143
2042.48 2919
2042.91 2597
2043.34 2699
2043.76 2861
2044.19 2753
2044.62 2848
2045.04 3096
2045.47 3096
2045.89 2940
2046.32 2805
2046.75 2895
2047.17 2802
2047.60 2833
2048.03 2826
2048.45 2846
2048.88 2749
2049.31 2787
2049.73 2700
2050.16 2881
2050.59 2774
2051.01 2904
2051.44 2762
2051.87 3086
2052.29 2779
2052.72 2824
2053.15 2747
2053.58 2758
2054.00 2904
2054.43 2739
2054.86 2638
2055.28 2802
2055.71 2854
2056.14 3066
2056.57 2837
2056.99 2838
2057.42 2855
2057.85 2845
2058.28 2824
2058.71 2901
2059.13 2708
2059.56 2820
2059.99 2896
2060.42 2699
2060.84 2581
2061.27 2834
2061.70 2846
2062.13 2822
2062.56 2804
2062.98 2888
2063.41 2899
2063.84 3035
2064.27 2996
2064.70 3109
2065.13 2999
2065.55 2958
2065.98 2948
2066.41 3063
2066.84 2995
2067.27 2714
2067.70 2973
2068.13 2957
2068.55 2846
2068.98 2678
2069.41 2841
2069.84 2769
2070.27 2997
2070.70 2909
2071.13 2707
2071.56 2723
2071.99 2870
2072.41 2633
2072.84 2706
2073.27 2875
2073.70 2891
2074.13 2955
2074.56 2756
2074.99 2801
2075.42 2791
2075.85 3036
2076.28 2877
2076.71 2903
2077.14 2731
2077.57 2959
2078.00 2976
2078.43 2846
2078.86 2991
2079.29 3067
2079.72 3077
2080.15 2956
2080.58 3132
2081.01 3024
2081.44 3169
2081.87 3077
2082.30 2919
2082.73 2821
2083.16 3030
2083.59 3007
2084.02 2969
2084.45 2769
2084.88 2932
2085.31 3069
2085.74 3091
2086.17 2952
2086.60 2941
2087.03 2876
2087.46 2795
2087.89 2979
2088.32 2924
2088.75 2745
2089.18 2593
2089.62 2730
2090.05 2833
2090.48 2862
2090.91 2732
2091.34 2712
2091.77 2937
2092.20 2994
2092.63 3160
2093.06 2900
2093.49 2678
2093.93 2949
2094.36 2872
2094.79 2680
2095.22 2903
2095.65 3086
2096.08 2694
2096.52 2637
2096.95 2680
2097.38 2783
2097.81 2816
2098.24 2698
2098.67 2753
2099.11 2868
2099.54 2892
2099.97 2774
2100.40 2585
2100.83 2682
2101.27 2660
2101.70 2813
2102.13 2912
2102.56 2678
2102.99 2780
2103.43 2775
2103.86 2771
2104.29 2607
2104.72 2729
2105.16 2791
2105.59 2838
2106.02 3038
2106.45 2757
2106.89 2810
2107.32 2736
2107.75 2882
2108.19 2897
2108.62 2901
2109.05 2941
2109.48 2975
2109.92 2636
2110.35 2732
2110.78 2765
2111.22 2647
2111.65 2701
2112.08 2830
2112.52 2935
2112.95 2856
2113.38 2858
2113.82 2849
2114.25 2770
2114.68 2660
2115.12 2803
2115.55 2746
2115.98 2755
2116.42 2680
2116.85 2771
2117.28 2690
2117.72 2825
2118.15 2754
2118.59 2795
2119.02 2634
2119.45 2671
2119.89 2772
2120.32 2630
2120.76 2867
2121.19 2855
2121.62 2846
2122.06 2960
2122.49 2943
2122.93 3087
2123.36 2938
2123.80 2731
2124.23 2877
2124.66 2643
2125.10 2434
2125.53 2620
2125.97 2804
2126.40 2753
2126.84 2652
2127.27 2673
2127.71 2820
2128.14 2545
2128.58 2560
2129.01 2745
2129.45 3163
2129.88 3020
2130.32 3012
2130.75 3020
2131.19 2932
2131.62 2969
2132.06 3010
2132.49 2990
2132.93 2934
2133.36 2931
2133.80 3170
2134.23 3029
2134.67 3085
2135.11 3254
2135.54 3191
2135.98 3076
2136.41 3152
2136.85 3184
2137.28 3208
2137.72 3252
2138.16 3494
2138.59 3040
2139.03 2847
2139.46 2946
2139.90 2938
2140.34 2811
2140.77 3030
2141.21 2782
2141.64 2854
2142.08 2972
2142.52 2846
2142.95 2793
2143.39 2623
2143.83 2653
2144.26 2724
2144.70 2570
2145.14 2635
2145.57 2767
2146.01 2671
2146.45 2841
2146.88 3238
2147.32 3134
2147.76 2908
2148.19 2945
2148.63 2990
2149.07 3181
2149.50 3329
2149.94 3467
2150.38 3428
2150.81 3571
2151.25 3463
2151.69 3866
2152.13 3458
2152.56 3444
2153.00 3532
2153.44 3317
2153.88 3184
2154.31 3210
2154.75 3300
2155.19 3014
2155.63 2935
2156.06 3029
2156.50 2923
2156.94 2781
2157.38 2809
2157.82 2954
2158.25 2710
2158.69 2870
2159.13 2740
2159.57 2842
2160.01 2937
2160.44 2819
2160.88 2676
2161.32 2671
2161.76 2761
2162.20 2796
2162.63 2761
2163.07 2980
2163.51 2893
2163.95 2893
2164.39 2930
2164.83 2675
2165.27 2902
2165.70 2886
2166.14 3004
2166.58 2813
2167.02 2789
2167.46 3002
2167.90 2962
2168.34 2893
2168.78 2940
2169.22 2798
2169.65 2962
2170.09 2886
2170.53 3100
2170.97 3128
2171.41 3117
2171.85 2928
2172.29 2958
2172.73 3245
2173.17 3359
2173.61 3264
2174.05 3259
2174.49 3297
2174.93 3495
2175.37 3255
2175.81 3447
2176.25 3336
2176.69 3472
2177.13 3325
2177.57 3253
2178.01 3395
2178.45 3230
2178.89 3086
2179.33 3140
2179.77 2964
2180.21 3161
2180.65 2963
2181.09 2772
2181.53 2822
2181.97 2988
2182.41 2826
2182.85 2628
2183.29 2606
2183.73 2966
2184.17 2721
2184.61 2821
2185.05 2744
2185.49 2830
2185.93 2906
2186.37 2933
2186.81 3065
2187.25 3116
2187.69 3251
2188.14 3328
2188.58 3327
2189.02 3199
2189.46 3271
2189.90 3479
2190.34 3322
2190.78 3067
2191.22 2964
2191.66 3157
2192.11 3306
2192.55 3110
2192.99 3185
2193.43 3094
2193.87 3100
2194.31 3263
2194.76 3276
2195.20 3400
2195.64 3356
2196.08 3354
2196.52 3397
2196.96 3447
2197.41 3336
2197.85 3206
2198.29 3062
2198.73 3148
2199.17 3040
2199.62 2989
2200.06 3157
2200.50 2966
2200.94 3015
2201.38 2862
2201.83 3015
2202.27 3203
2202.71 2995
2203.15 3078
2203.60 3098
2204.04 3200
2204.48 2945
2204.92 3050
2205.37 3157
2205.81 3127
2206.25 3025
2206.70 3064
2207.14 3244
2207.58 3365
2208.02 3404
2208.47 3326
2208.91 3129
2209.35 3371
2209.80 3057
2210.24 3140
2210.68 3333
2211.13 3305
2211.57 3318
2212.01 3152
2212.46 3101
2212.90 3145
2213.34 3380
2213.79 3224
2214.23 2948
2214.67 2947
2215.12 2878
2215.56 2904
2216.00 2924
2216.45 2951
2216.89 2867
2217.34 2967
2217.78 3066
2218.22 2873
2218.67 2816
2219.11 3033
2219.56 2901
2220.00 2773
2220.44 2984
2220.89 2839
2221.33 3087
2221.78 3324
2222.22 3329
2222.67 3275
2223.11 3182
2223.55 3171
2224.00 3408
2224.44 3424
2224.89 3367
2225.33 3540
2225.78 3546
2226.22 3839
2226.67 3838
2227.11 3632
2227.56 3579
2228.00 3545
2228.45 3703
2228.89 3740
2229.34 3603
2229.78 3500
2230.23 3480
2230.67 3599
2231.12 3515
2231.56 3674
2232.01 3866
2232.45 3671
2232.90 3720
2233.35 4137
2233.79 3716
2234.24 3591
2234.68 3584
2235.13 3576
2235.57 3546
2236.02 3309
2236.46 2892
2236.91 3195
2237.36 3041
2237.80 3008
2238.25 3250
2238.69 2913
2239.14 3012
2239.59 3144
2240.03 3013
2240.48 2838
2240.92 2958
2241.37 2848
2241.82 3042
2242.26 3003
2242.71 2913
2243.16 2915
2243.60 2612
2244.05 2902
2244.50 2992
2244.94 2860
2245.39 2950
2245.84 2849
2246.28 2693
2246.73 2723
2247.18 3080
2247.62 3088
2248.07 2954
2248.52 2976
2248.96 2788
2249.41 2829
2249.86 2874
2250.31 3006
2250.75 3247
2251.20 3012
2251.65 3013
2252.10 2989
2252.54 3259
2252.99 3141
2253.44 2970
2253.89 2870
2254.33 2757
2254.78 2687
2255.23 2816
2255.68 2762
2256.12 2647
2256.57 2895
2257.02 2872
2257.47 2883
2257.91 2698
2258.36 2892
2258.81 2946
2259.26 2711
2259.71 2851
2260.16 2836
2260.60 2927
2261.05 3122
2261.50 3208
2261.95 3121
2262.40 3293
2262.84 3318
2263.29 3316
2263.74 3239
2264.19 3308
2264.64 3265
2265.09 3143
2265.54 3236
2265.98 3038
2266.43 3134
2266.88 3377
2267.33 3368
2267.78 3216
2268.23 3288
2268.68 3345
2269.13 3429
2269.58 3664
2270.03 3473
2270.47 3392
2270.92 3563
2271.37 3522
2271.82 3624
2272.27 3701
2272.72 3584
2273.17 3588
2273.62 3332
2274.07 3279
2274.52 3330
2274.97 3166
2275.42 3118
2275.87 3153
2276.32 2992
2276.77 3012
2277.22 2778
2277.67 2884
2278.12 2873
2278.57 3098
2279.02 2950
2279.47 2978
2279.92 2777
2280.37 2831
2280.82 2767
2281.27 2772
2281.72 2999
2282.17 2801
2282.62 2851
2283.07 2705
2283.52 2862
2283.97 3073
2284.42 2949
2284.87 2812
2285.32 2793
2285.77 2925
2286.22 3147
2286.67 3038
2287.13 3050
2287.58 3221
2288.03 3480
2288.48 3470
2288.93 3689
2289.38 4015
2289.83 4173
2290.28 4526
2290.73 4596
2291.18 4883
2291.64 4939
2292.09 4981
2292.54 4736
2292.99 4856
2293.44 4697
2293.89 4569
2294.34 3995
2294.80 3838
2295.25 3591
2295.70 3661
2296.15 3343
2296.60 3469
2297.05 3324
2297.51 2961
2297.96 3072
2298.41 3225
2298.86 3101
2299.31 2836
2299.77 3068
2300.22 3037
2300.67 2968
2301.12 2877
2301.57 2774
2302.03 2922
2302.48 2781
2302.93 3010
2303.38 3085
2303.84 2795
2304.29 2931
2304.74 2917
2305.19 3090
2305.65 3292
2306.10 3286
2306.55 3107
2307.01 3142
2307.46 3281
2307.91 3233
2308.36 3715
2308.82 3681
2309.27 3985
2309.72 4004
2310.18 3997
2310.63 4010
2311.08 3844
2311.54 3803
2311.99 3630
2312.44 3539
2312.90 3623
2313.35 3460
2313.80 3455
2314.26 3316
2314.71 3251
2315.16 3119
2315.62 2919
2316.07 3100
2316.52 3166
2316.98 3008
2317.43 3124
2317.88 3174
2318.34 3017
2318.79 3094
2319.25 3242
2319.70 3264
2320.15 3209
2320.61 3078
2321.06 3115
2321.52 3103
2321.97 2807
2322.43 2987
2322.88 3184
2323.33 3236
2323.79 3111
2324.24 3095
2324.70 3132
2325.15 3082
2325.61 3040
2326.06 3308
2326.52 3328
2326.97 3178
2327.43 3318
2327.88 3299
2328.34 3314
2328.79 3444
2329.25 3351
2329.70 3344
2330.16 3411
2330.61 3568
2331.07 3431
2331.52 3372
2331.98 3491
2332.43 3365
2332.89 3298
2333.34 3107
2333.80 3081
2334.25 2921
2334.71 3080
2335.16 3230
2335.62 3209
2336.08 3035
2336.53 3050
2336.99 3168
2337.44 3121
2337.90 3098
2338.35 3213
2338.81 3260
2339.27 3084
2339.72 3055
2340.18 3024
2340.63 3072
2341.09 3030
2341.55 3064
2342.00 2920
2342.46 3147
2342.91 3184
2343.37 3051
2343.83 2956
2344.28 2930
2344.74 3154
2345.20 3336
2345.65 3319
2346.11 3373
2346.57 3547
2347.02 3413
2347.48 3164
2347.94 3353
2348.39 3167
2348.85 3135
2349.31 3180
2349.76 3187
2350.22 3071
2350.68 3066
2351.14 3198
2351.59 3159
2352.05 3391
2352.51 3033
2352.96 2824
2353.42 2982
2353.88 3142
2354.34 3000
2354.79 2988
2355.25 3135
2355.71 2980
2356.17 3086
2356.62 3040
2357.08 2787
2357.54 3135
2358.00 3039
2358.46 3146
2358.91 3040
2359.37 3031
2359.83 3159
2360.29 3120
2360.74 3188
2361.20 3277
2361.66 3023
2362.12 3011
2362.58 3093
2363.04 3186
2363.49 3157
2363.95 2857
2364.41 3070
2364.87 3155
2365.33 3063
2365.79 3213
2366.24 3155
2366.70 3148
2367.16 3113
2367.62 3260
2368.08 3206
2368.54 3210
2369.00 3268
2369.46 3217
2369.91 3342
2370.37 3053
2370.83 3115
2371.29 3169
2371.75 3139
2372.21 3042
2372.67 3023
2373.13 2960
2373.59 3213
2374.05 3279
2374.51 3229
2374.97 3354
2375.42 3299
2375.88 3183
2376.34 3164
2376.80 3132
2377.26 3388
2377.72 3514
2378.18 3285
2378.64 3354
2379.10 3402
2379.56 3308
2380.02 3282
2380.48 3401
2380.94 3394
2381.40 3439
2381.86 3412
2382.32 3124
2382.78 2989
2383.24 2987
2383.70 2945
2384.16 3013
2384.62 3062
2385.08 2861
2385.54 2822
2386.00 2905
2386.47 3110
2386.93 3037
2387.39 3075
2387.85 2868
2388.31 2945
2388.77 3061
2389.23 3191
2389.69 3237
2390.15 3202
2390.61 3139
2391.07 3048
2391.53 3013
2391.99 2926
2392.46 2984
2392.92 2874
2393.38 2867
2393.84 2937
2394.30 2937
2394.76 2849
2395.22 2699
2395.68 2927
2396.15 2785
2396.61 2782
2397.07 2757
2397.53 2790
2397.99 3074
2398.45 2809
2398.92 2945
2399.38 3035
2399.84 2876
2400.30 2763
2400.76 2767
2401.23 2983
2401.69 3047
2402.15 3057
2402.61 3062
2403.07 3123
2403.54 2781
2404.00 2880
2404.46 2980
2404.92 2812
2405.38 3115
2405.85 3035
2406.31 2923
2406.77 3106
2407.23 3156
2407.70 2895
2408.16 2902
2408.62 2947
2409.08 2977
2409.55 2743
2410.01 2641
2410.47 2809
2410.94 2824
2411.40 2708
2411.86 2832
2412.32 2845
2412.79 2688
2413.25 2892
2413.71 3039
2414.18 3157
2414.64 3227
2415.10 3058
2415.57 3076
2416.03 3223
2416.49 3344
2416.96 3568
2417.42 3405
2417.88 3585
2418.35 3917
2418.81 3617
2419.28 3710
2419.74 3849
2420.20 3590
2420.67 3860
2421.13 3539
2421.59 3587
2422.06 3512
2422.52 3247
2422.99 3330
2423.45 3033
2423.91 3166
2424.38 3302
2424.84 3105
2425.31 3128
2425.77 3003
2426.24 2809
2426.70 3052
2427.16 3268
2427.63 3145
2428.09 3133
2428.56 3144
2429.02 3288
2429.49 2912
2429.95 2795
2430.42 2922
2430.88 2985
2431.35 2904
2431.81 2924
2432.28 2820
2432.74 2927
2433.21 3021
2433.67 2852
2434.14 3116
2434.60 3084
2435.07 3124
2435.53 2829
2436.00 2902
2436.46 3119
2436.93 3096
2437.39 3112
2437.86 3273
2438.32 3463
2438.79 3639
2439.26 3604
2439.72 3351
2440.19 3427
2440.65 3359
2441.12 3325
2441.58 3425
2442.05 3442
2442.52 3482
2442.98 3238
2443.45 3421
2443.91 3345
2444.38 3382
2444.85 3240
2445.31 3281
2445.78 3089
2446.24 2986
2446.71 3000
2447.18 2654
2447.64 2933
2448.11 3012
2448.58 2784
2449.04 2621
2449.51 2931
2449.98 2968
2450.44 2717
2450.91 2931
2451.38 3099
2451.84 2951
2452.31 2847
2452.78 2983
2453.24 3032
2453.71 3026
2454.18 2987
2454.64 2862
2455.11 2852
2455.58 3110
2456.05 3074
2456.51 3187
2456.98 2980
2457.45 2892
2457.92 2912
2458.38 3109
2458.85 3075
2459.32 2975
2459.79 2884
2460.25 2988
2460.72 3080
2461.19 2961
2461.66 3115
2462.12 2873
2462.59 2813
2463.06 2900
2463.53 2819
2464.00 2628
2464.46 3003
2464.93 3231
2465.40 2901
2465.87 2823
2466.34 2874
2466.80 2948
2467.27 2822
2467.74 2833
2468.21 2858
2468.68 2786
2469.15 2779
2469.61 2947
2470.08 3185
2470.55 3071
2471.02 2840
2471.49 2762
2471.96 2859
2472.43 2831
2472.89 2709
2473.36 2680
2473.83 2585
2474.30 2493
2474.77 2608
2475.24 2800
2475.71 2950
2476.18 2928
2476.65 2839
2477.12 2913
2477.59 2727
2478.05 2701
2478.52 2831
2478.99 3013
2479.46 2815
2479.93 2891
2480.40 2846
2480.87 2733
2481.34 2820
2481.81 2550
2482.28 2693
2482.75 2645
2483.22 2940
2483.69 3055
2484.16 2656
2484.63 2952
2485.10 2862
2485.57 3104
2486.04 3326
2486.51 3301
2486.98 3338
2487.45 3301
2487.92 3395
2488.39 3582
2488.86 3418
2489.33 3503
2489.80 3396
2490.27 3586
2490.74 3484
2491.21 3248
2491.68 3362
2492.15 3261
2492.62 3284
2493.10 3459
2493.57 3392
2494.04 3473
2494.51 3527
2494.98 3511
2495.45 3351
2495.92 3239
2496.39 3116
2496.86 3214
2497.33 3095
2497.80 2929
2498.28 3056
2498.75 3258
2499.22 2858
2499.69 3123
2500.16 2972
2500.63 2781
2501.10 2830
2501.58 2682
2502.05 2690
2502.52 2728
2502.99 2840
2503.46 2682
2503.93 2728
2504.41 2795
2504.88 2952
2505.35 2827
2505.82 2950
2506.29 2974
2506.76 3128
2507.24 3078
2507.71 3097
2508.18 3208
2508.65 3483
2509.13 3509
2509.60 3493
2510.07 3279
2510.54 3399
2511.01 3603
2511.49 3594
2511.96 3537
2512.43 3949
2512.90 3769
2513.38 3754
2513.85 3570
2514.32 3646
2514.80 3622
2515.27 3650
2515.74 3936
2516.21 3833
2516.69 3431
2517.16 3209
2517.63 3319
2518.11 3283
2518.58 3206
2519.05 3206
2519.53 3170
2520.00 3268
2520.47 3254
2520.95 3062
2521.42 3098
2521.89 3115
2522.37 3217
2522.84 3033
2523.31 3110
2523.79 2943
2524.26 2720
2524.73 2985
2525.21 3262
2525.68 3174
2526.16 3027
2526.63 2888
2527.10 3005
2527.58 3320
2528.05 3189
2528.52 2934
2529.00 2980
2529.47 2960
2529.95 3113
2530.42 3190
2530.90 3005
2531.37 3087
2531.84 3071
2532.32 3281
2532.79 3099
2533.27 2934
2533.74 3010
2534.22 3122
2534.69 3126
2535.17 3070
2535.64 2995
2536.12 3183
2536.59 3053
2537.07 2931
2537.54 2930
2538.02 3103
2538.49 3068
2538.97 2928
2539.44 3004
2539.92 3113
2540.39 3230
2540.87 2885
2541.34 2987
2541.82 3107
2542.29 2884
2542.77 2867
2543.24 2884
2543.72 2965
2544.19 2990
2544.67 2861
2545.14 2961
2545.62 3276
2546.10 3391
2546.57 3429
2547.05 3656
2547.52 3699
2548.00 3504
2548.47 3782
2548.95 3626
2549.43 3527
2549.90 3535
2550.38 3752
2550.86 3674
2551.33 3555
2551.81 3731
2552.28 3516
2552.76 3574
2553.24 3704
2553.71 3698
2554.19 3904
2554.67 3866
2555.14 3547
2555.62 3626
2556.10 3615
2556.57 3752
2557.05 3536
2557.53 3176
2558.00 3183
2558.48 3162
2558.96 3193
2559.43 3345
2559.91 3087
2560.39 3087
2560.86 3018
2561.34 3258
2561.82 3300
2562.30 3068
2562.77 3116
2563.25 3394
2563.73 3129
2564.21 3146
2564.68 3113
2565.16 3267
2565.64 3357
2566.12 2932
2566.59 3115
2567.07 2937
2567.55 3060
2568.03 3168
2568.50 3217
2568.98 3005
2569.46 2842
2569.94 2854
2570.42 2698
2570.89 2628
2571.37 2574
2571.85 2712
2572.33 2691
2572.81 2861
2573.28 2899
2573.76 2903
2574.24 2896
2574.72 2911
2575.20 2855
2575.68 2806
2576.15 2785
2576.63 2774
2577.11 2783
2577.59 2732
2578.07 2933
2578.55 2841
2579.03 2696
2579.50 2773
2579.98 2962
2580.46 2978
2580.94 2853
2581.42 2762
2581.90 2819
2582.38 2828
2582.86 2833
2583.34 2683
2583.82 2662
2584.30 2894
2584.77 2695
2585.25 2810
2585.73 2960
2586.21 2986
2586.69 2919
2587.17 2994
2587.65 3000
2588.13 3231
2588.61 3258
2589.09 3146
2589.57 3219
2590.05 3128
2590.53 2936
2591.01 3171
2591.49 3305
2591.97 3034
2592.45 3018
2592.93 3201
2593.41 2926
2593.89 3266
2594.37 3119
2594.85 3155
2595.33 2991
2595.81 3001
2596.29 3106
2596.77 2920
2597.25 2963
2597.73 2886
2598.21 2869
2598.69 3083
2599.17 3041
2599.65 2890
2600.14 2974
2600.62 3019
2601.10 3012
2601.58 3074
2602.06 3006
2602.54 3013
2603.02 2961
2603.50 3001
2603.98 3021
2604.46 3083
2604.95 3100
2605.43 2923
2605.91 3037
2606.39 2897
2606.87 2782
2607.35 2753
2607.83 3015
2608.31 3076
2608.80 2975
2609.28 3126
2609.76 3092
2610.24 3108
2610.72 2799
2611.20 2925
2611.69 2898
2612.17 2706
2612.65 2785
2613.13 2859
2613.61 2853
2614.10 2713
2614.58 2898
2615.06 2932
2615.54 2987
2616.02 2918
2616.51 3156
2616.99 3332
2617.47 3231
2617.95 3212
2618.44 3154
2618.92 3211
2619.40 3143
2619.88 3288
2620.37 3222
2620.85 3084
2621.33 3025
2621.81 3066
2622.30 3109
2622.78 3115
2623.26 3011
2623.75 2902
2624.23 2853
2624.71 2872
2625.19 2725
2625.68 2991
2626.16 2929
2626.64 2990
2627.13 3044
2627.61 3289
2628.09 3123
2628.58 2957
2629.06 2821
2629.54 3010
2630.03 3218
2630.51 3077
2630.99 3097
2631.48 3148
2631.96 3261
2632.45 3320
2632.93 3401
2633.41 3193
2633.90 3135
2634.38 3043
2634.86 3065
2635.35 3180
2635.83 2981
2636.32 2958
2636.80 2842
2637.28 2812
2637.77 2938
2638.25 3007
2638.74 3053
2639.22 3063
2639.71 3258
2640.19 3168
2640.68 3002
2641.16 3149
2641.64 3439
2642.13 3152
2642.61 3113
2643.10 3262
2643.58 2987
2644.07 2842
2644.55 3028
2645.04 3045
2645.52 3238
2646.01 3031
2646.49 3035
2646.98 2801
2647.46 3040
2647.95 3129
2648.43 2927
2648.92 2892
2649.40 2958
2649.89 3010
2650.37 2919
2650.86 2968
2651.34 2761
2651.83 2806
2652.32 2873
2652.80 2866
2653.29 2816
2653.77 2836
2654.26 2811
2654.74 2929
2655.23 3141
2655.72 3143
2656.20 3165
2656.69 3307
2657.17 2908
2657.66 2909
2658.15 2822
2658.63 2742
2659.12 3097
2659.60 3016
2660.09 2976
2660.58 2827
2661.06 3085
2661.55 2984
2662.04 2734
2662.52 3101
2663.01 2847
2663.49 2825
2663.98 2816
2664.47 2806
2664.95 2905
2665.44 2963
2665.93 2871
2666.42 2762
2666.90 2896
2667.39 2765
2667.88 2827
2668.36 2990
2668.85 2986
2669.34 2595
2669.82 2739
2670.31 2865
2670.80 2767
2671.29 2776
2671.77 3141
2672.26 3152
2672.75 3280
2673.24 3510
2673.72 3673
2674.21 3629
2674.70 3954
2675.19 3828
2675.67 3927
2676.16 3768
2676.65 3812
2677.14 3831
2677.62 3703
2678.11 3709
2678.60 3648
2679.09 3232
2679.58 3229
2680.06 3351
2680.55 3272
2681.04 3242
2681.53 3305
2682.02 3090
2682.51 2952
2682.99 3290
2683.48 3309
2683.97 3232
2684.46 2997
2684.95 3076
2685.44 3150
2685.92 3099
2686.41 3077
2686.90 3050
2687.39 3229
2687.88 3057
2688.37 2905
2688.86 2997
2689.35 3090
2689.83 2960
2690.32 2950
2690.81 3037
2691.30 2983
2691.79 2989
2692.28 2944
2692.77 3034
2693.26 3083
2693.75 3164
2694.24 3142
2694.73 3108
2695.22 3082
2695.71 3235
2696.20 3221
2696.68 3269
2697.17 3211
2697.66 3162
2698.15 3006
2698.64 2900
2699.13 3150
2699.62 3148
2700.11 3257
2700.60 3225
2701.09 3225
2701.58 3066
2702.07 3142
2702.56 3353
2703.05 3189
2703.54 3231
2704.03 3198
2704.52 3059
2705.01 3099
2705.50 3093
2706.00 3060
2706.49 2975
2706.98 3108
2707.47 3116
2707.96 2911
2708.45 2868
2708.94 2689
2709.43 2671
2709.92 2753
2710.41 2995
2710.90 2954
2711.39 2828
2711.88 2952
2712.37 3154
2712.87 3002
2713.36 3070
2713.85 3065
2714.34 2907
2714.83 2854
2715.32 2983
2715.81 2879
2716.30 2887
2716.80 2932
2717.29 3107
2717.78 2845
2718.27 2864
2718.76 2872
2719.25 2764
2719.75 2736
2720.24 2857
2720.73 2975
2721.22 3070
2721.71 2982
2722.20 3141
2722.70 3150
2723.19 3166
2723.68 3219
2724.17 3133
2724.66 3159
2725.16 3202
2725.65 3050
2726.14 2981
2726.63 2897
2727.13 2842
2727.62 3032
2728.11 2823
2728.60 2758
2729.10 2969
2729.59 2973
2730.08 2857
2730.57 2842
2731.07 3074
2731.56 3029
2732.05 2970
2732.54 3146
2733.04 3220
2733.53 3297
2734.02 3240
2734.52 3255
2735.01 3270
2735.50 2971
2736.00 3047
2736.49 3159
2736.98 3389
2737.47 3267
2737.97 3040
2738.46 2917
2738.95 3079
2739.45 3007
2739.94 3092
2740.44 2969
2740.93 2955
2741.42 2936
2741.92 2885
2742.41 2787
2742.90 2688
2743.40 2804
2743.89 3106
2744.39 2939
2744.88 2748
2745.37 2573
2745.87 2690
2746.36 2663
2746.86 2744
2747.35 2731
2747.84 2844
2748.34 2860
2748.83 2810
2749.33 2731
2749.82 2799
2750.32 2953
2750.81 2916
2751.30 3011
2751.80 2883
2752.29 2933
2752.79 2879
2753.28 3154
2753.78 3101
2754.27 2900
2754.77 3029
2755.26 3119
2755.76 3099
2756.25 3042
2756.75 3112
2757.24 3114
2757.74 2960
2758.23 2856
2758.73 2775
2759.22 2959
2759.72 2957
2760.21 2925
2760.71 2896
2761.20 2878
2761.70 2958
2762.20 2988
2762.69 2979
2763.19 3063
2763.68 3192
2764.18 3004
2764.67 2845
2765.17 2831
2765.67 2784
2766.16 2895
2766.66 3067
2767.15 3070
2767.65 3204
2768.14 2942
2768.64 2845
2769.14 2934
2769.63 2867
2770.13 2825
2770.63 3016
2771.12 3093
2771.62 3004
2772.11 3020
2772.61 2879
2773.11 2953
2773.60 3137
2774.10 3168
2774.60 3629
2775.09 3594
2775.59 3539
2776.09 3867
2776.58 4047
2777.08 3582
2777.58 3754
2778.07 3775
2778.57 3696
2779.07 3636
2779.57 3419
2780.06 3553
2780.56 3381
2781.06 3086
2781.55 3122
2782.05 3126
2782.55 2942
2783.05 3128
2783.54 2947
2784.04 2959
2784.54 3027
2785.04 2849
2785.53 2903
2786.03 2715
2786.53 2841
2787.03 2988
2787.52 2866
2788.02 2942
2788.52 2937
2789.02 2823
2789.52 2879
2790.01 3003
2790.51 3083
2791.01 2808
2791.51 2765
2792.01 2945
2792.50 3072
2793.00 3007
2793.50 3143
2794.00 2927
2794.50 3031
2795.00 3226
2795.50 3284
2795.99 3072
2796.49 3111
2796.99 3168
2797.49 3333
2797.99 3303
2798.49 3136
2798.99 3055
2799.48 3275
2799.98 3211
2800.48 3059
2800.98 3202
2801.48 3134
2801.98 3021
2802.48 2996
2802.98 3229
2803.48 3301
2803.98 3299
2804.48 3382
2804.97 3242
2805.47 3440
2805.97 3494
2806.47 3662
2806.97 3658
2807.47 3896
2807.97 3761
2808.47 3841
2808.97 3905
2809.47 3917
2809.97 3834
2810.47 3809
2810.97 3630
2811.47 3517
2811.97 3375
2812.47 3430
2812.97 3242
2813.47 3583
2813.97 3484
2814.47 3047
2814.97 3152
2815.47 3159
2815.97 2964
2816.47 2964
2816.97 3295
2817.47 3235
2817.97 3094
2818.47 3087
2818.97 3391
2819.47 3415
2819.98 3023
2820.48 3141
2820.98 3140
2821.48 2957
2821.98 2989
2822.48 3070
2822.98 3046
2823.48 3001
2823.98 2986
2824.48 3038
2824.98 3082
2825.49 2907
2825.99 2750
2826.49 2835
2826.99 2878
2827.49 2953
2827.99 2710
2828.49 2694
2828.99 2833
2829.50 2779
2830.00 2750
2830.50 2729
2831.00 2764
2831.50 2733
2832.00 2782
2832.51 2888
2833.01 2959
2833.51 3136
2834.01 3190
2834.51 3024
2835.02 2928
2835.52 3109
2836.02 3096
2836.52 3240
2837.02 3227
2837.53 2999
2838.03 3261
2838.53 3228
2839.03 3113
2839.54 3156
2840.04 3052
2840.54 2924
2841.04 3079
2841.55 3283
2842.05 3348
2842.55 3308
2843.05 2930
2843.56 2855
2844.06 3026
2844.56 3241
2845.07 3200
2845.57 3345
2846.07 3277
2846.57 3553
2847.08 3622
2847.58 3420
2848.08 3401
2848.59 3443
2849.09 3598
2849.59 3440
2850.10 3278
2850.60 3078
2851.10 3190
2851.61 3218
2852.11 3176
2852.61 3200
2853.12 3124
2853.62 3002
2854.12 2988
2854.63 2895
2855.13 2899
2855.64 2745
2856.14 2867
2856.64 2936
2857.15 2937
2857.65 3032
2858.16 2925
2858.66 2897
2859.16 2988
2859.67 3092
2860.17 2870
2860.68 2972
2861.18 2852
2861.69 2809
2862.19 2903
2862.69 2869
2863.20 2825
2863.70 2630
2864.21 2847
2864.71 2859
2865.22 2780
2865.72 2925
2866.23 2850
2866.73 2788
2867.24 2930
2867.74 2767
2868.25 2790
2868.75 2701
2869.26 3006
2869.76 2902
2870.27 2734
2870.77 2756
2871.28 2903
2871.78 3002
2872.29 2895
2872.79 2963
2873.30 3183
2873.80 3143
2874.31 3122
2874.81 3051
2875.32 3123
2875.83 3155
2876.33 3163
2876.84 2952
2877.34 2957
2877.85 3006
2878.35 3066
2878.86 3087
2879.37 3146
2879.87 3003
2880.38 2950
2880.88 3316
2881.39 3225
2881.90 3243
2882.40 3070
2882.91 2910
2883.41 3124
2883.92 3111
2884.43 3059
2884.93 3105
2885.44 2923
2885.95 2913
2886.45 3139
2886.96 3233
2887.47 3337
2887.97 2964
2888.48 2994
2888.99 3142
2889.49 3114
2890.00 3203
2890.51 3184
2891.01 3067
2891.52 2835
2892.03 2832
2892.54 2988
2893.04 3131
2893.55 2897
2894.06 2877
2894.56 3107
2895.07 3018
2895.58 3125
2896.09 3093
2896.59 3219
2897.10 2916
2897.61 3091
2898.12 3225
2898.62 3156
2899.13 3469
2899.64 3538
2900.15 3605
2900.65 3401
2901.16 3594
2901.67 3818
2902.18 3989
2902.69 4302
2903.19 4063
2903.70 4060
2904.21 4020
2904.72 3664
2905.23 3837
2905.73 3980
2906.24 3937
2906.75 3682
2907.26 3705
2907.77 3686
2908.28 3502
2908.79 3296
2909.29 3297
2909.80 3266
2910.31 3010
2910.82 3004
2911.33 3132
2911.84 3032
2912.35 3137
2912.85 3282
2913.36 3096
2913.87 2997
2914.38 2998
2914.89 3171
2915.40 3022
2915.91 3182
2916.42 3401
2916.93 3247
2917.44 3000
2917.95 3068
2918.45 3417
2918.96 3212
2919.47 3157
2919.98 3102
2920.49 3238
2921.00 3061
2921.51 3267
2922.02 3085
2922.53 2966
2923.04 3060
2923.55 3250
2924.06 3344
2924.57 3464
2925.08 3465
2925.59 3539
2926.10 3352
2926.61 3154
2927.12 3290
2927.63 3379
2928.14 3441
2928.65 3259
2929.16 3308
2929.67 3051
2930.18 3087
2930.69 2941
2931.20 2794
2931.71 2998
2932.22 2938
2932.73 2964
2933.25 3090
2933.76 2863
2934.27 2923
2934.78 3015
2935.29 3097
2935.80 3027
2936.31 3048
2936.82 3173
2937.33 3173
2937.84 2895
2938.35 3010
2938.87 3113
2939.38 2921
2939.89 3103
2940.40 3135
2940.91 3224
2941.42 3203
2941.93 3232
2942.44 3217
2942.96 3347
2943.47 3626
2943.98 3409
2944.49 3498
2945.00 3717
2945.51 3850
2946.03 3840
2946.54 3690
2947.05 3792
2947.56 3700
2948.07 3796
2948.59 3720
2949.10 3502
2949.61 3428
2950.12 3407
2950.63 3286
2951.15 3127
2951.66 3073
2952.17 3067
2952.68 3049
2953.19 3030
2953.71 2999
2954.22 2891
2954.73 2806
2955.24 2993
2955.76 2893
2956.27 2857
2956.78 2928
2957.30 2796
2957.81 2774
2958.32 2783
2958.83 2943
2959.35 2836
2959.86 2863
2960.37 2784
2960.89 2919
2961.40 3049
2961.91 3228
2962.43 2929
2962.94 2892
2963.45 3008
2963.96 3011
2964.48 3031
2964.99 2956
2965.51 2938
2966.02 2933
2966.53 2898
2967.05 2912
2967.56 2857
2968.07 2757
2968.59 2636
2969.10 2690
2969.61 2751
2970.13 2936
2970.64 2905
2971.16 2856
2971.67 2870
2972.18 2803
2972.70 2824
2973.21 2849
2973.73 2949
2974.24 2843
2974.75 2899
2975.27 2809
2975.78 2889
2976.30 2797
2976.81 2912
2977.33 2966
2977.84 2839
2978.36 2978
2978.87 2979
2979.38 2965
2979.90 2746
2980.41 2871
2980.93 2931
2981.44 2993
2981.96 3122
2982.47 2894
2982.99 2839
2983.50 2760
2984.02 3067
2984.53 3231
2985.05 3265
2985.56 3111
2986.08 3057
2986.59 3050
2987.11 3327
2987.63 3243
2988.14 3102
2988.66 3195
2989.17 3052
2989.69 3131
2990.20 3181
2990.72 3274
2991.23 3312
2991.75 3197
2992.27 3242
2992.78 3311
2993.30 3217
2993.81 3344
2994.33 3583
2994.84 3575
2995.36 3472
2995.88 3695
2996.39 3865
2996.91 3650
2997.43 3647
2997.94 3582
2998.46 3539
2998.97 3871
2999.49 3796
3000.01 3905
3000.52 3941
3001.04 3647
3001.56 3830
3002.07 3864
3002.59 3730
3003.11 3907
3003.62 3963
3004.14 4099
3004.66 4159
3005.17 4105
3005.69 4012
3006.21 3875
3006.72 3811
3007.24 3742
3007.76 3753
3008.28 3438
3008.79 3303
3009.31 3246
3009.83 3283
3010.34 2987
3010.86 2978
3011.38 3103
3011.90 3112
3012.41 3018
3012.93 3135
3013.45 3203
3013.97 3191
3014.48 3247
3015.00 3277
3015.52 3304
3016.04 3333
3016.56 3441
3017.07 3582
3017.59 3731
3018.11 3583
3018.63 3771
3019.15 3738
3019.66 3367
3020.18 3529
3020.70 3559
3021.22 3335
3021.74 3547
3022.26 3303
3022.77 3102
3023.29 3263
3023.81 3322
3024.33 3290
3024.85 3246
3025.37 3350
3025.88 3216
3026.40 3368
3026.92 3351
3027.44 3137
3027.96 3090
3028.48 3132
3029.00 3165
3029.52 3179
3030.04 3212
3030.55 3314
3031.07 3297
3031.59 3291
3032.11 3442
3032.63 3493
3033.15 3516
3033.67 3611
3034.19 3532
3034.71 3417
3035.23 3543
3035.75 3404
3036.27 3452
3036.79 3148
3037.31 3125
3037.83 3436
3038.35 3589
3038.87 3390
3039.39 3438
3039.91 3160
3040.42 3076
3040.94 3096
3041.46 2850
3041.98 3041
3042.50 3045
3043.03 2913
3043.55 2991
3044.07 3002
3044.59 2997
3045.11 3072
3045.63 3184
3046.15 3440
3046.67 3327
3047.19 3057
3047.71 3024
3048.23 3127
3048.75 2901
3049.27 3096
3049.79 3076
3050.31 2981
3050.83 3062
3051.35 2994
3051.87 3064
3052.39 3209
3052.92 3197
3053.44 2891
3053.96 2906
3054.48 2951
3055.00 2975
3055.52 2889
3056.04 2988
3056.56 3181
3057.09 3150
3057.61 3092
3058.13 3097
3058.65 2843
3059.17 2981
3059.69 2852
3060.21 3103
3060.74 3122
3061.26 3145
3061.78 3120
3062.30 3072
3062.82 3083
3063.34 3183
3063.87 3134
3064.39 2976
3064.91 3048
3065.43 3121
3065.95 3059
3066.48 3160
3067.00 3123
3067.52 3147
3068.04 3221
3068.57 3056
3069.09 2986
3069.61 2976
3070.13 3040
3070.66 2902
3071.18 3132
3071.70 3159
3072.22 2826
3072.75 3131
3073.27 3145
3073.79 3279
3074.31 3149
3074.84 3011
3075.36 3091
3075.88 3228
3076.41 3303
3076.93 3577
3077.45 3778
3077.97 3604
3078.50 3573
3079.02 3632
3079.54 3717
3080.07 4031
3080.59 3641
3081.11 3898
3081.64 3744
3082.16 3689
3082.68 3666
3083.21 3591
3083.73 3483
3084.26 3485
3084.78 3424
3085.30 3674
3085.83 3536
3086.35 3386
3086.87 3432
3087.40 3372
3087.92 3431
3088.45 3590
3088.97 3520
3089.49 3249
3090.02 3221
3090.54 3299
3091.07 3390
3091.59 3134
3092.11 2987
3092.64 3081
3093.16 3158
3093.69 3115
3094.21 2926
3094.74 3086
3095.26 3284
3095.79 3321
3096.31 3264
3096.84 3246
3097.36 3340
3097.89 3506
3098.41 3165
3098.93 3179
3099.46 3505
3099.98 3566
3100.51 3731
3101.03 4064
3101.56 3922
3102.09 4320
3102.61 4575
3103.14 4668
3103.66 4848
3104.19 4983
3104.71 4857
3105.24 4414
3105.76 4628
3106.29 4301
3106.81 3911
3107.34 3907
3107.86 3559
3108.39 3412
3108.92 3227
3109.44 3178
3109.97 3111
3110.49 3417
3111.02 3495
3111.55 3398
3112.07 3216
3112.60 3268
3113.12 3294
3113.65 3091
3114.18 3057
3114.70 3004
3115.23 2994
3115.75 3028
3116.28 3065
3116.81 3185
3117.33 2897
3117.86 3065
3118.39 3007
3118.91 2933
3119.44 2947
3119.97 2936
3120.49 2961
3121.02 3261
3121.55 2955
3122.07 2981
3122.60 3127
3123.13 3191
3123.65 3224
3124.18 3031
3124.71 3246
3125.24 3277
3125.76 2896
3126.29 3000
3126.82 3326
3127.34 3453
3127.87 3175
3128.40 3026
3128.93 3137
3129.45 3162
3129.98 2990
3130.51 3050
3131.04 3092
3131.56 2911
3132.09 3075
3132.62 2869
3133.15 2942
3133.68 3017
3134.20 3068
3134.73 3025
3135.26 2953
3135.79 3176
3136.32 3005
3136.84 2977
3137.37 3034
3137.90 3085
3138.43 3239
3138.96 3005
3139.48 2881
3140.01 2774
3140.54 2965
3141.07 2959
3141.60 2872
3142.13 3220
3142.66 3107
3143.18 2924
3143.71 3048
3144.24 2988
3144.77 3072
3145.30 3286
3145.83 3191
3146.36 3472
3146.89 3384
3147.41 3701
3147.94 3834
3148.47 3593
3149.00 3799
3149.53 3600
3150.06 3748
3150.59 3702
3151.12 3697
3151.65 3486
3152.18 3491
3152.71 3302
3153.24 3149
3153.77 3268
3154.30 3241
3154.82 3185
3155.35 3239
3155.88 3051
3156.41 3275
3156.94 2939
3157.47 3180
3158.00 3465
3158.53 3439
3159.06 3425
3159.59 3545
3160.12 3415
3160.65 3642
3161.18 3477
3161.71 3362
3162.24 3421
3162.77 3061
3163.30 3095
3163.83 3206
3164.37 3249
3164.90 3008
3165.43 3084
3165.96 3119
3166.49 3110
3167.02 3172
3167.55 3121
3168.08 2854
3168.61 2952
3169.14 3058
3169.67 3166
3170.20 3033
3170.73 2953
3171.26 3288
3171.80 3282
3172.33 3056
3172.86 3231
3173.39 3220
3173.92 3084
3174.45 3315
3174.98 3530
3175.51 3380
3176.05 3296
3176.58 3036
3177.11 3239
3177.64 3221
3178.17 3280
3178.70 3088
3179.23 3011
3179.77 2997
3180.30 2996
3180.83 3094
3181.36 3088
3181.89 2999
3182.43 3039
3182.96 3023
3183.49 3034
3184.02 2931
3184.55 3034
3185.09 3010
3185.62 3069
3186.15 3018
3186.68 3156
3187.21 2877
3187.75 2819
3188.28 2858
3188.81 2866
3189.34 2874
3189.88 2790
3190.41 2889
3190.94 2916
3191.47 2725
3192.01 2909
3192.54 2901
3193.07 2806
3193.61 2936
3194.14 2913
3194.67 3078
3195.20 3065
3195.74 3077
3196.27 3007
3196.80 3122
3197.34 3152
3197.87 3047
3198.40 3050
3198.94 3084
3199.47 3074
3200.00 3317
3200.54 3280
3201.07 3348
3201.60 3511
3202.14 3400
3202.67 3685
3203.21 3640
3203.74 3535
3204.27 3537
3204.81 3268
3205.34 3546
3205.87 3392
3206.41 3181
3206.94 2984
3207.48 3345
3208.01 3385
3208.54 3280
3209.08 3337
3209.61 3159
3210.15 3282
3210.68 3262
3211.22 3361
3211.75 3603
3212.28 3685
3212.82 3427
3213.35 3356
3213.89 3373
3214.42 3260
3214.96 3096
3215.49 3099
3216.03 3194
3216.56 3193
3217.10 3383
3217.63 3354
3218.17 3502
3218.70 3574
3219.24 3549
3219.77 3451
3220.31 3509
3220.84 3418
3221.38 3520
3221.91 3484
3222.45 3587
3222.98 3776
3223.52 3698
3224.05 3813
3224.59 4064
3225.12 3876
3225.66 3808
3226.19 3588
3226.73 3495
3227.27 3366
3227.80 3416
3228.34 3343
3228.87 3193
3229.41 3173
3229.94 3092
3230.48 3123
3231.02 2946
3231.55 3096
3232.09 2932
3232.62 2836
3233.16 2989
3233.70 2907
3234.23 3110
3234.77 2988
3235.31 3034
3235.84 3028
3236.38 3082
3236.91 3204
3237.45 3220
3237.99 3113
3238.52 3272
3239.06 3438
3239.60 3521
3240.13 3291
3240.67 3367
3241.21 3431
3241.75 3143
3242.28 3082
3242.82 2837
3243.36 2928
3243.89 2979
3244.43 2963
3244.97 3024
3245.50 2763
3246.04 2852
3246.58 2923
3247.12 2979
3247.65 3065
3248.19 2907
3248.73 3060
3249.27 3008
3249.80 2869
3250.34 3091
3250.88 3209
3251.42 3183
3251.95 3240
3252.49 3283
3253.03 3193
3253.57 3370
3254.11 3249
3254.64 3270
3255.18 3226
3255.72 3299
3256.26 3378
3256.80 3056
3257.33 3222
3257.87 3214
3258.41 3466
3258.95 3670
3259.49 3510
3260.02 3454
3260.56 3596
3261.10 3628
3261.64 3897
3262.18 4050
3262.72 4089
3263.26 4228
3263.79 4374
3264.33 4254
3264.87 4294
3265.41 4319
3265.95 4071
3266.49 4489
3267.03 4455
3267.57 4287
3268.11 4400
3268.64 4149
3269.18 4334
3269.72 4131
3270.26 3863
3270.80 3615
3271.34 3542
3271.88 3313
3272.42 3377
3272.96 3183
3273.50 3262
3274.04 3306
3274.58 3340
3275.12 3248
3275.66 3257
3276.20 3164
3276.74 3268
3277.28 3329
3277.82 3450
3278.36 3326
3278.90 3396
3279.44 3776
3279.98 3577
3280.52 3669
3281.06 3625
3281.60 3606
3282.14 3629
3282.68 3483
3283.22 3692
3283.76 3785
3284.30 3785
3284.84 3865
3285.38 3812
3285.92 3960
3286.46 3946
3287.00 4052
3287.54 3869
3288.08 3971
3288.62 3914
3289.16 3763
3289.70 3651
3290.24 3784
3290.79 3747
3291.33 3909
3291.87 3877
3292.41 3866
3292.95 3927
3293.49 4064
3294.03 4348
3294.57 4378
3295.11 4255
3295.66 4800
3296.20 4801
3296.74 4582
3297.28 4714
3297.82 4771
3298.36 4480
3298.90 4196
3299.45 4123
3299.99 4121
3300.53 3933
3301.07 3689
3301.61 3571
3302.16 3633
3302.70 3505
3303.24 3421
3303.78 3405
3304.32 3313
3304.87 3371
3305.41 3488
3305.95 3369
3306.49 3351
3307.03 3389
3307.58 3395
3308.12 3396
3308.66 3257
3309.20 3171
3309.75 3240
3310.29 3483
3310.83 3306
3311.37 3369
3311.92 3433
3312.46 3302
3313.00 3345
3313.54 3332
3314.09 3413
3314.63 3432
3315.17 3398
3315.72 3423
3316.26 3502
3316.80 3517
3317.35 3715
3317.89 3419
3318.43 3540
3318.97 3522
3319.52 3445
3320.06 3459
3320.60 3407
3321.15 3532
3321.69 3429
3322.23 3481
3322.78 3428
3323.32 3437
3323.87 3594
3324.41 3655
3324.95 3405
3325.50 3380
3326.04 3325
3326.58 3125
3327.13 3256
3327.67 3292
3328.22 3300
3328.76 3235
3329.30 3366
3329.85 3141
3330.39 3375
3330.94 3078
3331.48 3120
3332.03 3396
3332.57 3354
3333.11 3275
3333.66 3521
3334.20 3609
3334.75 3625
3335.29 3826
3335.84 3748
3336.38 3948
3336.93 4078
3337.47 4126
3338.02 3677
3338.56 3781
3339.11 3713
3339.65 3535
3340.20 3380
3340.74 3459
3341.29 3167
3341.83 3424
3342.38 3263
3342.92 3127
3343.47 3066
3344.01 3293
3344.56 3051
3345.10 2979
3345.65 2951
3346.19 3037
3346.74 3102
3347.28 3151
3347.83 2973
3348.38 2978
3348.92 3088
3349.47 3170
3350.01 3173
3350.56 3061
3351.10 3011
3351.65 3196
3352.20 3000
3352.74 2947
3353.29 2976
3353.83 2943
3354.38 3028
3354.93 3001
3355.47 3278
3356.02 2965
3356.56 2892
3357.11 2780
3357.66 2651
3358.20 2976
3358.75 3111
3359.30 3050
3359.84 2884
3360.39 2766
3360.94 2789
3361.48 2640
3362.03 2916
3362.58 2891
3363.12 2815
3363.67 2746
3364.22 2751
3364.76 2762
3365.31 2855
3365.86 2882
3366.41 2949
3366.95 2808
3367.50 2798
3368.05 2809
3368.59 2621
3369.14 2846
3369.69 2848
3370.24 2873
3370.78 2852
3371.33 2950
3371.88 2815
3372.43 2819
3372.97 2799
3373.52 2946
3374.07 2990
3374.62 2909
3375.17 2903
3375.71 2969
3376.26 2729
3376.81 2737
3377.36 2826
3377.91 2749
3378.45 2631
3379.00 2458
3379.55 2480
3380.10 2609
3380.65 2566
3381.19 2684
3381.74 2674
3382.29 2513
3382.84 2424
3383.39 2558
3383.94 2563
3384.49 2582
3385.03 2390
3385.58 2548
3386.13 2706
3386.68 2768
3387.23 2650
3387.78 2710
3388.33 2838
3388.88 2621
3389.42 2869
3389.97 2747
3390.52 2856
3391.07 2728
3391.62 2767
3392.17 2629
3392.72 2679
3393.27 2673
3393.82 2594
3394.37 2760
3394.92 2624
3395.47 2658
3396.02 2587
3396.57 2608
3397.11 2600
3397.66 2576
3398.21 2625
3398.76 2634
3399.31 2520
3399.86 2605
3400.41 2445
3400.96 2579
3401.51 2652
3402.06 2501
3402.61 2523
3403.16 2491
3403.71 2485
3404.26 2565
3404.81 2605
3405.36 2630
3405.91 2597
3406.46 2487
3407.02 2520
3407.57 2562
3408.12 2648
3408.67 2501
3409.22 2515
3409.77 2428
3410.32 2404
3410.87 2529
3411.42 2490
3411.97 2450
3412.52 2434
3413.07 2475
3413.62 2539
3414.17 2540
3414.73 2788
3415.28 2592
3415.83 2554
3416.38 2564
3416.93 2791
3417.48 2586
3418.03 2572
3418.58 2740
3419.14 2650
3419.69 2556
3420.24 2568
3420.79 2697
3421.34 2579
3421.89 2712
3422.44 2767
3423.00 2648
3423.55 3014
3424.10 3193
3424.65 3200
3425.20 3172
3425.76 3212
3426.31 2959
3426.86 3090
3427.41 2916
3427.96 2978
3428.52 2895
3429.07 2744
3429.62 2768
3430.17 2815
3430.72 2897
3431.28 2735
3431.83 2640
3432.38 2851
3432.93 2760
3433.49 2783
3434.04 2763
3434.59 2802
3435.14 2661
3435.70 2754
3436.25 2738
3436.80 2840
3437.36 2708
3437.91 2636
3438.46 2768
3439.01 2898
3439.57 2617
3440.12 3007
3440.67 2917
3441.23 2806
3441.78 2801
3442.33 2806
3442.89 2799
3443.44 2890
3443.99 2931
3444.55 2687
3445.10 2767
3445.65 2740
3446.21 2743
3446.76 2723
3447.31 2646
3447.87 2721
3448.42 2724
3448.98 2711
3449.53 2603
3450.08 2697
3450.64 2673
3451.19 2476
3451.75 2580
3452.30 2648
3452.85 2618
3453.41 2695
3453.96 2649
3454.52 2759
3455.07 2647
3455.62 2666
3456.18 2680
3456.73 2559
3457.29 2708
3457.84 2859
3458.40 2649
3458.95 2796
3459.51 2710
3460.06 2583
3460.62 2657
3461.17 2480
3461.72 2589
3462.28 2547
3462.83 2583
3463.39 2545
3463.94 2666
3464.50 2775
3465.05 2632
3465.61 2757
3466.17 2645
3466.72 2840
3467.28 2883
3467.83 2851
3468.39 2845
3468.94 2787
3469.50 2793
3470.05 2816
3470.61 2806
3471.16 3028
3471.72 3080
3472.27 2900
3472.83 3047
3473.39 3100
3473.94 3004
3474.50 2936
3475.05 2990
3475.61 2896
3476.17 2797
3476.72 2839
3477.28 3131
3477.83 3197
3478.39 3015
3478.95 3238
3479.50 3368
3480.06 3260
3480.61 3320
3481.17 3286
3481.73 3340
3482.28 3210
3482.84 3042
3483.40 3136
3483.95 3177
3484.51 3127
3485.07 3042
3485.62 3001
3486.18 3001
3486.74 3157
3487.29 3176
3487.85 3087
3488.41 3303
3488.97 3357
3489.52 3585
3490.08 3577
3490.64 3964
3491.19 4101
3491.75 3994
3492.31 4045
3492.87 4273
3493.42 4250
3493.98 4231
3494.54 4225
3495.09 3941
3495.65 3975
3496.21 4022
3496.77 4341
3497.33 4190
3497.88 4069
3498.44 4171
3499.00 4443
3499.56 4669
3500.11 4973
3500.67 4778
3501.23 5092
3501.79 5517
3502.35 5508
3502.90 5761
3503.46 6370
3504.02 6522
3504.58 7093
3505.14 7535
3505.70 7761
3506.25 7913
3506.81 8337
3507.37 7685
3507.93 7006
3508.49 6581
3509.05 6428
3509.61 5709
3510.16 5039
3510.72 4660
3511.28 4314
3511.84 3893
3512.40 3734
3512.96 3494
3513.52 3420
3514.08 3357
3514.63 3243
3515.19 3037
3515.75 2996
3516.31 2969
3516.87 3122
3517.43 3099
3517.99 2949
3518.55 3012
3519.11 3081
3519.67 3187
3520.23 3078
3520.79 3031
3521.35 3007
3521.91 2958
3522.47 3111
3523.03 3229
3523.59 3136
3524.15 3054
3524.71 3158
3525.26 3105
3525.82 2872
3526.38 2903
3526.94 2818
3527.50 2892
3528.07 2655
3528.63 2800
3529.19 2916
3529.75 2685
3530.31 2880
3530.87 2897
3531.43 2947
3531.99 2938
3532.55 3101
3533.11 3260
3533.67 3323
3534.23 3296
3534.79 3333
3535.35 3395
3535.91 3573
3536.47 3433
3537.03 3286
3537.59 3438
3538.15 3343
3538.72 3598
3539.28 3534
3539.84 3295
3540.40 3321
3540.96 3309
3541.52 3414
3542.08 3518
3542.64 3383
3543.20 3172
3543.77 3341
3544.33 3380
3544.89 3450
3545.45 3342
3546.01 3088
3546.57 3019
3547.14 2994
3547.70 3110
3548.26 3042
3548.82 2894
3549.38 2844
3549.94 2738
3550.51 2680
3551.07 2852
3551.63 2813
3552.19 2654
3552.75 2796
3553.32 2715
3553.88 2643
3554.44 2597
3555.00 2733
3555.56 2989
3556.13 2874
3556.69 2760
3557.25 2617
3557.81 2789
3558.38 3053
3558.94 2999
3559.50 3077
3560.06 3009
3560.63 2824
3561.19 2980
3561.75 2764
3562.32 2732
3562.88 2784
3563.44 2877
3564.00 3000
3564.57 2860
3565.13 2772
3565.69 2779
3566.26 2814
3566.82 2741
3567.38 2837
3567.95 2836
3568.51 2872
3569.07 2868
3569.64 2724
3570.20 2871
3570.76 2940
3571.33 2889
3571.89 2863
3572.45 2869
3573.02 2908
3573.58 2806
3574.15 3037
3574.71 3094
3575.27 3091
3575.84 3103
3576.40 3226
3576.96 3153
3577.53 3265
3578.09 3270
3578.66 3395
3579.22 3376
3579.79 3269
3580.35 3119
3580.91 3251
3581.48 3213
3582.04 3124
3582.61 2909
3583.17 2718
3583.74 2869
3584.30 2750
3584.87 2630
3585.43 2622
3585.99 2515
3586.56 2643
3587.12 2624
3587.69 2649
3588.25 2460
3588.82 2524
3589.38 2733
3589.95 2876
3590.51 2569
3591.08 2424
3591.64 2461
3592.21 2516
3592.77 2623
3593.34 2557
3593.91 2603
3594.47 2588
3595.04 2593
3595.60 2701
3596.17 2786
3596.73 2730
3597.30 2772
3597.86 2685
3598.43 2911
3599.00 2935
3599.56 2766
3600.13 2811
3600.69 2597
3601.26 2843
3601.82 2841
3602.39 2883
3602.96 2964
3603.52 2933
3604.09 2964
3604.65 2752
3605.22 2645
3605.79 2579
3606.35 2609
3606.92 2599
3607.49 2558
3608.05 2577
3608.62 2701
3609.19 2643
3609.75 2647
3610.32 2483
3610.89 2690
3611.45 2693
3612.02 2580
3612.59 2777
3613.15 2617
3613.72 2509
3614.29 2683
3614.85 2852
3615.42 2863
3615.99 3188
3616.55 3261
3617.12 3307
3617.69 3517
3618.26 3668
3618.82 3736
3619.39 3813
3619.96 4008
3620.53 3574
3621.09 3431
3621.66 3294
3622.23 2967
3622.80 2896
3623.36 2956
3623.93 2700
3624.50 2428
3625.07 2599
3625.63 2572
3626.20 2554
3626.77 2490
3627.34 2656
3627.91 2519
3628.47 2641
3629.04 2734
3629.61 2645
3630.18 2460
3630.75 2605
3631.31 2739
3631.88 2639
3632.45 2556
3633.02 2590
3633.59 2582
3634.16 2446
3634.73 2409
3635.29 2500
3635.86 2621
3636.43 2580
3637.00 2607
3637.57 2606
3638.14 2603
3638.71 2607
3639.28 2887
3639.84 2989
3640.41 3039
3640.98 2966
3641.55 3027
3642.12 3200
3642.69 3296
3643.26 3193
3643.83 3052
3644.40 3133
3644.97 3184
3645.54 3087
3646.11 3039
3646.67 3044
3647.24 2881
3647.81 2843
3648.38 2917
3648.95 2895
3649.52 2966
3650.09 2764
3650.66 2676
3651.23 2783
3651.80 2823
3652.37 2777
3652.94 2789
3653.51 2765
3654.08 2792
3654.65 2813
3655.22 2730
3655.79 2892
3656.36 3105
3656.93 3104
3657.50 3044
3658.07 3160
3658.64 3201
3659.21 3335
3659.78 3406
3660.35 3550
3660.93 3637
3661.50 3541
3662.07 3365
3662.64 3243
3663.21 3250
3663.78 3090
3664.35 2892
3664.92 2628
3665.49 2692
3666.06 2737
3666.63 2572
3667.20 2611
3667.78 2924
3668.35 2723
3668.92 2752
3669.49 2795
3670.06 2653
3670.63 2550
3671.20 2694
3671.77 2866
3672.35 2824
3672.92 2838
3673.49 2938
3674.06 2972
3674.63 2940
3675.20 3155
3675.78 3187
3676.35 3288
3676.92 3240
3677.49 3204
3678.06 3011
3678.64 2992
3679.21 3089
3679.78 3065
3680.35 2919
3680.92 2893
3681.50 2784
3682.07 2723
3682.64 2885
3683.21 2652
3683.79 2639
3684.36 2784
3684.93 2757
3685.50 2742
3686.07 2809
3686.65 2700
3687.22 2531
3687.79 2649
3688.37 2805
3688.94 2936
3689.51 3080
3690.08 3127
3690.66 3021
3691.23 3196
3691.80 3273
3692.38 3161
3692.95 3067
3693.52 2843
3694.10 2956
3694.67 3044
3695.24 2935
3695.81 2960
3696.39 2867
3696.96 2804
3697.54 2845
3698.11 3011
3698.68 2897
3699.26 2776
3699.83 2663
3700.40 2824
3700.98 2676
3701.55 2894
3702.12 2876
3702.70 2811
3703.27 2764
3703.85 2716
3704.42 2684
3704.99 2594
3705.57 2643
3706.14 2664
3706.72 2699
3707.29 2568
3707.86 2728
3708.44 2731
3709.01 2749
3709.59 2765
3710.16 2752
3710.74 2482
3711.31 2693
3711.89 2624
3712.46 2717
3713.03 2718
3713.61 2792
3714.18 2549
3714.76 2769
3715.33 2960
3715.91 2825
3716.48 2764
3717.06 2864
3717.63 3065
3718.21 3120
3718.78 3031
3719.36 3050
3719.93 3264
3720.51 3367
3721.08 3231
3721.66 3075
3722.23 2954
3722.81 3087
3723.39 3007
3723.96 3093
3724.54 2975
3725.11 2749
3725.69 2761
3726.26 2703
3726.84 2602
3727.41 2567
3727.99 2627
3728.57 2697
3729.14 2578
3729.72 2592
3730.29 2831
3730.87 2877
3731.45 2925
3732.02 2814
3732.60 3078
3733.17 2921
3733.75 2842
3734.33 3006
3734.90 3067
3735.48 2825
3736.06 2588
3736.63 2619
3737.21 2665
3737.79 2665
3738.36 2612
3738.94 2660
3739.52 2650
3740.09 2599
3740.67 2524
3741.25 2497
3741.82 2588
3742.40 2572
3742.98 2536
3743.55 2613
3744.13 2639
3744.71 2506
3745.28 2662
3745.86 2742
3746.44 2630
3747.02 2568
3747.59 2763
3748.17 2763
3748.75 2743
3749.33 2720
3749.90 2743
3750.48 2536
3751.06 2550
3751.64 2502
3752.21 2434
3752.79 2512
3753.37 2479
3753.95 2467
3754.52 2551
3755.10 2542
3755.68 2527
3756.26 2328
3756.84 2580
3757.41 2569
3757.99 2543
3758.57 2472
3759.15 2581
3759.73 2629
3760.31 2740
3760.88 2807
3761.46 2752
3762.04 2844
3762.62 2771
3763.20 2759
3763.78 2842
3764.35 2799
3764.93 2914
3765.51 2757
3766.09 2735
3766.67 2591
3767.25 2461
3767.83 2408
3768.41 2502
3768.99 2721
3769.56 2464
3770.14 2324
3770.72 2409
3771.30 2467
3771.88 2466
3772.46 2628
3773.04 2563
3773.62 2598
3774.20 2691
3774.78 2607
3775.36 2566
3775.94 2518
3776.52 2366
3777.10 2432
3777.67 2362
3778.25 2296
3778.83 2271
3779.41 2382
3779.99 2366
3780.57 2364
3781.15 2362
3781.73 2236
3782.31 2371
3782.89 2498
3783.47 2377
3784.05 2450
3784.63 2354
3785.21 2315
3785.79 2372
3786.37 2479
3786.95 2255
3787.54 2277
3788.12 2198
3788.70 2433
3789.28 2364
3789.86 2525
3790.44 2563
3791.02 2430
3791.60 2354
3792.18 2265
3792.76 2502
3793.34 2556
3793.92 2551
3794.50 2428
3795.08 2478
3795.66 2536
3796.25 2396
3796.83 2500
3797.41 2634
3797.99 2477
3798.57 2591
3799.15 2308
3799.73 2445
3800.31 2541
3800.90 2575
3801.48 2471
3802.06 2485
3802.64 2574
3803.22 2631
3803.80 2526
3804.39 2650
3804.97 2723
3805.55 2670
3806.13 2833
3806.71 3025
3807.29 2988
3807.88 3041
3808.46 3361
3809.04 3412
3809.62 3375
3810.20 3372
3810.79 3349
3811.37 3330
3811.95 3238
3812.53 3192
3813.12 3138
3813.70 2947
3814.28 3227
3814.86 3053
3815.45 2981
3816.03 2756
3816.61 2694
3817.19 2544
3817.78 2642
3818.36 2623
3818.94 2580
3819.52 2524
3820.11 2500
3820.69 2298
3821.27 2394
3821.86 2508
3822.44 2367
3823.02 2294
3823.61 2340
3824.19 2246
3824.77 2208
3825.36 2303
3825.94 2257
3826.52 2217
3827.11 2199
3827.69 2116
3828.27 2110
3828.86 2197
3829.44 2142
3830.02 2248
3830.61 2207
3831.19 2361
3831.77 2479
3832.36 2423
3832.94 2437
3833.53 2308
3834.11 2294
3834.69 2389
3835.28 2401
3835.86 2592
3836.45 2578
3837.03 2556
3837.61 2508
3838.20 2405
3838.78 2485
3839.37 2526
3839.95 2432
3840.54 2298
3841.12 2420
3841.70 2510
3842.29 2484
3842.87 2581
3843.46 2491
3844.04 2562
3844.63 2493
3845.21 2288
3845.80 2416
3846.38 2353
3846.97 2418
3847.55 2606
3848.14 2505
3848.72 2470
3849.31 2560
3849.89 2423
3850.48 2304
3851.06 2431
3851.65 2397
3852.23 2469
3852.82 2536
3853.40 2462
3853.99 2278
3854.58 2392
3855.16 2298
3855.75 2345
3856.33 2405
3856.92 2523
3857.50 2474
3858.09 2552
3858.68 2551
3859.26 2676
3859.85 2825
3860.43 2850
3861.02 2763
3861.60 2866
3862.19 2911
3862.78 2879
3863.36 2763
3863.95 2840
3864.54 2856
3865.12 3019
3865.71 2864
3866.29 2825
3866.88 2914
3867.47 2901
3868.05 2782
3868.64 2654
3869.23 2637
3869.81 2476
3870.40 2595
3870.99 2550
3871.57 2630
3872.16 2562
3872.75 2700
3873.33 2640
3873.92 2729
3874.51 2704
3875.10 2856
3875.68 2854
3876.27 2910
3876.86 2962
3877.44 2826
3878.03 2838
3878.62 2806
3879.21 2800
3879.79 2748
3880.38 2614
3880.97 2526
3881.56 2439
3882.14 2660
3882.73 2666
3883.32 2434
3883.91 2339
3884.49 2355
3885.08 2302
3885.67 2340
3886.26 2320
3886.85 2473
3887.43 2575
3888.02 2597
3888.61 2749
3889.20 2590
3889.79 2729
3890.38 2550
3890.96 2663
3891.55 2803
3892.14 2788
3892.73 2826
3893.32 2832
3893.91 2728
3894.49 2637
3895.08 2527
3895.67 2576
3896.26 2634
3896.85 2636
3897.44 2635
3898.03 2574
3898.61 2654
3899.20 2537
3899.79 2589
3900.38 2590
3900.97 2553
3901.56 2378
3902.15 2449
3902.74 2523
3903.33 2562
3903.92 2492
3904.51 2512
3905.09 2379
3905.68 2354
3906.27 2376
3906.86 2280
3907.45 2321
3908.04 2281
3908.63 2097
3909.22 2341
3909.81 2244
3910.40 2184
3910.99 2280
3911.58 2195
3912.17 2192
3912.76 2069
3913.35 2028
3913.94 2069
3914.53 2108
3915.12 1996
3915.71 2156
3916.30 2219
3916.89 2192
3917.48 2215
3918.07 2195
3918.66 2372
3919.25 2164
3919.84 2099
3920.43 2293
3921.02 2300
3921.61 2170
3922.20 2045
3922.80 2197
3923.39 2242
3923.98 2254
3924.57 2317
3925.16 2316
3925.75 2099
3926.34 2225
3926.93 2135
3927.52 2085
3928.11 2134
3928.70 2221
3929.30 2202
3929.89 2125
3930.48 2216
3931.07 2293
3931.66 2174
3932.25 2142
3932.84 2040
3933.44 2060
3934.03 2026
3934.62 2149
3935.21 2231
3935.80 2190
3936.39 2244
3936.98 2208
3937.58 2319
3938.17 2346
3938.76 2421
3939.35 2370
3939.94 2300
3940.54 2445
3941.13 2558
3941.72 2686
3942.31 2520
3942.90 2464
3943.50 2472
3944.09 2358
3944.68 2221
3945.27 2380
3945.87 2227
3946.46 2259
3947.05 2394
3947.64 2241
3948.24 2309
3948.83 2381
3949.42 2292
3950.01 2394
3950.61 2280
3951.20 2349
3951.79 2303
3952.39 2232
3952.98 2146
3953.57 2230
3954.16 2388
3954.76 2217
3955.35 2326
3955.94 2380
3956.54 2264
3957.13 2402
3957.72 2360
3958.32 2386
3958.91 2407
3959.50 2448
3960.10 2423
3960.69 2420
3961.28 2277
3961.88 2267
3962.47 2382
3963.07 2283
3963.66 2384
3964.25 2442
3964.85 2474
3965.44 2480
3966.03 2313
3966.63 2452
3967.22 2626
3967.82 2302
3968.41 2371
3969.00 2162
3969.60 2332
3970.19 2227
3970.79 2036
3971.38 2306
3971.98 2251
3972.57 2278
3973.17 2267
3973.76 2258
3974.35 2213
3974.95 2142
3975.54 2182
3976.14 2200
3976.73 2329
3977.33 2197
3977.92 2365
3978.52 2249
3979.11 2146
3979.71 2392
3980.30 2496
3980.90 2384
3981.49 2282
3982.09 2232
3982.68 2321
3983.28 2370
3983.87 2408
3984.47 2320
3985.06 2439
3985.66 2345
3986.25 2124
3986.85 2193
3987.45 2210
3988.04 2235
3988.64 2164
3989.23 2189
3989.83 2224
3990.42 2451
3991.02 2466
3991.62 2309
3992.21 2374
3992.81 2332
3993.40 2664
3994.00 2591
3994.60 2610
3995.19 2636
3995.79 2712
3996.38 2702
3996.98 2760
3997.58 2750
3998.17 2717
3998.77 2650
3999.37 2580
3999.96 2556
4000.56 2487
4001.15 2469
4001.75 2581
4002.35 2427
4002.94 2535
4003.54 2660
4004.14 2631
4004.73 2577
4005.33 2483
4005.93 2673
4006.53 2808
4007.12 2784
4007.72 2691
4008.32 2674
4008.91 2787
4009.51 2694
4010.11 2615
4010.71 2558
4011.30 2602
4011.90 2626
4012.50 2479
4013.10 2501
4013.69 2640
4014.29 2437
4014.89 2455
4015.49 2383
4016.08 2431
4016.68 2402
4017.28 2438
4017.88 2405
4018.47 2565
4019.07 2415
4019.67 2341
4020.27 2435
4020.87 2411
4021.46 2449
4022.06 2466
4022.66 2549
4023.26 2451
4023.86 2800
4024.45 2793
4025.05 2726
4025.65 2935
4026.25 2781
4026.85 3142
4027.45 3150
4028.05 3263
4028.64 3334
4029.24 3409
4029.84 3221
4030.44 3242
4031.04 3114
4031.64 3037
4032.24 2949
4032.84 2868
4033.43 2717
4034.03 2577
4034.63 2695
4035.23 2645
4035.83 2556
4036.43 2539
4037.03 2461
4037.63 2477
4038.23 2437
4038.83 2411
4039.43 2344
4040.03 2499
4040.63 2451
4041.22 2405
4041.82 2577
4042.42 2480
4043.02 2477
4043.62 2402
4044.22 2432
4044.82 2501
4045.42 2430
4046.02 2433
4046.62 2407
4047.22 2523
4047.82 2536
4048.42 2512
4049.02 2400
4049.62 2413
4050.22 2561
4050.82 2510
4051.42 2518
4052.02 2641
4052.62 2495
4053.22 2804
4053.83 2642
4054.43 2611
4055.03 2570
4055.63 2484
4056.23 2378
4056.83 2387
4057.43 2394
4058.03 2422
4058.63 2384
4059.23 2456
4059.83 2387
4060.43 2289
4061.03 2339
4061.64 2223
4062.24 2108
4062.84 2145
4063.44 2319
4064.04 2466
4064.64 2557
4065.24 2388
4065.84 2394
4066.45 2289
4067.05 2327
4067.65 2510
4068.25 2440
4068.85 2385
4069.45 2488
4070.05 2338
4070.66 2428
4071.26 2484
4071.86 2246
4072.46 2415
4073.06 2303
4073.67 2248
4074.27 2243
4074.87 2295
4075.47 2378
4076.07 2256
4076.68 2298
4077.28 2259
4077.88 2276
4078.48 2219
4079.09 2117
4079.69 2136
4080.29 2194
4080.89 2223
4081.50 2104
4082.10 2258
4082.70 2579
4083.30 2288
4083.91 2246
4084.51 2255
4085.11 2093
4085.71 2260
4086.32 2158
4086.92 2174
4087.52 2172
4088.13 2180
4088.73 2079
4089.33 2189
4089.94 2217
4090.54 2144
4091.14 2244
4091.74 2057
4092.35 2051
4092.95 1827
4093.55 2054
4094.16 2205
4094.76 2079
4095.37 2182
4095.97 2174
4096.57 2349
4097.18 2103
4097.78 2215
4098.38 2168
4098.99 2257
4099.59 2210
4100.20 2268
4100.80 2195
4101.40 2238
4102.01 2023
4102.61 2020
4103.22 2081
4103.82 2107
4104.42 2145
4105.03 2166
4105.63 2159
4106.24 2133
4106.84 2149
4107.45 2243
4108.05 2250
4108.65 2196
4109.26 2157
4109.86 2175
4110.47 2120
4111.07 2261
4111.68 2159
4112.28 2108
4112.89 2118
4113.49 2045
4114.10 1991
4114.70 2248
4115.31 2203
4115.91 2420
4116.52 2236
4117.12 2190
4117.73 2162
4118.33 2178
4118.94 2252
4119.54 2313
4120.15 2303
4120.75 2306
4121.36 2352
4121.97 2295
4122.57 2414
4123.18 2162
4123.78 2298
4124.39 2362
4124.99 2366
4125.60 2418
4126.21 2398
4126.81 2281
4127.42 2205
4128.02 2307
4128.63 2242
4129.24 2302
4129.84 2063
4130.45 2243
4131.05 2331
4131.66 2199
4132.27 2181
4132.87 2349
4133.48 2353
4134.08 2433
4134.69 2405
4135.30 2428
4135.90 2503
4136.51 2405
4137.12 2612
4137.72 2484
4138.33 2597
4138.94 2624
4139.54 2715
4140.15 2627
4140.76 2488
4141.37 2531
4141.97 2893
4142.58 2843
4143.19 2795
4143.79 2880
4144.40 2697
4145.01 2731
4145.61 2635
4146.22 2398
4146.83 2591
4147.44 2512
4148.04 2423
4148.65 2189
4149.26 2143
4149.87 2374
4150.47 2298
4151.08 2218
4151.69 2352
4152.30 2332
4152.91 2372
4153.51 2287
4154.12 2293
4154.73 2273
4155.34 2284
4155.94 2194
4156.55 2198
4157.16 2050
4157.77 2274
4158.38 2405
4158.99 2232
4159.59 2276
4160.20 2333
4160.81 2342
4161.42 2279
4162.03 2296
4162.64 2237
4163.24 2217
4163.85 2426
4164.46 2308
4165.07 2386
4165.68 2428
4166.29 2523
4166.90 2510
4167.51 2342
4168.11 2362
4168.72 2424
4169.33 2315
4169.94 2438
4170.55 2527
4171.16 2447
4171.77 2295
4172.38 2618
4172.99 2598
4173.60 2471
4174.21 2433
4174.81 2464
4175.42 2525
4176.03 2474
4176.64 2411
4177.25 2480
4177.86 2536
4178.47 2385
4179.08 2477
4179.69 2423
4180.30 2390
4180.91 2446
4181.52 2358
4182.13 2287
4182.74 2303
4183.35 2216
4183.96 2309
4184.57 2233
4185.18 2261
4185.79 2310
4186.40 2179
4187.01 2321
4187.62 2227
4188.23 2267
4188.84 2393
4189.45 2362
4190.06 2331
4190.67 2352
4191.29 2264
4191.90 2528
4192.51 2683
4193.12 2747
4193.73 2647
4194.34 2675
4194.95 2985
4195.56 2980
4196.17 3015
4196.78 2939
4197.39 2799
4198.00 2951
4198.62 3026
4199.23 3061
4199.84 2757
4200.45 2690
4201.06 2650
4201.67 2543
4202.28 2606
4202.89 2393
4203.51 2454
4204.12 2257
4204.73 2276
4205.34 2251
4205.95 2159
4206.56 2195
4207.18 2334
4207.79 2178
4208.40 2246
4209.01 2238
4209.62 2361
4210.24 2204
4210.85 2272
4211.46 2350
4212.07 2443
4212.68 2356
4213.30 2373
4213.91 2355
4214.52 2413
4215.13 2525
4215.74 2505
4216.36 2542
4216.97 2506
4217.58 2583
4218.19 2874
4218.81 2907
4219.42 2869
4220.03 2849
4220.65 2927
4221.26 3011
4221.87 3075
4222.48 2959
4223.10 3072
4223.71 2917
4224.32 2858
4224.94 2882
4225.55 2730
4226.16 2800
4226.78 2843
4227.39 2830
4228.00 3002
4228.61 2997
4229.23 2864
4229.84 2978
4230.46 3167
4231.07 3167
4231.68 3064
4232.30 3238
4232.91 3206
4233.52 3310
4234.14 3327
4234.75 3246
4235.36 3296
4235.98 3195
4236.59 3422
4237.21 3168
4237.82 3227
4238.43 3066
4239.05 2945
4239.66 2842
4240.28 2642
4240.89 2649
4241.50 2534
4242.12 2394
4242.73 2394
4243.35 2292
4243.96 2393
4244.58 2631
4245.19 2730
4245.81 2575
4246.42 2539
4247.03 2675
4247.65 2593
4248.26 2755
4248.88 2591
4249.49 2656
4250.11 2747
4250.72 2749
4251.34 2974
4251.95 2833
4252.57 2928
4253.18 2966
4253.80 2873
4254.41 2820
4255.03 2721
4255.64 2762
4256.26 2837
4256.88 2706
4257.49 2529
4258.11 2711
4258.72 2447
4259.34 2385
4259.95 2560
4260.57 2474
4261.18 2431
4261.80 2487
4262.42 2405
4263.03 2434
4263.65 2556
4264.26 2635
4264.88 2434
4265.49 2526
4266.11 2673
4266.73 2469
4267.34 2446
4267.96 2505
4268.58 2538
4269.19 2562
4269.81 2492
4270.42 2595
4271.04 2498
4271.66 2297
4272.27 2231
4272.89 2207
4273.51 2200
4274.12 2299
4274.74 2261
4275.36 2004
4275.97 2179
4276.59 2364
4277.21 2195
4277.82 2326
4278.44 2286
4279.06 2237
4279.67 2373
4280.29 2142
4280.91 2152
4281.53 1954
4282.14 2066
4282.76 2271
4283.38 2138
4283.99 2278
4284.61 2154
4285.23 2309
4285.85 2209
4286.46 2285
4287.08 2286
4287.70 2128
4288.32 2184
4288.93 2194
4289.55 2183
4290.17 2136
4290.79 2170
4291.41 2174
4292.02 2130
4292.64 2144
4293.26 2068
4293.88 2234
4294.50 2135
4295.11 2203
4295.73 1991
4296.35 2025
4296.97 2134
4297.59 2219
4298.21 2265
4298.82 2167
4299.44 2172
4300.06 2243
4300.68 2285
4301.30 2139
4301.92 2153
4302.53 2261
4303.15 2298
4303.77 2190
4304.39 2396
4305.01 2267
4305.63 2130
4306.25 2219
4306.87 2261
4307.49 2324
4308.10 2124
4308.72 2113
4309.34 2156
4309.96 2230
4310.58 2208
4311.20 1988
4311.82 2004
4312.44 2018
4313.06 2037
4313.68 2018
4314.30 2083
4314.92 2132
4315.54 2129
4316.16 2040
4316.78 2078
4317.40 1938
4318.02 1964
4318.64 2051
4319.26 2014
4319.88 2107
4320.50 2086
4321.11 2109
4321.74 1962
4322.36 2091
4322.98 2006
4323.60 2000
4324.22 1952
4324.84 2061
4325.46 2089
4326.08 1991
4326.70 1988
4327.32 2016
4327.94 2171
4328.56 2090
4329.18 2046
4329.80 2032
4330.42 1999
4331.04 2038
4331.66 2007
4332.28 1902
4332.90 1928
4333.52 2067
4334.15 1988
4334.77 1975
4335.39 1964
4336.01 2038
4336.63 2226
4337.25 2011
4337.87 1885
4338.49 2022
4339.11 1993
4339.74 2061
4340.36 2127
4340.98 2085
4341.60 2200
4342.22 2128
4342.84 2176
4343.46 2145
4344.09 2186
4344.71 2164
4345.33 2175
4345.95 2245
4346.57 2446
4347.19 2526
4347.82 2331
4348.44 2158
4349.06 2320
4349.68 2376
4350.30 2305
4350.93 2232
4351.55 2124
4352.17 2056
4352.79 2056
4353.42 2044
4354.04 2089
4354.66 2074
4355.28 1974
4355.91 1876
4356.53 1960
4357.15 2063
4357.77 2009
4358.40 1983
4359.02 2046
4359.64 2000
4360.26 2039
4360.89 2140
4361.51 1966
4362.13 2145
4362.76 2042
4363.38 1972
4364.00 1963
4364.62 2082
4365.25 2071
4365.87 2004
4366.49 2102
4367.12 2124
4367.74 2105
4368.36 2035
4368.99 2047
4369.61 1975
4370.23 2126
4370.86 2100
4371.48 1893
4372.11 1914
4372.73 2118
4373.35 2100
4373.98 1870
4374.60 1891
4375.22 2007
4375.85 2037
4376.47 2078
4377.10 2132
4377.72 2105
4378.34 2073
4378.97 2218
4379.59 2434
4380.22 2156
4380.84 2313
4381.47 2393
4382.09 2296
4382.71 2273
4383.34 2303
4383.96 2212
4384.59 2066
4385.21 2314
4385.84 2287
4386.46 2249
4387.09 2378
4387.71 2370
4388.34 2460
4388.96 2618
4389.59 2537
4390.21 2556
4390.84 2524
4391.46 2662
4392.09 2565
4392.71 2475
4393.34 2348
4393.96 2327
4394.59 2344
4395.21 2378
4395.84 2472
4396.46 2360
4397.09 2497
4397.71 2599
4398.34 2460
4398.96 2420
4399.59 2306
4400.22 2447
4400.84 2594
4401.47 2579
4402.09 2405
4402.72 2418
4403.34 2294
4403.97 2355
4404.60 2187
4405.22 2219
4405.85 2020
4406.47 2171
4407.10 2285
4407.73 2381
4408.35 2229
4408.98 2139
4409.61 2245
4410.23 2145
4410.86 2073
4411.48 2415
4412.11 2352
4412.74 2245
4413.36 2197
4413.99 2135
4414.62 2041
4415.24 2111
4415.87 2125
4416.50 2236
4417.12 2333
4417.75 2123
4418.38 2289
4419.01 2270
4419.63 2374
4420.26 2343
4420.89 2095
4421.51 2181
4422.14 2142
4422.77 1960
4423.40 1886
4424.02 1944
4424.65 1940
4425.28 1948
4425.91 1813
4426.53 1762
4427.16 2051
4427.79 1897
4428.42 1773
4429.04 1925
4429.67 2008
4430.30 1780
4430.93 1981
4431.55 2007
4432.18 2092
4432.81 2088
4433.44 2032
4434.07 2065
4434.69 1994
4435.32 1984
4435.95 1954
4436.58 1905
4437.21 2119
4437.84 1888
4438.46 1933
4439.09 1836
4439.72 1890
4440.35 1913
4440.98 1971
4441.61 1832
4442.24 1895
4442.86 1995
4443.49 1871
4444.12 1911
4444.75 1880
4445.38 1788
4446.01 1832
4446.64 1869
4447.27 1950
4447.90 1909
4448.52 1796
4449.15 2007
4449.78 2081
4450.41 1925
4451.04 1948
4451.67 1844
4452.30 1802
4452.93 1873
4453.56 1885
4454.19 1701
4454.82 1688
4455.45 1649
4456.08 1718
4456.71 1744
4457.34 1745
4457.97 1675
4458.60 1701
4459.23 1902
4459.86 1803
4460.49 1805
4461.12 1640
4461.75 1672
4462.38 1882
4463.01 1734
4463.64 1613
4464.27 1711
4464.90 1810
4465.53 1688
4466.16 1646
4466.79 1742
4467.42 1710
4468.05 1782
4468.68 1672
4469.31 1708
4469.94 1743
4470.57 1850
4471.20 1835
4471.83 1838
4472.46 1696
4473.09 1741
4473.72 1671
4474.35 1732
4474.99 1667
4475.62 1592
4476.25 1781
4476.88 1781
4477.51 1640
4478.14 1695
4478.77 1795
4479.40 1732
4480.03 1804
4480.67 1746
4481.30 1832
4481.93 1823
4482.56 1889
4483.19 1909
4483.82 1691
4484.46 1786
4485.09 1839
4485.72 1714
4486.35 1801
4486.98 1885
4487.61 1778
4488.25 1750
4488.88 1793
4489.51 1687
4490.14 1733
4490.77 1740
4491.41 1865
4492.04 1688
4492.67 1711
4493.30 1840
4493.94 1850
4494.57 1753
4495.20 1753
4495.83 1815
4496.46 1815
4497.10 1946
4497.73 1901
4498.36 1846
4498.99 1858
4499.63 1917
4500.26 1853
4500.89 1940
4501.53 2020
4502.16 2113
4502.79 2039
4503.42 2055
4504.06 2059
4504.69 2082
4505.32 2203
4505.96 2136
4506.59 2241
4507.22 2170
4507.86 1911
4508.49 1885
4509.12 1988
4509.76 1924
4510.39 1802
4511.02 1956
4511.66 1943
4512.29 1970
4512.92 1906
4513.56 1816
4514.19 1739
4514.83 1847
4515.46 1737
4516.09 1761
4516.73 1787
4517.36 1873
4517.99 1816
4518.63 1695
4519.26 1806
4519.90 1762
4520.53 1697
4521.17 1806
4521.80 1817
4522.43 1741
4523.07 1779
4523.70 1949
4524.34 1912
4524.97 1901
4525.61 1910
4526.24 1867
4526.88 1976
4527.51 2002
4528.14 2039
4528.78 2102
4529.41 2197
4530.05 2333
4530.68 2354
4531.32 2308
4531.95 2438
4532.59 2637
4533.22 2530
4533.86 2646
4534.49 2654
4535.13 2507
4535.76 2268
4536.40 2358
4537.04 2209
4537.67 2159
4538.31 2118
4538.94 1943
4539.58 1750
4540.21 1782
4540.85 1971
4541.48 1747
4542.12 1835
4542.76 1901
4543.39 1896
4544.03 1961
4544.66 1763
4545.30 1714
4545.93 1748
4546.57 1639
4547.21 1856
4547.84 1833
4548.48 1822
4549.11 1742
4549.75 1767
4550.39 1758
4551.02 1698
4551.66 1738
4552.30 1808
4552.93 1784
4553.57 1909
4554.21 1806
4554.84 1793
4555.48 1765
4556.12 1752
4556.75 1711
4557.39 1752
4558.03 1711
4558.66 1664
4559.30 1750
4559.94 1707
4560.57 1643
4561.21 1683
4561.85 1691
4562.48 1696
4563.12 1728
4563.76 1829
4564.40 1770
4565.03 1745
4565.67 1939
4566.31 1833
4566.95 1817
4567.58 1801
4568.22 1791
4568.86 1927
4569.50 1898
4570.13 1968
4570.77 1832
4571.41 1886
4572.05 1731
4572.68 1734
4573.32 1867
4573.96 1754
4574.60 1834
4575.24 1849
4575.87 1861
4576.51 1837
4577.15 1723
4577.79 1832
4578.43 1756
4579.06 1742
4579.70 1800
4580.34 1745
4580.98 1682
4581.62 1798
4582.26 1696
4582.90 1861
4583.53 1753
4584.17 1813
4584.81 1818
4585.45 1731
4586.09 1820
4586.73 1801
4587.37 1809
4588.01 1804
4588.64 1803
4589.28 1803
4589.92 1725
4590.56 1777
4591.20 1697
4591.84 1806
4592.48 1656
4593.12 1789
4593.76 1726
4594.40 1619
4595.04 1713
4595.68 1609
4596.31 1538
4596.95 1650
4597.59 1615
4598.23 1569
4598.87 1730
4599.51 1702
4600.15 1693
4600.79 1872
4601.43 1963
4602.07 1848
4602.71 1935
4603.35 1826
4603.99 2048
4604.63 1938
4605.27 2059
4605.91 2103
4606.55 1942
4607.19 1935
4607.83 1848
4608.47 1845
4609.11 1833
4609.75 1879
4610.39 1860
4611.03 1939
4611.68 1741
4612.32 1872
4612.96 2015
4613.60 1778
4614.24 1770
4614.88 1767
4615.52 1764
4616.16 1891
4616.80 1911
4617.44 1814
4618.08 1785
4618.72 1789
4619.36 1783
4620.01 1706
4620.65 1661
4621.29 1685
4621.93 1628
4622.57 1643
4623.21 1607
4623.85 1621
4624.50 1702
4625.14 1679
4625.78 1726
4626.42 1671
4627.06 1758
4627.70 1572
4628.34 1688
4628.99 1676
4629.63 1579
4630.27 1606
4630.91 1680
4631.55 1675
4632.20 1668
4632.84 1716
4633.48 1603
4634.12 1613
4634.76 1742
4635.41 1720
4636.05 1738
4636.69 1857
4637.33 1766
4637.98 1658
4638.62 1752
4639.26 1793
4639.90 1852
4640.55 1662
4641.19 1839
4641.83 1830
4642.47 1750
4643.12 1663
4643.76 1787
4644.40 1719
4645.04 1760
4645.69 1622
4646.33 1636
4646.97 1650
4647.62 1713
4648.26 1730
4648.90 1745
4649.55 1648
4650.19 1616
4650.83 1610
4651.48 1708
4652.12 1772
4652.76 1741
4653.41 1657
4654.05 1767
4654.69 1624
4655.34 1599
4655.98 1571
4656.62 1589
4657.27 1654
4657.91 1698
4658.55 1713
4659.20 1759
4659.84 1619
4660.49 1713
4661.13 1784
4661.77 1688
4662.42 1710
4663.06 1813
4663.71 1643
4664.35 1645
4664.99 1654
4665.64 1616
4666.28 1542
4666.93 1504
4667.57 1657
4668.22 1629
4668.86 1597
4669.51 1573
4670.15 1688
4670.79 1570
4671.44 1629
4672.08 1625
4672.73 1494
4673.37 1624
4674.02 1545
4674.66 1559
4675.31 1608
4675.95 1391
4676.60 1532
4677.24 1712
4677.89 1579
4678.53 1448
4679.18 1649
4679.82 1694
4680.47 1697
4681.12 1674
4681.76 1858
4682.41 1849
4683.05 1671
4683.70 1802
4684.34 1893
4684.99 1762
4685.63 1646
4686.28 1643
4686.93 1629
4687.57 1647
4688.22 1665
4688.86 1669
4689.51 1769
4690.15 1577
4690.80 1543
4691.45 1749
4692.09 1699
4692.74 1556
4693.39 1573
4694.03 1681
4694.68 1674
4695.32 1741
4695.97 1794
4696.62 1785
4697.26 1807
4697.91 1648
4698.56 1646
4699.20 1806
4699.85 1813
4700.50 1771
4701.14 1835
4701.79 1758
4702.44 1746
4703.08 1902
4703.73 1852
4704.38 1657
4705.02 1615
4705.67 1773
4706.32 1714
4706.97 1692
4707.61 1732
4708.26 1727
4708.91 1711
4709.55 1813
4710.20 1915
4710.85 1787
4711.50 1844
4712.14 1839
4712.79 1788
4713.44 1630
4714.09 1675
4714.73 1744
4715.38 1725
4716.03 1720
4716.68 1687
4717.33 1638
4717.97 1662
4718.62 1822
4719.27 1882
4719.92 1850
4720.57 1957
4721.21 1814
4721.86 1684
4722.51 1592
4723.16 1646
4723.81 1795
4724.45 1825
4725.10 2044
4725.75 2024
4726.40 1933
4727.05 1990
4727.70 1861
4728.35 2013
4728.99 2055
4729.64 2070
4730.29 1904
4730.94 1918
4731.59 1828
4732.24 1765
4732.89 1820
4733.54 1840
4734.19 1774
4734.83 1820
4735.48 1832
4736.13 1875
4736.78 1813
4737.43 1803
4738.08 1826
4738.73 1746
4739.38 1773
4740.03 1704
4740.68 1857
4741.33 1930
4741.98 1860
4742.63 1783
4743.28 1939
4743.93 2100
4744.58 1926
4745.23 1905
4745.87 1761
4746.52 1951
4747.17 1929
4747.82 1819
4748.47 1963
4749.12 2097
4749.77 2111
4750.42 2072
4751.08 2036
4751.73 2139
4752.38 2146
4753.03 2135
4753.68 2178
4754.33 2166
4754.98 2127
4755.63 2128
4756.28 1932
4756.93 1865
4757.58 1907
4758.23 1741
4758.88 1553
4759.53 1813
4760.18 1792
4760.83 1667
4761.48 1680
4762.13 1708
4762.79 1746
4763.44 1696
4764.09 1735
4764.74 1803
4765.39 1791
4766.04 1690
4766.69 1773
4767.34 1676
4767.99 1716
4768.65 1935
4769.30 1923
4769.95 1740
4770.60 1792
4771.25 1628
4771.90 1578
4772.56 1516
4773.21 1652
4773.86 1662
4774.51 1642
4775.16 1633
4775.81 1557
4776.47 1632
4777.12 1728
4777.77 1624
4778.42 1715
4779.07 1651
4779.73 1664
4780.38 1676
4781.03 1701
4781.68 1689
4782.34 1690
4782.99 1639
4783.64 1543
4784.29 1692
4784.94 1851
4785.60 1769
4786.25 1553
4786.90 1692
4787.56 1787
4788.21 1716
4788.86 1654
4789.51 1723
4790.17 1680
4790.82 1552
4791.47 1613
4792.13 1690
4792.78 1620
4793.43 1718
4794.08 1608
4794.74 1619
4795.39 1695
4796.04 1510
4796.70 1616
4797.35 1569
4798.00 1597
4798.66 1508
4799.31 1559
4799.96 1621
4800.62 1532
4801.27 1620
4801.93 1508
4802.58 1554
4803.23 1614
4803.89 1584
4804.54 1565
4805.19 1581
4805.85 1564
4806.50 1686
4807.16 1638
4807.81 1554
4808.46 1573
4809.12 1596
4809.77 1469
4810.43 1492
4811.08 1577
4811.73 1559
4812.39 1696
4813.04 1718
4813.70 1769
4814.35 1678
4815.01 1691
4815.66 1654
4816.32 1700
4816.97 1639
4817.63 1843
4818.28 1785
4818.94 1933
4819.59 1952
4820.24 1938
4820.90 1993
4821.55 2002
4822.21 1971
4822.86 2133
4823.52 1985
4824.18 2088
4824.83 2109
4825.49 2244
4826.14 2297
4826.80 2175
4827.45 2279
4828.11 2195
4828.76 2328
4829.42 2132
4830.07 2064
4830.73 2017
4831.38 1978
4832.04 1966
4832.70 2022
4833.35 1975
4834.01 1986
4834.66 2136
4835.32 2157
4835.98 2106
4836.63 1926
4837.29 2130
4837.94 2251
4838.60 2081
4839.26 1845
4839.91 1954
4840.57 2006
4841.22 1991
4841.88 2027
4842.54 1882
4843.19 1821
4843.85 1938
4844.51 1924
4845.16 1929
4845.82 1903
4846.48 1957
4847.13 2152
4847.79 2175
4848.45 2248
4849.10 2169
4849.76 2120
4850.42 2012
4851.07 2068
4851.73 2139
4852.39 2022
4853.05 2097
4853.70 1971
4854.36 2048
4855.02 1916
4855.68 1783
4856.33 1953
4856.99 1995
4857.65 1762
4858.30 1822
4858.96 1871
4859.62 1911
4860.28 2135
4860.94 1947
4861.59 2099
4862.25 2101
4862.91 1881
4863.57 2064
4864.22 2179
4864.88 2335
4865.54 2189
4866.20 2180
4866.86 2137
4867.51 2077
4868.17 2113
4868.83 2215
4869.49 2185
4870.15 2131
4870.81 1989
4871.46 1889
4872.12 1964
4872.78 1966
4873.44 1893
4874.10 1914
4874.76 1991
4875.41 1851
4876.07 1937
4876.73 1785
4877.39 1726
4878.05 1779
4878.71 1742
4879.37 1648
4880.03 1762
4880.69 1771
4881.34 1590
4882.00 1705
4882.66 1701
4883.32 1843
4883.98 1866
4884.64 1787
4885.30 1848
4885.96 1667
4886.62 1683
4887.28 1743
4887.94 1896
4888.60 2048
4889.26 1852
4889.92 1916
4890.58 1856
4891.24 1972
4891.89 1912
4892.55 1969
4893.21 1942
4893.87 1991
4894.53 1952
4895.19 1822
4895.85 1725
4896.51 1811
4897.17 1968
4897.83 1965
4898.49 1926
4899.16 1892
4899.82 1956
4900.48 1864
4901.14 1928
4901.80 2030
4902.46 1871
4903.12 1843
4903.78 1805
4904.44 1912
4905.10 1992
4905.76 1825
4906.42 1773
4907.08 1754
4907.74 1767
4908.40 1694
4909.06 1765
4909.72 1769
4910.39 1677
4911.05 1683
4911.71 1697
4912.37 1675
4913.03 1614
4913.69 1585
4914.35 1629
4915.01 1637
4915.68 1618
4916.34 1656
4917.00 1716
4917.66 1733
4918.32 1519
4918.98 1540
4919.64 1549
4920.31 1586
4920.97 1613
4921.63 1580
4922.29 1509
4922.95 1557
4923.62 1595
4924.28 1525
4924.94 1437
4925.60 1397
4926.26 1514
4926.93 1668
4927.59 1540
4928.25 1636
4928.91 1575
4929.57 1551
4930.24 1621
4930.90 1715
4931.56 1607
4932.22 1485
4932.89 1549
4933.55 1621
4934.21 1612
4934.87 1620
4935.54 1794
4936.20 1613
4936.86 1695
4937.53 1771
4938.19 1805
4938.85 1811
4939.51 1689
4940.18 1603
4940.84 1656
4941.50 1641
4942.17 1544
4942.83 1586
4943.49 1502
4944.16 1506
4944.82 1494
4945.48 1529
4946.15 1540
4946.81 1687
4947.47 1632
4948.14 1511
4948.80 1437
4949.46 1575
4950.13 1598
4950.79 1557
4951.45 1603
4952.12 1529
4952.78 1407
4953.45 1539
4954.11 1482
4954.77 1512
4955.44 1589
4956.10 1600
4956.77 1661
4957.43 1781
4958.09 1734
4958.76 1562
4959.42 1777
4960.09 1674
4960.75 1732
4961.42 1597
4962.08 1854
4962.75 1763
4963.41 1794
4964.07 1831
4964.74 1858
4965.40 1836
4966.07 1930
4966.73 1873
4967.40 1833
4968.06 1896
4968.73 1812
4969.39 1735
4970.06 1662
4970.72 1559
4971.39 1635
4972.05 1790
4972.72 1808
4973.38 1729
4974.05 1724
4974.71 1708
4975.38 1704
4976.05 1647
4976.71 1647
4977.38 1660
4978.04 1703
4978.71 1697
4979.37 1633
4980.04 1557
4980.70 1781
4981.37 1688
4982.04 1734
4982.70 1727
4983.37 1635
4984.03 1691
4984.70 1571
4985.37 1833
4986.03 1793
4986.70 1875
4987.36 2009
4988.03 1904
4988.70 2035
4989.36 2077
4990.03 2180
4990.70 2356
4991.36 2301
4992.03 2189
4992.69 2147
4993.36 2066
4994.03 1911
4994.69 1734
4995.36 1723
4996.03 1695
4996.69 1790
4997.36 1691
4998.03 1665
4998.70 1698
4999.36 1642
5000.03 1524
5000.70 1540
5001.36 1580
5002.03 1642
5002.70 1623
5003.37 1614
5004.03 1521
5004.70 1452
5005.37 1566
5006.03 1559
5006.70 1560
5007.37 1527
5008.04 1519
5008.70 1580
5009.37 1465
5010.04 1548
5010.71 1577
5011.38 1576
5012.04 1533
5012.71 1540
5013.38 1554
5014.05 1629
5014.72 1587
5015.38 1563
5016.05 1603
5016.72 1669
5017.39 1708
5018.06 1573
5018.72 1602
5019.39 1622
5020.06 1695
5020.73 1756
5021.40 1790
5022.07 1703
5022.73 1766
5023.40 1744
5024.07 1644
5024.74 1675
5025.41 1617
5026.08 1753
5026.75 1719
5027.42 1696
5028.08 1760
5028.75 1772
5029.42 1798
5030.09 1697
5030.76 1629
5031.43 1726
5032.10 1545
5032.77 1654
5033.44 1564
5034.11 1604
5034.78 1561
5035.45 1521
5036.11 1517
5036.78 1603
5037.45 1498
5038.12 1479
5038.79 1620
5039.46 1608
5040.13 1559
5040.80 1502
5041.47 1439
5042.14 1566
5042.81 1535
5043.48 1628
5044.15 1639
5044.82 1511
5045.49 1589
5046.16 1666
5046.83 1717
5047.50 1788
5048.17 1728
5048.84 1753
5049.51 1606
5050.18 1510
5050.85 1566
5051.52 1598
5052.19 1679
5052.86 1766
5053.54 1668
5054.21 1626
5054.88 1612
5055.55 1461
5056.22 1533
5056.89 1454
5057.56 1476
5058.23 1517
5058.90 1521
5059.57 1626
5060.24 1592
5060.91 1428
5061.59 1556
5062.26 1531
5062.93 1726
5063.60 1654
5064.27 1522
5064.94 1473
5065.61 1550
5066.28 1405
5066.96 1488
5067.63 1393
5068.30 1520
5068.97 1467
5069.64 1410
5070.31 1465
5070.99 1382
5071.66 1426
5072.33 1380
5073.00 1526
5073.67 1429
5074.35 1540
5075.02 1522
5075.69 1508
5076.36 1453
5077.03 1487
5077.71 1575
5078.38 1679
5079.05 1607
5079.72 1681
5080.39 1713
5081.07 2042
5081.74 1875
5082.41 1902
5083.08 1837
5083.76 1695
5084.43 1688
5085.10 1723
5085.78 1619
5086.45 1641
5087.12 1675
5087.79 1691
5088.47 1693
5089.14 1653
5089.81 1763
5090.49 1873
5091.16 1909
5091.83 1858
5092.51 1933
5093.18 2022
5093.85 1751
5094.52 1768
5095.20 1759
5095.87 1719
5096.54 1603
5097.22 1608
5097.89 1713
5098.57 1622
5099.24 1500
5099.91 1445
5100.59 1430
5101.26 1417
5101.93 1579
5102.61 1482
5103.28 1458
5103.96 1529
5104.63 1491
5105.30 1566
5105.98 1574
5106.65 1506
5107.33 1554
5108.00 1627
5108.67 1618
5109.35 1471
5110.02 1466
5110.70 1542
5111.37 1535
5112.05 1552
5112.72 1453
5113.40 1448
5114.07 1569
5114.74 1476
5115.42 1434
5116.09 1458
5116.77 1473
5117.44 1411
5118.12 1405
5118.79 1424
5119.47 1508
5120.14 1481
5120.82 1440
5121.49 1558
5122.17 1491
5122.84 1466
5123.52 1547
5124.19 1569
5124.87 1618
5125.54 1564
5126.22 1601
5126.90 1604
5127.57 1484
5128.25 1551
5128.92 1578
5129.60 1507
5130.27 1475
5130.95 1432
5131.62 1571
5132.30 1625
5132.98 1513
5133.65 1477
5134.33 1515
5135.00 1558
5135.68 1536
5136.36 1633
5137.03 1731
5137.71 1613
5138.38 1666
5139.06 1600
5139.74 1702
5140.41 1781
5141.09 1866
5141.77 1837
5142.44 1643
5143.12 1627
5143.80 1653
5144.47 1664
5145.15 1617
5145.83 1628
5146.50 1639
5147.18 1499
5147.86 1422
5148.53 1410
5149.21 1478
5149.89 1445
5150.56 1505
5151.24 1414
5151.92 1336
5152.60 1546
5153.27 1498
5153.95 1477
5154.63 1418
5155.30 1523
5155.98 1414
5156.66 1460
5157.34 1396
5158.01 1486
5158.69 1350
5159.37 1266
5160.05 1487
5160.72 1469
5161.40 1485
5162.08 1390
5162.76 1307
5163.44 1426
5164.11 1482
5164.79 1318
5165.47 1368
5166.15 1466
5166.83 1342
5167.50 1360
5168.18 1453
5168.86 1417
5169.54 1408
5170.22 1452
5170.89 1463
5171.57 1505
5172.25 1403
5172.93 1374
5173.61 1330
5174.29 1322
5174.97 1434
5175.64 1413
5176.32 1405
5177.00 1450
5177.68 1220
5178.36 1304
5179.04 1378
5179.72 1355
5180.40 1401
5181.08 1340
5181.75 1417
5182.43 1382
5183.11 1341
5183.79 1336
5184.47 1307
5185.15 1369
5185.83 1346
5186.51 1328
5187.19 1390
5187.87 1430
5188.55 1375
5189.23 1377
5189.91 1339
5190.59 1390
5191.27 1364
5191.95 1280
5192.63 1354
5193.31 1306
5193.98 1248
5194.66 1319
5195.34 1354
5196.02 1359
5196.70 1328
5197.38 1365
5198.07 1238
5198.75 1296
5199.43 1333
5200.11 1363
5200.79 1356
5201.47 1386
5202.15 1388
5202.83 1304
5203.51 1369
5204.19 1366
5204.87 1443
5205.55 1441
5206.23 1448
5206.91 1463
5207.59 1517
5208.27 1432
5208.95 1488
5209.63 1613
5210.31 1634
5211.00 1643
5211.68 1508
5212.36 1516
5213.04 1618
5213.72 1591
5214.40 1495
5215.08 1434
5215.76 1315
5216.45 1338
5217.13 1353
5217.81 1288
5218.49 1494
5219.17 1488
5219.85 1477
5220.53 1566
5221.22 1535
5221.90 1382
5222.58 1392
5223.26 1431
5223.94 1442
5224.62 1362
5225.31 1303
5225.99 1490
5226.67 1374
5227.35 1312
5228.03 1304
5228.72 1322
5229.40 1431
5230.08 1440
5230.76 1352
5231.45 1340
5232.13 1457
5232.81 1429
5233.49 1304
5234.18 1350
5234.86 1353
5235.54 1425
5236.22 1502
5236.91 1475
5237.59 1502
5238.27 1525
5238.95 1522
5239.64 1531
5240.32 1523
5241.00 1483
5241.69 1501
5242.37 1473
5243.05 1510
5243.73 1449
5244.42 1519
5245.10 1436
5245.78 1380
5246.47 1464
5247.15 1421
5247.83 1248
5248.52 1405
5249.20 1373
5249.88 1415
5250.57 1254
5251.25 1277
5251.94 1328
5252.62 1355
5253.30 1354
5253.99 1266
5254.67 1330
5255.35 1337
5256.04 1418
5256.72 1340
5257.41 1302
5258.09 1304
5258.77 1375
5259.46 1365
5260.14 1367
5260.83 1324
5261.51 1452
5262.20 1557
5262.88 1478
5263.56 1438
5264.25 1340
5264.93 1482
5265.62 1421
5266.30 1408
5266.99 1519
5267.67 1480
5268.36 1416
5269.04 1413
5269.73 1466
5270.41 1374
5271.10 1428
5271.78 1464
5272.47 1489
5273.15 1375
5273.84 1340
5274.52 1436
5275.21 1381
5275.89 1393
5276.58 1336
5277.26 1333
5277.95 1407
5278.63 1377
5279.32 1582
5280.00 1549
5280.69 1557
5281.37 1618
5282.06 1698
5282.75 1524
5283.43 1552
5284.12 1594
5284.80 1532
5285.49 1562
5286.17 1379
5286.86 1417
5287.55 1420
5288.23 1441
5288.92 1557
5289.60 1432
5290.29 1406
5290.98 1408
5291.66 1422
5292.35 1462
5293.04 1363
5293.72 1336
5294.41 1236
5295.10 1292
5295.78 1275
5296.47 1326
5297.15 1329
5297.84 1384
5298.53 1366
5299.21 1381
5299.90 1303
5300.59 1264
5301.28 1515
5301.96 1404
5302.65 1401
5303.34 1429
5304.02 1421
5304.71 1446
5305.40 1524
5306.08 1495
5306.77 1447
5307.46 1406
5308.15 1382
5308.83 1532
5309.52 1450
5310.21 1398
5310.90 1390
5311.58 1403
5312.27 1496
5312.96 1440
5313.65 1425
5314.33 1323
5315.02 1338
5315.71 1335
5316.40 1366
5317.09 1390
5317.77 1427
5318.46 1415
5319.15 1352
5319.84 1338
5320.53 1412
5321.21 1376
5321.90 1409
5322.59 1282
5323.28 1241
5323.97 1278
5324.65 1261
5325.34 1266
5326.03 1294
5326.72 1384
5327.41 1231
5328.10 1331
5328.79 1443
5329.47 1554
5330.16 1383
5330.85 1502
5331.54 1497
5332.23 1324
5332.92 1453
5333.61 1543
5334.30 1457
5334.99 1342
5335.67 1352
5336.36 1293
5337.05 1303
5337.74 1299
5338.43 1235
5339.12 1298
5339.81 1228
5340.50 1253
5341.19 1246
5341.88 1235
5342.57 1334
5343.26 1379
5343.95 1333
5344.64 1326
5345.33 1384
5346.02 1390
5346.71 1418
5347.40 1471
5348.09 1300
5348.78 1326
5349.47 1481
5350.16 1443
5350.85 1600
5351.54 1531
5352.23 1561
5352.92 1557
5353.61 1529
5354.30 1485
5354.99 1451
5355.68 1449
5356.37 1417
5357.06 1429
5357.75 1364
5358.44 1323
5359.13 1410
5359.82 1495
5360.51 1231
5361.20 1360
5361.89 1366
5362.58 1264
5363.27 1306
5363.97 1377
5364.66 1406
5365.35 1335
5366.04 1313
5366.73 1381
5367.42 1356
5368.11 1398
5368.80 1309
5369.49 1265
5370.19 1267
5370.88 1257
5371.57 1333
5372.26 1346
5372.95 1294
5373.64 1345
5374.33 1286
5375.03 1327
5375.72 1286
5376.41 1305
5377.10 1378
5377.79 1466
5378.49 1401
5379.18 1485
5379.87 1549
5380.56 1571
5381.25 1453
5381.95 1540
5382.64 1649
5383.33 1499
5384.02 1445
5384.71 1563
5385.41 1453
5386.10 1465
5386.79 1337
5387.48 1399
5388.18 1426
5388.87 1476
5389.56 1377
5390.25 1395
5390.95 1421
5391.64 1321
5392.33 1355
5393.02 1286
5393.72 1240
5394.41 1337
5395.10 1328
5395.80 1303
5396.49 1267
5397.18 1290
5397.88 1415
5398.57 1288
5399.26 1368
5399.95 1411
5400.65 1300
5401.34 1259
5402.03 1201
5402.73 1219
5403.42 1318
5404.12 1297
5404.81 1339
5405.50 1443
5406.20 1409
5406.89 1319
5407.58 1318
5408.28 1268
5408.97 1320
5409.66 1414
5410.36 1438
5411.05 1380
5411.75 1422
5412.44 1321
5413.13 1335
5413.83 1342
5414.52 1258
5415.22 1260
5415.91 1226
5416.61 1281
5417.30 1321
5417.99 1207
5418.69 1261
5419.38 1346
5420.08 1350
5420.77 1347
5421.47 1299
5422.16 1369
5422.86 1362
5423.55 1485
5424.25 1388
5424.94 1385
5425.64 1325
5426.33 1375
5427.03 1306
5427.72 1284
5428.42 1297
5429.11 1280
5429.81 1284
5430.50 1300
5431.20 1251
5431.89 1388
5432.59 1281
5433.28 1253
5433.98 1191
5434.67 1234
5435.37 1244
5436.06 1206
5436.76 1270
5437.46 1337
5438.15 1261
5438.85 1348
5439.54 1292
5440.24 1312
5440.93 1317
5441.63 1373
5442.33 1312
5443.02 1270
5443.72 1301
5444.41 1352
5445.11 1346
5445.81 1388
5446.50 1273
5447.20 1244
5447.90 1374
5448.59 1477
5449.29 1555
5449.98 1429
5450.68 1404
5451.38 1367
5452.07 1377
5452.77 1380
5453.47 1327
5454.16 1374
5454.86 1340
5455.56 1240
5456.25 1235
5456.95 1359
5457.65 1403
5458.35 1260
5459.04 1275
5459.74 1327
5460.44 1334
5461.13 1370
5461.83 1248
5462.53 1291
5463.23 1315
5463.92 1411
5464.62 1443
5465.32 1434
5466.02 1387
5466.71 1351
5467.41 1495
5468.11 1434
5468.81 1442
5469.50 1425
5470.20 1442
5470.90 1424
5471.60 1248
5472.29 1327
5472.99 1357
5473.69 1326
5474.39 1328
5475.09 1400
5475.78 1331
5476.48 1324
5477.18 1314
5477.88 1278
5478.58 1372
5479.28 1324
5479.97 1218
5480.67 1366
5481.37 1296
5482.07 1415
5482.77 1396
5483.47 1315
5484.17 1377
5484.86 1366
5485.56 1425
5486.26 1446
5486.96 1482
5487.66 1524
5488.36 1383
5489.06 1413
5489.76 1307
5490.45 1430
5491.15 1342
5491.85 1362
5492.55 1283
5493.25 1361
5493.95 1316
5494.65 1333
5495.35 1428
5496.05 1321
5496.75 1417
5497.45 1371
5498.15 1381
5498.85 1450
5499.55 1501
5500.25 1432
5500.95 1554
5501.65 1572
5502.35 1541
5503.04 1598
5503.74 1609
5504.44 1648
5505.14 1663
5505.84 1639
5506.54 1603
5507.24 1662
5507.94 1645
5508.65 1774
5509.35 1795
5510.05 1689
5510.75 1705
5511.45 1576
5512.15 1412
5512.85 1340
5513.55 1465
5514.25 1449
5514.95 1511
5515.65 1574
5516.35 1559
5517.05 1394
5517.75 1325
5518.45 1384
5519.15 1507
5519.85 1491
5520.56 1533
5521.26 1499
5521.96 1502
5522.66 1620
5523.36 1529
5524.06 1620
5524.76 1511
5525.46 1470
5526.16 1411
5526.87 1427
5527.57 1252
5528.27 1328
5528.97 1332
5529.67 1238
5530.37 1374
5531.07 1316
5531.78 1273
5532.48 1350
5533.18 1318
5533.88 1350
5534.58 1274
5535.29 1360
5535.99 1304
5536.69 1345
5537.39 1306
5538.09 1283
5538.80 1375
5539.50 1265
5540.20 1394
5540.90 1355
5541.60 1328
5542.31 1243
5543.01 1253
5543.71 1264
5544.41 1307
5545.12 1344
5545.82 1342
5546.52 1379
5547.22 1365
5547.93 1300
5548.63 1362
5549.33 1412
5550.04 1354
5550.74 1278
5551.44 1270
5552.14 1342
5552.85 1336
5553.55 1296
5554.25 1319
5554.96 1226
5555.66 1315
5556.36 1215
5557.07 1293
5557.77 1232
5558.47 1271
5559.18 1352
5559.88 1311
5560.58 1244
5561.29 1300
5561.99 1277
5562.69 1273
5563.40 1381
5564.10 1237
5564.80 1298
5565.51 1278
5566.21 1276
5566.92 1260
5567.62 1253
5568.32 1211
5569.03 1240
5569.73 1194
5570.44 1202
5571.14 1382
5571.84 1354
5572.55 1219
5573.25 1329
5573.96 1301
5574.66 1229
5575.37 1241
5576.07 1394
5576.78 1457
5577.48 1407
5578.18 1335
5578.89 1395
5579.59 1382
5580.30 1252
5581.00 1307
5581.71 1252
5582.41 1242
5583.12 1292
5583.82 1261
5584.53 1285
5585.23 1167
5585.94 1215
5586.64 1217
5587.35 1245
5588.05 1173
5588.76 1214
5589.46 1221
5590.17 1090
5590.88 1213
5591.58 1178
5592.29 1148
5592.99 1137
5593.70 1161
5594.40 1209
5595.11 1208
5595.81 1160
5596.52 1300
5597.23 1243
5597.93 1192
5598.64 1186
5599.34 1276
5600.05 1144
5600.76 1165
5601.46 1201
5602.17 1195
5602.87 1274
5603.58 1190
5604.29 1109
5604.99 1138
5605.70 1137
5606.41 1216
5607.11 1204
5607.82 1121
5608.52 1031
5609.23 1146
5609.94 1204
5610.64 1218
5611.35 1120
5612.06 1149
5612.76 1178
5613.47 1162
5614.18 1241
5614.89 1109
5615.59 1145
5616.30 1174
5617.01 1167
5617.71 1178
5618.42 1153
5619.13 1184
5619.84 1195
5620.54 1182
5621.25 1188
5621.96 1157
5622.66 1201
5623.37 1164
5624.08 1132
5624.79 1102
5625.49 1094
5626.20 1172
5626.91 1094
5627.62 1268
5628.33 1207
5629.03 1076
5629.74 1173
5630.45 1195
5631.16 1154
5631.87 1115
5632.57 1116
5633.28 1237
5633.99 1207
5634.70 1139
5635.41 1154
5636.11 1114
5636.82 1219
5637.53 1214
5638.24 1191
5638.95 1086
5639.66 1197
5640.36 1305
5641.07 1194
5641.78 1258
5642.49 1232
5643.20 1244
5643.91 1277
5644.62 1228
5645.33 1240
5646.03 1218
5646.74 1160
5647.45 1180
5648.16 1216
5648.87 1195
5649.58 1260
5650.29 1187
5651.00 1219
5651.71 1293
5652.42 1236
5653.13 1182
5653.84 1161
5654.54 1139
5655.25 1176
5655.96 1249
5656.67 1303
5657.38 1268
5658.09 1310
5658.80 1150
5659.51 1090
5660.22 1220
5660.93 1211
5661.64 1230
5662.35 1148
5663.06 1143
5663.77 1260
5664.48 1322
5665.19 1294
5665.90 1122
5666.61 1187
5667.32 1158
5668.03 1212
5668.74 1230
5669.45 1334
5670.16 1295
5670.87 1367
5671.58 1273
5672.29 1233
5673.01 1271
5673.72 1278
5674.43 1128
5675.14 1120
5675.85 1149
5676.56 1203
5677.27 1321
5677.98 1253
5678.69 1222
5679.40 1122
5680.11 1201
5680.82 1169
5681.54 1220
5682.25 1198
5682.96 1152
5683.67 1136
5684.38 1215
5685.09 1256
5685.80 1224
5686.51 1334
5687.23 1368
5687.94 1245
5688.65 1211
5689.36 1208
5690.07 1177
5690.78 1148
5691.50 1209
5692.21 1156
5692.92 1124
5693.63 1132
5694.34 1111
5695.06 1136
5695.77 1223
5696.48 1190
5697.19 1167
5697.90 1243
5698.62 1215
5699.33 1110
5700.04 1216
5700.75 1103
5701.46 1043
5702.18 1134
5702.89 1207
5703.60 1235
5704.31 1219
5705.03 1152
5705.74 1160
5706.45 1127
5707.17 1062
5707.88 1195
5708.59 1168
5709.30 1062
5710.02 1041
5710.73 1145
5711.44 1203
5712.16 1234
5712.87 1232
5713.58 1224
5714.30 1133
5715.01 1082
5715.72 1168
5716.43 1173
5717.15 1096
5717.86 1075
5718.58 1153
5719.29 1104
5720.00 1166
5720.72 1262
5721.43 1202
5722.14 1242
5722.86 1284
5723.57 1116
5724.28 1174
5725.00 1162
5725.71 1262
5726.43 1327
5727.14 1263
5727.85 1308
5728.57 1335
5729.28 1276
5730.00 1453
5730.71 1288
5731.42 1317
5732.14 1408
5732.85 1274
5733.57 1184
5734.28 1191
5735.00 1150
5735.71 1173
5736.43 1110
5737.14 1199
5737.85 1191
5738.57 1195
5739.28 1206
5740.00 1122
5740.71 1097
5741.43 1079
5742.14 1067
5742.86 1123
5743.57 1162
5744.29 1145
5745.00 1128
5745.72 1185
5746.43 1198
5747.15 1229
5747.86 1161
5748.58 1125
5749.30 1144
5750.01 1138
5750.73 1208
5751.44 1247
5752.16 1226
5752.87 1276
5753.59 1275
5754.30 1271
5755.02 1275
5755.74 1311
5756.45 1290
5757.17 1237
5757.88 1207
5758.60 1317
5759.31 1295
5760.03 1200
5760.75 1192
5761.46 1246
5762.18 1361
5762.90 1324
5763.61 1304
5764.33 1436
5765.04 1464
5765.76 1346
5766.48 1463
5767.19 1436
5767.91 1379
5768.63 1316
5769.34 1344
5770.06 1283
5770.78 1360
5771.49 1324
5772.21 1196
5772.93 1213
5773.64 1296
5774.36 1351
5775.08 1199
5775.79 1271
5776.51 1276
5777.23 1317
5777.95 1436
5778.66 1382
5779.38 1424
5780.10 1461
5780.81 1397
5781.53 1400
5782.25 1304
5782.97 1379
5783.68 1412
5784.40 1224
5785.12 1228
5785.84 1291
5786.55 1347
5787.27 1283
5787.99 1338
5788.71 1326
5789.43 1317
5790.14 1346
5790.86 1281
5791.58 1276
5792.30 1372
5793.02 1430
5793.73 1439
5794.45 1499
5795.17 1504
5795.89 1604
5796.61 1590
5797.33 1662
5798.04 1605
5798.76 1568
5799.48 1772
5800.20 1957
5800.92 2040
5801.64 2112
5802.36 2134
5803.07 2197
5803.79 2197
5804.51 2118
5805.23 2086
5805.95 2113
5806.67 1948
5807.39 1758
5808.11 1891
5808.82 1734
5809.54 1810
5810.26 1658
5810.98 1696
5811.70 1768
5812.42 1645
5813.14 1810
5813.86 1820
5814.58 2070
5815.30 2054
5816.02 2234
5816.74 2414
5817.46 2640
5818.18 2775
5818.90 2901
5819.62 2720
5820.34 2640
5821.06 2409
5821.78 2289
5822.50 2235
5823.22 2171
5823.94 1983
5824.66 1820
5825.38 1887
5826.10 1958
5826.82 1827
5827.54 1755
5828.26 1770
5828.98 1788
5829.70 1776
5830.42 1712
5831.14 1776
5831.86 1777
5832.58 1777
5833.30 1831
5834.02 1913
5834.74 1718
5835.46 1704
5836.18 1647
5836.90 1730
5837.62 1708
5838.34 1728
5839.07 1629
5839.79 1524
5840.51 1636
5841.23 1668
5841.95 1555
5842.67 1591
5843.39 1602
5844.11 1470
5844.83 1439
5845.56 1489
5846.28 1439
5847.00 1406
5847.72 1331
5848.44 1367
5849.16 1503
5849.88 1466
5850.61 1346
5851.33 1280
5852.05 1371
5852.77 1375
5853.49 1377
5854.22 1299
5854.94 1342
5855.66 1304
5856.38 1230
5857.10 1337
5857.83 1343
5858.55 1409
5859.27 1491
5859.99 1412
5860.71 1403
5861.44 1411
5862.16 1327
5862.88 1354
5863.60 1438
5864.33 1435
5865.05 1317
5865.77 1306
5866.49 1301
5867.22 1300
5867.94 1308
5868.66 1254
5869.38 1419
5870.11 1232
5870.83 1255
5871.55 1266
5872.28 1224
5873.00 1362
5873.72 1312
5874.45 1232
5875.17 1211
5875.89 1236
5876.62 1275
5877.34 1218
5878.06 1271
5878.79 1352
5879.51 1260
5880.23 1363
5880.96 1332
5881.68 1235
5882.40 1303
5883.13 1223
5883.85 1223
5884.57 1154
5885.30 1258
5886.02 1314
5886.75 1340
5887.47 1354
5888.19 1284
5888.92 1220
5889.64 1249
5890.37 1320
5891.09 1287
5891.81 1199
5892.54 1166
5893.26 1195
5893.99 1252
5894.71 1228
5895.44 1253
5896.16 1265
5896.88 1263
5897.61 1196
5898.33 1154
5899.06 1196
5899.78 1122
5900.51 1105
5901.23 1094
5901.96 1210
5902.68 1251
5903.41 1269
5904.13 1240
5904.86 1183
5905.58 1294
5906.31 1246
5907.03 1214
5907.76 1233
5908.48 1292
5909.21 1229
5909.93 1227
5910.66 1198
5911.38 1233
5912.11 1275
5912.83 1215
5913.56 1200
5914.29 1165
5915.01 1211
5915.74 1189
5916.46 1120
5917.19 1160
5917.91 1222
5918.64 1216
5919.37 1204
5920.09 1172
5920.82 1301
5921.54 1231
5922.27 1200
5923.00 1250
5923.72 1273
5924.45 1260
5925.17 1278
5925.90 1344
5926.63 1216
5927.35 1144
5928.08 1277
5928.81 1300
5929.53 1242
5930.26 1229
5930.99 1277
5931.71 1137
5932.44 1149
5933.17 1302
5933.89 1307
5934.62 1308
5935.35 1237
5936.07 1325
5936.80 1325
5937.53 1323
5938.25 1386
5938.98 1485
5939.71 1369
5940.44 1327
5941.16 1316
5941.89 1393
5942.62 1390
5943.35 1468
5944.07 1419
5944.80 1420
5945.53 1420
5946.26 1428
5946.98 1328
5947.71 1295
5948.44 1323
5949.17 1445
5949.89 1460
5950.62 1428
5951.35 1322
5952.08 1452
5952.80 1489
5953.53 1275
5954.26 1298
5954.99 1415
5955.72 1400
5956.45 1405
5957.17 1396
5957.90 1427
5958.63 1548
5959.36 1531
5960.09 1517
5960.82 1520
5961.54 1493
5962.27 1538
5963.00 1471
5963.73 1495
5964.46 1491
5965.19 1540
5965.92 1497
5966.64 1468
5967.37 1477
5968.10 1581
5968.83 1502
5969.56 1580
5970.29 1656
5971.02 1761
5971.75 1728
5972.48 1681
5973.21 1619
5973.93 1652
5974.66 1689
5975.39 1549
5976.12 1597
5976.85 1520
5977.58 1513
5978.31 1621
5979.04 1681
5979.77 1678
5980.50 1709
5981.23 1711
5981.96 1676
5982.69 1695
5983.42 1696
5984.15 1826
5984.88 1743
5985.61 1758
5986.34 1829
5987.07 1759
5987.80 1721
5988.53 1894
5989.26 1907
5989.99 1781
5990.72 1806
5991.45 1783
5992.18 1767
5992.91 1978
5993.64 2033
5994.37 1868
5995.10 1883
5995.83 1935
5996.56 1918
5997.29 1852
5998.02 1781
5998.75 1730
5999.49 1880
6000.22 1849
6000.95 1819
6001.68 1762
6002.41 1791
6003.14 1781
6003.87 1862
6004.60 1720
6005.33 1625
6006.06 1778
6006.80 1820
6007.53 1923
6008.26 1995
6008.99 2022
6009.72 2240
6010.45 2494
6011.18 2479
6011.92 2710
6012.65 2864
6013.38 2940
6014.11 2889
6014.84 2889
6015.57 2856
6016.31 2807
6017.04 2691
6017.77 2467
6018.50 2420
6019.23 2208
6019.97 1869
6020.70 1920
6021.43 1711
6022.16 1623
6022.89 1570
6023.63 1649
6024.36 1656
6025.09 1584
6025.82 1575
6026.56 1583
6027.29 1612
6028.02 1526
6028.75 1614
6029.49 1495
6030.22 1502
6030.95 1451
6031.68 1472
6032.42 1556
6033.15 1450
6033.88 1452
6034.62 1436
6035.35 1449
6036.08 1366
6036.81 1354
6037.55 1345
6038.28 1476
6039.01 1478
6039.75 1447
6040.48 1479
6041.21 1465
6041.95 1480
6042.68 1471
6043.41 1535
6044.15 1525
6044.88 1502
6045.61 1542
6046.35 1699
6047.08 1606
6047.82 1550
6048.55 1622
6049.28 1618
6050.02 1618
6050.75 1694
6051.49 1744
6052.22 1709
6052.95 1591
6053.69 1599
6054.42 1690
6055.16 1668
6055.89 1543
6056.62 1504
6057.36 1574
6058.09 1626
6058.83 1530
6059.56 1551
6060.30 1512
6061.03 1540
6061.77 1641
6062.50 1576
6063.23 1608
6063.97 1431
6064.70 1391
6065.44 1545
6066.17 1524
6066.91 1459
6067.64 1324
6068.38 1440
6069.11 1389
6069.85 1397
6070.58 1413
6071.32 1341
6072.05 1501
6072.79 1521
6073.52 1421
6074.26 1512
6075.00 1474
6075.73 1354
6076.47 1361
6077.20 1371
6077.94 1323
6078.67 1363
6079.41 1406
6080.14 1433
6080.88 1500
6081.62 1519
6082.35 1481
6083.09 1481
6083.82 1390
6084.56 1279
6085.30 1459
6086.03 1471
6086.77 1365
6087.50 1412
6088.24 1470
6088.98 1362
6089.71 1300
6090.45 1345
6091.19 1348
6091.92 1334
6092.66 1355
6093.39 1433
6094.13 1343
6094.87 1305
6095.60 1408
6096.34 1395
6097.08 1382
6097.81 1364
6098.55 1334
6099.29 1367
6100.03 1317
6100.76 1313
6101.50 1306
6102.24 1267
6102.97 1254
6103.71 1314
6104.45 1283
6105.18 1319
6105.92 1324
6106.66 1281
6107.40 1250
6108.13 1294
6108.87 1253
6109.61 1204
6110.35 1305
6111.08 1339
6111.82 1308
6112.56 1360
6113.30 1413
6114.03 1339
6114.77 1251
6115.51 1282
6116.25 1334
6116.99 1321
6117.72 1298
6118.46 1309
6119.20 1287
6119.94 1323
6120.68 1407
6121.41 1475
6122.15 1472
6122.89 1346
6123.63 1344
6124.37 1383
6125.11 1392
6125.84 1360
6126.58 1411
6127.32 1264
6128.06 1367
6128.80 1431
6129.54 1480
6130.28 1426
6131.02 1563
6131.75 1546
6132.49 1603
6133.23 1433
6133.97 1566
6134.71 1521
6135.45 1506
6136.19 1522
6136.93 1432
6137.67 1367
6138.41 1360
6139.14 1477
6139.88 1493
6140.62 1359
6141.36 1452
6142.10 1345
6142.84 1367
6143.58 1489
6144.32 1501
6145.06 1505
6145.80 1326
6146.54 1436
6147.28 1397
6148.02 1397
6148.76 1508
6149.50 1414
6150.24 1416
6150.98 1428
6151.72 1441
6152.46 1466
6153.20 1408
6153.94 1496
6154.68 1517
6155.42 1516
6156.16 1542
6156.90 1588
6157.64 1585
6158.38 1446
6159.12 1514
6159.86 1542
6160.60 1482
6161.34 1489
6162.08 1643
6162.82 1588
6163.57 1551
6164.31 1572
6165.05 1709
6165.79 1751
6166.53 1796
6167.27 1694
6168.01 1785
6168.75 1927
6169.49 1897
6170.23 1934
6170.98 1888
6171.72 1960
6172.46 2099
6173.20 2002
6173.94 2077
6174.68 1967
6175.42 2021
6176.16 1901
6176.91 1854
6177.65 1870
6178.39 1868
6179.13 1927
6179.87 1892
6180.61 1805
6181.36 1827
6182.10 1868
6182.84 1723
6183.58 1777
6184.32 1773
6185.07 1726
6185.81 1771
6186.55 1769
6187.29 1703
6188.03 1826
6188.78 1833
6189.52 1854
6190.26 1858
6191.00 1905
6191.75 1831
6192.49 1813
6193.23 1834
6193.97 2021
6194.72 2143
6195.46 2009
6196.20 2015
6196.94 2075
6197.69 2104
6198.43 2083
6199.17 2055
6199.92 2066
6200.66 2128
6201.40 2211
6202.15 2071
6202.89 2082
6203.63 2233
6204.37 2459
6205.12 2309
6205.86 2528
6206.60 2971
6207.35 3477
6208.09 3825
6208.83 4207
6209.58 4902
6210.32 5385
6211.07 5464
6211.81 5392
6212.55 5121
6213.30 4674
6214.04 4245
6214.78 3747
6215.53 3345
6216.27 2914
6217.02 2445
6217.76 2238
6218.50 2011
6219.25 1939
6219.99 1906
6220.74 1846
6221.48 1860
6222.22 1871
6222.97 1891
6223.71 1902
6224.46 2008
6225.20 2016
6225.95 1956
6226.69 2059
6227.44 1886
6228.18 1902
6228.92 1922
6229.67 1812
6230.41 1725
6231.16 1795
6231.90 1717
6232.65 1631
6233.39 1667
6234.14 1594
6234.88 1562
6235.63 1617
6236.37 1552
6237.12 1626
6237.86 1623
6238.61 1648
6239.35 1648
6240.10 1724
6240.85 1698
6241.59 1640
6242.34 1700
6243.08 1710
6243.83 1725
6244.57 1703
6245.32 1655
6246.06 1761
6246.81 1809
6247.56 2157
6248.30 2028
6249.05 2124
6249.79 2262
6250.54 2333
6251.29 2066
6252.03 1945
6252.78 2001
6253.52 1989
6254.27 1813
6255.02 1851
6255.76 1826
6256.51 1749
6257.26 1750
6258.00 1776
6258.75 1711
6259.49 1736
6260.24 1867
6260.99 1802
6261.73 1932
6262.48 1795
6263.23 1750
6263.97 1652
6264.72 1720
6265.47 1693
6266.21 1708
6266.96 1741
6267.71 1761
6268.46 1860
6269.20 1821
6269.95 1730
6270.70 1780
6271.44 1779
6272.19 1819
6272.94 1803
6273.69 1854
6274.43 1914
6275.18 2079
6275.93 2097
6276.68 2058
6277.42 2281
6278.17 2358
6278.92 2453
6279.67 2324
6280.41 2217
6281.16 2145
6281.91 1917
6282.66 1754
6283.41 1781
6284.15 1760
6284.90 1606
6285.65 1735
6286.40 1688
6287.15 1663
6287.89 1662
6288.64 1596
6289.39 1640
6290.14 1662
6290.89 1525
6291.64 1569
6292.38 1637
6293.13 1615
6293.88 1663
6294.63 1515
6295.38 1499
6296.13 1569
6296.88 1481
6297.62 1504
6298.37 1539
6299.12 1441
6299.87 1400
6300.62 1370
6301.37 1462
6302.12 1537
6302.87 1553
6303.62 1464
6304.37 1516
6305.11 1589
6305.86 1541
6306.61 1610
6307.36 1559
6308.11 1515
6308.86 1564
6309.61 1511
6310.36 1461
6311.11 1559
6311.86 1533
6312.61 1401
6313.36 1564
6314.11 1523
6314.86 1422
6315.61 1530
6316.36 1579
6317.11 1472
6317.86 1622
6318.61 1547
6319.36 1561
6320.11 1541
6320.86 1596
6321.61 1559
6322.36 1383
6323.11 1449
6323.86 1351
6324.61 1380
6325.36 1327
6326.11 1307
6326.86 1298
6327.61 1221
6328.36 1305
6329.11 1313
6329.86 1228
6330.61 1239
6331.37 1265
6332.12 1251
6332.87 1324
6333.62 1278
6334.37 1261
6335.12 1183
6335.87 1294
6336.62 1350
6337.37 1325
6338.12 1341
6338.88 1271
6339.63 1381
6340.38 1370
6341.13 1346
6341.88 1346
6342.63 1270
6343.38 1213
6344.14 1222
6344.89 1218
6345.64 1237
6346.39 1304
6347.14 1268
6347.89 1307
6348.65 1265
6349.40 1306
6350.15 1259
6350.90 1343
6351.65 1393
6352.41 1350
6353.16 1334
6353.91 1346
6354.66 1402
6355.41 1344
6356.17 1170
6356.92 1259
6357.67 1237
6358.42 1372
6359.18 1296
6359.93 1287
6360.68 1131
6361.43 1288
6362.19 1208
6362.94 1160
6363.69 1289
6364.44 1157
6365.20 1148
6365.95 1175
6366.70 1184
6367.46 1225
6368.21 1258
6368.96 1243
6369.71 1212
6370.47 1194
6371.22 1256
6371.97 1166
6372.73 1189
6373.48 1177
6374.23 1181
6374.99 1201
6375.74 1223
6376.49 1132
6377.25 1191
6378.00 1108
6378.75 1187
6379.51 1185
6380.26 1183
6381.02 1269
6381.77 1211
6382.52 1187
6383.28 1233
6384.03 1230
6384.78 1218
6385.54 1199
6386.29 1247
6387.05 1217
6387.80 1211
6388.56 1149
6389.31 1163
6390.06 1173
6390.82 1287
6391.57 1195
6392.33 1195
6393.08 1183
6393.84 1113
6394.59 1086
6395.34 1212
6396.10 1159
6396.85 1192
6397.61 1214
6398.36 1161
6399.12 1163
6399.87 1139
6400.63 1150
6401.38 1107
6402.14 1158
6402.89 1103
6403.65 1138
6404.40 1132
6405.16 1070
6405.91 1101
6406.67 1238
6407.42 1207
6408.18 1057
6408.93 1071
6409.69 1128
6410.45 1204
6411.20 1142
6411.96 1128
6412.71 1097
6413.47 1156
6414.22 1272
6414.98 1202
6415.73 1106
6416.49 1098
6417.25 1161
6418.00 1231
6418.76 1216
6419.51 1091
6420.27 1142
6421.03 1124
6421.78 1203
6422.54 1132
6423.29 1072
6424.05 1177
6424.81 1107
6425.56 1182
6426.32 1122
6427.08 1149
6427.83 1072
6428.59 1049
6429.35 1144
6430.10 1169
6430.86 1161
6431.62 1179
6432.37 1114
6433.13 1054
6433.89 1160
6434.64 1276
6435.40 1280
6436.16 1171
6436.91 1166
6437.67 1136
6438.43 1222
6439.19 1202
6439.94 1323
6440.70 1235
6441.46 1220
6442.21 1244
6442.97 1183
6443.73 1208
6444.49 1211
6445.24 1203
6446.00 1209
6446.76 1188
6447.52 1207
6448.28 1164
6449.03 1106
6449.79 1169
6450.55 1057
6451.31 1120
6452.06 1167
6452.82 1074
6453.58 1142
6454.34 1188
6455.10 1260
6455.85 1201
6456.61 1210
6457.37 1166
6458.13 1158
6458.89 1235
6459.65 1246
6460.40 1339
6461.16 1242
6461.92 1142
6462.68 1120
6463.44 1164
6464.20 1155
6464.96 1200
6465.71 1199
6466.47 1226
6467.23 1314
6467.99 1328
6468.75 1342
6469.51 1282
6470.27 1308
6471.03 1325
6471.79 1242
6472.54 1286
6473.30 1229
6474.06 1310
6474.82 1244
6475.58 1236
6476.34 1367
6477.10 1352
6477.86 1363
6478.62 1320
6479.38 1334
6480.14 1280
6480.90 1322
6481.66 1255
6482.42 1286
6483.18 1405
6483.94 1280
6484.70 1340
6485.46 1318
6486.22 1344
6486.98 1458
6487.74 1497
6488.50 1421
6489.26 1383
6490.02 1512
6490.78 1482
6491.54 1541
6492.30 1472
6493.06 1461
6493.82 1447
6494.58 1515
6495.34 1481
6496.10 1539
6496.86 1605
6497.62 1470
6498.38 1443
6499.14 1492
6499.90 1613
6500.66 1583
6501.42 1521
6502.19 1510
6502.95 1562
6503.71 1566
6504.47 1625
6505.23 1565
6505.99 1509
6506.75 1626
6507.51 1641
6508.27 1686
6509.04 1689
6509.80 1723
6510.56 1768
6511.32 1746
6512.08 1689
6512.84 1686
6513.60 1679
6514.37 1724
6515.13 1774
6515.89 1644
6516.65 1594
6517.41 1683
6518.17 1614
6518.94 1730
6519.70 1653
6520.46 1706
6521.22 1797
6521.98 1863
6522.75 1793
6523.51 1888
6524.27 1964
6525.03 2005
6525.79 2191
6526.56 2111
6527.32 2071
6528.08 2230
6528.84 2180
6529.61 2137
6530.37 2285
6531.13 2211
6531.89 2322
6532.66 2338
6533.42 2279
6534.18 2417
6534.94 2422
6535.71 2679
6536.47 3055
6537.23 3240
6538.00 3429
6538.76 3487
6539.52 3458
6540.29 3190
6541.05 2879
6541.81 2587
6542.57 2418
6543.34 2113
6544.10 1957
6544.86 1969
6545.63 1876
6546.39 1745
6547.16 1642
6547.92 1663
6548.68 1626
6549.45 1646
6550.21 1656
6550.97 1676
6551.74 1676
6552.50 1617
6553.26 1598
6554.03 1562
6554.79 1601
6555.56 1526
6556.32 1632
6557.08 1698
6557.85 1706
6558.61 1643
6559.38 1624
6560.14 1656
6560.91 1659
6561.67 1553
6562.43 1728
6563.20 1718
6563.96 1797
6564.73 1721
6565.49 1800
6566.26 1880
6567.02 1946
6567.79 1738
6568.55 1798
6569.32 1865
6570.08 1847
6570.85 1831
6571.61 1937
6572.38 1824
6573.14 1766
6573.91 2044
6574.67 1911
6575.44 1931
6576.20 1913
6576.97 2071
6577.73 2025
6578.50 1995
6579.26 2007
6580.03 2048
6580.79 2116
6581.56 2108
6582.32 2100
6583.09 2148
6583.86 2200
6584.62 2261
6585.39 2285
6586.15 2096
6586.92 2198
6587.68 2216
6588.45 2041
6589.22 2021
6589.98 2074
6590.75 2071
6591.51 2050
6592.28 2257
6593.05 2255
6593.81 2127
6594.58 2247
6595.35 2335
6596.11 2373
6596.88 2352
6597.64 2239
6598.41 2142
6599.18 1968
6599.94 2048
6600.71 1970
6601.48 1884
6602.24 1888
6603.01 1941
6603.78 1830
6604.54 1758
6605.31 1726
6606.08 1736
6606.85 1749
6607.61 1740
6608.38 1687
6609.15 1642
6609.91 1714
6610.68 1712
6611.45 1848
6612.22 1797
6612.98 1710
6613.75 1687
6614.52 1730
6615.28 1779
6616.05 1639
6616.82 1665
6617.59 1672
6618.36 1618
6619.12 1716
6619.89 1791
6620.66 1808
6621.43 1767
6622.19 1687
6622.96 1787
6623.73 1886
6624.50 1962
6625.27 1805
6626.03 1781
6626.80 1827
6627.57 1768
6628.34 1676
6629.11 1615
6629.88 1671
6630.64 1665
6631.41 1735
6632.18 1818
6632.95 1990
6633.72 1923
6634.49 2046
6635.25 2214
6636.02 2256
6636.79 2231
6637.56 2180
6638.33 2153
6639.10 2038
6639.87 1948
6640.64 1888
6641.41 1905
6642.17 1747
6642.94 1582
6643.71 1452
6644.48 1655
6645.25 1752
6646.02 1646
6646.79 1670
6647.56 1599
6648.33 1658
6649.10 1681
6649.87 1602
6650.64 1632
6651.41 1591
6652.18 1729
6652.95 1788
6653.71 1712
6654.48 1644
6655.25 1604
6656.02 1625
6656.79 1546
6657.56 1573
6658.33 1532
6659.10 1613
6659.87 1579
6660.64 1541
6661.41 1509
6662.18 1526
6662.95 1633
6663.72 1829
6664.50 1820
6665.27 1762
6666.04 1753
6666.81 1767
6667.58 1905
6668.35 1978
6669.12 1790
6669.89 1701
6670.66 1767
6671.43 1708
6672.20 1588
6672.97 1504
6673.74 1563
6674.51 1513
6675.28 1565
6676.06 1592
6676.83 1490
6677.60 1398
6678.37 1354
6679.14 1443
6679.91 1367
6680.68 1308
6681.45 1393
6682.22 1473
6683.00 1526
6683.77 1416
6684.54 1453
6685.31 1578
6686.08 1640
6686.85 1679
6687.63 1723
6688.40 1742
6689.17 1652
6689.94 1625
6690.71 1495
6691.48 1559
6692.26 1567
6693.03 1506
6693.80 1359
6694.57 1356
6695.34 1284
6696.12 1261
6696.89 1452
6697.66 1298
6698.43 1257
6699.21 1343
6699.98 1292
6700.75 1334
6701.52 1487
6702.30 1351
6703.07 1382
6703.84 1467
6704.61 1393
6705.39 1444
6706.16 1467
6706.93 1429
6707.70 1405
6708.48 1270
6709.25 1277
6710.02 1291
6710.80 1320
6711.57 1233
6712.34 1288
6713.12 1172
6713.89 1171
6714.66 1260
6715.44 1262
6716.21 1239
6716.98 1307
6717.76 1335
6718.53 1395
6719.30 1242
6720.08 1320
6720.85 1292
6721.62 1278
6722.40 1251
6723.17 1260
6723.94 1287
6724.72 1230
6725.49 1208
6726.27 1185
6727.04 1321
6727.81 1214
6728.59 1266
6729.36 1214
6730.14 1157
6730.91 1175
6731.68 1217
6732.46 1328
6733.23 1368
6734.01 1289
6734.78 1194
6735.56 1158
6736.33 1170
6737.10 1255
6737.88 1223
6738.65 1261
6739.43 1309
6740.20 1287
6740.98 1326
6741.75 1254
6742.53 1217
6743.30 1166
6744.08 1131
6744.85 1264
6745.63 1177
6746.40 1259
6747.18 1214
6747.95 1243
6748.73 1282
6749.50 1307
6750.28 1338
6751.05 1407
6751.83 1401
6752.60 1394
6753.38 1238
6754.16 1212
6754.93 1253
6755.71 1218
6756.48 1088
6757.26 1150
6758.03 1136
6758.81 1206
6759.59 1176
6760.36 1231
6761.14 1144
6761.91 1134
6762.69 1194
6763.46 1179
6764.24 1229
6765.02 1233
6765.79 1195
6766.57 1221
6767.35 1233
6768.12 1217
6768.90 1169
6769.67 1174
6770.45 1117
6771.23 1122
6772.00 1098
6772.78 1119
6773.56 1159
6774.33 1176
6775.11 1160
6775.89 1292
6776.66 1357
6777.44 1333
6778.22 1347
6778.99 1249
6779.77 1216
6780.55 1307
6781.33 1365
6782.10 1341
6782.88 1251
6783.66 1186
6784.43 1263
6785.21 1165
6785.99 1093
6786.77 1063
6787.54 1220
6788.32 1189
6789.10 1087
6789.88 1028
6790.65 1089
6791.43 1117
6792.21 1102
6792.99 1091
6793.76 1082
6794.54 1078
6795.32 1068
6796.10 1076
6796.88 1042
6797.65 1102
6798.43 1164
6799.21 1068
6799.99 1100
6800.77 1057
6801.55 985
6802.32 1010
6803.10 1123
6803.88 1040
6804.66 1089
6805.44 1020
6806.22 1017
6806.99 1063
6807.77 1156
6808.55 996
6809.33 1057
6810.11 1030
6810.89 1019
6811.67 1025
6812.44 1079
6813.22 1115
6814.00 1002
6814.78 989
6815.56 1023
6816.34 1101
6817.12 1075
6817.90 1188
6818.68 1141
6819.46 1197
6820.24 1109
6821.02 1043
6821.79 1031
6822.57 1035
6823.35 1133
6824.13 1123
6824.91 1022
6825.69 1014
6826.47 1035
6827.25 1063
6828.03 1056
6828.81 1064
6829.59 1071
6830.37 1106
6831.15 1077
6831.93 995
6832.71 1166
6833.49 1225
6834.27 1119
6835.05 1154
6835.83 1169
6836.61 1104
6837.39 1055
6838.17 1081
6838.95 1098
6839.73 1080
6840.51 1067
6841.29 1111
6842.07 1130
6842.85 1076
6843.64 988
6844.42 1018
6845.20 1095
6845.98 1091
6846.76 1096
6847.54 1063
6848.32 1191
6849.10 1382
6849.88 1461
6850.66 1602
6851.44 1631
6852.23 1705
6853.01 1806
6853.79 1769
6854.57 1699
6855.35 1616
6856.13 1554
6856.91 1457
6857.69 1310
6858.48 1269
6859.26 1278
6860.04 1194
6860.82 1171
6861.60 1220
6862.38 1098
6863.17 1026
6863.95 1041
6864.73 1114
6865.51 1130
6866.29 1122
6867.07 1173
6867.86 1087
6868.64 1164
6869.42 1201
6870.20 1101
6870.99 1072
6871.77 1125
6872.55 1158
6873.33 1195
6874.11 1133
6874.90 1113
6875.68 1119
6876.46 1105
6877.24 1077
6878.03 1049
6878.81 999
6879.59 1105
6880.38 1084
6881.16 1140
6881.94 1119
6882.72 1087
6883.51 1164
6884.29 1176
6885.07 1220
6885.86 1360
6886.64 1280
6887.42 1336
6888.20 1359
6888.99 1260
6889.77 1259
6890.55 1254
6891.34 1203
6892.12 1220
6892.90 1184
6893.69 1234
6894.47 1177
6895.26 1157
6896.04 1114
6896.82 1222
6897.61 1291
6898.39 1252
6899.17 1168
6899.96 1156
6900.74 1191
6901.53 1167
6902.31 1182
6903.09 1102
6903.88 1180
6904.66 1157
6905.45 1101
6906.23 1107
6907.01 1119
6907.80 1139
6908.58 1234
6909.37 1245
6910.15 1124
6910.94 1184
6911.72 1114
6912.51 1215
6913.29 1202
6914.07 1255
6914.86 1176
6915.64 1109
6916.43 1196
6917.21 1021
6918.00 1099
6918.78 1094
6919.57 1132
6920.35 1193
6921.14 1214
6921.92 1160
6922.71 1152
6923.49 1213
6924.28 1272
6925.06 1220
6925.85 1249
6926.64 1226
6927.42 1183
6928.21 1231
6928.99 1124
6929.78 1109
6930.56 1092
6931.35 1050
6932.13 1042
6932.92 1066
6933.71 1129
6934.49 1167
6935.28 1118
6936.06 1171
6936.85 1123
6937.63 1135
6938.42 1097
6939.21 1083
6939.99 1095
6940.78 1112
6941.57 1080
6942.35 1098
6943.14 1169
6943.92 1112
6944.71 1212
6945.50 1138
6946.28 1209
6947.07 1242
6947.86 1147
6948.64 1166
6949.43 1160
6950.22 1172
6951.00 1149
6951.79 1306
6952.58 1286
6953.36 1212
6954.15 1177
6954.94 1243
6955.72 1181
6956.51 1377
6957.30 1341
6958.09 1221
6958.87 1188
6959.66 1228
6960.45 1219
6961.24 1183
6962.02 1249
6962.81 1298
6963.60 1283
6964.38 1185
6965.17 1176
6965.96 1217
6966.75 1238
6967.54 1296
6968.32 1449
6969.11 1386
6969.90 1354
6970.69 1386
6971.47 1417
6972.26 1398
6973.05 1383
6973.84 1382
6974.63 1444
6975.41 1439
6976.20 1451
6976.99 1522
6977.78 1451
6978.57 1466
6979.36 1515
6980.14 1583
6980.93 1521
6981.72 1643
6982.51 1764
6983.30 1734
6984.09 2001
6984.88 2101
6985.66 2192
6986.45 2077
6987.24 2293
6988.03 2416
6988.82 2355
6989.61 2200
6990.40 2169
6991.19 2086
6991.98 1886
6992.76 1738
6993.55 1472
6994.34 1389
6995.13 1427
6995.92 1448
6996.71 1589
6997.50 1612
6998.29 1715
6999.08 1688
6999.87 1950
7000.66 2093
7001.45 2063
7002.24 2041
7003.03 1902
7003.82 2002
7004.61 1928
7005.40 1646
7006.19 1689
7006.98 1498
7007.77 1373
7008.56 1268
7009.35 1144
7010.14 1141
7010.93 1294
7011.72 1139
7012.51 1185
7013.30 1186
7014.09 1206
7014.88 1225
7015.67 1172
7016.46 1198
7017.25 1188
7018.04 1235
7018.83 1200
7019.62 1229
7020.41 1160
7021.20 1137
7021.99 1133
7022.78 1159
7023.57 1263
7024.37 1274
7025.16 1237
7025.95 1182
7026.74 1241
7027.53 1201
7028.32 1219
7029.11 1188
7029.90 1167
7030.69 1121
7031.49 1137
7032.28 1182
7033.07 1146
7033.86 1224
7034.65 1042
7035.44 1020
7036.23 1134
7037.03 1069
7037.82 1079
7038.61 1170
7039.40 1172
7040.19 1225
7040.98 1146
7041.78 1200
7042.57 1230
7043.36 1252
7044.15 1097
7044.94 1148
7045.74 1129
7046.53 1126
7047.32 1183
7048.11 1093
7048.91 1019
7049.70 1131
7050.49 1175
7051.28 1132
7052.08 1100
7052.87 1112
7053.66 1246
7054.45 1270
7055.25 1097
7056.04 1099
7056.83 1097
7057.62 1166
7058.42 1093
7059.21 1147
7060.00 1101
7060.80 1006
7061.59 1069
7062.38 1106
7063.17 1065
7063.97 1022
7064.76 1040
7065.55 1023
7066.35 1052
7067.14 1106
7067.93 1067
7068.73 1043
7069.52 1114
7070.31 1035
7071.11 1023
7071.90 980
7072.69 966
7073.49 1016
7074.28 1031
7075.08 1073
7075.87 1053
7076.66 964
7077.46 957
7078.25 990
7079.05 959
7079.84 946
7080.63 1017
7081.43 1008
7082.22 1129
7083.02 1068
7083.81 1033
7084.60 1001
7085.40 1039
7086.19 1007
7086.99 1012
7087.78 932
7088.58 872
7089.37 932
7090.17 1003
7090.96 1028
7091.76 978
7092.55 978
7093.34 905
7094.14 940
7094.93 933
7095.73 946
7096.52 909
7097.32 1055
7098.11 962
7098.91 990
7099.70 953
7100.50 1004
7101.29 919
7102.09 992
7102.89 929
7103.68 979
7104.48 813
7105.27 928
7106.07 983
7106.86 1050
7107.66 1038
7108.45 1031
7109.25 1008
7110.05 946
7110.84 921
7111.64 901
7112.43 875
7113.23 864
7114.02 969
7114.82 994
7115.62 946
7116.41 966
7117.21 998
7118.00 955
7118.80 1002
7119.60 971
7120.39 946
7121.19 993
7121.99 1002
7122.78 1033
7123.58 1024
7124.38 989
7125.17 1036
7125.97 1038
7126.77 1003
7127.56 1004
7128.36 934
7129.16 906
7129.95 827
7130.75 863
7131.55 928
7132.34 868
7133.14 842
7133.94 832
7134.73 834
7135.53 911
7136.33 880
7137.13 867
7137.92 886
7138.72 893
7139.52 887
7140.32 857
7141.11 920
7141.91 902
7142.71 959
7143.51 827
7144.30 911
7145.10 917
7145.90 890
7146.70 826
7147.49 872
7148.29 951
7149.09 902
7149.89 857
7150.69 839
7151.48 895
7152.28 928
7153.08 881
7153.88 893
7154.68 891
7155.47 873
7156.27 921
7157.07 939
7157.87 860
7158.67 849
7159.47 826
7160.27 927
7161.06 854
7161.86 861
7162.66 863
7163.46 857
7164.26 928
7165.06 898
7165.86 871
7166.66 937
7167.45 877
7168.25 870
7169.05 869
7169.85 905
7170.65 945
7171.45 835
7172.25 844
7173.05 826
7173.85 834
7174.65 860
7175.45 847
7176.25 795
7177.04 806
7177.84 879
7178.64 856
7179.44 906
7180.24 924
7181.04 807
7181.84 805
7182.64 917
7183.44 936
7184.24 974
7185.04 1023
7185.84 911
7186.64 922
7187.44 876
7188.24 966
7189.04 886
7189.84 839
7190.64 890
7191.44 943
7192.24 864
7193.04 823
7193.84 855
7194.64 803
7195.44 834
7196.25 920
7197.05 883
7197.85 834
7198.65 925
7199.45 928
7200.25 829
7201.05 908
7201.85 936
7202.65 890
7203.45 901
7204.25 935
7205.05 922
7205.86 910
7206.66 939
7207.46 845
7208.26 788
7209.06 933
7209.86 914
7210.66 886
7211.46 860
7212.27 917
7213.07 881
7213.87 877
7214.67 864
7215.47 899
7216.27 918
7217.07 944
7217.88 953
7218.68 918
7219.48 876
7220.28 870
7221.08 883
7221.89 919
7222.69 903
7223.49 880
7224.29 990
7225.09 978
7225.90 921
7226.70 960
7227.50 939
7228.30 921
7229.11 916
7229.91 1004
7230.71 860
7231.51 860
7232.32 1008
7233.12 998
7233.92 928
7234.72 910
7235.53 905
7236.33 973
7237.13 990
7237.93 937
7238.74 1041
7239.54 1009
7240.34 1106
7241.15 1073
7241.95 1057
7242.75 1097
7243.56 1025
7244.36 1071
7245.16 1061
7245.97 987
7246.77 990
7247.57 993
7248.38 979
7249.18 964
7249.98 990
7250.79 1032
7251.59 1017
7252.39 1060
7253.20 985
7254.00 1038
7254.81 1029
7255.61 1043
7256.41 1017
7257.22 1057
7258.02 1022
7258.82 1060
7259.63 1077
7260.43 987
7261.24 1035
7262.04 1044
7262.85 1023
7263.65 959
7264.45 1043
7265.26 1183
7266.06 1100
7266.87 1130
7267.67 1117
7268.48 1069
7269.28 1125
7270.09 1135
7270.89 1236
7271.70 1143
7272.50 1163
7273.30 1207
7274.11 1239
7274.91 1190
7275.72 1139
7276.52 1205
7277.33 1338
7278.13 1267
7278.94 1309
7279.74 1244
7280.55 1303
7281.36 1492
7282.16 1516
7282.97 1655
7283.77 1892
7284.58 2135
7285.38 2356
7286.19 2354
7286.99 2443
7287.80 2450
7288.60 2172
7289.41 1944
7290.22 1807
7291.02 1728
7291.83 1535
7292.63 1483
7293.44 1307
7294.25 1308
7295.05 1215
7295.86 1280
7296.66 1250
7297.47 1225
7298.28 1178
7299.08 1166
7299.89 1262
7300.70 1248
7301.50 1258
7302.31 1228
7303.11 1338
7303.92 1299
7304.73 1252
7305.53 1254
7306.34 1251
7307.15 1352
7307.95 1268
7308.76 1343
7309.57 1432
7310.37 1436
7311.18 1468
7311.99 1497
7312.80 1474
7313.60 1505
7314.41 1502
7315.22 1408
7316.02 1515
7316.83 1604
7317.64 1452
7318.45 1721
7319.25 1910
7320.06 2049
7320.87 2204
7321.68 2184
7322.48 2356
7323.29 2559
7324.10 2331
7324.91 2181
7325.71 2107
7326.52 1984
7327.33 1844
7328.14 1686
7328.95 1473
7329.75 1428
7330.56 1286
7331.37 1267
7332.18 1239
7332.99 1207
7333.79 1259
7334.60 1233
7335.41 1251
7336.22 1199
7337.03 1282
7337.84 1329
7338.64 1212
7339.45 1303
7340.26 1238
7341.07 1292
7341.88 1254
7342.69 1217
7343.50 1162
7344.30 1217
7345.11 1141
7345.92 1004
7346.73 1098
7347.54 1051
7348.35 1052
7349.16 1117
7349.97 1156
7350.78 1158
7351.58 1210
7352.39 1310
7353.20 1288
7354.01 1257
7354.82 1255
7355.63 1115
7356.44 1177
7357.25 1229
7358.06 1209
7358.87 1242
7359.68 1318
7360.49 1377
7361.30 1355
7362.11 1295
7362.92 1233
7363.73 1306
7364.54 1253
7365.35 1291
7366.16 1274
7366.97 1191
7367.78 1255
7368.59 1206
7369.40 1276
7370.21 1237
7371.02 1176
7371.83 1164
7372.64 1205
7373.45 1191
7374.26 1180
7375.07 1184
7375.88 1339
7376.69 1302
7377.50 1319
7378.31 1310
7379.12 1270
7379.93 1420
7380.74 1489
7381.55 1409
7382.37 1460
7383.18 1504
7383.99 1477
7384.80 1387
7385.61 1425
7386.42 1315
7387.23 1250
7388.04 1180
7388.85 1231
7389.67 1280
7390.48 1198
7391.29 1128
7392.10 1141
7392.91 1093
7393.72 1087
7394.53 1121
7395.35 1136
7396.16 1226
7396.97 1211
7397.78 1279
7398.59 1341
7399.40 1329
7400.22 1460
7401.03 1502
7401.84 1536
7402.65 1586
7403.46 1556
7404.28 1446
7405.09 1348
7405.90 1257
7406.71 1226
7407.52 1161
7408.34 1061
7409.15 1129
7409.96 1115
7410.77 1079
7411.59 1081
7412.40 1005
7413.21 1040
7414.02 1035
7414.84 1049
7415.65 968
7416.46 1010
7417.27 1023
7418.09 1020
7418.90 949
7419.71 980
7420.53 936
7421.34 967
7422.15 942
7422.97 1074
7423.78 1018
7424.59 962
7425.40 921
7426.22 914
7427.03 932
7427.84 996
7428.66 961
7429.47 974
7430.28 884
7431.10 897
7431.91 911
7432.73 907
7433.54 914
7434.35 907
7435.17 926
7435.98 857
7436.79 911
7437.61 902
7438.42 906
7439.24 966
7440.05 934
7440.86 950
7441.68 998
7442.49 1026
7443.31 1074
7444.12 969
7444.94 872
7445.75 948
7446.56 978
7447.38 1029
7448.19 979
7449.01 923
7449.82 859
7450.64 925
7451.45 966
7452.27 956
7453.08 914
7453.90 930
7454.71 928
7455.52 1059
7456.34 1025
7457.15 990
7457.97 917
7458.78 986
7459.60 984
7460.42 940
7461.23 921
7462.05 854
7462.86 892
7463.68 910
7464.49 959
7465.31 891
7466.12 848
7466.94 943
7467.75 951
7468.57 968
7469.38 1033
7470.20 1029
7471.02 902
7471.83 935
7472.65 910
7473.46 890
7474.28 921
7475.10 909
7475.91 869
7476.73 878
7477.54 860
7478.36 775
7479.18 771
7479.99 747
7480.81 796
7481.62 875
7482.44 809
7483.26 809
7484.07 785
7484.89 763
7485.71 811
7486.52 855
7487.34 813
7488.16 865
7488.97 821
7489.79 780
7490.61 828
7491.42 797
7492.24 804
7493.06 797
7493.87 846
7494.69 836
7495.51 763
7496.33 767
7497.14 781
7497.96 810
7498.78 856
7499.59 739
7500.41 698
7501.23 692
7502.05 766
7502.86 810
7503.68 755
7504.50 748
7505.32 771
7506.13 758
7506.95 766
7507.77 808
7508.59 791
7509.40 844
7510.22 776
7511.04 844
7511.86 796
7512.68 749
7513.49 772
7514.31 863
7515.13 790
7515.95 794
7516.77 871
7517.59 816
7518.40 820
7519.22 847
7520.04 773
7520.86 832
7521.68 745
7522.50 844
7523.31 809
7524.13 752
7524.95 775
7525.77 759
7526.59 739
7527.41 775
7528.23 693
7529.05 710
7529.86 794
7530.68 812
7531.50 733
7532.32 755
7533.14 761
7533.96 837
7534.78 836
7535.60 758
7536.42 772
7537.24 832
7538.06 838
7538.88 806
7539.70 843
7540.51 844
7541.33 828
7542.15 824
7542.97 824
7543.79 795
7544.61 814
7545.43 768
7546.25 816
7547.07 930
7547.89 860
7548.71 791
7549.53 800
7550.35 843
7551.17 863
7551.99 862
7552.81 864
7553.63 878
7554.45 792
7555.27 815
7556.09 820
7556.91 889
7557.73 926
7558.56 866
7559.38 838
7560.20 925
7561.02 870
7561.84 832
7562.66 836
7563.48 807
7564.30 857
7565.12 758
7565.94 772
7566.76 757
7567.58 818
7568.40 774
7569.23 770
7570.05 717
7570.87 728
7571.69 776
7572.51 753
7573.33 818
7574.15 812
7574.97 783
7575.80 729
7576.62 744
7577.44 691
7578.26 703
7579.08 739
7579.90 739
7580.73 723
7581.55 814
7582.37 844
7583.19 734
7584.01 703
7584.83 799
7585.66 745
7586.48 808
7587.30 834
7588.12 881
7588.95 850
7589.77 779
7590.59 831
7591.41 817
7592.23 814
7593.06 766
7593.88 798
7594.70 832
7595.52 862
7596.35 826
7597.17 796
7597.99 882
7598.81 923
7599.64 831
7600.46 856
7601.28 848
7602.11 867
7602.93 858
7603.75 902
7604.57 900
7605.40 842
7606.22 858
7607.04 888
7607.87 902
7608.69 942
7609.51 896
7610.34 827
7611.16 919
7611.98 897
7612.81 808
7613.63 898
7614.45 876
7615.28 837
7616.10 775
7616.92 796
7617.75 759
7618.57 805
7619.40 854
7620.22 819
7621.04 894
7621.87 853
7622.69 912
7623.52 929
7624.34 935
7625.16 886
7625.99 844
7626.81 860
7627.64 797
7628.46 772
7629.28 862
7630.11 949
7630.93 945
7631.76 989
7632.58 969
7633.41 942
7634.23 986
7635.06 1057
7635.88 1070
7636.71 902
7637.53 890
7638.36 843
7639.18 849
7640.01 828
7640.83 775
7641.66 694
7642.48 685
7643.31 781
7644.13 718
7644.96 786
7645.78 814
7646.61 732
7647.43 721
7648.26 724
7649.08 781
7649.91 806
7650.73 775
7651.56 737
7652.38 724
7653.21 730
7654.04 693
7654.86 740
7655.69 756
7656.51 784
7657.34 780
7658.16 700
7658.99 782
7659.82 739
7660.64 719
7661.47 704
7662.29 701
7663.12 748
7663.95 774
7664.77 743
7665.60 701
7666.43 779
7667.25 758
7668.08 741
7668.91 786
7669.73 733
7670.56 770
7671.38 754
7672.21 802
7673.04 679
7673.87 698
7674.69 743
7675.52 790
7676.35 772
7677.17 731
7678.00 741
7678.83 744
7679.65 711
7680.48 686
7681.31 733
7682.13 676
7682.96 707
7683.79 750
7684.62 738
7685.44 717
7686.27 786
7687.10 718
7687.93 728
7688.75 746
7689.58 782
7690.41 771
7691.24 749
7692.06 811
7692.89 781
7693.72 694
7694.55 740
7695.38 873
7696.20 757
7697.03 755
7697.86 701
7698.69 691
7699.52 683
7700.34 755
7701.17 735
7702.00 785
7702.83 779
7703.66 768
7704.49 750
7705.31 755
7706.14 800
7706.97 780
7707.80 737
7708.63 740
7709.46 692
7710.29 794
7711.11 745
7711.94 834
7712.77 741
7713.60 803
7714.43 755
7715.26 783
7716.09 727
7716.92 838
7717.75 900
7718.58 756
7719.40 706
7720.23 758
7721.06 798
7721.89 726
7722.72 756
7723.55 759
7724.38 778
7725.21 773
7726.04 731
7726.87 753
7727.70 755
7728.53 781
7729.36 784
7730.19 789
7731.02 752
7731.85 773
7732.68 808
7733.51 775
7734.34 802
7735.17 727
7736.00 725
7736.83 756
7737.66 751
7738.49 783
7739.32 768
7740.15 789
7740.98 826
7741.81 738
7742.64 742
7743.47 775
7744.30 873
7745.13 863
7745.96 969
7746.79 1082
7747.62 1150
7748.45 1181
7749.29 1308
7750.12 1379
7750.95 1256
7751.78 1134
7752.61 1067
7753.44 995
7754.27 961
7755.10 914
7755.93 816
7756.76 746
7757.60 743
7758.43 717
7759.26 679
7760.09 736
7760.92 816
7761.75 745
7762.58 788
7763.42 772
7764.25 763
7765.08 783
7765.91 760
7766.74 747
7767.57 723
7768.41 762
7769.24 703
7770.07 746
7770.90 741
7771.73 724
7772.57 697
7773.40 702
7774.23 732
7775.06 697
7775.90 637
7776.73 698
7777.56 693
7778.39 681
7779.22 739
7780.06 754
7780.89 783
7781.72 764
7782.55 757
7783.39 776
7784.22 747
7785.05 815
7785.89 796
7786.72 801
7787.55 769
7788.38 816
7789.22 803
7790.05 789
7790.88 759
7791.72 765
7792.55 759
7793.38 671
7794.22 726
7795.05 773
7795.88 753
7796.72 701
7797.55 692
7798.38 723
7799.22 707
7800.05 693
7800.88 685
7801.72 723
7802.55 789
7803.38 774
7804.22 669
7805.05 677
7805.89 690
7806.72 718
7807.55 794
7808.39 735
7809.22 729
7810.06 762
7810.89 739
7811.72 764
7812.56 745
7813.39 749
7814.23 752
7815.06 690
7815.89 737
7816.73 765
7817.56 790
7818.40 820
7819.23 753
7820.07 718
7820.90 773
7821.74 771
7822.57 771
7823.41 731
7824.24 699
7825.08 687
7825.91 713
7826.75 687
7827.58 607
7828.42 677
7829.25 764
7830.09 742
7830.92 723
7831.76 716
7832.59 672
7833.43 778
7834.26 689
7835.10 727
7835.93 724
7836.77 678
7837.60 710
7838.44 711
7839.28 784
7840.11 731
7840.95 667
7841.78 723
7842.62 694
7843.45 748
7844.29 711
7845.13 683
7845.96 731
7846.80 741
7847.63 727
7848.47 721
7849.31 698
7850.14 723
7850.98 759
7851.82 736
7852.65 701
7853.49 754
7854.32 690
7855.16 635
7856.00 639
7856.83 648
7857.67 682
7858.51 781
7859.34 829
7860.18 710
7861.02 755
7861.85 820
7862.69 771
7863.53 800
7864.37 783
7865.20 810
7866.04 714
7866.88 715
7867.71 780
7868.55 733
7869.39 714
7870.23 732
7871.06 733
7871.90 782
7872.74 780
7873.57 726
7874.41 696
7875.25 751
7876.09 787
7876.93 770
7877.76 784
7878.60 684
7879.44 748
7880.28 790
7881.11 761
7881.95 775
7882.79 693
7883.63 689
7884.47 725
7885.30 670
7886.14 712
7886.98 750
7887.82 686
7888.66 702
7889.50 764
7890.33 792
7891.17 726
7892.01 743
7892.85 799
7893.69 770
7894.53 788
7895.36 833
7896.20 790
7897.04 718
7897.88 766
7898.72 837
7899.56 803
7900.40 793
7901.24 965
7902.08 995
7902.91 862
7903.75 857
7904.59 853
7905.43 826
7906.27 857
7907.11 869
7907.95 830
7908.79 814
7909.63 803
7910.47 823
7911.31 724
7912.15 763
7912.99 751
7913.83 839
7914.67 843
7915.50 833
7916.34 963
7917.18 964
7918.02 937
7918.86 1032
7919.70 1021
7920.54 1062
7921.38 943
7922.22 913
7923.06 916
7923.90 882
7924.74 857
7925.58 720
7926.42 709
7927.27 694
7928.11 700
7928.95 744
7929.79 730
7930.63 771
7931.47 794
7932.31 773
7933.15 711
7933.99 743
7934.83 712
7935.67 670
7936.51 691
7937.35 689
7938.19 667
7939.03 676
7939.88 677
7940.72 675
7941.56 738
7942.40 662
7943.24 649
7944.08 735
7944.92 688
7945.76 708
7946.60 791
7947.45 748
7948.29 690
7949.13 711
7949.97 690
7950.81 747
7951.65 692
7952.50 701
7953.34 703
7954.18 669
7955.02 669
7955.86 628
7956.70 643
7957.55 674
7958.39 671
7959.23 621
7960.07 727
7960.91 695
7961.76 758
7962.60 728
7963.44 642
7964.28 669
7965.13 704
7965.97 689
7966.81 661
7967.65 656
7968.50 708
7969.34 719
7970.18 705
7971.02 709
7971.87 638
7972.71 649
7973.55 712
7974.39 700
7975.24 674
7976.08 682
7976.92 655
7977.77 677
7978.61 673
7979.45 684
7980.30 717
7981.14 685
7981.98 704
7982.83 728
7983.67 733
7984.51 666
7985.36 668
7986.20 741
7987.04 774
7987.89 701
7988.73 717
7989.57 671
7990.42 713
7991.26 733
7992.10 767
7992.95 642
7993.79 718
7994.64 687
7995.48 714
7996.32 763
7997.17 712
7998.01 652
7998.86 624
7999.70 655
8000.54 663
8001.39 669
8002.23 661
8003.08 690
8003.92 648
8004.77 647
8005.61 649
8006.45 666
8007.30 627
8008.14 644
8008.99 634
8009.83 623
8010.68 680
8011.52 637
8012.37 665
8013.21 631
8014.06 660
8014.90 657
8015.75 635
8016.59 647
8017.44 734
8018.28 657
8019.13 649
8019.97 673
8020.82 677
8021.66 649
8022.51 579
8023.35 633
8024.20 643
8025.05 601
8025.89 619
8026.74 654
8027.58 643
8028.43 615
8029.27 656
8030.12 670
8030.96 673
8031.81 695
8032.66 699
8033.50 644
8034.35 661
8035.19 693
8036.04 617
8036.89 696
8037.73 661
8038.58 601
8039.43 663
8040.27 624
8041.12 619
8041.96 661
8042.81 641
8043.66 725
8044.50 710
8045.35 707
8046.20 570
8047.04 642
8047.89 651
8048.74 637
8049.58 599
8050.43 590
8051.28 617
8052.12 591
8052.97 589
8053.82 636
8054.67 594
8055.51 640
8056.36 634
8057.21 665
8058.05 635
8058.90 629
8059.75 692
8060.60 636
8061.44 678
8062.29 689
8063.14 612
8063.99 594
8064.83 634
8065.68 585
8066.53 590
8067.38 694
8068.22 731
8069.07 650
8069.92 689
8070.77 676
8071.62 606
8072.46 601
8073.31 628
8074.16 661
8075.01 661
8075.86 596
8076.71 616
8077.55 673
8078.40 648
8079.25 650
8080.10 655
8080.95 634
8081.80 629
8082.64 681
8083.49 693
8084.34 642
8085.19 656
8086.04 650
8086.89 614
8087.74 625
8088.58 637
8089.43 650
8090.28 613
8091.13 554
8091.98 578
8092.83 582
8093.68 625
8094.53 636
8095.38 676
8096.23 650
8097.08 612
8097.93 549
8098.77 598
8099.62 676
8100.47 643
8101.32 622
8102.17 701
8103.02 635
8103.87 639
8104.72 682
8105.57 674
8106.42 657
8107.27 615
8108.12 574
8108.97 564
8109.82 700
8110.67 698
8111.52 630
8112.37 632
8113.22 654
8114.07 667
8114.92 631
8115.77 576
8116.62 631
8117.47 629
8118.32 675
8119.17 736
8120.02 625
8120.87 633
8121.72 705
8122.58 630
8123.43 605
8124.28 680
8125.13 663
8125.98 680
8126.83 677
8127.68 681
8128.53 677
8129.38 690
8130.23 671
8131.08 693
8131.94 715
8132.79 755
8133.64 760
8134.49 681
8135.34 633
8136.19 768
8137.04 746
8137.89 728
8138.75 694
8139.60 655
8140.45 690
8141.30 753
8142.15 773
8143.00 754
8143.86 825
8144.71 868
8145.56 839
8146.41 778
8147.26 774
8148.12 724
8148.97 699
8149.82 729
8150.67 670
8151.52 713
8152.38 716
8153.23 681
8154.08 718
8154.93 772
8155.78 752
8156.64 874
8157.49 743
8158.34 742
8159.19 772
8160.05 783
8160.90 806
8161.75 706
8162.61 673
8163.46 688
8164.31 632
8165.16 681
8166.02 669
8166.87 635
8167.72 725
8168.58 720
8169.43 675
8170.28 719
8171.14 680
8171.99 761
8172.84 759
8173.70 814
8174.55 786
8175.40 709
8176.26 704
8177.11 672
8177.96 711
8178.82 730
8179.67 668
8180.52 596
8181.38 685
8182.23 654
8183.08 700
8183.94 740
8184.79 709
8185.65 759
8186.50 640
8187.35 652
8188.21 696
8189.06 635
8189.92 645
8190.77 686
8191.63 681
8192.48 618
8193.33 623
8194.19 609
8195.04 690
8195.90 636
8196.75 684
8197.61 678
8198.46 714
8199.32 637
8200.17 637
8201.02 652
8201.88 638
8202.73 662
8203.59 645
8204.44 631
8205.30 618
8206.15 669
8207.01 691
8207.86 679
8208.72 691
8209.57 692
8210.43 630
8211.29 702
8212.14 715
8213.00 727
8213.85 746
8214.71 708
8215.56 718
8216.42 653
8217.27 648
8218.13 699
8218.98 723
8219.84 691
8220.70 738
8221.55 718
8222.41 680
8223.26 634
8224.12 748
8224.98 743
8225.83 679
8226.69 720
8227.54 679
8228.40 693
8229.26 645
8230.11 681
8230.97 645
8231.83 611
8232.68 659
8233.54 752
8234.39 746
8235.25 691
8236.11 605
8236.96 609
8237.82 649
8238.68 662
8239.53 651
8240.39 682
8241.25 617
8242.11 605
8242.96 617
8243.82 646
8244.68 645
8245.53 692
8246.39 619
8247.25 632
8248.10 614
8248.96 664
8249.82 760
8250.68 712
8251.53 652
8252.39 623
8253.25 693
8254.11 681
8254.96 653
8255.82 640
8256.68 696
8257.54 679
8258.39 679
8259.25 689
8260.11 702
8260.97 648
8261.83 609
8262.68 670
8263.54 667
8264.40 648
8265.26 640
8266.12 641
8266.97 604
8267.83 645
8268.69 646
8269.55 575
8270.41 676
8271.27 658
8272.12 664
8272.98 731
8273.84 678
8274.70 623
8275.56 608
8276.42 693
8277.28 637
8278.13 604
8278.99 630
8279.85 614
8280.71 620
8281.57 562
8282.43 686
8283.29 682
8284.15 677
8285.01 768
8285.87 679
8286.72 632
8287.58 659
8288.44 688
8289.30 751
8290.16 694
8291.02 683
8291.88 680
8292.74 655
8293.60 629
8294.46 669
8295.32 662
8296.18 659
8297.04 642
8297.90 667
8298.76 725
8299.62 656
8300.48 670
8301.34 678
8302.20 632
8303.06 691
8303.92 691
8304.78 754
8305.64 733
8306.50 664
8307.36 671
8308.22 712
8309.08 725
8309.94 684
8310.80 686
8311.66 707
8312.52 665
8313.38 740
8314.24 776
8315.10 767
8315.96 791
8316.83 771
8317.69 788
8318.55 785
8319.41 830
8320.27 741
8321.13 768
8321.99 764
8322.85 726
8323.71 636
8324.57 653
8325.44 659
8326.30 675
8327.16 613
8328.02 677
8328.88 707
8329.74 766
8330.60 681
8331.47 719
8332.33 742
8333.19 700
8334.05 709
8334.91 722
8335.77 728
8336.64 689
8337.50 722
8338.36 739
8339.22 715
8340.08 769
8340.94 736
8341.81 720
8342.67 686
8343.53 766
8344.39 859
8345.26 774
8346.12 750
8346.98 802
8347.84 788
8348.71 755
8349.57 805
8350.43 719
8351.29 791
8352.16 739
8353.02 745
8353.88 724
8354.74 749
8355.61 756
8356.47 757
8357.33 709
8358.19 771
8359.06 758
8359.92 762
8360.78 725
8361.65 755
8362.51 758
8363.37 755
8364.24 757
8365.10 672
8365.96 723
8366.83 807
8367.69 717
8368.55 704
8369.42 720
8370.28 707
8371.14 734
8372.01 803
8372.87 751
8373.73 718
8374.60 750
8375.46 756
8376.33 779
8377.19 755
8378.05 750
8378.92 716
8379.78 697
8380.65 728
8381.51 738
8382.37 709
8383.24 779
8384.10 786
8384.97 808
8385.83 784
8386.70 762
8387.56 783
8388.42 765
8389.29 727
8390.15 809
8391.02 816
8391.88 783
8392.75 741
8393.61 798
8394.48 771
8395.34 777
8396.21 777
8397.07 720
8397.94 748
8398.80 815
8399.67 849
8400.53 801
8401.40 814
8402.26 883
8403.13 836
8403.99 845
8404.86 842
8405.72 824
8406.59 852
8407.45 766
8408.32 791
8409.19 850
8410.05 795
8410.92 817
8411.78 832
8412.65 840
8413.51 864
8414.38 877
8415.25 821
8416.11 770
8416.98 846
8417.84 882
8418.71 912
8419.58 845
8420.44 823
8421.31 914
8422.17 858
8423.04 877
8423.91 934
8424.77 825
8425.64 874
8426.51 977
8427.37 982
8428.24 971
8429.11 919
8429.97 980
8430.84 917
8431.71 915
8432.57 1046
8433.44 1013
8434.31 959
8435.17 954
8436.04 971
8436.91 979
8437.77 1029
8438.64 1073
8439.51 1120
8440.38 1071
8441.24 1064
8442.11 1124
8442.98 1112
8443.84 1135
8444.71 1282
8445.58 1218
8446.45 1279
8447.31 1232
8448.18 1124
8449.05 1206
8449.92 1204
8450.78 1207
8451.65 1198
8452.52 1316
8453.39 1297
8454.26 1383
8455.12 1548
8455.99 1664
8456.86 1878
8457.73 2048
8458.60 2137
8459.46 2128
8460.33 2060
8461.20 2052
8462.07 1965
8462.94 1790
8463.81 1715
8464.67 1566
8465.54 1540
8466.41 1379
8467.28 1347
8468.15 1459
8469.02 1597
8469.89 1713
8470.75 1825
8471.62 1908
8472.49 1957
8473.36 1997
8474.23 1955
8475.10 1740
8475.97 1747
8476.84 1601
8477.71 1420
8478.57 1211
8479.44 1221
8480.31 1130
8481.18 1106
8482.05 1112
8482.92 1050
8483.79 961
8484.66 963
8485.53 1028
8486.40 1058
8487.27 1028
8488.14 974
8489.01 987
8489.88 1008
8490.75 988
8491.62 981
8492.49 982
8493.36 1026
8494.23 1114
8495.10 1080
8495.97 1033
8496.84 1037
8497.71 1077
8498.58 1046
8499.45 1035
8500.32 955
8501.19 1019
8502.06 966
8502.93 981
8503.80 939
8504.67 938
8505.54 950
8506.41 974
8507.28 1022
8508.15 1043
8509.02 1058
8509.89 1026
8510.76 1065
8511.63 1072
8512.51 1059
8513.38 1069
8514.25 1040
8515.12 1039
8515.99 1012
8516.86 946
8517.73 918
8518.60 958
8519.47 967
8520.35 974
8521.22 990
8522.09 956
8522.96 968
8523.83 969
8524.70 959
8525.57 961
8526.45 1039
8527.32 1026
8528.19 975
8529.06 1009
8529.93 971
8530.80 933
8531.68 957
8532.55 1031
8533.42 1003
8534.29 1034
8535.16 974
8536.04 942
8536.91 1029
8537.78 1003
8538.65 981
8539.52 993
8540.40 1011
8541.27 965
8542.14 953
8543.01 879
8543.89 828
8544.76 834
8545.63 852
8546.50 940
8547.38 962
8548.25 947
8549.12 948
8549.99 942
8550.87 983
8551.74 920
8552.61 959
8553.49 979
8554.36 997
8555.23 995
8556.11 1045
8556.98 996
8557.85 1010
8558.73 965
8559.60 880
8560.47 880
8561.35 876
8562.22 854
8563.09 863
8563.97 895
8564.84 889
8565.71 841
8566.59 830
8567.46 873
8568.33 749
8569.21 802
8570.08 840
8570.96 818
8571.83 822
8572.70 794
8573.58 744
8574.45 738
8575.33 756
8576.20 774
8577.07 770
8577.95 757
8578.82 748
8579.70 762
8580.57 749
8581.45 713
8582.32 739
8583.19 726
8584.07 731
8584.94 704
8585.82 709
8586.69 711
8587.57 772
8588.44 675
8589.32 733
8590.19 756
8591.07 647
8591.94 752
8592.82 692
8593.69 728
8594.57 710
8595.44 676
8596.32 708
8597.19 742
8598.07 725
8598.94 740
8599.82 754
8600.69 795
8601.57 755
8602.44 793
8603.32 696
8604.20 736
8605.07 694
8605.95 685
8606.82 693
8607.70 745
8608.57 787
8609.45 707
8610.33 669
8611.20 674
8612.08 739
8612.95 731
8613.83 772
8614.71 621
8615.58 724
8616.46 734
8617.33 702
8618.21 641
8619.09 676
8619.96 689
8620.84 709
8621.72 784
8622.59 693
8623.47 682
8624.35 734
8625.22 707
8626.10 670
8626.98 746
8627.85 709
8628.73 691
8629.61 720
8630.48 735
8631.36 761
8632.24 757
8633.11 695
8633.99 657
8634.87 673
8635.74 692
8636.62 773
8637.50 742
8638.38 715
8639.25 720
8640.13 698
8641.01 700
8641.89 711
8642.76 673
8643.64 711
8644.52 701
8645.40 734
8646.27 757
8647.15 740
8648.03 748
8648.91 652
8649.79 788
8650.66 776
8651.54 777
8652.42 720
8653.30 772
8654.18 767
8655.05 733
8655.93 712
8656.81 727
8657.69 735
8658.57 639
8659.45 693
8660.32 740
8661.20 721
8662.08 687
8662.96 713
8663.84 752
8664.72 679
8665.60 720
8666.47 722
8667.35 713
8668.23 701
8669.11 729
8669.99 739
8670.87 744
8671.75 742
8672.63 698
8673.51 747
8674.38 746
8675.26 748
8676.14 706
8677.02 680
8677.90 683
8678.78 699
8679.66 699
8680.54 739
8681.42 718
8682.30 709
8683.18 654
8684.06 634
8684.94 726
8685.82 719
8686.70 729
8687.58 808
8688.46 778
8689.34 750
8690.22 761
8691.10 798
8691.98 865
8692.86 911
8693.74 1014
8694.62 988
8695.50 934
8696.38 968
8697.26 965
8698.14 990
8699.02 858
8699.90 810
8700.78 782
8701.66 799
8702.54 821
8703.42 839
8704.30 706
8705.18 712
8706.06 687
8706.94 701
8707.82 714
8708.71 726
8709.59 685
8710.47 749
8711.35 706
8712.23 705
8713.11 752
8713.99 712
8714.87 758
8715.75 703
8716.64 765
8717.52 793
8718.40 742
8719.28 725
8720.16 764
8721.04 748
8721.92 735
8722.81 677
8723.69 670
8724.57 743
8725.45 770
8726.33 839
8727.21 797
8728.10 773
8728.98 804
8729.86 802
8730.74 824
8731.62 895
8732.51 823
8733.39 837
8734.27 930
8735.15 881
8736.03 841
8736.92 830
8737.80 869
8738.68 856
8739.56 852
8740.45 837
8741.33 801
8742.21 847
8743.09 811
8743.98 804
8744.86 844
8745.74 800
8746.63 868
8747.51 835
8748.39 857
8749.27 911
8750.16 939
8751.04 828
8751.92 850
8752.81 846
8753.69 846
8754.57 892
8755.46 939
8756.34 979
8757.22 1037
8758.11 1095
8758.99 1086
8759.87 1174
8760.76 1171
8761.64 1204
8762.52 1162
8763.41 1129
8764.29 1123
8765.17 1066
8766.06 1015
8766.94 997
8767.83 1061
8768.71 1122
8769.59 1048
8770.48 1113
8771.36 1051
8772.25 973
8773.13 1026
8774.01 1054
8774.90 1106
8775.78 1026
8776.67 985
8777.55 1031
8778.44 1061
8779.32 1134
8780.20 1119
8781.09 1245
8781.97 1279
8782.86 1318
8783.74 1338
8784.63 1272
8785.51 1227
8786.40 1241
8787.28 1244
8788.17 1207
8789.05 1113
8789.94 1042
8790.82 965
8791.71 1001
8792.59 950
8793.48 911
8794.36 961
8795.25 950
8796.13 966
8797.02 914
8797.90 976
8798.79 1107
8799.67 1133
8800.56 1105
8801.45 1070
8802.33 1082
8803.22 1011
8804.10 959
8804.99 905
8805.87 938
8806.76 832
8807.65 803
8808.53 789
8809.42 801
8810.30 849
8811.19 793
8812.08 854
8812.96 819
8813.85 820
8814.73 895
8815.62 846
8816.51 847
8817.39 906
8818.28 889
8819.17 899
8820.05 834
8820.94 833
8821.83 842
8822.71 849
8823.60 824
8824.49 823
8825.37 810
8826.26 790
8827.15 769
8828.03 871
8828.92 794
8829.81 731
8830.69 749
8831.58 773
8832.47 743
8833.36 725
8834.24 791
8835.13 761
8836.02 787
8836.90 788
8837.79 818
8838.68 824
8839.57 757
8840.45 792
8841.34 767
8842.23 680
8843.12 756
8844.01 743
8844.89 705
8845.78 707
8846.67 748
8847.56 734
8848.44 730
8849.33 755
8850.22 774
8851.11 739
8852.00 756
8852.88 741
8853.77 709
8854.66 729
8855.55 722
8856.44 667
8857.33 658
8858.21 656
8859.10 700
8859.99 689
8860.88 698
8861.77 657
8862.66 659
8863.55 660
8864.43 711
8865.32 673
8866.21 641
8867.10 686
8867.99 702
8868.88 741
8869.77 655
8870.66 670
8871.55 664
8872.44 652
8873.32 609
8874.21 634
8875.10 649
8875.99 608
8876.88 636
8877.77 593
8878.66 612
8879.55 632
8880.44 606
8881.33 607
8882.22 677
8883.11 647
8884.00 580
8884.89 563
8885.78 599
8886.67 622
8887.56 620
8888.45 565
8889.34 558
8890.23 605
8891.12 563
8892.01 572
8892.90 591
8893.79 593
8894.68 575
8895.57 611
8896.46 602
8897.35 636
8898.24 552
8899.13 517
8900.02 501
8900.91 515
8901.80 525
8902.69 577
8903.58 552
8904.47 588
8905.36 580
8906.26 563
8907.15 541
8908.04 605
8908.93 534
8909.82 584
8910.71 505
8911.60 486
8912.49 507
8913.38 587
8914.28 573
8915.17 554
8916.06 481
8916.95 523
8917.84 576
8918.73 574
8919.62 573
8920.52 527
8921.41 543
8922.30 588
8923.19 542
8924.08 558
8924.97 541
8925.87 485
8926.76 474
8927.65 492
8928.54 514
8929.43 508
8930.33 501
8931.22 482
8932.11 534
8933.00 505
8933.89 520
8934.79 500
8935.68 466
8936.57 485
8937.46 500
8938.36 518
8939.25 529
8940.14 525
8941.03 499
8941.93 530
8942.82 548
8943.71 489
8944.60 497
8945.50 481
8946.39 500
8947.28 536
8948.18 482
8949.07 433
8949.96 505
8950.85 533
8951.75 486
8952.64 528
8953.53 514
8954.43 521
8955.32 528
8956.21 582
8957.11 525
8958.00 463
8958.89 438
8959.79 491
8960.68 452
8961.57 435
8962.47 491
8963.36 541
8964.26 506
8965.15 466
8966.04 487
8966.94 467
8967.83 522
8968.73 500
8969.62 539
8970.51 531
8971.41 509
8972.30 447
8973.20 515
8974.09 496
8974.98 448
8975.88 509
8976.77 456
8977.67 477
8978.56 442
8979.46 424
8980.35 421
8981.25 380
8982.14 443
8983.03 479
8983.93 449
8984.82 428
8985.72 454
8986.61 400
8987.51 463
8988.40 495
8989.30 518
8990.19 468
8991.09 481
8991.98 466
8992.88 445
8993.77 444
8994.67 476
8995.56 462
8996.46 479
8997.36 424
8998.25 472
8999.15 407
9000.04 448
9000.94 417
9001.83 463
9002.73 453
9003.62 415
9004.52 435
9005.42 393
9006.31 445
9007.21 487
9008.10 440
9009.00 436
9009.90 421
9010.79 430
9011.69 450
9012.58 431
9013.48 455
9014.38 390
9015.27 406
9016.17 435
9017.07 446
9017.96 433
9018.86 470
9019.76 427
9020.65 393
9021.55 432
9022.44 421
9023.34 442
9024.24 467
9025.14 454
9026.03 410
9026.93 445
9027.83 432
9028.72 410
9029.62 394
9030.52 364
9031.41 380
9032.31 417
9033.21 414
9034.11 432
9035.00 460
9035.90 451
9036.80 429
9037.69 446
9038.59 483
9039.49 445
9040.39 420
9041.28 449
9042.18 429
9043.08 398
9043.98 404
9044.88 464
9045.77 427
9046.67 375
9047.57 427
9048.47 400
9049.36 443
9050.26 434
9051.16 397
9052.06 397
9052.96 390
9053.86 415
9054.75 400
9055.65 393
9056.55 407
9057.45 369
9058.35 397
9059.25 451
9060.14 406
9061.04 404
9061.94 407
9062.84 437
9063.74 418
9064.64 424
9065.54 443
9066.44 402
9067.33 385
9068.23 403
9069.13 427
9070.03 412
9070.93 406
9071.83 381
9072.73 388
9073.63 371
9074.53 408
9075.43 425
9076.33 422
9077.22 412
9078.12 388
9079.02 421
9079.92 403
9080.82 430
9081.72 432
9082.62 426
9083.52 404
9084.42 451
9085.32 426
9086.22 381
9087.12 380
9088.02 384
9088.92 411
9089.82 447
9090.72 458
9091.62 437
9092.52 430
9093.42 444
9094.32 388
9095.22 409
9096.12 423
9097.02 409
9097.92 400
9098.82 441
9099.72 410
9100.62 435
9101.52 409
9102.43 447
9103.33 459
9104.23 428
9105.13 406
9106.03 398
9106.93 429
9107.83 428
9108.73 430
9109.63 460
9110.53 453
9111.43 421
9112.33 404
9113.24 420
9114.14 398
9115.04 426
9115.94 417
9116.84 384
9117.74 376
9118.64 400
9119.55 396
9120.45 385
9121.35 425
9122.25 392
9123.15 429
9124.05 415
9124.96 387
9125.86 421
9126.76 456
9127.66 382
9128.56 408
9129.46 392
9130.37 402
9131.27 417
9132.17 400
9133.07 461
9133.97 461
9134.88 420
9135.78 377
9136.68 371
9137.58 398
9138.49 464
9139.39 483
9140.29 429
9141.19 420
9142.10 448
9143.00 393
9143.90 365
9144.80 344
9145.71 369
9146.61 359
9147.51 420
9148.42 390
9149.32 377
9150.22 404
9151.12 394
9152.03 373
9152.93 412
9153.83 401
9154.74 393
9155.64 424
9156.54 387
9157.45 436
9158.35 382
9159.25 400
9160.16 406
9161.06 421
9161.96 421
9162.87 375
9163.77 371
9164.68 420
9165.58 380
9166.48 406
9167.39 390
9168.29 417
9169.19 439
9170.10 429
9171.00 384
9171.91 388
9172.81 422
9173.72 430
9174.62 445
9175.52 401
9176.43 415
9177.33 405
9178.24 402
9179.14 378
9180.05 400
9180.95 437
9181.85 391
9182.76 420
9183.66 431
9184.57 401
9185.47 386
9186.38 372
9187.28 418
9188.19 398
9189.09 403
9190.00 397
9190.90 426
9191.81 440
9192.71 433
9193.62 412
9194.52 389
9195.43 406
9196.33 403
9197.24 430
9198.14 416
9199.05 435
9199.96 412
9200.86 477
9201.77 453
9202.67 475
9203.58 488
9204.48 476
9205.39 420
9206.29 427
9207.20 455
9208.11 415
9209.01 373
9209.92 384
9210.82 424
9211.73 433
9212.64 382
9213.54 491
9214.45 458
9215.35 430
9216.26 385
9217.17 367
9218.07 431
9218.98 447
9219.89 371
9220.79 382
9221.70 380
9222.61 425
9223.51 378
9224.42 427
9225.33 420
9226.23 353
9227.14 403
9228.05 388
9228.95 353
9229.86 384
9230.77 412
9231.67 371
9232.58 425
9233.49 441
9234.40 403
9235.30 393
9236.21 380
9237.12 407
9238.02 418
9238.93 369
9239.84 355
9240.75 381
9241.65 416
9242.56 388
9243.47 401
9244.38 397
9245.28 407
9246.19 406
9247.10 429
9248.01 392
9248.92 382
9249.82 382
9250.73 451
9251.64 374
9252.55 348
9253.46 362
9254.36 343
9255.27 399
9256.18 419
9257.09 379
9258.00 397
9258.90 387
9259.81 362
9260.72 367
9261.63 344
9262.54 401
9263.45 358
9264.36 354
9265.26 369
9266.17 415
9267.08 428
9267.99 408
9268.90 405
9269.81 374
9270.72 450
9271.63 382
9272.54 401
9273.44 396
9274.35 391
9275.26 399
9276.17 384
9277.08 389
9277.99 387
9278.90 423
9279.81 412
9280.72 369
9281.63 363
9282.54 387
9283.45 394
9284.36 394
9285.27 422
9286.18 426
9287.09 408
9288.00 409
9288.91 398
9289.82 368
9290.73 382
9291.64 369
9292.55 364
9293.46 413
9294.37 399
9295.28 412
9296.19 360
9297.10 360
9298.01 394
9298.92 415
9299.83 455
9300.74 392
9301.65 391
9302.56 409
9303.47 372
9304.38 373
9305.29 384
9306.20 373
9307.11 369
9308.02 409
9308.93 445
9309.84 401
9310.75 400
9311.67 401
9312.58 457
9313.49 461
9314.40 460
9315.31 393
9316.22 399
9317.13 433
9318.04 407
9318.95 398
9319.87 373
9320.78 394
9321.69 397
9322.60 367
9323.51 392
9324.42 405
9325.34 377
9326.25 347
9327.16 374
9328.07 395
9328.98 390
9329.89 366
9330.81 389
9331.72 421
9332.63 423
9333.54 439
9334.45 417
9335.37 386
9336.28 410
9337.19 420
9338.10 429
9339.01 376
9339.93 425
9340.84 433
9341.75 460
9342.66 431
9343.58 391
9344.49 460
9345.40 450
9346.31 405
9347.23 429
9348.14 418
9349.05 459
9349.97 423
9350.88 408
9351.79 464
9352.70 439
9353.62 378
9354.53 412
9355.44 436
9356.36 446
9357.27 404
9358.18 441
9359.10 353
9360.01 397
9360.92 445
9361.84 414
9362.75 399
9363.66 406
9364.58 383
9365.49 428
9366.40 428
9367.32 423
9368.23 399
9369.15 473
9370.06 450
9370.97 463
9371.89 442
9372.80 383
9373.71 405
9374.63 465
9375.54 424
9376.46 400
9377.37 433
9378.29 452
9379.20 463
9380.11 457
9381.03 438
9381.94 450
9382.86 431
9383.77 433
9384.69 386
9385.60 376
9386.51 415
9387.43 410
9388.34 451
9389.26 463
9390.17 477
9391.09 525
9392.00 503
9392.92 526
9393.83 510
9394.75 480
9395.66 466
9396.58 498
9397.49 448
9398.41 441
9399.32 402
9400.24 472
9401.15 503
9402.07 466
9402.99 478
9403.90 509
9404.82 493
9405.73 426
9406.65 480
9407.56 438
9408.48 460
9409.39 467
9410.31 486
9411.23 456
9412.14 469
9413.06 471
9413.97 487
9414.89 518
9415.81 479
9416.72 487
9417.64 474
9418.55 509
9419.47 478
9420.39 431
9421.30 475
9422.22 459
9423.14 543
9424.05 503
9424.97 481
9425.89 491
9426.80 483
9427.72 519
9428.64 475
9429.55 480
9430.47 483
9431.39 471
9432.30 492
9433.22 428
9434.14 496
9435.05 563
9435.97 500
9436.89 502
9437.80 547
9438.72 517
9439.64 542
9440.56 499
9441.47 523
9442.39 524
9443.31 487
9444.23 505
9445.14 473
9446.06 405
9446.98 498
9447.90 575
9448.81 543
9449.73 521
9450.65 521
9451.57 565
9452.48 637
9453.40 708
9454.32 757
9455.24 801
9456.16 785
9457.07 728
9457.99 746
9458.91 665
9459.83 598
9460.75 590
9461.66 551
9462.58 552
9463.50 521
9464.42 513
9465.34 495
9466.26 499
9467.18 462
9468.09 467
9469.01 510
9469.93 503
9470.85 533
9471.77 483
9472.69 485
9473.61 463
9474.53 482
9475.44 515
9476.36 461
9477.28 469
9478.20 520
9479.12 449
9480.04 444
9480.96 529
9481.88 542
9482.80 542
9483.72 508
9484.64 499
9485.56 536
9486.47 530
9487.39 465
9488.31 498
9489.23 489
9490.15 477
9491.07 482
9491.99 510
9492.91 476
9493.83 510
9494.75 492
9495.67 467
9496.59 518
9497.51 455
9498.43 418
9499.35 476
9500.27 511
9501.19 473
9502.11 501
9503.03 459
9503.95 487
9504.87 435
9505.79 471
9506.71 415
9507.64 457
9508.56 455
9509.48 445
9510.40 445
9511.32 464
9512.24 506
9513.16 464
9514.08 482
9515.00 496
9515.92 469
9516.84 487
9517.76 500
9518.68 501
9519.61 482
9520.53 490
9521.45 514
9522.37 486
9523.29 442
9524.21 535
9525.13 535
9526.05 499
9526.98 513
9527.90 506
9528.82 555
9529.74 517
9530.66 532
9531.58 474
9532.51 568
9533.43 548
9534.35 605
9535.27 555
9536.19 560
9537.11 517
9538.04 503
9538.96 517
9539.88 560
9540.80 574
9541.73 495
9542.65 470
9543.57 451
9544.49 439
9545.41 437
9546.34 428
9547.26 503
9548.18 501
9549.10 483
9550.03 491
9550.95 498
9551.87 499
9552.79 439
9553.72 513
9554.64 492
9555.56 488
9556.49 496
9557.41 440
9558.33 482
9559.25 464
9560.18 458
9561.10 487
9562.02 477
9562.95 468
9563.87 447
9564.79 534
9565.72 565
9566.64 526
9567.56 484
9568.49 457
9569.41 445
9570.33 448
9571.26 459
9572.18 467
9573.11 469
9574.03 437
9574.95 486
9575.88 467
9576.80 451
9577.72 414
9578.65 456
9579.57 464
9580.50 435
9581.42 483
9582.34 520
9583.27 500
9584.19 441
9585.12 465
9586.04 469
9586.97 477
9587.89 469
9588.81 479
9589.74 502
9590.66 468
9591.59 485
9592.51 519
9593.44 533
9594.36 488
9595.29 434
9596.21 435
9597.14 489
9598.06 527
9598.99 543
9599.91 542
9600.84 457
9601.76 451
9602.69 486
9603.61 526
9604.54 513
9605.46 524
9606.39 511
9607.31 496
9608.24 550
9609.16 496
9610.09 511
9611.01 549
9611.94 533
9612.87 549
9613.79 542
9614.72 541
9615.64 556
9616.57 578
9617.49 571
9618.42 578
9619.35 572
9620.27 613
9621.20 625
9622.12 553
9623.05 585
9623.98 585
9624.90 612
9625.83 596
9626.76 589
9627.68 638
9628.61 621
9629.53 642
9630.46 657
9631.39 654
9632.31 727
9633.24 719
9634.17 706
9635.09 781
9636.02 824
9636.95 787
9637.87 847
9638.80 929
9639.73 875
9640.65 810
9641.58 839
9642.51 832
9643.44 822
9644.36 804
9645.29 830
9646.22 896
9647.14 962
9648.07 980
9649.00 1067
9649.93 1158
9650.85 1087
9651.78 1129
9652.71 1180
9653.64 1121
9654.56 1068
9655.49 1029
9656.42 935
9657.35 867
9658.27 873
9659.20 799
9660.13 689
9661.06 713
9661.99 688
9662.91 696
9663.84 650
9664.77 739
9665.70 689
9666.63 765
9667.56 756
9668.48 766
9669.41 646
9670.34 653
9671.27 713
9672.20 714
9673.13 677
9674.05 643
9674.98 722
9675.91 749
9676.84 723
9677.77 694
9678.70 663
9679.63 717
9680.56 720
9681.48 664
9682.41 800
9683.34 805
9684.27 760
9685.20 704
9686.13 730
9687.06 747
9687.99 764
9688.92 704
9689.85 729
9690.78 833
9691.71 795
9692.63 767
9693.56 780
9694.49 802
9695.42 773
9696.35 794
9697.28 820
9698.21 817
9699.14 831
9700.07 900
9701.00 912
9701.93 870
9702.86 780
9703.79 774
9704.72 816
9705.65 737
9706.58 665
9707.51 685
9708.44 681
9709.37 664
9710.30 624
9711.23 653
9712.16 656
9713.09 628
9714.02 638
9714.95 631
9715.89 593
9716.82 584
9717.75 628
9718.68 614
9719.61 605
9720.54 596
9721.47 660
9722.40 626
9723.33 544
9724.26 651
9725.19 627
9726.12 615
9727.06 588
9727.99 588
9728.92 675
9729.85 628
9730.78 590
9731.71 608
9732.64 645
9733.57 607
9734.51 637
9735.44 667
9736.37 650
9737.30 597
9738.23 654
9739.16 551
9740.10 630
9741.03 647
9741.96 637
9742.89 600
9743.82 559
9744.75 557
9745.69 552
9746.62 590
9747.55 613
9748.48 554
9749.41 564
9750.35 633
9751.28 576
9752.21 565
9753.14 582
9754.08 586
9755.01 600
9755.94 571
9756.87 541
9757.81 617
9758.74 579
9759.67 573
9760.60 648
9761.54 576
9762.47 592
9763.40 536
9764.34 637
9765.27 628
9766.20 606
9767.13 596
9768.07 563
9769.00 563
9769.93 615
9770.87 605
9771.80 594
9772.73 596
9773.67 552
9774.60 600
9775.53 603
9776.47 552
9777.40 586
9778.33 641
9779.27 638
9780.20 616
9781.14 547
9782.07 562
9783.00 606
9783.94 688
9784.87 658
9785.80 695
9786.74 636
9787.67 644
9788.61 672
9789.54 598
9790.47 582
9791.41 644
9792.34 593
9793.28 558
9794.21 566
9795.15 552
9796.08 588
9797.01 615
9797.95 615
9798.88 590
9799.82 617
9800.75 620
9801.69 669
9802.62 629
9803.56 597
9804.49 580
9805.43 557
9806.36 534
9807.30 513
9808.23 536
9809.17 466
9810.10 502
9811.04 472
9811.97 453
9812.91 448
9813.84 486
9814.78 515
9815.71 489
9816.65 504
9817.58 490
9818.52 480
9819.46 508
9820.39 470
9821.33 483
9822.26 512
9823.20 517
9824.13 524
9825.07 472
9826.00 452
9826.94 489
9827.88 516
9828.81 508
9829.75 477
9830.68 469
9831.62 448
9832.56 432
9833.49 453
9834.43 494
9835.37 490
9836.30 468
9837.24 483
9838.17 471
9839.11 521
9840.05 499
9840.98 464
9841.92 501
9842.86 488
9843.79 484
9844.73 472
9845.67 462
9846.60 470
9847.54 498
9848.48 469
9849.42 456
9850.35 486
9851.29 520
9852.23 473
9853.16 489
9854.10 434
9855.04 476
9855.98 470
9856.91 472
9857.85 479
9858.79 498
9859.72 497
9860.66 518
9861.60 505
9862.54 499
9863.47 469
9864.41 487
9865.35 452
9866.29 505
9867.23 485
9868.16 491
9869.10 497
9870.04 472
9870.98 451
9871.92 501
9872.85 544
9873.79 467
9874.73 513
9875.67 508
9876.61 532
9877.54 521
9878.48 539
9879.42 544
9880.36 534
9881.30 486
9882.24 475
9883.18 518
9884.11 501
9885.05 505
9885.99 483
9886.93 531
9887.87 511
9888.81 475
9889.75 458
9890.69 472
9891.62 479
9892.56 456
9893.50 509
9894.44 462
9895.38 463
9896.32 495
9897.26 500
9898.20 465
9899.14 509
9900.08 522
9901.02 507
9901.96 465
9902.90 453
9903.83 451
9904.77 473
9905.71 499
9906.65 514
9907.59 541
9908.53 561
9909.47 526
9910.41 520
9911.35 553
9912.29 583
9913.23 574
9914.17 517
9915.11 554
9916.05 498
9916.99 499
9917.93 522
9918.87 511
9919.81 498
9920.75 505
9921.69 534
9922.64 564
9923.58 655
9924.52 647
9925.46 791
9926.40 894
9927.34 980
9928.28 1030
9929.22 1146
9930.16 1113
9931.10 1072
9932.04 995
9932.98 857
9933.92 800
9934.87 663
9935.81 604
9936.75 520
9937.69 529
9938.63 516
9939.57 539
9940.51 524
9941.45 472
9942.39 477
9943.34 476
9944.28 428
9945.22 444
9946.16 513
9947.10 490
9948.04 478
9948.99 494
9949.93 521
9950.87 454
9951.81 438
9952.75 446
9953.69 411
9954.64 443
9955.58 472
9956.52 428
9957.46 407
9958.41 496
9959.35 481
9960.29 496
9961.23 464
9962.17 463
9963.12 457
9964.06 438
9965.00 484
9965.94 455
9966.89 469
9967.83 522
9968.77 447
9969.71 434
9970.66 438
9971.60 440
9972.54 399
9973.49 403
9974.43 408
9975.37 451
9976.31 446
9977.26 437
9978.20 423
9979.14 446
9980.09 427
9981.03 393
9981.97 433
9982.92 423
9983.86 449
9984.80 413
9985.75 413
9986.69 421
9987.63 407
9988.58 429
9989.52 459
9990.46 437
9991.41 417
9992.35 423
9993.30 448
9994.24 415
9995.18 397
9996.13 470
9997.07 440
9998.02 408
9998.96 381
9999.90 438
10000.85 418
10001.79 432
10002.74 419
10003.68 452
10004.62 449
10005.57 445
10006.51 404
10007.46 434
10008.40 454
10009.35 462
10010.29 444
10011.24 422
10012.18 450
10013.13 436
10014.07 414
10015.01 392
10015.96 396
10016.90 392
10017.85 378
10018.79 402
10019.74 432
10020.68 409
10021.63 431
10022.58 414
10023.52 416
10024.47 371
10025.41 377
10026.36 411
10027.30 395
10028.25 368
10029.19 344
10030.14 374
10031.08 328
10032.03 337
10032.98 365
10033.92 360
10034.87 408
10035.81 386
10036.76 414
10037.70 382
10038.65 427
10039.60 356
10040.54 370
10041.49 343
10042.43 365
10043.38 357
10044.33 342
10045.27 363
10046.22 341
10047.17 356
10048.11 351
10049.06 353
10050.00 352
10050.95 353
10051.90 347
10052.84 365
10053.79 358
10054.74 305
10055.68 306
10056.63 345
10057.58 310
10058.52 402
10059.47 397
10060.42 367
10061.37 339
10062.31 345
10063.26 339
10064.21 344
10065.15 348
10066.10 358
10067.05 397
10068.00 352
10068.94 340
10069.89 350
10070.84 347
10071.79 393
10072.73 378
10073.68 334
10074.63 321
10075.58 335
10076.52 344
10077.47 366
10078.42 351
10079.37 341
10080.32 362
10081.26 344
10082.21 301
10083.16 339
10084.11 328
10085.06 372
10086.00 311
10086.95 355
10087.90 322
10088.85 322
10089.80 341
10090.75 323
10091.69 344
10092.64 326
10093.59 331
10094.54 352
10095.49 313
10096.44 297
10097.39 314
10098.33 356
10099.28 369
10100.23 327
10101.18 330
10102.13 322
10103.08 336
10104.03 326
10104.98 289
10105.93 321
10106.87 317
10107.82 312
10108.77 297
10109.72 285
10110.67 285
10111.62 305
10112.57 310
10113.52 303
10114.47 317
10115.42 353
10116.37 335
10117.32 269
10118.27 304
10119.22 287
10120.17 322
10121.12 331
10122.07 322
10123.02 290
10123.97 266
10124.92 302
10125.87 309
10126.82 288
10127.77 289
10128.72 281
10129.67 313
10130.62 304
10131.57 314
10132.52 298
10133.47 325
10134.42 328
10135.37 327
10136.32 278
10137.27 285
10138.22 310
10139.17 306
10140.12 280
10141.07 274
10142.02 313
10142.98 332
10143.93 298
10144.88 341
10145.83 341
10146.78 315
10147.73 337
10148.68 304
10149.63 299
10150.58 295
10151.54 254
10152.49 280
10153.44 308
10154.39 342
10155.34 284
10156.29 319
10157.24 291
10158.20 327
10159.15 321
10160.10 344
10161.05 305
10162.00 309
10162.95 317
10163.91 339
10164.86 310
10165.81 312
10166.76 294
10167.71 310
10168.67 334
10169.62 322
10170.57 363
10171.52 312
10172.47 264
10173.43 276
10174.38 290
10175.33 317
10176.28 304
10177.24 288
10178.19 339
10179.14 295
10180.09 302
10181.05 300
10182.00 337
10182.95 350
10183.90 292
10184.86 286
10185.81 309
10186.76 278
10187.72 312
10188.67 313
10189.62 300
10190.58 288
10191.53 292
10192.48 279
10193.43 301
10194.39 298
10195.34 275
10196.29 255
10197.25 317
10198.20 335
10199.16 319
10200.11 289
10201.06 282
10202.02 305
10202.97 310
10203.92 293
10204.88 275
10205.83 326
10206.78 370
10207.74 340
10208.69 347
10209.65 356
10210.60 332
10211.55 358
10212.51 356
10213.46 335
10214.42 346
10215.37 316
10216.33 318
10217.28 354
10218.23 296
10219.19 304
10220.14 316
10221.10 315
10222.05 308
10223.01 301
10223.96 317
10224.92 288
10225.87 328
10226.83 354
10227.78 317
10228.74 322
10229.69 319
10230.65 305
10231.60 299
10232.56 308
10233.51 299
10234.47 310
10235.42 303
10236.38 333
10237.33 294
10238.29 271
10239.24 344
10240.20 330
10241.15 314
10242.11 299
10243.06 303
10244.02 336
10244.98 314
10245.93 306
10246.89 317
10247.84 302
10248.80 286
10249.75 276
10250.71 299
10251.67 272
10252.62 311
10253.58 295
10254.53 282
10255.49 315
10256.45 303
10257.40 301
10258.36 312
10259.32 310
10260.27 353
10261.23 325
10262.18 335
10263.14 298
10264.10 301
10265.05 320
10266.01 303
10266.97 280
10267.92 327
10268.88 310
10269.84 305
10270.79 325
10271.75 289
10272.71 326
10273.67 311
10274.62 305
10275.58 292
10276.54 269
10277.49 264
10278.45 305
10279.41 289
10280.37 269
10281.32 284
10282.28 259
10283.24 285
10284.19 283
10285.15 285
10286.11 287
10287.07 288
10288.03 273
10288.98 263
10289.94 294
10290.90 286
10291.86 267
10292.81 288
10293.77 313
10294.73 265
10295.69 257
10296.65 267
10297.60 258
10298.56 303
10299.52 308
10300.48 258
10301.44 264
10302.40 264
10303.35 280
10304.31 300
10305.27 296
10306.23 276
10307.19 276
10308.15 285
10309.10 275
10310.06 294
10311.02 304
10311.98 251
10312.94 285
10313.90 301
10314.86 295
10315.82 278
10316.78 252
10317.73 274
10318.69 279
10319.65 255
10320.61 246
10321.57 250
10322.53 288
10323.49 271
10324.45 242
10325.41 256
10326.37 272
10327.33 289
10328.29 255
10329.25 261
10330.21 249
10331.17 262
10332.13 296
10333.09 256
10334.04 261
10335.00 289
10335.96 271
10336.92 241
10337.88 270
10338.84 252
10339.80 257
10340.76 230
10341.72 266
10342.68 278
10343.65 259
10344.61 281
10345.57 262
10346.53 273
10347.49 240
10348.45 261
10349.41 249
10350.37 284
10351.33 278
10352.29 239
10353.25 308
10354.21 269
10355.17 244
10356.13 206
10357.09 249
10358.05 241
10359.02 283
10359.98 278
10360.94 254
10361.90 284
10362.86 299
10363.82 268
10364.78 262
10365.74 293
10366.70 248
10367.67 293
10368.63 294
10369.59 252
10370.55 300
10371.51 282
10372.47 285
10373.43 285
10374.40 256
10375.36 263
10376.32 263
10377.28 294
10378.24 265
10379.21 263
10380.17 246
10381.13 254
10382.09 233
10383.05 226
10384.02 288
10384.98 279
10385.94 298
10386.90 300
10387.86 287
10388.83 249
10389.79 307
10390.75 291
10391.71 283
10392.68 282
10393.64 282
10394.60 322
10395.56 281
10396.53 288
10397.49 287
10398.45 324
10399.42 328
10400.38 306
10401.34 332
10402.30 322
10403.27 320
10404.23 341
10405.19 333
10406.16 302
10407.12 320
10408.08 309
10409.05 306
10410.01 268
10410.97 302
10411.94 288
10412.90 306
10413.86 323
10414.83 331
10415.79 359
10416.75 403
10417.72 436
10418.68 450
10419.65 417
10420.61 445
10421.57 470
10422.54 535
10423.50 467
10424.46 413
10425.43 366
10426.39 398
10427.36 368
10428.32 319
10429.29 319
10430.25 323
10431.21 361
10432.18 329
10433.14 301
10434.11 304
10435.07 337
10436.04 296
10437.00 262
10437.97 301
10438.93 298
10439.90 332
10440.86 308
10441.82 289
10442.79 271
10443.75 261
10444.72 272
10445.68 277
10446.65 303
10447.61 267
10448.58 277
10449.54 306
10450.51 327
10451.48 261
10452.44 256
10453.41 284
10454.37 301
10455.34 309
10456.30 281
10457.27 275
10458.23 290
10459.20 273
10460.16 275
10461.13 276
10462.10 302
10463.06 302
10464.03 260
10464.99 235
10465.96 251
10466.93 245
10467.89 315
10468.86 260
10469.82 241
10470.79 272
10471.76 276
10472.72 281
10473.69 258
10474.65 273
10475.62 253
10476.59 257
10477.55 279
10478.52 269
10479.49 246
10480.45 268
10481.42 272
10482.39 254
10483.35 233
10484.32 236
10485.29 287
10486.25 321
10487.22 267
10488.19 303
10489.15 270
10490.12 247
10491.09 270
10492.06 301
10493.02 255
10493.99 249
10494.96 267
10495.92 281
10496.89 262
10497.86 260
10498.83 243
10499.79 240
10500.76 244
10501.73 265
10502.70 318
10503.66 259
10504.63 290
10505.60 290
10506.57 275
10507.54 257
10508.50 263
10509.47 274
10510.44 282
10511.41 245
10512.38 233
10513.34 235
10514.31 268
10515.28 275
10516.25 254
10517.22 228
10518.19 291
10519.15 261
10520.12 272
10521.09 296
10522.06 291
10523.03 253
10524.00 264
10524.96 268
10525.93 223
10526.90 223
10527.87 271
10528.84 260
10529.81 254
10530.78 229
10531.75 239
10532.72 267
10533.68 288
10534.65 259
10535.62 267
10536.59 235
10537.56 266
10538.53 235
10539.50 247
10540.47 229
10541.44 237
10542.41 236
10543.38 234
10544.35 274
10545.32 238
10546.29 265
10547.26 273
10548.23 258
10549.20 238
10550.17 244
10551.13 255
10552.10 235
10553.07 250
10554.04 280
10555.01 268
10555.98 237
10556.96 247
10557.93 247
10558.90 267
10559.87 314
10560.84 322
10561.81 283
10562.78 257
10563.75 252
10564.72 279
10565.69 230
10566.66 251
10567.63 269
10568.60 280
10569.57 267
10570.54 264
10571.51 273
10572.48 237
10573.45 237
10574.42 286
10575.40 263
10576.37 246
10577.34 233
10578.31 210
10579.28 243
10580.25 230
10581.22 220
10582.19 249
10583.17 272
10584.14 268
10585.11 226
10586.08 224
10587.05 254
10588.02 259
10588.99 229
10589.97 255
10590.94 198
10591.91 245
10592.88 258
10593.85 279
10594.82 247
10595.80 258
10596.77 231
10597.74 264
10598.71 250
10599.68 236
10600.66 230
10601.63 215
10602.60 212
10603.57 238
10604.55 232
10605.52 233
10606.49 257
10607.46 250
10608.44 247
10609.41 284
10610.38 235
10611.35 262
10612.33 258
10613.30 267
10614.27 249
10615.24 214
10616.22 227
10617.19 225
10618.16 259
10619.14 247
10620.11 260
10621.08 236
10622.05 242
10623.03 215
10624.00 234
10624.97 280
10625.95 259
10626.92 246
10627.89 238
10628.87 215
10629.84 256
10630.81 226
10631.79 222
10632.76 249
10633.74 220
10634.71 212
10635.68 238
10636.66 228
10637.63 217
10638.60 239
10639.58 250
10640.55 280
10641.53 239
10642.50 241
10643.47 232
10644.45 255
10645.42 249
10646.40 235
10647.37 215
10648.35 218
10649.32 210
10650.29 232
10651.27 235
10652.24 218
10653.22 253
10654.19 240
10655.17 237
10656.14 216
10657.12 229
10658.09 248
10659.07 234
10660.04 230
10661.02 252
10661.99 240
10662.97 239
10663.94 227
10664.92 198
10665.89 228
10666.87 218
10667.84 218
10668.82 199
10669.79 214
10670.77 210
10671.74 179
10672.72 220
10673.69 208
10674.67 214
10675.65 230
10676.62 222
10677.60 207
10678.57 212
10679.55 228
10680.52 252
10681.50 261
10682.48 258
10683.45 238
10684.43 209
10685.40 244
10686.38 252
10687.36 260
10688.33 273
10689.31 239
10690.28 231
10691.26 234
10692.24 218
10693.21 211
10694.19 200
10695.17 222
10696.14 214
10697.12 224
10698.10 230
10699.07 217
10700.05 242
10701.03 206
10702.00 223
10702.98 221
10703.96 257
10704.93 269
10705.91 241
10706.89 232
10707.86 204
10708.84 190
10709.82 217
10710.80 200
10711.77 196
10712.75 235
10713.73 201
10714.70 234
10715.68 206
10716.66 211
10717.64 238
10718.61 254
10719.59 230
10720.57 238
10721.55 229
10722.53 266
10723.50 233
10724.48 217
10725.46 200
10726.44 242
10727.41 228
10728.39 203
10729.37 205
10730.35 232
10731.33 216
10732.31 217
10733.28 242
10734.26 236
10735.24 204
10736.22 228
10737.20 210
10738.17 215
10739.15 219
10740.13 187
10741.11 193
10742.09 190
10743.07 186
10744.05 198
10745.03 200
10746.00 220
10746.98 217
10747.96 211
10748.94 218
10749.92 235
10750.90 208
10751.88 222
10752.86 230
10753.84 203
10754.82 222
10755.79 205
10756.77 199
10757.75 223
10758.73 223
10759.71 198
10760.69 209
10761.67 245
10762.65 229
10763.63 215
10764.61 235
10765.59 230
10766.57 199
10767.55 196
10768.53 196
10769.51 225
10770.49 231
10771.47 221
10772.45 193
10773.43 208
10774.41 203
10775.39 186
10776.37 213
10777.35 190
10778.33 199
10779.31 186
10780.29 218
10781.27 189
10782.25 224
10783.23 213
10784.21 225
10785.19 207
10786.17 187
10787.15 196
10788.13 209
10789.12 233
10790.10 238
10791.08 221
10792.06 226
10793.04 205
10794.02 199
10795.00 229
10795.98 226
10796.96 229
10797.94 173
10798.93 187
10799.91 181
10800.89 181
10801.87 217
10802.85 226
10803.83 216
10804.81 253
10805.80 213
10806.78 187
10807.76 231
10808.74 221
10809.72 251
10810.70 202
10811.69 193
10812.67 225
10813.65 243
10814.63 214
10815.61 199
10816.59 228
10817.58 213
10818.56 191
10819.54 204
10820.52 197
10821.51 193
10822.49 218
10823.47 234
10824.45 238
10825.43 229
10826.42 195
10827.40 215
10828.38 215
10829.37 213
10830.35 179
10831.33 206
10832.31 211
10833.30 210
10834.28 203
10835.26 229
10836.24 228
10837.23 189
10838.21 203
10839.19 226
10840.18 234
10841.16 222
10842.14 192
10843.13 184
10844.11 208
10845.09 193
10846.08 210
10847.06 231
10848.04 241
10849.03 240
10850.01 205
10850.99 214
10851.98 244
10852.96 234
10853.94 203
10854.93 206
10855.91 241
10856.90 263
10857.88 287
10858.86 228
10859.85 219
10860.83 234
10861.82 223
10862.80 220
10863.78 239
10864.77 202
10865.75 220
10866.74 236
10867.72 205
10868.71 204
10869.69 221
10870.67 216
10871.66 227
10872.64 210
10873.63 225
10874.61 252
10875.60 254
10876.58 218
10877.57 245
10878.55 235
10879.54 229
10880.52 221
10881.51 264
10882.49 223
10883.48 240
10884.46 300
10885.45 258
10886.43 230
10887.42 266
10888.40 262
10889.39 219
10890.37 227
10891.36 213
10892.34 267
10893.33 245
10894.32 235
10895.30 214
10896.29 225
10897.27 236
10898.26 237
10899.24 243
10900.23 231
10901.22 235
10902.20 215
10903.19 226
10904.17 227
10905.16 245
10906.15 239
10907.13 262
10908.12 251
10909.10 224
10910.09 211
10911.08 225
10912.06 220
10913.05 220
10914.04 213
10915.02 210
10916.01 233
10917.00 207
10917.98 218
10918.97 207
10919.96 272
10920.94 270
10921.93 201
10922.92 222
10923.90 219
10924.89 225
10925.88 222
10926.86 188
10927.85 235
10928.84 216
10929.82 248
10930.81 222
10931.80 220
10932.79 215
10933.77 215
10934.76 220
10935.75 222
10936.74 199
10937.72 194
10938.71 246
10939.70 245
10940.69 217
10941.67 219
10942.66 259
10943.65 240
10944.64 250
10945.63 232
10946.61 242
10947.60 198
10948.59 230
10949.58 261
10950.57 219
10951.55 211
10952.54 205
10953.53 226
10954.52 232
10955.51 228
10956.49 227
10957.48 277
10958.47 276
10959.46 254
10960.45 273
10961.44 211
10962.43 228
10963.41 214
10964.40 218
10965.39 259
10966.38 253
10967.37 230
10968.36 229
10969.35 191
10970.34 226
10971.33 230
10972.31 262
10973.30 239
10974.29 237
10975.28 252
10976.27 265
10977.26 267
10978.25 275
10979.24 267
10980.23 247
10981.22 254
10982.21 266
10983.20 222
10984.19 223
10985.18 242
10986.17 234
10987.16 217
10988.15 214
10989.14 259
10990.13 280
10991.12 269
10992.11 226
10993.10 227
10994.09 252
10995.08 241
10996.07 270
10997.06 281
10998.05 255
10999.04 250
11000.03 283
11001.02 265
11002.01 288
11003.00 281
11003.99 245
11004.98 281
11005.97 246
11006.96 252
11007.95 241
11008.94 238
11009.93 231
11010.92 242
11011.91 228
11012.91 231
11013.90 259
11014.89 249
11015.88 219
11016.87 213
11017.86 259
11018.85 274
11019.84 232
11020.83 222
11021.83 208
11022.82 235
11023.81 227
11024.80 238
11025.79 218
11026.78 237
11027.77 258
11028.77 234
11029.76 204
11030.75 232
11031.74 238
11032.73 259
11033.72 232
11034.72 240
11035.71 209
11036.70 236
11037.69 214
11038.68 262
11039.68 253
11040.67 252
11041.66 223
11042.65 217
11043.65 223
11044.64 201
11045.63 207
11046.62 233
11047.62 214
11048.61 226
11049.60 260
11050.59 223
11051.59 193
11052.58 208
11053.57 240
11054.56 207
11055.56 222
11056.55 257
11057.54 234
11058.54 205
11059.53 192
11060.52 210
11061.51 208
11062.51 208
11063.50 248
11064.49 241
11065.49 224
11066.48 262
11067.47 245
11068.47 218
11069.46 215
11070.45 217
11071.45 237
11072.44 230
11073.44 219
11074.43 210
11075.42 235
11076.42 227
11077.41 223
11078.40 230
11079.40 241
11080.39 193
11081.39 223
11082.38 246
11083.37 187
11084.37 195
11085.36 198
11086.36 222
11087.35 255
11088.35 212
11089.34 189
11090.33 231
11091.33 210
11092.32 235
11093.32 210
11094.31 200
11095.31 236
11096.30 209
11097.30 186
11098.29 245
11099.29 256
11100.28 234
11101.28 199
11102.27 212
11103.27 220
11104.26 196
11105.26 233
11106.25 237
11107.25 207
11108.24 202
11109.24 175
11110.23 191
11111.23 225
11112.22 221
11113.22 201
11114.21 204
11115.21 192
11116.20 199
11117.20 221
11118.20 236
11119.19 268
11120.19 211
11121.18 211
11122.18 218
11123.17 260
11124.17 242
11125.17 204
11126.16 197
11127.16 205
11128.15 245
11129.15 216
11130.15 242
11131.14 222
11132.14 237
11133.14 243
11134.13 244
11135.13 233
11136.13 204
11137.12 221
11138.12 232
11139.11 218
11140.11 213
11141.11 218
11142.10 237
11143.10 228
11144.10 230
11145.10 239
11146.09 219
11147.09 222
11148.09 224
11149.08 212
11150.08 258
11151.08 258
11152.07 246
11153.07 244
11154.07 230
11155.07 221
11156.06 204
11157.06 228
11158.06 213
11159.06 205
11160.05 208
11161.05 235
11162.05 252
11163.05 232
11164.04 249
11165.04 210
11166.04 220
11167.04 200
11168.04 192
11169.03 224
11170.03 219
11171.03 247
11172.03 197
11173.03 205
11174.02 225
11175.02 210
11176.02 184
11177.02 181
11178.02 218
11179.02 193
11180.01 194
11181.01 187
11182.01 208
11183.01 241
11184.01 238
11185.01 233
11186.00 234
11187.00 189
11188.00 242
11189.00 227
11190.00 223
11191.00 193
11192.00 217
11193.00 227
11194.00 237
11195.00 228
11195.99 229
11196.99 217
11197.99 237
11198.99 227
11199.99 210
11200.99 232
11201.99 222
11202.99 226
11203.99 209
11204.99 200
11205.99 269
11206.99 239
11207.99 254
11208.99 223
11209.99 175
11210.99 222
11211.99 213
11212.99 213
11213.99 220
11214.99 208
11215.99 234
11216.99 211
11217.99 232
11218.99 214
11219.99 206
11220.99 246
11221.99 234
11222.99 231
11223.99 235
11224.99 173
11225.99 219
11226.99 254
11227.99 206
11228.99 239
11229.99 197
11230.99 250
11231.99 199
11232.99 221
11233.99 218
11235.00 230
11236.00 224
11237.00 198
11238.00 191
11239.00 201
11240.00 221
11241.00 206
11242.00 193
11243.00 207
11244.01 254
11245.01 254
11246.01 209
11247.01 197
11248.01 213
11249.01 220
11250.01 227
11251.02 222
11252.02 234
11253.02 245
11254.02 239
11255.02 229
11256.02 234
11257.03 236
11258.03 256
11259.03 222
11260.03 211
11261.03 245
11262.04 265
11263.04 224
11264.04 219
11265.04 218
11266.05 216
11267.05 214
11268.05 224
11269.05 229
11270.05 227
11271.06 210
11272.06 242
11273.06 203
11274.07 210
11275.07 221
11276.07 236
11277.07 277
11278.08 254
11279.08 235
11280.08 283
11281.08 303
11282.09 254
11283.09 260
11284.09 251
11285.10 270
11286.10 286
11287.10 236
11288.11 248
11289.11 217
11290.11 235
11291.12 256
11292.12 245
11293.12 224
11294.13 217
11295.13 217
11296.13 200
11297.14 242
11298.14 245
11299.15 213
11300.15 254
11301.15 231
11302.16 249
11303.16 227
11304.16 204
11305.17 187
11306.17 181
11307.18 212
11308.18 237
11309.19 227
11310.19 205
11311.19 214
11312.20 238
11313.20 226
11314.21 236
11315.21 263
11316.22 265
11317.22 247
11318.23 227
11319.23 207
11320.23 243
11321.24 209
11322.24 186
11323.25 200
11324.25 216
11325.26 214
11326.26 219
11327.27 271
11328.27 219
11329.28 189
11330.28 233
11331.29 204
11332.29 208
11333.30 156
11334.30 179
11335.31 209
11336.32 223
11337.32 213
11338.33 242
11339.33 263
11340.34 226
11341.34 223
11342.35 201
11343.35 213
11344.36 222
11345.37 225
11346.37 236
11347.38 211
11348.38 210
11349.39 205
11350.40 241
11351.40 242
11352.41 237
11353.41 200
11354.42 208
11355.43 208
11356.43 216
11357.44 241
11358.45 240
11359.45 225
11360.46 224
11361.46 217
11362.47 215
11363.48 216
11364.48 202
11365.49 253
11366.50 223
11367.51 219
11368.51 218
11369.52 242
11370.53 239
11371.53 189
11372.54 195
11373.55 195
11374.55 229
11375.56 194
11376.57 178
11377.58 194
11378.58 228
11379.59 191
11380.60 227
11381.60 227
11382.61 256
11383.62 237
11384.63 247
11385.63 252
11386.64 236
11387.65 245
11388.66 235
11389.67 224
11390.67 234
11391.68 226
11392.69 235
11393.70 204
11394.71 229
11395.71 219
11396.72 242
11397.73 270
11398.74 215
11399.75 225
11400.75 216
11401.76 230
11402.77 251
11403.78 227
11404.79 258
11405.80 218
11406.80 219
11407.81 219
11408.82 204
11409.83 202
11410.84 214
11411.85 169
11412.86 204
11413.87 226
11414.87 212
11415.88 223
11416.89 231
11417.90 285
11418.91 254
11419.92 225
11420.93 238
11421.94 208
11422.95 209
11423.96 208
11424.97 216
11425.98 223
11426.98 291
11427.99 239
11429.00 224
11430.01 203
11431.02 245
11432.03 221
11433.04 216
11434.05 219
11435.06 227
11436.07 215
11437.08 207
11438.09 235
11439.10 242
11440.11 252
11441.12 223
11442.13 213
11443.14 204
11444.15 242
11445.16 227
11446.17 240
11447.18 203
11448.19 217
11449.20 209
11450.21 198
11451.22 224
11452.23 230
11453.25 201
11454.26 228
11455.27 211
11456.28 211
11457.29 213
11458.30 211
11459.31 228
11460.32 222
11461.33 216
11462.34 255
11463.35 231
11464.36 218
11465.38 229
11466.39 229
11467.40 229
11468.41 239
11469.42 229
11470.43 239
11471.44 252
11472.46 240
11473.47 250
11474.48 250
11475.49 282
11476.50 246
11477.51 258
11478.52 268
11479.54 280
11480.55 266
11481.56 252
11482.57 256
11483.58 238
11484.60 253
11485.61 247
11486.62 238
11487.63 228
11488.64 248
11489.66 272
11490.67 267
11491.68 224
11492.69 214
11493.71 250
11494.72 256
11495.73 267
11496.74 259
11497.76 215
11498.77 243
11499.78 247
11500.79 238
11501.81 247
11502.82 306
11503.83 247
11504.84 241
11505.86 303
11506.87 238
11507.88 239
11508.90 275
11509.91 273
11510.92 290
11511.94 263
11512.95 222
11513.96 259
11514.98 257
11515.99 222
11517.00 218
11518.02 252
11519.03 265
11520.04 253
11521.06 257
11522.07 260
11523.08 219
11524.10 261
11525.11 287
11526.13 264
11527.14 268
11528.15 259
11529.17 288
11530.18 253
11531.20 298
11532.21 256
11533.22 256
11534.24 260
11535.25 297
11536.27 301
11537.28 248
11538.29 264
11539.31 262
11540.32 271
11541.34 260
11542.35 281
11543.37 323
11544.38 289
11545.40 278
11546.41 324
11547.43 317
11548.44 252
11549.46 258
11550.47 321
11551.49 272
11552.50 291
11553.52 271
11554.53 301
11555.55 350
11556.56 317
11557.58 316
11558.59 316
11559.61 308
11560.62 305
11561.64 325
11562.65 311
11563.67 344
11564.68 335
11565.70 296
11566.71 322
11567.73 312
11568.75 319
11569.76 338
11570.78 333
11571.79 302
11572.81 333
11573.83 323
11574.84 301
11575.86 341
11576.87 333
11577.89 333
11578.91 364
11579.92 318
11580.94 382
11581.95 394
11582.97 392
11583.99 344
11585.00 337
11586.02 378
11587.04 438
11588.05 395
11589.07 359
11590.09 407
11591.10 445
11592.12 424
11593.14 426
11594.15 407
11595.17 392
11596.19 389
11597.20 423
11598.22 443
11599.24 495
11600.25 491
11601.27 511
11602.29 606
11603.31 676
11604.32 649
11605.34 669
11606.36 627
11607.38 660
11608.39 667
11609.41 652
11610.43 566
11611.45 499
11612.46 501
11613.48 476
11614.50 482
11615.52 501
11616.53 462
11617.55 454
11618.57 504
11619.59 496
11620.61 506
11621.62 544
11622.64 603
11623.66 530
11624.68 520
11625.70 519
11626.71 551
11627.73 570
11628.75 568
11629.77 587
11630.79 669
11631.81 752
11632.82 792
11633.84 905
11634.86 932
11635.88 885
11636.90 817
11637.92 783
11638.94 784
11639.96 726
11640.97 655
11641.99 626
11643.01 574
11644.03 487
11645.05 473
11646.07 422
11647.09 431
11648.11 497
11649.13 471
11650.15 417
11651.17 429
11652.18 406
11653.20 389
11654.22 416
11655.24 370
11656.26 366
11657.28 370
11658.30 406
11659.32 398
11660.34 361
11661.36 370
11662.38 364
11663.40 367
11664.42 387
11665.44 399
11666.46 366
11667.48 421
11668.50 413
11669.52 379
11670.54 401
11671.56 408
11672.58 407
11673.60 384
11674.62 352
11675.64 351
11676.66 385
11677.68 417
11678.70 414
11679.72 361
11680.74 375
11681.77 364
11682.79 322
11683.81 328
11684.83 316
11685.85 331
11686.87 357
11687.89 378
11688.91 348
11689.93 333
11690.95 369
11691.97 368
11693.00 367
11694.02 349
11695.04 355
11696.06 345
11697.08 321
11698.10 319
11699.12 310
11700.14 327
11701.17 358
11702.19 369
11703.21 352
11704.23 354
11705.25 323
11706.27 313
11707.30 337
11708.32 373
11709.34 386
11710.36 368
11711.38 394
11712.41 320
11713.43 368
11714.45 395
11715.47 378
11716.49 391
11717.52 317
11718.54 316
11719.56 333
11720.58 330
11721.61 312
11722.63 299
11723.65 288
11724.67 311
11725.70 326
11726.72 333
11727.74 343
11728.76 353
11729.79 315
11730.81 318
11731.83 337
11732.86 328
11733.88 278
11734.90 293
11735.92 287
11736.95 270
11737.97 321
11738.99 297
11740.02 283
11741.04 282
11742.06 315
11743.09 283
11744.11 252
11745.13 279
11746.16 298
11747.18 300
11748.20 284
11749.23 283
11750.25 292
11751.27 286
11752.30 301
11753.32 277
11754.35 292
11755.37 274
11756.39 289
11757.42 287
11758.44 256
11759.47 263
11760.49 233
11761.51 241
11762.54 252
11763.56 261
11764.59 243
11765.61 269
11766.64 271
11767.66 242
11768.68 235
11769.71 245
11770.73 234
11771.76 264
11772.78 245
11773.81 248
11774.83 230
11775.86 283
11776.88 250
11777.91 247
11778.93 274
11779.96 271
11780.98 269
11782.01 234
11783.03 221
11784.06 221
11785.08 233
11786.11 272
11787.13 213
11788.16 226
11789.18 207
11790.21 188
11791.23 251
11792.26 268
11793.28 222
11794.31 245
11795.34 192
11796.36 216
11797.39 233
11798.41 220
11799.44 243
11800.46 227
11801.49 228
11802.52 223
11803.54 226
11804.57 233
11805.59 201
11806.62 246
11807.65 260
11808.67 226
11809.70 232
11810.73 231
11811.75 237
11812.78 245
11813.80 242
11814.83 250
11815.86 242
11816.88 212
11817.91 229
11818.94 237
11819.96 243
11820.99 234
11822.02 233
11823.04 183
11824.07 196
11825.10 217
11826.13 230
11827.15 234
11828.18 207
11829.21 198
11830.23 229
11831.26 229
11832.29 208
11833.32 200
11834.34 182
11835.37 204
11836.40 236
11837.42 196
11838.45 205
11839.48 205
11840.51 219
11841.54 225
11842.56 220
11843.59 225
11844.62 217
11845.65 206
11846.67 187
11847.70 204
11848.73 202
11849.76 215
11850.79 192
11851.81 213
11852.84 183
11853.87 226
11854.90 221
11855.93 231
11856.95 235
11857.98 192
11859.01 223
11860.04 230
11861.07 187
11862.10 182
11863.13 214
11864.15 200
11865.18 199
11866.21 181
11867.24 212
11868.27 207
11869.30 214
11870.33 206
11871.36 224
11872.38 195
11873.41 182
11874.44 196
11875.47 212
11876.50 214
11877.53 229
11878.56 206
11879.59 211
11880.62 196
11881.65 176
11882.68 178
11883.71 160
11884.74 169
11885.77 181
11886.80 197
11887.82 182
11888.85 175
11889.88 218
11890.91 179
11891.94 179
11892.97 173
11894.00 168
11895.03 186
11896.06 192
11897.09 201
11898.12 225
11899.15 190
11900.18 233
11901.21 206
11902.24 217
11903.27 202
11904.31 208
11905.34 188
11906.37 202
11907.40 184
11908.43 188
11909.46 174
11910.49 205
11911.52 194
11912.55 203
11913.58 185
11914.61 190
11915.64 176
11916.67 177
11917.70 206
11918.73 182
11919.77 164
11920.80 171
11921.83 158
11922.86 160
11923.89 186
11924.92 179
11925.95 191
11926.98 197
11928.02 170
11929.05 203
11930.08 197
11931.11 181
11932.14 199
11933.17 200
11934.21 204
11935.24 218
11936.27 205
11937.30 196
11938.33 179
11939.36 176
11940.40 193
11941.43 187
11942.46 180
11943.49 179
11944.52 165
11945.56 181
11946.59 162
11947.62 165
11948.65 187
11949.69 175
11950.72 177
11951.75 168
11952.78 222
11953.82 206
11954.85 180
11955.88 175
11956.91 176
11957.95 170
11958.98 172
11960.01 166
11961.04 171
11962.08 148
11963.11 161
11964.14 177
11965.18 160
11966.21 168
11967.24 154
11968.27 161
11969.31 166
11970.34 180
11971.37 187
11972.41 184
11973.44 200
11974.47 186
11975.51 178
11976.54 167
11977.58 173
11978.61 172
11979.64 179
11980.68 155
11981.71 168
11982.74 205
11983.78 202
11984.81 208
11985.85 200
11986.88 180
11987.91 200
11988.95 180
11989.98 182
11991.02 197
11992.05 198
11993.08 181
11994.12 170
11995.15 190
11996.19 146
11997.22 178
11998.26 190
11999.29 191
12000.32 188
12001.36 183
12002.39 169
12003.43 172
12004.46 171
12005.50 164
12006.53 177
12007.57 188
12008.60 160
12009.64 165
12010.67 161
12011.71 162
12012.74 162
12013.78 181
12014.81 205
12015.85 176
12016.88 167
12017.92 168
12018.95 195
12019.99 149
12021.02 193
12022.06 192
12023.10 192
12024.13 179
12025.17 178
12026.20 207
12027.24 172
12028.27 153
12029.31 175
12030.34 176
12031.38 188
12032.42 170
12033.45 169
12034.49 180
12035.52 186
12036.56 195
12037.60 189
12038.63 207
12039.67 175
12040.71 164
12041.74 193
12042.78 191
12043.81 164
12044.85 171
12045.89 179
12046.92 198
12047.96 189
12049.00 185
12050.03 204
12051.07 181
12052.11 166
12053.14 197
12054.18 200
12055.22 207
12056.25 176
12057.29 182
12058.33 176
12059.37 158
12060.40 191
12061.44 183
12062.48 157
12063.51 155
12064.55 168
12065.59 167
12066.63 177
12067.66 146
12068.70 144
12069.74 190
12070.78 200
12071.81 185
12072.85 164
12073.89 190
12074.93 220
12075.97 162
12077.00 159
12078.04 187
12079.08 181
12080.12 188
12081.15 208
12082.19 165
12083.23 162
12084.27 182
12085.31 151
12086.35 181
12087.38 189
12088.42 170
12089.46 163
12090.50 193
12091.54 184
12092.58 178
12093.61 162
12094.65 160
12095.69 134
12096.73 175
12097.77 184
12098.81 178
12099.85 176
12100.89 210
12101.92 171
12102.96 156
12104.00 181
12105.04 164
12106.08 195
12107.12 162
12108.16 203
12109.20 194
12110.24 174
12111.28 188
12112.32 171
12113.36 178
12114.39 158
12115.43 156
12116.47 176
12117.51 162
12118.55 167
12119.59 192
12120.63 181
12121.67 183
12122.71 220
12123.75 203
12124.79 178
12125.83 160
12126.87 143
12127.91 172
12128.95 163
12129.99 156
12131.03 162
12132.07 179
12133.11 201
12134.15 159
12135.19 180
12136.23 177
12137.27 164
12138.31 164
12139.35 169
12140.40 154
12141.44 164
12142.48 159
12143.52 178
12144.56 149
12145.60 156
12146.64 161
12147.68 176
12148.72 186
12149.76 163
12150.80 175
12151.84 174
12152.89 168
12153.93 202
12154.97 177
12156.01 158
12157.05 181
12158.09 190
12159.13 177
12160.17 141
12161.22 145
12162.26 156
12163.30 173
12164.34 160
12165.38 147
12166.42 172
12167.47 154
12168.51 149
12169.55 149
12170.59 167
12171.63 153
12172.67 159
12173.72 166
12174.76 164
12175.80 172
12176.84 185
12177.89 141
12178.93 138
12179.97 138
12181.01 170
12182.05 173
12183.10 143
12184.14 171
12185.18 150
12186.22 154
12187.27 189
12188.31 167
12189.35 177
12190.39 159
12191.44 175
12192.48 165
12193.52 169
12194.57 172
12195.61 154
12196.65 158
12197.69 162
12198.74 157
12199.78 148
12200.82 156
12201.87 186
12202.91 164
12203.95 151
12205.00 183
12206.04 165
12207.08 147
12208.13 183
12209.17 221
12210.21 153
12211.26 162
12212.30 192
12213.35 190
12214.39 181
12215.43 157
12216.48 170
12217.52 179
12218.56 147
12219.61 153
12220.65 166
12221.70 142
12222.74 163
12223.78 211
12224.83 189
12225.87 181
12226.92 165
12227.96 161
12229.01 167
12230.05 173
12231.10 153
12232.14 174
12233.18 155
12234.23 181
12235.27 176
12236.32 158
12237.36 161
12238.41 159
12239.45 165
12240.50 141
12241.54 167
12242.59 175
12243.63 179
12244.68 188
12245.72 161
12246.77 185
12247.81 196
12248.86 185
12249.90 173
12250.95 168
12251.99 178
12253.04 173
12254.08 179
12255.13 151
12256.18 172
12257.22 178
12258.27 166
12259.31 135
12260.36 154
12261.40 177
12262.45 170
12263.50 144
12264.54 162
12265.59 168
12266.63 169
12267.68 167
12268.73 152
12269.77 175
12270.82 135
12271.86 153
12272.91 131
12273.96 135
12275.00 137
12276.05 156
12277.10 139
12278.14 150
12279.19 182
12280.23 185
12281.28 179
12282.33 154
12283.37 166
12284.42 166
12285.47 188
12286.52 159
12287.56 145
12288.61 161
12289.66 148
12290.70 140
12291.75 143
12292.80 139
12293.84 135
12294.89 138
12295.94 145
12296.99 142
12298.03 144
12299.08 164
12300.13 150
12301.18 164
12302.22 144
12303.27 126
12304.32 149
12305.37 144
12306.41 120
12307.46 126
12308.51 153
12309.56 145
12310.60 150
12311.65 178
12312.70 149
12313.75 137
12314.80 173
12315.84 147
12316.89 121
12317.94 139
12318.99 133
12320.04 129
12321.09 138
12322.13 147
12323.18 142
12324.23 167
12325.28 144
12326.33 136
12327.38 140
12328.42 150
12329.47 164
12330.52 157
12331.57 147
12332.62 173
12333.67 140
12334.72 173
12335.77 144
12336.82 136
12337.86 128
12338.91 172
12339.96 167
12341.01 151
12342.06 143
12343.11 150
12344.16 136
12345.21 139
12346.26 131
12347.31 140
12348.36 150
12349.41 151
12350.46 137
12351.51 151
12352.56 138
12353.60 131
12354.65 164
12355.70 141
12356.75 152
12357.80 150
12358.85 146
12359.90 188
12360.95 153
12362.00 160
12363.05 129
12364.10 137
12365.15 133
12366.20 156
12367.25 159
12368.31 147
12369.36 139
12370.41 142
12371.46 182
12372.51 156
12373.56 137
12374.61 152
12375.66 153
12376.71 184
12377.76 158
12378.81 150
12379.86 122
12380.91 122
12381.96 159
12383.01 154
12384.07 161
12385.12 150
12386.17 180
12387.22 150
12388.27 125
12389.32 144
12390.37 128
12391.42 153
12392.47 141
12393.53 155
12394.58 152
12395.63 150
12396.68 132
12397.73 156
12398.78 179
12399.84 148
12400.89 143
12401.94 157
12402.99 120
12404.04 149
12405.09 165
12406.15 180
12407.20 136
12408.25 133
12409.30 162
12410.35 150
12411.41 146
12412.46 171
12413.51 187
12414.56 180
12415.62 176
12416.67 154
12417.72 145
12418.77 169
12419.83 148
12420.88 132
12421.93 152
12422.98 140
12424.04 145
12425.09 131
12426.14 113
12427.19 120
12428.25 154
12429.30 174
12430.35 184
12431.41 145
12432.46 132
12433.51 128
12434.57 144
12435.62 128
12436.67 158
12437.72 147
12438.78 148
12439.83 150
12440.88 169
12441.94 158
12442.99 174
12444.05 150
12445.10 142
12446.15 169
12447.21 170
12448.26 163
12449.31 155
12450.37 145
12451.42 137
12452.48 151
12453.53 136
12454.58 138
12455.64 157
12456.69 149
12457.75 148
12458.80 145
12459.85 143
12460.91 140
12461.96 148
12463.02 160
12464.07 157
12465.13 172
12466.18 162
12467.23 136
12468.29 134
12469.34 136
12470.40 154
12471.45 163
12472.51 160
12473.56 150
12474.62 168
12475.67 158
12476.73 161
12477.78 160
12478.84 174
12479.89 164
12480.95 170
12482.00 156
12483.06 157
12484.11 163
12485.17 161
12486.22 188
12487.28 201
12488.33 173
12489.39 193
12490.45 232
12491.50 206
12492.56 179
12493.61 244
12494.67 234
12495.72 274
12496.78 275
12497.84 244
12498.89 251
12499.95 244
12501.00 235
12502.06 238
12503.11 220
12504.17 210
12505.23 186
12506.28 208
12507.34 181
12508.40 168
12509.45 190
12510.51 196
12511.56 188
12512.62 163
12513.68 165
12514.73 158
12515.79 155
12516.85 161
12517.90 164
12518.96 187
12520.02 162
12521.07 151
12522.13 178
12523.19 178
12524.24 153
12525.30 160
12526.36 159
12527.42 166
12528.47 139
12529.53 156
12530.59 165
12531.64 159
12532.70 169
12533.76 133
12534.82 148
12535.87 174
12536.93 158
12537.99 180
12539.05 174
12540.10 169
12541.16 158
12542.22 158
12543.28 161
12544.34 159
12545.39 168
12546.45 141
12547.51 153
12548.57 170
12549.62 154
12550.68 159
12551.74 153
12552.80 141
12553.86 156
12554.92 129
12555.97 147
12557.03 153
12558.09 143
12559.15 173
12560.21 141
12561.27 218
12562.32 186
12563.38 143
12564.44 148
12565.50 198
12566.56 184
12567.62 181
12568.68 158
12569.74 184
12570.79 221
12571.85 218
12572.91 192
12573.97 162
12575.03 167
12576.09 220
12577.15 223
12578.21 219
12579.27 195
12580.33 196
12581.39 193
12582.45 192
12583.50 188
12584.56 169
12585.62 199
12586.68 176
12587.74 150
12588.80 153
12589.86 158
12590.92 164
12591.98 168
12593.04 161
12594.10 166
12595.16 171
12596.22 199
12597.28 164
12598.34 155
12599.40 156
12600.46 197
12601.52 163
12602.58 155
12603.64 148
12604.70 167
12605.76 169
12606.82 159
12607.88 160
12608.94 130
12610.01 134
12611.07 159
12612.13 160
12613.19 151
12614.25 157
12615.31 164
12616.37 167
12617.43 174
12618.49 163
12619.55 160
12620.61 163
12621.67 137
12622.74 137
12623.80 193
12624.86 175
12625.92 148
12626.98 130
12628.04 157
12629.10 135
12630.16 157
12631.23 175
12632.29 166
12633.35 143
12634.41 137
12635.47 145
12636.53 158
12637.60 144
12638.66 143
12639.72 120
12640.78 126
12641.84 128
12642.90 140
12643.97 143
12645.03 137
12646.09 152
12647.15 159
12648.22 161
12649.28 169
12650.34 150
12651.40 163
12652.46 167
12653.53 155
12654.59 157
12655.65 153
12656.71 134
12657.78 191
12658.84 156
12659.90 139
12660.96 154
12662.03 174
12663.09 170
12664.15 139
12665.22 140
12666.28 106
12667.34 126
12668.41 119
12669.47 163
12670.53 148
12671.59 154
12672.66 171
12673.72 170
12674.78 133
12675.85 137
12676.91 122
12677.97 139
12679.04 161
12680.10 144
12681.16 151
12682.23 141
12683.29 144
12684.36 156
12685.42 125
12686.48 144
12687.55 159
12688.61 138
12689.67 135
12690.74 148
12691.80 133
12692.87 136
12693.93 147
12695.00 127
12696.06 133
12697.12 149
12698.19 162
12699.25 144
12700.32 150
12701.38 143
12702.45 146
12703.51 157
12704.57 155
12705.64 134
12706.70 134
12707.77 131
12708.83 151
12709.90 130
12710.96 138
12712.03 144
12713.09 128
12714.16 159
12715.22 140
12716.29 125
12717.35 122
12718.42 121
12719.48 137
12720.55 129
12721.61 115
12722.68 130
12723.74 127
12724.81 138
12725.87 156
12726.94 175
12728.01 114
12729.07 139
12730.14 155
12731.20 127
12732.27 130
12733.33 139
12734.40 143
12735.47 168
12736.53 142
12737.60 129
12738.66 157
12739.73 137
12740.80 121
12741.86 122
12742.93 134
12743.99 137
12745.06 147
12746.13 134
12747.19 117
12748.26 136
12749.33 161
12750.39 117
12751.46 114
12752.53 114
12753.59 143
12754.66 134
12755.73 150
12756.79 139
12757.86 126
12758.93 141
12759.99 132
12761.06 109
12762.13 131
12763.19 126
12764.26 125
12765.33 135
12766.39 114
12767.46 127
12768.53 132
12769.60 147
12770.66 120
12771.73 113
12772.80 134
12773.87 145
12774.93 143
12776.00 111
12777.07 129
12778.14 130
12779.20 124
12780.27 107
12781.34 125
12782.41 131
12783.47 121
12784.54 126
12785.61 165
12786.68 142
12787.75 127
12788.81 131
12789.88 122
12790.95 144
12792.02 135
12793.09 138
12794.16 132
12795.22 159
12796.29 140
12797.36 120
12798.43 125
12799.50 116
12800.57 113
12801.64 138
12802.70 133
12803.77 122
12804.84 129
12805.91 132
12806.98 129
12808.05 126
12809.12 102
12810.19 135
12811.25 155
12812.32 167
12813.39 122
12814.46 102
12815.53 116
12816.60 121
12817.67 109
12818.74 112
12819.81 112
12820.88 147
12821.95 129
12823.02 115
12824.09 143
12825.16 141
12826.23 124
12827.30 134
12828.36 116
12829.43 112
12830.50 126
12831.57 130
12832.64 123
12833.71 144
12834.78 128
12835.85 106
12836.92 109
12837.99 121
12839.06 119
12840.13 104
12841.21 142
12842.28 118
12843.35 122
12844.42 134
12845.49 109
12846.56 135
12847.63 112
12848.70 106
12849.77 137
12850.84 146
12851.91 111
12852.98 104
12854.05 137
12855.12 121
12856.19 103
12857.26 102
12858.34 116
12859.41 118
12860.48 109
12861.55 105
12862.62 129
12863.69 130
12864.76 123
12865.83 123
12866.91 97
12867.98 130
12869.05 126
12870.12 118
12871.19 124
12872.26 120
12873.33 107
12874.41 127
12875.48 103
12876.55 113
12877.62 119
12878.69 126
12879.76 86
12880.84 93
12881.91 125
12882.98 103
12884.05 99
12885.12 112
12886.20 86
12887.27 105
12888.34 103
12889.41 111
12890.49 143
12891.56 118
12892.63 113
12893.70 126
12894.78 114
12895.85 113
12896.92 108
12897.99 102
12899.07 108
12900.14 115
12901.21 107
12902.28 108
12903.36 127
12904.43 110
12905.50 132
12906.58 112
12907.65 127
12908.72 128
12909.80 100
12910.87 113
12911.94 113
12913.02 104
12914.09 91
12915.16 117
12916.24 104
12917.31 103
12918.38 112
12919.46 123
12920.53 98
12921.60 125
12922.68 133
12923.75 115
12924.82 107
12925.90 109
12926.97 112
12928.05 130
12929.12 127
12930.19 110
12931.27 108
12932.34 124
12933.42 114
12934.49 87
12935.56 95
12936.64 111
12937.71 133
12938.79 128
12939.86 129
12940.94 129
12942.01 108
12943.08 129
12944.16 112
12945.23 101
12946.31 128
12947.38 132
12948.46 124
12949.53 131
12950.61 122
12951.68 117
12952.76 89
12953.83 112
12954.91 104
12955.98 95
12957.06 103
12958.13 106
12959.21 118
12960.28 101
12961.36 114
12962.43 108
12963.51 119
12964.58 152
12965.66 116
12966.74 100
12967.81 101
12968.89 120
12969.96 132
12971.04 128
12972.11 128
12973.19 115
12974.27 148
12975.34 123
12976.42 85
12977.49 96
12978.57 105
12979.65 120
12980.72 101
12981.80 115
12982.87 120
12983.95 140
12985.03 151
12986.10 113
12987.18 129
12988.26 128
12989.33 147
12990.41 131
12991.48 124
12992.56 116
12993.64 113
12994.71 126
12995.79 117
12996.87 124
12997.94 144
12999.02 118
13000.10 113
13001.18 116
13002.25 93
13003.33 125
13004.41 118
13005.48 119
13006.56 159
13007.64 185
13008.72 160
13009.79 160
13010.87 131
13011.95 115
13013.02 147
13014.10 145
13015.18 142
13016.26 121
13017.33 117
13018.41 144
13019.49 156
13020.57 139
13021.65 129
13022.72 126
13023.80 159
13024.88 124
13025.96 130
13027.04 126
13028.11 128
13029.19 147
13030.27 118
13031.35 114
13032.43 107
13033.50 115
13034.58 119
13035.66 113
13036.74 135
13037.82 139
13038.90 127
13039.98 163
13041.05 138
13042.13 115
13043.21 139
13044.29 143
13045.37 156
13046.45 134
13047.53 134
13048.61 141
13049.68 145
13050.76 145
13051.84 135
13052.92 145
13054.00 136
13055.08 131
13056.16 122
13057.24 114
13058.32 141
13059.40 147
13060.48 139
13061.56 128
13062.64 107
13063.71 144
13064.79 125
13065.87 121
13066.95 118
13068.03 105
13069.11 118
13070.19 126
13071.27 127
13072.35 110
13073.43 108
13074.51 127
13075.59 121
13076.67 92
13077.75 117
13078.83 116
13079.91 120
13080.99 140
13082.07 116
13083.15 132
13084.23 115
13085.31 130
13086.40 125
13087.48 109
13088.56 123
13089.64 86
13090.72 106
13091.80 108
13092.88 114
13093.96 105
13095.04 131
13096.12 124
13097.20 138
13098.28 98
13099.36 115
13100.45 115
13101.53 102
13102.61 107
13103.69 94
13104.77 120
13105.85 111
13106.93 105
13108.01 117
13109.10 110
13110.18 104
13111.26 124
13112.34 126
13113.42 140
13114.50 119
13115.58 112
13116.67 96
13117.75 114
13118.83 119
13119.91 112
13120.99 124
13122.08 115
13123.16 127
13124.24 117
13125.32 116
13126.40 103
13127.49 110
13128.57 137
13129.65 141
13130.73 110
13131.82 131
13132.90 134
13133.98 124
13135.06 117
13136.15 123
13137.23 128
13138.31 133
13139.39 111
13140.48 155
13141.56 110
13142.64 104
13143.72 116
13144.81 98
13145.89 113
13146.97 133
13148.06 121
13149.14 113
13150.22 108
13151.31 96
13152.39 121
13153.47 140
13154.56 118
13155.64 127
13156.72 105
13157.81 112
13158.89 117
13159.97 118
13161.06 115
13162.14 106
13163.22 115
13164.31 119
13165.39 109
13166.47 107
13167.56 124
13168.64 126
13169.73 126
13170.81 114
13171.89 131
13172.98 123
13174.06 115
13175.15 107
13176.23 106
13177.31 103
13178.40 117
13179.48 142
13180.57 118
13181.65 106
13182.74 102
13183.82 111
13184.91 120
13185.99 119
13187.07 104
13188.16 129
13189.24 95
13190.33 99
13191.41 101
13192.50 102
13193.58 120
13194.67 113
13195.75 105
13196.84 103
13197.92 108
13199.01 87
13200.09 140
13201.18 94
13202.26 93
13203.35 101
13204.44 99
13205.52 99
13206.61 97
13207.69 123
13208.78 117
13209.86 106
13210.95 114
13212.03 115
13213.12 112
13214.21 119
13215.29 100
13216.38 104
13217.46 125
13218.55 98
13219.63 115
13220.72 107
13221.81 105
13222.89 94
13223.98 92
13225.07 73
13226.15 115
13227.24 123
13228.32 112
13229.41 100
13230.50 104
13231.58 104
13232.67 103
13233.76 120
13234.84 137
13235.93 126
13237.02 125
13238.10 129
13239.19 107
13240.28 103
13241.36 105
13242.45 108
13243.54 128
13244.62 125
13245.71 102
13246.80 124
13247.89 118
13248.97 119
13250.06 116
13251.15 97
13252.23 122
13253.32 135
13254.41 103
13255.50 90
13256.58 109
13257.67 102
13258.76 118
13259.85 113
13260.94 116
13262.02 99
13263.11 114
13264.20 110
13265.29 103
13266.37 108
13267.46 82
13268.55 115
13269.64 86
13270.73 102
13271.81 108
13272.90 114
13273.99 122
13275.08 114
13276.17 107
13277.26 94
13278.34 90
13279.43 101
13280.52 113
13281.61 128
13282.70 95
13283.79 115
13284.88 107
13285.96 113
13287.05 115
13288.14 110
13289.23 99
13290.32 105
13291.41 99
13292.50 108
13293.59 95
13294.68 123
13295.76 111
13296.85 105
13297.94 104
13299.03 110
13300.12 105
13301.21 94
13302.30 105
13303.39 108
13304.48 100
13305.57 98
13306.66 94
13307.75 106
13308.84 104
13309.93 112
13311.02 93
13312.11 89
13313.20 87
13314.29 107
13315.38 88
13316.47 87
13317.56 115
13318.65 97
13319.74 110
13320.83 101
13321.92 93
13323.01 105
13324.10 95
13325.19 101
13326.28 118
13327.37 109
13328.46 102
13329.55 113
13330.64 81
13331.73 94
13332.82 110
13333.91 133
13335.00 98
13336.09 92
13337.18 105
13338.27 101
13339.37 113
13340.46 107
13341.55 101
13342.64 118
13343.73 110
13344.82 122
13345.91 112
13347.00 121
13348.09 117
13349.19 110
13350.28 100
13351.37 96
13352.46 107
13353.55 100
13354.64 110
13355.73 118
13356.83 92
13357.92 115
13359.01 104
13360.10 103
13361.19 65
13362.28 98
13363.38 109
13364.47 105
13365.56 89
13366.65 103
13367.74 107
13368.84 87
13369.93 90
13371.02 104
13372.11 100
13373.21 107
13374.30 116
13375.39 104
13376.48 79
13377.58 111
13378.67 124
13379.76 149
13380.85 92
13381.95 95
13383.04 100
13384.13 112
13385.22 110
13386.32 105
13387.41 99
13388.50 106
13389.60 112
13390.69 99
13391.78 80
13392.87 105
13393.97 84
13395.06 94
13396.15 79
13397.25 107
13398.34 101
13399.43 131
13400.53 107
13401.62 102
13402.71 120
13403.81 111
13404.90 94
13406.00 89
13407.09 105
13408.18 92
13409.28 98
13410.37 100
13411.46 72
13412.56 77
13413.65 89
13414.75 92
13415.84 85
13416.93 105
13418.03 97
13419.12 102
13420.22 100
13421.31 103
13422.41 103
13423.50 108
13424.59 87
13425.69 90
13426.78 75
13427.88 75
13428.97 91
13430.07 96
13431.16 105
13432.26 90
13433.35 83
13434.45 113
13435.54 106
13436.64 109
13437.73 112
13438.82 87
13439.92 98
13441.02 116
13442.11 99
13443.21 98
13444.30 119
13445.40 87
13446.49 95
13447.59 114
13448.68 95
13449.78 108
13450.87 110
13451.97 105
13453.06 104
13454.16 95
13455.25 90
13456.35 93
13457.45 72
13458.54 112
13459.64 101
13460.73 78
13461.83 101
13462.93 94
13464.02 88
13465.12 92
13466.21 97
13467.31 103
13468.41 116
13469.50 99
13470.60 91
13471.70 94
13472.79 85
13473.89 96
13474.98 92
13476.08 93
13477.18 96
13478.27 99
13479.37 101
13480.47 102
13481.56 113
13482.66 84
13483.76 117
13484.85 105
13485.95 88
13487.05 125
13488.15 115
13489.24 109
13490.34 111
13491.44 89
13492.53 108
13493.63 94
13494.73 112
13495.83 110
13496.92 87
13498.02 108
13499.12 131
13500.22 91
13501.31 93
13502.41 97
13503.51 108
13504.61 110
13505.70 121
13506.80 115
13507.90 108
13509.00 107
13510.09 99
13511.19 119
13512.29 117
13513.39 99
13514.49 130
13515.58 112
13516.68 97
13517.78 92
13518.88 119
13519.98 122
13521.08 112
13522.17 83
13523.27 92
13524.37 92
13525.47 109
13526.57 134
13527.67 103
13528.77 96
13529.86 94
13530.96 86
13532.06 100
13533.16 92
13534.26 107
13535.36 108
13536.46 108
13537.56 92
13538.66 96
13539.75 108
13540.85 117
13541.95 84
13543.05 68
13544.15 84
13545.25 90
13546.35 108
13547.45 85
13548.55 96
13549.65 92
13550.75 112
13551.85 97
13552.95 89
13554.05 121
13555.15 86
13556.25 90
13557.35 120
13558.45 116
13559.55 100
13560.65 91
13561.75 114
13562.85 109
13563.95 88
13565.05 103
13566.15 92
13567.25 113
13568.35 89
13569.45 106
13570.55 128
13571.65 111
13572.75 117
13573.85 106
13574.95 98
13576.05 86
13577.15 105
13578.25 105
13579.35 106
13580.45 86
13581.55 114
13582.65 98
13583.75 103
13584.86 113
13585.96 114
13587.06 101
13588.16 97
13589.26 69
13590.36 74
13591.46 97
13592.56 97
13593.66 78
13594.77 77
13595.87 99
13596.97 107
13598.07 109
13599.17 115
13600.27 91
13601.37 92
13602.48 96
13603.58 86
13604.68 106
13605.78 115
13606.88 89
13607.99 75
13609.09 77
13610.19 80
13611.29 96
13612.39 92
13613.50 98
13614.60 85
13615.70 79
13616.80 101
13617.90 121
13619.01 90
13620.11 89
13621.21 101
13622.31 105
13623.42 84
13624.52 97
13625.62 111
13626.72 87
13627.83 83
13628.93 102
13630.03 108
13631.13 123
13632.24 92
13633.34 109
13634.44 95
13635.55 88
13636.65 91
13637.75 89
13638.86 86
13639.96 110
13641.06 126
13642.17 94
13643.27 106
13644.37 88
13645.48 77
13646.58 101
13647.68 112
13648.79 99
13649.89 124
13650.99 122
13652.10 126
13653.20 87
13654.30 108
13655.41 106
13656.51 92
13657.62 84
13658.72 85
13659.82 84
13660.93 111
13662.03 110
13663.14 112
13664.24 94
13665.34 89
13666.45 98
13667.55 103
13668.66 110
13669.76 89
13670.87 82
13671.97 105
13673.07 100
13674.18 97
13675.28 89
13676.39 91
13677.49 89
13678.60 84
13679.70 85
13680.81 102
13681.91 88
13683.02 90
13684.12 81
13685.23 80
13686.33 91
13687.44 85
13688.54 93
13689.65 69
13690.75 89
13691.86 124
13692.96 99
13694.07 98
13695.17 104
13696.28 92
13697.39 92
13698.49 128
13699.60 127
13700.70 115
13701.81 87
13702.91 96
13704.02 100
13705.13 116
13706.23 105
13707.34 105
13708.44 94
13709.55 94
13710.65 118
13711.76 109
13712.87 88
13713.97 102
13715.08 99
13716.19 95
13717.29 97
13718.40 104
13719.50 99
13720.61 103
13721.72 134
13722.82 155
13723.93 101
13725.04 108
13726.14 116
13727.25 107
13728.36 110
13729.46 93
13730.57 100
13731.68 88
13732.78 105
13733.89 92
13735.00 97
13736.11 102
13737.21 109
13738.32 105
13739.43 106
13740.53 104
13741.64 102
13742.75 105
13743.86 89
13744.96 106
13746.07 97
13747.18 108
13748.29 133
13749.39 91
13750.50 115
13751.61 104
13752.72 109
13753.82 126
13754.93 106
13756.04 85
13757.15 104
13758.26 116
13759.36 153
13760.47 136
13761.58 112
13762.69 106
13763.80 110
13764.91 110
13766.01 112
13767.12 109
13768.23 112
13769.34 102
13770.45 124
13771.56 98
13772.66 128
13773.77 95
13774.88 128
13775.99 122
13777.10 100
13778.21 108
13779.32 117
13780.42 103
13781.53 104
13782.64 110
13783.75 105
13784.86 119
13785.97 123
13787.08 111
13788.19 84
13789.30 105
13790.41 104
13791.52 94
13792.63 120
13793.73 104
13794.84 130
13795.95 88
13797.06 94
13798.17 102
13799.28 80
13800.39 91
13801.50 90
13802.61 80
13803.72 84
13804.83 102
13805.94 115
13807.05 82
13808.16 94
13809.27 94
13810.38 87
13811.49 79
13812.60 96
13813.71 87
13814.82 90
13815.93 107
13817.04 92
13818.15 108
13819.26 93
13820.37 101
13821.48 101
13822.59 118
13823.71 88
13824.82 119
13825.93 96
13827.04 92
13828.15 80
13829.26 87
13830.37 105
13831.48 129
13832.59 121
13833.70 105
13834.81 122
13835.92 88
13837.04 130
13838.15 132
13839.26 117
13840.37 104
13841.48 95
13842.59 107
13843.70 125
13844.81 97
13845.93 103
13847.04 90
13848.15 90
13849.26 107
13850.37 91
13851.48 111
13852.60 112
13853.71 111
13854.82 78
13855.93 72
13857.04 111
13858.16 112
13859.27 98
13860.38 102
13861.49 107
13862.60 116
13863.72 109
13864.83 99
13865.94 98
13867.05 90
13868.17 109
13869.28 96
13870.39 86
13871.50 93
13872.62 89
13873.73 103
13874.84 98
13875.95 86
13877.07 106
13878.18 108
13879.29 109
13880.40 77
13881.52 103
13882.63 92
13883.74 89
13884.86 106
13885.97 103
13887.08 105
13888.20 93
13889.31 87
13890.42 83
13891.54 100
13892.65 106
13893.76 92
13894.88 122
13895.99 104
13897.10 109
13898.22 100
13899.33 85
13900.44 102
13901.56 92
13902.67 97
13903.79 104
13904.90 95
13906.01 92
13907.13 105
13908.24 125
13909.36 117
13910.47 95
13911.58 93
13912.70 93
13913.81 109
13914.93 90
13916.04 93
13917.16 89
13918.27 91
13919.38 95
13920.50 93
13921.61 88
13922.73 86
13923.84 88
13924.96 78
13926.07 80
13927.19 82
13928.30 111
13929.42 103
13930.53 108
13931.65 97
13932.76 70
13933.88 85
13934.99 89
13936.11 119
13937.22 88
13938.34 99
13939.45 97
13940.57 100
13941.68 107
13942.80 85
13943.91 83
13945.03 98
13946.14 104
13947.26 92
13948.38 102
13949.49 87
13950.61 82
13951.72 82
13952.84 88
13953.95 121
13955.07 88
13956.19 75
13957.30 81
13958.42 90
13959.53 90
13960.65 104
13961.77 84
13962.88 84
13964.00 90
13965.11 91
13966.23 90
13967.35 82
13968.46 102
13969.58 98
13970.70 119
13971.81 102
13972.93 112
13974.05 91
13975.16 93
13976.28 108
13977.40 99
13978.51 93
13979.63 117
13980.75 108
13981.86 116
13982.98 89
13984.10 62
13985.22 70
13986.33 106
13987.45 84
13988.57 92
13989.68 88
13990.80 82
13991.92 98
13993.04 67
13994.15 82
13995.27 89
13996.39 104
13997.51 100
13998.62 108
13999.74 94
14000.86 93
14001.98 92
14003.10 119
14004.21 98
14005.33 90
14006.45 86
14007.57 97
14008.68 87
14009.80 102
14010.92 106
14012.04 92
14013.16 94
14014.28 79
14015.39 72
14016.51 78
14017.63 91
14018.75 100
14019.87 84
14020.99 108
14022.10 98
14023.22 113
14024.34 114
14025.46 99
14026.58 87
14027.70 99
14028.82 99
14029.94 85
14031.05 81
14032.17 84
14033.29 104
14034.41 93
14035.53 79
14036.65 81
14037.77 98
14038.89 117
14040.01 104
14041.13 81
14042.25 103
14043.37 84
14044.49 86
14045.60 92
14046.72 65
14047.84 76
14048.96 102
14050.08 100
14051.20 100
14052.32 118
14053.44 125
14054.56 100
14055.68 109
14056.80 99
14057.92 101
14059.04 95
14060.16 96
14061.28 101
14062.40 85
14063.52 94
14064.64 104
14065.76 107
14066.88 85
14068.00 91
14069.12 83
14070.25 87
14071.37 90
14072.49 92
14073.61 76
14074.73 98
14075.85 97
14076.97 124
14078.09 97
14079.21 103
14080.33 113
14081.45 93
14082.57 113
14083.69 115
14084.82 106
14085.94 116
14087.06 79
14088.18 90
14089.30 108
14090.42 103
14091.54 105
14092.66 121
14093.79 137
14094.91 105
14096.03 104
14097.15 109
14098.27 93
14099.39 92
14100.52 93
14101.64 104
14102.76 108
14103.88 103
14105.00 101
14106.12 94
14107.25 112
14108.37 108
14109.49 101
14110.61 80
14111.74 80
14112.86 87
14113.98 101
14115.10 83
14116.22 82
14117.35 93
14118.47 81
14119.59 74
14120.71 92
14121.84 73
14122.96 83
14124.08 77
14125.20 80
14126.33 75
14127.45 88
14128.57 80
14129.70 85
14130.82 104
14131.94 107
14133.06 104
14134.19 86
14135.31 97
14136.43 88
14137.56 85
14138.68 87
14139.80 103
14140.93 111
14142.05 113
14143.17 96
14144.30 92
14145.42 103
14146.54 95
14147.67 89
14148.79 92
14149.91 101
14151.04 93
14152.16 92
14153.29 88
14154.41 101
14155.53 92
14156.66 84
14157.78 85
14158.91 95
14160.03 118
14161.15 114
14162.28 99
14163.40 129
14164.53 113
14165.65 104
14166.78 111
14167.90 120
14169.02 116
14170.15 90
14171.27 98
14172.40 104
14173.52 122
14174.65 100
14175.77 105
14176.90 89
14178.02 79
14179.15 71
14180.27 86
14181.40 125
14182.52 129
14183.65 103
14184.77 118
14185.90 101
14187.02 90
14188.15 86
14189.27 100
14190.40 109
14191.52 90
14192.65 95
14193.77 78
14194.90 88
14196.02 65
14197.15 72
14198.27 77
14199.40 76
14200.53 84
14201.65 88
14202.78 91
14203.90 75
14205.03 84
14206.16 75
14207.28 88
14208.41 71
14209.53 77
14210.66 94
14211.79 97
14212.91 87
14214.04 77
14215.16 99
14216.29 98
14217.42 107
14218.54 79
14219.67 75
14220.80 93
14221.92 90
14223.05 85
14224.18 83
14225.30 81
14226.43 82
14227.56 94
14228.68 110
14229.81 87
14230.94 60
14232.06 103
14233.19 102
14234.32 75
14235.44 89
14236.57 83
14237.70 69
14238.83 76
14239.95 110
14241.08 106
14242.21 100
14243.34 94
14244.46 87
14245.59 77
14246.72 96
14247.85 83
14248.97 84
14250.10 81
14251.23 95
14252.36 111
14253.48 91
14254.61 81
14255.74 88
14256.87 110
14258.00 99
14259.12 73
14260.25 99
14261.38 106
14262.51 85
14263.64 82
14264.76 87
14265.89 134
14267.02 99
14268.15 98
14269.28 95
14270.41 109
14271.53 102
14272.66 91
14273.79 114
14274.92 114
14276.05 90
14277.18 91
14278.31 113
14279.44 89
14280.56 90
14281.69 82
14282.82 77
14283.95 93
14285.08 116
14286.21 85
14287.34 88
14288.47 80
14289.60 74
14290.73 89
14291.86 102
14292.98 61
14294.11 84
14295.24 89
14296.37 95
14297.50 107
14298.63 100
14299.76 91
14300.89 79
14302.02 74
14303.15 91
14304.28 70
14305.41 86
14306.54 89
14307.67 72
14308.80 105
14309.93 83
14311.06 88
14312.19 105
14313.32 102
14314.45 69
14315.58 85
14316.71 89
14317.84 104
14318.97 89
14320.10 72
14321.23 79
14322.36 75
14323.49 75
14324.62 86
14325.76 80
14326.89 95
14328.02 102
14329.15 79
14330.28 96
14331.41 97
14332.54 107
14333.67 97
14334.80 78
14335.93 76
14337.06 85
14338.20 82
14339.33 85
14340.46 100
14341.59 93
14342.72 65
14343.85 67
14344.98 77
14346.12 80
14347.25 89
14348.38 84
14349.51 75
14350.64 80
14351.77 87
14352.90 67
14354.04 85
14355.17 104
14356.30 75
14357.43 95
14358.56 95
14359.70 88
14360.83 80
14361.96 103
14363.09 106
14364.22 79
14365.36 87
14366.49 79
14367.62 88
14368.75 67
14369.89 100
14371.02 89
14372.15 67
14373.28 79
14374.42 95
14375.55 99
14376.68 93
14377.81 68
14378.95 92
14380.08 107
14381.21 107
14382.35 88
14383.48 87
14384.61 98
14385.74 73
14386.88 112
14388.01 106
14389.14 103
14390.28 101
14391.41 84
14392.54 83
14393.68 83
14394.81 103
14395.94 92
14397.08 87
14398.21 65
14399.34 89
14400.48 92
14401.61 82
14402.75 92
14403.88 76
14405.01 85
14406.15 78
14407.28 79
14408.41 78
14409.55 86
14410.68 97
14411.82 79
14412.95 103
14414.08 89
14415.22 98
14416.35 84
14417.49 78
14418.62 72
14419.76 71
14420.89 80
14422.02 99
14423.16 118
14424.29 88
14425.43 104
14426.56 92
14427.70 118
14428.83 80
14429.97 85
14431.10 72
14432.24 100
14433.37 98
14434.51 86
14435.64 94
14436.78 91
14437.91 105
14439.05 92
14440.18 87
14441.32 103
14442.45 90
14443.59 97
14444.72 90
14445.86 113
14446.99 125
14448.13 98
14449.27 99
14450.40 89
14451.54 103
14452.67 96
14453.81 116
14454.94 100
14456.08 108
14457.22 87
14458.35 107
14459.49 112
14460.62 99
14461.76 106
14462.90 119
14464.03 123
14465.17 97
14466.30 124
14467.44 123
14468.58 115
14469.71 119
14470.85 105
14471.99 102
14473.12 112
14474.26 118
14475.40 93
14476.53 115
14477.67 133
14478.81 117
14479.94 122
14481.08 117
14482.22 99
14483.35 118
14484.49 100
14485.63 126
14486.76 111
14487.90 109
14489.04 98
14490.17 78
14491.31 94
14492.45 107
14493.59 85
14494.72 85
14495.86 92
14497.00 81
14498.14 83
14499.27 89
14500.41 96
14501.55 102
14502.69 116
14503.82 119
14504.96 106
14506.10 97
14507.24 90
14508.37 67
14509.51 67
14510.65 93
14511.79 91
14512.93 109
14514.06 104
14515.20 94
14516.34 111
14517.48 118
14518.62 98
14519.76 83
14520.89 80
14522.03 87
14523.17 82
14524.31 92
14525.45 102
14526.59 93
14527.73 76
14528.86 92
14530.00 102
14531.14 113
14532.28 100
14533.42 90
14534.56 108
14535.70 92
14536.84 85
14537.98 92
14539.11 90
14540.25 91
14541.39 92
14542.53 84
14543.67 87
14544.81 84
14545.95 85
14547.09 85
14548.23 98
14549.37 89
14550.51 71
14551.65 89
14552.79 95
14553.93 90
14555.07 80
14556.21 92
14557.35 105
14558.49 100
14559.63 84
14560.77 85
14561.91 86
14563.05 107
14564.19 114
14565.33 109
14566.47 65
14567.61 76
14568.75 95
14569.89 92
14571.03 75
14572.17 93
14573.31 116
14574.45 115
14575.59 92
14576.73 71
14577.87 87
14579.01 104
14580.15 92
14581.29 89
14582.43 79
14583.57 82
14584.71 101
14585.85 85
14587.00 98
14588.14 90
14589.28 99
14590.42 86
14591.56 105
14592.70 121
14593.84 92
14594.98 109
14596.12 96
14597.27 83
14598.41 96
14599.55 96
14600.69 104
14601.83 95
14602.97 115
14604.12 101
14605.26 115
14606.40 108
14607.54 79
14608.68 79
14609.82 90
14610.97 119
14612.11 107
14613.25 81
14614.39 74
14615.53 105
14616.68 115
14617.82 125
14618.96 117
14620.10 124
14621.25 123
14622.39 108
14623.53 95
14624.67 100
14625.81 110
14626.96 129
14628.10 89
14629.24 103
14630.39 96
14631.53 117
14632.67 118
14633.81 114
14634.96 106
14636.10 113
14637.24 116
14638.38 134
14639.53 130
14640.67 114
14641.81 131
14642.96 144
14644.10 145
14645.24 123
14646.39 112
14647.53 120
14648.67 99
14649.82 120
14650.96 106
14652.10 98
14653.25 103
14654.39 132
14655.53 122
14656.68 91
14657.82 108
14658.97 102
14660.11 92
14661.25 87
14662.40 87
14663.54 109
14664.69 104
14665.83 116
14666.97 77
14668.12 83
14669.26 96
14670.41 103
14671.55 92
14672.69 70
14673.84 83
14674.98 87
14676.13 98
14677.27 67
14678.42 85
14679.56 73
14680.71 81
14681.85 77
14683.00 65
14684.14 91
14685.29 104
14686.43 76
14687.57 88
14688.72 87
14689.86 89
14691.01 89
14692.15 99
14693.30 83
14694.45 80
14695.59 94
14696.74 87
14697.88 69
14699.03 76
14700.17 95
14701.32 100
14702.46 87
14703.61 95
14704.75 89
14705.90 91
14707.04 86
14708.19 73
14709.34 105
14710.48 90
14711.63 85
14712.77 93
14713.92 85
14715.07 90
14716.21 87
14717.36 91
14718.50 83
14719.65 82
14720.80 75
14721.94 103
14723.09 102
14724.24 126
14725.38 112
14726.53 95
14727.67 98
14728.82 81
14729.97 77
14731.11 97
14732.26 98
14733.41 74
14734.55 89
14735.70 82
14736.85 84
14737.99 78
14739.14 84
14740.29 92
14741.44 80
14742.58 79
14743.73 83
14744.88 79
14746.02 81
14747.17 97
14748.32 87
14749.47 96
14750.61 73
14751.76 91
14752.91 95
14754.06 81
14755.20 97
14756.35 93
14757.50 107
14758.65 98
14759.79 91
14760.94 88
14762.09 87
14763.24 89
14764.38 85
14765.53 104
14766.68 81
14767.83 95
14768.98 101
14770.13 71
14771.27 98
14772.42 88
14773.57 75
14774.72 70
14775.87 79
14777.01 107
14778.16 107
14779.31 68
14780.46 96
14781.61 122
14782.76 105
14783.91 123
14785.05 93
14786.20 111
14787.35 105
14788.50 87
14789.65 90
14790.80 103
14791.95 111
14793.10 104
14794.25 100
14795.39 96
14796.54 96
14797.69 108
14798.84 103
14799.99 95
14801.14 96
14802.29 109
14803.44 114
14804.59 124
14805.74 111
14806.89 89
14808.04 97
14809.19 98
14810.34 97
14811.49 85
14812.64 87
14813.79 92
14814.94 73
14816.09 77
14817.24 87
14818.39 124
14819.54 103
14820.69 94
14821.84 63
14822.99 74
14824.14 81
14825.29 92
14826.44 87
14827.59 88
14828.74 92
14829.89 86
14831.04 88
14832.19 77
14833.34 84
14834.49 87
14835.64 81
14836.79 71
14837.94 84
14839.09 81
14840.24 76
14841.40 67
14842.55 78
14843.70 71
14844.85 104
14846.00 95
14847.15 60
14848.30 62
14849.45 76
14850.60 68
14851.76 85
14852.91 54
14854.06 79
14855.21 68
14856.36 71
14857.51 57
14858.66 58
14859.82 66
14860.97 64
14862.12 71
14863.27 54
14864.42 71
14865.57 85
14866.73 114
14867.88 83
14869.03 83
14870.18 74
14871.33 78
14872.49 87
14873.64 73
14874.79 72
14875.94 76
14877.10 84
14878.25 79
14879.40 72
14880.55 56
14881.71 58
14882.86 67
14884.01 66
14885.16 49
14886.32 54
14887.47 106
14888.62 88
14889.77 91
14890.93 60
14892.08 60
14893.23 68
14894.39 88
14895.54 86
14896.69 98
14897.84 68
14899.00 61
14900.15 53
14901.30 62
14902.46 73
14903.61 71
14904.76 77
14905.92 68
14907.07 81
14908.22 70
14909.38 55
14910.53 75
14911.69 83
14912.84 65
14913.99 77
14915.15 76
14916.30 77
14917.45 65
14918.61 67
14919.76 77
14920.92 71
14922.07 61
14923.22 87
14924.38 81
14925.53 97
14926.69 71
14927.84 80
14928.99 65
14930.15 66
14931.30 84
14932.46 80
14933.61 82
14934.77 58
14935.92 44
14937.08 63
14938.23 76
14939.39 101
14940.54 98
14941.70 87
14942.85 77
14944.00 78
14945.16 73
14946.31 82
14947.47 85
14948.62 91
14949.78 88
14950.94 71
14952.09 74
14953.25 84
14954.40 84
14955.56 85
14956.71 69
14957.87 84
14959.02 67
14960.18 67
14961.33 69
14962.49 72
14963.64 67
14964.80 60
14965.96 67
14967.11 79
14968.27 89
14969.42 62
14970.58 72
14971.74 67
14972.89 83
14974.05 69
14975.20 57
14976.36 75
14977.52 73
14978.67 70
14979.83 75
14980.98 76
14982.14 63
14983.30 72
14984.45 55
14985.61 74
14986.77 52
14987.92 70
14989.08 74
14990.24 67
14991.39 58
14992.55 65
14993.71 59
14994.86 61
14996.02 61
14997.18 66
14998.33 73
14999.49 71
15000.65 70
15001.81 79
15002.96 61
15004.12 72
15005.28 76
15006.43 77
15007.59 58
15008.75 77
15009.91 87
15011.06 70
15012.22 88
15013.38 69
15014.54 56
15015.69 77
15016.85 70
15018.01 70
15019.17 65
15020.33 75
15021.48 50
15022.64 66
15023.80 61
15024.96 60
15026.12 66
15027.27 71
15028.43 94
15029.59 50
15030.75 74
15031.91 73
15033.07 81
15034.22 68
15035.38 73
15036.54 93
15037.70 72
15038.86 81
15040.02 68
15041.17 41
15042.33 69
15043.49 63
15044.65 64
15045.81 74
15046.97 64
15048.13 61
15049.29 78
15050.45 69
15051.60 61
15052.76 66
15053.92 66
15055.08 67
15056.24 62
15057.40 54
15058.56 72
15059.72 72
15060.88 61
15062.04 64
15063.20 62
15064.36 62
15065.52 71
15066.68 62
15067.84 76
15069.00 106
15070.16 81
15071.32 64
15072.48 61
15073.63 66
15074.79 71
15075.95 54
15077.11 58
15078.27 60
15079.44 76
15080.60 65
15081.76 55
15082.92 76
15084.08 76
15085.24 72
15086.40 79
15087.56 58
15088.72 58
15089.88 67
15091.04 70
15092.20 73
15093.36 65
15094.52 79
15095.68 62
15096.84 56
15098.00 60
15099.16 68
15100.32 64
15101.49 58
15102.65 67
15103.81 56
15104.97 78
15106.13 70
15107.29 58
15108.45 58
15109.61 57
15110.78 68
15111.94 83
15113.10 86
15114.26 68
15115.42 72
15116.58 79
15117.74 64
15118.91 67
15120.07 61
15121.23 60
15122.39 81
15123.55 65
15124.71 57
15125.88 83
15127.04 63
15128.20 57
15129.36 54
15130.52 84
15131.69 77
15132.85 59
15134.01 72
15135.17 48
15136.34 70
15137.50 64
15138.66 73
15139.82 78
15140.99 55
15142.15 56
15143.31 90
15144.47 61
15145.64 65
15146.80 69
15147.96 66
15149.12 46
15150.29 51
15151.45 68
15152.61 73
15153.78 59
15154.94 44
15156.10 57
15157.27 58
15158.43 49
15159.59 74
15160.75 101
15161.92 83
15163.08 62
15164.24 42
15165.41 56
15166.57 70
15167.74 55
15168.90 80
15170.06 74
15171.23 64
15172.39 73
15173.55 72
15174.72 52
15175.88 51
15177.05 66
15178.21 76
15179.37 85
15180.54 58
15181.70 67
15182.87 70
15184.03 61
15185.19 62
15186.36 70
15187.52 58
15188.69 45
15189.85 59
15191.02 68
15192.18 61
15193.34 55
15194.51 57
15195.67 49
15196.84 47
15198.00 59
15199.17 57
15200.33 70
15201.50 74
15202.66 74
15203.83 88
15204.99 64
15206.16 58
15207.32 55
15208.49 60
15209.65 66
15210.82 51
15211.98 58
15213.15 60
15214.31 69
15215.48 63
15216.64 60
15217.81 68
15218.97 76
15220.14 55
15221.31 62
15222.47 102
15223.64 82
15224.80 92
15225.97 76
15227.13 70
15228.30 74
15229.47 71
15230.63 52
15231.80 63
15232.96 49
15234.13 58
15235.30 73
15236.46 52
15237.63 51
15238.79 46
15239.96 68
15241.13 85
15242.29 70
15243.46 58
15244.63 56
15245.79 67
15246.96 65
15248.13 64
15249.29 66
15250.46 56
15251.63 51
15252.79 59
15253.96 59
15255.13 49
15256.29 56
15257.46 52
15258.63 58
15259.80 55
15260.96 64
15262.13 68
15263.30 50
15264.46 60
15265.63 51
15266.80 60
15267.97 47
15269.13 49
15270.30 60
15271.47 41
15272.64 62
15273.80 52
15274.97 67
15276.14 48
15277.31 64
15278.47 52
15279.64 57
15280.81 49
15281.98 50
15283.15 57
15284.31 62
15285.48 47
15286.65 62
15287.82 63
15288.99 98
15290.15 45
15291.32 49
15292.49 52
15293.66 67
15294.83 65
15296.00 69
15297.16 54
15298.33 52
15299.50 54
15300.67 35
15301.84 50
15303.01 48
15304.18 48
15305.35 54
15306.51 60
15307.68 73
15308.85 62
15310.02 66
15311.19 77
15312.36 75
15313.53 56
15314.70 78
15315.87 64
15317.04 78
15318.21 65
15319.37 44
15320.54 60
15321.71 62
15322.88 66
15324.05 53
15325.22 83
15326.39 69
15327.56 60
15328.73 67
15329.90 74
15331.07 58
15332.24 69
15333.41 81
15334.58 53
15335.75 54
15336.92 48
15338.09 54
15339.26 48
15340.43 81
15341.60 58
15342.77 47
15343.94 61
15345.11 63
15346.28 69
15347.45 49
15348.62 68
15349.79 48
15350.96 48
15352.13 40
15353.31 54
15354.48 65
15355.65 61
15356.82 45
15357.99 57
15359.16 78
15360.33 56
15361.50 31
15362.67 50
15363.84 59
15365.01 52
15366.19 58
15367.36 65
15368.53 61
15369.70 67
15370.87 54
15372.04 57
15373.21 40
15374.38 58
15375.56 55
15376.73 61
15377.90 55
15379.07 47
15380.24 61
15381.41 43
15382.59 50
15383.76 49
15384.93 63
15386.10 64
15387.27 50
15388.45 48
15389.62 49
15390.79 48
15391.96 49
15393.13 49
15394.31 49
15395.48 59
15396.65 60
15397.82 49
15399.00 59
15400.17 56
15401.34 68
15402.51 55
15403.69 63
15404.86 66
15406.03 57
15407.20 55
15408.38 48
15409.55 61
15410.72 50
15411.89 56
15413.07 69
15414.24 54
15415.41 48
15416.59 65
15417.76 59
15418.93 49
15420.11 57
15421.28 58
15422.45 59
15423.63 61
15424.80 60
15425.97 58
15427.15 51
15428.32 50
15429.49 49
15430.67 58
15431.84 70
15433.01 64
15434.19 46
15435.36 50
15436.54 57
15437.71 55
15438.88 56
15440.06 69
15441.23 60
15442.41 66
15443.58 62
15444.75 71
15445.93 63
15447.10 52
15448.28 61
15449.45 66
15450.63 36
15451.80 52
15452.97 56
15454.15 65
15455.32 65
15456.50 44
15457.67 46
15458.85 47
15460.02 70
15461.20 61
15462.37 60
15463.55 66
15464.72 68
15465.90 58
15467.07 59
15468.25 69
15469.42 63
15470.60 65
15471.77 64
15472.95 56
15474.12 66
15475.30 63
15476.47 75
15477.65 60
15478.82 46
15480.00 69
15481.17 57
15482.35 51
15483.53 54
15484.70 42
15485.88 42
15487.05 51
15488.23 45
15489.40 57
15490.58 49
15491.76 49
15492.93 54
15494.11 69
15495.28 59
15496.46 58
15497.64 62
15498.81 47
15499.99 50
15501.17 56
15502.34 78
15503.52 74
15504.69 69
15505.87 52
15507.05 48
15508.22 42
15509.40 71
15510.58 60
15511.75 57
15512.93 42
15514.11 53
15515.28 57
15516.46 60
15517.64 49
15518.81 47
15519.99 48
15521.17 55
15522.35 59
15523.52 44
15524.70 48
15525.88 41
15527.05 42
15528.23 62
15529.41 52
15530.59 43
15531.76 65
15532.94 59
15534.12 45
15535.30 54
15536.47 51
15537.65 46
15538.83 66
15540.01 61
15541.19 56
15542.36 52
15543.54 50
15544.72 48
15545.90 64
15547.08 57
15548.25 62
15549.43 53
15550.61 54
15551.79 53
15552.97 57
15554.14 41
15555.32 55
15556.50 57
15557.68 42
15558.86 60
15560.04 65
15561.22 54
15562.39 45
15563.57 64
15564.75 43
15565.93 37
15567.11 56
15568.29 52
15569.47 48
15570.65 51
15571.82 44
15573.00 68
15574.18 60
15575.36 59
15576.54 55
15577.72 55
15578.90 47
15580.08 59
15581.26 48
15582.44 53
15583.62 41
15584.80 53
15585.98 50
15587.16 65
15588.34 50
15589.51 52
15590.69 43
15591.87 40
15593.05 61
15594.23 57
15595.41 72
15596.59 65
15597.77 60
15598.95 48
15600.13 63
15601.31 75
15602.49 62
15603.67 47
15604.85 56
15606.03 50
15607.21 63
15608.40 64
15609.58 52
15610.76 63
15611.94 69
15613.12 60
15614.30 56
15615.48 64
15616.66 74
15617.84 84
15619.02 63
15620.20 55
15621.38 49
15622.56 68
15623.74 90
15624.93 69
15626.11 48
15627.29 47
15628.47 70
15629.65 69
15630.83 54
15632.01 60
15633.19 72
15634.37 63
15635.56 62
15636.74 61
15637.92 43
15639.10 58
15640.28 64
15641.46 51
15642.65 62
15643.83 66
15645.01 55
15646.19 71
15647.37 62
15648.55 56
15649.74 68
15650.92 48
15652.10 54
15653.28 42
15654.46 45
15655.65 87
15656.83 68
15658.01 68
15659.19 54
15660.38 51
15661.56 71
15662.74 53
15663.92 40
15665.11 51
15666.29 82
15667.47 73
15668.65 83
15669.84 67
15671.02 61
15672.20 88
15673.38 75
15674.57 51
15675.75 62
15676.93 71
15678.12 68
15679.30 45
15680.48 56
15681.67 66
15682.85 93
15684.03 65
15685.22 61
15686.40 57
15687.58 63
15688.77 83
15689.95 51
15691.13 52
15692.32 60
15693.50 94
15694.68 74
15695.87 78
15697.05 65
15698.23 67
15699.42 60
15700.60 76
15701.79 59
15702.97 58
15704.15 65
15705.34 77
15706.52 76
15707.71 74
15708.89 64
15710.07 54
15711.26 62
15712.44 79
15713.63 77
15714.81 70
15716.00 59
15717.18 77
15718.37 56
15719.55 93
15720.73 78
15721.92 70
15723.10 72
15724.29 62
15725.47 61
15726.66 72
15727.84 64
15729.03 60
15730.21 54
15731.40 65
15732.58 71
15733.77 70
15734.95 59
15736.14 58
15737.32 52
15738.51 59
15739.69 64
15740.88 82
15742.07 70
15743.25 74
15744.44 70
15745.62 60
15746.81 47
15747.99 59
15749.18 64
15750.36 52
15751.55 61
15752.74 74
15753.92 78
15755.11 77
15756.29 66
15757.48 81
15758.67 72
15759.85 55
15761.04 59
15762.22 76
15763.41 83
15764.60 72
15765.78 66
15766.97 57
15768.16 71
15769.34 73
15770.53 60
15771.72 69
15772.90 69
15774.09 63
15775.28 65
15776.46 70
15777.65 62
15778.84 61
15780.02 61
15781.21 61
15782.40 47
15783.58 49
15784.77 51
15785.96 51
15787.14 70
15788.33 81
15789.52 75
15790.71 84
15791.89 73
15793.08 67
15794.27 69
15795.46 67
15796.64 78
15797.83 64
15799.02 66
15800.21 65
15801.39 46
15802.58 47
15803.77 46
15804.96 74
15806.14 63
15807.33 76
15808.52 60
15809.71 49
15810.90 47
15812.08 57
15813.27 57
15814.46 51
15815.65 51
15816.84 70
15818.03 61
15819.21 53
15820.40 42
15821.59 48
15822.78 46
15823.97 65
15825.16 68
15826.35 64
15827.53 73
15828.72 58
15829.91 58
15831.10 58
15832.29 89
15833.48 61
15834.67 56
15835.86 63
15837.04 60
15838.23 64
15839.42 57
15840.61 40
15841.80 55
15842.99 74
15844.18 65
15845.37 60
15846.56 68
15847.75 60
15848.94 55
15850.13 53
15851.32 61
15852.51 58
15853.70 83
15854.89 54
15856.07 68
15857.26 64
15858.45 52
15859.64 49
15860.83 54
15862.02 61
15863.21 45
15864.40 31
15865.59 43
15866.78 58
15867.97 59
15869.16 75
15870.36 50
15871.55 52
15872.74 64
15873.93 50
15875.12 55
15876.31 65
15877.50 57
15878.69 44
15879.88 51
15881.07 49
15882.26 61
15883.45 79
15884.64 48
15885.83 53
15887.02 38
15888.21 66
15889.41 52
15890.60 51
15891.79 63
15892.98 50
15894.17 46
15895.36 68
15896.55 54
15897.74 42
15898.93 49
15900.13 50
15901.32 62
15902.51 42
15903.70 47
15904.89 46
15906.08 70
15907.28 57
15908.47 66
15909.66 42
15910.85 49
15912.04 63
15913.23 41
15914.43 51
15915.62 54
15916.81 43
15918.00 50
15919.19 53
15920.39 42
15921.58 36
15922.77 61
15923.96 51
15925.16 53
15926.35 59
15927.54 51
15928.73 53
15929.93 57
15931.12 61
15932.31 55
15933.50 40
15934.70 75
15935.89 64
15937.08 63
15938.27 50
15939.47 55
15940.66 36
15941.85 51
15943.05 42
15944.24 36
15945.43 37
15946.63 49
15947.82 59
15949.01 50
15950.21 43
15951.40 56
15952.59 61
15953.79 47
15954.98 61
15956.17 77
15957.37 53
15958.56 49
15959.75 46
15960.95 44
15962.14 54
15963.33 57
15964.53 60
15965.72 51
15966.92 66
15968.11 44
15969.30 60
15970.50 54
15971.69 60
15972.89 71
15974.08 46
15975.27 57
15976.47 50
15977.66 54
15978.86 62
15980.05 68
15981.25 56
15982.44 68
15983.63 58
15984.83 66
15986.02 35
15987.22 55
15988.41 58
15989.61 52
15990.80 51
15992.00 39
15993.19 55
15994.39 53
15995.58 55
15996.78 57
15997.97 54
15999.17 54
16000.36 49
16001.56 53
16002.75 53
16003.95 49
16005.14 64
16006.34 61
16007.53 55
16008.73 48
16009.93 63
16011.12 42
16012.32 44
16013.51 50
16014.71 51
16015.90 61
16017.10 51
16018.30 44
16019.49 41
16020.69 48
16021.88 42
16023.08 46
16024.28 34
16025.47 43
16026.67 42
16027.86 41
16029.06 38
16030.26 37
16031.45 44
16032.65 60
16033.85 74
16035.04 50
16036.24 31
16037.43 51
16038.63 63
16039.83 56
16041.02 71
16042.22 53
16043.42 59
16044.61 57
16045.81 43
16047.01 43
16048.21 61
16049.40 69
16050.60 58
16051.80 79
16052.99 59
16054.19 40
16055.39 48
16056.59 58
16057.78 47
16058.98 55
16060.18 66
16061.37 49
16062.57 53
16063.77 59
16064.97 55
16066.16 59
16067.36 49
16068.56 65
16069.76 56
16070.96 43
16072.15 40
16073.35 64
16074.55 57
16075.75 49
16076.95 60
16078.14 34
16079.34 54
16080.54 48
16081.74 42
16082.94 42
16084.13 35
16085.33 48
16086.53 43
16087.73 57
16088.93 66
16090.13 62
16091.33 55
16092.52 56
16093.72 45
16094.92 57
16096.12 45
16097.32 63
16098.52 64
16099.72 50
16100.92 52
16102.11 50
16103.31 57
16104.51 47
16105.71 54
16106.91 49
16108.11 61
16109.31 49
16110.51 54
16111.71 54
16112.91 54
16114.11 42
16115.31 46
16116.51 62
16117.70 42
16118.90 44
16120.10 66
16121.30 46
16122.50 51
16123.70 43
16124.90 58
16126.10 48
16127.30 61
16128.50 37
16129.70 50
16130.90 76
16132.10 51
16133.30 52
16134.50 55
16135.70 41
16136.90 42
16138.10 51
16139.30 51
16140.50 46
16141.71 74
16142.91 49
16144.11 41
16145.31 45
16146.51 61
16147.71 52
16148.91 37
16150.11 42
16151.31 53
16152.51 78
16153.71 58
16154.91 47
16156.11 41
16157.31 55
16158.52 54
16159.72 39
16160.92 53
16162.12 48
16163.32 67
16164.52 59
16165.72 75
16166.92 50
16168.13 54
16169.33 56
16170.53 71
16171.73 54
16172.93 43
16174.13 57
16175.34 46
16176.54 55
16177.74 51
16178.94 55
16180.14 59
16181.34 54
16182.55 54
16183.75 73
16184.95 76
16186.15 52
16187.35 50
16188.56 57
16189.76 58
16190.96 59
16192.16 64
16193.37 43
16194.57 53
16195.77 39
16196.97 57
16198.18 42
16199.38 52
16200.58 70
16201.78 47
16202.99 40
16204.19 62
16205.39 46
16206.60 42
16207.80 58
16209.00 54
16210.20 50
16211.41 57
16212.61 67
16213.81 68
16215.02 72
16216.22 47
16217.42 42
16218.63 52
16219.83 41
16221.03 67
16222.24 44
16223.44 38
16224.64 43
16225.85 50
16227.05 58
16228.25 47
16229.46 37
16230.66 59
16231.87 56
16233.07 61
16234.27 66
16235.48 53
16236.68 56
16237.89 52
16239.09 49
16240.29 48
16241.50 49
16242.70 58
16243.91 63
16245.11 61
16246.31 67
16247.52 34
16248.72 52
16249.93 62
16251.13 54
16252.34 48
16253.54 61
16254.75 73
16255.95 54
16257.16 60
16258.36 62
16259.57 56
16260.77 58
16261.97 62
16263.18 52
16264.38 57
16265.59 55
16266.80 51
16268.00 62
16269.21 34
16270.41 57
16271.62 46
16272.82 66
16274.03 50
16275.23 52
16276.44 51
16277.64 66
16278.85 60
16280.05 55
16281.26 47
16282.47 55
16283.67 53
16284.88 60
16286.08 36
16287.29 62
16288.49 86
16289.70 59
16290.91 66
16292.11 51
16293.32 62
16294.52 63
16295.73 65
16296.94 59
16298.14 51
16299.35 75
16300.56 61
16301.76 41
16302.97 56
16304.18 74
16305.38 62
16306.59 64
16307.79 75
16309.00 73
16310.21 61
16311.42 34
16312.62 64
16313.83 60
16315.04 54
16316.24 53
16317.45 55
16318.66 64
16319.86 77
16321.07 59
16322.28 44
16323.49 53
16324.69 69
16325.90 68
16327.11 63
16328.31 42
16329.52 45
16330.73 65
16331.94 60
16333.14 59
16334.35 47
16335.56 55
16336.77 68
16337.98 65
16339.18 40
16340.39 61
16341.60 56
16342.81 62
16344.01 56
16345.22 54
16346.43 59
16347.64 63
16348.85 76
16350.05 57
16351.26 64
16352.47 36
16353.68 49
16354.89 58
16356.10 59
16357.30 56
16358.51 53
16359.72 49
16360.93 60
16362.14 56
16363.35 56
16364.56 53
16365.77 61
16366.97 57
16368.18 69
16369.39 65
16370.60 64
16371.81 46
16373.02 47
16374.23 51
16375.44 54
16376.65 54
16377.86 54
16379.06 43
16380.27 64
16381.48 68
16382.69 49
16383.90 48
16385.11 51
16386.32 64
16387.53 51
16388.74 47
16389.95 73
16391.16 63
16392.37 61
16393.58 46
16394.79 42
16396.00 53
16397.21 56
16398.42 54
16399.63 58
16400.84 59
16402.05 45
16403.26 55
16404.47 55
16405.68 51
16406.89 58
16408.10 42
16409.31 54
16410.52 47
16411.73 44
16412.94 44
16414.15 52
16415.36 46
16416.57 38
16417.78 49
16419.00 46
16420.21 29
16421.42 43
16422.63 57
16423.84 60
16425.05 41
16426.26 49
16427.47 48
16428.68 47
16429.89 51
16431.11 45
16432.32 58
16433.53 41
16434.74 43
16435.95 36
16437.16 40
16438.37 44
16439.59 49
16440.80 66
16442.01 52
16443.22 53
16444.43 52
16445.64 48
16446.86 65
16448.07 46
16449.28 41
16450.49 57
16451.70 58
16452.91 58
16454.13 78
16455.34 47
16456.55 42
16457.76 28
16458.98 59
16460.19 71
16461.40 55
16462.61 34
16463.82 44
16465.04 31
16466.25 48
16467.46 50
16468.67 47
16469.89 43
16471.10 53
16472.31 49
16473.53 37
16474.74 58
16475.95 64
16477.16 55
16478.38 64
16479.59 48
16480.80 68
16482.02 55
16483.23 48
16484.44 45
16485.66 56
16486.87 44
16488.08 35
16489.30 47
16490.51 54
16491.72 42
16492.94 45
16494.15 39
16495.36 42
16496.58 44
16497.79 47
16499.00 54
16500.22 31
16501.43 36
16502.65 30
16503.86 54
16505.07 47
16506.29 43
16507.50 40
16508.71 54
16509.93 46
16511.14 34
16512.36 48
16513.57 45
16514.79 49
16516.00 41
16517.21 32
16518.43 31
16519.64 42
16520.86 35
16522.07 37
16523.29 34
16524.50 35
16525.72 53
16526.93 39
16528.15 23
16529.36 22
16530.58 43
16531.79 39
16533.01 39
16534.22 44
16535.44 37
16536.65 39
16537.87 49
16539.08 35
16540.30 27
16541.51 47
16542.73 40
16543.94 45
16545.16 49
16546.37 44
16547.59 43
16548.80 55
16550.02 27
16551.24 47
16552.45 45
16553.67 42
16554.88 38
16556.10 36
16557.31 46
16558.53 52
16559.75 44
16560.96 52
16562.18 49
16563.39 39
16564.61 35
16565.83 37
16567.04 65
16568.26 38
16569.47 51
16570.69 60
16571.91 44
16573.12 37
16574.34 32
16575.56 36
16576.77 42
16577.99 51
16579.21 55
16580.42 50
16581.64 55
16582.86 47
16584.07 37
16585.29 42
16586.51 43
16587.72 37
16588.94 38
16590.16 53
16591.38 48
16592.59 57
16593.81 48
16595.03 35
16596.24 31
16597.46 37
16598.68 49
16599.90 52
16601.11 57
16602.33 34
16603.55 37
16604.77 41
16605.98 42
16607.20 31
16608.42 53
16609.64 58
16610.86 56
16612.07 52
16613.29 40
16614.51 32
16615.73 44
16616.95 73
16618.16 53
16619.38 46
16620.60 38
16621.82 42
16623.04 38
16624.25 36
16625.47 41
16626.69 37
16627.91 33
16629.13 28
16630.35 38
16631.57 42
16632.78 40
16634.00 44
16635.22 44
16636.44 33
16637.66 39
16638.88 33
16640.10 35
16641.32 34
16642.53 77
16643.75 57
16644.97 54
16646.19 64
16647.41 30
16648.63 41
16649.85 43
16651.07 50
16652.29 43
16653.51 68
16654.73 47
16655.95 49
16657.17 39
16658.39 29
16659.61 41
16660.83 41
16662.04 46
16663.26 43
16664.48 38
16665.70 53
16666.92 46
16668.14 43
16669.36 37
16670.58 60
16671.80 53
16673.02 48
16674.24 38
16675.46 39
16676.68 33
16677.91 44
16679.13 35
16680.35 45
16681.57 36
16682.79 46
16684.01 44
16685.23 42
16686.45 43
16687.67 37
16688.89 40
16690.11 44
16691.33 30
16692.55 33
16693.77 32
16694.99 38
16696.21 39
16697.44 33
16698.66 40
16699.88 56
16701.10 56
16702.32 35
16703.54 45
16704.76 44
16705.98 35
16707.21 50
16708.43 45
16709.65 42
16710.87 49
16712.09 35
16713.31 41
16714.53 44
16715.76 43
16716.98 47
16718.20 41
16719.42 34
16720.64 57
16721.87 56
16723.09 52
16724.31 37
16725.53 40
16726.75 46
16727.98 42
16729.20 40
16730.42 49
16731.64 42
16732.86 41
16734.09 42
16735.31 39
16736.53 54
16737.75 52
16738.98 37
16740.20 42
16741.42 44
16742.64 39
16743.87 51
16745.09 49
16746.31 38
16747.54 51
16748.76 35
16749.98 27
16751.20 30
16752.43 38
16753.65 41
16754.87 49
16756.10 30
16757.32 39
16758.54 28
16759.77 38
16760.99 46
16762.21 37
16763.44 41
16764.66 35
16765.88 34
16767.11 41
16768.33 49
16769.55 40
16770.78 52
16772.00 49
16773.23 31
16774.45 37
16775.67 46
16776.90 56
16778.12 47
16779.35 37
16780.57 33
16781.79 36
16783.02 37
16784.24 41
16785.47 33
16786.69 34
16787.91 27
16789.14 34
16790.36 33
16791.59 31
16792.81 50
16794.04 33
16795.26 44
16796.49 37
16797.71 34
16798.94 54
16800.16 53
16801.38 43
16802.61 38
16803.83 28
16805.06 39
16806.28 47
16807.51 40
16808.73 32
16809.96 35
16811.18 43
16812.41 50
16813.64 46
16814.86 37
16816.09 54
16817.31 55
16818.54 52
16819.76 35
16820.99 55
16822.21 31
16823.44 51
16824.66 40
16825.89 38
16827.12 57
16828.34 48
16829.57 57
16830.79 43
16832.02 40
16833.25 27
16834.47 41
16835.70 27
16836.92 48
16838.15 34
16839.38 54
16840.60 50
16841.83 63
16843.06 50
16844.28 53
16845.51 56
16846.73 49
16847.96 38
16849.19 45
16850.41 36
16851.64 40
16852.87 60
16854.09 45
16855.32 38
16856.55 50
16857.77 35
16859.00 33
16860.23 53
16861.46 33
16862.68 40
16863.91 39
16865.14 37
16866.36 43
16867.59 30
16868.82 46
16870.05 40
16871.27 45
16872.50 39
16873.73 38
16874.96 29
16876.18 36
16877.41 44
16878.64 48
16879.87 50
16881.09 35
16882.32 39
16883.55 40
16884.78 42
16886.01 52
16887.23 38
16888.46 32
16889.69 30
16890.92 48
16892.15 53
16893.37 49
16894.60 48
16895.83 38
16897.06 33
16898.29 37
16899.51 36
16900.74 35
16901.97 36
16903.20 40
16904.43 33
16905.66 33
16906.89 32
16908.12 41
16909.34 45
16910.57 32
16911.80 41
16913.03 42
16914.26 41
16915.49 31
16916.72 22
16917.95 33
16919.18 36
16920.40 38
16921.63 50
16922.86 45
16924.09 34
16925.32 58
16926.55 57
16927.78 42
16929.01 50
16930.24 44
16931.47 33
16932.70 34
16933.93 39
16935.16 43
16936.39 40
16937.62 32
16938.85 26
16940.08 42
16941.31 40
16942.54 52
16943.77 38
16945.00 52
16946.23 43
16947.46 35
16948.69 44
16949.92 45
16951.15 38
16952.38 39
16953.61 56
16954.84 40
16956.07 33
16957.30 33
16958.53 48
16959.76 34
16960.99 30
16962.22 43
16963.45 37
16964.68 32
16965.92 36
16967.15 50
16968.38 52
16969.61 40
16970.84 33
16972.07 66
16973.30 53
16974.53 33
16975.76 39
16976.99 69
16978.23 43
16979.46 49
16980.69 35
16981.92 36
16983.15 59
16984.38 44
16985.61 46
16986.85 46
16988.08 29
16989.31 29
16990.54 26
16991.77 38
16993.00 45
16994.24 44
16995.47 41
16996.70 52
16997.93 43
16999.16 41
17000.40 45
17001.63 40
17002.86 37
17004.09 46
17005.32 40
17006.56 37
17007.79 37
17009.02 44
17010.25 49
17011.49 54
17012.72 49
17013.95 35
17015.18 44
17016.42 40
17017.65 37
17018.88 25
17020.12 43
17021.35 30
17022.58 39
17023.81 37
17025.05 41
17026.28 45
17027.51 45
17028.75 44
17029.98 48
17031.21 41
17032.45 33
17033.68 35
17034.91 41
17036.15 32
17037.38 49
17038.61 47
17039.85 45
17041.08 32
17042.31 57
17043.55 35
17044.78 38
17046.01 40
17047.25 45
17048.48 53
17049.72 53
17050.95 47
17052.18 41
17053.42 30
17054.65 47
17055.89 44
17057.12 27
17058.35 25
17059.59 35
17060.82 34
17062.06 34
17063.29 19
17064.53 33
17065.76 44
17066.99 38
17068.23 27
17069.46 36
17070.70 49
17071.93 56
17073.17 41
17074.40 38
17075.64 41
17076.87 33
17078.11 48
17079.34 35
17080.58 43
17081.81 40
17083.05 50
17084.28 50
17085.52 41
17086.75 36
17087.99 45
17089.22 37
17090.46 48
17091.69 41
17092.93 36
17094.16 43
17095.40 45
17096.64 45
17097.87 31
17099.11 27
17100.34 39
17101.58 44
17102.81 43
17104.05 45
17105.29 39
17106.52 62
17107.76 43
17108.99 50
17110.23 49
17111.47 38
17112.70 32
17113.94 30
17115.17 54
17116.41 48
17117.65 57
17118.88 53
17120.12 51
17121.36 43
17122.59 41
17123.83 38
17125.07 77
17126.30 42
17127.54 39
17128.78 51
17130.01 31
17131.25 46
17132.49 44
17133.72 28
17134.96 31
17136.20 42
17137.43 42
17138.67 30
17139.91 45
17141.15 50
17142.38 34
17143.62 45
17144.86 47
17146.10 54
17147.33 56
17148.57 57
17149.81 34
17151.05 37
17152.28 50
17153.52 45
17154.76 68
17156.00 39
17157.23 38
17158.47 40
17159.71 59
17160.95 55
17162.19 39
17163.42 52
17164.66 44
17165.90 51
17167.14 38
17168.38 37
17169.61 33
17170.85 31
17172.09 37
17173.33 33
17174.57 33
17175.81 32
17177.04 23
17178.28 46
17179.52 37
17180.76 45
17182.00 43
17183.24 34
17184.48 54
17185.71 39
17186.95 53
17188.19 31
17189.43 41
17190.67 43
17191.91 32
17193.15 50
17194.39 49
17195.63 54
17196.87 54
17198.11 44
17199.34 61
17200.58 39
17201.82 25
17203.06 39
17204.30 38
17205.54 39
17206.78 53
17208.02 55
17209.26 32
17210.50 27
17211.74 24
17212.98 32
17214.22 30
17215.46 31
17216.70 43
17217.94 37
17219.18 40
17220.42 37
17221.66 29
17222.90 42
17224.14 33
17225.38 32
17226.62 37
17227.86 35
17229.10 37
17230.34 43
17231.58 31
17232.82 44
17234.06 26
17235.30 37
17236.54 44
17237.78 24
17239.03 40
17240.27 40
17241.51 38
17242.75 37
17243.99 34
17245.23 35
17246.47 40
17247.71 41
17248.95 54
17250.19 42
17251.43 50
17252.68 48
17253.92 36
17255.16 42
17256.40 51
17257.64 45
17258.88 56
17260.12 38
17261.37 30
17262.61 40
17263.85 33
17265.09 34
17266.33 50
17267.57 34
17268.82 39
17270.06 51
17271.30 57
17272.54 40
17273.78 47
17275.03 48
17276.27 45
17277.51 35
17278.75 38
17279.99 33
17281.24 38
17282.48 39
17283.72 41
17284.96 29
17286.21 35
17287.45 42
17288.69 25
17289.93 27
17291.18 41
17292.42 28
17293.66 38
17294.90 42
17296.15 28
17297.39 43
17298.63 38
17299.88 46
17301.12 43
17302.36 48
17303.60 33
17304.85 31
17306.09 47
17307.33 56
17308.58 32
17309.82 37
17311.06 47
17312.31 40
17313.55 36
17314.79 44
17316.04 34
17317.28 39
17318.52 32
17319.77 27
17321.01 29
17322.26 39
17323.50 32
17324.74 30
17325.99 30
17327.23 32
17328.48 31
17329.72 48
17330.96 37
17332.21 37
17333.45 27
17334.70 45
17335.94 33
17337.18 40
17338.43 46
17339.67 40
17340.92 49
17342.16 44
17343.41 40
17344.65 36
17345.90 49
17347.14 33
17348.38 48
17349.63 20
17350.87 39
17352.12 41
17353.36 29
17354.61 31
17355.85 46
17357.10 42
17358.34 32
17359.59 39
17360.83 27
17362.08 26
17363.32 54
17364.57 36
17365.81 33
17367.06 21
17368.31 29
17369.55 35
17370.80 27
17372.04 33
17373.29 33
17374.53 33
17375.78 41
17377.02 39
17378.27 34
17379.52 23
17380.76 36
17382.01 42
17383.25 25
17384.50 42
17385.75 34
17386.99 47
17388.24 38
17389.48 37
17390.73 44
17391.98 39
17393.22 36
17394.47 37
17395.71 34
17396.96 32
17398.21 39
17399.45 31
17400.70 40
17401.95 27
17403.19 33
17404.44 44
17405.69 25
17406.93 22
17408.18 25
17409.43 41
17410.67 38
17411.92 35
17413.17 33
17414.42 36
17415.66 34
17416.91 37
17418.16 33
17419.40 43
17420.65 44
17421.90 27
17423.15 33
17424.39 36
17425.64 49
17426.89 32
17428.14 35
17429.38 26
17430.63 38
17431.88 41
17433.13 45
17434.37 33
17435.62 34
17436.87 37
17438.12 26
17439.37 23
17440.61 24
17441.86 31
17443.11 32
17444.36 29
17445.61 37
17446.85 25
17448.10 26
17449.35 34
17450.60 31
17451.85 30
17453.10 35
17454.34 35
17455.59 23
17456.84 24
17458.09 30
17459.34 30
17460.59 44
17461.84 47
17463.09 32
17464.33 45
17465.58 32
17466.83 36
17468.08 27
17469.33 31
17470.58 34
17471.83 40
17473.08 31
17474.33 37
17475.58 49
17476.83 41
17478.07 27
17479.32 27
17480.57 38
17481.82 32
17483.07 33
17484.32 35
17485.57 40
17486.82 27
17488.07 37
17489.32 46
17490.57 44
17491.82 45
17493.07 24
17494.32 38
17495.57 34
17496.82 31
17498.07 46
17499.32 36
17500.57 22
17501.82 26
17503.07 45
17504.32 40
17505.57 32
17506.82 50
17508.07 22
17509.32 39
17510.57 23
17511.82 21
17513.07 27
17514.32 35
17515.58 22
17516.83 28
17518.08 31
17519.33 37
17520.58 32
17521.83 28
17523.08 31
17524.33 19
17525.58 33
17526.83 29
17528.08 44
17529.34 32
17530.59 41
17531.84 41
17533.09 27
17534.34 44
17535.59 41
17536.84 25
17538.09 46
17539.35 33
17540.60 34
17541.85 30
17543.10 28
17544.35 40
17545.60 37
17546.86 32
17548.11 34
17549.36 30
17550.61 29
17551.86 24
17553.12 25
17554.37 27
17555.62 36
17556.87 39
17558.12 30
17559.38 37
17560.63 41
17561.88 49
17563.13 34
17564.39 26
17565.64 28
17566.89 27
17568.14 30
17569.40 43
17570.65 26
17571.90 38
17573.15 29
17574.41 36
17575.66 37
17576.91 25
17578.17 25
17579.42 28
17580.67 26
17581.92 30
17583.18 39
17584.43 30
17585.68 31
17586.94 36
17588.19 40
17589.44 43
17590.70 36
17591.95 34
17593.20 25
17594.46 31
17595.71 28
17596.97 34
17598.22 42
17599.47 39
17600.73 46
17601.98 36
17603.23 24
17604.49 28
17605.74 28
17607.00 29
17608.25 30
17609.50 24
17610.76 25
17612.01 41
17613.27 31
17614.52 28
17615.77 23
17617.03 28
17618.28 35
17619.54 19
17620.79 27
17622.05 26
17623.30 45
17624.56 31
17625.81 31
17627.06 37
17628.32 47
17629.57 30
17630.83 25
17632.08 30
17633.34 31
17634.59 28
17635.85 23
17637.10 37
17638.36 32
17639.61 47
17640.87 46
17642.12 45
17643.38 28
17644.63 14
17645.89 36
17647.15 44
17648.40 49
17649.66 51
17650.91 50
17652.17 50
17653.42 34
17654.68 40
17655.93 43
17657.19 43
17658.45 43
17659.70 31
17660.96 43
17662.21 34
17663.47 43
17664.73 32
17665.98 27
17667.24 41
17668.49 33
17669.75 24
17671.01 31
17672.26 24
17673.52 38
17674.77 27
17676.03 34
17677.29 33
17678.54 28
17679.80 33
17681.06 42
17682.31 32
17683.57 32
17684.83 43
17686.08 42
17687.34 32
17688.60 31
17689.85 32
17691.11 36
17692.37 47
17693.63 32
17694.88 21
17696.14 23
17697.40 30
17698.65 36
17699.91 31
17701.17 38
17702.43 42
17703.68 30
17704.94 24
17706.20 22
17707.46 43
17708.71 44
17709.97 36
17711.23 33
17712.49 47
17713.74 34
17715.00 38
17716.26 30
17717.52 45
17718.78 31
17720.03 29
17721.29 30
17722.55 32
17723.81 30
17725.07 40
17726.32 26
17727.58 26
17728.84 23
17730.10 35
17731.36 38
17732.62 35
17733.87 26
17735.13 30
17736.39 47
17737.65 37
17738.91 34
17740.17 33
17741.43 35
17742.69 36
17743.94 37
17745.20 43
17746.46 34
17747.72 22
17748.98 37
17750.24 36
17751.50 36
17752.76 24
17754.02 26
17755.28 38
17756.53 18
17757.79 28
17759.05 33
17760.31 32
17761.57 34
17762.83 28
17764.09 32
17765.35 20
17766.61 29
17767.87 21
17769.13 33
17770.39 32
17771.65 40
17772.91 33
17774.17 35
17775.43 30
17776.69 34
17777.95 34
17779.21 37
17780.47 30
17781.73 38
17782.99 42
17784.25 37
17785.51 27
17786.77 40
17788.03 26
17789.29 20
17790.55 41
17791.81 38
17793.07 28
17794.33 34
17795.59 33
17796.86 32
17798.12 35
17799.38 30
17800.64 22
17801.90 35
17803.16 39
17804.42 36
17805.68 33
17806.94 44
17808.20 53
17809.47 37
17810.73 30
17811.99 36
17813.25 36
17814.51 48
17815.77 33
17817.03 26
17818.29 32
17819.56 29
17820.82 36
17822.08 43
17823.34 38
17824.60 39
17825.86 41
17827.13 48
17828.39 48
17829.65 38
17830.91 35
17832.17 26
17833.44 32
17834.70 38
17835.96 29
17837.22 29
17838.48 32
17839.75 27
17841.01 32
17842.27 33
17843.53 27
17844.80 34
17846.06 33
17847.32 43
17848.58 26
17849.85 38
17851.11 35
17852.37 44
17853.63 50
17854.90 29
17856.16 21
17857.42 26
17858.69 38
17859.95 28
17861.21 46
17862.47 35
17863.74 23
17865.00 30
17866.26 35
17867.53 28
17868.79 44
17870.05 28
17871.32 35
17872.58 25
17873.84 25
17875.11 25
17876.37 35
17877.63 43
17878.90 36
17880.16 31
17881.43 43
17882.69 27
17883.95 40
17885.22 26
17886.48 26
17887.74 24
17889.01 29
17890.27 24
17891.54 36
17892.80 41
17894.07 47
17895.33 37
17896.59 38
17897.86 34
17899.12 29
17900.39 29
17901.65 34
17902.92 17
17904.18 26
17905.44 41
17906.71 40
17907.97 38
17909.24 33
17910.50 39
17911.77 25
17913.03 42
17914.30 47
17915.56 37
17916.83 44
17918.09 34
17919.36 40
17920.62 41
17921.89 39
17923.15 45
17924.42 34
17925.68 24
17926.95 19
17928.21 25
17929.48 32
17930.75 32
17932.01 24
17933.28 30
17934.54 40
17935.81 41
17937.07 41
17938.34 25
17939.61 24
17940.87 33
17942.14 36
17943.40 32
17944.67 22
17945.93 31
17947.20 48
17948.47 36
17949.73 27
17951.00 29
17952.27 34
17953.53 35
17954.80 33
17956.06 34
17957.33 34
17958.60 38
17959.86 58
17961.13 32
17962.40 24
17963.66 44
17964.93 32
17966.20 38
17967.46 40
17968.73 39
17970.00 27
17971.26 35
17972.53 31
17973.80 30
17975.07 29
17976.33 23
17977.60 32
17978.87 33
17980.13 32
17981.40 46
17982.67 35
17983.94 41
17985.20 39
17986.47 28
17987.74 55
17989.01 55
17990.27 56
17991.54 30
17992.81 31
17994.08 29
17995.34 27
17996.61 42
17997.88 39
17999.15 39
18000.42 39
18001.68 24
18002.95 34
18004.22 34
18005.49 41
18006.76 51
18008.02 34
18009.29 24
18010.56 35
18011.83 41
18013.10 19
18014.37 26
18015.63 26
18016.90 44
18018.17 37
18019.44 27
18020.71 36
18021.98 26
18023.25 18
18024.51 21
18025.78 40
18027.05 39
18028.32 24
18029.59 35
18030.86 29
18032.13 33
18033.40 30
18034.67 33
18035.94 37
18037.20 29
18038.47 30
18039.74 28
18041.01 22
18042.28 39
18043.55 31
18044.82 33
18046.09 25
18047.36 33
18048.63 25
18049.90 28
18051.17 39
18052.44 38
18053.71 40
18054.98 29
18056.25 42
18057.52 30
18058.79 23
18060.06 41
18061.33 41
18062.60 25
18063.87 32
18065.14 27
18066.41 41
18067.68 25
18068.95 16
18070.22 22
18071.49 36
18072.76 47
18074.03 29
18075.30 29
18076.57 33
18077.84 33
18079.11 33
18080.39 21
18081.66 25
18082.93 23
18084.20 34
18085.47 35
18086.74 27
18088.01 22
18089.28 26
18090.55 29
18091.82 26
18093.10 20
18094.37 31
18095.64 17
18096.91 29
18098.18 40
18099.45 23
18100.72 25
18102.00 42
18103.27 38
18104.54 36
18105.81 30
18107.08 29
18108.35 14
18109.63 22
18110.90 26
18112.17 23
18113.44 31
18114.71 28
18115.98 36
18117.26 30
18118.53 23
18119.80 34
18121.07 29
18122.35 26
18123.62 32
18124.89 23
18126.16 29
18127.43 28
18128.71 24
18129.98 26
18131.25 27
18132.52 29
18133.80 22
18135.07 39
18136.34 26
18137.62 32
18138.89 33
18140.16 41
18141.43 23
18142.71 25
18143.98 30
18145.25 32
18146.53 23
18147.80 27
18149.07 43
18150.35 40
18151.62 26
18152.89 33
18154.17 24
18155.44 25
18156.71 32
18157.99 44
18159.26 34
18160.53 26
18161.81 34
18163.08 33
18164.35 30
18165.63 28
18166.90 31
18168.18 32
18169.45 37
18170.72 41
18172.00 40
18173.27 34
18174.55 37
18175.82 29
18177.09 24
18178.37 22
18179.64 42
18180.92 34
18182.19 25
18183.47 20
18184.74 32
18186.01 29
18187.29 21
18188.56 29
18189.84 35
18191.11 23
18192.39 27
18193.66 28
18194.94 26
18196.21 35
18197.49 41
18198.76 39
18200.04 29
18201.31 31
18202.59 30
18203.86 19
18205.14 17
18206.41 24
18207.69 28
18208.96 33
18210.24 25
18211.51 24
18212.79 28
18214.06 27
18215.34 27
18216.62 45
18217.89 39
18219.17 23
18220.44 17
18221.72 23
18222.99 26
18224.27 30
18225.55 29
18226.82 31
18228.10 34
18229.37 43
18230.65 29
18231.93 25
18233.20 27
18234.48 27
18235.75 35
18237.03 38
18238.31 25
18239.58 37
18240.86 34
18242.14 37
18243.41 25
18244.69 28
18245.97 34
18247.24 45
18248.52 25
18249.80 33
18251.07 30
18252.35 39
18253.63 37
18254.90 30
18256.18 29
18257.46 32
18258.73 34
18260.01 38
18261.29 35
18262.57 22
18263.84 39
18265.12 35
18266.40 32
18267.67 43
18268.95 23
18270.23 31
18271.51 35
18272.78 42
18274.06 32
18275.34 27
18276.62 22
18277.89 28
18279.17 25
18280.45 35
18281.73 28
18283.01 54
18284.28 40
18285.56 24
18286.84 35
18288.12 39
18289.40 34
18290.67 43
18291.95 42
18293.23 35
18294.51 30
18295.79 25
18297.07 28
18298.34 30
18299.62 45
18300.90 28
18302.18 18
18303.46 23
18304.74 38
18306.02 24
18307.29 25
18308.57 30
18309.85 29
18311.13 37
18312.41 33
18313.69 28
18314.97 33
18316.25 36
18317.53 42
18318.80 37
18320.08 22
18321.36 43
18322.64 53
18323.92 38
18325.20 28
18326.48 22
18327.76 33
18329.04 45
18330.32 34
18331.60 31
18332.88 18
18334.16 19
18335.44 25
18336.72 33
18338.00 27
18339.28 29
18340.56 33
18341.84 39
18343.12 31
18344.40 35
18345.68 30
18346.96 28
18348.24 29
18349.52 22
18350.80 41
18352.08 19
18353.36 32
18354.64 22
18355.92 24
18357.20 44
18358.48 36
18359.76 27
18361.04 24
18362.32 38
18363.60 32
18364.88 30
18366.16 20
18367.45 29
18368.73 25
18370.01 51
18371.29 30
18372.57 34
18373.85 30
18375.13 25
18376.41 29
18377.69 34
18378.98 36
18380.26 27
18381.54 27
18382.82 34
18384.10 27
18385.38 34
18386.66 23
18387.95 39
18389.23 47
18390.51 25
18391.79 28
18393.07 17
18394.35 30
18395.64 46
18396.92 25
18398.20 23
18399.48 27
18400.76 29
18402.05 32
18403.33 30
18404.61 36
18405.89 36
18407.17 23
18408.46 27
18409.74 30
18411.02 41
18412.30 51
18413.59 28
18414.87 21
18416.15 31
18417.43 31
18418.72 20
18420.00 19
18421.28 26
18422.56 38
18423.85 23
18425.13 30
18426.41 20
18427.70 37
18428.98 30
18430.26 26
18431.54 40
18432.83 32
18434.11 26
18435.39 30
18436.68 43
18437.96 28
18439.24 19
18440.53 26
18441.81 23
18443.09 24
18444.38 26
18445.66 36
18446.95 41
18448.23 37
18449.51 29
18450.80 21
18452.08 21
18453.36 35
18454.65 41
18455.93 22
18457.22 30
18458.50 33
18459.78 22
18461.07 23
18462.35 25
18463.64 27
18464.92 35
18466.21 35
18467.49 32
18468.77 41
18470.06 23
18471.34 21
18472.63 36
18473.91 24
18475.20 23
18476.48 48
18477.77 38
18479.05 35
18480.34 34
18481.62 26
18482.91 34
18484.19 38
18485.47 29
18486.76 26
18488.04 35
18489.33 31
18490.62 24
18491.90 28
18493.19 31
18494.47 27
18495.76 64
18497.04 43
18498.33 28
18499.61 31
18500.90 30
18502.18 32
18503.47 38
18504.75 28
18506.04 35
18507.33 33
18508.61 25
18509.90 34
18511.18 31
18512.47 35
18513.76 22
18515.04 25
18516.33 30
18517.61 33
18518.90 30
18520.19 22
18521.47 31
18522.76 29
18524.04 24
18525.33 35
18526.62 28
18527.90 41
18529.19 23
18530.48 33
18531.76 50
18533.05 31
18534.34 21
18535.62 27
18536.91 34
18538.20 26
18539.48 14
18540.77 28
18542.06 22
18543.34 23
18544.63 33
18545.92 24
18547.21 28
18548.49 27
18549.78 21
18551.07 30
18552.36 23
18553.64 28
18554.93 31
18556.22 30
18557.50 35
18558.79 20
18560.08 14
18561.37 21
18562.66 44
18563.94 40
18565.23 30
18566.52 36
18567.81 23
18569.09 29
18570.38 38
18571.67 37
18572.96 38
18574.25 31
18575.53 32
18576.82 21
18578.11 26
18579.40 26
18580.69 31
18581.98 28
18583.26 23
18584.55 38
18585.84 30
18587.13 24
18588.42 28
18589.71 20
18590.99 23
18592.28 27
18593.57 32
18594.86 36
18596.15 34
18597.44 35
18598.73 24
18600.02 28
18601.31 26
18602.59 40
18603.88 32
18605.17 29
18606.46 14
18607.75 34
18609.04 23
18610.33 26
18611.62 37
18612.91 29
18614.20 38
18615.49 36
18616.78 27
18618.07 34
18619.36 21
18620.65 28
18621.94 36
18623.23 35
18624.52 41
18625.81 24
18627.10 20
18628.39 37
18629.68 33
18630.97 20
18632.26 40
18633.55 28
18634.84 18
18636.13 35
18637.42 24
18638.71 19
18640.00 24
18641.29 26
18642.58 32
18643.87 25
18645.16 33
18646.45 30
18647.74 30
18649.03 23
18650.32 29
18651.61 23
18652.90 25
18654.19 33
18655.48 24
18656.78 40
18658.07 40
18659.36 31
18660.65 26
18661.94 23
18663.23 25
18664.52 30
18665.81 33
18667.10 29
18668.40 20
18669.69 15
18670.98 23
18672.27 28
18673.56 21
18674.85 28
18676.14 20
18677.44 22
18678.73 27
18680.02 35
18681.31 23
18682.60 20
18683.90 17
18685.19 24
18686.48 28
18687.77 25
18689.06 24
18690.36 25
18691.65 35
18692.94 25
18694.23 20
18695.52 30
18696.82 25
18698.11 26
18699.40 30
18700.69 28
18701.99 36
18703.28 34
18704.57 19
18705.86 21
18707.16 31
18708.45 28
18709.74 35
18711.04 28
18712.33 19
18713.62 27
18714.91 30
18716.21 17
18717.50 20
18718.79 19
18720.09 30
18721.38 30
18722.67 24
18723.97 24
18725.26 37
18726.55 29
18727.85 24
18729.14 19
18730.43 27
18731.73 27
18733.02 31
18734.31 31
18735.61 21
18736.90 25
18738.19 34
18739.49 31
18740.78 36
18742.08 27
18743.37 20
18744.66 25
18745.96 27
18747.25 32
18748.55 28
18749.84 20
18751.13 17
18752.43 16
18753.72 24
18755.02 26
18756.31 21
18757.61 44
18758.90 26
18760.20 23
18761.49 23
18762.78 25
18764.08 35
18765.37 32
18766.67 44
18767.96 31
18769.26 40
18770.55 40
18771.85 40
18773.14 32
18774.44 23
18775.73 28
18777.03 39
18778.32 27
18779.62 30
18780.91 27
18782.21 21
18783.50 32
18784.80 29
18786.10 39
18787.39 35
18788.69 27
18789.98 25
18791.28 26
18792.57 23
18793.87 30
18795.16 25
18796.46 25
18797.76 23
18799.05 39
18800.35 32
18801.64 47
18802.94 31
18804.24 26
18805.53 24
18806.83 22
18808.12 17
18809.42 30
18810.72 35
18812.01 39
18813.31 16
18814.61 26
18815.90 42
18817.20 32
18818.50 33
18819.79 21
18821.09 26
18822.39 34
18823.68 27
18824.98 24
18826.28 20
18827.57 15
18828.87 22
18830.17 26
18831.46 25
18832.76 25
18834.06 27
18835.35 37
18836.65 30
18837.95 23
18839.25 26
18840.54 39
18841.84 35
18843.14 21
18844.44 23
18845.73 39
18847.03 34
18848.33 32
18849.63 32
18850.92 18
18852.22 30
18853.52 22
18854.82 28
18856.11 33
18857.41 28
18858.71 27
18860.01 23
18861.31 28
18862.60 25
18863.90 23
18865.20 32
18866.50 28
18867.80 24
18869.10 22
18870.39 20
18871.69 23
18872.99 33
18874.29 28
18875.59 37
18876.89 24
18878.18 25
18879.48 31
18880.78 33
18882.08 33
18883.38 43
18884.68 36
18885.98 34
18887.28 29
18888.57 36
18889.87 27
18891.17 23
18892.47 28
18893.77 31
18895.07 21
18896.37 26
18897.67 26
18898.97 19
18900.27 13
18901.57 25
18902.87 22
18904.17 26
18905.47 15
18906.76 28
18908.06 26
18909.36 27
18910.66 18
18911.96 23
18913.26 14
18914.56 17
18915.86 17
18917.16 25
18918.46 40
18919.76 36
18921.06 34
18922.36 34
18923.66 27
18924.96 29
18926.26 35
18927.56 24
18928.86 37
18930.17 14
18931.47 19
18932.77 33
18934.07 27
18935.37 34
18936.67 23
18937.97 24
18939.27 41
18940.57 34
18941.87 26
18943.17 36
18944.47 28
18945.77 27
18947.07 33
18948.38 22
18949.68 28
18950.98 30
18952.28 40
18953.58 31
18954.88 26
18956.18 28
18957.48 31
18958.79 40
18960.09 29
18961.39 24
18962.69 26
18963.99 33
18965.29 44
18966.59 26
18967.90 28
18969.20 31
18970.50 38
18971.80 44
18973.10 30
18974.41 17
18975.71 30
18977.01 35
18978.31 24
18979.61 29
18980.92 27
18982.22 16
18983.52 22
18984.82 29
18986.12 24
18987.43 38
18988.73 39
18990.03 22
18991.33 22
18992.64 57
18993.94 33
18995.24 42
18996.54 18
18997.85 19
18999.15 12
19000.45 32
19001.76 37
19003.06 28
19004.36 21
19005.66 21
19006.97 29
19008.27 28
19009.57 32
19010.88 13
19012.18 21
19013.48 24
19014.79 23
19016.09 29
19017.39 24
19018.70 18
19020.00 21
19021.30 24
19022.61 23
19023.91 35
19025.22 26
19026.52 19
19027.82 29
19029.13 26
19030.43 33
19031.73 21
19033.04 32
19034.34 30
19035.65 19
19036.95 35
19038.25 29
19039.56 22
19040.86 28
19042.17 26
19043.47 24
19044.78 21
19046.08 23
19047.38 28
19048.69 30
19049.99 22
19051.30 20
19052.60 25
19053.91 31
19055.21 29
19056.52 23
19057.82 28
19059.13 37
19060.43 50
19061.74 24
19063.04 28
19064.35 22
19065.65 30
19066.96 31
19068.26 32
19069.57 33
19070.87 22
19072.18 31
19073.48 26
19074.79 30
19076.09 30
19077.40 35
19078.70 31
19080.01 33
19081.32 25
19082.62 32
19083.93 26
19085.23 22
19086.54 29
19087.84 31
19089.15 18
19090.46 32
19091.76 38
19093.07 21
19094.37 35
19095.68 29
19096.99 33
19098.29 40
19099.60 34
19100.90 28
19102.21 30
19103.52 33
19104.82 30
19106.13 17
19107.44 30
19108.74 37
19110.05 30
19111.36 20
19112.66 32
19113.97 29
19115.28 26
19116.58 25
19117.89 15
19119.20 33
19120.50 20
19121.81 30
19123.12 26
19124.43 18
19125.73 29
19127.04 30
19128.35 37
19129.65 39
19130.96 21
19132.27 23
19133.58 29
19134.88 20
19136.19 31
19137.50 21
19138.81 38
19140.11 29
19141.42 27
19142.73 36
19144.04 42
19145.34 33
19146.65 26
19147.96 38
19149.27 42
19150.58 34
19151.88 35
19153.19 31
19154.50 23
19155.81 27
19157.12 19
19158.42 24
19159.73 27
19161.04 25
19162.35 28
19163.66 29
19164.97 30
19166.28 20
19167.58 33
19168.89 31
19170.20 24
19171.51 22
19172.82 18
19174.13 17
19175.44 24
19176.75 24
19178.05 21
19179.36 24
19180.67 21
19181.98 28
19183.29 36
19184.60 31
19185.91 19
19187.22 15
19188.53 28
19189.84 21
19191.15 24
19192.46 23
19193.76 28
19195.07 21
19196.38 25
19197.69 30
19199.00 15
19200.31 22
19201.62 31
19202.93 34
19204.24 22
19205.55 20
19206.86 22
19208.17 20
19209.48 25
19210.79 27
19212.10 35
19213.41 18
19214.72 23
19216.03 39
19217.34 24
19218.65 18
19219.96 27
19221.27 28
19222.58 11
19223.89 24
19225.20 40
19226.52 38
19227.83 45
19229.14 26
19230.45 24
19231.76 22
19233.07 24
19234.38 28
19235.69 24
19237.00 25
19238.31 26
19239.62 24
19240.93 29
19242.25 33
19243.56 27
19244.87 42
19246.18 21
19247.49 15
19248.80 21
19250.11 29
19251.42 39
19252.74 23
19254.05 17
19255.36 20
19256.67 20
19257.98 23
19259.29 15
19260.61 26
19261.92 26
19263.23 18
19264.54 19
19265.85 21
19267.17 12
19268.48 19
19269.79 32
19271.10 23
19272.41 24
19273.73 30
19275.04 16
19276.35 29
19277.66 30
19278.98 32
19280.29 22
19281.60 29
19282.91 25
19284.23 31
19285.54 21
19286.85 24
19288.16 25
19289.48 22
19290.79 29
19292.10 21
19293.41 22
19294.73 26
19296.04 26
19297.35 16
19298.67 19
19299.98 23
19301.29 21
19302.61 21
19303.92 24
19305.23 32
19306.55 20
19307.86 30
19309.17 30
19310.49 23
19311.80 26
19313.11 23
19314.43 32
19315.74 31
19317.05 31
19318.37 26
19319.68 22
19320.99 22
19322.31 24
19323.62 29
19324.94 29
19326.25 25
19327.56 30
19328.88 23
19330.19 20
19331.51 25
19332.82 30
19334.14 26
19335.45 25
19336.76 14
19338.08 24
19339.39 24
19340.71 22
19342.02 28
19343.34 24
19344.65 20
19345.97 34
19347.28 41
19348.59 32
19349.91 22
19351.22 21
19352.54 38
19353.85 36
19355.17 30
19356.48 27
19357.80 19
19359.11 30
19360.43 25
19361.74 14
19363.06 24
19364.38 21
19365.69 20
19367.01 16
19368.32 16
19369.64 31
19370.95 24
19372.27 31
19373.58 22
19374.90 23
19376.21 25
19377.53 29
19378.85 26
19380.16 22
19381.48 25
19382.79 24
19384.11 30
19385.43 34
19386.74 15
19388.06 20
19389.37 30
19390.69 33
19392.01 23
19393.32 15
19394.64 23
19395.96 27
19397.27 17
19398.59 28
19399.91 26
19401.22 26
19402.54 20
19403.85 21
19405.17 20
19406.49 29
19407.80 24
19409.12 27
19410.44 26
19411.76 30
19413.07 31
19414.39 35
19415.71 23
19417.02 34
19418.34 25
19419.66 21
19420.98 18
19422.29 30
19423.61 32
19424.93 19
19426.24 19
19427.56 19
19428.88 23
19430.20 27
19431.51 17
19432.83 26
19434.15 33
19435.47 40
19436.79 27
19438.10 27
19439.42 34
19440.74 21
19442.06 32
19443.37 20
19444.69 20
19446.01 27
19447.33 18
19448.65 19
19449.97 14
19451.28 17
19452.60 15
19453.92 29
19455.24 22
19456.56 22
19457.88 28
19459.19 26
19460.51 31
19461.83 37
19463.15 29
19464.47 28
19465.79 15
19467.11 16
19468.42 22
19469.74 26
19471.06 25
19472.38 26
19473.70 27
19475.02 24
19476.34 32
19477.66 35
19478.98 31
19480.30 39
19481.62 29
19482.93 23
19484.25 19
19485.57 29
19486.89 28
19488.21 26
19489.53 35
19490.85 24
19492.17 31
19493.49 39
19494.81 17
19496.13 25
19497.45 27
19498.77 23
19500.09 13
19501.41 42
19502.73 40
19504.05 22
19505.37 25
19506.69 21
19508.01 31
19509.33 29
19510.65 43
19511.97 29
19513.29 25
19514.61 29
19515.93 26
19517.25 26
19518.57 25
19519.89 22
19521.21 23
19522.54 16
19523.86 24
19525.18 24
19526.50 31
19527.82 35
19529.14 14
19530.46 22
19531.78 25
19533.10 32
19534.42 28
19535.74 26
19537.07 15
19538.39 38
19539.71 29
19541.03 26
19542.35 19
19543.67 22
19544.99 31
19546.31 31
19547.64 32
19548.96 23
19550.28 22
19551.60 29
19552.92 36
19554.24 27
19555.57 37
19556.89 28
19558.21 28
19559.53 16
19560.85 26
19562.18 19
19563.50 23
19564.82 21
19566.14 25
19567.46 29
19568.79 25
19570.11 28
19571.43 32
19572.75 23
19574.08 31
19575.40 38
19576.72 33
19578.04 22
19579.37 22
19580.69 25
19582.01 33
19583.33 15
19584.66 23
19585.98 21
19587.30 24
19588.63 23
19589.95 15
19591.27 27
19592.59 37
19593.92 19
19595.24 25
19596.56 25
19597.89 43
19599.21 25
19600.53 19
19601.86 32
19603.18 29
19604.50 29
19605.83 25
19607.15 37
19608.47 35
19609.80 24
19611.12 27
19612.45 28
19613.77 25
19615.09 24
19616.42 29
19617.74 32
19619.06 26
19620.39 18
19621.71 28
19623.04 31
19624.36 37
19625.69 29
19627.01 33
19628.33 29
19629.66 18
19630.98 35
19632.31 26
19633.63 20
19634.96 17
19636.28 15
19637.60 26
19638.93 27
19640.25 13
19641.58 25
19642.90 22
19644.23 20
19645.55 23
19646.88 22
19648.20 30
19649.53 38
19650.85 29
19652.18 15
19653.50 28
19654.83 19
19656.15 21
19657.48 23
19658.80 41
19660.13 29
19661.45 21
19662.78 23
19664.11 34
19665.43 28
19666.76 21
19668.08 30
19669.41 41
19670.73 34
19672.06 35
19673.39 23
19674.71 19
19676.04 27
19677.36 30
19678.69 33
19680.01 13
19681.34 38
19682.67 23
19683.99 28
19685.32 22
19686.65 25
19687.97 27
19689.30 32
19690.62 27
19691.95 14
19693.28 13
19694.60 22
19695.93 24
19697.26 26
19698.58 33
19699.91 40
19701.24 29
19702.56 24
19703.89 27
19705.22 35
19706.54 30
19707.87 34
19709.20 26
19710.53 20
19711.85 19
19713.18 24
19714.51 30
19715.83 13
19717.16 19
19718.49 28
19719.82 24
19721.14 28
19722.47 19
19723.80 19
19725.13 31
19726.45 28
19727.78 22
19729.11 17
19730.44 19
19731.76 26
19733.09 17
19734.42 30
19735.75 22
19737.08 24
19738.40 23
19739.73 21
19741.06 27
19742.39 25
19743.72 18
19745.04 27
19746.37 23
19747.70 21
19749.03 36
19750.36 25
19751.69 27
19753.01 23
19754.34 25
19755.67 17
19757.00 23
19758.33 32
19759.66 24
19760.99 15
19762.31 18
19763.64 25
19764.97 20
19766.30 21
19767.63 21
19768.96 27
19770.29 26
19771.62 32
19772.95 22
19774.28 20
19775.60 23
19776.93 20
19778.26 29
19779.59 22
19780.92 35
19782.25 26
19783.58 32
19784.91 28
19786.24 17
19787.57 17
19788.90 22
19790.23 21
19791.56 18
19792.89 20
19794.22 28
19795.55 22
19796.88 19
19798.21 32
19799.54 25
19800.87 36
19802.20 21
19803.53 26
19804.86 21
19806.19 34
19807.52 31
19808.85 26
19810.18 18
19811.51 18
19812.84 25
19814.17 16
19815.50 15
19816.83 22
19818.16 18
19819.49 14
19820.83 16
19822.16 14
19823.49 17
19824.82 35
19826.15 27
19827.48 16
19828.81 26
19830.14 15
19831.47 23
19832.80 35
19834.14 18
19835.47 24
19836.80 27
19838.13 22
19839.46 19
19840.79 13
19842.12 17
19843.46 31
19844.79 26
19846.12 28
19847.45 15
19848.78 32
19850.11 19
19851.45 16
19852.78 22
19854.11 30
19855.44 36
19856.77 20
19858.11 16
19859.44 31
19860.77 12
19862.10 22
19863.43 24
19864.77 19
19866.10 25
19867.43 26
19868.76 24
19870.10 28
19871.43 24
19872.76 38
19874.09 21
19875.43 22
19876.76 25
19878.09 25
19879.42 31
19880.76 30
19882.09 20
19883.42 23
19884.75 34
19886.09 28
19887.42 21
19888.75 23
19890.09 18
19891.42 25
19892.75 30
19894.09 23
19895.42 25
19896.75 30
19898.09 29
19899.42 33
19900.75 24
19902.09 24
19903.42 22
19904.75 26
19906.09 22
19907.42 16
19908.75 24
19910.09 21
19911.42 25
19912.76 18
19914.09 29
19915.42 28
19916.76 25
19918.09 28
19919.43 26
19920.76 33
19922.09 43
19923.43 24
19924.76 20
19926.10 20
19927.43 23
19928.77 33
19930.10 24
19931.43 15
19932.77 20
19934.10 14
19935.44 11
19936.77 22
19938.11 23
19939.44 31
19940.78 26
19942.11 21
19943.45 17
19944.78 11
19946.12 15
19947.45 33
19948.79 25
19950.12 14
19951.46 22
19952.79 25
19954.13 14
19955.46 21
19956.80 26
19958.13 22
19959.47 16
19960.80 27
19962.14 27
19963.48 39
19964.81 36
19966.15 17
19967.48 13
19968.82 28
19970.15 17
19971.49 22
19972.83 25
19974.16 15
19975.50 27
19976.83 29
19978.17 26
19979.51 25
19980.84 25
19982.18 24
19983.51 19
19984.85 21
19986.19 25
19987.52 31
19988.86 26
19990.20 27
19991.53 28
19992.87 23
19994.21 26
19995.54 13
19996.88 24
19998.22 24
19999.55 35
20000.89 24
20002.23 17
20003.56 14
20004.90 16
20006.24 22
20007.57 18
20008.91 24
20010.25 21
20011.59 18
20012.92 32
20014.26 21
20015.60 29
20016.94 36
20018.27 15
20019.61 15
20020.95 21
20022.28 18
20023.62 18
20024.96 33
20026.30 44
20027.64 14
20028.97 15
20030.31 29
20031.65 11
20032.99 17
20034.32 21
20035.66 35
20037.00 40
20038.34 27
20039.68 27
20041.02 14
20042.35 20
20043.69 21
20045.03 22
20046.37 23
20047.71 22
20049.05 31
20050.38 15
20051.72 30
20053.06 23
20054.40 26
20055.74 22
20057.08 20
20058.42 18
20059.75 29
20061.09 18
20062.43 19
20063.77 20
20065.11 20
20066.45 28
20067.79 28
20069.13 20
20070.47 23
20071.81 18
20073.14 17
20074.48 30
20075.82 19
20077.16 27
20078.50 25
20079.84 30
20081.18 24
20082.52 16
20083.86 23
20085.20 22
20086.54 30
20087.88 26
20089.22 20
20090.56 19
20091.90 21
20093.24 20
20094.58 29
20095.92 23
20097.26 24
20098.60 19
20099.94 24
20101.28 22
20102.62 21
20103.96 20
20105.30 22
20106.64 35
20107.98 20
20109.32 26
20110.66 26
20112.00 20
20113.34 23
20114.68 21
20116.02 25
20117.36 32
20118.71 33
20120.05 24
20121.39 21
20122.73 16
20124.07 27
20125.41 18
20126.75 14
20128.09 23
20129.43 21
20130.77 31
20132.12 21
20133.46 28
20134.80 27
20136.14 26
20137.48 26
20138.82 19
20140.16 19
20141.51 16
20142.85 25
20144.19 24
20145.53 20
