# Supplementary material for: MALDI-TOF MS typing enables the classification of brewing yeasts of the genus Saccharomyces to major beer styles
Source: PLoS One. 2017 Aug 9;12(8):e0181694. doi: 10.1371/journal.pone.0181694 (PMC5549903; doi:10.1371/journal.pone.0181694)
Supplement: S4 File — The directory includes 90 raw files and was zipped to “.zip”; the folder has three strains with 30 spectra per strain; S1 Text explains the raw files with an example and Table 1 represents the yeast strains used within the experiment. (ZIP) [file pone.0181694.s007.zip › 10-12/30261-211-OG-Ale-Ale-YPG-18h-E-E_2015-07-14_3_0_E3_1.dat]

2000.53 8005
2000.95 7966
2001.37 8288
2001.79 8487
2002.21 7925
2002.64 7800
2003.06 7577
2003.48 7754
2003.90 7745
2004.32 7904
2004.75 8442
2005.17 7941
2005.59 7978
2006.01 8263
2006.43 7743
2006.86 8197
2007.28 8291
2007.70 8905
2008.12 8980
2008.55 9314
2008.97 9119
2009.39 8972
2009.81 8728
2010.24 8775
2010.66 8825
2011.08 8749
2011.50 8607
2011.93 8425
2012.35 8238
2012.77 7918
2013.20 8097
2013.62 7511
2014.04 7539
2014.46 7786
2014.89 7554
2015.31 7684
2015.73 7741
2016.16 7605
2016.58 7788
2017.00 8029
2017.43 8079
2017.85 8316
2018.27 7979
2018.70 8497
2019.12 8374
2019.54 9006
2019.97 8703
2020.39 8752
2020.82 8876
2021.24 8918
2021.66 8936
2022.09 8746
2022.51 8555
2022.94 8420
2023.36 8477
2023.78 8474
2024.21 8121
2024.63 8099
2025.06 8446
2025.48 8347
2025.90 8149
2026.33 8211
2026.75 8571
2027.18 8280
2027.60 8129
2028.03 8394
2028.45 8218
2028.88 7803
2029.30 7919
2029.72 7729
2030.15 7791
2030.57 7592
2031.00 7466
2031.42 7559
2031.85 7758
2032.27 7761
2032.70 8036
2033.12 8342
2033.55 8728
2033.97 8132
2034.40 8423
2034.82 8284
2035.25 8506
2035.67 8611
2036.10 8420
2036.52 8237
2036.95 8588
2037.38 8720
2037.80 8487
2038.23 8640
2038.65 9181
2039.08 8784
2039.50 8684
2039.93 9039
2040.36 8714
2040.78 8739
2041.21 8804
2041.63 8755
2042.06 8427
2042.48 8496
2042.91 7897
2043.34 8040
2043.76 7765
2044.19 7808
2044.62 7847
2045.04 8293
2045.47 8079
2045.89 7756
2046.32 8324
2046.75 8500
2047.17 8251
2047.60 8130
2048.03 8081
2048.45 7972
2048.88 8289
2049.31 8289
2049.73 8222
2050.16 7845
2050.59 7637
2051.01 7901
2051.44 7666
2051.87 7458
2052.29 7982
2052.72 7680
2053.15 7692
2053.58 7763
2054.00 7421
2054.43 7591
2054.86 7757
2055.28 7599
2055.71 7472
2056.14 8075
2056.57 7849
2056.99 7518
2057.42 7633
2057.85 7730
2058.28 8076
2058.71 8039
2059.13 8056
2059.56 8185
2059.99 8146
2060.42 7867
2060.84 7909
2061.27 7752
2061.70 7802
2062.13 7397
2062.56 7776
2062.98 8180
2063.41 8096
2063.84 8043
2064.27 8020
2064.70 8320
2065.13 8464
2065.55 8142
2065.98 8164
2066.41 8297
2066.84 8205
2067.27 8155
2067.70 8039
2068.13 8079
2068.55 7885
2068.98 7815
2069.41 8000
2069.84 7964
2070.27 8336
2070.70 8032
2071.13 7775
2071.56 7731
2071.99 7770
2072.41 7644
2072.84 7344
2073.27 7867
2073.70 7971
2074.13 7750
2074.56 7842
2074.99 7838
2075.42 8225
2075.85 7933
2076.28 8045
2076.71 8407
2077.14 8235
2077.57 8379
2078.00 8269
2078.43 8116
2078.86 8199
2079.29 8881
2079.72 8840
2080.15 8582
2080.58 8689
2081.01 8697
2081.44 8666
2081.87 8643
2082.30 8192
2082.73 8146
2083.16 8125
2083.59 8226
2084.02 8372
2084.45 8030
2084.88 8011
2085.31 8325
2085.74 8206
2086.17 8166
2086.60 7956
2087.03 8177
2087.46 8301
2087.89 8307
2088.32 8046
2088.75 7906
2089.18 7840
2089.62 7849
2090.05 8364
2090.48 8303
2090.91 8404
2091.34 8287
2091.77 8173
2092.20 8480
2092.63 8151
2093.06 8471
2093.49 8469
2093.93 8112
2094.36 7932
2094.79 8065
2095.22 8129
2095.65 8232
2096.08 7940
2096.52 7764
2096.95 7985
2097.38 7918
2097.81 7840
2098.24 8048
2098.67 7385
2099.11 7428
2099.54 7300
2099.97 7227
2100.40 7774
2100.83 7697
2101.27 7769
2101.70 7417
2102.13 7725
2102.56 7898
2102.99 7711
2103.43 7893
2103.86 8008
2104.29 8243
2104.72 8037
2105.16 8214
2105.59 8531
2106.02 8549
2106.45 8265
2106.89 8352
2107.32 8278
2107.75 7933
2108.19 8276
2108.62 8528
2109.05 8401
2109.48 8135
2109.92 8162
2110.35 7943
2110.78 7998
2111.22 7937
2111.65 7821
2112.08 7810
2112.52 7618
2112.95 7778
2113.38 7836
2113.82 8281
2114.25 7868
2114.68 7373
2115.12 7530
2115.55 7480
2115.98 7725
2116.42 7727
2116.85 7787
2117.28 7718
2117.72 7438
2118.15 7225
2118.59 7336
2119.02 7380
2119.45 7356
2119.89 7367
2120.32 7635
2120.76 7864
2121.19 7847
2121.62 7653
2122.06 7684
2122.49 8286
2122.93 8267
2123.36 8271
2123.80 7934
2124.23 8089
2124.66 8092
2125.10 8197
2125.53 8285
2125.97 8192
2126.40 8142
2126.84 7975
2127.27 8089
2127.71 7900
2128.14 7943
2128.58 7812
2129.01 8157
2129.45 8326
2129.88 8234
2130.32 8459
2130.75 8720
2131.19 8453
2131.62 8871
2132.06 9037
2132.49 9211
2132.93 9135
2133.36 9433
2133.80 9335
2134.23 9413
2134.67 9747
2135.11 9726
2135.54 9938
2135.98 9697
2136.41 9792
2136.85 10005
2137.28 9838
2137.72 10231
2138.16 10121
2138.59 9605
2139.03 9236
2139.46 8979
2139.90 8861
2140.34 8401
2140.77 8338
2141.21 8323
2141.64 8449
2142.08 8175
2142.52 7863
2142.95 8166
2143.39 7933
2143.83 7680
2144.26 7792
2144.70 7710
2145.14 7784
2145.57 7654
2146.01 7839
2146.45 7691
2146.88 7777
2147.32 8264
2147.76 8083
2148.19 8671
2148.63 8932
2149.07 9153
2149.50 9439
2149.94 9712
2150.38 10087
2150.81 10106
2151.25 9989
2151.69 9672
2152.13 9629
2152.56 9866
2153.00 9598
2153.44 9405
2153.88 9168
2154.31 8953
2154.75 9071
2155.19 9166
2155.63 8985
2156.06 8904
2156.50 8829
2156.94 8582
2157.38 8650
2157.82 8531
2158.25 8335
2158.69 8459
2159.13 8477
2159.57 8467
2160.01 8068
2160.44 8057
2160.88 8366
2161.32 8191
2161.76 8381
2162.20 8593
2162.63 8550
2163.07 8273
2163.51 8378
2163.95 8150
2164.39 7936
2164.83 8099
2165.27 7850
2165.70 7960
2166.14 7916
2166.58 7957
2167.02 8077
2167.46 8139
2167.90 8205
2168.34 8629
2168.78 8873
2169.22 8621
2169.65 8883
2170.09 8610
2170.53 8623
2170.97 8787
2171.41 8626
2171.85 8590
2172.29 8743
2172.73 8715
2173.17 8882
2173.61 8902
2174.05 9146
2174.49 9020
2174.93 9048
2175.37 9390
2175.81 9720
2176.25 9569
2176.69 9525
2177.13 9736
2177.57 10105
2178.01 9777
2178.45 9391
2178.89 9450
2179.33 9688
2179.77 9436
2180.21 9398
2180.65 9275
2181.09 9439
2181.53 8414
2181.97 8395
2182.41 8422
2182.85 8088
2183.29 7770
2183.73 7973
2184.17 8728
2184.61 8116
2185.05 8119
2185.49 8027
2185.93 8202
2186.37 8497
2186.81 8554
2187.25 8809
2187.69 9070
2188.14 8885
2188.58 9194
2189.02 9705
2189.46 10138
2189.90 9457
2190.34 9325
2190.78 9648
2191.22 9206
2191.66 9487
2192.11 9053
2192.55 9056
2192.99 9281
2193.43 9231
2193.87 9339
2194.31 9285
2194.76 9155
2195.20 9372
2195.64 9796
2196.08 9460
2196.52 9747
2196.96 9744
2197.41 9285
2197.85 9464
2198.29 9080
2198.73 8903
2199.17 8898
2199.62 8728
2200.06 8734
2200.50 8393
2200.94 8238
2201.38 8207
2201.83 8346
2202.27 8322
2202.71 8436
2203.15 9065
2203.60 9248
2204.04 8802
2204.48 8807
2204.92 9058
2205.37 9126
2205.81 9627
2206.25 9362
2206.70 9226
2207.14 9607
2207.58 9388
2208.02 9483
2208.47 9396
2208.91 9340
2209.35 9358
2209.80 9115
2210.24 9515
2210.68 9602
2211.13 9736
2211.57 9487
2212.01 9306
2212.46 9378
2212.90 9320
2213.34 9166
2213.79 8909
2214.23 8560
2214.67 8621
2215.12 8669
2215.56 8757
2216.00 8469
2216.45 8374
2216.89 8325
2217.34 7611
2217.78 7851
2218.22 8311
2218.67 7617
2219.11 7802
2219.56 8117
2220.00 8334
2220.44 8547
2220.89 8517
2221.33 8507
2221.78 8707
2222.22 9117
2222.67 8905
2223.11 8873
2223.55 9468
2224.00 9575
2224.44 9610
2224.89 9810
2225.33 10000
2225.78 10228
2226.22 10619
2226.67 10671
2227.11 10386
2227.56 10386
2228.00 10358
2228.45 10013
2228.89 10289
2229.34 10391
2229.78 10575
2230.23 10349
2230.67 10469
2231.12 10641
2231.56 11099
2232.01 11426
2232.45 11410
2232.90 11470
2233.35 11385
2233.79 11507
2234.24 11786
2234.68 11120
2235.13 10925
2235.57 11102
2236.02 10415
2236.46 10570
2236.91 10751
2237.36 10097
2237.80 9742
2238.25 9482
2238.69 9187
2239.14 9209
2239.59 9379
2240.03 9154
2240.48 8892
2240.92 8855
2241.37 8786
2241.82 8412
2242.26 8168
2242.71 7977
2243.16 7980
2243.60 8470
2244.05 8549
2244.50 8153
2244.94 7985
2245.39 7938
2245.84 7862
2246.28 8142
2246.73 8225
2247.18 7876
2247.62 8033
2248.07 7840
2248.52 8158
2248.96 8214
2249.41 8073
2249.86 8199
2250.31 8219
2250.75 7982
2251.20 8485
2251.65 8349
2252.10 8304
2252.54 8564
2252.99 8516
2253.44 8529
2253.89 8488
2254.33 8106
2254.78 8261
2255.23 7984
2255.68 7740
2256.12 7927
2256.57 7600
2257.02 7861
2257.47 7922
2257.91 7905
2258.36 7795
2258.81 7807
2259.26 7923
2259.71 8318
2260.16 8021
2260.60 8180
2261.05 8547
2261.50 8916
2261.95 8854
2262.40 9300
2262.84 9983
2263.29 10124
2263.74 9953
2264.19 9446
2264.64 9929
2265.09 9796
2265.54 9600
2265.98 9506
2266.43 9440
2266.88 9655
2267.33 9655
2267.78 9512
2268.23 10144
2268.68 10163
2269.13 10161
2269.58 10748
2270.03 11248
2270.47 11050
2270.92 11832
2271.37 11798
2271.82 11668
2272.27 11186
2272.72 10717
2273.17 10660
2273.62 10719
2274.07 10310
2274.52 9619
2274.97 9298
2275.42 9099
2275.87 9180
2276.32 8502
2276.77 8307
2277.22 8328
2277.67 8281
2278.12 8296
2278.57 8216
2279.02 8121
2279.47 8305
2279.92 8289
2280.37 8278
2280.82 8511
2281.27 8367
2281.72 8259
2282.17 8777
2282.62 8543
2283.07 8473
2283.52 8456
2283.97 8423
2284.42 8600
2284.87 8363
2285.32 8845
2285.77 8943
2286.22 8725
2286.67 9047
2287.13 9492
2287.58 10074
2288.03 10637
2288.48 11504
2288.93 12589
2289.38 13578
2289.83 15000
2290.28 16103
2290.73 17168
2291.18 17510
2291.64 18009
2292.09 18145
2292.54 17691
2292.99 16719
2293.44 16128
2293.89 14993
2294.34 14047
2294.80 13672
2295.25 12928
2295.70 12105
2296.15 11786
2296.60 11448
2297.05 10906
2297.51 10393
2297.96 9969
2298.41 9472
2298.86 9538
2299.31 9649
2299.77 9164
2300.22 9056
2300.67 8873
2301.12 8668
2301.57 8563
2302.03 8692
2302.48 8552
2302.93 8685
2303.38 8641
2303.84 8654
2304.29 8870
2304.74 8817
2305.19 8592
2305.65 8839
2306.10 9192
2306.55 9136
2307.01 9711
2307.46 10226
2307.91 10380
2308.36 10748
2308.82 10896
2309.27 11502
2309.72 11772
2310.18 11821
2310.63 12069
2311.08 12134
2311.54 11947
2311.99 11955
2312.44 11460
2312.90 10726
2313.35 10883
2313.80 10276
2314.26 9705
2314.71 9666
2315.16 9620
2315.62 9368
2316.07 9365
2316.52 9202
2316.98 9291
2317.43 9178
2317.88 9141
2318.34 9585
2318.79 9478
2319.25 9231
2319.70 9763
2320.15 9566
2320.61 9666
2321.06 9741
2321.52 9470
2321.97 9713
2322.43 9665
2322.88 9052
2323.33 9479
2323.79 8817
2324.24 8707
2324.70 9157
2325.15 9234
2325.61 9621
2326.06 9443
2326.52 9363
2326.97 9406
2327.43 9819
2327.88 9850
2328.34 10167
2328.79 10083
2329.25 10262
2329.70 9983
2330.16 10627
2330.61 10717
2331.07 10591
2331.52 10324
2331.98 10397
2332.43 10099
2332.89 10076
2333.34 9586
2333.80 9542
2334.25 9468
2334.71 9145
2335.16 8786
2335.62 8739
2336.08 8840
2336.53 9411
2336.99 9241
2337.44 8696
2337.90 9025
2338.35 9016
2338.81 9205
2339.27 9399
2339.72 8942
2340.18 9305
2340.63 9486
2341.09 9055
2341.55 9211
2342.00 9055
2342.46 9291
2342.91 9358
2343.37 8994
2343.83 8897
2344.28 9069
2344.74 9003
2345.20 9074
2345.65 9434
2346.11 9774
2346.57 9949
2347.02 10232
2347.48 10212
2347.94 10007
2348.39 10076
2348.85 9972
2349.31 10180
2349.76 9830
2350.22 9671
2350.68 9155
2351.14 8977
2351.59 9027
2352.05 9210
2352.51 9182
2352.96 9282
2353.42 9497
2353.88 8920
2354.34 8871
2354.79 8983
2355.25 9260
2355.71 8908
2356.17 8541
2356.62 8803
2357.08 8519
2357.54 8544
2358.00 9052
2358.46 9493
2358.91 9129
2359.37 9113
2359.83 9332
2360.29 9453
2360.74 9108
2361.20 9470
2361.66 9403
2362.12 9463
2362.58 9182
2363.04 9302
2363.49 9440
2363.95 9093
2364.41 9077
2364.87 9243
2365.33 9353
2365.79 9344
2366.24 9108
2366.70 9504
2367.16 9695
2367.62 9499
2368.08 9226
2368.54 9575
2369.00 9704
2369.46 9601
2369.91 9556
2370.37 8823
2370.83 8851
2371.29 8730
2371.75 8889
2372.21 9126
2372.67 8984
2373.13 9016
2373.59 9518
2374.05 9524
2374.51 9670
2374.97 9991
2375.42 9797
2375.88 10052
2376.34 10009
2376.80 9973
2377.26 9901
2377.72 9898
2378.18 10008
2378.64 9939
2379.10 10092
2379.56 9978
2380.02 9588
2380.48 9957
2380.94 9708
2381.40 9817
2381.86 9684
2382.32 9436
2382.78 9417
2383.24 9421
2383.70 9468
2384.16 9318
2384.62 9324
2385.08 9224
2385.54 9421
2386.00 9092
2386.47 8887
2386.93 9072
2387.39 9273
2387.85 8991
2388.31 9321
2388.77 9304
2389.23 9166
2389.69 9402
2390.15 9770
2390.61 9541
2391.07 9507
2391.53 9641
2391.99 9733
2392.46 9625
2392.92 9300
2393.38 8902
2393.84 9003
2394.30 8943
2394.76 8823
2395.22 8805
2395.68 8792
2396.15 8620
2396.61 8449
2397.07 8704
2397.53 8743
2397.99 8553
2398.45 8677
2398.92 8410
2399.38 8532
2399.84 9091
2400.30 8905
2400.76 8530
2401.23 8564
2401.69 8627
2402.15 8636
2402.61 8581
2403.07 8818
2403.54 8998
2404.00 8998
2404.46 8908
2404.92 8958
2405.38 9118
2405.85 9575
2406.31 9395
2406.77 9099
2407.23 9231
2407.70 9160
2408.16 9095
2408.62 8662
2409.08 8715
2409.55 9222
2410.01 8700
2410.47 8776
2410.94 8761
2411.40 8678
2411.86 8877
2412.32 8832
2412.79 8730
2413.25 8702
2413.71 9103
2414.18 9324
2414.64 9384
2415.10 9219
2415.57 9556
2416.03 9781
2416.49 10339
2416.96 10344
2417.42 10808
2417.88 11185
2418.35 11737
2418.81 11794
2419.28 11893
2419.74 12180
2420.20 12455
2420.67 11987
2421.13 11767
2421.59 11417
2422.06 10846
2422.52 10379
2422.99 10090
2423.45 9846
2423.91 9875
2424.38 9807
2424.84 9753
2425.31 9442
2425.77 9713
2426.24 9517
2426.70 9795
2427.16 9466
2427.63 9089
2428.09 8920
2428.56 9025
2429.02 8764
2429.49 9029
2429.95 9077
2430.42 8808
2430.88 8738
2431.35 8620
2431.81 8767
2432.28 8864
2432.74 9511
2433.21 9468
2433.67 9468
2434.14 9496
2434.60 9426
2435.07 9690
2435.53 9270
2436.00 9561
2436.46 9640
2436.93 9515
2437.39 9511
2437.86 9985
2438.32 10448
2438.79 9862
2439.26 10236
2439.72 10169
2440.19 10263
2440.65 10923
2441.12 11024
2441.58 10807
2442.05 11167
2442.52 10732
2442.98 10363
2443.45 9938
2443.91 10079
2444.38 10078
2444.85 9474
2445.31 9089
2445.78 8981
2446.24 9170
2446.71 9078
2447.18 8728
2447.64 8655
2448.11 8407
2448.58 8251
2449.04 8214
2449.51 8449
2449.98 8570
2450.44 8718
2450.91 9128
2451.38 9167
2451.84 8914
2452.31 8986
2452.78 9365
2453.24 9384
2453.71 9037
2454.18 9417
2454.64 9449
2455.11 9216
2455.58 9120
2456.05 9050
2456.51 8995
2456.98 8682
2457.45 8804
2457.92 9108
2458.38 8806
2458.85 8567
2459.32 8977
2459.79 8657
2460.25 8630
2460.72 8837
2461.19 8676
2461.66 8894
2462.12 8749
2462.59 8867
2463.06 8836
2463.53 8698
2464.00 8620
2464.46 8751
2464.93 8879
2465.40 9262
2465.87 9275
2466.34 9141
2466.80 9519
2467.27 9424
2467.74 9220
2468.21 8962
2468.68 8976
2469.15 9470
2469.61 9317
2470.08 8801
2470.55 8570
2471.02 8528
2471.49 8130
2471.96 8039
2472.43 8323
2472.89 7992
2473.36 7817
2473.83 7971
2474.30 8029
2474.77 8191
2475.24 8035
2475.71 8120
2476.18 8103
2476.65 8202
2477.12 8381
2477.59 8247
2478.05 8267
2478.52 8559
2478.99 8482
2479.46 8382
2479.93 8464
2480.40 8329
2480.87 8392
2481.34 8125
2481.81 8169
2482.28 8367
2482.75 8436
2483.22 8130
2483.69 8308
2484.16 8455
2484.63 8598
2485.10 9219
2485.57 9090
2486.04 9280
2486.51 9181
2486.98 9662
2487.45 9812
2487.92 10179
2488.39 10217
2488.86 10375
2489.33 10328
2489.80 10285
2490.27 10288
2490.74 10222
2491.21 10282
2491.68 10362
2492.15 10069
2492.62 10160
2493.10 10144
2493.57 10522
2494.04 10224
2494.51 10061
2494.98 9941
2495.45 9822
2495.92 10072
2496.39 10227
2496.86 10274
2497.33 9931
2497.80 9585
2498.28 9266
2498.75 9344
2499.22 9046
2499.69 8887
2500.16 8781
2500.63 8561
2501.10 8497
2501.58 8462
2502.05 8319
2502.52 8249
2502.99 8248
2503.46 8138
2503.93 8393
2504.41 8786
2504.88 8957
2505.35 8906
2505.82 9122
2506.29 9310
2506.76 8993
2507.24 9793
2507.71 10039
2508.18 10213
2508.65 10306
2509.13 10357
2509.60 10734
2510.07 11213
2510.54 10958
2511.01 11554
2511.49 11957
2511.96 11966
2512.43 11931
2512.90 11976
2513.38 12063
2513.85 12028
2514.32 11587
2514.80 11335
2515.27 10893
2515.74 10751
2516.21 10679
2516.69 10198
2517.16 10043
2517.63 10542
2518.11 10161
2518.58 10065
2519.05 9820
2519.53 9968
2520.00 10153
2520.47 10403
2520.95 9997
2521.42 9463
2521.89 9435
2522.37 9046
2522.84 9011
2523.31 8872
2523.79 8776
2524.26 8675
2524.73 8937
2525.21 8979
2525.68 8717
2526.16 9008
2526.63 8731
2527.10 9117
2527.58 8852
2528.05 8782
2528.52 9103
2529.00 9159
2529.47 8768
2529.95 8755
2530.42 8977
2530.90 9257
2531.37 9342
2531.84 9080
2532.32 9063
2532.79 9551
2533.27 9331
2533.74 9514
2534.22 9617
2534.69 9611
2535.17 9643
2535.64 9514
2536.12 9202
2536.59 9304
2537.07 9171
2537.54 9353
2538.02 9331
2538.49 9370
2538.97 9726
2539.44 9481
2539.92 9368
2540.39 9522
2540.87 9243
2541.34 8775
2541.82 8503
2542.29 8915
2542.77 8636
2543.24 8908
2543.72 9384
2544.19 9171
2544.67 9218
2545.14 9446
2545.62 9552
2546.10 9760
2546.57 10418
2547.05 10431
2547.52 11036
2548.00 11085
2548.47 11497
2548.95 11992
2549.43 11910
2549.90 11263
2550.38 11340
2550.86 11576
2551.33 11274
2551.81 10999
2552.28 11974
2552.76 11928
2553.24 11792
2553.71 12355
2554.19 12043
2554.67 11881
2555.14 12004
2555.62 12236
2556.10 12057
2556.57 11596
2557.05 11005
2557.53 10775
2558.00 10349
2558.48 9868
2558.96 9755
2559.43 9992
2559.91 9760
2560.39 10002
2560.86 9766
2561.34 9724
2561.82 9915
2562.30 10181
2562.77 10457
2563.25 10645
2563.73 10692
2564.21 10547
2564.68 10513
2565.16 9959
2565.64 9641
2566.12 9375
2566.59 9493
2567.07 8911
2567.55 9103
2568.03 8997
2568.50 8860
2568.98 8775
2569.46 8785
2569.94 8918
2570.42 8904
2570.89 9004
2571.37 8979
2571.85 8962
2572.33 8972
2572.81 9139
2573.28 8935
2573.76 8641
2574.24 8762
2574.72 8769
2575.20 8876
2575.68 9209
2576.15 8957
2576.63 8596
2577.11 8762
2577.59 8855
2578.07 8751
2578.55 8858
2579.03 8539
2579.50 8339
2579.98 8256
2580.46 8549
2580.94 8678
2581.42 8760
2581.90 8618
2582.38 8796
2582.86 8917
2583.34 8854
2583.82 8735
2584.30 8650
2584.77 8914
2585.25 8987
2585.73 8829
2586.21 8895
2586.69 9235
2587.17 8958
2587.65 9092
2588.13 9065
2588.61 9939
2589.09 9340
2589.57 9179
2590.05 9322
2590.53 9655
2591.01 9673
2591.49 9816
2591.97 9345
2592.45 9325
2592.93 9504
2593.41 9825
2593.89 9588
2594.37 9031
2594.85 9302
2595.33 9620
2595.81 9091
2596.29 9237
2596.77 9336
2597.25 9045
2597.73 8536
2598.21 8669
2598.69 8597
2599.17 8653
2599.65 8643
2600.14 8993
2600.62 8951
2601.10 8779
2601.58 9133
2602.06 9292
2602.54 9171
2603.02 9666
2603.50 9374
2603.98 9232
2604.46 9067
2604.95 9633
2605.43 10019
2605.91 9846
2606.39 9912
2606.87 10146
2607.35 10222
2607.83 10295
2608.31 10093
2608.80 10079
2609.28 9751
2609.76 9460
2610.24 9560
2610.72 9278
2611.20 8958
2611.69 9226
2612.17 9163
2612.65 8791
2613.13 8544
2613.61 8799
2614.10 8608
2614.58 8922
2615.06 8917
2615.54 9008
2616.02 9165
2616.51 9447
2616.99 9838
2617.47 9777
2617.95 9586
2618.44 9567
2618.92 9800
2619.40 9853
2619.88 9635
2620.37 9531
2620.85 9387
2621.33 9536
2621.81 9554
2622.30 8926
2622.78 8962
2623.26 9125
2623.75 8834
2624.23 8838
2624.71 9074
2625.19 9498
2625.68 9267
2626.16 9512
2626.64 9207
2627.13 9375
2627.61 9400
2628.09 9204
2628.58 9320
2629.06 9363
2629.54 9198
2630.03 9806
2630.51 10003
2630.99 9876
2631.48 9905
2631.96 10495
2632.45 10294
2632.93 9948
2633.41 9885
2633.90 10073
2634.38 9596
2634.86 9624
2635.35 9391
2635.83 9609
2636.32 9214
2636.80 9228
2637.28 9419
2637.77 9529
2638.25 9091
2638.74 9450
2639.22 9469
2639.71 9792
2640.19 9727
2640.68 10073
2641.16 10080
2641.64 10238
2642.13 10219
2642.61 10289
2643.10 10294
2643.58 10135
2644.07 9631
2644.55 9349
2645.04 9617
2645.52 9716
2646.01 9863
2646.49 9566
2646.98 9718
2647.46 9203
2647.95 9397
2648.43 9207
2648.92 9357
2649.40 9337
2649.89 9845
2650.37 9750
2650.86 9454
2651.34 9538
2651.83 9749
2652.32 9349
2652.80 9185
2653.29 9040
2653.77 9044
2654.26 9279
2654.74 8967
2655.23 8982
2655.72 9403
2656.20 9399
2656.69 9686
2657.17 9671
2657.66 8907
2658.15 8840
2658.63 9270
2659.12 9384
2659.60 9342
2660.09 9475
2660.58 9145
2661.06 9101
2661.55 8883
2662.04 9160
2662.52 9068
2663.01 9090
2663.49 9496
2663.98 9892
2664.47 9378
2664.95 9104
2665.44 8953
2665.93 8861
2666.42 9057
2666.90 9060
2667.39 9247
2667.88 9374
2668.36 9019
2668.85 9095
2669.34 9060
2669.82 9052
2670.31 9260
2670.80 8838
2671.29 9380
2671.77 9898
2672.26 9916
2672.75 10020
2673.24 10759
2673.72 11416
2674.21 11980
2674.70 12130
2675.19 12886
2675.67 13297
2676.16 13577
2676.65 13901
2677.14 13594
2677.62 12713
2678.11 12076
2678.60 11706
2679.09 11460
2679.58 10997
2680.06 10940
2680.55 10783
2681.04 10538
2681.53 10444
2682.02 10186
2682.51 10466
2682.99 10224
2683.48 10038
2683.97 10665
2684.46 10600
2684.95 10360
2685.44 10229
2685.92 9793
2686.41 9980
2686.90 9584
2687.39 9996
2687.88 10109
2688.37 9277
2688.86 9326
2689.35 9515
2689.83 9380
2690.32 9657
2690.81 9461
2691.30 9565
2691.79 9312
2692.28 9411
2692.77 9724
2693.26 9487
2693.75 9300
2694.24 9809
2694.73 9750
2695.22 10249
2695.71 10058
2696.20 10103
2696.68 9912
2697.17 9744
2697.66 9841
2698.15 9547
2698.64 9659
2699.13 10154
2699.62 10034
2700.11 10152
2700.60 10420
2701.09 10393
2701.58 10727
2702.07 10536
2702.56 10376
2703.05 10508
2703.54 10645
2704.03 10322
2704.52 10136
2705.01 10398
2705.50 10422
2706.00 10130
2706.49 9510
2706.98 9808
2707.47 9577
2707.96 9403
2708.45 9775
2708.94 9781
2709.43 9703
2709.92 9443
2710.41 9009
2710.90 9101
2711.39 9033
2711.88 9408
2712.37 9412
2712.87 9187
2713.36 9450
2713.85 9477
2714.34 9241
2714.83 9475
2715.32 9438
2715.81 9215
2716.30 9176
2716.80 9241
2717.29 8934
2717.78 8928
2718.27 8896
2718.76 8976
2719.25 8526
2719.75 8811
2720.24 8797
2720.73 8703
2721.22 8915
2721.71 9254
2722.20 9291
2722.70 9673
2723.19 9602
2723.68 9581
2724.17 9825
2724.66 9774
2725.16 9622
2725.65 9657
2726.14 9279
2726.63 8870
2727.13 8702
2727.62 8891
2728.11 8917
2728.60 8575
2729.10 8623
2729.59 8650
2730.08 8648
2730.57 8916
2731.07 9312
2731.56 9462
2732.05 9450
2732.54 9740
2733.04 10014
2733.53 10313
2734.02 10552
2734.52 10052
2735.01 10172
2735.50 10324
2736.00 10502
2736.49 10311
2736.98 9503
2737.47 9518
2737.97 9715
2738.46 9600
2738.95 9843
2739.45 10002
2739.94 9741
2740.44 9317
2740.93 9392
2741.42 9566
2741.92 9445
2742.41 8929
2742.90 8438
2743.40 8466
2743.89 8378
2744.39 8613
2744.88 8480
2745.37 8103
2745.87 8222
2746.36 8471
2746.86 8505
2747.35 8414
2747.84 8647
2748.34 8791
2748.83 8869
2749.33 9201
2749.82 8750
2750.32 8730
2750.81 8927
2751.30 8886
2751.80 9130
2752.29 8974
2752.79 8948
2753.28 9588
2753.78 9341
2754.27 9086
2754.77 9020
2755.26 9168
2755.76 9142
2756.25 9558
2756.75 9461
2757.24 9639
2757.74 9521
2758.23 9413
2758.73 9567
2759.22 9478
2759.72 9480
2760.21 9501
2760.71 9754
2761.20 9282
2761.70 9497
2762.20 9152
2762.69 9484
2763.19 9460
2763.68 9002
2764.18 9432
2764.67 9697
2765.17 9834
2765.67 9807
2766.16 9671
2766.66 9373
2767.15 9226
2767.65 9308
2768.14 9595
2768.64 9152
2769.14 9298
2769.63 9185
2770.13 9283
2770.63 9125
2771.12 9482
2771.62 9541
2772.11 9443
2772.61 9834
2773.11 9825
2773.60 10291
2774.10 10604
2774.60 11256
2775.09 11655
2775.59 12490
2776.09 12179
2776.58 12755
2777.08 13203
2777.58 13536
2778.07 12744
2778.57 12551
2779.07 12630
2779.57 12535
2780.06 11689
2780.56 11447
2781.06 10876
2781.55 10476
2782.05 10204
2782.55 9977
2783.05 10204
2783.54 10014
2784.04 9646
2784.54 9450
2785.04 9653
2785.53 9257
2786.03 9425
2786.53 9559
2787.03 9726
2787.52 9632
2788.02 9597
2788.52 9582
2789.02 9769
2789.52 9548
2790.01 9349
2790.51 9347
2791.01 9583
2791.51 9183
2792.01 9396
2792.50 9529
2793.00 9067
2793.50 9373
2794.00 9537
2794.50 9612
2795.00 9725
2795.50 10066
2795.99 9924
2796.49 10108
2796.99 9998
2797.49 10101
2797.99 10337
2798.49 10342
2798.99 10724
2799.48 10607
2799.98 10321
2800.48 10332
2800.98 9933
2801.48 9779
2801.98 9832
2802.48 9892
2802.98 9886
2803.48 10086
2803.98 10296
2804.48 10692
2804.97 10676
2805.47 11283
2805.97 11531
2806.47 11760
2806.97 11810
2807.47 12469
2807.97 12773
2808.47 12712
2808.97 12874
2809.47 12714
2809.97 12789
2810.47 12744
2810.97 11703
2811.47 11693
2811.97 11880
2812.47 11142
2812.97 10582
2813.47 10519
2813.97 10718
2814.47 9874
2814.97 10159
2815.47 10284
2815.97 9986
2816.47 9661
2816.97 9957
2817.47 10102
2817.97 10516
2818.47 10382
2818.97 10296
2819.47 10325
2819.98 10144
2820.48 10440
2820.98 10330
2821.48 9997
2821.98 9716
2822.48 9835
2822.98 9504
2823.48 9562
2823.98 9211
2824.48 8892
2824.98 9051
2825.49 8982
2825.99 8939
2826.49 8816
2826.99 9191
2827.49 9001
2827.99 9048
2828.49 9261
2828.99 9256
2829.50 8750
2830.00 8760
2830.50 8935
2831.00 8789
2831.50 8703
2832.00 8615
2832.51 8740
2833.01 8767
2833.51 8791
2834.01 9074
2834.51 8955
2835.02 9074
2835.52 9244
2836.02 9412
2836.52 9263
2837.02 9826
2837.53 9957
2838.03 9922
2838.53 9815
2839.03 9893
2839.54 9903
2840.04 9835
2840.54 9833
2841.04 9894
2841.55 9460
2842.05 9436
2842.55 9378
2843.05 9668
2843.56 9847
2844.06 10054
2844.56 9918
2845.07 9766
2845.57 10208
2846.07 10625
2846.57 10327
2847.08 10348
2847.58 11283
2848.08 11533
2848.59 11072
2849.09 11540
2849.59 11751
2850.10 11542
2850.60 11460
2851.10 10925
2851.61 10840
2852.11 10440
2852.61 10167
2853.12 9621
2853.62 9316
2854.12 9460
2854.63 9061
2855.13 9052
2855.64 9228
2856.14 9494
2856.64 9306
2857.15 9091
2857.65 9101
2858.16 8985
2858.66 9032
2859.16 9307
2859.67 9198
2860.17 8889
2860.68 9209
2861.18 9190
2861.69 9263
2862.19 8867
2862.69 9074
2863.20 9244
2863.70 8946
2864.21 8898
2864.71 8847
2865.22 8592
2865.72 8648
2866.23 8738
2866.73 8603
2867.24 8697
2867.74 9054
2868.25 8714
2868.75 8875
2869.26 9157
2869.76 9401
2870.27 9169
2870.77 9208
2871.28 9193
2871.78 9576
2872.29 9499
2872.79 9500
2873.30 9533
2873.80 9695
2874.31 9905
2874.81 9993
2875.32 10101
2875.83 10013
2876.33 9510
2876.84 9811
2877.34 9950
2877.85 9544
2878.35 9205
2878.86 9666
2879.37 9853
2879.87 9804
2880.38 9755
2880.88 10048
2881.39 9475
2881.90 9657
2882.40 9920
2882.91 9693
2883.41 9779
2883.92 9586
2884.43 9557
2884.93 10108
2885.44 9896
2885.95 9318
2886.45 9701
2886.96 9721
2887.47 9891
2887.97 9879
2888.48 10041
2888.99 10046
2889.49 10302
2890.00 10005
2890.51 9913
2891.01 9486
2891.52 9443
2892.03 9374
2892.54 9218
2893.04 9929
2893.55 9707
2894.06 9369
2894.56 9784
2895.07 9853
2895.58 10017
2896.09 10061
2896.59 10247
2897.10 10300
2897.61 10322
2898.12 10875
2898.62 11034
2899.13 11577
2899.64 12055
2900.15 12158
2900.65 12527
2901.16 12835
2901.67 13785
2902.18 14117
2902.69 14428
2903.19 14475
2903.70 14388
2904.21 14215
2904.72 14588
2905.23 14468
2905.73 13988
2906.24 13412
2906.75 13055
2907.26 12826
2907.77 12272
2908.28 12017
2908.79 11568
2909.29 11236
2909.80 10971
2910.31 10250
2910.82 10147
2911.33 9955
2911.84 9951
2912.35 9727
2912.85 9726
2913.36 9807
2913.87 9814
2914.38 9965
2914.89 10031
2915.40 10224
2915.91 10010
2916.42 9912
2916.93 10162
2917.44 10006
2917.95 10037
2918.45 10100
2918.96 10533
2919.47 10671
2919.98 10095
2920.49 10064
2921.00 9750
2921.51 9898
2922.02 9841
2922.53 10062
2923.04 9949
2923.55 9803
2924.06 10340
2924.57 9994
2925.08 10207
2925.59 10496
2926.10 10295
2926.61 10237
2927.12 9943
2927.63 9927
2928.14 9963
2928.65 9522
2929.16 9669
2929.67 9765
2930.18 9270
2930.69 9620
2931.20 9481
2931.71 9127
2932.22 9007
2932.73 9494
2933.25 9720
2933.76 9544
2934.27 9342
2934.78 9336
2935.29 9692
2935.80 9558
2936.31 9771
2936.82 9754
2937.33 9580
2937.84 10126
2938.35 10027
2938.87 9764
2939.38 10281
2939.89 10269
2940.40 10183
2940.91 10400
2941.42 10255
2941.93 9959
2942.44 10523
2942.96 10472
2943.47 10294
2943.98 10471
2944.49 10790
2945.00 11029
2945.51 11544
2946.03 12219
2946.54 12287
2947.05 12257
2947.56 12729
2948.07 12675
2948.59 12541
2949.10 12007
2949.61 11156
2950.12 11168
2950.63 10552
2951.15 10395
2951.66 10107
2952.17 10139
2952.68 9920
2953.19 9741
2953.71 9756
2954.22 9529
2954.73 9344
2955.24 9480
2955.76 9352
2956.27 9271
2956.78 9046
2957.30 8829
2957.81 8951
2958.32 9180
2958.83 9200
2959.35 8917
2959.86 8939
2960.37 9248
2960.89 9333
2961.40 9858
2961.91 9984
2962.43 10032
2962.94 9910
2963.45 9713
2963.96 9587
2964.48 9531
2964.99 9516
2965.51 9740
2966.02 9430
2966.53 9285
2967.05 9602
2967.56 9416
2968.07 9459
2968.59 8841
2969.10 8859
2969.61 8981
2970.13 8958
2970.64 9090
2971.16 8921
2971.67 8962
2972.18 9028
2972.70 9284
2973.21 9228
2973.73 9051
2974.24 9126
2974.75 9065
2975.27 9337
2975.78 9640
2976.30 9482
2976.81 9345
2977.33 9302
2977.84 9292
2978.36 8938
2978.87 8897
2979.38 9191
2979.90 8994
2980.41 9252
2980.93 9137
2981.44 9274
2981.96 9445
2982.47 9212
2982.99 9583
2983.50 9379
2984.02 9385
2984.53 9525
2985.05 9585
2985.56 9761
2986.08 9689
2986.59 9755
2987.11 9778
2987.63 10226
2988.14 10361
2988.66 10442
2989.17 10170
2989.69 10386
2990.20 9854
2990.72 9773
2991.23 10149
2991.75 10103
2992.27 10150
2992.78 10320
2993.30 10470
2993.81 10857
2994.33 10865
2994.84 10674
2995.36 10998
2995.88 11313
2996.39 11540
2996.91 11961
2997.43 11773
2997.94 11998
2998.46 12100
2998.97 12288
2999.49 12228
3000.01 11975
3000.52 11951
3001.04 11383
3001.56 11536
3002.07 11336
3002.59 11540
3003.11 11318
3003.62 11120
3004.14 11116
3004.66 11255
3005.17 11855
3005.69 11401
3006.21 10772
3006.72 10893
3007.24 10804
3007.76 10833
3008.28 10582
3008.79 10341
3009.31 9776
3009.83 9667
3010.34 9712
3010.86 9480
3011.38 9135
3011.90 9101
3012.41 9257
3012.93 9597
3013.45 9692
3013.97 9769
3014.48 9566
3015.00 10030
3015.52 10036
3016.04 10564
3016.56 10686
3017.07 11356
3017.59 11564
3018.11 11546
3018.63 11840
3019.15 11955
3019.66 11672
3020.18 11695
3020.70 11574
3021.22 11574
3021.74 11346
3022.26 11180
3022.77 11009
3023.29 10836
3023.81 10809
3024.33 10705
3024.85 10184
3025.37 10068
3025.88 9931
3026.40 10031
3026.92 9791
3027.44 9840
3027.96 9836
3028.48 9999
3029.00 10198
3029.52 9861
3030.04 9755
3030.55 9717
3031.07 9976
3031.59 10058
3032.11 10254
3032.63 10324
3033.15 10527
3033.67 10474
3034.19 10419
3034.71 11064
3035.23 11189
3035.75 10731
3036.27 11053
3036.79 11105
3037.31 10410
3037.83 10312
3038.35 10213
3038.87 10447
3039.39 10643
3039.91 10049
3040.42 10287
3040.94 10249
3041.46 9846
3041.98 9737
3042.50 9589
3043.03 9550
3043.55 10158
3044.07 9932
3044.59 9997
3045.11 10044
3045.63 10007
3046.15 10031
3046.67 10069
3047.19 10188
3047.71 10084
3048.23 10344
3048.75 9944
3049.27 9723
3049.79 10069
3050.31 9661
3050.83 9661
3051.35 9521
3051.87 9774
3052.39 9539
3052.92 9824
3053.44 9182
3053.96 9380
3054.48 9574
3055.00 9545
3055.52 9777
3056.04 9862
3056.56 9413
3057.09 9500
3057.61 9297
3058.13 9536
3058.65 9349
3059.17 9384
3059.69 9420
3060.21 9476
3060.74 9712
3061.26 9500
3061.78 9565
3062.30 9253
3062.82 9291
3063.34 9343
3063.87 9361
3064.39 9590
3064.91 9854
3065.43 9784
3065.95 10078
3066.48 10105
3067.00 10223
3067.52 10011
3068.04 10407
3068.57 10285
3069.09 9786
3069.61 9752
3070.13 9507
3070.66 9760
3071.18 10203
3071.70 9781
3072.22 9605
3072.75 9130
3073.27 9402
3073.79 9190
3074.31 9574
3074.84 9919
3075.36 9710
3075.88 10003
3076.41 10027
3076.93 10668
3077.45 10997
3077.97 11224
3078.50 11601
3079.02 12236
3079.54 12420
3080.07 12481
3080.59 12940
3081.11 12615
3081.64 12804
3082.16 12405
3082.68 11914
3083.21 12298
3083.73 11920
3084.26 11393
3084.78 11636
3085.30 11512
3085.83 11377
3086.35 11343
3086.87 11383
3087.40 11158
3087.92 11390
3088.45 11067
3088.97 10967
3089.49 10621
3090.02 10849
3090.54 10531
3091.07 10470
3091.59 9979
3092.11 9848
3092.64 10444
3093.16 10091
3093.69 9617
3094.21 9823
3094.74 10233
3095.26 10138
3095.79 10223
3096.31 10195
3096.84 10323
3097.36 10206
3097.89 9980
3098.41 10225
3098.93 10313
3099.46 10490
3099.98 10833
3100.51 11157
3101.03 11446
3101.56 11796
3102.09 12365
3102.61 12961
3103.14 13711
3103.66 14208
3104.19 14997
3104.71 15001
3105.24 14932
3105.76 14297
3106.29 13068
3106.81 12642
3107.34 12031
3107.86 11477
3108.39 10940
3108.92 10507
3109.44 10211
3109.97 10161
3110.49 9744
3111.02 9818
3111.55 9804
3112.07 9504
3112.60 9607
3113.12 9859
3113.65 9530
3114.18 9378
3114.70 9465
3115.23 9654
3115.75 9534
3116.28 9824
3116.81 9344
3117.33 9217
3117.86 9024
3118.39 9209
3118.91 9237
3119.44 9171
3119.97 9152
3120.49 9345
3121.02 8948
3121.55 9122
3122.07 8917
3122.60 8692
3123.13 8754
3123.65 9318
3124.18 9609
3124.71 9151
3125.24 9364
3125.76 9458
3126.29 9584
3126.82 9779
3127.34 9589
3127.87 9503
3128.40 9525
3128.93 9463
3129.45 9612
3129.98 9392
3130.51 9705
3131.04 9394
3131.56 9406
3132.09 9073
3132.62 9009
3133.15 9369
3133.68 9114
3134.20 8832
3134.73 8820
3135.26 9336
3135.79 9059
3136.32 9158
3136.84 9102
3137.37 9224
3137.90 9364
3138.43 9188
3138.96 9512
3139.48 9154
3140.01 9576
3140.54 9528
3141.07 9155
3141.60 9232
3142.13 9213
3142.66 9448
3143.18 9581
3143.71 9616
3144.24 9969
3144.77 10393
3145.30 11044
3145.83 11120
3146.36 11190
3146.89 12193
3147.41 12255
3147.94 12071
3148.47 12796
3149.00 12797
3149.53 12640
3150.06 12518
3150.59 12686
3151.12 12227
3151.65 11447
3152.18 11582
3152.71 11638
3153.24 11077
3153.77 10128
3154.30 9916
3154.82 9837
3155.35 9943
3155.88 10128
3156.41 9827
3156.94 9740
3157.47 9881
3158.00 10002
3158.53 10471
3159.06 10647
3159.59 10675
3160.12 10748
3160.65 10745
3161.18 10689
3161.71 10560
3162.24 10645
3162.77 11050
3163.30 10345
3163.83 10061
3164.37 10103
3164.90 9736
3165.43 10049
3165.96 9877
3166.49 9782
3167.02 9891
3167.55 10039
3168.08 9471
3168.61 9647
3169.14 9685
3169.67 9654
3170.20 9370
3170.73 9542
3171.26 9320
3171.80 9393
3172.33 9476
3172.86 9897
3173.39 9943
3173.92 10040
3174.45 10063
3174.98 10350
3175.51 10335
3176.05 10450
3176.58 10325
3177.11 10304
3177.64 10010
3178.17 9949
3178.70 10121
3179.23 10203
3179.77 9986
3180.30 10191
3180.83 10071
3181.36 10011
3181.89 9845
3182.43 9733
3182.96 9466
3183.49 9321
3184.02 9688
3184.55 9702
3185.09 9453
3185.62 9427
3186.15 9439
3186.68 9363
3187.21 9325
3187.75 9516
3188.28 9332
3188.81 9544
3189.34 9539
3189.88 9318
3190.41 9513
3190.94 9548
3191.47 9393
3192.01 9200
3192.54 9063
3193.07 9180
3193.61 9474
3194.14 9358
3194.67 9303
3195.20 9663
3195.74 9404
3196.27 9344
3196.80 9279
3197.34 9332
3197.87 9434
3198.40 10030
3198.94 9790
3199.47 10296
3200.00 10497
3200.54 10666
3201.07 11152
3201.60 11108
3202.14 11371
3202.67 11656
3203.21 11684
3203.74 11930
3204.27 12058
3204.81 11427
3205.34 11267
3205.87 10993
3206.41 10895
3206.94 10353
3207.48 10283
3208.01 10301
3208.54 10351
3209.08 10360
3209.61 10569
3210.15 10899
3210.68 10663
3211.22 11083
3211.75 11434
3212.28 11645
3212.82 11256
3213.35 10947
3213.89 11097
3214.42 11138
3214.96 10970
3215.49 11164
3216.03 11150
3216.56 10908
3217.10 11380
3217.63 11822
3218.17 11774
3218.70 12856
3219.24 13183
3219.77 13950
3220.31 13454
3220.84 12804
3221.38 12901
3221.91 12663
3222.45 12743
3222.98 13248
3223.52 12860
3224.05 13093
3224.59 13182
3225.12 13304
3225.66 13170
3226.19 12804
3226.73 12376
3227.27 11584
3227.80 11289
3228.34 11276
3228.87 11322
3229.41 10252
3229.94 10368
3230.48 10180
3231.02 10049
3231.55 10085
3232.09 9550
3232.62 9315
3233.16 9172
3233.70 9306
3234.23 9429
3234.77 9381
3235.31 9463
3235.84 9474
3236.38 9911
3236.91 10149
3237.45 10254
3237.99 10556
3238.52 11058
3239.06 11393
3239.60 11472
3240.13 11795
3240.67 11763
3241.21 11516
3241.75 11404
3242.28 10708
3242.82 9955
3243.36 9946
3243.89 9785
3244.43 9920
3244.97 9699
3245.50 9206
3246.04 8958
3246.58 9012
3247.12 9317
3247.65 9318
3248.19 9352
3248.73 9420
3249.27 9296
3249.80 9310
3250.34 9458
3250.88 9830
3251.42 9724
3251.95 10026
3252.49 10041
3253.03 10248
3253.57 10495
3254.11 10485
3254.64 10282
3255.18 10356
3255.72 10735
3256.26 11055
3256.80 10986
3257.33 11134
3257.87 11134
3258.41 10825
3258.95 11087
3259.49 11402
3260.02 11582
3260.56 11214
3261.10 11473
3261.64 11477
3262.18 11146
3262.72 11471
3263.26 11832
3263.79 12036
3264.33 12201
3264.87 12442
3265.41 12307
3265.95 11775
3266.49 11792
3267.03 12047
3267.57 12332
3268.11 12055
3268.64 12323
3269.18 12471
3269.72 11985
3270.26 11330
3270.80 10855
3271.34 10376
3271.88 10032
3272.42 9942
3272.96 9763
3273.50 9643
3274.04 9735
3274.58 9786
3275.12 9759
3275.66 9664
3276.20 9969
3276.74 9956
3277.28 10332
3277.82 10300
3278.36 10681
3278.90 10733
3279.44 10586
3279.98 10671
3280.52 10240
3281.06 10762
3281.60 11001
3282.14 10956
3282.68 11203
3283.22 11445
3283.76 11113
3284.30 11199
3284.84 11990
3285.38 11639
3285.92 11800
3286.46 11924
3287.00 11939
3287.54 12224
3288.08 12034
3288.62 11585
3289.16 11322
3289.70 11064
3290.24 10932
3290.79 10740
3291.33 10454
3291.87 10930
3292.41 11434
3292.95 11363
3293.49 11904
3294.03 12649
3294.57 12548
3295.11 13186
3295.66 13816
3296.20 14289
3296.74 13998
3297.28 14014
3297.82 13908
3298.36 13797
3298.90 13472
3299.45 12932
3299.99 12692
3300.53 12192
3301.07 11857
3301.61 11517
3302.16 11578
3302.70 11479
3303.24 11522
3303.78 11760
3304.32 11434
3304.87 11548
3305.41 11472
3305.95 11323
3306.49 10884
3307.03 10549
3307.58 10625
3308.12 10708
3308.66 10077
3309.20 10139
3309.75 9761
3310.29 9871
3310.83 9731
3311.37 9962
3311.92 10172
3312.46 9929
3313.00 10228
3313.54 10008
3314.09 10564
3314.63 10620
3315.17 10585
3315.72 10718
3316.26 10785
3316.80 10863
3317.35 10860
3317.89 10568
3318.43 10528
3318.97 10514
3319.52 10169
3320.06 10463
3320.60 10172
3321.15 10250
3321.69 10413
3322.23 10457
3322.78 10589
3323.32 10739
3323.87 10757
3324.41 10641
3324.95 10365
3325.50 10339
3326.04 10260
3326.58 10408
3327.13 10364
3327.67 9834
3328.22 9869
3328.76 9917
3329.30 9799
3329.85 9683
3330.39 9405
3330.94 9141
3331.48 8961
3332.03 9333
3332.57 9367
3333.11 9590
3333.66 9919
3334.20 10036
3334.75 9925
3335.29 9873
3335.84 9998
3336.38 9990
3336.93 10258
3337.47 10293
3338.02 9812
3338.56 10145
3339.11 10561
3339.65 10137
3340.20 10695
3340.74 10481
3341.29 10104
3341.83 10207
3342.38 9972
3342.92 10069
3343.47 9783
3344.01 9854
3344.56 9550
3345.10 9559
3345.65 9785
3346.19 9766
3346.74 9797
3347.28 9686
3347.83 9441
3348.38 9997
3348.92 9804
3349.47 9829
3350.01 9960
3350.56 9645
3351.10 9640
3351.65 9653
3352.20 9284
3352.74 9040
3353.29 8850
3353.83 9162
3354.38 8859
3354.93 9069
3355.47 8779
3356.02 8516
3356.56 8697
3357.11 8651
3357.66 8842
3358.20 8813
3358.75 8826
3359.30 8446
3359.84 8223
3360.39 8511
3360.94 8396
3361.48 8233
3362.03 7924
3362.58 8134
3363.12 8168
3363.67 8381
3364.22 8231
3364.76 8288
3365.31 8342
3365.86 8407
3366.41 8764
3366.95 9032
3367.50 8822
3368.05 8558
3368.59 8519
3369.14 8904
3369.69 8916
3370.24 9008
3370.78 9023
3371.33 8575
3371.88 8614
3372.43 8310
3372.97 8489
3373.52 8825
3374.07 8744
3374.62 8654
3375.17 8633
3375.71 8360
3376.26 8055
3376.81 7985
3377.36 7865
3377.91 7723
3378.45 8259
3379.00 8065
3379.55 8168
3380.10 8213
3380.65 7931
3381.19 7786
3381.74 8028
3382.29 8136
3382.84 8019
3383.39 7751
3383.94 8175
3384.49 8115
3385.03 8406
3385.58 8181
3386.13 8411
3386.68 8088
3387.23 8174
3387.78 8224
3388.33 8203
3388.88 8289
3389.42 8595
3389.97 8451
3390.52 8486
3391.07 8468
3391.62 8404
3392.17 8119
3392.72 8264
3393.27 8461
3393.82 8328
3394.37 8289
3394.92 8032
3395.47 8222
3396.02 7999
3396.57 8237
3397.11 8422
3397.66 8142
3398.21 8033
3398.76 8054
3399.31 8245
3399.86 8322
3400.41 8268
3400.96 8139
3401.51 8237
3402.06 8138
3402.61 8176
3403.16 8156
3403.71 8640
3404.26 8610
3404.81 8353
3405.36 8337
3405.91 8308
3406.46 8302
3407.02 8355
3407.57 8453
3408.12 8169
3408.67 7902
3409.22 8009
3409.77 7875
3410.32 7895
3410.87 8016
3411.42 8314
3411.97 8334
3412.52 7941
3413.07 8102
3413.62 8332
3414.17 8272
3414.73 8467
3415.28 8352
3415.83 8499
3416.38 8666
3416.93 8646
3417.48 8926
3418.03 8576
3418.58 8472
3419.14 8512
3419.69 8461
3420.24 8523
3420.79 8671
3421.34 8546
3421.89 8475
3422.44 8792
3423.00 8927
3423.55 9125
3424.10 8965
3424.65 9374
3425.20 9451
3425.76 9226
3426.31 9114
3426.86 9113
3427.41 8941
3427.96 9185
3428.52 8718
3429.07 8860
3429.62 8896
3430.17 9044
3430.72 8786
3431.28 9059
3431.83 8783
3432.38 8605
3432.93 8562
3433.49 8961
3434.04 8832
3434.59 8670
3435.14 8844
3435.70 8728
3436.25 8581
3436.80 8697
3437.36 8893
3437.91 8716
3438.46 8736
3439.01 8928
3439.57 8943
3440.12 8786
3440.67 9113
3441.23 8987
3441.78 8980
3442.33 9054
3442.89 8740
3443.44 8607
3443.99 8769
3444.55 8468
3445.10 8620
3445.65 8768
3446.21 8650
3446.76 8467
3447.31 8569
3447.87 8721
3448.42 8675
3448.98 8644
3449.53 8462
3450.08 8251
3450.64 8047
3451.19 8210
3451.75 7955
3452.30 7863
3452.85 8055
3453.41 8144
3453.96 8183
3454.52 8433
3455.07 8387
3455.62 8025
3456.18 7943
3456.73 8363
3457.29 8478
3457.84 8790
3458.40 8867
3458.95 8681
3459.51 8553
3460.06 8515
3460.62 8572
3461.17 8661
3461.72 8594
3462.28 8752
3462.83 8673
3463.39 8306
3463.94 8706
3464.50 8702
3465.05 9059
3465.61 8968
3466.17 8771
3466.72 9106
3467.28 9535
3467.83 9454
3468.39 9519
3468.94 9620
3469.50 9799
3470.05 9937
3470.61 9957
3471.16 9788
3471.72 9956
3472.27 10107
3472.83 9898
3473.39 9831
3473.94 9421
3474.50 9496
3475.05 9350
3475.61 9345
3476.17 9397
3476.72 9025
3477.28 9656
3477.83 9747
3478.39 9896
3478.95 9852
3479.50 10185
3480.06 10308
3480.61 10076
3481.17 10294
3481.73 10441
3482.28 10248
3482.84 10128
3483.40 10060
3483.95 9684
3484.51 9403
3485.07 9436
3485.62 9574
3486.18 9573
3486.74 9510
3487.29 9509
3487.85 10220
3488.41 10735
3488.97 10697
3489.52 10985
3490.08 11059
3490.64 11449
3491.19 12169
3491.75 12181
3492.31 12468
3492.87 12302
3493.42 12698
3493.98 13109
3494.54 12604
3495.09 13023
3495.65 13006
3496.21 13106
3496.77 12784
3497.33 12908
3497.88 12967
3498.44 13218
3499.00 13213
3499.56 13008
3500.11 13556
3500.67 14412
3501.23 14926
3501.79 15999
3502.35 16910
3502.90 18353
3503.46 19324
3504.02 21182
3504.58 22686
3505.14 24108
3505.70 24967
3506.25 25649
3506.81 26037
3507.37 26320
3507.93 25163
3508.49 23457
3509.05 21794
3509.61 19709
3510.16 17923
3510.72 15892
3511.28 14496
3511.84 13030
3512.40 11650
3512.96 11181
3513.52 10802
3514.08 10379
3514.63 9926
3515.19 9665
3515.75 9653
3516.31 9318
3516.87 9086
3517.43 9572
3517.99 9569
3518.55 9615
3519.11 9609
3519.67 9591
3520.23 9431
3520.79 9532
3521.35 9586
3521.91 9551
3522.47 9463
3523.03 9564
3523.59 9546
3524.15 9567
3524.71 9686
3525.26 9193
3525.82 9057
3526.38 9345
3526.94 9248
3527.50 9132
3528.07 9186
3528.63 8888
3529.19 8954
3529.75 9049
3530.31 8719
3530.87 8803
3531.43 8990
3531.99 9275
3532.55 9505
3533.11 9538
3533.67 9619
3534.23 9579
3534.79 9959
3535.35 10706
3535.91 10606
3536.47 10184
3537.03 10626
3537.59 10709
3538.15 10862
3538.72 10987
3539.28 11257
3539.84 11204
3540.40 10636
3540.96 10665
3541.52 10439
3542.08 10293
3542.64 10263
3543.20 10567
3543.77 10433
3544.33 10462
3544.89 10150
3545.45 9810
3546.01 9790
3546.57 10020
3547.14 9501
3547.70 9171
3548.26 9496
3548.82 9224
3549.38 8980
3549.94 8679
3550.51 8808
3551.07 8724
3551.63 8358
3552.19 8272
3552.75 8684
3553.32 8577
3553.88 8599
3554.44 8474
3555.00 8735
3555.56 8446
3556.13 8221
3556.69 8396
3557.25 8573
3557.81 8515
3558.38 9014
3558.94 9276
3559.50 9197
3560.06 8910
3560.63 8797
3561.19 8964
3561.75 9139
3562.32 9081
3562.88 9310
3563.44 9283
3564.00 9156
3564.57 9260
3565.13 8816
3565.69 8859
3566.26 8849
3566.82 8730
3567.38 8952
3567.95 8980
3568.51 8534
3569.07 8541
3569.64 8611
3570.20 8831
3570.76 8911
3571.33 8680
3571.89 8904
3572.45 8834
3573.02 8913
3573.58 8682
3574.15 9152
3574.71 9249
3575.27 9306
3575.84 9314
3576.40 9438
3576.96 9552
3577.53 9782
3578.09 9870
3578.66 9751
3579.22 9594
3579.79 9399
3580.35 9471
3580.91 9183
3581.48 8922
3582.04 8857
3582.61 9077
3583.17 9133
3583.74 8822
3584.30 8369
3584.87 8385
3585.43 8519
3585.99 8478
3586.56 8309
3587.12 8221
3587.69 8291
3588.25 8201
3588.82 8293
3589.38 8058
3589.95 7942
3590.51 8199
3591.08 8073
3591.64 8210
3592.21 8714
3592.77 8663
3593.34 8529
3593.91 8487
3594.47 8666
3595.04 8771
3595.60 8624
3596.17 9034
3596.73 9465
3597.30 9182
3597.86 9290
3598.43 9174
3599.00 9513
3599.56 9622
3600.13 9277
3600.69 9131
3601.26 9251
3601.82 9354
3602.39 9098
3602.96 9454
3603.52 9209
3604.09 9271
3604.65 9236
3605.22 8898
3605.79 9055
3606.35 8797
3606.92 8446
3607.49 8359
3608.05 8384
3608.62 8260
3609.19 8261
3609.75 8214
3610.32 8012
3610.89 8095
3611.45 8120
3612.02 7850
3612.59 7952
3613.15 8059
3613.72 8403
3614.29 8388
3614.85 8899
3615.42 9137
3615.99 9483
3616.55 10091
3617.12 10743
3617.69 11207
3618.26 11604
3618.82 12178
3619.39 12739
3619.96 12751
3620.53 12003
3621.09 11522
3621.66 11339
3622.23 10821
3622.80 10455
3623.36 10092
3623.93 9717
3624.50 8949
3625.07 8527
3625.63 8154
3626.20 8200
3626.77 7985
3627.34 7729
3627.91 7743
3628.47 7794
3629.04 8070
3629.61 7876
3630.18 7886
3630.75 7652
3631.31 8027
3631.88 7821
3632.45 8077
3633.02 8452
3633.59 7980
3634.16 8122
3634.73 8028
3635.29 7905
3635.86 7884
3636.43 7964
3637.00 8017
3637.57 7879
3638.14 7760
3638.71 8222
3639.28 8261
3639.84 8348
3640.41 8415
3640.98 8354
3641.55 8581
3642.12 8662
3642.69 8868
3643.26 8912
3643.83 9174
3644.40 9443
3644.97 8939
3645.54 9086
3646.11 8625
3646.67 8804
3647.24 8936
3647.81 8702
3648.38 8588
3648.95 8547
3649.52 8505
3650.09 8744
3650.66 8636
3651.23 8428
3651.80 8663
3652.37 8351
3652.94 8646
3653.51 8416
3654.08 8861
3654.65 8906
3655.22 8780
3655.79 8726
3656.36 8892
3656.93 8696
3657.50 8797
3658.07 8702
3658.64 9217
3659.21 8807
3659.78 8975
3660.35 8786
3660.93 9014
3661.50 9384
3662.07 8970
3662.64 8751
3663.21 8398
3663.78 8340
3664.35 8205
3664.92 7882
3665.49 7920
3666.06 7762
3666.63 7907
3667.20 7905
3667.78 7736
3668.35 7429
3668.92 7297
3669.49 7109
3670.06 7202
3670.63 7704
3671.20 7789
3671.77 7949
3672.35 8251
3672.92 8416
3673.49 8507
3674.06 8680
3674.63 9202
3675.20 9259
3675.78 9392
3676.35 9751
3676.92 9669
3677.49 9399
3678.06 9892
3678.64 9485
3679.21 9278
3679.78 9373
3680.35 8778
3680.92 8690
3681.50 8308
3682.07 8151
3682.64 8136
3683.21 8203
3683.79 8061
3684.36 8067
3684.93 8161
3685.50 8302
3686.07 8065
3686.65 8200
3687.22 8296
3687.79 8600
3688.37 8568
3688.94 8575
3689.51 8454
3690.08 8544
3690.66 8808
3691.23 8976
3691.80 9198
3692.38 8992
3692.95 9085
3693.52 9082
3694.10 9002
3694.67 9311
3695.24 9066
3695.81 8997
3696.39 8830
3696.96 8614
3697.54 8801
3698.11 8741
3698.68 8470
3699.26 8346
3699.83 8465
3700.40 8573
3700.98 8255
3701.55 8439
3702.12 8465
3702.70 8357
3703.27 8443
3703.85 8155
3704.42 8191
3704.99 8780
3705.57 8426
3706.14 8611
3706.72 8487
3707.29 8595
3707.86 8452
3708.44 8311
3709.01 8608
3709.59 8733
3710.16 8193
3710.74 7982
3711.31 8680
3711.89 8444
3712.46 8439
3713.03 8420
3713.61 8052
3714.18 8100
3714.76 8210
3715.33 8095
3715.91 8092
3716.48 8309
3717.06 8502
3717.63 8814
3718.21 8802
3718.78 8869
3719.36 8953
3719.93 9417
3720.51 9327
3721.08 9205
3721.66 9002
3722.23 9074
3722.81 8905
3723.39 8649
3723.96 8320
3724.54 8399
3725.11 8318
3725.69 8296
3726.26 8232
3726.84 7925
3727.41 8051
3727.99 8491
3728.57 8608
3729.14 8200
3729.72 8862
3730.29 9037
3730.87 9160
3731.45 9180
3732.02 9235
3732.60 8885
3733.17 9335
3733.75 9511
3734.33 9388
3734.90 9081
3735.48 8837
3736.06 9035
3736.63 9024
3737.21 8770
3737.79 8658
3738.36 8676
3738.94 8529
3739.52 8370
3740.09 8705
3740.67 8329
3741.25 8467
3741.82 8109
3742.40 8511
3742.98 8081
3743.55 8297
3744.13 8330
3744.71 8282
3745.28 8204
3745.86 8399
3746.44 8356
3747.02 8376
3747.59 8114
3748.17 8508
3748.75 8258
3749.33 8634
3749.90 8719
3750.48 8874
3751.06 8795
3751.64 8389
3752.21 8081
3752.79 8259
3753.37 7882
3753.95 7766
3754.52 8031
3755.10 8251
3755.68 7784
3756.26 7747
3756.84 7828
3757.41 7770
3757.99 7895
3758.57 8054
3759.15 8018
3759.73 7937
3760.31 8347
3760.88 8448
3761.46 8673
3762.04 8541
3762.62 8462
3763.20 8635
3763.78 8755
3764.35 8770
3764.93 8652
3765.51 8504
3766.09 8558
3766.67 8508
3767.25 8124
3767.83 7948
3768.41 7995
3768.99 7823
3769.56 7547
3770.14 7634
3770.72 7471
3771.30 7632
3771.88 7752
3772.46 7806
3773.04 7594
3773.62 7646
3774.20 7700
3774.78 7791
3775.36 7841
3775.94 7591
3776.52 7407
3777.10 7489
3777.67 7732
3778.25 7691
3778.83 7453
3779.41 7445
3779.99 7497
3780.57 7207
3781.15 7241
3781.73 7442
3782.31 7472
3782.89 7472
3783.47 7230
3784.05 7181
3784.63 7149
3785.21 7198
3785.79 7343
3786.37 7592
3786.95 7783
3787.54 7486
3788.12 7378
3788.70 7480
3789.28 7824
3789.86 7525
3790.44 7598
3791.02 7615
3791.60 7640
3792.18 7505
3792.76 7571
3793.34 7374
3793.92 7472
3794.50 7725
3795.08 7581
3795.66 7517
3796.25 7105
3796.83 7235
3797.41 7699
3797.99 7492
3798.57 7294
3799.15 7298
3799.73 7199
3800.31 7190
3800.90 7338
3801.48 7409
3802.06 7600
3802.64 7687
3803.22 7772
3803.80 7861
3804.39 8026
3804.97 8224
3805.55 8171
3806.13 8565
3806.71 9121
3807.29 9414
3807.88 9854
3808.46 10162
3809.04 10529
3809.62 10622
3810.20 10726
3810.79 10948
3811.37 10755
3811.95 10664
3812.53 10676
3813.12 10170
3813.70 9781
3814.28 9261
3814.86 9005
3815.45 8762
3816.03 8629
3816.61 8313
3817.19 8416
3817.78 8221
3818.36 8241
3818.94 8122
3819.52 8101
3820.11 8103
3820.69 7869
3821.27 7534
3821.86 7175
3822.44 7001
3823.02 6913
3823.61 6903
3824.19 7010
3824.77 6868
3825.36 6794
3825.94 6750
3826.52 6884
3827.11 6616
3827.69 6781
3828.27 6934
3828.86 6865
3829.44 6794
3830.02 6954
3830.61 6881
3831.19 6860
3831.77 6992
3832.36 7429
3832.94 7290
3833.53 7226
3834.11 7304
3834.69 7529
3835.28 7736
3835.86 7573
3836.45 7366
3837.03 7138
3837.61 7633
3838.20 7612
3838.78 7506
3839.37 7461
3839.95 7585
3840.54 7368
3841.12 7175
3841.70 7436
3842.29 7538
3842.87 6851
3843.46 7181
3844.04 6951
3844.63 7113
3845.21 7304
3845.80 7206
3846.38 7244
3846.97 7409
3847.55 7589
3848.14 7290
3848.72 7470
3849.31 7695
3849.89 7542
3850.48 7517
3851.06 7294
3851.65 7548
3852.23 7678
3852.82 7752
3853.40 7663
3853.99 7559
3854.58 7652
3855.16 7753
3855.75 7765
3856.33 7672
3856.92 7640
3857.50 8047
3858.09 7996
3858.68 7892
3859.26 8234
3859.85 8426
3860.43 8432
3861.02 8942
3861.60 8930
3862.19 9056
3862.78 9041
3863.36 9220
3863.95 9256
3864.54 9496
3865.12 8873
3865.71 8943
3866.29 8956
3866.88 8666
3867.47 8607
3868.05 8745
3868.64 8435
3869.23 8048
3869.81 7936
3870.40 7649
3870.99 7670
3871.57 8199
3872.16 8099
3872.75 7722
3873.33 8013
3873.92 8100
3874.51 8166
3875.10 8369
3875.68 8528
3876.27 8386
3876.86 8814
3877.44 8578
3878.03 8256
3878.62 8057
3879.21 8113
3879.79 8086
3880.38 7963
3880.97 7786
3881.56 7588
3882.14 7254
3882.73 7007
3883.32 7016
3883.91 6912
3884.49 7005
3885.08 6988
3885.67 7249
3886.26 7326
3886.85 7319
3887.43 7434
3888.02 7759
3888.61 7513
3889.20 7650
3889.79 7808
3890.38 8060
3890.96 8034
3891.55 7861
3892.14 8473
3892.73 8458
3893.32 8215
3893.91 8694
3894.49 8374
3895.08 8213
3895.67 8526
3896.26 8474
3896.85 8273
3897.44 8154
3898.03 8330
3898.61 8191
3899.20 8274
3899.79 8151
3900.38 7913
3900.97 7934
3901.56 8042
3902.15 7882
3902.74 8057
3903.33 7854
3903.92 7696
3904.51 7678
3905.09 7266
3905.68 7086
3906.27 7223
3906.86 7324
3907.45 7329
3908.04 6957
3908.63 7139
3909.22 7241
3909.81 6940
3910.40 6951
3910.99 6799
3911.58 6794
3912.17 6666
3912.76 6728
3913.35 6624
3913.94 6584
3914.53 6827
3915.12 6555
3915.71 6465
3916.30 6549
3916.89 6654
3917.48 6885
3918.07 6764
3918.66 7043
3919.25 6714
3919.84 7136
3920.43 6894
3921.02 7109
3921.61 7341
3922.20 7465
3922.80 7507
3923.39 7268
3923.98 7462
3924.57 7412
3925.16 7426
3925.75 7224
3926.34 7227
3926.93 7439
3927.52 7022
3928.11 6712
3928.70 6896
3929.30 6507
3929.89 6475
3930.48 6435
3931.07 6480
3931.66 6538
3932.25 6486
3932.84 6535
3933.44 6471
3934.03 6712
3934.62 6698
3935.21 6791
3935.80 6778
3936.39 6764
3936.98 6671
3937.58 6841
3938.17 6938
3938.76 6964
3939.35 6973
3939.94 7559
3940.54 7750
3941.13 8013
3941.72 8018
3942.31 8149
3942.90 7867
3943.50 8194
3944.09 8276
3944.68 8119
3945.27 7832
3945.87 7750
3946.46 7648
3947.05 7397
3947.64 7362
3948.24 7233
3948.83 7312
3949.42 7110
3950.01 7342
3950.61 6968
3951.20 6756
3951.79 7317
3952.39 7283
3952.98 7375
3953.57 6947
3954.16 7041
3954.76 7404
3955.35 7241
3955.94 7215
3956.54 7441
3957.13 7483
3957.72 7834
3958.32 7747
3958.91 7854
3959.50 7741
3960.10 7897
3960.69 8023
3961.28 7698
3961.88 7466
3962.47 7731
3963.07 7428
3963.66 7310
3964.25 7400
3964.85 7379
3965.44 7686
3966.03 7664
3966.63 7537
3967.22 7697
3967.82 7745
3968.41 7514
3969.00 7750
3969.60 7796
3970.19 7782
3970.79 7565
3971.38 7412
3971.98 7253
3972.57 7057
3973.17 7062
3973.76 6868
3974.35 7023
3974.95 6977
3975.54 6899
3976.14 6751
3976.73 6770
3977.33 6843
3977.92 7104
3978.52 7041
3979.11 7036
3979.71 7051
3980.30 7255
3980.90 7633
3981.49 7294
3982.09 7114
3982.68 7472
3983.28 7713
3983.87 7604
3984.47 7629
3985.06 7951
3985.66 7705
3986.25 7499
3986.85 7478
3987.45 7248
3988.04 7268
3988.64 7546
3989.23 7344
3989.83 7117
3990.42 7215
3991.02 7258
3991.62 7301
3992.21 7669
3992.81 7873
3993.40 8205
3994.00 8285
3994.60 8466
3995.19 8565
3995.79 8448
3996.38 8266
3996.98 8602
3997.58 8572
3998.17 8865
3998.77 8513
3999.37 8530
3999.96 8408
4000.56 8058
4001.15 8144
4001.75 8167
4002.35 7850
4002.94 8172
4003.54 8354
4004.14 8109
4004.73 7962
4005.33 8084
4005.93 8296
4006.53 8699
4007.12 8781
4007.72 8810
4008.32 8947
4008.91 8941
4009.51 9336
4010.11 9180
4010.71 8593
4011.30 8379
4011.90 8557
4012.50 8154
4013.10 8174
4013.69 8347
4014.29 8093
4014.89 7899
4015.49 7897
4016.08 7688
4016.68 7629
4017.28 7549
4017.88 7706
4018.47 7686
4019.07 7502
4019.67 8091
4020.27 7842
4020.87 7780
4021.46 7837
4022.06 7581
4022.66 7794
4023.26 7875
4023.86 7772
4024.45 8257
4025.05 8658
4025.65 8696
4026.25 9417
4026.85 9476
4027.45 9751
4028.05 9775
4028.64 10571
4029.24 10900
4029.84 10872
4030.44 10861
4031.04 10652
4031.64 10302
4032.24 9980
4032.84 9728
4033.43 9322
4034.03 8785
4034.63 8598
4035.23 8583
4035.83 8290
4036.43 8231
4037.03 7879
4037.63 8083
4038.23 7802
4038.83 7917
4039.43 8055
4040.03 8226
4040.63 8436
4041.22 8140
4041.82 7889
4042.42 7710
4043.02 7857
4043.62 7659
4044.22 7790
4044.82 8020
4045.42 7517
4046.02 7832
4046.62 7825
4047.22 7516
4047.82 7736
4048.42 7676
4049.02 7956
4049.62 8066
4050.22 8082
4050.82 8033
4051.42 8372
4052.02 8568
4052.62 8531
4053.22 8614
4053.83 8578
4054.43 8467
4055.03 8605
4055.63 8203
4056.23 8322
4056.83 8242
4057.43 7861
4058.03 7701
4058.63 7809
4059.23 7884
4059.83 7547
4060.43 7391
4061.03 7452
4061.64 7164
4062.24 7203
4062.84 7248
4063.44 7128
4064.04 7123
4064.64 7265
4065.24 7581
4065.84 7566
4066.45 7703
4067.05 7607
4067.65 7717
4068.25 7693
4068.85 7920
4069.45 8086
4070.05 7809
4070.66 7695
4071.26 7596
4071.86 7457
4072.46 7317
4073.06 7260
4073.67 6892
4074.27 6711
4074.87 6998
4075.47 6896
4076.07 7086
4076.68 7092
4077.28 7085
4077.88 7270
4078.48 6986
4079.09 7394
4079.69 7542
4080.29 7163
4080.89 7138
4081.50 7446
4082.10 7450
4082.70 7105
4083.30 7154
4083.91 7548
4084.51 7460
4085.11 7318
4085.71 6937
4086.32 7039
4086.92 7248
4087.52 7300
4088.13 7249
4088.73 7137
4089.33 7228
4089.94 7202
4090.54 6979
4091.14 7070
4091.74 6959
4092.35 6852
4092.95 6631
4093.55 7021
4094.16 6817
4094.76 6963
4095.37 7287
4095.97 7022
4096.57 6918
4097.18 6790
4097.78 6915
4098.38 6827
4098.99 6762
4099.59 6948
4100.20 7031
4100.80 6919
4101.40 7103
4102.01 6773
4102.61 6667
4103.22 6536
4103.82 6563
4104.42 6843
4105.03 6692
4105.63 6875
4106.24 7128
4106.84 7040
4107.45 6809
4108.05 7046
4108.65 7139
4109.26 6948
4109.86 6723
4110.47 7058
4111.07 7223
4111.68 6911
4112.28 6772
4112.89 6830
4113.49 6987
4114.10 6683
4114.70 6888
4115.31 7123
4115.91 7128
4116.52 7248
4117.12 7276
4117.73 7167
4118.33 7233
4118.94 7236
4119.54 7600
4120.15 7522
4120.75 7537
4121.36 7570
4121.97 7341
4122.57 7602
4123.18 7696
4123.78 7675
4124.39 7821
4124.99 7637
4125.60 7482
4126.21 7606
4126.81 7703
4127.42 7549
4128.02 7765
4128.63 7820
4129.24 7451
4129.84 7392
4130.45 7407
4131.05 7183
4131.66 7810
4132.27 8001
4132.87 7776
4133.48 7533
4134.08 7506
4134.69 7782
4135.30 7988
4135.90 8115
4136.51 8083
4137.12 8494
4137.72 8683
4138.33 8823
4138.94 8910
4139.54 9083
4140.15 9578
4140.76 9585
4141.37 9504
4141.97 10029
4142.58 10100
4143.19 10418
4143.79 10057
4144.40 10097
4145.01 9696
4145.61 9586
4146.22 9290
4146.83 8834
4147.44 8632
4148.04 8556
4148.65 8191
4149.26 7874
4149.87 7580
4150.47 7203
4151.08 7115
4151.69 7517
4152.30 7252
4152.91 7381
4153.51 7049
4154.12 7302
4154.73 7716
4155.34 7375
4155.94 7091
4156.55 7181
4157.16 7115
4157.77 6931
4158.38 7358
4158.99 7329
4159.59 7309
4160.20 7187
4160.81 7177
4161.42 7127
4162.03 7042
4162.64 7156
4163.24 7481
4163.85 7688
4164.46 7991
4165.07 7926
4165.68 8054
4166.29 8232
4166.90 8113
4167.51 8142
4168.11 7994
4168.72 7523
4169.33 7798
4169.94 7883
4170.55 7768
4171.16 7824
4171.77 8032
4172.38 8216
4172.99 8200
4173.60 8278
4174.21 8217
4174.81 8235
4175.42 8297
4176.03 8299
4176.64 8649
4177.25 8471
4177.86 8369
4178.47 8468
4179.08 8245
4179.69 8277
4180.30 8330
4180.91 8173
4181.52 7862
4182.13 7864
4182.74 7845
4183.35 7915
4183.96 7753
4184.57 7658
4185.18 7579
4185.79 7423
4186.40 7365
4187.01 7176
4187.62 7200
4188.23 7189
4188.84 6895
4189.45 7410
4190.06 7299
4190.67 7570
4191.29 7785
4191.90 7897
4192.51 8445
4193.12 8583
4193.73 8872
4194.34 9477
4194.95 9852
4195.56 10102
4196.17 10444
4196.78 10718
4197.39 10650
4198.00 10220
4198.62 10026
4199.23 9723
4199.84 9865
4200.45 9395
4201.06 8826
4201.67 8737
4202.28 8454
4202.89 8444
4203.51 8330
4204.12 8149
4204.73 7969
4205.34 7457
4205.95 7383
4206.56 7374
4207.18 7302
4207.79 7204
4208.40 7124
4209.01 7066
4209.62 7242
4210.24 6875
4210.85 7230
4211.46 7228
4212.07 6952
4212.68 7396
4213.30 7330
4213.91 7462
4214.52 7499
4215.13 7711
4215.74 8147
4216.36 8343
4216.97 8388
4217.58 8913
4218.19 9037
4218.81 9134
4219.42 9624
4220.03 9829
4220.65 10220
4221.26 10710
4221.87 10318
4222.48 10389
4223.10 10493
4223.71 9360
4224.32 8964
4224.94 8825
4225.55 8950
4226.16 8930
4226.78 8749
4227.39 8728
4228.00 8817
4228.61 9398
4229.23 9565
4229.84 9785
4230.46 9655
4231.07 9600
4231.68 9779
4232.30 9692
4232.91 9884
4233.52 9627
4234.14 9791
4234.75 9979
4235.36 9757
4235.98 9802
4236.59 9845
4237.21 9635
4237.82 9676
4238.43 9438
4239.05 8980
4239.66 8786
4240.28 8546
4240.89 8191
4241.50 7843
4242.12 7595
4242.73 7403
4243.35 7409
4243.96 7363
4244.58 7392
4245.19 7861
4245.81 7869
4246.42 7879
4247.03 8078
4247.65 8181
4248.26 8812
4248.88 9212
4249.49 9066
4250.11 9190
4250.72 9083
4251.34 8878
4251.95 8830
4252.57 8285
4253.18 8216
4253.80 8073
4254.41 8442
4255.03 8289
4255.64 8564
4256.26 8652
4256.88 8285
4257.49 8229
4258.11 8057
4258.72 8079
4259.34 7719
4259.95 7529
4260.57 7511
4261.18 7367
4261.80 7395
4262.42 7422
4263.03 7319
4263.65 7660
4264.26 7676
4264.88 7860
4265.49 7723
4266.11 7489
4266.73 7751
4267.34 7590
4267.96 7473
4268.58 7864
4269.19 7868
4269.81 7440
4270.42 7577
4271.04 7522
4271.66 7141
4272.27 7394
4272.89 7379
4273.51 6899
4274.12 6638
4274.74 6919
4275.36 7168
4275.97 6953
4276.59 6959
4277.21 6986
4277.82 7102
4278.44 6859
4279.06 6545
4279.67 6629
4280.29 6506
4280.91 6420
4281.53 6523
4282.14 6527
4282.76 6492
4283.38 6563
4283.99 6212
4284.61 6581
4285.23 6632
4285.85 6674
4286.46 6788
4287.08 6673
4287.70 6709
4288.32 6754
4288.93 6864
4289.55 6796
4290.17 6641
4290.79 6633
4291.41 6423
4292.02 6620
4292.64 6531
4293.26 6311
4293.88 6312
4294.50 6362
4295.11 6347
4295.73 6115
4296.35 6389
4296.97 6381
4297.59 6324
4298.21 6389
4298.82 6247
4299.44 6408
4300.06 6663
4300.68 6598
4301.30 6695
4301.92 6752
4302.53 6704
4303.15 6873
4303.77 6833
4304.39 6812
4305.01 6987
4305.63 6983
4306.25 6586
4306.87 6810
4307.49 6993
4308.10 6752
4308.72 6219
4309.34 6293
4309.96 6511
4310.58 6429
4311.20 6460
4311.82 6617
4312.44 6376
4313.06 6111
4313.68 6225
4314.30 6053
4314.92 6118
4315.54 6037
4316.16 6161
4316.78 6447
4317.40 6181
4318.02 6223
4318.64 6145
4319.26 6281
4319.88 6144
4320.50 6016
4321.11 6464
4321.74 6382
4322.36 6051
4322.98 6026
4323.60 6235
4324.22 6266
4324.84 6327
4325.46 6277
4326.08 6409
4326.70 6414
4327.32 6193
4327.94 6187
4328.56 6133
4329.18 6074
4329.80 6030
4330.42 6151
4331.04 6177
4331.66 5921
4332.28 6056
4332.90 6147
4333.52 5984
4334.15 5640
4334.77 5919
4335.39 6257
4336.01 5888
4336.63 5723
4337.25 6031
4337.87 6006
4338.49 5900
4339.11 5742
4339.74 5910
4340.36 5843
4340.98 5944
4341.60 6340
4342.22 6227
4342.84 6267
4343.46 6464
4344.09 6635
4344.71 6672
4345.33 6862
4345.95 6748
4346.57 6895
4347.19 6824
4347.82 6985
4348.44 7111
4349.06 6933
4349.68 6838
4350.30 6776
4350.93 6381
4351.55 6595
4352.17 6478
4352.79 6342
4353.42 6149
4354.04 5973
4354.66 5945
4355.28 6256
4355.91 6209
4356.53 6069
4357.15 5978
4357.77 6142
4358.40 6202
4359.02 6189
4359.64 6269
4360.26 6197
4360.89 6201
4361.51 6369
4362.13 6353
4362.76 6414
4363.38 6218
4364.00 6229
4364.62 6134
4365.25 6126
4365.87 5983
4366.49 6004
4367.12 5970
4367.74 6017
4368.36 6241
4368.99 5808
4369.61 5639
4370.23 5808
4370.86 5968
4371.48 5845
4372.11 5749
4372.73 5710
4373.35 5701
4373.98 5604
4374.60 5535
4375.22 5738
4375.85 5594
4376.47 5792
4377.10 5817
4377.72 5540
4378.34 5879
4378.97 6151
4379.59 6082
4380.22 6470
4380.84 6563
4381.47 6593
4382.09 6193
4382.71 6062
4383.34 6164
4383.96 6504
4384.59 6105
4385.21 6105
4385.84 6058
4386.46 6067
4387.09 6236
4387.71 6049
4388.34 6277
4388.96 6153
4389.59 6018
4390.21 6337
4390.84 6223
4391.46 6586
4392.09 6634
4392.71 6263
4393.34 6130
4393.96 6532
4394.59 6225
4395.21 6119
4395.84 6163
4396.46 6151
4397.09 6013
4397.71 5939
4398.34 5649
4398.96 5906
4399.59 5831
4400.22 5937
4400.84 6134
4401.47 6264
4402.09 6382
4402.72 6173
4403.34 6076
4403.97 6245
4404.60 6149
4405.22 6070
4405.85 6123
4406.47 6264
4407.10 6149
4407.73 5904
4408.35 6047
4408.98 6083
4409.61 6109
4410.23 6061
4410.86 5936
4411.48 6167
4412.11 6184
4412.74 6227
4413.36 6376
4413.99 6278
4414.62 6227
4415.24 6504
4415.87 6713
4416.50 6684
4417.12 6669
4417.75 6558
4418.38 6669
4419.01 6777
4419.63 6635
4420.26 6689
4420.89 6628
4421.51 6434
4422.14 6384
4422.77 6306
4423.40 6173
4424.02 5741
4424.65 5904
4425.28 5906
4425.91 5837
4426.53 5477
4427.16 5230
4427.79 5333
4428.42 5475
4429.04 5461
4429.67 5255
4430.30 5331
4430.93 5603
4431.55 5525
4432.18 5665
4432.81 5639
4433.44 5681
4434.07 5960
4434.69 5882
4435.32 6056
4435.95 6021
4436.58 5802
4437.21 5823
4437.84 6059
4438.46 5669
4439.09 5565
4439.72 5904
4440.35 5782
4440.98 5960
4441.61 5774
4442.24 5796
4442.86 5537
4443.49 5633
4444.12 5678
4444.75 5486
4445.38 5553
4446.01 5882
4446.64 5882
4447.27 6022
4447.90 6354
4448.52 6438
4449.15 6391
4449.78 6737
4450.41 6664
4451.04 6586
4451.67 6479
4452.30 6363
4452.93 6071
4453.56 5908
4454.19 6009
4454.82 5719
4455.45 5758
4456.08 5692
4456.71 5793
4457.34 5755
4457.97 5689
4458.60 5786
4459.23 5809
4459.86 5709
4460.49 5527
4461.12 5549
4461.75 5895
4462.38 5789
4463.01 5534
4463.64 5087
4464.27 5190
4464.90 5383
4465.53 5313
4466.16 5188
4466.79 5321
4467.42 5483
4468.05 5638
4468.68 5483
4469.31 5661
4469.94 5797
4470.57 5590
4471.20 5652
4471.83 5594
4472.46 5591
4473.09 5479
4473.72 5499
4474.35 5276
4474.99 5311
4475.62 5504
4476.25 5460
4476.88 5186
4477.51 5282
4478.14 5569
4478.77 5354
4479.40 5116
4480.03 5322
4480.67 5443
4481.30 5606
4481.93 5689
4482.56 5325
4483.19 5472
4483.82 5663
4484.46 5865
4485.09 5864
4485.72 5704
4486.35 5786
4486.98 5631
4487.61 5748
4488.25 5646
4488.88 5769
4489.51 5637
4490.14 5568
4490.77 5563
4491.41 5455
4492.04 5412
4492.67 5515
4493.30 5349
4493.94 5494
4494.57 5555
4495.20 5668
4495.83 5544
4496.46 5261
4497.10 5302
4497.73 5366
4498.36 5508
4498.99 5667
4499.63 5786
4500.26 5993
4500.89 6041
4501.53 6199
4502.16 6309
4502.79 6599
4503.42 6728
4504.06 6967
4504.69 7204
4505.32 7278
4505.96 7016
4506.59 6890
4507.22 6729
4507.86 6355
4508.49 6289
4509.12 6286
4509.76 6350
4510.39 6226
4511.02 6025
4511.66 5772
4512.29 5993
4512.92 5839
4513.56 5763
4514.19 5799
4514.83 5862
4515.46 5489
4516.09 5625
4516.73 5414
4517.36 5493
4517.99 5761
4518.63 5590
4519.26 5488
4519.90 5495
4520.53 5210
4521.17 5578
4521.80 5676
4522.43 5581
4523.07 5642
4523.70 5617
4524.34 5699
4524.97 5685
4525.61 5662
4526.24 5748
4526.88 5958
4527.51 6248
4528.14 6269
4528.78 6476
4529.41 6605
4530.05 7002
4530.68 7433
4531.32 7515
4531.95 7841
4532.59 8226
4533.22 8637
4533.86 8121
4534.49 7991
4535.13 8097
4535.76 7615
4536.40 7396
4537.04 7233
4537.67 6727
4538.31 6538
4538.94 6663
4539.58 6393
4540.21 5936
4540.85 5847
4541.48 5717
4542.12 5625
4542.76 5751
4543.39 5711
4544.03 5681
4544.66 5620
4545.30 5653
4545.93 5591
4546.57 5426
4547.21 5547
4547.84 5613
4548.48 5255
4549.11 5353
4549.75 5331
4550.39 5443
4551.02 5369
4551.66 5225
4552.30 5456
4552.93 5657
4553.57 5549
4554.21 5695
4554.84 5919
4555.48 5827
4556.12 5741
4556.75 5664
4557.39 5769
4558.03 5871
4558.66 5667
4559.30 5547
4559.94 5404
4560.57 5448
4561.21 5356
4561.85 5271
4562.48 5391
4563.12 5594
4563.76 5612
4564.40 5644
4565.03 5599
4565.67 5485
4566.31 5500
4566.95 5580
4567.58 5772
4568.22 5753
4568.86 5690
4569.50 5856
4570.13 5961
4570.77 5848
4571.41 5855
4572.05 5775
4572.68 5589
4573.32 5658
4573.96 5550
4574.60 5473
4575.24 5575
4575.87 5595
4576.51 5570
4577.15 5489
4577.79 5036
4578.43 5524
4579.06 5505
4579.70 5468
4580.34 5265
4580.98 5305
4581.62 5276
4582.26 5729
4582.90 5594
4583.53 5596
4584.17 5822
4584.81 5673
4585.45 5707
4586.09 5872
4586.73 5640
4587.37 5525
4588.01 5634
4588.64 5436
4589.28 5481
4589.92 5522
4590.56 5192
4591.20 5372
4591.84 5313
4592.48 5308
4593.12 5316
4593.76 5134
4594.40 5241
4595.04 5255
4595.68 5138
4596.31 5427
4596.95 5331
4597.59 5393
4598.23 5271
4598.87 5255
4599.51 5502
4600.15 5456
4600.79 5361
4601.43 5463
4602.07 5597
4602.71 5713
4603.35 5680
4603.99 5969
4604.63 6031
4605.27 5999
4605.91 6156
4606.55 6022
4607.19 6089
4607.83 6209
4608.47 6018
4609.11 6115
4609.75 6133
4610.39 6031
4611.03 5944
4611.68 6049
4612.32 5796
4612.96 5608
4613.60 5740
4614.24 5823
4614.88 5793
4615.52 6002
4616.16 5933
4616.80 5820
4617.44 5872
4618.08 5926
4618.72 5548
4619.36 5623
4620.01 5599
4620.65 5402
4621.29 5348
4621.93 4974
4622.57 5196
4623.21 5260
4623.85 5360
4624.50 5306
4625.14 5262
4625.78 5002
4626.42 5159
4627.06 5338
4627.70 5180
4628.34 4876
4628.99 4933
4629.63 4833
4630.27 5063
4630.91 5039
4631.55 5084
4632.20 5067
4632.84 4956
4633.48 5249
4634.12 5037
4634.76 4931
4635.41 5033
4636.05 5092
4636.69 5091
4637.33 5241
4637.98 5403
4638.62 5427
4639.26 5435
4639.90 5323
4640.55 5425
4641.19 5318
4641.83 5506
4642.47 5526
4643.12 5266
4643.76 5100
4644.40 5373
4645.04 5482
4645.69 5352
4646.33 5418
4646.97 5019
4647.62 5260
4648.26 5351
4648.90 5442
4649.55 5632
4650.19 5510
4650.83 5362
4651.48 5452
4652.12 5399
4652.76 5276
4653.41 5090
4654.05 5153
4654.69 5189
4655.34 5380
4655.98 5299
4656.62 5306
4657.27 5414
4657.91 5345
4658.55 5513
4659.20 5688
4659.84 5684
4660.49 5566
4661.13 5776
4661.77 5670
4662.42 5672
4663.06 5964
4663.71 5755
4664.35 5544
4664.99 5794
4665.64 5627
4666.28 5406
4666.93 5438
4667.57 5314
4668.22 5149
4668.86 5003
4669.51 5074
4670.15 4867
4670.79 4877
4671.44 4831
4672.08 4905
4672.73 4866
4673.37 5013
4674.02 5071
4674.66 4877
4675.31 4973
4675.95 5142
4676.60 4968
4677.24 4963
4677.89 4833
4678.53 5019
4679.18 4917
4679.82 5046
4680.47 5004
4681.12 4956
4681.76 5007
4682.41 5051
4683.05 5390
4683.70 5226
4684.34 5522
4684.99 5705
4685.63 5508
4686.28 5255
4686.93 5244
4687.57 5389
4688.22 5418
4688.86 5177
4689.51 5124
4690.15 5137
4690.80 5271
4691.45 5036
4692.09 4723
4692.74 4826
4693.39 4959
4694.03 4933
4694.68 5001
4695.32 4915
4695.97 4924
4696.62 5287
4697.26 5074
4697.91 5184
4698.56 5154
4699.20 4933
4699.85 5352
4700.50 5263
4701.14 5035
4701.79 5157
4702.44 4978
4703.08 5003
4703.73 5090
4704.38 5048
4705.02 5101
4705.67 5109
4706.32 5299
4706.97 5418
4707.61 5327
4708.26 5368
4708.91 5413
4709.55 5616
4710.20 5914
4710.85 5622
4711.50 5787
4712.14 5502
4712.79 5353
4713.44 5459
4714.09 5268
4714.73 5255
4715.38 5156
4716.03 5143
4716.68 5192
4717.33 5235
4717.97 5136
4718.62 5300
4719.27 5278
4719.92 5050
4720.57 4970
4721.21 5220
4721.86 5011
4722.51 4947
4723.16 5258
4723.81 5294
4724.45 5235
4725.10 5421
4725.75 5751
4726.40 5457
4727.05 5361
4727.70 5314
4728.35 5453
4728.99 5425
4729.64 5593
4730.29 5656
4730.94 5311
4731.59 5188
4732.24 5086
4732.89 4994
4733.54 4931
4734.19 5021
4734.83 5038
4735.48 5102
4736.13 5033
4736.78 5097
4737.43 5110
4738.08 5109
4738.73 5119
4739.38 5152
4740.03 5174
4740.68 5398
4741.33 5394
4741.98 5383
4742.63 5326
4743.28 5616
4743.93 5499
4744.58 5402
4745.23 5208
4745.87 5229
4746.52 5456
4747.17 5648
4747.82 5658
4748.47 5581
4749.12 5971
4749.77 6040
4750.42 6125
4751.08 6209
4751.73 6725
4752.38 6601
4753.03 6464
4753.68 6476
4754.33 6346
4754.98 6312
4755.63 6298
4756.28 6162
4756.93 5933
4757.58 5581
4758.23 5510
4758.88 5361
4759.53 5272
4760.18 5101
4760.83 4940
4761.48 4834
4762.13 5001
4762.79 5048
4763.44 4878
4764.09 4936
4764.74 4927
4765.39 4883
4766.04 5087
4766.69 5062
4767.34 5032
4767.99 5071
4768.65 5099
4769.30 4959
4769.95 4956
4770.60 4901
4771.25 4819
4771.90 4786
4772.56 4847
4773.21 4794
4773.86 4706
4774.51 4759
4775.16 4651
4775.81 4784
4776.47 4811
4777.12 4790
4777.77 4894
4778.42 4824
4779.07 4848
4779.73 4841
4780.38 4879
4781.03 4853
4781.68 4956
4782.34 4894
4782.99 4875
4783.64 4969
4784.29 5159
4784.94 5090
4785.60 4942
4786.25 4863
4786.90 4946
4787.56 5066
4788.21 4923
4788.86 4890
4789.51 5054
4790.17 4955
4790.82 4827
4791.47 5105
4792.13 5041
4792.78 4891
4793.43 4625
4794.08 4877
4794.74 4967
4795.39 4625
4796.04 4687
4796.70 4597
4797.35 4729
4798.00 4539
4798.66 4703
4799.31 4839
4799.96 4853
4800.62 4695
4801.27 4636
4801.93 4644
4802.58 4732
4803.23 4699
4803.89 4510
4804.54 4721
4805.19 4665
4805.85 4899
4806.50 4657
4807.16 4625
4807.81 4849
4808.46 4709
4809.12 4756
4809.77 4615
4810.43 4589
4811.08 4659
4811.73 4683
4812.39 4718
4813.04 4773
4813.70 4749
4814.35 4923
4815.01 5028
4815.66 5177
4816.32 5238
4816.97 5089
4817.63 5506
4818.28 5451
4818.94 5327
4819.59 5682
4820.24 5699
4820.90 5789
4821.55 5696
4822.21 5924
4822.86 6073
4823.52 6390
4824.18 6082
4824.83 6249
4825.49 6435
4826.14 6555
4826.80 6800
4827.45 6552
4828.11 6605
4828.76 6358
4829.42 6368
4830.07 6070
4830.73 6013
4831.38 5844
4832.04 5675
4832.70 5870
4833.35 5925
4834.01 5798
4834.66 5960
4835.32 6217
4835.98 6202
4836.63 6122
4837.29 6335
4837.94 6320
4838.60 6231
4839.26 6019
4839.91 6096
4840.57 5991
4841.22 5884
4841.88 5806
4842.54 5720
4843.19 5819
4843.85 5395
4844.51 5364
4845.16 5644
4845.82 5545
4846.48 5623
4847.13 5614
4847.79 5651
4848.45 5860
4849.10 5793
4849.76 5721
4850.42 5599
4851.07 5623
4851.73 5936
4852.39 5986
4853.05 5825
4853.70 5565
4854.36 5658
4855.02 5532
4855.68 5682
4856.33 5777
4856.99 5534
4857.65 5479
4858.30 5591
4858.96 5651
4859.62 5530
4860.28 5678
4860.94 5729
4861.59 6005
4862.25 6196
4862.91 6100
4863.57 6219
4864.22 6366
4864.88 6751
4865.54 6337
4866.20 6362
4866.86 6447
4867.51 6438
4868.17 6105
4868.83 6282
4869.49 6393
4870.15 5963
4870.81 5937
4871.46 5840
4872.12 5802
4872.78 5742
4873.44 5669
4874.10 5686
4874.76 5451
4875.41 5449
4876.07 5380
4876.73 5506
4877.39 5370
4878.05 5213
4878.71 5201
4879.37 4987
4880.03 4973
4880.69 4853
4881.34 4934
4882.00 5200
4882.66 4928
4883.32 4946
4883.98 4968
4884.64 5056
4885.30 5059
4885.96 4947
4886.62 5014
4887.28 5024
4887.94 4836
4888.60 4670
4889.26 5012
4889.92 5106
4890.58 5216
4891.24 5560
4891.89 5331
4892.55 5416
4893.21 5480
4893.87 5469
4894.53 5531
4895.19 5357
4895.85 5328
4896.51 5292
4897.17 5324
4897.83 5401
4898.49 5122
4899.16 5264
4899.82 5445
4900.48 5289
4901.14 5464
4901.80 5461
4902.46 5584
4903.12 5385
4903.78 5416
4904.44 5233
4905.10 5199
4905.76 5252
4906.42 5046
4907.08 5141
4907.74 5038
4908.40 5233
4909.06 5243
4909.72 5395
4910.39 5280
4911.05 4899
4911.71 5074
4912.37 4908
4913.03 4822
4913.69 4823
4914.35 4732
4915.01 4831
4915.68 4540
4916.34 4673
4917.00 4741
4917.66 4524
4918.32 4559
4918.98 4405
4919.64 4400
4920.31 4403
4920.97 4428
4921.63 4484
4922.29 4314
4922.95 4480
4923.62 4378
4924.28 4620
4924.94 4587
4925.60 4486
4926.26 4625
4926.93 4773
4927.59 4528
4928.25 4557
4928.91 4607
4929.57 4585
4930.24 4679
4930.90 4769
4931.56 4855
4932.22 4762
4932.89 4857
4933.55 4809
4934.21 4910
4934.87 5056
4935.54 4980
4936.20 5247
4936.86 5193
4937.53 4985
4938.19 4598
4938.85 4760
4939.51 4730
4940.18 4744
4940.84 4729
4941.50 4666
4942.17 4437
4942.83 4413
4943.49 4681
4944.16 4554
4944.82 4601
4945.48 4532
4946.15 4721
4946.81 4695
4947.47 4642
4948.14 4813
4948.80 4479
4949.46 4397
4950.13 4676
4950.79 4600
4951.45 4562
4952.12 4349
4952.78 4298
4953.45 4470
4954.11 4396
4954.77 4205
4955.44 4332
4956.10 4412
4956.77 4206
4957.43 4284
4958.09 4397
4958.76 4537
4959.42 4591
4960.09 4596
4960.75 4904
4961.42 4832
4962.08 4909
4962.75 5015
4963.41 5275
4964.07 5237
4964.74 5231
4965.40 5200
4966.07 5301
4966.73 5285
4967.40 5096
4968.06 5211
4968.73 5007
4969.39 5036
4970.06 4959
4970.72 4857
4971.39 4909
4972.05 4640
4972.72 4916
4973.38 5115
4974.05 5019
4974.71 5036
4975.38 5034
4976.05 4955
4976.71 5006
4977.38 4864
4978.04 4921
4978.71 5020
4979.37 5109
4980.04 4990
4980.70 4958
4981.37 5045
4982.04 4925
4982.70 4777
4983.37 4702
4984.03 4793
4984.70 4986
4985.37 5037
4986.03 4929
4986.70 5195
4987.36 5381
4988.03 5572
4988.70 5940
4989.36 6250
4990.03 6384
4990.70 6756
4991.36 6792
4992.03 6674
4992.69 6578
4993.36 6327
4994.03 5934
4994.69 5744
4995.36 5285
4996.03 5231
4996.69 5079
4997.36 4999
4998.03 4829
4998.70 4863
4999.36 4772
5000.03 4765
5000.70 4547
5001.36 4565
5002.03 4630
5002.70 4563
5003.37 4583
5004.03 4378
5004.70 4588
5005.37 4743
5006.03 4528
5006.70 4605
5007.37 4637
5008.04 4864
5008.70 4686
5009.37 4639
5010.04 4430
5010.71 4486
5011.38 4555
5012.04 4604
5012.71 4482
5013.38 4501
5014.05 4669
5014.72 4610
5015.38 4566
5016.05 4699
5016.72 4764
5017.39 4598
5018.06 4892
5018.72 4848
5019.39 4932
5020.06 5260
5020.73 5376
5021.40 5453
5022.07 5340
5022.73 5362
5023.40 5525
5024.07 5649
5024.74 5689
5025.41 5622
5026.08 5705
5026.75 5503
5027.42 5322
5028.08 5347
5028.75 5388
5029.42 5211
5030.09 5146
5030.76 5245
5031.43 4900
5032.10 4955
5032.77 4923
5033.44 4905
5034.11 4830
5034.78 4662
5035.45 4678
5036.11 4560
5036.78 4480
5037.45 4601
5038.12 4605
5038.79 4582
5039.46 4568
5040.13 4474
5040.80 4475
5041.47 4571
5042.14 4847
5042.81 4778
5043.48 4802
5044.15 4881
5044.82 4877
5045.49 5043
5046.16 4982
5046.83 5073
5047.50 5260
5048.17 5347
5048.84 5246
5049.51 5242
5050.18 5052
5050.85 5183
5051.52 5094
5052.19 4930
5052.86 5043
5053.54 5138
5054.21 5012
5054.88 4907
5055.55 5016
5056.22 5055
5056.89 4806
5057.56 4830
5058.23 4988
5058.90 4990
5059.57 4789
5060.24 4711
5060.91 4832
5061.59 4827
5062.26 4733
5062.93 4653
5063.60 4922
5064.27 4745
5064.94 4595
5065.61 4640
5066.28 4588
5066.96 4542
5067.63 4587
5068.30 4685
5068.97 4587
5069.64 4416
5070.31 4458
5070.99 4628
5071.66 4428
5072.33 4630
5073.00 4355
5073.67 4363
5074.35 4510
5075.02 4500
5075.69 4587
5076.36 4525
5077.03 4617
5077.71 4437
5078.38 4555
5079.05 4809
5079.72 4820
5080.39 5141
5081.07 5191
5081.74 5124
5082.41 5326
5083.08 5254
5083.76 5341
5084.43 5285
5085.10 5266
5085.78 5134
5086.45 5064
5087.12 4871
5087.79 4819
5088.47 5148
5089.14 5147
5089.81 5231
5090.49 5366
5091.16 5055
5091.83 5420
5092.51 5566
5093.18 5396
5093.85 5438
5094.52 5593
5095.20 5479
5095.87 5242
5096.54 5212
5097.22 5040
5097.89 4907
5098.57 4952
5099.24 4736
5099.91 4644
5100.59 4700
5101.26 4632
5101.93 4455
5102.61 4344
5103.28 4467
5103.96 4597
5104.63 4601
5105.30 4667
5105.98 4661
5106.65 4358
5107.33 4358
5108.00 4593
5108.67 4721
5109.35 4636
5110.02 4484
5110.70 4597
5111.37 4510
5112.05 4439
5112.72 4604
5113.40 4525
5114.07 4551
5114.74 4633
5115.42 4656
5116.09 4573
5116.77 4267
5117.44 4240
5118.12 4395
5118.79 4315
5119.47 4265
5120.14 4294
5120.82 4441
5121.49 4515
5122.17 4348
5122.84 4469
5123.52 4364
5124.19 4338
5124.87 4439
5125.54 4513
5126.22 4561
5126.90 4616
5127.57 4540
5128.25 4616
5128.92 4579
5129.60 4488
5130.27 4659
5130.95 4710
5131.62 4599
5132.30 4549
5132.98 4780
5133.65 4781
5134.33 4767
5135.00 4650
5135.68 4675
5136.36 4946
5137.03 4903
5137.71 4792
5138.38 5314
5139.06 5233
5139.74 5156
5140.41 4961
5141.09 5258
5141.77 5280
5142.44 5248
5143.12 5122
5143.80 5217
5144.47 4946
5145.15 4700
5145.83 4748
5146.50 4372
5147.18 4582
5147.86 4528
5148.53 4352
5149.21 4281
5149.89 4161
5150.56 4134
5151.24 4245
5151.92 4240
5152.60 4208
5153.27 4240
5153.95 4264
5154.63 4289
5155.30 4111
5155.98 4114
5156.66 4325
5157.34 4311
5158.01 4437
5158.69 4416
5159.37 4524
5160.05 4479
5160.72 4284
5161.40 4349
5162.08 4298
5162.76 4220
5163.44 4215
5164.11 4206
5164.79 4432
5165.47 4516
5166.15 4443
5166.83 4238
5167.50 4401
5168.18 4520
5168.86 4339
5169.54 4376
5170.22 4308
5170.89 4359
5171.57 4384
5172.25 4214
5172.93 4170
5173.61 4146
5174.29 3967
5174.97 4076
5175.64 4088
5176.32 4208
5177.00 4107
5177.68 4016
5178.36 4238
5179.04 4406
5179.72 4340
5180.40 4352
5181.08 4439
5181.75 4478
5182.43 4248
5183.11 4410
5183.79 4480
5184.47 4397
5185.15 4326
5185.83 4176
5186.51 4366
5187.19 4400
5187.87 4179
5188.55 4125
5189.23 3913
5189.91 4103
5190.59 4165
5191.27 4175
5191.95 4168
5192.63 4088
5193.31 4078
5193.98 4094
5194.66 3945
5195.34 4065
5196.02 4113
5196.70 4072
5197.38 4309
5198.07 4176
5198.75 3990
5199.43 4209
5200.11 4093
5200.79 3809
5201.47 4066
5202.15 4282
5202.83 4271
5203.51 4330
5204.19 4391
5204.87 4261
5205.55 4287
5206.23 4275
5206.91 4388
5207.59 4404
5208.27 4504
5208.95 4930
5209.63 4928
5210.31 4703
5211.00 4844
5211.68 4827
5212.36 4900
5213.04 4731
5213.72 4694
5214.40 4672
5215.08 4473
5215.76 4521
5216.45 4296
5217.13 4243
5217.81 4202
5218.49 4370
5219.17 4243
5219.85 4219
5220.53 4342
5221.22 4345
5221.90 4309
5222.58 4308
5223.26 4308
5223.94 4312
5224.62 4137
5225.31 4386
5225.99 4401
5226.67 4370
5227.35 4212
5228.03 4236
5228.72 4180
5229.40 3997
5230.08 4019
5230.76 4058
5231.45 4244
5232.13 4161
5232.81 4113
5233.49 4250
5234.18 4223
5234.86 4151
5235.54 4301
5236.22 4197
5236.91 4476
5237.59 4360
5238.27 4470
5238.95 4717
5239.64 4930
5240.32 4674
5241.00 4563
5241.69 4712
5242.37 4801
5243.05 4962
5243.73 4586
5244.42 4574
5245.10 4400
5245.78 4365
5246.47 4349
5247.15 4241
5247.83 4027
5248.52 3932
5249.20 3902
5249.88 4019
5250.57 4103
5251.25 4154
5251.94 4216
5252.62 4041
5253.30 4080
5253.99 3953
5254.67 3748
5255.35 3880
5256.04 3762
5256.72 3801
5257.41 3934
5258.09 3949
5258.77 3710
5259.46 3870
5260.14 3978
5260.83 4073
5261.51 4192
5262.20 4175
5262.88 4284
5263.56 4177
5264.25 4327
5264.93 4434
5265.62 4505
5266.30 4460
5266.99 4610
5267.67 4720
5268.36 4417
5269.04 4324
5269.73 4400
5270.41 4434
5271.10 4582
5271.78 4584
5272.47 4377
5273.15 4342
5273.84 4312
5274.52 4328
5275.21 4371
5275.89 4354
5276.58 4215
5277.26 4253
5277.95 4431
5278.63 4431
5279.32 4337
5280.00 4375
5280.69 4667
5281.37 4926
5282.06 4900
5282.75 4943
5283.43 5037
5284.12 4958
5284.80 4871
5285.49 4771
5286.17 4681
5286.86 4410
5287.55 4495
5288.23 4270
5288.92 4231
5289.60 4229
5290.29 4147
5290.98 4223
5291.66 4247
5292.35 4412
5293.04 4285
5293.72 4287
5294.41 4314
5295.10 4223
5295.78 4184
5296.47 4229
5297.15 3978
5297.84 3914
5298.53 4158
5299.21 4269
5299.90 4191
5300.59 4065
5301.28 4020
5301.96 4159
5302.65 4325
5303.34 4192
5304.02 4308
5304.71 4180
5305.40 3953
5306.08 4086
5306.77 4139
5307.46 4231
5308.15 4154
5308.83 4071
5309.52 4140
5310.21 4072
5310.90 4176
5311.58 3956
5312.27 4005
5312.96 3881
5313.65 3974
5314.33 4051
5315.02 4227
5315.71 4412
5316.40 4343
5317.09 4295
5317.77 4264
5318.46 4028
5319.15 3989
5319.84 4083
5320.53 4061
5321.21 3890
5321.90 3906
5322.59 3970
5323.28 4040
5323.97 4103
5324.65 4019
5325.34 3919
5326.03 4083
5326.72 4074
5327.41 3913
5328.10 3936
5328.79 4041
5329.47 4278
5330.16 4626
5330.85 4421
5331.54 4411
5332.23 4388
5332.92 4429
5333.61 4542
5334.30 4480
5334.99 4353
5335.67 4576
5336.36 4489
5337.05 4419
5337.74 4063
5338.43 3973
5339.12 4135
5339.81 4030
5340.50 4073
5341.19 4098
5341.88 4027
5342.57 4201
5343.26 4190
5343.95 4072
5344.64 4153
5345.33 4076
5346.02 4241
5346.71 4439
5347.40 4362
5348.09 4393
5348.78 4658
5349.47 4741
5350.16 4805
5350.85 4992
5351.54 4947
5352.23 4961
5352.92 5084
5353.61 4897
5354.30 4878
5354.99 4777
5355.68 4624
5356.37 4546
5357.06 4495
5357.75 4276
5358.44 4366
5359.13 4275
5359.82 4155
5360.51 4184
5361.20 4094
5361.89 4125
5362.58 4250
5363.27 4121
5363.97 3979
5364.66 4024
5365.35 4117
5366.04 4121
5366.73 4028
5367.42 3965
5368.11 4057
5368.80 4147
5369.49 4190
5370.19 4249
5370.88 4065
5371.57 4170
5372.26 4175
5372.95 4360
5373.64 4349
5374.33 4172
5375.03 4154
5375.72 4246
5376.41 4414
5377.10 4274
5377.79 4341
5378.49 4349
5379.18 4279
5379.87 4346
5380.56 4671
5381.25 4912
5381.95 4757
5382.64 4584
5383.33 4793
5384.02 4999
5384.71 4611
5385.41 4612
5386.10 4702
5386.79 4352
5387.48 4336
5388.18 4280
5388.87 4357
5389.56 4263
5390.25 4298
5390.95 4502
5391.64 4334
5392.33 4414
5393.02 4516
5393.72 4418
5394.41 4515
5395.10 4233
5395.80 3972
5396.49 4059
5397.18 4084
5397.88 3942
5398.57 3870
5399.26 4016
5399.95 3917
5400.65 3876
5401.34 3754
5402.03 3803
5402.73 3848
5403.42 3888
5404.12 3939
5404.81 4018
5405.50 3846
5406.20 3853
5406.89 4044
5407.58 3884
5408.28 3941
5408.97 4261
5409.66 4213
5410.36 4250
5411.05 3924
5411.75 3852
5412.44 4042
5413.13 3972
5413.83 3933
5414.52 3978
5415.22 3797
5415.91 3900
5416.61 3999
5417.30 4015
5417.99 4058
5418.69 4111
5419.38 4167
5420.08 4241
5420.77 4134
5421.47 4297
5422.16 4526
5422.86 4344
5423.55 4374
5424.25 4296
5424.94 4301
5425.64 4184
5426.33 4219
5427.03 4262
5427.72 4016
5428.42 3988
5429.11 3832
5429.81 3845
5430.50 4258
5431.20 4123
5431.89 3773
5432.59 3764
5433.28 3947
5433.98 3886
5434.67 3718
5435.37 3933
5436.06 3944
5436.76 3974
5437.46 3973
5438.15 3974
5438.85 3969
5439.54 3929
5440.24 4034
5440.93 3965
5441.63 3829
5442.33 3990
5443.02 3875
5443.72 3823
5444.41 4107
5445.11 4241
5445.81 4222
5446.50 4350
5447.20 4403
5447.90 4280
5448.59 4412
5449.29 4479
5449.98 4367
5450.68 4480
5451.38 4599
5452.07 4546
5452.77 4579
5453.47 4213
5454.16 4193
5454.86 4405
5455.56 4264
5456.25 4063
5456.95 3904
5457.65 4017
5458.35 3893
5459.04 3872
5459.74 3961
5460.44 4059
5461.13 3998
5461.83 4124
5462.53 4150
5463.23 4252
5463.92 4207
5464.62 4120
5465.32 4128
5466.02 4343
5466.71 4236
5467.41 4488
5468.11 4582
5468.81 4530
5469.50 4334
5470.20 4397
5470.90 4302
5471.60 4255
5472.29 4013
5472.99 4070
5473.69 4153
5474.39 3915
5475.09 3871
5475.78 4144
5476.48 3887
5477.18 3832
5477.88 4009
5478.58 4020
5479.28 4038
5479.97 4192
5480.67 4184
5481.37 4258
5482.07 3953
5482.77 4209
5483.47 4036
5484.17 4298
5484.86 4279
5485.56 4086
5486.26 3888
5486.96 4056
5487.66 4420
5488.36 4384
5489.06 4317
5489.76 4216
5490.45 4177
5491.15 4093
5491.85 4153
5492.55 4329
5493.25 4430
5493.95 4483
5494.65 4306
5495.35 4533
5496.05 4344
5496.75 4378
5497.45 4468
5498.15 4555
5498.85 4790
5499.55 4640
5500.25 4746
5500.95 4770
5501.65 5048
5502.35 5000
5503.04 5081
5503.74 5047
5504.44 5218
5505.14 5358
5505.84 5481
5506.54 5763
5507.24 5916
5507.94 6107
5508.65 6315
5509.35 6576
5510.05 6650
5510.75 6243
5511.45 5984
5512.15 5787
5512.85 5394
5513.55 5152
5514.25 4873
5514.95 4530
5515.65 4622
5516.35 4400
5517.05 4427
5517.75 4546
5518.45 4511
5519.15 4503
5519.85 4417
5520.56 4656
5521.26 4440
5521.96 4652
5522.66 4798
5523.36 4855
5524.06 4744
5524.76 4438
5525.46 4389
5526.16 4351
5526.87 4326
5527.57 4324
5528.27 4164
5528.97 4215
5529.67 4057
5530.37 4025
5531.07 4071
5531.78 4012
5532.48 4008
5533.18 4075
5533.88 3948
5534.58 4110
5535.29 4085
5535.99 4238
5536.69 4236
5537.39 3942
5538.09 3968
5538.80 3999
5539.50 3978
5540.20 3931
5540.90 3967
5541.60 3914
5542.31 3913
5543.01 4042
5543.71 4034
5544.41 4123
5545.12 4184
5545.82 4163
5546.52 4234
5547.22 4249
5547.93 4374
5548.63 4482
5549.33 4476
5550.04 4306
5550.74 4247
5551.44 4172
5552.14 4309
5552.85 3933
5553.55 4098
5554.25 3959
5554.96 3902
5555.66 3918
5556.36 3877
5557.07 3945
5557.77 3842
5558.47 3807
5559.18 3656
5559.88 3675
5560.58 3900
5561.29 3751
5561.99 3697
5562.69 3835
5563.40 3825
5564.10 3853
5564.80 3784
5565.51 3749
5566.21 3812
5566.92 3803
5567.62 3606
5568.32 3663
5569.03 3805
5569.73 3900
5570.44 3732
5571.14 3651
5571.84 3729
5572.55 3857
5573.25 3987
5573.96 3908
5574.66 3764
5575.37 3847
5576.07 3997
5576.78 3926
5577.48 3892
5578.18 3988
5578.89 3894
5579.59 3922
5580.30 3909
5581.00 3984
5581.71 3889
5582.41 3974
5583.12 3824
5583.82 3857
5584.53 3846
5585.23 3638
5585.94 3756
5586.64 3900
5587.35 4051
5588.05 3810
5588.76 3509
5589.46 3568
5590.17 3727
5590.88 3710
5591.58 3603
5592.29 3561
5592.99 3761
5593.70 3721
5594.40 3703
5595.11 3568
5595.81 3624
5596.52 3880
5597.23 3811
5597.93 3716
5598.64 3664
5599.34 3599
5600.05 3458
5600.76 3603
5601.46 3524
5602.17 3613
5602.87 3509
5603.58 3622
5604.29 3712
5604.99 3562
5605.70 3208
5606.41 3565
5607.11 3540
5607.82 3440
5608.52 3511
5609.23 3615
5609.94 3604
5610.64 3650
5611.35 3436
5612.06 3552
5612.76 3451
5613.47 3513
5614.18 3536
5614.89 3727
5615.59 3633
5616.30 3644
5617.01 3715
5617.71 3704
5618.42 3615
5619.13 3474
5619.84 3381
5620.54 3475
5621.25 3517
5621.96 3427
5622.66 3450
5623.37 3350
5624.08 3468
5624.79 3383
5625.49 3371
5626.20 3427
5626.91 3339
5627.62 3319
5628.33 3462
5629.03 3295
5629.74 3381
5630.45 3248
5631.16 3256
5631.87 3315
5632.57 3224
5633.28 3153
5633.99 3334
5634.70 3387
5635.41 3284
5636.11 3341
5636.82 3399
5637.53 3445
5638.24 3681
5638.95 3333
5639.66 3358
5640.36 3679
5641.07 3625
5641.78 3571
5642.49 3601
5643.20 3641
5643.91 3813
5644.62 3668
5645.33 3658
5646.03 3612
5646.74 3535
5647.45 3636
5648.16 3500
5648.87 3563
5649.58 3464
5650.29 3478
5651.00 3517
5651.71 3580
5652.42 3522
5653.13 3652
5653.84 3611
5654.54 3474
5655.25 3518
5655.96 3337
5656.67 3638
5657.38 3750
5658.09 3879
5658.80 3896
5659.51 3770
5660.22 3681
5660.93 3741
5661.64 3825
5662.35 3527
5663.06 3557
5663.77 3563
5664.48 3602
5665.19 3623
5665.90 3497
5666.61 3447
5667.32 3441
5668.03 3420
5668.74 3437
5669.45 3464
5670.16 3619
5670.87 3537
5671.58 3527
5672.29 3704
5673.01 3784
5673.72 3874
5674.43 3773
5675.14 3618
5675.85 3563
5676.56 3596
5677.27 3614
5677.98 3577
5678.69 3495
5679.40 3395
5680.11 3511
5680.82 3477
5681.54 3373
5682.25 3447
5682.96 3444
5683.67 3634
5684.38 3644
5685.09 3586
5685.80 3708
5686.51 3701
5687.23 3846
5687.94 3769
5688.65 3647
5689.36 3793
5690.07 3528
5690.78 3558
5691.50 3458
5692.21 3410
5692.92 3434
5693.63 3480
5694.34 3491
5695.06 3459
5695.77 3358
5696.48 3451
5697.19 3397
5697.90 3577
5698.62 3549
5699.33 3563
5700.04 3355
5700.75 3339
5701.46 3420
5702.18 3443
5702.89 3531
5703.60 3461
5704.31 3503
5705.03 3506
5705.74 3444
5706.45 3429
5707.17 3448
5707.88 3438
5708.59 3303
5709.30 3394
5710.02 3252
5710.73 3426
5711.44 3325
5712.16 3225
5712.87 3321
5713.58 3323
5714.30 3265
5715.01 3349
5715.72 3320
5716.43 3339
5717.15 3280
5717.86 3349
5718.58 3437
5719.29 3261
5720.00 3390
5720.72 3320
5721.43 3308
5722.14 3366
5722.86 3394
5723.57 3554
5724.28 3469
5725.00 3514
5725.71 3436
5726.43 3539
5727.14 3551
5727.85 3694
5728.57 3538
5729.28 3963
5730.00 3808
5730.71 3761
5731.42 3932
5732.14 3861
5732.85 3692
5733.57 3701
5734.28 3385
5735.00 3652
5735.71 3515
5736.43 3439
5737.14 3372
5737.85 3477
5738.57 3525
5739.28 3317
5740.00 3440
5740.71 3242
5741.43 3189
5742.14 3276
5742.86 3336
5743.57 3373
5744.29 3455
5745.00 3325
5745.72 3253
5746.43 3331
5747.15 3343
5747.86 3210
5748.58 3431
5749.30 3478
5750.01 3485
5750.73 3575
5751.44 3553
5752.16 3457
5752.87 3694
5753.59 3598
5754.30 3585
5755.02 3666
5755.74 3606
5756.45 3450
5757.17 3532
5757.88 3547
5758.60 3760
5759.31 3861
5760.03 3840
5760.75 3869
5761.46 3978
5762.18 3889
5762.90 3965
5763.61 3845
5764.33 4026
5765.04 4218
5765.76 4217
5766.48 4071
5767.19 4044
5767.91 4182
5768.63 4225
5769.34 4083
5770.06 3876
5770.78 3781
5771.49 3800
5772.21 3757
5772.93 3871
5773.64 3801
5774.36 3689
5775.08 3654
5775.79 3779
5776.51 3898
5777.23 3779
5777.95 3683
5778.66 3694
5779.38 3779
5780.10 3948
5780.81 3904
5781.53 3971
5782.25 4120
5782.97 3995
5783.68 4110
5784.40 3790
5785.12 3736
5785.84 3909
5786.55 3825
5787.27 3874
5787.99 3910
5788.71 3831
5789.43 3717
5790.14 3891
5790.86 3736
5791.58 3884
5792.30 3917
5793.02 3916
5793.73 3949
5794.45 4012
5795.17 4147
5795.89 4422
5796.61 4406
5797.33 4437
5798.04 4482
5798.76 4555
5799.48 4638
5800.20 4812
5800.92 5067
5801.64 5341
5802.36 5114
5803.07 5466
5803.79 5874
5804.51 5925
5805.23 5994
5805.95 5705
5806.67 5427
5807.39 5095
5808.11 4598
5808.82 4456
5809.54 4356
5810.26 4450
5810.98 4286
5811.70 4427
5812.42 4322
5813.14 4178
5813.86 4307
5814.58 4392
5815.30 4677
5816.02 4895
5816.74 5582
5817.46 5821
5818.18 6254
5818.90 6595
5819.62 6708
5820.34 6589
5821.06 6644
5821.78 6256
5822.50 5948
5823.22 5444
5823.94 5148
5824.66 4971
5825.38 4863
5826.10 4940
5826.82 4677
5827.54 4471
5828.26 4788
5828.98 4548
5829.70 4490
5830.42 4545
5831.14 4517
5831.86 4597
5832.58 4414
5833.30 4389
5834.02 4669
5834.74 4495
5835.46 4617
5836.18 4476
5836.90 4525
5837.62 4627
5838.34 4674
5839.07 4486
5839.79 4254
5840.51 4340
5841.23 4277
5841.95 4218
5842.67 4078
5843.39 4067
5844.11 4114
5844.83 4194
5845.56 4079
5846.28 3918
5847.00 3882
5847.72 3925
5848.44 3937
5849.16 3737
5849.88 3677
5850.61 3782
5851.33 3720
5852.05 3873
5852.77 3951
5853.49 4004
5854.22 4104
5854.94 3905
5855.66 3758
5856.38 3818
5857.10 3677
5857.83 3852
5858.55 3919
5859.27 3757
5859.99 3816
5860.71 3829
5861.44 3732
5862.16 3933
5862.88 3799
5863.60 3761
5864.33 3760
5865.05 3736
5865.77 3744
5866.49 3910
5867.22 3804
5867.94 3678
5868.66 3681
5869.38 3881
5870.11 3897
5870.83 3602
5871.55 3593
5872.28 3615
5873.00 3539
5873.72 3717
5874.45 3577
5875.17 3664
5875.89 3679
5876.62 3689
5877.34 3705
5878.06 3674
5878.79 3620
5879.51 3747
5880.23 3581
5880.96 3716
5881.68 3653
5882.40 3730
5883.13 3683
5883.85 3857
5884.57 4026
5885.30 3749
5886.02 3958
5886.75 3899
5887.47 3792
5888.19 3842
5888.92 3732
5889.64 3732
5890.37 3568
5891.09 3502
5891.81 3798
5892.54 3686
5893.26 3453
5893.99 3506
5894.71 3608
5895.44 3611
5896.16 3568
5896.88 3597
5897.61 3609
5898.33 3455
5899.06 3550
5899.78 3592
5900.51 3632
5901.23 3660
5901.96 3769
5902.68 3743
5903.41 3858
5904.13 3754
5904.86 3767
5905.58 3825
5906.31 3809
5907.03 3693
5907.76 3538
5908.48 3547
5909.21 3595
5909.93 3624
5910.66 3649
5911.38 3399
5912.11 3488
5912.83 3472
5913.56 3445
5914.29 3533
5915.01 3610
5915.74 3618
5916.46 3420
5917.19 3414
5917.91 3554
5918.64 3725
5919.37 3498
5920.09 3457
5920.82 3557
5921.54 3734
5922.27 3619
5923.00 3585
5923.72 3550
5924.45 3660
5925.17 3673
5925.90 3613
5926.63 3611
5927.35 3771
5928.08 3761
5928.81 3646
5929.53 3669
5930.26 3733
5930.99 3738
5931.71 3600
5932.44 3806
5933.17 3987
5933.89 3877
5934.62 4031
5935.35 4092
5936.07 3764
5936.80 4151
5937.53 4267
5938.25 4263
5938.98 4192
5939.71 4166
5940.44 4216
5941.16 4184
5941.89 4236
5942.62 4112
5943.35 4299
5944.07 4241
5944.80 4331
5945.53 4048
5946.26 4090
5946.98 4144
5947.71 4192
5948.44 4076
5949.17 4118
5949.89 4080
5950.62 4209
5951.35 4144
5952.08 4124
5952.80 4129
5953.53 4146
5954.26 4241
5954.99 4516
5955.72 4505
5956.45 4433
5957.17 4575
5957.90 4495
5958.63 4457
5959.36 4550
5960.09 4514
5960.82 4343
5961.54 4490
5962.27 4535
5963.00 4463
5963.73 4385
5964.46 4482
5965.19 4434
5965.92 4552
5966.64 4606
5967.37 4515
5968.10 4830
5968.83 4910
5969.56 4862
5970.29 4936
5971.02 5010
5971.75 5044
5972.48 5201
5973.21 5010
5973.93 4952
5974.66 5083
5975.39 4926
5976.12 4929
5976.85 4833
5977.58 4933
5978.31 4942
5979.04 4994
5979.77 5191
5980.50 5219
5981.23 5176
5981.96 5309
5982.69 5233
5983.42 5383
5984.15 5387
5984.88 5377
5985.61 5474
5986.34 5379
5987.07 5507
5987.80 5538
5988.53 5457
5989.26 5523
5989.99 5709
5990.72 5704
5991.45 5776
5992.18 5637
5992.91 5732
5993.64 5881
5994.37 5822
5995.10 5789
5995.83 5834
5996.56 6150
5997.29 6057
5998.02 6362
5998.75 6143
5999.49 6096
6000.22 5793
6000.95 5644
6001.68 5743
6002.41 5782
6003.14 5815
6003.87 5674
6004.60 5640
6005.33 5490
6006.06 5567
6006.80 5567
6007.53 5630
6008.26 5609
6008.99 6007
6009.72 6217
6010.45 6941
6011.18 7357
6011.92 8176
6012.65 8834
6013.38 9576
6014.11 10027
6014.84 10166
6015.57 10194
6016.31 10147
6017.04 9900
6017.77 9127
6018.50 8394
6019.23 8012
6019.97 7327
6020.70 6847
6021.43 6264
6022.16 5842
6022.89 5239
6023.63 5094
6024.36 4877
6025.09 4780
6025.82 4813
6026.56 4777
6027.29 4620
6028.02 4723
6028.75 4636
6029.49 4561
6030.22 4729
6030.95 4653
6031.68 4546
6032.42 4520
6033.15 4597
6033.88 4306
6034.62 4345
6035.35 4329
6036.08 4419
6036.81 4433
6037.55 4204
6038.28 4255
6039.01 4394
6039.75 4403
6040.48 4291
6041.21 4379
6041.95 4260
6042.68 4249
6043.41 4399
6044.15 4545
6044.88 4713
6045.61 4647
6046.35 4856
6047.08 4891
6047.82 4751
6048.55 4793
6049.28 4925
6050.02 4915
6050.75 4734
6051.49 5056
6052.22 5082
6052.95 4938
6053.69 4935
6054.42 4827
6055.16 5039
6055.89 4944
6056.62 4943
6057.36 5051
6058.09 4981
6058.83 4744
6059.56 4641
6060.30 4943
6061.03 4696
6061.77 4563
6062.50 4853
6063.23 4694
6063.97 4699
6064.70 4747
6065.44 4596
6066.17 4564
6066.91 4510
6067.64 4547
6068.38 4459
6069.11 4328
6069.85 4535
6070.58 4469
6071.32 4193
6072.05 4350
6072.79 4413
6073.52 4298
6074.26 4326
6075.00 4074
6075.73 4057
6076.47 4152
6077.20 4183
6077.94 4246
6078.67 4267
6079.41 4323
6080.14 4437
6080.88 4394
6081.62 4506
6082.35 4479
6083.09 4454
6083.82 4545
6084.56 4272
6085.30 4447
6086.03 4370
6086.77 4270
6087.50 4197
6088.24 4179
6088.98 4199
6089.71 4064
6090.45 4180
6091.19 4178
6091.92 4335
6092.66 4381
6093.39 4349
6094.13 4203
6094.87 4160
6095.60 4257
6096.34 4232
6097.08 4276
6097.81 4115
6098.55 4123
6099.29 4043
6100.03 4190
6100.76 4115
6101.50 4022
6102.24 3926
6102.97 3808
6103.71 3800
6104.45 3690
6105.18 3863
6105.92 3932
6106.66 3970
6107.40 4088
6108.13 4064
6108.87 3972
6109.61 3862
6110.35 3840
6111.08 3650
6111.82 3684
6112.56 3957
6113.30 3665
6114.03 3737
6114.77 3970
6115.51 3914
6116.25 3922
6116.99 3981
6117.72 4102
6118.46 4172
6119.20 4362
6119.94 4171
6120.68 3963
6121.41 4067
6122.15 4275
6122.89 4304
6123.63 4158
6124.37 4268
6125.11 4000
6125.84 3983
6126.58 3933
6127.32 4188
6128.06 4131
6128.80 4127
6129.54 3973
6130.28 4204
6131.02 4263
6131.75 4113
6132.49 4319
6133.23 4597
6133.97 4475
6134.71 4273
6135.45 4333
6136.19 4332
6136.93 4515
6137.67 4530
6138.41 4285
6139.14 4388
6139.88 4390
6140.62 4562
6141.36 4402
6142.10 4347
6142.84 4299
6143.58 4484
6144.32 4587
6145.06 4563
6145.80 4535
6146.54 4436
6147.28 4444
6148.02 4651
6148.76 4515
6149.50 4575
6150.24 4591
6150.98 4668
6151.72 4507
6152.46 4616
6153.20 4534
6153.94 4550
6154.68 4796
6155.42 4701
6156.16 4652
6156.90 4665
6157.64 4809
6158.38 4879
6159.12 4883
6159.86 4760
6160.60 4946
6161.34 5077
6162.08 4959
6162.82 4991
6163.57 5130
6164.31 5375
6165.05 5383
6165.79 5429
6166.53 5400
6167.27 5545
6168.01 5901
6168.75 6166
6169.49 6167
6170.23 6390
6170.98 6260
6171.72 6556
6172.46 6708
6173.20 6974
6173.94 6708
6174.68 6620
6175.42 6801
6176.16 6680
6176.91 6626
6177.65 6575
6178.39 6453
6179.13 6364
6179.87 6132
6180.61 6064
6181.36 5852
6182.10 5696
6182.84 5764
6183.58 5601
6184.32 5597
6185.07 5696
6185.81 5547
6186.55 5774
6187.29 5677
6188.03 5678
6188.78 5648
6189.52 5559
6190.26 5769
6191.00 5724
6191.75 5912
6192.49 6002
6193.23 6077
6193.97 6254
6194.72 6489
6195.46 6591
6196.20 6500
6196.94 6671
6197.69 6731
6198.43 6985
6199.17 6608
6199.92 6758
6200.66 6547
6201.40 6409
6202.15 6470
6202.89 6908
6203.63 6670
6204.37 6907
6205.12 7487
6205.86 7978
6206.60 9049
6207.35 10283
6208.09 12163
6208.83 14145
6209.58 16383
6210.32 17596
6211.07 19165
6211.81 19949
6212.55 19518
6213.30 19253
6214.04 17890
6214.78 15737
6215.53 13721
6216.27 12022
6217.02 10192
6217.76 8776
6218.50 7866
6219.25 7035
6219.99 6454
6220.74 6161
6221.48 5792
6222.22 5715
6222.97 5639
6223.71 5664
6224.46 5643
6225.20 5465
6225.95 5552
6226.69 5541
6227.44 5398
6228.18 5525
6228.92 5484
6229.67 5318
6230.41 5080
6231.16 5114
6231.90 5087
6232.65 5028
6233.39 4899
6234.14 4805
6234.88 4905
6235.63 4736
6236.37 5008
6237.12 4757
6237.86 4748
6238.61 4817
6239.35 4647
6240.10 4713
6240.85 4785
6241.59 4800
6242.34 4976
6243.08 5055
6243.83 4902
6244.57 4935
6245.32 5218
6246.06 5290
6246.81 5360
6247.56 5612
6248.30 5988
6249.05 6174
6249.79 6254
6250.54 6327
6251.29 6368
6252.03 6155
6252.78 5712
6253.52 5633
6254.27 5705
6255.02 5597
6255.76 5406
6256.51 5606
6257.26 5369
6258.00 5296
6258.75 5213
6259.49 5181
6260.24 5385
6260.99 5170
6261.73 5142
6262.48 5332
6263.23 5125
6263.97 5201
6264.72 5175
6265.47 5345
6266.21 5433
6266.96 5309
6267.71 5286
6268.46 5191
6269.20 5142
6269.95 5353
6270.70 5459
6271.44 5479
6272.19 5411
6272.94 5370
6273.69 5470
6274.43 5485
6275.18 5337
6275.93 5636
6276.68 5939
6277.42 6056
6278.17 6318
6278.92 6432
6279.67 6459
6280.41 6339
6281.16 6337
6281.91 5915
6282.66 5784
6283.41 5466
6284.15 5266
6284.90 5274
6285.65 5047
6286.40 4956
6287.15 4872
6287.89 5014
6288.64 4978
6289.39 4772
6290.14 4842
6290.89 4946
6291.64 4995
6292.38 5089
6293.13 4854
6293.88 4721
6294.63 4817
6295.38 4828
6296.13 4568
6296.88 4585
6297.62 4484
6298.37 4465
6299.12 4519
6299.87 4292
6300.62 4455
6301.37 4370
6302.12 4497
6302.87 4460
6303.62 4575
6304.37 4605
6305.11 4672
6305.86 4721
6306.61 4749
6307.36 4800
6308.11 4744
6308.86 4682
6309.61 4887
6310.36 4696
6311.11 4603
6311.86 4647
6312.61 4506
6313.36 4379
6314.11 4529
6314.86 4315
6315.61 4328
6316.36 4508
6317.11 4543
6317.86 4487
6318.61 4612
6319.36 4596
6320.11 4620
6320.86 4538
6321.61 4384
6322.36 4337
6323.11 4218
6323.86 4051
6324.61 4291
6325.36 4237
6326.11 4051
6326.86 4181
6327.61 3889
6328.36 3879
6329.11 4037
6329.86 4042
6330.61 4008
6331.37 3935
6332.12 3891
6332.87 3775
6333.62 3708
6334.37 3857
6335.12 3858
6335.87 3779
6336.62 3910
6337.37 4014
6338.12 3780
6338.88 3880
6339.63 3848
6340.38 3862
6341.13 3927
6341.88 3793
6342.63 3989
6343.38 4018
6344.14 3864
6344.89 3915
6345.64 3727
6346.39 3848
6347.14 3910
6347.89 3793
6348.65 3684
6349.40 3779
6350.15 3693
6350.90 3717
6351.65 3883
6352.41 3791
6353.16 3725
6353.91 3872
6354.66 3841
6355.41 3950
6356.17 3846
6356.92 3775
6357.67 3764
6358.42 3664
6359.18 3833
6359.93 3796
6360.68 3644
6361.43 3559
6362.19 3516
6362.94 3583
6363.69 3560
6364.44 3438
6365.20 3435
6365.95 3678
6366.70 3543
6367.46 3646
6368.21 3552
6368.96 3612
6369.71 3708
6370.47 3541
6371.22 3431
6371.97 3460
6372.73 3625
6373.48 3788
6374.23 3537
6374.99 3458
6375.74 3394
6376.49 3397
6377.25 3497
6378.00 3659
6378.75 3538
6379.51 3580
6380.26 3595
6381.02 3753
6381.77 3616
6382.52 3813
6383.28 3783
6384.03 3800
6384.78 3818
6385.54 3820
6386.29 4057
6387.05 3835
6387.80 3846
6388.56 3645
6389.31 3481
6390.06 3532
6390.82 3502
6391.57 3540
6392.33 3578
6393.08 3419
6393.84 3521
6394.59 3453
6395.34 3310
6396.10 3532
6396.85 3567
6397.61 3493
6398.36 3444
6399.12 3514
6399.87 3488
6400.63 3400
6401.38 3381
6402.14 3469
6402.89 3392
6403.65 3509
6404.40 3517
6405.16 3435
6405.91 3445
6406.67 3334
6407.42 3459
6408.18 3479
6408.93 3364
6409.69 3233
6410.45 3520
6411.20 3393
6411.96 3305
6412.71 3282
6413.47 3404
6414.22 3363
6414.98 3503
6415.73 3362
6416.49 3435
6417.25 3390
6418.00 3610
6418.76 3555
6419.51 3342
6420.27 3383
6421.03 3352
6421.78 3414
6422.54 3505
6423.29 3497
6424.05 3458
6424.81 3449
6425.56 3364
6426.32 3425
6427.08 3417
6427.83 3255
6428.59 3333
6429.35 3318
6430.10 3292
6430.86 3341
6431.62 3224
6432.37 3349
6433.13 3350
6433.89 3262
6434.64 3426
6435.40 3359
6436.16 3328
6436.91 3528
6437.67 3840
6438.43 3713
6439.19 3483
6439.94 3569
6440.70 3652
6441.46 3561
6442.21 3534
6442.97 3677
6443.73 3467
6444.49 3370
6445.24 3478
6446.00 3364
6446.76 3399
6447.52 3376
6448.28 3464
6449.03 3235
6449.79 3352
6450.55 3465
6451.31 3275
6452.06 3260
6452.82 3334
6453.58 3404
6454.34 3266
6455.10 3299
6455.85 3372
6456.61 3573
6457.37 3473
6458.13 3339
6458.89 3433
6459.65 3788
6460.40 3742
6461.16 3622
6461.92 3737
6462.68 3528
6463.44 3472
6464.20 3642
6464.96 3830
6465.71 3444
6466.47 3522
6467.23 3518
6467.99 3544
6468.75 3604
6469.51 3551
6470.27 3783
6471.03 3643
6471.79 3770
6472.54 3758
6473.30 3780
6474.06 3671
6474.82 3552
6475.58 3732
6476.34 3824
6477.10 3750
6477.86 3742
6478.62 3960
6479.38 3896
6480.14 3792
6480.90 3897
6481.66 4026
6482.42 4032
6483.18 4016
6483.94 4051
6484.70 3995
6485.46 4028
6486.22 3987
6486.98 4125
6487.74 4068
6488.50 4078
6489.26 4204
6490.02 4135
6490.78 4301
6491.54 4260
6492.30 4268
6493.06 4264
6493.82 4334
6494.58 4414
6495.34 4471
6496.10 4658
6496.86 4602
6497.62 4612
6498.38 4613
6499.14 4600
6499.90 4773
6500.66 4702
6501.42 4596
6502.19 4653
6502.95 4554
6503.71 4528
6504.47 4574
6505.23 4690
6505.99 4634
6506.75 4487
6507.51 4675
6508.27 4629
6509.04 4946
6509.80 5112
6510.56 4873
6511.32 4993
6512.08 5111
6512.84 5184
6513.60 5123
6514.37 5039
6515.13 4976
6515.89 4993
6516.65 5155
6517.41 5064
6518.17 5080
6518.94 4958
6519.70 4884
6520.46 5033
6521.22 5161
6521.98 5342
6522.75 5677
6523.51 5699
6524.27 5650
6525.03 5934
6525.79 6263
6526.56 6422
6527.32 6738
6528.08 6804
6528.84 7065
6529.61 6811
6530.37 7087
6531.13 7355
6531.89 6988
6532.66 6824
6533.42 6778
6534.18 7097
6534.94 7189
6535.71 7596
6536.47 8272
6537.23 8910
6538.00 9568
6538.76 9817
6539.52 10097
6540.29 9844
6541.05 9192
6541.81 8244
6542.57 7744
6543.34 7279
6544.10 6443
6544.86 5821
6545.63 5483
6546.39 5252
6547.16 4826
6547.92 4793
6548.68 4974
6549.45 4955
6550.21 4972
6550.97 4980
6551.74 4708
6552.50 4681
6553.26 4760
6554.03 4799
6554.79 4731
6555.56 4727
6556.32 4913
6557.08 4955
6557.85 4722
6558.61 4857
6559.38 4839
6560.14 4869
6560.91 4818
6561.67 4801
6562.43 4992
6563.20 4947
6563.96 5172
6564.73 5267
6565.49 5191
6566.26 5092
6567.02 5156
6567.79 5314
6568.55 5285
6569.32 5312
6570.08 5411
6570.85 5293
6571.61 5216
6572.38 5091
6573.14 5104
6573.91 5339
6574.67 5415
6575.44 5399
6576.20 5655
6576.97 5799
6577.73 5813
6578.50 5702
6579.26 5755
6580.03 5799
6580.79 5880
6581.56 5956
6582.32 5908
6583.09 6262
6583.86 6380
6584.62 6475
6585.39 6581
6586.15 6563
6586.92 6821
6587.68 6310
6588.45 6139
6589.22 6082
6589.98 6251
6590.75 6181
6591.51 6421
6592.28 6482
6593.05 6589
6593.81 6804
6594.58 6913
6595.35 7231
6596.11 7451
6596.88 7514
6597.64 7298
6598.41 7244
6599.18 6911
6599.94 6775
6600.71 6277
6601.48 6071
6602.24 6056
6603.01 5846
6603.78 5509
6604.54 5314
6605.31 5478
6606.08 5370
6606.85 5257
6607.61 5176
6608.38 5286
6609.15 5159
6609.91 4996
6610.68 5153
6611.45 5047
6612.22 5214
6612.98 5228
6613.75 5155
6614.52 4967
6615.28 5002
6616.05 5013
6616.82 5027
6617.59 5159
6618.36 5016
6619.12 5009
6619.89 5132
6620.66 5024
6621.43 5036
6622.19 5027
6622.96 5293
6623.73 5437
6624.50 5622
6625.27 5463
6626.03 5604
6626.80 5337
6627.57 5207
6628.34 5241
6629.11 5269
6629.88 5199
6630.64 5216
6631.41 5161
6632.18 5296
6632.95 5576
6633.72 5794
6634.49 6278
6635.25 6559
6636.02 7048
6636.79 7099
6637.56 7089
6638.33 7115
6639.10 6769
6639.87 6343
6640.64 6032
6641.41 5687
6642.17 5502
6642.94 5288
6643.71 4965
6644.48 4946
6645.25 4960
6646.02 5004
6646.79 4908
6647.56 4911
6648.33 5000
6649.10 5121
6649.87 5275
6650.64 5429
6651.41 5541
6652.18 5633
6652.95 5487
6653.71 5351
6654.48 5216
6655.25 5247
6656.02 5105
6656.79 4926
6657.56 4913
6658.33 4651
6659.10 4675
6659.87 4597
6660.64 4475
6661.41 4641
6662.18 4824
6662.95 4851
6663.72 5109
6664.50 5224
6665.27 5610
6666.04 5693
6666.81 6055
6667.58 6331
6668.35 5977
6669.12 5979
6669.89 5991
6670.66 5533
6671.43 5223
6672.20 4971
6672.97 4867
6673.74 4808
6674.51 4779
6675.28 4729
6676.06 4683
6676.83 4448
6677.60 4369
6678.37 4471
6679.14 4343
6679.91 4319
6680.68 4204
6681.45 4071
6682.22 4151
6683.00 4165
6683.77 4430
6684.54 4368
6685.31 4585
6686.08 4896
6686.85 5030
6687.63 5068
6688.40 5041
6689.17 5234
6689.94 5113
6690.71 5091
6691.48 4971
6692.26 4802
6693.03 4623
6693.80 4482
6694.57 4389
6695.34 4351
6696.12 4005
6696.89 3966
6697.66 3901
6698.43 3972
6699.21 3935
6699.98 3782
6700.75 3835
6701.52 3857
6702.30 4040
6703.07 4164
6703.84 4215
6704.61 4162
6705.39 4005
6706.16 4267
6706.93 4027
6707.70 4060
6708.48 4045
6709.25 4129
6710.02 3907
6710.80 3864
6711.57 3896
6712.34 3777
6713.12 3786
6713.89 3932
6714.66 3818
6715.44 3742
6716.21 3945
6716.98 3901
6717.76 3841
6718.53 3692
6719.30 3847
6720.08 3739
6720.85 3700
6721.62 3778
6722.40 3686
6723.17 3751
6723.94 3799
6724.72 3835
6725.49 3791
6726.27 3940
6727.04 3818
6727.81 3851
6728.59 3826
6729.36 3686
6730.14 3613
6730.91 3761
6731.68 3661
6732.46 3675
6733.23 3735
6734.01 3625
6734.78 3624
6735.56 3524
6736.33 3685
6737.10 3677
6737.88 3739
6738.65 3619
6739.43 3643
6740.20 3639
6740.98 3677
6741.75 3571
6742.53 3688
6743.30 3728
6744.08 3758
6744.85 3670
6745.63 3698
6746.40 3731
6747.18 3817
6747.95 3935
6748.73 4065
6749.50 4173
6750.28 4203
6751.05 4311
6751.83 3980
6752.60 3908
6753.38 4037
6754.16 3900
6754.93 3675
6755.71 3658
6756.48 3714
6757.26 3574
6758.03 3645
6758.81 3535
6759.59 3603
6760.36 3678
6761.14 3568
6761.91 3573
6762.69 3529
6763.46 3610
6764.24 3627
6765.02 3589
6765.79 3617
6766.57 3766
6767.35 3716
6768.12 3804
6768.90 3657
6769.67 3730
6770.45 3740
6771.23 3518
6772.00 3634
6772.78 3538
6773.56 3690
6774.33 3721
6775.11 3643
6775.89 3640
6776.66 3697
6777.44 3673
6778.22 3660
6778.99 3849
6779.77 3833
6780.55 3943
6781.33 4096
6782.10 4169
6782.88 4096
6783.66 3900
6784.43 3785
6785.21 3683
6785.99 3651
6786.77 3593
6787.54 3579
6788.32 3473
6789.10 3450
6789.88 3350
6790.65 3277
6791.43 3281
6792.21 3404
6792.99 3467
6793.76 3314
6794.54 3251
6795.32 3214
6796.10 3276
6796.88 3120
6797.65 3076
6798.43 3188
6799.21 3239
6799.99 3202
6800.77 3120
6801.55 3127
6802.32 3080
6803.10 2925
6803.88 2965
6804.66 3019
6805.44 3118
6806.22 3032
6806.99 3153
6807.77 2940
6808.55 3070
6809.33 3054
6810.11 3027
6810.89 3282
6811.67 3305
6812.44 3145
6813.22 3066
6814.00 3158
6814.78 3181
6815.56 3149
6816.34 3207
6817.12 3094
6817.90 3227
6818.68 3232
6819.46 3346
6820.24 3256
6821.02 3285
6821.79 3328
6822.57 3193
6823.35 3201
6824.13 3240
6824.91 3377
6825.69 3349
6826.47 3319
6827.25 3329
6828.03 3236
6828.81 3142
6829.59 3137
6830.37 3227
6831.15 3362
6831.93 3280
6832.71 3150
6833.49 3267
6834.27 3218
6835.05 3330
6835.83 3393
6836.61 3368
6837.39 3347
6838.17 3384
6838.95 3331
6839.73 3331
6840.51 3193
6841.29 3132
6842.07 3085
6842.85 3029
6843.64 3089
6844.42 3083
6845.20 3058
6845.98 3059
6846.76 3149
6847.54 3355
6848.32 3445
6849.10 3564
6849.88 3859
6850.66 4200
6851.44 4462
6852.23 4736
6853.01 4889
6853.79 5069
6854.57 5144
6855.35 5181
6856.13 4828
6856.91 4467
6857.69 4167
6858.48 3984
6859.26 3689
6860.04 3747
6860.82 3503
6861.60 3440
6862.38 3346
6863.17 3242
6863.95 3309
6864.73 3245
6865.51 3270
6866.29 3238
6867.07 3262
6867.86 3269
6868.64 3306
6869.42 3314
6870.20 3185
6870.99 3255
6871.77 3259
6872.55 3225
6873.33 3347
6874.11 3128
6874.90 3124
6875.68 3168
6876.46 3194
6877.24 3138
6878.03 3072
6878.81 3235
6879.59 3127
6880.38 2999
6881.16 3193
6881.94 3149
6882.72 3203
6883.51 3425
6884.29 3436
6885.07 3559
6885.86 3534
6886.64 3735
6887.42 3913
6888.20 3722
6888.99 3711
6889.77 3912
6890.55 3835
6891.34 3613
6892.12 3612
6892.90 3677
6893.69 3596
6894.47 3555
6895.26 3520
6896.04 3376
6896.82 3562
6897.61 3382
6898.39 3464
6899.17 3552
6899.96 3669
6900.74 3573
6901.53 3490
6902.31 3400
6903.09 3436
6903.88 3416
6904.66 3394
6905.45 3380
6906.23 3328
6907.01 3320
6907.80 3344
6908.58 3334
6909.37 3161
6910.15 3348
6910.94 3457
6911.72 3309
6912.51 3210
6913.29 3120
6914.07 3228
6914.86 3119
6915.64 3270
6916.43 3285
6917.21 3284
6918.00 3362
6918.78 3413
6919.57 3347
6920.35 3404
6921.14 3546
6921.92 3530
6922.71 3491
6923.49 3640
6924.28 3682
6925.06 3759
6925.85 3635
6926.64 3620
6927.42 3725
6928.21 3664
6928.99 3466
6929.78 3319
6930.56 3459
6931.35 3339
6932.13 3183
6932.92 3181
6933.71 3180
6934.49 2974
6935.28 3170
6936.06 3314
6936.85 3220
6937.63 3258
6938.42 3168
6939.21 3303
6939.99 3275
6940.78 3357
6941.57 3213
6942.35 3242
6943.14 3238
6943.92 3458
6944.71 3561
6945.50 3485
6946.28 3527
6947.07 3718
6947.86 3463
6948.64 3473
6949.43 3665
6950.22 3497
6951.00 3440
6951.79 3468
6952.58 3349
6953.36 3498
6954.15 3585
6954.94 3613
6955.72 3441
6956.51 3493
6957.30 3595
6958.09 3550
6958.87 3565
6959.66 3740
6960.45 3834
6961.24 3747
6962.02 3678
6962.81 3732
6963.60 3759
6964.38 3631
6965.17 3839
6965.96 3998
6966.75 4009
6967.54 4105
6968.32 4156
6969.11 4145
6969.90 4353
6970.69 4182
6971.47 4258
6972.26 4375
6973.05 4395
6973.84 4204
6974.63 4256
6975.41 4362
6976.20 4397
6976.99 4313
6977.78 4362
6978.57 4577
6979.36 4500
6980.14 4673
6980.93 4775
6981.72 4755
6982.51 5052
6983.30 5302
6984.09 5405
6984.88 5815
6985.66 6158
6986.45 6597
6987.24 7086
6988.03 7594
6988.82 7521
6989.61 7355
6990.40 7066
6991.19 6561
6991.98 6059
6992.76 5761
6993.55 5331
6994.34 4776
6995.13 4672
6995.92 4495
6996.71 4541
6997.50 4641
6998.29 4668
6999.08 4995
6999.87 5500
7000.66 5711
7001.45 6228
7002.24 6530
7003.03 6420
7003.82 6490
7004.61 6174
7005.40 5796
7006.19 5439
7006.98 5001
7007.77 4565
7008.56 4402
7009.35 3846
7010.14 3794
7010.93 3695
7011.72 3428
7012.51 3461
7013.30 3455
7014.09 3399
7014.88 3418
7015.67 3345
7016.46 3370
7017.25 3487
7018.04 3425
7018.83 3446
7019.62 3528
7020.41 3366
7021.20 3403
7021.99 3238
7022.78 3181
7023.57 3273
7024.37 3306
7025.16 3343
7025.95 3322
7026.74 3429
7027.53 3461
7028.32 3459
7029.11 3431
7029.90 3444
7030.69 3462
7031.49 3571
7032.28 3578
7033.07 3302
7033.86 3398
7034.65 3261
7035.44 3177
7036.23 3173
7037.03 3205
7037.82 3181
7038.61 3360
7039.40 3258
7040.19 3263
7040.98 3340
7041.78 3401
7042.57 3556
7043.36 3506
7044.15 3526
7044.94 3348
7045.74 3313
7046.53 3426
7047.32 3386
7048.11 3252
7048.91 3213
7049.70 3275
7050.49 3292
7051.28 3338
7052.08 3355
7052.87 3175
7053.66 3304
7054.45 3163
7055.25 3232
7056.04 3138
7056.83 3138
7057.62 3210
7058.42 3165
7059.21 3124
7060.00 2951
7060.80 2943
7061.59 3074
7062.38 2962
7063.17 3033
7063.97 3158
7064.76 2982
7065.55 3165
7066.35 3179
7067.14 3168
7067.93 2998
7068.73 3179
7069.52 3072
7070.31 3051
7071.11 3054
7071.90 3032
7072.69 3157
7073.49 3024
7074.28 3046
7075.08 3160
7075.87 3030
7076.66 3063
7077.46 2983
7078.25 3107
7079.05 3020
7079.84 2998
7080.63 2821
7081.43 2918
7082.22 3030
7083.02 3006
7083.81 2958
7084.60 3065
7085.40 3010
7086.19 2942
7086.99 2892
7087.78 2988
7088.58 2741
7089.37 2781
7090.17 2850
7090.96 2682
7091.76 2725
7092.55 2797
7093.34 2701
7094.14 2773
7094.93 2902
7095.73 2838
7096.52 2762
7097.32 2750
7098.11 2731
7098.91 2648
7099.70 2744
7100.50 2843
7101.29 2857
7102.09 2947
7102.89 2674
7103.68 2732
7104.48 2764
7105.27 2715
7106.07 2737
7106.86 2898
7107.66 2888
7108.45 2742
7109.25 2763
7110.05 2764
7110.84 2739
7111.64 2648
7112.43 2542
7113.23 2504
7114.02 2567
7114.82 2665
7115.62 2597
7116.41 2639
7117.21 2653
7118.00 2759
7118.80 2756
7119.60 2707
7120.39 2818
7121.19 2761
7121.99 2735
7122.78 2757
7123.58 2818
7124.38 2778
7125.17 2809
7125.97 2654
7126.77 2604
7127.56 2618
7128.36 2833
7129.16 2714
7129.95 2736
7130.75 2696
7131.55 2699
7132.34 2728
7133.14 2837
7133.94 2709
7134.73 2629
7135.53 2703
7136.33 2651
7137.13 2585
7137.92 2580
7138.72 2651
7139.52 2649
7140.32 2635
7141.11 2669
7141.91 2715
7142.71 2713
7143.51 2761
7144.30 2583
7145.10 2525
7145.90 2525
7146.70 2497
7147.49 2502
7148.29 2653
7149.09 2584
7149.89 2584
7150.69 2545
7151.48 2588
7152.28 2715
7153.08 2658
7153.88 2561
7154.68 2619
7155.47 2632
7156.27 2491
7157.07 2580
7157.87 2609
7158.67 2580
7159.47 2580
7160.27 2571
7161.06 2553
7161.86 2602
7162.66 2579
7163.46 2610
7164.26 2484
7165.06 2549
7165.86 2348
7166.66 2473
7167.45 2634
7168.25 2562
7169.05 2710
7169.85 2634
7170.65 2570
7171.45 2677
7172.25 2862
7173.05 2699
7173.85 2569
7174.65 2564
7175.45 2648
7176.25 2638
7177.04 2617
7177.84 2611
7178.64 2575
7179.44 2508
7180.24 2532
7181.04 2610
7181.84 2611
7182.64 2755
7183.44 2754
7184.24 2679
7185.04 2773
7185.84 2798
7186.64 2978
7187.44 2981
7188.24 2789
7189.04 2711
7189.84 2828
7190.64 2712
7191.44 2637
7192.24 2566
7193.04 2479
7193.84 2410
7194.64 2550
7195.44 2476
7196.25 2489
7197.05 2403
7197.85 2588
7198.65 2464
7199.45 2610
7200.25 2573
7201.05 2541
7201.85 2667
7202.65 2711
7203.45 2487
7204.25 2653
7205.05 2729
7205.86 2523
7206.66 2406
7207.46 2472
7208.26 2642
7209.06 2377
7209.86 2460
7210.66 2530
7211.46 2417
7212.27 2485
7213.07 2500
7213.87 2587
7214.67 2532
7215.47 2541
7216.27 2581
7217.07 2575
7217.88 2528
7218.68 2574
7219.48 2603
7220.28 2721
7221.08 2613
7221.89 2516
7222.69 2535
7223.49 2539
7224.29 2500
7225.09 2456
7225.90 2570
7226.70 2608
7227.50 2622
7228.30 2652
7229.11 2644
7229.91 2755
7230.71 2683
7231.51 2607
7232.32 2551
7233.12 2698
7233.92 2577
7234.72 2733
7235.53 2605
7236.33 2544
7237.13 2663
7237.93 2738
7238.74 2728
7239.54 2696
7240.34 2706
7241.15 2778
7241.95 2848
7242.75 2993
7243.56 2970
7244.36 2845
7245.16 2995
7245.97 3045
7246.77 2737
7247.57 2718
7248.38 2945
7249.18 2804
7249.98 2670
7250.79 2701
7251.59 2692
7252.39 2806
7253.20 2829
7254.00 2836
7254.81 2822
7255.61 2791
7256.41 2759
7257.22 2778
7258.02 3031
7258.82 2816
7259.63 2820
7260.43 2896
7261.24 2882
7262.04 2866
7262.85 2918
7263.65 3018
7264.45 2978
7265.26 2957
7266.06 2884
7266.87 3016
7267.67 3059
7268.48 3189
7269.28 3255
7270.09 3100
7270.89 3224
7271.70 3365
7272.50 3281
7273.30 3278
7274.11 3245
7274.91 3434
7275.72 3425
7276.52 3320
7277.33 3325
7278.13 3286
7278.94 3439
7279.74 3487
7280.55 3543
7281.36 3752
7282.16 3809
7282.97 4224
7283.77 4740
7284.58 5225
7285.38 5702
7286.19 6198
7286.99 6448
7287.80 6596
7288.60 6331
7289.41 6189
7290.22 5779
7291.02 5395
7291.83 4719
7292.63 4501
7293.44 4175
7294.25 3915
7295.05 3762
7295.86 3679
7296.66 3397
7297.47 3422
7298.28 3710
7299.08 3400
7299.89 3341
7300.70 3416
7301.50 3351
7302.31 3400
7303.11 3726
7303.92 3627
7304.73 3692
7305.53 3706
7306.34 3707
7307.15 3733
7307.95 3613
7308.76 3907
7309.57 3770
7310.37 3840
7311.18 4072
7311.99 4240
7312.80 4239
7313.60 4127
7314.41 4274
7315.22 4211
7316.02 4159
7316.83 4163
7317.64 4313
7318.45 4395
7319.25 4644
7320.06 4993
7320.87 5338
7321.68 5773
7322.48 6034
7323.29 6330
7324.10 6523
7324.91 6303
7325.71 5909
7326.52 5526
7327.33 5270
7328.14 4667
7328.95 4572
7329.75 4222
7330.56 3969
7331.37 3689
7332.18 3466
7332.99 3375
7333.79 3345
7334.60 3299
7335.41 3359
7336.22 3258
7337.03 3267
7337.84 3293
7338.64 3423
7339.45 3511
7340.26 3368
7341.07 3447
7341.88 3347
7342.69 3362
7343.50 3339
7344.30 3287
7345.11 3166
7345.92 3133
7346.73 3242
7347.54 3385
7348.35 3425
7349.16 3374
7349.97 3377
7350.78 3321
7351.58 3335
7352.39 3351
7353.20 3181
7354.01 3243
7354.82 3149
7355.63 3268
7356.44 3295
7357.25 3222
7358.06 3340
7358.87 3383
7359.68 3139
7360.49 3391
7361.30 3378
7362.11 3416
7362.92 3403
7363.73 3358
7364.54 3480
7365.35 3445
7366.16 3338
7366.97 3477
7367.78 3489
7368.59 3399
7369.40 3457
7370.21 3517
7371.02 3487
7371.83 3440
7372.64 3484
7373.45 3407
7374.26 3319
7375.07 3492
7375.88 3597
7376.69 3569
7377.50 3470
7378.31 3572
7379.12 3639
7379.93 3791
7380.74 4143
7381.55 4261
7382.37 4453
7383.18 4591
7383.99 4685
7384.80 4603
7385.61 4647
7386.42 4640
7387.23 4373
7388.04 4070
7388.85 4038
7389.67 3542
7390.48 3365
7391.29 3402
7392.10 3213
7392.91 3267
7393.72 3153
7394.53 3065
7395.35 3083
7396.16 3197
7396.97 3072
7397.78 3137
7398.59 3176
7399.40 3476
7400.22 3625
7401.03 3874
7401.84 4068
7402.65 4199
7403.46 4350
7404.28 4447
7405.09 4244
7405.90 4085
7406.71 3929
7407.52 3838
7408.34 3604
7409.15 3430
7409.96 3309
7410.77 3235
7411.59 3139
7412.40 2999
7413.21 2965
7414.02 2913
7414.84 2932
7415.65 2957
7416.46 2856
7417.27 2763
7418.09 2838
7418.90 2770
7419.71 2707
7420.53 2723
7421.34 2771
7422.15 2714
7422.97 2748
7423.78 2642
7424.59 2623
7425.40 2757
7426.22 2692
7427.03 2544
7427.84 2588
7428.66 2698
7429.47 2721
7430.28 2683
7431.10 2577
7431.91 2685
7432.73 2664
7433.54 2643
7434.35 2671
7435.17 2617
7435.98 2607
7436.79 2735
7437.61 2736
7438.42 2723
7439.24 2725
7440.05 2641
7440.86 2908
7441.68 2845
7442.49 2917
7443.31 2784
7444.12 2851
7444.94 2667
7445.75 2636
7446.56 2695
7447.38 2689
7448.19 2572
7449.01 2679
7449.82 2840
7450.64 2640
7451.45 2588
7452.27 2648
7453.08 2440
7453.90 2558
7454.71 2423
7455.52 2603
7456.34 2484
7457.15 2449
7457.97 2621
7458.78 2669
7459.60 2648
7460.42 2545
7461.23 2590
7462.05 2576
7462.86 2626
7463.68 2494
7464.49 2501
7465.31 2637
7466.12 2566
7466.94 2553
7467.75 2726
7468.57 2749
7469.38 2788
7470.20 2830
7471.02 2833
7471.83 2834
7472.65 2836
7473.46 2828
7474.28 2790
7475.10 2598
7475.91 2627
7476.73 2605
7477.54 2568
7478.36 2650
7479.18 2664
7479.99 2589
7480.81 2452
7481.62 2404
7482.44 2595
7483.26 2434
7484.07 2459
7484.89 2426
7485.71 2485
7486.52 2317
7487.34 2376
7488.16 2407
7488.97 2469
7489.79 2487
7490.61 2432
7491.42 2455
7492.24 2355
7493.06 2402
7493.87 2362
7494.69 2329
7495.51 2399
7496.33 2421
7497.14 2234
7497.96 2277
7498.78 2307
7499.59 2313
7500.41 2275
7501.23 2292
7502.05 2217
7502.86 2195
7503.68 2272
7504.50 2273
7505.32 2267
7506.13 2236
7506.95 2123
7507.77 2232
7508.59 2090
7509.40 2276
7510.22 2272
7511.04 2285
7511.86 2329
7512.68 2193
7513.49 2203
7514.31 2258
7515.13 2155
7515.95 2135
7516.77 2174
7517.59 2269
7518.40 2369
7519.22 2223
7520.04 2281
7520.86 2238
7521.68 2246
7522.50 2202
7523.31 2166
7524.13 2223
7524.95 2176
7525.77 2055
7526.59 2147
7527.41 2129
7528.23 2160
7529.05 2242
7529.86 2232
7530.68 2310
7531.50 2219
7532.32 2307
7533.14 2209
7533.96 2145
7534.78 2227
7535.60 2258
7536.42 2246
7537.24 2227
7538.06 2331
7538.88 2306
7539.70 2320
7540.51 2218
7541.33 2241
7542.15 2293
7542.97 2173
7543.79 2214
7544.61 2120
7545.43 2218
7546.25 2288
7547.07 2322
7547.89 2272
7548.71 2262
7549.53 2262
7550.35 2241
7551.17 2282
7551.99 2183
7552.81 2207
7553.63 2157
7554.45 2177
7555.27 2260
7556.09 2218
7556.91 2218
7557.73 2221
7558.56 2339
7559.38 2364
7560.20 2452
7561.02 2320
7561.84 2382
7562.66 2250
7563.48 2377
7564.30 2403
7565.12 2339
7565.94 2154
7566.76 2030
7567.58 2027
7568.40 2058
7569.23 2066
7570.05 2187
7570.87 2102
7571.69 2192
7572.51 2088
7573.33 2055
7574.15 2093
7574.97 2053
7575.80 2130
7576.62 2065
7577.44 2099
7578.26 2002
7579.08 2061
7579.90 2039
7580.73 1999
7581.55 2045
7582.37 1966
7583.19 2018
7584.01 2111
7584.83 2108
7585.66 2087
7586.48 2183
7587.30 2228
7588.12 2065
7588.95 2150
7589.77 2242
7590.59 2093
7591.41 2017
7592.23 2025
7593.06 2122
7593.88 2122
7594.70 2127
7595.52 2126
7596.35 2136
7597.17 2164
7597.99 2086
7598.81 2140
7599.64 2155
7600.46 2076
7601.28 2041
7602.11 2139
7602.93 2261
7603.75 2386
7604.57 2244
7605.40 2259
7606.22 2276
7607.04 2375
7607.87 2283
7608.69 2285
7609.51 2408
7610.34 2178
7611.16 2212
7611.98 2206
7612.81 2185
7613.63 2187
7614.45 2208
7615.28 2323
7616.10 2232
7616.92 2117
7617.75 2321
7618.57 2387
7619.40 2204
7620.22 2229
7621.04 2217
7621.87 2215
7622.69 2191
7623.52 2152
7624.34 2186
7625.16 2225
7625.99 2126
7626.81 2140
7627.64 2146
7628.46 2206
7629.28 2283
7630.11 2370
7630.93 2274
7631.76 2283
7632.58 2361
7633.41 2462
7634.23 2422
7635.06 2365
7635.88 2493
7636.71 2380
7637.53 2384
7638.36 2333
7639.18 2321
7640.01 2134
7640.83 2152
7641.66 2045
7642.48 2105
7643.31 2070
7644.13 1975
7644.96 1971
7645.78 2019
7646.61 2099
7647.43 2053
7648.26 1933
7649.08 2038
7649.91 2096
7650.73 2094
7651.56 2101
7652.38 2044
7653.21 2040
7654.04 1990
7654.86 1929
7655.69 1922
7656.51 1993
7657.34 2033
7658.16 2065
7658.99 2053
7659.82 1937
7660.64 2038
7661.47 1998
7662.29 2068
7663.12 2113
7663.95 2049
7664.77 2007
7665.60 2170
7666.43 1995
7667.25 2030
7668.08 2026
7668.91 1961
7669.73 2038
7670.56 2004
7671.38 2155
7672.21 2145
7673.04 2031
7673.87 1995
7674.69 1986
7675.52 2069
7676.35 2093
7677.17 1986
7678.00 2111
7678.83 1958
7679.65 1963
7680.48 1943
7681.31 1905
7682.13 1953
7682.96 1987
7683.79 1984
7684.62 1874
7685.44 1965
7686.27 1923
7687.10 1974
7687.93 1962
7688.75 2012
7689.58 2122
7690.41 2067
7691.24 2155
7692.06 2135
7692.89 2154
7693.72 2131
7694.55 1946
7695.38 2054
7696.20 2140
7697.03 2137
7697.86 2142
7698.69 2058
7699.52 2064
7700.34 1991
7701.17 1982
7702.00 2107
7702.83 2093
7703.66 2171
7704.49 2177
7705.31 2233
7706.14 2071
7706.97 2200
7707.80 2169
7708.63 2238
7709.46 2177
7710.29 2096
7711.11 2179
7711.94 2224
7712.77 2171
7713.60 2082
7714.43 2003
7715.26 2084
7716.09 2208
7716.92 2078
7717.75 2125
7718.58 2208
7719.40 2154
7720.23 2049
7721.06 1944
7721.89 2122
7722.72 2048
7723.55 2041
7724.38 2176
7725.21 2083
7726.04 1936
7726.87 1990
7727.70 1984
7728.53 2002
7729.36 2081
7730.19 2000
7731.02 2139
7731.85 2105
7732.68 2138
7733.51 2211
7734.34 2096
7735.17 1963
7736.00 2044
7736.83 2090
7737.66 2050
7738.49 2072
7739.32 2129
7740.15 2119
7740.98 2124
7741.81 1984
7742.64 2026
7743.47 2221
7744.30 2127
7745.13 2275
7745.96 2468
7746.79 2709
7747.62 3025
7748.45 3120
7749.29 3412
7750.12 3649
7750.95 3560
7751.78 3366
7752.61 3488
7753.44 3329
7754.27 3037
7755.10 2891
7755.93 2781
7756.76 2409
7757.60 2218
7758.43 2269
7759.26 2174
7760.09 2099
7760.92 2184
7761.75 2205
7762.58 2046
7763.42 2085
7764.25 2176
7765.08 2129
7765.91 2146
7766.74 2068
7767.57 2206
7768.41 2092
7769.24 1992
7770.07 1975
7770.90 1908
7771.73 1949
7772.57 1937
7773.40 1822
7774.23 1970
7775.06 1843
7775.90 2003
7776.73 1964
7777.56 2010
7778.39 2044
7779.22 2063
7780.06 2024
7780.89 2135
7781.72 2068
7782.55 2050
7783.39 2019
7784.22 2030
7785.05 2143
7785.89 2106
7786.72 2012
7787.55 2003
7788.38 2183
7789.22 2317
7790.05 2170
7790.88 2180
7791.72 2189
7792.55 2264
7793.38 2121
7794.22 2183
7795.05 2151
7795.88 2003
7796.72 1974
7797.55 2040
7798.38 2058
7799.22 2125
7800.05 2175
7800.88 2054
7801.72 2065
7802.55 2157
7803.38 2073
7804.22 2055
7805.05 2166
7805.89 2221
7806.72 2163
7807.55 2145
7808.39 2185
7809.22 2160
7810.06 2049
7810.89 2019
7811.72 2085
7812.56 2055
7813.39 2117
7814.23 2141
7815.06 2143
7815.89 2116
7816.73 2245
7817.56 2150
7818.40 2188
7819.23 2317
7820.07 2243
7820.90 2123
7821.74 2212
7822.57 2143
7823.41 2122
7824.24 2108
7825.08 2094
7825.91 2212
7826.75 2236
7827.58 2097
7828.42 2032
7829.25 1978
7830.09 2036
7830.92 2063
7831.76 1972
7832.59 2083
7833.43 2149
7834.26 1997
7835.10 1988
7835.93 1985
7836.77 2046
7837.60 2046
7838.44 2063
7839.28 1941
7840.11 1922
7840.95 1953
7841.78 1999
7842.62 1962
7843.45 1982
7844.29 2118
7845.13 2103
7845.96 2000
7846.80 2020
7847.63 2126
7848.47 2159
7849.31 2057
7850.14 2083
7850.98 2075
7851.82 2027
7852.65 2194
7853.49 2092
7854.32 1990
7855.16 1896
7856.00 2064
7856.83 2135
7857.67 2125
7858.51 2008
7859.34 2073
7860.18 2285
7861.02 2230
7861.85 2149
7862.69 2163
7863.53 2159
7864.37 2100
7865.20 2060
7866.04 2177
7866.88 2243
7867.71 2062
7868.55 2010
7869.39 2080
7870.23 1962
7871.06 1883
7871.90 1933
7872.74 2001
7873.57 1946
7874.41 1972
7875.25 2036
7876.09 1941
7876.93 1931
7877.76 2027
7878.60 2121
7879.44 2007
7880.28 1903
7881.11 1944
7881.95 2034
7882.79 2010
7883.63 1964
7884.47 1949
7885.30 1992
7886.14 2036
7886.98 1888
7887.82 1923
7888.66 1944
7889.50 1957
7890.33 2034
7891.17 2073
7892.01 2130
7892.85 2129
7893.69 2246
7894.53 2129
7895.36 2208
7896.20 2250
7897.04 2269
7897.88 2335
7898.72 2246
7899.56 2260
7900.40 2274
7901.24 2399
7902.08 2496
7902.91 2454
7903.75 2630
7904.59 2565
7905.43 2564
7906.27 2623
7907.11 2653
7907.95 2573
7908.79 2531
7909.63 2433
7910.47 2518
7911.31 2498
7912.15 2409
7912.99 2431
7913.83 2416
7914.67 2512
7915.50 2481
7916.34 2648
7917.18 2691
7918.02 2852
7918.86 2964
7919.70 3055
7920.54 2912
7921.38 2887
7922.22 2833
7923.06 2821
7923.90 2702
7924.74 2510
7925.58 2463
7926.42 2335
7927.27 2285
7928.11 2234
7928.95 2169
7929.79 2065
7930.63 2071
7931.47 2023
7932.31 2008
7933.15 2044
7933.99 2031
7934.83 2062
7935.67 2068
7936.51 1973
7937.35 1938
7938.19 2043
7939.03 1940
7939.88 1912
7940.72 1989
7941.56 2045
7942.40 2113
7943.24 2050
7944.08 2007
7944.92 2074
7945.76 1977
7946.60 2127
7947.45 2057
7948.29 1969
7949.13 1947
7949.97 1953
7950.81 2043
7951.65 1952
7952.50 2035
7953.34 1956
7954.18 1970
7955.02 2023
7955.86 2081
7956.70 2059
7957.55 2087
7958.39 2010
7959.23 1976
7960.07 1930
7960.91 2038
7961.76 1984
7962.60 1924
7963.44 2004
7964.28 1960
7965.13 1914
7965.97 1935
7966.81 2000
7967.65 1953
7968.50 1847
7969.34 1894
7970.18 2022
7971.02 1928
7971.87 1926
7972.71 1980
7973.55 1877
7974.39 1913
7975.24 1961
7976.08 1985
7976.92 1948
7977.77 2008
7978.61 2118
7979.45 2084
7980.30 2022
7981.14 2037
7981.98 2116
7982.83 2041
7983.67 2014
7984.51 2007
7985.36 2131
7986.20 2078
7987.04 1995
7987.89 2096
7988.73 2077
7989.57 2044
7990.42 2133
7991.26 2067
7992.10 1908
7992.95 1947
7993.79 1986
7994.64 1985
7995.48 1972
7996.32 1940
7997.17 1909
7998.01 1869
7998.86 1944
7999.70 1806
8000.54 1906
8001.39 2026
8002.23 1960
8003.08 1906
8003.92 1845
8004.77 1888
8005.61 1953
8006.45 1842
8007.30 1850
8008.14 1949
8008.99 1915
8009.83 1756
8010.68 1788
8011.52 1791
8012.37 1880
8013.21 2027
8014.06 1896
8014.90 1916
8015.75 1807
8016.59 1881
8017.44 2120
8018.28 2131
8019.13 1824
8019.97 1818
8020.82 1824
8021.66 1805
8022.51 1794
8023.35 1756
8024.20 1781
8025.05 1766
8025.89 1798
8026.74 1868
8027.58 1970
8028.43 1850
8029.27 1899
8030.12 1896
8030.96 1861
8031.81 2000
8032.66 1930
8033.50 1871
8034.35 1903
8035.19 1920
8036.04 1873
8036.89 1845
8037.73 1903
8038.58 1875
8039.43 1813
8040.27 1834
8041.12 1937
8041.96 1905
8042.81 1933
8043.66 1884
8044.50 1821
8045.35 1859
8046.20 1821
8047.04 1747
8047.89 1830
8048.74 1907
8049.58 1871
8050.43 1829
8051.28 1928
8052.12 1866
8052.97 1768
8053.82 1711
8054.67 1731
8055.51 1768
8056.36 1727
8057.21 1765
8058.05 1752
8058.90 1738
8059.75 1768
8060.60 1805
8061.44 1875
8062.29 1795
8063.14 1861
8063.99 1751
8064.83 1729
8065.68 1708
8066.53 1687
8067.38 1913
8068.22 1857
8069.07 1826
8069.92 1909
8070.77 1883
8071.62 1826
8072.46 1782
8073.31 1777
8074.16 1843
8075.01 1818
8075.86 1706
8076.71 1796
8077.55 1789
8078.40 1856
8079.25 1751
8080.10 1849
8080.95 1888
8081.80 1888
8082.64 1935
8083.49 1969
8084.34 1895
8085.19 1887
8086.04 1875
8086.89 1856
8087.74 1804
8088.58 1905
8089.43 1817
8090.28 1778
8091.13 1732
8091.98 1736
8092.83 1851
8093.68 1823
8094.53 1733
8095.38 1734
8096.23 1863
8097.08 1908
8097.93 1904
8098.77 1856
8099.62 1917
8100.47 1895
8101.32 1851
8102.17 1829
8103.02 1868
8103.87 1759
8104.72 1743
8105.57 1990
8106.42 1947
8107.27 1930
8108.12 1908
8108.97 1836
8109.82 1903
8110.67 1870
8111.52 1907
8112.37 1817
8113.22 1881
8114.07 1883
8114.92 1878
8115.77 1813
8116.62 1824
8117.47 1940
8118.32 1915
8119.17 1847
8120.02 1790
8120.87 1853
8121.72 1947
8122.58 2004
8123.43 1997
8124.28 2107
8125.13 1962
8125.98 2040
8126.83 1995
8127.68 1858
8128.53 2051
8129.38 2095
8130.23 2188
8131.08 2197
8131.94 2051
8132.79 2075
8133.64 2131
8134.49 2117
8135.34 2180
8136.19 2213
8137.04 2159
8137.89 2062
8138.75 2221
8139.60 2185
8140.45 2133
8141.30 2220
8142.15 2344
8143.00 2430
8143.86 2459
8144.71 2350
8145.56 2458
8146.41 2486
8147.26 2361
8148.12 2226
8148.97 2291
8149.82 2240
8150.67 2090
8151.52 2110
8152.38 2147
8153.23 2097
8154.08 2042
8154.93 2085
8155.78 2156
8156.64 2035
8157.49 2128
8158.34 2251
8159.19 2273
8160.05 2069
8160.90 2151
8161.75 2190
8162.61 2154
8163.46 1955
8164.31 2049
8165.16 1996
8166.02 2027
8166.87 1921
8167.72 1903
8168.58 1884
8169.43 1920
8170.28 2003
8171.14 2121
8171.99 2021
8172.84 1999
8173.70 1956
8174.55 2102
8175.40 1999
8176.26 2021
8177.11 1924
8177.96 1998
8178.82 2046
8179.67 1937
8180.52 1864
8181.38 1847
8182.23 1870
8183.08 1860
8183.94 1971
8184.79 1908
8185.65 1853
8186.50 1881
8187.35 1972
8188.21 1934
8189.06 1902
8189.92 1880
8190.77 1944
8191.63 1860
8192.48 1889
8193.33 1695
8194.19 1929
8195.04 1970
8195.90 1909
8196.75 1850
8197.61 1835
8198.46 1853
8199.32 1933
8200.17 1913
8201.02 1901
8201.88 1842
8202.73 1908
8203.59 1836
8204.44 1834
8205.30 1964
8206.15 1867
8207.01 1913
8207.86 1997
8208.72 2022
8209.57 1989
8210.43 1960
8211.29 2056
8212.14 1971
8213.00 1978
8213.85 1995
8214.71 1813
8215.56 1929
8216.42 1967
8217.27 1911
8218.13 1984
8218.98 1915
8219.84 1900
8220.70 1872
8221.55 1989
8222.41 1952
8223.26 1911
8224.12 2015
8224.98 2058
8225.83 1996
8226.69 1997
8227.54 1897
8228.40 1955
8229.26 1960
8230.11 1922
8230.97 2090
8231.83 1961
8232.68 1996
8233.54 1960
8234.39 2045
8235.25 1887
8236.11 1916
8236.96 1861
8237.82 1838
8238.68 1857
8239.53 1865
8240.39 1890
8241.25 1970
8242.11 1972
8242.96 1885
8243.82 1879
8244.68 2080
8245.53 1929
8246.39 1995
8247.25 1915
8248.10 1999
8248.96 1968
8249.82 1922
8250.68 1939
8251.53 1899
8252.39 1985
8253.25 1910
8254.11 2005
8254.96 1889
8255.82 1885
8256.68 1894
8257.54 2000
8258.39 2081
8259.25 2016
8260.11 1991
8260.97 1988
8261.83 1957
8262.68 1974
8263.54 2061
8264.40 1880
8265.26 1917
8266.12 1893
8266.97 1979
8267.83 1974
8268.69 1959
8269.55 1865
8270.41 1825
8271.27 1887
8272.12 1936
8272.98 1863
8273.84 1908
8274.70 1963
8275.56 2030
8276.42 1959
8277.28 1878
8278.13 1774
8278.99 1862
8279.85 1939
8280.71 1881
8281.57 1864
8282.43 1842
8283.29 1926
8284.15 1897
8285.01 1864
8285.87 1971
8286.72 1997
8287.58 2036
8288.44 2133
8289.30 1958
8290.16 2034
8291.02 1937
8291.88 2022
8292.74 2057
8293.60 1867
8294.46 1874
8295.32 1910
8296.18 2022
8297.04 1990
8297.90 1950
8298.76 2050
8299.62 2133
8300.48 2269
8301.34 2179
8302.20 2131
8303.06 2229
8303.92 2300
8304.78 2371
8305.64 2284
8306.50 2252
8307.36 2341
8308.22 2262
8309.08 2284
8309.94 2201
8310.80 2249
8311.66 2348
8312.52 2367
8313.38 2319
8314.24 2293
8315.10 2387
8315.96 2417
8316.83 2445
8317.69 2649
8318.55 2794
8319.41 2945
8320.27 2808
8321.13 2633
8321.99 2629
8322.85 2558
8323.71 2416
8324.57 2320
8325.44 2353
8326.30 2295
8327.16 2119
8328.02 2085
8328.88 2034
8329.74 2045
8330.60 2073
8331.47 2012
8332.33 2001
8333.19 2070
8334.05 2108
8334.91 2099
8335.77 2163
8336.64 2094
8337.50 2087
8338.36 2133
8339.22 2059
8340.08 2092
8340.94 2082
8341.81 1978
8342.67 2112
8343.53 2114
8344.39 2110
8345.26 2205
8346.12 2347
8346.98 2464
8347.84 2343
8348.71 2354
8349.57 2363
8350.43 2330
8351.29 2364
8352.16 2189
8353.02 2167
8353.88 2149
8354.74 2121
8355.61 2139
8356.47 2194
8357.33 2270
8358.19 2274
8359.06 2211
8359.92 2290
8360.78 2236
8361.65 2291
8362.51 2207
8363.37 2048
8364.24 2068
8365.10 2105
8365.96 2048
8366.83 2100
8367.69 2108
8368.55 2164
8369.42 2048
8370.28 2126
8371.14 2068
8372.01 2220
8372.87 2146
8373.73 2147
8374.60 2185
8375.46 2137
8376.33 2250
8377.19 2259
8378.05 2189
8378.92 2237
8379.78 2194
8380.65 2224
8381.51 2150
8382.37 2140
8383.24 2348
8384.10 2389
8384.97 2272
8385.83 2315
8386.70 2431
8387.56 2283
8388.42 2259
8389.29 2290
8390.15 2397
8391.02 2392
8391.88 2426
8392.75 2343
8393.61 2357
8394.48 2304
8395.34 2327
8396.21 2287
8397.07 2294
8397.94 2262
8398.80 2341
8399.67 2360
8400.53 2516
8401.40 2489
8402.26 2455
8403.13 2420
8403.99 2373
8404.86 2460
8405.72 2339
8406.59 2379
8407.45 2533
8408.32 2529
8409.19 2491
8410.05 2521
8410.92 2467
8411.78 2501
8412.65 2568
8413.51 2388
8414.38 2438
8415.25 2263
8416.11 2365
8416.98 2500
8417.84 2533
8418.71 2705
8419.58 2642
8420.44 2634
8421.31 2586
8422.17 2539
8423.04 2704
8423.91 2767
8424.77 2752
8425.64 2858
8426.51 2674
8427.37 2706
8428.24 2838
8429.11 2885
8429.97 2853
8430.84 2817
8431.71 2939
8432.57 3062
8433.44 2960
8434.31 2989
8435.17 2983
8436.04 2969
8436.91 2991
8437.77 3137
8438.64 3202
8439.51 3217
8440.38 3269
8441.24 3274
8442.11 3509
8442.98 3601
8443.84 3483
8444.71 3671
8445.58 3793
8446.45 3849
8447.31 3873
8448.18 3647
8449.05 3677
8449.92 3750
8450.78 3741
8451.65 3775
8452.52 3958
8453.39 3842
8454.26 3924
8455.12 4320
8455.99 4726
8456.86 5348
8457.73 5908
8458.60 6609
8459.46 7134
8460.33 7705
8461.20 7472
8462.07 7411
8462.94 7151
8463.81 6618
8464.67 6108
8465.54 5598
8466.41 4965
8467.28 4611
8468.15 4542
8469.02 4580
8469.89 4746
8470.75 5217
8471.62 5860
8472.49 6068
8473.36 6413
8474.23 6545
8475.10 6400
8475.97 6093
8476.84 5339
8477.71 4934
8478.57 4503
8479.44 4122
8480.31 3865
8481.18 3687
8482.05 3532
8482.92 3525
8483.79 3250
8484.66 3150
8485.53 3136
8486.40 3064
8487.27 2983
8488.14 2953
8489.01 3024
8489.88 2890
8490.75 2881
8491.62 2849
8492.49 2901
8493.36 2777
8494.23 2770
8495.10 2927
8495.97 2868
8496.84 2790
8497.71 2771
8498.58 2812
8499.45 2767
8500.32 2804
8501.19 2726
8502.06 2758
8502.93 2689
8503.80 2822
8504.67 2718
8505.54 2654
8506.41 2644
8507.28 2709
8508.15 2808
8509.02 2901
8509.89 2877
8510.76 2796
8511.63 2840
8512.51 2720
8513.38 2833
8514.25 2871
8515.12 2739
8515.99 2744
8516.86 2766
8517.73 2711
8518.60 2592
8519.47 2630
8520.35 2548
8521.22 2710
8522.09 2648
8522.96 2695
8523.83 2727
8524.70 2692
8525.57 2678
8526.45 2733
8527.32 2619
8528.19 2683
8529.06 2685
8529.93 2690
8530.80 2635
8531.68 2707
8532.55 2756
8533.42 2681
8534.29 2724
8535.16 2818
8536.04 2789
8536.91 2820
8537.78 2753
8538.65 2722
8539.52 2760
8540.40 2822
8541.27 2771
8542.14 2691
8543.01 2665
8543.89 2666
8544.76 2577
8545.63 2567
8546.50 2631
8547.38 2523
8548.25 2568
8549.12 2576
8549.99 2602
8550.87 2564
8551.74 2486
8552.61 2643
8553.49 2565
8554.36 2660
8555.23 2600
8556.11 2669
8556.98 2610
8557.85 2680
8558.73 2773
8559.60 2612
8560.47 2678
8561.35 2719
8562.22 2600
8563.09 2518
8563.97 2336
8564.84 2239
8565.71 2251
8566.59 2293
8567.46 2226
8568.33 2249
8569.21 2282
8570.08 2230
8570.96 2216
8571.83 2152
8572.70 2198
8573.58 2171
8574.45 2145
8575.33 2156
8576.20 2136
8577.07 2185
8577.95 2207
8578.82 2054
8579.70 2067
8580.57 2147
8581.45 2064
8582.32 2109
8583.19 2123
8584.07 2110
8584.94 2086
8585.82 2068
8586.69 2028
8587.57 2031
8588.44 1988
8589.32 2005
8590.19 2019
8591.07 2026
8591.94 2003
8592.82 1996
8593.69 1971
8594.57 2047
8595.44 2049
8596.32 2063
8597.19 2085
8598.07 2097
8598.94 2062
8599.82 2153
8600.69 2086
8601.57 2125
8602.44 1963
8603.32 2014
8604.20 2115
8605.07 2108
8605.95 2019
8606.82 2050
8607.70 2088
8608.57 2151
8609.45 1984
8610.33 2056
8611.20 1935
8612.08 2009
8612.95 1994
8613.83 1927
8614.71 1935
8615.58 1907
8616.46 1981
8617.33 1923
8618.21 1873
8619.09 2008
8619.96 1919
8620.84 1978
8621.72 1994
8622.59 1937
8623.47 1864
8624.35 1911
8625.22 1959
8626.10 1919
8626.98 1867
8627.85 1800
8628.73 1869
8629.61 1918
8630.48 2006
8631.36 1905
8632.24 1829
8633.11 1868
8633.99 1886
8634.87 1960
8635.74 1929
8636.62 1939
8637.50 1995
8638.38 1875
8639.25 1979
8640.13 1979
8641.01 2022
8641.89 1973
8642.76 2022
8643.64 2038
8644.52 2087
8645.40 1969
8646.27 1905
8647.15 1901
8648.03 1979
8648.91 1927
8649.79 1932
8650.66 1992
8651.54 1912
8652.42 1995
8653.30 1950
8654.18 1915
8655.05 1989
8655.93 1787
8656.81 1894
8657.69 1909
8658.57 1781
8659.45 1819
8660.32 1908
8661.20 1870
8662.08 1894
8662.96 1960
8663.84 1877
8664.72 1913
8665.60 1851
8666.47 1896
8667.35 1873
8668.23 1863
8669.11 1949
8669.99 1951
8670.87 2015
8671.75 1863
8672.63 1873
8673.51 1840
8674.38 1924
8675.26 1967
8676.14 1929
8677.02 1922
8677.90 1884
8678.78 1969
8679.66 1982
8680.54 1963
8681.42 1928
8682.30 1941
8683.18 1959
8684.06 1929
8684.94 2049
8685.82 1990
8686.70 1913
8687.58 2001
8688.46 1955
8689.34 1928
8690.22 1994
8691.10 1986
8691.98 2116
8692.86 2232
8693.74 2236
8694.62 2336
8695.50 2478
8696.38 2533
8697.26 2524
8698.14 2426
8699.02 2451
8699.90 2182
8700.78 2080
8701.66 2090
8702.54 2088
8703.42 2056
8704.30 1948
8705.18 1964
8706.06 1918
8706.94 1991
8707.82 2054
8708.71 2019
8709.59 1961
8710.47 1954
8711.35 1915
8712.23 1892
8713.11 1837
8713.99 1872
8714.87 1898
8715.75 1878
8716.64 1894
8717.52 1855
8718.40 1868
8719.28 1821
8720.16 1930
8721.04 1964
8721.92 1840
8722.81 1891
8723.69 1917
8724.57 1945
8725.45 1953
8726.33 2038
8727.21 1978
8728.10 1960
8728.98 2070
8729.86 2181
8730.74 2161
8731.62 2257
8732.51 2309
8733.39 2249
8734.27 2188
8735.15 2191
8736.03 2120
8736.92 2119
8737.80 2131
8738.68 2221
8739.56 2130
8740.45 2060
8741.33 2047
8742.21 2127
8743.09 2128
8743.98 2061
8744.86 2093
8745.74 1972
8746.63 2056
8747.51 2031
8748.39 2054
8749.27 2010
8750.16 1986
8751.04 2108
8751.92 2144
8752.81 2078
8753.69 2172
8754.57 2030
8755.46 2126
8756.34 2231
8757.22 2299
8758.11 2460
8758.99 2468
8759.87 2678
8760.76 2749
8761.64 2873
8762.52 2905
8763.41 2815
8764.29 2803
8765.17 2678
8766.06 2564
8766.94 2423
8767.83 2522
8768.71 2489
8769.59 2450
8770.48 2422
8771.36 2474
8772.25 2434
8773.13 2282
8774.01 2280
8774.90 2317
8775.78 2272
8776.67 2210
8777.55 2302
8778.44 2345
8779.32 2331
8780.20 2399
8781.09 2428
8781.97 2522
8782.86 2603
8783.74 2864
8784.63 3070
8785.51 3042
8786.40 2987
8787.28 2923
8788.17 2856
8789.05 2698
8789.94 2501
8790.82 2228
8791.71 2183
8792.59 2180
8793.48 1985
8794.36 1958
8795.25 2005
8796.13 2052
8797.02 2000
8797.90 2132
8798.79 2091
8799.67 2132
8800.56 2213
8801.45 2057
8802.33 2115
8803.22 2034
8804.10 1962
8804.99 1936
8805.87 1859
8806.76 1950
8807.65 1986
8808.53 1846
8809.42 1776
8810.30 1906
8811.19 1855
8812.08 1916
8812.96 1810
8813.85 1717
8814.73 1806
8815.62 1835
8816.51 1879
8817.39 1949
8818.28 1884
8819.17 1820
8820.05 1884
8820.94 1828
8821.83 1788
8822.71 1833
8823.60 1680
8824.49 1719
8825.37 1823
8826.26 1740
8827.15 1806
8828.03 1729
8828.92 1680
8829.81 1771
8830.69 1826
8831.58 1751
8832.47 1804
8833.36 1824
8834.24 1811
8835.13 1786
8836.02 1724
8836.90 1723
8837.79 1860
8838.68 1777
8839.57 1737
8840.45 1698
8841.34 1707
8842.23 1722
8843.12 1792
8844.01 1860
8844.89 1766
8845.78 1676
8846.67 1733
8847.56 1690
8848.44 1673
8849.33 1648
8850.22 1682
8851.11 1705
8852.00 1698
8852.88 1660
8853.77 1583
8854.66 1596
8855.55 1612
8856.44 1624
8857.33 1624
8858.21 1609
8859.10 1613
8859.99 1641
8860.88 1720
8861.77 1690
8862.66 1619
8863.55 1601
8864.43 1578
8865.32 1612
8866.21 1608
8867.10 1620
8867.99 1587
8868.88 1568
8869.77 1624
8870.66 1622
8871.55 1684
8872.44 1610
8873.32 1582
8874.21 1565
8875.10 1556
8875.99 1525
8876.88 1563
8877.77 1550
8878.66 1631
8879.55 1575
8880.44 1529
8881.33 1473
8882.22 1438
8883.11 1483
8884.00 1451
8884.89 1443
8885.78 1552
8886.67 1544
8887.56 1557
8888.45 1508
8889.34 1405
8890.23 1537
8891.12 1497
8892.01 1468
8892.90 1444
8893.79 1478
8894.68 1465
8895.57 1499
8896.46 1458
8897.35 1456
8898.24 1415
8899.13 1459
8900.02 1487
8900.91 1428
8901.80 1437
8902.69 1451
8903.58 1483
8904.47 1418
8905.36 1405
8906.26 1396
8907.15 1399
8908.04 1363
8908.93 1368
8909.82 1428
8910.71 1476
8911.60 1415
8912.49 1450
8913.38 1477
8914.28 1407
8915.17 1451
8916.06 1523
8916.95 1511
8917.84 1529
8918.73 1494
8919.62 1517
8920.52 1398
8921.41 1392
8922.30 1446
8923.19 1429
8924.08 1409
8924.97 1486
8925.87 1407
8926.76 1358
8927.65 1422
8928.54 1442
8929.43 1429
8930.33 1432
8931.22 1312
8932.11 1455
8933.00 1469
8933.89 1463
8934.79 1401
8935.68 1373
8936.57 1346
8937.46 1419
8938.36 1404
8939.25 1384
8940.14 1393
8941.03 1364
8941.93 1359
8942.82 1357
8943.71 1438
8944.60 1408
8945.50 1389
8946.39 1469
8947.28 1378
8948.18 1338
8949.07 1420
8949.96 1351
8950.85 1388
8951.75 1419
8952.64 1330
8953.53 1355
8954.43 1343
8955.32 1389
8956.21 1368
8957.11 1337
8958.00 1400
8958.89 1387
8959.79 1356
8960.68 1311
8961.57 1342
8962.47 1385
8963.36 1343
8964.26 1399
8965.15 1433
8966.04 1358
8966.94 1418
8967.83 1418
8968.73 1392
8969.62 1415
8970.51 1386
8971.41 1360
8972.30 1424
8973.20 1368
8974.09 1353
8974.98 1370
8975.88 1378
8976.77 1374
8977.67 1272
8978.56 1326
8979.46 1375
8980.35 1251
8981.25 1192
8982.14 1287
8983.03 1311
8983.93 1271
8984.82 1256
8985.72 1254
8986.61 1169
8987.51 1318
8988.40 1305
8989.30 1305
8990.19 1227
8991.09 1220
8991.98 1289
8992.88 1302
8993.77 1268
8994.67 1239
8995.56 1284
8996.46 1258
8997.36 1206
8998.25 1336
8999.15 1315
9000.04 1385
9000.94 1275
9001.83 1186
9002.73 1260
9003.62 1205
9004.52 1189
9005.42 1211
9006.31 1169
9007.21 1298
9008.10 1318
9009.00 1356
9009.90 1298
9010.79 1291
9011.69 1288
9012.58 1266
9013.48 1218
9014.38 1251
9015.27 1235
9016.17 1231
9017.07 1271
9017.96 1305
9018.86 1172
9019.76 1129
9020.65 1217
9021.55 1169
9022.44 1294
9023.34 1285
9024.24 1269
9025.14 1286
9026.03 1287
9026.93 1305
9027.83 1202
9028.72 1216
9029.62 1185
9030.52 1209
9031.41 1215
9032.31 1211
9033.21 1265
9034.11 1294
9035.00 1260
9035.90 1261
9036.80 1277
9037.69 1313
9038.59 1278
9039.49 1260
9040.39 1314
9041.28 1229
9042.18 1211
9043.08 1223
9043.98 1201
9044.88 1251
9045.77 1196
9046.67 1221
9047.57 1215
9048.47 1181
9049.36 1150
9050.26 1210
9051.16 1211
9052.06 1200
9052.96 1291
9053.86 1261
9054.75 1184
9055.65 1173
9056.55 1259
9057.45 1230
9058.35 1228
9059.25 1253
9060.14 1225
9061.04 1221
9061.94 1199
9062.84 1177
9063.74 1200
9064.64 1246
9065.54 1233
9066.44 1236
9067.33 1137
9068.23 1231
9069.13 1263
9070.03 1212
9070.93 1167
9071.83 1191
9072.73 1288
9073.63 1204
9074.53 1151
9075.43 1147
9076.33 1217
9077.22 1109
9078.12 1138
9079.02 1191
9079.92 1162
9080.82 1145
9081.72 1315
9082.62 1262
9083.52 1204
9084.42 1179
9085.32 1260
9086.22 1189
9087.12 1236
9088.02 1116
9088.92 1141
9089.82 1214
9090.72 1275
9091.62 1182
9092.52 1095
9093.42 1165
9094.32 1269
9095.22 1210
9096.12 1233
9097.02 1229
9097.92 1146
9098.82 1168
9099.72 1241
9100.62 1234
9101.52 1217
9102.43 1234
9103.33 1161
9104.23 1293
9105.13 1236
9106.03 1276
9106.93 1208
9107.83 1177
9108.73 1232
9109.63 1225
9110.53 1239
9111.43 1238
9112.33 1285
9113.24 1305
9114.14 1296
9115.04 1174
9115.94 1171
9116.84 1156
9117.74 1158
9118.64 1131
9119.55 1167
9120.45 1208
9121.35 1178
9122.25 1238
9123.15 1227
9124.05 1218
9124.96 1250
9125.86 1191
9126.76 1167
9127.66 1227
9128.56 1207
9129.46 1184
9130.37 1092
9131.27 1181
9132.17 1157
9133.07 1161
9133.97 1211
9134.88 1189
9135.78 1202
9136.68 1123
9137.58 1220
9138.49 1282
9139.39 1194
9140.29 1200
9141.19 1238
9142.10 1228
9143.00 1238
9143.90 1191
9144.80 1135
9145.71 1190
9146.61 1278
9147.51 1278
9148.42 1222
9149.32 1221
9150.22 1133
9151.12 1155
9152.03 1152
9152.93 1092
9153.83 1216
9154.74 1250
9155.64 1169
9156.54 1176
9157.45 1210
9158.35 1260
9159.25 1248
9160.16 1251
9161.06 1221
9161.96 1204
9162.87 1203
9163.77 1207
9164.68 1150
9165.58 1193
9166.48 1114
9167.39 1167
9168.29 1195
9169.19 1237
9170.10 1175
9171.00 1120
9171.91 1128
9172.81 1149
9173.72 1189
9174.62 1236
9175.52 1206
9176.43 1122
9177.33 1213
9178.24 1205
9179.14 1173
9180.05 1260
9180.95 1179
9181.85 1209
9182.76 1261
9183.66 1201
9184.57 1156
9185.47 1170
9186.38 1123
9187.28 1201
9188.19 1235
9189.09 1198
9190.00 1268
9190.90 1302
9191.81 1220
9192.71 1247
9193.62 1235
9194.52 1224
9195.43 1229
9196.33 1238
9197.24 1223
9198.14 1265
9199.05 1332
9199.96 1301
9200.86 1365
9201.77 1470
9202.67 1437
9203.58 1423
9204.48 1409
9205.39 1481
9206.29 1400
9207.20 1360
9208.11 1340
9209.01 1351
9209.92 1349
9210.82 1263
9211.73 1262
9212.64 1216
9213.54 1215
9214.45 1208
9215.35 1197
9216.26 1214
9217.17 1312
9218.07 1236
9218.98 1239
9219.89 1295
9220.79 1287
9221.70 1216
9222.61 1187
9223.51 1190
9224.42 1167
9225.33 1184
9226.23 1257
9227.14 1260
9228.05 1155
9228.95 1175
9229.86 1230
9230.77 1107
9231.67 1144
9232.58 1154
9233.49 1258
9234.40 1244
9235.30 1184
9236.21 1151
9237.12 1116
9238.02 1189
9238.93 1247
9239.84 1219
9240.75 1236
9241.65 1198
9242.56 1154
9243.47 1183
9244.38 1221
9245.28 1134
9246.19 1173
9247.10 1249
9248.01 1228
9248.92 1266
9249.82 1187
9250.73 1164
9251.64 1256
9252.55 1218
9253.46 1241
9254.36 1183
9255.27 1172
9256.18 1155
9257.09 1200
9258.00 1132
9258.90 1196
9259.81 1184
9260.72 1145
9261.63 1156
9262.54 1140
9263.45 1177
9264.36 1073
9265.26 1168
9266.17 1170
9267.08 1099
9267.99 1167
9268.90 1179
9269.81 1168
9270.72 1248
9271.63 1114
9272.54 1091
9273.44 1189
9274.35 1203
9275.26 1175
9276.17 1178
9277.08 1181
9277.99 1147
9278.90 1099
9279.81 1163
9280.72 1213
9281.63 1257
9282.54 1176
9283.45 1202
9284.36 1095
9285.27 1135
9286.18 1182
9287.09 1095
9288.00 1208
9288.91 1157
9289.82 1163
9290.73 1177
9291.64 1165
9292.55 1186
9293.46 1131
9294.37 1197
9295.28 1184
9296.19 1144
9297.10 1208
9298.01 1150
9298.92 1177
9299.83 1177
9300.74 1153
9301.65 1067
9302.56 1080
9303.47 1244
9304.38 1207
9305.29 1207
9306.20 1204
9307.11 1257
9308.02 1187
9308.93 1141
9309.84 1180
9310.75 1231
9311.67 1137
9312.58 1221
9313.49 1209
9314.40 1152
9315.31 1215
9316.22 1193
9317.13 1242
9318.04 1273
9318.95 1176
9319.87 1174
9320.78 1109
9321.69 1103
9322.60 1127
9323.51 1185
9324.42 1069
9325.34 1087
9326.25 1129
9327.16 1198
9328.07 1139
9328.98 1103
9329.89 1155
9330.81 1170
9331.72 1134
9332.63 1142
9333.54 1167
9334.45 1151
9335.37 1128
9336.28 1125
9337.19 1153
9338.10 1047
9339.01 1175
9339.93 1165
9340.84 1180
9341.75 1153
9342.66 1155
9343.58 1154
9344.49 1159
9345.40 1212
9346.31 1271
9347.23 1199
9348.14 1236
9349.05 1338
9349.97 1245
9350.88 1237
9351.79 1067
9352.70 1250
9353.62 1162
9354.53 1242
9355.44 1215
9356.36 1215
9357.27 1257
9358.18 1243
9359.10 1206
9360.01 1245
9360.92 1209
9361.84 1222
9362.75 1218
9363.66 1207
9364.58 1125
9365.49 1178
9366.40 1232
9367.32 1288
9368.23 1235
9369.15 1210
9370.06 1178
9370.97 1111
9371.89 1211
9372.80 1264
9373.71 1160
9374.63 1233
9375.54 1224
9376.46 1286
9377.37 1302
9378.29 1258
9379.20 1297
9380.11 1286
9381.03 1291
9381.94 1282
9382.86 1347
9383.77 1308
9384.69 1330
9385.60 1270
9386.51 1274
9387.43 1308
9388.34 1305
9389.26 1338
9390.17 1379
9391.09 1416
9392.00 1439
9392.92 1494
9393.83 1471
9394.75 1511
9395.66 1437
9396.58 1496
9397.49 1488
9398.41 1455
9399.32 1424
9400.24 1402
9401.15 1451
9402.07 1329
9402.99 1233
9403.90 1304
9404.82 1292
9405.73 1338
9406.65 1347
9407.56 1264
9408.48 1296
9409.39 1264
9410.31 1300
9411.23 1276
9412.14 1315
9413.06 1241
9413.97 1293
9414.89 1308
9415.81 1246
9416.72 1262
9417.64 1298
9418.55 1272
9419.47 1303
9420.39 1255
9421.30 1359
9422.22 1312
9423.14 1333
9424.05 1341
9424.97 1385
9425.89 1271
9426.80 1347
9427.72 1367
9428.64 1364
9429.55 1274
9430.47 1330
9431.39 1374
9432.30 1307
9433.22 1319
9434.14 1306
9435.05 1381
9435.97 1311
9436.89 1359
9437.80 1375
9438.72 1464
9439.64 1446
9440.56 1402
9441.47 1454
9442.39 1477
9443.31 1410
9444.23 1423
9445.14 1407
9446.06 1405
9446.98 1423
9447.90 1406
9448.81 1447
9449.73 1446
9450.65 1396
9451.57 1487
9452.48 1524
9453.40 1746
9454.32 1853
9455.24 1936
9456.16 2043
9457.07 2007
9457.99 2052
9458.91 1915
9459.83 1822
9460.75 1731
9461.66 1689
9462.58 1619
9463.50 1572
9464.42 1538
9465.34 1389
9466.26 1403
9467.18 1386
9468.09 1429
9469.01 1400
9469.93 1409
9470.85 1440
9471.77 1360
9472.69 1404
9473.61 1451
9474.53 1381
9475.44 1345
9476.36 1452
9477.28 1395
9478.20 1392
9479.12 1361
9480.04 1401
9480.96 1430
9481.88 1408
9482.80 1493
9483.72 1409
9484.64 1439
9485.56 1446
9486.47 1452
9487.39 1563
9488.31 1458
9489.23 1542
9490.15 1442
9491.07 1380
9491.99 1417
9492.91 1398
9493.83 1294
9494.75 1336
9495.67 1371
9496.59 1274
9497.51 1274
9498.43 1331
9499.35 1314
9500.27 1271
9501.19 1353
9502.11 1372
9503.03 1348
9503.95 1319
9504.87 1395
9505.79 1324
9506.71 1361
9507.64 1393
9508.56 1255
9509.48 1248
9510.40 1346
9511.32 1273
9512.24 1307
9513.16 1328
9514.08 1385
9515.00 1317
9515.92 1317
9516.84 1361
9517.76 1385
9518.68 1341
9519.61 1462
9520.53 1380
9521.45 1398
9522.37 1359
9523.29 1296
9524.21 1368
9525.13 1421
9526.05 1382
9526.98 1422
9527.90 1346
9528.82 1363
9529.74 1426
9530.66 1461
9531.58 1489
9532.51 1510
9533.43 1571
9534.35 1634
9535.27 1513
9536.19 1626
9537.11 1613
9538.04 1593
9538.96 1620
9539.88 1611
9540.80 1507
9541.73 1472
9542.65 1487
9543.57 1431
9544.49 1414
9545.41 1353
9546.34 1361
9547.26 1303
9548.18 1390
9549.10 1353
9550.03 1389
9550.95 1445
9551.87 1427
9552.79 1372
9553.72 1284
9554.64 1342
9555.56 1489
9556.49 1385
9557.41 1395
9558.33 1404
9559.25 1497
9560.18 1405
9561.10 1318
9562.02 1341
9562.95 1423
9563.87 1369
9564.79 1438
9565.72 1475
9566.64 1367
9567.56 1403
9568.49 1404
9569.41 1381
9570.33 1371
9571.26 1362
9572.18 1365
9573.11 1331
9574.03 1341
9574.95 1390
9575.88 1384
9576.80 1327
9577.72 1275
9578.65 1421
9579.57 1420
9580.50 1332
9581.42 1384
9582.34 1402
9583.27 1435
9584.19 1417
9585.12 1408
9586.04 1412
9586.97 1316
9587.89 1412
9588.81 1403
9589.74 1391
9590.66 1459
9591.59 1455
9592.51 1486
9593.44 1491
9594.36 1477
9595.29 1476
9596.21 1478
9597.14 1508
9598.06 1513
9598.99 1541
9599.91 1543
9600.84 1554
9601.76 1489
9602.69 1552
9603.61 1551
9604.54 1496
9605.46 1530
9606.39 1601
9607.31 1612
9608.24 1640
9609.16 1597
9610.09 1521
9611.01 1670
9611.94 1644
9612.87 1583
9613.79 1665
9614.72 1675
9615.64 1667
9616.57 1711
9617.49 1655
9618.42 1631
9619.35 1712
9620.27 1739
9621.20 1868
9622.12 1842
9623.05 1816
9623.98 1927
9624.90 1905
9625.83 1921
9626.76 2094
9627.68 2088
9628.61 2010
9629.53 2119
9630.46 2154
9631.39 2167
9632.31 2130
9633.24 2165
9634.17 2301
9635.09 2353
9636.02 2428
9636.95 2568
9637.87 2574
9638.80 2775
9639.73 2808
9640.65 2685
9641.58 2874
9642.51 2999
9643.44 2786
9644.36 2780
9645.29 2760
9646.22 2761
9647.14 2854
9648.07 2957
9649.00 3124
9649.93 3476
9650.85 3755
9651.78 4024
9652.71 4182
9653.64 4175
9654.56 4250
9655.49 4112
9656.42 3579
9657.35 3532
9658.27 3025
9659.20 2834
9660.13 2692
9661.06 2560
9661.99 2420
9662.91 2275
9663.84 2212
9664.77 2198
9665.70 2154
9666.63 2257
9667.56 2106
9668.48 2084
9669.41 2118
9670.34 2075
9671.27 2173
9672.20 2038
9673.13 1973
9674.05 2067
9674.98 1995
9675.91 2079
9676.84 2165
9677.77 2036
9678.70 2047
9679.63 2012
9680.56 2008
9681.48 2108
9682.41 2214
9683.34 2240
9684.27 2208
9685.20 2141
9686.13 2151
9687.06 2220
9687.99 2122
9688.92 2162
9689.85 2173
9690.78 2119
9691.71 2280
9692.63 2330
9693.56 2386
9694.49 2517
9695.42 2505
9696.35 2484
9697.28 2542
9698.21 2390
9699.14 2269
9700.07 2309
9701.00 2315
9701.93 2404
9702.86 2433
9703.79 2413
9704.72 2196
9705.65 2249
9706.58 2133
9707.51 2090
9708.44 1959
9709.37 1846
9710.30 1910
9711.23 1936
9712.16 1889
9713.09 1925
9714.02 1869
9714.95 1815
9715.89 1883
9716.82 1892
9717.75 1798
9718.68 1777
9719.61 1848
9720.54 1871
9721.47 1852
9722.40 1809
9723.33 1675
9724.26 1755
9725.19 1735
9726.12 1787
9727.06 1776
9727.99 1760
9728.92 1796
9729.85 1816
9730.78 1709
9731.71 1918
9732.64 1815
9733.57 1866
9734.51 1836
9735.44 1828
9736.37 1735
9737.30 1780
9738.23 1714
9739.16 1740
9740.10 1780
9741.03 1669
9741.96 1641
9742.89 1624
9743.82 1643
9744.75 1713
9745.69 1625
9746.62 1637
9747.55 1597
9748.48 1646
9749.41 1708
9750.35 1636
9751.28 1674
9752.21 1708
9753.14 1701
9754.08 1622
9755.01 1575
9755.94 1635
9756.87 1590
9757.81 1618
9758.74 1655
9759.67 1634
9760.60 1652
9761.54 1698
9762.47 1631
9763.40 1603
9764.34 1587
9765.27 1708
9766.20 1767
9767.13 1765
9768.07 1602
9769.00 1636
9769.93 1601
9770.87 1652
9771.80 1624
9772.73 1631
9773.67 1604
9774.60 1556
9775.53 1626
9776.47 1629
9777.40 1554
9778.33 1749
9779.27 1717
9780.20 1663
9781.14 1735
9782.07 1754
9783.00 1728
9783.94 1789
9784.87 1716
9785.80 1790
9786.74 1757
9787.67 1818
9788.61 1804
9789.54 1734
9790.47 1756
9791.41 1738
9792.34 1723
9793.28 1661
9794.21 1538
9795.15 1540
9796.08 1541
9797.01 1486
9797.95 1572
9798.88 1565
9799.82 1596
9800.75 1559
9801.69 1633
9802.62 1616
9803.56 1613
9804.49 1688
9805.43 1643
9806.36 1564
9807.30 1468
9808.23 1470
9809.17 1546
9810.10 1447
9811.04 1395
9811.97 1454
9812.91 1395
9813.84 1322
9814.78 1373
9815.71 1327
9816.65 1363
9817.58 1335
9818.52 1359
9819.46 1450
9820.39 1373
9821.33 1355
9822.26 1351
9823.20 1412
9824.13 1390
9825.07 1374
9826.00 1322
9826.94 1312
9827.88 1326
9828.81 1398
9829.75 1350
9830.68 1361
9831.62 1414
9832.56 1365
9833.49 1455
9834.43 1389
9835.37 1441
9836.30 1386
9837.24 1304
9838.17 1354
9839.11 1342
9840.05 1447
9840.98 1409
9841.92 1394
9842.86 1453
9843.79 1351
9844.73 1357
9845.67 1388
9846.60 1389
9847.54 1321
9848.48 1453
9849.42 1433
9850.35 1416
9851.29 1302
9852.23 1287
9853.16 1386
9854.10 1283
9855.04 1384
9855.98 1454
9856.91 1311
9857.85 1354
9858.79 1365
9859.72 1364
9860.66 1349
9861.60 1488
9862.54 1426
9863.47 1385
9864.41 1369
9865.35 1514
9866.29 1459
9867.23 1369
9868.16 1314
9869.10 1334
9870.04 1330
9870.98 1454
9871.92 1324
9872.85 1341
9873.79 1360
9874.73 1311
9875.67 1350
9876.61 1341
9877.54 1380
9878.48 1433
9879.42 1423
9880.36 1393
9881.30 1405
9882.24 1337
9883.18 1341
9884.11 1410
9885.05 1419
9885.99 1417
9886.93 1447
9887.87 1455
9888.81 1404
9889.75 1341
9890.69 1432
9891.62 1391
9892.56 1321
9893.50 1334
9894.44 1305
9895.38 1356
9896.32 1344
9897.26 1371
9898.20 1414
9899.14 1383
9900.08 1385
9901.02 1400
9901.96 1436
9902.90 1488
9903.83 1321
9904.77 1322
9905.71 1392
9906.65 1341
9907.59 1365
9908.53 1403
9909.47 1443
9910.41 1459
9911.35 1453
9912.29 1551
9913.23 1541
9914.17 1478
9915.11 1464
9916.05 1532
9916.99 1532
9917.93 1503
9918.87 1507
9919.81 1549
9920.75 1479
9921.69 1415
9922.64 1536
9923.58 1524
9924.52 1597
9925.46 1862
9926.40 2034
9927.34 2449
9928.28 2694
9929.22 2952
9930.16 3051
9931.10 3106
9932.04 3066
9932.98 3040
9933.92 2754
9934.87 2408
9935.81 2267
9936.75 2037
9937.69 1844
9938.63 1783
9939.57 1666
9940.51 1545
9941.45 1511
9942.39 1398
9943.34 1419
9944.28 1377
9945.22 1426
9946.16 1406
9947.10 1355
9948.04 1342
9948.99 1237
9949.93 1315
9950.87 1308
9951.81 1284
9952.75 1274
9953.69 1314
9954.64 1255
9955.58 1237
9956.52 1209
9957.46 1150
9958.41 1232
9959.35 1284
9960.29 1196
9961.23 1264
9962.17 1273
9963.12 1230
9964.06 1263
9965.00 1358
9965.94 1324
9966.89 1302
9967.83 1287
9968.77 1364
9969.71 1369
9970.66 1305
9971.60 1323
9972.54 1299
9973.49 1323
9974.43 1182
9975.37 1203
9976.31 1243
9977.26 1151
9978.20 1170
9979.14 1206
9980.09 1190
9981.03 1128
9981.97 1064
9982.92 1224
9983.86 1203
9984.80 1196
9985.75 1218
9986.69 1220
9987.63 1188
9988.58 1147
9989.52 1235
9990.46 1227
9991.41 1248
9992.35 1249
9993.30 1277
9994.24 1296
9995.18 1215
9996.13 1188
9997.07 1194
9998.02 1209
9998.96 1176
9999.90 1160
10000.85 1261
10001.79 1355
10002.74 1353
10003.68 1324
10004.62 1291
10005.57 1271
10006.51 1284
10007.46 1312
10008.40 1296
10009.35 1168
10010.29 1259
10011.24 1242
10012.18 1260
10013.13 1284
10014.07 1226
10015.01 1188
10015.96 1199
10016.90 1260
10017.85 1159
10018.79 1174
10019.74 1214
10020.68 1230
10021.63 1178
10022.58 1155
10023.52 1181
10024.47 1140
10025.41 1174
10026.36 1169
10027.30 1171
10028.25 1163
10029.19 1202
10030.14 1182
10031.08 1189
10032.03 1088
10032.98 1114
10033.92 1154
10034.87 1108
10035.81 1128
10036.76 1192
10037.70 1109
10038.65 1106
10039.60 1142
10040.54 1135
10041.49 1119
10042.43 1082
10043.38 1142
10044.33 1161
10045.27 1057
10046.22 1151
10047.17 1105
10048.11 1060
10049.06 1107
10050.00 1139
10050.95 1117
10051.90 1069
10052.84 1042
10053.79 1162
10054.74 1099
10055.68 1053
10056.63 1002
10057.58 1095
10058.52 1067
10059.47 1081
10060.42 1088
10061.37 1028
10062.31 1095
10063.26 1051
10064.21 1059
10065.15 1103
10066.10 1107
10067.05 1030
10068.00 1035
10068.94 1057
10069.89 1095
10070.84 1046
10071.79 1061
10072.73 1057
10073.68 1069
10074.63 1081
10075.58 1155
10076.52 1049
10077.47 1079
10078.42 1045
10079.37 1011
10080.32 1019
10081.26 1073
10082.21 1003
10083.16 1054
10084.11 1027
10085.06 1053
10086.00 1090
10086.95 1023
10087.90 1048
10088.85 1045
10089.80 1056
10090.75 1041
10091.69 1061
10092.64 1017
10093.59 1108
10094.54 1008
10095.49 1074
10096.44 1058
10097.39 1036
10098.33 1072
10099.28 1023
10100.23 1019
10101.18 994
10102.13 1065
10103.08 1140
10104.03 1026
10104.98 1029
10105.93 909
10106.87 1029
10107.82 1020
10108.77 968
10109.72 965
10110.67 948
10111.62 941
10112.57 999
10113.52 1025
10114.47 969
10115.42 968
10116.37 1016
10117.32 1041
10118.27 1078
10119.22 1027
10120.17 1060
10121.12 1011
10122.07 1037
10123.02 1060
10123.97 1017
10124.92 952
10125.87 904
10126.82 974
10127.77 986
10128.72 958
10129.67 904
10130.62 980
10131.57 1027
10132.52 960
10133.47 965
10134.42 975
10135.37 967
10136.32 981
10137.27 999
10138.22 987
10139.17 1069
10140.12 988
10141.07 978
10142.02 924
10142.98 882
10143.93 947
10144.88 1059
10145.83 1002
10146.78 848
10147.73 995
10148.68 1029
10149.63 953
10150.58 904
10151.54 945
10152.49 934
10153.44 942
10154.39 993
10155.34 912
10156.29 923
10157.24 969
10158.20 977
10159.15 1049
10160.10 942
10161.05 978
10162.00 918
10162.95 980
10163.91 889
10164.86 901
10165.81 995
10166.76 1012
10167.71 955
10168.67 975
10169.62 1041
10170.57 1079
10171.52 1078
10172.47 1048
10173.43 935
10174.38 963
10175.33 954
10176.28 954
10177.24 990
10178.19 981
10179.14 1010
10180.09 1075
10181.05 1024
10182.00 1022
10182.95 988
10183.90 998
10184.86 931
10185.81 1000
10186.76 1031
10187.72 1008
10188.67 960
10189.62 1001
10190.58 930
10191.53 930
10192.48 918
10193.43 997
10194.39 952
10195.34 892
10196.29 962
10197.25 918
10198.20 966
10199.16 950
10200.11 968
10201.06 965
10202.02 918
10202.97 942
10203.92 1008
10204.88 999
10205.83 952
10206.78 994
10207.74 1077
10208.69 990
10209.65 999
10210.60 959
10211.55 1085
10212.51 1099
10213.46 1161
10214.42 1132
10215.37 1081
10216.33 993
10217.28 953
10218.23 940
10219.19 1031
10220.14 991
10221.10 923
10222.05 946
10223.01 1005
10223.96 950
10224.92 952
10225.87 971
10226.83 971
10227.78 958
10228.74 978
10229.69 954
10230.65 963
10231.60 867
10232.56 879
10233.51 942
10234.47 875
10235.42 988
10236.38 1022
10237.33 1010
10238.29 1014
10239.24 1015
10240.20 1034
10241.15 1029
10242.11 989
10243.06 974
10244.02 937
10244.98 896
10245.93 914
10246.89 935
10247.84 965
10248.80 924
10249.75 895
10250.71 882
10251.67 870
10252.62 956
10253.58 923
10254.53 907
10255.49 896
10256.45 853
10257.40 991
10258.36 914
10259.32 890
10260.27 903
10261.23 955
10262.18 996
10263.14 970
10264.10 889
10265.05 982
10266.01 1040
10266.97 952
10267.92 878
10268.88 907
10269.84 896
10270.79 875
10271.75 902
10272.71 921
10273.67 1015
10274.62 949
10275.58 898
10276.54 871
10277.49 858
10278.45 921
10279.41 889
10280.37 864
10281.32 943
10282.28 906
10283.24 883
10284.19 876
10285.15 888
10286.11 874
10287.07 897
10288.03 868
10288.98 859
10289.94 851
10290.90 912
10291.86 902
10292.81 932
10293.77 946
10294.73 858
10295.69 957
10296.65 916
10297.60 936
10298.56 942
10299.52 895
10300.48 887
10301.44 901
10302.40 937
10303.35 940
10304.31 891
10305.27 931
10306.23 938
10307.19 951
10308.15 859
10309.10 883
10310.06 955
10311.02 943
10311.98 901
10312.94 909
10313.90 906
10314.86 853
10315.82 870
10316.78 864
10317.73 895
10318.69 959
10319.65 884
10320.61 884
10321.57 870
10322.53 860
10323.49 933
10324.45 884
10325.41 817
10326.37 875
10327.33 878
10328.29 838
10329.25 872
10330.21 834
10331.17 852
10332.13 872
10333.09 841
10334.04 809
10335.00 909
10335.96 875
10336.92 905
10337.88 876
10338.84 871
10339.80 864
10340.76 868
10341.72 862
10342.68 822
10343.65 922
10344.61 919
10345.57 906
10346.53 838
10347.49 848
10348.45 881
10349.41 894
10350.37 933
10351.33 916
10352.29 881
10353.25 968
10354.21 877
10355.17 881
10356.13 847
10357.09 855
10358.05 834
10359.02 817
10359.98 885
10360.94 980
10361.90 882
10362.86 878
10363.82 800
10364.78 843
10365.74 843
10366.70 928
10367.67 893
10368.63 864
10369.59 839
10370.55 850
10371.51 945
10372.47 902
10373.43 906
10374.40 937
10375.36 884
10376.32 902
10377.28 914
10378.24 842
10379.21 856
10380.17 958
10381.13 943
10382.09 851
10383.05 863
10384.02 835
10384.98 857
10385.94 884
10386.90 824
10387.86 895
10388.83 934
10389.79 884
10390.75 898
10391.71 920
10392.68 952
10393.64 868
10394.60 885
10395.56 957
10396.53 926
10397.49 994
10398.45 982
10399.42 918
10400.38 918
10401.34 1066
10402.30 930
10403.27 934
10404.23 969
10405.19 950
10406.16 965
10407.12 994
10408.08 975
10409.05 946
10410.01 943
10410.97 959
10411.94 929
10412.90 934
10413.86 1096
10414.83 1037
10415.79 1018
10416.75 1016
10417.72 1103
10418.68 1206
10419.65 1230
10420.61 1302
10421.57 1353
10422.54 1369
10423.50 1378
10424.46 1353
10425.43 1276
10426.39 1285
10427.36 1268
10428.32 1105
10429.29 1092
10430.25 1104
10431.21 1002
10432.18 940
10433.14 954
10434.11 989
10435.07 940
10436.04 949
10437.00 895
10437.97 1006
10438.93 919
10439.90 941
10440.86 922
10441.82 890
10442.79 883
10443.75 880
10444.72 876
10445.68 906
10446.65 874
10447.61 855
10448.58 816
10449.54 828
10450.51 893
10451.48 836
10452.44 843
10453.41 880
10454.37 874
10455.34 863
10456.30 845
10457.27 932
10458.23 909
10459.20 930
10460.16 904
10461.13 847
10462.10 881
10463.06 837
10464.03 841
10464.99 849
10465.96 889
10466.93 816
10467.89 907
10468.86 868
10469.82 891
10470.79 880
10471.76 794
10472.72 852
10473.69 875
10474.65 804
10475.62 815
10476.59 845
10477.55 815
10478.52 829
10479.49 841
10480.45 871
10481.42 880
10482.39 922
10483.35 844
10484.32 883
10485.29 904
10486.25 871
10487.22 822
10488.19 811
10489.15 870
10490.12 834
10491.09 908
10492.06 889
10493.02 826
10493.99 892
10494.96 850
10495.92 902
10496.89 945
10497.86 890
10498.83 885
10499.79 878
10500.76 907
10501.73 910
10502.70 929
10503.66 924
10504.63 881
10505.60 859
10506.57 858
10507.54 856
10508.50 787
10509.47 830
10510.44 898
10511.41 841
10512.38 923
10513.34 905
10514.31 916
10515.28 836
10516.25 800
10517.22 792
10518.19 883
10519.15 937
10520.12 864
10521.09 893
10522.06 843
10523.03 815
10524.00 831
10524.96 868
10525.93 875
10526.90 861
10527.87 847
10528.84 895
10529.81 899
10530.78 875
10531.75 886
10532.72 807
10533.68 867
10534.65 938
10535.62 837
10536.59 857
10537.56 843
10538.53 887
10539.50 863
10540.47 839
10541.44 847
10542.41 849
10543.38 860
10544.35 818
10545.32 834
10546.29 881
10547.26 866
10548.23 826
10549.20 806
10550.17 874
10551.13 834
10552.10 855
10553.07 830
10554.04 789
10555.01 814
10555.98 839
10556.96 783
10557.93 795
10558.90 882
10559.87 826
10560.84 838
10561.81 867
10562.78 883
10563.75 904
10564.72 940
10565.69 900
10566.66 877
10567.63 851
10568.60 833
10569.57 861
10570.54 838
10571.51 804
10572.48 813
10573.45 808
10574.42 786
10575.40 854
10576.37 793
10577.34 818
10578.31 797
10579.28 788
10580.25 840
10581.22 822
10582.19 812
10583.17 813
10584.14 869
10585.11 797
10586.08 796
10587.05 829
10588.02 841
10588.99 846
10589.97 733
10590.94 811
10591.91 883
10592.88 870
10593.85 830
10594.82 860
10595.80 828
10596.77 827
10597.74 807
10598.71 855
10599.68 873
10600.66 820
10601.63 805
10602.60 813
10603.57 826
10604.55 761
10605.52 809
10606.49 791
10607.46 801
10608.44 827
10609.41 851
10610.38 802
10611.35 835
10612.33 850
10613.30 839
10614.27 807
10615.24 775
10616.22 764
10617.19 787
10618.16 845
10619.14 827
10620.11 770
10621.08 787
10622.05 864
10623.03 870
10624.00 880
10624.97 792
10625.95 810
10626.92 867
10627.89 845
10628.87 795
10629.84 803
10630.81 771
10631.79 801
10632.76 822
10633.74 771
10634.71 775
10635.68 781
10636.66 800
10637.63 800
10638.60 753
10639.58 792
10640.55 867
10641.53 805
10642.50 850
10643.47 781
10644.45 813
10645.42 795
10646.40 779
10647.37 822
10648.35 786
10649.32 803
10650.29 757
10651.27 733
10652.24 714
10653.22 744
10654.19 782
10655.17 819
10656.14 808
10657.12 779
10658.09 782
10659.07 872
10660.04 760
10661.02 714
10661.99 808
10662.97 765
10663.94 765
10664.92 724
10665.89 784
10666.87 806
10667.84 776
10668.82 802
10669.79 822
10670.77 760
10671.74 744
10672.72 748
10673.69 833
10674.67 799
10675.65 711
10676.62 721
10677.60 790
10678.57 797
10679.55 803
10680.52 807
10681.50 844
10682.48 766
10683.45 766
10684.43 821
10685.40 779
10686.38 783
10687.36 766
10688.33 802
10689.31 831
10690.28 789
10691.26 791
10692.24 763
10693.21 784
10694.19 695
10695.17 704
10696.14 755
10697.12 855
10698.10 729
10699.07 733
10700.05 797
10701.03 720
10702.00 777
10702.98 816
10703.96 748
10704.93 730
10705.91 698
10706.89 731
10707.86 729
10708.84 719
10709.82 732
10710.80 726
10711.77 757
10712.75 772
10713.73 810
10714.70 769
10715.68 735
10716.66 793
10717.64 767
10718.61 757
10719.59 740
10720.57 730
10721.55 739
10722.53 795
10723.50 851
10724.48 740
10725.46 721
10726.44 740
10727.41 685
10728.39 724
10729.37 731
10730.35 706
10731.33 749
10732.31 767
10733.28 726
10734.26 739
10735.24 720
10736.22 759
10737.20 697
10738.17 749
10739.15 710
10740.13 725
10741.11 780
10742.09 758
10743.07 740
10744.05 706
10745.03 746
10746.00 696
10746.98 767
10747.96 737
10748.94 712
10749.92 762
10750.90 758
10751.88 751
10752.86 788
10753.84 767
10754.82 769
10755.79 708
10756.77 770
10757.75 761
10758.73 733
10759.71 751
10760.69 733
10761.67 753
10762.65 672
10763.63 686
10764.61 702
10765.59 735
10766.57 772
10767.55 755
10768.53 723
10769.51 684
10770.49 684
10771.47 681
10772.45 750
10773.43 762
10774.41 769
10775.39 782
10776.37 775
10777.35 752
10778.33 691
10779.31 726
10780.29 748
10781.27 759
10782.25 758
10783.23 664
10784.21 709
10785.19 771
10786.17 773
10787.15 795
10788.13 746
10789.12 698
10790.10 730
10791.08 765
10792.06 761
10793.04 744
10794.02 726
10795.00 771
10795.98 729
10796.96 712
10797.94 726
10798.93 685
10799.91 729
10800.89 750
10801.87 787
10802.85 759
10803.83 750
10804.81 772
10805.80 740
10806.78 761
10807.76 734
10808.74 717
10809.72 729
10810.70 761
10811.69 736
10812.67 744
10813.65 777
10814.63 735
10815.61 805
10816.59 741
10817.58 674
10818.56 708
10819.54 687
10820.52 691
10821.51 756
10822.49 768
10823.47 661
10824.45 653
10825.43 743
10826.42 734
10827.40 758
10828.38 771
10829.37 729
10830.35 705
10831.33 703
10832.31 768
10833.30 717
10834.28 740
10835.26 735
10836.24 699
10837.23 716
10838.21 767
10839.19 845
10840.18 747
10841.16 725
10842.14 689
10843.13 722
10844.11 689
10845.09 755
10846.08 719
10847.06 781
10848.04 803
10849.03 722
10850.01 734
10850.99 696
10851.98 773
10852.96 790
10853.94 708
10854.93 720
10855.91 729
10856.90 761
10857.88 742
10858.86 743
10859.85 715
10860.83 765
10861.82 746
10862.80 790
10863.78 711
10864.77 741
10865.75 723
10866.74 743
10867.72 801
10868.71 776
10869.69 715
10870.67 698
10871.66 713
10872.64 737
10873.63 734
10874.61 776
10875.60 718
10876.58 816
10877.57 784
10878.55 771
10879.54 837
10880.52 812
10881.51 812
10882.49 796
10883.48 717
10884.46 764
10885.45 793
10886.43 811
10887.42 787
10888.40 783
10889.39 841
10890.37 880
10891.36 864
10892.34 880
10893.33 837
10894.32 803
10895.30 850
10896.29 890
10897.27 847
10898.26 791
10899.24 786
10900.23 824
10901.22 752
10902.20 756
10903.19 778
10904.17 757
10905.16 739
10906.15 751
10907.13 844
10908.12 868
10909.10 806
10910.09 740
10911.08 746
10912.06 761
10913.05 783
10914.04 819
10915.02 815
10916.01 775
10917.00 772
10917.98 838
10918.97 784
10919.96 844
10920.94 864
10921.93 811
10922.92 852
10923.90 848
10924.89 781
10925.88 817
10926.86 817
10927.85 793
10928.84 811
10929.82 796
10930.81 815
10931.80 820
10932.79 852
10933.77 824
10934.76 775
10935.75 811
10936.74 772
10937.72 844
10938.71 784
10939.70 756
10940.69 814
10941.67 812
10942.66 795
10943.65 817
10944.64 865
10945.63 842
10946.61 859
10947.60 857
10948.59 779
10949.58 835
10950.57 858
10951.55 796
10952.54 869
10953.53 807
10954.52 876
10955.51 860
10956.49 934
10957.48 897
10958.47 810
10959.46 857
10960.45 972
10961.44 880
10962.43 828
10963.41 876
10964.40 946
10965.39 899
10966.38 915
10967.37 1005
10968.36 917
10969.35 862
10970.34 871
10971.33 829
10972.31 839
10973.30 909
10974.29 841
10975.28 800
10976.27 865
10977.26 828
10978.25 829
10979.24 824
10980.23 807
10981.22 877
10982.21 910
10983.20 874
10984.19 829
10985.18 828
10986.17 959
10987.16 908
10988.15 904
10989.14 845
10990.13 853
10991.12 896
10992.11 909
10993.10 821
10994.09 835
10995.08 872
10996.07 903
10997.06 933
10998.05 857
10999.04 939
11000.03 958
11001.02 949
11002.01 998
11003.00 1049
11003.99 976
11004.98 1014
11005.97 1019
11006.96 973
11007.95 977
11008.94 906
11009.93 892
11010.92 846
11011.91 841
11012.91 825
11013.90 906
11014.89 880
11015.88 834
11016.87 816
11017.86 886
11018.85 906
11019.84 838
11020.83 872
11021.83 813
11022.82 877
11023.81 826
11024.80 875
11025.79 785
11026.78 787
11027.77 801
11028.77 799
11029.76 843
11030.75 777
11031.74 806
11032.73 874
11033.72 866
11034.72 789
11035.71 758
11036.70 830
11037.69 832
11038.68 837
11039.68 795
11040.67 787
11041.66 797
11042.65 764
11043.65 757
11044.64 745
11045.63 723
11046.62 782
11047.62 750
11048.61 718
11049.60 754
11050.59 747
11051.59 758
11052.58 810
11053.57 773
11054.56 734
11055.56 759
11056.55 795
11057.54 781
11058.54 821
11059.53 807
11060.52 803
11061.51 785
11062.51 793
11063.50 852
11064.49 764
11065.49 808
11066.48 763
11067.47 720
11068.47 719
11069.46 708
11070.45 739
11071.45 740
11072.44 787
11073.44 788
11074.43 771
11075.42 777
11076.42 771
11077.41 791
11078.40 790
11079.40 697
11080.39 763
11081.39 796
11082.38 752
11083.37 786
11084.37 783
11085.36 730
11086.36 730
11087.35 713
11088.35 703
11089.34 762
11090.33 753
11091.33 720
11092.32 764
11093.32 736
11094.31 750
11095.31 720
11096.30 756
11097.30 779
11098.29 750
11099.29 727
11100.28 745
11101.28 745
11102.27 717
11103.27 772
11104.26 772
11105.26 800
11106.25 765
11107.25 767
11108.24 726
11109.24 738
11110.23 772
11111.23 763
11112.22 797
11113.22 804
11114.21 785
11115.21 740
11116.20 761
11117.20 734
11118.20 712
11119.19 680
11120.19 775
11121.18 734
11122.18 730
11123.17 763
11124.17 727
11125.17 785
11126.16 752
11127.16 768
11128.15 814
11129.15 762
11130.15 776
11131.14 766
11132.14 758
11133.14 733
11134.13 768
11135.13 764
11136.13 785
11137.12 776
11138.12 737
11139.11 771
11140.11 855
11141.11 805
11142.10 798
11143.10 789
11144.10 728
11145.10 744
11146.09 801
11147.09 832
11148.09 844
11149.08 837
11150.08 821
11151.08 818
11152.07 812
11153.07 834
11154.07 809
11155.07 823
11156.06 833
11157.06 780
11158.06 751
11159.06 770
11160.05 725
11161.05 767
11162.05 778
11163.05 819
11164.04 786
11165.04 711
11166.04 793
11167.04 762
11168.04 720
11169.03 725
11170.03 755
11171.03 743
11172.03 716
11173.03 642
11174.02 691
11175.02 804
11176.02 766
11177.02 738
11178.02 777
11179.02 739
11180.01 703
11181.01 746
11182.01 705
11183.01 705
11184.01 695
11185.01 686
11186.00 711
11187.00 765
11188.00 694
11189.00 747
11190.00 771
11191.00 715
11192.00 740
11193.00 711
11194.00 679
11195.00 766
11195.99 768
11196.99 709
11197.99 716
11198.99 738
11199.99 698
11200.99 796
11201.99 781
11202.99 759
11203.99 784
11204.99 701
11205.99 714
11206.99 779
11207.99 694
11208.99 709
11209.99 783
11210.99 741
11211.99 768
11212.99 755
11213.99 732
11214.99 790
11215.99 734
11216.99 747
11217.99 752
11218.99 709
11219.99 683
11220.99 628
11221.99 705
11222.99 698
11223.99 760
11224.99 724
11225.99 670
11226.99 712
11227.99 747
11228.99 692
11229.99 719
11230.99 702
11231.99 726
11232.99 708
11233.99 759
11235.00 756
11236.00 727
11237.00 733
11238.00 772
11239.00 794
11240.00 772
11241.00 725
11242.00 705
11243.00 742
11244.01 726
11245.01 754
11246.01 750
11247.01 747
11248.01 724
11249.01 723
11250.01 755
11251.02 707
11252.02 687
11253.02 774
11254.02 778
11255.02 736
11256.02 755
11257.03 801
11258.03 734
11259.03 722
11260.03 713
11261.03 749
11262.04 805
11263.04 734
11264.04 779
11265.04 804
11266.05 787
11267.05 735
11268.05 767
11269.05 770
11270.05 703
11271.06 732
11272.06 632
11273.06 737
11274.07 755
11275.07 756
11276.07 835
11277.07 854
11278.08 820
11279.08 845
11280.08 791
11281.08 809
11282.09 795
11283.09 810
11284.09 830
11285.10 856
11286.10 779
11287.10 776
11288.11 754
11289.11 827
11290.11 769
11291.12 719
11292.12 688
11293.12 781
11294.13 767
11295.13 782
11296.13 736
11297.14 758
11298.14 739
11299.15 776
11300.15 776
11301.15 763
11302.16 727
11303.16 726
11304.16 721
11305.17 684
11306.17 715
11307.18 728
11308.18 718
11309.19 790
11310.19 820
11311.19 760
11312.20 769
11313.20 769
11314.21 768
11315.21 717
11316.22 667
11317.22 804
11318.23 766
11319.23 777
11320.23 784
11321.24 753
11322.24 748
11323.25 720
11324.25 715
11325.26 720
11326.26 764
11327.27 747
11328.27 713
11329.28 661
11330.28 668
11331.29 720
11332.29 722
11333.30 772
11334.30 758
11335.31 674
11336.32 642
11337.32 694
11338.33 739
11339.33 728
11340.34 711
11341.34 679
11342.35 761
11343.35 723
11344.36 725
11345.37 782
11346.37 736
11347.38 723
11348.38 699
11349.39 625
11350.40 704
11351.40 723
11352.41 719
11353.41 695
11354.42 669
11355.43 713
11356.43 756
11357.44 758
11358.45 740
11359.45 734
11360.46 711
11361.46 725
11362.47 721
11363.48 739
11364.48 743
11365.49 707
11366.50 764
11367.51 772
11368.51 702
11369.52 733
11370.53 742
11371.53 722
11372.54 686
11373.55 771
11374.55 790
11375.56 741
11376.57 713
11377.58 737
11378.58 714
11379.59 721
11380.60 740
11381.60 757
11382.61 754
11383.62 727
11384.63 695
11385.63 747
11386.64 717
11387.65 797
11388.66 760
11389.67 714
11390.67 716
11391.68 683
11392.69 780
11393.70 789
11394.71 685
11395.71 631
11396.72 661
11397.73 684
11398.74 679
11399.75 685
11400.75 665
11401.76 703
11402.77 694
11403.78 697
11404.79 742
11405.80 722
11406.80 748
11407.81 715
11408.82 657
11409.83 725
11410.84 729
11411.85 672
11412.86 668
11413.87 710
11414.87 717
11415.88 749
11416.89 735
11417.90 743
11418.91 693
11419.92 766
11420.93 747
11421.94 770
11422.95 755
11423.96 733
11424.97 709
11425.98 695
11426.98 733
11427.99 724
11429.00 712
11430.01 718
11431.02 774
11432.03 741
11433.04 673
11434.05 724
11435.06 736
11436.07 697
11437.08 694
11438.09 708
11439.10 681
11440.11 704
11441.12 701
11442.13 716
11443.14 742
11444.15 775
11445.16 728
11446.17 754
11447.18 732
11448.19 761
11449.20 727
11450.21 827
11451.22 833
11452.23 739
11453.25 779
11454.26 794
11455.27 776
11456.28 752
11457.29 775
11458.30 769
11459.31 825
11460.32 792
11461.33 800
11462.34 746
11463.35 730
11464.36 790
11465.38 732
11466.39 790
11467.40 789
11468.41 755
11469.42 807
11470.43 828
11471.44 745
11472.46 704
11473.47 730
11474.48 694
11475.49 859
11476.50 803
11477.51 768
11478.52 805
11479.54 840
11480.55 827
11481.56 805
11482.57 787
11483.58 796
11484.60 818
11485.61 805
11486.62 754
11487.63 828
11488.64 820
11489.66 803
11490.67 790
11491.68 788
11492.69 829
11493.71 849
11494.72 887
11495.73 823
11496.74 785
11497.76 815
11498.77 806
11499.78 812
11500.79 799
11501.81 854
11502.82 818
11503.83 764
11504.84 817
11505.86 801
11506.87 870
11507.88 823
11508.90 810
11509.91 867
11510.92 832
11511.94 778
11512.95 805
11513.96 793
11514.98 821
11515.99 846
11517.00 812
11518.02 868
11519.03 878
11520.04 854
11521.06 858
11522.07 813
11523.08 861
11524.10 854
11525.11 828
11526.13 866
11527.14 883
11528.15 851
11529.17 874
11530.18 842
11531.20 791
11532.21 794
11533.22 826
11534.24 822
11535.25 885
11536.27 897
11537.28 794
11538.29 872
11539.31 889
11540.32 869
11541.34 882
11542.35 912
11543.37 894
11544.38 908
11545.40 950
11546.41 900
11547.43 887
11548.44 860
11549.46 874
11550.47 934
11551.49 980
11552.50 967
11553.52 928
11554.53 934
11555.55 935
11556.56 920
11557.58 956
11558.59 1025
11559.61 972
11560.62 938
11561.64 1033
11562.65 1019
11563.67 988
11564.68 1005
11565.70 990
11566.71 960
11567.73 948
11568.75 1046
11569.76 1034
11570.78 1015
11571.79 1047
11572.81 999
11573.83 986
11574.84 1073
11575.86 1102
11576.87 1050
11577.89 1062
11578.91 1115
11579.92 1108
11580.94 1117
11581.95 1113
11582.97 1148
11583.99 1101
11585.00 1064
11586.02 1128
11587.04 1233
11588.05 1277
11589.07 1324
11590.09 1287
11591.10 1287
11592.12 1302
11593.14 1371
11594.15 1401
11595.17 1375
11596.19 1270
11597.20 1273
11598.22 1426
11599.24 1381
11600.25 1440
11601.27 1495
11602.29 1554
11603.31 1666
11604.32 1727
11605.34 1823
11606.36 1878
11607.38 1959
11608.39 2042
11609.41 1958
11610.43 1943
11611.45 1887
11612.46 1760
11613.48 1672
11614.50 1588
11615.52 1645
11616.53 1621
11617.55 1555
11618.57 1529
11619.59 1523
11620.61 1572
11621.62 1631
11622.64 1565
11623.66 1545
11624.68 1526
11625.70 1495
11626.71 1578
11627.73 1710
11628.75 1626
11629.77 1687
11630.79 1802
11631.81 1845
11632.82 1979
11633.84 2132
11634.86 2254
11635.88 2445
11636.90 2504
11637.92 2628
11638.94 2592
11639.96 2502
11640.97 2391
11641.99 2223
11643.01 2003
11644.03 1939
11645.05 1726
11646.07 1630
11647.09 1525
11648.11 1473
11649.13 1432
11650.15 1352
11651.17 1282
11652.18 1196
11653.20 1220
11654.22 1188
11655.24 1215
11656.26 1248
11657.28 1102
11658.30 1118
11659.32 1158
11660.34 1113
11661.36 1154
11662.38 1126
11663.40 1062
11664.42 1120
11665.44 1132
11666.46 1148
11667.48 1135
11668.50 1093
11669.52 1072
11670.54 1090
11671.56 1096
11672.58 1112
11673.60 1182
11674.62 1109
11675.64 1113
11676.66 1125
11677.68 1137
11678.70 1114
11679.72 1111
11680.74 1146
11681.77 1071
11682.79 1004
11683.81 994
11684.83 1082
11685.85 1081
11686.87 1054
11687.89 1051
11688.91 1010
11689.93 1015
11690.95 1026
11691.97 1094
11693.00 1061
11694.02 1097
11695.04 1003
11696.06 1004
11697.08 1056
11698.10 1061
11699.12 1054
11700.14 1074
11701.17 999
11702.19 1038
11703.21 1110
11704.23 1048
11705.25 1023
11706.27 1060
11707.30 994
11708.32 1024
11709.34 1111
11710.36 1056
11711.38 1058
11712.41 1038
11713.43 1062
11714.45 1106
11715.47 1069
11716.49 1024
11717.52 1113
11718.54 1158
11719.56 1032
11720.58 1024
11721.61 1089
11722.63 1088
11723.65 1013
11724.67 972
11725.70 1051
11726.72 1068
11727.74 1062
11728.76 1038
11729.79 1060
11730.81 1007
11731.83 966
11732.86 1057
11733.88 1008
11734.90 976
11735.92 1008
11736.95 985
11737.97 986
11738.99 948
11740.02 900
11741.04 968
11742.06 949
11743.09 986
11744.11 975
11745.13 932
11746.16 926
11747.18 981
11748.20 925
11749.23 885
11750.25 953
11751.27 933
11752.30 869
11753.32 827
11754.35 902
11755.37 909
11756.39 889
11757.42 948
11758.44 921
11759.47 812
11760.49 898
11761.51 915
11762.54 816
11763.56 837
11764.59 827
11765.61 849
11766.64 846
11767.66 808
11768.68 859
11769.71 888
11770.73 894
11771.76 818
11772.78 783
11773.81 778
11774.83 833
11775.86 860
11776.88 813
11777.91 822
11778.93 823
11779.96 813
11780.98 820
11782.01 824
11783.03 858
11784.06 817
11785.08 846
11786.11 848
11787.13 834
11788.16 831
11789.18 836
11790.21 744
11791.23 766
11792.26 786
11793.28 728
11794.31 773
11795.34 771
11796.36 797
11797.39 750
11798.41 784
11799.44 808
11800.46 754
11801.49 743
11802.52 713
11803.54 731
11804.57 724
11805.59 725
11806.62 800
11807.65 837
11808.67 757
11809.70 694
11810.73 715
11811.75 775
11812.78 742
11813.80 766
11814.83 752
11815.86 704
11816.88 698
11817.91 745
11818.94 735
11819.96 695
11820.99 705
11822.02 720
11823.04 751
11824.07 749
11825.10 720
11826.13 680
11827.15 702
11828.18 731
11829.21 752
11830.23 767
11831.26 759
11832.29 716
11833.32 730
11834.34 705
11835.37 689
11836.40 722
11837.42 754
11838.45 747
11839.48 708
11840.51 675
11841.54 703
11842.56 721
11843.59 769
11844.62 703
11845.65 669
11846.67 681
11847.70 685
11848.73 661
11849.76 710
11850.79 649
11851.81 685
11852.84 677
11853.87 749
11854.90 694
11855.93 696
11856.95 741
11857.98 753
11859.01 738
11860.04 725
11861.07 642
11862.10 687
11863.13 675
11864.15 657
11865.18 665
11866.21 708
11867.24 694
11868.27 708
11869.30 646
11870.33 694
11871.36 710
11872.38 698
11873.41 646
11874.44 644
11875.47 668
11876.50 637
11877.53 675
11878.56 702
11879.59 633
11880.62 646
11881.65 664
11882.68 645
11883.71 679
11884.74 663
11885.77 652
11886.80 668
11887.82 666
11888.85 623
11889.88 648
11890.91 636
11891.94 649
11892.97 644
11894.00 638
11895.03 640
11896.06 664
11897.09 628
11898.12 664
11899.15 680
11900.18 672
11901.21 712
11902.24 678
11903.27 691
11904.31 667
11905.34 668
11906.37 630
11907.40 685
11908.43 685
11909.46 682
11910.49 664
11911.52 635
11912.55 619
11913.58 687
11914.61 642
11915.64 634
11916.67 693
11917.70 667
11918.73 679
11919.77 646
11920.80 682
11921.83 727
11922.86 650
11923.89 674
11924.92 644
11925.95 638
11926.98 651
11928.02 643
11929.05 627
11930.08 667
11931.11 674
11932.14 664
11933.17 685
11934.21 667
11935.24 664
11936.27 640
11937.30 625
11938.33 699
11939.36 659
11940.40 652
11941.43 665
11942.46 630
11943.49 695
11944.52 626
11945.56 612
11946.59 633
11947.62 654
11948.65 642
11949.69 624
11950.72 618
11951.75 617
11952.78 597
11953.82 625
11954.85 679
11955.88 579
11956.91 600
11957.95 649
11958.98 668
11960.01 611
11961.04 573
11962.08 609
11963.11 646
11964.14 616
11965.18 615
11966.21 570
11967.24 636
11968.27 601
11969.31 579
11970.34 614
11971.37 667
11972.41 694
11973.44 690
11974.47 683
11975.51 654
11976.54 595
11977.58 606
11978.61 613
11979.64 622
11980.68 612
11981.71 624
11982.74 628
11983.78 599
11984.81 650
11985.85 613
11986.88 676
11987.91 577
11988.95 555
11989.98 606
11991.02 621
11992.05 597
11993.08 604
11994.12 624
11995.15 591
11996.19 639
11997.22 600
11998.26 613
11999.29 618
12000.32 628
12001.36 559
12002.39 590
12003.43 599
12004.46 616
12005.50 579
12006.53 611
12007.57 608
12008.60 602
12009.64 653
12010.67 616
12011.71 640
12012.74 666
12013.78 590
12014.81 631
12015.85 676
12016.88 703
12017.92 628
12018.95 673
12019.99 651
12021.02 641
12022.06 651
12023.10 638
12024.13 644
12025.17 644
12026.20 613
12027.24 634
12028.27 644
12029.31 624
12030.34 681
12031.38 640
12032.42 606
12033.45 604
12034.49 592
12035.52 633
12036.56 610
12037.60 623
12038.63 630
12039.67 624
12040.71 651
12041.74 643
12042.78 608
12043.81 665
12044.85 687
12045.89 650
12046.92 577
12047.96 602
12049.00 626
12050.03 637
12051.07 577
12052.11 642
12053.14 628
12054.18 641
12055.22 610
12056.25 585
12057.29 615
12058.33 649
12059.37 651
12060.40 622
12061.44 610
12062.48 651
12063.51 691
12064.55 644
12065.59 621
12066.63 632
12067.66 640
12068.70 613
12069.74 628
12070.78 649
12071.81 619
12072.85 586
12073.89 667
12074.93 673
12075.97 627
12077.00 634
12078.04 626
12079.08 595
12080.12 607
12081.15 617
12082.19 601
12083.23 635
12084.27 611
12085.31 596
12086.35 622
12087.38 639
12088.42 624
12089.46 658
12090.50 633
12091.54 609
12092.58 621
12093.61 648
12094.65 622
12095.69 605
12096.73 648
12097.77 625
12098.81 620
12099.85 601
12100.89 595
12101.92 601
12102.96 647
12104.00 666
12105.04 609
12106.08 655
12107.12 674
12108.16 661
12109.20 642
12110.24 656
12111.28 651
12112.32 652
12113.36 604
12114.39 623
12115.43 592
12116.47 604
12117.51 601
12118.55 620
12119.59 652
12120.63 663
12121.67 619
12122.71 668
12123.75 584
12124.79 600
12125.83 607
12126.87 615
12127.91 598
12128.95 627
12129.99 667
12131.03 645
12132.07 649
12133.11 589
12134.15 565
12135.19 540
12136.23 608
12137.27 635
12138.31 629
12139.35 592
12140.40 652
12141.44 614
12142.48 607
12143.52 534
12144.56 562
12145.60 603
12146.64 575
12147.68 605
12148.72 617
12149.76 636
12150.80 577
12151.84 632
12152.89 581
12153.93 574
12154.97 616
12156.01 585
12157.05 628
12158.09 659
12159.13 677
12160.17 623
12161.22 650
12162.26 566
12163.30 543
12164.34 606
12165.38 608
12166.42 583
12167.47 577
12168.51 605
12169.55 614
12170.59 629
12171.63 647
12172.67 648
12173.72 646
12174.76 612
12175.80 583
12176.84 622
12177.89 572
12178.93 628
12179.97 645
12181.01 631
12182.05 572
12183.10 554
12184.14 594
12185.18 603
12186.22 558
12187.27 589
12188.31 649
12189.35 643
12190.39 676
12191.44 635
12192.48 596
12193.52 581
12194.57 566
12195.61 525
12196.65 578
12197.69 571
12198.74 585
12199.78 606
12200.82 611
12201.87 637
12202.91 578
12203.95 613
12205.00 607
12206.04 616
12207.08 605
12208.13 598
12209.17 566
12210.21 665
12211.26 615
12212.30 580
12213.35 585
12214.39 592
12215.43 595
12216.48 531
12217.52 516
12218.56 583
12219.61 604
12220.65 613
12221.70 585
12222.74 552
12223.78 542
12224.83 639
12225.87 598
12226.92 570
12227.96 591
12229.01 583
12230.05 569
12231.10 582
12232.14 604
12233.18 565
12234.23 580
12235.27 609
12236.32 589
12237.36 559
12238.41 617
12239.45 623
12240.50 597
12241.54 639
12242.59 600
12243.63 615
12244.68 638
12245.72 591
12246.77 632
12247.81 634
12248.86 635
12249.90 600
12250.95 626
12251.99 605
12253.04 557
12254.08 577
12255.13 672
12256.18 615
12257.22 606
12258.27 554
12259.31 596
12260.36 596
12261.40 601
12262.45 647
12263.50 621
12264.54 631
12265.59 600
12266.63 571
12267.68 603
12268.73 572
12269.77 600
12270.82 566
12271.86 602
12272.91 566
12273.96 549
12275.00 604
12276.05 597
12277.10 532
12278.14 535
12279.19 537
12280.23 540
12281.28 575
12282.33 587
12283.37 571
12284.42 582
12285.47 576
12286.52 549
12287.56 560
12288.61 589
12289.66 595
12290.70 589
12291.75 596
12292.80 602
12293.84 599
12294.89 590
12295.94 605
12296.99 572
12298.03 540
12299.08 523
12300.13 580
12301.18 570
12302.22 572
12303.27 530
12304.32 544
12305.37 544
12306.41 572
12307.46 572
12308.51 556
12309.56 569
12310.60 563
12311.65 529
12312.70 537
12313.75 595
12314.80 580
12315.84 575
12316.89 534
12317.94 588
12318.99 507
12320.04 532
12321.09 593
12322.13 531
12323.18 573
12324.23 549
12325.28 550
12326.33 517
12327.38 585
12328.42 579
12329.47 586
12330.52 531
12331.57 550
12332.62 533
12333.67 555
12334.72 584
12335.77 564
12336.82 530
12337.86 534
12338.91 540
12339.96 512
12341.01 549
12342.06 604
12343.11 572
12344.16 559
12345.21 556
12346.26 602
12347.31 580
12348.36 572
12349.41 611
12350.46 553
12351.51 546
12352.56 569
12353.60 542
12354.65 548
12355.70 560
12356.75 580
12357.80 553
12358.85 557
12359.90 520
12360.95 561
12362.00 576
12363.05 563
12364.10 541
12365.15 494
12366.20 566
12367.25 569
12368.31 562
12369.36 564
12370.41 600
12371.46 575
12372.51 541
12373.56 565
12374.61 566
12375.66 553
12376.71 573
12377.76 549
12378.81 522
12379.86 486
12380.91 556
12381.96 534
12383.01 528
12384.07 564
12385.12 513
12386.17 555
12387.22 566
12388.27 609
12389.32 561
12390.37 515
12391.42 512
12392.47 542
12393.53 541
12394.58 529
12395.63 588
12396.68 578
12397.73 534
12398.78 535
12399.84 548
12400.89 527
12401.94 544
12402.99 549
12404.04 568
12405.09 578
12406.15 583
12407.20 602
12408.25 569
12409.30 550
12410.35 515
12411.41 548
12412.46 564
12413.51 543
12414.56 527
12415.62 546
12416.67 583
12417.72 581
12418.77 594
12419.83 577
12420.88 571
12421.93 551
12422.98 539
12424.04 549
12425.09 543
12426.14 521
12427.19 572
12428.25 576
12429.30 544
12430.35 538
12431.41 567
12432.46 571
12433.51 553
12434.57 592
12435.62 556
12436.67 603
12437.72 602
12438.78 611
12439.83 561
12440.88 611
12441.94 591
12442.99 584
12444.05 601
12445.10 593
12446.15 580
12447.21 573
12448.26 593
12449.31 623
12450.37 603
12451.42 635
12452.48 637
12453.53 598
12454.58 606
12455.64 654
12456.69 588
12457.75 594
12458.80 566
12459.85 581
12460.91 589
12461.96 587
12463.02 577
12464.07 666
12465.13 646
12466.18 603
12467.23 614
12468.29 572
12469.34 576
12470.40 607
12471.45 633
12472.51 607
12473.56 600
12474.62 554
12475.67 529
12476.73 602
12477.78 618
12478.84 636
12479.89 709
12480.95 701
12482.00 704
12483.06 685
12484.11 658
12485.17 663
12486.22 710
12487.28 655
12488.33 680
12489.39 685
12490.45 737
12491.50 733
12492.56 818
12493.61 797
12494.67 745
12495.72 878
12496.78 957
12497.84 913
12498.89 947
12499.95 961
12501.00 1048
12502.06 1060
12503.11 910
12504.17 938
12505.23 863
12506.28 830
12507.34 807
12508.40 774
12509.45 703
12510.51 655
12511.56 628
12512.62 619
12513.68 660
12514.73 649
12515.79 666
12516.85 614
12517.90 641
12518.96 595
12520.02 659
12521.07 616
12522.13 618
12523.19 585
12524.24 609
12525.30 640
12526.36 606
12527.42 618
12528.47 692
12529.53 610
12530.59 584
12531.64 577
12532.70 637
12533.76 654
12534.82 602
12535.87 592
12536.93 595
12537.99 604
12539.05 565
12540.10 633
12541.16 673
12542.22 648
12543.28 632
12544.34 615
12545.39 598
12546.45 664
12547.51 649
12548.57 624
12549.62 629
12550.68 616
12551.74 566
12552.80 593
12553.86 612
12554.92 553
12555.97 580
12557.03 614
12558.09 605
12559.15 646
12560.21 706
12561.27 681
12562.32 658
12563.38 635
12564.44 692
12565.50 673
12566.56 666
12567.62 668
12568.68 663
12569.74 679
12570.79 669
12571.85 650
12572.91 761
12573.97 780
12575.03 777
12576.09 785
12577.15 802
12578.21 765
12579.27 823
12580.33 836
12581.39 869
12582.45 852
12583.50 869
12584.56 786
12585.62 775
12586.68 756
12587.74 748
12588.80 728
12589.86 719
12590.92 686
12591.98 678
12593.04 618
12594.10 661
12595.16 739
12596.22 661
12597.28 690
12598.34 621
12599.40 627
12600.46 645
12601.52 615
12602.58 667
12603.64 642
12604.70 622
12605.76 638
12606.82 615
12607.88 588
12608.94 606
12610.01 658
12611.07 636
12612.13 709
12613.19 653
12614.25 633
12615.31 655
12616.37 642
12617.43 598
12618.49 566
12619.55 613
12620.61 617
12621.67 611
12622.74 653
12623.80 573
12624.86 627
12625.92 617
12626.98 593
12628.04 568
12629.10 532
12630.16 544
12631.23 584
12632.29 610
12633.35 607
12634.41 630
12635.47 623
12636.53 572
12637.60 607
12638.66 593
12639.72 630
12640.78 551
12641.84 585
12642.90 591
12643.97 585
12645.03 627
12646.09 627
12647.15 606
12648.22 552
12649.28 593
12650.34 599
12651.40 616
12652.46 592
12653.53 608
12654.59 639
12655.65 645
12656.71 659
12657.78 660
12658.84 659
12659.90 654
12660.96 668
12662.03 663
12663.09 616
12664.15 637
12665.22 647
12666.28 669
12667.34 623
12668.41 600
12669.47 601
12670.53 551
12671.59 595
12672.66 590
12673.72 611
12674.78 613
12675.85 589
12676.91 623
12677.97 618
12679.04 570
12680.10 610
12681.16 611
12682.23 547
12683.29 575
12684.36 570
12685.42 577
12686.48 575
12687.55 607
12688.61 561
12689.67 583
12690.74 566
12691.80 483
12692.87 575
12693.93 549
12695.00 576
12696.06 508
12697.12 533
12698.19 577
12699.25 550
12700.32 574
12701.38 579
12702.45 582
12703.51 546
12704.57 525
12705.64 560
12706.70 561
12707.77 518
12708.83 536
12709.90 531
12710.96 559
12712.03 548
12713.09 570
12714.16 551
12715.22 570
12716.29 572
12717.35 533
12718.42 573
12719.48 542
12720.55 590
12721.61 570
12722.68 557
12723.74 569
12724.81 567
12725.87 571
12726.94 560
12728.01 531
12729.07 595
12730.14 582
12731.20 530
12732.27 553
12733.33 530
12734.40 563
12735.47 514
12736.53 523
12737.60 503
12738.66 493
12739.73 487
12740.80 515
12741.86 500
12742.93 525
12743.99 574
12745.06 594
12746.13 525
12747.19 535
12748.26 554
12749.33 610
12750.39 556
12751.46 573
12752.53 537
12753.59 508
12754.66 527
12755.73 560
12756.79 543
12757.86 511
12758.93 527
12759.99 492
12761.06 546
12762.13 488
12763.19 528
12764.26 504
12765.33 496
12766.39 505
12767.46 492
12768.53 530
12769.60 518
12770.66 514
12771.73 496
12772.80 510
12773.87 447
12774.93 513
12776.00 492
12777.07 500
12778.14 491
12779.20 479
12780.27 565
12781.34 546
12782.41 518
12783.47 530
12784.54 540
12785.61 552
12786.68 533
12787.75 547
12788.81 570
12789.88 482
12790.95 481
12792.02 536
12793.09 523
12794.16 454
12795.22 470
12796.29 480
12797.36 525
12798.43 556
12799.50 534
12800.57 497
12801.64 486
12802.70 481
12803.77 488
12804.84 511
12805.91 529
12806.98 526
12808.05 550
12809.12 523
12810.19 544
12811.25 539
12812.32 475
12813.39 472
12814.46 499
12815.53 483
12816.60 503
12817.67 487
12818.74 490
12819.81 503
12820.88 524
12821.95 463
12823.02 516
12824.09 458
12825.16 512
12826.23 492
12827.30 502
12828.36 500
12829.43 530
12830.50 549
12831.57 527
12832.64 513
12833.71 518
12834.78 493
12835.85 491
12836.92 527
12837.99 498
12839.06 503
12840.13 474
12841.21 512
12842.28 431
12843.35 468
12844.42 478
12845.49 461
12846.56 460
12847.63 473
12848.70 450
12849.77 437
12850.84 499
12851.91 505
12852.98 527
12854.05 558
12855.12 461
12856.19 493
12857.26 448
12858.34 463
12859.41 511
12860.48 512
12861.55 504
12862.62 474
12863.69 460
12864.76 467
12865.83 469
12866.91 504
12867.98 438
12869.05 484
12870.12 457
12871.19 487
12872.26 484
12873.33 490
12874.41 479
12875.48 454
12876.55 467
12877.62 472
12878.69 549
12879.76 456
12880.84 432
12881.91 492
12882.98 510
12884.05 474
12885.12 442
12886.20 468
12887.27 454
12888.34 437
12889.41 452
12890.49 443
12891.56 458
12892.63 495
12893.70 452
12894.78 433
12895.85 465
12896.92 449
12897.99 473
12899.07 484
12900.14 478
12901.21 489
12902.28 462
12903.36 528
12904.43 524
12905.50 466
12906.58 514
12907.65 488
12908.72 508
12909.80 502
12910.87 459
12911.94 457
12913.02 436
12914.09 449
12915.16 462
12916.24 475
12917.31 485
12918.38 462
12919.46 502
12920.53 461
12921.60 503
12922.68 493
12923.75 454
12924.82 476
12925.90 510
12926.97 501
12928.05 497
12929.12 453
12930.19 480
12931.27 540
12932.34 473
12933.42 479
12934.49 480
12935.56 467
12936.64 446
12937.71 429
12938.79 441
12939.86 450
12940.94 469
12942.01 496
12943.08 434
12944.16 463
12945.23 464
12946.31 470
12947.38 509
12948.46 511
12949.53 474
12950.61 434
12951.68 494
12952.76 467
12953.83 445
12954.91 493
12955.98 523
12957.06 513
12958.13 451
12959.21 449
12960.28 490
12961.36 503
12962.43 455
12963.51 470
12964.58 478
12965.66 468
12966.74 412
12967.81 473
12968.89 493
12969.96 437
12971.04 484
12972.11 472
12973.19 451
12974.27 485
12975.34 471
12976.42 471
12977.49 450
12978.57 432
12979.65 489
12980.72 497
12981.80 509
12982.87 530
12983.95 485
12985.03 488
12986.10 497
12987.18 475
12988.26 500
12989.33 439
12990.41 465
12991.48 457
12992.56 468
12993.64 475
12994.71 469
12995.79 428
12996.87 439
12997.94 496
12999.02 481
13000.10 480
13001.18 415
13002.25 440
13003.33 461
13004.41 458
13005.48 474
13006.56 482
13007.64 497
13008.72 472
13009.79 480
13010.87 484
13011.95 481
13013.02 455
13014.10 499
13015.18 502
13016.26 500
13017.33 499
13018.41 527
13019.49 492
13020.57 487
13021.65 421
13022.72 456
13023.80 499
13024.88 503
13025.96 471
13027.04 513
13028.11 532
13029.19 484
13030.27 465
13031.35 430
13032.43 505
13033.50 512
13034.58 468
13035.66 533
13036.74 536
13037.82 487
13038.90 528
13039.98 510
13041.05 516
13042.13 513
13043.21 470
13044.29 479
13045.37 470
13046.45 483
13047.53 521
13048.61 522
13049.68 540
13050.76 490
13051.84 490
13052.92 518
13054.00 542
13055.08 518
13056.16 441
13057.24 468
13058.32 497
13059.40 505
13060.48 561
13061.56 525
13062.64 497
13063.71 510
13064.79 487
13065.87 501
13066.95 558
13068.03 539
13069.11 511
13070.19 511
13071.27 473
13072.35 519
13073.43 488
13074.51 478
13075.59 493
13076.67 500
13077.75 509
13078.83 479
13079.91 490
13080.99 435
13082.07 402
13083.15 459
13084.23 555
13085.31 480
13086.40 515
13087.48 498
13088.56 485
13089.64 454
13090.72 461
13091.80 493
13092.88 462
13093.96 476
13095.04 462
13096.12 434
13097.20 472
13098.28 458
13099.36 421
13100.45 465
13101.53 434
13102.61 490
13103.69 470
13104.77 490
13105.85 462
13106.93 458
13108.01 449
13109.10 493
13110.18 471
13111.26 409
13112.34 472
13113.42 489
13114.50 435
13115.58 439
13116.67 509
13117.75 497
13118.83 494
13119.91 481
13120.99 486
13122.08 510
13123.16 477
13124.24 485
13125.32 512
13126.40 509
13127.49 522
13128.57 489
13129.65 445
13130.73 424
13131.82 486
13132.90 487
13133.98 451
13135.06 491
13136.15 493
13137.23 480
13138.31 495
13139.39 441
13140.48 446
13141.56 445
13142.64 471
13143.72 411
13144.81 440
13145.89 463
13146.97 411
13148.06 420
13149.14 409
13150.22 446
13151.31 512
13152.39 479
13153.47 478
13154.56 473
13155.64 479
13156.72 482
13157.81 477
13158.89 457
13159.97 475
13161.06 461
13162.14 468
13163.22 440
13164.31 424
13165.39 417
13166.47 479
13167.56 491
13168.64 425
13169.73 408
13170.81 431
13171.89 490
13172.98 478
13174.06 507
13175.15 464
13176.23 429
13177.31 467
13178.40 427
13179.48 470
13180.57 473
13181.65 466
13182.74 479
13183.82 472
13184.91 526
13185.99 509
13187.07 430
13188.16 472
13189.24 506
13190.33 486
13191.41 465
13192.50 428
13193.58 450
13194.67 428
13195.75 398
13196.84 466
13197.92 468
13199.01 449
13200.09 488
13201.18 471
13202.26 457
13203.35 467
13204.44 455
13205.52 420
13206.61 420
13207.69 466
13208.78 462
13209.86 408
13210.95 435
13212.03 433
13213.12 417
13214.21 433
13215.29 438
13216.38 463
13217.46 441
13218.55 453
13219.63 475
13220.72 480
13221.81 436
13222.89 460
13223.98 418
13225.07 421
13226.15 449
13227.24 459
13228.32 457
13229.41 423
13230.50 423
13231.58 451
13232.67 419
13233.76 446
13234.84 436
13235.93 410
13237.02 432
13238.10 442
13239.19 461
13240.28 426
13241.36 410
13242.45 405
13243.54 420
13244.62 430
13245.71 457
13246.80 411
13247.89 400
13248.97 458
13250.06 440
13251.15 403
13252.23 478
13253.32 438
13254.41 443
13255.50 431
13256.58 412
13257.67 437
13258.76 400
13259.85 483
13260.94 445
13262.02 426
13263.11 429
13264.20 441
13265.29 432
13266.37 425
13267.46 445
13268.55 432
13269.64 463
13270.73 456
13271.81 422
13272.90 451
13273.99 468
13275.08 479
13276.17 410
13277.26 491
13278.34 460
13279.43 498
13280.52 464
13281.61 452
13282.70 462
13283.79 450
13284.88 471
13285.96 480
13287.05 444
13288.14 482
13289.23 439
13290.32 433
13291.41 429
13292.50 447
13293.59 464
13294.68 468
13295.76 444
13296.85 410
13297.94 465
13299.03 485
13300.12 439
13301.21 489
13302.30 434
13303.39 399
13304.48 430
13305.57 430
13306.66 448
13307.75 438
13308.84 482
13309.93 469
13311.02 442
13312.11 437
13313.20 392
13314.29 433
13315.38 444
13316.47 411
13317.56 415
13318.65 430
13319.74 426
13320.83 422
13321.92 440
13323.01 440
13324.10 462
13325.19 443
13326.28 443
13327.37 430
13328.46 413
13329.55 435
13330.64 423
13331.73 453
13332.82 440
13333.91 418
13335.00 420
13336.09 451
13337.18 429
13338.27 405
13339.37 413
13340.46 431
13341.55 430
13342.64 454
13343.73 447
13344.82 457
13345.91 438
13347.00 450
13348.09 443
13349.19 492
13350.28 444
13351.37 459
13352.46 479
13353.55 442
13354.64 432
13355.73 441
13356.83 496
13357.92 489
13359.01 461
13360.10 450
13361.19 501
13362.28 497
13363.38 434
13364.47 429
13365.56 431
13366.65 431
13367.74 460
13368.84 441
13369.93 452
13371.02 432
13372.11 428
13373.21 431
13374.30 445
13375.39 424
13376.48 462
13377.58 474
13378.67 433
13379.76 411
13380.85 419
13381.95 453
13383.04 430
13384.13 414
13385.22 396
13386.32 398
13387.41 473
13388.50 414
13389.60 412
13390.69 413
13391.78 379
13392.87 414
13393.97 372
13395.06 431
13396.15 424
13397.25 416
13398.34 420
13399.43 417
13400.53 481
13401.62 443
13402.71 412
13403.81 410
13404.90 434
13406.00 389
13407.09 397
13408.18 410
13409.28 434
13410.37 492
13411.46 493
13412.56 410
13413.65 429
13414.75 438
13415.84 443
13416.93 414
13418.03 444
13419.12 448
13420.22 439
13421.31 416
13422.41 421
13423.50 438
13424.59 436
13425.69 448
13426.78 440
13427.88 443
13428.97 441
13430.07 459
13431.16 438
13432.26 425
13433.35 454
13434.45 457
13435.54 408
13436.64 427
13437.73 474
13438.82 432
13439.92 423
13441.02 447
13442.11 433
13443.21 400
13444.30 448
13445.40 406
13446.49 432
13447.59 471
13448.68 462
13449.78 434
13450.87 471
13451.97 404
13453.06 436
13454.16 464
13455.25 461
13456.35 434
13457.45 393
13458.54 402
13459.64 398
13460.73 439
13461.83 442
13462.93 454
13464.02 430
13465.12 430
13466.21 417
13467.31 401
13468.41 364
13469.50 415
13470.60 423
13471.70 447
13472.79 431
13473.89 457
13474.98 424
13476.08 449
13477.18 411
13478.27 406
13479.37 425
13480.47 456
13481.56 427
13482.66 432
13483.76 449
13484.85 410
13485.95 406
13487.05 420
13488.15 461
13489.24 448
13490.34 418
13491.44 415
13492.53 457
13493.63 432
13494.73 416
13495.83 398
13496.92 462
13498.02 437
13499.12 439
13500.22 466
13501.31 428
13502.41 457
13503.51 451
13504.61 442
13505.70 419
13506.80 426
13507.90 419
13509.00 387
13510.09 399
13511.19 425
13512.29 464
13513.39 408
13514.49 371
13515.58 440
13516.68 429
13517.78 403
13518.88 375
13519.98 435
13521.08 448
13522.17 446
13523.27 455
13524.37 431
13525.47 441
13526.57 442
13527.67 431
13528.77 413
13529.86 426
13530.96 429
13532.06 445
13533.16 398
13534.26 405
13535.36 427
13536.46 415
13537.56 413
13538.66 429
13539.75 443
13540.85 463
13541.95 442
13543.05 443
13544.15 402
13545.25 396
13546.35 404
13547.45 367
13548.55 395
13549.65 435
13550.75 378
13551.85 418
13552.95 412
13554.05 363
13555.15 346
13556.25 406
13557.35 473
13558.45 432
13559.55 410
13560.65 395
13561.75 463
13562.85 427
13563.95 401
13565.05 429
13566.15 421
13567.25 424
13568.35 392
13569.45 411
13570.55 405
13571.65 348
13572.75 414
13573.85 429
13574.95 394
13576.05 379
13577.15 423
13578.25 432
13579.35 389
13580.45 407
13581.55 392
13582.65 384
13583.75 453
13584.86 422
13585.96 381
13587.06 364
13588.16 393
13589.26 398
13590.36 422
13591.46 424
13592.56 429
13593.66 435
13594.77 408
13595.87 409
13596.97 370
13598.07 404
13599.17 445
13600.27 443
13601.37 426
13602.48 455
13603.58 425
13604.68 394
13605.78 385
13606.88 418
13607.99 410
13609.09 458
13610.19 403
13611.29 415
13612.39 398
13613.50 414
13614.60 462
13615.70 423
13616.80 374
13617.90 411
13619.01 453
13620.11 403
13621.21 393
13622.31 381
13623.42 401
13624.52 457
13625.62 416
13626.72 417
13627.83 412
13628.93 391
13630.03 422
13631.13 437
13632.24 366
13633.34 373
13634.44 443
13635.55 455
13636.65 437
13637.75 443
13638.86 418
13639.96 423
13641.06 409
13642.17 416
13643.27 412
13644.37 397
13645.48 429
13646.58 413
13647.68 378
13648.79 422
13649.89 421
13650.99 424
13652.10 418
13653.20 404
13654.30 402
13655.41 433
13656.51 433
13657.62 414
13658.72 451
13659.82 426
13660.93 431
13662.03 391
13663.14 417
13664.24 435
13665.34 482
13666.45 403
13667.55 395
13668.66 419
13669.76 417
13670.87 413
13671.97 406
13673.07 369
13674.18 443
13675.28 375
13676.39 420
13677.49 375
13678.60 397
13679.70 459
13680.81 449
13681.91 382
13683.02 390
13684.12 438
13685.23 450
13686.33 387
13687.44 425
13688.54 383
13689.65 448
13690.75 444
13691.86 384
13692.96 415
13694.07 437
13695.17 417
13696.28 443
13697.39 416
13698.49 408
13699.60 392
13700.70 412
13701.81 453
13702.91 439
13704.02 493
13705.13 406
13706.23 422
13707.34 429
13708.44 446
13709.55 416
13710.65 379
13711.76 367
13712.87 421
13713.97 421
13715.08 418
13716.19 405
13717.29 419
13718.40 438
13719.50 444
13720.61 376
13721.72 391
13722.82 422
13723.93 430
13725.04 418
13726.14 423
13727.25 437
13728.36 442
13729.46 439
13730.57 491
13731.68 478
13732.78 425
13733.89 418
13735.00 441
13736.11 427
13737.21 467
13738.32 453
13739.43 429
13740.53 477
13741.64 453
13742.75 452
13743.86 468
13744.96 439
13746.07 400
13747.18 430
13748.29 422
13749.39 412
13750.50 453
13751.61 462
13752.72 443
13753.82 415
13754.93 405
13756.04 454
13757.15 456
13758.26 482
13759.36 446
13760.47 468
13761.58 463
13762.69 471
13763.80 462
13764.91 443
13766.01 444
13767.12 477
13768.23 434
13769.34 470
13770.45 500
13771.56 491
13772.66 459
13773.77 476
13774.88 464
13775.99 471
13777.10 472
13778.21 510
13779.32 500
13780.42 544
13781.53 476
13782.64 430
13783.75 404
13784.86 399
13785.97 416
13787.08 424
13788.19 470
13789.30 468
13790.41 437
13791.52 447
13792.63 457
13793.73 432
13794.84 416
13795.95 479
13797.06 469
13798.17 387
13799.28 437
13800.39 465
13801.50 421
13802.61 413
13803.72 442
13804.83 402
13805.94 384
13807.05 401
13808.16 419
13809.27 409
13810.38 439
13811.49 413
13812.60 426
13813.71 463
13814.82 395
13815.93 411
13817.04 431
13818.15 406
13819.26 442
13820.37 424
13821.48 438
13822.59 425
13823.71 384
13824.82 376
13825.93 422
13827.04 378
13828.15 415
13829.26 362
13830.37 390
13831.48 415
13832.59 402
13833.70 368
13834.81 401
13835.92 431
13837.04 435
13838.15 365
13839.26 413
13840.37 400
13841.48 412
13842.59 425
13843.70 452
13844.81 453
13845.93 403
13847.04 436
13848.15 479
13849.26 453
13850.37 454
13851.48 442
13852.60 430
13853.71 396
13854.82 448
13855.93 405
13857.04 426
13858.16 401
13859.27 440
13860.38 418
13861.49 429
13862.60 433
13863.72 454
13864.83 466
13865.94 379
13867.05 397
13868.17 401
13869.28 377
13870.39 398
13871.50 390
13872.62 380
13873.73 413
13874.84 454
13875.95 442
13877.07 433
13878.18 418
13879.29 416
13880.40 409
13881.52 404
13882.63 435
13883.74 407
13884.86 405
13885.97 395
13887.08 462
13888.20 422
13889.31 434
13890.42 390
13891.54 399
13892.65 420
13893.76 433
13894.88 407
13895.99 416
13897.10 435
13898.22 421
13899.33 424
13900.44 450
13901.56 419
13902.67 413
13903.79 454
13904.90 413
13906.01 428
13907.13 431
13908.24 437
13909.36 395
13910.47 397
13911.58 390
13912.70 418
13913.81 438
13914.93 395
13916.04 400
13917.16 414
13918.27 416
13919.38 399
13920.50 368
13921.61 438
13922.73 391
13923.84 393
13924.96 393
13926.07 403
13927.19 415
13928.30 410
13929.42 400
13930.53 400
13931.65 428
13932.76 393
13933.88 441
13934.99 397
13936.11 439
13937.22 416
13938.34 379
13939.45 408
13940.57 424
13941.68 356
13942.80 360
13943.91 371
13945.03 402
13946.14 410
13947.26 385
13948.38 375
13949.49 365
13950.61 348
13951.72 413
13952.84 417
13953.95 410
13955.07 378
13956.19 412
13957.30 405
13958.42 376
13959.53 373
13960.65 404
13961.77 431
13962.88 430
13964.00 392
13965.11 386
13966.23 424
13967.35 404
13968.46 416
13969.58 402
13970.70 392
13971.81 388
13972.93 430
13974.05 420
13975.16 393
13976.28 365
13977.40 368
13978.51 389
13979.63 405
13980.75 427
13981.86 421
13982.98 409
13984.10 357
13985.22 364
13986.33 378
13987.45 396
13988.57 414
13989.68 402
13990.80 391
13991.92 373
13993.04 384
13994.15 364
13995.27 331
13996.39 408
13997.51 412
13998.62 404
13999.74 385
14000.86 420
14001.98 406
14003.10 391
14004.21 410
14005.33 392
14006.45 393
14007.57 370
14008.68 364
14009.80 382
14010.92 440
14012.04 420
14013.16 394
14014.28 377
14015.39 354
14016.51 353
14017.63 358
14018.75 379
14019.87 413
14020.99 383
14022.10 376
14023.22 397
14024.34 391
14025.46 440
14026.58 419
14027.70 398
14028.82 402
14029.94 385
14031.05 387
14032.17 370
14033.29 412
14034.41 390
14035.53 374
14036.65 433
14037.77 401
14038.89 403
14040.01 401
14041.13 375
14042.25 369
14043.37 381
14044.49 378
14045.60 336
14046.72 390
14047.84 411
14048.96 385
14050.08 380
14051.20 363
14052.32 377
14053.44 401
14054.56 389
14055.68 386
14056.80 394
14057.92 394
14059.04 428
14060.16 407
14061.28 387
14062.40 391
14063.52 432
14064.64 413
14065.76 417
14066.88 435
14068.00 397
14069.12 404
14070.25 357
14071.37 342
14072.49 398
14073.61 401
14074.73 406
14075.85 392
14076.97 365
14078.09 342
14079.21 390
14080.33 415
14081.45 408
14082.57 388
14083.69 392
14084.82 433
14085.94 414
14087.06 376
14088.18 349
14089.30 333
14090.42 402
14091.54 415
14092.66 420
14093.79 414
14094.91 394
14096.03 393
14097.15 377
14098.27 391
14099.39 387
14100.52 405
14101.64 409
14102.76 421
14103.88 433
14105.00 367
14106.12 388
14107.25 397
14108.37 411
14109.49 427
14110.61 445
14111.74 421
14112.86 399
14113.98 438
14115.10 428
14116.22 385
14117.35 384
14118.47 398
14119.59 433
14120.71 421
14121.84 403
14122.96 375
14124.08 369
14125.20 371
14126.33 383
14127.45 366
14128.57 368
14129.70 349
14130.82 387
14131.94 335
14133.06 410
14134.19 393
14135.31 381
14136.43 401
14137.56 412
14138.68 403
14139.80 402
14140.93 394
14142.05 407
14143.17 408
14144.30 363
14145.42 413
14146.54 383
14147.67 377
14148.79 410
14149.91 399
14151.04 421
14152.16 413
14153.29 438
14154.41 369
14155.53 364
14156.66 358
14157.78 371
14158.91 353
14160.03 370
14161.15 359
14162.28 401
14163.40 435
14164.53 404
14165.65 392
14166.78 439
14167.90 376
14169.02 397
14170.15 398
14171.27 425
14172.40 412
14173.52 399
14174.65 412
14175.77 395
14176.90 401
14178.02 404
14179.15 376
14180.27 388
14181.40 390
14182.52 396
14183.65 397
14184.77 333
14185.90 369
14187.02 401
14188.15 387
14189.27 383
14190.40 351
14191.52 350
14192.65 367
14193.77 360
14194.90 385
14196.02 391
14197.15 357
14198.27 414
14199.40 388
14200.53 386
14201.65 368
14202.78 365
14203.90 369
14205.03 390
14206.16 386
14207.28 388
14208.41 368
14209.53 370
14210.66 358
14211.79 382
14212.91 414
14214.04 332
14215.16 370
14216.29 364
14217.42 370
14218.54 385
14219.67 354
14220.80 366
14221.92 407
14223.05 408
14224.18 399
14225.30 386
14226.43 394
14227.56 393
14228.68 405
14229.81 381
14230.94 412
14232.06 384
14233.19 406
14234.32 390
14235.44 399
14236.57 363
14237.70 384
14238.83 400
14239.95 368
14241.08 351
14242.21 360
14243.34 395
14244.46 396
14245.59 375
14246.72 429
14247.85 400
14248.97 400
14250.10 378
14251.23 388
14252.36 415
14253.48 395
14254.61 424
14255.74 422
14256.87 376
14258.00 373
14259.12 428
14260.25 373
14261.38 380
14262.51 388
14263.64 339
14264.76 387
14265.89 394
14267.02 379
14268.15 352
14269.28 427
14270.41 419
14271.53 400
14272.66 393
14273.79 376
14274.92 372
14276.05 368
14277.18 395
14278.31 399
14279.44 391
14280.56 414
14281.69 413
14282.82 383
14283.95 401
14285.08 378
14286.21 377
14287.34 372
14288.47 342
14289.60 375
14290.73 384
14291.86 378
14292.98 406
14294.11 368
14295.24 380
14296.37 411
14297.50 377
14298.63 411
14299.76 377
14300.89 375
14302.02 394
14303.15 352
14304.28 409
14305.41 370
14306.54 353
14307.67 356
14308.80 337
14309.93 384
14311.06 405
14312.19 364
14313.32 370
14314.45 362
14315.58 375
14316.71 398
14317.84 394
14318.97 389
14320.10 377
14321.23 368
14322.36 373
14323.49 393
14324.62 352
14325.76 356
14326.89 362
14328.02 345
14329.15 320
14330.28 368
14331.41 386
14332.54 340
14333.67 392
14334.80 415
14335.93 407
14337.06 370
14338.20 393
14339.33 359
14340.46 350
14341.59 368
14342.72 371
14343.85 400
14344.98 382
14346.12 399
14347.25 364
14348.38 379
14349.51 351
14350.64 346
14351.77 338
14352.90 384
14354.04 380
14355.17 387
14356.30 391
14357.43 388
14358.56 371
14359.70 346
14360.83 385
14361.96 322
14363.09 366
14364.22 359
14365.36 374
14366.49 358
14367.62 385
14368.75 376
14369.89 350
14371.02 351
14372.15 373
14373.28 361
14374.42 366
14375.55 387
14376.68 421
14377.81 428
14378.95 382
14380.08 360
14381.21 390
14382.35 415
14383.48 351
14384.61 388
14385.74 407
14386.88 369
14388.01 372
14389.14 328
14390.28 359
14391.41 364
14392.54 406
14393.68 368
14394.81 443
14395.94 426
14397.08 352
14398.21 374
14399.34 340
14400.48 352
14401.61 376
14402.75 367
14403.88 392
14405.01 363
14406.15 380
14407.28 377
14408.41 342
14409.55 341
14410.68 392
14411.82 380
14412.95 375
14414.08 401
14415.22 359
14416.35 386
14417.49 389
14418.62 378
14419.76 370
14420.89 363
14422.02 421
14423.16 390
14424.29 370
14425.43 390
14426.56 400
14427.70 381
14428.83 421
14429.97 379
14431.10 375
14432.24 382
14433.37 374
14434.51 387
14435.64 379
14436.78 404
14437.91 404
14439.05 351
14440.18 331
14441.32 387
14442.45 406
14443.59 362
14444.72 355
14445.86 378
14446.99 406
14448.13 393
14449.27 423
14450.40 411
14451.54 412
14452.67 418
14453.81 425
14454.94 401
14456.08 402
14457.22 384
14458.35 391
14459.49 444
14460.62 418
14461.76 449
14462.90 400
14464.03 414
14465.17 428
14466.30 425
14467.44 428
14468.58 432
14469.71 409
14470.85 430
14471.99 443
14473.12 443
14474.26 447
14475.40 472
14476.53 480
14477.67 430
14478.81 462
14479.94 436
14481.08 488
14482.22 447
14483.35 450
14484.49 432
14485.63 451
14486.76 453
14487.90 456
14489.04 436
14490.17 433
14491.31 455
14492.45 419
14493.59 435
14494.72 406
14495.86 383
14497.00 390
14498.14 447
14499.27 384
14500.41 397
14501.55 399
14502.69 389
14503.82 409
14504.96 374
14506.10 398
14507.24 408
14508.37 431
14509.51 398
14510.65 409
14511.79 422
14512.93 396
14514.06 407
14515.20 404
14516.34 425
14517.48 358
14518.62 394
14519.76 403
14520.89 427
14522.03 398
14523.17 374
14524.31 390
14525.45 410
14526.59 379
14527.73 323
14528.86 341
14530.00 356
14531.14 417
14532.28 422
14533.42 374
14534.56 363
14535.70 317
14536.84 349
14537.98 381
14539.11 370
14540.25 336
14541.39 359
14542.53 353
14543.67 352
14544.81 370
14545.95 368
14547.09 382
14548.23 401
14549.37 398
14550.51 399
14551.65 374
14552.79 381
14553.93 393
14555.07 328
14556.21 367
14557.35 385
14558.49 349
14559.63 372
14560.77 365
14561.91 379
14563.05 368
14564.19 427
14565.33 385
14566.47 383
14567.61 397
14568.75 386
14569.89 394
14571.03 424
14572.17 407
14573.31 404
14574.45 418
14575.59 394
14576.73 384
14577.87 355
14579.01 387
14580.15 368
14581.29 390
14582.43 386
14583.57 394
14584.71 390
14585.85 390
14587.00 410
14588.14 400
14589.28 411
14590.42 386
14591.56 397
14592.70 338
14593.84 365
14594.98 350
14596.12 357
14597.27 365
14598.41 365
14599.55 378
14600.69 396
14601.83 385
14602.97 372
14604.12 346
14605.26 400
14606.40 381
14607.54 373
14608.68 420
14609.82 393
14610.97 377
14612.11 428
14613.25 451
14614.39 390
14615.53 371
14616.68 382
14617.82 396
14618.96 369
14620.10 426
14621.25 391
14622.39 449
14623.53 433
14624.67 440
14625.81 475
14626.96 415
14628.10 389
14629.24 399
14630.39 422
14631.53 465
14632.67 438
14633.81 401
14634.96 438
14636.10 420
14637.24 407
14638.38 432
14639.53 411
14640.67 446
14641.81 449
14642.96 408
14644.10 454
14645.24 442
14646.39 428
14647.53 434
14648.67 463
14649.82 405
14650.96 380
14652.10 372
14653.25 393
14654.39 407
14655.53 397
14656.68 401
14657.82 414
14658.97 401
14660.11 372
14661.25 384
14662.40 402
14663.54 441
14664.69 391
14665.83 369
14666.97 353
14668.12 363
14669.26 380
14670.41 402
14671.55 386
14672.69 401
14673.84 387
14674.98 383
14676.13 377
14677.27 335
14678.42 364
14679.56 376
14680.71 375
14681.85 362
14683.00 348
14684.14 375
14685.29 392
14686.43 373
14687.57 382
14688.72 390
14689.86 373
14691.01 385
14692.15 369
14693.30 364
14694.45 381
14695.59 380
14696.74 412
14697.88 395
14699.03 402
14700.17 408
14701.32 413
14702.46 369
14703.61 351
14704.75 344
14705.90 350
14707.04 390
14708.19 361
14709.34 362
14710.48 355
14711.63 357
14712.77 364
14713.92 370
14715.07 402
14716.21 346
14717.36 339
14718.50 351
14719.65 362
14720.80 377
14721.94 382
14723.09 406
14724.24 366
14725.38 349
14726.53 368
14727.67 373
14728.82 382
14729.97 331
14731.11 389
14732.26 392
14733.41 413
14734.55 371
14735.70 399
14736.85 385
14737.99 334
14739.14 370
14740.29 362
14741.44 387
14742.58 389
14743.73 360
14744.88 384
14746.02 372
14747.17 359
14748.32 364
14749.47 417
14750.61 390
14751.76 396
14752.91 384
14754.06 354
14755.20 364
14756.35 352
14757.50 358
14758.65 377
14759.79 414
14760.94 379
14762.09 356
14763.24 352
14764.38 347
14765.53 343
14766.68 364
14767.83 390
14768.98 365
14770.13 345
14771.27 378
14772.42 371
14773.57 372
14774.72 355
14775.87 399
14777.01 386
14778.16 384
14779.31 402
14780.46 361
14781.61 387
14782.76 421
14783.91 390
14785.05 409
14786.20 426
14787.35 348
14788.50 381
14789.65 433
14790.80 384
14791.95 424
14793.10 422
14794.25 415
14795.39 402
14796.54 441
14797.69 422
14798.84 437
14799.99 444
14801.14 430
14802.29 413
14803.44 412
14804.59 422
14805.74 427
14806.89 372
14808.04 434
14809.19 380
14810.34 397
14811.49 408
14812.64 384
14813.79 398
14814.94 394
14816.09 387
14817.24 376
14818.39 356
14819.54 352
14820.69 368
14821.84 369
14822.99 358
14824.14 356
14825.29 373
14826.44 364
14827.59 365
14828.74 362
14829.89 385
14831.04 343
14832.19 365
14833.34 346
14834.49 344
14835.64 358
14836.79 368
14837.94 327
14839.09 326
14840.24 327
14841.40 293
14842.55 329
14843.70 346
14844.85 293
14846.00 299
14847.15 339
14848.30 355
14849.45 345
14850.60 328
14851.76 347
14852.91 323
14854.06 346
14855.21 324
14856.36 345
14857.51 352
14858.66 376
14859.82 361
14860.97 314
14862.12 352
14863.27 331
14864.42 356
14865.57 358
14866.73 324
14867.88 334
14869.03 337
14870.18 324
14871.33 315
14872.49 318
14873.64 305
14874.79 337
14875.94 336
14877.10 342
14878.25 354
14879.40 400
14880.55 382
14881.71 343
14882.86 326
14884.01 278
14885.16 310
14886.32 314
14887.47 327
14888.62 309
14889.77 282
14890.93 338
14892.08 363
14893.23 316
14894.39 333
14895.54 334
14896.69 329
14897.84 356
14899.00 366
14900.15 333
14901.30 359
14902.46 372
14903.61 349
14904.76 340
14905.92 337
14907.07 355
14908.22 342
14909.38 296
14910.53 298
14911.69 343
14912.84 370
14913.99 294
14915.15 361
14916.30 316
14917.45 331
14918.61 308
14919.76 329
14920.92 362
14922.07 321
14923.22 344
14924.38 340
14925.53 338
14926.69 308
14927.84 306
14928.99 321
14930.15 281
14931.30 289
14932.46 330
14933.61 309
14934.77 330
14935.92 336
14937.08 369
14938.23 382
14939.39 318
14940.54 301
14941.70 329
14942.85 328
14944.00 396
14945.16 325
14946.31 321
14947.47 353
14948.62 319
14949.78 294
14950.94 338
14952.09 311
14953.25 330
14954.40 367
14955.56 373
14956.71 291
14957.87 312
14959.02 366
14960.18 340
14961.33 309
14962.49 292
14963.64 306
14964.80 308
14965.96 336
14967.11 278
14968.27 331
14969.42 323
14970.58 324
14971.74 318
14972.89 290
14974.05 318
14975.20 329
14976.36 347
14977.52 329
14978.67 315
14979.83 326
14980.98 327
14982.14 333
14983.30 301
14984.45 345
14985.61 318
14986.77 294
14987.92 311
14989.08 283
14990.24 281
14991.39 360
14992.55 374
14993.71 266
14994.86 306
14996.02 273
14997.18 291
14998.33 307
14999.49 313
15000.65 287
15001.81 312
15002.96 344
15004.12 314
15005.28 326
15006.43 275
15007.59 307
15008.75 334
15009.91 311
15011.06 333
15012.22 326
15013.38 303
15014.54 312
15015.69 288
15016.85 293
15018.01 291
15019.17 309
15020.33 327
15021.48 327
15022.64 320
15023.80 308
15024.96 339
15026.12 335
15027.27 335
15028.43 330
15029.59 310
15030.75 299
15031.91 277
15033.07 273
15034.22 314
15035.38 321
15036.54 327
15037.70 329
15038.86 294
15040.02 304
15041.17 302
15042.33 341
15043.49 308
15044.65 325
15045.81 302
15046.97 325
15048.13 302
15049.29 270
15050.45 300
15051.60 322
15052.76 329
15053.92 320
15055.08 306
15056.24 281
15057.40 294
15058.56 295
15059.72 275
15060.88 309
15062.04 314
15063.20 263
15064.36 272
15065.52 304
15066.68 268
15067.84 294
15069.00 300
15070.16 296
15071.32 297
15072.48 286
15073.63 272
15074.79 292
15075.95 283
15077.11 338
15078.27 325
15079.44 298
15080.60 324
15081.76 324
15082.92 305
15084.08 324
15085.24 343
15086.40 283
15087.56 251
15088.72 288
15089.88 308
15091.04 293
15092.20 291
15093.36 267
15094.52 296
15095.68 325
15096.84 311
15098.00 266
15099.16 321
15100.32 372
15101.49 332
15102.65 278
15103.81 287
15104.97 304
15106.13 332
15107.29 320
15108.45 325
15109.61 296
15110.78 272
15111.94 299
15113.10 289
15114.26 292
15115.42 293
15116.58 305
15117.74 314
15118.91 265
15120.07 290
15121.23 280
15122.39 329
15123.55 315
15124.71 243
15125.88 283
15127.04 298
15128.20 336
15129.36 309
15130.52 299
15131.69 274
15132.85 312
15134.01 317
15135.17 301
15136.34 307
15137.50 306
15138.66 313
15139.82 310
15140.99 268
15142.15 278
15143.31 293
15144.47 303
15145.64 311
15146.80 308
15147.96 307
15149.12 325
15150.29 315
15151.45 300
15152.61 284
15153.78 308
15154.94 296
15156.10 299
15157.27 287
15158.43 303
15159.59 252
15160.75 260
15161.92 287
15163.08 286
15164.24 290
15165.41 287
15166.57 265
15167.74 311
15168.90 304
15170.06 321
15171.23 308
15172.39 320
15173.55 263
15174.72 289
15175.88 277
15177.05 289
15178.21 322
15179.37 294
15180.54 310
15181.70 334
15182.87 329
15184.03 330
15185.19 309
15186.36 341
15187.52 275
15188.69 285
15189.85 301
15191.02 312
15192.18 296
15193.34 312
15194.51 275
15195.67 303
15196.84 328
15198.00 268
15199.17 313
15200.33 305
15201.50 303
15202.66 321
15203.83 298
15204.99 315
15206.16 297
15207.32 317
15208.49 309
15209.65 286
15210.82 290
15211.98 288
15213.15 289
15214.31 279
15215.48 302
15216.64 273
15217.81 294
15218.97 319
15220.14 321
15221.31 307
15222.47 338
15223.64 310
15224.80 287
15225.97 266
15227.13 261
15228.30 280
15229.47 297
15230.63 263
15231.80 290
15232.96 314
15234.13 301
15235.30 350
15236.46 309
15237.63 267
15238.79 250
15239.96 275
15241.13 283
15242.29 336
15243.46 279
15244.63 314
15245.79 316
15246.96 305
15248.13 312
15249.29 322
15250.46 300
15251.63 277
15252.79 298
15253.96 313
15255.13 271
15256.29 314
15257.46 260
15258.63 286
15259.80 295
15260.96 282
15262.13 281
15263.30 259
15264.46 274
15265.63 281
15266.80 288
15267.97 270
15269.13 275
15270.30 268
15271.47 275
15272.64 257
15273.80 275
15274.97 302
15276.14 302
15277.31 300
15278.47 281
15279.64 314
15280.81 276
15281.98 278
15283.15 283
15284.31 303
15285.48 292
15286.65 271
15287.82 300
15288.99 273
15290.15 282
15291.32 296
15292.49 285
15293.66 277
15294.83 279
15296.00 266
15297.16 270
15298.33 313
15299.50 323
15300.67 294
15301.84 313
15303.01 310
15304.18 308
15305.35 275
15306.51 301
15307.68 291
15308.85 304
15310.02 273
15311.19 315
15312.36 299
15313.53 274
15314.70 293
15315.87 281
15317.04 296
15318.21 281
15319.37 273
15320.54 256
15321.71 264
15322.88 315
15324.05 271
15325.22 272
15326.39 273
15327.56 249
15328.73 232
15329.90 249
15331.07 281
15332.24 258
15333.41 251
15334.58 263
15335.75 284
15336.92 266
15338.09 282
15339.26 262
15340.43 267
15341.60 271
15342.77 282
15343.94 271
15345.11 237
15346.28 237
15347.45 266
15348.62 289
15349.79 252
15350.96 253
15352.13 249
15353.31 261
15354.48 257
15355.65 284
15356.82 305
15357.99 301
15359.16 279
15360.33 271
15361.50 280
15362.67 316
15363.84 314
15365.01 285
15366.19 315
15367.36 285
15368.53 311
15369.70 281
15370.87 296
15372.04 246
15373.21 256
15374.38 269
15375.56 285
15376.73 247
15377.90 249
15379.07 281
15380.24 265
15381.41 261
15382.59 280
15383.76 265
15384.93 286
15386.10 250
15387.27 260
15388.45 289
15389.62 304
15390.79 283
15391.96 287
15393.13 264
15394.31 284
15395.48 273
15396.65 287
15397.82 277
15399.00 261
15400.17 262
15401.34 281
15402.51 311
15403.69 286
15404.86 283
15406.03 273
15407.20 282
15408.38 276
15409.55 299
15410.72 293
15411.89 279
15413.07 272
15414.24 297
15415.41 313
15416.59 328
15417.76 316
15418.93 282
15420.11 287
15421.28 298
15422.45 265
15423.63 288
15424.80 247
15425.97 285
15427.15 291
15428.32 296
15429.49 310
15430.67 256
15431.84 247
15433.01 258
15434.19 262
15435.36 237
15436.54 261
15437.71 282
15438.88 302
15440.06 273
15441.23 261
15442.41 230
15443.58 249
15444.75 265
15445.93 252
15447.10 280
15448.28 280
15449.45 277
15450.63 271
15451.80 257
15452.97 266
15454.15 272
15455.32 298
15456.50 257
15457.67 274
15458.85 270
15460.02 250
15461.20 273
15462.37 288
15463.55 248
15464.72 239
15465.90 274
15467.07 318
15468.25 312
15469.42 296
15470.60 284
15471.77 293
15472.95 244
15474.12 261
15475.30 292
15476.47 308
15477.65 262
15478.82 247
15480.00 271
15481.17 280
15482.35 301
15483.53 278
15484.70 287
15485.88 264
15487.05 293
15488.23 300
15489.40 280
15490.58 272
15491.76 280
15492.93 283
15494.11 262
15495.28 267
15496.46 262
15497.64 256
15498.81 267
15499.99 246
15501.17 253
15502.34 296
15503.52 301
15504.69 286
15505.87 294
15507.05 254
15508.22 263
15509.40 289
15510.58 259
15511.75 249
15512.93 266
15514.11 266
15515.28 257
15516.46 264
15517.64 274
15518.81 243
15519.99 269
15521.17 297
15522.35 279
15523.52 297
15524.70 306
15525.88 318
15527.05 288
15528.23 295
15529.41 282
15530.59 292
15531.76 287
15532.94 266
15534.12 250
15535.30 255
15536.47 246
15537.65 264
15538.83 254
15540.01 267
15541.19 274
15542.36 222
15543.54 239
15544.72 233
15545.90 286
15547.08 276
15548.25 284
15549.43 304
15550.61 279
15551.79 272
15552.97 283
15554.14 257
15555.32 283
15556.50 283
15557.68 279
15558.86 275
15560.04 278
15561.22 242
15562.39 283
15563.57 281
15564.75 286
15565.93 252
15567.11 232
15568.29 269
15569.47 296
15570.65 286
15571.82 263
15573.00 305
15574.18 305
15575.36 291
15576.54 302
15577.72 260
15578.90 275
15580.08 295
15581.26 279
15582.44 251
15583.62 228
15584.80 275
15585.98 276
15587.16 270
15588.34 239
15589.51 283
15590.69 267
15591.87 279
15593.05 273
15594.23 295
15595.41 278
15596.59 282
15597.77 289
15598.95 261
15600.13 283
15601.31 274
15602.49 287
15603.67 301
15604.85 282
15606.03 266
15607.21 247
15608.40 274
15609.58 294
15610.76 269
15611.94 263
15613.12 259
15614.30 271
15615.48 239
15616.66 230
15617.84 270
15619.02 300
15620.20 274
15621.38 263
15622.56 280
15623.74 280
15624.93 255
15626.11 260
15627.29 303
15628.47 279
15629.65 314
15630.83 276
15632.01 293
15633.19 285
15634.37 261
15635.56 311
15636.74 299
15637.92 260
15639.10 308
15640.28 300
15641.46 270
15642.65 317
15643.83 291
15645.01 276
15646.19 300
15647.37 287
15648.55 279
15649.74 287
15650.92 263
15652.10 258
15653.28 285
15654.46 289
15655.65 304
15656.83 298
15658.01 298
15659.19 290
15660.38 260
15661.56 336
15662.74 325
15663.92 268
15665.11 265
15666.29 279
15667.47 289
15668.65 275
15669.84 257
15671.02 288
15672.20 291
15673.38 259
15674.57 259
15675.75 277
15676.93 330
15678.12 295
15679.30 289
15680.48 255
15681.67 280
15682.85 321
15684.03 293
15685.22 280
15686.40 283
15687.58 280
15688.77 288
15689.95 296
15691.13 305
15692.32 324
15693.50 338
15694.68 322
15695.87 332
15697.05 272
15698.23 253
15699.42 307
15700.60 290
15701.79 304
15702.97 322
15704.15 308
15705.34 300
15706.52 302
15707.71 312
15708.89 316
15710.07 306
15711.26 305
15712.44 345
15713.63 310
15714.81 310
15716.00 312
15717.18 312
15718.37 318
15719.55 330
15720.73 295
15721.92 290
15723.10 270
15724.29 290
15725.47 299
15726.66 321
15727.84 306
15729.03 278
15730.21 301
15731.40 352
15732.58 316
15733.77 308
15734.95 300
15736.14 291
15737.32 315
15738.51 284
15739.69 287
15740.88 313
15742.07 270
15743.25 301
15744.44 278
15745.62 316
15746.81 329
15747.99 359
15749.18 341
15750.36 304
15751.55 319
15752.74 284
15753.92 294
15755.11 307
15756.29 298
15757.48 298
15758.67 302
15759.85 290
15761.04 306
15762.22 268
15763.41 268
15764.60 305
15765.78 336
15766.97 316
15768.16 307
15769.34 317
15770.53 274
15771.72 308
15772.90 285
15774.09 271
15775.28 269
15776.46 326
15777.65 326
15778.84 241
15780.02 298
15781.21 316
15782.40 288
15783.58 340
15784.77 290
15785.96 279
15787.14 274
15788.33 294
15789.52 262
15790.71 289
15791.89 277
15793.08 303
15794.27 293
15795.46 272
15796.64 272
15797.83 229
15799.02 291
15800.21 330
15801.39 305
15802.58 278
15803.77 293
15804.96 265
15806.14 271
15807.33 275
15808.52 275
15809.71 294
15810.90 309
15812.08 312
15813.27 272
15814.46 288
15815.65 297
15816.84 309
15818.03 275
15819.21 260
15820.40 277
15821.59 260
15822.78 264
15823.97 267
15825.16 260
15826.35 259
15827.53 300
15828.72 313
15829.91 315
15831.10 290
15832.29 270
15833.48 255
15834.67 291
15835.86 241
15837.04 286
15838.23 245
15839.42 264
15840.61 265
15841.80 273
15842.99 249
15844.18 289
15845.37 269
15846.56 223
15847.75 262
15848.94 272
15850.13 289
15851.32 264
15852.51 255
15853.70 304
15854.89 299
15856.07 272
15857.26 234
15858.45 233
15859.64 253
15860.83 278
15862.02 252
15863.21 266
15864.40 270
15865.59 249
15866.78 277
15867.97 231
15869.16 249
15870.36 240
15871.55 263
15872.74 242
15873.93 248
15875.12 261
15876.31 294
15877.50 284
15878.69 273
15879.88 254
15881.07 286
15882.26 304
15883.45 302
15884.64 274
15885.83 235
15887.02 239
15888.21 262
15889.41 254
15890.60 273
15891.79 260
15892.98 315
15894.17 292
15895.36 273
15896.55 297
15897.74 298
15898.93 297
15900.13 262
15901.32 268
15902.51 267
15903.70 249
15904.89 266
15906.08 263
15907.28 289
15908.47 269
15909.66 280
15910.85 252
15912.04 248
15913.23 263
15914.43 235
15915.62 243
15916.81 251
15918.00 274
15919.19 253
15920.39 249
15921.58 251
15922.77 282
15923.96 306
15925.16 230
15926.35 233
15927.54 238
15928.73 248
15929.93 259
15931.12 262
15932.31 278
15933.50 294
15934.70 268
15935.89 245
15937.08 256
15938.27 246
15939.47 253
15940.66 296
15941.85 243
15943.05 226
15944.24 229
15945.43 252
15946.63 265
15947.82 279
15949.01 270
15950.21 282
15951.40 253
15952.59 262
15953.79 241
15954.98 246
15956.17 253
15957.37 241
15958.56 272
15959.75 254
15960.95 236
15962.14 239
15963.33 246
15964.53 264
15965.72 247
15966.92 248
15968.11 247
15969.30 253
15970.50 229
15971.69 234
15972.89 229
15974.08 249
15975.27 252
15976.47 255
15977.66 253
15978.86 270
15980.05 312
15981.25 263
15982.44 274
15983.63 241
15984.83 264
15986.02 250
15987.22 234
15988.41 239
15989.61 225
15990.80 221
15992.00 223
15993.19 226
15994.39 236
15995.58 291
15996.78 258
15997.97 232
15999.17 267
16000.36 255
16001.56 224
16002.75 219
16003.95 264
16005.14 275
16006.34 260
16007.53 226
16008.73 245
16009.93 256
16011.12 266
16012.32 268
16013.51 227
16014.71 223
16015.90 237
16017.10 261
16018.30 279
16019.49 247
16020.69 214
16021.88 199
16023.08 229
16024.28 217
16025.47 243
16026.67 240
16027.86 278
16029.06 247
16030.26 244
16031.45 271
16032.65 266
16033.85 235
16035.04 267
16036.24 260
16037.43 276
16038.63 237
16039.83 233
16041.02 233
16042.22 252
16043.42 254
16044.61 288
16045.81 243
16047.01 242
16048.21 246
16049.40 229
16050.60 313
16051.80 252
16052.99 252
16054.19 250
16055.39 245
16056.59 229
16057.78 217
16058.98 231
16060.18 253
16061.37 212
16062.57 257
16063.77 250
16064.97 220
16066.16 248
16067.36 223
16068.56 215
16069.76 246
16070.96 241
16072.15 233
16073.35 257
16074.55 237
16075.75 240
16076.95 231
16078.14 244
16079.34 208
16080.54 204
16081.74 281
16082.94 263
16084.13 250
16085.33 250
16086.53 257
16087.73 237
16088.93 261
16090.13 254
16091.33 233
16092.52 254
16093.72 267
16094.92 232
16096.12 243
16097.32 255
16098.52 240
16099.72 258
16100.92 217
16102.11 245
16103.31 214
16104.51 257
16105.71 229
16106.91 224
16108.11 239
16109.31 251
16110.51 248
16111.71 256
16112.91 275
16114.11 255
16115.31 227
16116.51 213
16117.70 242
16118.90 237
16120.10 265
16121.30 281
16122.50 256
16123.70 254
16124.90 206
16126.10 258
16127.30 229
16128.50 254
16129.70 273
16130.90 246
16132.10 249
16133.30 236
16134.50 269
16135.70 268
16136.90 276
16138.10 244
16139.30 231
16140.50 236
16141.71 234
16142.91 216
16144.11 241
16145.31 248
16146.51 257
16147.71 284
16148.91 243
16150.11 237
16151.31 244
16152.51 254
16153.71 247
16154.91 257
16156.11 210
16157.31 226
16158.52 245
16159.72 248
16160.92 225
16162.12 240
16163.32 241
16164.52 275
16165.72 242
16166.92 244
16168.13 245
16169.33 208
16170.53 266
16171.73 227
16172.93 239
16174.13 259
16175.34 258
16176.54 290
16177.74 221
16178.94 230
16180.14 254
16181.34 274
16182.55 291
16183.75 252
16184.95 232
16186.15 222
16187.35 271
16188.56 270
16189.76 267
16190.96 259
16192.16 264
16193.37 223
16194.57 220
16195.77 247
16196.97 239
16198.18 233
16199.38 279
16200.58 260
16201.78 306
16202.99 286
16204.19 240
16205.39 257
16206.60 260
16207.80 214
16209.00 233
16210.20 290
16211.41 276
16212.61 284
16213.81 267
16215.02 258
16216.22 237
16217.42 243
16218.63 225
16219.83 231
16221.03 246
16222.24 260
16223.44 249
16224.64 237
16225.85 230
16227.05 258
16228.25 235
16229.46 230
16230.66 241
16231.87 254
16233.07 286
16234.27 263
16235.48 274
16236.68 218
16237.89 220
16239.09 259
16240.29 230
16241.50 250
16242.70 229
16243.91 253
16245.11 291
16246.31 261
16247.52 273
16248.72 245
16249.93 267
16251.13 263
16252.34 248
16253.54 242
16254.75 246
16255.95 255
16257.16 274
16258.36 219
16259.57 239
16260.77 263
16261.97 299
16263.18 246
16264.38 246
16265.59 233
16266.80 258
16268.00 235
16269.21 241
16270.41 244
16271.62 315
16272.82 268
16274.03 260
16275.23 238
16276.44 291
16277.64 301
16278.85 298
16280.05 266
16281.26 284
16282.47 256
16283.67 255
16284.88 270
16286.08 240
16287.29 249
16288.49 263
16289.70 291
16290.91 285
16292.11 248
16293.32 258
16294.52 265
16295.73 260
16296.94 233
16298.14 256
16299.35 249
16300.56 276
16301.76 258
16302.97 254
16304.18 295
16305.38 265
16306.59 298
16307.79 284
16309.00 258
16310.21 239
16311.42 293
16312.62 286
16313.83 276
16315.04 225
16316.24 280
16317.45 301
16318.66 256
16319.86 280
16321.07 257
16322.28 240
16323.49 270
16324.69 280
16325.90 324
16327.11 296
16328.31 273
16329.52 253
16330.73 239
16331.94 278
16333.14 268
16334.35 254
16335.56 291
16336.77 288
16337.98 264
16339.18 220
16340.39 283
16341.60 258
16342.81 243
16344.01 228
16345.22 235
16346.43 251
16347.64 273
16348.85 253
16350.05 259
16351.26 277
16352.47 250
16353.68 250
16354.89 256
16356.10 246
16357.30 240
16358.51 244
16359.72 219
16360.93 226
16362.14 209
16363.35 210
16364.56 223
16365.77 245
16366.97 218
16368.18 216
16369.39 253
16370.60 212
16371.81 239
16373.02 231
16374.23 249
16375.44 249
16376.65 228
16377.86 170
16379.06 215
16380.27 223
16381.48 235
16382.69 224
16383.90 265
16385.11 281
16386.32 270
16387.53 192
16388.74 215
16389.95 224
16391.16 244
16392.37 251
16393.58 224
16394.79 245
16396.00 229
16397.21 243
16398.42 214
16399.63 221
16400.84 254
16402.05 215
16403.26 235
16404.47 224
16405.68 237
16406.89 229
16408.10 240
16409.31 238
16410.52 207
16411.73 196
16412.94 210
16414.15 262
16415.36 281
16416.57 247
16417.78 190
16419.00 226
16420.21 222
16421.42 246
16422.63 279
16423.84 262
16425.05 268
16426.26 289
16427.47 238
16428.68 267
16429.89 238
16431.11 234
16432.32 231
16433.53 232
16434.74 260
16435.95 252
16437.16 239
16438.37 257
16439.59 234
16440.80 283
16442.01 256
16443.22 259
16444.43 271
16445.64 260
16446.86 252
16448.07 220
16449.28 205
16450.49 198
16451.70 253
16452.91 227
16454.13 207
16455.34 209
16456.55 221
16457.76 204
16458.98 223
16460.19 243
16461.40 236
16462.61 234
16463.82 245
16465.04 255
16466.25 224
16467.46 249
16468.67 269
16469.89 227
16471.10 220
16472.31 239
16473.53 248
16474.74 239
16475.95 236
16477.16 225
16478.38 242
16479.59 232
16480.80 257
16482.02 222
16483.23 201
16484.44 229
16485.66 227
16486.87 237
16488.08 243
16489.30 250
16490.51 239
16491.72 240
16492.94 230
16494.15 192
16495.36 193
16496.58 228
16497.79 259
16499.00 224
16500.22 224
16501.43 230
16502.65 232
16503.86 238
16505.07 204
16506.29 230
16507.50 240
16508.71 236
16509.93 198
16511.14 226
16512.36 243
16513.57 232
16514.79 227
16516.00 207
16517.21 220
16518.43 239
16519.64 225
16520.86 219
16522.07 217
16523.29 225
16524.50 235
16525.72 242
16526.93 183
16528.15 225
16529.36 253
16530.58 252
16531.79 225
16533.01 251
16534.22 235
16535.44 256
16536.65 220
16537.87 209
16539.08 219
16540.30 242
16541.51 231
16542.73 201
16543.94 216
16545.16 252
16546.37 255
16547.59 244
16548.80 206
16550.02 212
16551.24 214
16552.45 201
16553.67 225
16554.88 218
16556.10 233
16557.31 222
16558.53 248
16559.75 232
16560.96 225
16562.18 228
16563.39 238
16564.61 211
16565.83 207
16567.04 232
16568.26 205
16569.47 196
16570.69 219
16571.91 244
16573.12 250
16574.34 235
16575.56 213
16576.77 204
16577.99 227
16579.21 238
16580.42 225
16581.64 199
16582.86 189
16584.07 205
16585.29 195
16586.51 221
16587.72 211
16588.94 223
16590.16 235
16591.38 216
16592.59 214
16593.81 202
16595.03 188
16596.24 212
16597.46 236
16598.68 215
16599.90 236
16601.11 252
16602.33 212
16603.55 202
16604.77 187
16605.98 221
16607.20 232
16608.42 224
16609.64 204
16610.86 247
16612.07 204
16613.29 224
16614.51 201
16615.73 205
16616.95 197
16618.16 209
16619.38 190
16620.60 218
16621.82 221
16623.04 193
16624.25 215
16625.47 204
16626.69 225
16627.91 262
16629.13 257
16630.35 206
16631.57 196
16632.78 180
16634.00 197
16635.22 212
16636.44 219
16637.66 235
16638.88 221
16640.10 220
16641.32 208
16642.53 234
16643.75 221
16644.97 195
16646.19 172
16647.41 194
16648.63 198
16649.85 198
16651.07 197
16652.29 208
16653.51 198
16654.73 215
16655.95 231
16657.17 226
16658.39 236
16659.61 225
16660.83 205
16662.04 219
16663.26 218
16664.48 210
16665.70 182
16666.92 228
16668.14 232
16669.36 203
16670.58 224
16671.80 249
16673.02 228
16674.24 229
16675.46 211
16676.68 190
16677.91 182
16679.13 219
16680.35 255
16681.57 211
16682.79 224
16684.01 199
16685.23 212
16686.45 201
16687.67 219
16688.89 218
16690.11 185
16691.33 211
16692.55 203
16693.77 241
16694.99 183
16696.21 223
16697.44 244
16698.66 235
16699.88 222
16701.10 226
16702.32 196
16703.54 220
16704.76 203
16705.98 191
16707.21 189
16708.43 210
16709.65 223
16710.87 220
16712.09 195
16713.31 212
16714.53 208
16715.76 210
16716.98 234
16718.20 215
16719.42 194
16720.64 204
16721.87 242
16723.09 219
16724.31 231
16725.53 212
16726.75 216
16727.98 231
16729.20 209
16730.42 223
16731.64 229
16732.86 217
16734.09 224
16735.31 208
16736.53 183
16737.75 201
16738.98 199
16740.20 193
16741.42 220
16742.64 201
16743.87 225
16745.09 209
16746.31 241
16747.54 197
16748.76 199
16749.98 204
16751.20 219
16752.43 202
16753.65 196
16754.87 215
16756.10 200
16757.32 188
16758.54 184
16759.77 206
16760.99 223
16762.21 247
16763.44 235
16764.66 233
16765.88 236
16767.11 199
16768.33 195
16769.55 186
16770.78 195
16772.00 207
16773.23 203
16774.45 209
16775.67 229
16776.90 234
16778.12 232
16779.35 211
16780.57 269
16781.79 229
16783.02 216
16784.24 192
16785.47 202
16786.69 238
16787.91 193
16789.14 177
16790.36 206
16791.59 217
16792.81 247
16794.04 230
16795.26 231
16796.49 212
16797.71 225
16798.94 206
16800.16 216
16801.38 183
16802.61 210
16803.83 230
16805.06 196
16806.28 224
16807.51 234
16808.73 199
16809.96 223
16811.18 210
16812.41 215
16813.64 229
16814.86 205
16816.09 188
16817.31 221
16818.54 220
16819.76 216
16820.99 220
16822.21 234
16823.44 202
16824.66 200
16825.89 200
16827.12 220
16828.34 219
16829.57 206
16830.79 206
16832.02 216
16833.25 228
16834.47 192
16835.70 223
16836.92 198
16838.15 212
16839.38 202
16840.60 190
16841.83 204
16843.06 220
16844.28 220
16845.51 195
16846.73 209
16847.96 229
16849.19 220
16850.41 238
16851.64 221
16852.87 200
16854.09 181
16855.32 215
16856.55 236
16857.77 206
16859.00 215
16860.23 219
16861.46 222
16862.68 220
16863.91 191
16865.14 223
16866.36 193
16867.59 208
16868.82 204
16870.05 216
16871.27 215
16872.50 189
16873.73 181
16874.96 220
16876.18 228
16877.41 211
16878.64 215
16879.87 191
16881.09 203
16882.32 246
16883.55 240
16884.78 221
16886.01 224
16887.23 224
16888.46 223
16889.69 214
16890.92 210
16892.15 227
16893.37 237
16894.60 262
16895.83 261
16897.06 212
16898.29 228
16899.51 211
16900.74 192
16901.97 217
16903.20 206
16904.43 233
16905.66 243
16906.89 235
16908.12 207
16909.34 214
16910.57 183
16911.80 206
16913.03 184
16914.26 242
16915.49 215
16916.72 195
16917.95 190
16919.18 186
16920.40 227
16921.63 191
16922.86 200
16924.09 202
16925.32 195
16926.55 209
16927.78 208
16929.01 179
16930.24 206
16931.47 227
16932.70 190
16933.93 184
16935.16 190
16936.39 208
16937.62 221
16938.85 209
16940.08 206
16941.31 201
16942.54 197
16943.77 212
16945.00 220
16946.23 209
16947.46 211
16948.69 210
16949.92 194
16951.15 204
16952.38 224
16953.61 230
16954.84 220
16956.07 200
16957.30 213
16958.53 227
16959.76 234
16960.99 217
16962.22 247
16963.45 213
16964.68 224
16965.92 210
16967.15 225
16968.38 210
16969.61 198
16970.84 215
16972.07 204
16973.30 197
16974.53 224
16975.76 204
16976.99 198
16978.23 226
16979.46 206
16980.69 198
16981.92 193
16983.15 192
16984.38 180
16985.61 212
16986.85 193
16988.08 222
16989.31 214
16990.54 165
16991.77 214
16993.00 206
16994.24 183
16995.47 197
16996.70 208
16997.93 226
16999.16 196
17000.40 225
17001.63 209
17002.86 208
17004.09 194
17005.32 217
17006.56 238
17007.79 203
17009.02 263
17010.25 250
17011.49 245
17012.72 191
17013.95 204
17015.18 234
17016.42 211
17017.65 210
17018.88 199
17020.12 223
17021.35 231
17022.58 222
17023.81 215
17025.05 178
17026.28 207
17027.51 214
17028.75 192
17029.98 202
17031.21 208
17032.45 201
17033.68 198
17034.91 222
17036.15 205
17037.38 191
17038.61 220
17039.85 222
17041.08 226
17042.31 202
17043.55 221
17044.78 193
17046.01 198
17047.25 178
17048.48 175
17049.72 180
17050.95 209
17052.18 204
17053.42 200
17054.65 222
17055.89 207
17057.12 218
17058.35 232
17059.59 195
17060.82 198
17062.06 215
17063.29 202
17064.53 195
17065.76 183
17066.99 234
17068.23 216
17069.46 209
17070.70 191
17071.93 182
17073.17 206
17074.40 226
17075.64 211
17076.87 209
17078.11 187
17079.34 213
17080.58 195
17081.81 196
17083.05 185
17084.28 178
17085.52 210
17086.75 193
17087.99 194
17089.22 198
17090.46 187
17091.69 221
17092.93 202
17094.16 221
17095.40 190
17096.64 205
17097.87 197
17099.11 211
17100.34 228
17101.58 202
17102.81 190
17104.05 228
17105.29 218
17106.52 173
17107.76 201
17108.99 215
17110.23 219
17111.47 198
17112.70 224
17113.94 195
17115.17 186
17116.41 201
17117.65 208
17118.88 198
17120.12 204
17121.36 195
17122.59 223
17123.83 163
17125.07 191
17126.30 211
17127.54 223
17128.78 205
17130.01 207
17131.25 229
17132.49 217
17133.72 166
17134.96 186
17136.20 211
17137.43 205
17138.67 207
17139.91 205
17141.15 187
17142.38 206
17143.62 203
17144.86 201
17146.10 200
17147.33 210
17148.57 230
17149.81 205
17151.05 208
17152.28 231
17153.52 217
17154.76 212
17156.00 189
17157.23 217
17158.47 178
17159.71 196
17160.95 150
17162.19 176
17163.42 174
17164.66 180
17165.90 182
17167.14 195
17168.38 187
17169.61 194
17170.85 209
17172.09 222
17173.33 193
17174.57 223
17175.81 199
17177.04 231
17178.28 231
17179.52 179
17180.76 170
17182.00 180
17183.24 197
17184.48 190
17185.71 183
17186.95 218
17188.19 194
17189.43 194
17190.67 159
17191.91 166
17193.15 188
17194.39 210
17195.63 224
17196.87 189
17198.11 220
17199.34 218
17200.58 222
17201.82 186
17203.06 181
17204.30 234
17205.54 205
17206.78 194
17208.02 198
17209.26 168
17210.50 172
17211.74 204
17212.98 167
17214.22 213
17215.46 202
17216.70 182
17217.94 204
17219.18 195
17220.42 207
17221.66 194
17222.90 224
17224.14 225
17225.38 187
17226.62 173
17227.86 172
17229.10 179
17230.34 171
17231.58 158
17232.82 167
17234.06 180
17235.30 197
17236.54 171
17237.78 183
17239.03 210
17240.27 222
17241.51 176
17242.75 178
17243.99 178
17245.23 180
17246.47 190
17247.71 178
17248.95 213
17250.19 192
17251.43 223
17252.68 194
17253.92 214
17255.16 190
17256.40 166
17257.64 186
17258.88 188
17260.12 194
17261.37 185
17262.61 194
17263.85 188
17265.09 180
17266.33 190
17267.57 206
17268.82 213
17270.06 208
17271.30 182
17272.54 210
17273.78 190
17275.03 195
17276.27 167
17277.51 171
17278.75 167
17279.99 199
17281.24 161
17282.48 172
17283.72 242
17284.96 185
17286.21 198
17287.45 191
17288.69 169
17289.93 185
17291.18 169
17292.42 154
17293.66 183
17294.90 195
17296.15 183
17297.39 186
17298.63 164
17299.88 200
17301.12 179
17302.36 193
17303.60 181
17304.85 165
17306.09 191
17307.33 221
17308.58 184
17309.82 206
17311.06 204
17312.31 193
17313.55 196
17314.79 165
17316.04 163
17317.28 185
17318.52 195
17319.77 191
17321.01 178
17322.26 196
17323.50 197
17324.74 181
17325.99 198
17327.23 195
17328.48 192
17329.72 223
17330.96 185
17332.21 175
17333.45 203
17334.70 168
17335.94 193
17337.18 186
17338.43 151
17339.67 171
17340.92 177
17342.16 185
17343.41 161
17344.65 205
17345.90 161
17347.14 176
17348.38 152
17349.63 181
17350.87 180
17352.12 229
17353.36 176
17354.61 178
17355.85 176
17357.10 190
17358.34 177
17359.59 196
17360.83 193
17362.08 210
17363.32 214
17364.57 208
17365.81 218
17367.06 179
17368.31 182
17369.55 193
17370.80 189
17372.04 167
17373.29 186
17374.53 174
17375.78 160
17377.02 200
17378.27 188
17379.52 190
17380.76 193
17382.01 185
17383.25 165
17384.50 169
17385.75 210
17386.99 173
17388.24 186
17389.48 202
17390.73 200
17391.98 177
17393.22 177
17394.47 164
17395.71 204
17396.96 192
17398.21 188
17399.45 207
17400.70 197
17401.95 208
17403.19 197
17404.44 181
17405.69 164
17406.93 175
17408.18 167
17409.43 174
17410.67 167
17411.92 177
17413.17 218
17414.42 213
17415.66 203
17416.91 208
17418.16 200
17419.40 215
17420.65 216
17421.90 218
17423.15 189
17424.39 204
17425.64 207
17426.89 195
17428.14 157
17429.38 160
17430.63 166
17431.88 177
17433.13 213
17434.37 175
17435.62 184
17436.87 202
17438.12 180
17439.37 187
17440.61 165
17441.86 213
17443.11 177
17444.36 188
17445.61 196
17446.85 185
17448.10 200
17449.35 199
17450.60 213
17451.85 168
17453.10 202
17454.34 177
17455.59 182
17456.84 183
17458.09 168
17459.34 199
17460.59 213
17461.84 220
17463.09 159
17464.33 170
17465.58 165
17466.83 188
17468.08 155
17469.33 175
17470.58 184
17471.83 213
17473.08 205
17474.33 151
17475.58 169
17476.83 206
17478.07 209
17479.32 169
17480.57 183
17481.82 192
17483.07 158
17484.32 191
17485.57 195
17486.82 201
17488.07 189
17489.32 200
17490.57 187
17491.82 211
17493.07 185
17494.32 169
17495.57 202
17496.82 164
17498.07 177
17499.32 219
17500.57 206
17501.82 159
17503.07 187
17504.32 173
17505.57 177
17506.82 199
17508.07 177
17509.32 171
17510.57 162
17511.82 131
17513.07 174
17514.32 173
17515.58 174
17516.83 192
17518.08 176
17519.33 204
17520.58 194
17521.83 173
17523.08 175
17524.33 200
17525.58 217
17526.83 201
17528.08 211
17529.34 196
17530.59 194
17531.84 218
17533.09 218
17534.34 156
17535.59 195
17536.84 210
17538.09 198
17539.35 207
17540.60 179
17541.85 156
17543.10 195
17544.35 196
17545.60 183
17546.86 180
17548.11 201
17549.36 218
17550.61 174
17551.86 183
17553.12 158
17554.37 196
17555.62 180
17556.87 208
17558.12 183
17559.38 180
17560.63 168
17561.88 176
17563.13 193
17564.39 196
17565.64 171
17566.89 182
17568.14 177
17569.40 185
17570.65 165
17571.90 181
17573.15 166
17574.41 167
17575.66 181
17576.91 180
17578.17 194
17579.42 164
17580.67 210
17581.92 236
17583.18 202
17584.43 183
17585.68 191
17586.94 156
17588.19 181
17589.44 202
17590.70 177
17591.95 170
17593.20 160
17594.46 199
17595.71 172
17596.97 181
17598.22 166
17599.47 163
17600.73 179
17601.98 161
17603.23 162
17604.49 165
17605.74 200
17607.00 170
17608.25 185
17609.50 184
17610.76 191
17612.01 166
17613.27 197
17614.52 162
17615.77 193
17617.03 182
17618.28 164
17619.54 175
17620.79 175
17622.05 182
17623.30 172
17624.56 150
17625.81 154
17627.06 152
17628.32 168
17629.57 166
17630.83 186
17632.08 172
17633.34 170
17634.59 191
17635.85 166
17637.10 200
17638.36 184
17639.61 170
17640.87 203
17642.12 182
17643.38 151
17644.63 159
17645.89 149
17647.15 144
17648.40 138
17649.66 155
17650.91 175
17652.17 164
17653.42 148
17654.68 182
17655.93 191
17657.19 164
17658.45 163
17659.70 153
17660.96 166
17662.21 182
17663.47 177
17664.73 201
17665.98 178
17667.24 207
17668.49 155
17669.75 197
17671.01 199
17672.26 187
17673.52 197
17674.77 181
17676.03 170
17677.29 149
17678.54 166
17679.80 185
17681.06 171
17682.31 163
17683.57 173
17684.83 171
17686.08 142
17687.34 170
17688.60 186
17689.85 191
17691.11 170
17692.37 169
17693.63 173
17694.88 152
17696.14 168
17697.40 155
17698.65 184
17699.91 169
17701.17 185
17702.43 202
17703.68 185
17704.94 186
17706.20 184
17707.46 199
17708.71 183
17709.97 178
17711.23 160
17712.49 154
17713.74 161
17715.00 180
17716.26 150
17717.52 172
17718.78 190
17720.03 176
17721.29 186
17722.55 179
17723.81 153
17725.07 160
17726.32 175
17727.58 179
17728.84 172
17730.10 162
17731.36 196
17732.62 184
17733.87 162
17735.13 159
17736.39 162
17737.65 189
17738.91 202
17740.17 172
17741.43 161
17742.69 196
17743.94 218
17745.20 203
17746.46 187
17747.72 199
17748.98 176
17750.24 173
17751.50 184
17752.76 172
17754.02 194
17755.28 178
17756.53 188
17757.79 164
17759.05 177
17760.31 191
17761.57 168
17762.83 169
17764.09 152
17765.35 154
17766.61 198
17767.87 176
17769.13 157
17770.39 187
17771.65 179
17772.91 185
17774.17 158
17775.43 183
17776.69 177
17777.95 176
17779.21 168
17780.47 179
17781.73 177
17782.99 175
17784.25 180
17785.51 159
17786.77 169
17788.03 156
17789.29 161
17790.55 149
17791.81 155
17793.07 165
17794.33 173
17795.59 152
17796.86 185
17798.12 185
17799.38 168
17800.64 188
17801.90 167
17803.16 165
17804.42 146
17805.68 144
17806.94 176
17808.20 190
17809.47 176
17810.73 168
17811.99 149
17813.25 140
17814.51 178
17815.77 176
17817.03 190
17818.29 162
17819.56 179
17820.82 174
17822.08 178
17823.34 150
17824.60 172
17825.86 176
17827.13 172
17828.39 149
17829.65 169
17830.91 185
17832.17 197
17833.44 148
17834.70 177
17835.96 158
17837.22 178
17838.48 198
17839.75 172
17841.01 209
17842.27 173
17843.53 141
17844.80 158
17846.06 189
17847.32 179
17848.58 157
17849.85 182
17851.11 186
17852.37 153
17853.63 179
17854.90 192
17856.16 187
17857.42 169
17858.69 208
17859.95 178
17861.21 175
17862.47 182
17863.74 167
17865.00 167
17866.26 166
17867.53 206
17868.79 172
17870.05 146
17871.32 168
17872.58 167
17873.84 177
17875.11 165
17876.37 199
17877.63 191
17878.90 189
17880.16 162
17881.43 179
17882.69 146
17883.95 158
17885.22 167
17886.48 180
17887.74 174
17889.01 191
17890.27 168
17891.54 211
17892.80 199
17894.07 150
17895.33 149
17896.59 160
17897.86 182
17899.12 168
17900.39 184
17901.65 182
17902.92 175
17904.18 159
17905.44 164
17906.71 190
17907.97 169
17909.24 179
17910.50 168
17911.77 152
17913.03 162
17914.30 220
17915.56 168
17916.83 176
17918.09 179
17919.36 181
17920.62 164
17921.89 155
17923.15 161
17924.42 175
17925.68 180
17926.95 199
17928.21 175
17929.48 186
17930.75 150
17932.01 140
17933.28 183
17934.54 180
17935.81 199
17937.07 150
17938.34 199
17939.61 206
17940.87 204
17942.14 188
17943.40 178
17944.67 162
17945.93 146
17947.20 189
17948.47 170
17949.73 176
17951.00 146
17952.27 153
17953.53 195
17954.80 187
17956.06 194
17957.33 156
17958.60 169
17959.86 180
17961.13 159
17962.40 187
17963.66 205
17964.93 184
17966.20 180
17967.46 156
17968.73 161
17970.00 200
17971.26 185
17972.53 166
17973.80 178
17975.07 148
17976.33 185
17977.60 158
17978.87 160
17980.13 168
17981.40 173
17982.67 183
17983.94 168
17985.20 175
17986.47 185
17987.74 159
17989.01 178
17990.27 169
17991.54 167
17992.81 167
17994.08 172
17995.34 164
17996.61 173
17997.88 170
17999.15 169
18000.42 175
18001.68 160
18002.95 177
18004.22 180
18005.49 182
18006.76 180
18008.02 147
18009.29 152
18010.56 189
18011.83 177
18013.10 187
18014.37 149
18015.63 141
18016.90 171
18018.17 202
18019.44 196
18020.71 163
18021.98 152
18023.25 173
18024.51 185
18025.78 163
18027.05 180
18028.32 163
18029.59 152
18030.86 200
18032.13 158
18033.40 177
18034.67 165
18035.94 166
18037.20 149
18038.47 167
18039.74 169
18041.01 199
18042.28 173
18043.55 179
18044.82 150
18046.09 167
18047.36 170
18048.63 178
18049.90 162
18051.17 155
18052.44 192
18053.71 188
18054.98 150
18056.25 154
18057.52 161
18058.79 172
18060.06 192
18061.33 198
18062.60 181
18063.87 187
18065.14 176
18066.41 199
18067.68 173
18068.95 168
18070.22 173
18071.49 172
18072.76 143
18074.03 136
18075.30 150
18076.57 185
18077.84 146
18079.11 171
18080.39 153
18081.66 140
18082.93 136
18084.20 156
18085.47 167
18086.74 158
18088.01 158
18089.28 191
18090.55 160
18091.82 170
18093.10 159
18094.37 160
18095.64 158
18096.91 173
18098.18 174
18099.45 135
18100.72 169
18102.00 176
18103.27 162
18104.54 138
18105.81 146
18107.08 183
18108.35 140
18109.63 181
18110.90 174
18112.17 155
18113.44 164
18114.71 173
18115.98 161
18117.26 151
18118.53 165
18119.80 153
18121.07 179
18122.35 143
18123.62 140
18124.89 188
18126.16 181
18127.43 160
18128.71 150
18129.98 130
18131.25 165
18132.52 168
18133.80 126
18135.07 157
18136.34 169
18137.62 166
18138.89 134
18140.16 155
18141.43 186
18142.71 172
18143.98 180
18145.25 150
18146.53 190
18147.80 165
18149.07 165
18150.35 188
18151.62 151
18152.89 155
18154.17 157
18155.44 173
18156.71 173
18157.99 161
18159.26 150
18160.53 161
18161.81 159
18163.08 205
18164.35 191
18165.63 197
18166.90 183
18168.18 157
18169.45 162
18170.72 138
18172.00 154
18173.27 150
18174.55 153
18175.82 161
18177.09 178
18178.37 165
18179.64 160
18180.92 167
18182.19 152
18183.47 163
18184.74 142
18186.01 155
18187.29 162
18188.56 158
18189.84 166
18191.11 143
18192.39 144
18193.66 131
18194.94 154
18196.21 135
18197.49 144
18198.76 194
18200.04 169
18201.31 195
18202.59 155
18203.86 151
18205.14 149
18206.41 156
18207.69 151
18208.96 168
18210.24 171
18211.51 164
18212.79 161
18214.06 159
18215.34 149
18216.62 183
18217.89 194
18219.17 145
18220.44 146
18221.72 161
18222.99 159
18224.27 189
18225.55 170
18226.82 177
18228.10 179
18229.37 172
18230.65 181
18231.93 141
18233.20 168
18234.48 163
18235.75 177
18237.03 180
18238.31 169
18239.58 169
18240.86 191
18242.14 201
18243.41 153
18244.69 167
18245.97 173
18247.24 184
18248.52 162
18249.80 175
18251.07 137
18252.35 157
18253.63 159
18254.90 159
18256.18 151
18257.46 161
18258.73 167
18260.01 128
18261.29 137
18262.57 180
18263.84 139
18265.12 151
18266.40 169
18267.67 140
18268.95 134
18270.23 163
18271.51 170
18272.78 170
18274.06 176
18275.34 181
18276.62 169
18277.89 162
18279.17 156
18280.45 151
18281.73 159
18283.01 178
18284.28 162
18285.56 166
18286.84 166
18288.12 159
18289.40 146
18290.67 146
18291.95 157
18293.23 166
18294.51 175
18295.79 163
18297.07 155
18298.34 156
18299.62 160
18300.90 178
18302.18 181
18303.46 133
18304.74 137
18306.02 187
18307.29 180
18308.57 177
18309.85 153
18311.13 158
18312.41 183
18313.69 165
18314.97 174
18316.25 143
18317.53 140
18318.80 167
18320.08 157
18321.36 151
18322.64 153
18323.92 173
18325.20 171
18326.48 164
18327.76 151
18329.04 164
18330.32 149
18331.60 130
18332.88 137
18334.16 137
18335.44 165
18336.72 171
18338.00 162
18339.28 158
18340.56 155
18341.84 154
18343.12 180
18344.40 173
18345.68 170
18346.96 171
18348.24 160
18349.52 166
18350.80 146
18352.08 132
18353.36 160
18354.64 188
18355.92 187
18357.20 157
18358.48 171
18359.76 163
18361.04 175
18362.32 158
18363.60 145
18364.88 181
18366.16 159
18367.45 147
18368.73 188
18370.01 165
18371.29 174
18372.57 134
18373.85 155
18375.13 174
18376.41 151
18377.69 163
18378.98 171
18380.26 192
18381.54 170
18382.82 152
18384.10 156
18385.38 190
18386.66 166
18387.95 173
18389.23 160
18390.51 150
18391.79 166
18393.07 171
18394.35 160
18395.64 156
18396.92 171
18398.20 178
18399.48 172
18400.76 136
18402.05 178
18403.33 142
18404.61 146
18405.89 166
18407.17 172
18408.46 172
18409.74 166
18411.02 147
18412.30 172
18413.59 173
18414.87 153
18416.15 138
18417.43 169
18418.72 170
18420.00 179
18421.28 178
18422.56 170
18423.85 179
18425.13 202
18426.41 182
18427.70 170
18428.98 171
18430.26 132
18431.54 179
18432.83 146
18434.11 176
18435.39 166
18436.68 147
18437.96 175
18439.24 140
18440.53 125
18441.81 165
18443.09 161
18444.38 148
18445.66 167
18446.95 144
18448.23 141
18449.51 187
18450.80 154
18452.08 155
18453.36 160
18454.65 172
18455.93 158
18457.22 158
18458.50 154
18459.78 155
18461.07 145
18462.35 138
18463.64 152
18464.92 122
18466.21 175
18467.49 162
18468.77 148
18470.06 160
18471.34 151
18472.63 167
18473.91 145
18475.20 149
18476.48 158
18477.77 143
18479.05 151
18480.34 154
18481.62 159
18482.91 168
18484.19 166
18485.47 156
18486.76 146
18488.04 157
18489.33 160
18490.62 137
18491.90 153
18493.19 148
18494.47 163
18495.76 167
18497.04 169
18498.33 180
18499.61 206
18500.90 160
18502.18 155
18503.47 157
18504.75 149
18506.04 139
18507.33 154
18508.61 168
18509.90 190
18511.18 175
18512.47 159
18513.76 165
18515.04 164
18516.33 163
18517.61 134
18518.90 157
18520.19 143
18521.47 159
18522.76 151
18524.04 158
18525.33 138
18526.62 188
18527.90 162
18529.19 167
18530.48 151
18531.76 147
18533.05 179
18534.34 156
18535.62 191
18536.91 177
18538.20 167
18539.48 136
18540.77 146
18542.06 150
18543.34 145
18544.63 172
18545.92 167
18547.21 165
18548.49 142
18549.78 148
18551.07 136
18552.36 154
18553.64 175
18554.93 177
18556.22 171
18557.50 182
18558.79 153
18560.08 160
18561.37 169
18562.66 166
18563.94 148
18565.23 145
18566.52 130
18567.81 131
18569.09 146
18570.38 192
18571.67 192
18572.96 150
18574.25 149
18575.53 173
18576.82 160
18578.11 157
18579.40 146
18580.69 163
18581.98 180
18583.26 149
18584.55 173
18585.84 166
18587.13 181
18588.42 152
18589.71 166
18590.99 140
18592.28 154
18593.57 163
18594.86 139
18596.15 145
18597.44 160
18598.73 168
18600.02 184
18601.31 162
18602.59 130
18603.88 131
18605.17 155
18606.46 184
18607.75 164
18609.04 142
18610.33 143
18611.62 141
18612.91 149
18614.20 131
18615.49 149
18616.78 147
18618.07 162
18619.36 162
18620.65 163
18621.94 147
18623.23 163
18624.52 158
18625.81 145
18627.10 137
18628.39 148
18629.68 177
18630.97 148
18632.26 151
18633.55 149
18634.84 160
18636.13 164
18637.42 155
18638.71 134
18640.00 130
18641.29 162
18642.58 126
18643.87 178
18645.16 152
18646.45 154
18647.74 142
18649.03 165
18650.32 154
18651.61 147
18652.90 164
18654.19 193
18655.48 145
18656.78 147
18658.07 140
18659.36 179
18660.65 158
18661.94 157
18663.23 163
18664.52 141
18665.81 179
18667.10 125
18668.40 130
18669.69 111
18670.98 146
18672.27 142
18673.56 156
18674.85 171
18676.14 148
18677.44 174
18678.73 153
18680.02 137
18681.31 154
18682.60 154
18683.90 168
18685.19 182
18686.48 144
18687.77 200
18689.06 161
18690.36 149
18691.65 115
18692.94 156
18694.23 155
18695.52 134
18696.82 123
18698.11 119
18699.40 162
18700.69 168
18701.99 139
18703.28 148
18704.57 152
18705.86 153
18707.16 146
18708.45 138
18709.74 164
18711.04 144
18712.33 186
18713.62 182
18714.91 168
18716.21 163
18717.50 142
18718.79 126
18720.09 129
18721.38 135
18722.67 154
18723.97 151
18725.26 159
18726.55 157
18727.85 146
18729.14 148
18730.43 140
18731.73 171
18733.02 138
18734.31 145
18735.61 145
18736.90 165
18738.19 152
18739.49 162
18740.78 163
18742.08 159
18743.37 141
18744.66 145
18745.96 151
18747.25 151
18748.55 149
18749.84 147
18751.13 146
18752.43 154
18753.72 169
18755.02 142
18756.31 152
18757.61 146
18758.90 168
18760.20 143
18761.49 128
18762.78 160
18764.08 153
18765.37 148
18766.67 170
18767.96 149
18769.26 135
18770.55 156
18771.85 145
18773.14 120
18774.44 156
18775.73 140
18777.03 134
18778.32 178
18779.62 141
18780.91 164
18782.21 182
18783.50 171
18784.80 164
18786.10 157
18787.39 140
18788.69 166
18789.98 155
18791.28 139
18792.57 145
18793.87 148
18795.16 148
18796.46 169
18797.76 150
18799.05 131
18800.35 156
18801.64 160
18802.94 151
18804.24 146
18805.53 170
18806.83 152
18808.12 165
18809.42 160
18810.72 161
18812.01 147
18813.31 145
18814.61 156
18815.90 134
18817.20 167
18818.50 171
18819.79 155
18821.09 144
18822.39 159
18823.68 157
18824.98 129
18826.28 180
18827.57 167
18828.87 157
18830.17 152
18831.46 160
18832.76 166
18834.06 146
18835.35 140
18836.65 145
18837.95 136
18839.25 145
18840.54 160
18841.84 138
18843.14 135
18844.44 145
18845.73 150
18847.03 146
18848.33 161
18849.63 139
18850.92 155
18852.22 158
18853.52 141
18854.82 135
18856.11 132
18857.41 146
18858.71 122
18860.01 153
18861.31 181
18862.60 145
18863.90 159
18865.20 140
18866.50 143
18867.80 149
18869.10 142
18870.39 141
18871.69 150
18872.99 138
18874.29 136
18875.59 154
18876.89 154
18878.18 142
18879.48 171
18880.78 130
18882.08 134
18883.38 133
18884.68 138
18885.98 144
18887.28 150
18888.57 154
18889.87 163
18891.17 166
18892.47 147
18893.77 136
18895.07 155
18896.37 149
18897.67 181
18898.97 162
18900.27 180
18901.57 171
18902.87 144
18904.17 131
18905.47 174
18906.76 148
18908.06 164
18909.36 127
18910.66 144
18911.96 137
18913.26 144
18914.56 168
18915.86 125
18917.16 146
18918.46 171
18919.76 162
18921.06 178
18922.36 150
18923.66 134
18924.96 149
18926.26 137
18927.56 135
18928.86 140
18930.17 138
18931.47 132
18932.77 157
18934.07 166
18935.37 164
18936.67 160
18937.97 159
18939.27 144
18940.57 133
18941.87 152
18943.17 173
18944.47 192
18945.77 149
18947.07 143
18948.38 150
18949.68 160
18950.98 152
18952.28 134
18953.58 152
18954.88 142
18956.18 142
18957.48 148
18958.79 128
18960.09 143
18961.39 97
18962.69 136
18963.99 149
18965.29 138
18966.59 149
18967.90 135
18969.20 160
18970.50 145
18971.80 141
18973.10 160
18974.41 146
18975.71 153
18977.01 151
18978.31 169
18979.61 139
18980.92 118
18982.22 142
18983.52 158
18984.82 165
18986.12 194
18987.43 146
18988.73 132
18990.03 148
18991.33 140
18992.64 135
18993.94 132
18995.24 160
18996.54 139
18997.85 124
18999.15 115
19000.45 125
19001.76 157
19003.06 134
19004.36 147
19005.66 141
19006.97 158
19008.27 180
19009.57 190
19010.88 143
19012.18 138
19013.48 127
19014.79 145
19016.09 151
19017.39 113
19018.70 121
19020.00 145
19021.30 151
19022.61 157
19023.91 147
19025.22 175
19026.52 147
19027.82 146
19029.13 139
19030.43 144
19031.73 160
19033.04 131
19034.34 165
19035.65 136
19036.95 112
19038.25 143
19039.56 148
19040.86 129
19042.17 149
19043.47 149
19044.78 163
19046.08 176
19047.38 148
19048.69 136
19049.99 154
19051.30 114
19052.60 146
19053.91 133
19055.21 155
19056.52 151
19057.82 169
19059.13 125
19060.43 132
19061.74 145
19063.04 169
19064.35 144
19065.65 115
19066.96 136
19068.26 138
19069.57 172
19070.87 168
19072.18 138
19073.48 112
19074.79 156
19076.09 142
19077.40 162
19078.70 127
19080.01 120
19081.32 171
19082.62 144
19083.93 145
19085.23 139
19086.54 160
19087.84 166
19089.15 160
19090.46 147
19091.76 150
19093.07 153
19094.37 141
19095.68 147
19096.99 138
19098.29 135
19099.60 145
19100.90 164
19102.21 127
19103.52 115
19104.82 116
19106.13 158
19107.44 123
19108.74 138
19110.05 116
19111.36 124
19112.66 150
19113.97 140
19115.28 147
19116.58 148
19117.89 117
19119.20 150
19120.50 144
19121.81 128
19123.12 159
19124.43 143
19125.73 140
19127.04 147
19128.35 142
19129.65 149
19130.96 138
19132.27 163
19133.58 149
19134.88 168
19136.19 128
19137.50 164
19138.81 140
19140.11 156
19141.42 115
19142.73 147
19144.04 124
19145.34 117
19146.65 150
19147.96 159
19149.27 144
19150.58 142
19151.88 144
19153.19 154
19154.50 137
19155.81 115
19157.12 144
19158.42 150
19159.73 161
19161.04 136
19162.35 154
19163.66 143
19164.97 138
19166.28 134
19167.58 147
19168.89 121
19170.20 161
19171.51 155
19172.82 155
19174.13 132
19175.44 166
19176.75 144
19178.05 164
19179.36 130
19180.67 130
19181.98 144
19183.29 127
19184.60 149
19185.91 127
19187.22 138
19188.53 131
19189.84 145
19191.15 138
19192.46 150
19193.76 125
19195.07 131
19196.38 141
19197.69 125
19199.00 140
19200.31 122
19201.62 156
19202.93 124
19204.24 133
19205.55 133
19206.86 135
19208.17 163
19209.48 152
19210.79 128
19212.10 144
19213.41 148
19214.72 166
19216.03 150
19217.34 138
19218.65 147
19219.96 157
19221.27 158
19222.58 126
19223.89 129
19225.20 144
19226.52 144
19227.83 126
19229.14 153
19230.45 155
19231.76 159
19233.07 147
19234.38 144
19235.69 124
19237.00 143
19238.31 135
19239.62 146
19240.93 123
19242.25 115
19243.56 134
19244.87 159
19246.18 129
19247.49 124
19248.80 115
19250.11 149
19251.42 141
19252.74 152
19254.05 131
19255.36 182
19256.67 156
19257.98 132
19259.29 133
19260.61 114
19261.92 143
19263.23 154
19264.54 139
19265.85 132
19267.17 136
19268.48 152
19269.79 137
19271.10 115
19272.41 110
19273.73 139
19275.04 151
19276.35 131
19277.66 160
19278.98 128
19280.29 161
19281.60 130
19282.91 117
19284.23 155
19285.54 149
19286.85 161
19288.16 166
19289.48 125
19290.79 145
19292.10 127
19293.41 156
19294.73 137
19296.04 135
19297.35 144
19298.67 126
19299.98 131
19301.29 111
19302.61 138
19303.92 108
19305.23 149
19306.55 149
19307.86 134
19309.17 137
19310.49 170
19311.80 142
19313.11 132
19314.43 129
19315.74 139
19317.05 153
19318.37 151
19319.68 108
19320.99 112
19322.31 138
19323.62 141
19324.94 124
19326.25 124
19327.56 141
19328.88 145
19330.19 130
19331.51 133
19332.82 125
19334.14 134
19335.45 136
19336.76 155
19338.08 145
19339.39 121
19340.71 113
19342.02 142
19343.34 173
19344.65 130
19345.97 111
19347.28 131
19348.59 150
19349.91 117
19351.22 118
19352.54 136
19353.85 151
19355.17 128
19356.48 137
19357.80 128
19359.11 155
19360.43 149
19361.74 150
19363.06 137
19364.38 155
19365.69 154
19367.01 151
19368.32 127
19369.64 125
19370.95 149
19372.27 133
19373.58 141
19374.90 121
19376.21 141
19377.53 163
19378.85 166
19380.16 131
19381.48 125
19382.79 132
19384.11 173
19385.43 136
19386.74 153
19388.06 131
19389.37 154
19390.69 142
19392.01 134
19393.32 146
19394.64 111
19395.96 144
19397.27 142
19398.59 140
19399.91 142
19401.22 146
19402.54 125
19403.85 135
19405.17 123
19406.49 131
19407.80 141
19409.12 153
19410.44 149
19411.76 141
19413.07 126
19414.39 133
19415.71 137
19417.02 146
19418.34 111
19419.66 118
19420.98 163
19422.29 130
19423.61 118
19424.93 128
19426.24 142
19427.56 147
19428.88 144
19430.20 137
19431.51 102
19432.83 117
19434.15 133
19435.47 145
19436.79 153
19438.10 145
19439.42 147
19440.74 151
19442.06 117
19443.37 117
19444.69 114
19446.01 114
19447.33 139
19448.65 117
19449.97 136
19451.28 168
19452.60 148
19453.92 140
19455.24 131
19456.56 124
19457.88 126
19459.19 160
19460.51 123
19461.83 134
19463.15 148
19464.47 144
19465.79 156
19467.11 133
19468.42 119
19469.74 128
19471.06 119
19472.38 145
19473.70 151
19475.02 156
19476.34 131
19477.66 131
19478.98 142
19480.30 130
19481.62 135
19482.93 128
19484.25 147
19485.57 111
19486.89 130
19488.21 141
19489.53 117
19490.85 121
19492.17 121
19493.49 131
19494.81 116
19496.13 149
19497.45 147
19498.77 142
19500.09 128
19501.41 129
19502.73 132
19504.05 131
19505.37 116
19506.69 116
19508.01 123
19509.33 146
19510.65 141
19511.97 145
19513.29 128
19514.61 106
19515.93 134
19517.25 112
19518.57 121
19519.89 137
19521.21 133
19522.54 148
19523.86 128
19525.18 151
19526.50 145
19527.82 154
19529.14 132
19530.46 133
19531.78 131
19533.10 120
19534.42 113
19535.74 141
19537.07 132
19538.39 151
19539.71 151
19541.03 142
19542.35 125
19543.67 139
19544.99 142
19546.31 144
19547.64 132
19548.96 129
19550.28 142
19551.60 132
19552.92 117
19554.24 136
19555.57 132
19556.89 127
19558.21 93
19559.53 116
19560.85 134
19562.18 124
19563.50 122
19564.82 152
19566.14 131
19567.46 104
19568.79 126
19570.11 121
19571.43 132
19572.75 140
19574.08 141
19575.40 131
19576.72 130
19578.04 142
19579.37 168
19580.69 167
19582.01 155
19583.33 135
19584.66 155
19585.98 143
19587.30 136
19588.63 137
19589.95 140
19591.27 150
19592.59 143
19593.92 124
19595.24 134
19596.56 133
19597.89 118
19599.21 105
19600.53 139
19601.86 120
19603.18 124
19604.50 126
19605.83 135
19607.15 152
19608.47 115
19609.80 129
19611.12 135
19612.45 129
19613.77 94
19615.09 121
19616.42 145
19617.74 123
19619.06 139
19620.39 153
19621.71 128
19623.04 140
19624.36 149
19625.69 129
19627.01 146
19628.33 133
19629.66 107
19630.98 128
19632.31 144
19633.63 129
19634.96 153
19636.28 143
19637.60 115
19638.93 174
19640.25 143
19641.58 144
19642.90 134
19644.23 136
19645.55 134
19646.88 110
19648.20 151
19649.53 129
19650.85 140
19652.18 147
19653.50 136
19654.83 151
19656.15 131
19657.48 113
19658.80 135
19660.13 117
19661.45 124
19662.78 128
19664.11 161
19665.43 109
19666.76 138
19668.08 103
19669.41 118
19670.73 132
19672.06 108
19673.39 132
19674.71 131
19676.04 125
19677.36 119
19678.69 121
19680.01 118
19681.34 101
19682.67 121
19683.99 126
19685.32 132
19686.65 147
19687.97 143
19689.30 117
19690.62 120
19691.95 119
19693.28 109
19694.60 113
19695.93 116
19697.26 114
19698.58 120
19699.91 123
19701.24 133
19702.56 127
19703.89 116
19705.22 105
19706.54 138
19707.87 131
19709.20 114
19710.53 107
19711.85 155
19713.18 157
19714.51 135
19715.83 126
19717.16 121
19718.49 142
19719.82 122
19721.14 139
19722.47 114
19723.80 91
19725.13 137
19726.45 138
19727.78 128
19729.11 139
19730.44 130
19731.76 126
19733.09 104
19734.42 104
19735.75 135
19737.08 127
19738.40 116
19739.73 103
19741.06 104
19742.39 108
19743.72 114
19745.04 121
19746.37 108
19747.70 133
19749.03 119
19750.36 116
19751.69 138
19753.01 108
19754.34 132
19755.67 117
19757.00 112
19758.33 113
19759.66 121
19760.99 122
19762.31 128
19763.64 154
19764.97 128
19766.30 128
19767.63 110
19768.96 132
19770.29 122
19771.62 120
19772.95 134
19774.28 149
19775.60 133
19776.93 144
19778.26 118
19779.59 127
19780.92 137
19782.25 136
19783.58 110
19784.91 146
19786.24 158
19787.57 117
19788.90 142
19790.23 149
19791.56 131
19792.89 119
19794.22 117
19795.55 125
19796.88 117
19798.21 108
19799.54 124
19800.87 105
19802.20 116
19803.53 128
19804.86 129
19806.19 138
19807.52 133
19808.85 159
19810.18 115
19811.51 118
19812.84 126
19814.17 132
19815.50 122
19816.83 129
19818.16 130
19819.49 137
19820.83 124
19822.16 116
19823.49 124
19824.82 112
19826.15 117
19827.48 102
19828.81 108
19830.14 118
19831.47 127
19832.80 129
19834.14 127
19835.47 144
19836.80 146
19838.13 105
19839.46 116
19840.79 144
19842.12 115
19843.46 123
19844.79 121
19846.12 149
19847.45 108
19848.78 132
19850.11 129
19851.45 150
19852.78 152
19854.11 100
19855.44 127
19856.77 125
19858.11 137
19859.44 98
19860.77 122
19862.10 124
19863.43 140
19864.77 160
19866.10 125
19867.43 126
19868.76 147
19870.10 120
19871.43 118
19872.76 128
19874.09 124
19875.43 136
19876.76 106
19878.09 132
19879.42 118
19880.76 119
19882.09 123
19883.42 130
19884.75 129
19886.09 132
19887.42 125
19888.75 109
19890.09 130
19891.42 144
19892.75 153
19894.09 150
19895.42 124
19896.75 145
19898.09 141
19899.42 131
19900.75 130
19902.09 126
19903.42 121
19904.75 104
19906.09 105
19907.42 115
19908.75 120
19910.09 122
19911.42 120
19912.76 117
19914.09 147
19915.42 119
19916.76 127
19918.09 107
19919.43 112
19920.76 118
19922.09 122
19923.43 121
19924.76 83
19926.10 107
19927.43 128
19928.77 137
19930.10 119
19931.43 106
19932.77 119
19934.10 132
19935.44 132
19936.77 143
19938.11 125
19939.44 128
19940.78 112
19942.11 118
19943.45 126
19944.78 126
19946.12 148
19947.45 132
19948.79 105
19950.12 117
19951.46 117
19952.79 134
19954.13 145
19955.46 121
19956.80 140
19958.13 152
19959.47 137
19960.80 109
19962.14 121
19963.48 129
19964.81 107
19966.15 95
19967.48 131
19968.82 135
19970.15 119
19971.49 105
19972.83 99
19974.16 121
19975.50 140
19976.83 175
19978.17 116
19979.51 130
19980.84 131
19982.18 127
19983.51 136
19984.85 136
19986.19 119
19987.52 118
19988.86 116
19990.20 154
19991.53 122
19992.87 106
19994.21 123
19995.54 122
19996.88 127
19998.22 120
19999.55 114
20000.89 122
20002.23 153
20003.56 146
20004.90 121
20006.24 122
20007.57 113
20008.91 125
20010.25 111
20011.59 161
20012.92 139
20014.26 119
20015.60 121
20016.94 101
20018.27 112
20019.61 131
20020.95 162
20022.28 156
20023.62 117
20024.96 134
20026.30 129
20027.64 113
20028.97 122
20030.31 109
20031.65 133
20032.99 119
20034.32 118
20035.66 128
20037.00 113
20038.34 131
20039.68 134
20041.02 128
20042.35 127
20043.69 141
20045.03 127
20046.37 125
20047.71 135
20049.05 133
20050.38 116
20051.72 107
20053.06 122
20054.40 175
20055.74 119
20057.08 115
20058.42 137
20059.75 126
20061.09 148
20062.43 147
20063.77 120
20065.11 111
20066.45 117
20067.79 118
20069.13 126
20070.47 144
20071.81 118
20073.14 121
20074.48 132
20075.82 109
20077.16 126
20078.50 101
20079.84 116
20081.18 103
20082.52 115
20083.86 128
20085.20 117
20086.54 136
20087.88 146
20089.22 122
20090.56 119
20091.90 133
20093.24 117
20094.58 146
20095.92 113
20097.26 148
20098.60 138
20099.94 110
20101.28 101
20102.62 114
20103.96 129
20105.30 141
20106.64 124
20107.98 102
20109.32 97
20110.66 112
20112.00 111
20113.34 140
20114.68 132
20116.02 132
20117.36 127
20118.71 131
20120.05 98
20121.39 111
20122.73 148
20124.07 110
20125.41 102
20126.75 129
20128.09 114
20129.43 122
20130.77 116
20132.12 122
20133.46 111
20134.80 141
20136.14 124
20137.48 112
20138.82 145
20140.16 131
20141.51 149
20142.85 136
20144.19 120
20145.53 142
