# Supplementary material for: MALDI-TOF MS typing enables the classification of brewing yeasts of the genus Saccharomyces to major beer styles
Source: PLoS One. 2017 Aug 9;12(8):e0181694. doi: 10.1371/journal.pone.0181694 (PMC5549903; doi:10.1371/journal.pone.0181694)
Supplement: S4 File — The directory includes 90 raw files and was zipped to “.zip”; the folder has three strains with 30 spectra per strain; S1 Text explains the raw files with an example and Table 1 represents the yeast strains used within the experiment. (ZIP) [file pone.0181694.s007.zip › 10-12/30260-210-OG-Ale-Ale-YPG-18h-E-E_2015-07-30_2_0_A2_1.dat]

2000.00 2882
2000.42 2703
2000.85 2478
2001.27 2441
2001.69 2282
2002.11 2115
2002.53 2205
2002.95 2284
2003.38 2215
2003.80 2221
2004.22 2410
2004.64 2311
2005.07 2403
2005.49 2325
2005.91 2242
2006.33 2095
2006.75 2292
2007.18 2560
2007.60 2574
2008.02 2743
2008.44 2748
2008.87 2584
2009.29 2559
2009.71 2586
2010.13 2474
2010.56 2519
2010.98 2329
2011.40 2300
2011.83 2319
2012.25 2161
2012.67 2157
2013.09 2272
2013.52 2261
2013.94 2278
2014.36 2206
2014.79 2133
2015.21 2090
2015.63 2234
2016.06 2094
2016.48 2135
2016.90 2164
2017.33 2167
2017.75 2252
2018.17 2275
2018.60 2297
2019.02 2328
2019.44 2343
2019.87 2536
2020.29 2550
2020.72 2517
2021.14 2312
2021.56 2561
2021.99 2250
2022.41 2345
2022.83 2367
2023.26 2233
2023.68 2176
2024.11 2350
2024.53 2175
2024.96 2059
2025.38 2129
2025.80 2135
2026.23 2344
2026.65 2273
2027.08 2122
2027.50 2132
2027.93 1997
2028.35 2045
2028.78 2044
2029.20 1941
2029.63 2045
2030.05 2064
2030.47 2153
2030.90 2193
2031.32 2167
2031.75 2076
2032.17 2176
2032.60 2328
2033.02 2287
2033.45 2346
2033.87 2365
2034.30 2329
2034.73 2387
2035.15 2251
2035.58 2461
2036.00 2244
2036.43 2422
2036.85 2297
2037.28 2298
2037.70 2389
2038.13 2430
2038.55 2445
2038.98 2413
2039.41 2349
2039.83 2265
2040.26 2400
2040.68 2394
2041.11 2283
2041.54 2173
2041.96 2188
2042.39 2329
2042.81 2309
2043.24 2411
2043.67 2235
2044.09 2289
2044.52 2143
2044.94 2186
2045.37 2340
2045.80 2352
2046.22 2240
2046.65 2220
2047.08 2327
2047.50 2280
2047.93 2452
2048.36 2357
2048.78 2402
2049.21 2306
2049.64 2313
2050.06 2260
2050.49 2242
2050.92 2288
2051.34 2107
2051.77 2045
2052.20 2173
2052.63 2302
2053.05 2211
2053.48 2061
2053.91 2140
2054.33 2147
2054.76 2280
2055.19 2064
2055.62 2036
2056.04 2369
2056.47 2172
2056.90 2150
2057.33 2200
2057.75 2186
2058.18 2204
2058.61 2206
2059.04 2201
2059.47 2136
2059.89 2248
2060.32 2239
2060.75 2363
2061.18 2441
2061.61 2075
2062.03 2116
2062.46 2375
2062.89 2389
2063.32 2481
2063.75 2493
2064.18 2373
2064.60 2445
2065.03 2779
2065.46 2835
2065.89 2779
2066.32 2900
2066.75 2674
2067.17 2420
2067.60 2393
2068.03 2260
2068.46 2180
2068.89 2198
2069.32 2233
2069.75 2300
2070.18 2261
2070.61 2261
2071.03 2299
2071.46 2207
2071.89 2324
2072.32 2241
2072.75 2163
2073.18 2178
2073.61 2180
2074.04 2230
2074.47 2272
2074.90 2335
2075.33 2297
2075.76 2409
2076.19 2496
2076.62 2473
2077.05 2481
2077.48 2632
2077.90 2445
2078.33 2452
2078.76 2451
2079.19 2535
2079.62 2471
2080.05 2579
2080.48 2581
2080.91 2579
2081.34 2404
2081.77 2599
2082.20 2610
2082.64 2421
2083.07 2313
2083.50 2399
2083.93 2373
2084.36 2190
2084.79 2420
2085.22 2489
2085.65 2474
2086.08 2284
2086.51 2141
2086.94 2148
2087.37 2146
2087.80 2116
2088.23 2197
2088.66 2321
2089.09 2335
2089.52 2229
2089.96 2142
2090.39 2395
2090.82 2486
2091.25 2528
2091.68 2477
2092.11 2235
2092.54 2211
2092.97 2205
2093.41 2384
2093.84 2181
2094.27 2172
2094.70 2240
2095.13 2134
2095.56 2101
2095.99 2151
2096.43 2160
2096.86 2253
2097.29 2203
2097.72 2060
2098.15 1958
2098.59 2098
2099.02 2012
2099.45 2055
2099.88 2157
2100.31 2079
2100.75 2012
2101.18 2181
2101.61 2121
2102.04 2011
2102.47 2191
2102.91 2033
2103.34 2196
2103.77 2175
2104.20 2232
2104.64 2162
2105.07 2340
2105.50 2369
2105.93 2425
2106.37 2413
2106.80 2266
2107.23 2415
2107.66 2233
2108.10 2294
2108.53 2323
2108.96 2323
2109.40 2401
2109.83 2151
2110.26 1958
2110.70 2126
2111.13 2195
2111.56 2112
2112.00 2220
2112.43 2232
2112.86 2229
2113.30 2088
2113.73 2194
2114.16 2190
2114.60 2159
2115.03 2358
2115.46 2307
2115.90 2048
2116.33 1985
2116.76 2097
2117.20 2168
2117.63 1966
2118.07 2064
2118.50 2024
2118.93 1924
2119.37 1996
2119.80 2046
2120.24 2037
2120.67 1967
2121.10 1935
2121.54 2014
2121.97 2075
2122.41 2253
2122.84 2136
2123.28 2153
2123.71 2236
2124.14 2263
2124.58 2281
2125.01 2055
2125.45 1994
2125.88 2231
2126.32 2286
2126.75 1897
2127.19 1977
2127.62 2049
2128.06 2118
2128.49 2078
2128.93 1962
2129.36 2227
2129.80 2228
2130.23 2374
2130.67 2594
2131.10 2393
2131.54 2488
2131.97 2213
2132.41 2143
2132.84 2264
2133.28 2335
2133.72 2365
2134.15 2407
2134.59 2367
2135.02 2588
2135.46 2617
2135.89 2599
2136.33 2735
2136.77 2669
2137.20 2499
2137.64 2670
2138.07 2502
2138.51 2362
2138.94 2446
2139.38 2510
2139.82 2232
2140.25 2128
2140.69 2243
2141.13 2309
2141.56 1975
2142.00 1955
2142.43 1873
2142.87 1960
2143.31 2100
2143.74 1997
2144.18 2017
2144.62 1980
2145.05 2112
2145.49 2202
2145.93 2223
2146.36 2033
2146.80 2116
2147.24 2211
2147.67 2262
2148.11 2145
2148.55 2375
2148.99 2648
2149.42 2617
2149.86 2535
2150.30 2730
2150.73 2600
2151.17 2569
2151.61 2655
2152.05 2508
2152.48 2398
2152.92 2263
2153.36 2295
2153.80 2360
2154.23 2273
2154.67 2326
2155.11 2198
2155.55 2253
2155.98 2233
2156.42 2214
2156.86 2188
2157.30 2169
2157.74 2215
2158.17 2281
2158.61 2274
2159.05 2415
2159.49 2282
2159.93 2000
2160.36 2211
2160.80 2215
2161.24 2173
2161.68 2123
2162.12 2129
2162.56 2181
2162.99 2183
2163.43 2201
2163.87 2226
2164.31 2202
2164.75 2110
2165.19 2106
2165.63 2153
2166.06 2274
2166.50 2183
2166.94 2102
2167.38 2197
2167.82 2236
2168.26 2247
2168.70 2240
2169.14 2252
2169.58 2287
2170.02 2215
2170.46 2108
2170.89 2246
2171.33 2364
2171.77 2463
2172.21 2555
2172.65 2332
2173.09 2239
2173.53 2376
2173.97 2513
2174.41 2611
2174.85 2644
2175.29 2547
2175.73 2586
2176.17 2707
2176.61 2700
2177.05 2612
2177.49 2640
2177.93 2729
2178.37 2460
2178.81 2335
2179.25 2397
2179.69 2382
2180.13 2485
2180.57 2362
2181.01 2192
2181.45 2242
2181.89 2261
2182.33 2230
2182.77 2204
2183.21 2136
2183.65 2191
2184.09 2382
2184.53 2307
2184.97 2156
2185.42 2078
2185.86 2078
2186.30 2114
2186.74 2277
2187.18 2202
2187.62 2323
2188.06 2529
2188.50 2423
2188.94 2501
2189.38 2542
2189.83 2563
2190.27 2475
2190.71 2380
2191.15 2310
2191.59 2336
2192.03 2285
2192.47 2555
2192.91 2405
2193.36 2557
2193.80 2636
2194.24 2388
2194.68 2462
2195.12 2302
2195.56 2465
2196.01 2517
2196.45 2416
2196.89 2460
2197.33 2256
2197.77 2255
2198.22 2162
2198.66 2448
2199.10 2168
2199.54 2006
2199.98 2276
2200.43 2344
2200.87 2280
2201.31 2257
2201.75 2262
2202.20 2203
2202.64 2389
2203.08 2304
2203.52 2151
2203.97 2267
2204.41 2307
2204.85 2507
2205.29 2410
2205.74 2450
2206.18 2294
2206.62 2470
2207.07 2626
2207.51 2375
2207.95 2428
2208.40 2449
2208.84 2440
2209.28 2351
2209.72 2320
2210.17 2472
2210.61 2367
2211.05 2498
2211.50 2571
2211.94 2419
2212.38 2300
2212.83 2299
2213.27 2370
2213.72 2265
2214.16 2253
2214.60 2045
2215.05 2074
2215.49 2101
2215.93 2116
2216.38 2181
2216.82 2105
2217.27 2198
2217.71 2078
2218.15 2142
2218.60 2234
2219.04 2125
2219.49 2241
2219.93 2323
2220.37 2209
2220.82 2427
2221.26 2237
2221.71 2253
2222.15 2283
2222.60 2365
2223.04 2292
2223.49 2619
2223.93 2509
2224.37 2596
2224.82 2642
2225.26 2445
2225.71 2496
2226.15 2494
2226.60 2671
2227.04 2719
2227.49 2486
2227.93 2539
2228.38 2501
2228.82 2702
2229.27 2556
2229.71 2692
2230.16 2750
2230.60 2848
2231.05 2823
2231.50 2571
2231.94 2874
2232.39 2829
2232.83 2585
2233.28 2583
2233.72 2713
2234.17 2788
2234.61 2735
2235.06 2597
2235.51 2347
2235.95 2369
2236.40 2339
2236.84 2601
2237.29 2407
2237.73 2312
2238.18 2258
2238.63 2032
2239.07 2057
2239.52 2121
2239.97 2117
2240.41 2164
2240.86 2060
2241.30 2184
2241.75 2162
2242.20 1999
2242.64 2077
2243.09 1985
2243.54 1953
2243.98 2031
2244.43 2123
2244.88 1993
2245.32 1940
2245.77 2081
2246.22 2076
2246.66 2059
2247.11 2144
2247.56 2248
2248.00 1998
2248.45 2000
2248.90 2061
2249.35 1945
2249.79 2273
2250.24 2051
2250.69 2146
2251.14 2271
2251.58 2007
2252.03 2035
2252.48 1844
2252.92 2010
2253.37 2116
2253.82 2061
2254.27 2101
2254.72 2174
2255.16 2120
2255.61 2022
2256.06 2153
2256.51 2144
2256.95 2067
2257.40 2055
2257.85 2156
2258.30 2030
2258.75 1912
2259.19 1970
2259.64 2168
2260.09 2156
2260.54 2214
2260.99 2250
2261.44 2130
2261.88 2269
2262.33 2363
2262.78 2551
2263.23 2415
2263.68 2389
2264.13 2479
2264.58 2450
2265.02 2472
2265.47 2431
2265.92 2625
2266.37 2447
2266.82 2615
2267.27 2527
2267.72 2603
2268.17 2503
2268.62 2486
2269.06 2361
2269.51 2677
2269.96 2801
2270.41 2511
2270.86 2657
2271.31 2723
2271.76 2759
2272.21 2672
2272.66 2582
2273.11 2506
2273.56 2552
2274.01 2465
2274.46 2292
2274.91 1939
2275.36 2135
2275.81 2074
2276.26 2197
2276.71 2159
2277.16 2038
2277.61 2007
2278.06 2121
2278.51 1988
2278.96 2017
2279.41 2244
2279.86 2131
2280.31 2120
2280.76 2172
2281.21 2092
2281.66 2152
2282.11 2051
2282.56 2042
2283.01 2047
2283.46 2048
2283.91 1998
2284.36 2071
2284.81 2045
2285.26 2122
2285.71 2273
2286.16 2343
2286.61 2473
2287.07 2527
2287.52 2449
2287.97 2455
2288.42 2678
2288.87 2856
2289.32 3218
2289.77 3481
2290.22 3772
2290.67 3728
2291.13 3967
2291.58 3721
2292.03 3845
2292.48 3798
2292.93 3268
2293.38 3394
2293.83 3354
2294.29 3225
2294.74 3040
2295.19 2947
2295.64 2817
2296.09 2823
2296.54 2831
2297.00 2910
2297.45 2512
2297.90 2527
2298.35 2402
2298.80 2466
2299.26 2449
2299.71 2260
2300.16 2197
2300.61 2142
2301.06 2217
2301.52 2217
2301.97 2070
2302.42 2197
2302.87 2201
2303.33 1986
2303.78 2059
2304.23 2244
2304.68 2341
2305.14 2320
2305.59 2359
2306.04 2151
2306.50 2261
2306.95 2423
2307.40 2589
2307.85 2529
2308.31 2875
2308.76 2839
2309.21 2847
2309.67 2919
2310.12 3045
2310.57 2895
2311.03 3020
2311.48 2971
2311.93 2986
2312.39 2755
2312.84 2806
2313.29 2676
2313.75 2429
2314.20 2281
2314.65 2460
2315.11 2213
2315.56 2199
2316.01 2209
2316.47 2420
2316.92 2390
2317.38 2429
2317.83 2551
2318.28 2541
2318.74 2548
2319.19 2268
2319.65 2307
2320.10 2427
2320.55 2303
2321.01 2448
2321.46 2393
2321.92 2367
2322.37 2271
2322.83 2325
2323.28 2256
2323.73 2385
2324.19 2368
2324.64 2380
2325.10 2624
2325.55 2474
2326.01 2542
2326.46 2507
2326.92 2588
2327.37 2536
2327.83 2601
2328.28 2698
2328.74 2659
2329.19 2809
2329.65 2819
2330.10 2817
2330.56 2760
2331.01 2744
2331.47 2583
2331.92 2683
2332.38 2648
2332.83 2437
2333.29 2678
2333.74 2463
2334.20 2321
2334.66 2300
2335.11 2454
2335.57 2407
2336.02 2389
2336.48 2294
2336.93 2344
2337.39 2313
2337.85 2293
2338.30 2361
2338.76 2340
2339.21 2460
2339.67 2463
2340.13 2507
2340.58 2353
2341.04 2227
2341.49 2227
2341.95 2270
2342.41 2373
2342.86 2326
2343.32 2365
2343.78 2209
2344.23 2383
2344.69 2611
2345.15 2595
2345.60 2485
2346.06 2324
2346.52 2283
2346.97 2228
2347.43 2317
2347.89 2518
2348.34 2412
2348.80 2397
2349.26 2311
2349.71 2394
2350.17 2483
2350.63 2318
2351.09 2467
2351.54 2354
2352.00 2143
2352.46 2190
2352.91 2107
2353.37 2152
2353.83 2091
2354.29 2098
2354.74 2241
2355.20 2257
2355.66 1992
2356.12 2118
2356.58 2298
2357.03 2355
2357.49 2160
2357.95 2102
2358.41 2087
2358.86 2042
2359.32 2188
2359.78 2020
2360.24 2271
2360.70 2168
2361.15 2185
2361.61 2147
2362.07 2365
2362.53 2208
2362.99 2138
2363.45 2200
2363.90 2183
2364.36 2371
2364.82 2279
2365.28 2168
2365.74 2259
2366.20 2235
2366.66 2129
2367.11 2350
2367.57 2282
2368.03 2316
2368.49 2118
2368.95 2219
2369.41 2247
2369.87 2177
2370.33 2239
2370.79 2153
2371.24 2135
2371.70 2057
2372.16 2066
2372.62 2199
2373.08 2100
2373.54 2202
2374.00 2362
2374.46 2314
2374.92 2304
2375.38 2349
2375.84 2408
2376.30 2278
2376.76 2346
2377.22 2121
2377.68 2188
2378.14 2253
2378.60 2261
2379.06 2095
2379.52 2234
2379.98 2221
2380.44 2168
2380.90 2191
2381.36 2301
2381.82 2189
2382.28 2242
2382.74 2131
2383.20 2282
2383.66 2316
2384.12 2287
2384.58 2117
2385.04 2158
2385.50 2286
2385.96 2069
2386.42 2062
2386.88 2257
2387.34 2150
2387.80 2072
2388.26 2335
2388.72 2259
2389.19 2178
2389.65 2232
2390.11 2334
2390.57 2208
2391.03 2421
2391.49 2037
2391.95 2168
2392.41 2309
2392.87 2190
2393.33 2236
2393.80 2352
2394.26 2191
2394.72 2179
2395.18 2226
2395.64 2168
2396.10 2113
2396.56 2175
2397.03 2156
2397.49 2071
2397.95 1906
2398.41 1895
2398.87 1933
2399.34 2085
2399.80 2124
2400.26 1999
2400.72 2186
2401.18 2036
2401.65 1921
2402.11 2049
2402.57 2137
2403.03 1969
2403.49 1928
2403.96 2059
2404.42 2079
2404.88 2040
2405.34 2001
2405.81 2210
2406.27 2236
2406.73 2214
2407.19 2115
2407.66 1910
2408.12 2006
2408.58 1863
2409.04 1858
2409.51 2013
2409.97 2122
2410.43 2155
2410.90 1857
2411.36 2025
2411.82 2166
2412.28 2272
2412.75 2167
2413.21 1989
2413.67 1965
2414.14 1923
2414.60 2161
2415.06 2320
2415.53 2218
2415.99 2125
2416.45 2373
2416.92 2305
2417.38 2422
2417.85 2584
2418.31 2461
2418.77 2241
2419.24 2361
2419.70 2559
2420.16 2352
2420.63 2371
2421.09 2446
2421.56 2477
2422.02 2406
2422.48 2243
2422.95 2388
2423.41 2451
2423.88 2359
2424.34 2430
2424.80 2576
2425.27 2299
2425.73 2271
2426.20 2360
2426.66 2207
2427.13 2135
2427.59 2187
2428.06 2034
2428.52 2184
2428.99 2143
2429.45 2030
2429.91 2060
2430.38 2063
2430.84 2033
2431.31 2025
2431.77 2114
2432.24 2130
2432.70 2162
2433.17 2208
2433.63 2190
2434.10 2158
2434.56 2226
2435.03 2161
2435.50 2070
2435.96 2181
2436.43 2221
2436.89 2320
2437.36 2273
2437.82 2429
2438.29 2502
2438.75 2465
2439.22 2531
2439.69 2758
2440.15 2677
2440.62 2647
2441.08 2681
2441.55 2691
2442.01 2645
2442.48 2341
2442.95 2280
2443.41 2244
2443.88 2337
2444.34 2317
2444.81 2342
2445.28 2245
2445.74 2197
2446.21 2195
2446.68 2187
2447.14 2008
2447.61 1999
2448.08 1931
2448.54 2077
2449.01 1948
2449.48 2134
2449.94 2043
2450.41 2045
2450.88 2102
2451.34 1960
2451.81 1888
2452.28 2077
2452.74 2176
2453.21 2222
2453.68 2196
2454.14 1938
2454.61 1805
2455.08 2018
2455.55 2282
2456.01 2128
2456.48 2124
2456.95 2135
2457.42 2181
2457.88 2221
2458.35 2244
2458.82 2248
2459.29 2077
2459.75 2080
2460.22 1956
2460.69 1998
2461.16 1958
2461.62 2095
2462.09 2142
2462.56 2110
2463.03 2066
2463.50 2164
2463.96 2328
2464.43 2266
2464.90 1874
2465.37 2246
2465.84 2146
2466.30 2098
2466.77 2180
2467.24 2091
2467.71 2119
2468.18 2186
2468.65 2194
2469.11 2054
2469.58 1930
2470.05 1938
2470.52 2041
2470.99 1909
2471.46 1998
2471.93 1952
2472.40 1828
2472.86 1758
2473.33 1813
2473.80 1850
2474.27 1986
2474.74 1896
2475.21 1768
2475.68 1774
2476.15 1789
2476.62 1835
2477.09 1833
2477.56 2024
2478.02 2054
2478.49 1985
2478.96 1972
2479.43 1956
2479.90 1934
2480.37 1996
2480.84 1950
2481.31 1746
2481.78 1853
2482.25 1972
2482.72 2082
2483.19 1816
2483.66 1922
2484.13 1978
2484.60 2157
2485.07 2188
2485.54 2288
2486.01 2145
2486.48 2047
2486.95 2081
2487.42 2119
2487.89 2288
2488.36 2319
2488.83 2379
2489.30 2463
2489.77 2428
2490.24 2247
2490.71 2114
2491.18 2253
2491.66 2145
2492.13 2230
2492.60 2396
2493.07 2418
2493.54 2384
2494.01 2298
2494.48 2320
2494.95 2413
2495.42 2324
2495.89 2271
2496.36 2119
2496.84 2256
2497.31 2276
2497.78 2126
2498.25 2048
2498.72 2076
2499.19 2111
2499.66 2061
2500.13 2029
2500.61 2114
2501.08 1950
2501.55 1924
2502.02 2017
2502.49 1841
2502.96 1983
2503.44 1981
2503.91 1974
2504.38 1984
2504.85 2119
2505.32 2055
2505.80 2166
2506.27 2046
2506.74 2178
2507.21 2045
2507.68 2245
2508.16 2242
2508.63 2270
2509.10 2178
2509.57 2317
2510.05 2415
2510.52 2498
2510.99 2522
2511.46 2306
2511.94 2421
2512.41 2355
2512.88 2302
2513.35 2381
2513.83 2389
2514.30 2506
2514.77 2586
2515.24 2240
2515.72 2175
2516.19 2168
2516.66 2216
2517.14 2229
2517.61 2143
2518.08 2066
2518.56 2129
2519.03 2125
2519.50 2151
2519.98 2157
2520.45 2140
2520.92 2219
2521.40 2246
2521.87 2076
2522.34 2078
2522.82 2228
2523.29 2183
2523.76 2312
2524.24 2367
2524.71 2290
2525.19 2152
2525.66 2427
2526.13 2440
2526.61 2545
2527.08 2774
2527.55 2753
2528.03 2685
2528.50 2823
2528.98 2642
2529.45 2741
2529.93 2646
2530.40 2620
2530.87 2496
2531.35 2397
2531.82 2200
2532.30 2367
2532.77 2181
2533.25 2152
2533.72 2227
2534.20 2151
2534.67 2091
2535.15 2164
2535.62 2200
2536.09 2205
2536.57 2376
2537.04 2238
2537.52 2198
2537.99 2016
2538.47 1919
2538.94 2006
2539.42 2210
2539.90 2087
2540.37 2146
2540.85 2127
2541.32 1957
2541.80 2052
2542.27 1969
2542.75 2085
2543.22 2107
2543.70 2066
2544.17 1994
2544.65 2147
2545.13 2242
2545.60 2188
2546.08 2149
2546.55 2238
2547.03 2178
2547.50 2264
2547.98 2332
2548.46 2323
2548.93 2469
2549.41 2552
2549.88 2538
2550.36 2574
2550.84 2339
2551.31 2622
2551.79 2576
2552.27 2597
2552.74 2628
2553.22 2633
2553.70 2663
2554.17 2838
2554.65 2750
2555.12 2559
2555.60 2617
2556.08 2386
2556.55 2629
2557.03 2656
2557.51 2354
2557.99 2366
2558.46 2261
2558.94 2278
2559.42 2199
2559.89 2190
2560.37 2204
2560.85 2058
2561.32 2051
2561.80 2205
2562.28 2273
2562.76 2233
2563.23 2232
2563.71 2206
2564.19 2029
2564.67 2128
2565.14 2138
2565.62 2153
2566.10 2215
2566.58 2132
2567.05 2108
2567.53 2059
2568.01 1989
2568.49 2042
2568.97 2201
2569.44 2110
2569.92 2048
2570.40 2055
2570.88 2068
2571.36 2134
2571.83 1910
2572.31 2032
2572.79 2047
2573.27 1926
2573.75 2030
2574.23 2076
2574.70 1935
2575.18 1845
2575.66 1950
2576.14 1982
2576.62 2093
2577.10 2068
2577.58 2184
2578.05 2016
2578.53 1993
2579.01 1928
2579.49 2093
2579.97 2019
2580.45 2023
2580.93 1933
2581.41 1926
2581.89 1944
2582.37 2021
2582.84 2102
2583.32 1924
2583.80 2057
2584.28 2160
2584.76 2109
2585.24 2147
2585.72 2122
2586.20 2118
2586.68 2017
2587.16 1972
2587.64 2161
2588.12 2090
2588.60 2055
2589.08 2018
2589.56 2169
2590.04 2240
2590.52 2255
2591.00 2144
2591.48 2081
2591.96 1949
2592.44 2126
2592.92 2271
2593.40 2262
2593.88 2003
2594.36 2072
2594.84 2175
2595.32 1976
2595.80 1891
2596.28 2172
2596.76 2071
2597.24 1939
2597.72 1973
2598.20 2019
2598.68 1990
2599.16 1925
2599.64 1852
2600.13 1947
2600.61 1999
2601.09 1823
2601.57 2037
2602.05 1969
2602.53 2025
2603.01 1963
2603.49 2002
2603.97 1882
2604.45 1825
2604.94 1915
2605.42 1969
2605.90 2222
2606.38 2083
2606.86 2015
2607.34 2124
2607.82 2036
2608.31 2060
2608.79 1966
2609.27 2152
2609.75 2262
2610.23 2061
2610.71 2127
2611.20 2086
2611.68 2095
2612.16 2114
2612.64 1989
2613.12 2068
2613.61 2028
2614.09 2052
2614.57 1864
2615.05 1913
2615.53 1996
2616.02 2046
2616.50 2045
2616.98 2110
2617.46 2290
2617.95 2161
2618.43 1914
2618.91 2072
2619.39 2153
2619.88 2115
2620.36 2108
2620.84 2128
2621.32 2210
2621.81 2201
2622.29 1975
2622.77 1924
2623.26 1879
2623.74 2015
2624.22 2105
2624.70 2220
2625.19 2130
2625.67 2165
2626.15 2101
2626.64 2161
2627.12 2075
2627.60 2121
2628.09 2093
2628.57 2145
2629.05 2161
2629.54 2109
2630.02 1994
2630.50 1999
2630.99 2172
2631.47 2128
2631.96 2201
2632.44 2210
2632.92 2117
2633.41 2102
2633.89 2236
2634.38 2240
2634.86 2120
2635.34 2073
2635.83 1999
2636.31 2010
2636.80 2099
2637.28 2069
2637.76 1982
2638.25 1954
2638.73 2061
2639.22 1992
2639.70 1966
2640.19 2120
2640.67 2213
2641.16 2051
2641.64 2134
2642.12 1891
2642.61 1871
2643.09 1983
2643.58 2018
2644.06 2096
2644.55 2176
2645.03 2004
2645.52 2113
2646.00 1971
2646.49 1900
2646.97 2051
2647.46 1951
2647.94 2094
2648.43 2069
2648.91 2018
2649.40 2100
2649.89 2160
2650.37 2103
2650.86 2010
2651.34 1990
2651.83 2121
2652.31 2149
2652.80 2088
2653.28 1965
2653.77 2039
2654.26 1971
2654.74 2077
2655.23 2215
2655.71 2101
2656.20 2141
2656.69 2124
2657.17 1967
2657.66 2060
2658.14 2048
2658.63 2049
2659.12 2079
2659.60 1976
2660.09 1919
2660.58 1983
2661.06 1872
2661.55 1893
2662.03 1974
2662.52 2075
2663.01 2215
2663.49 2159
2663.98 1991
2664.47 2206
2664.95 2186
2665.44 2098
2665.93 1903
2666.42 1863
2666.90 1870
2667.39 1957
2667.88 1886
2668.36 2016
2668.85 1962
2669.34 2069
2669.82 2170
2670.31 2063
2670.80 2085
2671.29 2275
2671.77 2137
2672.26 2141
2672.75 2268
2673.24 2197
2673.72 2349
2674.21 2393
2674.70 2391
2675.19 2397
2675.67 2498
2676.16 2608
2676.65 2593
2677.14 2642
2677.63 2661
2678.11 2370
2678.60 2345
2679.09 2270
2679.58 2446
2680.07 2207
2680.55 2188
2681.04 2088
2681.53 2135
2682.02 2132
2682.51 1966
2683.00 2122
2683.48 2094
2683.97 2071
2684.46 2191
2684.95 2132
2685.44 2329
2685.93 2249
2686.42 2195
2686.90 2177
2687.39 2150
2687.88 2119
2688.37 1974
2688.86 1995
2689.35 1898
2689.84 1975
2690.33 1881
2690.82 2007
2691.31 2109
2691.79 1928
2692.28 2108
2692.77 2057
2693.26 2061
2693.75 2078
2694.24 2091
2694.73 1939
2695.22 1928
2695.71 2032
2696.20 2036
2696.69 1881
2697.18 1848
2697.67 1949
2698.16 1919
2698.65 1853
2699.14 1992
2699.63 1831
2700.12 1963
2700.61 2137
2701.10 2309
2701.59 2278
2702.08 2093
2702.57 2103
2703.06 2066
2703.55 2220
2704.04 2174
2704.53 2313
2705.02 2134
2705.51 2209
2706.00 2150
2706.49 2046
2706.98 2146
2707.47 2107
2707.96 2040
2708.45 1898
2708.95 1922
2709.44 1804
2709.93 1881
2710.42 1802
2710.91 1884
2711.40 2065
2711.89 2127
2712.38 2130
2712.87 2069
2713.36 2044
2713.86 2096
2714.35 2066
2714.84 2011
2715.33 1973
2715.82 1870
2716.31 1922
2716.80 2114
2717.30 2068
2717.79 1895
2718.28 1863
2718.77 1937
2719.26 1993
2719.75 2048
2720.25 2120
2720.74 2072
2721.23 2268
2721.72 2218
2722.21 2125
2722.70 2326
2723.20 2206
2723.69 2257
2724.18 2317
2724.67 2236
2725.17 2118
2725.66 2124
2726.15 1997
2726.64 1950
2727.14 1874
2727.63 1852
2728.12 1990
2728.61 1907
2729.11 1836
2729.60 1908
2730.09 2117
2730.58 2108
2731.08 2018
2731.57 2026
2732.06 2106
2732.55 2119
2733.05 2236
2733.54 2327
2734.03 2322
2734.53 2197
2735.02 2230
2735.51 2069
2736.01 2112
2736.50 2010
2736.99 2021
2737.49 2244
2737.98 2272
2738.47 2082
2738.97 1968
2739.46 2102
2739.95 1979
2740.45 2075
2740.94 2102
2741.43 1976
2741.93 2008
2742.42 2063
2742.92 2065
2743.41 1939
2743.90 1874
2744.40 1864
2744.89 1881
2745.39 1978
2745.88 1951
2746.37 1775
2746.87 1873
2747.36 1854
2747.86 1862
2748.35 2022
2748.85 2016
2749.34 1953
2749.83 2010
2750.33 2159
2750.82 2099
2751.32 1890
2751.81 1851
2752.31 1798
2752.80 1785
2753.30 1874
2753.79 1933
2754.29 2091
2754.78 2130
2755.28 2141
2755.77 1986
2756.27 2150
2756.76 2132
2757.26 2150
2757.75 2163
2758.25 2018
2758.74 1959
2759.24 1996
2759.73 2080
2760.23 2064
2760.72 1867
2761.22 1911
2761.71 1948
2762.21 1929
2762.71 2015
2763.20 2009
2763.70 2082
2764.19 2003
2764.69 2040
2765.18 1970
2765.68 2026
2766.18 2024
2766.67 1980
2767.17 1973
2767.66 2090
2768.16 1908
2768.66 1954
2769.15 2011
2769.65 1944
2770.15 1940
2770.64 1917
2771.14 2077
2771.63 2075
2772.13 1982
2772.63 2012
2773.12 2315
2773.62 2290
2774.12 2178
2774.61 2267
2775.11 2153
2775.61 2402
2776.10 2477
2776.60 2574
2777.10 2670
2777.60 2603
2778.09 2522
2778.59 2530
2779.09 2376
2779.58 2472
2780.08 2227
2780.58 2130
2781.08 2110
2781.57 2129
2782.07 2106
2782.57 2092
2783.06 2211
2783.56 2022
2784.06 2115
2784.56 1931
2785.06 2030
2785.55 1958
2786.05 1981
2786.55 1833
2787.05 1853
2787.54 1869
2788.04 1828
2788.54 1998
2789.04 1931
2789.54 1815
2790.03 1805
2790.53 1816
2791.03 1944
2791.53 1898
2792.03 2050
2792.52 2126
2793.02 2068
2793.52 2183
2794.02 2130
2794.52 2048
2795.02 2204
2795.52 2235
2796.01 2053
2796.51 2183
2797.01 2223
2797.51 2377
2798.01 2253
2798.51 2255
2799.01 2237
2799.51 2231
2800.00 2349
2800.50 2236
2801.00 2157
2801.50 2057
2802.00 1943
2802.50 1903
2803.00 1942
2803.50 2018
2804.00 2115
2804.50 2042
2805.00 2080
2805.50 2358
2806.00 2211
2806.50 2256
2806.99 2384
2807.49 2356
2807.99 2130
2808.49 2260
2808.99 2366
2809.49 2435
2809.99 2357
2810.49 2244
2810.99 2273
2811.49 2295
2811.99 2162
2812.49 2101
2812.99 2222
2813.49 2122
2813.99 2115
2814.49 2158
2814.99 2179
2815.49 2186
2815.99 2167
2816.50 1968
2817.00 2052
2817.50 1945
2818.00 1798
2818.50 1921
2819.00 1866
2819.50 1999
2820.00 1935
2820.50 1936
2821.00 1886
2821.50 2109
2822.00 2124
2822.50 2038
2823.00 1944
2823.51 2130
2824.01 2117
2824.51 1978
2825.01 1968
2825.51 2018
2826.01 1924
2826.51 1997
2827.01 1842
2827.52 1903
2828.02 1839
2828.52 1886
2829.02 1857
2829.52 1925
2830.02 1961
2830.53 1839
2831.03 1894
2831.53 1843
2832.03 1979
2832.53 1979
2833.03 1761
2833.54 1874
2834.04 1840
2834.54 1917
2835.04 2012
2835.54 2131
2836.05 2075
2836.55 1956
2837.05 1970
2837.55 1997
2838.06 2107
2838.56 2148
2839.06 2385
2839.56 2211
2840.07 2060
2840.57 2057
2841.07 2031
2841.57 1973
2842.08 2179
2842.58 2149
2843.08 2017
2843.58 2008
2844.09 1989
2844.59 2145
2845.09 2028
2845.60 2131
2846.10 2028
2846.60 2030
2847.11 2086
2847.61 2065
2848.11 2206
2848.62 2197
2849.12 2198
2849.62 2280
2850.13 2268
2850.63 2063
2851.13 2131
2851.64 2258
2852.14 2305
2852.64 2081
2853.15 1966
2853.65 1870
2854.15 2054
2854.66 2151
2855.16 1949
2855.67 1956
2856.17 2010
2856.67 1907
2857.18 1853
2857.68 2022
2858.19 2089
2858.69 2023
2859.19 1784
2859.70 1913
2860.20 1924
2860.71 1848
2861.21 1897
2861.72 1934
2862.22 1856
2862.73 1862
2863.23 1885
2863.73 1832
2864.24 1994
2864.74 1924
2865.25 1907
2865.75 1802
2866.26 1740
2866.76 1950
2867.27 1839
2867.77 1681
2868.28 1779
2868.78 1806
2869.29 1890
2869.79 1926
2870.30 1816
2870.80 1824
2871.31 1922
2871.81 1968
2872.32 1858
2872.83 2029
2873.33 2170
2873.84 2121
2874.34 2079
2874.85 2173
2875.35 2272
2875.86 2225
2876.36 1938
2876.87 2109
2877.38 2128
2877.88 2080
2878.39 2132
2878.89 2044
2879.40 1981
2879.91 2068
2880.41 2003
2880.92 2016
2881.42 2026
2881.93 2081
2882.44 2280
2882.94 2097
2883.45 2051
2883.96 2146
2884.46 2028
2884.97 2122
2885.48 2098
2885.98 2121
2886.49 2016
2886.99 2044
2887.50 2057
2888.01 2010
2888.52 2164
2889.02 2096
2889.53 2077
2890.04 2136
2890.54 1948
2891.05 2036
2891.56 2087
2892.06 1959
2892.57 2034
2893.08 2184
2893.59 2309
2894.09 2182
2894.60 2230
2895.11 2012
2895.62 2249
2896.12 2309
2896.63 2275
2897.14 2400
2897.65 2485
2898.15 2280
2898.66 2464
2899.17 2449
2899.68 2573
2900.18 2548
2900.69 2514
2901.20 2708
2901.71 2650
2902.22 2799
2902.72 2753
2903.23 2982
2903.74 2910
2904.25 2845
2904.76 2726
2905.26 2658
2905.77 2561
2906.28 2468
2906.79 2445
2907.30 2445
2907.81 2372
2908.32 2255
2908.82 2050
2909.33 2165
2909.84 2185
2910.35 1994
2910.86 2097
2911.37 2213
2911.88 2032
2912.38 1881
2912.89 2024
2913.40 2083
2913.91 1948
2914.42 2008
2914.93 2166
2915.44 2272
2915.95 2271
2916.46 2234
2916.97 2339
2917.48 2173
2917.99 2155
2918.50 2301
2919.00 2098
2919.51 2120
2920.02 2118
2920.53 2176
2921.04 2211
2921.55 2256
2922.06 2274
2922.57 2240
2923.08 2133
2923.59 2190
2924.10 2223
2924.61 2187
2925.12 2300
2925.63 2346
2926.14 2456
2926.65 2518
2927.16 2169
2927.67 2280
2928.18 2089
2928.69 1933
2929.20 2120
2929.71 2190
2930.22 2271
2930.73 2061
2931.25 2169
2931.76 2099
2932.27 1971
2932.78 2080
2933.29 1934
2933.80 2162
2934.31 2140
2934.82 2239
2935.33 2131
2935.84 2081
2936.35 2282
2936.86 2258
2937.38 2224
2937.89 2176
2938.40 2065
2938.91 2094
2939.42 2156
2939.93 2203
2940.44 2374
2940.95 2199
2941.47 2215
2941.98 2174
2942.49 2260
2943.00 2083
2943.51 2210
2944.02 2249
2944.53 2405
2945.05 2356
2945.56 2337
2946.07 2154
2946.58 2341
2947.09 2405
2947.61 2228
2948.12 2249
2948.63 2275
2949.14 2118
2949.65 2022
2950.17 2194
2950.68 1955
2951.19 2048
2951.70 1896
2952.22 1948
2952.73 2097
2953.24 1903
2953.75 2067
2954.27 1960
2954.78 2005
2955.29 1933
2955.80 1908
2956.32 2025
2956.83 2017
2957.34 1977
2957.85 1844
2958.37 1992
2958.88 1947
2959.39 1974
2959.91 1963
2960.42 2117
2960.93 1967
2961.45 1897
2961.96 1898
2962.47 2049
2962.99 1882
2963.50 1895
2964.01 1958
2964.53 1963
2965.04 2157
2965.55 2125
2966.07 1888
2966.58 2011
2967.09 2066
2967.61 2078
2968.12 2033
2968.63 2002
2969.15 2046
2969.66 2012
2970.18 2027
2970.69 2245
2971.20 2151
2971.72 1917
2972.23 1830
2972.75 1887
2973.26 2082
2973.78 2128
2974.29 2008
2974.80 1865
2975.32 2048
2975.83 1909
2976.35 2071
2976.86 1989
2977.38 1957
2977.89 1927
2978.41 2066
2978.92 2175
2979.43 2011
2979.95 1941
2980.46 1981
2980.98 2186
2981.49 2266
2982.01 2100
2982.52 2296
2983.04 2182
2983.55 2127
2984.07 2242
2984.58 2350
2985.10 2166
2985.61 2170
2986.13 2315
2986.65 2346
2987.16 2249
2987.68 2438
2988.19 2440
2988.71 2411
2989.22 2265
2989.74 2292
2990.25 2193
2990.77 2215
2991.29 2209
2991.80 2295
2992.32 2422
2992.83 2447
2993.35 2435
2993.86 2417
2994.38 2690
2994.90 2589
2995.41 2585
2995.93 2772
2996.45 2595
2996.96 2575
2997.48 2781
2997.99 2695
2998.51 2703
2999.03 2688
2999.54 2806
3000.06 2675
3000.58 3069
3001.09 3194
3001.61 3480
3002.13 3957
3002.64 4243
3003.16 4209
3003.68 4705
3004.19 5137
3004.71 5278
3005.23 5369
3005.74 5008
3006.26 5228
3006.78 4772
3007.30 4877
3007.81 4375
3008.33 3835
3008.85 3728
3009.36 3369
3009.88 3063
3010.40 2839
3010.92 2731
3011.43 2695
3011.95 2447
3012.47 2590
3012.99 2536
3013.50 2658
3014.02 2900
3014.54 2659
3015.06 2640
3015.58 2525
3016.09 2620
3016.61 2491
3017.13 2489
3017.65 2653
3018.17 2721
3018.68 2570
3019.20 2726
3019.72 2646
3020.24 2844
3020.76 2595
3021.28 2352
3021.79 2471
3022.31 2747
3022.83 2551
3023.35 2415
3023.87 2470
3024.39 2445
3024.90 2566
3025.42 2587
3025.94 2690
3026.46 2624
3026.98 2427
3027.50 2265
3028.02 2225
3028.54 2314
3029.06 2424
3029.57 2437
3030.09 2294
3030.61 2268
3031.13 2311
3031.65 2347
3032.17 2471
3032.69 2347
3033.21 2469
3033.73 2524
3034.25 2541
3034.77 2513
3035.29 2502
3035.81 2524
3036.33 2346
3036.85 2628
3037.37 2545
3037.89 2383
3038.40 2316
3038.92 2305
3039.44 2327
3039.96 2360
3040.48 2183
3041.00 2150
3041.52 2152
3042.04 2251
3042.56 2354
3043.09 2177
3043.61 2203
3044.13 2238
3044.65 2325
3045.17 2278
3045.69 1978
3046.21 2176
3046.73 2305
3047.25 2367
3047.77 2230
3048.29 2198
3048.81 2258
3049.33 2188
3049.85 2270
3050.37 2211
3050.89 2130
3051.41 2214
3051.94 2107
3052.46 2117
3052.98 1990
3053.50 2049
3054.02 2212
3054.54 2108
3055.06 2328
3055.58 2140
3056.10 2140
3056.63 2272
3057.15 2118
3057.67 2219
3058.19 2171
3058.71 2034
3059.23 2168
3059.76 2192
3060.28 2142
3060.80 2130
3061.32 2072
3061.84 2124
3062.36 2106
3062.89 2226
3063.41 2309
3063.93 2409
3064.45 2224
3064.97 2429
3065.50 2279
3066.02 2325
3066.54 2355
3067.06 2243
3067.58 2414
3068.11 2156
3068.63 2281
3069.15 2251
3069.67 2170
3070.20 2115
3070.72 2104
3071.24 2005
3071.76 2020
3072.29 2075
3072.81 2212
3073.33 2227
3073.86 2155
3074.38 2064
3074.90 2146
3075.42 2165
3075.95 2243
3076.47 2223
3076.99 2271
3077.52 2112
3078.04 2529
3078.56 2639
3079.09 2842
3079.61 2841
3080.13 2843
3080.66 2881
3081.18 2905
3081.70 2997
3082.23 2887
3082.75 2708
3083.27 2852
3083.80 3002
3084.32 2814
3084.85 2798
3085.37 2813
3085.89 2580
3086.42 2637
3086.94 2672
3087.46 2556
3087.99 2439
3088.51 2500
3089.04 2513
3089.56 2515
3090.09 2498
3090.61 2608
3091.13 2511
3091.66 2438
3092.18 2373
3092.71 2388
3093.23 2356
3093.76 2419
3094.28 2599
3094.81 2810
3095.33 2538
3095.85 2637
3096.38 2644
3096.90 2956
3097.43 2886
3097.95 2754
3098.48 3017
3099.00 3506
3099.53 3549
3100.05 3856
3100.58 4531
3101.10 5377
3101.63 6129
3102.15 6746
3102.68 7250
3103.21 7571
3103.73 7719
3104.26 7542
3104.78 7484
3105.31 7300
3105.83 6548
3106.36 5843
3106.88 5247
3107.41 4742
3107.94 4094
3108.46 3641
3108.99 3472
3109.51 3314
3110.04 3223
3110.56 3215
3111.09 3082
3111.62 2993
3112.14 2895
3112.67 2967
3113.19 2977
3113.72 2849
3114.25 2696
3114.77 2786
3115.30 2761
3115.83 2457
3116.35 2476
3116.88 2513
3117.41 2521
3117.93 2466
3118.46 2262
3118.99 2366
3119.51 2388
3120.04 2381
3120.57 2481
3121.09 2489
3121.62 2778
3122.15 2769
3122.67 2733
3123.20 2651
3123.73 2567
3124.25 2699
3124.78 2568
3125.31 2444
3125.84 2463
3126.36 2429
3126.89 2558
3127.42 2660
3127.95 2595
3128.47 2458
3129.00 2455
3129.53 2490
3130.06 2327
3130.58 2254
3131.11 2178
3131.64 2404
3132.17 2349
3132.69 2264
3133.22 2218
3133.75 2303
3134.28 2260
3134.81 2202
3135.33 2335
3135.86 2199
3136.39 2115
3136.92 2110
3137.45 2332
3137.97 2322
3138.50 2211
3139.03 2281
3139.56 2101
3140.09 2190
3140.62 2278
3141.15 2295
3141.67 2210
3142.20 2291
3142.73 2265
3143.26 2233
3143.79 2321
3144.32 2346
3144.85 2384
3145.38 2316
3145.90 2371
3146.43 2231
3146.96 2471
3147.49 2404
3148.02 2694
3148.55 2589
3149.08 2543
3149.61 2655
3150.14 2585
3150.67 2652
3151.20 2586
3151.73 2338
3152.25 2391
3152.78 2272
3153.31 2403
3153.84 2310
3154.37 2448
3154.90 2272
3155.43 2342
3155.96 2473
3156.49 2516
3157.02 2178
3157.55 2208
3158.08 2397
3158.61 2245
3159.14 2332
3159.67 2395
3160.20 2403
3160.73 2484
3161.26 2360
3161.79 2243
3162.32 2260
3162.85 2328
3163.38 2205
3163.91 2281
3164.44 2153
3164.98 2194
3165.51 2044
3166.04 1981
3166.57 2101
3167.10 2022
3167.63 1932
3168.16 1980
3168.69 1980
3169.22 2183
3169.75 2052
3170.28 2051
3170.81 2037
3171.35 1964
3171.88 2095
3172.41 2124
3172.94 2115
3173.47 2174
3174.00 2161
3174.53 2213
3175.06 2316
3175.60 2125
3176.13 2236
3176.66 2411
3177.19 2364
3177.72 2288
3178.25 2163
3178.78 2205
3179.32 2180
3179.85 2129
3180.38 2098
3180.91 2324
3181.44 2513
3181.98 2159
3182.51 1857
3183.04 1969
3183.57 2004
3184.10 2116
3184.64 1937
3185.17 1918
3185.70 1989
3186.23 2013
3186.77 2129
3187.30 1957
3187.83 1900
3188.36 1988
3188.90 2050
3189.43 2140
3189.96 2225
3190.49 2018
3191.03 2020
3191.56 2164
3192.09 2154
3192.62 2010
3193.16 1989
3193.69 2104
3194.22 2123
3194.76 1979
3195.29 1931
3195.82 1894
3196.36 1997
3196.89 2083
3197.42 2239
3197.96 2176
3198.49 2088
3199.02 1977
3199.56 2206
3200.09 2198
3200.62 2317
3201.16 2246
3201.69 2321
3202.22 2255
3202.76 2270
3203.29 2190
3203.82 2394
3204.36 2408
3204.89 2207
3205.43 2168
3205.96 2331
3206.49 2358
3207.03 2279
3207.56 2262
3208.10 2253
3208.63 2198
3209.16 2214
3209.70 2236
3210.23 2343
3210.77 2431
3211.30 2535
3211.84 2709
3212.37 2620
3212.91 2592
3213.44 2608
3213.97 2458
3214.51 2433
3215.04 2439
3215.58 2401
3216.11 2387
3216.65 2443
3217.18 2491
3217.72 2323
3218.25 2285
3218.79 2375
3219.32 2326
3219.86 2275
3220.39 2455
3220.93 2422
3221.46 2521
3222.00 2298
3222.53 2345
3223.07 2363
3223.61 2597
3224.14 2519
3224.68 2472
3225.21 2388
3225.75 2488
3226.28 2394
3226.82 2419
3227.36 2274
3227.89 2245
3228.43 2378
3228.96 2223
3229.50 2260
3230.03 2148
3230.57 2117
3231.11 2308
3231.64 2210
3232.18 2054
3232.71 2330
3233.25 2308
3233.79 2409
3234.32 2171
3234.86 2203
3235.40 2280
3235.93 2253
3236.47 2238
3237.01 2274
3237.54 2288
3238.08 2270
3238.62 2341
3239.15 2441
3239.69 2448
3240.23 2442
3240.76 2281
3241.30 2323
3241.84 2412
3242.37 2279
3242.91 2189
3243.45 2198
3243.99 2279
3244.52 2213
3245.06 2229
3245.60 2441
3246.13 2242
3246.67 2113
3247.21 2042
3247.75 2013
3248.28 2178
3248.82 2303
3249.36 2349
3249.90 2284
3250.43 2161
3250.97 2145
3251.51 2290
3252.05 2500
3252.59 2450
3253.12 2269
3253.66 2295
3254.20 2402
3254.74 2321
3255.28 2424
3255.81 2361
3256.35 2498
3256.89 2526
3257.43 2463
3257.97 2614
3258.50 2623
3259.04 2794
3259.58 2951
3260.12 3181
3260.66 3398
3261.20 3403
3261.74 3648
3262.27 3736
3262.81 3857
3263.35 4012
3263.89 4449
3264.43 4528
3264.97 4603
3265.51 4619
3266.05 4997
3266.58 4967
3267.12 4386
3267.66 4276
3268.20 4270
3268.74 4181
3269.28 3804
3269.82 3659
3270.36 3388
3270.90 3153
3271.44 2780
3271.98 2758
3272.52 2815
3273.06 2749
3273.60 2588
3274.14 2541
3274.67 2569
3275.21 2614
3275.75 2620
3276.29 2535
3276.83 2669
3277.37 2468
3277.91 2511
3278.45 2725
3278.99 2774
3279.53 2705
3280.07 2774
3280.61 2796
3281.15 2812
3281.69 2849
3282.23 2704
3282.78 2675
3283.32 2761
3283.86 2794
3284.40 2843
3284.94 2774
3285.48 2804
3286.02 2861
3286.56 2752
3287.10 2792
3287.64 2663
3288.18 2621
3288.72 2746
3289.26 2875
3289.80 2581
3290.34 2691
3290.89 2506
3291.43 2498
3291.97 2983
3292.51 2919
3293.05 3122
3293.59 3292
3294.13 3409
3294.67 3439
3295.22 3684
3295.76 3778
3296.30 3648
3296.84 3691
3297.38 3715
3297.92 3504
3298.46 3734
3299.01 3411
3299.55 3197
3300.09 2962
3300.63 3056
3301.17 2871
3301.71 2784
3302.26 2688
3302.80 2669
3303.34 2587
3303.88 2646
3304.42 2588
3304.97 2505
3305.51 2452
3306.05 2494
3306.59 2725
3307.14 2563
3307.68 2638
3308.22 2524
3308.76 2521
3309.31 2580
3309.85 2507
3310.39 2349
3310.93 2268
3311.48 2286
3312.02 2362
3312.56 2356
3313.10 2672
3313.65 2510
3314.19 2857
3314.73 2865
3315.28 2721
3315.82 2845
3316.36 2923
3316.91 2949
3317.45 2653
3317.99 2587
3318.54 2628
3319.08 2688
3319.62 2545
3320.17 2287
3320.71 2231
3321.25 2312
3321.80 2239
3322.34 2368
3322.88 2253
3323.43 2047
3323.97 2119
3324.51 2157
3325.06 2063
3325.60 2085
3326.15 2072
3326.69 2204
3327.23 2276
3327.78 2378
3328.32 2300
3328.87 2230
3329.41 2211
3329.95 2160
3330.50 2162
3331.04 2307
3331.59 2271
3332.13 2123
3332.68 2245
3333.22 2264
3333.77 2210
3334.31 2275
3334.85 2415
3335.40 2278
3335.94 2209
3336.49 2192
3337.03 2290
3337.58 2382
3338.12 2326
3338.67 2282
3339.21 2198
3339.76 2164
3340.30 2157
3340.85 2080
3341.39 2138
3341.94 2074
3342.48 1946
3343.03 1976
3343.57 2089
3344.12 1993
3344.66 2076
3345.21 2015
3345.76 2108
3346.30 2194
3346.85 2127
3347.39 2064
3347.94 2141
3348.48 2104
3349.03 2074
3349.58 2180
3350.12 2183
3350.67 2114
3351.21 2091
3351.76 2036
3352.31 2011
3352.85 2149
3353.40 2150
3353.94 2153
3354.49 2185
3355.04 2102
3355.58 2092
3356.13 1994
3356.68 1970
3357.22 2117
3357.77 1901
3358.31 1993
3358.86 2009
3359.41 1862
3359.95 2019
3360.50 1945
3361.05 1914
3361.59 1945
3362.14 1892
3362.69 1964
3363.24 1885
3363.78 1911
3364.33 1833
3364.88 1707
3365.42 1742
3365.97 1857
3366.52 1913
3367.06 1839
3367.61 1881
3368.16 2078
3368.71 1936
3369.25 2035
3369.80 1889
3370.35 2058
3370.90 1997
3371.44 1973
3371.99 1948
3372.54 1825
3373.09 1868
3373.64 1860
3374.18 1922
3374.73 1853
3375.28 1776
3375.83 1664
3376.37 1675
3376.92 1826
3377.47 1825
3378.02 1762
3378.57 1769
3379.12 1795
3379.66 1730
3380.21 1941
3380.76 1784
3381.31 1681
3381.86 1727
3382.41 1882
3382.95 1840
3383.50 1706
3384.05 1700
3384.60 1651
3385.15 1743
3385.70 1710
3386.25 1790
3386.80 1716
3387.34 1638
3387.89 1790
3388.44 1689
3388.99 1635
3389.54 1789
3390.09 1833
3390.64 1781
3391.19 1745
3391.74 1750
3392.29 1891
3392.84 1759
3393.38 1820
3393.93 1912
3394.48 1862
3395.03 1694
3395.58 1811
3396.13 1722
3396.68 1710
3397.23 1695
3397.78 1695
3398.33 1522
3398.88 1713
3399.43 1787
3399.98 1784
3400.53 1679
3401.08 1687
3401.63 1660
3402.18 1772
3402.73 1673
3403.28 1719
3403.83 1815
3404.38 1700
3404.93 1605
3405.48 1711
3406.03 1701
3406.58 1736
3407.13 1692
3407.68 1638
3408.23 1678
3408.79 1714
3409.34 1794
3409.89 1637
3410.44 1629
3410.99 1740
3411.54 1623
3412.09 1709
3412.64 1646
3413.19 1746
3413.74 1763
3414.29 1738
3414.84 1872
3415.40 2004
3415.95 1791
3416.50 1685
3417.05 1877
3417.60 1729
3418.15 1738
3418.70 1852
3419.26 1781
3419.81 1953
3420.36 1777
3420.91 1874
3421.46 2064
3422.01 2086
3422.57 2139
3423.12 2060
3423.67 2127
3424.22 2254
3424.77 2114
3425.32 2198
3425.88 2239
3426.43 1993
3426.98 2023
3427.53 2242
3428.08 1990
3428.64 1946
3429.19 1834
3429.74 2048
3430.29 1908
3430.85 1921
3431.40 1774
3431.95 1861
3432.50 1902
3433.06 1877
3433.61 1865
3434.16 1747
3434.71 1926
3435.27 1736
3435.82 1760
3436.37 1731
3436.93 1752
3437.48 1839
3438.03 1818
3438.58 1837
3439.14 1808
3439.69 1771
3440.24 1837
3440.80 1840
3441.35 1820
3441.90 1783
3442.46 1851
3443.01 1963
3443.56 2156
3444.12 2040
3444.67 1802
3445.22 1885
3445.78 1873
3446.33 1922
3446.89 1861
3447.44 1749
3447.99 1845
3448.55 1937
3449.10 1902
3449.65 1756
3450.21 1681
3450.76 1777
3451.32 1879
3451.87 1825
3452.42 1821
3452.98 1794
3453.53 1783
3454.09 1844
3454.64 1894
3455.20 1807
3455.75 1869
3456.30 1797
3456.86 1782
3457.41 1762
3457.97 1766
3458.52 1722
3459.08 1703
3459.63 1755
3460.19 1810
3460.74 1832
3461.30 1780
3461.85 1785
3462.41 1740
3462.96 1755
3463.52 1504
3464.07 1708
3464.63 1851
3465.18 1922
3465.74 1778
3466.29 1882
3466.85 1800
3467.40 1859
3467.96 2023
3468.51 1985
3469.07 1932
3469.63 2022
3470.18 2122
3470.74 1854
3471.29 1734
3471.85 1802
3472.40 1974
3472.96 1874
3473.52 1989
3474.07 1930
3474.63 1923
3475.18 2119
3475.74 2009
3476.29 2182
3476.85 2032
3477.41 2184
3477.96 2182
3478.52 2156
3479.08 2222
3479.63 2271
3480.19 2278
3480.74 2290
3481.30 2339
3481.86 2407
3482.41 2259
3482.97 2311
3483.53 2280
3484.08 2194
3484.64 2252
3485.20 2278
3485.75 2124
3486.31 2201
3486.87 2496
3487.43 2520
3487.98 2695
3488.54 2818
3489.10 2847
3489.65 3112
3490.21 3194
3490.77 3708
3491.33 3913
3491.88 4005
3492.44 4500
3493.00 4594
3493.55 4212
3494.11 4127
3494.67 4071
3495.23 4138
3495.78 4250
3496.34 4114
3496.90 4043
3497.46 4435
3498.02 4816
3498.57 4779
3499.13 4950
3499.69 5035
3500.25 5251
3500.81 4970
3501.36 4813
3501.92 4679
3502.48 4696
3503.04 4631
3503.60 4599
3504.15 4407
3504.71 4344
3505.27 4410
3505.83 4124
3506.39 4270
3506.95 4450
3507.50 4269
3508.06 3709
3508.62 3594
3509.18 3446
3509.74 3389
3510.30 3486
3510.86 3095
3511.42 2952
3511.97 2820
3512.53 2643
3513.09 2494
3513.65 2519
3514.21 2424
3514.77 2372
3515.33 2468
3515.89 2399
3516.45 2244
3517.01 2218
3517.57 2284
3518.13 2315
3518.69 2303
3519.24 2255
3519.80 2220
3520.36 2302
3520.92 2338
3521.48 2356
3522.04 2234
3522.60 2087
3523.16 2240
3523.72 2015
3524.28 2017
3524.84 2111
3525.40 2010
3525.96 2030
3526.52 2040
3527.08 1931
3527.64 1987
3528.20 1913
3528.76 1919
3529.32 1758
3529.88 1727
3530.44 1908
3531.00 2022
3531.56 1859
3532.13 1921
3532.69 1999
3533.25 2010
3533.81 2127
3534.37 2234
3534.93 2214
3535.49 2301
3536.05 2339
3536.61 2346
3537.17 2449
3537.73 2352
3538.29 2402
3538.85 2315
3539.42 2368
3539.98 2215
3540.54 2298
3541.10 2200
3541.66 2135
3542.22 2089
3542.78 2093
3543.34 1985
3543.91 2075
3544.47 2049
3545.03 2005
3545.59 2062
3546.15 1966
3546.71 1875
3547.28 1909
3547.84 1898
3548.40 1872
3548.96 1929
3549.52 1835
3550.09 1914
3550.65 1813
3551.21 1957
3551.77 1774
3552.33 1886
3552.90 1908
3553.46 1963
3554.02 1945
3554.58 1892
3555.14 1915
3555.71 2009
3556.27 1815
3556.83 1875
3557.39 1837
3557.96 1792
3558.52 1706
3559.08 1900
3559.64 1822
3560.21 1941
3560.77 1989
3561.33 1901
3561.90 1918
3562.46 1860
3563.02 1777
3563.58 1915
3564.15 1910
3564.71 1933
3565.27 1802
3565.84 1833
3566.40 1799
3566.96 1886
3567.53 1788
3568.09 1954
3568.65 1872
3569.22 1626
3569.78 1715
3570.34 1908
3570.91 1907
3571.47 1840
3572.04 1908
3572.60 1903
3573.16 1906
3573.73 1778
3574.29 1897
3574.85 1890
3575.42 1973
3575.98 1989
3576.55 1876
3577.11 2005
3577.67 1954
3578.24 2037
3578.80 2003
3579.37 2025
3579.93 1941
3580.50 1847
3581.06 1809
3581.62 1661
3582.19 1943
3582.75 1726
3583.32 1773
3583.88 1879
3584.45 1963
3585.01 1764
3585.58 1687
3586.14 1772
3586.71 1759
3587.27 1772
3587.84 1723
3588.40 1672
3588.97 1776
3589.53 1769
3590.10 1600
3590.66 1586
3591.23 1761
3591.79 1821
3592.36 1720
3592.92 1637
3593.49 1735
3594.05 1780
3594.62 1790
3595.18 1861
3595.75 1922
3596.32 1792
3596.88 1714
3597.45 1677
3598.01 1786
3598.58 1821
3599.14 1706
3599.71 1800
3600.28 1738
3600.84 1732
3601.41 1742
3601.97 1651
3602.54 1598
3603.11 1724
3603.67 1578
3604.24 1643
3604.80 1778
3605.37 1667
3605.94 1666
3606.50 1698
3607.07 1604
3607.64 1602
3608.20 1682
3608.77 1630
3609.34 1591
3609.90 1475
3610.47 1736
3611.04 1642
3611.60 1525
3612.17 1676
3612.74 1590
3613.30 1756
3613.87 1832
3614.44 1807
3615.00 2016
3615.57 2069
3616.14 2150
3616.71 2192
3617.27 2308
3617.84 2387
3618.41 2490
3618.98 2610
3619.54 2473
3620.11 2707
3620.68 2427
3621.25 2386
3621.81 2296
3622.38 2122
3622.95 2142
3623.52 2112
3624.08 1995
3624.65 1933
3625.22 1772
3625.79 1744
3626.36 1835
3626.92 1712
3627.49 1619
3628.06 1567
3628.63 1511
3629.20 1615
3629.76 1760
3630.33 1777
3630.90 1789
3631.47 1785
3632.04 1691
3632.61 1681
3633.17 1611
3633.74 1824
3634.31 1717
3634.88 1857
3635.45 1804
3636.02 1824
3636.59 1654
3637.15 1752
3637.72 2062
3638.29 2149
3638.86 1914
3639.43 1880
3640.00 2094
3640.57 2146
3641.14 2132
3641.71 2375
3642.28 2276
3642.84 2383
3643.41 2341
3643.98 2299
3644.55 2285
3645.12 2406
3645.69 1989
3646.26 2015
3646.83 1997
3647.40 1895
3647.97 1863
3648.54 2072
3649.11 2063
3649.68 2099
3650.25 2025
3650.82 2046
3651.39 2172
3651.96 2154
3652.53 1980
3653.10 1969
3653.67 2073
3654.24 2040
3654.81 1910
3655.38 1944
3655.95 2074
3656.52 2029
3657.09 1875
3657.66 1885
3658.23 2035
3658.80 2194
3659.37 2024
3659.94 2236
3660.51 2150
3661.08 2113
3661.65 2252
3662.23 2227
3662.80 2118
3663.37 2009
3663.94 2038
3664.51 1844
3665.08 1803
3665.65 1857
3666.22 1893
3666.79 1881
3667.36 1970
3667.94 1757
3668.51 1693
3669.08 1759
3669.65 1898
3670.22 1792
3670.79 1962
3671.36 1878
3671.94 1691
3672.51 1936
3673.08 1811
3673.65 1789
3674.22 1919
3674.79 1962
3675.37 1951
3675.94 2006
3676.51 2000
3677.08 1915
3677.65 2045
3678.22 2016
3678.80 2074
3679.37 1935
3679.94 1849
3680.51 1736
3681.09 1970
3681.66 1732
3682.23 1753
3682.80 1718
3683.37 1864
3683.95 1807
3684.52 1755
3685.09 1779
3685.66 1977
3686.24 2073
3686.81 1882
3687.38 1790
3687.96 1881
3688.53 2092
3689.10 2229
3689.67 1946
3690.25 2114
3690.82 2191
3691.39 2201
3691.97 2088
3692.54 2175
3693.11 2152
3693.69 1924
3694.26 1869
3694.83 2007
3695.41 2091
3695.98 1919
3696.55 1667
3697.13 2017
3697.70 1933
3698.27 1849
3698.85 1981
3699.42 1973
3699.99 2066
3700.57 1975
3701.14 1852
3701.72 1787
3702.29 1876
3702.86 1905
3703.44 1579
3704.01 1738
3704.59 1944
3705.16 1778
3705.73 1816
3706.31 1835
3706.88 1914
3707.46 1768
3708.03 1850
3708.60 1909
3709.18 1770
3709.75 1712
3710.33 1739
3710.90 1837
3711.48 1823
3712.05 1675
3712.63 1748
3713.20 1657
3713.78 1691
3714.35 1866
3714.93 1733
3715.50 1540
3716.08 1561
3716.65 1609
3717.23 1587
3717.80 1785
3718.38 1783
3718.95 1813
3719.53 1785
3720.10 1675
3720.68 1711
3721.25 1858
3721.83 1686
3722.40 1738
3722.98 1784
3723.55 1720
3724.13 1707
3724.71 1685
3725.28 1695
3725.86 1589
3726.43 1712
3727.01 1880
3727.58 1686
3728.16 1624
3728.74 1653
3729.31 1581
3729.89 1700
3730.46 1748
3731.04 1815
3731.62 1848
3732.19 1740
3732.77 1854
3733.34 1971
3733.92 1965
3734.50 1884
3735.07 1819
3735.65 1977
3736.23 1937
3736.80 1775
3737.38 1694
3737.96 1629
3738.53 1673
3739.11 1658
3739.69 1617
3740.26 1692
3740.84 1709
3741.42 1630
3741.99 1623
3742.57 1636
3743.15 1626
3743.73 1619
3744.30 1697
3744.88 1762
3745.46 1532
3746.03 1572
3746.61 1595
3747.19 1646
3747.77 1614
3748.34 1610
3748.92 1610
3749.50 1684
3750.08 1642
3750.65 1598
3751.23 1757
3751.81 1661
3752.39 1729
3752.96 1698
3753.54 1702
3754.12 1625
3754.70 1588
3755.28 1566
3755.85 1578
3756.43 1529
3757.01 1762
3757.59 1769
3758.17 1702
3758.74 1813
3759.32 1705
3759.90 1630
3760.48 1724
3761.06 1818
3761.64 1772
3762.22 1725
3762.79 1729
3763.37 1640
3763.95 1663
3764.53 1703
3765.11 1642
3765.69 1686
3766.27 1575
3766.84 1711
3767.42 1644
3768.00 1597
3768.58 1563
3769.16 1501
3769.74 1492
3770.32 1644
3770.90 1664
3771.48 1813
3772.06 1675
3772.64 1672
3773.22 1607
3773.79 1542
3774.37 1580
3774.95 1605
3775.53 1573
3776.11 1596
3776.69 1575
3777.27 1666
3777.85 1731
3778.43 1584
3779.01 1538
3779.59 1623
3780.17 1497
3780.75 1476
3781.33 1457
3781.91 1363
3782.49 1429
3783.07 1650
3783.65 1608
3784.23 1561
3784.81 1637
3785.39 1554
3785.97 1551
3786.55 1557
3787.13 1452
3787.71 1634
3788.29 1738
3788.87 1775
3789.46 1718
3790.04 1694
3790.62 1612
3791.20 1690
3791.78 1735
3792.36 1694
3792.94 1577
3793.52 1626
3794.10 1713
3794.68 1797
3795.26 1647
3795.84 1710
3796.43 1770
3797.01 1711
3797.59 1797
3798.17 1874
3798.75 1632
3799.33 1648
3799.91 1822
3800.50 1881
3801.08 1863
3801.66 1855
3802.24 1692
3802.82 1941
3803.40 1900
3803.98 1780
3804.57 1806
3805.15 1856
3805.73 1753
3806.31 1765
3806.89 1735
3807.48 1740
3808.06 1878
3808.64 1702
3809.22 1685
3809.80 2024
3810.39 2102
3810.97 1965
3811.55 1919
3812.13 1883
3812.72 1882
3813.30 1952
3813.88 2021
3814.46 1997
3815.05 1983
3815.63 1928
3816.21 1980
3816.79 1876
3817.38 1863
3817.96 1808
3818.54 1855
3819.13 1848
3819.71 1769
3820.29 1574
3820.87 1575
3821.46 1613
3822.04 1597
3822.62 1586
3823.21 1577
3823.79 1613
3824.37 1551
3824.96 1444
3825.54 1503
3826.12 1593
3826.71 1605
3827.29 1525
3827.87 1559
3828.46 1505
3829.04 1423
3829.62 1455
3830.21 1391
3830.79 1386
3831.38 1554
3831.96 1474
3832.54 1443
3833.13 1512
3833.71 1508
3834.30 1547
3834.88 1611
3835.46 1626
3836.05 1627
3836.63 1634
3837.22 1442
3837.80 1546
3838.38 1523
3838.97 1770
3839.55 1691
3840.14 1541
3840.72 1528
3841.31 1657
3841.89 1565
3842.48 1467
3843.06 1461
3843.65 1547
3844.23 1591
3844.82 1683
3845.40 1490
3845.99 1523
3846.57 1605
3847.16 1767
3847.74 1592
3848.33 1534
3848.91 1577
3849.50 1561
3850.08 1620
3850.67 1455
3851.25 1483
3851.84 1677
3852.42 1570
3853.01 1628
3853.59 1594
3854.18 1626
3854.76 1603
3855.35 1582
3855.94 1560
3856.52 1528
3857.11 1550
3857.69 1791
3858.28 1701
3858.87 1918
3859.45 1987
3860.04 1806
3860.62 1809
3861.21 2073
3861.80 1892
3862.38 2004
3862.97 2162
3863.55 2162
3864.14 2032
3864.73 2052
3865.31 1907
3865.90 1987
3866.49 2116
3867.07 1870
3867.66 2043
3868.25 2124
3868.83 1908
3869.42 1929
3870.01 1855
3870.59 1980
3871.18 2174
3871.77 1964
3872.35 1876
3872.94 2066
3873.53 2067
3874.11 2216
3874.70 2283
3875.29 2258
3875.88 2358
3876.46 2277
3877.05 2255
3877.64 2332
3878.22 2447
3878.81 2445
3879.40 2166
3879.99 1973
3880.57 2079
3881.16 1957
3881.75 1936
3882.34 1892
3882.93 1703
3883.51 1706
3884.10 1743
3884.69 1696
3885.28 1680
3885.86 1779
3886.45 1881
3887.04 1822
3887.63 1762
3888.22 1806
3888.81 1864
3889.39 1858
3889.98 1728
3890.57 1751
3891.16 1748
3891.75 1875
3892.34 1871
3892.92 1946
3893.51 1837
3894.10 1760
3894.69 1777
3895.28 1839
3895.87 1847
3896.46 1748
3897.04 1774
3897.63 1739
3898.22 1821
3898.81 1698
3899.40 1728
3899.99 1724
3900.58 1710
3901.17 1690
3901.76 1675
3902.35 1689
3902.93 1646
3903.52 1630
3904.11 1654
3904.70 1691
3905.29 1724
3905.88 1604
3906.47 1465
3907.06 1713
3907.65 1559
3908.24 1538
3908.83 1582
3909.42 1492
3910.01 1623
3910.60 1713
3911.19 1623
3911.78 1615
3912.37 1602
3912.96 1558
3913.55 1349
3914.14 1425
3914.73 1549
3915.32 1479
3915.91 1298
3916.50 1404
3917.09 1380
3917.68 1420
3918.27 1506
3918.86 1384
3919.45 1464
3920.04 1410
3920.63 1427
3921.22 1596
3921.81 1434
3922.40 1418
3923.00 1463
3923.59 1549
3924.18 1579
3924.77 1528
3925.36 1528
3925.95 1601
3926.54 1584
3927.13 1504
3927.72 1469
3928.31 1501
3928.91 1373
3929.50 1386
3930.09 1353
3930.68 1427
3931.27 1468
3931.86 1448
3932.45 1525
3933.05 1470
3933.64 1484
3934.23 1474
3934.82 1411
3935.41 1414
3936.00 1499
3936.60 1403
3937.19 1506
3937.78 1523
3938.37 1509
3938.96 1531
3939.55 1617
3940.15 1678
3940.74 1621
3941.33 1567
3941.92 1596
3942.52 1431
3943.11 1518
3943.70 1466
3944.29 1624
3944.89 1615
3945.48 1610
3946.07 1495
3946.66 1516
3947.26 1514
3947.85 1551
3948.44 1572
3949.03 1575
3949.63 1488
3950.22 1681
3950.81 1604
3951.40 1638
3952.00 1595
3952.59 1581
3953.18 1567
3953.78 1517
3954.37 1538
3954.96 1644
3955.56 1526
3956.15 1510
3956.74 1536
3957.34 1513
3957.93 1564
3958.52 1622
3959.12 1576
3959.71 1667
3960.30 1500
3960.90 1443
3961.49 1510
3962.08 1666
3962.68 1609
3963.27 1596
3963.87 1528
3964.46 1590
3965.05 1608
3965.65 1520
3966.24 1624
3966.84 1643
3967.43 1658
3968.02 1544
3968.62 1445
3969.21 1442
3969.81 1446
3970.40 1453
3971.00 1483
3971.59 1539
3972.18 1581
3972.78 1576
3973.37 1531
3973.97 1509
3974.56 1470
3975.16 1479
3975.75 1511
3976.35 1462
3976.94 1474
3977.54 1522
3978.13 1497
3978.73 1672
3979.32 1716
3979.92 1553
3980.51 1631
3981.11 1577
3981.70 1532
3982.30 1560
3982.89 1652
3983.49 1600
3984.08 1433
3984.68 1443
3985.27 1458
3985.87 1496
3986.46 1477
3987.06 1456
3987.66 1632
3988.25 1649
3988.85 1606
3989.44 1545
3990.04 1683
3990.63 1718
3991.23 1676
3991.83 1642
3992.42 1719
3993.02 1683
3993.61 1755
3994.21 1705
3994.81 1856
3995.40 1809
3996.00 1864
3996.60 1817
3997.19 1690
3997.79 1763
3998.38 1630
3998.98 1762
3999.58 1646
4000.17 1608
4000.77 1586
4001.37 1583
4001.96 1683
4002.56 1598
4003.16 1527
4003.75 1544
4004.35 1556
4004.95 1660
4005.54 1641
4006.14 1660
4006.74 1670
4007.34 1613
4007.93 1706
4008.53 1760
4009.13 1673
4009.72 1561
4010.32 1631
4010.92 1709
4011.52 1525
4012.11 1569
4012.71 1588
4013.31 1519
4013.91 1620
4014.50 1589
4015.10 1546
4015.70 1564
4016.30 1599
4016.90 1473
4017.49 1497
4018.09 1547
4018.69 1497
4019.29 1609
4019.89 1649
4020.48 1430
4021.08 1301
4021.68 1293
4022.28 1366
4022.88 1534
4023.47 1444
4024.07 1487
4024.67 1673
4025.27 1529
4025.87 1545
4026.47 1554
4027.06 1760
4027.66 1755
4028.26 1790
4028.86 1869
4029.46 1816
4030.06 1871
4030.66 1862
4031.26 1768
4031.85 1671
4032.45 1657
4033.05 1700
4033.65 1682
4034.25 1585
4034.85 1560
4035.45 1517
4036.05 1484
4036.65 1381
4037.25 1340
4037.85 1505
4038.45 1568
4039.05 1556
4039.64 1456
4040.24 1452
4040.84 1367
4041.44 1492
4042.04 1579
4042.64 1528
4043.24 1454
4043.84 1372
4044.44 1481
4045.04 1514
4045.64 1615
4046.24 1608
4046.84 1666
4047.44 1589
4048.04 1573
4048.64 1641
4049.24 1515
4049.84 1688
4050.44 1680
4051.04 1679
4051.64 1823
4052.24 1726
4052.84 1730
4053.45 1590
4054.05 1646
4054.65 1577
4055.25 1702
4055.85 1702
4056.45 1646
4057.05 1534
4057.65 1559
4058.25 1539
4058.85 1449
4059.45 1465
4060.05 1583
4060.66 1406
4061.26 1357
4061.86 1322
4062.46 1395
4063.06 1505
4063.66 1509
4064.26 1462
4064.86 1548
4065.47 1535
4066.07 1553
4066.67 1458
4067.27 1468
4067.87 1612
4068.47 1460
4069.07 1335
4069.68 1357
4070.28 1479
4070.88 1323
4071.48 1355
4072.08 1528
4072.69 1482
4073.29 1404
4073.89 1377
4074.49 1354
4075.09 1365
4075.70 1414
4076.30 1367
4076.90 1458
4077.50 1566
4078.11 1453
4078.71 1458
4079.31 1454
4079.91 1509
4080.51 1557
4081.12 1404
4081.72 1475
4082.32 1471
4082.93 1600
4083.53 1433
4084.13 1449
4084.73 1478
4085.34 1411
4085.94 1447
4086.54 1572
4087.15 1409
4087.75 1475
4088.35 1349
4088.95 1373
4089.56 1331
4090.16 1409
4090.76 1405
4091.37 1355
4091.97 1497
4092.57 1534
4093.18 1520
4093.78 1412
4094.39 1546
4094.99 1455
4095.59 1481
4096.20 1481
4096.80 1404
4097.40 1361
4098.01 1398
4098.61 1578
4099.22 1382
4099.82 1272
4100.42 1224
4101.03 1401
4101.63 1381
4102.24 1448
4102.84 1506
4103.44 1550
4104.05 1413
4104.65 1388
4105.26 1410
4105.86 1445
4106.47 1438
4107.07 1420
4107.67 1508
4108.28 1470
4108.88 1420
4109.49 1357
4110.09 1342
4110.70 1201
4111.30 1315
4111.91 1343
4112.51 1424
4113.12 1324
4113.72 1430
4114.33 1458
4114.93 1307
4115.54 1402
4116.14 1320
4116.75 1276
4117.35 1239
4117.96 1280
4118.56 1443
4119.17 1339
4119.77 1457
4120.38 1387
4120.99 1421
4121.59 1436
4122.20 1451
4122.80 1330
4123.41 1364
4124.01 1382
4124.62 1640
4125.23 1527
4125.83 1576
4126.44 1474
4127.04 1481
4127.65 1473
4128.26 1428
4128.86 1544
4129.47 1600
4130.07 1446
4130.68 1464
4131.29 1491
4131.89 1432
4132.50 1622
4133.11 1529
4133.71 1643
4134.32 1613
4134.92 1645
4135.53 1533
4136.14 1605
4136.74 1627
4137.35 1585
4137.96 1563
4138.56 1568
4139.17 1557
4139.78 1694
4140.39 1749
4140.99 1757
4141.60 1635
4142.21 1630
4142.81 1669
4143.42 1589
4144.03 1656
4144.64 1711
4145.24 1572
4145.85 1627
4146.46 1600
4147.06 1587
4147.67 1431
4148.28 1515
4148.89 1539
4149.49 1476
4150.10 1531
4150.71 1565
4151.32 1440
4151.93 1417
4152.53 1417
4153.14 1336
4153.75 1368
4154.36 1337
4154.97 1307
4155.57 1375
4156.18 1472
4156.79 1416
4157.40 1455
4158.01 1324
4158.61 1427
4159.22 1430
4159.83 1417
4160.44 1344
4161.05 1296
4161.66 1362
4162.26 1507
4162.87 1565
4163.48 1520
4164.09 1533
4164.70 1653
4165.31 1597
4165.92 1647
4166.53 1626
4167.13 1524
4167.74 1625
4168.35 1665
4168.96 1558
4169.57 1577
4170.18 1499
4170.79 1597
4171.40 1577
4172.01 1500
4172.62 1494
4173.23 1647
4173.84 1539
4174.44 1623
4175.05 1684
4175.66 1672
4176.27 1695
4176.88 1679
4177.49 1731
4178.10 1661
4178.71 1598
4179.32 1616
4179.93 1598
4180.54 1650
4181.15 1464
4181.76 1518
4182.37 1393
4182.98 1488
4183.59 1551
4184.20 1592
4184.81 1553
4185.42 1533
4186.03 1516
4186.64 1406
4187.25 1452
4187.86 1391
4188.47 1531
4189.08 1574
4189.70 1561
4190.31 1543
4190.92 1579
4191.53 1637
4192.14 1786
4192.75 1882
4193.36 1900
4193.97 2036
4194.58 2041
4195.19 2098
4195.80 2065
4196.41 2006
4197.03 1986
4197.64 1956
4198.25 1962
4198.86 1859
4199.47 1947
4200.08 1792
4200.69 1687
4201.30 1734
4201.92 1757
4202.53 1645
4203.14 1534
4203.75 1435
4204.36 1488
4204.97 1522
4205.58 1569
4206.20 1562
4206.81 1573
4207.42 1423
4208.03 1582
4208.64 1585
4209.26 1381
4209.87 1333
4210.48 1331
4211.09 1557
4211.70 1566
4212.32 1375
4212.93 1511
4213.54 1722
4214.15 1668
4214.77 1554
4215.38 1569
4215.99 1616
4216.60 1557
4217.22 1707
4217.83 1757
4218.44 1798
4219.05 1796
4219.67 1726
4220.28 1820
4220.89 1878
4221.50 1720
4222.12 1679
4222.73 1817
4223.34 1937
4223.96 1939
4224.57 1965
4225.18 1960
4225.80 2058
4226.41 2050
4227.02 2210
4227.64 2371
4228.25 2279
4228.86 2364
4229.48 2497
4230.09 2349
4230.70 2420
4231.32 2547
4231.93 2641
4232.54 2505
4233.16 2550
4233.77 2609
4234.39 2600
4235.00 2684
4235.61 2828
4236.23 2673
4236.84 2712
4237.45 2549
4238.07 2482
4238.68 2455
4239.30 2303
4239.91 2149
4240.53 2084
4241.14 1947
4241.75 2094
4242.37 1944
4242.98 1879
4243.60 1823
4244.21 1931
4244.83 1925
4245.44 1901
4246.06 1971
4246.67 2005
4247.29 1978
4247.90 2110
4248.51 2009
4249.13 2113
4249.74 2003
4250.36 2042
4250.97 1981
4251.59 2188
4252.20 2118
4252.82 1948
4253.44 1860
4254.05 1923
4254.67 1954
4255.28 1956
4255.90 2013
4256.51 2024
4257.13 1939
4257.74 1889
4258.36 1687
4258.97 1747
4259.59 1766
4260.21 1723
4260.82 1712
4261.44 1805
4262.05 1816
4262.67 1915
4263.28 1870
4263.90 1738
4264.52 1557
4265.13 1702
4265.75 1670
4266.36 1739
4266.98 1704
4267.60 1763
4268.21 1713
4268.83 1674
4269.45 1754
4270.06 1701
4270.68 1631
4271.29 1735
4271.91 1762
4272.53 1778
4273.14 1810
4273.76 1630
4274.38 1703
4274.99 1864
4275.61 1892
4276.23 1780
4276.85 1635
4277.46 1764
4278.08 1962
4278.70 1706
4279.31 1738
4279.93 1844
4280.55 1861
4281.16 1776
4281.78 1533
4282.40 1605
4283.02 1471
4283.63 1526
4284.25 1534
4284.87 1564
4285.49 1547
4286.10 1576
4286.72 1673
4287.34 1595
4287.96 1548
4288.57 1578
4289.19 1593
4289.81 1582
4290.43 1457
4291.05 1483
4291.66 1577
4292.28 1481
4292.90 1499
4293.52 1454
4294.14 1480
4294.75 1565
4295.37 1428
4295.99 1416
4296.61 1478
4297.23 1562
4297.85 1515
4298.46 1482
4299.08 1417
4299.70 1453
4300.32 1545
4300.94 1586
4301.56 1533
4302.18 1378
4302.79 1504
4303.41 1610
4304.03 1535
4304.65 1583
4305.27 1510
4305.89 1592
4306.51 1452
4307.13 1545
4307.75 1498
4308.36 1462
4308.98 1556
4309.60 1443
4310.22 1386
4310.84 1458
4311.46 1473
4312.08 1482
4312.70 1425
4313.32 1508
4313.94 1387
4314.56 1340
4315.18 1397
4315.80 1520
4316.42 1499
4317.04 1329
4317.66 1357
4318.28 1270
4318.90 1290
4319.52 1332
4320.14 1411
4320.76 1346
4321.38 1377
4322.00 1386
4322.62 1476
4323.24 1422
4323.86 1413
4324.48 1392
4325.10 1296
4325.72 1343
4326.34 1409
4326.96 1431
4327.58 1380
4328.20 1559
4328.82 1596
4329.44 1418
4330.06 1419
4330.68 1421
4331.30 1413
4331.93 1539
4332.55 1418
4333.17 1344
4333.79 1384
4334.41 1397
4335.03 1378
4335.65 1474
4336.27 1518
4336.89 1459
4337.51 1600
4338.14 1493
4338.76 1422
4339.38 1504
4340.00 1486
4340.62 1547
4341.24 1602
4341.86 1513
4342.49 1490
4343.11 1620
4343.73 1791
4344.35 1725
4344.97 1933
4345.60 1948
4346.22 2002
4346.84 2202
4347.46 2240
4348.08 2116
4348.70 2139
4349.33 2246
4349.95 1945
4350.57 1838
4351.19 1741
4351.82 1662
4352.44 1672
4353.06 1596
4353.68 1582
4354.31 1585
4354.93 1582
4355.55 1504
4356.17 1571
4356.80 1509
4357.42 1486
4358.04 1479
4358.66 1432
4359.29 1522
4359.91 1644
4360.53 1693
4361.16 1546
4361.78 1563
4362.40 1537
4363.02 1557
4363.65 1626
4364.27 1571
4364.89 1575
4365.52 1574
4366.14 1575
4366.76 1584
4367.39 1445
4368.01 1480
4368.63 1544
4369.26 1545
4369.88 1553
4370.50 1578
4371.13 1551
4371.75 1549
4372.38 1588
4373.00 1664
4373.62 1644
4374.25 1562
4374.87 1594
4375.49 1681
4376.12 1644
4376.74 1779
4377.37 1912
4377.99 2128
4378.62 2058
4379.24 2095
4379.86 2279
4380.49 2158
4381.11 2163
4381.74 2147
4382.36 2089
4382.99 1965
4383.61 1882
4384.24 1675
4384.86 1845
4385.48 1691
4386.11 1828
4386.73 1795
4387.36 1712
4387.98 1832
4388.61 1837
4389.23 1778
4389.86 1700
4390.48 1833
4391.11 1785
4391.73 1818
4392.36 1692
4392.98 1559
4393.61 1840
4394.23 1845
4394.86 1757
4395.49 2008
4396.11 1940
4396.74 1766
4397.36 1853
4397.99 1759
4398.61 1839
4399.24 1706
4399.86 1762
4400.49 1860
4401.12 1694
4401.74 1655
4402.37 1770
4402.99 1743
4403.62 1578
4404.25 1646
4404.87 1607
4405.50 1671
4406.12 1514
4406.75 1563
4407.38 1546
4408.00 1459
4408.63 1471
4409.25 1458
4409.88 1508
4410.51 1571
4411.13 1341
4411.76 1405
4412.39 1523
4413.01 1460
4413.64 1465
4414.27 1367
4414.89 1386
4415.52 1388
4416.15 1416
4416.77 1463
4417.40 1438
4418.03 1425
4418.66 1425
4419.28 1456
4419.91 1328
4420.54 1249
4421.16 1297
4421.79 1422
4422.42 1268
4423.05 1328
4423.67 1426
4424.30 1389
4424.93 1300
4425.56 1313
4426.18 1170
4426.81 1315
4427.44 1302
4428.07 1574
4428.69 1377
4429.32 1403
4429.95 1246
4430.58 1234
4431.21 1432
4431.83 1308
4432.46 1344
4433.09 1402
4433.72 1479
4434.35 1316
4434.97 1338
4435.60 1309
4436.23 1437
4436.86 1379
4437.49 1294
4438.12 1344
4438.74 1348
4439.37 1394
4440.00 1262
4440.63 1133
4441.26 1133
4441.89 1322
4442.52 1316
4443.14 1266
4443.77 1344
4444.40 1356
4445.03 1355
4445.66 1406
4446.29 1360
4446.92 1545
4447.55 1416
4448.18 1504
4448.81 1483
4449.44 1469
4450.06 1382
4450.69 1396
4451.32 1449
4451.95 1336
4452.58 1353
4453.21 1322
4453.84 1306
4454.47 1302
4455.10 1254
4455.73 1172
4456.36 1202
4456.99 1206
4457.62 1187
4458.25 1289
4458.88 1224
4459.51 1317
4460.14 1309
4460.77 1219
4461.40 1169
4462.03 1166
4462.66 1147
4463.29 1174
4463.92 1294
4464.55 1216
4465.18 1100
4465.81 1256
4466.44 1144
4467.07 1186
4467.70 1205
4468.33 1242
4468.96 1270
4469.59 1323
4470.22 1273
4470.86 1209
4471.49 1181
4472.12 1341
4472.75 1237
4473.38 1179
4474.01 1164
4474.64 1202
4475.27 1230
4475.90 1194
4476.53 1094
4477.16 1148
4477.80 1190
4478.43 1225
4479.06 1192
4479.69 1198
4480.32 1241
4480.95 1175
4481.58 1080
4482.22 1183
4482.85 1344
4483.48 1286
4484.11 1264
4484.74 1276
4485.37 1291
4486.01 1103
4486.64 1250
4487.27 1195
4487.90 1192
4488.53 1250
4489.17 1218
4489.80 1183
4490.43 1161
4491.06 1253
4491.69 1235
4492.33 1294
4492.96 1260
4493.59 1235
4494.22 1250
4494.86 1290
4495.49 1244
4496.12 1252
4496.75 1278
4497.39 1255
4498.02 1173
4498.65 1226
4499.28 1272
4499.92 1232
4500.55 1300
4501.18 1464
4501.82 1376
4502.45 1454
4503.08 1420
4503.71 1449
4504.35 1424
4504.98 1392
4505.61 1487
4506.25 1394
4506.88 1373
4507.51 1248
4508.15 1367
4508.78 1284
4509.41 1372
4510.05 1423
4510.68 1338
4511.31 1358
4511.95 1403
4512.58 1217
4513.22 1275
4513.85 1285
4514.48 1246
4515.12 1343
4515.75 1316
4516.39 1252
4517.02 1141
4517.65 1130
4518.29 1148
4518.92 1233
4519.56 1218
4520.19 1250
4520.82 1252
4521.46 1298
4522.09 1353
4522.73 1266
4523.36 1226
4524.00 1225
4524.63 1269
4525.27 1311
4525.90 1305
4526.53 1346
4527.17 1427
4527.80 1616
4528.44 1668
4529.07 1698
4529.71 1745
4530.34 1781
4530.98 1764
4531.61 1965
4532.25 2000
4532.88 1990
4533.52 1962
4534.15 1931
4534.79 1761
4535.42 1775
4536.06 1652
4536.69 1649
4537.33 1596
4537.97 1507
4538.60 1358
4539.24 1334
4539.87 1302
4540.51 1309
4541.14 1266
4541.78 1413
4542.42 1341
4543.05 1196
4543.69 1134
4544.32 1129
4544.96 1180
4545.59 1247
4546.23 1207
4546.87 1162
4547.50 1298
4548.14 1182
4548.78 1152
4549.41 1151
4550.05 1176
4550.68 1061
4551.32 1064
4551.96 1117
4552.59 1143
4553.23 1172
4553.87 1141
4554.50 1253
4555.14 1210
4555.78 1257
4556.41 1246
4557.05 1233
4557.69 1237
4558.32 1268
4558.96 1229
4559.60 1246
4560.24 1138
4560.87 1263
4561.51 1357
4562.15 1407
4562.78 1343
4563.42 1132
4564.06 1185
4564.70 1265
4565.33 1283
4565.97 1281
4566.61 1319
4567.25 1344
4567.88 1301
4568.52 1143
4569.16 1181
4569.80 1307
4570.43 1284
4571.07 1243
4571.71 1217
4572.35 1211
4572.98 1190
4573.62 1231
4574.26 1224
4574.90 1212
4575.54 1170
4576.18 1282
4576.81 1306
4577.45 1209
4578.09 1229
4578.73 1208
4579.37 1217
4580.00 1183
4580.64 1201
4581.28 1190
4581.92 1226
4582.56 1157
4583.20 1122
4583.84 1194
4584.47 1225
4585.11 1321
4585.75 1254
4586.39 1245
4587.03 1272
4587.67 1208
4588.31 1205
4588.95 1198
4589.59 1315
4590.23 1220
4590.86 1192
4591.50 1079
4592.14 1276
4592.78 1251
4593.42 1084
4594.06 1098
4594.70 1192
4595.34 1261
4595.98 1179
4596.62 1122
4597.26 1203
4597.90 1159
4598.54 1211
4599.18 1119
4599.82 1262
4600.46 1337
4601.10 1344
4601.74 1340
4602.38 1274
4603.02 1316
4603.66 1336
4604.30 1227
4604.94 1199
4605.58 1226
4606.22 1293
4606.86 1322
4607.50 1276
4608.14 1193
4608.78 1223
4609.42 1314
4610.06 1388
4610.70 1306
4611.34 1289
4611.98 1256
4612.62 1168
4613.26 1214
4613.90 1241
4614.54 1157
4615.19 1149
4615.83 1159
4616.47 1152
4617.11 1119
4617.75 1142
4618.39 1148
4619.03 1107
4619.67 1184
4620.31 1272
4620.96 1097
4621.60 1158
4622.24 1131
4622.88 1149
4623.52 1171
4624.16 1116
4624.80 1071
4625.45 1108
4626.09 1067
4626.73 1097
4627.37 1073
4628.01 1187
4628.65 1224
4629.30 1074
4629.94 990
4630.58 1078
4631.22 1088
4631.86 1237
4632.51 1350
4633.15 1308
4633.79 1046
4634.43 1092
4635.07 1215
4635.72 1230
4636.36 1184
4637.00 1126
4637.64 1100
4638.29 1119
4638.93 1282
4639.57 1171
4640.21 1188
4640.86 1179
4641.50 1135
4642.14 1157
4642.78 1215
4643.43 1178
4644.07 1245
4644.71 1184
4645.36 1166
4646.00 1180
4646.64 1206
4647.29 1347
4647.93 1233
4648.57 1211
4649.21 1198
4649.86 1192
4650.50 1150
4651.14 1147
4651.79 1103
4652.43 1139
4653.07 1165
4653.72 1193
4654.36 1186
4655.01 1221
4655.65 1157
4656.29 1187
4656.94 1210
4657.58 1141
4658.22 1150
4658.87 1204
4659.51 1256
4660.16 1184
4660.80 1114
4661.44 1122
4662.09 1169
4662.73 1121
4663.38 1147
4664.02 1217
4664.67 1261
4665.31 1234
4665.95 1174
4666.60 1120
4667.24 1175
4667.89 1071
4668.53 1014
4669.18 1059
4669.82 1051
4670.47 1139
4671.11 1164
4671.76 1291
4672.40 1174
4673.04 1081
4673.69 1138
4674.33 1095
4674.98 1099
4675.62 1293
4676.27 1173
4676.92 1074
4677.56 1080
4678.21 1133
4678.85 1080
4679.50 1062
4680.14 1224
4680.79 1187
4681.43 1330
4682.08 1292
4682.72 1257
4683.37 1318
4684.01 1330
4684.66 1240
4685.31 1216
4685.95 1260
4686.60 1229
4687.24 1212
4687.89 1106
4688.54 1159
4689.18 1218
4689.83 1193
4690.47 1107
4691.12 1185
4691.77 1176
4692.41 1276
4693.06 1203
4693.70 1277
4694.35 1219
4695.00 1193
4695.64 1212
4696.29 1282
4696.94 1228
4697.58 1277
4698.23 1375
4698.88 1256
4699.52 1355
4700.17 1362
4700.82 1338
4701.46 1214
4702.11 1194
4702.76 1207
4703.40 1242
4704.05 1267
4704.70 1222
4705.35 1228
4705.99 1199
4706.64 1305
4707.29 1254
4707.93 1371
4708.58 1386
4709.23 1314
4709.88 1282
4710.52 1224
4711.17 1236
4711.82 1265
4712.47 1220
4713.11 1220
4713.76 1287
4714.41 1304
4715.06 1262
4715.70 1225
4716.35 1303
4717.00 1194
4717.65 1194
4718.30 1189
4718.94 1176
4719.59 1247
4720.24 1210
4720.89 1389
4721.54 1293
4722.19 1309
4722.83 1373
4723.48 1292
4724.13 1378
4724.78 1555
4725.43 1601
4726.08 1591
4726.72 1674
4727.37 1709
4728.02 1763
4728.67 1738
4729.32 1725
4729.97 1605
4730.62 1406
4731.27 1349
4731.91 1365
4732.56 1323
4733.21 1259
4733.86 1272
4734.51 1285
4735.16 1370
4735.81 1461
4736.46 1337
4737.11 1225
4737.76 1254
4738.41 1193
4739.06 1339
4739.70 1340
4740.35 1241
4741.00 1290
4741.65 1366
4742.30 1340
4742.95 1226
4743.60 1335
4744.25 1350
4744.90 1355
4745.55 1458
4746.20 1497
4746.85 1423
4747.50 1349
4748.15 1414
4748.80 1445
4749.45 1252
4750.10 1414
4750.75 1508
4751.40 1542
4752.05 1563
4752.70 1564
4753.35 1498
4754.00 1494
4754.65 1490
4755.31 1419
4755.96 1523
4756.61 1389
4757.26 1335
4757.91 1295
4758.56 1359
4759.21 1339
4759.86 1168
4760.51 1270
4761.16 1251
4761.81 1234
4762.46 1207
4763.11 1144
4763.77 1202
4764.42 1244
4765.07 1418
4765.72 1417
4766.37 1359
4767.02 1462
4767.67 1388
4768.33 1425
4768.98 1492
4769.63 1450
4770.28 1370
4770.93 1264
4771.58 1350
4772.23 1259
4772.89 1247
4773.54 1253
4774.19 1241
4774.84 1144
4775.49 1116
4776.15 1245
4776.80 1291
4777.45 1258
4778.10 1242
4778.75 1218
4779.41 1314
4780.06 1355
4780.71 1238
4781.36 1248
4782.02 1180
4782.67 1127
4783.32 1265
4783.97 1350
4784.63 1320
4785.28 1263
4785.93 1240
4786.58 1276
4787.24 1214
4787.89 1219
4788.54 1165
4789.19 1256
4789.85 1216
4790.50 1152
4791.15 1146
4791.81 1198
4792.46 1291
4793.11 1201
4793.77 1263
4794.42 1246
4795.07 1258
4795.72 1246
4796.38 1175
4797.03 1236
4797.69 1204
4798.34 1333
4798.99 1287
4799.65 1144
4800.30 1114
4800.95 1195
4801.61 1230
4802.26 1270
4802.91 1147
4803.57 1198
4804.22 1214
4804.88 1202
4805.53 1211
4806.18 1236
4806.84 1262
4807.49 1278
4808.15 1218
4808.80 1151
4809.45 1234
4810.11 1181
4810.76 1092
4811.42 1225
4812.07 1284
4812.73 1261
4813.38 1381
4814.04 1451
4814.69 1355
4815.34 1219
4816.00 1265
4816.65 1400
4817.31 1302
4817.96 1245
4818.62 1284
4819.27 1394
4819.93 1407
4820.58 1510
4821.24 1510
4821.89 1388
4822.55 1502
4823.20 1653
4823.86 1507
4824.51 1607
4825.17 1709
4825.82 1697
4826.48 1729
4827.14 1689
4827.79 1625
4828.45 1712
4829.10 1699
4829.76 1568
4830.41 1532
4831.07 1437
4831.72 1488
4832.38 1561
4833.04 1505
4833.69 1508
4834.35 1637
4835.00 1550
4835.66 1441
4836.32 1532
4836.97 1433
4837.63 1391
4838.28 1531
4838.94 1564
4839.60 1728
4840.25 1570
4840.91 1649
4841.57 1745
4842.22 1596
4842.88 1509
4843.54 1804
4844.19 1705
4844.85 1852
4845.51 1943
4846.16 1876
4846.82 2013
4847.48 2128
4848.13 2385
4848.79 2389
4849.45 2497
4850.10 2510
4850.76 2536
4851.42 2603
4852.07 2640
4852.73 2594
4853.39 2238
4854.05 2164
4854.70 2143
4855.36 2113
4856.02 1851
4856.68 1874
4857.33 1795
4857.99 1739
4858.65 1680
4859.31 1726
4859.96 1809
4860.62 1697
4861.28 1755
4861.94 1708
4862.59 1818
4863.25 1950
4863.91 1997
4864.57 1907
4865.23 2072
4865.88 1960
4866.54 1878
4867.20 1737
4867.86 1705
4868.52 1823
4869.18 1798
4869.83 1676
4870.49 1752
4871.15 1802
4871.81 1703
4872.47 1659
4873.13 1614
4873.78 1667
4874.44 1738
4875.10 1508
4875.76 1649
4876.42 1646
4877.08 1415
4877.74 1335
4878.40 1299
4879.06 1466
4879.71 1438
4880.37 1455
4881.03 1351
4881.69 1502
4882.35 1516
4883.01 1482
4883.67 1387
4884.33 1477
4884.99 1475
4885.65 1387
4886.31 1483
4886.97 1496
4887.63 1541
4888.29 1504
4888.94 1653
4889.60 1826
4890.26 1778
4890.92 1702
4891.58 1789
4892.24 1862
4892.90 1786
4893.56 1633
4894.22 1655
4894.88 1588
4895.54 1633
4896.20 1631
4896.86 1657
4897.52 1620
4898.18 1661
4898.84 1762
4899.50 1982
4900.17 1834
4900.83 1771
4901.49 1915
4902.15 1903
4902.81 1914
4903.47 1905
4904.13 1845
4904.79 1742
4905.45 1675
4906.11 1619
4906.77 1622
4907.43 1483
4908.09 1569
4908.75 1622
4909.42 1564
4910.08 1468
4910.74 1403
4911.40 1360
4912.06 1515
4912.72 1354
4913.38 1424
4914.04 1478
4914.70 1351
4915.37 1324
4916.03 1317
4916.69 1300
4917.35 1403
4918.01 1340
4918.67 1393
4919.34 1338
4920.00 1299
4920.66 1310
4921.32 1340
4921.98 1331
4922.64 1276
4923.31 1349
4923.97 1383
4924.63 1380
4925.29 1285
4925.95 1304
4926.62 1269
4927.28 1385
4927.94 1399
4928.60 1300
4929.27 1352
4929.93 1450
4930.59 1422
4931.25 1370
4931.92 1303
4932.58 1480
4933.24 1424
4933.90 1414
4934.57 1324
4935.23 1464
4935.89 1429
4936.55 1410
4937.22 1362
4937.88 1284
4938.54 1233
4939.21 1303
4939.87 1421
4940.53 1317
4941.20 1135
4941.86 1271
4942.52 1317
4943.19 1292
4943.85 1258
4944.51 1266
4945.18 1201
4945.84 1330
4946.50 1335
4947.17 1285
4947.83 1165
4948.49 1164
4949.16 1153
4949.82 1188
4950.48 1187
4951.15 1187
4951.81 1306
4952.48 1336
4953.14 1235
4953.80 1250
4954.47 1238
4955.13 1230
4955.80 1281
4956.46 1308
4957.12 1417
4957.79 1378
4958.45 1293
4959.12 1381
4959.78 1274
4960.45 1419
4961.11 1493
4961.78 1592
4962.44 1666
4963.10 1734
4963.77 1721
4964.43 1893
4965.10 2025
4965.76 1904
4966.43 1818
4967.09 1654
4967.76 1578
4968.42 1416
4969.09 1474
4969.75 1404
4970.42 1295
4971.08 1346
4971.75 1305
4972.41 1459
4973.08 1394
4973.74 1383
4974.41 1511
4975.08 1475
4975.74 1435
4976.41 1476
4977.07 1458
4977.74 1467
4978.40 1537
4979.07 1426
4979.73 1368
4980.40 1437
4981.07 1505
4981.73 1369
4982.40 1420
4983.06 1377
4983.73 1452
4984.40 1452
4985.06 1538
4985.73 1541
4986.39 1680
4987.06 1758
4987.73 1985
4988.39 2020
4989.06 1945
4989.73 1941
4990.39 2197
4991.06 2152
4991.73 2058
4992.39 2005
4993.06 1814
4993.73 1606
4994.39 1556
4995.06 1591
4995.73 1436
4996.39 1327
4997.06 1312
4997.73 1108
4998.39 1173
4999.06 1242
4999.73 1206
5000.39 1233
5001.06 1189
5001.73 1186
5002.40 1179
5003.06 1276
5003.73 1171
5004.40 1042
5005.07 1070
5005.73 1188
5006.40 1126
5007.07 1110
5007.74 1088
5008.40 1021
5009.07 1054
5009.74 1111
5010.41 1128
5011.07 1133
5011.74 1216
5012.41 1234
5013.08 1076
5013.75 1099
5014.41 1126
5015.08 1153
5015.75 1207
5016.42 1158
5017.09 1203
5017.75 1081
5018.42 1099
5019.09 1201
5019.76 1241
5020.43 1298
5021.10 1368
5021.77 1366
5022.43 1247
5023.10 1275
5023.77 1225
5024.44 1213
5025.11 1217
5025.78 1187
5026.45 1242
5027.12 1267
5027.78 1306
5028.45 1346
5029.12 1339
5029.79 1197
5030.46 1246
5031.13 1349
5031.80 1392
5032.47 1248
5033.14 1247
5033.81 1169
5034.48 1277
5035.15 1133
5035.82 1135
5036.48 1229
5037.15 1128
5037.82 1095
5038.49 1132
5039.16 1165
5039.83 1230
5040.50 1190
5041.17 1204
5041.84 1138
5042.51 1087
5043.18 1164
5043.85 1272
5044.52 1217
5045.19 1173
5045.86 1299
5046.53 1253
5047.20 1184
5047.87 1108
5048.54 1191
5049.21 1200
5049.88 1157
5050.55 1222
5051.23 1246
5051.90 1269
5052.57 1195
5053.24 1259
5053.91 1209
5054.58 1339
5055.25 1186
5055.92 1147
5056.59 1214
5057.26 1142
5057.93 1154
5058.60 1203
5059.27 1114
5059.95 1148
5060.62 1227
5061.29 1299
5061.96 1184
5062.63 1186
5063.30 1145
5063.97 1164
5064.64 1244
5065.32 1178
5065.99 1140
5066.66 1052
5067.33 1071
5068.00 1146
5068.67 1116
5069.35 1057
5070.02 1120
5070.69 1120
5071.36 1170
5072.03 1057
5072.70 1059
5073.38 1013
5074.05 976
5074.72 1071
5075.39 1053
5076.07 989
5076.74 1010
5077.41 1077
5078.08 1170
5078.75 1082
5079.43 1114
5080.10 1151
5080.77 1122
5081.44 1082
5082.12 1271
5082.79 1292
5083.46 1193
5084.13 1121
5084.81 1214
5085.48 1264
5086.15 1175
5086.83 1229
5087.50 1224
5088.17 1137
5088.84 1121
5089.52 1184
5090.19 1146
5090.86 1127
5091.54 1155
5092.21 1272
5092.88 1273
5093.56 1297
5094.23 1169
5094.90 1119
5095.58 1085
5096.25 1186
5096.92 1061
5097.60 1086
5098.27 1089
5098.94 1189
5099.62 1129
5100.29 984
5100.97 1011
5101.64 882
5102.31 1033
5102.99 1129
5103.66 1097
5104.34 1106
5105.01 1185
5105.68 1211
5106.36 1133
5107.03 1096
5107.71 1062
5108.38 1088
5109.06 1170
5109.73 1093
5110.40 1118
5111.08 1049
5111.75 993
5112.43 1068
5113.10 1052
5113.78 1062
5114.45 955
5115.13 1050
5115.80 1038
5116.48 1070
5117.15 1004
5117.83 1030
5118.50 1042
5119.18 1122
5119.85 1110
5120.53 1081
5121.20 1109
5121.88 1126
5122.55 1074
5123.23 1153
5123.90 1090
5124.58 1149
5125.25 1109
5125.93 1046
5126.60 955
5127.28 1111
5127.95 1003
5128.63 1054
5129.31 1119
5129.98 1096
5130.66 1126
5131.33 1091
5132.01 1141
5132.69 1160
5133.36 1124
5134.04 1158
5134.71 1184
5135.39 972
5136.07 967
5136.74 1158
5137.42 1149
5138.09 1230
5138.77 1124
5139.45 1086
5140.12 1039
5140.80 1043
5141.48 1104
5142.15 1092
5142.83 1040
5143.51 1078
5144.18 1103
5144.86 1045
5145.54 1059
5146.21 1074
5146.89 1007
5147.57 1016
5148.24 1030
5148.92 1000
5149.60 1025
5150.27 1084
5150.95 1007
5151.63 1020
5152.31 1059
5152.98 1156
5153.66 1018
5154.34 933
5155.01 955
5155.69 1048
5156.37 986
5157.05 994
5157.72 989
5158.40 934
5159.08 982
5159.76 1016
5160.44 1007
5161.11 1007
5161.79 996
5162.47 944
5163.15 920
5163.82 1066
5164.50 925
5165.18 987
5165.86 1021
5166.54 1025
5167.21 1033
5167.89 935
5168.57 918
5169.25 999
5169.93 958
5170.61 986
5171.28 1076
5171.96 1042
5172.64 1031
5173.32 982
5174.00 1007
5174.68 1034
5175.36 987
5176.04 1040
5176.71 1004
5177.39 1060
5178.07 1040
5178.75 1041
5179.43 1058
5180.11 1130
5180.79 911
5181.47 938
5182.15 971
5182.83 1023
5183.50 973
5184.18 997
5184.86 1008
5185.54 1004
5186.22 1070
5186.90 1071
5187.58 1040
5188.26 1014
5188.94 952
5189.62 1030
5190.30 992
5190.98 972
5191.66 973
5192.34 1056
5193.02 988
5193.70 831
5194.38 920
5195.06 1009
5195.74 962
5196.42 1001
5197.10 963
5197.78 1018
5198.46 1027
5199.14 965
5199.82 934
5200.50 885
5201.18 891
5201.86 966
5202.54 993
5203.22 976
5203.90 1064
5204.58 984
5205.26 939
5205.94 1070
5206.63 1032
5207.31 960
5207.99 1037
5208.67 1101
5209.35 1189
5210.03 1175
5210.71 1128
5211.39 1295
5212.07 1247
5212.75 1175
5213.44 1096
5214.12 1002
5214.80 1126
5215.48 1036
5216.16 947
5216.84 953
5217.52 988
5218.20 1010
5218.89 975
5219.57 932
5220.25 880
5220.93 933
5221.61 981
5222.29 998
5222.98 945
5223.66 984
5224.34 987
5225.02 972
5225.70 1047
5226.39 998
5227.07 1036
5227.75 1022
5228.43 975
5229.12 1042
5229.80 1007
5230.48 1030
5231.16 973
5231.84 981
5232.53 935
5233.21 964
5233.89 1004
5234.57 986
5235.26 1056
5235.94 1124
5236.62 1107
5237.31 1010
5237.99 1054
5238.67 1032
5239.35 996
5240.04 1035
5240.72 1090
5241.40 1062
5242.09 1114
5242.77 1112
5243.45 1000
5244.14 972
5244.82 935
5245.50 981
5246.19 984
5246.87 974
5247.55 1066
5248.24 1017
5248.92 935
5249.60 888
5250.29 1048
5250.97 1088
5251.65 958
5252.34 1089
5253.02 904
5253.71 929
5254.39 939
5255.07 968
5255.76 977
5256.44 864
5257.12 897
5257.81 932
5258.49 991
5259.18 907
5259.86 955
5260.55 962
5261.23 964
5261.91 903
5262.60 943
5263.28 947
5263.97 1001
5264.65 1063
5265.34 985
5266.02 1014
5266.71 1009
5267.39 1063
5268.08 985
5268.76 1043
5269.45 1096
5270.13 969
5270.82 928
5271.50 1045
5272.19 1094
5272.87 979
5273.56 955
5274.24 937
5274.93 938
5275.61 996
5276.30 981
5276.98 1023
5277.67 1114
5278.35 978
5279.04 995
5279.72 1009
5280.41 1044
5281.09 1027
5281.78 1129
5282.47 1108
5283.15 960
5283.84 1026
5284.52 1101
5285.21 999
5285.90 1052
5286.58 1056
5287.27 957
5287.95 1044
5288.64 1031
5289.33 986
5290.01 946
5290.70 963
5291.38 989
5292.07 1024
5292.76 984
5293.44 1072
5294.13 1033
5294.82 1048
5295.50 943
5296.19 966
5296.88 1007
5297.56 1020
5298.25 1014
5298.94 1076
5299.62 1055
5300.31 987
5301.00 1063
5301.68 1110
5302.37 1049
5303.06 1014
5303.75 1005
5304.43 1015
5305.12 998
5305.81 1075
5306.49 1101
5307.18 965
5307.87 1045
5308.56 1152
5309.24 1061
5309.93 1036
5310.62 984
5311.31 984
5311.99 1076
5312.68 1061
5313.37 1065
5314.06 1054
5314.74 995
5315.43 1009
5316.12 957
5316.81 961
5317.50 983
5318.18 1093
5318.87 1141
5319.56 1072
5320.25 992
5320.94 1072
5321.63 1144
5322.31 1075
5323.00 1073
5323.69 1055
5324.38 1022
5325.07 1045
5325.76 1051
5326.44 941
5327.13 995
5327.82 901
5328.51 1075
5329.20 1034
5329.89 1020
5330.58 1092
5331.27 1083
5331.95 1026
5332.64 1113
5333.33 1145
5334.02 1049
5334.71 1064
5335.40 1073
5336.09 1026
5336.78 1015
5337.47 1019
5338.16 1032
5338.85 1012
5339.54 1042
5340.22 1034
5340.91 1011
5341.60 1043
5342.29 1038
5342.98 970
5343.67 967
5344.36 1030
5345.05 1082
5345.74 1009
5346.43 1053
5347.12 1011
5347.81 1101
5348.50 1093
5349.19 1114
5349.88 1125
5350.57 1067
5351.26 1030
5351.95 1079
5352.64 1099
5353.33 1116
5354.02 1079
5354.71 1111
5355.40 1094
5356.09 1034
5356.79 1116
5357.48 1060
5358.17 1055
5358.86 1063
5359.55 962
5360.24 967
5360.93 1011
5361.62 1001
5362.31 982
5363.00 975
5363.69 968
5364.38 1044
5365.07 1020
5365.77 979
5366.46 931
5367.15 1075
5367.84 1071
5368.53 1041
5369.22 1046
5369.91 1039
5370.60 996
5371.30 1041
5371.99 1068
5372.68 1119
5373.37 1014
5374.06 952
5374.75 1052
5375.45 1186
5376.14 1210
5376.83 1049
5377.52 1063
5378.21 1090
5378.91 1108
5379.60 1051
5380.29 1015
5380.98 1154
5381.67 1327
5382.37 1243
5383.06 1308
5383.75 1166
5384.44 1183
5385.13 1156
5385.83 1128
5386.52 1142
5387.21 1163
5387.90 1018
5388.60 1079
5389.29 1075
5389.98 1108
5390.68 962
5391.37 958
5392.06 974
5392.75 1017
5393.45 1047
5394.14 1014
5394.83 1024
5395.53 1054
5396.22 989
5396.91 972
5397.60 1018
5398.30 982
5398.99 1002
5399.68 895
5400.38 949
5401.07 1002
5401.76 961
5402.46 944
5403.15 946
5403.85 967
5404.54 930
5405.23 995
5405.93 995
5406.62 1075
5407.31 954
5408.01 969
5408.70 1055
5409.40 1013
5410.09 958
5410.78 977
5411.48 991
5412.17 1023
5412.87 994
5413.56 952
5414.25 1004
5414.95 1029
5415.64 1001
5416.34 1002
5417.03 1038
5417.73 991
5418.42 983
5419.11 1065
5419.81 1037
5420.50 1063
5421.20 1058
5421.89 964
5422.59 982
5423.28 1040
5423.98 1017
5424.67 1036
5425.37 918
5426.06 914
5426.76 1018
5427.45 1066
5428.15 1084
5428.84 991
5429.54 1032
5430.23 999
5430.93 1008
5431.62 1000
5432.32 1036
5433.01 943
5433.71 1030
5434.41 1033
5435.10 1052
5435.80 1165
5436.49 1166
5437.19 1168
5437.88 1127
5438.58 1063
5439.28 941
5439.97 1041
5440.67 1029
5441.36 1089
5442.06 1008
5442.76 1128
5443.45 1145
5444.15 995
5444.84 1122
5445.54 1172
5446.24 1024
5446.93 1189
5447.63 1290
5448.33 1314
5449.02 1196
5449.72 1255
5450.42 1204
5451.11 1184
5451.81 1259
5452.51 1152
5453.20 1099
5453.90 1051
5454.60 1131
5455.29 1049
5455.99 1003
5456.69 1013
5457.38 1036
5458.08 1052
5458.78 1119
5459.47 1065
5460.17 981
5460.87 982
5461.57 1051
5462.26 1035
5462.96 1004
5463.66 1061
5464.36 945
5465.05 882
5465.75 1066
5466.45 1039
5467.15 1043
5467.84 959
5468.54 970
5469.24 977
5469.94 1025
5470.63 981
5471.33 1121
5472.03 997
5472.73 1031
5473.43 1081
5474.12 979
5474.82 1044
5475.52 1112
5476.22 1098
5476.92 1028
5477.62 1053
5478.31 1097
5479.01 1188
5479.71 1271
5480.41 1219
5481.11 1287
5481.81 1182
5482.50 1152
5483.20 1168
5483.90 1154
5484.60 1244
5485.30 1131
5486.00 1124
5486.70 1109
5487.40 1073
5488.09 1049
5488.79 1165
5489.49 1253
5490.19 1160
5490.89 1131
5491.59 1125
5492.29 1143
5492.99 1071
5493.69 1111
5494.39 1070
5495.09 1076
5495.79 1133
5496.49 1168
5497.19 1183
5497.88 1187
5498.58 1271
5499.28 1226
5499.98 1351
5500.68 1302
5501.38 1396
5502.08 1417
5502.78 1431
5503.48 1382
5504.18 1369
5504.88 1394
5505.58 1323
5506.28 1116
5506.98 1121
5507.68 1149
5508.38 1117
5509.08 1009
5509.78 1165
5510.48 1139
5511.19 1016
5511.89 1005
5512.59 1032
5513.29 1017
5513.99 1056
5514.69 1060
5515.39 1020
5516.09 1068
5516.79 1116
5517.49 1069
5518.19 1078
5518.89 1089
5519.59 1140
5520.29 1114
5521.00 1075
5521.70 1045
5522.40 1005
5523.10 1071
5523.80 995
5524.50 1026
5525.20 969
5525.90 988
5526.61 1006
5527.31 1095
5528.01 1022
5528.71 1023
5529.41 965
5530.11 1047
5530.82 1009
5531.52 1035
5532.22 995
5532.92 967
5533.62 972
5534.32 968
5535.03 933
5535.73 949
5536.43 966
5537.13 938
5537.83 947
5538.54 963
5539.24 956
5539.94 932
5540.64 903
5541.35 917
5542.05 876
5542.75 935
5543.45 913
5544.16 961
5544.86 1089
5545.56 983
5546.26 904
5546.97 989
5547.67 971
5548.37 1006
5549.07 948
5549.78 930
5550.48 942
5551.18 899
5551.89 912
5552.59 919
5553.29 1034
5554.00 1042
5554.70 945
5555.40 965
5556.11 894
5556.81 828
5557.51 861
5558.22 808
5558.92 914
5559.62 937
5560.33 1031
5561.03 993
5561.73 1005
5562.44 971
5563.14 988
5563.84 984
5564.55 1076
5565.25 1117
5565.96 1069
5566.66 958
5567.36 1032
5568.07 971
5568.77 1038
5569.48 973
5570.18 891
5570.88 896
5571.59 977
5572.29 936
5573.00 932
5573.70 908
5574.41 948
5575.11 1054
5575.81 953
5576.52 1008
5577.22 1006
5577.93 960
5578.63 990
5579.34 859
5580.04 915
5580.75 1007
5581.45 1015
5582.16 978
5582.86 926
5583.57 928
5584.27 919
5584.98 940
5585.68 952
5586.39 921
5587.09 996
5587.80 871
5588.50 907
5589.21 927
5589.91 1024
5590.62 929
5591.33 1055
5592.03 943
5592.74 887
5593.44 957
5594.15 918
5594.85 924
5595.56 979
5596.27 962
5596.97 910
5597.68 906
5598.38 844
5599.09 804
5599.80 891
5600.50 949
5601.21 954
5601.91 863
5602.62 937
5603.33 900
5604.03 946
5604.74 940
5605.45 912
5606.15 921
5606.86 952
5607.56 860
5608.27 921
5608.98 924
5609.68 865
5610.39 899
5611.10 847
5611.80 851
5612.51 991
5613.22 1000
5613.93 887
5614.63 989
5615.34 1001
5616.05 927
5616.75 879
5617.46 898
5618.17 944
5618.88 941
5619.58 840
5620.29 855
5621.00 940
5621.70 907
5622.41 916
5623.12 943
5623.83 902
5624.53 879
5625.24 813
5625.95 876
5626.66 964
5627.37 908
5628.07 873
5628.78 972
5629.49 1008
5630.20 934
5630.91 958
5631.61 957
5632.32 903
5633.03 874
5633.74 833
5634.45 877
5635.15 1039
5635.86 973
5636.57 889
5637.28 906
5637.99 903
5638.70 947
5639.40 987
5640.11 1005
5640.82 1029
5641.53 891
5642.24 892
5642.95 1005
5643.66 1059
5644.37 891
5645.07 895
5645.78 967
5646.49 940
5647.20 927
5647.91 853
5648.62 879
5649.33 972
5650.04 925
5650.75 846
5651.46 884
5652.17 956
5652.88 944
5653.59 981
5654.29 1027
5655.00 1076
5655.71 1047
5656.42 1041
5657.13 1066
5657.84 1019
5658.55 1040
5659.26 1060
5659.97 1047
5660.68 950
5661.39 922
5662.10 1110
5662.81 1062
5663.52 1038
5664.23 977
5664.94 891
5665.65 892
5666.36 940
5667.07 939
5667.78 860
5668.49 908
5669.20 814
5669.91 856
5670.62 847
5671.34 938
5672.05 906
5672.76 976
5673.47 900
5674.18 782
5674.89 951
5675.60 981
5676.31 841
5677.02 847
5677.73 884
5678.44 831
5679.15 795
5679.87 885
5680.58 846
5681.29 880
5682.00 896
5682.71 918
5683.42 979
5684.13 988
5684.84 953
5685.56 933
5686.27 920
5686.98 910
5687.69 898
5688.40 850
5689.11 983
5689.83 1047
5690.54 955
5691.25 919
5691.96 875
5692.67 879
5693.38 955
5694.10 972
5694.81 938
5695.52 922
5696.23 919
5696.94 864
5697.66 903
5698.37 900
5699.08 929
5699.79 823
5700.51 879
5701.22 863
5701.93 886
5702.64 919
5703.36 969
5704.07 933
5704.78 806
5705.49 878
5706.21 940
5706.92 871
5707.63 830
5708.35 833
5709.06 875
5709.77 843
5710.48 835
5711.20 836
5711.91 895
5712.62 784
5713.34 803
5714.05 945
5714.76 1038
5715.48 939
5716.19 1016
5716.90 942
5717.62 947
5718.33 922
5719.04 840
5719.76 912
5720.47 930
5721.18 930
5721.90 942
5722.61 1004
5723.33 939
5724.04 903
5724.75 850
5725.47 893
5726.18 837
5726.90 915
5727.61 958
5728.32 905
5729.04 927
5729.75 976
5730.47 1019
5731.18 1069
5731.90 1023
5732.61 954
5733.32 925
5734.04 1039
5734.75 1057
5735.47 935
5736.18 942
5736.90 1004
5737.61 958
5738.33 961
5739.04 912
5739.76 958
5740.47 1005
5741.19 981
5741.90 897
5742.62 880
5743.33 857
5744.05 960
5744.76 991
5745.48 1022
5746.19 1015
5746.91 1028
5747.62 972
5748.34 1081
5749.05 1031
5749.77 970
5750.48 983
5751.20 971
5751.91 1109
5752.63 1072
5753.35 1055
5754.06 982
5754.78 977
5755.49 958
5756.21 906
5756.93 882
5757.64 1018
5758.36 1033
5759.07 1016
5759.79 984
5760.51 1019
5761.22 975
5761.94 984
5762.65 1068
5763.37 1099
5764.09 1052
5764.80 1110
5765.52 1084
5766.24 1162
5766.95 1094
5767.67 1080
5768.39 1175
5769.10 1067
5769.82 1043
5770.54 1097
5771.25 1113
5771.97 1125
5772.69 1122
5773.40 1063
5774.12 1117
5774.84 1061
5775.55 1093
5776.27 1017
5776.99 1130
5777.71 1164
5778.42 1178
5779.14 1100
5779.86 1215
5780.57 1203
5781.29 1156
5782.01 1110
5782.73 1108
5783.44 1115
5784.16 1108
5784.88 1099
5785.60 1140
5786.32 1127
5787.03 1219
5787.75 1241
5788.47 1183
5789.19 1233
5789.90 1229
5790.62 1166
5791.34 1220
5792.06 1349
5792.78 1282
5793.50 1388
5794.21 1306
5794.93 1325
5795.65 1313
5796.37 1421
5797.09 1424
5797.81 1433
5798.52 1520
5799.24 1555
5799.96 1616
5800.68 1654
5801.40 1897
5802.12 2003
5802.84 2004
5803.55 2174
5804.27 2157
5804.99 2122
5805.71 2105
5806.43 1911
5807.15 1818
5807.87 1742
5808.59 1691
5809.31 1727
5810.03 1795
5810.74 1916
5811.46 1949
5812.18 1983
5812.90 2013
5813.62 2224
5814.34 2545
5815.06 2806
5815.78 3260
5816.50 3579
5817.22 4255
5817.94 4246
5818.66 4527
5819.38 4564
5820.10 4539
5820.82 3864
5821.54 3346
5822.26 3140
5822.98 2873
5823.70 2543
5824.42 2483
5825.14 2261
5825.86 2282
5826.58 2255
5827.30 2134
5828.02 2085
5828.74 1973
5829.46 2014
5830.18 1978
5830.90 2077
5831.62 2115
5832.34 2024
5833.06 2087
5833.78 2055
5834.50 1965
5835.23 2007
5835.95 2068
5836.67 2036
5837.39 2034
5838.11 2069
5838.83 1933
5839.55 1992
5840.27 2003
5840.99 1842
5841.71 1731
5842.44 1580
5843.16 1471
5843.88 1515
5844.60 1516
5845.32 1420
5846.04 1568
5846.76 1456
5847.49 1363
5848.21 1326
5848.93 1441
5849.65 1485
5850.37 1395
5851.09 1305
5851.82 1487
5852.54 1410
5853.26 1371
5853.98 1302
5854.70 1339
5855.43 1272
5856.15 1259
5856.87 1326
5857.59 1450
5858.31 1358
5859.04 1350
5859.76 1393
5860.48 1328
5861.20 1252
5861.93 1271
5862.65 1367
5863.37 1308
5864.09 1170
5864.82 1173
5865.54 1312
5866.26 1199
5866.98 1248
5867.71 1193
5868.43 1214
5869.15 1215
5869.87 1188
5870.60 1188
5871.32 1232
5872.04 1240
5872.77 1214
5873.49 1173
5874.21 1201
5874.94 1245
5875.66 1203
5876.38 1111
5877.11 1176
5877.83 1273
5878.55 1218
5879.28 1211
5880.00 1218
5880.72 1219
5881.45 1161
5882.17 1263
5882.89 1191
5883.62 1240
5884.34 1188
5885.07 1173
5885.79 1216
5886.51 1187
5887.24 1258
5887.96 1279
5888.69 1305
5889.41 1294
5890.13 1308
5890.86 1186
5891.58 1144
5892.31 1124
5893.03 1165
5893.76 1167
5894.48 1207
5895.20 1253
5895.93 1125
5896.65 1184
5897.38 1181
5898.10 1110
5898.83 1204
5899.55 1169
5900.28 1025
5901.00 1046
5901.73 1256
5902.45 1205
5903.18 1232
5903.90 1149
5904.63 1047
5905.35 1096
5906.08 1187
5906.80 1269
5907.53 1258
5908.25 1159
5908.98 1249
5909.70 1225
5910.43 1176
5911.15 1193
5911.88 1204
5912.60 1232
5913.33 1205
5914.06 1259
5914.78 1180
5915.51 1244
5916.23 1251
5916.96 1224
5917.68 1202
5918.41 1145
5919.14 1183
5919.86 1202
5920.59 1082
5921.31 1179
5922.04 1192
5922.77 1226
5923.49 1189
5924.22 1230
5924.95 1269
5925.67 1275
5926.40 1235
5927.12 1241
5927.85 1298
5928.58 1303
5929.30 1202
5930.03 1245
5930.76 1269
5931.48 1441
5932.21 1355
5932.94 1278
5933.66 1311
5934.39 1285
5935.12 1360
5935.85 1293
5936.57 1320
5937.30 1450
5938.03 1415
5938.75 1346
5939.48 1376
5940.21 1362
5940.94 1470
5941.66 1346
5942.39 1379
5943.12 1548
5943.85 1526
5944.57 1444
5945.30 1348
5946.03 1327
5946.76 1474
5947.48 1476
5948.21 1442
5948.94 1488
5949.67 1526
5950.39 1571
5951.12 1599
5951.85 1590
5952.58 1732
5953.31 1693
5954.03 1648
5954.76 1666
5955.49 1741
5956.22 1742
5956.95 1732
5957.68 1721
5958.40 1655
5959.13 1681
5959.86 1659
5960.59 1801
5961.32 1742
5962.05 1745
5962.77 1603
5963.50 1649
5964.23 1765
5964.96 1770
5965.69 1951
5966.42 2054
5967.15 2088
5967.88 2074
5968.61 2082
5969.33 2116
5970.06 2105
5970.79 2259
5971.52 2137
5972.25 2050
5972.98 2233
5973.71 2061
5974.44 2099
5975.17 2137
5975.90 2187
5976.63 2233
5977.36 2324
5978.09 2314
5978.82 2452
5979.54 2369
5980.27 2267
5981.00 2446
5981.73 2587
5982.46 2447
5983.19 2600
5983.92 2553
5984.65 2698
5985.38 2703
5986.11 2914
5986.84 2746
5987.57 2748
5988.30 2662
5989.03 2650
5989.76 2740
5990.49 2953
5991.23 2921
5991.96 2886
5992.69 2862
5993.42 2918
5994.15 2956
5994.88 2943
5995.61 2978
5996.34 3322
5997.07 3173
5997.80 3241
5998.53 3097
5999.26 3112
5999.99 3130
6000.72 3154
6001.45 3119
6002.19 3245
6002.92 3041
6003.65 3081
6004.38 3004
6005.11 2981
6005.84 3083
6006.57 3186
6007.30 3332
6008.04 3708
6008.77 3926
6009.50 4530
6010.23 5047
6010.96 5652
6011.69 6143
6012.42 6882
6013.16 7456
6013.89 8068
6014.62 8338
6015.35 8142
6016.08 8052
6016.82 7575
6017.55 7142
6018.28 6303
6019.01 5386
6019.74 4816
6020.48 4312
6021.21 3895
6021.94 3382
6022.67 2857
6023.40 2684
6024.14 2566
6024.87 2431
6025.60 2304
6026.33 2282
6027.07 2158
6027.80 2189
6028.53 2078
6029.27 2147
6030.00 2057
6030.73 1947
6031.46 1985
6032.20 2005
6032.93 1940
6033.66 1927
6034.40 1860
6035.13 1932
6035.86 1885
6036.59 2058
6037.33 1984
6038.06 1957
6038.79 1908
6039.53 1994
6040.26 2014
6040.99 1957
6041.73 2000
6042.46 2002
6043.19 2039
6043.93 2230
6044.66 2078
6045.40 2107
6046.13 2148
6046.86 2166
6047.60 2239
6048.33 2229
6049.06 2257
6049.80 2344
6050.53 2434
6051.27 2360
6052.00 2395
6052.73 2445
6053.47 2445
6054.20 2428
6054.94 2396
6055.67 2307
6056.41 2514
6057.14 2331
6057.87 2233
6058.61 2327
6059.34 2309
6060.08 2308
6060.81 2271
6061.55 2199
6062.28 2158
6063.02 2194
6063.75 2237
6064.49 2293
6065.22 2112
6065.96 2184
6066.69 2105
6067.43 2104
6068.16 2217
6068.90 2029
6069.63 2033
6070.37 1925
6071.10 1959
6071.84 1952
6072.57 1893
6073.31 1851
6074.04 1810
6074.78 1893
6075.51 1893
6076.25 1793
6076.98 1775
6077.72 1842
6078.46 1926
6079.19 1846
6079.93 1746
6080.66 1812
6081.40 1837
6082.13 1852
6082.87 1728
6083.61 1762
6084.34 1860
6085.08 1787
6085.81 1776
6086.55 1814
6087.29 1686
6088.02 1667
6088.76 1725
6089.50 1738
6090.23 1778
6090.97 1760
6091.71 1748
6092.44 1817
6093.18 1764
6093.92 1597
6094.65 1655
6095.39 1674
6096.13 1664
6096.86 1706
6097.60 1563
6098.34 1618
6099.07 1529
6099.81 1558
6100.55 1599
6101.28 1620
6102.02 1562
6102.76 1558
6103.49 1559
6104.23 1551
6104.97 1484
6105.71 1415
6106.44 1461
6107.18 1496
6107.92 1507
6108.66 1621
6109.39 1646
6110.13 1557
6110.87 1532
6111.61 1544
6112.34 1525
6113.08 1510
6113.82 1558
6114.56 1577
6115.30 1565
6116.03 1489
6116.77 1704
6117.51 1645
6118.25 1655
6118.99 1699
6119.72 1607
6120.46 1690
6121.20 1723
6121.94 1619
6122.68 1640
6123.42 1685
6124.15 1687
6124.89 1778
6125.63 1764
6126.37 1697
6127.11 1789
6127.85 1735
6128.59 1733
6129.32 1725
6130.06 1744
6130.80 1732
6131.54 1702
6132.28 1713
6133.02 1823
6133.76 1752
6134.50 1693
6135.24 1742
6135.97 1753
6136.71 1807
6137.45 1865
6138.19 1814
6138.93 1843
6139.67 1841
6140.41 1837
6141.15 1802
6141.89 1961
6142.63 1941
6143.37 1796
6144.11 1774
6144.85 1860
6145.59 1920
6146.33 1792
6147.07 1827
6147.81 1820
6148.55 1764
6149.29 1837
6150.03 1753
6150.77 1862
6151.51 1912
6152.25 2005
6152.99 1886
6153.73 1899
6154.47 1933
6155.21 1969
6155.95 1924
6156.69 2107
6157.43 2138
6158.17 2003
6158.91 2053
6159.65 2159
6160.39 2098
6161.13 2097
6161.87 2080
6162.61 2271
6163.35 2340
6164.10 2224
6164.84 2501
6165.58 2635
6166.32 2722
6167.06 2700
6167.80 2899
6168.54 3013
6169.28 3048
6170.02 3015
6170.76 3090
6171.51 3082
6172.25 3099
6172.99 2811
6173.73 2740
6174.47 2761
6175.21 2736
6175.95 2575
6176.70 2755
6177.44 2681
6178.18 2667
6178.92 2720
6179.66 2735
6180.41 2611
6181.15 2683
6181.89 2745
6182.63 2873
6183.37 2788
6184.11 2997
6184.86 2906
6185.60 2960
6186.34 2943
6187.08 2926
6187.83 2946
6188.57 3006
6189.31 3135
6190.05 3115
6190.80 3078
6191.54 3161
6192.28 3319
6193.02 3520
6193.77 3480
6194.51 3638
6195.25 3722
6195.99 3513
6196.74 3620
6197.48 3807
6198.22 3834
6198.97 3806
6199.71 3710
6200.45 3722
6201.19 3658
6201.94 3751
6202.68 3838
6203.42 4005
6204.17 4775
6204.91 5394
6205.65 6304
6206.40 7569
6207.14 8890
6207.88 10341
6208.63 12103
6209.37 13433
6210.11 14706
6210.86 15015
6211.60 15495
6212.35 14796
6213.09 13359
6213.83 11772
6214.58 10282
6215.32 8789
6216.06 7324
6216.81 6246
6217.55 5434
6218.30 4488
6219.04 4010
6219.79 3664
6220.53 3354
6221.27 3410
6222.02 3285
6222.76 3293
6223.51 3228
6224.25 3211
6225.00 3304
6225.74 3327
6226.49 3263
6227.23 3196
6227.97 2975
6228.72 2935
6229.46 2672
6230.21 2640
6230.95 2425
6231.70 2373
6232.44 2409
6233.19 2229
6233.93 2121
6234.68 2226
6235.42 2336
6236.17 2343
6236.91 2309
6237.66 2342
6238.40 2195
6239.15 2265
6239.90 2415
6240.64 2482
6241.39 2345
6242.13 2439
6242.88 2443
6243.62 2397
6244.37 2535
6245.11 2832
6245.86 3015
6246.61 3005
6247.35 3164
6248.10 3243
6248.84 3308
6249.59 3403
6250.34 3527
6251.08 3211
6251.83 3096
6252.57 3069
6253.32 3011
6254.07 2856
6254.81 2748
6255.56 2640
6256.30 2556
6257.05 2514
6257.80 2482
6258.54 2390
6259.29 2492
6260.04 2570
6260.78 2555
6261.53 2501
6262.28 2515
6263.02 2414
6263.77 2442
6264.52 2280
6265.26 2419
6266.01 2467
6266.76 2423
6267.51 2436
6268.25 2364
6269.00 2306
6269.75 2286
6270.49 2210
6271.24 2120
6271.99 2215
6272.74 2219
6273.48 2101
6274.23 2172
6274.98 2213
6275.73 2248
6276.47 2187
6277.22 2238
6277.97 2268
6278.72 2206
6279.46 2069
6280.21 2010
6280.96 2060
6281.71 2060
6282.46 2082
6283.20 1998
6283.95 2048
6284.70 2023
6285.45 2135
6286.20 2126
6286.94 2105
6287.69 2109
6288.44 2244
6289.19 2201
6289.94 2251
6290.69 2273
6291.43 2124
6292.18 2036
6292.93 2030
6293.68 1985
6294.43 1934
6295.18 1883
6295.93 1907
6296.68 1955
6297.42 1826
6298.17 1892
6298.92 1941
6299.67 1853
6300.42 1825
6301.17 1643
6301.92 1709
6302.67 1775
6303.42 1702
6304.17 1619
6304.91 1697
6305.66 1661
6306.41 1668
6307.16 1695
6307.91 1634
6308.66 1715
6309.41 1676
6310.16 1792
6310.91 1790
6311.66 1641
6312.41 1788
6313.16 1838
6313.91 1757
6314.66 1784
6315.41 1779
6316.16 1747
6316.91 1814
6317.66 1862
6318.41 1812
6319.16 1862
6319.91 1799
6320.66 1768
6321.41 1738
6322.16 1640
6322.91 1641
6323.66 1638
6324.41 1632
6325.16 1586
6325.91 1638
6326.66 1598
6327.41 1561
6328.16 1594
6328.91 1574
6329.67 1536
6330.42 1571
6331.17 1423
6331.92 1439
6332.67 1503
6333.42 1430
6334.17 1452
6334.92 1483
6335.67 1415
6336.42 1470
6337.18 1464
6337.93 1510
6338.68 1510
6339.43 1513
6340.18 1354
6340.93 1371
6341.68 1353
6342.44 1463
6343.19 1299
6343.94 1297
6344.69 1369
6345.44 1455
6346.19 1544
6346.95 1452
6347.70 1437
6348.45 1381
6349.20 1336
6349.95 1322
6350.70 1501
6351.46 1527
6352.21 1504
6352.96 1539
6353.71 1520
6354.47 1628
6355.22 1491
6355.97 1491
6356.72 1617
6357.47 1496
6358.23 1522
6358.98 1596
6359.73 1566
6360.48 1383
6361.24 1458
6361.99 1446
6362.74 1382
6363.50 1419
6364.25 1329
6365.00 1425
6365.75 1350
6366.51 1400
6367.26 1464
6368.01 1446
6368.77 1468
6369.52 1426
6370.27 1343
6371.03 1347
6371.78 1321
6372.53 1274
6373.29 1248
6374.04 1331
6374.79 1398
6375.55 1396
6376.30 1312
6377.05 1255
6377.81 1342
6378.56 1264
6379.31 1258
6380.07 1401
6380.82 1242
6381.57 1267
6382.33 1242
6383.08 1249
6383.84 1318
6384.59 1336
6385.34 1298
6386.10 1362
6386.85 1355
6387.61 1327
6388.36 1339
6389.12 1223
6389.87 1216
6390.62 1128
6391.38 1183
6392.13 1218
6392.89 1216
6393.64 1188
6394.40 1245
6395.15 1250
6395.91 1294
6396.66 1315
6397.42 1235
6398.17 1173
6398.92 1109
6399.68 1171
6400.43 1162
6401.19 1144
6401.94 1152
6402.70 1241
6403.45 1173
6404.21 1149
6404.97 1109
6405.72 1112
6406.48 1137
6407.23 1098
6407.99 1116
6408.74 1217
6409.50 1198
6410.25 1183
6411.01 1216
6411.76 1237
6412.52 1156
6413.28 1185
6414.03 1241
6414.79 1159
6415.54 1206
6416.30 1205
6417.05 1293
6417.81 1211
6418.57 1248
6419.32 1259
6420.08 1145
6420.83 1200
6421.59 1163
6422.35 1120
6423.10 1159
6423.86 1068
6424.62 1154
6425.37 1086
6426.13 1122
6426.89 1097
6427.64 1161
6428.40 1183
6429.16 1167
6429.91 1116
6430.67 1146
6431.43 1141
6432.18 1203
6432.94 1188
6433.70 1212
6434.45 1190
6435.21 1152
6435.97 1160
6436.72 1137
6437.48 1134
6438.24 1279
6439.00 1312
6439.75 1233
6440.51 1198
6441.27 1281
6442.02 1254
6442.78 1177
6443.54 1086
6444.30 1155
6445.05 1161
6445.81 1182
6446.57 1178
6447.33 1205
6448.09 1158
6448.84 1217
6449.60 1262
6450.36 1204
6451.12 1209
6451.87 1192
6452.63 1257
6453.39 1381
6454.15 1278
6454.91 1181
6455.67 1200
6456.42 1253
6457.18 1265
6457.94 1290
6458.70 1294
6459.46 1261
6460.22 1356
6460.97 1256
6461.73 1218
6462.49 1247
6463.25 1275
6464.01 1258
6464.77 1303
6465.53 1299
6466.28 1308
6467.04 1342
6467.80 1437
6468.56 1444
6469.32 1335
6470.08 1306
6470.84 1463
6471.60 1426
6472.36 1480
6473.12 1606
6473.88 1472
6474.63 1499
6475.39 1502
6476.15 1515
6476.91 1432
6477.67 1417
6478.43 1464
6479.19 1460
6479.95 1463
6480.71 1490
6481.47 1491
6482.23 1507
6482.99 1545
6483.75 1572
6484.51 1639
6485.27 1499
6486.03 1549
6486.79 1617
6487.55 1651
6488.31 1656
6489.07 1782
6489.83 1804
6490.59 1845
6491.35 1810
6492.11 1840
6492.87 1857
6493.63 1968
6494.39 2004
6495.15 2093
6495.91 2148
6496.67 2212
6497.43 2016
6498.20 1969
6498.96 2039
6499.72 2083
6500.48 2080
6501.24 1983
6502.00 2081
6502.76 2022
6503.52 2029
6504.28 2147
6505.04 2098
6505.80 2100
6506.57 2287
6507.33 2300
6508.09 2223
6508.85 2250
6509.61 2361
6510.37 2436
6511.13 2433
6511.90 2394
6512.66 2371
6513.42 2393
6514.18 2419
6514.94 2426
6515.70 2413
6516.47 2466
6517.23 2548
6517.99 2462
6518.75 2514
6519.51 2579
6520.28 2631
6521.04 2689
6521.80 2913
6522.56 3014
6523.32 3135
6524.09 3303
6524.85 3513
6525.61 3707
6526.37 3854
6527.13 4018
6527.90 4361
6528.66 4445
6529.42 4504
6530.18 4598
6530.95 4606
6531.71 4455
6532.47 4748
6533.24 4919
6534.00 5224
6534.76 5608
6535.52 5859
6536.29 6571
6537.05 7075
6537.81 7157
6538.58 7225
6539.34 7178
6540.10 6387
6540.87 5846
6541.63 5261
6542.39 4558
6543.16 4044
6543.92 3538
6544.68 3299
6545.45 2904
6546.21 2663
6546.97 2562
6547.74 2552
6548.50 2566
6549.26 2632
6550.03 2444
6550.79 2381
6551.55 2375
6552.32 2371
6553.08 2373
6553.85 2479
6554.61 2304
6555.37 2253
6556.14 2309
6556.90 2229
6557.67 2325
6558.43 2275
6559.20 2246
6559.96 2272
6560.72 2388
6561.49 2433
6562.25 2546
6563.02 2588
6563.78 2677
6564.55 2768
6565.31 2889
6566.08 2914
6566.84 2895
6567.61 2908
6568.37 2855
6569.13 2629
6569.90 2711
6570.66 2722
6571.43 2581
6572.19 2639
6572.96 2672
6573.72 2753
6574.49 2866
6575.26 2690
6576.02 2872
6576.79 2885
6577.55 2873
6578.32 2792
6579.08 2886
6579.85 2705
6580.61 2764
6581.38 2773
6582.14 2909
6582.91 2994
6583.68 2971
6584.44 2918
6585.21 2906
6585.97 2816
6586.74 2948
6587.50 2952
6588.27 2878
6589.04 2987
6589.80 3041
6590.57 3219
6591.33 3227
6592.10 3362
6592.87 3648
6593.63 3914
6594.40 3989
6595.17 4135
6595.93 4175
6596.70 4383
6597.47 4381
6598.23 4208
6599.00 3824
6599.77 3680
6600.53 3234
6601.30 3082
6602.07 3110
6602.83 2914
6603.60 2669
6604.37 2481
6605.13 2501
6605.90 2401
6606.67 2382
6607.43 2432
6608.20 2266
6608.97 2250
6609.74 2249
6610.50 2237
6611.27 2183
6612.04 2185
6612.80 2305
6613.57 2311
6614.34 2134
6615.11 2196
6615.87 2225
6616.64 2011
6617.41 2031
6618.18 2040
6618.95 2032
6619.71 2075
6620.48 2193
6621.25 2228
6622.02 2051
6622.78 2178
6623.55 2221
6624.32 2201
6625.09 2066
6625.86 2099
6626.63 2093
6627.39 2200
6628.16 2163
6628.93 2151
6629.70 2165
6630.47 2212
6631.24 2268
6632.00 2367
6632.77 2546
6633.54 2557
6634.31 2700
6635.08 2920
6635.85 2942
6636.62 2945
6637.38 2998
6638.15 2822
6638.92 2669
6639.69 2501
6640.46 2316
6641.23 2354
6642.00 2202
6642.77 2055
6643.54 2094
6644.31 2126
6645.08 2028
6645.84 1960
6646.61 1945
6647.38 1913
6648.15 1949
6648.92 1957
6649.69 1870
6650.46 1918
6651.23 1824
6652.00 1842
6652.77 1885
6653.54 1816
6654.31 1869
6655.08 1866
6655.85 1830
6656.62 1806
6657.39 1771
6658.16 1707
6658.93 1690
6659.70 1807
6660.47 1815
6661.24 1834
6662.01 1923
6662.78 2050
6663.55 2149
6664.32 2120
6665.09 2241
6665.86 2320
6666.63 2304
6667.40 2441
6668.17 2230
6668.94 2250
6669.72 2247
6670.49 2053
6671.26 2042
6672.03 1872
6672.80 1810
6673.57 1727
6674.34 1657
6675.11 1745
6675.88 1721
6676.65 1701
6677.42 1646
6678.20 1664
6678.97 1640
6679.74 1635
6680.51 1599
6681.28 1578
6682.05 1668
6682.82 1733
6683.60 1760
6684.37 1668
6685.14 1693
6685.91 1627
6686.68 1636
6687.45 1659
6688.23 1701
6689.00 1664
6689.77 1632
6690.54 1638
6691.31 1630
6692.08 1504
6692.86 1539
6693.63 1533
6694.40 1447
6695.17 1421
6695.95 1427
6696.72 1498
6697.49 1515
6698.26 1443
6699.03 1469
6699.81 1492
6700.58 1407
6701.35 1512
6702.12 1539
6702.90 1462
6703.67 1459
6704.44 1468
6705.22 1485
6705.99 1413
6706.76 1371
6707.53 1447
6708.31 1453
6709.08 1463
6709.85 1453
6710.63 1379
6711.40 1387
6712.17 1363
6712.94 1306
6713.72 1268
6714.49 1319
6715.26 1412
6716.04 1389
6716.81 1410
6717.58 1364
6718.36 1252
6719.13 1332
6719.91 1350
6720.68 1363
6721.45 1361
6722.23 1309
6723.00 1235
6723.77 1261
6724.55 1212
6725.32 1243
6726.10 1229
6726.87 1198
6727.64 1262
6728.42 1324
6729.19 1264
6729.97 1210
6730.74 1214
6731.51 1221
6732.29 1273
6733.06 1251
6733.84 1161
6734.61 1277
6735.39 1258
6736.16 1254
6736.94 1223
6737.71 1194
6738.49 1248
6739.26 1272
6740.03 1232
6740.81 1313
6741.58 1246
6742.36 1168
6743.13 1171
6743.91 1163
6744.68 1267
6745.46 1260
6746.23 1332
6747.01 1262
6747.78 1296
6748.56 1282
6749.34 1240
6750.11 1344
6750.89 1379
6751.66 1259
6752.44 1346
6753.21 1241
6753.99 1265
6754.76 1136
6755.54 1220
6756.31 1208
6757.09 1232
6757.87 1259
6758.64 1253
6759.42 1190
6760.19 1289
6760.97 1223
6761.75 1170
6762.52 1191
6763.30 1142
6764.07 1099
6764.85 1189
6765.63 1213
6766.40 1208
6767.18 1180
6767.96 1150
6768.73 1159
6769.51 1183
6770.28 1222
6771.06 1120
6771.84 1143
6772.61 1155
6773.39 1239
6774.17 1249
6774.94 1152
6775.72 1197
6776.50 1221
6777.27 1190
6778.05 1105
6778.83 1255
6779.61 1308
6780.38 1307
6781.16 1278
6781.94 1265
6782.71 1191
6783.49 1162
6784.27 1245
6785.05 1200
6785.82 1203
6786.60 1222
6787.38 1238
6788.16 1157
6788.93 1173
6789.71 1165
6790.49 1184
6791.27 1116
6792.04 1170
6792.82 1175
6793.60 1164
6794.38 1158
6795.16 1205
6795.93 1223
6796.71 1175
6797.49 1038
6798.27 1061
6799.05 1157
6799.82 1131
6800.60 1107
6801.38 1094
6802.16 1111
6802.94 1101
6803.72 1011
6804.49 1061
6805.27 1183
6806.05 1043
6806.83 1058
6807.61 1134
6808.39 1123
6809.17 1064
6809.94 1100
6810.72 1038
6811.50 1147
6812.28 1123
6813.06 1125
6813.84 1128
6814.62 1094
6815.40 1051
6816.18 1100
6816.96 1166
6817.73 1146
6818.51 1086
6819.29 1022
6820.07 1034
6820.85 1115
6821.63 1182
6822.41 1129
6823.19 1087
6823.97 1106
6824.75 1071
6825.53 1082
6826.31 1101
6827.09 1094
6827.87 1120
6828.65 1200
6829.43 1204
6830.21 1163
6830.99 1226
6831.77 1217
6832.55 1131
6833.33 1056
6834.11 1179
6834.89 1202
6835.67 1104
6836.45 1097
6837.23 1135
6838.01 1078
6838.79 1251
6839.57 1226
6840.35 1208
6841.13 1179
6841.91 1164
6842.69 1106
6843.47 1083
6844.25 1155
6845.04 1162
6845.82 1221
6846.60 1318
6847.38 1395
6848.16 1445
6848.94 1621
6849.72 1728
6850.50 1942
6851.28 2159
6852.06 2243
6852.85 2324
6853.63 2288
6854.41 2390
6855.19 2139
6855.97 2091
6856.75 1729
6857.53 1684
6858.32 1569
6859.10 1410
6859.88 1330
6860.66 1362
6861.44 1275
6862.22 1214
6863.01 1297
6863.79 1361
6864.57 1240
6865.35 1147
6866.13 1258
6866.92 1256
6867.70 1241
6868.48 1356
6869.26 1311
6870.04 1239
6870.83 1151
6871.61 1262
6872.39 1186
6873.17 1240
6873.96 1214
6874.74 1231
6875.52 1229
6876.30 1203
6877.09 1219
6877.87 1192
6878.65 1143
6879.43 1165
6880.22 1344
6881.00 1306
6881.78 1299
6882.56 1337
6883.35 1323
6884.13 1319
6884.91 1325
6885.70 1252
6886.48 1329
6887.26 1345
6888.05 1391
6888.83 1448
6889.61 1490
6890.40 1529
6891.18 1450
6891.96 1393
6892.75 1494
6893.53 1317
6894.31 1375
6895.10 1414
6895.88 1460
6896.67 1420
6897.45 1398
6898.23 1471
6899.02 1445
6899.80 1389
6900.58 1399
6901.37 1336
6902.15 1373
6902.94 1381
6903.72 1416
6904.50 1361
6905.29 1391
6906.07 1362
6906.86 1246
6907.64 1300
6908.43 1278
6909.21 1247
6910.00 1264
6910.78 1236
6911.56 1285
6912.35 1297
6913.13 1316
6913.92 1289
6914.70 1367
6915.49 1395
6916.27 1398
6917.06 1449
6917.84 1361
6918.63 1346
6919.41 1401
6920.20 1302
6920.98 1415
6921.77 1385
6922.55 1299
6923.34 1437
6924.12 1371
6924.91 1377
6925.69 1479
6926.48 1408
6927.26 1388
6928.05 1435
6928.84 1432
6929.62 1379
6930.41 1366
6931.19 1253
6931.98 1277
6932.76 1399
6933.55 1377
6934.34 1285
6935.12 1309
6935.91 1238
6936.69 1321
6937.48 1446
6938.27 1395
6939.05 1446
6939.84 1495
6940.62 1517
6941.41 1435
6942.20 1469
6942.98 1594
6943.77 1663
6944.56 1704
6945.34 1682
6946.13 1642
6946.92 1794
6947.70 1798
6948.49 1747
6949.28 1688
6950.06 1783
6950.85 1864
6951.64 1743
6952.42 1812
6953.21 1745
6954.00 1832
6954.78 1887
6955.57 1815
6956.36 1812
6957.15 1757
6957.93 1915
6958.72 2050
6959.51 1934
6960.29 2007
6961.08 2059
6961.87 2075
6962.66 2040
6963.44 2063
6964.23 2036
6965.02 2045
6965.81 2013
6966.59 2040
6967.38 2142
6968.17 2175
6968.96 2234
6969.75 2229
6970.53 2216
6971.32 2167
6972.11 2333
6972.90 2365
6973.69 2337
6974.47 2362
6975.26 2380
6976.05 2386
6976.84 2418
6977.63 2450
6978.42 2513
6979.20 2758
6979.99 2779
6980.78 2968
6981.57 3241
6982.36 3467
6983.15 3974
6983.94 4181
6984.72 5038
6985.51 5838
6986.30 6263
6987.09 6200
6987.88 6137
6988.67 6196
6989.46 5959
6990.25 5421
6991.04 4849
6991.82 4400
6992.61 3983
6993.40 3582
6994.19 3481
6994.98 3391
6995.77 3370
6996.56 3644
6997.35 4198
6998.14 4439
6998.93 5123
6999.72 5634
7000.51 6127
7001.30 6536
7002.09 6263
7002.88 6189
7003.67 5894
7004.46 5289
7005.25 4715
7006.04 4023
7006.83 3478
7007.62 3174
7008.41 2808
7009.20 2538
7009.99 2311
7010.78 2201
7011.57 2200
7012.36 2174
7013.15 2167
7013.94 2112
7014.73 2081
7015.52 2166
7016.31 2098
7017.10 2022
7017.89 1991
7018.68 1965
7019.47 1867
7020.26 1977
7021.05 1884
7021.84 1850
7022.64 1795
7023.43 1990
7024.22 2048
7025.01 1924
7025.80 1990
7026.59 2065
7027.38 2133
7028.17 2040
7028.96 1921
7029.75 1983
7030.55 1958
7031.34 1855
7032.13 1913
7032.92 1719
7033.71 1656
7034.50 1767
7035.29 1806
7036.09 1776
7036.88 1828
7037.67 1834
7038.46 1898
7039.25 1838
7040.05 1976
7040.84 1950
7041.63 1996
7042.42 1883
7043.21 1880
7044.01 1812
7044.80 1770
7045.59 1739
7046.38 1723
7047.17 1663
7047.97 1753
7048.76 1705
7049.55 1628
7050.34 1709
7051.14 1768
7051.93 1725
7052.72 1824
7053.51 1715
7054.31 1669
7055.10 1648
7055.89 1634
7056.68 1603
7057.48 1594
7058.27 1516
7059.06 1558
7059.86 1535
7060.65 1552
7061.44 1595
7062.24 1571
7063.03 1640
7063.82 1566
7064.61 1587
7065.41 1610
7066.20 1480
7066.99 1506
7067.79 1596
7068.58 1462
7069.37 1523
7070.17 1591
7070.96 1530
7071.76 1418
7072.55 1529
7073.34 1383
7074.14 1406
7074.93 1357
7075.72 1449
7076.52 1424
7077.31 1460
7078.11 1399
7078.90 1500
7079.69 1508
7080.49 1490
7081.28 1396
7082.08 1471
7082.87 1449
7083.67 1410
7084.46 1368
7085.25 1357
7086.05 1267
7086.84 1285
7087.64 1262
7088.43 1162
7089.23 1237
7090.02 1239
7090.82 1156
7091.61 1155
7092.41 1205
7093.20 1198
7094.00 1219
7094.79 1204
7095.59 1165
7096.38 1199
7097.18 1145
7097.97 1177
7098.77 1133
7099.56 1165
7100.36 1098
7101.15 1147
7101.95 1138
7102.74 1117
7103.54 1110
7104.33 1062
7105.13 1116
7105.92 1125
7106.72 1139
7107.52 1072
7108.31 1046
7109.11 1045
7109.90 1108
7110.70 1104
7111.49 1114
7112.29 1132
7113.09 1157
7113.88 1036
7114.68 1065
7115.47 1104
7116.27 1160
7117.07 1124
7117.86 1048
7118.66 1141
7119.45 1100
7120.25 1118
7121.05 1110
7121.84 1037
7122.64 1106
7123.44 1040
7124.23 1133
7125.03 1163
7125.83 1086
7126.62 1089
7127.42 1163
7128.22 1021
7129.01 1122
7129.81 1146
7130.61 1125
7131.40 1165
7132.20 1067
7133.00 1138
7133.80 1147
7134.59 1006
7135.39 947
7136.19 1014
7136.98 1073
7137.78 1112
7138.58 951
7139.38 1011
7140.17 1095
7140.97 1054
7141.77 1078
7142.57 1001
7143.36 982
7144.16 1028
7144.96 1044
7145.76 1061
7146.56 1003
7147.35 926
7148.15 962
7148.95 984
7149.75 1028
7150.55 1132
7151.34 1020
7152.14 989
7152.94 1053
7153.74 1040
7154.54 1034
7155.33 1076
7156.13 1011
7156.93 944
7157.73 979
7158.53 1078
7159.33 1060
7160.13 1013
7160.92 935
7161.72 960
7162.52 1056
7163.32 986
7164.12 1003
7164.92 1003
7165.72 953
7166.52 937
7167.31 935
7168.11 923
7168.91 897
7169.71 922
7170.51 964
7171.31 897
7172.11 861
7172.91 976
7173.71 1058
7174.51 1000
7175.31 920
7176.11 957
7176.91 1007
7177.71 915
7178.51 949
7179.31 936
7180.10 975
7180.90 966
7181.70 956
7182.50 938
7183.30 986
7184.10 927
7184.90 971
7185.70 965
7186.50 998
7187.30 937
7188.10 926
7188.90 978
7189.70 941
7190.50 912
7191.31 925
7192.11 956
7192.91 886
7193.71 888
7194.51 992
7195.31 964
7196.11 992
7196.91 1006
7197.71 892
7198.51 911
7199.31 935
7200.11 893
7200.91 862
7201.71 909
7202.51 835
7203.32 805
7204.12 849
7204.92 853
7205.72 906
7206.52 840
7207.32 853
7208.12 896
7208.92 884
7209.73 922
7210.53 905
7211.33 896
7212.13 825
7212.93 864
7213.73 891
7214.53 842
7215.34 807
7216.14 872
7216.94 865
7217.74 857
7218.54 819
7219.34 813
7220.15 893
7220.95 891
7221.75 819
7222.55 908
7223.35 953
7224.16 920
7224.96 923
7225.76 962
7226.56 920
7227.37 959
7228.17 990
7228.97 925
7229.77 907
7230.58 934
7231.38 900
7232.18 982
7232.98 927
7233.79 937
7234.59 911
7235.39 1106
7236.19 1067
7237.00 1130
7237.80 1110
7238.60 1185
7239.41 1263
7240.21 1399
7241.01 1363
7241.82 1361
7242.62 1304
7243.42 1176
7244.23 1115
7245.03 1094
7245.83 1125
7246.64 1101
7247.44 1169
7248.24 1116
7249.05 1032
7249.85 1058
7250.65 1055
7251.46 1056
7252.26 1027
7253.06 1069
7253.87 1127
7254.67 1147
7255.48 1067
7256.28 978
7257.08 1050
7257.89 1137
7258.69 1123
7259.50 1155
7260.30 1145
7261.10 1108
7261.91 1080
7262.71 1119
7263.52 1117
7264.32 1075
7265.13 1075
7265.93 1174
7266.73 1183
7267.54 1108
7268.34 1065
7269.15 1258
7269.95 1290
7270.76 1211
7271.56 1184
7272.37 1205
7273.17 1261
7273.98 1218
7274.78 1142
7275.59 1185
7276.39 1217
7277.20 1291
7278.00 1238
7278.81 1361
7279.61 1319
7280.42 1396
7281.22 1524
7282.03 1857
7282.83 2074
7283.64 2381
7284.45 2628
7285.25 2819
7286.06 2944
7286.86 2950
7287.67 2897
7288.47 2728
7289.28 2457
7290.09 2241
7290.89 2050
7291.70 1849
7292.50 1543
7293.31 1388
7294.12 1333
7294.92 1292
7295.73 1252
7296.53 1177
7297.34 1274
7298.15 1175
7298.95 1158
7299.76 1222
7300.57 1254
7301.37 1160
7302.18 1081
7302.98 1099
7303.79 1130
7304.60 1186
7305.40 1112
7306.21 1157
7307.02 1149
7307.82 1225
7308.63 1203
7309.44 1173
7310.25 1103
7311.05 1146
7311.86 1187
7312.67 1119
7313.47 1175
7314.28 1289
7315.09 1176
7315.90 1143
7316.70 1167
7317.51 1234
7318.32 1305
7319.12 1281
7319.93 1376
7320.74 1490
7321.55 1572
7322.35 1700
7323.16 1670
7323.97 1706
7324.78 1701
7325.59 1690
7326.39 1552
7327.20 1483
7328.01 1401
7328.82 1265
7329.62 1275
7330.43 1213
7331.24 1220
7332.05 1211
7332.86 1080
7333.67 1171
7334.47 1204
7335.28 1135
7336.09 1063
7336.90 1052
7337.71 1017
7338.52 1064
7339.32 1115
7340.13 1109
7340.94 1116
7341.75 1123
7342.56 1133
7343.37 1228
7344.18 1187
7344.99 1198
7345.79 1186
7346.60 1147
7347.41 1124
7348.22 1195
7349.03 1220
7349.84 1052
7350.65 1135
7351.46 1209
7352.27 1167
7353.08 1201
7353.89 1122
7354.70 1093
7355.50 1082
7356.31 1072
7357.12 1110
7357.93 1079
7358.74 1058
7359.55 1137
7360.36 1219
7361.17 1187
7361.98 1225
7362.79 1221
7363.60 1237
7364.41 1263
7365.22 1264
7366.03 1210
7366.84 1260
7367.65 1121
7368.46 1242
7369.27 1224
7370.08 1210
7370.89 1142
7371.70 1089
7372.51 1143
7373.32 1196
7374.13 1129
7374.94 1183
7375.75 1289
7376.57 1284
7377.38 1309
7378.19 1353
7379.00 1395
7379.81 1499
7380.62 1568
7381.43 1728
7382.24 1727
7383.05 1739
7383.86 1736
7384.67 1664
7385.48 1607
7386.30 1488
7387.11 1495
7387.92 1339
7388.73 1354
7389.54 1281
7390.35 1237
7391.16 1202
7391.98 1143
7392.79 1084
7393.60 1119
7394.41 1099
7395.22 1243
7396.03 1234
7396.84 1329
7397.66 1306
7398.47 1347
7399.28 1438
7400.09 1480
7400.90 1684
7401.72 1791
7402.53 1775
7403.34 1701
7404.15 1604
7404.96 1544
7405.78 1501
7406.59 1431
7407.40 1307
7408.21 1246
7409.03 1257
7409.84 1199
7410.65 1091
7411.46 1052
7412.28 1029
7413.09 1013
7413.90 1032
7414.71 1062
7415.53 1066
7416.34 1081
7417.15 1066
7417.96 1078
7418.78 1016
7419.59 1014
7420.40 1044
7421.22 1049
7422.03 968
7422.84 963
7423.66 966
7424.47 879
7425.28 945
7426.10 849
7426.91 996
7427.72 947
7428.54 937
7429.35 987
7430.16 964
7430.98 964
7431.79 993
7432.60 915
7433.42 935
7434.23 1037
7435.05 899
7435.86 921
7436.67 931
7437.49 893
7438.30 1006
7439.11 1001
7439.93 1065
7440.74 1028
7441.56 901
7442.37 894
7443.19 926
7444.00 988
7444.81 913
7445.63 945
7446.44 940
7447.26 990
7448.07 914
7448.89 938
7449.70 856
7450.52 833
7451.33 881
7452.15 840
7452.96 857
7453.78 983
7454.59 900
7455.40 926
7456.22 944
7457.03 859
7457.85 922
7458.66 927
7459.48 934
7460.30 906
7461.11 890
7461.93 894
7462.74 913
7463.56 887
7464.37 933
7465.19 928
7466.00 867
7466.82 835
7467.63 812
7468.45 880
7469.27 935
7470.08 903
7470.90 859
7471.71 818
7472.53 889
7473.34 825
7474.16 806
7474.98 868
7475.79 833
7476.61 830
7477.42 843
7478.24 765
7479.06 821
7479.87 809
7480.69 805
7481.51 844
7482.32 792
7483.14 826
7483.96 920
7484.77 918
7485.59 898
7486.40 782
7487.22 795
7488.04 799
7488.85 741
7489.67 769
7490.49 768
7491.31 812
7492.12 892
7492.94 887
7493.76 855
7494.57 829
7495.39 842
7496.21 836
7497.02 835
7497.84 856
7498.66 802
7499.48 765
7500.29 805
7501.11 778
7501.93 791
7502.75 763
7503.56 855
7504.38 741
7505.20 820
7506.02 742
7506.83 745
7507.65 798
7508.47 783
7509.29 774
7510.11 737
7510.92 792
7511.74 821
7512.56 806
7513.38 747
7514.20 729
7515.01 832
7515.83 874
7516.65 754
7517.47 742
7518.29 730
7519.11 818
7519.92 841
7520.74 826
7521.56 762
7522.38 736
7523.20 697
7524.02 700
7524.84 770
7525.65 757
7526.47 762
7527.29 816
7528.11 796
7528.93 753
7529.75 867
7530.57 812
7531.39 799
7532.21 817
7533.03 788
7533.85 756
7534.66 817
7535.48 772
7536.30 811
7537.12 758
7537.94 801
7538.76 831
7539.58 747
7540.40 770
7541.22 785
7542.04 809
7542.86 785
7543.68 830
7544.50 800
7545.32 809
7546.14 903
7546.96 908
7547.78 795
7548.60 812
7549.42 787
7550.24 786
7551.06 737
7551.88 890
7552.70 905
7553.52 792
7554.34 733
7555.16 774
7555.98 827
7556.80 795
7557.62 800
7558.44 729
7559.26 747
7560.08 847
7560.90 806
7561.72 853
7562.55 822
7563.37 815
7564.19 680
7565.01 734
7565.83 829
7566.65 829
7567.47 791
7568.29 784
7569.11 815
7569.93 815
7570.76 796
7571.58 747
7572.40 783
7573.22 754
7574.04 720
7574.86 806
7575.68 828
7576.51 846
7577.33 770
7578.15 772
7578.97 758
7579.79 776
7580.61 789
7581.44 741
7582.26 785
7583.08 753
7583.90 831
7584.72 801
7585.55 789
7586.37 867
7587.19 814
7588.01 840
7588.83 782
7589.66 916
7590.48 873
7591.30 967
7592.12 885
7592.95 761
7593.77 792
7594.59 791
7595.41 812
7596.24 847
7597.06 868
7597.88 864
7598.70 841
7599.53 782
7600.35 848
7601.17 880
7601.99 1015
7602.82 899
7603.64 922
7604.46 976
7605.29 1061
7606.11 1082
7606.93 1042
7607.76 1055
7608.58 1023
7609.40 934
7610.23 1030
7611.05 975
7611.87 899
7612.70 891
7613.52 872
7614.34 911
7615.17 930
7615.99 894
7616.81 889
7617.64 876
7618.46 948
7619.29 917
7620.11 968
7620.93 970
7621.76 870
7622.58 903
7623.41 848
7624.23 794
7625.05 891
7625.88 935
7626.70 913
7627.53 850
7628.35 880
7629.18 927
7630.00 987
7630.82 994
7631.65 1042
7632.47 1071
7633.30 1032
7634.12 1009
7634.95 1050
7635.77 1037
7636.60 984
7637.42 1003
7638.25 930
7639.07 858
7639.90 844
7640.72 796
7641.55 809
7642.37 819
7643.20 771
7644.02 820
7644.85 761
7645.67 803
7646.50 853
7647.32 870
7648.15 758
7648.97 776
7649.80 828
7650.63 828
7651.45 836
7652.28 779
7653.10 837
7653.93 773
7654.75 795
7655.58 790
7656.41 780
7657.23 785
7658.06 754
7658.88 690
7659.71 740
7660.54 795
7661.36 772
7662.19 820
7663.01 794
7663.84 745
7664.67 781
7665.49 740
7666.32 694
7667.15 727
7667.97 817
7668.80 788
7669.63 836
7670.45 803
7671.28 725
7672.11 698
7672.93 736
7673.76 736
7674.59 768
7675.41 764
7676.24 768
7677.07 772
7677.89 825
7678.72 789
7679.55 746
7680.37 698
7681.20 833
7682.03 812
7682.86 731
7683.68 699
7684.51 730
7685.34 721
7686.17 691
7686.99 705
7687.82 742
7688.65 805
7689.48 819
7690.30 724
7691.13 736
7691.96 761
7692.79 783
7693.62 778
7694.44 705
7695.27 787
7696.10 815
7696.93 754
7697.76 705
7698.58 761
7699.41 720
7700.24 782
7701.07 760
7701.90 793
7702.72 767
7703.55 721
7704.38 838
7705.21 836
7706.04 767
7706.87 736
7707.70 776
7708.52 779
7709.35 858
7710.18 770
7711.01 750
7711.84 767
7712.67 842
7713.50 770
7714.33 850
7715.16 714
7715.98 799
7716.81 809
7717.64 788
7718.47 799
7719.30 721
7720.13 717
7720.96 807
7721.79 743
7722.62 778
7723.45 671
7724.28 761
7725.11 803
7725.94 772
7726.77 745
7727.60 753
7728.43 885
7729.26 856
7730.09 765
7730.92 791
7731.75 795
7732.58 844
7733.41 820
7734.24 820
7735.07 873
7735.90 768
7736.73 800
7737.56 826
7738.39 804
7739.22 821
7740.05 772
7740.88 815
7741.71 844
7742.54 855
7743.37 879
7744.20 973
7745.03 1045
7745.86 1150
7746.69 1139
7747.52 1217
7748.35 1417
7749.18 1483
7750.02 1478
7750.85 1371
7751.68 1339
7752.51 1270
7753.34 1234
7754.17 1014
7755.00 894
7755.83 886
7756.66 802
7757.50 830
7758.33 779
7759.16 788
7759.99 698
7760.82 724
7761.65 785
7762.48 848
7763.32 795
7764.15 792
7764.98 822
7765.81 846
7766.64 836
7767.47 776
7768.31 718
7769.14 775
7769.97 757
7770.80 715
7771.63 730
7772.47 723
7773.30 727
7774.13 725
7774.96 741
7775.80 802
7776.63 785
7777.46 746
7778.29 730
7779.12 738
7779.96 707
7780.79 759
7781.62 745
7782.46 694
7783.29 723
7784.12 764
7784.95 731
7785.79 787
7786.62 820
7787.45 793
7788.28 865
7789.12 835
7789.95 778
7790.78 789
7791.62 768
7792.45 747
7793.28 810
7794.12 790
7794.95 748
7795.78 710
7796.62 706
7797.45 726
7798.28 728
7799.12 815
7799.95 799
7800.78 744
7801.62 845
7802.45 851
7803.29 753
7804.12 747
7804.95 798
7805.79 755
7806.62 828
7807.46 770
7808.29 738
7809.12 739
7809.96 816
7810.79 770
7811.63 819
7812.46 866
7813.29 795
7814.13 801
7814.96 881
7815.80 829
7816.63 815
7817.47 825
7818.30 855
7819.14 732
7819.97 847
7820.81 804
7821.64 797
7822.47 854
7823.31 819
7824.14 747
7824.98 779
7825.81 791
7826.65 768
7827.48 768
7828.32 767
7829.15 723
7829.99 728
7830.83 768
7831.66 783
7832.50 723
7833.33 769
7834.17 749
7835.00 752
7835.84 790
7836.67 709
7837.51 740
7838.34 745
7839.18 728
7840.02 730
7840.85 779
7841.69 776
7842.52 749
7843.36 691
7844.19 725
7845.03 684
7845.87 699
7846.70 747
7847.54 726
7848.38 724
7849.21 716
7850.05 765
7850.88 772
7851.72 718
7852.56 730
7853.39 804
7854.23 737
7855.07 657
7855.90 779
7856.74 777
7857.58 779
7858.41 788
7859.25 813
7860.09 793
7860.92 806
7861.76 847
7862.60 747
7863.43 777
7864.27 745
7865.11 764
7865.95 711
7866.78 735
7867.62 736
7868.46 775
7869.29 725
7870.13 711
7870.97 746
7871.81 728
7872.64 661
7873.48 749
7874.32 767
7875.16 802
7875.99 733
7876.83 730
7877.67 747
7878.51 752
7879.34 723
7880.18 764
7881.02 723
7881.86 767
7882.70 803
7883.53 716
7884.37 792
7885.21 768
7886.05 732
7886.89 748
7887.73 753
7888.56 701
7889.40 793
7890.24 747
7891.08 704
7891.92 748
7892.76 797
7893.59 847
7894.43 760
7895.27 745
7896.11 845
7896.95 822
7897.79 777
7898.63 833
7899.47 833
7900.31 910
7901.14 853
7901.98 983
7902.82 1008
7903.66 998
7904.50 931
7905.34 858
7906.18 847
7907.02 962
7907.86 907
7908.70 975
7909.54 919
7910.38 847
7911.22 823
7912.05 812
7912.89 876
7913.73 855
7914.57 769
7915.41 828
7916.25 828
7917.09 833
7917.93 878
7918.77 928
7919.61 961
7920.45 960
7921.29 948
7922.13 906
7922.97 863
7923.81 842
7924.65 902
7925.49 825
7926.33 738
7927.17 755
7928.02 752
7928.86 666
7929.70 688
7930.54 726
7931.38 732
7932.22 707
7933.06 692
7933.90 647
7934.74 661
7935.58 733
7936.42 698
7937.26 685
7938.10 676
7938.94 715
7939.79 666
7940.63 717
7941.47 675
7942.31 646
7943.15 617
7943.99 686
7944.83 727
7945.67 650
7946.52 700
7947.36 764
7948.20 766
7949.04 708
7949.88 735
7950.72 649
7951.56 683
7952.41 684
7953.25 712
7954.09 671
7954.93 631
7955.77 666
7956.62 685
7957.46 656
7958.30 753
7959.14 680
7959.98 645
7960.83 720
7961.67 687
7962.51 680
7963.35 678
7964.20 643
7965.04 674
7965.88 676
7966.72 632
7967.56 637
7968.41 646
7969.25 682
7970.09 655
7970.94 684
7971.78 687
7972.62 687
7973.46 692
7974.31 728
7975.15 685
7975.99 668
7976.84 651
7977.68 607
7978.52 624
7979.36 660
7980.21 687
7981.05 672
7981.89 655
7982.74 694
7983.58 672
7984.42 767
7985.27 697
7986.11 657
7986.96 692
7987.80 735
7988.64 681
7989.49 668
7990.33 607
7991.17 663
7992.02 635
7992.86 654
7993.71 677
7994.55 645
7995.39 628
7996.24 630
7997.08 623
7997.93 626
7998.77 645
7999.61 619
8000.46 671
8001.30 635
8002.15 631
8002.99 629
8003.84 675
8004.68 726
8005.52 691
8006.37 629
8007.21 655
8008.06 678
8008.90 596
8009.75 620
8010.59 679
8011.44 668
8012.28 588
8013.13 660
8013.97 630
8014.82 612
8015.66 589
8016.51 602
8017.35 622
8018.20 622
8019.04 666
8019.89 699
8020.73 652
8021.58 631
8022.42 551
8023.27 587
8024.12 653
8024.96 619
8025.81 607
8026.65 679
8027.50 628
8028.34 620
8029.19 660
8030.03 657
8030.88 613
8031.73 619
8032.57 647
8033.42 685
8034.26 654
8035.11 646
8035.96 634
8036.80 611
8037.65 623
8038.50 610
8039.34 649
8040.19 607
8041.03 623
8041.88 666
8042.73 625
8043.57 559
8044.42 653
8045.27 559
8046.11 630
8046.96 636
8047.81 620
8048.65 638
8049.50 629
8050.35 684
8051.19 642
8052.04 661
8052.89 699
8053.74 694
8054.58 642
8055.43 572
8056.28 612
8057.12 591
8057.97 572
8058.82 594
8059.67 701
8060.51 679
8061.36 644
8062.21 661
8063.06 681
8063.90 663
8064.75 729
8065.60 708
8066.45 647
8067.29 625
8068.14 608
8068.99 600
8069.84 588
8070.69 599
8071.53 658
8072.38 687
8073.23 664
8074.08 616
8074.93 646
8075.78 590
8076.62 572
8077.47 580
8078.32 563
8079.17 574
8080.02 554
8080.87 625
8081.71 672
8082.56 634
8083.41 609
8084.26 650
8085.11 608
8085.96 648
8086.81 566
8087.66 583
8088.50 621
8089.35 596
8090.20 644
8091.05 638
8091.90 680
8092.75 621
8093.60 634
8094.45 622
8095.30 581
8096.15 630
8097.00 576
8097.84 605
8098.69 641
8099.54 600
8100.39 600
8101.24 603
8102.09 634
8102.94 678
8103.79 652
8104.64 562
8105.49 575
8106.34 592
8107.19 571
8108.04 584
8108.89 590
8109.74 553
8110.59 597
8111.44 649
8112.29 654
8113.14 625
8113.99 591
8114.84 631
8115.69 678
8116.54 654
8117.39 603
8118.24 592
8119.09 650
8119.94 655
8120.80 639
8121.65 668
8122.50 676
8123.35 707
8124.20 732
8125.05 721
8125.90 663
8126.75 698
8127.60 697
8128.45 628
8129.30 629
8130.15 715
8131.01 659
8131.86 710
8132.71 622
8133.56 582
8134.41 704
8135.26 679
8136.11 709
8136.97 682
8137.82 685
8138.67 716
8139.52 809
8140.37 716
8141.22 689
8142.07 746
8142.93 719
8143.78 763
8144.63 754
8145.48 717
8146.33 669
8147.19 700
8148.04 730
8148.89 839
8149.74 804
8150.59 756
8151.45 787
8152.30 820
8153.15 771
8154.00 782
8154.86 817
8155.71 880
8156.56 874
8157.41 945
8158.27 865
8159.12 822
8159.97 788
8160.82 733
8161.68 759
8162.53 790
8163.38 719
8164.23 726
8165.09 728
8165.94 747
8166.79 677
8167.65 719
8168.50 721
8169.35 790
8170.21 784
8171.06 783
8171.91 737
8172.77 782
8173.62 744
8174.47 688
8175.33 672
8176.18 700
8177.03 674
8177.89 765
8178.74 774
8179.59 658
8180.45 657
8181.30 684
8182.16 671
8183.01 633
8183.86 647
8184.72 661
8185.57 721
8186.43 689
8187.28 614
8188.13 580
8188.99 664
8189.84 661
8190.70 654
8191.55 666
8192.40 622
8193.26 616
8194.11 657
8194.97 651
8195.82 581
8196.68 660
8197.53 739
8198.39 656
8199.24 655
8200.10 623
8200.95 643
8201.81 670
8202.66 675
8203.52 622
8204.37 639
8205.23 606
8206.08 621
8206.94 642
8207.79 717
8208.65 693
8209.50 715
8210.36 682
8211.21 669
8212.07 688
8212.92 717
8213.78 726
8214.63 658
8215.49 675
8216.34 696
8217.20 657
8218.06 709
8218.91 631
8219.77 685
8220.62 698
8221.48 769
8222.33 689
8223.19 673
8224.05 700
8224.90 705
8225.76 655
8226.62 708
8227.47 663
8228.33 603
8229.18 628
8230.04 677
8230.90 713
8231.75 703
8232.61 676
8233.47 672
8234.32 656
8235.18 689
8236.04 689
8236.89 667
8237.75 631
8238.61 664
8239.46 703
8240.32 641
8241.18 659
8242.03 722
8242.89 732
8243.75 668
8244.60 718
8245.46 724
8246.32 675
8247.18 623
8248.03 647
8248.89 662
8249.75 604
8250.60 600
8251.46 597
8252.32 602
8253.18 594
8254.03 575
8254.89 634
8255.75 630
8256.61 553
8257.47 637
8258.32 630
8259.18 599
8260.04 622
8260.90 646
8261.75 607
8262.61 617
8263.47 648
8264.33 659
8265.19 612
8266.05 618
8266.90 655
8267.76 695
8268.62 649
8269.48 602
8270.34 557
8271.20 582
8272.05 586
8272.91 573
8273.77 589
8274.63 611
8275.49 643
8276.35 632
8277.21 620
8278.06 608
8278.92 693
8279.78 715
8280.64 647
8281.50 609
8282.36 656
8283.22 726
8284.08 648
8284.94 571
8285.80 581
8286.66 597
8287.51 634
8288.37 661
8289.23 624
8290.09 706
8290.95 671
8291.81 611
8292.67 638
8293.53 628
8294.39 693
8295.25 697
8296.11 649
8296.97 679
8297.83 723
8298.69 655
8299.55 743
8300.41 679
8301.27 693
8302.13 668
8302.99 670
8303.85 689
8304.71 723
8305.57 661
8306.43 687
8307.29 705
8308.15 720
8309.01 690
8309.87 687
8310.73 684
8311.59 719
8312.45 746
8313.31 738
8314.18 770
8315.04 740
8315.90 722
8316.76 831
8317.62 846
8318.48 824
8319.34 813
8320.20 751
8321.06 774
8321.92 750
8322.78 655
8323.65 707
8324.51 694
8325.37 707
8326.23 646
8327.09 678
8327.95 664
8328.81 653
8329.68 717
8330.54 708
8331.40 689
8332.26 707
8333.12 725
8333.98 637
8334.85 635
8335.71 686
8336.57 643
8337.43 681
8338.29 688
8339.15 646
8340.02 691
8340.88 757
8341.74 712
8342.60 708
8343.47 751
8344.33 745
8345.19 806
8346.05 820
8346.91 752
8347.78 838
8348.64 868
8349.50 733
8350.36 685
8351.23 734
8352.09 684
8352.95 701
8353.82 756
8354.68 776
8355.54 815
8356.40 791
8357.27 717
8358.13 722
8358.99 748
8359.86 716
8360.72 678
8361.58 681
8362.44 723
8363.31 652
8364.17 759
8365.03 749
8365.90 711
8366.76 727
8367.62 725
8368.49 705
8369.35 739
8370.22 720
8371.08 727
8371.94 687
8372.81 805
8373.67 790
8374.53 736
8375.40 724
8376.26 735
8377.13 763
8377.99 802
8378.85 774
8379.72 771
8380.58 826
8381.45 784
8382.31 815
8383.17 844
8384.04 895
8384.90 820
8385.77 796
8386.63 868
8387.50 805
8388.36 799
8389.23 813
8390.09 787
8390.96 800
8391.82 757
8392.68 793
8393.55 896
8394.41 791
8395.28 848
8396.14 792
8397.01 852
8397.87 801
8398.74 800
8399.60 866
8400.47 865
8401.33 904
8402.20 895
8403.07 888
8403.93 806
8404.80 810
8405.66 846
8406.53 917
8407.39 854
8408.26 854
8409.12 884
8409.99 899
8410.85 950
8411.72 945
8412.59 930
8413.45 866
8414.32 997
8415.18 930
8416.05 864
8416.92 969
8417.78 938
8418.65 924
8419.51 950
8420.38 938
8421.25 985
8422.11 933
8422.98 975
8423.85 958
8424.71 1015
8425.58 1126
8426.44 1070
8427.31 1099
8428.18 1060
8429.04 1073
8429.91 1121
8430.78 1119
8431.64 1087
8432.51 1040
8433.38 1066
8434.25 1004
8435.11 1101
8435.98 1094
8436.85 1087
8437.71 1142
8438.58 1075
8439.45 1182
8440.31 1175
8441.18 1195
8442.05 1186
8442.92 1260
8443.78 1220
8444.65 1250
8445.52 1273
8446.39 1245
8447.25 1242
8448.12 1274
8448.99 1276
8449.86 1287
8450.72 1269
8451.59 1376
8452.46 1515
8453.33 1635
8454.20 1741
8455.06 2013
8455.93 2235
8456.80 2477
8457.67 2629
8458.54 2815
8459.40 2580
8460.27 2533
8461.14 2381
8462.01 2108
8462.88 1987
8463.75 1796
8464.61 1666
8465.48 1617
8466.35 1619
8467.22 1618
8468.09 1786
8468.96 1949
8469.83 2258
8470.70 2402
8471.56 2533
8472.43 2483
8473.30 2416
8474.17 2293
8475.04 2104
8475.91 1958
8476.78 1788
8477.65 1598
8478.52 1365
8479.39 1341
8480.25 1287
8481.12 1221
8481.99 1129
8482.86 1102
8483.73 1012
8484.60 1129
8485.47 1113
8486.34 1076
8487.21 1091
8488.08 1055
8488.95 1095
8489.82 1029
8490.69 1120
8491.56 1117
8492.43 1052
8493.30 1037
8494.17 1119
8495.04 1155
8495.91 1200
8496.78 1085
8497.65 1124
8498.52 1132
8499.39 1148
8500.26 1123
8501.13 1139
8502.00 1022
8502.87 986
8503.74 998
8504.61 1080
8505.48 1039
8506.35 1122
8507.22 1168
8508.09 1113
8508.97 1159
8509.84 1192
8510.71 1120
8511.58 1134
8512.45 1204
8513.32 1186
8514.19 1134
8515.06 1086
8515.93 1051
8516.80 1126
8517.68 1065
8518.55 1051
8519.42 1109
8520.29 1086
8521.16 997
8522.03 1110
8522.90 1030
8523.77 1070
8524.65 1083
8525.52 1053
8526.39 1114
8527.26 1168
8528.13 1158
8529.00 1174
8529.88 1150
8530.75 1124
8531.62 1203
8532.49 1135
8533.36 1164
8534.24 1179
8535.11 1233
8535.98 1145
8536.85 1162
8537.72 1172
8538.60 1149
8539.47 1134
8540.34 1103
8541.21 1139
8542.09 1170
8542.96 1141
8543.83 1129
8544.70 1077
8545.58 1075
8546.45 1116
8547.32 1072
8548.19 1028
8549.07 1124
8549.94 1087
8550.81 1145
8551.69 1118
8552.56 1155
8553.43 1260
8554.31 1308
8555.18 1358
8556.05 1401
8556.92 1349
8557.80 1353
8558.67 1216
8559.54 1168
8560.42 1110
8561.29 1106
8562.16 1025
8563.04 1037
8563.91 942
8564.79 930
8565.66 981
8566.53 895
8567.41 883
8568.28 873
8569.15 876
8570.03 858
8570.90 849
8571.78 921
8572.65 910
8573.52 902
8574.40 925
8575.27 903
8576.15 898
8577.02 849
8577.89 869
8578.77 851
8579.64 907
8580.52 864
8581.39 913
8582.27 842
8583.14 836
8584.02 848
8584.89 821
8585.77 800
8586.64 911
8587.51 871
8588.39 837
8589.26 854
8590.14 827
8591.01 821
8591.89 959
8592.76 895
8593.64 859
8594.51 815
8595.39 846
8596.26 771
8597.14 837
8598.02 839
8598.89 909
8599.77 879
8600.64 859
8601.52 811
8602.39 858
8603.27 853
8604.14 805
8605.02 830
8605.89 843
8606.77 867
8607.65 804
8608.52 794
8609.40 852
8610.27 821
8611.15 825
8612.03 830
8612.90 886
8613.78 821
8614.65 800
8615.53 804
8616.41 903
8617.28 891
8618.16 895
8619.04 815
8619.91 809
8620.79 765
8621.66 804
8622.54 834
8623.42 864
8624.29 882
8625.17 886
8626.05 875
8626.92 867
8627.80 886
8628.68 850
8629.56 840
8630.43 867
8631.31 920
8632.19 905
8633.06 907
8633.94 817
8634.82 793
8635.69 796
8636.57 874
8637.45 848
8638.33 824
8639.20 850
8640.08 800
8640.96 835
8641.84 796
8642.71 767
8643.59 841
8644.47 860
8645.35 846
8646.22 836
8647.10 879
8647.98 880
8648.86 897
8649.74 875
8650.61 841
8651.49 870
8652.37 949
8653.25 870
8654.13 825
8655.00 821
8655.88 901
8656.76 915
8657.64 827
8658.52 811
8659.40 778
8660.27 805
8661.15 846
8662.03 851
8662.91 830
8663.79 809
8664.67 893
8665.55 865
8666.43 879
8667.30 868
8668.18 827
8669.06 861
8669.94 844
8670.82 836
8671.70 909
8672.58 912
8673.46 898
8674.34 887
8675.22 876
8676.09 962
8676.97 944
8677.85 954
8678.73 950
8679.61 963
8680.49 1007
8681.37 908
8682.25 958
8683.13 906
8684.01 896
8684.89 929
8685.77 913
8686.65 903
8687.53 971
8688.41 1089
8689.29 1147
8690.17 1110
8691.05 1177
8691.93 1390
8692.81 1548
8693.69 1665
8694.57 1659
8695.45 1613
8696.33 1524
8697.21 1437
8698.09 1425
8698.97 1294
8699.85 1136
8700.73 1136
8701.61 1057
8702.49 1057
8703.37 973
8704.26 924
8705.14 936
8706.02 967
8706.90 935
8707.78 928
8708.66 930
8709.54 917
8710.42 890
8711.30 804
8712.18 831
8713.06 900
8713.95 868
8714.83 897
8715.71 1053
8716.59 919
8717.47 924
8718.35 893
8719.23 949
8720.12 921
8721.00 951
8721.88 966
8722.76 1006
8723.64 921
8724.52 973
8725.41 955
8726.29 932
8727.17 958
8728.05 1019
8728.93 1067
8729.81 1085
8730.70 1002
8731.58 1047
8732.46 1083
8733.34 1042
8734.23 1005
8735.11 1043
8735.99 1029
8736.87 988
8737.75 1009
8738.64 987
8739.52 963
8740.40 1036
8741.28 1101
8742.17 1044
8743.05 1106
8743.93 1109
8744.82 1053
8745.70 1057
8746.58 1055
8747.46 1109
8748.35 1073
8749.23 1044
8750.11 1086
8751.00 1059
8751.88 1079
8752.76 1120
8753.65 1243
8754.53 1195
8755.41 1318
8756.30 1450
8757.18 1659
8758.06 1822
8758.95 1913
8759.83 1926
8760.71 2037
8761.60 1911
8762.48 1777
8763.36 1705
8764.25 1600
8765.13 1545
8766.01 1392
8766.90 1356
8767.78 1268
8768.67 1271
8769.55 1106
8770.43 1188
8771.32 1219
8772.20 1213
8773.09 1254
8773.97 1306
8774.86 1317
8775.74 1301
8776.62 1203
8777.51 1261
8778.39 1270
8779.28 1192
8780.16 1199
8781.05 1296
8781.93 1244
8782.82 1355
8783.70 1269
8784.59 1331
8785.47 1213
8786.36 1209
8787.24 1266
8788.12 1212
8789.01 1177
8789.89 1210
8790.78 1302
8791.67 1318
8792.55 1364
8793.44 1312
8794.32 1308
8795.21 1232
8796.09 1341
8796.98 1293
8797.86 1243
8798.75 1245
8799.63 1150
8800.52 1031
8801.40 1106
8802.29 1113
8803.18 1046
8804.06 1034
8804.95 939
8805.83 1009
8806.72 1004
8807.60 950
8808.49 929
8809.38 945
8810.26 952
8811.15 982
8812.04 975
8812.92 943
8813.81 976
8814.69 948
8815.58 967
8816.47 936
8817.35 922
8818.24 902
8819.13 954
8820.01 940
8820.90 853
8821.79 894
8822.67 947
8823.56 952
8824.45 827
8825.33 905
8826.22 882
8827.11 884
8827.99 940
8828.88 854
8829.77 901
8830.65 924
8831.54 923
8832.43 901
8833.32 903
8834.20 925
8835.09 915
8835.98 932
8836.87 884
8837.75 915
8838.64 943
8839.53 940
8840.42 840
8841.30 848
8842.19 843
8843.08 874
8843.97 896
8844.85 876
8845.74 865
8846.63 829
8847.52 761
8848.41 769
8849.29 851
8850.18 829
8851.07 815
8851.96 712
8852.85 740
8853.73 843
8854.62 819
8855.51 768
8856.40 836
8857.29 834
8858.18 829
8859.06 814
8859.95 747
8860.84 720
8861.73 764
8862.62 694
8863.51 769
8864.40 818
8865.29 771
8866.17 722
8867.06 757
8867.95 716
8868.84 786
8869.73 761
8870.62 784
8871.51 700
8872.40 694
8873.29 710
8874.18 686
8875.07 744
8875.96 679
8876.84 680
8877.73 749
8878.62 730
8879.51 702
8880.40 742
8881.29 666
8882.18 570
8883.07 686
8883.96 691
8884.85 717
8885.74 677
8886.63 665
8887.52 650
8888.41 696
8889.30 656
8890.19 659
8891.08 596
8891.97 612
8892.86 641
8893.75 668
8894.64 655
8895.53 622
8896.42 607
8897.31 566
8898.20 653
8899.09 652
8899.98 704
8900.88 722
8901.77 703
8902.66 669
8903.55 633
8904.44 618
8905.33 643
8906.22 607
8907.11 638
8908.00 665
8908.89 636
8909.78 639
8910.68 623
8911.57 586
8912.46 658
8913.35 674
8914.24 622
8915.13 626
8916.02 684
8916.91 651
8917.81 591
8918.70 608
8919.59 688
8920.48 635
8921.37 583
8922.26 605
8923.16 633
8924.05 595
8924.94 611
8925.83 573
8926.72 593
8927.61 623
8928.51 564
8929.40 645
8930.29 559
8931.18 605
8932.07 564
8932.97 559
8933.86 640
8934.75 573
8935.64 552
8936.54 539
8937.43 560
8938.32 564
8939.21 570
8940.11 570
8941.00 530
8941.89 542
8942.78 531
8943.68 564
8944.57 601
8945.46 589
8946.36 555
8947.25 605
8948.14 566
8949.03 598
8949.93 582
8950.82 507
8951.71 518
8952.61 541
8953.50 538
8954.39 507
8955.29 540
8956.18 564
8957.07 555
8957.97 568
8958.86 557
8959.75 548
8960.65 575
8961.54 580
8962.44 583
8963.33 575
8964.22 569
8965.12 578
8966.01 587
8966.90 535
8967.80 539
8968.69 538
8969.59 546
8970.48 577
8971.37 560
8972.27 523
8973.16 529
8974.06 497
8974.95 463
8975.85 504
8976.74 527
8977.64 540
8978.53 522
8979.42 515
8980.32 465
8981.21 498
8982.11 536
8983.00 563
8983.90 534
8984.79 563
8985.69 531
8986.58 542
8987.48 513
8988.37 500
8989.27 518
8990.16 498
8991.06 477
8991.95 537
8992.85 556
8993.74 493
8994.64 502
8995.53 474
8996.43 480
8997.32 473
8998.22 480
8999.12 552
9000.01 451
9000.91 511
9001.80 491
9002.70 504
9003.59 516
9004.49 496
9005.39 475
9006.28 505
9007.18 513
9008.07 466
9008.97 501
9009.87 473
9010.76 446
9011.66 459
9012.55 474
9013.45 502
9014.35 509
9015.24 445
9016.14 451
9017.04 479
9017.93 458
9018.83 497
9019.72 497
9020.62 531
9021.52 515
9022.41 517
9023.31 534
9024.21 521
9025.11 512
9026.00 497
9026.90 542
9027.80 506
9028.69 444
9029.59 496
9030.49 530
9031.38 495
9032.28 524
9033.18 500
9034.08 519
9034.97 525
9035.87 499
9036.77 481
9037.67 462
9038.56 440
9039.46 505
9040.36 499
9041.26 523
9042.15 510
9043.05 524
9043.95 459
9044.85 476
9045.74 439
9046.64 495
9047.54 492
9048.44 448
9049.34 472
9050.23 470
9051.13 486
9052.03 474
9052.93 477
9053.83 443
9054.73 456
9055.62 504
9056.52 449
9057.42 453
9058.32 499
9059.22 469
9060.12 476
9061.01 461
9061.91 513
9062.81 480
9063.71 485
9064.61 455
9065.51 422
9066.41 440
9067.31 477
9068.21 523
9069.10 496
9070.00 494
9070.90 426
9071.80 473
9072.70 496
9073.60 465
9074.50 442
9075.40 450
9076.30 460
9077.20 452
9078.10 462
9079.00 479
9079.90 464
9080.80 472
9081.70 503
9082.59 488
9083.49 445
9084.39 477
9085.29 479
9086.19 461
9087.09 500
9087.99 503
9088.89 468
9089.79 449
9090.69 491
9091.59 492
9092.49 418
9093.39 457
9094.29 471
9095.19 484
9096.10 514
9097.00 478
9097.90 473
9098.80 495
9099.70 467
9100.60 451
9101.50 454
9102.40 492
9103.30 462
9104.20 465
9105.10 441
9106.00 462
9106.90 468
9107.80 494
9108.70 505
9109.61 485
9110.51 446
9111.41 468
9112.31 408
9113.21 449
9114.11 469
9115.01 482
9115.91 464
9116.82 444
9117.72 465
9118.62 481
9119.52 496
9120.42 465
9121.32 482
9122.22 466
9123.13 483
9124.03 506
9124.93 493
9125.83 518
9126.73 477
9127.64 516
9128.54 531
9129.44 499
9130.34 481
9131.24 490
9132.15 467
9133.05 436
9133.95 451
9134.85 439
9135.76 458
9136.66 431
9137.56 446
9138.46 461
9139.36 519
9140.27 479
9141.17 451
9142.07 460
9142.98 448
9143.88 453
9144.78 466
9145.68 501
9146.59 452
9147.49 433
9148.39 463
9149.30 491
9150.20 433
9151.10 492
9152.00 493
9152.91 477
9153.81 460
9154.71 518
9155.62 510
9156.52 467
9157.42 451
9158.33 451
9159.23 430
9160.13 482
9161.04 444
9161.94 475
9162.85 519
9163.75 458
9164.65 469
9165.56 469
9166.46 481
9167.36 490
9168.27 503
9169.17 485
9170.08 460
9170.98 475
9171.88 440
9172.79 459
9173.69 492
9174.60 508
9175.50 442
9176.41 430
9177.31 434
9178.21 487
9179.12 462
9180.02 429
9180.93 428
9181.83 489
9182.74 529
9183.64 470
9184.55 473
9185.45 460
9186.36 421
9187.26 463
9188.17 466
9189.07 450
9189.98 540
9190.88 457
9191.79 507
9192.69 551
9193.60 485
9194.50 536
9195.41 507
9196.31 509
9197.22 494
9198.12 474
9199.03 517
9199.93 568
9200.84 628
9201.74 635
9202.65 605
9203.56 669
9204.46 614
9205.37 612
9206.27 547
9207.18 452
9208.09 510
9208.99 547
9209.90 517
9210.80 495
9211.71 489
9212.62 491
9213.52 498
9214.43 475
9215.33 501
9216.24 497
9217.15 504
9218.05 508
9218.96 492
9219.87 529
9220.77 538
9221.68 521
9222.59 499
9223.49 510
9224.40 480
9225.31 440
9226.21 516
9227.12 532
9228.03 473
9228.93 496
9229.84 499
9230.75 487
9231.65 478
9232.56 493
9233.47 472
9234.38 458
9235.28 459
9236.19 472
9237.10 464
9238.00 408
9238.91 487
9239.82 463
9240.73 437
9241.63 448
9242.54 470
9243.45 430
9244.36 444
9245.27 445
9246.17 463
9247.08 469
9247.99 490
9248.90 440
9249.80 438
9250.71 443
9251.62 429
9252.53 431
9253.44 445
9254.34 419
9255.25 427
9256.16 474
9257.07 458
9257.98 445
9258.89 432
9259.79 432
9260.70 431
9261.61 467
9262.52 443
9263.43 471
9264.34 396
9265.25 431
9266.16 452
9267.06 432
9267.97 427
9268.88 476
9269.79 496
9270.70 465
9271.61 455
9272.52 429
9273.43 417
9274.34 429
9275.25 452
9276.15 512
9277.06 477
9277.97 489
9278.88 448
9279.79 474
9280.70 465
9281.61 500
9282.52 450
9283.43 467
9284.34 457
9285.25 479
9286.16 438
9287.07 446
9287.98 484
9288.89 418
9289.80 410
9290.71 443
9291.62 467
9292.53 460
9293.44 480
9294.35 455
9295.26 447
9296.17 481
9297.08 467
9297.99 455
9298.90 515
9299.81 510
9300.72 520
9301.63 463
9302.54 427
9303.45 448
9304.36 378
9305.27 438
9306.18 498
9307.10 483
9308.01 478
9308.92 483
9309.83 527
9310.74 508
9311.65 510
9312.56 512
9313.47 575
9314.38 577
9315.29 570
9316.21 588
9317.12 527
9318.03 492
9318.94 505
9319.85 510
9320.76 526
9321.67 436
9322.58 472
9323.50 461
9324.41 466
9325.32 443
9326.23 449
9327.14 476
9328.05 499
9328.97 565
9329.88 457
9330.79 430
9331.70 456
9332.61 502
9333.53 468
9334.44 447
9335.35 496
9336.26 511
9337.18 481
9338.09 511
9339.00 542
9339.91 467
9340.82 497
9341.74 483
9342.65 491
9343.56 494
9344.47 499
9345.39 505
9346.30 534
9347.21 484
9348.13 437
9349.04 473
9349.95 503
9350.86 502
9351.78 539
9352.69 555
9353.60 560
9354.52 526
9355.43 547
9356.34 506
9357.26 500
9358.17 455
9359.08 509
9360.00 524
9360.91 455
9361.82 464
9362.74 452
9363.65 458
9364.56 506
9365.48 481
9366.39 477
9367.30 470
9368.22 472
9369.13 517
9370.05 517
9370.96 493
9371.87 526
9372.79 501
9373.70 518
9374.62 470
9375.53 538
9376.44 573
9377.36 521
9378.27 497
9379.19 508
9380.10 518
9381.02 555
9381.93 544
9382.84 552
9383.76 529
9384.67 502
9385.59 567
9386.50 565
9387.42 604
9388.33 630
9389.25 506
9390.16 528
9391.08 659
9391.99 680
9392.91 608
9393.82 565
9394.74 532
9395.65 602
9396.57 650
9397.48 602
9398.40 576
9399.31 521
9400.23 576
9401.14 567
9402.06 587
9402.97 570
9403.89 534
9404.80 594
9405.72 534
9406.64 525
9407.55 487
9408.47 503
9409.38 553
9410.30 574
9411.21 629
9412.13 588
9413.05 557
9413.96 587
9414.88 573
9415.79 548
9416.71 557
9417.63 567
9418.54 558
9419.46 643
9420.38 633
9421.29 599
9422.21 559
9423.12 590
9424.04 588
9424.96 604
9425.87 660
9426.79 573
9427.71 563
9428.62 550
9429.54 577
9430.46 572
9431.37 603
9432.29 627
9433.21 679
9434.13 662
9435.04 709
9435.96 669
9436.88 668
9437.79 656
9438.71 731
9439.63 705
9440.55 679
9441.46 715
9442.38 655
9443.30 611
9444.22 664
9445.13 634
9446.05 685
9446.97 690
9447.89 716
9448.80 704
9449.72 667
9450.64 778
9451.56 912
9452.47 904
9453.39 1078
9454.31 1207
9455.23 1121
9456.15 1156
9457.06 983
9457.98 1015
9458.90 914
9459.82 903
9460.74 853
9461.66 766
9462.57 720
9463.49 655
9464.41 615
9465.33 623
9466.25 631
9467.17 628
9468.09 621
9469.00 627
9469.92 577
9470.84 615
9471.76 614
9472.68 589
9473.60 639
9474.52 585
9475.44 595
9476.35 611
9477.27 601
9478.19 635
9479.11 603
9480.03 543
9480.95 671
9481.87 737
9482.79 718
9483.71 651
9484.63 638
9485.55 638
9486.47 630
9487.39 643
9488.31 642
9489.23 577
9490.15 663
9491.07 719
9491.98 722
9492.90 627
9493.82 628
9494.74 605
9495.66 636
9496.58 657
9497.50 553
9498.42 589
9499.34 623
9500.27 607
9501.19 566
9502.11 585
9503.03 546
9503.95 591
9504.87 606
9505.79 693
9506.71 631
9507.63 593
9508.55 658
9509.47 572
9510.39 580
9511.31 623
9512.23 624
9513.15 633
9514.07 619
9514.99 645
9515.92 618
9516.84 582
9517.76 607
9518.68 720
9519.60 671
9520.52 640
9521.44 615
9522.36 644
9523.28 615
9524.21 659
9525.13 638
9526.05 632
9526.97 674
9527.89 676
9528.81 660
9529.73 681
9530.66 747
9531.58 816
9532.50 861
9533.42 841
9534.34 897
9535.27 865
9536.19 877
9537.11 829
9538.03 774
9538.95 727
9539.88 730
9540.80 713
9541.72 634
9542.64 682
9543.56 699
9544.49 662
9545.41 693
9546.33 622
9547.25 580
9548.18 640
9549.10 590
9550.02 622
9550.94 615
9551.87 618
9552.79 626
9553.71 624
9554.64 635
9555.56 636
9556.48 695
9557.40 616
9558.33 570
9559.25 654
9560.17 617
9561.10 637
9562.02 652
9562.94 638
9563.87 618
9564.79 593
9565.71 617
9566.64 610
9567.56 612
9568.48 606
9569.41 586
9570.33 602
9571.25 649
9572.18 641
9573.10 653
9574.02 636
9574.95 583
9575.87 621
9576.80 520
9577.72 534
9578.64 601
9579.57 596
9580.49 585
9581.42 574
9582.34 655
9583.26 607
9584.19 614
9585.11 593
9586.04 635
9586.96 639
9587.89 641
9588.81 621
9589.74 638
9590.66 635
9591.58 630
9592.51 712
9593.43 601
9594.36 543
9595.28 630
9596.21 670
9597.13 607
9598.06 633
9598.98 675
9599.91 707
9600.83 628
9601.76 605
9602.68 657
9603.61 674
9604.53 731
9605.46 739
9606.38 713
9607.31 677
9608.24 730
9609.16 777
9610.09 765
9611.01 716
9611.94 739
9612.86 764
9613.79 754
9614.71 757
9615.64 748
9616.57 749
9617.49 708
9618.42 697
9619.34 706
9620.27 773
9621.20 721
9622.12 803
9623.05 722
9623.97 733
9624.90 836
9625.83 801
9626.75 815
9627.68 739
9628.61 772
9629.53 853
9630.46 867
9631.39 863
9632.31 845
9633.24 823
9634.17 860
9635.09 979
9636.02 975
9636.95 959
9637.87 999
9638.80 1046
9639.73 1053
9640.65 1000
9641.58 1005
9642.51 1011
9643.43 1012
9644.36 1004
9645.29 902
9646.22 1067
9647.14 1198
9648.07 1203
9649.00 1228
9649.93 1331
9650.85 1357
9651.78 1440
9652.71 1283
9653.64 1258
9654.56 1301
9655.49 1230
9656.42 1144
9657.35 1061
9658.27 1063
9659.20 1024
9660.13 910
9661.06 962
9661.99 935
9662.91 999
9663.84 945
9664.77 877
9665.70 949
9666.63 897
9667.56 971
9668.48 988
9669.41 1067
9670.34 992
9671.27 950
9672.20 981
9673.13 946
9674.05 1025
9674.98 980
9675.91 995
9676.84 1014
9677.77 990
9678.70 995
9679.63 999
9680.56 1095
9681.48 1067
9682.41 1050
9683.34 1082
9684.27 1126
9685.20 1133
9686.13 1167
9687.06 1075
9687.99 1149
9688.92 1154
9689.85 1234
9690.78 1283
9691.71 1256
9692.64 1307
9693.57 1352
9694.49 1397
9695.42 1368
9696.35 1483
9697.28 1628
9698.21 1734
9699.14 1856
9700.07 1921
9701.00 2016
9701.93 2027
9702.86 1984
9703.79 1792
9704.72 1553
9705.65 1500
9706.58 1480
9707.51 1262
9708.44 1181
9709.37 1177
9710.30 1054
9711.23 986
9712.16 1010
9713.10 976
9714.03 988
9714.96 969
9715.89 945
9716.82 970
9717.75 1074
9718.68 967
9719.61 947
9720.54 990
9721.47 870
9722.40 925
9723.33 876
9724.26 941
9725.20 894
9726.13 920
9727.06 941
9727.99 908
9728.92 915
9729.85 892
9730.78 954
9731.71 970
9732.65 928
9733.58 877
9734.51 967
9735.44 848
9736.37 877
9737.30 926
9738.23 1001
9739.17 933
9740.10 922
9741.03 883
9741.96 829
9742.89 858
9743.83 811
9744.76 785
9745.69 838
9746.62 876
9747.55 858
9748.49 827
9749.42 843
9750.35 875
9751.28 806
9752.22 863
9753.15 870
9754.08 809
9755.01 862
9755.95 745
9756.88 825
9757.81 829
9758.74 857
9759.68 840
9760.61 928
9761.54 943
9762.47 944
9763.41 934
9764.34 881
9765.27 904
9766.21 894
9767.14 876
9768.07 906
9769.01 806
9769.94 823
9770.87 944
9771.80 915
9772.74 886
9773.67 905
9774.60 911
9775.54 897
9776.47 915
9777.41 965
9778.34 990
9779.27 1081
9780.21 1144
9781.14 1043
9782.07 1009
9783.01 1055
9783.94 1118
9784.88 1153
9785.81 1125
9786.74 1029
9787.68 975
9788.61 987
9789.55 954
9790.48 962
9791.41 883
9792.35 896
9793.28 877
9794.22 877
9795.15 911
9796.09 950
9797.02 971
9797.95 901
9798.89 959
9799.82 967
9800.76 981
9801.69 966
9802.63 888
9803.56 849
9804.50 854
9805.43 835
9806.37 777
9807.30 733
9808.24 797
9809.17 758
9810.11 684
9811.04 718
9811.98 766
9812.91 798
9813.85 765
9814.78 725
9815.72 738
9816.65 719
9817.59 789
9818.53 767
9819.46 719
9820.40 729
9821.33 714
9822.27 688
9823.20 699
9824.14 706
9825.08 689
9826.01 734
9826.95 738
9827.88 646
9828.82 673
9829.76 773
9830.69 707
9831.63 721
9832.56 728
9833.50 723
9834.44 675
9835.37 677
9836.31 667
9837.25 605
9838.18 698
9839.12 680
9840.06 679
9840.99 699
9841.93 679
9842.86 669
9843.80 637
9844.74 700
9845.68 718
9846.61 735
9847.55 732
9848.49 710
9849.42 712
9850.36 704
9851.30 746
9852.23 742
9853.17 758
9854.11 719
9855.05 769
9855.98 784
9856.92 748
9857.86 735
9858.80 728
9859.73 755
9860.67 729
9861.61 748
9862.55 757
9863.48 735
9864.42 721
9865.36 721
9866.30 770
9867.23 696
9868.17 677
9869.11 675
9870.05 752
9870.99 753
9871.92 765
9872.86 757
9873.80 722
9874.74 755
9875.68 695
9876.62 673
9877.55 717
9878.49 680
9879.43 762
9880.37 778
9881.31 742
9882.25 737
9883.18 779
9884.12 760
9885.06 730
9886.00 715
9886.94 720
9887.88 712
9888.82 733
9889.76 696
9890.69 731
9891.63 694
9892.57 698
9893.51 750
9894.45 758
9895.39 706
9896.33 767
9897.27 711
9898.21 674
9899.15 724
9900.09 718
9901.03 739
9901.97 759
9902.91 734
9903.84 746
9904.78 645
9905.72 734
9906.66 795
9907.60 779
9908.54 780
9909.48 707
9910.42 793
9911.36 826
9912.30 801
9913.24 722
9914.18 794
9915.12 771
9916.06 768
9917.00 799
9917.94 794
9918.88 793
9919.82 719
9920.77 786
9921.71 845
9922.65 960
9923.59 992
9924.53 1139
9925.47 1363
9926.41 1534
9927.35 1698
9928.29 1896
9929.23 2001
9930.17 1902
9931.11 1848
9932.05 1609
9932.99 1383
9933.94 1229
9934.88 1093
9935.82 918
9936.76 928
9937.70 819
9938.64 816
9939.58 761
9940.52 719
9941.46 718
9942.41 779
9943.35 782
9944.29 735
9945.23 701
9946.17 688
9947.11 756
9948.06 710
9949.00 716
9949.94 691
9950.88 696
9951.82 677
9952.76 703
9953.71 689
9954.65 669
9955.59 676
9956.53 688
9957.47 655
9958.42 692
9959.36 705
9960.30 652
9961.24 672
9962.19 637
9963.13 698
9964.07 721
9965.01 772
9965.96 725
9966.90 775
9967.84 724
9968.78 766
9969.73 725
9970.67 655
9971.61 667
9972.56 672
9973.50 671
9974.44 621
9975.38 696
9976.33 673
9977.27 573
9978.21 611
9979.16 597
9980.10 577
9981.04 594
9981.99 541
9982.93 585
9983.87 569
9984.82 611
9985.76 615
9986.70 656
9987.65 564
9988.59 586
9989.53 653
9990.48 593
9991.42 573
9992.37 566
9993.31 579
9994.25 644
9995.20 604
9996.14 597
9997.08 619
9998.03 639
9998.97 590
9999.92 667
10000.86 661
10001.81 638
10002.75 637
10003.69 664
10004.64 672
10005.58 666
10006.53 720
10007.47 680
10008.42 669
10009.36 676
10010.31 567
10011.25 604
10012.19 622
10013.14 644
10014.08 626
10015.03 637
10015.97 630
10016.92 656
10017.86 574
10018.81 557
10019.75 551
10020.70 577
10021.64 600
10022.59 599
10023.54 579
10024.48 545
10025.43 554
10026.37 601
10027.32 574
10028.26 555
10029.21 550
10030.15 579
10031.10 542
10032.04 573
10032.99 540
10033.94 530
10034.88 570
10035.83 534
10036.77 579
10037.72 571
10038.67 567
10039.61 598
10040.56 557
10041.50 574
10042.45 584
10043.40 544
10044.34 597
10045.29 577
10046.23 563
10047.18 529
10048.13 542
10049.07 470
10050.02 521
10050.97 541
10051.91 517
10052.86 530
10053.81 523
10054.75 446
10055.70 458
10056.65 495
10057.59 539
10058.54 552
10059.49 551
10060.43 569
10061.38 555
10062.33 510
10063.28 537
10064.22 509
10065.17 556
10066.12 548
10067.07 511
10068.01 544
10068.96 432
10069.91 458
10070.85 509
10071.80 532
10072.75 480
10073.70 510
10074.65 471
10075.59 496
10076.54 484
10077.49 500
10078.44 471
10079.38 502
10080.33 524
10081.28 489
10082.23 511
10083.18 499
10084.12 482
10085.07 517
10086.02 508
10086.97 425
10087.92 495
10088.87 463
10089.81 456
10090.76 466
10091.71 469
10092.66 499
10093.61 428
10094.56 466
10095.51 447
10096.45 450
10097.40 462
10098.35 503
10099.30 453
10100.25 476
10101.20 515
10102.15 461
10103.10 509
10104.05 479
10104.99 423
10105.94 508
10106.89 465
10107.84 465
10108.79 473
10109.74 424
10110.69 485
10111.64 408
10112.59 390
10113.54 425
10114.49 456
10115.44 461
10116.39 466
10117.34 455
10118.29 440
10119.24 414
10120.19 396
10121.14 421
10122.09 441
10123.04 453
10123.99 437
10124.94 422
10125.89 443
10126.84 443
10127.79 459
10128.74 453
10129.69 441
10130.64 452
10131.59 414
10132.54 446
10133.49 448
10134.44 460
10135.39 457
10136.34 444
10137.29 464
10138.24 449
10139.19 442
10140.14 428
10141.09 404
10142.04 435
10143.00 468
10143.95 475
10144.90 416
10145.85 408
10146.80 449
10147.75 411
10148.70 467
10149.65 401
10150.60 403
10151.56 464
10152.51 440
10153.46 450
10154.41 440
10155.36 457
10156.31 449
10157.26 442
10158.22 438
10159.17 463
10160.12 444
10161.07 436
10162.02 450
10162.97 417
10163.93 372
10164.88 453
10165.83 505
10166.78 475
10167.73 463
10168.69 436
10169.64 496
10170.59 507
10171.54 472
10172.49 502
10173.45 469
10174.40 459
10175.35 420
10176.30 402
10177.26 404
10178.21 466
10179.16 466
10180.11 456
10181.07 441
10182.02 446
10182.97 457
10183.93 414
10184.88 439
10185.83 470
10186.78 420
10187.74 424
10188.69 443
10189.64 416
10190.60 437
10191.55 420
10192.50 474
10193.46 486
10194.41 447
10195.36 430
10196.32 453
10197.27 441
10198.22 465
10199.18 438
10200.13 446
10201.08 422
10202.04 409
10202.99 410
10203.94 476
10204.90 481
10205.85 474
10206.81 466
10207.76 504
10208.71 462
10209.67 446
10210.62 435
10211.58 491
10212.53 496
10213.48 465
10214.44 498
10215.39 457
10216.35 488
10217.30 514
10218.26 438
10219.21 423
10220.17 467
10221.12 468
10222.07 440
10223.03 441
10223.98 429
10224.94 425
10225.89 440
10226.85 448
10227.80 435
10228.76 402
10229.71 428
10230.67 392
10231.62 389
10232.58 431
10233.53 432
10234.49 495
10235.44 526
10236.40 495
10237.35 459
10238.31 493
10239.27 481
10240.22 447
10241.18 467
10242.13 488
10243.09 457
10244.04 411
10245.00 469
10245.95 429
10246.91 412
10247.87 415
10248.82 425
10249.78 428
10250.73 417
10251.69 429
10252.65 434
10253.60 427
10254.56 379
10255.51 429
10256.47 389
10257.43 382
10258.38 413
10259.34 366
10260.30 377
10261.25 475
10262.21 407
10263.16 418
10264.12 405
10265.08 406
10266.03 406
10266.99 405
10267.95 408
10268.90 390
10269.86 409
10270.82 403
10271.78 403
10272.73 405
10273.69 394
10274.65 408
10275.60 402
10276.56 386
10277.52 403
10278.48 387
10279.43 353
10280.39 390
10281.35 416
10282.30 448
10283.26 417
10284.22 405
10285.18 396
10286.13 442
10287.09 430
10288.05 386
10289.01 413
10289.97 420
10290.92 405
10291.88 392
10292.84 378
10293.80 415
10294.75 391
10295.71 446
10296.67 383
10297.63 395
10298.59 394
10299.55 399
10300.50 424
10301.46 367
10302.42 367
10303.38 399
10304.34 396
10305.30 415
10306.25 382
10307.21 359
10308.17 436
10309.13 405
10310.09 394
10311.05 371
10312.01 434
10312.97 414
10313.92 398
10314.88 393
10315.84 385
10316.80 376
10317.76 342
10318.72 393
10319.68 417
10320.64 377
10321.60 384
10322.56 417
10323.52 367
10324.47 356
10325.43 337
10326.39 393
10327.35 420
10328.31 423
10329.27 376
10330.23 369
10331.19 405
10332.15 397
10333.11 356
10334.07 349
10335.03 387
10335.99 393
10336.95 437
10337.91 390
10338.87 371
10339.83 420
10340.79 408
10341.75 381
10342.71 381
10343.67 377
10344.63 392
10345.59 354
10346.55 381
10347.51 404
10348.47 388
10349.43 386
10350.40 398
10351.36 369
10352.32 376
10353.28 405
10354.24 380
10355.20 401
10356.16 402
10357.12 355
10358.08 391
10359.04 376
10360.00 348
10360.96 363
10361.93 382
10362.89 374
10363.85 407
10364.81 368
10365.77 368
10366.73 351
10367.69 343
10368.65 351
10369.62 361
10370.58 319
10371.54 367
10372.50 358
10373.46 446
10374.42 415
10375.39 368
10376.35 348
10377.31 400
10378.27 416
10379.23 415
10380.20 372
10381.16 357
10382.12 352
10383.08 372
10384.04 414
10385.01 392
10385.97 384
10386.93 412
10387.89 377
10388.86 349
10389.82 369
10390.78 379
10391.74 347
10392.71 407
10393.67 422
10394.63 363
10395.59 395
10396.56 401
10397.52 431
10398.48 413
10399.44 388
10400.41 410
10401.37 418
10402.33 399
10403.30 354
10404.26 389
10405.22 424
10406.19 382
10407.15 364
10408.11 345
10409.08 367
10410.04 389
10411.00 411
10411.97 368
10412.93 379
10413.89 405
10414.86 410
10415.82 430
10416.78 441
10417.75 483
10418.71 554
10419.67 578
10420.64 565
10421.60 548
10422.57 522
10423.53 479
10424.49 484
10425.46 452
10426.42 418
10427.39 487
10428.35 478
10429.32 449
10430.28 384
10431.24 378
10432.21 363
10433.17 410
10434.14 376
10435.10 351
10436.07 350
10437.03 413
10438.00 400
10438.96 319
10439.93 368
10440.89 367
10441.85 395
10442.82 394
10443.78 393
10444.75 360
10445.71 408
10446.68 426
10447.64 385
10448.61 334
10449.58 360
10450.54 348
10451.51 346
10452.47 346
10453.44 381
10454.40 382
10455.37 399
10456.33 412
10457.30 403
10458.26 383
10459.23 403
10460.20 409
10461.16 341
10462.13 397
10463.09 359
10464.06 356
10465.02 352
10465.99 375
10466.96 374
10467.92 391
10468.89 371
10469.85 361
10470.82 335
10471.79 332
10472.75 360
10473.72 367
10474.69 376
10475.65 386
10476.62 356
10477.59 332
10478.55 395
10479.52 373
10480.48 330
10481.45 316
10482.42 306
10483.38 324
10484.35 331
10485.32 333
10486.29 345
10487.25 332
10488.22 356
10489.19 343
10490.15 354
10491.12 355
10492.09 334
10493.06 354
10494.02 381
10494.99 429
10495.96 396
10496.92 385
10497.89 375
10498.86 339
10499.83 410
10500.79 347
10501.76 342
10502.73 389
10503.70 324
10504.66 346
10505.63 345
10506.60 388
10507.57 350
10508.54 329
10509.50 373
10510.47 368
10511.44 336
10512.41 342
10513.38 369
10514.34 385
10515.31 379
10516.28 403
10517.25 353
10518.22 352
10519.19 357
10520.15 363
10521.12 358
10522.09 372
10523.06 360
10524.03 395
10525.00 374
10525.97 353
10526.94 345
10527.90 322
10528.87 340
10529.84 321
10530.81 320
10531.78 321
10532.75 381
10533.72 357
10534.69 324
10535.66 341
10536.63 361
10537.59 355
10538.56 369
10539.53 342
10540.50 347
10541.47 344
10542.44 352
10543.41 356
10544.38 397
10545.35 395
10546.32 402
10547.29 386
10548.26 336
10549.23 338
10550.20 362
10551.17 349
10552.14 327
10553.11 394
10554.08 384
10555.05 364
10556.02 363
10556.99 391
10557.96 367
10558.93 364
10559.90 350
10560.87 407
10561.84 392
10562.81 375
10563.78 375
10564.75 409
10565.72 377
10566.69 365
10567.66 405
10568.63 364
10569.61 345
10570.58 352
10571.55 365
10572.52 389
10573.49 373
10574.46 348
10575.43 335
10576.40 350
10577.37 334
10578.34 305
10579.32 337
10580.29 356
10581.26 349
10582.23 332
10583.20 366
10584.17 318
10585.14 359
10586.11 352
10587.09 352
10588.06 347
10589.03 362
10590.00 363
10590.97 325
10591.94 342
10592.92 370
10593.89 317
10594.86 366
10595.83 352
10596.80 307
10597.78 321
10598.75 361
10599.72 374
10600.69 409
10601.66 368
10602.64 310
10603.61 339
10604.58 328
10605.55 350
10606.53 331
10607.50 347
10608.47 349
10609.44 382
10610.42 352
10611.39 326
10612.36 318
10613.33 343
10614.31 349
10615.28 357
10616.25 386
10617.23 345
10618.20 364
10619.17 367
10620.15 352
10621.12 378
10622.09 390
10623.06 376
10624.04 345
10625.01 310
10625.98 335
10626.96 351
10627.93 373
10628.90 370
10629.88 352
10630.85 350
10631.83 335
10632.80 383
10633.77 371
10634.75 421
10635.72 408
10636.69 416
10637.67 421
10638.64 448
10639.62 419
10640.59 428
10641.56 390
10642.54 423
10643.51 392
10644.49 360
10645.46 383
10646.43 371
10647.41 346
10648.38 354
10649.36 346
10650.33 339
10651.31 356
10652.28 381
10653.26 347
10654.23 373
10655.20 380
10656.18 339
10657.15 382
10658.13 354
10659.10 354
10660.08 354
10661.05 333
10662.03 341
10663.00 342
10663.98 331
10664.95 317
10665.93 316
10666.90 344
10667.88 313
10668.86 342
10669.83 341
10670.81 398
10671.78 367
10672.76 366
10673.73 331
10674.71 324
10675.68 364
10676.66 362
10677.63 329
10678.61 358
10679.59 348
10680.56 349
10681.54 382
10682.51 390
10683.49 377
10684.47 341
10685.44 341
10686.42 357
10687.39 341
10688.37 366
10689.35 369
10690.32 345
10691.30 347
10692.28 323
10693.25 336
10694.23 323
10695.20 308
10696.18 348
10697.16 309
10698.13 310
10699.11 314
10700.09 272
10701.06 351
10702.04 378
10703.02 328
10704.00 339
10704.97 368
10705.95 345
10706.93 364
10707.90 344
10708.88 327
10709.86 305
10710.83 314
10711.81 301
10712.79 298
10713.77 323
10714.74 332
10715.72 331
10716.70 326
10717.68 356
10718.65 330
10719.63 316
10720.61 317
10721.59 348
10722.57 317
10723.54 306
10724.52 316
10725.50 328
10726.48 370
10727.45 325
10728.43 306
10729.41 310
10730.39 317
10731.37 306
10732.35 314
10733.32 316
10734.30 305
10735.28 325
10736.26 355
10737.24 314
10738.22 319
10739.19 312
10740.17 322
10741.15 352
10742.13 312
10743.11 307
10744.09 303
10745.07 297
10746.04 319
10747.02 291
10748.00 302
10748.98 312
10749.96 310
10750.94 284
10751.92 313
10752.90 300
10753.88 305
10754.86 290
10755.84 303
10756.81 299
10757.79 302
10758.77 320
10759.75 314
10760.73 323
10761.71 289
10762.69 303
10763.67 326
10764.65 314
10765.63 310
10766.61 285
10767.59 288
10768.57 360
10769.55 363
10770.53 316
10771.51 308
10772.49 328
10773.47 318
10774.45 298
10775.43 315
10776.41 293
10777.39 287
10778.37 265
10779.35 267
10780.33 285
10781.31 336
10782.29 319
10783.27 300
10784.25 291
10785.23 321
10786.21 352
10787.20 360
10788.18 334
10789.16 334
10790.14 345
10791.12 351
10792.10 300
10793.08 329
10794.06 333
10795.04 288
10796.02 335
10797.01 316
10797.99 311
10798.97 303
10799.95 325
10800.93 348
10801.91 289
10802.89 357
10803.87 313
10804.86 318
10805.84 339
10806.82 341
10807.80 329
10808.78 325
10809.76 325
10810.75 340
10811.73 320
10812.71 332
10813.69 350
10814.67 308
10815.66 300
10816.64 329
10817.62 307
10818.60 311
10819.58 294
10820.57 330
10821.55 343
10822.53 297
10823.51 265
10824.50 319
10825.48 324
10826.46 310
10827.44 302
10828.43 342
10829.41 323
10830.39 322
10831.37 305
10832.36 351
10833.34 296
10834.32 306
10835.30 314
10836.29 350
10837.27 327
10838.25 321
10839.24 308
10840.22 316
10841.20 351
10842.19 339
10843.17 317
10844.15 347
10845.14 324
10846.12 345
10847.10 337
10848.09 324
10849.07 342
10850.05 326
10851.04 278
10852.02 292
10853.00 324
10853.99 291
10854.97 314
10855.96 326
10856.94 345
10857.92 348
10858.91 326
10859.89 252
10860.88 298
10861.86 315
10862.84 307
10863.83 348
10864.81 315
10865.80 344
10866.78 311
10867.77 380
10868.75 333
10869.73 315
10870.72 397
10871.70 341
10872.69 320
10873.67 320
10874.66 295
10875.64 305
10876.63 352
10877.61 364
10878.60 329
10879.58 325
10880.57 328
10881.55 311
10882.54 352
10883.52 385
10884.51 344
10885.49 384
10886.48 414
10887.46 354
10888.45 358
10889.43 382
10890.42 359
10891.40 323
10892.39 344
10893.37 382
10894.36 399
10895.35 416
10896.33 351
10897.32 359
10898.30 381
10899.29 378
10900.27 315
10901.26 339
10902.25 383
10903.23 366
10904.22 360
10905.20 360
10906.19 368
10907.18 318
10908.16 316
10909.15 379
10910.14 351
10911.12 364
10912.11 347
10913.09 362
10914.08 351
10915.07 328
10916.05 377
10917.04 406
10918.03 357
10919.01 373
10920.00 372
10920.99 382
10921.97 360
10922.96 363
10923.95 335
10924.94 310
10925.92 348
10926.91 390
10927.90 405
10928.88 345
10929.87 344
10930.86 368
10931.85 386
10932.83 369
10933.82 374
10934.81 368
10935.79 375
10936.78 368
10937.77 391
10938.76 400
10939.75 381
10940.73 397
10941.72 345
10942.71 367
10943.70 379
10944.68 404
10945.67 399
10946.66 399
10947.65 380
10948.64 398
10949.62 396
10950.61 383
10951.60 389
10952.59 351
10953.58 404
10954.56 393
10955.55 452
10956.54 422
10957.53 427
10958.52 447
10959.51 491
10960.50 413
10961.48 490
10962.47 490
10963.46 460
10964.45 455
10965.44 405
10966.43 425
10967.42 412
10968.41 419
10969.39 415
10970.38 421
10971.37 375
10972.36 385
10973.35 393
10974.34 378
10975.33 406
10976.32 390
10977.31 422
10978.30 425
10979.29 407
10980.28 467
10981.27 416
10982.26 386
10983.25 408
10984.23 426
10985.22 419
10986.21 396
10987.20 433
10988.19 404
10989.18 370
10990.17 381
10991.16 449
10992.15 424
10993.14 402
10994.13 428
10995.12 458
10996.11 487
10997.10 416
10998.09 479
10999.08 481
11000.08 571
11001.07 573
11002.06 536
11003.05 582
11004.04 529
11005.03 529
11006.02 480
11007.01 486
11008.00 499
11008.99 471
11009.98 472
11010.97 465
11011.96 451
11012.95 388
11013.94 395
11014.94 419
11015.93 423
11016.92 400
11017.91 375
11018.90 379
11019.89 390
11020.88 395
11021.87 377
11022.87 391
11023.86 392
11024.85 413
11025.84 383
11026.83 375
11027.82 381
11028.82 375
11029.81 364
11030.80 363
11031.79 369
11032.78 381
11033.77 396
11034.77 386
11035.76 367
11036.75 387
11037.74 358
11038.73 403
11039.73 339
11040.72 362
11041.71 304
11042.70 369
11043.70 380
11044.69 387
11045.68 388
11046.67 357
11047.67 356
11048.66 344
11049.65 353
11050.64 378
11051.64 357
11052.63 347
11053.62 363
11054.61 366
11055.61 367
11056.60 324
11057.59 321
11058.59 339
11059.58 337
11060.57 366
11061.56 364
11062.56 374
11063.55 336
11064.54 362
11065.54 367
11066.53 291
11067.52 328
11068.52 338
11069.51 323
11070.51 322
11071.50 344
11072.49 332
11073.49 336
11074.48 360
11075.47 361
11076.47 337
11077.46 348
11078.45 301
11079.45 346
11080.44 388
11081.44 360
11082.43 317
11083.43 338
11084.42 354
11085.41 340
11086.41 347
11087.40 321
11088.40 360
11089.39 372
11090.39 387
11091.38 350
11092.37 285
11093.37 331
11094.36 368
11095.36 346
11096.35 379
11097.35 333
11098.34 359
11099.34 363
11100.33 358
11101.33 335
11102.32 345
11103.32 336
11104.31 367
11105.31 369
11106.30 330
11107.30 375
11108.29 347
11109.29 368
11110.28 373
11111.28 391
11112.27 370
11113.27 316
11114.26 370
11115.26 340
11116.26 363
11117.25 379
11118.25 342
11119.24 363
11120.24 398
11121.23 395
11122.23 331
11123.23 326
11124.22 397
11125.22 390
11126.21 375
11127.21 343
11128.21 426
11129.20 452
11130.20 434
11131.20 390
11132.19 385
11133.19 380
11134.18 333
11135.18 371
11136.18 361
11137.17 353
11138.17 368
11139.17 348
11140.16 343
11141.16 377
11142.16 355
11143.15 386
11144.15 369
11145.15 380
11146.14 365
11147.14 365
11148.14 360
11149.14 355
11150.13 368
11151.13 364
11152.13 403
11153.12 402
11154.12 389
11155.12 360
11156.12 385
11157.11 350
11158.11 338
11159.11 345
11160.11 355
11161.10 364
11162.10 383
11163.10 347
11164.10 377
11165.09 336
11166.09 390
11167.09 384
11168.09 346
11169.09 374
11170.08 354
11171.08 397
11172.08 371
11173.08 333
11174.08 367
11175.07 355
11176.07 350
11177.07 311
11178.07 323
11179.07 358
11180.07 319
11181.07 337
11182.06 316
11183.06 359
11184.06 371
11185.06 389
11186.06 371
11187.06 354
11188.06 378
11189.05 313
11190.05 339
11191.05 375
11192.05 382
11193.05 343
11194.05 324
11195.05 356
11196.05 357
11197.05 344
11198.05 364
11199.05 362
11200.05 348
11201.04 369
11202.04 334
11203.04 320
11204.04 342
11205.04 341
11206.04 351
11207.04 356
11208.04 347
11209.04 345
11210.04 350
11211.04 371
11212.04 338
11213.04 359
11214.04 350
11215.04 308
11216.04 367
11217.04 343
11218.04 309
11219.04 302
11220.04 353
11221.04 342
11222.04 351
11223.04 341
11224.04 324
11225.04 311
11226.04 289
11227.04 315
11228.04 334
11229.05 330
11230.05 328
11231.05 337
11232.05 337
11233.05 315
11234.05 332
11235.05 312
11236.05 326
11237.05 362
11238.05 334
11239.05 311
11240.06 306
11241.06 334
11242.06 316
11243.06 315
11244.06 330
11245.06 340
11246.06 339
11247.06 322
11248.07 340
11249.07 318
11250.07 349
11251.07 374
11252.07 340
11253.07 294
11254.08 318
11255.08 325
11256.08 328
11257.08 324
11258.08 390
11259.09 353
11260.09 358
11261.09 339
11262.09 347
11263.09 354
11264.10 363
11265.10 329
11266.10 341
11267.10 359
11268.11 381
11269.11 362
11270.11 304
11271.11 314
11272.12 393
11273.12 405
11274.12 347
11275.12 360
11276.13 356
11277.13 409
11278.13 414
11279.13 390
11280.14 374
11281.14 329
11282.14 352
11283.15 392
11284.15 377
11285.15 364
11286.16 347
11287.16 299
11288.16 342
11289.17 337
11290.17 375
11291.17 358
11292.18 350
11293.18 302
11294.18 327
11295.19 358
11296.19 323
11297.19 319
11298.20 320
11299.20 322
11300.21 307
11301.21 367
11302.21 317
11303.22 321
11304.22 309
11305.23 360
11306.23 320
11307.23 329
11308.24 340
11309.24 348
11310.25 359
11311.25 362
11312.25 365
11313.26 411
11314.26 427
11315.27 440
11316.27 386
11317.28 376
11318.28 397
11319.29 427
11320.29 402
11321.30 389
11322.30 318
11323.31 350
11324.31 333
11325.32 349
11326.32 311
11327.33 294
11328.33 317
11329.34 311
11330.34 374
11331.35 350
11332.35 361
11333.36 344
11334.36 338
11335.37 339
11336.37 335
11337.38 336
11338.38 313
11339.39 354
11340.39 364
11341.40 374
11342.41 365
11343.41 371
11344.42 335
11345.42 295
11346.43 323
11347.44 317
11348.44 337
11349.45 347
11350.45 324
11351.46 334
11352.47 342
11353.47 324
11354.48 332
11355.48 352
11356.49 344
11357.50 398
11358.50 360
11359.51 329
11360.52 340
11361.52 343
11362.53 323
11363.54 297
11364.54 333
11365.55 330
11366.56 357
11367.56 315
11368.57 294
11369.58 310
11370.58 363
11371.59 355
11372.60 344
11373.61 330
11374.61 320
11375.62 346
11376.63 321
11377.63 349
11378.64 358
11379.65 349
11380.66 337
11381.66 354
11382.67 346
11383.68 327
11384.69 332
11385.69 320
11386.70 369
11387.71 367
11388.72 371
11389.72 330
11390.73 385
11391.74 387
11392.75 348
11393.76 367
11394.76 370
11395.77 350
11396.78 331
11397.79 328
11398.80 322
11399.80 309
11400.81 347
11401.82 337
11402.83 331
11403.84 355
11404.85 374
11405.86 344
11406.86 318
11407.87 308
11408.88 321
11409.89 336
11410.90 362
11411.91 323
11412.92 370
11413.92 343
11414.93 340
11415.94 346
11416.95 340
11417.96 335
11418.97 351
11419.98 392
11420.99 384
11422.00 380
11423.01 337
11424.02 309
11425.03 332
11426.03 320
11427.04 350
11428.05 326
11429.06 360
11430.07 304
11431.08 355
11432.09 376
11433.10 392
11434.11 348
11435.12 336
11436.13 358
11437.14 330
11438.15 342
11439.16 331
11440.17 391
11441.18 304
11442.19 341
11443.20 362
11444.21 357
11445.22 329
11446.23 320
11447.24 322
11448.25 378
11449.26 382
11450.27 367
11451.28 381
11452.30 405
11453.31 388
11454.32 395
11455.33 346
11456.34 360
11457.35 357
11458.36 392
11459.37 370
11460.38 357
11461.39 373
11462.40 375
11463.41 360
11464.43 384
11465.44 368
11466.45 359
11467.46 390
11468.47 367
11469.48 390
11470.49 406
11471.50 358
11472.52 439
11473.53 361
11474.54 351
11475.55 406
11476.56 396
11477.57 402
11478.59 419
11479.60 389
11480.61 436
11481.62 414
11482.63 390
11483.65 414
11484.66 377
11485.67 393
11486.68 396
11487.69 410
11488.71 441
11489.72 442
11490.73 401
11491.74 407
11492.75 421
11493.77 431
11494.78 418
11495.79 413
11496.80 434
11497.82 431
11498.83 462
11499.84 416
11500.86 408
11501.87 402
11502.88 383
11503.89 381
11504.91 400
11505.92 429
11506.93 425
11507.95 430
11508.96 442
11509.97 454
11510.98 446
11512.00 424
11513.01 421
11514.02 466
11515.04 447
11516.05 422
11517.06 437
11518.08 424
11519.09 437
11520.11 390
11521.12 432
11522.13 454
11523.15 439
11524.16 482
11525.17 535
11526.19 522
11527.20 457
11528.22 442
11529.23 509
11530.24 478
11531.26 448
11532.27 437
11533.29 492
11534.30 461
11535.31 496
11536.33 497
11537.34 459
11538.36 456
11539.37 496
11540.39 522
11541.40 549
11542.41 524
11543.43 507
11544.44 496
11545.46 468
11546.47 501
11547.49 533
11548.50 483
11549.52 536
11550.53 567
11551.55 510
11552.56 494
11553.58 528
11554.59 555
11555.61 484
11556.62 487
11557.64 533
11558.65 564
11559.67 518
11560.68 510
11561.70 574
11562.72 593
11563.73 601
11564.75 587
11565.76 584
11566.78 596
11567.79 646
11568.81 593
11569.82 623
11570.84 621
11571.86 615
11572.87 590
11573.89 596
11574.90 651
11575.92 653
11576.94 667
11577.95 601
11578.97 672
11579.98 631
11581.00 693
11582.02 689
11583.03 688
11584.05 661
11585.07 735
11586.08 745
11587.10 681
11588.12 783
11589.13 808
11590.15 831
11591.17 777
11592.18 819
11593.20 800
11594.22 806
11595.23 836
11596.25 863
11597.27 856
11598.28 905
11599.30 985
11600.32 1071
11601.34 1091
11602.35 1161
11603.37 1236
11604.39 1242
11605.40 1297
11606.42 1308
11607.44 1217
11608.46 1215
11609.47 1203
11610.49 1149
11611.51 1058
11612.53 1106
11613.54 1084
11614.56 1020
11615.58 1094
11616.60 1167
11617.62 1120
11618.63 1111
11619.65 1122
11620.67 1111
11621.69 1137
11622.71 1182
11623.72 1285
11624.74 1143
11625.76 1221
11626.78 1344
11627.80 1431
11628.82 1579
11629.83 1685
11630.85 1833
11631.87 2193
11632.89 2334
11633.91 2479
11634.93 2547
11635.94 2671
11636.96 2463
11637.98 2246
11639.00 2060
11640.02 1813
11641.04 1703
11642.06 1451
11643.08 1368
11644.10 1270
11645.11 1184
11646.13 1099
11647.15 1049
11648.17 1013
11649.19 918
11650.21 951
11651.23 933
11652.25 950
11653.27 895
11654.29 893
11655.31 872
11656.33 874
11657.35 882
11658.37 863
11659.39 837
11660.41 813
11661.43 809
11662.45 831
11663.47 849
11664.49 850
11665.51 841
11666.53 783
11667.55 802
11668.57 775
11669.59 793
11670.61 819
11671.63 835
11672.65 869
11673.67 841
11674.69 846
11675.71 813
11676.73 786
11677.75 722
11678.77 708
11679.79 695
11680.81 655
11681.83 703
11682.85 704
11683.87 667
11684.89 713
11685.91 651
11686.93 645
11687.96 634
11688.98 674
11690.00 687
11691.02 673
11692.04 678
11693.06 659
11694.08 651
11695.10 655
11696.13 672
11697.15 673
11698.17 686
11699.19 615
11700.21 638
11701.23 651
11702.25 623
11703.28 661
11704.30 660
11705.32 640
11706.34 656
11707.36 701
11708.38 675
11709.41 676
11710.43 695
11711.45 767
11712.47 735
11713.49 726
11714.52 659
11715.54 680
11716.56 701
11717.58 690
11718.61 731
11719.63 685
11720.65 682
11721.67 656
11722.69 699
11723.72 672
11724.74 687
11725.76 687
11726.78 680
11727.81 675
11728.83 634
11729.85 591
11730.88 615
11731.90 598
11732.92 635
11733.94 649
11734.97 667
11735.99 683
11737.01 636
11738.04 591
11739.06 611
11740.08 570
11741.11 589
11742.13 582
11743.15 546
11744.18 542
11745.20 579
11746.22 578
11747.25 572
11748.27 597
11749.29 629
11750.32 624
11751.34 586
11752.37 571
11753.39 552
11754.41 539
11755.44 506
11756.46 537
11757.49 557
11758.51 511
11759.53 547
11760.56 506
11761.58 521
11762.61 517
11763.63 546
11764.65 479
11765.68 555
11766.70 513
11767.73 488
11768.75 473
11769.78 525
11770.80 497
11771.83 429
11772.85 464
11773.87 507
11774.90 456
11775.92 460
11776.95 444
11777.97 455
11779.00 507
11780.02 483
11781.05 489
11782.07 480
11783.10 506
11784.12 487
11785.15 450
11786.17 474
11787.20 461
11788.23 503
11789.25 499
11790.28 466
11791.30 434
11792.33 483
11793.35 426
11794.38 441
11795.40 389
11796.43 393
11797.46 445
11798.48 410
11799.51 437
11800.53 415
11801.56 382
11802.58 443
11803.61 490
11804.64 475
11805.66 472
11806.69 411
11807.72 421
11808.74 425
11809.77 420
11810.79 440
11811.82 448
11812.85 390
11813.87 408
11814.90 397
11815.93 400
11816.95 406
11817.98 397
11819.01 394
11820.03 414
11821.06 382
11822.09 399
11823.11 436
11824.14 414
11825.17 382
11826.19 347
11827.22 369
11828.25 396
11829.28 421
11830.30 424
11831.33 425
11832.36 368
11833.38 371
11834.41 385
11835.44 345
11836.47 386
11837.49 365
11838.52 349
11839.55 378
11840.58 394
11841.60 336
11842.63 317
11843.66 342
11844.69 364
11845.72 379
11846.74 368
11847.77 295
11848.80 336
11849.83 329
11850.85 343
11851.88 348
11852.91 345
11853.94 363
11854.97 350
11856.00 354
11857.02 356
11858.05 344
11859.08 339
11860.11 349
11861.14 369
11862.17 376
11863.20 333
11864.22 382
11865.25 381
11866.28 355
11867.31 316
11868.34 299
11869.37 329
11870.40 325
11871.43 328
11872.45 371
11873.48 342
11874.51 337
11875.54 344
11876.57 335
11877.60 337
11878.63 340
11879.66 336
11880.69 323
11881.72 292
11882.75 326
11883.78 353
11884.81 321
11885.84 323
11886.86 333
11887.89 293
11888.92 307
11889.95 279
11890.98 281
11892.01 288
11893.04 287
11894.07 328
11895.10 344
11896.13 333
11897.16 300
11898.19 333
11899.22 332
11900.25 310
11901.28 349
11902.31 342
11903.34 343
11904.38 395
11905.41 306
11906.44 371
11907.47 361
11908.50 360
11909.53 296
11910.56 300
11911.59 319
11912.62 339
11913.65 304
11914.68 341
11915.71 355
11916.74 363
11917.77 359
11918.81 330
11919.84 298
11920.87 273
11921.90 316
11922.93 332
11923.96 320
11924.99 296
11926.02 337
11927.06 330
11928.09 307
11929.12 330
11930.15 337
11931.18 337
11932.21 341
11933.24 330
11934.28 331
11935.31 344
11936.34 347
11937.37 327
11938.40 295
11939.43 276
11940.47 289
11941.50 296
11942.53 274
11943.56 281
11944.60 288
11945.63 301
11946.66 299
11947.69 251
11948.72 297
11949.76 280
11950.79 273
11951.82 299
11952.85 284
11953.89 270
11954.92 306
11955.95 315
11956.98 334
11958.02 273
11959.05 274
11960.08 317
11961.12 287
11962.15 281
11963.18 273
11964.21 246
11965.25 292
11966.28 294
11967.31 279
11968.35 261
11969.38 283
11970.41 311
11971.45 251
11972.48 256
11973.51 265
11974.55 267
11975.58 303
11976.61 335
11977.65 286
11978.68 297
11979.71 307
11980.75 261
11981.78 272
11982.82 264
11983.85 279
11984.88 288
11985.92 269
11986.95 301
11987.98 304
11989.02 290
11990.05 311
11991.09 292
11992.12 266
11993.16 261
11994.19 286
11995.22 263
11996.26 262
11997.29 300
11998.33 292
11999.36 274
12000.40 260
12001.43 277
12002.47 290
12003.50 311
12004.53 300
12005.57 301
12006.60 342
12007.64 292
12008.67 293
12009.71 297
12010.74 318
12011.78 307
12012.81 281
12013.85 305
12014.88 304
12015.92 310
12016.95 265
12017.99 281
12019.03 294
12020.06 269
12021.10 285
12022.13 320
12023.17 293
12024.20 274
12025.24 294
12026.27 337
12027.31 326
12028.35 293
12029.38 288
12030.42 298
12031.45 304
12032.49 294
12033.53 286
12034.56 339
12035.60 302
12036.63 296
12037.67 292
12038.71 316
12039.74 289
12040.78 311
12041.81 325
12042.85 283
12043.89 284
12044.92 306
12045.96 322
12047.00 305
12048.03 325
12049.07 334
12050.11 314
12051.14 326
12052.18 291
12053.22 290
12054.25 312
12055.29 275
12056.33 284
12057.36 319
12058.40 309
12059.44 334
12060.48 311
12061.51 313
12062.55 276
12063.59 290
12064.62 305
12065.66 303
12066.70 330
12067.74 328
12068.77 348
12069.81 318
12070.85 315
12071.89 309
12072.93 290
12073.96 292
12075.00 288
12076.04 342
12077.08 311
12078.11 312
12079.15 327
12080.19 309
12081.23 254
12082.27 306
12083.30 314
12084.34 263
12085.38 308
12086.42 306
12087.46 318
12088.50 281
12089.53 303
12090.57 292
12091.61 311
12092.65 300
12093.69 299
12094.73 334
12095.77 309
12096.80 292
12097.84 327
12098.88 335
12099.92 331
12100.96 324
12102.00 288
12103.04 275
12104.08 316
12105.12 340
12106.15 292
12107.19 283
12108.23 293
12109.27 342
12110.31 327
12111.35 321
12112.39 311
12113.43 296
12114.47 315
12115.51 300
12116.55 306
12117.59 285
12118.63 261
12119.67 310
12120.71 311
12121.75 304
12122.79 316
12123.83 290
12124.87 332
12125.91 289
12126.95 306
12127.99 307
12129.03 285
12130.07 270
12131.11 283
12132.15 292
12133.19 289
12134.23 321
12135.27 302
12136.31 268
12137.35 317
12138.39 307
12139.43 296
12140.47 318
12141.51 317
12142.55 335
12143.59 303
12144.63 311
12145.67 278
12146.71 285
12147.75 252
12148.80 274
12149.84 303
12150.88 293
12151.92 258
12152.96 274
12154.00 295
12155.04 291
12156.08 272
12157.12 276
12158.17 272
12159.21 282
12160.25 279
12161.29 301
12162.33 297
12163.37 323
12164.42 269
12165.46 305
12166.50 293
12167.54 266
12168.58 271
12169.62 297
12170.67 281
12171.71 304
12172.75 267
12173.79 279
12174.83 255
12175.88 285
12176.92 289
12177.96 279
12179.00 314
12180.04 306
12181.09 283
12182.13 285
12183.17 289
12184.21 273
12185.26 284
12186.30 297
12187.34 321
12188.38 295
12189.43 278
12190.47 272
12191.51 285
12192.56 284
12193.60 284
12194.64 284
12195.68 266
12196.73 281
12197.77 252
12198.81 277
12199.86 262
12200.90 260
12201.94 266
12202.99 277
12204.03 271
12205.07 258
12206.12 264
12207.16 268
12208.20 272
12209.25 300
12210.29 288
12211.33 288
12212.38 279
12213.42 284
12214.46 293
12215.51 301
12216.55 278
12217.60 318
12218.64 290
12219.68 286
12220.73 267
12221.77 275
12222.82 271
12223.86 302
12224.90 265
12225.95 262
12226.99 308
12228.04 305
12229.08 279
12230.13 305
12231.17 317
12232.22 286
12233.26 297
12234.30 262
12235.35 308
12236.39 303
12237.44 293
12238.48 285
12239.53 307
12240.57 269
12241.62 297
12242.66 319
12243.71 306
12244.75 290
12245.80 279
12246.84 318
12247.89 342
12248.93 349
12249.98 341
12251.02 336
12252.07 299
12253.12 325
12254.16 335
12255.21 320
12256.25 320
12257.30 356
12258.34 305
12259.39 272
12260.43 330
12261.48 271
12262.53 261
12263.57 263
12264.62 276
12265.66 276
12266.71 273
12267.76 264
12268.80 284
12269.85 270
12270.89 291
12271.94 310
12272.99 279
12274.03 271
12275.08 279
12276.13 273
12277.17 275
12278.22 305
12279.26 289
12280.31 329
12281.36 250
12282.40 248
12283.45 304
12284.50 285
12285.55 289
12286.59 276
12287.64 262
12288.69 264
12289.73 267
12290.78 249
12291.83 277
12292.87 270
12293.92 263
12294.97 320
12296.02 322
12297.06 281
12298.11 286
12299.16 263
12300.20 272
12301.25 258
12302.30 284
12303.35 258
12304.40 265
12305.44 275
12306.49 267
12307.54 264
12308.59 278
12309.63 285
12310.68 265
12311.73 273
12312.78 278
12313.83 275
12314.87 279
12315.92 269
12316.97 295
12318.02 296
12319.07 277
12320.11 264
12321.16 295
12322.21 239
12323.26 242
12324.31 278
12325.36 273
12326.40 261
12327.45 255
12328.50 273
12329.55 282
12330.60 284
12331.65 259
12332.70 263
12333.75 272
12334.79 268
12335.84 251
12336.89 303
12337.94 298
12338.99 260
12340.04 246
12341.09 280
12342.14 280
12343.19 245
12344.24 254
12345.29 269
12346.34 275
12347.39 262
12348.43 245
12349.48 234
12350.53 274
12351.58 269
12352.63 254
12353.68 244
12354.73 284
12355.78 231
12356.83 249
12357.88 225
12358.93 247
12359.98 252
12361.03 231
12362.08 273
12363.13 265
12364.18 239
12365.23 243
12366.28 273
12367.33 285
12368.38 239
12369.43 243
12370.48 292
12371.53 285
12372.58 275
12373.64 258
12374.69 269
12375.74 272
12376.79 273
12377.84 240
12378.89 256
12379.94 250
12380.99 282
12382.04 261
12383.09 261
12384.14 237
12385.19 285
12386.25 305
12387.30 258
12388.35 247
12389.40 231
12390.45 273
12391.50 218
12392.55 248
12393.60 238
12394.66 229
12395.71 247
12396.76 266
12397.81 243
12398.86 195
12399.91 241
12400.97 267
12402.02 249
12403.07 267
12404.12 249
12405.17 260
12406.22 280
12407.28 266
12408.33 227
12409.38 243
12410.43 262
12411.49 251
12412.54 254
12413.59 220
12414.64 286
12415.69 278
12416.75 296
12417.80 259
12418.85 265
12419.90 246
12420.96 258
12422.01 261
12423.06 283
12424.11 270
12425.17 257
12426.22 243
12427.27 257
12428.33 269
12429.38 241
12430.43 297
12431.48 270
12432.54 244
12433.59 253
12434.64 285
12435.70 304
12436.75 270
12437.80 287
12438.86 319
12439.91 264
12440.96 259
12442.02 271
12443.07 265
12444.12 296
12445.18 304
12446.23 293
12447.29 236
12448.34 277
12449.39 273
12450.45 289
12451.50 291
12452.55 266
12453.61 238
12454.66 270
12455.72 293
12456.77 267
12457.82 262
12458.88 237
12459.93 330
12460.99 302
12462.04 296
12463.10 278
12464.15 260
12465.20 284
12466.26 283
12467.31 278
12468.37 271
12469.42 274
12470.48 277
12471.53 291
12472.59 326
12473.64 269
12474.70 347
12475.75 360
12476.81 292
12477.86 273
12478.92 266
12479.97 323
12481.03 316
12482.08 308
12483.14 279
12484.19 299
12485.25 330
12486.30 315
12487.36 314
12488.41 356
12489.47 379
12490.52 368
12491.58 391
12492.64 403
12493.69 469
12494.75 493
12495.80 497
12496.86 540
12497.91 522
12498.97 518
12500.03 481
12501.08 474
12502.14 427
12503.19 360
12504.25 373
12505.31 333
12506.36 345
12507.42 340
12508.48 332
12509.53 345
12510.59 339
12511.64 322
12512.70 299
12513.76 294
12514.81 278
12515.87 310
12516.93 298
12517.98 301
12519.04 310
12520.10 295
12521.15 299
12522.21 332
12523.27 323
12524.33 300
12525.38 324
12526.44 308
12527.50 280
12528.55 269
12529.61 277
12530.67 262
12531.72 279
12532.78 304
12533.84 266
12534.90 266
12535.95 289
12537.01 327
12538.07 300
12539.13 299
12540.18 292
12541.24 273
12542.30 281
12543.36 304
12544.42 293
12545.47 296
12546.53 251
12547.59 245
12548.65 241
12549.71 313
12550.76 274
12551.82 271
12552.88 260
12553.94 251
12555.00 271
12556.05 305
12557.11 274
12558.17 324
12559.23 332
12560.29 275
12561.35 275
12562.40 303
12563.46 267
12564.52 267
12565.58 329
12566.64 347
12567.70 353
12568.76 341
12569.82 303
12570.88 341
12571.93 358
12572.99 397
12574.05 398
12575.11 398
12576.17 406
12577.23 450
12578.29 446
12579.35 414
12580.41 360
12581.47 392
12582.53 408
12583.59 394
12584.65 336
12585.70 327
12586.76 348
12587.82 348
12588.88 336
12589.94 308
12591.00 314
12592.06 308
12593.12 327
12594.18 313
12595.24 291
12596.30 316
12597.36 314
12598.42 325
12599.48 360
12600.54 304
12601.60 311
12602.66 327
12603.72 279
12604.78 297
12605.84 293
12606.90 274
12607.97 308
12609.03 335
12610.09 300
12611.15 279
12612.21 260
12613.27 303
12614.33 301
12615.39 301
12616.45 294
12617.51 350
12618.57 286
12619.63 277
12620.69 260
12621.76 278
12622.82 293
12623.88 311
12624.94 292
12626.00 276
12627.06 294
12628.12 278
12629.18 284
12630.25 261
12631.31 296
12632.37 281
12633.43 280
12634.49 248
12635.55 288
12636.62 270
12637.68 251
12638.74 295
12639.80 302
12640.86 281
12641.92 280
12642.99 299
12644.05 290
12645.11 259
12646.17 259
12647.23 271
12648.30 276
12649.36 285
12650.42 293
12651.48 310
12652.55 306
12653.61 346
12654.67 313
12655.73 344
12656.80 364
12657.86 364
12658.92 359
12659.98 321
12661.05 345
12662.11 356
12663.17 339
12664.23 294
12665.30 311
12666.36 302
12667.42 279
12668.49 325
12669.55 278
12670.61 263
12671.68 278
12672.74 298
12673.80 271
12674.87 302
12675.93 298
12676.99 261
12678.06 277
12679.12 289
12680.18 289
12681.25 311
12682.31 297
12683.37 264
12684.44 261
12685.50 282
12686.57 253
12687.63 290
12688.69 302
12689.76 335
12690.82 264
12691.88 331
12692.95 286
12694.01 267
12695.08 262
12696.14 283
12697.21 299
12698.27 283
12699.33 273
12700.40 292
12701.46 279
12702.53 270
12703.59 239
12704.66 287
12705.72 300
12706.79 287
12707.85 294
12708.92 270
12709.98 284
12711.04 281
12712.11 245
12713.17 277
12714.24 280
12715.30 301
12716.37 320
12717.43 294
12718.50 261
12719.56 274
12720.63 292
12721.70 253
12722.76 267
12723.83 269
12724.89 270
12725.96 262
12727.02 284
12728.09 258
12729.15 258
12730.22 300
12731.28 303
12732.35 262
12733.42 284
12734.48 252
12735.55 253
12736.61 257
12737.68 260
12738.75 251
12739.81 254
12740.88 250
12741.94 282
12743.01 257
12744.08 243
12745.14 278
12746.21 233
12747.28 272
12748.34 260
12749.41 268
12750.47 249
12751.54 251
12752.61 274
12753.67 255
12754.74 246
12755.81 224
12756.87 260
12757.94 228
12759.01 235
12760.07 245
12761.14 261
12762.21 251
12763.28 277
12764.34 293
12765.41 248
12766.48 232
12767.54 260
12768.61 242
12769.68 224
12770.75 200
12771.81 225
12772.88 218
12773.95 261
12775.02 238
12776.08 242
12777.15 235
12778.22 233
12779.29 258
12780.35 215
12781.42 234
12782.49 240
12783.56 248
12784.63 228
12785.69 238
12786.76 226
12787.83 230
12788.90 266
12789.97 225
12791.03 247
12792.10 233
12793.17 242
12794.24 226
12795.31 228
12796.38 230
12797.44 224
12798.51 249
12799.58 233
12800.65 216
12801.72 234
12802.79 216
12803.86 187
12804.92 202
12805.99 233
12807.06 225
12808.13 250
12809.20 248
12810.27 223
12811.34 221
12812.41 231
12813.48 245
12814.55 245
12815.61 224
12816.68 224
12817.75 233
12818.82 214
12819.89 215
12820.96 223
12822.03 232
12823.10 217
12824.17 227
12825.24 221
12826.31 257
12827.38 212
12828.45 227
12829.52 222
12830.59 242
12831.66 204
12832.73 236
12833.80 234
12834.87 236
12835.94 225
12837.01 198
12838.08 231
12839.15 236
12840.22 203
12841.29 230
12842.36 250
12843.43 224
12844.50 222
12845.57 234
12846.64 220
12847.71 208
12848.78 239
12849.85 227
12850.92 238
12851.99 213
12853.06 193
12854.14 235
12855.21 217
12856.28 238
12857.35 247
12858.42 208
12859.49 244
12860.56 247
12861.63 240
12862.70 251
12863.77 224
12864.85 200
12865.92 233
12866.99 277
12868.06 225
12869.13 242
12870.20 249
12871.27 261
12872.35 236
12873.42 205
12874.49 193
12875.56 241
12876.63 208
12877.70 211
12878.78 215
12879.85 211
12880.92 222
12881.99 241
12883.06 190
12884.14 208
12885.21 198
12886.28 218
12887.35 247
12888.43 217
12889.50 202
12890.57 215
12891.64 222
12892.71 208
12893.79 249
12894.86 220
12895.93 205
12897.00 221
12898.08 202
12899.15 207
12900.22 220
12901.30 231
12902.37 246
12903.44 205
12904.51 210
12905.59 214
12906.66 211
12907.73 197
12908.81 219
12909.88 221
12910.95 232
12912.03 235
12913.10 194
12914.17 212
12915.25 182
12916.32 216
12917.39 221
12918.47 225
12919.54 210
12920.61 263
12921.69 227
12922.76 210
12923.83 203
12924.91 212
12925.98 233
12927.06 206
12928.13 231
12929.20 251
12930.28 227
12931.35 225
12932.43 239
12933.50 261
12934.57 235
12935.65 218
12936.72 217
12937.80 227
12938.87 204
12939.95 228
12941.02 230
12942.09 229
12943.17 201
12944.24 204
12945.32 234
12946.39 210
12947.47 224
12948.54 244
12949.62 226
12950.69 213
12951.77 231
12952.84 255
12953.92 240
12954.99 240
12956.07 210
12957.14 226
12958.22 224
12959.29 221
12960.37 201
12961.44 194
12962.52 218
12963.59 247
12964.67 259
12965.74 224
12966.82 215
12967.90 198
12968.97 214
12970.05 237
12971.12 226
12972.20 214
12973.27 227
12974.35 253
12975.43 249
12976.50 215
12977.58 261
12978.65 270
12979.73 226
12980.81 212
12981.88 230
12982.96 237
12984.03 259
12985.11 250
12986.19 250
12987.26 254
12988.34 242
12989.42 261
12990.49 242
12991.57 225
12992.65 237
12993.72 247
12994.80 224
12995.88 235
12996.95 260
12998.03 242
12999.11 238
13000.18 251
13001.26 250
13002.34 252
13003.41 256
13004.49 254
13005.57 238
13006.65 238
13007.72 233
13008.80 207
13009.88 231
13010.95 220
13012.03 233
13013.11 253
13014.19 280
13015.26 260
13016.34 246
13017.42 238
13018.50 247
13019.58 237
13020.65 277
13021.73 244
13022.81 238
13023.89 217
13024.96 236
13026.04 268
13027.12 272
13028.20 286
13029.28 238
13030.35 270
13031.43 277
13032.51 259
13033.59 253
13034.67 261
13035.75 319
13036.82 273
13037.90 272
13038.98 281
13040.06 278
13041.14 254
13042.22 296
13043.30 264
13044.37 244
13045.45 265
13046.53 242
13047.61 306
13048.69 322
13049.77 288
13050.85 291
13051.93 273
13053.01 246
13054.09 211
13055.16 281
13056.24 256
13057.32 280
13058.40 283
13059.48 280
13060.56 268
13061.64 278
13062.72 253
13063.80 246
13064.88 256
13065.96 238
13067.04 254
13068.12 253
13069.20 253
13070.28 286
13071.36 286
13072.44 257
13073.52 281
13074.60 277
13075.68 237
13076.76 259
13077.84 236
13078.92 280
13080.00 238
13081.08 246
13082.16 257
13083.24 253
13084.32 272
13085.40 256
13086.48 261
13087.56 228
13088.64 257
13089.72 245
13090.80 228
13091.88 255
13092.96 281
13094.05 209
13095.13 226
13096.21 258
13097.29 265
13098.37 263
13099.45 278
13100.53 268
13101.61 246
13102.69 236
13103.77 261
13104.86 262
13105.94 262
13107.02 248
13108.10 264
13109.18 264
13110.26 250
13111.34 249
13112.43 231
13113.51 260
13114.59 262
13115.67 251
13116.75 276
13117.83 259
13118.92 279
13120.00 253
13121.08 237
13122.16 241
13123.24 266
13124.33 235
13125.41 225
13126.49 275
13127.57 227
13128.65 255
13129.74 244
13130.82 246
13131.90 243
13132.98 232
13134.07 237
13135.15 228
13136.23 253
13137.31 234
13138.40 219
13139.48 249
13140.56 269
13141.64 253
13142.73 254
13143.81 244
13144.89 216
13145.98 262
13147.06 265
13148.14 241
13149.23 286
13150.31 251
13151.39 236
13152.47 221
13153.56 209
13154.64 227
13155.72 271
13156.81 245
13157.89 227
13158.97 235
13160.06 210
13161.14 252
13162.23 246
13163.31 259
13164.39 239
13165.48 223
13166.56 240
13167.64 223
13168.73 218
13169.81 230
13170.90 218
13171.98 252
13173.06 214
13174.15 253
13175.23 257
13176.32 222
13177.40 257
13178.48 242
13179.57 212
13180.65 252
13181.74 275
13182.82 234
13183.91 260
13184.99 250
13186.08 228
13187.16 239
13188.25 216
13189.33 249
13190.42 244
13191.50 250
13192.58 270
13193.67 254
13194.75 231
13195.84 224
13196.92 261
13198.01 266
13199.09 266
13200.18 224
13201.27 273
13202.35 244
13203.44 205
13204.52 214
13205.61 238
13206.69 243
13207.78 227
13208.86 220
13209.95 225
13211.03 259
13212.12 267
13213.21 237
13214.29 217
13215.38 238
13216.46 229
13217.55 237
13218.63 233
13219.72 214
13220.81 197
13221.89 251
13222.98 257
13224.07 211
13225.15 210
13226.24 243
13227.32 229
13228.41 211
13229.50 234
13230.58 234
13231.67 191
13232.76 234
13233.84 235
13234.93 269
13236.02 216
13237.10 213
13238.19 226
13239.28 233
13240.36 180
13241.45 198
13242.54 207
13243.62 211
13244.71 212
13245.80 196
13246.89 212
13247.97 204
13249.06 241
13250.15 246
13251.23 245
13252.32 225
13253.41 207
13254.50 213
13255.58 196
13256.67 233
13257.76 237
13258.85 270
13259.93 250
13261.02 219
13262.11 212
13263.20 242
13264.28 232
13265.37 236
13266.46 222
13267.55 214
13268.64 225
13269.72 241
13270.81 235
13271.90 237
13272.99 250
13274.08 202
13275.17 237
13276.25 214
13277.34 222
13278.43 247
13279.52 225
13280.61 238
13281.70 195
13282.78 180
13283.87 194
13284.96 209
13286.05 206
13287.14 236
13288.23 198
13289.32 206
13290.41 202
13291.49 178
13292.58 210
13293.67 203
13294.76 207
13295.85 229
13296.94 210
13298.03 195
13299.12 211
13300.21 225
13301.30 185
13302.39 211
13303.48 220
13304.57 232
13305.66 218
13306.74 198
13307.83 207
13308.92 223
13310.01 240
13311.10 229
13312.19 214
13313.28 199
13314.37 211
13315.46 237
13316.55 207
13317.64 212
13318.73 222
13319.82 208
13320.91 202
13322.00 166
13323.09 182
13324.18 216
13325.27 211
13326.36 199
13327.45 197
13328.55 218
13329.64 216
13330.73 187
13331.82 182
13332.91 217
13334.00 223
13335.09 231
13336.18 192
13337.27 217
13338.36 204
13339.45 223
13340.54 209
13341.63 221
13342.73 200
13343.82 210
13344.91 195
13346.00 218
13347.09 237
13348.18 212
13349.27 224
13350.36 250
13351.46 209
13352.55 191
13353.64 184
13354.73 196
13355.82 204
13356.91 213
13358.00 195
13359.10 189
13360.19 207
13361.28 189
13362.37 196
13363.46 202
13364.56 231
13365.65 208
13366.74 191
13367.83 197
13368.92 224
13370.02 200
13371.11 197
13372.20 203
13373.29 187
13374.38 195
13375.48 208
13376.57 211
13377.66 220
13378.75 206
13379.85 177
13380.94 212
13382.03 213
13383.13 198
13384.22 218
13385.31 233
13386.40 194
13387.50 190
13388.59 210
13389.68 235
13390.78 218
13391.87 185
13392.96 191
13394.05 202
13395.15 203
13396.24 213
13397.33 243
13398.43 234
13399.52 189
13400.61 209
13401.71 217
13402.80 185
13403.89 198
13404.99 175
13406.08 180
13407.18 219
13408.27 198
13409.36 184
13410.46 209
13411.55 190
13412.64 189
13413.74 211
13414.83 182
13415.93 199
13417.02 198
13418.12 173
13419.21 176
13420.30 195
13421.40 193
13422.49 202
13423.59 234
13424.68 195
13425.78 186
13426.87 195
13427.96 212
13429.06 198
13430.15 184
13431.25 178
13432.34 194
13433.44 204
13434.53 207
13435.63 172
13436.72 176
13437.82 173
13438.91 222
13440.01 208
13441.10 178
13442.20 199
13443.29 174
13444.39 174
13445.48 228
13446.58 191
13447.67 176
13448.77 189
13449.86 181
13450.96 176
13452.06 203
13453.15 189
13454.25 210
13455.34 193
13456.44 190
13457.53 173
13458.63 177
13459.73 230
13460.82 213
13461.92 181
13463.01 185
13464.11 195
13465.20 206
13466.30 180
13467.40 188
13468.49 187
13469.59 194
13470.69 173
13471.78 203
13472.88 223
13473.98 189
13475.07 191
13476.17 175
13477.26 184
13478.36 199
13479.46 175
13480.55 172
13481.65 205
13482.75 215
13483.84 203
13484.94 223
13486.04 178
13487.14 174
13488.23 222
13489.33 195
13490.43 190
13491.52 178
13492.62 203
13493.72 191
13494.82 212
13495.91 188
13497.01 203
13498.11 269
13499.20 185
13500.30 210
13501.40 198
13502.50 183
13503.60 174
13504.69 202
13505.79 193
13506.89 231
13507.99 193
13509.08 229
13510.18 212
13511.28 198
13512.38 219
13513.48 184
13514.57 216
13515.67 183
13516.77 199
13517.87 195
13518.97 195
13520.06 174
13521.16 188
13522.26 177
13523.36 179
13524.46 189
13525.56 192
13526.66 205
13527.75 245
13528.85 195
13529.95 200
13531.05 191
13532.15 174
13533.25 164
13534.35 194
13535.45 185
13536.54 183
13537.64 205
13538.74 221
13539.84 176
13540.94 153
13542.04 184
13543.14 217
13544.24 194
13545.34 164
13546.44 169
13547.54 178
13548.64 191
13549.74 215
13550.83 155
13551.93 150
13553.03 182
13554.13 182
13555.23 203
13556.33 174
13557.43 164
13558.53 170
13559.63 178
13560.73 174
13561.83 210
13562.93 173
13564.03 154
13565.13 154
13566.23 199
13567.33 233
13568.43 175
13569.53 217
13570.63 227
13571.73 197
13572.84 202
13573.94 186
13575.04 162
13576.14 195
13577.24 161
13578.34 180
13579.44 162
13580.54 211
13581.64 192
13582.74 171
13583.84 190
13584.94 180
13586.04 169
13587.14 176
13588.25 204
13589.35 231
13590.45 189
13591.55 192
13592.65 194
13593.75 199
13594.85 195
13595.95 206
13597.06 219
13598.16 190
13599.26 188
13600.36 183
13601.46 209
13602.56 204
13603.67 176
13604.77 175
13605.87 222
13606.97 210
13608.07 196
13609.17 210
13610.28 190
13611.38 195
13612.48 174
13613.58 166
13614.68 180
13615.79 196
13616.89 177
13617.99 202
13619.09 195
13620.20 172
13621.30 188
13622.40 215
13623.50 195
13624.61 168
13625.71 156
13626.81 192
13627.91 188
13629.02 194
13630.12 184
13631.22 158
13632.33 174
13633.43 166
13634.53 174
13635.63 183
13636.74 158
13637.84 183
13638.94 196
13640.05 160
13641.15 173
13642.25 191
13643.36 168
13644.46 196
13645.56 156
13646.67 146
13647.77 166
13648.87 174
13649.98 182
13651.08 163
13652.18 176
13653.29 192
13654.39 185
13655.50 167
13656.60 162
13657.70 178
13658.81 183
13659.91 186
13661.02 172
13662.12 172
13663.22 202
13664.33 209
13665.43 173
13666.54 169
13667.64 164
13668.74 165
13669.85 184
13670.95 212
13672.06 187
13673.16 182
13674.27 200
13675.37 163
13676.48 195
13677.58 214
13678.69 186
13679.79 215
13680.90 210
13682.00 185
13683.10 165
13684.21 176
13685.31 207
13686.42 193
13687.52 172
13688.63 191
13689.74 209
13690.84 203
13691.95 193
13693.05 179
13694.16 160
13695.26 175
13696.37 202
13697.47 198
13698.58 191
13699.68 171
13700.79 172
13701.90 186
13703.00 217
13704.11 212
13705.21 219
13706.32 190
13707.42 260
13708.53 201
13709.64 208
13710.74 210
13711.85 191
13712.95 190
13714.06 207
13715.17 225
13716.27 206
13717.38 201
13718.49 195
13719.59 195
13720.70 197
13721.81 180
13722.91 193
13724.02 200
13725.12 214
13726.23 194
13727.34 203
13728.44 216
13729.55 170
13730.66 174
13731.77 202
13732.87 203
13733.98 211
13735.09 223
13736.19 228
13737.30 208
13738.41 201
13739.51 178
13740.62 199
13741.73 206
13742.84 206
13743.94 224
13745.05 229
13746.16 212
13747.27 204
13748.37 191
13749.48 214
13750.59 203
13751.70 214
13752.80 184
13753.91 189
13755.02 202
13756.13 194
13757.24 186
13758.34 193
13759.45 259
13760.56 227
13761.67 229
13762.78 200
13763.88 193
13764.99 222
13766.10 202
13767.21 232
13768.32 253
13769.43 226
13770.53 259
13771.64 274
13772.75 233
13773.86 234
13774.97 249
13776.08 223
13777.19 238
13778.29 215
13779.40 197
13780.51 198
13781.62 221
13782.73 218
13783.84 200
13784.95 191
13786.06 212
13787.17 182
13788.28 177
13789.38 190
13790.49 203
13791.60 205
13792.71 195
13793.82 182
13794.93 206
13796.04 189
13797.15 193
13798.26 201
13799.37 186
13800.48 202
13801.59 204
13802.70 209
13803.81 179
13804.92 179
13806.03 193
13807.14 202
13808.25 211
13809.36 188
13810.47 184
13811.58 202
13812.69 236
13813.80 172
13814.91 203
13816.02 178
13817.13 204
13818.24 214
13819.35 187
13820.46 209
13821.57 208
13822.68 243
13823.79 186
13824.90 189
13826.01 212
13827.12 189
13828.24 201
13829.35 206
13830.46 215
13831.57 201
13832.68 222
13833.79 219
13834.90 178
13836.01 204
13837.12 197
13838.23 218
13839.35 189
13840.46 194
13841.57 172
13842.68 188
13843.79 193
13844.90 183
13846.01 182
13847.13 206
13848.24 194
13849.35 237
13850.46 225
13851.57 198
13852.68 184
13853.80 190
13854.91 183
13856.02 184
13857.13 198
13858.24 169
13859.36 198
13860.47 209
13861.58 200
13862.69 183
13863.80 224
13864.92 243
13866.03 193
13867.14 192
13868.25 198
13869.37 194
13870.48 194
13871.59 177
13872.70 210
13873.82 196
13874.93 177
13876.04 189
13877.15 181
13878.27 184
13879.38 180
13880.49 225
13881.61 200
13882.72 189
13883.83 188
13884.94 202
13886.06 172
13887.17 179
13888.28 223
13889.40 207
13890.51 203
13891.62 233
13892.74 181
13893.85 206
13894.96 178
13896.08 186
13897.19 193
13898.30 206
13899.42 198
13900.53 193
13901.65 209
13902.76 225
13903.87 208
13904.99 180
13906.10 182
13907.21 224
13908.33 228
13909.44 227
13910.56 197
13911.67 203
13912.79 193
13913.90 230
13915.01 195
13916.13 209
13917.24 202
13918.36 197
13919.47 192
13920.59 212
13921.70 197
13922.81 220
13923.93 206
13925.04 185
13926.16 197
13927.27 216
13928.39 206
13929.50 193
13930.62 219
13931.73 203
13932.85 198
13933.96 203
13935.08 184
13936.19 204
13937.31 172
13938.42 198
13939.54 178
13940.65 176
13941.77 180
13942.88 183
13944.00 181
13945.12 167
13946.23 170
13947.35 180
13948.46 169
13949.58 175
13950.69 179
13951.81 197
13952.93 226
13954.04 190
13955.16 182
13956.27 189
13957.39 190
13958.50 188
13959.62 182
13960.74 201
13961.85 201
13962.97 178
13964.09 213
13965.20 176
13966.32 203
13967.43 183
13968.55 202
13969.67 220
13970.78 183
13971.90 175
13973.02 206
13974.13 170
13975.25 174
13976.37 192
13977.48 175
13978.60 192
13979.72 178
13980.83 185
13981.95 156
13983.07 189
13984.19 191
13985.30 171
13986.42 181
13987.54 228
13988.65 189
13989.77 186
13990.89 189
13992.01 217
13993.12 197
13994.24 208
13995.36 195
13996.48 196
13997.59 215
13998.71 249
13999.83 175
14000.95 206
14002.06 174
14003.18 198
14004.30 207
14005.42 183
14006.54 184
14007.65 173
14008.77 190
14009.89 206
14011.01 178
14012.13 201
14013.24 185
14014.36 177
14015.48 203
14016.60 185
14017.72 182
14018.84 192
14019.95 179
14021.07 200
14022.19 198
14023.31 182
14024.43 183
14025.55 175
14026.67 194
14027.79 184
14028.90 216
14030.02 191
14031.14 180
14032.26 182
14033.38 199
14034.50 189
14035.62 180
14036.74 188
14037.86 180
14038.98 180
14040.09 197
14041.21 187
14042.33 152
14043.45 186
14044.57 186
14045.69 179
14046.81 166
14047.93 193
14049.05 213
14050.17 197
14051.29 185
14052.41 213
14053.53 208
14054.65 203
14055.77 158
14056.89 183
14058.01 196
14059.13 195
14060.25 178
14061.37 182
14062.49 196
14063.61 153
14064.73 192
14065.85 199
14066.97 194
14068.09 204
14069.21 210
14070.33 216
14071.45 194
14072.57 172
14073.69 194
14074.81 171
14075.94 198
14077.06 192
14078.18 173
14079.30 184
14080.42 197
14081.54 179
14082.66 220
14083.78 198
14084.90 191
14086.02 214
14087.14 194
14088.27 185
14089.39 217
14090.51 201
14091.63 221
14092.75 189
14093.87 227
14094.99 184
14096.12 198
14097.24 224
14098.36 215
14099.48 237
14100.60 203
14101.72 216
14102.85 247
14103.97 217
14105.09 207
14106.21 195
14107.33 181
14108.46 195
14109.58 221
14110.70 202
14111.82 174
14112.94 180
14114.07 187
14115.19 190
14116.31 159
14117.43 165
14118.56 188
14119.68 194
14120.80 157
14121.92 202
14123.05 178
14124.17 184
14125.29 212
14126.41 188
14127.54 162
14128.66 180
14129.78 177
14130.90 160
14132.03 185
14133.15 189
14134.27 196
14135.40 184
14136.52 162
14137.64 193
14138.77 219
14139.89 203
14141.01 218
14142.14 200
14143.26 209
14144.38 198
14145.51 185
14146.63 159
14147.75 180
14148.88 183
14150.00 189
14151.12 181
14152.25 183
14153.37 210
14154.50 193
14155.62 196
14156.74 199
14157.87 210
14158.99 204
14160.12 212
14161.24 219
14162.36 205
14163.49 177
14164.61 216
14165.74 201
14166.86 178
14167.99 188
14169.11 198
14170.23 234
14171.36 215
14172.48 206
14173.61 190
14174.73 204
14175.86 216
14176.98 194
14178.11 174
14179.23 199
14180.36 187
14181.48 176
14182.61 226
14183.73 188
14184.86 172
14185.98 179
14187.11 183
14188.23 181
14189.36 188
14190.48 201
14191.61 212
14192.73 193
14193.86 201
14194.98 183
14196.11 173
14197.24 151
14198.36 156
14199.49 176
14200.61 148
14201.74 167
14202.86 187
14203.99 199
14205.12 209
14206.24 196
14207.37 164
14208.49 186
14209.62 213
14210.75 176
14211.87 163
14213.00 167
14214.12 163
14215.25 153
14216.38 157
14217.50 199
14218.63 176
14219.76 146
14220.88 162
14222.01 184
14223.14 156
14224.26 164
14225.39 186
14226.52 170
14227.64 195
14228.77 173
14229.90 174
14231.02 200
14232.15 182
14233.28 180
14234.40 181
14235.53 174
14236.66 158
14237.78 161
14238.91 181
14240.04 165
14241.17 180
14242.29 206
14243.42 186
14244.55 185
14245.68 172
14246.80 166
14247.93 186
14249.06 196
14250.19 172
14251.31 175
14252.44 180
14253.57 186
14254.70 170
14255.83 169
14256.95 185
14258.08 166
14259.21 152
14260.34 165
14261.47 204
14262.59 197
14263.72 164
14264.85 170
14265.98 175
14267.11 144
14268.23 143
14269.36 181
14270.49 181
14271.62 154
14272.75 167
14273.88 178
14275.01 175
14276.13 158
14277.26 186
14278.39 144
14279.52 181
14280.65 178
14281.78 152
14282.91 174
14284.04 177
14285.17 165
14286.29 172
14287.42 166
14288.55 157
14289.68 155
14290.81 181
14291.94 172
14293.07 182
14294.20 183
14295.33 211
14296.46 168
14297.59 206
14298.72 163
14299.85 181
14300.98 186
14302.11 173
14303.24 163
14304.37 183
14305.50 160
14306.63 203
14307.76 182
14308.89 207
14310.02 179
14311.15 193
14312.28 151
14313.41 171
14314.54 216
14315.67 186
14316.80 176
14317.93 200
14319.06 167
14320.19 177
14321.32 187
14322.45 216
14323.58 163
14324.71 151
14325.84 169
14326.97 157
14328.10 170
14329.23 186
14330.36 162
14331.49 170
14332.63 188
14333.76 192
14334.89 206
14336.02 172
14337.15 197
14338.28 171
14339.41 174
14340.54 185
14341.67 164
14342.81 153
14343.94 149
14345.07 153
14346.20 160
14347.33 181
14348.46 176
14349.59 170
14350.73 170
14351.86 175
14352.99 165
14354.12 161
14355.25 182
14356.39 186
14357.52 155
14358.65 142
14359.78 176
14360.91 185
14362.05 164
14363.18 155
14364.31 150
14365.44 167
14366.57 148
14367.71 184
14368.84 153
14369.97 177
14371.10 173
14372.24 184
14373.37 169
14374.50 156
14375.63 150
14376.77 163
14377.90 171
14379.03 176
14380.16 181
14381.30 164
14382.43 164
14383.56 162
14384.70 147
14385.83 165
14386.96 166
14388.10 195
14389.23 164
14390.36 169
14391.49 171
14392.63 176
14393.76 171
14394.89 166
14396.03 168
14397.16 191
14398.30 177
14399.43 160
14400.56 191
14401.70 195
14402.83 191
14403.96 160
14405.10 153
14406.23 197
14407.37 180
14408.50 185
14409.63 188
14410.77 176
14411.90 207
14413.04 203
14414.17 202
14415.30 192
14416.44 196
14417.57 203
14418.71 187
14419.84 186
14420.98 182
14422.11 197
14423.24 190
14424.38 194
14425.51 193
14426.65 173
14427.78 218
14428.92 209
14430.05 206
14431.19 197
14432.32 197
14433.46 214
14434.59 212
14435.73 201
14436.86 168
14438.00 172
14439.13 199
14440.27 194
14441.40 214
14442.54 193
14443.67 204
14444.81 208
14445.94 191
14447.08 208
14448.21 197
14449.35 226
14450.49 225
14451.62 211
14452.76 193
14453.89 216
14455.03 213
14456.16 248
14457.30 218
14458.44 225
14459.57 225
14460.71 258
14461.84 263
14462.98 235
14464.12 239
14465.25 227
14466.39 230
14467.52 259
14468.66 253
14469.80 276
14470.93 279
14472.07 256
14473.21 260
14474.34 267
14475.48 293
14476.62 270
14477.75 260
14478.89 265
14480.03 272
14481.16 262
14482.30 294
14483.44 298
14484.57 281
14485.71 250
14486.85 255
14487.98 243
14489.12 241
14490.26 248
14491.40 241
14492.53 211
14493.67 198
14494.81 214
14495.94 183
14497.08 226
14498.22 235
14499.36 206
14500.49 209
14501.63 202
14502.77 242
14503.91 215
14505.05 224
14506.18 191
14507.32 221
14508.46 239
14509.60 204
14510.73 175
14511.87 181
14513.01 167
14514.15 180
14515.29 202
14516.43 181
14517.56 174
14518.70 216
14519.84 211
14520.98 172
14522.12 177
14523.25 188
14524.39 194
14525.53 185
14526.67 161
14527.81 182
14528.95 182
14530.09 194
14531.23 193
14532.36 148
14533.50 151
14534.64 172
14535.78 174
14536.92 162
14538.06 174
14539.20 164
14540.34 165
14541.48 174
14542.62 182
14543.75 162
14544.89 159
14546.03 167
14547.17 176
14548.31 173
14549.45 230
14550.59 199
14551.73 170
14552.87 143
14554.01 170
14555.15 172
14556.29 177
14557.43 160
14558.57 185
14559.71 196
14560.85 171
14561.99 184
14563.13 223
14564.27 189
14565.41 190
14566.55 186
14567.69 174
14568.83 151
14569.97 184
14571.11 195
14572.25 153
14573.39 161
14574.53 169
14575.67 196
14576.81 188
14577.95 148
14579.09 170
14580.23 185
14581.37 157
14582.52 176
14583.66 178
14584.80 154
14585.94 185
14587.08 173
14588.22 194
14589.36 155
14590.50 162
14591.64 156
14592.78 186
14593.93 175
14595.07 168
14596.21 153
14597.35 181
14598.49 203
14599.63 160
14600.77 149
14601.92 179
14603.06 160
14604.20 187
14605.34 175
14606.48 147
14607.62 166
14608.77 177
14609.91 169
14611.05 165
14612.19 180
14613.33 151
14614.47 185
14615.62 159
14616.76 176
14617.90 174
14619.04 168
14620.19 146
14621.33 155
14622.47 146
14623.61 159
14624.76 155
14625.90 149
14627.04 157
14628.18 181
14629.33 186
14630.47 192
14631.61 164
14632.75 171
14633.90 173
14635.04 211
14636.18 162
14637.32 162
14638.47 135
14639.61 179
14640.75 154
14641.90 161
14643.04 190
14644.18 200
14645.33 161
14646.47 190
14647.61 156
14648.76 146
14649.90 175
14651.04 185
14652.19 197
14653.33 180
14654.47 192
14655.62 162
14656.76 169
14657.90 167
14659.05 160
14660.19 157
14661.34 179
14662.48 168
14663.62 167
14664.77 168
14665.91 185
14667.06 152
14668.20 179
14669.34 201
14670.49 166
14671.63 161
14672.78 171
14673.92 163
14675.07 187
14676.21 184
14677.35 150
14678.50 178
14679.64 165
14680.79 206
14681.93 182
14683.08 165
14684.22 157
14685.37 170
14686.51 164
14687.66 175
14688.80 160
14689.95 152
14691.09 172
14692.24 166
14693.38 169
14694.53 164
14695.67 153
14696.82 163
14697.96 156
14699.11 161
14700.25 152
14701.40 137
14702.54 155
14703.69 161
14704.84 173
14705.98 175
14707.13 161
14708.27 159
14709.42 144
14710.56 155
14711.71 161
14712.86 156
14714.00 178
14715.15 169
14716.29 167
14717.44 162
14718.59 143
14719.73 182
14720.88 166
14722.02 154
14723.17 172
14724.32 180
14725.46 159
14726.61 164
14727.76 141
14728.90 151
14730.05 155
14731.20 166
14732.34 153
14733.49 147
14734.64 182
14735.78 176
14736.93 162
14738.08 168
14739.22 160
14740.37 177
14741.52 152
14742.66 154
14743.81 145
14744.96 175
14746.11 175
14747.25 172
14748.40 161
14749.55 178
14750.69 168
14751.84 198
14752.99 167
14754.14 177
14755.28 206
14756.43 177
14757.58 186
14758.73 164
14759.87 174
14761.02 170
14762.17 168
14763.32 174
14764.47 195
14765.61 190
14766.76 170
14767.91 179
14769.06 163
14770.21 188
14771.35 232
14772.50 194
14773.65 233
14774.80 191
14775.95 213
14777.10 196
14778.24 210
14779.39 170
14780.54 165
14781.69 205
14782.84 191
14783.99 173
14785.14 190
14786.28 206
14787.43 203
14788.58 212
14789.73 245
14790.88 218
14792.03 210
14793.18 204
14794.33 203
14795.48 220
14796.62 207
14797.77 202
14798.92 212
14800.07 245
14801.22 213
14802.37 185
14803.52 194
14804.67 198
14805.82 189
14806.97 164
14808.12 176
14809.27 196
14810.42 170
14811.57 184
14812.72 157
14813.87 187
14815.02 128
14816.17 152
14817.32 149
14818.47 182
14819.62 176
14820.77 168
14821.92 188
14823.07 191
14824.22 183
14825.37 161
14826.52 159
14827.67 176
14828.82 164
14829.97 158
14831.12 174
14832.27 178
14833.42 181
14834.57 138
14835.72 189
14836.87 179
14838.02 162
14839.17 147
14840.33 156
14841.48 157
14842.63 168
14843.78 174
14844.93 156
14846.08 133
14847.23 138
14848.38 158
14849.53 162
14850.68 133
14851.84 148
14852.99 178
14854.14 162
14855.29 156
14856.44 149
14857.59 156
14858.74 174
14859.90 152
14861.05 153
14862.20 151
14863.35 123
14864.50 137
14865.65 159
14866.81 177
14867.96 154
14869.11 124
14870.26 147
14871.41 160
14872.57 143
14873.72 156
14874.87 190
14876.02 158
14877.18 146
14878.33 154
14879.48 171
14880.63 168
14881.79 136
14882.94 151
14884.09 169
14885.24 147
14886.40 136
14887.55 154
14888.70 144
14889.85 125
14891.01 153
14892.16 151
14893.31 155
14894.47 149
14895.62 120
14896.77 138
14897.92 148
14899.08 174
14900.23 156
14901.38 143
14902.54 149
14903.69 149
14904.84 142
14906.00 135
14907.15 128
14908.30 151
14909.46 145
14910.61 168
14911.76 169
14912.92 140
14914.07 175
14915.23 158
14916.38 118
14917.53 124
14918.69 133
14919.84 159
14921.00 150
14922.15 141
14923.30 141
14924.46 168
14925.61 173
14926.77 161
14927.92 149
14929.07 129
14930.23 144
14931.38 167
14932.54 164
14933.69 146
14934.85 133
14936.00 166
14937.16 156
14938.31 161
14939.46 156
14940.62 158
14941.77 163
14942.93 164
14944.08 149
14945.24 150
14946.39 175
14947.55 183
14948.70 169
14949.86 127
14951.01 134
14952.17 146
14953.32 168
14954.48 173
14955.63 118
14956.79 116
14957.95 146
14959.10 143
14960.26 153
14961.41 114
14962.57 139
14963.72 149
14964.88 156
14966.03 141
14967.19 146
14968.35 168
14969.50 164
14970.66 161
14971.81 150
14972.97 144
14974.13 174
14975.28 182
14976.44 161
14977.59 134
14978.75 145
14979.91 177
14981.06 182
14982.22 160
14983.38 148
14984.53 148
14985.69 147
14986.85 144
14988.00 149
14989.16 156
14990.32 155
14991.47 152
14992.63 139
14993.79 142
14994.94 186
14996.10 164
14997.26 156
14998.41 147
14999.57 160
15000.73 125
15001.88 142
15003.04 139
15004.20 165
15005.36 147
15006.51 145
15007.67 145
15008.83 141
15009.99 153
15011.14 150
15012.30 161
15013.46 177
15014.62 156
15015.77 162
15016.93 160
15018.09 153
15019.25 127
15020.40 149
15021.56 166
15022.72 169
15023.88 154
15025.04 158
15026.19 146
15027.35 135
15028.51 133
15029.67 132
15030.83 117
15031.98 122
15033.14 133
15034.30 136
15035.46 137
15036.62 147
15037.78 129
15038.94 115
15040.09 135
15041.25 134
15042.41 142
15043.57 123
15044.73 119
15045.89 133
15047.05 124
15048.21 138
15049.36 133
15050.52 143
15051.68 122
15052.84 138
15054.00 152
15055.16 115
15056.32 144
15057.48 163
15058.64 135
15059.80 160
15060.96 138
15062.12 127
15063.27 139
15064.43 141
15065.59 137
15066.75 131
15067.91 152
15069.07 128
15070.23 119
15071.39 122
15072.55 116
15073.71 128
15074.87 124
15076.03 143
15077.19 133
15078.35 114
15079.51 113
15080.67 111
15081.83 140
15082.99 138
15084.15 150
15085.31 139
15086.47 161
15087.63 150
15088.79 136
15089.96 134
15091.12 133
15092.28 145
15093.44 137
15094.60 131
15095.76 122
15096.92 120
15098.08 122
15099.24 132
15100.40 139
15101.56 121
15102.72 140
15103.88 136
15105.05 152
15106.21 130
15107.37 120
15108.53 141
15109.69 141
15110.85 126
15112.01 127
15113.17 110
15114.34 125
15115.50 115
15116.66 136
15117.82 130
15118.98 112
15120.14 122
15121.31 138
15122.47 129
15123.63 146
15124.79 129
15125.95 141
15127.11 147
15128.28 143
15129.44 140
15130.60 109
15131.76 114
15132.93 113
15134.09 153
15135.25 133
15136.41 113
15137.57 139
15138.74 154
15139.90 142
15141.06 117
15142.22 131
15143.39 142
15144.55 115
15145.71 123
15146.87 128
15148.04 133
15149.20 124
15150.36 132
15151.53 136
15152.69 143
15153.85 139
15155.01 141
15156.18 150
15157.34 150
15158.50 119
15159.67 145
15160.83 145
15161.99 155
15163.16 147
15164.32 146
15165.48 146
15166.65 135
15167.81 154
15168.97 149
15170.14 137
15171.30 125
15172.47 141
15173.63 134
15174.79 146
15175.96 135
15177.12 126
15178.28 142
15179.45 129
15180.61 123
15181.78 116
15182.94 150
15184.10 133
15185.27 122
15186.43 125
15187.60 132
15188.76 150
15189.93 122
15191.09 121
15192.25 107
15193.42 122
15194.58 134
15195.75 122
15196.91 128
15198.08 144
15199.24 154
15200.41 159
15201.57 142
15202.74 142
15203.90 116
15205.07 129
15206.23 124
15207.40 138
15208.56 136
15209.73 134
15210.89 124
15212.06 104
15213.22 102
15214.39 120
15215.55 101
15216.72 136
15217.88 120
15219.05 133
15220.22 132
15221.38 133
15222.55 116
15223.71 111
15224.88 133
15226.04 130
15227.21 131
15228.37 131
15229.54 131
15230.71 116
15231.87 125
15233.04 133
15234.20 115
15235.37 141
15236.54 164
15237.70 135
15238.87 133
15240.04 169
15241.20 129
15242.37 111
15243.53 144
15244.70 138
15245.87 101
15247.03 125
15248.20 131
15249.37 152
15250.53 130
15251.70 142
15252.87 112
15254.03 114
15255.20 101
15256.37 147
15257.54 157
15258.70 120
15259.87 141
15261.04 156
15262.20 174
15263.37 151
15264.54 134
15265.71 129
15266.87 126
15268.04 116
15269.21 107
15270.37 130
15271.54 129
15272.71 133
15273.88 128
15275.05 140
15276.21 124
15277.38 142
15278.55 143
15279.72 137
15280.88 119
15282.05 121
15283.22 129
15284.39 133
15285.56 118
15286.72 132
15287.89 126
15289.06 143
15290.23 138
15291.40 120
15292.56 120
15293.73 125
15294.90 135
15296.07 143
15297.24 137
15298.41 98
15299.58 116
15300.74 147
15301.91 139
15303.08 124
15304.25 133
15305.42 117
15306.59 96
15307.76 125
15308.93 116
15310.09 111
15311.26 129
15312.43 131
15313.60 149
15314.77 132
15315.94 119
15317.11 120
15318.28 97
15319.45 136
15320.62 118
15321.79 119
15322.96 133
15324.13 116
15325.30 144
15326.46 120
15327.63 142
15328.80 111
15329.97 121
15331.14 113
15332.31 104
15333.48 129
15334.65 131
15335.82 126
15336.99 113
15338.16 105
15339.33 120
15340.50 137
15341.67 130
15342.84 124
15344.01 96
15345.18 128
15346.35 108
15347.53 124
15348.70 124
15349.87 141
15351.04 123
15352.21 111
15353.38 130
15354.55 157
15355.72 140
15356.89 113
15358.06 98
15359.23 134
15360.40 124
15361.57 116
15362.74 121
15363.92 109
15365.09 134
15366.26 140
15367.43 123
15368.60 144
15369.77 142
15370.94 142
15372.11 122
15373.29 140
15374.46 128
15375.63 143
15376.80 121
15377.97 136
15379.14 137
15380.31 135
15381.49 113
15382.66 148
15383.83 114
15385.00 121
15386.17 120
15387.35 117
15388.52 98
15389.69 130
15390.86 123
15392.03 127
15393.21 107
15394.38 127
15395.55 121
15396.72 127
15397.89 120
15399.07 96
15400.24 117
15401.41 119
15402.58 113
15403.76 121
15404.93 125
15406.10 119
15407.28 131
15408.45 122
15409.62 115
15410.79 134
15411.97 113
15413.14 137
15414.31 132
15415.49 104
15416.66 125
15417.83 136
15419.00 121
15420.18 114
15421.35 113
15422.52 125
15423.70 133
15424.87 142
15426.04 132
15427.22 132
15428.39 135
15429.56 137
15430.74 136
15431.91 124
15433.09 114
15434.26 99
15435.43 103
15436.61 143
15437.78 127
15438.95 147
15440.13 119
15441.30 120
15442.48 132
15443.65 116
15444.82 121
15446.00 120
15447.17 132
15448.35 137
15449.52 136
15450.70 135
15451.87 118
15453.04 143
15454.22 123
15455.39 138
15456.57 114
15457.74 143
15458.92 139
15460.09 120
15461.27 142
15462.44 140
15463.62 136
15464.79 121
15465.97 126
15467.14 111
15468.32 121
15469.49 111
15470.67 122
15471.84 136
15473.02 115
15474.19 115
15475.37 131
15476.54 123
15477.72 111
15478.89 100
15480.07 117
15481.24 114
15482.42 119
15483.60 106
15484.77 152
15485.95 118
15487.12 139
15488.30 125
15489.47 102
15490.65 134
15491.83 135
15493.00 149
15494.18 106
15495.35 129
15496.53 143
15497.71 118
15498.88 91
15500.06 113
15501.24 148
15502.41 126
15503.59 128
15504.76 125
15505.94 116
15507.12 135
15508.29 117
15509.47 142
15510.65 134
15511.82 115
15513.00 133
15514.18 106
15515.35 109
15516.53 107
15517.71 108
15518.88 133
15520.06 110
15521.24 114
15522.42 158
15523.59 172
15524.77 139
15525.95 151
15527.12 109
15528.30 122
15529.48 121
15530.66 116
15531.83 129
15533.01 123
15534.19 118
15535.37 127
15536.54 103
15537.72 134
15538.90 131
15540.08 127
15541.25 143
15542.43 115
15543.61 156
15544.79 121
15545.97 110
15547.14 104
15548.32 125
15549.50 126
15550.68 125
15551.86 146
15553.04 133
15554.21 113
15555.39 112
15556.57 108
15557.75 116
15558.93 136
15560.11 131
15561.28 147
15562.46 157
15563.64 123
15564.82 126
15566.00 130
15567.18 133
15568.36 121
15569.54 94
15570.71 138
15571.89 139
15573.07 122
15574.25 112
15575.43 125
15576.61 133
15577.79 129
15578.97 125
15580.15 144
15581.33 126
15582.51 124
15583.69 101
15584.86 124
15586.04 130
15587.22 120
15588.40 132
15589.58 137
15590.76 136
15591.94 114
15593.12 115
15594.30 125
15595.48 126
15596.66 131
15597.84 111
15599.02 120
15600.20 126
15601.38 132
15602.56 117
15603.74 134
15604.92 129
15606.10 134
15607.28 132
15608.46 131
15609.64 111
15610.82 138
15612.00 147
15613.18 133
15614.37 125
15615.55 131
15616.73 125
15617.91 130
15619.09 122
15620.27 119
15621.45 128
15622.63 146
15623.81 141
15624.99 177
15626.17 179
15627.35 157
15628.54 159
15629.72 112
15630.90 120
15632.08 132
15633.26 109
15634.44 149
15635.62 120
15636.80 123
15637.99 145
15639.17 135
15640.35 110
15641.53 128
15642.71 110
15643.89 113
15645.08 122
15646.26 124
15647.44 129
15648.62 142
15649.80 164
15650.98 153
15652.17 148
15653.35 116
15654.53 121
15655.71 128
15656.90 119
15658.08 106
15659.26 118
15660.44 140
15661.62 146
15662.81 132
15663.99 125
15665.17 114
15666.35 136
15667.54 156
15668.72 139
15669.90 132
15671.08 152
15672.27 125
15673.45 127
15674.63 121
15675.82 120
15677.00 133
15678.18 142
15679.37 128
15680.55 110
15681.73 130
15682.91 118
15684.10 135
15685.28 154
15686.46 156
15687.65 156
15688.83 140
15690.01 142
15691.20 157
15692.38 167
15693.57 157
15694.75 146
15695.93 166
15697.12 140
15698.30 143
15699.48 132
15700.67 133
15701.85 124
15703.04 139
15704.22 164
15705.40 156
15706.59 149
15707.77 142
15708.96 164
15710.14 186
15711.32 137
15712.51 152
15713.69 150
15714.88 195
15716.06 185
15717.25 206
15718.43 183
15719.61 154
15720.80 173
15721.98 176
15723.17 148
15724.35 129
15725.54 137
15726.72 156
15727.91 192
15729.09 161
15730.28 166
15731.46 161
15732.65 155
15733.83 134
15735.02 154
15736.20 136
15737.39 149
15738.57 147
15739.76 149
15740.94 159
15742.13 138
15743.32 142
15744.50 180
15745.69 164
15746.87 141
15748.06 138
15749.24 160
15750.43 155
15751.61 134
15752.80 135
15753.99 137
15755.17 150
15756.36 129
15757.54 130
15758.73 149
15759.92 148
15761.10 157
15762.29 135
15763.47 125
15764.66 116
15765.85 126
15767.03 156
15768.22 172
15769.41 123
15770.59 160
15771.78 152
15772.97 125
15774.15 126
15775.34 145
15776.53 108
15777.71 112
15778.90 150
15780.09 131
15781.27 119
15782.46 139
15783.65 134
15784.83 116
15786.02 161
15787.21 144
15788.40 161
15789.58 137
15790.77 127
15791.96 127
15793.14 164
15794.33 161
15795.52 139
15796.71 156
15797.89 112
15799.08 154
15800.27 150
15801.46 147
15802.64 118
15803.83 145
15805.02 140
15806.21 135
15807.40 140
15808.58 173
15809.77 140
15810.96 149
15812.15 156
15813.34 153
15814.52 124
15815.71 150
15816.90 132
15818.09 120
15819.28 130
15820.47 134
15821.65 120
15822.84 132
15824.03 130
15825.22 106
15826.41 157
15827.60 149
15828.79 155
15829.97 114
15831.16 126
15832.35 128
15833.54 138
15834.73 139
15835.92 130
15837.11 154
15838.30 131
15839.49 120
15840.67 99
15841.86 113
15843.05 113
15844.24 132
15845.43 155
15846.62 148
15847.81 111
15849.00 111
15850.19 157
15851.38 129
15852.57 140
15853.76 121
15854.95 133
15856.14 119
15857.33 155
15858.52 137
15859.71 131
15860.90 120
15862.09 135
15863.28 127
15864.47 119
15865.66 103
15866.85 116
15868.04 103
15869.23 127
15870.42 146
15871.61 137
15872.80 131
15873.99 127
15875.18 122
15876.37 130
15877.56 140
15878.75 114
15879.94 125
15881.13 131
15882.32 123
15883.51 138
15884.70 142
15885.89 146
15887.08 135
15888.28 129
15889.47 124
15890.66 155
15891.85 140
15893.04 159
15894.23 125
15895.42 134
15896.61 154
15897.80 152
15899.00 135
15900.19 123
15901.38 123
15902.57 153
15903.76 112
15904.95 130
15906.14 153
15907.34 133
15908.53 120
15909.72 120
15910.91 116
15912.10 131
15913.30 126
15914.49 147
15915.68 149
15916.87 156
15918.06 120
15919.26 120
15920.45 136
15921.64 136
15922.83 113
15924.02 109
15925.22 130
15926.41 146
15927.60 115
15928.79 139
15929.99 133
15931.18 116
15932.37 125
15933.56 129
15934.76 116
15935.95 148
15937.14 136
15938.33 120
15939.53 146
15940.72 104
15941.91 128
15943.11 131
15944.30 134
15945.49 128
15946.69 122
15947.88 125
15949.07 135
15950.26 129
15951.46 122
15952.65 128
15953.84 112
15955.04 115
15956.23 135
15957.43 118
15958.62 125
15959.81 113
15961.01 106
15962.20 123
15963.39 105
15964.59 130
15965.78 132
15966.97 134
15968.17 123
15969.36 132
15970.56 131
15971.75 111
15972.94 114
15974.14 132
15975.33 136
15976.53 106
15977.72 151
15978.92 126
15980.11 94
15981.30 126
15982.50 117
15983.69 132
15984.89 124
15986.08 104
15987.28 128
15988.47 131
15989.67 138
15990.86 127
15992.06 111
15993.25 109
15994.45 109
15995.64 110
15996.84 128
15998.03 129
15999.23 141
16000.42 117
16001.62 105
16002.81 124
16004.01 114
16005.20 99
16006.40 104
16007.59 112
16008.79 130
16009.98 108
16011.18 114
16012.38 112
16013.57 127
16014.77 117
16015.96 139
16017.16 131
16018.35 114
16019.55 107
16020.75 126
16021.94 148
16023.14 140
16024.33 139
16025.53 132
16026.73 120
16027.92 119
16029.12 112
16030.31 106
16031.51 134
16032.71 112
16033.90 147
16035.10 109
16036.30 120
16037.49 100
16038.69 130
16039.89 120
16041.08 128
16042.28 131
16043.48 119
16044.67 111
16045.87 114
16047.07 113
16048.26 93
16049.46 107
16050.66 125
16051.85 121
16053.05 111
16054.25 106
16055.45 131
16056.64 140
16057.84 122
16059.04 120
16060.23 134
16061.43 121
16062.63 112
16063.83 142
16065.02 137
16066.22 132
16067.42 129
16068.62 124
16069.82 107
16071.01 123
16072.21 110
16073.41 119
16074.61 121
16075.80 119
16077.00 128
16078.20 101
16079.40 112
16080.60 108
16081.79 111
16082.99 124
16084.19 114
16085.39 117
16086.59 130
16087.79 115
16088.98 117
16090.18 125
16091.38 123
16092.58 110
16093.78 123
16094.98 113
16096.18 107
16097.37 113
16098.57 125
16099.77 119
16100.97 102
16102.17 118
16103.37 116
16104.57 113
16105.77 126
16106.97 136
16108.17 104
16109.36 114
16110.56 94
16111.76 104
16112.96 112
16114.16 120
16115.36 129
16116.56 141
16117.76 104
16118.96 121
16120.16 103
16121.36 106
16122.56 119
16123.76 94
16124.96 109
16126.16 98
16127.36 102
16128.56 102
16129.76 111
16130.96 118
16132.16 105
16133.36 115
16134.56 121
16135.76 123
16136.96 111
16138.16 113
16139.36 144
16140.56 138
16141.76 109
16142.96 124
16144.16 112
16145.36 131
16146.56 128
16147.76 105
16148.96 110
16150.16 117
16151.36 140
16152.57 122
16153.77 118
16154.97 140
16156.17 129
16157.37 133
16158.57 135
16159.77 104
16160.97 101
16162.17 110
16163.37 120
16164.58 123
16165.78 102
16166.98 123
16168.18 124
16169.38 137
16170.58 122
16171.78 136
16172.99 123
16174.19 132
16175.39 91
16176.59 120
16177.79 111
16178.99 131
16180.20 101
16181.40 112
16182.60 109
16183.80 107
16185.00 133
16186.21 129
16187.41 94
16188.61 139
16189.81 134
16191.02 144
16192.22 120
16193.42 135
16194.62 148
16195.82 130
16197.03 123
16198.23 128
16199.43 98
16200.63 109
16201.84 121
16203.04 115
16204.24 99
16205.45 105
16206.65 111
16207.85 123
16209.05 124
16210.26 110
16211.46 121
16212.66 87
16213.87 108
16215.07 112
16216.27 104
16217.48 133
16218.68 133
16219.88 98
16221.09 124
16222.29 123
16223.49 131
16224.70 130
16225.90 127
16227.10 133
16228.31 119
16229.51 122
16230.71 107
16231.92 136
16233.12 125
16234.33 136
16235.53 148
16236.73 126
16237.94 146
16239.14 120
16240.35 119
16241.55 149
16242.75 126
16243.96 119
16245.16 146
16246.37 137
16247.57 110
16248.78 115
16249.98 153
16251.18 127
16252.39 130
16253.59 154
16254.80 129
16256.00 128
16257.21 143
16258.41 125
16259.62 134
16260.82 151
16262.03 131
16263.23 114
16264.44 126
16265.64 138
16266.85 150
16268.05 134
16269.26 128
16270.46 130
16271.67 145
16272.87 116
16274.08 155
16275.28 123
16276.49 115
16277.69 144
16278.90 115
16280.11 126
16281.31 146
16282.52 132
16283.72 126
16284.93 144
16286.13 131
16287.34 157
16288.55 133
16289.75 154
16290.96 146
16292.16 159
16293.37 138
16294.58 133
16295.78 160
16296.99 162
16298.19 129
16299.40 137
16300.61 140
16301.81 172
16303.02 146
16304.23 143
16305.43 142
16306.64 165
16307.85 169
16309.05 181
16310.26 175
16311.47 153
16312.67 153
16313.88 182
16315.09 162
16316.29 130
16317.50 137
16318.71 117
16319.91 152
16321.12 149
16322.33 162
16323.54 141
16324.74 162
16325.95 152
16327.16 121
16328.36 119
16329.57 142
16330.78 143
16331.99 137
16333.19 158
16334.40 150
16335.61 126
16336.82 126
16338.02 107
16339.23 128
16340.44 132
16341.65 146
16342.86 139
16344.06 127
16345.27 117
16346.48 107
16347.69 125
16348.90 120
16350.10 124
16351.31 141
16352.52 111
16353.73 123
16354.94 108
16356.15 97
16357.35 132
16358.56 98
16359.77 107
16360.98 98
16362.19 136
16363.40 130
16364.61 83
16365.81 105
16367.02 97
16368.23 119
16369.44 107
16370.65 100
16371.86 116
16373.07 102
16374.28 113
16375.49 135
16376.69 119
16377.90 108
16379.11 110
16380.32 93
16381.53 114
16382.74 111
16383.95 122
16385.16 123
16386.37 123
16387.58 108
16388.79 101
16390.00 116
16391.21 122
16392.42 103
16393.63 112
16394.84 114
16396.05 142
16397.26 140
16398.47 118
16399.68 131
16400.89 125
16402.10 125
16403.31 99
16404.52 135
16405.73 101
16406.94 117
16408.15 86
16409.36 94
16410.57 109
16411.78 106
16412.99 131
16414.20 102
16415.41 110
16416.62 107
16417.83 92
16419.04 98
16420.25 125
16421.46 97
16422.68 118
16423.89 138
16425.10 117
16426.31 131
16427.52 96
16428.73 111
16429.94 115
16431.15 113
16432.36 111
16433.57 102
16434.79 120
16436.00 113
16437.21 110
16438.42 130
16439.63 93
16440.84 124
16442.05 120
16443.27 103
16444.48 99
16445.69 102
16446.90 104
16448.11 108
16449.33 116
16450.54 115
16451.75 125
16452.96 118
16454.17 116
16455.39 85
16456.60 115
16457.81 112
16459.02 119
16460.23 120
16461.45 102
16462.66 122
16463.87 130
16465.08 117
16466.30 118
16467.51 113
16468.72 133
16469.93 107
16471.15 108
16472.36 126
16473.57 108
16474.78 155
16476.00 116
16477.21 116
16478.42 114
16479.64 123
16480.85 122
16482.06 122
16483.27 93
16484.49 107
16485.70 106
16486.91 118
16488.13 140
16489.34 96
16490.55 89
16491.77 90
16492.98 122
16494.19 110
16495.41 133
16496.62 115
16497.84 108
16499.05 134
16500.26 122
16501.48 142
16502.69 105
16503.90 97
16505.12 118
16506.33 125
16507.55 133
16508.76 127
16509.97 108
16511.19 110
16512.40 119
16513.62 105
16514.83 97
16516.04 116
16517.26 121
16518.47 141
16519.69 89
16520.90 104
16522.12 112
16523.33 100
16524.55 113
16525.76 81
16526.98 105
16528.19 132
16529.40 116
16530.62 106
16531.83 107
16533.05 116
16534.26 132
16535.48 117
16536.69 116
16537.91 115
16539.12 126
16540.34 102
16541.56 110
16542.77 114
16543.99 99
16545.20 117
16546.42 122
16547.63 126
16548.85 94
16550.06 122
16551.28 105
16552.49 115
16553.71 97
16554.93 103
16556.14 110
16557.36 108
16558.57 106
16559.79 102
16561.00 111
16562.22 116
16563.44 117
16564.65 114
16565.87 107
16567.09 123
16568.30 110
16569.52 102
16570.73 123
16571.95 109
16573.17 132
16574.38 117
16575.60 110
16576.82 87
16578.03 91
16579.25 90
16580.47 111
16581.68 98
16582.90 115
16584.12 120
16585.33 109
16586.55 126
16587.77 114
16588.98 92
16590.20 93
16591.42 87
16592.64 88
16593.85 108
16595.07 90
16596.29 109
16597.50 99
16598.72 113
16599.94 115
16601.16 102
16602.37 119
16603.59 85
16604.81 115
16606.03 113
16607.24 140
16608.46 109
16609.68 98
16610.90 94
16612.12 98
16613.33 103
16614.55 122
16615.77 105
16616.99 110
16618.20 100
16619.42 107
16620.64 108
16621.86 105
16623.08 102
16624.30 102
16625.51 118
16626.73 106
16627.95 116
16629.17 88
16630.39 93
16631.61 126
16632.83 104
16634.04 99
16635.26 100
16636.48 100
16637.70 111
16638.92 107
16640.14 93
16641.36 103
16642.58 115
16643.79 112
16645.01 109
16646.23 101
16647.45 109
16648.67 113
16649.89 105
16651.11 93
16652.33 102
16653.55 114
16654.77 112
16655.99 97
16657.21 121
16658.43 108
16659.65 108
16660.86 110
16662.08 109
16663.30 116
16664.52 114
16665.74 94
16666.96 99
16668.18 86
16669.40 89
16670.62 117
16671.84 110
16673.06 103
16674.28 102
16675.50 94
16676.72 112
16677.94 119
16679.16 95
16680.38 111
16681.61 112
16682.83 128
16684.05 98
16685.27 133
16686.49 119
16687.71 124
16688.93 110
16690.15 87
16691.37 83
16692.59 121
16693.81 111
16695.03 94
16696.25 92
16697.47 110
16698.70 136
16699.92 98
16701.14 97
16702.36 88
16703.58 103
16704.80 103
16706.02 98
16707.24 111
16708.47 101
16709.69 104
16710.91 109
16712.13 126
16713.35 87
16714.57 76
16715.79 93
16717.02 81
16718.24 98
16719.46 101
16720.68 94
16721.90 108
16723.12 120
16724.35 111
16725.57 106
16726.79 103
16728.01 96
16729.24 83
16730.46 95
16731.68 100
16732.90 108
16734.12 100
16735.35 123
16736.57 117
16737.79 105
16739.01 97
16740.24 117
16741.46 79
16742.68 121
16743.90 93
16745.13 100
16746.35 108
16747.57 116
16748.80 110
16750.02 95
16751.24 124
16752.46 120
16753.69 96
16754.91 91
16756.13 112
16757.36 105
16758.58 106
16759.80 109
16761.03 92
16762.25 102
16763.47 129
16764.70 121
16765.92 133
16767.14 109
16768.37 106
16769.59 111
16770.81 127
16772.04 112
16773.26 87
16774.49 115
16775.71 114
16776.93 110
16778.16 119
16779.38 118
16780.61 98
16781.83 91
16783.05 110
16784.28 113
16785.50 94
16786.73 93
16787.95 106
16789.17 104
16790.40 107
16791.62 81
16792.85 94
16794.07 104
16795.30 98
16796.52 101
16797.75 104
16798.97 109
16800.20 94
16801.42 99
16802.64 92
16803.87 103
16805.09 113
16806.32 93
16807.54 106
16808.77 101
16809.99 100
16811.22 117
16812.45 97
16813.67 117
16814.90 85
16816.12 100
16817.35 91
16818.57 107
16819.80 111
16821.02 90
16822.25 98
16823.47 95
16824.70 95
16825.92 81
16827.15 111
16828.38 117
16829.60 116
16830.83 98
16832.05 105
16833.28 98
16834.51 107
16835.73 97
16836.96 102
16838.18 113
16839.41 102
16840.64 104
16841.86 123
16843.09 111
16844.32 109
16845.54 87
16846.77 118
16847.99 95
16849.22 119
16850.45 109
16851.67 104
16852.90 126
16854.13 118
16855.35 103
16856.58 99
16857.81 109
16859.03 117
16860.26 124
16861.49 112
16862.72 115
16863.94 100
16865.17 97
16866.40 105
16867.62 96
16868.85 85
16870.08 95
16871.31 90
16872.53 101
16873.76 92
16874.99 77
16876.22 107
16877.44 100
16878.67 98
16879.90 110
16881.13 108
16882.35 105
16883.58 114
16884.81 105
16886.04 117
16887.27 121
16888.49 112
16889.72 118
16890.95 103
16892.18 98
16893.41 97
16894.63 104
16895.86 108
16897.09 104
16898.32 94
16899.55 115
16900.78 109
16902.00 113
16903.23 93
16904.46 83
16905.69 115
16906.92 119
16908.15 102
16909.38 106
16910.60 107
16911.83 115
16913.06 102
16914.29 97
16915.52 97
16916.75 123
16917.98 107
16919.21 91
16920.44 99
16921.67 99
16922.89 123
16924.12 116
16925.35 107
16926.58 122
16927.81 95
16929.04 103
16930.27 114
16931.50 128
16932.73 104
16933.96 119
16935.19 109
16936.42 114
16937.65 105
16938.88 99
16940.11 111
16941.34 123
16942.57 105
16943.80 107
16945.03 107
16946.26 92
16947.49 86
16948.72 85
16949.95 107
16951.18 110
16952.41 93
16953.64 99
16954.87 114
16956.10 101
16957.33 101
16958.56 94
16959.79 111
16961.02 93
16962.25 101
16963.48 109
16964.71 120
16965.94 119
16967.18 110
16968.41 98
16969.64 86
16970.87 98
16972.10 99
16973.33 99
16974.56 99
16975.79 95
16977.02 117
16978.25 100
16979.49 95
16980.72 113
16981.95 128
16983.18 100
16984.41 102
16985.64 85
16986.87 104
16988.11 109
16989.34 98
16990.57 100
16991.80 119
16993.03 103
16994.26 84
16995.50 86
16996.73 85
16997.96 108
16999.19 92
17000.42 118
17001.66 119
17002.89 91
17004.12 91
17005.35 116
17006.59 106
17007.82 121
17009.05 109
17010.28 118
17011.51 119
17012.75 106
17013.98 93
17015.21 98
17016.44 123
17017.68 117
17018.91 112
17020.14 116
17021.38 115
17022.61 103
17023.84 125
17025.07 89
17026.31 116
17027.54 108
17028.77 100
17030.01 112
17031.24 105
17032.47 121
17033.71 102
17034.94 123
17036.17 98
17037.41 107
17038.64 111
17039.87 105
17041.11 126
17042.34 105
17043.57 103
17044.81 92
17046.04 110
17047.27 100
17048.51 84
17049.74 100
17050.98 103
17052.21 122
17053.44 97
17054.68 125
17055.91 125
17057.15 104
17058.38 101
17059.61 103
17060.85 102
17062.08 101
17063.32 82
17064.55 98
17065.79 94
17067.02 98
17068.26 93
17069.49 96
17070.72 96
17071.96 90
17073.19 108
17074.43 94
17075.66 61
17076.90 106
17078.13 138
17079.37 97
17080.60 97
17081.84 104
17083.07 115
17084.31 95
17085.54 88
17086.78 86
17088.01 107
17089.25 123
17090.48 100
17091.72 108
17092.95 100
17094.19 98
17095.43 113
17096.66 124
17097.90 99
17099.13 90
17100.37 103
17101.60 81
17102.84 102
17104.07 110
17105.31 118
17106.55 108
17107.78 85
17109.02 97
17110.25 112
17111.49 93
17112.73 96
17113.96 109
17115.20 95
17116.44 89
17117.67 112
17118.91 111
17120.14 118
17121.38 103
17122.62 90
17123.85 93
17125.09 91
17126.33 95
17127.56 83
17128.80 100
17130.04 99
17131.27 87
17132.51 79
17133.75 88
17134.98 90
17136.22 97
17137.46 101
17138.70 115
17139.93 104
17141.17 109
17142.41 98
17143.64 94
17144.88 122
17146.12 105
17147.36 101
17148.59 115
17149.83 97
17151.07 108
17152.31 112
17153.54 106
17154.78 98
17156.02 82
17157.26 108
17158.49 102
17159.73 100
17160.97 104
17162.21 96
17163.45 103
17164.68 100
17165.92 92
17167.16 107
17168.40 91
17169.64 89
17170.87 96
17172.11 100
17173.35 98
17174.59 81
17175.83 99
17177.07 112
17178.30 111
17179.54 109
17180.78 109
17182.02 104
17183.26 87
17184.50 98
17185.74 92
17186.98 91
17188.21 89
17189.45 106
17190.69 106
17191.93 99
17193.17 111
17194.41 90
17195.65 75
17196.89 105
17198.13 94
17199.37 87
17200.60 85
17201.84 95
17203.08 107
17204.32 104
17205.56 107
17206.80 107
17208.04 109
17209.28 86
17210.52 112
17211.76 116
17213.00 113
17214.24 113
17215.48 125
17216.72 95
17217.96 83
17219.20 85
17220.44 83
17221.68 85
17222.92 88
17224.16 93
17225.40 92
17226.64 84
17227.88 98
17229.12 108
17230.36 95
17231.60 91
17232.84 97
17234.08 110
17235.32 118
17236.56 92
17237.80 79
17239.04 96
17240.29 107
17241.53 84
17242.77 102
17244.01 109
17245.25 88
17246.49 81
17247.73 108
17248.97 84
17250.21 116
17251.45 90
17252.70 91
17253.94 90
17255.18 89
17256.42 106
17257.66 104
17258.90 97
17260.14 93
17261.38 97
17262.63 90
17263.87 82
17265.11 98
17266.35 102
17267.59 76
17268.83 94
17270.08 89
17271.32 106
17272.56 99
17273.80 105
17275.04 103
17276.29 91
17277.53 107
17278.77 124
17280.01 93
17281.25 93
17282.50 110
17283.74 82
17284.98 86
17286.22 68
17287.47 98
17288.71 111
17289.95 87
17291.19 111
17292.44 102
17293.68 89
17294.92 92
17296.16 86
17297.41 76
17298.65 91
17299.89 90
17301.14 72
17302.38 97
17303.62 108
17304.86 94
17306.11 85
17307.35 77
17308.59 105
17309.84 92
17311.08 90
17312.32 82
17313.57 87
17314.81 101
17316.05 104
17317.30 95
17318.54 93
17319.78 118
17321.03 99
17322.27 95
17323.52 87
17324.76 93
17326.00 68
17327.25 88
17328.49 106
17329.74 101
17330.98 103
17332.22 74
17333.47 98
17334.71 89
17335.96 87
17337.20 87
17338.44 99
17339.69 98
17340.93 83
17342.18 84
17343.42 98
17344.67 98
17345.91 93
17347.16 90
17348.40 106
17349.64 99
17350.89 103
17352.13 96
17353.38 112
17354.62 95
17355.87 88
17357.11 93
17358.36 89
17359.60 111
17360.85 99
17362.09 123
17363.34 98
17364.58 90
17365.83 83
17367.07 96
17368.32 88
17369.57 95
17370.81 95
17372.06 81
17373.30 74
17374.55 89
17375.79 93
17377.04 92
17378.28 108
17379.53 100
17380.78 81
17382.02 91
17383.27 78
17384.51 83
17385.76 84
17387.01 100
17388.25 98
17389.50 111
17390.74 73
17391.99 87
17393.24 84
17394.48 96
17395.73 74
17396.97 81
17398.22 107
17399.47 109
17400.71 98
17401.96 91
17403.21 102
17404.45 107
17405.70 91
17406.95 99
17408.19 101
17409.44 89
17410.69 93
17411.93 78
17413.18 75
17414.43 96
17415.68 104
17416.92 111
17418.17 83
17419.42 69
17420.66 80
17421.91 88
17423.16 75
17424.41 75
17425.65 78
17426.90 86
17428.15 105
17429.40 94
17430.64 98
17431.89 103
17433.14 99
17434.39 79
17435.63 94
17436.88 100
17438.13 92
17439.38 95
17440.63 85
17441.87 106
17443.12 109
17444.37 78
17445.62 87
17446.87 87
17448.11 96
17449.36 79
17450.61 79
17451.86 94
17453.11 86
17454.36 66
17455.60 95
17456.85 101
17458.10 105
17459.35 90
17460.60 87
17461.85 87
17463.10 76
17464.35 96
17465.59 98
17466.84 82
17468.09 99
17469.34 95
17470.59 87
17471.84 87
17473.09 79
17474.34 72
17475.59 97
17476.84 103
17478.08 87
17479.33 108
17480.58 85
17481.83 93
17483.08 84
17484.33 104
17485.58 92
17486.83 107
17488.08 110
17489.33 99
17490.58 91
17491.83 94
17493.08 98
17494.33 100
17495.58 73
17496.83 90
17498.08 90
17499.33 86
17500.58 93
17501.83 119
17503.08 83
17504.33 101
17505.58 99
17506.83 86
17508.08 93
17509.33 83
17510.58 80
17511.83 97
17513.08 93
17514.33 110
17515.58 87
17516.83 84
17518.09 116
17519.34 111
17520.59 106
17521.84 96
17523.09 107
17524.34 81
17525.59 91
17526.84 83
17528.09 93
17529.34 98
17530.59 89
17531.85 97
17533.10 75
17534.35 74
17535.60 88
17536.85 100
17538.10 105
17539.35 95
17540.61 84
17541.86 100
17543.11 104
17544.36 110
17545.61 78
17546.86 71
17548.12 88
17549.37 103
17550.62 114
17551.87 99
17553.12 104
17554.38 127
17555.63 98
17556.88 101
17558.13 115
17559.38 96
17560.64 86
17561.89 103
17563.14 102
17564.39 85
17565.65 86
17566.90 100
17568.15 94
17569.40 105
17570.66 96
17571.91 120
17573.16 102
17574.41 77
17575.67 82
17576.92 105
17578.17 106
17579.42 119
17580.68 94
17581.93 98
17583.18 115
17584.44 96
17585.69 89
17586.94 105
17588.20 83
17589.45 92
17590.70 93
17591.96 115
17593.21 82
17594.46 108
17595.72 81
17596.97 106
17598.22 110
17599.48 79
17600.73 106
17601.98 104
17603.24 91
17604.49 70
17605.75 80
17607.00 106
17608.25 89
17609.51 83
17610.76 85
17612.02 89
17613.27 75
17614.52 94
17615.78 101
17617.03 89
17618.29 99
17619.54 84
17620.80 93
17622.05 94
17623.30 94
17624.56 85
17625.81 85
17627.07 99
17628.32 101
17629.58 118
17630.83 95
17632.09 89
17633.34 77
17634.60 90
17635.85 100
17637.11 74
17638.36 81
17639.62 67
17640.87 95
17642.13 90
17643.38 102
17644.64 99
17645.89 110
17647.15 91
17648.40 84
17649.66 108
17650.91 96
17652.17 84
17653.43 84
17654.68 99
17655.94 109
17657.19 105
17658.45 86
17659.70 83
17660.96 86
17662.22 97
17663.47 81
17664.73 94
17665.98 76
17667.24 105
17668.50 93
17669.75 97
17671.01 94
17672.26 85
17673.52 124
17674.78 110
17676.03 87
17677.29 81
17678.55 87
17679.80 99
17681.06 84
17682.32 85
17683.57 96
17684.83 108
17686.09 109
17687.34 73
17688.60 91
17689.86 92
17691.11 84
17692.37 74
17693.63 73
17694.88 80
17696.14 95
17697.40 104
17698.66 93
17699.91 58
17701.17 80
17702.43 98
17703.68 73
17704.94 113
17706.20 108
17707.46 98
17708.71 86
17709.97 87
17711.23 90
17712.49 79
17713.74 97
17715.00 78
17716.26 69
17717.52 99
17718.78 81
17720.03 90
17721.29 87
17722.55 70
17723.81 87
17725.07 95
17726.32 97
17727.58 75
17728.84 82
17730.10 101
17731.36 86
17732.62 96
17733.87 84
17735.13 79
17736.39 95
17737.65 98
17738.91 92
17740.17 103
17741.43 98
17742.68 103
17743.94 94
17745.20 96
17746.46 78
17747.72 92
17748.98 118
17750.24 90
17751.50 99
17752.76 93
17754.01 92
17755.27 98
17756.53 75
17757.79 89
17759.05 83
17760.31 94
17761.57 85
17762.83 90
17764.09 82
17765.35 74
17766.61 77
17767.87 75
17769.13 85
17770.39 79
17771.65 87
17772.91 94
17774.17 82
17775.43 106
17776.69 99
17777.95 99
17779.21 120
17780.47 73
17781.73 73
17782.99 95
17784.25 98
17785.51 92
17786.77 74
17788.03 79
17789.29 89
17790.55 85
17791.81 71
17793.07 80
17794.33 82
17795.59 84
17796.85 105
17798.11 99
17799.37 92
17800.63 81
17801.90 107
17803.16 90
17804.42 79
17805.68 98
17806.94 97
17808.20 92
17809.46 96
17810.72 96
17811.98 87
17813.24 95
17814.51 75
17815.77 79
17817.03 67
17818.29 99
17819.55 98
17820.81 88
17822.07 97
17823.34 76
17824.60 90
17825.86 106
17827.12 108
17828.38 91
17829.65 86
17830.91 104
17832.17 111
17833.43 118
17834.69 118
17835.95 101
17837.22 122
17838.48 109
17839.74 111
17841.00 99
17842.27 84
17843.53 90
17844.79 96
17846.05 80
17847.32 93
17848.58 108
17849.84 113
17851.10 107
17852.37 93
17853.63 95
17854.89 105
17856.15 120
17857.42 92
17858.68 87
17859.94 90
17861.21 99
17862.47 103
17863.73 105
17864.99 81
17866.26 92
17867.52 90
17868.78 91
17870.05 93
17871.31 105
17872.57 97
17873.84 93
17875.10 100
17876.36 82
17877.63 98
17878.89 104
17880.15 95
17881.42 87
17882.68 114
17883.95 79
17885.21 106
17886.47 104
17887.74 81
17889.00 71
17890.27 111
17891.53 86
17892.79 81
17894.06 100
17895.32 80
17896.59 88
17897.85 88
17899.11 94
17900.38 84
17901.64 75
17902.91 83
17904.17 93
17905.44 87
17906.70 95
17907.97 64
17909.23 68
17910.50 91
17911.76 101
17913.02 96
17914.29 89
17915.55 93
17916.82 101
17918.08 80
17919.35 80
17920.61 86
17921.88 93
17923.14 104
17924.41 90
17925.67 70
17926.94 116
17928.21 93
17929.47 106
17930.74 88
17932.00 80
17933.27 84
17934.53 101
17935.80 91
17937.06 86
17938.33 62
17939.60 73
17940.86 77
17942.13 81
17943.39 76
17944.66 76
17945.92 85
17947.19 81
17948.46 86
17949.72 93
17950.99 70
17952.26 85
17953.52 101
17954.79 108
17956.05 85
17957.32 95
17958.59 112
17959.85 100
17961.12 94
17962.39 81
17963.65 109
17964.92 102
17966.19 90
17967.45 83
17968.72 84
17969.99 95
17971.25 72
17972.52 88
17973.79 103
17975.05 91
17976.32 75
17977.59 96
17978.85 80
17980.12 90
17981.39 116
17982.66 117
17983.92 68
17985.19 95
17986.46 87
17987.73 74
17988.99 92
17990.26 76
17991.53 94
17992.80 84
17994.06 100
17995.33 110
17996.60 87
17997.87 72
17999.13 93
18000.40 103
18001.67 94
18002.94 101
18004.21 89
18005.47 90
18006.74 117
18008.01 104
18009.28 112
18010.55 86
18011.82 100
18013.08 83
18014.35 64
18015.62 94
18016.89 81
18018.16 77
18019.43 104
18020.69 113
18021.96 87
18023.23 89
18024.50 86
18025.77 108
18027.04 84
18028.31 72
18029.58 72
18030.85 105
18032.11 108
18033.38 81
18034.65 81
18035.92 86
18037.19 112
18038.46 107
18039.73 116
18041.00 79
18042.27 90
18043.54 83
18044.81 91
18046.08 87
18047.35 91
18048.62 71
18049.88 92
18051.15 90
18052.42 97
18053.69 86
18054.96 85
18056.23 84
18057.50 72
18058.77 87
18060.04 80
18061.31 83
18062.58 78
18063.85 81
18065.12 82
18066.39 97
18067.66 97
18068.93 72
18070.20 107
18071.48 98
18072.75 90
18074.02 69
18075.29 99
18076.56 82
18077.83 102
18079.10 81
18080.37 79
18081.64 72
18082.91 145
18084.18 131
18085.45 92
18086.72 76
18087.99 97
18089.27 105
18090.54 98
18091.81 77
18093.08 94
18094.35 75
18095.62 101
18096.89 84
18098.16 82
18099.43 105
18100.71 78
18101.98 82
18103.25 74
18104.52 82
18105.79 90
18107.06 84
18108.34 89
18109.61 76
18110.88 97
18112.15 88
18113.42 96
18114.69 107
18115.97 82
18117.24 96
18118.51 96
18119.78 91
18121.06 72
18122.33 94
18123.60 97
18124.87 91
18126.14 102
18127.42 74
18128.69 98
18129.96 95
18131.23 105
18132.51 93
18133.78 106
18135.05 96
18136.32 92
18137.60 72
18138.87 74
18140.14 77
18141.42 80
18142.69 81
18143.96 91
18145.23 93
18146.51 85
18147.78 90
18149.05 87
18150.33 74
18151.60 80
18152.87 98
18154.15 82
18155.42 95
18156.69 96
18157.97 95
18159.24 89
18160.51 101
18161.79 104
18163.06 91
18164.33 73
18165.61 89
18166.88 102
18168.16 120
18169.43 93
18170.70 86
18171.98 89
18173.25 94
18174.53 101
18175.80 70
18177.07 84
18178.35 82
18179.62 91
18180.90 94
18182.17 82
18183.44 97
18184.72 64
18185.99 108
18187.27 100
18188.54 86
18189.82 86
18191.09 89
18192.37 88
18193.64 80
18194.92 90
18196.19 104
18197.46 93
18198.74 82
18200.01 117
18201.29 84
18202.56 110
18203.84 96
18205.11 87
18206.39 86
18207.67 105
18208.94 90
18210.22 96
18211.49 83
18212.77 79
18214.04 84
18215.32 103
18216.59 80
18217.87 82
18219.14 93
18220.42 114
18221.70 89
18222.97 71
18224.25 86
18225.52 84
18226.80 92
18228.07 84
18229.35 93
18230.63 100
18231.90 89
18233.18 90
18234.45 94
18235.73 84
18237.01 76
18238.28 100
18239.56 111
18240.84 95
18242.11 76
18243.39 73
18244.66 86
18245.94 85
18247.22 93
18248.49 109
18249.77 73
18251.05 117
18252.32 88
18253.60 84
18254.88 76
18256.16 62
18257.43 113
18258.71 97
18259.99 82
18261.26 81
18262.54 96
18263.82 92
18265.09 78
18266.37 75
18267.65 93
18268.93 87
18270.20 80
18271.48 76
18272.76 94
18274.04 78
18275.31 74
18276.59 99
18277.87 81
18279.15 108
18280.42 63
18281.70 76
18282.98 72
18284.26 77
18285.54 86
18286.81 103
18288.09 93
18289.37 100
18290.65 89
18291.93 79
18293.20 96
18294.48 70
18295.76 96
18297.04 86
18298.32 90
18299.60 79
18300.87 84
18302.15 90
18303.43 77
18304.71 81
18305.99 86
18307.27 103
18308.55 85
18309.82 74
18311.10 90
18312.38 83
18313.66 94
18314.94 102
18316.22 89
18317.50 87
18318.78 91
18320.06 84
18321.34 71
18322.61 75
18323.89 78
18325.17 77
18326.45 68
18327.73 86
18329.01 72
18330.29 97
18331.57 93
18332.85 94
18334.13 93
18335.41 99
18336.69 82
18337.97 67
18339.25 90
18340.53 83
18341.81 78
18343.09 84
18344.37 92
18345.65 75
18346.93 78
18348.21 81
18349.49 84
18350.77 95
18352.05 91
18353.33 79
18354.61 82
18355.89 70
18357.17 88
18358.45 87
18359.73 107
18361.01 92
18362.29 74
18363.57 97
18364.85 74
18366.13 90
18367.42 93
18368.70 75
18369.98 80
18371.26 86
18372.54 80
18373.82 84
18375.10 75
18376.38 79
18377.66 67
18378.94 96
18380.23 70
18381.51 80
18382.79 98
18384.07 95
18385.35 91
18386.63 79
18387.91 67
18389.20 93
18390.48 93
18391.76 92
18393.04 66
18394.32 86
18395.60 83
18396.89 70
18398.17 73
18399.45 80
18400.73 81
18402.01 92
18403.30 85
18404.58 74
18405.86 105
18407.14 105
18408.42 93
18409.71 83
18410.99 86
18412.27 89
18413.55 91
18414.84 57
18416.12 82
18417.40 79
18418.68 85
18419.97 91
18421.25 84
18422.53 71
18423.81 87
18425.10 101
18426.38 97
18427.66 85
18428.95 72
18430.23 89
18431.51 92
18432.79 83
18434.08 87
18435.36 88
18436.64 77
18437.93 78
18439.21 87
18440.49 81
18441.78 94
18443.06 97
18444.34 82
18445.63 90
18446.91 66
18448.19 95
18449.48 82
18450.76 88
18452.05 81
18453.33 83
18454.61 103
18455.90 91
18457.18 75
18458.47 81
18459.75 90
18461.03 86
18462.32 86
18463.60 85
18464.89 91
18466.17 88
18467.45 96
18468.74 87
18470.02 89
18471.31 73
18472.59 91
18473.88 88
18475.16 95
18476.45 91
18477.73 84
18479.01 74
18480.30 100
18481.58 90
18482.87 78
18484.15 91
18485.44 66
18486.72 70
18488.01 83
18489.29 75
18490.58 82
18491.86 67
18493.15 95
18494.43 73
18495.72 105
18497.00 76
18498.29 80
18499.58 108
18500.86 76
18502.15 95
18503.43 79
18504.72 107
18506.00 80
18507.29 77
18508.57 72
18509.86 79
18511.15 79
18512.43 83
18513.72 93
18515.00 85
18516.29 82
18517.58 103
18518.86 86
18520.15 95
18521.43 74
18522.72 73
18524.01 81
18525.29 91
18526.58 81
18527.87 77
18529.15 86
18530.44 89
18531.73 92
18533.01 91
18534.30 67
18535.59 97
18536.87 71
18538.16 88
18539.45 98
18540.73 76
18542.02 109
18543.31 86
18544.59 104
18545.88 88
18547.17 91
18548.45 89
18549.74 86
18551.03 81
18552.32 88
18553.60 82
18554.89 99
18556.18 81
18557.46 68
18558.75 93
18560.04 76
18561.33 76
18562.62 77
18563.90 83
18565.19 83
18566.48 96
18567.77 86
18569.05 74
18570.34 85
18571.63 97
18572.92 91
18574.21 66
18575.49 112
18576.78 88
18578.07 86
18579.36 85
18580.65 79
18581.93 84
18583.22 83
18584.51 97
18585.80 85
18587.09 81
18588.38 68
18589.66 67
18590.95 87
18592.24 94
18593.53 90
18594.82 67
18596.11 94
18597.40 85
18598.69 66
18599.97 89
18601.26 71
18602.55 87
18603.84 85
18605.13 101
18606.42 101
18607.71 101
18609.00 80
18610.29 92
18611.58 76
18612.87 68
18614.16 88
18615.44 89
18616.73 90
18618.02 85
18619.31 79
18620.60 84
18621.89 74
18623.18 108
18624.47 83
18625.76 87
18627.05 131
18628.34 73
18629.63 88
18630.92 104
18632.21 105
18633.50 117
18634.79 97
18636.08 86
18637.37 96
18638.66 86
18639.95 74
18641.24 77
18642.53 94
18643.82 106
18645.11 84
18646.40 90
18647.70 88
18648.99 72
18650.28 100
18651.57 95
18652.86 108
18654.15 70
18655.44 71
18656.73 92
18658.02 50
18659.31 87
18660.60 70
18661.89 96
18663.19 76
18664.48 66
18665.77 69
18667.06 85
18668.35 82
18669.64 73
18670.93 77
18672.22 101
18673.52 111
18674.81 90
18676.10 85
18677.39 100
18678.68 84
18679.97 73
18681.27 90
18682.56 86
18683.85 81
18685.14 75
18686.43 77
18687.72 95
18689.02 95
18690.31 95
18691.60 93
18692.89 99
18694.18 82
18695.48 76
18696.77 82
18698.06 108
18699.35 82
18700.65 83
18701.94 70
18703.23 75
18704.52 83
18705.82 86
18707.11 80
18708.40 82
18709.69 58
18710.99 62
18712.28 78
18713.57 89
18714.87 68
18716.16 70
18717.45 83
18718.74 87
18720.04 71
18721.33 90
18722.62 67
18723.92 72
18725.21 87
18726.50 104
18727.80 74
18729.09 72
18730.38 74
18731.68 78
18732.97 96
18734.26 80
18735.56 78
18736.85 90
18738.15 89
18739.44 78
18740.73 98
18742.03 76
18743.32 94
18744.61 86
18745.91 89
18747.20 73
18748.50 71
18749.79 83
18751.08 91
18752.38 69
18753.67 76
18754.97 71
18756.26 69
18757.56 78
18758.85 80
18760.14 71
18761.44 60
18762.73 81
18764.03 100
18765.32 79
18766.62 92
18767.91 89
18769.21 81
18770.50 73
18771.80 80
18773.09 86
18774.39 75
18775.68 73
18776.98 69
18778.27 72
18779.57 74
18780.86 71
18782.16 90
18783.45 77
18784.75 104
18786.04 78
18787.34 82
18788.63 90
18789.93 78
18791.23 79
18792.52 73
18793.82 73
18795.11 74
18796.41 71
18797.70 87
18799.00 91
18800.29 82
18801.59 93
18802.89 96
18804.18 110
18805.48 94
18806.77 68
18808.07 78
18809.37 92
18810.66 95
18811.96 82
18813.26 80
18814.55 92
18815.85 82
18817.14 90
18818.44 79
18819.74 80
18821.03 76
18822.33 80
18823.63 66
18824.92 92
18826.22 76
18827.52 88
18828.81 103
18830.11 73
18831.41 94
18832.71 77
18834.00 101
18835.30 87
18836.60 78
18837.89 108
18839.19 95
18840.49 81
18841.79 83
18843.08 79
18844.38 76
18845.68 85
18846.98 79
18848.27 78
18849.57 80
18850.87 71
18852.17 77
18853.46 71
18854.76 84
18856.06 84
18857.36 89
18858.65 88
18859.95 78
18861.25 76
18862.55 87
18863.85 78
18865.14 83
18866.44 73
18867.74 73
18869.04 86
18870.34 72
18871.64 81
18872.93 74
18874.23 71
18875.53 74
18876.83 93
18878.13 95
18879.43 77
18880.72 79
18882.02 88
18883.32 89
18884.62 98
18885.92 79
18887.22 79
18888.52 71
18889.82 79
18891.12 65
18892.41 67
18893.71 96
18895.01 98
18896.31 87
18897.61 73
18898.91 64
18900.21 80
18901.51 71
18902.81 91
18904.11 77
18905.41 94
18906.71 80
18908.01 84
18909.31 80
18910.61 84
18911.90 76
18913.20 84
18914.50 79
18915.80 69
18917.10 92
18918.40 75
18919.70 65
18921.00 97
18922.30 71
18923.60 82
18924.90 66
18926.20 78
18927.50 77
18928.80 71
18930.11 79
18931.41 77
18932.71 94
18934.01 84
18935.31 83
18936.61 96
18937.91 76
18939.21 63
18940.51 87
18941.81 66
18943.11 70
18944.41 94
18945.71 78
18947.01 70
18948.31 63
18949.62 78
18950.92 90
18952.22 78
18953.52 100
18954.82 80
18956.12 85
18957.42 77
18958.72 81
18960.03 59
18961.33 77
18962.63 90
18963.93 103
18965.23 90
18966.53 83
18967.83 100
18969.14 73
18970.44 62
18971.74 63
18973.04 74
18974.34 66
18975.64 92
18976.95 86
18978.25 67
18979.55 97
18980.85 83
18982.15 95
18983.46 71
18984.76 80
18986.06 70
18987.36 88
18988.67 89
18989.97 81
18991.27 84
18992.57 91
18993.88 86
18995.18 74
18996.48 68
18997.78 88
18999.09 79
19000.39 79
19001.69 71
19002.99 90
19004.30 76
19005.60 66
19006.90 83
19008.21 77
19009.51 90
19010.81 79
19012.12 69
19013.42 65
19014.72 69
19016.03 61
19017.33 89
19018.63 90
19019.94 75
19021.24 78
19022.54 92
19023.85 67
19025.15 81
19026.45 70
19027.76 74
19029.06 72
19030.36 73
19031.67 77
19032.97 80
19034.28 70
19035.58 95
19036.88 107
19038.19 81
19039.49 57
19040.80 57
19042.10 84
19043.40 94
19044.71 88
19046.01 109
19047.32 76
19048.62 80
19049.93 80
19051.23 70
19052.54 71
19053.84 71
19055.14 87
19056.45 81
19057.75 76
19059.06 77
19060.36 72
19061.67 87
19062.97 81
19064.28 73
19065.58 74
19066.89 83
19068.19 88
19069.50 81
19070.80 66
19072.11 85
19073.41 79
19074.72 73
19076.03 87
19077.33 86
19078.64 89
19079.94 93
19081.25 91
19082.55 83
19083.86 80
19085.16 83
19086.47 92
19087.78 75
19089.08 73
19090.39 86
19091.69 71
19093.00 76
19094.30 77
19095.61 74
19096.92 89
19098.22 96
19099.53 82
19100.84 75
19102.14 94
19103.45 78
19104.75 87
19106.06 89
19107.37 93
19108.67 70
19109.98 71
19111.29 72
19112.59 83
19113.90 74
19115.21 62
19116.51 82
19117.82 63
19119.13 93
19120.43 72
19121.74 77
19123.05 94
19124.35 86
19125.66 68
19126.97 84
19128.28 82
19129.58 60
19130.89 60
19132.20 77
19133.50 86
19134.81 92
19136.12 78
19137.43 76
19138.73 75
19140.04 82
19141.35 77
19142.66 73
19143.96 80
19145.27 84
19146.58 87
19147.89 83
19149.20 82
19150.50 81
19151.81 94
19153.12 67
19154.43 74
19155.74 86
19157.04 108
19158.35 86
19159.66 76
19160.97 74
19162.28 88
19163.59 68
19164.89 60
19166.20 71
19167.51 89
19168.82 66
19170.13 63
19171.44 65
19172.74 47
19174.05 78
19175.36 78
19176.67 80
19177.98 65
19179.29 72
19180.60 77
19181.91 102
19183.22 99
19184.52 77
19185.83 87
19187.14 87
19188.45 80
19189.76 68
19191.07 80
19192.38 76
19193.69 78
19195.00 75
19196.31 70
19197.62 86
19198.93 96
19200.24 76
19201.55 69
19202.86 78
19204.17 61
19205.48 91
19206.79 72
19208.10 75
19209.41 93
19210.72 92
19212.03 85
19213.34 76
19214.65 68
19215.96 75
19217.27 72
19218.58 99
19219.89 66
19221.20 76
19222.51 67
19223.82 84
19225.13 84
19226.44 90
19227.75 81
19229.06 87
19230.37 76
19231.68 76
19232.99 73
19234.30 61
19235.61 84
19236.92 58
19238.23 68
19239.55 72
19240.86 72
19242.17 57
19243.48 64
19244.79 67
19246.10 92
19247.41 109
19248.72 83
19250.04 83
19251.35 84
19252.66 73
19253.97 60
19255.28 80
19256.59 75
19257.90 88
19259.22 68
19260.53 85
19261.84 92
19263.15 91
19264.46 72
19265.77 106
19267.09 76
19268.40 70
19269.71 74
19271.02 88
19272.33 79
19273.65 76
19274.96 67
19276.27 65
19277.58 80
19278.90 68
19280.21 96
19281.52 92
19282.83 81
19284.14 89
19285.46 69
19286.77 87
19288.08 86
19289.40 88
19290.71 69
19292.02 77
19293.33 80
19294.65 101
19295.96 82
19297.27 110
19298.58 106
19299.90 92
19301.21 85
19302.52 61
19303.84 84
19305.15 81
19306.46 83
19307.78 108
19309.09 74
19310.40 81
19311.72 72
19313.03 83
19314.34 73
19315.66 68
19316.97 79
19318.28 68
19319.60 82
19320.91 69
19322.23 79
19323.54 64
19324.85 84
19326.17 81
19327.48 90
19328.80 72
19330.11 73
19331.42 73
19332.74 55
19334.05 74
19335.37 74
19336.68 85
19337.99 64
19339.31 95
19340.62 72
19341.94 78
19343.25 59
19344.57 85
19345.88 75
19347.20 79
19348.51 77
19349.83 68
19351.14 96
19352.45 72
19353.77 70
19355.08 87
19356.40 80
19357.71 70
19359.03 82
19360.34 78
19361.66 80
19362.97 85
19364.29 66
19365.61 76
19366.92 76
19368.24 69
19369.55 66
19370.87 106
19372.18 92
19373.50 92
19374.81 61
19376.13 90
19377.44 71
19378.76 78
19380.08 66
19381.39 73
19382.71 87
19384.02 84
19385.34 76
19386.66 70
19387.97 91
19389.29 83
19390.60 79
19391.92 80
19393.24 78
19394.55 74
19395.87 82
19397.18 64
19398.50 77
19399.82 92
19401.13 66
19402.45 69
19403.77 81
19405.08 73
19406.40 86
19407.72 87
19409.03 83
19410.35 89
19411.67 81
19412.98 75
19414.30 71
19415.62 81
19416.94 70
19418.25 77
19419.57 75
19420.89 71
19422.20 70
19423.52 61
19424.84 84
19426.16 80
19427.47 81
19428.79 80
19430.11 69
19431.43 76
19432.74 79
19434.06 64
19435.38 55
19436.70 73
19438.01 82
19439.33 72
19440.65 86
19441.97 71
19443.28 68
19444.60 78
19445.92 69
19447.24 71
19448.56 78
19449.87 61
19451.19 60
19452.51 68
19453.83 69
19455.15 81
19456.47 97
19457.78 64
19459.10 79
19460.42 74
19461.74 56
19463.06 68
19464.38 75
19465.70 60
19467.01 74
19468.33 78
19469.65 73
19470.97 87
19472.29 75
19473.61 66
19474.93 72
19476.25 84
19477.57 89
19478.88 80
19480.20 65
19481.52 64
19482.84 74
19484.16 59
19485.48 71
19486.80 96
19488.12 80
19489.44 79
19490.76 80
19492.08 80
19493.40 80
19494.72 90
19496.04 88
19497.36 70
19498.68 68
19500.00 75
19501.32 92
19502.64 82
19503.96 70
19505.28 68
19506.60 58
19507.92 68
19509.24 68
19510.56 67
19511.88 79
19513.20 82
19514.52 85
19515.84 92
19517.16 77
19518.48 76
19519.80 86
19521.12 79
19522.44 72
19523.76 79
19525.08 91
19526.40 70
19527.72 82
19529.04 76
19530.36 73
19531.69 80
19533.01 79
19534.33 88
19535.65 70
19536.97 77
19538.29 78
19539.61 78
19540.93 69
19542.25 77
19543.58 71
19544.90 79
19546.22 66
19547.54 66
19548.86 77
19550.18 62
19551.50 76
19552.83 59
19554.15 77
19555.47 75
19556.79 60
19558.11 74
19559.43 90
19560.76 72
19562.08 83
19563.40 65
19564.72 81
19566.04 76
19567.37 73
19568.69 81
19570.01 74
19571.33 74
19572.66 79
19573.98 75
19575.30 91
19576.62 76
19577.95 82
19579.27 80
19580.59 74
19581.91 75
19583.24 72
19584.56 79
19585.88 73
19587.20 62
19588.53 64
19589.85 71
19591.17 81
19592.50 72
19593.82 58
19595.14 88
19596.46 104
19597.79 98
19599.11 69
19600.43 69
19601.76 83
19603.08 69
19604.40 77
19605.73 78
19607.05 70
19608.37 74
19609.70 94
19611.02 75
19612.35 66
19613.67 64
19614.99 67
19616.32 73
19617.64 62
19618.96 67
19620.29 84
19621.61 66
19622.94 55
19624.26 83
19625.58 91
19626.91 88
19628.23 92
19629.56 93
19630.88 67
19632.21 61
19633.53 64
19634.85 82
19636.18 58
19637.50 68
19638.83 72
19640.15 79
19641.48 67
19642.80 78
19644.13 73
19645.45 85
19646.78 75
19648.10 68
19649.43 81
19650.75 72
19652.08 66
19653.40 69
19654.73 69
19656.05 82
19657.38 84
19658.70 77
19660.03 48
19661.35 67
19662.68 67
19664.00 58
19665.33 89
19666.65 67
19667.98 62
19669.30 74
19670.63 69
19671.96 71
19673.28 76
19674.61 69
19675.93 90
19677.26 63
19678.58 89
19679.91 78
19681.24 84
19682.56 67
19683.89 67
19685.21 64
19686.54 75
19687.87 72
19689.19 71
19690.52 90
19691.85 84
19693.17 78
19694.50 76
19695.82 73
19697.15 63
19698.48 71
19699.80 71
19701.13 64
19702.46 76
19703.78 75
19705.11 78
19706.44 82
19707.76 69
19709.09 79
19710.42 72
19711.75 69
19713.07 60
19714.40 55
19715.73 63
19717.05 63
19718.38 68
19719.71 69
19721.04 64
19722.36 65
19723.69 74
19725.02 77
19726.35 72
19727.67 62
19729.00 74
19730.33 62
19731.66 67
19732.98 54
19734.31 64
19735.64 69
19736.97 81
19738.29 76
19739.62 68
19740.95 69
19742.28 72
19743.61 77
19744.93 76
19746.26 74
19747.59 57
19748.92 70
19750.25 79
19751.58 89
19752.90 89
19754.23 64
19755.56 69
19756.89 65
19758.22 74
19759.55 63
19760.88 71
19762.20 79
19763.53 80
19764.86 76
19766.19 76
19767.52 80
19768.85 82
19770.18 78
19771.51 63
19772.84 70
19774.16 80
19775.49 76
19776.82 82
19778.15 75
19779.48 69
19780.81 69
19782.14 62
19783.47 68
19784.80 64
19786.13 57
19787.46 67
19788.79 68
19790.12 66
19791.45 79
19792.78 87
19794.11 87
19795.44 80
19796.77 82
19798.10 70
19799.43 69
19800.76 67
19802.09 54
19803.42 71
19804.75 67
19806.08 82
19807.41 53
19808.74 80
19810.07 73
19811.40 62
19812.73 82
19814.06 71
19815.39 63
19816.72 76
19818.05 79
19819.38 62
19820.71 74
19822.04 70
19823.37 71
19824.70 55
19826.03 66
19827.37 98
19828.70 69
19830.03 52
19831.36 66
19832.69 56
19834.02 71
19835.35 70
19836.68 79
19838.01 79
19839.35 62
19840.68 72
19842.01 69
19843.34 80
19844.67 60
19846.00 74
19847.33 80
19848.67 62
19850.00 74
19851.33 69
19852.66 55
19853.99 70
19855.32 87
19856.66 76
19857.99 57
19859.32 74
19860.65 68
19861.98 72
19863.32 82
19864.65 66
19865.98 71
19867.31 97
19868.65 84
19869.98 65
19871.31 67
19872.64 77
19873.98 67
19875.31 70
19876.64 72
19877.97 93
19879.31 55
19880.64 65
19881.97 76
19883.30 66
19884.64 71
19885.97 70
19887.30 57
19888.64 68
19889.97 89
19891.30 89
19892.63 49
19893.97 48
19895.30 67
19896.63 59
19897.97 63
19899.30 73
19900.63 80
19901.97 65
19903.30 59
19904.63 73
19905.97 64
19907.30 55
19908.64 76
19909.97 65
19911.30 67
19912.64 70
19913.97 57
19915.30 80
19916.64 70
19917.97 58
19919.31 62
19920.64 79
19921.97 74
19923.31 67
19924.64 70
19925.98 60
19927.31 75
19928.65 70
19929.98 69
19931.31 49
19932.65 52
19933.98 72
19935.32 69
19936.65 66
19937.99 65
19939.32 70
19940.66 70
19941.99 74
19943.33 45
19944.66 73
19946.00 74
19947.33 72
19948.67 69
19950.00 83
19951.34 64
19952.67 63
19954.01 59
19955.34 88
19956.68 74
19958.01 92
19959.35 64
19960.68 80
19962.02 78
19963.35 96
19964.69 98
19966.02 83
19967.36 86
19968.70 72
19970.03 75
19971.37 64
19972.70 68
19974.04 80
19975.37 70
19976.71 74
19978.05 69
19979.38 60
19980.72 67
19982.05 70
19983.39 64
19984.73 60
19986.06 79
19987.40 77
19988.74 69
19990.07 68
19991.41 69
19992.74 64
19994.08 59
19995.42 100
19996.75 82
19998.09 68
19999.43 58
20000.76 83
20002.10 73
20003.44 59
20004.77 64
20006.11 93
20007.45 75
20008.79 84
20010.12 62
20011.46 65
20012.80 70
20014.13 81
20015.47 84
20016.81 64
20018.15 70
20019.48 66
20020.82 74
20022.16 71
20023.50 73
20024.83 74
20026.17 70
20027.51 84
20028.85 85
20030.18 80
20031.52 74
20032.86 83
20034.20 84
20035.53 70
20036.87 67
20038.21 76
20039.55 77
20040.89 78
20042.22 92
20043.56 58
20044.90 76
20046.24 95
20047.58 77
20048.92 94
20050.25 70
20051.59 79
20052.93 72
20054.27 103
20055.61 73
20056.95 70
20058.29 83
20059.62 94
20060.96 72
20062.30 67
20063.64 79
20064.98 70
20066.32 74
20067.66 77
20069.00 74
20070.34 81
20071.67 64
20073.01 76
20074.35 71
20075.69 70
20077.03 78
20078.37 77
20079.71 74
20081.05 65
20082.39 66
20083.73 66
20085.07 68
20086.41 81
20087.75 91
20089.09 62
20090.43 70
20091.77 83
20093.11 89
20094.45 71
20095.79 79
20097.13 81
20098.47 73
20099.81 72
20101.15 71
20102.49 82
20103.83 73
20105.17 78
20106.51 71
20107.85 81
20109.19 85
20110.53 79
20111.87 68
20113.21 76
20114.55 76
20115.89 74
20117.23 67
20118.57 78
20119.91 79
20121.25 73
20122.59 67
20123.93 84
20125.28 71
20126.62 56
20127.96 79
20129.30 97
20130.64 78
20131.98 60
20133.32 60
20134.66 84
20136.00 78
