# Supplementary material for: MALDI-TOF MS typing enables the classification of brewing yeasts of the genus Saccharomyces to major beer styles
Source: PLoS One. 2017 Aug 9;12(8):e0181694. doi: 10.1371/journal.pone.0181694 (PMC5549903; doi:10.1371/journal.pone.0181694)
Supplement: S4 File — The directory includes 90 raw files and was zipped to “.zip”; the folder has three strains with 30 spectra per strain; S1 Text explains the raw files with an example and Table 1 represents the yeast strains used within the experiment. (ZIP) [file pone.0181694.s007.zip › 10-12/30260-210-OG-Ale-Ale-YPG-18h-E-E_2015-07-28_2_0_D2_1.dat]

2000.78 3035
2001.20 3248
2001.62 3296
2002.04 3208
2002.46 3148
2002.88 2775
2003.31 2926
2003.73 3084
2004.15 3148
2004.57 2919
2004.99 3043
2005.42 2855
2005.84 3049
2006.26 2901
2006.68 3157
2007.11 3211
2007.53 3270
2007.95 3480
2008.37 3422
2008.80 3170
2009.22 3313
2009.64 3454
2010.06 3467
2010.49 3291
2010.91 3218
2011.33 3188
2011.75 2990
2012.18 2833
2012.60 2856
2013.02 2590
2013.45 2734
2013.87 2822
2014.29 2588
2014.72 2584
2015.14 2882
2015.56 2770
2015.99 2712
2016.41 2895
2016.83 2881
2017.26 2888
2017.68 3032
2018.10 3091
2018.53 2987
2018.95 2942
2019.37 3080
2019.80 3258
2020.22 3284
2020.65 3232
2021.07 3403
2021.49 3142
2021.92 3063
2022.34 3185
2022.76 3016
2023.19 3168
2023.61 3040
2024.04 3054
2024.46 2814
2024.89 2833
2025.31 2957
2025.73 2901
2026.16 2765
2026.58 2768
2027.01 2747
2027.43 3069
2027.86 3025
2028.28 2685
2028.71 2646
2029.13 2762
2029.56 2851
2029.98 2695
2030.40 2521
2030.83 2666
2031.25 2789
2031.68 2945
2032.10 2867
2032.53 2976
2032.95 2820
2033.38 2816
2033.80 3080
2034.23 2951
2034.66 2827
2035.08 3157
2035.51 2859
2035.93 2918
2036.36 2925
2036.78 2815
2037.21 3043
2037.63 2977
2038.06 3025
2038.48 3079
2038.91 3091
2039.34 3118
2039.76 3073
2040.19 3105
2040.61 3329
2041.04 3215
2041.47 3012
2041.89 3074
2042.32 3099
2042.74 3001
2043.17 3086
2043.60 3061
2044.02 2973
2044.45 2924
2044.87 2933
2045.30 3185
2045.73 3172
2046.15 3125
2046.58 2996
2047.01 2979
2047.43 3042
2047.86 2894
2048.29 3090
2048.71 3007
2049.14 2835
2049.57 2834
2049.99 2959
2050.42 2986
2050.85 3128
2051.28 2953
2051.70 2867
2052.13 2917
2052.56 3090
2052.98 2910
2053.41 2647
2053.84 2955
2054.27 3023
2054.69 3285
2055.12 2835
2055.55 2806
2055.97 2959
2056.40 2932
2056.83 2790
2057.26 2848
2057.69 2919
2058.11 2924
2058.54 2841
2058.97 2774
2059.40 2979
2059.82 2923
2060.25 2964
2060.68 2996
2061.11 3185
2061.54 3065
2061.96 3198
2062.39 3006
2062.82 3106
2063.25 2831
2063.68 2847
2064.11 3015
2064.53 3093
2064.96 3220
2065.39 3488
2065.82 3502
2066.25 3699
2066.68 3641
2067.11 3467
2067.53 3531
2067.96 3468
2068.39 3298
2068.82 3159
2069.25 3174
2069.68 3169
2070.11 3038
2070.54 3037
2070.96 2715
2071.39 2919
2071.82 2917
2072.25 3187
2072.68 2930
2073.11 3005
2073.54 2813
2073.97 2758
2074.40 2975
2074.83 2829
2075.26 3046
2075.69 3013
2076.12 2856
2076.55 3143
2076.98 3229
2077.41 3133
2077.84 3139
2078.27 2911
2078.70 3301
2079.13 3396
2079.56 3339
2079.98 3441
2080.42 3343
2080.85 3179
2081.28 3220
2081.71 3304
2082.14 3360
2082.57 3128
2083.00 3335
2083.43 3207
2083.86 3319
2084.29 3113
2084.72 3137
2085.15 3177
2085.58 3101
2086.01 3047
2086.44 3135
2086.87 3160
2087.30 3230
2087.73 3143
2088.16 2992
2088.59 2974
2089.02 2792
2089.46 2960
2089.89 2915
2090.32 2926
2090.75 3105
2091.18 2957
2091.61 3073
2092.04 2981
2092.47 2891
2092.90 3083
2093.34 3061
2093.77 2785
2094.20 2691
2094.63 2704
2095.06 2873
2095.49 2942
2095.93 2947
2096.36 3015
2096.79 3164
2097.22 2986
2097.65 2932
2098.08 2686
2098.52 2932
2098.95 2834
2099.38 2690
2099.81 2683
2100.24 2690
2100.68 2723
2101.11 2775
2101.54 2845
2101.97 2785
2102.41 2904
2102.84 2714
2103.27 2895
2103.70 3132
2104.13 2822
2104.57 3010
2105.00 2975
2105.43 2889
2105.86 2854
2106.30 2977
2106.73 3032
2107.16 2893
2107.60 2873
2108.03 3079
2108.46 2991
2108.89 2920
2109.33 2937
2109.76 2602
2110.19 2871
2110.63 2929
2111.06 3154
2111.49 2858
2111.93 2745
2112.36 2890
2112.79 2716
2113.23 2704
2113.66 2735
2114.09 2664
2114.53 2531
2114.96 2592
2115.39 2798
2115.83 2782
2116.26 2855
2116.70 2896
2117.13 2760
2117.56 2492
2118.00 2757
2118.43 2791
2118.87 2654
2119.30 2684
2119.73 2944
2120.17 2755
2120.60 2734
2121.04 2807
2121.47 2571
2121.90 2811
2122.34 2927
2122.77 2981
2123.21 2980
2123.64 2995
2124.08 2951
2124.51 2871
2124.95 2990
2125.38 2884
2125.81 2803
2126.25 2874
2126.68 2895
2127.12 2688
2127.55 2751
2127.99 2817
2128.42 2964
2128.86 2909
2129.29 3090
2129.73 3215
2130.16 3383
2130.60 3137
2131.03 3395
2131.47 3158
2131.91 2943
2132.34 2971
2132.78 3203
2133.21 3343
2133.65 2990
2134.08 2935
2134.52 3104
2134.95 3167
2135.39 3618
2135.82 3466
2136.26 3425
2136.70 3417
2137.13 3519
2137.57 3450
2138.00 3410
2138.44 3557
2138.88 3491
2139.31 3237
2139.75 3377
2140.18 3345
2140.62 3271
2141.06 2966
2141.49 2794
2141.93 2917
2142.37 2805
2142.80 2887
2143.24 2609
2143.68 2774
2144.11 2943
2144.55 2973
2144.99 2845
2145.42 2817
2145.86 2978
2146.30 2940
2146.73 2804
2147.17 2791
2147.61 2972
2148.04 3245
2148.48 3068
2148.92 3364
2149.35 3592
2149.79 3613
2150.23 3683
2150.67 3717
2151.10 3949
2151.54 3794
2151.98 3652
2152.42 3564
2152.85 3474
2153.29 3518
2153.73 3436
2154.17 3339
2154.60 3189
2155.04 3002
2155.48 3043
2155.92 3267
2156.35 3058
2156.79 2932
2157.23 3085
2157.67 2967
2158.11 3209
2158.54 3057
2158.98 3071
2159.42 3180
2159.86 3085
2160.30 3108
2160.73 3188
2161.17 3062
2161.61 2928
2162.05 2895
2162.49 2939
2162.93 2959
2163.36 2882
2163.80 2999
2164.24 2943
2164.68 3002
2165.12 3333
2165.56 3079
2166.00 3099
2166.44 3052
2166.87 2805
2167.31 2834
2167.75 2913
2168.19 3082
2168.63 3042
2169.07 2998
2169.51 3092
2169.95 3120
2170.39 3137
2170.83 3002
2171.27 3038
2171.71 2960
2172.14 2945
2172.58 3124
2173.02 3374
2173.46 3231
2173.90 3419
2174.34 3340
2174.78 3438
2175.22 3710
2175.66 3517
2176.10 3603
2176.54 3565
2176.98 3405
2177.42 3748
2177.86 3700
2178.30 3598
2178.74 3558
2179.18 3487
2179.62 3229
2180.06 3237
2180.50 3162
2180.94 3130
2181.38 3211
2181.82 3229
2182.26 3048
2182.70 3119
2183.14 3017
2183.58 2891
2184.03 2980
2184.47 3113
2184.91 2938
2185.35 2697
2185.79 2988
2186.23 2971
2186.67 3212
2187.11 3285
2187.55 3052
2187.99 3265
2188.43 3431
2188.87 3215
2189.32 3464
2189.76 3394
2190.20 3244
2190.64 3214
2191.08 3320
2191.52 3145
2191.96 3198
2192.41 3482
2192.85 3315
2193.29 3291
2193.73 3073
2194.17 3249
2194.61 3256
2195.06 3406
2195.50 3368
2195.94 3502
2196.38 3713
2196.82 3406
2197.26 3454
2197.71 3183
2198.15 3324
2198.59 3150
2199.03 3318
2199.47 3434
2199.92 3166
2200.36 3123
2200.80 3057
2201.24 2897
2201.69 3289
2202.13 3028
2202.57 3029
2203.01 3212
2203.46 3144
2203.90 3174
2204.34 3136
2204.78 3015
2205.23 3250
2205.67 3076
2206.11 3188
2206.56 3258
2207.00 3203
2207.44 3446
2207.88 3310
2208.33 3158
2208.77 3176
2209.21 3205
2209.66 3185
2210.10 3490
2210.54 3390
2210.99 3372
2211.43 3256
2211.87 3354
2212.32 3278
2212.76 3124
2213.20 3039
2213.65 3243
2214.09 3239
2214.53 3074
2214.98 2996
2215.42 2952
2215.87 2963
2216.31 2940
2216.75 2930
2217.20 2643
2217.64 3054
2218.09 3086
2218.53 2980
2218.97 2785
2219.42 3003
2219.86 2991
2220.31 2928
2220.75 2899
2221.20 2891
2221.64 3047
2222.08 3008
2222.53 3076
2222.97 3108
2223.42 3044
2223.86 2813
2224.31 3203
2224.75 3117
2225.20 3202
2225.64 3222
2226.09 3122
2226.53 3189
2226.98 3340
2227.42 3263
2227.87 3610
2228.31 3710
2228.76 3373
2229.20 3310
2229.65 3640
2230.09 3560
2230.54 3463
2230.98 3614
2231.43 3569
2231.87 3585
2232.32 3536
2232.76 3401
2233.21 3527
2233.66 3829
2234.10 3739
2234.55 3803
2234.99 3626
2235.44 3583
2235.88 3536
2236.33 3489
2236.78 3368
2237.22 3335
2237.67 3202
2238.11 3302
2238.56 3344
2239.01 3250
2239.45 3271
2239.90 3070
2240.34 2928
2240.79 2955
2241.24 3184
2241.68 3048
2242.13 2814
2242.58 2790
2243.02 2887
2243.47 2844
2243.92 3029
2244.36 2923
2244.81 2782
2245.26 2775
2245.70 2880
2246.15 3076
2246.60 2964
2247.04 2776
2247.49 2974
2247.94 2803
2248.38 2871
2248.83 2885
2249.28 2800
2249.73 2691
2250.17 2830
2250.62 3008
2251.07 2940
2251.52 2938
2251.96 2990
2252.41 2697
2252.86 2710
2253.31 2873
2253.75 2848
2254.20 2800
2254.65 2618
2255.10 2774
2255.54 2731
2255.99 2593
2256.44 2741
2256.89 2684
2257.34 2840
2257.78 2633
2258.23 2660
2258.68 2996
2259.13 2743
2259.58 2809
2260.02 2948
2260.47 2966
2260.92 3055
2261.37 2964
2261.82 3199
2262.27 3402
2262.71 3264
2263.16 2934
2263.61 3392
2264.06 3401
2264.51 3325
2264.96 3252
2265.41 3168
2265.85 3321
2266.30 3041
2266.75 3233
2267.20 3326
2267.65 3238
2268.10 3291
2268.55 3325
2269.00 3330
2269.45 3586
2269.90 3395
2270.35 3542
2270.79 3522
2271.24 3794
2271.69 3686
2272.14 3536
2272.59 3361
2273.04 3413
2273.49 3696
2273.94 3418
2274.39 3414
2274.84 3350
2275.29 3194
2275.74 3268
2276.19 3037
2276.64 2970
2277.09 2759
2277.54 2906
2277.99 2706
2278.44 2788
2278.89 3074
2279.34 2828
2279.79 2863
2280.24 2883
2280.69 2822
2281.14 2831
2281.59 2965
2282.04 3136
2282.49 3206
2282.94 3079
2283.39 3234
2283.84 3210
2284.29 3023
2284.74 3207
2285.20 3134
2285.65 2993
2286.10 3063
2286.55 3281
2287.00 3226
2287.45 3379
2287.90 3635
2288.35 4045
2288.80 3897
2289.25 4259
2289.70 4679
2290.16 4888
2290.61 4945
2291.06 5207
2291.51 5601
2291.96 5807
2292.41 5752
2292.86 5847
2293.32 5847
2293.77 5269
2294.22 4987
2294.67 4809
2295.12 4557
2295.57 4247
2296.03 4045
2296.48 3996
2296.93 3797
2297.38 3855
2297.83 4087
2298.29 4005
2298.74 3687
2299.19 3640
2299.64 3329
2300.09 3344
2300.55 3305
2301.00 3327
2301.45 3238
2301.90 3320
2302.36 3151
2302.81 3026
2303.26 3056
2303.71 3031
2304.17 2959
2304.62 2966
2305.07 2869
2305.52 3014
2305.98 3013
2306.43 3006
2306.88 3186
2307.33 3166
2307.79 3413
2308.24 3570
2308.69 3784
2309.15 3706
2309.60 3852
2310.05 3971
2310.51 4154
2310.96 4551
2311.41 4214
2311.87 4408
2312.32 4132
2312.77 3753
2313.23 3822
2313.68 3616
2314.13 3445
2314.59 3583
2315.04 3427
2315.49 3350
2315.95 3080
2316.40 3227
2316.86 3288
2317.31 3371
2317.76 3266
2318.22 2998
2318.67 3368
2319.13 3485
2319.58 3385
2320.03 3295
2320.49 3421
2320.94 3326
2321.40 3541
2321.85 3818
2322.31 3453
2322.76 3194
2323.21 3321
2323.67 3225
2324.12 3105
2324.58 3248
2325.03 3278
2325.49 3323
2325.94 3390
2326.40 3630
2326.85 3601
2327.31 3591
2327.76 3500
2328.22 3561
2328.67 3404
2329.13 3628
2329.58 4080
2330.04 3905
2330.49 3907
2330.95 3826
2331.40 3625
2331.86 3838
2332.31 3566
2332.77 3663
2333.22 3358
2333.68 3191
2334.13 3051
2334.59 3085
2335.05 3065
2335.50 3002
2335.96 3061
2336.41 3254
2336.87 3157
2337.32 3410
2337.78 3203
2338.24 3403
2338.69 3517
2339.15 3373
2339.60 3185
2340.06 3184
2340.52 3321
2340.97 3331
2341.43 3260
2341.88 3230
2342.34 3057
2342.80 2989
2343.25 3191
2343.71 3253
2344.17 3217
2344.62 3254
2345.08 3420
2345.54 3356
2345.99 3313
2346.45 3286
2346.91 3637
2347.36 3665
2347.82 3512
2348.28 3658
2348.73 3699
2349.19 3583
2349.65 3372
2350.11 3572
2350.56 3290
2351.02 3237
2351.48 3383
2351.93 3202
2352.39 3286
2352.85 3093
2353.31 3162
2353.76 3191
2354.22 3064
2354.68 2935
2355.14 3146
2355.59 3335
2356.05 3039
2356.51 2962
2356.97 2987
2357.42 2733
2357.88 2992
2358.34 3049
2358.80 3177
2359.26 3169
2359.71 3073
2360.17 3027
2360.63 3047
2361.09 3321
2361.55 3424
2362.00 3450
2362.46 3309
2362.92 3245
2363.38 3478
2363.84 3407
2364.30 3309
2364.76 3351
2365.21 3328
2365.67 3100
2366.13 3057
2366.59 3202
2367.05 3213
2367.51 3380
2367.97 3388
2368.42 3173
2368.88 3282
2369.34 3246
2369.80 3133
2370.26 3107
2370.72 3027
2371.18 2896
2371.64 2895
2372.10 3153
2372.56 3067
2373.02 3198
2373.48 3055
2373.93 3094
2374.39 3193
2374.85 3173
2375.31 3336
2375.77 3425
2376.23 3270
2376.69 3501
2377.15 3329
2377.61 3340
2378.07 3204
2378.53 3198
2378.99 3138
2379.45 3308
2379.91 3302
2380.37 3046
2380.83 3240
2381.29 3327
2381.75 3183
2382.21 3053
2382.67 3138
2383.13 3143
2383.59 3151
2384.05 3087
2384.51 3120
2384.97 3166
2385.43 3007
2385.89 3277
2386.36 3195
2386.82 3365
2387.28 3214
2387.74 3107
2388.20 3301
2388.66 3400
2389.12 3128
2389.58 3185
2390.04 3256
2390.50 3152
2390.96 3173
2391.42 3181
2391.89 3104
2392.35 3130
2392.81 3125
2393.27 3161
2393.73 3064
2394.19 2844
2394.65 3018
2395.11 3132
2395.58 3049
2396.04 2919
2396.50 3047
2396.96 3033
2397.42 2894
2397.88 2766
2398.35 2976
2398.81 2920
2399.27 2637
2399.73 2699
2400.19 2864
2400.66 2830
2401.12 2740
2401.58 2892
2402.04 3030
2402.50 2755
2402.97 2820
2403.43 2935
2403.89 2795
2404.35 2984
2404.82 2971
2405.28 3211
2405.74 3035
2406.20 3210
2406.67 3123
2407.13 3171
2407.59 3072
2408.05 3044
2408.52 3087
2408.98 2960
2409.44 2665
2409.90 2782
2410.37 2716
2410.83 2679
2411.29 2931
2411.76 2822
2412.22 2820
2412.68 2948
2413.15 3039
2413.61 3164
2414.07 2929
2414.54 2977
2415.00 3013
2415.46 3004
2415.93 3104
2416.39 3066
2416.85 2919
2417.32 3100
2417.78 3418
2418.24 3510
2418.71 3463
2419.17 3630
2419.63 3741
2420.10 3370
2420.56 3377
2421.03 3386
2421.49 3285
2421.95 3311
2422.42 3292
2422.88 3269
2423.35 3327
2423.81 3153
2424.28 3177
2424.74 3293
2425.20 3293
2425.67 3272
2426.13 3455
2426.60 3411
2427.06 3336
2427.53 3457
2427.99 3335
2428.46 3193
2428.92 3134
2429.38 3184
2429.85 3218
2430.31 3144
2430.78 3339
2431.24 3335
2431.71 2978
2432.17 3125
2432.64 3136
2433.10 3093
2433.57 3216
2434.03 3270
2434.50 3167
2434.96 3204
2435.43 3089
2435.90 3260
2436.36 3245
2436.83 3237
2437.29 3160
2437.76 3063
2438.22 3319
2438.69 3586
2439.15 3541
2439.62 3542
2440.09 3789
2440.55 3764
2441.02 3735
2441.48 3766
2441.95 3575
2442.42 3503
2442.88 3511
2443.35 3550
2443.81 3216
2444.28 3301
2444.75 3262
2445.21 3375
2445.68 3250
2446.14 3161
2446.61 3062
2447.08 3134
2447.54 3026
2448.01 3166
2448.48 2911
2448.94 2630
2449.41 2887
2449.88 3091
2450.34 2966
2450.81 2855
2451.28 3059
2451.74 2959
2452.21 2743
2452.68 2781
2453.14 2786
2453.61 2775
2454.08 2964
2454.55 2817
2455.01 3037
2455.48 3017
2455.95 2832
2456.42 2989
2456.88 3156
2457.35 3090
2457.82 2935
2458.28 2862
2458.75 2914
2459.22 2815
2459.69 3076
2460.16 3043
2460.62 2769
2461.09 2923
2461.56 2945
2462.03 2914
2462.49 2847
2462.96 2860
2463.43 2992
2463.90 3035
2464.37 2894
2464.83 3119
2465.30 3094
2465.77 3033
2466.24 2953
2466.71 3109
2467.18 3153
2467.64 3083
2468.11 2996
2468.58 3106
2469.05 2964
2469.52 2977
2469.99 2970
2470.46 2901
2470.92 2837
2471.39 2724
2471.86 2658
2472.33 2727
2472.80 2718
2473.27 2599
2473.74 2604
2474.21 2537
2474.68 2657
2475.14 2666
2475.61 2618
2476.08 2575
2476.55 2566
2477.02 2710
2477.49 2451
2477.96 2591
2478.43 2836
2478.90 2685
2479.37 2851
2479.84 2887
2480.31 2897
2480.78 2696
2481.25 2789
2481.72 2627
2482.19 2751
2482.66 2578
2483.13 2681
2483.60 2893
2484.07 2691
2484.54 2460
2485.01 2563
2485.48 2786
2485.95 2921
2486.42 3029
2486.89 2671
2487.36 2645
2487.83 2829
2488.30 3024
2488.77 3069
2489.24 2925
2489.71 2992
2490.18 3159
2490.65 2985
2491.12 2968
2491.59 3075
2492.06 3233
2492.53 3163
2493.00 3220
2493.47 3368
2493.94 3199
2494.42 3269
2494.89 3464
2495.36 3358
2495.83 3489
2496.30 3293
2496.77 3357
2497.24 3327
2497.71 3310
2498.18 3203
2498.66 3059
2499.13 3228
2499.60 2974
2500.07 2784
2500.54 3002
2501.01 2871
2501.48 2761
2501.96 2762
2502.43 2682
2502.90 2730
2503.37 2741
2503.84 2690
2504.31 2810
2504.79 2655
2505.26 2908
2505.73 2882
2506.20 2917
2506.67 3181
2507.15 2934
2507.62 3056
2508.09 3130
2508.56 3200
2509.04 3207
2509.51 3310
2509.98 3589
2510.45 3178
2510.93 3325
2511.40 3450
2511.87 3615
2512.34 3672
2512.82 3578
2513.29 3769
2513.76 3598
2514.23 3435
2514.71 3357
2515.18 3589
2515.65 3321
2516.13 3164
2516.60 3229
2517.07 3019
2517.54 3085
2518.02 3073
2518.49 3129
2518.96 3035
2519.44 3186
2519.91 2983
2520.38 2977
2520.86 3228
2521.33 3029
2521.80 2920
2522.28 2908
2522.75 3025
2523.23 3376
2523.70 3017
2524.17 3100
2524.65 3134
2525.12 2978
2525.59 3058
2526.07 3049
2526.54 3298
2527.02 3252
2527.49 3501
2527.96 3340
2528.44 3242
2528.91 3396
2529.39 3177
2529.86 3141
2530.34 3300
2530.81 3457
2531.28 3588
2531.76 3270
2532.23 3263
2532.71 3222
2533.18 3392
2533.66 3398
2534.13 3231
2534.61 3274
2535.08 3302
2535.56 3452
2536.03 3217
2536.51 3143
2536.98 3217
2537.46 3108
2537.93 3128
2538.41 2987
2538.88 2874
2539.36 3000
2539.83 3113
2540.31 3190
2540.78 3045
2541.26 3023
2541.73 2999
2542.21 2890
2542.68 2963
2543.16 3066
2543.63 2897
2544.11 2920
2544.58 2868
2545.06 2974
2545.54 3096
2546.01 3120
2546.49 3247
2546.96 3267
2547.44 3461
2547.92 3510
2548.39 3456
2548.87 3987
2549.34 3680
2549.82 3644
2550.30 3709
2550.77 3683
2551.25 3920
2551.72 3820
2552.20 3797
2552.68 3858
2553.15 3743
2553.63 3917
2554.11 3967
2554.58 3951
2555.06 3942
2555.54 3761
2556.01 3909
2556.49 3892
2556.97 3951
2557.44 3675
2557.92 3648
2558.40 3264
2558.87 3193
2559.35 3147
2559.83 2876
2560.31 2983
2560.78 2864
2561.26 2927
2561.74 3095
2562.21 3094
2562.69 3032
2563.17 3192
2563.65 3105
2564.12 3087
2564.60 2970
2565.08 2959
2565.56 2896
2566.03 2977
2566.51 2773
2566.99 2733
2567.47 3193
2567.95 2958
2568.42 2933
2568.90 2947
2569.38 2850
2569.86 3085
2570.34 3054
2570.81 2917
2571.29 2959
2571.77 2810
2572.25 2785
2572.73 2745
2573.20 2850
2573.68 2901
2574.16 2813
2574.64 2908
2575.12 2927
2575.60 2639
2576.08 2699
2576.55 2637
2577.03 2818
2577.51 2871
2577.99 2935
2578.47 2833
2578.95 2783
2579.43 2844
2579.91 2666
2580.38 2758
2580.86 2913
2581.34 2942
2581.82 3023
2582.30 2998
2582.78 2752
2583.26 2918
2583.74 3087
2584.22 3061
2584.70 2927
2585.18 2966
2585.66 2982
2586.14 2852
2586.62 2741
2587.09 2811
2587.57 2927
2588.05 2852
2588.53 2840
2589.01 2982
2589.49 2945
2589.97 2967
2590.45 3069
2590.93 3097
2591.41 2988
2591.89 3092
2592.37 3077
2592.85 3014
2593.33 2978
2593.81 2938
2594.29 3064
2594.77 3005
2595.25 3140
2595.74 3141
2596.22 2997
2596.70 3008
2597.18 2992
2597.66 2888
2598.14 2661
2598.62 2798
2599.10 2930
2599.58 2983
2600.06 2987
2600.54 2785
2601.02 2741
2601.50 2880
2601.98 2937
2602.47 2967
2602.95 2897
2603.43 2727
2603.91 2860
2604.39 2910
2604.87 3008
2605.35 2853
2605.83 2966
2606.32 2952
2606.80 3010
2607.28 3103
2607.76 3018
2608.24 2867
2608.72 2908
2609.20 2968
2609.69 3072
2610.17 2988
2610.65 2904
2611.13 2788
2611.61 2827
2612.10 2922
2612.58 2859
2613.06 2844
2613.54 2859
2614.02 2775
2614.51 3070
2614.99 3264
2615.47 2879
2615.95 2683
2616.43 3140
2616.92 2945
2617.40 2841
2617.88 2965
2618.36 3032
2618.85 2912
2619.33 2813
2619.81 3050
2620.29 2951
2620.78 3003
2621.26 3008
2621.74 3018
2622.23 3165
2622.71 3172
2623.19 3137
2623.67 3198
2624.16 2765
2624.64 2812
2625.12 2801
2625.61 2758
2626.09 2898
2626.57 2696
2627.06 2627
2627.54 2829
2628.02 2934
2628.51 2544
2628.99 2893
2629.47 2841
2629.96 2814
2630.44 2857
2630.92 2822
2631.41 2924
2631.89 3069
2632.38 3136
2632.86 2942
2633.34 3113
2633.83 3029
2634.31 3057
2634.80 2730
2635.28 2970
2635.76 3081
2636.25 2916
2636.73 2782
2637.22 2766
2637.70 2890
2638.18 2940
2638.67 3089
2639.15 2982
2639.64 2948
2640.12 3135
2640.61 2996
2641.09 2901
2641.58 3076
2642.06 3228
2642.55 3135
2643.03 3115
2643.51 3203
2644.00 3128
2644.48 2946
2644.97 2747
2645.45 2852
2645.94 3101
2646.42 3033
2646.91 2825
2647.39 2887
2647.88 2944
2648.37 3007
2648.85 2985
2649.34 3021
2649.82 3037
2650.31 2897
2650.79 2972
2651.28 3010
2651.76 2904
2652.25 3037
2652.73 2808
2653.22 2804
2653.71 3027
2654.19 3167
2654.68 3035
2655.16 2670
2655.65 2901
2656.14 3148
2656.62 3065
2657.11 2809
2657.59 3051
2658.08 3001
2658.57 2805
2659.05 2846
2659.54 3056
2660.02 2938
2660.51 2744
2661.00 2928
2661.48 2935
2661.97 2901
2662.46 2996
2662.94 2798
2663.43 2552
2663.92 2681
2664.40 2904
2664.89 2919
2665.38 2874
2665.86 2854
2666.35 2752
2666.84 2805
2667.32 2786
2667.81 2841
2668.30 2678
2668.79 2755
2669.27 2783
2669.76 2623
2670.25 2879
2670.74 2813
2671.22 2792
2671.71 2794
2672.20 2813
2672.68 2911
2673.17 3024
2673.66 2970
2674.15 3163
2674.63 3348
2675.12 3589
2675.61 3652
2676.10 3584
2676.59 3664
2677.07 3450
2677.56 3534
2678.05 3697
2678.54 3506
2679.03 3457
2679.51 3474
2680.00 3409
2680.49 3379
2680.98 3637
2681.47 3456
2681.96 3212
2682.44 3311
2682.93 3222
2683.42 3342
2683.91 3469
2684.40 3119
2684.89 3171
2685.37 3320
2685.86 3311
2686.35 3273
2686.84 3077
2687.33 3249
2687.82 2928
2688.31 2850
2688.80 3038
2689.29 3038
2689.77 3114
2690.26 2890
2690.75 2829
2691.24 2876
2691.73 2968
2692.22 3059
2692.71 2840
2693.20 2734
2693.69 2631
2694.18 2720
2694.67 2828
2695.16 2715
2695.65 2670
2696.14 2780
2696.63 2718
2697.12 2668
2697.60 2987
2698.09 2898
2698.58 2871
2699.07 2992
2699.56 2866
2700.05 3007
2700.54 3000
2701.03 2793
2701.52 2893
2702.01 2994
2702.50 3188
2703.00 3251
2703.49 3035
2703.98 3093
2704.47 3217
2704.96 3095
2705.45 3150
2705.94 3030
2706.43 2972
2706.92 2886
2707.41 2973
2707.90 3017
2708.39 2951
2708.88 2790
2709.37 2949
2709.86 2941
2710.35 2929
2710.84 2688
2711.34 2791
2711.83 2844
2712.32 2866
2712.81 2812
2713.30 2773
2713.79 2876
2714.28 2738
2714.77 2792
2715.27 2891
2715.76 2794
2716.25 2800
2716.74 2784
2717.23 2863
2717.72 2740
2718.21 2519
2718.71 2566
2719.20 2623
2719.69 2715
2720.18 2787
2720.67 2879
2721.17 2980
2721.66 3014
2722.15 2916
2722.64 2930
2723.13 2879
2723.63 2756
2724.12 2853
2724.61 3087
2725.10 3002
2725.59 2882
2726.09 3062
2726.58 3205
2727.07 2982
2727.56 2665
2728.06 2781
2728.55 2883
2729.04 2723
2729.53 2739
2730.03 2848
2730.52 2884
2731.01 2956
2731.50 3159
2732.00 2822
2732.49 2910
2732.98 3146
2733.48 3249
2733.97 3346
2734.46 3331
2734.96 3130
2735.45 3109
2735.94 3105
2736.44 2979
2736.93 3015
2737.42 3180
2737.92 3064
2738.41 3121
2738.90 3208
2739.40 3166
2739.89 3026
2740.38 2829
2740.88 2992
2741.37 2774
2741.86 2934
2742.36 2926
2742.85 2728
2743.35 2932
2743.84 2677
2744.33 2759
2744.83 2651
2745.32 2584
2745.82 2891
2746.31 2879
2746.80 2710
2747.30 2793
2747.79 2733
2748.29 2904
2748.78 3098
2749.28 3095
2749.77 2921
2750.26 2951
2750.76 2847
2751.25 3200
2751.75 2924
2752.24 2528
2752.74 2366
2753.23 2689
2753.73 2871
2754.22 2781
2754.72 2729
2755.21 2894
2755.71 2912
2756.20 3104
2756.70 3020
2757.19 2777
2757.69 3015
2758.18 3078
2758.68 2676
2759.17 2923
2759.67 2921
2760.16 2935
2760.66 2973
2761.16 2978
2761.65 2976
2762.15 2827
2762.64 2871
2763.14 2803
2763.63 2800
2764.13 2945
2764.63 3029
2765.12 3082
2765.62 2889
2766.11 2660
2766.61 2754
2767.10 2974
2767.60 2820
2768.10 2837
2768.59 2870
2769.09 2703
2769.59 2595
2770.08 2776
2770.58 2707
2771.07 2867
2771.57 2919
2772.07 2938
2772.56 3184
2773.06 2943
2773.56 2862
2774.05 3089
2774.55 3270
2775.05 3281
2775.54 3407
2776.04 3545
2776.54 3474
2777.03 3334
2777.53 3313
2778.03 3498
2778.53 3537
2779.02 3352
2779.52 3145
2780.02 2814
2780.51 2966
2781.01 2993
2781.51 2886
2782.01 3122
2782.50 3222
2783.00 3227
2783.50 2971
2784.00 2931
2784.49 2935
2784.99 3040
2785.49 2861
2785.99 2976
2786.48 2958
2786.98 3089
2787.48 3038
2787.98 2875
2788.48 2951
2788.97 3183
2789.47 2985
2789.97 2945
2790.47 2953
2790.97 2885
2791.46 3071
2791.96 3099
2792.46 2941
2792.96 3020
2793.46 2912
2793.96 3193
2794.45 3226
2794.95 3221
2795.45 3137
2795.95 3097
2796.45 3404
2796.95 3361
2797.45 3478
2797.95 3395
2798.44 3315
2798.94 3235
2799.44 3211
2799.94 3488
2800.44 3238
2800.94 3020
2801.44 3008
2801.94 3291
2802.44 2994
2802.94 2918
2803.43 2984
2803.93 2974
2804.43 2920
2804.93 2975
2805.43 3157
2805.93 3318
2806.43 3477
2806.93 3510
2807.43 3646
2807.93 3587
2808.43 3855
2808.93 3946
2809.43 3765
2809.93 3839
2810.43 3744
2810.93 3862
2811.43 3526
2811.93 3530
2812.43 3385
2812.93 3168
2813.43 3140
2813.93 3024
2814.43 3149
2814.93 3164
2815.43 3211
2815.93 3015
2816.43 3008
2816.93 3114
2817.43 3310
2817.93 3159
2818.43 3409
2818.93 3378
2819.43 3132
2819.94 3338
2820.44 3389
2820.94 3214
2821.44 3194
2821.94 3137
2822.44 2845
2822.94 2938
2823.44 2689
2823.94 3082
2824.44 2853
2824.95 3042
2825.45 2955
2825.95 2976
2826.45 2745
2826.95 2713
2827.45 2599
2827.95 2755
2828.46 2836
2828.96 2811
2829.46 2995
2829.96 2884
2830.46 2840
2830.96 2676
2831.47 2799
2831.97 2766
2832.47 2751
2832.97 2614
2833.47 2678
2833.97 2919
2834.48 2979
2834.98 2907
2835.48 2864
2835.98 2935
2836.49 2935
2836.99 3177
2837.49 2964
2837.99 2866
2838.49 2994
2839.00 3266
2839.50 3388
2840.00 3089
2840.50 3142
2841.01 3082
2841.51 3107
2842.01 2841
2842.52 2965
2843.02 3189
2843.52 3024
2844.02 2930
2844.53 2881
2845.03 2974
2845.53 2862
2846.04 3018
2846.54 3010
2847.04 3261
2847.55 3311
2848.05 3117
2848.55 3272
2849.05 3354
2849.56 3304
2850.06 3233
2850.57 3183
2851.07 3306
2851.57 3166
2852.08 2876
2852.58 2977
2853.08 3023
2853.59 2919
2854.09 2807
2854.59 3166
2855.10 3042
2855.60 2889
2856.11 2811
2856.61 2804
2857.11 2967
2857.62 2776
2858.12 2805
2858.63 2743
2859.13 2849
2859.63 2881
2860.14 2906
2860.64 2938
2861.15 2741
2861.65 2891
2862.16 2891
2862.66 2865
2863.17 2756
2863.67 2686
2864.18 2815
2864.68 2682
2865.18 2638
2865.69 2579
2866.19 2611
2866.70 2650
2867.20 2635
2867.71 2628
2868.21 2607
2868.72 2587
2869.22 2752
2869.73 2838
2870.23 2768
2870.74 2686
2871.25 2717
2871.75 3009
2872.26 2985
2872.76 3047
2873.27 2951
2873.77 2914
2874.28 2757
2874.78 2789
2875.29 3081
2875.79 3240
2876.30 3092
2876.81 3148
2877.31 2959
2877.82 3000
2878.32 2774
2878.83 2890
2879.34 3012
2879.84 2902
2880.35 2905
2880.85 2830
2881.36 2885
2881.87 2922
2882.37 3197
2882.88 2674
2883.39 2713
2883.89 2883
2884.40 2928
2884.90 3068
2885.41 2935
2885.92 2984
2886.42 3097
2886.93 3217
2887.44 2954
2887.94 3113
2888.45 2960
2888.96 3059
2889.47 3159
2889.97 3078
2890.48 3079
2890.99 2974
2891.49 3015
2892.00 3086
2892.51 3023
2893.01 3163
2893.52 3112
2894.03 2940
2894.54 3298
2895.04 3401
2895.55 3610
2896.06 3430
2896.57 3363
2897.07 3471
2897.58 3637
2898.09 3729
2898.60 3571
2899.10 3650
2899.61 3937
2900.12 3787
2900.63 3718
2901.14 3980
2901.64 4157
2902.15 4414
2902.66 4320
2903.17 4352
2903.68 4300
2904.18 4292
2904.69 4269
2905.20 3999
2905.71 4047
2906.22 3790
2906.73 3770
2907.23 3768
2907.74 3781
2908.25 3794
2908.76 3469
2909.27 3302
2909.78 3348
2910.29 3188
2910.79 3056
2911.30 3082
2911.81 2881
2912.32 2933
2912.83 3061
2913.34 2892
2913.85 3229
2914.36 3065
2914.87 3048
2915.38 3031
2915.88 3288
2916.39 3281
2916.90 3172
2917.41 3236
2917.92 3374
2918.43 3358
2918.94 3373
2919.45 3289
2919.96 3156
2920.47 3351
2920.98 3256
2921.49 3147
2922.00 3141
2922.51 3132
2923.02 3144
2923.53 3252
2924.04 3360
2924.55 3432
2925.06 3406
2925.57 3407
2926.08 3230
2926.59 3304
2927.10 3266
2927.61 3256
2928.12 3255
2928.63 3056
2929.14 3060
2929.65 2968
2930.16 2858
2930.67 2942
2931.18 2944
2931.69 2831
2932.20 2804
2932.71 3125
2933.22 3072
2933.73 2844
2934.25 3045
2934.76 3004
2935.27 2937
2935.78 3224
2936.29 3263
2936.80 3408
2937.31 3176
2937.82 3083
2938.33 2996
2938.84 3169
2939.36 3137
2939.87 3009
2940.38 3307
2940.89 3321
2941.40 3172
2941.91 3239
2942.42 3224
2942.94 3145
2943.45 3160
2943.96 3272
2944.47 3687
2944.98 3665
2945.49 3642
2946.01 3776
2946.52 3653
2947.03 3659
2947.54 3929
2948.05 3747
2948.57 3578
2949.08 3483
2949.59 3434
2950.10 3580
2950.61 3356
2951.13 3225
2951.64 3090
2952.15 3097
2952.66 2958
2953.18 2907
2953.69 2953
2954.20 3041
2954.71 2983
2955.23 2952
2955.74 3124
2956.25 2778
2956.76 2676
2957.28 2975
2957.79 2906
2958.30 2912
2958.82 2799
2959.33 2855
2959.84 2950
2960.36 2990
2960.87 2872
2961.38 2704
2961.89 2971
2962.41 2866
2962.92 2967
2963.43 3175
2963.95 3230
2964.46 3037
2964.98 2789
2965.49 2915
2966.00 3020
2966.52 2976
2967.03 2655
2967.54 2857
2968.06 2745
2968.57 2927
2969.08 2736
2969.60 2730
2970.11 2752
2970.63 2710
2971.14 2748
2971.65 2944
2972.17 2984
2972.68 2878
2973.20 2916
2973.71 2995
2974.23 2991
2974.74 3052
2975.25 3037
2975.77 3134
2976.28 2971
2976.80 2988
2977.31 2970
2977.83 2949
2978.34 2966
2978.86 2880
2979.37 3015
2979.89 3136
2980.40 3123
2980.91 2976
2981.43 3027
2981.94 3289
2982.46 3284
2982.97 3088
2983.49 2935
2984.00 3126
2984.52 3121
2985.04 3183
2985.55 3066
2986.07 3244
2986.58 3377
2987.10 3271
2987.61 3259
2988.13 3377
2988.64 3338
2989.16 3515
2989.67 3408
2990.19 3532
2990.71 3373
2991.22 3073
2991.74 3297
2992.25 3432
2992.77 3541
2993.28 3712
2993.80 3719
2994.32 3549
2994.83 3451
2995.35 3919
2995.87 3868
2996.38 3948
2996.90 3959
2997.41 3951
2997.93 4205
2998.45 4120
2998.96 4008
2999.48 4082
3000.00 4149
3000.51 4239
3001.03 4159
3001.55 4336
3002.06 4477
3002.58 4362
3003.10 4768
3003.61 5205
3004.13 5517
3004.65 5395
3005.16 6184
3005.68 6314
3006.20 6112
3006.71 6248
3007.23 6294
3007.75 5998
3008.27 5520
3008.78 5010
3009.30 4741
3009.82 4826
3010.34 4508
3010.85 4253
3011.37 3713
3011.89 3751
3012.41 4021
3012.92 3719
3013.44 3704
3013.96 3842
3014.48 3571
3014.99 3732
3015.51 3775
3016.03 3900
3016.55 4063
3017.07 3814
3017.58 4008
3018.10 4124
3018.62 3978
3019.14 3958
3019.66 4086
3020.17 4079
3020.69 3762
3021.21 3820
3021.73 3747
3022.25 3736
3022.77 3823
3023.28 3328
3023.80 3238
3024.32 3510
3024.84 3356
3025.36 3498
3025.88 3207
3026.40 3329
3026.92 3287
3027.43 3444
3027.95 3262
3028.47 3332
3028.99 3216
3029.51 3463
3030.03 3187
3030.55 3238
3031.07 3181
3031.59 3283
3032.11 3163
3032.63 3335
3033.14 3453
3033.66 3328
3034.18 3436
3034.70 3657
3035.22 3815
3035.74 3755
3036.26 3518
3036.78 3740
3037.30 3719
3037.82 3564
3038.34 3644
3038.86 3281
3039.38 3587
3039.90 3445
3040.42 3397
3040.94 3352
3041.46 3313
3041.98 3413
3042.50 3221
3043.02 3311
3043.54 3165
3044.06 3109
3044.58 3109
3045.10 3310
3045.62 3293
3046.14 3362
3046.66 3337
3047.18 3234
3047.70 3416
3048.23 3567
3048.75 3310
3049.27 3420
3049.79 3215
3050.31 3339
3050.83 3132
3051.35 2966
3051.87 3344
3052.39 3378
3052.91 3149
3053.43 3206
3053.96 3117
3054.48 2931
3055.00 3067
3055.52 3264
3056.04 3301
3056.56 3022
3057.08 3072
3057.60 3026
3058.13 3129
3058.65 3082
3059.17 3108
3059.69 2883
3060.21 3212
3060.73 3256
3061.26 2903
3061.78 3070
3062.30 3088
3062.82 3104
3063.34 2985
3063.87 3007
3064.39 3147
3064.91 3135
3065.43 3365
3065.95 3118
3066.48 2988
3067.00 3036
3067.52 3140
3068.04 3253
3068.57 3205
3069.09 2953
3069.61 3056
3070.13 3163
3070.65 3073
3071.18 3273
3071.70 3247
3072.22 3265
3072.75 3350
3073.27 3357
3073.79 2958
3074.31 3124
3074.84 3186
3075.36 3420
3075.88 3575
3076.41 3330
3076.93 3387
3077.45 3556
3077.98 3574
3078.50 3735
3079.02 3941
3079.55 4036
3080.07 4005
3080.59 4071
3081.12 4340
3081.64 4225
3082.16 4405
3082.69 4267
3083.21 4290
3083.73 4300
3084.26 4320
3084.78 4269
3085.30 4387
3085.83 3858
3086.35 3902
3086.88 4233
3087.40 3873
3087.92 3954
3088.45 3651
3088.97 3696
3089.50 3776
3090.02 3607
3090.55 3690
3091.07 3732
3091.59 3625
3092.12 3863
3092.64 3731
3093.17 3667
3093.69 3540
3094.22 3877
3094.74 3989
3095.27 3828
3095.79 3881
3096.31 4029
3096.84 4038
3097.36 4239
3097.89 4764
3098.41 4411
3098.94 4297
3099.46 4656
3099.99 4955
3100.51 5653
3101.04 5792
3101.56 6302
3102.09 7061
3102.62 8395
3103.14 9474
3103.67 10263
3104.19 10618
3104.72 10421
3105.24 10416
3105.77 10364
3106.29 9818
3106.82 8500
3107.34 7421
3107.87 6065
3108.40 5796
3108.92 5313
3109.45 5156
3109.97 4586
3110.50 4448
3111.03 4256
3111.55 4250
3112.08 4191
3112.60 4692
3113.13 4501
3113.66 4394
3114.18 4342
3114.71 4129
3115.24 3784
3115.76 3862
3116.29 3833
3116.81 3752
3117.34 3555
3117.87 3208
3118.39 3295
3118.92 3338
3119.45 3293
3119.97 3245
3120.50 3408
3121.03 3327
3121.55 3247
3122.08 3443
3122.61 3570
3123.14 3515
3123.66 3607
3124.19 3741
3124.72 3621
3125.24 3780
3125.77 3390
3126.30 3303
3126.83 3479
3127.35 3763
3127.88 3777
3128.41 3760
3128.94 3727
3129.46 3624
3129.99 3536
3130.52 3461
3131.05 3316
3131.57 3221
3132.10 3181
3132.63 3165
3133.16 3331
3133.69 3427
3134.21 3229
3134.74 3308
3135.27 3165
3135.80 3219
3136.33 3218
3136.85 3098
3137.38 3189
3137.91 2919
3138.44 3012
3138.97 3013
3139.50 3138
3140.02 3076
3140.55 3106
3141.08 2942
3141.61 3091
3142.14 3063
3142.67 3310
3143.20 3208
3143.72 3282
3144.25 3198
3144.78 3391
3145.31 3311
3145.84 3152
3146.37 3431
3146.90 3327
3147.43 3586
3147.96 3604
3148.48 3732
3149.01 3921
3149.54 4001
3150.07 3685
3150.60 3896
3151.13 3899
3151.66 3804
3152.19 3528
3152.72 3693
3153.25 3819
3153.78 3436
3154.31 3543
3154.84 3156
3155.37 3003
3155.90 3187
3156.43 3161
3156.96 3332
3157.49 3333
3158.02 3369
3158.55 3502
3159.08 3351
3159.61 3308
3160.14 3454
3160.67 3563
3161.20 3474
3161.73 3549
3162.26 3417
3162.79 3420
3163.32 3458
3163.85 3302
3164.38 3327
3164.91 3186
3165.44 3181
3165.97 2969
3166.50 3084
3167.03 3137
3167.56 3075
3168.09 3105
3168.63 2980
3169.16 2980
3169.69 2889
3170.22 2981
3170.75 3001
3171.28 2987
3171.81 2949
3172.34 2914
3172.87 3092
3173.40 2830
3173.94 2976
3174.47 3024
3175.00 3178
3175.53 3120
3176.06 3211
3176.59 3368
3177.12 3241
3177.66 3203
3178.19 3113
3178.72 3341
3179.25 3414
3179.78 3188
3180.31 3058
3180.85 3082
3181.38 3049
3181.91 2924
3182.44 3202
3182.97 3234
3183.51 3133
3184.04 3298
3184.57 3277
3185.10 3063
3185.64 3024
3186.17 3136
3186.70 2994
3187.23 2881
3187.77 3116
3188.30 3026
3188.83 3190
3189.36 3262
3189.90 3035
3190.43 2987
3190.96 3126
3191.49 3117
3192.03 2941
3192.56 2956
3193.09 2977
3193.62 3041
3194.16 2994
3194.69 2940
3195.22 3182
3195.76 3163
3196.29 2968
3196.82 2941
3197.36 2846
3197.89 3036
3198.42 3291
3198.96 3036
3199.49 3258
3200.02 3324
3200.56 3454
3201.09 3620
3201.62 3533
3202.16 3574
3202.69 3682
3203.23 3580
3203.76 3412
3204.29 3538
3204.83 3578
3205.36 3337
3205.89 3393
3206.43 3406
3206.96 3351
3207.50 3250
3208.03 3055
3208.57 3279
3209.10 3598
3209.63 3693
3210.17 3801
3210.70 4011
3211.24 3884
3211.77 4172
3212.31 4045
3212.84 4082
3213.37 4080
3213.91 4074
3214.44 3984
3214.98 3931
3215.51 3881
3216.05 3854
3216.58 3811
3217.12 3678
3217.65 3594
3218.19 3495
3218.72 3690
3219.26 3929
3219.79 3950
3220.33 3980
3220.86 3774
3221.40 3934
3221.93 4017
3222.47 3810
3223.00 3852
3223.54 3895
3224.08 3986
3224.61 3901
3225.15 4015
3225.68 4082
3226.22 3821
3226.75 3908
3227.29 3803
3227.83 3610
3228.36 3457
3228.90 3535
3229.43 3325
3229.97 3363
3230.50 3268
3231.04 3413
3231.58 3397
3232.11 3336
3232.65 3465
3233.19 3250
3233.72 3295
3234.26 3495
3234.79 3544
3235.33 3472
3235.87 3461
3236.40 3235
3236.94 3246
3237.48 3446
3238.01 3591
3238.55 3749
3239.09 3610
3239.62 3841
3240.16 3926
3240.70 3849
3241.23 4228
3241.77 4173
3242.31 3971
3242.85 3830
3243.38 3949
3243.92 3671
3244.46 3439
3244.99 3348
3245.53 3273
3246.07 3349
3246.61 3578
3247.14 3399
3247.68 3455
3248.22 3685
3248.76 3731
3249.29 3588
3249.83 3468
3250.37 3548
3250.91 3550
3251.44 3570
3251.98 3515
3252.52 3729
3253.06 3784
3253.60 3578
3254.13 3569
3254.67 3695
3255.21 3653
3255.75 3867
3256.29 3822
3256.82 3634
3257.36 3864
3257.90 3957
3258.44 4148
3258.98 4251
3259.52 4141
3260.05 4535
3260.59 4788
3261.13 4741
3261.67 4840
3262.21 5337
3262.75 5398
3263.29 5614
3263.82 6015
3264.36 6581
3264.90 6932
3265.44 6876
3265.98 7078
3266.52 7964
3267.06 7460
3267.60 7644
3268.14 7613
3268.68 7420
3269.21 7093
3269.75 7075
3270.29 6711
3270.83 6236
3271.37 5538
3271.91 5302
3272.45 4651
3272.99 4437
3273.53 4210
3274.07 4042
3274.61 4075
3275.15 3996
3275.69 3784
3276.23 3854
3276.77 4073
3277.31 4020
3277.85 4005
3278.39 3933
3278.93 3934
3279.47 3965
3280.01 4218
3280.55 3978
3281.09 3999
3281.63 4222
3282.17 4340
3282.71 4083
3283.25 4083
3283.79 3935
3284.33 4069
3284.87 4146
3285.41 4124
3285.95 4322
3286.49 4090
3287.03 4285
3287.57 4376
3288.11 4551
3288.66 4299
3289.20 4426
3289.74 3929
3290.28 4011
3290.82 4045
3291.36 4076
3291.90 4229
3292.44 4280
3292.98 4564
3293.52 4710
3294.07 4917
3294.61 5281
3295.15 5395
3295.69 5684
3296.23 5563
3296.77 5698
3297.31 6146
3297.86 5856
3298.40 5798
3298.94 5418
3299.48 5308
3300.02 5092
3300.56 4829
3301.11 4431
3301.65 4380
3302.19 4250
3302.73 4211
3303.27 4290
3303.82 4259
3304.36 3942
3304.90 3915
3305.44 3820
3305.99 3793
3306.53 3767
3307.07 3739
3307.61 3597
3308.15 3860
3308.70 4082
3309.24 3592
3309.78 3516
3310.32 3590
3310.87 3718
3311.41 3705
3311.95 3458
3312.50 3762
3313.04 3607
3313.58 3742
3314.12 3847
3314.67 4038
3315.21 3786
3315.75 4129
3316.30 4163
3316.84 3932
3317.38 3981
3317.93 4006
3318.47 3725
3319.01 3885
3319.56 3781
3320.10 3686
3320.64 3642
3321.19 3479
3321.73 3618
3322.27 3596
3322.82 3593
3323.36 3446
3323.90 3687
3324.45 3869
3324.99 3579
3325.54 3453
3326.08 3556
3326.62 3698
3327.17 3645
3327.71 3575
3328.26 3419
3328.80 3332
3329.34 3273
3329.89 3425
3330.43 3330
3330.98 3285
3331.52 3468
3332.07 3545
3332.61 3758
3333.15 3940
3333.70 3933
3334.24 4273
3334.79 4738
3335.33 4920
3335.88 5114
3336.42 5152
3336.97 5195
3337.51 5595
3338.06 5474
3338.60 5102
3339.15 4880
3339.69 4857
3340.24 4579
3340.78 4487
3341.33 4196
3341.87 3935
3342.42 3906
3342.96 3910
3343.51 3752
3344.05 3427
3344.60 3115
3345.14 3300
3345.69 3239
3346.23 3467
3346.78 3201
3347.33 3125
3347.87 3363
3348.42 3471
3348.96 3405
3349.51 3533
3350.05 3724
3350.60 3464
3351.15 3461
3351.69 3343
3352.24 3250
3352.78 3420
3353.33 3323
3353.88 3409
3354.42 3095
3354.97 3223
3355.52 3581
3356.06 3305
3356.61 3196
3357.15 3037
3357.70 3005
3358.25 3285
3358.79 3220
3359.34 3001
3359.89 2929
3360.43 2760
3360.98 2643
3361.53 2945
3362.07 2829
3362.62 2600
3363.17 2789
3363.72 2735
3364.26 2876
3364.81 2756
3365.36 2786
3365.90 2857
3366.45 2913
3367.00 2796
3367.55 3077
3368.09 2874
3368.64 2929
3369.19 2939
3369.73 2914
3370.28 2750
3370.83 2825
3371.38 2799
3371.92 3013
3372.47 2919
3373.02 2901
3373.57 2882
3374.12 2827
3374.66 2878
3375.21 3001
3375.76 2815
3376.31 2965
3376.86 2986
3377.40 2757
3377.95 2869
3378.50 2844
3379.05 2995
3379.60 3073
3380.14 2879
3380.69 2747
3381.24 2776
3381.79 2754
3382.34 2674
3382.89 2710
3383.44 2784
3383.98 2613
3384.53 2679
3385.08 2895
3385.63 2817
3386.18 2759
3386.73 2821
3387.28 2560
3387.83 2740
3388.37 2887
3388.92 2816
3389.47 2783
3390.02 2781
3390.57 2872
3391.12 2790
3391.67 2676
3392.22 2564
3392.77 2652
3393.32 2772
3393.87 2814
3394.42 2639
3394.97 2740
3395.52 2703
3396.06 2831
3396.61 2807
3397.16 2688
3397.71 2665
3398.26 2686
3398.81 2729
3399.36 2619
3399.91 2539
3400.46 2674
3401.01 2717
3401.56 2827
3402.11 2456
3402.66 2367
3403.21 2678
3403.76 2599
3404.31 2545
3404.86 2482
3405.41 2761
3405.96 2669
3406.52 2813
3407.07 2731
3407.62 2465
3408.17 2607
3408.72 2508
3409.27 2600
3409.82 2642
3410.37 2485
3410.92 2549
3411.47 2700
3412.02 2694
3412.57 2702
3413.12 2887
3413.68 2729
3414.23 2800
3414.78 2776
3415.33 2957
3415.88 2881
3416.43 2546
3416.98 2863
3417.53 2784
3418.08 2773
3418.64 2712
3419.19 2619
3419.74 2914
3420.29 2787
3420.84 2642
3421.39 2738
3421.95 3015
3422.50 2926
3423.05 2880
3423.60 3102
3424.15 2918
3424.70 3195
3425.26 3329
3425.81 3119
3426.36 3169
3426.91 2877
3427.46 3373
3428.02 3387
3428.57 3329
3429.12 3008
3429.67 3005
3430.23 2825
3430.78 2862
3431.33 2948
3431.88 2928
3432.44 2909
3432.99 2991
3433.54 3118
3434.09 2978
3434.65 2942
3435.20 2917
3435.75 2968
3436.30 2925
3436.86 2735
3437.41 2742
3437.96 2985
3438.52 2777
3439.07 2768
3439.62 2972
3440.18 2970
3440.73 2830
3441.28 2863
3441.84 2914
3442.39 2929
3442.94 2809
3443.50 2769
3444.05 2815
3444.60 2788
3445.16 2781
3445.71 2751
3446.26 3017
3446.82 2922
3447.37 3045
3447.92 2827
3448.48 2782
3449.03 2925
3449.59 2739
3450.14 2717
3450.69 2885
3451.25 2712
3451.80 2702
3452.36 2566
3452.91 2632
3453.47 2606
3454.02 2630
3454.57 2955
3455.13 2884
3455.68 2674
3456.24 2702
3456.79 2685
3457.35 2756
3457.90 2736
3458.46 2798
3459.01 2811
3459.56 2854
3460.12 2767
3460.67 2818
3461.23 2703
3461.78 3008
3462.34 2840
3462.89 2736
3463.45 2955
3464.00 2909
3464.56 2961
3465.11 2894
3465.67 2900
3466.22 2859
3466.78 2867
3467.34 2762
3467.89 2876
3468.45 2979
3469.00 2966
3469.56 2957
3470.11 3052
3470.67 3011
3471.22 3054
3471.78 3133
3472.34 3168
3472.89 3205
3473.45 3181
3474.00 3093
3474.56 3242
3475.11 3156
3475.67 3252
3476.23 3310
3476.78 3188
3477.34 3163
3477.89 3115
3478.45 3529
3479.01 3581
3479.56 3275
3480.12 3255
3480.68 3379
3481.23 3482
3481.79 3700
3482.35 3627
3482.90 3501
3483.46 3591
3484.02 3473
3484.57 3244
3485.13 3377
3485.69 3219
3486.24 3458
3486.80 3597
3487.36 3708
3487.91 3501
3488.47 3734
3489.03 3947
3489.58 4102
3490.14 4822
3490.70 5237
3491.26 5392
3491.81 5563
3492.37 6062
3492.93 6577
3493.49 6374
3494.04 6193
3494.60 6182
3495.16 6031
3495.72 6242
3496.27 5816
3496.83 6097
3497.39 5978
3497.95 6082
3498.50 6334
3499.06 6357
3499.62 6810
3500.18 7040
3500.74 6876
3501.29 7293
3501.85 7313
3502.41 7282
3502.97 7406
3503.53 6933
3504.09 6722
3504.64 6897
3505.20 6533
3505.76 6647
3506.32 6645
3506.88 6983
3507.44 7029
3507.99 6336
3508.55 6158
3509.11 6116
3509.67 5732
3510.23 5415
3510.79 5097
3511.35 4755
3511.91 4340
3512.46 4109
3513.02 3969
3513.58 4028
3514.14 3589
3514.70 3428
3515.26 3355
3515.82 3402
3516.38 3245
3516.94 3094
3517.50 2996
3518.06 3299
3518.62 3032
3519.18 3013
3519.74 3173
3520.29 3345
3520.85 3484
3521.41 3416
3521.97 3464
3522.53 3531
3523.09 3263
3523.65 3072
3524.21 3210
3524.77 3217
3525.33 2996
3525.89 3099
3526.45 3246
3527.01 3004
3527.57 2857
3528.13 2832
3528.69 2890
3529.25 2827
3529.81 2960
3530.37 2829
3530.94 2777
3531.50 2832
3532.06 3107
3532.62 2948
3533.18 3080
3533.74 3053
3534.30 3044
3534.86 3126
3535.42 2949
3535.98 3200
3536.54 3440
3537.10 3179
3537.66 3115
3538.22 3278
3538.79 3399
3539.35 3532
3539.91 3369
3540.47 3502
3541.03 3236
3541.59 3096
3542.15 3021
3542.71 2922
3543.28 3038
3543.84 3085
3544.40 3002
3544.96 3002
3545.52 3011
3546.08 3019
3546.64 2852
3547.21 2881
3547.77 2876
3548.33 2793
3548.89 2968
3549.45 2923
3550.02 2699
3550.58 2598
3551.14 2825
3551.70 2941
3552.26 2896
3552.83 2756
3553.39 2566
3553.95 2685
3554.51 2648
3555.07 2796
3555.64 2905
3556.20 2688
3556.76 2765
3557.32 2935
3557.89 2794
3558.45 2805
3559.01 2738
3559.58 2665
3560.14 2683
3560.70 2791
3561.26 2875
3561.83 2934
3562.39 2974
3562.95 2918
3563.52 2786
3564.08 2682
3564.64 2663
3565.20 2871
3565.77 2525
3566.33 2634
3566.89 2587
3567.46 2774
3568.02 2752
3568.58 2540
3569.15 2623
3569.71 2679
3570.27 2707
3570.84 2814
3571.40 2644
3571.97 2710
3572.53 2879
3573.09 2592
3573.66 2558
3574.22 2688
3574.78 2612
3575.35 2905
3575.91 2864
3576.48 2835
3577.04 2944
3577.60 3007
3578.17 3126
3578.73 2915
3579.30 2908
3579.86 2880
3580.43 2832
3580.99 2910
3581.55 2936
3582.12 2771
3582.68 2971
3583.25 2885
3583.81 2578
3584.38 2643
3584.94 2615
3585.51 2569
3586.07 2584
3586.64 2642
3587.20 2656
3587.77 2583
3588.33 2976
3588.90 2802
3589.46 2645
3590.03 2491
3590.59 2670
3591.16 2736
3591.72 2652
3592.29 2713
3592.85 2838
3593.42 2504
3593.98 2541
3594.55 2792
3595.11 2638
3595.68 2740
3596.24 2783
3596.81 2708
3597.38 2764
3597.94 2697
3598.51 2495
3599.07 2695
3599.64 2661
3600.21 2638
3600.77 2710
3601.34 2922
3601.90 2946
3602.47 2637
3603.04 2650
3603.60 2580
3604.17 2730
3604.73 2551
3605.30 2512
3605.87 2634
3606.43 2593
3607.00 2553
3607.57 2515
3608.13 2544
3608.70 2684
3609.27 2387
3609.83 2410
3610.40 2508
3610.97 2540
3611.53 2589
3612.10 2441
3612.67 2425
3613.23 2487
3613.80 2512
3614.37 2749
3614.93 2762
3615.50 2696
3616.07 2692
3616.64 2694
3617.20 2795
3617.77 2891
3618.34 3103
3618.90 3162
3619.47 3376
3620.04 3497
3620.61 3323
3621.17 3385
3621.74 3372
3622.31 3193
3622.88 2929
3623.45 3091
3624.01 2864
3624.58 2634
3625.15 2539
3625.72 2541
3626.28 2384
3626.85 2407
3627.42 2473
3627.99 2446
3628.56 2329
3629.12 2355
3629.69 2296
3630.26 2268
3630.83 2490
3631.40 2588
3631.97 2618
3632.53 2463
3633.10 2531
3633.67 2538
3634.24 2688
3634.81 2549
3635.38 2485
3635.95 2434
3636.51 2522
3637.08 2658
3637.65 2577
3638.22 2608
3638.79 2680
3639.36 2966
3639.93 2931
3640.50 3065
3641.07 3325
3641.64 3514
3642.20 3631
3642.77 3643
3643.34 3645
3643.91 3488
3644.48 3658
3645.05 3872
3645.62 3268
3646.19 3204
3646.76 3256
3647.33 3117
3647.90 3093
3648.47 3189
3649.04 3106
3649.61 2948
3650.18 3203
3650.75 3224
3651.32 3277
3651.89 3109
3652.46 2999
3653.03 3044
3653.60 2921
3654.17 3150
3654.74 3355
3655.31 3096
3655.88 3156
3656.45 3281
3657.02 3193
3657.59 2973
3658.16 3129
3658.73 3353
3659.30 3196
3659.87 3221
3660.44 3487
3661.01 3367
3661.58 3370
3662.15 3422
3662.73 3132
3663.30 3032
3663.87 3120
3664.44 3089
3665.01 2967
3665.58 2939
3666.15 3063
3666.72 2967
3667.29 2854
3667.86 2864
3668.44 2922
3669.01 2748
3669.58 2850
3670.15 2968
3670.72 2896
3671.29 2916
3671.86 2922
3672.44 2832
3673.01 2799
3673.58 2892
3674.15 3081
3674.72 3153
3675.29 3106
3675.87 3118
3676.44 3067
3677.01 3109
3677.58 3039
3678.15 3020
3678.73 2980
3679.30 2950
3679.87 3162
3680.44 2842
3681.01 2721
3681.59 2795
3682.16 2869
3682.73 2918
3683.30 2869
3683.88 2795
3684.45 2765
3685.02 2730
3685.59 2744
3686.17 2738
3686.74 2777
3687.31 2815
3687.88 2960
3688.46 2935
3689.03 3081
3689.60 3424
3690.18 3534
3690.75 3539
3691.32 3658
3691.89 3702
3692.47 3412
3693.04 2979
3693.61 3369
3694.19 3269
3694.76 3055
3695.33 3088
3695.91 2955
3696.48 3131
3697.05 3042
3697.63 2915
3698.20 3011
3698.77 2937
3699.35 3161
3699.92 3034
3700.50 3066
3701.07 3047
3701.64 2945
3702.22 2946
3702.79 2878
3703.36 2811
3703.94 2931
3704.51 2840
3705.09 2874
3705.66 2797
3706.24 2807
3706.81 2736
3707.38 2743
3707.96 2818
3708.53 2805
3709.11 2721
3709.68 2710
3710.26 2965
3710.83 2937
3711.40 2875
3711.98 2678
3712.55 2845
3713.13 2759
3713.70 2688
3714.28 2743
3714.85 2531
3715.43 2525
3716.00 2471
3716.58 2614
3717.15 2581
3717.73 2614
3718.30 2585
3718.88 2653
3719.45 2694
3720.03 2577
3720.60 2591
3721.18 2427
3721.75 2603
3722.33 2637
3722.91 2603
3723.48 2525
3724.06 2497
3724.63 2488
3725.21 2441
3725.78 2437
3726.36 2467
3726.94 2478
3727.51 2479
3728.09 2522
3728.66 2492
3729.24 2542
3729.81 2589
3730.39 2647
3730.97 2726
3731.54 2691
3732.12 2836
3732.70 2867
3733.27 3007
3733.85 2959
3734.42 2851
3735.00 2982
3735.58 2909
3736.15 3007
3736.73 2539
3737.31 2456
3737.88 2696
3738.46 2929
3739.04 2710
3739.61 2560
3740.19 2557
3740.77 2609
3741.34 2526
3741.92 2340
3742.50 2361
3743.08 2462
3743.65 2641
3744.23 2479
3744.81 2328
3745.38 2402
3745.96 2388
3746.54 2377
3747.12 2390
3747.69 2425
3748.27 2462
3748.85 2503
3749.43 2510
3750.00 2388
3750.58 2530
3751.16 2597
3751.74 2648
3752.31 2541
3752.89 2515
3753.47 2530
3754.05 2445
3754.62 2317
3755.20 2348
3755.78 2319
3756.36 2165
3756.94 2303
3757.52 2456
3758.09 2495
3758.67 2346
3759.25 2420
3759.83 2425
3760.41 2472
3760.99 2531
3761.56 2582
3762.14 2440
3762.72 2365
3763.30 2522
3763.88 2392
3764.46 2585
3765.04 2477
3765.61 2308
3766.19 2364
3766.77 2491
3767.35 2424
3767.93 2435
3768.51 2495
3769.09 2438
3769.67 2261
3770.25 2374
3770.82 2491
3771.40 2575
3771.98 2628
3772.56 2462
3773.14 2428
3773.72 2438
3774.30 2369
3774.88 2394
3775.46 2480
3776.04 2397
3776.62 2471
3777.20 2587
3777.78 2417
3778.36 2361
3778.94 2532
3779.52 2342
3780.10 2231
3780.68 2227
3781.26 2200
3781.84 2406
3782.42 2395
3783.00 2117
3783.58 2273
3784.16 2412
3784.74 2410
3785.32 2463
3785.90 2527
3786.48 2482
3787.06 2433
3787.64 2408
3788.22 2372
3788.80 2288
3789.38 2269
3789.96 2420
3790.54 2511
3791.12 2483
3791.70 2343
3792.29 2544
3792.87 2466
3793.45 2500
3794.03 2497
3794.61 2476
3795.19 2501
3795.77 2281
3796.35 2229
3796.93 2369
3797.51 2464
3798.10 2342
3798.68 2505
3799.26 2395
3799.84 2587
3800.42 2702
3801.00 2542
3801.58 2509
3802.17 2552
3802.75 2534
3803.33 2678
3803.91 2878
3804.49 2661
3805.07 2882
3805.66 2897
3806.24 2819
3806.82 2664
3807.40 2810
3807.98 2764
3808.57 2717
3809.15 2960
3809.73 2933
3810.31 2913
3810.89 3174
3811.48 2964
3812.06 2805
3812.64 2743
3813.22 2762
3813.81 2914
3814.39 2901
3814.97 2970
3815.55 2711
3816.14 2794
3816.72 2897
3817.30 2973
3817.88 2911
3818.47 2708
3819.05 2694
3819.63 2905
3820.22 2619
3820.80 2673
3821.38 2593
3821.97 2500
3822.55 2444
3823.13 2581
3823.72 2461
3824.30 2321
3824.88 2442
3825.46 2430
3826.05 2257
3826.63 2364
3827.22 2410
3827.80 2391
3828.38 2357
3828.97 2395
3829.55 2275
3830.13 2292
3830.72 2316
3831.30 2387
3831.88 2219
3832.47 2376
3833.05 2328
3833.64 2262
3834.22 2431
3834.80 2516
3835.39 2391
3835.97 2367
3836.56 2361
3837.14 2401
3837.73 2383
3838.31 2468
3838.89 2280
3839.48 2207
3840.06 2301
3840.65 2331
3841.23 2367
3841.82 2317
3842.40 2352
3842.99 2448
3843.57 2417
3844.16 2315
3844.74 2143
3845.33 2311
3845.91 2355
3846.50 2314
3847.08 2291
3847.67 2201
3848.25 2255
3848.84 2234
3849.42 2228
3850.01 2253
3850.59 2264
3851.18 2266
3851.76 2433
3852.35 2426
3852.93 2344
3853.52 2337
3854.10 2319
3854.69 2439
3855.27 2399
3855.86 2456
3856.45 2464
3857.03 2384
3857.62 2296
3858.20 2287
3858.79 2424
3859.38 2503
3859.96 2509
3860.55 2611
3861.13 2569
3861.72 2814
3862.31 2843
3862.89 2856
3863.48 2906
3864.06 2830
3864.65 3037
3865.24 2965
3865.82 2860
3866.41 2915
3867.00 2683
3867.58 2692
3868.17 2774
3868.76 2726
3869.34 2658
3869.93 2783
3870.52 2733
3871.10 2721
3871.69 2718
3872.28 2874
3872.86 2846
3873.45 2650
3874.04 2754
3874.63 2813
3875.21 3018
3875.80 3163
3876.39 3246
3876.97 3186
3877.56 3130
3878.15 3310
3878.74 3271
3879.32 3307
3879.91 2922
3880.50 2922
3881.09 2924
3881.67 2621
3882.26 2570
3882.85 2558
3883.44 2590
3884.03 2448
3884.61 2342
3885.20 2264
3885.79 2403
3886.38 2334
3886.96 2503
3887.55 2552
3888.14 2473
3888.73 2204
3889.32 2276
3889.91 2371
3890.49 2611
3891.08 2617
3891.67 2447
3892.26 2635
3892.85 2573
3893.44 2332
3894.02 2277
3894.61 2524
3895.20 2625
3895.79 2700
3896.38 2634
3896.97 2657
3897.56 2578
3898.15 2663
3898.73 2719
3899.32 2578
3899.91 2483
3900.50 2534
3901.09 2363
3901.68 2210
3902.27 2465
3902.86 2511
3903.45 2360
3904.04 2320
3904.63 2367
3905.22 2478
3905.81 2461
3906.39 2263
3906.98 2314
3907.57 2396
3908.16 2362
3908.75 2190
3909.34 2192
3909.93 2309
3910.52 2212
3911.11 2368
3911.70 2409
3912.29 2391
3912.88 2304
3913.47 2287
3914.06 2149
3914.65 2403
3915.24 2260
3915.83 2178
3916.42 2116
3917.01 2070
3917.60 2193
3918.19 2142
3918.78 2338
3919.37 2334
3919.97 2215
3920.56 2336
3921.15 2315
3921.74 2309
3922.33 2370
3922.92 2374
3923.51 2091
3924.10 2303
3924.69 2519
3925.28 2430
3925.87 2486
3926.46 2413
3927.06 2346
3927.65 2050
3928.24 2028
3928.83 2126
3929.42 2118
3930.01 2283
3930.60 2138
3931.19 2146
3931.79 2068
3932.38 2250
3932.97 2152
3933.56 2031
3934.15 2080
3934.74 2183
3935.33 2213
3935.93 2177
3936.52 2070
3937.11 2160
3937.70 2166
3938.29 2304
3938.89 2195
3939.48 2213
3940.07 2249
3940.66 2064
3941.25 2218
3941.85 2279
3942.44 2286
3943.03 2445
3943.62 2481
3944.22 2359
3944.81 2498
3945.40 2446
3945.99 2399
3946.59 2411
3947.18 2390
3947.77 2263
3948.36 2475
3948.96 2363
3949.55 2221
3950.14 2127
3950.73 2323
3951.33 2508
3951.92 2358
3952.51 2257
3953.11 2227
3953.70 2384
3954.29 2194
3954.89 2316
3955.48 2248
3956.07 2165
3956.66 2201
3957.26 2298
3957.85 2457
3958.44 2432
3959.04 2374
3959.63 2340
3960.23 2420
3960.82 2492
3961.41 2458
3962.01 2378
3962.60 2262
3963.19 2219
3963.79 2329
3964.38 2358
3964.98 2314
3965.57 2537
3966.16 2397
3966.76 2294
3967.35 2379
3967.95 2448
3968.54 2317
3969.13 2503
3969.73 2409
3970.32 2618
3970.92 2398
3971.51 2432
3972.11 2281
3972.70 2401
3973.29 2395
3973.89 2404
3974.48 2333
3975.08 2275
3975.67 2371
3976.27 2109
3976.86 2448
3977.46 2456
3978.05 2399
3978.65 2549
3979.24 2636
3979.84 2618
3980.43 2522
3981.03 2399
3981.62 2477
3982.22 2548
3982.81 2476
3983.41 2612
3984.00 2676
3984.60 2572
3985.19 2449
3985.79 2404
3986.39 2575
3986.98 2484
3987.58 2464
3988.17 2431
3988.77 2329
3989.36 2407
3989.96 2348
3990.56 2155
3991.15 2263
3991.75 2382
3992.34 2374
3992.94 2381
3993.54 2597
3994.13 2600
3994.73 2662
3995.32 2611
3995.92 2694
3996.52 2786
3997.11 2734
3997.71 2738
3998.31 2700
3998.90 2563
3999.50 2478
4000.09 2674
4000.69 2543
4001.29 2522
4001.88 2356
4002.48 2369
4003.08 2418
4003.68 2261
4004.27 2130
4004.87 2318
4005.47 2452
4006.06 2333
4006.66 2353
4007.26 2380
4007.85 2643
4008.45 2485
4009.05 2429
4009.65 2440
4010.24 2404
4010.84 2433
4011.44 2508
4012.04 2535
4012.63 2387
4013.23 2319
4013.83 2328
4014.43 2139
4015.02 2353
4015.62 2385
4016.22 2273
4016.82 2363
4017.41 2411
4018.01 2303
4018.61 2204
4019.21 2369
4019.81 2496
4020.40 2229
4021.00 2269
4021.60 2430
4022.20 2308
4022.80 2123
4023.39 2289
4023.99 2471
4024.59 2376
4025.19 2333
4025.79 2388
4026.39 2534
4026.99 2557
4027.58 2524
4028.18 2619
4028.78 2776
4029.38 2719
4029.98 2852
4030.58 2831
4031.18 2808
4031.78 2747
4032.37 2672
4032.97 2735
4033.57 2733
4034.17 2520
4034.77 2562
4035.37 2308
4035.97 2380
4036.57 2443
4037.17 2506
4037.77 2574
4038.37 2484
4038.97 2469
4039.56 2274
4040.16 2341
4040.76 2201
4041.36 2125
4041.96 2212
4042.56 2293
4043.16 2491
4043.76 2376
4044.36 2296
4044.96 2264
4045.56 2137
4046.16 2229
4046.76 2210
4047.36 2176
4047.96 2393
4048.56 2291
4049.16 2413
4049.76 2557
4050.36 2449
4050.96 2698
4051.56 2589
4052.16 2610
4052.76 2372
4053.37 2507
4053.97 2571
4054.57 2643
4055.17 2597
4055.77 2527
4056.37 2651
4056.97 2531
4057.57 2289
4058.17 2157
4058.77 2278
4059.37 2373
4059.97 2281
4060.57 2206
4061.18 2243
4061.78 2333
4062.38 2263
4062.98 2073
4063.58 2270
4064.18 2055
4064.78 1890
4065.38 2159
4065.99 2210
4066.59 2232
4067.19 2369
4067.79 2249
4068.39 2190
4068.99 2333
4069.60 2160
4070.20 2159
4070.80 2206
4071.40 2337
4072.00 2248
4072.60 2042
4073.21 2112
4073.81 2292
4074.41 2269
4075.01 2084
4075.62 2035
4076.22 2224
4076.82 2215
4077.42 2041
4078.02 2199
4078.63 2062
4079.23 2186
4079.83 2204
4080.43 2288
4081.04 2415
4081.64 2396
4082.24 2334
4082.84 2244
4083.45 2181
4084.05 2337
4084.65 2266
4085.26 2179
4085.86 2057
4086.46 2090
4087.06 2201
4087.67 2065
4088.27 1907
4088.87 2072
4089.48 2141
4090.08 2133
4090.68 2162
4091.29 2200
4091.89 2151
4092.49 1989
4093.10 2000
4093.70 2139
4094.30 2026
4094.91 2062
4095.51 2046
4096.11 2076
4096.72 2221
4097.32 2184
4097.93 2069
4098.53 2041
4099.13 1882
4099.74 2101
4100.34 2200
4100.95 2207
4101.55 2085
4102.15 1912
4102.76 2068
4103.36 2044
4103.97 2137
4104.57 2163
4105.18 2058
4105.78 2228
4106.38 2046
4106.99 2006
4107.59 2123
4108.20 1954
4108.80 2046
4109.41 2094
4110.01 2144
4110.62 2284
4111.22 2146
4111.83 1873
4112.43 2092
4113.04 2146
4113.64 2075
4114.25 2109
4114.85 2109
4115.46 1985
4116.06 2085
4116.67 2061
4117.27 2001
4117.88 2213
4118.48 2169
4119.09 2136
4119.69 2114
4120.30 2141
4120.90 2305
4121.51 2287
4122.11 2293
4122.72 2228
4123.33 2113
4123.93 2245
4124.54 2276
4125.14 2215
4125.75 2205
4126.35 2292
4126.96 2392
4127.57 2317
4128.17 2407
4128.78 2214
4129.39 2201
4129.99 2259
4130.60 2143
4131.20 2193
4131.81 2370
4132.42 2305
4133.02 2396
4133.63 2290
4134.24 2095
4134.84 2268
4135.45 2357
4136.06 2292
4136.66 2231
4137.27 2459
4137.88 2453
4138.48 2416
4139.09 2400
4139.70 2496
4140.30 2443
4140.91 2498
4141.52 2541
4142.12 2545
4142.73 2538
4143.34 2511
4143.95 2613
4144.55 2684
4145.16 2561
4145.77 2578
4146.37 2356
4146.98 2339
4147.59 2262
4148.20 2294
4148.80 2224
4149.41 2235
4150.02 2143
4150.63 2180
4151.23 2111
4151.84 2141
4152.45 2172
4153.06 2311
4153.67 2309
4154.27 2183
4154.88 2070
4155.49 2087
4156.10 2288
4156.71 2243
4157.31 2225
4157.92 2128
4158.53 2277
4159.14 2245
4159.75 2426
4160.36 2336
4160.96 2204
4161.57 2420
4162.18 2452
4162.79 2424
4163.40 2373
4164.01 2198
4164.62 2394
4165.22 2503
4165.83 2573
4166.44 2731
4167.05 2633
4167.66 2695
4168.27 2552
4168.88 2498
4169.49 2599
4170.10 2445
4170.71 2352
4171.31 2401
4171.92 2450
4172.53 2438
4173.14 2472
4173.75 2301
4174.36 2497
4174.97 2475
4175.58 2526
4176.19 2496
4176.80 2725
4177.41 2811
4178.02 2565
4178.63 2586
4179.24 2722
4179.85 2370
4180.46 2382
4181.07 2404
4181.68 2592
4182.29 2541
4182.90 2424
4183.51 2374
4184.12 2437
4184.73 2571
4185.34 2430
4185.95 2293
4186.56 2225
4187.17 2019
4187.78 2083
4188.39 2273
4189.00 2429
4189.61 2318
4190.22 2308
4190.83 2428
4191.44 2488
4192.05 2412
4192.66 2528
4193.28 2722
4193.89 2754
4194.50 2980
4195.11 3130
4195.72 3010
4196.33 3221
4196.94 3292
4197.55 3356
4198.16 3112
4198.77 2809
4199.39 3012
4200.00 2941
4200.61 2721
4201.22 2787
4201.83 2711
4202.44 2564
4203.05 2498
4203.67 2369
4204.28 2414
4204.89 2406
4205.50 2226
4206.11 2264
4206.72 2381
4207.34 2540
4207.95 2515
4208.56 2289
4209.17 2374
4209.78 2388
4210.40 2588
4211.01 2352
4211.62 2399
4212.23 2411
4212.84 2554
4213.46 2533
4214.07 2410
4214.68 2451
4215.29 2444
4215.91 2454
4216.52 2585
4217.13 2667
4217.74 2681
4218.36 2560
4218.97 2597
4219.58 2742
4220.19 2742
4220.81 2974
4221.42 3129
4222.03 3203
4222.65 3276
4223.26 3206
4223.87 3038
4224.48 3023
4225.10 3096
4225.71 3293
4226.32 3518
4226.94 4072
4227.55 3814
4228.16 3962
4228.78 4208
4229.39 4594
4230.00 4724
4230.62 4747
4231.23 4491
4231.85 4612
4232.46 4856
4233.07 4415
4233.69 4422
4234.30 4784
4234.91 4906
4235.53 5028
4236.14 5073
4236.76 4790
4237.37 4822
4237.98 4958
4238.60 4762
4239.21 4143
4239.83 3892
4240.44 3657
4241.05 3483
4241.67 3362
4242.28 3153
4242.90 3228
4243.51 2973
4244.13 2910
4244.74 3087
4245.36 3178
4245.97 3096
4246.58 3183
4247.20 3066
4247.81 3340
4248.43 3174
4249.04 3474
4249.66 3557
4250.27 3408
4250.89 3402
4251.50 3224
4252.12 2961
4252.73 3084
4253.35 3098
4253.96 2980
4254.58 2911
4255.19 2950
4255.81 3003
4256.43 3108
4257.04 3068
4257.66 2966
4258.27 2809
4258.89 2780
4259.50 2722
4260.12 2612
4260.73 2531
4261.35 2423
4261.97 2553
4262.58 2543
4263.20 2734
4263.81 2691
4264.43 2578
4265.05 2669
4265.66 2654
4266.28 2902
4266.89 2578
4267.51 2721
4268.13 2781
4268.74 2683
4269.36 2736
4269.98 2819
4270.59 2778
4271.21 2799
4271.82 2594
4272.44 2812
4273.06 2906
4273.67 2568
4274.29 2485
4274.91 2759
4275.52 2916
4276.14 2909
4276.76 3028
4277.38 2936
4277.99 2678
4278.61 2732
4279.23 2763
4279.84 2673
4280.46 2539
4281.08 2564
4281.69 2395
4282.31 2683
4282.93 2687
4283.55 2481
4284.16 2294
4284.78 2428
4285.40 2347
4286.02 2320
4286.63 2282
4287.25 2362
4287.87 2662
4288.49 2586
4289.10 2519
4289.72 2435
4290.34 2321
4290.96 2161
4291.58 2214
4292.19 2391
4292.81 2264
4293.43 2243
4294.05 2242
4294.67 2372
4295.28 2315
4295.90 2376
4296.52 2387
4297.14 2385
4297.76 2329
4298.38 2341
4298.99 2378
4299.61 2268
4300.23 2294
4300.85 2286
4301.47 2380
4302.09 2434
4302.71 2375
4303.33 2513
4303.94 2525
4304.56 2527
4305.18 2539
4305.80 2607
4306.42 2492
4307.04 2497
4307.66 2586
4308.28 2490
4308.90 2469
4309.52 2340
4310.13 2334
4310.75 2514
4311.37 2282
4311.99 2194
4312.61 2178
4313.23 2221
4313.85 2295
4314.47 2269
4315.09 2308
4315.71 2370
4316.33 2203
4316.95 2334
4317.57 2349
4318.19 2348
4318.81 2245
4319.43 2176
4320.05 2130
4320.67 2317
4321.29 2178
4321.91 2333
4322.53 2442
4323.15 2252
4323.77 2177
4324.39 2210
4325.01 2195
4325.63 2242
4326.25 2198
4326.87 2336
4327.49 2335
4328.11 2328
4328.73 2278
4329.35 2512
4329.97 2309
4330.60 2513
4331.22 2535
4331.84 2527
4332.46 2446
4333.08 2421
4333.70 2431
4334.32 2323
4334.94 2501
4335.56 2678
4336.18 2755
4336.80 2551
4337.43 2663
4338.05 2689
4338.67 2730
4339.29 2690
4339.91 2633
4340.53 2916
4341.15 2885
4341.78 3006
4342.40 2907
4343.02 2951
4343.64 3227
4344.26 3411
4344.88 3598
4345.51 3861
4346.13 4299
4346.75 4714
4347.37 4979
4347.99 5204
4348.62 5313
4349.24 5337
4349.86 5047
4350.48 4680
4351.10 4208
4351.73 3749
4352.35 3488
4352.97 3131
4353.59 2981
4354.22 2942
4354.84 2893
4355.46 2679
4356.08 2739
4356.71 2593
4357.33 2637
4357.95 2668
4358.57 2573
4359.20 2512
4359.82 2594
4360.44 2527
4361.07 2663
4361.69 2647
4362.31 2687
4362.93 2786
4363.56 2789
4364.18 2651
4364.80 2604
4365.43 2459
4366.05 2525
4366.67 2724
4367.30 2556
4367.92 2539
4368.54 2429
4369.17 2423
4369.79 2298
4370.41 2295
4371.04 2347
4371.66 2382
4372.29 2243
4372.91 2263
4373.53 2321
4374.16 2219
4374.78 2215
4375.40 2202
4376.03 2270
4376.65 2268
4377.28 2288
4377.90 2324
4378.53 2175
4379.15 2286
4379.77 2440
4380.40 2434
4381.02 2439
4381.65 2534
4382.27 2441
4382.90 2467
4383.52 2364
4384.14 2387
4384.77 2555
4385.39 2369
4386.02 2349
4386.64 2314
4387.27 2229
4387.89 2305
4388.52 2237
4389.14 2189
4389.77 2321
4390.39 2411
4391.02 2139
4391.64 1916
4392.27 1920
4392.89 2007
4393.52 2138
4394.14 2093
4394.77 2113
4395.39 2179
4396.02 2126
4396.65 2197
4397.27 2117
4397.90 2120
4398.52 2227
4399.15 2331
4399.77 2411
4400.40 2211
4401.02 2215
4401.65 2230
4402.28 2105
4402.90 2231
4403.53 2175
4404.15 2069
4404.78 1987
4405.41 2136
4406.03 2121
4406.66 2227
4407.28 2120
4407.91 2274
4408.54 2199
4409.16 2202
4409.79 2066
4410.42 2114
4411.04 2040
4411.67 2225
4412.30 2138
4412.92 2126
4413.55 1986
4414.18 2157
4414.80 1990
4415.43 2047
4416.06 2141
4416.68 2186
4417.31 1971
4417.94 1908
4418.56 1971
4419.19 2026
4419.82 2084
4420.45 1981
4421.07 2027
4421.70 2111
4422.33 2052
4422.95 1882
4423.58 1892
4424.21 1925
4424.84 1979
4425.46 1737
4426.09 2090
4426.72 2179
4427.35 2051
4427.97 1971
4428.60 1902
4429.23 2047
4429.86 2015
4430.49 1842
4431.11 1767
4431.74 1923
4432.37 2062
4433.00 1978
4433.63 1959
4434.25 1951
4434.88 1911
4435.51 1971
4436.14 1949
4436.77 2047
4437.40 2078
4438.02 2041
4438.65 2027
4439.28 1848
4439.91 1962
4440.54 1942
4441.17 2028
4441.80 2043
4442.42 2005
4443.05 1968
4443.68 1748
4444.31 1925
4444.94 1978
4445.57 1884
4446.20 1921
4446.83 2099
4447.46 2062
4448.08 1961
4448.71 1980
4449.34 2121
4449.97 2158
4450.60 2153
4451.23 2220
4451.86 2126
4452.49 2113
4453.12 2135
4453.75 2272
4454.38 2150
4455.01 1944
4455.64 1859
4456.27 1980
4456.90 2137
4457.53 2467
4458.16 2337
4458.79 1831
4459.42 1827
4460.05 1923
4460.68 2002
4461.31 1909
4461.94 1950
4462.57 1702
4463.20 1701
4463.83 1859
4464.46 1922
4465.09 1877
4465.72 1947
4466.35 1923
4466.98 1820
4467.61 1771
4468.24 1948
4468.87 1930
4469.50 1798
4470.13 1826
4470.76 1751
4471.39 1867
4472.02 1872
4472.65 1787
4473.29 1881
4473.92 1855
4474.55 1825
4475.18 1813
4475.81 1763
4476.44 1787
4477.07 1716
4477.70 1771
4478.33 1913
4478.97 1883
4479.60 1851
4480.23 1782
4480.86 1824
4481.49 1825
4482.12 1899
4482.75 1886
4483.39 2003
4484.02 1890
4484.65 1786
4485.28 1743
4485.91 1803
4486.54 1726
4487.18 1814
4487.81 2078
4488.44 1993
4489.07 1918
4489.70 1979
4490.34 1814
4490.97 1739
4491.60 1968
4492.23 1976
4492.86 2040
4493.50 2033
4494.13 1941
4494.76 2070
4495.39 1914
4496.03 2126
4496.66 2071
4497.29 1864
4497.92 1955
4498.56 1958
4499.19 2015
4499.82 2129
4500.46 2273
4501.09 2498
4501.72 2321
4502.35 2361
4502.99 2539
4503.62 2405
4504.25 2602
4504.89 2405
4505.52 2366
4506.15 2370
4506.79 2206
4507.42 2288
4508.05 2093
4508.69 1990
4509.32 2012
4509.95 2044
4510.59 2023
4511.22 2077
4511.85 1995
4512.49 2009
4513.12 1863
4513.75 1898
4514.39 1917
4515.02 1943
4515.66 2014
4516.29 1939
4516.92 1997
4517.56 1938
4518.19 1926
4518.83 1913
4519.46 1916
4520.09 1924
4520.73 1812
4521.36 1806
4522.00 1803
4522.63 1878
4523.27 1847
4523.90 1785
4524.54 1713
4525.17 1846
4525.80 1978
4526.44 1946
4527.07 1893
4527.71 1884
4528.34 1908
4528.98 2040
4529.61 2158
4530.25 2271
4530.88 2205
4531.52 2130
4532.15 2357
4532.79 2510
4533.42 2613
4534.06 2488
4534.69 2557
4535.33 2457
4535.96 2371
4536.60 2363
4537.23 2111
4537.87 2165
4538.51 2093
4539.14 2040
4539.78 2047
4540.41 2128
4541.05 1953
4541.68 1998
4542.32 1795
4542.96 1909
4543.59 1867
4544.23 1896
4544.86 1963
4545.50 1837
4546.13 1824
4546.77 1747
4547.41 1789
4548.04 1622
4548.68 1731
4549.32 1829
4549.95 1887
4550.59 1757
4551.22 1784
4551.86 1994
4552.50 1893
4553.13 1785
4553.77 1830
4554.41 1697
4555.04 1864
4555.68 1797
4556.32 1780
4556.95 1804
4557.59 1746
4558.23 1775
4558.86 1697
4559.50 1950
4560.14 1873
4560.78 1844
4561.41 1797
4562.05 1758
4562.69 1688
4563.32 1685
4563.96 1753
4564.60 1828
4565.24 1797
4565.87 1838
4566.51 1788
4567.15 1767
4567.79 1835
4568.42 1847
4569.06 1779
4569.70 1914
4570.34 1857
4570.97 1999
4571.61 1930
4572.25 1938
4572.89 1940
4573.53 1974
4574.16 1847
4574.80 1953
4575.44 1774
4576.08 1699
4576.72 1560
4577.35 1771
4577.99 1759
4578.63 1774
4579.27 1873
4579.91 1939
4580.55 2028
4581.18 1858
4581.82 1804
4582.46 1989
4583.10 2002
4583.74 1943
4584.38 1989
4585.02 1967
4585.65 2025
4586.29 2063
4586.93 1963
4587.57 1997
4588.21 1926
4588.85 1887
4589.49 1968
4590.13 2022
4590.77 2118
4591.41 2212
4592.05 2398
4592.68 2304
4593.32 2178
4593.96 2396
4594.60 2304
4595.24 2212
4595.88 2023
4596.52 2102
4597.16 2052
4597.80 1867
4598.44 1994
4599.08 2081
4599.72 1973
4600.36 2017
4601.00 2095
4601.64 2109
4602.28 2158
4602.92 2301
4603.56 2243
4604.20 2110
4604.84 2215
4605.48 2150
4606.12 2034
4606.76 2104
4607.40 2038
4608.04 2148
4608.68 2102
4609.32 2023
4609.96 2016
4610.60 1949
4611.24 1968
4611.88 1919
4612.52 2018
4613.16 2062
4613.81 1845
4614.45 1892
4615.09 2086
4615.73 2055
4616.37 1976
4617.01 2124
4617.65 1996
4618.29 1887
4618.93 1954
4619.57 1947
4620.22 1808
4620.86 1794
4621.50 1935
4622.14 1857
4622.78 1796
4623.42 1747
4624.06 1926
4624.70 1795
4625.35 1776
4625.99 1889
4626.63 1912
4627.27 1836
4627.91 1773
4628.55 1871
4629.20 1801
4629.84 1853
4630.48 2108
4631.12 1958
4631.76 1904
4632.41 1958
4633.05 1860
4633.69 1759
4634.33 1993
4634.97 2008
4635.62 1902
4636.26 1778
4636.90 1809
4637.54 1703
4638.19 1912
4638.83 2008
4639.47 1949
4640.11 1940
4640.76 2015
4641.40 1987
4642.04 2024
4642.68 2072
4643.33 2056
4643.97 2160
4644.61 2038
4645.26 1940
4645.90 2070
4646.54 1854
4647.19 1985
4647.83 1880
4648.47 1803
4649.11 1744
4649.76 1768
4650.40 1962
4651.04 1915
4651.69 1799
4652.33 1775
4652.97 1817
4653.62 1860
4654.26 1793
4654.91 1805
4655.55 1732
4656.19 1771
4656.84 1831
4657.48 1785
4658.12 1854
4658.77 1911
4659.41 1804
4660.06 1742
4660.70 1718
4661.34 1741
4661.99 1825
4662.63 1769
4663.28 1836
4663.92 1853
4664.56 1958
4665.21 1956
4665.85 1889
4666.50 1900
4667.14 1932
4667.79 1763
4668.43 1792
4669.08 1800
4669.72 1974
4670.36 1827
4671.01 1747
4671.65 1720
4672.30 1671
4672.94 1766
4673.59 1690
4674.23 1668
4674.88 1692
4675.52 1661
4676.17 1789
4676.81 1877
4677.46 1803
4678.10 1681
4678.75 1858
4679.39 1917
4680.04 1902
4680.69 1788
4681.33 1846
4681.98 1948
4682.62 1913
4683.27 1829
4683.91 1802
4684.56 2039
4685.20 1991
4685.85 1815
4686.50 1919
4687.14 1917
4687.79 1889
4688.43 1846
4689.08 1919
4689.73 1923
4690.37 1793
4691.02 1760
4691.66 1816
4692.31 1819
4692.96 1722
4693.60 1881
4694.25 1881
4694.90 1974
4695.54 1984
4696.19 2077
4696.83 2131
4697.48 2060
4698.13 2042
4698.77 2236
4699.42 2389
4700.07 2341
4700.71 2320
4701.36 2405
4702.01 2362
4702.65 2227
4703.30 2193
4703.95 2286
4704.60 2167
4705.24 1924
4705.89 1966
4706.54 2059
4707.18 1968
4707.83 1899
4708.48 1852
4709.13 2037
4709.77 2009
4710.42 2111
4711.07 2164
4711.72 2064
4712.36 1961
4713.01 1955
4713.66 2020
4714.31 2062
4714.95 1962
4715.60 2024
4716.25 2060
4716.90 1991
4717.55 1929
4718.19 1950
4718.84 1947
4719.49 1961
4720.14 2029
4720.79 1917
4721.43 1960
4722.08 1980
4722.73 2109
4723.38 2145
4724.03 2135
4724.68 2203
4725.32 2168
4725.97 2175
4726.62 2415
4727.27 2570
4727.92 2585
4728.57 2754
4729.22 2687
4729.86 2869
4730.51 2989
4731.16 2472
4731.81 2447
4732.46 2443
4733.11 2123
4733.76 2156
4734.41 1966
4735.06 2037
4735.71 2055
4736.35 2024
4737.00 2061
4737.65 2052
4738.30 2132
4738.95 2100
4739.60 2100
4740.25 2192
4740.90 2265
4741.55 2114
4742.20 2198
4742.85 2181
4743.50 2322
4744.15 2183
4744.80 2161
4745.45 2142
4746.10 2168
4746.75 2122
4747.40 2138
4748.05 2085
4748.70 2166
4749.35 2333
4750.00 2292
4750.65 2348
4751.30 2370
4751.95 2376
4752.60 2489
4753.25 2462
4753.90 2304
4754.55 2482
4755.20 2440
4755.85 2298
4756.50 2337
4757.15 2157
4757.80 2186
4758.45 2127
4759.10 1906
4759.76 1829
4760.41 1800
4761.06 1916
4761.71 1864
4762.36 1803
4763.01 1910
4763.66 1817
4764.31 1951
4764.96 2121
4765.62 1904
4766.27 1997
4766.92 1942
4767.57 1936
4768.22 2026
4768.87 1889
4769.52 1722
4770.17 1894
4770.83 1969
4771.48 1887
4772.13 1828
4772.78 1773
4773.43 1840
4774.08 1749
4774.74 1935
4775.39 1847
4776.04 1825
4776.69 1825
4777.34 1913
4778.00 1975
4778.65 1997
4779.30 1995
4779.95 1875
4780.61 1913
4781.26 1841
4781.91 1829
4782.56 1945
4783.21 1986
4783.87 2035
4784.52 1921
4785.17 1948
4785.82 1856
4786.48 1841
4787.13 1868
4787.78 1915
4788.44 2028
4789.09 1887
4789.74 1812
4790.39 1870
4791.05 1837
4791.70 1913
4792.35 1907
4793.01 1876
4793.66 1824
4794.31 1936
4794.97 1933
4795.62 1906
4796.27 1969
4796.93 1972
4797.58 1878
4798.23 1809
4798.89 1918
4799.54 1830
4800.19 1818
4800.85 1780
4801.50 1854
4802.15 1968
4802.81 2040
4803.46 1987
4804.12 1995
4804.77 1949
4805.42 1964
4806.08 1877
4806.73 1865
4807.39 2076
4808.04 1983
4808.69 1915
4809.35 1924
4810.00 1811
4810.66 1888
4811.31 1786
4811.97 1774
4812.62 1925
4813.27 2013
4813.93 1961
4814.58 1930
4815.24 1978
4815.89 2043
4816.55 2073
4817.20 2063
4817.86 2091
4818.51 2110
4819.17 2165
4819.82 2261
4820.48 2339
4821.13 2290
4821.79 2201
4822.44 2296
4823.10 2458
4823.75 2661
4824.41 2585
4825.06 2576
4825.72 2832
4826.37 2929
4827.03 2943
4827.68 2917
4828.34 2929
4828.99 2811
4829.65 2929
4830.31 2789
4830.96 2490
4831.62 2540
4832.27 2501
4832.93 2643
4833.58 2371
4834.24 2406
4834.90 2438
4835.55 2546
4836.21 2528
4836.86 2401
4837.52 2547
4838.18 2626
4838.83 2575
4839.49 2732
4840.15 2780
4840.80 2707
4841.46 2687
4842.11 2502
4842.77 2515
4843.43 2723
4844.08 2536
4844.74 2564
4845.40 2586
4846.05 2683
4846.71 3046
4847.37 2911
4848.02 3046
4848.68 3184
4849.34 3477
4850.00 3343
4850.65 3457
4851.31 3607
4851.97 3847
4852.62 3628
4853.28 3629
4853.94 3496
4854.60 3279
4855.25 3503
4855.91 3446
4856.57 3207
4857.22 3154
4857.88 3279
4858.54 3091
4859.20 3189
4859.86 3125
4860.51 3108
4861.17 3193
4861.83 3127
4862.49 2985
4863.14 3007
4863.80 3142
4864.46 3131
4865.12 3031
4865.78 2926
4866.43 3121
4867.09 3095
4867.75 3052
4868.41 2761
4869.07 2757
4869.72 2977
4870.38 2912
4871.04 2766
4871.70 2832
4872.36 2774
4873.02 2574
4873.68 2502
4874.33 2455
4874.99 2424
4875.65 2362
4876.31 2552
4876.97 2454
4877.63 2496
4878.29 2534
4878.95 2507
4879.60 2431
4880.26 2470
4880.92 2329
4881.58 2160
4882.24 2274
4882.90 2385
4883.56 2380
4884.22 2331
4884.88 2166
4885.54 2216
4886.20 2224
4886.86 2103
4887.52 2163
4888.18 2305
4888.83 2170
4889.49 2231
4890.15 2464
4890.81 2610
4891.47 2559
4892.13 2588
4892.79 2536
4893.45 2489
4894.11 2457
4894.77 2522
4895.43 2513
4896.09 2321
4896.75 2380
4897.41 2540
4898.07 2354
4898.73 2532
4899.39 2391
4900.05 2520
4900.72 2606
4901.38 2643
4902.04 2733
4902.70 2635
4903.36 2676
4904.02 2527
4904.68 2437
4905.34 2405
4906.00 2386
4906.66 2215
4907.32 2185
4907.98 2291
4908.64 2115
4909.30 2221
4909.97 2392
4910.63 2189
4911.29 2056
4911.95 2140
4912.61 2049
4913.27 2113
4913.93 2035
4914.59 1972
4915.26 1941
4915.92 1877
4916.58 1944
4917.24 2124
4917.90 2238
4918.56 2002
4919.22 1987
4919.89 2055
4920.55 1935
4921.21 1964
4921.87 1993
4922.53 2060
4923.20 1980
4923.86 1986
4924.52 2034
4925.18 2023
4925.84 2072
4926.51 1940
4927.17 2000
4927.83 1849
4928.49 1887
4929.15 2071
4929.82 2105
4930.48 2032
4931.14 2103
4931.80 2008
4932.47 2041
4933.13 1960
4933.79 2072
4934.45 2138
4935.12 2066
4935.78 1968
4936.44 2085
4937.11 2165
4937.77 2115
4938.43 2167
4939.09 2158
4939.76 2097
4940.42 2010
4941.08 1989
4941.75 2070
4942.41 1930
4943.07 1913
4943.74 1850
4944.40 1978
4945.06 2078
4945.73 1897
4946.39 1861
4947.05 1862
4947.72 1825
4948.38 1982
4949.04 1875
4949.71 1856
4950.37 1817
4951.04 1838
4951.70 1892
4952.36 1826
4953.03 1890
4953.69 1829
4954.36 1815
4955.02 1905
4955.68 1831
4956.35 1962
4957.01 1846
4957.68 1817
4958.34 1941
4959.00 1986
4959.67 1906
4960.33 1998
4961.00 1969
4961.66 2191
4962.33 2044
4962.99 2306
4963.66 2381
4964.32 2544
4964.99 2374
4965.65 2697
4966.31 2594
4966.98 2696
4967.64 2710
4968.31 2426
4968.97 2342
4969.64 2327
4970.30 2032
4970.97 2182
4971.64 2249
4972.30 2197
4972.97 2056
4973.63 2039
4974.30 2000
4974.96 2064
4975.63 2000
4976.29 2148
4976.96 2120
4977.62 2146
4978.29 1988
4978.95 2252
4979.62 2123
4980.29 2133
4980.95 2131
4981.62 2032
4982.28 1934
4982.95 1993
4983.62 2006
4984.28 1907
4984.95 1815
4985.61 1874
4986.28 2120
4986.95 2282
4987.61 2164
4988.28 2176
4988.94 2159
4989.61 2339
4990.28 2475
4990.94 2365
4991.61 2512
4992.28 2464
4992.94 2276
4993.61 2106
4994.28 2229
4994.94 2026
4995.61 2015
4996.28 2030
4996.94 1945
4997.61 1788
4998.28 1830
4998.95 1886
4999.61 1903
5000.28 1757
5000.95 1818
5001.61 1842
5002.28 1756
5002.95 1700
5003.62 1688
5004.28 1791
5004.95 1707
5005.62 1612
5006.29 1753
5006.95 1796
5007.62 1760
5008.29 1711
5008.96 1704
5009.62 1633
5010.29 1789
5010.96 1798
5011.63 1825
5012.29 1770
5012.96 1717
5013.63 1703
5014.30 1787
5014.97 1743
5015.63 1758
5016.30 1624
5016.97 1703
5017.64 1626
5018.31 1797
5018.98 1817
5019.64 1691
5020.31 1844
5020.98 1850
5021.65 1822
5022.32 1663
5022.99 1714
5023.66 1906
5024.32 1898
5024.99 1779
5025.66 1820
5026.33 2011
5027.00 1972
5027.67 1986
5028.34 2019
5029.01 2060
5029.67 1953
5030.34 1822
5031.01 1808
5031.68 1819
5032.35 1881
5033.02 1756
5033.69 1716
5034.36 1921
5035.03 1785
5035.70 1656
5036.37 1651
5037.04 1763
5037.71 1696
5038.38 1594
5039.05 1642
5039.72 1700
5040.39 1731
5041.06 1666
5041.73 1719
5042.40 1623
5043.07 1623
5043.74 1746
5044.41 1773
5045.08 1790
5045.75 1699
5046.42 1699
5047.09 1648
5047.76 1778
5048.43 1747
5049.10 1762
5049.77 1776
5050.44 1780
5051.11 1785
5051.78 1842
5052.45 1859
5053.12 1792
5053.79 1712
5054.46 1831
5055.13 1813
5055.80 1746
5056.47 1751
5057.14 1717
5057.82 1841
5058.49 1832
5059.16 1825
5059.83 1757
5060.50 1815
5061.17 1670
5061.84 1676
5062.51 1775
5063.18 1573
5063.86 1599
5064.53 1842
5065.20 1697
5065.87 1639
5066.54 1631
5067.21 1784
5067.88 1629
5068.56 1534
5069.23 1601
5069.90 1638
5070.57 1691
5071.24 1671
5071.91 1632
5072.59 1628
5073.26 1660
5073.93 1621
5074.60 1691
5075.27 1683
5075.95 1673
5076.62 1702
5077.29 1704
5077.96 1561
5078.64 1589
5079.31 1741
5079.98 1845
5080.65 1699
5081.33 1828
5082.00 1788
5082.67 1835
5083.34 1673
5084.02 1743
5084.69 1863
5085.36 1761
5086.03 1824
5086.71 1857
5087.38 1670
5088.05 1758
5088.73 1820
5089.40 1835
5090.07 1806
5090.74 1775
5091.42 1806
5092.09 1854
5092.76 1871
5093.44 1902
5094.11 1851
5094.78 1817
5095.46 1783
5096.13 1838
5096.80 1754
5097.48 1700
5098.15 1752
5098.83 1726
5099.50 1747
5100.17 1780
5100.85 1584
5101.52 1696
5102.19 1707
5102.87 1680
5103.54 1543
5104.22 1668
5104.89 1717
5105.56 1712
5106.24 1650
5106.91 1735
5107.59 1717
5108.26 1701
5108.93 1685
5109.61 1784
5110.28 1737
5110.96 1640
5111.63 1607
5112.31 1588
5112.98 1764
5113.66 1743
5114.33 1694
5115.01 1605
5115.68 1666
5116.36 1710
5117.03 1599
5117.70 1613
5118.38 1646
5119.05 1710
5119.73 1687
5120.40 1700
5121.08 1603
5121.76 1603
5122.43 1741
5123.11 1704
5123.78 1673
5124.46 1690
5125.13 1664
5125.81 1693
5126.48 1748
5127.16 1696
5127.83 1711
5128.51 1781
5129.18 1748
5129.86 1579
5130.54 1695
5131.21 1637
5131.89 1699
5132.56 1859
5133.24 1621
5133.92 1825
5134.59 1630
5135.27 1822
5135.94 1651
5136.62 1504
5137.30 1564
5137.97 1834
5138.65 1744
5139.32 1782
5140.00 1767
5140.68 1792
5141.35 1915
5142.03 1826
5142.71 1766
5143.38 1756
5144.06 1780
5144.74 1563
5145.41 1687
5146.09 1680
5146.77 1582
5147.44 1587
5148.12 1527
5148.80 1512
5149.47 1479
5150.15 1471
5150.83 1540
5151.51 1531
5152.18 1433
5152.86 1502
5153.54 1530
5154.21 1499
5154.89 1434
5155.57 1481
5156.25 1589
5156.92 1505
5157.60 1658
5158.28 1555
5158.96 1540
5159.63 1702
5160.31 1668
5160.99 1504
5161.67 1503
5162.35 1630
5163.02 1481
5163.70 1433
5164.38 1522
5165.06 1634
5165.74 1585
5166.41 1530
5167.09 1530
5167.77 1460
5168.45 1496
5169.13 1637
5169.80 1615
5170.48 1623
5171.16 1595
5171.84 1630
5172.52 1525
5173.20 1530
5173.88 1434
5174.55 1590
5175.23 1574
5175.91 1518
5176.59 1372
5177.27 1363
5177.95 1527
5178.63 1521
5179.31 1442
5179.98 1480
5180.66 1487
5181.34 1486
5182.02 1583
5182.70 1570
5183.38 1586
5184.06 1510
5184.74 1609
5185.42 1546
5186.10 1529
5186.78 1602
5187.46 1483
5188.14 1436
5188.82 1489
5189.50 1482
5190.17 1445
5190.85 1465
5191.53 1491
5192.21 1525
5192.89 1447
5193.57 1473
5194.25 1383
5194.93 1485
5195.61 1463
5196.29 1579
5196.97 1497
5197.65 1461
5198.33 1527
5199.01 1489
5199.69 1470
5200.38 1486
5201.06 1656
5201.74 1556
5202.42 1621
5203.10 1522
5203.78 1583
5204.46 1628
5205.14 1628
5205.82 1607
5206.50 1602
5207.18 1746
5207.86 1631
5208.54 1646
5209.22 1633
5209.90 1635
5210.59 1768
5211.27 1843
5211.95 1616
5212.63 1706
5213.31 1760
5213.99 1658
5214.67 1627
5215.35 1726
5216.03 1873
5216.72 1723
5217.40 1604
5218.08 1558
5218.76 1665
5219.44 1578
5220.12 1577
5220.81 1466
5221.49 1528
5222.17 1647
5222.85 1548
5223.53 1646
5224.21 1570
5224.90 1608
5225.58 1527
5226.26 1526
5226.94 1511
5227.62 1427
5228.31 1647
5228.99 1570
5229.67 1511
5230.35 1429
5231.04 1554
5231.72 1482
5232.40 1534
5233.08 1540
5233.77 1548
5234.45 1495
5235.13 1606
5235.81 1510
5236.50 1581
5237.18 1721
5237.86 1748
5238.54 1679
5239.23 1651
5239.91 1613
5240.59 1643
5241.28 1638
5241.96 1678
5242.64 1802
5243.33 1665
5244.01 1667
5244.69 1832
5245.37 1768
5246.06 1626
5246.74 1622
5247.42 1680
5248.11 1651
5248.79 1583
5249.48 1574
5250.16 1618
5250.84 1628
5251.53 1744
5252.21 1676
5252.89 1632
5253.58 1685
5254.26 1714
5254.95 1680
5255.63 1647
5256.31 1459
5257.00 1604
5257.68 1498
5258.37 1473
5259.05 1506
5259.73 1581
5260.42 1546
5261.10 1531
5261.79 1532
5262.47 1656
5263.16 1738
5263.84 1626
5264.52 1627
5265.21 1549
5265.89 1650
5266.58 1651
5267.26 1566
5267.95 1590
5268.63 1652
5269.32 1544
5270.00 1538
5270.69 1605
5271.37 1612
5272.06 1699
5272.74 1780
5273.43 1714
5274.11 1676
5274.80 1706
5275.48 1677
5276.17 1747
5276.85 1693
5277.54 1594
5278.22 1622
5278.91 1660
5279.59 1657
5280.28 1601
5280.97 1754
5281.65 1856
5282.34 1986
5283.02 2023
5283.71 2018
5284.39 1866
5285.08 1737
5285.77 1707
5286.45 1717
5287.14 1694
5287.82 1609
5288.51 1616
5289.20 1642
5289.88 1568
5290.57 1578
5291.25 1644
5291.94 1589
5292.63 1660
5293.31 1487
5294.00 1495
5294.69 1562
5295.37 1552
5296.06 1542
5296.75 1457
5297.43 1484
5298.12 1607
5298.81 1611
5299.49 1677
5300.18 1694
5300.87 1540
5301.55 1678
5302.24 1561
5302.93 1560
5303.62 1651
5304.30 1737
5304.99 1618
5305.68 1747
5306.36 1696
5307.05 1610
5307.74 1577
5308.43 1472
5309.11 1597
5309.80 1730
5310.49 1608
5311.18 1611
5311.86 1589
5312.55 1566
5313.24 1739
5313.93 1677
5314.61 1654
5315.30 1645
5315.99 1665
5316.68 1668
5317.37 1640
5318.05 1578
5318.74 1567
5319.43 1561
5320.12 1560
5320.81 1677
5321.49 1836
5322.18 1719
5322.87 1775
5323.56 1858
5324.25 1869
5324.94 1645
5325.62 1654
5326.31 1570
5327.00 1658
5327.69 1602
5328.38 1583
5329.07 1700
5329.76 1603
5330.44 1642
5331.13 1607
5331.82 1641
5332.51 1678
5333.20 1636
5333.89 1637
5334.58 1699
5335.27 1800
5335.96 1652
5336.65 1474
5337.34 1515
5338.02 1584
5338.71 1634
5339.40 1540
5340.09 1584
5340.78 1678
5341.47 1639
5342.16 1545
5342.85 1571
5343.54 1564
5344.23 1577
5344.92 1469
5345.61 1546
5346.30 1617
5346.99 1736
5347.68 1724
5348.37 1742
5349.06 1622
5349.75 1715
5350.44 1805
5351.13 1825
5351.82 1749
5352.51 1732
5353.20 1655
5353.89 1655
5354.58 1686
5355.27 1657
5355.96 1550
5356.65 1649
5357.34 1546
5358.03 1541
5358.72 1568
5359.41 1533
5360.11 1479
5360.80 1554
5361.49 1484
5362.18 1518
5362.87 1551
5363.56 1664
5364.25 1540
5364.94 1478
5365.63 1552
5366.32 1678
5367.01 1563
5367.71 1542
5368.40 1481
5369.09 1555
5369.78 1460
5370.47 1466
5371.16 1392
5371.85 1500
5372.55 1633
5373.24 1655
5373.93 1555
5374.62 1682
5375.31 1623
5376.00 1598
5376.70 1510
5377.39 1657
5378.08 1471
5378.77 1539
5379.46 1528
5380.15 1621
5380.85 1591
5381.54 1587
5382.23 1508
5382.92 1754
5383.62 1735
5384.31 1631
5385.00 1567
5385.69 1654
5386.38 1571
5387.08 1589
5387.77 1450
5388.46 1650
5389.16 1593
5389.85 1483
5390.54 1471
5391.23 1520
5391.93 1627
5392.62 1595
5393.31 1491
5394.00 1471
5394.70 1666
5395.39 1474
5396.08 1524
5396.78 1556
5397.47 1541
5398.16 1580
5398.86 1465
5399.55 1459
5400.24 1525
5400.94 1389
5401.63 1373
5402.32 1414
5403.02 1394
5403.71 1499
5404.40 1506
5405.10 1461
5405.79 1439
5406.48 1518
5407.18 1506
5407.87 1449
5408.57 1495
5409.26 1419
5409.95 1528
5410.65 1617
5411.34 1537
5412.04 1593
5412.73 1529
5413.42 1615
5414.12 1479
5414.81 1487
5415.51 1547
5416.20 1572
5416.89 1528
5417.59 1610
5418.28 1645
5418.98 1585
5419.67 1547
5420.37 1627
5421.06 1600
5421.76 1609
5422.45 1648
5423.15 1544
5423.84 1641
5424.54 1681
5425.23 1532
5425.93 1719
5426.62 1687
5427.32 1616
5428.01 1543
5428.71 1462
5429.40 1700
5430.10 1660
5430.79 1502
5431.49 1556
5432.18 1587
5432.88 1658
5433.57 1674
5434.27 1649
5434.96 1591
5435.66 1534
5436.36 1714
5437.05 1686
5437.75 1625
5438.44 1719
5439.14 1518
5439.83 1649
5440.53 1686
5441.23 1757
5441.92 1769
5442.62 1773
5443.31 1589
5444.01 1628
5444.71 1655
5445.40 1712
5446.10 1814
5446.79 1925
5447.49 2011
5448.19 2085
5448.88 2073
5449.58 2086
5450.28 1927
5450.97 2080
5451.67 2056
5452.37 1953
5453.06 2047
5453.76 1914
5454.46 1938
5455.15 1746
5455.85 1756
5456.55 1771
5457.24 1742
5457.94 1762
5458.64 1868
5459.34 1801
5460.03 1748
5460.73 1730
5461.43 1797
5462.12 1841
5462.82 1756
5463.52 1841
5464.22 1780
5464.91 1708
5465.61 1823
5466.31 1825
5467.01 1877
5467.70 1936
5468.40 1835
5469.10 1815
5469.80 1850
5470.49 2001
5471.19 1812
5471.89 1854
5472.59 1922
5473.29 1731
5473.98 1740
5474.68 1967
5475.38 1907
5476.08 1841
5476.78 1701
5477.48 1727
5478.17 1961
5478.87 2060
5479.57 2155
5480.27 2235
5480.97 2364
5481.67 2581
5482.36 2684
5483.06 2509
5483.76 2445
5484.46 2661
5485.16 2611
5485.86 2491
5486.56 2242
5487.26 2178
5487.95 2124
5488.65 2144
5489.35 2106
5490.05 2266
5490.75 2155
5491.45 2140
5492.15 2305
5492.85 2023
5493.55 2233
5494.25 2329
5494.95 2326
5495.65 2175
5496.34 2349
5497.04 2364
5497.74 2320
5498.44 2502
5499.14 2602
5499.84 2639
5500.54 2940
5501.24 3108
5501.94 3201
5502.64 3639
5503.34 3464
5504.04 3345
5504.74 3441
5505.44 3336
5506.14 2886
5506.84 2584
5507.54 2421
5508.24 2399
5508.94 2401
5509.64 2217
5510.34 2146
5511.04 2033
5511.74 2064
5512.44 2166
5513.14 2157
5513.85 2104
5514.55 2166
5515.25 2133
5515.95 2111
5516.65 2148
5517.35 2086
5518.05 1975
5518.75 1876
5519.45 1960
5520.15 1969
5520.85 1779
5521.55 1748
5522.26 1758
5522.96 1864
5523.66 1922
5524.36 1867
5525.06 1871
5525.76 1944
5526.46 1862
5527.16 1657
5527.87 1615
5528.57 1663
5529.27 1679
5529.97 1722
5530.67 1637
5531.37 1689
5532.08 1698
5532.78 1681
5533.48 1638
5534.18 1747
5534.88 1695
5535.58 1610
5536.29 1684
5536.99 1610
5537.69 1673
5538.39 1615
5539.10 1571
5539.80 1711
5540.50 1548
5541.20 1596
5541.90 1631
5542.61 1590
5543.31 1619
5544.01 1595
5544.71 1596
5545.42 1540
5546.12 1607
5546.82 1591
5547.52 1652
5548.23 1660
5548.93 1657
5549.63 1584
5550.34 1471
5551.04 1466
5551.74 1555
5552.44 1550
5553.15 1517
5553.85 1527
5554.55 1574
5555.26 1601
5555.96 1535
5556.66 1576
5557.37 1584
5558.07 1564
5558.77 1611
5559.48 1492
5560.18 1511
5560.88 1473
5561.59 1483
5562.29 1597
5563.00 1763
5563.70 1636
5564.40 1601
5565.11 1678
5565.81 1706
5566.51 1663
5567.22 1711
5567.92 1571
5568.63 1581
5569.33 1508
5570.03 1584
5570.74 1574
5571.44 1595
5572.15 1531
5572.85 1577
5573.56 1532
5574.26 1535
5574.96 1692
5575.67 1628
5576.37 1581
5577.08 1706
5577.78 1595
5578.49 1611
5579.19 1635
5579.90 1616
5580.60 1521
5581.31 1504
5582.01 1551
5582.72 1523
5583.42 1567
5584.13 1489
5584.83 1499
5585.54 1535
5586.24 1418
5586.95 1396
5587.65 1411
5588.36 1508
5589.06 1530
5589.77 1635
5590.47 1557
5591.18 1596
5591.88 1552
5592.59 1633
5593.30 1561
5594.00 1502
5594.71 1515
5595.41 1395
5596.12 1348
5596.82 1562
5597.53 1580
5598.24 1483
5598.94 1519
5599.65 1372
5600.35 1379
5601.06 1541
5601.77 1457
5602.47 1585
5603.18 1525
5603.89 1428
5604.59 1401
5605.30 1448
5606.00 1434
5606.71 1525
5607.42 1411
5608.12 1430
5608.83 1393
5609.54 1471
5610.24 1571
5610.95 1460
5611.66 1434
5612.36 1473
5613.07 1478
5613.78 1448
5614.48 1583
5615.19 1549
5615.90 1366
5616.61 1420
5617.31 1382
5618.02 1429
5618.73 1348
5619.43 1418
5620.14 1391
5620.85 1459
5621.56 1511
5622.26 1543
5622.97 1429
5623.68 1433
5624.39 1573
5625.09 1544
5625.80 1528
5626.51 1412
5627.22 1461
5627.92 1455
5628.63 1494
5629.34 1562
5630.05 1472
5630.76 1409
5631.46 1465
5632.17 1452
5632.88 1419
5633.59 1544
5634.30 1439
5635.01 1466
5635.71 1515
5636.42 1394
5637.13 1383
5637.84 1366
5638.55 1400
5639.26 1492
5639.96 1560
5640.67 1560
5641.38 1503
5642.09 1517
5642.80 1612
5643.51 1459
5644.22 1655
5644.93 1527
5645.63 1512
5646.34 1495
5647.05 1546
5647.76 1536
5648.47 1499
5649.18 1545
5649.89 1507
5650.60 1494
5651.31 1478
5652.02 1345
5652.73 1392
5653.43 1514
5654.14 1578
5654.85 1517
5655.56 1583
5656.27 1681
5656.98 1572
5657.69 1815
5658.40 1829
5659.11 1802
5659.82 1745
5660.53 1852
5661.24 1790
5661.95 1709
5662.66 1689
5663.37 1620
5664.08 1603
5664.79 1588
5665.50 1367
5666.21 1399
5666.92 1528
5667.63 1542
5668.34 1505
5669.05 1489
5669.76 1451
5670.47 1516
5671.18 1472
5671.89 1493
5672.61 1528
5673.32 1411
5674.03 1389
5674.74 1384
5675.45 1335
5676.16 1370
5676.87 1556
5677.58 1424
5678.29 1532
5679.00 1434
5679.71 1519
5680.42 1467
5681.14 1437
5681.85 1427
5682.56 1499
5683.27 1432
5683.98 1408
5684.69 1421
5685.40 1522
5686.11 1556
5686.83 1564
5687.54 1446
5688.25 1483
5688.96 1351
5689.67 1424
5690.38 1392
5691.10 1422
5691.81 1379
5692.52 1357
5693.23 1352
5693.94 1334
5694.66 1511
5695.37 1321
5696.08 1266
5696.79 1375
5697.50 1519
5698.22 1364
5698.93 1347
5699.64 1292
5700.35 1376
5701.07 1472
5701.78 1288
5702.49 1278
5703.20 1456
5703.92 1453
5704.63 1438
5705.34 1277
5706.05 1195
5706.77 1324
5707.48 1343
5708.19 1448
5708.90 1360
5709.62 1281
5710.33 1352
5711.04 1356
5711.76 1391
5712.47 1405
5713.18 1362
5713.90 1373
5714.61 1326
5715.32 1290
5716.04 1425
5716.75 1396
5717.46 1431
5718.18 1424
5718.89 1319
5719.60 1415
5720.32 1334
5721.03 1314
5721.74 1357
5722.46 1320
5723.17 1334
5723.89 1435
5724.60 1357
5725.31 1460
5726.03 1457
5726.74 1528
5727.45 1551
5728.17 1599
5728.88 1746
5729.60 1683
5730.31 1598
5731.03 1501
5731.74 1613
5732.45 1603
5733.17 1481
5733.88 1529
5734.60 1630
5735.31 1512
5736.03 1436
5736.74 1479
5737.46 1481
5738.17 1437
5738.89 1530
5739.60 1606
5740.31 1583
5741.03 1544
5741.74 1491
5742.46 1449
5743.17 1378
5743.89 1457
5744.60 1436
5745.32 1445
5746.04 1424
5746.75 1360
5747.47 1458
5748.18 1398
5748.90 1444
5749.61 1448
5750.33 1543
5751.04 1509
5751.76 1474
5752.47 1574
5753.19 1472
5753.91 1549
5754.62 1475
5755.34 1522
5756.05 1545
5756.77 1657
5757.48 1453
5758.20 1531
5758.92 1544
5759.63 1570
5760.35 1475
5761.06 1522
5761.78 1527
5762.50 1490
5763.21 1450
5763.93 1589
5764.65 1596
5765.36 1449
5766.08 1443
5766.79 1484
5767.51 1503
5768.23 1514
5768.94 1487
5769.66 1624
5770.38 1509
5771.09 1494
5771.81 1472
5772.53 1501
5773.25 1610
5773.96 1634
5774.68 1610
5775.40 1529
5776.11 1608
5776.83 1532
5777.55 1566
5778.26 1603
5778.98 1690
5779.70 1735
5780.42 1666
5781.13 1671
5781.85 1643
5782.57 1723
5783.29 1727
5784.00 1580
5784.72 1666
5785.44 1579
5786.16 1547
5786.87 1569
5787.59 1600
5788.31 1556
5789.03 1512
5789.75 1594
5790.46 1586
5791.18 1664
5791.90 1620
5792.62 1633
5793.34 1722
5794.05 1765
5794.77 1810
5795.49 1965
5796.21 1997
5796.93 1811
5797.65 1953
5798.36 1956
5799.08 2006
5799.80 1909
5800.52 2099
5801.24 2240
5801.96 2282
5802.68 2300
5803.39 2433
5804.11 2463
5804.83 2486
5805.55 2600
5806.27 2411
5806.99 2436
5807.71 2387
5808.43 2310
5809.15 2309
5809.87 2350
5810.58 2332
5811.30 2462
5812.02 2427
5812.74 2408
5813.46 2463
5814.18 2496
5814.90 2598
5815.62 2820
5816.34 3373
5817.06 3767
5817.78 4138
5818.50 4943
5819.22 5094
5819.94 4823
5820.66 5264
5821.38 4878
5822.10 4405
5822.82 4007
5823.54 3730
5824.26 3456
5824.98 2992
5825.70 2753
5826.42 2731
5827.14 2809
5827.86 2591
5828.58 2478
5829.30 2600
5830.02 2552
5830.74 2461
5831.46 2470
5832.18 2554
5832.90 2596
5833.62 2532
5834.34 2625
5835.06 2671
5835.78 2585
5836.51 2518
5837.23 2578
5837.95 2502
5838.67 2406
5839.39 2473
5840.11 2244
5840.83 2287
5841.55 2185
5842.27 2127
5842.99 1820
5843.72 1951
5844.44 1920
5845.16 1971
5845.88 1945
5846.60 1903
5847.32 1877
5848.04 1929
5848.77 1863
5849.49 1883
5850.21 1979
5850.93 1911
5851.65 1772
5852.37 2007
5853.10 1935
5853.82 1890
5854.54 1791
5855.26 1837
5855.98 1745
5856.71 1759
5857.43 1926
5858.15 1880
5858.87 1892
5859.59 1817
5860.32 1707
5861.04 1757
5861.76 1843
5862.48 1869
5863.21 1832
5863.93 1678
5864.65 1791
5865.37 1742
5866.10 1633
5866.82 1753
5867.54 1781
5868.27 1683
5868.99 1745
5869.71 1717
5870.43 1757
5871.16 1782
5871.88 1692
5872.60 1707
5873.33 1726
5874.05 1784
5874.77 1786
5875.50 1700
5876.22 1646
5876.94 1793
5877.67 1810
5878.39 1908
5879.11 1791
5879.84 1868
5880.56 1805
5881.28 1634
5882.01 1668
5882.73 1733
5883.45 1649
5884.18 1655
5884.90 1634
5885.62 1774
5886.35 1725
5887.07 1694
5887.80 1744
5888.52 1795
5889.24 1799
5889.97 1804
5890.69 1767
5891.42 1858
5892.14 1987
5892.87 1804
5893.59 1725
5894.31 1891
5895.04 1915
5895.76 1663
5896.49 1766
5897.21 1810
5897.94 1701
5898.66 1641
5899.39 1683
5900.11 1745
5900.84 1656
5901.56 1608
5902.29 1792
5903.01 1802
5903.74 1723
5904.46 1813
5905.19 1794
5905.91 1774
5906.64 1829
5907.36 1655
5908.09 1826
5908.81 1814
5909.54 1734
5910.26 1710
5910.99 1662
5911.71 1733
5912.44 1820
5913.16 1827
5913.89 1754
5914.61 1761
5915.34 1640
5916.07 1779
5916.79 1758
5917.52 1813
5918.24 1730
5918.97 1730
5919.70 1710
5920.42 1875
5921.15 1922
5921.87 1957
5922.60 1824
5923.33 1734
5924.05 1783
5924.78 1797
5925.50 1897
5926.23 1992
5926.96 1907
5927.68 1963
5928.41 1792
5929.14 1908
5929.86 1896
5930.59 2071
5931.32 2005
5932.04 1900
5932.77 1883
5933.50 2018
5934.22 1952
5934.95 2079
5935.68 2035
5936.40 2111
5937.13 2071
5937.86 2201
5938.59 2085
5939.31 2236
5940.04 2236
5940.77 2153
5941.49 2168
5942.22 2289
5942.95 2296
5943.68 2220
5944.40 2154
5945.13 2232
5945.86 2383
5946.59 2316
5947.31 2296
5948.04 2249
5948.77 2270
5949.50 2305
5950.22 2477
5950.95 2522
5951.68 2508
5952.41 2810
5953.14 2981
5953.86 2841
5954.59 3022
5955.32 2905
5956.05 2951
5956.78 2780
5957.51 2896
5958.23 2773
5958.96 2898
5959.69 2897
5960.42 2767
5961.15 2738
5961.88 2763
5962.60 2964
5963.33 2831
5964.06 2779
5964.79 2943
5965.52 3130
5966.25 3242
5966.98 3433
5967.71 3737
5968.43 3710
5969.16 3867
5969.89 4047
5970.62 4003
5971.35 3947
5972.08 3794
5972.81 3634
5973.54 3461
5974.27 3433
5975.00 3315
5975.73 3289
5976.46 3432
5977.19 3508
5977.91 3450
5978.64 3429
5979.37 3425
5980.10 3333
5980.83 3344
5981.56 3703
5982.29 3512
5983.02 3620
5983.75 3804
5984.48 3773
5985.21 3799
5985.94 3863
5986.67 4004
5987.40 3963
5988.13 3896
5988.86 3833
5989.59 3755
5990.32 3720
5991.05 3772
5991.78 3841
5992.51 3875
5993.24 3883
5993.97 3944
5994.71 3974
5995.44 3988
5996.17 4011
5996.90 4088
5997.63 4067
5998.36 4131
5999.09 4136
5999.82 4053
6000.55 4262
6001.28 4284
6002.01 4118
6002.74 4183
6003.48 4174
6004.21 4011
6004.94 4013
6005.67 3770
6006.40 3911
6007.13 3924
6007.86 3976
6008.59 4076
6009.33 4622
6010.06 4921
6010.79 5469
6011.52 6133
6012.25 6901
6012.98 7726
6013.71 8471
6014.45 9270
6015.18 9417
6015.91 9729
6016.64 9558
6017.37 8982
6018.11 8583
6018.84 7960
6019.57 7349
6020.30 6501
6021.03 5438
6021.77 4843
6022.50 4458
6023.23 3935
6023.96 3731
6024.70 3588
6025.43 3523
6026.16 3277
6026.89 3252
6027.63 3217
6028.36 3097
6029.09 3156
6029.82 3039
6030.56 3055
6031.29 2962
6032.02 2968
6032.75 3021
6033.49 3085
6034.22 2924
6034.95 2827
6035.69 2853
6036.42 2837
6037.15 2853
6037.89 2767
6038.62 2933
6039.35 2787
6040.09 2890
6040.82 2915
6041.55 3072
6042.29 3020
6043.02 3038
6043.75 3169
6044.49 3025
6045.22 2934
6045.95 3178
6046.69 3260
6047.42 3176
6048.15 3206
6048.89 3157
6049.62 3240
6050.36 3446
6051.09 3566
6051.82 3506
6052.56 3646
6053.29 3765
6054.03 3749
6054.76 3863
6055.49 4018
6056.23 3790
6056.96 3734
6057.70 3734
6058.43 3996
6059.17 3686
6059.90 3366
6060.64 3336
6061.37 3209
6062.10 3231
6062.84 3181
6063.57 3389
6064.31 3281
6065.04 3222
6065.78 3165
6066.51 3186
6067.25 2940
6067.98 2892
6068.72 2979
6069.45 2908
6070.19 2830
6070.92 2822
6071.66 2904
6072.39 2909
6073.13 2859
6073.86 2821
6074.60 2712
6075.34 2733
6076.07 2662
6076.81 2743
6077.54 2691
6078.28 2684
6079.01 2614
6079.75 2638
6080.49 2687
6081.22 2492
6081.96 2574
6082.69 2567
6083.43 2517
6084.16 2613
6084.90 2611
6085.64 2492
6086.37 2474
6087.11 2466
6087.84 2486
6088.58 2353
6089.32 2443
6090.05 2423
6090.79 2335
6091.53 2441
6092.26 2441
6093.00 2469
6093.74 2472
6094.47 2505
6095.21 2428
6095.95 2359
6096.68 2469
6097.42 2407
6098.16 2282
6098.89 2175
6099.63 2380
6100.37 2250
6101.10 2305
6101.84 2309
6102.58 2304
6103.32 2327
6104.05 2284
6104.79 2235
6105.53 2296
6106.26 2248
6107.00 2237
6107.74 2118
6108.48 2278
6109.21 2261
6109.95 2289
6110.69 2427
6111.43 2299
6112.16 2320
6112.90 2353
6113.64 2404
6114.38 2405
6115.12 2495
6115.85 2399
6116.59 2433
6117.33 2436
6118.07 2492
6118.81 2474
6119.54 2322
6120.28 2438
6121.02 2482
6121.76 2356
6122.50 2349
6123.23 2370
6123.97 2478
6124.71 2563
6125.45 2484
6126.19 2620
6126.93 2570
6127.67 2742
6128.40 2609
6129.14 2473
6129.88 2594
6130.62 2625
6131.36 2599
6132.10 2609
6132.84 2503
6133.58 2804
6134.31 2777
6135.05 2524
6135.79 2622
6136.53 2483
6137.27 2621
6138.01 2571
6138.75 2597
6139.49 2779
6140.23 2787
6140.97 2875
6141.71 2765
6142.45 2698
6143.19 2681
6143.93 2722
6144.67 2695
6145.41 2747
6146.14 2728
6146.88 2687
6147.62 2623
6148.36 2736
6149.10 2761
6149.84 2674
6150.58 2851
6151.32 2740
6152.06 2933
6152.80 2860
6153.54 2966
6154.28 3024
6155.02 2784
6155.77 3078
6156.51 3092
6157.25 3134
6157.99 3120
6158.73 2941
6159.47 2903
6160.21 3056
6160.95 3126
6161.69 3062
6162.43 3316
6163.17 3299
6163.91 3445
6164.65 3595
6165.39 3682
6166.13 3845
6166.88 4073
6167.62 4297
6168.36 4443
6169.10 4494
6169.84 4485
6170.58 4662
6171.32 4549
6172.06 4568
6172.80 4342
6173.55 4369
6174.29 4298
6175.03 4147
6175.77 4022
6176.51 3798
6177.25 3908
6177.99 3828
6178.74 3918
6179.48 3983
6180.22 3963
6180.96 3821
6181.70 3899
6182.45 3944
6183.19 4068
6183.93 4016
6184.67 3885
6185.41 4147
6186.16 4069
6186.90 4134
6187.64 4257
6188.38 4430
6189.12 4447
6189.87 4299
6190.61 4351
6191.35 4317
6192.09 4402
6192.84 4687
6193.58 4817
6194.32 4883
6195.06 5104
6195.81 5265
6196.55 5416
6197.29 4990
6198.04 5187
6198.78 5257
6199.52 5264
6200.26 5358
6201.01 5134
6201.75 4909
6202.49 5082
6203.24 5346
6203.98 5274
6204.72 5467
6205.47 6650
6206.21 7353
6206.95 8210
6207.70 9912
6208.44 12154
6209.18 14679
6209.93 16696
6210.67 18931
6211.41 20355
6212.16 20942
6212.90 20760
6213.65 19656
6214.39 17805
6215.13 15932
6215.88 13493
6216.62 11393
6217.37 9652
6218.11 8250
6218.85 7070
6219.60 5805
6220.34 5408
6221.09 4987
6221.83 4689
6222.57 4652
6223.32 4647
6224.06 4562
6224.81 4467
6225.55 4729
6226.30 4703
6227.04 4832
6227.79 4591
6228.53 4494
6229.28 4444
6230.02 4119
6230.76 3929
6231.51 3911
6232.25 3595
6233.00 3353
6233.74 3181
6234.49 3158
6235.23 3228
6235.98 3137
6236.72 3123
6237.47 3259
6238.22 3510
6238.96 3303
6239.71 3253
6240.45 3386
6241.20 3274
6241.94 3210
6242.69 3201
6243.43 3321
6244.18 3301
6244.92 3394
6245.67 3512
6246.42 3661
6247.16 3845
6247.91 3795
6248.65 4013
6249.40 4441
6250.15 4771
6250.89 4602
6251.64 4650
6252.38 4623
6253.13 4630
6253.88 4357
6254.62 3926
6255.37 3744
6256.11 3737
6256.86 3657
6257.61 3606
6258.35 3599
6259.10 3483
6259.85 3581
6260.59 3514
6261.34 3387
6262.09 3451
6262.83 3600
6263.58 3462
6264.33 3503
6265.07 3388
6265.82 3458
6266.57 3368
6267.31 3281
6268.06 3243
6268.81 3189
6269.56 3113
6270.30 3267
6271.05 3104
6271.80 3116
6272.54 3174
6273.29 3004
6274.04 3142
6274.79 3182
6275.53 3174
6276.28 3097
6277.03 3015
6277.78 3048
6278.52 3186
6279.27 3175
6280.02 3148
6280.77 2992
6281.52 3102
6282.26 3127
6283.01 3139
6283.76 3108
6284.51 3107
6285.26 3017
6286.00 3031
6286.75 2965
6287.50 2969
6288.25 3181
6289.00 3338
6289.74 3288
6290.49 3313
6291.24 3155
6291.99 3222
6292.74 3101
6293.49 3115
6294.24 3074
6294.98 2865
6295.73 2698
6296.48 2673
6297.23 2734
6297.98 2680
6298.73 2688
6299.48 2491
6300.23 2517
6300.97 2616
6301.72 2565
6302.47 2566
6303.22 2509
6303.97 2661
6304.72 2539
6305.47 2490
6306.22 2455
6306.97 2558
6307.72 2672
6308.47 2606
6309.22 2612
6309.97 2623
6310.72 2713
6311.47 2552
6312.22 2762
6312.96 2583
6313.71 2613
6314.46 2790
6315.21 2728
6315.96 2715
6316.71 2683
6317.46 2616
6318.21 2693
6318.96 2649
6319.71 2558
6320.46 2605
6321.21 2621
6321.96 2478
6322.72 2329
6323.47 2283
6324.22 2422
6324.97 2286
6325.72 2326
6326.47 2327
6327.22 2221
6327.97 2347
6328.72 2297
6329.47 2312
6330.22 2322
6330.97 2354
6331.72 2382
6332.47 2255
6333.22 2219
6333.97 2186
6334.73 2215
6335.48 2158
6336.23 2262
6336.98 2248
6337.73 2107
6338.48 2133
6339.23 2096
6339.98 2237
6340.74 2224
6341.49 2156
6342.24 2129
6342.99 2109
6343.74 2142
6344.49 2157
6345.24 2108
6346.00 2278
6346.75 2229
6347.50 2164
6348.25 2193
6349.00 2358
6349.76 2249
6350.51 2286
6351.26 2223
6352.01 2376
6352.76 2442
6353.52 2451
6354.27 2280
6355.02 2358
6355.77 2510
6356.52 2702
6357.28 2457
6358.03 2255
6358.78 2179
6359.53 2304
6360.29 2365
6361.04 2271
6361.79 2210
6362.54 2201
6363.30 2272
6364.05 2291
6364.80 2275
6365.56 2255
6366.31 2213
6367.06 2364
6367.81 2348
6368.57 2307
6369.32 2353
6370.07 2408
6370.83 2226
6371.58 2317
6372.33 2212
6373.09 2256
6373.84 2207
6374.59 2091
6375.35 1910
6376.10 2028
6376.85 1963
6377.61 2065
6378.36 2036
6379.11 2063
6379.87 2006
6380.62 2044
6381.37 2143
6382.13 2063
6382.88 2103
6383.64 1997
6384.39 2029
6385.14 2012
6385.90 2158
6386.65 2083
6387.41 1958
6388.16 2028
6388.91 1899
6389.67 1980
6390.42 1826
6391.18 2022
6391.93 1846
6392.69 1862
6393.44 1923
6394.20 1954
6394.95 1881
6395.70 1939
6396.46 1844
6397.21 1888
6397.97 1909
6398.72 2033
6399.48 1873
6400.23 1822
6400.99 1992
6401.74 1874
6402.50 1723
6403.25 1790
6404.01 1922
6404.76 1889
6405.52 1956
6406.27 1855
6407.03 1927
6407.78 1986
6408.54 1926
6409.30 1830
6410.05 1836
6410.81 1910
6411.56 2044
6412.32 2008
6413.07 1955
6413.83 1937
6414.58 1871
6415.34 1723
6416.10 1750
6416.85 1775
6417.61 1803
6418.36 1825
6419.12 1853
6419.88 1875
6420.63 2023
6421.39 1855
6422.14 1809
6422.90 1871
6423.66 1935
6424.41 1827
6425.17 1888
6425.93 1812
6426.68 1871
6427.44 1850
6428.20 1870
6428.95 2029
6429.71 1923
6430.47 1881
6431.22 1833
6431.98 1926
6432.74 1843
6433.49 1917
6434.25 1923
6435.01 1938
6435.76 2024
6436.52 2050
6437.28 1918
6438.03 1971
6438.79 2079
6439.55 1981
6440.31 2036
6441.06 2081
6441.82 2054
6442.58 1936
6443.34 1966
6444.09 2079
6444.85 2161
6445.61 2152
6446.37 2129
6447.12 2037
6447.88 1956
6448.64 2110
6449.40 2039
6450.15 1951
6450.91 2000
6451.67 1945
6452.43 2043
6453.19 2184
6453.94 2186
6454.70 2197
6455.46 2140
6456.22 2206
6456.98 2255
6457.73 2153
6458.49 2218
6459.25 2096
6460.01 2225
6460.77 2229
6461.53 2156
6462.29 2275
6463.04 2265
6463.80 2295
6464.56 2109
6465.32 2093
6466.08 2218
6466.84 2298
6467.60 2263
6468.36 2134
6469.11 2144
6469.87 2259
6470.63 2303
6471.39 2324
6472.15 2437
6472.91 2458
6473.67 2566
6474.43 2481
6475.19 2578
6475.95 2526
6476.71 2438
6477.47 2489
6478.22 2588
6478.98 2497
6479.74 2535
6480.50 2566
6481.26 2535
6482.02 2626
6482.78 2593
6483.54 2599
6484.30 2693
6485.06 2680
6485.82 2693
6486.58 2741
6487.34 2690
6488.10 2883
6488.86 2886
6489.62 2981
6490.38 3100
6491.14 3209
6491.90 3102
6492.66 3138
6493.42 3288
6494.18 3351
6494.94 3318
6495.70 3418
6496.47 3331
6497.23 3612
6497.99 3543
6498.75 3567
6499.51 3577
6500.27 3479
6501.03 3480
6501.79 3535
6502.55 3597
6503.31 3511
6504.07 3698
6504.83 3634
6505.60 3519
6506.36 3638
6507.12 3613
6507.88 3717
6508.64 3768
6509.40 3986
6510.16 4059
6510.92 4111
6511.69 4127
6512.45 4166
6513.21 4277
6513.97 4317
6514.73 4409
6515.49 4273
6516.26 4356
6517.02 4448
6517.78 4398
6518.54 4316
6519.30 4259
6520.06 4293
6520.83 4418
6521.59 4551
6522.35 4756
6523.11 4977
6523.87 5067
6524.64 5371
6525.40 5482
6526.16 5851
6526.92 6208
6527.69 6356
6528.45 6826
6529.21 7068
6529.97 7406
6530.74 7458
6531.50 7545
6532.26 7390
6533.02 7451
6533.79 7696
6534.55 7827
6535.31 8156
6536.08 8967
6536.84 10164
6537.60 11211
6538.36 12533
6539.13 13266
6539.89 13150
6540.65 12856
6541.42 11838
6542.18 10635
6542.94 8976
6543.71 7844
6544.47 7008
6545.23 5994
6546.00 5277
6546.76 4844
6547.52 4550
6548.29 4437
6549.05 4211
6549.81 3997
6550.58 3921
6551.34 3918
6552.11 3939
6552.87 3987
6553.63 3815
6554.40 3826
6555.16 3974
6555.93 3847
6556.69 3809
6557.45 3652
6558.22 3632
6558.98 3597
6559.75 3650
6560.51 3609
6561.27 3814
6562.04 3928
6562.80 3854
6563.57 4042
6564.33 4162
6565.10 4371
6565.86 4630
6566.63 4655
6567.39 4748
6568.16 4511
6568.92 4442
6569.69 4429
6570.45 4296
6571.22 4175
6571.98 4256
6572.75 4162
6573.51 4148
6574.28 4252
6575.04 4374
6575.81 4418
6576.57 4373
6577.34 4476
6578.10 4765
6578.87 4748
6579.63 4592
6580.40 4720
6581.16 4680
6581.93 4714
6582.69 4698
6583.46 4868
6584.23 4975
6584.99 5055
6585.76 5006
6586.52 4939
6587.29 5105
6588.05 4912
6588.82 4879
6589.59 4861
6590.35 4981
6591.12 5101
6591.88 5152
6592.65 5449
6593.42 5773
6594.18 6264
6594.95 6455
6595.72 6952
6596.48 7367
6597.25 7564
6598.02 7485
6598.78 7321
6599.55 7051
6600.31 6702
6601.08 6171
6601.85 5671
6602.62 5117
6603.38 4806
6604.15 4703
6604.92 4439
6605.68 4233
6606.45 3945
6607.22 3976
6607.98 3756
6608.75 3658
6609.52 3600
6610.28 3680
6611.05 3643
6611.82 3530
6612.59 3573
6613.35 3592
6614.12 3692
6614.89 3508
6615.66 3489
6616.42 3442
6617.19 3541
6617.96 3446
6618.73 3406
6619.49 3360
6620.26 3279
6621.03 3260
6621.80 3348
6622.57 3474
6623.33 3404
6624.10 3519
6624.87 3571
6625.64 3445
6626.41 3363
6627.17 3241
6627.94 3258
6628.71 3275
6629.48 3234
6630.25 3281
6631.02 3216
6631.78 3388
6632.55 3486
6633.32 3647
6634.09 3895
6634.86 4251
6635.63 4088
6636.40 4274
6637.16 4404
6637.93 4325
6638.70 4446
6639.47 4051
6640.24 3814
6641.01 3733
6641.78 3490
6642.55 3417
6643.32 3454
6644.09 3399
6644.85 3190
6645.62 3226
6646.39 3116
6647.16 3062
6647.93 2938
6648.70 2998
6649.47 3018
6650.24 3072
6651.01 2878
6651.78 2876
6652.55 3122
6653.32 3009
6654.09 2819
6654.86 2911
6655.63 3075
6656.40 2979
6657.17 2983
6657.94 3026
6658.71 3184
6659.48 3148
6660.25 2973
6661.02 2886
6661.79 3015
6662.56 2958
6663.33 2926
6664.10 2995
6664.87 3166
6665.64 3104
6666.41 3185
6667.18 3286
6667.95 3357
6668.72 3303
6669.49 3193
6670.26 3286
6671.03 3261
6671.80 3187
6672.58 3046
6673.35 2930
6674.12 3099
6674.89 3022
6675.66 2815
6676.43 3021
6677.20 3025
6677.97 2938
6678.74 2849
6679.51 2912
6680.29 3053
6681.06 2862
6681.83 2783
6682.60 2742
6683.37 2892
6684.14 2989
6684.91 3157
6685.69 3172
6686.46 3268
6687.23 3452
6688.00 3326
6688.77 3314
6689.54 3172
6690.32 3253
6691.09 3024
6691.86 3039
6692.63 2944
6693.40 2927
6694.18 2915
6694.95 2732
6695.72 2615
6696.49 2672
6697.26 2743
6698.04 2548
6698.81 2578
6699.58 2624
6700.35 2518
6701.13 2649
6701.90 2723
6702.67 2610
6703.44 2608
6704.22 2661
6704.99 2713
6705.76 2608
6706.54 2658
6707.31 2750
6708.08 2578
6708.85 2405
6709.63 2510
6710.40 2398
6711.17 2307
6711.95 2421
6712.72 2397
6713.49 2386
6714.27 2321
6715.04 2260
6715.81 2372
6716.59 2367
6717.36 2270
6718.13 2316
6718.91 2258
6719.68 2300
6720.45 2240
6721.23 2244
6722.00 2386
6722.77 2362
6723.55 2246
6724.32 2253
6725.09 2198
6725.87 2252
6726.64 2244
6727.42 2271
6728.19 2482
6728.96 2406
6729.74 2295
6730.51 2148
6731.29 2307
6732.06 2381
6732.84 2301
6733.61 2398
6734.38 2230
6735.16 2348
6735.93 2281
6736.71 2387
6737.48 2433
6738.26 2401
6739.03 2375
6739.81 2357
6740.58 2373
6741.36 2394
6742.13 2394
6742.91 2424
6743.68 2403
6744.46 2446
6745.23 2477
6746.01 2607
6746.78 2498
6747.56 2455
6748.33 2537
6749.11 2575
6749.88 2490
6750.66 2636
6751.43 2712
6752.21 2795
6752.98 2932
6753.76 3035
6754.53 2981
6755.31 3044
6756.08 2923
6756.86 2876
6757.64 2720
6758.41 2603
6759.19 2488
6759.96 2296
6760.74 2439
6761.52 2470
6762.29 2316
6763.07 2338
6763.84 2222
6764.62 2214
6765.40 2240
6766.17 2250
6766.95 2418
6767.72 2350
6768.50 2157
6769.28 2324
6770.05 2299
6770.83 2178
6771.61 2217
6772.38 2074
6773.16 2011
6773.94 2254
6774.71 2221
6775.49 2153
6776.27 2174
6777.04 2123
6777.82 2146
6778.60 2124
6779.37 2278
6780.15 2344
6780.93 2284
6781.71 2204
6782.48 2277
6783.26 2208
6784.04 2314
6784.81 2159
6785.59 2084
6786.37 2001
6787.15 2104
6787.92 2007
6788.70 2033
6789.48 2000
6790.26 2061
6791.03 2046
6791.81 1898
6792.59 1920
6793.37 1941
6794.15 1907
6794.92 1959
6795.70 1970
6796.48 2002
6797.26 1836
6798.03 1883
6798.81 2033
6799.59 1968
6800.37 1843
6801.15 2009
6801.93 2021
6802.70 1857
6803.48 1802
6804.26 1878
6805.04 1885
6805.82 1956
6806.60 2007
6807.37 1966
6808.15 2073
6808.93 2045
6809.71 2039
6810.49 1923
6811.27 1897
6812.05 1954
6812.83 1856
6813.60 1971
6814.38 1995
6815.16 1856
6815.94 1891
6816.72 1963
6817.50 1988
6818.28 1878
6819.06 1817
6819.84 1952
6820.62 1995
6821.40 2080
6822.18 1873
6822.96 1957
6823.73 1941
6824.51 1976
6825.29 1980
6826.07 1996
6826.85 1964
6827.63 1912
6828.41 1937
6829.19 1839
6829.97 1995
6830.75 1926
6831.53 1868
6832.31 1849
6833.09 1873
6833.87 1895
6834.65 1943
6835.43 2037
6836.21 1877
6836.99 1928
6837.77 1910
6838.55 1997
6839.33 1978
6840.11 2012
6840.90 1987
6841.68 2049
6842.46 1859
6843.24 1809
6844.02 1938
6844.80 1886
6845.58 1860
6846.36 1900
6847.14 1946
6847.92 1985
6848.70 2119
6849.48 2200
6850.26 2360
6851.05 2668
6851.83 2868
6852.61 3173
6853.39 3507
6854.17 3470
6854.95 3426
6855.73 3428
6856.51 3015
6857.30 3037
6858.08 2714
6858.86 2431
6859.64 2303
6860.42 2251
6861.20 2192
6861.99 2070
6862.77 2032
6863.55 2076
6864.33 2034
6865.11 2030
6865.89 2009
6866.68 2111
6867.46 2164
6868.24 2047
6869.02 2032
6869.80 2209
6870.59 2138
6871.37 2094
6872.15 2335
6872.93 2222
6873.72 2004
6874.50 2108
6875.28 2150
6876.06 2118
6876.85 2030
6877.63 2184
6878.41 2187
6879.19 2206
6879.98 2194
6880.76 2399
6881.54 2410
6882.32 2241
6883.11 2366
6883.89 2336
6884.67 2521
6885.46 2653
6886.24 2819
6887.02 2792
6887.81 2892
6888.59 3153
6889.37 3160
6890.16 3367
6890.94 3470
6891.72 3377
6892.51 3269
6893.29 3009
6894.07 2841
6894.86 2697
6895.64 2646
6896.42 2687
6897.21 2598
6897.99 2642
6898.77 2564
6899.56 2439
6900.34 2542
6901.13 2304
6901.91 2285
6902.69 2333
6903.48 2565
6904.26 2637
6905.05 2550
6905.83 2596
6906.62 2450
6907.40 2500
6908.18 2446
6908.97 2367
6909.75 2443
6910.54 2341
6911.32 2317
6912.11 2298
6912.89 2365
6913.68 2281
6914.46 2329
6915.24 2262
6916.03 2227
6916.81 2306
6917.60 2367
6918.38 2315
6919.17 2235
6919.95 2454
6920.74 2243
6921.52 2222
6922.31 2272
6923.09 2338
6923.88 2297
6924.66 2507
6925.45 2533
6926.24 2452
6927.02 2547
6927.81 2562
6928.59 2433
6929.38 2485
6930.16 2405
6930.95 2202
6931.73 2321
6932.52 2437
6933.31 2368
6934.09 2371
6934.88 2337
6935.66 2568
6936.45 2451
6937.24 2391
6938.02 2519
6938.81 2483
6939.59 2341
6940.38 2375
6941.17 2518
6941.95 2636
6942.74 2632
6943.52 2713
6944.31 2813
6945.10 2851
6945.88 3095
6946.67 2955
6947.46 3024
6948.24 2963
6949.03 3099
6949.82 3129
6950.60 3176
6951.39 3270
6952.18 3183
6952.96 3225
6953.75 2899
6954.54 2831
6955.32 2917
6956.11 3059
6956.90 3035
6957.69 3144
6958.47 3229
6959.26 3432
6960.05 3509
6960.83 3483
6961.62 3400
6962.41 3410
6963.20 3368
6963.98 3363
6964.77 3253
6965.56 3443
6966.35 3369
6967.14 3376
6967.92 3412
6968.71 3490
6969.50 3530
6970.29 3570
6971.07 3614
6971.86 3525
6972.65 3670
6973.44 3777
6974.23 3735
6975.01 3641
6975.80 3705
6976.59 3708
6977.38 3659
6978.17 3907
6978.96 4034
6979.74 4036
6980.53 4005
6981.32 4429
6982.11 4779
6982.90 4977
6983.69 5162
6984.48 5728
6985.26 6681
6986.05 7471
6986.84 8049
6987.63 8769
6988.42 9525
6989.21 9486
6990.00 9410
6990.79 8860
6991.57 7833
6992.36 7130
6993.15 6477
6993.94 5765
6994.73 5576
6995.52 5259
6996.31 4955
6997.10 4994
6997.89 5390
6998.68 5975
6999.47 6740
7000.26 7610
7001.05 8632
7001.84 9484
7002.63 9879
7003.42 10082
7004.21 9675
7005.00 9068
7005.79 8012
7006.58 7002
7007.37 6330
7008.16 5592
7008.95 4678
7009.74 4247
7010.53 3778
7011.32 3488
7012.11 3400
7012.90 3241
7013.69 3229
7014.48 3297
7015.27 3373
7016.06 3494
7016.85 3493
7017.64 3463
7018.43 3224
7019.22 3260
7020.01 3183
7020.80 3034
7021.59 2812
7022.38 2818
7023.17 2918
7023.96 2937
7024.76 2949
7025.55 2966
7026.34 2986
7027.13 2911
7027.92 2978
7028.71 3018
7029.50 3064
7030.29 3125
7031.08 2792
7031.88 2897
7032.67 3069
7033.46 2896
7034.25 2765
7035.04 2794
7035.83 2706
7036.62 2844
7037.42 2875
7038.21 2814
7039.00 2901
7039.79 2847
7040.58 2846
7041.38 2907
7042.17 3016
7042.96 3083
7043.75 3013
7044.54 2933
7045.33 2895
7046.13 2789
7046.92 2843
7047.71 2983
7048.50 3031
7049.30 3062
7050.09 3176
7050.88 3307
7051.67 3507
7052.47 3534
7053.26 3533
7054.05 3558
7054.84 3360
7055.64 3282
7056.43 3122
7057.22 2906
7058.01 2882
7058.81 2910
7059.60 2748
7060.39 2598
7061.19 2662
7061.98 2832
7062.77 2719
7063.57 2621
7064.36 2650
7065.15 2740
7065.94 2669
7066.74 2802
7067.53 2760
7068.32 2592
7069.12 2514
7069.91 2411
7070.71 2623
7071.50 2549
7072.29 2552
7073.09 2537
7073.88 2467
7074.67 2447
7075.47 2361
7076.26 2320
7077.05 2347
7077.85 2337
7078.64 2271
7079.44 2296
7080.23 2233
7081.02 2158
7081.82 2304
7082.61 2285
7083.41 2077
7084.20 2179
7085.00 2216
7085.79 2207
7086.58 2322
7087.38 2143
7088.17 2072
7088.97 2219
7089.76 2085
7090.56 1975
7091.35 2100
7092.15 2142
7092.94 2129
7093.74 2023
7094.53 1901
7095.33 2020
7096.12 2023
7096.92 1933
7097.71 1923
7098.51 1952
7099.30 1949
7100.10 1994
7100.89 1853
7101.69 1931
7102.48 1880
7103.28 1898
7104.07 1806
7104.87 1916
7105.66 1867
7106.46 1852
7107.26 1850
7108.05 1904
7108.85 1741
7109.64 1594
7110.44 1647
7111.23 1804
7112.03 1762
7112.83 1701
7113.62 1758
7114.42 1734
7115.21 1843
7116.01 1801
7116.81 1747
7117.60 1866
7118.40 1742
7119.19 1723
7119.99 1761
7120.79 1682
7121.58 1705
7122.38 1848
7123.18 1851
7123.97 1823
7124.77 1800
7125.57 1676
7126.36 1728
7127.16 1771
7127.96 1681
7128.75 1684
7129.55 1820
7130.35 1797
7131.14 1801
7131.94 1719
7132.74 1816
7133.53 1870
7134.33 1798
7135.13 1729
7135.93 1693
7136.72 1834
7137.52 1855
7138.32 1738
7139.11 1763
7139.91 1738
7140.71 1611
7141.51 1581
7142.30 1684
7143.10 1658
7143.90 1748
7144.70 1756
7145.49 1730
7146.29 1764
7147.09 1719
7147.89 1642
7148.69 1721
7149.48 1715
7150.28 1583
7151.08 1648
7151.88 1631
7152.68 1640
7153.47 1525
7154.27 1657
7155.07 1664
7155.87 1684
7156.67 1627
7157.47 1643
7158.26 1679
7159.06 1724
7159.86 1654
7160.66 1546
7161.46 1583
7162.26 1609
7163.06 1555
7163.85 1580
7164.65 1593
7165.45 1572
7166.25 1519
7167.05 1543
7167.85 1467
7168.65 1531
7169.45 1472
7170.25 1536
7171.04 1601
7171.84 1530
7172.64 1464
7173.44 1436
7174.24 1442
7175.04 1483
7175.84 1519
7176.64 1490
7177.44 1521
7178.24 1469
7179.04 1449
7179.84 1556
7180.64 1635
7181.44 1646
7182.24 1428
7183.04 1574
7183.84 1531
7184.64 1580
7185.44 1538
7186.24 1525
7187.04 1521
7187.84 1594
7188.64 1444
7189.44 1452
7190.24 1536
7191.04 1536
7191.84 1463
7192.64 1402
7193.44 1420
7194.24 1373
7195.04 1447
7195.84 1365
7196.64 1446
7197.44 1482
7198.24 1500
7199.04 1500
7199.84 1428
7200.64 1408
7201.44 1360
7202.25 1369
7203.05 1470
7203.85 1484
7204.65 1527
7205.45 1404
7206.25 1449
7207.05 1411
7207.85 1471
7208.65 1423
7209.46 1474
7210.26 1402
7211.06 1393
7211.86 1434
7212.66 1389
7213.46 1442
7214.26 1528
7215.07 1491
7215.87 1505
7216.67 1491
7217.47 1374
7218.27 1501
7219.07 1506
7219.88 1406
7220.68 1457
7221.48 1510
7222.28 1504
7223.08 1521
7223.89 1466
7224.69 1535
7225.49 1569
7226.29 1555
7227.10 1490
7227.90 1496
7228.70 1569
7229.50 1573
7230.30 1564
7231.11 1520
7231.91 1617
7232.71 1645
7233.51 1535
7234.32 1578
7235.12 1686
7235.92 1783
7236.73 1732
7237.53 1733
7238.33 1921
7239.13 1842
7239.94 1926
7240.74 2194
7241.54 2186
7242.35 2351
7243.15 2316
7243.95 2344
7244.76 2306
7245.56 2065
7246.36 1958
7247.17 1855
7247.97 1797
7248.77 1761
7249.58 1670
7250.38 1801
7251.18 1873
7251.99 1841
7252.79 1761
7253.59 1865
7254.40 1725
7255.20 1715
7256.01 1827
7256.81 1798
7257.61 1863
7258.42 1929
7259.22 1800
7260.03 1788
7260.83 1771
7261.63 1743
7262.44 1873
7263.24 1880
7264.05 1860
7264.85 1849
7265.66 1805
7266.46 1804
7267.26 1916
7268.07 1939
7268.87 1847
7269.68 1874
7270.48 2000
7271.29 2037
7272.09 2011
7272.90 1891
7273.70 1981
7274.51 2070
7275.31 1928
7276.12 1981
7276.92 2018
7277.73 2019
7278.53 2016
7279.34 2034
7280.14 2089
7280.95 2194
7281.75 2170
7282.56 2418
7283.36 2694
7284.17 2999
7284.97 3412
7285.78 3671
7286.59 4183
7287.39 4416
7288.20 4527
7289.00 4308
7289.81 3938
7290.61 3777
7291.42 3457
7292.23 2944
7293.03 2666
7293.84 2584
7294.64 2399
7295.45 2288
7296.26 2168
7297.06 2204
7297.87 2222
7298.67 2055
7299.48 1989
7300.29 2068
7301.09 2050
7301.90 2088
7302.71 2049
7303.51 2150
7304.32 2240
7305.13 2142
7305.93 1976
7306.74 2297
7307.55 2277
7308.35 2179
7309.16 2118
7309.97 2314
7310.77 2358
7311.58 2492
7312.39 2526
7313.19 2565
7314.00 2524
7314.81 2673
7315.62 2722
7316.42 2626
7317.23 2721
7318.04 2599
7318.84 2635
7319.65 2842
7320.46 2894
7321.27 2987
7322.07 3012
7322.88 3070
7323.69 3157
7324.50 3011
7325.31 3091
7326.11 3036
7326.92 2857
7327.73 2750
7328.54 2403
7329.34 2508
7330.15 2303
7330.96 2170
7331.77 2101
7332.58 1983
7333.38 2078
7334.19 2140
7335.00 2007
7335.81 2117
7336.62 2087
7337.43 2133
7338.23 2077
7339.04 2116
7339.85 2030
7340.66 2052
7341.47 1981
7342.28 1991
7343.09 1978
7343.89 2060
7344.70 1967
7345.51 2029
7346.32 1979
7347.13 1885
7347.94 1903
7348.75 1935
7349.56 1975
7350.37 1941
7351.18 1909
7351.98 1909
7352.79 1918
7353.60 2057
7354.41 1919
7355.22 2013
7356.03 1974
7356.84 1890
7357.65 1871
7358.46 1910
7359.27 2011
7360.08 1925
7360.89 1971
7361.70 1955
7362.51 1992
7363.32 2036
7364.13 1897
7364.94 1948
7365.75 2153
7366.56 2111
7367.37 1953
7368.18 2036
7368.99 2104
7369.80 2092
7370.61 2238
7371.42 2231
7372.23 2217
7373.04 2229
7373.85 2313
7374.66 2241
7375.47 2179
7376.28 2186
7377.09 2205
7377.90 2217
7378.71 2216
7379.52 2339
7380.33 2516
7381.14 2575
7381.96 2934
7382.77 3070
7383.58 3348
7384.39 3423
7385.20 3157
7386.01 3150
7386.82 2851
7387.63 2747
7388.44 2661
7389.25 2421
7390.07 2281
7390.88 2277
7391.69 2325
7392.50 2089
7393.31 2001
7394.12 2150
7394.93 2108
7395.75 2114
7396.56 1986
7397.37 2051
7398.18 2282
7398.99 2234
7399.80 2410
7400.62 2636
7401.43 2696
7402.24 2930
7403.05 3194
7403.86 3276
7404.68 3152
7405.49 3010
7406.30 2997
7407.11 2745
7407.93 2577
7408.74 2379
7409.55 2364
7410.36 2285
7411.17 2100
7411.99 2052
7412.80 2097
7413.61 2004
7414.42 1984
7415.24 1899
7416.05 1815
7416.86 1803
7417.68 1805
7418.49 1714
7419.30 1626
7420.11 1666
7420.93 1649
7421.74 1642
7422.55 1709
7423.37 1664
7424.18 1587
7424.99 1658
7425.81 1601
7426.62 1545
7427.43 1549
7428.25 1503
7429.06 1487
7429.87 1488
7430.69 1532
7431.50 1525
7432.31 1566
7433.13 1580
7433.94 1622
7434.75 1614
7435.57 1660
7436.38 1598
7437.20 1483
7438.01 1495
7438.82 1586
7439.64 1567
7440.45 1641
7441.27 1560
7442.08 1590
7442.89 1503
7443.71 1621
7444.52 1613
7445.34 1637
7446.15 1528
7446.97 1536
7447.78 1574
7448.59 1570
7449.41 1622
7450.22 1504
7451.04 1413
7451.85 1497
7452.67 1438
7453.48 1527
7454.30 1542
7455.11 1529
7455.93 1599
7456.74 1536
7457.56 1458
7458.37 1507
7459.19 1581
7460.00 1623
7460.82 1562
7461.63 1628
7462.45 1595
7463.26 1694
7464.08 1554
7464.89 1628
7465.71 1473
7466.52 1497
7467.34 1533
7468.16 1465
7468.97 1482
7469.79 1517
7470.60 1558
7471.42 1647
7472.23 1530
7473.05 1630
7473.87 1502
7474.68 1483
7475.50 1482
7476.31 1484
7477.13 1481
7477.95 1375
7478.76 1380
7479.58 1413
7480.39 1469
7481.21 1468
7482.03 1463
7482.84 1421
7483.66 1408
7484.48 1411
7485.29 1376
7486.11 1314
7486.93 1369
7487.74 1380
7488.56 1366
7489.38 1420
7490.19 1343
7491.01 1361
7491.83 1339
7492.64 1356
7493.46 1348
7494.28 1395
7495.09 1344
7495.91 1348
7496.73 1343
7497.55 1244
7498.36 1227
7499.18 1311
7500.00 1359
7500.81 1283
7501.63 1239
7502.45 1311
7503.27 1315
7504.08 1212
7504.90 1219
7505.72 1351
7506.54 1325
7507.36 1304
7508.17 1347
7508.99 1408
7509.81 1277
7510.63 1244
7511.44 1266
7512.26 1357
7513.08 1270
7513.90 1334
7514.72 1273
7515.53 1201
7516.35 1268
7517.17 1158
7517.99 1261
7518.81 1233
7519.63 1265
7520.44 1334
7521.26 1236
7522.08 1188
7522.90 1189
7523.72 1287
7524.54 1207
7525.36 1253
7526.17 1268
7526.99 1236
7527.81 1229
7528.63 1324
7529.45 1322
7530.27 1252
7531.09 1217
7531.91 1243
7532.73 1203
7533.54 1190
7534.36 1218
7535.18 1304
7536.00 1248
7536.82 1164
7537.64 1213
7538.46 1196
7539.28 1260
7540.10 1199
7540.92 1229
7541.74 1316
7542.56 1284
7543.38 1301
7544.20 1261
7545.02 1148
7545.84 1134
7546.66 1285
7547.48 1338
7548.30 1414
7549.12 1310
7549.94 1341
7550.76 1217
7551.58 1225
7552.40 1330
7553.22 1280
7554.04 1305
7554.86 1344
7555.68 1272
7556.50 1309
7557.32 1309
7558.14 1471
7558.96 1365
7559.78 1274
7560.60 1398
7561.42 1402
7562.24 1300
7563.06 1263
7563.88 1315
7564.70 1304
7565.53 1277
7566.35 1335
7567.17 1363
7567.99 1269
7568.81 1297
7569.63 1222
7570.45 1277
7571.27 1235
7572.09 1336
7572.92 1344
7573.74 1245
7574.56 1233
7575.38 1285
7576.20 1271
7577.02 1378
7577.84 1329
7578.67 1280
7579.49 1267
7580.31 1388
7581.13 1345
7581.95 1283
7582.77 1275
7583.60 1284
7584.42 1358
7585.24 1321
7586.06 1264
7586.88 1371
7587.71 1345
7588.53 1352
7589.35 1378
7590.17 1352
7590.99 1408
7591.82 1450
7592.64 1419
7593.46 1407
7594.28 1433
7595.11 1482
7595.93 1433
7596.75 1411
7597.57 1445
7598.40 1459
7599.22 1396
7600.04 1408
7600.87 1380
7601.69 1424
7602.51 1469
7603.33 1531
7604.16 1630
7604.98 1729
7605.80 1721
7606.63 1753
7607.45 1727
7608.27 1839
7609.10 1870
7609.92 1812
7610.74 1766
7611.57 1667
7612.39 1703
7613.21 1534
7614.04 1460
7614.86 1389
7615.68 1368
7616.51 1452
7617.33 1593
7618.15 1569
7618.98 1514
7619.80 1583
7620.63 1586
7621.45 1675
7622.27 1602
7623.10 1525
7623.92 1585
7624.75 1504
7625.57 1573
7626.39 1567
7627.22 1526
7628.04 1496
7628.87 1478
7629.69 1472
7630.52 1583
7631.34 1590
7632.16 1642
7632.99 1690
7633.81 1744
7634.64 1792
7635.46 1870
7636.29 1810
7637.11 1717
7637.94 1622
7638.76 1420
7639.59 1480
7640.41 1432
7641.24 1425
7642.06 1331
7642.89 1358
7643.71 1334
7644.54 1259
7645.36 1341
7646.19 1326
7647.01 1309
7647.84 1283
7648.66 1308
7649.49 1276
7650.31 1162
7651.14 1287
7651.96 1280
7652.79 1162
7653.62 1179
7654.44 1259
7655.27 1275
7656.09 1222
7656.92 1114
7657.75 1132
7658.57 1201
7659.40 1216
7660.22 1164
7661.05 1225
7661.88 1147
7662.70 1183
7663.53 1205
7664.35 1167
7665.18 1135
7666.01 1239
7666.83 1163
7667.66 1171
7668.49 1191
7669.31 1191
7670.14 1264
7670.96 1202
7671.79 1115
7672.62 1154
7673.44 1231
7674.27 1195
7675.10 1076
7675.93 1127
7676.75 1205
7677.58 1126
7678.41 1113
7679.23 1099
7680.06 1122
7680.89 1150
7681.71 1182
7682.54 1159
7683.37 1142
7684.20 1125
7685.02 1163
7685.85 1132
7686.68 1147
7687.51 1156
7688.33 1153
7689.16 1128
7689.99 1190
7690.82 1301
7691.64 1128
7692.47 1086
7693.30 1127
7694.13 1143
7694.96 1100
7695.78 1140
7696.61 1140
7697.44 1198
7698.27 1152
7699.10 1116
7699.92 1154
7700.75 1139
7701.58 1149
7702.41 1138
7703.24 1177
7704.06 1169
7704.89 1167
7705.72 1090
7706.55 1181
7707.38 1145
7708.21 1104
7709.04 1076
7709.86 1047
7710.69 1125
7711.52 1120
7712.35 1184
7713.18 1268
7714.01 1232
7714.84 1173
7715.67 1237
7716.50 1180
7717.32 1250
7718.15 1093
7718.98 1126
7719.81 1225
7720.64 1177
7721.47 1149
7722.30 1157
7723.13 1168
7723.96 1200
7724.79 1175
7725.62 1156
7726.45 1224
7727.28 1171
7728.11 1169
7728.94 1217
7729.77 1119
7730.60 1093
7731.43 1107
7732.26 1206
7733.09 1258
7733.92 1198
7734.75 1132
7735.58 1183
7736.41 1182
7737.24 1198
7738.07 1305
7738.90 1216
7739.73 1267
7740.56 1226
7741.39 1303
7742.22 1335
7743.05 1242
7743.88 1163
7744.71 1229
7745.54 1267
7746.37 1355
7747.20 1405
7748.03 1470
7748.86 1746
7749.69 1738
7750.52 1857
7751.36 1778
7752.19 1821
7753.02 1723
7753.85 1578
7754.68 1483
7755.51 1412
7756.34 1258
7757.17 1353
7758.00 1193
7758.84 1222
7759.67 1159
7760.50 1101
7761.33 1164
7762.16 1154
7762.99 1167
7763.82 1199
7764.66 1157
7765.49 1227
7766.32 1299
7767.15 1312
7767.98 1225
7768.81 1147
7769.65 1167
7770.48 1150
7771.31 1150
7772.14 1154
7772.97 1184
7773.81 1148
7774.64 1064
7775.47 1192
7776.30 1141
7777.14 1095
7777.97 1061
7778.80 1119
7779.63 1171
7780.47 1259
7781.30 1110
7782.13 1146
7782.96 1212
7783.80 1280
7784.63 1202
7785.46 1153
7786.29 1165
7787.13 1080
7787.96 1126
7788.79 1135
7789.63 1272
7790.46 1252
7791.29 1278
7792.12 1228
7792.96 1152
7793.79 1128
7794.62 1221
7795.46 1274
7796.29 1229
7797.12 1141
7797.96 1145
7798.79 1152
7799.62 1173
7800.46 1251
7801.29 1210
7802.12 1165
7802.96 1065
7803.79 1182
7804.63 1220
7805.46 1285
7806.29 1207
7807.13 1246
7807.96 1225
7808.80 1218
7809.63 1198
7810.46 1213
7811.30 1210
7812.13 1215
7812.97 1229
7813.80 1249
7814.63 1322
7815.47 1244
7816.30 1277
7817.14 1414
7817.97 1325
7818.81 1275
7819.64 1351
7820.48 1296
7821.31 1396
7822.15 1376
7822.98 1254
7823.81 1237
7824.65 1180
7825.48 1334
7826.32 1237
7827.15 1252
7827.99 1265
7828.82 1367
7829.66 1274
7830.49 1297
7831.33 1236
7832.17 1327
7833.00 1267
7833.84 1253
7834.67 1321
7835.51 1260
7836.34 1234
7837.18 1265
7838.01 1311
7838.85 1275
7839.68 1370
7840.52 1403
7841.36 1351
7842.19 1389
7843.03 1312
7843.86 1228
7844.70 1313
7845.54 1251
7846.37 1246
7847.21 1223
7848.04 1168
7848.88 1223
7849.72 1280
7850.55 1238
7851.39 1289
7852.22 1306
7853.06 1307
7853.90 1290
7854.73 1255
7855.57 1244
7856.41 1165
7857.24 1213
7858.08 1298
7858.92 1325
7859.75 1309
7860.59 1417
7861.43 1482
7862.26 1492
7863.10 1560
7863.94 1513
7864.77 1472
7865.61 1300
7866.45 1325
7867.29 1416
7868.12 1361
7868.96 1304
7869.80 1323
7870.63 1248
7871.47 1255
7872.31 1190
7873.15 1298
7873.98 1250
7874.82 1329
7875.66 1581
7876.50 1409
7877.33 1360
7878.17 1279
7879.01 1464
7879.85 1451
7880.69 1525
7881.52 1548
7882.36 1455
7883.20 1480
7884.04 1273
7884.88 1314
7885.71 1322
7886.55 1251
7887.39 1286
7888.23 1342
7889.07 1273
7889.90 1332
7890.74 1397
7891.58 1381
7892.42 1337
7893.26 1402
7894.10 1309
7894.94 1441
7895.77 1351
7896.61 1397
7897.45 1455
7898.29 1263
7899.13 1380
7899.97 1359
7900.81 1388
7901.65 1346
7902.48 1352
7903.32 1415
7904.16 1360
7905.00 1348
7905.84 1442
7906.68 1448
7907.52 1454
7908.36 1337
7909.20 1290
7910.04 1307
7910.88 1339
7911.72 1285
7912.56 1295
7913.40 1217
7914.24 1199
7915.07 1098
7915.91 1214
7916.75 1355
7917.59 1345
7918.43 1371
7919.27 1422
7920.11 1454
7920.95 1407
7921.79 1407
7922.63 1394
7923.47 1416
7924.31 1365
7925.15 1240
7925.99 1238
7926.83 1134
7927.67 1236
7928.52 1193
7929.36 1254
7930.20 1191
7931.04 1224
7931.88 1217
7932.72 1126
7933.56 1188
7934.40 1213
7935.24 1161
7936.08 1188
7936.92 1251
7937.76 1163
7938.60 1156
7939.44 1044
7940.29 1111
7941.13 1181
7941.97 1079
7942.81 1037
7943.65 1091
7944.49 1152
7945.33 1224
7946.17 1206
7947.01 1081
7947.86 1127
7948.70 1122
7949.54 1179
7950.38 1212
7951.22 1158
7952.06 1155
7952.91 1082
7953.75 1161
7954.59 1190
7955.43 1219
7956.27 1256
7957.11 1214
7957.96 1221
7958.80 1163
7959.64 1273
7960.48 1171
7961.32 1088
7962.17 1184
7963.01 1180
7963.85 1201
7964.69 1251
7965.54 1246
7966.38 1185
7967.22 1146
7968.06 1097
7968.91 1231
7969.75 1197
7970.59 1193
7971.43 1326
7972.28 1250
7973.12 1288
7973.96 1232
7974.80 1185
7975.65 1229
7976.49 1127
7977.33 967
7978.18 1117
7979.02 1155
7979.86 1195
7980.71 1184
7981.55 1073
7982.39 1199
7983.24 1110
7984.08 1112
7984.92 1054
7985.77 1081
7986.61 1106
7987.45 1044
7988.30 1043
7989.14 1076
7989.98 1176
7990.83 1152
7991.67 1019
7992.51 1078
7993.36 1095
7994.20 1060
7995.05 1121
7995.89 1098
7996.73 1105
7997.58 1068
7998.42 1040
7999.27 1055
8000.11 944
8000.95 1019
8001.80 1010
8002.64 978
8003.49 1043
8004.33 1060
8005.18 1024
8006.02 963
8006.86 939
8007.71 1010
8008.55 1051
8009.40 1048
8010.24 1009
8011.09 1020
8011.93 994
8012.78 1045
8013.62 1027
8014.47 988
8015.31 966
8016.16 1029
8017.00 1079
8017.85 990
8018.69 932
8019.54 980
8020.38 1070
8021.23 1022
8022.07 1081
8022.92 983
8023.76 1009
8024.61 1055
8025.46 1011
8026.30 978
8027.15 941
8027.99 971
8028.84 951
8029.68 1034
8030.53 1022
8031.38 1013
8032.22 999
8033.07 1089
8033.91 1086
8034.76 898
8035.61 982
8036.45 1034
8037.30 997
8038.14 959
8038.99 981
8039.84 925
8040.68 991
8041.53 951
8042.37 887
8043.22 938
8044.07 1017
8044.91 1098
8045.76 1005
8046.61 1009
8047.45 1039
8048.30 910
8049.15 941
8049.99 959
8050.84 1025
8051.69 995
8052.54 929
8053.38 931
8054.23 937
8055.08 897
8055.92 968
8056.77 990
8057.62 1025
8058.46 1008
8059.31 948
8060.16 966
8061.01 978
8061.85 973
8062.70 957
8063.55 964
8064.40 951
8065.24 1045
8066.09 974
8066.94 954
8067.79 980
8068.64 996
8069.48 984
8070.33 1001
8071.18 979
8072.03 958
8072.87 1000
8073.72 985
8074.57 1086
8075.42 978
8076.27 1068
8077.12 987
8077.96 955
8078.81 998
8079.66 952
8080.51 968
8081.36 967
8082.21 884
8083.05 934
8083.90 952
8084.75 961
8085.60 1008
8086.45 971
8087.30 936
8088.15 965
8089.00 999
8089.84 974
8090.69 950
8091.54 1016
8092.39 1051
8093.24 917
8094.09 987
8094.94 902
8095.79 1009
8096.64 912
8097.49 844
8098.34 945
8099.19 985
8100.03 952
8100.88 980
8101.73 964
8102.58 981
8103.43 1045
8104.28 1004
8105.13 1008
8105.98 985
8106.83 1004
8107.68 1046
8108.53 983
8109.38 968
8110.23 959
8111.08 894
8111.93 973
8112.78 1006
8113.63 1009
8114.48 989
8115.33 960
8116.18 941
8117.03 1016
8117.88 939
8118.73 985
8119.58 1010
8120.43 988
8121.28 993
8122.14 978
8122.99 974
8123.84 1065
8124.69 1102
8125.54 1100
8126.39 1055
8127.24 1114
8128.09 1118
8128.94 1081
8129.79 1057
8130.64 1066
8131.49 1088
8132.35 1074
8133.20 1091
8134.05 1087
8134.90 1060
8135.75 948
8136.60 1034
8137.45 1044
8138.31 1134
8139.16 1156
8140.01 1144
8140.86 1159
8141.71 1142
8142.56 1109
8143.41 1149
8144.27 1157
8145.12 1235
8145.97 1178
8146.82 1170
8147.67 1222
8148.53 1190
8149.38 1143
8150.23 1187
8151.08 1207
8151.93 1128
8152.79 1172
8153.64 1215
8154.49 1232
8155.34 1259
8156.20 1313
8157.05 1229
8157.90 1344
8158.75 1450
8159.61 1346
8160.46 1316
8161.31 1313
8162.16 1257
8163.02 1275
8163.87 1290
8164.72 1214
8165.57 1133
8166.43 1147
8167.28 1136
8168.13 1067
8168.99 1102
8169.84 1086
8170.69 1083
8171.55 1085
8172.40 1080
8173.25 1105
8174.11 1134
8174.96 1111
8175.81 1100
8176.67 1070
8177.52 1077
8178.37 1122
8179.23 1076
8180.08 996
8180.93 1030
8181.79 959
8182.64 1059
8183.50 980
8184.35 948
8185.20 898
8186.06 966
8186.91 999
8187.76 969
8188.62 1018
8189.47 978
8190.33 959
8191.18 949
8192.04 1015
8192.89 1035
8193.74 928
8194.60 985
8195.45 971
8196.31 970
8197.16 942
8198.02 976
8198.87 1021
8199.73 936
8200.58 1033
8201.44 1022
8202.29 1093
8203.15 966
8204.00 981
8204.85 966
8205.71 1033
8206.56 968
8207.42 1048
8208.27 1006
8209.13 1074
8209.99 1038
8210.84 1061
8211.70 1036
8212.55 1043
8213.41 1069
8214.26 1046
8215.12 1003
8215.97 989
8216.83 1029
8217.68 1024
8218.54 1112
8219.40 1100
8220.25 1024
8221.11 1039
8221.96 1024
8222.82 1135
8223.67 1186
8224.53 1122
8225.39 1110
8226.24 1052
8227.10 1131
8227.95 1125
8228.81 1088
8229.67 1055
8230.52 1038
8231.38 1026
8232.24 1067
8233.09 1055
8233.95 1024
8234.81 1075
8235.66 1061
8236.52 1093
8237.37 1002
8238.23 1041
8239.09 1052
8239.95 1009
8240.80 994
8241.66 979
8242.52 980
8243.37 1030
8244.23 1057
8245.09 984
8245.94 993
8246.80 1005
8247.66 1012
8248.52 1016
8249.37 1069
8250.23 1103
8251.09 963
8251.94 1037
8252.80 1008
8253.66 1001
8254.52 1044
8255.37 1010
8256.23 1064
8257.09 1045
8257.95 949
8258.80 972
8259.66 1015
8260.52 1009
8261.38 978
8262.24 995
8263.09 1053
8263.95 1091
8264.81 1022
8265.67 986
8266.53 1016
8267.38 962
8268.24 1023
8269.10 1057
8269.96 1007
8270.82 1057
8271.68 986
8272.53 980
8273.39 1030
8274.25 1017
8275.11 1059
8275.97 1005
8276.83 1058
8277.69 1089
8278.55 1064
8279.40 974
8280.26 1015
8281.12 1082
8281.98 928
8282.84 1071
8283.70 1111
8284.56 1053
8285.42 1072
8286.28 1108
8287.14 1003
8287.99 1061
8288.85 956
8289.71 1075
8290.57 1035
8291.43 1032
8292.29 1134
8293.15 1089
8294.01 1082
8294.87 1061
8295.73 1088
8296.59 1138
8297.45 1085
8298.31 1160
8299.17 1173
8300.03 1109
8300.89 1145
8301.75 1141
8302.61 1196
8303.47 1162
8304.33 1159
8305.19 1156
8306.05 1206
8306.91 1204
8307.77 1110
8308.63 1148
8309.49 1124
8310.35 1162
8311.21 1147
8312.07 1112
8312.93 1143
8313.79 1176
8314.65 1106
8315.51 1140
8316.37 1222
8317.24 1364
8318.10 1277
8318.96 1339
8319.82 1314
8320.68 1278
8321.54 1292
8322.40 1325
8323.26 1247
8324.12 1233
8324.98 1162
8325.85 1232
8326.71 1150
8327.57 1152
8328.43 1248
8329.29 1135
8330.15 1072
8331.01 1090
8331.88 1145
8332.74 1159
8333.60 1109
8334.46 1167
8335.32 1195
8336.18 1077
8337.05 1106
8337.91 1118
8338.77 1185
8339.63 1100
8340.49 1193
8341.36 1141
8342.22 1196
8343.08 1211
8343.94 1284
8344.80 1268
8345.67 1283
8346.53 1313
8347.39 1328
8348.25 1300
8349.12 1271
8349.98 1243
8350.84 1205
8351.70 1212
8352.57 1241
8353.43 1211
8354.29 1237
8355.15 1139
8356.02 1178
8356.88 1189
8357.74 1252
8358.60 1233
8359.47 1259
8360.33 1307
8361.19 1280
8362.06 1214
8362.92 1295
8363.78 1278
8364.65 1210
8365.51 1121
8366.37 1173
8367.24 1243
8368.10 1271
8368.96 1246
8369.83 1298
8370.69 1247
8371.55 1178
8372.42 1207
8373.28 1276
8374.14 1285
8375.01 1229
8375.87 1278
8376.74 1312
8377.60 1284
8378.46 1429
8379.33 1323
8380.19 1275
8381.06 1334
8381.92 1363
8382.78 1319
8383.65 1314
8384.51 1343
8385.38 1338
8386.24 1314
8387.11 1462
8387.97 1495
8388.83 1527
8389.70 1433
8390.56 1417
8391.43 1402
8392.29 1465
8393.16 1427
8394.02 1389
8394.89 1342
8395.75 1407
8396.62 1396
8397.48 1512
8398.35 1441
8399.21 1529
8400.08 1585
8400.94 1582
8401.81 1628
8402.67 1617
8403.54 1578
8404.40 1547
8405.27 1418
8406.13 1498
8407.00 1547
8407.86 1513
8408.73 1519
8409.60 1558
8410.46 1556
8411.33 1639
8412.19 1573
8413.06 1523
8413.92 1697
8414.79 1646
8415.66 1664
8416.52 1747
8417.39 1704
8418.25 1701
8419.12 1717
8419.99 1696
8420.85 1777
8421.72 1799
8422.58 1808
8423.45 1805
8424.32 1693
8425.18 1771
8426.05 1982
8426.92 2036
8427.78 2056
8428.65 1937
8429.52 1989
8430.38 2069
8431.25 2031
8432.12 2012
8432.98 2009
8433.85 1991
8434.72 2023
8435.58 2093
8436.45 2130
8437.32 2017
8438.18 1980
8439.05 2152
8439.92 2213
8440.79 2232
8441.65 2318
8442.52 2433
8443.39 2590
8444.25 2538
8445.12 2641
8445.99 2601
8446.86 2717
8447.72 2778
8448.59 2731
8449.46 2609
8450.33 2607
8451.19 2616
8452.06 2705
8452.93 2841
8453.80 2839
8454.67 3076
8455.53 3473
8456.40 4039
8457.27 4891
8458.14 5392
8459.01 5974
8459.87 6337
8460.74 6559
8461.61 5972
8462.48 5455
8463.35 5114
8464.22 4412
8465.08 3950
8465.95 3583
8466.82 3256
8467.69 3284
8468.56 3205
8469.43 3521
8470.29 3786
8471.16 4661
8472.03 5012
8472.90 5446
8473.77 5711
8474.64 5709
8475.51 5550
8476.38 4868
8477.25 4317
8478.11 3952
8478.98 3312
8479.85 2958
8480.72 2627
8481.59 2341
8482.46 2219
8483.33 1993
8484.20 2207
8485.07 2094
8485.94 1854
8486.81 2031
8487.68 1939
8488.55 2004
8489.42 2086
8490.29 1950
8491.16 1942
8492.03 2013
8492.90 1906
8493.77 1815
8494.64 1858
8495.51 1868
8496.38 1981
8497.25 1888
8498.12 1956
8498.99 2158
8499.86 2030
8500.73 1967
8501.60 1994
8502.47 1843
8503.34 1873
8504.21 1946
8505.08 1870
8505.95 1755
8506.82 1795
8507.69 1817
8508.56 1881
8509.43 1864
8510.30 2100
8511.17 2162
8512.04 1979
8512.91 2040
8513.79 2083
8514.66 2027
8515.53 1953
8516.40 1888
8517.27 1998
8518.14 1953
8519.01 1855
8519.88 1922
8520.75 1891
8521.63 1903
8522.50 1955
8523.37 1926
8524.24 1932
8525.11 1968
8525.98 1905
8526.85 1887
8527.73 1895
8528.60 1850
8529.47 1929
8530.34 1962
8531.21 2026
8532.08 1968
8532.96 2075
8533.83 2041
8534.70 2069
8535.57 2183
8536.44 2071
8537.32 2114
8538.19 2110
8539.06 2181
8539.93 2142
8540.81 2128
8541.68 2079
8542.55 1980
8543.42 1929
8544.29 2021
8545.17 2077
8546.04 1954
8546.91 2033
8547.79 2047
8548.66 1985
8549.53 1868
8550.40 1910
8551.28 1971
8552.15 1878
8553.02 1896
8553.89 1987
8554.77 2029
8555.64 2135
8556.51 2167
8557.39 2103
8558.26 2233
8559.13 2271
8560.01 2173
8560.88 1987
8561.75 1988
8562.63 1867
8563.50 1844
8564.37 1764
8565.25 1746
8566.12 1637
8566.99 1675
8567.87 1669
8568.74 1629
8569.62 1521
8570.49 1578
8571.36 1621
8572.24 1572
8573.11 1620
8573.99 1614
8574.86 1545
8575.73 1515
8576.61 1576
8577.48 1617
8578.36 1500
8579.23 1469
8580.10 1493
8580.98 1602
8581.85 1552
8582.73 1571
8583.60 1441
8584.48 1514
8585.35 1547
8586.23 1548
8587.10 1488
8587.98 1481
8588.85 1417
8589.72 1406
8590.60 1475
8591.47 1420
8592.35 1446
8593.22 1409
8594.10 1434
8594.97 1502
8595.85 1466
8596.72 1518
8597.60 1383
8598.47 1457
8599.35 1381
8600.23 1352
8601.10 1440
8601.98 1455
8602.85 1534
8603.73 1357
8604.60 1392
8605.48 1390
8606.35 1469
8607.23 1403
8608.11 1431
8608.98 1496
8609.86 1540
8610.73 1595
8611.61 1647
8612.48 1660
8613.36 1561
8614.24 1604
8615.11 1654
8615.99 1649
8616.87 1501
8617.74 1659
8618.62 1506
8619.49 1386
8620.37 1421
8621.25 1438
8622.12 1542
8623.00 1532
8623.88 1585
8624.75 1545
8625.63 1556
8626.51 1579
8627.38 1641
8628.26 1709
8629.14 1683
8630.01 1687
8630.89 1688
8631.77 1632
8632.64 1589
8633.52 1598
8634.40 1507
8635.28 1490
8636.15 1509
8637.03 1487
8637.91 1433
8638.78 1531
8639.66 1511
8640.54 1588
8641.42 1662
8642.29 1622
8643.17 1592
8644.05 1612
8644.93 1540
8645.80 1623
8646.68 1625
8647.56 1631
8648.44 1572
8649.31 1655
8650.19 1642
8651.07 1680
8651.95 1702
8652.83 1790
8653.70 1790
8654.58 1752
8655.46 1726
8656.34 1799
8657.22 1858
8658.10 1796
8658.97 1745
8659.85 1777
8660.73 1791
8661.61 1799
8662.49 1709
8663.37 1679
8664.24 1740
8665.12 1692
8666.00 1627
8666.88 1585
8667.76 1720
8668.64 1763
8669.52 1695
8670.40 1727
8671.27 1813
8672.15 1838
8673.03 1897
8673.91 2039
8674.79 2023
8675.67 2353
8676.55 2379
8677.43 2342
8678.31 2355
8679.19 2275
8680.07 2346
8680.95 2361
8681.83 2180
8682.71 1957
8683.58 1994
8684.46 2048
8685.34 2087
8686.22 1972
8687.10 1995
8687.98 2009
8688.86 2070
8689.74 2250
8690.62 2284
8691.50 2523
8692.38 2997
8693.26 3428
8694.14 3900
8695.02 4255
8695.90 4623
8696.78 4491
8697.66 4513
8698.54 4142
8699.42 3586
8700.30 3186
8701.19 2892
8702.07 2480
8702.95 2196
8703.83 2053
8704.71 1964
8705.59 1708
8706.47 1612
8707.35 1672
8708.23 1621
8709.11 1715
8709.99 1705
8710.87 1654
8711.75 1527
8712.64 1478
8713.52 1589
8714.40 1510
8715.28 1467
8716.16 1407
8717.04 1406
8717.92 1447
8718.80 1379
8719.69 1342
8720.57 1438
8721.45 1409
8722.33 1435
8723.21 1400
8724.09 1470
8724.97 1458
8725.86 1612
8726.74 1479
8727.62 1406
8728.50 1457
8729.38 1534
8730.27 1599
8731.15 1546
8732.03 1483
8732.91 1579
8733.79 1649
8734.68 1535
8735.56 1544
8736.44 1626
8737.32 1513
8738.20 1459
8739.09 1369
8739.97 1398
8740.85 1313
8741.73 1397
8742.62 1313
8743.50 1436
8744.38 1378
8745.27 1372
8746.15 1308
8747.03 1319
8747.91 1383
8748.80 1396
8749.68 1378
8750.56 1524
8751.45 1454
8752.33 1393
8753.21 1340
8754.09 1456
8754.98 1481
8755.86 1463
8756.74 1417
8757.63 1478
8758.51 1611
8759.39 1636
8760.28 1647
8761.16 1791
8762.04 1750
8762.93 1710
8763.81 1794
8764.70 1727
8765.58 1728
8766.46 1682
8767.35 1552
8768.23 1502
8769.11 1641
8770.00 1611
8770.88 1567
8771.77 1506
8772.65 1509
8773.53 1588
8774.42 1562
8775.30 1527
8776.19 1609
8777.07 1580
8777.96 1495
8778.84 1453
8779.72 1446
8780.61 1439
8781.49 1460
8782.38 1567
8783.26 1391
8784.15 1391
8785.03 1319
8785.92 1310
8786.80 1413
8787.69 1340
8788.57 1279
8789.46 1314
8790.34 1413
8791.23 1425
8792.11 1386
8793.00 1357
8793.88 1315
8794.77 1295
8795.65 1338
8796.54 1366
8797.42 1350
8798.31 1362
8799.19 1400
8800.08 1287
8800.96 1271
8801.85 1241
8802.74 1286
8803.62 1247
8804.51 1251
8805.39 1201
8806.28 1151
8807.16 1179
8808.05 1249
8808.94 1178
8809.82 1269
8810.71 1226
8811.59 1265
8812.48 1241
8813.37 1177
8814.25 1187
8815.14 1142
8816.02 1142
8816.91 1064
8817.80 1153
8818.68 1125
8819.57 1170
8820.46 1131
8821.34 1173
8822.23 1146
8823.12 1101
8824.00 1097
8824.89 1114
8825.78 1190
8826.66 1141
8827.55 1085
8828.44 1075
8829.32 1067
8830.21 1120
8831.10 1096
8831.99 1083
8832.87 1092
8833.76 1124
8834.65 1151
8835.53 1143
8836.42 1114
8837.31 1070
8838.20 1076
8839.08 996
8839.97 1127
8840.86 1125
8841.75 1077
8842.63 1123
8843.52 1132
8844.41 1128
8845.30 1047
8846.18 1137
8847.07 1079
8847.96 1158
8848.85 1104
8849.74 1094
8850.62 1102
8851.51 1063
8852.40 1070
8853.29 1147
8854.18 1090
8855.06 996
8855.95 997
8856.84 1022
8857.73 1004
8858.62 976
8859.51 940
8860.39 986
8861.28 936
8862.17 1027
8863.06 1116
8863.95 941
8864.84 988
8865.73 1013
8866.62 1038
8867.50 882
8868.39 990
8869.28 1051
8870.17 989
8871.06 950
8871.95 940
8872.84 1005
8873.73 980
8874.62 994
8875.51 910
8876.40 910
8877.28 958
8878.17 925
8879.06 973
8879.95 933
8880.84 890
8881.73 900
8882.62 865
8883.51 876
8884.40 883
8885.29 972
8886.18 971
8887.07 955
8887.96 869
8888.85 886
8889.74 870
8890.63 904
8891.52 916
8892.41 857
8893.30 914
8894.19 838
8895.08 844
8895.97 919
8896.86 786
8897.75 871
8898.64 826
8899.53 851
8900.42 831
8901.31 819
8902.20 793
8903.10 827
8903.99 810
8904.88 832
8905.77 858
8906.66 879
8907.55 895
8908.44 819
8909.33 849
8910.22 914
8911.11 822
8912.00 834
8912.90 830
8913.79 827
8914.68 857
8915.57 834
8916.46 908
8917.35 879
8918.24 812
8919.13 785
8920.03 890
8920.92 868
8921.81 838
8922.70 819
8923.59 847
8924.48 874
8925.38 829
8926.27 783
8927.16 765
8928.05 896
8928.94 812
8929.84 813
8930.73 772
8931.62 834
8932.51 809
8933.40 779
8934.30 777
8935.19 814
8936.08 793
8936.97 809
8937.86 767
8938.76 755
8939.65 841
8940.54 794
8941.43 747
8942.33 763
8943.22 740
8944.11 762
8945.01 739
8945.90 780
8946.79 829
8947.68 807
8948.58 792
8949.47 812
8950.36 860
8951.26 753
8952.15 792
8953.04 783
8953.94 830
8954.83 813
8955.72 782
8956.62 844
8957.51 761
8958.40 820
8959.30 811
8960.19 722
8961.08 735
8961.98 767
8962.87 788
8963.76 724
8964.66 686
8965.55 741
8966.44 752
8967.34 746
8968.23 819
8969.13 794
8970.02 784
8970.91 850
8971.81 802
8972.70 763
8973.60 752
8974.49 805
8975.39 749
8976.28 714
8977.17 741
8978.07 796
8978.96 707
8979.86 744
8980.75 747
8981.65 789
8982.54 693
8983.44 728
8984.33 727
8985.22 854
8986.12 733
8987.01 750
8987.91 761
8988.80 757
8989.70 755
8990.59 740
8991.49 799
8992.38 905
8993.28 865
8994.17 768
8995.07 847
8995.97 768
8996.86 811
8997.76 763
8998.65 765
8999.55 760
9000.44 748
9001.34 753
9002.23 765
9003.13 765
9004.02 731
9004.92 769
9005.82 770
9006.71 794
9007.61 724
9008.50 699
9009.40 765
9010.30 771
9011.19 747
9012.09 711
9012.98 744
9013.88 736
9014.78 683
9015.67 761
9016.57 746
9017.47 741
9018.36 740
9019.26 754
9020.15 714
9021.05 783
9021.95 770
9022.84 742
9023.74 683
9024.64 748
9025.53 755
9026.43 759
9027.33 706
9028.23 756
9029.12 726
9030.02 675
9030.92 678
9031.81 698
9032.71 716
9033.61 667
9034.50 740
9035.40 710
9036.30 719
9037.20 752
9038.09 734
9038.99 657
9039.89 662
9040.79 716
9041.68 718
9042.58 718
9043.48 764
9044.38 754
9045.27 777
9046.17 713
9047.07 695
9047.97 675
9048.87 746
9049.76 703
9050.66 728
9051.56 751
9052.46 810
9053.36 710
9054.25 664
9055.15 731
9056.05 772
9056.95 746
9057.85 730
9058.75 766
9059.64 705
9060.54 745
9061.44 672
9062.34 680
9063.24 705
9064.14 730
9065.04 760
9065.93 747
9066.83 721
9067.73 690
9068.63 706
9069.53 755
9070.43 757
9071.33 742
9072.23 726
9073.13 691
9074.03 707
9074.92 688
9075.82 653
9076.72 767
9077.62 736
9078.52 779
9079.42 809
9080.32 763
9081.22 717
9082.12 778
9083.02 767
9083.92 703
9084.82 744
9085.72 735
9086.62 719
9087.52 753
9088.42 714
9089.32 719
9090.22 682
9091.12 741
9092.02 780
9092.92 714
9093.82 709
9094.72 703
9095.62 738
9096.52 748
9097.42 721
9098.32 758
9099.22 767
9100.12 733
9101.02 719
9101.92 724
9102.82 743
9103.72 734
9104.62 771
9105.52 727
9106.43 689
9107.33 718
9108.23 723
9109.13 714
9110.03 672
9110.93 765
9111.83 810
9112.73 752
9113.63 723
9114.53 745
9115.44 725
9116.34 710
9117.24 696
9118.14 691
9119.04 683
9119.94 731
9120.84 687
9121.75 691
9122.65 714
9123.55 744
9124.45 692
9125.35 674
9126.25 665
9127.16 741
9128.06 685
9128.96 672
9129.86 732
9130.76 708
9131.66 737
9132.57 671
9133.47 699
9134.37 667
9135.27 659
9136.18 748
9137.08 712
9137.98 745
9138.88 705
9139.79 658
9140.69 684
9141.59 732
9142.49 741
9143.40 720
9144.30 681
9145.20 748
9146.10 743
9147.01 713
9147.91 670
9148.81 703
9149.71 708
9150.62 700
9151.52 668
9152.42 598
9153.33 684
9154.23 698
9155.13 714
9156.04 761
9156.94 689
9157.84 697
9158.75 632
9159.65 717
9160.55 740
9161.46 747
9162.36 643
9163.26 640
9164.17 717
9165.07 761
9165.97 730
9166.88 663
9167.78 658
9168.69 719
9169.59 631
9170.49 654
9171.40 679
9172.30 672
9173.21 672
9174.11 627
9175.01 648
9175.92 691
9176.82 715
9177.73 674
9178.63 616
9179.54 638
9180.44 686
9181.35 745
9182.25 793
9183.15 759
9184.06 745
9184.96 701
9185.87 699
9186.77 775
9187.68 796
9188.58 747
9189.49 762
9190.39 758
9191.30 702
9192.20 706
9193.11 733
9194.01 735
9194.92 712
9195.82 772
9196.73 756
9197.63 780
9198.54 741
9199.44 729
9200.35 768
9201.25 800
9202.16 794
9203.07 855
9203.97 813
9204.88 798
9205.78 763
9206.69 768
9207.59 792
9208.50 770
9209.41 823
9210.31 737
9211.22 729
9212.12 670
9213.03 663
9213.94 649
9214.84 637
9215.75 670
9216.65 691
9217.56 718
9218.47 744
9219.37 727
9220.28 753
9221.19 739
9222.09 801
9223.00 734
9223.91 746
9224.81 763
9225.72 742
9226.63 757
9227.53 750
9228.44 666
9229.35 693
9230.25 707
9231.16 723
9232.07 752
9232.97 757
9233.88 721
9234.79 669
9235.70 663
9236.60 663
9237.51 702
9238.42 702
9239.32 754
9240.23 720
9241.14 708
9242.05 714
9242.95 733
9243.86 680
9244.77 652
9245.68 707
9246.58 708
9247.49 616
9248.40 660
9249.31 666
9250.22 671
9251.12 668
9252.03 672
9252.94 690
9253.85 627
9254.76 723
9255.66 692
9256.57 615
9257.48 611
9258.39 710
9259.30 733
9260.21 676
9261.11 673
9262.02 653
9262.93 655
9263.84 654
9264.75 702
9265.66 691
9266.57 702
9267.47 674
9268.38 654
9269.29 661
9270.20 674
9271.11 707
9272.02 679
9272.93 626
9273.84 655
9274.75 650
9275.65 690
9276.56 660
9277.47 721
9278.38 729
9279.29 677
9280.20 688
9281.11 668
9282.02 726
9282.93 704
9283.84 684
9284.75 665
9285.66 702
9286.57 729
9287.48 700
9288.39 698
9289.30 686
9290.21 692
9291.12 688
9292.03 773
9292.94 649
9293.85 709
9294.76 680
9295.67 688
9296.58 686
9297.49 669
9298.40 629
9299.31 750
9300.22 762
9301.13 763
9302.04 722
9302.95 761
9303.86 811
9304.77 769
9305.68 747
9306.59 758
9307.50 778
9308.41 830
9309.32 786
9310.23 770
9311.15 773
9312.06 840
9312.97 855
9313.88 778
9314.79 857
9315.70 832
9316.61 792
9317.52 812
9318.43 781
9319.35 761
9320.26 757
9321.17 817
9322.08 781
9322.99 811
9323.90 789
9324.81 827
9325.73 797
9326.64 687
9327.55 683
9328.46 764
9329.37 775
9330.28 727
9331.20 727
9332.11 758
9333.02 744
9333.93 794
9334.84 796
9335.76 658
9336.67 734
9337.58 694
9338.49 781
9339.40 821
9340.32 828
9341.23 838
9342.14 825
9343.05 776
9343.97 817
9344.88 723
9345.79 746
9346.70 788
9347.62 744
9348.53 774
9349.44 808
9350.35 767
9351.27 733
9352.18 673
9353.09 698
9354.01 767
9354.92 781
9355.83 743
9356.75 825
9357.66 752
9358.57 707
9359.49 794
9360.40 718
9361.31 744
9362.23 736
9363.14 801
9364.05 810
9364.97 826
9365.88 793
9366.79 792
9367.71 725
9368.62 855
9369.53 864
9370.45 777
9371.36 789
9372.28 774
9373.19 781
9374.10 753
9375.02 783
9375.93 795
9376.84 835
9377.76 771
9378.67 811
9379.59 866
9380.50 744
9381.42 793
9382.33 885
9383.24 781
9384.16 759
9385.07 799
9385.99 828
9386.90 763
9387.82 810
9388.73 759
9389.65 857
9390.56 845
9391.48 895
9392.39 825
9393.31 887
9394.22 953
9395.14 903
9396.05 874
9396.97 947
9397.88 943
9398.80 996
9399.71 895
9400.63 899
9401.54 879
9402.46 857
9403.37 930
9404.29 921
9405.20 844
9406.12 855
9407.03 804
9407.95 819
9408.87 845
9409.78 871
9410.70 844
9411.61 851
9412.53 902
9413.44 870
9414.36 848
9415.28 878
9416.19 816
9417.11 942
9418.02 910
9418.94 896
9419.86 861
9420.77 854
9421.69 877
9422.61 872
9423.52 898
9424.44 837
9425.36 908
9426.27 997
9427.19 960
9428.10 903
9429.02 949
9429.94 947
9430.85 916
9431.77 941
9432.69 927
9433.61 949
9434.52 958
9435.44 933
9436.36 978
9437.27 1010
9438.19 971
9439.11 1003
9440.02 994
9440.94 977
9441.86 1030
9442.78 1084
9443.69 1050
9444.61 987
9445.53 1011
9446.45 1005
9447.36 964
9448.28 1002
9449.20 983
9450.12 1075
9451.03 1127
9451.95 1206
9452.87 1258
9453.79 1305
9454.71 1474
9455.62 1661
9456.54 1761
9457.46 1632
9458.38 1654
9459.30 1632
9460.21 1519
9461.13 1360
9462.05 1331
9462.97 1240
9463.89 1144
9464.80 1057
9465.72 987
9466.64 1009
9467.56 986
9468.48 987
9469.40 974
9470.32 894
9471.23 913
9472.15 902
9473.07 972
9473.99 954
9474.91 935
9475.83 935
9476.75 898
9477.67 917
9478.59 943
9479.50 958
9480.42 1037
9481.34 1061
9482.26 1045
9483.18 1092
9484.10 1081
9485.02 1016
9485.94 1128
9486.86 1115
9487.78 1045
9488.70 1013
9489.62 976
9490.54 1058
9491.46 1005
9492.38 984
9493.30 951
9494.22 1032
9495.14 982
9496.06 954
9496.98 964
9497.90 904
9498.82 904
9499.74 929
9500.66 929
9501.58 882
9502.50 878
9503.42 921
9504.34 917
9505.26 923
9506.18 920
9507.10 858
9508.02 949
9508.94 923
9509.86 913
9510.78 861
9511.70 941
9512.62 958
9513.54 912
9514.46 912
9515.38 937
9516.30 910
9517.23 926
9518.15 919
9519.07 1030
9519.99 1003
9520.91 992
9521.83 958
9522.75 954
9523.67 911
9524.59 938
9525.52 978
9526.44 999
9527.36 943
9528.28 891
9529.20 886
9530.12 1005
9531.04 996
9531.97 1069
9532.89 1013
9533.81 1071
9534.73 1154
9535.65 1104
9536.57 1074
9537.50 1104
9538.42 1090
9539.34 1129
9540.26 1079
9541.18 1046
9542.11 981
9543.03 929
9543.95 940
9544.87 990
9545.80 916
9546.72 911
9547.64 951
9548.56 939
9549.49 950
9550.41 962
9551.33 881
9552.25 931
9553.18 968
9554.10 956
9555.02 889
9555.94 940
9556.87 927
9557.79 914
9558.71 900
9559.64 933
9560.56 937
9561.48 986
9562.40 951
9563.33 935
9564.25 1012
9565.17 950
9566.10 882
9567.02 969
9567.94 1045
9568.87 1010
9569.79 982
9570.71 965
9571.64 949
9572.56 972
9573.49 961
9574.41 935
9575.33 989
9576.26 898
9577.18 892
9578.10 884
9579.03 918
9579.95 964
9580.88 947
9581.80 947
9582.72 916
9583.65 952
9584.57 980
9585.50 954
9586.42 931
9587.35 914
9588.27 943
9589.19 939
9590.12 1027
9591.04 1033
9591.97 983
9592.89 965
9593.82 1048
9594.74 1016
9595.67 1000
9596.59 994
9597.52 912
9598.44 942
9599.37 993
9600.29 996
9601.22 960
9602.14 974
9603.07 1100
9603.99 1051
9604.92 1029
9605.84 1042
9606.77 1032
9607.69 1105
9608.62 1091
9609.54 1146
9610.47 1104
9611.39 1157
9612.32 1156
9613.24 1167
9614.17 1179
9615.10 1144
9616.02 1226
9616.95 1178
9617.87 1182
9618.80 1177
9619.72 1184
9620.65 1191
9621.58 1160
9622.50 1198
9623.43 1170
9624.35 1240
9625.28 1238
9626.21 1230
9627.13 1237
9628.06 1265
9628.99 1372
9629.91 1438
9630.84 1336
9631.76 1316
9632.69 1351
9633.62 1408
9634.54 1324
9635.47 1328
9636.40 1376
9637.32 1448
9638.25 1476
9639.18 1583
9640.10 1522
9641.03 1571
9641.96 1625
9642.89 1558
9643.81 1601
9644.74 1563
9645.67 1473
9646.59 1566
9647.52 1782
9648.45 1757
9649.38 1887
9650.30 2014
9651.23 2137
9652.16 2242
9653.09 2267
9654.01 2205
9654.94 2201
9655.87 2076
9656.80 1946
9657.72 1873
9658.65 1918
9659.58 1848
9660.51 1747
9661.43 1698
9662.36 1639
9663.29 1628
9664.22 1661
9665.15 1569
9666.07 1512
9667.00 1487
9667.93 1545
9668.86 1623
9669.79 1646
9670.72 1594
9671.64 1604
9672.57 1680
9673.50 1623
9674.43 1589
9675.36 1654
9676.29 1555
9677.22 1640
9678.14 1743
9679.07 1674
9680.00 1696
9680.93 1768
9681.86 1723
9682.79 1686
9683.72 1777
9684.65 1819
9685.58 1752
9686.50 1721
9687.43 1867
9688.36 1802
9689.29 1814
9690.22 1791
9691.15 1837
9692.08 1885
9693.01 1878
9693.94 1880
9694.87 1823
9695.80 1852
9696.73 1914
9697.66 2098
9698.59 2131
9699.52 2292
9700.45 2403
9701.38 2479
9702.31 2480
9703.24 2394
9704.17 2499
9705.10 2482
9706.03 2367
9706.96 2248
9707.89 2100
9708.82 1969
9709.75 1868
9710.68 1807
9711.61 1802
9712.54 1677
9713.47 1677
9714.40 1730
9715.33 1759
9716.26 1780
9717.19 1775
9718.12 1669
9719.05 1590
9719.98 1569
9720.91 1602
9721.84 1586
9722.77 1553
9723.70 1473
9724.64 1419
9725.57 1435
9726.50 1471
9727.43 1495
9728.36 1475
9729.29 1437
9730.22 1429
9731.15 1360
9732.08 1435
9733.02 1410
9733.95 1417
9734.88 1428
9735.81 1387
9736.74 1369
9737.67 1364
9738.60 1357
9739.54 1397
9740.47 1425
9741.40 1369
9742.33 1294
9743.26 1340
9744.20 1335
9745.13 1319
9746.06 1317
9746.99 1285
9747.92 1419
9748.86 1332
9749.79 1230
9750.72 1284
9751.65 1356
9752.58 1237
9753.52 1158
9754.45 1217
9755.38 1220
9756.31 1250
9757.25 1241
9758.18 1296
9759.11 1284
9760.04 1280
9760.98 1264
9761.91 1312
9762.84 1254
9763.77 1251
9764.71 1237
9765.64 1291
9766.57 1275
9767.51 1304
9768.44 1225
9769.37 1165
9770.31 1223
9771.24 1255
9772.17 1278
9773.10 1261
9774.04 1294
9774.97 1215
9775.90 1240
9776.84 1270
9777.77 1307
9778.71 1321
9779.64 1370
9780.57 1346
9781.51 1278
9782.44 1335
9783.37 1361
9784.31 1410
9785.24 1412
9786.17 1519
9787.11 1478
9788.04 1397
9788.98 1393
9789.91 1402
9790.84 1346
9791.78 1368
9792.71 1336
9793.65 1240
9794.58 1277
9795.52 1180
9796.45 1216
9797.38 1235
9798.32 1210
9799.25 1202
9800.19 1276
9801.12 1322
9802.06 1344
9802.99 1297
9803.93 1245
9804.86 1306
9805.80 1215
9806.73 1188
9807.67 1164
9808.60 1188
9809.54 1201
9810.47 1032
9811.41 1154
9812.34 1086
9813.28 1140
9814.21 1130
9815.15 1073
9816.08 1124
9817.02 1048
9817.95 1026
9818.89 1045
9819.82 1098
9820.76 1116
9821.69 1079
9822.63 1022
9823.57 969
9824.50 994
9825.44 1032
9826.37 1075
9827.31 932
9828.25 1051
9829.18 1055
9830.12 1065
9831.05 1100
9831.99 1061
9832.93 1025
9833.86 968
9834.80 1040
9835.73 1132
9836.67 1133
9837.61 1098
9838.54 1045
9839.48 1008
9840.42 1051
9841.35 1012
9842.29 986
9843.23 936
9844.16 1011
9845.10 1027
9846.04 981
9846.97 976
9847.91 997
9848.85 1035
9849.78 1117
9850.72 1046
9851.66 1062
9852.59 1100
9853.53 1055
9854.47 1096
9855.40 1100
9856.34 1131
9857.28 1058
9858.22 1102
9859.15 1084
9860.09 959
9861.03 1014
9861.97 1032
9862.90 1065
9863.84 1023
9864.78 1071
9865.72 938
9866.65 999
9867.59 1065
9868.53 1117
9869.47 963
9870.41 942
9871.34 950
9872.28 975
9873.22 1073
9874.16 1109
9875.10 1028
9876.03 1105
9876.97 1035
9877.91 990
9878.85 1033
9879.79 1022
9880.73 1117
9881.66 1106
9882.60 1079
9883.54 1080
9884.48 1136
9885.42 1045
9886.36 1031
9887.30 1031
9888.23 1086
9889.17 1071
9890.11 1075
9891.05 1072
9891.99 990
9892.93 960
9893.87 1045
9894.81 1059
9895.75 1012
9896.68 1027
9897.62 1047
9898.56 1058
9899.50 1038
9900.44 1037
9901.38 1058
9902.32 1130
9903.26 1094
9904.20 1069
9905.14 1072
9906.08 1081
9907.02 1025
9907.96 1116
9908.90 1148
9909.84 1102
9910.78 1058
9911.72 1124
9912.66 1105
9913.60 1138
9914.54 1160
9915.48 1137
9916.42 1118
9917.36 1169
9918.30 1222
9919.24 1071
9920.18 1156
9921.12 1182
9922.06 1136
9923.00 1145
9923.94 1247
9924.88 1320
9925.82 1448
9926.76 1730
9927.70 1850
9928.64 2183
9929.58 2384
9930.52 2594
9931.46 2638
9932.40 2396
9933.35 2327
9934.29 2150
9935.23 1889
9936.17 1700
9937.11 1461
9938.05 1318
9938.99 1303
9939.93 1210
9940.87 1086
9941.82 1091
9942.76 1141
9943.70 1076
9944.64 1142
9945.58 1104
9946.52 1093
9947.46 1040
9948.41 967
9949.35 1094
9950.29 1105
9951.23 1096
9952.17 1001
9953.11 1003
9954.06 951
9955.00 990
9955.94 975
9956.88 1040
9957.82 969
9958.77 977
9959.71 995
9960.65 977
9961.59 983
9962.54 1015
9963.48 960
9964.42 948
9965.36 1003
9966.30 970
9967.25 927
9968.19 962
9969.13 1025
9970.07 1048
9971.02 1100
9971.96 1031
9972.90 1002
9973.85 1038
9974.79 1014
9975.73 983
9976.67 963
9977.62 996
9978.56 994
9979.50 963
9980.45 898
9981.39 940
9982.33 942
9983.28 861
9984.22 868
9985.16 844
9986.11 834
9987.05 819
9987.99 877
9988.94 910
9989.88 893
9990.82 959
9991.77 895
9992.71 852
9993.65 858
9994.60 972
9995.54 914
9996.49 904
9997.43 851
9998.37 926
9999.32 965
10000.26 941
10001.21 903
10002.15 855
10003.09 881
10004.04 951
10004.98 882
10005.93 903
10006.87 905
10007.82 931
10008.76 962
10009.71 1002
10010.65 922
10011.59 993
10012.54 1029
10013.48 973
10014.43 918
10015.37 929
10016.32 934
10017.26 883
10018.21 876
10019.15 859
10020.10 907
10021.04 919
10021.99 927
10022.93 923
10023.88 881
10024.82 854
10025.77 870
10026.71 850
10027.66 870
10028.60 780
10029.55 775
10030.50 812
10031.44 827
10032.39 914
10033.33 833
10034.28 827
10035.22 768
10036.17 823
10037.12 871
10038.06 858
10039.01 857
10039.95 861
10040.90 842
10041.84 827
10042.79 845
10043.74 774
10044.68 810
10045.63 751
10046.58 784
10047.52 847
10048.47 849
10049.41 832
10050.36 848
10051.31 800
10052.25 780
10053.20 768
10054.15 770
10055.09 777
10056.04 764
10056.99 737
10057.93 771
10058.88 789
10059.83 773
10060.77 800
10061.72 734
10062.67 734
10063.62 743
10064.56 760
10065.51 765
10066.46 770
10067.40 787
10068.35 743
10069.30 751
10070.25 754
10071.19 699
10072.14 692
10073.09 711
10074.04 718
10074.98 728
10075.93 678
10076.88 732
10077.83 788
10078.77 746
10079.72 740
10080.67 703
10081.62 731
10082.57 659
10083.51 692
10084.46 752
10085.41 715
10086.36 755
10087.31 696
10088.25 694
10089.20 723
10090.15 768
10091.10 798
10092.05 769
10093.00 790
10093.94 751
10094.89 744
10095.84 723
10096.79 702
10097.74 666
10098.69 678
10099.64 688
10100.58 701
10101.53 745
10102.48 759
10103.43 759
10104.38 719
10105.33 711
10106.28 692
10107.23 675
10108.18 731
10109.13 709
10110.08 706
10111.02 749
10111.97 702
10112.92 760
10113.87 758
10114.82 668
10115.77 691
10116.72 659
10117.67 678
10118.62 698
10119.57 744
10120.52 723
10121.47 678
10122.42 721
10123.37 666
10124.32 649
10125.27 651
10126.22 667
10127.17 671
10128.12 664
10129.07 633
10130.02 684
10130.97 682
10131.92 663
10132.87 642
10133.82 666
10134.77 635
10135.72 629
10136.67 646
10137.62 662
10138.57 672
10139.52 637
10140.47 666
10141.42 738
10142.38 710
10143.33 650
10144.28 705
10145.23 724
10146.18 696
10147.13 687
10148.08 693
10149.03 707
10149.98 743
10150.93 681
10151.89 714
10152.84 690
10153.79 733
10154.74 690
10155.69 720
10156.64 667
10157.59 713
10158.55 700
10159.50 695
10160.45 661
10161.40 704
10162.35 677
10163.30 643
10164.26 701
10165.21 705
10166.16 717
10167.11 713
10168.06 724
10169.01 700
10169.97 659
10170.92 695
10171.87 644
10172.82 699
10173.78 708
10174.73 719
10175.68 661
10176.63 728
10177.58 764
10178.54 663
10179.49 687
10180.44 734
10181.39 715
10182.35 776
10183.30 758
10184.25 758
10185.21 733
10186.16 708
10187.11 668
10188.06 673
10189.02 670
10189.97 684
10190.92 697
10191.88 683
10192.83 751
10193.78 727
10194.74 759
10195.69 757
10196.64 824
10197.60 760
10198.55 739
10199.50 680
10200.46 721
10201.41 737
10202.36 703
10203.32 754
10204.27 808
10205.22 740
10206.18 768
10207.13 793
10208.09 819
10209.04 856
10209.99 881
10210.95 859
10211.90 937
10212.86 904
10213.81 833
10214.76 817
10215.72 754
10216.67 770
10217.63 748
10218.58 797
10219.53 824
10220.49 747
10221.44 798
10222.40 816
10223.35 759
10224.31 738
10225.26 696
10226.22 731
10227.17 759
10228.13 760
10229.08 724
10230.04 719
10230.99 683
10231.95 678
10232.90 759
10233.86 779
10234.81 775
10235.77 738
10236.72 747
10237.68 780
10238.63 829
10239.59 753
10240.54 821
10241.50 834
10242.45 827
10243.41 756
10244.36 773
10245.32 791
10246.28 710
10247.23 676
10248.19 707
10249.14 751
10250.10 678
10251.05 620
10252.01 688
10252.97 713
10253.92 645
10254.88 647
10255.83 724
10256.79 669
10257.75 708
10258.70 667
10259.66 692
10260.61 710
10261.57 714
10262.53 623
10263.48 634
10264.44 653
10265.40 686
10266.35 723
10267.31 706
10268.27 658
10269.22 634
10270.18 664
10271.14 641
10272.09 628
10273.05 613
10274.01 632
10274.96 697
10275.92 723
10276.88 642
10277.84 693
10278.79 607
10279.75 630
10280.71 638
10281.66 646
10282.62 712
10283.58 650
10284.54 689
10285.49 628
10286.45 646
10287.41 631
10288.37 662
10289.32 750
10290.28 678
10291.24 630
10292.20 603
10293.16 625
10294.11 605
10295.07 661
10296.03 661
10296.99 611
10297.95 625
10298.90 637
10299.86 640
10300.82 661
10301.78 622
10302.74 586
10303.69 587
10304.65 680
10305.61 646
10306.57 651
10307.53 642
10308.49 643
10309.44 644
10310.40 610
10311.36 645
10312.32 627
10313.28 563
10314.24 600
10315.20 634
10316.16 637
10317.12 629
10318.07 615
10319.03 629
10319.99 656
10320.95 622
10321.91 678
10322.87 618
10323.83 568
10324.79 650
10325.75 685
10326.71 626
10327.67 606
10328.63 593
10329.59 561
10330.54 641
10331.50 634
10332.46 612
10333.42 624
10334.38 612
10335.34 648
10336.30 629
10337.26 623
10338.22 604
10339.18 641
10340.14 639
10341.10 599
10342.06 553
10343.02 573
10343.98 555
10344.94 578
10345.90 558
10346.86 547
10347.82 686
10348.78 596
10349.75 608
10350.71 643
10351.67 649
10352.63 662
10353.59 584
10354.55 560
10355.51 603
10356.47 563
10357.43 616
10358.39 604
10359.35 588
10360.31 583
10361.27 615
10362.23 608
10363.20 609
10364.16 597
10365.12 598
10366.08 577
10367.04 550
10368.00 585
10368.96 580
10369.92 599
10370.89 578
10371.85 556
10372.81 575
10373.77 600
10374.73 603
10375.69 649
10376.66 602
10377.62 568
10378.58 564
10379.54 586
10380.50 587
10381.46 564
10382.43 588
10383.39 621
10384.35 632
10385.31 596
10386.28 627
10387.24 604
10388.20 660
10389.16 686
10390.12 602
10391.09 610
10392.05 584
10393.01 586
10393.97 579
10394.94 551
10395.90 594
10396.86 600
10397.82 609
10398.79 678
10399.75 689
10400.71 651
10401.68 632
10402.64 641
10403.60 647
10404.56 560
10405.53 615
10406.49 662
10407.45 661
10408.42 640
10409.38 642
10410.34 605
10411.31 632
10412.27 614
10413.23 587
10414.20 638
10415.16 702
10416.12 670
10417.09 707
10418.05 726
10419.01 687
10419.98 739
10420.94 872
10421.91 915
10422.87 906
10423.83 885
10424.80 938
10425.76 830
10426.73 789
10427.69 750
10428.65 712
10429.62 663
10430.58 627
10431.55 620
10432.51 625
10433.47 595
10434.44 629
10435.40 549
10436.37 593
10437.33 548
10438.30 553
10439.26 626
10440.23 528
10441.19 579
10442.16 565
10443.12 539
10444.09 528
10445.05 532
10446.02 571
10446.98 611
10447.95 585
10448.91 557
10449.88 607
10450.84 592
10451.81 551
10452.77 595
10453.74 571
10454.70 622
10455.67 597
10456.63 565
10457.60 553
10458.56 564
10459.53 614
10460.49 587
10461.46 579
10462.43 549
10463.39 555
10464.36 523
10465.32 575
10466.29 576
10467.25 542
10468.22 544
10469.19 572
10470.15 587
10471.12 600
10472.08 606
10473.05 532
10474.02 523
10474.98 562
10475.95 520
10476.92 583
10477.88 561
10478.85 545
10479.82 545
10480.78 533
10481.75 530
10482.71 477
10483.68 539
10484.65 548
10485.61 537
10486.58 577
10487.55 548
10488.52 575
10489.48 577
10490.45 558
10491.42 568
10492.38 530
10493.35 564
10494.32 560
10495.28 560
10496.25 640
10497.22 589
10498.19 613
10499.15 586
10500.12 568
10501.09 569
10502.06 576
10503.02 576
10503.99 557
10504.96 591
10505.93 601
10506.89 565
10507.86 568
10508.83 596
10509.80 554
10510.77 534
10511.73 539
10512.70 555
10513.67 588
10514.64 593
10515.61 584
10516.57 558
10517.54 560
10518.51 551
10519.48 603
10520.45 601
10521.42 589
10522.38 597
10523.35 626
10524.32 615
10525.29 627
10526.26 655
10527.23 557
10528.20 566
10529.16 576
10530.13 563
10531.10 561
10532.07 528
10533.04 567
10534.01 552
10534.98 563
10535.95 662
10536.92 615
10537.89 638
10538.85 612
10539.82 598
10540.79 597
10541.76 528
10542.73 511
10543.70 577
10544.67 588
10545.64 598
10546.61 549
10547.58 540
10548.55 545
10549.52 568
10550.49 570
10551.46 564
10552.43 547
10553.40 586
10554.37 503
10555.34 556
10556.31 641
10557.28 612
10558.25 583
10559.22 595
10560.19 627
10561.16 596
10562.13 588
10563.10 652
10564.07 680
10565.04 700
10566.01 670
10566.98 628
10567.95 605
10568.92 629
10569.89 610
10570.86 651
10571.83 671
10572.80 578
10573.78 558
10574.75 583
10575.72 605
10576.69 567
10577.66 573
10578.63 557
10579.60 561
10580.57 583
10581.54 591
10582.51 627
10583.49 603
10584.46 565
10585.43 581
10586.40 547
10587.37 548
10588.34 511
10589.31 562
10590.29 586
10591.26 600
10592.23 562
10593.20 563
10594.17 540
10595.14 539
10596.12 542
10597.09 542
10598.06 570
10599.03 597
10600.00 534
10600.98 547
10601.95 522
10602.92 489
10603.89 549
10604.87 579
10605.84 555
10606.81 584
10607.78 585
10608.75 576
10609.73 539
10610.70 545
10611.67 584
10612.64 530
10613.62 533
10614.59 582
10615.56 568
10616.54 544
10617.51 550
10618.48 539
10619.45 578
10620.43 621
10621.40 575
10622.37 593
10623.35 595
10624.32 552
10625.29 642
10626.27 567
10627.24 572
10628.21 598
10629.19 566
10630.16 576
10631.13 596
10632.11 571
10633.08 598
10634.05 608
10635.03 622
10636.00 635
10636.97 645
10637.95 585
10638.92 591
10639.90 611
10640.87 631
10641.84 623
10642.82 678
10643.79 708
10644.77 733
10645.74 723
10646.71 609
10647.69 598
10648.66 587
10649.64 580
10650.61 572
10651.59 593
10652.56 637
10653.53 572
10654.51 544
10655.48 597
10656.46 589
10657.43 542
10658.41 572
10659.38 536
10660.36 497
10661.33 546
10662.31 554
10663.28 496
10664.26 563
10665.23 585
10666.21 547
10667.18 518
10668.16 520
10669.13 540
10670.11 524
10671.08 544
10672.06 557
10673.03 526
10674.01 517
10674.98 506
10675.96 540
10676.93 553
10677.91 537
10678.89 602
10679.86 597
10680.84 557
10681.81 507
10682.79 615
10683.76 583
10684.74 593
10685.72 565
10686.69 553
10687.67 570
10688.64 525
10689.62 539
10690.60 540
10691.57 520
10692.55 541
10693.53 585
10694.50 544
10695.48 544
10696.46 540
10697.43 546
10698.41 526
10699.38 505
10700.36 519
10701.34 545
10702.31 482
10703.29 482
10704.27 444
10705.25 499
10706.22 553
10707.20 552
10708.18 497
10709.15 524
10710.13 526
10711.11 525
10712.08 450
10713.06 464
10714.04 461
10715.02 497
10715.99 511
10716.97 528
10717.95 565
10718.93 544
10719.90 493
10720.88 508
10721.86 488
10722.84 483
10723.81 548
10724.79 538
10725.77 549
10726.75 541
10727.72 582
10728.70 558
10729.68 545
10730.66 561
10731.64 510
10732.61 510
10733.59 500
10734.57 568
10735.55 579
10736.53 511
10737.51 492
10738.48 481
10739.46 504
10740.44 497
10741.42 515
10742.40 532
10743.38 505
10744.36 491
10745.33 514
10746.31 496
10747.29 528
10748.27 531
10749.25 531
10750.23 576
10751.21 473
10752.19 507
10753.16 515
10754.14 515
10755.12 531
10756.10 527
10757.08 522
10758.06 481
10759.04 478
10760.02 508
10761.00 431
10761.98 459
10762.96 489
10763.94 484
10764.92 546
10765.90 525
10766.88 545
10767.86 490
10768.84 498
10769.82 478
10770.80 468
10771.78 472
10772.75 496
10773.73 534
10774.71 482
10775.69 488
10776.68 489
10777.66 484
10778.64 533
10779.62 549
10780.60 520
10781.58 502
10782.56 494
10783.54 515
10784.52 536
10785.50 476
10786.48 434
10787.46 506
10788.44 539
10789.42 539
10790.40 529
10791.38 540
10792.36 531
10793.34 529
10794.32 501
10795.31 536
10796.29 453
10797.27 485
10798.25 500
10799.23 525
10800.21 534
10801.19 590
10802.17 530
10803.15 540
10804.14 551
10805.12 547
10806.10 563
10807.08 558
10808.06 557
10809.04 501
10810.03 524
10811.01 509
10811.99 521
10812.97 454
10813.95 489
10814.93 505
10815.92 527
10816.90 531
10817.88 518
10818.86 505
10819.84 507
10820.83 528
10821.81 547
10822.79 513
10823.77 523
10824.75 475
10825.74 446
10826.72 474
10827.70 561
10828.68 531
10829.67 574
10830.65 508
10831.63 536
10832.61 526
10833.60 537
10834.58 543
10835.56 565
10836.55 544
10837.53 504
10838.51 504
10839.49 520
10840.48 502
10841.46 534
10842.44 541
10843.43 561
10844.41 540
10845.39 531
10846.38 523
10847.36 581
10848.34 558
10849.33 533
10850.31 545
10851.29 538
10852.28 567
10853.26 573
10854.24 559
10855.23 543
10856.21 524
10857.20 559
10858.18 558
10859.16 542
10860.15 557
10861.13 543
10862.12 523
10863.10 584
10864.08 584
10865.07 598
10866.05 576
10867.04 549
10868.02 594
10869.00 594
10869.99 575
10870.97 588
10871.96 594
10872.94 530
10873.93 618
10874.91 578
10875.90 559
10876.88 641
10877.86 625
10878.85 627
10879.83 572
10880.82 621
10881.80 638
10882.79 596
10883.77 571
10884.76 614
10885.74 639
10886.73 688
10887.71 686
10888.70 679
10889.68 568
10890.67 676
10891.66 651
10892.64 654
10893.63 653
10894.61 652
10895.60 659
10896.58 649
10897.57 653
10898.55 667
10899.54 669
10900.53 688
10901.51 726
10902.50 670
10903.48 587
10904.47 644
10905.45 671
10906.44 706
10907.43 669
10908.41 679
10909.40 671
10910.39 693
10911.37 735
10912.36 767
10913.34 675
10914.33 652
10915.32 702
10916.30 702
10917.29 693
10918.28 719
10919.26 724
10920.25 763
10921.24 666
10922.22 679
10923.21 707
10924.20 722
10925.18 701
10926.17 707
10927.16 709
10928.14 705
10929.13 734
10930.12 732
10931.11 796
10932.09 769
10933.08 770
10934.07 777
10935.05 791
10936.04 793
10937.03 752
10938.02 766
10939.00 829
10939.99 777
10940.98 802
10941.97 806
10942.95 737
10943.94 848
10944.93 848
10945.92 808
10946.91 823
10947.89 819
10948.88 861
10949.87 854
10950.86 903
10951.85 923
10952.83 882
10953.82 875
10954.81 904
10955.80 885
10956.79 1000
10957.77 978
10958.76 1019
10959.75 1110
10960.74 1178
10961.73 1175
10962.72 1177
10963.71 1165
10964.69 1104
10965.68 1083
10966.67 1108
10967.66 1067
10968.65 1032
10969.64 964
10970.63 975
10971.62 889
10972.60 899
10973.59 908
10974.58 939
10975.57 887
10976.56 874
10977.55 913
10978.54 952
10979.53 932
10980.52 910
10981.51 946
10982.50 978
10983.49 912
10984.48 973
10985.47 953
10986.46 934
10987.44 985
10988.43 930
10989.42 968
10990.41 974
10991.40 991
10992.39 990
10993.38 983
10994.37 929
10995.36 1047
10996.35 987
10997.34 1033
10998.33 1125
10999.32 1225
11000.31 1301
11001.30 1367
11002.30 1504
11003.29 1510
11004.28 1384
11005.27 1567
11006.26 1422
11007.25 1342
11008.24 1188
11009.23 1037
11010.22 998
11011.21 994
11012.20 959
11013.19 860
11014.18 916
11015.17 866
11016.16 877
11017.16 854
11018.15 918
11019.14 890
11020.13 802
11021.12 837
11022.11 885
11023.10 890
11024.09 858
11025.09 765
11026.08 747
11027.07 824
11028.06 850
11029.05 859
11030.04 836
11031.03 779
11032.03 799
11033.02 735
11034.01 789
11035.00 753
11035.99 770
11036.99 816
11037.98 831
11038.97 764
11039.96 789
11040.95 777
11041.95 773
11042.94 703
11043.93 690
11044.92 754
11045.91 729
11046.91 742
11047.90 765
11048.89 696
11049.88 728
11050.88 695
11051.87 665
11052.86 686
11053.85 700
11054.85 653
11055.84 673
11056.83 726
11057.83 703
11058.82 685
11059.81 634
11060.80 639
11061.80 611
11062.79 660
11063.78 717
11064.78 704
11065.77 669
11066.76 714
11067.76 655
11068.75 705
11069.74 737
11070.74 726
11071.73 684
11072.72 681
11073.72 682
11074.71 658
11075.70 665
11076.70 705
11077.69 705
11078.69 683
11079.68 616
11080.67 647
11081.67 664
11082.66 680
11083.65 719
11084.65 720
11085.64 664
11086.64 652
11087.63 674
11088.63 713
11089.62 674
11090.61 687
11091.61 709
11092.60 676
11093.60 655
11094.59 613
11095.59 611
11096.58 676
11097.58 649
11098.57 624
11099.56 659
11100.56 635
11101.55 665
11102.55 664
11103.54 689
11104.54 649
11105.53 654
11106.53 636
11107.52 634
11108.52 612
11109.51 694
11110.51 666
11111.50 608
11112.50 654
11113.50 622
11114.49 600
11115.49 634
11116.48 692
11117.48 642
11118.47 674
11119.47 656
11120.46 620
11121.46 678
11122.46 649
11123.45 632
11124.45 667
11125.44 700
11126.44 669
11127.43 737
11128.43 694
11129.43 648
11130.42 701
11131.42 753
11132.42 707
11133.41 718
11134.41 688
11135.40 672
11136.40 684
11137.40 621
11138.39 662
11139.39 625
11140.39 609
11141.38 685
11142.38 651
11143.38 619
11144.37 642
11145.37 673
11146.37 674
11147.36 657
11148.36 615
11149.36 618
11150.35 616
11151.35 677
11152.35 662
11153.35 627
11154.34 675
11155.34 600
11156.34 589
11157.33 624
11158.33 634
11159.33 629
11160.33 627
11161.32 623
11162.32 610
11163.32 613
11164.32 609
11165.31 542
11166.31 559
11167.31 549
11168.31 590
11169.31 610
11170.30 604
11171.30 591
11172.30 598
11173.30 589
11174.30 592
11175.29 580
11176.29 624
11177.29 594
11178.29 553
11179.29 552
11180.29 548
11181.28 550
11182.28 572
11183.28 588
11184.28 566
11185.28 591
11186.28 541
11187.27 533
11188.27 522
11189.27 547
11190.27 579
11191.27 590
11192.27 585
11193.27 567
11194.27 599
11195.27 589
11196.26 620
11197.26 573
11198.26 612
11199.26 674
11200.26 625
11201.26 561
11202.26 532
11203.26 528
11204.26 630
11205.26 527
11206.26 530
11207.26 610
11208.26 561
11209.26 553
11210.26 558
11211.26 563
11212.26 559
11213.26 586
11214.26 558
11215.25 561
11216.25 556
11217.25 564
11218.25 608
11219.25 605
11220.26 526
11221.26 498
11222.26 514
11223.26 498
11224.26 557
11225.26 527
11226.26 524
11227.26 516
11228.26 535
11229.26 580
11230.26 595
11231.26 599
11232.26 564
11233.26 581
11234.26 538
11235.26 580
11236.26 551
11237.26 535
11238.26 543
11239.27 555
11240.27 604
11241.27 584
11242.27 613
11243.27 541
11244.27 570
11245.27 550
11246.27 578
11247.28 609
11248.28 635
11249.28 581
11250.28 642
11251.28 529
11252.28 548
11253.28 623
11254.29 589
11255.29 567
11256.29 519
11257.29 485
11258.29 565
11259.29 623
11260.30 611
11261.30 515
11262.30 494
11263.30 521
11264.30 554
11265.31 580
11266.31 555
11267.31 512
11268.31 563
11269.32 563
11270.32 566
11271.32 552
11272.32 607
11273.33 608
11274.33 575
11275.33 536
11276.33 602
11277.34 610
11278.34 593
11279.34 601
11280.34 630
11281.35 602
11282.35 601
11283.35 637
11284.36 634
11285.36 549
11286.36 584
11287.36 630
11288.37 606
11289.37 618
11290.37 592
11291.38 550
11292.38 549
11293.38 543
11294.39 600
11295.39 549
11296.40 593
11297.40 602
11298.40 532
11299.41 582
11300.41 558
11301.41 609
11302.42 548
11303.42 559
11304.42 566
11305.43 575
11306.43 568
11307.44 595
11308.44 556
11309.44 619
11310.45 638
11311.45 594
11312.46 592
11313.46 624
11314.47 620
11315.47 641
11316.47 672
11317.48 648
11318.48 647
11319.49 638
11320.49 644
11321.50 572
11322.50 627
11323.51 578
11324.51 624
11325.52 572
11326.52 575
11327.53 536
11328.53 585
11329.54 521
11330.54 445
11331.55 491
11332.55 509
11333.56 544
11334.56 517
11335.57 521
11336.57 529
11337.58 523
11338.58 477
11339.59 546
11340.59 555
11341.60 558
11342.61 593
11343.61 532
11344.62 477
11345.62 495
11346.63 555
11347.63 539
11348.64 530
11349.65 521
11350.65 517
11351.66 488
11352.66 466
11353.67 482
11354.68 515
11355.68 524
11356.69 532
11357.69 516
11358.70 533
11359.71 506
11360.71 496
11361.72 456
11362.73 500
11363.73 483
11364.74 493
11365.75 506
11366.75 510
11367.76 502
11368.77 528
11369.77 507
11370.78 502
11371.79 546
11372.79 520
11373.80 566
11374.81 500
11375.81 527
11376.82 535
11377.83 539
11378.84 466
11379.84 485
11380.85 538
11381.86 508
11382.86 620
11383.87 553
11384.88 543
11385.89 586
11386.89 522
11387.90 536
11388.91 549
11389.92 585
11390.93 525
11391.93 518
11392.94 519
11393.95 529
11394.96 542
11395.96 543
11396.97 552
11397.98 534
11398.99 534
11400.00 511
11401.00 523
11402.01 511
11403.02 475
11404.03 477
11405.04 462
11406.05 502
11407.05 525
11408.06 548
11409.07 522
11410.08 481
11411.09 485
11412.10 506
11413.11 501
11414.12 501
11415.12 525
11416.13 523
11417.14 548
11418.15 517
11419.16 513
11420.17 470
11421.18 560
11422.19 535
11423.20 529
11424.20 526
11425.21 544
11426.22 525
11427.23 537
11428.24 546
11429.25 499
11430.26 476
11431.27 497
11432.28 464
11433.29 517
11434.30 544
11435.31 552
11436.32 513
11437.33 506
11438.34 574
11439.35 585
11440.36 597
11441.37 528
11442.38 577
11443.39 540
11444.40 546
11445.41 547
11446.42 504
11447.43 523
11448.44 591
11449.45 564
11450.46 529
11451.47 521
11452.48 507
11453.49 520
11454.50 484
11455.51 561
11456.52 600
11457.53 559
11458.54 560
11459.55 537
11460.57 560
11461.58 551
11462.59 577
11463.60 575
11464.61 526
11465.62 557
11466.63 618
11467.64 555
11468.65 609
11469.66 556
11470.68 547
11471.69 608
11472.70 555
11473.71 563
11474.72 589
11475.73 636
11476.74 580
11477.76 534
11478.77 498
11479.78 530
11480.79 583
11481.80 523
11482.81 539
11483.83 576
11484.84 566
11485.85 586
11486.86 555
11487.87 569
11488.89 529
11489.90 489
11490.91 517
11491.92 604
11492.93 586
11493.95 600
11494.96 562
11495.97 595
11496.98 647
11498.00 626
11499.01 624
11500.02 658
11501.03 619
11502.05 632
11503.06 618
11504.07 573
11505.09 556
11506.10 586
11507.11 588
11508.12 579
11509.14 625
11510.15 633
11511.16 574
11512.18 580
11513.19 597
11514.20 579
11515.22 590
11516.23 649
11517.24 635
11518.26 549
11519.27 602
11520.28 657
11521.30 625
11522.31 636
11523.32 553
11524.34 600
11525.35 656
11526.36 632
11527.38 621
11528.39 631
11529.41 684
11530.42 631
11531.43 632
11532.45 636
11533.46 644
11534.47 690
11535.49 640
11536.50 648
11537.52 650
11538.53 637
11539.55 623
11540.56 647
11541.57 666
11542.59 691
11543.60 671
11544.62 672
11545.63 658
11546.65 700
11547.66 674
11548.68 690
11549.69 712
11550.71 694
11551.72 695
11552.74 714
11553.75 678
11554.77 641
11555.78 693
11556.80 655
11557.81 672
11558.83 734
11559.84 702
11560.86 683
11561.87 697
11562.89 747
11563.90 728
11564.92 706
11565.93 686
11566.95 773
11567.96 768
11568.98 751
11570.00 811
11571.01 771
11572.03 727
11573.04 785
11574.06 791
11575.07 807
11576.09 788
11577.11 808
11578.12 809
11579.14 851
11580.15 820
11581.17 846
11582.19 861
11583.20 880
11584.22 892
11585.24 848
11586.25 863
11587.27 879
11588.28 906
11589.30 900
11590.32 943
11591.33 917
11592.35 954
11593.37 947
11594.38 960
11595.40 1002
11596.42 1013
11597.43 1112
11598.45 1120
11599.47 1089
11600.48 1008
11601.50 1078
11602.52 1096
11603.54 1132
11604.55 1206
11605.57 1324
11606.59 1373
11607.61 1317
11608.62 1368
11609.64 1360
11610.66 1276
11611.67 1282
11612.69 1304
11613.71 1292
11614.73 1289
11615.74 1270
11616.76 1260
11617.78 1236
11618.80 1337
11619.82 1328
11620.83 1362
11621.85 1371
11622.87 1355
11623.89 1327
11624.91 1318
11625.92 1342
11626.94 1386
11627.96 1449
11628.98 1557
11630.00 1616
11631.01 1756
11632.03 1897
11633.05 2073
11634.07 2327
11635.09 2483
11636.11 2634
11637.13 2682
11638.14 2680
11639.16 2593
11640.18 2432
11641.20 2239
11642.22 2152
11643.24 1838
11644.26 1781
11645.28 1548
11646.29 1379
11647.31 1274
11648.33 1192
11649.35 1226
11650.37 1201
11651.39 1212
11652.41 1150
11653.43 1113
11654.45 1099
11655.47 1084
11656.49 1096
11657.51 1059
11658.53 1038
11659.55 995
11660.57 1025
11661.58 1018
11662.60 972
11663.62 986
11664.64 970
11665.66 975
11666.68 985
11667.70 955
11668.72 994
11669.74 937
11670.76 937
11671.78 890
11672.80 941
11673.82 943
11674.84 941
11675.86 909
11676.89 846
11677.91 860
11678.93 830
11679.95 831
11680.97 881
11681.99 896
11683.01 811
11684.03 812
11685.05 787
11686.07 771
11687.09 799
11688.11 845
11689.13 793
11690.15 767
11691.17 798
11692.20 824
11693.22 756
11694.24 754
11695.26 774
11696.28 809
11697.30 821
11698.32 802
11699.34 793
11700.36 772
11701.39 802
11702.41 844
11703.43 830
11704.45 825
11705.47 898
11706.49 860
11707.52 865
11708.54 815
11709.56 837
11710.58 804
11711.60 793
11712.62 836
11713.65 832
11714.67 928
11715.69 892
11716.71 875
11717.73 905
11718.76 911
11719.78 781
11720.80 839
11721.82 850
11722.85 806
11723.87 844
11724.89 850
11725.91 913
11726.94 793
11727.96 867
11728.98 876
11730.00 885
11731.03 815
11732.05 800
11733.07 815
11734.09 779
11735.12 764
11736.14 769
11737.16 834
11738.19 754
11739.21 792
11740.23 809
11741.26 811
11742.28 815
11743.30 696
11744.33 726
11745.35 751
11746.37 770
11747.40 748
11748.42 738
11749.44 783
11750.47 782
11751.49 795
11752.51 772
11753.54 727
11754.56 750
11755.58 720
11756.61 741
11757.63 725
11758.66 721
11759.68 721
11760.70 755
11761.73 682
11762.75 681
11763.78 723
11764.80 680
11765.82 652
11766.85 647
11767.87 623
11768.90 707
11769.92 729
11770.95 647
11771.97 628
11772.99 633
11774.02 637
11775.04 660
11776.07 657
11777.09 621
11778.12 646
11779.14 693
11780.17 635
11781.19 671
11782.22 636
11783.24 712
11784.27 681
11785.29 643
11786.32 691
11787.34 654
11788.37 633
11789.39 631
11790.42 656
11791.44 679
11792.47 613
11793.49 680
11794.52 685
11795.55 613
11796.57 620
11797.60 638
11798.62 642
11799.65 647
11800.67 622
11801.70 586
11802.73 654
11803.75 647
11804.78 590
11805.80 602
11806.83 609
11807.86 700
11808.88 656
11809.91 615
11810.93 644
11811.96 595
11812.99 641
11814.01 673
11815.04 649
11816.07 617
11817.09 599
11818.12 593
11819.14 664
11820.17 636
11821.20 641
11822.22 585
11823.25 611
11824.28 586
11825.30 615
11826.33 583
11827.36 633
11828.39 561
11829.41 613
11830.44 604
11831.47 626
11832.49 561
11833.52 578
11834.55 568
11835.58 608
11836.60 597
11837.63 619
11838.66 649
11839.68 639
11840.71 632
11841.74 552
11842.77 574
11843.79 634
11844.82 594
11845.85 584
11846.88 596
11847.91 534
11848.93 583
11849.96 545
11850.99 552
11852.02 595
11853.05 557
11854.07 567
11855.10 560
11856.13 593
11857.16 504
11858.19 616
11859.21 619
11860.24 607
11861.27 567
11862.30 577
11863.33 629
11864.36 606
11865.38 568
11866.41 551
11867.44 601
11868.47 581
11869.50 632
11870.53 601
11871.56 662
11872.59 607
11873.61 633
11874.64 617
11875.67 645
11876.70 611
11877.73 613
11878.76 645
11879.79 580
11880.82 585
11881.85 627
11882.88 732
11883.91 632
11884.94 630
11885.97 607
11886.99 656
11888.02 634
11889.05 670
11890.08 685
11891.11 671
11892.14 666
11893.17 686
11894.20 633
11895.23 645
11896.26 667
11897.29 643
11898.32 733
11899.35 694
11900.38 737
11901.41 799
11902.44 682
11903.47 708
11904.50 765
11905.53 733
11906.56 785
11907.59 837
11908.62 792
11909.65 770
11910.69 766
11911.72 729
11912.75 755
11913.78 705
11914.81 693
11915.84 647
11916.87 676
11917.90 694
11918.93 743
11919.96 701
11920.99 727
11922.02 700
11923.05 654
11924.09 671
11925.12 716
11926.15 700
11927.18 773
11928.21 792
11929.24 800
11930.27 821
11931.30 802
11932.34 914
11933.37 941
11934.40 878
11935.43 949
11936.46 943
11937.49 929
11938.53 897
11939.56 868
11940.59 912
11941.62 854
11942.65 739
11943.69 737
11944.72 696
11945.75 699
11946.78 744
11947.81 679
11948.85 660
11949.88 638
11950.91 675
11951.94 678
11952.97 667
11954.01 645
11955.04 620
11956.07 604
11957.10 644
11958.14 637
11959.17 581
11960.20 606
11961.24 677
11962.27 622
11963.30 580
11964.33 627
11965.37 661
11966.40 602
11967.43 582
11968.47 663
11969.50 634
11970.53 607
11971.56 600
11972.60 579
11973.63 618
11974.66 581
11975.70 599
11976.73 594
11977.76 614
11978.80 603
11979.83 564
11980.86 611
11981.90 590
11982.93 573
11983.97 555
11985.00 595
11986.03 640
11987.07 553
11988.10 537
11989.13 580
11990.17 540
11991.20 575
11992.24 592
11993.27 571
11994.31 563
11995.34 576
11996.37 567
11997.41 560
11998.44 539
11999.48 521
12000.51 552
12001.55 574
12002.58 582
12003.61 617
12004.65 600
12005.68 619
12006.72 620
12007.75 559
12008.79 606
12009.82 561
12010.86 609
12011.89 648
12012.93 628
12013.96 636
12015.00 648
12016.03 650
12017.07 658
12018.10 651
12019.14 668
12020.17 660
12021.21 647
12022.24 655
12023.28 664
12024.31 644
12025.35 675
12026.39 657
12027.42 574
12028.46 589
12029.49 649
12030.53 646
12031.56 716
12032.60 723
12033.64 724
12034.67 671
12035.71 672
12036.74 581
12037.78 609
12038.82 627
12039.85 673
12040.89 689
12041.92 650
12042.96 601
12044.00 626
12045.03 622
12046.07 673
12047.11 739
12048.14 673
12049.18 630
12050.21 650
12051.25 662
12052.29 623
12053.32 666
12054.36 646
12055.40 634
12056.43 637
12057.47 661
12058.51 631
12059.55 613
12060.58 625
12061.62 671
12062.66 694
12063.69 627
12064.73 613
12065.77 671
12066.81 665
12067.84 651
12068.88 626
12069.92 662
12070.95 669
12071.99 669
12073.03 638
12074.07 629
12075.11 638
12076.14 697
12077.18 670
12078.22 723
12079.26 695
12080.29 624
12081.33 651
12082.37 654
12083.41 595
12084.45 682
12085.48 703
12086.52 735
12087.56 694
12088.60 703
12089.64 711
12090.67 709
12091.71 689
12092.75 744
12093.79 771
12094.83 684
12095.87 670
12096.91 700
12097.94 738
12098.98 709
12100.02 760
12101.06 705
12102.10 678
12103.14 775
12104.18 814
12105.22 788
12106.25 803
12107.29 790
12108.33 806
12109.37 796
12110.41 749
12111.45 726
12112.49 738
12113.53 694
12114.57 690
12115.61 673
12116.65 594
12117.69 610
12118.73 651
12119.77 701
12120.80 672
12121.84 574
12122.88 581
12123.92 647
12124.96 660
12126.00 627
12127.04 599
12128.08 650
12129.12 580
12130.16 592
12131.20 567
12132.24 574
12133.28 579
12134.32 559
12135.36 556
12136.40 558
12137.44 566
12138.48 579
12139.52 553
12140.57 576
12141.61 572
12142.65 537
12143.69 529
12144.73 605
12145.77 610
12146.81 575
12147.85 563
12148.89 537
12149.93 523
12150.97 522
12152.01 535
12153.05 570
12154.10 599
12155.14 533
12156.18 528
12157.22 541
12158.26 581
12159.30 622
12160.34 537
12161.38 514
12162.42 593
12163.47 601
12164.51 547
12165.55 508
12166.59 505
12167.63 537
12168.67 538
12169.72 538
12170.76 579
12171.80 509
12172.84 522
12173.88 572
12174.92 545
12175.97 590
12177.01 537
12178.05 526
12179.09 559
12180.13 535
12181.18 564
12182.22 547
12183.26 558
12184.30 571
12185.35 509
12186.39 518
12187.43 536
12188.47 547
12189.52 540
12190.56 554
12191.60 550
12192.64 567
12193.69 575
12194.73 558
12195.77 571
12196.82 531
12197.86 529
12198.90 545
12199.94 542
12200.99 531
12202.03 513
12203.07 521
12204.12 567
12205.16 591
12206.20 576
12207.25 543
12208.29 574
12209.33 538
12210.38 533
12211.42 498
12212.46 570
12213.51 625
12214.55 541
12215.59 508
12216.64 547
12217.68 547
12218.73 541
12219.77 530
12220.81 559
12221.86 575
12222.90 596
12223.94 530
12224.99 574
12226.03 543
12227.08 574
12228.12 575
12229.17 546
12230.21 547
12231.25 504
12232.30 540
12233.34 557
12234.39 518
12235.43 575
12236.48 557
12237.52 560
12238.57 580
12239.61 514
12240.66 515
12241.70 556
12242.74 538
12243.79 533
12244.83 534
12245.88 568
12246.92 550
12247.97 548
12249.01 608
12250.06 583
12251.10 529
12252.15 537
12253.20 521
12254.24 568
12255.29 590
12256.33 593
12257.38 599
12258.42 532
12259.47 559
12260.51 572
12261.56 518
12262.60 533
12263.65 539
12264.70 533
12265.74 572
12266.79 567
12267.83 513
12268.88 519
12269.93 507
12270.97 546
12272.02 484
12273.06 501
12274.11 548
12275.16 509
12276.20 490
12277.25 501
12278.30 534
12279.34 528
12280.39 553
12281.43 504
12282.48 535
12283.53 525
12284.57 487
12285.62 470
12286.67 524
12287.71 474
12288.76 490
12289.81 517
12290.85 496
12291.90 480
12292.95 476
12294.00 505
12295.04 542
12296.09 453
12297.14 478
12298.18 494
12299.23 501
12300.28 505
12301.33 465
12302.37 480
12303.42 487
12304.47 502
12305.52 475
12306.56 501
12307.61 449
12308.66 454
12309.71 489
12310.75 485
12311.80 443
12312.85 492
12313.90 479
12314.95 480
12315.99 437
12317.04 473
12318.09 492
12319.14 482
12320.19 491
12321.23 493
12322.28 413
12323.33 438
12324.38 503
12325.43 437
12326.47 451
12327.52 460
12328.57 480
12329.62 448
12330.67 463
12331.72 482
12332.77 421
12333.81 452
12334.86 473
12335.91 437
12336.96 459
12338.01 492
12339.06 448
12340.11 434
12341.16 478
12342.21 519
12343.26 484
12344.30 435
12345.35 464
12346.40 483
12347.45 505
12348.50 498
12349.55 507
12350.60 474
12351.65 431
12352.70 478
12353.75 490
12354.80 436
12355.85 507
12356.90 499
12357.95 513
12359.00 481
12360.05 437
12361.10 498
12362.15 498
12363.20 496
12364.25 482
12365.30 498
12366.35 506
12367.40 489
12368.45 485
12369.50 485
12370.55 482
12371.60 464
12372.65 461
12373.70 467
12374.75 475
12375.80 526
12376.85 473
12377.90 464
12378.95 461
12380.00 482
12381.05 519
12382.10 473
12383.15 447
12384.21 490
12385.26 481
12386.31 462
12387.36 451
12388.41 481
12389.46 491
12390.51 476
12391.56 451
12392.61 478
12393.67 470
12394.72 462
12395.77 447
12396.82 450
12397.87 478
12398.92 470
12399.97 559
12401.03 542
12402.08 524
12403.13 527
12404.18 511
12405.23 479
12406.28 496
12407.34 483
12408.39 469
12409.44 469
12410.49 493
12411.54 503
12412.60 480
12413.65 490
12414.70 496
12415.75 537
12416.80 517
12417.86 484
12418.91 483
12419.96 507
12421.01 524
12422.07 544
12423.12 506
12424.17 512
12425.22 501
12426.28 509
12427.33 509
12428.38 477
12429.43 521
12430.49 488
12431.54 549
12432.59 494
12433.65 511
12434.70 481
12435.75 481
12436.80 519
12437.86 503
12438.91 542
12439.96 544
12441.02 542
12442.07 508
12443.12 504
12444.18 494
12445.23 492
12446.28 467
12447.34 482
12448.39 500
12449.45 474
12450.50 517
12451.55 500
12452.61 488
12453.66 473
12454.71 475
12455.77 503
12456.82 550
12457.88 526
12458.93 502
12459.98 522
12461.04 452
12462.09 516
12463.15 491
12464.20 456
12465.26 528
12466.31 551
12467.36 518
12468.42 497
12469.47 581
12470.53 581
12471.58 548
12472.64 577
12473.69 569
12474.75 576
12475.80 597
12476.86 576
12477.91 531
12478.97 600
12480.02 620
12481.08 607
12482.13 591
12483.19 565
12484.24 628
12485.30 673
12486.35 622
12487.41 635
12488.46 650
12489.52 670
12490.57 745
12491.63 729
12492.68 726
12493.74 836
12494.79 946
12495.85 991
12496.90 960
12497.96 1085
12499.02 1089
12500.07 1103
12501.13 1047
12502.18 1011
12503.24 988
12504.30 915
12505.35 855
12506.41 804
12507.46 755
12508.52 683
12509.58 647
12510.63 662
12511.69 675
12512.74 630
12513.80 619
12514.86 557
12515.91 602
12516.97 584
12518.03 616
12519.08 586
12520.14 588
12521.20 585
12522.25 558
12523.31 591
12524.37 550
12525.42 578
12526.48 589
12527.54 610
12528.59 635
12529.65 592
12530.71 561
12531.77 602
12532.82 575
12533.88 578
12534.94 571
12535.99 555
12537.05 589
12538.11 562
12539.17 592
12540.22 610
12541.28 577
12542.34 545
12543.40 571
12544.45 640
12545.51 582
12546.57 545
12547.63 550
12548.69 563
12549.74 522
12550.80 583
12551.86 529
12552.92 573
12553.98 586
12555.03 556
12556.09 574
12557.15 593
12558.21 604
12559.27 585
12560.32 608
12561.38 595
12562.44 666
12563.50 622
12564.56 603
12565.62 618
12566.68 643
12567.73 604
12568.79 565
12569.85 643
12570.91 697
12571.97 707
12573.03 741
12574.09 737
12575.15 766
12576.20 862
12577.26 879
12578.32 905
12579.38 866
12580.44 890
12581.50 817
12582.56 843
12583.62 764
12584.68 763
12585.74 787
12586.80 768
12587.86 742
12588.92 733
12589.98 705
12591.04 686
12592.10 636
12593.15 613
12594.21 624
12595.27 643
12596.33 674
12597.39 647
12598.45 575
12599.51 601
12600.57 608
12601.63 582
12602.69 598
12603.75 589
12604.81 596
12605.87 589
12606.93 607
12608.00 636
12609.06 604
12610.12 587
12611.18 598
12612.24 566
12613.30 544
12614.36 586
12615.42 639
12616.48 642
12617.54 640
12618.60 651
12619.66 651
12620.72 678
12621.78 618
12622.84 635
12623.91 600
12624.97 573
12626.03 578
12627.09 596
12628.15 611
12629.21 557
12630.27 582
12631.33 566
12632.40 580
12633.46 576
12634.52 556
12635.58 543
12636.64 564
12637.70 563
12638.76 584
12639.83 550
12640.89 592
12641.95 574
12643.01 555
12644.07 574
12645.13 558
12646.20 535
12647.26 528
12648.32 531
12649.38 552
12650.45 552
12651.51 543
12652.57 599
12653.63 529
12654.69 600
12655.76 602
12656.82 639
12657.88 645
12658.94 661
12660.01 671
12661.07 651
12662.13 618
12663.19 622
12664.26 571
12665.32 614
12666.38 582
12667.45 587
12668.51 559
12669.57 534
12670.63 576
12671.70 568
12672.76 547
12673.82 569
12674.89 574
12675.95 555
12677.01 583
12678.08 583
12679.14 538
12680.20 561
12681.27 510
12682.33 495
12683.39 515
12684.46 539
12685.52 525
12686.58 564
12687.65 565
12688.71 527
12689.77 493
12690.84 538
12691.90 541
12692.97 549
12694.03 563
12695.09 521
12696.16 569
12697.22 553
12698.29 524
12699.35 526
12700.42 523
12701.48 581
12702.54 583
12703.61 548
12704.67 552
12705.74 535
12706.80 518
12707.87 550
12708.93 531
12710.00 519
12711.06 539
12712.12 517
12713.19 494
12714.25 531
12715.32 539
12716.38 503
12717.45 519
12718.51 495
12719.58 523
12720.64 533
12721.71 504
12722.77 503
12723.84 455
12724.90 466
12725.97 460
12727.04 536
12728.10 523
12729.17 437
12730.23 506
12731.30 517
12732.36 510
12733.43 467
12734.49 519
12735.56 556
12736.63 523
12737.69 508
12738.76 482
12739.82 468
12740.89 459
12741.95 503
12743.02 513
12744.09 519
12745.15 449
12746.22 465
12747.28 564
12748.35 516
12749.42 430
12750.48 417
12751.55 399
12752.62 482
12753.68 503
12754.75 433
12755.82 476
12756.88 517
12757.95 462
12759.02 455
12760.08 451
12761.15 483
12762.22 464
12763.28 436
12764.35 461
12765.42 433
12766.48 425
12767.55 487
12768.62 486
12769.69 406
12770.75 395
12771.82 394
12772.89 480
12773.95 479
12775.02 431
12776.09 436
12777.16 461
12778.22 418
12779.29 395
12780.36 387
12781.43 453
12782.49 454
12783.56 420
12784.63 393
12785.70 440
12786.77 428
12787.83 475
12788.90 432
12789.97 405
12791.04 426
12792.11 436
12793.17 454
12794.24 423
12795.31 399
12796.38 415
12797.45 436
12798.51 443
12799.58 461
12800.65 433
12801.72 409
12802.79 420
12803.86 453
12804.93 429
12805.99 428
12807.06 406
12808.13 445
12809.20 448
12810.27 438
12811.34 438
12812.41 435
12813.48 432
12814.54 453
12815.61 406
12816.68 429
12817.75 417
12818.82 468
12819.89 419
12820.96 412
12822.03 423
12823.10 432
12824.17 423
12825.24 416
12826.31 394
12827.38 388
12828.45 462
12829.52 396
12830.59 415
12831.65 403
12832.72 399
12833.79 394
12834.86 384
12835.93 394
12837.00 383
12838.07 398
12839.14 411
12840.21 439
12841.28 388
12842.35 372
12843.42 392
12844.50 404
12845.57 404
12846.64 425
12847.71 373
12848.78 372
12849.85 399
12850.92 400
12851.99 372
12853.06 388
12854.13 404
12855.20 417
12856.27 431
12857.34 411
12858.41 400
12859.48 411
12860.55 424
12861.63 366
12862.70 401
12863.77 389
12864.84 413
12865.91 404
12866.98 408
12868.05 375
12869.12 383
12870.19 385
12871.27 421
12872.34 409
12873.41 401
12874.48 379
12875.55 372
12876.62 364
12877.70 383
12878.77 367
12879.84 387
12880.91 406
12881.98 436
12883.05 428
12884.13 371
12885.20 357
12886.27 400
12887.34 414
12888.41 371
12889.49 399
12890.56 409
12891.63 406
12892.70 391
12893.78 401
12894.85 394
12895.92 395
12896.99 389
12898.06 359
12899.14 332
12900.21 330
12901.28 355
12902.36 367
12903.43 382
12904.50 360
12905.57 356
12906.65 387
12907.72 384
12908.79 385
12909.87 392
12910.94 366
12912.01 391
12913.08 409
12914.16 340
12915.23 375
12916.30 388
12917.38 370
12918.45 348
12919.52 362
12920.60 364
12921.67 359
12922.74 392
12923.82 420
12924.89 395
12925.97 376
12927.04 365
12928.11 370
12929.19 376
12930.26 418
12931.33 375
12932.41 350
12933.48 362
12934.56 377
12935.63 332
12936.70 374
12937.78 395
12938.85 355
12939.93 402
12941.00 403
12942.08 420
12943.15 366
12944.22 334
12945.30 404
12946.37 390
12947.45 369
12948.52 343
12949.60 319
12950.67 373
12951.75 390
12952.82 359
12953.90 375
12954.97 372
12956.05 343
12957.12 391
12958.20 404
12959.27 391
12960.35 375
12961.42 400
12962.50 370
12963.57 376
12964.65 393
12965.72 337
12966.80 341
12967.87 347
12968.95 365
12970.02 406
12971.10 344
12972.17 361
12973.25 376
12974.33 366
12975.40 346
12976.48 401
12977.55 367
12978.63 361
12979.70 366
12980.78 409
12981.86 381
12982.93 400
12984.01 374
12985.08 383
12986.16 424
12987.24 379
12988.31 391
12989.39 402
12990.47 402
12991.54 384
12992.62 397
12993.70 358
12994.77 396
12995.85 404
12996.93 441
12998.00 385
12999.08 371
13000.16 420
13001.23 404
13002.31 399
13003.39 376
13004.46 418
13005.54 458
13006.62 418
13007.69 366
13008.77 388
13009.85 405
13010.93 429
13012.00 431
13013.08 381
13014.16 409
13015.23 438
13016.31 418
13017.39 437
13018.47 402
13019.54 397
13020.62 394
13021.70 398
13022.78 396
13023.85 405
13024.93 403
13026.01 398
13027.09 459
13028.17 443
13029.24 417
13030.32 468
13031.40 428
13032.48 446
13033.56 437
13034.63 468
13035.71 447
13036.79 446
13037.87 428
13038.95 421
13040.03 430
13041.10 435
13042.18 430
13043.26 422
13044.34 470
13045.42 485
13046.50 435
13047.58 405
13048.65 480
13049.73 467
13050.81 478
13051.89 475
13052.97 455
13054.05 428
13055.13 425
13056.21 428
13057.29 421
13058.37 406
13059.44 406
13060.52 397
13061.60 408
13062.68 437
13063.76 400
13064.84 443
13065.92 450
13067.00 405
13068.08 377
13069.16 444
13070.24 427
13071.32 399
13072.40 396
13073.48 439
13074.56 423
13075.64 439
13076.72 421
13077.80 450
13078.88 435
13079.96 402
13081.04 437
13082.12 446
13083.20 445
13084.28 371
13085.36 382
13086.44 443
13087.52 441
13088.60 412
13089.68 402
13090.76 420
13091.84 446
13092.92 451
13094.00 486
13095.08 421
13096.16 424
13097.24 425
13098.33 414
13099.41 382
13100.49 435
13101.57 414
13102.65 465
13103.73 446
13104.81 393
13105.89 441
13106.97 460
13108.05 438
13109.14 443
13110.22 455
13111.30 427
13112.38 420
13113.46 464
13114.54 443
13115.62 430
13116.71 450
13117.79 423
13118.87 416
13119.95 400
13121.03 406
13122.11 399
13123.20 413
13124.28 416
13125.36 406
13126.44 467
13127.52 396
13128.61 419
13129.69 390
13130.77 410
13131.85 401
13132.94 413
13134.02 404
13135.10 392
13136.18 462
13137.26 382
13138.35 417
13139.43 385
13140.51 381
13141.59 387
13142.68 426
13143.76 420
13144.84 408
13145.93 411
13147.01 390
13148.09 408
13149.17 401
13150.26 399
13151.34 362
13152.42 374
13153.51 379
13154.59 356
13155.67 354
13156.76 345
13157.84 410
13158.92 396
13160.01 367
13161.09 373
13162.17 382
13163.26 399
13164.34 385
13165.42 400
13166.51 405
13167.59 379
13168.67 371
13169.76 364
13170.84 413
13171.93 407
13173.01 366
13174.09 343
13175.18 363
13176.26 380
13177.35 422
13178.43 412
13179.51 422
13180.60 414
13181.68 411
13182.77 363
13183.85 428
13184.94 439
13186.02 367
13187.10 402
13188.19 399
13189.27 355
13190.36 403
13191.44 412
13192.53 420
13193.61 373
13194.70 335
13195.78 397
13196.87 398
13197.95 383
13199.04 396
13200.12 378
13201.21 372
13202.29 388
13203.38 396
13204.46 467
13205.55 428
13206.63 436
13207.72 419
13208.80 393
13209.89 404
13210.97 423
13212.06 427
13213.14 397
13214.23 408
13215.32 383
13216.40 412
13217.49 410
13218.57 393
13219.66 437
13220.74 466
13221.83 458
13222.92 412
13224.00 370
13225.09 358
13226.17 389
13227.26 419
13228.35 391
13229.43 421
13230.52 413
13231.61 386
13232.69 393
13233.78 378
13234.87 373
13235.95 363
13237.04 359
13238.12 359
13239.21 418
13240.30 399
13241.38 342
13242.47 360
13243.56 378
13244.65 406
13245.73 389
13246.82 330
13247.91 369
13248.99 403
13250.08 410
13251.17 392
13252.25 406
13253.34 393
13254.43 445
13255.52 427
13256.60 410
13257.69 436
13258.78 415
13259.87 371
13260.95 422
13262.04 403
13263.13 387
13264.22 437
13265.30 429
13266.39 418
13267.48 387
13268.57 438
13269.65 386
13270.74 356
13271.83 461
13272.92 437
13274.01 412
13275.09 414
13276.18 449
13277.27 427
13278.36 444
13279.45 483
13280.54 458
13281.62 452
13282.71 424
13283.80 487
13284.89 487
13285.98 438
13287.07 421
13288.16 457
13289.24 440
13290.33 429
13291.42 439
13292.51 425
13293.60 452
13294.69 455
13295.78 442
13296.87 448
13297.96 454
13299.04 495
13300.13 470
13301.22 444
13302.31 449
13303.40 480
13304.49 423
13305.58 474
13306.67 439
13307.76 435
13308.85 434
13309.94 454
13311.03 480
13312.12 476
13313.21 475
13314.30 457
13315.39 447
13316.48 496
13317.57 470
13318.66 485
13319.75 464
13320.84 479
13321.93 512
13323.02 477
13324.11 461
13325.20 467
13326.29 436
13327.38 425
13328.47 490
13329.56 514
13330.65 528
13331.74 496
13332.83 464
13333.92 517
13335.01 477
13336.10 512
13337.19 454
13338.28 472
13339.37 475
13340.46 476
13341.55 487
13342.64 471
13343.74 460
13344.83 515
13345.92 477
13347.01 493
13348.10 456
13349.19 518
13350.28 493
13351.37 457
13352.46 505
13353.56 482
13354.65 492
13355.74 519
13356.83 562
13357.92 518
13359.01 508
13360.10 545
13361.20 510
13362.29 512
13363.38 537
13364.47 545
13365.56 546
13366.65 640
13367.75 568
13368.84 532
13369.93 595
13371.02 535
13372.11 536
13373.21 544
13374.30 553
13375.39 551
13376.48 571
13377.58 576
13378.67 581
13379.76 532
13380.85 514
13381.95 483
13383.04 450
13384.13 443
13385.22 463
13386.32 491
13387.41 445
13388.50 440
13389.59 454
13390.69 468
13391.78 491
13392.87 450
13393.97 421
13395.06 438
13396.15 441
13397.24 448
13398.34 441
13399.43 452
13400.52 433
13401.62 446
13402.71 398
13403.80 420
13404.90 448
13405.99 449
13407.08 464
13408.18 437
13409.27 507
13410.37 471
13411.46 478
13412.55 463
13413.65 443
13414.74 510
13415.83 459
13416.93 436
13418.02 483
13419.12 461
13420.21 445
13421.30 440
13422.40 468
13423.49 422
13424.59 452
13425.68 484
13426.78 482
13427.87 438
13428.96 428
13430.06 438
13431.15 511
13432.25 497
13433.34 473
13434.44 474
13435.53 415
13436.63 486
13437.72 478
13438.82 498
13439.91 481
13441.01 453
13442.10 447
13443.20 458
13444.29 477
13445.39 478
13446.48 460
13447.58 466
13448.67 449
13449.77 476
13450.86 460
13451.96 505
13453.05 510
13454.15 543
13455.24 541
13456.34 471
13457.43 502
13458.53 522
13459.63 513
13460.72 541
13461.82 538
13462.91 555
13464.01 523
13465.10 497
13466.20 506
13467.30 562
13468.39 561
13469.49 585
13470.58 559
13471.68 558
13472.78 523
13473.87 550
13474.97 551
13476.07 538
13477.16 493
13478.26 553
13479.35 533
13480.45 544
13481.55 531
13482.64 513
13483.74 535
13484.84 549
13485.93 465
13487.03 528
13488.13 497
13489.22 495
13490.32 546
13491.42 516
13492.52 527
13493.61 527
13494.71 584
13495.81 602
13496.90 544
13498.00 603
13499.10 631
13500.20 569
13501.29 596
13502.39 597
13503.49 631
13504.59 668
13505.68 636
13506.78 614
13507.88 649
13508.98 631
13510.07 607
13511.17 645
13512.27 663
13513.37 579
13514.47 592
13515.56 488
13516.66 532
13517.76 498
13518.86 484
13519.96 538
13521.05 475
13522.15 476
13523.25 500
13524.35 523
13525.45 453
13526.54 471
13527.64 490
13528.74 477
13529.84 499
13530.94 459
13532.04 445
13533.14 476
13534.23 457
13535.33 468
13536.43 436
13537.53 408
13538.63 429
13539.73 481
13540.83 491
13541.93 482
13543.03 451
13544.12 437
13545.22 430
13546.32 487
13547.42 508
13548.52 471
13549.62 451
13550.72 452
13551.82 483
13552.92 497
13554.02 439
13555.12 410
13556.22 418
13557.32 382
13558.42 441
13559.52 491
13560.62 445
13561.72 418
13562.82 443
13563.92 445
13565.02 436
13566.12 431
13567.22 448
13568.32 416
13569.42 389
13570.52 435
13571.62 415
13572.72 421
13573.82 444
13574.92 440
13576.02 481
13577.12 464
13578.22 447
13579.32 429
13580.42 441
13581.52 454
13582.62 481
13583.72 479
13584.82 444
13585.92 452
13587.02 397
13588.13 424
13589.23 417
13590.33 420
13591.43 426
13592.53 434
13593.63 468
13594.73 466
13595.83 452
13596.93 468
13598.04 411
13599.14 410
13600.24 384
13601.34 416
13602.44 449
13603.54 426
13604.64 436
13605.75 455
13606.85 429
13607.95 469
13609.05 482
13610.15 439
13611.25 427
13612.36 431
13613.46 458
13614.56 393
13615.66 372
13616.76 440
13617.87 443
13618.97 408
13620.07 415
13621.17 397
13622.28 429
13623.38 431
13624.48 418
13625.58 397
13626.68 437
13627.79 477
13628.89 415
13629.99 457
13631.09 450
13632.20 437
13633.30 441
13634.40 462
13635.51 454
13636.61 419
13637.71 422
13638.81 470
13639.92 413
13641.02 415
13642.12 407
13643.23 460
13644.33 493
13645.43 424
13646.54 382
13647.64 441
13648.74 427
13649.85 427
13650.95 454
13652.05 410
13653.16 412
13654.26 462
13655.36 460
13656.47 429
13657.57 454
13658.68 414
13659.78 399
13660.88 453
13661.99 431
13663.09 419
13664.19 411
13665.30 357
13666.40 441
13667.51 449
13668.61 431
13669.72 425
13670.82 469
13671.92 441
13673.03 437
13674.13 398
13675.24 441
13676.34 442
13677.45 405
13678.55 411
13679.65 442
13680.76 443
13681.86 462
13682.97 402
13684.07 433
13685.18 439
13686.28 452
13687.39 471
13688.49 418
13689.60 425
13690.70 433
13691.81 400
13692.91 428
13694.02 437
13695.12 379
13696.23 412
13697.33 432
13698.44 413
13699.55 429
13700.65 443
13701.76 398
13702.86 413
13703.97 471
13705.07 423
13706.18 425
13707.28 452
13708.39 449
13709.50 457
13710.60 408
13711.71 431
13712.81 453
13713.92 498
13715.03 466
13716.13 427
13717.24 427
13718.34 482
13719.45 489
13720.56 438
13721.66 450
13722.77 431
13723.88 464
13724.98 483
13726.09 440
13727.19 474
13728.30 518
13729.41 486
13730.51 511
13731.62 490
13732.73 533
13733.83 505
13734.94 487
13736.05 511
13737.16 458
13738.26 492
13739.37 523
13740.48 501
13741.58 506
13742.69 487
13743.80 500
13744.91 594
13746.01 516
13747.12 459
13748.23 505
13749.33 603
13750.44 526
13751.55 499
13752.66 488
13753.76 538
13754.87 529
13755.98 555
13757.09 534
13758.20 547
13759.30 517
13760.41 557
13761.52 551
13762.63 545
13763.74 532
13764.84 577
13765.95 608
13767.06 615
13768.17 632
13769.28 677
13770.38 626
13771.49 664
13772.60 714
13773.71 694
13774.82 640
13775.93 742
13777.03 732
13778.14 797
13779.25 775
13780.36 678
13781.47 665
13782.58 694
13783.69 627
13784.80 651
13785.90 614
13787.01 605
13788.12 540
13789.23 553
13790.34 545
13791.45 508
13792.56 554
13793.67 524
13794.78 533
13795.89 514
13797.00 545
13798.11 511
13799.21 490
13800.32 520
13801.43 482
13802.54 530
13803.65 562
13804.76 509
13805.87 470
13806.98 516
13808.09 468
13809.20 511
13810.31 486
13811.42 468
13812.53 472
13813.64 485
13814.75 440
13815.86 438
13816.97 472
13818.08 495
13819.19 472
13820.30 473
13821.41 480
13822.52 458
13823.63 461
13824.74 465
13825.85 456
13826.96 441
13828.08 434
13829.19 445
13830.30 488
13831.41 441
13832.52 490
13833.63 503
13834.74 484
13835.85 439
13836.96 410
13838.07 424
13839.18 430
13840.29 480
13841.41 483
13842.52 488
13843.63 466
13844.74 474
13845.85 496
13846.96 509
13848.07 436
13849.19 485
13850.30 454
13851.41 488
13852.52 505
13853.63 413
13854.74 418
13855.85 436
13856.97 458
13858.08 439
13859.19 451
13860.30 513
13861.41 493
13862.53 467
13863.64 459
13864.75 461
13865.86 483
13866.97 482
13868.09 492
13869.20 483
13870.31 457
13871.42 438
13872.54 456
13873.65 501
13874.76 433
13875.87 465
13876.99 472
13878.10 450
13879.21 514
13880.32 503
13881.44 478
13882.55 453
13883.66 476
13884.77 506
13885.89 465
13887.00 458
13888.11 516
13889.23 508
13890.34 460
13891.45 470
13892.57 489
13893.68 489
13894.79 497
13895.91 523
13897.02 472
13898.13 543
13899.25 537
13900.36 501
13901.47 583
13902.59 554
13903.70 531
13904.81 488
13905.93 518
13907.04 493
13908.16 508
13909.27 443
13910.38 454
13911.50 504
13912.61 453
13913.73 441
13914.84 443
13915.95 466
13917.07 432
13918.18 457
13919.30 437
13920.41 447
13921.52 461
13922.64 467
13923.75 472
13924.87 446
13925.98 437
13927.10 415
13928.21 474
13929.33 434
13930.44 461
13931.56 419
13932.67 444
13933.79 411
13934.90 410
13936.02 458
13937.13 442
13938.25 459
13939.36 458
13940.48 445
13941.59 427
13942.71 398
13943.82 426
13944.94 448
13946.05 423
13947.17 479
13948.28 435
13949.40 438
13950.51 420
13951.63 422
13952.74 446
13953.86 427
13954.98 432
13956.09 406
13957.21 411
13958.32 387
13959.44 447
13960.56 421
13961.67 373
13962.79 373
13963.90 405
13965.02 400
13966.14 428
13967.25 404
13968.37 453
13969.48 417
13970.60 403
13971.72 436
13972.83 401
13973.95 426
13975.07 428
13976.18 404
13977.30 397
13978.42 426
13979.53 380
13980.65 389
13981.77 394
13982.88 389
13984.00 385
13985.12 428
13986.23 453
13987.35 401
13988.47 396
13989.58 376
13990.70 407
13991.82 365
13992.94 378
13994.05 376
13995.17 407
13996.29 414
13997.41 389
13998.52 379
13999.64 431
14000.76 400
14001.88 434
14002.99 403
14004.11 414
14005.23 412
14006.35 391
14007.46 438
14008.58 420
14009.70 407
14010.82 400
14011.94 437
14013.05 449
14014.17 408
14015.29 419
14016.41 421
14017.53 439
14018.64 478
14019.76 448
14020.88 408
14022.00 445
14023.12 363
14024.24 394
14025.35 379
14026.47 424
14027.59 408
14028.71 414
14029.83 421
14030.95 403
14032.07 466
14033.19 398
14034.30 432
14035.42 448
14036.54 447
14037.66 443
14038.78 411
14039.90 423
14041.02 442
14042.14 409
14043.26 415
14044.38 401
14045.50 382
14046.61 417
14047.73 456
14048.85 444
14049.97 439
14051.09 425
14052.21 415
14053.33 444
14054.45 437
14055.57 439
14056.69 448
14057.81 427
14058.93 458
14060.05 498
14061.17 457
14062.29 453
14063.41 432
14064.53 474
14065.65 463
14066.77 438
14067.89 453
14069.01 464
14070.13 435
14071.25 449
14072.37 466
14073.49 484
14074.61 489
14075.73 485
14076.85 464
14077.97 517
14079.10 571
14080.22 533
14081.34 445
14082.46 505
14083.58 516
14084.70 530
14085.82 529
14086.94 548
14088.06 525
14089.18 526
14090.30 573
14091.43 563
14092.55 537
14093.67 544
14094.79 618
14095.91 587
14097.03 606
14098.15 606
14099.28 621
14100.40 706
14101.52 646
14102.64 654
14103.76 678
14104.88 654
14106.00 610
14107.13 636
14108.25 604
14109.37 594
14110.49 576
14111.61 551
14112.74 548
14113.86 509
14114.98 478
14116.10 503
14117.22 477
14118.35 434
14119.47 498
14120.59 454
14121.71 504
14122.84 493
14123.96 450
14125.08 483
14126.20 480
14127.33 464
14128.45 452
14129.57 447
14130.69 457
14131.82 489
14132.94 426
14134.06 489
14135.19 418
14136.31 492
14137.43 459
14138.55 433
14139.68 448
14140.80 429
14141.92 443
14143.05 466
14144.17 460
14145.29 435
14146.42 433
14147.54 458
14148.66 424
14149.79 407
14150.91 393
14152.03 376
14153.16 424
14154.28 447
14155.40 472
14156.53 417
14157.65 427
14158.78 406
14159.90 397
14161.02 408
14162.15 438
14163.27 446
14164.40 436
14165.52 453
14166.64 432
14167.77 416
14168.89 430
14170.02 420
14171.14 398
14172.27 407
14173.39 406
14174.51 479
14175.64 439
14176.76 480
14177.89 447
14179.01 446
14180.14 433
14181.26 402
14182.39 383
14183.51 392
14184.64 426
14185.76 406
14186.89 404
14188.01 372
14189.14 433
14190.26 449
14191.39 387
14192.51 412
14193.64 423
14194.76 415
14195.89 401
14197.01 380
14198.14 401
14199.26 451
14200.39 376
14201.52 396
14202.64 401
14203.77 428
14204.89 433
14206.02 388
14207.14 400
14208.27 448
14209.39 485
14210.52 466
14211.65 407
14212.77 379
14213.90 428
14215.02 412
14216.15 400
14217.28 394
14218.40 356
14219.53 375
14220.66 355
14221.78 397
14222.91 362
14224.04 382
14225.16 396
14226.29 411
14227.41 395
14228.54 372
14229.67 387
14230.79 436
14231.92 419
14233.05 390
14234.17 363
14235.30 389
14236.43 355
14237.56 371
14238.68 307
14239.81 372
14240.94 390
14242.06 350
14243.19 353
14244.32 355
14245.45 381
14246.57 351
14247.70 396
14248.83 414
14249.96 426
14251.08 381
14252.21 416
14253.34 381
14254.47 377
14255.59 384
14256.72 388
14257.85 372
14258.98 372
14260.10 348
14261.23 410
14262.36 434
14263.49 375
14264.62 413
14265.74 391
14266.87 391
14268.00 409
14269.13 361
14270.26 388
14271.39 397
14272.51 340
14273.64 351
14274.77 351
14275.90 323
14277.03 349
14278.16 383
14279.28 365
14280.41 360
14281.54 367
14282.67 336
14283.80 347
14284.93 343
14286.06 389
14287.19 354
14288.32 371
14289.44 346
14290.57 353
14291.70 348
14292.83 370
14293.96 367
14295.09 326
14296.22 385
14297.35 383
14298.48 368
14299.61 341
14300.74 335
14301.87 349
14303.00 355
14304.13 341
14305.26 364
14306.38 354
14307.51 360
14308.64 389
14309.77 386
14310.90 307
14312.03 365
14313.16 347
14314.29 323
14315.42 341
14316.55 375
14317.68 386
14318.81 367
14319.94 348
14321.07 363
14322.21 378
14323.34 353
14324.47 371
14325.60 350
14326.73 359
14327.86 355
14328.99 366
14330.12 315
14331.25 298
14332.38 331
14333.51 354
14334.64 350
14335.77 336
14336.90 340
14338.03 377
14339.17 330
14340.30 322
14341.43 326
14342.56 369
14343.69 325
14344.82 320
14345.95 353
14347.08 371
14348.21 384
14349.35 347
14350.48 352
14351.61 310
14352.74 331
14353.87 383
14355.00 364
14356.14 353
14357.27 355
14358.40 322
14359.53 354
14360.66 335
14361.79 331
14362.93 303
14364.06 319
14365.19 330
14366.32 343
14367.45 354
14368.59 360
14369.72 311
14370.85 347
14371.98 348
14373.12 379
14374.25 361
14375.38 348
14376.51 327
14377.65 302
14378.78 317
14379.91 329
14381.04 336
14382.18 366
14383.31 310
14384.44 328
14385.57 322
14386.71 345
14387.84 315
14388.97 343
14390.11 331
14391.24 327
14392.37 324
14393.51 345
14394.64 309
14395.77 322
14396.90 353
14398.04 376
14399.17 355
14400.30 328
14401.44 330
14402.57 345
14403.71 427
14404.84 405
14405.97 342
14407.11 379
14408.24 386
14409.37 384
14410.51 358
14411.64 382
14412.78 341
14413.91 352
14415.04 396
14416.18 371
14417.31 361
14418.45 382
14419.58 419
14420.71 411
14421.85 379
14422.98 349
14424.12 377
14425.25 413
14426.39 357
14427.52 403
14428.65 440
14429.79 435
14430.92 430
14432.06 382
14433.19 389
14434.33 403
14435.46 397
14436.60 380
14437.73 403
14438.87 436
14440.00 401
14441.14 378
14442.27 430
14443.41 425
14444.54 418
14445.68 424
14446.81 453
14447.95 396
14449.08 397
14450.22 424
14451.35 429
14452.49 421
14453.63 433
14454.76 464
14455.90 465
14457.03 429
14458.17 454
14459.30 442
14460.44 508
14461.58 460
14462.71 453
14463.85 532
14464.98 517
14466.12 489
14467.25 488
14468.39 549
14469.53 534
14470.66 534
14471.80 551
14472.94 565
14474.07 568
14475.21 583
14476.34 648
14477.48 531
14478.62 595
14479.75 610
14480.89 584
14482.03 621
14483.16 626
14484.30 594
14485.44 570
14486.57 515
14487.71 512
14488.85 493
14489.99 506
14491.12 526
14492.26 458
14493.40 478
14494.53 447
14495.67 459
14496.81 470
14497.94 434
14499.08 435
14500.22 399
14501.36 440
14502.49 423
14503.63 446
14504.77 444
14505.91 383
14507.04 395
14508.18 431
14509.32 431
14510.46 431
14511.60 426
14512.73 452
14513.87 447
14515.01 437
14516.15 399
14517.29 410
14518.42 411
14519.56 383
14520.70 403
14521.84 379
14522.98 379
14524.11 408
14525.25 352
14526.39 353
14527.53 330
14528.67 354
14529.81 343
14530.94 322
14532.08 365
14533.22 356
14534.36 376
14535.50 424
14536.64 394
14537.78 373
14538.92 340
14540.05 343
14541.19 373
14542.33 370
14543.47 331
14544.61 365
14545.75 402
14546.89 373
14548.03 386
14549.17 342
14550.31 347
14551.45 335
14552.59 346
14553.72 367
14554.86 353
14556.00 392
14557.14 361
14558.28 381
14559.42 365
14560.56 384
14561.70 443
14562.84 424
14563.98 361
14565.12 360
14566.26 401
14567.40 367
14568.54 345
14569.68 384
14570.82 402
14571.96 377
14573.10 332
14574.24 379
14575.38 398
14576.52 379
14577.66 388
14578.80 420
14579.94 375
14581.08 369
14582.23 363
14583.37 352
14584.51 394
14585.65 426
14586.79 370
14587.93 394
14589.07 395
14590.21 347
14591.35 376
14592.49 384
14593.63 393
14594.77 417
14595.92 373
14597.06 398
14598.20 388
14599.34 411
14600.48 416
14601.62 384
14602.76 419
14603.90 404
14605.05 425
14606.19 396
14607.33 375
14608.47 391
14609.61 393
14610.75 376
14611.90 381
14613.04 380
14614.18 361
14615.32 415
14616.46 394
14617.61 376
14618.75 383
14619.89 412
14621.03 427
14622.17 358
14623.32 385
14624.46 376
14625.60 401
14626.74 398
14627.88 398
14629.03 413
14630.17 373
14631.31 421
14632.45 447
14633.60 443
14634.74 435
14635.88 469
14637.03 447
14638.17 457
14639.31 445
14640.45 420
14641.60 438
14642.74 461
14643.88 397
14645.03 386
14646.17 377
14647.31 385
14648.45 368
14649.60 378
14650.74 402
14651.88 418
14653.03 398
14654.17 397
14655.31 363
14656.46 373
14657.60 400
14658.74 378
14659.89 371
14661.03 374
14662.18 407
14663.32 375
14664.46 409
14665.61 380
14666.75 346
14667.90 371
14669.04 372
14670.18 365
14671.33 325
14672.47 384
14673.62 346
14674.76 318
14675.90 341
14677.05 327
14678.19 353
14679.34 341
14680.48 318
14681.63 312
14682.77 334
14683.91 336
14685.06 359
14686.20 334
14687.35 313
14688.49 297
14689.64 343
14690.78 334
14691.93 326
14693.07 345
14694.22 346
14695.36 374
14696.51 324
14697.65 328
14698.80 327
14699.94 314
14701.09 337
14702.23 309
14703.38 355
14704.52 342
14705.67 340
14706.81 318
14707.96 317
14709.11 344
14710.25 325
14711.40 310
14712.54 334
14713.69 337
14714.83 340
14715.98 349
14717.13 309
14718.27 310
14719.42 312
14720.56 335
14721.71 300
14722.86 326
14724.00 377
14725.15 354
14726.29 316
14727.44 336
14728.59 322
14729.73 337
14730.88 363
14732.03 349
14733.17 360
14734.32 330
14735.47 318
14736.61 305
14737.76 334
14738.91 289
14740.05 337
14741.20 351
14742.35 328
14743.49 367
14744.64 395
14745.79 340
14746.93 331
14748.08 344
14749.23 347
14750.37 319
14751.52 321
14752.67 354
14753.82 365
14754.96 372
14756.11 367
14757.26 347
14758.41 319
14759.55 318
14760.70 310
14761.85 304
14763.00 351
14764.14 341
14765.29 344
14766.44 356
14767.59 370
14768.73 344
14769.88 357
14771.03 351
14772.18 333
14773.33 308
14774.47 370
14775.62 380
14776.77 351
14777.92 379
14779.07 369
14780.22 384
14781.36 400
14782.51 398
14783.66 354
14784.81 326
14785.96 378
14787.11 386
14788.26 395
14789.40 406
14790.55 424
14791.70 377
14792.85 345
14794.00 367
14795.15 377
14796.30 385
14797.45 401
14798.59 439
14799.74 405
14800.89 393
14802.04 413
14803.19 413
14804.34 424
14805.49 418
14806.64 331
14807.79 353
14808.94 322
14810.09 337
14811.24 354
14812.39 368
14813.54 354
14814.69 344
14815.84 296
14816.98 320
14818.13 358
14819.28 280
14820.43 318
14821.58 349
14822.73 264
14823.88 291
14825.03 329
14826.18 325
14827.33 282
14828.48 291
14829.63 285
14830.79 327
14831.94 273
14833.09 312
14834.24 282
14835.39 310
14836.54 327
14837.69 344
14838.84 275
14839.99 270
14841.14 274
14842.29 298
14843.44 292
14844.59 273
14845.74 259
14846.89 271
14848.04 308
14849.20 251
14850.35 268
14851.50 310
14852.65 319
14853.80 290
14854.95 285
14856.10 295
14857.25 287
14858.41 273
14859.56 307
14860.71 278
14861.86 248
14863.01 297
14864.16 318
14865.31 284
14866.47 262
14867.62 249
14868.77 282
14869.92 273
14871.07 259
14872.22 246
14873.38 275
14874.53 275
14875.68 241
14876.83 268
14877.98 285
14879.14 327
14880.29 282
14881.44 277
14882.59 279
14883.75 302
14884.90 330
14886.05 302
14887.20 288
14888.36 295
14889.51 285
14890.66 301
14891.81 271
14892.97 284
14894.12 286
14895.27 275
14896.42 303
14897.58 276
14898.73 281
14899.88 276
14901.04 274
14902.19 266
14903.34 248
14904.50 253
14905.65 253
14906.80 278
14907.96 262
14909.11 233
14910.26 266
14911.42 303
14912.57 281
14913.72 272
14914.88 255
14916.03 264
14917.18 280
14918.34 276
14919.49 276
14920.64 277
14921.80 264
14922.95 264
14924.11 279
14925.26 307
14926.41 275
14927.57 285
14928.72 261
14929.88 294
14931.03 311
14932.18 323
14933.34 284
14934.49 259
14935.65 283
14936.80 251
14937.96 268
14939.11 254
14940.26 245
14941.42 229
14942.57 261
14943.73 272
14944.88 246
14946.04 263
14947.19 284
14948.35 285
14949.50 254
14950.66 260
14951.81 257
14952.97 260
14954.12 260
14955.28 267
14956.43 305
14957.59 302
14958.74 280
14959.90 248
14961.05 256
14962.21 275
14963.36 252
14964.52 260
14965.68 269
14966.83 276
14967.99 286
14969.14 257
14970.30 257
14971.45 281
14972.61 286
14973.77 293
14974.92 293
14976.08 237
14977.23 275
14978.39 287
14979.54 276
14980.70 297
14981.86 278
14983.01 265
14984.17 247
14985.33 250
14986.48 284
14987.64 273
14988.79 252
14989.95 239
14991.11 217
14992.26 243
14993.42 227
14994.58 246
14995.73 281
14996.89 226
14998.05 259
14999.20 237
15000.36 263
15001.52 263
15002.68 220
15003.83 242
15004.99 280
15006.15 240
15007.30 271
15008.46 260
15009.62 251
15010.77 237
15011.93 236
15013.09 217
15014.25 233
15015.40 231
15016.56 231
15017.72 270
15018.88 282
15020.03 231
15021.19 195
15022.35 202
15023.51 208
15024.67 240
15025.82 275
15026.98 257
15028.14 251
15029.30 277
15030.45 285
15031.61 254
15032.77 253
15033.93 250
15035.09 235
15036.25 237
15037.40 236
15038.56 238
15039.72 250
15040.88 243
15042.04 231
15043.20 212
15044.35 231
15045.51 199
15046.67 245
15047.83 209
15048.99 235
15050.15 239
15051.31 226
15052.47 229
15053.62 227
15054.78 251
15055.94 237
15057.10 230
15058.26 216
15059.42 230
15060.58 227
15061.74 263
15062.90 268
15064.06 248
15065.22 217
15066.38 262
15067.53 241
15068.69 266
15069.85 253
15071.01 264
15072.17 256
15073.33 238
15074.49 256
15075.65 231
15076.81 243
15077.97 258
15079.13 280
15080.29 214
15081.45 227
15082.61 218
15083.77 236
15084.93 249
15086.09 248
15087.25 266
15088.41 265
15089.57 241
15090.73 227
15091.89 250
15093.05 255
15094.21 235
15095.37 218
15096.54 223
15097.70 244
15098.86 216
15100.02 214
15101.18 232
15102.34 228
15103.50 208
15104.66 260
15105.82 216
15106.98 218
15108.14 225
15109.30 261
15110.47 275
15111.63 230
15112.79 206
15113.95 262
15115.11 222
15116.27 252
15117.43 275
15118.59 259
15119.76 204
15120.92 177
15122.08 238
15123.24 232
15124.40 231
15125.56 235
15126.73 210
15127.89 206
15129.05 228
15130.21 217
15131.37 227
15132.53 249
15133.70 226
15134.86 216
15136.02 255
15137.18 225
15138.35 207
15139.51 207
15140.67 207
15141.83 209
15142.99 214
15144.16 234
15145.32 222
15146.48 246
15147.64 231
15148.81 233
15149.97 233
15151.13 210
15152.29 236
15153.46 210
15154.62 230
15155.78 227
15156.95 211
15158.11 218
15159.27 229
15160.43 216
15161.60 221
15162.76 239
15163.92 237
15165.09 230
15166.25 220
15167.41 207
15168.58 221
15169.74 226
15170.90 231
15172.07 211
15173.23 226
15174.39 225
15175.56 206
15176.72 248
15177.89 237
15179.05 242
15180.21 244
15181.38 245
15182.54 240
15183.70 267
15184.87 198
15186.03 221
15187.20 237
15188.36 249
15189.52 221
15190.69 218
15191.85 248
15193.02 209
15194.18 231
15195.35 234
15196.51 214
15197.68 205
15198.84 229
15200.00 221
15201.17 221
15202.33 223
15203.50 243
15204.66 264
15205.83 222
15206.99 248
15208.16 234
15209.32 258
15210.49 240
15211.65 201
15212.82 262
15213.98 260
15215.15 222
15216.31 225
15217.48 228
15218.64 249
15219.81 240
15220.97 249
15222.14 248
15223.30 220
15224.47 203
15225.64 219
15226.80 233
15227.97 197
15229.13 224
15230.30 236
15231.46 254
15232.63 287
15233.80 259
15234.96 252
15236.13 234
15237.29 247
15238.46 229
15239.63 225
15240.79 248
15241.96 268
15243.12 228
15244.29 230
15245.46 209
15246.62 254
15247.79 242
15248.96 242
15250.12 237
15251.29 241
15252.45 229
15253.62 215
15254.79 223
15255.95 213
15257.12 235
15258.29 232
15259.45 238
15260.62 220
15261.79 209
15262.96 172
15264.12 252
15265.29 228
15266.46 199
15267.62 240
15268.79 235
15269.96 205
15271.13 196
15272.29 250
15273.46 248
15274.63 225
15275.80 217
15276.96 217
15278.13 236
15279.30 233
15280.47 254
15281.63 242
15282.80 237
15283.97 235
15285.14 234
15286.30 207
15287.47 231
15288.64 233
15289.81 211
15290.98 219
15292.14 231
15293.31 210
15294.48 263
15295.65 215
15296.82 232
15297.99 213
15299.15 205
15300.32 205
15301.49 214
15302.66 228
15303.83 227
15305.00 213
15306.16 199
15307.33 200
15308.50 223
15309.67 241
15310.84 229
15312.01 233
15313.18 195
15314.35 208
15315.52 192
15316.68 198
15317.85 217
15319.02 217
15320.19 233
15321.36 227
15322.53 179
15323.70 203
15324.87 224
15326.04 198
15327.21 222
15328.38 244
15329.55 249
15330.72 219
15331.89 200
15333.05 212
15334.22 206
15335.39 227
15336.56 212
15337.73 198
15338.90 230
15340.07 199
15341.24 213
15342.41 215
15343.58 199
15344.75 174
15345.92 212
15347.09 215
15348.26 206
15349.43 221
15350.60 217
15351.78 233
15352.95 220
15354.12 222
15355.29 212
15356.46 211
15357.63 211
15358.80 218
15359.97 227
15361.14 232
15362.31 205
15363.48 226
15364.65 224
15365.82 200
15366.99 201
15368.16 248
15369.34 238
15370.51 231
15371.68 219
15372.85 218
15374.02 210
15375.19 191
15376.36 186
15377.53 224
15378.71 227
15379.88 267
15381.05 227
15382.22 228
15383.39 188
15384.56 219
15385.74 275
15386.91 221
15388.08 228
15389.25 244
15390.42 238
15391.59 218
15392.77 190
15393.94 190
15395.11 210
15396.28 194
15397.45 202
15398.63 199
15399.80 217
15400.97 212
15402.14 239
15403.32 234
15404.49 189
15405.66 213
15406.83 245
15408.01 215
15409.18 202
15410.35 222
15411.52 214
15412.70 226
15413.87 210
15415.04 236
15416.21 230
15417.39 210
15418.56 210
15419.73 233
15420.91 217
15422.08 235
15423.25 197
15424.42 207
15425.60 209
15426.77 202
15427.94 197
15429.12 196
15430.29 221
15431.46 215
15432.64 188
15433.81 200
15434.99 184
15436.16 205
15437.33 209
15438.51 207
15439.68 218
15440.85 207
15442.03 213
15443.20 214
15444.37 215
15445.55 215
15446.72 228
15447.90 202
15449.07 202
15450.25 214
15451.42 227
15452.59 182
15453.77 186
15454.94 197
15456.12 214
15457.29 220
15458.47 202
15459.64 207
15460.81 220
15461.99 239
15463.16 233
15464.34 219
15465.51 199
15466.69 194
15467.86 194
15469.04 200
15470.21 213
15471.39 208
15472.56 199
15473.74 193
15474.91 178
15476.09 229
15477.26 255
15478.44 219
15479.61 228
15480.79 195
15481.96 230
15483.14 225
15484.31 209
15485.49 270
15486.66 220
15487.84 211
15489.02 213
15490.19 177
15491.37 180
15492.54 190
15493.72 215
15494.89 220
15496.07 233
15497.25 213
15498.42 216
15499.60 229
15500.77 192
15501.95 207
15503.13 223
15504.30 173
15505.48 192
15506.66 225
15507.83 249
15509.01 202
15510.18 229
15511.36 202
15512.54 195
15513.71 222
15514.89 235
15516.07 257
15517.24 280
15518.42 261
15519.60 224
15520.77 186
15521.95 214
15523.13 229
15524.30 215
15525.48 196
15526.66 214
15527.84 207
15529.01 208
15530.19 250
15531.37 239
15532.54 243
15533.72 263
15534.90 249
15536.08 235
15537.25 263
15538.43 242
15539.61 192
15540.79 208
15541.96 196
15543.14 181
15544.32 202
15545.50 227
15546.67 229
15547.85 191
15549.03 221
15550.21 229
15551.39 204
15552.56 238
15553.74 217
15554.92 247
15556.10 221
15557.28 225
15558.46 200
15559.63 228
15560.81 229
15561.99 215
15563.17 215
15564.35 216
15565.53 207
15566.70 241
15567.88 246
15569.06 212
15570.24 232
15571.42 240
15572.60 224
15573.78 212
15574.96 240
15576.13 197
15577.31 207
15578.49 204
15579.67 220
15580.85 207
15582.03 212
15583.21 206
15584.39 264
15585.57 254
15586.75 228
15587.93 223
15589.10 230
15590.28 216
15591.46 231
15592.64 209
15593.82 213
15595.00 237
15596.18 235
15597.36 198
15598.54 208
15599.72 210
15600.90 227
15602.08 226
15603.26 242
15604.44 259
15605.62 226
15606.80 215
15607.98 235
15609.16 211
15610.34 219
15611.52 251
15612.70 279
15613.88 275
15615.06 245
15616.24 230
15617.42 254
15618.60 275
15619.78 232
15620.97 238
15622.15 231
15623.33 242
15624.51 239
15625.69 237
15626.87 275
15628.05 272
15629.23 271
15630.41 271
15631.59 258
15632.77 249
15633.96 266
15635.14 234
15636.32 238
15637.50 245
15638.68 271
15639.86 264
15641.04 244
15642.22 264
15643.41 218
15644.59 243
15645.77 284
15646.95 291
15648.13 258
15649.31 280
15650.50 287
15651.68 304
15652.86 283
15654.04 295
15655.22 262
15656.40 293
15657.59 236
15658.77 271
15659.95 258
15661.13 302
15662.31 289
15663.50 293
15664.68 254
15665.86 266
15667.04 262
15668.23 279
15669.41 279
15670.59 318
15671.77 332
15672.96 272
15674.14 245
15675.32 267
15676.50 274
15677.69 284
15678.87 275
15680.05 279
15681.24 281
15682.42 265
15683.60 283
15684.78 269
15685.97 270
15687.15 271
15688.33 290
15689.52 317
15690.70 267
15691.88 270
15693.07 270
15694.25 309
15695.43 287
15696.62 292
15697.80 274
15698.98 294
15700.17 273
15701.35 297
15702.54 310
15703.72 325
15704.90 372
15706.09 336
15707.27 317
15708.45 307
15709.64 342
15710.82 359
15712.01 333
15713.19 310
15714.37 321
15715.56 366
15716.74 312
15717.93 336
15719.11 339
15720.30 352
15721.48 327
15722.66 338
15723.85 325
15725.03 320
15726.22 327
15727.40 340
15728.59 321
15729.77 336
15730.96 351
15732.14 287
15733.33 324
15734.51 298
15735.70 304
15736.88 287
15738.07 349
15739.25 315
15740.44 330
15741.62 321
15742.81 359
15743.99 319
15745.18 297
15746.36 300
15747.55 315
15748.73 302
15749.92 307
15751.11 321
15752.29 306
15753.48 294
15754.66 327
15755.85 309
15757.03 311
15758.22 300
15759.40 337
15760.59 305
15761.78 328
15762.96 332
15764.15 304
15765.33 267
15766.52 282
15767.71 313
15768.89 288
15770.08 339
15771.27 325
15772.45 323
15773.64 296
15774.82 279
15776.01 312
15777.20 270
15778.38 271
15779.57 291
15780.76 278
15781.94 289
15783.13 303
15784.32 277
15785.50 261
15786.69 254
15787.88 265
15789.07 291
15790.25 263
15791.44 278
15792.63 293
15793.81 288
15795.00 276
15796.19 299
15797.38 296
15798.56 308
15799.75 296
15800.94 257
15802.13 257
15803.31 292
15804.50 276
15805.69 260
15806.88 286
15808.06 288
15809.25 298
15810.44 314
15811.63 278
15812.81 227
15814.00 255
15815.19 270
15816.38 293
15817.57 230
15818.75 257
15819.94 269
15821.13 244
15822.32 254
15823.51 257
15824.70 244
15825.88 242
15827.07 233
15828.26 233
15829.45 255
15830.64 253
15831.83 293
15833.01 238
15834.20 281
15835.39 271
15836.58 254
15837.77 251
15838.96 243
15840.15 223
15841.34 228
15842.52 211
15843.71 240
15844.90 243
15846.09 243
15847.28 239
15848.47 239
15849.66 231
15850.85 256
15852.04 259
15853.23 280
15854.42 265
15855.61 251
15856.80 236
15857.99 235
15859.18 263
15860.36 263
15861.55 248
15862.74 236
15863.93 245
15865.12 222
15866.31 213
15867.50 211
15868.69 244
15869.88 246
15871.07 250
15872.26 246
15873.45 246
15874.64 229
15875.83 247
15877.02 252
15878.21 239
15879.41 260
15880.60 229
15881.79 261
15882.98 260
15884.17 227
15885.36 216
15886.55 255
15887.74 260
15888.93 230
15890.12 238
15891.31 230
15892.50 264
15893.69 246
15894.88 251
15896.08 204
15897.27 208
15898.46 232
15899.65 227
15900.84 263
15902.03 243
15903.22 269
15904.41 260
15905.60 259
15906.80 230
15907.99 249
15909.18 256
15910.37 219
15911.56 251
15912.75 250
15913.95 238
15915.14 290
15916.33 291
15917.52 289
15918.71 239
15919.90 221
15921.10 259
15922.29 261
15923.48 261
15924.67 243
15925.86 223
15927.06 232
15928.25 231
15929.44 240
15930.63 233
15931.83 243
15933.02 238
15934.21 252
15935.40 228
15936.60 237
15937.79 248
15938.98 274
15940.17 275
15941.37 225
15942.56 228
15943.75 223
15944.94 223
15946.14 235
15947.33 239
15948.52 235
15949.72 235
15950.91 250
15952.10 220
15953.29 212
15954.49 243
15955.68 242
15956.87 245
15958.07 257
15959.26 237
15960.45 207
15961.65 188
15962.84 220
15964.04 197
15965.23 215
15966.42 222
15967.62 219
15968.81 209
15970.00 211
15971.20 206
15972.39 203
15973.59 225
15974.78 244
15975.97 255
15977.17 207
15978.36 198
15979.56 239
15980.75 227
15981.94 199
15983.14 200
15984.33 198
15985.53 202
15986.72 198
15987.92 195
15989.11 222
15990.30 213
15991.50 220
15992.69 213
15993.89 197
15995.08 209
15996.28 209
15997.47 199
15998.67 218
15999.86 200
16001.06 222
16002.25 198
16003.45 209
16004.64 206
16005.84 238
16007.03 174
16008.23 198
16009.42 237
16010.62 208
16011.81 227
16013.01 198
16014.20 222
16015.40 227
16016.60 215
16017.79 219
16018.99 227
16020.18 219
16021.38 218
16022.57 220
16023.77 230
16024.96 202
16026.16 211
16027.36 196
16028.55 187
16029.75 189
16030.94 219
16032.14 233
16033.34 235
16034.53 209
16035.73 203
16036.93 243
16038.12 228
16039.32 238
16040.51 221
16041.71 192
16042.91 220
16044.10 178
16045.30 213
16046.50 189
16047.69 188
16048.89 226
16050.09 218
16051.28 205
16052.48 197
16053.68 204
16054.87 194
16056.07 182
16057.27 193
16058.47 196
16059.66 218
16060.86 206
16062.06 176
16063.25 192
16064.45 187
16065.65 162
16066.85 197
16068.04 227
16069.24 214
16070.44 218
16071.64 186
16072.83 174
16074.03 207
16075.23 218
16076.43 188
16077.63 205
16078.82 181
16080.02 194
16081.22 186
16082.42 179
16083.61 229
16084.81 226
16086.01 215
16087.21 216
16088.41 202
16089.61 180
16090.80 210
16092.00 202
16093.20 186
16094.40 197
16095.60 211
16096.80 203
16097.99 219
16099.19 225
16100.39 220
16101.59 224
16102.79 190
16103.99 214
16105.19 208
16106.39 196
16107.58 211
16108.78 211
16109.98 229
16111.18 170
16112.38 183
16113.58 185
16114.78 165
16115.98 176
16117.18 167
16118.38 185
16119.58 172
16120.78 188
16121.97 178
16123.17 208
16124.37 204
16125.57 192
16126.77 191
16127.97 166
16129.17 178
16130.37 191
16131.57 200
16132.77 218
16133.97 211
16135.17 233
16136.37 217
16137.57 186
16138.77 170
16139.97 187
16141.17 191
16142.37 210
16143.57 188
16144.77 190
16145.97 197
16147.17 191
16148.37 193
16149.57 215
16150.78 213
16151.98 213
16153.18 204
16154.38 194
16155.58 169
16156.78 189
16157.98 186
16159.18 179
16160.38 185
16161.58 207
16162.78 201
16163.98 206
16165.18 200
16166.39 171
16167.59 243
16168.79 180
16169.99 180
16171.19 202
16172.39 181
16173.59 184
16174.79 195
16176.00 197
16177.20 171
16178.40 211
16179.60 212
16180.80 191
16182.00 207
16183.21 230
16184.41 204
16185.61 169
16186.81 153
16188.01 225
16189.22 202
16190.42 204
16191.62 188
16192.82 199
16194.02 194
16195.23 211
16196.43 204
16197.63 211
16198.83 203
16200.03 209
16201.24 220
16202.44 202
16203.64 199
16204.84 194
16206.05 203
16207.25 201
16208.45 186
16209.66 177
16210.86 194
16212.06 192
16213.26 177
16214.47 212
16215.67 262
16216.87 232
16218.08 186
16219.28 205
16220.48 216
16221.68 220
16222.89 239
16224.09 221
16225.29 206
16226.50 183
16227.70 184
16228.90 209
16230.11 206
16231.31 202
16232.52 177
16233.72 195
16234.92 211
16236.13 210
16237.33 209
16238.53 205
16239.74 256
16240.94 240
16242.15 222
16243.35 211
16244.55 210
16245.76 235
16246.96 255
16248.17 212
16249.37 224
16250.57 250
16251.78 233
16252.98 230
16254.19 194
16255.39 235
16256.60 239
16257.80 245
16259.00 235
16260.21 230
16261.41 258
16262.62 244
16263.82 220
16265.03 237
16266.23 203
16267.44 231
16268.64 224
16269.85 248
16271.05 254
16272.26 256
16273.46 233
16274.67 228
16275.87 223
16277.08 268
16278.28 238
16279.49 231
16280.69 231
16281.90 230
16283.11 257
16284.31 253
16285.52 252
16286.72 206
16287.93 242
16289.13 253
16290.34 236
16291.54 242
16292.75 244
16293.96 269
16295.16 250
16296.37 247
16297.57 240
16298.78 289
16299.99 251
16301.19 234
16302.40 267
16303.60 250
16304.81 268
16306.02 277
16307.22 233
16308.43 220
16309.64 242
16310.84 243
16312.05 253
16313.26 257
16314.46 289
16315.67 233
16316.88 253
16318.08 256
16319.29 242
16320.50 234
16321.70 236
16322.91 267
16324.12 262
16325.32 252
16326.53 225
16327.74 244
16328.95 241
16330.15 245
16331.36 264
16332.57 247
16333.77 199
16334.98 210
16336.19 222
16337.40 233
16338.60 231
16339.81 223
16341.02 229
16342.23 231
16343.43 214
16344.64 228
16345.85 247
16347.06 223
16348.27 197
16349.47 210
16350.68 224
16351.89 193
16353.10 173
16354.31 204
16355.51 195
16356.72 234
16357.93 201
16359.14 182
16360.35 195
16361.56 182
16362.76 210
16363.97 202
16365.18 178
16366.39 187
16367.60 201
16368.81 217
16370.01 201
16371.22 208
16372.43 175
16373.64 208
16374.85 213
16376.06 177
16377.27 212
16378.48 217
16379.69 194
16380.89 189
16382.10 220
16383.31 217
16384.52 187
16385.73 192
16386.94 218
16388.15 174
16389.36 197
16390.57 221
16391.78 218
16392.99 178
16394.20 184
16395.41 203
16396.62 192
16397.83 186
16399.04 169
16400.25 190
16401.46 198
16402.67 202
16403.88 205
16405.09 198
16406.30 174
16407.51 206
16408.72 223
16409.93 191
16411.14 219
16412.35 246
16413.56 206
16414.77 187
16415.98 199
16417.19 207
16418.40 198
16419.61 200
16420.82 190
16422.03 218
16423.24 229
16424.45 200
16425.66 208
16426.87 209
16428.08 192
16429.29 225
16430.51 199
16431.72 177
16432.93 174
16434.14 203
16435.35 165
16436.56 205
16437.77 260
16438.98 222
16440.19 195
16441.41 199
16442.62 199
16443.83 212
16445.04 193
16446.25 190
16447.46 173
16448.67 174
16449.89 191
16451.10 193
16452.31 201
16453.52 162
16454.73 149
16455.94 185
16457.16 188
16458.37 180
16459.58 169
16460.79 180
16462.00 182
16463.22 182
16464.43 203
16465.64 188
16466.85 178
16468.07 179
16469.28 193
16470.49 213
16471.70 179
16472.91 192
16474.13 183
16475.34 188
16476.55 173
16477.77 190
16478.98 194
16480.19 177
16481.40 188
16482.62 174
16483.83 195
16485.04 185
16486.25 169
16487.47 189
16488.68 171
16489.89 195
16491.11 188
16492.32 173
16493.53 209
16494.75 189
16495.96 177
16497.17 166
16498.39 162
16499.60 184
16500.81 156
16502.03 141
16503.24 162
16504.45 172
16505.67 174
16506.88 193
16508.10 205
16509.31 160
16510.52 194
16511.74 190
16512.95 217
16514.17 181
16515.38 169
16516.59 193
16517.81 186
16519.02 213
16520.24 204
16521.45 190
16522.66 183
16523.88 176
16525.09 182
16526.31 173
16527.52 187
16528.74 154
16529.95 204
16531.17 161
16532.38 194
16533.60 168
16534.81 151
16536.02 159
16537.24 152
16538.45 150
16539.67 143
16540.88 162
16542.10 193
16543.31 189
16544.53 178
16545.74 173
16546.96 185
16548.18 185
16549.39 195
16550.61 180
16551.82 203
16553.04 178
16554.25 161
16555.47 161
16556.68 204
16557.90 186
16559.11 189
16560.33 171
16561.55 172
16562.76 179
16563.98 144
16565.19 181
16566.41 164
16567.63 169
16568.84 171
16570.06 189
16571.27 192
16572.49 214
16573.71 186
16574.92 174
16576.14 188
16577.35 185
16578.57 192
16579.79 193
16581.00 164
16582.22 186
16583.44 192
16584.65 172
16585.87 173
16587.09 157
16588.30 168
16589.52 189
16590.74 181
16591.95 181
16593.17 163
16594.39 190
16595.60 200
16596.82 176
16598.04 185
16599.26 194
16600.47 195
16601.69 153
16602.91 183
16604.12 193
16605.34 149
16606.56 164
16607.78 176
16608.99 194
16610.21 169
16611.43 160
16612.65 161
16613.86 184
16615.08 161
16616.30 150
16617.52 143
16618.74 158
16619.95 158
16621.17 175
16622.39 178
16623.61 201
16624.83 198
16626.04 217
16627.26 179
16628.48 191
16629.70 176
16630.92 158
16632.14 177
16633.35 155
16634.57 198
16635.79 156
16637.01 161
16638.23 156
16639.45 183
16640.66 178
16641.88 209
16643.10 167
16644.32 187
16645.54 172
16646.76 170
16647.98 170
16649.20 189
16650.42 193
16651.63 169
16652.85 169
16654.07 185
16655.29 160
16656.51 171
16657.73 142
16658.95 163
16660.17 202
16661.39 164
16662.61 168
16663.83 180
16665.05 169
16666.27 189
16667.49 160
16668.71 176
16669.93 177
16671.15 183
16672.37 176
16673.59 166
16674.81 188
16676.03 159
16677.25 164
16678.47 143
16679.69 146
16680.91 180
16682.13 177
16683.35 181
16684.57 163
16685.79 161
16687.01 143
16688.23 180
16689.45 170
16690.67 190
16691.89 159
16693.11 177
16694.33 209
16695.55 207
16696.77 196
16697.99 161
16699.21 172
16700.43 178
16701.65 167
16702.88 166
16704.10 156
16705.32 186
16706.54 150
16707.76 157
16708.98 163
16710.20 159
16711.42 182
16712.64 180
16713.87 207
16715.09 191
16716.31 169
16717.53 179
16718.75 167
16719.97 150
16721.19 171
16722.42 168
16723.64 205
16724.86 177
16726.08 147
16727.30 162
16728.52 173
16729.75 186
16730.97 196
16732.19 177
16733.41 188
16734.63 195
16735.86 175
16737.08 203
16738.30 173
16739.52 207
16740.75 170
16741.97 201
16743.19 155
16744.41 146
16745.64 186
16746.86 179
16748.08 168
16749.30 151
16750.53 182
16751.75 199
16752.97 153
16754.19 178
16755.42 184
16756.64 170
16757.86 178
16759.09 163
16760.31 192
16761.53 181
16762.76 197
16763.98 195
16765.20 146
16766.43 165
16767.65 181
16768.87 175
16770.10 183
16771.32 172
16772.54 192
16773.77 185
16774.99 178
16776.21 189
16777.44 149
16778.66 173
16779.88 169
16781.11 228
16782.33 176
16783.56 205
16784.78 180
16786.00 183
16787.23 200
16788.45 176
16789.68 179
16790.90 188
16792.12 151
16793.35 169
16794.57 158
16795.80 189
16797.02 198
16798.25 185
16799.47 175
16800.69 186
16801.92 162
16803.14 169
16804.37 177
16805.59 137
16806.82 174
16808.04 183
16809.27 182
16810.49 138
16811.72 168
16812.94 143
16814.17 166
16815.39 166
16816.62 183
16817.84 196
16819.07 195
16820.29 176
16821.52 161
16822.74 194
16823.97 177
16825.19 193
16826.42 167
16827.64 168
16828.87 167
16830.10 180
16831.32 162
16832.55 161
16833.77 149
16835.00 145
16836.22 210
16837.45 187
16838.68 193
16839.90 150
16841.13 173
16842.35 202
16843.58 176
16844.81 178
16846.03 198
16847.26 174
16848.49 178
16849.71 154
16850.94 148
16852.16 169
16853.39 166
16854.62 172
16855.84 173
16857.07 157
16858.30 163
16859.52 176
16860.75 178
16861.98 175
16863.20 153
16864.43 168
16865.66 187
16866.88 202
16868.11 208
16869.34 185
16870.57 161
16871.79 168
16873.02 165
16874.25 207
16875.47 193
16876.70 195
16877.93 207
16879.16 198
16880.38 194
16881.61 197
16882.84 208
16884.07 212
16885.29 209
16886.52 217
16887.75 200
16888.98 188
16890.20 196
16891.43 206
16892.66 199
16893.89 169
16895.12 180
16896.34 220
16897.57 188
16898.80 208
16900.03 159
16901.26 199
16902.48 179
16903.71 169
16904.94 180
16906.17 193
16907.40 208
16908.63 188
16909.86 223
16911.08 216
16912.31 173
16913.54 172
16914.77 177
16916.00 169
16917.23 172
16918.46 173
16919.68 172
16920.91 147
16922.14 201
16923.37 178
16924.60 168
16925.83 204
16927.06 184
16928.29 185
16929.52 161
16930.75 188
16931.98 191
16933.20 195
16934.43 177
16935.66 186
16936.89 177
16938.12 188
16939.35 167
16940.58 184
16941.81 190
16943.04 166
16944.27 183
16945.50 187
16946.73 195
16947.96 182
16949.19 222
16950.42 184
16951.65 160
16952.88 171
16954.11 198
16955.34 163
16956.57 170
16957.80 182
16959.03 169
16960.26 172
16961.49 166
16962.72 153
16963.95 167
16965.18 173
16966.41 151
16967.64 166
16968.88 184
16970.11 170
16971.34 162
16972.57 173
16973.80 147
16975.03 190
16976.26 166
16977.49 164
16978.72 164
16979.95 162
16981.18 161
16982.42 158
16983.65 180
16984.88 141
16986.11 171
16987.34 165
16988.57 181
16989.80 187
16991.03 197
16992.27 170
16993.50 173
16994.73 162
16995.96 169
16997.19 161
16998.42 181
16999.66 165
17000.89 205
17002.12 153
17003.35 145
17004.58 146
17005.82 151
17007.05 159
17008.28 173
17009.51 156
17010.74 151
17011.98 139
17013.21 180
17014.44 169
17015.67 167
17016.91 171
17018.14 146
17019.37 151
17020.60 148
17021.84 161
17023.07 202
17024.30 156
17025.53 151
17026.77 171
17028.00 169
17029.23 149
17030.46 183
17031.70 217
17032.93 164
17034.16 158
17035.40 169
17036.63 144
17037.86 149
17039.10 148
17040.33 190
17041.56 189
17042.80 158
17044.03 134
17045.26 159
17046.50 204
17047.73 197
17048.96 158
17050.20 140
17051.43 163
17052.66 154
17053.90 178
17055.13 172
17056.37 162
17057.60 147
17058.83 150
17060.07 182
17061.30 183
17062.54 141
17063.77 136
17065.00 151
17066.24 148
17067.47 144
17068.71 160
17069.94 148
17071.17 176
17072.41 130
17073.64 139
17074.88 163
17076.11 161
17077.35 155
17078.58 138
17079.82 146
17081.05 155
17082.29 158
17083.52 183
17084.76 154
17085.99 156
17087.23 158
17088.46 159
17089.70 138
17090.93 147
17092.17 168
17093.40 178
17094.64 156
17095.87 170
17097.11 153
17098.34 146
17099.58 162
17100.81 158
17102.05 150
17103.28 144
17104.52 186
17105.76 160
17106.99 156
17108.23 166
17109.46 142
17110.70 131
17111.93 167
17113.17 151
17114.41 155
17115.64 163
17116.88 149
17118.11 137
17119.35 197
17120.59 172
17121.82 149
17123.06 178
17124.29 171
17125.53 145
17126.77 152
17128.00 145
17129.24 146
17130.48 152
17131.71 138
17132.95 132
17134.19 159
17135.42 167
17136.66 179
17137.90 165
17139.13 195
17140.37 171
17141.61 142
17142.84 145
17144.08 159
17145.32 152
17146.56 140
17147.79 153
17149.03 197
17150.27 166
17151.50 132
17152.74 145
17153.98 153
17155.22 145
17156.45 135
17157.69 178
17158.93 160
17160.17 165
17161.40 142
17162.64 146
17163.88 142
17165.12 152
17166.35 168
17167.59 175
17168.83 174
17170.07 161
17171.31 165
17172.54 170
17173.78 163
17175.02 135
17176.26 182
17177.50 167
17178.74 155
17179.97 127
17181.21 132
17182.45 164
17183.69 147
17184.93 148
17186.17 147
17187.40 129
17188.64 154
17189.88 133
17191.12 149
17192.36 167
17193.60 133
17194.84 156
17196.08 176
17197.31 162
17198.55 137
17199.79 151
17201.03 157
17202.27 124
17203.51 141
17204.75 136
17205.99 123
17207.23 142
17208.47 144
17209.71 182
17210.95 131
17212.19 153
17213.42 140
17214.66 147
17215.90 154
17217.14 181
17218.38 138
17219.62 150
17220.86 140
17222.10 148
17223.34 169
17224.58 153
17225.82 156
17227.06 175
17228.30 167
17229.54 145
17230.78 133
17232.02 161
17233.26 168
17234.50 157
17235.74 138
17236.98 160
17238.22 126
17239.46 145
17240.71 146
17241.95 144
17243.19 154
17244.43 145
17245.67 171
17246.91 141
17248.15 135
17249.39 147
17250.63 185
17251.87 183
17253.11 142
17254.35 154
17255.59 118
17256.84 148
17258.08 143
17259.32 142
17260.56 152
17261.80 167
17263.04 154
17264.28 139
17265.52 124
17266.77 143
17268.01 129
17269.25 126
17270.49 141
17271.73 135
17272.97 146
17274.22 143
17275.46 148
17276.70 118
17277.94 148
17279.18 148
17280.42 123
17281.67 125
17282.91 129
17284.15 149
17285.39 131
17286.63 135
17287.88 142
17289.12 138
17290.36 147
17291.60 153
17292.85 149
17294.09 133
17295.33 158
17296.57 150
17297.82 134
17299.06 165
17300.30 143
17301.54 132
17302.79 133
17304.03 142
17305.27 131
17306.52 110
17307.76 171
17309.00 185
17310.24 146
17311.49 149
17312.73 141
17313.97 133
17315.22 150
17316.46 144
17317.70 138
17318.95 131
17320.19 149
17321.43 156
17322.68 153
17323.92 161
17325.16 128
17326.41 145
17327.65 131
17328.89 118
17330.14 132
17331.38 143
17332.63 144
17333.87 132
17335.11 142
17336.36 133
17337.60 149
17338.85 158
17340.09 160
17341.33 152
17342.58 161
17343.82 173
17345.07 165
17346.31 140
17347.55 132
17348.80 143
17350.04 135
17351.29 149
17352.53 143
17353.78 121
17355.02 124
17356.27 141
17357.51 115
17358.76 140
17360.00 148
17361.25 145
17362.49 139
17363.74 128
17364.98 135
17366.23 122
17367.47 134
17368.72 141
17369.96 153
17371.21 153
17372.45 143
17373.70 129
17374.94 126
17376.19 149
17377.43 132
17378.68 121
17379.92 144
17381.17 152
17382.41 135
17383.66 157
17384.91 150
17386.15 118
17387.40 126
17388.64 167
17389.89 169
17391.13 142
17392.38 149
17393.63 128
17394.87 133
17396.12 125
17397.37 139
17398.61 176
17399.86 158
17401.10 125
17402.35 140
17403.60 124
17404.84 152
17406.09 135
17407.34 152
17408.58 163
17409.83 155
17411.08 156
17412.32 151
17413.57 144
17414.82 144
17416.06 119
17417.31 133
17418.56 162
17419.80 130
17421.05 115
17422.30 142
17423.54 140
17424.79 155
17426.04 150
17427.29 151
17428.53 132
17429.78 169
17431.03 146
17432.28 154
17433.52 152
17434.77 140
17436.02 166
17437.27 122
17438.51 139
17439.76 163
17441.01 143
17442.26 146
17443.50 122
17444.75 119
17446.00 118
17447.25 119
17448.50 109
17449.74 148
17450.99 127
17452.24 128
17453.49 131
17454.74 144
17455.98 158
17457.23 144
17458.48 138
17459.73 146
17460.98 123
17462.23 145
17463.47 158
17464.72 135
17465.97 113
17467.22 143
17468.47 157
17469.72 152
17470.97 127
17472.22 122
17473.46 157
17474.71 138
17475.96 153
17477.21 133
17478.46 110
17479.71 124
17480.96 148
17482.21 113
17483.46 135
17484.71 154
17485.96 165
17487.20 152
17488.45 168
17489.70 151
17490.95 137
17492.20 157
17493.45 169
17494.70 143
17495.95 121
17497.20 167
17498.45 166
17499.70 140
17500.95 163
17502.20 167
17503.45 159
17504.70 154
17505.95 147
17507.20 153
17508.45 153
17509.70 134
17510.95 146
17512.20 139
17513.45 151
17514.70 144
17515.95 173
17517.20 158
17518.45 161
17519.70 157
17520.95 128
17522.20 165
17523.46 140
17524.71 152
17525.96 154
17527.21 134
17528.46 127
17529.71 163
17530.96 162
17532.21 135
17533.46 154
17534.71 149
17535.96 150
17537.22 160
17538.47 171
17539.72 147
17540.97 166
17542.22 159
17543.47 175
17544.72 150
17545.97 163
17547.23 174
17548.48 150
17549.73 157
17550.98 157
17552.23 179
17553.48 166
17554.74 156
17555.99 159
17557.24 167
17558.49 157
17559.74 164
17561.00 135
17562.25 137
17563.50 144
17564.75 163
17566.00 163
17567.26 134
17568.51 148
17569.76 158
17571.01 205
17572.27 165
17573.52 123
17574.77 169
17576.02 167
17577.28 150
17578.53 135
17579.78 131
17581.03 170
17582.29 148
17583.54 154
17584.79 144
17586.04 158
17587.30 156
17588.55 143
17589.80 149
17591.06 121
17592.31 147
17593.56 140
17594.82 135
17596.07 137
17597.32 154
17598.58 115
17599.83 128
17601.08 160
17602.34 164
17603.59 137
17604.84 154
17606.10 149
17607.35 176
17608.60 145
17609.86 172
17611.11 165
17612.37 162
17613.62 143
17614.87 141
17616.13 172
17617.38 153
17618.64 162
17619.89 143
17621.14 144
17622.40 159
17623.65 131
17624.91 139
17626.16 130
17627.42 131
17628.67 126
17629.92 136
17631.18 155
17632.43 147
17633.69 166
17634.94 182
17636.20 175
17637.45 143
17638.71 132
17639.96 129
17641.22 132
17642.47 136
17643.73 120
17644.98 165
17646.24 141
17647.49 122
17648.75 150
17650.00 122
17651.26 146
17652.51 171
17653.77 145
17655.02 141
17656.28 138
17657.53 127
17658.79 151
17660.04 158
17661.30 165
17662.56 137
17663.81 143
17665.07 159
17666.32 136
17667.58 165
17668.83 143
17670.09 128
17671.35 153
17672.60 184
17673.86 120
17675.11 140
17676.37 156
17677.63 131
17678.88 149
17680.14 134
17681.40 151
17682.65 154
17683.91 138
17685.17 123
17686.42 142
17687.68 143
17688.93 160
17690.19 148
17691.45 152
17692.70 152
17693.96 150
17695.22 138
17696.47 138
17697.73 127
17698.99 140
17700.25 138
17701.50 127
17702.76 135
17704.02 130
17705.27 135
17706.53 149
17707.79 146
17709.05 141
17710.30 138
17711.56 134
17712.82 149
17714.08 140
17715.33 140
17716.59 146
17717.85 133
17719.11 169
17720.36 128
17721.62 115
17722.88 108
17724.14 146
17725.39 134
17726.65 142
17727.91 163
17729.17 138
17730.43 123
17731.68 115
17732.94 122
17734.20 127
17735.46 155
17736.72 130
17737.98 129
17739.23 137
17740.49 133
17741.75 124
17743.01 143
17744.27 138
17745.53 150
17746.78 139
17748.04 155
17749.30 132
17750.56 122
17751.82 121
17753.08 132
17754.34 149
17755.60 154
17756.86 137
17758.11 145
17759.37 140
17760.63 136
17761.89 125
17763.15 139
17764.41 143
17765.67 116
17766.93 145
17768.19 149
17769.45 126
17770.71 146
17771.97 135
17773.23 125
17774.49 139
17775.75 135
17777.01 144
17778.27 124
17779.52 142
17780.78 155
17782.04 136
17783.30 113
17784.56 114
17785.82 127
17787.08 126
17788.34 121
17789.60 112
17790.86 127
17792.13 124
17793.39 136
17794.65 134
17795.91 151
17797.17 149
17798.43 159
17799.69 148
17800.95 148
17802.21 131
17803.47 139
17804.73 145
17805.99 144
17807.25 130
17808.51 129
17809.77 145
17811.03 153
17812.30 140
17813.56 142
17814.82 122
17816.08 105
17817.34 146
17818.60 128
17819.86 154
17821.12 123
17822.38 153
17823.65 149
17824.91 129
17826.17 151
17827.43 148
17828.69 131
17829.95 122
17831.21 138
17832.48 142
17833.74 129
17835.00 115
17836.26 130
17837.52 171
17838.79 135
17840.05 125
17841.31 132
17842.57 139
17843.83 126
17845.10 119
17846.36 150
17847.62 113
17848.88 134
17850.14 130
17851.41 141
17852.67 150
17853.93 164
17855.19 133
17856.46 158
17857.72 162
17858.98 116
17860.24 133
17861.51 135
17862.77 138
17864.03 110
17865.30 121
17866.56 141
17867.82 135
17869.08 152
17870.35 168
17871.61 164
17872.87 160
17874.14 132
17875.40 151
17876.66 137
17877.93 126
17879.19 95
17880.45 123
17881.72 102
17882.98 112
17884.24 132
17885.51 128
17886.77 142
17888.03 146
17889.30 135
17890.56 133
17891.83 130
17893.09 118
17894.35 142
17895.62 140
17896.88 134
17898.14 131
17899.41 131
17900.67 106
17901.94 134
17903.20 126
17904.47 116
17905.73 122
17906.99 122
17908.26 137
17909.52 140
17910.79 132
17912.05 126
17913.32 132
17914.58 131
17915.85 114
17917.11 134
17918.37 132
17919.64 161
17920.90 115
17922.17 137
17923.43 109
17924.70 121
17925.96 96
17927.23 153
17928.49 139
17929.76 139
17931.02 122
17932.29 111
17933.55 115
17934.82 117
17936.09 134
17937.35 119
17938.62 126
17939.88 133
17941.15 155
17942.41 132
17943.68 113
17944.94 133
17946.21 141
17947.48 129
17948.74 115
17950.01 156
17951.27 171
17952.54 122
17953.81 151
17955.07 118
17956.34 103
17957.60 110
17958.87 121
17960.14 126
17961.40 120
17962.67 117
17963.93 129
17965.20 125
17966.47 112
17967.73 118
17969.00 117
17970.27 124
17971.53 135
17972.80 121
17974.07 114
17975.33 132
17976.60 126
17977.87 119
17979.13 128
17980.40 128
17981.67 136
17982.93 139
17984.20 107
17985.47 126
17986.74 127
17988.00 119
17989.27 134
17990.54 175
17991.80 151
17993.07 142
17994.34 138
17995.61 136
17996.87 131
17998.14 144
17999.41 118
18000.68 119
18001.95 128
18003.21 138
18004.48 151
18005.75 136
18007.02 121
18008.28 151
18009.55 127
18010.82 100
18012.09 116
18013.36 99
18014.62 107
18015.89 133
18017.16 153
18018.43 113
18019.70 101
18020.97 147
18022.23 109
18023.50 121
18024.77 135
18026.04 166
18027.31 135
18028.58 131
18029.85 127
18031.11 121
18032.38 122
18033.65 130
18034.92 141
18036.19 122
18037.46 122
18038.73 120
18040.00 122
18041.26 114
18042.53 126
18043.80 144
18045.07 128
18046.34 115
18047.61 119
18048.88 110
18050.15 107
18051.42 149
18052.69 141
18053.96 138
18055.23 105
18056.50 121
18057.77 139
18059.04 109
18060.31 107
18061.58 125
18062.85 165
18064.12 112
18065.39 128
18066.66 118
18067.93 134
18069.20 145
18070.47 125
18071.74 134
18073.01 120
18074.28 105
18075.55 131
18076.82 113
18078.09 121
18079.36 123
18080.63 132
18081.90 120
18083.17 128
18084.44 123
18085.71 104
18086.98 140
18088.25 145
18089.52 109
18090.79 107
18092.06 135
18093.33 137
18094.61 130
18095.88 135
18097.15 129
18098.42 134
18099.69 142
18100.96 133
18102.23 121
18103.50 118
18104.77 135
18106.05 111
18107.32 135
18108.59 140
18109.86 126
18111.13 129
18112.40 156
18113.68 119
18114.95 107
18116.22 126
18117.49 150
18118.76 162
18120.03 157
18121.31 151
18122.58 123
18123.85 157
18125.12 128
18126.39 121
18127.67 124
18128.94 139
18130.21 131
18131.48 134
18132.75 140
18134.03 152
18135.30 134
18136.57 135
18137.84 136
18139.12 113
18140.39 136
18141.66 126
18142.93 110
18144.21 125
18145.48 124
18146.75 151
18148.03 136
18149.30 130
18150.57 120
18151.84 143
18153.12 135
18154.39 127
18155.66 121
18156.94 117
18158.21 152
18159.48 189
18160.76 134
18162.03 125
18163.30 135
18164.58 135
18165.85 123
18167.12 140
18168.40 169
18169.67 173
18170.94 150
18172.22 132
18173.49 126
18174.77 141
18176.04 133
18177.31 124
18178.59 110
18179.86 133
18181.13 131
18182.41 163
18183.68 130
18184.96 123
18186.23 126
18187.51 164
18188.78 135
18190.05 125
18191.33 155
18192.60 142
18193.88 141
18195.15 131
18196.43 121
18197.70 124
18198.98 132
18200.25 154
18201.52 152
18202.80 128
18204.07 144
18205.35 143
18206.62 165
18207.90 145
18209.17 146
18210.45 164
18211.72 159
18213.00 159
18214.27 123
18215.55 106
18216.82 133
18218.10 125
18219.37 126
18220.65 137
18221.93 162
18223.20 127
18224.48 137
18225.75 132
18227.03 130
18228.30 111
18229.58 128
18230.85 131
18232.13 125
18233.41 134
18234.68 127
18235.96 143
18237.23 120
18238.51 144
18239.79 136
18241.06 140
18242.34 111
18243.61 107
18244.89 133
18246.17 138
18247.44 156
18248.72 98
18250.00 130
18251.27 133
18252.55 120
18253.83 118
18255.10 132
18256.38 161
18257.66 131
18258.93 134
18260.21 156
18261.49 127
18262.76 126
18264.04 144
18265.32 143
18266.59 167
18267.87 132
18269.15 126
18270.42 144
18271.70 129
18272.98 159
18274.26 148
18275.53 132
18276.81 126
18278.09 118
18279.37 107
18280.64 114
18281.92 121
18283.20 141
18284.48 114
18285.75 118
18287.03 147
18288.31 140
18289.59 145
18290.86 137
18292.14 125
18293.42 145
18294.70 154
18295.98 168
18297.25 124
18298.53 122
18299.81 122
18301.09 142
18302.37 132
18303.65 147
18304.92 116
18306.20 142
18307.48 100
18308.76 120
18310.04 124
18311.32 118
18312.59 158
18313.87 145
18315.15 149
18316.43 132
18317.71 134
18318.99 134
18320.27 116
18321.55 141
18322.83 136
18324.10 135
18325.38 150
18326.66 136
18327.94 145
18329.22 102
18330.50 113
18331.78 137
18333.06 111
18334.34 123
18335.62 116
18336.90 149
18338.18 129
18339.46 145
18340.74 133
18342.01 118
18343.29 130
18344.57 122
18345.85 137
18347.13 129
18348.41 129
18349.69 126
18350.97 119
18352.25 114
18353.53 118
18354.81 113
18356.09 119
18357.37 121
18358.65 122
18359.93 131
18361.21 136
18362.49 139
18363.78 165
18365.06 131
18366.34 112
18367.62 131
18368.90 150
18370.18 132
18371.46 124
18372.74 142
18374.02 149
18375.30 125
18376.58 144
18377.86 162
18379.14 155
18380.42 148
18381.71 120
18382.99 153
18384.27 145
18385.55 136
18386.83 126
18388.11 131
18389.39 129
18390.67 134
18391.96 138
18393.24 134
18394.52 139
18395.80 126
18397.08 129
18398.36 129
18399.64 141
18400.93 130
18402.21 120
18403.49 130
18404.77 126
18406.05 120
18407.34 102
18408.62 135
18409.90 124
18411.18 129
18412.46 124
18413.75 126
18415.03 133
18416.31 135
18417.59 121
18418.87 146
18420.16 119
18421.44 105
18422.72 130
18424.00 125
18425.29 169
18426.57 119
18427.85 109
18429.13 140
18430.42 132
18431.70 138
18432.98 118
18434.27 137
18435.55 138
18436.83 129
18438.11 96
18439.40 114
18440.68 118
18441.96 130
18443.25 122
18444.53 109
18445.81 119
18447.10 123
18448.38 161
18449.66 141
18450.95 100
18452.23 134
18453.51 156
18454.80 141
18456.08 110
18457.36 111
18458.65 140
18459.93 141
18461.22 114
18462.50 116
18463.78 134
18465.07 118
18466.35 135
18467.64 125
18468.92 131
18470.20 128
18471.49 138
18472.77 130
18474.06 112
18475.34 118
18476.62 131
18477.91 132
18479.19 109
18480.48 147
18481.76 132
18483.05 111
18484.33 124
18485.62 130
18486.90 153
18488.19 124
18489.47 104
18490.76 118
18492.04 126
18493.32 134
18494.61 122
18495.89 118
18497.18 122
18498.47 117
18499.75 109
18501.04 129
18502.32 125
18503.61 118
18504.89 156
18506.18 139
18507.46 117
18508.75 163
18510.03 149
18511.32 118
18512.60 126
18513.89 135
18515.18 132
18516.46 124
18517.75 129
18519.03 123
18520.32 125
18521.60 138
18522.89 151
18524.18 137
18525.46 131
18526.75 119
18528.03 118
18529.32 157
18530.61 152
18531.89 144
18533.18 146
18534.47 119
18535.75 127
18537.04 155
18538.33 140
18539.61 123
18540.90 153
18542.18 139
18543.47 127
18544.76 129
18546.04 154
18547.33 167
18548.62 155
18549.91 135
18551.19 124
18552.48 134
18553.77 150
18555.05 157
18556.34 137
18557.63 136
18558.91 122
18560.20 125
18561.49 124
18562.78 139
18564.06 140
18565.35 122
18566.64 113
18567.93 148
18569.21 122
18570.50 117
18571.79 132
18573.08 129
18574.36 145
18575.65 114
18576.94 153
18578.23 133
18579.52 142
18580.80 147
18582.09 127
18583.38 125
18584.67 128
18585.96 134
18587.24 141
18588.53 121
18589.82 163
18591.11 118
18592.40 120
18593.69 104
18594.97 136
18596.26 152
18597.55 115
18598.84 120
18600.13 126
18601.42 145
18602.71 135
18603.99 179
18605.28 171
18606.57 174
18607.86 160
18609.15 154
18610.44 143
18611.73 141
18613.02 137
18614.31 171
18615.60 131
18616.88 144
18618.17 164
18619.46 149
18620.75 135
18622.04 137
18623.33 154
18624.62 186
18625.91 129
18627.20 155
18628.49 161
18629.78 139
18631.07 135
18632.36 157
18633.65 127
18634.94 134
18636.23 133
18637.52 168
18638.81 171
18640.10 156
18641.39 136
18642.68 146
18643.97 131
18645.26 123
18646.55 117
18647.84 122
18649.13 139
18650.42 136
18651.71 149
18653.00 132
18654.29 124
18655.58 124
18656.87 141
18658.16 151
18659.45 151
18660.74 134
18662.04 143
18663.33 152
18664.62 120
18665.91 92
18667.20 137
18668.49 144
18669.78 155
18671.07 149
18672.36 128
18673.65 155
18674.95 135
18676.24 123
18677.53 137
18678.82 129
18680.11 142
18681.40 136
18682.69 126
18683.99 113
18685.28 133
18686.57 138
18687.86 108
18689.15 117
18690.44 123
18691.74 131
18693.03 133
18694.32 123
18695.61 114
18696.90 124
18698.20 113
18699.49 108
18700.78 140
18702.07 119
18703.36 140
18704.66 114
18705.95 124
18707.24 145
18708.53 139
18709.83 116
18711.12 114
18712.41 140
18713.70 129
18715.00 127
18716.29 133
18717.58 128
18718.87 123
18720.17 135
18721.46 137
18722.75 158
18724.05 92
18725.34 138
18726.63 107
18727.92 132
18729.22 101
18730.51 116
18731.80 137
18733.10 112
18734.39 125
18735.68 140
18736.98 143
18738.27 143
18739.56 132
18740.86 105
18742.15 122
18743.44 119
18744.74 122
18746.03 142
18747.33 124
18748.62 116
18749.91 139
18751.21 130
18752.50 123
18753.79 150
18755.09 121
18756.38 133
18757.68 138
18758.97 124
18760.27 154
18761.56 181
18762.85 149
18764.15 127
18765.44 110
18766.74 136
18768.03 119
18769.33 115
18770.62 114
18771.92 123
18773.21 144
18774.50 158
18775.80 126
18777.09 110
18778.39 97
18779.68 133
18780.98 119
18782.27 142
18783.57 145
18784.86 115
18786.16 133
18787.45 130
18788.75 128
18790.04 129
18791.34 129
18792.63 123
18793.93 124
18795.23 117
18796.52 122
18797.82 135
18799.11 116
18800.41 171
18801.70 148
18803.00 126
18804.29 118
18805.59 126
18806.89 112
18808.18 130
18809.48 109
18810.77 116
18812.07 131
18813.37 114
18814.66 125
18815.96 123
18817.25 118
18818.55 122
18819.85 127
18821.14 118
18822.44 125
18823.74 122
18825.03 114
18826.33 121
18827.62 99
18828.92 93
18830.22 130
18831.51 139
18832.81 150
18834.11 124
18835.40 139
18836.70 138
18838.00 121
18839.30 116
18840.59 114
18841.89 101
18843.19 104
18844.48 135
18845.78 127
18847.08 111
18848.37 116
18849.67 120
18850.97 129
18852.27 133
18853.56 87
18854.86 102
18856.16 121
18857.46 107
18858.75 116
18860.05 132
18861.35 123
18862.65 125
18863.94 120
18865.24 143
18866.54 123
18867.84 117
18869.14 119
18870.43 137
18871.73 103
18873.03 99
18874.33 124
18875.63 108
18876.93 105
18878.22 139
18879.52 111
18880.82 121
18882.12 126
18883.42 122
18884.72 113
18886.01 116
18887.31 110
18888.61 139
18889.91 120
18891.21 137
18892.51 127
18893.81 123
18895.10 100
18896.40 122
18897.70 116
18899.00 150
18900.30 146
18901.60 114
18902.90 129
18904.20 130
18905.50 122
18906.80 114
18908.10 126
18909.39 135
18910.69 122
18911.99 109
18913.29 108
18914.59 144
18915.89 127
18917.19 87
18918.49 106
18919.79 105
18921.09 113
18922.39 110
18923.69 113
18924.99 122
18926.29 85
18927.59 101
18928.89 105
18930.19 132
18931.49 116
18932.79 126
18934.09 109
18935.39 126
18936.69 128
18937.99 119
18939.29 112
18940.59 114
18941.89 111
18943.19 98
18944.49 127
18945.79 104
18947.09 123
18948.40 121
18949.70 145
18951.00 116
18952.30 139
18953.60 110
18954.90 97
18956.20 133
18957.50 129
18958.80 118
18960.10 93
18961.40 130
18962.71 131
18964.01 106
18965.31 109
18966.61 115
18967.91 117
18969.21 132
18970.51 108
18971.82 104
18973.12 112
18974.42 118
18975.72 103
18977.02 128
18978.32 119
18979.63 97
18980.93 109
18982.23 110
18983.53 110
18984.83 106
18986.13 128
18987.44 120
18988.74 125
18990.04 110
18991.34 114
18992.65 100
18993.95 115
18995.25 128
18996.55 120
18997.85 117
18999.16 108
19000.46 95
19001.76 124
19003.06 103
19004.37 108
19005.67 111
19006.97 119
19008.28 126
19009.58 115
19010.88 113
19012.18 104
19013.49 108
19014.79 107
19016.09 132
19017.40 104
19018.70 112
19020.00 120
19021.30 110
19022.61 119
19023.91 122
19025.21 107
19026.52 98
19027.82 95
19029.12 102
19030.43 113
19031.73 124
19033.04 128
19034.34 128
19035.64 131
19036.95 98
19038.25 127
19039.55 114
19040.86 124
19042.16 103
19043.47 136
19044.77 107
19046.07 122
19047.38 107
19048.68 107
19049.99 141
19051.29 120
19052.59 111
19053.90 101
19055.20 104
19056.51 119
19057.81 107
19059.12 100
19060.42 116
19061.73 125
19063.03 108
19064.34 98
19065.64 105
19066.94 111
19068.25 121
19069.55 132
19070.86 100
19072.16 106
19073.47 131
19074.77 124
19076.08 104
19077.38 82
19078.69 98
19079.99 107
19081.30 95
19082.61 126
19083.91 97
19085.22 90
19086.52 97
19087.83 113
19089.13 117
19090.44 111
19091.74 133
19093.05 100
19094.35 130
19095.66 124
19096.97 117
19098.27 98
19099.58 120
19100.88 112
19102.19 125
19103.50 123
19104.80 125
19106.11 123
19107.41 122
19108.72 88
19110.03 87
19111.33 114
19112.64 120
19113.95 115
19115.25 98
19116.56 98
19117.86 118
19119.17 116
19120.48 106
19121.78 132
19123.09 110
19124.40 126
19125.70 105
19127.01 111
19128.32 119
19129.63 104
19130.93 107
19132.24 89
19133.55 100
19134.85 99
19136.16 122
19137.47 95
19138.77 138
19140.08 126
19141.39 108
19142.70 95
19144.00 109
19145.31 121
19146.62 119
19147.93 116
19149.23 101
19150.54 118
19151.85 105
19153.16 122
19154.46 124
19155.77 109
19157.08 105
19158.39 96
19159.70 99
19161.00 109
19162.31 122
19163.62 117
19164.93 114
19166.24 115
19167.54 124
19168.85 108
19170.16 118
19171.47 99
19172.78 83
19174.09 104
19175.39 114
19176.70 124
19178.01 99
19179.32 108
19180.63 117
19181.94 126
19183.25 122
19184.56 114
19185.86 127
19187.17 120
19188.48 116
19189.79 111
19191.10 126
19192.41 145
19193.72 105
19195.03 124
19196.34 116
19197.65 135
19198.96 95
19200.26 113
19201.57 111
19202.88 113
19204.19 100
19205.50 107
19206.81 105
19208.12 106
19209.43 107
19210.74 120
19212.05 122
19213.36 114
19214.67 110
19215.98 102
19217.29 109
19218.60 111
19219.91 98
19221.22 107
19222.53 108
19223.84 101
19225.15 107
19226.46 135
19227.77 138
19229.08 119
19230.39 109
19231.70 100
19233.01 99
19234.32 100
19235.63 114
19236.94 97
19238.25 109
19239.56 130
19240.88 121
19242.19 108
19243.50 109
19244.81 112
19246.12 117
19247.43 116
19248.74 99
19250.05 104
19251.36 104
19252.67 112
19253.99 102
19255.30 123
19256.61 112
19257.92 117
19259.23 121
19260.54 115
19261.85 133
19263.16 111
19264.48 97
19265.79 106
19267.10 103
19268.41 120
19269.72 105
19271.03 101
19272.35 125
19273.66 148
19274.97 111
19276.28 112
19277.59 124
19278.91 123
19280.22 136
19281.53 122
19282.84 113
19284.15 84
19285.47 114
19286.78 107
19288.09 122
19289.40 98
19290.72 134
19292.03 113
19293.34 117
19294.65 110
19295.97 96
19297.28 86
19298.59 129
19299.90 123
19301.22 127
19302.53 108
19303.84 127
19305.16 108
19306.47 100
19307.78 122
19309.09 121
19310.41 105
19311.72 116
19313.03 130
19314.35 112
19315.66 104
19316.97 115
19318.29 115
19319.60 125
19320.91 119
19322.23 119
19323.54 110
19324.85 123
19326.17 152
19327.48 126
19328.79 98
19330.11 117
19331.42 126
19332.74 113
19334.05 134
19335.36 91
19336.68 121
19337.99 117
19339.31 119
19340.62 99
19341.93 99
19343.25 114
19344.56 134
19345.88 125
19347.19 122
19348.51 124
19349.82 119
19351.13 110
19352.45 118
19353.76 122
19355.08 109
19356.39 102
19357.71 126
19359.02 84
19360.34 101
19361.65 99
19362.97 127
19364.28 123
19365.60 129
19366.91 102
19368.23 104
19369.54 107
19370.86 87
19372.17 96
19373.49 112
19374.80 122
19376.12 117
19377.43 112
19378.75 113
19380.06 94
19381.38 108
19382.70 121
19384.01 129
19385.33 91
19386.64 111
19387.96 128
19389.27 130
19390.59 121
19391.91 114
19393.22 132
19394.54 139
19395.85 131
19397.17 99
19398.49 111
19399.80 127
19401.12 128
19402.43 108
19403.75 117
19405.07 94
19406.38 118
19407.70 112
19409.02 113
19410.33 100
19411.65 117
19412.97 107
19414.28 106
19415.60 111
19416.92 96
19418.23 93
19419.55 109
19420.87 98
19422.18 100
19423.50 102
19424.82 89
19426.13 100
19427.45 111
19428.77 122
19430.09 123
19431.40 104
19432.72 108
19434.04 114
19435.35 134
19436.67 108
19437.99 99
19439.31 121
19440.62 120
19441.94 126
19443.26 124
19444.58 132
19445.89 101
19447.21 115
19448.53 110
19449.85 108
19451.17 106
19452.48 128
19453.80 108
19455.12 96
19456.44 88
19457.76 112
19459.07 134
19460.39 110
19461.71 99
19463.03 124
19464.35 108
19465.67 92
19466.98 98
19468.30 134
19469.62 115
19470.94 110
19472.26 104
19473.58 105
19474.90 121
19476.21 109
19477.53 130
19478.85 129
19480.17 132
19481.49 104
19482.81 114
19484.13 101
19485.45 92
19486.77 115
19488.08 96
19489.40 122
19490.72 111
19492.04 123
19493.36 102
19494.68 122
19496.00 133
19497.32 124
19498.64 112
19499.96 106
19501.28 112
19502.60 122
19503.92 108
19505.24 131
19506.56 120
19507.88 100
19509.20 119
19510.52 124
19511.84 108
19513.16 94
19514.48 99
19515.80 86
19517.12 103
19518.44 124
19519.76 124
19521.08 89
19522.40 112
19523.72 99
19525.04 115
19526.36 101
19527.68 88
19529.00 103
19530.32 116
19531.64 105
19532.96 80
19534.28 126
19535.60 90
19536.92 84
19538.24 98
19539.57 109
19540.89 110
19542.21 116
19543.53 113
19544.85 80
19546.17 82
19547.49 105
19548.81 106
19550.13 108
19551.46 107
19552.78 120
19554.10 132
19555.42 149
19556.74 105
19558.06 101
19559.38 106
19560.71 138
19562.03 120
19563.35 129
19564.67 126
19565.99 113
19567.31 115
19568.64 91
19569.96 104
19571.28 90
19572.60 109
19573.92 94
19575.25 87
19576.57 104
19577.89 104
19579.21 113
19580.53 112
19581.86 115
19583.18 115
19584.50 103
19585.82 114
19587.15 95
19588.47 100
19589.79 109
19591.11 113
19592.44 115
19593.76 99
19595.08 99
19596.41 121
19597.73 137
19599.05 108
19600.37 117
19601.70 101
19603.02 95
19604.34 113
19605.67 128
19606.99 138
19608.31 149
19609.64 124
19610.96 103
19612.28 106
19613.61 105
19614.93 106
19616.25 88
19617.58 101
19618.90 97
19620.22 129
19621.55 106
19622.87 110
19624.19 104
19625.52 117
19626.84 105
19628.17 107
19629.49 97
19630.81 104
19632.14 121
19633.46 94
19634.79 94
19636.11 106
19637.43 123
19638.76 107
19640.08 110
19641.41 99
19642.73 96
19644.06 107
19645.38 105
19646.71 99
19648.03 98
19649.35 113
19650.68 118
19652.00 132
19653.33 112
19654.65 119
19655.98 91
19657.30 101
19658.63 114
19659.95 88
19661.28 93
19662.60 123
19663.93 109
19665.25 111
19666.58 113
19667.90 98
19669.23 120
19670.55 98
19671.88 108
19673.20 130
19674.53 125
19675.86 113
19677.18 120
19678.51 99
19679.83 138
19681.16 98
19682.48 90
19683.81 84
19685.14 114
19686.46 125
19687.79 120
19689.11 99
19690.44 90
19691.76 99
19693.09 90
19694.42 97
19695.74 100
19697.07 88
19698.40 123
19699.72 110
19701.05 89
19702.37 112
19703.70 120
19705.03 95
19706.35 141
19707.68 105
19709.01 99
19710.33 108
19711.66 109
19712.99 111
19714.31 87
19715.64 85
19716.97 99
19718.29 82
19719.62 100
19720.95 84
19722.28 99
19723.60 93
19724.93 95
19726.26 112
19727.58 113
19728.91 118
19730.24 104
19731.57 95
19732.89 115
19734.22 118
19735.55 109
19736.88 115
19738.20 114
19739.53 93
19740.86 89
19742.19 108
19743.51 117
19744.84 122
19746.17 113
19747.50 120
19748.83 105
19750.15 103
19751.48 127
19752.81 116
19754.14 102
19755.47 111
19756.80 97
19758.12 99
19759.45 116
19760.78 115
19762.11 96
19763.44 88
19764.77 115
19766.09 104
19767.42 93
19768.75 76
19770.08 115
19771.41 99
19772.74 90
19774.07 95
19775.40 98
19776.72 119
19778.05 100
19779.38 116
19780.71 140
19782.04 121
19783.37 98
19784.70 120
19786.03 110
19787.36 105
19788.69 91
19790.02 99
19791.34 103
19792.67 96
19794.00 114
19795.33 106
19796.66 105
19797.99 99
19799.32 109
19800.65 101
19801.98 92
19803.31 106
19804.64 131
19805.97 107
19807.30 79
19808.63 115
19809.96 110
19811.29 103
19812.62 93
19813.95 91
19815.28 103
19816.61 116
19817.94 107
19819.27 102
19820.60 101
19821.93 104
19823.26 132
19824.59 110
19825.92 112
19827.26 100
19828.59 89
19829.92 107
19831.25 103
19832.58 92
19833.91 85
19835.24 88
19836.57 96
19837.90 98
19839.23 100
19840.56 109
19841.89 140
19843.23 114
19844.56 100
19845.89 103
19847.22 115
19848.55 99
19849.88 96
19851.21 84
19852.54 113
19853.88 111
19855.21 100
19856.54 90
19857.87 125
19859.20 119
19860.53 121
19861.87 102
19863.20 112
19864.53 94
19865.86 91
19867.19 111
19868.53 106
19869.86 96
19871.19 96
19872.52 94
19873.85 66
19875.19 100
19876.52 84
19877.85 100
19879.18 107
19880.52 89
19881.85 85
19883.18 136
19884.51 126
19885.85 114
19887.18 122
19888.51 87
19889.84 123
19891.18 94
19892.51 108
19893.84 92
19895.17 101
19896.51 114
19897.84 85
19899.17 95
19900.51 113
19901.84 103
19903.17 99
19904.51 88
19905.84 101
19907.17 110
19908.51 117
19909.84 112
19911.17 101
19912.51 91
19913.84 82
19915.17 103
19916.51 135
19917.84 108
19919.17 102
19920.51 112
19921.84 99
19923.18 89
19924.51 112
19925.84 120
19927.18 116
19928.51 98
19929.85 110
19931.18 118
19932.51 123
19933.85 120
19935.18 69
19936.52 107
19937.85 83
19939.19 120
19940.52 100
19941.85 85
19943.19 108
19944.52 112
19945.86 124
19947.19 105
19948.53 116
19949.86 80
19951.20 81
19952.53 100
19953.87 101
19955.20 89
19956.54 94
19957.87 101
19959.21 93
19960.54 118
19961.88 122
19963.21 134
19964.55 105
19965.88 93
19967.22 99
19968.55 95
19969.89 82
19971.22 105
19972.56 112
19973.89 107
19975.23 124
19976.57 99
19977.90 91
19979.24 101
19980.57 120
19981.91 116
19983.24 105
19984.58 136
19985.92 119
19987.25 120
19988.59 111
19989.92 118
19991.26 106
19992.60 118
19993.93 102
19995.27 104
19996.61 92
19997.94 121
19999.28 104
20000.61 108
20001.95 80
20003.29 108
20004.62 97
20005.96 114
20007.30 102
20008.63 108
20009.97 84
20011.31 106
20012.64 121
20013.98 128
20015.32 126
20016.65 89
20017.99 119
20019.33 83
20020.67 110
20022.00 102
20023.34 95
20024.68 105
20026.01 101
20027.35 109
20028.69 117
20030.03 85
20031.36 93
20032.70 104
20034.04 111
20035.38 124
20036.71 103
20038.05 95
20039.39 108
20040.73 140
20042.07 98
20043.40 113
20044.74 94
20046.08 108
20047.42 92
20048.76 106
20050.09 86
20051.43 102
20052.77 100
20054.11 105
20055.45 100
20056.78 104
20058.12 93
20059.46 90
20060.80 99
20062.14 79
20063.48 111
20064.82 105
20066.15 94
20067.49 109
20068.83 124
20070.17 114
20071.51 113
20072.85 98
20074.19 115
20075.53 106
20076.86 136
20078.20 123
20079.54 118
20080.88 105
20082.22 97
20083.56 107
20084.90 105
20086.24 95
20087.58 104
20088.92 114
20090.26 87
20091.60 114
20092.94 96
20094.28 107
20095.61 85
20096.95 101
20098.29 95
20099.63 100
20100.97 89
20102.31 91
20103.65 101
20104.99 81
20106.33 105
20107.67 103
20109.01 89
20110.35 99
20111.69 98
20113.03 135
20114.37 127
20115.71 117
20117.05 120
20118.39 97
20119.74 106
20121.08 116
20122.42 97
20123.76 109
20125.10 111
20126.44 91
20127.78 106
20129.12 92
20130.46 109
20131.80 95
20133.14 97
20134.48 108
20135.82 90
20137.16 105
20138.51 85
20139.85 83
20141.19 119
20142.53 116
20143.87 112
20145.21 109
