# Supplementary material for: MALDI-TOF MS typing enables the classification of brewing yeasts of the genus Saccharomyces to major beer styles
Source: PLoS One. 2017 Aug 9;12(8):e0181694. doi: 10.1371/journal.pone.0181694 (PMC5549903; doi:10.1371/journal.pone.0181694)
Supplement: S4 File — The directory includes 90 raw files and was zipped to “.zip”; the folder has three strains with 30 spectra per strain; S1 Text explains the raw files with an example and Table 1 represents the yeast strains used within the experiment. (ZIP) [file pone.0181694.s007.zip › 10-12/30260-210-OG-Ale-Ale-YPG-18h-E-E_2015-07-28_1_0_D1_1.dat]

2000.78 2135
2001.20 2285
2001.62 2352
2002.04 2451
2002.46 2285
2002.88 2115
2003.31 2104
2003.73 2081
2004.15 2258
2004.57 2240
2004.99 2262
2005.42 2360
2005.84 2182
2006.26 2187
2006.68 2196
2007.11 2235
2007.53 2165
2007.95 2362
2008.37 2366
2008.80 2189
2009.22 2154
2009.64 2464
2010.06 2481
2010.49 2316
2010.91 2338
2011.33 2332
2011.75 2321
2012.18 2092
2012.60 1991
2013.02 2066
2013.45 1981
2013.87 1989
2014.29 1926
2014.72 2105
2015.14 2104
2015.56 2128
2015.99 2037
2016.41 1860
2016.83 1992
2017.26 2107
2017.68 2288
2018.10 2250
2018.53 2280
2018.95 2304
2019.37 2211
2019.80 2378
2020.22 2219
2020.65 2237
2021.07 2277
2021.49 2133
2021.92 2013
2022.34 2236
2022.76 2326
2023.19 2134
2023.61 2164
2024.04 1993
2024.46 2048
2024.89 2103
2025.31 2255
2025.73 2153
2026.16 1908
2026.58 1845
2027.01 1937
2027.43 2083
2027.86 1921
2028.28 2005
2028.71 1970
2029.13 2282
2029.56 2021
2029.98 1996
2030.40 2129
2030.83 1930
2031.25 1963
2031.68 2282
2032.10 2042
2032.53 1992
2032.95 2163
2033.38 1989
2033.80 2095
2034.23 2090
2034.66 2069
2035.08 1998
2035.51 1951
2035.93 2153
2036.36 2195
2036.78 2056
2037.21 2128
2037.63 2227
2038.06 2480
2038.48 2422
2038.91 2314
2039.34 2255
2039.76 2179
2040.19 2196
2040.61 2168
2041.04 2397
2041.47 2497
2041.89 2268
2042.32 2043
2042.74 2057
2043.17 2205
2043.60 2162
2044.02 2239
2044.45 2102
2044.87 2322
2045.30 2241
2045.73 2134
2046.15 2170
2046.58 2121
2047.01 2089
2047.43 2146
2047.86 2176
2048.29 2425
2048.71 2218
2049.14 2226
2049.57 2066
2049.99 1975
2050.42 1988
2050.85 1870
2051.28 2015
2051.70 1918
2052.13 1923
2052.56 2163
2052.98 1910
2053.41 2116
2053.84 2269
2054.27 1955
2054.69 1949
2055.12 2014
2055.55 2109
2055.97 2087
2056.40 2157
2056.83 2177
2057.26 1987
2057.69 1859
2058.11 2064
2058.54 2165
2058.97 2117
2059.40 1969
2059.82 2206
2060.25 2177
2060.68 2191
2061.11 2089
2061.54 2168
2061.96 2189
2062.39 2349
2062.82 2411
2063.25 2191
2063.68 2328
2064.11 2256
2064.53 2541
2064.96 2596
2065.39 2568
2065.82 2565
2066.25 2442
2066.68 2616
2067.11 2684
2067.53 2279
2067.96 2316
2068.39 2391
2068.82 2251
2069.25 2247
2069.68 2283
2070.11 2286
2070.54 2220
2070.96 2150
2071.39 1939
2071.82 1944
2072.25 1907
2072.68 2014
2073.11 2012
2073.54 2113
2073.97 2006
2074.40 2128
2074.83 2107
2075.26 2268
2075.69 2226
2076.12 2306
2076.55 2297
2076.98 2198
2077.41 2138
2077.84 2185
2078.27 2409
2078.70 2210
2079.13 2319
2079.56 2426
2079.98 2223
2080.42 2266
2080.85 2465
2081.28 2515
2081.71 2517
2082.14 2343
2082.57 2318
2083.00 2360
2083.43 2226
2083.86 2299
2084.29 2465
2084.72 2292
2085.15 2136
2085.58 2109
2086.01 2219
2086.44 2406
2086.87 2219
2087.30 2063
2087.73 2125
2088.16 2142
2088.59 2229
2089.02 2101
2089.46 2175
2089.89 2258
2090.32 2473
2090.75 2187
2091.18 2094
2091.61 2012
2092.04 2021
2092.47 2020
2092.90 2140
2093.34 2136
2093.77 2166
2094.20 2288
2094.63 2242
2095.06 2055
2095.49 1996
2095.93 2029
2096.36 2255
2096.79 2208
2097.22 2132
2097.65 2076
2098.08 2068
2098.52 1881
2098.95 2080
2099.38 2104
2099.81 1941
2100.24 2196
2100.68 1961
2101.11 1943
2101.54 2066
2101.97 2034
2102.41 2088
2102.84 2165
2103.27 2272
2103.70 2420
2104.13 2305
2104.57 2171
2105.00 2211
2105.43 2275
2105.86 2076
2106.30 2163
2106.73 2143
2107.16 2012
2107.60 2208
2108.03 2158
2108.46 2173
2108.89 2066
2109.33 1985
2109.76 2094
2110.19 2045
2110.63 2072
2111.06 2086
2111.49 2205
2111.93 2186
2112.36 2117
2112.79 2187
2113.23 1958
2113.66 1840
2114.09 1955
2114.53 1988
2114.96 1961
2115.39 1849
2115.83 2072
2116.26 1886
2116.70 1821
2117.13 1850
2117.56 1813
2118.00 1911
2118.43 2041
2118.87 2102
2119.30 1996
2119.73 1973
2120.17 2073
2120.60 2178
2121.04 2097
2121.47 1949
2121.90 2066
2122.34 2254
2122.77 2125
2123.21 2140
2123.64 2095
2124.08 2102
2124.51 2201
2124.95 1939
2125.38 1847
2125.81 1971
2126.25 2050
2126.68 2025
2127.12 2076
2127.55 2122
2127.99 2132
2128.42 2168
2128.86 2244
2129.29 2267
2129.73 2256
2130.16 2208
2130.60 2435
2131.03 2320
2131.47 2139
2131.91 2152
2132.34 2019
2132.78 1988
2133.21 2250
2133.65 2277
2134.08 2175
2134.52 2350
2134.95 2438
2135.39 2706
2135.82 2580
2136.26 2471
2136.70 2571
2137.13 2520
2137.57 2417
2138.00 2358
2138.44 2237
2138.88 2191
2139.31 2382
2139.75 2161
2140.18 2045
2140.62 2237
2141.06 2303
2141.49 2248
2141.93 2231
2142.37 2168
2142.80 2235
2143.24 1888
2143.68 2054
2144.11 1913
2144.55 2003
2144.99 1958
2145.42 1948
2145.86 2065
2146.30 2069
2146.73 2179
2147.17 2187
2147.61 2087
2148.04 2330
2148.48 2413
2148.92 2621
2149.35 2653
2149.79 2657
2150.23 2683
2150.67 2582
2151.10 2753
2151.54 2816
2151.98 2605
2152.42 2518
2152.85 2515
2153.29 2631
2153.73 2612
2154.17 2410
2154.60 2324
2155.04 2157
2155.48 2310
2155.92 2125
2156.35 2224
2156.79 2172
2157.23 2024
2157.67 2000
2158.11 2113
2158.54 2338
2158.98 2343
2159.42 2295
2159.86 2147
2160.30 2269
2160.73 2200
2161.17 2299
2161.61 2369
2162.05 2047
2162.49 2038
2162.93 2094
2163.36 2188
2163.80 2028
2164.24 2143
2164.68 2128
2165.12 2030
2165.56 2089
2166.00 2124
2166.44 1973
2166.87 1965
2167.31 1949
2167.75 2035
2168.19 2132
2168.63 2186
2169.07 2371
2169.51 2385
2169.95 2299
2170.39 2134
2170.83 2265
2171.27 2318
2171.71 2254
2172.14 2472
2172.58 2460
2173.02 2419
2173.46 2504
2173.90 2620
2174.34 2356
2174.78 2323
2175.22 2573
2175.66 2572
2176.10 2693
2176.54 2563
2176.98 2560
2177.42 2443
2177.86 2528
2178.30 2481
2178.74 2487
2179.18 2568
2179.62 2572
2180.06 2519
2180.50 2391
2180.94 2214
2181.38 2234
2181.82 2175
2182.26 2139
2182.70 2244
2183.14 1990
2183.58 2034
2184.03 2073
2184.47 2201
2184.91 2003
2185.35 2139
2185.79 2174
2186.23 2321
2186.67 2312
2187.11 2292
2187.55 2254
2187.99 2271
2188.43 2311
2188.87 2405
2189.32 2456
2189.76 2281
2190.20 2368
2190.64 2674
2191.08 2575
2191.52 2406
2191.96 2527
2192.41 2516
2192.85 2433
2193.29 2442
2193.73 2612
2194.17 2503
2194.61 2416
2195.06 2482
2195.50 2433
2195.94 2345
2196.38 2368
2196.82 2309
2197.26 2372
2197.71 2487
2198.15 2427
2198.59 2265
2199.03 2229
2199.47 2039
2199.92 1928
2200.36 2025
2200.80 2306
2201.24 2100
2201.69 2051
2202.13 1975
2202.57 1998
2203.01 2224
2203.46 2197
2203.90 2083
2204.34 2224
2204.78 2100
2205.23 2247
2205.67 2402
2206.11 2247
2206.56 2358
2207.00 2215
2207.44 2253
2207.88 2502
2208.33 2322
2208.77 2228
2209.21 2217
2209.66 2211
2210.10 2117
2210.54 2242
2210.99 2126
2211.43 2277
2211.87 2471
2212.32 2289
2212.76 2010
2213.20 2303
2213.65 2350
2214.09 2271
2214.53 2258
2214.98 2122
2215.42 2109
2215.87 2024
2216.31 1985
2216.75 2104
2217.20 2073
2217.64 1994
2218.09 1969
2218.53 2196
2218.97 1995
2219.42 1904
2219.86 1951
2220.31 2117
2220.75 2084
2221.20 2085
2221.64 2247
2222.08 2369
2222.53 2202
2222.97 2308
2223.42 2396
2223.86 2449
2224.31 2282
2224.75 2364
2225.20 2308
2225.64 2383
2226.09 2670
2226.53 2521
2226.98 2472
2227.42 2583
2227.87 2398
2228.31 2288
2228.76 2323
2229.20 2327
2229.65 2436
2230.09 2388
2230.54 2406
2230.98 2520
2231.43 2616
2231.87 2520
2232.32 2663
2232.76 2699
2233.21 2714
2233.66 2634
2234.10 2607
2234.55 2812
2234.99 2604
2235.44 2663
2235.88 2419
2236.33 2549
2236.78 2460
2237.22 2442
2237.67 2361
2238.11 2374
2238.56 2460
2239.01 2202
2239.45 2138
2239.90 2164
2240.34 2073
2240.79 2182
2241.24 1975
2241.68 2063
2242.13 2042
2242.58 1987
2243.02 2079
2243.47 2162
2243.92 2015
2244.36 2085
2244.81 2210
2245.26 1993
2245.70 2064
2246.15 2293
2246.60 2210
2247.04 2192
2247.49 2127
2247.94 2012
2248.38 1975
2248.83 2096
2249.28 2223
2249.73 2019
2250.17 2130
2250.62 2123
2251.07 2003
2251.52 2007
2251.96 2021
2252.41 1961
2252.86 2225
2253.31 2226
2253.75 2160
2254.20 2138
2254.65 2106
2255.10 2155
2255.54 2105
2255.99 2046
2256.44 2045
2256.89 2104
2257.34 2064
2257.78 1915
2258.23 1905
2258.68 1828
2259.13 1886
2259.58 2011
2260.02 2065
2260.47 2334
2260.92 2418
2261.37 2388
2261.82 2264
2262.27 2279
2262.71 2270
2263.16 2239
2263.61 2045
2264.06 2138
2264.51 2139
2264.96 2258
2265.41 2285
2265.85 2185
2266.30 2227
2266.75 2293
2267.20 2271
2267.65 2373
2268.10 2355
2268.55 2338
2269.00 2497
2269.45 2339
2269.90 2596
2270.35 2891
2270.79 2830
2271.24 2579
2271.69 2694
2272.14 2686
2272.59 2623
2273.04 2501
2273.49 2492
2273.94 2545
2274.39 2493
2274.84 2323
2275.29 2210
2275.74 2220
2276.19 2183
2276.64 2238
2277.09 2045
2277.54 1949
2277.99 2039
2278.44 2058
2278.89 2158
2279.34 2041
2279.79 2080
2280.24 2139
2280.69 2093
2281.14 2012
2281.59 2293
2282.04 2079
2282.49 2088
2282.94 2227
2283.39 2019
2283.84 2023
2284.29 2019
2284.74 2257
2285.20 2235
2285.65 2118
2286.10 2178
2286.55 2390
2287.00 2401
2287.45 2274
2287.90 2473
2288.35 2699
2288.80 2888
2289.25 2911
2289.70 2941
2290.16 3297
2290.61 3689
2291.06 3546
2291.51 3900
2291.96 4016
2292.41 3718
2292.86 3921
2293.32 3657
2293.77 3618
2294.22 3637
2294.67 3445
2295.12 3088
2295.57 2921
2296.03 2777
2296.48 2611
2296.93 2875
2297.38 2935
2297.83 2714
2298.29 2483
2298.74 2450
2299.19 2513
2299.64 2211
2300.09 2295
2300.55 2431
2301.00 2250
2301.45 2274
2301.90 2266
2302.36 2128
2302.81 2031
2303.26 1917
2303.71 1982
2304.17 2080
2304.62 2059
2305.07 2056
2305.52 2158
2305.98 2116
2306.43 2365
2306.88 2438
2307.33 2380
2307.79 2592
2308.24 2553
2308.69 2726
2309.15 2802
2309.60 2956
2310.05 2838
2310.51 2800
2310.96 2948
2311.41 2998
2311.87 2791
2312.32 2755
2312.77 2792
2313.23 2803
2313.68 2571
2314.13 2405
2314.59 2415
2315.04 2268
2315.49 2569
2315.95 2359
2316.40 2210
2316.86 2264
2317.31 2317
2317.76 2247
2318.22 2421
2318.67 2422
2319.13 2205
2319.58 2425
2320.03 2351
2320.49 2365
2320.94 2361
2321.40 2458
2321.85 2228
2322.31 2186
2322.76 2386
2323.21 2366
2323.67 2549
2324.12 2366
2324.58 2209
2325.03 2183
2325.49 2517
2325.94 2292
2326.40 2061
2326.85 2239
2327.31 2629
2327.76 2727
2328.22 2540
2328.67 2487
2329.13 2600
2329.58 2778
2330.04 2862
2330.49 2891
2330.95 2895
2331.40 2856
2331.86 2624
2332.31 2549
2332.77 2373
2333.22 2370
2333.68 2299
2334.13 2399
2334.59 2476
2335.05 2350
2335.50 2390
2335.96 2314
2336.41 2268
2336.87 2327
2337.32 2383
2337.78 2296
2338.24 2291
2338.69 2407
2339.15 2376
2339.60 2345
2340.06 2386
2340.52 2405
2340.97 2267
2341.43 2226
2341.88 2204
2342.34 2418
2342.80 2242
2343.25 2385
2343.71 2266
2344.17 2145
2344.62 2118
2345.08 2381
2345.54 2230
2345.99 2365
2346.45 2579
2346.91 2526
2347.36 2468
2347.82 2323
2348.28 2309
2348.73 2395
2349.19 2383
2349.65 2174
2350.11 2367
2350.56 2476
2351.02 2401
2351.48 2299
2351.93 2375
2352.39 2282
2352.85 2164
2353.31 2193
2353.76 2204
2354.22 2299
2354.68 2143
2355.14 2247
2355.59 2170
2356.05 2194
2356.51 2101
2356.97 2107
2357.42 2010
2357.88 2289
2358.34 2236
2358.80 2250
2359.26 2274
2359.71 2256
2360.17 2109
2360.63 2149
2361.09 2153
2361.55 2343
2362.00 2526
2362.46 2339
2362.92 2474
2363.38 2646
2363.84 2383
2364.30 2306
2364.76 2375
2365.21 2220
2365.67 2530
2366.13 2494
2366.59 2306
2367.05 2341
2367.51 2370
2367.97 2256
2368.42 2326
2368.88 2285
2369.34 2003
2369.80 2232
2370.26 2301
2370.72 2276
2371.18 2341
2371.64 2374
2372.10 2318
2372.56 2319
2373.02 2390
2373.48 2303
2373.93 2284
2374.39 2320
2374.85 2327
2375.31 2303
2375.77 2197
2376.23 2207
2376.69 2321
2377.15 2218
2377.61 2393
2378.07 2405
2378.53 2172
2378.99 2405
2379.45 2557
2379.91 2482
2380.37 2443
2380.83 2280
2381.29 2232
2381.75 2444
2382.21 2356
2382.67 2164
2383.13 2200
2383.59 2200
2384.05 2148
2384.51 1975
2384.97 2181
2385.43 2280
2385.89 2058
2386.36 2051
2386.82 2094
2387.28 2324
2387.74 2147
2388.20 2090
2388.66 2070
2389.12 2096
2389.58 2284
2390.04 2268
2390.50 2386
2390.96 2292
2391.42 2203
2391.89 2283
2392.35 2277
2392.81 2432
2393.27 2294
2393.73 2247
2394.19 2241
2394.65 2172
2395.11 2133
2395.58 2183
2396.04 2163
2396.50 1988
2396.96 1976
2397.42 1989
2397.88 2131
2398.35 2008
2398.81 2107
2399.27 2013
2399.73 1908
2400.19 2061
2400.66 2136
2401.12 2106
2401.58 2099
2402.04 2082
2402.50 1949
2402.97 2035
2403.43 2135
2403.89 2108
2404.35 2234
2404.82 2233
2405.28 2165
2405.74 2277
2406.20 2153
2406.67 2039
2407.13 2088
2407.59 2186
2408.05 2230
2408.52 2088
2408.98 2227
2409.44 2209
2409.90 2001
2410.37 2052
2410.83 2253
2411.29 2144
2411.76 2086
2412.22 2070
2412.68 2044
2413.15 2176
2413.61 2241
2414.07 2287
2414.54 2164
2415.00 2090
2415.46 2149
2415.93 2152
2416.39 2168
2416.85 2141
2417.32 2241
2417.78 2325
2418.24 2359
2418.71 2428
2419.17 2625
2419.63 2570
2420.10 2500
2420.56 2520
2421.03 2608
2421.49 2637
2421.95 2464
2422.42 2470
2422.88 2359
2423.35 2285
2423.81 2398
2424.28 2523
2424.74 2495
2425.20 2457
2425.67 2375
2426.13 2340
2426.60 2153
2427.06 2331
2427.53 2306
2427.99 2450
2428.46 2258
2428.92 2281
2429.38 2018
2429.85 2198
2430.31 2222
2430.78 2344
2431.24 2169
2431.71 2203
2432.17 2019
2432.64 2109
2433.10 2334
2433.57 2233
2434.03 2229
2434.50 2276
2434.96 2281
2435.43 2399
2435.90 2180
2436.36 2230
2436.83 2318
2437.29 2364
2437.76 2442
2438.22 2398
2438.69 2435
2439.15 2473
2439.62 2483
2440.09 2554
2440.55 2736
2441.02 2655
2441.48 2533
2441.95 2644
2442.42 2622
2442.88 2514
2443.35 2363
2443.81 2510
2444.28 2444
2444.75 2465
2445.21 2416
2445.68 2278
2446.14 2192
2446.61 2194
2447.08 2204
2447.54 2064
2448.01 2141
2448.48 2053
2448.94 1904
2449.41 2020
2449.88 1967
2450.34 1860
2450.81 2088
2451.28 2145
2451.74 1941
2452.21 2035
2452.68 2192
2453.14 2084
2453.61 1934
2454.08 2071
2454.55 2061
2455.01 2263
2455.48 2309
2455.95 2196
2456.42 2141
2456.88 2062
2457.35 2069
2457.82 1928
2458.28 2063
2458.75 1944
2459.22 2115
2459.69 2158
2460.16 2114
2460.62 2236
2461.09 2370
2461.56 2130
2462.03 2152
2462.49 2200
2462.96 2105
2463.43 2100
2463.90 2094
2464.37 2105
2464.83 2031
2465.30 1935
2465.77 2202
2466.24 2190
2466.71 2043
2467.18 2160
2467.64 2156
2468.11 2269
2468.58 2178
2469.05 2384
2469.52 2248
2469.99 2366
2470.46 2327
2470.92 2057
2471.39 1987
2471.86 2005
2472.33 2042
2472.80 2084
2473.27 1910
2473.74 1941
2474.21 1967
2474.68 1940
2475.14 1951
2475.61 2101
2476.08 1925
2476.55 2054
2477.02 2041
2477.49 2029
2477.96 2153
2478.43 1965
2478.90 2006
2479.37 1933
2479.84 2160
2480.31 2006
2480.78 1793
2481.25 1926
2481.72 1871
2482.19 1954
2482.66 2017
2483.13 2089
2483.60 2000
2484.07 1942
2484.54 2255
2485.01 2157
2485.48 1921
2485.95 1967
2486.42 2054
2486.89 2018
2487.36 1987
2487.83 2271
2488.30 2216
2488.77 1993
2489.24 1976
2489.71 2088
2490.18 2284
2490.65 2042
2491.12 2155
2491.59 2091
2492.06 2238
2492.53 2302
2493.00 2280
2493.47 2240
2493.94 2284
2494.42 2517
2494.89 2483
2495.36 2298
2495.83 2318
2496.30 2415
2496.77 2369
2497.24 2368
2497.71 2298
2498.18 2268
2498.66 2365
2499.13 2184
2499.60 1991
2500.07 2068
2500.54 2137
2501.01 2085
2501.48 2109
2501.96 1950
2502.43 2017
2502.90 1979
2503.37 1915
2503.84 1976
2504.31 1923
2504.79 2001
2505.26 2111
2505.73 1992
2506.20 2018
2506.67 2040
2507.15 2081
2507.62 2112
2508.09 2115
2508.56 2207
2509.04 2377
2509.51 2528
2509.98 2400
2510.45 2207
2510.93 2228
2511.40 2386
2511.87 2503
2512.34 2377
2512.82 2568
2513.29 2414
2513.76 2340
2514.23 2316
2514.71 2217
2515.18 2183
2515.65 2327
2516.13 2369
2516.60 2179
2517.07 2102
2517.54 2198
2518.02 2382
2518.49 2421
2518.96 2541
2519.44 2397
2519.91 2267
2520.38 2169
2520.86 2011
2521.33 2120
2521.80 2346
2522.28 2342
2522.75 2049
2523.23 2108
2523.70 2033
2524.17 2133
2524.65 2089
2525.12 2432
2525.59 2390
2526.07 2377
2526.54 2391
2527.02 2231
2527.49 2251
2527.96 2273
2528.44 2373
2528.91 2401
2529.39 2361
2529.86 2127
2530.34 2267
2530.81 2363
2531.28 2231
2531.76 2391
2532.23 2420
2532.71 2579
2533.18 2463
2533.66 2229
2534.13 2194
2534.61 2334
2535.08 2325
2535.56 2333
2536.03 2311
2536.51 2290
2536.98 2308
2537.46 2311
2537.93 2153
2538.41 2130
2538.88 2158
2539.36 2329
2539.83 2257
2540.31 2067
2540.78 2219
2541.26 2194
2541.73 2187
2542.21 2323
2542.68 2369
2543.16 2228
2543.63 2288
2544.11 2267
2544.58 2324
2545.06 2259
2545.54 2105
2546.01 2399
2546.49 2421
2546.96 2399
2547.44 2392
2547.92 2588
2548.39 2412
2548.87 2476
2549.34 2343
2549.82 2328
2550.30 2452
2550.77 2566
2551.25 2623
2551.72 2664
2552.20 2559
2552.68 2645
2553.15 2725
2553.63 2558
2554.11 2512
2554.58 2514
2555.06 2502
2555.54 2732
2556.01 2777
2556.49 2692
2556.97 2467
2557.44 2403
2557.92 2248
2558.40 2175
2558.87 2244
2559.35 2439
2559.83 2313
2560.31 2294
2560.78 2160
2561.26 2281
2561.74 2333
2562.21 2365
2562.69 2178
2563.17 2280
2563.65 2254
2564.12 2241
2564.60 2208
2565.08 2256
2565.56 1985
2566.03 2181
2566.51 2072
2566.99 2174
2567.47 2212
2567.95 2230
2568.42 2058
2568.90 1978
2569.38 2107
2569.86 2109
2570.34 2167
2570.81 2097
2571.29 2071
2571.77 2109
2572.25 1989
2572.73 2014
2573.20 2118
2573.68 2145
2574.16 2012
2574.64 2010
2575.12 1899
2575.60 2112
2576.08 2009
2576.55 2090
2577.03 1987
2577.51 1943
2577.99 2081
2578.47 2011
2578.95 2009
2579.43 1968
2579.91 2105
2580.38 1967
2580.86 2018
2581.34 2111
2581.82 2098
2582.30 2071
2582.78 2012
2583.26 2024
2583.74 1982
2584.22 2066
2584.70 2022
2585.18 2071
2585.66 2104
2586.14 2006
2586.62 1932
2587.09 1825
2587.57 2092
2588.05 2104
2588.53 2083
2589.01 2169
2589.49 2098
2589.97 2393
2590.45 2078
2590.93 2041
2591.41 2124
2591.89 1872
2592.37 1919
2592.85 1929
2593.33 2183
2593.81 2160
2594.29 2236
2594.77 2236
2595.25 2179
2595.74 2064
2596.22 2051
2596.70 1988
2597.18 1998
2597.66 2088
2598.14 2020
2598.62 2070
2599.10 2139
2599.58 2053
2600.06 1952
2600.54 1926
2601.02 1836
2601.50 2092
2601.98 2076
2602.47 1999
2602.95 2033
2603.43 1915
2603.91 2130
2604.39 2129
2604.87 2182
2605.35 2109
2605.83 1988
2606.32 2245
2606.80 2176
2607.28 2090
2607.76 2113
2608.24 2074
2608.72 2115
2609.20 2144
2609.69 2099
2610.17 2208
2610.65 2051
2611.13 2094
2611.61 1974
2612.10 1968
2612.58 2041
2613.06 1985
2613.54 2130
2614.02 1954
2614.51 2068
2614.99 2169
2615.47 2153
2615.95 2303
2616.43 2327
2616.92 2196
2617.40 2192
2617.88 2305
2618.36 2252
2618.85 2303
2619.33 2360
2619.81 2164
2620.29 2267
2620.78 2284
2621.26 2099
2621.74 2122
2622.23 2025
2622.71 2076
2623.19 1888
2623.67 1978
2624.16 2225
2624.64 2125
2625.12 2011
2625.61 2056
2626.09 2100
2626.57 1931
2627.06 2054
2627.54 2095
2628.02 1843
2628.51 1931
2628.99 1913
2629.47 2127
2629.96 2124
2630.44 1999
2630.92 1960
2631.41 2014
2631.89 2020
2632.38 2148
2632.86 1924
2633.34 1925
2633.83 2038
2634.31 2135
2634.80 2279
2635.28 2197
2635.76 1963
2636.25 1908
2636.73 2018
2637.22 2148
2637.70 2065
2638.18 2215
2638.67 2294
2639.15 2222
2639.64 2288
2640.12 2249
2640.61 2277
2641.09 2263
2641.58 2229
2642.06 2157
2642.55 2114
2643.03 2008
2643.51 1965
2644.00 1995
2644.48 2125
2644.97 2172
2645.45 2213
2645.94 2332
2646.42 2287
2646.91 2178
2647.39 2162
2647.88 2265
2648.37 2266
2648.85 2188
2649.34 2275
2649.82 2124
2650.31 2069
2650.79 2065
2651.28 1944
2651.76 2091
2652.25 2147
2652.73 2050
2653.22 2148
2653.71 2155
2654.19 2087
2654.68 2235
2655.16 2219
2655.65 2133
2656.14 2205
2656.62 2217
2657.11 2255
2657.59 2296
2658.08 2066
2658.57 2109
2659.05 2068
2659.54 2085
2660.02 1850
2660.51 1922
2661.00 2093
2661.48 2021
2661.97 1981
2662.46 2104
2662.94 2043
2663.43 1978
2663.92 2031
2664.40 2067
2664.89 2112
2665.38 1885
2665.86 1968
2666.35 2023
2666.84 2079
2667.32 1974
2667.81 2082
2668.30 2063
2668.79 2165
2669.27 1784
2669.76 1974
2670.25 2105
2670.74 2240
2671.22 2070
2671.71 2013
2672.20 2071
2672.68 2230
2673.17 2366
2673.66 2437
2674.15 2496
2674.63 2482
2675.12 2599
2675.61 2630
2676.10 2550
2676.59 2600
2677.07 2619
2677.56 2556
2678.05 2660
2678.54 2317
2679.03 2120
2679.51 2312
2680.00 2414
2680.49 2205
2680.98 2213
2681.47 2432
2681.96 2112
2682.44 2225
2682.93 2150
2683.42 2236
2683.91 2267
2684.40 2311
2684.89 2188
2685.37 2218
2685.86 2117
2686.35 2184
2686.84 2328
2687.33 2217
2687.82 2069
2688.31 2303
2688.80 2081
2689.29 2129
2689.77 2089
2690.26 1961
2690.75 1948
2691.24 1886
2691.73 1912
2692.22 1838
2692.71 1989
2693.20 2014
2693.69 1930
2694.18 1887
2694.67 1892
2695.16 2056
2695.65 1929
2696.14 1919
2696.63 2082
2697.12 2084
2697.60 2034
2698.09 2070
2698.58 1996
2699.07 2084
2699.56 1829
2700.05 1997
2700.54 2091
2701.03 2051
2701.52 2325
2702.01 2231
2702.50 2116
2703.00 2249
2703.49 2221
2703.98 2110
2704.47 2134
2704.96 2090
2705.45 2269
2705.94 2177
2706.43 2111
2706.92 2136
2707.41 1959
2707.90 2196
2708.39 2062
2708.88 1960
2709.37 1989
2709.86 1952
2710.35 1866
2710.84 2021
2711.34 2170
2711.83 2179
2712.32 2072
2712.81 2003
2713.30 2063
2713.79 2278
2714.28 2123
2714.77 2208
2715.27 2108
2715.76 1920
2716.25 1883
2716.74 2085
2717.23 2077
2717.72 1913
2718.21 1902
2718.71 1917
2719.20 1983
2719.69 1939
2720.18 2010
2720.67 2083
2721.17 2125
2721.66 2116
2722.15 2027
2722.64 2132
2723.13 2250
2723.63 2126
2724.12 2211
2724.61 2410
2725.10 2525
2725.59 2274
2726.09 2091
2726.58 1985
2727.07 1967
2727.56 2081
2728.06 1990
2728.55 1875
2729.04 1937
2729.53 1921
2730.03 2054
2730.52 2134
2731.01 2021
2731.50 1986
2732.00 2106
2732.49 2067
2732.98 2224
2733.48 2281
2733.97 2059
2734.46 2120
2734.96 2308
2735.45 2109
2735.94 2240
2736.44 2143
2736.93 2066
2737.42 2154
2737.92 2283
2738.41 1968
2738.90 1917
2739.40 1975
2739.89 2011
2740.38 2013
2740.88 2156
2741.37 2204
2741.86 2006
2742.36 2149
2742.85 2126
2743.35 1982
2743.84 2034
2744.33 2014
2744.83 1922
2745.32 2029
2745.82 1821
2746.31 1811
2746.80 1940
2747.30 2144
2747.79 2170
2748.29 2085
2748.78 2024
2749.28 2024
2749.77 2088
2750.26 2101
2750.76 2001
2751.25 1963
2751.75 1989
2752.24 1948
2752.74 1889
2753.23 2026
2753.73 1941
2754.22 1921
2754.72 1967
2755.21 2115
2755.71 2097
2756.20 2086
2756.70 1993
2757.19 2009
2757.69 2037
2758.18 2156
2758.68 2280
2759.17 1981
2759.67 2017
2760.16 2016
2760.66 2195
2761.16 2103
2761.65 2048
2762.15 1848
2762.64 1877
2763.14 2006
2763.63 2131
2764.13 1976
2764.63 2081
2765.12 2044
2765.62 2032
2766.11 2022
2766.61 1896
2767.10 2106
2767.60 2102
2768.10 1902
2768.59 1981
2769.09 2047
2769.59 1996
2770.08 1928
2770.58 2011
2771.07 2009
2771.57 1923
2772.07 1937
2772.56 1991
2773.06 1971
2773.56 2189
2774.05 2058
2774.55 2100
2775.05 2232
2775.54 2201
2776.04 2336
2776.54 2357
2777.03 2672
2777.53 2417
2778.03 2284
2778.53 2381
2779.02 2302
2779.52 2264
2780.02 2295
2780.51 2169
2781.01 2165
2781.51 2105
2782.01 2078
2782.50 2020
2783.00 1967
2783.50 1984
2784.00 2018
2784.49 2185
2784.99 2257
2785.49 2087
2785.99 2007
2786.48 2154
2786.98 2126
2787.48 1994
2787.98 2059
2788.48 2109
2788.97 2022
2789.47 2012
2789.97 2027
2790.47 1900
2790.97 2141
2791.46 2072
2791.96 2057
2792.46 2054
2792.96 2155
2793.46 2154
2793.96 2116
2794.45 2164
2794.95 2252
2795.45 2130
2795.95 2223
2796.45 2233
2796.95 2205
2797.45 2145
2797.95 2245
2798.44 2213
2798.94 2329
2799.44 2266
2799.94 2168
2800.44 2262
2800.94 2322
2801.44 2314
2801.94 2081
2802.44 2125
2802.94 2039
2803.43 2034
2803.93 2010
2804.43 2240
2804.93 2390
2805.43 2224
2805.93 2179
2806.43 2518
2806.93 2706
2807.43 2465
2807.93 2595
2808.43 2684
2808.93 2622
2809.43 2432
2809.93 2614
2810.43 2449
2810.93 2411
2811.43 2586
2811.93 2438
2812.43 2366
2812.93 2341
2813.43 2264
2813.93 2236
2814.43 2322
2814.93 2313
2815.43 2247
2815.93 2170
2816.43 2291
2816.93 2240
2817.43 2084
2817.93 2179
2818.43 2068
2818.93 2217
2819.43 2303
2819.94 2200
2820.44 2133
2820.94 2169
2821.44 2040
2821.94 2211
2822.44 2073
2822.94 2145
2823.44 2163
2823.94 2066
2824.44 1943
2824.95 2036
2825.45 2322
2825.95 2166
2826.45 1911
2826.95 1949
2827.45 1970
2827.95 1946
2828.46 2064
2828.96 2095
2829.46 2072
2829.96 2168
2830.46 2058
2830.96 1980
2831.47 1962
2831.97 1925
2832.47 1926
2832.97 1879
2833.47 1970
2833.97 2139
2834.48 2031
2834.98 1946
2835.48 2047
2835.98 2078
2836.49 1906
2836.99 2105
2837.49 2077
2837.99 2054
2838.49 2023
2839.00 2024
2839.50 2162
2840.00 2162
2840.50 2206
2841.01 2227
2841.51 2253
2842.01 2222
2842.52 2254
2843.02 2160
2843.52 2031
2844.02 2154
2844.53 2117
2845.03 2034
2845.53 2068
2846.04 2085
2846.54 2139
2847.04 2284
2847.55 2200
2848.05 1989
2848.55 2089
2849.05 2386
2849.56 2625
2850.06 2551
2850.57 2340
2851.07 2274
2851.57 2250
2852.08 2201
2852.58 2249
2853.08 2009
2853.59 2076
2854.09 1977
2854.59 1970
2855.10 2091
2855.60 1904
2856.11 1880
2856.61 2006
2857.11 1968
2857.62 2121
2858.12 2090
2858.63 2082
2859.13 1935
2859.63 2094
2860.14 2127
2860.64 1891
2861.15 1957
2861.65 1835
2862.16 2060
2862.66 2023
2863.17 1920
2863.67 1929
2864.18 1825
2864.68 1940
2865.18 1999
2865.69 1858
2866.19 1889
2866.70 1908
2867.20 1964
2867.71 2047
2868.21 2073
2868.72 1950
2869.22 1881
2869.73 1948
2870.23 2066
2870.74 2134
2871.25 2016
2871.75 1998
2872.26 2052
2872.76 2073
2873.27 1931
2873.77 2061
2874.28 2083
2874.78 2173
2875.29 1994
2875.79 2030
2876.30 1982
2876.81 2151
2877.31 2060
2877.82 2127
2878.32 2115
2878.83 2189
2879.34 2199
2879.84 2077
2880.35 2096
2880.85 2028
2881.36 1998
2881.87 1977
2882.37 1935
2882.88 2093
2883.39 2194
2883.89 2093
2884.40 1985
2884.90 1941
2885.41 1990
2885.92 2011
2886.42 2087
2886.93 2083
2887.44 2085
2887.94 1996
2888.45 2100
2888.96 2166
2889.47 2153
2889.97 2241
2890.48 2282
2890.99 2197
2891.49 2278
2892.00 2213
2892.51 2192
2893.01 2204
2893.52 2091
2894.03 2390
2894.54 2084
2895.04 2351
2895.55 2568
2896.06 2573
2896.57 2500
2897.07 2218
2897.58 2459
2898.09 2629
2898.60 2623
2899.10 2737
2899.61 2785
2900.12 2566
2900.63 2750
2901.14 2882
2901.64 2725
2902.15 2892
2902.66 3029
2903.17 3001
2903.68 2905
2904.18 3017
2904.69 2966
2905.20 2817
2905.71 2771
2906.22 2867
2906.73 2578
2907.23 2468
2907.74 2473
2908.25 2529
2908.76 2371
2909.27 2188
2909.78 2315
2910.29 2255
2910.79 2275
2911.30 2222
2911.81 1960
2912.32 1959
2912.83 1979
2913.34 1977
2913.85 2074
2914.36 2137
2914.87 2352
2915.38 2310
2915.88 2060
2916.39 2338
2916.90 2276
2917.41 2220
2917.92 2152
2918.43 2253
2918.94 2262
2919.45 2491
2919.96 2403
2920.47 2249
2920.98 2182
2921.49 2091
2922.00 2230
2922.51 2209
2923.02 2202
2923.53 2382
2924.04 2349
2924.55 2331
2925.06 2301
2925.57 2172
2926.08 2089
2926.59 2183
2927.10 2232
2927.61 2176
2928.12 2197
2928.63 2101
2929.14 2113
2929.65 2167
2930.16 2079
2930.67 2029
2931.18 1950
2931.69 2084
2932.20 1932
2932.71 2009
2933.22 2018
2933.73 1829
2934.25 2060
2934.76 2130
2935.27 2113
2935.78 2256
2936.29 2262
2936.80 2176
2937.31 2162
2937.82 2246
2938.33 2298
2938.84 2210
2939.36 2220
2939.87 2361
2940.38 2345
2940.89 2261
2941.40 2137
2941.91 2200
2942.42 2363
2942.94 2386
2943.45 2486
2943.96 2402
2944.47 2337
2944.98 2512
2945.49 2617
2946.01 2516
2946.52 2552
2947.03 2655
2947.54 2924
2948.05 2652
2948.57 2471
2949.08 2494
2949.59 2522
2950.10 2226
2950.61 2159
2951.13 2168
2951.64 2140
2952.15 2063
2952.66 2041
2953.18 2068
2953.69 1922
2954.20 1963
2954.71 2165
2955.23 2018
2955.74 1958
2956.25 1946
2956.76 2016
2957.28 1992
2957.79 1823
2958.30 1997
2958.82 2121
2959.33 1959
2959.84 2134
2960.36 2110
2960.87 1997
2961.38 2023
2961.89 1913
2962.41 1987
2962.92 2137
2963.43 2155
2963.95 1995
2964.46 1955
2964.98 2000
2965.49 2006
2966.00 2063
2966.52 2065
2967.03 1972
2967.54 2007
2968.06 1950
2968.57 2101
2969.08 2087
2969.60 2014
2970.11 1954
2970.63 2004
2971.14 1894
2971.65 2123
2972.17 2137
2972.68 2232
2973.20 2301
2973.71 2003
2974.23 1955
2974.74 2062
2975.25 2091
2975.77 2053
2976.28 2111
2976.80 2056
2977.31 2225
2977.83 2091
2978.34 2009
2978.86 2027
2979.37 2452
2979.89 2317
2980.40 2160
2980.91 1948
2981.43 1966
2981.94 2073
2982.46 2102
2982.97 2319
2983.49 2225
2984.00 2276
2984.52 2075
2985.04 2237
2985.55 2338
2986.07 2258
2986.58 2173
2987.10 2151
2987.61 2243
2988.13 2175
2988.64 2400
2989.16 2310
2989.67 2324
2990.19 2578
2990.71 2297
2991.22 2196
2991.74 2290
2992.25 2364
2992.77 2302
2993.28 2344
2993.80 2394
2994.32 2459
2994.83 2526
2995.35 2488
2995.87 2419
2996.38 2649
2996.90 2602
2997.41 2594
2997.93 2628
2998.45 2700
2998.96 2798
2999.48 2772
3000.00 2847
3000.51 2608
3001.03 2606
3001.55 2728
3002.06 2731
3002.58 2741
3003.10 3040
3003.61 3230
3004.13 3462
3004.65 3412
3005.16 3392
3005.68 3914
3006.20 3789
3006.71 3817
3007.23 3661
3007.75 3596
3008.27 3352
3008.78 3166
3009.30 3125
3009.82 2901
3010.34 2670
3010.85 2644
3011.37 2461
3011.89 2373
3012.41 2248
3012.92 2273
3013.44 2245
3013.96 2480
3014.48 2371
3014.99 2233
3015.51 2362
3016.03 2486
3016.55 2461
3017.07 2505
3017.58 2569
3018.10 2563
3018.62 2704
3019.14 2853
3019.66 2877
3020.17 2648
3020.69 2679
3021.21 2665
3021.73 2720
3022.25 2679
3022.77 2587
3023.28 2708
3023.80 2554
3024.32 2564
3024.84 2363
3025.36 2404
3025.88 2440
3026.40 2405
3026.92 2206
3027.43 2250
3027.95 2388
3028.47 2252
3028.99 2235
3029.51 2174
3030.03 2164
3030.55 2203
3031.07 2440
3031.59 2353
3032.11 2266
3032.63 2333
3033.14 2442
3033.66 2398
3034.18 2550
3034.70 2685
3035.22 2695
3035.74 2572
3036.26 2536
3036.78 2428
3037.30 2411
3037.82 2537
3038.34 2503
3038.86 2291
3039.38 2356
3039.90 2439
3040.42 2172
3040.94 2099
3041.46 2298
3041.98 2304
3042.50 2326
3043.02 2192
3043.54 2192
3044.06 2129
3044.58 2229
3045.10 2319
3045.62 2522
3046.14 2399
3046.66 2491
3047.18 2467
3047.70 2359
3048.23 2408
3048.75 2405
3049.27 2480
3049.79 2514
3050.31 2246
3050.83 2237
3051.35 2401
3051.87 2298
3052.39 2269
3052.91 2125
3053.43 1996
3053.96 2099
3054.48 2417
3055.00 2385
3055.52 2140
3056.04 2118
3056.56 2244
3057.08 2106
3057.60 2244
3058.13 2349
3058.65 2232
3059.17 2147
3059.69 2150
3060.21 2254
3060.73 2193
3061.26 2187
3061.78 2215
3062.30 2142
3062.82 2273
3063.34 2231
3063.87 2402
3064.39 2353
3064.91 2308
3065.43 2175
3065.95 2195
3066.48 2211
3067.00 2224
3067.52 2187
3068.04 2162
3068.57 2213
3069.09 2257
3069.61 2295
3070.13 2323
3070.65 2091
3071.18 2056
3071.70 2209
3072.22 2155
3072.75 2431
3073.27 2359
3073.79 2285
3074.31 2092
3074.84 2235
3075.36 2365
3075.88 2443
3076.41 2326
3076.93 2401
3077.45 2435
3077.98 2471
3078.50 2792
3079.02 2674
3079.55 2554
3080.07 2769
3080.59 2884
3081.12 2907
3081.64 3141
3082.16 3141
3082.69 2859
3083.21 2910
3083.73 2794
3084.26 2865
3084.78 2666
3085.30 2740
3085.83 2661
3086.35 2474
3086.88 2578
3087.40 2510
3087.92 2615
3088.45 2588
3088.97 2519
3089.50 2474
3090.02 2404
3090.55 2470
3091.07 2528
3091.59 2484
3092.12 2509
3092.64 2421
3093.17 2497
3093.69 2651
3094.22 2631
3094.74 2477
3095.27 2629
3095.79 2645
3096.31 2837
3096.84 3026
3097.36 2842
3097.89 2719
3098.41 2893
3098.94 3103
3099.46 3368
3099.99 3474
3100.51 3753
3101.04 4117
3101.56 4461
3102.09 5060
3102.62 5643
3103.14 6034
3103.67 6368
3104.19 7003
3104.72 7480
3105.24 7384
3105.77 6582
3106.29 6267
3106.82 5592
3107.34 4799
3107.87 4155
3108.40 3696
3108.92 3618
3109.45 3281
3109.97 3173
3110.50 3232
3111.03 3145
3111.55 3008
3112.08 2956
3112.60 3109
3113.13 3198
3113.66 2797
3114.18 2821
3114.71 2918
3115.24 2578
3115.76 2743
3116.29 2886
3116.81 2532
3117.34 2589
3117.87 2483
3118.39 2407
3118.92 2270
3119.45 2375
3119.97 2325
3120.50 2299
3121.03 2491
3121.55 2533
3122.08 2501
3122.61 2395
3123.14 2503
3123.66 2474
3124.19 2415
3124.72 2722
3125.24 2559
3125.77 2580
3126.30 2486
3126.83 2498
3127.35 2603
3127.88 2598
3128.41 2553
3128.94 2501
3129.46 2550
3129.99 2533
3130.52 2333
3131.05 2412
3131.57 2492
3132.10 2497
3132.63 2246
3133.16 2414
3133.69 2698
3134.21 2505
3134.74 2189
3135.27 2112
3135.80 2206
3136.33 2348
3136.85 2292
3137.38 2248
3137.91 2383
3138.44 2122
3138.97 2047
3139.50 2212
3140.02 2149
3140.55 2172
3141.08 2265
3141.61 2136
3142.14 2052
3142.67 2102
3143.20 2383
3143.72 2333
3144.25 2328
3144.78 2338
3145.31 2331
3145.84 2135
3146.37 2280
3146.90 2292
3147.43 2396
3147.96 2630
3148.48 2606
3149.01 2913
3149.54 2891
3150.07 2753
3150.60 2766
3151.13 2785
3151.66 2441
3152.19 2294
3152.72 2367
3153.25 2261
3153.78 2353
3154.31 2531
3154.84 2324
3155.37 2248
3155.90 2107
3156.43 2144
3156.96 2234
3157.49 2261
3158.02 2420
3158.55 2481
3159.08 2485
3159.61 2354
3160.14 2303
3160.67 2465
3161.20 2422
3161.73 2381
3162.26 2381
3162.79 2172
3163.32 1933
3163.85 2122
3164.38 2234
3164.91 2126
3165.44 2101
3165.97 2220
3166.50 2129
3167.03 2246
3167.56 2205
3168.09 2097
3168.63 2079
3169.16 2048
3169.69 2150
3170.22 2076
3170.75 2052
3171.28 2218
3171.81 2240
3172.34 2208
3172.87 2298
3173.40 2214
3173.94 2099
3174.47 2257
3175.00 2124
3175.53 2153
3176.06 2025
3176.59 2312
3177.12 2249
3177.66 2206
3178.19 2315
3178.72 2263
3179.25 2354
3179.78 2341
3180.31 2382
3180.85 2320
3181.38 2167
3181.91 2009
3182.44 2096
3182.97 2197
3183.51 1989
3184.04 2130
3184.57 2133
3185.10 2203
3185.64 2040
3186.17 1994
3186.70 2279
3187.23 2049
3187.77 2192
3188.30 2146
3188.83 2048
3189.36 2255
3189.90 2199
3190.43 1987
3190.96 1908
3191.49 2013
3192.03 2212
3192.56 2346
3193.09 2277
3193.62 2076
3194.16 2033
3194.69 2216
3195.22 2218
3195.76 2177
3196.29 2171
3196.82 2025
3197.36 2049
3197.89 2336
3198.42 2119
3198.96 2320
3199.49 2227
3200.02 2404
3200.56 2327
3201.09 2377
3201.62 2323
3202.16 2309
3202.69 2431
3203.23 2476
3203.76 2506
3204.29 2478
3204.83 2395
3205.36 2373
3205.89 2300
3206.43 2419
3206.96 2266
3207.50 2341
3208.03 2380
3208.57 2423
3209.10 2310
3209.63 2455
3210.17 2625
3210.70 2510
3211.24 2454
3211.77 2471
3212.31 2517
3212.84 2611
3213.37 2639
3213.91 2581
3214.44 2701
3214.98 2553
3215.51 2629
3216.05 2609
3216.58 2773
3217.12 2676
3217.65 2450
3218.19 2439
3218.72 2613
3219.26 2575
3219.79 2679
3220.33 2525
3220.86 2785
3221.40 2842
3221.93 2712
3222.47 2442
3223.00 2396
3223.54 2543
3224.08 2707
3224.61 2612
3225.15 2843
3225.68 2693
3226.22 2597
3226.75 2637
3227.29 2440
3227.83 2327
3228.36 2294
3228.90 2114
3229.43 2349
3229.97 2332
3230.50 2349
3231.04 2306
3231.58 2298
3232.11 2577
3232.65 2439
3233.19 2403
3233.72 2068
3234.26 2280
3234.79 2460
3235.33 2406
3235.87 2454
3236.40 2455
3236.94 2360
3237.48 2634
3238.01 2474
3238.55 2415
3239.09 2622
3239.62 2651
3240.16 2780
3240.70 2636
3241.23 2494
3241.77 2572
3242.31 2535
3242.85 2554
3243.38 2706
3243.92 2552
3244.46 2390
3244.99 2595
3245.53 2626
3246.07 2195
3246.61 2142
3247.14 2371
3247.68 2401
3248.22 2491
3248.76 2490
3249.29 2555
3249.83 2420
3250.37 2364
3250.91 2271
3251.44 2353
3251.98 2400
3252.52 2469
3253.06 2363
3253.60 2555
3254.13 2450
3254.67 2492
3255.21 2687
3255.75 2790
3256.29 2839
3256.82 2844
3257.36 2769
3257.90 2935
3258.44 2639
3258.98 3019
3259.52 2908
3260.05 3084
3260.59 3247
3261.13 3384
3261.67 3611
3262.21 3726
3262.75 3947
3263.29 4176
3263.82 4234
3264.36 4356
3264.90 4316
3265.44 4755
3265.98 4575
3266.52 4680
3267.06 5130
3267.60 5423
3268.14 5211
3268.68 5133
3269.21 4817
3269.75 4605
3270.29 4289
3270.83 4186
3271.37 3926
3271.91 3584
3272.45 3201
3272.99 3000
3273.53 2730
3274.07 2775
3274.61 2677
3275.15 2785
3275.69 2887
3276.23 2603
3276.77 2861
3277.31 2925
3277.85 2771
3278.39 2682
3278.93 3028
3279.47 2892
3280.01 2881
3280.55 2912
3281.09 2920
3281.63 2885
3282.17 3057
3282.71 2877
3283.25 3008
3283.79 3014
3284.33 2955
3284.87 2809
3285.41 2828
3285.95 2869
3286.49 2936
3287.03 3046
3287.57 2948
3288.11 3034
3288.66 3014
3289.20 3146
3289.74 3139
3290.28 3117
3290.82 2887
3291.36 2872
3291.90 2910
3292.44 2840
3292.98 2839
3293.52 3059
3294.07 3560
3294.61 3568
3295.15 3629
3295.69 3657
3296.23 3964
3296.77 3919
3297.31 4089
3297.86 3965
3298.40 3725
3298.94 3766
3299.48 3697
3300.02 3371
3300.56 3461
3301.11 3299
3301.65 2865
3302.19 2768
3302.73 2794
3303.27 2875
3303.82 2847
3304.36 2646
3304.90 2615
3305.44 2721
3305.99 2901
3306.53 2752
3307.07 2680
3307.61 2745
3308.15 2497
3308.70 2656
3309.24 2587
3309.78 2789
3310.32 2570
3310.87 2353
3311.41 2511
3311.95 2685
3312.50 2935
3313.04 2714
3313.58 2844
3314.12 2825
3314.67 2961
3315.21 2806
3315.75 2682
3316.30 2951
3316.84 2934
3317.38 2764
3317.93 2662
3318.47 2812
3319.01 2559
3319.56 2575
3320.10 2650
3320.64 2612
3321.19 2449
3321.73 2427
3322.27 2570
3322.82 2756
3323.36 2646
3323.90 2614
3324.45 2597
3324.99 2443
3325.54 2455
3326.08 2603
3326.62 2608
3327.17 2505
3327.71 2444
3328.26 2510
3328.80 2697
3329.34 2516
3329.89 2265
3330.43 2190
3330.98 2390
3331.52 2472
3332.07 2527
3332.61 2641
3333.15 2689
3333.70 2830
3334.24 2941
3334.79 3124
3335.33 3010
3335.88 3140
3336.42 3288
3336.97 3434
3337.51 3397
3338.06 3672
3338.60 3436
3339.15 3371
3339.69 3420
3340.24 3338
3340.78 2918
3341.33 2963
3341.87 2885
3342.42 2576
3342.96 2482
3343.51 2291
3344.05 2334
3344.60 2555
3345.14 2372
3345.69 2375
3346.23 2369
3346.78 2470
3347.33 2455
3347.87 2250
3348.42 2300
3348.96 2325
3349.51 2409
3350.05 2347
3350.60 2383
3351.15 2489
3351.69 2372
3352.24 2551
3352.78 2394
3353.33 2195
3353.88 2277
3354.42 2267
3354.97 2179
3355.52 2145
3356.06 2112
3356.61 2173
3357.15 2162
3357.70 2121
3358.25 2084
3358.79 2082
3359.34 2046
3359.89 2033
3360.43 2030
3360.98 2000
3361.53 1997
3362.07 1857
3362.62 2053
3363.17 1987
3363.72 1974
3364.26 2059
3364.81 2038
3365.36 2156
3365.90 2232
3366.45 1998
3367.00 1890
3367.55 2149
3368.09 2101
3368.64 2078
3369.19 2069
3369.73 2094
3370.28 2008
3370.83 2083
3371.38 2230
3371.92 2176
3372.47 2156
3373.02 2112
3373.57 2058
3374.12 2127
3374.66 2124
3375.21 2013
3375.76 2224
3376.31 2250
3376.86 2184
3377.40 2015
3377.95 2198
3378.50 2024
3379.05 2018
3379.60 2048
3380.14 2069
3380.69 1923
3381.24 1738
3381.79 2041
3382.34 2165
3382.89 1927
3383.44 1978
3383.98 1935
3384.53 1967
3385.08 1981
3385.63 1800
3386.18 1926
3386.73 2041
3387.28 1877
3387.83 1872
3388.37 1929
3388.92 1999
3389.47 2096
3390.02 1923
3390.57 1962
3391.12 2062
3391.67 1983
3392.22 1825
3392.77 2037
3393.32 2012
3393.87 2017
3394.42 1934
3394.97 1805
3395.52 1911
3396.06 1792
3396.61 1934
3397.16 1834
3397.71 1923
3398.26 2099
3398.81 2018
3399.36 1888
3399.91 1832
3400.46 1713
3401.01 1829
3401.56 1950
3402.11 1850
3402.66 1922
3403.21 1921
3403.76 1770
3404.31 1799
3404.86 1742
3405.41 1857
3405.96 1799
3406.52 1899
3407.07 1890
3407.62 1754
3408.17 1717
3408.72 1941
3409.27 1917
3409.82 1750
3410.37 1963
3410.92 1941
3411.47 1897
3412.02 1917
3412.57 2019
3413.12 1907
3413.68 1903
3414.23 1870
3414.78 1893
3415.33 1894
3415.88 2003
3416.43 1909
3416.98 1793
3417.53 1908
3418.08 1938
3418.64 1959
3419.19 1959
3419.74 1928
3420.29 1974
3420.84 1819
3421.39 2030
3421.95 2104
3422.50 2107
3423.05 2073
3423.60 2212
3424.15 2296
3424.70 2470
3425.26 2317
3425.81 2325
3426.36 2065
3426.91 2073
3427.46 2073
3428.02 2081
3428.57 2073
3429.12 1957
3429.67 2011
3430.23 1851
3430.78 2017
3431.33 1969
3431.88 2032
3432.44 2098
3432.99 2079
3433.54 2069
3434.09 2062
3434.65 1851
3435.20 1829
3435.75 1951
3436.30 2018
3436.86 2012
3437.41 2036
3437.96 1932
3438.52 1909
3439.07 1752
3439.62 1857
3440.18 1948
3440.73 1987
3441.28 1843
3441.84 2006
3442.39 2111
3442.94 2000
3443.50 1909
3444.05 1857
3444.60 2192
3445.16 2012
3445.71 1935
3446.26 1926
3446.82 1974
3447.37 2037
3447.92 2101
3448.48 1926
3449.03 1986
3449.59 2103
3450.14 2059
3450.69 2077
3451.25 1947
3451.80 1883
3452.36 1713
3452.91 1850
3453.47 1859
3454.02 1950
3454.57 1950
3455.13 1935
3455.68 1911
3456.24 1870
3456.79 1986
3457.35 2031
3457.90 2088
3458.46 2117
3459.01 1971
3459.56 1981
3460.12 2190
3460.67 2121
3461.23 2082
3461.78 1985
3462.34 1969
3462.89 2015
3463.45 2021
3464.00 2149
3464.56 1958
3465.11 2023
3465.67 2076
3466.22 1849
3466.78 2052
3467.34 2121
3467.89 2022
3468.45 1872
3469.00 1873
3469.56 2139
3470.11 2278
3470.67 2097
3471.22 2002
3471.78 2020
3472.34 2093
3472.89 2122
3473.45 2172
3474.00 2122
3474.56 1970
3475.11 2202
3475.67 2280
3476.23 2253
3476.78 2223
3477.34 2178
3477.89 2197
3478.45 2377
3479.01 2394
3479.56 2325
3480.12 2374
3480.68 2225
3481.23 2383
3481.79 2501
3482.35 2433
3482.90 2428
3483.46 2554
3484.02 2465
3484.57 2558
3485.13 2575
3485.69 2484
3486.24 2443
3486.80 2243
3487.36 2227
3487.91 2661
3488.47 2880
3489.03 3013
3489.58 2993
3490.14 3183
3490.70 3317
3491.26 3432
3491.81 3876
3492.37 4050
3492.93 4273
3493.49 4009
3494.04 4135
3494.60 4275
3495.16 4151
3495.72 4118
3496.27 3686
3496.83 3854
3497.39 3852
3497.95 3834
3498.50 4113
3499.06 4381
3499.62 4490
3500.18 4524
3500.74 4831
3501.29 5171
3501.85 5033
3502.41 4817
3502.97 5018
3503.53 5160
3504.09 5161
3504.64 4864
3505.20 4769
3505.76 5018
3506.32 5171
3506.88 5214
3507.44 5224
3507.99 5152
3508.55 5009
3509.11 4275
3509.67 4153
3510.23 3901
3510.79 3815
3511.35 3428
3511.91 3263
3512.46 2987
3513.02 2588
3513.58 2382
3514.14 2543
3514.70 2482
3515.26 2433
3515.82 2459
3516.38 2504
3516.94 2563
3517.50 2460
3518.06 2341
3518.62 2310
3519.18 2431
3519.74 2376
3520.29 2370
3520.85 2544
3521.41 2362
3521.97 2406
3522.53 2263
3523.09 2242
3523.65 2443
3524.21 2369
3524.77 2266
3525.33 2184
3525.89 2215
3526.45 2085
3527.01 2108
3527.57 2100
3528.13 2055
3528.69 2239
3529.25 2267
3529.81 2167
3530.37 2209
3530.94 2190
3531.50 1977
3532.06 2087
3532.62 2212
3533.18 2161
3533.74 2289
3534.30 2420
3534.86 2175
3535.42 2206
3535.98 2122
3536.54 2387
3537.10 2380
3537.66 2445
3538.22 2496
3538.79 2450
3539.35 2541
3539.91 2337
3540.47 2341
3541.03 2296
3541.59 2284
3542.15 2304
3542.71 2228
3543.28 2171
3543.84 2104
3544.40 2229
3544.96 2235
3545.52 2303
3546.08 2122
3546.64 1958
3547.21 2129
3547.77 2161
3548.33 2065
3548.89 1985
3549.45 2090
3550.02 1922
3550.58 1852
3551.14 2076
3551.70 2032
3552.26 1903
3552.83 1926
3553.39 1916
3553.95 1844
3554.51 1982
3555.07 2070
3555.64 2008
3556.20 2013
3556.76 2108
3557.32 2027
3557.89 2019
3558.45 2019
3559.01 2078
3559.58 2079
3560.14 1864
3560.70 1921
3561.26 2045
3561.83 1946
3562.39 1954
3562.95 1968
3563.52 1909
3564.08 2073
3564.64 2168
3565.20 1899
3565.77 2053
3566.33 2135
3566.89 2069
3567.46 2011
3568.02 1882
3568.58 1941
3569.15 1808
3569.71 1821
3570.27 1872
3570.84 1925
3571.40 1991
3571.97 1951
3572.53 1992
3573.09 1920
3573.66 2001
3574.22 2104
3574.78 2054
3575.35 1989
3575.91 2150
3576.48 2163
3577.04 2277
3577.60 2085
3578.17 1958
3578.73 2197
3579.30 2158
3579.86 2147
3580.43 2048
3580.99 2315
3581.55 2157
3582.12 2038
3582.68 1974
3583.25 1958
3583.81 1942
3584.38 1812
3584.94 1726
3585.51 1861
3586.07 1964
3586.64 1852
3587.20 1896
3587.77 1873
3588.33 1872
3588.90 1924
3589.46 1855
3590.03 1940
3590.59 1824
3591.16 1761
3591.72 1752
3592.29 1868
3592.85 1774
3593.42 1841
3593.98 1775
3594.55 1797
3595.11 1800
3595.68 1831
3596.24 1884
3596.81 1830
3597.38 1911
3597.94 1839
3598.51 1972
3599.07 1852
3599.64 1820
3600.21 1835
3600.77 1896
3601.34 1870
3601.90 1992
3602.47 1960
3603.04 1871
3603.60 1904
3604.17 1750
3604.73 1724
3605.30 1813
3605.87 1770
3606.43 1721
3607.00 1747
3607.57 1918
3608.13 1755
3608.70 1772
3609.27 1654
3609.83 1685
3610.40 1734
3610.97 1764
3611.53 1647
3612.10 1626
3612.67 1662
3613.23 1457
3613.80 1685
3614.37 1736
3614.93 1827
3615.50 2104
3616.07 2070
3616.64 2080
3617.20 2070
3617.77 2304
3618.34 2205
3618.90 2280
3619.47 2413
3620.04 2351
3620.61 2467
3621.17 2350
3621.74 2243
3622.31 2268
3622.88 2150
3623.45 2022
3624.01 1878
3624.58 1975
3625.15 2121
3625.72 1798
3626.28 1849
3626.85 1817
3627.42 1763
3627.99 1809
3628.56 1790
3629.12 1820
3629.69 1744
3630.26 1884
3630.83 1889
3631.40 1865
3631.97 1768
3632.53 1862
3633.10 1911
3633.67 1927
3634.24 1889
3634.81 1970
3635.38 2056
3635.95 1945
3636.51 2091
3637.08 2090
3637.65 1868
3638.22 1860
3638.79 1894
3639.36 2100
3639.93 2010
3640.50 2224
3641.07 2408
3641.64 2336
3642.20 2394
3642.77 2395
3643.34 2408
3643.91 2693
3644.48 2313
3645.05 2462
3645.62 2488
3646.19 2167
3646.76 2356
3647.33 2313
3647.90 2173
3648.47 2056
3649.04 2036
3649.61 2038
3650.18 2148
3650.75 2240
3651.32 2361
3651.89 2183
3652.46 2163
3653.03 2033
3653.60 1920
3654.17 2302
3654.74 2263
3655.31 2276
3655.88 2382
3656.45 2243
3657.02 2192
3657.59 2196
3658.16 2352
3658.73 2363
3659.30 2500
3659.87 2380
3660.44 2288
3661.01 2224
3661.58 2074
3662.15 2222
3662.73 2148
3663.30 2289
3663.87 2224
3664.44 2209
3665.01 2232
3665.58 1972
3666.15 2052
3666.72 2206
3667.29 2189
3667.86 2154
3668.44 2074
3669.01 2075
3669.58 2025
3670.15 1993
3670.72 1996
3671.29 1872
3671.86 1990
3672.44 1996
3673.01 2008
3673.58 2006
3674.15 1957
3674.72 2072
3675.29 2111
3675.87 2250
3676.44 2291
3677.01 2233
3677.58 2340
3678.15 2459
3678.73 2147
3679.30 2164
3679.87 2192
3680.44 2295
3681.01 2193
3681.59 1992
3682.16 1917
3682.73 1964
3683.30 2075
3683.88 1779
3684.45 1857
3685.02 1766
3685.59 1690
3686.17 1816
3686.74 1947
3687.31 1732
3687.88 1958
3688.46 2028
3689.03 2156
3689.60 2384
3690.18 2345
3690.75 2409
3691.32 2401
3691.89 2437
3692.47 2400
3693.04 2192
3693.61 2140
3694.19 2206
3694.76 2350
3695.33 2058
3695.91 1989
3696.48 1954
3697.05 2022
3697.63 1899
3698.20 2179
3698.77 2082
3699.35 2143
3699.92 1949
3700.50 1949
3701.07 2068
3701.64 2103
3702.22 2061
3702.79 2097
3703.36 2156
3703.94 2028
3704.51 2025
3705.09 2027
3705.66 2177
3706.24 1889
3706.81 2051
3707.38 2124
3707.96 2034
3708.53 2051
3709.11 1934
3709.68 1912
3710.26 1949
3710.83 2086
3711.40 1977
3711.98 2001
3712.55 1981
3713.13 1925
3713.70 1887
3714.28 1888
3714.85 1942
3715.43 1924
3716.00 1858
3716.58 1857
3717.15 1900
3717.73 2088
3718.30 1833
3718.88 1825
3719.45 2033
3720.03 2274
3720.60 1810
3721.18 1883
3721.75 1861
3722.33 1899
3722.91 2012
3723.48 1836
3724.06 1763
3724.63 1649
3725.21 1958
3725.78 1848
3726.36 1710
3726.94 1865
3727.51 1693
3728.09 1879
3728.66 1835
3729.24 1900
3729.81 1973
3730.39 1871
3730.97 1808
3731.54 1942
3732.12 1965
3732.70 2063
3733.27 1982
3733.85 2100
3734.42 1958
3735.00 1884
3735.58 1879
3736.15 1921
3736.73 1784
3737.31 1839
3737.88 1929
3738.46 1920
3739.04 1751
3739.61 1768
3740.19 1807
3740.77 1713
3741.34 1722
3741.92 1700
3742.50 1515
3743.08 1572
3743.65 1768
3744.23 1714
3744.81 1676
3745.38 1732
3745.96 1721
3746.54 1901
3747.12 1852
3747.69 1926
3748.27 1900
3748.85 1823
3749.43 1881
3750.00 1815
3750.58 1748
3751.16 1892
3751.74 1873
3752.31 1836
3752.89 1891
3753.47 1842
3754.05 1737
3754.62 1638
3755.20 1638
3755.78 1652
3756.36 1624
3756.94 1633
3757.52 1628
3758.09 1616
3758.67 1675
3759.25 1752
3759.83 1658
3760.41 1671
3760.99 1795
3761.56 1767
3762.14 1650
3762.72 1735
3763.30 1696
3763.88 1870
3764.46 1677
3765.04 1600
3765.61 1681
3766.19 1584
3766.77 1655
3767.35 1775
3767.93 1576
3768.51 1730
3769.09 1743
3769.67 1733
3770.25 1715
3770.82 1780
3771.40 1839
3771.98 1749
3772.56 1708
3773.14 1765
3773.72 1774
3774.30 1673
3774.88 1769
3775.46 1714
3776.04 1767
3776.62 1721
3777.20 1601
3777.78 1620
3778.36 1616
3778.94 1778
3779.52 1657
3780.10 1690
3780.68 1819
3781.26 1533
3781.84 1552
3782.42 1564
3783.00 1594
3783.58 1806
3784.16 1791
3784.74 1653
3785.32 1828
3785.90 1718
3786.48 1727
3787.06 1699
3787.64 1701
3788.22 1674
3788.80 1663
3789.38 1768
3789.96 1895
3790.54 1924
3791.12 1777
3791.70 1768
3792.29 1801
3792.87 1918
3793.45 1795
3794.03 1727
3794.61 1876
3795.19 1754
3795.77 1628
3796.35 1720
3796.93 1944
3797.51 1814
3798.10 1840
3798.68 1859
3799.26 1947
3799.84 1921
3800.42 1851
3801.00 1812
3801.58 1940
3802.17 1915
3802.75 2014
3803.33 2165
3803.91 2349
3804.49 2196
3805.07 2241
3805.66 2286
3806.24 2195
3806.82 2023
3807.40 2005
3807.98 2056
3808.57 2142
3809.15 2272
3809.73 2268
3810.31 2329
3810.89 2080
3811.48 2175
3812.06 2225
3812.64 2246
3813.22 2143
3813.81 2172
3814.39 2199
3814.97 2188
3815.55 2010
3816.14 1958
3816.72 2168
3817.30 2237
3817.88 2150
3818.47 1979
3819.05 2012
3819.63 1929
3820.22 2037
3820.80 1951
3821.38 1739
3821.97 1753
3822.55 1849
3823.13 1845
3823.72 1906
3824.30 1727
3824.88 1853
3825.46 1817
3826.05 1629
3826.63 1623
3827.22 1591
3827.80 1606
3828.38 1555
3828.97 1573
3829.55 1764
3830.13 1645
3830.72 1637
3831.30 1646
3831.88 1699
3832.47 1720
3833.05 1796
3833.64 1687
3834.22 1570
3834.80 1708
3835.39 1746
3835.97 1804
3836.56 1817
3837.14 1896
3837.73 1744
3838.31 1781
3838.89 1750
3839.48 1709
3840.06 1750
3840.65 1672
3841.23 1578
3841.82 1679
3842.40 1704
3842.99 1578
3843.57 1522
3844.16 1582
3844.74 1570
3845.33 1517
3845.91 1500
3846.50 1582
3847.08 1536
3847.67 1666
3848.25 1701
3848.84 1566
3849.42 1760
3850.01 1839
3850.59 1847
3851.18 1823
3851.76 1720
3852.35 1613
3852.93 1645
3853.52 1771
3854.10 1609
3854.69 1548
3855.27 1650
3855.86 1726
3856.45 1814
3857.03 1578
3857.62 1632
3858.20 1715
3858.79 1643
3859.38 1711
3859.96 1872
3860.55 1862
3861.13 1686
3861.72 1871
3862.31 1862
3862.89 1999
3863.48 1949
3864.06 1965
3864.65 2010
3865.24 1876
3865.82 1978
3866.41 2090
3867.00 1908
3867.58 1895
3868.17 1878
3868.76 1902
3869.34 1875
3869.93 1914
3870.52 1860
3871.10 1906
3871.69 1850
3872.28 1930
3872.86 2071
3873.45 2069
3874.04 2026
3874.63 2047
3875.21 2007
3875.80 1945
3876.39 2116
3876.97 2129
3877.56 2153
3878.15 2135
3878.74 2002
3879.32 2044
3879.91 2135
3880.50 1986
3881.09 1898
3881.67 1794
3882.26 1755
3882.85 1826
3883.44 1701
3884.03 1712
3884.61 1791
3885.20 1722
3885.79 1822
3886.38 1703
3886.96 1676
3887.55 1752
3888.14 1581
3888.73 1782
3889.32 1610
3889.91 1572
3890.49 1700
3891.08 1866
3891.67 1768
3892.26 1907
3892.85 1985
3893.44 1950
3894.02 1867
3894.61 1755
3895.20 1953
3895.79 1815
3896.38 1709
3896.97 1813
3897.56 1713
3898.15 1723
3898.73 1811
3899.32 1816
3899.91 1636
3900.50 1701
3901.09 1851
3901.68 1767
3902.27 1825
3902.86 1665
3903.45 1639
3904.04 1583
3904.63 1581
3905.22 1712
3905.81 1704
3906.39 1659
3906.98 1700
3907.57 1617
3908.16 1631
3908.75 1555
3909.34 1604
3909.93 1539
3910.52 1710
3911.11 1715
3911.70 1601
3912.29 1612
3912.88 1567
3913.47 1540
3914.06 1585
3914.65 1624
3915.24 1701
3915.83 1763
3916.42 1700
3917.01 1585
3917.60 1754
3918.19 1724
3918.78 1745
3919.37 1696
3919.97 1629
3920.56 1628
3921.15 1708
3921.74 1600
3922.33 1535
3922.92 1504
3923.51 1620
3924.10 1601
3924.69 1446
3925.28 1548
3925.87 1629
3926.46 1572
3927.06 1826
3927.65 1743
3928.24 1678
3928.83 1539
3929.42 1571
3930.01 1495
3930.60 1550
3931.19 1514
3931.79 1609
3932.38 1460
3932.97 1491
3933.56 1446
3934.15 1487
3934.74 1423
3935.33 1391
3935.93 1558
3936.52 1554
3937.11 1480
3937.70 1433
3938.29 1525
3938.89 1453
3939.48 1455
3940.07 1634
3940.66 1641
3941.25 1597
3941.85 1625
3942.44 1770
3943.03 1475
3943.62 1599
3944.22 1708
3944.81 1560
3945.40 1592
3945.99 1742
3946.59 1688
3947.18 1703
3947.77 1579
3948.36 1620
3948.96 1508
3949.55 1548
3950.14 1722
3950.73 1649
3951.33 1600
3951.92 1544
3952.51 1735
3953.11 1535
3953.70 1525
3954.29 1604
3954.89 1640
3955.48 1574
3956.07 1608
3956.66 1501
3957.26 1487
3957.85 1565
3958.44 1645
3959.04 1627
3959.63 1551
3960.23 1483
3960.82 1503
3961.41 1619
3962.01 1709
3962.60 1574
3963.19 1793
3963.79 1729
3964.38 1502
3964.98 1726
3965.57 1831
3966.16 1616
3966.76 1736
3967.35 1675
3967.95 1693
3968.54 1763
3969.13 1721
3969.73 1623
3970.32 1770
3970.92 1709
3971.51 1669
3972.11 1577
3972.70 1690
3973.29 1609
3973.89 1592
3974.48 1549
3975.08 1660
3975.67 1640
3976.27 1808
3976.86 1761
3977.46 1705
3978.05 1841
3978.65 1655
3979.24 1697
3979.84 1695
3980.43 1685
3981.03 1734
3981.62 1690
3982.22 1968
3982.81 1861
3983.41 1596
3984.00 1684
3984.60 1693
3985.19 1766
3985.79 1814
3986.39 1718
3986.98 1727
3987.58 1814
3988.17 1734
3988.77 1843
3989.36 1695
3989.96 1646
3990.56 1486
3991.15 1618
3991.75 1699
3992.34 1788
3992.94 1752
3993.54 1792
3994.13 1755
3994.73 1811
3995.32 1984
3995.92 1960
3996.52 1892
3997.11 1844
3997.71 1786
3998.31 1787
3998.90 1947
3999.50 1681
4000.09 1764
4000.69 1715
4001.29 1712
4001.88 1689
4002.48 1826
4003.08 1682
4003.68 1604
4004.27 1776
4004.87 1618
4005.47 1713
4006.06 1678
4006.66 1696
4007.26 1852
4007.85 1725
4008.45 1651
4009.05 1738
4009.65 1727
4010.24 1572
4010.84 1885
4011.44 1773
4012.04 1655
4012.63 1776
4013.23 1661
4013.83 1708
4014.43 1532
4015.02 1735
4015.62 1813
4016.22 1653
4016.82 1519
4017.41 1699
4018.01 1756
4018.61 1448
4019.21 1546
4019.81 1650
4020.40 1732
4021.00 1723
4021.60 1568
4022.20 1577
4022.80 1678
4023.39 1672
4023.99 1670
4024.59 1698
4025.19 1667
4025.79 1726
4026.39 1688
4026.99 1661
4027.58 1797
4028.18 1838
4028.78 1859
4029.38 1780
4029.98 1911
4030.58 1911
4031.18 1860
4031.78 1923
4032.37 1878
4032.97 1841
4033.57 1776
4034.17 1847
4034.77 1773
4035.37 1689
4035.97 1697
4036.57 1664
4037.17 1690
4037.77 1619
4038.37 1602
4038.97 1563
4039.56 1573
4040.16 1508
4040.76 1608
4041.36 1611
4041.96 1595
4042.56 1602
4043.16 1632
4043.76 1503
4044.36 1609
4044.96 1626
4045.56 1716
4046.16 1792
4046.76 1687
4047.36 1572
4047.96 1665
4048.56 1659
4049.16 1698
4049.76 1690
4050.36 1782
4050.96 1885
4051.56 1932
4052.16 1847
4052.76 1906
4053.37 1902
4053.97 1958
4054.57 1847
4055.17 1860
4055.77 1794
4056.37 1907
4056.97 1755
4057.57 1555
4058.17 1644
4058.77 1832
4059.37 1806
4059.97 1677
4060.57 1600
4061.18 1618
4061.78 1589
4062.38 1415
4062.98 1457
4063.58 1582
4064.18 1619
4064.78 1573
4065.38 1547
4065.99 1461
4066.59 1496
4067.19 1537
4067.79 1539
4068.39 1543
4068.99 1503
4069.60 1549
4070.20 1342
4070.80 1454
4071.40 1503
4072.00 1507
4072.60 1639
4073.21 1539
4073.81 1580
4074.41 1568
4075.01 1509
4075.62 1511
4076.22 1471
4076.82 1570
4077.42 1758
4078.02 1742
4078.63 1668
4079.23 1575
4079.83 1558
4080.43 1641
4081.04 1532
4081.64 1514
4082.24 1639
4082.84 1692
4083.45 1778
4084.05 1498
4084.65 1580
4085.26 1617
4085.86 1498
4086.46 1573
4087.06 1643
4087.67 1552
4088.27 1519
4088.87 1593
4089.48 1592
4090.08 1699
4090.68 1594
4091.29 1507
4091.89 1485
4092.49 1309
4093.10 1330
4093.70 1631
4094.30 1581
4094.91 1534
4095.51 1504
4096.11 1571
4096.72 1515
4097.32 1608
4097.93 1583
4098.53 1479
4099.13 1380
4099.74 1509
4100.34 1689
4100.95 1563
4101.55 1519
4102.15 1444
4102.76 1466
4103.36 1417
4103.97 1385
4104.57 1552
4105.18 1522
4105.78 1583
4106.38 1489
4106.99 1443
4107.59 1471
4108.20 1491
4108.80 1568
4109.41 1615
4110.01 1504
4110.62 1572
4111.22 1599
4111.83 1551
4112.43 1591
4113.04 1564
4113.64 1554
4114.25 1588
4114.85 1555
4115.46 1592
4116.06 1498
4116.67 1453
4117.27 1511
4117.88 1679
4118.48 1670
4119.09 1606
4119.69 1590
4120.30 1621
4120.90 1670
4121.51 1678
4122.11 1624
4122.72 1665
4123.33 1481
4123.93 1556
4124.54 1612
4125.14 1582
4125.75 1567
4126.35 1655
4126.96 1605
4127.57 1714
4128.17 1564
4128.78 1521
4129.39 1550
4129.99 1670
4130.60 1589
4131.20 1521
4131.81 1734
4132.42 1613
4133.02 1725
4133.63 1610
4134.24 1590
4134.84 1585
4135.45 1664
4136.06 1552
4136.66 1639
4137.27 1603
4137.88 1624
4138.48 1727
4139.09 1761
4139.70 1822
4140.30 1840
4140.91 1877
4141.52 1822
4142.12 1745
4142.73 1817
4143.34 1960
4143.95 1874
4144.55 1809
4145.16 1797
4145.77 1900
4146.37 1915
4146.98 1751
4147.59 1783
4148.20 1654
4148.80 1552
4149.41 1529
4150.02 1609
4150.63 1696
4151.23 1611
4151.84 1547
4152.45 1804
4153.06 1765
4153.67 1637
4154.27 1496
4154.88 1520
4155.49 1659
4156.10 1713
4156.71 1618
4157.31 1636
4157.92 1741
4158.53 1586
4159.14 1597
4159.75 1457
4160.36 1605
4160.96 1537
4161.57 1451
4162.18 1587
4162.79 1618
4163.40 1717
4164.01 1761
4164.62 1756
4165.22 1772
4165.83 1893
4166.44 1746
4167.05 1881
4167.66 1801
4168.27 1688
4168.88 1824
4169.49 1748
4170.10 1921
4170.71 1944
4171.31 1808
4171.92 1563
4172.53 1657
4173.14 1780
4173.75 1734
4174.36 1753
4174.97 1820
4175.58 1709
4176.19 1631
4176.80 1653
4177.41 1801
4178.02 1878
4178.63 1946
4179.24 1853
4179.85 1741
4180.46 1801
4181.07 1890
4181.68 1770
4182.29 1720
4182.90 1779
4183.51 1812
4184.12 1666
4184.73 1543
4185.34 1564
4185.95 1619
4186.56 1644
4187.17 1661
4187.78 1711
4188.39 1711
4189.00 1613
4189.61 1765
4190.22 1829
4190.83 1940
4191.44 1962
4192.05 1848
4192.66 1935
4193.28 2032
4193.89 2151
4194.50 2177
4195.11 2243
4195.72 2223
4196.33 2203
4196.94 2175
4197.55 2229
4198.16 2205
4198.77 2107
4199.39 2016
4200.00 2037
4200.61 1914
4201.22 1949
4201.83 1905
4202.44 1860
4203.05 1810
4203.67 1757
4204.28 1765
4204.89 1674
4205.50 1650
4206.11 1804
4206.72 1648
4207.34 1756
4207.95 1863
4208.56 1766
4209.17 1809
4209.78 1675
4210.40 1683
4211.01 1697
4211.62 1702
4212.23 1626
4212.84 1633
4213.46 1769
4214.07 1742
4214.68 1894
4215.29 1841
4215.91 1882
4216.52 1971
4217.13 1956
4217.74 1883
4218.36 1988
4218.97 2010
4219.58 2034
4220.19 2005
4220.81 2042
4221.42 2182
4222.03 2272
4222.65 2151
4223.26 2172
4223.87 2361
4224.48 2221
4225.10 2121
4225.71 2296
4226.32 2438
4226.94 2573
4227.55 2736
4228.16 2827
4228.78 2935
4229.39 3035
4230.00 3152
4230.62 3053
4231.23 3035
4231.85 2925
4232.46 2849
4233.07 2982
4233.69 3109
4234.30 3124
4234.91 3141
4235.53 3109
4236.14 3070
4236.76 3093
4237.37 3020
4237.98 3004
4238.60 3238
4239.21 2941
4239.83 2605
4240.44 2401
4241.05 2408
4241.67 2130
4242.28 2153
4242.90 2245
4243.51 2265
4244.13 2102
4244.74 1954
4245.36 2112
4245.97 2199
4246.58 2094
4247.20 2222
4247.81 2394
4248.43 2320
4249.04 2380
4249.66 2238
4250.27 2298
4250.89 2265
4251.50 2216
4252.12 2137
4252.73 2172
4253.35 2264
4253.96 2113
4254.58 2047
4255.19 2176
4255.81 2078
4256.43 2038
4257.04 2226
4257.66 2064
4258.27 1894
4258.89 1884
4259.50 1992
4260.12 1961
4260.73 1689
4261.35 1721
4261.97 1796
4262.58 1945
4263.20 1808
4263.81 1665
4264.43 1893
4265.05 2064
4265.66 1891
4266.28 1697
4266.89 1813
4267.51 1964
4268.13 2070
4268.74 1924
4269.36 1804
4269.98 1944
4270.59 1918
4271.21 1961
4271.82 2083
4272.44 1795
4273.06 1814
4273.67 1866
4274.29 1814
4274.91 1858
4275.52 1897
4276.14 1941
4276.76 2018
4277.38 1916
4277.99 1959
4278.61 2076
4279.23 2042
4279.84 1963
4280.46 2018
4281.08 1877
4281.69 1888
4282.31 1868
4282.93 1882
4283.55 1779
4284.16 1716
4284.78 1719
4285.40 1759
4286.02 1735
4286.63 1757
4287.25 1715
4287.87 1718
4288.49 1927
4289.10 1887
4289.72 1786
4290.34 1799
4290.96 1923
4291.58 1783
4292.19 1604
4292.81 1720
4293.43 1769
4294.05 1717
4294.67 1623
4295.28 1672
4295.90 1829
4296.52 1837
4297.14 1738
4297.76 1732
4298.38 1757
4298.99 1746
4299.61 1736
4300.23 1892
4300.85 1915
4301.47 1839
4302.09 1672
4302.71 1704
4303.33 1653
4303.94 1606
4304.56 1775
4305.18 1700
4305.80 1804
4306.42 1924
4307.04 1780
4307.66 1617
4308.28 1761
4308.90 1725
4309.52 1736
4310.13 1719
4310.75 1653
4311.37 1756
4311.99 1869
4312.61 1800
4313.23 1708
4313.85 1782
4314.47 1666
4315.09 1614
4315.71 1759
4316.33 1815
4316.95 1740
4317.57 1706
4318.19 1700
4318.81 1657
4319.43 1664
4320.05 1669
4320.67 1681
4321.29 1773
4321.91 1648
4322.53 1521
4323.15 1688
4323.77 1728
4324.39 1669
4325.01 1660
4325.63 1625
4326.25 1602
4326.87 1748
4327.49 1850
4328.11 1771
4328.73 1730
4329.35 1608
4329.97 1688
4330.60 1759
4331.22 1638
4331.84 1709
4332.46 1917
4333.08 1745
4333.70 1588
4334.32 1702
4334.94 1759
4335.56 1769
4336.18 1820
4336.80 1917
4337.43 1975
4338.05 1918
4338.67 1963
4339.29 2213
4339.91 2036
4340.53 2081
4341.15 1897
4341.78 2178
4342.40 2088
4343.02 1980
4343.64 2327
4344.26 2483
4344.88 2530
4345.51 2670
4346.13 2824
4346.75 3231
4347.37 3444
4347.99 3562
4348.62 3532
4349.24 3108
4349.86 3112
4350.48 3247
4351.10 3038
4351.73 2764
4352.35 2475
4352.97 2370
4353.59 2097
4354.22 2051
4354.84 2005
4355.46 2051
4356.08 1998
4356.71 1732
4357.33 1929
4357.95 1780
4358.57 1948
4359.20 1938
4359.82 1876
4360.44 1957
4361.07 1944
4361.69 1883
4362.31 1806
4362.93 1725
4363.56 1802
4364.18 1948
4364.80 1799
4365.43 1822
4366.05 1731
4366.67 1744
4367.30 1828
4367.92 1793
4368.54 1795
4369.17 1658
4369.79 1638
4370.41 1686
4371.04 1679
4371.66 1653
4372.29 1712
4372.91 1752
4373.53 1579
4374.16 1655
4374.78 1568
4375.40 1455
4376.03 1665
4376.65 1615
4377.28 1599
4377.90 1627
4378.53 1664
4379.15 1594
4379.77 1613
4380.40 1745
4381.02 1857
4381.65 1758
4382.27 1648
4382.90 1887
4383.52 1869
4384.14 1626
4384.77 1705
4385.39 1734
4386.02 1796
4386.64 1734
4387.27 1632
4387.89 1693
4388.52 1656
4389.14 1637
4389.77 1763
4390.39 1848
4391.02 1710
4391.64 1649
4392.27 1421
4392.89 1535
4393.52 1608
4394.14 1641
4394.77 1708
4395.39 1617
4396.02 1681
4396.65 1592
4397.27 1615
4397.90 1625
4398.52 1546
4399.15 1621
4399.77 1545
4400.40 1549
4401.02 1545
4401.65 1617
4402.28 1560
4402.90 1502
4403.53 1540
4404.15 1623
4404.78 1413
4405.41 1519
4406.03 1561
4406.66 1638
4407.28 1669
4407.91 1564
4408.54 1584
4409.16 1544
4409.79 1619
4410.42 1638
4411.04 1666
4411.67 1591
4412.30 1468
4412.92 1421
4413.55 1487
4414.18 1556
4414.80 1366
4415.43 1450
4416.06 1571
4416.68 1675
4417.31 1419
4417.94 1391
4418.56 1359
4419.19 1339
4419.82 1456
4420.45 1499
4421.07 1476
4421.70 1432
4422.33 1474
4422.95 1423
4423.58 1424
4424.21 1419
4424.84 1434
4425.46 1444
4426.09 1506
4426.72 1418
4427.35 1433
4427.97 1375
4428.60 1305
4429.23 1266
4429.86 1402
4430.49 1364
4431.11 1342
4431.74 1386
4432.37 1363
4433.00 1479
4433.63 1429
4434.25 1420
4434.88 1400
4435.51 1428
4436.14 1465
4436.77 1456
4437.40 1377
4438.02 1488
4438.65 1579
4439.28 1516
4439.91 1472
4440.54 1364
4441.17 1386
4441.80 1410
4442.42 1327
4443.05 1379
4443.68 1467
4444.31 1487
4444.94 1474
4445.57 1564
4446.20 1537
4446.83 1434
4447.46 1466
4448.08 1411
4448.71 1543
4449.34 1587
4449.97 1544
4450.60 1389
4451.23 1433
4451.86 1456
4452.49 1545
4453.12 1446
4453.75 1417
4454.38 1382
4455.01 1347
4455.64 1500
4456.27 1538
4456.90 1575
4457.53 1584
4458.16 1433
4458.79 1508
4459.42 1601
4460.05 1512
4460.68 1338
4461.31 1559
4461.94 1393
4462.57 1346
4463.20 1356
4463.83 1332
4464.46 1417
4465.09 1235
4465.72 1205
4466.35 1342
4466.98 1338
4467.61 1333
4468.24 1368
4468.87 1405
4469.50 1336
4470.13 1412
4470.76 1237
4471.39 1283
4472.02 1395
4472.65 1319
4473.29 1259
4473.92 1244
4474.55 1364
4475.18 1332
4475.81 1364
4476.44 1337
4477.07 1307
4477.70 1309
4478.33 1394
4478.97 1280
4479.60 1333
4480.23 1336
4480.86 1167
4481.49 1323
4482.12 1469
4482.75 1451
4483.39 1311
4484.02 1298
4484.65 1261
4485.28 1440
4485.91 1481
4486.54 1570
4487.18 1477
4487.81 1341
4488.44 1358
4489.07 1343
4489.70 1354
4490.34 1328
4490.97 1455
4491.60 1333
4492.23 1429
4492.86 1516
4493.50 1420
4494.13 1320
4494.76 1324
4495.39 1362
4496.03 1445
4496.66 1449
4497.29 1453
4497.92 1585
4498.56 1578
4499.19 1516
4499.82 1486
4500.46 1580
4501.09 1719
4501.72 1703
4502.35 1829
4502.99 1784
4503.62 1679
4504.25 1618
4504.89 1619
4505.52 1637
4506.15 1527
4506.79 1639
4507.42 1499
4508.05 1565
4508.69 1447
4509.32 1453
4509.95 1494
4510.59 1541
4511.22 1499
4511.85 1479
4512.49 1531
4513.12 1425
4513.75 1444
4514.39 1395
4515.02 1410
4515.66 1319
4516.29 1334
4516.92 1383
4517.56 1304
4518.19 1358
4518.83 1347
4519.46 1224
4520.09 1420
4520.73 1386
4521.36 1297
4522.00 1396
4522.63 1356
4523.27 1321
4523.90 1320
4524.54 1380
4525.17 1525
4525.80 1379
4526.44 1264
4527.07 1347
4527.71 1337
4528.34 1323
4528.98 1571
4529.61 1505
4530.25 1449
4530.88 1503
4531.52 1558
4532.15 1763
4532.79 1808
4533.42 1628
4534.06 1714
4534.69 1779
4535.33 1704
4535.96 1795
4536.60 1637
4537.23 1574
4537.87 1540
4538.51 1492
4539.14 1467
4539.78 1417
4540.41 1327
4541.05 1252
4541.68 1258
4542.32 1328
4542.96 1367
4543.59 1269
4544.23 1236
4544.86 1312
4545.50 1240
4546.13 1281
4546.77 1359
4547.41 1218
4548.04 1306
4548.68 1383
4549.32 1331
4549.95 1232
4550.59 1229
4551.22 1250
4551.86 1360
4552.50 1342
4553.13 1304
4553.77 1434
4554.41 1330
4555.04 1371
4555.68 1358
4556.32 1345
4556.95 1305
4557.59 1256
4558.23 1327
4558.86 1403
4559.50 1276
4560.14 1352
4560.78 1252
4561.41 1247
4562.05 1280
4562.69 1377
4563.32 1408
4563.96 1325
4564.60 1355
4565.24 1372
4565.87 1266
4566.51 1315
4567.15 1237
4567.79 1278
4568.42 1309
4569.06 1376
4569.70 1386
4570.34 1289
4570.97 1416
4571.61 1444
4572.25 1313
4572.89 1327
4573.53 1407
4574.16 1314
4574.80 1245
4575.44 1254
4576.08 1258
4576.72 1294
4577.35 1460
4577.99 1300
4578.63 1199
4579.27 1248
4579.91 1381
4580.55 1291
4581.18 1346
4581.82 1457
4582.46 1408
4583.10 1436
4583.74 1393
4584.38 1322
4585.02 1369
4585.65 1354
4586.29 1386
4586.93 1385
4587.57 1207
4588.21 1301
4588.85 1516
4589.49 1532
4590.13 1609
4590.77 1659
4591.41 1668
4592.05 1710
4592.68 1624
4593.32 1670
4593.96 1719
4594.60 1715
4595.24 1519
4595.88 1400
4596.52 1509
4597.16 1574
4597.80 1342
4598.44 1406
4599.08 1437
4599.72 1538
4600.36 1473
4601.00 1576
4601.64 1500
4602.28 1530
4602.92 1547
4603.56 1593
4604.20 1652
4604.84 1747
4605.48 1504
4606.12 1624
4606.76 1622
4607.40 1509
4608.04 1579
4608.68 1562
4609.32 1540
4609.96 1548
4610.60 1502
4611.24 1618
4611.88 1643
4612.52 1543
4613.16 1460
4613.81 1321
4614.45 1399
4615.09 1476
4615.73 1440
4616.37 1467
4617.01 1391
4617.65 1320
4618.29 1419
4618.93 1343
4619.57 1367
4620.22 1377
4620.86 1396
4621.50 1370
4622.14 1359
4622.78 1398
4623.42 1395
4624.06 1203
4624.70 1294
4625.35 1302
4625.99 1278
4626.63 1356
4627.27 1397
4627.91 1354
4628.55 1402
4629.20 1309
4629.84 1326
4630.48 1256
4631.12 1277
4631.76 1228
4632.41 1389
4633.05 1361
4633.69 1343
4634.33 1263
4634.97 1322
4635.62 1430
4636.26 1410
4636.90 1354
4637.54 1297
4638.19 1482
4638.83 1457
4639.47 1405
4640.11 1426
4640.76 1537
4641.40 1586
4642.04 1380
4642.68 1385
4643.33 1482
4643.97 1397
4644.61 1420
4645.26 1318
4645.90 1402
4646.54 1363
4647.19 1453
4647.83 1470
4648.47 1348
4649.11 1243
4649.76 1307
4650.40 1297
4651.04 1276
4651.69 1288
4652.33 1268
4652.97 1269
4653.62 1277
4654.26 1333
4654.91 1258
4655.55 1299
4656.19 1422
4656.84 1376
4657.48 1359
4658.12 1288
4658.77 1280
4659.41 1209
4660.06 1197
4660.70 1348
4661.34 1398
4661.99 1342
4662.63 1251
4663.28 1374
4663.92 1414
4664.56 1252
4665.21 1365
4665.85 1323
4666.50 1349
4667.14 1372
4667.79 1228
4668.43 1292
4669.08 1376
4669.72 1458
4670.36 1247
4671.01 1226
4671.65 1368
4672.30 1303
4672.94 1270
4673.59 1298
4674.23 1269
4674.88 1254
4675.52 1206
4676.17 1217
4676.81 1274
4677.46 1262
4678.10 1266
4678.75 1338
4679.39 1296
4680.04 1466
4680.69 1411
4681.33 1424
4681.98 1362
4682.62 1380
4683.27 1436
4683.91 1515
4684.56 1466
4685.20 1516
4685.85 1450
4686.50 1374
4687.14 1400
4687.79 1475
4688.43 1513
4689.08 1543
4689.73 1423
4690.37 1443
4691.02 1326
4691.66 1396
4692.31 1402
4692.96 1324
4693.60 1374
4694.25 1432
4694.90 1327
4695.54 1455
4696.19 1445
4696.83 1519
4697.48 1567
4698.13 1584
4698.77 1739
4699.42 1690
4700.07 1789
4700.71 1692
4701.36 1753
4702.01 1804
4702.65 1571
4703.30 1523
4703.95 1549
4704.60 1606
4705.24 1442
4705.89 1422
4706.54 1338
4707.18 1402
4707.83 1476
4708.48 1572
4709.13 1448
4709.77 1448
4710.42 1545
4711.07 1597
4711.72 1546
4712.36 1485
4713.01 1456
4713.66 1459
4714.31 1476
4714.95 1493
4715.60 1496
4716.25 1452
4716.90 1529
4717.55 1483
4718.19 1357
4718.84 1299
4719.49 1379
4720.14 1406
4720.79 1525
4721.43 1484
4722.08 1386
4722.73 1392
4723.38 1645
4724.03 1567
4724.68 1620
4725.32 1651
4725.97 1589
4726.62 1530
4727.27 1664
4727.92 1756
4728.57 1735
4729.22 1690
4729.86 1686
4730.51 1629
4731.16 1614
4731.81 1487
4732.46 1406
4733.11 1517
4733.76 1478
4734.41 1513
4735.06 1558
4735.71 1641
4736.35 1477
4737.00 1480
4737.65 1546
4738.30 1531
4738.95 1440
4739.60 1586
4740.25 1669
4740.90 1628
4741.55 1605
4742.20 1583
4742.85 1633
4743.50 1431
4744.15 1563
4744.80 1536
4745.45 1615
4746.10 1517
4746.75 1540
4747.40 1515
4748.05 1432
4748.70 1559
4749.35 1719
4750.00 1621
4750.65 1782
4751.30 1703
4751.95 1656
4752.60 1717
4753.25 1694
4753.90 1856
4754.55 1699
4755.20 1666
4755.85 1672
4756.50 1486
4757.15 1550
4757.80 1722
4758.45 1577
4759.10 1405
4759.76 1357
4760.41 1388
4761.06 1479
4761.71 1391
4762.36 1310
4763.01 1253
4763.66 1222
4764.31 1298
4764.96 1336
4765.62 1434
4766.27 1350
4766.92 1324
4767.57 1491
4768.22 1521
4768.87 1459
4769.52 1239
4770.17 1301
4770.83 1332
4771.48 1403
4772.13 1303
4772.78 1369
4773.43 1433
4774.08 1431
4774.74 1352
4775.39 1287
4776.04 1337
4776.69 1286
4777.34 1294
4778.00 1253
4778.65 1291
4779.30 1373
4779.95 1320
4780.61 1323
4781.26 1465
4781.91 1389
4782.56 1465
4783.21 1359
4783.87 1371
4784.52 1273
4785.17 1234
4785.82 1315
4786.48 1372
4787.13 1408
4787.78 1398
4788.44 1334
4789.09 1237
4789.74 1293
4790.39 1316
4791.05 1239
4791.70 1251
4792.35 1292
4793.01 1414
4793.66 1370
4794.31 1417
4794.97 1359
4795.62 1360
4796.27 1407
4796.93 1415
4797.58 1370
4798.23 1338
4798.89 1343
4799.54 1384
4800.19 1392
4800.85 1351
4801.50 1268
4802.15 1319
4802.81 1335
4803.46 1386
4804.12 1333
4804.77 1353
4805.42 1284
4806.08 1277
4806.73 1328
4807.39 1296
4808.04 1520
4808.69 1469
4809.35 1346
4810.00 1397
4810.66 1326
4811.31 1318
4811.97 1387
4812.62 1372
4813.27 1406
4813.93 1406
4814.58 1571
4815.24 1453
4815.89 1522
4816.55 1636
4817.20 1533
4817.86 1606
4818.51 1520
4819.17 1539
4819.82 1583
4820.48 1631
4821.13 1670
4821.79 1509
4822.44 1760
4823.10 1888
4823.75 1833
4824.41 1864
4825.06 1902
4825.72 1805
4826.37 1813
4827.03 1922
4827.68 1903
4828.34 2122
4828.99 2006
4829.65 1765
4830.31 1866
4830.96 1851
4831.62 1861
4832.27 1802
4832.93 1752
4833.58 1661
4834.24 1755
4834.90 1716
4835.55 1757
4836.21 1677
4836.86 1738
4837.52 1964
4838.18 1831
4838.83 1875
4839.49 1917
4840.15 2124
4840.80 1925
4841.46 1882
4842.11 1943
4842.77 1982
4843.43 1844
4844.08 2032
4844.74 2083
4845.40 1961
4846.05 2002
4846.71 2102
4847.37 2135
4848.02 2130
4848.68 2117
4849.34 2181
4850.00 2221
4850.65 2181
4851.31 2438
4851.97 2476
4852.62 2423
4853.28 2541
4853.94 2529
4854.60 2405
4855.25 2266
4855.91 2345
4856.57 2124
4857.22 2137
4857.88 2182
4858.54 2080
4859.20 2091
4859.86 2142
4860.51 2073
4861.17 2100
4861.83 2120
4862.49 2179
4863.14 2082
4863.80 1942
4864.46 2129
4865.12 2125
4865.78 2196
4866.43 1994
4867.09 2009
4867.75 2069
4868.41 2059
4869.07 1992
4869.72 1822
4870.38 1811
4871.04 1796
4871.70 1899
4872.36 2009
4873.02 1947
4873.68 1942
4874.33 1775
4874.99 1825
4875.65 1680
4876.31 1885
4876.97 1773
4877.63 1801
4878.29 1713
4878.95 1656
4879.60 1847
4880.26 1805
4880.92 1767
4881.58 1654
4882.24 1901
4882.90 1944
4883.56 1708
4884.22 1660
4884.88 1666
4885.54 1758
4886.20 1734
4886.86 1785
4887.52 1687
4888.18 1694
4888.83 1851
4889.49 1848
4890.15 1705
4890.81 1923
4891.47 1864
4892.13 1979
4892.79 1950
4893.45 1866
4894.11 1948
4894.77 1877
4895.43 1868
4896.09 1879
4896.75 1783
4897.41 1793
4898.07 1714
4898.73 1935
4899.39 1867
4900.05 1935
4900.72 1978
4901.38 2098
4902.04 1979
4902.70 2021
4903.36 2043
4904.02 1913
4904.68 1942
4905.34 1958
4906.00 1735
4906.66 1829
4907.32 1803
4907.98 1780
4908.64 1749
4909.30 1797
4909.97 1829
4910.63 1729
4911.29 1604
4911.95 1529
4912.61 1464
4913.27 1596
4913.93 1630
4914.59 1577
4915.26 1512
4915.92 1518
4916.58 1332
4917.24 1385
4917.90 1562
4918.56 1537
4919.22 1576
4919.89 1529
4920.55 1444
4921.21 1543
4921.87 1368
4922.53 1411
4923.20 1482
4923.86 1455
4924.52 1519
4925.18 1563
4925.84 1690
4926.51 1578
4927.17 1575
4927.83 1476
4928.49 1518
4929.15 1601
4929.82 1454
4930.48 1471
4931.14 1510
4931.80 1564
4932.47 1506
4933.13 1407
4933.79 1432
4934.45 1549
4935.12 1438
4935.78 1713
4936.44 1587
4937.11 1542
4937.77 1608
4938.43 1478
4939.09 1564
4939.76 1614
4940.42 1477
4941.08 1449
4941.75 1405
4942.41 1440
4943.07 1438
4943.74 1476
4944.40 1513
4945.06 1452
4945.73 1484
4946.39 1409
4947.05 1401
4947.72 1281
4948.38 1326
4949.04 1317
4949.71 1340
4950.37 1293
4951.04 1339
4951.70 1305
4952.36 1255
4953.03 1353
4953.69 1328
4954.36 1330
4955.02 1350
4955.68 1352
4956.35 1281
4957.01 1408
4957.68 1306
4958.34 1401
4959.00 1355
4959.67 1407
4960.33 1461
4961.00 1477
4961.66 1692
4962.33 1614
4962.99 1495
4963.66 1776
4964.32 1795
4964.99 1791
4965.65 2109
4966.31 2019
4966.98 2048
4967.64 1970
4968.31 1845
4968.97 1792
4969.64 1729
4970.30 1506
4970.97 1636
4971.64 1688
4972.30 1630
4972.97 1535
4973.63 1460
4974.30 1443
4974.96 1467
4975.63 1539
4976.29 1470
4976.96 1671
4977.62 1588
4978.29 1606
4978.95 1561
4979.62 1657
4980.29 1551
4980.95 1504
4981.62 1516
4982.28 1604
4982.95 1615
4983.62 1485
4984.28 1517
4984.95 1539
4985.61 1399
4986.28 1474
4986.95 1638
4987.61 1504
4988.28 1642
4988.94 1669
4989.61 1608
4990.28 1609
4990.94 1549
4991.61 1653
4992.28 1641
4992.94 1577
4993.61 1642
4994.28 1515
4994.94 1637
4995.61 1514
4996.28 1283
4996.94 1444
4997.61 1340
4998.28 1188
4998.95 1258
4999.61 1392
5000.28 1211
5000.95 1198
5001.61 1219
5002.28 1341
5002.95 1253
5003.62 1267
5004.28 1360
5004.95 1280
5005.62 1205
5006.29 1278
5006.95 1311
5007.62 1217
5008.29 1151
5008.96 1240
5009.62 1349
5010.29 1232
5010.96 1283
5011.63 1224
5012.29 1189
5012.96 1290
5013.63 1271
5014.30 1261
5014.97 1355
5015.63 1425
5016.30 1311
5016.97 1328
5017.64 1374
5018.31 1384
5018.98 1360
5019.64 1456
5020.31 1417
5020.98 1319
5021.65 1422
5022.32 1462
5022.99 1430
5023.66 1455
5024.32 1314
5024.99 1388
5025.66 1360
5026.33 1345
5027.00 1411
5027.67 1384
5028.34 1385
5029.01 1260
5029.67 1166
5030.34 1297
5031.01 1313
5031.68 1299
5032.35 1358
5033.02 1238
5033.69 1270
5034.36 1245
5035.03 1284
5035.70 1237
5036.37 1222
5037.04 1136
5037.71 1113
5038.38 1283
5039.05 1197
5039.72 1323
5040.39 1287
5041.06 1322
5041.73 1225
5042.40 1248
5043.07 1230
5043.74 1167
5044.41 1279
5045.08 1276
5045.75 1322
5046.42 1312
5047.09 1378
5047.76 1335
5048.43 1252
5049.10 1319
5049.77 1261
5050.44 1270
5051.11 1318
5051.78 1291
5052.45 1298
5053.12 1405
5053.79 1418
5054.46 1432
5055.13 1411
5055.80 1307
5056.47 1316
5057.14 1128
5057.82 1184
5058.49 1303
5059.16 1144
5059.83 1169
5060.50 1225
5061.17 1230
5061.84 1238
5062.51 1291
5063.18 1321
5063.86 1284
5064.53 1322
5065.20 1308
5065.87 1311
5066.54 1225
5067.21 1208
5067.88 1232
5068.56 1303
5069.23 1247
5069.90 1135
5070.57 1229
5071.24 1305
5071.91 1203
5072.59 1031
5073.26 1154
5073.93 1175
5074.60 1201
5075.27 1358
5075.95 1316
5076.62 1267
5077.29 1186
5077.96 1211
5078.64 1266
5079.31 1305
5079.98 1281
5080.65 1451
5081.33 1333
5082.00 1242
5082.67 1326
5083.34 1285
5084.02 1316
5084.69 1213
5085.36 1278
5086.03 1327
5086.71 1268
5087.38 1181
5088.05 1241
5088.73 1207
5089.40 1305
5090.07 1466
5090.74 1489
5091.42 1336
5092.09 1350
5092.76 1332
5093.44 1439
5094.11 1444
5094.78 1297
5095.46 1358
5096.13 1326
5096.80 1313
5097.48 1157
5098.15 1252
5098.83 1173
5099.50 1246
5100.17 1198
5100.85 1206
5101.52 1263
5102.19 1266
5102.87 1329
5103.54 1247
5104.22 1214
5104.89 1187
5105.56 1239
5106.24 1202
5106.91 1184
5107.59 1240
5108.26 1187
5108.93 1283
5109.61 1293
5110.28 1181
5110.96 1198
5111.63 1236
5112.31 1201
5112.98 1190
5113.66 1147
5114.33 1163
5115.01 1316
5115.68 1244
5116.36 1300
5117.03 1243
5117.70 1166
5118.38 1111
5119.05 1156
5119.73 1121
5120.40 1168
5121.08 1216
5121.76 1194
5122.43 1272
5123.11 1286
5123.78 1182
5124.46 1327
5125.13 1172
5125.81 1291
5126.48 1269
5127.16 1250
5127.83 1256
5128.51 1329
5129.18 1350
5129.86 1206
5130.54 1239
5131.21 1200
5131.89 1316
5132.56 1368
5133.24 1253
5133.92 1192
5134.59 1156
5135.27 1346
5135.94 1357
5136.62 1242
5137.30 1167
5137.97 1225
5138.65 1253
5139.32 1304
5140.00 1304
5140.68 1254
5141.35 1300
5142.03 1324
5142.71 1335
5143.38 1287
5144.06 1364
5144.74 1327
5145.41 1250
5146.09 1217
5146.77 1213
5147.44 1306
5148.12 1352
5148.80 1201
5149.47 1183
5150.15 1213
5150.83 1205
5151.51 1226
5152.18 1154
5152.86 1189
5153.54 1159
5154.21 1164
5154.89 1146
5155.57 1084
5156.25 1122
5156.92 1175
5157.60 1143
5158.28 1105
5158.96 1226
5159.63 1244
5160.31 1242
5160.99 1165
5161.67 1210
5162.35 1153
5163.02 1099
5163.70 1153
5164.38 1133
5165.06 1172
5165.74 1178
5166.41 1151
5167.09 1144
5167.77 1150
5168.45 1273
5169.13 1096
5169.80 1114
5170.48 1118
5171.16 1171
5171.84 1097
5172.52 1054
5173.20 1150
5173.88 1136
5174.55 1119
5175.23 1218
5175.91 1182
5176.59 1102
5177.27 1049
5177.95 1108
5178.63 1034
5179.31 1101
5179.98 1092
5180.66 1168
5181.34 1151
5182.02 1216
5182.70 1249
5183.38 1301
5184.06 1205
5184.74 1182
5185.42 1156
5186.10 1077
5186.78 1119
5187.46 1079
5188.14 1097
5188.82 1111
5189.50 1059
5190.17 1121
5190.85 1141
5191.53 1138
5192.21 1124
5192.89 1097
5193.57 1197
5194.25 1142
5194.93 1105
5195.61 1181
5196.29 1166
5196.97 1111
5197.65 1083
5198.33 1221
5199.01 1209
5199.69 1133
5200.38 1120
5201.06 1070
5201.74 1030
5202.42 1081
5203.10 1186
5203.78 1245
5204.46 1326
5205.14 1083
5205.82 1043
5206.50 1198
5207.18 1228
5207.86 1326
5208.54 1229
5209.22 1255
5209.90 1207
5210.59 1396
5211.27 1286
5211.95 1301
5212.63 1292
5213.31 1416
5213.99 1387
5214.67 1415
5215.35 1274
5216.03 1194
5216.72 1246
5217.40 1227
5218.08 1236
5218.76 1222
5219.44 1243
5220.12 1191
5220.81 1135
5221.49 1246
5222.17 1236
5222.85 1151
5223.53 1176
5224.21 1208
5224.90 1293
5225.58 1256
5226.26 1143
5226.94 1114
5227.62 1035
5228.31 1198
5228.99 1150
5229.67 1107
5230.35 1139
5231.04 1180
5231.72 1243
5232.40 1129
5233.08 1071
5233.77 1171
5234.45 1276
5235.13 1175
5235.81 1242
5236.50 1288
5237.18 1325
5237.86 1179
5238.54 1260
5239.23 1331
5239.91 1395
5240.59 1316
5241.28 1313
5241.96 1388
5242.64 1359
5243.33 1268
5244.01 1281
5244.69 1291
5245.37 1289
5246.06 1226
5246.74 1266
5247.42 1192
5248.11 1163
5248.79 1215
5249.48 1290
5250.16 1098
5250.84 1108
5251.53 1297
5252.21 1354
5252.89 1331
5253.58 1427
5254.26 1328
5254.95 1326
5255.63 1267
5256.31 1183
5257.00 1276
5257.68 1332
5258.37 1149
5259.05 1202
5259.73 1224
5260.42 1360
5261.10 1273
5261.79 1306
5262.47 1288
5263.16 1205
5263.84 1170
5264.52 1174
5265.21 1210
5265.89 1251
5266.58 1189
5267.26 1199
5267.95 1228
5268.63 1230
5269.32 1125
5270.00 1327
5270.69 1293
5271.37 1136
5272.06 1136
5272.74 1223
5273.43 1265
5274.11 1243
5274.80 1250
5275.48 1282
5276.17 1157
5276.85 1243
5277.54 1291
5278.22 1224
5278.91 1253
5279.59 1342
5280.28 1432
5280.97 1328
5281.65 1396
5282.34 1384
5283.02 1517
5283.71 1650
5284.39 1528
5285.08 1473
5285.77 1438
5286.45 1477
5287.14 1402
5287.82 1329
5288.51 1211
5289.20 1304
5289.88 1137
5290.57 1179
5291.25 1213
5291.94 1185
5292.63 1221
5293.31 1274
5294.00 1220
5294.69 1216
5295.37 1215
5296.06 1228
5296.75 1186
5297.43 1258
5298.12 1346
5298.81 1231
5299.49 1229
5300.18 1241
5300.87 1110
5301.55 1164
5302.24 1253
5302.93 1280
5303.62 1344
5304.30 1309
5304.99 1141
5305.68 1110
5306.36 1196
5307.05 1267
5307.74 1195
5308.43 1193
5309.11 1268
5309.80 1209
5310.49 1174
5311.18 1169
5311.86 1249
5312.55 1326
5313.24 1273
5313.93 1233
5314.61 1302
5315.30 1342
5315.99 1297
5316.68 1291
5317.37 1141
5318.05 1211
5318.74 1217
5319.43 1245
5320.12 1167
5320.81 1322
5321.49 1216
5322.18 1331
5322.87 1190
5323.56 1300
5324.25 1319
5324.94 1244
5325.62 1237
5326.31 1151
5327.00 1196
5327.69 1088
5328.38 1071
5329.07 1116
5329.76 1233
5330.44 1284
5331.13 1191
5331.82 1161
5332.51 1245
5333.20 1164
5333.89 1213
5334.58 1219
5335.27 1266
5335.96 1277
5336.65 1166
5337.34 1258
5338.02 1179
5338.71 1133
5339.40 1103
5340.09 1107
5340.78 1140
5341.47 1080
5342.16 1170
5342.85 1193
5343.54 1218
5344.23 1242
5344.92 1099
5345.61 1166
5346.30 1304
5346.99 1166
5347.68 1288
5348.37 1211
5349.06 1116
5349.75 1213
5350.44 1214
5351.13 1226
5351.82 1232
5352.51 1073
5353.20 1178
5353.89 1150
5354.58 1065
5355.27 1257
5355.96 1264
5356.65 1172
5357.34 1208
5358.03 1173
5358.72 1158
5359.41 1208
5360.11 1091
5360.80 1139
5361.49 1061
5362.18 1148
5362.87 1172
5363.56 1066
5364.25 1114
5364.94 1172
5365.63 1146
5366.32 1077
5367.01 1070
5367.71 1089
5368.40 1090
5369.09 1118
5369.78 1074
5370.47 1009
5371.16 1059
5371.85 1102
5372.55 1220
5373.24 1188
5373.93 991
5374.62 1146
5375.31 1218
5376.00 1158
5376.70 1118
5377.39 1215
5378.08 1195
5378.77 1191
5379.46 1200
5380.15 1284
5380.85 1212
5381.54 1261
5382.23 1293
5382.92 1227
5383.62 1267
5384.31 1226
5385.00 1232
5385.69 1153
5386.38 1156
5387.08 1075
5387.77 1089
5388.46 1122
5389.16 1066
5389.85 1115
5390.54 1180
5391.23 1051
5391.93 1213
5392.62 1196
5393.31 1061
5394.00 1088
5394.70 1132
5395.39 1128
5396.08 1160
5396.78 1033
5397.47 1020
5398.16 1105
5398.86 1035
5399.55 1094
5400.24 1029
5400.94 1145
5401.63 1167
5402.32 951
5403.02 968
5403.71 949
5404.40 1147
5405.10 1093
5405.79 1174
5406.48 1147
5407.18 1097
5407.87 1071
5408.57 1045
5409.26 1234
5409.95 1105
5410.65 1107
5411.34 1170
5412.04 1243
5412.73 1127
5413.42 1130
5414.12 1149
5414.81 1140
5415.51 969
5416.20 1101
5416.89 1133
5417.59 1268
5418.28 1265
5418.98 1136
5419.67 1124
5420.37 1197
5421.06 1227
5421.76 1134
5422.45 1115
5423.15 1105
5423.84 1165
5424.54 1139
5425.23 1119
5425.93 1181
5426.62 1173
5427.32 1116
5428.01 1204
5428.71 1123
5429.40 1147
5430.10 1039
5430.79 1065
5431.49 1200
5432.18 1075
5432.88 1129
5433.57 1181
5434.27 1198
5434.96 1187
5435.66 1370
5436.36 1244
5437.05 1225
5437.75 1241
5438.44 1293
5439.14 1223
5439.83 1114
5440.53 1158
5441.23 1282
5441.92 1284
5442.62 1112
5443.31 1143
5444.01 1272
5444.71 1325
5445.40 1282
5446.10 1411
5446.79 1378
5447.49 1446
5448.19 1430
5448.88 1354
5449.58 1340
5450.28 1421
5450.97 1513
5451.67 1427
5452.37 1310
5453.06 1444
5453.76 1491
5454.46 1371
5455.15 1221
5455.85 1349
5456.55 1277
5457.24 1367
5457.94 1310
5458.64 1257
5459.34 1293
5460.03 1377
5460.73 1398
5461.43 1248
5462.12 1252
5462.82 1191
5463.52 1169
5464.22 1268
5464.91 1248
5465.61 1214
5466.31 1299
5467.01 1293
5467.70 1221
5468.40 1280
5469.10 1321
5469.80 1435
5470.49 1480
5471.19 1550
5471.89 1540
5472.59 1485
5473.29 1504
5473.98 1490
5474.68 1321
5475.38 1405
5476.08 1428
5476.78 1666
5477.48 1699
5478.17 1464
5478.87 1586
5479.57 1613
5480.27 1590
5480.97 1717
5481.67 1648
5482.36 1938
5483.06 1805
5483.76 1862
5484.46 2059
5485.16 1765
5485.86 1636
5486.56 1640
5487.26 1661
5487.95 1810
5488.65 1579
5489.35 1529
5490.05 1512
5490.75 1529
5491.45 1715
5492.15 1661
5492.85 1730
5493.55 1680
5494.25 1738
5494.95 1783
5495.65 1820
5496.34 1766
5497.04 1791
5497.74 1759
5498.44 1958
5499.14 2031
5499.84 2046
5500.54 2192
5501.24 2260
5501.94 2389
5502.64 2344
5503.34 2450
5504.04 2429
5504.74 2374
5505.44 2191
5506.14 1913
5506.84 1972
5507.54 1871
5508.24 1802
5508.94 1655
5509.64 1687
5510.34 1641
5511.04 1714
5511.74 1637
5512.44 1556
5513.14 1520
5513.85 1494
5514.55 1613
5515.25 1562
5515.95 1507
5516.65 1497
5517.35 1427
5518.05 1396
5518.75 1435
5519.45 1409
5520.15 1417
5520.85 1592
5521.55 1334
5522.26 1354
5522.96 1501
5523.66 1557
5524.36 1451
5525.06 1522
5525.76 1491
5526.46 1249
5527.16 1182
5527.87 1256
5528.57 1237
5529.27 1258
5529.97 1340
5530.67 1316
5531.37 1226
5532.08 1332
5532.78 1257
5533.48 1267
5534.18 1169
5534.88 1168
5535.58 1180
5536.29 1216
5536.99 1263
5537.69 1298
5538.39 1222
5539.10 1380
5539.80 1354
5540.50 1274
5541.20 1120
5541.90 1142
5542.61 1210
5543.31 1131
5544.01 1135
5544.71 1245
5545.42 1218
5546.12 1316
5546.82 1275
5547.52 1262
5548.23 1234
5548.93 1198
5549.63 1183
5550.34 1288
5551.04 1326
5551.74 1220
5552.44 1193
5553.15 1223
5553.85 1177
5554.55 1205
5555.26 1120
5555.96 1229
5556.66 1172
5557.37 1079
5558.07 1155
5558.77 1202
5559.48 1160
5560.18 1218
5560.88 1163
5561.59 1152
5562.29 1149
5563.00 1296
5563.70 1293
5564.40 1244
5565.11 1215
5565.81 1267
5566.51 1060
5567.22 1197
5567.92 1208
5568.63 1140
5569.33 1216
5570.03 1209
5570.74 1148
5571.44 1210
5572.15 1194
5572.85 1286
5573.56 1188
5574.26 1152
5574.96 1168
5575.67 1216
5576.37 1208
5577.08 1170
5577.78 1229
5578.49 1270
5579.19 1220
5579.90 1199
5580.60 1142
5581.31 1239
5582.01 1179
5582.72 1219
5583.42 1154
5584.13 1197
5584.83 1141
5585.54 1155
5586.24 1220
5586.95 1152
5587.65 1110
5588.36 1105
5589.06 1135
5589.77 1062
5590.47 1095
5591.18 1114
5591.88 1200
5592.59 1135
5593.30 1074
5594.00 1119
5594.71 1072
5595.41 1150
5596.12 1168
5596.82 1064
5597.53 1133
5598.24 1140
5598.94 1121
5599.65 1070
5600.35 1024
5601.06 1050
5601.77 1068
5602.47 1002
5603.18 1104
5603.89 1105
5604.59 1067
5605.30 1085
5606.00 1126
5606.71 1057
5607.42 1136
5608.12 1148
5608.83 1139
5609.54 978
5610.24 1093
5610.95 1151
5611.66 1090
5612.36 1060
5613.07 1087
5613.78 1217
5614.48 1074
5615.19 1016
5615.90 1099
5616.61 1125
5617.31 1092
5618.02 1123
5618.73 1024
5619.43 983
5620.14 1100
5620.85 1075
5621.56 1152
5622.26 1039
5622.97 1043
5623.68 1140
5624.39 1180
5625.09 1068
5625.80 966
5626.51 1104
5627.22 1081
5627.92 1153
5628.63 1065
5629.34 1149
5630.05 1031
5630.76 1101
5631.46 1161
5632.17 1153
5632.88 1059
5633.59 1011
5634.30 1024
5635.01 1070
5635.71 1156
5636.42 1161
5637.13 1102
5637.84 985
5638.55 1215
5639.26 1167
5639.96 1177
5640.67 1208
5641.38 1131
5642.09 1241
5642.80 1233
5643.51 1289
5644.22 1230
5644.93 1238
5645.63 1234
5646.34 1098
5647.05 1191
5647.76 1007
5648.47 1084
5649.18 1187
5649.89 1108
5650.60 1052
5651.31 1014
5652.02 1040
5652.73 1114
5653.43 1182
5654.14 1282
5654.85 1177
5655.56 1202
5656.27 1153
5656.98 1148
5657.69 1206
5658.40 1136
5659.11 1159
5659.82 1202
5660.53 1220
5661.24 1216
5661.95 1179
5662.66 1212
5663.37 1087
5664.08 1154
5664.79 1040
5665.50 1040
5666.21 1168
5666.92 1076
5667.63 1090
5668.34 1170
5669.05 1083
5669.76 1088
5670.47 1109
5671.18 1067
5671.89 1093
5672.61 1252
5673.32 1296
5674.03 1115
5674.74 1086
5675.45 1110
5676.16 1037
5676.87 1147
5677.58 1137
5678.29 1085
5679.00 1117
5679.71 1030
5680.42 1107
5681.14 1046
5681.85 1089
5682.56 1075
5683.27 1022
5683.98 1011
5684.69 1123
5685.40 1010
5686.11 1173
5686.83 1190
5687.54 1087
5688.25 1028
5688.96 1101
5689.67 1040
5690.38 1040
5691.10 1062
5691.81 1001
5692.52 1034
5693.23 1030
5693.94 1005
5694.66 1000
5695.37 1011
5696.08 1106
5696.79 1100
5697.50 1126
5698.22 1053
5698.93 1001
5699.64 1010
5700.35 1037
5701.07 971
5701.78 1019
5702.49 1036
5703.20 1140
5703.92 1176
5704.63 1033
5705.34 917
5706.05 976
5706.77 986
5707.48 1144
5708.19 1152
5708.90 1057
5709.62 995
5710.33 927
5711.04 1033
5711.76 1114
5712.47 950
5713.18 1095
5713.90 1015
5714.61 1003
5715.32 995
5716.04 1003
5716.75 1045
5717.46 994
5718.18 954
5718.89 1048
5719.60 1025
5720.32 987
5721.03 1086
5721.74 1012
5722.46 1071
5723.17 1215
5723.89 1140
5724.60 1127
5725.31 1111
5726.03 1102
5726.74 1108
5727.45 1204
5728.17 1170
5728.88 1110
5729.60 1122
5730.31 1394
5731.03 1295
5731.74 1182
5732.45 1264
5733.17 1176
5733.88 1176
5734.60 1159
5735.31 1207
5736.03 1144
5736.74 1081
5737.46 1097
5738.17 1025
5738.89 1004
5739.60 1139
5740.31 1019
5741.03 1089
5741.74 990
5742.46 1060
5743.17 1057
5743.89 1117
5744.60 1024
5745.32 1152
5746.04 1087
5746.75 991
5747.47 1077
5748.18 1099
5748.90 1105
5749.61 1049
5750.33 1070
5751.04 977
5751.76 1009
5752.47 1005
5753.19 1016
5753.91 1126
5754.62 1089
5755.34 1150
5756.05 1029
5756.77 1128
5757.48 1122
5758.20 1075
5758.92 1124
5759.63 1184
5760.35 1144
5761.06 1179
5761.78 1126
5762.50 1091
5763.21 1085
5763.93 1057
5764.65 1147
5765.36 1117
5766.08 1144
5766.79 1295
5767.51 1186
5768.23 1160
5768.94 1233
5769.66 1141
5770.38 1059
5771.09 1090
5771.81 1143
5772.53 1149
5773.25 1064
5773.96 1136
5774.68 1171
5775.40 1255
5776.11 1077
5776.83 1147
5777.55 1190
5778.26 1199
5778.98 1185
5779.70 1181
5780.42 1176
5781.13 1251
5781.85 1271
5782.57 1126
5783.29 1156
5784.00 1114
5784.72 1128
5785.44 1220
5786.16 1172
5786.87 1232
5787.59 1219
5788.31 1185
5789.03 1261
5789.75 1090
5790.46 1179
5791.18 1197
5791.90 1264
5792.62 1330
5793.34 1283
5794.05 1357
5794.77 1359
5795.49 1282
5796.21 1226
5796.93 1275
5797.65 1387
5798.36 1453
5799.08 1317
5799.80 1272
5800.52 1409
5801.24 1343
5801.96 1423
5802.68 1495
5803.39 1547
5804.11 1671
5804.83 1729
5805.55 1696
5806.27 1710
5806.99 1633
5807.71 1598
5808.43 1576
5809.15 1653
5809.87 1638
5810.58 1611
5811.30 1451
5812.02 1530
5812.74 1699
5813.46 1611
5814.18 1759
5814.90 1908
5815.62 2170
5816.34 2200
5817.06 2177
5817.78 2636
5818.50 2769
5819.22 2956
5819.94 3196
5820.66 3094
5821.38 2942
5822.10 2820
5822.82 2786
5823.54 2325
5824.26 2289
5824.98 2041
5825.70 1740
5826.42 1630
5827.14 1733
5827.86 1702
5828.58 1713
5829.30 1685
5830.02 1715
5830.74 1732
5831.46 1781
5832.18 1818
5832.90 1922
5833.62 1857
5834.34 1773
5835.06 1735
5835.78 1618
5836.51 1774
5837.23 1819
5837.95 1744
5838.67 1601
5839.39 1572
5840.11 1491
5840.83 1546
5841.55 1620
5842.27 1543
5842.99 1436
5843.72 1488
5844.44 1558
5845.16 1430
5845.88 1453
5846.60 1487
5847.32 1374
5848.04 1375
5848.77 1360
5849.49 1365
5850.21 1332
5850.93 1303
5851.65 1374
5852.37 1268
5853.10 1350
5853.82 1386
5854.54 1322
5855.26 1320
5855.98 1427
5856.71 1492
5857.43 1548
5858.15 1446
5858.87 1303
5859.59 1457
5860.32 1342
5861.04 1288
5861.76 1293
5862.48 1322
5863.21 1236
5863.93 1180
5864.65 1145
5865.37 1206
5866.10 1346
5866.82 1219
5867.54 1173
5868.27 1248
5868.99 1315
5869.71 1270
5870.43 1255
5871.16 1347
5871.88 1146
5872.60 1166
5873.33 1262
5874.05 1224
5874.77 1194
5875.50 1291
5876.22 1256
5876.94 1192
5877.67 1154
5878.39 1057
5879.11 1252
5879.84 1306
5880.56 1229
5881.28 1190
5882.01 1188
5882.73 1206
5883.45 1282
5884.18 1220
5884.90 1313
5885.62 1228
5886.35 1174
5887.07 1200
5887.80 1207
5888.52 1279
5889.24 1296
5889.97 1254
5890.69 1215
5891.42 1329
5892.14 1206
5892.87 1174
5893.59 1268
5894.31 1162
5895.04 1117
5895.76 1281
5896.49 1257
5897.21 1230
5897.94 1157
5898.66 1193
5899.39 1221
5900.11 1209
5900.84 1231
5901.56 1234
5902.29 1186
5903.01 1278
5903.74 1328
5904.46 1268
5905.19 1262
5905.91 1180
5906.64 1200
5907.36 1170
5908.09 1250
5908.81 1315
5909.54 1283
5910.26 1290
5910.99 1320
5911.71 1314
5912.44 1241
5913.16 1313
5913.89 1306
5914.61 1310
5915.34 1311
5916.07 1348
5916.79 1247
5917.52 1300
5918.24 1246
5918.97 1273
5919.70 1281
5920.42 1291
5921.15 1283
5921.87 1260
5922.60 1298
5923.33 1164
5924.05 1264
5924.78 1164
5925.50 1302
5926.23 1324
5926.96 1214
5927.68 1277
5928.41 1311
5929.14 1374
5929.86 1281
5930.59 1314
5931.32 1221
5932.04 1243
5932.77 1409
5933.50 1522
5934.22 1493
5934.95 1436
5935.68 1422
5936.40 1460
5937.13 1367
5937.86 1466
5938.59 1509
5939.31 1424
5940.04 1519
5940.77 1437
5941.49 1495
5942.22 1468
5942.95 1506
5943.68 1567
5944.40 1602
5945.13 1629
5945.86 1749
5946.59 1571
5947.31 1674
5948.04 1603
5948.77 1631
5949.50 1632
5950.22 1581
5950.95 1790
5951.68 1882
5952.41 1924
5953.14 1931
5953.86 1953
5954.59 2201
5955.32 2086
5956.05 2110
5956.78 1944
5957.51 1862
5958.23 1867
5958.96 1904
5959.69 1991
5960.42 2076
5961.15 1879
5961.88 1978
5962.60 1989
5963.33 2031
5964.06 1999
5964.79 2059
5965.52 2073
5966.25 2194
5966.98 2249
5967.71 2493
5968.43 2484
5969.16 2550
5969.89 2970
5970.62 2640
5971.35 2584
5972.08 2335
5972.81 2353
5973.54 2360
5974.27 2218
5975.00 2078
5975.73 2200
5976.46 2255
5977.19 1970
5977.91 2020
5978.64 2145
5979.37 2195
5980.10 2220
5980.83 2244
5981.56 2192
5982.29 2406
5983.02 2466
5983.75 2356
5984.48 2455
5985.21 2420
5985.94 2396
5986.67 2367
5987.40 2381
5988.13 2475
5988.86 2385
5989.59 2415
5990.32 2428
5991.05 2410
5991.78 2410
5992.51 2387
5993.24 2539
5993.97 2463
5994.71 2386
5995.44 2441
5996.17 2539
5996.90 2457
5997.63 2635
5998.36 2568
5999.09 2538
5999.82 2534
6000.55 2655
6001.28 2550
6002.01 2679
6002.74 2655
6003.48 2486
6004.21 2586
6004.94 2501
6005.67 2537
6006.40 2430
6007.13 2488
6007.86 2525
6008.59 2778
6009.33 2763
6010.06 2907
6010.79 3300
6011.52 3526
6012.25 3810
6012.98 4164
6013.71 4575
6014.45 4980
6015.18 4999
6015.91 5013
6016.64 5192
6017.37 5057
6018.11 4452
6018.84 4346
6019.57 3827
6020.30 3566
6021.03 3055
6021.77 2868
6022.50 2784
6023.23 2591
6023.96 2251
6024.70 2184
6025.43 2094
6026.16 2118
6026.89 1995
6027.63 1993
6028.36 1962
6029.09 2023
6029.82 2033
6030.56 2014
6031.29 1895
6032.02 1865
6032.75 1906
6033.49 1930
6034.22 1840
6034.95 1943
6035.69 2039
6036.42 1857
6037.15 1958
6037.89 2012
6038.62 2005
6039.35 1979
6040.09 2011
6040.82 2046
6041.55 1936
6042.29 2016
6043.02 2039
6043.75 1947
6044.49 1908
6045.22 1942
6045.95 1992
6046.69 2082
6047.42 2120
6048.15 2173
6048.89 2105
6049.62 2225
6050.36 2147
6051.09 2314
6051.82 2240
6052.56 2343
6053.29 2325
6054.03 2415
6054.76 2637
6055.49 2481
6056.23 2356
6056.96 2392
6057.70 2425
6058.43 2410
6059.17 2277
6059.90 2167
6060.64 2092
6061.37 1992
6062.10 1973
6062.84 1873
6063.57 2109
6064.31 2123
6065.04 2082
6065.78 2085
6066.51 1969
6067.25 2039
6067.98 2013
6068.72 2129
6069.45 2006
6070.19 1761
6070.92 1878
6071.66 1928
6072.39 1917
6073.13 1846
6073.86 1890
6074.60 1878
6075.34 1770
6076.07 1680
6076.81 1744
6077.54 1916
6078.28 1757
6079.01 1739
6079.75 1732
6080.49 1848
6081.22 1869
6081.96 1781
6082.69 1688
6083.43 1731
6084.16 1865
6084.90 1687
6085.64 1645
6086.37 1683
6087.11 1669
6087.84 1678
6088.58 1591
6089.32 1713
6090.05 1669
6090.79 1753
6091.53 1716
6092.26 1659
6093.00 1625
6093.74 1678
6094.47 1713
6095.21 1740
6095.95 1660
6096.68 1672
6097.42 1621
6098.16 1525
6098.89 1615
6099.63 1728
6100.37 1670
6101.10 1640
6101.84 1698
6102.58 1643
6103.32 1670
6104.05 1694
6104.79 1632
6105.53 1641
6106.26 1640
6107.00 1615
6107.74 1575
6108.48 1491
6109.21 1537
6109.95 1527
6110.69 1656
6111.43 1716
6112.16 1655
6112.90 1596
6113.64 1576
6114.38 1645
6115.12 1670
6115.85 1674
6116.59 1579
6117.33 1650
6118.07 1639
6118.81 1727
6119.54 1611
6120.28 1776
6121.02 1735
6121.76 1714
6122.50 1656
6123.23 1754
6123.97 1877
6124.71 1843
6125.45 1768
6126.19 1821
6126.93 1858
6127.67 1797
6128.40 1870
6129.14 1845
6129.88 1803
6130.62 1725
6131.36 1780
6132.10 1787
6132.84 1756
6133.58 1965
6134.31 1803
6135.05 1813
6135.79 1656
6136.53 1773
6137.27 1708
6138.01 1783
6138.75 1849
6139.49 1914
6140.23 1851
6140.97 1814
6141.71 1819
6142.45 1936
6143.19 1898
6143.93 1745
6144.67 1694
6145.41 1838
6146.14 1839
6146.88 1764
6147.62 1878
6148.36 1926
6149.10 2075
6149.84 2038
6150.58 2043
6151.32 2007
6152.06 2147
6152.80 1941
6153.54 1952
6154.28 1931
6155.02 2050
6155.77 2117
6156.51 1950
6157.25 2014
6157.99 2073
6158.73 2047
6159.47 2157
6160.21 2079
6160.95 1904
6161.69 2077
6162.43 2188
6163.17 2270
6163.91 2346
6164.65 2452
6165.39 2469
6166.13 2511
6166.88 2622
6167.62 2621
6168.36 2617
6169.10 2697
6169.84 2803
6170.58 2936
6171.32 2783
6172.06 2871
6172.80 2791
6173.55 2698
6174.29 2860
6175.03 2784
6175.77 2620
6176.51 2607
6177.25 2545
6177.99 2457
6178.74 2470
6179.48 2474
6180.22 2621
6180.96 2589
6181.70 2527
6182.45 2610
6183.19 2726
6183.93 2692
6184.67 2691
6185.41 2766
6186.16 2839
6186.90 2722
6187.64 2715
6188.38 2928
6189.12 2649
6189.87 2868
6190.61 2760
6191.35 2798
6192.09 2974
6192.84 3035
6193.58 3083
6194.32 3174
6195.06 3324
6195.81 3276
6196.55 3271
6197.29 3420
6198.04 3370
6198.78 3251
6199.52 3323
6200.26 3303
6201.01 3383
6201.75 3376
6202.49 3358
6203.24 3469
6203.98 3547
6204.72 3833
6205.47 4211
6206.21 4934
6206.95 5468
6207.70 6265
6208.44 7520
6209.18 8914
6209.93 9962
6210.67 11309
6211.41 11925
6212.16 12068
6212.90 12117
6213.65 11426
6214.39 10584
6215.13 9425
6215.88 8112
6216.62 7019
6217.37 6175
6218.11 5377
6218.85 4574
6219.60 3917
6220.34 3603
6221.09 3340
6221.83 3131
6222.57 3219
6223.32 3103
6224.06 3159
6224.81 3306
6225.55 3252
6226.30 3150
6227.04 3196
6227.79 3119
6228.53 3194
6229.28 3150
6230.02 3088
6230.76 2766
6231.51 2659
6232.25 2581
6233.00 2325
6233.74 2104
6234.49 2173
6235.23 2272
6235.98 2145
6236.72 2405
6237.47 2466
6238.22 2180
6238.96 2178
6239.71 2243
6240.45 2281
6241.20 2255
6241.94 2250
6242.69 2281
6243.43 2399
6244.18 2382
6244.92 2510
6245.67 2426
6246.42 2501
6247.16 2664
6247.91 2830
6248.65 2861
6249.40 2981
6250.15 3289
6250.89 3186
6251.64 2872
6252.38 3191
6253.13 2943
6253.88 2866
6254.62 2838
6255.37 2571
6256.11 2556
6256.86 2454
6257.61 2428
6258.35 2443
6259.10 2535
6259.85 2542
6260.59 2503
6261.34 2404
6262.09 2319
6262.83 2420
6263.58 2634
6264.33 2366
6265.07 2364
6265.82 2342
6266.57 2454
6267.31 2369
6268.06 2341
6268.81 2326
6269.56 2300
6270.30 2298
6271.05 2210
6271.80 2201
6272.54 2266
6273.29 2159
6274.04 2237
6274.79 2288
6275.53 2246
6276.28 2213
6277.03 2125
6277.78 2272
6278.52 2131
6279.27 2034
6280.02 2178
6280.77 2279
6281.52 2165
6282.26 2177
6283.01 2063
6283.76 2081
6284.51 2117
6285.26 2088
6286.00 2133
6286.75 2133
6287.50 2129
6288.25 2179
6289.00 2139
6289.74 2334
6290.49 2402
6291.24 2265
6291.99 2466
6292.74 2306
6293.49 2067
6294.24 1912
6294.98 2015
6295.73 2001
6296.48 1887
6297.23 1845
6297.98 1813
6298.73 1774
6299.48 1819
6300.23 1795
6300.97 1822
6301.72 1815
6302.47 1873
6303.22 1894
6303.97 1815
6304.72 1913
6305.47 1780
6306.22 1699
6306.97 1828
6307.72 1811
6308.47 1764
6309.22 1857
6309.97 1866
6310.72 1800
6311.47 1909
6312.22 1928
6312.96 1859
6313.71 1946
6314.46 1795
6315.21 1797
6315.96 1688
6316.71 1859
6317.46 1774
6318.21 1816
6318.96 1849
6319.71 1855
6320.46 1819
6321.21 1779
6321.96 1781
6322.72 1787
6323.47 1704
6324.22 1668
6324.97 1541
6325.72 1585
6326.47 1658
6327.22 1622
6327.97 1538
6328.72 1515
6329.47 1588
6330.22 1695
6330.97 1704
6331.72 1611
6332.47 1641
6333.22 1633
6333.97 1582
6334.73 1517
6335.48 1527
6336.23 1485
6336.98 1594
6337.73 1566
6338.48 1457
6339.23 1607
6339.98 1700
6340.74 1669
6341.49 1582
6342.24 1545
6342.99 1540
6343.74 1514
6344.49 1552
6345.24 1647
6346.00 1626
6346.75 1544
6347.50 1530
6348.25 1676
6349.00 1684
6349.76 1557
6350.51 1519
6351.26 1609
6352.01 1553
6352.76 1674
6353.52 1655
6354.27 1589
6355.02 1576
6355.77 1621
6356.52 1649
6357.28 1675
6358.03 1675
6358.78 1700
6359.53 1675
6360.29 1758
6361.04 1669
6361.79 1573
6362.54 1582
6363.30 1669
6364.05 1654
6364.80 1778
6365.56 1732
6366.31 1811
6367.06 1748
6367.81 1672
6368.57 1637
6369.32 1744
6370.07 1769
6370.83 1693
6371.58 1564
6372.33 1454
6373.09 1542
6373.84 1471
6374.59 1484
6375.35 1444
6376.10 1523
6376.85 1490
6377.61 1419
6378.36 1506
6379.11 1449
6379.87 1496
6380.62 1466
6381.37 1496
6382.13 1555
6382.88 1476
6383.64 1369
6384.39 1542
6385.14 1588
6385.90 1619
6386.65 1577
6387.41 1527
6388.16 1594
6388.91 1391
6389.67 1481
6390.42 1516
6391.18 1449
6391.93 1479
6392.69 1409
6393.44 1421
6394.20 1452
6394.95 1427
6395.70 1355
6396.46 1410
6397.21 1382
6397.97 1325
6398.72 1301
6399.48 1298
6400.23 1464
6400.99 1320
6401.74 1342
6402.50 1397
6403.25 1397
6404.01 1463
6404.76 1461
6405.52 1393
6406.27 1446
6407.03 1502
6407.78 1441
6408.54 1341
6409.30 1356
6410.05 1450
6410.81 1484
6411.56 1425
6412.32 1397
6413.07 1465
6413.83 1527
6414.58 1440
6415.34 1417
6416.10 1410
6416.85 1393
6417.61 1386
6418.36 1362
6419.12 1428
6419.88 1459
6420.63 1450
6421.39 1340
6422.14 1359
6422.90 1251
6423.66 1340
6424.41 1386
6425.17 1441
6425.93 1359
6426.68 1273
6427.44 1298
6428.20 1422
6428.95 1431
6429.71 1334
6430.47 1407
6431.22 1371
6431.98 1340
6432.74 1347
6433.49 1425
6434.25 1460
6435.01 1449
6435.76 1319
6436.52 1322
6437.28 1262
6438.03 1428
6438.79 1419
6439.55 1453
6440.31 1398
6441.06 1466
6441.82 1468
6442.58 1481
6443.34 1387
6444.09 1373
6444.85 1435
6445.61 1391
6446.37 1383
6447.12 1373
6447.88 1346
6448.64 1362
6449.40 1315
6450.15 1441
6450.91 1426
6451.67 1451
6452.43 1532
6453.19 1415
6453.94 1362
6454.70 1439
6455.46 1418
6456.22 1535
6456.98 1508
6457.73 1542
6458.49 1520
6459.25 1444
6460.01 1413
6460.77 1461
6461.53 1537
6462.29 1622
6463.04 1493
6463.80 1533
6464.56 1597
6465.32 1616
6466.08 1551
6466.84 1646
6467.60 1692
6468.36 1640
6469.11 1670
6469.87 1626
6470.63 1645
6471.39 1593
6472.15 1651
6472.91 1665
6473.67 1664
6474.43 1682
6475.19 1811
6475.95 1685
6476.71 1696
6477.47 1687
6478.22 1669
6478.98 1712
6479.74 1719
6480.50 1860
6481.26 1785
6482.02 1798
6482.78 1891
6483.54 1859
6484.30 1929
6485.06 1934
6485.82 1892
6486.58 1855
6487.34 1868
6488.10 2017
6488.86 2006
6489.62 2090
6490.38 2008
6491.14 1921
6491.90 2059
6492.66 2135
6493.42 2132
6494.18 2165
6494.94 2312
6495.70 2227
6496.47 2390
6497.23 2354
6497.99 2368
6498.75 2354
6499.51 2400
6500.27 2292
6501.03 2387
6501.79 2368
6502.55 2429
6503.31 2421
6504.07 2339
6504.83 2439
6505.60 2482
6506.36 2458
6507.12 2601
6507.88 2503
6508.64 2544
6509.40 2641
6510.16 2674
6510.92 2648
6511.69 2882
6512.45 2990
6513.21 3006
6513.97 3094
6514.73 2959
6515.49 2794
6516.26 2845
6517.02 2876
6517.78 2986
6518.54 2934
6519.30 2956
6520.06 2937
6520.83 3009
6521.59 3104
6522.35 3170
6523.11 3319
6523.87 3482
6524.64 3654
6525.40 3724
6526.16 4039
6526.92 4005
6527.69 4160
6528.45 4495
6529.21 4583
6529.97 4669
6530.74 4718
6531.50 4751
6532.26 4781
6533.02 4796
6533.79 4691
6534.55 4904
6535.31 5519
6536.08 5823
6536.84 6456
6537.60 7209
6538.36 7932
6539.13 8260
6539.89 8272
6540.65 8062
6541.42 7988
6542.18 6938
6542.94 6213
6543.71 5231
6544.47 4583
6545.23 4032
6546.00 3492
6546.76 3158
6547.52 3022
6548.29 2866
6549.05 2758
6549.81 2526
6550.58 2646
6551.34 2703
6552.11 2785
6552.87 2714
6553.63 2631
6554.40 2662
6555.16 2491
6555.93 2623
6556.69 2665
6557.45 2504
6558.22 2370
6558.98 2371
6559.75 2462
6560.51 2452
6561.27 2498
6562.04 2579
6562.80 2673
6563.57 2613
6564.33 2674
6565.10 2839
6565.86 2995
6566.63 3071
6567.39 3224
6568.16 3132
6568.92 3022
6569.69 3101
6570.45 3055
6571.22 3004
6571.98 2896
6572.75 2909
6573.51 2991
6574.28 3032
6575.04 3121
6575.81 3186
6576.57 3118
6577.34 3085
6578.10 3212
6578.87 3227
6579.63 3110
6580.40 3314
6581.16 3275
6581.93 3176
6582.69 3303
6583.46 3327
6584.23 3299
6584.99 3421
6585.76 3508
6586.52 3442
6587.29 3511
6588.05 3372
6588.82 3445
6589.59 3240
6590.35 3268
6591.12 3196
6591.88 3496
6592.65 3405
6593.42 3590
6594.18 3935
6594.95 4124
6595.72 4236
6596.48 4352
6597.25 4553
6598.02 4562
6598.78 4492
6599.55 4330
6600.31 3911
6601.08 3819
6601.85 3735
6602.62 3433
6603.38 3131
6604.15 2954
6604.92 2945
6605.68 2776
6606.45 2690
6607.22 2722
6607.98 2553
6608.75 2534
6609.52 2559
6610.28 2478
6611.05 2495
6611.82 2424
6612.59 2436
6613.35 2516
6614.12 2696
6614.89 2536
6615.66 2608
6616.42 2504
6617.19 2397
6617.96 2307
6618.73 2292
6619.49 2232
6620.26 2296
6621.03 2402
6621.80 2433
6622.57 2381
6623.33 2437
6624.10 2471
6624.87 2418
6625.64 2331
6626.41 2381
6627.17 2353
6627.94 2445
6628.71 2329
6629.48 2361
6630.25 2388
6631.02 2411
6631.78 2366
6632.55 2442
6633.32 2513
6634.09 2580
6634.86 2739
6635.63 2696
6636.40 2680
6637.16 2873
6637.93 2702
6638.70 2600
6639.47 2681
6640.24 2695
6641.01 2601
6641.78 2494
6642.55 2319
6643.32 2359
6644.09 2226
6644.85 2155
6645.62 2151
6646.39 2083
6647.16 2174
6647.93 2186
6648.70 2184
6649.47 2168
6650.24 2207
6651.01 2162
6651.78 2153
6652.55 2185
6653.32 2150
6654.09 2145
6654.86 2157
6655.63 2214
6656.40 2082
6657.17 2124
6657.94 2122
6658.71 2119
6659.48 2044
6660.25 2104
6661.02 2081
6661.79 2121
6662.56 2091
6663.33 2116
6664.10 2232
6664.87 2183
6665.64 2096
6666.41 2204
6667.18 2254
6667.95 2361
6668.72 2271
6669.49 2301
6670.26 2312
6671.03 2338
6671.80 2158
6672.58 2182
6673.35 1958
6674.12 2014
6674.89 2050
6675.66 1973
6676.43 1913
6677.20 1960
6677.97 2056
6678.74 2097
6679.51 2081
6680.29 2011
6681.06 2157
6681.83 2058
6682.60 2088
6683.37 2113
6684.14 2123
6684.91 2285
6685.69 2273
6686.46 2400
6687.23 2501
6688.00 2474
6688.77 2518
6689.54 2465
6690.32 2511
6691.09 2196
6691.86 2186
6692.63 2101
6693.40 2086
6694.18 2010
6694.95 1935
6695.72 2035
6696.49 2020
6697.26 1883
6698.04 1949
6698.81 1854
6699.58 1821
6700.35 1827
6701.13 1956
6701.90 1850
6702.67 1939
6703.44 2017
6704.22 1930
6704.99 1822
6705.76 1849
6706.54 1806
6707.31 1884
6708.08 1678
6708.85 1749
6709.63 1782
6710.40 1789
6711.17 1869
6711.95 1647
6712.72 1770
6713.49 1762
6714.27 1684
6715.04 1736
6715.81 1783
6716.59 1820
6717.36 1690
6718.13 1606
6718.91 1624
6719.68 1661
6720.45 1615
6721.23 1695
6722.00 1714
6722.77 1685
6723.55 1622
6724.32 1595
6725.09 1799
6725.87 1777
6726.64 1676
6727.42 1662
6728.19 1687
6728.96 1805
6729.74 1725
6730.51 1730
6731.29 1742
6732.06 1730
6732.84 1709
6733.61 1693
6734.38 1755
6735.16 1764
6735.93 1814
6736.71 1829
6737.48 1712
6738.26 1653
6739.03 1719
6739.81 1720
6740.58 1719
6741.36 1699
6742.13 1703
6742.91 1825
6743.68 1800
6744.46 1836
6745.23 1698
6746.01 1849
6746.78 1899
6747.56 1816
6748.33 1771
6749.11 1853
6749.88 1933
6750.66 1960
6751.43 1894
6752.21 2021
6752.98 2115
6753.76 2151
6754.53 2123
6755.31 2088
6756.08 2265
6756.86 2046
6757.64 1851
6758.41 1866
6759.19 1952
6759.96 1761
6760.74 1737
6761.52 1786
6762.29 1665
6763.07 1584
6763.84 1608
6764.62 1659
6765.40 1635
6766.17 1621
6766.95 1550
6767.72 1529
6768.50 1660
6769.28 1781
6770.05 1724
6770.83 1641
6771.61 1698
6772.38 1692
6773.16 1537
6773.94 1626
6774.71 1670
6775.49 1588
6776.27 1654
6777.04 1619
6777.82 1594
6778.60 1671
6779.37 1655
6780.15 1555
6780.93 1636
6781.71 1675
6782.48 1645
6783.26 1685
6784.04 1717
6784.81 1681
6785.59 1546
6786.37 1460
6787.15 1586
6787.92 1582
6788.70 1528
6789.48 1463
6790.26 1463
6791.03 1345
6791.81 1422
6792.59 1466
6793.37 1464
6794.15 1446
6794.92 1421
6795.70 1514
6796.48 1468
6797.26 1478
6798.03 1410
6798.81 1484
6799.59 1501
6800.37 1389
6801.15 1470
6801.93 1441
6802.70 1472
6803.48 1322
6804.26 1401
6805.04 1425
6805.82 1665
6806.60 1604
6807.37 1505
6808.15 1512
6808.93 1561
6809.71 1719
6810.49 1640
6811.27 1356
6812.05 1444
6812.83 1606
6813.60 1502
6814.38 1515
6815.16 1476
6815.94 1468
6816.72 1481
6817.50 1502
6818.28 1542
6819.06 1492
6819.84 1358
6820.62 1499
6821.40 1548
6822.18 1482
6822.96 1515
6823.73 1465
6824.51 1512
6825.29 1524
6826.07 1489
6826.85 1514
6827.63 1495
6828.41 1569
6829.19 1539
6829.97 1467
6830.75 1505
6831.53 1450
6832.31 1432
6833.09 1503
6833.87 1609
6834.65 1585
6835.43 1545
6836.21 1547
6836.99 1417
6837.77 1391
6838.55 1572
6839.33 1529
6840.11 1452
6840.90 1319
6841.68 1450
6842.46 1388
6843.24 1429
6844.02 1416
6844.80 1470
6845.58 1587
6846.36 1446
6847.14 1374
6847.92 1512
6848.70 1597
6849.48 1752
6850.26 1757
6851.05 1959
6851.83 1955
6852.61 2168
6853.39 2231
6854.17 2239
6854.95 2153
6855.73 2234
6856.51 2011
6857.30 2013
6858.08 2020
6858.86 1720
6859.64 1620
6860.42 1592
6861.20 1583
6861.99 1571
6862.77 1447
6863.55 1503
6864.33 1629
6865.11 1680
6865.89 1575
6866.68 1586
6867.46 1627
6868.24 1643
6869.02 1789
6869.80 1688
6870.59 1608
6871.37 1684
6872.15 1652
6872.93 1550
6873.72 1628
6874.50 1643
6875.28 1679
6876.06 1577
6876.85 1569
6877.63 1611
6878.41 1646
6879.19 1652
6879.98 1563
6880.76 1580
6881.54 1727
6882.32 1770
6883.11 1800
6883.89 1876
6884.67 1801
6885.46 1843
6886.24 1979
6887.02 2078
6887.81 2216
6888.59 2431
6889.37 2257
6890.16 2427
6890.94 2530
6891.72 2436
6892.51 2248
6893.29 2272
6894.07 2065
6894.86 2048
6895.64 1837
6896.42 1958
6897.21 1975
6897.99 1917
6898.77 2081
6899.56 1920
6900.34 1949
6901.13 1832
6901.91 1830
6902.69 1842
6903.48 1835
6904.26 2007
6905.05 1903
6905.83 2025
6906.62 1848
6907.40 1819
6908.18 1792
6908.97 1734
6909.75 1781
6910.54 1807
6911.32 1802
6912.11 1692
6912.89 1628
6913.68 1647
6914.46 1708
6915.24 1820
6916.03 1740
6916.81 1736
6917.60 1700
6918.38 1757
6919.17 1701
6919.95 1715
6920.74 1786
6921.52 1843
6922.31 1774
6923.09 1684
6923.88 1744
6924.66 1731
6925.45 1828
6926.24 1931
6927.02 1849
6927.81 1813
6928.59 1696
6929.38 1765
6930.16 1883
6930.95 1727
6931.73 1694
6932.52 1803
6933.31 1846
6934.09 1765
6934.88 1807
6935.66 1790
6936.45 1847
6937.24 1768
6938.02 1739
6938.81 1892
6939.59 1846
6940.38 1883
6941.17 1865
6941.95 1928
6942.74 1937
6943.52 1835
6944.31 2014
6945.10 2136
6945.88 2033
6946.67 2049
6947.46 2128
6948.24 2169
6949.03 2312
6949.82 2313
6950.60 2162
6951.39 2191
6952.18 2256
6952.96 2203
6953.75 2103
6954.54 2074
6955.32 2084
6956.11 2171
6956.90 2257
6957.69 2356
6958.47 2351
6959.26 2320
6960.05 2237
6960.83 2368
6961.62 2251
6962.41 2411
6963.20 2282
6963.98 2315
6964.77 2358
6965.56 2444
6966.35 2378
6967.14 2327
6967.92 2365
6968.71 2436
6969.50 2439
6970.29 2477
6971.07 2451
6971.86 2624
6972.65 2624
6973.44 2698
6974.23 2643
6975.01 2628
6975.80 2657
6976.59 2601
6977.38 2578
6978.17 2630
6978.96 2675
6979.74 2726
6980.53 2941
6981.32 2952
6982.11 3083
6982.90 3299
6983.69 3481
6984.48 3774
6985.26 3963
6986.05 4556
6986.84 5005
6987.63 5458
6988.42 5563
6989.21 5706
6990.00 5471
6990.79 5397
6991.57 5061
6992.36 4598
6993.15 4239
6993.94 3674
6994.73 3420
6995.52 3515
6996.31 3429
6997.10 3354
6997.89 3522
6998.68 3725
6999.47 4150
7000.26 4685
7001.05 5076
7001.84 5366
7002.63 5700
7003.42 5967
7004.21 5694
7005.00 5588
7005.79 5070
7006.58 4475
7007.37 3962
7008.16 3643
7008.95 3117
7009.74 2900
7010.53 2557
7011.32 2378
7012.11 2337
7012.90 2190
7013.69 2327
7014.48 2217
7015.27 2210
7016.06 2343
7016.85 2289
7017.64 2311
7018.43 2363
7019.22 2248
7020.01 2191
7020.80 2118
7021.59 2143
7022.38 2103
7023.17 2163
7023.96 2147
7024.76 2029
7025.55 2114
7026.34 2141
7027.13 2063
7027.92 2047
7028.71 2116
7029.50 2117
7030.29 2175
7031.08 2118
7031.88 2000
7032.67 2111
7033.46 1986
7034.25 2064
7035.04 1973
7035.83 2004
7036.62 2002
7037.42 2053
7038.21 2024
7039.00 2129
7039.79 2075
7040.58 2086
7041.38 2155
7042.17 2111
7042.96 2035
7043.75 2153
7044.54 2102
7045.33 2281
7046.13 2305
7046.92 2295
7047.71 2225
7048.50 2109
7049.30 2169
7050.09 2261
7050.88 2514
7051.67 2503
7052.47 2595
7053.26 2733
7054.05 2630
7054.84 2429
7055.64 2256
7056.43 2235
7057.22 2157
7058.01 2032
7058.81 2063
7059.60 1921
7060.39 1905
7061.19 1864
7061.98 1832
7062.77 1979
7063.57 1982
7064.36 1888
7065.15 1944
7065.94 2045
7066.74 1921
7067.53 1937
7068.32 1852
7069.12 1847
7069.91 1790
7070.71 1826
7071.50 1825
7072.29 1826
7073.09 1837
7073.88 1823
7074.67 1702
7075.47 1742
7076.26 1816
7077.05 1813
7077.85 1800
7078.64 1761
7079.44 1797
7080.23 1850
7081.02 1701
7081.82 1684
7082.61 1710
7083.41 1805
7084.20 1722
7085.00 1633
7085.79 1657
7086.58 1717
7087.38 1723
7088.17 1579
7088.97 1598
7089.76 1543
7090.56 1588
7091.35 1468
7092.15 1417
7092.94 1463
7093.74 1407
7094.53 1478
7095.33 1495
7096.12 1565
7096.92 1501
7097.71 1471
7098.51 1494
7099.30 1504
7100.10 1583
7100.89 1457
7101.69 1419
7102.48 1424
7103.28 1400
7104.07 1354
7104.87 1365
7105.66 1327
7106.46 1364
7107.26 1370
7108.05 1417
7108.85 1342
7109.64 1269
7110.44 1340
7111.23 1288
7112.03 1341
7112.83 1338
7113.62 1310
7114.42 1245
7115.21 1363
7116.01 1379
7116.81 1217
7117.60 1402
7118.40 1346
7119.19 1369
7119.99 1423
7120.79 1430
7121.58 1423
7122.38 1371
7123.18 1341
7123.97 1250
7124.77 1256
7125.57 1275
7126.36 1295
7127.16 1285
7127.96 1372
7128.75 1302
7129.55 1335
7130.35 1451
7131.14 1362
7131.94 1312
7132.74 1313
7133.53 1251
7134.33 1244
7135.13 1232
7135.93 1309
7136.72 1346
7137.52 1213
7138.32 1161
7139.11 1227
7139.91 1294
7140.71 1256
7141.51 1156
7142.30 1224
7143.10 1221
7143.90 1275
7144.70 1280
7145.49 1214
7146.29 1332
7147.09 1219
7147.89 1271
7148.69 1289
7149.48 1387
7150.28 1237
7151.08 1205
7151.88 1247
7152.68 1235
7153.47 1203
7154.27 1250
7155.07 1312
7155.87 1263
7156.67 1253
7157.47 1216
7158.26 1134
7159.06 1136
7159.86 1097
7160.66 1136
7161.46 1154
7162.26 1190
7163.06 1139
7163.85 1131
7164.65 1173
7165.45 1171
7166.25 1126
7167.05 1126
7167.85 1098
7168.65 1106
7169.45 1074
7170.25 1119
7171.04 1108
7171.84 1126
7172.64 1119
7173.44 1142
7174.24 1129
7175.04 1115
7175.84 1076
7176.64 1107
7177.44 1102
7178.24 1057
7179.04 1123
7179.84 1139
7180.64 1129
7181.44 1160
7182.24 1183
7183.04 1115
7183.84 1133
7184.64 1082
7185.44 1254
7186.24 1278
7187.04 1186
7187.84 1115
7188.64 1117
7189.44 1208
7190.24 1130
7191.04 1097
7191.84 1162
7192.64 1173
7193.44 1153
7194.24 1072
7195.04 1130
7195.84 971
7196.64 967
7197.44 1082
7198.24 1046
7199.04 1125
7199.84 1151
7200.64 1052
7201.44 1024
7202.25 1077
7203.05 1066
7203.85 1079
7204.65 1157
7205.45 1066
7206.25 1126
7207.05 1067
7207.85 1121
7208.65 1143
7209.46 1112
7210.26 1146
7211.06 1115
7211.86 1095
7212.66 1103
7213.46 1080
7214.26 1045
7215.07 1136
7215.87 1018
7216.67 989
7217.47 1085
7218.27 1069
7219.07 1082
7219.88 1156
7220.68 1185
7221.48 1088
7222.28 1117
7223.08 1121
7223.89 1202
7224.69 1185
7225.49 1162
7226.29 1117
7227.10 1148
7227.90 1167
7228.70 1160
7229.50 1204
7230.30 1153
7231.11 1216
7231.91 1230
7232.71 1305
7233.51 1302
7234.32 1210
7235.12 1303
7235.92 1373
7236.73 1309
7237.53 1221
7238.33 1320
7239.13 1471
7239.94 1373
7240.74 1459
7241.54 1451
7242.35 1452
7243.15 1488
7243.95 1539
7244.76 1497
7245.56 1413
7246.36 1346
7247.17 1258
7247.97 1245
7248.77 1279
7249.58 1225
7250.38 1263
7251.18 1181
7251.99 1199
7252.79 1342
7253.59 1188
7254.40 1195
7255.20 1238
7256.01 1234
7256.81 1204
7257.61 1328
7258.42 1220
7259.22 1268
7260.03 1325
7260.83 1300
7261.63 1311
7262.44 1291
7263.24 1164
7264.05 1277
7264.85 1294
7265.66 1319
7266.46 1261
7267.26 1318
7268.07 1417
7268.87 1499
7269.68 1434
7270.48 1454
7271.29 1439
7272.09 1388
7272.90 1457
7273.70 1409
7274.51 1419
7275.31 1400
7276.12 1449
7276.92 1446
7277.73 1436
7278.53 1425
7279.34 1519
7280.14 1584
7280.95 1496
7281.75 1566
7282.56 1763
7283.36 1939
7284.17 2161
7284.97 2383
7285.78 2723
7286.59 2866
7287.39 2828
7288.20 2773
7289.00 2764
7289.81 2529
7290.61 2422
7291.42 2180
7292.23 1982
7293.03 1743
7293.84 1769
7294.64 1821
7295.45 1554
7296.26 1490
7297.06 1561
7297.87 1535
7298.67 1498
7299.48 1406
7300.29 1423
7301.09 1422
7301.90 1478
7302.71 1407
7303.51 1522
7304.32 1577
7305.13 1582
7305.93 1567
7306.74 1615
7307.55 1596
7308.35 1584
7309.16 1589
7309.97 1651
7310.77 1706
7311.58 1653
7312.39 1715
7313.19 1943
7314.00 1901
7314.81 1809
7315.62 1855
7316.42 1789
7317.23 1770
7318.04 1860
7318.84 1991
7319.65 1888
7320.46 1965
7321.27 1997
7322.07 2115
7322.88 2238
7323.69 2336
7324.50 2219
7325.31 2189
7326.11 2097
7326.92 1992
7327.73 1842
7328.54 1756
7329.34 1736
7330.15 1623
7330.96 1572
7331.77 1581
7332.58 1472
7333.38 1458
7334.19 1482
7335.00 1397
7335.81 1407
7336.62 1368
7337.43 1414
7338.23 1520
7339.04 1483
7339.85 1424
7340.66 1408
7341.47 1517
7342.28 1505
7343.09 1476
7343.89 1513
7344.70 1462
7345.51 1405
7346.32 1404
7347.13 1433
7347.94 1411
7348.75 1416
7349.56 1449
7350.37 1461
7351.18 1407
7351.98 1462
7352.79 1492
7353.60 1426
7354.41 1378
7355.22 1419
7356.03 1496
7356.84 1488
7357.65 1473
7358.46 1486
7359.27 1451
7360.08 1429
7360.89 1489
7361.70 1391
7362.51 1504
7363.32 1536
7364.13 1547
7364.94 1468
7365.75 1446
7366.56 1506
7367.37 1541
7368.18 1555
7368.99 1519
7369.80 1567
7370.61 1551
7371.42 1466
7372.23 1532
7373.04 1566
7373.85 1500
7374.66 1559
7375.47 1567
7376.28 1477
7377.09 1535
7377.90 1643
7378.71 1581
7379.52 1656
7380.33 1692
7381.14 1807
7381.96 1916
7382.77 1934
7383.58 2025
7384.39 2228
7385.20 2188
7386.01 2079
7386.82 2027
7387.63 1871
7388.44 1821
7389.25 1811
7390.07 1614
7390.88 1593
7391.69 1603
7392.50 1582
7393.31 1452
7394.12 1414
7394.93 1463
7395.75 1435
7396.56 1494
7397.37 1534
7398.18 1584
7398.99 1570
7399.80 1721
7400.62 1833
7401.43 1969
7402.24 2085
7403.05 2099
7403.86 2087
7404.68 2093
7405.49 1863
7406.30 1860
7407.11 1902
7407.93 1817
7408.74 1625
7409.55 1623
7410.36 1522
7411.17 1431
7411.99 1445
7412.80 1446
7413.61 1499
7414.42 1575
7415.24 1441
7416.05 1263
7416.86 1339
7417.68 1363
7418.49 1323
7419.30 1352
7420.11 1333
7420.93 1245
7421.74 1325
7422.55 1282
7423.37 1251
7424.18 1190
7424.99 1158
7425.81 1139
7426.62 1222
7427.43 1185
7428.25 1228
7429.06 1258
7429.87 1085
7430.69 1108
7431.50 1102
7432.31 1193
7433.13 1186
7433.94 1204
7434.75 1109
7435.57 1096
7436.38 1098
7437.20 1195
7438.01 1269
7438.82 1214
7439.64 1173
7440.45 1176
7441.27 1159
7442.08 1233
7442.89 1178
7443.71 1172
7444.52 1208
7445.34 1168
7446.15 1180
7446.97 1136
7447.78 1003
7448.59 979
7449.41 1053
7450.22 1118
7451.04 1069
7451.85 1160
7452.67 1074
7453.48 1100
7454.30 1145
7455.11 1057
7455.93 1028
7456.74 1123
7457.56 1151
7458.37 1143
7459.19 1103
7460.00 1260
7460.82 1190
7461.63 1096
7462.45 1183
7463.26 1180
7464.08 1159
7464.89 1049
7465.71 1118
7466.52 1109
7467.34 1181
7468.16 1209
7468.97 1190
7469.79 1071
7470.60 1076
7471.42 1179
7472.23 1153
7473.05 1122
7473.87 1159
7474.68 1085
7475.50 1156
7476.31 1096
7477.13 1061
7477.95 1073
7478.76 1119
7479.58 1099
7480.39 1125
7481.21 1132
7482.03 1068
7482.84 1050
7483.66 982
7484.48 968
7485.29 1017
7486.11 895
7486.93 966
7487.74 1056
7488.56 1010
7489.38 1080
7490.19 1042
7491.01 1048
7491.83 1005
7492.64 1072
7493.46 1086
7494.28 1030
7495.09 966
7495.91 999
7496.73 961
7497.55 1012
7498.36 1072
7499.18 1011
7500.00 998
7500.81 963
7501.63 1035
7502.45 982
7503.27 1014
7504.08 994
7504.90 1040
7505.72 964
7506.54 937
7507.36 995
7508.17 1036
7508.99 1052
7509.81 938
7510.63 928
7511.44 982
7512.26 1045
7513.08 982
7513.90 924
7514.72 914
7515.53 845
7516.35 994
7517.17 984
7517.99 949
7518.81 963
7519.63 921
7520.44 921
7521.26 935
7522.08 898
7522.90 886
7523.72 965
7524.54 861
7525.36 854
7526.17 970
7526.99 1029
7527.81 933
7528.63 903
7529.45 926
7530.27 966
7531.09 939
7531.91 997
7532.73 972
7533.54 937
7534.36 999
7535.18 981
7536.00 895
7536.82 999
7537.64 892
7538.46 951
7539.28 948
7540.10 947
7540.92 999
7541.74 1002
7542.56 994
7543.38 1031
7544.20 953
7545.02 980
7545.84 973
7546.66 914
7547.48 938
7548.30 974
7549.12 1055
7549.94 1047
7550.76 993
7551.58 974
7552.40 972
7553.22 1021
7554.04 1034
7554.86 1041
7555.68 1019
7556.50 968
7557.32 929
7558.14 1005
7558.96 950
7559.78 1044
7560.60 1060
7561.42 1034
7562.24 988
7563.06 1028
7563.88 1050
7564.70 1062
7565.53 1067
7566.35 1047
7567.17 1062
7567.99 1029
7568.81 1105
7569.63 953
7570.45 905
7571.27 981
7572.09 993
7572.92 1022
7573.74 1046
7574.56 1012
7575.38 1013
7576.20 1023
7577.02 1106
7577.84 1000
7578.67 994
7579.49 1020
7580.31 1061
7581.13 1004
7581.95 1140
7582.77 1151
7583.60 1087
7584.42 1122
7585.24 1025
7586.06 1094
7586.88 1031
7587.71 1029
7588.53 1113
7589.35 1044
7590.17 984
7590.99 1133
7591.82 1146
7592.64 1087
7593.46 1100
7594.28 977
7595.11 1077
7595.93 1075
7596.75 1028
7597.57 1072
7598.40 1146
7599.22 1159
7600.04 1096
7600.87 1166
7601.69 1188
7602.51 1188
7603.33 1141
7604.16 1242
7604.98 1313
7605.80 1318
7606.63 1362
7607.45 1445
7608.27 1462
7609.10 1327
7609.92 1373
7610.74 1337
7611.57 1429
7612.39 1317
7613.21 1273
7614.04 1198
7614.86 1198
7615.68 1137
7616.51 1190
7617.33 1253
7618.15 1139
7618.98 1180
7619.80 1201
7620.63 1240
7621.45 1362
7622.27 1300
7623.10 1300
7623.92 1309
7624.75 1280
7625.57 1228
7626.39 1209
7627.22 1275
7628.04 1202
7628.87 1245
7629.69 1275
7630.52 1172
7631.34 1250
7632.16 1338
7632.99 1395
7633.81 1470
7634.64 1475
7635.46 1485
7636.29 1463
7637.11 1417
7637.94 1319
7638.76 1263
7639.59 1308
7640.41 1180
7641.24 1177
7642.06 1127
7642.89 1020
7643.71 1091
7644.54 1089
7645.36 1085
7646.19 1068
7647.01 1047
7647.84 983
7648.66 1113
7649.49 1015
7650.31 871
7651.14 992
7651.96 1062
7652.79 1068
7653.62 1041
7654.44 1021
7655.27 910
7656.09 953
7656.92 876
7657.75 896
7658.57 929
7659.40 915
7660.22 948
7661.05 968
7661.88 956
7662.70 1065
7663.53 1011
7664.35 935
7665.18 936
7666.01 877
7666.83 893
7667.66 936
7668.49 967
7669.31 1005
7670.14 982
7670.96 919
7671.79 901
7672.62 882
7673.44 892
7674.27 867
7675.10 907
7675.93 919
7676.75 956
7677.58 904
7678.41 902
7679.23 935
7680.06 897
7680.89 885
7681.71 892
7682.54 911
7683.37 936
7684.20 929
7685.02 946
7685.85 819
7686.68 854
7687.51 931
7688.33 922
7689.16 906
7689.99 924
7690.82 968
7691.64 943
7692.47 907
7693.30 906
7694.13 874
7694.96 935
7695.78 870
7696.61 894
7697.44 881
7698.27 859
7699.10 878
7699.92 939
7700.75 993
7701.58 989
7702.41 905
7703.24 978
7704.06 895
7704.89 892
7705.72 970
7706.55 888
7707.38 950
7708.21 890
7709.04 785
7709.86 820
7710.69 951
7711.52 913
7712.35 906
7713.18 879
7714.01 930
7714.84 933
7715.67 867
7716.50 859
7717.32 880
7718.15 839
7718.98 919
7719.81 903
7720.64 822
7721.47 803
7722.30 859
7723.13 840
7723.96 815
7724.79 914
7725.62 921
7726.45 840
7727.28 920
7728.11 915
7728.94 825
7729.77 818
7730.60 853
7731.43 887
7732.26 801
7733.09 816
7733.92 971
7734.75 884
7735.58 861
7736.41 893
7737.24 901
7738.07 914
7738.90 935
7739.73 948
7740.56 989
7741.39 912
7742.22 928
7743.05 912
7743.88 883
7744.71 951
7745.54 956
7746.37 1014
7747.20 995
7748.03 1030
7748.86 1199
7749.69 1191
7750.52 1189
7751.36 1196
7752.19 1269
7753.02 1139
7753.85 1109
7754.68 1127
7755.51 1036
7756.34 926
7757.17 842
7758.00 835
7758.84 870
7759.67 856
7760.50 850
7761.33 917
7762.16 880
7762.99 815
7763.82 893
7764.66 887
7765.49 803
7766.32 834
7767.15 894
7767.98 865
7768.81 953
7769.65 932
7770.48 874
7771.31 878
7772.14 820
7772.97 771
7773.81 851
7774.64 929
7775.47 848
7776.30 810
7777.14 863
7777.97 858
7778.80 865
7779.63 888
7780.47 830
7781.30 852
7782.13 902
7782.96 906
7783.80 894
7784.63 880
7785.46 920
7786.29 874
7787.13 894
7787.96 947
7788.79 921
7789.63 916
7790.46 841
7791.29 886
7792.12 849
7792.96 778
7793.79 935
7794.62 962
7795.46 910
7796.29 758
7797.12 823
7797.96 945
7798.79 966
7799.62 884
7800.46 886
7801.29 922
7802.12 942
7802.96 937
7803.79 972
7804.63 891
7805.46 929
7806.29 930
7807.13 928
7807.96 933
7808.80 939
7809.63 947
7810.46 1015
7811.30 1001
7812.13 998
7812.97 1002
7813.80 968
7814.63 1033
7815.47 953
7816.30 953
7817.14 976
7817.97 1052
7818.81 998
7819.64 958
7820.48 931
7821.31 1030
7822.15 1047
7822.98 1072
7823.81 1006
7824.65 1056
7825.48 947
7826.32 998
7827.15 914
7827.99 1019
7828.82 1041
7829.66 1040
7830.49 1032
7831.33 1004
7832.17 1011
7833.00 973
7833.84 1028
7834.67 1082
7835.51 1075
7836.34 960
7837.18 1052
7838.01 1054
7838.85 1091
7839.68 1112
7840.52 1014
7841.36 994
7842.19 964
7843.03 1091
7843.86 1049
7844.70 1105
7845.54 1065
7846.37 969
7847.21 925
7848.04 940
7848.88 1026
7849.72 967
7850.55 1052
7851.39 1007
7852.22 959
7853.06 968
7853.90 1008
7854.73 1016
7855.57 1010
7856.41 1014
7857.24 1007
7858.08 1036
7858.92 1131
7859.75 1127
7860.59 1253
7861.43 1163
7862.26 1186
7863.10 1206
7863.94 1131
7864.77 1021
7865.61 1106
7866.45 1091
7867.29 1149
7868.12 1077
7868.96 981
7869.80 1020
7870.63 1046
7871.47 977
7872.31 1108
7873.15 1133
7873.98 1133
7874.82 1038
7875.66 1062
7876.50 1165
7877.33 1154
7878.17 1197
7879.01 1177
7879.85 1224
7880.69 1267
7881.52 1274
7882.36 1283
7883.20 1114
7884.04 1128
7884.88 1073
7885.71 1102
7886.55 1066
7887.39 1058
7888.23 1005
7889.07 1036
7889.90 1097
7890.74 1039
7891.58 1053
7892.42 1026
7893.26 1104
7894.10 1102
7894.94 1061
7895.77 1104
7896.61 1045
7897.45 1060
7898.29 1040
7899.13 1092
7899.97 1072
7900.81 1101
7901.65 1086
7902.48 1029
7903.32 1103
7904.16 1069
7905.00 1024
7905.84 1084
7906.68 1104
7907.52 1077
7908.36 1065
7909.20 1090
7910.04 1086
7910.88 1014
7911.72 989
7912.56 979
7913.40 962
7914.24 950
7915.07 1040
7915.91 1006
7916.75 1067
7917.59 1051
7918.43 1090
7919.27 1075
7920.11 964
7920.95 1061
7921.79 977
7922.63 983
7923.47 935
7924.31 979
7925.15 972
7925.99 943
7926.83 924
7927.67 986
7928.52 851
7929.36 994
7930.20 950
7931.04 856
7931.88 882
7932.72 900
7933.56 874
7934.40 919
7935.24 917
7936.08 915
7936.92 870
7937.76 791
7938.60 881
7939.44 825
7940.29 888
7941.13 874
7941.97 960
7942.81 855
7943.65 902
7944.49 933
7945.33 911
7946.17 863
7947.01 909
7947.86 961
7948.70 906
7949.54 874
7950.38 908
7951.22 894
7952.06 982
7952.91 909
7953.75 924
7954.59 852
7955.43 856
7956.27 884
7957.11 1002
7957.96 952
7958.80 910
7959.64 891
7960.48 923
7961.32 977
7962.17 936
7963.01 942
7963.85 840
7964.69 933
7965.54 900
7966.38 869
7967.22 922
7968.06 908
7968.91 903
7969.75 939
7970.59 981
7971.43 962
7972.28 965
7973.12 943
7973.96 874
7974.80 908
7975.65 846
7976.49 910
7977.33 816
7978.18 823
7979.02 846
7979.86 933
7980.71 937
7981.55 855
7982.39 869
7983.24 890
7984.08 807
7984.92 821
7985.77 907
7986.61 867
7987.45 828
7988.30 889
7989.14 954
7989.98 813
7990.83 894
7991.67 862
7992.51 781
7993.36 810
7994.20 834
7995.05 943
7995.89 837
7996.73 767
7997.58 795
7998.42 765
7999.27 793
8000.11 857
8000.95 824
8001.80 783
8002.64 769
8003.49 894
8004.33 871
8005.18 873
8006.02 861
8006.86 814
8007.71 776
8008.55 813
8009.40 813
8010.24 742
8011.09 671
8011.93 703
8012.78 733
8013.62 772
8014.47 694
8015.31 697
8016.16 734
8017.00 741
8017.85 792
8018.69 724
8019.54 739
8020.38 778
8021.23 713
8022.07 834
8022.92 787
8023.76 787
8024.61 809
8025.46 844
8026.30 798
8027.15 808
8027.99 733
8028.84 775
8029.68 714
8030.53 767
8031.38 798
8032.22 809
8033.07 775
8033.91 743
8034.76 696
8035.61 743
8036.45 750
8037.30 813
8038.14 780
8038.99 690
8039.84 772
8040.68 720
8041.53 716
8042.37 691
8043.22 700
8044.07 796
8044.91 791
8045.76 738
8046.61 713
8047.45 806
8048.30 784
8049.15 837
8049.99 801
8050.84 773
8051.69 764
8052.54 712
8053.38 726
8054.23 796
8055.08 784
8055.92 755
8056.77 749
8057.62 757
8058.46 765
8059.31 809
8060.16 731
8061.01 708
8061.85 753
8062.70 739
8063.55 733
8064.40 792
8065.24 749
8066.09 737
8066.94 792
8067.79 770
8068.64 740
8069.48 732
8070.33 731
8071.18 737
8072.03 776
8072.87 752
8073.72 771
8074.57 734
8075.42 764
8076.27 761
8077.12 766
8077.96 739
8078.81 690
8079.66 725
8080.51 724
8081.36 719
8082.21 657
8083.05 735
8083.90 777
8084.75 793
8085.60 773
8086.45 736
8087.30 711
8088.15 694
8089.00 711
8089.84 774
8090.69 723
8091.54 723
8092.39 715
8093.24 737
8094.09 706
8094.94 651
8095.79 738
8096.64 798
8097.49 789
8098.34 743
8099.19 689
8100.03 678
8100.88 774
8101.73 749
8102.58 743
8103.43 732
8104.28 724
8105.13 761
8105.98 793
8106.83 783
8107.68 679
8108.53 719
8109.38 691
8110.23 708
8111.08 755
8111.93 824
8112.78 734
8113.63 753
8114.48 741
8115.33 705
8116.18 745
8117.03 745
8117.88 761
8118.73 748
8119.58 717
8120.43 764
8121.28 830
8122.14 771
8122.99 768
8123.84 756
8124.69 761
8125.54 868
8126.39 773
8127.24 800
8128.09 753
8128.94 847
8129.79 799
8130.64 779
8131.49 808
8132.35 838
8133.20 812
8134.05 809
8134.90 846
8135.75 919
8136.60 882
8137.45 830
8138.31 768
8139.16 849
8140.01 834
8140.86 833
8141.71 832
8142.56 883
8143.41 803
8144.27 886
8145.12 890
8145.97 782
8146.82 852
8147.67 921
8148.53 869
8149.38 840
8150.23 823
8151.08 877
8151.93 870
8152.79 937
8153.64 959
8154.49 874
8155.34 889
8156.20 860
8157.05 945
8157.90 883
8158.75 951
8159.61 1007
8160.46 1046
8161.31 968
8162.16 850
8163.02 892
8163.87 915
8164.72 851
8165.57 871
8166.43 811
8167.28 790
8168.13 799
8168.99 765
8169.84 741
8170.69 789
8171.55 882
8172.40 872
8173.25 797
8174.11 852
8174.96 836
8175.81 755
8176.67 748
8177.52 807
8178.37 729
8179.23 821
8180.08 769
8180.93 762
8181.79 766
8182.64 799
8183.50 744
8184.35 684
8185.20 705
8186.06 788
8186.91 806
8187.76 749
8188.62 800
8189.47 716
8190.33 675
8191.18 663
8192.04 741
8192.89 754
8193.74 781
8194.60 816
8195.45 781
8196.31 761
8197.16 804
8198.02 769
8198.87 705
8199.73 758
8200.58 803
8201.44 791
8202.29 739
8203.15 767
8204.00 739
8204.85 894
8205.71 846
8206.56 774
8207.42 817
8208.27 795
8209.13 758
8209.99 739
8210.84 736
8211.70 805
8212.55 710
8213.41 835
8214.26 721
8215.12 706
8215.97 803
8216.83 745
8217.68 824
8218.54 746
8219.40 702
8220.25 767
8221.11 739
8221.96 749
8222.82 778
8223.67 800
8224.53 857
8225.39 743
8226.24 717
8227.10 736
8227.95 734
8228.81 802
8229.67 743
8230.52 835
8231.38 777
8232.24 788
8233.09 726
8233.95 778
8234.81 760
8235.66 708
8236.52 763
8237.37 759
8238.23 802
8239.09 751
8239.95 724
8240.80 779
8241.66 832
8242.52 809
8243.37 842
8244.23 776
8245.09 712
8245.94 798
8246.80 807
8247.66 803
8248.52 803
8249.37 779
8250.23 724
8251.09 781
8251.94 734
8252.80 661
8253.66 726
8254.52 784
8255.37 746
8256.23 782
8257.09 699
8257.95 729
8258.80 716
8259.66 730
8260.52 708
8261.38 755
8262.24 772
8263.09 767
8263.95 704
8264.81 685
8265.67 701
8266.53 793
8267.38 728
8268.24 665
8269.10 775
8269.96 834
8270.82 805
8271.68 819
8272.53 709
8273.39 768
8274.25 696
8275.11 719
8275.97 698
8276.83 695
8277.69 680
8278.55 712
8279.40 725
8280.26 750
8281.12 799
8281.98 825
8282.84 787
8283.70 744
8284.56 714
8285.42 739
8286.28 732
8287.14 784
8287.99 798
8288.85 835
8289.71 776
8290.57 750
8291.43 803
8292.29 797
8293.15 796
8294.01 726
8294.87 852
8295.73 780
8296.59 834
8297.45 819
8298.31 727
8299.17 667
8300.03 780
8300.89 839
8301.75 755
8302.61 774
8303.47 866
8304.33 822
8305.19 809
8306.05 781
8306.91 813
8307.77 819
8308.63 956
8309.49 887
8310.35 848
8311.21 827
8312.07 863
8312.93 884
8313.79 875
8314.65 815
8315.51 944
8316.37 910
8317.24 812
8318.10 874
8318.96 913
8319.82 874
8320.68 900
8321.54 951
8322.40 982
8323.26 861
8324.12 884
8324.98 918
8325.85 872
8326.71 802
8327.57 816
8328.43 895
8329.29 820
8330.15 809
8331.01 853
8331.88 820
8332.74 853
8333.60 809
8334.46 814
8335.32 836
8336.18 886
8337.05 784
8337.91 822
8338.77 793
8339.63 748
8340.49 797
8341.36 816
8342.22 854
8343.08 894
8343.94 890
8344.80 921
8345.67 929
8346.53 953
8347.39 929
8348.25 877
8349.12 881
8349.98 821
8350.84 837
8351.70 835
8352.57 863
8353.43 891
8354.29 868
8355.15 903
8356.02 795
8356.88 867
8357.74 862
8358.60 886
8359.47 892
8360.33 850
8361.19 879
8362.06 902
8362.92 824
8363.78 822
8364.65 804
8365.51 925
8366.37 834
8367.24 910
8368.10 871
8368.96 888
8369.83 825
8370.69 846
8371.55 917
8372.42 813
8373.28 850
8374.14 888
8375.01 919
8375.87 917
8376.74 916
8377.60 894
8378.46 986
8379.33 1000
8380.19 969
8381.06 810
8381.92 922
8382.78 958
8383.65 939
8384.51 1016
8385.38 1008
8386.24 1067
8387.11 980
8387.97 1062
8388.83 1031
8389.70 919
8390.56 1003
8391.43 1001
8392.29 954
8393.16 1014
8394.02 1056
8394.89 974
8395.75 961
8396.62 962
8397.48 1002
8398.35 975
8399.21 921
8400.08 1005
8400.94 1011
8401.81 1051
8402.67 1057
8403.54 1138
8404.40 1050
8405.27 940
8406.13 1001
8407.00 1031
8407.86 1128
8408.73 1088
8409.60 1014
8410.46 1042
8411.33 1037
8412.19 1123
8413.06 1177
8413.92 1170
8414.79 1212
8415.66 1171
8416.52 1161
8417.39 1087
8418.25 1078
8419.12 1122
8419.99 1211
8420.85 1200
8421.72 1215
8422.58 1218
8423.45 1171
8424.32 1281
8425.18 1272
8426.05 1251
8426.92 1277
8427.78 1352
8428.65 1430
8429.52 1414
8430.38 1341
8431.25 1305
8432.12 1304
8432.98 1392
8433.85 1403
8434.72 1445
8435.58 1358
8436.45 1269
8437.32 1358
8438.18 1356
8439.05 1475
8439.92 1529
8440.79 1570
8441.65 1600
8442.52 1673
8443.39 1691
8444.25 1790
8445.12 1746
8445.99 1686
8446.86 1798
8447.72 1724
8448.59 1732
8449.46 1758
8450.33 1753
8451.19 1795
8452.06 1896
8452.93 1902
8453.80 1943
8454.67 2116
8455.53 2383
8456.40 2599
8457.27 3088
8458.14 3418
8459.01 3421
8459.87 3591
8460.74 3584
8461.61 3409
8462.48 3363
8463.35 3116
8464.22 2821
8465.08 2554
8465.95 2218
8466.82 2144
8467.69 2198
8468.56 2190
8469.43 2292
8470.29 2454
8471.16 2702
8472.03 2992
8472.90 3170
8473.77 3242
8474.64 3306
8475.51 3262
8476.38 3026
8477.25 2648
8478.11 2356
8478.98 2070
8479.85 1882
8480.72 1671
8481.59 1548
8482.46 1495
8483.33 1487
8484.20 1372
8485.07 1337
8485.94 1357
8486.81 1404
8487.68 1454
8488.55 1386
8489.42 1337
8490.29 1403
8491.16 1406
8492.03 1358
8492.90 1288
8493.77 1346
8494.64 1389
8495.51 1427
8496.38 1427
8497.25 1450
8498.12 1513
8498.99 1457
8499.86 1378
8500.73 1395
8501.60 1353
8502.47 1408
8503.34 1441
8504.21 1305
8505.08 1317
8505.95 1359
8506.82 1297
8507.69 1311
8508.56 1349
8509.43 1386
8510.30 1387
8511.17 1439
8512.04 1472
8512.91 1526
8513.79 1426
8514.66 1459
8515.53 1417
8516.40 1345
8517.27 1491
8518.14 1366
8519.01 1351
8519.88 1340
8520.75 1392
8521.63 1384
8522.50 1427
8523.37 1405
8524.24 1447
8525.11 1381
8525.98 1360
8526.85 1423
8527.73 1419
8528.60 1380
8529.47 1408
8530.34 1378
8531.21 1402
8532.08 1458
8532.96 1432
8533.83 1353
8534.70 1446
8535.57 1530
8536.44 1461
8537.32 1534
8538.19 1605
8539.06 1448
8539.93 1442
8540.81 1470
8541.68 1479
8542.55 1554
8543.42 1449
8544.29 1441
8545.17 1342
8546.04 1364
8546.91 1392
8547.79 1443
8548.66 1365
8549.53 1373
8550.40 1430
8551.28 1383
8552.15 1419
8553.02 1409
8553.89 1480
8554.77 1538
8555.64 1515
8556.51 1620
8557.39 1702
8558.26 1667
8559.13 1605
8560.01 1525
8560.88 1500
8561.75 1407
8562.63 1439
8563.50 1420
8564.37 1388
8565.25 1235
8566.12 1164
8566.99 1250
8567.87 1252
8568.74 1211
8569.62 1189
8570.49 1205
8571.36 1201
8572.24 1156
8573.11 1192
8573.99 1139
8574.86 1227
8575.73 1148
8576.61 1170
8577.48 1058
8578.36 1077
8579.23 1155
8580.10 1091
8580.98 1162
8581.85 1121
8582.73 1053
8583.60 1097
8584.48 1049
8585.35 1029
8586.23 1111
8587.10 1070
8587.98 1169
8588.85 1106
8589.72 1093
8590.60 1135
8591.47 1120
8592.35 1114
8593.22 1055
8594.10 1106
8594.97 1102
8595.85 1024
8596.72 1083
8597.60 1058
8598.47 1070
8599.35 1122
8600.23 1151
8601.10 1092
8601.98 1001
8602.85 1044
8603.73 1101
8604.60 1104
8605.48 1155
8606.35 1146
8607.23 1141
8608.11 1092
8608.98 1067
8609.86 1083
8610.73 1121
8611.61 1154
8612.48 1270
8613.36 1208
8614.24 1223
8615.11 1310
8615.99 1258
8616.87 1217
8617.74 1202
8618.62 1160
8619.49 1153
8620.37 1184
8621.25 1112
8622.12 1138
8623.00 1079
8623.88 1114
8624.75 1166
8625.63 1219
8626.51 1216
8627.38 1236
8628.26 1273
8629.14 1237
8630.01 1226
8630.89 1246
8631.77 1108
8632.64 1157
8633.52 1227
8634.40 1147
8635.28 1107
8636.15 1141
8637.03 1048
8637.91 1175
8638.78 1258
8639.66 1090
8640.54 1171
8641.42 1247
8642.29 1141
8643.17 1090
8644.05 1080
8644.93 1227
8645.80 1196
8646.68 1158
8647.56 1161
8648.44 1157
8649.31 1256
8650.19 1203
8651.07 1327
8651.95 1268
8652.83 1309
8653.70 1395
8654.58 1275
8655.46 1226
8656.34 1310
8657.22 1229
8658.10 1150
8658.97 1319
8659.85 1344
8660.73 1229
8661.61 1238
8662.49 1243
8663.37 1249
8664.24 1341
8665.12 1250
8666.00 1269
8666.88 1266
8667.76 1271
8668.64 1257
8669.52 1206
8670.40 1298
8671.27 1321
8672.15 1332
8673.03 1378
8673.91 1400
8674.79 1423
8675.67 1509
8676.55 1592
8677.43 1705
8678.31 1620
8679.19 1647
8680.07 1615
8680.95 1611
8681.83 1600
8682.71 1559
8683.58 1406
8684.46 1463
8685.34 1440
8686.22 1516
8687.10 1465
8687.98 1473
8688.86 1525
8689.74 1521
8690.62 1748
8691.50 1852
8692.38 2167
8693.26 2428
8694.14 2669
8695.02 2908
8695.90 2812
8696.78 2960
8697.66 2886
8698.54 2864
8699.42 2462
8700.30 2095
8701.19 1965
8702.07 1716
8702.95 1529
8703.83 1513
8704.71 1372
8705.59 1266
8706.47 1233
8707.35 1127
8708.23 1267
8709.11 1162
8709.99 1206
8710.87 1158
8711.75 1167
8712.64 1138
8713.52 1130
8714.40 994
8715.28 1096
8716.16 1085
8717.04 1121
8717.92 1094
8718.80 1068
8719.69 1017
8720.57 1047
8721.45 1104
8722.33 1060
8723.21 1085
8724.09 1138
8724.97 1066
8725.86 1142
8726.74 1134
8727.62 1007
8728.50 1091
8729.38 1094
8730.27 1104
8731.15 1071
8732.03 1158
8732.91 1131
8733.79 1089
8734.68 1099
8735.56 1149
8736.44 1175
8737.32 1084
8738.20 1033
8739.09 1063
8739.97 980
8740.85 1037
8741.73 1029
8742.62 1057
8743.50 982
8744.38 1047
8745.27 965
8746.15 974
8747.03 1036
8747.91 1027
8748.80 1087
8749.68 1034
8750.56 1024
8751.45 1011
8752.33 1031
8753.21 1106
8754.09 1070
8754.98 1072
8755.86 1060
8756.74 1075
8757.63 1083
8758.51 1157
8759.39 1206
8760.28 1177
8761.16 1181
8762.04 1123
8762.93 1165
8763.81 1173
8764.70 1119
8765.58 1160
8766.46 1185
8767.35 1117
8768.23 1080
8769.11 1079
8770.00 1134
8770.88 1146
8771.77 1104
8772.65 1140
8773.53 1134
8774.42 1093
8775.30 1068
8776.19 1063
8777.07 1047
8777.96 1060
8778.84 1073
8779.72 1051
8780.61 1150
8781.49 1048
8782.38 1065
8783.26 1104
8784.15 947
8785.03 1030
8785.92 991
8786.80 1061
8787.69 991
8788.57 979
8789.46 908
8790.34 943
8791.23 927
8792.11 1007
8793.00 982
8793.88 936
8794.77 1070
8795.65 939
8796.54 955
8797.42 1056
8798.31 962
8799.19 910
8800.08 820
8800.96 870
8801.85 881
8802.74 886
8803.62 949
8804.51 920
8805.39 942
8806.28 926
8807.16 957
8808.05 953
8808.94 925
8809.82 861
8810.71 846
8811.59 880
8812.48 914
8813.37 845
8814.25 875
8815.14 857
8816.02 772
8816.91 767
8817.80 819
8818.68 824
8819.57 802
8820.46 845
8821.34 892
8822.23 820
8823.12 870
8824.00 914
8824.89 960
8825.78 924
8826.66 803
8827.55 799
8828.44 840
8829.32 825
8830.21 814
8831.10 818
8831.99 861
8832.87 844
8833.76 843
8834.65 861
8835.53 792
8836.42 780
8837.31 816
8838.20 855
8839.08 864
8839.97 764
8840.86 814
8841.75 800
8842.63 751
8843.52 751
8844.41 784
8845.30 826
8846.18 857
8847.07 801
8847.96 822
8848.85 866
8849.74 850
8850.62 843
8851.51 811
8852.40 803
8853.29 780
8854.18 725
8855.06 789
8855.95 815
8856.84 821
8857.73 801
8858.62 809
8859.51 781
8860.39 713
8861.28 795
8862.17 797
8863.06 821
8863.95 789
8864.84 726
8865.73 751
8866.62 760
8867.50 738
8868.39 763
8869.28 656
8870.17 683
8871.06 717
8871.95 708
8872.84 701
8873.73 677
8874.62 683
8875.51 641
8876.40 636
8877.28 694
8878.17 641
8879.06 688
8879.95 657
8880.84 703
8881.73 746
8882.62 696
8883.51 673
8884.40 629
8885.29 701
8886.18 685
8887.07 737
8887.96 780
8888.85 698
8889.74 675
8890.63 764
8891.52 710
8892.41 729
8893.30 606
8894.19 550
8895.08 571
8895.97 616
8896.86 717
8897.75 648
8898.64 670
8899.53 645
8900.42 683
8901.31 675
8902.20 631
8903.10 587
8903.99 608
8904.88 649
8905.77 620
8906.66 648
8907.55 576
8908.44 629
8909.33 643
8910.22 611
8911.11 643
8912.00 668
8912.90 636
8913.79 673
8914.68 631
8915.57 639
8916.46 645
8917.35 621
8918.24 590
8919.13 584
8920.03 668
8920.92 623
8921.81 592
8922.70 606
8923.59 583
8924.48 621
8925.38 653
8926.27 701
8927.16 616
8928.05 620
8928.94 631
8929.84 661
8930.73 620
8931.62 575
8932.51 643
8933.40 609
8934.30 578
8935.19 617
8936.08 646
8936.97 602
8937.86 649
8938.76 626
8939.65 582
8940.54 618
8941.43 594
8942.33 585
8943.22 591
8944.11 596
8945.01 580
8945.90 660
8946.79 660
8947.68 625
8948.58 573
8949.47 583
8950.36 630
8951.26 639
8952.15 601
8953.04 579
8953.94 631
8954.83 571
8955.72 575
8956.62 594
8957.51 636
8958.40 624
8959.30 590
8960.19 531
8961.08 579
8961.98 555
8962.87 608
8963.76 602
8964.66 601
8965.55 588
8966.44 638
8967.34 592
8968.23 661
8969.13 627
8970.02 641
8970.91 619
8971.81 622
8972.70 627
8973.60 573
8974.49 642
8975.39 604
8976.28 612
8977.17 547
8978.07 536
8978.96 559
8979.86 618
8980.75 549
8981.65 511
8982.54 553
8983.44 555
8984.33 566
8985.22 548
8986.12 573
8987.01 555
8987.91 569
8988.80 526
8989.70 507
8990.59 544
8991.49 606
8992.38 573
8993.28 569
8994.17 581
8995.07 581
8995.97 570
8996.86 654
8997.76 565
8998.65 555
8999.55 647
9000.44 529
9001.34 562
9002.23 617
9003.13 578
9004.02 592
9004.92 579
9005.82 576
9006.71 553
9007.61 578
9008.50 543
9009.40 543
9010.30 544
9011.19 584
9012.09 555
9012.98 535
9013.88 563
9014.78 554
9015.67 550
9016.57 535
9017.47 529
9018.36 523
9019.26 541
9020.15 557
9021.05 621
9021.95 591
9022.84 560
9023.74 587
9024.64 555
9025.53 535
9026.43 532
9027.33 542
9028.23 571
9029.12 581
9030.02 499
9030.92 511
9031.81 540
9032.71 526
9033.61 499
9034.50 480
9035.40 529
9036.30 563
9037.20 503
9038.09 511
9038.99 538
9039.89 566
9040.79 591
9041.68 580
9042.58 560
9043.48 520
9044.38 499
9045.27 521
9046.17 530
9047.07 514
9047.97 554
9048.87 596
9049.76 517
9050.66 549
9051.56 545
9052.46 564
9053.36 624
9054.25 511
9055.15 519
9056.05 536
9056.95 570
9057.85 553
9058.75 576
9059.64 542
9060.54 519
9061.44 511
9062.34 569
9063.24 537
9064.14 513
9065.04 545
9065.93 500
9066.83 513
9067.73 571
9068.63 582
9069.53 485
9070.43 534
9071.33 493
9072.23 529
9073.13 598
9074.03 588
9074.92 534
9075.82 566
9076.72 571
9077.62 539
9078.52 561
9079.42 521
9080.32 566
9081.22 523
9082.12 534
9083.02 544
9083.92 589
9084.82 573
9085.72 559
9086.62 628
9087.52 576
9088.42 563
9089.32 493
9090.22 551
9091.12 564
9092.02 528
9092.92 569
9093.82 594
9094.72 539
9095.62 598
9096.52 585
9097.42 566
9098.32 562
9099.22 586
9100.12 516
9101.02 544
9101.92 542
9102.82 570
9103.72 529
9104.62 533
9105.52 571
9106.43 545
9107.33 542
9108.23 522
9109.13 488
9110.03 522
9110.93 513
9111.83 540
9112.73 483
9113.63 505
9114.53 511
9115.44 527
9116.34 465
9117.24 469
9118.14 493
9119.04 509
9119.94 540
9120.84 513
9121.75 549
9122.65 556
9123.55 547
9124.45 532
9125.35 549
9126.25 571
9127.16 593
9128.06 506
9128.96 576
9129.86 531
9130.76 565
9131.66 543
9132.57 535
9133.47 479
9134.37 486
9135.27 561
9136.18 525
9137.08 513
9137.98 488
9138.88 528
9139.79 508
9140.69 524
9141.59 505
9142.49 555
9143.40 494
9144.30 556
9145.20 517
9146.10 552
9147.01 587
9147.91 587
9148.81 510
9149.71 511
9150.62 519
9151.52 557
9152.42 528
9153.33 570
9154.23 534
9155.13 557
9156.04 581
9156.94 486
9157.84 504
9158.75 559
9159.65 535
9160.55 534
9161.46 530
9162.36 561
9163.26 461
9164.17 501
9165.07 507
9165.97 562
9166.88 539
9167.78 555
9168.69 531
9169.59 514
9170.49 535
9171.40 562
9172.30 554
9173.21 570
9174.11 557
9175.01 488
9175.92 494
9176.82 497
9177.73 518
9178.63 488
9179.54 501
9180.44 474
9181.35 488
9182.25 510
9183.15 504
9184.06 489
9184.96 481
9185.87 484
9186.77 505
9187.68 528
9188.58 519
9189.49 524
9190.39 556
9191.30 541
9192.20 547
9193.11 569
9194.01 528
9194.92 523
9195.82 539
9196.73 562
9197.63 562
9198.54 627
9199.44 553
9200.35 549
9201.25 544
9202.16 573
9203.07 630
9203.97 611
9204.88 652
9205.78 615
9206.69 593
9207.59 593
9208.50 572
9209.41 528
9210.31 544
9211.22 542
9212.12 516
9213.03 535
9213.94 512
9214.84 505
9215.75 484
9216.65 538
9217.56 580
9218.47 535
9219.37 582
9220.28 605
9221.19 592
9222.09 625
9223.00 607
9223.91 564
9224.81 545
9225.72 632
9226.63 531
9227.53 535
9228.44 521
9229.35 563
9230.25 546
9231.16 511
9232.07 522
9232.97 561
9233.88 529
9234.79 552
9235.70 481
9236.60 496
9237.51 551
9238.42 554
9239.32 524
9240.23 529
9241.14 479
9242.05 510
9242.95 495
9243.86 514
9244.77 550
9245.68 572
9246.58 574
9247.49 482
9248.40 538
9249.31 527
9250.22 527
9251.12 483
9252.03 523
9252.94 511
9253.85 471
9254.76 550
9255.66 527
9256.57 538
9257.48 501
9258.39 508
9259.30 536
9260.21 568
9261.11 568
9262.02 567
9262.93 529
9263.84 484
9264.75 502
9265.66 625
9266.57 563
9267.47 508
9268.38 509
9269.29 543
9270.20 542
9271.11 509
9272.02 499
9272.93 526
9273.84 525
9274.75 561
9275.65 548
9276.56 504
9277.47 480
9278.38 500
9279.29 477
9280.20 477
9281.11 526
9282.02 535
9282.93 528
9283.84 475
9284.75 467
9285.66 521
9286.57 490
9287.48 546
9288.39 544
9289.30 540
9290.21 489
9291.12 498
9292.03 506
9292.94 479
9293.85 501
9294.76 585
9295.67 525
9296.58 586
9297.49 644
9298.40 606
9299.31 532
9300.22 602
9301.13 582
9302.04 550
9302.95 645
9303.86 563
9304.77 586
9305.68 620
9306.59 603
9307.50 583
9308.41 560
9309.32 567
9310.23 573
9311.15 637
9312.06 615
9312.97 544
9313.88 548
9314.79 636
9315.70 731
9316.61 700
9317.52 539
9318.43 594
9319.35 619
9320.26 548
9321.17 529
9322.08 545
9322.99 620
9323.90 587
9324.81 589
9325.73 555
9326.64 586
9327.55 612
9328.46 577
9329.37 569
9330.28 573
9331.20 555
9332.11 529
9333.02 610
9333.93 617
9334.84 567
9335.76 527
9336.67 548
9337.58 593
9338.49 637
9339.40 624
9340.32 639
9341.23 607
9342.14 575
9343.05 552
9343.97 571
9344.88 648
9345.79 592
9346.70 590
9347.62 637
9348.53 573
9349.44 613
9350.35 608
9351.27 585
9352.18 649
9353.09 582
9354.01 566
9354.92 584
9355.83 637
9356.75 575
9357.66 573
9358.57 643
9359.49 586
9360.40 600
9361.31 564
9362.23 595
9363.14 616
9364.05 601
9364.97 595
9365.88 572
9366.79 546
9367.71 557
9368.62 583
9369.53 669
9370.45 589
9371.36 559
9372.28 577
9373.19 567
9374.10 566
9375.02 626
9375.93 594
9376.84 560
9377.76 564
9378.67 610
9379.59 580
9380.50 634
9381.42 613
9382.33 592
9383.24 617
9384.16 621
9385.07 620
9385.99 629
9386.90 662
9387.82 623
9388.73 625
9389.65 687
9390.56 648
9391.48 640
9392.39 643
9393.31 753
9394.22 760
9395.14 644
9396.05 608
9396.97 680
9397.88 684
9398.80 692
9399.71 685
9400.63 657
9401.54 667
9402.46 704
9403.37 638
9404.29 685
9405.20 703
9406.12 668
9407.03 686
9407.95 634
9408.87 680
9409.78 605
9410.70 642
9411.61 611
9412.53 598
9413.44 561
9414.36 594
9415.28 633
9416.19 662
9417.11 642
9418.02 695
9418.94 701
9419.86 712
9420.77 642
9421.69 600
9422.61 623
9423.52 648
9424.44 639
9425.36 647
9426.27 607
9427.19 623
9428.10 621
9429.02 647
9429.94 601
9430.85 662
9431.77 655
9432.69 640
9433.61 601
9434.52 708
9435.44 630
9436.36 631
9437.27 639
9438.19 740
9439.11 748
9440.02 696
9440.94 647
9441.86 666
9442.78 668
9443.69 697
9444.61 717
9445.53 723
9446.45 716
9447.36 659
9448.28 734
9449.20 689
9450.12 654
9451.03 743
9451.95 793
9452.87 848
9453.79 913
9454.71 948
9455.62 958
9456.54 966
9457.46 994
9458.38 1036
9459.30 1032
9460.21 905
9461.13 775
9462.05 724
9462.97 731
9463.89 784
9464.80 755
9465.72 688
9466.64 725
9467.56 688
9468.48 651
9469.40 639
9470.32 684
9471.23 643
9472.15 644
9473.07 692
9473.99 634
9474.91 620
9475.83 677
9476.75 638
9477.67 638
9478.59 719
9479.50 691
9480.42 646
9481.34 753
9482.26 750
9483.18 783
9484.10 748
9485.02 695
9485.94 757
9486.86 773
9487.78 726
9488.70 747
9489.62 664
9490.54 659
9491.46 680
9492.38 659
9493.30 700
9494.22 691
9495.14 675
9496.06 646
9496.98 668
9497.90 680
9498.82 627
9499.74 622
9500.66 633
9501.58 633
9502.50 638
9503.42 653
9504.34 650
9505.26 624
9506.18 561
9507.10 624
9508.02 633
9508.94 612
9509.86 683
9510.78 621
9511.70 637
9512.62 659
9513.54 681
9514.46 635
9515.38 625
9516.30 699
9517.23 693
9518.15 659
9519.07 615
9519.99 652
9520.91 621
9521.83 636
9522.75 694
9523.67 696
9524.59 682
9525.52 666
9526.44 665
9527.36 702
9528.28 660
9529.20 705
9530.12 689
9531.04 672
9531.97 752
9532.89 694
9533.81 700
9534.73 650
9535.65 734
9536.57 760
9537.50 747
9538.42 785
9539.34 702
9540.26 723
9541.18 682
9542.11 713
9543.03 678
9543.95 639
9544.87 701
9545.80 632
9546.72 649
9547.64 661
9548.56 653
9549.49 702
9550.41 723
9551.33 656
9552.25 703
9553.18 682
9554.10 693
9555.02 714
9555.94 677
9556.87 645
9557.79 618
9558.71 642
9559.64 726
9560.56 673
9561.48 725
9562.40 717
9563.33 679
9564.25 705
9565.17 659
9566.10 663
9567.02 626
9567.94 665
9568.87 685
9569.79 659
9570.71 645
9571.64 708
9572.56 655
9573.49 701
9574.41 705
9575.33 677
9576.26 654
9577.18 682
9578.10 690
9579.03 752
9579.95 669
9580.88 670
9581.80 688
9582.72 677
9583.65 677
9584.57 750
9585.50 767
9586.42 715
9587.35 682
9588.27 691
9589.19 685
9590.12 640
9591.04 687
9591.97 729
9592.89 696
9593.82 698
9594.74 748
9595.67 676
9596.59 723
9597.52 743
9598.44 705
9599.37 763
9600.29 722
9601.22 809
9602.14 734
9603.07 697
9603.99 801
9604.92 697
9605.84 747
9606.77 745
9607.69 814
9608.62 745
9609.54 748
9610.47 844
9611.39 861
9612.32 812
9613.24 829
9614.17 823
9615.10 786
9616.02 753
9616.95 745
9617.87 789
9618.80 806
9619.72 820
9620.65 825
9621.58 751
9622.50 752
9623.43 809
9624.35 850
9625.28 872
9626.21 959
9627.13 887
9628.06 927
9628.99 973
9629.91 952
9630.84 924
9631.76 927
9632.69 930
9633.62 951
9634.54 951
9635.47 1029
9636.40 1023
9637.32 1051
9638.25 1054
9639.18 1078
9640.10 1172
9641.03 1208
9641.96 1194
9642.89 1149
9643.81 1114
9644.74 1091
9645.67 1105
9646.59 1138
9647.52 1160
9648.45 1217
9649.38 1348
9650.30 1314
9651.23 1457
9652.16 1499
9653.09 1546
9654.01 1340
9654.94 1369
9655.87 1377
9656.80 1438
9657.72 1286
9658.65 1212
9659.58 1232
9660.51 1118
9661.43 1099
9662.36 1087
9663.29 1085
9664.22 1127
9665.15 1007
9666.07 1064
9667.00 1106
9667.93 1103
9668.86 1038
9669.79 978
9670.72 1055
9671.64 1127
9672.57 1139
9673.50 1051
9674.43 1053
9675.36 1068
9676.29 1087
9677.22 1096
9678.14 1210
9679.07 1205
9680.00 1155
9680.93 1167
9681.86 1152
9682.79 1101
9683.72 1128
9684.65 1125
9685.58 1176
9686.50 1186
9687.43 1234
9688.36 1206
9689.29 1237
9690.22 1259
9691.15 1131
9692.08 1167
9693.01 1269
9693.94 1291
9694.87 1263
9695.80 1202
9696.73 1262
9697.66 1291
9698.59 1329
9699.52 1357
9700.45 1391
9701.38 1479
9702.31 1465
9703.24 1562
9704.17 1472
9705.10 1492
9706.03 1492
9706.96 1419
9707.89 1284
9708.82 1308
9709.75 1219
9710.68 1145
9711.61 1150
9712.54 1226
9713.47 1162
9714.40 1143
9715.33 1123
9716.26 1169
9717.19 1162
9718.12 1083
9719.05 1116
9719.98 1061
9720.91 1070
9721.84 1106
9722.77 1076
9723.70 1053
9724.64 1054
9725.57 1130
9726.50 1026
9727.43 988
9728.36 1014
9729.29 961
9730.22 961
9731.15 1031
9732.08 994
9733.02 972
9733.95 1004
9734.88 982
9735.81 996
9736.74 1035
9737.67 925
9738.60 921
9739.54 986
9740.47 996
9741.40 1073
9742.33 1002
9743.26 962
9744.20 961
9745.13 969
9746.06 900
9746.99 895
9747.92 927
9748.86 971
9749.79 976
9750.72 972
9751.65 915
9752.58 952
9753.52 968
9754.45 965
9755.38 933
9756.31 969
9757.25 944
9758.18 904
9759.11 876
9760.04 893
9760.98 938
9761.91 965
9762.84 938
9763.77 935
9764.71 940
9765.64 925
9766.57 948
9767.51 995
9768.44 870
9769.37 1007
9770.31 1009
9771.24 942
9772.17 999
9773.10 944
9774.04 889
9774.97 893
9775.90 942
9776.84 1003
9777.77 1070
9778.71 982
9779.64 955
9780.57 992
9781.51 961
9782.44 977
9783.37 1088
9784.31 1040
9785.24 1013
9786.17 1126
9787.11 1083
9788.04 1008
9788.98 1129
9789.91 1029
9790.84 1030
9791.78 968
9792.71 959
9793.65 989
9794.58 979
9795.52 961
9796.45 923
9797.38 912
9798.32 954
9799.25 1015
9800.19 1043
9801.12 995
9802.06 1022
9802.99 1061
9803.93 1018
9804.86 987
9805.80 925
9806.73 889
9807.67 885
9808.60 887
9809.54 858
9810.47 847
9811.41 793
9812.34 804
9813.28 862
9814.21 765
9815.15 817
9816.08 768
9817.02 786
9817.95 845
9818.89 805
9819.82 847
9820.76 801
9821.69 773
9822.63 787
9823.57 766
9824.50 727
9825.44 777
9826.37 828
9827.31 836
9828.25 767
9829.18 865
9830.12 798
9831.05 837
9831.99 771
9832.93 786
9833.86 753
9834.80 738
9835.73 786
9836.67 742
9837.61 723
9838.54 832
9839.48 815
9840.42 787
9841.35 755
9842.29 814
9843.23 809
9844.16 791
9845.10 802
9846.04 776
9846.97 793
9847.91 856
9848.85 793
9849.78 804
9850.72 826
9851.66 772
9852.59 754
9853.53 755
9854.47 863
9855.40 811
9856.34 761
9857.28 815
9858.22 880
9859.15 797
9860.09 779
9861.03 839
9861.97 869
9862.90 855
9863.84 846
9864.78 796
9865.72 815
9866.65 847
9867.59 818
9868.53 825
9869.47 789
9870.41 831
9871.34 872
9872.28 797
9873.22 749
9874.16 738
9875.10 742
9876.03 790
9876.97 791
9877.91 811
9878.85 764
9879.79 786
9880.73 765
9881.66 820
9882.60 880
9883.54 857
9884.48 853
9885.42 873
9886.36 815
9887.30 766
9888.23 799
9889.17 809
9890.11 781
9891.05 844
9891.99 813
9892.93 772
9893.87 862
9894.81 763
9895.75 770
9896.68 803
9897.62 817
9898.56 816
9899.50 787
9900.44 861
9901.38 786
9902.32 760
9903.26 801
9904.20 834
9905.14 801
9906.08 817
9907.02 800
9907.96 839
9908.90 824
9909.84 808
9910.78 861
9911.72 893
9912.66 857
9913.60 870
9914.54 904
9915.48 827
9916.42 821
9917.36 838
9918.30 867
9919.24 877
9920.18 882
9921.12 901
9922.06 889
9923.00 865
9923.94 981
9924.88 1009
9925.82 1003
9926.76 1131
9927.70 1329
9928.64 1488
9929.58 1748
9930.52 1665
9931.46 1737
9932.40 1747
9933.35 1656
9934.29 1535
9935.23 1298
9936.17 1193
9937.11 1039
9938.05 1004
9938.99 997
9939.93 882
9940.87 898
9941.82 830
9942.76 854
9943.70 879
9944.64 901
9945.58 871
9946.52 834
9947.46 824
9948.41 747
9949.35 704
9950.29 726
9951.23 809
9952.17 757
9953.11 782
9954.06 762
9955.00 746
9955.94 771
9956.88 817
9957.82 774
9958.77 831
9959.71 822
9960.65 834
9961.59 736
9962.54 703
9963.48 726
9964.42 786
9965.36 754
9966.30 712
9967.25 721
9968.19 728
9969.13 755
9970.07 782
9971.02 734
9971.96 719
9972.90 727
9973.85 738
9974.79 760
9975.73 720
9976.67 679
9977.62 702
9978.56 746
9979.50 688
9980.45 691
9981.39 725
9982.33 729
9983.28 661
9984.22 687
9985.16 649
9986.11 630
9987.05 667
9987.99 653
9988.94 657
9989.88 695
9990.82 701
9991.77 718
9992.71 688
9993.65 685
9994.60 648
9995.54 627
9996.49 695
9997.43 771
9998.37 692
9999.32 679
10000.26 701
10001.21 682
10002.15 664
10003.09 686
10004.04 703
10004.98 734
10005.93 691
10006.87 683
10007.82 706
10008.76 706
10009.71 679
10010.65 716
10011.59 676
10012.54 702
10013.48 702
10014.43 703
10015.37 688
10016.32 702
10017.26 710
10018.21 645
10019.15 619
10020.10 666
10021.04 687
10021.99 644
10022.93 660
10023.88 666
10024.82 582
10025.77 637
10026.71 635
10027.66 619
10028.60 647
10029.55 600
10030.50 639
10031.44 644
10032.39 649
10033.33 652
10034.28 699
10035.22 638
10036.17 682
10037.12 648
10038.06 636
10039.01 636
10039.95 572
10040.90 605
10041.84 675
10042.79 668
10043.74 641
10044.68 670
10045.63 612
10046.58 619
10047.52 584
10048.47 561
10049.41 568
10050.36 594
10051.31 623
10052.25 593
10053.20 639
10054.15 611
10055.09 571
10056.04 512
10056.99 535
10057.93 631
10058.88 650
10059.83 633
10060.77 588
10061.72 593
10062.67 529
10063.62 547
10064.56 552
10065.51 559
10066.46 518
10067.40 553
10068.35 565
10069.30 581
10070.25 588
10071.19 557
10072.14 592
10073.09 593
10074.04 616
10074.98 577
10075.93 581
10076.88 547
10077.83 536
10078.77 545
10079.72 568
10080.67 568
10081.62 541
10082.57 564
10083.51 546
10084.46 559
10085.41 551
10086.36 530
10087.31 612
10088.25 568
10089.20 509
10090.15 558
10091.10 513
10092.05 478
10093.00 548
10093.94 616
10094.89 540
10095.84 550
10096.79 572
10097.74 533
10098.69 530
10099.64 576
10100.58 548
10101.53 567
10102.48 557
10103.43 519
10104.38 546
10105.33 512
10106.28 510
10107.23 500
10108.18 537
10109.13 525
10110.08 540
10111.02 455
10111.97 487
10112.92 502
10113.87 541
10114.82 504
10115.77 538
10116.72 564
10117.67 555
10118.62 537
10119.57 569
10120.52 567
10121.47 495
10122.42 537
10123.37 522
10124.32 484
10125.27 528
10126.22 514
10127.17 513
10128.12 532
10129.07 510
10130.02 495
10130.97 543
10131.92 581
10132.87 532
10133.82 507
10134.77 505
10135.72 490
10136.67 515
10137.62 499
10138.57 496
10139.52 516
10140.47 545
10141.42 533
10142.38 546
10143.33 556
10144.28 555
10145.23 528
10146.18 590
10147.13 544
10148.08 505
10149.03 580
10149.98 588
10150.93 592
10151.89 507
10152.84 569
10153.79 530
10154.74 542
10155.69 515
10156.64 487
10157.59 528
10158.55 538
10159.50 536
10160.45 517
10161.40 531
10162.35 529
10163.30 521
10164.26 564
10165.21 606
10166.16 604
10167.11 507
10168.06 560
10169.01 595
10169.97 529
10170.92 582
10171.87 602
10172.82 590
10173.78 622
10174.73 590
10175.68 538
10176.63 553
10177.58 556
10178.54 521
10179.49 533
10180.44 525
10181.39 565
10182.35 584
10183.30 590
10184.25 564
10185.21 548
10186.16 582
10187.11 559
10188.06 612
10189.02 613
10189.97 629
10190.92 526
10191.88 524
10192.83 564
10193.78 619
10194.74 573
10195.69 633
10196.64 565
10197.60 553
10198.55 548
10199.50 634
10200.46 640
10201.41 606
10202.36 661
10203.32 687
10204.27 673
10205.22 616
10206.18 616
10207.13 700
10208.09 737
10209.04 759
10209.99 748
10210.95 707
10211.90 733
10212.86 754
10213.81 655
10214.76 704
10215.72 659
10216.67 667
10217.63 645
10218.58 601
10219.53 563
10220.49 571
10221.44 590
10222.40 608
10223.35 617
10224.31 676
10225.26 713
10226.22 671
10227.17 625
10228.13 616
10229.08 599
10230.04 607
10230.99 593
10231.95 578
10232.90 582
10233.86 527
10234.81 567
10235.77 590
10236.72 661
10237.68 650
10238.63 645
10239.59 699
10240.54 721
10241.50 663
10242.45 643
10243.41 632
10244.36 581
10245.32 601
10246.28 540
10247.23 601
10248.19 580
10249.14 571
10250.10 554
10251.05 530
10252.01 505
10252.97 556
10253.92 554
10254.88 544
10255.83 568
10256.79 558
10257.75 553
10258.70 579
10259.66 519
10260.61 574
10261.57 534
10262.53 532
10263.48 551
10264.44 516
10265.40 563
10266.35 527
10267.31 598
10268.27 571
10269.22 558
10270.18 519
10271.14 542
10272.09 533
10273.05 549
10274.01 554
10274.96 498
10275.92 509
10276.88 482
10277.84 542
10278.79 521
10279.75 561
10280.71 580
10281.66 506
10282.62 524
10283.58 542
10284.54 544
10285.49 512
10286.45 575
10287.41 472
10288.37 545
10289.32 516
10290.28 514
10291.24 541
10292.20 524
10293.16 522
10294.11 577
10295.07 503
10296.03 587
10296.99 595
10297.95 553
10298.90 499
10299.86 482
10300.82 493
10301.78 518
10302.74 540
10303.69 549
10304.65 528
10305.61 545
10306.57 517
10307.53 489
10308.49 483
10309.44 510
10310.40 481
10311.36 467
10312.32 503
10313.28 476
10314.24 479
10315.20 511
10316.16 534
10317.12 475
10318.07 416
10319.03 503
10319.99 486
10320.95 433
10321.91 441
10322.87 516
10323.83 521
10324.79 462
10325.75 490
10326.71 483
10327.67 451
10328.63 479
10329.59 471
10330.54 497
10331.50 518
10332.46 503
10333.42 516
10334.38 516
10335.34 505
10336.30 476
10337.26 500
10338.22 526
10339.18 525
10340.14 475
10341.10 496
10342.06 466
10343.02 465
10343.98 454
10344.94 506
10345.90 498
10346.86 515
10347.82 505
10348.78 523
10349.75 485
10350.71 468
10351.67 466
10352.63 509
10353.59 524
10354.55 474
10355.51 488
10356.47 555
10357.43 489
10358.39 453
10359.35 439
10360.31 500
10361.27 489
10362.23 442
10363.20 438
10364.16 436
10365.12 433
10366.08 438
10367.04 486
10368.00 485
10368.96 418
10369.92 440
10370.89 496
10371.85 503
10372.81 437
10373.77 461
10374.73 468
10375.69 495
10376.66 445
10377.62 452
10378.58 460
10379.54 463
10380.50 450
10381.46 461
10382.43 501
10383.39 441
10384.35 502
10385.31 455
10386.28 505
10387.24 499
10388.20 473
10389.16 436
10390.12 466
10391.09 491
10392.05 476
10393.01 464
10393.97 488
10394.94 475
10395.90 461
10396.86 491
10397.82 476
10398.79 431
10399.75 411
10400.71 457
10401.68 449
10402.64 493
10403.60 457
10404.56 473
10405.53 503
10406.49 484
10407.45 514
10408.42 547
10409.38 505
10410.34 503
10411.31 531
10412.27 502
10413.23 479
10414.20 485
10415.16 489
10416.12 556
10417.09 540
10418.05 523
10419.01 554
10419.98 640
10420.94 644
10421.91 660
10422.87 739
10423.83 717
10424.80 693
10425.76 597
10426.73 573
10427.69 596
10428.65 569
10429.62 490
10430.58 460
10431.55 505
10432.51 489
10433.47 482
10434.44 483
10435.40 420
10436.37 510
10437.33 485
10438.30 461
10439.26 452
10440.23 451
10441.19 502
10442.16 440
10443.12 446
10444.09 447
10445.05 432
10446.02 432
10446.98 477
10447.95 471
10448.91 491
10449.88 431
10450.84 421
10451.81 462
10452.77 406
10453.74 404
10454.70 477
10455.67 487
10456.63 450
10457.60 422
10458.56 466
10459.53 450
10460.49 455
10461.46 473
10462.43 443
10463.39 400
10464.36 406
10465.32 487
10466.29 405
10467.25 392
10468.22 397
10469.19 393
10470.15 436
10471.12 398
10472.08 420
10473.05 425
10474.02 434
10474.98 477
10475.95 421
10476.92 440
10477.88 410
10478.85 445
10479.82 448
10480.78 399
10481.75 390
10482.71 433
10483.68 439
10484.65 412
10485.61 398
10486.58 455
10487.55 487
10488.52 502
10489.48 482
10490.45 456
10491.42 437
10492.38 414
10493.35 413
10494.32 484
10495.28 471
10496.25 481
10497.22 460
10498.19 430
10499.15 472
10500.12 474
10501.09 445
10502.06 389
10503.02 448
10503.99 447
10504.96 421
10505.93 443
10506.89 457
10507.86 445
10508.83 455
10509.80 461
10510.77 464
10511.73 371
10512.70 407
10513.67 447
10514.64 419
10515.61 456
10516.57 486
10517.54 433
10518.51 475
10519.48 506
10520.45 469
10521.42 437
10522.38 450
10523.35 477
10524.32 424
10525.29 398
10526.26 474
10527.23 443
10528.20 478
10529.16 420
10530.13 407
10531.10 491
10532.07 446
10533.04 450
10534.01 406
10534.98 460
10535.95 461
10536.92 423
10537.89 400
10538.85 414
10539.82 386
10540.79 400
10541.76 425
10542.73 422
10543.70 455
10544.67 391
10545.64 472
10546.61 387
10547.58 415
10548.55 391
10549.52 409
10550.49 437
10551.46 449
10552.43 445
10553.40 440
10554.37 442
10555.34 460
10556.31 423
10557.28 408
10558.25 503
10559.22 463
10560.19 456
10561.16 416
10562.13 450
10563.10 547
10564.07 538
10565.04 535
10566.01 548
10566.98 513
10567.95 520
10568.92 536
10569.89 477
10570.86 475
10571.83 466
10572.80 409
10573.78 396
10574.75 429
10575.72 431
10576.69 434
10577.66 457
10578.63 468
10579.60 411
10580.57 429
10581.54 472
10582.51 443
10583.49 403
10584.46 409
10585.43 407
10586.40 447
10587.37 470
10588.34 475
10589.31 463
10590.29 471
10591.26 436
10592.23 490
10593.20 438
10594.17 478
10595.14 460
10596.12 445
10597.09 446
10598.06 450
10599.03 444
10600.00 491
10600.98 447
10601.95 407
10602.92 414
10603.89 441
10604.87 417
10605.84 446
10606.81 405
10607.78 443
10608.75 378
10609.73 436
10610.70 481
10611.67 484
10612.64 410
10613.62 375
10614.59 409
10615.56 453
10616.54 431
10617.51 464
10618.48 419
10619.45 422
10620.43 381
10621.40 434
10622.37 423
10623.35 424
10624.32 435
10625.29 443
10626.27 468
10627.24 451
10628.21 473
10629.19 446
10630.16 407
10631.13 453
10632.11 415
10633.08 460
10634.05 465
10635.03 433
10636.00 473
10636.97 424
10637.95 459
10638.92 446
10639.90 474
10640.87 470
10641.84 467
10642.82 458
10643.79 449
10644.77 465
10645.74 459
10646.71 425
10647.69 428
10648.66 423
10649.64 450
10650.61 422
10651.59 418
10652.56 440
10653.53 468
10654.51 441
10655.48 399
10656.46 387
10657.43 382
10658.41 400
10659.38 379
10660.36 378
10661.33 426
10662.31 420
10663.28 406
10664.26 400
10665.23 405
10666.21 398
10667.18 424
10668.16 484
10669.13 407
10670.11 439
10671.08 446
10672.06 427
10673.03 428
10674.01 433
10674.98 396
10675.96 409
10676.93 402
10677.91 410
10678.89 389
10679.86 405
10680.84 394
10681.81 430
10682.79 407
10683.76 369
10684.74 393
10685.72 410
10686.69 386
10687.67 431
10688.64 441
10689.62 375
10690.60 385
10691.57 456
10692.55 399
10693.53 378
10694.50 395
10695.48 406
10696.46 369
10697.43 415
10698.41 432
10699.38 386
10700.36 375
10701.34 412
10702.31 369
10703.29 408
10704.27 423
10705.25 417
10706.22 394
10707.20 369
10708.18 341
10709.15 387
10710.13 364
10711.11 354
10712.08 367
10713.06 344
10714.04 366
10715.02 415
10715.99 410
10716.97 421
10717.95 385
10718.93 428
10719.90 421
10720.88 388
10721.86 390
10722.84 404
10723.81 363
10724.79 367
10725.77 356
10726.75 402
10727.72 374
10728.70 378
10729.68 398
10730.66 370
10731.64 358
10732.61 349
10733.59 412
10734.57 367
10735.55 407
10736.53 341
10737.51 367
10738.48 405
10739.46 395
10740.44 347
10741.42 382
10742.40 377
10743.38 353
10744.36 335
10745.33 349
10746.31 387
10747.29 374
10748.27 401
10749.25 334
10750.23 326
10751.21 368
10752.19 348
10753.16 367
10754.14 387
10755.12 412
10756.10 398
10757.08 399
10758.06 374
10759.04 392
10760.02 352
10761.00 376
10761.98 386
10762.96 393
10763.94 398
10764.92 379
10765.90 362
10766.88 340
10767.86 381
10768.84 362
10769.82 374
10770.80 400
10771.78 351
10772.75 367
10773.73 374
10774.71 350
10775.69 370
10776.68 392
10777.66 393
10778.64 395
10779.62 386
10780.60 380
10781.58 417
10782.56 413
10783.54 411
10784.52 386
10785.50 419
10786.48 442
10787.46 432
10788.44 355
10789.42 393
10790.40 401
10791.38 398
10792.36 407
10793.34 417
10794.32 385
10795.31 382
10796.29 396
10797.27 369
10798.25 384
10799.23 388
10800.21 350
10801.19 404
10802.17 410
10803.15 385
10804.14 432
10805.12 457
10806.10 397
10807.08 408
10808.06 428
10809.04 428
10810.03 392
10811.01 365
10811.99 403
10812.97 416
10813.95 349
10814.93 382
10815.92 402
10816.90 423
10817.88 413
10818.86 475
10819.84 448
10820.83 380
10821.81 410
10822.79 422
10823.77 406
10824.75 399
10825.74 450
10826.72 431
10827.70 369
10828.68 409
10829.67 414
10830.65 377
10831.63 373
10832.61 432
10833.60 435
10834.58 376
10835.56 371
10836.55 387
10837.53 384
10838.51 425
10839.49 487
10840.48 365
10841.46 367
10842.44 442
10843.43 437
10844.41 420
10845.39 446
10846.38 393
10847.36 359
10848.34 403
10849.33 431
10850.31 432
10851.29 442
10852.28 490
10853.26 457
10854.24 432
10855.23 432
10856.21 408
10857.20 406
10858.18 409
10859.16 387
10860.15 402
10861.13 429
10862.12 418
10863.10 400
10864.08 416
10865.07 439
10866.05 471
10867.04 429
10868.02 439
10869.00 430
10869.99 427
10870.97 448
10871.96 366
10872.94 412
10873.93 490
10874.91 456
10875.90 457
10876.88 449
10877.86 455
10878.85 453
10879.83 452
10880.82 431
10881.80 421
10882.79 493
10883.77 446
10884.76 448
10885.74 457
10886.73 452
10887.71 397
10888.70 451
10889.68 517
10890.67 438
10891.66 465
10892.64 435
10893.63 424
10894.61 450
10895.60 450
10896.58 460
10897.57 451
10898.55 436
10899.54 459
10900.53 494
10901.51 472
10902.50 494
10903.48 460
10904.47 486
10905.45 500
10906.44 505
10907.43 505
10908.41 480
10909.40 494
10910.39 529
10911.37 515
10912.36 515
10913.34 548
10914.33 515
10915.32 535
10916.30 541
10917.29 539
10918.28 482
10919.26 584
10920.25 549
10921.24 538
10922.22 523
10923.21 562
10924.20 498
10925.18 562
10926.17 552
10927.16 533
10928.14 568
10929.13 532
10930.12 552
10931.11 530
10932.09 508
10933.08 543
10934.07 577
10935.05 534
10936.04 587
10937.03 546
10938.02 499
10939.00 572
10939.99 554
10940.98 549
10941.97 564
10942.95 569
10943.94 591
10944.93 621
10945.92 623
10946.91 610
10947.89 603
10948.88 558
10949.87 554
10950.86 644
10951.85 624
10952.83 666
10953.82 634
10954.81 640
10955.80 721
10956.79 684
10957.77 651
10958.76 713
10959.75 774
10960.74 715
10961.73 818
10962.72 820
10963.71 865
10964.69 832
10965.68 837
10966.67 809
10967.66 744
10968.65 782
10969.64 761
10970.63 710
10971.62 625
10972.60 639
10973.59 633
10974.58 613
10975.57 677
10976.56 680
10977.55 695
10978.54 702
10979.53 681
10980.52 643
10981.51 653
10982.50 676
10983.49 722
10984.48 677
10985.47 689
10986.46 711
10987.44 727
10988.43 736
10989.42 754
10990.41 721
10991.40 696
10992.39 682
10993.38 701
10994.37 738
10995.36 729
10996.35 685
10997.34 710
10998.33 785
10999.32 881
11000.31 887
11001.30 934
11002.30 961
11003.29 1009
11004.28 1058
11005.27 1029
11006.26 978
11007.25 925
11008.24 895
11009.23 758
11010.22 792
11011.21 732
11012.20 731
11013.19 676
11014.18 697
11015.17 705
11016.16 699
11017.16 663
11018.15 619
11019.14 588
11020.13 524
11021.12 655
11022.11 639
11023.10 620
11024.09 590
11025.09 591
11026.08 569
11027.07 621
11028.06 590
11029.05 561
11030.04 539
11031.03 554
11032.03 569
11033.02 540
11034.01 585
11035.00 598
11035.99 619
11036.99 615
11037.98 611
11038.97 543
11039.96 595
11040.95 573
11041.95 587
11042.94 646
11043.93 604
11044.92 560
11045.91 526
11046.91 554
11047.90 570
11048.89 552
11049.88 558
11050.88 539
11051.87 559
11052.86 596
11053.85 497
11054.85 549
11055.84 558
11056.83 514
11057.83 527
11058.82 526
11059.81 493
11060.80 501
11061.80 492
11062.79 473
11063.78 491
11064.78 517
11065.77 537
11066.76 505
11067.76 556
11068.75 530
11069.74 505
11070.74 516
11071.73 538
11072.72 516
11073.72 523
11074.71 530
11075.70 544
11076.70 573
11077.69 581
11078.69 551
11079.68 522
11080.67 488
11081.67 511
11082.66 504
11083.65 482
11084.65 551
11085.64 575
11086.64 519
11087.63 507
11088.63 496
11089.62 505
11090.61 509
11091.61 494
11092.60 564
11093.60 494
11094.59 571
11095.59 518
11096.58 488
11097.58 489
11098.57 543
11099.56 524
11100.56 513
11101.55 516
11102.55 511
11103.54 465
11104.54 526
11105.53 510
11106.53 496
11107.52 498
11108.52 532
11109.51 531
11110.51 505
11111.50 529
11112.50 503
11113.50 522
11114.49 496
11115.49 503
11116.48 500
11117.48 502
11118.47 458
11119.47 512
11120.46 524
11121.46 509
11122.46 552
11123.45 553
11124.45 555
11125.44 493
11126.44 488
11127.43 496
11128.43 496
11129.43 515
11130.42 530
11131.42 590
11132.42 572
11133.41 484
11134.41 521
11135.40 568
11136.40 498
11137.40 486
11138.39 552
11139.39 523
11140.39 507
11141.38 505
11142.38 502
11143.38 449
11144.37 497
11145.37 503
11146.37 486
11147.36 486
11148.36 501
11149.36 503
11150.35 512
11151.35 525
11152.35 511
11153.35 521
11154.34 494
11155.34 512
11156.34 513
11157.33 494
11158.33 509
11159.33 508
11160.33 462
11161.32 487
11162.32 449
11163.32 450
11164.32 473
11165.31 449
11166.31 427
11167.31 499
11168.31 514
11169.31 526
11170.30 480
11171.30 475
11172.30 447
11173.30 508
11174.30 491
11175.29 465
11176.29 462
11177.29 455
11178.29 454
11179.29 467
11180.29 504
11181.28 487
11182.28 464
11183.28 487
11184.28 411
11185.28 426
11186.28 448
11187.27 449
11188.27 397
11189.27 447
11190.27 461
11191.27 435
11192.27 444
11193.27 422
11194.27 462
11195.27 457
11196.26 428
11197.26 466
11198.26 425
11199.26 467
11200.26 470
11201.26 462
11202.26 435
11203.26 444
11204.26 413
11205.26 410
11206.26 465
11207.26 445
11208.26 461
11209.26 461
11210.26 476
11211.26 507
11212.26 451
11213.26 445
11214.26 457
11215.25 518
11216.25 504
11217.25 461
11218.25 474
11219.25 496
11220.26 485
11221.26 423
11222.26 405
11223.26 427
11224.26 384
11225.26 420
11226.26 422
11227.26 470
11228.26 475
11229.26 434
11230.26 397
11231.26 417
11232.26 425
11233.26 441
11234.26 467
11235.26 459
11236.26 430
11237.26 411
11238.26 425
11239.27 421
11240.27 445
11241.27 417
11242.27 401
11243.27 384
11244.27 462
11245.27 451
11246.27 468
11247.28 450
11248.28 407
11249.28 410
11250.28 444
11251.28 411
11252.28 463
11253.28 456
11254.29 402
11255.29 399
11256.29 449
11257.29 429
11258.29 431
11259.29 411
11260.30 422
11261.30 437
11262.30 441
11263.30 443
11264.30 443
11265.31 412
11266.31 422
11267.31 407
11268.31 452
11269.32 459
11270.32 462
11271.32 433
11272.32 475
11273.33 434
11274.33 500
11275.33 470
11276.33 457
11277.34 424
11278.34 477
11279.34 496
11280.34 509
11281.35 547
11282.35 492
11283.35 502
11284.36 469
11285.36 468
11286.36 459
11287.36 456
11288.37 440
11289.37 414
11290.37 455
11291.38 427
11292.38 423
11293.38 413
11294.39 437
11295.39 393
11296.40 381
11297.40 433
11298.40 465
11299.41 421
11300.41 439
11301.41 451
11302.42 440
11303.42 396
11304.42 399
11305.43 434
11306.43 430
11307.44 402
11308.44 419
11309.44 404
11310.45 420
11311.45 422
11312.46 406
11313.46 447
11314.47 423
11315.47 435
11316.47 458
11317.48 487
11318.48 464
11319.49 501
11320.49 505
11321.50 485
11322.50 473
11323.51 461
11324.51 448
11325.52 423
11326.52 420
11327.53 399
11328.53 409
11329.54 435
11330.54 446
11331.55 393
11332.55 400
11333.56 407
11334.56 378
11335.57 404
11336.57 429
11337.58 387
11338.58 342
11339.59 364
11340.59 393
11341.60 368
11342.61 398
11343.61 407
11344.62 389
11345.62 395
11346.63 380
11347.63 380
11348.64 394
11349.65 401
11350.65 442
11351.66 416
11352.66 361
11353.67 386
11354.68 440
11355.68 379
11356.69 358
11357.69 336
11358.70 405
11359.71 394
11360.71 364
11361.72 357
11362.73 400
11363.73 381
11364.74 393
11365.75 423
11366.75 423
11367.76 352
11368.77 377
11369.77 407
11370.78 428
11371.79 389
11372.79 389
11373.80 383
11374.81 348
11375.81 410
11376.82 388
11377.83 418
11378.84 375
11379.84 397
11380.85 397
11381.86 393
11382.86 345
11383.87 390
11384.88 356
11385.89 362
11386.89 374
11387.90 418
11388.91 402
11389.92 376
11390.93 372
11391.93 374
11392.94 432
11393.95 422
11394.96 397
11395.96 374
11396.97 389
11397.98 342
11398.99 402
11400.00 378
11401.00 388
11402.01 364
11403.02 387
11404.03 427
11405.04 373
11406.05 393
11407.05 373
11408.06 387
11409.07 346
11410.08 391
11411.09 423
11412.10 351
11413.11 369
11414.12 395
11415.12 370
11416.13 386
11417.14 411
11418.15 351
11419.16 381
11420.17 376
11421.18 402
11422.19 369
11423.20 376
11424.20 368
11425.21 380
11426.22 384
11427.23 373
11428.24 367
11429.25 352
11430.26 401
11431.27 368
11432.28 387
11433.29 400
11434.30 366
11435.31 371
11436.32 394
11437.33 411
11438.34 382
11439.35 372
11440.36 391
11441.37 376
11442.38 371
11443.39 400
11444.40 400
11445.41 434
11446.42 434
11447.43 400
11448.44 368
11449.45 392
11450.46 373
11451.47 389
11452.48 379
11453.49 369
11454.50 364
11455.51 359
11456.52 415
11457.53 427
11458.54 425
11459.55 381
11460.57 384
11461.58 396
11462.59 395
11463.60 374
11464.61 348
11465.62 388
11466.63 374
11467.64 345
11468.65 390
11469.66 389
11470.68 392
11471.69 389
11472.70 379
11473.71 405
11474.72 397
11475.73 426
11476.74 400
11477.76 392
11478.77 403
11479.78 426
11480.79 427
11481.80 419
11482.81 379
11483.83 422
11484.84 459
11485.85 397
11486.86 390
11487.87 437
11488.89 415
11489.90 449
11490.91 432
11491.92 432
11492.93 442
11493.95 428
11494.96 378
11495.97 403
11496.98 478
11498.00 406
11499.01 372
11500.02 383
11501.03 439
11502.05 421
11503.06 459
11504.07 413
11505.09 418
11506.10 420
11507.11 420
11508.12 448
11509.14 425
11510.15 405
11511.16 428
11512.18 453
11513.19 455
11514.20 382
11515.22 399
11516.23 409
11517.24 460
11518.26 430
11519.27 387
11520.28 442
11521.30 457
11522.31 410
11523.32 415
11524.34 427
11525.35 444
11526.36 478
11527.38 471
11528.39 397
11529.41 437
11530.42 514
11531.43 465
11532.45 399
11533.46 443
11534.47 426
11535.49 467
11536.50 399
11537.52 449
11538.53 468
11539.55 433
11540.56 433
11541.57 470
11542.59 461
11543.60 455
11544.62 497
11545.63 495
11546.65 505
11547.66 490
11548.68 472
11549.69 493
11550.71 450
11551.72 467
11552.74 537
11553.75 501
11554.77 413
11555.78 457
11556.80 432
11557.81 460
11558.83 463
11559.84 431
11560.86 444
11561.87 478
11562.89 482
11563.90 476
11564.92 434
11565.93 489
11566.95 520
11567.96 494
11568.98 515
11570.00 485
11571.01 495
11572.03 497
11573.04 517
11574.06 577
11575.07 496
11576.09 484
11577.11 512
11578.12 530
11579.14 515
11580.15 516
11581.17 541
11582.19 541
11583.20 545
11584.22 585
11585.24 534
11586.25 602
11587.27 586
11588.28 541
11589.30 660
11590.32 635
11591.33 648
11592.35 577
11593.37 656
11594.38 673
11595.40 694
11596.42 587
11597.43 597
11598.45 667
11599.47 679
11600.48 726
11601.50 770
11602.52 745
11603.54 712
11604.55 766
11605.57 811
11606.59 797
11607.61 813
11608.62 858
11609.64 882
11610.66 849
11611.67 785
11612.69 808
11613.71 820
11614.73 872
11615.74 870
11616.76 825
11617.78 765
11618.80 759
11619.82 869
11620.83 845
11621.85 818
11622.87 863
11623.89 836
11624.91 793
11625.92 830
11626.94 846
11627.96 865
11628.98 906
11630.00 974
11631.01 1053
11632.03 1080
11633.05 1195
11634.07 1364
11635.09 1428
11636.11 1630
11637.13 1587
11638.14 1561
11639.16 1443
11640.18 1462
11641.20 1406
11642.22 1172
11643.24 1049
11644.26 956
11645.28 921
11646.29 871
11647.31 748
11648.33 791
11649.35 758
11650.37 758
11651.39 752
11652.41 714
11653.43 706
11654.45 699
11655.47 699
11656.49 653
11657.51 668
11658.53 659
11659.55 701
11660.57 681
11661.58 676
11662.60 655
11663.62 586
11664.64 634
11665.66 645
11666.68 623
11667.70 601
11668.72 606
11669.74 614
11670.76 607
11671.78 573
11672.80 634
11673.82 627
11674.84 595
11675.86 625
11676.89 595
11677.91 573
11678.93 562
11679.95 607
11680.97 585
11681.99 620
11683.01 535
11684.03 571
11685.05 507
11686.07 572
11687.09 542
11688.11 516
11689.13 576
11690.15 522
11691.17 479
11692.20 496
11693.22 550
11694.24 532
11695.26 537
11696.28 509
11697.30 592
11698.32 589
11699.34 546
11700.36 568
11701.39 555
11702.41 497
11703.43 532
11704.45 502
11705.47 504
11706.49 545
11707.52 531
11708.54 557
11709.56 612
11710.58 613
11711.60 573
11712.62 599
11713.65 634
11714.67 617
11715.69 576
11716.71 610
11717.73 555
11718.76 556
11719.78 595
11720.80 542
11721.82 586
11722.85 624
11723.87 640
11724.89 569
11725.91 578
11726.94 595
11727.96 592
11728.98 562
11730.00 549
11731.03 585
11732.05 518
11733.07 519
11734.09 613
11735.12 560
11736.14 544
11737.16 593
11738.19 609
11739.21 544
11740.23 543
11741.26 535
11742.28 537
11743.30 581
11744.33 551
11745.35 557
11746.37 553
11747.40 555
11748.42 542
11749.44 557
11750.47 563
11751.49 565
11752.51 565
11753.54 530
11754.56 563
11755.58 583
11756.61 548
11757.63 520
11758.66 518
11759.68 463
11760.70 487
11761.73 527
11762.75 495
11763.78 427
11764.80 477
11765.82 487
11766.85 457
11767.87 460
11768.90 497
11769.92 493
11770.95 495
11771.97 471
11772.99 475
11774.02 463
11775.04 450
11776.07 465
11777.09 506
11778.12 540
11779.14 510
11780.17 499
11781.19 456
11782.22 509
11783.24 461
11784.27 485
11785.29 491
11786.32 476
11787.34 475
11788.37 467
11789.39 466
11790.42 472
11791.44 464
11792.47 495
11793.49 456
11794.52 473
11795.55 428
11796.57 474
11797.60 478
11798.62 437
11799.65 434
11800.67 480
11801.70 435
11802.73 476
11803.75 439
11804.78 461
11805.80 451
11806.83 462
11807.86 473
11808.88 473
11809.91 453
11810.93 463
11811.96 445
11812.99 417
11814.01 439
11815.04 445
11816.07 417
11817.09 457
11818.12 467
11819.14 434
11820.17 431
11821.20 430
11822.22 470
11823.25 485
11824.28 451
11825.30 464
11826.33 460
11827.36 384
11828.39 440
11829.41 448
11830.44 419
11831.47 432
11832.49 401
11833.52 446
11834.55 443
11835.58 428
11836.60 407
11837.63 400
11838.66 425
11839.68 416
11840.71 433
11841.74 454
11842.77 454
11843.79 478
11844.82 468
11845.85 467
11846.88 451
11847.91 442
11848.93 484
11849.96 435
11850.99 417
11852.02 459
11853.05 426
11854.07 428
11855.10 420
11856.13 463
11857.16 421
11858.19 419
11859.21 397
11860.24 467
11861.27 457
11862.30 421
11863.33 403
11864.36 454
11865.38 513
11866.41 414
11867.44 450
11868.47 457
11869.50 429
11870.53 475
11871.56 479
11872.59 500
11873.61 411
11874.64 496
11875.67 509
11876.70 417
11877.73 482
11878.76 475
11879.79 476
11880.82 487
11881.85 444
11882.88 453
11883.91 436
11884.94 496
11885.97 455
11886.99 468
11888.02 485
11889.05 453
11890.08 492
11891.11 475
11892.14 503
11893.17 465
11894.20 485
11895.23 516
11896.26 497
11897.29 454
11898.32 466
11899.35 439
11900.38 456
11901.41 497
11902.44 544
11903.47 637
11904.50 496
11905.53 519
11906.56 541
11907.59 513
11908.62 509
11909.65 537
11910.69 473
11911.72 455
11912.75 485
11913.78 492
11914.81 527
11915.84 520
11916.87 518
11917.90 527
11918.93 544
11919.96 505
11920.99 528
11922.02 468
11923.05 508
11924.09 473
11925.12 508
11926.15 527
11927.18 516
11928.21 567
11929.24 510
11930.27 628
11931.30 639
11932.34 632
11933.37 658
11934.40 748
11935.43 720
11936.46 636
11937.49 616
11938.53 691
11939.56 671
11940.59 664
11941.62 612
11942.65 550
11943.69 548
11944.72 511
11945.75 531
11946.78 479
11947.81 489
11948.85 499
11949.88 476
11950.91 488
11951.94 510
11952.97 460
11954.01 428
11955.04 447
11956.07 449
11957.10 442
11958.14 468
11959.17 442
11960.20 451
11961.24 450
11962.27 470
11963.30 414
11964.33 412
11965.37 496
11966.40 441
11967.43 507
11968.47 454
11969.50 469
11970.53 490
11971.56 454
11972.60 501
11973.63 462
11974.66 471
11975.70 434
11976.73 403
11977.76 489
11978.80 454
11979.83 431
11980.86 471
11981.90 418
11982.93 391
11983.97 410
11985.00 501
11986.03 415
11987.07 389
11988.10 431
11989.13 427
11990.17 372
11991.20 416
11992.24 454
11993.27 471
11994.31 428
11995.34 415
11996.37 420
11997.41 457
11998.44 449
11999.48 434
12000.51 418
12001.55 461
12002.58 430
12003.61 440
12004.65 516
12005.68 511
12006.72 471
12007.75 423
12008.79 435
12009.82 471
12010.86 467
12011.89 463
12012.93 436
12013.96 481
12015.00 457
12016.03 463
12017.07 468
12018.10 555
12019.14 549
12020.17 520
12021.21 481
12022.24 466
12023.28 490
12024.31 486
12025.35 442
12026.39 471
12027.42 510
12028.46 465
12029.49 441
12030.53 521
12031.56 474
12032.60 470
12033.64 445
12034.67 412
12035.71 503
12036.74 549
12037.78 519
12038.82 481
12039.85 454
12040.89 479
12041.92 473
12042.96 521
12044.00 503
12045.03 481
12046.07 471
12047.11 445
12048.14 467
12049.18 459
12050.21 438
12051.25 486
12052.29 485
12053.32 481
12054.36 443
12055.40 457
12056.43 434
12057.47 418
12058.51 445
12059.55 485
12060.58 472
12061.62 483
12062.66 464
12063.69 449
12064.73 493
12065.77 464
12066.81 507
12067.84 470
12068.88 424
12069.92 494
12070.95 512
12071.99 464
12073.03 435
12074.07 474
12075.11 453
12076.14 485
12077.18 519
12078.22 486
12079.26 444
12080.29 456
12081.33 440
12082.37 448
12083.41 411
12084.45 374
12085.48 422
12086.52 474
12087.56 481
12088.60 502
12089.64 513
12090.67 451
12091.71 452
12092.75 438
12093.79 454
12094.83 464
12095.87 485
12096.91 462
12097.94 464
12098.98 473
12100.02 483
12101.06 481
12102.10 565
12103.14 567
12104.18 532
12105.22 536
12106.25 606
12107.29 559
12108.33 569
12109.37 522
12110.41 544
12111.45 527
12112.49 520
12113.53 518
12114.57 513
12115.61 460
12116.65 433
12117.69 408
12118.73 436
12119.77 430
12120.80 435
12121.84 437
12122.88 405
12123.92 426
12124.96 422
12126.00 422
12127.04 441
12128.08 417
12129.12 465
12130.16 434
12131.20 404
12132.24 417
12133.28 457
12134.32 450
12135.36 443
12136.40 432
12137.44 440
12138.48 414
12139.52 398
12140.57 417
12141.61 463
12142.65 427
12143.69 410
12144.73 433
12145.77 405
12146.81 405
12147.85 388
12148.89 373
12149.93 426
12150.97 386
12152.01 397
12153.05 416
12154.10 401
12155.14 405
12156.18 419
12157.22 374
12158.26 398
12159.30 439
12160.34 418
12161.38 424
12162.42 410
12163.47 395
12164.51 411
12165.55 444
12166.59 400
12167.63 396
12168.67 386
12169.72 418
12170.76 408
12171.80 414
12172.84 403
12173.88 385
12174.92 400
12175.97 385
12177.01 397
12178.05 405
12179.09 384
12180.13 371
12181.18 422
12182.22 387
12183.26 396
12184.30 390
12185.35 360
12186.39 406
12187.43 380
12188.47 365
12189.52 394
12190.56 382
12191.60 406
12192.64 379
12193.69 406
12194.73 372
12195.77 380
12196.82 383
12197.86 380
12198.90 409
12199.94 432
12200.99 408
12202.03 412
12203.07 405
12204.12 391
12205.16 425
12206.20 417
12207.25 387
12208.29 380
12209.33 378
12210.38 385
12211.42 385
12212.46 428
12213.51 415
12214.55 391
12215.59 403
12216.64 393
12217.68 398
12218.73 396
12219.77 443
12220.81 400
12221.86 374
12222.90 366
12223.94 355
12224.99 381
12226.03 393
12227.08 373
12228.12 401
12229.17 420
12230.21 391
12231.25 397
12232.30 382
12233.34 384
12234.39 389
12235.43 397
12236.48 373
12237.52 413
12238.57 423
12239.61 372
12240.66 363
12241.70 425
12242.74 444
12243.79 432
12244.83 429
12245.88 414
12246.92 424
12247.97 400
12249.01 383
12250.06 438
12251.10 390
12252.15 392
12253.20 350
12254.24 371
12255.29 450
12256.33 398
12257.38 408
12258.42 391
12259.47 387
12260.51 377
12261.56 398
12262.60 387
12263.65 398
12264.70 403
12265.74 375
12266.79 353
12267.83 380
12268.88 375
12269.93 422
12270.97 392
12272.02 415
12273.06 372
12274.11 396
12275.16 358
12276.20 350
12277.25 385
12278.30 399
12279.34 365
12280.39 381
12281.43 340
12282.48 382
12283.53 385
12284.57 367
12285.62 366
12286.67 382
12287.71 378
12288.76 346
12289.81 366
12290.85 348
12291.90 379
12292.95 364
12294.00 366
12295.04 348
12296.09 348
12297.14 398
12298.18 365
12299.23 355
12300.28 340
12301.33 392
12302.37 370
12303.42 333
12304.47 384
12305.52 361
12306.56 355
12307.61 333
12308.66 351
12309.71 330
12310.75 332
12311.80 341
12312.85 396
12313.90 361
12314.95 343
12315.99 360
12317.04 340
12318.09 345
12319.14 349
12320.19 363
12321.23 374
12322.28 356
12323.33 364
12324.38 357
12325.43 323
12326.47 312
12327.52 355
12328.57 352
12329.62 355
12330.67 369
12331.72 349
12332.77 357
12333.81 364
12334.86 325
12335.91 329
12336.96 358
12338.01 350
12339.06 322
12340.11 355
12341.16 343
12342.21 362
12343.26 343
12344.30 317
12345.35 338
12346.40 366
12347.45 370
12348.50 376
12349.55 364
12350.60 357
12351.65 353
12352.70 348
12353.75 309
12354.80 326
12355.85 351
12356.90 365
12357.95 327
12359.00 333
12360.05 357
12361.10 362
12362.15 394
12363.20 347
12364.25 346
12365.30 357
12366.35 350
12367.40 342
12368.45 305
12369.50 336
12370.55 366
12371.60 350
12372.65 344
12373.70 391
12374.75 363
12375.80 370
12376.85 368
12377.90 337
12378.95 320
12380.00 336
12381.05 367
12382.10 368
12383.15 344
12384.21 347
12385.26 368
12386.31 381
12387.36 398
12388.41 393
12389.46 386
12390.51 349
12391.56 343
12392.61 416
12393.67 358
12394.72 333
12395.77 330
12396.82 361
12397.87 317
12398.92 289
12399.97 365
12401.03 389
12402.08 435
12403.13 420
12404.18 351
12405.23 383
12406.28 351
12407.34 394
12408.39 339
12409.44 343
12410.49 344
12411.54 383
12412.60 360
12413.65 352
12414.70 316
12415.75 357
12416.80 387
12417.86 345
12418.91 352
12419.96 346
12421.01 346
12422.07 326
12423.12 325
12424.17 311
12425.22 346
12426.28 332
12427.33 344
12428.38 352
12429.43 368
12430.49 353
12431.54 360
12432.59 372
12433.65 368
12434.70 374
12435.75 418
12436.80 360
12437.86 413
12438.91 370
12439.96 360
12441.02 375
12442.07 418
12443.12 357
12444.18 384
12445.23 327
12446.28 317
12447.34 352
12448.39 355
12449.45 391
12450.50 380
12451.55 370
12452.61 430
12453.66 334
12454.71 395
12455.77 401
12456.82 355
12457.88 393
12458.93 369
12459.98 353
12461.04 330
12462.09 357
12463.15 322
12464.20 373
12465.26 373
12466.31 389
12467.36 375
12468.42 351
12469.47 424
12470.53 428
12471.58 344
12472.64 340
12473.69 395
12474.75 367
12475.80 392
12476.86 405
12477.91 391
12478.97 402
12480.02 382
12481.08 407
12482.13 394
12483.19 385
12484.24 412
12485.30 418
12486.35 429
12487.41 413
12488.46 419
12489.52 399
12490.57 442
12491.63 470
12492.68 469
12493.74 544
12494.79 535
12495.85 603
12496.90 651
12497.96 683
12499.02 713
12500.07 636
12501.13 652
12502.18 626
12503.24 617
12504.30 538
12505.35 523
12506.41 507
12507.46 459
12508.52 494
12509.58 448
12510.63 399
12511.69 498
12512.74 446
12513.80 439
12514.86 416
12515.91 415
12516.97 419
12518.03 426
12519.08 457
12520.14 389
12521.20 431
12522.25 413
12523.31 401
12524.37 390
12525.42 416
12526.48 463
12527.54 430
12528.59 382
12529.65 411
12530.71 396
12531.77 424
12532.82 430
12533.88 396
12534.94 414
12535.99 396
12537.05 405
12538.11 422
12539.17 411
12540.22 399
12541.28 404
12542.34 410
12543.40 401
12544.45 391
12545.51 364
12546.57 427
12547.63 415
12548.69 369
12549.74 430
12550.80 425
12551.86 413
12552.92 428
12553.98 391
12555.03 400
12556.09 378
12557.15 418
12558.21 456
12559.27 393
12560.32 451
12561.38 455
12562.44 425
12563.50 374
12564.56 386
12565.62 383
12566.68 434
12567.73 455
12568.79 456
12569.85 391
12570.91 458
12571.97 477
12573.03 471
12574.09 528
12575.15 452
12576.20 497
12577.26 541
12578.32 561
12579.38 542
12580.44 564
12581.50 592
12582.56 594
12583.62 531
12584.68 520
12585.74 481
12586.80 472
12587.86 448
12588.92 424
12589.98 406
12591.04 419
12592.10 415
12593.15 418
12594.21 463
12595.27 442
12596.33 435
12597.39 429
12598.45 431
12599.51 410
12600.57 428
12601.63 410
12602.69 415
12603.75 416
12604.81 386
12605.87 394
12606.93 426
12608.00 415
12609.06 433
12610.12 419
12611.18 423
12612.24 401
12613.30 424
12614.36 433
12615.42 411
12616.48 455
12617.54 467
12618.60 404
12619.66 423
12620.72 446
12621.78 459
12622.84 447
12623.91 458
12624.97 426
12626.03 441
12627.09 385
12628.15 437
12629.21 412
12630.27 371
12631.33 411
12632.40 415
12633.46 389
12634.52 397
12635.58 425
12636.64 422
12637.70 415
12638.76 377
12639.83 370
12640.89 395
12641.95 376
12643.01 423
12644.07 399
12645.13 398
12646.20 406
12647.26 420
12648.32 396
12649.38 428
12650.45 412
12651.51 396
12652.57 407
12653.63 423
12654.69 426
12655.76 459
12656.82 458
12657.88 460
12658.94 464
12660.01 469
12661.07 430
12662.13 402
12663.19 433
12664.26 428
12665.32 420
12666.38 380
12667.45 371
12668.51 392
12669.57 388
12670.63 402
12671.70 397
12672.76 342
12673.82 413
12674.89 386
12675.95 414
12677.01 376
12678.08 365
12679.14 377
12680.20 379
12681.27 402
12682.33 406
12683.39 395
12684.46 365
12685.52 344
12686.58 344
12687.65 374
12688.71 360
12689.77 445
12690.84 398
12691.90 377
12692.97 358
12694.03 373
12695.09 405
12696.16 389
12697.22 417
12698.29 404
12699.35 390
12700.42 405
12701.48 394
12702.54 359
12703.61 335
12704.67 378
12705.74 372
12706.80 372
12707.87 380
12708.93 363
12710.00 366
12711.06 360
12712.12 353
12713.19 395
12714.25 402
12715.32 389
12716.38 387
12717.45 417
12718.51 404
12719.58 412
12720.64 388
12721.71 368
12722.77 362
12723.84 429
12724.90 408
12725.97 345
12727.04 391
12728.10 370
12729.17 361
12730.23 369
12731.30 418
12732.36 400
12733.43 418
12734.49 470
12735.56 383
12736.63 385
12737.69 411
12738.76 344
12739.82 331
12740.89 383
12741.95 349
12743.02 429
12744.09 423
12745.15 374
12746.22 379
12747.28 404
12748.35 409
12749.42 410
12750.48 356
12751.55 359
12752.62 370
12753.68 359
12754.75 366
12755.82 312
12756.88 330
12757.95 339
12759.02 355
12760.08 354
12761.15 334
12762.22 310
12763.28 328
12764.35 311
12765.42 316
12766.48 349
12767.55 332
12768.62 300
12769.69 347
12770.75 300
12771.82 298
12772.89 353
12773.95 348
12775.02 330
12776.09 330
12777.16 325
12778.22 308
12779.29 369
12780.36 293
12781.43 343
12782.49 370
12783.56 360
12784.63 296
12785.70 341
12786.77 329
12787.83 350
12788.90 308
12789.97 336
12791.04 370
12792.11 375
12793.17 347
12794.24 329
12795.31 328
12796.38 284
12797.45 298
12798.51 327
12799.58 308
12800.65 285
12801.72 338
12802.79 340
12803.86 375
12804.93 351
12805.99 277
12807.06 342
12808.13 325
12809.20 304
12810.27 293
12811.34 268
12812.41 329
12813.48 342
12814.54 322
12815.61 317
12816.68 350
12817.75 304
12818.82 298
12819.89 321
12820.96 353
12822.03 335
12823.10 315
12824.17 319
12825.24 334
12826.31 319
12827.38 347
12828.45 313
12829.52 332
12830.59 315
12831.65 342
12832.72 294
12833.79 291
12834.86 294
12835.93 312
12837.00 282
12838.07 291
12839.14 311
12840.21 345
12841.28 289
12842.35 301
12843.42 291
12844.50 315
12845.57 289
12846.64 308
12847.71 292
12848.78 279
12849.85 316
12850.92 303
12851.99 291
12853.06 293
12854.13 344
12855.20 317
12856.27 314
12857.34 294
12858.41 292
12859.48 300
12860.55 319
12861.63 297
12862.70 259
12863.77 317
12864.84 312
12865.91 291
12866.98 283
12868.05 298
12869.12 269
12870.19 305
12871.27 329
12872.34 313
12873.41 306
12874.48 290
12875.55 324
12876.62 303
12877.70 268
12878.77 300
12879.84 302
12880.91 309
12881.98 311
12883.05 293
12884.13 293
12885.20 296
12886.27 299
12887.34 324
12888.41 293
12889.49 317
12890.56 359
12891.63 350
12892.70 304
12893.78 278
12894.85 296
12895.92 308
12896.99 284
12898.06 286
12899.14 306
12900.21 289
12901.28 294
12902.36 284
12903.43 295
12904.50 266
12905.57 289
12906.65 292
12907.72 305
12908.79 280
12909.87 270
12910.94 300
12912.01 288
12913.08 292
12914.16 265
12915.23 300
12916.30 304
12917.38 290
12918.45 274
12919.52 257
12920.60 276
12921.67 279
12922.74 273
12923.82 269
12924.89 286
12925.97 317
12927.04 294
12928.11 250
12929.19 304
12930.26 334
12931.33 302
12932.41 296
12933.48 248
12934.56 275
12935.63 307
12936.70 293
12937.78 292
12938.85 256
12939.93 282
12941.00 298
12942.08 263
12943.15 282
12944.22 266
12945.30 298
12946.37 307
12947.45 308
12948.52 276
12949.60 317
12950.67 276
12951.75 299
12952.82 295
12953.90 289
12954.97 310
12956.05 286
12957.12 312
12958.20 273
12959.27 297
12960.35 323
12961.42 317
12962.50 311
12963.57 276
12964.65 355
12965.72 304
12966.80 280
12967.87 294
12968.95 259
12970.02 294
12971.10 278
12972.17 284
12973.25 244
12974.33 283
12975.40 306
12976.48 300
12977.55 286
12978.63 299
12979.70 307
12980.78 311
12981.86 285
12982.93 270
12984.01 317
12985.08 299
12986.16 262
12987.24 250
12988.31 258
12989.39 270
12990.47 278
12991.54 289
12992.62 271
12993.70 292
12994.77 302
12995.85 307
12996.93 262
12998.00 292
12999.08 271
13000.16 293
13001.23 327
13002.31 289
13003.39 259
13004.46 290
13005.54 293
13006.62 332
13007.69 283
13008.77 323
13009.85 328
13010.93 308
13012.00 267
13013.08 301
13014.16 295
13015.23 302
13016.31 315
13017.39 326
13018.47 277
13019.54 322
13020.62 324
13021.70 324
13022.78 285
13023.85 291
13024.93 304
13026.01 305
13027.09 270
13028.17 313
13029.24 304
13030.32 329
13031.40 316
13032.48 300
13033.56 297
13034.63 324
13035.71 308
13036.79 284
13037.87 280
13038.95 276
13040.03 325
13041.10 295
13042.18 300
13043.26 311
13044.34 285
13045.42 314
13046.50 337
13047.58 303
13048.65 268
13049.73 289
13050.81 336
13051.89 374
13052.97 312
13054.05 306
13055.13 333
13056.21 307
13057.29 318
13058.37 305
13059.44 326
13060.52 300
13061.60 323
13062.68 285
13063.76 314
13064.84 380
13065.92 352
13067.00 313
13068.08 303
13069.16 317
13070.24 323
13071.32 295
13072.40 294
13073.48 275
13074.56 289
13075.64 326
13076.72 309
13077.80 314
13078.88 295
13079.96 316
13081.04 333
13082.12 340
13083.20 328
13084.28 313
13085.36 315
13086.44 331
13087.52 296
13088.60 301
13089.68 304
13090.76 318
13091.84 311
13092.92 294
13094.00 285
13095.08 311
13096.16 276
13097.24 302
13098.33 321
13099.41 315
13100.49 309
13101.57 302
13102.65 335
13103.73 300
13104.81 344
13105.89 315
13106.97 312
13108.05 310
13109.14 284
13110.22 280
13111.30 284
13112.38 269
13113.46 316
13114.54 336
13115.62 348
13116.71 341
13117.79 278
13118.87 308
13119.95 319
13121.03 312
13122.11 310
13123.20 292
13124.28 294
13125.36 314
13126.44 302
13127.52 317
13128.61 311
13129.69 275
13130.77 297
13131.85 297
13132.94 302
13134.02 319
13135.10 276
13136.18 269
13137.26 320
13138.35 302
13139.43 284
13140.51 269
13141.59 308
13142.68 294
13143.76 251
13144.84 265
13145.93 313
13147.01 308
13148.09 336
13149.17 340
13150.26 293
13151.34 337
13152.42 307
13153.51 311
13154.59 268
13155.67 296
13156.76 300
13157.84 268
13158.92 277
13160.01 280
13161.09 306
13162.17 288
13163.26 296
13164.34 287
13165.42 275
13166.51 296
13167.59 282
13168.67 256
13169.76 297
13170.84 327
13171.93 300
13173.01 256
13174.09 299
13175.18 293
13176.26 272
13177.35 269
13178.43 274
13179.51 268
13180.60 278
13181.68 294
13182.77 270
13183.85 279
13184.94 297
13186.02 305
13187.10 278
13188.19 250
13189.27 251
13190.36 267
13191.44 275
13192.53 304
13193.61 296
13194.70 286
13195.78 293
13196.87 279
13197.95 288
13199.04 270
13200.12 325
13201.21 282
13202.29 222
13203.38 277
13204.46 295
13205.55 280
13206.63 248
13207.72 247
13208.80 311
13209.89 312
13210.97 304
13212.06 288
13213.14 304
13214.23 279
13215.32 234
13216.40 274
13217.49 276
13218.57 307
13219.66 301
13220.74 247
13221.83 276
13222.92 254
13224.00 250
13225.09 316
13226.17 291
13227.26 254
13228.35 293
13229.43 265
13230.52 274
13231.61 277
13232.69 280
13233.78 270
13234.87 246
13235.95 290
13237.04 296
13238.12 294
13239.21 299
13240.30 269
13241.38 270
13242.47 265
13243.56 278
13244.65 343
13245.73 285
13246.82 271
13247.91 260
13248.99 279
13250.08 335
13251.17 339
13252.25 324
13253.34 298
13254.43 296
13255.52 294
13256.60 292
13257.69 266
13258.78 314
13259.87 309
13260.95 314
13262.04 301
13263.13 336
13264.22 279
13265.30 282
13266.39 300
13267.48 278
13268.57 313
13269.65 315
13270.74 314
13271.83 296
13272.92 292
13274.01 286
13275.09 338
13276.18 345
13277.27 356
13278.36 345
13279.45 313
13280.54 311
13281.62 347
13282.71 329
13283.80 307
13284.89 350
13285.98 332
13287.07 267
13288.16 294
13289.24 314
13290.33 310
13291.42 334
13292.51 328
13293.60 365
13294.69 324
13295.78 334
13296.87 368
13297.96 336
13299.04 335
13300.13 366
13301.22 376
13302.31 361
13303.40 340
13304.49 333
13305.58 345
13306.67 358
13307.76 368
13308.85 391
13309.94 362
13311.03 358
13312.12 351
13313.21 370
13314.30 362
13315.39 365
13316.48 404
13317.57 352
13318.66 296
13319.75 333
13320.84 352
13321.93 342
13323.02 392
13324.11 352
13325.20 326
13326.29 304
13327.38 315
13328.47 301
13329.56 328
13330.65 338
13331.74 301
13332.83 322
13333.92 333
13335.01 363
13336.10 339
13337.19 318
13338.28 368
13339.37 333
13340.46 329
13341.55 343
13342.64 342
13343.74 350
13344.83 353
13345.92 360
13347.01 391
13348.10 361
13349.19 360
13350.28 384
13351.37 335
13352.46 343
13353.56 354
13354.65 331
13355.74 366
13356.83 318
13357.92 310
13359.01 316
13360.10 384
13361.20 375
13362.29 354
13363.38 392
13364.47 390
13365.56 388
13366.65 393
13367.75 424
13368.84 377
13369.93 430
13371.02 416
13372.11 424
13373.21 355
13374.30 349
13375.39 367
13376.48 406
13377.58 350
13378.67 352
13379.76 324
13380.85 315
13381.95 372
13383.04 298
13384.13 284
13385.22 302
13386.32 347
13387.41 325
13388.50 326
13389.59 311
13390.69 341
13391.78 362
13392.87 361
13393.97 356
13395.06 325
13396.15 340
13397.24 344
13398.34 379
13399.43 320
13400.52 329
13401.62 369
13402.71 330
13403.80 340
13404.90 326
13405.99 326
13407.08 342
13408.18 334
13409.27 326
13410.37 350
13411.46 376
13412.55 367
13413.65 313
13414.74 297
13415.83 324
13416.93 331
13418.02 304
13419.12 321
13420.21 338
13421.30 318
13422.40 328
13423.49 335
13424.59 362
13425.68 358
13426.78 346
13427.87 325
13428.96 315
13430.06 304
13431.15 333
13432.25 323
13433.34 343
13434.44 374
13435.53 359
13436.63 316
13437.72 332
13438.82 325
13439.91 301
13441.01 349
13442.10 345
13443.20 351
13444.29 365
13445.39 324
13446.48 344
13447.58 355
13448.67 360
13449.77 367
13450.86 347
13451.96 378
13453.05 332
13454.15 327
13455.24 381
13456.34 350
13457.43 351
13458.53 354
13459.63 383
13460.72 383
13461.82 344
13462.91 338
13464.01 340
13465.10 398
13466.20 362
13467.30 364
13468.39 382
13469.49 359
13470.58 371
13471.68 399
13472.78 433
13473.87 373
13474.97 333
13476.07 330
13477.16 380
13478.26 411
13479.35 351
13480.45 363
13481.55 368
13482.64 386
13483.74 372
13484.84 379
13485.93 402
13487.03 349
13488.13 375
13489.22 375
13490.32 347
13491.42 379
13492.52 405
13493.61 375
13494.71 362
13495.81 422
13496.90 437
13498.00 449
13499.10 444
13500.20 400
13501.29 383
13502.39 397
13503.49 444
13504.59 456
13505.68 450
13506.78 397
13507.88 450
13508.98 435
13510.07 385
13511.17 390
13512.27 457
13513.37 416
13514.47 380
13515.56 382
13516.66 357
13517.76 341
13518.86 376
13519.96 415
13521.05 364
13522.15 388
13523.25 364
13524.35 379
13525.45 381
13526.54 289
13527.64 330
13528.74 373
13529.84 338
13530.94 336
13532.04 337
13533.14 346
13534.23 341
13535.33 356
13536.43 340
13537.53 328
13538.63 312
13539.73 319
13540.83 297
13541.93 285
13543.03 355
13544.12 350
13545.22 330
13546.32 327
13547.42 349
13548.52 325
13549.62 341
13550.72 343
13551.82 318
13552.92 322
13554.02 361
13555.12 323
13556.22 343
13557.32 332
13558.42 341
13559.52 298
13560.62 294
13561.72 341
13562.82 323
13563.92 281
13565.02 310
13566.12 329
13567.22 328
13568.32 297
13569.42 293
13570.52 307
13571.62 309
13572.72 268
13573.82 303
13574.92 290
13576.02 301
13577.12 328
13578.22 310
13579.32 302
13580.42 312
13581.52 317
13582.62 328
13583.72 307
13584.82 298
13585.92 307
13587.02 352
13588.13 385
13589.23 340
13590.33 336
13591.43 359
13592.53 315
13593.63 319
13594.73 337
13595.83 306
13596.93 310
13598.04 301
13599.14 306
13600.24 304
13601.34 330
13602.44 340
13603.54 326
13604.64 346
13605.75 328
13606.85 324
13607.95 307
13609.05 363
13610.15 351
13611.25 320
13612.36 348
13613.46 338
13614.56 320
13615.66 337
13616.76 315
13617.87 320
13618.97 343
13620.07 312
13621.17 362
13622.28 320
13623.38 337
13624.48 323
13625.58 327
13626.68 294
13627.79 383
13628.89 310
13629.99 336
13631.09 333
13632.20 315
13633.30 337
13634.40 329
13635.51 308
13636.61 335
13637.71 329
13638.81 298
13639.92 336
13641.02 305
13642.12 269
13643.23 335
13644.33 351
13645.43 358
13646.54 346
13647.64 314
13648.74 327
13649.85 330
13650.95 303
13652.05 320
13653.16 314
13654.26 315
13655.36 363
13656.47 328
13657.57 297
13658.68 319
13659.78 307
13660.88 319
13661.99 307
13663.09 330
13664.19 323
13665.30 308
13666.40 335
13667.51 323
13668.61 336
13669.72 297
13670.82 305
13671.92 353
13673.03 294
13674.13 322
13675.24 312
13676.34 311
13677.45 309
13678.55 329
13679.65 307
13680.76 311
13681.86 297
13682.97 340
13684.07 306
13685.18 332
13686.28 281
13687.39 292
13688.49 339
13689.60 307
13690.70 332
13691.81 341
13692.91 348
13694.02 307
13695.12 351
13696.23 347
13697.33 332
13698.44 314
13699.55 323
13700.65 314
13701.76 319
13702.86 303
13703.97 331
13705.07 397
13706.18 346
13707.28 337
13708.39 350
13709.50 321
13710.60 291
13711.71 376
13712.81 361
13713.92 370
13715.03 323
13716.13 310
13717.24 329
13718.34 344
13719.45 336
13720.56 340
13721.66 331
13722.77 359
13723.88 341
13724.98 375
13726.09 367
13727.19 326
13728.30 367
13729.41 365
13730.51 340
13731.62 387
13732.73 345
13733.83 356
13734.94 381
13736.05 374
13737.16 353
13738.26 403
13739.37 369
13740.48 387
13741.58 346
13742.69 337
13743.80 394
13744.91 377
13746.01 375
13747.12 399
13748.23 367
13749.33 385
13750.44 378
13751.55 405
13752.66 402
13753.76 415
13754.87 402
13755.98 369
13757.09 391
13758.20 435
13759.30 394
13760.41 433
13761.52 432
13762.63 456
13763.74 430
13764.84 462
13765.95 450
13767.06 482
13768.17 487
13769.28 449
13770.38 531
13771.49 542
13772.60 560
13773.71 543
13774.82 546
13775.93 509
13777.03 503
13778.14 558
13779.25 542
13780.36 540
13781.47 523
13782.58 542
13783.69 469
13784.80 487
13785.90 410
13787.01 453
13788.12 425
13789.23 428
13790.34 414
13791.45 426
13792.56 369
13793.67 366
13794.78 391
13795.89 384
13797.00 448
13798.11 409
13799.21 371
13800.32 374
13801.43 377
13802.54 359
13803.65 365
13804.76 415
13805.87 392
13806.98 377
13808.09 359
13809.20 392
13810.31 399
13811.42 397
13812.53 392
13813.64 339
13814.75 396
13815.86 377
13816.97 355
13818.08 385
13819.19 393
13820.30 355
13821.41 402
13822.52 386
13823.63 361
13824.74 343
13825.85 336
13826.96 360
13828.08 358
13829.19 344
13830.30 330
13831.41 319
13832.52 363
13833.63 357
13834.74 334
13835.85 299
13836.96 364
13838.07 355
13839.18 348
13840.29 315
13841.41 360
13842.52 316
13843.63 314
13844.74 354
13845.85 318
13846.96 322
13848.07 357
13849.19 340
13850.30 371
13851.41 372
13852.52 380
13853.63 414
13854.74 393
13855.85 363
13856.97 290
13858.08 348
13859.19 367
13860.30 394
13861.41 389
13862.53 396
13863.64 372
13864.75 368
13865.86 355
13866.97 398
13868.09 368
13869.20 353
13870.31 376
13871.42 425
13872.54 405
13873.65 379
13874.76 375
13875.87 404
13876.99 379
13878.10 374
13879.21 359
13880.32 377
13881.44 366
13882.55 359
13883.66 355
13884.77 366
13885.89 362
13887.00 373
13888.11 396
13889.23 407
13890.34 418
13891.45 371
13892.57 382
13893.68 376
13894.79 365
13895.91 431
13897.02 454
13898.13 453
13899.25 412
13900.36 422
13901.47 422
13902.59 452
13903.70 479
13904.81 461
13905.93 398
13907.04 338
13908.16 363
13909.27 359
13910.38 350
13911.50 395
13912.61 386
13913.73 341
13914.84 388
13915.95 360
13917.07 348
13918.18 388
13919.30 354
13920.41 336
13921.52 360
13922.64 365
13923.75 359
13924.87 335
13925.98 298
13927.10 356
13928.21 371
13929.33 333
13930.44 365
13931.56 374
13932.67 343
13933.79 366
13934.90 382
13936.02 348
13937.13 310
13938.25 346
13939.36 362
13940.48 330
13941.59 361
13942.71 334
13943.82 362
13944.94 384
13946.05 346
13947.17 287
13948.28 337
13949.40 331
13950.51 323
13951.63 311
13952.74 345
13953.86 290
13954.98 334
13956.09 323
13957.21 341
13958.32 373
13959.44 317
13960.56 298
13961.67 344
13962.79 356
13963.90 322
13965.02 344
13966.14 317
13967.25 342
13968.37 311
13969.48 321
13970.60 350
13971.72 294
13972.83 338
13973.95 367
13975.07 332
13976.18 313
13977.30 296
13978.42 310
13979.53 348
13980.65 338
13981.77 321
13982.88 321
13984.00 330
13985.12 316
13986.23 311
13987.35 301
13988.47 314
13989.58 321
13990.70 315
13991.82 350
13992.94 313
13994.05 336
13995.17 315
13996.29 310
13997.41 328
13998.52 350
13999.64 328
14000.76 338
14001.88 365
14002.99 365
14004.11 334
14005.23 335
14006.35 333
14007.46 296
14008.58 320
14009.70 328
14010.82 328
14011.94 342
14013.05 344
14014.17 308
14015.29 360
14016.41 333
14017.53 353
14018.64 341
14019.76 357
14020.88 322
14022.00 289
14023.12 308
14024.24 312
14025.35 312
14026.47 342
14027.59 296
14028.71 352
14029.83 313
14030.95 291
14032.07 292
14033.19 290
14034.30 339
14035.42 304
14036.54 325
14037.66 323
14038.78 312
14039.90 303
14041.02 321
14042.14 326
14043.26 335
14044.38 319
14045.50 330
14046.61 335
14047.73 330
14048.85 323
14049.97 323
14051.09 363
14052.21 324
14053.33 333
14054.45 373
14055.57 374
14056.69 397
14057.81 377
14058.93 356
14060.05 325
14061.17 350
14062.29 378
14063.41 384
14064.53 348
14065.65 402
14066.77 372
14067.89 343
14069.01 339
14070.13 357
14071.25 366
14072.37 387
14073.49 348
14074.61 355
14075.73 372
14076.85 386
14077.97 391
14079.10 376
14080.22 378
14081.34 386
14082.46 425
14083.58 401
14084.70 397
14085.82 414
14086.94 408
14088.06 407
14089.18 416
14090.30 406
14091.43 435
14092.55 399
14093.67 403
14094.79 400
14095.91 436
14097.03 487
14098.15 521
14099.28 548
14100.40 474
14101.52 446
14102.64 457
14103.76 489
14104.88 488
14106.00 494
14107.13 411
14108.25 424
14109.37 432
14110.49 421
14111.61 386
14112.74 362
14113.86 375
14114.98 397
14116.10 341
14117.22 351
14118.35 358
14119.47 355
14120.59 352
14121.71 365
14122.84 382
14123.96 360
14125.08 389
14126.20 339
14127.33 337
14128.45 349
14129.57 345
14130.69 395
14131.82 353
14132.94 367
14134.06 353
14135.19 317
14136.31 344
14137.43 319
14138.55 344
14139.68 316
14140.80 339
14141.92 320
14143.05 325
14144.17 333
14145.29 340
14146.42 328
14147.54 338
14148.66 377
14149.79 333
14150.91 302
14152.03 330
14153.16 337
14154.28 301
14155.40 375
14156.53 367
14157.65 364
14158.78 324
14159.90 330
14161.02 348
14162.15 303
14163.27 293
14164.40 340
14165.52 343
14166.64 366
14167.77 310
14168.89 343
14170.02 319
14171.14 317
14172.27 334
14173.39 373
14174.51 333
14175.64 348
14176.76 352
14177.89 284
14179.01 356
14180.14 329
14181.26 322
14182.39 324
14183.51 338
14184.64 376
14185.76 340
14186.89 299
14188.01 329
14189.14 321
14190.26 328
14191.39 303
14192.51 275
14193.64 310
14194.76 312
14195.89 303
14197.01 318
14198.14 339
14199.26 348
14200.39 326
14201.52 305
14202.64 315
14203.77 321
14204.89 312
14206.02 295
14207.14 313
14208.27 285
14209.39 324
14210.52 325
14211.65 309
14212.77 303
14213.90 296
14215.02 296
14216.15 315
14217.28 313
14218.40 356
14219.53 294
14220.66 326
14221.78 290
14222.91 287
14224.04 302
14225.16 287
14226.29 297
14227.41 276
14228.54 296
14229.67 311
14230.79 292
14231.92 326
14233.05 303
14234.17 290
14235.30 287
14236.43 266
14237.56 268
14238.68 308
14239.81 291
14240.94 284
14242.06 277
14243.19 306
14244.32 318
14245.45 314
14246.57 302
14247.70 299
14248.83 274
14249.96 288
14251.08 273
14252.21 268
14253.34 318
14254.47 343
14255.59 348
14256.72 287
14257.85 285
14258.98 308
14260.10 296
14261.23 330
14262.36 286
14263.49 268
14264.62 282
14265.74 269
14266.87 252
14268.00 275
14269.13 262
14270.26 275
14271.39 254
14272.51 245
14273.64 278
14274.77 303
14275.90 281
14277.03 304
14278.16 289
14279.28 247
14280.41 278
14281.54 271
14282.67 308
14283.80 276
14284.93 292
14286.06 287
14287.19 268
14288.32 246
14289.44 259
14290.57 275
14291.70 270
14292.83 306
14293.96 252
14295.09 285
14296.22 309
14297.35 265
14298.48 256
14299.61 253
14300.74 257
14301.87 294
14303.00 281
14304.13 252
14305.26 311
14306.38 281
14307.51 292
14308.64 286
14309.77 273
14310.90 280
14312.03 261
14313.16 232
14314.29 266
14315.42 274
14316.55 233
14317.68 295
14318.81 256
14319.94 258
14321.07 250
14322.21 266
14323.34 275
14324.47 275
14325.60 258
14326.73 255
14327.86 302
14328.99 268
14330.12 247
14331.25 231
14332.38 306
14333.51 283
14334.64 279
14335.77 283
14336.90 290
14338.03 245
14339.17 251
14340.30 287
14341.43 276
14342.56 260
14343.69 245
14344.82 238
14345.95 260
14347.08 278
14348.21 257
14349.35 251
14350.48 267
14351.61 229
14352.74 270
14353.87 275
14355.00 262
14356.14 257
14357.27 240
14358.40 277
14359.53 258
14360.66 220
14361.79 274
14362.93 236
14364.06 222
14365.19 238
14366.32 250
14367.45 248
14368.59 276
14369.72 285
14370.85 233
14371.98 250
14373.12 229
14374.25 214
14375.38 256
14376.51 241
14377.65 301
14378.78 264
14379.91 231
14381.04 260
14382.18 264
14383.31 250
14384.44 276
14385.57 278
14386.71 250
14387.84 218
14388.97 259
14390.11 250
14391.24 246
14392.37 242
14393.51 291
14394.64 274
14395.77 283
14396.90 274
14398.04 245
14399.17 255
14400.30 274
14401.44 274
14402.57 239
14403.71 254
14404.84 291
14405.97 261
14407.11 290
14408.24 294
14409.37 316
14410.51 280
14411.64 288
14412.78 243
14413.91 289
14415.04 321
14416.18 304
14417.31 285
14418.45 259
14419.58 270
14420.71 253
14421.85 267
14422.98 259
14424.12 281
14425.25 285
14426.39 315
14427.52 312
14428.65 240
14429.79 280
14430.92 256
14432.06 257
14433.19 289
14434.33 293
14435.46 310
14436.60 269
14437.73 328
14438.87 325
14440.00 346
14441.14 301
14442.27 294
14443.41 281
14444.54 313
14445.68 300
14446.81 316
14447.95 328
14449.08 302
14450.22 286
14451.35 252
14452.49 310
14453.63 301
14454.76 276
14455.90 307
14457.03 307
14458.17 297
14459.30 300
14460.44 286
14461.58 355
14462.71 314
14463.85 333
14464.98 316
14466.12 329
14467.25 343
14468.39 346
14469.53 387
14470.66 371
14471.80 352
14472.94 377
14474.07 383
14475.21 369
14476.34 393
14477.48 411
14478.62 392
14479.75 451
14480.89 425
14482.03 410
14483.16 398
14484.30 399
14485.44 367
14486.57 401
14487.71 403
14488.85 332
14489.99 338
14491.12 329
14492.26 337
14493.40 319
14494.53 326
14495.67 321
14496.81 270
14497.94 296
14499.08 289
14500.22 297
14501.36 282
14502.49 289
14503.63 328
14504.77 305
14505.91 319
14507.04 276
14508.18 257
14509.32 298
14510.46 307
14511.60 314
14512.73 307
14513.87 286
14515.01 261
14516.15 276
14517.29 262
14518.42 263
14519.56 294
14520.70 319
14521.84 256
14522.98 264
14524.11 265
14525.25 280
14526.39 258
14527.53 252
14528.67 254
14529.81 233
14530.94 259
14532.08 282
14533.22 247
14534.36 233
14535.50 260
14536.64 301
14537.78 292
14538.92 289
14540.05 262
14541.19 263
14542.33 267
14543.47 243
14544.61 267
14545.75 248
14546.89 253
14548.03 313
14549.17 253
14550.31 275
14551.45 295
14552.59 262
14553.72 246
14554.86 240
14556.00 258
14557.14 268
14558.28 263
14559.42 267
14560.56 252
14561.70 252
14562.84 300
14563.98 292
14565.12 267
14566.26 245
14567.40 272
14568.54 246
14569.68 303
14570.82 313
14571.96 279
14573.10 266
14574.24 285
14575.38 247
14576.52 289
14577.66 288
14578.80 312
14579.94 305
14581.08 284
14582.23 258
14583.37 277
14584.51 292
14585.65 268
14586.79 279
14587.93 245
14589.07 278
14590.21 292
14591.35 287
14592.49 328
14593.63 328
14594.77 322
14595.92 296
14597.06 304
14598.20 319
14599.34 312
14600.48 293
14601.62 318
14602.76 306
14603.90 282
14605.05 299
14606.19 310
14607.33 289
14608.47 285
14609.61 266
14610.75 275
14611.90 287
14613.04 317
14614.18 315
14615.32 331
14616.46 270
14617.61 294
14618.75 297
14619.89 281
14621.03 262
14622.17 265
14623.32 307
14624.46 319
14625.60 298
14626.74 305
14627.88 334
14629.03 293
14630.17 281
14631.31 314
14632.45 360
14633.60 322
14634.74 309
14635.88 358
14637.03 339
14638.17 336
14639.31 319
14640.45 362
14641.60 328
14642.74 298
14643.88 271
14645.03 331
14646.17 324
14647.31 331
14648.45 316
14649.60 304
14650.74 325
14651.88 331
14653.03 289
14654.17 282
14655.31 282
14656.46 279
14657.60 289
14658.74 309
14659.89 297
14661.03 296
14662.18 339
14663.32 300
14664.46 306
14665.61 275
14666.75 267
14667.90 247
14669.04 289
14670.18 289
14671.33 277
14672.47 272
14673.62 278
14674.76 251
14675.90 239
14677.05 274
14678.19 216
14679.34 229
14680.48 228
14681.63 249
14682.77 269
14683.91 273
14685.06 227
14686.20 242
14687.35 231
14688.49 225
14689.64 225
14690.78 243
14691.93 248
14693.07 232
14694.22 199
14695.36 227
14696.51 236
14697.65 260
14698.80 237
14699.94 279
14701.09 266
14702.23 241
14703.38 263
14704.52 241
14705.67 270
14706.81 270
14707.96 238
14709.11 236
14710.25 237
14711.40 254
14712.54 256
14713.69 216
14714.83 270
14715.98 254
14717.13 269
14718.27 244
14719.42 255
14720.56 235
14721.71 231
14722.86 209
14724.00 230
14725.15 218
14726.29 228
14727.44 226
14728.59 251
14729.73 256
14730.88 268
14732.03 267
14733.17 234
14734.32 239
14735.47 226
14736.61 281
14737.76 271
14738.91 290
14740.05 262
14741.20 247
14742.35 256
14743.49 283
14744.64 235
14745.79 233
14746.93 234
14748.08 238
14749.23 242
14750.37 232
14751.52 243
14752.67 293
14753.82 281
14754.96 262
14756.11 267
14757.26 279
14758.41 254
14759.55 234
14760.70 226
14761.85 220
14763.00 234
14764.14 253
14765.29 253
14766.44 286
14767.59 261
14768.73 249
14769.88 252
14771.03 247
14772.18 289
14773.33 271
14774.47 283
14775.62 256
14776.77 257
14777.92 269
14779.07 269
14780.22 270
14781.36 241
14782.51 259
14783.66 307
14784.81 282
14785.96 258
14787.11 261
14788.26 290
14789.40 293
14790.55 296
14791.70 322
14792.85 264
14794.00 284
14795.15 325
14796.30 286
14797.45 271
14798.59 288
14799.74 306
14800.89 257
14802.04 257
14803.19 239
14804.34 266
14805.49 253
14806.64 256
14807.79 251
14808.94 252
14810.09 268
14811.24 230
14812.39 244
14813.54 213
14814.69 217
14815.84 223
14816.98 222
14818.13 250
14819.28 236
14820.43 211
14821.58 253
14822.73 237
14823.88 231
14825.03 225
14826.18 234
14827.33 250
14828.48 223
14829.63 232
14830.79 202
14831.94 243
14833.09 216
14834.24 230
14835.39 227
14836.54 239
14837.69 203
14838.84 217
14839.99 218
14841.14 204
14842.29 229
14843.44 263
14844.59 268
14845.74 241
14846.89 223
14848.04 211
14849.20 212
14850.35 197
14851.50 191
14852.65 201
14853.80 221
14854.95 231
14856.10 175
14857.25 214
14858.41 196
14859.56 181
14860.71 209
14861.86 213
14863.01 188
14864.16 188
14865.31 184
14866.47 194
14867.62 221
14868.77 222
14869.92 244
14871.07 190
14872.22 227
14873.38 246
14874.53 245
14875.68 232
14876.83 203
14877.98 200
14879.14 190
14880.29 208
14881.44 179
14882.59 206
14883.75 209
14884.90 223
14886.05 224
14887.20 192
14888.36 223
14889.51 219
14890.66 211
14891.81 211
14892.97 206
14894.12 224
14895.27 207
14896.42 189
14897.58 203
14898.73 184
14899.88 211
14901.04 199
14902.19 191
14903.34 198
14904.50 209
14905.65 239
14906.80 199
14907.96 188
14909.11 171
14910.26 177
14911.42 205
14912.57 200
14913.72 209
14914.88 205
14916.03 214
14917.18 215
14918.34 185
14919.49 181
14920.64 212
14921.80 193
14922.95 177
14924.11 214
14925.26 228
14926.41 194
14927.57 189
14928.72 225
14929.88 209
14931.03 197
14932.18 197
14933.34 217
14934.49 166
14935.65 183
14936.80 172
14937.96 222
14939.11 220
14940.26 229
14941.42 192
14942.57 206
14943.73 220
14944.88 166
14946.04 201
14947.19 228
14948.35 201
14949.50 200
14950.66 205
14951.81 190
14952.97 233
14954.12 238
14955.28 253
14956.43 230
14957.59 202
14958.74 178
14959.90 178
14961.05 197
14962.21 212
14963.36 183
14964.52 158
14965.68 214
14966.83 202
14967.99 187
14969.14 170
14970.30 189
14971.45 175
14972.61 211
14973.77 226
14974.92 193
14976.08 202
14977.23 211
14978.39 257
14979.54 202
14980.70 209
14981.86 174
14983.01 203
14984.17 195
14985.33 186
14986.48 184
14987.64 204
14988.79 182
14989.95 161
14991.11 186
14992.26 180
14993.42 207
14994.58 225
14995.73 187
14996.89 176
14998.05 176
14999.20 187
15000.36 201
15001.52 177
15002.68 222
15003.83 194
15004.99 220
15006.15 236
15007.30 216
15008.46 222
15009.62 211
15010.77 189
15011.93 180
15013.09 187
15014.25 185
15015.40 217
15016.56 197
15017.72 176
15018.88 185
15020.03 195
15021.19 175
15022.35 181
15023.51 159
15024.67 176
15025.82 185
15026.98 175
15028.14 201
15029.30 173
15030.45 174
15031.61 175
15032.77 214
15033.93 251
15035.09 173
15036.25 187
15037.40 176
15038.56 187
15039.72 215
15040.88 168
15042.04 177
15043.20 207
15044.35 175
15045.51 174
15046.67 200
15047.83 203
15048.99 199
15050.15 175
15051.31 170
15052.47 167
15053.62 168
15054.78 173
15055.94 184
15057.10 150
15058.26 192
15059.42 187
15060.58 182
15061.74 183
15062.90 188
15064.06 172
15065.22 185
15066.38 163
15067.53 128
15068.69 167
15069.85 181
15071.01 174
15072.17 190
15073.33 171
15074.49 173
15075.65 188
15076.81 173
15077.97 196
15079.13 190
15080.29 158
15081.45 166
15082.61 175
15083.77 187
15084.93 151
15086.09 158
15087.25 190
15088.41 171
15089.57 173
15090.73 190
15091.89 181
15093.05 219
15094.21 195
15095.37 186
15096.54 172
15097.70 156
15098.86 171
15100.02 171
15101.18 193
15102.34 147
15103.50 171
15104.66 169
15105.82 159
15106.98 154
15108.14 193
15109.30 190
15110.47 208
15111.63 198
15112.79 215
15113.95 164
15115.11 155
15116.27 168
15117.43 175
15118.59 178
15119.76 174
15120.92 189
15122.08 195
15123.24 166
15124.40 182
15125.56 158
15126.73 169
15127.89 192
15129.05 210
15130.21 195
15131.37 201
15132.53 164
15133.70 163
15134.86 171
15136.02 192
15137.18 164
15138.35 165
15139.51 174
15140.67 202
15141.83 202
15142.99 183
15144.16 161
15145.32 207
15146.48 183
15147.64 191
15148.81 165
15149.97 161
15151.13 181
15152.29 195
15153.46 193
15154.62 178
15155.78 203
15156.95 179
15158.11 159
15159.27 170
15160.43 168
15161.60 166
15162.76 184
15163.92 195
15165.09 179
15166.25 206
15167.41 165
15168.58 190
15169.74 180
15170.90 180
15172.07 168
15173.23 188
15174.39 184
15175.56 147
15176.72 162
15177.89 161
15179.05 183
15180.21 153
15181.38 133
15182.54 168
15183.70 181
15184.87 157
15186.03 167
15187.20 164
15188.36 169
15189.52 152
15190.69 176
15191.85 154
15193.02 173
15194.18 199
15195.35 189
15196.51 186
15197.68 167
15198.84 185
15200.00 175
15201.17 168
15202.33 160
15203.50 196
15204.66 185
15205.83 162
15206.99 165
15208.16 197
15209.32 195
15210.49 187
15211.65 162
15212.82 181
15213.98 182
15215.15 184
15216.31 228
15217.48 198
15218.64 169
15219.81 190
15220.97 187
15222.14 199
15223.30 175
15224.47 205
15225.64 197
15226.80 172
15227.97 167
15229.13 201
15230.30 185
15231.46 209
15232.63 189
15233.80 200
15234.96 199
15236.13 191
15237.29 200
15238.46 207
15239.63 181
15240.79 168
15241.96 188
15243.12 181
15244.29 200
15245.46 187
15246.62 170
15247.79 186
15248.96 169
15250.12 197
15251.29 167
15252.45 175
15253.62 178
15254.79 208
15255.95 177
15257.12 181
15258.29 193
15259.45 162
15260.62 184
15261.79 209
15262.96 201
15264.12 195
15265.29 166
15266.46 163
15267.62 151
15268.79 185
15269.96 165
15271.13 149
15272.29 168
15273.46 169
15274.63 199
15275.80 156
15276.96 166
15278.13 179
15279.30 144
15280.47 166
15281.63 161
15282.80 146
15283.97 166
15285.14 183
15286.30 170
15287.47 152
15288.64 159
15289.81 167
15290.98 161
15292.14 142
15293.31 162
15294.48 162
15295.65 171
15296.82 154
15297.99 178
15299.15 170
15300.32 174
15301.49 179
15302.66 165
15303.83 187
15305.00 166
15306.16 166
15307.33 177
15308.50 172
15309.67 173
15310.84 178
15312.01 159
15313.18 169
15314.35 181
15315.52 173
15316.68 193
15317.85 179
15319.02 174
15320.19 208
15321.36 196
15322.53 203
15323.70 146
15324.87 164
15326.04 152
15327.21 170
15328.38 193
15329.55 185
15330.72 177
15331.89 178
15333.05 212
15334.22 187
15335.39 147
15336.56 143
15337.73 169
15338.90 186
15340.07 157
15341.24 171
15342.41 155
15343.58 174
15344.75 183
15345.92 175
15347.09 145
15348.26 158
15349.43 182
15350.60 168
15351.78 144
15352.95 158
15354.12 156
15355.29 169
15356.46 180
15357.63 142
15358.80 179
15359.97 166
15361.14 165
15362.31 171
15363.48 142
15364.65 134
15365.82 215
15366.99 175
15368.16 166
15369.34 156
15370.51 202
15371.68 163
15372.85 181
15374.02 173
15375.19 181
15376.36 181
15377.53 172
15378.71 173
15379.88 197
15381.05 215
15382.22 162
15383.39 151
15384.56 183
15385.74 173
15386.91 158
15388.08 174
15389.25 181
15390.42 176
15391.59 162
15392.77 150
15393.94 164
15395.11 209
15396.28 177
15397.45 161
15398.63 211
15399.80 214
15400.97 156
15402.14 183
15403.32 142
15404.49 164
15405.66 189
15406.83 145
15408.01 183
15409.18 206
15410.35 176
15411.52 191
15412.70 171
15413.87 163
15415.04 168
15416.21 166
15417.39 165
15418.56 169
15419.73 185
15420.91 164
15422.08 151
15423.25 197
15424.42 155
15425.60 157
15426.77 157
15427.94 152
15429.12 166
15430.29 187
15431.46 166
15432.64 161
15433.81 159
15434.99 176
15436.16 177
15437.33 175
15438.51 169
15439.68 145
15440.85 162
15442.03 151
15443.20 190
15444.37 161
15445.55 187
15446.72 190
15447.90 155
15449.07 165
15450.25 173
15451.42 173
15452.59 157
15453.77 169
15454.94 157
15456.12 163
15457.29 197
15458.47 192
15459.64 163
15460.81 183
15461.99 143
15463.16 202
15464.34 174
15465.51 179
15466.69 161
15467.86 184
15469.04 168
15470.21 158
15471.39 188
15472.56 147
15473.74 152
15474.91 172
15476.09 198
15477.26 164
15478.44 157
15479.61 154
15480.79 164
15481.96 165
15483.14 180
15484.31 183
15485.49 158
15486.66 152
15487.84 163
15489.02 129
15490.19 170
15491.37 158
15492.54 162
15493.72 157
15494.89 146
15496.07 160
15497.25 166
15498.42 173
15499.60 174
15500.77 153
15501.95 181
15503.13 171
15504.30 159
15505.48 156
15506.66 161
15507.83 150
15509.01 152
15510.18 162
15511.36 175
15512.54 169
15513.71 197
15514.89 174
15516.07 154
15517.24 164
15518.42 174
15519.60 177
15520.77 154
15521.95 172
15523.13 180
15524.30 169
15525.48 181
15526.66 172
15527.84 158
15529.01 186
15530.19 179
15531.37 150
15532.54 172
15533.72 149
15534.90 151
15536.08 176
15537.25 160
15538.43 191
15539.61 174
15540.79 182
15541.96 193
15543.14 186
15544.32 176
15545.50 187
15546.67 185
15547.85 180
15549.03 185
15550.21 192
15551.39 168
15552.56 186
15553.74 203
15554.92 193
15556.10 164
15557.28 172
15558.46 201
15559.63 203
15560.81 185
15561.99 182
15563.17 166
15564.35 179
15565.53 188
15566.70 164
15567.88 174
15569.06 199
15570.24 193
15571.42 193
15572.60 180
15573.78 173
15574.96 180
15576.13 181
15577.31 205
15578.49 162
15579.67 174
15580.85 211
15582.03 208
15583.21 202
15584.39 200
15585.57 214
15586.75 208
15587.93 195
15589.10 182
15590.28 201
15591.46 190
15592.64 195
15593.82 183
15595.00 182
15596.18 194
15597.36 191
15598.54 199
15599.72 181
15600.90 179
15602.08 171
15603.26 201
15604.44 227
15605.62 180
15606.80 216
15607.98 226
15609.16 210
15610.34 183
15611.52 198
15612.70 188
15613.88 206
15615.06 226
15616.24 199
15617.42 188
15618.60 212
15619.78 215
15620.97 225
15622.15 214
15623.33 195
15624.51 188
15625.69 189
15626.87 225
15628.05 193
15629.23 201
15630.41 224
15631.59 199
15632.77 212
15633.96 191
15635.14 243
15636.32 275
15637.50 259
15638.68 228
15639.86 197
15641.04 186
15642.22 211
15643.41 241
15644.59 274
15645.77 201
15646.95 230
15648.13 220
15649.31 220
15650.50 231
15651.68 273
15652.86 270
15654.04 242
15655.22 228
15656.40 255
15657.59 236
15658.77 203
15659.95 253
15661.13 264
15662.31 258
15663.50 256
15664.68 250
15665.86 252
15667.04 227
15668.23 231
15669.41 262
15670.59 232
15671.77 276
15672.96 271
15674.14 222
15675.32 197
15676.50 273
15677.69 255
15678.87 244
15680.05 230
15681.24 282
15682.42 265
15683.60 221
15684.78 211
15685.97 202
15687.15 215
15688.33 264
15689.52 234
15690.70 219
15691.88 230
15693.07 237
15694.25 246
15695.43 212
15696.62 234
15697.80 237
15698.98 265
15700.17 258
15701.35 259
15702.54 260
15703.72 236
15704.90 265
15706.09 280
15707.27 284
15708.45 300
15709.64 260
15710.82 276
15712.01 285
15713.19 310
15714.37 296
15715.56 281
15716.74 313
15717.93 330
15719.11 284
15720.30 281
15721.48 258
15722.66 252
15723.85 282
15725.03 292
15726.22 302
15727.40 261
15728.59 297
15729.77 294
15730.96 270
15732.14 258
15733.33 263
15734.51 262
15735.70 270
15736.88 271
15738.07 270
15739.25 291
15740.44 273
15741.62 269
15742.81 285
15743.99 265
15745.18 259
15746.36 287
15747.55 283
15748.73 302
15749.92 326
15751.11 293
15752.29 317
15753.48 282
15754.66 293
15755.85 359
15757.03 291
15758.22 286
15759.40 276
15760.59 268
15761.78 286
15762.96 278
15764.15 275
15765.33 282
15766.52 242
15767.71 259
15768.89 275
15770.08 234
15771.27 231
15772.45 291
15773.64 232
15774.82 273
15776.01 245
15777.20 239
15778.38 248
15779.57 257
15780.76 278
15781.94 280
15783.13 249
15784.32 248
15785.50 242
15786.69 251
15787.88 250
15789.07 212
15790.25 229
15791.44 239
15792.63 247
15793.81 215
15795.00 209
15796.19 208
15797.38 204
15798.56 238
15799.75 200
15800.94 191
15802.13 221
15803.31 253
15804.50 213
15805.69 195
15806.88 203
15808.06 227
15809.25 207
15810.44 215
15811.63 221
15812.81 207
15814.00 204
15815.19 233
15816.38 262
15817.57 224
15818.75 203
15819.94 222
15821.13 226
15822.32 186
15823.51 209
15824.70 222
15825.88 216
15827.07 269
15828.26 204
15829.45 216
15830.64 216
15831.83 231
15833.01 212
15834.20 211
15835.39 206
15836.58 213
15837.77 251
15838.96 239
15840.15 196
15841.34 221
15842.52 265
15843.71 229
15844.90 199
15846.09 205
15847.28 206
15848.47 224
15849.66 199
15850.85 194
15852.04 204
15853.23 212
15854.42 190
15855.61 169
15856.80 194
15857.99 178
15859.18 187
15860.36 199
15861.55 180
15862.74 194
15863.93 202
15865.12 200
15866.31 207
15867.50 186
15868.69 201
15869.88 224
15871.07 250
15872.26 216
15873.45 198
15874.64 224
15875.83 199
15877.02 260
15878.21 234
15879.41 173
15880.60 198
15881.79 193
15882.98 221
15884.17 230
15885.36 203
15886.55 189
15887.74 220
15888.93 207
15890.12 184
15891.31 193
15892.50 234
15893.69 235
15894.88 187
15896.08 190
15897.27 207
15898.46 214
15899.65 243
15900.84 240
15902.03 213
15903.22 200
15904.41 230
15905.60 215
15906.80 241
15907.99 245
15909.18 245
15910.37 238
15911.56 183
15912.75 208
15913.95 222
15915.14 231
15916.33 208
15917.52 228
15918.71 202
15919.90 224
15921.10 212
15922.29 198
15923.48 205
15924.67 194
15925.86 187
15927.06 201
15928.25 227
15929.44 225
15930.63 222
15931.83 204
15933.02 207
15934.21 221
15935.40 220
15936.60 220
15937.79 191
15938.98 197
15940.17 181
15941.37 213
15942.56 221
15943.75 181
15944.94 208
15946.14 207
15947.33 208
15948.52 201
15949.72 194
15950.91 215
15952.10 196
15953.29 211
15954.49 210
15955.68 205
15956.87 196
15958.07 199
15959.26 214
15960.45 203
15961.65 215
15962.84 189
15964.04 174
15965.23 186
15966.42 181
15967.62 178
15968.81 179
15970.00 156
15971.20 147
15972.39 194
15973.59 199
15974.78 167
15975.97 195
15977.17 194
15978.36 153
15979.56 190
15980.75 161
15981.94 158
15983.14 169
15984.33 190
15985.53 195
15986.72 184
15987.92 165
15989.11 175
15990.30 159
15991.50 185
15992.69 185
15993.89 183
15995.08 163
15996.28 143
15997.47 152
15998.67 147
15999.86 163
16001.06 194
16002.25 147
16003.45 174
16004.64 176
16005.84 181
16007.03 201
16008.23 143
16009.42 151
16010.62 168
16011.81 170
16013.01 145
16014.20 157
16015.40 181
16016.60 160
16017.79 193
16018.99 203
16020.18 206
16021.38 171
16022.57 162
16023.77 152
16024.96 145
16026.16 163
16027.36 203
16028.55 175
16029.75 148
16030.94 137
16032.14 175
16033.34 187
16034.53 186
16035.73 168
16036.93 163
16038.12 168
16039.32 193
16040.51 180
16041.71 154
16042.91 166
16044.10 182
16045.30 176
16046.50 183
16047.69 161
16048.89 137
16050.09 178
16051.28 176
16052.48 149
16053.68 164
16054.87 183
16056.07 158
16057.27 121
16058.47 162
16059.66 159
16060.86 148
16062.06 164
16063.25 191
16064.45 182
16065.65 164
16066.85 165
16068.04 189
16069.24 209
16070.44 180
16071.64 171
16072.83 168
16074.03 189
16075.23 174
16076.43 178
16077.63 180
16078.82 156
16080.02 189
16081.22 173
16082.42 165
16083.61 195
16084.81 169
16086.01 148
16087.21 155
16088.41 148
16089.61 167
16090.80 156
16092.00 149
16093.20 168
16094.40 175
16095.60 182
16096.80 184
16097.99 143
16099.19 162
16100.39 158
16101.59 192
16102.79 155
16103.99 160
16105.19 157
16106.39 166
16107.58 167
16108.78 187
16109.98 182
16111.18 140
16112.38 155
16113.58 151
16114.78 148
16115.98 152
16117.18 168
16118.38 156
16119.58 138
16120.78 140
16121.97 134
16123.17 163
16124.37 164
16125.57 140
16126.77 164
16127.97 171
16129.17 148
16130.37 137
16131.57 110
16132.77 152
16133.97 165
16135.17 140
16136.37 162
16137.57 151
16138.77 160
16139.97 151
16141.17 146
16142.37 161
16143.57 153
16144.77 161
16145.97 144
16147.17 165
16148.37 169
16149.57 152
16150.78 169
16151.98 144
16153.18 148
16154.38 169
16155.58 145
16156.78 148
16157.98 146
16159.18 147
16160.38 126
16161.58 145
16162.78 153
16163.98 153
16165.18 138
16166.39 150
16167.59 168
16168.79 145
16169.99 140
16171.19 127
16172.39 178
16173.59 190
16174.79 188
16176.00 187
16177.20 185
16178.40 195
16179.60 136
16180.80 138
16182.00 126
16183.21 129
16184.41 174
16185.61 152
16186.81 178
16188.01 141
16189.22 164
16190.42 170
16191.62 144
16192.82 156
16194.02 147
16195.23 169
16196.43 163
16197.63 174
16198.83 154
16200.03 162
16201.24 175
16202.44 166
16203.64 160
16204.84 137
16206.05 179
16207.25 171
16208.45 160
16209.66 165
16210.86 179
16212.06 227
16213.26 192
16214.47 172
16215.67 166
16216.87 157
16218.08 174
16219.28 196
16220.48 152
16221.68 159
16222.89 183
16224.09 179
16225.29 146
16226.50 155
16227.70 169
16228.90 157
16230.11 171
16231.31 167
16232.52 178
16233.72 177
16234.92 175
16236.13 147
16237.33 167
16238.53 147
16239.74 169
16240.94 155
16242.15 164
16243.35 185
16244.55 159
16245.76 155
16246.96 161
16248.17 163
16249.37 214
16250.57 196
16251.78 165
16252.98 168
16254.19 198
16255.39 169
16256.60 141
16257.80 160
16259.00 182
16260.21 175
16261.41 189
16262.62 176
16263.82 152
16265.03 169
16266.23 181
16267.44 164
16268.64 156
16269.85 168
16271.05 165
16272.26 195
16273.46 179
16274.67 188
16275.87 180
16277.08 155
16278.28 166
16279.49 175
16280.69 191
16281.90 170
16283.11 193
16284.31 205
16285.52 175
16286.72 178
16287.93 174
16289.13 182
16290.34 174
16291.54 203
16292.75 217
16293.96 178
16295.16 185
16296.37 206
16297.57 223
16298.78 218
16299.99 166
16301.19 196
16302.40 189
16303.60 205
16304.81 176
16306.02 192
16307.22 192
16308.43 197
16309.64 194
16310.84 178
16312.05 180
16313.26 189
16314.46 181
16315.67 191
16316.88 200
16318.08 194
16319.29 181
16320.50 191
16321.70 172
16322.91 172
16324.12 161
16325.32 199
16326.53 195
16327.74 177
16328.95 167
16330.15 157
16331.36 159
16332.57 182
16333.77 176
16334.98 170
16336.19 180
16337.40 199
16338.60 186
16339.81 176
16341.02 168
16342.23 180
16343.43 161
16344.64 171
16345.85 191
16347.06 169
16348.27 153
16349.47 144
16350.68 174
16351.89 164
16353.10 173
16354.31 147
16355.51 151
16356.72 168
16357.93 182
16359.14 146
16360.35 137
16361.56 145
16362.76 172
16363.97 167
16365.18 148
16366.39 168
16367.60 126
16368.81 176
16370.01 169
16371.22 139
16372.43 125
16373.64 144
16374.85 150
16376.06 149
16377.27 155
16378.48 165
16379.69 171
16380.89 167
16382.10 141
16383.31 160
16384.52 151
16385.73 150
16386.94 171
16388.15 144
16389.36 140
16390.57 133
16391.78 161
16392.99 141
16394.20 143
16395.41 163
16396.62 148
16397.83 156
16399.04 166
16400.25 150
16401.46 144
16402.67 150
16403.88 163
16405.09 133
16406.30 164
16407.51 150
16408.72 159
16409.93 159
16411.14 147
16412.35 156
16413.56 177
16414.77 158
16415.98 173
16417.19 162
16418.40 172
16419.61 177
16420.82 155
16422.03 139
16423.24 154
16424.45 165
16425.66 167
16426.87 165
16428.08 194
16429.29 162
16430.51 149
16431.72 153
16432.93 141
16434.14 147
16435.35 150
16436.56 165
16437.77 177
16438.98 129
16440.19 159
16441.41 144
16442.62 147
16443.83 187
16445.04 153
16446.25 133
16447.46 133
16448.67 146
16449.89 161
16451.10 173
16452.31 188
16453.52 158
16454.73 142
16455.94 153
16457.16 117
16458.37 148
16459.58 152
16460.79 164
16462.00 157
16463.22 124
16464.43 131
16465.64 147
16466.85 146
16468.07 153
16469.28 136
16470.49 141
16471.70 142
16472.91 136
16474.13 148
16475.34 134
16476.55 130
16477.77 137
16478.98 175
16480.19 136
16481.40 128
16482.62 125
16483.83 142
16485.04 141
16486.25 131
16487.47 129
16488.68 125
16489.89 129
16491.11 149
16492.32 149
16493.53 152
16494.75 130
16495.96 151
16497.17 150
16498.39 147
16499.60 180
16500.81 156
16502.03 144
16503.24 132
16504.45 140
16505.67 129
16506.88 125
16508.10 138
16509.31 142
16510.52 134
16511.74 126
16512.95 116
16514.17 126
16515.38 166
16516.59 135
16517.81 145
16519.02 156
16520.24 126
16521.45 106
16522.66 141
16523.88 146
16525.09 122
16526.31 162
16527.52 143
16528.74 153
16529.95 132
16531.17 138
16532.38 150
16533.60 169
16534.81 135
16536.02 127
16537.24 127
16538.45 139
16539.67 140
16540.88 143
16542.10 118
16543.31 140
16544.53 135
16545.74 142
16546.96 133
16548.18 141
16549.39 137
16550.61 156
16551.82 135
16553.04 121
16554.25 154
16555.47 133
16556.68 139
16557.90 108
16559.11 140
16560.33 172
16561.55 132
16562.76 116
16563.98 112
16565.19 128
16566.41 115
16567.63 134
16568.84 136
16570.06 129
16571.27 140
16572.49 122
16573.71 138
16574.92 142
16576.14 125
16577.35 134
16578.57 154
16579.79 125
16581.00 131
16582.22 178
16583.44 148
16584.65 165
16585.87 136
16587.09 138
16588.30 142
16589.52 121
16590.74 151
16591.95 153
16593.17 164
16594.39 143
16595.60 155
16596.82 147
16598.04 140
16599.26 162
16600.47 132
16601.69 114
16602.91 151
16604.12 142
16605.34 139
16606.56 109
16607.78 126
16608.99 116
16610.21 115
16611.43 139
16612.65 133
16613.86 158
16615.08 154
16616.30 112
16617.52 131
16618.74 149
16619.95 124
16621.17 150
16622.39 172
16623.61 153
16624.83 117
16626.04 166
16627.26 139
16628.48 145
16629.70 142
16630.92 133
16632.14 151
16633.35 128
16634.57 138
16635.79 120
16637.01 154
16638.23 127
16639.45 172
16640.66 141
16641.88 150
16643.10 169
16644.32 124
16645.54 150
16646.76 169
16647.98 158
16649.20 152
16650.42 150
16651.63 141
16652.85 134
16654.07 155
16655.29 131
16656.51 140
16657.73 129
16658.95 133
16660.17 140
16661.39 138
16662.61 142
16663.83 166
16665.05 152
16666.27 145
16667.49 143
16668.71 133
16669.93 138
16671.15 140
16672.37 111
16673.59 107
16674.81 138
16676.03 141
16677.25 133
16678.47 138
16679.69 122
16680.91 120
16682.13 150
16683.35 132
16684.57 115
16685.79 136
16687.01 133
16688.23 152
16689.45 154
16690.67 134
16691.89 135
16693.11 136
16694.33 119
16695.55 140
16696.77 117
16697.99 133
16699.21 118
16700.43 158
16701.65 154
16702.88 141
16704.10 113
16705.32 127
16706.54 143
16707.76 126
16708.98 131
16710.20 147
16711.42 136
16712.64 112
16713.87 115
16715.09 119
16716.31 122
16717.53 131
16718.75 123
16719.97 132
16721.19 136
16722.42 140
16723.64 135
16724.86 146
16726.08 129
16727.30 118
16728.52 129
16729.75 146
16730.97 138
16732.19 141
16733.41 129
16734.63 130
16735.86 144
16737.08 118
16738.30 134
16739.52 144
16740.75 112
16741.97 140
16743.19 138
16744.41 165
16745.64 139
16746.86 111
16748.08 128
16749.30 158
16750.53 142
16751.75 166
16752.97 158
16754.19 165
16755.42 144
16756.64 132
16757.86 143
16759.09 132
16760.31 134
16761.53 125
16762.76 115
16763.98 137
16765.20 160
16766.43 108
16767.65 127
16768.87 124
16770.10 156
16771.32 149
16772.54 134
16773.77 130
16774.99 121
16776.21 143
16777.44 157
16778.66 146
16779.88 152
16781.11 171
16782.33 132
16783.56 112
16784.78 121
16786.00 144
16787.23 141
16788.45 128
16789.68 138
16790.90 134
16792.12 135
16793.35 119
16794.57 125
16795.80 139
16797.02 162
16798.25 138
16799.47 135
16800.69 118
16801.92 143
16803.14 129
16804.37 125
16805.59 118
16806.82 113
16808.04 106
16809.27 118
16810.49 125
16811.72 123
16812.94 156
16814.17 108
16815.39 143
16816.62 123
16817.84 122
16819.07 132
16820.29 99
16821.52 125
16822.74 137
16823.97 137
16825.19 141
16826.42 126
16827.64 116
16828.87 133
16830.10 162
16831.32 145
16832.55 150
16833.77 124
16835.00 140
16836.22 123
16837.45 112
16838.68 136
16839.90 139
16841.13 128
16842.35 154
16843.58 143
16844.81 119
16846.03 144
16847.26 148
16848.49 124
16849.71 153
16850.94 130
16852.16 136
16853.39 129
16854.62 141
16855.84 143
16857.07 127
16858.30 139
16859.52 145
16860.75 154
16861.98 125
16863.20 133
16864.43 173
16865.66 132
16866.88 132
16868.11 124
16869.34 144
16870.57 140
16871.79 152
16873.02 167
16874.25 140
16875.47 137
16876.70 147
16877.93 145
16879.16 143
16880.38 131
16881.61 144
16882.84 144
16884.07 154
16885.29 146
16886.52 154
16887.75 199
16888.98 178
16890.20 153
16891.43 150
16892.66 147
16893.89 146
16895.12 178
16896.34 164
16897.57 163
16898.80 171
16900.03 193
16901.26 185
16902.48 164
16903.71 145
16904.94 151
16906.17 143
16907.40 133
16908.63 122
16909.86 129
16911.08 131
16912.31 126
16913.54 192
16914.77 158
16916.00 117
16917.23 147
16918.46 144
16919.68 119
16920.91 127
16922.14 134
16923.37 135
16924.60 139
16925.83 116
16927.06 137
16928.29 88
16929.52 135
16930.75 164
16931.98 129
16933.20 126
16934.43 110
16935.66 149
16936.89 153
16938.12 151
16939.35 155
16940.58 150
16941.81 131
16943.04 134
16944.27 121
16945.50 117
16946.73 141
16947.96 132
16949.19 137
16950.42 112
16951.65 125
16952.88 120
16954.11 151
16955.34 119
16956.57 130
16957.80 118
16959.03 147
16960.26 128
16961.49 115
16962.72 117
16963.95 116
16965.18 141
16966.41 131
16967.64 121
16968.88 122
16970.11 141
16971.34 136
16972.57 122
16973.80 110
16975.03 114
16976.26 134
16977.49 130
16978.72 147
16979.95 141
16981.18 125
16982.42 142
16983.65 147
16984.88 108
16986.11 136
16987.34 137
16988.57 132
16989.80 118
16991.03 153
16992.27 124
16993.50 134
16994.73 188
16995.96 152
16997.19 116
16998.42 132
16999.66 121
17000.89 152
17002.12 144
17003.35 137
17004.58 107
17005.82 124
17007.05 115
17008.28 123
17009.51 124
17010.74 115
17011.98 127
17013.21 143
17014.44 118
17015.67 119
17016.91 131
17018.14 129
17019.37 142
17020.60 142
17021.84 133
17023.07 139
17024.30 128
17025.53 162
17026.77 134
17028.00 124
17029.23 114
17030.46 136
17031.70 118
17032.93 118
17034.16 128
17035.40 113
17036.63 107
17037.86 110
17039.10 133
17040.33 126
17041.56 118
17042.80 117
17044.03 109
17045.26 116
17046.50 124
17047.73 151
17048.96 123
17050.20 123
17051.43 130
17052.66 122
17053.90 122
17055.13 108
17056.37 106
17057.60 106
17058.83 148
17060.07 150
17061.30 104
17062.54 126
17063.77 123
17065.00 150
17066.24 128
17067.47 118
17068.71 102
17069.94 109
17071.17 109
17072.41 109
17073.64 101
17074.88 129
17076.11 118
17077.35 89
17078.58 93
17079.82 124
17081.05 131
17082.29 107
17083.52 115
17084.76 135
17085.99 135
17087.23 131
17088.46 139
17089.70 122
17090.93 141
17092.17 123
17093.40 112
17094.64 125
17095.87 127
17097.11 124
17098.34 131
17099.58 112
17100.81 118
17102.05 139
17103.28 139
17104.52 105
17105.76 105
17106.99 95
17108.23 138
17109.46 118
17110.70 135
17111.93 130
17113.17 130
17114.41 142
17115.64 118
17116.88 116
17118.11 115
17119.35 129
17120.59 99
17121.82 118
17123.06 106
17124.29 103
17125.53 113
17126.77 130
17128.00 113
17129.24 115
17130.48 102
17131.71 108
17132.95 118
17134.19 109
17135.42 100
17136.66 108
17137.90 119
17139.13 118
17140.37 113
17141.61 124
17142.84 132
17144.08 141
17145.32 119
17146.56 116
17147.79 101
17149.03 103
17150.27 105
17151.50 113
17152.74 105
17153.98 86
17155.22 109
17156.45 118
17157.69 115
17158.93 114
17160.17 128
17161.40 110
17162.64 116
17163.88 100
17165.12 130
17166.35 134
17167.59 158
17168.83 117
17170.07 134
17171.31 112
17172.54 90
17173.78 97
17175.02 104
17176.26 112
17177.50 114
17178.74 103
17179.97 124
17181.21 138
17182.45 130
17183.69 132
17184.93 118
17186.17 99
17187.40 107
17188.64 115
17189.88 110
17191.12 119
17192.36 121
17193.60 121
17194.84 102
17196.08 112
17197.31 95
17198.55 104
17199.79 112
17201.03 116
17202.27 121
17203.51 153
17204.75 102
17205.99 105
17207.23 86
17208.47 108
17209.71 119
17210.95 102
17212.19 112
17213.42 95
17214.66 116
17215.90 117
17217.14 122
17218.38 111
17219.62 119
17220.86 110
17222.10 110
17223.34 137
17224.58 119
17225.82 121
17227.06 134
17228.30 139
17229.54 119
17230.78 120
17232.02 141
17233.26 122
17234.50 101
17235.74 97
17236.98 117
17238.22 115
17239.46 129
17240.71 123
17241.95 99
17243.19 110
17244.43 132
17245.67 98
17246.91 111
17248.15 94
17249.39 98
17250.63 88
17251.87 100
17253.11 108
17254.35 106
17255.59 91
17256.84 98
17258.08 92
17259.32 113
17260.56 110
17261.80 106
17263.04 100
17264.28 86
17265.52 137
17266.77 80
17268.01 92
17269.25 111
17270.49 115
17271.73 101
17272.97 104
17274.22 130
17275.46 84
17276.70 98
17277.94 98
17279.18 120
17280.42 103
17281.67 117
17282.91 115
17284.15 126
17285.39 112
17286.63 113
17287.88 105
17289.12 118
17290.36 105
17291.60 113
17292.85 100
17294.09 120
17295.33 97
17296.57 102
17297.82 112
17299.06 117
17300.30 126
17301.54 104
17302.79 111
17304.03 111
17305.27 125
17306.52 106
17307.76 108
17309.00 92
17310.24 97
17311.49 101
17312.73 112
17313.97 101
17315.22 104
17316.46 107
17317.70 107
17318.95 105
17320.19 96
17321.43 100
17322.68 110
17323.92 112
17325.16 101
17326.41 105
17327.65 112
17328.89 108
17330.14 103
17331.38 99
17332.63 119
17333.87 103
17335.11 84
17336.36 121
17337.60 119
17338.85 95
17340.09 111
17341.33 115
17342.58 112
17343.82 92
17345.07 112
17346.31 90
17347.55 81
17348.80 113
17350.04 123
17351.29 103
17352.53 103
17353.78 119
17355.02 117
17356.27 106
17357.51 95
17358.76 110
17360.00 126
17361.25 133
17362.49 119
17363.74 115
17364.98 112
17366.23 115
17367.47 120
17368.72 102
17369.96 102
17371.21 121
17372.45 166
17373.70 130
17374.94 110
17376.19 100
17377.43 110
17378.68 112
17379.92 122
17381.17 97
17382.41 100
17383.66 120
17384.91 117
17386.15 98
17387.40 97
17388.64 94
17389.89 115
17391.13 122
17392.38 108
17393.63 104
17394.87 106
17396.12 126
17397.37 101
17398.61 85
17399.86 99
17401.10 89
17402.35 97
17403.60 102
17404.84 109
17406.09 97
17407.34 102
17408.58 100
17409.83 109
17411.08 105
17412.32 118
17413.57 112
17414.82 128
17416.06 87
17417.31 116
17418.56 99
17419.80 103
17421.05 101
17422.30 96
17423.54 111
17424.79 114
17426.04 104
17427.29 103
17428.53 105
17429.78 109
17431.03 104
17432.28 130
17433.52 117
17434.77 97
17436.02 100
17437.27 88
17438.51 99
17439.76 111
17441.01 118
17442.26 113
17443.50 105
17444.75 130
17446.00 134
17447.25 123
17448.50 103
17449.74 80
17450.99 122
17452.24 119
17453.49 117
17454.74 113
17455.98 109
17457.23 93
17458.48 91
17459.73 102
17460.98 98
17462.23 138
17463.47 100
17464.72 107
17465.97 102
17467.22 113
17468.47 89
17469.72 105
17470.97 86
17472.22 83
17473.46 95
17474.71 139
17475.96 118
17477.21 104
17478.46 122
17479.71 126
17480.96 117
17482.21 122
17483.46 110
17484.71 100
17485.96 135
17487.20 114
17488.45 85
17489.70 107
17490.95 83
17492.20 104
17493.45 108
17494.70 109
17495.95 115
17497.20 111
17498.45 97
17499.70 99
17500.95 101
17502.20 109
17503.45 118
17504.70 115
17505.95 144
17507.20 95
17508.45 126
17509.70 117
17510.95 101
17512.20 125
17513.45 141
17514.70 118
17515.95 107
17517.20 117
17518.45 121
17519.70 119
17520.95 127
17522.20 128
17523.46 123
17524.71 120
17525.96 129
17527.21 111
17528.46 115
17529.71 121
17530.96 93
17532.21 120
17533.46 98
17534.71 95
17535.96 125
17537.22 116
17538.47 110
17539.72 91
17540.97 112
17542.22 118
17543.47 104
17544.72 90
17545.97 95
17547.23 110
17548.48 113
17549.73 87
17550.98 99
17552.23 109
17553.48 107
17554.74 97
17555.99 117
17557.24 104
17558.49 110
17559.74 112
17561.00 115
17562.25 117
17563.50 113
17564.75 113
17566.00 95
17567.26 138
17568.51 92
17569.76 111
17571.01 116
17572.27 105
17573.52 114
17574.77 113
17576.02 121
17577.28 110
17578.53 111
17579.78 119
17581.03 103
17582.29 111
17583.54 121
17584.79 96
17586.04 95
17587.30 100
17588.55 107
17589.80 94
17591.06 107
17592.31 92
17593.56 126
17594.82 104
17596.07 96
17597.32 95
17598.58 100
17599.83 114
17601.08 136
17602.34 100
17603.59 110
17604.84 113
17606.10 113
17607.35 90
17608.60 110
17609.86 94
17611.11 94
17612.37 117
17613.62 118
17614.87 114
17616.13 115
17617.38 100
17618.64 117
17619.89 106
17621.14 133
17622.40 105
17623.65 131
17624.91 111
17626.16 145
17627.42 90
17628.67 79
17629.92 115
17631.18 108
17632.43 117
17633.69 88
17634.94 109
17636.20 114
17637.45 122
17638.71 112
17639.96 112
17641.22 115
17642.47 119
17643.73 94
17644.98 89
17646.24 99
17647.49 95
17648.75 101
17650.00 114
17651.26 100
17652.51 120
17653.77 110
17655.02 141
17656.28 119
17657.53 104
17658.79 97
17660.04 121
17661.30 121
17662.56 128
17663.81 110
17665.07 114
17666.32 120
17667.58 99
17668.83 103
17670.09 117
17671.35 102
17672.60 114
17673.86 100
17675.11 130
17676.37 109
17677.63 123
17678.88 114
17680.14 101
17681.40 100
17682.65 111
17683.91 114
17685.17 120
17686.42 107
17687.68 127
17688.93 102
17690.19 89
17691.45 105
17692.70 104
17693.96 86
17695.22 93
17696.47 115
17697.73 101
17698.99 107
17700.25 115
17701.50 88
17702.76 93
17704.02 88
17705.27 82
17706.53 108
17707.79 126
17709.05 103
17710.30 107
17711.56 114
17712.82 126
17714.08 118
17715.33 101
17716.59 111
17717.85 126
17719.11 127
17720.36 89
17721.62 94
17722.88 87
17724.14 108
17725.39 115
17726.65 110
17727.91 111
17729.17 98
17730.43 80
17731.68 70
17732.94 86
17734.20 85
17735.46 120
17736.72 110
17737.98 107
17739.23 99
17740.49 115
17741.75 107
17743.01 109
17744.27 116
17745.53 115
17746.78 117
17748.04 91
17749.30 108
17750.56 95
17751.82 115
17753.08 138
17754.34 111
17755.60 92
17756.86 100
17758.11 78
17759.37 83
17760.63 88
17761.89 102
17763.15 91
17764.41 140
17765.67 114
17766.93 80
17768.19 93
17769.45 106
17770.71 122
17771.97 77
17773.23 86
17774.49 111
17775.75 122
17777.01 113
17778.27 105
17779.52 110
17780.78 96
17782.04 111
17783.30 107
17784.56 103
17785.82 88
17787.08 107
17788.34 113
17789.60 117
17790.86 122
17792.13 115
17793.39 123
17794.65 109
17795.91 110
17797.17 85
17798.43 85
17799.69 107
17800.95 113
17802.21 112
17803.47 101
17804.73 96
17805.99 88
17807.25 95
17808.51 106
17809.77 116
17811.03 139
17812.30 86
17813.56 122
17814.82 102
17816.08 112
17817.34 90
17818.60 123
17819.86 98
17821.12 114
17822.38 114
17823.65 87
17824.91 118
17826.17 98
17827.43 100
17828.69 102
17829.95 93
17831.21 100
17832.48 80
17833.74 67
17835.00 75
17836.26 94
17837.52 92
17838.79 82
17840.05 101
17841.31 101
17842.57 116
17843.83 95
17845.10 89
17846.36 95
17847.62 116
17848.88 119
17850.14 106
17851.41 91
17852.67 108
17853.93 106
17855.19 88
17856.46 87
17857.72 89
17858.98 82
17860.24 87
17861.51 83
17862.77 79
17864.03 92
17865.30 108
17866.56 145
17867.82 76
17869.08 115
17870.35 109
17871.61 114
17872.87 92
17874.14 95
17875.40 107
17876.66 104
17877.93 100
17879.19 92
17880.45 98
17881.72 108
17882.98 100
17884.24 97
17885.51 101
17886.77 99
17888.03 112
17889.30 136
17890.56 103
17891.83 103
17893.09 98
17894.35 93
17895.62 89
17896.88 94
17898.14 80
17899.41 94
17900.67 91
17901.94 115
17903.20 96
17904.47 83
17905.73 107
17906.99 90
17908.26 80
17909.52 97
17910.79 93
17912.05 95
17913.32 81
17914.58 86
17915.85 100
17917.11 117
17918.37 93
17919.64 106
17920.90 108
17922.17 111
17923.43 118
17924.70 102
17925.96 65
17927.23 108
17928.49 101
17929.76 113
17931.02 111
17932.29 95
17933.55 92
17934.82 99
17936.09 93
17937.35 99
17938.62 105
17939.88 103
17941.15 116
17942.41 113
17943.68 103
17944.94 91
17946.21 112
17947.48 109
17948.74 98
17950.01 95
17951.27 115
17952.54 103
17953.81 106
17955.07 102
17956.34 90
17957.60 108
17958.87 105
17960.14 112
17961.40 88
17962.67 97
17963.93 100
17965.20 94
17966.47 84
17967.73 101
17969.00 99
17970.27 105
17971.53 104
17972.80 92
17974.07 67
17975.33 102
17976.60 108
17977.87 110
17979.13 116
17980.40 99
17981.67 91
17982.93 103
17984.20 99
17985.47 86
17986.74 97
17988.00 101
17989.27 113
17990.54 98
17991.80 115
17993.07 100
17994.34 92
17995.61 94
17996.87 83
17998.14 109
17999.41 83
18000.68 91
18001.95 99
18003.21 90
18004.48 84
18005.75 92
18007.02 92
18008.28 110
18009.55 97
18010.82 89
18012.09 100
18013.36 78
18014.62 107
18015.89 106
18017.16 90
18018.43 71
18019.70 85
18020.97 106
18022.23 96
18023.50 76
18024.77 81
18026.04 106
18027.31 106
18028.58 111
18029.85 86
18031.11 90
18032.38 110
18033.65 104
18034.92 112
18036.19 119
18037.46 94
18038.73 130
18040.00 111
18041.26 92
18042.53 87
18043.80 90
18045.07 82
18046.34 107
18047.61 104
18048.88 81
18050.15 91
18051.42 90
18052.69 120
18053.96 133
18055.23 95
18056.50 95
18057.77 92
18059.04 87
18060.31 80
18061.58 93
18062.85 78
18064.12 98
18065.39 83
18066.66 100
18067.93 88
18069.20 115
18070.47 110
18071.74 87
18073.01 121
18074.28 104
18075.55 90
18076.82 112
18078.09 113
18079.36 102
18080.63 100
18081.90 90
18083.17 94
18084.44 96
18085.71 91
18086.98 81
18088.25 104
18089.52 92
18090.79 99
18092.06 79
18093.33 95
18094.61 90
18095.88 89
18097.15 105
18098.42 119
18099.69 104
18100.96 113
18102.23 103
18103.50 101
18104.77 109
18106.05 89
18107.32 95
18108.59 102
18109.86 80
18111.13 88
18112.40 87
18113.68 85
18114.95 85
18116.22 82
18117.49 93
18118.76 100
18120.03 105
18121.31 96
18122.58 114
18123.85 83
18125.12 91
18126.39 144
18127.67 124
18128.94 96
18130.21 90
18131.48 89
18132.75 88
18134.03 103
18135.30 84
18136.57 119
18137.84 101
18139.12 91
18140.39 95
18141.66 103
18142.93 94
18144.21 92
18145.48 104
18146.75 110
18148.03 95
18149.30 93
18150.57 94
18151.84 92
18153.12 86
18154.39 117
18155.66 105
18156.94 109
18158.21 84
18159.48 79
18160.76 114
18162.03 108
18163.30 104
18164.58 91
18165.85 116
18167.12 106
18168.40 107
18169.67 110
18170.94 81
18172.22 99
18173.49 85
18174.77 98
18176.04 86
18177.31 88
18178.59 88
18179.86 131
18181.13 85
18182.41 78
18183.68 85
18184.96 112
18186.23 91
18187.51 81
18188.78 93
18190.05 88
18191.33 112
18192.60 76
18193.88 124
18195.15 89
18196.43 100
18197.70 94
18198.98 110
18200.25 96
18201.52 96
18202.80 107
18204.07 114
18205.35 79
18206.62 92
18207.90 96
18209.17 103
18210.45 113
18211.72 114
18213.00 93
18214.27 101
18215.55 109
18216.82 110
18218.10 101
18219.37 104
18220.65 104
18221.93 115
18223.20 103
18224.48 95
18225.75 102
18227.03 89
18228.30 91
18229.58 103
18230.85 101
18232.13 110
18233.41 82
18234.68 104
18235.96 87
18237.23 104
18238.51 112
18239.79 112
18241.06 73
18242.34 90
18243.61 91
18244.89 100
18246.17 122
18247.44 136
18248.72 124
18250.00 108
18251.27 106
18252.55 97
18253.83 100
18255.10 95
18256.38 93
18257.66 93
18258.93 77
18260.21 83
18261.49 98
18262.76 84
18264.04 99
18265.32 134
18266.59 120
18267.87 101
18269.15 91
18270.42 92
18271.70 87
18272.98 96
18274.26 107
18275.53 80
18276.81 78
18278.09 103
18279.37 99
18280.64 97
18281.92 78
18283.20 81
18284.48 93
18285.75 110
18287.03 93
18288.31 85
18289.59 90
18290.86 106
18292.14 99
18293.42 87
18294.70 119
18295.98 102
18297.25 94
18298.53 107
18299.81 114
18301.09 117
18302.37 104
18303.65 104
18304.92 99
18306.20 73
18307.48 118
18308.76 127
18310.04 142
18311.32 109
18312.59 94
18313.87 83
18315.15 99
18316.43 82
18317.71 103
18318.99 92
18320.27 113
18321.55 107
18322.83 77
18324.10 81
18325.38 86
18326.66 100
18327.94 102
18329.22 126
18330.50 81
18331.78 102
18333.06 101
18334.34 104
18335.62 110
18336.90 104
18338.18 95
18339.46 88
18340.74 93
18342.01 80
18343.29 88
18344.57 87
18345.85 103
18347.13 107
18348.41 101
18349.69 81
18350.97 82
18352.25 90
18353.53 89
18354.81 112
18356.09 91
18357.37 116
18358.65 136
18359.93 120
18361.21 79
18362.49 105
18363.78 118
18365.06 93
18366.34 99
18367.62 106
18368.90 99
18370.18 95
18371.46 114
18372.74 94
18374.02 116
18375.30 85
18376.58 113
18377.86 82
18379.14 91
18380.42 93
18381.71 94
18382.99 87
18384.27 101
18385.55 76
18386.83 81
18388.11 103
18389.39 93
18390.67 95
18391.96 107
18393.24 97
18394.52 68
18395.80 103
18397.08 111
18398.36 85
18399.64 102
18400.93 120
18402.21 78
18403.49 103
18404.77 96
18406.05 94
18407.34 74
18408.62 93
18409.90 94
18411.18 85
18412.46 95
18413.75 88
18415.03 81
18416.31 87
18417.59 97
18418.87 112
18420.16 122
18421.44 103
18422.72 100
18424.00 102
18425.29 64
18426.57 73
18427.85 83
18429.13 89
18430.42 116
18431.70 131
18432.98 98
18434.27 97
18435.55 124
18436.83 98
18438.11 100
18439.40 110
18440.68 68
18441.96 101
18443.25 127
18444.53 94
18445.81 83
18447.10 106
18448.38 110
18449.66 91
18450.95 91
18452.23 79
18453.51 89
18454.80 101
18456.08 87
18457.36 85
18458.65 97
18459.93 127
18461.22 96
18462.50 92
18463.78 116
18465.07 94
18466.35 84
18467.64 95
18468.92 108
18470.20 125
18471.49 125
18472.77 104
18474.06 105
18475.34 92
18476.62 93
18477.91 96
18479.19 113
18480.48 94
18481.76 105
18483.05 103
18484.33 116
18485.62 106
18486.90 89
18488.19 86
18489.47 100
18490.76 103
18492.04 104
18493.32 105
18494.61 114
18495.89 98
18497.18 99
18498.47 104
18499.75 86
18501.04 92
18502.32 96
18503.61 96
18504.89 87
18506.18 71
18507.46 94
18508.75 90
18510.03 106
18511.32 111
18512.60 93
18513.89 91
18515.18 90
18516.46 102
18517.75 106
18519.03 99
18520.32 99
18521.60 103
18522.89 108
18524.18 112
18525.46 114
18526.75 97
18528.03 87
18529.32 103
18530.61 104
18531.89 68
18533.18 85
18534.47 88
18535.75 94
18537.04 88
18538.33 92
18539.61 94
18540.90 124
18542.18 110
18543.47 126
18544.76 86
18546.04 97
18547.33 106
18548.62 105
18549.91 82
18551.19 61
18552.48 76
18553.77 109
18555.05 87
18556.34 93
18557.63 85
18558.91 83
18560.20 99
18561.49 101
18562.78 100
18564.06 86
18565.35 103
18566.64 87
18567.93 91
18569.21 104
18570.50 101
18571.79 91
18573.08 115
18574.36 92
18575.65 80
18576.94 91
18578.23 121
18579.52 98
18580.80 111
18582.09 86
18583.38 79
18584.67 101
18585.96 114
18587.24 89
18588.53 87
18589.82 97
18591.11 107
18592.40 107
18593.69 104
18594.97 81
18596.26 93
18597.55 97
18598.84 102
18600.13 106
18601.42 78
18602.71 104
18603.99 95
18605.28 106
18606.57 90
18607.86 92
18609.15 114
18610.44 139
18611.73 122
18613.02 104
18614.31 117
18615.60 101
18616.88 105
18618.17 114
18619.46 102
18620.75 87
18622.04 113
18623.33 127
18624.62 110
18625.91 92
18627.20 103
18628.49 92
18629.78 111
18631.07 112
18632.36 111
18633.65 121
18634.94 96
18636.23 97
18637.52 108
18638.81 140
18640.10 99
18641.39 126
18642.68 121
18643.97 154
18645.26 106
18646.55 101
18647.84 87
18649.13 99
18650.42 108
18651.71 81
18653.00 100
18654.29 96
18655.58 101
18656.87 93
18658.16 98
18659.45 111
18660.74 100
18662.04 94
18663.33 104
18664.62 90
18665.91 93
18667.20 103
18668.49 111
18669.78 120
18671.07 99
18672.36 105
18673.65 104
18674.95 117
18676.24 98
18677.53 103
18678.82 87
18680.11 113
18681.40 88
18682.69 94
18683.99 82
18685.28 97
18686.57 80
18687.86 87
18689.15 112
18690.44 90
18691.74 115
18693.03 92
18694.32 117
18695.61 104
18696.90 92
18698.20 102
18699.49 95
18700.78 91
18702.07 82
18703.36 73
18704.66 83
18705.95 124
18707.24 112
18708.53 83
18709.83 88
18711.12 84
18712.41 100
18713.70 92
18715.00 110
18716.29 95
18717.58 113
18718.87 107
18720.17 78
18721.46 90
18722.75 96
18724.05 75
18725.34 89
18726.63 85
18727.92 77
18729.22 78
18730.51 116
18731.80 75
18733.10 103
18734.39 92
18735.68 86
18736.98 86
18738.27 93
18739.56 91
18740.86 101
18742.15 104
18743.44 87
18744.74 88
18746.03 97
18747.33 99
18748.62 82
18749.91 97
18751.21 92
18752.50 105
18753.79 81
18755.09 93
18756.38 67
18757.68 84
18758.97 98
18760.27 91
18761.56 79
18762.85 88
18764.15 105
18765.44 87
18766.74 68
18768.03 85
18769.33 97
18770.62 77
18771.92 105
18773.21 74
18774.50 73
18775.80 83
18777.09 140
18778.39 103
18779.68 81
18780.98 90
18782.27 88
18783.57 79
18784.86 81
18786.16 97
18787.45 98
18788.75 93
18790.04 82
18791.34 82
18792.63 102
18793.93 84
18795.23 110
18796.52 102
18797.82 85
18799.11 89
18800.41 93
18801.70 94
18803.00 86
18804.29 92
18805.59 89
18806.89 105
18808.18 98
18809.48 86
18810.77 81
18812.07 112
18813.37 77
18814.66 71
18815.96 78
18817.25 79
18818.55 92
18819.85 103
18821.14 89
18822.44 78
18823.74 96
18825.03 105
18826.33 97
18827.62 104
18828.92 95
18830.22 87
18831.51 82
18832.81 73
18834.11 81
18835.40 105
18836.70 95
18838.00 79
18839.30 80
18840.59 101
18841.89 98
18843.19 84
18844.48 90
18845.78 73
18847.08 92
18848.37 94
18849.67 79
18850.97 83
18852.27 95
18853.56 99
18854.86 105
18856.16 110
18857.46 105
18858.75 100
18860.05 77
18861.35 80
18862.65 104
18863.94 86
18865.24 77
18866.54 95
18867.84 94
18869.14 87
18870.43 94
18871.73 90
18873.03 92
18874.33 100
18875.63 95
18876.93 82
18878.22 90
18879.52 93
18880.82 107
18882.12 87
18883.42 77
18884.72 81
18886.01 75
18887.31 114
18888.61 95
18889.91 100
18891.21 91
18892.51 102
18893.81 97
18895.10 71
18896.40 77
18897.70 81
18899.00 77
18900.30 76
18901.60 84
18902.90 71
18904.20 70
18905.50 69
18906.80 82
18908.10 81
18909.39 80
18910.69 96
18911.99 88
18913.29 86
18914.59 61
18915.89 91
18917.19 88
18918.49 80
18919.79 96
18921.09 83
18922.39 70
18923.69 90
18924.99 98
18926.29 79
18927.59 74
18928.89 61
18930.19 101
18931.49 94
18932.79 93
18934.09 77
18935.39 79
18936.69 74
18937.99 95
18939.29 80
18940.59 87
18941.89 87
18943.19 86
18944.49 78
18945.79 87
18947.09 75
18948.40 91
18949.70 102
18951.00 79
18952.30 92
18953.60 59
18954.90 89
18956.20 90
18957.50 73
18958.80 95
18960.10 100
18961.40 90
18962.71 71
18964.01 72
18965.31 85
18966.61 89
18967.91 97
18969.21 92
18970.51 81
18971.82 78
18973.12 94
18974.42 94
18975.72 86
18977.02 68
18978.32 89
18979.63 131
18980.93 107
18982.23 99
18983.53 91
18984.83 86
18986.13 83
18987.44 84
18988.74 135
18990.04 101
18991.34 89
18992.65 111
18993.95 115
18995.25 82
18996.55 65
18997.85 97
18999.16 98
19000.46 83
19001.76 88
19003.06 74
19004.37 76
19005.67 95
19006.97 85
19008.28 61
19009.58 82
19010.88 74
19012.18 85
19013.49 85
19014.79 81
19016.09 94
19017.40 77
19018.70 97
19020.00 90
19021.30 74
19022.61 90
19023.91 88
19025.21 79
19026.52 61
19027.82 89
19029.12 87
19030.43 83
19031.73 84
19033.04 74
19034.34 61
19035.64 69
19036.95 94
19038.25 109
19039.55 71
19040.86 96
19042.16 92
19043.47 81
19044.77 75
19046.07 87
19047.38 104
19048.68 67
19049.99 82
19051.29 95
19052.59 89
19053.90 109
19055.20 91
19056.51 77
19057.81 77
19059.12 75
19060.42 72
19061.73 79
19063.03 90
19064.34 87
19065.64 74
19066.94 80
19068.25 98
19069.55 104
19070.86 75
19072.16 65
19073.47 75
19074.77 85
19076.08 84
19077.38 78
19078.69 79
19079.99 88
19081.30 88
19082.61 89
19083.91 71
19085.22 66
19086.52 96
19087.83 89
19089.13 76
19090.44 84
19091.74 105
19093.05 95
19094.35 96
19095.66 94
19096.97 92
19098.27 64
19099.58 77
19100.88 78
19102.19 87
19103.50 82
19104.80 97
19106.11 91
19107.41 88
19108.72 90
19110.03 69
19111.33 65
19112.64 79
19113.95 84
19115.25 109
19116.56 78
19117.86 79
19119.17 82
19120.48 73
19121.78 74
19123.09 64
19124.40 88
19125.70 87
19127.01 83
19128.32 86
19129.63 87
19130.93 79
19132.24 82
19133.55 98
19134.85 82
19136.16 83
19137.47 93
19138.77 92
19140.08 89
19141.39 86
19142.70 69
19144.00 83
19145.31 78
19146.62 65
19147.93 88
19149.23 102
19150.54 111
19151.85 69
19153.16 66
19154.46 52
19155.77 73
19157.08 72
19158.39 79
19159.70 75
19161.00 83
19162.31 80
19163.62 75
19164.93 61
19166.24 62
19167.54 95
19168.85 121
19170.16 83
19171.47 85
19172.78 78
19174.09 87
19175.39 77
19176.70 90
19178.01 72
19179.32 75
19180.63 74
19181.94 82
19183.25 90
19184.56 71
19185.86 77
19187.17 70
19188.48 67
19189.79 65
19191.10 85
19192.41 83
19193.72 69
19195.03 64
19196.34 61
19197.65 75
19198.96 80
19200.26 69
19201.57 77
19202.88 93
19204.19 97
19205.50 86
19206.81 84
19208.12 90
19209.43 73
19210.74 72
19212.05 86
19213.36 84
19214.67 87
19215.98 74
19217.29 78
19218.60 78
19219.91 91
19221.22 99
19222.53 80
19223.84 89
19225.15 70
19226.46 80
19227.77 77
19229.08 55
19230.39 90
19231.70 91
19233.01 79
19234.32 73
19235.63 69
19236.94 66
19238.25 75
19239.56 81
19240.88 93
19242.19 76
19243.50 106
19244.81 98
19246.12 82
19247.43 68
19248.74 84
19250.05 71
19251.36 64
19252.67 62
19253.99 73
19255.30 88
19256.61 72
19257.92 70
19259.23 70
19260.54 80
19261.85 88
19263.16 69
19264.48 72
19265.79 93
19267.10 77
19268.41 79
19269.72 83
19271.03 71
19272.35 117
19273.66 90
19274.97 92
19276.28 79
19277.59 78
19278.91 80
19280.22 83
19281.53 82
19282.84 60
19284.15 63
19285.47 74
19286.78 86
19288.09 75
19289.40 81
19290.72 86
19292.03 80
19293.34 75
19294.65 76
19295.97 77
19297.28 79
19298.59 85
19299.90 94
19301.22 94
19302.53 67
19303.84 61
19305.16 77
19306.47 82
19307.78 83
19309.09 79
19310.41 72
19311.72 64
19313.03 72
19314.35 71
19315.66 75
19316.97 82
19318.29 75
19319.60 75
19320.91 99
19322.23 88
19323.54 80
19324.85 79
19326.17 86
19327.48 82
19328.79 91
19330.11 85
19331.42 82
19332.74 67
19334.05 66
19335.36 55
19336.68 72
19337.99 104
19339.31 100
19340.62 89
19341.93 111
19343.25 91
19344.56 98
19345.88 72
19347.19 70
19348.51 96
19349.82 84
19351.13 105
19352.45 76
19353.76 73
19355.08 72
19356.39 96
19357.71 101
19359.02 78
19360.34 106
19361.65 89
19362.97 81
19364.28 83
19365.60 68
19366.91 69
19368.23 74
19369.54 101
19370.86 79
19372.17 83
19373.49 73
19374.80 78
19376.12 107
19377.43 96
19378.75 79
19380.06 66
19381.38 96
19382.70 86
19384.01 117
19385.33 86
19386.64 83
19387.96 92
19389.27 109
19390.59 85
19391.91 77
19393.22 72
19394.54 110
19395.85 89
19397.17 59
19398.49 93
19399.80 113
19401.12 88
19402.43 58
19403.75 75
19405.07 64
19406.38 80
19407.70 101
19409.02 61
19410.33 74
19411.65 78
19412.97 77
19414.28 77
19415.60 68
19416.92 73
19418.23 94
19419.55 79
19420.87 77
19422.18 86
19423.50 86
19424.82 90
19426.13 107
19427.45 101
19428.77 74
19430.09 105
19431.40 88
19432.72 61
19434.04 73
19435.35 89
19436.67 85
19437.99 73
19439.31 72
19440.62 65
19441.94 76
19443.26 64
19444.58 80
19445.89 84
19447.21 96
19448.53 130
19449.85 86
19451.17 72
19452.48 95
19453.80 77
19455.12 80
19456.44 69
19457.76 75
19459.07 68
19460.39 89
19461.71 77
19463.03 95
19464.35 88
19465.67 79
19466.98 82
19468.30 71
19469.62 74
19470.94 78
19472.26 58
19473.58 76
19474.90 83
19476.21 69
19477.53 87
19478.85 84
19480.17 66
19481.49 90
19482.81 84
19484.13 63
19485.45 72
19486.77 84
19488.08 78
19489.40 96
19490.72 74
19492.04 70
19493.36 90
19494.68 83
19496.00 89
19497.32 81
19498.64 89
19499.96 76
19501.28 68
19502.60 74
19503.92 86
19505.24 91
19506.56 78
19507.88 77
19509.20 71
19510.52 76
19511.84 78
19513.16 71
19514.48 76
19515.80 61
19517.12 88
19518.44 99
19519.76 85
19521.08 69
19522.40 81
19523.72 74
19525.04 74
19526.36 68
19527.68 81
19529.00 84
19530.32 98
19531.64 83
19532.96 83
19534.28 94
19535.60 87
19536.92 87
19538.24 79
19539.57 87
19540.89 68
19542.21 84
19543.53 77
19544.85 75
19546.17 59
19547.49 102
19548.81 105
19550.13 96
19551.46 87
19552.78 79
19554.10 80
19555.42 99
19556.74 96
19558.06 61
19559.38 84
19560.71 86
19562.03 80
19563.35 61
19564.67 72
19565.99 83
19567.31 85
19568.64 74
19569.96 83
19571.28 104
19572.60 104
19573.92 65
19575.25 80
19576.57 67
19577.89 79
19579.21 79
19580.53 71
19581.86 71
19583.18 86
19584.50 95
19585.82 78
19587.15 86
19588.47 80
19589.79 112
19591.11 116
19592.44 78
19593.76 81
19595.08 72
19596.41 86
19597.73 76
19599.05 68
19600.37 66
19601.70 84
19603.02 89
19604.34 75
19605.67 68
19606.99 67
19608.31 87
19609.64 93
19610.96 81
19612.28 69
19613.61 53
19614.93 86
19616.25 95
19617.58 90
19618.90 74
19620.22 90
19621.55 63
19622.87 66
19624.19 77
19625.52 90
19626.84 96
19628.17 91
19629.49 98
19630.81 81
19632.14 81
19633.46 74
19634.79 95
19636.11 103
19637.43 83
19638.76 84
19640.08 96
19641.41 82
19642.73 70
19644.06 81
19645.38 81
19646.71 77
19648.03 64
19649.35 67
19650.68 80
19652.00 64
19653.33 64
19654.65 101
19655.98 103
19657.30 70
19658.63 66
19659.95 74
19661.28 73
19662.60 75
19663.93 70
19665.25 64
19666.58 63
19667.90 75
19669.23 69
19670.55 79
19671.88 61
19673.20 70
19674.53 110
19675.86 57
19677.18 81
19678.51 96
19679.83 84
19681.16 85
19682.48 68
19683.81 89
19685.14 77
19686.46 90
19687.79 82
19689.11 97
19690.44 80
19691.76 80
19693.09 96
19694.42 83
19695.74 74
19697.07 77
19698.40 70
19699.72 60
19701.05 62
19702.37 86
19703.70 86
19705.03 86
19706.35 91
19707.68 64
19709.01 78
19710.33 63
19711.66 59
19712.99 73
19714.31 77
19715.64 79
19716.97 93
19718.29 78
19719.62 64
19720.95 81
19722.28 83
19723.60 63
19724.93 65
19726.26 70
19727.58 82
19728.91 85
19730.24 85
19731.57 102
19732.89 72
19734.22 75
19735.55 82
19736.88 79
19738.20 79
19739.53 82
19740.86 71
19742.19 88
19743.51 67
19744.84 60
19746.17 62
19747.50 80
19748.83 80
19750.15 84
19751.48 78
19752.81 90
19754.14 63
19755.47 87
19756.80 74
19758.12 78
19759.45 66
19760.78 78
19762.11 70
19763.44 71
19764.77 84
19766.09 89
19767.42 104
19768.75 85
19770.08 65
19771.41 70
19772.74 79
19774.07 65
19775.40 71
19776.72 72
19778.05 69
19779.38 67
19780.71 72
19782.04 79
19783.37 77
19784.70 71
19786.03 83
19787.36 87
19788.69 69
19790.02 74
19791.34 56
19792.67 70
19794.00 76
19795.33 79
19796.66 99
19797.99 75
19799.32 77
19800.65 77
19801.98 96
19803.31 92
19804.64 80
19805.97 62
19807.30 67
19808.63 76
19809.96 67
19811.29 77
19812.62 94
19813.95 65
19815.28 57
19816.61 84
19817.94 57
19819.27 74
19820.60 76
19821.93 75
19823.26 73
19824.59 77
19825.92 84
19827.26 85
19828.59 82
19829.92 96
19831.25 86
19832.58 73
19833.91 59
19835.24 68
19836.57 79
19837.90 70
19839.23 89
19840.56 57
19841.89 66
19843.23 75
19844.56 59
19845.89 57
19847.22 69
19848.55 62
19849.88 82
19851.21 70
19852.54 76
19853.88 57
19855.21 69
19856.54 83
19857.87 82
19859.20 63
19860.53 56
19861.87 83
19863.20 70
19864.53 77
19865.86 75
19867.19 86
19868.53 85
19869.86 77
19871.19 73
19872.52 76
19873.85 77
19875.19 78
19876.52 82
19877.85 76
19879.18 61
19880.52 57
19881.85 61
19883.18 82
19884.51 66
19885.85 68
19887.18 70
19888.51 63
19889.84 80
19891.18 81
19892.51 72
19893.84 67
19895.17 90
19896.51 101
19897.84 65
19899.17 74
19900.51 77
19901.84 86
19903.17 82
19904.51 53
19905.84 75
19907.17 102
19908.51 82
19909.84 77
19911.17 60
19912.51 72
19913.84 91
19915.17 72
19916.51 70
19917.84 74
19919.17 66
19920.51 98
19921.84 83
19923.18 71
19924.51 76
19925.84 83
19927.18 80
19928.51 96
19929.85 78
19931.18 71
19932.51 98
19933.85 62
19935.18 59
19936.52 94
19937.85 85
19939.19 90
19940.52 72
19941.85 79
19943.19 71
19944.52 76
19945.86 103
19947.19 80
19948.53 72
19949.86 79
19951.20 85
19952.53 91
19953.87 69
19955.20 86
19956.54 106
19957.87 82
19959.21 86
19960.54 71
19961.88 77
19963.21 80
19964.55 79
19965.88 68
19967.22 79
19968.55 89
19969.89 75
19971.22 86
19972.56 65
19973.89 69
19975.23 84
19976.57 81
19977.90 65
19979.24 77
19980.57 71
19981.91 96
19983.24 91
19984.58 96
19985.92 76
19987.25 91
19988.59 89
19989.92 77
19991.26 72
19992.60 60
19993.93 75
19995.27 80
19996.61 87
19997.94 66
19999.28 80
20000.61 82
20001.95 92
20003.29 90
20004.62 93
20005.96 85
20007.30 76
20008.63 77
20009.97 65
20011.31 77
20012.64 82
20013.98 99
20015.32 103
20016.65 79
20017.99 82
20019.33 68
20020.67 72
20022.00 95
20023.34 94
20024.68 77
20026.01 85
20027.35 102
20028.69 96
20030.03 68
20031.36 72
20032.70 89
20034.04 86
20035.38 78
20036.71 82
20038.05 70
20039.39 108
20040.73 104
20042.07 85
20043.40 58
20044.74 83
20046.08 92
20047.42 91
20048.76 92
20050.09 86
20051.43 68
20052.77 88
20054.11 100
20055.45 102
20056.78 79
20058.12 114
20059.46 87
20060.80 85
20062.14 94
20063.48 90
20064.82 99
20066.15 78
20067.49 80
20068.83 86
20070.17 104
20071.51 86
20072.85 73
20074.19 80
20075.53 86
20076.86 89
20078.20 118
20079.54 98
20080.88 67
20082.22 87
20083.56 94
20084.90 78
20086.24 79
20087.58 72
20088.92 94
20090.26 76
20091.60 77
20092.94 56
20094.28 82
20095.61 80
20096.95 86
20098.29 74
20099.63 65
20100.97 63
20102.31 72
20103.65 85
20104.99 65
20106.33 74
20107.67 85
20109.01 88
20110.35 96
20111.69 65
20113.03 73
20114.37 87
20115.71 75
20117.05 84
20118.39 81
20119.74 99
20121.08 59
20122.42 61
20123.76 81
20125.10 88
20126.44 91
20127.78 57
20129.12 88
20130.46 87
20131.80 88
20133.14 85
20134.48 73
20135.82 79
20137.16 84
20138.51 95
20139.85 74
20141.19 87
20142.53 71
20143.87 76
20145.21 63
